# Supplementary material for: Time-calibrated phylogeny of neotropical freshwater fishes
Source: Front Bioinform. 2024 Dec 6;4:1433995. doi: 10.3389/fbinf.2024.1433995 (PMC11659281; doi:10.3389/fbinf.2024.1433995)
Supplement: Supplementary file 1 [file DataSheet1.zip]

Archive with 146 entries (132 files):
- Supplementary Material/
- Supplementary Material/aln/
- Supplementary Material/aln/alignment_ACTB.fasta
- Supplementary Material/aln/alignment_ATPase68.fasta
- Supplementary Material/aln/alignment_CCR4NOT.fasta
- Supplementary Material/aln/alignment_COI.fasta
- Supplementary Material/aln/alignment_CYTB.fasta
- Supplementary Material/aln/alignment_DLOOP_cichl.fasta
- Supplementary Material/aln/alignment_DLOOP_poeci.fasta
- Supplementary Material/aln/alignment_DLOOP_silur.fasta
- Supplementary Material/aln/alignment_ENC1.fasta
- Supplementary Material/aln/alignment_F1ALPHA.fasta
- Supplementary Material/aln/alignment_FICD.fasta
- Supplementary Material/aln/alignment_FRTN4.fasta
- Supplementary Material/aln/alignment_GLYT.fasta
- Supplementary Material/aln/alignment_H3.fasta
- Supplementary Material/aln/alignment_H3A.fasta
- Supplementary Material/aln/alignment_HODZ3.fasta
- Supplementary Material/aln/alignment_KIAA.fasta
- Supplementary Material/aln/alignment_MITF.fasta
- Supplementary Material/aln/alignment_MYH6.fasta
- Supplementary Material/aln/alignment_ND1.fasta
- Supplementary Material/aln/alignment_ND2.fasta
- Supplementary Material/aln/alignment_ND4.fasta
- Supplementary Material/aln/alignment_nonLTR.fasta
- Supplementary Material/aln/alignment_nonLTRA.fasta
- Supplementary Material/aln/alignment_PLAGL2.fasta
- Supplementary Material/aln/alignment_PTCHD1.fasta
- Supplementary Material/aln/alignment_PTR.fasta
- Supplementary Material/aln/alignment_RAG1.fasta
- Supplementary Material/aln/alignment_RAG2.fasta
- Supplementary Material/aln/alignment_RET1.fasta
- Supplementary Material/aln/alignment_RH.fasta
- Supplementary Material/aln/alignment_RH1.fasta
- Supplementary Material/aln/alignment_RHO.fasta
- Supplementary Material/aln/alignment_RYR1.fasta
- Supplementary Material/aln/alignment_S3A.fasta
- Supplementary Material/aln/alignment_S7.fasta
- Supplementary Material/aln/alignment_SH3PX3.fasta
- Supplementary Material/aln/alignment_SINA.fasta
- Supplementary Material/aln/alignment_SREB2.fasta
- Supplementary Material/aln/alignment_TBR1.fasta
- Supplementary Material/aln/alignment_TC1.fasta
- Supplementary Material/aln/alignment_TMO4C4.fasta
- Supplementary Material/aln/alignment_TMOM27.fasta
- Supplementary Material/aln/alignment_tRNAPhe.fasta
- Supplementary Material/aln/alignment_tRNAThr.fasta
- Supplementary Material/aln/alignment_TROP.fasta
- Supplementary Material/aln/alignment_X12S.fasta
- Supplementary Material/aln/alignment_X16S.fasta
- Supplementary Material/aln/alignment_X28S.fasta
- Supplementary Material/aln/alignment_XSRC.fasta
- Supplementary Material/aln/alignment_ZIC1.fasta
- Supplementary Material/csv/
- Supplementary Material/csv/Annex_1 - accession_numbers.xlsx
- Supplementary Material/img/
- Supplementary Material/mtx/
- Supplementary Material/mtx/backbone.tre
- Supplementary Material/mtx/mtx.phy
- Supplementary Material/mtx/part.txt
- Supplementary Material/pfinder/
- Supplementary Material/pfinder/analysis/
- Supplementary Material/pfinder/analysis/best_scheme.txt
- Supplementary Material/pfinder/analysis/cfg/
- Supplementary Material/pfinder/analysis/cfg/oldcfg.bin
- Supplementary Material/pfinder/analysis/phylofiles/
- Supplementary Material/pfinder/analysis/schemes/
- Supplementary Material/pfinder/analysis/schemes/scheme_data.csv
- Supplementary Material/pfinder/analysis/schemes/start_scheme.txt
- Supplementary Material/pfinder/analysis/schemes/step_1.txt
- Supplementary Material/pfinder/analysis/schemes/step_10.txt
- Supplementary Material/pfinder/analysis/schemes/step_11.txt
- Supplementary Material/pfinder/analysis/schemes/step_12.txt
- Supplementary Material/pfinder/analysis/schemes/step_13.txt
- Supplementary Material/pfinder/analysis/schemes/step_14.txt
- Supplementary Material/pfinder/analysis/schemes/step_15.txt
- Supplementary Material/pfinder/analysis/schemes/step_16.txt
- Supplementary Material/pfinder/analysis/schemes/step_17.txt
- Supplementary Material/pfinder/analysis/schemes/step_18.txt
- Supplementary Material/pfinder/analysis/schemes/step_19.txt
- Supplementary Material/pfinder/analysis/schemes/step_2.txt
- Supplementary Material/pfinder/analysis/schemes/step_20.txt
- Supplementary Material/pfinder/analysis/schemes/step_21.txt
- Supplementary Material/pfinder/analysis/schemes/step_3.txt
- Supplementary Material/pfinder/analysis/schemes/step_4.txt
- Supplementary Material/pfinder/analysis/schemes/step_5.txt
- Supplementary Material/pfinder/analysis/schemes/step_6.txt
- Supplementary Material/pfinder/analysis/schemes/step_7.txt
- Supplementary Material/pfinder/analysis/schemes/step_8.txt
- Supplementary Material/pfinder/analysis/schemes/step_9.txt
- Supplementary Material/pfinder/analysis/start_tree/
- Supplementary Material/pfinder/analysis/start_tree/filtered_source.phy
- Supplementary Material/pfinder/analysis/start_tree/filtered_source.phy.reduced
- Supplementary Material/pfinder/analysis/start_tree/RAxML_binaryModelParameters.BLTREE
- Supplementary Material/pfinder/analysis/start_tree/RAxML_info.BLTREE
- Supplementary Material/pfinder/analysis/start_tree/RAxML_info.MPTREE
- Supplementary Material/pfinder/analysis/start_tree/RAxML_log.BLTREE
- Supplementary Material/pfinder/analysis/start_tree/RAxML_result.BLTREE
- Supplementary Material/pfinder/analysis/start_tree/source.phy
- Supplementary Material/pfinder/analysis/start_tree/topology_tree.phy
- Supplementary Material/pfinder/analysis/subsets/
- Supplementary Material/pfinder/analysis/subsets/0a479fa350d9e2fbe797c4a20ed8d52b.txt
- Supplementary Material/pfinder/analysis/subsets/1b64abfefaa4ac62f05235d2102ac5ae.txt
- Supplementary Material/pfinder/analysis/subsets/228fb6ef2ea5ba4b6afbb9a6dcf476ca.txt
- Supplementary Material/pfinder/analysis/subsets/2755d32dd778d38c439d506c4ba93347.txt
- Supplementary Material/pfinder/analysis/subsets/2c71d60c8f44ca13024ab7b646288e07.txt
- Supplementary Material/pfinder/analysis/subsets/359dee6a8a397f271d8e686a4c7df860.txt
- Supplementary Material/pfinder/analysis/subsets/416e99e9fe9a8372e4942e87dd8e7029.txt
- Supplementary Material/pfinder/analysis/subsets/48ee57b9d4900261ffe7ff52e2873a34.txt
- Supplementary Material/pfinder/analysis/subsets/4dff432c9e6427723895a79274213447.txt
- Supplementary Material/pfinder/analysis/subsets/58b17a8d6953c82b0ed40be92117ddf6.txt
- Supplementary Material/pfinder/analysis/subsets/610d2d5f49eb6a846ee1740f17809c67.txt
- Supplementary Material/pfinder/analysis/subsets/6138f6162c84051958961a44bd3cd350.txt
- Supplementary Material/pfinder/analysis/subsets/65df0acdfd89220a468472cb0e4247d4.txt
- Supplementary Material/pfinder/analysis/subsets/6a613a2d52d4a61cfc31e4a7bad4e938.txt
- Supplementary Material/pfinder/analysis/subsets/714f651f805df63ce806560db69bc089.txt
- Supplementary Material/pfinder/analysis/subsets/8204ccaa7c15e75c70185d34f562d09a.txt
- Supplementary Material/pfinder/analysis/subsets/9387fdf9705ad58db60f03446d89d356.txt
- Supplementary Material/pfinder/analysis/subsets/9a692718be400ca48c2fa4ca75b9f970.txt
- Supplementary Material/pfinder/analysis/subsets/9b695c465eb5210e528a9a04a7c08de2.txt
- Supplementary Material/pfinder/analysis/subsets/a0dde9276f5dd3787ad351334670c8f3.txt
- Supplementary Material/pfinder/analysis/subsets/b4a49476368f2f4e7bb4804fc78e0c9f.txt
- Supplementary Material/pfinder/analysis/subsets/c1ae266bf8b98c6f452e5333f490d3e0.txt
- Supplementary Material/pfinder/analysis/subsets/cf8fdf80e59022f1f9f737db69839fd6.txt
- Supplementary Material/pfinder/analysis/subsets/d8dd17122e30a381a7b367c047527917.txt
- Supplementary Material/pfinder/analysis/subsets/data.db
- Supplementary Material/pfinder/analysis/subsets/dc07fa56270d5457c99d40f2db42bae9.txt
- Supplementary Material/pfinder/analysis/subsets/df15707b44aa187c6c59c16b4c8d3603.txt
- Supplementary Material/pfinder/analysis/subsets/ef6ccc8876b185c9e704b9cd640e976a.txt
- Supplementary Material/pfinder/analysis/subsets/f20404b89a910903627c3d92ea8a4010.txt
- Supplementary Material/pfinder/analysis/subsets/f67ed658a991746a6f5f36ca266756ad.txt
- Supplementary Material/pfinder/analysis/subsets/f71a56082b37a4bf3ac2355e6737c0a7.txt
- Supplementary Material/pfinder/log.txt
- Supplementary Material/pfinder/partition_finder.cfg
- Supplementary Material/phy/
- Supplementary Material/phy/HENFF_phyloboots_3K.tre
- Supplementary Material/phy/HENFF_phyloboots_3K_collapsed70boots.tre
- Supplementary Material/phy/HENFF_phyloboots_6K.tre
- Supplementary Material/phy/HENFF_phyloboots_6K_collapsed70boots.tre
- Supplementary Material/phy/time_tree_genera.tre
- Supplementary Material/phy/time_tree_genera_collapsed70boots.tre
- Supplementary Material/phy/time_tree_sp.tre
- Supplementary Material/phy/time_tree_sp_collapsed70boots.tre
- Supplementary Material/phy/treepl.infile
- Supplementary Material/scr/
- Supplementary Material/scr/collapse_70boots.R
