# Supplementary material for: Time-calibrated phylogeny of neotropical freshwater fishes
Source: Front Bioinform. 2024 Dec 6;4:1433995. doi: 10.3389/fbinf.2024.1433995 (PMC11659281; doi:10.3389/fbinf.2024.1433995)
Supplement: Supplementary file 1 [file DataSheet1.zip › Supplementary Material/aln/alignment_ACTB.fasta]

>Loricariidae_Baryancistrus_demantoides_1_1
tctggtcgca ccacgggtat cgtgatggac tctggtgatg gcgtcacgca cacagtgccc
atctatgagg gttacgcctt gccccacgcc atcctgcgtc tggacctggc cgggcgcgac
ctgacggact acctgatgaa gatcctgacc gagcgtggct acagcttcac caccacggca
gagcgtgaga ttgtgcgcga catcaaggag aagctgtgct atgtggcgct tgactttgag
caggagatgg gcaccgccgc ctcctcatcc tcactcgaga agagctatga gctgcctgat
ggccaagtta tcacc
>Loricariidae_Pseudancistrus_nigrescens_1_1
tctggacgca ccacgggaat cgtgatggac tctggcgatg gcgtcacgca cacggtgccc
atctacgagg gctacgccct gccccacgcc atcctgcgtc tggatctggc cgggcgtgac
ctgacagact acctgatgaa gattctgacc gagcgtggct acagcttcac cacaacggcc
gagcgtgaga tcgtgcgtga catcaaggag aagctgtgct acgtggcact cgacttcgag
caggagatgg gcaccgctgc ctcctcgtcc tcgctcgaga agagctacga gctgcccgac
ggccaggtca tcacc
>Loricariidae_Pseudancistrus_nigrescens_2_1
tctggacgca ccacgggaat cgtgatggac tctggcgatg gcgtcacgca cacggtgccc
atctacgagg gctacgccct gccccacgcc atcctgcgtc tggatctggc cgggcgtgac
ctgacagact acctgatgaa gattctgacc gagcgtggct acagcttcac cacaacggcc
gagcgtgaga tcgtgcgtga catcaaggag aagctgtgct acgtggcact cgacttcgag
caggagatgg gcaccgctgc ctcctcgtcc tcgctcgaga agagctacga gctgcccgac
ggccaggtca tcacc
>Eleotridae_Gobiomorus_dormitor_1_1
tctggtcgta ccaccggtat tgtcatggac tccggtgatg gtgtgaccca cacagtgccc
atctacgagg gctacgctct gccccacgcc atcctgcgtc tggacnnnnn nnnnnnnnnn
nnnnnnnnnn nnnnnnnnnn nnnnnnnnnn nnnnnnnnnn nnnnnnnnnn nnnnnnnnnn
nnnnnnnnnn nnnnnnnnnn nnnnnnnnnn nnnnnnnnnn nnnnnnnnnn nnnnnnnnnn
nnnnnnnnnn nnnnnnnnnn nnnnnnnnnn nnnnnnnnnn nnnnnnnnnn nnnnnnnnnn
nnnnnnnnnn nnnnn
>Loricariidae_Parancistrus_nudiventris_1_1
tctggtcgca ccacgggtat tgtgatggac tccggtgacg gcgtcacgca cacagtgccc
atctacgagg gttacgcctt gccccatgcc atcctgcgtt tggacctggc tgggcgtgac
ctgacggatt acctgatgaa gatcctgacc gagcgtggct acagcttcac caccacggca
gagcgtgaga tcgtgcgcga catcaaggag aagctgtgct acgtggcgct cgactttgag
caggagatgg gcactgccgc ctcctcatcc tcgctcgaga agagctatga gctgcctgat
ggccaggtca tcacc
>Loricariidae_Pseudacanthicus_leopardus_1_1
tccggtcgca ctgcgggtat tgtgttggac tccggtgatg gcgtcacgca cacggtaccc
atctacgagg gtcacaccct gccccacgcc atcctgcgtc tggacctggc tgggcgtgac
ctgacagact acctgatgag gatcctgact gagcgtggct acagcttcac caccacggaa
gagcatgaga ttgtgcgtga catcaaggag aagctgtgct acgtggcact cgacttcgag
caggagatgg gcaccgccgc ctcctcatcc ttgctcaaga agagctacga gctgcccgac
ggccaggcca tcacc
>Loricariidae_Pseudacanthicus_leopardus_2_1
tccggtcgca ctgcgggtat tgtgttggac tccggtgatg gcgtcacgca cacggtaccc
atctacgagg gtcacaccct gccccacgcc atcctgcgtc tggacctggc tgggcgtgac
ctgacagact acctgatgag gatcctgact gagcgtggct acagcttcac caccacggaa
gagcatgaga ttgtgcgtga catcaaggag aagctgtgct acgtggcact cgacttcgag
caggagatgg gcaccgccgc ctcctcatcc ttgctcaaga agagctacga gctgcccgac
ggccaggcca tcacc
>Loricariidae_Ancistrus_ranunculus_1_1
tctggtcgca ccacgggtat cgtgatggac tccggtgatg gcgtcaccca cacggtgccc
atctatgagg gttacgccct gccccacgcc atcctgcgtc tggacctggc cgggcgcgac
ctgactgact acctgatgaa gatcctgacc gagcgcggct acagcttcac caccacggcc
gagcgtgaga ttgtgcgtga catcaaggag aagctgtgct acgtggcact ggacttcgag
caggagatgg gcactgccgc ctcctcatcc tcgctcgaga agagctacga actgcccgac
ggccaggtca tcacc
>Loricariidae_Ancistrus_ranunculus_2_1
tctggtcgca ccacgggtat cgtgatggac tccggtgatg gcgtcaccca cacggtgccc
atctatgagg gttacgccct gccccacgcc atcctgcgtc tggacctggc cgggcgcgac
ctgactgact acctgatgaa gatcctgacc gagcgcggct acagcttcac caccacggcc
gagcgtgaga ttgtgcgtga catcaaggag aagctgtgct acgtggcact ggacttcgag
caggagatgg gcactgccgc ctcctcatcc tcgctcgaga agagctacga actgcccgac
ggccaggtca tcacc
>Loricariidae_Pseudacanthicus_leopardus_3_1
tccggtcgca ctgcgggtat tgtgttggac tccggtgatg gcgtcacgca cacggtaccc
atctacgagg gtcacaccct gccccacgcc atcctgcgtc tggacctggc tgggcgtgac
ctgacagact acctgatgag gatcctgact gagcgtggct acagcttcac caccacggaa
gagcatgaga ttgtgcgtga catcaaggag aagctgtgct acgtggcact cgacttcgag
caggagatgg gcaccgccgc ctcctcatcc ttgctcaaga agagctacga gctgcccgac
ggccaggcca tcacc
>Loricariidae_Pseudolithoxus_dumus_1_1
tccggtcgca ccacaggtat cgtgatggac tctggcgacg gtgtcacaca cacggtgccc
atctacgagg gctacgcttt gccccacgcc atcctgcgtc tggacctggc tgggcgcgac
ctgacggact acctgatgaa gatcctgacc gagcgcggct acagcttcac caccacagcc
gagcgtgaga ttgtgcgtga catcaaggag aagttgtgct atgtggcgct cgactttgag
caggagatgg gcactgccgc ctcctcgtcc tcgctcgaga agagctacga gctgcctgac
ggccaggtca tcacc
>Loricariidae_Pseudolithoxus_dumus_2_1
tccggtcgca ccacaggtat cgtgatggac tctggcgacg gtgtcacaca cacggtgccc
atctacgagg gctacgcttt gccccacgcc atcctgcgtc tggacctggc tgggcgcgac
ctgacggact acctgatgaa gatcctgacc gagcgcggct acagcttcac caccacagcc
gagcgtgaga ttgtgcgtga catcaaggag aagttgtgct atgtggcgct cgactttgag
caggagatgg gcactgccgc ctcctcgtcc tcgctcgaga agagctacga gctgcctgac
ggccaggtca tcacc
>Loricariidae_Pseudolithoxus_dumus_3_1
tccggtcgca ccacaggtat cgtgatggac tctggcgacg gtgtcacaca cacggtgccc
atctacgagg gctacgcttt gccccacgcc atcctgcgtc tggacctggc tgggcgcgac
ctgacggact acctgatgaa gatcctgacc gagcgcggct acagcttcac caccacagcc
gagcgtgaga ttgtgcgtga catcaaggag aagttgtgct atgtggcgct cgactttgag
caggagatgg gcactgccgc ctcctcgtcc tcgctcgaga agagctacga gctgcctgac
ggccaggtca tcacc
>Loricariidae_Ancistrus_ranunculus_3_1
tctggtcgca ccacgggtat cgtgatggac tccggtgatg gcgtcaccca cacggtgccc
atctatgagg gttacgccct gccccacgcc atcctgcgtc tggacctggc cgggcgcgac
ctgactgact acctgatgaa gatcctgacc gagcgcggct acagcttcac caccacggcc
gagcgtgaga ttgtgcgtga catcaaggag aagctgtgct acgtggcact ggacttcgag
caggagatgg gcactgccgc ctcctcatcc tcgctcgaga agagctacga actgcccgac
ggccaggtca tcacc
>Loricariidae_Leporacanthicus_heterodon_1_1
tccggtcgca ccacaggtat tgtgatggac tccggcgatg gcgtcactca cacagtgccc
atctatgagg gttacgccct gccccacgcc atcctgcgtc tggacctggc tgggcgtgac
ctgacggact acctgatgaa gatcctgacc gagcgtggct acagcttcac caccacggca
gagcgtgaga ttgtgcgtga catcaaggag aagctgtgct acgtggcgct cgacttcgag
caggagatgg gcactgctgc ttcctcatcc tcgcttgaga agagctacga gctgcccgac
ggccaggtca tcacc
>Loricariidae_Leporacanthicus_heterodon_2_1
tccggtcgca ccacaggtat tgtgatggac tccggcgatg gcgtcactca cacagtgccc
atctatgagg gttacgccct gccccacgcc atcctgcgtc tggacctggc tgggcgtgac
ctgacggact acctgatgaa gatcctgacc gagcgtggct acagcttcac caccacggca
gagcgtgaga ttgtgcgtga catcaaggag aagctgtgct acgtggcgct cgacttcgag
caggagatgg gcactgctgc ttcctcatcc tcgcttgaga agagctacga gctgcccgac
ggccaggtca tcacc
>Loricariidae_Leporacanthicus_triactis_1_1
tccggtcgca ccacaggtat tgtgatggac tccggcgatg gcgtcactca cacagtgccc
atctatgagg gttacgccct gccccacgcc atcctgcgtc tggacctggc tgggcgtgac
ctgacggact acctgatgaa gatcctgacc gagcgtggct acagcttcac caccacggca
gagcgtgaga ttgtgcgtga catcaaggag aagctgtgct acgtggcgct cgacttcgag
caggagatgg gcactgctgc ttcctcatcc tcgcttgaga agagctacga gctgcccgac
ggccaggtca tcacc
>Loricariidae_Panaque_schaeferi_1_1
tctggtcgca ccacgggtat tgtgatggac tccggtgacg gcgtcactca cacagtgcct
atctacgagg gttacgcctt accccatgcc atcctgcgtc tggacctggc cgggcgcgac
ctgacggact acctgatgaa gatcctgact gagcgtggct acagcttcac caccacagca
gagcgtgaga tcgtgcgtga catcaaggag aagttgtgct atgtggcgct cgactttgag
caggagatgg gcaccgccgc ctcctcatcc tcactcgaga agagctacga gctgcccgat
ggccaggtca tcacc
>Loricariidae_Spectracanthicus_punctatissimus_1_1
tctggtcgca ccacgggtat tgtgatggac tccggtgacg gcgtcacgca cacagtgccc
atctacgagg gttacgcctt gccccatgcc atcctgcgtt tggacctggc tgggcgtgac
ctgacggatt acctgatgaa gatcctgacc gagcgtggct acagcttcac caccacggca
gagcgtgaga tcgtgcgcga catcaaggag aagctgtgct acgtggcgct cgactttgag
caggagatgg gcactgccgc ctcctcatcc tcactcgaga agagctatga gctgcctgat
ggccaggtca tcacc
>Loricariidae_Sturisoma_monopelte_1_1
tctggtcgta ccactggtat cgtgatggac tctggtgatg gtgttaccca cactgtgccc
atctatgaag gttatgccct gccccatgcc atcctccgtc tggacttggc tggccgtgac
ctgactgact acctcatgaa gatcctgacc gagagaggct acagcttcac caccacagct
gagagggaaa ttgtccgtga catcaaggag aagctctgct atgttgctct tgacttcgag
caggagatgg gcactgctgc atcttcatcc tccctggaga agagctatga gctgcctgat
ggacaagtca tcacc
>Poeciliidae_Pseudoxiphophorus_bimaculatus_1_1
tctggtcgta ccactggtat cgtcatggac tccggtgatg gtgtgaccca cacagtgccc
atctatgagg gctacgccct gcctcatgcc nnnnnnnnnn nnnnnnnnnn nnnnnnnnnn
nnnnnnnnnn nnnnnnnnnn nnnnnnnnnn nnnnnnnnnn nnnnnnnnnn nnnnnnnnnn
nnnnnnnnnn nnnnnnnnnn nnnnnnnnnn nnnnnnnnnn nnnnnnnnnn nnnnnnnnnn
nnnnnnnnnn nnnnnnnnnn nnnnnnnnnn nnnnnnnnnn nnnnnnnnnn nnnnnnnnnn
nnnnnnnnnn nnnnn
>Poeciliidae_Pseudoxiphophorus_jonesii_1_1
tctggtcgta ccactggtat cgtcatggac tccggtgatg gtgtgaccca cacagtgccc
atctatgagg gctacgccct gccccatgcc nnnnnnnnnn nnnnnnnnnn nnnnnnnnnn
nnnnnnnnnn nnnnnnnnnn nnnnnnnnnn nnnnnnnnnn nnnnnnnnnn nnnnnnnnnn
nnnnnnnnnn nnnnnnnnnn nnnnnnnnnn nnnnnnnnnn nnnnnnnnnn nnnnnnnnnn
nnnnnnnnnn nnnnnnnnnn nnnnnnnnnn nnnnnnnnnn nnnnnnnnnn nnnnnnnnnn
nnnnnnnnnn nnnnn
>Eleotridae_Dormitator_maculatus_1_1
tctggtcgta ccaccggtat tgtcatggac tccggtgatg gtgtgaccca cacagtgccc
atctacgagg gctacgctct gccccatgcc atcctgcgtc tggacnnnnn nnnnnnnnnn
nnnnnnnnnn nnnnnnnnnn nnnnnnnnnn nnnnnnnnnn nnnnnnnnnn nnnnnnnnnn
nnnnnnnnnn nnnnnnnnnn nnnnnnnnnn nnnnnnnnnn nnnnnnnnnn nnnnnnnnnn
nnnnnnnnnn nnnnnnnnnn nnnnnnnnnn nnnnnnnnnn nnnnnnnnnn nnnnnnnnnn
nnnnnnnnnn nnnnn
>Loricariidae_Baryancistrus_chrysolomus_1_1
tctggtcgca ccacgggtat tgtgatggac tccggtgacg gcgtcacgca cacagtgccc
atctacgagg gttacgcctt gccccacgcc atcctgcgtt tggacctggc tgggcgtgac
ctgacggact acctgatgaa gatcctgacc gagcgtggct acagcttcac caccacggca
gagcgtgaga tcgtgcgcga catcaaggag aagctgtgct acgtggcgct cgactttgag
caggagatgg gcactgccgc ctcctcatcc tcgctcgaga agagctatga gctgcccgac
ggccaggtca tcacc
>Loricariidae_Leporacanthicus_triactis_2_1
tccggtcgca ccacaggtat tgtgatggac tccggcgatg gcgtcactca cacagtgccc
atctatgagg gttacgccct gccccacgcc atcctgcgtc tggacctggc tgggcgtgac
ctgacggact acctgatgaa gatcctgacc gagcgtggct acagcttcac caccacggca
gagcgtgaga ttgtgcgtga catcaaggag aagctgtgct acgtggcgct cgacttcgag
caggagatgg gcactgctgc ttcctcatcc tcgcttgaga agagctacga gctgcccgac
ggccaggtca tcacc
>Loricariidae_Rineloricaria_fallax_1_1
tctggtcgta ccactggtat tgtgatggac tctggtgatg gtgttaccca cactgtgccc
atctatgaag gttatgccct gccccatgcc atcctccgtc tggacttggc tggccgtgac
ctgactgact acctcatgaa gatcctgacc gagagaggct acagcttcac caccacagct
gagagggaaa ttgtccgtga catcaaggag aagctctgct atgttgctct tgactttgag
caggagatgg gcactgctgc atcttcatct tccctcgaga agagctatga gctgcctgac
ggacaagtca tcacc
>Poeciliidae_Pseudoxiphophorus_bimaculatus_2_1
tctggtcgta ccactggtat cgtcatggac tccggtgatg gtgtgaccca cacagtgccc
atctatgagg gctacgccct gccccatgcc nnnnnnnnnn nnnnnnnnnn nnnnnnnnnn
nnnnnnnnnn nnnnnnnnnn nnnnnnnnnn nnnnnnnnnn nnnnnnnnnn nnnnnnnnnn
nnnnnnnnnn nnnnnnnnnn nnnnnnnnnn nnnnnnnnnn nnnnnnnnnn nnnnnnnnnn
nnnnnnnnnn nnnnnnnnnn nnnnnnnnnn nnnnnnnnnn nnnnnnnnnn nnnnnnnnnn
nnnnnnnnnn nnnnn
>Poeciliidae_Pseudoxiphophorus_bimaculatus_3_1
tctggtcgta ccactggtat cgtcatggac tccggtgatg gtgtgaccca cacagtgccc
atctatgagg gctacgccct gccccatgcc nnnnnnnnnn nnnnnnnnnn nnnnnnnnnn
nnnnnnnnnn nnnnnnnnnn nnnnnnnnnn nnnnnnnnnn nnnnnnnnnn nnnnnnnnnn
nnnnnnnnnn nnnnnnnnnn nnnnnnnnnn nnnnnnnnnn nnnnnnnnnn nnnnnnnnnn
nnnnnnnnnn nnnnnnnnnn nnnnnnnnnn nnnnnnnnnn nnnnnnnnnn nnnnnnnnnn
nnnnnnnnnn nnnnn
>Poeciliidae_Pseudoxiphophorus_jonesii_2_1
tctggtcgta ccactggtat cgtcatggac tccggtgatg gtgtgaccca cacagtgccc
atctatgagg gctacgccct gccccatgcc nnnnnnnnnn nnnnnnnnnn nnnnnnnnnn
nnnnnnnnnn nnnnnnnnnn nnnnnnnnnn nnnnnnnnnn nnnnnnnnnn nnnnnnnnnn
nnnnnnnnnn nnnnnnnnnn nnnnnnnnnn nnnnnnnnnn nnnnnnnnnn nnnnnnnnnn
nnnnnnnnnn nnnnnnnnnn nnnnnnnnnn nnnnnnnnnn nnnnnnnnnn nnnnnnnnnn
nnnnnnnnnn nnnnn
>Poeciliidae_Pseudoxiphophorus_jonesii_3_1
tctggtcgta ccactggtat cgtcatggac tccggtgatg gtgtgaccca cacagtgccc
atctatgagg gctacgccct gccccatgcc nnnnnnnnnn nnnnnnnnnn nnnnnnnnnn
nnnnnnnnnn nnnnnnnnnn nnnnnnnnnn nnnnnnnnnn nnnnnnnnnn nnnnnnnnnn
nnnnnnnnnn nnnnnnnnnn nnnnnnnnnn nnnnnnnnnn nnnnnnnnnn nnnnnnnnnn
nnnnnnnnnn nnnnnnnnnn nnnnnnnnnn nnnnnnnnnn nnnnnnnnnn nnnnnnnnnn
nnnnnnnnnn nnnnn
>Loricariidae_Baryancistrus_chrysolomus_2_1
tctggtcgca ccacgggtat tgtgatggac tccggtgacg gcgtcacgca cacagtgccc
atctacgagg gttacgcctt gccccacgcc atcctgcgtt tggacctggc tgggcgtgac
ctgacggact acctgatgaa gatcctgacc gagcgtggct acagcttcac caccacggca
gagcgtgaga tcgtgcgcga catcaaggag aagctgtgct acgtggcgct cgactttgag
caggagatgg gcactgccgc ctcctcatcc tcgctcgaga agagctatga gctgcccgac
ggccaggtca tcacc
>Loricariidae_Panaque_armbrusteri_1_1
tctggtcgca ccacgggtat cgtgatggac tccggtgacg gcgtcactca cacagtgcct
atctacgagg gttacgcctt accccatgcc atcctgcgtc tggacctggc cgggcgcgac
ctgacggact acctgatgaa gatcctgact gagcgtggct acagcttcac caccacagca
gagcgtgaga tcgtgcgtga catcaaggag aagttgtgct atgtggcgct cgactttgag
caggagatgg gcaccgccgc ctcctcatcc tcactcgaga agagctacga gctgcccgat
ggccaggtca tcacc
>Poeciliidae_Pseudoxiphophorus_anzuetoi_1_1
tctggtcgta ccactggtat cgtcatggac tccggtgatg gtgtgaccca cacagtgccc
atctatgagg gctacgccct gccccatgcc nnnnnnnnnn nnnnnnnnnn nnnnnnnnnn
nnnnnnnnnn nnnnnnnnnn nnnnnnnnnn nnnnnnnnnn nnnnnnnnnn nnnnnnnnnn
nnnnnnnnnn nnnnnnnnnn nnnnnnnnnn nnnnnnnnnn nnnnnnnnnn nnnnnnnnnn
nnnnnnnnnn nnnnnnnnnn nnnnnnnnnn nnnnnnnnnn nnnnnnnnnn nnnnnnnnnn
nnnnnnnnnn nnnnn
>Poeciliidae_Pseudoxiphophorus_anzuetoi_2_1
tctggtcgta ccactggtat cgtcatggac tccggtgatg gtgtgaccca cacagtgccc
atctatgagg gctacgccct gccccatgcc nnnnnnnnnn nnnnnnnnnn nnnnnnnnnn
nnnnnnnnnn nnnnnnnnnn nnnnnnnnnn nnnnnnnnnn nnnnnnnnnn nnnnnnnnnn
nnnnnnnnnn nnnnnnnnnn nnnnnnnnnn nnnnnnnnnn nnnnnnnnnn nnnnnnnnnn
nnnnnnnnnn nnnnnnnnnn nnnnnnnnnn nnnnnnnnnn nnnnnnnnnn nnnnnnnnnn
nnnnnnnnnn nnnnn
>Poeciliidae_Pseudoxiphophorus_cataractae_1_1
tctggtcgta ccactggtat cgtcatggac tccggtgatg gtgtgaccca cacagtgccc
atctatgagg gctacgccct gccccatgcc nnnnnnnnnn nnnnnnnnnn nnnnnnnnnn
nnnnnnnnnn nnnnnnnnnn nnnnnnnnnn nnnnnnnnnn nnnnnnnnnn nnnnnnnnnn
nnnnnnnnnn nnnnnnnnnn nnnnnnnnnn nnnnnnnnnn nnnnnnnnnn nnnnnnnnnn
nnnnnnnnnn nnnnnnnnnn nnnnnnnnnn nnnnnnnnnn nnnnnnnnnn nnnnnnnnnn
nnnnnnnnnn nnnnn
>Poeciliidae_Pseudoxiphophorus_cataractae_2_1
tctggtcgta ccactggtat cgtcatggac tccggtgatg gtgtgaccca cacagtgccc
atctatgagg gctacgccct gccccatgcc nnnnnnnnnn nnnnnnnnnn nnnnnnnnnn
nnnnnnnnnn nnnnnnnnnn nnnnnnnnnn nnnnnnnnnn nnnnnnnnnn nnnnnnnnnn
nnnnnnnnnn nnnnnnnnnn nnnnnnnnnn nnnnnnnnnn nnnnnnnnnn nnnnnnnnnn
nnnnnnnnnn nnnnnnnnnn nnnnnnnnnn nnnnnnnnnn nnnnnnnnnn nnnnnnnnnn
nnnnnnnnnn nnnnn
>Poeciliidae_Pseudoxiphophorus_diremptus_1_1
tctggtcgta ccactggtat cgtcatggac tccggtgatg gtgtgaccca cacagtgccc
atctatgagg gctacgccct gccccatgcc nnnnnnnnnn nnnnnnnnnn nnnnnnnnnn
nnnnnnnnnn nnnnnnnnnn nnnnnnnnnn nnnnnnnnnn nnnnnnnnnn nnnnnnnnnn
nnnnnnnnnn nnnnnnnnnn nnnnnnnnnn nnnnnnnnnn nnnnnnnnnn nnnnnnnnnn
nnnnnnnnnn nnnnnnnnnn nnnnnnnnnn nnnnnnnnnn nnnnnnnnnn nnnnnnnnnn
nnnnnnnnnn nnnnn
>Poeciliidae_Pseudoxiphophorus_diremptus_2_1
tctggtcgta ccactggtat cgtcatggac tccggtgatg gtgtgaccca cacagtgccc
atctatgagg gctacgccct gccccatgcc nnnnnnnnnn nnnnnnnnnn nnnnnnnnnn
nnnnnnnnnn nnnnnnnnnn nnnnnnnnnn nnnnnnnnnn nnnnnnnnnn nnnnnnnnnn
nnnnnnnnnn nnnnnnnnnn nnnnnnnnnn nnnnnnnnnn nnnnnnnnnn nnnnnnnnnn
nnnnnnnnnn nnnnnnnnnn nnnnnnnnnn nnnnnnnnnn nnnnnnnnnn nnnnnnnnnn
nnnnnnnnnn nnnnn
>Poeciliidae_Pseudoxiphophorus_litoperas_1_1
tctggtcgta ccactggtat cgtcatggac tccggtgatg gtgtgaccca cacagtgccc
atctatgagg gctacgccct gccccatgcc nnnnnnnnnn nnnnnnnnnn nnnnnnnnnn
nnnnnnnnnn nnnnnnnnnn nnnnnnnnnn nnnnnnnnnn nnnnnnnnnn nnnnnnnnnn
nnnnnnnnnn nnnnnnnnnn nnnnnnnnnn nnnnnnnnnn nnnnnnnnnn nnnnnnnnnn
nnnnnnnnnn nnnnnnnnnn nnnnnnnnnn nnnnnnnnnn nnnnnnnnnn nnnnnnnnnn
nnnnnnnnnn nnnnn
>Poeciliidae_Pseudoxiphophorus_litoperas_2_1
tctggtcgta ccactggtat cgtcatggac tccggtgatg gtgtgaccca cacagtgccc
atctatgagg gctacgccct gccccatgcc nnnnnnnnnn nnnnnnnnnn nnnnnnnnnn
nnnnnnnnnn nnnnnnnnnn nnnnnnnnnn nnnnnnnnnn nnnnnnnnnn nnnnnnnnnn
nnnnnnnnnn nnnnnnnnnn nnnnnnnnnn nnnnnnnnnn nnnnnnnnnn nnnnnnnnnn
nnnnnnnnnn nnnnnnnnnn nnnnnnnnnn nnnnnnnnnn nnnnnnnnnn nnnnnnnnnn
nnnnnnnnnn nnnnn
>Poeciliidae_Pseudoxiphophorus_obliquus_1_1
tctggtcgta ccactggtat cgtcatggac tccggtgatg gtgtgaccca cacagtgccc
atctatgagg gctatgccct gccccatgcc nnnnnnnnnn nnnnnnnnnn nnnnnnnnnn
nnnnnnnnnn nnnnnnnnnn nnnnnnnnnn nnnnnnnnnn nnnnnnnnnn nnnnnnnnnn
nnnnnnnnnn nnnnnnnnnn nnnnnnnnnn nnnnnnnnnn nnnnnnnnnn nnnnnnnnnn
nnnnnnnnnn nnnnnnnnnn nnnnnnnnnn nnnnnnnnnn nnnnnnnnnn nnnnnnnnnn
nnnnnnnnnn nnnnn
>Poeciliidae_Pseudoxiphophorus_obliquus_2_1
tctggtcgta ccactggtat cgtcatggac tccggtgatg gtgtgaccca cacagtgccc
atctatgagg gctatgccct gccccatgcc nnnnnnnnnn nnnnnnnnnn nnnnnnnnnn
nnnnnnnnnn nnnnnnnnnn nnnnnnnnnn nnnnnnnnnn nnnnnnnnnn nnnnnnnnnn
nnnnnnnnnn nnnnnnnnnn nnnnnnnnnn nnnnnnnnnn nnnnnnnnnn nnnnnnnnnn
nnnnnnnnnn nnnnnnnnnn nnnnnnnnnn nnnnnnnnnn nnnnnnnnnn nnnnnnnnnn
nnnnnnnnnn nnnnn
>Poeciliidae_Pseudoxiphophorus_tuxtlaensis_1_1
tctggtcgta ccactggtat cgtcatggac tccggtgatg gtgtgaccca cacagtgccc
atctatgagg gctacgccct gccccatgcc nnnnnnnnnn nnnnnnnnnn nnnnnnnnnn
nnnnnnnnnn nnnnnnnnnn nnnnnnnnnn nnnnnnnnnn nnnnnnnnnn nnnnnnnnnn
nnnnnnnnnn nnnnnnnnnn nnnnnnnnnn nnnnnnnnnn nnnnnnnnnn nnnnnnnnnn
nnnnnnnnnn nnnnnnnnnn nnnnnnnnnn nnnnnnnnnn nnnnnnnnnn nnnnnnnnnn
nnnnnnnnnn nnnnn
>Loricariidae_Sturisoma_monopelte_2_1
tctggtcgta ccactggtat cgtgatggac tctggtgatg gtgttaccca cactgtgccc
atctatgaag gttatgccct gccccatgcc atcctccgtc tggacttggc tggccgtgac
ctgactgact acctcatgaa gatcctgacc gagagaggct acagcttcac caccacagct
gagagggaaa ttgtccgtga catcaaggag aagctctgct atgttgctct tgacttcgag
caggagatgg gcactgctgc atcttcatcc tccctggaga agagctatga gctgcctgat
ggacaagtca tcacc
>Eleotridae_Dormitator_cubanus_1_1
tctggtcgta ctaccggtat tgtcatggac tccggtgatg gtgtgaccca cacagtgccc
atctacgagg gctacgctct gccccatgcc atcctgcgtc tggacnnnnn nnnnnnnnnn
nnnnnnnnnn nnnnnnnnnn nnnnnnnnnn nnnnnnnnnn nnnnnnnnnn nnnnnnnnnn
nnnnnnnnnn nnnnnnnnnn nnnnnnnnnn nnnnnnnnnn nnnnnnnnnn nnnnnnnnnn
nnnnnnnnnn nnnnnnnnnn nnnnnnnnnn nnnnnnnnnn nnnnnnnnnn nnnnnnnnnn
nnnnnnnnnn nnnnn
>Eleotridae_Dormitator_cubanus_2_1
tctggtcgta ctaccggtat tgtcatggac tccggtgatg gtgtgaccca cacagtgccc
atctacgagg gctacgctct gccccatgcc atcctgcgtc tggacnnnnn nnnnnnnnnn
nnnnnnnnnn nnnnnnnnnn nnnnnnnnnn nnnnnnnnnn nnnnnnnnnn nnnnnnnnnn
nnnnnnnnnn nnnnnnnnnn nnnnnnnnnn nnnnnnnnnn nnnnnnnnnn nnnnnnnnnn
nnnnnnnnnn nnnnnnnnnn nnnnnnnnnn nnnnnnnnnn nnnnnnnnnn nnnnnnnnnn
nnnnnnnnnn nnnnn
>Eleotridae_Dormitator_cubanus_3_1
tctggtcgta ctaccggtat tgtcatggac tccggtgatg gtgtgaccca cacagtgccc
atctacgagg gctacgctct gccccatgcc atcctgcgtc tggacnnnnn nnnnnnnnnn
nnnnnnnnnn nnnnnnnnnn nnnnnnnnnn nnnnnnnnnn nnnnnnnnnn nnnnnnnnnn
nnnnnnnnnn nnnnnnnnnn nnnnnnnnnn nnnnnnnnnn nnnnnnnnnn nnnnnnnnnn
nnnnnnnnnn nnnnnnnnnn nnnnnnnnnn nnnnnnnnnn nnnnnnnnnn nnnnnnnnnn
nnnnnnnnnn nnnnn
>Eleotridae_Dormitator_maculatus_2_1
tctggtcgta ccaccggtat tgtcatggac tccggtgatg gtgtgaccca cacagtgccc
atctacgagg gctacgctct gccccatgcc atcctgcgtc tggacnnnnn nnnnnnnnnn
nnnnnnnnnn nnnnnnnnnn nnnnnnnnnn nnnnnnnnnn nnnnnnnnnn nnnnnnnnnn
nnnnnnnnnn nnnnnnnnnn nnnnnnnnnn nnnnnnnnnn nnnnnnnnnn nnnnnnnnnn
nnnnnnnnnn nnnnnnnnnn nnnnnnnnnn nnnnnnnnnn nnnnnnnnnn nnnnnnnnnn
nnnnnnnnnn nnnnn
>Eleotridae_Dormitator_maculatus_3_1
tctggtcgta ccaccggtat tgtcatggac tccggtgatg gtgtgaccca cacagtgccc
atctacgagg gctacgctct gccccaygcc atcctgcgtc tggacnnnnn nnnnnnnnnn
nnnnnnnnnn nnnnnnnnnn nnnnnnnnnn nnnnnnnnnn nnnnnnnnnn nnnnnnnnnn
nnnnnnnnnn nnnnnnnnnn nnnnnnnnnn nnnnnnnnnn nnnnnnnnnn nnnnnnnnnn
nnnnnnnnnn nnnnnnnnnn nnnnnnnnnn nnnnnnnnnn nnnnnnnnnn nnnnnnnnnn
nnnnnnnnnn nnnnn
>Loricariidae_Panaqolus_claustellifer_1_1
tctggacgca ccacgggaat cgtgatggac tctggcgatg gcgtcacgca cacggtgccc
atctacgagg gctacgccct gccccacgcc atcctgcgtc tggatctggc cgggcgtgac
ctgacagact acctgatgaa gattctgacc gagcgtggct acagcttcac cacaacggcc
gagcgtgaga tcgtgcgtga catcaaggag aagctgtgct acgtggcact cgacttcgag
caggagatgg gcaccgctgc ctcctcgtcc tcgctcgaga agagctacga gctgcccgac
ggccaggtca tcacc
