# Supplementary material for: Time-calibrated phylogeny of neotropical freshwater fishes
Source: Front Bioinform. 2024 Dec 6;4:1433995. doi: 10.3389/fbinf.2024.1433995 (PMC11659281; doi:10.3389/fbinf.2024.1433995)
Supplement: Supplementary file 1 [file DataSheet1.zip › Supplementary Material/aln/alignment_ATPase68.fasta]

>Cichlidae_Cichla_temensis_1_1
atgccacaac tcaacccttc accttga-tt cgccat-cct aattttctcc tgactaattt
tcctaacaat tattccccca aaagttctag cacactcctt tccaaacgaa cccgcttcac
aaagcaccaa aacacccaaa acagaacctt gaaactgacc ---------- atgacactaa
gcttctttga ccaattcatg agccccacat atttaggaat cccactaatc gcactagccc
taagcctacc ctgagtactt tatcccaaac cctcaacccg ctgactaaat aaccgcctac
ttaccctcca aggatgattc attaatcgct tcacccaaca gatcttccaa cccctaagcc
taggaggcca caaatgagcc accttgctaa cctccttaat actatttctt attacactaa
atatgctagg cctactgccc tacaccttta cacctacaac acaattatcc ctcaacatag
catttgccgt tcccctatga cttgctaccg taattatcgg catacgaaat caaccaactc
atgcgctagg ccatcttcta ccagaaggca caccaaccct ccttatccct atcctcatca
ttatcgagac aatcagctta tttatccgac ccctagccct aggagtacga ctaacagcga
acctgacagc cggccacctc ctgattcaac tcattgccac tgctgcattt gtccttcttc
ctctaatacc aacagttgca ttactaacag ccatcctcct gcttctactt acacttctag
aagtggccgt agccataatt caagcttacg tatttgtcct cctcttaagc ctctatctac
aagaaaacgt -------cta n
>Cichlidae_Andinoacara_rivulatus_1_1
atgccacaac tcaaccctgc accttga-tt tgccat-cct agtcttctcc tgattagtat
ttgtgactat tttaccacca aaagtcttag cacacacttt cccaaatgag cccacacttc
aaagcacaga aaagcctaaa acagagccct gaaactgacc ---------- atgacactaa
gcttcttcga ccaatttatg agccccatat atttaggcat tcccttaata gccttggccc
taactctccc ctgaattcta tatcctaaac ctacaactcg ctgactaaat aatcgactgt
taaccctaca aggctgattt attaatcgct tcactcaaca aatctttcaa cctattaata
taggtggaca taagtgagcc ctcttactta cctcccttat acttctttta atcacattga
acatactagg tcttttacca tacaccttca cgccaacaac acaactttcc cttaacatag
cattcgccgt tcctttatga ttagctacag taattattgg tatacgaaat cagcccacac
atgcactagg acacctacta ccagaaggta ctcccaccct tttaatccct atcttgatta
tcatcgaaac aatcagcctt tttattcgac ccttagcact gggggtacga ttaacagcaa
acctaacagc cgggcatctt ttaatccaac taattgccac cgccgcattt gtccttctcc
ctttaatacc aaccattgca ctacttacag cccttcttct attcctatta accctcctag
aagtagctgt tgctataatt caagcttatg tctttggtct tcttctaagc ctttacctac
aagaaaacgt -------cta a
>Cichlidae_Satanoperca_jurupari_1_1
atgccacaac tcaacccatc accctga-tt cgccat-ctt agtcttttcc tgactaatct
tcttaacagt aattcctcct aaagtcctag cacactcttt tccaaatgaa cccactcctc
aaagtacgga aaaacctaaa acagaaccct gaaactgacc ---------- atggcactaa
actttttcga ccaatttata agccccgtat actttggaat tcctctaatt gccctagccc
taactcttcc ctgagtactt tttcctaaac ctacaacccg ttgacaaaac aaccgccttc
ttacacttca aggatgattt attaatcgct ttgcccaaca aatctttcaa cccgtaaacc
taaatgggca taaatgagca gccctactta cctcaataat actattcctt attacactaa
acatattagg cctactcccc tatactttta cacctactac acaactttcc ctaaatatag
catttgctgt ccctctatga atggctactg taattattgg tatacgaaac caaccaacac
acgccctagg acacttactg ccagaaggaa cccccacact ccttattcca gtactaatta
ttatcgaaac aatcagcctt tttattcgac cactcgcact aggagttcga ttgactgcta
acctaacagc tggccatctt cttattcaat taattgcaac cgccgcattc gttcttttac
cactaatacc taccgttgca ctattgacag ccgtcctcct tttcttatta accttactag
aagtggccgt agctataatt caagcttacg tatttgttct tctactaagc ctctacctac
aagaaaatgt -------tta n
>Cichlidae_Andinoacara_pulcher_1_1
atgccacaac tcaatcctgc accttga-tt tgccat-cct agtcttctcc tgattagtct
ttgtaactat cttaccccca aaagttttag cacacacctt cccaaacgaa cccacccccc
aaagcacaga aaaacctaaa acagagccct gaaactgacc ---------- atgacactaa
gcttcttcga ccaatttatg agccccgtat atttaggaat ccccttaata gccctagccc
taactctccc ctgaattctt tatcctaagc ccacaactcg ttgattgaac aaccgattat
taacccttca aggctgattt attaatcgct tcacccaaca aatcttccaa cctcttaacc
taggaggcca taaatgagcc cttttactta cctccttaat acttctttta attacattaa
atatactagg cctcttacca tacactttca caccaacaac acagctttcc cttaatatag
cattcgccgt tcccctatga ctagccacag taattattgg gatacgaaat caacccacac
acgcactagg acacctatta ccagaaggaa cccccactct tctaattccc attttaatta
tcatcgaaac aattagcctt ttcattcgac ccctagcctt aggcgtacga ctaacagcaa
acttaacagc cggacatctt ttaattcaac taattgccac cgctgctttt gtcctcctcc
ctttaatacc aaccattgca ctattaactg cactcctcct cttcctatta gcccttttag
aggtagccgt tgctataatt caagcttatg tatttgtcct tcttctaagc ctttatttac
aagaaaacgt -------cta a
>Cichlidae_Retroculus_xinguensis_1_1
atgccacaac tcaacccctc cccatga-tt cgctat-ctt agtattttcc tgactcatct
ttttaactat tattccacca aaagtgctcg cacactcctt cccaaatgag cccaccccta
aaagcacaga aacacctaaa acagagccct gaaactgacc ---------- atgacactaa
gcttctttga ccagtttatg agccccacgc acctgggaat tcctctgatt gccctagcac
taagtctgcc ctgagtactc tatccaaaac caacaacccg ctgactaaat aaccgcctcc
ttaccattca agggtgattt atcaatcgct tcgctcagca aatttttcag cctctgagtt
tagggggcca caaatgagca gccctactta cctctttaat gctatttctt cttacactaa
atatgctagg cttactcccc tataccttca cgcctacaac ccagctatct cttaacatag
catttgctgt ccctctctgg cttgccaccg ttattattgg aatacgaaac cagcccacgc
atgcgctagg acaccttctg ccagaaggca ctccaaccct gcttattcct gttctcatta
ttatcgaaac aattagtcta ttcatccgcc ctctcgcctt gggggtccga ctgacagcaa
acctgacagc cggtcacttg ctaattcaac ttatcgccac cgccgcattt gtactactgc
ccctaatacc aacagtctca ttattaaccg caacactcct cctactacta acgctcctag
aagtcgctgt cgctataatc caggcctatg tattcgtcct tctcctaagt ctttatttac
aagaaaacgt -------nta n
>Cichlidae_Herichthys_cyanoguttatus_1_1
nnnnnnnnnn nnnnnnnnnn nnnnnnnnnn nnnnnnnnnn nnnnnnnnnn nnnnnnnnnn
nnnnnnnnnn nnnnnnnnnn nnnnnnnnnn nnnnnnnnnn nnnnnnnnnn nnnnnnnnnn
nnnnnnnnnn nnnnnnnnnn nnnnnnnnnn nnnnnnnnnn nnnnnnnnnn atgacactaa
gcttttttga ccaattcatg agccccacat actttggaat cccactaatc acccttgccc
tagccttacc ctgaatcctc taccctaagc ccacagctcg ctgattaaac aaccgtctcc
taacccttca aggctgattc atcaaccgct ttacccaaca aattttccag cccctcagcc
taggaggaca caaatgagca gccctactca cctcgcttat actatttctc atcacactaa
atatgctagg tctccttccc tacaccttca cacctacaac acaactctcc ctcaacatgg
cattcgctgt ccccctatgg ttagcaacag ttatcattgg aatacgaaac caacctaccc
atgcattagg ccaccttctt ccagaaggaa ctcccgttct cctcattccg gtcttgatca
ttatcgaaac aattagccta ttcatccgac ccctggccct aggtgttcga ctgacagcca
acttaacagc cggccatctc ctaatccaac taatcgccac cgccgcatcc gtcctcctcc
cacttatacc agctgttgct ctactcacag tcacccttct cttcttacta acactattag
aagtggctgt cgccataatt caagcctacg tatttgtact tcttttaagc ctctaccttc
aagaaaacgt -------cta a
>Cichlidae_Cichla_temensis_2_1
atgccacaac tcaacccttc accttga-tt cgccat-cct aattttctcc tgactaattt
tcctaacaat tattccccca aaagttctag cacactcctt tccaaacgaa cccgcttcac
aaagcaccaa aacacccaaa acagaacctt gaaactgacc ---------- atgacactaa
gcttctttga ccaattcatg agccccacat atttaggaat cccactaatc gcactagccc
taagcctacc ctgagtactt tatcccaaac cctcagcccg ctgactaaat aaccgcctac
ttaccctcca aggatgattc attaatcgct tcacccaaca aatcttccaa cccctaagcc
taggaggcca caaatgagcc accttgctaa cctccttaat actatttctt attacactaa
atatgctagg cctactgccc tacaccttta cacctacaac acaattatcc ctcaacatag
catttgccgt tcccctatga cttgctaccg taatcatcgg catacgaaat caaccaactc
atgcgctagg ccatcttcta ccagaaggca caccaaccct ccttatccct atcctcatca
ttatcgagac aatcagctta tttatccgac ccttggccct aggagtacga ctaacagcga
acctgacagc cggccacctc ctgattcaac tcattgccac tgctgcattt gtccttcttc
ctctaatacc aacagttgca ttactaacag ccatcctcct gcttctactt acacttctag
aagtggccgt agccataatt caagcttacg tatttgtcct cctcctaagc ctctatctac
aagaaaacgt -------cta n
>Poeciliidae_Xiphophorus_hellerii_1_1
atgccccagt taatcccctc cccctga-ct cgcata-cct gctattttcc tgggtggtct
tctcagtaat tgttctccca aaagtatcaa cacacgtctt tccagaagcc ccggcccccc
aaaccaaaca agcaccacaa acagagccct gaaactgact ---------- atgacactaa
gcctattcaa ccagttccta agcccctcgc tcatatgaat ccccctggca gccattgccc
tggccctacc ctggaccctc tttccacgtc aaacaacccg ctgggttaac aaccggcttt
tatccctcca aagctggttc ctcagccaat tcacacaaca aattttcttg cccattaaca
accccgggca caaatgagca ctgctcttag cctccttgat actctttttg attacactaa
acacagcagg cctcctccca tacaccttca cccccaccac acaattgtct gtaaacatgg
gctttgccat cccgctctga ctagccactg taatcctcgg cctgtgaacc caacccaccc
acgcccttgg ccaccttctg cccgaaggaa cgcccacgcc gctcatcccc gtcttaatta
tcatcgaaac aatcagccta tttatccgcc ccatcgctct tggggtccga ctcaccgcca
atttgaccgc aggtcacctc ctaatccaat taatttcctc cgcaacttcc gtactcctat
caatcctgcc tgcagtagca acctttacta tcacccttct attcctcctc acccttttag
aagtggcagt tgccataatc caagcatatg tttttgttct ccttttaagc ctctacctac
aagaaaacgt -------cta a
>Poeciliidae_Poecilia_caucana_1_1
atgcctcaat tgatccctgc accatga-tt agcact-gct agtcttttcc tgaaccattt
tttctgccat tgttttacca aaaatattaa aacactcttt tccagataac cccacccctc
aatctaaaca agatttacat aaaaataaat gagactgatc ---------- gtgacactaa
gcctgtttga ccaattttta agccctgttg tatgttgggt tcccctagta gccattgcta
tcaccctacc ctgaattctc ttccctaacc ccacaacccg ctgagtaaac aaccgaaact
taacctctca aaactgattt ctaagtcaag ccacctcaca gattttttta cccatcaacc
ctccaggaca taaatgagca cttcttctat catctttact gatcttttta gctacaataa
acacagcagg tctcctgcca tataccttca cccctacctc ccaactatca atcaatatgg
gtcttgcagg cgctctctga atgggtgtgg tcatcctggg ggtacgaacc caaccaaccc
actccttagg acaccttcta cctgaagggg cacccgcact attaacccca atcctagtta
ttattgaaac aattagcctc ttcatccgcc ccattgccct tggagtccga cttaccgcta
acttaaccgc tggccacctc ctcattcaat taacctccac tgcaactctt gccatactaa
caattatacc tgtaacagca atctttaccg gtatcctcct tttcctcctt gcccttctag
aggcggcagt tgccttaatc caagcatacg tctttgttct cttactaagc ctttatttac
aagaaaacgt -------tta a
>Poeciliidae_Poecilia_mexicana_1_1
atgcctcaat tgatccctac accatga-tt agcact-gct aatcttttcc tgaaccattt
tctctgccat tgttttacca aaaatattaa aacactcttt cccggataac cctaccccac
gatctaaaca agatttacat aaaaataaat gagactgatc ---------- atgacactaa
gcctattcga ccaattttta agccctgttg tatgttgaat ccctctggta gctattgcta
tcatcttacc ctgaattctc ttccccagcc caacaacccg ttgattgaat aaccgaagtt
tgacctctca aaactgattt ttaagtcaag ccacctcaca gattttttta cccatcaacc
ccccaggaca taaatgagca cttcttttat catccttatt gatttttctg actacaataa
atacagcagg cctcctaccg tatactttca ccccgacttc tcaactatct attaacatag
gtcttgctgg cgctctatga ataggtgtgg ttatcctagg aatacgaacc caaccaactc
actccctagg ccatcttcta cctgaaggag cacctgcact actaacccca atcctagtaa
ttattgaaac aatcagccta tttattcgcc ctattgccct tggagtccga cttaccgcta
atttaaccgc tggccacctc cttattcaac taacctctac tgcaactctt gctatactaa
caattatacc cgtaacagca atctttaccg gcatccttct tttcctcctt gcccttctag
aagcggcagt tgccttaatc caggcgtacg tctttgttct cctgttaagc ctatatctac
aagaaaacgt -------tta a
>Cichlidae_Andinoacara_coeruleopunctatus_1_1
atgccacaac tcaaccctgc accttga-tt tgccat-cct agtcttctcc tgattagtct
ttgtaactat cttaccccca aaagtcctag cacacacctt cccaaacgaa cccacccccc
aaagcacaga aaaacctaaa acagaaccct gaaactgacc ---------- atgacactaa
gcttcttcga ccaatttatg agccccgtat atttaggaat tcccttaata gccctagccc
taactctccc ctgagtcctt tatcctaagc ccacaactcg ttgattaaac aaccgattat
taacccttca aggctgattt atcaatcgct tcacccaaca aatcttccaa cctcttaacc
tagggggcca taaatgagcc cttttactta cctccctgat acttctttta atcacattaa
atatactagg cctcttacca tacaccttca caccaacaac acagctttcc cttaatatag
cattcgccgt tcccttatga ctagccacag taattattgg aatacgaaat caacccacac
acgcactagg gcacctatta ccagaaggta cccccaccct tttaattccc atcttaatca
ttatcgagac aattagcctt ttcattcgac ccctggcctt aggcgtacga ctaacagcaa
acttaacagc cggacatctt ttaattcaac taattgccac cgctgccttt gtccttctcc
ctttaatgcc aaccattgca ctattaactg cactcctcct tttcttatta acccttttag
aggtggccgt tgctataatt caagcttatg tatttgtact tcttttaagc ctctatttac
aagaaaacgt -------cta a
>Cichlidae_Cichla_intermedia_1_1
atgccacaac tcaatccctc accttga-tt cgccat-cct aattttctcc tgactaattt
tcctaacaat tattccccca aaagttctag cacactcctt tccaaacgaa cccgctccac
aaagcaccaa aacacttaaa acagaaccct gaaactgacc ---------- atgacactaa
gcttctttga ccaattcatg agccccacat atttaggaat tccactaatc gcactggccc
taagtttacc ctgagtactt ttccccaagc cctcaacccg ctgactaaat aaccgcctac
tcaccctcca aggatgattt ataaaccgct tcacccaaca gatcttccaa cccctaagcc
taggaggcca caaatgagcc gccttactaa cttccttaat actattcctt attacgctaa
acatattagg cctattgccc tacaccttta cacctacaac acaattatcc ctcaacatag
catttgccgt tcccctatga cttgctaccg taatcatcgg catgcgaaac caaccaactc
atgcactagg ccatcttctg ccagaaggca caccaaccct cctcatccct attctcatta
ttatcgaaac aatcagtcta tttatccgac ccctagccct gggagtacga ctaacagcaa
acctaacagc cggccatctc ctaattcaac tcattgccac tgctgcattt gtcctcctcc
ctctaatacc aacagttgca ctactgacgg ccactctcct gcttctactt acacttctag
aagtagccgt agctataatt caagcttacg tatttgtact cctcttaagc ctctaccnnn
nnnnnnnnnn nnnnnnnnnn n
>Cichlidae_Cichla_orinocensis_1_1
atgccacaac tcaatccctc accttga-tt cgccat-cct aattttctcc tgactaattt
tcctaactat tattccccca aaagttctag cacattcctt tccaaacgag cccgctccac
aaagcaccaa aacacttaaa acagaaccct gaaactgacc ---------- atgacactaa
gcttctttga ccaattcatg agccccacat atttaggaat tccactaatc gtactagccc
taagtttacc ctgagtactt tttcccaaac cctcagcccg ctgactaaat aaccgcctac
tcaccctcca agggtgattt ataaaccact tcacccaaca gatcttccaa cccctaagcc
tagggggcca caaatgagcc gccttactaa cttccttaat actattcctt atcacgctaa
acatattagg cctattgccc tacaccttta cacctacaac acaattatcc cttaacatag
cgtttgccgt tcccctatga cttgctaccg taattatcgg catgcgaaac caaccaactc
atgcactagg ccatcttctg ccagaaggca caccaaccct cctcatccct attctcgtca
ttattgaaac aatcagttta tttatccgac ccctggccct gggagtgcga ctaacagcaa
acctgacagc cggccatctc ctaattcaac tcattgctac tgctgcattt gtcctcctcc
ctctaatacc aacagttgca ttactaacgg ccactctcct gcttctactt acacttctag
aagtggccgt agctataatt caagcttacg tatttgttct cctcttaagc ctctatctac
aagaaaacgt -------cta n
>Cichlidae_Satanoperca_daemon_1_1
atgccacaat taaacccatc gccttga-tt cgccat-ctt agtcttttcc tgactaattt
tcttgacagt cattccacca aaagtcttag cacattcttt cccaaatgaa cctacccctc
agagtacaga aaaacctaag acagagccct gaaactgacc ---------- atgacactaa
gttttttcga ccagtttata agccccacat acctgggaat ccccttaatt gcgctggccc
taaccctgcc ctgagtacta ttccctaagc ccacgacccg ctgactaaac aaccgcgttc
tcacacttca agggtggttt attaaccgct tcgcccaaca aatctttctg cccatcaacc
taagcgggca caaatgggcc gccctactta cctcagtaat actgttcctt attaccctca
acatactagg gctactcccc tacaccttca cacctaccac acaactctcc ctaaacatag
catttgcagt tcccttatga ttagccaccg taattatcgg aatacgaaac caaccaacac
acgcactagg ccacctatta ccagaaggta cccccaccct cctcattcca gtactaatca
tcatcgaaac aatcagcctt tttattcgac ctcttgcact aggggtacga ttgacagcaa
acttaacagc agggcatctc ctcatccaac taattgcaac cgccgcatcc gttcttctgc
ccctaatacc caccattgcc ctactaacag ccaccctcct cctccttctc accttattag
aagttgccgt agctataatt caagcctacg tattcgtcct tctcttaagc nnnnnnnnnn
nnnnnnnnnn nnnnnnnnnn n
>Cichlidae_Satanoperca_leucosticta_1_1
atgccacaac ttaacccatc accctga-tt cgccat-ctt agtcttttcc tgactaatct
tcttaacagt cattcctcca aaagtcctag cacactcttt tccaaacgaa cccactcctc
aaagtacgga aaaacctaaa acagaaccct gaaactgacc ---------- atggcactaa
actttttcga tcaatttata agccctgtat acttcggaat tcccctaatt gccttagccc
taactcttcc ctgagtgctc tttcctaaac ctacaacccg ttggcaaaac aaccgccttc
tcacacttca gggatgattt attaatcgct tcgcccagca aatctttcag cctgtaaacc
taaatggaca taaatgagca gccctactta cctcaataat actgttcctc attacactaa
acatattagg ccttctccct tatactttta cacctactac acaactttcc ctaaatatag
catttgccgt ccctctatga atggctactg taattattgg tatacgaaat caaccaacac
acgccctagg acacttattg ccagaaggaa cccccacact ccttattcca gtactgatca
ttatcgaaac aatcagcctt tttattcgac cactcgcact aggggttcga ttgactgcta
acctaacagc tggtcacctt ctgattcagt taattgcaac cgccgcattc gttcttttac
cactgatacc tactgttgca ctattaacag ccattctcct tttcttatta accctgctag
aagtagctgt agctataatt caagcttacg tatttgtcct tctactaagc ctctatctac
aagaaaatgt -------tta a
>Poeciliidae_Poecilia_gillii_1_1
atgcctcaat tgatccctac accatga-tt agcact-gct aatcttttcc tgaaccattt
tctctgctat tgttttacca aaaatattaa aacactcttt tccggataac cccaccccgc
gatctaaaca agatttacat aagaataaat gagactgatc ---------- atgacactaa
gcctattcga ccaattttta agccctgttg tatgttgaat tcctctggta gccattgcta
tcaccttacc ctgaattctc ttccccagcc caacaacccg ttgattaaat aaccgaagtt
tgacctctca aaactgattt ttaagtcaag ccacctcaca gattttctta cccatcaacc
ccccggggca taaatgagca cttcttctat catccttatt gatttttctg gctacaataa
acacagcagg cctcctacca tatactttca ccccaacttc tcaactatct attaacatag
gtcttgctgg cgctttatga ataggtgtgg ttatcctagg aatacgaacc caaccaactc
actccctagg ccatcttcta cctgaaggag cacctgccct actaaccccc atcctagtaa
ttattgaaac aatcagcctc tttattcgcc ctattgccct tggagtccga ctcaccgcta
atttaaccgc tggccacctc cttattcaac taacctctac tgcaactctt gctatactat
caatcatacc tgtaacagca atctttaccg gcatccttct cttcctcctt gcccttctag
aagcggcagt tgccttaatt caggcgtacg tctttgttct cctgttaagc ctgtatctac
aagaaaacgt -------tta a
>Poeciliidae_Poecilia_mexicana_2_1
atgcctcaat tgatccctac accatga-tt agcact-gct aatcttttcc tgaaccattt
tctctgccat tgttttacca aaaatattaa aacactcttt cccggataac cctaccccac
gatctaaaca agatttacat aaaaataaat gagactgatc ---------- atgacactaa
gcctattcga ccaattttta agccctgttg tatgttgaat ccctctggta gctattgcta
tcatcttacc ctgaattctc ttccccagcc caacaacccg ttgattgaat aaccgaagtt
tgacctctca aaactgattt ttaagtcaag ccacctcaca gattttttta cccatcaacc
ccccaggaca taaatgagca cttcttttat catccttatt gatttttctg actacaataa
atacagcagg cctcctaccg tatactttca ccccgacttc tcaactatct attaacatag
gtcttgctgg cgctctatga ataggtgtgg ttatcctagg aatacgaacc caaccaactc
actccctagg ccatcttcta cctgaaggag cacctgcact actaacccca atcctagtaa
ttattgaaac aatcagccta tttattcgcc ctattgccct tggagtccga cttaccgcta
atttaaccgc tggccacctc cttattcaac taacctctac tgcaactctt gctatactaa
caattatacc cgtaacagca atctttaccg gcatccttct tttcctcctt gcccttctag
aagcggcagt tgccttaatc caggcgtacg tctttgttct cctgttaagc ctatatctac
aagaaaacgt -------tta a
>Poeciliidae_Poecilia_mexicana_3_1
atgcctcaat tgatccctac accatga-tt agcact-gct aatcttttcc tgaaccattt
tctctgccat tgttttacca aaaatattaa aacactcttt cccggataac cctaccccac
gatctaaaca agatttacat aaaaataaat gagactgatc ---------- atgacactaa
gcctattcga ccaattttta agccccgttg tatgttgaat ccctctggta gctattgcta
tcatcttacc ctgaattctc ttccccagcc caacaacccg ttgattgaat aaccgaagtt
tgacctctca aaactgattt ttaagtcaag ccacctcaca gattttttta cccatcaacc
ccccaggaca taaatgagca cttcttttat catccttatt gatttttctg actacaataa
atacagcagg cctcctaccg tatactttca ccccgacttc tcaactatct attaacatag
gtcttgctgg cgctctatga ataggtgtgg ttatcctagg aatacgaacc caaccaactc
actccctagg ccatcttcta cctgaaggag cacctgcact actaacccca atcctagtaa
ttattgaaac aatcagccta tttattcgcc ctattgccct tggagtccga cttaccgcta
atttaaccgc tggccacctc cttattcaac taacctctac tgcaactctt gctatactaa
caattatacc cgtaacagca atctttaccg gcatccttct tttcctcctt gcccttctag
aagcggcagt tgccttaatc caggcgtacg tctttgttct cctgttaagc ctatatctac
aagaaaacgt -------tta a
>Poeciliidae_Poecilia_orri_1_1
atgcctcaat taatccctac accatga-tt agcact-gct aatcttttcc tgaaccattt
tctctgccat tgttttacca aaaatattaa aacactcttt tccggataac cctaccccgc
gatctaaaca agatttacat aagaataaat gagactgatc ---------- atgacactaa
gcctattcga ccaattttta agccctgttg tatgttgaat tcctctggta gccattgcta
tcaccttacc ctgaattctt ttccccagcc caacaacccg ttgattaaat aaccgaagtt
tgacctctca aaactgattt ttaagtcaag ccacctcaca gattttctta cccatcaacc
ccccgggaca taaatgagca cttcttttat catccttatt gatttttctg gctacaataa
acacagcagg cctcctacca tacactttca ccccaacttc tcaactatct attaacatag
gtcttgctgg cgctttatga ataggcgtgg ttatcctagg aatacgaacc caaccaactc
actccctagg ccatcttcta cctgaaggag cacctgcact actaacccca atcctagtaa
ttattgaaac aatcagcctc tttattcgcc ctattgccct tggagtccga ctcaccgcta
atttaaccgc tggccacctc cttattcaac taacctctac tgcaactctt gctatactat
caattatacc tgtaacagca atctttaccg gcatccttct cttcctcctt gcccttctag
aagcggcagt tgccttaatc caggcgtacg tctttgttct cctgttaagc ctatatctac
aagaaaacgt -------tta a
>Poeciliidae_Poecilia_orri_2_1
atgcctcaat taatccctac accatga-tt agcact-gct aatcttttcc tgaaccattt
tctctgccat tgttttacca aaaatattaa aacactcttt tccggataac cctaccccgc
gatctaaaca agatttacat aagaataaat gagactgatc ---------- atgacactaa
gcctattcga ccaattttta agccctgttg tatgttgaat tcctctggta gccattgcta
tcaccttacc ctgaattctt ttccccagcc caacaacccg ttgattaaat aaccgaagtt
tgacctctca aaactgattt ttaagtcaag ccacctcaca gattttctta cccatcaacc
ccccgggaca taaatgagca cttcttttat catccttatt gatttttctg gctacaataa
acacagcagg cctcctacca tacactttca ccccaacttc tcaactatct attaacatag
gtcttgctgg cgctttatga ataggcgtgg ttatcctagg aatacgaacc caaccaactc
actccctagg ccatcttcta cctgaaggag cacctgcact actaacccca atcctagtaa
ttattgaaac aatcagcctc tttattcgcc ctattgccct tggagtccga ctcaccgcta
atttaaccgc tggccacctc cttattcaac taacctctac tgcaactctt gctatactat
caattatacc tgtaacagca atctttaccg gcatccttct cttcctcctt gcccttctag
aagcggcagt tgccttaatc caggcgtacg tctttgttct cctgttaagc ctatatctac
aagaaaacgt -------tta a
>Poeciliidae_Poecilia_salvatoris_1_1
atgcctcaat tgatccctac accatga-tt agcact-gct aatcttttcc tgaaccattt
tctctgccat tgttttacca aaaatattaa aacactcttt cccggataat cctaccccac
gatctaaaca agatttacat aaaaataaat gagactgatc ---------- atgacactaa
gcctattcga ccaattttta agccctgttg tatgttgaat tcctctggta gctattgcta
tcaccttacc ctgaattctc ttccccagcc caacaacccg ttgactgaat aaccgaagtt
tgacctctca aaactgattt ttaagtcaag ccacctcaca gattttttca cccatcaacc
ccccgggaca taaatgagca cttcttttat catccttatt gatttttctg gctacaataa
atacagcagg cctcctacca tatactttca ccccgacttc tcaactatcc attaacatag
gtcttgctgg cgctctatga ataggtgtgg ttattctagg aatacgaacc caaccaactc
actccctagg ccatcttctg cctgaaggag cacctgcatt actaacccca atcctagtaa
ttattgaaac aatcagccta tttattcgcc ctattgccct tggagtgcga cttaccgcta
atttaaccgc tggccacctc cttattcaac taacctccac tgcaactctt gctatgctaa
caattatacc tgtaacagca atctttaccg gcattcttct tttcctcctt gccctcctag
aagcggcagt tgccttaatc caggcgtacg tctttgttct cctgttaagc ctatatctac
aagaaaacgt -------tta a
>Poeciliidae_Poecilia_salvatoris_2_1
atgcctcaat tgatccctac accatga-tt agcact-gct aatcttttcc tgaaccattt
tctctgccat tgttttacca aaaatattaa aacactcttt cccggataat cctaccccac
gatctaaaca agatttacat aaaaataaat gagactgatc ---------- atgacactaa
gcctattcga ccaattttta agccctgttg tatgttgaat tcctctggta gctattgcta
tcaccttacc ctgaattctc ttccccagcc caacaacccg ttgactgaat aaccgaagtt
tgacctctca aaactgattt ttaagtcaag ccacctcaca gattttttca cccatcaacc
ccccgggaca taaatgagca cttcttttat catccttatt gatttttctg gctacaataa
atacagcagg cctcctacca tatactttca ccccgacttc tcaactatcc attaacatag
gtcttgctgg cgctctatga ataggtgtgg ttattctagg aatacgaacc caaccaactc
actccctagg ccatcttctg cctgaaggag cacctgcatt actaacccca atcctagtaa
ttattgaaac aatcagccta tttattcgcc ctattgccct tggagtgcga cttaccgcta
atttaaccgc tggccacctc cttattcaac taacctccac tgcaactctt gctatgctaa
caattatacc tgtaacagca atctttaccg gcattcttct tttcctcctt gccctcctag
aagcggcagt tgccttaatc caggcgtacg tctttgttct cctgttaagc ctatatctac
aagaaaacgt -------tta a
>Poeciliidae_Poecilia_sphenops_1_1
atgcctcaac tgatcccgac accatga-tt agcgct-gct aatcttttct tgaaccattt
tctctgctat tgttttacca aaaatattaa aacactcttt tccggataat cccaccccac
gacataaaca agatttacat aaaaataaat gagactgatc ---------- atgacactaa
gcctgttcga ccaattttta agccctgttg tatgttgaat tcctctggta gccattgcta
ttgccctacc ctgaattctc ttccccagcc caacaacccg ctgagtaaat aaccgaagtt
tgacctctca aaactgattt ctaagtcaag ccacctcaca gattttttta cccatcaatc
tcccaggaca caaatgagca cttcttttat catccttgtt gatcttttta gttacaataa
atacagcagg cctcctacca tacaccttca cccccacttc tcaactatcc atcaacatag
gtcttgccgg cgccctttga ataggtgtag ttattctagg gatacgaacc caaccaactc
actccctagg ccatcttctg cctgaaggag cacccgcact actaacccca gtcctagtta
ttattgaaac aatcagcctt tttattcgcc ctattgccct tggggtccga cttaccgcta
atttaaccgc tggtcacctc cttattcaac taacctccac tgcaactctt gctatactaa
caatcatacc tttaacagca atctttaccg gtatccttct cttcctactt gcccttctag
aggcagcagt tgccttaatc caggcatacg tctttgttct cctgttaagc ctatatctac
aagaaaacgt -------cta a
>Poeciliidae_Poecilia_sphenops_2_1
atgcctcaac tgatcccgac accatga-tt agcgct-gct aatcttttct tgaaccattt
tctctgctat tgttttacca aaaatattaa aacactcttt tccggataac cccaccccac
gacataaaca agatttacat aaaaataaat gagactgatc ---------- atgacactaa
gcctgttcga ccaattttta agccctgttg tatgttgaat tcctctggta gccattgcta
ttgccctacc ctgaattctc ttccccagcc caacaacccg ctgagtaaat aaccgaagtt
tgacctctca aaactgattt ctaagtcaag ccacctcaca gattttttta cccatcaatc
tcccaggaca caaatgagca cttcttttat catccttgtt gatcttttta gttacaataa
atacagcagg cctcctacca tacaccttca cccccacttc tcaactatcc atcaacatag
gtcttgccgg cgccctttga ataggtgtag ttattctagg gatacgaacc caaccaactc
actccctagg ccatcttctg cctgaaggag cacccgcact actaacccca gtcctagtta
ttattgaaac aatcagcctt tttattcgcc ctattgccct tggggtccga cttaccgcta
atttaaccgc tggtcacctc cttattcaac taacctccac tgcaactctt gctatactaa
caatcatacc tttaacagca atctttaccg gtatccttct cttcctactt gcccttctag
aggcagcagt tgccttaatc caggcatacg tctttgttct cctgttaagc ctatatctac
aagaaaacgt -------cta a
>Poeciliidae_Poecilia_vivipara_1_1
atgcctcaac tgatccctac accatga-tt agcact-gct aatcttttcc tgaaccatta
tttctgctat tgttcttcca aaaatattaa aacactcctt cccagataac cccaccatcc
gatctaaaca agatttaaat gaaaacaaat gagactgatc ---------- atgacactaa
gcctattcga tcaattttta agccctgttg tatgttgaat tcccttggta gcaattgcca
tcatcttacc ctgaattctt tttcccagcc caacaacacg ttgaataaac aaccgaaatt
taaccttcca aaactgattt ctaggtcaat ccacttcaca aattttcctg cctattaatc
ctaccggaca taaatgagca cttctactat catccttatt aattttcctc actacaataa
acacggcagg cctcctacca tatactttca cccccacttc ccaactatct attaatatgg
gccttgctgg cgccctatga atgggggttg taatcctagg aatgcgaacc caaccaactc
actcccttgg ccatcttcta cctgaaggtg cacccgcact actaacccca atcctagtta
ttattgaaac aattagcctt ttcattcgcc ccatcgccct tggggtccga ctcaccgcta
atctaaccgc tggccacctc cttattcaac taacctccac cgcaactctt gccctactga
caattatgcc tgtaacagca atttttaccg gcgtccttct atttctccta gccctcctag
aaggagcagt tgctttaatt caagcatacg tctttattct cctgctaagc ctgtacctac
aagaaaacgt -------cta a
>Poeciliidae_Poecilia_vivipara_2_1
atgcctcaac tgatccctac accatga-tt agcact-gct aatcttttcc tgaaccatta
tttctgctat tgttcttcca aaaatattaa aacactcctt cccagataac cccaccatcc
gatctaaaca agatttaaat gaaaacaaat gagactgatc ---------- atgacactaa
gcctattcga tcaattttta agccctgttg tatgttgaat tcccttggta gcaattgcca
tcatcttacc ctgaattctt tttcccagcc caacaacacg ttgaataaac aaccgaaatt
taaccttcca aaactgattt ctaggtcaat ccacttcaca aattttcctg cctattaatc
ctaccggaca taaatgagca cttctactat catccttatt aattttcctc actacaataa
acacggcagg cctcctacca tatactttca cccccacttc ccaactatct attaatatgg
gccttgctgg cgccctatga atgggggttg taatcctagg aatgcgaacc caaccaactc
actcccttgg ccatcttcta cctgaaggtg cacccgcact actaacccca atcctagtta
ttattgaaac aattagcctt ttcattcgcc ccatcgccct tggggtccga ctcaccgcta
atctaaccgc tggccacctc cttattcaac taacctccac cgcaactctt gccctactga
caattatgcc tgtaacagca atttttaccg gcgtccttct atttctccta gccctcctag
aaggagcagt tgctttaatt caagcatacg tctttattct cctgctaagc ctgtacctac
aagaaaacgt -------cta a
>Belonidae_Strongylura_notata_1_1
atgccacaac tcaacccaac accttgg-tt tgccat-ctt agtattcacc tgattagttt
ttttgactat tattccccct aaaattatag cacacacatt tcctaatgaa cccactactc
aaagcacaga aaaaccccaa acagaatcct gaaactgacc ---------- atgacattaa
gcttttttga ccaatttgca agcccagtat ttctaggtat tccccttatt gccctagctt
taaccctccc atgaatcctc taccctcaac ccacctcccg gtggttaaat aatcgccaac
taacccttca aaactgattt attaaccgtt ttacacaaca aattttccaa cctttatcct
ccggaggaca tcactgagcc ttaattctca catcactaat ggcctttctc ttcaccttga
acgtcctggg tctcctccct tatacattta cacctactac tcaactatca ataaacatag
cactcgccgt accactttga ttagcaacag taattatagg aatacgaaac caacccaccc
acgcacttgg ccatcttcta cctgaaggca cacctacgct cctgattcca gtattaatta
ttatcgaaac aattagccta ttcattcgac cattagcttt aggagttcga ctcacagcta
acctaacagc aggacacctt ttaattcaat taattgccac cgccgctttc gtcctctcat
cattagctcc aactctagcc atattaacaa ttatcctcct ttttcttcta acactacttg
aaatcgccgt agcaataatt caagcttacg tatttgttct tttactaagc ctctacttac
aagaaaacat -------cta a
>Gymnotidae_Gymnotus_cylindricus_1_1
atgccacagc ttaacccagc accttga-tt tgccat-ctt agtcttctct tgattagttt
tcttgacagt tattccccca aaagtcctag cccactcctt tccaaatgag cccacccctc
aaagcacaga aaaacccaaa acagagccct gaaactgacc ---------- atgacattaa
gcttttttga tcaatttatg agccccacat acttcggaat cccactaatt gcccttgccc
tagccctacc ctgaatcctc taccctaaac ctaccactcg ctggctaaac aaccgcctcc
taacccttca aggctgattc attaaccgct ttactcaaca aatcttccaa cccctcagtc
taggtggcca caaatgagcc gttctattaa cttccctaat actatttctt attacactaa
atatgctagg cctactaccc tacaccttta cacccaccac ccaactctcc ctcaacatag
catttgctgt ccccctatga ctagcaacag taattattgg tatgcgaaac cagcctaccc
atgcactagg tcaccttctt ccagaaggta ctcccaccct ccttatcccc atcctaatta
taattgaaac aattagccta tttatccgac cattagccct aggggtccga ctaaccgcaa
acttaacagc cggccatctc ctaattcaac taatcgccac cgccgcctcc gtccttctcc
cattaatacc aaccgtggcc ttactaacag ccattctcct ttttctacta acactactag
aagtagccgt cgccataatc caagcctacg tatttgtact tcttttaagc ctctaccttc
aagaaaacgt -------cta a
>Poeciliidae_Poecilia_butleri_1_1
atgcctcaat tgatccctac accatga-tt agcact-gct aatcttttcc tgaaccattt
tctctgctat tgttttacca aaaatattaa aacactcttt tccggataac cctaccccgc
ggtctaaaca agatttacat aaaaataaat gagactgatc ---------- atgacactaa
gcctattcga ccaattttta agccctgttg tatgttgaat tcctctggta gctattgcta
ttatcttacc ctgaattctt ttccccagcc caacaacccg ttgattaaat aaccgaagct
tgacctctca aaactgattt ttaagtcaag ccacctcaca gattttttta cccatcaacc
ccccaggaca caaatgagca cttcttttat catccttatt gatttttctg gctacaataa
atacagcagg cctcctacca tatactttca ccccaacttc ccaactatct attaacatag
gtcttgctgg cgctttatga ataggtgtgg ttatcctagg aatacgaacc caaccaaccc
actccctagg ccatctttta cctgaaggag cacctgctct actaacccca atcctagtaa
ttattgaaac aatcagcctc tttattcgcc ctatcgccct tggagtccga cttaccgcca
atttaaccgc tggccacctc ctcattcaac taacctctac tgcaactctt gctatactaa
ccattatacc tgtaacagca atctttaccg gcatccttct cttcctcctt gcccttctag
aagcggcagt tgccttaatc caggcgtacg tttttgttct cctattaagc ctatatctac
aagaaaacgt -------tta a
>Poeciliidae_Poecilia_hispaniolana_1_1
atgcctcaat taatccctac gccatga-tt agcact-gct aatcttttcc tgaaccatta
tttctgttat tgttctgcca aagatattaa aacactcctt cccagataac cctaccatgc
catctaaaca agatttacat gaaaataaat gagactgatc ---------- atgacactaa
gcctattcga ccaattttta agccctgtta tatgttgaat ccccctggta gccattgcca
tcaccctacc ctgaatcctc tttccacgtc caacaacccg atgagtaaat aaccgaaatt
tgacctccca aaactgattt ttaagccaat ccacttcaca aattttccta cctattaacc
ctgctggaca taaatgagcg cttctactat catctttatt gatcttcctc gctacaataa
acacagcagg tctcctacca tacactttca cccccacttc ccaattatct attaatatag
gtcttgccgg cgctctttga ataggtgtcg tgatcctagg aatacgaacc caaccaactc
actcccttgg tcatcttcta cctgaaggag cacccgcact actaaccccg atcctagtta
tcattgaaac aattagcctc tttattcgtc ctattgccct cggagtccga ctcaccgcta
atttaaccgc tgggcacctc cttattcaac tgacctccac tgcaactctt gccatattga
caattatacc tgctacagca atctttacgg gcatccttct tttcctccta gccctcttag
aagcagcagt tgccttaatc caagcatacg tctttattct cctattaagc ctctaccttc
aagaaaacgt -------cta a
>Poeciliidae_Poecilia_hondurensis_1_1
atgcctcaat tgatccctac accatga-tt agcact-gct aatcttttcc tgaaccattt
tctctaccat tgttttacca aaaatattaa aacactcttt tccggataac cctaccccgc
gatctaaaca agatttacat aaaaataaat gagactgatc ---------- atgacactaa
gcctgttcga ccaattttta agccctgttg tatgttgaat tcctctggta gccattgcta
ttaccttacc ctgaattctc ttccccagcc caacaacccg ttgagtaaat aaccgaagtt
taacctctca aaactgactt ctaagtcaag ccacctcaca aatttttcta cccatcaatc
ccccaggaca taaatgagca cttcttttat catccttatt gatttttctg attacaataa
atacagcagg cctcctacca tatactttca ccccaacttc ccaactatct atcaacatag
gtcttgctgg cgctctctga ataggcgtgg ttatcctagg aatacgaact caacctactc
actccctagg ccatcttcta cctgaaggag cacctgcact tctaacccca atcctagtaa
ttattgaaac aatcagcctc tttattcgcc ctattgccct tggagtccga cttaccgcta
atttaaccgc tggccacctc cttattcaac taacctctac tgcaactctt gctatactaa
caattatacc tgtaacagca atccttaccg gtactcttct attccttctt gccctcctag
aagcagcagt tgccttaatc caggcgtacg tctttgttct cctgttaagt ctgtatctac
aagaaaacgt -------tta a
>Poeciliidae_Poecilia_sphenops_3_1
atgcctcaac tgatcccgac accatga-tt agcgct-gct aatcttttct tgaaccattt
tctctgctat tgttttacca aaaatattaa aacactcttt tccggataat cccaccccac
gacataaaca agatttacat aaaaataaat gagactgatc ---------- atgacactaa
gcctgttcga ccaattttta agccctgttg tatgttgaat tcctctggta gccattgcta
ttgccctacc ctgaattctc ttccccagcc caacaacccg ctgagtaaat aaccgaagtt
tgacctctca aaactgattt ctaagtcaag ccacctcaca gattttttta cccatcaatc
tcccaggaca caaatgagca cttcttttat catccttgtt gatcttttta gttacaataa
atacagcagg cctcctacca tacaccttca cccccacttc tcaactatcc atcaacatag
gtcttgccgg cgccctttga ataggtgtag ttattctagg aatacgaacc caaccaactc
actccctagg ccatcttctg cctgaaggag cacccgcact actaacccca gtcctagtaa
ttattgaaac aatcagcctt tttattcgcc ctattgccct tggggtccga cttaccgcta
atttaaccgc tggtcacctc cttattcaac taacctccac tgcaactctt gctatactaa
caatcatacc tttaacagca atctttaccg gtatccttct cttcctactt gcccttctag
aggcagcagt tgccttaatc caggcatacg tctttgttct cctgttaagc ctatatctac
aagaaaacgt -------cta a
>Acestrorhynchidae_Acestrorhynchus_falcatus_1_1
ntgccccaac ttaatcctac tccatgg-tt caccat-ctt aatctccacc tgactaatct
ttttactaat tattccccca aaaattctta aacacacctt taacaatgaa cccacacccc
tcagcgccaa aaaacctgaa acaaactact gaaattgacc ---------- gtggcattaa
acttttttga ccaatttata agcccgactt acataggaat ccctctaata accttagccc
taactcttcc ttgaatatta taccccaccc cctccgaccg atgatcacac aaccgactca
tcacactcca agggtgattt attaaccgct ttacacaaca gcttctttta ccattaaacc
caggcggcca taaatgagca ctaatcctga cctctctaat aatttttctt ctaagcataa
atttattagg gcttcttccc tatactttta cccccacaac ccaactctca cttaatatag
gtcttgccgt cccattttga ttagcaacag taattattgg aatacgaaac caaccaaccg
cagccctagg ccacttattg cctgaaggta ccccaatttt actaatccca gtacttatca
ttattgaaac aattagctta tttattcgac ccttagccct aggggttcga ttaaccgcta
acttgaccgc tggacatctt cttattcaac ttattgcaac cgcagttttt gtcctcttac
ctttaataac aacagtagct ttactaacat ctatagttct ctttctactt acgctacttg
aaattgcagt tgcaataatc caagcctatg tctttgtcct attgttgagc ttataccttc
aagaaaacgt -------ata a
>Acestrorhynchidae_Acestrorhynchus_lacustris_1_1
nnnnnnnnnn nnnnnnnnnn nnnnnnnnnn nnnnnnnnct aacctcttca tgactaattt
ttttactgat tatccccccc aaagttctta aacatacttt caacaacgaa cccaccacac
tcagctccaa aacccctaaa acaagtacct gaaattgacc ---------- atggcactaa
atttttttga ccagtttata agcccaaatt ttataggggt cccactaatt gccctcgccc
ttactttccc ttgaattctt taccccatgc cctcaaaccg gtggctccac aaccgagtcc
tcacgctgca gggctgattt attaaccgct ttacacagca actccttttg ccactaaacc
ccgggggcca caaatgagca ttaattctaa cttcactaat aatccttatt ttaagcataa
acctactggg cctccttcca tacactttca cccccacaac tcagctctca ctcaacatag
gccttgccgt cccattttga ctagcgacag tgattattgg catacgaaat cagccaactg
cagccctagg acaccttcta ccagaaggca ccccaattcc actaatccca gtccttatcg
ttatcgagac aattagctta ttcattcgac ctttagccct gggcgttcga ttaactgcta
atttaactgc tggacacctc cttattcaac ttattgcaac cgcagttttt gtcctcctac
ccctaataat aacagtagct ttactcacat tcatagttct ctttctattg acactacttg
aaattgcagt cgcaataatt caagcctacg tctttgtacn nnnnnnnnnn nnnnnnnnnn
nnnnnnnnnn nnnnnnnnnn n
>Acestrorhynchidae_Acestrorhynchus_pantaneiro_1_1
nnnnnnnnnn nnnnnnnnnn nnnnnnnnnn nnnnnnnnnn nncctcttcc tgactaattt
ttttactgat tatccccccc aaagttctta aacacacttt caacaacgaa cccaccacac
tcagctccaa aacccctaaa acaagcacct gaaattgacc ---------- ttggcactaa
atttttttga ccagtttata agcccaaatt ttataggggt cccactaatt gccctcgccc
ttactttccc ttgaattctc taccccacac cctcaaaccg gtggctccac aaccgagtcc
tcacgctaca gggctgattt actaaccgct ttacacaaca actccttctg ccattaaacc
cgggaggcca caaatgagca ttaattctaa cttcactaat aatctttatt ttaagcataa
atctactggg cctccttcca tacactttca cccccacaac tcagctctca ctcaacatgg
gccttgccgt cccattttga ctagcgacag tgatcattgg catacgaaat cagccaactg
cagccctagg acaccttcta ccagaaggca cccccatccc actaatccca gtcctcattg
ttatcgagac aattagctta ttcattcgac ctttagccct gggcgttcga ttaactgcta
atttaactgc tggacacctc cttattcaac tcattgcaac cgcagttttt gtcctcctac
ccctaataat aacagtagct ttactcacat tcatagtcct ctttctatta acactacttg
aaattgcggt cgcaataatt caagcctacg tctttgtnnn nnnnnnnnnn nnnnnnnnnn
nnnnnnnnnn nnnnnnnnnn n
>Belonidae_Strongylura_marina_1_1
atgccggagc tcaacccaac accttga-tt tgccat-tct tttactcacc tgattagttt
ttttaattat tatcccccca aaaatcataa cacatatttt ccctaatgat ccaaatactc
aaggcataga aaacaccaaa acagaaacct gaacctgacc ---------- atgacattag
gtttttttga ccaattttca agcccaacaa taataggtgt accccttatt gccctatcct
taacccttcc ctgaatcctc tacccccgac ccactcctcg atgattaaat aatcgcttaa
cttcccttca aagttgattt attattagct tcacacgaca aactttccaa cccttacccc
caacaggcca ccactgagcc cttatcctga catccttaat aatttttctt cttactttaa
acatactagg tcttctccca tacacattta cccctacaac acaattatca ataaatataa
gccttgctgt accactatga ttagcaacag taattatagg aatacgaaat atacccaccc
acgcactcgg acacctttta cccgaaggaa cacccaccct tttaattcct gtcctaatta
ttattgaaac aattagtcta tttattcgac cattagccct aggtgtccga ctcacagcta
atttaacagc aggacatctt ttaatccaat taatctctac tgccgcctat gttcttacat
cagttgcacc tactgtggcc gtattaacaa caattttact aattcttcta acactactcg
aaatcgccgt agcaataatt caagcatatg tgtttgtcct tcttctaagc ctctatttac
aagaaaacat -------cta a
>Belonidae_Strongylura_timucu_1_1
atgccccaac tcaacccaac accctga-tt tgctat-tct agtattcacc tgattagtct
tcttaactat tattccccaa aaaattatag cacatatatt tccaaatgac cttactattc
aaagcacaaa agggcctaaa acagaacctt gaagctgacc ---------- atggtattag
gcttttttga tcaatttata agcccaacat ttctaggcat cccccttgtt actttagcct
tgaccctccc ctgaatccta taccctcaac ccaccacccg atggttaaat aatcgctcac
ttactcttca aaactggttt attaaccgct ttacacagca aatcctccta cccttatccc
caacaggaca ccattgagct cttattctta catccttaat gatttttatt tttaccctaa
atgttttagg ccttctcccc tatacattta caccaactac acaactttcc ttaaatatag
gtctggccgt cccactttga ttggcaacag taatcatcgg aatgcgtaat caacccaccc
atgctctagg ccacttatta cctgaaggaa cacccaccct tttaattcca gtattaatta
ttattgagac aattagccta tttattcgac cattagccct aggtgtccga cttacagcta
atctaacagc aggtcacctc ttaattcaac taattgccac tgccgcattc gtccttacct
cattagcacc cactctagct ctattaacaa tagttcttct tttcctactt acacttcttg
aaatcgccgt cgctataatt caagcttatg tattcgtact ccttttaagc ctttatctgc
aagaaaatat -------cta a
>Cichlidae_Andinoacara_biseriatus_1_1
atgccacaac tcaatcctgc accttga-tt tgccat-tct agtcttctcc tgattaatct
ttgtaactat tttacctccc aaagttttag cacacacttt cccaaacgaa ccctcttctc
aaagcacaga aaaacctaaa acagagcctt gaaactgacc ---------- atgacactaa
gcttcttcga ccaatttatg agccccatat atttaggnat ccccctaata gccatcgccc
taaccctccc ctgaattctc tatcctaaac ctacaactcg ttgactaaat aatcgactac
taaccctnca gggttgattt atcaatcgct tnacccaaca aatctttcaa cccctcaatc
tnggggggca caaatgagcg ctcttactga cctccctcat actcctttta attacattaa
atatgttagg tcttttacca tataccttca cacctacaac acaactttcc cttaacatag
cattnggcgt ccccctatga ctagccacag taatcattgg aatacgaaat caacccacac
atgcactagg acacttatta ccagaaggaa ctcccaccct tttaattcct atcttaattg
tcattgaaac aattagcctt tttattcgac ccttggcctt aggggtacga ctaacagcaa
acctaacagc cgggcatctt ttaattcaac taattgctnc cgccgcattt gtccttcttc
ctctaatacc aaccattgca ctactaacag cccttcttct cttcttacta accctcttag
aagtagccgt cgctataatt caagcttatg tatttgtcct tcttctaagc ctctacctac
aagaaaacgt -------cta a
>Cichlidae_Cichla_kelberi_1_1
atgccacaac tcaatccctc accttga-tt cgccat-cct aattttctcc tgactaatct
tcctaacaat tattccccca aaagttctag cacactcctt tccaaacgag cccgccccac
aaagcaccaa aacacttaaa acagaaccct gaaactgacc ---------- atgacactaa
gcttcttcga ccaatttatg agccccacat atctaggaat cccactaatc gcgctagccc
taagtttacc ctgagtactt taccctaaac cctcagcgcg ctgactaaat aaccgcctac
tcaccctcca aggatgattt atcaaccgct tcacccaaca gatcttccaa cccttaagcc
taggaggtca caaatgagcc accttactaa cctccctaat acttttcctt attacgctaa
acatgttagg cctattaccc tacaccttta cacctacaac acaattatcc ctcaacatag
catttgccgt tcccctatga cttgctaccg taatcattgg catgcgaaac caaccaactc
atgcattagg ccatctttta ccagaaggca caccaaccct cctcattcct atcctcatca
ttatcgagac aatcagtcta tttattcgac ccctagccct gggagtacgg ttaacagcaa
acctgacagc cggccatctc ctaattcaac ttattgccac tgctgcattt gtcctcctcc
ctctgatacc aacagttgca ctactaacag ccaccctcct acttctactt acacttctag
aagtagccgt agccataatt caagcttacg tatttgtcct cctcttaagc ctctatctac
aagaaannnn nnnnnnnnnn n
>Cichlidae_Cichla_monoculus_1_1
atgccacaac tcaatccctc accttga-tt cgccat-cct aattttctcc tgactaatct
tcctaacaat tattccccca aaagttctag cacactcctt tccaaacgag cccgccccac
aaaacaccaa gacacttaaa acagaaccct gaaactgacc ---------- atgacactaa
gcttcttcga ccaatttatg agccccacat atctaggaat tccactaatc gcgctagccc
taagtttacc ctgagtactt taccccaaac cttcagcgcg ctgactaaat aaccgcctac
tcaccctcca agggtgattt attaaccgct tcacccaaca gatcttccaa cccttaagcc
taggaggtca caaatgagcc accttactaa cctccctaat acttttcctt attacgctaa
acatgttagg cctattaccc tacaccttta cacctacaac acaattatcc ctcaacatag
cctttgccgt tcccctatga cttgctaccg taatcattgg catgcgaaac caaccaactc
atgcattagg ccatctttta ccagaaggca caccaaccct cctcatccct atcctcatca
ttatcgagac aatcagtcta tttatccgac ccctagccct gggagtgcgg ctaacagcga
acttaacagc cggccatctc ctaattcaac tcattgccac tgctgcattc gtcctcctcc
ctctgatacc aacaattgca ctactaacag ccaccctcct acttctacta acacttctag
aagtagccgt agccataatt caagcttacg tatttgtcct cctcttaagc ctctatctac
aagaaaacgt -------cta n
>Cichlidae_Cichla_monoculus_2_1
atgccacaac tcaatccctc accttga-tt cgccat-cct aattttctcc tgactaatct
tcctaacaat tattccccca aaagttctag cacactcctt tccaaacgag cccgccccac
aaagcaccaa gacacttaaa acagaaccct gaaactgacc ---------- atgacactaa
gcttcttcga ccaatttatg agccccacat atctaggaat tccactaatc gcgctagccc
taagtttacc ctgagtactt taccccaaac cctcagcgcg ctgactaaat aaccgcctac
tcaccctcca ggggtgattt attaaccgct tcacccaaca gatcttccaa cccttaagcc
taggaggtca caaatgagcc accttactaa cctccctaat acttttcctt attacgctaa
acatgttagg cctattaccc tacaccttta cacctacaac acaattatcc ctcaacatag
cctttgccgt tcccctatga cttgctaccg taatcattgg catgcgaaac caaccaactc
atgcattagg ccatctttta ccagaaggca caccaaccct cctcatccct atcctcatca
ttatcgagac aatcagtcta tttatccgac ccctagccct gggagtgcga ctaacagcga
acttaacagc cggccatctc ctaattcaac tcattgccac tgctgcattc gtcctcctcc
ctctgatacc aacagttgca ctactaacag ccaccctcct acttctacta acacttctag
aagtagccgt agccataatt caagcttacg tattcgtcct cctcttaagn nnnnnnnnnn
nnnnnnnnnn nnnnnnnnnn n
>Cichlidae_Cichla_ocellaris_1_1
atgccacaac tcaatccctc accttga-tt cgccat-cct aattttctcc tgattaatct
tcctaacaat tattccccca aaagttctag cacactcctt tccaaacgag cccgccccac
aaagcaccaa gacacttaaa acagagccct gaaactgacc ---------- atgacactaa
gcttcttcga ccaatttatg agccccacat atctaggaat tccactaatc gcgctagccc
taagtttacc ctgagtactt taccccaaac cctcagcgcg ctgactaaat aaccgcctac
tcaccctcca agggtgattt attaaccgct tcacccaaca gatcttccaa cccttaagcc
tagggggtca caaatgagcc accttactaa cctccctaat acttttcctt attacgctaa
acatgttagg cctgttaccc tacaccttta cacctacaac acaattatcc ctcaacatag
catttgccat tcccctatga cttgctaccg taatcattgg catgcgaaac caaccaactc
atgcattagg ccatctttta ccagaaggca caccaaccct cctcatcccg atcctcatca
ttatcgaaac aatcagtcta tttatccgac ccctagccct gggagtgcgg ctaacagcaa
acttaacagc cggccatctc ctaatccaac tcattgccac tgctgcattc gtcctcctcc
ctctgatacc aacagttgca ctactaacag ctaccctcct acttctacta acacttctag
aagtagccgt agccataatt caagcttacg tatttgttct cctcttaagc ctctatctac
aagaaaacgt -------cta n
>Cichlidae_Cichla_piquiti_1_1
atgccacaac tcaacccttc accttga-tt cgccat-cct aattttctcc tgactaattt
tcctaacaat tattccccca aaagttctag cacactcctt tccaaatgaa cccgcttcac
aaagcaccaa aacacccaaa acacaacctt gaaactgacc ---------- atgacactaa
gcttctttga ccaattcatg agccccacat atttaggaat cccactaatc gcactagccc
taagtctacc ctgagtactt ttccccaaac cctcaacccg ctgactaaac aatcgcctac
ttaccctcca aggatgattt attaatcgct tcacccaaca gatcttccaa cccctaagcc
tagggggcca caaatgagcc gccttactaa cctccttgat actatttctt atcacactaa
atatgctagg cctactgccc tacaccttta cgcctacaac acaattatcc ctcaacatag
catttgccgt tcccctatga cttgctaccg taatcatcgg tatacgaaat caaccaactc
atgcattagg ccatcttcta ccagaaggca caccaaccct cctcatcccc atcctcatca
ttatcgaaac aatcagttta tttatccgac ccctagccct aggagtacga ctaacagcaa
acctaacagc cggccacctc ctgattcaac tcattgccac tgctgcattt gtccttcttc
ctctaatacc aacagttgca ctactgacag ccattctcct gcttctactt acacttctag
aagtggccgt agccataatt caagcttacg tatttgtcct cctcttaagc ctctatctac
aagaaannnn nnnnnnnnnn n
>Cichlidae_Satanoperca_mapiritensis_1_1
atgccacaac tcaacccatc accctga-tt cgccat-ctt agtcttttcc tgactaatct
tcttaacagt aattcctcca aaagtcctag cacactcttt tccaaatgaa cccactcctc
aaagtacgga aaaacctaaa acagaaccct gaaactgacc ---------- atggcactaa
actttttcga ccaatttata agccctgtat actttggaat tcctctaatt gccctagccc
taactcttcc ctgagtactt tttcctaaac ctacaacccg ttgacaaaac aaccgccttc
ttacacttca aggatgattt attaatcgct ttgcccaaca aatctttcaa cccgtaaacc
taaatgggca taaatgagca gccttactta cctcaataat actattcctt attacactaa
acatattagg cctactcccc tatactttta cacctactac acaactttcc ctaaatatag
catttgctgt ccctctatga atggctactg taattattgg tatacgaaac caaccaacac
acgccctagg acacttactg ccagaaggaa cccccacact ccttattcca gtactaatta
ttatcgaaac aatcagcctt tttattcgac cactcgcact aggagttcga ttaactgcta
acctaacagc tggtcacctt cttattcaat taattgcaac cgccacattc gttcttttac
cactaatacc taccgttgca ctattgacag ccgtcctcct tttcttatta accttactag
aagtggctgt agctataatt caagcttacg tatttgttct tctactaagc ctctacctac
aagaaaatgt -------tta a
>Cichlidae_Satanoperca_pappaterra_1_1
atgccacaac tcaacccatc accctga-tt tgccat-ctt agtcttctcc tgactaatct
tcttaacagt aattcctcca aaagtcctag cacactcttt tccaaacgaa cccactcctc
aaagtacgga aaaacctaaa acagaaccct gaaactgacc ---------- atggcactaa
actttttcga ccaatttata agccctgttt acttcggaat tcccctaatt gccttagccc
taactcttcc ctgagtgctt ttccctaaac ctacaacccg ttgacaaaac aaccgccttc
ttacacttca aggatgattt attaatcgct ttgcccaaca aatctttcag cccgtaaacc
taaatggaca taaatgagca gccctactaa cctcaataat actattcctt attaccctaa
acatattagg cctactcccc tatactttta cacctactac acaactttcc ctaaatatag
catttgccgt ccctctatga atggctactg taattattgg tatacgaaat caaccaacgc
acgccctagg acacttactg ccagaaggaa cccctacact ccttattcca gtactgatta
ttattgaaac aatcagcctt tttattcgac cactcgcact aggagttcga ttgactgcta
acctaacagc tggtcacctt cttattcaat taattgcaac cgctgcattt gtgcttttac
cactaatacc taccgttgca ctattgacag ccgccctcct tttcttatta accttactag
aagtggctgt agctataatt caagcttacg tattcgtcct tctactaagc ctcnnnnnnn
nnnnnnnnnn nnnnnnnnnn n
>Galaxiidae_Galaxias_maculatus_1_1
atgcctcaat tgaaccctgc cccttga-tt tgccat-tct tactttctcc tgattaatct
tcttgacaat catcccaccc aaagttcttg gccacacttt tcctaatgag cctacagccc
aaagcactga gaaggctaaa ccagaatcct gaccctgacc ---------- atgacactaa
gcttctttga tcagtttata agtcctactt ttttaggtgt gccgcttatg gccttggctt
tgacgctgcc atgaatgctg tttcccaccc cctcttctcg ttgactgaac aaccggcttc
ttactcttca aggttgattt attaaccgct ttacgcaaca gcttcttctc cctttaaact
tgggcggaca taagtgggcc ctggtcctca catccttgat agtttttctt attaccttaa
atatgctagg tcttcttccg tatactttta cccctaccac tcagctatca ttaaatatgg
gccttgctgt acccctgtgg cttgcaactg taattatcgg aatgcggaac caaccgaccg
cggctttggg ccacctgctc ccagagggga cccctgtccc cttgatccct gtacttatta
tcatcgaaac tattagcttg tttattcgcc cactggccct gggtgttcga cttaccgcaa
acctaactgc cggacattta ctgattcaac ttattgcaac cgctgctttt gttctccttc
cgctaatgcc agcggtcgca ctactcacct cggcagttct gtttctcctc actttgttgg
aagtcgccgt tgctataatc caagcttatg tttttgttct tcttctaagc ctgtatctac
aagagaacgt -------ata a
>Galaxiidae_Galaxias_platei_1_1
atgcctcaac taaaccccgc cccctga-tt tgccat-cct aactttctcc tgacttatct
tcttgacagt catcccccct aaaatccttg gccacacttt cccaaacgag ccaacagcac
aaagcactga aaaagctaaa cctgaatcct gatcctgacc ---------- atgacactaa
gcttctttga ccagtttata agccccacgt ttttaggcct acccctaatg gccctcgcac
taacccttcc ctgggtcctg ttccccgccc cctctgcccg gtgattaaac aaccgtctcc
tcaccctgca agggtggttt attaaccgtt tcacccaaca gcttcttctc cccctaaatc
tgggcgggca caagtgggcc ctcatactta cctccctaat aatcttcctg attaccctca
acatgctggg ccttcttccc tacacgttta cccccacaac tcagctctcc ctcaacatgg
gcctcgccgt acccctctgg cttgcaacgg tgatcatcgg gatgcgaaac caaccaaccg
ctgccctggg acaccttctt ccggaaggaa ccccagtccc gctaatcccc atcctcatta
ttatcgaaac cattagcctc ttcattcgcc ctctggccct gggagtacga cttactgcca
accttactgc cggacatcca gctcattgcc accgcgccac cgccgctttt gtgcttctcc
ccatgatacc aacagtcgcg attcttaccg caaccgtcct cttcctatta accctgctag
aagtcgccgt cgccatgatc caggcctacg tctttgtact tcttttaagc ctatacctac
aagaaaacgt -------cta a
>Gobiidae_Sicydium_salvini_1_1
atgccgcagt taaaccccgc cccttga-tt tgccat-cct agtcttctct tgacttgttt
tcctaacaat tgttgtgcca aaagtcctta actacacctt tcctaatgag cccacacccc
aaagcactca aatccccaaa acagacccct gaacctgacc ---------- atgataacaa
gcttctttga ccaatttata agccctacct atctaggcat cccccttatg gcccttgctt
ttgttctacc ctgactctta ttcccatctc cagccccacg atgaattaat aatcgcttcc
tcacccttca aggctgattc atcaaccgct tcacatcaca actactttcc ccaataaatg
taggaggtca caactgagcc ctaatcttgg catcactgat aacattcctc ctttccctaa
atatactagg cctcctgcca tacacattta caccaactac acaactgtcc ctaaacatag
gacttgctgt ccccctgtga cttgccactg taattattgg cctacgaaac caaccgacag
ctgcccttgg gcacttgcta ccagaaggca ctccagtgcc ccttatccct gtactaatta
ttattgaaac aattagccta tttattcgac cccttgcact tggggttcga ctaacagcta
acctgacagc aggccaccta ctaatgcaac taattgcaac agcagccttt gtactaatac
ccataatgcc aacagtagcc cttcttactt ctattgtact cctccttctt acaatcctag
aagttgctgt tgctataatt caagcatatg tatttgtcct actcctaagc ctctacctac
aagaaaacgt -------tta a
>Poeciliidae_Poecilia_reticulata_1_1
atgcctcaat taattcctac accgtga-tt agcatt-gct aatcttttcc tgaaccattt
ttaccgccat tgttcttcca aaagtactaa aacactcttt cccagacaac cccaccattc
catctaaaca aaatttacgt gaaaacaaat gagactgatc ---------- atgacactaa
gcctgtttga ccaattttta agccctgttg tatgttgaat tcctctagtg gccatcgcca
ttatattacc ctgaattcta ttccctagcc caacaactcg ctgagtaaac aaccgaaact
taacctcaca aaactgattt ttaggacaat ccacctcaca aattttctca cctatcaacc
caggcggaca taagtgagca attttattat catccctatt gatttttctc actacaataa
atacagcagg cctactacca tacactttca cacccacttc ccaattatcc attaatatgg
gttttgcagg tgctctatga atgggaattg taattttggg aatacgaacc caaccaactc
attccctcgg ccaccttcta cctgaagggg cacccgcgct actaacccca gttctagtta
ttattgaaac aattagcctt tttattcgtc ctattgccct tggggttcga cttacagcta
atttaaccgc tggtcacctc cttattcaat taacctctac agcaaccctt gccttattaa
caattatgcc tattacagca atctttaccg gcgtacttct atttcttctt gcccttttag
aagcagcagt tgccctaatc caggcatacg tttttattct cttattaagc ctatatcttc
aagaaaacgt -------tta a
>Prochilodontidae_Prochilodus_argenteus_1_1
atgccccaac taaaccccgc cccttgg-tt cgccat-tct tgtcttcgct tgattagttt
ttctaacaat cattccctcc aaagtcctaa aacatacctt taccaacgag cctaccgcac
ttagcactga aaaacccaaa actgaaccct gaaactgacc ---------- atggcactaa
acttctttga ccaatttata agccccacat atttaggcat tcccctaatt gccgtagcac
taaccttccc ctgaatctta tatccttcac catcaaaccg atgactcaat aaccgactca
ttacccttca aagctggttt attaatcgct tcactcaaca gctcctcctc cccctaaacc
caggcggaca taaatgagcc cttattttaa cttctctaat aattttcctt ttatcactaa
atatgcttgg actccttcca tatactttta ccccaacaac acaactatct ttaaatatgg
gattagcggt gcccttctga ttagcaacag ttattatcgg aatgcgtaat caaccaactg
cagccctagg ccacctccta ccagaaggaa cccccgtccc tctaattccc gtactaatta
ttatcgaaac aattagccta tttattcgac cactagccct aggagtccga cttacagcca
acctaacagc cggccacctc ttaattcaac tcattgcaac tgcagctttt gtccttctac
caataataac aacagtagcc attctaactg caacagttct tttccttctc acacttctgg
aggtcgcagt agccataatt caagcctacg tatttgttct ccttctaagc ctttatctac
aagaaaacgt -------ctn n
>Prochilodontidae_Prochilodus_brevis_1_1
atgccccaac taaaccccgc cccttgg-tt cgccat-tct tgtcttctct tgattagttt
ttctaacgat cattccctcc aaagtcctaa aacatacctt taccaacgag cctaccgcac
ttagcactga aaaacccaaa actgaaccct gaaactgacc ---------- atggcactaa
acttctttga ccaatttata agccccacat atttaggcat tcccctgatt gccgtagcac
taaccttccc ctgaatctta tatccttcac catcaaaccg atgacttaat aaccgactca
ttactcttca gagctggttt attaatcgct tcactcaaca gctcctcctc cccctaaatc
caggcggaca taaatgagcc cttattttaa cttctctaat aatcttcctt ttatcactaa
atatgcttgg actccttcca tatactttta ccccaacaac acaactatct ttaaacatag
gattagcagt gcccttctga ttagcaacag ttattatcgg aatgcgtaat caaccaactg
cagccctagg ccacctccta ccagaaggaa cccccgttcc tctaattccc gtactaatta
ttatcgaaac aattagccta tttattcgac cactggccct aggagtccga ctaacagcca
acctaacagc cggccacctc ttaattcaac tcattgcaac tgcagctttt gtccttctac
caataataac aacagtagcc attctaactg caacagttct tttccttctc acacttctgg
aggtcgcagt agccataatt caagcctacg tatttgttct cctcctaagc ctttatctac
aagaaaacgt -------ctn n
>Prochilodontidae_Prochilodus_costatus_1_1
atgccccaac taaaccccgc cccttgg-tt cgccat-tct tgtcttctct tgattagttt
ttctaacaat cattccctcc aaagtcctaa aacatacctt taccaacgag cctaccgcac
ttagcactga aaaacccaaa actgaaccct gaaactgacc ---------- atggcactaa
acttctttga ccaatttata agccccacat atttaggcat tcccctgatt gccgtagcac
taaccttccc ctgaatctta tatccttccc catcaaaccg atgacttaat aaccgactca
tcactcttca gagctggttt attaatcgct tcactcaaca actcctcctc cccctaaatc
caggcggaca taaatgagcc cttattttaa cctctctaat aatcttcctt ttatcactaa
atatgcttgg actccttcca tatactttta ccccaacaac acaactatct ttaaacatag
gattagcagt acccttctga ttagcaacag ttattatcgg aatgcgtaat caaccaactg
cagccctagg ccacctccta ccagaaggaa cccccgtccc tctaattccc gtactaatta
ttatcgaaac aattagccta tttattcgac cactagccct aggagtccga ctaacagcca
acctaacagc cggccacctc ttaattcaac tcattgcaac tgcagctttt gtccttctac
caataataac aacagtagcc attctaactg caacagttct tttccttctt acacttctgg
aggtcgcagt agccatgatt caagcctacg tatttgttct ccttctaagc ctttatctac
aagaaaacgt -------ctn n
>Prochilodontidae_Prochilodus_lacustris_1_1
atgccccaac taaaccccgc cccttgg-tt cgccat-tct tgtcttctct tgattagttt
ttctaacgat cattccctcc aaagtcctaa aacatacctt taccaacgag cctaccgcac
ttagcactga aaaacccaaa actgaaccct gaaactgacc ---------- atggcactaa
acttctttga ccaatttata agccccacat atttaggcat tcccctgatt gccgtagcac
taaccttccc ctgaatctta tacccttcac catcaaaccg atgacttaat aaccgactca
tcactcttca gagctggttt attaatcgct tcactcaaca gctcctcctc cccctaaatc
caggcggaca taaatgagcc cttattttaa cttctctaat aatcttcctt ctatcactaa
atatgcttgg actccttcca tatactttta ccccaacaac acaactatct ttaaacatag
gattagcagt gcccttctga ttagcaacag ttattatcgg aatgcgtaat caaccaactg
cagccctagg ccacctccta ccagaaggaa cccccgttcc tctaattccc gtactaatta
ttatcgaaac aattagccta tttattcgac cactagccct aggagtccga ctaacagcca
acctaacagc cggccacctc ttaattcaac tcattgcaac tgcagctttt gtccttctac
caataataac aacagtagcc attctaactg caacagttct tttccttctc acacttctgg
aggtcgcagt agccataatt caagcctacg tatttgttct ccttctaagc ctttatctac
aagaaaacgt -------ctn n
>Prochilodontidae_Prochilodus_lacustris_2_1
atgccccaac taaaccccgc cccttgg-tt cgccat-tct tgtcttctct tgattagttt
ttctaacgat cattccctcc aaagtcctaa aacatacctt taccaacgag cctaccgcac
ttagcactga aaaacccaaa actgaaccct gaaactgacc ---------- atggcactaa
acttctttga ccaatttata agccccacat atttaggcat tcccctgatt gccgtagcac
taaccttccc ctgaatctta tacccttcac catcaaaccg atgacttaat aaccgactca
tcactcttca gagctggttt attaatcgct tcactcaaca gctcctcctc cccctaaatc
caggcggaca taaatgagcc cttattttaa cttctctaat aatcttcctt ctatcactaa
atatgcttgg actccttcca tatactttta ccccaacaac acaactatct ttaaacatag
gattagcagt gcccttctga ttagcaacag ttattatcgg aatgcgtaat caaccaactg
cagccctagg ccacctccta ccagaaggaa cccccgttcc tctaattccc gtactaatta
ttatcgaaac aattagtcta tttattcgac cactggccct aggagtccga ctaacagcca
acctaacagc cggccacctc ttaattcaac tcattgcaac tgcagctttt gtccttctac
caataataac aacagtagcc attctaactg caacagttct tttccttctc acacttctgg
aggtcgcagt agccataatt caagcctacg tatttgttct ccttctaagc ctttatctac
aagaaaacgt -------ctn n
>Prochilodontidae_Prochilodus_lineatus_1_1
atgccccaac taaaccccgc cccttgg-tt cgccat-tct tgtcttctct tgattagttt
ttctaacaat cattccctcc aaagtcctaa aatatacctt taccaacgag cctaccgcac
ttagcactga aaaacccaaa actgaaccct gaaactgacc ---------- atggcactaa
acttctttga ccaatttata agccccacat atttaggcat tcccctgatt gccgtagcac
taaccttccc ctgaatctta tatccttcac catcaaaccg atgacttaat aaccgactca
tcacccttca gagctggttt attaatcgct tcactcaaca actcctcctc cccctaaacc
caggcggaca taaatgagcc cttattttaa cttctctaat aatcttcctc ttatcactaa
atatgcttgg actccttcca tatactttta ccccaacaac acaactatct ttaaacatag
gattagcagt gcccttctga ttagcaacag ttattatcgg aatgcgtaat caaccaactg
cagccctagg ccacctccta ccagaaggaa cccccgtcct tctaattccc gtactaatta
ttatcgaaac aattagccta tttattcgac cactagccct aggagtccga ctaacagcca
acctaacagc cggccacctc ttaattcaac tcattgcaac tgcagctttt gtccttctac
caataataac aacagtagcc attctaactg caacagttct tttccttctt acactcctgg
aggtcgcagt agccatgatt caagcctacg tatttgtcct ccttctaagc ctttatctac
aagaaaacgt -------ctn n
>Prochilodontidae_Prochilodus_lineatus_2_1
atgccccaac taaaccccgc cccttgg-tt cgccat-tct tgtcttctct tgattagttt
ttctaacaat cattccctcc aaagtcctaa aacatacctt taccaacgag cctaccgcac
ttagcactga aaaacccaaa actgaaccct gaaactgacc ---------- atggcactaa
acttctttga ccaatttata agccccacat atttaggcat tcccctgatt gccgtagcac
taaccttccc ctgaatctta tatccttcac catcaaaccg atgacttaat aaccgactca
tcactcttca gagctggttt attaatcgct tcactcaaca actcctcctc cccctaaatc
caggcgggca taaatgagcc cttattttaa cttctctaat aatcttcctt ttatcactaa
atatgcttgg actccttcca tatactttta ccccaacaac acaactatct ttaaacatag
gattagcagt gcccttctga ttagcaacag ttattatcgg aatgcgtaat caaccgactg
cagccctagg ccacctccta ccagaaggaa cccccgtccc tctaattccc gtactaatta
ttatcgaaac aattagccta tttattcgac cactagccct aggagtccga ctaacagcca
acctaacagc cggccacctc ttaattcaac tcattgcaac tgcagctttt gtcctcctac
caataataac aacagtagcc attctaactg caacagttct tttccttctt acacttctgg
aggtcgcagt agccatgatt caagcctacg tatttgttct ccttctaagc ctttatctac
aagaaaacgt -------ctn n
>Prochilodontidae_Prochilodus_magdalenae_1_1
atgccccaac taaaccccgc cccttgg-tt cgccat-tct tgtcttctct tgattagttt
tcctagcaat cattccctcc aaagtcctaa aacatacctt taccaacgac cctaccgcac
ttagcactga gaaacccaaa actgaaccct gaaactgacc ---------- atggcactaa
acttctttga ccaatttata agccccacat acttaggcat tcccctgatt gccgtagcac
taaccttccc atgaatctta tatccttcac catcaaaccg atgacttaat aaccgactca
ttacccttca gagctgattc attaatcgct tcactcaaca gctcctcctt cccctaaacc
caggcggaca taaatgagcc cttatcttaa cttctctaat aattttcctt ctatcactaa
acatgcttgg actcctccca tatactttta ccccaacaac acaactatct ttaaacatag
gattagctgt tcccttctga ttagcaacag ttattatcgg aatgcgtaat cagccaactg
cggccctagg ccacctccta ccagaaggaa cccccgtccc tttaattcct gtactaatta
tcatcgaaac aattagccta ttcatccgac cactagccct aggagtccga ctaacagcca
atctaacagc cggccacctc ttaattcaac ttattgcaac tgcggctttt gtcctcctac
caataataac aacagtagcc attctaactg ctacagttct tttccttctc acgcttctag
aggtcgcagt agccataatt caagcctacg tatttgtcct ccttttaagc ctttatctac
aagaaaacgt -------ctn n
>Prochilodontidae_Prochilodus_magdalenae_2_1
atgccccaac taaaccccgc cccttgg-tt cgccat-tct tgtcttctct tgattagttt
tcctagcaat cattccctcc aaagtcctaa aacatacctt taccaacgac cctaccgcac
ttagcactga gaaacccaaa actgaaccct gaaactgacc ---------- atggcactaa
acttctttga ccaatttata agccccacat acttaggcat tcccctgatt gccgtagcac
taaccttccc atgaatctta tatccttcac catcaaaccg atgacttaat aaccgactca
ttacccttca gagctgattc attaatcgct tcactcaaca gctcctcctc cccctaaacc
caggcggaca taaatgagcc cttatcttaa cttctctaat aattttcctt ctatcactaa
acatgcttgg actcctccca tatactttta ccccaacaac acaactatct ttaaacatag
gattagctgt tcccttctga ttagcaacag ttattatcgg aatgcgtaat cagccaactg
cggccctagg ccacctccta ccagaaggaa cccccgtccc tttaattcct gtactaatta
tcatcgaaac aattagccta ttcatccgac cactagccct aggagtccga ctaacagcca
atctaacagc cggccacctc ttaattcaac ttattgcaac tgcggctttt gtcctcctac
caataataac aacagtagcc attctaactg ctacagttct tttccttctc acgcttctag
aggtcgcagt agccataatt caagcctacg tatttgtcct ccttttaagc ctttatctac
aagaaaacgt -------ctn n
>Prochilodontidae_Prochilodus_mariae_1_1
atgccccaac taaaccccgc cccttgg-tt cgccat-tct tgtcttctct tgattagttt
tcctaataat cattccctcc aaagtcctaa aacatacctt taccaacgag cctaccgcac
ttagcaccga aaaacccaaa actgaaccct gaaactgacc ---------- atggcactaa
acttctttga ccaatttata agtcccacat atttaggcat tcccctgatt gccgtagcac
taaccttccc ctgaatctta tatccttcac catcaaaccg atgacttaat aaccgactca
ttactcttca gagctggttt attaatcgct tcactcaaca gctcctcctc cccctaaatc
caggcggaca taaatgagcc cttattttaa cttctctaat aattttcctt ttgtcactaa
atatgcttgg actccttcca tacactttta ccccaacaac acaactatct ttaaacatag
gattagcagt gcccttctga ttagcaacag ttattatcgg aatgcgtaat caaccaactg
cagccctggg ccacctccta ccagaaggaa cccccgtccc tctaattccc gtactaatta
ttatcgaaac aattagccta tttattcgac cactagccct aggagtccga ctaacagcca
acctaacagc cggccacctc ttaattcaac tcattgcaac tgcagctttt gtccttctac
caataataac aacagtagcc attctaactg caacagttct tttccttctc acacttctag
aagtcgcagt agccataatt caagcctacg tatttgttct ccttctaagc ctttacctac
aagaaaacgt -------ctn n
>Prochilodontidae_Prochilodus_nigricans_1_1
atgccccaac taaaccccgc cccttgg-tt cgccat-tct tgtcttctct tgattagttt
ttctaacaat cattccctcc aaagtcctaa aacatacctt taccaacgag cctaccgcac
ttagcactga aaaacccaaa actgaaccct gaaactgacc ---------- atggcactaa
acttctttga ccaatttata agccccacat atttaggcat tcccctgatt gccgtagcac
taaccttccc ctgaatctta tatccttcac catcaaaccg gtgacttaat aaccgactca
tcactcttca gagctggttt attaatcgct tcactcaaca gctcctcctc cccctaaatc
caggcggaca taaatgagcc cttattttaa cttctctaat aatcttcctt ttatcactaa
atatgcttgg actccttcca tatactttta ccccaacaac acaactatct ttaaacatag
gattagcagt gcccttctga ttagcaacag ttattatcgg aatgcgtaat caaccaactg
cagccctggg ccacctccta ccagaaggaa cccccgttct tctaattccc gtactaatta
ttatcgaaac aattagccta tttattcgac cactggccct aggagtccga ctaacagcca
acctaacagc cggccacctc ttaattcaac tcattgcaac tgcagctttt gtccttctac
caataataac aacagtagcc attctaactg caacagttct tttccttctc acacttctgg
aggtcgcagt agccataatt caagcctacg tatttgttct ccttctaagc ctttatctac
aagaaaacgt -------ctn n
>Prochilodontidae_Prochilodus_nigricans_2_1
atgccccaac taaaccccgc cccttgg-tt cgccat-tct tgtcttctct tgattagttt
ttctaacaat cattccctcc aaagtcctaa aacatacctt taccaacgag cctaccgcac
ttagcactga aaaacccaaa actgaaccct gaaactgacc ---------- atggcactaa
acttctttga ccaatttata agccccacat atttaggcat tcccctgatt gccgtagcac
taaccttccc ctgaatctta tatccttcac catcaaaccg gtgacttaat aaccgactca
tcactcttca gagctggttt attaatcgct tcactcaaca gctcctcctc cccctaaacc
caggcggaca taaatgagcc cttattttaa cttctctaat aatcttcctt ttatcactaa
atatgcttgg acttcttcca tatactttta ccccaacaac acaactatct ttaaacatag
gattagcagt gcccttctga ttagcaacag ttattatcgg aatgcgtaat caaccaactg
cagccctggg ccacctccta ccagaaggaa cccccgttct tctaattccc gtactaatta
ttatcgaaac aattagccta tttattcgac cactggccct aggagtccga ctaacagcca
acctaacagc cggccacctc ttaattcaac tcattgcaac tgcagctttt gtccttctac
caataataac aacagtagcc attctaactg caacagttct tttccttctc acacttctgg
aggtcgcagt agccataatt caagcctacg tatttgttct ccttctaagc ctttatctac
aagaaaacgt -------ctn n
>Prochilodontidae_Prochilodus_nigricans_3_1
atgccccaac taaaccccgc cccttgg-tt cgccat-tct tgtcttctct tgattagttt
ttctaacaat cattccctcc aaagtcctaa aacatacctt taccaacgag cctaccgcac
ttagcactga aaaacccaaa actgaaccct gaaactgacc ---------- atggcactaa
acttctttga ccaatttata agccccacat atttaggcat tcccctgatt gccgtagcac
taaccttccc ctgaatctta tatccttcac catcaaaccg gtgacttaat aaccgactca
tcactcttca gagctggttt attaatcgct tcactcaaca gctcctcctc cccctaaatc
caggcggaca taaatgagcc cttattttaa cttctctaat aatcttcctt ttatcactaa
atatgcttgg actccttcca tatactttta ccccaacaac acaactatct ttaaacatag
gattagcagt gcccttctga ttagcaacag ttattatcgg aatgcgtaat caaccaactg
cagccctggg ccacctccta ccagaaggaa cccccgttct tctaattccc gtactaatta
ttatcgaaac aattagccta tttattcgac cactggccct aggagtccga ctaacagcca
acctgacagc cggccacctc ttaattcaac tcattgcaac tgcagctttt gtccttctac
caataataac aacagtagcc attctaactg caacagttct tttccttctc acacttctgg
aggtcgcagt agccataatt caagcctacg tatttgttct ccttctaagc ctttatctac
aagaaaacgt -------ctn n
>Prochilodontidae_Prochilodus_reticulatus_1_1
atgccccaac taaaccccgc cccttgg-tt cgccat-tct tgtcttctct tgattagttt
tcctagcaat tattccctcc aaagtcctaa aacatacctt taccaacgac cctaccgcac
ttagcactga aaaacccaaa actgaaccct gaaactgacc ---------- atggcactaa
acttctttga ccaatttata agccccacat atttaggcat tcccctgatt gccgtagcac
taaccttccc atgaatctta tatccttcgc catcaaaccg atgacttaat aaccgactca
ttacccttca gagctgattc attaatcgct tcactcaaca actcctcctc cccctaaacc
caggcggaca taaatgagcc cttatcttga cttccctaat aattttcctt ttatcactaa
acatgcttgg actcctccca tacactttta ccccaacaac acaactatct ttaaacatag
gattagcagt acccttctga ttagcaacag tcattatcgg aatgcgtaat caaccaactg
cagccctagg ccacctccta ccagaaggaa cccccgtccc tctaattcct gtactaatta
ttatcgaaac aattagcctg tttatccgac cactagccct aggagtccga ctaacagcca
atctaacagc cggtcacctc ttaattcaac ttattgcaac tgcagccttt gttctcctac
caataataac aacagtagct atcctaactg ctacagttct tttcctcctc acgctcctag
aggtcgcagt agccataatc caagcctacg tatttgtcct ccttttaagc ctttatctac
aagaaaacgt -------ctn n
>Prochilodontidae_Prochilodus_reticulatus_2_1
atgccccaac taaaccccac cccttgg-tt cgccat-tct tgtcttctct tgattagttt
tcctagcaat tattccctcc aaagtcctaa aacatacctt taccaacgac cctaccgcac
ttagcactga aaaacccaaa actgaaccct gaaactgacc ---------- atggcactaa
acttctttga ccaatttata agccccacat atttaggcat tcccctgatt gccgtagcac
taaccttccc atgaatctta tatccttcgc catcaaaccg atgacttaat aaccgactca
ttacccttca gagctgattc attaatcgct tcactcaaca actcctcctc cccctaaacc
caggcggaca taaatgagcc cttatcttga cttccctaat aattttcctt ttatcactaa
acatgcttgg actcctccca tacactttta ccccaacaac acaactatct ttaaacatag
gattagcagt acccttctga ttagcaacag tcattatcgg aatgcgtaat caaccaactg
cagccctagg ccacctccta ccagaaggaa cccccgtccc tctaattcct gtactaatta
ttatcgaaac aattagcctg tttatccgac cactagccct aggagtccga ctaacagcca
atctaacagc cggtcacctc ttaattcaac ttattgcaac tgcagccttt gttctcctac
caataataac aacagtagct atcctaactg ctacagttct tttcctcctc acgctcctag
aggtcgcagt agccataatc caagcctacg tatttgtcct ccttttaagc ctttatctac
aagaaaacgt -------ctn n
>Prochilodontidae_Prochilodus_rubrotaeniatus_1_1
atgccccaac taaaccccgc cccttgg-tt cgccat-tct tgtcttctct tgattagttt
ttctaacgat cattccctcc aaagtcctaa aacatacctt taccaacgag cctaccgcac
ttagcactga aaaacccaaa actgaaccct gaaactgacc ---------- atggcactaa
acttctttga ccaatttata agccccacat atttaggcat tcccctgatt gccgtagcac
taaccttccc ctgaatctta tatccttcac catcaaaccg atgacttaat aaccgactca
tcactcttca gagctggttt attaatcgct tcactcaaca gctcctcctc cccctaaatc
caggcggaca taaatgagcc cttattttaa cttctctaat aatcttcctt ttatcactaa
atatgcttgg actccttcca tatactttta ccccaacaac acaactatct ttaaacatag
gattagcagt gcccttctga ttagcaacag ttattatcgg aatgcgtaat caaccaactg
cagccctagg ccacctccta ccagaaggaa cccccgttcc tctaattccc gtactaatta
ttatcgaaac aattagccta tttattcgac cactggccct aggagtccga ctaacagcca
acctaacagc cggccacctc ttaattcaac tcattgcaac tgcagctttt gtccttctac
caataataac aacagtagcc attctaactg caacagttct tttccttctc acacttctgg
aggtcgcagt agccataatt caagcctacg tatttgttct ccttctaagc ctttatctac
aagaaaacgt -------ctn n
>Prochilodontidae_Semaprochilodus_insignis_1_1
atgccccaat taaaccccgc cccttgg-tt cgccat-cct tgtcttctct tgactagtct
tcctaacaat tattccatct aaagttctaa aacatacctt cactaatgaa cccacagcac
ttagcactga aaaacccaaa accgacccct gaaactgacc ---------- atggcactaa
acttcttcga ccaatttatg agccccacat atttaggcat ccccctgatt gccattgcac
taaccttccc atgaattcta tacccctcac catcaaaccg atggcttaac aatcggctcg
tcaccctcca aagctgattc atcaaccgct tcacccaaca gctcctcctt cccttaaatc
caggcggaca caaatgagcc cttatcctaa cttctctaat aatctttctc ctatctctta
atatactagg acttcttcca tatactttca ccccaacaac acagctctcg ctaaatatag
gactagccgt acccttctga ctagccacgg tcattattgg aatacgaaat caaccaaccg
cggccctagg ccacctccta ccagaaggaa ctccagtccc tctgattcct gttttaatta
ttatcgagac aatcagccta tttatccgac cgctagccct aggagttcga ctgacagcca
acctaacagc aggccacctc ctaattcaac ttattgcaac agcagccttt gttctactac
caataataac aacggtagct atcctaaccg ctacagtcct gttcctcctc acactcctag
aagtcgcagt agccatgatc caagcttacg tatttgtcct acttctaagc ctttatctac
aagaaaacgt -------ctn n
>Prochilodontidae_Semaprochilodus_kneri_1_1
atgccccaat taaaccccgc cccttgg-tt cgccat-cct tgtcttctct tgactagtct
tcctaacaat tattccatct aaagttctaa aacatacctt cactaatgaa cccacagcac
ttagcactga aaaacccaaa accgacccct gaaactgacc ---------- atggcactaa
acttcttcga ccaatttatg agccccacat atttaggcat ccccctgatt gccattgcac
taaccttccc atgaattcta tacccctcac catcaaaccg atggcttaac aatcggctcg
tcaccctcca aagctgattc atcaaccgct tcacccaaca gctcctcctt cccttaaatc
caggcggaca caaatgagcc cttatcctaa cttctctaat aatctttcta ctatctctta
atatactagg acttcttcca tatactttca ccccaacaac acagctctcg ctaaatatag
gactagccgt acccttctga ctagccacgg tcattattgg aatacgaaat caaccaaccg
cggccctagg ccacctccta ccagaaggaa ctccagtccc tctgattcct gttttaatta
ttatcgagac aatcagccta tttattcgac cgctagccct aggagttcga ctgacagcca
acctaacagc aggccacctc ctaattcaac ttattgcaac agcagccttt gttctactac
caatgataac aacggtagcc atcctaaccg ctacagtcct gttcctcctc acactcctag
aagtcgcagt agccataatc caagcttacg tatttgtcct acttctaagc ctttatctac
aagaaaacgt -------ctn n
>Anguillidae_Anguilla_rostrata_1_1
atgccacaat taaaccccgc cccttga-tt cactat-cct ggtattctca tgggccgtgt
tcttagctat tctcccaaca aaagtgatag cccacacgtt taataatgaa cccagcccac
aaactgcaaa aaaaccaaaa ctagactcct gaaactgacc ---------- atgatactaa
gttttttcga ccaattcata agccccacat atataggaat ttctttaatc accttagcct
taaccctacc atgaattctt tatcctaccc caacatcccg atgactaaat aaccgaaccc
tgaccctaca aagctgattc gttaaccgat ttacacaaca actccttcta ccgctaaatg
ttggaggaca taaatgagca gttatattaa catccctaat actattccta ttaacaacaa
acctgctagg cctgctccca tacacattta caccaacaac ccaattatcc ctaaatatgg
gatttgcagt cccactatga ctagccacgg taattattgg tatacgaaat caaccaacag
tagcactagg gcacctactg ccagaaggaa caccagtccc tctaatccct gtgcttatta
tcatcgaaac aattagctta tttattcgtc cactagccct gggtgtacga cttacagcaa
atctgacagc aggccaccta ttaattcaac taatcgccac tgcagtattt gtacttatac
caataatacc tacagtagct attttaacag cagttgtact atttctttta acactattag
aagtagcagt tgctataatt caagcttacg tatttgtact tctactaagc ctgtatcttc
aagaaaacgt -------ata a
>Arapaimidae_Arapaima_gigas_1_1
atgcctcagc tcaacccaac accttga-tt tctagt-act attattttca tgaatggtcc
ttctagtaat tattccccca aaagtaatac atcaccactt cacaggtgat ccaactcatc
attcagctaa agaacaaacc caaacacctt gaaactgacc ---------- atgacactaa
gcttctttga tcaattctca ttaaccacct tcataggtat tccattaatt gccttagcac
tgacacttcc atgaatttta tttccaactc ctcaaaaccg ctgtctcaat aaccgtctat
caaccttaca agcttgattt atccgacaat ttacacatca actatttctc ccaattaatc
aaggagggca taaatgagct cttttactcg cctcactcct tattttcctt attactctta
accttctcgg aatcctaccc tacacattta caccgacaac acaactatcc atgaatatag
gccttgcaat tccactatga ctagcaacag ttctaattgg agcccgctat caacccaacc
acacactagc tcacctgtta ccagtaggaa caccaggcct actaatccca attttaatta
taattgaaac aattagctta tttattcgcc ctattgctct agggattcga cttacagcca
acttgacagc tggccaccta cttatccaac taattagcac ggccgctttc catctactct
tcattatacc ctctgtatca ctgctaacca ccactttact tctactgctc accattttag
aactagcagt agctattatt caagcttatg tatttgtcct tctagtaagt ctttatttac
aagaatcagt -------tta a
>Gymnotidae_Electrophorus_electricus_1_1
nnnnnnnnnn nnnnnnnnnn nnnnnnnnnn nnnnnnnnnn nnnatttaca tgaattattt
tt---actac atctccacta aaattaataa aacacgattt tatcaatgaa cctatacaca
taaacccta- -----cttca cctnaaacct gaacctgacc ---------- atgacattaa
gcttttttga tcaattctca agcccaacat tacttggtat acctattatt tttattgcta
tcgccctacc atgagccatt tttcccaccc catcaaaccg atgattaaac aaccgattat
taaccgcaca aaattgattc tttagctaca ctacatctca attattctcc acattaaaac
ctagtggaca taaatgagct cttatcctag tttccttaat aaccttctta ttatctataa
acctcctcgg cctcctccca tacacattta caccaaccac ccaattatca ataaacataa
gcctcgccat ccctttttga cttgctacct tgctaattgg aatacgaaac caaccaacca
taactcttgg acatttactg ccagaaggaa ccccaacccc acttatccca gctcttatta
tcattgaaac aattagccta tttattcgtc cattagcctt aggtgtacgc ctgacagcta
atttaacagc tggtcattta ctaatccaac tcatcgcaac tgcctccttt attctcctac
ctattatacc aactattgca attactacca ctcttcttct tattttatta actatcctag
aaattgcagt agccattatc caagcttacn nnnnnnnnnn nnnnnnnnnn nnnnnnnnnn
nnnnnnnnnn nnnnnnnnnn n
>Gymnotidae_Electrophorus_electricus_2_1
nnnnnnnnnn nnnnnnnnnn nnnnnnnnnn nnnnnnnnnn nnnatttaca tgaattattt
tt---actac atctccacta aaattaataa aacacgattt tatcaatgaa cctatacaca
taaacccta- -----cttca cctnaaacct gaacctgacc ---------- atgacattaa
gcttttttga tcaattctca agcccaacat tacttggtat acctattatt tttattgcta
tcgccctacc atgaaccatt tttcccaccc catcaaaccg atgattaaac aaccgattat
taaccgcaca aaattgattc tttagctaca ctacatctca attattctcc acattaaaac
ctagtggaca taaatgagct cttatcctag tttccttaat aaccttctta ttatctataa
acctcctcgg cctcctccca tacacattta caccaaccac ccaattatca ataaacataa
gcctcgccat ccctttttga cttgctacct tgctaattgg aatacgaaac caaccaacca
taactcttgg acatttactg ccagaaggaa ccccaacccc acttatccca gctcttatta
tcattgaaac aattagccta tttattcgtc cattagcctt aggtgtacgc ctgacagcta
atttaacagc tggtcattta ctaatccaac tcatcgcaac tgcctccttt attctcctac
ctattatacc aactattgca attactacca ctcttcttct tattttatta actatcctag
aaattgcagt agccattatc caagcttacn nnnnnnnnnn nnnnnnnnnn nnnnnnnnnn
nnnnnnnnnn nnnnnnnnnn n
>Tetraodontidae_Colomesus_asellus_1_1
atgccccaac tcaaccccac accttga-tt tgccat-tat aatattctca tgactggtcc
tcctcgtttt tttgttacca aaaatcatgg cacacacctt cccaaacgaa ccctcctcta
aaaacacaca agccccaaaa actgaaccct gagcctgacc ---------- atgacactaa
gcctttttga ccaattctta agccccacac tccttggcat tccacttatt gcccttgccc
tcctcctccc atgaactctt ttccccgccc ccacctcccg atgaataaac aatcgccttt
taaccctcca aagctggttt attggccgat ttacacaaca actcctcttg cccctaaaca
taggaggaca taaatgagcc cttatactcg cctctctaat agtctttatt attaccatta
acatgttagg ccttcttccc tactcattta cccctacaac acaactttct ataaacttgg
cactggccgt tcccctttga ctaataaccg ttattattgg gttccgaaaa agcccaactg
ccgccctagg ccaccttcta ccagaaggta cccccactcc cctaatcccc gccctcatta
ttattgaaac aattagcctc ttcatccgcc cccttgccct aggagtacga ctcacagcta
accttacagc aggccatctg ctcatacaac taactgcaat ggccgccttc acccttctcc
cacttatacc aacagttgca atcttaacaa ccattctctt atatcttctt accctattag
aagtggccgt agcaataatt caagcctatg tatttgtcct ccttctaagc ctctacctac
aagaaaacgt -------cta a
>Ariidae_Cathorops_spixii_1_1
nnnnnnnnnn nnnnccccgc cccatga-tt catcat-cct tgtcttctca tgactaattt
tcttaacagt gatcccccca aaaattttaa gccatacctt tacaaatgac atcacaacac
taaataccaa aaaccttaaa tcaaacacct gaaactgacc ---------- ttggcactaa
acctatttga ccaatttatg agccccacat atttaggtat ccccctaatt gccctctcac
taacactacc ctgaatacta gtcccctctc caaccagccg ttacctcaat aaccgcctaa
tctccgccca aaantgattc atcaaaacct ttacacaaca actacttacc cccttaaatc
ctggaggaca caaatgagca acaatccttg cctccctaat aatctttatt ctcacattaa
acatattagg actgttacca tatacattta cacctacaac ccaactatca ctaaacatag
gcttagctgt cccactctga ttagccacaa ttattattgg gatacgaaat caacccacag
tagccctagg tcacctcctt cctgaaggaa cccctactcc cttagtccca atcctaatta
ttattgaaac cattagttta ttcattcggc ccctcgcact gggcgtacga cttacagcta
acctcacagc cggccaccta ttaattcaac taatctcaac cgcaacaatt accctaatac
ccctaataac cacagtagca acattcactg ccattcttct agtactttta acccttctag
aaattgcagt agcttttatt caagcttatg tgtttgtact actactaagc ctttaccnnn
nnnnnnnnnn nnnnnnnnnn n
>Ariidae_Potamarius_nelsoni_1_1
atgccacaat taaatcctgc cccatga-ct tgccat-tct tgtattctca tgactaattt
ttctaacagt aattccccct aaaattttaa gccacacttt cacaaatgat accacaacgc
taagccccga aaaccttaaa tcagacactt gaaactgacc atggcactaa atggcactaa
acctatttga tcaatttata agccccacac acttaggcat ccccttaatt gccatctcat
taaccctccc ctgaatctta gtcccatccc ctactaaccg ctacttaaac aaccgactaa
tttccatcca aagctgattt attaaaacct ttacacaaca gctacttact cctttaaacc
ctggtggaca taaatgagca ataatcttaa cttccctaat aatttttatc ctcacattaa
atatgctagg gctcttgcca tataccttta cacctacaac tcaattatca ctaaatatag
gcttagctgt cccactctga ttggctacaa tcattattgg aatacgaaat caacctacgg
cagccctagg ccatcttctt cctgaaggaa cccccacccc tctgatccca atcctaattg
tcattgaaac tattagccta tttatccgac ccctcgcact aggcgttcga cttacagcca
accttacagc cggtcactta ctaattcaat taatttcaac tgcaacaatt acactaatac
ccctcataac tacagtagca acatttactg ccatcctctt agtactctta accctcctag
aaattgcagt agcctttatt caagcttatg tatttgtnnn nnnnnnnnnn nnnnnnnnnn
nnnnnnnnnn nnnnnnnnnn n
>Belonidae_Ablennes_hians_1_1
atgccacaac tcaacccatc accttga-tt taccat-tct agtatttact tgattagttt
ttctaattgt gattccccct aaaattatag cacacacata ccctaatagc cctacttctc
aaagtactaa aaaacacaaa acagaaccct gaaactgacc ---------- atgacactaa
gctttttcga ccaatttata agcccctcat ttttaggggt tcctttaatt gcactagccc
taagtcttcc atgaattctt tatcctcaac ctacaactcg ctgactcaat aaccgcccac
tcacccttca aaactgattt attggtcgct tcacccaaca aatccttcaa cctttatccc
ccacagggca tcactgggcc cttctcctcg caaccctaat aattttttta cttaccctaa
atatcctagg cctcctccca tatacattta cacctactac acaactatca ataaacatgg
gcctcgctgt accactttgg ttagcaacag ttactatcgg gatacgtaac caacctaccc
atgcactcgg ccacttacta cctgaaggaa cacccgccct tctaattcct gtactaatta
ttattgaaac tattagcctc tttatccgac cgttagccct aggagttcga cttactgcta
atttgacagc aggacacctt ttaattcaac taatcgctac cgctgccttt accctcgcct
caatatcacc cagcttagct cttcttacag ccgcactcct tttcctacta acattacttg
aagttgccgt agcaacaatt caagcatacg tatttgtact ccttctaagc ctctacctac
aagaaaacat -------cta a
>Belonidae_Strongylura_exilis_1_1
atgccacaac tcaaccccac accttga-tt tgccat-ctt acttctcact tgatcagttt
ttttaattat tattccccct aaaatcataa cacatactty ccctaatgat tttttcccac
aaaacacaga aagtacaaaa acaaacacct gaacctgacc ---------- atgacactaa
gctttttgga tcaattctca agcccaacaa taataggtat tcctttagtc gctttatctt
taaccctccc atgaattctt tatcctcagc ccacccctcg atgattaaat aatcgtttaa
cttcccttca aagctgattt atcattgggt ttacacgaca aactcttcaa cccttaccct
cagcaggaca tcattgagcc cttatcctct catcattaat aatttttctc cttaccctaa
atatactagg tcttctccca tacacattca caccaacaac acaactatct ataaacataa
gccttgcagt accactttga ttagcaactg taattatagg aatacgcaat atacccaccc
acgcacttgg ccacctctta cctgaaggta cacccacccc tttaatccct gtcctaatta
ttattgaaac aattagcctc tttattcgac cattagcctt gggtgttcga cttacagcta
atttaacagc tggtcacctt ctaattcaac taatctccac tgccgcctat gtcctcattt
caatcacacc taccgtagcc ctgttaacaa caattctcct cattcttctt acactacttg
aaattgccgt agcaataatt caagcatatg tattcgtcct tctcctaagc ctttacctac
aagaaaacat -------cta a
>Belonidae_Strongylura_fluviatilis_1_1
atgccgcagc tcaatccaac accttga-tt tgccat-tct attactcacc tggttagttt
ttttaattat tatcccccca aaaatcatag cacatacttt ccctaatgat cctaatactc
aaaacataga aaaaaccaaa acagaaacct gaacctgacc ---------- atgacattaa
gtttttttga ccaattttca agcccaacaa taataggtgt accccttatt gccttgtcct
taacccttcc ctgaatcctt taccctcgac ccacccctcg atgattaaat aatcgcttaa
cctcccttca aggttgattc attattagct tcacacgaca aactttccaa cccctacccc
caacaggcca ccactgagcc cttatcttaa catctttaat aatttttctt cttactttaa
atatactagg tcttctccca tacacattta cccctacaac acaattatca ataaatataa
gccttgctgt accattatga ttagcaacag taattatagg aatacgaaac atacctaccc
acgcacttgg acacctttta cccgaaggaa cacccaccct tttaattcct gttctaatta
ttattgagac aattagtcta tttattcgac cattagcctt aggtgtccga ctcacagcta
atttaacagc aggacatctt ttaatccaat taatctctac tgccgcctat gtccttacat
cagttgcacc tactgtggcc ctattaacaa caatcttact aattcttcta acactacttg
agattgccgt agcaataatt caagcatatg tatttgtcct tcttctaagc ctttatttac
aagaaaacat -------cta a
>Belonidae_Strongylura_hubbsi_1_1
atgccgcaac tcaaccctgc accttga-tt tgccat-ttt attaatcacc tgattggttt
ttttaattat tatcccccca aaaattatag cacactcctt ccctaatgat tttaacccac
aaaatgaaga aaacattaaa acagagatct gaacctgacc ---------- atgacaataa
gcttctttga ccaattctca agcccaacaa taataggaat ccccctagtc gccttatcat
taaccctccc ttgaatcctt tatccccgac ccacccctcg atgattaaat aatcgcctaa
cttcccttca aagctggttt atagtgggat tcacacgaca aactttccaa cctctgcctc
cagcagggca ccactgagct ttaatcctta catcattaat aatctttctt ctcaccctga
atatattagg cctcctccca tacacattca caccaacaac acagttatca ataaacataa
gccttgcagt tccactctga ctggcaactg taattatagg gatacgcaat atacccaccc
acgcacttgg tcacctccta cccgaaggta cacccacccc gctaattcca gtactaatta
ttattgagac aatcagtctc ttcattcgac cattagcctt aggagtccga ctaaccgcta
acctaacagc aggccacctt ctaattcaac taatttcaac cgctacctat gtccttatct
ctattgcacc cacagctgcc ctattaacaa caaccctcct tgttcttctc acactacttg
aaattgccgt agcaataatc caagcatacg tatttgtcct cctcctaagc ctttacctac
aagaaaacat -------cta a
>Belonidae_Strongylura_notata_2_1
atgccacaac tcaacccaac accttgg-tt tgccat-ctt agtattcacc tgattagttt
ttttgactat tattccccct aaaattatag cacacacatt tcctaatgaa cccactactc
aaagcacaga aaaaccccaa acagaatcct gaaactgacc ---------- atgacattaa
gcttttttga ccaatttgca agcccagtat ttctaggtat tccccttatt gccctagctt
taaccctccc atgaatcctc taccctcagc ccacctcccg atggttaaat aatcgccaac
taacccttca aaactgattt attaaccgtt ttacacaaca aattttccaa cctttatcct
ccggaggaca tcactgagcc ttaattctca catcactaat ggcctttctc ttcaccttga
acgtcctggg tctcctccct tatacattta cacctactac tcaactatca ataaacatag
cactcgccgt accactttga ttagcaacag taattatagg aatacgaaac caacccaccc
acgcacttgg ccatcttcta cctgaaggta cacctacgct cctgattcca gtattaatta
ttatcgaaac aattagccta ttcattcgac cattagcttt aggagttcga ctcacagcta
acctaacagc aggacacctt ttaattcaat taattgccac cgccgctttc gtcctttcat
cattagctcc aactctagcc atattaacaa ttatcctcct ttttcttcta acactacttg
aaatcgccgt agcaataatt caagcttacg tatttgttct tttactaagc ctctacttac
aagaaaacat -------cta a
>Belonidae_Strongylura_timucu_2_1
atgccccaac tcaacccaac accctga-tt tgctat-tct agtattcacc tgattagtct
tcttaactat tattccccaa aaaattatag cacatatatt tccaaatgac cttactattc
aaagcacaaa agggcctaaa acagaacctt gaagctgacc ---------- atggtattaa
gcttttttga tcaatttata agcccaacat ttctaggcat cccccttgtt actttagcct
tgaccctccc ctgaatccta taccctcaac ccaccacccg atggttaaat aatcgctcac
ttactcttca aaactggttt attaaccgct ttacacagca aatcctccta cccttatccc
caacaggaca ccattgagct cttattctta catccttaat gatttttatt tttaccctaa
atgttttagg ccttctcccc tatacattta caccaactac acaactttcc ttaaatatag
gtctggccgt cccactttga ttggcaacag taatcatcgg aatgcgtaat caacccaccc
atgctctagg ccacttatta cctgaaggaa cacccaccct tttaattcca gtattaatta
ttattgagac aattagccta tttattcgac cattagccct aggtgtccga cttacagcta
atctaacagc aggtcacctc ttaattcaac taattgccac tgccgcattc gtccttacct
cattagcacc cactctagct ctattaacaa tagttcttct tttcctactt acacttcttg
aaatcgccgt cgctataatt caagcttatg tattcgtact ccttttaagc ctttatctgc
aagaaaatat -------cta a
>Characidae_Eretmobrycon_terrabensis_1_1
atgccccaat taaacccagc cccatga-tt tactat-ttt agtgttctct tgactaatct
tccttgtatt tatcccacct aaaattctaa aacacacctt caataatgaa ccaacaacaa
ccagctctga aatacctaaa acaaacccct gaaactgacc ---------- atggcactaa
acttttttga ccaatttatg agccccacat acctaggcat ccccctaatt gccgtcgccc
tcaccttccc atgaattttg tacccctccc catcaggccg atgactaaac aaccgattaa
tcacacttca gggctgattt attaaccgct ttgcccaaca actcctcctc ccaattaatc
cagagggcca taaatgagcc ttaatactaa cctctttaat aattttcctc ttatccctta
atatattagg ccttctacca tacaccttta cccctacaac ccaactttca ctaaacatag
gaatcgccgt cccattctga ctggcaacag tgatcattgg gatacgaaac caaccaaccg
cagctcttgg acaccttctt ccagaaggaa ccccagtacc cctaattccc gtattaatta
ttattgaaac aattagccta tttattcgac ccctagcact cggggttcga cttacagcta
accttacagc cggccacctc cttattcagc ttatcgcaac cgcagttatt acccttctcc
ccctaataac taccgttgca ctaatcaccg ctgttgtact cttcctcctt acactacttg
aagttgccgt cgctataatt caagcctacg tcttcgtcct tttagtaagc ctatatcttc
aagaaaacgt -------cta a
>Cichlidae_Cichla_monoculus_3_1
atgccacaac tcaatccctc accttga-tt cgccat-cct aattttctcc tgactaatct
tcctaacaat tattccccca aaagttctag cacactcctt tccaaacgag cccgccccac
aaagcaccaa gacacttaaa acagaaccct gaaactgacc ---------- atgacactaa
gcttcttcga ccaatttatg agccccacat atctaggaat tccactaatc gcgctagccc
taagtttacc ctgagtactt taccccaaac cttcagcgcg ctgactaaat aaccgcctac
tcaccctcca agggtgattt attagccgct tcacccaaca aatcttccaa cccttaagcc
taggaggtca caaatgagcc accttactaa cctccctaat acttttcctt attacgctaa
acatgttagg cctattaccc tacaccttta cacctacaac acaattatcc ctcaacatag
cctttgccgt tcccctatga cttgctaccg taatcattgg catgcgaaac caaccaactc
atgcattagg ccatctttta ccagaaggca caccaaccct cctcatccct atcctcatca
ttatcgagac aatcagtcta tttatccgac ccctagccct gggagtgcga ctaacagcga
acttaacagc cggccatctc ctaattcaac tcattgccac tgctgcattc gtcctcctcc
ctctgatacc aacagttgca ctactgacag ctaccctcct acttctacta acacttctag
aagtagccgt agccataatt caagcttacg tatttgtcct cctcttnnnn nnnnnnnnnn
nnnnnnnnnn nnnnnnnnnn n
>Cichlidae_Cichla_piquiti_2_1
atgccacaac tcaacccttc accttga-tt cgccat-cct aattttctcc tgactaattt
tcctaacaat tattccccca aaagttctag cacactcctt tccaaatgaa cccgcttcac
aaagcaccaa aacacccaaa acacaacctt gaaactgacc ---------- atgacactaa
gcttctttga ccaattcatg agccccacat atttaggaat cccactaatc gcactagccc
taagtctacc ctgagtactt ttccccaaac cctcaacccg ctgactaaac aatcgcctac
ttaccctcca aggatgattt attaatcgct tcacccaaca gatcttccaa cccctaagcc
tagggggcca caaatgagcc gccttactaa cctccttgat actatttctt atcacactaa
atatgctagg cctactgccc tacaccttta cacctacaac acaattatcc ctcaacatag
catttgccgt tcccctatga cttgctaccg taatcatcgg tatacgaaat caaccaactc
atgcattagg ccatcttcta ccagaaggca caccaaccct cctcatcccc atcctcatca
ttatcgaaac aatcagttta tttatccgac ccctagccct aggagtacga ctaacagcaa
acctaacagc cggccacctc ctgattcaac tcattgccac tgctgcattt gtccttcttc
ctctaatacc aacagttgca ctactaacag ccattctcct gcttctactt acacttctag
aagtagccgt agccataatt caagcttacg tatttgtcct cctcnnnnnn nnnnnnnnnn
nnnnnnnnnn nnnnnnnnnn n
>Erythrinidae_Hoplias_malabaricus_1_1
nnnnnnnnnn nnnnnnnnnn nnnnnnnnnn nnnnnnnnnn nnnnnnnnnn nnnnnnnnnn
nnnnnnnnnn nnnnnnnnnn nnnnnnnnnn nnnnnnnnnn nnnnnnnnnn nnnnnnnnnn
nnnnnnnnnn nnnnnnnnnn nnnnnnnnnn nnnnnnnnnn nnnnnnnnnn nnnnnnnnnn
nnnnnnnnnn nnnnnnnnnn nnnnnnnnnn nnnnnnnnnn nnnnctaatt gccattgcac
tgatattccc ctgaattttt tatcccactc cttcgagccg atgactaaat aaccgacttt
taaccctcca aaactggttt attaaccggt ttacacaaca acttctcctt ccacttaatg
ttgcaggaca caaatgagct ttaatattga cctcgttaat aattttcctt ctttcaatca
acattttggg cttattaccc tacaccttca cccccaccac acaactgtcc cttaacttgg
gcctcgcagt tccattttga cttgcaactg ttattatcgg actacgaaat caacccaacg
cagccctagc ccacctcctt ccagagggta cccccattct tttaatccca gtcttaatta
tcatcgaaac tattagccta tttattcgac ccctcgccct gggagtgcga ttaaccgcaa
acctgacagc cggccacctc ttaattcaac ttatctcaac cgcggtggtt gttttaactc
ctataataac cacagnnnnn nnnnnnnnnn nnnnnnnnnn nnnnnnnnnn nnnnnnnnnn
nnnnnnnnnn nnnnnnnnnn nnnnnnnnnn nnnnnnnnnn nnnnnnnnnn nnnnnnnnnn
nnnnnnnnnn nnnnnnnnnn n
>Gymnotidae_Gymnotus_carapo_1_1
atgccacagc ttaacccagc cccttga-tt tgccat-ctt agtcttctcc tgactgatct
tcttgacagt cattcccccg aaagtcctag cccactcctt cccaaatgaa cctacccccc
aaagcacaga aaaacccaaa acagaaccct gaaactgacc ---------- atgacattaa
gcttctttga tcaatttatg agccccacac acttcggagt cccactaatt gcccttgcct
tagcactacc ctgaattctc taccctaaac ctacaactcg ctgattaaac aaccgcctcc
taacccttca aggctgattc atcaaccgct ttacccaaca aatttttcag cccctcagcc
taggtggcca caaatgagca gttctcctaa cctccctaat gctattcctt attacactaa
acatactagg cctcctgcct tacactttca cacccacgac acaactttcc ctcaacatag
catttgccgt ccccctttga ctcgcaacag taatcatcgg aatacgatac caacccaccc
atgcgttagg ccatcttctc ccagaaggaa ctcctgttct cctcatcccc gtcctaatta
ttatcgaaac aattagtcta ttcatccgac ccttagctct aggcgtccga ctgacagcaa
acctaacagc cggccatctc ctaattcaac taattgccac cgccgcatcc gttcttctcc
cattaatacc aaccgtggcc ctacttacag ccattcttct actcctacta acactattag
aggtagccgt tgccataatt caagcctacg tgtttgtact tcttttaagc ctctaccttc
aagaaaacgt -------cta a
>Hypopomidae_Brachyhypopomus_occidentalis_1_1
atgccacagt tgcacccggc accttga-tt taccat-cct tgccctctcg tgactgattt
tcttaaccat tattccatct ctggtaatag cccacacctt cccaaatgag ccctcaacag
taaatgccga aaaagccaaa actaaaactt gaaactgacc ---------- atgatagcaa
accttttcga ccaatttata agccccacct ttctaggcct cccccttatt gtaattgcca
taaccctccc ctgagcaata tatccttccc ccacctcacg gtgactgaat agccgcataa
ttgccctaca aagctggttc ttcagccgat acacacacca acttcttctg cctgttaata
caaaggggca taaatgagcc ctcatcttaa cctccttaat aacattcttg attaccctaa
atgttatggg gctcctcccc tacactttca cccctaccac ccaattatcc ttaaatatgg
ggctagccct gccattttga ctagcaacag tgctcgtcgg cctgcgtaat caaccaactg
cctccctcag ccacctcctc ccagaaggga cccctgtccc tcttacccca atcctcatta
tcatcgaaac aattagccta tttattcgac cccttgccct aggggtacgg ctaacagcca
acctcacagc cggtcacctc cttattcacc taatcgcatc cacagtaata gcactagcac
caataataac aaccgtggcc ttattgacag cggttgtcct cattcttttg acgattctcg
aaattgcagt agctgtaatt caagcctacg tatttgtact tctgctaacc ctatatttac
aagaaaacgt -------ata a
>Loricariidae_Dekeyseria_amazonica_1_1
atgccccagt taaacccagc cccatga-tt tgcaat-tct cgtattttct tgactagtgt
ttctagcagt actcccaaac aaagttctaa gccacacctt cacaaacgaa ctaacatcta
ctacctcaca aaaacttaaa tcagaaactt gaaactgacc ---------- atggcactaa
acctatttga ccaatttatg agccccacac tcctagggat cccactaatt gccattgcat
taacattacc atgaatcctc gtcccctccc catccaaacg atgacaagat aaccgactag
tcaccctcca aaattgattc atcaaatcct ttacacacca actattaaca cccttaaacc
caggaggtca caaatgagcc ctaatcttaa catcccttat aattttcatt ttatccctca
atatgctagg tctattacca tacaccttta cccctacaac ccaactatcc ctaaacatgg
gcctcgctgt cccactttga ttagccactg taattattgg actgcgtaat caacccaccg
cagccctcgg acacctcctt ccagaaggaa cacccgttcc cctaattcca gtactaatta
ttattgaaac tattagccta tttatccgac ccctcgccct aggtgtacga cttacagcaa
accttaccgc agggcactta ttaattcaat taatctcaac cgcaacattc gttctcctac
caataatgac aacagtagca ctttttaccg ctattcttct ggcccttctc accctactag
aggtagcagt tgctataatt caagcatatg tatttgtact tctactaagc ctatatttac
aagaaaacgt -------tta a
>Loricariidae_Hisonotus_thayeri_1_1
atgccccagc taaatccagc cccatga-tt cacaat-cct cgtattttcc tgactagtgt
tcctgacatt aatcccgaac aaagtcctca gccacacttt cacaaacgag cccacaccca
ccaactcaca aaaacttaaa tcagaaacct gaaactgacc ---------- atggcactaa
acctatttga tcaatttata agccccacat tcctaggtat ccctctgatt gctattgccc
ttacactacc ttgaatcctt ttcccgacac catccaaacg atggcaagac aaccgactaa
ttacactaca aaactgattc atcaagtcct tcacgcacca actacttacc cctctaaacc
caggaggaca taaatgagcc ctaatcctaa catccctgat agtctttatt ctatcgctca
atatgcttgg acttctacca tacacattta caccaacaac gcaactctcc cttaacatag
gccttgccgt cccactatga ttagccacag ttattattgg cttgcgaaac cagcctacgg
cagccctagg ccacctactc ccggagggaa caccagtgct cctaattccc atcctaatta
ttatcgaaac cattagcctg tttattcgac ccctggccct aggagtccga ctaacggcca
atctcactgc aggccaccta ctaattcaac ttatttctac tgcaacattt gtactcctcc
ctataataac atcaattgca attttcaccg ccatcctgtt agccctatta actatgttag
aagtggcagt agccatgatt caggcctacg tattcgtact actgctaagc ctatatttac
aagaaaacgt -------cta a
>Loricariidae_Hypostomus_affinis_1_1
atgcctcagc taaacccagc cccatga-tt cgcaat-tct cgtgttttct tgactagtat
ttctagcagt agttccaaac aaagttttaa accacacctt tacaaatgaa ctaacatcca
tcagctcaca aaaacttaaa tcagaaactt gaaactgacc ---------- atggcactaa
acttatttga ccaattcatg agccctacat tcctaggtat tcccctaatt gccatcgcat
taactctacc atgaatcctt gttccatccc cctccaaacg atgacaagat aaccgcctaa
ttactctcca aaactgattt gttaagtctt ttacacacca attactaacc cccctaagtc
caggaggaca caagtgagcc ctaatcctaa catccctaat aatttttatt ttatccctca
acatgttggg cctacttcca tacactttca ccccaacaac tcagctatcc ctaaatatag
gccttgctgt cccactctga ctagccacag ttattattgg attacgtaac caacctacag
tggctcttgg acaccttctc ccagaaggca ccccagttcc ccttattcca gtattaatta
ttattgaaac cattagctta ttcatccgac ctctcgcctt aggtgttcga ttaacagcca
accttaccgc tggccaccta ctaattcaac ttatttcaac cgcaacattc gttctcctac
caataataac aacagtagca ctcttcactg ccactctcct agttctcctt actcttctag
aggtggcagt tgccataatc caagcatatg tattcgtact attattaagc ctatatttac
aagaaaacgt -------cta a
>Loricariidae_Hypostomus_ancistroides_1_1
atgcctcagc taaacccagc cccatga-tt cataat-cct cgtgttttct tgactagtat
ttctagcagt agttccaaac aaagttttaa accacacctt tacaaatgaa ctaacatcca
tcagctcaca aaaacttaaa tcagaaactt gaaattgacc ---------- atggcactaa
acttatttga ccaattcatg agccctacat ttctaggtat tcccctaatt gccatcgcat
taactctacc atgaatcctt gttccatccc cctccaaacg atgacaggat aaccgcctaa
ttactctcca aaactgattt gttaagtctt ttacacacca attactaacc cccctaaatc
caggaggaca caaatgagcc ctaatcctaa catccctaat aatttttatt ttatccctta
acatgctggg cctacttcca tacactttca ccccaacaac tcaactatcc ctaaatatag
gccttgctgt cccactctga ctagccacag ttattattgg attacgtaac caacctacag
tggctcttgg acaccttctt ccagaaggca ccccagttcc cctaattcca gtattaatta
ttattgaaac cattagctta tttatccgac ctctcgcctt aggtgttcga ttaacagcca
accttaccgc tggacaccta ctaattcaac ttatttcaac cgcaacattc gttctcctac
caataataac aacagtagca ctcttcactg ccactctcct agttctcctt actctcctag
aggtggcagt tgccataatc caagcatatg tgttcgtact attattaagc ctatacttac
aagaaaacgt -------cta a
>Loricariidae_Hypostomus_boulengeri_1_1
atgcctcagc taaacccagc cccatga-tt cgcaat-tct cgtgttttct tgactagtat
ttctagcagt agttccaaac aaagttttaa accacacctt tacaaacgaa ctagcatcca
tcagctcaca aaaacttaaa tcagaaactt gaaactgacc ---------- atggcactaa
acttatttga ccaattcatg agccctacat ttctaggtat tcccctaatt gccgtcgcat
taactctacc atgaatcctt gttccatccc cctccaaacg atgacaagat aaccgcctaa
ttactctcca aaactgattt gttaagtctt tcacacacca actactaacc cccctaaatc
cagggggaca caaatgagcc ctaatcctaa catccctaat aatttttatt ttatccctta
acatgttggg cctacttcca tacactttca ccccaacaac ccagctatcc ctaaatatag
gccttgctgt cccactctga ctagccacag ttattattgg attacgtaac cagcctacag
tggctcttgg acaccttctt ccagaaggca ccccagttcc ccttattcca gtattaatta
ttattgaaac cattagctta ttcatccgac ctctcgcctt aggtgttcga ttaacagcca
accttaccgc tggccaccta ctaattcaac ttatttcaac cgcaacattc gttctcctac
caataataac aacagtagca ctcttcactg ccactctcct agttctcctt actctcctag
aggtggcagt tgccataatc caagcatatg tgtttgtact attattaagc ctatatttac
aagaaaacgt -------cta a
>Loricariidae_Hypostomus_commersoni_1_1
atgcctcagc taaacccagc cccatga-tt cgcaat-tct cgtgttttct tgactagtat
ttctagcagt agttccaaac aaagttttaa accacacctt tacaaatgaa ctagcatcca
tcagctcaca aaaacttaaa tcagaaactt gaaactgacc ---------- atggcactaa
acttatttga ccaattcatg agccctacat ttctaggtat tcccctaatt gccatcgcac
taactctacc atgaatcctt gttccatccc cctccaaacg atgacaggat aaccgcctaa
ttactctcca aaactgattt gttaagtctt ttacacacca attactaacc cccctaagtc
caggaggaca caaatgagcc ctaatcctaa catccctaat aatttttatt ttatccctta
acatgttggg cctacttcca tacactttca ccccaacaac tcagctatcc ctaaatatag
gccttgctgt cccactttga ctagccacag ttattattgg attacgtaac cagcctacag
tggctcttgg acaccttctt ccagaaggca ccccaattcc ccttattcca gtattaatta
ttattgaaac cattagctta ttcatccgac ctctcgcctt aggtgttcga ttaacagcca
accttaccgc tggccaccta ctaattcaac ttatttcaac cgcaacattc gttctcctac
caataataac aacagtagca ctcttcactg ccactctcct agttctcctt actctcctag
aggtggcagt tgccataatc caagcatatg tgttcgtact attattaagc ctatacttac
aagaaaacgt -------cta a
>Poeciliidae_Poecilia_gillii_2_1
atgcctcaat tgatccctac accatga-tt agcact-gct aatcttttcc tgaaccattt
tctctgctat tgttttacca aaaatattaa aacactcttt tccggataac cccaccccgc
gatctaaaca agatttacat aagaataaat gagactgatc ---------- atgacactaa
gcctattcga ccaattttta agccctgttg tatgttgaat tcctctggta gccattgcta
tcaccttacc ctgaattctc ttccccagcc caacaacccg ttgattaaat aaccgaagtt
tgacctctca aaactgattt ttaagtcaag ccacctcaca gattttctta cccatcaacc
ccccggggca taaatgagca cttcttctat catccttatt gatttttctg gctacaataa
acacagcagg cctcctacca tatactttca ccccaacttc tcaactatct attaacatag
gtcttgctgg cgctttatga ataggtgtgg ttatcctagg aatacgaacc caaccaactc
actccctagg ccatcttcta cctgaaggag cacctgccct actaaccccc atcctagtaa
ttattgaaac aatcagcctc tttattcgcc ctattgccct tggagtccga ctcaccgcta
atttaaccgc tggccacctc cttattcaac taacctctac tgcaactctt gctatactat
caatcatacc tgtaacagca atctttaccg gcatccttct cttcctcctt gcccttctag
aagcggcagt tgccttaatt caggcgtacg tctttgttct cctgttaagc ctgtatctac
aagaaaacgt -------tta a
>Poeciliidae_Poecilia_gillii_3_1
atgcctcaat tgatccctac accatga-tt agcact-gct aatcttttcc tgaaccattt
tctctgctat tgttttacca aaaatattaa aacactcttt tccggataac cccaccccgc
gatctaaaca agatttacat aagaataaat gagactgatc ---------- atgacactaa
gcctattcga ccaattttta agccctgttg tatgttgaat tcctctggta gccattgcta
tcaccttacc ctgaattctc ttccccagcc caacaacccg ttgattaaat aaccgaagtt
tgacctctca aaactgattt ttaagtcaag ccacctcaca gattttctta cccatcaacc
ccccggggca taaatgagca cttcttctat catccttatt gatttttctg gctacaataa
acacagcagg cctcctacca tatactttca ccccaacttc tcaactatct attaacatag
gtcttgctgg cgctttatga ataggtgtgg ttatcctagg aatacgaacc caaccaactc
actccctagg ccatcttcta cctgaaggag cacctgccct actaaccccc atcctagtaa
ttattgaaac aatcagcctc tttattcgcc ctattgccct tggagtccga ctcaccgcta
atttaaccgc tggccacctc cttattcaac taacctctac tgcaactctt gctatactat
caatcatacc tgtaacagca atctttaccg gcatccttct cttcctcctt gcccttctag
aagcggcagt tgccttaatt caggcgtacg tctttgttct cctgttaagc ctgtatctac
aagaaaacgt -------tta a
>Poeciliidae_Pseudoxiphophorus_bimaculatus_1_1
atgccccaat taatccccgc tccttga-tt tgcata-cct attatgttcc tgatgggttt
atttgatagt tgttttacct aaagtatcag catatttatt tccgaaagat cctgcctcta
aggatgaaca gaaaccgcaa gcattatcct gacattgacc ---------- atgatattaa
gcttgtttaa ccaattctta agcccttcat ttatatcaat tccgctagca gcaattgctc
ttatcctacc ctgaatcctc ttaccttacc caacaatccg ttgaactaac aaccgatttt
tttccctcca aaactgatcc ctcaaccgat tcacgcaaca gatttttttg cctatcaacc
tacctgggca taaatgagca ttacttttaa catccttaat gctttttctt gttacactaa
acacagcagg tcttctccca tataccttta ccccaaccac acaattgtct ttaaacatag
gcttcgccat tccactttga ttggccactg tgattctagg tatacgaact caacctaccc
atgccctagg ccatcttcta cctgaaggaa cacctacacc actaattccc gttctaatta
tcatcgagac aattagtcta tttattcgcc ccatcgccct tggagtccga ctcactgcca
atttaaccgc gggccaccta ttaattcaac tagtctctac tgcaacctct actcttatat
ttaccatacc tgtagtgaca atttttaccg ccactcttct ttttctcctt actctcttag
aagtggcagt agctataatt caagcatatg tttttgtact ccttttaagt ctctacctcc
aagaaaacgt -------tta a
>Poeciliidae_Pseudoxiphophorus_jonesii_1_1
atgccccaat taatccccac ctcttga-tt tgcata-cct gttattttcc tgatgagttt
acttgatggt tgtcttacct aaagtatcag catatatctt tccgaaagac ccaatttcta
aagctgagca aaaaccacaa gcaatgtctt gacattgacc ---------- atgatattaa
gcttatttaa tcaattctta agcccttcat ttatgtgagt tccactagca gcaattgctc
ttattctacc ctgagccctc ctacctcacc caacagcccg ctgaactagc aaccgatttt
ttaccctcca aaactgattc cttaaccgat tcacacaaca aattttttta cctattaatc
caaccggaca taaatgagca ttacttttaa catccttaat actctttctt attacactaa
acacagcagg tcttcttcca tacaccttta ccccaaccac acaattgtct ttaaacatag
gcttcgctat tccactttgg ttagccactg tgactctagg tattcgaact caacctactc
atgccctagg tcatcttcta cctgaaggta cacccacacc attaatccct atcttaatta
tcatcgaaac aatcagtctt atcatccgtc ccatcgccct tggggttcga ctcactgcta
acttaactgc aggtcaccta ttaatccaac tagtttctac cgcaacctct actctcatat
ttacaatacc tatagtaaca attcttaccg ccacacttct ttttctcctc actctcttag
aagtagcagt tgctataatt caagcatacg tttttgttct ccttttaagc ctctacctcc
aagaaaacgt -------cta a
>Prochilodontidae_Prochilodus_brevis_2_1
atgccccaac taaaccccgc cccttgg-tt cgccat-tct tgtcttctct tgattagttt
tcctaacgat cattccctcc aaagtcctaa aacatacctt taccaacgag cctaccgcac
ttagcactga aaaacccaaa actgaaccct gaaactgacc ---------- atggcactaa
acttctttga ccaatttata agccccacat atttaggcat tcccctgatt gccgtagcac
taaccttccc ctgaatctta tatccttcac catcaaaccg atgacttaat aaccgactca
ttactcttca gagctggttt attaatcgct tcactcaaca gctcctcctc cccctaaatc
caggcggaca taaatgagcc cttattttaa cttctctaat aatcttcctt ttatcactaa
atatgcttgg actccttcca tatactttta ccccaacaac acaactatct ttaaacatag
gattagcagt gcccttctga ttagcaacag ttattatcgg aatgcgtaat caaccaactg
cagccctagg ccacctccta ccagaaggaa cccccgttcc tctaattccc gtactaatta
ttatcgaaac aattagccta tttattcgac cactggccct aggagtccga ctaacagcca
acctaacagc cggccacctc ttaattcaac tcattgcaac tgcagctttt gtccttctac
caataataac aacagtagcc attctaactg caacagttct tttccttctc acacttctgg
aggtcgcagt agccataatt caagcctacg tatttgttct cctcctaagc ctttatctac
aagaaaacgt -------ctn n
>Prochilodontidae_Prochilodus_lineatus_3_1
atgccccaac taaaccccgc cccttgg-tt cgccat-tct tgtcttctct tgattagttt
ttctaacaat cattccctcc aaagtcctaa aacatacctt taccaacgag cctaccgcac
ttagcactga aaaacccaaa actgaaccct gaaactgacc ---------- atggcactaa
acttctttga ccaatttata agccccacat atttaggcat tcccctgatt gccgtagcac
taaccttccc ctgaatctta tatccttcac catcaaaccg atgacttaat aaccgactca
tcactcttca gagctggttt attaatcgct tcactcaaca actcctcctc cccctaaatc
caggcggaca taaatgagcc cttattttaa cttctctaat aatcttcctt ttatcactaa
atatgcttgg actccttcca tatactttta ccccaacaac acaactatct ttaaacatag
gattagcagt gcccttctga ttagcaacag ttattatcgg aatgcgtaat caaccaactg
cagccctagg ccacctccta ccagaaggaa cccccgtccc tctaattccc gtactaatta
ttatcgaaac aattagccta tttattcgac cactagccct aggagtccga ctaacagcca
acctaacagc cggccacctc ttaattcaac tcattgcaac tgcagctttt gtcctcctac
caataataac aacagtagcc attctaactg caacagttct tttccttctt acacttctgg
aggtcgcagt agccatgatt caagcctacg tatttgttct ccttctaagc ctttatctac
aagaaaacgt -------ctn n
>Prochilodontidae_Prochilodus_mariae_2_1
atgccccaac taaaccccgc cccttgg-tt cgccat-tct tgtcttctct tgattagttt
tcctaataat cattccctcc aaagtcctaa aacatacctt taccaacgag cctaccgcac
ttagcaccga aaaacccaaa actgaaccct gaaactgacc ---------- atggcactaa
acttctttga ccaatttata agtcccacat atttaggcat tcccctgatt gccgtagcac
taaccttccc ctgaatctta tatccttcac catcaaaccg atgacttaat aaccgactca
ttactcttca gagctggttt attaatcgct tcactcaaca gctcctcctc cccctaaatc
caggcggaca taaatgagcc cttattttaa cttctctaat aattttcctt ttatcactaa
atatgcttgg actccttcca tacactttta ccccaacaac acaactatct ttaaacatag
gattagcagt gcccttctga ttagcaacag ttattatcgg aatgcgtaat caaccaactg
cagccctggg ccacctccta ccagaaggaa cccccgtccc tctaattccc gtactaatta
ttatcgaaac aattagccta tttattcgac cactagccct aggagtccga ctaacagcca
acctaacagc cggccacctc ttaattcaac tcattgcaac tgcagctttt gtccttctac
caataataac aacagtagcc attctaactg caacagttct tttccttctc acacttctag
aggtcgcagt agccataatt caagcctacg tatttgttct ccttctaagc ctttacctac
aagaaaacgt -------ctn n
>Prochilodontidae_Prochilodus_rubrotaeniatus_2_1
atgccccaac taaaccccgc cccttgg-tt cgccat-tct tgtcttctct tgattagttt
ttctaatgat cattccctcc aaagtcctaa aacatacctt taccaacgag cctaccgcac
ttagcactga aaaacccaaa actgaaccct gaaactgacc ---------- atggcactaa
acttctttga ccaatttata agccccacat atttaggcat tcccctgatt gccgtagcac
taaccttccc ctgaatctta tatccttcac catcaaaccg atgacttaat aaccgactca
tcactcttca gagctggttt attaatcgct tcactcaaca gctcctcctc cccctaaatc
caggcggaca taaatgagcc cttattttaa cttctctaat aatcttcctt ttatcactaa
atatgcttgg actccttcca tatactttta ccccaacaac acaactatct ttaaacatag
gattagcagt gcccttctga ttagcaacag ttattatcgg aatgcgtaat caaccaactg
cagccctagg ccacctccta ccagaaggaa cccccgttcc tctaattccc gtactaatta
ttatcgaaac aattagccta tttattcgac cactggccct aggagtccga ctaacagcca
acctaacagc cggccacctc ttaattcaac tcattgcaac tgcagctttt gtccttctac
caataataac aacagtagcc attctaactg caacagttct tttccttctc acacttctgg
aggtcgcagt agccataatt caagcctacg tatttgttct ccttctaagc ctttatctac
aagaaaacgt -------ctn n
>Sternopygidae_Eigenmannia_virescens_1_1
atgccccaac taaaccctgc cccatga-ct tgcaat-ctt actattctca tgattcattt
tcttaatgat cctccccgcc aaagtaataa aacatacttt caccaatgac ccaacagccc
taagcacaaa aacacctaaa actgaaccct gaaactgacc ---------- atggcactaa
acttctttga ccaatttata agccccacac acctaggaat tccccttatc gcaattgcca
tcagcctccc ttgagtacta tacccctctc catccgaccg gtgattaaat aaccgactaa
ttaccctgca agcctgattt atgaaccgct tcacacagca acttctcctc ccccttaacc
ccggaggtca caaatgagcc ctcattctga cctcactaat agcttttcta ctaagcatca
acctattagg gctccttcca tacacattta ccccaacaac acaactctcc ctcaacatag
gcctagccgt gccattctga ttggcgacag taattattgg catgcgaaac cagccaaccg
cagcccttgg ccacctattg ccagaaggaa cccctgtttt acttatccct gttcttatta
tcatcgaaac aattagccta tttattcgac cccttgcctt aggtgtccga ctaacagcca
acctaacagc cggccacctt cttattcaac taatcgcaac cgctgctttt gttatgctcc
caacaataac aacgctagcc ctgctaactg ccaccgtcct attcctcctc accctgcttg
aagttgcagt tgccatgatt caagcctacg tatttgtact tctactaagc ctctatttac
aagaaaacgt -------ata a
>Sternopygidae_Sternopygus_macrurus_1_1
atgccccaat taaacccaac cccatga-tt tgccat-cct tgtattctca tgactaatct
tcctgacagt tcttccccaa aaagtactaa aacacacctt tactaatgaa ccaacagcat
taagtgctga aaaacctaag actgaatcct gaaactgacc ---------- atggcactaa
acttttttga tcaatttata agcccaacat acctaggtat ccctctcatc acaatcgcat
taaccttccc ttgaatttta tacccctcac cacccaaccg atgattaaac aaccgactaa
tcaccctcca aagctgattt attaaccgct ttaccaaaca acttctactc cccctaaacc
ctgaaggaca taaatgagcc ctcatattga catcactaat agtcttcctt ctttccatca
acctactagg cctcctccca tacaccttta ccccaaccac ccaactatcc ttaaatatag
gactagccgt gccattctga ttagcgacag taatcattgg aatgcgtaat caacccaccg
cctccctcgg ccacctccta cccgaaggaa ccccagttcc cctaatccct gttctcatta
ttatcgaaac cattagttta tttatccgcc ccctagcact tggagtacga ctaacagcta
atctcacagc cggccacctt cttattcaac ttattgccac cgccgccttc gtactgctac
ctttaataac aactgtagct attctaactg ccaccattct tttcctccta annnnnnnnn
nnnnnnnnnn nnnnnnnnnn nnnnnnnnnn nnnnnnnnnn nnnnnnnnnn nnnnnnnnnn
nnnnnnnnnn nnnnnnnnnn n
>Carcharhinidae_Carcharhinus_leucas_1_1
atgcctcaat taaatcctaa cccatga-tt tttaat-cct attattctca tgaattatct
ttcttactat tctaccaaat aaaatcatga accacctatt caacaatgac ccaactctaa
aaagtattga aaaacctaaa cctaactcct gaaattgacc ---------- atgattataa
gcttctttga tcaattctta agcccatcac ttattggaat tcccctcatt gccctagcaa
ttttaattcc atgattaacc ttcccaactc caactaatcg atgattaaac aaccgactaa
ttacccttca agcctgattc attaatcgct ttgcttatca actcatacaa ccaattaatc
ttggaggaca taaatgagct atattactaa cagctctaat attattccta attactatta
acctcctagg tcttctccca tatacattta ctcctacaac acaactttcc ctaaacatag
catttgctct cccactatga cttacaactg tattaattgg catattaaac caacccacaa
ttgcactagg ccacctcctt ccagaaggaa cgcccactcc tttaatccca atccttatta
ttatcgaaac tatcagctta tttattcgac cattagcttt aggagtccga ctaactgcta
acttaacagc aggtcacctt ctaatacaat taattgctac cgcagcattc gttctcttaa
ctattatacc aactgtggcc ctattaactt ctataattct attcttatta acaatcctag
aagtagccgt agcaataatc caagcatatg tattcgtcct cctactaagt ttatacttac
aagaaaacgt -------ata a
>Lepisosteidae_Atractosteus_tristoechus_1_1
atgccccaac tcaacccaac tccctga-tt ttttat-cct tatcctctcc tgattaactt
ttctaattat tatcccctcc aaagttatag gacactcttt cgcaacagaa cctaccgcac
aaaacgtgga aaagcctaac cctgagcccc taaactgacc ---------- atgaccctaa
gcctctttga ccaatttgca atccccacat atttaggtat ccccttaatc attattgctc
taaccttccc atgaatcctg tatcctaccc caactagccg atgactaaat aaccgactac
tgacacttca aggatggttt attaatcgat tcacacaaca acttctatta ccattaaacg
tagggggaca taaatgagct cttatcctaa cttccctaat attatacctc attaccctaa
acctgctagg cctcctgcca tacaccttta cacccacaac tcaactgtct cttaacatgg
gctttgccgt ccctctttga ctagccactg tgattattgg aatacataat caaccaactg
ccgccctagg ccatctcctg ccagaaggga ccccaacacc ccttatccca gtccttatca
ttatcgaaac catcagccta ataattcgac ccctcgcact aggagtccga ctaacagcca
atttaactgc tggccacctg ctaattcaac ttctctccac tgccaccttc gtgctcctac
aactaatacc aaccgtagct acacttacag caatcgtaat actcctccta acactcctag
aagttgccgt cgctataatc caagcatacg tcttcgtact actcctcagc ctctatctac
aagaaaacgt -------ata a
>Megalopidae_Megalops_atlanticus_1_1
atgccacagc taaaccccgc accctga-tt tgcaat-cct aatattctcg tgattagtat
tcttgaccac catcccgcca aaaatcacag cccactcctt tacaaacgac ccaaataccc
aaaacacaga aaaacccaag cccgaaccct gaagctgacc ---------- atgatactaa
gtttttttga ccaatttgca agcccaacat acctgggaat cccactagtc gccttagcac
taaccctgcc atgaacacta tatccaaccc catcaaaccg ctgactaaac aaccgcctct
taaccctgca gagctggttc attaaccggt ttactcaaca actactacta ccgctaaaca
tcagcgggca taaatgagca gtactatttg cctccttaat agttttccta ataacactaa
acctacttgg actgctacca tatacattta caccaacaac ccaactatct ttaaacatag
gcctagccgt gcccctctgg ctagccacag taattattgg aatacgcaac caacctacta
ttgcactggg ccaccttctc ccagaaggca cccctgcacc tctaatccct gtcctaatca
tcatcgaaac aatcagttta tttatccgac cactagccct aggggtgcga ctcacagcca
acctaacagc aggacacctg ctaattcaac tcattgccac tgccgctttc gtgctattcc
ccataatgcc aacagtagcc attctcacat caaccgtact tttcctacta accttactag
aggtagcagt agccataatc caggcctacg tattcgtcct cctattaagc ctctatctac
aagaaaacgt -------tta a
>Mugilidae_Joturus_pichardi_1_1
atgccccaac tcaatcccgc cccctgg-tt cttcat-cct tgtattttct tgactagtat
ttctaaccgt tattccacca aaaatcatgg cccactcctt tccaaatgac cccgcccccc
aaaatacaga aaaatctaag accgagacct gaacctgacc ---------- atggcactaa
gcttctttga tcaatttata agccccgctt tcctgggcat tcctctaatt gccctagcac
taacactacc atgagtattc tttcccaaac caacaacccg atgacttaac aaccgcctat
taaccctaca aggttgattt attagtaact ttacgcaaca aattttccaa cccattaatg
tagccggcca caaatgagcg cttctcctta cttctctaat agtattcttg attacactaa
acctgctagg cctcctccca tataccttta caccaactac ccaactatcc ctcaacatag
cactcgctgt ccccctatga cttgccacca tcattattgg catacgaaac cagccaacac
atgcactagg acatctcctt ccagaaggca cccccaccct tttaatccca gtcctaatta
ttatcgaaac aattagccta tttattcgac ctctcgccct aggtgtacga ctcacagcta
atctcacagc aggtcacctc ttaattcaac ttatttctac cgctacattc gtcctactgc
ccctcatacc cccagtagct ttcctaacag cgacactctt acttctacta tcccttctag
aagtagctgt tgccataatc caggcttatg tctttgtcct tcttctaagc ctttatctgc
aagaaaacat -------cta a
>Mugilidae_Mugil_curema_1_1
atgccacaac taaatcccgc cccttga-ct cttcat-cct tgttttctcc tgattagtct
tcctaattgt catcccaccc aaaatcttaa gccatactac cccaaacgaa cctgcccatc
aaagtgcaga gaaacccaaa actgagacct gaacctgacc ---------- atgacactaa
gcttctttga ccaattcata agccccgttt tcttaggaat ccccctgatc gccctggcat
taacgctgcc atgagcactt ttccctaaac caacaactcg atgactgaat aaccgactac
taaccctaca aagctggttc atcaacaact tcactcaaca aatttttcag cccataaatc
tccctggcca caagtgagct ctcctctttg cctccctaat agtgttctta ataacattaa
atttattagg tctcctgcct tacaccttca cacctaccac acagctttca ctcaacatag
cacttgctgt ccctctatga ttagcaacta ttattattgg catgcgaaac caaccaacac
atgccctagg acacctcctc ccagaaggca ctcccaccct tctaatccca gtcctaatta
ttatcgagac aattagccta tttattcgac ctcttgccct aggcgtacga cttacagcca
atctcacagc aggtcaccta ctaattcaac tcatttccac cgccacattc gttctacttc
ccctcatgcc accagtagcc ttcctgacag ccattctcct gctcttgctt tctctcctag
aagtcgccgt cgcaataatc caggcctacg ttttcgtcct tcttctaagc ctctacctac
aagaaaatat -------cta a
>Osteoglossidae_Osteoglossum_bicirrhosum_1_1
atgccacaac tcaatcctgc cccctgg-tt attgat-ttt cctattttca tgactggtcc
ttctcacaat aatcccacca aaaatcctaa aacaccattt cacaaacgaa cccacctcac
aaactactga aaaacaacca ctagccccct gaaactgacc ---------- atgacactaa
gctttttcga tcaattctca atcacttcct ttttaggtat ccccttaatt gctttagcac
taaccctccc ttgaatcctt tatccaaccc cacagaatcg ctgcataaac aatcgcctct
taacactaca atcctggttt attcgtcaat ttacacatca actcttcctt ccaattaacc
agggaggcca taaatgagcc cttcttttgg cctctgtcct aattttttta attacactca
acctactggg aatcttacca tacaccttca ccccaacaac ccagctatcg ataaacatag
ggtttgcgat tccattatgg ctcgcaacta ttctcattgg tgcccgatac caaccaaccc
acaccctagc acatctcctt cctgttggaa ctcctgcccc tcttatccca atcctaatca
taattgaaac aattagcctc tttattcgac caatcgcctt aggggttcga ctgactgcta
acctcacagc aggtcactta ttaattcaac tcattagcac agcagctttc cacatattct
ttataatacc aaccgtggca actctgacta taattttact tcttctccta tccgtcctag
aactggctgt cgccgttatc caagcttacg tctttgtcct tctggtaagc ctttacttac
aagaatccgt -------ata a
>Osteoglossidae_Osteoglossum_ferreirai_1_1
atgccgcaac ttaaccctgc cccctga-tt gttaat-tct cctattttca tgactagtcc
ttctcacaat aattccacca aaaattctaa aacaccattt cacaaacgaa cccgcctcac
aaactactaa aaaacaacca ctaaccccct gaaactgacc ---------- atgacactaa
gctttttcga tcaattctca attacttcct ttttaggtat tcccttaatt gctttagcac
taaccctccc ttgaattctt tatcccaccc cacaaaatcg ttgtataaac aatcgcctct
taacactgca atcctggttc attcgtcaat ttacacatca actcttcctt ccaattaacc
aaggaggtca taaatgagcc ctccttctag cctctatcct aattttttta attacactta
acctactagg aatcctgcca tacaccttca ctccgacaac ccaactatca ataaacatag
gacttgcaat tcccttatga cttgcaacca ttctcattgg ggcccgatac cagccaaccc
acaccctagc acatctcctt ccaattggaa ctcccgccct tcttatccca atcctaatta
taattgaaac aattagttta tttattcgac caatcgcctt aggtgttcga ctgactgcca
accttacagc aggtcaccta ttaattcaac tcattagtac agcagctttc cacatattct
tcataatacc aaccgtggca actctaacta tagtcctact ccttctcctg tccgtcttag
aactggctgt cgccatcatc caggcttacg tctttgtcct tctagtgagc ctttacttac
aagaatccgt -------ata a
>Pristidae_Pristis_pristis_1_1
atgcctcaat taaaccctaa cccttga-tt cctcat-ctt cctcttttca tgactattct
ttttaattat cctaccacaa aaagtaacct cttacttatt taataccaac cctacaccaa
aaaatatcaa aaaaccaaaa cctgaacctt gaaattgacc ---------- atgaacctaa
gcttcttcga ccaattctta agcccatcat tactaggaat ccctttaatt gccttagcaa
ttataatccc atgaataata ttcccaaccc cctccaaccg atgacttagt aaccgactaa
cagccctaca atcctcattc attaaccgtt ttacctatca acttatacaa ccactaaacc
ttggaggcca taaatgagct acaattctta cagcattaat gttattcctc atcaccatta
acctcttagg tctccttcct tatacattca ccccaaccac acaactctca cttaacatag
cattagccct accactatga ctcacaactg ttttaatcgg catattcaat caacctacca
ttaccctagg acatcttcta ccagaaggca cacccacccc actaatcccc atcctaatta
ttattgaaac cattagttta tttattcgcc cactagcact tggagtacga ctcacagcca
acttaacagc aggtcatctg cttatgcaac taattgcaac cgcagccttt gtattaatca
caattatacc tacagtagcc ctcctaacct cactaattct atttttactg accatcctag
aagtagctgt agcaataatc caagcctatg tattcgttct ccttttaagt ctttacctac
aagaaaatgt ctaacaaaca a
>Ariidae_Ariopsis_seemanni_1_1
nnnnnnnnnn nnnnncccgc cccatga-tt tgccat-tct tgtattctca tgactaattt
ttctaacagt aattccccct aaaattttaa atcacacctt tacaaatgat atccccacat
taagccccga aaaccttaaa tcagacactt gaaactgacc ---------- atggcactaa
acctgtttga ccaatttata agccccacac atttaggtat ccccctaatt gccatctcac
taactctccc ctgaatctta gttccatctc ctgctagccg ttacctaaac aaccgactag
tctccatcca aagctgattt attaaaacct ttacacaaca actacttact cccctaaacc
caggcggaca taaatgagca ataattttaa cctccctaat aatttttatc ctcacattaa
atatgttagg actcctgcca tacacattta cacctacaac ccaattatcc ttaaacatag
gcctagccgt tccactatga ttggccacaa ttattattgg aatacgaaac caacctacag
cagccctagg ccacctcctc cctgaaggaa cccccactct tctaattcca gttttaatta
ttatcgaaac cattagctta tttattcgac cccttgcatt aggtgttcga cttacagcca
accttacagc tggccattta ttaattcaat taatttcaac tgcaacaatc acactaatac
ctctcataac tacagtagca acattcactg ccatccttct agtactctta accctcctag
aaattgcagt agcctttatc caagcctatg tatttgtcct gttattaagc ctctacttac
aagaannnnn nnnnnnnnnn n
>Ariidae_Aspistor_quadriscutis_1_1
nnnnnnnnnn nnnnncccgc cccatga-ct tgccat-tct cgtgttctca tgattagtct
tcctaacaat aattcccccc aaagttttaa gccacacctt cacaaatgat gtt---acat
tagccactaa aaaccttaaa tcagacccct gaaattgact ---------- atgatactaa
acctatttga ccagttctta agcccctcct acctaggtat ccccttaatt gctatctcac
taaccctccc ctgaatctta attccatcct cccccaaccg ctacgtaaat aaccgactaa
tctccatcca aaactggttc atcaaaacct tcacacagca gctgttcact cctataaacc
ctagcggaca caaatgagca ataattctta catccctaat aattctcatc cttacattaa
atattctagg cctcctacca tacacattta cacccacaac ccaactgtca cttaatatag
gcctagccgt ccccctttga ttagctacaa ttattattgg aatacgaaat cagcctacgg
cagccctcgg ccatcttctt cctgaaggaa ctcccacccc cctgattcca gctcttatta
ttattgaaac cattagcctt cttattcgcc ccttagcact aggggtacga ctcacagcca
acctcacagc cggccactta ttaattcaac taatttcaac tgcaacaatt actttaatac
catccataac cacagtagca gccctcacgg ccatcctcct ggtactcctg actctcctag
aaattgcagt ggccttcatt caagcttatg tatttgtact actactaagc ctatacttac
aagaannnnn nnnnnnnnnn n
>Ariidae_Cathorops_aguadulce_1_1
atgccccagt taaaccccgc cccatga-tt cattat-cct tgtcttctca tgactaattt
tcttaacagt aattccacca aaaattctaa accacacctt cacaaatgat ctcacaacat
taaataccaa aaaccttaaa tcaaatactt gaaactgacc ttggcactaa ttggcactaa
acttatttga ccaatttatg agccccacat atctagggat tcccctaatt gctatctcac
taacactccc ctgaatacta attccctctc caaccaaccg ctacctaaat aaccgcctag
tctccgccca aagctgattc atcaaaacct ttacacaaca actacttacc cctctaaatc
ccggaggaca caagtgagca acaatccttg cctccctaat aatctttatt cttacattaa
acatattagg tctactacca tatacattta cacctacaac tcaattatca ctaaacatag
gcttggccgt ccccctctga ttagctacaa ttattatcgg catacgaaac cagcccacag
cagccctagg ccaccttctt cctgaaggaa cccccacccc cttaatccca atcctaatta
ttattgaaac tatcagccta tttattcgac ccctcgcact gggcgtacga cttacagcca
acctcacagc tggccaccta ctaattcaac taatttcaac cgcaacaatc accctaatgc
cccnnnnnnn nnnnnnnnnn nnnnnnnnnn nnnnnnnnnn nnnnnnnnnn nnnnnnnnnn
nnnnnnnnnn nnnnnnnnnn nnnnnnnnnn nnnnnnnnnn nnnnnnnnnn nnnnnnnnnn
nnnnnnnnnn nnnnnnnnnn n
>Ariidae_Cathorops_fuerthii_1_1
nnnnnnnnnn nnnnncccac cccatga-tt catcat-cct tgtcttctca tgactaattt
tcttaacagt aattccccca aaaattttaa gccacacctt tacaaatgat attacaacac
taaataccaa agaccttaaa tcaaacacct gaaactgacc ---------- ttggcactaa
atctatttga ccaattcatg agccccacat acctgggtat ccccctaatt gccatctcac
taacactccc ctgaatacta gtcccctctc caaccagccg ctacctaaat aaccgcctaa
tctccgccca aaactgattt atcaaaacct ttacacagca actacttacc cccttaaatc
ctggaggaca caaatgagct acaatccttg cctccctaat aatctttatt ctcacattaa
atatattagg tctactacct tatacattta cacctacgac tcaactatcc ctaaatatag
gtttggctgt cccactctga ttagccacaa ttattattgg gatacgaaac cagcctacag
tagccctggg ccacctcctt cctgaaggaa cccctacccc cttaatccca atcctaatta
ttattgaaac tattagttta tttattcgac ccctcgcact gggcgtacga cttacagcca
acctcacagc cggccaccta ctaattcaac taatctcaac cgcgacaatt accctaatac
ccctaataac tacagtagca acattcactg ccattcttct agtactttta acccttctag
aaattgcagt agcttttatt caagcttacg tatttgtatt actactaagc ctttacctac
aagaannnnn nnnnnnnnnn n
>Ariidae_Cathorops_hypophthalmus_1_1
nnnnnnnnnn nnnnnccagc cccatga-tt tattat-cct tgtcttctca tgactaattt
tcttaacagt aatcccccca aaaattctaa gccatgcctt tacaaatgat atcacaacat
taaataccaa aaaccttaaa tcaagcacct gaaactgacc ---------- ttggcactaa
atttatttga ccaatttatg agccccacat atctaggaat tcccctaatt gccatctcac
taacactccc ctgaatacta atcccctctc caaccagccg ctacctaaat aaccgtctcg
tctctgccca aagctgattt atcaaaacct ttacacaaca gctgctcacc cctctaaatc
ctggaggaca caaatgagca acaatccttg cctctctaat aatctttatt ctcacattaa
acatgctagg cctactacca tatacattta cacctacaac tcaactatca ctaaacatag
gcttagcggt tcccctctga ttagctacaa ttattattgg catacgaaat caacctacag
tagccctagg ccaccttctt cctgaaggga cccccacccc cttaatccca atcctaattg
tcatcgaaac tattagttta ttcatccgac ccctcgcatt gggcgtacga cttacagcca
acctcacagc cggccaccta ttaattcaac taatctcaac cgcaacaatc accctaatgc
ccctaataac tacagtagca acatttactg ctatcctctt agtactttta acccttctag
aaatcgcagt agcttttatt caagcttatg tatttgtact actgctaagc ctttacctac
aagaannnnn nnnnnnnnnn n
>Ariidae_Cathorops_mapale_1_1
atgccccaat taaaccccgc cccatga-tt catcat-cct tgtcttctca tgactaattt
tcttaacagt aattccccca aaaattttaa gccacacctt tacaaatgat attacaacac
taaataccaa agaccttaaa tcaaacacct gaaactgac- ---------c ttggcactaa
atctatttga ccaattcatg agccccacat atctgggtat ccccctaatt gccatctcac
tgacactccc ctgaatacta gtcccctctc caaccaaccg ctacctaaat aaccgcctaa
tctccgccca aaactgattt atcaaaacct ttacacagca actacttacc cccttaaatc
ctggaggaca caaatgagct acaatccttg cctccctaat aatctttatt ctcacattaa
atatattagg cctactccca tacacattca cacctacaac tcaactatcc ctaaatatag
gcttagctgt cccactctgg ttggccacaa ttattattgg aatacgaaat cagcccacag
tagccctggg ccacctcctt cctgaaggaa cccctacccc cttaatccca atcctaatta
ttattgaaac cattagttta tttattcgac ccctcgcact aggcgtacga cttacagcca
acctcacagc cggccaccta ctaattcaac taatctcaac cgcgacaatt accctaatac
ccctaatgac tacagtagca acattcactg ccattcttct agtacttttg acccttctag
agattgcagt agctttcatt caagcttacg tgtttgtatt actactaagc ctttacctac
aagaaaacgt -------tta a
>Ariidae_Cathorops_steindachneri_1_1
atgccccaat taaaccccgc cccatga-tt tatcat-cct tgtattctca tgactaattt
tcttaacagt gatcccccca aaagttctaa accacacctt tacaaatgac gtcacaacat
taagtaccaa aaaccttaaa tcaagcacct gaaactgacc ttggcactaa ttggcactaa
atttattcga ccaatttatg agccccacat atctaggaat tcccctaatt gccatctcac
taacactccc ctgaatacta atcccctctc caaccaaccg ctacctaaat aaccgcctag
tctctgccca aaactgattt attaaaacct ttacacaaca gctacttact cctttaaatc
ctggaggaca caaatgagca acaatcctta cctccctaat aatctttatt ctcacattaa
acatgctagg cctactacca tatacattta cacccacaac tcaactgtca ctaaatatag
gtttagctgt ccccctctga ttagctacaa tcattattgg tatacgaaat cagcctacag
cagccttagg ccaccttctt cctgaaggga cccctacccc cttaatccca attctaatta
ttattgaaac tattagttta ttcattcgac ctctcgcact aggcgtacga cttacagcca
accttacagc cggccaccta ttaatccaat tgatctcaac cgcaacaatt accctaatac
ccctaataac tacagtagca acattcactg ctattctctt agtactttta acccttctag
aagtcgcagt agcttttatt caagcttatg tgtttgtact acttctaagc ctttacctac
aagaaaacgt -------tta a
>Ariidae_Notarius_bonillai_1_1
nnnnnnnnnn nnnnnnnnnn nnnnnnnnnn nnnnnnnnnn nnnnnnnnnn nnnnnnnnnn
nnnnnnnnnn nnnnnnnnnn nnnnnnnnnn nnnnnnnnnn nnnnnnnnnn nnnnnnnnnn
nnnnnnnnnn nnnnnnnnnn nnnnnnnnnn nnnnnnnnnn nnnnnnnnnn atgatactaa
acctattcga tcaatttata agccccacat acttaggcat ccccttaatt gctatctcac
taaccctccc ctgaatctta attccatcct cccctaaccg ctatgtaaat aaccgattaa
tctcagtcca aagctgattt atcaaaacct ttacacaaca actgttcact cctataaacc
ctgggggaca caaatgagca atgatcctta catccctaat aattttcatc ctcacgttaa
acatactagg cctcttgcca tatacattta cacctacaac ccaactatca ctaaatatag
gcctagccgt cccactttga ctagccacaa ttattattgg ggtacgaaac caacccacgg
cggctctagg ccaccttctt cctgaaggaa ccccaactcc cttaattcca atcctaatta
ttattgaaac cattagccta ctcattcgac ccctcgcact gggagtgcga ctcacagcca
acctcacagc cggccaccta ttaattcagc taatttcaac tgcaacaatt acactaatac
cactcgcaac cacagtagca gccctcactg ccaccctcct ggtactctta actcttctag
aagttgcagt agcctttatt caagcttatg tatttgtact tctactaagc ctatatttac
aagaaaatat -------tta a
>Ariidae_Notarius_cookei_1_1
nnnnnnnnnn nnnnncccac cccatga-ct caccat-tct tctattctca tgattaattt
ttctaacagt aatcccccca aaaattataa gccacacttt cacaaatgat act---acat
taagcacgaa aagccttaaa tcaaccccct gagactgatt ---------- atgatactaa
atctattcga tcaatttata agccccacat acttaggcat ccccttaatt gctatctcac
taaccctccc ctgaatctta attccatcct cccctaaccg ctatgtaaat aaccgattaa
tctcagtcca aagctgattt atcaaaacct ttacacaaca gctattcgct cctataaacc
ctgggggaca caaatgagca atgatcctta catccctaat aattttcatc ctcacgttaa
atatactagg cctcttgcca tatacattta cacctacaac ccaactatcc ctaaacatag
gcctagccgt cccactttga ctagccacaa ttattattgg gatacgaaac caacccacgg
cggctctagg ccaccttctt cctgaaggaa ccccaactcc cttaattcca atcctaatta
ttattgaaac cattagccta ctcattcgac ccctcgcact gggagtgcga ctcacagcca
acctcacagc cggccaccta ttaattcagc taatttcaac tgcaacaatt acactaatac
cgctcgcaac cacagtagca gccctcactg ccaccctcct ggtactccta actcttctag
aaattgcagt agcctttatt caagcttatg tatttgtact tctactaagc ctatatttac
aagaannnnn nnnnnnnnnn n
>Ariidae_Notarius_planiceps_1_1
nnnnnnnnnn nnnnnnnnnn nnnnnnnnnn nnnnnnnnnn nnnnnnnnnn nnnnnnnnnn
nnnnnnnnnn nnnnnnnnnn nnnnnnnnnn nnnnnnnnnn nnnnnnnnnn nnnnnnnnnn
nnnnnnnnnn nnnnnnnnnn nnnnnnnnnn nnnnnnnnnn nnnnnnnnnn gtgatactaa
acctgtttga ccaatttata agccccacac acctaggcat ccccttaatt gctatctcat
taacccttcc ctgaatctta atcccatccg ccactaaccg ctatgtaaat aaccgactag
tttcaatcca aaactgattc ctcaaaatct ttacacaaca actactcact cccataaacc
ctggggggca taaatgagca ataatcctta catccctaat aatttttatc cttacattaa
atatactagg cctcttacca tatacattca cacctacaac ccaactatca ctaaacatgg
gcctagccgc cccactttgg ttagccacag ttattattgg aatgcgaaat caacccacag
caaccctagg ccaccttctt cctgaaggaa cccccacccc cctaattcca gtcctaattg
tcattgaaac caccagtcta ctcattcgac ccctcgcact aggagtacga cttacagcca
atcttacagc tggccactta ttaattcaac taatctcaac tgcaacaatt acactaatgc
cacttataac tacagtagca atcctcaccg ccatcctcct ggtgcttctg acccttctag
aaattgcagt cgcctttatt caagcttatg tatttgtact tctactaagc ctgtacttac
aggaaaatat -------cta a
>Ariidae_Notarius_planiceps_2_1
nnnnnnnnnn nnnnncccgc cccatga-ct tgccat-tct tgtattctca tgattaattt
ttttaacagt tattcccccc aaaattttaa gccacacttt cacaaatgac cca---acat
taagtactaa agaccttaaa tcaaacccct gaaactgagt ---------- gtgatactaa
acctgtttga tcaatttatg agccccacat acctaggcat ccccttaatt gctgtctcac
taacccttcc ctgaatctta atcccatccg ccactaaccg ctatgtaaat aaccgactaa
tttcagtcca aaactgattc ctcaaaatct ttacacaaca actactcact cccataaatc
ctggtgggca taaatgagca ataatccttg catccctaat aatttttatc ctcacattaa
atatactagg cctcttacca tatacattca cacctacaac ccaactatca ctaaacatgg
gcctagccac cccactttgg ttagccacaa ttattattgg aatgcgaaat cagcccacag
caaccctagg ccaccttctt cctgaaggaa cccccacccc cctaattcca gtcctaattg
tcattgaaac caccagccta ctcattcgac ccctcgcact aggagtacga cttacagcca
atcttacagc tggccaccta ctaattcagc taatctcaac tgcaacagtt acactaatgc
ccctcataac tacagtagca gtcctcaccg ctatcctcct ggtgcttcta acccttctag
aaattgcagt agcctttatt caagcttatg tatttgtact tctactaagc ctatacttac
aagaannnnn nnnnnnnnnn n
>Ariidae_Potamarius_izabalensis_1_1
atgccacaat taaatcctgc cccatga-tt tgccat-tct tgtattctca tgactaattt
ttctaacagt aattccccct aaaattttaa gccacacttt cacaaatgat accacaacgc
taagccccga aaaccttaaa tcagacactt gaaactgacc atggcactaa atggcactaa
acctatttga tcaatttata agccccacac acttaggcat ccccttaatt gccatctcat
taatcctccc ctgaatctta gtcccctccc ctactaaccg ctacttaaac aaccgactaa
tttccatcca aagctgattt attaaaacct ttacacaaca gctacttacc cctttaaacc
ctggtggaca taaatgagca ataatcttaa cttccctgat aatttttatc ctcacattaa
atatgctagg gctcttacca tatacattta cacctacaac tcaattatca ctaaatatag
gcttagctgt cccactctga ttggctacaa tcattattgg aatacgaaat caacctacgg
cagccctagg ccatcttctt cctgaaggaa cccccacccc tctgatccca atcctaattg
tcattgaaac tattagccta tttatccgac ccctcgcact aggcgttcga cttacagcca
accttacagc cggtcactta ctaattcaat taatttcaac tgcaacaatt acactaatac
ctctcataac tacagtagca atatttactg ccatcctctt agtactctta accctcctag
aaattgcagt agcctttatt caagcttatg tatttgtact actattaagt ctatatctac
aagaaaatgt -------tta a
>Ariidae_Potamarius_usumacintae_1_1
atgccacaat taaatcctgc cccatga-tt tgccat-tct tgtattctca tgactaattt
ttctaacggt aattccccct aaaattttaa gccacacttt cacaaatgat accacaacac
taagccccga gaatcttaaa tcagacactt gaaactgacc atggcactaa atggcactaa
acctatttga tcaatttata agccccacac acttaggcat ccccttaatt gccatctcat
taaccctccc ctgaatctta gtcccctccc ctactaaccg ctacttaaac aaccgactaa
tttccatcca aagctgattt attaaaacct ttacacaaca gctacttact cctttaaacc
ctggtggaca taaatgagca ataatcttaa cttccctaat aatttttatc ctcacattaa
atatgctagg actcttacca tatacattta cacctacaac tcaattatca ctaaatatag
gcttagctgt cccactctga ttggctacaa tcattattgg aatacgaaat caacctacgg
cagccctagg ccatcttctt cctgaaggaa cccccacccc tctaatccca atcctaattg
tcattgaaac tattagccta tttatccgac ccctcgcact aggcgttcga cttacagcca
accttacagc cggtcactta ctaattcaat taatttcaac tgcaacaatt acactaatac
ctctcataac tacagtagca acatttactg ccatcctctt agtactctta accctcctag
aaattgcagt agcctttatt caagcttatg tatttgtann nnnnnnnnnn nnnnnnnnnn
nnnnnnnnnn nnnnnnnnnn n
>Ariidae_Sciades_couma_1_1
atgccacaat taaatcccgc cccatga-tt tgctat-cct tgtattctca tgacttattt
ttctaacagt aattccccct aaaattctta gccacacctt tacaaatgat gtcacaatac
taagcaccga aaaccttaaa tcagacacct gaaactgacc atggcactaa atggcactaa
atctgtttga ccaatttata agccccacat acctaggcat ccccctaatt gctatctccc
tgactctccc atgaatctta gtcccctccc ccactagccg ctacctaaac aaccgactaa
tttctatcca aagctgattt attaaaacct ttacacaaca actacttacc cccttaaacc
ctggcggaca taaatgagca ataatcctcg cctccctaat aatttttatc ctcacactaa
acatactagg actcttacca tatacattca cacctacaac ccaactatca ctaaacatag
gcctagccgt tcccctctga ctggcaacaa ttattattgg aatacgaaat caacctacag
cagccctagg ccatctcctt cctgaaggaa ctcctactcc tctgatccca gtcctaatta
ttattgaaac cattagtcta ttcatccgac ctctcgcact aggtgtacga ctcacagcta
atcttacagc tggccactta ttgattcaac taatctcaac tgcaacaatc acactaatgc
cgcttataac cacagtagca gccctcactg ccatcctgct agtactttta accctcctag
aaattgcagt agccttcatt caagcctatg tatttgtact actattaagc ctctacctac
aagaaaacgt -------tta a
>Ariidae_Sciades_dowii_1_1
nnnnnnnnnn nnnnncccgc cccatga-tt tgctat-cct tgtattctca tgactaattt
ttctgacagt aatccccccc aaaattctta gccacacctt tacaaatgat gtcacaatac
taagcaccga aaaccttaaa tccgacacct gaagctgacc ---------- atggcactaa
acctatttga ccagttcata agccccacac atctaggcat ccccttaatt gccatctccc
taactctccc atgaatttta gtcccctccc ccactagtcg ctacctaaac aaccgactaa
tttctattca aagctgattt attaaaacct tcacacaaca actacttacc ccccttaacc
ctgggggaca taaatgagca ataatcctcg cctccctaat agttttcatc ctcacattaa
acatactagg actcttgcct tatacattta cacctacaac ccaactatca ctaaacatag
gcctagccgt cccactctga ctggcaacaa ttattattgg aatacgaaac cagcctacag
cagccttagg ccacctcctt cctgaaggaa cccccacccc tctgatccca gtcctaattg
ttatcgaaac cattagtcta ttcattcgac ccctcgcact aggtgtacgg ctcacagcca
atcttacagc tggtcaccta ttaattcaat taatttcaac tgcaacaatc acactaatgc
cgctcataac tacagtagca atactcactg ccaccctcct agtactttta accctcctag
aaatcgcagt agccttcatt caagcctatg tatttgtact actactaagt ctttacctac
aagaannnnn nnnnnnnnnn n
>Ariidae_Sciades_proops_1_1
atgccacaat taaaccccgc cccatga-tt tgctat-cct tgtattctca tgactaattt
ttctgacagt aattccccct aaaattctta gccgcacctt tacaaatgat atcacaacac
taaacaccga aaacctcaaa tcagacacct gaaactgacc atggcactaa atggcactaa
acctgtttga ccaatttata agccccacac acctaggcat ccccttaatt gccatttccc
taactctccc atgaatccta gtcccttccc ccactaaccg ctacctaaat aaccggctaa
tttctatcca aagctgattt attaaaacct tcacacaaca actacttacc cccttaaacc
ctggcggaca taagtgagca ataatcctcg cctccctaat aatttttatc cttacattaa
acatactagg actcttgcca tatacattta cacctacaac ccaactatca ctaaacatag
gcctagccgt cccactctga ctggcaacaa ttatcattgg aatacgaaac caacctacag
cagctctagg ccatctcctt cctgaaggaa cccccacccc tctaatccca atcctaatta
ttatcgaaac tattagtcta ttcattcgac ccctcgcact aggtgtacga ctcacagcta
atcttacagc tggccactta ttgattcaat taatttcaac tgcaacaatt acactaatac
cacttataac aacagtagca gccctcactg ctatcctact agtactttta accctcctag
aaatcgcagt agccttcatt caagcctatg tatttgtatt actattaagt ctttacctac
aagaaaacgt -------tta a
>Belonidae_Strongylura_fluviatilis_2_1
atgccgcagc tcaatccaac accttga-tt tgccat-tct attactcacc tggttagttt
ttttaattat tatcccccca aaaatcatag cacatacttt ccctaatgat cctaatactc
aaaacataga aaaaaccaaa acagaaacct gaacctgacc ---------- atgacattaa
gtttttttga ccaattttca agcccaacaa taataggtgt accccttatt gccttgtcct
taacccttcc ctgaatcctt taccctcgac ccacccctcg atgattaaat aatcgcttaa
cctcccttca aggttgattc attattagct tcacacgaca aactttccaa cccctacccc
caacaggcca ccactgagcc cttatcttaa catctttaat aatttttctt cttactttaa
atatactagg tcttctccca tacacattta cccctacaac acaattatca ataaatataa
gccttgctgt accattatga ttagcaacag taattatggg aatacgaaac atacctaccc
acgcacttgg acacctttta cccgaaggaa cacccaccct tttaattcct gttctaatta
ttattgagac aattagtcta tttattcgac cattagcctt aggtgtccga ctcacagcta
atttaacagc aggacatctt ttaatccaat taatctctac tgccgcctat gtccttacat
cagttgcacc tactgtggcc ctattaacaa caatcttact aattcttcta acactacttg
agattgccgt agcaataatt caagcatatg tatttgtcct tcttctaagc ctttatttac
aagaaaacat -------cta a
>Belonidae_Strongylura_hubbsi_2_1
atgccgcaac tcaaccctgc accttga-tt tgccat-ttt attaatcacc tgattggttt
ttttaattat tatcccccca aaaattatag cacactcctt ccctaatgat tttaacccac
aaaataaaga aaacattaaa acagagatct gaacctgacc ---------- atgacaataa
gcttctttga ccaattctca agcccaacaa taataggaat ccccctagtc gccttatcat
taaccctccc ttgaatcctt tatccccgac ccacccctcg atgattaaat aatcgcctaa
cttcccttca aagctggttt atagtgggat tcacacgaca aactttccaa cctctgcctc
cagcagggca ccactgagct ttaatcctta catcattaat aatctttctt ctcaccctga
atatattagg cctcctccca tacacattca caccaacaac acagttatca ataaacataa
gccttgcagt tccactctga ctggcaactg taattatagg gatacgcaat atacccaccc
acgcacttgg tcacctccta cccgaaggta cacccacccc gctaattcca gtactaatta
ttattgagac aatcagtctc ttcattcgac cattagcctt aggagtccga ctaaccgcta
acctaacagc aggccacctt ctaattcaac taatttcaac cgctacctat gtccttatct
ctattgcacc cacagctgcc ctattaacaa caaccctcct tgttcttctc acactacttg
aaattgccgt agcaataatc caagcatacg tatttgtcct cctcctaagc ctttacctac
aagaaaacat -------cta a
>Belonidae_Strongylura_marina_2_1
atgccgcagc tcaacccaac accttga-tt tgccat-tct attactcacc tgattagttt
ttttaattat tatcccccca aaaatcataa cacatatttt ccctaatgat ccaaatactc
aaagcataga aaacaccaaa acagaaacct gaacctgacc ---------- atgacattaa
gtttttttga ccaattttca agcccaacaa taataggtgt accccttatt gccctatcct
taacccttcc ctgaatcctc tacccccgac ccactcctcg atgattaaat aatcgcttaa
cttcccttca aagttgattt attattagct tcacacgaca aactttccaa cccttacccc
caacaggcca ccactgagcc cttatcctga catccttaat aatttttctt cttactttaa
acatactagg tcttctccca tacacattta cccctacaac acaattatca ataaatataa
gccttgctgt accactatga ttagcaacag taattatagg aatacgaaat atacccaccc
acgcactcgg acacctttta cccgaaggaa cacccaccct tttaattcct gtcctaatta
ttattgaaac aattagtcta tttattcgac cattagccct aggtgtccga ctcacagcta
atttaacagc aggacatctt ttaatccaat taatctctac tgccgcctat gttcttacat
cagttgcacc tactgtggcc gtattaacaa caattttact aattcttcta acactactcg
aaatcgccgt agcaataatt caagcatatg tgtttgtcct tcttctaagc ctctatttac
aagaaaacac -------ata a
>Cichlidae_Cichla_kelberi_2_1
atgccacaac tcaatccctc accttga-tt cgccat-cct aattttctcc tgactaatct
tcctaacaat tattccccca aaagttctag cacactcctt tccaaacgag cccgccccac
aaagcaccaa aacacttaaa acagaaccct gaaactgacc ---------- atgacactaa
gcttcttcga ccaatttatg agccccacat atctaggaat cccactaatc gcgctagccc
taagtttacc ctgagtactt taccctaaac cctcagcgcg ctgactaaat aaccgcctac
tcaccctcca agggtgattt atcaaccgct tcacccaaca gatcttccaa cccttaagcc
taggaggtca caaatgagcc accttactaa cctccctaat acttttcctt attacgctaa
acatgttagg cctattaccc tacaccttta cacctacaac acaattatcc ctcaacatag
catttgccgt tcccctatga cttgctaccg taatcattgg catgcgaaac caaccaactc
atgcattagg ccatctttta ccagaaggca caccaaccct cctcattcct atcctcatca
ttatcgagac aatcagtcta tttattcgac ccctagccct gggagtacgg gtaacagcaa
acctgacagc cggccatctc ctaattcaac ttattgccac tgctgcattt gtcctcctcc
ctctgatacc aacagttgca ctactaacag ccaccctcct acttctactt acacttctag
aagtagccgt agccataatt caagcttacg tatttgtcct cctcnnnnnn nnnnnnnnnn
nnnnnnnnnn nnnnnnnnnn n
>Cichlidae_Cichla_mirianae_1_1
atgccacagc tcaacccttc accttga-tt cgccat-cct aattttctcc tgactaattt
tcctaacaat tattccccca aaagttctag cacactcctt tccaaacgaa cccgcctcac
aaagcaccaa agcacccaaa acagaacctt gaaactgacc ---------- atgacactaa
gcttctttga ccaattcatg agccccacat atttaggaat cccactagtc gcactggccc
taagcctacc ctgagtactt taccccaaac cctcagcccg ctgactaaat aaccgcctac
ttaccctcca aggatggttt attaatcgct tcacccaaca aatctttcaa cccctaagcc
tagggggcca caaatgagcc gccttactaa cctccttaat actatttctt attacactaa
atatgctagg cctactgccc tacaccttta cacccacaac acaattatcc ctcaatatag
catttgccgt tcccctatga cttgctaccg taatcatcgg catacgaaat caaccaactc
atgcactagg ccatcttcta ccagaaggca caccaaccct ccttattcct atcctcatca
ttatcgagac aatcagttta tttatccgac ccctagccct aggggtacga ctaacagcaa
acctgacagc cggccacctc ctgattcaac tcattgccac tgctgcattt gtccttcttc
ctctaatacc aacaattgca ctactaacag ccattctcct gcttctactt acactcctag
aagtggccgt ggccataatt caagcttacg tatttgtcct cctcttaagc ctctatctac
aagaaaacgt -------cta n
>Cichlidae_Cichla_temensis_3_1
atgccacaac tcaacccttc accttga-tt cgccat-cct aattttctcc tgactaattt
tcctaacaat tattccccca aaagttctag cacactcctt tccaaacgaa cccgcttcac
aaagcaccaa aacacccaaa acagaacctt gaaactgacc ---------- atgacactaa
gcttctttga ccaattcatg agccccacat atttaggaat cccactaatc gcactagccc
taagcctacc ctgagtactt tatcccaaac cctcagcccg ctgactaaat aaccgcctac
ttaccctcca aggatgattt attaatcgct tcacccaaca aatcttccaa cccctaagcc
taggaggcca caaatgagcc accttgctaa cctccttaat actatttctt attacactaa
atatgctagg cctactgccc tacaccttta cacctacaac acaattatcc ctcaacatag
catttgccgt tcccctatga cttgctaccg taatcatcgg catacgaaat caaccaactc
atgcgctagg ccatcttcta ccagaaggca caccaaccct ccttatccct atcctcatca
ttatcgagac aatcagctta tttatccgac ccttggccct aggagtacga ctaacagcga
acctgacagc cggccacctc ctgattcaac tcattgccac tgctgcattt gtccttcttc
ctctaatacc aacagttgca ttactaacag ccatcctcct gcttctactt acacttctag
aagtggccgt agccataatt caagcttacg tatttgtcct cctcttaagc ctctatctac
aagaaaacgt -------cta n
>Gymnotidae_Gymnotus_cylindricus_2_1
atgccacagc ttagcccagc accttgg-tt tgccat-ctt agtcttctct tgattagtct
tcttgacagt catcccccca aaagtcctag cccactcctt tccaaatgag cccgcccctc
aaagcacgga gaaacccaaa acagagccct gaaactgacc ---------- atgacattaa
gcttttttga tcaatttatg agccccacat acttcggaat cccactaatt gcccttgccc
tagccctacc ctgagtcctc taccccaagc ccaccactcg ctgactaaac aaccgcctcc
ttacccttca aagctgattc attaaccgct ttactcaaca aatcttccag ccccttagtc
taggtggcca caaatgagcc gttctattga cttccctaat actatttctt attacactaa
atatgctagg cctgttaccc tacaccttta cacctaccac ccaactctcc cttaacatag
cacttgccgt ccccctatga ctagcgacag taattaccgg agtacgaaac caacctaccc
atgcgctagg ccatcttctt ccagaaggta cccccaccct ccttatcccc atcctaatta
taattgaaac aattagccta tttattcgac cattagccct aggtgtccga ctaaccgcaa
acttaacagc cggccatctc ctaattcaac taatcgccac tgccgccttc gtcctcctcc
cactaatacc aaccgtggcc ctactaacag ccattctcct ttttttacta acactactag
aagtagccgt cgccataatc caagcctacg tatttgtact tcttttaagc ctctaccttc
aagaaaacgt -------cta a
>Loricariidae_Hypostomus_affinis_2_1
atgcctcagc taaacccagc cccatga-tt cgcaat-tct cgtgttttct tgactagtat
ttctagcagt agttccaaac aaagttttaa accacacctt tacaaatgaa ctaacatcca
tcagctcaca aaaacttaaa tcagaaactt gaaactgacc ---------- atggcactaa
acttatttga ccaattcatg agccctacat tcctaggtat tcccctaatt gccatcgcat
taactctacc atgaatcctt gttccatccc cctccaaacg atgacaagat aaccgcctaa
ttactctcca aaactgattt gttaagtctt ttacacacca attactaacc cccctaagtc
caggaggaca caagtgagcc ctaatcctaa catccctaat aatttttatt ttatccctca
acatgttggg cctacttcca tacactttca ccccaacaac tcagctatcc ctaaatatag
gccttgctgt cccactctga ctagccacag ttattattgg attacgtaac caacctacag
tggctcttgg acaccttctc ccagaaggca ccccagttcc ccttattcca gtattaatta
ttattgaaac cattagctta ttcatccgac ctctcgcctt aggtgttcga ttaacagcca
accttaccgc tggccaccta ctaattcaac ttatttcaac cgcaacattc gttctcctac
caataataac aacagtagca ctcttcactg ccactctcct agttctcctt actcttctag
aggtggcagt tgccataatc caagcatatg tattcgtact attattaagc ctatatttac
aagaaaacgt -------cta a
>Loricariidae_Hypostomus_ancistroides_2_1
atgcctcagc taaacccagc cccatga-tt cataat-cct cgtgttttct tgactagtat
ttctagcagt agttccaaac aaagttttaa accacacctt tacaaatgaa ctaacatcca
tcagctcaca aaaacttaaa tcagaaactt gaaattgacc ---------- atggcactaa
acttatttga ccaattcatg agccctacat ttctaggtat tcccctaatt gccatcgcat
taactctacc atgaatcctt gttccatccc cctccaaacg atgacaggat aaccgcctaa
ttactctcca aaactgattt gttaagtctt ttacacacca attactaacc cccctaaatc
caggaggaca caaatgagcc ctaatcctaa catccctaat aatttttatt ttatccctta
acatgctggg cctacttcca tacactttca ccccaacaac tcaactatcc ctaaatatag
gccttgctgt cccactctga ctagccacag ttattattgg attacgtaac caacctacag
tggctcttgg acaccttctt ccagaaggca ccccagttcc cctaattcca gtattaatta
ttattgaaac cattagctta tttatccgac ctctcgcctt aggtgttcga ttaacagcca
accttaccgc tggacaccta ctaattcaac ttatttcaac cgcaacattc gttctcctac
caataataac aacagtagca ctcttcactg ccactctcct agttctcctt actctcctag
aggtggcagt tgccataatc caagcatatg tgttcgtact attattaagc ctatacttac
aagaaaacgt -------cta a
>Loricariidae_Hypostomus_boulengeri_2_1
atgcctcagc taaacccagc cccatga-tt cgcaat-tct cgtgttttct tgactagtat
ttctagcagt agttccaaac aaagttttaa accacacctt tacaaacgaa ctagcatcca
tcagctcaca aaaacttaaa tcagaaactt gaaactgacc ---------- atggcactaa
acttatttga ccaattcatg agccctacat ttctaggtat tcccctaatt gccgtcgcat
taactctacc atgaatcctt gttccatccc cctccaaacg atgacaagat aaccgcctaa
ttactctcca aaactgattt gttaagtctt tcacacacca actactaacc cccctaaatc
cagggggaca caaatgagcc ctaatcctaa catccctaat aatttttatt ttatccctta
acatgttggg cctacttcca tacactttca ccccaacaac ccagctatcc ctaaatatag
gccttgctgt cccactctga ctagccacag ttattattgg attacgtaac cagcctacag
tggctcttgg acaccttctt ccagaaggca ccccagttcc ccttattcca gtattaatta
ttattgaaac cattagctta ttcatccgac ctctcgcctt aggtgttcga ttaacagcca
accttaccgc tggccaccta ctaattcaac ttatttcaac cgcaacattc gttctcctac
caataataac aacagtagca ctcttcactg ccactctcct agttctcctt actctcctag
aggtggcagt tgccataatc caagcatatg tgtttgtact attattaagc ctatatttac
aagaaaacgt -------cta a
>Loricariidae_Hypostomus_commersoni_2_1
atgcctcagc taaacccagc cccatga-tt cgcaat-tct cgtgttttct tgactagtat
ttctagcagt agttccaaac aaagttttaa accacacctt tacaaatgaa ctagcatcca
tcagctcaca aaaacttaaa tcagaaactt gaaactgacc ---------- atggcactaa
acttatttga ccaattcatg agccctacat ttctaggtat tcccctaatt gccatcgcac
taactctacc atgaatcctt gttccatccc cctccaaacg atgacaggat aaccgcctaa
ttactctcca aaactgattt gttaagtctt ttacacacca attactaacc cccctaagtc
caggaggaca caaatgagcc ctaatcctaa catccctaat aatttttatt ttatccctta
acatgttggg cctacttcca tacactttca ccccaacaac tcagctatcc ctaaatatag
gccttgctgt cccactttga ctagccacag ttattattgg attacgtaac cagcctacag
tggctcttgg acaccttctt ccagaaggca ccccaattcc ccttattcca gtattaatta
ttattgaaac cattagctta ttcatccgac ctctcgcctt aggtgttcga ttaacagcca
accttaccgc tggccaccta ctaattcaac ttatttcaac cgcaacattc gttctcctac
caataataac aacagtagca ctcttcactg ccactctcct agttctcctt actctcctag
aggtggcagt tgccataatc caagcatatg tgttcgtact attattaagc ctatacttac
aagaaaacgt -------cta a
>Poeciliidae_Poecilia_hondurensis_2_1
atgcctcaat tgatccctac accatga-tt agcact-gct aatcttttcc tgaaccattt
tctctaccat tgtcctacca aaaatattaa aacactcttt tccggataac cctaccccgc
gatctaaaca agatttacat aaaaataaat gagactgatc ---------- atgacactaa
gcctgttcga ccaattttta agccctgttg tatgttgaat tcctttggta gccattgcta
ttaccttacc ctgaattctc ttccccagcc caacaacccg ttgagtaagt aaccgaagtt
taacctctca aaactgactt ctaagtcaag ccacctcaca gatctttcta cccatcaatc
ccccaggaca taaatgagca cttcttttat catccttatt gatttttctg attacaataa
atacagcagg cctcctacca tatactttca ccccaacttc ccaactatct attaacatag
gtcttgctgg cgctctctga ataggcgtag ttatcctagg aatacgaact caacctactc
actccctagg ccatcttcta cctgaaggag cacctgcact tctaacccca atcctagtaa
ttattgaaac aatcagcctc tttattcgcc ccattgccct tggagtccga cttaccgcta
atttaaccgc tggccacctc cttattcaac taacctctac tgcaactctt gctatactaa
caattatacc tgtaacagca atccttaccg gtactcttct attcctcctt gccctcctag
aagcagcagt tgccttaatc caggcgtacg tctttgttct cctgttaagt ctgtatctac
aagaaaacgt -------tta a
>Poeciliidae_Poecilia_hondurensis_3_1
atgcctcaat tgatccctac accatga-tt agcact-gct aatcttttcc tgaaccattt
tctctaccat tgttctacca aaaatattaa aacactcttt tccggataac cctaccccgc
gatctaaaca agatttacat aaaaataaat gagactgatc ---------- atgacactaa
gcctgttcga ccaattttta agccctgttg tatgttgaat tcctttggta gccattgcta
ttaccttacc ctgaattctc ttccccagcc caacaacccg ttgagtaagt aaccgaagtt
taacctctca aaactgactt ctaagtcaag ccacctcaca gatctttcta cccatcaatc
ccccaggaca taaatgagca cttcttttat catccttatt gatttttctg attacaataa
atacagcagg cctcctacca tatactttca ccccaacttc ccaactatct attaacatag
gtcttgctgg cgctctctga ataggcgtag ttatcctagg aatacgaact caacctactc
actccctagg ccatcttcta cctgaaggag cacctgcact tctaacccca atcctagtaa
ttattgaaac aatcagcctc tttattcgcc ccattgccct tggagtccga cttaccgcta
atttaaccgc tggccacctc cttattcaac taacctctac tgcaactctt gctatactaa
caattatacc tgtaacagca atccttaccg gtactcttct attcctcctt gccctcctag
aagcagcagt tgccttaatc caggcgtacg tctttgttct cctgttaagt ctgtatctac
aagaaaacgt -------tta a
>Poeciliidae_Pseudoxiphophorus_bimaculatus_2_1
atgcctcaat taatcccggc gccttga-tt tgcata-ctt actatcttcc tgatgagttt
acttgatagt tgttttacct aaagtatcag catatatttt tccaaaagac ccagcctctc
aggccgagaa aaagccacaa gcattatcgt cacattgacc ---------- atgatattaa
gcttgtttag ccaattctta agcccttcat ttatatgaac cccactagca acagttgctc
ttatactacc ctgaatcctc ctactttacc caacaacccg ttgaactaac aaccgatttt
tttccctcca aaactgattc ctcaaacgat tcacgcagca gattttttta cctatcaacc
aacctgggca taaatgagca ttacttttaa catccttaat gctctttctt attacactaa
acacagcagg tcttctccca tacaccttta ccccaaccac acaattgtct ttaaacatag
gcttcgccat tccactttga ttagccactg tgtttctagg tatacgaact caacctaccc
atgccctagg tcatcttcta cctgaaggaa cacctacacc actaattccc gtcctaatta
tcatcgaaac aattagtctc tttattcgcc ccattgccct tggagtccga ctcactgcta
atttaaccgc aggccaccta ttaattcaac tagtctctac tgcaaccttt actcttatat
ttaccatgcc tgtagtaata acttttaccg ccacacttct tcttctcctt accctcttag
aagtagcagt agctataatt caagcttatg tttttattct ccttttaagt ctctacnnnn
nnnnnnnnnn nnnnnnnnnn n
>Poeciliidae_Pseudoxiphophorus_bimaculatus_3_1
atgcctcaat taatcccggc gccttga-tt tgcata-ctt actatcttcc tgatgagttt
acttgatagt tgttttacct aaagtatcag catatatttt tccaaaagac ccagcctctc
aggccgagaa aaagccacaa gcattatcgt cacattgacc ---------- atgatattaa
gcttgtttag ccaattctta agcccttcat ttatatgaac cccactagca acagttgctc
ttatactacc ctgaaccctc ctactttacc caacaacccg ttgaactaac aaccgatttt
tttccctcca aaactgattc ctcaaacgat tcacgcagca gattttttta cctatcaacc
aacctgggca taaatgagca ttacttttaa catccttaat gctctttctt attacactaa
acacagcagg tcttctccca tacaccttta ccccaaccac acaattgtct ttaaacatag
gcttcgccat tccactttga ttagccactg tgtttctagg tatacgaact caacctaccc
atgccctagg tcatcttcta cctgaaggaa cacctacacc actaattccc gtcctaatta
tcatcgaaac aattagtctc tttattcgcc ccattgccct tggagtccga ctcactgcta
atttaaccgc aggccaccta ttaattcaac tagtctctac tgcaaccttt actcttatat
ttaccatgcc tgtagtaata acttttaccg ccacacttct tcttctcctt accctcttag
aagtagcagt agctataatt caagcttatg tttttattct ccttttaagt ctctacctcc
aagaaaacgt -------tta a
>Poeciliidae_Pseudoxiphophorus_jonesii_2_1
atgccccaat taatccccgc cttttga-tt tgcata-tct gtcattttcc tgatgagttt
acttaatggt tgtcttacct aaagtatcaa catacatctt tccaaaagat ccaacctctc
aaactgagca aaagccacaa acaatgtctt gacattgacc ---------- atgatattaa
gcttatttaa tcaattctta agcccttcat ttatgtgaat tccactagca gcaattgctc
ttatcctacc ctgagtcctc ctacctcacc caacaacccg ctgaactagc aaccgatttt
taaccctcca aaactgattt cttaatcaat tcacacaaca aattttttta cctattaatt
cagccggaca caaatgagca ttacttttaa catccttaat actctttctt gtcacactaa
acacagcagg tcttctccca tacaccttta ccccaactac acaattgtct ttaaacatag
gcttcgctat tccactttga ttagccactg tgattctagg tttacgaact caacctattc
atgccctagg tcatcttcta cctgaaggaa cacccacacc attaatcccc gtcttaatta
tcatcgaaac aatcagcctt tttatccgcc ccatcgccct cggggttcga ctcactgcca
atttaactgc aggccaccta ttaatccaac tagtttctac cgcaacctct actctcatgt
ttacaatacc tatagtgaca atttttaccg ccacacttct ttttctcctt actctcttag
aagtggcagt agctatgatt caagcatacg tttttgttct cctcttaagc ctctaccttc
aagaaaacgt -------cta a
>Poeciliidae_Pseudoxiphophorus_jonesii_3_1
atgccccaat taatccccgc ctcttga-tt tgcata-tct gttattttcc tgatgagttt
acttgatggt tgtcttaccc aaagtatcag catatatttt tccgaaagac ccaatctctc
aaactgagca aaagccacaa gcaatgtctt gacattgacc ---------- atgatattaa
gcttatttaa tcaattctta agcccttcat ttatgtggat tccactagca gcaattgctc
ttatcctacc ctgaatcctc ttacctcacc caacagcccg ctgaactagc aaccgatttt
taaccctcca aaactgattc cttaatcgat tcacacaaca aattttttta cctattaatc
caaccggaca taaatgagca ttacttttaa catccttaat actctttctt gttatactaa
acacagcagg tcttcttcca tacaccttta ccccaaccac acagttgtct ttaaacatag
gcttcgctgt tccactttga ttagccactg tgattctagg catacgaaca caacctactc
atgccctagg tcatctccta cctgaaggaa cacccacacc attaatcccc gtcttaatta
tcatcgaaac aatcagcctt tttatccgcc ccatcgccct tggggttcga ctcactgcca
atttaactgc aggtcaccta ttaatccaac tagtttctac cgcaacctct actctcatat
ttacaatacc tgtagtgaca atttttaccg ccacacttct ttttctcctt actctcttag
aagtggcagt tgctataatt caagcatacg tctttgttct cctcttaagc ctctacctcc
aagaaaacgt -------cta a
>Rhamphichthyidae_Steatogenys_elegans_1_1
atgcctcaac taaaccccgc cccctgg-tt tgcaat-cct cttattttca tgactggtct
tcttaaccat tctccccacc aaaatgcagg ctcacacgta ttttaatgaa ccctcaccta
caaatgttga aaagcctaaa accgagccct gaacctgacc ---------- atgatagcca
acctatttga ccaatttata agccccacat acttaggtat tcccctaatt gtacttgcct
tgggcctccc gtgaatctta tggccttccc catcaagccg ttgattgaac aatcgcctga
ttacactgca aagctggttt cttaaccgct tcacgcaaca actcctcctc cctattaaca
cagggggaca taagtgagcc ctaattttgg cctcacttat ggcctttctg ctatcaatga
atttattagg ccttctcccc tacaccttca cccctacaac ccagctatct ttaaatatag
gcctcgccgt acctttctga ctcgccaccg taattattgg catgcgaaat caaccaactg
cagcccttgg ccacctcctc cctgagggga ctccaacacc acttatccca gttcttattg
ttattgaaac aatcagccta tttattcgac ccctcgccct cggcgtccga cttacagcaa
accttacagc cggccacctc cttattcaac ttatcgcaac cgctgccttt accctaatga
ccacaataac gacagttgcc ctcctcacca catcagtcct cttcctatta acactgctag
aaattgcagt cgcaataatt caagcctatg tctttgtact cctcctaagc ctnnnnnnnn
nnnnnnnnnn nnnnnnnnnn n
>Rhamphichthyidae_Steatogenys_elegans_2_1
atgcctcaac taaaccccgc cccctgg-tt tgcaat-cct cttattttca tgactagtct
tcttaaccat tctccccacc aaaatgcaag ctcacacgta ttttaatgag ccctcaccta
caaatgttga aaagcctaaa accgagccct gaacctgacc ---------- atgatagcca
acctatttga ccaatttata agccccacat acttaggtat tcccctaatt gtacttgcct
tgggcctccc gtgaatctta tggccttccc catcaagccg ttgattgaac aatcgcctga
ttacactgca aagctggttt cttaaccgct tcacgcaaca actcctcctc cctattaaca
cagggggaca taagtgagcc ctaattttgg cctcacttat ggcctttctg ctatcaatga
atttattagg ccttctcccc tacaccttca cccctacaac ccagctatct ttaaatatag
gcctcgccgt acctttctga ctcgccaccg taattattgg catgcgaaat caaccaactg
cagcccttgg ccacctcctc cctgagggga ctccaacacc acttatccca gttcttattg
ttattgaaac aatcagccta tttattcgac ccctcgccct cggcgtccga cttacagcaa
accttacagc cggccacctc cttattcaac ttatcgcaac cgctgccttt accctaatga
ccacaataac gacagttgcc ctcctcacca catcagtcct cttcctatta acactgctag
aaattgcagt cgcaataatt caagcctatg tctttgtact cctcctaagc ctnnnnnnnn
nnnnnnnnnn nnnnnnnnnn n
>Sternopygidae_Archolaemus_sp_1_1
atgccccagc taaaccccac cccatga-ct tgcgat-ctt actattttca tgatttattt
tcttaacaat tatcccagct aaagtaataa aacacacctt taccaatgac ccaacagcgc
taagcactaa gacacccaaa actgaaccct gaaactgacc ---------- atggcactaa
acttcttcga ccaattcata agccccacgc acctaggaat ccccctcatc gcaattgccc
tcagcctccc ttgagttcta tatccgtccc cgtccaaccg atgattaaat aaccgactaa
tcaccctaca agcctgattt ataaaccgtt ttactcaaca acttcttctg ccactaaacc
ccgaaggcca taaatgggcc cttattttca cctcactaat agtcttccta ctaagcatta
atctattagg cctccttcca tacactttta cccccacaac acaactttcg ctaaacatag
gcctagccgt accattctga ttagcaacag taatcattgg tatacgtaac caaccaaccg
cagcactagg ccaccttctg ccagaaggga ccccaatctt attaatccca gttcttatta
ttatcgagac aatcagtcta tttattcgac ccctagccct aggagtccga ttaacagcca
accttacagc cggccacctt cttatccaat tgatcgcaac cgctgctttc gtcatactcc
caacaataac aaccctggcc gcactaacta caactgtcct attccttctt accctcctcg
aagttgcagt tgccatgatt caagcttacg tatttgttct tcttctaagc ctctatttac
aagaaaacgt -------gta a
>Sternopygidae_Eigenmannia_virescens_2_1
atgccccaac taaaccctgc cccatga-ct tgcaat-ctt actattctca tgattcattt
tcttaatgat cctccccgcc aaagtaataa aacatacttt caccaatgac ccaacagccc
taagcacaaa aacacctaaa actgaaccct gaaactgacc ---------- atggcactaa
acttctttga ccaatttata agccccacac acctaggaat tccccttatc gcaattgccc
tcagcctccc ttgagtacta tacccctctc catccgaccg gtgattaaat aaccgactaa
ttaccctgca agcctgattt ataaaccgct tcacacagca acttctcctc ccccttaacc
ccggaggtca caaatgagcc ctcattctga cctcactaat agtttttcta ctaagcatca
acctattagg gctccttcca tacacattta ccccaacaac acaactctcc ctcaacatag
gcctagccgt gccattctga ttggcgacag taattattgg catgcgaaac cagccaaccg
cagcccttgg ccacctattg ccagaaggaa cccctgtttt acttatccct gttcttatta
tcatcgaaac aattagccta tttattcgac cccttgcctt aggtgtccga ctaacagcca
acctaacagc cggccacctt cttattcaac taatcgcaac cgctgctttt gttatgctcc
caacaataac aacgctagcc ctgctaactg ccaccgtcct attcctcctc accctgcttg
aagttgcagt tgccatgatt caagcctacg tatttgtact tctactaagc ctctatttac
aagaaaacgt -------ata a
>Lepidosirenidae_Lepidosiren_paradoxa_1_1
atgccacaac ttaacccaaa cccatga-tt tataat-tct agtaatttca tgactcactc
ttttattaat tctatttcca aaaattactt cctttacctt atttagtaac ccagaa---c
aaaagttatt atctataaaa actaaatcct gaacctgacc ---------- atgatcctaa
gcttctttga tcaattttta agtccaacat tactcggtat acctctaatt attttagcca
ttgtatttcc atgaattctt tacccgtcac aaactaatcg atgagtaatt aatcggttgt
cctcaatcca aaattgatta gtcttattag taaccaaaca actacttcaa cccgtaaatt
ctccaggcca taaatgagct gctattctta caacaatact aattttttta atctctctca
atttacttgg gcttttacct tacacattta cacctaccac ccagctttca ataaatgtga
gccttgcaat cccaatatga cttgcaacag tactaattgg cctgcgcaat caaccaacta
cctcgcttgg ccacctctta cccgaaggaa ctcccacact tctaattccc gctcttgtaa
ttattgaaac aattagtcta tttattcgac ctatcgcatt aggggtccgt cttacagcca
acttaacagc aggacacctt ttaatgcaat taattgcaac cgctgtcttt tatctattaa
ccacactacc ctccatcgca attctcactt ttattgtctt atttttatta actattttag
aactagccgt agcaataatt caagcgtacg tctttgttct tcttctcact ttataccttc
aagaaaatac -------tta a
>Synbranchidae_Synbranchus_marmoratus_1_1
atgccccaac tcaacccctc tccttga-tt tactat-tct catcttctca tgatttattt
tcttagccct tttaccttcc aaaattacag ctcacacctt cccaaatgaa ccacaactaa
aaacttctaa acctattaaa acagaacctt gaaactgacc ---------- atgatcctaa
acctgttcga ccaatttgca acaccctctc tccttggaat ccctcttatt gccttagccc
tcacactgcc atgagtcctc tacccatcac cctccccccg atgacttaat aaccgcactt
taaccctaca aaattggttc attaacaatt ttactaaaca gttaataact cctttaaata
ttaacggaca taaatgagca accattttaa catcccttat aattttccta attaccctca
accttttagg acttcttcca tataccttca caccaaccac tcaactctcc ttaaatatag
gtttcgccat ccccttatga ctcgccacag ttatcatcgg cttccgtaac caaccaacac
atgcgttcgc ccacctactt ccagaaggca cccccaccct tctagtacca attcttattg
ttatcgaaac aattagtcta tttattcgcc cacttgcctt aggtgtacga ctcactgcca
acctcacagc cggacatctt ttaatccaat taatcgccac cgccactttc gtcctactac
ccctaatacc cataatttct ttactaactg ccattctact atttttacta actattttag
aaattgcagt ggcaataatc caagcttacg tatttgtact cctactaagc ctctaccttc
aagaaaacgt -------cta a
>Acestrorhynchidae_Acestrorhynchus_falcatus_2_1
nnnnnnnnnn nnnnnnntac tccatggatt cactat-ctt aatctccacc tgactaatct
ttttactagt tattccccca aaaattctta aacacacctt taacaacgaa cccacgcccc
tcagcgccga aaaacctgaa acaaactact gaaattgacc ---------- gtggcattaa
acttttttga tcaatttata agcccgactt acataggaat ccctctaata accttagccc
tgacccttcc ttgaatactt taccccaccc cctccgaccg atgatcacac aaccgactca
ttacactcca agggtggttt attaaccgct ttacacaaca gcttctttta ccattaaacc
caggcggcca taaatgagca ctaatcctaa cctctctaat aatttttctt ctaagcataa
acttattagg gcttcttccc tatactttta cccccacaac ccaactctca cttaatatag
gtcttgccgt cccattttga ttagcaacag taattatcgg aatacgaaac caaccaaccg
cagccctagg ccacttattg cctgaaggta ccccaattct actaattcca gtacttatta
ttattgaaac aattagctta tttattcgac ccctagccct aggagttcga ttaaccgcta
acttgaccgc tgggcatctt tttattcaaa ttattgcaac cgcagttttt gttcttttac
ctttaataac aacagtggct ttactaacat ctatagttct ctttttactt actctactng
aaattgcagt tgcaataatc caagcctatg tctttgtact attattgagc ctataccttc
aagaaaacgt -------ata a
>Acestrorhynchidae_Acestrorhynchus_nasutus_1_1
nnnnnnnnnn nnnnnnnnnn nnnnnnnnnn nnnnnnnnnn nnnnnctgcc tgactaattt
ttttattaat tatcccgcct aaagtgctca agcacatttt taactatgag ccaaccatcc
tcaacgctga aaagtcccaa acaaacgcct gaaactgacc ---------- atgatactaa
gctttttcga ccaattttta agcccaacac ttctaggggt acctttaatt gccctcgccc
ttgccctccc ttgagtcctt taccccgccc cctctgaccg atgactacac agccgactca
ccactctaca aggctgattt atcaaccgtt ttacgcaaca actcctcctc cccttaaatt
tagggggcca caaatgagca ctaatcctga catctctaat agtttttctt ataactataa
atatattagg ccttctccca tacaccttta cccccaccac ccaactttca cttaacatag
gccttgccgt gccactttga ctagcaacag ttattatcgg gatacgaaat caaccgactg
tggctcttgg acacttactt ccagaaggca cccccattcc cctaattccc gtgttaatta
tcatcgaaac tatcagccta ttcatccgac ctttagccct tggggttcga ctaacagcta
acctcactgc tggacacctc ctaattcaac taatcgcaac cgctgccttt gtccttatgc
ccattataac aaccgtggcc ctaataacat ccgtaattct tttcttatta acacttcttg
aaattgcagt tgcaataatt caagcctacg tatttgttct cctattaagt ctgnnnnnnn
nnnnnnnnnn nnnnnnnnnn n
>Ariidae_Cathorops_taylori_1_1
atgccccaat taaaccccgc cccatga-tt tatcat-cct tgtattctca tgactaattt
tcttaacagt aatcccccca aaaattctaa accacacctt tacaaatgat gtcacaacat
taaacaccaa aaaccttaaa tcaagcacct gaaactgacc ttggcactaa ttggcactaa
atttattcga ccaatttatg agccccacat atctagggat tcccctaatt gccatctcac
taacactccc ctgaatacta atcccctctc caaccaaccg ctacctaaat aaccgcctag
tctctgccca aaactgattt attaaaacct ttacacaaca gctacttact cctctaaatc
ctggaggaca caaatgagca acaatccttg cctccctaat aatctttatt ctcacattaa
acatgctagg cctactacca tatacattta cacctacaac tcaactgtca ctaaatatag
gtttagctgt tcctctctga ttagctacaa ttattattgg tatacgaaat caacctacag
tagccctagg ccaccttctt cctgaaggaa cccctacccc cttaatccca attctaatta
ttattgaaac tattagttta tttattcgac ccctcgcatt aggcgtacga cttacagcca
accttacagc cggccaccta ttaatccaat taatctcaac cgcaacaatt accctaatac
ccctaataac tacagtagca acattcactg ccattctctt agtactttta acccttctag
aagtcgcagt agcttttatt caagcttatg tgtttgtact actactaagc ctttacctac
aagaaaacgt -------tta a
>Ariidae_Cathorops_tuyra_1_1
nnnnnnnnnn nnnnnccagc cccatga-tt tattat-cct tgtcttctca tgactaattt
tcttaacagt aatcccccca aaaattctaa gccatgcctt tacaaatgat atcataacat
taaataccaa aaaccttaaa tcaagcacct gaagctgacc ---------- ttggcactaa
atttatttga ccagtttatg agccccacat atctaggaat tcccctaatt gccatctcac
taacactccc ctgaatacta atcccctctc caaccagccg ctacctaaat aaccgcctcg
tctctgccca aagctgattt atcaaaacct ttacacaaca gctactcacc cccctaagcc
ctggaggaca caaatgagca acaatccttg cctctctaat aatctttatt ctcacattaa
acatgctagg cctactacca tatacattta cacctacaac tcaactatca ctaaacatag
gcttagcggt tcccctctga ttagccacaa ttattattgg tatacgaaat caacctacag
tagccctagg ccaccttctt cctgaaggaa cccctacccc cctaatccca atcctaatta
tcatcgaaac cattagttta ttcatccgac ccctcgcatt gggcgtacga cttacagcca
acctcacagc cggccaccta ttaattcaac taatctcaac cgcgacaatt accctaatgc
ccatgataac tacagtagca acatttactg ctatcctctt agtacttttg acccttctag
aagttgcagt agcttttatt caagcctatg tatttgtact actactaagc ctttacctac
aagaannnnn nnnnnnnnnn n
>Belonidae_Strongylura_exilis_2_1
atgccacaac tcaaccccac accttga-tt tgccat-ctt acttctcact tgatcagttt
ttttaattat tattccccct aaaatcataa cacatacttt ccctaatgat tttttaccac
aaaacacaga aagtacaaaa acaaacacct gaacctgacc ---------- atgacactaa
gcttttttga tcaattctca agcccaacaa taataggtat tcctttagtc gctttatctt
taaccctccc atgaattctt tatcctcagc ccacccctcg atgattaaat aatcgtttaa
cttcccttca aagctgattc atcattgggt ttacacgaca aactcttcaa cccttaccct
cagcaggaca tcattgagcc cttatcctct catcattaat aatttttctc cttaccctaa
atatactagg tcttctccca tacacattca caccaacaac acaactatct ataaacataa
gccttgcagt accactttga ttagcaactg tgattatagg aatacgcaat atacccaccc
acgcacttgg ccacctctta cctgaaggta cacccacccc tttaatccct gtcctaatta
ttattgaaac aattagcctc tttattcgac cattagcctt gggtgttcga cttacagcta
atttaacagc tggtcacctt ctaattcaac taatctccac tgccgcctat gtcctcattt
caatcacacc taccgtagcc ctgttaacaa caattctcct cattcttctt acactacttg
aaattgccgt agcaataatt caagcatatg tattcgtcct tctcctaagc ctttacctac
aagaaaacat -------cta a
>Belonidae_Strongylura_notata_3_1
atgccacaac tcaacccaac accttgg-tt tgccat-ctt agtattcacc tgattagttt
ttttgactat tattccccct aaaattatag cacacacatt tcctaatgaa cccactactc
aaagcacaga aaaaccccaa acagaatcct gaaactgacc ---------- atgacattaa
gcttttttga ccaatttgca agcccagtat ttctaggtat tccccttatt gccctagctt
taactctccc atgaatcctc taccctcaac ccacctcccg gtggttaaat aatcgccaac
taacccttca aaactgattt attaaccgtt ttacacaaca aattttccaa cctttatcct
ccggaggaca tcactgagcc ttaattctca catcactaat ggcctttctc ttcaccttga
acgtcctggg tctcctccct tatacattta cacctactac tcaactatca ataaacatag
cactcgccgt accactttga ttagcaacag taattatagg aatacgaaac caacccaccc
acgcacttgg ccatcttcta cctgaaggca cacctacgct cctgattcca gtgttaatta
ttatcgaaac aattagccta ttcattcgac cattagcttt aggagttcga ctcacagcta
acctaacagc aggacacctt ttaattcaat taattgccac cgccgctttc gtcctttcat
cattagctcc aactctagcc atattaacaa ttatcctcct ttttcttcta acactacttg
aaatcgccgt agcaataatt caagcttacg tatttgttct tttactaagc ctctacttac
aagaaaacat -------cta a
>Belonidae_Strongylura_timucu_3_1
atgccccaac tcaacccaac accctga-tt tgctat-tct agtattcacc tgattagtct
tcttaactat tattccccaa aaaattatag cacatatatt tccaaatgac cttactattc
aaagcacaaa agggcctaaa acagaacctt gaagctgacc ---------- atggtattaa
gcttttttga tcaatttata agcccaacat ttctaggcat cccccttgtt actttagcct
tgaccctccc ctgaatccta taccctcaac ccaccacccg atggttaaat aatcgctcac
ttactcttca aaactggttt attaaccgct ttacacagca aatcctccta cccttatccc
caacaggaca ccattgagct cttattctta catccttaat gatttttatt tttaccctaa
atgttttagg ccttctcccc tatacattta caccaactac acaactttcc ttaaatatag
gtctggccgt cccactttga ttggcaacag taatcatcgg aatgcgtaat caacccaccc
atgctctagg ccacttatta cctgaaggaa cacccaccct tttaattcca gtattaatta
ttattgagac aattagccta tttattcgac cattagccct aggtgtccga cttacagcta
atctaacagc aggtcacctc ttaattcaac taattgccac tgccgcattc gtccttacct
cattagcacc cactctagct ctattaacaa tagttcttct tttcctactt acacttcttg
aaatcgccgt cgctataatt caagcttatg tattcgtact ccttttaagc ctttatctgc
aagaaaatat -------cta a
>Cichlidae_Andinoacara_coeruleopunctatus_2_1
atgccacaac tcaatcctgc accttga-tt tgccat-cct agtcttctcc tgattagtct
ttgtaactat cttaccccca aaagtcttag cacacacctt cccaaacgaa cccgcccctc
aaagcacaga aaaacctaaa acagagccct gaaactgacc ---------- atgacactaa
gcttcttcga ccaatttatg agccccgtat atttaggaat tcccttaata gccctagccc
taactctccc ctgaattctt taccctaaac ccacaactcg ttgattaaac aaccggttat
tgacccttca aggctgattt atcaatcgct tcacccaaca aatcttccaa cctcttaatc
tagggggcca taaatgagcc cttttactta cctccctaat acttctttta atcacattaa
atatactagg cctcttacca tacaccttca caccaacaac acagctttcc cttaatatag
cattcgccgt ccccctatga ttagccacag taattattgg gatacgaaat caacccacgc
acgcactagg acacctacta ccagaaggca cccccaccct tttaattccc attttaatta
ttatcgaaac aattagcctt ttcattcgac ccctagccct aggcgtgcga ctaacagcaa
acttaacagc cggacatctt ttaattcaac taattgccac cgctgctttt gtcctccttc
ctttaatacc aaccattgca ctattaactg ccctcctcct tttcctatta acccttttag
aggtggccgt tgctataatt caagcttacg tatttgtcct tcttctaagc ctttatctac
aagagaacgt -------cta a
>Cichlidae_Cichla_jariina_1_1
atgccacaac tcaacccttc accttga-tt cgccat-cct aattttctcc tgactaattt
ttctaacaat tattccccca aaagttctag cacactcctt tccaaacgag cccgcttcac
agagcaccaa aacacccaaa acagaacctt gaaactgacc ---------- atgacactaa
gcttttttga ccaattcatg agccccacat atttaggaat tccactaatc gcactagccc
taagcctacc ctgagtactt ttccccaaac cctcaacccg ctgactaaat aaccgcctac
ttaccctcca aggatgattt attaaccgct tcacccaaca gatcttccaa cccctaagcc
tagggggcca caaatgagcc accttactaa cctccttgat actatttctt atcacactaa
atatgctagg cctactaccc tacaccttta cacctacaac acaattatcc ctcaacatag
cattcgccgt tcccctatga cttgctaccg tgatcatcgg catacgaaat caaccaactc
atgcattagg ccatcttcta ccagaaggca caccaaccct cctaatccct atcctcatca
ttatcgagac aatcagttta tttatccgac ccctagccct aggagtacga ctaacagcga
acctgacagc cggtcacctc ctaattcaac tcattgccac tgctgcattt gtccttcttc
ctctaatacc aacaattgca ctactaacag ccattctcct gcttctactt acacttctag
aagtcgccgt agccataatt caagcttacg tatttgtcct cctcttaagc ctctatctac
aagaaaacgt -------cta n
>Cichlidae_Cichla_kelberi_3_1
atgccacaac tcaatccctc accttga-tt cgccat-cct aattttctcc tgactaattt
tcctaacaat tattccccca aaagttctag cacactcctt tccaaacgag cccgccccac
aaagcaccaa aacacttaaa acagaaccct gaaactgacc ---------- atgacactaa
gcttcttcga ccaatttatg agccccacat atctaggaat cccactaatc gcgctagccc
taagtttacc ctgagtactt taccctaaac cctcagcgcg ctgactaaat aaccgcctac
tcaccctcca aggatgattt atcaaccgct tcacccaaca gatcttccaa cccttaagcc
taggaggtca caaatgagcc accttactaa cctccctaat acttttcctt attacgctaa
acatgttagg cctattaccc tacaccttta cacctacaac acaattatcc ctcaacatag
catttgccgt tcccctatga cttgctaccg taatcattgg catgcgaaac caaccaactc
atgcattagg ccatctttta ccagaaggca caccaaccct cctcattcct atcctcatca
ttatcgagac aatcagtcta tttattcgac ccctagccct gggagtacgg gtaacagcaa
acctgacagc cggccatctc ctaattcaac ttattgccac tgctgcattt gtcctcctcc
ctctgatacc aacagttgca ctactaacag ccaccctcct acttctactt acacttctag
aagtagccgt agccataatt caagcttacg tatttgtcct cctctnnnnn nnnnnnnnnn
nnnnnnnnnn nnnnnnnnnn n
>Cichlidae_Cichla_melaniae_1_1
atgccacagc tcaacccttc accttga-tt cgccat-cct aattttctcc tgactaattt
tcctaacaat tattcccccc aaagttctag cacactcctt tccaaacgaa cccgcctcac
aaagcaccaa agcacccaaa acagaacctt gaaactgacc ---------- atgacactaa
gcttctttga ccaattcatg agccccacat atttaggaat cccactagtc gcactggccc
taagcctacc ctgagtactt taccccaaac cctcagcccg ctgactaaat aaccgcctac
ttaccctcca aggatggttt attaatcgct tcacccaaca aatctttcaa cccctaagcc
tagggggcca caaatgagcc accttactaa cctccttaat actatttctt attacactaa
atatgctagg cctactgccc tacaccttta cacccacaac acaattatcc ctcaatatag
catttgccgt tcccctatga cttgctaccg taatcatcgg catacgaaat caaccaactc
atgcactagg ccatcttcta ccagaaggca caccaaccct ccttattcct atcctcatca
ttatcgagac aatcagttta tttatccgac ccctagccct aggggtacga ctaacagcaa
acctgacagc cggccacctc ctgattcaac tcagtgccac tgctgcattt gtccttcttc
ctctaatacc aacaattgca ctactaacag ccattctcct gcttctactt acactcctag
aagtggccgt ggccataatt caagctnnnn nnnnnnnnnn nnnnnnnnnn nnnnnnnnnn
nnnnnnnnnn nnnnnnnnnn n
>Cichlidae_Cichla_orinocensis_2_1
atgccacaac tcaatccctc accttga-tt cgccat-cct aattttctcc tgactaattt
tcctaactat tattccccca aaagttctag cacattcctt tccaaacgag cccgccccac
aaagcaccaa aacacttaaa acagaaccct gaaactgacc ---------- atgacactaa
gcttctttga ccaattcatg agccccacat atttaggaat tccactaatc gtactagccc
taagtttacc ctgagtactt tttcccaaac cctcagcccg ctgactaaat aaccgcctac
tcaccctcca agggtgattt ataaaccact tcacccaaca gatcttccaa cccctaagcc
tagggggcca caaatgagcc gccttactaa cttccttaat actattcctt atcacgctaa
acatattagg cctattgccc tacaccttta cacctacaac acaattatcc cttaacatag
catttgccgt tcccctatga cttgctaccg taattatcgg catgcgaaac caaccaactc
atgcactagg ccatcttctg ccagagggca caccaaccct cctcatccct attctcatca
ttattgaaac aatcagttta tttatccgac ccctggccct gggagtgcga ctaacagcaa
acctgacagc cggccatctc ctaattcaac tcattgctac tgctgcattc gtcctcctcc
ctctaatacc aacagttgca ctactaacgg ccactctcct gcttctactt acacttctag
aagtggccgt agctataatt caagcttacg tatttgttct cctcttaagc ctctatctac
aagaaaacgt -------cta n
>Cichlidae_Cichla_pinima_1_1
atgccacagc tcaacccttc accttga-tt caccat-cct aattttctcc tgactaattt
tcctaacaat tattccccca aaagttctag cacactcctt tccaaacgaa cccgcctcac
aaagcaccaa aacacccaaa acagaacctt gaaactgacc ---------- atgacactaa
gcttctttga ccaattcatg agccccacat atttaggtat tccactaatc gcactagccc
taagcctacc ctgagttctt taccccaaac cctcagcccg ctgactaaat aaccgcctac
taaccctcca aggatgattt attaatcgtt tcacccaaca gatcttccaa cccctaagcc
tagggggcca caaatgagcc accttactaa cctccttgat actatttctt attacactaa
atatgctagg cctactgccc tacaccttta cacctacaac acaattatcc ctaaatatag
catttgccgt tcccctatga cttgccaccg taatcatcgg catacgaaac caaccaactc
atgcactagg ccatctccta ccagagggca caccaaccct ccttatcccc atcctcatca
ttatcgagac aatcagttta tttatccgac ccctggccct aggagtacga ctaacagcga
acctgacagc cggccacctc ctgattcaac tcattgccac tgctgcattt gtccttcttc
ctctaatacc aacagttgca ctacttacag ccattcttct gcttctactt acacttctag
aagtggccgt agccataatt caagcttacg tatttgttct cctcttaagc ctctacctac
aagaaaacgt -------cta n
>Cichlidae_Cichla_piquiti_3_1
atgccacaac tcaacccttc accttga-tt cgccat-cct aattttctcc tgactaattt
tcctaacaat tattccccca aaagttctag cacactcctt tccaaatgaa cccgcttcac
aaagcaccaa aacacccaaa acacaacctt gaaactgacc ---------- atgacactaa
gcttctttga ccaattcatg agccccacat atttaggaat cccactaatc gcactagccc
taagtctacc ctgagtactt ttccccaaac cctcaacccg ctgactaaac aatcgcctac
ttaccctcca aggatgattt attaatcgct tcacccaaca gatcttccaa cccctaagcc
tagggggcca caaatgagcc gccttactaa cctccttgat actatttctt atcacactaa
atatgctagg cctactgccc tacaccttta cacctacaac acaattatcc ctcaacatag
catttgccgt tcccctatga cttgctaccg taatcatcgg tatacgaaat caaccaactc
atgcattagg ccatcttcta ccagaaggca caccaaccct cctcatcccc atcctcatca
ttatcgaaac aatcagttta tttatccgac ccctagccct aggagtacga ctaacagcaa
acctaacagc cggccacctc cngattcaac tcattgccac tgctgcattt gtccttcttc
ctctaatacc aacagttgca ctactaacag ccattctcct gcttctactt acacttctag
aagtggccgt agccataatt caagcttacg tatttgtcct cctcnnnnnn nnnnnnnnnn
nnnnnnnnnn nnnnnnnnnn n
>Cichlidae_Satanoperca_lilith_1_1
atgccacaat taaacccatc gccttga-tt cgccat-ctt agtcttttcc tgactaattt
ttttaacagt catcccacca aaagtcttag cacattcttt cccaaatgaa cctacccctc
aaagtacaga aaaacctaag acagaaccct gaaactgacc ---------- atggcactaa
gttttttcga ccagtttata agccctacat atctaggagt ccccttaatt gctctagccc
tgactctgcc ctgagtactt tttcctaagc ccacaacccg ctgactaaac aaccgcgtcc
tcacgctcca aggatgattt atcaaccgct tcacccaaca aatcttcctg cccatcaacc
taaacggaca caaatgagcc gccctactaa cctcaacaat actgttcctt attacactca
atatattagg actactcccc tacaccttca cacccactac acaactctcc ctaaacatag
catttgcagt ccccctgtga ctagccaccg taattatcgg aatacgaaat caaccaacac
acgcactagg tcacctatta ccagaaggca cccccaccct cctcattcca gtgctgatta
tcatcgaaac aatcagcctc tttattcgac ccctcgcact aggggttcga ttaacagcaa
acttaacagc agggcacctc ctcatccaac taattgcaac cgccgcattc gtcctgctcc
ccctaatacc caccgttgct ctactaacag ccgcccttct cttcctcctt accctcctag
aagtagccgt agccataatt caagcctacg tgttcgtcct tctcttaagc ctttatctac
aagaaaacgt -------cta a
>Hypopomidae_Brachyhypopomus_occidentalis_2_1
atgacacagt tgcacccggc accctga-tt caccat-cct tgccctctcg tgactaatct
tcttaaccat tattccaccc ctggtaatag cccacacctt cccaaatgag ccctcaacag
caaacgccga aaaagccaaa actaaaattt gaaactgacc ---------- atgatagcaa
acctttttga tcaattcata agccccacct ttctaggcct ccccctcatt gtaattgcca
taaccctccc ctgagcaata tacccttccc ccgcctcacg gtgactgaat agccgcatga
ttgccctaca aagctggttc ttcaaccgat acacacacca gcttcttctg cctgttagca
caaaagggca taaatgagcc ctcatcctaa cctccttaat aacattctta attaccctaa
atgttatggg gctcctccca tacactttca cccctaccac ccaattatcc ttaaatatgg
gtctagccct gccattttga ctagcaacag tgctcatcgg cctgcgtaac cagccaactg
tctccctcag ccacctcctc ccagaaggaa cccctattcc tcttatccca atcctcatca
ttatcgaaac aattagccta tttattcgcc cccttgccct gggagtgcgg ctaacagcca
acctcacagc cggccacctc ctcatccacc taattgcatc cacagttata gcactagcac
caataataac aaccatggcc ttattgacag ctgttgttct aattctttta acaatcctcg
aaattgcagt agctgtaatt caagcctacg tatttgtact tctgctgacc ctatatttac
aagaaaacgt -------ata a
>Pimelodidae_Phractocephalus_hemioliopterus_1_1
nnnnnnnnnn nnnntcccac cccatga-tt tgcaat-tct tgtattctca tgactaattt
tcctaacagt aatccccaac aaagtattaa atcacacttt tacaaatgaa attactacaa
tcagcgccga aaaacttaaa tcagacacct gaaattgacc ---------- atggcactaa
acctattcga ccaatttatg agccccacac atttgggtgt gccactaatt gcaattgcac
taaccctgcc ttgaacccta atcccctccc ccgccaaccg ttaccaaagt aaccgactag
tttccctaca aaactgattt attaaaacat tcacacaaca gctaatgtcg ccgctaaacc
tcggagggca taaatgagcc ttaatattga cttcactaat aatcttcatc ctaatactaa
atatgctagg tctactacca tacacgttca cacctacaac tcagctatcc ttaaacatag
gactagcagt gcctctatgg ctggcaactg ttattattgg cctacgaaat caaccaaccg
cagcgctagg ccacctacta ccagaaggga cacccacccc ccttattcca gtactaatta
ttatcgaaac aattagccta tttatccgac cccttgccct aggggttcga ctcacagcta
acctaacggc aggtcacctg ctgattcaac taatctcaac agcaacaatt accctactgc
ccataataac aacagtggca gcgataactg caattttact aattctacta acattactag
aagtagcagt agctataatc caagcttacg tatttgtatt actactaagc ctctacttac
aagaaaacgt -------ata a
>Poeciliidae_Poecilia_caucana_2_1
atgcctcaat tgatccctgc accatga-tt agcact-gct agtcttttcc tgaaccattt
tttctgccat tgttttacca aaaatattaa aacactcttt tccagataac cccacccctc
aatctaaaca agatttacat aaaaataaat gagactgatc ---------- gtgacactaa
gcctgtttga ccaattttta agccctgttg tatgttggat tcccctagta gccattgcta
tcaccctacc ctgaattctc ttccctaacc ccacaacccg ctgagtaaac aaccgaaact
taacctctca aaactgattt ctaagtcaag ccacctcaca gattttttta cccatcaacc
ctccaggaca taaatgagca cttcttctat catctttact gatcttttta gctacaataa
acacagcagg tctcctgcca tataccttca cccctacctc ccaactatca attaatatgg
gtcttgcagg cgctctctga atgggtgtgg tcatcctggg ggtacgaacc caaccaaccc
actccttagg acaccttcta cctgaagggg cacccgcact attaacccca atcctagtta
ttattgaaac aattagcctc ttcatccgcc ccattgccct tggagtccga cttaccgcta
acttaaccgc tggccacctc ctcattcaat taacctccac tgcaactctt gccatactaa
caattatacc tgtaacagca atctttaccg gtatcctcct tttcctcctt gcccttctag
aggcggcagt tgccttaatc caagcatacg tctttgttct cttactaagc ctttatttac
aagaaaacgt -------tta a
>Poeciliidae_Poecilia_orri_3_1
atgcctcaat tgatccctac accatga-tt agcact-gct aatcttctcc tgaaccattt
tctctgccat tgttttacca aaaatattaa aacactcttt tccggataac cctaccccgc
gatctaaaca ggatttacat aaaaataaat gagactgatc ---------- atgacactaa
gcctattcga ccaattttta agccctgttg tatgttgaat tcctctggta gccattgcta
tcaccttacc ctgaattctt ttccccagcc caacaacccg ttgattaaat aaccgaagtt
tgacctctca aaactgattt ctaagtcagg ccacctcaca gattttctta cccatcaacc
ccccgggaca taaatgagca cttcttttat catccttatt gatttttctg gctacaataa
acacagcagg tctcctgcca tatactttca ccccaacttc tcaactatct attaacatag
gtcttgctgg cgctttatga ataggcgtgg ttatcctagg aatacgaacc caaccaactc
actccctagg ccatcttcta cctgaaggag cacctgcact actaacccca atcctagtaa
ttattgaaac aatcagcctc tttattcgcc ctattgccct tggagtccga ctcaccgcta
atttaaccgc tggccacctc cttattcaac taacctctac tgcaactctt gctatactat
caattatacc tgtaacagca gtctttaccg gcatccttct cttcctcctt gcccttctag
aagcggcagt tgccttaatc caggcgtacg tctttgttct cctgttaagc ctatatctac
aagaaaacgt -------tta a
>Poeciliidae_Poecilia_reticulata_2_1
atgcctcaat taattcctac accgtga-tt agcatt-gct aatcttttcc tgaaccattt
ttaccgccat tgttcttcca aaagtactaa aacactcttt cccagataac cccaccattc
catctaaaca aaatttacgt gaaaacaaat gagactgatc ---------- atgacactaa
gcctatttga ccaattttta agccctgttg tatgttgaat tcctctggtg gccatcgcca
ttatattacc ctgaatttta tttcctagcc caacaacccg ctgggtaaac aaccgaaact
taacctcaca aaactgattt ttaggaaaat ccacctcaca aattttttta cctatcaacc
ccggcggaca taagtgagca attttattat catccctgtt gatttttctc actacaataa
atacagcagg cctactacct tatactttca cacccacttc ccaattatcc attaatatag
gttctgcagg tgccctgtga atgggaattg taattttggg aatacgaacc caaccaactc
actcccttgg acaccttcta cctgaagggg cacccgctct actaacccca gtcctagtta
ttatcgaaac aattagcctt tttattcgtc ctattgccct tggagttcga ctcacagcta
atttaaccgc tggtcacctc cttattcaat taacctctac agcaaccctt gccctattaa
caattatgcc tgttacagca atctttaccg gtgtacttct atttcttcnn nnnnnnnnnn
nnnnnnnnnn nnnnnnnnnn nnnnnnnnnn nnnnnnnnnn nnnnnnnnnn nnnnnnnnnn
nnnnnnnnnn nnnnnnnnnn n
>Poeciliidae_Poecilia_vivipara_3_1
atgcctcaac tgatccctac accatga-tt agcact-gct aatcttttcc tgaaccatta
tttctgctat tgttcttcca aaaatattaa aacactcctt cccagataac cccaccatcc
gatctaaaca agatttaaat gaaaacaaat gagactgatc ---------- atgacactaa
gcctattcga tcaattttta agccctgttg tatgttgaat tcccttggta gcaattgcca
tcatcttacc ctgaattctt tttcccagcc caacaacacg ttgaatcaac aaccgaaatt
taaccttcca aaactgattt ctaggtcaat ccacttcaca aattttcctg cctattaatc
ctaccggaca taaatgagca cttctactat catccttatt aattttcctc actacaataa
acacggcagg cctcctacca tatactttca cccccacttc ccaactatct attaatatgg
gccttgctgg cgccctatga atgggggttg taatcctagg aatgcgaacc caaccaactc
actcccttgg ccatcttcta cctgaaggtg cacccgcact actaacccca atcctagtta
ttattgaaac aattagcctt ttcattcgcc ccatcgccct tggggtccga ctcaccgcta
atctaaccgc tggccacctc cttattcaac taacctccac cgcaactctt gccctactga
caattatgcc tgtaacagca atttttaccg gcgtccttct atttctccta gccctcctag
aaggagcagt tgctttaatt caagcatacg tctttattct cctgctaagc ctgtacctac
aagaaaacgt -------cta a
>Poeciliidae_Pseudoxiphophorus_anzuetoi_1_1
atgccccagt taatccccgc tccttga-tt tgcata-cct attatcttcc tggtgggttt
atttgatagt tgttgtacct aaagtatcag catatatatt tccaaaagac ccaatatctc
aaactaaaca aaaaccacaa gcattatcct gacattgacc ---------- atgatattaa
gtttatttaa ccaattctta agccctttat ttatatgagt cccgctagca gcaattgctc
ttatcctacc ctgaatcctc ctaccttacc caacaacccg ttgaactaac aaccgatttt
tatccctcca aaactggttc ctcaaccgat tcacacaaca aattttttta cctatcaacc
cgcctggaca taagtgagca ttgcttttaa catccttaat gctctttctt gttacactaa
acacagcagg tcttctccca tacaccttta ccccgaccac acaattgtct ttaaacatag
gctttgccat tccactttga ttagccactg tgattctagg tatacgaact caacccactc
atgctcttgg tcatcttcta cctgaaggaa cacctacacc actaattccc gtcctaatta
tcatcgaaac aattagtctc tttattcgcc ctattgccct tggagtccga ctcactgcca
atttaaccgc aggccaccta ttaattcaac tagtctctac tgcaacctcc acccttatat
ttaccatacc tgtagtgaca atttttaccg ccacacttct tttcctcctt actctcttag
aagtggcagt agctataatt caagcatatg tttttgttct ccttttaagt ctctaccttc
aagaaaacgt -------cta a
>Poeciliidae_Pseudoxiphophorus_anzuetoi_2_1
atgccccagt taatccccgc tccttga-tt tgcata-cct attatcttcc tggtgggttt
atttgatagt tgttgtacct aaagtatcag catatatatt tccaaaagac ccaatatctc
aaactaaaca aaaaccacaa gcattatcct gacattgacc ---------- atgatattaa
gtttatttaa ccaattctta agccctttat ttatatgagt cccgctagca gcaattgctc
ttatcctacc ctgaatcctc ctaccttacc caacaacccg ttgaactaac aaccgatttt
tatccctcca aaactgattc ctcaaccgat tcacacaaca aattttttta cctatcaacc
cgcctggaca taagtgagca ttgcttttaa catccttaat gctctttctt gttacactaa
acacagcagg tcttctccca tacaccttta ccccgaccac acaattgtct ttaaacatag
gctttgccat tccactttga ttagccactg tgattctagg tatacgaact caacccactc
atgctctagg tcatcttcta cctgaaggaa cacctacacc actaattccc gtcctaatta
tcatcgaaac aattagtctc tttattcgcc ctattgccct tggagtccga ctcactgcca
atttaaccgc aggccaccta ttaattcaac tagtctctac tgcaacctcc acccttatat
ttaccatacc tgtagtgaca atttttaccg ccacacttct tttcctcctt actctcttag
aagtggcagt agctataatt caagcatatg tttttattct ccttttaagt ctctaccttc
aagaaaacgt -------tta a
>Poeciliidae_Pseudoxiphophorus_cataractae_1_1
atgccccaat taacccccgc cccttga-tt tgcata-cct attattttcc tgatgggttt
acttgatggt tgttttacct aaagtatcaa catatacatt tccaaaagac ccaacctctc
aaaccaaaca aaaaccacaa gcattatcct gacattgacc ---------- atgatattaa
gcttatttaa ccaattctta agcccttcat ttatatgagt tccgctagca gcaattgctc
taatcctacc ttgaatcctt ctaccttacc caacagcccg ttgaactaac aaccgatttt
tatccctcca aaactgattc ctcaaccgat tcacacagca gattttttta cctatcaacc
tacccggaca taaatgagca ttgcttttaa catccttaat gctttttctt gttacactaa
atacagcagg tcttctccca tacaccttta ccccaactac acaattgtct ttaaacatag
gcttcgccat tccactttga ttagccactg taattctagg tatacgaaca caacctactc
atgccctagg tcatcttcta cctgaaggga cacctacacc actaattccc gttctaatta
ttatcgaaac aatcagtctc tttatccgcc ccatcgccct tggagtccga ctcactgcca
atttaaccgc aggtcaccta ttaattcaac tagtttctac tgcaacctct actcttatat
ttaccatacc tgtagtgaca atttttaccg ccacacttct ttttctcctt actcttttag
aagtagcagt agctataatt caagcatatg ttttcgttct tctattaagt ctctacctcc
aagaaaacgt -------cta a
>Poeciliidae_Pseudoxiphophorus_cataractae_2_1
atgccccaat taacccccgc cccttga-tt tgcata-cct attattttcc tgatgggttt
acttgatggt tgttttacct aaagtatcaa catatacatt tccaaaagac ccaacctctc
aaaccaaaca aaaaccacaa gcattatcct gacattgacc ---------- atgatattaa
gcttatttaa ccaattctta agcccttcat ttatatgagt tccgctagca gcaattgctc
taatcctacc ttgaatcctt ctaccttacc caacagcccg ttgaactaac aaccgatttt
tatccctcca aaactgattc ctcaaccgat tcacacagca gattttttta cctatcaacc
tacccggaca taaatgagca ttgcttttaa catccttaat gctttttctt gttacactaa
atacagcagg tcttctccca tacaccttta ccccaactac acaattgtct ttaaacatag
gcttcgccat tccactttga ttagccactg taattctagg tatacgaaca caacctactc
atgccctagg tcatcttcta cctgaaggga cacctacacc actaattccc gttctaatta
ttatcgaaac aatcagtctc tttatccgcc ccatcgccct tggagtccga ctcactgcca
atttaaccgc aggtcaccta ttaattcaac tagtttctac tgcaacctct actcttatat
ttaccatacc tgtagtgaca atttttaccg ccacacttct ttttctcctt actcttttag
aagtagcagt agctataatt caagcatatg ttttcgttct tctattaagt ctctacctcc
aagaaaacgt -------cta a
>Poeciliidae_Pseudoxiphophorus_diremptus_1_1
atgccccaat taatccccgc cccttga-tt tgcata-cct gttattttcc tgatgggttt
acttgatgat tgttttacct aaagtatcaa catatacatt tccaaaagac ccaacctctc
aaaccaaaca aaaaccacaa acattatcct gaaattgacc ---------- atgatattaa
gtttatttaa ccaattctta agcccttcat ttatatgagt tccgctagca gcaattgctc
ttatcctacc ttgaatcctt ctaccttacc caacagcccg ttgaactaac aaccgatttt
tatccctcca aaactgattc ctcaaccgat ttacacagca gattttttta cctattaacc
tacccggaca taaatgagca ttgcttttaa catccttaat actttttttt attacactaa
atacagcagg tcttctccca tacaccttta ccccaaccac acaattgtct ttaaacatag
gcttcgccat tccactttga ttagccactg taattctagg tatacgaaca caacctactc
atgccctagg tcatcttcta cctgagggga cacctacacc actaatcccc gttctaatta
tcatcgaaac aatcagtctc tttatccgcc ccatcgccct tggagtccga ctcactgcca
atttaaccgc aggtcaccta ttaattcaac tagtttctac tgcaacctct actcttatat
ttaccacacc tgtagtagca atttttacca ccacacttct ttttctcctt actcttttag
aagtagcagt agctataatt caagcatatg ttttcgttct cctattaagt ctctacctcc
aagaaaacgt -------cta a
>Poeciliidae_Pseudoxiphophorus_diremptus_2_1
atgccccaat taatccccgc cccttga-tt tgcata-cct gttattttcc tgatgggttt
acttgatgat tgttttacct aaagtatcaa catatacatt tccaaaagac ccaacctctc
aaaccaaaca aaaaccacaa acattatcct gaaattgacc ---------- atgatattaa
gtttatttaa ccaattctta agcccttcat ttatatgagt tccgctagca gcaattgctc
tcatcctacc ttgaatcctt ctaccttacc caacagcccg ttgaactaac aaccgatttt
tatccctcca aaactgattc ctcaaccgat ttacacagca gattttttta cctattaacc
tacccggaca taaatgagca ttgcttttaa catccttaat actttttttt attacactaa
atacagcagg tcttctccca tacaccttta ccccaaccac acaattgtct ttaaacatag
gcttcgccat tccactttga ttagccactg taattctagg tatacgaaca caacctactc
atgccctagg tcatcttcta cctgagggga cacctacacc actaatcccc gttctaatta
tcatcgaaac aatcagtctc tttatccgcc ccatcgccct tggagtccga ctcactgcca
atttaaccgc aggtcaccta ttaattcaac tagtttctac tgcaacctct actcttatat
ttaccacacc tgtagtagca atttttacca ccacacttct ttttctcctt actcttttag
aagtagcagt agctataatt caagcatatg ttttcgttct cctattaagt ctctacctcc
aagaaaacgt -------cta a
>Poeciliidae_Pseudoxiphophorus_litoperas_1_1
atgccccaat taatccccgc tccttga-tt tgcata-cct gttatcttcc tggtgggttt
atttgatagt tgttatacct aaagtatcag catatatatt tccaaaagac ccaatatctc
aaaccaaaca aaaaccacaa gcattatcct gacattgacc ---------- atgatattaa
gtttatttaa ccaattctta agccctttat ttatatgagt cccgctagca gcaattgctc
ttatcctacc ctgaatcctc ctaccttacc caacaacccg ttgaactaac aaccgatttt
tatccctcca aaactgattc cttaaccgat tcacgcaaca aattttttta cctatcaacc
cgcctgggca taaatgagca ttgcttttaa catccttgat gctctttctt gttacactaa
acacagcagg tcttctccca tataccttta ccccgaccac acaattgtct ttaaacatag
gctttgccat tccactttga ttagccactg tgattctagg tatacgaact caacctactc
atgctctagg tcatcttcta cctgaaggaa cacctacacc actaattccc gtcctaatta
tcatcgaaac aattagtctc tttattcgcc ctattgccct tggagtccga ctcactgcca
atttaaccgc aggccaccta ttaattcaac tagtctctac tgcaacctcc acccttatat
ttaccatacc tgtagtgaca atttttaccg ccacacttct tttcctcctt actctcttag
aagtggcagt agctataatt caagcatatg tttttgttct ccttttaagt ctctaccttc
aagaaaacgt -------tta a
>Poeciliidae_Pseudoxiphophorus_litoperas_2_1
atgccccaat taatccccgc tccttga-tt tgcata-cct gttatcttcc tggtgggttt
atttgatagt tgttatacct aaagtatcag catatatatt tccaaaagac ccaatatctc
aaaccaaaca aaaaccacaa gcattatcct gacattgacc ---------- atgatattaa
gtttatttaa ccaattctta agccctttat ttatatgagt cccgctagca gcaattgctc
ttatcctacc ctgaatcctc ctaccttacc caacaacccg ttgaactaac aaccgatttt
tatccctcca aaactgattc cttaaccgat tcacgcaaca aattttttta cctatcaacc
cgcctgggca taaatgagca ttgcttttaa catccttgat gctctttctt gttacactaa
acacagcagg tcttctccca tataccttta ccccgaccac acaattgtct ttaaacatag
gctttgccat tccactttga ttagccactg tgattctagg tatacgaact caacctactc
atgctctagg tcatcttcta cctgaaggga cacctacacc actaattccc gtcctaatta
tcatcgaaac aattagtctc tttattcgcc ctattgccct tggagtccga ctcactgcca
atttaaccgc aggccaccta ttaattcaac tagtctctac tgcaacctcc acccttatat
ttaccatacc tgtagtgaca atttttaccg ccacacttct ttttctcctt accctcttag
aagtggcagt agctataatt caagcatatg tttttgttct ccttttaagt ctctaccttc
aagaaaacgt -------tta a
>Poeciliidae_Pseudoxiphophorus_obliquus_1_1
atgccccaat taatccccgc cccttga-tt tgcata-cct attatcttcc tgatgggttt
acttgatggt tgttttacct aaagtatcaa catatatatt cccaaaagac ccagcctctc
aaaccaaaca aaaaccacaa gcattatcct gacattgacc ---------- gtgatattaa
gcttatttaa ccaattttta agcccttcat ttatatgagt cccgctagca gcaattgctc
ttatcctacc ctgaatcctc ctaccttacc caacagcccg ttgaactaac aaccgatttt
tatccctcca aaactgattc ctcaaccgat tcacacaaca gattttttta cctatcaacc
cacccgggca taaatgagca ctgcttttaa catccttaat gctttttctt gttacactaa
atacagcagg tcttctccca tacaccttta ccccgaccac acaattgtct ttaaacatag
gcttcgccat tccactttga ctagccaccg taattttagg tatacgaaca caacctaccc
atgccctagg tcatcttcta cctgaaggaa cacctacacc actaatcccc gttctaatta
tcatcgaaac aatcagtctc tttatccgcc ccatcgccct tggagtccga ctcactgcca
atttaaccgc aggtcaccta ttaatccaac tagtttctac tgcaacctct actcttatat
ttaccatacc tgtagtaaca atttttaccg ccacacttct ttttctcctt actcttttag
aagtagcagt agctataatt caagcatatg ttttcgttct cctattaagt ctctaccttc
aagaaaacgt -------cta a
>Poeciliidae_Pseudoxiphophorus_obliquus_2_1
atgccccaat taatccccgc cccttga-tt tgcata-cct attatcttcc tgatgggttt
acttgatggt tgttttacct aaagtatcaa catatatatt cccaaaagac ccagcctctc
aaaccaaaca aaaaccacaa gcattatcct gacattgacc ---------- gtgatattaa
gcttatttaa ccaattttta agcccttcat ttatatgagt cccgctagca gcaattgctc
ttatcctacc ctgaatcctc ctaccttacc caacagcccg ttgaactaac aaccgatttt
tatccctcca aaactgattc ctcaaccgat tcacacaaca gattttttta cctatcaacc
cacccgggca taaatgagca ctgcttttaa catccttaat gctttttctt gttacactaa
atacagcagg tcttctccca tacaccttta cccctaccac acaattgtct ttaaacatag
gcttcgccat tccactttga ctagccaccg taattttagg tatacgaaca caacctaccc
atgccctagg tcatcttcta cctgaaggaa cacctacacc actaatcccc gttctaatta
tcatcgaaac aatcagtctc tttatccgcc ccatcgccct tggagtccga ctcactgcca
atttaaccgc aggtcaccta ttaatccaac tagtttctac tgcaacctct actcttatat
ttaccatacc tgtagtaaca atttttaccg ccacacttct ttttctcctt actcttttag
aagtagcagt agctataatt caagcatatg ttttcgttct cctattaagt ctctaccttc
aagaaaacgt -------cta a
>Poeciliidae_Pseudoxiphophorus_tuxtlaensis_1_1
atgccccaat taatccccgc cccttga-tt tgcata-cct gttattttcc tgatgggttt
acttgatggt tgttttacct aaagtatcaa catatacatt tccaaaagac ccaacctctc
aaaccaaaca aaaaccacaa gcattatcct gacattgacc ---------- atgatattaa
gcttatttaa ccaattctta agcccctcat ttatatgagt tccgctagca gcaattgctc
ttatcctacc ctgaattctt ctaccttacc caacagcccg ttgaactaac aaccgatttt
tatccctcca aaactgattc ctcaaccgat tcacacagca gattttttta cctatcaacc
tacccggaca taaatgagca ttgcttttaa catccttaat gctttttctt gttacactaa
atacagcagg tcttctccca tacaccttta ccccaaccac acaattgtct ttaaacatag
gcttcgccat tccactttga ttagccactg taattctagg tatacgaaca caacctaccc
atgccctagg tcatcttcta cctgaaggga cacctacacc actaatcccc attctaatta
tcatcgaaac aatcagtctc tttatccgcc ccatcgccct cggagtccga ctcactgcca
atttaaccgc aggtcaccta ttaattcaac tagtttctac tgcaacctct actcttatat
tcaccatacc tgtagtgaca atttttaccg ccacacttct ttttctcctt actcttttag
aagtagyagt agctataatt caagcatatg ttttcgttct cctattaagt ctctacctcc
aagaaaatgt -------cta a
>Prochilodontidae_Prochilodus_mariae_3_1
atgccccaac taaaccccgc cccttgg-tt cgccat-tct tgtcttctct tgattagttt
tcctaataat cattccctcc aaagtcctaa aacatacctt taccaacgag cctaccgcac
ttagcaccga aaaacccaaa actgaaccct gaaactgacc ---------- atggcactaa
acttctttga ccaatttata agtcccacat atttaggcat tcccctgatt gccgtagcac
taaccttccc ctgaatctta tatccttcac catcaaaccg atgacttaat aaccgactca
ttactcttca gagctggttt attaatcgct tcactcaaca gctcctcctc cccctaaatc
caggcggaca taaatgagcc cttattttaa cttctctaat aattttcctt ttatcactaa
atatgcttgg actccttcca tacactttta ccccaacaac acaactatct ttaaacatag
gattagcagt gcccttctga ttagcaacag ttattatcgg aatgcgtaat caaccaactg
cagccctggg ccacctccta ccagaaggaa cccccgtccc tctaattccc gtactaatta
ttatcgaaac aattagccta tttattcgac cactagccct aggagtccga ctaacagcca
acctaacagc cggccacctc ttaattcaac tcattgcaac tgcagctttt gtccttctac
caataataac aacagtagcc attctaactg caacagttct tttccttctc acacttctag
aggtcgcagt agccataatt caagcctacg tatttgttct ccttctaagc ctttacctac
aagaaaacgt -------ctn n
>Profundulidae_Tlaloc_hildebrandi_1_1
nnnnnnnnnn nnnnnnnnnn nnnnnnnnnn nnnnnnnnnn nnnnnnnnnn nnnnnnnnnn
nnnnnnnnnn nnnnnnnnnn nnnnnnnnnn nnnnnnnnnn nnnnnnnnnn nnnnnnnnnn
nnnnnnnnnn nnnnnnnnnn nnnnnnnnnn nnnnnnnnnn nnnnnnnnnn atgacattaa
gcttttttga ccaattcata agccccacac tcctaggcat tcccctaatt gcccttgccc
tcaccctccc atgaatccta ttccctcagc cctcatcacg ttgaataaac aaccgccttt
taacccttca aagctgattt attcgccaat tcacacaaca aattttcttg cccgtaaata
ttccaggaca taaatgagct gtcctcctta catctttaat actaatcctt agttccttaa
acatgttagg cctgcttccc tacacattta cccccaccac acaactatct cttaatatag
catttgccgt tccactctga ctagccacag taattattgg gcttcgaaac caacccaccc
atgccttagg acaccttctc ccagaaggaa cccccactct ccttatcccg gttcttatta
ttatcgaaac aatcagcctt tttattcgac ccctagccct aggggttcga cttacagcaa
acctcactgc aggacactta ttaattcaac tcatcgccac agctgcattc gtcctccttc
caattatgcc aacaacagca atcttaacct caattctcct ctttcttcta actattctgg
aagttgccgt tgccatgatt caagcatacg tatttgttct tcttttaagc ctatacctac
aagaaaacgt -------ctn n
>Rhamphichthyidae_Steatogenys_elegans_3_1
atgcctcaac taaaccccgc cccctgg-tt tgcaat-cct cttattttca tgactagtct
tcttaactat tctccccacc aaaatgcaag ctcacacgta ttttaatgaa ccctcaccta
caaatgttga aaagcctaaa accgagccct gaacctgacc ---------- atgatagcca
acctatttga ccaatttata agccccacat acttaggtat tcccctaatt gtacttgcct
tgggcctccc gtgaatctta tggccttccc catcaagccg ttgactgaac aatcgcctga
ttacactgca aagctggttc cttaaccgct tcacgcaaca actcctcctc cccattaaca
cagggggaca taagtgagcc ctaattttgg cctcacttat ggcctttctg ctatcaataa
atctattagg ccttctcccc tacaccttca cccctacaac ccagctatct ttaaatatag
gcctcgccgt acctttctga ctcgccaccg taattattgg catgcgaaat caaccaactg
cagctcttgg tcacctcctc ccggaaggga ctccaacacc acttatccca gttcttattg
ttattgaaac aattagccta tttatccgac ccctcgccct cggcgtccga cttacagcaa
accttacagc cggccacctc cttattcaac ttattgcaac cgctgccttt accctaatgg
ccacaataac gacagttgcc ctccttacca catcagttct cttcctatta acactgctag
aaattgcagt cgcaataatt caagcctatg tctttgtact cctcctaagc ctnnnnnnnn
nnnnnnnnnn nnnnnnnnnn n
>Sternopygidae_Eigenmannia_virescens_3_1
atgccccaac taaaccctgc cccatga-ct tgcaat-cct attattctca tgatttattt
tcttagcgat tctccccgcc aaagtaataa aacatacctt cactaatgac ccaacggctc
taagcacaaa aacacctaag actgaaccct gaaactgacc ---------- atggcactaa
atttctttga tcaatttata agccccacac acctaggaat tcccctcatc gcaatcgccc
tcagcctccc ttgagtctta tacccctctc catccgaccg gtgacttaat aaccgactaa
ttaccctaca ggcctgattt ataaaccgct ttacacaaca acttcttctc ccacttaacc
ctggaggaca caagtgagcc ctcattctaa cctccctaat agtttttcta ctaagcatca
acctgttagg actccttcca tacacattca ccccaacaac acaactttca ctcaatatag
gcctagccgt gccattctga ttagcaacgg taattattgg tatacgaaac caaccaactg
cggcccttgg tcacctctta ccagaaggga cccctgttct acttatccct gttcttattg
tcatcgaaac aattagctta tttattcggc ccctcgccct aggtgttcga ttaacagcca
acctaacagc cggccacctt cttattcaac taattgcaac cgccgctttc gtcatgctcc
caacaataac aacactagcc ctactaactg ccaccgtttt attcctacta accctgctag
aagttgcagt tgccatgatt caggcctacg tatttgtact tctactgagc ctctacctac
aagaaaacgt -------ata a
>Cichlidae_Bujurquina_mariae_1_1
atgccacagc tcaatcccac accttga-tt tgccat-tat aatcttctct tgactagtct
tcgtaactat tctaccccca aaagttttag cacacacctt cccaaatgaa tccacctctc
aaagcacaga aaaacctaaa acagagccct gaaattgacc ---------- atgacactaa
gcttttttga tcaatttatg agccccacat atttaggtat tccattaata actattgccc
tagctttacc ctgagtcctt tatattaaac ccacaacccg ttgagtaaat aaccgcttac
ttacccttca aagctgattt attagccgtt ttacccaaca aatctttcaa cccttaagtt
taggaggcca caaatgagct cttttattta cctctcttat acttntttta attacactaa
atatactagg cctgttacct tataccttca cacccacgac acaactctcc cttaatatag
cattcgccgt tcccctatga ttagccacag taattattgg tatgcgaaat cagcctacac
acgcactagg tcacctctta cctgaaggta cacctactct tttaatcccc atcctaatta
ttatcgaaac aattagtctt tttattcgac ctttagcttt aggcgtacga ctaacagcaa
acctaacagc cggacatctt ttaattcaat taattgctac agccgcattc gtccttcttt
ctttaatacc aaccgttgca ttattgacag ccattctact ctttttatta actctattag
aagtcgccgt agctataatt caagcttacg tatttgtcct tctcttaagc ctttatttac
aagaaaacgt -------cta a
>Cichlidae_Amphilophus_amarillo_1_1
atgccacagc ttaacccagc cccttga-tt tgccat-ctt agtcttctcc tgactgatct
tcttgacagt catccccccg aaagtcctag cccactcctt cccaaatgaa cctacccccc
aaagcacaga aaaacccaaa acagaaccct gaaactgacc ---------- atgacattaa
gcttctttga tcaatttatg agccccacac acttcggagt cccactaatt gcccttgcct
tagcactacc ctgaattctc taccctaaac ctacaactcg ctgattaaac aaccgcctcc
taacccttca aggctgattc atcaaccgct ttacccaaca aatttttcag cccctcagcc
taggtggcca caaatgagca gttctcctaa cctccctaat gctattcctt attacactaa
acatactagg cctcctgcct tacactttca cacccacgac acaactttcc ctcaacatag
catttgccgt ccccctttga ctcgcaacag taatcatcgg aatacgatac caacccaccc
atgcgttagg ccatcttctc ccagaaggaa ctcctgttct cctcatcccc gtcctaatta
ttatcgaaac aattagtcta ttcatccgac ccttagctct aggcgtccga ctgacagcaa
acctaacagc cggccatctc ctaattcaac taattgccac cgccgcatcc gttcttctcc
cattaatacc aaccgtggcc ctacttacag ccattcttct actcctacta acactattag
aggtagccgt tgccataatt caagcctacg tgtttgtact tcttttaagc ctctaccttc
aagaaaacgt -------cta a
>Curimatidae_Curimatopsis_evelynae_1_1
atgccccaat taaaccccac cccctgg-tt tactat-tct agtctttgcc tgattggtat
ttttaataat tattccttct aaagttctta agtacacctt tactaatgag cctacacccc
ttagcgtcga aaaacctaaa actgaaccct gaaactgacc ---------- atggcactaa
atttcttcga ccagttcata agccccacat atataggcat cccattaatt gccattgcac
ttactttccc gtgaattcta tttccatcac catcaagtcg atggttaaat aatcgactta
ttacactgca gggctgattt attaaccgct ttacacaaca gctcctactc ccactcaatc
tgggcggaca taaatgagct ttaattctaa cctctttaat aattttccta ttatcactca
atatgctagg cctccttcca tataccttta cccctacgac acagctgtcc cttaatttag
gactagctgt acccttctga ttggcaactg ttattgttgg catacgtaat caaccaaccg
cagcactagg acatctcctt ccagaaggaa cccctgttcc attaatccct atccttatta
ttattgagac aattagccta tttattcgac cgctggcact cggagtccga ctgactgcta
acctcacagc tggccacctc cttattcaat taattgcaac agcagccttc gtgcttctgc
ccataataac aacagtcgcc atcctgacta ctacagtact tttcttacta acacttttag
agattgcagt agcaataatt caagcctacg tatttgtttt attactaagc ctatatctac
aagaaaacgt -------cta a
>Geotriidae_Geotria_australis_1_1
atgccacaat taaaccccgc cccctgg-tt ctctat-gtt taccatctca tggctagtaa
ttctcctgct acttatacca gctattatat cgtaccaaac acaaaatata atctcaacac
aacaaaccac aaaactagaa caacccctct gaacctgacc ---------- atgacactaa
caatttttga ccaattctcc tcccctgtga tactaggcct gccactaaca tgactagcta
tacttgtccc aagttttata atcgtaactc aatcatcaaa attccttaaa tcccgctaca
acacaatatt agagcccttt ttgacaggag tcacacaaca actaatacta cccgtcaacc
cacaaggaca taaatgagcc cttatttact tagcaacaat gatatttatc ttaacaatca
acctgctcgg acttctgcct tatatcttca caccctcaac ccaactctcc ataaacatag
gcctagccat ccccctttga ttagctacag tcctagtagg aatacaaaaa aaaccagttg
aatctctagc ccacctacta ccagaaggta ccccaactgc actaatcccc gcactaatta
ttatcgagac ctttagttta tttattcgac ctatcgccct gggaattcga ctgacagcga
atcttacagc aggccaccta ttaattcaac ttatttcaac tgcatccttc gtcatatcat
catatttacc ta---tttca atcattacct ccattttact attactttta actgtcttag
aattagcagt tgctataatc caagcatatg tctttatttt acttttaacc ctgtacctcc
aagaaaacat -------cta t
>Ariidae_Cathorops_fuerthii_2_1
atgccccaat taaaccccgc cccatga-tt catcat-cct tgtcttctca tgactaattt
tcttaacagt aattccccca aaaattttaa gccacacctt tacaaatgat attacaacac
taaataccaa agaccttaaa tcaaacacct gaaactgacc ttggcactaa ttggcactaa
atctatttga ccaattcatg agccccacat atctgggtat ccccctaatt gccatctcac
taacactccc ctgaatacta gtcccctctc caaccaaccg ctacctaaat aaccgcctaa
tctccgccca aaactgattt atcaaaacct ttacacaaca actacttacc cccttaaatc
ctggaggaca caaatgagct acaatccttg cctccctaat aatctttatt ctcacattaa
atatattagg cctactacca tatacattta cacctacgac tcaactatcc ctaaatatag
gtttagctgt cccactctga ttagccacaa ttattattgg aatacgaaac cagcccacag
tagccctagg ccacctcctt cctgaaggaa cccccacccc cttaatccca atcctaatta
ttattgaaac tattagttta tttattcgac ccctcgcact aggcgtacga cttacagcca
acctcacagc cggccaccta ctaattcaac taatctcaac cgcaacaatc accctaatac
ccctaataac tacagtagca acattcactg ccattcttct agtactttta acccttctag
agattgcagt agcttttatt caagcttacg tgtttgtatt actactaagc ctttacctac
aagaaaacgt -------tta a
>Ariidae_Cathorops_spixii_2_1
atgccccaat taaaccccgc cccatga-tt catcat-cct tgtcttttca tgactaattt
tcttaacagt gattccccca aaaattttaa gccatacctt tacaaatgac atcacaacac
taaataccaa aaaccttaaa tcaaacacct gaaactgacc ttggcactaa ttggcactaa
acctatttga ccaatttatg agccccacat atttaggtat tcccctaatt gccctctcac
taacactacc ctgaatacta gttccctctc caaccagccg ctacctcaat aaccgcctaa
tctccgccca aaactgattc atcaaaacct ttacacaaca actacttacc cccttaaatc
ctggaggaca caaatgagca acaatccttg cctccctaat aatctttatt ctcacattaa
acatattagg tctgttacca tatacattta cacctacaac tcaactatca ctaaacatag
gcttagctgt cccactctga ttagccacaa ttattattgg gatacgaaat caacccacag
tagccctagg tcacctcctt cctgaaggaa cccctactcc cttaatccca atcctaatta
ttattgaaac cattagttta ttcattcgac ccctcgcact gggcgtacga cttacagcta
acctcacagc cggccaccta ttaattcaac taatctcaac cgcaacaatt accctaatac
ccctgataac cacagtagca acattcactg ccattcttct agtactttta acccttctag
aaattgcagt agcttttatt caagcttatg tgtttgtact actactaagc ctttacctac
aagaaaacgt -------tta a
>Cichlidae_Cichla_mirianae_2_1
atgccacagc tcaacccttc accttga-tt cgccat-cct aattttctcc tgactaattt
tcctaacaat tattccccca aaagtcctag cacactcctt tccaaacgaa cccgcctcac
aaagcaccaa agcacccaaa acagaacctt gaaactgacc ---------- atgacactaa
gcttctttga ccaattcatg agccccacat atttaggaat cccactagtc gcactggccc
taagcctacc ctgaatactt taccccaaac cctcagcccg ctgactaaat aaccgcctac
ttaccctcca aggatggttt attaatcgct tcacccaaca aatctttcaa cccctaagcc
tagggggcca caaatgagcc gccttactaa cctccttaat actatttctt attacactaa
acatgctagg cctactgccc tacaccttta cacccacaac acaattatcc ctcaatatag
catttgccgt tcccctatga cttgctaccg taatcatcgg catacgaaat caaccaactc
atgcactagg ccatcttcta ccagaaggca caccaaccct ccttattcct atcctcatca
ttatcgagac aatcagttta tttatccgac ccctagccct aggggtacga ctaacagcaa
acctgacagc cggccacctc cngattcaac tcattgccac tgctgcattt gtccttcttc
ctctaatacc aacaattgca ctactaacag ccattctcct gcttctactt acactcctag
aagtggccgt ggccataatt caagcttacg tatttgtcct cctcnnnnnn nnnnnnnnnn
nnnnnnnnnn nnnnnnnnnn n
>Cichlidae_Cichla_ocellaris_2_1
atgccacaac tcaatccctc accttga-tt cgccat-cct aattttctcc tgattaatct
tcctaacaat tattccccca aaagttctag cacactcctt tccaaacgag cccgccccac
aaagcaccaa gacacttaaa acagagccct gaaactgacc ---------- atgacactaa
gcttcttcga ccaatttatg agccccacat atctaggaat tccactaatc gcgctagccc
taagtttacc ctgagtactt taccccaaac cctcagcgcg ctgactaaat aaccgcctac
tcaccctcca agggtgattt attaaccgct tcacccaaca gatcttccaa cccttaagcc
tagggggtca caaatgagcc accttactaa cctccctaat acttttcctt attacgctaa
acatgttagg cctgttaccc tacaccttta cacctacaac acaattatcc ctcaacatag
catttgccgt tcccctatga cttgctaccg taatcattgg catgcgaaac caaccaactc
atgcattagg ccatctttta ccagaaggca caccaaccct cctcatcccg atcctcatca
ttatcgaaac aatcagtcta tttatccgac ccctagccct gggagtgcgg ctaacagcaa
acttaacagc cggccatctc ctaatccaac tcattgccac tgctgcattc gtcctcctcc
ctctgatacc aacagttgca ctactaacag ctaccctcct acttctacta acacttctag
aagtagccgt agccataatt caagcttacg tatttgttct cctcttaagc ctctatctac
aagaaaacgt -------cta n
>Cichlidae_Cichla_orinocensis_3_1
atgccacaac tcaatccctc accttga-tt cgccat-cct aattttctcc tgactaattt
tcctaactat tattccccca aaagttctag cacattcctt tccaaacgag cccgctccac
aaagcaccaa aacacttaaa acagaaccct gaaactgacc ---------- atgacactaa
gcttctttga ccaattcatg agccccacat atttaggaat tccactaatc gtactagccc
taagtttacc ctgagtactt tttcccaaac cctcagcccg ctgactaaat aaccgcctac
tcaccctcca agggtgattt ataaaccact tcacccaaca gatcttccaa cccctaagcc
tagggggcca caaatgagcc gccttactaa cttccttaat actattcctt atcacgctaa
acatattagg cctattgccc tacaccttta cacctacaac acaattatcc cttaacatag
cgtttgccgt tcccctatga cttgctaccg taattatcgg catgcgaaac caaccaactc
atgcactagg ccatcttctg ccagaaggca caccaaccct cctcatccct attctcatca
ttattgaaac aatcagttta tttatccgac ccctggccct gggagtgcga ctaacagcaa
acctgacagc cggccatctc ctaattcaac tcattgctac tgctgcattt gtcctcctcc
ctctaatacc aacagttgca ttactaacgg ccactctcct gcttctactt acacttctag
aagtggccgt agctataatt caagcttacg tatttgttct cctcttaagc ctctatctac
aagaaaacgt -------cta n
>Cichlidae_Cichla_pleiozona_1_1
atgccacaac tcaatccctc accttga-tt cgccat-cct aattttctcc tgactaatct
tcctaacaat tattccccca aaagttctag cacactcctt tccaaacgag cccgccccac
agagcaccaa gacacttaaa acagaaccct gaaactgacc ---------- atgacactaa
gcttctttga tcaatttatg agccccacat atctaggaat cccactgatc gcgctagccc
taagtttacc ctgagtactt taccccaaac cctcagcgcg ctgactaaat aaccgcctac
tcaccctcca aggatgattt attaaccgct tcacccaaca aatcttccaa cccttaagcc
taggaggcca caaatgagct gccttactga cctccctgat acttttcctt attacgctaa
acatgttagg cctattaccc tacaccttta cacctacaac acaattatcc ctcaatatag
catttgccgt tcccctatga cttgctaccg taatcattgg catacgaaac caaccaactc
atgcattagg ccatctttta ccagaaggca caccaaccct cctcatccct atcctcatca
ttatcgagac aatcagtcta ttcatccgac ccctagccct gggagtgcgg ctaacagcaa
acctaacagc cggccatctc ctaattcaac tcattgccac tgctgcattt gtcctcctcc
ctctaatacc aacagttgca ctactaacag ccaccctcct acttctactg acacttctag
aagtggccgt agccataatt caagcttacg tatttgtcct cnnnnnnnnn nnnnnnnnnn
nnnnnnnnnn nnnnnnnnnn n
>Cichlidae_Cichla_thyrorus_1_1
atgccacaac tcaacccttc accttga-tt cgccat-cct aattttctcc tgactaattt
tcctaacaat tattccccca aaagttctag cacactcctt tccaaacgaa cccgcctcac
aaagcaccaa aacacccaaa acagaacctt gaaactgacc ---------- atgacactaa
gcttctttga ccaattcatg agccccacat atttaggtat tccactaatc gcactagccc
taagcctacc ctgagttctt taccccaaac cctcaacccg ctgactaaat aaccgcctac
taaccctcca aggatgattt attaatcgtt tcacccaaca gatcttccaa cccctaagcc
tagggggcca caaatgagcc accttactaa cctccttgat actgtttctt attacactaa
atatgctagg cctactgccc tacaccttta cacctacaac acaattatcc ctaaatatag
catttgccgt tcccctatga cttgccaccg taatcatcgg catacgaaac caaccaactc
atgcactagg ccatcttcta ccagagggca caccaaccct ccttatcccc atcctcatca
ttatcgaaac aatcagttta tttatccgac ccctagccct aggagtacga ctaacagcga
acctgacagc cggccacctc ctgattcaac tcattgccac tgctgcattt gtccttcttc
ctctaatacc aacagttgca ctacttacag ccattctcct gcttctactt acacttctag
aagtggccgt agccataatt caagcttacg tatttgtcct cctcttaagc ctctacctac
aagaaaacgc -------cta n
>Cichlidae_Cichla_vazzoleri_1_1
atgccacagc tcaacccttc accttga-tt caccat-cct aattttctcc tgactaattt
tcctaacaat tattccccca aaagttctag cacactcctt tccaaacgaa cccgcctcac
aaagcaccaa aacacccaaa acagaacctt gaaactgacc ---------- atgacactaa
gcttctttga ccaattcatg agccccacat atttaggtat tccactaatc gcactagccc
taagcctacc ctgagttctt taccccaaac cctcagcccg ctgactaaat aaccgcctac
taaccctcca aggatgattt attaatcgtt tcacccaaca gatcttccaa cccctaagcc
tagggggcca caaatgagcc accttactaa cctccttgat actgtttctt attacactaa
atatgctagg cctactgccc tacaccttta cacctacaac acaattatcc ctaaatatag
catttgccgt tcccctatga cttgccaccg taatcatcgg catacgaaac caaccaactc
atgcactagg ccatctccta ccagagggca caccaaccct ccttatcccc atcctcatca
ttatcgagac aatcagttta tttatccgac ccctggcctt aggagtacga ctaacagcga
acctgacagc cggccacctc ctgattcaac tcattgccac tgctgcattt gtccttcttc
ctctaatacc aacagttgca ctacttacag ccattctcct gcttctactt acacttctag
aagtggccgt agccataatt caagcttacg tatttgttcn nnnnnnnnnn nnnnnnnnnn
nnnnnnnnnn nnnnnnnnnn n
>Cichlidae_Cribroheros_rhytisma_1_1
atgccacagc ttaacccaac accttga-tt tgccat-ctt agtcttctct tgattagtct
ttttgacagt catcccccaa aaagtcttag cccactcctt tccaaatgaa cccacccctc
aaagcacaga aaaacccaaa acagagccct gaaactgacc ---------- atgacattaa
gcttttttga tcaattcatg agccccacgt acttcggagt cccactaatt gcccttgcct
taaccctacc ctgaatcctt tatcctaaac ccactacccg ctgactaaac aaccgcctct
taacccttca aggctgattt attaaccgct tcacccaaca gatcttccaa cccctcagtc
tcggcggcca taaatgagcc gttctattga cctccctaat actatttctt attacactaa
atatgctagg cctgctaccc tacactttta cacctacaac ccaactctcc ctcaacatag
catttgccgt ccccctatga ctagcaacag taatcattgg agtacgaaac cagcccaccc
atgcgctagg acatcttctt ccagaaggca cccccacctt ccttatcccc atcctaatca
taattgagac aattagccta tttattcgac cactagccct gggtgtccga ctaaccgcaa
acttaacagc cggccatctc ctaattcaac taatcgccac cgccgcatct gtccttcttc
cattaatacc aaccgtggct ctactaacag ccattctcct ttttctacta acactactag
aagtagccgt cgccataatt caagcctacg tatttgtact tcttttaagc ctctaccttc
aagaaaacgt -------cta a
>Cichlidae_Herichthys_labridens_1_1
nnnnnnnnnn nnnnnnnnnn nnnnnnnnnn nnnnnnnnnn nnnnnnnnnn nnnnnnnnnn
nnnnnnnnnn nnnnnnnnnn nnnnnnnnnn nnnnnnnnnn nnnnnnnnnn nnnnnnnnnn
nnnnnnnnnn nnnnnnnnnn nnnnnnnnnn nnnnnnnnnn nnnnnnnnnn atgacactaa
gctttttcga tcaattcatg agccccacat actttggaat cccactaatc gcccttgccc
tagccttgcc ctgaatcctc taccctaaac ccacagcccg ctgattaaac aaccgcctcc
taaccctcca aagctgattt atcaaccgct tcacccaaca aatctttcaa cccctcaacc
taggagggca caaatgagca gccctactaa cctcacttat actattcctc attacactaa
atatgctagg cctcctcccc tacaccttca cacctacaac acaactttcc ctcaacatag
catttgccgt ccccctatga ttagcaacag taatcattgg aatacgaaac caacccaccc
atgcattagg ccaccttctc ccagaaggaa ctcccattct tctcattcca gttttgatta
tcatcgaaac aattagcctg ttcatccgac ccctggccct aggtgttcga ctgacagcca
atttaacagc tggtcatctc ctaatccaac taatcgccac cgccgcatcc gtcctcctcc
cactcatacc tgccgttgct ctactcacaa ctattcttct cttcttacta acactattag
aagtagctgt cgccataatt caagcctacg tatttgtact tctcttaagc ctctacctcc
aagaaaacgt -------cta a
>Cichlidae_Herichthys_minckleyi_1_1
nnnnnnnnnn nnnnnnnnnn nnnnnnnnnn nnnnnnnnnn nnnnnnnnnn nnnnnnnnnn
nnnnnnnnnn nnnnnnnnnn nnnnnnnnnn nnnnnnnnnn nnnnnnnnnn nnnnnnnnnn
nnnnnnnnnn nnnnnnnnnn nnnnnnnnnn nnnnnnnnnn nnnnnnnnnn atgacactaa
gcttttttga ccaattcatg agccccacac actttggaat cccactaatc gcccttgccc
tagccctacc ctgggtcctc taccctaaac ccacagctcg ctgattaaac aaccgcctcc
taacccttca aggctgattc atcaaccgct tcacccaaca aatcttccaa cccctcagcc
taggcgggca caaatgagca gtcctactta cctcccttat actatttctc atcacactaa
acatgctagg cctcctcccc tacaccttca cacctacaac acaactctcc ctcaacatgg
cattcgctgt tcccctatga ttagcaacag ttattattgg aatacgaaat caacctaccc
atgcattagg ccaccttctc ccagaaggaa ctcccactct cctcatccca gttttaatca
tcatcgaaac aattagccta ttcatccgac ccctcgccct aggtgttcga ctgacagcca
acttaacagc cggccatctc ctaatccaac taatcgccac cgccgcatcc gtcctcctcc
cacttatacc agctattgct ctactcacag ctatccttct cttcttacta acactattag
aagtagctgt cgccataatt caagcctacg tatttgtact tcttttaagc ctctaccttc
aagaaaacgt -------cta a
>Cichlidae_Herichthys_minckleyi_2_1
nnnnnnnnnn nnnnnnnnnn nnnnnnnnnn nnnnnnnnnn nnnnnnnnnn nnnnnnnnnn
nnnnnnnnnn nnnnnnnnnn nnnnnnnnnn nnnnnnnnnn nnnnnnnnnn nnnnnnnnnn
nnnnnnnnnn nnnnnnnnnn nnnnnnnnnn nnnnnnnnnn nnnnnnnnnn atgacactaa
gcttttttga ccaattcatg agccccacat actttggaat cccactaatc acccttgccc
tagccttacc ctgaatcctc taccctaagc ccacagctcg ctgattaaac aaccgtctcc
taacccttca aggctgattc atcaaccgct ttacccaaca aattttccag cccctcagcc
taggaggaca caaatgagca gccctactca cctcgcttat actatttctc atcacactaa
atatgctagg tctccttccc tacaccttca cacctacaac acaactctcc ctcaacatgg
cattcgctgt ccccctatgg ttagcaacag ttatcattgg aatacgaaac caacctaccc
atgcattagg ccaccttctt ccagaaggaa ctcccgttct cctcattccg gtcttgatca
ttatcgaaac aattagccta ttcatccgac ccctggccct aggtgttcga ctgacagcca
acttaacagc cggccatctc ctaatccaac taatcgccac cgccgcatcc gtcctcctcc
cacttatacc agctgttgct ctactcacag tcacccttct cttcttacta acactattag
aagtggctgt cgccataatt caagcctacg tatttgtact tcttttaagc ctctaccttc
aagaaaacgt -------cta a
>Cichlidae_Satanoperca_acuticeps_1_1
atgccacaac taaacccctc accctga-tt cctcat-ctt agtcttttcc tgactaattt
ttttgacagt cattcctcca aaagtcgtag catactcttt cccaaacgat cccacctctc
agagtacaga aaaaccccaa acagagccct gaaactgacc ---------- atggcactaa
gcttcttcga ccaatttata agccccacat atttaggcat ccccttaatc gccctagctc
tgacccttcc ctgggtgctt ttccccaagc ctgcagctcg ctgactaaac aatcgccttc
ttacatctca agggtggttt ataagccgct tcgctcaaca aatctttcaa cctattaacc
taaacggaca taaatgagca gccctactca cctccataat attatttctt cttacactta
acatacttgg cttacttccc tacaccttta cacccactac acaactttcc ctaaatatag
catttgcagt tcccctctga ctagctaccg taattattgg tatacgaacc caaccaacac
acgccctagg acaccttctg ccagaaggaa cccccactct ccttattcca atcctaatta
ttattgaaac aattagcctt tttattcgac ctcttgcact aggagttcga ctaacagcaa
acctaacagc tggccatctt cttattcaac taatcgccac cgccgcattt gttctcttgc
ctctaatacc tgccgttgct ctaatgacag ccatcctcct cctcctcctg accctactag
aagtggccgt ggcaataatt caggcctatg tatttgttct ccttctaagc ctctatttac
aagaaaacgt -------ctn n
>Cichlidae_Satanoperca_daemon_2_1
atgccacaat taaacccatc gccttga-tt cgccat-ctt agtcttttcc tgactaattt
tcttgacagt cattccacca aaagtcttag cacattcttt cccaaatgaa cctacccctc
agagtacaga aaaacctaag acagagccct gaaactgacc ---------- atgacactaa
gttttttcga ccagtttata agccccacat acctgggaat ccccttaatt gcgctggccc
taaccctgcc ctgagtacta ttccctaagc ccacgacccg ctgactaaac aaccgcgttc
tcacacttca agggtggttt attaaccgct tcgcccaaca aatctttctg cccatcaacc
taagcgggca caaatgagcc gccctactta cctcagtaat actgttcctt attaccctca
acatactagg gctactcccc tacaccttca cacctaccac acaactctcc ctaaacatag
catttgcagt tcccttatga ctagccaccg taattatcgg aatacgaaac caaccaacac
acgcactagg ccacctatta ccagaaggta cccccaccct cctcattcca gtactaatca
tcatcgaaac aatcagcctt tttattcgac ctcttgcact aggggtacga ttgacagcaa
acttaacagc agggcatctc ctcatccaac taattgcaac cgccgcatcc gttcttctgc
ccctaatacc caccattgcc ctactaacag ccaccctcct cctccttctc accttattag
aagttgccgt agctataatt caagcctacg tattcgtcct tctcttaagc ctttacctac
aagaaaacgt -------cta a
>Cichlidae_Satanoperca_leucosticta_2_1
atgccacaac ttaacccatc accctga-tt cgccat-ctt agtcttttcc tgactaatct
tcttaacagt cattcctcca aaagtcctag cacactcttt tccaaacgaa cccactcctc
aaagtacgga aaaacctaaa acagaaccct gaaactgacc ---------- atggcactaa
actttttcga tcaatttata agccctgtat acttcggaat tcccctaatt gccttagccc
taactcttcc ctgagtgctc tttcctaaac ctacaacccg ttggcaaaac aaccgccttc
tcacacttca gggatgattt attaatcgct tcgcccagca aatctttcag cctgtaaacc
taaatggaca taaatgagca gccctactta cctcaataat actgttcctc attacactaa
acatattagg ccttctccct tatactttta cacctactac acaactttcc ctaaatatag
catttgccgt ccctctatga atggctactg taattattgg tatacgaaat caaccaacac
acgccctagg acacttattg ccagaaggaa cccccacact ccttattcca gtactgatca
ttatcgaaac aatcagcctt tttattcgac cactcgcact aggggttcga ttgactgcta
acctaacagc tggtcacctt ctgattcagt taattgcaac cgccgcattc gttcttttac
cactgatacc tactgttgca ctattaacag ccattctcct tttcttatta accctgctag
aagtagctgt agctataatt caagcttacg tatttgtcct tctactaagc ctctatctnn
nnnnnnnnnn nnnnnnnnnn n
>Cichlidae_Satanoperca_lilith_2_1
atgccacaat taaacccatc gccttga-tt cgccat-ctt agtcttttcc tgactaattt
ttttaacagt catcccacca aaagtcttag cacattcttt cccaaatgaa cctacccctc
aaagtacaga aaaacctaag acagaaccct gaaactgacc ---------- atggcactaa
gttttttcga ccagtttata agccctacat atctaggagt ccccttaatt gctctagccc
tgactctgcc ctgagtactt tttcctaagc ccacaacccg ctgactaaac aaccgcgtcc
tcacgctcca aggatgattt atcaaccgct tcgcccaaca aatcttcctg cccatcaacc
taaacggaca caaatgagcc gccctactaa cctcaacaat actgttcctt attacactca
atatattagg actactcccc tacaccttca cacccactac acaactctcc ctaaacatag
catttgcagt ccccctgtga ctagccaccg taattatcgg aatacgaaat caaccaacac
acgcactagg tcacctatta ccagaaggca cccccaccct cctcattcca gtgctgatta
tcatcgaaac aatcagcctc tttattcgac ccctcgcact aggggttcga ttaacagcaa
acttaacagc agggcacctc ctcatccaac taattgcaac cgccgcattc gtcctgctcc
ccctaatacc caccgttgct ctactaacag ccgcccttct cttcctcctt accctcctag
aagtagccgt agccataatt caagcctacg tgttcgtcct tctcttaagc ctttatctac
aagaaaacgt -------cta a
>Cichlidae_Satanoperca_lilith_3_1
atgccacaat taaacccatc gccttga-tt cgccat-ctt agtcttttcc tgactaattt
ttttaacagt catcccacca aaagtcttag cacattcttt cccaaatgaa cctacccctc
aaagtacaga aaaacctaag acagaaccct gaaactgacc ---------- atggcactaa
gttttttcga ccagtttata agccctacat atctaggagt ccccttaatt gctctagccc
tgactctgcc ctgagtactt tttcctaagc ccacaacccg ctgactaaac aaccgcgtcc
tcacgctcca aggatgattt atcaaccgct tcgcccaaca aatcttcctg cccatcaacc
taaacggaca caaatgagcc gccctactaa cctcaacaat actgttcctt attacactca
atatattagg actactcccc tacaccttca cacccactac acaactctcc ctaaacatag
catttgcagt ccccctgtga ctagccaccg taattatcgg aatacgaaat caaccaacac
acgcactagg tcacctatta ccagaaggca cccccaccct cctcattcca gtgctgatta
ttatcgaaac aatcagcctc tttattcgac ccctcgcact aggggttcga ttaacagcaa
acttaacagc agggcacctc ctcatccaac taattgcaac cgccgcattc gtcctgctcc
ccctaatacc caccgttgct ctactaacag ccgcccttct cttcctcctt accctcctag
aagtagccgt agccataatt caagcctacg tgttcgtcct tctcttaagc ctttatctac
aagaaaacgt -------cta a
>Cichlidae_Satanoperca_pappaterra_2_1
atgccacaac tcaacccatc accctga-tt cgctat-ctt aatcttttcc tgactaatct
tcttaacagt cattcctcca aaagtcctag cacactcctt cccaaacgag cccacttctc
aaagtacaga aaaacctaaa acagaaccct gaaactgacc ---------- atggcactaa
attttttcga ccaatttata agtcctgtat acttcggaat tcccctaatt gccttagccc
taacacttcc ctgagtgctt tttcctaaac ctacaacccg ttgacaaaac aaccgcctcc
ttacacttca aggatggttt attaaccgat ttgcccaaca aatctttcaa cccgtaaacc
taaacggaca taaatgagca gccctactta cctcaataat actgttcctc attacactaa
atatattagg cctactcccc tatactttta cacctactac acaactttcc ctaaatatag
cattcgctgt ccctctatga atggctactg taattattgg tatacgaaac caaccaactc
acgccctagg acacttattg ccagaaggaa cccccacact ccttattcca gtactaatta
ttatcgaaac aatcagcctt tttattcgac cactcgctct aggagtccga ttaactgcta
acctaacagc tgggcacctt ctcattcagt taattgctac cgccgcattt gttcttttac
ccctaatacc taccgttgca ctattgacag ccgtcctcct tttcttatta accttactag
aagtggctgt agctataatt caagcttacg tattcgttct tctactaagc ctnnnnnnnn
nnnnnnnnnn nnnnnnnnnn n
>Loricariidae_Hypostomus_affinis_3_1
atgcctcagc taaacccagc cccatga-tt cgcaat-tct cgtgttttct tgactagtat
ttctagcagt agttccaaac aaagttttaa accacacctt tacaaatgaa ctaacatcca
tcagctcaca aaaacttaaa tcagaaactt gaaactgacc ---------- atggcactaa
acttatttga ccaattcatg agccctacat tcctaggtat tcccctaatt gccatcgcat
taactctacc atgaatcctt gttccatccc cctccaaacg atgacaagat aaccgcctaa
ttactctcca aaactgattt gttaagtctt ttacacacca attactaacc cccctaagtc
caggaggaca caagtgagcc ctaatcctaa catccctaat aatttttatt ttatccctca
acatgttggg cctacttcca tacactttca ccccaacaac tcagctatcc ctaaatatag
gccttgctgt cccactctga ctagccacag ttattattgg attacgtaac caacctacag
tggctcttgg acaccttctt ccagaaggca ccccagttcc ccttattcca gtattaatta
ttattgaaac cattagctta ttcatccgac ctctcgcctt aggtgttcga ttaacagcca
accttaccgc tggccaccta ctaattcaac ttatttcaac cgcaacattc gttctcctac
caataataac aacagtagca ctcttcactg ccactctcct aattctcctt actcttctag
aggtggcagt tgccataatc caagcatatg tattcgtact attattaagc ctatatttac
aagaaaacgt -------cta a
>Loricariidae_Hypostomus_ancistroides_3_1
atgcctcagc taaacccagc cccatga-tt cgcaat-tct cgtgttttct tgactagtat
ttctagcagt agttccaaac aaagttttaa accacacctt tacaaatgaa ctaacatcca
tcagctcaca aaaacttaaa tcagaaactt gaaactgacc ---------- atggcactaa
acttatttga ccaattcatg agccctacat ttctaggtat tcccctaatt gccatcgcat
taactctacc atgaatcctt attccatccc cctccaaacg atgacaggat aaccgcctaa
ttactctcca aaactgattt gttaagtctt ttacacacca attactaacc cccctaaatc
caggaggaca caaatgagcc ctaatcctaa catccctaat aatttttatt ttatccctta
acatgctggg cctacttcca tacactttca ccccaacaac tcagctatcc ctaaatatag
gccttgctgt cccactctga ctagccacag ttattattgg attacgtaac cagcctacag
tggctcttgg acaccttctt ccagaaggca ccccagttcc cctaattcca gtattaatta
ttattgaaac cattagctta tttatccgac ctctcgcctt aggtgttcga ttaacagcca
accttaccgc tggccaccta ctaattcaac ttatctcaac cgcaacattc gttctcctac
caataataac aacagtagca ctcttcactg ccactctcct agttctcctt actctcctag
aagtggcagt tgccataatc caagcatatg tgttcgtact attattaagc ctatacttac
aagaaaacgt -------cta a
>Loricariidae_Hypostomus_plecostomus_1_1
atgcctcaac taaacccagc cccatga-tt cgcaat-tct cgtgttttct tgactagtat
ttctagcagt agtcccaaac aaagttttaa accacacctt tacaaatgaa ctagtatcca
tcagctcaca aaaacttaaa tcagaaactt gaaactgacc ---------- atggcactaa
acttatttga ccaattcatg agccctacat ttctaggtat tcccctaatt gccatcgcat
taactctacc atgaatcctt gtcccatccc cctcaaaacg atgacaagat aaccgcctaa
ttactcttca aaactgattt gttaagtctt ttacacacca attactaacc cccctaaatc
cagggggaca caaatgagcc ctaatcctaa catccctaat aatttttatt ttatccctta
acatgttagg cctacttcca tacactttca ccccaacaac acagctatcc ctaaatatag
gccttgctgt cccactctga ctagccacag ttattattgg attacgtaac caacctacag
tggctctcgg acaccttctc ccagaaggca ccccagttcc cctaattcca gtattaatta
ttattgaaac cattagctta tttatccgac ctctcgcctt aggcgttcga ctaacagcca
acctcaccgc tggccaccta ctaattcaac ttatttcaac cgcaacattc gttctcttac
caataataac aacagtagca ctcttcactg ccactctcct aattctcctt actctcctag
aggtagcagt tgccataatc caagcatatg tattcgtact attattaagc ctatatttac
aagaaaacgt -------cta a
>Pimelodidae_Phractocephalus_hemioliopterus_2_1
nnnnnnnnnn nnnntcccac cccatga-tt tgcaat-tct tgtattctca tgactaattt
tcctaacagt aatccccaac aaagtattaa atcacacttt tacaaatgaa attactacaa
tcagcgccga aaaacttaaa tcagacacct gaaattgacc ---------- atggcactaa
acctattcga ccaatttatg agccccacac atttgggtgt gccactaatt gcaattgcac
taaccctgcc ttgaacccta atcccctccc ccgccaaccg ttaccaaagt aaccgactag
tttccctaca aaactgattt attaaaacat tcacacaaca gctaatgtcg ccgctaaacc
tcggagggca taaatgagcc ttaatattga cttcactaat aatcttcatc ctaatactaa
atatgctagg tctactacca tacacgttca cacctacaac tcagctatcc ttaaacatag
gactagcagt gcctctatgg ctggcaactg ttattattgg cctacgaaat caaccaaccg
cagcgctagg ccacctacta ccagaaggga cacccacccc ccttattcca gtactaatta
ttatcgaaac aattagccta tttatccgac cccttgccct aggggttcga ctcacagcta
acctaacggc aggtcacctg ctgattcaac taatctcaac agcaacaatt accctactgc
ccataataac aacagtggca gcgataactg caattttact aattctacta acattactag
aagtagcagt agctataatc caagcttacg tatttgtatt actactaagc ctctacttac
aagaaaacgt -------ata a
>Poeciliidae_Poecilia_caucana_3_1
atgcctcaat tgatccctgc accatga-tt agcact-gct agtcttttcc tgaaccattt
tttctgccat tgttttacca aaaatattaa aacactcttt tccagataac cccacccctc
aatctaaaca agatttacat aaaaataaat gagactgatc ---------- gtgacactaa
gcctgtttga ccaattttta agccctgttg tatgttgggt tcccctagta gccattgcta
tcaccctacc ctgaattctc ttccctaacc ccacaacccg ctgagtaaac aaccgaaact
taacctctca aaactgattt ctaagtcaag ccacctcaca gattttttta cccatcaacc
ctccaggaca taaatgagca cttcttctat catctttact gatcttttta gctacaataa
acacagcagg tctcctgcca tataccttca cccctacctc ccaactatca atcaatatgg
gtcttgcagg cgctctctga atgggtgtgg tcatcctggg ggtacgaacc caaccaaccc
actccttagg acaccttcta cctgaagggg cacccgcact attaacccca atcctagtta
ttattgaaac aattagcctc ttcatccgcc ccattgccct tggagtccga cttaccgcta
acttaaccgc tggccacctc ctcattcaat taacctccac tgcaactctt gccatactaa
caattatacc tgtaacagca atctttaccg gtatcctcct tttcctcctt gcccttctag
aggcggcagt tgccttaatc caagcatacg tctttgttct cttactaagc ctttatttac
aagaaaacgt -------tta a
>Poeciliidae_Poecilia_hispaniolana_2_1
atgcctcaat taatccctac gccatga-tt agcact-gct aatcttttcc tgaaccatta
tttctgttat tgttctgcca aagatattaa aacactcctt cccagataac cctaccatgc
catctaaaca agatttacat gaaaataaat gagactgatc ---------- atgacactaa
gcctattcga ccaattttta agccctgtta tatgttgaat ccccctggta gccattgcca
tcaccttacc ctgaatcctc tttccacgtc caacaacccg atgagtaaat aaccgaaatt
tgacctccca aaactgattt ttaagccaat ccacttcaca aattttccta cctattaacc
ctactggaca taaatgagcg cttctactat catctttatt gatcttcctc gctacaataa
acacagcagg tctcctacca tacactttca cccccacttc ccaattatct attaatatag
gtcttgccgg cgctctttga ataggtgtcg tgatcctagg aatacgaacc caaccaactc
actcccttgg tcatcttcta cctgaaggag cacccgcact actaacccca atcctagtta
tcattgaaac aattagcctc tttattcgtc ctattgccct cggagtccga ctcaccgcta
atttaaccgc tgggcacctc cttattcaac tgacctccac tgcaactctt gccatattga
caattatacc tactacagca atctttacgg gcatccttct tttcctcctc gccctcttag
aagcagcagt tgccttaatc caagcatacg tctttattct cctattaagc ctctaccttc
aagaaaacgt -------cta a
>Prochilodontidae_Prochilodus_brevis_3_1
atgccccaac taaaccccgc cccttgg-tt cgccat-tct tgtcttctct tgattagttt
tcctaacgat cattccctcc aaagtcctaa aacatacctt taccaacgag cctaccgcac
ttagcactga aaaacccaaa actgaaccct gaaactgacc ---------- atggcactaa
acttctttga ccaatttata agccccacat atttaggcat tcccctgatt gccgtagcac
taaccttccc ctgaatctta tatccttcac catcaaaccg atgacttaat aaccgactca
ttactcttca gagctggttt attaatcgct tcactcaaca gctcctcctc cccctaaatc
caggcggaca taaatgagcc cttattttaa cttctctaat aatcttcctt ttatcactaa
atatgcttgg actccttcca tatactttta ccccaacaac acaactatct ttaaacatag
gattagcagt gcccttctga ttagcaacag ttattatcgg aatgcgtaat caaccaactg
cagccctagg ccacctccta ccagaaggaa cccccgttcc tctaattccc gtactaatta
ttatcgaaac aattagccta tttattcgac cactggccct aggagtccga ctaacagcca
acctaacagc cggccacctc ttaattcaac tcattgcaac tgcagctttt gtccttctac
caataataac aacagtagcc attctaactg caacagttct tttccttctc acacttctgg
aggtcgcagt agccataatt caagcctacg tatttgttct cctcctaagc ctttatctac
aagaaaacgt -------ctn n
>Prochilodontidae_Prochilodus_magdalenae_3_1
atgccccaac taaaccccgc cccttgg-tt cgccat-tct tgtcttctct tgattagttt
tcctagcaat cattccctcc aaagtcctaa aacatacctt taccaacgac cctaccgcac
ttagcactga gaaacccaaa actgaaccct gaaactgacc ---------- atggcactaa
acttctttga ccaatttata agccccacat acttaggcat tcccctgatt gccgtagcac
taaccttccc atgaatctta tatccttcac catcaaaccg atgacttaat aaccgactca
ttacccttca gagctgattc attaatcgct tcactcaaca gctcctcctt cccctaaacc
caggcggaca taaatgagcc cttatcttaa cttctctaat aattttcctt ctatcactaa
acatgcttgg actcctccca tatactttta ccccaacaac acaactatct ttaaacatag
gattagctgt tcccttctga ttagcaacag ttattatcgg aatgcgtaat cagccaactg
cggccctagg ccacctccta ccagaaggaa cccccgtccc tttaattcct gtactaatta
tcatcgaaac aattagccta ttcatccgac cactagccct aggagtccga ctaacagcca
atctaacagc cggccacctc ttaattcaac ttattgcaac tgcggctttt gtcctcctac
caataataac aacagtagcc attctaactg ctacagttct tttccttctc acgcttctag
aggtcgcagt agccataatt caagcctacg tatttgtcct ccttttaagc ctttatctac
aagaaaacgt -------ctn n
>Prochilodontidae_Prochilodus_reticulatus_3_1
atgccccaac taaaccccgc cccttgg-tt cgccat-tct tgtcttctct tgattagttt
tcctagcaat tattccctcc aaagtcctaa aacatacctt taccaacgaa cctaccgcac
ttagcactga aaaacccaaa actgaaccct gaaactgacc ---------- atggcactaa
acttctttga ccaatttata agccccacat atttaggcat tcccctgatt gccgtagcac
taaccttccc atgaatctta tatccttcgc catcaaaccg atgacttaat aaccgactca
ttacccttca gagctgattc attaatcgct tcactcaaca actcctcctc cccctaaacc
caggcggaca taaatgagcc cttatcttga cttccctaat aattttcctt ttatcactaa
acatgcttgg actcctccca tacactttta ccccaacaac acaactatct ttaaacatag
gattagcagt acccttctga ttagcaacag tcattatcgg aatgcgtaat caaccaactg
cagccctagg ccacctccta ccagaaggaa cccccgtccc tctaattcct gtactaatta
ttatcgaaac aattagcctg tttatccgac cactagccct aggagtccga ctaacagcca
atctaacagc cggtcacctc ttaattcaac ttattgcaac tgcagccttt gttctcctac
caataataac aacagtagct atcctaactg ctacagttct tttcctcctc acgctcctag
aggtcgcagt agccataatc caagcctacg tatttgtcct ccttttaagc ctttatctac
aagaaaacgt -------ctn n
>Sciaenidae_Aplodinotus_grunniens_1_1
atgcctcaac taaacccatc tccctga-ct cgccat-tat agtctttgca tgaatgacat
ttttagtcat tgtcccaccc aaaattatag cccacatctt cccaaatgaa cccaccccac
aaagcacaga aaaatccaaa acagaaacct gaaattgacc ---------- atggctgtaa
gtctgttcga ccaatttata tcccctacct atctgggaat tccactacta gcccttgccc
tcaccctgcc ctgaatcttt tacccctccc cctccgcccg atgacttaac aatcgtttat
taacccttca aggctgattc attaatcggt ttacccaaca aatcctaacg cccctaagtc
tagggggaca taaatgagcc ttaatcttaa cctcccttat aattttcctc attaccctaa
acatcctagg cctcctcccc tacaccttca cccccaccac acaactgtcc ctcaacctgg
gccttgcatt tccactttga ctagccacag tgctcatcgg actacgaaac caaccaacag
cagccctagg acacctctta ccagaaggta cgcccacacc tcttatcccc gtcctaatta
ttatcgaaac aattagccta tttatccgcc ccctggccct aggtgtccga ttgaccgcta
atctaacagc cggtcacctt ttaatacaac tcacctccac agccgccttc gttcttttac
ctataatacc tacagtagct atcctcacaa caattcttct gttcttatta actcttttag
aagttgccgt ggctataatt caagcctatg tattcgtcct ccttctaagc ctctatctcc
aagaaaacgt -------cta a
>Sciaenidae_Cynoscion_acoupa_1_1
nnnnnnnnnn nnnnnnnnnn nnnnnnnnnn nnnnnnnnnn nnnnnnnnnn nnnnnnnnnn
nnnnnnnnnn nnnnnnnnnn nnnnnnnnnn nnnnnnnnnn nnnnnnnnnn nnnnnnnnnn
nnnnnnnnnn nnnnnnnnnn nnnnnnnnnn nnnnnnnnnn nnnnnnnnnn atgactgtaa
gcctcttcga ccagtttata tcccccacct acttaggaat tcccctatta gccatcgccc
ttaccctacc ctgagtcctc tacccctctc cctcggcccg atgacttaat aatcgcctcc
tcacccttca aagctgattc atcaaccggt ttacccaaca aattttaatg cccctaagcc
tgggcggaca caagtgagcc ctgatcctaa cctccctaat aatttttctt attaccctta
atatcctagg ccttctccct tacactttca cccctactac acaactatcc ctcaacctag
gccttgcagt cccactttga ttagccacag tgctaattgg actgcgtaac caaccaacgg
ccgccctcgg gcacctcctg ccagaaggca cccccacacc ccttatccca gtcctgatta
tcatcgagac aatcagccta ttcatccgcc cactagccct aggagttgga ctaaccgcca
atctcacagc cggccacctc ttaatgcaac tcacctctac agctgccttc gtcctcctct
caataatgcc caccgtagca attctcacaa cgattctcct attcctatta acactcttag
aagtcgctgt ggctataatt caagcctacg tatttgttct actcctaagc ctatacctcc
aagaaaacgt -------cta a
>Sciaenidae_Pachypops_fourcroi_1_1
atgccctaac taaatcccgc cccctgg-ct cgccat-cct ggtcttttcc tgacttacat
tcctaattat tataccacca aaaattatag cccatatttt cccaaacgaa ccaacccaac
aaagcacaga aaaacaagac acacaaacct gaaactgacc ---------- atggctgtaa
gcctcttcga tcaatttata tcccccactt ttttaggggt ccccctatta gccatcgccc
ttgccctccc ctgagtactc ttcccctccc cctcttcccg atgattaaat aaccgcctac
ttactcttca aagctggttc attaaccggt tcacccaaca aatcttcata cccattaatc
aaggcggcca taaatgagcc ctaatcttaa cctcccttat agtcttcctc attaccctaa
atattctagg acttcttccc tacactttca cccccaccac acaactatcc ctcaacctag
gactcgcagt accactctga ctagccacag tcctcatcgg cctacgaaac caacctacgg
cggctttagg acacctcttg ccagaaggca cccccacgcc ccttatcccc atcttaatta
ttatcgagac aattagccta ttcatccgcc ccctggccct tggtgtccga ctgactgcta
acctcacagc cggccacctc ctaatacaac ttacttctac agcaactttt gtactcctgt
ctataatacc cacagtagca gccctcacag caatcctgtt actcatacta accctgttag
aagtggccgt cgctataatt caagcctagg tatttgtatt gctattaann nnnnnnnnnn
nnnnnnnnnn nnnnnnnnnn n
>Sciaenidae_Plagioscion_auratus_1_1
atgcctcaac taaacccatc cccctgg-ct tgccat-cat agtcttctca tgacttacat
tcctaattat tatcccaccc aaaattatag cacacatctt cccaaatgag cccgccccac
aaagtacaga aaaaccaacc acagaaacct gaaactgacc ---------- atgactgtaa
gcctcttcga ccaatttgca tcccccacct acctaggaat tcccctacta gccctcgccc
tcacactacc ttgaattctg tacccgtccc cttctgcccg atggcttaac aaccgcctac
taaccctcca aggctgattt atcaaccgat ttacacaaca aatccttata cctctaagcc
tgggtggcca taaatgagcc ttaatcctga cttctcttat aattttcctt attaccctca
acatcctagg cctcctcccc tacactttta ctccaaccac ccaactatca ctcaacctaa
gccttgcggt ccccctctga ttggccacag tcctcattgg cctccgaaac cagcccacag
ctgccctagg acaccttctg ccagaaggca ccccaacacc ccttatcccc gtcctagtta
tcatcgaaac aattagccta tttatccgcc ccctggccct gggcgttcga ctaaccgcca
atctcacagc cggccacctc cttatgcaac ttacctctac agccgccttc gtccttctgt
ccataatgcc caccgtagca attcttacaa caattttact atttatacta acccttctag
aaattgccgt agctataatt caagcctacg tgtttgttct tctcctaann nnnnnnnnnn
nnnnnnnnnn nnnnnnnnnn n
>Sciaenidae_Plagioscion_squamosissimus_1_1
atgcctcaat taaatccatc cccctgg-ct tgccat-cat agtcttctca tgacttacat
ttctaattat tgtcccaccc aaaattatag ctcatatttt cccgaatgaa cccaccccac
aaagcacaga aaaaccaacc acagaaacct gaaactgacc ---------- atgactgtaa
gcctatttga ccaatttgca tcccctacct acctgggaat ccccttgcta gcccttgccc
tcaccctgcc ttgagtcctt tacccatccc cttccacccg atggcttaac aaccgcctgc
taaccctgca aggctgattt attaatcggt ttactcaaca aatccttatg ccccttagcc
tgggaggcca taaatgagcc ctaatcctaa cttcccttat aatctttctt attaccctaa
atattttagg ccttctcccc tacaccttta ccccaactac acaactgtcc ctcaatctca
gccttgcagt ccccctttga ttagccacag tcctcatcgg cctccgaaac caacccacag
ctgccctagg ccatctttta ccagaaggta cccccacacc ccttatcccc attttagtca
ttatcgaaac gattagccta tttattcgcc cactagccct aggtgttcga ctaactgcta
accttacagc tggccacctt cttatgcaac tcacctccac agccgccttc gtactcctat
ctataatacc tacagtagcg attcttacaa cgattctact atttatacta acccttttag
aagtcgctgt agctataatt caagcctacg tatttgtcct cctcctaann nnnnnnnnnn
nnnnnnnnnn nnnnnnnnnn n
>Sciaenidae_Plagioscion_squamosissimus_2_1
atgcctcaat taaatccatc cccctgg-ct tgccat-cat agtcttctca tgacttacat
ttctaattat tgtcccaccc aaaattatag ctcatatttt cccgaatgaa cccaccccac
aaagcacaga aaaaccaacc acagaaacct gaaactgacc ---------- atgactgtaa
gcctatttga ccaatttgca tcccctacct acctgggaat ccccttgcta gcccttgccc
tcaccctgcc ttgagtcctt tacccatccc cttccacccg atggcttaac aaccgcctgc
taaccctgca aggctgattt attaatcggt ttactcaaca aatccttatg ccccttagcc
tgggaggcca taaatgagcc ctaatcctaa cttcccttat aatctttctt attaccctaa
atattttagg ccttctcccc tacaccttta ccccaactac acaactgtcc ctcaatctca
gccttgcagt ccccctttga ttagccacag tcctcatcgg cctccgaaac caacccacag
ctgccctagg ccatctttta ccagaaggta cccccacacc ccttatcccc attttagtca
ttatcgaaac gattagccta tttattcgcc cactagccct aggtgttcga ctaactgcta
accttacagc tggccacctt cttatgcaac tcacctccac agccgccttc gtactcctat
ctataatacc tacagtagcg attcttacaa cgattctact atttatacta acccttttag
aagtcgctgt agctataatt caagcctacg tatttgtcct cctcctaann nnnnnnnnnn
nnnnnnnnnn nnnnnnnnnn n
>Sciaenidae_Plagioscion_ternetzi_1_1
atgccccaat taaacccatc cccctgg-ct tgccat-tat agtcttctca tgacttgtat
ttctaattat tattccacct aaaattatag ctcatatttt cccgaatgaa cccaccccgc
aaagcacaga aaaaccaacc acagaaacct gaaactgacc ---------- atgactataa
gcctcttcga ccaatttgca tcccccacct acctaggaat ccccttatta gcccttgccc
tcaccctacc ttgaatcctc tacccatccc cttccacccg atggcttaac aaccgcctgc
tgactctcca aggctgattt attaaccggt ttacccaaca aatccttata ccccttagct
tagggggcca taaatgagcc ttgatcctaa cttcccttat aatctttctt attaccctaa
atattttagg ccttctcccc tataccttta ccccaactac acaactatcc cttaatctca
gccttgcagt tcccctctga ttagccacag tccttatcgg cctccgaaat cagcccacag
ctgccctagg ccacctccta ccggaaggca cccccacacc ccttatcccc atcctagtta
ttatcgagac aattagccta tttattcgcc ccctggccct aggcgttcga ctaaccgcta
acctcacagc tggccacctc cttatgcaac tcacctctac agccgccttc gtcctcctat
ccataatacc cacagtagca gttcttacaa caattctgct tctcatacta accctcttag
aagtcgccgt agctataatt caagcctacg tatttgtcct tctcctaann nnnnnnnnnn
nnnnnnnnnn nnnnnnnnnn n
>Sternopygidae_Eigenmannia_limbata_1_1
atgccccaac taaaccctac cccatga-ct tgcaat-ctt attattctca tnnnnnnnnn
nnnnnnnnnn nnnnnnnnnn nnngtaataa aacacacctt tactaatgac ccaacaatcc
taagcacaaa aacacctaaa actgaaccct gaaactgacc atggcactaa atggcactaa
acttcttcga ccaattcata agccccacgc acctaggaat tccactcatc gcaattgccc
tcagcctccc ttgagttcta tacccctccc catccgaccg atgactaaac aaccgactaa
tcaccctcca agcctgattc atgaaccgct tcacgcagca actcctcctg cccctcaacc
cagggggaca caaatgagcc cttcnnnnnn nnnnnnnnnn nnnnnnnnnn nnnnnnnnnn
nnnnnnnnnn nnnnnnnnnn nnnnnnnnnn nncccacaac acaactttcc ctcaacatgg
gtctggccgt accattctgg ctggcaacag tgattattgg catgcgcaac caaccaaccg
cagcactcgg ccannnnnnn nnnnnnnnnn nnnnnnnnnn nnnnnnnnnn nnncttatta
tcatcgaaac aattagctta ttcattcgac ccctagccct aggcgttcga ctaacagcca
acctaacagc cggccacctt cttatccaac taatcgcaac cgccgctttc gttatgctcc
caacaataac aactctagcc ctactaaccg ccactgnnnn nnnnnttctc acccttcttg
aggttgcagt tgcaataatc caagcctacg tatttgttct cctactaagc ctctatctac
aagaaaacgt -------ata a
>Pimelodidae_Zungaro_zungaro_1_1
nnnnnnnnnn nnnnnnnnnn nnnnnnnnnn nnnnnnnnnn nnnnnnnnnn nnnnnnnnnn
nnnnnnnnnn nnnnnnnnnn nnnnnnnnnn nnnnnnnnnn nnnnnnnnnn nnnnnnnnnn
nnnnnnnnnn nnnnnnnnnn nnnnnnnnnn nnnnnnnnnn nnnnnnnnnn atggcactaa
acctatttga ccaattcata agccccacac acctgggcat ccccctaatc gcaatcgcgc
ttaccctgcc ttgaatccta gtaccctctc caactagccg ttaccaaaac aaccggctga
tttccctaca aaactgattc attaaaacat tcacacaaca gctgataatg cctctaaacc
aagggggaca caaannnnnn nnnnnnnnnn nnnnnnnnnn nnnnnnnnnn nnnnnnnnnn
nnnnnnnnnn nnnnnnnnnn nnnnnnnnnn nnnnnnnnnn nnnnnnnnnn nnnnnnnnnn
nnnnnnnnnn nnnnnnnnnn nnnnnnnnnn nnnnnnnnnn nnnnnnnnnn nnnnnnnnnn
nnnnnnnnnn nnnnnnnnnn nnnnnnnnnn nnnnnnnnnn nnnnnnnnnn nnnnnnnnnn
nnnnnnnnnn nnnnnnnnnn nnnnnnnnnn nnnnnnnnnn nnnnnnnnnn nnnnnnnnnn
nnnnnnnnnn nnnnnnnnnn nnnnnnnnnn nnnnnnnnnn nnnnnnnnnn nnnnnnnnnn
nnnnnnnnnn nnnnnnnnnn nnnnnnnnnn nnnnnnnnnn nnnnnnnnnn nnnnnnnnnn
nnnnnnnnnn nnnnnnnnnn nnnnnnnnnn nnnnnnnnnn nnnnnnnnnn nnnnnnnnnn
nnnnnnnnnn nnnnnnnnnn n
>Profundulidae_Tlaloc_labialis_1_1
nnnnnnnnnn nnnnnnnnnn nnnnnnnnnn nnnnnnnnnn nnnnnnnnnn nnnnnnnnnn
nnnnnnnnnn nnnnnnnnnn nnnnnnnnnn nnnnnnnnnn nnnnnnnnnn nnnnnnnnnn
nnnnnnnnnn nnnnnnnnnn nnnnnnnnnn nnnnnnnnnn nnnnnnnnnn atgacattaa
gcttttttga ccaattcata agccccacac tcctgggtat tcccctaatt gcccttgccc
tcaccctccc atgaatccta tttcctcaac cctcatcacg ttgaataaat aaccgccttt
taacccttca aagctgattt attcgtcaat ttacacaaca gattttctta cccgtaaata
ttccgggaca taaatgagct agcctcctta catccttaat actattcctt atctctgtaa
acatgttagg cctactcccc tatacattta cccccactac acaactatct cttaatatag
catttgccgt accactctga ctggccacag taattattgg gcttcgaaat caacccaccc
atgccttagg ccaccttctc ccagagggaa cccccactct tctcatccca gttctcatta
ttatcgaaac aatcagcctt tttattcgac ccttagcctt aggagttcga cttacagcaa
acctcactgc aggacaccta ttaattcaac ttatcgccac agctgcattc gtccttcttc
caattatacc aacaacagca atcctaacct caattcttct ctttcttcta acccttctag
aggttgccgt tgccatgatt caagcatacg tatttgttct tcttttaagc ctatacctac
aagaaaccgt -------ctn n
>Lebiasinidae_Lebiasina_astrigata_1_1
atgccccaac taaatccagc cccttga-tt tgcaat-cct tttattttct tgattaattt
ttttaataat tattccctcc aaagttttaa aacacacttt tactaatgaa cccacaacac
ttagtgccga aaagcctaaa actgagccct gaaactgacc ---------- atgacactaa
gctttttcga ccaattcata agccccacat acttaggagt acctctaatt gccgtagcat
tagtattccc ctgagttctc tacccttcac cctcagaccg atgattaaac aaccgtctaa
ttacgcttca aagctgattt atcaaccggt ttacccagca gcttctcctc ccactaaacc
ccggaggaca taagtgagcc ttaatcttaa tgtctttaat aattttcttg ctatctctca
acatacttgg cttattacct tacaccttta cccccacaac acaactatct ctaaatatag
gactagccgt tcctctctga ttggccacag taattattgg tctacgaaat caaccaacag
cagccctagg ccatcttcta ccagaaggaa cccctgtgcc cctgatcccc gtactaatca
tcattgaaac tattagttta tttattcgcc ctttggccct gggcgtacga cttactgcca
atctgactgc cggccacctt ttaattcaac ttatcgctac cgccgctttc gtactacttc
caataatacc aacagtagca gtcttaactg ccactgtttt attcctactc acacttctag
aagttgcagt agctataatt caagcatacg tatttgttct tcttttaagc ctgtatctac
aagaaaacgt -------cta a
>Lebiasinidae_Lebiasina_multimaculata_1_1
atgccccaac taaatccagc cccttga-tt tgcaat-cct tttattttct tgattaattt
ttttaataat tattccctcc aaagttttaa aacacacttt tactaatgaa cccacaacac
ttagtgccga aaagcctaaa actgagccct gaaactgacc ---------- atgacactaa
gctttttcga ccaattcata agccccacat acttaggagt acctctaatt gccgtagcat
tagtattccc ctgagttctc tacccttcac cctcagaccg atgattaaac aaccgtctaa
ttacgcttca aagctgattt atcaaccggt ttacccagca gcttctcctc ccactaaacc
ccggaggaca taagtgagcc ttaatcttaa tgtctttaat aattttcttg ctatctctca
acatacttgg cttattacct tacaccttta cccccacaac acaactatct ctaaatatag
gactagccgt tcctctctga ttggccacag taattattgg tctacgaaat caaccaacag
cagccctagg ccatcttcta ccagaaggaa cccctgtgcc cctgatcccc gtactaatca
tcattgaaac tattagttta tttattcgcc ctttggccct gggcgtacga cttactgcca
atctgactgc cggccacctt ttaattcaac ttatcgctac cgccgctttc gtactacttc
caataatacc aacagtagca gtcttaactg ccactgtttt attcctactc acacttctag
aagttgcagt agctataatt caagcatacg tatttgttct tcttttaagc ctgtatctac
aagaaaacgt -------cta a
>Acestrorhynchidae_Acestrorhynchus_falcirostris_1_1
nnnnnnnnnn nnattcctgc cccatga-ct gaccat-cct tattctcaca tggctcgttt
ttttgctaat tattccgcca aaaatactag catacatctt taataacgag cccaacgccc
ccactgctga caaatcttca aaaaatgtct gaaactgacc ---------- atgatactaa
gctacttcga ccaatttata agccccacgt acttaggcgt accattaatt gccattgctt
taaccctccc ttgaattttc ttccccctcc cttcaggcca gtggctgcaa aaccgactga
tcgccctaca aggctgattt attaaccgat ttacatatca acttcttatt ccgctaaatt
cagaggggca caaatgagca ttaattttga cctcactaat aatttttctc ttgaccataa
acattctagg gctttttcct tataccttca ctcctaccac ccaactctcc cttaatatgg
ggcttgctgt cccactatga ttagcaacag taattattgg aatacgaaat caaccgactg
tagctctagg acacctcctg ccagaaggca cccccatccc cctaattccc attctaatta
ttattgaaac catcagttta tttattcgcc ccctagcctt gggtgtacga ctaacagcta
acctaacagc cgggcatctc ttgattcaat taatcgcaac cgcagcctac gttttactcc
caacaatatt aaccgtggcc ctcctaacag ccatagtact ttttttatta accctcttag
aggttgcagt agcaataatt caggcttacg tctttgtttt gcttctcagc ctgtatcttc
aagaaaatgt -------gta n
>Acestrorhynchidae_Acestrorhynchus_falcirostris_2_1
nnnnnnnnnn nnnnnnnnnn nnnnnnnnnn nnnnnnnnnn nnnnnnnnnn nnactcgttt
ttttgctaat tattccacca aaaatactag catatatctt taataacgag cccgacgccc
ccactgctga caaatcttca aaaaatgtct gaaactgacc ---------- atgatattaa
gctatttcga ccaatttata agccccacat acttaggcgt accattaatt gccattgctt
taaccctccc ttgaattttc ttccccctcc cttcaagtca gtgactgcaa aaccgactga
ttgccctaca aggctgattt attaaccgat ttacatatca acttcttact ccactaaatt
cagaggggca caaatgagca ttaattttaa cctcactaat aatttttctc ttgaccataa
atattctggg actttttcct tataccttta cccctacgac ccagctctcc cttaatatag
gacttgctgt cccactatga ttagcaacag taattattgg aatacgaaac caaccgactg
tagccctagg gcacctcctg ccagaaggca cccccatccc cctaatcccc attctaatta
ttattgaaac catcagttta tttattcgcc ccctggcctt aggtgtacga ctaacagcta
acctaacagc cgggcatctc ttgattcaat taatcgcaac cgcagcctac gtcttacttc
caacaatatt aactgtggcc ctcctaacag ccatagtact ttttttatta accctcttag
aggtcgcagt agcaataatt caggcttacg tctttgtttt gctcctcagc ctgtatctcc
aagaaaannn nnnnnnnnnn n
>Acestrorhynchidae_Acestrorhynchus_altus_1_1
nnnnnnnnnn nnnnnnnnnn nnnnnnnnnn nnnnnnnnnn nnnntcttcc tgactaattt
ttttactgat tatccccccc aaagttctta aacacacttt caacaacgaa cccaccacac
tcagctccaa aacccctaaa acaagtacct gaaattgacc ---------- ttggcactaa
atttttttga ccagtttata agcccaaatt ttataggggt cccactaatt gccctcgccc
ttactttccc ttgaattctc taccccacac cctcaaaccg gtggctccac aaccgagtcc
tcacgctaca gggctgattt actaaccgct ttacacaaca actccttctg ccattaaacc
cggggggcca caaatgagca ttaattctaa cttcactaat aatctttatt ttaagcataa
atctactggg cctccttcca tacactttca cccctacaac tcagctctca ctcaacatgg
gccttgccgt cccattttga ctagcgacag tgatcattgg catacgaaat cagccaactg
cagccctagg acaccttcta ccagaaggca cccccatccc actaatccca gtcctcattg
ttatggaaac aattagctta ttcattcgac ctttagccct gggcgttcga ttaactgcta
atttaactgc tggacacctc cttattcaac tcattgcaac cgcagttttt gtcctcctac
ccctaataat aacagtagct ttactcacat tcatagtcct ctttctatta acactacttg
aaattgcggt cgcaataatt caagcnnnnn nnnnnnnnnn nnnnnnnnnn nnnnnnnnnn
nnnnnnnnnn nnnnnnnnnn n
>Acestrorhynchidae_Acestrorhynchus_britskii_1_1
nnnnnnnnnn nnnnnnnnnn cccctga-tt ccttatatct agtaactaca tggctaattt
ttttattaat catcccctct aaagttctta aacacacatt taataatgag cctacaccct
tagacaccga aaaatctaaa ataaacgcct gaaattgacc ---------- atggcattaa
atttttttga tcaatttata agcccaacat atctaggggt mcctttaatt accgtggccc
taaccttccc ttgaatttta tayccaaccc cctcaaaccg atgattacac aatcgtctta
ttacactgca gggatgatct attaaccgtt ttacacaaca actttttttg ccattgaatc
aaggggggca caagtgagca cttatcataa cctcactaat aatttttctt ttaagcataa
acatattagg gcttcttcca tacactttta cccctaccac tcagctctcc cttaatatgg
gccttgccgt accattttga ttagcaactg taattattgg gctacgaaat caaccaaccg
cagccctagg ccatctcctg ccagaaggaa cccccacacc cctggtccca gtcctcatta
tcatcgaaac tattagctta tttatccgac ctttagcctt aggcgtccga ctgacagcca
acctcactgc cggacatctt ctaattcaac tcattgcaac cgcagccttt gttttgctgc
ccatgataac aaccgtggcc ctacttacat ctatagtact ctttnnnnnn nnnnnnnnnn
nnnnnnnnnn nnnnnnnnnn nnnnnnnnnn nnnnnnnnnn nnnnnnnnnn nnnnnnnnnn
nnnnnnnnnn nnnnnnnnnn n
>Acestrorhynchidae_Acestrorhynchus_grandoculis_1_1
nnnccccagt taaacccagc tccttga-tt taccat-tat ggtctctgcc tgattaatct
tcctactaat tatcccttct aaggttctta aatacacctt caacaacgaa cctgcctccc
taaatactaa gaaatccaaa atatacgcct gagattgacc ---------- atggcattaa
atttttttga ccaattttta agcccaacat acctagggat acctctaatt acactagccc
ttatacttcc atgaatccta tatccatccc cctcagatcg atggctacat aaccgactta
ttacactaca aggctgattc attaaccgtt ttacacaaca acttttttta ccattaaatc
aaggtggcca caaatgagca ctaatcctaa cctcactaat aatttttctt ctaaccataa
atatactggg gctacttcct tataccttca cccctacgac tcaactctca ctaaacatag
gtcttgccgt acccttttga ttagcaacag taattattgg actacgaaat caacctactg
tagctttagg tcaccttcta ccagaaggta ccccaattcc cttaatccca gttcttatta
ttatcgaaac gattagctta tttattcgac ctttggcctt aggggtacga ctaacagcta
atctaactgc tggacatctt ctaattcaac ttattgcaac cgcagccttc gtcttactgc
caataatgac aactgtggcc ctccttacat ccgtagttct gttcttatta actctacttg
aagttgcggt cgcaataatt caagcctatg tatttgtcct tttgctgagc ctgtatcttc
aagaaaacgt -------ata a
>Acestrorhynchidae_Acestrorhynchus_microlepis_1_1
nnnnnnnnnn nnnnnnnnnn nnnnnnnnnn nnnnnnnnnn aacagcttca tgactgattt
ttttattaat tatcccctct aaggttctta aacacacatt taataatgaa cctaccccac
taagtactga aaaacccaaa acaaacgcct gagactgacc ---------- atggcattaa
atttttttga ccagtttata agcccaacat acctgggagt ccccctaatc gcagtagccc
tcactttccc ctgaatccta tatccatccc cctcaaaccg atgactacac aaccgcctta
ttacactaca agggtgattt attaaccgct ttacacaaca acttttttta ccattaaacc
aaggaggcca caaatgagca cttattataa cctcattaat aatctttctt ttaagcataa
atatgctagg gctcctacca tataccttta ccccyaccac ccaactctcc ctcaatatag
gccttgctgt accattttga ttagcaaccg taattattgg gctacggaat caaccaaccg
cagctttagg tcatctctta ccagagggca ccccagtgcc tttaatccca gtactaatta
ttatcgaaac cattagctta tttatccgac ctttagcctt aggcgttcga ttaacagcca
acctaaccgc tggacatctt cttattcaac ttattgcaac cgcagctttt gttttattgc
ctataataac aactgtggct ctactcacag ccgtagtcct cttcctactc acacttcttg
aggttgcagt agcaataatt caagcctacg tctttgttct tnnnnnnnnn nnnnnnnnnn
nnnnnnnnnn nnnnnnnnnn n
>Acestrorhynchidae_Acestrorhynchus_microlepis_2_1
nnnnnnnnnn nnnnnnnnnn nnnnnna-tt caccat-ttt aacagcttca tgactgattt
ttttattaat tatcccctct aaggttctta aacacacatt taataatgaa cctaccccac
taagtactga aaaacccaaa acaaacgcct gagactgacc ---------- atggcattaa
atttttttga ccagtttata agcccaacat acctgggagt ccccctaatc gcagtagccc
tcactttccc ctgaatccta tatccatccc cctcaaaccg atgactacac aaccgcctta
ttacactaca agggtgattt attaaccgct ttacacaaca acttttttta ccattaaacc
aaggaggcca caaatgagca cttattataa cctcattaat aatctttctt ttaagcataa
atatgctagg gctcctacca tataccttta ccccyaccac ccaactctcc ctcaatatag
gccttgctgt accattttga ttagcaaccg taattattgg gctacggaat caaccaaccg
cagctttagg tcatctctta ccagagggca ccccagtgcc tttaatccca gtactaatta
ttatcgaaac cattagctta tttatccgac ctttagcctt aggcgttcga ttaacagcca
acntaaccgc tggacatctt cttattnaac ttattgcaac cgcagctttt gttttattgc
ctataataac aactgtggct ctactcacag ccgtagtcct cttcctactc acnnttcttg
aggttgcagt agcaataatt caagcctacg tctttgttct tnnnnnnnnn nnnnnnnnnn
nnnnnnnnnn nnnnnnnnnn n
>Acestrorhynchidae_Acestrorhynchus_minimus_1_1
nnnnnnnnnn naaaccccgc tccttga-tt caccat-tat ggtttctgca tgattaattt
ttttattaat tattcccact aaagttctta aatacacctt taataatgaa cccgcttccc
taaataccga aaaaactaaa ataaacgcct gaaactggcc ---------- atggcaccaa
acttttttga ccaatttata agcccaacat acctgggaat tccactaatc acactagccc
ttatcatacc atcaattatt ttcccatccc catcaaatcg gtggctacac aaccgactta
ttaccttaca agggtgattt attaaccgct ttacacaaca acttcttcta ccgttaaacc
aaggtggcca caaatgagca ctaatcctaa cctcattaat aatctttctt cttagcataa
acatgctagg ccttcttccc tacaccttta cccctactac ccaactttca ctcaacatag
gcctcgccgt gccattttga ttagcaaccg taattattgg actacgaaac caaccaaccg
aagccctagg ccacctctta ccagaaggta cccccgtccc actcatccca gttcttatcg
tcattgaaac cattagctta tttattcgac ctttagcctt aggggtccga ctaacagcca
atcttaccgc tggacatctt ctaattcaac ttatcgcaac cgcagccttc gttcttatgc
ctataataac aaccgtggcc ctactaacat ccttaattct gtttttactt acccttcttg
aagtagcagt tgcaataatc caagcctatg tatttgttct tcttttaagt ttataccttc
aagaaaacgt -------gnn n
>Ariidae_Sciades_proops_2_1
atgccacaat taaaccccgc cccatga-tt tgctat-cct tgtattctca tgactaattt
ttctgacagt aattccccct aaaattctta gccgcacctt tacaaatgat atcacaacac
taaacaccga aaacctcaaa tcagacacct gaaactgacc atggcactaa atggcactaa
acctgtttga ccaatttata agccccacac acctaggcat ccccttaatt gccatttcca
taactctccc atgaatccta gtcccttccc ccactaaccg ctacctaaat aaccggctaa
tttctatcca aagctgattt attaaaacct tcacacaaca actacttacc cccttaaacc
ctggcggaca taagtgagca ataatcctcg cctccctaat aatttttatc cttacattaa
acatactagg actcttgcca tatacattta cacctacaac ccaactatca ctaaacatag
gcctagccgt cccactctga ctggcaacaa ttatcatagg aatacgaaac caacctacag
cagctctagg ccatctcctt cctgaaggaa cccccacccc tctaatccca atcctaatta
ttatcgaaac tattagtcta ttcattcgac ccctcgcact aggtgtacga ctcacagcta
atcttacagc tggccactta ttgattcaat taatttcaac tgcaacaatt acactaatac
cacttataac aacagtagca gccctcactg ctatcctact agtactttta accctcctag
aaatcgcagt agccttcatt caagcctatg tatttgtatt actattaagt ctttacctac
aagaaaacgt -------tta a
>Cichlidae_Andinoacara_coeruleopunctatus_3_1
atgccacaac tcaatcctgc accttga-tt tgccat-cct agtcttctcc tgattagtct
ttgtaactat cttaccccca aaagtcttag cacacacctt cccaaacgaa cccgcccctc
aaagcacaga aaaacctaaa acagagccct gaaactgacc ---------- atgacactaa
gcttcttcga ccaatttatg agccccgtat atttaggaat tcccttaata gccctagccc
taactctccc ctgaattctt taccctaaac ccacaactcg ttgattaaac aaccggttat
tgacccttca aggctgattt atcaatcgct tcacccaaca aatcttccaa cctcttaatc
tagggggcca taaatgagcc cttttactta cctccctaat acttctttta atcacattaa
atatactagg cctcttacca tacaccttca caccaacaac acagctttcc cttaatatag
cattcgccgt ccccctatga ttagccacag taattattgg gatacgaaat caacccacgc
acgcactagg acacctacta ccagaaggca cccccaccct tttaattccc attttaatta
ttatcgaaac aattagcctt ttcattcgac ccctagccct aggcgtgcga ctaacagcaa
acttaacagc cggacatctt ttaattcaac taattgccac cgctgctttt gtcctccttc
ctttaatacc aaccattgca ctattaactg ccctcctcct tttcctatta acccttttag
aggtggccgt tgctataatt caagcttacg tatttgtcct tcttctaagc ctttatctac
aagataacgt -------cta a
>Cichlidae_Cichla_intermedia_2_1
atgccacagc tcaatccctc accttga-tt cgccat-cct aattttctcc tgactaattt
tcctaacaat tattccccca aaagttctag cacactcctt tccaaacgaa cctgctccac
aaagcaccaa aacacttaaa acagaaccct gaaactgacc ---------- atgacactaa
gcttctttga ccaattcatg agccccacat atttaggaat tccactaatc gcactggccc
taagtttacc ctgagtactt ttccccaagc cctcaacccg ctgactaaat aaccgcctac
tcaccctcca aggatgattt ataaaccgct tcacccaaca gatcttccaa cccctaagcc
taggaggcca caaatgagcc accttactaa cttccttaat actattcctt attacgctaa
acatattagg cctattgccc tacaccttta cacctacaac acaattatcc ctcaacatag
catttgccgt tcccctatga cttgctaccg taatcatcgg catgcgaaac caaccaactc
atgcactagg ccatcttctg ccagaaggca caccaaccct cctcatccct attctcatta
ttatcgaaac aatcagtcta tttatccgac ccctagccct gggagtacga ctaacagcaa
acctaacagc cggccatctc ctaattcaac tcattgccac tgctgcattt gtcctcctcc
ctctaatacc aacagttgca ctactgacgg ccactctcct gcttctactt acacttctag
aagtagccgt agctataatt caagcttacg tatttgtact cctcttaagc ctctacctac
aagaaaacgt -------cta n
>Cichlidae_Cichla_melaniae_2_1
atgccacaac tcaacccctc accttga-tt cgccat-cct aattttctcc tgactaatct
tcctaacaat tattccccca aaagttctag cacactcctt tccaaacgaa cccgcctcac
aaagcaccaa aacacccaaa acagaacctt gaaactgacc ---------- atgacactaa
gcttctttga ccaattcatg agccccacat atttaggaat cccactagtc gcactggccc
taagcctacc ctgagtactt taccccaaac cctcggcccg ctgactaaat aaccgcctac
ttaccctcca aggatggttt attaatcgct tcacccaaca gatctttcaa cccctaagcc
tagggggaca caaatgagcc accttactaa cctccttgat actatttctt attacactaa
atatgctagg cctactgccc tacaccttta cacctacaac acaattatcc ctcaatatag
catttgccgt tcccctatga cttgctaccg taatcatcgg catacgaaat caaccaactc
atgcactagg tcatcttcta ccagaaggca caccaaccct ccttatccct gtcctcatca
ttatcgaaac aatcagttta tttatccgac ccctagccct aggggtacga ctaacagcaa
acctgacagc cggccacctc ctgattcaac tcattgccac tgctgcattt gtccttcttc
ctctaatacc aacaattgca ctactaacag ccattctcct gcttctactt acactccttg
aagtagccgt agccataatt caagcttacg tatttgtcct cctcttaagc ctctatctac
aagaaaacgt -------cta n
>Cichlidae_Satanoperca_acuticeps_2_1
atgccacaac taaacccctc accctga-tt cctcat-ctt agtcttttcc tgactaattt
ttttgacagt cattcctcca aaagtcgtag catactcttt cccaaacgat cccacctctc
agagtacaga aaaaccccaa acagagccct gaaactgacc ---------- atggcactaa
gcttcttcga ccaatttata agccccacat atttaggcat ccccttaatc gccctagctc
tgacccttcc ctgggtgctt ttccccaagc ctgcagctcg ctgactaaac aatcgccttc
ttacatctca agggtggttt ataagccgct tcgctcaaca aatctttcaa cctattaacc
taaacggaca taaatgagca gccctactca cctccataat attatttctt cttacactta
acatacttgg cttacttccc tacaccttta cacccactac acaactttcc ctaaatatag
catttgcagt tcccctctga ctagctaccg taattattgg tatacgaacc caaccaacac
acgccctagg acaccttctg ccagaaggaa cccccactct ccttattcca atcctaatta
ttattgaaac aattagcctt tttattcgac ctcttgcact aggagttcga ctaacagcaa
acctaacagc tggccatctt cttattcaac taatcgccac tgccgcattt gttctcttgc
ctctaatacc tgccgttgct ctaatgacag ccatcctcct cctcctcctg accctactag
aagtggccgt ggcaataatt caggcctatg tatttgttct ccttctaagc ctctatttac
aagaaaacgt -------cta a
>Cichlidae_Satanoperca_daemon_3_1
atgccacaat taaacccatc gccttga-tt cgccat-ctt agtcttttcc tgactaattt
tcttgacagt cattccacca aaagtcttag cacattcttt cccaaatgaa cctacccctc
agagtacaga aaaacctaag acagagccct gaaactgacc ---------- atgacactaa
gttttttcga ccagtttata agccccacat acctgggaat ccccttaatt gcgctggccc
taaccctgcc ctgagtacta ttccctaagc ccacgacccg ctgactaaac aaccgcgttc
tcacacttca agggtggttt attaaccgct tcgcccaaca aatctttctg cccatcaacc
taagcgggca caaatgggcc gccctactta cctcggtaat actgttcctt attaccctca
acatactagg gctactcccc tacaccttca cacctaccac acaactctcc ctaaacatag
catttgcagt tcccttatga ttagccaccg taattatcgg aatacgaaac caaccaacac
acgcactagg ccacctatta ccagaaggta cccccaccct cctcattcca gtactaatca
tcatcgaaac aatcagcctt tttattcgac ctcttgcact aggggtacga ttgacagcaa
acttaacagc agggcatctc ctcatccaac taattgcaac cgccgcatcc gttcttctgc
ccctaatacc caccattgcc ctactaacag ccaccctcct cctccttctc accttattag
aagttgccgt agctataatt caagcctacg tattcgtcct tctcttannn nnnnnnnnnn
nnnnnnnnnn nnnnnnnnnn n
>Cichlidae_Satanoperca_leucosticta_3_1
atgccacaac ttaacccatc accctga-tt cgccat-ctt agtcttttcc tgactaatct
tcttaacagt cattcctcca aaagtcctag cacactcttt tccaaacgaa cccactcctc
aaagtacgga aaaacctaaa acagaaccct gaaactgacc ---------- atggcactaa
actttttcga tcaatttata agccctgtat acttcggaat tcccctaatt gccttagccc
taactcttcc ctgagtgctc tttcctaaac ctacaacccg ttggcaaaac aaccgccttc
tcacacttca gggatgattt attaatcgct tcgcccagca aatctttcag cctgtaaacc
taaatggaca taaatgagca gccctactta cctcaataat actgttcctc attacactaa
acatattagg ccttctccct tatactttta cacctactac acaactttcc ctaaatatag
catttgccgt ccctctatga atggctactg taattattgg tatacgaaat caaccaacac
acgccctagg acacttattg ccagaaggaa cccccacact ccttattcca gtactgatca
ttatcgaaac aatcagcctt tttattcgac cactcgcact aggggttcga ttgactgcta
acctaacagc tggtcacctt ctgattcagt taattgcaac cgccgcattc gttcttttac
cactgatacc tactgttgca ctattaacag ccattctcct tttcttatta accctgctag
aagtagctgt agctataatt caagcttacg tatttgtcct tctactaagc ctctannnnn
nnnnnnnnnn nnnnnnnnnn n
>Cichlidae_Satanoperca_mapiritensis_2_1
atgccacaac tcaacccatc accctga-tt cgccat-ctt agtcttttcc tgactaatct
tcttaacagt aattcctcca aaagtcctag cacactcttt tccaaatgaa cccactcccc
aaagtacgga aaaacctaaa acagaaccct gaaactgacc ---------- atggcactaa
actttttcga ccaatttata agccctgtat actttggaat tcctctaatt gccctagccc
taactcttcc ctgagtactt tttcctaaac ctacaacccg ttgacaaaac aaccgccttc
ttacacttca aggatgattt attaatcgct ttgcccaaca aatctttcaa cccgtaaacc
taaatgggca taaatgagca gccttactta cctcaataat actattcctt attacactaa
acatattagg cctactcccc tatactttta cacctactac acaactttcc ctaaatatag
catttgctgt ccctctatga atggctactg taattattgg tatacgaaac caaccaacac
acgccctagg acacttactg ccagaaggaa cccccacact ccttattcca gtactaatta
ttatcgaaac aatcagcctt tttattcgac cactcgcact aggagttcga ttaactgcta
acctaacagc tggtcacctt cttattcaat taattgcaac cgccgcattc gttcttttac
cactaatacc taccgttgca ctattgacag ccgtcctcct tttcttatta accttactag
aagtggctgt agctataatt caagcttacg tatttgttct tctactaagc ctctacctac
aagaaaatgt -------tta n
>Cichlidae_Satanoperca_mapiritensis_3_1
atgccacaac tcaacccatc accctga-tt cgccat-ctt agtcttttcc tgactaatct
tcttaacagt aattcctcca aaagtcctag cacactcttt tccaaatgaa cccactcccc
aaagtacgga aaaacctaaa acagaaccct gaaactgacc ---------- atggcactaa
actttttcga ccaatttata agccctgtat actttggaat tcctctaatt gccctagccc
taactcttcc ctgagtactt tttcctaaac ctacaacccg ttgacaaaac aaccgccttc
ttacacttca aggatgattt attaatcgct ttgcccaaca aatctttcaa cccgtaaacc
taaatgggca taaatgagca gccttactta cctcaataat actattcctt attacactaa
acatattagg cctactcccc tatactttta cacctactac acaactttcc ctaaatatag
catttgctgt ccctctatga atggctactg taattattgg tatacgaaac caaccaacac
acgccctagg acacttactg ccagaaggaa cccccacact ccttattcca gtactaatta
ttatcgaaac aatcagcctt tttattcgac cactcgcact aggagttcga ttaactgcta
acctaacagc tggtcacctt cttattcaat taattgcaac cgccgcattc gttcttttac
cactaatacc taccgttgca ctattgacag ccgtcctcct tttcttatta accttactag
aagtggctgt agctataatt caagcttacg tatttgttct tctactaagc ctctacctac
aagaaaatgt -------tta a
>Cichlidae_Satanoperca_pappaterra_3_1
atgccacaac tcaacccatc accctga-tt cgctat-ctt aatcttttcc tgactaatct
tcttaacagt cattcctcca aaagtcctag cacactcttt cccaaacgag cccacttctc
aaagtacaga aaaacctaaa acagaaccct gaaactgacc ---------- atggcactaa
attttttcga ccaatttata agtcctgtat acttcggaat tcccctaatt gccttagccc
taacacttcc ctgagtgctt tttcctaaac ctacaacccg ttgacaaaac aaccgcctcc
ttacacttca aggatggttt attaaccgat ttgcccaaca aatctttcaa cccgtaaacc
taaacggaca taaatgagca gccctactta cctcaataat actgttcctc attacactaa
atatattagg cctactcccc tataccttta cacctactac acaactttcc ctaaatatag
cattcgccgt ccctctatga atggctactg taattattgg tatacgaaac caaccaactc
acgccctagg acacttattg ccagaaggaa cccccacact ccttattcca gtactaattg
ttatcgaaac aatcagcctt tttattcgac cactcgctct aggagtccga ttaactgcta
acctaacagc tgggcacctt ctcattcagt taattgctac cgccgcattt gttcttttac
ccctaatacc taccgttgca ctattgacag ccgtcctcct tttcttatta accttactag
aagtggctgt agctataatt caagcttacg tattcgttct tctactaagc ctnnnnnnnn
nnnnnnnnnn nnnnnnnnnn n
>Heptapteridae_Rhamdia_laticauda_1_1
atgccacaat taaaccccgc cccatga-tt tgcaat-tct cctattttcc tgactaattt
tcctaaccgt aattcccaat aaagtcctaa accacacatt cacaaacgac gtaacaactc
tgagcgccga aaaacttaaa tcagagactt gaaactgacc ---------- atggcattaa
atctatttga ccagtttata agccccacat atcttggcat tcctctaatc gccattgctc
taaccctgcc atgaatcctt gtcccaacac caaccaatcg ttaccagaac aatcgaatag
tttccttaca aaattgattc attaaaacat ttacacaaca actactaacc cccctaaacc
cagggggaca caaatgggcc ttaatcctaa cttccctaat agtctttatt cttacactaa
atctgctagg ccttcttccg tataccttca cccccacaac tcaattatca ttaaatatag
gactcgccgt gccactctga ctagccactg ttattatcgg acttcgaaat caaccaaccg
cggcactagg ccacctacta cccgaaggca ccccagtcct actaatccca gttctaatta
ttatcgaaac aattagccta ttcattcgcc cactcgccct aggcgtacga ctaactgcaa
atcttactgc cgggcacctg ttaattcaac taatctcaac cgcaacaatt actctaatgc
caataataac aacagtagca actcttacag ccatcctcct agtcatacta acactattag
agatcgccgt ggccattatc caggcctacg tctttgtact actattgagc ctctatttac
aagaaaacgt -------cta a
>Heptapteridae_Rhamdia_laticauda_2_1
atgccacaat taaatcccgc cccatga-tt tgcaat-tct cctattttcc tgactaattt
tcctaacagt aattcccaac aaagtcttaa gccacacact cacaaacgac gtaacaactc
tgagcgccga aaaacttaaa tcagagactt gaaactgacc ---------- atggcattaa
atctattcga ccagtttata agccccacat atcttggcat tcctctaatc gccattgctc
taaccctacc atgaatcctt gtcccaacac caaccaatcg ttaccagaac aatcgaatag
tttccttaca aaattgattc attaaaacat ttacacaaca actactaacc ccgctaaacc
cagggggaca caaatgggcc ttaatcctaa cctccctaat agtctttatt ctcacactaa
atctgctagg ccttcttccg tacaccttca cccccacaac tcaattatca ttaaatatag
gactcgccgt gccactctga ctagccactg ttattatcgg acttcgaaat caaccaaccg
cagcactagg ccacctacta cccgaaggca ccccggccct actaatccca gttctaatta
ttatcgaaac aattagccta ttcattcgtc cactcgccct aggcgtacga ttaactgcaa
atcttactgc cgggcacctg ttaattcaac taatctcaac cgcaacaatt actctaatgc
caataataac aacagtagca actcttacag ccatcctcct agtcatacta acactattag
agatcgccgt ggccattatc caggcctacg tctttgtgct cctattgagc ctctatttac
aagaaaacgt -------cta a
>Heptapteridae_Rhamdia_laticauda_3_1
atgccacaat taaaccccgc cccatga-tt tgcaat-tct cctattttcc tgactaattt
tcctaaccgt aattcccaat aaagtcctaa accacacatt cacaaacgac gtaacaactc
tgagcgccga aaaacttaaa tcagagactt gaaactgacc ---------- atggcattaa
atctatttga ccagtttata agccccacat atcttggcat tcctctaatc gccattgctc
taaccctgcc atgaatcctt gtcccaacac caaccaatcg ttaccagaac aatcgaatag
tttccttaca aaattgattc attaaaacat ttacacaaca actactaacc cccctaaacc
cagggggaca caaatgggcc ttaatcctaa cttccctaat agtctttatt cttacactaa
atctgctagg ccttcttccg tataccttca cccccacaac tcaattatca ttaaatatag
gactcgccgt gccactctga ctagccactg ttattatcgg acttcgaaat caaccaaccg
cggcactagg ccacctacta cccgaaggca ccccagtcct actaatccca gttctaatta
ttatcgaaac aattagccta ttcattcgcc cactcgccct aggcgtacga ctaactgcaa
atcttactgc cgggcacctg ttaattcaac taatctcaac cgcaacaatt actctaatgc
caataataac aacagtagca actcttacag ccatcctcct agtcatacta acactattag
agatcgccgt ggccattatc caggcctacg tctttgtact actattgagc ctctatttac
aagaaaacgt -------cta a
>Heptapteridae_Rhamdia_quelen_1_1
atgccacaat taaaccccgc cccatga-tt tgcaat-tct cctattttct tgactaattt
tcctaacagt aattcccaac aaagtcttaa accacacatt cacaaacgac gtaacaactc
tgagcgccga aaaactaaaa tcagaaactt gaaactgacc ---------- atggcactaa
acctatttga ccaatttata agccccacac accttggtat tcccctaatc gccattgctc
ttactttacc atgaattctt gttccaatgc caaccaaccg ctaccagaac aatcgaatac
tctccctaca aaactgattt attaaaacat ttacacaaca actattaacc ccattaaacc
ctgggggaca caaatgagcc ctaatcctaa cctccttaat aatttttatt cttacactaa
acatgctagg ccttcttcca tataccttca cacccacaac ccaattatca ttaaatatag
gatttgctgt accactttga ctagccaccg ttattattgg actccgaaat cagcctaccg
cagcactagg ccatttatta ccagaaggga ctcccgcccc actaatccca atcctaattg
tcatcgaaac aattagccta tttattcgac cactcgcact aggcgtacga ctaactgcca
atcttactgc cggacaccta ttaattcaac taatttcaac cgcaacaatt accctaatac
caataataac aacagtagcc accctcacag caattctact ggttatacta acactgttag
aagtcgccgt ggctattatt caagcctacg tctttgtact cctattaagc ctttatttac
aagaaaacgt -------cta a
>Heptapteridae_Rhamdia_quelen_2_1
atgccacaat taaaccccgc cccatga-tt tgcaat-tct cctattctct tgactaattt
tcctaacagt aatccccaac aaagtcttaa accacacatt cacaaacgac gtaacaactc
tgagcgccga aaaactaaaa tcagagactt gaaactgacc ---------- atggtactaa
acctatttga ccaatttata agccccacac accttggtat tcccctaatc gctattgctc
ttactttacc atgaattctt gttccaatgc caaccaatcg ttaccaaaac aaccgaatac
tctccctaca aaattgattc attaaaacat ttacacaaca actattaacc ccattaaacc
caggggggca caaatgagcc ttaattctaa cctccttaat aatttttatt cttacgctaa
atatgctagg ccttcttcca tataccttca cacccacaac ccaattatca ctaaatatgg
gacttgctgt accactttga ctagccactg ttattattgg gctccgaaat cagcctaccg
cagcactagg ccatttacta ccagaaggga cccccgcccc actaatccca atcctgattg
tcatcgaaac aatcagccta tttattcgac cactcgcact aggcgtacga ctaaccgcca
atcttactgc cggacacctg ttaattcaac taatttcaac cgcaacaatt accctaatgc
caataataac aacagtagcc acccttacag caattctcct ggttatatta acactgctag
aagttgccgt ggctattatt caagcgtacg tctttgtact cctattaagc ctttatttac
aagaaaacgt -------cta a
>Poeciliidae_Poecilia_dauli_1_1
atgcctcaat tgatccctac accatga-tt agcact-gct aatcttttcc tgaaccattt
tttctgctat tgttctacca aaaatactaa aacactcttt tccagataac cccacccctc
aatctaaaca agatttacat aaaaataaat gagactgaac ---------- atgacactaa
gcctgtttga ccaattttta agccctgtcg tatgctgaat tcctctagta gccattgcta
ttaccttacc ctgaattctc ttccccagcc ctacaacccg ctgagtaaac aaccgaaatt
tgacctctca aaactgattt ctaagtcaag ccacctcaca gattttttta cccatcaacc
ctccaggcca taaatgagca cttcttctat catccttatt aatcttttta gctacaataa
acacggcagg gctcctacca tacaccttca cccctacttc ccaactatcc attaacatag
gtcttgcagg cgctctttga ataggcgtgg ttattctagg aatacgaacc caaccaaccc
attccttagg acatctttta cctgaaggag cacccgcact attaacccca atcctggtta
ttattgaaac aattagtctc ttcattcgcc ctatcgcact tggagtacga cttaccgcta
acttaaccgc tggccacctc ctcattcaac taacctcgac tgcaactctt gccatactaa
caattatgcc tgtaacagca atctttaccg gtattctcct ctttctcctt gcccttttag
aggcggcagt tgccttaatt caagcatacg tctttgttct cttactaagc ctttatttac
aagaaaacgt -------cta a
>Poeciliidae_Poecilia_koperi_1_1
atgcctcaat tgatccctac accatga-tt agcact-gct aatcttttcc tgaaccattt
tttctgctat tgttttacca aaaatattaa aacactcttt tccggataac cctacccctc
gatctaaaca agatttacat aaaaacaaat gagactgatc ---------- atgacactaa
gcctgttcga ccaattttta agtcctgttg tatgttgaat tcctctggta gcaattgcta
ttactttacc ctgaattctc ttccctagcc caacagcccg ttgggtaaat aaccgaaatt
tgacctttca aaactgattc ctaaatcaag ccacctcaca gatttttcta cccatcaacc
ccccaggaca taaatgagca cttcttttat catccttact gatttttcta gttacaataa
atacagcagg cctcctacca tatactttca ccccaacttc ccaattatct attaacatag
gacttgctgg cgctctttga ataggtgtgg ttattatagg aatacgaacc caaccaactc
actccctagg tcatcttcta cctgaaggag cacctgcatt actaacccca atcctagtta
ttattgaaac aatcagcctc tttattcgtc ccattgccct tggagtccga cttaccgcta
atttaaccgc tggccacctc cttattcaac taacctctac tgcaactctt gctatactaa
caattatacc tgtaacagca atctttaccg gcatccttct cttcctcctt gcccttttag
aagcagcagt tgccttaatc caggcgtacg tctttgttct cctgttaagc ctatatctac
aagaaaacgt -------tta a
>Poeciliidae_Poecilia_koperi_2_1
atgcctcaat tgatccctac accatga-tt agcact-gct aatcttttcc tgaaccattt
tttctgctat tgttttacca aaaatattaa aacactcttt tccggataac cctacccctc
gatctaaaca agatttacat aaaaacaaat gagactgatc ---------- atgacactaa
gcctgttcga ccaattttta agtcctgttg tatgttgaat tcctctggta gcaattgcta
ttactttacc ctgaattctc ttccctagcc caacagcccg ttgggtaaat aaccgaaatt
tgacctttca aaactgattc ctaaatcaag ccacctcaca gatttttcta cccatcaacc
ccccaggaca taaatgagca cttcttttat catccttact gatttttcta gttacaataa
atacagcagg cctcctacca tatactttca ccccaacttc ccaattatct attaacatag
gacttgctgg cgctctttga ataggtgtgg ttattatagg aatacgaacc caaccaactc
actccctagg tcatcttcta cctgaaggag cacctgcatt actaacccca atcctagtta
ttattgaaac aatcagcctc tttattcgtc ccattgccct tggagtccga cttaccgcta
atttaaccgc tggccacctc cttattcaac taacctctac tgcaactctt gctatactaa
caattatacc tgtaacagca atctttaccg gcatccttct cttcctcctt gcccttttag
aagcagcagt tgccttaatc caggcgtacg tctttgttct cctgttaagc ctatatctac
aagaaaacgt -------tta a
>Poeciliidae_Poecilia_kykesis_1_1
atgcctcaat tgatccccac gccatga-tt agcact-gct aatcttttcc tgaaccattt
tctctgctat tgttattcca aaaatattaa aacactcttt tccagataat ccaaccccac
gatctaaaca agatttacat aaaaataatt gagactgatc ---------- atgacactaa
gcctgtttga ccaattttta agccctgtct tattttgaat tcctttggta gccattgcca
ttaccctgcc atgaattctc ttccccagcc caacaacccg ctgagtaaat aaccgaagtt
tgacctctca aaactgactt ctaaatcaag ccacttcaca aatttttcta cccattaatg
tcccaggaca taaatgagca cttcttctat catctttatt aatctttcta atcacaataa
atacagcagg tctcctacca tatactttca cccccacttc ccaactatca attaatatgg
gtcttgccgg cgctctctga ataggcgtag ttatccttgg aatacgaacc caaccaaccc
attccctggg ccatctttta cctgaaggag cacccgcact actaacacca atcctagtta
ttattgaaac aatcagcctt ttcatccgcc ccattgccct tggagtccga ctcaccgcta
atttaaccgc cggccacctc cttattcaac taacctctac tgcaactctt gtattactaa
ccattatacc cctaacagca atcgctaccg gcacccttct cttcctactt gcccttctag
aagcggcagt tgccttaatc caagcgtacg tcttcgttct cctgctaagc ctatatctac
aagaaaacgt -------tta a
>Poeciliidae_Poecilia_kykesis_2_1
atgcctcaat tgatccccac gccatga-tt agcact-gct aatcttttcc tgaaccattt
tctctgctat tgttattcca aaaatattaa aacactcttt tccagataat ccaaccccac
gatctaaaca agatttacat aaaaataatt gagactgatc ---------- atgacactaa
gcctgtttga ccaattttta agccctgtct tattttgaat tcctttggta gccattgcca
ttaccctgcc atgaattctc ttccccagcc caacaacccg ctgagtaaat aaccgaagtt
tgacctctca aaactgactt ctaaatcaag ccacttcaca aatttttcta cccattaatg
tcccaggaca taaatgagca cttcttctat catctttatt aatctttcta atcacaataa
atacagcagg tctcctacca tatactttca cccccacttc ccaactatca attaatatgg
gtcttgccgg cgctctctga ataggcgtag ttatccttgg aatacgaacc caaccaaccc
attccctggg ccatctttta cctgaaggag cacccgcact actaacacca atcctagtta
ttattgaaac aatcagcctt ttcatccgcc ccattgccct tggagtccga ctcaccgcta
atttaaccgc cggccacctc cttattcaac taacctctac tgcaactctt gtattactaa
ccattatacc cctaacagca atcgctaccg gcacccttct cttcctactt gcccttctag
aagcggcagt tgccttaatc caagcgtacg tcttcgttct cctgctaagc ctatatctac
aagaaaacgt -------tta a
>Poeciliidae_Poecilia_wandae_1_1
atgcctcaat tgatccctac accatga-tt agcact-gct aatcttttcc tgaaccattt
tttctgctat tgttttacca aaaatattaa aacactcttt tccggataac cctactcctc
gatctaaaca agatttacat aaaaacaaat gagactgatc ---------- atgacactaa
gcctgttcga ccaattttta agtcctgttg tatgttgaat tcctctggta gcaattgcta
tcactttacc ttgaattctc ttccctagcc caacagcccg ttgagtaaat aaccgaaatt
tgacctttca aaactgattc ctaaatcaag ccacctcaca gatttttcta ccaatcaacc
ccccaggaca taaatgagca cttcttttat catccttact gatttttcta gttacaataa
atacagcagg cctcctacca tatactttca ccccaacttc ccaattatct attaacatag
gacttgctgg cgctctttga ataggtgtgg ttattatagg aatacgaacc caaccaactc
actccctagg tcatcttcta cctgaaggag cacctgcatt actaacccca atcctagtta
ttattgaaac aatcagcctc tttattcgtc ccattgccct tggagtccga cttaccgcta
atttaaccgc tggccacctc cttattcaac taacctctac tgcaactctt gctatactaa
caattatacc tgtaacagca atctttaccg gcatccttct cttcctcctt gcccttttag
aagcagcagt tgccttaatc caggcgtacg tctttgttct cctgttaagc ctatatctac
aagaaaacgt -------tta a
>Poeciliidae_Poecilia_wandae_2_1
atgcctcaat tgatccctac accatga-tt agcact-gct aatcttttcc tgaaccattt
tttctgctat tgttttacca aaaatattaa aacactcttt tccggataac cctactcctc
gatctaaaca agatttacat aaaaacaaat gagactgatc ---------- atgacactaa
gcctgttcga ccaattttta agtcctgttg tatattgaat tcctctggta gcaattgcta
tcactttacc ttgaattctc ttccctagcc caacagcccg ttgagtaaat aaccgaaatt
tgacctttca aaactgattc ctaaatcaag ccacctcaca gatttttcta ccaatcaacc
ccccaggaca taaatgagca cttcttttat catccttact gatttttcta gttacaataa
atacagcagg cctcctacca tatactttca ccccaacttc ccaattatct attaacatag
gacttgctgg cgctctttga ataggtgtgg ttattatagg aatacgaacc caaccaactc
actccctagg tcatcttcta cctgaaggag cacctgcatt actaacccca atcctagtta
ttattgaaac aatcagcctc tttattcgtc ccattgccct tggagtccga cttaccgcta
atttaaccgc tggccacctc cttattcaac taacctctac tgcaactctt gctatactaa
caattatacc tgtaacagca atctttaccg gcatccttct cttcctcctt gcccttttag
aagcagcagt tgccttaatc caggcgtacg tctttgttct cctgttaagc ctatatctac
aagaaaacgt -------tta a
>Prochilodontidae_Prochilodus_lacustris_3_1
atgccccaac taaaccccgc cccttgg-tt cgccat-tct tgtcttctct tgattagttt
ttctaacgat cattccctcc aaagtcctaa aacatacctt taccaacgag cctaccgcac
ttagcactga aaaacccaaa actgaaccct gaaactgacc ---------- atggcactaa
acttctttga ccaatttata agccccacat atttaggcat tcccctgatt gccgtagcac
taaccttccc ctgaatctta tacccttcac catcaaaccg atgacttaat aaccgactca
tcactcttca gagctggttt attaatcgct tcactcaaca gctcctcctc cccctaaatc
caggcggaca taaatgagcc cttattttaa cttctctaat aatcttcctt ctatcactaa
atatgcttgg actccttcca tatactttta ccccaacaac acaactatct ttaaacatag
gattagcagt gcccttctga ttagcaacag ttattatcgg aatgcgtaat caaccaactg
cagccctagg ccacctccta ccagaaggaa cccccgttcc tctaattccc gtactaatta
ttatcgaaac aattagccta tttattcgac cactagccct aggagtccga ctaacagcca
acctaacagc cggccacctc ttaattcaac tcattgcaac tgcagctttt gtccttctac
caataataac aacagtagcc attctaactg caacagttct tttccttctc acacttctgg
aggtcgcagt agccataatt caagcctacg tatttgttct ccttctaagc ctttatctac
aagaaaacgt -------ctn n
>Sciaenidae_Plagioscion_magdalenae_1_1
atgcctcaat taaacccgtc cccctgg-ct tgccat-cat agtcttctca tgacttacat
ttctaattat tattccaccc aaaattctag cccatatttt cccaaatgag cccactcccc
aaagcacagt aaaaccaacc acagaaatct gaaactgacc ---------- atgactgtaa
gcctcttcga ccaatttgca tcccctacct acctaggaat ccccctgcta gcccttgccc
tcaccctgcc ttgaatcctc tacccctccc catctgcccg ctgattaaac aaccgcctac
taaccctcca aagctggttt atcaaccgct tcactcaaca aatcctcatg cctttaagtc
tggggggtca taaatgagcc ttaatcctaa cttccctcat aatcttcctc atcaccctaa
atatcttagg ccttctcccc tataccttca cccccaccac acaactatcc cttaatctca
gccttgccgt ccccctctgg ttagccacag tcctcatcgg cctccgaaac cagcccacag
ctgccttagg ccatctctta ccagaaggca cccccacgcc cctcatcccc atcctcatca
ttatcgaaac aatcagcctc tttattcgcc ccttagccct aggggtccga ctaaccgcca
acctcacagc tggccacctc ctcatgcaac tcacctccac ggccgctttc gtcctcctat
ctataatacc cgcagtagca attcttacag cagttttact attcatacta accctcctag
aagtcgccgt agctataatt caagcctacg tatttgtcct tctcctaann nnnnnnnnnn
nnnnnnnnnn nnnnnnnnnn n
>Sciaenidae_Plagioscion_squamosissimus_3_1
atgcctcaat taaatccatc cccctgg-ct tgccat-cat agtcttctca tgacttacat
ttctaattat tgtcccaccc aaaattatag ctcatatttt cccgaatgaa cccaccccac
aaagcacaga aaaaccaacc acagaaacct gaaactgacc ---------- atgactgtaa
gcctatttga ccaatttgca tcccctacct acctgggaat ccccttgcta gcccttgccc
tcaccctgcc ttgagtcctt tacccatccc cttccacccg atggcttaac aaccgcctgc
taaccctgca aggctgattt attaatcggt ttactcaaca aatccttatg ccccttagcc
tgggaggcca taaatgagcc ctaatcctaa cttcccttat aatctttctt attaccctaa
atattttagg ccttctcccc tacaccttta ccccaactac acaactgtcc ctcaatctca
gccttgcagt ccccctttga ttagccacag tcctcatcgg cctccgaaac caacccacag
ctgccctagg ccatctttta ccagaaggta cccccacacc ccttatcccc attttagtca
ttatcgaaac gattagccta tttattcgcc cactagccct aggtgttcga ctaactgcta
accttacagc tggccacctt cttatgcaac tcacctccac agccgccttc gtactcctat
ctataatacc tacagtagcg attcttacaa cgattctact atttatacta acccttttag
aagtcgctgt agctataatt caagcctacg tatttgtcct cctcctaann nnnnnnnnnn
nnnnnnnnnn nnnnnnnnnn n
>Sternopygidae_Sternopygus_dariensis_1_1
atgccccaat taaacccaac cccatga-tt tgccat-cct cgtattctca tgactaatct
tcctaacagt tcttccccaa aaaatactaa aacacacctt taccaatgaa ccaacagcat
taaatgctga aaaacctaaa actgaatcct gaaactgacc ---------- atggcactaa
acttttttga ccaatttata agcccaacat atctaggtat tcctctcatc acaattgcat
taaccttccc ttgaatttta tatccctcac cacccaaccg atgattaaac aaccgactaa
tcaccctcca aagctgattt attaaccgct ttaccaaaca acttctactt cccctaaacc
ctgaaggaca caaatgaacc ctcatattaa catcactaat agttttcctc ctttcaataa
acctacannn nnnnnnnnnn nnnnnnnnnn nnnnnnnnnn nnnnnnnnnn nnnnnnnnnn
nnnnnnnnnn nnnnnnnnnn nnnnnnnnnn nnnnnnnnnn nnnnnnnnnn nnnnnnnnnn
nnnnnnnnnn nnnnnnnnnn nnnnnnnnnn nnnnnnnnnn nnnnnnnnnn nnnnnnnnnn
nnnnnnnnnn nnnnnnnnnn nnnnnnnnnn nnnnnnnnnn nnnnnnnnnn nnnnnnnnnn
nnnnnnnnnn nnnnnnnnnn nnnnnnnnnn nnnnnnnnnn nnnnnnnnnn nnnnnnnnnn
nnnnnnnnnn nnnnnnnnnn nnnnnnnnnn nnnnnnnnnn nnnnnnnnnn nnnnnnnnnn
nnnnnnnnnn nnnnnnnnnn nnnnnnnnnn nnnnnnnnnn nnnnnnnnnn nnnnnnnnnn
nnnnnnnnnn nnnnnnnnnn n
>Profundulidae_Tlaloc_portillorum_1_1
nnnnnnnnnn nnnnnnnnnn nnnnnnnnnn nnnnnnnnnn nnnnnnnnnn nnnnnnnnnn
nnnnnnnnnn nnnnnnnnnn nnnnnnnnnn nnnnnnnnnn nnnnnnnnnn nnnnnnnnnn
nnnnnnnnnn nnnnnnnnnn nnnnnnnnnn nnnnnnnnnn nnnnnnnnnn nnnnnnnnnn
ncttttttga ccaattcata agcccgacac tcctgggcat tcccctaatt gcccttgctc
ttaccctccc atgaatccta ttccctcaac cctcatcacg ttgaataaat aaccgcctct
taacccttca aagctgattt attcgccaat tcacacaaca aatttttata cccgtaaata
ctccaggaca caaatgagct gccctccttg catctttaat attatttctt atttctttaa
atatgttagg cctactcccc tatacattta cccctactac acagttatct cttaatatag
catttgctgt accactctga ctggccacag taattattgg acttcgaaac cagcccaccc
atgccttagg ccaccttctt ccagaaggaa cccccaccct tctcatcccg gttcttattg
ttatcgaaac aatcagcctt tttattcgac ccttagcctt aggggttcga ctcacggcaa
acctcactgc aggacaccta ttaattcaac ttatcgccac agctgcattc gtccttctcc
caattatacc aacaacagca atcttaacct caattctcct ctttcttcta acccttcttg
aggttgccgt tgccatgatt caagcatatg tatttgttct tcttctaagc ctatatctac
aagaaaacgt -------ctn n
>Acestrorhynchidae_Acestrorhynchus_heterolepis_1_1
nnnnnnnnnn nnnnnnnnnn nnnnnnnnnn nnnnnnnnnn nnnnnnatcc tgactaatct
tcctactaat tattcctaca aaactactta aatttcaatt caataacgaa cccacttctc
tcacccccaa ggccttcgga gagaacattt gaggttgacc ---------- ttggcattag
gcttttttga ccaatttata agccctacat atctaggaat ccccctagtt actattgccc
taatttttcc atgaattctt ttgtctgccc ccgctggtcg atgaacacac aaccgactca
cttcacttca ggggtgattt attaaccgct ttacgcagca acttctgctt cccttaaacc
ctgaaggcca caaatgagcc ctactcctag cttctttaat gcttttactt ctaagtataa
atatactagg actacttcct tatactttta cccccactac tcaactttca cttaatatag
gctttgccgt accattttga ctggcaacgg taattattgg tatacgaaac caaccaaccg
caactctagg ccacttatta ccagaaggca cccccgtgct tttaattcca actttaattg
tgatcgaaac tatcagccta tttatccgac ccttggcact aggcgtacga ctgacggcca
acctgactgc tgggcatctt ctaattcagc taattgctac cgcagccttt gttttaatac
caataatgac aactgtggcc gtattaacaa ctgtaattct ttttctacta acccttcttg
aagttgcagt agcaataatc caagcctatg ttttcgtact acttttaact ttgtatcttc
aagaaaannn nnnnnnnnnn n
>Acestrorhynchidae_Acestrorhynchus_altus_2_1
nnnnnnnnnn nnnnnnnnnn nnnnnnnnnn nnnnnnnnct aacctcttcc tgactaattt
ttttactgat tatccccccc aaagttctta aacacacttt caacaacgaa cccaccacac
tcagctccaa aacccctaaa acaagtacct gaaattgacc ---------- ttggcactaa
atttttttga ccagtttata agcccaaatt ttataggggt cccactaatt gccctcgccc
ttactttccc ttgaattctc taccccacac cctcaaaccg gtggctccac aaccgagtcc
tcacgctaca gggctgattt actaaccgct ttacacaaca actccttctg ccattaaacc
cggggggcca caaatgagca ttaattctaa cttcactaat aatctttatt ttaagcataa
atctactggg cctccttcca tacactttca cccctacaac tcagctctca ctcaacatgg
gccttgccgt cccattttga ctagcgacag tgatcattgg catacgaaat cagccaactg
cagccctagg acaccttcta ccagaaggca cccccatccc actaatccca gtcctcattg
ttatcgagac aattagctta ttcattngac ctttagccct gggcgttcga ttaantgnta
atttaactgc tggacacctc cttattcaac tcattgcaac cgcagttttt gtcctcctac
ccctaataat aacagtagct ttactcacat tcatagttct ctttctatta acactacttg
aaattgcggt cgcaataatt caagcnnnnn nnnnnnnnnn nnnnnnnnnn nnnnnnnnnn
nnnnnnnnnn nnnnnnnnnn n
>Acestrorhynchidae_Acestrorhynchus_minimus_2_1
nngcctcagt taaaccccgc tccttga-tt caccat-tat ggtttctgca tgattaattt
ttttattaat tattcccact aaagttctta attacacctt taataatgaa cccgcttccc
taaataccga aaaaactaaa ataaacgcct gaaactggcc ---------- atggcaccaa
acttttttga ccaatttata agcccaacat acctgggaat tccactaatc acactagccc
ttatcatacc atcaattatt ttcccatccc catcaaatcg gtggctacac aaccgactta
ttaccttaca agggtgattt attaaccgct ttacacaaca acttcttcta ccgttaaacc
aaggtggcca caaatgagca ctaatcctaa cctcattaat aatctttctt cttagcataa
acatgctagg ccttcttccc tacaccttta cccctactac ccaactttca ctcaacatag
gcctcgccgt gccattttga ctagcaaccg taattattgg actacgaaac caaccaaccg
aagccctagg ccacctctta ccagaaggta cccccgtccc actcatccca gttcttatcg
tcattgaaac cattagctta tttattcgac ctttagcctt aggggtccga ctaacagcca
atcttaccgc tggacatctt ctaattcaac ttatcgcaac cgcagccttc gttcttatgc
ctataataac aaccgtggcc ctactaacat ccttaattct gtttttactt acccttcttg
aagtagcagt tgcaataatc caagcctatg tatttgttct tcttttaagt ttataccttc
aagaaaacgt -------gta n
>Ariidae_Ariopsis_seemanni_2_1
atgccacaat taaatcccgc cccatga-tt tgccat-tct tgtattctca tgactaattt
ttctaacagt aattccccct aaaattttaa atcacacctt tacaaatgat atccccacat
taagccccga aaaccttaaa tcagacactt gaaactgacc atggcactaa atggcactaa
acctgtttga ccaatttata agccccacac atttaggtat ccccctaatt gccatctcac
taactctccc ctgaatctta gttccatctc ctgctagccg ttacctaaac aaccgactag
tctccatcca aagctgattt attaaaacct ttacacaaca actacttact cccctaaacc
ctggcggaca taaatgagca ataattttaa cctccctaat aatttttatc ctcacattaa
atatgttagg actcctgcca tacacattta cacctacaac ccaattatcc ttaaacatag
gcctagccgt tccactatga ttggccacaa ttattattgg aatacgaaac caacctacag
cagccctagg ccacctcctc cctgaaggaa cccccgctct tctaattcca gttctaatta
ttattgaaac cattagctta tttattcgac cccttgcatt aggtgttcga cttacagcta
accttacagc tggccattta ttaattcaat taatttcaac tgcaacaatc acactaatac
ctctcataac tacagtagca acattcactg ccatccttct agtactctta accctcctag
aaattgcagt agcctttatc caagcctatg tatttgtcct attattaagc ctctacttac
aagaaaacgt -------tta a
>Ariidae_Aspistor_quadriscutis_2_1
nnnnnnnnnn nnnnncccgc cccatga-ct tgccat-tct cgtgttctca tgattagtct
tcctaacaat aattcccccc aaagttttaa gccacacctt cacaaatgat gtt---acat
tagccactaa aaaccttaaa tcagacccct gaaattgact ---------- atgatactaa
acctatttga ccagttctta agcccctcct acctaggtat ccccttaatt gctatctcac
taaccctccc ctgaatctta attccatcct cccccaaccg ctacgtaaat aaccgactaa
tctccatcca aaactggttc atcaaaacct tcacacagca gctgttcact cctataaacc
ctagcggaca caaatgagca ataattctta catccctaat aattctcatc cttacattaa
atattctagg cctcctacca tacacattta cacccacaac ccaactgtca cttaatatag
gcctagccgt ccccctttga ttagctacaa ttattattgg aatacgaaat cagcctacgg
cagccctcgg ccatcttctt cctgaaggaa ctcccacccc cctgattcca gctcttatta
ttattgaaac cattagcctt cttattcgcc ccttagcact aggggtacga ctcacagcca
acctcacagc cggccactta ttaattcaac taatttcaac tgcaacaatt actttaatac
catccataac cacagtagca gccctcacgg ccatcctcct ggtactcctg actctcctag
aaattgcagt ggccttcatt caagcttatg tatttgtact actactaagc ctatacttac
aagaannnnn nnnnnnnnnn n
>Ariidae_Aspistor_quadriscutis_3_1
nnnnnnnnnn nnnnnnnnnn nnnnnnnnnn nnnnnnnnnn nnnnnnnnnn nnnnnnnnnn
nnnnnnnnnn nnnnnnnnnn nnnnnnnnnn nnnnnnnnnn nnnnnnnnnn nnnnnnnnnn
nnnnnnnnnn nnnnnnnnnn nnnnnnnnnn nnnnnnnnnn nnnnnnnnnn atgatactaa
acctatttga ccagttctta agcccctcct acctaggtat ccccttaatt gctatctcac
taaccctccc ctgaatctta attccatcct cccccaaccg ctacgtaaat aaccgactaa
tctccatcca aaactggttc atcaaaacct tcacacagca gctgttcact cctataaacc
ctagcggaca caaatgagca ataattctta catccctaat aattctcatc cttacattaa
atattctagg cctcctacca tacacattta cacccacaac ccaactgtca cttaatatag
gcctagccgt cccactttga ttagctacaa ttattattgg aatacgaaat cagcctacgg
cagccctcgg ccatcttctt cctgaaggaa ctcccacccc cctgattcca gctcttatta
ttattgaaac cattagcctt cttattcgcc ccttagcact aggggtacga ctcacagcca
acctcacagc cggccactta ttaattcaac taatttcaac tgcaacaatt actttaatac
catccataac cacagtagca gccctcacgg ccatcctcct ggtactcctg actctcctag
aaattgcagt ggccttcatt caagcttatg tatttgtact actactaagc ctatacttac
aagaaaacat -------cta a
>Ariidae_Cathorops_mapale_2_1
nnnnnnnnnn nnnnnnnnnn nnnnnnnnnn nnnnnnnnnn nnnnnnnnnn nnnnnnnnnn
nnnnnnnnnn nnnnnnnnnn nnnnnnnnnn nnnnnnnnnn nnnnnnnnnn nnnnnnnnnn
nnnnnnnnnn nnnnnnnnnn nnnnnnnnnn nnnnnnnnnn nnnnnnnnnn ttggcactaa
atctatttga ccaattcatg agccccacat atctgggtat ccccctaatt gccatctcac
tgacactccc ctgaatacta gtcccctctc caaccaaccg ctacctaaat aaccgcctaa
tctccgccca aaactgattt atcaaaacct ttacacagca actacttacc cccttaaatc
ctggaggaca caaatgagct acaatccttg cctccctaat aatctttatt ctcacattaa
atatattagg cctactccca tacacattca cacctacaac tcaactatcc ctaaatatag
gcttagctgt cccactctgg ttggccacaa ttattattgg aatacgaaat cagcccacag
tagccctggg ccacctcctt cctgaaggaa cccctacccc cttaatccca atcctaatta
ttattgaaac cattagttta tttattcgac ccctcgcact aggcgtacga cttacagcca
acctcacagc cggccaccta ctaattcaac taatctcaac cgcgacaatt accctaatac
ccctaatgac tacagtagca acattcactg ccattcttct agtacttttg acccttctag
agattgcagt agctttcatt caagcttacg tgtttgtatt actactaagc ctttacctac
aagaaaacgt -------tta a
>Ariidae_Cathorops_mapale_3_1
nnnnnnnnnn nnnnnnnnnn nnnnnnnnnn nnnnnnnnnn nnnnnnnnnn nnnnnnnnnn
nnnnnnnnnn nnnnnnnnnn nnnnnnnnnn nnnnnnnnnn nnnnnnnnnn nnnnnnnnnn
nnnnnnnnnn nnnnnnnnnn nnnnnnnnnn nnnnnnnnnn nnnnnnnnnn ttggcactaa
atctatttga ccaattcatg agccccacat atctgggtat ccccctaatt gccatctcac
taacactccc ctgaatacta gtcccctctc caaccaaccg ctacctaaat aaccgcctaa
tctccgccca aaactgattt atcaaaacct ttacacagca actacttacc cccttaaatc
ctggaggaca taaatgagct acaatccttg cctccctaat aatctttatt ctcacattaa
atatgttagg cctactccca tacacattca cacctacaac tcaactatcc ctaaatatag
gcttagctgt cccactctgg ttggccacaa ttattattgg aatgcggaat cagcccacag
tagccctggg ccacctcctt cctgaaggaa cccctacccc cttaatccca atcctaatta
ttattgaaac tattagttta tttattcgac ccctcgcact aggcgtacga cttacagcca
acctcacagc cggccaccta ctaattcaac taatctcaac cgcgacaatt accctaatac
ccctaatgac tacagtagca acattcactg ccattcttct agtacttttg acccttctag
agattgcagt agctttcatt caagcttacg tgtttgtatt actactaagc ctttacctac
aagaaaacgt -------tta a
>Ariidae_Cathorops_spixii_3_1
atgccccaat taaaccccgc cccatga-tt catcat-cct tgtcttttca tgactaattt
tcttaacagt gattccccca aaaattttaa gccatacctt tacaaatgac atcacaacac
taaataccaa aaaccttaaa tcaaacacct gaaactgacc ttggcactaa ttggcactaa
acctatttga ccaatttatg agccccacat atttaggtat tcccctaatt gccctctcac
taacactacc ctgaatacta gttccctctc caaccagccg ctacctcaat aaccgcctaa
tctccgccca aaactgattc atcaaaacct ttacacaaca actacttacc cccttaaatc
ctggaggaca caaatgagca acaatccttg cctccctaat aatctttatt ctcacattaa
acatattagg gctgttacca tatacattta cacctacaac tcaactatca ctaaacatag
gcttagctgt cccactctga ttagccacaa ttattattgg aatacgaaat caacccacag
tagccctagg tcacctcctt cctgaaggaa cccctactcc cttaatccca atcctaatta
ttattgaaac cattagttta ttcattcgac ccctcgcact gggcgtacga cttacagcca
acctcacagc cggccaccta ttaattcaac taatctcaac cgcaacaatt accctaatac
ccctgataac cacagtagca acattcactg ccattcttct agtactttta acccttctag
aaattgcagt agcttttatt caagcttatg tgtttgtact actactaagc ctttacctac
aagaaaacgt -------tta a
>Ariidae_Chinchaysuyoa_labiata_1_1
nnnnnncaat taaatcccgc tccatga-tt tgccat-tct tgtattctca tgactaattt
ttctaacagt aattccccct aaaattataa gccacacctt tacaaatgat attacaatac
taaacaccaa gaaccttaaa ttagacactt gaagctgacc ---------- atggcactaa
atctatttga tcaattcata agccccacac acttaggcat ccccctaatt gccatctcat
tgactctccc ctgaatttta gtcccctccc ccaccagccg ctacctaaac aaccgactaa
tctctgtcca aagctgattt attaaaacct tcacacaaca actccttacc cctctaaacc
ctggtggaca caaatgagca ataatcctcg cctccctaat aattttcatc ctcacattaa
atatgctggg cctcttacca tatacattta cacctacaac ccaactatca ctaaacatag
gtctcgccgt ccccctctga ttagccacaa tcattattgg gatacgaaac caacctacag
cagccctagg acatcttctt cctgaaggaa cccccacccc tctaattcca atcctaatta
ttattgaaac tatcagccta ttcatccgac ccctcgcact aggtgtacga cttacagcca
accttacagc cggccattta ttaattcaat taatctcaac cgcaacaatt acactaatgc
cccttataac tacagtagca acgtttactg ctatcctcct agtacttcta accctcctag
aagtcgcagt agccttcatc caagcttatg tattcgtact actattaagc ttatacnnnn
nnnnnnnnnn nnnnnnnnnn n
>Ariidae_Notarius_cookei_2_1
nnnnnnnnnn nnnnncccac cccatga-ct caccat-tct tctattctca tgattaattt
ttctaacagt aatcccccca aaaattataa gccacacttt cacaaatgat act---acat
taagcacgaa aagccttaaa tcaaccccct gagactgatt ---------- atgatactaa
atctattcga tcaatttata agccccacat acttaggcat ccccttaatt gctatctcac
taaccctccc ctgaatctta attccatcct cccctaaccg ctatgtaaat aaccgactaa
tctcagtcca aagctgattt atcaaaacct ttacacaaca gctattcgct cctataaacc
ctgggggaca caaatgagca atgatcctta catccctaat aattttcatc ctcacgttaa
atatactagg cctcttgcca tatacattta cacctacaac ccaactatcc ctaaacatag
gcctagccgt cccactttga ctagccacaa ttattattgg gatacgaaac caacccacgg
cggctctagg ccaccttctt cctgaaggaa ccccaactcc cttaattcca atcctaatta
ttattgaaac cattagccta ctcattcgac ccctcgcact gggagtgcga ctcacagcca
acctcacagc cggccaccta ttaattcagc taatttcaac tgcaacaatt acactaatac
cgctcgcaac cacagtagca gccctcactg ccaccctcct ggtactccta actcttctag
aaattgcagt agcctttatt caagcttatg tatttgtact tctactaagc ctatatttac
aagaannnnn nnnnnnnnnn n
>Ariidae_Paragenidens_grandoculis_1_1
nnnnnnnnnn nnnnnnnngc cccatga-tt tgccat-tct tgtattctca tgactaattt
tcctaacagt aattcctccc aaaattctga accacacctt tacaaatgac accacgacac
taaacactaa aaaccttaaa tcagacactt gaaactgacc ---------- atggcactaa
acctgttcga ccaattcata agccccacac acttaggcat cccattaatt gccatctcat
taactctccc ctgaatctta gtcccctccc ccactaaccg ctacttaaac aaccgactaa
tctccatcca aagctgattc attaaaacct ttacacaaca actacttacc cccctaaacc
ctaatggaca taagtgagca ataatccttg cctctctaat aatttttatt cttgcactaa
atatactagg cctcctacca tatacattta cacctacaac ccaattatca ctaaatatgg
gtctagccgt cccactctga ttagccacaa ttattattgg aatacgaaac cagcccacag
cagccctagg ccatcttctt cctgagggaa cccctacccc tctaatccca atcctaatta
ttattgaaac tattagccta ttcattcgac ccctcgccct aggtgtacga cttacagcta
accttacagc cggccacctg ctaatccaat taatctcaac tgcaacaatc acactgatac
ctctcataac tacagtagca atattcacca ccattctcct agtactttta accctcctag
aaattgcagt agccttcatt caagcttatg tatttgtatt actattaagt ctttacnnnn
nnnnnnnnnn nnnnnnnnnn n
>Ariidae_Sciades_couma_2_1
atgccacaat taaatcccgc cccatga-tt tgctat-cct tgtattctca tgacttattt
ttctaacagt aattccccct aaaattctta gccacacctt tacaaatgat gtcacaatac
taagcaccga aaaccttaaa tcagacacct gaaactgacc atggcactaa atggcactaa
atctgtttga ccaatttata agccccacat acctaggcat ccccctaatt gctatctccc
tgactctccc atgaatctta gtcccctccc ccactagccg ctacctaaac aaccgactaa
tttctatcca aagctgattt attaaaacct ttacacaaca actacttacc cccttaaatc
ctggcggaca taaatgagca ataatcctcg cctccctaat aatttttatc ctcacactaa
acatactagg actattacca tatacattca cacctacaac ccaactatca ctaaacatag
gcctagccgt tcccctctga ctggcaacaa ttattattgg aatacgaaat caacctacag
cagccctagg ccatctcctt cctgaaggaa ctcctactcc tctgatccca gtcctaatta
ttattgaaac cattagtcta ttcattcgac ctctcgcact aggtgtacga ctcacagcta
atcttacagc tggccactta ttgattcaac taatctcaac tgcaacaatc acactaatgc
cgcttataac cacagtagca gccctcactg ccatcctgct agtactttta accctcctag
aaattgcagt agccttcatt caagcctatg tatttgtact actattaagc ctctacctac
aagaaaacgt -------tta a
>Ariidae_Sciades_couma_3_1
atgccacaat taaatcccgc cccatga-tt tgctat-cct tgtattctca tgacttattt
ttctaacagt aattccccct aaaattctta gccacacctt tacaaatgat gtcacaatac
taagcaccga aaaccttaaa tcagacacct gaaactgacc atggcactaa atggcactaa
atctgtttga ccaatttata agccccacat acctaggcat ccccctaatt gctatctccc
tgactctccc atgaatctta gtcccctccc ccactagccg ctacctaaac aaccgactaa
tttctatcca aagctgattt attaaaacct ttacacaaca actacttacc cccttaaatc
ctggcggaca taaatgagca ataatcctcg cctccctaat aatttttatc ctcacactaa
acatactagg actcttacca tatacattca cacctacaac ccaactatca ctaaacatag
gcctagccgt tcccctctga ctggcaacaa ttattattgg aatacgaaat caacctacag
cagccctagg ccatctcctt cctgaaggaa ctcctactcc tctgatccca gtcctaatta
ttattgaaac cattagtcta ttcatccgac ctctcgcact aggtgtacga ctcacagcta
atcttacagc tggccactta ttgattcaac taatctcaac tgcaacaatt acactaatgc
cgcttataac cacagtagca gccctcactg ccatcctgct agtactttta accctcctag
aaattgcagt agccttcatt caagcctatg tatttgtact actattaagc ctctacctac
aagaaaacgt -------tta a
>Bryconidae_Brycon_striatulus_1_1
atgccgcagc taaatccagc cccatga-tt ctcaat-ctt gatgttctcc tgactaattt
tcttaattgt catcccaccg aaaatcctga agcacacttt taacaaagaa ccaaaa---c
ttgaccccca aaaggctaaa tatgagccct gaatctgacc ---------- gtggccataa
gcttctttga ccaattttca agccctacac atttaggcat tcctctaatc gctatcgctc
taatatttcc atgaatactt tacccctctc cgtcaggccg atgattaaat aatcgcgtaa
tcagcctaca gggctgattt attagccaat ttacacaaca gctacttcta ccgctaagcc
ctaaaggtca caaatgagcc ctaattttag cctctctaat actttttctt gtatccctta
atatcttagg cctcctcccg tacaccttta cccccacaac gcaactctca ctaaacatag
gattcgccgt cccattttga atagctacag taattattgg aatgcgcaac caacctaatg
tagccctagg acatcttcta ccagaaggaa ctcctatttt actcattcca gtactaatta
ttatcgaaac tatcagccta tttatccgac ccctagccct gggggttcga ttaacagcca
accttacagc aggacacctg ttaatccagc ttatcgctac tgcagccttc acccttctgc
ctgtaataac atccgtagca ctcttgaccc ttattatcct gctcctcctt accctactgg
aagtcgcagt ggcaataatt caagcctatg tatttgttct cttattgagc ttatacttac
aggaaaacac -------cta a
>Cichlidae_Andinoacara_biseriatus_2_1
atgccacaac tcaaccctgc accttga-tt tgccat-cct agtcttctcc tgattagtct
ttgtaactat tttaccccca aaagttttag cacacacttt cccaaacgaa cccncntctc
aaagcacaga aaaacctaaa acagagccnt gaaactgacc ---------- atgacactaa
gcttcttcga ccaatttatg agccccatat atttaggtat ccccctaata gccatcgccc
taacnctccc ctgaattctc tatcctaagc ctacaactcg ttgattaaat aatcgactac
taaccctcca gggctgattt atcaatcgct tcacccaaca aatctttcaa cctctcaatc
tagggggtca caagtgagct ctcttactga cctccctcat actcctttta attacattaa
atatgttagg tcttttacca tataccttca cacctacaac acaactttcc cttaatatag
cattcgccgt ccccctatga ctagccacag taatcattgg tatacgaaat caacccacac
atgcactagg acacctatta ccagaaggan ctcccaccct tttaattcct atcttaattg
tcattgagac aattagcctt tttattcgac ccttggcctt aggggtacga ctaacagcaa
acctaacagc cgggcatctt ttaattcaac taattgctac cgccgcattt gtccttctcc
ctctgatacc aaccattgca ctactaacag ctcttcttct cttcctactg accctcttag
aagtagccgt tgctataatt caagcttatg tatttgtcct tcttctaagc ctctacctac
aagaaaacgt -------cta a
>Cichlidae_Cichla_melaniae_3_1
atgccacaac tcaacccctc accttga-tt cgccat-cct aattttctcc tgactaatct
tcctaacaat tattccccca aaagttctag cacactcctt tccaaacgaa cccgcctcac
aaagcaccaa aacacccaaa acagaacctt gaaactgacc ---------- atgacactaa
gcttctttga ccaattcatg agccccacat atttaggaat cccactagtc gcactggccc
taagcctacc ctgagtactt taccccaaac cctcggcccg ctgactaaat aaccgcctac
ttaccctcca aggatggttt attaatcgct tcacccaaca gatctttcaa cccctaagcc
tagggggaca caaatgagcc accttactaa cctccttgat actatttctt attacactaa
atatgctagg cctactgccc tacaccttta cacctacaac acaattatcc ctcaatatag
catttgccgt tcccctatga cttgctaccg taatcatcgg catacgaaat caaccaactc
atgcactagg tcatcttcta ccagaaggca caccaaccct ccttatccct gtcctcatca
ttatcgagac aatcagttta tttatccgac ccctagccct aggggtacga ctaacagcaa
acctgacagc cggccacctc ctgattcaac tcattgccac tgctgcattt gtccttcttc
ctctaatacc aacaattgca ctactaacag ccattctcct gcttctactt acactccttg
aagtagccgt agccataatt caagcttacg tatttgtcct cctcttaagc ctctatctac
aagaaaacgt -------cta n
>Cichlidae_Cichla_ocellaris_3_1
atgccacaac tcaatccctc accttga-tt caccac-cct aattttctcc tgactaattt
tcctaacaat tattccccca aaagttctag cacactcctt tccaaacgag cccgccccac
aaagcaccaa gacacttaaa acagagccct gaaactgacc ---------- atgacactaa
gcttcttcga ccaatttatg agccccacat atctaggaat tccactaatc gcgctagccc
taagtttacc ctgagtactt taccccaaac cctcagcacg ctgactaaat aaccgcctac
tcaccctcca agggtgattt attaaccgct tcacccaaca gatcttccaa cccttaagcc
taggaggtca caaatgagcc accttactaa cctccctaat acttttcctt attacgctaa
acatgttagg cctattaccc tacaccttta cacccacaac acaattatcc ctcaacatag
catttgccgt ccccctatga cttgctaccg taatcattgg catacgaaac caaccaactc
atgcattagg ccatctttta ccagaaggca caccaaccct cctcatccct atcctcatca
ttatcgagac aatcagtcta tttatccgac ccctcgccct gggagtgcgg ttaacagcaa
acctgacagc cggccatctc ctaattcaac tcattgccac tgctgcattt gtcctcctcc
ctctgatacc aacagttgca ctactaacag ctaccctcct acttctacta acacttctag
aagtagccgt agccataatt caagcttacg tatttgtcct cctcttaagc ctctatctac
aagaaaacgt -------cta n
>Cichlidae_Cichla_pleiozona_2_1
atgccacaac tcaatccctc accttga-tt cgccat-cct aattttctcc tgactaatct
tcctaacaat tattccccca aaagttctag cacactcctt tccaaacgag cccgccccac
agagcaccaa aacacttaaa acagaaccct gaaactgacc ---------- atgacactaa
gcttctttga tcaatttatg agccccacat atctaggaat cccactaatc gcgctagccc
taagtttacc ctgagtactt taccccaaac cctcagcgcg ctgactaaat aaccgcctac
tcaccctcca aggatgattt attaaccgct tcacccaaca aatcttccaa cccttaagcc
taggaggcca caaatgagct gccttactga cctccctgat acttttcctt attacgctaa
acatgttagg cctattaccc tacaccttta cacctacaac acaattatcc ctcaatatag
catttgccgt tcccctatga cttgctaccg taatcattgg catacgaaac caaccaactc
atgcattagg ccatctttta ccagaaggca caccaaccct cctcatccct atcctcatca
ttatcgagac aatcagtcta ttcatccgac ccctagccct gggagtgcgg ctaacagcaa
acctaacagc cggccatctc ctaattcaac tcattgccac tgctgcattt gtcctcctcc
ctctaatacc aacagttgca ctactaacag ccaccctcct acttctactg acacttctag
aagtggccgt agccataatt caagcnnnnn nnnnnnnnnn nnnnnnnnnn nnnnnnnnnn
nnnnnnnnnn nnnnnnnnnn n
>Cichlidae_Cichla_thyrorus_2_1
atgccacaac tcaacccttc accttga-tt cgccat-cct aattttctcc tgactaattt
tcctaacaat tattccccca aaagttctag cacactcctt tccaaacgaa cccgcctcac
aaagcaccaa aacacccaaa acagaacctt gaaactgacc ---------- atgacactaa
gcttctttga ccaattcatg agccccacat atttaggtat tccactaatc gcactagccc
taagcctacc ctgagttctt taccccaaac cctcaacccg ctgactaaat aaccgcctac
taaccctcca aggatgattt attaatcgtt tcacccaaca gatcttccaa cccctaagcc
tagggggcca caaatgagcc accttactaa cctccttgat actgtttctt attacactaa
atatgctagg cctactgccc tacaccttta cacctacaac acaattatcc ctaaatatag
catttgccgt tcccctatga cttgccaccg taatcatcgg catacgaaac caaccaactc
atgcactagg ccatcttcta ccagagggca caccaaccct ccttatcccc atcctcatca
ttatcgaaac aatcagttta tttatccgac ccctagccct aggagtacga ctaacagcga
acctgacagc cggccacctc ctgattcaac tcattgccac tgctgcattt gtccttcttc
ctctaatacc aacagttgca ctacttacag ccattctcct gcttctactt acacttctag
aagtggccgt agccataatt caagcttacg tatttgtcct nnnnnnnnnn nnnnnnnnnn
nnnnnnnnnn nnnnnnnnnn n
>Cichlidae_Satanoperca_acuticeps_3_1
atgccacaac taaacccctc accctga-tt cctcat-ctt agtcttttcc tgactaattt
ttttgacagt cattcctcca aaagtcgtag catactcttt cccaaacgat cccacctctc
agagtacaga aaaaccccaa acagagccct gaaactgacc ---------- atggcactaa
gcttcttcga ccaatttata agccccacat atttaggcat ccccttaatc gccctagctc
tgacccttcc ctgggtgctt ttccccaagc ctgcagctcg ctgactaaac aatcgccttc
ttacatctca agggtggttt ataagccgct tcgctcaaca aatctttcaa cctattaacc
taaacggaca taaatgagca gccctactca cctccataat attatttctt cttacactta
acatacttgg cttacttccc tacaccttta cacccactac acaactttcc ctaaatatag
catttgcagt tcccctctga ctggctaccg taattattgg tatacgaacc caaccaacac
acgccctagg acaccttctg ccagaaggaa cccccactct ccttattcca atcctaatta
ttattgaaac aattagcctt tttattcgac ctcttgcact aggagttcga ctaacagcaa
acctaacagc tggccatctt cttattcaac taatcgccac tgccgcattt gttctcttgc
ctctaatacc tgccgttgct ctaatgacag ccatcctcct cctcctcctg accctactag
aagtggccgt ggcaataatt caggcctatg tatttgttct ccttctaagc ctctacttac
aagaaaacgt -------cta n
>Erythrinidae_Hoplias_lacerdae_1_1
nnnnnnnnnn nnnnnnnnnn nnnnnnnnnn nnnnnnnnnn nnnnnnnnnn nnnnnnnnnn
nnnnnnnnnn nnnnnnnnnn nnnnnnnnnn nnnnnnnnnn nnnnnnnnnn nnnnnnnnnn
nnnnnnnnnn nnnnnnnnnn nnnnnnnnnn nnnnnnnnnn nnnnnnnnnn nnnnnnnnnn
nnnnnnnnnn nnnnnnnnnn nnnnnnnnnn nnnnnnnnnn nnnnctaatt gccatcgcat
tagcccttcc ctgaatttta taccccgccc catctagccg atgactaaat aaccgacttt
taacactcca aagctgattc atcaaccgat ttacacaaca actccttctc ccacttaata
tgggaggaca caaatgagcc ctaatattaa cctcattaat aatttttctt ctctcaatta
atattttagg cctattaccc tacaccttca ccccaaccac ccaactatca ctcaacttag
gccttgcagt cccattttga ctggcaactg taattattgg actacgaaat cagcccaatg
cagccctagc ccacctcctc ccagaaggca cccctattct tctaatccca gttttaatta
ttatcgaaac cattagcttg tttatccgac cactagcctt gggagtacga cttactgcaa
atttaacagc cggccacctc ctaattcaac tcatttcaac tgcagtggtt gttttaacac
ctataataac aacagnnnnn nnnnnnnnnn nnnnnnnnnn nnnnnnnnnn nnnnnnnnnn
nnnnnnnnnn nnnnnnnnnn nnnnnnnnnn nnnnnnnnnn nnnnnnnnnn nnnnnnnnnn
nnnnnnnnnn nnnnnnnnnn n
>Heptapteridae_Rhamdia_cinerascens_1_1
atgccacaat taaaccccgc cccatga-tt tgcaat-tct cctattctct tgactaattt
tcctaacagt aatccccaac aaagtcttaa accacacatt tacaaacgac gtaacaactc
tgagcgccga aaaacttaaa tcagagactt gaaactgacc ---------- atggcattaa
atctattcga ccagtttata agccccacat atcttggcat tcccctaatc gccattgctc
taaccctacc atgaatcctt gtcccaatac caaccaaccg ttaccaaaat aaccgaataa
tctccctaca aaattgattc attaaaacat ttacacaaca attactaacc ccactaaacc
cgggaggaca caaatgagcc ctaatactaa cctccttaat aatctttatt cttacactaa
acctgctagg ccttcttcca tataccttca cccctacgac tcaactatca ttaaatatgg
gactcgccgt accactttga ctagccactg ttattattgg acttcggaac caaccaaccg
cggcactagg ccacctacta cctgaaggga cccccgccct attaatcccg atcctaatta
ttatcgaaac aattagccta ttcattcggc cactcgccct aggcgtacga ctaactgcca
atctcactgc agggcacctg ttaattcaac taatctcaac cgcaacaatc accctaatgc
caataataac aacagtggca actcttacag ccatcctcct agttatacta acactattag
aagtcgccgt agccattatc caggcctacg tcttcgtgct cttattgagc ctctatttac
aagaaaacgt -------cta a
>Heptapteridae_Rhamdia_cinerascens_2_1
atgccacaat taaaccccgc cccatga-tt tgcaat-tct cctattctct tgactaattt
tcctaacagt aatccccaac aaagtcttaa accacacatt tacaaacgac gtaacaactc
tgagcgccga aaaacttaaa tcagagactt gaaactgacc ---------- atggcattaa
atctattcga ccagtttata agccccacat atcttggcat tcccctaatc gccattgctc
taaccctacc atgaatcctt gtcccaatac caaccaaccg ttaccaaaat aaccgaataa
tctccctaca aaattgattc attaaaacat ttacacaaca attactaacc ccactaaacc
cgggaggaca caaatgagcc ctaatactaa cctccttaat aatctttatt cttacactaa
acctgctagg ccttcttcca tataccttca cccctacgac tcaactatca ttaaatatgg
gactcgccgt accactttga ctagccactg ttattattgg acttcggaac caaccaaccg
cggcactagg ccacctacta cctgaaggaa cccccgccct attaatcccg atcctaatta
ttatcgaaac aattagccta ttcattcggc cactcgccct aggcgtacga ctaactgcca
atctcactgc agggcacctg ttaattcaac taatctcaac cgcaacaatc accctaatgc
caataataac aacagtggca actcttacag ccatcctcct agttatacta acactattag
aagtcgccgt agccattatc caggcctacg tcttcgtgct cttattgagc ctctatttac
aagaaaacgt -------cta a
>Heptapteridae_Rhamdia_guatemalensis_1_1
atgccacaat taaaccccgc cccatga-tt tgcaat-tct cctattttct tgactgattt
tcctaacagt aattcccaac aaagtcttaa accacacatt cacaaacgac gtaacaactc
tgagcgccga aaaacttaaa tcagagactt gaaactgacc ---------- atggcattaa
acctattcga ccaatttata agccccacat accttggtat tcctctaatc gccattgccc
taactctacc atgaatcctt atcccaatac caaccaaccg ctaccaaaac aaccggataa
tctccctaca aagttgattt attaaaacat tcacacaaca actactaacc cccctaaacc
caggaggaca caaatgagcc ttaatcctaa cctccttaat aatgttcatt cttacattaa
atctactagg tcttcttcca tataccttca cccctacaac tcaactatca ttaaatatgg
gactcgccgt accactttga ctagccactg ttattattgg cctacgaaat cagccaaccg
cagcactagg ccacctatta cccgaaggga cccccgccct actaatccca attctaattg
taatcgaaac aattagccta ttcattcgac cgctcgccct aggtgtacga ctaactgcaa
atctaactgc cggacacttg ttaattcaac taatctcaac cgcaacaatc accttaatgc
caataataac aacagtggca acccttacag ccatcctcct agttatacta acactgttag
aagtcgccgt agccattatc caggcctacg tctttgtcct tctattaagc ctctatttac
aagaaaacgt -------cta a
>Heptapteridae_Rhamdia_nicaraguensis_1_1
atgccacaat taaaccccgc cccatga-tt tacaat-tct cctattttct tgactaattt
tcctaacagt aattcccaat aaagtcttaa accacacatt cacaaacgac gtgacgactc
tgagcgccga aaaacttaaa tcagagactt gaaactgacc ---------- atggcattaa
atctatttga ccagttnata agccccacat atctgggcat tcctctaatc gctattgctc
tgaccctgcc gtgaaccctt gtcccgacac caaccaaccg ttaccaaaac aatcgaataa
tttccttaca aaattgattc attaaaacat tcacacaaca actattaacc ccactaaatc
cagggggaca caaatgggcc ctaatcctaa cttccctaat agtctttatt cttacactaa
atttgctagg ccttcttcca tataccttca ccccaacaac tcaactatca ttaaatatag
gactcgccgt gccactctga ctggccactg ttattattgg acttcgaaat caaccaaccg
cagcacttgg ccacctactg cctgaaggta ccccagtcct actaatccca gttctaatta
ttatcgaaac aattagccta ttcattcgcc cactcgccct aggcgtacga ctaactgcaa
atcttactgc cgggcacctg ttgattcaac taatctcaac cgcaacaatt actctaatgc
caataataac aacagtagca actcttacag ccatcctcct agttatacta acactattag
agatcgccgt ggccattatc caggcctacg tctttgtgct cctattgagc ctctatttac
aagaaaacgt -------cta a
>Heptapteridae_Rhamdia_nicaraguensis_2_1
atgccacaat taaaccccgc cccatga-tt tacaat-tct cctattttct tgactaattt
tcctaacagt aattcccaat aaagtcttaa accacacatt cacaaacgac gtgacgactc
tgagcgccga aaaacttaaa tcagagactt gaaactgacc ---------- atggcattaa
atctatttga ccagttnata agccccacat atctgggcat tcctctaatc gctattgctc
tgaccctgcc gtgaaccctt gtcccgacac caaccaaccg ttaccaaaac aatcgaataa
tttccttaca aaattgattc attaaaacat tcacacaaca actattaacc ccactaaatc
cagggggaca caaatgggcc ctaatcctaa cttccctaat agtctttatt cttacactaa
atttgctagg ccttcttcca tataccttca ccccaacaac tcaactatca ttaaatatag
gactcgccgt gccactctga ctggccactg ttattattgg acttcgaaat caaccaaccg
cagcacttgg ccacctactg cctgaaggta ccccagtcct actaatccca gttctaatta
ttatcgaaac aattagccta ttcattcgcc cactcgccct aggcgtacga ctaactgcaa
atcttactgc cggacacctg ttgattcaac taatctcaac cgcaacaatt actctaatgc
caataataac aacagtagca actcttacag ccatcctcct agttatacta acactattag
agatcgccgt ggccattatc caggcctacg tctttgtgct cctattgagc ctctatttac
aagaaaacgt -------cta a
>Heptapteridae_Rhamdia_parryi_1_1
atgccacaat taaaccccgc cccatga-tt tgcaat-cct cctattttct tgactaattt
tcctaacagt aattccaaat aaagtcttaa accacacatt cacaaacgac gtaacaactc
tgagcgccga aaaacttaaa tcagagactt gaaactgacc ---------- atggcattaa
atctattcga ccagtttata agccccacat atcttggcat tcccctaatt gccattgctc
taaccctgcc atgaatcctt gtcccaaccc caaccaaccg ttaccaaaac aatcgaatag
tttccttaca aaattgattc attaaaacat ttacacaaca actactaacc ccactaaacc
caggaggaca caaatgagcc ttaatcctaa cttccctaat agtctttatt ctcacactaa
atctgctagg ccttcttcca tataccttca ccccaacaac tcaactatca ttaaatatag
gactcgccgt accactctga ctagccactg ttattatcgg acttcgaaat caaccaaccg
cggcactagg ccacctacta ccggaaggta ccccagccct actaatccca gttctaatta
ttatcgaaac aattagccta ttcattcgcc cactcgccct aggcgtacga ctaactgcaa
atcttactgc cggacacctg ttaattcaac taatctcaac cgcaacaatt actctaatgc
caataataac aacagtagca actcttacag ccatcctcct agttatacta acactattag
aaatcgccgt agccattatc caggcctacg tctttgtgct cctactgagc ctctatttac
aagaaaacgt -------cta a
>Heptapteridae_Rhamdia_parryi_2_1
atgccacaat taaaccccgc cccatga-tt tgcaat-cct cctattttct tgactaattt
tcctaacagt aattcccaat aaagtcttaa accacacatt cacaaacgac gtaacaactc
tgagcgccga aaaacttaaa tcagagactt gaaactgacc ---------- atggcattaa
atctattcga ccagtttata agccccacat atcttggcat tcccctaatt gccattgctc
taaccctgcc atgaatcctt gtcccaaccc caaccaaccg ttaccaaaac aatcgaatag
tttccttaca aaattgattc attaaaacat ttacacaaca actactaacc ccactaaacc
caggaggaca caaatgagcc ttaatcctaa cttccctaat agtctttatt ctcacgctaa
atctgctagg ccttcttcca tataccttca ccccaacaac tcaactatca ttaaacatag
gactcgccgt accactctga ctagccactg ttattattgg acttcgaaat caaccaaccg
cggcactagg ccacctacta ccggaaggta ccccagccct actaatccca gttctaatta
ttatcgaaac aattagccta ttcattcgcc cactcgccct aggcgtacga ctaactgcaa
atcttactgc cggacacctg ttaattcaac taatctcaac cgcaacaatt actctaatgc
caataataac aacagtagca actcttacag ccatcctcct agttatacta acactattag
aaatcgccgt agccattatc caggcctacg tctttgtgct cctattgagc ctctatttac
aagaaaacgt -------cta a
>Heptapteridae_Rhamdia_parryi_3_1
atgccacaat taaaccccgc cccatga-tt tgcaat-tct cctattttct tgactaattt
tcctaacagt aattcccaat aaagtcttaa accacacatt cacaaacgac gtaacaactc
tgagcgccga aaaacttaaa tcagagactt gaaactgacc ---------- atggcattaa
atctatttga ccagtttata agccccacat atcttggcat tcccctaatt gccattgctc
taaccctgcc atgaatcctt gtcccagccc caaccaaccg ttaccaaaac aatcgaatag
tttccttaca aaattgattc attaaaacat ttacacaaca actactaacc ccactaaacc
caggaggaca caaatgagcc ttaatcctaa cttccctaat agtctttatt ctcacactaa
atctgctagg ccttcttcca tataccttca ccccaacaac tcaactatca ttaaacatag
gactcgccgt accactctga ctagccactg ttattattgg acttcgaaat caaccaaccg
cggcactagg ccacctactg ccggaaggta ccccagccct actaatccca gttctaatta
ttatcgaaac aattagccta ttcattcgcc cactcgccct aggcgtacga ctaactgcaa
atcttactgc cggacacctg ttaattcaac taatctcaac cgcaacaatt actctaatgc
caataataac aacagtagca actcttacag ccatcctcct agttatacta acactattag
aaatcgccgt agccattatc caggcctacg tctttgtgct cctattgagc ctctatttac
aagaaaacgt -------cta a
>Heptapteridae_Rhamdia_reddelli_1_1
atgccacaat taaaccccgc cccatga-tt tgcaat-tct cctattttcc tgactaattt
tcctaacagt aattcccaat aaagtcctaa accacacatt cacaaacgac gtaacaactc
cgagcgccga aaaacttaaa tcagagactt gaaactgacc ---------- atggcattaa
atctatttga ccagtttata agccccacat atcttggcat tcctctaatc gccattgctc
taaccctgcc atgaatcctt gtcccaacac caaccaatcg ttaccagaac aatcgaatag
tttccttaca aaattgattt attaaaacat ttacacaaca actactaacc cccctaaacc
caggggggca caaatgggcc ttaatcctaa cttccctaat agtctttatt cttacactaa
acctgctagg ccttcttccg tataccttca cccccacaac tcaattatca ttaaatatag
gactcgccgt gccactctga ctagccactg ttattatcgg acttcgaaat caaccaaccg
cggcactagg ccacctacta cccgaaggca ccccagtcct actaatccca gttctaatta
ttatcgaaac aattagccta ttcattcgcc cacccgccct aggcgtacga ctaactgcaa
atcttactgc cgggcacctg ttaattcaac taatctcaac cgcaacaatt actctaatgc
caataataac aacagtagca actcttacag ccatcctcct agtcatacta acactattag
agatcgccgt ggccattatc caggcctacg tctttgtact actattgagc ctctatttac
aagaaaacgt -------cta a
>Sciaenidae_Plagioscion_montei_1_1
atgcctcagt taaacccatc cccatgg-ct tgccat-cat agtcttctca tgacttacat
tcctaattat tattccaccc aaaattatag cccatatttt cccaaatgaa ccaaccccac
aaagcacaga aaaaccaatc acagaaacct gaaactgacc ---------- atgactgtaa
gcctcttcga tcaatttgca tcccctacct acctgggaat ccctctatta gccctcgccc
tcaccctacc ttgaatcctc tatccgtccc cctccgcccg atggcttaac aaccgcctac
tgaccctcca aggttgattt atcaatcgat tcactcaaca aatccttatg cccctaagtt
taggaggcca taaatgagct ttaatcctga cttccctaat aatttttctc attaccctaa
atattttagg ccttctcccc tacaccttta ccccaaccac acaactctct cttaatctca
gccttgcagt ccctctctga ctagccacag tcctcatcgg cctccgaaac caacccacag
ctgccctagg ccatctctta ccagaaggca cccccacgcc ccttatccct atcctagtta
ttatcgaaac aattagccta tttattcgcc ctctagcctt aggcgttcga ctaaccgcca
acctcacagc tggccacctt ctcatgcaac tcacctccac agccgccttc gtcctcctgt
ccatgatacc tgcagtagca attcttacaa cgattctact atttatacta accctcctag
aagtagccgt agcaataatc caagcctacg tgtttgtcct tctcctaann nnnnnnnnnn
nnnnnnnnnn nnnnnnnnnn n
>Sternopygidae_Eigenmannia_humboldtii_1_1
atgccccaac taaaccctgc cccatga-ct tgcaat-ctt actgttctca tgatttattt
tcttagccat cctccccgcc aaagtaataa aacacacctt tactaacgac ccaacagccc
taagcacgaa aacacctaaa accgaacctt gaaactgacc ---------- atggcactaa
acttcttcga ccaatttata agtcccacac acctaggaat ccccctcatc gcaatcgccc
tcagcctccc ttgagtccta tacccgtccc catctgaccg atgattaaac aaccgactaa
ttaccctgca agcctgattt ataaaccgct tcacacaaca gctactcctt ccccttaacc
caggaggcca caaatgagcc cttattctca cctcattaat agtttttctg ctaagcatca
acctgctggg actcctccca tacactttta ctccaacaac acagctctcc ctcaatatag
gcctagccgt accattctgg ctagcaacag taatcattgg catgcgcaac caaccaaccg
cagcactagg ccacctactg ccagaaggaa cccctgtcct actcatcccc gttcttattg
tcatcgaaac aattagctta tttattcggc ccctagccct gggagttcga ctaacagcca
atctaacagc cggccacctt cttatccaac taatcgcaac cgccgctttc gttatgctcc
caacaataac aactctagcc gtactgactg ccacagttct cttccttctc accctccttg
aagttgcagt tgcaataatc caagcctacg tatttgtcct cctactaagc ctctacctac
aagaaaacgt -------ata a
>Auchenipteridae_Centromochlus_existimatus_1_1
atgccacaat taaaccccgc tccatga-tt tgctat-tct tgtattctcc tgactaatct
ttttgacagt agtcccccaa aaagtgataa atcattcatt cactaatgaa attacagctc
taagcactaa aagccttaaa tctgatatct gaaactgacc ---------- atggcactaa
acctatttga tcaatttata agccccacac atctaggcat tccattaatt gccattgcac
taatcctgcc ctgaattcta gtcccttctc caacaagccg ataccaaact aatcgactaa
tgaccctaca aaattgattt attaaaacct ttacgcaaca actactaatg cccctcaacc
aaggaggcca caaatgagct ataattttag cttctctaat aatttttatt cttatattaa
atactttggg actattacca tacacattta cccctactac acaattatca ttaaatatag
gactagcagt gcccctttga cttgccacag ttgtaattgg cttacgaaat caacccaccg
cagccctagg acacctactg ccagaaggca ctcccgtgcc cttaattccc attttaatta
ttattgaaac aattagccta ttcatccgac ccctcgcact aggagtgcga cttactgcca
acctaacagc aggccaccta ttaattcaac taatctcaat tgcaacaatc actttaatgc
caataataac cacagtagcc gccctcactg ctattctcct agtcctgctt actctcttag
aagtagctgt agctattatt caagcttacg tatttgtact actactaagn nnnnnnnnnn
nnnnnnnnnn nnnnnnnnnn n
>Pimelodidae_Zungaro_jahu_1_1
nnnnnnnnnn nnnnnnnnnn nnnnnnnnnn nnnnnnnnnn nnnnnnnnnn nnnnnnnnnn
nnnnnnnnnn nnnnnnnnnn nnnnnnnnnn nnnnnnnnnn nnnnnnnnnn nnnnnnnnnn
nnnnnnnnnn nnnnnnnnnn nnnnnnnnnn nnnnnnnnnn nnnnnnnnnn atggcactaa
acctatttga ccaattcata agccccacac acctgggcat ccccctaatc gcaatcgcgc
ttaccctgcc ttgaatcctg gtaccctctc caactagccg ctaccaaaac aaccgactga
tttccctgca aaactgattc attaaaacat tcacacaaca gctgataatg cctctaaacc
aaggaggaca caaannnnnn nnnnnnnnnn nnnnnnnnnn nnnnnnnnnn nnnnnnnnnn
nnnnnnnnnn nnnnnnnnnn nnnnnnnnnn nnnnnnnnnn nnnnnnnnnn nnnnnnnnnn
nnnnnnnnnn nnnnnnnnnn nnnnnnnnnn nnnnnnnnnn nnnnnnnnnn nnnnnnnnnn
nnnnnnnnnn nnnnnnnnnn nnnnnnnnnn nnnnnnnnnn nnnnnnnnnn nnnnnnnnnn
nnnnnnnnnn nnnnnnnnnn nnnnnnnnnn nnnnnnnnnn nnnnnnnnnn nnnnnnnnnn
nnnnnnnnnn nnnnnnnnnn nnnnnnnnnn nnnnnnnnnn nnnnnnnnnn nnnnnnnnnn
nnnnnnnnnn nnnnnnnnnn nnnnnnnnnn nnnnnnnnnn nnnnnnnnnn nnnnnnnnnn
nnnnnnnnnn nnnnnnnnnn nnnnnnnnnn nnnnnnnnnn nnnnnnnnnn nnnnnnnnnn
nnnnnnnnnn nnnnnnnnnn n
>Ariidae_Ariopsis_seemanni_3_1
atgccacaat taaatcccgc cccatga-tt tgccat-tct tgtattctca tgactaattt
ttctaacagt aattccccct aaaattttaa atcacacctt tacaaatgat atccccacat
taagccccga aaaccttaaa tcagacactt gaaactgacc atggcactaa atggcactaa
acctgtttga ccaatttata agccccacac atttaggtat ccccctaatt gccatctcac
taactctccc ctgaatctta gttccatctc ctgctagccg ttacctaaac aaccgactag
tctccatcca aagctgattt attaaaacct ttacacaaca actacttact cccctaaacc
caggcggaca taaatgagca ataattttaa cctccctaat aatttttatc ctcacattaa
atatgttagg actcctgcca tacacattta cacctacaac ccaattatcc ttaaacatag
gcctagccgt tccactatga ttggccacaa ttattattgg aatacgaaac caacctacag
cagccctagg ccacctcctc cctgaaggaa cccccactct tctaattcca gttttaatta
ttatcgaaac cattagctta tttattcgac cccttgcatt aggtgttcga cttacagcca
accttacagc tggccattta ttaattcaat taatttcaac tgcaacaatc acactaatac
ctctcataac tacagtagca acattcactg ccatccttct agtactctta accctcctag
aaattgcagt agcctttatc caagcctatg tatttgtcct gttattaagc ctctacttac
aagaaaacgt -------cta a
>Ariidae_Cathorops_aguadulce_2_1
atgccccagt taaaccccgc cccatga-tt cattat-cct tgtcttctca tgactaattt
tcttaacagt aattccacca aaaattctaa accacacctt cacaaatgat ctcacaacat
taaataccaa aaaccttaaa tcaaatactt gaaactgacc ttggcactaa ttggcactaa
acttatttga ccaatttatg agccccacat atctagggat tcccctaatt gctatctcac
taacactccc ctgaatacta attccctctc caaccaaccg ctacctaaat aaccgcctag
tctccgccca aagctgattc atcaaaacct ttacacaaca actacttacc cctctaaatc
ccggaggaca caaatgagca acaatccttg cctccctaat aatctttatt cttacattaa
acatattagg tctactacca tatacattta cacctacaac tcaattatca ctaaacatag
gcttggccgt ccccctctga ttagctacaa ttattatcgg catacgaaac cagcccacag
cagccctagg ccaccttctt cctgaaggaa cccccacccc cttaatccca atcctaatta
ttattgaaac tatcagccta tttattcgac ccctcgcact gggcgtacga cttacagcca
acctcacagc tggccaccta ctaattcaac taatttcaac cgcaacaatc accctaatgc
ccctaataac tacagtagca acgttcactg ctattctctt agtacttttg acccttctag
aaattgcagt ggcttttatt caagcttatg tattcgtact actactaagc ctctacctac
aagaaaacgt -------tta a
>Ariidae_Cathorops_fuerthii_3_1
nnnnnnnnnn nnnnncccac cccatga-tt catcat-cct tgtcttctca tgactaattt
tcttaacagt aattccccca aaaattttaa gccacacctt tacaaatgat attacaacac
taaataccaa agaccttaaa tcaaacacct gaaactgacc ---------- ttggcactaa
atctatttga ccaattcatg agccccacat acctgggtat ccccctaatt gccatctcac
taacactccc ctgaatacta gtcccctctc caaccagccg ctacctaaat aaccgcctaa
tctccgccca aaactgattt atcaaaacct ttacacagca actacttacc cccttaaatc
ctggaggaca caaatgagct acaatccttg cctccctaat aatctttatt ctcacattaa
atatattagg tctactacct tatacattta cacctacgac tcaactatcc ctaaatatag
gtttggctgt cccactctga ttagccacaa ttattattgg gatacgaaac cagcctacag
tagccctggg ccacctcctt cctgaaggaa cccctacccc cttaatccca atcctaatta
ttattgaaac tattagttta tttattcgac ccctcgcact gggcgtacga cttacagcca
acctcacagc cggccaccta ctaattcaac taatctcaac cgcgacaatt accctaatac
ccctaataac tacagtagca acattcactg ccattcttct agtactttta acccttctag
aaattgcagt agcttttatt caagcttacg tatttgtatt actactaagc ctttacctac
aagaannnnn nnnnnnnnnn n
>Ariidae_Cathorops_hypophthalmus_2_1
atgccccaat taaacccagc cccatga-tt tattat-cct tgtcttctca tgactaattt
tcttaacagt aatcccccca aaaattctaa gccatgcctt tacaaatgat atcacaacat
taaataccaa aaaccttaaa tcaagcacct gaaactgacc ttggcactaa ttggcactaa
atttatttga ccaatttatg agccccacat atctaggaat tcccctaatt gccatctcac
taacactccc ctgaatacta atcccctctc caaccagccg ctacctaaat aaccgtctcg
tctctgccca aagctgattt atcaaaacct ttacacaaca gctgctcacc cctctaaatc
ctggaggaca caaatgagca acaatccttg cctctctaat aatctttatt ctcacattaa
acatgctagg cctactacca tatacattta cacctacaac tcaactatca ctaaacatag
gcttagcggt tcccctctga ttagctacaa ttattattgg catacgaaat caacctacag
tagccctagg ccaccttctt cctgaaggga cccccacccc cttaatccca atcctaattg
tcatcgaaac tattagttta ttcatccgac ccctcgcatt gggcgtacga cttacagcca
acctcacagc cggccaccta ttaattcaac taatctcaac cgcaacaatt accctaatgc
ccctaataac tacagtagca acatttactg ctatcctctt agtactttta acccttctag
aagtcgcagt agcttttatt caagcttatg tatttgtact actgctaagc ctttacctac
aagaaaacgt -------tta a
>Ariidae_Cathorops_tuyra_2_1
nnnnnnnnnn nnnnnccagc cccatga-tt tattat-cct tgtcttctca tgactaattt
tcttaacagt aatcccccca aaaattctaa gccatgcctt tacaaatgat atcataacat
taaataccaa aaaccttaaa tcaagcacct gaagctgacc ---------- ttggcactaa
atttatttga ccagtttatg agccccacat atctaggaat tcccctaatt gccatctcac
taacactccc ctgaatacta atcccctctc caaccagccg ctacctaaat aaccgcctcg
tctctgccca aagctgattt atcaaaacct ttacacaaca gctactcacc cccctaagcc
ctggaggaca caaatgagca acaatccttg cctctctaat aatctttatt ctcacattaa
acatgctagg cctactacca tatacattta cacctacaac tcaactatca ctaaacatag
gcttagcggt tcccctctga ttagccacaa ttattattgg tatacgaaat caacctacag
tagccctagg ccaccttctt cctgaaggaa cccctacccc cctaatccca atcctaatta
tcatcgaaac cattagttta ttcatccgac ccctcgcatt gggcgtacga cttacagcca
acctcacagc cggccaccta ttaattcaac taatctcaac cgcgacaatt accctaatgc
ccatgataac tacagtagca acatttactg ctatcctctt agtacttttg acccttctag
aagttgcagt agcttttatt caagcctatg tatttgtact actactaagc ctttacctac
aagaannnnn nnnnnnnnnn n
>Ariidae_Notarius_cookei_3_1
nnnnnnnnnn nnnnnnnnnn nnnnnnnnnn nnnnnnnnnn nnnnnnnnnn nnnnnnnnnn
nnnnnnnnnn nnnnnnnnnn nnnnnnnnnn nnnnnnnnnn nnnnnnnnnn nnnnnnnnnn
nnnnnnnnnn nnnnnnnnnn nnnnnnnnnn nnnnnnnnnn nnnnnnnnnn atgatactaa
atctattcga tcaatttata agccccacat acttaggcat ccccttaatt gctatctcac
taaccctccc ctgaatctta attccatcct cccctaaccg ctatgtaaat aaccgattaa
tctcagtcca aagctgattt atcaaaacct ttacacaaca gctattcgct cctataaacc
ctgggggaca caaatgagca atgatcctta catccctaat aattttcatc ctcacgttaa
atatactagg cctcttgcca tatacattta cacctacaac ccaactatcc ctaaacatag
gcctagccgt cccactttga ctagccacaa ttattattgg gatacgaaac caacccacgg
cggctctagg ccaccttctt cctgaaggaa ccccaactcc cttaattcca atcctaatta
ttattgaaac cattagccta ctcattcgac ccctcgcact gggagtgcga ctcacagcca
acctcacagc cggccaccta ttaattcagc taatttcaac tgcaacaatt acactaatac
cgctcgcaac cacagtagca gccctcactg ccaccctcct ggtactccta actcttctag
aaattgcagt agcctttatt caagcttatg tatttgtact tctactaagc ctatatttac
aagaaaatat -------tta a
>Ariidae_Notarius_planiceps_3_1
nnnnnnnnnn nnnnnnnnnn nnnnnnnnnn nnnnnnnnnn nnnnnnnnnn nnnnnnnnnn
nnnnnnnnnn nnnnnnnnnn nnnnnnnnnn nnnnnnnnnn nnnnnnnnnn nnnnnnnnnn
nnnnnnnnnn nnnnnnnnnn nnnnnnnnnn nnnnnnnnnn nnnnnnnnnn gtgatactaa
acctgtttga tcaatttatg agccccacat acctaggcat ccccttaatt gctgtctcac
taacccttcc ctgaatctta atcccatccg ccactaaccg ctatgtaaat aaccgactaa
tttcagtcca aaactgattc ctcaaaatct ttacacaaca actactcact cccataaatc
ctggtgggca taaatgagca ataatccttg catccctaat aatttttatc ctcacattaa
atatactagg cctcttacca tatacattca cacctacaac ccaactatca ctaaacatgg
gcctagccac cccactttgg ttagccacaa ttattattgg aatgcgaaat caacccacag
caaccctagg ccaccttctt cctgaaggaa cccccacccc cctaattcca gtcctaattg
tcattgaaac caccagccta ctcattcgac ccctcgcact aggagtacga cttacagcca
atcttacagc tggccaccta ctaattcagc taatctcaac tgcaacagtt acactaatgc
ccctcataac tacagtagca gtcctcaccg ctatcctcct ggtgcttcta acccttctag
aaattgcagt agcctttatt caagcttatg tatttgtact tctactaagc ctatacttac
aagaaaatat -------cta a
>Ariidae_Potamarius_nelsoni_2_1
atgccacaat taaatcctgc cccatga-tt tgccat-tct tgtattctca tgactaattt
ttctaacagt aattccccct aaaattttaa gccacacttt cacaaatgat accacaacgc
taagccccga aaaccttaaa tcagacactt gaaactgacc atggcactaa atggcactaa
acctattcga tcaatttata agccccacac acttaggcat ccccttaatt gccatctcat
taaccctccc ctgaatctta gttccatccc ctactaaccg ctacttaaac aaccgactaa
tttccatcca aagctgattt attaaaacct ttacacaaca gctacttact cctttaaacc
ctggtggaca taaatgagca ataatcttaa cttccctaat aatttttatc ctcacattaa
atatgctagg gctcttgcca tataccttta cacctacaac tcaattatca ctaaatatag
gcttagctgt cccactctga ttggctacaa tcattattgg aatacgaaat caacctacgg
cagccctagg ccatcttctt cctgaaggaa cccccacccc tctgatccca atcctaattg
tcattgaaac tattagccta tttatccgac ccctcgcact aggcgttcga cttacagcca
accttacagc cggtcactta ctaattcaat taatttcaac tgcaacaatt acactaatac
ccctcataac tacagtagca acatttactg ccatcctctt agtactctta accctcctag
aaattgcagt agcctttatt caagcttatg tatttgtact actattaagt ctatatctac
aagaaaatgt -------tta a
>Ariidae_Potamarius_usumacintae_2_1
atgccacaat taaatcctgc cccatga-tt tgccat-tct tgtattctca tgactaattt
ttctaacggt aattccccct aaaattttaa gccacacttt cacaaatgat accacaacac
taagccccga gaatcttaaa tcagacactt gaaactgacc atggcactaa atggcactaa
acctatttga tcaatttata agccccacac acttaggcat ccccttaatt gccatctcat
taaccctccc ctgaatctta gtcccctccc ctactaaccg ctacttaaac aaccgactaa
tttccatcca aagctgattt attaaaacct ttacacaaca gctacttact cctttaaacc
ctggtggaca taaatgagca ataatcttaa cttccctaat aatttttatc ctcacattaa
atatgctagg actcttacca tatacattta cacctacaac tcaattatca ctaaatatag
gcttagctgt cccactctga ttggctacaa tcattattgg aatacgaaat caacctacgg
cagccctagg ccatcttctt cctgaaggaa cccccacccc tctaatccca atcctaattg
tcattgaaac tattagccta tttatccgac ccctcgcact aggcgttcga cttacagcca
accttacagc cggtcactta ctaattcaat taatttcaac tgcaacaatt acactaatac
ctctcataac tacagtagca acatttactg ccatcctctt agtactctta accctcctag
aaattgcagt agcctttatt caagcttatg tatttgtact actattaagt ctatatctac
aagaaaatgt -------tta a
>Ariidae_Sciades_dowii_2_1
nnnnnnnnnn nnnnncccgc cccatga-tt tgctat-cct tgtattctca tgactaattt
ttctgacagt aatccccccc aaaattctta gccacacctt tacaaatgat gtcacaatac
taagcaccga aaaccttaaa tccgacacct gaagctgacc ---------- atggcactaa
acctatttga ccagttcata agccccacac atctaggcat ccccttaatt gccatctccc
taactctccc atgaatttta gtcccctccc ccactagtcg ctacctaaac aaccgactaa
tttctattca aagctgattt attaaaacct tcacacaaca actacttacc ccccttaacc
ctgggggaca taaatgagca ataatcctcg cctccctaat agttttcatc ctcacattaa
acatactagg actcttgcct tatacattca cacctacaac ccaactatca ctaaacatag
gcctagccgt cccactctga ctggcaacaa ttattattgg aatacgaaac cagcctacag
cagccttagg ccacctcctt cctgaaggaa cccccacccc tctgatccca gtcctaattg
ttatcgaaac cattagtcta ttcattcgac ccctcgcact aggtgtacgg ctcacagcca
atcttacagc tggtcaccta ttaattcaat taatttcaac tgcaacaatc acactaatgc
cgctcataac tacagtagca atactcactg ccaccctcct agtactttta accctcctag
aaatcgcagt agccttcatt caagcctatg tatttgtact actactaagt ctttacctac
aagaannnnn nnnnnnnnnn n
>Ariidae_Sciades_dowii_3_1
atgccacaat taaaccccgc cccatga-tt tgctat-cct tgtattctca tgactaattt
ttctgacagt aatccccccc aaaattctta gccacacctt tacaaatgat gtcacaatac
taagcaccga aaaccttaaa tccgacacct gaagctgacc atggcactaa atggcactaa
acctatttga ccagttcata agccccacac atctaggcat ccccttaatt gccatctccc
taactctccc atgaatttta gtcccctccc ccactagtcg ctacctaaac aaccgactaa
tttctattca aagctgattt attaaaacct tcacacaaca actacttacc ccccttaacc
ctgggggaca taaatgagca ataatcctcg cctccctaat agttttcatc ctcacattaa
acatactagg actcttgcct tatacattca cacctacaac ccaactatca ctaaacatag
gcctagccgt cccactctga ctggcaacaa ttattattgg aatacgaaac cagcctacag
cagccttagg ccacctcctt cctgaaggaa cccccacccc tctgatccca gtcctaattg
ttatcgaaac cattagtcta ttcattcgac ccctcgcact aggtgtacgg ctcacagcca
atcttacagc tggtcaccta ttaattcaat taatttcaac tgcaacaatc acactaatgc
cgctcataac tacagtagca atactcactg ccaccctcct agtactttta accctcctag
aaatcgcagt agccttcatt caagcctatg tatttgtact actactaagt ctttacctac
aagaaaacgt -------tta a
>Ariidae_Sciades_proops_3_1
atgccacaat taaaccccgc cccatga-tt tgctat-cct tgtattctca tgactaattt
ttttgacagt aattccccct aaaattctta gccgcacctt tacaaatgat atcacaacac
taaacaccga aaacctcaaa tcagacacct gaaactgacc atggcactaa atggcactaa
acctgtttga ccaatttata agccccacac acctaggcat ccccttaatt gccatttccc
taactctccc atgaatccta gtcccttccc ccactaaccg ctacctaaat aaccggctaa
tttctatcca aagctgattt attaaaacct tcacacaaca actacttacc cccttaaacc
ctggcggaca taagtgagca ataatcctcg cctccctaat aatttttatc cttacattaa
acatactagg actcttgcca tatacattta cacctacaac ccaactatca ctaaacatag
gcctagccgt tccactctga ctggcaacaa ttattattgg aatacgaaac caacctacag
cagctctagg ccatctcctt cctgaaggaa cccccacccc tctaatccca atcctaatta
ttatcgaaac tattagtcta ttcattcgac ccctcgcact aggtgtacga ctcacagcta
atcttacagc tggccactta ttgattcaat taatttcaac tgcaacaatt acactaatac
cacttataac aacagtagca gccctcactg ctatcctcct agtactttta accctcctag
aaatcgcagt agccttcatt caagcctatg tatttgtatt actattaagt ctttacctac
aagaaaacgt -------tta a
>Bryconidae_Brycon_meeki_1_1
atgccgcaat taaaccccac accctga-ct ctcaat-ttt agtactctcc tgattaatct
ttttaactgt aatcccccca aaaatcttaa aacacacttt taataaagaa ccaaaa---t
ttaataccca gaactctaac aacagttcct gagcttggcc ---------- ttggcagtaa
gcttttttga tcaattctta agtcccacac gtttgggcat tcctctaatt gccatcgctc
tcgtacttcc atgaacttta tacccctccc cctcaggtcg atgattaaac aatcgaatca
ttaccctaca aggctgattt attagccaat ttatccaaca acttcttcta ccgctaaacc
ccaaaggcca caaatgagcc ctgatcttgg cctctctaat gatttttctt atatccctta
atttactagg actcctcccc tataccttca cccccacaac acaactctca ctaaatatgg
gatttgccgt cccattttga ctggctacag taattattgg aatgcgtaac caacctaacg
cagccctggg tcaccttttg ccagaaggaa ccccaatact tcttattcca gtcctgattg
ttattgaaac aatcagccta tttattcggc cattagccct aggtgttcga ttaacagcta
atctcacagc tggacaccta cttattcaac tcattgcaac cgcagccttc gtcctcctac
cgattataac atctgtagca ctcctaacga ttatagtcct ctttctccta accctgttag
aaattgcggt agcaataatc caagcctatg tatttgtact cctgttgagc ctgtatttgc
aagaaaatat -------cta a
>Bryconidae_Brycon_meeki_2_1
atgccgcaat taaaccccac accctga-ct ctcaat-ttt agtactctcc tgattaayct
ttttaactgt aatcccccca aaawtcttaa aacacacttt taataargaa ccaaaa---t
ttaataccca gaactctaac aacagttcct gagcttggcc ---------- ttggaagtaa
gcttttttga tcaattctta agtcccacac gtttgggcat tcctctaatt sccatcgctc
tcgtacttcc atgaacttta tacccctccc cctcaggtcg atgattaaac aatcgaatca
ttaccctaca aggctgattt attagccaat ttatccaaca acttcttcta ccgctaaacc
ccaaaggcca caaatgagcc ctgatcttgg cctctctaat gatttttctt atatccctta
atttactagg actcctcccc tataccttca cccccacaac acaactctca ctaaatatgg
gatttgccgt cccattttga ctggctacag taattattgg aatgcgtaac caacctaacg
cagccctggg tcaccttttg ccagaaggaa ccccaatact tcttattcca gtcctgattg
ttattgaaac aatcagccta tttattcggc cattagccct aggtgttcga ttaacagcta
atctcacagc tggacaccta cttattcaac tcattgcaac cgcagccttc gtcctcctac
cgattataac atctgtagca ctcctaacga ttatagtcct ctttctccta accctgttag
aaattgcggt agcaataatc caagcctatg tatttgtact cctgttgagc ctgtatttgc
aagaaaatat -------cta a
>Bryconidae_Brycon_oligolepis_1_1
atgcctcaat taaaccctgt accctga-ct cccaat-ttt agtattctcc tgatttatct
ttcttactgt aatcccgcct aaaatcttaa agcatatttt taacaaagaa ccaaaa---t
ttagcactca gaattctaac gacagctcct gagcttgacc ---------- ttggcaataa
gcttttttga tcaattctca agtcccacac gtttgggcat tccccttatt accatcgctc
tcgcactccc atgaacttta tacccctccc cctcaggtcg atggttaaat aatcgagtca
tcaccctaca aggctgattt attagccaat ttactcaaca actttttcta ccgctaaacc
ccaaaggcca caaatgagcc ctaatcttgg cctctctaat ggtttttctt atatccctta
atatcctagg actcctcccc tacaccttca cccccacaac acaactctca ctaaatatag
gatttgccgt cccattttga ctggctacag taattattgg aatgcgtaat caacctaacg
cagccctagg tcacctcttg ccagaaggaa ccccaatact tcttattcca gtcctgatta
ttattgaaac tattagccta tttattcgac cattagccct aggtgttcga ttaacagcta
atctcacagc tggacacctg ctcattcaac ttattgcaac cgcagctttc gtcctcctgc
ctatcataac atctgtagca cttctgactc ttattgtcct ctttctcctc accttattag
aaattgcagt agcaataatc caagcctatg tgtttgtact cctattgagc ctctacttac
aagaaaatac -------cta a
>Bryconidae_Brycon_oligolepis_2_1
atgcctcaat taaaccctgt accctga-ct cccaat-ttt agtattctcc tgatttatct
ttcttactgt aatcccgcct aaaatcttaa agcatatttt taacaaagaa ccaaaa---t
ttagcactca gaattctaac gacagctcct gagcttgacc ---------- ttggcaataa
gcttttttga tcaattctca agtcccacac gtttgggcat tccccttatt accatngctc
tcgcactccc atgaacttta tacccctccc cctcaggtcg atggttaaat aatcgagtca
tcaccctaca aggctgattt attagccaat ttactcaaca actttttcta ccgctaaacc
ccaaaggcca caaatgagcc ctaatcttgg cctctctaat ggtttttctt atatccctta
atatcctagg actcctcccc tacaccttca cccccacaac acaactctca ctaaatatag
gatttgccgt cccattttga ctggctacag taattattgg aatgcgtaat caacctaacg
cagccctagg acacctcttg ccagaaggaa ccccaatact tcttattcca gtcctgatta
ttattgaaac tattagccta tttattcgac cattagccct aggtgttcga ttaacagcta
atctcacagc tggacacctg ctcattcaac ttattgcaac cgcagctttc gtcctcctgc
ctatcataac atctgtagca cttctgactc ttattgtcct ctttctcctc accttattag
aaattgcagt agcaataatc caagcctatg tgtttgtact cctattgagc ctctacttac
aagaaaatac -------cta a
>Bryconidae_Brycon_oligolepis_3_1
atgcctcaat taaaccctgt accctga-ct cccaat-ttt agtattctcc tgatttatct
ttcttactgt aatcccgcct aaaatcttaa agcatatttt taacaaagaa ccaaaa---t
ttagcactca gaattctaac gacagctcct gagcttgacc ---------- ttggcaataa
gcttttttga tcaattctca agtcccacac gtttgggcat tccccttatt accatcgctc
tcgcactccc atgaacttta tacccctccc cctcaggtcg atggttaaat aatcgagtca
tcaccctaca aggctgattt attagtcaat ttactcaaca actttttcta ccgctaaacc
ccaaaggcca caaatgagcc ctaatcttgg cctctctaat ggtttttctt atatccctta
atatcctagg actcctcccc tacaccttca cccccacaac acaactctca ctaaatatag
gatttgccgt cccattttga ctggctacag taattattgg aatgcgtaat caacctaacg
cagccctagg acacctcttg ccagaaggaa ccccaatact tcttattcca gtcctgatta
ttattgaaac tattagccta tttattcgac cattagccct aggtgttcga ttaacagcta
atctcacagc tggacacctg ctcattcaac ttattgcaac cgcagctttc gtcctcctgc
ctatcataac atctgtagca cttctgactc ttattgtcct ctttctcctc accttattag
aaattgcagt agcaataatc caagcctatg tgtttgtact cctattgagc ctctacttac
aagaaaatac -------cta a
>Cichlidae_Cichla_intermedia_3_1
atgccacaac tcaatccctc accttga-tt cgccat-cct aattttctcc tgacnaattt
tcctaacaat tattccccca aaagttctag cacactcctt tccaaacgaa cctgctccac
aaagcaccaa aacacttaaa acagaaccct gaaactgacc ---------- atgacactaa
gcttctttga ccaattcatg agccccacat atttaggaat tccactaatc gcactggccc
taagtttacc ctgagtactt ttccccaagc cctcaacccg ctgactaaat aaccgcctac
tcaccctcca aggatgattt ataaaccgct tcacccaaca gatcttccaa cccctaagcc
taggaggcca caaatgagcc accttactaa cttccttaat actattcctt attacgctaa
acatattagg cctattgccc tacaccttta cacctacaac acaattatcc ctcaacatag
catttgccgt tcccctatga cttgctaccg taatcatcgg catgcgaaac caaccaactc
atgcactagg ccatcttctg ccagaaggca caccaaccct cctcatccct attctcatta
ttatcgaaac aatcagtcta tttatccgac ccctagccct gggagtacga ctaacagcaa
acctaacagc cggccatctc ctaattcaac tcattgccac tgctgcattt gtcctcctcc
ctctaatacc aacagttgca ctactgacgg ccactctcct gcttctactt acacttctag
aagtagccgt agctataatt caagcttacg tatttgtact cctcttaagc ctctacctac
aagaaaacgt -------cta n
>Cichlidae_Cichla_pleiozona_3_1
atgccacaac tcaatccctc accttga-tt cgccat-cct aattttctcc tgactaatct
tcctaacaat tattccccca aaagttctag cacactcctt tccaaacgag cccgccccac
aaagcaccaa aacacttaaa acagaaccct gaaactgacc ---------- atgacactaa
gcttctttga tcaatttatg agccccacat atctaggagt cccactaatc gcgctagccc
taagtttacc ctgagtactt taccccaaac cctcagcgcg ctgactaaat aaccgcctac
tcaccctcca aggatgattt attaaccgct tcacccaaca aatcttccaa cccttaagcc
taggaggcca caaatgagct gccttactga cctccctgat acttttcctt attacgctaa
acatgttagg cctattaccc tacaccttta cacctacaac acaattatcc ctcaatatag
catttgccgt tcccctatga cttgctaccg taatcattgg catacgaaac caaccaactc
atgcattagg ccatctttta ccagaaggca caccaaccct cctcatccct atcctcatca
ttatcgagac aatcagtcta ttcatccgac ccctagccct gggagtgcgg ctaacagcaa
acctaacagc cggccatctc ctaattcaac tcattgccac tgctgcattt gtcctcctcc
ctctaatacc aacagttgca ctactaacag ccaccctcct acttctactg acacttctag
aagtggccgt agccataatt caagcttacg tatttgttcn nnnnnnnnnn nnnnnnnnnn
nnnnnnnnnn nnnnnnnnnn n
>Loricariidae_Hypostomus_interruptus_1_1
atgcctcagc taaacccagc cccatga-tt cgcaat-tct cgtgttttct tgactagtat
ttctagcagt agttccaaac aaagttttaa accacacctt tacaaatgaa ctagcatcca
tcagctcaca aaaacttaaa tcagaaactt gaaactgacc ---------- atggcactaa
acttatttga ccaattcatg agccctacat ttctaggtat tcccctaatt gccatcgcat
taactctacc atgaatcctt gttccatccc cctccaaacg atgacaagat aaccgcctaa
ttactctcca aaactgattt gttaagtctt ttacacacca attattaacc cccctaagtc
caggaggaca caaatgagcc ctaatcctaa catccctaat aatttttatt ttatccctta
acatgttggg cctacttcca tacactttca ccccaacaac tcagctatcc ctaaatatag
gccttgctgt cccactctga ctagccacag ttattattgg attacgtaac cagcctacaa
tggctcttgg acaccttctt ccagaaggca ccccagttcc ccttattcca gtattaatta
ttattgaaac cattagctta ttcatccgac ctctcgcctt aggtgttcga ttaacagcca
accttaccgc tggccaccta ctaattcaac ttatttcaac cgcaacattc gttctcctac
caataataac aacagtagca ctcttcactg ccactctcct agttctcctt accctcctag
aagtggcagt tgccataatc caagcatatg tgttcgtact attattaagc ctatacttac
aagaaaacgt -------cta a
>Loricariidae_Hypostomus_piratatu_2_1
atgcctcagc taaacccagc cccatga-tt cgcaat-tct cgtgttttct tgactagtat
ttctagcagt agttccaaac aaagttttaa accacacctt tacaaacgaa ctagcatcca
tcagctcaca aaaacttaaa tcagaaactt gaaactgacc ---------- atggcactaa
acttatttga ccaattcatg agccctacat ttctaggtat tcccctaatt gccatcgcat
taactctacc atgaatcctc gttccatccc cctccaaacg atgacaagat aaccgcctaa
ttaccctcca aaactgattt gttaagtctt ttacacacca actactaacc cccctaaatc
cagggggaca caaatgagcc ctaatcctaa catccctaat aatttttatt ttatccctta
acatgttggg cctacttcca tacactttca ccccaacaac ccagctatcc ctaaatatag
gccttgctgt cccactctga ctagccacag ttattattgg attacgtaac cagcctacag
tggctcttgg acaccttctt ccagaaggca ccccagttcc ccttattcca gtattaatta
ttattgaaac cattagctta ttcatccgac ctctcgcctt aggtgttcga ttaacagcca
accttaccgc tggccaccta ctaattcaac ttatttcaac cgcaacattc gttctcctac
caataataac aacagtagca ctcttcactg ccactctcct agttctcctt actctcctag
aggtagcagt tgccataatc caagcatatg tgtttgtact attattaagc ctatatttac
aagaaaacgt -------cta a
>Loricariidae_Hypostomus_tapijara_1_1
atgcctcagc taaacccagc cccatga-tt cgcaat-tct cgtgttttct tgactagtat
ttctagcagt agttccaaac aaagttttaa accacacctt tacaaatgaa ctagcatcca
tcagctcaca aaaacttaaa tcagaaactt gaaactgacc ---------- atggcactaa
acttatttga ccaattcatg agccctacat ttctaagtat tcccctaatt gccatcgcat
taactctacc atgaatcctt gttccatccc cctccaaacg atgacaggat aaccgcctaa
ttactctcca aaactgattt gttaagtctt ttacacacca attactaacc cccctaagtc
caggaggaca caaatgagcc ctaatcctaa catccctaat aatttttatt ttatccctta
acatgttggg cctacttcca tacactttca ccccaacaac tcagctatcc ctaaatatag
gccttgctgt cccactctga ctagccacag ttattattgg attacgtaac cagcctacag
tggctcttgg acaccttctt ccagaaggca ccccagttcc ccttattcca gtattaatta
ttattgaaac cattagctta ttcatccgac ctctcgcctt aggtgttcga ttaacagcca
accttaccgc tggccaccta ctaattcaac ttatttcaac cgcaacattc gttctcctac
caataataac aacagtagca ctcttcactg ccactctcct agttctcctt actctcctag
aggtggcagt tgccataatc caagcatatg tgttcgtact attattaagc ctatacttac
aagaaaacgt -------cta a
