# Supplementary material for: Time-calibrated phylogeny of neotropical freshwater fishes
Source: Front Bioinform. 2024 Dec 6;4:1433995. doi: 10.3389/fbinf.2024.1433995 (PMC11659281; doi:10.3389/fbinf.2024.1433995)
Supplement: Supplementary file 1 [file DataSheet1.zip › Supplementary Material/aln/alignment_CCR4NOT.fasta]

>Serrasalmidae_Colossoma_macropomum_1_1
nnnnnntttt tttcttacgt ttgtt-nnnn nnaaaggtac taagagagag tctg------
cgtcagattc atgacgtgtt cttaaagckc agaattggtc gcaccttttt gctcttgagt
gagcgtagaa tctgttctta cctaagaaca aaacccaatt aagaaaacat tagtgaatgt
ctgaatcttt gtgaaaac-t ttaagtgggg tttgagaaga aag---ttaa gagtagttgg
tgaatgaggc ccattgtctc a-------gg cagcgtattc atatccattt catgtaatac
tgttctatga cggcaccttt agacacgtta aactc-ttca gacatctgat tcctgtctcc
accactgcga acagttctga tttggtaaag gagcatttca tatcagatta ttctgaatgg
cttggtttat tccttggtgw -ttttaatta tgcaaaaaat -tgtaaaaca aaaatggtga
agttcc-cta tt--aaatgt ttgttattgc c-gttatacg tgcatggaaa at-atctgct
atcaacgtca ccccacagtt cccttctcgg tgcatgtcag tctcacttat ggattaattt
gtttccgtca tagcagtatt tcattcacag atgcaataac tgtt-aaaac tgcgagggtc
acttttgctt gattggcact
>Serrasalmidae_Pygocentrus_nattereri_1_1
tatct-attt tttctaattg ttgtc-tttg agaaaggtac caagaaa--g tctg------
catcacattc atgacatgtt cttaaagtgc agatttggtt gcatcttttt gctcttgagt
----gtagat tctgttctta cccaagaaca aaacccaatt aggaaatgat tag----tgt
cggagtcttc gtgagaaa-t ccaagtgggt ttt-----g- -agttcttaa gagcatttgg
tgaacgaggt ccattgtctc aggcatcagg cagcatattc atatctattt catagactac
tgttctatga tggcaccttt aggcac---a gactc-ttga gacatctggt tcctgtctcc
atcactgcca actattctga tttggtagag tagtgtttta tgtcagatta ttcggaatga
cttggtttat accttggtta -ttttaatta tgcagaaaat -ggaaaaacg g----agcga
agttcc-ttt tt--aaatgt ttattattgc c-gttatatg tgcatggaga aa-atctgct
atcggagttg ccccacagtt cacttctctg tacagatcag cctcatttat ggataaattc
gttgccggcg tagcagtatt tcattcacag atgcaataac tgttgaaaac tgtgagggcc
ac--ttgctt gattggcact
>Serrasalmidae_Piaractus_brachypomus_1_1
tatttatttt tgtcttgcgt ttgtt-cttg agaaaggtac caagaaa--g tctg------
cgtcagattc atgatgtgtt cttaaagcgc agaattggtc gcaccttttt gttcttgagt
gaacgtagaa tctcttctta cttcataaca aaacccaatt aagaaaacat tggtgaatgt
ctgaatcttt gtgaaaacgt ttaagtgggt tttgagaaga aagttcttaa gagtagttgg
tgaatgaggc ccattgtctc aggcatcagg cggtgtattc atatccatgt aatgtaatac
tgttctatga aggcaccttt agacacgtta aactc-ttca gacgtctggt tcctgtctcc
accactgcaa acaattctga tttggtaaag gagcgtttca tatcagatta ttctgaatgt
cttggtttat accttgatga -ctttaatta tgcaaaaaat -tgaaaaaca aa---aatga
agttct-cta tt--aaatgt ttgttattgc t-gttatgta tgcatggaaa at-atctgcc
atcagcgtca ccccacagtt cacttctcag tgcatatcag tctcacttat ggattaattt
gttaccgtcg tagcagtatt taattcacag atgcaataac tgtt-aaaac tgcaagggtc
acttttgctt gattggcgct
>Serrasalmidae_Serrasalmus_spilopleura_1_1
nnnnnnnttt tttcttatgg ttgtc-tttg agaaaggtac caagaaa--g tctg------
catcacattc atgacatgtt cttaaagtgc agatttggtt gcaccttttt gctcttgagt
----gtagat tctgttctta cccaagaaca aaacccaatt aggaaatcat tag----tgt
ctgagtcttc gtgagaaa-t ccaag----- ---------- ---------- -------tgg
tgaacgaggt ccattgtctc aggcatcagg cagcatattc atatccattt catagactac
tgttctgtga tggcaccttt aggcac---a gactc-ttga gacatctggt tcctgtctcc
accactgcca actattctga tttggtaaaa tagtgtttta tatcagatta ttctgaaaga
cttggtttat accttggtga -ttttaatta tgcagaaaat -ggaaaaacg g----agcga
agttcc-ttt tt--aaatgt ttattattgc c-attatatg tgcatggaga aa-atctgct
gtcagagttg ccccacagtt cacttctctg tacagatcag cctcatttat ggataaattc
gttgctggcg tagcagtatt tcattcacag atgcaataac tgtt-aaaac tgtgagggcc
ac--ttgctt gattggcact
>Serrasalmidae_Catoprion_mento_1_1
tat---cttt tttcttatgg ttgtt-cttg agaaaggtac caagaaa--g tctg------
catcagactc atggcatg-- -ttataatgc agaattggtt gcacctttgt gctcttgagt
----gtagaa tctgttctta cccaagaaca aaacccaatt aggaaaacat tag----tgt
ctgaatcttt gtgagaaa-t gtaagtgggt tttgag--g- -agttcttaa gagcagttgg
tgaatgaggt ccattgtctc a-------gg cagcatattc atacccattt catagactac
tgttctatga tggcaccttt aggcac---a ggctc-ttta gacatctggt tcctgtctcc
accactgcga acaattctga tttggtaaag tagtgtttta aatcagatta ttctgaatga
cttggtttat accgtggtga -ttttaatta tgcagaaaat -ggaaaaacg g----ggaaa
ggttcc-ctt tt--aaatgt ttgttattgc c-gttatatg tgcatggaga aa-atctgct
atcagtgttg ccccacagtt cacttctctg tacatatcag cctcgcttat ggataaattt
gttgccggcg tagcagtatt tcattcacaa atgcaataac tgtt-aaaac tgtgagggtc
ac--ttgctt gattggcgcg
>Serrasalmidae_Myloplus_schomburgkii_1_1
tat---ctat ttttttatga ttgtc-tttg agaaaggtac caagaaaarg tctg------
catcagattc atgacatgtt ctttaagcgc agaattggtt gcaccttttt gctcttgagc
gagcgaagaa tctgttcttg cccaagaaca aaacccaatt aggaaaacat tag----tgt
ctgagtcttt gtgagagc-t gtaagtgggt tttgagaag- -agttattaa gagcagttgg
tgaacgaggt ccattgtctt aggaatctgg cagcgtattc gtatccattt catatactgc
tgttctagga cggtgccttt agacac---a ractc-ttta gacgtctggt tcctgtctcc
accagtgcga acaatactga tttggtaaag gagcgtttca tatcaaatta ttctgaatga
cttggtttat acctaggtga -ttttaatta tgcagaaaat -gggaaaacg g----gttga
agttcg-ctt tt--aagtgt ttgttcttgc c-gttacatg tgcatggaaa ataatctgct
gtcagcgttg ccccacagtt cacacttcgg tacatatcag tctcgcttaa tgataaattt
gttgccgtcg tagcagtatt tcattcacag atgcaataac tgtt-aaaac tgcaagggta
ac--ttgctt gattggcact
>Serrasalmidae_Serrasalmus_rhombeus_1_1
nnnnnnnttt tttcttatgg ttgtc-tttg agaaaggtac caagaaa--g tctg------
catcacattc atgac--gtt cttaaagtgc agatttggtt gcaccttttt gcccttgagt
----gtagat tctgttctta accaagaaca aaacccaatt aggaaatcat tag----tgt
ctgagtcttc gtgagaaa-t ccaag----- ---------- ---------- -------tgg
tgaacgaggt ccattgtctc aggcatcagg cagcatattc atatccattt catagactac
tgttctatga tggcaccttt aggcac---a gactc-ttga gacatctggt tcctgtctcc
accactgcca actgttctga tttggtaaaa tagtgtttta tatcagatta ttctgaaaga
cttggtttat accttggtga -ttttaatta tgcagaaaat -ggaaaaacg g----agcga
agttcctttt tt--aaatgt ttattattgc c-gttatatg tgcatggaga aa-atctgct
gtcagagttg ccccacagtt cacttctctg tacagatcag cctcatttat ggataaatta
gttgctggtg tagcagtatt tcattcacag atgcaataac tgtt-aaaac tgtgagggcc
ac--ttgctt gattggcact
>Serrasalmidae_Serrasalmus_spilopleura_2_1
nnnnnnnttt tttcttatgg ttgtc-tttg agaaaggtac caagaaa--g tctg------
catcacattc atgacatgtt cttaaagtgc agatttggtt gcaccttttt gctcttgagt
----gtagat tctgttctta cccaagaaca aaacccaatt aggaaatcat tag----tgt
ctgagtcttc gtgagaaa-t ccaag----- ---------- ---------- -------tgg
tgaacgaggt ccattgtctc aggcatcagg cagcatattc atatccattt catagactac
tgttctgtga tggcaccttt aggcac---a gactc-ttga gacatctggt tcctgtctcc
accactgcca actattctga tttggtaaaa tagtgtttta tatcagatta ttctgaaaga
cttggtttat accttggtga -ttttaatta tgcagaaaat -ggaaaaacg g----agcga
agttcc-ttt tt--aaatgt ttattattgc c-attatatg tgcatggaga aa-atctgct
gtcagagttg ccccacagtt cacttctctg tacagatcag cctcatttat ggataaattc
gttgctggcg tagcagtatt tcattcacag atgcaataac tgtt-aaaac tgtgagggcc
ac--ttgctt gattggcact
>Serrasalmidae_Colossoma_macropomum_2_1
nnnnnntttt tttcttacgt ttgtt-nnnn nnaaaggtac taagagagag tctg------
cgtcagattc atgacgtgtt cttaaagckc agaattggtc gcaccttttt gctcttgagt
gagcgtagaa tctgttctta cctaagaaca aaacccaatt aagaaaacat tagtgaatgt
ctgaatcttt gtgaaaac-t ttaagtgggg tttgagaaga aag---ttaa gagtagttgg
tgaatgaggc ccattgtctc a-------gg cagcgtattc atatccattt catgtaatac
tgttctatga cggcaccttt agacacgtta aactc-ttca gacatctgat tcctgtctcc
accactgcga acagttctga tttggtaaag gagcatttca tatcagatta ttctgaatgg
cttggtttat tccttggtgw -ttttaatta tgcaaaaaat -tgtaaaaca aaaatggtga
agttcc-cta tt--aaatgt ttgttattgc c-gttatacg tgcatggaaa at-atctgct
atcaacgtca ccccacagtt cccttctcgg tgcatgtcag tctcacttat ggattaattt
gtttccgtca tagcagtatt tcattcacag atgcaataac tgtt-aaaac tgcgagggtc
acttttgctt gattggcact
>Serrasalmidae_Piaractus_brachypomus_2_1
tatttatttt tgtcttgcgt ttgtt-cttg agaaaggtac caagaaa--g tctg------
cgtcagattc atgatgtgtt cttaaagcgc agaattggtc gcaccttttt gttcttgagt
gaacgtagaa tctcttctta cttcataaca aaacccaatt aagaaaacat tggtgaatgt
ctgaatcttt gtgaaaacgt ttaagtgggt tttgagaaga aagttcttaa gagtagttgg
tgaatgaggc ccattgtctc aggcatcagg cggtgtattc atatccatgt aatgtaatac
tgttctatga aggcaccttt agacacgtta aactc-ttca gacgtctggt tcctgtctcc
accactgcaa acaattctga tttggtaaag gagcgtttca tatcagatta ttctgaatgt
cttggtttat accttgatga -ctttaatta tgcaaaaaat -tgaaaaaca aa---aatga
agttct-cta tt--aaatgt ttgttattgc t-gttatgta tgcatggaaa at-atctgcc
atcagcgtca ccccacagtt cacttctcag tgcatatcag tctcacttat ggattaattt
gttaccgtcg tagcagtatt taattcacag atgcaataac tgtt-aaaac tgcaagggtc
acttttgctt gattggcgct
>Serrasalmidae_Pygocentrus_nattereri_2_1
tatct-attt tttctaattg ttgtc-tttg agaaaggtac caagaaa--g tctg------
catcacattc atgacatgtt cttaaagtgc agatttggtt gcatcttttt gctcttgagt
----gtagat tctgttctta cccaagaaca aaacccaatt aggaaatgat tag----tgt
cggagtcttc gtgagaaa-t ccaagtgggt ttt-----g- -agttcttaa gagcatttgg
tgaacgaggt ccattgtctc aggcatcagg cagcatattc atatctattt catagactac
tgttctatga tggcaccttt aggcac---a gactc-ttga gacatctggt tcctgtctcc
atcactgcca actattctga tttggtagag tagtgtttta tgtcagatta ttcggaatga
cttggtttat accttggtta -ttttaatta tgcagaaaat -ggaaaaacg g----agcga
agttcc-ttt tt--aaatgt ttattattgc c-gttatatg tgcatggaga aa-atctgct
atcggagttg ccccacagtt cacttctctg tacagatcag cctcatttat ggataaattc
gttgccggcg tagcagtatt tcattcacag atgcaataac tgttgaaaac tgtgagggcc
ac--ttgctt gattggcact
>Serrasalmidae_Serrasalmus_compressus_1_1
nnnnnnnttt tttcttatgg ttgtc-tttg agaaaggtac caagaaa--g tctg------
catcacattc atgacatgtt cttaaagtgc agatttggtt gcaccttttt gctcttgagt
----gtagat tctgttctta cccaagaaca aaacccaatt aggaaatcat tag----tgt
ctgagtcttc gtgagaaa-t ccaag----- ---------- ---------- -------tgg
tgaacgaggt ccattgtctc aggcatcagg cagcatattc atatccattt catagactac
tgttctatga tggcaccttt aggcac---a gactc-ttga gacatctggt tcctgtctcc
accactgcca actgttctga tttggtaaaa tagtgtttta tatcagatta ttctgaaaga
cttggtttat acct---tga -ttttaatta tgcagaaaat -ggaaaaacg g----agcga
agttcc-ttt tt--aaatgt ttattattgc c-gttatatg tgcatggaga aa-atctgct
gtcagagttg ccccacagtt cacttctctg tacagatcag cctcatttat ggataaatta
gttgctggcg tagcagtatt tcattcacag atgcaataac tgtt-aaaac tgtgagggcc
ac--ttgctt gattggcact
>Serrasalmidae_Serrasalmus_eigenmanni_1_1
nnnnnnnttt tttcttatgg ttgtcttttg agaaaggtac caagaaa--g tctg------
catcacattc atgacatgtt cttaaagtgc agatttggtt gcaccttttt gctcttgagt
----gtagat tctgttctta cccaagaaca aaacccaatt aggaaatcat tag----tgt
ctgagtcttc gtgagaaa-t ccaag----- ---------- ---------- -------tgg
tgaacaaggt ccattgtctc aggcatcaag cagcatattc atatccattt catagactac
tgttctatga tggcaccttt aggcac---a gactc-ttga gacatctggt tcctgtctcc
accactgcaa actattctga tttggtaaa- -agtgtttta tatcagatta ttctgaaaga
cttggtttat accttggtga -ttttaatta tgcagaaaat -ggaaaaaca g----agcga
agttcc-ttt tt--aaatgt ttattattgc c-gttatatg tgcatggaga aa-atctgct
gtcagagttg ccccacagtt cacttctctg tatagatcag cctcatttat ggataaattc
gttgccggcg tagcagtatt tcattcacag atgcaataac tgtt-aaaac tgt---ggcc
ac--ttgctt gattggcact
>Serrasalmidae_Serrasalmus_eigenmanni_2_1
nnnnnnnttt tttcttatgg ttgtc-tttg agaaaggtac caagaaa--g tctg------
catcacattc atgacatgtt cttaaagtgc agatttggtt gcaccttttt gctcttgagt
----gtagat tctgttctta cccaagaaca aaacccaatt aggaaatcat tag----tgt
ctgagtcttc gtgagaaa-t ccaag----- ---------- ---------- -------tgg
tgaacgaggt ccattgtctc aggcatcagg cagcatattc atatccattt catagactac
tgttctatga tggcaccttt aggcac---a gactc-ttga gacatctggt tcctgtctcc
accactgcaa actattctga tttggtaaa- -agtgtttta tatcagatta ttctgaaaga
cttggtttat accttggtga -ttttaatta tgcagaaaat -ggaaaaacg g----agcga
agttcc-ttt tt--aaatgt ttattattgc c-gttatatg tgcatggaga aa-atctgct
gtcagagttg ccccacagtt cacttctctg tacagatcag cctcatttat ggataaattc
gttgccggcg tagcagtatt tcattcacag atgcaataac tgtt-aaaac tgtgagggcc
ac--ttgctt gattggcact
>Serrasalmidae_Serrasalmus_gouldingi_1_1
nnnnnnnnnn nnnnnnnnnn nnnnnnnnnn nnnaaggtac caagaaa--g tctg------
catcacattc atgacatgtt cttaaagtgc agatttggtt gcaccttttt gctcttgagt
----gtagat tctgttctta cccaagaaca aaacccagtt aggaaatcat tag----tgt
ctgagtcttc gtgagaaa-t ccaagtgggt tttgaggag- -agtccttaa gagcatttgg
tgaacgaggt ccattgtctc aggcatcagg cagcatattc atatccattt catagacgac
tgttctatga tggcaccttt aggcac---a gactc-ttga gacatctggt tcctgtctcc
actactgcca actattctga tttggtgaa- -agtgtttta tatcagatta ttctgaaata
cttggtttat accttggtga -ttttaatta tgcagaaaat -ggaaaaacg g----agcga
agttcc-ttt tt--aaatgt ttattattgc c-gttatatg tgcatggaga aa-atctgct
gtcagggttg cctcacagtt cacttctctg tacagatcag cctcatttat ggataaattc
gttgccggcg tggcagtatt tcattcacag atgcaataac tgtt-aaaac tgtgagggcc
ac--ttgctt gattggcact
>Serrasalmidae_Serrasalmus_gouldingi_2_1
nnnnnnnnnn nnnnnnnnnn nnnnnnnnnn nnnaaggtac caagaaa--g tctg------
catcacattc atgacatgtt cttaaagtgc agatttggtt gcaccttttt gctcttgagt
----gtagat tctgttctta cccaagaaca aaacccagtt aggaaatcat tag----tgt
ctgagtcttc gtgagaaa-t ccaagtgggt tttgaggag- -agtccttaa gagcatttgg
tgaacgaggt ccattgtctc aggcatcagg cagcatattc atatccattt catagacgac
tgttctatga tggcaccttt aggcac---a gactc-ttga gacatctggt tcctgtctcc
accactgcca actattctga tttggtgaa- -agtgtttta tatcagatta ttctgaaata
cttggtttat accttggtga -ttttaatta tgcagaaaat -ggaaaaacg g----agcga
agttcc-ttt tt--aaatgt ttattattgc c-gttatatg tgcatggaga aa-atctgct
gtcagagttg ccccacagtt cacttctctg tacagatcag cctcatttat ggataaattc
gttgccggcg tggcagtatt tcattcacag atgcaataac tgtt-aaaac tgtgagggcc
ac--ttgctt gattggcact
>Serrasalmidae_Serrasalmus_manueli_1_1
nnnnnntttt tttcttatgg ttgtc-tttg agaaaggtac caagaaa--g tctg------
catcacattc atgacatgtt cttaaagtgc agatttggtt gcaccttttt gctcttgagt
----gtagat tctgttctta cccaagaaca aaacccagtt aggaaatcat tag----tgt
ctgagtcttc gtgagaaa-t ccaagtgggt tttgaggag- -agttcttaa gagcatttgg
tgaacgaggt ccattgtctc aggcatcagg cagcatattc atatccattt catagactac
tgttctatga tggcaccttt aggcac---a gactc-ttga gacatctggt tcctgtctcc
accactgcaa acaattctga tttggtaaa- -agtgtttta tatcagatta ttctgaaaga
cttggtttat accttggtga -ttttaatta tgcagaaaat -ggaaaaatg g----cgcga
agtttc-ttt tt--aaatgt ttattattgc c-gttatatg tgcatggaga aa-atctgct
gtcagagttg ccccacagtt cacttctctg tacagatcag cctcatttat ggataaattt
gttgctggcg tagcagtatt tcattcacag atgcaataac cgtt-aaaac tgtgagggcc
ac--ttgctt gattggcaat
>Serrasalmidae_Serrasalmus_manueli_2_1
tatctatttt tttcttatgg ttgtc-tttg agaaaggtac caagaaa--g tctg------
catcacattc atgacatgtt cttaaagtgc agatttggtt gcaccttttt gctcttgagt
----gtagat tctgttctta cccaagaaca aaacccagtt aggaaatcat tag----tgt
ctgagtcttc gtgagaaa-t ccaagtgggt tttgaggag- -agttcttaa gagcatttgg
tgaacgaggt ccattgtctc aggcatcagg cagcatattc atatccattt catagactac
tgttctatga tggcaccttt aggcac---a gactc-ttga gacatctggt tcctgtctcc
accactgcaa acaattctga tttggtaaa- -agtgtttta tatcagatta ttctgaaaga
cttggtttat accttggtga -ttttaatta tgcagaaaat -ggaaaaacg g----cgcga
agtttc-ttt tt--aaatgt ttattattgc c-gttatatg tgcatggaga aa-atctgct
gtcagagttg ccccacagtt cacttctctg tacagatcag cctcatttat ggataaattt
gttgctggcg tagcagtatt tcattcacag atgcaataac cgtt-aaaac tgtgagggcc
ac--ttgctt gattggcaat
>Serrasalmidae_Serrasalmus_manueli_3_1
tatctatttt tttcttatgg ttgtc-tttg agaaaggtac caagaaa--g tctg------
catcacattc atgacatgtt cttaaagtgc agatttggtt gcaccttttt gctcttgagt
----gtagat tctgttctta cccaagaaca aaacccagtt aggaaatcat tag----tgt
ctgagtcttc gtgagaaa-t ccaagtgggt tttgaggag- -agttcttaa gagcatttgg
tgaacgaggt ccattgtctc aggcatcagg cagcatattc atatccattt catagactac
tgttctatga tggcaccttt aggcac---a gactc-ttga gacatctggt tcctgtctcc
accactgcaa acaattctga tttggtaaa- -agtgtttta tatcagatta ttctgaaaga
cttggtttat accttggtga -ttttaatta tgcagaaaat -ggaaaaacg g----cgcga
agtttc-ttt tt--aaatgt ttattattgc c-gttatatg tgcatggaga aa-atctgct
gtcagagttg ccccacagtt cacttctctg tacagatcag cctcatttat ggataaattt
gttgctggcg tagcagtatt tcattcacag atgcaataac cgtt-aaaac tgtgagggcc
ac--ttgctt gattggcaat
>Serrasalmidae_Serrasalmus_marginatus_1_1
nnnnnnnttt tttcttatgg ttgtc-tttg agaaaggtac caagaaa--g tctg------
catcacattc atgac--gtt cttaaagtgc agatttggtt gcaccttttt gcccttgagt
----gtagat tctgttctta cccaagaaca aaacccaatt aggaaatcat tag----tgt
ctgagtcttc gtgagaaa-t ccaag----- ---------- ---------- -------tgg
tgaacgaggt ccattgtctc aggcatcagg cagcatattc acatccattt catagactac
tgttctatga tggcaccttt aggcac---a gactc-ttga gacatctggt tcctgtctcc
accactgcca actgttctga tttggtaaa- -agtgtttta tatcagatta ttctgaaaga
cttggtttat accttggtga -ttttaatta tgcagaaaat -ggaaaaacg g----agcga
agttcc-ttt tt--aaatgt ttattattgc c-gttatatg tgcatggaga aa-atctgct
gtcagagttt ccccacagtt cacttctctg tacagatcag cctcatttat ggataaatta
gttgctggtg tagcagtatt tcattcacag atgcaataac tgtt-aaaac tgtgagggcc
ac--ttgctt gattggcact
>Serrasalmidae_Serrasalmus_marginatus_2_1
nnnnnnnttt tttcttatgg ttgtc-tttg agaaaggtac caagaaa--g tctg------
catcacattc atgac--gtt cttaaagtgc agatttggtt gcaccttttt gcccttgagt
----gtagat tctgttctta cccaagaaca aaacccaatt aggaaatcat tag----tgt
ctgagtcttc gtgagaaa-t ccaag----- ---------- ---------- -------tgg
tgaacgaggt ccattgtctc aggcatcagg cagcatattc acatccattt catagactac
tgttctatga tggcaccttt aggcac---a gactc-ttga gacatctggt tcctgtctcc
accactgcca actgttctga tttggtaaa- -agtgtttta tatcagatta ttctgaaaga
cttggtttat accttggtga -ttttaatta tgcagaaaat -ggaaaaacg g----agcga
agttcc-ttt tt--aaatgt ttattattgc c-gttatatg tgcatggaga aa-atctgct
gtcagagttt ccccacagtt cacttctctg tacagatcag cctcatttat ggataaatta
gttgctggtg tagcagtatt tcattcacag atgcaataac tgtt-aaaac tgtgagggcc
ac--ttgctt gattggcact
>Serrasalmidae_Serrasalmus_rhombeus_2_1
tatct-attt tttcttatgg ttgtc-tttg agaaaggtac caagaaa--g tctg------
catcacattc atgac--gtt cttaaagtgc agatttggtt gcaccttttt gcccttgagt
----gtagat tctgttctta cccaagaaca aaacccaatt aggaaatcat tag----tgt
ctgagtcttc gtgagaaa-t ccaag----- ---------- ---------- -------tgg
tgaacgaggt ccattgtctc aggcatcagg cagcatattc atatccattt catagactac
tgttctatga tggcaccttt aggcac---a gactc-ttga gacatctggt tcctgtctcc
accactgcca actgttctga tttggtaaa- -agtgtttta tatcagatta ttctgaaaga
cttggtttat accttggtga tttttaatta tgcagaaaat -ggaaaaacg g----agcga
agttcc-ttc tt--aaatgt ttattattgc c-gttatatg tgcatggaga aa-atctgct
gtcagagttg ccccacagtt cacttctctg tacagatcag cctcatttat ggataaatta
gttgctggtg tagcagtatt tcattcacag atgcaataac tgtt-aaaac tgtgagggcc
ac--ttgctt gattggcact
>Serrasalmidae_Serrasalmus_rhombeus_3_1
nnnnnnnttt tttcttatgg ttgtc-tttg agaaaggtac caagaaa--g tctg------
catcacattc atgacatgtt cttaaagtgc agatttggtt gcaccttttt gctcttgagt
----gtagat tctgttctta cccaagaaca aaacccaatt aggaaatcat tag----tgt
ctgagtcttc gtgagaaa-t ccaag----- ---------- ---------- -------tgg
tgaacgaggt ccattgtctc aggcatcagg cagcatattc atatccattt catagactac
tgttctatga tggcaccttt aggcac---a gactc-ttga gacatctggt tcctgtctcc
accactgcca actgttctga tttggtaaaa tagtgtttta tatcagatta ttctgaaaga
cttggtttat accttggtga -ttttaatta tgcagaaaat -ggaaaaacg g----agcga
agttcc-ttt tt--aaatgt ttattattgc c-gttatatg tgcatggaga aa-atctgct
gtcagagttg ccccacagtt cacttctctg tacagatcag cctcatttat ggataaatta
gttgctggcg tagcagtatt tcattcacag atgcaataac tgtt-aaaac tgtgagggcc
ac--ttgctt gattggcact
>Serrasalmidae_Serrasalmus_spilopleura_3_1
tatct-attt tttcttatgg ttgtc-tttg agaaaggtac caagaaa--g tctg------
catcacattc atgacctgtt cttaaagtgc agatttggtt gcaccttttt gctcttgagt
----gtagat tctgttctta cccaagaaca aaacccaatt aggaaatcat tag----tgt
ctgagtcttc gtgagaaa-t ccaag----- ---------- ---------- -------tgg
tgaacgaggt ccattgtctc aggcatcagg cagcatattc atatccattt catagactac
tgttctgtga tggcaccttt aggcac---a gactc-ttga gacatctggt tcctgtctcc
accactgcca actattctga tttggtaaaa tagtgtttta tatcagatta ttctgaaaga
cttggtttat accttggtga -ttttaatta tgcagaaaat -ggaaaaacg g----agcga
agttcc-ttt tt--aaatgt ttattattgc c-attatatg tgcatggaga aa-atctgct
gtcagagttg ccccacagtt cacttctctg tacagatcag cctcatttat ggataaattc
gttgctggcg tagcagtatt tcattcacag atgcaataac tgtt-aaaac tgtgagggcc
ac--ttgctt gattggcact
>Serrasalmidae_Catoprion_mento_2_1
tat---cttt tttcttatgg ttgtt-cttg agaaaggtac caagaaa--g tctg------
catcagactc atggcatg-- -ttataatgc agaattggtt gcacctttgt gctcttgagt
----gtagaa tctgttctta cccaagaaca aaacccaatt aggaaaacat tag----tgt
ctgaatcttt gtgagaaa-t gtaagtgggt tttgag--g- -agttcttaa gagcagttgg
tgaatgaggt ccattgtctc a-------gg cagcatattc atacccattt catagactac
tgttctatga tggcaccttt aggcac---a ggctc-ttta gacatctggt tcctgtctcc
accactgcga acaattctga tttggtaaag tagtgtttta aatcagatta ttctgaatga
cttggtttat accgtggtga -ttttaatta tgcagaaaat -ggaaaaacg g----ggaaa
ggttcc-ctt tt--aaatgt ttgttattgc c-gttatatg tgcatggaga aa-atctgct
atcagtgttg ccccacagtt cacttctctg tacatatcag cctcgcttat ggataaattt
gttgccggcg tagcagtatt tcattcacaa atgcaataac tgtt-aaaac tgtgagggtc
ac--ttgctt gattggcgcg
>Serrasalmidae_Mylesinus_paucisquamatus_1_1
tat---ctat ttttttatga ttgtc-tttg agaaaggtac caataaaaag tctg------
catcagattc atgacacgtt cttaaagcgc agaattggtt gcaccttttt gctcttgagt
gagcgaagaa tctgttctta cccaagaaca aaacccaatt aggaaaacat tag----tgt
ctgagtcttt gtgtgagc-t gtaagtgggt tttgagaag- -agttcttaa gagcagttgg
tgaacgaggt tcattgtctt aggaatctgg cagcatattc gtatccgttt catatactgc
tgttctagga cggtgccttt agacac---a aactc-ttta gacatctggt tcctgtctcc
accactgcga gcaattctga tttggtaaag gagcgtttca tctcaaatta ttctgaatga
cttggtttat acctaggtga -ttttaatta tgcagaaaat -gggaaaacg g----gttga
agttcc-ctt tt--aaatgt ttgttattgc c-gttatatg tgcatggaaa at-atctgct
atcagcgttg ccccacagtt cactcttcgg tacatatcag tctcacttat ggataaattt
gttgccgtcg tagcagtatt tcattcacag atgcaataac tgtt-aaaac tgcaagggta
ac--ttgctt gattggcact
>Serrasalmidae_Pristobrycon_striolatus_1_1
tatct-attt tttgttatgg ttgtt-cttg agaaaggtac caagaaaaag tctg------
catcagactc atgacgtgtc cttaaagtgt agaattggtt gcaccttttt gctcttgagt
----gtagaa tctgttctta cccaagaaca aaacccaatt aggaaaacat tag----tgt
ctgaatcttt gtgagaaa-g gtaagtgggt tttgag--g- -agttcttaa gagcggttgg
tgaacgaggt ccattgtctc gggcatcagg cagcatgttc atatccattt catagactgc
tgttctatga tggcaccttt aggcac---a ggctc-ttta gacatctggt tcatgtctcc
accactgtga acaattctga tttggtaaag tagtgtttta tatcagatta ttctgagtga
cttggtgtat gccgtggtga -ttttaatta tgcaaaaaat -agagaaacg g----ggcga
ggttcc-ctt tt--aagtgt ttgttattgc c-gttat--- ---------- ---atctgct
atcagtgttg ccccgcagtt cacttctctg tacatatcag cctcacttat ggataaattt
gttgccggcg tagcagtatt tcattcagag atgcaatagc tgtt-aaaac tgtgagggtc
ac--ttgctt gattggcact
>Serrasalmidae_Serrasalmus_altuvei_1_1
tatct-attt tttcttatgg ttgtc-tttg agaaaggtac caagaaa--g tctg------
catcacattc atgacatgtt cttaaagtgc agatttggtt gcaccttttt gctcttgagt
----gtagat tctgttctta cccaagaaca aaacccaatt aggaaatcat tag----tgt
ctgagtcttc gtgagaaa-t ccaag----- ---------- ---------- -------tgg
tgaacgaggt ccattgtctc aggcatcagg cagcatattc atatccattt catagactac
tgttctatga tggcaccttt aggcac---a gactc-ttga gacatctggt tcctgtctcc
mccactgcca actgttctga tttggtaaaa tagtgtttta tatcagatta ttctgaaaga
cttggtttat accttggtga -ttttaatta tgcagaaaat -ggaaaaacg g----agcga
agttcc-ttt tt--aaatgt ttattattgc c-gttatatg tgcatggaga aa-atctgct
gtcagagttg ccccacagtt cacttctctg tacagatcag cctcatttat ggataaatta
gttgctggcg tagcagtatt tcattcacag atgcaataac tgtt-aaaac tgtgagggcc
ac--ttgctt gattggcact
>Serrasalmidae_Serrasalmus_compressus_2_1
nnnnnnnttt tttcttatgg ttgtc-tttg agaaaggtac caagaaa--g tctg------
catcacattc atgacatgtt cttaaagtgc agatttggtt gcaccttttt gctcttgagt
----gtagat tctgttctta cccaagaaca aaacccaatt aggaaatcat tag----tgt
ctgagtcttc gtgagaaa-t ccaag----- ---------- ---------- -------tgg
tgaacgaggt ccattgtctc aggcatcagg cagcatattc atatccattt catagactac
tgttctatga tggcaccttt aggcac---a gactc-ttga gacatctggt tcctgtctcc
accactgcca actgttctga tttggtaaaa tagtgtttta tatcagatta ttctgaaaga
cttggtttat acct---tga -ttttaatta tgcagaaaat -ggaaaaacg g----agcga
agttcc-ttt tt--aaatgt ttattattgc c-gttatatg tgcatggaga aa-atctgct
gtcagagttg ccccacagtt cacttctctg tacagatcag cctcatttat ggataaatta
gttgctggcg tagcagtatt tcattcacag atgcaataac tgtt-aaaac tgtgagggcc
ac--ttgctt gattggcact
>Serrasalmidae_Serrasalmus_gouldingi_3_1
nnnnnnnnnn nnnnnnnnnn nnnnnnnnnn nnnaaggtac caagaaa--g tctg------
catcacattc atgacatgtt cttaaagtgc agatttggtt gcaccttttt gctcttgagt
----gtagat tctgttctta cccaagaaca aaacccagtt aggaaatcat tag----tgt
ctgagtcttc gtgagaaa-t ccaagtgggt tttgaggag- -agtccttaa gagcatttgg
tgaacgaggt ccattgtctc aggcatcagg cagcatattc atatccattt catagacgac
tgttctatga tggcaccttt aggcac---a gactc-ttga gacatctggt tcctgtctcc
actactgcca actattctga tttggtgaa- -agtgtttta tatcagatta ttctgaaata
cttggtttat accttggtga -ttttaatta tgcagaaaat -ggaaaaacg g----agcga
agttcc-ttt tt--aaatgt ttattattgc c-gttatatg tgcatggaga aa-atctgct
gtcagggttg cctcacagtt cacttctctg tacagatcag cctcatttat ggataaattc
gttgccggcg tggcagtatt tcattcacag atgcaataac tgtt-aaaac tgtgagggcc
ac--ttgctt gattggcact
>Serrasalmidae_Serrasalmus_medinai_1_1
nnnnnnnttt tttcttatgg ttgtc-tttg agaaaggtac caagaaa--g tctg------
catcacattc atgac--gtt cttaaagtgc agatttggtt gcaccttttt gcccttgagt
----gtagat tctgttctta accaagaaca aaacccaatt aggaaatcat tag----tgt
ctgagtcttc gtgagaaa-t ccaag----- ---------- ---------- -------tgg
tgaacgaggt ccattgtctc aggcatcagg cagcatattc atatccattt catagactac
tgttctatga tggcaccttt aggcac---a gactc-ttga gacatctggt tcctgtctcc
accactgcca actgttctga tttggtaaaa tagtgtttta tatcagatta ttctgaaaga
cttggtttat accttggtga -ttttaatta tgcagaaaat -ggaaaaacg g----agcga
agttcctttt tt--aaatgt ttattattgc c-gttatatg tgcatggaga aa-atctgct
gtcagagttg ccccacagtt cacttctctg tacagatcag cctcatttat ggataaatta
gttgctggtg tagcagtatt tcattcacag atgcaataac tgtt-aaaac tgtgagggcc
ac--ttgctt gattggcact
>Serrasalmidae_Acnodon_normani_1_1
tattt--att tatttttgga ttgtc-cttg agaaaggtac caagaaaaag tctg------
catcagattc atgacatgtt tttaaagtgc agaattggtt gcaccttttt gctcttgagc
gagtggagaa tctgttctta ctcaaaca-g aaacccagtt agggaaacat tag----tgt
ttgagtctt- -tgagagt-t cttagtgggt tttgagaag- -agttcttaa gagctgttgg
taaacgatgt ccattgtctt aggaatctgg cagcatattt gtatcaattt catatactgc
ttttctagga cggtgccttt acacac---a cactc-ttta gacgactggt tcctgtctcc
accactgtga acagttctga tttggcaaag gagcgtttca tatcgaatta ttctgaatga
cttggtttat acctaggtga --tttaatta tgcagaaaat ggggaaaacg g----gttga
agttcg-ctc tt--aaatgt ttgttattgc c-attatacg tgcatggaat at-atctgct
atcagcgttg ccccacagtt ccctcttcgg tacatatcag tctcacttat ggataaattt
gttgccgtcg tagcagtatt tcattcacag atgcaataac tgtt-aaaac tacaagggta
ac--ttgctt gattggcgnn
>Serrasalmidae_Acnodon_oligacanthus_1_1
nnnnnnnnnn nnnnnnnnnn nnnnnnnnnn nnnnnnnnnn nnnnnnnnnn nnnnnnnnnn
nnnnnnnnnn nnnnnnnnnn nnnnnnnnnn nnnnnnnnnn nnnnnttttt gctcttgagt
gagtgaagaa tctgttctta cccaagaaca aaacccaatt agggaaacat tag----tgt
ctgagtctt- -tgagagt-t cttagtgggt tttgagaag- -acttcttaa gagcgcttgg
tgaacgaggt ccattgtctt aggaatctgg cagcatattc gtatcagttt catatactgc
tgttctagga cggtgccttt agacac---- -actc-ttta gacaactggt tcctgtctcc
accactgcga gcaattctga tttggtaaag gagcgtttca tatcgaatta ttctgaatga
cttggtttat acctaggtga --tttaatta tgcagaaaat -gggaaaacg a----gttga
agttcc-ctt tg--aaatgt ttgctattgc c-gttatacg tgcatggaaa at-atctgct
atcagcattg ccccacagtt cactcttcgg tacatatcag tctcacttat ggataaattt
gttgccgttg tagaagtatt tcattcacag atgcaataac tgtt-aaaac tacaagggta
ac--ctgctt gattggcatt
>Serrasalmidae_Catoprion_mento_3_1
tat---cttt tttcttatgg ttgtt-cttg agaaaggtac caagaaa--g tctg------
catcagactc atggcatg-- -ttataatgc agaattggtt gcacctttgt gctcttgagt
----gtagaa tctgttctta cccaagaaca aaacccaatt aggaaaacat tag----tgt
ctgaatcttt gtgagaaa-t gtaagtgggt tttgag--g- -agttcttaa gagcagttgg
tgaatgaggt ccattgtctc a-------gg cagcatattc atacccattt catagactac
tgttctatga tggcaccttt aggcac---a ggctc-ttta gacatctggt tcctgtctcc
accactgcga acaattctga tttggtaaag tagtgtttta aatcagatta ttctgaatga
cttggtttat accgtggtga -ttttaatta tgcagaaaat -ggaaaaacg g----ggaaa
ggttcc-ctt tt--aaatgt ttgttattgc c-gttatatg tgcatggaga aa-atctgct
atcagtgttg ccccacagtt cacttctctg tacatatcag cctcgcttat ggataaattt
gttgccggcg tagcagtatt tcattcacaa atgcaataac tgtt-aaaac tgtgagggtc
ac--ttgctt gattggcgcg
>Serrasalmidae_Mylesinus_paucisquamatus_2_1
tat---ctat ttttttatga ttgtc-tttg agaaaggtac caataaaaag tctg------
catcagattc atgacacgtt cttaaagcgc agaattggtt gcaccttttt gctcttgagt
gagcgaagaa tctgttctta cccaagaaca aaacccaatt aggaaaacat tag----tgt
ctgagtcttt gtgtgagc-t gtaagtgggt tttgagaag- -agttcttaa gagcagttgg
tgaacgaggt tcattgtctt aggaatctgg cagcatattc gtatccgttt catatactgc
tgttctagga cggtgccttt agacac---a aactc-ttta gacatctggt tcctgtctcc
accactgcga gcaattctga tttggtaaag gagcgtttca tctcaaatta ttctgaatga
cttggtttat acctaggtga -ttttaatta tgcagaaaat -gggaaaacg g----gttga
agttcc-ctt tt--aaatgt ttgttattgc c-gttatatg tgcatggaaa at-atctgct
atcagcgttg ccccacagtt cactcttcgg tacatatcag tctcacttat ggataaattt
gttgccgtcg tagcagtatt tcattcacag atgcaataac tgtt-aaaac tgcaagggta
ac--ttgctt gattggcact
>Serrasalmidae_Myloplus_schomburgkii_3_1
tat---ctat ttttttatga ttgtc-tttg agaaaggtac caagaaaarg tctg------
catcagattc atgacatgtt ctttaagcgc agaattggtt gcaccttttt gctcttgagc
gagcgaagaa tctgttcttg cccaagaaca aaacccaatt aggaaaacat tag----tgt
ctgagtcttt gtgagagc-t gtaagtgggt tttgagaag- -agttattaa gagcagttgg
tgaacgaggt ccattgtctt aggaatctgg cagcgtattc gtatccattt catatactgc
tgttctagga cggtgccttt agacac---a ractc-ttta gacgtctggt tcctgtctcc
accagtgcga acaatactga tttggtaaag gagcgtttca tatcaaatta ttctgaatga
cttggtttat acctaggtga -ttttaatta tgcagaaaat -gggaaaacg g----gttga
agttcg-ctt tt--aagtgt ttgttcttgc c-gttacatg tgcatggaaa ataatctgct
gtcagcgttg ccccacagtt cacacttcgg tacatatcag tctcgcttaa tgataaattt
gttgccgtcg tagcagtatt tcattcacag atgcaataac tgtt-aaaac tgcaagggta
ac--ttgctt gattggcact
>Serrasalmidae_Ossubtus_xinguense_1_1
tatct--att ttttttatga ttgtc-tttg agaaaggtac caagaaaaag tcag------
catcagattc atgacctgtt cttaaagtgc agaattggtt gcaccttttt gctcttgagt
gagcgaagaa tctgttctta cccaagaaca aaacccaatt aggagaacat tag----tgt
c--agtcttt gtgtgcgc-t gtaagtgggt tttgagaag- -aggtcttaa gagaagttgg
tgaacgaggt ccatcgtctt aggaatctgg cagcgtattc gtatccattt catatactgc
tgttgtagga cggtgccttt agacac---a aactc-ttta gacatctggt tcctgtctcc
accactgcga acaattctca tttggtaaag gagcgtt--- tatcaaatta ttttgaa---
---------- -------tga -ttttaatta tgcagaaaat -gggaaaacg g----gttga
agttcg-ctt tt--aaatgt ttgttcttgc t-gttatatg tgcatggaaa at-atctgct
atcagcattg ccccacagtt cacacttcgg tacacgtcag tctcacttat ggataaattt
gttgcagttg tagcagtatt tcattcacag atgcaataac tgtt-aaaac tgcaagggta
ac--ttgctt gattggcact
>Serrasalmidae_Pristobrycon_striolatus_2_1
tatct-attt tttgttatgg ttgtt-cttg agaaaggtac caagaaaaag tctg------
catcagactc atgacgtgtc cttaaagtgt agaattggtt gcaccttttt gctcttgagt
----gtagaa tctgttctta cccaagaaca aaacccaatt aggaaaacat tag----tgt
ctgaatcttt gtgagaaa-g gtaagtgggt tttgag--g- -agttcttaa gagcggttgg
tgaacgaggt ccattgtctc gggcatcagg cagcatgttc atatccattt catagactgc
tgttctatga tggcaccttt aggcac---a ggctc-ttta gacatctggt tcatgtctcc
accactgtga acaattctga tttggtaaag tagtgtttta tatcagatta ttctgagtga
cttggtgtat gccgtggtga -ttttaatta tgcaaaaaat -agagaaacg g----ggcga
ggttcc-ctt tt--aagtgt ttgttattgc c-gttat--- ---------- ---atctgct
atcagtgttg ccccgcagtt cacttctctg tacatatcag cctcacttat ggataaattt
gttgccggcg tagcagtatt tcattcagag atgcaatagc tgtt-aaaac tgtgagggtc
ac--ttgctt gattggcact
>Serrasalmidae_Pristobrycon_striolatus_3_1
tatct-attt tttcttatgg ttgtt-cttg agaaaggcac caagaaaaag tctg------
catcagactc atgacgtgtt cttaaagtgc agaattggtt gcaccttttt gcttttgagt
----gtagaa tctgttctta cccaagaaca aaacccaatt aggaaaacat tag----tgt
ctgaatcttt gtgtgaaa-g gtaagtgggt ttt-----g- -agttcttaa gagcggttgg
tgaacgaggt ccattgtctc aggcatcagg cagcatattc atatccgttt catagactac
tgttctgtga tggcaccttt aggcac---a ggctc-ttta gacatctggt tcatgtctcc
accactgcga acaattctga ttgggtaaag tagtgtttta tatcggatta ttctgaatga
cttggtgtat gctgtggtga -ttttaatta tgcaaaaaat -ggaaaaacg g----ggcga
ggttcc-ctt tt--aagtgt ttgttattgc c-gttat--- ---------- ---atctgct
atcagtgttg ccccgcagtt cacttctctg tacatatcag cctcacttat ggataaattt
gttgccggcg tagcagtatt tcattcagag atgcaataac tgtt-aaaac tgtgagggtc
ac--ttgctt gattggcact
>Serrasalmidae_Pygocentrus_piraya_1_1
tatct-attt tttctaatgg ttgtc-tttg agaaaggtac caagaaa--g tctg------
catcacattc atgacatgtt cttaaagtgc agatttggtt gcaccttttt gctcttgagt
----gtagat tctgttctta cccaagaaca aaacccaatt aggaaatcat tag----tgt
cggagtcttc gtgagaaa-t ccaagtgggt ttw-----g- -agttcttaa gagcatttgg
tgaacgaggt ccattgtctc aggcatcagg cagcatattc atatctattt catagactac
tattctatga tggcaccttt aggcac---a gactc-tt-- --------gt tcctgtctcc
atcactgcca actattctga tttggtagag tagtgtttta tatcagatta ttcggaatga
cttggtttat accttggtta -ttttaatta tgcagaaaat -ggaaaaacg g----agcga
agttcc-ttt tt--aaatgt ttattattgc c-gttatatg tgcatggaga aa-atctgct
atcggagttg ccccacagtt cacttctctg tacagatcag cctcatttat ggataaattc
gttgccggcg tagcagtatt tcattcacag atgcaataac tgtt-aaaac tgtgagggcc
ac--ttgctt gattggcact
>Serrasalmidae_Pygopristis_denticulata_1_1
tatctatttt tttcttatgg ttgtt-cttg agaaaggtac caagaaaagg tctg------
catcagact- ----cgtgtt cttaaagtgc agaattggtt gcacctttgt gctcttgagt
----gtagaa tctgttctta cccaagaaaa aaacccaatt aggaaaacat tag----tgt
ctgaatcttt gtgagaaa-t gtaagtgggt tttgag--c- -agttcttaa gagcagttgg
tgaatgaggt ccattgtctc aggcgtcaag cagcacattc atacccattt catagactac
tgttctatga tggcaccttt aggcac---a ggctctttta gacatctggt ttctgtctcc
accactgcaa acaattctga tttggtaaag tagtgtttta aatcagatta ttctgaatga
cttggtttat accgtggtga -ttttaatta tgcagaaaat -ggaaaaaca g----ggtga
ggttcc-ctt tt--aaacgt ttgttattgc cttttatatg tgcatggaga aa-atctgct
atcagtgttg ccccgcagtt cacttctctg tacatatcag cctcacttat ggat-aattt
gttgccggtg tagcagtatt ttattcacag atgcaataac tgtt-aaaac tgtgagggtc
ac--ttgctt gattggcact
>Serrasalmidae_Pygopristis_denticulata_2_1
natctatttt tttcttatgg ttgtt-cttg agaaaggtac caagaaaagg tctg------
catcagact- ----cgtgtt cttaaagtgc agaattggtt gcacctttgt gctcttgagt
----gtagaa tctgttctta cccaagaaaa aaacccaatt aggaaaacat tag----tgt
ctgaatcttt gtgagaaa-t gtaagtgggt tttgag--c- -agttcttaa gagcagttgg
tgaatgaggt ccattgtctc aggcgtcaag cagcacattc atacccattt catagactac
tgttctatga tggcaccttt aggcac---a ggctctttta gacatctggt ttctgtctcc
accactgcaa acaattctga tttggtaaag tagtgtttta aatcagatta ttctgaatga
cttggtttat accgtggtga -ttttaatta tgcagaaaat -ggaaaaaca g----ggtga
ggttcc-ctt tt--aaacgt ttgttattgc cttttatatg tgcatggaga aa-atctgct
atcagtgttg ccccgcagtt cacttctctg tacatatcag cctcacttat ggataaattt
gttgccggtg tagcagtatt ttattcacag atgcaataac tgtt-aaaac tgtgagggtc
ac--ttgctt gattggcact
>Serrasalmidae_Serrasalmus_altuvei_2_1
tatct-attt tttcttatgg ttgtc-tttg agaaaggtac caagaaa--g tctg------
catcacattc atgacatgtt cttaaagtgc agatttggtt gcaccttttt gctcttgagt
----gtagat tctgttctta cccaagaaca aaacccaatt aggaaatcat tag----tgt
ctgagtcttc gtgagaaa-t ccaag----- ---------- ---------- -------tgg
tgaacgaggt ccattgtctc aggcatcagg cagcatattc atatccattt catagactac
tgttctatga tggcaccttt aggcac---a gactc-ttga gacatctggt tcctgtctcc
mccactgcca actgttctga tttggtaaaa tagtgtttta tatcagatta ttctgaaaga
cttggtttat accttggtga -ttttaatta tgcagaaaat -ggaaaaacg g----agcga
agttcc-ttt tt--aaatgt ttattattgc c-gttatatg tgcatggaga aa-atctgct
gtcagagttg ccccacagtt cacttctctg tacagatcag cctcatttat ggataaatta
gttgctggcg tagcagtatt tcattcacag atgcaataac tgtt-aaaac tgtgagggcc
ac--ttgctt gattggcact
>Serrasalmidae_Serrasalmus_humeralis_1_1
nnnnnnattt tttcttatgg ttgtc-tttg agaaaggtac caagaaa--g tctg------
catcacattc acgacatgtt cttaaagtgc agatttggtt gcaccttttt gctcttgagt
----gtagat tctgttctta cccaagaaca aaacccaatt aggaaatcat tag----tgt
ctgagtcttc gtgagaaa-t ccaagtgggt tttgaggag- -agtccttaa gagcatttgg
tgaacgaggt ccattgtctc aggcatcagg cagcatattc atatccattt catagactac
tgttctatga tggcaccttt aggcac---a gactc-ttga gacatctggt tcctgtctcc
accactgcaa actattctga tttggtaaa- -agtgtttta tatcagatta ttctgaaaga
cttggtttat accttggtga -ttttaatta tgcagaaaat -ggaaaaacg g----agcga
agttcc-ttt tt--aaatgt ttattattgc c-gttatatg tgcatggaga aa-atctgct
gtcagagttg ccccacagtt cacttctctg tacagatcag cctcatttat ggataaattc
gttgccggcg tagcagtatt tcattcacag atgcaataac tgtt-aaaac tgtgagggcc
ac--ttgctt gattggcact
>Serrasalmidae_Serrasalmus_humeralis_2_1
nnnnnnnttt tttcttatgg ttgtc-tttg agaaaggtac caagaaa--g tctg------
catcacattc acgacatgtt cttaaagtgc agatttggtt gcaccttttt gctcttgagt
----gtagat tctgttctta cccaagaaca aaacccaatt aggaaatcat tag----tgt
ctgagtcttc gtgagaaa-t ccaagtgggt tttgaggag- -agtccttaa gagcatttgg
tgaacgaggt ccattgtctc aggcatcagg cagcatattc atatccattt catagactac
tgttctatga tggcaccttt aggcac---a gactc-ttga gacatctggt tcctgtctcc
accactgcaa actattctga tttggtaaa- -agtgtttta tatcagatta ttctgaaaga
cttggtttat accttggtga -ttttaatta tgcagaaaat -ggaaaaacg g----tgcga
agttcc-ttt tt--aaatgt ttattattgc c-gttatatg tgcatggaga aa-atctgct
gtcagagttg ccccacagtt cacttctctg tacagatcag cctcatttat ggataaattc
gttgccggcg tagcagtatt tcattcacag atgcaataac tgtt-aaaac tgtgagggcc
ac--ttgctt gattggcact
>Serrasalmidae_Serrasalmus_medinai_2_1
nnnnnnnttt tttcttatgg ttgtc-tttg agaaaggtac caagaaa--g tctg------
catcacattc atgac--gtt cttaaagtgc agatttggtt gcaccttttt gcccttgagt
----gtagat tctgttctta accaagaaca aaacccaatt aggaaatcat tag----tgt
ctgagtcttc gtgagaaa-t ccaag----- ---------- ---------- -------tgg
tgaacgaggt ccattgtctc aggcatcagg cagcatattc atatccattt catagactac
tgttctatga tggcaccttt aggcac---a gactc-ttga gacatctggt tcctgtctcc
accactgcca actgttctga tttggtaaaa tagtgtttta tatcagatta ttctgaaaga
cttggtttat accttggtga -ttttaatta tgcagaaaat -ggaaaaacg g----agcga
agttcctttt tt--aaatgt ttattattgc c-gttatatg tgcatggaga aa-atctgct
gtcagagttg ccccacagtt cacttctctg tacagatcag cctcatttat ggataaatta
gttgctggtg tagcagtatt tcattcacag atgcaataac tgtt-aaaac tgtgagggcc
ac--ttgctt gattggcact
>Serrasalmidae_Myleus_setiger_1_1
nnnnnnnnnn nnnnnnnnnn nngtc-tttg agaaaggtac caagaaaaag tctgagtcta
catcagattc atgacacttt cttaaagcgc agaattggtt gcaccttttt gctcttgagt
gagcgaagaa tctgttcata cccaagaaca aaacccaatt aggaaaacat tag----tgt
ctgagtcttt gtgagagc-t gtaagtgggt tttgagaag- -agttcttaa gagcagttgg
tgaacgaggt ccattgtctt aggaatctgg cagcatattc gtatccgttt catatactgc
tgttctagga cggtgccttt agacac---a aactc-ttta gacatctggt tcctgtctcc
accactgcga gcaattctga tttggtaaag gagcatttca tatcggatta ttctgaatga
cttggtttat acctaggtga -ttttaatta tgcagaaaat -gggaaaacg g----gttga
agttcc-ctt tt--aaatgt ttgttattgc c-gttatatg tgcatggaaa at-atctgct
atcagcgttg ccccacagtt cactcttcgg tacacatcag tctcacttat ggataaattt
gttgccgtcg tagccgtatt tcattcacag atgcaataac cgtt-aaaac tgcaagggta
ac--ttgctt gattggcact
>Serrasalmidae_Myloplus_rhomboidalis_1_1
nnnnnnnnnn nnnnnnnnnn nnnnnnnntg agagaggtac caagaaaaag tctg------
catcagattc atgacatgtt cttaaagcgc agaattggtt gcaccttttt gctcttgagt
gagcgaagaa tctgttctta cccaagaaca aaacccaatt aggaaaacat tag----tgt
ctgagtcttt gt--gagc-t ctaagtgggt tttgagaag- -agttcttaa gagcagttgg
tgaacgaggt ccattgtctt aggaatctgg cagcatattc gtatccgttt catatactgc
tgatctagga cggtgccttt agacac---a aactc-ttta gacatctggt tcctgtctcc
acaactgcga acagttctga tttggtaaag gagtgtttca tatcaaatta ttctgaatga
cttggtttat acctaggtga -ttttaatta cgcagaaaat -gggaaaacg g----gttga
agttcc-ctt tt--aaatgt ttgttattgc t-gttatatg tgcatggaaa at-atctgct
atcagcgttg ccccactgtt cacttttcgg tacatatcag tctcacttat ggataaattt
gttgccgtcg tagcagtatt tcattcacag atgcaataac tgtt-aaaac tacagggata
ac--ttgctt gattggcact
>Serrasalmidae_Myloplus_torquatus_1_1
tat----cta ttttttatga ttgtc-tttg agaaaggtac caagaaaaag tctg------
catcagattc atgacacgtt cttaaagcgc agaattggtt gcaccttttt gctcttgagt
gagcgaagaa tctgttcata cccaagaaca aaacccaatt aggaaaacat tag----tgt
ctgagtcttt gtgagagc-t gtaagtgggt tttgagaag- -agttcttaa gagcagttgg
tgaacgaggt ccattgtctt aggaatctgg cagcatgttc gtatccgttt catatactgc
tgttctagga cggtgccttt agacac---a aactc-ttta gacatctggt tcctgtctcc
accactgcga gcaattctga tttggaaaag gagcgtttca tatcaaatta ttctgaatga
cttggtttat acctaggtga -ttttaatta tgcagaaaat -gggaaaacg g----tttga
agttcc-ctt tt--aaatgt ttgttattgc c-gttatatg tgcatggaaa at-atctgct
atcagcgttg ccccacagtt cactcttcgg tacatatcat tctcacttat ggataaattt
gttgctgtcg tagcagtatt tcattcacag atgcaataac tgtt-aaaac tgcaagggta
ac--ttgctt gattggcact
>Serrasalmidae_Pristobrycon_calmoni_1_1
tatct-attt tttcttatgg ttgtc-tttg agaaaggtac caagaaa--g tctg------
cgtcacattc atgacatgtt cttaaagtgc agatttggtt gcaccttttt gctcttgagt
----gtagat tctgttctta cccaagaaca aaacccaatt aggaaatcat tag----tgt
ctgagtcttt gtgagaaa-t ccaag----- ---------- ---------- -------tgg
tgaacgaggt ccattgtctc aggcatcagg cagcatattc atatccattt catagactac
tgttctatga tggcaccttt aggcac---a gactt-ttga gacatctggt tcctgtctcc
accactgcca actattctga tttggtaaaa tagtgtttta tatcagatta ttctgaaaga
cttggtttat accttggtga tttttaatta tgcagaaaat -ggaaaaacg g----accga
agttct-ttt tttaaaatgt ttattattgc c-gttatatg tgcatggaga aa-atctgct
gtc--agttg ccccacagtt cacttctctg tacagatcag cctcatttat ggttaaattc
gttgctggcg tagcagtatt tcattcacag atgcaataac tgtt-aaaac tgtgagggcc
ac--ttgctt gattggcact
>Serrasalmidae_Pygocentrus_nattereri_3_1
tatct-attt tttctaattg ttgtc-tttg agaaaggtac caagaaa--g tctg------
catcacattc atgacatgtt cttaaagtgc agatttggtt gcatcttttt gctcttgagt
----gtagat tctgttctta cccaagaaca aaacccaatt aggaaatgat tag----tgt
cggagtcttc gtgagaaa-t ccaagtgggt ttt-----g- -agttcttaa gagcatttgg
tgaacgaggt ccattgtctc aggcatcagg cagcatattc atatctattt catagactac
tgttctatga tggcaccttt aggcac---a gactc-ttga gacatctggt tcctgtctcc
atcactgcca actattctga tttggtagag tagtgtttta tgtcagatta ttcggaatga
cttggtttat accttggtta -ttttaatta tgcagaaaat -ggaaaaacg g----agcga
agttcc-ttt tt--aaatgt ttattattgc c-gttatatg tgcatggaga aa-atctgct
atcggagttg ccccacagtt cacttctctg tacagatcag cctcatttat ggataaattc
gttgccggcg tagcagtatt tcattcacag atgcaataac tgttgaaaac tgtgagggcc
ac--ttgctt gattggcact
>Serrasalmidae_Pygocentrus_piraya_2_1
tatct-attt tttctaatgg ttgtc-tttg agaaaggtac caagaaa--g tctg------
catcacattc atgacatgtt cttaaagtgc agatttggtt gcaccttttt gctcttgagt
----gtagat tctgttctta cccaagaaca aaacccaatt aggaaatcat tag----tgt
cggagtcttc gtgagaaa-t ccaagtgggt ttw-----g- -agttcttaa gagcatttgg
tgaacgaggt ccattgtctc aggcatcagg cagcatattc atatctattt catagactac
tattctatga tggcaccttt aggcac---a gactc-tt-- --------gt tcctgtctcc
atcactgcca actattctga tttggtagag tagtgtttta tatcagatta ttcggaatga
cttggtttat accttggtta -ttttaatta tgcagaaaat -ggaaaaacg g----agcga
agttcc-ttt tt--aaatgt ttattattgc c-gttatatg tgcatggaga aa-atctgct
atcggagttg ccccacagtt cacttctctg tacagatcag cctcatttat ggataaattc
gttgccggcg tagcagtatt tcattcacag atgcaataac tgtt-aaaac tgtgagggcc
ac--ttgctt gattggcact
>Serrasalmidae_Pygocentrus_piraya_3_1
nnnnnnnnnn nnnnnnnnnn nnnnnnnnnn nnnnnnnnnn nnnnnnnnnn nnnnnnnnnn
nnnnnnnnnn nnnnnnnnnn nnnnnnnnnn nnnnnnnnnn nnnnnnnnnn nnnnnnnnnn
nnnnnnnnnn nnnnnnnnnn nnnnnnnnnn nnnnnnnnnn nnnnnnnnnn nnnnnnnnnn
nnnnnnnnnn nnnnnnnnnn nnnnnnnnnn nnnnnnnnnn nnnnnnnnnn nnnnnnnnnn
nnnnnnnnnn nnnnnnnntc aggcatcagg cagcatattc atatctattt catagactac
tattctatga tggcaccttt aggcac---a gactc-tt-- --------gt tcctgtctcc
atcactgcca actattctga tttggtagag tagtgtttta tatcagatta ttcggaatga
cttggtttat accttggtta -ttttaatta tgcagaaaat -ggaaaaacg g----agcga
agttcc-ttt tt--aaatgt ttattattgc c-gttatatg tgcatggaga aa-atctgct
atcggagttg ccccacagtt cacttctctg tacagatcag cctcatttat ggataaattc
gttgccggcg tagcagtatt tcattcacag atgcaataac tgtt-aaaac tgtgagggcc
ac--ttgctt gattggcact
>Serrasalmidae_Serrasalmus_humeralis_3_1
nnnnnnattt tttcttatgg ttgtc-tttg agaaaggtac caagaaa--g tctg------
catcacattc acgacatgtt cttaaagtgc agatttggtt gcaccttttt gctcttgagt
----gtagat tctgttctta cccaagaaca aaacccaatt aggaaatcat tag----tgt
ctgagtcttc gtgagaaa-t ccaagtgggt tttgaggag- -agtccttaa gagcatttgg
tgaacgaggt ccattgtctc aggcatcagg cagcatattc atatccattt catagactac
tgttctatga tggcaccttt aggcac---a gactc-ttga gacatctggt tcctgtctcc
accactgcaa actattctga tttggtaaa- -agtgtttta tatcagatta ttctgaaaga
cttggtttat accttggtga -ttttaatta tgcagaaaat -ggaaaaacg g----agcga
agttcc-ttt tt--aaatgt ttattattgc c-gttatatg tgcatggaga aa-atctgct
gtcagagttg ccccacagtt cacttctctg tacagatcag cctcatttat ggataaattc
gttgccggcg tagcagtatt tcattcacag atgcaataac tgtt-aaaac tgtgagggcc
ac--ttgctt gattggcact
>Serrasalmidae_Myleus_setiger_2_1
nnnnnnnnnn nnnnnnnnnn nngtc-tttg agaaaggtac caagaaaaag tctgagtcta
catcagattc atgacacttt cttaaagcgc agaattggtt gcaccttttt gctcttgagt
gagcgaagaa tctgttcata cccaagaaca aaacccaatt aggaaaacat tag----tgt
ctgagtcttt gtgagagc-t gtaagtgggt tttgagaag- -agttcttaa gagcagttgg
tgaacgaggt ccattgtctt aggaatctgg cagcatattc gtatccgttt catatactgc
tgttctagga cggtgccttt agacac---a aactc-ttta gacatctggt tcctgtctcc
accactgcga gcaattctga tttggtaaag gagcatttca tatcggatta ttctgaatga
cttggtttat acctaggtga -ttttaatta tgcagaaaat -gggaaaacg g----gttga
agttcc-ctt tt--aaatgt ttgttattgc c-gttatatg tgcatggaaa at-atctgct
atcagcgttg ccccacagtt cactcttcgg tacacatcag tctcacttat ggataaattt
gttgccgtcg tagccgtatt tcattcacag atgcaataac cgtt-aaaac tgcaagggta
ac--ttgctt gattggcact
>Serrasalmidae_Myloplus_rhomboidalis_2_1
nnnnnnnnnn nnnnnnnnnn nnnnnnnntg agagaggtac caagaaaaag tctg------
catcagattc atgacatgtt cttaaagcgc agaattggtt gcaccttttt gctcttgagt
gagcgaagaa tctgttctta cccaagaaca aaacccaatt aggaaaacat tag----tgt
ctgagtcttt gt--gagc-t ctaagtgggt tttgagaag- -agttcttaa gagcagttgg
tgaacgaggt ccattgtctt aggaatctgg cagcatattc gtatccgttt catatactgc
tgatctagga cggtgccttt agacac---a aactc-ttta gacatctggt tcctgtctcc
acaactgcga acagttctga tttggtaaag gagtgtttca tatcaaatta ttctgaatga
cttggtttat acctaggtga -ttttaatta cgcagaaaat -gggaaaacg g----gttga
agttcc-ctt tt--aaatgt ttgttattgc t-gttatatg tgcatggaaa at-atctgct
atcagcgttg ccccactgtt cacttttcgg tacatatcag tctcacttat ggataaattt
gttgccgtcg tagcagtatt tcattcacag atgcaataac tgtt-aaaac tacagggata
ac--ttgctt gattggcact
>Serrasalmidae_Myloplus_torquatus_2_1
tat----cta ttttttatga ttgtc-tttg agaaaggtac caagaaaaag tctg------
catcagattc atgacacgtt cttaaagcgc agaattggtt gcaccttttt gctcttgagt
gagcgaagaa tctgttcata cccaagaaca aaacccaatt aggaaaacat tag----tgt
ctgagtcttt gtgagagc-t gtaagtgggt tttgagaag- -agttcttaa gagcagttgg
tgaacgaggt ccattgtctt aggaatctgg cagcatgttc gtatccgttt catatactgc
tgttctagga cggtgccttt agacac---a aactc-ttta gacatctggt tcctgtctcc
accactgcga gcaattctga tttggaaaag gagcgtttca tatcaaatta ttctgaatga
cttggtttat acctaggtga -ttttaatta tgcagaaaat -gggaaaacg g----tttga
agttcc-ctt tt--aaatgt ttgttattgc c-gttatatg tgcatggaaa at-atctgct
atcagcgttg ccccacagtt cactcttcgg tacatatcat tctcacttat ggataaattt
gttgctgtcg tagcagtatt tcattcacag atgcaataac tgtt-aaaac tgcaagggta
ac--ttgctt gattggcact
>Serrasalmidae_Myleus_setiger_3_1
nnnnnnnnnn nnnnnnntga ttgtc-tttg agaaaggtac caagaaaaag tctgagtcta
catcagattc atgacacttt cttaaagcgc agaattggtt gcaccttttt gctcttgagt
gagcgaagaa tctgttcata cccaagaaca aaacccaatt aggaaaacat tag----tgt
ctgagtcttt gtgagagc-t gtaagtgggt tttgagaag- -agttcttaa gagcagttgg
tgaacgaggt ccattgtctt aggaatctgg cagcatattc gtatccgttt catatactgc
tgttctagga cggtgccttt agacac---a aactc-ttta gacatctggt tcctgtctcc
accactgcga gcaattctga tttggtaaag gagcatttca tatcagatta ttctgaatga
cttggtttat acctaggtga -ttttaatta tgcagaaaat -gggaaaacg g----gttga
agttcc-cta tt--aaatgt ttgttattgc c-gt--tatg tgcatggaaa at-atctgct
atcagcgttg ccccacagtt cactctttgg tacatatcat tctcacttat ggataaattt
gttgccgtcg tagcagtatt tcattcacag atgcaataac cgtt-aaaac tgcaagggta
ac--ttgctt gattggcact
>Serrasalmidae_Ossubtus_xinguense_2_1
tatct--att ttttttatga ttgtc-tttg agaaaggtac caagaaaaag tcag------
catcagattc atgacctgtt cttaaagtgc agaattggtt gcaccttttt gctcttgagt
gagcgaagaa tctgttctta cccaagaaca aaacccaatt aggagaacat tag----tgt
c--agtcttt gtgtgcgc-t gtaagtgggt tttgagaag- -aggtcttaa gagaagttgg
tgaacgaggt ccatcgtctt aggaatctgg cagcgtattc gtatccattt catatactgc
tgttgtagga cggtgccttt agacac---a aactc-ttta gacatctggt tcctgtctcc
accactgcga acaattctca tttggtaaag gagcgtt--- tatcaaatta ttttgaa---
---------- -------tga -ttttaatta tgcagaaaat -gggaaaacg g----gttga
agttcg-ctt tt--aaatgt ttgttcttgc t-gttatatg tgcatggaaa at-atctgct
atcagcgttg ccccacagtt cacacttcgg tacacgtcag tctcacttat ggataaattt
gttgcagttg tagcagtatt tcattcacag atgcaataac tgtt-aaaac tgcaagggta
ac--ttgctt gattggcact
