# Supplementary material for: Time-calibrated phylogeny of neotropical freshwater fishes
Source: Front Bioinform. 2024 Dec 6;4:1433995. doi: 10.3389/fbinf.2024.1433995 (PMC11659281; doi:10.3389/fbinf.2024.1433995)
Supplement: Supplementary file 1 [file DataSheet1.zip › Supplementary Material/aln/alignment_COI.fasta]

>Cichlidae_Cichla_temensis_1_1
nnnnnnnnnn nnnnnnnnnn nnnnnnnnnn nnnnnnnnnn nnnnnnnnnn nnnnnnnnnn
nnnnnnnnnn nnnnnnnnnn nnnnnnnnnn nnnnnnnnnn nnnnnnnnnn nnnnnnnnnn
nnnnnnnnnn nnnnnataat tttctttata gttataccaa tcataattgg aggctttggg
aattgactaa ttccactcat gatcggcgcc cctgacatag cctttccccg aataaataat
atgagcttct gacttcttc- ccccctcatt cctccttctc ctggcctcct caggtgttga
agctggtgct ggaacaggat gaactgtcta ccccccgcta gcagggaacc tagcacatgc
tggaccatct gttgatttaa ctatcttttc acttcaccta gccggtgtat cctcaatcct
tggtgcaatt aactttatta ctacaattat taacataaaa -cccccggcc atctcccaat
atcaaacacc cctatttgta tgagccctcc taattaccgc tg-tccttct tctcctgtcc
cttccagttc ttgctgccgg aatcacaata cnnnnnnnnn nnnnnnnnnn nnnnnnnnnn
nnnnnnnnnn nnnnnnnnnn nnnnnnnnnn nnnnnnnnnn nnnnnnnn
>Cichlidae_Andinoacara_rivulatus_1_1
tagtatttgg tgcctgggcc gg-aatagta ggaactgcat taagcctgct aattcgagca
gaattaagcc agccaggctc actccttgga gacgaccaaa tttataatgt aattgttacc
gcacatgcct ttgtaataat tttctttata gtcataccaa ttataattgg aggctttgga
aactgactca ttccactaat gctcggagct cctgacatgg cctttccacg aataaacaac
ataagctttt gactactac- ccccctcatt tcttcttctc ttagcctcct caggagttga
agcaggagca ggaacaggat gaactgttta tccaccctta gctggtaatc tagcacacgc
tggcccctcc gtagatttaa ccattttttc ccttcacttg gccggtgtct cctcaattct
cggagcaatc aattttatta ccacaattat taatataaaa -cccccagcc atttccttat
atcaagtacc tttatttgta tgggcacttc taattaccgc cg-tgcttct tttattatcc
ctcccagttc ttgctgccgg cattaccata cttttgactg accgaaatct aaacaccacc
ttttttgacc ct-gcgggag gaggggaccc tatcctttat caacactt
>Cichlidae_Rocio_octofasciata_1_1
tagtttttgg tgcctgagcc gg-aatagta ggaactgcat taagcctatt gatccgagca
gaactcagcc aaccaggctc tctcctagga gacgaccaaa tttataatgt aatcgtaact
gcacacgcct ttgtaataat tttctttatg gtaatgccta tcatgatcgg gggtttcggc
aactgactca ccccgcttat gattggtgcc cccgacatgg ccttcccacg aataaacaac
ataagctttt gactgctgc- ctccctcctt cctcctcctc cttgcttcgt caggagttga
agccggtgct ggaacgggat gaaccgtcta ccctccacta gcaggtaatt tagcacacgc
tggcccttca gttgacctaa ctattttctc tctccactta gcaggggttt cctccattct
tggagcaatt aattttatca ccactattat taacataaaa -cccccagca atttcccaat
accaaacacc cttattcatc tgagcacttt taattaccgc cg-ttctact cctactgtcc
cttccagtcc ttgccgccgg cattaccatg cttttaaccg accgaaacct aaacacgacc
ttctttgatc ct-gcaggag gaggagaccn nnnnnnnnnn nnnnnnnn
>Cichlidae_Satanoperca_jurupari_1_1
nnnnnnnnnn nnnnnnnnnn nnnnnnnnnn nnnnnnnnnn nnnnnnnnnn nnnnnnnnnn
nnnnnnnnnn nnnnnnnnnn nnnnnnnnnn nnnnnnnnnn nnnnnnnnnn nnnnnnnnnn
nnnnnnnnnn nnnnnataat tttctttata gtcatgccca tcataattgg agggtttggc
aactgactta tcccactaat aattggcgcc ccagacatag cattcccccg aataaataat
ataagctttt gactattgc- ccccttcatt tcttctcctt ttagcctcct ccggagttga
agctggagtc ggaacaggat gaaccgtcta cccacctcta gcagggaacc tagcacacgc
tggtccatcc gttgatctag ctatcttctc acttcaccta gctggggttt cctcgatttt
aggggcaatt aacttcatta ctacaattat taatatgaaa -cccccagct atttcccaat
atcaaacacc tttatttatt tgagcacttt taattaccgc ta-ttcttct attattgtcc
ctaccagttc tcgctgccgg catcacaata ctnnnnnnnn nnnnnnnnnn nnnnnnnnnn
nnnnnnnnnn nnnnnnnnnn nnnnnnnnnn nnnnnnnnnn nnnnnnnn
>Cichlidae_Uaru_amphiacanthoides_1_1
tagtttttgg tgcctgagcc gg-gatagta ggaacggcat taagcctgct aatccgagca
gaactaagcc aaccaggttc tctccttgga gacgaccaaa tctataatgt aatcgtaact
gcacacgcct ttgtaataat tttctttatg gttataccaa tcataattgg ggggtttggt
aactgactaa ttccgctcat gattggtgcc ccagacatgg ccttcccgcg aataaacaat
atgagctttt gactcttgc- ccccttcatt tctcctcctc ctcgcttcct ctggagttga
agctggtgct ggaacaggat gaaccgtcta ccctccatta gcaggcaacc tagcacacgc
tggcccttca gtcgacctaa ccatcttttc ccttcacttg gctggggttt catctattct
tggggcaatt aactttatta ccacgattat taacataaaa -cccccagca atctcccagt
accaaacgcc actatttatc tgagcgcttt taattaccgc cg-tccttct cctcctatcc
ttgccagttc ttgccgccgg tattaccatg ctcttaaccg accnnnnnnn nnnnnnnnnn
nnnnnnnnnn nnnnnnnnnn nnnnnnnnnn nnnnnnnnnn nnnnnnnn
>Cichlidae_Cleithracara_maronii_1_1
taatttttgg tgcatgggcc gg-catagta ggcaccgcat taagcctatt aattcgggca
gagctaagcc agcccggctc cctccttgga gacgaccaga tctacaatgt tatcgtcacc
gcccacgcat ttgtaataat tttctttata gttatgccaa ttataattgg aggtttcggc
aactggctca ttccattaat aattggggcc cctgacatag ccttcccacg aataaacaac
ataagctttt gacttctgc- ccccatcttt tctccttctt ttagcctcct caggcgtcga
agctggcgct ggcaccgggt gaacagttta tccccctcta gcggggaatc tggcccacgc
cggcccatct gtagacttaa ccattttctc ccttcatcta gccggcgtct cttcaattct
aggcgctatt aattttatta ccacaattat taacataaag -cccccagcc acctctcagt
accaaacacc cctgttcgtg tgggccctac taatcaccgc cg-tccttct tttactgtct
ctaccagtgc ttgctgccgg catcactata ctcctgaccg accgaaatct aaatacaact
ttctttgacc cc-gcaggag gaggagaccc cattctttac caacatnn
>Cichlidae_Heros_efasciatus_1_1
nnnnnnnnnn nnnnnnnnnn nnnnnnnnnn nnnnnnnnnn nnnnnnnnnn nnnnnnnnnn
nnnnnnnnnn nnnnnnnnnn nnnnnnnnnn nnnnnnnaga tttataatgt aatcgtaact
gcacacgcct ttgtaataat tttctttatg gtcatgccta tcataattgg aggtttcggt
aactggctaa ttccgctcat gattggcgcc ccagacatgg ccttcccccg aataaacaat
atgagctttt gactcttgc- ccccctcgtt cctcctcctc ctcgcttcct ctggagttga
agccggtgct ggaacaggat gaactgtcta ccccccgcta gcaggtaatc tggcacacgc
tggcccttca gtagacctaa ccatcttttc ccttcattta gccggagttt catctattct
tggggcaatt aactttatta ccacaatcat taatataaaa -cccccagca atctcccaat
accaaactcc cttgttcatt tgggcacttc taatcaccgc cg-tccttct tcttctgtct
ctaccagttc ttgccgccgg cattactatg ctcttaaccg accgaaacct aaacacaacc
tttttnnnnn nnnnnnnnnn nnnnnnnnnn nnnnnnnnnn nnnnnnnn
>Cichlidae_Trichromis_salvini_1_1
nnnnnnnnnn nnnnnnngcc gg-aatagta ggaaccgctt taagcctcct gatccgagca
gaacttagcc aaccaggctc tctccttgga gatgaccaaa tttacaatgt aatcgttact
gcacacgctt ttgtaataat tttctttata gttataccaa ttataattgg aggtttcggc
aactgactaa tcccccttat gattggtgcc ccggacatgg ctttcccccg aataaacaac
atgagcttct gacttctcc- ccccttcctt tctcctcctc ctcgcttcat ccggggtcga
agctggtgct ggaacaggat gaaccgtcta ccctccacta gcgggcaacc tagcccacgc
cggcccctca gttgacctaa ccatcttttc tctccacttg gcaggagttt cctccattct
tggggcaatc aactttatta ccacaatcat taacatgaag -cccccagca atctcccaat
accaaacccc cctatttgtc tgagcactcc ttattactgc cg-tactact cctattgtcc
ctgccagtcc ttgcagcagg catcactata cttttaaccg accgaaactt aaacacaact
tttttcgacc cg-gcaggag gaggggaccc cattctttac cagcacct
>Cichlidae_Hypselecara_temporalis_1_1
nnnnnnnnnn nnnnnnnnnn nnnnnnnnnn nnnnnnnnnn nnnnnnnnnn nnnnnnnnnn
nnnnnnnnnn nnnnnnnnnn nnnnnnnnnn nnnnnnnaga tttataatgt aatcgttact
gcacacgcct ttgtaataat tttttttata gtcataccta tcataattgg aggcttcggc
aactgactaa tcccccttat gattggtgcc ccagacatag ctttcccccg aataaacaat
ataagctttt gactcctgc- ccccctcctt ccttcttctc ctagcttcct caggggttga
agctggcgct ggcacagggt ggactgtcta ccccccacta gcaggtaatt tggcacacgc
tggcccctca gttgatttaa ccatcttttc tctacacctg gcgggtgtct cttctattct
aggggctatt aactttatta ccacaattat taacataaaa -cccccagcc atttcccaat
atcagacacc cttattcatt tgagccctcc taattaccgc tg-tcctcct ccttttgtct
ttgccagttc ttgccgccgg tattactata cttctaaccg accgaaacgt aaacacaact
tttttnnnnn nnnnnnnnnn nnnnnnnnnn nnnnnnnnnn nnnnnnnn
>Cichlidae_Mesonauta_festivus_1_1
nnnnnnnnnn nnnnnnnnnn nnnnnnnnnn nnnnnnnnnn nnnnnnnnnn nnnnnnnnnn
nnnnnnnnnn nnnnnnnnnn nnnnnnnnnn nnnnnnnnnn nnnnnnnnnn nnnnnnnnnn
nnnnnnnnnn nnnnnataat tttctttata gttataccca tcataattgg aggctttggc
aactgactta ttccacttat aattggcgcc ccagacatgg cttttccacg aataaacaat
ataagcttct gacttttac- ccccctcatt tctccttctc ctcgcttcgt ctggggtcga
agccggtgct gggacaggat gaaccgtcta ccccccttta gctggtaacc tggcgcacgc
tggcccttca gttgacctaa ccatcttttc tctccacctg gccggggttt catctattct
tggggcaatc aactttatta ctacaattat taatatgaaa -cctccagca atctcccagt
atcaaactcc cctgtttgtc tgagccctct taattaccgc cg-tcctact cctcttgtcc
ctaccagttc ttgccgccgg cattacaatg cttnnnnnnn nnnnnnnnnn nnnnnnnnnn
nnnnnnnnnn nnnnnnnnnn nnnnnnnnnn nnnnnnnnnn nnnnnnnn
>Cichlidae_Amphilophus_citrinellus_1_1
nnnnnnnnng tgcttgggcc gg-aatggta ggcaccgcat taagcctatt aatccgagca
gaactcagcc aaccaggctc tctccttgga gacgaccaaa tttataacgt aattgtaact
gcacacgcct ttgtaataat cttctttata gtcataccca ttatgattgg gggtttcggc
aactgactga ttccgctcat gattggcgcc cccgatatag cctttccacg aataaacaat
atgagttttt gactgcttc- ccccctcatt tctcctcctc ctcgcttcct caggagttga
agctggtgct gggacaggat gaaccgtcta ccctccacta gcaggcaatc tggcacatgc
tggcccttca gttgacctaa ccatcttttc cctccactta gctggagtct catccattct
tggagcaatc aacttcatca ccacaattat taacataaaa -cccccagcc atttcccagt
accagacacc cctatttatt tgagcactct taattactgc cg-tcctact cctactgtcc
cttccagtcc ttgccgccgg cattactatg cttttaacgg accgaaacct aaacacaacc
ttttttgacc cg-gcaggag gcggagaccc cattctttac cagcatct
>Cichlidae_Andinoacara_pulcher_1_1
nnnnnnnngg tgcctgagcc gg-aatagtg ggaactgcac taagcctact aattcgagca
gaactaagcc agccaggctc actccttgga gacgaccaaa tttataatgt cattgtaacc
gcacatgcct ttgtaataat tttctttata gttataccaa tcatgattgg aggctttgga
aactgactta tcccactaat gcttggagcc ccagacatgg ccttcccacg tataaacaat
atgagcttct gactactgc- ccccctcatt tcttcttcta ttagcctctt caggagttga
agcaggggct gggacaggat gaactgttta tcccccactt gccggtaatt tagcacacgc
tgggccttcc gtagatctaa ccatcttttc tcttcattta gccggtgtgt cctcaattct
aggtgcaatt aattttatta ccacaattat taatataaaa -cccccagct atttctctat
atcagattcc tttattcgta tgagcccttc taattaccgc tg-ttcttct tttattatcc
cttcccgtgc ttgccgctgg tattacaata cttttaactg accgaaacct aaataccacc
ttttttgacc ct-gcaggag gaggggaccn nnnnnnnnnn nnnnnnnn
>Cichlidae_Hoplarchus_psittacus_1_1
nnnnnnnngg tgcatgagcc gg--atagtg gggacagcac taagcctact aatccgagca
gagctcagcc agcccggctc tctccttggg gacgaccaga tttataatgt tatcgttact
gcccacgcct ttgtaataat tttctttata gtcatgccta tcataatcgg aggcttcggt
aactggctga ttcccctcat gattggtgcc ccagatatgg ccttcccccg aataaataac
ataagcttct gacttcttc- ctccatcctt ccttcttctt ctggcctcct caggagtcga
agcgggggct gggacagggt ggaccgtcta ccccccacta gcaggcaatc tagcacacgc
cggcccctca gtcgacttaa ccatcttttc tcttcatcta gccggagttt catctattct
cggggcaatc aattttatta ccacaattat taacataaaa -cccccagcc atctcccaat
accaaacgcc cctatttatt tgagcacttt taattaccgc cg-ttcttct ccttctatcc
ctgccagttc ttgctgctgg tattactata ctcctaaccg accgaaacct aaatacaacc
ttttttgacc cg-gcaggag gaggagaccc aatcctctac caacacct
>Cichlidae_Mesonauta_egregius_1_1
nnnnnnnnnn tgcctgagcc gg-aatagta ggaacagcat tgagtctact tatccgagca
gaactcagcc aaccaggctc tctccttgga gacgaccaaa tttataatgt aatcgtaact
gcacatgcct ttgtaataat tttctttatg gttatgccca tcataattgg gggctttggt
aactgactta ttccacttat gattggagcc ccagacatgg cttttccacg aataaacaat
ataagctttt gacttttac- ccccctcatt tctcctcctc cttgcttcgt ctggagtcga
agctggcgct ggaacaggat ggactgttta tcctcctcta gctggtaacc tggcgcacgc
tggcccttca gttgacctaa ccatcttttc tctccactta gccggagttt catctattct
tggggcaatc aactttatta ccacaattat taatatgaaa -cctccagca atctctcagt
atcaaactcc cctgtttgtc tgagccctct taattaccgc cg-tcctact cctcctgtcc
ctgccagttc ttgccgccgg cattacaatg cttttgaccg accgaaactt aaacacaacc
ttttttgacc cg-gcaggcg gaggggaccc tattctttac caacacct
>Cichlidae_Mikrogeophagus_ramirezi_1_1
tggtatttgg tgcttgagct gg-aatagta ggcactgcat taagcctaat aatccgagca
gaactaagcc agcccggctc cctccttgga gacgatcaga tttataacgt tattgttact
gcacacgcct ttgtaataat tttctttata gtaatgccaa ttatgattgg gggcttcggc
aactgactaa tcccccttat gattggcgcc cccgacatag ccttccctcg catgaataat
atgagctttt gactcttgc- ccccctcatt ccttctcctc ctatcctcct cagctgttga
agccggtgta ggcacaggat gaactgtata ccccccgcta gcagggaatt tagcacacgc
tggcccatcc gtagacctag caatcttttc acttcactta gcaggtgttt catcaatttt
aggggcaatt aatttcatca ccactattat taacatgaaa -cctccagct atttcccaat
accaaacacc cctgttcgta tgagcacttc ttattactgc cg-tacttct ccttctatct
ctcccagttc tcgctgccgg tattactata ctcttaaccg atcgaaatct aaatacgact
ttctttgacc ct-gcaggag gaggagaccc cattctttac caacacct
>Cichlidae_Nandopsis_tetracanthus_1_1
tagtttttgg tgcctgagcc gg-aatggta ggaaccgcac taagcctatt gatccgagca
gaactcagcc aaccgggctc tctccttgga gatgaccaaa tttataatgt aatcgtaact
gcacacgcct ttgtaataat tttctttata gttataccca ttatgattgg gggctttggc
aactgactaa ttccacttat aattggtgcc ccagatatgg ccttcccacg aataaacaac
ataagctttt gacttctgc- ccccttcatt tctccttctc cttgcttctt caggggttga
agcaggtgcc ggaacaggat gaaccgtcta tcccccactg gcaggcaatt tagcgcacgc
tggcccttca gttgatctaa ccatcttttc cctgcactta gcaggtgtct cctctattct
aggggcaatt aacttcatta ccacaattat taacataaaa -cccccagct atctcacaat
atcaaacacc cctatttatt tgagccctcc taattaccgc cg-tccttct cctgctatcc
ctcccagttc ttgccgccgg cattactata ctcctaaccg accgaaactt aaacacaacc
ttttttgacc cg-gcaggag gcggtgaccc cattctttat caacactt
>Cichlidae_Retroculus_xinguensis_1_1
tagtcttcgg tgcttgagcc gg-aatggtg ggaaccgcac taagcttact aattcgagct
gagctaagcc agccgggctc tctccttgga gacgaccaga tttataatgt tatcgtcact
gcacacgcct ttgtaataat tttctttata gtaatgccta tcataattgg ggggttcggc
aactgactcg ttcccctaat gattggagcc ccggacatgg cattccctcg cataaataat
ataagttttt gactactcc- ctccttcctt cctgctccta ctagcctcct caggcgtgga
agccggcgct ggtacaggtt gaactgtcta cccgcctctg gctggaaact tagcacatgc
cggcccatca gttgacctta ccatcttttc acttcacctg gccggtgtct cctccatcct
gggggcaatt aattttatta ccactattat taacataaaa -ccccctgct gtctcccaat
accaaacccc cttgtttgtt tgatcagtct taattactgc cg-tccttct cctcttgtcc
ctgccagtac ttgccgccgg tatcacaata ctactaacag accgaaactt aaacacaaca
ttctttgacc ca-gcagggg gcggagaccc cattctctac caacacct
>Cichlidae_Talamancaheros_sieboldii_1_1
taatttttgg tgcctgagcc gg-aatggta ggcaccgcat taagcctatt aattcgagca
gaactcagcc aaccaggctc tcttcttgga gacgaccaga tttataatgt aatcgtaact
gcacacgcct ttgtaataat tttctttatg gtcataccca ttatgattgg gggtttcggc
aactgactga tccctctcat gatcggcgcc ccagacatgg cctttccacg aataaacaac
ataagttttt gactgctcc- ctccctcctt tcttcttctc ctcgcttcct caggagttga
agctggtgct ggaacaggat gaaccgtcta ccccccgcta gcaggcaatc tggcacatgc
tggcccttca gttgacctaa ccatcttttc ccttcactta gctggggtct cgtctatcct
aggagcaatt aactttatca ccacgattat taatatgaaa -cccccagcc atttcacagt
accagacacc cctatttgtt tgagcactct taattaccgc cg-tcctact cctactgtcc
cttccagtcc ttgccgccgg cattactatg cttttaacgg accgaaacct aaacacaacc
ttttttgatc cg-gcagggg gcggagaccc cattctttac caacacct
>Cichlidae_Amatitlania_sajica_1_1
tagtttttgg tgcttgggcc gg-aatagta ggcaccgcat taagcctgct gatccgagca
gagctcagcc aaccaggctc tctccttgga gacgaccaaa tttataacgt aatcgtaact
gcacacgcct ttgtaataat tttttttata gtcataccca ttatgatcgg gggcttcggc
aactgactga tcccgctcat aattggcgcc cccgacatgg cctttccacg aataaataac
atgagttttt gactgctcc- ccccctcatt tctcctcctc ctcgcctcct caggggtcga
agctggtgct ggaacgggat gaacagtgta tcctccacta gcaggcaatc tggcacatgc
tggcccttca gtcgacctaa ccatcttttc cctccactta gcaggggttt cgtccattct
tggagcaatt aacttcatca ccaccattat caacataaag -cccccagct atttcccagt
accaaacgcc cctatttatt tgagcactct taattaccgc cg-tccttct cctactgtcc
ctcccagtcc ttgccgccgg cattactatg cttttaacag accgaaacct aaacacaacc
ttttttgacc cg-gcaggag gcggagaccc cattctttac caacatct
>Cichlidae_Caquetaia_kraussii_1_1
taatttttgg tgcctgggcc gg-aatagta ggcaccgccc tgagcctact aatccgagca
gaactcagcc aaccaggctc tctccttgga gatgaccaga tctataatgt aatcgtaact
gcgcacgcct ttgtaataat tttctttata gtcatgccca tcataatcgg gggcttcggc
aactgactga tcccactcat gatcggcgcc cctgacatgg ccttccctcg aataaacaat
atgagctttt gactgctgc- ccccttcatt cctcctcctc ctcgcctcct caggggttga
agccggcgct ggaacaggct gaaccgtcta ccccccacta gcaggtaacc tggcacatgc
cggcccctca gtcgatctca ctatcttttc cctccacctg gccggggtct cctccatcct
tggagcaatc aactttatca ccacaatcgt caacataaaa -cccccagcc atctcccaat
atcaaacacc cctgttcatt tgagcactct taattaccgc cg-tcctgct ccttctatcc
ctcccagttc ttgccgccgg cattaccatg cttctaaccg accnnnnnnn nnnnnnnnnn
nnnnnnnnnn nnnnnnnnnn nnnnnnnnnn nnnnnnnnnn nnnnnnnn
>Cichlidae_Thorichthys_meeki_1_1
tagtttttgg tgcctgggcc gg-aatagta ggaaccgcct taagcctgct gatccgagca
gaactcagcc aaccgggctc tctccttgga gatgaccaaa tttataacgt aatcgtaact
gcacacgcct ttgtaataat tttctttata gtcataccta tcataattgg aggcttcgga
aactgactag tcccactcat gattggcgcc ccagacatgg ccttcccacg gatgaataac
atgagttttt gacttctcc- ccccttcatt tctccttctc ctcgcttcat cgggagtcga
agctggcgct gggacaggat gaaccgtcta ccccccacta gcaggcaatc tggcacacgc
tggcccctca gtcgacctga ccatcttctc ccttcatttg gcgggggtct catctattct
tggagcaatc aactttatta ccacaattat taacataaaa -cctccagca atttcccaat
atcaaacccc cctatttgtc tgggcagttt taattaccgc cg-tcctact cctgctatcc
ctaccagtcc ttgctgcagg catcacaata cttctaacag atcgaaacct aaacacaacc
ttctttgacc cg-gccggag gaggagaccc cattctttac caacacct
>Cichlidae_Geophagus_steindachneri_1_1
nnnnnnnnnn nnnnnnnnnn nnnnnnnnnn nnnnnnnnnn nnnnnnnnnn nnnnnnnnnn
nnnnnnnnnn nnnnnnnnnn nnnnnnnnnn nnnnnnnnnn nnnntaatgt aattgttacc
gctcacgcct ttgtaataat tttctttatg gtaatgccga tcataattgg aggctttggt
aactgactcg taccactaat aattggtgcc cctgacatag ccttcccccg aataaacaac
ataagctttt gactcctcc- ccccttcatt tctgctcctc ctagcctcct cgggagttga
agccggagtt ggaacaggat gaacagtata ccccccacta gcaggcaacc tagcacatgc
cggcccctct gttgacctag ctattttctc actccacttg gccggagtct cctcaatctt
aggggcaatc aattttatta ctactatttt taacataaaa -cctccagca atttcccaat
atcaaacacc cttatttgta tgggcagttc tcatcactgc cg-tccttct cctgctatct
ctgccagttc ttgctgcagg tattaccatg ctcttgaccg accgaaacct taacacaacc
ttttttgatc ct-gcaggag gaggagatcc catcctttat cannnnnn
>Cichlidae_Herichthys_cyanoguttatus_1_1
taatttttgg tgcctgagcc gg-aatagta ggaactgctt taagcctcct gatccgagca
gaactaagcc aaccaggctc tctccttgga gatgaccaaa tctataatgt aatcgtaact
gcgcacgcct ttgtaataat tttctttata gtcatgccta tcataattgg aggtttcggc
aattgactga tcccccttat aatcggggct ccagacatgg ccttccctcg aataaacaac
atgagcttct gacttctac- ccccttcatt cctcctcctc ctcgcttcat caggggttga
agctggtgcc ggaacaggct gaaccgttta cccaccacta gcaggaaatc tggcgcacgc
cggcccctca gttgacctaa ccattttttc cctccaccta gcaggggttt cgtctatcct
cggggcaatt aactttatta ccacaattat caacatgaag -cccccagca atctcccaat
atcaaactcc cctgtttgtt tgagcacttc taattaccgc cg-tcctcct cctgctatcc
ctgccagtcc ttgctgccgg cattactatg cttttaaccg atcgaaacct aaacacaacc
ttttttgacc ca-gcagggg gaggagaccc cattctctac caacacct
>Cichlidae_Petenia_splendida_1_1
taatttttgg tgcttgggcc gg-aatagta ggcaccgcat taagcctcct gatccgagca
gaactcagcc aaccaggctc tctccttgga gacgaccaaa tttataacgt aatcgtaact
gcacacgcct ttgtaataat tttctttata gttataccca ttatgattgg gggcttcggc
aactgactga tcccactcat gattggcgct cccgacatag cctttccacg aataaacaac
ataagttttt gactgctcc- ccccctcatt cctgctcctc ctcgcttcct caggcgttga
agccggtgct gggacagggt gaaccgtcta ccccccacta gcaggtaacc tagcacatgc
tggcccttca gtcgatctaa ccattttttc cctccactta gcaggggtct cgtccattct
tggggcaatt aactttatca ctacgattat taatataaaa -cccccagct atttcccagt
accaaacacc cttgtttatt tgatcagtct taattaccgc tg-tcctact cctgctatcc
cttccagtcc ttgccgccgg cattactatg cttttaacgg accgaaacct aaacacaacc
ttttttgacc cg-gcaggag gcggagaccc cattctttac cagcattt
>Cichlidae_Amphilophus_trimaculatus_1_1
taatttttgg tgcttgggcc gg-aatggta ggcaccgcat taagcctatt aatccgagca
gaactcagcc aaccaggctc tctccttgga gacgaccaaa tttataacgt aatcgttact
gcacacgcct ttgtaataat tttctttata gttataccca tcatgattgg tggtttcggc
aactgactaa ttccgctcat aatcggcgcc cccgacatag cctttccacg aataaacaac
atgagttttt gactgcttc- ccccttcatt tcttctcctc ctcgcttcct caggagttga
agctggtgct gggaccggat gaaccgtcta ccccccacta gcaggtaatc tagcacatgc
tggcccttca gttgacctaa ccatcttttc cctccactta gctggggtct catccattct
tggagcaatc aacttcatta ccacaattat caacataaaa -cccccagct atctcccagt
accaaacacc tctatttatt tgagcactcc taattaccgc cg-tcctact cctactgtcc
cttccagtcc ttgccgccgg cattactatg cttttaacag accgaaacct aaatacaacc
ttttttgacc cg-gcaggag gcggggaccc cattctttac caacatct
>Cichlidae_Nandopsis_haitiensis_1_1
taatttttgg tgcctgagcc gg-aatagtg ggaaccgcat taagcctatt aatccgagca
gaactcagcc aaccaggctc tctccttgga gacgaccaga tctataatgt agtcgtaact
gcacacgcct ttgtaataat cttctttata gtcataccaa ttatgattgg gggcttcggc
aactgactcg tccctctcat gattggtgcc ccagacatgg ccttcccccg aataaacaac
atgagcttct gattgctcc- ccccctcatt tctcctcctc ctcgcctcat caggggttga
agctggggct gggacaggat gaaccgtcta ccccccactg gcaggcaact tagcacacgc
tggtccttca gtcgatctaa ccatcttttc cctccaccta gcaggagtct catctattct
tggggcaatt aacttcatca ccacaatcat taacataaaa -cccccagct atctctcaat
atcagacacc cctatttatt tgagcccttt taattaccgc cg-tccttct cttattatcc
ttaccagtac ttgccgccgg tattactata ctcctaaccg accnnnnnnn nnnnnnnnnn
nnnnnnnnnn nnnnnnnnnn nnnnnnnnnn nnnnnnnnnn nnnnnnnn
>Cichlidae_Symphysodon_discus_1_1
taatttttgg tgcctgagcc gg-aatagtg ggaacagcat taagcctact aattcgagca
gaactcagcc aacccggctc tctcctcgga gacgaccaga tttataatgt aatcgttact
gcacacgcct ttgtaataat tttctttata gttatgccca tcataattgg gggctttggc
aactgactaa ttccactcat aattggtgcc ccagacatgg cctttccacg aataaacaac
ataagtttct gactcctgc- ccccctcatt cctccttctc ctcgcctcct ctggagttga
agctggcgct ggaacaggat gaactgttta tcccccatta gcaggcaatc tagcccacgc
tggtccttca gttgatttaa ccatcttctc ccttcacttg gctggggttt cgtctattct
cggagcaatt aactttatta ctacaattat taacataaaa -cccccagca atctcccagt
accaaacgcc cctattcatc tgagcacttt taatcaccgc cg-tgctgct ccttctgtcc
ctgccagttc ttgccgccgg cattaccatg ctcttgaccg accgaaacct aaacacaacc
ttttttgacc cg-gcaggcg gaggagaccc cattctctac caacacct
>Cichlidae_Tahuantinsuyoa_macantzatza_1_1
nnnnnnnnnn nnnnnnnnnn nnnnnnnnnn nnnnnnnnnn nnnnnnnnnn nnnnnnnnnn
nnnnnnnnnn nnnnnnnnnn nnnnnnnnnn nnnnnnnaaa tttataatgt aattgttact
gcacacgcct ttgtaataat tttctttatg gttatacccc ttataattgg aggctttgga
aactgactta ttccattaat aattggagcc ccagacatag cttttccacg aataaacaat
atgagttttt gactcctgc- ccccctcatt tcttcttctt ttagcctcct caggagttga
agcaggtgca ggcacagggt gaactgttta tcccccatta gctggtaatt tagcacatgc
tgggccctcc gtcgacttaa ctattttttc attacattta gccggagtat cttcaattct
gggggcaatc aatttcatca ctacaattat taacatgaaa -cccccagca atttctcagt
accaaactcc cttattcgta tgagcacttc taattaccgc tg-tacttct tcttttatcc
ttaccagtgc ttgccgctgg tatcacgata cttctaaccg accgaaacct aaacaccacc
ttcttnnnnn nnnnnnnnnn nnnnnnnnnn nnnnnnnnnn nnnnnnnn
>Cichlidae_Cichla_temensis_2_1
tagtatttgg tgcttgagcc gg-aatagtg ggtactgcac taagcctact aattcgagca
gaactaagcc aaccaggctc tctcctcgga gacgatcaaa tttacaacgt tattgttacc
gcacatgcct ttgtaataat tttctttata gttataccaa tcatgattgg aggctttgga
aactgactaa ttccactaat gattggcgcc cccgacatag cctttccccg aataaataat
atgagcttct gacttcttc- ccccctcatt cctccttctc ctggcctcct ctggcgttga
agctggtgct ggaacaggat gaactgttta tcctccacta gcgggaaacc tagcgcatgc
tggtccatct gttgatttaa ctatcttttc acttcacctg gccggtgtgt cctcaatcct
tggggcaatc aactttatca ctaccattat taacataaaa -cccccagcc atctcccaat
atcaaacacc cctatttgta tgagcccttc taattaccgc tg-tccttct tctcctgtcc
cttccagttc ttgctgccgg aatcacaata cttctaactg accgaaactt aaatacaacc
ttctttgacc ct-gcgggag gaggagaccc cattctttac caacacnn
>Cichlidae_Mayaheros_urophthalmus_1_1
taatttttgg tgcttgggcc gg-aatagta ggcaccgcat taagcctcct gatccgagca
gaacttagcc aaccaggctc tctccttgga gacgaccaaa tttataacgt aatcgtaact
gcacacgcct ttgtaataat tttctttatg gttataccca ttatgattgg gggcttcggc
aactgactga tcccactcat gattggcgct cccgacatag cctttccacg aataaacaac
atgagttttt gactgctcc- ccccctcatt cctgctcctc ctcgcttcct caggtgttga
agccggtgct ggaacagggt gaaccgtcta ccccccgcta gcaggtaacc tggcacatgc
tggcccttca gttgatctaa ccattttttc cctccactta gcgggagtct catccatcct
tggggcaatt aactttatca ctacgattat taacataaaa -cccccagct atttcccagt
accaaacacc cttatttatt tgatcagtct taattaccgc tg-tcctact cctgctgtcc
ctcccggttc ttgccgccgg cattactatg cttttgacag accgaaatct aaacacaacc
ttttttgacc cg-gcaggag gcggagaccc cattctttac cagcannn
>Cichlidae_Mesonauta_mirificus_1_1
nnnnnnnnnn nnnnnnnnnn nnnnnnnnnn nnnnnnnnnn nnnnnnnnnn nnnnnnnnnn
nnnnnnnnnn nnnnnnnnnn nnnnnnnnnn nnnnnnnaaa tttataatgt aatcgtaact
gcacatgcct ttgtaataat tttctttata gttataccca tcataattgg aggctttggc
aactgactta ttccacttat aattggtgcc ccagacatgg cttttccacg aataaacaat
ataagcttct gacttttac- ccccctcatt tctccttctc ctcgcttcgt ctggggtcga
agccggtgct gggacaggat gaaccgtcta ccccccttta gctggtaacc tggcgcacgc
tggcccttca gttgacctaa ccatcttttc tctccaccta gccggggttt catctattct
tggggcaatc aactttatta ctacaattat taatatgaaa -cctccagca atctcccagt
atcaaacccc cctgtttgtc tgagccctct taattaccgc cg-tcctact cctcctgtcc
ctaccagttc ttgccgccgg cattacaatg cttttgacgg accgaaactt aaacacaacc
tttttnnnnn nnnnnnnnnn nnnnnnnnnn nnnnnnnnnn nnnnnnnn
>Cichlidae_Rocio_octofasciata_2_1
tagtttttgg tgcctgagcc gg-aatagta ggaactgcat taagcctatt gatccgagca
gaactcagcc aaccaggctc tctcctagga gacgaccaaa tttataatgt aatcgtaact
gcacacgcct ttgtaataat tttctttatg gtaatgccta tcatgatcgg gggtttcggc
aactgactca ccccgcttat gattggtgcc cccgacatgg ccttcccacg aataaacaac
ataagctttt gactgctgc- ctccctcctt cctcctcctc cttgcttcgt caggagttga
agccggtgct ggaacgggat gaaccgtcta ccctccacta gcaggtaatt tagcacacgc
tggcccttca gttgacctaa ctattttctc tctccactta gcaggggttt cctccattct
tggagcaatt aattttatca ccactattat taacataaaa -cccccagca atttcccaat
accaaacacc cttattcatc tgagcacttt taattaccgc cg-ttctact cctactgtcc
cttccagtcc ttgccgccgg cattaccatg cttttaaccg accgaaacct aaacacgacc
ttctttgatc ct-gcaggag gaggagaccc cattctttac caacacct
>Cichlidae_Trichromis_salvini_2_1
taatttttgg tgcctgggcc gg-gatagta ggaaccgctt taagcctcct gatccgagca
gaactcagcc aaccaggctc tctccttgga gatgaccaaa tttataatgt agtcgttact
gcacacgctt ttgtaataat tttctttata gttataccaa ttataatcgg aggtttcggc
aactgactaa ttccccttat gatcggtgcc ccggacatgg ctttcccccg aataaacaac
atgagcttct gacttctcc- ccccttcctt tctcctcctc ctcgcttcat ccggagtcga
agctggtgct gggacaggat gaaccgtcta ccccccacta gcaggcaatc tagcccacgc
cggcccctca gtcgacctaa ccatcttttc tctccacttg gcaggagttt cctccattct
tggggcaatc aactttatta ccacaatcat taacatgaag -cccccagca atttcccaat
accaaacccc cctatttgtc tgagcactcc ttattactgc cg-tactact cctattgtcc
ctaccagtcc ttgcggcagg catcactata cttttgaccg accgaaatct aaacacaacc
tttttcgacc cg-gcaggag gaggggaccc cattctttac cagcacct
>Poeciliidae_Xiphophorus_hellerii_1_1
tagtatttgg cgcttgggcc gg-tatggtg ggaacagcct taagcctctt aattcgagcc
gaactaagtc aacctggcac cctcctgggt gacgaccaaa tctacaatgt gatcgtcaca
gctcatgcct ttgtaataat tttttttata gtcataccaa tcataattgg cggctttggt
aactgattga tcccactaat aatcggcgct cccgacatag ccttcccccg aataaataac
ataagctttt gactccttc- ccccctcatt tcttcttctt ctagcatcct ccggggttga
agcaggggct ggaactgggt ggactgttta tccccctctt gcaggtaatt tggcacatgc
tgggccctcc gtggacttga ctattttttc actccacttg gctggtattt cctccattct
aggggcaatc aactttatca ccacaataat taacataaaa -ccccccgca gcatctcaat
accagacacc cctgtttgtc tgagccgttc taattacagc cg-tactcct gcttctttcc
ctccccgtcc ttgccgcagg tattaccatg cttctaacag atcgaaatct taacaccacc
ttctttgacc cc-gcaggtg ggggagaccc aatcctctac caacacct
>Cichlidae_Acaronia_nassa_1_1
nnnnnnnnnn nnnnnnnnnn nnnnnnnnnn nnnnnnnnnn nnnnnnnnnn nnnnnnnnnn
nnnnnnnnnn nnnnnnnnnn nnnnnnnnnn nnnnnnnnnn nnnnnnnnnn nnnnnnnnnn
nnnnnnnnnn nnnnnataat tttctttata gtcatgccta tcataattgg aggctttgga
aactgactca tccccctaat gattggtgcc ccagatatgg ccttcccacg aataaataac
ataagctttt gactcttac- ccccctcatt tcttcttcta ctagcttctt caggagttga
agccggggca ggaacaggat gaactgttta tcccccacta gcaggaaatt tagcacatgc
agggccctct gtcgacctaa ccatcttctc tcttcacttg gccggtgtgt cttccattct
aggggcaatt aattttatta ctactattat taacataaaa -cccccagcc atctcccagt
atcaaacacc cctatttgta tgggcacttt taattaccgc cg-tacttct cctgctatcc
ctaacagtac ttgccgccgg tattacaata ctcnnnnnnn nnnnnnnnnn nnnnnnnnnn
nnnnnnnnnn nnnnnnnnnn nnnnnnnnnn nnnnnnnnnn nnnnnnnn
>Cichlidae_Amphilophus_lyonsi_1_1
taatttttgg tgcttgggcc gg-aatggtg ggcaccgcat taagcctatt aatccgagca
gaactcagcc aaccgggctc tctccttgga gacgaccaaa tttataacgt aatcgttact
gcacacgcct ttgtaataat tttctttata gttataccca ttataattgg gggcttcggc
aactgactga tcccgctcat aattggcgcc cccgacatag cctttccacg aataaacaac
atgagttttt gactgctcc- ccccctcatt tctcctcctc ctcgcttcct caggagtcga
agctggtgct gggaccggat gaaccgtcta ccccccacta gcaggcaatc tggcacatgc
tggcccttca gttgacctaa ccatcttttc cctccactta gctggggtct cgtccattct
tggagcaatc aactttatca ccacaattat caacataaaa -cccccagct atttcccaat
accaaacacc tctatttatt tgagcactct taattaccgc cg-tcctact cctgctgtct
cttccagttc ttgccgccgg cattactatg cttttaacgg accgaaacct aaacacaacc
ttttttgacc cg-gcaggag gcggagaccc cattctttac cagcnnnn
>Cichlidae_Cichlasoma_dimerus_1_1
nnnnnnnnnn nnnntgagcc gg-aatagta ggaacagcct taagcctact aattcgagca
gaacttagcc aaccgggctc tctccttgga gatgaccaaa tttataacgt aatcgttact
gctcacgcct ttgtaataat tttctttatg gtaataccca ttatgattgg gggcttcggc
aactgactaa tcccactaat aatcggcgcc ccagacatgg ccttcccacg aataaataac
atgagcttct gactcttac- ccccctcctt tctactcctt ctggcctcct caggagttga
agccggggtt ggtacaggat gaactgttta ccctccgctg gcagggaacc tggcgcatgc
cggcccatcc gtagacttag ccatcttttc ccttcattta gctggtgtct cttcaattct
aggggcaatt aattttatca ccacaattat taatataaaa -cccccagcc atctcccaat
accaaacacc cttatttatc tgggcccttt taattactgc cg-ttcttct cttattatca
ctaccagtgc ttgccgctgg aattacaatg ttactaaccg atcgaaacct aaacacaacc
ttctttgacc ct-gcgggag gaggagaccc tatcctttac caacactt
>Cichlidae_Geophagus_brasiliensis_1_1
tagtatttgg tgcttgagct gg-aatagtg ggcaccgcat taagcctaat gattcgagca
gaacttagcc aacccggctc tctccttgga gacgaccaaa tttataatgt catcgttact
gcacacgcct ttgtaataat tttctttatg gttatgccaa tcataattgg aggctttggc
aattgactag tcccccttat gattggtgcc cccgacatag ccttccctcg aataaacaat
atgagctttt gactcttac- ccccctcatt tctcctcctc ctatcctcct caggagttga
agctggggtg gggacaggat gaactgttta ccccccacta gcaggcaacc tagcacatgc
cggcccatcc gttgacctag ctattttttc acttcacctg gccggtgtgt cctctatttt
aggagcaatt aactttatta ccactattat taacatgaag -cccccagcc gtttcccaat
atcagacacc attattcgtg tgatcagtcc tcatcaccgc cg-tactcct cctgctgtct
ctcccagtgc ttgctgccgg cattactata cttttaaccg accgaaacct aaacacaact
ttctttgacc ct-gcaggag ggggagatcc cattctttac caacacct
>Cichlidae_Geophagus_iporangensis_1_1
tagtatttgg tgcttgagct gg-aatagta ggcaccgcat taagcctaat aattcgagca
gaacttagcc aacccggctc tctccttgga gacgaccaaa tttataatgt cattgttact
gcccacgcct ttgtaataat tttctttatg gttatgccaa tcataattgg aggctttggc
aattgactag tcccccttat gattggtgcc cccgacatag ccttccctcg aataaacaac
atgagctttt gactcttgc- ccccctcatt tcttcttctc ctatcctcct caggagttga
agctggggtg gggacaggat gaactgttta tcccccacta gcaggcaacc tggcacatgc
cggcccatcc gttgacctgg ctattttttc acttcatctg gccggtgtgt cctctatttt
aggggcaatt aactttatta ccactattat taacatgaag -cccccagcc gtttcccaat
atcagacacc attattcgtg tgatcagtcc tcatcaccgc cg-tactcct cctgctatct
ctccccgtgc ttgctgccgg cattactata cttttaaccg accgaaacct aaacacaact
ttctttgacc ct-gcaggag ggggagatcc cattctttac caacacct
>Cichlidae_Gymnogeophagus_balzanii_1_1
tagtatttgg tgcttgagct gg-aatagta ggcacagcat taagcctaat aattcgggca
gaactgagcc aaccaggctc cctccttgga gatgatcaaa tttataatgt agttgttacc
gcacacgcct ttgtaataat tttctttata gttataccaa ttatgattgg aggctttggc
aactggcttg ttcccctgat gattggcgct cctgatatag ctttcccccg aatgaacaac
atgagttttt gactcctac- ccccgtcatt cctactcctt ctagcctcat ccagcgttga
agctggggca ggaacaggat gaactgttta tcccccacta gcaagcaatc ttgcacatgc
cggcccatcc gtagacctag ccatcttctc cctccactta gccggtgtat cctctatttt
aggagcaatt aattttatta ctaccatcat taacataaaa -cccccagcc atttctcaat
atcaaacacc actatttgta tgggcagtcc tcatcaccgc tg-ttctcct tcttctatcc
cttccagttc ttgctgcagg cattaccatg ctattaacag accgaaacct aaacacaacc
ttctttgacc ct-gcaggag gaggggaccc cattctctat caacattt
>Cichlidae_Nandopsis_tetracanthus_2_1
tagtttttgg tgcctgagcc gg-aatggta ggaaccgcac taagcctatt gatccgagca
gaactcagcc aaccgggctc tctccttgga gatgaccaga tttataatgt aatcgtaact
gcacacgcct ttgtaataat tttctttata gttataccca ttatgattgg gggctttggc
aactgactaa ttccacttat aattggtgcc ccagatatgg ccttcccacg aataaacaac
ataagctttt gacttctgc- ccccttcatt tctccttctc cttgcttctt caggggttga
agcaggtgcc ggaacaggat gaaccgtcta tcccccactg gcaggcaatt tagcgcacgc
tggcccttca gttgatctaa ccatcttttc cctgcactta gcaggtgtct cctctattct
aggggcaatt aacttcatta ccacaattat taacataaaa -cccccagct atctcacaat
atcaaacacc cctatttatt tgagccctcc taattaccgc cg-tccttct cctgctatcc
ctcccagttc ttgccgccgg cattactata ctcctaaccg actgaaactt aaacacaacc
ttttttgacc cg-gcaggag gcggtgaccc cattctttat caacactt
>Cichlidae_Pterophyllum_scalare_1_1
tagtatttgg tgcctgagct gg-aatggtg ggcacagcat taagcctact gattcgagca
gaactcagcc aacccggctc gctcctggga gacgaccaaa tttataatgt aatcgttact
gcccacgcct ttgtaataat tttctttata gttataccca ttatgattgg aggcttcggc
aactgactga ttcctcttat gattggcgcc ccagacatag ccttcccccg aatgaataat
ataagctttt ggcttctcc- ccccttcatt cctcctcctc cttgcctcct caggagttga
agctggggct gggacagggt gaaccgttta tcccccacta gcgggcaatc tagcacacgc
gggcccctca gttgacttaa ctattttttc cctccaccta gctggagtct catctatttt
gggggcaatt aacttcatca ctacgatcat taacataaaa -cccccagcc gtctcctact
accaactacc cctgtttgtc tgagccctac taattactgc ta-ttctcct cctcctctcc
ctccccgtcc tcgccgccgg catcactata cttctaaccg atcgaaacct aaacacaacc
ttctttgacc cg-gcaggag ggggggatcc cattctttac caacattt
>Poeciliidae_Poecilia_caucana_1_1
nagtattcgg tgcttgagcc gg-catagtg gggacagccc tgagtctttt aatccgagcc
gaactcagtc aaccagggtc cctcttgggc gatgaccaaa tttataatgt aatcgtcaca
gctcatgcct ttgtaataat cttttttatg gtcataccaa ttataattgg cggctttggt
aattgattag ttccactaat aattggtgct cccgatatag ccttcccacg aatgaataat
ataagcttct gactcctgc- caccttcatt cctccttctc ctagcatctt ctggggtaga
agcaggggct ggcacaggtt gaacagtcta cccccctctc gcaagcaatt tagcccacgc
tggaccatcc gtagatttaa ctattttttc actccaccta gcaggtatct cctccattct
aggagcaatc aactttatca ccaccattat taacataaaa -ccccctgca acatctcaat
accaaacacc cctgtttgtc tgagccgtaa ttattacagc tg-tgctcct actcctctcc
cttcctgttc tcgccgctgg cattactata cttcttacag atcgaaatct taacaccacc
ttcttcgacc ct-gcaggag ggggggaccc aattctttac caacattt
>Poeciliidae_Poecilia_mexicana_1_1
tagtatttgg tgcttgagcc gg-catagtg ggaacagctc tgagtctttt aatccgagcc
gaactcagtc aaccaggatc cctcctaggc gatgatcaaa tttataatgt aatcgtcaca
gctcatgcct ttgtaataat cttttttata gttatgccaa ttataattgg cggcttcggt
aattgattag taccactaat aattggtgcc cctgatatag cctttccacg aataaataat
atgagcttct gacttctac- cgccctcatt cctcctcctc ctagcatctt ctggggtaga
agcaggggct ggtacaggtt gaaccgtcta cccacctctt gcaggcaatt tagcccacgc
tggaccctct gtagatctaa ctattttttc actccacctg gcaggtattt cctccatcct
aggggcaatc aactttatta ccactattat taatataaaa -ccccctgca gcatctcaat
accaaacacc cctatttgtc tgagctgtaa tgattacagc tg-tacttct gcttctctcc
cttcctgtac tcgccgctgg catcaccatg cttctgacag atcgaaatct aaataccact
ttcttcgacc ct-gcaggag ggggagatcc aattctttat caacacct
>Poeciliidae_Poecilia_perugiae_1_1
tagtatttgg tgcctgagcc gg-catagta ggaacagctc tgagtcttct gattcgagcc
gaacttagtc aaccaggatc cctcctaggt gatgaccaaa tctacaatgt gatcgtcaca
gctcatgcct ttgtaataat cttttttata gtcatgccaa ttataattgg cggcttcggt
aattgattag taccattaat aattggtgct cctgatatag ccttcccacg aataaacaat
ataagctttt gacttctac- ccccctcatt cctcctcctc ctagcatctt ccggagtaga
agccggggct ggtacgggtt gaactgttta ccctcccctc gcaagcaatt tagcacatgc
cggaccatcc gtagatttaa ctattttctc actccaccta gcaggtatct cctcaatcct
cggagcaatc aactttatta ctactatcat taatataaaa -ccccccgca gcgtctcaat
accagacacc cctatttgta tgagctgtat taatcacagc tg-tactcct gcttctctcc
cttcccgttc tcgccgcagg tattaccatg cttctaacag atcgaaatct aaatactacc
ttctttgatc ct-gcaggag ggggagatcc aattctctac caacacct
>Atherinopsidae_Atherinops_affinis_1_1
nnnnnnnnnn nnnnnnnnnn nnnnnnnnnn nnnnnnnnnn nnnnnnnnnt aattcgagct
gaacttagcc aaccaggctc tctcctaggg gacgaccaga tttataatgt aatcgttaca
gcacatgctt tcgtaataat tttctttata gtaataccaa tcatgattgg aggtttcgga
aactgactaa ttccccttat gatcggggcc cctgatatgg ctttccctcg aataaataac
atgagctttt gactccttc- ccccctcatt tctgcttctc ctggcttctt caggagtaga
agcaggtgct ggtaccggat gaacagttta cccccctcta tccggcaatc tagcccacgc
cggggcgtct gtagacttaa ctattttctc cctccactta gcaggtgttt catcaattct
aggtgccatt aatttcatta ccacaattat caacatgaaa -cctcccgcg atttcacaat
atcaaacccc cctcttcgta tgggccgtcc taattaccgc cg-tacttct tcttctatcc
cttcccgtcc ttgctgctgg aatcactatg cttctaactg accgaaacct annnnnnnnn
nnnnnnnnnn nnnnnnnnnn nnnnnnnnnn nnnnnnnnnn nnnnnnnn
>Atherinopsidae_Chirostoma_jordani_1_1
nnnnnttggt tgcttgagca gg-aatggtc ggaacagccc tgagcctcct tattcgggct
gagctaagcc aaccgggctc tcttctggga gaggaccaaa tttataatgt aatcgtcacc
gctcacgcct tcgtaataat cttctttata gtaataccaa tcatgattgg gggctttgga
aattgactga ttcccctaat gatcggggct cctgacatgg ctttccctcg aataaataat
atgagtttct gactcctcc- ctccatcatt cctgctcctc cttgcctctt caggtgttga
agctggagct ggaactgggt gaaccgtcta cccccctcta tctggtaatc ttgctcatgc
aggggcatcc gtagatttaa ccatcttctc tctccacctg gcaggtattt catccattct
gggggccatc aacttcatta caactattat taatatgaag -cccccagca atttcacaat
accaaacccc cctattcgtc tgggctgttc taattactgc tg-ttctcct tctgctttcc
ctcccagttc ttgctgctgg aattactatg ctccttacgg accgaaatct aaacaccacg
ttcttcgacc ct-gcaggag gaggggatcc aatcctttat caacacct
>Atherinopsidae_Menidia_menidia_1_1
tggtatttgg tgcttgagca gg-aatggtc ggaacagccc taagtctcct tatccgggcc
gaactaagcc aaccgggctc tcttctggga gacgaccaaa tttataatgt aatcgtcacc
gcacatgcct tcgtaataat cttctttata gtaataccaa ttatgattgg gggctttgga
aactgactaa ttcccctaat gatcggggcc cccgatatgg ctttcccccg aatgaacaat
atgagcttct gactcctcc- ccccatcgtt cctccttctc cttgcctctt caggcgttga
agccggggca ggtactgggt gaactgttta tccccccctg tctgggaacc tcgcccacgc
tggagcgtcc gtggatctaa ccatcttctc tcttcatcta gcaggtgtct catccatcct
gggggctatc aattttatta ctaccattgt taacatgaaa -cctccagca atctcacagt
accagacccc cttattcgtc tgagctgtgc tgatcactgc tg-tgcttct cctcctctcc
ctccctgtcc ttgctgctgg catcaccatg ctactcacag accgaaacct aaacaccaca
ttctttgacc ct-gcaggag ggggagaccc aatcctctac caacacct
>Cichlidae_Aequidens_tetramerus_1_1
tagtatttgg tgcctgagcc gg-aatagta ggaactgcct taagcctgct aattcgagca
gaactcagcc aaccaggctc tctccttgga gatgatcaaa tttataatgt aattgttact
gcacacgcct ttgtaataat tttctttata gttataccca ttatgattgg aggttttggt
aactggctaa ttccactaat aattggcgcc cccgatatag ccttcccccg aataaacaat
atgagcttct gactcttac- ccccctcctt tctactactt ctcgcctctt cgggggtaga
agccggtgtt ggcacagggt ggactgttta tcccccatta gcaggaaacc tggcacacgc
tggcccatcc gtggacttag ccatcttttc cctccatttg gccggtgtct cttccattct
aggggcaatt aatttcatca ccacaattat taatataaaa -cccccagcc atctcccagt
accaaacgcc cttatttatc tgggcccttt taattactgc cg-tccttct cctactatca
ctaccagttc ttgccgccgg gattactata ctcctaaccg atcgaaatct aaacacaacc
ttctttgatc cc-gcgggag gaggagaccc catcctttac caacacnn
>Cichlidae_Amatitlania_nigrofasciata_1_1
taatttttgg tgcttgggcc gg-aatggtg ggcaccgcat taagcctatt aatccgagca
gaactcagcc aaccaggctc tctccttgga gacgaccaga tttataacgt aatcgtaact
gcacacgcct ttgtaataat tttctttata gtcataccca ttatgatcgg aggcttcggc
aactgactga tcccgctcat gattggcgcc cccgacatgg ccttcccacg aataaacaac
ataagttttt gactactcc- ctccctcatt tctccttctc ctcgcttcct caggagttga
agctggtgct ggaacaggat gaaccgtcta tcccccgcta gcaggcaatc tggcacatgc
tggcccctca gttgacctaa ccattttttc cctccaccta gccggggtct cgtccattct
tggggcaatt aacttcatca ccacaattgt aaacataaaa -cccccagct atttcccagt
accaaatacc cctatttatt tgggcgctct taatcaccgc cg-tcctgct cctactgtca
cttccagtcc ttgccgccgg cattactatg cttttaacgg accgaaacct aaacacaacc
ttttttgacc cg-gcaggcg gcggagaccc cattctatac caacatct
>Cichlidae_Andinoacara_coeruleopunctatus_1_1
tagtatttgg tgcctgggcc gg-aatagtg gggactgcac taagcctact aattcgagca
gaactaagcc agccaggctc actccttgga gacgaccaaa tttataatgt cattgtaacc
gcacatgcct ttgtaataat tttctttata gtcataccaa ttataattgg aggctttgga
aactgactca tcccactaat gcttggagcc ccagacatgg ccttcccacg tataaataat
atgagcttct gactactgc- ccccttcatt ccttcttcta ttagcctcct caggagttga
agcaggggca ggaacaggat gaactgttta ccccccactt gccggtaatc tagcacacgc
tgggccttcc gtagatctaa ccattttttc tcttcattta gccggtgtat cctcaattct
aggtgcaatt aattttatta ccacaattat taatataaaa -cccccagct atttctctgt
atcaagtccc tttattcgta tgagcccttc taattaccgc tg-ttcttct tttattatct
cttcccgtgc ttgccgctgg tattacaata ctcttaactg accgaaacct aaataccact
ttttttgacc ct-gcagggg gaggagaccc tatcctttat caacactn
>Cichlidae_Chiapaheros_grammodes_1_1
taatttttgg tgcctgagcc gg-aatggta ggaaccgcac taagcctact aatccgagca
gagctcagcc aaccaggctc tctccttggg gacgaccaaa tttataatgt aatcgtaact
gcgcacgcct ttgtaataat tttctttata gtcataccta tcataattgg gggctttgga
aactgactaa tcccgctcat gattggtgcg ccagacatgg ccttccctcg aataaacaat
atgagtttct gacttctgc- ccccctcatt cctcctcctc ctcgcttcat caggggttga
agctggtgcc ggaacaggat gaaccgtcta ccccccatta gcaggtaacc tggcgcacgc
tggcccctca gttgacctaa ctatcttttc tcttcacttg gcgggagttt cgtctatcct
cggagcaatt aattttatta ccacaattat taacatgaaa -cccccagca atttcccaat
atcagacccc cctgtttgtt tgagcgcttc taatcaccgc cg-tcctgct cctgttatcc
ctgcccgtcc ttgccgccgg cattaccatg cttttaaccg accnnnnnnn nnnnnnnnnn
nnnnnnnnnn nnnnnnnnnn nnnnnnnnnn nnnnnnnnnn nnnnnnnn
>Cichlidae_Cichla_orinocensis_1_1
tagtatttgg tgcttgagcc gg-catagtg ggaactgcac taagcctact aattcgagca
gaactaagcc aaccaggctc tctcctcgga gacgatcaaa tttacaacgt tattgttacc
gcacatgcct ttgtaataat tttctttata gttataccaa tcatgattgg aggctttgga
aactgactaa ttccactaat gattggcgcc cccgacatag cctttccccg aataaataat
atgagcttct gacttcttc- ccccctcatt cctccttctc ctggcctcct ctggcgttga
agctggcgct ggaacaggat gaactgtcta tcctccacta gcgggaaacc tagcgcatgc
tggaccatct gtcgatttaa ctatcttttc acttcacctg gccggtgtgt cctcaatcct
tggggcaatt aactttatca ctaccattat taacataaaa -cccccagcc atctcccaat
atcaaacacc cctatttgta tgagccctcc taattaccgc tg-tccttct tctcctgtcc
cttccggttc ttgctgccgg aatcacaata cttctaactg accgaaactt aaaanncacc
ttctttgacc ct-gcaggag gaggagaccc cattctttac caacacnn
>Cichlidae_Crenicichla_lepidota_1_1
tagtatttgg tgctttcgcc gg-aatagct ggcgccgcat ttagcctctt aattcgagca
gaacttgctc gcccaggctc cctccttgaa gacgggcagc tatttaatgt tattgttact
gcacacgcct tcgtaataat ttttttcatg gtcatacccg tgatgatcgg gggctttggt
aactgattaa tccccctaat gctcggcgcc cctgacatag ccttccctcg aataaataac
ataagctttt gactcctac- ccccctcgtt cattcttctg ttagcctcct caggcatcga
agcaggggtc ggcacaggat gaaccgtcta ccccccgcta gcaagtaatc tagcacatac
tggcccttct gtggacttag ccatcttctc ccttcacctg gcaggtgcct cttcaatcct
gggcgcaatc aactttatca ccaccattat taatatgaaa -cccccagcc ataactattt
accaaatgcc cctgtttgtt tgagctattt taattactgc ta-ttctcct ccttttatcc
ctcccagtcc ttgctgcagc catcaccatg ctcctgacag atcgaaatct caacacaaca
ttttttgacc ct-gtaggag gcggggatcc cgtcctcttc caacatct
>Cichlidae_Laetacara_thayeri_1_1
nnnnnnnnnn nnnnnnnnnn nnnnnnnnnn nnnnnnnnnn nnnnnnnnnn nnnnnnnnnn
nnnnnnnnnn nnnnnnnnnn nnnnnnnnnn nnnnnnnaaa tttataatgt aattgttact
gcgcacgcct ttgtaataat tttctttatg gttatgccca tcacaatcgg aggctttgga
aattgactca tcccccttat gattggggcc ccagacatgg ctttcccccg aataaacaac
ataagcttct gactcctgc- ccccctcctt tcttctcctc ttagcctcct ctggagttga
agctggcgca cgcacaggat gaaccgtcta tcctccccta gcaggcaatc tagcccacgc
tggaccctcc gtggatctaa ccatcttctc cctgcattta gccggtgtgt cgtcaattct
aggagctatc aattttatta ccaccattat taacatgaaa -cccccagcc atctcccagt
accaaacccc tttaattgtg tgggcgcttt taattaccgc cg-tactttt cttgctatcc
ttaccagtcc ttgcagcagg catcacaatg ttcttaactg accgaaatct caacacaacc
ttcttnnnnn nnnnnnnnnn nnnnnnnnnn nnnnnnnnnn nnnnnnnn
>Cichlidae_Nannacara_taenia_1_1
tagtatttgg tgcttgagct gg-tatagtg ggcaccgcat taagcctgct gatccgagca
gagctcagcc agcccggctc cctccttggg gacgaccaga tctataatgt tattgttact
gctcacgctt tcgtaataat tttctttatg gtaatacccg tcatgattgg gggctttggc
aactgactta tccctttaat aattggggcc cccgatatgg ctttccctcg aataaataac
ataagctttt gacttttgc- ccccctcttt ccttctcctc ctggcctccg caggcatcga
agcaggagcc ggcacagggt gaactgttta tccgcctctg gcaggtaaca tagcccacgc
aggaccatct gtggacttaa ccattttctc ccttcacctc gccggagtct cttcaatcct
gggggcaatt aattttatca ctacaattat taacatgaag -ccccccgcc accacccacc
acaacatgcc tctatttgta tgagcccttt tcattaccgc ga-ttctcct tcttctatcc
ctgccagtgc ttgctgctgg tattacaata cttctaaccg accggaatct taacacaacc
ttttttgacc cg-gcaggag ggggtgaccc cattctctac caacacnn
>Cichlidae_Satanoperca_leucosticta_1_1
tagtatttgg tgcttgagct gg-aatggta ggcaccgcat tgagcctagt tattcgagca
gaactcagtc aacctggctc tctccttgga gacgatcaga tttataatgt agttgttact
gcacatgcct ttgtaataat tttctttatg gtcataccca tcataatcgg gggntttggc
aactgactta ttccactaat aattggcgcc ccagacatag cattcccccg aataaataat
ataagctttt gactgctgc- ccccttcatt tctcctccta ttagcctcct ccggagttga
agctggagta ggaacaggat gaactgtcta cccaccacta gcaggaaacc tagcacacgc
tggcccatcc gttgatctag cgattttctc acttcaccta gctggagttt cctcaatttt
aggggcaatt aactttatta ctacaattat taatatgaaa -cccccagct atttcccaat
atcaaacacc tttatttatt tgagcacttt taattaccgc ta-ttcttct attattatct
ctgccagttc ttgctgccgg cattacaata ctcttaacag accgaaactt aaacacaacc
ttctttgacc ca-gcaggtg gtggagaccc cattctatac caacacnn
>Loricariidae_Baryancistrus_demantoides_1_1
tagtatttgg tgcctgggcc gg-aatggtt ggcacagccc tcagcctttt aattcgggct
gagttgagcc aacccggctc tctattaggt gacgaccaaa tttataatgt catcgtcact
gcacacgcct tcgtaataat tttctttatg gtaatgccaa ttatgattgg gggctttgga
aattgactag tgccgctaat aattggagca cccgatatag ccttcccacg aataaataat
atgagcttct gactacttc- ccccatcatt ccttctctta ctggcctctt caggagttga
ggcgggggca ggaacaggtt ggactgtata ccctcccctc gctggtaacc tggctcacgc
aggagcttca gtagacctaa ctatcttctc actccaccta gctggtgtct cttcaattct
tggggcaatt aactttatca ctaccattat taacataaaa -cccccagct gtttcacaat
accagactcc tttatttgta tgagctgtac tagttacagc tg-tcctact cctgctctca
ctgcccgttc tggctgctgg cattacaata ttgctaacag atcgaaatct aaatactacc
ttctttgatc ct-gcaggag gcggagaccc aatcttatac caacactt
>Loricariidae_Peckoltia_sabaji_1_1
tagtatttgg tgcttgagcc gg-aatagtt ggcacagctc tcagcctttt aattcgagct
gaattgagcc aacccggctc cctactaggc gatgaccaaa tttataatgt catcgttact
gcacatgcct tcgtaataat tttctttatg gtaataccaa ttataattgg aggttttgga
aattgactag taccactaat gattggggcc cccgatatgg ccttcccacg aataaataat
ataagcttct gattacttc- ccccatcatt tcttctttta ttagcctctt caggagtaga
agcaggggca ggaacaggtt gaaccgtata ccctcccctc gctggaaatt tagctcacgc
aggagcttca gttgacttaa ctatcttttc acttcaccta gctggtgttt cttcaattct
aggagcaatt aattttatta ctactattat taacataaaa -cccccagct atttctcagt
accaaactcc tttatttgta tgagctgtgc ttattacagc tg-ttctact tcttctctca
cttcccgttt tagccgctgg tattacaata ctgctaacag accgaaattt aaatactacc
ttcttcgacc ct-gctggag gtggagaccc aatcctctat caacactt
>Loricariidae_Peckoltia_sabaji_2_1
tagtatttgg tgcttgagcc gg-aatagtt ggcacagctc tcagcctttt aattcgagct
gaattgagcc aacccggctc cctactaggc gatgaccaaa tttataatgt catcgttact
gcacatgcct tcgtaataat tttctttatg gtaataccaa ttataattgg aggttttgga
aattgactag taccactaat gattggggcc cccgatatgg ccttcccacg aataaataat
ataagcttct gattacttc- ccccatcatt tcttctttta ttagcctctt caggagtaga
agcaggggca ggaacaggtt gaaccgtata ccctcccctc gctggaaatt tagctcacgc
aggagcttca gttgacttaa ctatcttttc acttcaccta gctggtgttt cttcaattct
aggagcaatt aattttatta ctactattat taacataaaa -cccccagct atttctcagt
accaaactcc tttatttgta tgagctgtgc ttattacagc tg-ttctact tcttctctca
cttcccgttt tagccgctgg tattacaata ctgctaacag accgaaattt aaatactacc
ttcttcgacc ct-gctggag gtggagaccc aatcctctat caacactt
>Poeciliidae_Poecilia_gillii_1_1
nagtatttgg tgcttgagcc gg-catagtg ggaacagctc tgagtctttt aatccgagcc
gaactcagtc aaccaggatc cctcctaggc gatgatcaaa tttataatgt aatcgtcaca
gctcatgcct ttgtaataat cttttttata gtaatgccaa ttataattgg cggcttcggt
aattgattag taccgctaat aattggtgcc cctgatatag ccttcccacg aatgaataat
ataagcttct gacttctac- cgccctcatt cctcctcctc ctagcatctt ctggggtaga
ggcaggggct ggtacaggtt ggaccgtcta cccccctctt gcaggcaatt tagcccacgc
tggaccctcc gtagatttaa ctattttttc actccacctg gcaggtattt cctccatcct
aggggcaatc aactttatta ccactattat taatataaaa -ccccctgca gcatctcaat
accaaacacc cctatttgtc tgagctgtaa tgattacagc tg-tactcct acttctctcc
cttcctgtac tcgccgctgg catcaccatg cttctaacag atcgaaatct aaacaccact
ttcttcgacc ct-gcaggag gtggggatcc cattctttat caacacct
>Poeciliidae_Poecilia_mexicana_2_1
tagtatttgg tgcttgagcc gg-catagtg ggaacagctc tgagtctttt aatccgagcc
gaactcagtc aaccaggatc cctcctaggc gatgatcaaa tttataatgt aatcgtcaca
gctcatgcct ttgtaataat cttttttata gttatgccaa ttataattgg cggcttcggt
aattgattag taccactaat aattggtgcc cctgatatag cctttccacg aataaataat
atgagcttct gacttctac- cgccctcatt cctcctcctc ctagcatctt ctggggtaga
agcaggggct ggtacaggtt gaaccgtcta cccacctctt gcaggcaatt tagcccacgc
tggaccctct gtagatctaa ctattttttc actccacctg gcaggtattt cctccatcct
aggggcaatc aactttatta ccactattat taatataaaa -ccccctgca gcatctcaat
accaaacacc cctatttgtc tgagctgtaa tgattacagc tg-tacttct gcttctctcc
cttcctgtac tcgccgctgg catcaccatg cttctgacag atcgaaatct aaataccact
ttcttcgacc ct-gcaggag ggggagatcc aattctttat caacacct
>Poeciliidae_Poecilia_mexicana_3_1
tagtatttgg tgcttgagcc gg-catagtg ggaacagctc tgagtctttt aatccgagcc
gaactcagtc aaccaggatc cctcctaggc gatgatcaaa tttataatgt aatcgtcaca
gctcatgcct ttgtaataat cttttttata gttatgccaa ttataattgg cggcttcggt
aattgattag taccactaat aattggtgcc cctgatatag cctttccacg aataaataat
atgagcttct gacttctac- cgccctcatt cctcctcctc ctagcatctt ctggggtaga
agcaggggct ggtacaggtt gaaccgtcta cccacctctt gcaggcaatt tagcccacgc
tggaccctct gtagatctaa ctattttttc actccacctg gcaggtattt cctccatcct
aggggcaatc aactttatta ccactattat taatataaaa -ccccctgca gcatctcaat
accaaacacc cctatttgtc tgagctgtaa tgattacagc tg-tacttct gcttctctcc
cttcctgtac tcgccgctgg catcaccatg cttctgacag atcgaaatct aaataccact
ttcttcgacc ct-gcaggag ggggagatcc aattctttat caacacct
>Poeciliidae_Poecilia_orri_1_1
tagtatttgg tgcttgagcc gg-catagtg ggaacagctc tgagtctttt aatccgagcc
gaactcagtc aaccaggatc cctcctaggc gatgatcaaa tttataatgt aatcgtcaca
gctcatgcct ttgtaataat cttttttata gttatgccaa ttataattgg cggcttcggt
aattgattag taccactaat aattggtgcc cctgatatag cctttccacg aataaataat
atgagcttct gacttctac- cgccctcatt cctcctcctc ctagcatctt ctggggtaga
agcaggggct ggtacaggtt gaaccgtcta cccacctctt gcaggcaatt tagcccacgc
tggaccctct gtagatctaa ctattttttc actccacctg gcaggtattt cctccatcct
aggggcaatc aactttatta ccactattat taatataaaa -ccccctgca gcatctcaat
accaaacacc cctatttgtc tgagctgtaa tgattacagc tg-tacttct gcttctctcc
cttcctgtac tcgccgctgg catcaccatg cttctgacag atcgaaatct aaataccact
ttcttcgacc ct-gcaggag ggggagatcc aattctttat caacacct
>Poeciliidae_Poecilia_orri_2_1
tagtatttgg tgcttgagcc gg-catagtg ggaacagctc tgagtctttt aatccgagcc
gaactcagtc aaccaggatc cctcctaggc gatgatcaaa tttataatgt aatcgtcaca
gctcatgcct ttgtaataat cttttttata gttatgccaa ttataattgg cggcttcggt
aattgattag taccactaat aattggtgcc cctgatatag cctttccacg aataaataat
atgagcttct gacttctac- cgccctcatt cctcctcctc ctagcatctt ctggggtaga
agcaggggct ggtacaggtt gaaccgtcta cccacctctt gcaggcaatt tagcccacgc
tggaccctct gtagatctaa ctattttttc actccacctg gcaggtattt cctccatcct
aggggcaatc aactttatta ccactattat taatataaaa -ccccctgca gcatctcaat
accaaacacc cctatttgtc tgagctgtaa tgattacagc tg-tacttct gcttctctcc
cttcctgtac tcgccgctgg catcaccatg cttctgacag atcgaaatct aaataccact
ttcttcgacc ct-gcaggag ggggagatcc aattctttat caacacct
>Poeciliidae_Poecilia_salvatoris_1_1
nagtatttgg tgcttgagcc gg-catagtg ggaacagctc tgagtctttt aatccgagcc
gaactcagtc aaccaggatc cctcctaggc gatgatcaaa tttataatgt aatcgtcaca
gctcatgcct ttgtaataat cttttttata gttatgccaa ttataattgg cggcttcggt
aattgattag taccactaat aattggtgcc cctgatatag cctttccacg aataaataat
atgagcttct gacttctac- cgccctcatt cctcctcctc ctagcatctt ctggggtaga
agcaggggct ggtacaggtt gaaccgtcta cccacctctt gcaggcaatt tagcccacgc
tgggccctct gtagatctaa ctattttttc actccacctg gcaggtattt cctccatcct
aggggcaatc aactttatta ccactattat taatataaaa -ccccctgca gcatctcaat
accaaacacc cctatttgtc tgagctgtaa taattacagc tg-tacttct acttctctcc
cttcctgtac tcgccgctgg catcaccatg cttctgacag atcgaaatct aaataccact
ttcttcgacc ct-gcaggag ggggagatcc aattctttat caacacct
>Poeciliidae_Poecilia_salvatoris_2_1
nagtatttgg tgcttgagcc gg-catagtg ggaacagctc tgagtctttt aatccgagcc
gaactcagtc aaccaggatc cctcctaggc gatgatcaaa tttataatgt aatcgtcaca
gctcatgcct ttgtaataat cttttttata gttatgccaa ttataattgg cggcttcggt
aattgattag taccactaat aattggtgcc cctgatatag cctttccacg aataaataat
atgagcttct gacttctac- cgccctcatt cctcctcctc ctagcatctt ctggggtaga
agcaggggct ggtacaggtt gaaccgtcta cccacctctt gcaggcaatt tagcccacgc
tgggccctct gtagatctaa ctattttttc actccacctg gcaggtattt cctccatcct
aggggcaatc aactttatta ccactattat taatataaaa -ccccctgca gcatctcaat
accaaacacc cctatttgtc tgagctgtaa taattacagc tg-tacttct acttctctcc
cttcctgtac tcgccgctgg catcaccatg cttctgacag atcgaaatct aaataccact
ttcttcgacc ct-gcaggag ggggagatcc aattctttat caacacct
>Poeciliidae_Poecilia_sphenops_1_1
nnnnnnnngg tgcttgagcc gg-catagtg gggacagctc tgagtctttt aatccgagcc
gaactcagtc aaccaggatc cctcctaggt gatgatcaaa tttataatgt aatcgtcaca
gctcatgcct ttgtaataat cttttttatg gtcatgccaa ttataattgg cggctttggt
aattgactag taccactaat aattggtgcc cctgatatag ccttcccgcg aatgaataat
atgagcttct gacttctac- caccctcatt cctcctcctc ctcgcatctt ctggagtaga
agcaggggct ggtacaggtt gaaccgtcta cccccctctc gcaagcaatt tagcccacgc
tggaccctcc gtagatctaa ctattttttc acttcacctg gcaggtattt cctccatcct
aggggcaatc aactttatta ccaccatcat taatataaaa -ccccctgca gcatctcagt
accaaacacc cctatttgtc tgagctgtaa tgattacagc tg-tactcct acttctctct
cttcctgtcc tcgccgctgg tatcaccatg cttctaacag atcgaaatct aaacaccact
ttctttgnnn nnnnnnnnnn nnnnnnnnnn nnnnnnnnnn nnnnnnnn
>Poeciliidae_Poecilia_sphenops_2_1
tagtatttgg tgcttgagcc gg-catagtg gggacagctc tgagtctttt aatccgagcc
gaactcagtc aaccaggatc cctcctaggt gatgatcaaa tttataatgt aatcgtcaca
gctcatgcct ttgtaataat cttttttatg gtcatgccaa ttataattgg cggctttggt
aattgactag taccactaat aattggtgcc cctgatatag ccttcccgcg aatgaataat
atgagcttct gacttctac- caccctcatt cctcctcctc ctcgcatctt ctggagtaga
agcaggggct ggtacaggtt gaaccgtcta cccccctctc gcaagcaatt tagcccacgc
tggaccctcc gtagatctaa ctattttttc acttcacctg gcaggtattt cctccatcct
aggggcaatc aactttatta ccaccatcat taatataaaa -ccccctgca gcatctcagt
accaaacacc cctatttgtc tgagctgtaa tgattacagc tg-tactcct acttctctct
cttcctgtcc tcgccgctgg tatcaccatg cttctaacag atcgaaatct aaacaccact
ttctttgacc ct-gcaggag ggggagatcc aattctttac caacactt
>Poeciliidae_Poecilia_vivipara_1_1
nagtatttgg tgcttgagcc gg-catagtg gggacagctc taagtctttt aatccgagcc
gaactcagtc aaccaggagc cctcctgggc gatgatcaaa tctacaatgt aatcgttaca
gctcatgctt ttgtaataat cttttttata gttatgccaa ttataattgg cggcttcggt
aattgattgg ttccattaat aattggtgcc cctgatatag ccttccctcg aatgaacaat
ataagcttct gactcctac- ccccctcatt tctcctcctt ctagcatctt ctggtgtaga
agcgggggct ggtacaggtt gaactgttta tcccccactc gcaagcaatt tagcccacgc
tggaccatcc gtggatttaa ctattttttc acttcaccta gcaggtattt cctccatcct
gggggcaatc aactttatta ctaccattat taatataaaa -ccccccgca gcatctcaat
accaaacacc cctatttgta tgagctgtaa taattacggc tg-tactcct acttctttct
cttcccgtcc tagccgcagg tattaccata cttctaacag atcgaaatct aaacaccact
ttctttgatc ct-gcaggag gaggagatcc aattctttac caacatct
>Poeciliidae_Poecilia_vivipara_2_1
nagtatttgg tgcttgagcc gg-catagtg gggacagctc taagtctttt aatccgagcc
gaactcagtc aaccaggagc cctcctgggc gatgatcaaa tctacaatgt aatcgttaca
gctcatgctt ttgtaataat cttttttata gttatgccaa ttataattgg cggcttcggt
aattgattgg ttccattaat aattggtgcc cctgatatag ccttccctcg aatgaacaat
ataagcttct gactcctac- ccccctcatt tctcctcctt ctagcatctt ctggtgtaga
agcgggggct ggtacaggtt gaactgttta tcccccactc gcaagcaatt tagcccacgc
tggaccatcc gtggatttaa ctattttttc acttcaccta gcaggtattt cctccatcct
gggggcaatc aactttatta ctaccattat taatataaaa -ccccccgca gcatctcaat
accaaacacc cctatttgta tgagctgtaa taattacggc tg-tactcct acttctttct
cttcccgtcc tagccgcagg tattaccata cttctaacag atcgaaatct aaacaccact
ttctttgatc ct-gcaggag gaggagatcc aattctttac caacatct
>Poeciliidae_Poeciliopsis_elongata_1_1
tggtatttgg tgcttgggcc gg-catggtc ggaactgggc ttagcctctt aatccgggct
gagctaagtc agcccggccc cttaatatct gacgatcaaa tatacaatgt aatcgtcaca
gctcatgcct ttgtaatgat cttctttata gtcataccaa tcataatcgg tggctttggt
aattgactag tcccactaat aattggcgcc cctgatatag ctttcccccg aataaataac
ataagcttct gactcctgc- ccccctcatt ccttcttctt ttaacatcat ctgctgtaga
agctggggct ggtacagggt gaactgtcta cccccctctc gcaagcaatc tagcccacgc
tggaccctcc gtagacctaa ccatcttttc gcttcattta gccggtgttt cttctattct
aggtgctatt aattttatta ccaccatttt taacatgaaa -ccccccgca gcatccattt
accatttacc cttatttgtg tggtcagtat taattacagc tg-tactcct gcttctatct
cttcctgtcc tcgccgcagg aattactatg ctcctaacag atcgaaatct aaacaccacc
ttctttgacc cg-gcaggtg ggggagaccc aattctttac caacacct
>Poeciliidae_Poeciliopsis_gracilis_1_1
tagtatttgg tgcttgagct gg-catggta ggaacagctc taagcctctt aatccgagct
gagctaagtc agcctggcac ccttctgggt gacgatcaaa tttacaacgt gatcgtcaca
gctcacgcct ttgtaataat ctttttcata gttataccaa tcatgattgg cgggtttggc
aattgactag tcccactaat gatcggggct ccggacatgg ccttcccccg aatgaacaac
ataagttttt gacttctgc- ccccctcatt ccttcttctt ttggcctcat caggtgtaga
agcgggggcc ggcacaggat gaactgttta ccccccactt gcaggtaatc tagcccacgc
aggcccttcc gtggacttaa ccatcttttc acttcattta gctggtatct cttctattct
gggggcaatt aactttatta ctaccatcat taacatgaaa -cccccagca gcatcccaat
accaaacacc tctgtttgtg tgagcagtat tgatcactgc cg-ttcttct ccttctctcc
ctacctgtcc ttgccgcagg cattactatg cttctcacag atcgaaacct aaataccacc
ttcttcgacc ct-gccgggg gaggtgatcc aattctttac caacannn
>Poeciliidae_Poeciliopsis_paucimaculata_1_1
tagtattcgg tgcttgggcc gg-catggtc gggactgggc taagcctctt aatccgagct
gagctaagtc agcccggcac cctcttagct gacgatcaaa tttacaatgt aatcgtcacg
gctcatgcct ttgtaataat cttttttatg gtcatgccag ttataattgg cggctttggt
aattggctaa ttccactaat aatcggcgct cccgacatag ctttcccacg aataaataat
atgagcttct gacttctgc- ccccctcatt ccttctcctt ttagcatctt ctggggtaga
agctggagct ggcacaggat gaactgtcta cccccctctc gctagcaact tggcccatgc
tgggccctcc gtcgacttag ctatcttttc actccatcta gccggagtct cctccatttt
aggtgcaatt aattttatca ctactattat taacatgaaa -ccccctgca gcatccctgt
accaagcacc cttgtttgta tgatctgtgc taatcacagc tg-tactcct acttctagct
cttcctgttc tcgctgcagg aatcaccatg cttttaacag atcgaaatct aaataccacc
ttctttgacc cg-gcaggtg gaggagaccc aattctttac cagcacct
>Poeciliidae_Poeciliopsis_retropinna_1_1
tagtattcgg tgcttgggct gg-catagtc ggaactgccc taagcctatt aatccgtact
gagctaagtc aacccggtac tctcctagct gacgaccaaa tttacaatgt aattgtcaca
gctcatgcct ttgtaataat ctttttcatg gttataccag tcataattgg cggctttgga
aattggttag tcccactaat aattggggcc cctgatatgg ctttcccccg aataaataac
ataagcttct gacttctgc- ccccctcatt ccttcttctt ttgacatctt ctggagtaga
agcgggggcc gggacagggt gaactgttta cccccccctc gcaagcaacc tagctcatgc
tggtccctct gtggacctaa ccatcttctc gcttcacttg gccggtgtct cttctattct
aggtgcaatt aattttatta ctaccatttt taacataaaa -ccccccgca gcatccatat
accagatacc cctgtttgtg tgatcagtgt tgatcactgc tg-tactcct acttctgtct
cttcctgtcc ttgctgcagg tattaccatg cttctaacag atcgaaatct aaacacctcc
ttctttgacc ca-gcagggg gaggagaccc aattctttac caacacct
>Poeciliidae_Poeciliopsis_turrubarensis_1_1
tagtatttgg tgcttgagcc gg-catggtc ggaacagctc tgagcctttt aatccgagcc
gaattaagtc agcccggtgc cctcctcggc gacgaccaaa tttataatgt aatcgtcaca
gctcatgcct ttgtaataat ctttttcatg gtaataccta tcataatcgg cgggtttggt
aattgactag tcccactaat aattggcgct ccagacatgg ccttcccccg aatgaacaac
ataagttttt gacttctac- ccccctcttt cctccttctt ttagcctcct cgggggtaga
agcgggagcc ggcacaggat gaactgttta ccctcccctt gcaagtaacc tagcccacgc
aggcccttct gtagacctga ccatcttttc cctgcattta gctggtattt cttctatcct
gggggcaatt aattttatca cgaccatcat caatatgaaa -ccccccgca gcgtcccaat
accaaacacc cctgtttgtg tgagcagtat taattactgc tg-ttctcct acttctatcg
ctacctgtcc ttgccgcagg cattacaata cttcttacag accgaaatct aaacaccacc
ttcttcgacc ct-gccgggg gcggggaccc aattctttac caacacnn
>Serrasalmidae_Pygocentrus_nattereri_1_1
nnnnnnnnnn nnnnnnnnnn nnnnnnnnnn nnnnnnnnnn nnnnnnnnnn nnttcgagca
gagctcagtc aacccggatc cctactgggc gacgatcaga tctataatgt tatcgttact
gcacacgcct tcgtaataat tttctttata gtaataccaa ttatgattgg gggcttcgga
aactgactag ttcccctaat gattggcgcg cccgacatag cattcccccg aataaataac
ataagtttct gacttcttc- ccccatcctt tcttctcctc ctagcatctt caggggttga
ggctggagcc gggacaggtt gaaccgtcta ccccccactt gccggaaacc ttgcgcacgc
cggagcttct gtagacctaa ctattttttc cctacacctc gccggggtct cttccatcct
tggggccatt aactttatca caaccatcat caacataaaa -cccccagcc atctcacaat
atcaaacacc cctattcgtc tgagccgtcc taatcactgc tg-ttctcct cctcctctcc
ctgccagtcc tagccgccgg gattacaata cttcttacag atcggaactt aaacaccaca
ttcttnnnnn nnnnnnnnnn nnnnnnnnnn nnnnnnnnnn nnnnnnnn
>Trichomycteridae_Trichomycterus_immaculatus_1_1
ttgtgtttgg tgcctgagcc gg-tatagtt ggcaccgccc ttagcttgtt aattcgagca
gaattaagcc aacccggagc cttgctgggc gacgaccaaa tttataatgt tattgttacc
gcacatgcct tcgtaataat tttctttata gtaataccaa ttatgattgg aggcttcgga
aactggctgg ttcctcttat gattggggcg ccagacatgg cctttccccg aatgaacaac
ataagctttt gactccttc- ccccttcctt cctcctcctg ctagcctctt ctggggtaga
agcaggggca ggaacaggat gaacagtata cccccctctc gccggcaatc ttgcccacgc
aggggcctct gttgatctga ctatcttctc cctccacctg gccggtgtct cttcaatcct
tggggccatt aattttatta caacaattat taacatgaaa -ccgccagcc atctcacaat
atcaaacacc cctatttgtc tgggcagtgt taattacagc tg-tcctact actgttgtcc
ctccctgtgc tggctgcagg gattacaatg cttctaacag accgcaacct gaacacaaca
ttctttgacc ca-gctggcg gaggagatcc aattctatac caacacct
>Trichomycteridae_Trichomycterus_reinhardti_1_1
ttgtgtttgg tgcctgagcc gg-tatagtt ggcaccgccc ttagcttgtt aattcgagca
gaattaagcc aacccggagc cttgctaggc gacgaccaaa tttataatgt tattgttacc
gcgcatgcct tcgtaataat tttctttata gtaataccaa ttatgattgg aggtttcgga
aactgattgg ttccccttat gattggggca ccagacatag ccttcccccg aataaacaac
ataagctttt gactccttc- ctccttcctt cctcctactg ctagcctctt ctggggtaga
agcaggggcc gggacaggat gaacagtata cccccctctt gccagcaatc ttgcccacgc
gggagcctct gttgatctga ctatcttctc cctccaccta gccggtgtct cttcaatcct
cggggcaatc aactttatta caacaatcat taacataaaa -cccccggct atttcacaat
accaaacacc cttatttgtt tgagcagtac taattacggc tg-ttctgct actactatct
ctccctgtct tggctgcagg aattacaata cttttaacag accgtaacct aaacacaaca
ttctttgacc cc-gcgggcg ggggggaccc aattctatac cagcatct
>Apteronotidae_Apteronotus_albifrons_1_1
tagtgtttgg cgcctgggcg gg-tataatt ggtactgctc ttagcttgtt aattcgagca
gagcttaatc aaccgggcac ccttctagaa gacgaccaaa tctacaacgt agctgttacc
gcccatgcct tcgtaataat tttctttata gttatgccaa ttatgattgg aggcttcggc
aactggctta tcccattaat aattgctgcg ccagacatgg catttccacg aataaacaac
ataagtttct ggctcctcc- caccatcatt cttcctgctc ctcgcttctg ccggtttaga
ggccggagtt ggaacaggct ggaccctata cccccctctt gccggtaatg cggcacacgc
cggagcttct gtagacctca ccatcttctc ccttcacctg gccggtgtct cctctattct
aggctctatt aattttatta ccacaattat taacatgaag -cccccaaca atatctcaat
atcaacttcc attatttatt tggtccttat tagtaaccac tg-ttcttct acttctctcc
ctccccgtcc tagctgctgg catcaccata cttctcacag accgaaactt aaacacagca
ttcttcgacc cc-acaggag gaggagaccc aatcctatat caacacct
>Atherinopsidae_Atherinella_hubbsi_1_1
tggtatttgg tgcctgagct gg-tatagtt ggaacggctt tgagcctcct tattcgagcc
gaacttagcc aaccgggctc cctccttgga gacgatcaga tttataatgt tatcgttact
gcacatgcct tcgtaataat cttctttata gtaataccaa tcatgattgg agggttcgga
aactgactta tccctcttat gatcggggcc cccgatatag ccttcccccg aatgaataac
atgagcttct ggctcctcc- ccccatcatt tcttcttctc cttgcttcct ctggggttga
agccggggcc ggaacaggat gaacggtcta tccccctcta tccgggaacc ttgcccatgc
aggtgcatcc gtggacctaa ccatcttctc ccttcacctg gcaggcatct cctctatcct
tggggcaatt aacttcatca ctacaatcat taatatgaaa -ccccctgca atttcacagt
accaaacacc ccttttcgtt tgggccgtcc tcatcactgc tg-ttcttct tcttctttct
ctcccagttc tcgctgctgg cattactatg ctcctaacag accgaaatct gaataccaca
ttctttgacc ca-gcgggag ggggagatcc cattctatac caacacct
>Atherinopsidae_Chirostoma_labarcae_1_1
nnnnnnnnnn nnnttgggca gg-aataatc ggaacagccc taagcctcct tattcgggcc
gagctaagcc agccaggctc tcttctgggg gacgaccaaa tttataatgt aatcgtcacc
gctcacgcct tcgtaataat cttctttata gttataccaa tcatgattgg gggctttgga
aattgactga tcccactaat gattggggcc cctgacatgg ccttccctcg aataaataat
atgagcttct gacttctcc- ccccatcgtt tctgctcctc cttgcctctt caggcgttga
agcgggggct ggtactgggt gaaccgtcta cccccctcta tctggcaatc ttgctcatgc
aggagcatcc gtagacttaa ccatcttctc tctccacctg gcaggtattt catccattct
cggggccatc aacttcatta caactattat taatatgaag -cccccagca atttcacagt
accaaacccc cctgttcgtc tgagctgttc taatcactgc tg-ttctcct tctcctctcc
ctcccagttc ttgctgctgg gatcactatg ctcctcacgg accgaaatct aaacaccaca
ttcttcgacc ct-gcggggg gaggcgatcc aatcctttat caacacct
>Atherinopsidae_Chirostoma_riojai_1_1
tggtatttgg tgcttgagca gg-aatagtc ggaacagccc taagcctcct tattcgggct
gagctgagcc aacctggctc tcttctagga gacgaccaaa tttataatgt aatcgtcacc
gctcacgcct tcgtaataat cttctttata gtaataccaa tcatgattgg gggctttgga
aattgactga ttcccctaat gatcggggcc cctgacatgg ctttcccccg aataaataac
atgagcttct ggcttctcc- ccccgtcatt cctgctcctc cttgcctctt caggtgttga
agctggggct ggaactgggt gaaccgtcta cccccctcta tctggcaatc ttgctcatgc
aggggcatcc gtagatttaa ccattttctc tctgcacctg gcaggtattt catccattct
gggggccatt aacttcatta caactattat caatatgaaa -cccccagca atttcacaat
accagactcc cctattcgtc tgagctgttc taattactgc tg-ttcttct tctcctctcc
ctcccagtgc ttgctgctgg gatcactatg ctccttacgg accgaaatct aaacaccaca
ttcttcgacc ct-gcaggag gaggggaccc aatcctttac caacatct
>Atherinopsidae_Menidia_beryllina_1_1
tggtatttgg tgcttgagca gg-gatggtc ggaacagccc taagcctcct tattcgggct
gagctgagcc aaccgggctc tcttctggga gacgaccaaa tttataatgt aatcgtcacc
gcccacgcct tcgtaataat cttctttata gtaataccaa tcatgattgg gggctttgga
aattgactaa ttcccctaat gatcggggcc cctgacatgg ctttcccccg aataaataat
atgagcttct gacttctcc- ccccatcatt cctgctcctt cttgcctctt caggggttga
agccggagct ggcactgggt gaaccgtcta cccccctcta tctggtaatc ttgctcatgc
aggggcatcc gtagatttaa ccatcttctc cctccaccta gcaggtgttt cctccattct
gggggccatc aacttcatta caaccattat caatatgaaa -cctccagca atttcacaat
accagacccc cctattcgtc tgagctgttc taattactgc tg-tacttct tctcctttcc
ctcccagttc ttgctgctgg aatcacaatg ctccttacgg accgaaattt aaacaccacg
ttcttcgacc ca-gcaggag gaggggaccc aatcctttac caacatct
>Atherinopsidae_Menidia_colei_1_1
tggtatttgg tgcttgagca gg-gatggtc ggaacagccc taagcctcct tattcgggct
gagctgagcc aacccggctc tcttctggga gacgaccaga tttataatgt aatcgtcacc
gcccacgcct tcgtaataat cttctttata gtaataccaa tcatgattgg gggctttgga
aattgactaa ttcccctaat gatcggggcc cctgacatgg ccttcccccg aataaataat
atgagcttct gacttctcc- ccccgtcatt cctgctcctt cttgcctctt caggggttga
agccggagct ggcactgggt gaaccgtcta cccccctcta tctggcaatc ttgctcatgc
aggggcatcc gtagatttaa ccatcttctc tctccaccta gcaggtattt cctccattct
aggggccatc aacttcatta caaccattat caacatgaaa -cctccagca atttcacaat
accagacccc cctattcgtc tgagctgttc taattactgc tg-tacttct tctcctttcc
ctcccagtac ttgctgctgg aatcacaatg ctccttacgg accgaaattt aaacaccacg
ttcttcgacc ca-gcaggag gaggggaccc aatcctttac caacatct
>Atherinopsidae_Poblana_alchichica_1_1
tggtatttgg tgcttgagca gg-aatggtc ggaacagccc taagcctcct tattcgggct
gagctaagcc aacctggctc tcttctggga gacgaccaaa tttataatgt aatcgtcacc
gctcacgcct tcgtaataat tttctttata gtaataccaa tcatgattgg gggctttgga
aattgactga ttcccctaat gatcggggcc cctgacatgg ctttcccccg aataaataac
atgagcttct gacttctcc- ccccgtcatt cctgctcctc cttgcctctt caggtgttga
agctggggct ggaactgggt gaaccgtcta cccccctcta tctggcaatc ttgctcatgc
gggagcatcc gtagatttaa ccatcttctc tcttcacctg gcaggtattt catccattct
cggagccatc aacttcatta caactattat caatatgaaa -cccccagca atttcacaat
accagacccc cctattcgtc tgagctgttc taattactgc tg-ttcttct tctcctctcc
ctcccagtac ttgctgctgg gatcactatg ctccttacgg accgaaatct aaacaccaca
ttcttcgacc ct-gcaggag gaggggaccc aatcctttac caacatct
>Belonidae_Strongylura_notata_1_1
tagtatttgg tgcttgagct gg-aatagta ggcactgctt taagccttct tattcgagca
gaactaagcc aacccggctc ccttttaggc gacgaccaaa tttacaatgt tatcgttacg
gcacatgcct ttgtaataat cttttttata gtaataccta ttataattgg tggttttgga
aactgactga ttcctctcat gattggggct ccagatatag catttcctcg aataaataac
ataagcttct gattattac- ccccatcctt ccttctcctt ctagcttcat ccggagtaga
agctggtgca ggaactggat gaactgtcta ccctcctcta gctggtaatt tagcccatgc
aggagcctca gtagatttaa caattttttc ccttcaccta gcaggtgttt catcaattct
tggagctatt aactttatta ccacaattat taatataaaa -ccaccagca atttcgcaat
accagacacc tctctttgta tgagctgttc taattactgc ag-tcctact cctcctttcc
cttcctgttt tagctgcagg cattacaata cttctaaccg atcgaaacct aaacaccacc
ttcttcgacc ct-gccgggg gaggagaccc catcctttac caacactt
>Callichthyidae_Corydoras_aeneus_1_1
tagtatttgg tgcctgagct gg-tatagtc ggaaccgcct taagcctact aattcgagca
gagctgaatc aacccggctc tcttctgggc gacgatcaaa tttacaatgt tatcgttacg
gcgcacgcct tcatcataat cttctttata gtaataccaa tcataattgg tggtttcgga
aactgactta ttcccctaat aattggagca ccagatatag catttccacg aataaataac
ataagcttct ggctacttc- caccctcatt cctacttctc ctagcatcct caggagtaga
agcgggggca gggacaggct gaactgtcta cccgccactc gcgggaaatc ttgctcacgc
aggagcttcc gttgacttaa caatcttctc cctccatctt gctggtgtct cttctatttt
aggagcaatc aatttcatta caacaattat taatataaaa -ccccctgct atttcacaat
accaaacacc attatttgtg tgagcagtac taattaccgc tg-ttctact tcttctatct
cttccagttc tagctgctgg aattactatg ttacttacag accgtaatct gaataccacc
ttctttgacc ct-gcagggg gaggagatcc aatcctttat caacacct
>Cichlidae_Acarichthys_heckelii_1_1
nnnnnnnnnn nnnnnnnnnn nnnnnnnnnn nnnnnnnnnn nnnnnnnnnn nnnnnnnnnn
nnnnnnnnnn nnnnnnnnnn nnnnnnnnnn nnnnnnnaaa tttacaacgt gatcgtaacg
gcgcatgcct ttgtaataat tttctttata gtaatgccaa ttatgatcgg aggctttggc
aactgactaa ttccactaat gatcggcgcc cctgacatgg ccttccctcg aataaacaac
atgagcttct gactcctac- ctccatcgtt cctcctcctc ctagcctctt caggagtaga
agccggagtc ggcacaggat gaaccgtcta ccccccacta gcaggaaacc tggcacatgc
cggcccatcc gtagacctag ccatcttctc cctccacctg gccggtgtgt cctcgattct
aggtgcaatt aactttatca ccacaattat caacataaaa -cctccagcc atttctcagt
accaaacacc cctctttatc tgagctctcc tcattaccgc ta-ttcttct tctgctgtcc
ctcccagttc ttgccgccgg aatcaccatg ctcttaacag atcgaaacct aaacacaacc
ttcttnnnnn nnnnnnnnnn nnnnnnnnnn nnnnnnnnnn nnnnnnnn
>Cichlidae_Aequidens_diadema_1_1
tagtatttgg tgcctgagcc gg-aatagtg ggaaccgccc taagcctact aattcgagca
gaactcagcc aaccaggctc tctcctcgga gacgatcaaa tttataatgt aattgttact
gcacacgcct ttgtaataat tttctttatg gtcataccca tcataatcgg gggctttggc
aactgactaa ttccactaat aattggcgcc cctgatatag ccttcccgcg aataaataat
atgagtttct gactcttgc- ccccctcctt tcttctcctt ttggcttcct caggggttga
agctggtgtt ggcacagggt ggactgtata ccccccattg gcaggcaacc tagcacacgc
cggcccctcc gtagacctag ctattttttc cctccactta gccggcgtct cttcaattct
tggggcaatt aattttatta caacaattat taatataaaa -cccccagct atctcccagt
accaaacacc cctattcatc tgagcacttt tgatcaccgc cg-ttcttct cctgttgtcc
ctaccagttc tcgccgctgg gattactatg ctcctaaccg accnnnnnnn nnnnnnnnnn
nnnnnnnnnn nnnnnnnnnn nnnnnnnnnn nnnnnnnnnn nnnnnnnn
>Cichlidae_Amphilophus_labiatus_1_1
taatttttgg tgcttgggcc gg-aatggta ggcaccgcat taagcctatt aatccgagca
gaactcagcc aaccaggctc tctccttgga gacgaccaaa tttataacgt aattgtaact
gcacacgcct ttgtaataat cttctttata gtcataccca ttatgattgg gggtttcggc
aactgactga ttccgctcat gattggcgcc cccgatatag cctttccacg aataaacaat
atgagttttt gactgcttc- ccccctcatt tctcctcctc ctcgcttcct caggagttga
agctggtgct gggacaggat gaaccgtcta ccctccacta gcaggcaatc tggcacatgc
tggcccttca gttgacctaa ccatcttttc cctccactta gctggagtct catccattct
tggagcaatc aacttcatca ccacaattat taacataaaa -cccccagcc atttcccagt
accagacacc cctatttatt tgagcactct taattactgc cg-tcctact cctactgtcc
cttccagtcc ttgccgccgg cattactatg cttttaacgg accgaaacct aaacacaacc
ttttttgacc cg-gcaggag gcggagaccc cattctttac cagcatct
>Cichlidae_Biotoecus_dicentrarchus_1_1
tggtatttgg tgcttgagct gg-gatagtg ggcaccgcat tgagtattat aatccgggca
gagctaagcc agcccggctc tttcctcggt gacgaccaaa tttataatgt aatcgttacc
gcacatgcct ttgtaataat cttctttata gtaataccca ttatgatcgg aggctttggc
aactggctta tccccttaat gatcggggcc cctgacatgg ccttccctcg aataaacaat
atgagcttct ggctactac- ccccctcatt cttactcctc ttagcttcct caagtgtaga
ggccggagta ggcacaggat gaaccgttta ccccccacta gcaggaaaca tggcccacgc
aggtccttcc gtcgatctgg ccattttttc actacatcta gccggggtat cttctattct
aggggctatt aactttatta caacaatcat taacatgaaa -ccccccgca atgtctttat
atttcgcccc cctgtttatc tgggccttgc taatcaccgc gg-tacttct cctcctatcc
ttaccagtcc tcgccgccgg cattaccatg cttttaacag aacgaaattt aaatacaacc
ttcttcgacc ct-gccggag ggggagaccc tattctttac caacacnn
>Cichlidae_Hypselecara_coryphaenoides_1_1
nnnnnnnnnn nnnnnnnnnn nnnnnnnnnn nnnnnnnnnn nnnnnnnnnn nnnnnnnnnn
nnnnnnnnnn nnnnnnnnnn nnnnnnnnnn nnnnnnnnnn nnnnnnnnnn nnnnnnnnnn
nnnnnnnnnn nnnnnataat tttctttata gttatgccga tcataattgg aggctttggc
aactgactaa tccctcttat gattggtgcc ccagacatag ccttcccgcg aataaacaat
ataagctttt gactcctgc- ccccttcctt ccttcttctt ttagcttcct caggggttga
agctggtgct ggaacaggat gaactgttta ccccccatta gcaggaaacc tggcgcacgc
tggcccctca gttgatttga ccatcttttc tcttcacctg gcaggtgtct cctctattct
tggggcaatt aactttatca ccacaattat caacataaaa -cccccagcc atctcccagt
atcagacgcc cctgttcatt tgagcccttt taattaccgc cg-tccttct cctcttatcc
ctaccagttc ttgccgccgg tattacaata ctcnnnnnnn nnnnnnnnnn nnnnnnnnnn
nnnnnnnnnn nnnnnnnnnn nnnnnnnnnn nnnnnnnnnn nnnnnnnn
>Cichlidae_Laetacara_dorsigera_1_1
tagtatttgg tgcttgagcc gg-aatggta ggaaccgcat taagcttact aattcgagca
gaacttagcc aacccggctc tctccttgga gacgatcaaa tttataatgt tattgttact
gcacacgcct ttgtaataat tttctttata gttataccca tcataatcgg aggctttggg
aactgactaa ttcctctaat gattggagcc ccagatatgg ctttcccccg aataaataac
atgagcttct gactcttgc- ccccctcatt tcttcttctt ttagcttcct ctggagttga
ggctggtgca ggcacaggat ggaccgttta cccgcctcta gcaggcaacc tggcacacgc
cggaccctcc gtggacttaa ccattttttc ccttcattta gcaggtgtat cctcaattct
tggggccatt aactttatta caacaattat taacataaaa -cccccagcc atttcccagt
atcaaacacc cttatttgta tgagcacttt taattaccgc cg-tacttct ccttctatcc
ctcccagtac ttgcagcggg tatcactata cttctaactg accgaaatct caacacaacc
ttctttgacc ct-gcaggag ggggtgaccc tatcctttat caacatct
>Cichlidae_Mikrogeophagus_altispinosus_1_1
tagtatttgg tgcaggagct gg-aatagcg ggcaccgcac taagcctgtt aattcgagca
gaactcagtc aaccaggctc tctcatcgga gatgatcaga tctacaacgt cattgttact
gcacatgcct tcgtaataat cttctttata gtaatgccga ttataatcgg gggcttcggc
aactgactaa tcccccttat gatcggcgca cccgacatag ccttcccccg cataaacaac
ataagtttct gactcctgc- ccccctcatt tctcctcctc atgtcctctg cgggagttga
ggccggagtt ggaacaggat gaactgtata tccaccactt tcaggcaaca tagcacatgc
tggcccgtca gtcgacctgg caattttttc cctccatcta gctggcatct cctcaatctt
aggggcaatt aacttcatca ccaccattat taacataaaa -cccccagct atctcccagt
accaaacgcc cctattcgtg tgagcacttc taatcactgc tg-tactcct cctcctgtct
ctcccagtcc ttgctgctgg cattaccatg ctcttaaccg accnnnnnnn nnnnnnnnnn
nnnnnnnnnn nnnnnnnnnn nnnnnnnnnn nnnnnnnnnn nnnnnnnn
>Cichlidae_Taeniacara_candidi_1_1
tagtatttgg tgcctgagca gg-cattgtg ggaactgcgc tgagcatgtt gattcgcgca
gaacttagcc aacctggcgc ttttcttgac gatgaccaaa tctataacgt aatcgtcact
gcccacgctt ttgtaataat tttttttata gtgataccaa ttataattgg tggctttggt
aattgactaa tcccccttat gattggtgcc ccagacatgg ccttcccccg cataaataac
ataagctttt gactcctac- ccccatcatt tattctgctt ctcgcatctt ctaccgttga
agcaggggtg gggacaggct gaactgtgta ccctcccctc tccggtaact tagcgcatgc
aggcccatcc gttgatctgg ctattttttc tctccactta gccggagtct cttcaatcct
aggcgcaatt aatttcatca ccactattat aaacatgaaa -ccccctgcc atctccatat
ataaaacatc attatttatt tgatccatcc ttgtaaccgc tg-ttctact acttctctct
ttaccagtcc ttgctgccgg catcaccata ctcttaaccg atcgaaacct gaacacaact
ttcttcgacc ca-gccggag gaggtgaccc cattttatac caacacnn
>Cichlidae_Thorichthys_maculipinnis_1_1
tagtttttgg tgcctgggcc gg-aatagta ggaaccgcct taagcctaat gatccgagca
gaactcagcc aaccgggctc tctccttgga gatgaccaaa tttataatgt catcgtaact
gcacacgcct ttgtaataat tttctttata gtcatacctg tcataattgg gggtttcgga
aactgactaa ttccgctcat aatcggcgcc ccagacatgg cctttccccg gataaataac
ataagctttt gacttctcc- ccccttcatt tctcctcctc cttgcttcat ctggggtcga
ggctggcgct gggacaggct gaaccgtcta tcccccacta gcaggcaacc tggcacacgc
tggcccctca gttgacctgg ccatcttctc cctccactta gcggggatct catctattct
aggggcgatt aattttatca ccacaatcat caatataaaa -cccccagca atttctcaat
accaaacccc cttgtttgtt tgagccctct taattaccgc tg-tcctact cctgctatcc
ctaccagtcc ttgccgcagg catcacaatg cttctaacgg accnnnnnnn nnnnnnnnnn
nnnnnnnnnn nnnnnnnnnn nnnnnnnnnn nnnnnnnnnn nnnnnnnn
>Cichlidae_Thorichthys_meeki_2_1
tagtttttgg tgcctgggcc gg-aatagta ggaaccgcct taagcctgct gatccgagca
gaactcagcc aaccgggctc tctccttgga gatgaccaaa tttataacgt aatcgtaact
gcacacgcct ttgtaataat tttctttata gtcataccta tcataattgg aggcttcgga
aactgactag tcccactcat gattggcgcc ccagacatgg ccttcccacg gatgaataac
atgagttttt gacttctcc- ccccttcatt tctccttctc ctcgcttcat cgggagtcga
agctggcgct gggacaggat gaaccgtcta ccccccacta gcaggcaatc tggcacacgc
tggcccctca gtcgacctga ccatcttctc ccttcatttg gcgggggtct catctattct
tggagcaatc aactttatta ccacaattat taacataaaa -cctccagca atttcccaat
atcaaacccc cctatttgtc tgggcagttt taattaccgc cg-tcctact cctgctatcc
ctaccagtcc ttgctgcagg catcacaata cttctaacag atcgaaacct aaacacaacc
ttctttgacc cg-gccggag gaggagaccc cattctttac caacacct
>Gymnotidae_Gymnotus_cylindricus_1_1
tagtatttgg tgcctgggcc gg-aatagtt ggcacagctt taagcctcct tatccgagca
gaactaagtc aacccggagc cctcctcggg gacgaccaaa tttataatgt aattgttact
gcccacgctt tcgtaataat tttttttata gtaataccca ttataattgg aggcttcgga
aattggttaa ctccactaat aattggagcc ccagacatag catttccccg aataaataat
ataagctttt ggctccttc- ctccttcttt tttacttctc cttgcatcat ccggagttga
agcaggggcc ggaacaggct ggacagtata cccccctctt gcaggtaatc ttgcccatgc
aggagcctca gtagacttaa ctattttttc tcttcatcta gccggagttt cttcaattct
agggtccatt aactttatta ccacaattat taatataaaa -cctccagcc atttctcaat
atcaaacccc actatttatt tggtcacttc tagtaaccac tg-tcctttt actcctctct
cttccagtac tagctgctgg tattaccata ctactaacag atcgaaactt aaacacaaca
ttctttgacc cg-gcgggcg gaggagatcc tattttatat caacattt
>Loricariidae_Hypancistrus_debilittera_1_1
tagtatttgg tgcctgagcc gg-aatagtt ggtacagctc tcagcctttt aattcgggct
gaattaagcc aacccggctc cctactaggc gatgaccaaa tttataatgt catcgttact
gcacatgcct tcgtaataat tttctttatg gtaataccaa ttataattgg aggttttgga
aattgactag taccactaat gattggagcc cccgatatgg ccttcccacg aataaataat
ataagcttct gattactac- ccccatcatt tcttctctta ctagcctctt caggagttga
agcaggggca ggaacaggtt gaactgtata ccctcccctc gctggaaact tggctcacgc
aggagcttca gttgacctaa ctatcttttc acttcaccta gctggtgtct cttcaattct
aggagcaatt aattttatta ctactattat taacataaaa -cccccagct atttctcagt
accaaactcc tttgtttgta tgggctgtgc ttattacagc tg-tcctact tcttctttca
cttcctgttt tagctgctgg tattacaata ctgctaacag accgaaattt aaatactacc
ttcttcgatc ct-gctggag gtggagaccc aatcctctat caacattt
>Loricariidae_Parancistrus_nudiventris_1_1
tagtatttgg tgcctgagcc gg-aatagtt ggtacagctc tcagcctttt aattcgggct
gaattaagcc aacccggctc cctactaggc gatgaccaaa tttataatgt catcgttact
gcacatgcct tcgtaataat tttctttatg gtaataccaa ttataattgg aggttttgga
aattgactag taccactaat aattggggcc ccagatatgg ccttcccacg aataaataat
atgagtttct gattactac- ccccatcatt tctcctttta ctagcctctt caggagttga
agcaggagca ggaacaggtt gaactgtata ccctcccctc gctggaaact tagctcacgc
aggagcttca gttgacctaa ccatcttttc acttcaccta gctggtgttt cttcaattct
aggagcaatt aattttatta ctactattat taacataaaa -cctccagct atttctcagt
accaaactcc tttatttgta tgggctgtgc ttattacagc tg-tcctact tcttctttca
cttcctgttc tagccgctgg tattacaata ctgctaacag accgaaattt aaatactacc
ttcttcgatc ct-gctggag gtggagaccc aatcctctat cagcactt
>Loricariidae_Peckoltia_sabaji_3_1
tagtatttgg tgcttgagcc gg-aatagtt ggcacagctc tcagcctttt aattcgagct
gaattgagcc aacccggctc cctactaggc gatgaccaaa tttataatgt catcgttact
gcacatgcct tcgtaataat tttctttatg gtaataccaa ttataattgg aggttttgga
aattgactag taccactaat gattggggcc cccgatatgg ccttcccacg aataaataat
ataagcttct gattacttc- ccccatcatt tcttctttta ttagcctctt caggagtaga
agcaggggca ggaacaggtt gaaccgtata ccctcccctc gctggaaatt tagctcacgc
aggagcttca gttgacttaa ctatcttttc acttcaccta gctggtgttt cttcaattct
aggagcaatt aattttatta ctactattat taacataaaa -cccccagct atttctcagt
accaaactcc tttatttgta tgagctgtgc ttattacagc tg-ttctact tcttctctca
cttcccgttt tagccgctgg tattacaata ctgctaacag accgaaattt aaatactacc
ttcttcgacc ct-gctggag gtggagaccc aatcctctat caacactt
>Loricariidae_Peckoltia_vittata_1_1
tagtatttgg tgcctgagcc gg-aatagtt ggcacagctc tcagcctttt aattcgagct
gaattgagyc aacccggctc tctactaggc gatgaccaaa tttataatgt catcgttact
gcacatgcct tcgtaataat tttctttatg gtaataccaa ttataattgg aggttttgga
aattgactag taccactaat gattggagcc cccgatatgg ccttcccacg aataaataat
atgagcttct gattactcc- ccccatcatt tcttctctta ctagcctctt caggagttga
agcaggggca ggaacaggtt gaactgtata ccctcccctc gctggaaatt tagctcacgc
aggggcttca gttgacctaa ctatcttttc acttcaccta gctggtgtct cttcaattct
aggagcaatt aattttatca ctactattat taacataaaa -cccccagct atttctcaat
accaaactcc tttatttgta tgagctgtgc ttatcacagc tg-ttctact tcttctttca
cttcccgttt tagccgctgg tattacaata ctgctaacag accgaaattt aaatactacc
ttcttcgacc ct-gctggag gtggagaccc aatcctctac caacactt
>Loricariidae_Peckoltia_vittata_2_1
tagtatttgg tgcctgagcc gg-aatagtt ggcacagctc tcagcctttt aattcgagct
gaattgagyc aacccggctc tctactaggc gatgaccaaa tttataatgt catcgttact
gcacatgcct tcgtaataat tttctttatg gtaataccaa ttataattgg aggttttgga
aattgactag taccactaat gattggagcc cccgatatgg ccttcccacg aataaataat
atgagcttct gattactcc- ccccatcatt tcttctctta ctagcctctt caggagttga
agcaggggca ggaacaggtt gaactgtata ccctcccctc gctggaaatt tagctcacgc
aggggcttca gttgacctaa ctatcttttc acttcaccta gctggtgtct cttcaattct
aggagcaatt aattttatca ctactattat taacataaaa -cccccagct atttctcaat
accaaactcc tttatttgta tgagctgtgc ttatcacagc tg-ttctact tcttctttca
cttcccgttt tagccgctgg tattacaata ctgctaacag accgaaattt aaatactacc
ttcttcgacc ct-gctggag gtggagaccc aatcctctac caacactt
>Loricariidae_Pseudacanthicus_leopardus_1_1
nnnnnnnnnn ngcttgagcc gg-aatggtt ggcacagccc tcagcctttt aattcgagct
gagctaagcc aacccggttc tctactaggt gatgaccaaa tttataatgt catcgttact
gcacatgcct ttgtaatgat tttctttata gtaataccaa ttatgattgg aggctttgga
aactgactag taccactaat aattggagca cctgacatag cctttccacg aataaataat
ataagcttct gactacttc- caccttcatt ccttttacta ctagcctctt caggagttga
ggcgggagca gggacaggtt ggactgtata tcctccactc gctggaaatt tagcccacgc
aggagcttca gtagacctta ctatcttttc acttcatcta gctggtgtct cctcaattct
tggagcaatt aactttatca ctacaatcat taatataaaa -cccccagct atttcacaat
accaaacccc tttatttgta tgagccttac ttattacagc tg-tactact cctactttca
ctgcctgttc tagctgctgg aattacaatg ttactaacag accgaaacct aaatactacc
ttcttcgacc ct-gcaggag gcggggaccc aatcctttac caacactt
>Loricariidae_Pseudacanthicus_leopardus_2_1
nnnnnnnnnn ngcttgagcc gg-aatggtt ggcacagccc tcagcctttt aattcgagct
gagctaagcc aacccggttc tctactaggt gatgaccaaa tttataatgt catcgttact
gcacatgcct ttgtaatgat tttctttata gtaataccaa ttatgattgg aggctttgga
aactgactag taccactaat aattggagca cctgacatag cctttccacg aataaataat
ataagcttct gactacttc- caccttcatt ccttttacta ctagcctctt caggagttga
ggcgggagca gggacaggtt ggactgtata tcctccactc gctggaaatt tagcccacgc
aggagcttca gtagacctta ctatcttttc acttcatcta gctggtgtct cctcaattct
tggagcaatt aactttatca ctacaatcat taatataaaa -cccccagct atttcacaat
accaaacccc tttatttgta tgagccttac ttattacagc tg-tactact cctactttca
ctgcctgttc tagctgctgg aattacaatg ttactaacag accgaaacct aaatactacc
ttcttcgacc ct-gcaggag gcggggaccc aatcctttac caacactt
>Poeciliidae_Belonesox_belizanus_1_1
tagtatttgg tgcttgggcc gg-catagtc ggaactgccc taagcctgtt aatccgggcg
gaactaagcc agcctggcac cctcttagga gacgatcaga tctacaatgt aatcgttaca
gctcatgcct ttgtaataat cttttttata gttataccaa ttataattgg ggggtttggt
aattgactcg ttccacttat aattggcgcc cccgacatgg cctttccgcg gataaataac
ataagcttct gacttcttc- ccccctcatt cctcctcctc ctggcatctt ctggtgttga
agcaggtgct ggaacagggt gaacagtata tccccctctc gcaggtaatt tagcacacgc
tggaccctct gtagatttaa ctattttttc actccaccta gcagggatct cctccattct
tggagccatc aactttatta ccaccattat taacataaaa -cctcccgca gcctctcaat
accaaacacc tctttttgtt tgagcggttc taatcacagc cg-tactctt gcttctctca
cttcccgtcc ttgctgcagg cattactata ctcctcacag atcggaatct aaacaccact
ttctttgatc ct-gcgggcg gaggggaccc tatcctctac cagcacct
>Fluviphylacidae_Fluviphylax_simplex_1_1
tagtctttgg tgcttgagcc gg-aatagtc ggaactgctt taagccttct tattcgagct
gaacttagcc agccaggctc actactgggc gacgaccaaa tctacaatgt aatcgttaca
gcacatgcat ttgtaataat cttttttatg gttatgccta ttataattgg agggtttggc
aattgacttg tccccttaat aatcggagct ccagatatgg ccttccctcg aataaataac
ataagcttct ggcttttac- ctccctcatt tctccttctc ctggcatcat ccggcgtaga
agcaggagct ggtacggggt gaactgtata ccctccactt gcaggaaacc tagcacatgc
aggggcatcc gtggacttaa ccatcttctc ccttcaccta gcaggaatct cctcaattct
tggggctatt aactttatta ctaccattat caatataaaa -cccccagcc atctcacaat
atcaaacacc attattcgtc tgagcagtcc taattactgc cg-tcctcct tctcctttct
ctcccagtct tggctgcagg aattactatg ctcctcaccg accgaaattt aaacaccact
ttctttgacc cg-gcaggag gaggggaccc tattctctat caacactt
>Poeciliidae_Poecilia_butleri_1_1
nagtatttgg tgcttgagcc gg-catagtg ggaacagctc tgagtctttt aatccgagcc
gaactcagtc aaccaggatc cctcctaggc gatgatcaaa tttataatgt aatcgttaca
gctcatgcct ttgtaataat cttttttata gttatgccaa ttataattgg cggcttcggt
aattgattag taccactaat aattggtgcc cctgatatag ccttcccacg aatgaataat
atgagcttct gactcctac- cgccctcatt cctcctcctc ctagcatctt ctggggtaga
agcaggggct ggtacaggtt gaaccgtcta cccccctctt gcaggtaatt tagcccacgc
tggaccatcc gtagatttaa ctattttttc actccacctg gcaggtattt cctccattct
aggggcaatc aactttatta ccactattat taatataaaa -ccccctgca gcatctcaat
accaaacacc cctatttgtc tgagctgtaa tgattacagc tg-tacttct acttctctcc
cttcctgtac tcgccgctgg catcaccatg cttctaacag atcgaaattt aaataccact
ttcttcgacc ct-gcaggag gaggagatcc aattctttat caacatct
>Poeciliidae_Poecilia_hispaniolana_1_1
nagtatttgg tgcttgagca gg-catagtg ggaacagccc taagtcttct gatccgagcc
gaacttagtc aaccaggatc cctcctaggc gatgatcaaa tctacaatgt aatcgtcaca
gctcatgcct ttgtaataat cttttttata gttatgccaa ttataattgg cggcttcggt
aattgattag taccattaat aattggtgcc cctgatatag ccttcccccg aataaataat
ataagcttct gacttcttc- ccccctcatt cctcctcctt ctagcatctt ctggcgtgga
agcaggggcc ggtacaggtt ggactgttta tccccctctc gcaagcaatt tagcacatgc
cgggccttcc gtagatttaa ctattttctc actccacctg gcgggtattt cctctatcct
tggagcaatc aactttatta ccactattat taatataaaa -ccccctgca gcatctcaat
accaaacacc cctgtttgtc tgatctgtaa taattacagc tg-tactcct acttctctcc
cttcccgtcc tcgccgcggg tatcaccata cttctgacag accgaaatct aaataccact
ttctttgatc ct-gcaggag ggggagaccc aattctttac caacatct
>Poeciliidae_Poecilia_hondurensis_1_1
nagtatttgg tgcttgagcc gg-tatagtg ggaacagctc tgagtctttt aatccgagcc
gaactcagtc aaccaggatc ccttctaggt gatgatcaaa tttataatgt aatcgtcaca
gctcatgcct ttgtaataat cttttttata gttatgccaa ttataattgg cggcttcggt
aattgattag taccattaat aattggtgcc cctgatatag ccttcccacg aatgaataat
atgagcttct gacttctac- cgccctcatt cctcctcctc ctagcatctt ctggggtgga
agcaggagct ggtacaggtt gaaccgtcta cccccctctt gcaggcaatt tagcccacgc
tggagcctcc gtagatttaa ccattttttc actccaccta gcaggtattt cctccatcct
aggggcaatt aactttatta ccactattat taatataaaa -ccccctgca gcatctcaat
accagacacc cttatttgtc tgagctgtaa tgattacagc cg-tacttct acttctttcc
cttcctgtac ttgccgctgg catcaccatg cttctaacag atcgaaattt aaataccact
ttcttcgacc ct-gcaggag gtggagatcc aattctttat caacacct
>Poeciliidae_Poecilia_sphenops_3_1
tagtatttgg tgcttgagcc gg-catagtg gggacagctc tgagtctttt aatccgagcc
gaactcagtc aaccaggatc cctcctaggt gatgatcaaa tttataatgt aatcgtcaca
gctcatgcct ttgtaataat cttttttatg gtcatgccaa ttataattgg cggctttggt
aattgactag taccactaat aattggtgcc cctgatatag ccttcccgcg aatgaataat
atgagcttct gacttctac- caccctcatt cctcctcctc ctcgcatctt ctggagtaga
agcaggggct ggtacaggtt gaaccgtcta cccccctctc gcaagcaatt tagcccacgc
tggaccctcc gtagatctaa ctattttttc acttcacctg gcaggtattt cctccatcct
aggggcaatc aactttatta ccaccatcat taatataaaa -ccccctgca gcatctcagt
accaaacacc cctatttgtc tgagctgtaa tgattacagc tg-tactcct acttctctct
cttcctgtcc tcgccgctgg tatcaccatg cttctaacag atcgaaatct aaacaccact
ttctttgacc ct-gcaggag ggggagatcc aattctttac caacactt
>Poeciliidae_Xiphophorus_alvarezi_1_1
tagtgtttgg ngcttgggcc gg-tatggtg ggaacagcct taagcctctt aattcgagcc
gaactaagtc agcctggcac cctcctgggt gacgaccaaa tctacaatgt gatcgtcaca
gctcatgcct ttgtaataat tttttttata gtcataccca tcataattgg cggctttggt
aactgactgg tcccactaat aatcggcgcc cccgacatag ccttcccccg aataaataac
ataagctttt gactccttc- ccccctcatt tcttcttctt ctagcatcct ccggggttga
agcaggagct ggaactgggt ggactgttta cccccctctt gcaggtaatt tggcacatgc
tgggccctcc gtagacttga ctatcttttc actccacttg gctggtattt cctccattct
gggggcaatc aactttatca ccacaataat taacataaaa -ccccccgca gcatctcaat
accagacacc cctgtttgtc tgagccgttc taattacagc cg-tactcct acttctttcc
ctccccgtcc ttgccgcagg tattaccatg cttctaacag atcgaaatct taacaccacc
ttctttgacc cc-gcaggtg ggggagaccc aatcctctac caacacct
>Poeciliidae_Xiphophorus_gordoni_1_1
tagtatttgg cgcttgggcc gg-tatggtg ggaacagcct taagcctctt aattcgagcc
gaactaagtc aacctggcac cctcctaggt gatgaccaaa tctacaatgt gatcgtcaca
gctcatgcct ttgtaataat tttttttata gttataccaa ttataattgg cggctttggt
aactgactaa tcccactaat aattggcgcc cctgacatag cctttccccg aatgaacaac
atgagctttt gactccttc- ccccctcatt tcttcttctc ctagcatcct ctggggttga
agcaggagct ggaacggggt gaactgttta tccccctctt gcaggtaatt tagcgcatgc
tggaccctcc gtggacttga ctattttttc actccatctg gctggtattt cctccattct
gggggcaatc aactttatca ccactataat caacataaaa -ccccccgca gcatctcaat
accaaacacc cctgtttgtc tgagcagttc taattacagc tg-tactcct gcttctttcc
ctccccgtcc ttgccgcagg tattaccatg cttctaacag atcgaaatct taacaccacc
ttctttgacc ct-gcaggtg gaggagaccc aatcctctac caacacct
>Poeciliidae_Xiphophorus_variatus_1_1
tagtatttgg cgcttgggcc gg-tatggtg ggaacagcct taagcctctt aattcgagcc
gaactaagtc aacctggcac cctcctaggt gatgaccaaa tctacaatgt gatcgtcaca
gctcatgcct ttgtaataat tttttttata gttataccaa ttataattgg cggctttggt
aactgactaa tcccactaat aattggcgcc cctgacatag cctttccacg gatgaataac
ataagctttt gactccttc- ccccctcatt tcttcttctc ctagcatcct ctggggttga
agcgggggct ggaacggggt gaactgtcta tccccccctt gcaggtaatt tagcgcatgc
tggaccctcc gtggacttga ctattttttc actccatctg gctggtattt cctccattct
gggggcaatc aactttatca ctactatgat caacataaaa -ccccccgca gcatctcaat
accagacacc cctgtttgtc tgagcagttc taattacggc tg-tactcct acttctttcc
ctccccgtcc ttgccgcagg tattaccatg cttctaacag atcgaaatct taacaccacc
ttctttgacc ct-gcaggtg gaggagaccc aatcctctac caacacct
>Serrasalmidae_Piaractus_brachypomus_1_1
nnnnnnnnnn nnnnnnnnnn nnnnnnnnnn nnnacggccc ttagcctctt aattcgagcg
gagctaagcc aacccggatc cctcttaggt gatgaccaga tctataatgt tatcgttact
gcgcacgcct tcgtaataat tttctttata gtaataccaa ttatgattgg aggcttcggg
aattgattgg ttcccctaat gattggtgca cccgacatag cattcccacg aataaataat
ataagcttct gactcctac- ccccatcctt ccttcttctg ctagcatcct caggaatcga
agccggagca gggacaggct gaactgtata tccccctctt gccggtaacc tcgcacacgc
gggcgcctct gttgacctaa ccatcttttc acttcatctt gctggggttt cctccatcct
tggggctatt aacttcatta caactattat taacatgaag -cctccagcc atttcacaat
atcaaacacc cctatttgta tgagcagtcc taatcactgc cg-ttcttct tcttctctcg
ctaccagttc tggctgccgg aattactata cttctgacag atcgaaacct taacaccaca
ttctttgacc cc-gcggggg gnnnnnnnnn nnnnnnnnnn nnnnnnnn
>Serrasalmidae_Serrasalmus_spilopleura_1_1
nnnnnnnnnn nnnnnnnnnn nnnnnnnnnn nnnnnngccc tcagcctctt aattcgagca
gagctcagtc aacccggatc cctactgggc gacgatcaga tctataatgt tatcgttact
gcacacgcct tcgtaataat tttctttata gtaataccaa tcatgatcgg gggcttcgga
aactggctag ttcccctgat gattggcgcg cccgacatag catttccccg aataaacaac
ataagtttct gacttcttc- ccccatcctt tcttctcctc ctagcatctt caggggttga
ggctggggcc ggtacaggtt gaaccgtcta cccaccactt gccggaaacc ttgcacacgc
cggagcttct gtagacctaa ctattttttc cctgcacctt gccggggtct cttccatcct
tggggctatt aactttatca caaccatcat caacataaaa -cccccagcc atctcacaat
atcaaacacc tctattcgtc tgagccgtcc taatcactgc tg-ttctcct ccttctatcc
ctgccagtcc tagccgccgg aattacaata cttcttacag accgaaacct aaacaccaca
ttcttcgacc cc-gcaggag gaggagaccc aatcctttac caacacct
>Trichomycteridae_Ituglanis_boitata_1_1
nnnnntttgg tgcctgagcc gg-tatagtt ggcactgccc ttagcttatt aattcgagct
gagctaagcc agcccggagc cttactaggc gacgaccaaa tttataatgt tattgttacc
gcacacgcct tcgtaataat tttctttata gtaataccaa ttatgattgg aggttttggg
aactgattag tacctcttat gattggggca ccagacatgg cattcccacg aataaataac
ataagctttt gacttctcc- ctccctcatt tcttctcctc ctcgcctctt ctggggttga
ggcgggggcg gggacgggat gaacagtata cccccctctc gccggcaacc ttgcccatgc
gggggcttct gttgatttaa ccatcttttc cctccatcta gccggtgtct cttcaatcct
cggagctatt aattttatta caacaattat taacataaaa -ccaccagcc atctcacaat
accaaacacc attatttgtc tgagcagtcc taattacagc tg-tcctcct actactatcg
ctccccgtcc tggctgcagg aattacaatg cttttaacag atcgtaacct aaacaccaca
ttctttgacc cg-gctggcg gcggagaccc aattttannn nnnnnnnn
>Trichomycteridae_Trichomycterus_areolatus_1_1
nnnnnnnnnn nnnnnnnnnn nnnnnnnnnn nnnnnnnnnn nnnnnnnnnn nnnnnnnnnn
nnnnnnnnnc aacccggagc cttactaggc gacgaccaaa tttataatgt tattgttacc
gcacatgcct tcgtaataat cttctttata gtaatgcccc ttataattgg gggctttgga
aactgactag tccctctcat gattggggcg ccagacatgg catttccacg aataaataac
ataagcttct gacttcttc- ctccatcatt tcttctccta cttgcctctt cgggggtcga
agcaggggcc gggacagggt ggacagttta tccccctctt gctggcaatc ttgcccatgc
gggagcctct gttgatctaa ccatcttttc cctccacctg gccggtgtct cttcaattct
gggggccatt aatttcatta caacaattat taacatgaag -ccaccagct atttcacaat
accaaacacc tttatttgtt tgagcagtcc tagttacagc cg-tcctact gctgctgtcc
ctccctgtct tagctgcagg aatcacaata cttttaacag accgtaacct aaatnnnnnn
nnnnnnnnnn nnnnnnnnnn nnnnnnnnnn nnnnnnnnnn nnnnnnnn
>Poeciliidae_Priapichthys_annectens_1_1
tggtatttgg tgcctgggcc gg-aatggtc gggacggccc tcagcctctt gatccgagct
gaactaagtc agcccggctc ccttctaggc gacgaccaaa tttacaacgt aatcgttaca
gcccatgcct ttgtaataat cttttttata gtcataccta ttataatcgg aggctttggc
aactggttag ttccactgat aatcggcgcc cccgatatag cctttcctcg aatgaataac
ataagtttct gacttcttc- ccccctcctt tctcctccta ctggcttctt ctggggttga
atccggagcc ggaacagggt gaactgtgta ccccccccta gcaagtaact tagcccattc
aggggccgct gtagacttaa caattttctc gctacacttg gctggtattt cctctattct
aggggcaatt aactttatta ccaccatcat taatataaaa -ccccccgca gcatcccaat
atcaaacacc cctatttgtc tgggccgttc ttattacagc tg-tactcct gcttctctcc
ctccccgtcc ttgctgcagg catcaccata cttctgacgg atcgaaatct aaacaccact
ttctttgacc ct-gcaggcg ggggggaccc aatcctctat caacattt
>Loricariidae_Pseudancistrus_barbatus_1_1
nnnnnnnnnn nnnnnnnnnn nnnnnnnnnn nnnnnnnnnn nnnnnnnnnn nnnnnnnnnn
nnnttaagcc aaccgggctc tctactaggt gacgaccaaa tttataatgt catcgttact
gcacatgcct tcgtaataat tttctttatg gtaataccaa ttataattgg gggctttgga
aattgactag ttccattaat aattggagca ccagacatag ccttccctcg aataaacaat
ataagcttct gactactcc- ccccatcatt ccttctctta ttagcctctt caggagtcga
agcaggagca ggaacaggtt gaactgtata tcctcccctt gccggaaatc tagcccatgc
aggagcctca gtcgacctaa ctatcttttc acttcacctg gctggtgtct cctcaattct
tggggcaatt aactttatta ctacaattat taacataaaa -cccccagcc atttcacaat
atcaaactcc tttattcgta tgggctgttc ttgttacagc tg-tcctact cctgctttca
ctacccgttc tagctgccgg tattacaata ctactaacag accgaaactt gaacactacc
ttcttcgacc ct-gcagggg gtggagaccc aatcctttat caacattt
>Loricariidae_Pseudancistrus_barbatus_2_1
nnnnnnnnnn nnnnnnnnnn nnnnnnnnnn nnnnnnnnnn nnnnnnnnnn nnnnnnnnnn
nnnttaagcc aaccgggctc tctactaggt gacgaccaaa tttataatgt catcgttact
gcacatgcct tcgtaataat tttctttatg gtaataccaa ttataattgg gggctttgga
aattgactag ttccattaat aattggagca ccagacatag ccttccctcg aataaacaat
ataagcttct gactactcc- ccccatcatt ccttctctta ttagcctctt caggagtcga
agcaggagca ggaacaggtt gaactgtata tcctcccctt gccggaaatc tagcccatgc
aggagcctca gtcgacctaa ctatcttttc acttcacctg gctggtgtct cctcaattct
tggggcaatt aactttatta ctacaattat taacataaaa -cccccagcc atttcacaat
atcaaactcc tttattcgta tgggctgttc ttgttacagc tg-tcctact cctgctttca
ctacccgttc tagctgccgg tattacaata ctactaacag accgaaactt gaacactacc
ttcttcgacc ct-gcagggg gtggagaccc aatcctttat caacattt
>Acestrorhynchidae_Acestrorhynchus_falcatus_1_1
nnnnnnnnnn nnnnnnnnnn nnnnnnnnnn nnnnnnnnnn nnnnnnnnnn nnnnnnnnnn
nnnnnnnnnn nnnnnnnnnn nnnnnnnnnn nnnnnnnaaa tctacaacgt catcgttaca
gcccatgcat tcgtaataat tttttttata gtaatacccg taataattgg aggctttggt
aactgactaa ttcccttgat actaggggcc cctgatatag cattcccccg aataaataac
ataagcttct gacttctcc- ccccatcatt ccttcttctt ttagcttcat caggaattga
agcaggagcc ggaaccggtt gaacagtata cccacctctt gcaggaaatt tagctcatgc
cggggcctca gttgacctaa cgattttctc ccttcattta gcaggggttt cttccatctt
aggcgccatt aatttcatta caacaatcat caatatgaaa -cctcccgcc atttcccaat
atcaaacacc cttatttgta tgggccgtgt taattacagc cg-tgctttt attactttca
cttcccgtcc tggcagcagg cattactatg cttctaacag atcgtaacct caacacaact
ttcttnnnnn nnnnnnnnnn nnnnnnnnnn nnnnnnnnnn nnnnnnnn
>Acestrorhynchidae_Acestrorhynchus_lacustris_1_1
tggtatttgg tgcttgggcc gg-gatagtc ggaactgctc ttagcctttt aatccgagca
gagctcaacc aaccgggttc ttttttgggt gacgaccaaa tctataacgt catcgtaaca
gcccatgcat tcgtaataat cttttttatg gtaatacccg taataattgg gggtttcggt
aactgactaa tccccttaat actgggcgcc ccagatatgg cgttccctcg aataaacaac
ataagctttt gacttcttc- cgccgtcctt ccttcttctt ttagcctcct caggaattga
ggcgggggca gggaccggct ggacagtata tccccccctc gccggaaatt tggcacacgc
cggggcatcc gtagatctta ctattttctc gctacaccta gcaggagttt cttctatcct
aggcgccatt aattttatta caacaattat taacataaaa -ccacctgcc atctcccaat
atcaaacacc attatttgtg tgagccgtat taattaccgc tg-tactttt gttactgtca
cttcctgtct tagcagcagg cattactatg cttttaacag atcgaaacct taacacaact
ttctttgacc ct-gcggggg gaggagaccc annnnnnnnn nnnnnnnn
>Acestrorhynchidae_Acestrorhynchus_pantaneiro_1_1
nnnnnnnnnn nnnnnnnnnn nnnnnnnnnn nnnnnnnnnn nnnnnnnnnn nnnnnnnnnn
nnnnnnnnnn nnnnnnnnnn nnnnnnnnnn nnnnnnnnnn nnnnnnnnnn nnnnnnnnnn
nnnnnnnnnn nnnnnnnnnn nnnnnnnnnn nnnnnnnnnn nnnnnnnnnn nnnnnnnnnn
nnnnnnnnnn nnnnnnnnnn nnnnnnnnnn nnnnnnnnnn nnnnnnnnnn nnnnnnnnnn
nnnnnnnnnn nnnnnnnnnn nnnnnnnnnn nnnnnnnnnn nnnnnnnnnn nnnnnnnnnn
nnnnnnnnnn nnnnnnnnnn nnnnnnnnnn nccccccctc cagggaaatt tggcncacgc
yggggcatca gtaagctttt cctatttctc cgtacacttg gcaggagtgt cctctattct
agggcgcctc aattttatca caaccattat taacatgaaa -ccaccagcc atctctcaat
accaaacacc actatttgta tgagcagtat taatcaccgc gg-tactttt gttactgtcc
cttcctgttt tagcagcagg cattactata cggttaacag atcgaaacct aaacaccact
ttcttngacc ca-acaggag gggnnnnnnn nnnnnnnnnn nnnnnnnn
>Apteronotidae_Adontosternarchus_clarkae_1_1
nnnnnnnnnn nnnnnnnnnn nnnnnnnnnn nnnnnnnnnn nnnnnnnnnn nnnnnnnnnn
nnnnnnnncc aacccggcac tctattagaa gacgaccaaa tttataacgt agccgttacc
gctcatgcct tcgtaataat tttctttata gttatgccaa tcataattgg aggctttggc
aattgactta tccccttaat aattgccgcc ccagacatgg catttccacg aataaataac
ataagctttt gactactcc- ccccatcatt tttcctcctt ctcgcctctg ctggcttaga
agctggagtc ggaacaggct gaaccttata cccccctctt gcgggcaacg ccgcacacgc
cggagcttcc gtagacctaa ccattttctc tctccacctt gccggtgttt cctccatcct
tggctctatc aactttatta ctaccatcat taatatgaaa -ccccccaca ataaccccat
atcaactccc actatttatc tgatccctgc tagtaaccac cg-tactcct tctactttct
ctccccgtcc tagctgccgg cnnnnnnnnn nnnnnnnnnn nnnnnnnnnn nnnnnnnnnn
nnnnnnnnnn nnnnnnnnnn nnnnnnnnnn nnnnnnnnnn nnnnnnnn
>Apteronotidae_Adontosternarchus_nebulosus_1_1
nnnnnnnnnn nnnnnnnnnn nnnnnnnnnn nnnnnnnnnn nnnnnnnnnn nnnnnnnnnn
nnnnnnnncc aaccaggcac cctcttagaa gacgaccaaa tctacaacgt agccgtaacc
gctcatgcct tcgtaataat tttctttata gttatgccaa tcatgattgg aggctttggc
aattgactta ttcccctaat aatcgccgca ccagacatgg cattcccccg aataaataac
ataagcttct ggctcctcc- cgccatcatt cttccttctt cttgcctctg ccggcctaga
agctggggtc ggaacaggct gaaccctata cccccctctt gctggcaacg ccgcacacgc
cggagcttcc gtagacctga ccattttctc cctacacctt gccggtgtct cctcaatcct
cggctccatt aactttatta ctacaatcat taatataaaa -ccccccaca ataacccagt
atcaactccc attatttatt tgatccctac tagtaaccac tg-tgctcct actactttcc
ctcccagtcc tagctgccgg tnnnnnnnnn nnnnnnnnnn nnnnnnnnnn nnnnnnnnnn
nnnnnnnnnn nnnnnnnnnn nnnnnnnnnn nnnnnnnnnn nnnnnnnn
>Apteronotidae_Apteronotus_anu_1_1
nnnnnnnnnn nnnnnnnnnn nnnnnnnnnn nnnnnnnnnn nnnnnnnnnn nnnnnnnnnn
nnnnnnnntc aacctggcac ccttctagaa gacgaccaaa tttataacgt agccgtaacc
gcccacgcct tcgtaataat tttctttata gttatgccaa tcataattgg aggctttggc
aattgactga ttcccctaat acttgccgca ccagacatgg cattcccacg aataaacaat
ataagctttt gactacttc- ctccatcatt cttcctcctt cttgcctctg ctggtttaga
agccggagtt ggaacaggtt gaaccctata ccctcctctt gccggtaacg cagcacacgc
tggggcttcc gtagacctaa ccatcttctc cctccaccta gccggtgtct cctccattct
cggctcaatt aactttatta ctacaattat taatataaaa -cccccaaca atatctccat
accaacttcc actatttatt tgatcacttc tagtgaccac cg-tactcct actactctct
ctccctgttt tagctgccgg annnnnnnnn nnnnnnnnnn nnnnnnnnnn nnnnnnnnnn
nnnnnnnnnn nnnnnnnnnn nnnnnnnnnn nnnnnnnnnn nnnnnnnn
>Apteronotidae_Apteronotus_bonapartii_1_1
nnnnnnnnnn nnnnnnnnnn nnnnnnnnnn nnnnnnnnnn nnnnnnnnnn nnnnnnnnnn
nnnnnnnntc aaccaggcac ccttctagaa gacgaccaaa tttacaacgt agccgtcact
gcccatgcct tcgtaataat cttctttata gttatgccaa tcataattgg aggctttggc
aattgactta tccccctaat aattgccgca ccagacatgg catttccacg aataaataat
ataagcttct gactactcc- ccccatcatt tttcctactt ctcgcctctg ctggtttaga
ggccggggtt ggaacaggtt gaaccctata cccccctctt gccggtaacg cagcccacgc
cggagcttct gtagacctaa ctatcttctc ccttcatttg gcaggtgttt catccatcct
tggctccatt aactttatta ctacaattat caacatgaag -cctccaaca atgtctcaat
accaactccc actatttatc tgatccctat tagtaactac cg-tgcttct actactctcc
cttcctgtcc tagctgctgg tnnnnnnnnn nnnnnnnnnn nnnnnnnnnn nnnnnnnnnn
nnnnnnnnnn nnnnnnnnnn nnnnnnnnnn nnnnnnnnnn nnnnnnnn
>Apteronotidae_Apteronotus_eschmeyeri_1_1
tagtgtttgg cgcctgggcg gg-tataatt ggaactgctc ttagcttgct aattcgagca
gagcttaatc aaccaggcac ccttctagaa gatgaccaaa tttacaacgt agctgttacc
gcccatgcct tcgtaataat tttctttata gttatgccga tcataattgg aggttttggc
aattggctca tcccactaat gattgccgca ccagatatgg cattcccacg aataaacaac
ataagctttt ggctacttc- ccccatcatt ctttctactt cttgcctccg ctggcttaga
agccggagtc gggacaggct ggaccctata cccccccctc gctggcaacg cagcacacgc
cggagcttct gtagacctga ctatcttctc ccttcacttg gccggtgtct cctctatcct
aggctctatt aattttatta ccacaattat taatataaaa -cccccaaca atatctcagt
atcaacttcc actattcatc tggtccttac tagtaaccac cg-tccttct actactctcc
cttcctgtcc tggctgctgg cattactata cttctcacag accgaaactt aaatacagca
ttcttcgacc cc-accggag gcggggaccc aattttatac caacacct
>Apteronotidae_Apteronotus_mariae_1_1
tagtgtttgg tgcctgggcg gg-tataatt ggtactgctc ttagcctgct aattcgagca
gagcttaatc aaccaggtac cctcctagaa gacgaccaaa tttacaacgt agccgttacc
gcccatgcct tcgtaataat cttctttata gttatgccaa ttataattgg aggctttggc
aattggctaa tcccattaat aattgccgca ccagatatgg catttccacg aataaacaac
ataagctttt ggctgcttc- ccccatcatt tttcctactt cttgcctccg ctggcttaga
agctggagtt gggacaggtt ggaccctata cccgcctctt gccagcaatg cagcccacgc
cggagcctct gtagacctaa ctatcttctc ccttcactta gccggtgttt cctccatcct
tggctccatt aactttatta ctacaattat caatatgaaa -cccccaaca atgtctcaat
accaactccc attatttatt tggtcactat tagtaactac tg-ttcttct actactttct
cttcccgtcc tagctgctgg tattactatg ctccttacag accgcaattt aaacaccgca
ttcttcgacc cc-acaggag gcggagaccc tatcctatac cagcactt
>Apteronotidae_Compsaraia_samueli_1_1
nnnnnnnnnn nnnnnnnnnn nnnnnnnnnn nnnnnnnnnn nnnnnnnnnn nnnnnnnnnn
nnnnnnnncc aaccaggcgc cctcctagga gacgaccaaa tttacaatgt ggtcgttacc
gcccatgcct tcgtaataat tttctttata gtaatgccaa tcatgattgg aggctttggc
aattgactta tccccttaat aatcgccgca ccagatatgg cattcccacg aataaacaat
ataagcttct gactgctcc- ctccgtcatt cttcctcctc cttgcctctg ctggcttaga
agccggggtt gggacaggct gaactctata cccccctctc gccggtaatg cggcacacgc
cggagcttcc gtagacctaa ccattttctc tctccacctg gccggcgtat cgtctatcct
cggctcgatt aactttatta ctacgattat taatatgaaa -cccccaaca atatctcaat
accagctccc tctatttatc tggtccctgc tggtaaccac ag-tacttct actactttcc
cttcctgtcc tagctgcagg cnnnnnnnnn nnnnnnnnnn nnnnnnnnnn nnnnnnnnnn
nnnnnnnnnn nnnnnnnnnn nnnnnnnnnn nnnnnnnnnn nnnnnnnn
>Apteronotidae_Megadontognathus_kaitukaensis_1_1
tagtatttgg ggcctgggca gg-aataatt ggcactgctc tcagcctcct gattcgggca
gagctcaatc aaccaggcac cctactagaa gatgaccaaa tttataatgt agtagtcacc
gcccatgcct tcgtaataat cttctttatg gttataccaa tcatgatcgg gggctttggc
aattggctta tcccattaat aattgccgca ccagatatag cattcccacg aataaacaac
ataagttttt ggcttcttc- caccgtcatt ttttctactc cttgcctccg ctggcctaga
agccggggtt ggaacaggtt ggaccctata cccccctctt gccagcaaca cagcacatgc
tggggcttct gtagacctaa caatcttctc ccttcacctg gccggtatct cctccattct
aggttccatc aactttatta ccacaatcat caacataaaa -ccccaaaca atatccccat
atcaactccc cctattcgtc tggtcattgt tagtgaccac cg-ttctttt actactttcc
ctacctgttc tagccgccgg tatcaccatg cttctaacag atcgaaattt aaacacagca
ttcttcgacc cc-accggag gcggagaccc aattttatac caacactt
>Apteronotidae_Melanosternarchus_amaru_1_1
nnnnnnnnnn nnnnnnnnnn nnnnnnnnnn nnnnnnnnnn nnnnnnnnnn nnnnnnnnnn
nnnnnnnncc aacccggcgc cctcctagga gacgaccaaa tttacaatgt agtcgtcacc
gcccatgcct tcgtaataat tttctttata gttatgccaa tcataatcgg aggctttggc
aattgactta tccctttaat aatcgccgca ccagatatgg cattcccgcg aatgaataat
ataagcttct gactacttc- ctccgtcgtt cttcctcctc cttgcctctg ctggcttaga
ggccggggtt ggaacaggct gaactctata ccctcccctc gccggtaatg cagcacacgc
cggagcttcc gtagacctaa ccattttctc ccttcactta gccggtgttt catctatcct
cggctctatt aactttatta ctacaattat taatatgaaa -cctccaaca atatctcagt
atcaacttcc actgtttatc tgatccctgt tagtaaccac gg-tgcttct actactctcc
cttcctgttc tagctgctgg cnnnnnnnnn nnnnnnnnnn nnnnnnnnnn nnnnnnnnnn
nnnnnnnnnn nnnnnnnnnn nnnnnnnnnn nnnnnnnnnn nnnnnnnn
>Apteronotidae_Platyurosternarchus_macrostoma_1_1
tagtgtttgg cgcctgggcg gg-tataatt ggtactgctc ttagcctgtt aattcgagca
gagctgaatc aaccaggtac ccttctagaa gacgaccaaa tttacaacgt agctgttacc
gcccatgcct tcgtaataat cttctttata gttatgccaa tcataattgg aggctttggc
aattggctta tccccctgat aattgccgca ccagacatgg cattcccacg aataaataac
ataagctttt ggcttcttc- ctccatcatt cttcctcctc ctcgcctctg ctggcttaga
agccggggtt ggaacaggtt ggaccctata cccccctctt gctggtaatg cggcacacgc
cggagcttcc gtagatctca ccatcttctc ccttcaccta gccggtgtat cctctatcct
tggctctatt aactttatca ccacaattat taacatgaaa -cctccaaca atatctcaat
atcaactccc cctatttatt tggtccctat tagtaaccac tg-tacttct gctactttcc
ctacctgttc tagctgctgg aattactata cttcttacag accgaaactt aaacacagca
ttcttcgacc ct-acaggcg gaggagaccc aatcctttac caacacct
>Apteronotidae_Sternarchella_calhamazon_1_1
nnnnnnnnnn nnnnnnnnnn nnnnnnnnnn nnnnnnnnnn nnnnnnnnnn nnnnnnnnnn
nnnnnnnntc aaccaggcac cctcctagaa gacgaccaaa tttacaatgt ggccgttacc
gcccatgcct tcgtaataat tttctttata gttatgccaa tcataattgg aggctttggc
aattgactta tccccctgat aatcgccgca ccagacatgg cattcccacg aataaataac
ataagcttct gactacttc- ctccgtcatt cttcctactc ctcgcctctg ctggcttaga
agccggagtt gggacaggtt gaaccttata cccacctctt gctggtaacg cagcgcacgc
cggagcttct gtagacttaa ccatcttctc tcttcacttg gctggtgttt catctatcct
tggttctatt aactttatca ctacaatcat taatataaaa -cctccaaca atatctcagt
accaacttcc actatttatc tgatccctgt tggtaaccac tg-tgcttct gctactctcc
cttcccgttc tcgccgccgg annnnnnnnn nnnnnnnnnn nnnnnnnnnn nnnnnnnnnn
nnnnnnnnnn nnnnnnnnnn nnnnnnnnnn nnnnnnnnnn nnnnnnnn
>Apteronotidae_Sternarchella_duccis_1_1
tagtgtttgg cgcctgggcg gg-aataatt ggtactgctc ttagcctttt aatccgggcc
gagcttaatc aaccaggtac cctcctagag gacgaccaaa tttacaatgt ggccgttacc
gcccatgcct tcgtaataat tttctttata gttatgccaa tcatgattgg aggctttggc
aattggctta tccccctaat aatcgccgca ccagacatgg cattcccacg aataaataat
ataagcttct ggctacttc- ctccgtcatt cttcctactc ctcgcctctg ctggcttaga
agccggagtt gggacaggtt ggaccttata cccacctctt gctggtaaca cagcgcacgc
cggagcttct gtggacttaa ccatcttctc tcttcacttg gctggtgttt catctatcct
tggttctatt aactttatca ctacaatcat taatataaaa -cctccaaca atatctcagt
accaacttcc actatttatc tggtccctgt tggtaaccac tg-tgcttct gctactctcc
ctccccgttc tagccgccgg aattaccatg ctacttacag accgaaatct aaatacagca
ttctttgacc cc-acaggcg ggggtgaccc aatcctgtac caacacct
>Apteronotidae_Sternarchella_raptor_1_1
tagtgtttgg cgcctgggcg gg-aataatt ggtactgctc tcagcctttt aatccgggcc
gagcttaatc aaccaggtac cctcctagag gacgaccaaa tttacaatgt ggccgttacc
gcccatgcct tcgtaataat tttctttata gttatgccaa tcatgattgg aggctttggc
aattggctta tccccctaat aatcgccgca ccagacatgg cattcccacg aataaataat
ataagcttct ggctacttc- ctccatcatt cttcctactc ctcgcctctg ctggcttaga
agccggagtt gggacaggtt ggaccttata cccacctctt gctggtaacg cagcgcacgc
cggagcttct gtggacttaa ccatcttctc tcttcacttg gctggtgttt catctatcct
tggttctatt aactttatca ctacaatcat taatataaaa -cctccaaca atatctcagt
accaacttcc actatttatc tggtccctgt tggtaaccac tg-tgcttct gctactctcc
ctccccgttc tagccgccgg aattaccatg ctgcttacag accgaaatct aaacacagca
ttctttgacc cc-acaggcg ggggtgaccc aatcctgtac caacatct
>Apteronotidae_Sternarchogiton_labiatus_1_1
nnnnnnnnnn nnnnnnnnnn nnnnnnnnnn nnnnnnnnnn nnnnnnnnnn nnnnnnnnnn
nnnnnnnntc aaccaggcac cctcctagaa gacgaccaaa tttacaatgt ggccgtcacc
gcccatgcct tcgtaataat cttctttata gttatgccaa tcatgattgg aggctttggc
aattgactca tccccctaat aattgccgca ccagacatgg cattcccacg aataaataac
ataagctttt gacttcttc- ccccatcatt cttcctactc ctcgcctctg ctggtttaga
ggccggggtt ggaacaggct gaaccctata cccccctctc gccggtaacg cagcacacgc
cggagcttcc gtagacctaa ccatcttctc cctccaccta gctggtgttt catctatcct
tggctccatt aactttatta ctacaattat taacataaaa -cccccaaca atgtctcaat
atcaactccc actatttgtt tgatctctcc tagtaactac cg-tgcttct gctgctctcc
cttcccgtcc tagctgctgg tnnnnnnnnn nnnnnnnnnn nnnnnnnnnn nnnnnnnnnn
nnnnnnnnnn nnnnnnnnnn nnnnnnnnnn nnnnnnnnnn nnnnnnnn
>Apteronotidae_Sternarchogiton_porcinum_1_1
nnnnnnnnnn nnnnnnnnnn nnnnnnnnnn nnnnnnnnnn nnnnnnnnnn nnnnnnnnnn
nnnnnnnntc aaccaggcac cctcctagaa gacgaccaaa tctacaatgt agccgtcact
gcccatgcct tcgtaataat tttctttatg gttatgccaa tcataattgg aggctttggc
aattgactta tccccttaat aattgccgca ccagacatgg cattcccacg aataaataat
ataagcttct gactacttc- ctccgtcatt cttcctcctc ctcgcttctg ccggcttaga
ggctggagtt gggacaggct gaaccctata cccccctctt gctggcaatg cagcacacgc
cggagcttct gtagacctaa ccattttctc ccttcactta gccggggtat catctatcct
cggttctatt aactttatta ccacaattat taatataaaa -cctccaaca atatctcaat
accaactccc cctgtttatt tgatccctgc tagtaaccac cg-tactatt actactctcc
cttcctgtct tagctgctgg tnnnnnnnnn nnnnnnnnnn nnnnnnnnnn nnnnnnnnnn
nnnnnnnnnn nnnnnnnnnn nnnnnnnnnn nnnnnnnnnn nnnnnnnn
>Apteronotidae_Sternarchorhamphus_muelleri_1_1
nnnnnnnnnn nnnnnnnnnn nnnnnnnnnn nnnnnnnnnn nnnnnnnnnn nnnnnnnnnn
nnnnnnnncc aaccaggggc cctcttggga gacgaccaaa tttataacgt ggtcgtcaca
gcccacgctt tcgtaataat tttctttata gtaataccca tcatgatcgg ggggttcggc
aattgactca tcccattaat aattgcggca cccgacatag cattcccccg aataaataac
ataagcttct gacttctcc- ccccgtcatt ttttctcctc ctcgcctcag ccggcctaga
ggcaggggtc ggaactggtt gaaccctgta tcccccactt gccgggaaca cggcgcacgc
cggagcctca gtcgatctaa ccatcttttc tcttcacctt gcaggtgtct cttctatcct
gggctcaatc aactttatta ctacaattat taatataaaa -ccccccact ataactcaat
accaactccc gttgtttgtc tgatccctgc tagtgacgac cg-tacttct tcttctctcc
cttcccgtcc tggccgccgg cnnnnnnnnn nnnnnnnnnn nnnnnnnnnn nnnnnnnnnn
nnnnnnnnnn nnnnnnnnnn nnnnnnnnnn nnnnnnnnnn nnnnnnnn
>Apteronotidae_Sternarchorhynchus_marreroi_1_1
tagtatttgg cgcctgggcg gg-tataatt ggtaccgctc ttagccttct aatccgggct
gagcttaatc aaccaggcac cctcctagaa gatgaccaaa tctacaatgt agccgttacc
gcccatgcct tcgtaataat tttctttata gttatgccaa tcataattgg aggctttggc
aattggctta tccccttaat aattgccgca ccagacatgg cattcccacg aataaataat
ataagctttt ggttacttc- ctccctcatt cttcctactt ctagcatccg ctggcctaga
ggccggagtt ggaactgggt ggacccttta cccccctctt gctggtaatg cagcacacgc
cggagcttcc gtagacctaa ccatcttttc ccttcactta gccggtgtct cttccatcct
gggctctatc aactttatta ctacaatcat taatatgaaa -cccccaaca atatctcaat
accaacttcc actgtttatt tggtccctgt tagtaaccac tg-tacttct actgctttcc
cttcctgtct tagcagctgg cattaccata ctactcacag accgaaactt aaatacagca
ttctttgacc cc-acagggg gcggagaccc aatcctttac caacatct
>Apteronotidae_Sternarchorhynchus_mormyrus_1_1
nnnnnnnnnn nnnnnnnnnn nnnnnnnnnn nnnnnnnnnn nnnnnnnnnn nnnnnnnnnn
nnnnnnnntc aaccaggcac ccttttagaa gatgaccaaa tttacaacgt agccgttacc
gcccatgcct tcgtaataat tttctttata gttatgccaa tcataattgg aggctttggc
aattgactta ttcccttaat aatcgccgca ccagacatgg cattcccacg aataaataat
ataagctttt gattactcc- ctccgtcctt cttcctcctt cttgcttccg ctggtctaga
ggccggagtc ggaactggct gaaccctcta cccccctctt gccggtaatg cagcacacgc
cggagcctca gtagacctaa ccatcttctc ccttcaccta gcaggtgtct cctccatcct
cggctccatc aactttatta ctacaattat taatataaaa -cccccaaca atatctcaat
atcaacttcc actatttatt tgatccctac tagtgaccac tg-tactcct actactctcc
cttcctgtcc tagctgctgg tnnnnnnnnn nnnnnnnnnn nnnnnnnnnn nnnnnnnnnn
nnnnnnnnnn nnnnnnnnnn nnnnnnnnnn nnnnnnnnnn nnnnnnnn
>Apteronotidae_Sternarchorhynchus_yepezi_1_1
tagtatttgg cgcctgggcg gg-tataatt ggtaccgctc ttagccttct aatccgggct
gagcttaatc aaccaggcac cctcctagaa gatgaccaaa tctacaatgt agccgttacc
gcccatgcct tcgtaataat tttctttata gttatgccaa tcataattgg aggctttggc
aattggctta tccccttaat aattgccgca ccagacatgg cattcccacg aataaataat
ataagctttt ggttacttc- ctccctcatt cttcctactt ctagcatccg ctggcctaga
ggccggagtc ggaactggct ggacccttta cccccctctt gctggtaatg cagcacacgc
cggagcttcc gtagacctaa ccatcttttc ccttcactta gccggtgtct cttccatcct
gggctctatt aactttatta ctacaatcat taatatgaaa -cccccaaca atatctcaat
accaacttcc actgtttatt tggtccctgt tagtaaccac tg-tacttct actgctttcc
cttcctgtct tagcagctgg cattaccata ctactcacag accgaaactt aaatacagca
ttctttgacc cc-acagggg gcggagaccc aatcctttac caacatct
>Atherinopsidae_Menidia_menidia_2_1
tggtatttgg tgcttgagca gg-aatggtc ggaacagccc taagtctcct tatccgggcc
gaactaagcc aaccgggctc tcttctggga gacgaccaaa tttataatgt aatcgtcacc
gcacatgcct tcgtaataat cttctttata gtaataccaa ttatgattgg gggctttgga
aactgactaa ttcccctaat gatcggggcc cccgatatgg ctttcccccg aatgaacaat
atgagcttct gactcctcc- ccccatcgtt cctccttctc cttgcctctt caggcgttga
agccggggca ggtactgggt gaactgttta tccccccctg tctgggaacc tcgcccacgc
tggagcgtcc gtggatctaa ccatcttctc tcttcatcta gcaggtgtct catccatcct
gggggctatc aattttatta ctaccattgt taacatgaaa -cctccagca atctcacagt
accagacccc cttattcgtc tgagctgtac tgatcactgc tg-tgcttct cctcctctcc
ctccctgtcc ttgctgctgg catcaccatg ctactcacag accgaaacct aaacaccaca
ttctttgacc ct-gcaggag ggggagaccc aatcctctac caacacct
>Belonidae_Strongylura_marina_1_1
tggtattcgg tgcttgagct gg-tataatt ggaactgcct taagcctact tattcgagca
gaacttagcc aaccaggctc tcttttaggt gatgatcaaa tttataatgt gatcgttaca
gcacatgcct ttgttataat cttcttcata gtaataccta ttataatcgg aggtttcgga
aactgactta ttcctcttat aatcggagcc cctgatatag catttcctcg aataaataac
ataagttttt gattattac- ctccttcctt cctacttctc ctagcttcat ccggagttga
agctggtgct ggaacagggt gaactgttta tcccccttta gcgggtaacc tagcacacgc
aggtgcatcc gttgatttaa ccatcttttc tcttcatctt gcaggtgtgt cttcaatttt
aggggcaatc aattttatta ctacaattat taatataaaa -ccccccacc gtttcacaat
accaaacccc tctcttcgta tgagcagtcc taattactgc ag-tccttct ccttctttct
ttacctgttt tagctgctgg tattactata cttctaacag accgaaacct taatacaacc
ttttttgacc ct-gcagggg gtggggatcc tattttatat caacatct
>Belonidae_Strongylura_timucu_1_1
tagtatttgg tgcttgagct gg-tatggta ggaactgctt taagccttct tattcgagca
gaattaagcc aaccgggctc cctcctaggt gatgatcaga tttataatgt catcgttaca
gcacatgctt ttgtaataat tttctttata gtaataccaa ttatgattgg aggatttgga
aactggttgg taccccttat aattggggct cctgatatag cattccctcg aataaataat
ataagcttct gacttcttc- ccccctcctt tttacttctc ttagcctcat caggggttga
agctggtgca ggaaccgggt gaactgttta tcctccctta gccggtaatt tagcccatgc
aggagcatcc gttgatttaa caattttttc tctccatcta gcaggtgttt cgtcaattct
aggggctatt aattttatta caacaattat taatataaaa -ccccccgca atctcacaat
accaaacccc tctgttcgta tgagccgtcc taatcacagc ag-tcctcct ccttctttct
ctacctgtct tagctgctgg tattaccatg cttcttacag accgaaatct taacaccact
ttcttcgatc ct-gctggag gcggagatcc tattttatat caacacct
>Callichthyidae_Corydoras_aeneus_2_1
tagtatttgg tgcctgagct gg-tatagtc ggaaccgcct taagcctact aattcgagca
gagctgaatc aacccggctc tcttctgggc gacgatcaaa tttacaatgt tatcgttacg
gcgcacgcct tcatcataat cttctttata gtaataccaa tcataattgg tggtttcgga
aactgactta ttcccctaat aattggagca ccagatatag catttccacg aataaataac
ataagcttct ggctacttc- caccctcatt cctacttctc ctagcatcct caggagtaga
agcgggggca gggacaggct gaactgtcta cccgccactc gcgggaaatc ttgctcacgc
aggagcttcc gttgacttaa caatcttctc cctccatctt gctggtgtct cttctatttt
aggagcaatc aatttcatta caacaattat taatataaaa -ccccctgct atttcacaat
accaaacacc attatttgtg tgagcagtac taattaccgc tg-ttctact tcttctatct
cttccagttc tagctgctgg aattactatg ttacttacag accgtaatct gaataccacc
ttctttgacc ct-gcagggg gaggagatcc aatcctttat caacacct
>Cichlidae_Archocentrus_centrarchus_1_1
taatttttgg tgcttgggcc gg-aatggtg ggcacagcat taagcctatt aatccgagca
gaactcagcc aaccaggctc actccttgga gacgaccaaa tttataacgt aatcgtaaca
gcacacgcct ttgtaataat tttctttata gttataccca ttatgattgg aggtttcggc
aactgactga ttccgctcat gattggcgcc cccgacatag cctttccacg aataaacaac
atgagctttt gactgcttc- ccccctcatt tctcctcctc ctcgcttcct caggagttga
ggctggtgct gggacaggat gaaccgtcta ccctccacta gcaggcaatc tagcacatgc
tggtccttca gttgatctaa ccatcttttc cctccactta gctggggtct cgtccattct
tggagcaatc aacttcatca ccacaattat taacataaaa -cccccagct atctcccagt
accaaacacc cctgtttgtt tgagcactct taattactgc cg-tcctact cctactttcc
cttccagtcc ttgccgccgg cattactatg cttctaacgg accgaaacct aaacacaacc
ttttttgacc ct-gcaggag gcggagaccc cattctttat caacatct
>Cichlidae_Biotodoma_cupido_1_1
nnnnnnnnnn nnnnnnnnnn nnnnnnnnnn nnnnnnnnnn nnnnnnnnnn nnnnnnnnnn
nnnnnnnnnn nnnnnnnnnn nnnnnnnnnn nnnnnnnagc tctataatgt catcgtaact
gcacacgcct tcgtaataat ctttttcatg gttatgcctg taataattgg aggtttcggt
aattgattaa tcccccttat aatcggagcc cccgacatag ccttcccccg aataaataac
ataagctttt gactcctcc- ctcccgcact tctccttctc cttgcctccg caagcgtgga
ggcaggggtt gggacaggat ggactgtata cccaccacta gcgggtaacc tagcccacac
cggcccctcc gttgacctag cgattttttc tcttcatctg gctggtgcct cctcaatctt
gggagcaatc aactttatca ccaccattat taacataaaa -gcacgatcc attgtcatat
tcaaacttcc cctatttgtg tgagcactct ttatcactgc ca-tcctcct cctaatttcc
ctgccagttc ttgctgccag catcaccatg ctccttactg atcgaaactt aaacacaacc
ttcttnnnnn nnnnnnnnnn nnnnnnnnnn nnnnnnnnnn nnnnnnnn
>Cichlidae_Bujurquina_zamorensis_1_1
nngtatttgg tgcctgggcc gg-aatagta ggaactgcat taagcctgct aattcgagca
gaattaagcc agccaggctc actccttgga gacgaccaaa tttataatgt aattgttacc
gcacatgcct ttgtaataat tttctttata gtcataccaa ttataattgg aggctttgga
aactgactca ttccactaat gctcggagct cctgacatgg cctttccacg aataaacaac
ataagctttt gactactac- ccccctcatt tcttcttctc ttagcctcct caggagttga
agcaggagca ggaacaggat gaactgttta tccgccctta gctggtaatc tagcacacgc
tggcccctcc gtagatttaa ccattttttc ccttcacttg gccggtgtct cctcaattct
cggagcaatc aattttatta ccacaattat taatataaaa -cccccagcc atttccttat
atcaagtacc tttatttgta tgggcacttc taattaccgc cg-tgcttct tttattatcc
ctcccagtcc ttgctgccgg cattaccata cttttgactg accgaaatct atacaccacc
ttttttgacc ctnnnnnnnn nnnnnnnnnn nnnnnnnnnn nnnnnnnn
>Cichlidae_Cichla_kelberi_1_1
nnnnnnnnnn nnnnnnnnnn nnnnnnnnnn nnnnnnnnnn nnnnnctact aattcgagca
gaactaagcc aaccaggctc tctcctcgga gacgatcaaa tttacaacgt tatcgttact
gcacatgcct ttgtaataat tttctttata gttataccaa tcatgatcgg aggctttgga
aactgactaa ttccactaat gattggcgcc cccgacatag cctttccccg aataaataat
atgagcttct gacttcttc- ccccctcatt cctccttctc ctggcctcct ctggcgttga
agctggtgct ggaacaggat gaactgtcta ccctccacta gcgggaaacc tagcgcatgc
tggaccatct gtcgatttaa ctatcttttc acttcacctg gccggtgtgt cctcaatcct
cggggcaatt aactttatta ctacaattat taacataaaa -cccccagcc atctcccaat
atcaaacacc cctatttgtt tgagccctct taattaccgc tg-tccttct tctcctgtcc
cttccagttc ttgctgccgg aatcacaata cttctaactg accgaaactt aannnnnnnn
nnnnnnnnnn nnnnnnnnnn nnnnnnnnnn nnnnnnnnnn nnnnnnnn
>Cichlidae_Cichla_monoculus_1_1
nnnnnnnnnn nnnnnnnnnn nnnnnnnnnn nnnnnnnnnn nnnnnctact aattcgagca
gaactaagcc aaccaggctc tctcctcgga gacgatcaaa tttataacgt tattgttacc
gcacatgcct ttgtaataat tttctttata gttataccaa tcatgattgg aggctttgga
aactgactaa ttccactaat gattggcgcc cccgacatag cctttccccg aataaataat
atgagcttct gacttcttc- ccccctcatt cctccttctc ctggcctcct ctggcgttga
agctggtgct ggaacaggat gaactgtcta tcctccacta gcgggaaacc tagcgcatgc
tggaccatct gtcgatttaa ctatcttttc acttcacctg gccggtgtgt cctcaatcct
tggggcaatt aactttatca ctaccattat taacataaaa -cccccagcc atctccccat
atcaaacacc cctatttgta tgagcccttc taattaccgc tg-tccttct tctcctgtcc
cttccagttc ttgctgccgg aatcacaata cttctaactg accgaaactt aannnnnnnn
nnnnnnnnnn nnnnnnnnnn nnnnnnnnnn nnnnnnnnnn nnnnnnnn
>Cichlidae_Cichla_monoculus_2_1
tagtatttgg tgcttgagcc gg-aatagtg ggaactgcac taagcctact aattcgagca
gaactaagcc aaccaggctc tctcctcgga gacgatcaaa tttacaacgt tatcgttact
gcacatgcct ttgtaataat tttctttata gttataccaa tcatgatcgg aggctttgga
aactgactaa ttccactaat gattggcgcc cccgacatag cctttccccg aataaataat
atgagcttct gacttcttc- ccccctcatt cctccttctc ctggcctcct ctggcgttga
agctggtgct ggaacagggt gaactgtcta ccctccacta gcgggaaacc tagcgcatgc
tggaccatct gtcgatttaa ctatcttttc acttcacctg gccggtgtgt cctcaatcct
cggggcaatt aactttatta ctacaattat taacataaaa -cccccagcc atctcccaat
atcaaacacc cctatttgtg tgagccctcc taattaccgc tg-tccttct tctcctgtcc
cttccagttc ttgctgccgg aatcacaata cttctaactg accgaaactt aaatacaacc
ttctttgacc cc-gcgggag gaggannnnn nnnnnnnnnn nnnnnnnn
>Cichlidae_Cichla_piquiti_1_1
nnnnnnnnnn nnnnnnnnnn nnnnnnnnnn nnnnnnnnnn nnnnnctact aattcgagca
gaactaagcc aaccaggctc tctcctcgga gacgatcaaa tttacaacgt tatggttacc
gcacatgcct ttgtaataat tttctttata gttataccaa tcataatcgg aggctttggg
aattgactaa ttccactaat aatcggcgcc cctgacatag cctttccccg aataaataac
atgagcttct gacttctcc- ccccctcatt cctccttctc ctggcctcct caggtgttga
agctggtgct ggaacaggat gaactgtcta ccctccgcta gcagggaacc tagcgcatgc
cggaccatct gttgatttaa ctatcttttc acttcaccta gccggtgtgt cctcaatcct
tggtgcaatt aactttatta ctacaattat taacataaaa -cccccggct atctcccaat
atcaaacacc cctatttgta tgagccctcc taattaccgc tg-tccttct tctcctctcc
cttccagttc ttgctgccgg aattacaata cttctgactg accgaaactt aannnnnnnn
nnnnnnnnnn nnnnnnnnnn nnnnnnnnnn nnnnnnnnnn nnnnnnnn
>Cichlidae_Crenicara_punctulata_1_1
nnnnnnnnnn nnnnnnnnnn nnnnnnnnnn nnnnnnnnnn nnnnnnnnnn nnnnnnnnnn
nnnnnnnnnn nnnnnnnnnn nnnnnnnnnn nnnnnnnaaa tttataatgt tgtcgtcacc
gcacacgctt ttgtaataat cttttttata gtaataccta ttataatcgg ggggttcggc
aactgactta tccccctgat aatcggcgcc cccgatatgg ccttcccccg tatgaataac
ataagcttct gacttctcc- ccccctcatt cttcctcctc ctagcttcct caggggtcga
agccggagtg ggcacaggat gaaccgtgta ccccccattg gcaagcaacc tcgcacatgc
gggcccgtcc gtagatttag ccatcttttc actccattta gcaggtatct cctcaatctt
aggagcattc aattttatta ctaccattat taatataaaa -cccccgtct atttgtatgc
accagctacc gctattcatc tgatcact-t ccatcaccgc tgtttcttct cctgctatcc
cttccagtcc ttgctgccag cattaccata ctcctcactg accgaaattt aaatacaacc
ttcttnnnnn nnnnnnnnnn nnnnnnnnnn nnnnnnnnnn nnnnnnnn
>Cichlidae_Mesoheros_festae_1_1
tagtttttgg tgcctgagcc gg-aatagta ggaaccgcat taagcctatt gatccgagca
gaactcagcc aaccaggctc tctccttgga gatgaccaga tttataatgt aatcgttact
gcacacgcct ttgtaataat tttctttata gtcatgccta tcataattgg gggctttggg
aactgactaa ttccgcttat gatcggagcc ccagacatag ccttcccacg aataaacaac
atgagctttt gacttctgc- ctccctcatt cctcctcctc ctctcctcat cgggggttga
agctggcgcc gggacagggt gaactgtcta ccccccacta gcaggcaacc tcgcgcacgc
tggcccctca gttgacctaa ccatcttttc tctccaccta gcaggaatct cgtctattct
tggagcaatc aattttatta ccacaatcat caacatgaag -cccccaaca atttccccgt
atcaaacacc cctgtttatt tgggcacttt taattaccgc ca-tcctact cctgctatcc
ctgccagtcc ttgccgctgg cattactatg cttttaaccg accnnnnnnn nnnnnnnnnn
nnnnnnnnnn nnnnnnnnnn nnnnnnnnnn nnnnnnnnnn nnnnnnnn
>Cichlidae_Neetroplus_nematopus_1_1
tagtttttgg tgcttgggcc gg-aatagta ggcaccgcat taagcctgtt gatccgagca
gaactcagcc aaccaggctc tctccttgga gacgaccaga tttataacgt tattgtaact
gcacacgcct ttgtaataat tttctttata gtcataccca ttataattgg aggcttcggc
aactgactaa tccccctcat gattggcgcc cccgacatgg ccttcccacg aataaacaac
ataagttttt gactgcttc- ccccctcatt tctcctcctc ctcgcttcct caggagttga
ggctggtgct gggacaggat gaaccgtcta tcccccacta gcaggcaatc tagcacatgc
tggcccttca gttgacctaa ccatcttttc cctccattta gcaggggtct catccatcct
tggagcaatt aactttatta ccacaattat taacataaag -cccccagcc atctcccagt
accagacacc cctgtttgtt tgagcactct taattaccgc tg-tcctgct ccttctgtcc
cttccagtcc ttgccgccgg cattaccatg cttttaacag accgaaacct aaacacaacc
ttctttgacc ca-gcaggag gcggagaccc catcctctac caacacct
>Cichlidae_Satanoperca_pappaterra_1_1
tagtatttgg tgcttgagct gg-aatagta ggcaccgcat tgagcctagt tattcgagca
gaacttagtc agcctggctc tctccttgga gacgatcaaa tttataatgt agttgttact
gcacatgcct ttgtaataat tttctttata gtcatgccca tcataattgg agggtttggc
aactgactta tcccactaat aattggcgcc ccagacatag cattcccccg aataaataat
ataagctttt gactattgc- ccccttcatt tcttctcctt ttagcctcct ccggagttga
agctggagtc ggaacaggat gaaccgtcta cccacctcta gcagggaacc tagcacacgc
tggcccatcc gttgatctag ctatcttctc acttcaccta gctggggttt cctcgatttt
aggggcaatt aacttcatta ctacaattat taatatgaaa -cccccagct atttcccaat
atcaaacacc tttatttatt tgagcacttt taattaccgc ta-ttcttct attattgtcc
ctaccagttc tcgctgccgg catcacaata cttttaacgg accgaaactt aaatacaacc
ttctttgacc cg-gcagggg gagggnnnnn nnnnnnnnnn nnnnnnnn
>Galaxiidae_Galaxias_maculatus_1_1
tagtatttgg tgcttgagcc gg-tatagtt ggcacagctc taagcctgtt aattcgggca
gagctaagcc agccaggtgc tcttttaggt gacgaccaga tttataatgt aatcgtcaca
gcacacgcct tcgtaataat tttctttata gtaataccta tcatgattgg aggctttgga
aactggctaa ttccacttat gattggggct ccggatatag catttccccg tatgaacaac
ataagctttt ggctactcc- ccccctcttt tcttcttctt ttagcttcct ctggcgttga
agccggggct ggtacgggct gaactgttta ccccccttta gcaggtaatc ttgctcatgc
tggagcttcc gtagacctga ctatcttttc cctacactta gcagggatct cttcaatctt
aggtgcaatt aacttcatta ccacaattat taacatgaaa -ccacctgct atctcccaat
atcagacccc tttatttgta tgggcagtct taattactgc cg-tccttct tcttctttct
ttacccgttc ttgctgcggg aattacgata ctattgacgg accggaacct aaatacgact
ttcttcgacc ct-gccggtg ggggagatcc tattctgtac cagcattt
>Galaxiidae_Galaxias_platei_1_1
tagtatttgg tgcctgggcc gg-catggtt ggcacagccc taagcctgtt aatccgggca
gagctgagcc agccaggggc ccttctgggt gatgaccaga tttataatgt gatcgtcact
gcacacgcct tcgtaataat tttctttata gtaataccaa tcatgattgg aggcttcggg
aactgattaa tcccccttat gattggggcc cccgatatag cattccctcg aatgaacaac
atgagctttt gacttctcc- ccccttcctt ccttcttctg ttagcctctt ccggcgtaga
agcaggggct ggcacagggt gaaccgtcta ccccccattg gccggtaacc tagcacacgc
cggggcctct gtagatctga caattttctc cctgcacctt gcaggaattt cttcaatcct
gggcgcaatc aacttcatca caacaattat taatatgaag -cccccagca atctcacagt
atcagacccc cctattcgtg tgggccgttt taatcacagc tg-tgctcct ccttctctcg
cttcccgtcc tcgctgctgg gatcacaata ctcttaacag atcgaaacct aaatacaacc
ttcttcgacc ct-gctgggg gaggggatcc cattctctac caacacct
>Gobiidae_Sicydium_salvini_1_1
ttgttttcgg tgcctgagca gg-aatagtg ggcactgccc tcagcctact tatccgagct
gaactaagtc aacccggggc ccttctgggt gacgaccaaa tttacaatgt aattgttact
gcacatgcct ttgtaataat tttctttata gtaataccaa ttatgattgg aggctttgga
aactgactta ttccattaat gattggagcg cccgacatgg ccttccctcg aatgaacaac
atgagctttt gactgcttc- ccccttcatt cctactattg ttagcatctt caggtgttga
ggcaggggct gggactggtt gaacagtcta ccctcctcta gcaggcaacc ttgctcatgc
aggagcttct gtagatttaa caattttctc ccttcatctc gcaggaattt cctcaattct
tggtgcaatc aattttatca caaccattct aaacatgaaa -cctcccgca atctcacaat
accaaacacc tctctttgtg tgggccgtcc ttattacagc ag-ttctatt actactgtct
cttcctgttc ttgcagctgg cattacaatg ctactaacag accgaaacct aaacacaacc
ttctttgacc ca-tcaggag gaggggatcc tattttatac caacatct
>Loricariidae_Dekeyseria_scaphirhynchus_1_1
tggtatttgg tgcctgagcc gg-aatggtt ggtacagccc tcagcctctt aattcgggcc
gagctaagcc aacccggctc cctactgggt gacgaccaaa tctataacgt catcgttact
gcacatgcct ttgtaataat tttctttata gttataccaa tcataattgg aggttttgga
aattgactgg taccactaat aattggggcc cctgatatgg ctttccctcg aataaataac
ataagctttt gattattac- ccccatcatt ccttctcttg ctagcctcct caggggttga
agcgggggcg ggaacaggtt gaaccgtata tcccccatta gctggaaatc tagcccatgc
aggagcctca gtagacctaa ccattttttc acttcaccta gctggtgttt cctcaattct
tggggcaatt aattttatta ccacaatcat caacataaaa -cccccggcc atctcacaat
atcaaacccc attattcgtt tgatctgttt taattacagc cg-tcctgct cctactctca
ctacctgttc tagctgctgg tattacaata ttattaacag accgaaactt aaacaccacc
ttctttgatc ct-gcannnn nnnnnnnnnn nnnnnnnnnn nnnnnnnn
>Loricariidae_Hemiancistrus_medians_1_1
nnnnnnnnnn ngcctgagcc gg-aatagtt ggcacagctc tcagcctttt aattcgggct
gagttgagcc aacctggctc tctactaggt gacgaccaaa tttataatgt catcgttact
gcacacgcct tcgtaataat tttctttatg gtaataccaa ttataatcgg aggattcgga
aattgactag taccattaat gattggagca cccgacatgg ccttcccacg aataaataat
ataagcttct gactactcc- ccccatcatt cctcctcttg ctagcctctt caggggttga
agcaggggca gggacgggtt gaactgttta tccacccctc gccggaaacc tggctcacgc
aggggcttct gtagacctga ccattttttc acttcaccta gctggtgtct cttcaattct
tggagcaatt aactttatca ctactatcat taatataaaa -cctccagct atttcacaat
accaaacccc tttatttgta tgagctgtgc ttgttacagc cg-ttttact cttgctttca
ctacccgtcc tagctgccgg tattacaatg ctgctaacag accgaaattt aaatactacc
ttcttcgacc cc-gcagggg gtggagaccc aatcctctac caacacct
>Loricariidae_Hemiancistrus_medians_2_1
nnnnnnnnnn ngcctgagcc gg-aatagtt ggcacagctc tcagcctttt aattcgggct
gagttgagcc aacctggctc tctactaggt gacgaccaaa tttataatgt catcgttact
gcacacgcct tcgtaataat tttctttatg gtaataccaa ttataatcgg aggattcgga
aattgactag taccattaat gattggagca cccgacatgg ccttcccacg aataaataat
ataagcttct gactactcc- ccccatcatt cctcctcttg ctagcctctt caggggttga
agcaggggca gggacgggtt gaactgttta tccacccctc gccggaaacc tggctcacgc
aggggcttct gtagacctga ccattttttc acttcaccta gctggtgtct cttcaattct
tggagcaatt aactttatca ctactatcat taatataaaa -cctccagct atttcacaat
accaaacccc tttatttgta tgagctgtgc ttgttacagc cg-ttttact cttgctttca
ctacccgtcc tagctgccgg tattacaatg ctgctaacag accgaaattt aaatactacc
ttcttcgacc cc-gcagggg gtggagaccc aatcctctac caacacct
>Loricariidae_Isbrueckerichthys_alipionis_1_1
tggtatttgg tgcctgagct gg-gatggtt ggcacggctt taagcctgct aatccgagcc
gaactaagcc agccaggctc cctcctaggc gacgaccaga tttanaacgt catcgttact
gcacacgctt tcgtaataat tttctttata gtaataccga tcatgatcgg gggttttgga
aactgactag taccccttat aattggggca ccagacatag catttccccg tataaacaac
atgagcttct gattactcc- ccccgtcctt cctcctcctg ctagcctctt caggggttga
ggccggagcc ggaacaggct gaacagttta cccccctctc gccggaaacc tagcccacgc
aggggcttca gttgatttga ctatcttttc acttcacctg gccggtgtat cctcaatctt
aggagcaatc aacttcatta ccactatcat caacataaaa -cccccagcc atctcccaat
accagacccc tttatttgtc tgagccgtgc tcattacagc cg-tccttct tcttctctcc
ctaccggtgc tagccgccgg cattacaata ctactaacag accggaactt aaacaccact
ttctttgatc ct-gcagggg gtggggaccc aattctttac caacactt
>Loricariidae_Isbrueckerichthys_alipionis_2_1
tggtatttgg tgcctgagct gg-gatggtt ggcacggctt taagcctgct aatccgagcc
gaactaagcc agccaggctc cctcctaggc gacgaccaga tttanaacgt catcgttact
gcacacgctt tcgtaataat tttctttata gtaataccga tcatgatcgg gggttttgga
aactgactag taccccttat aattggggca ccagacatag catttccccg tataaacaac
atgagcttct gattactcc- ccccgtcctt cctcctcctg ctagcctctt caggggttga
ggccggagcc ggaacaggct gaacagttta cccccctctc gccggaaacc tagcccacgc
aggggcttca gttgatttga ctatcttttc acttcacctg gccggtgtat cctcaatctt
aggagcaatc aacttcatta ccactatcat caacataaaa -cccccagcc atctcccaat
accagacccc tttatttgtc tgagccgtgc tcattacagc cg-tccttct tcttctctcc
ctaccggtgc tagccgccgg cattacaata ctactaacag accggaactt aaacaccact
ttctttgatc ct-gcagggg gtggggaccc aattctttac caacactt
>Loricariidae_Isbrueckerichthys_duseni_1_1
tggtatttgg tgcctgagct gg-gatggtt ggcacggctt taagcctgct aatccgagcc
gaactaagcc agccaggctc cctcctaggc gacgaccaga tttacaacgt catcgttact
gcacacgctt tcgtaataat tttctttata gtaataccaa tcatgatcgg gggttttgga
aactgactag taccccttat aatcggggca ccagacatgg catttccccg tatgaataac
atgagcttct gattactcc- ccccatcctt cctcctcctg ctagcctctt caggagttga
ggccggagcc ggaacgggct gaacagttta cccccctctc gccggaaacc tagcccacgc
aggggcttca gttgatttga ccatcttttc gcttcacctg gccggtgtgt cctcaatctt
aggagcaatc aacttcatca ccactatcat taacataaaa -cccccagcc atctcccaat
accaaacccc cttatttgtc tgagccgtgc tcattacagc cg-tccttct tcttctctcc
ctaccagtgc tagccgccgg cattacaata ctactaacag accgaaactt aaacaccacc
ttctttgacc ct-gcagggg gtggagaccc rattctttac cagcactt
>Loricariidae_Isbrueckerichthys_duseni_2_1
tggtatttgg tgcctgagct gg-gatggtt ggcacggctt taagcctgct aatccgagcc
gaactaagcc agccaggctc cctcctaggc gacgaccaga tttacaacgt catcgttact
gcacacgctt tcgtaataat tttctttata gtaataccaa tcatgatcgg gggttttgga
aactgactag taccccttat aatcggggca ccagacatgg catttccccg tatgaataac
atgagcttct gattactcc- ccccatcctt cctcctcctg ctagcctctt caggagttga
ggccggagcc ggaacgggct gaacagttta cccccctctc gccggaaacc tagcccacgc
aggggcttca gttgatttga ccatcttttc gcttcacctg gccggtgtgt cctcaatctt
aggagcaatc aacttcatca ccactatcat taacataaaa -cccccagcc atctcccaat
accaaacccc cttatttgtc tgagccgtgc tcattacagc cg-tccttct tcttctctcc
ctaccagtgc tagccgccgg cattacaata ctactaacag accgaaactt aaacaccacc
ttctttgacc ct-gcagggg gtggagaccc rattctttac cagcactt
>Loricariidae_Isbrueckerichthys_epakmos_1_1
tggtatttgg tgcctgagct gg-gatggtt ggcacggctt taagcctgct aatccgagcc
gaactaagcc agccaggctc cctcctaggc gacgaccaga tttacaacgt catcgttact
gcacacgctt tcgtaataat tttctttata gtaataccaa tcatgatcgg gggttttgga
aactgactag taccccttat aatcggggca ccagacatgg catttccccg tatgaataac
atgagcttct gattactcc- ccccatcctt cctcctcctg ctagcctctt caggagttga
ggccggagcc ggaacgggct gaacagttta cccccctctc gccggaaacc tagcccacgc
aggggcttca gttgatttga ccatcttttc gcttcacctg gccggtgtat cctcaatctt
aggagcaatc aacttcatca ccactatcat caacataaaa -cccccagcc atctcccaat
accaaacccc tttatttgtc tgagccgtgc tcattacagc cg-tccttct tcttctctcc
ctaccagtgc tagccgccgg cattacaata ctactaacag accgaaactt aaacaccacc
ttctttgacc ct-gcagggg gtggagaccc rattctttac caacactt
>Loricariidae_Lasiancistrus_schomburgkii_1_1
nnnnnnntgg tgcctgagcc gg-aatggtt ggtacagctc tcagtctctt aatccgagcc
gagctaagcc aacccggttc cctactaggt gatgaccaaa tctataacgt catcgtcacc
gcacacgcct tcgtaataat tttctttatg gtaatgccaa ttatgattgg aggctttgga
aactgactag tgccactaat aattggagca cctgatatag ccttcccacg aataaataat
ataagcttct gactactcc- ccccatcatt ccttctccta ttggcctctt caggagttga
agcaggggca ggaacaggct gaaccgtata tccccctctt gccggaaatc tagcccacgc
aggagcttca gtagacctaa ccatcttttc acttcaccta gcgggtgtct cttcaattct
gggtgcaatt aactttatta ctacaatcat caacatgaaa -cccccagcc atctcgcaat
accagacccc tttatttgtg tgggctgtgc ttattacagc tg-tcctact tctactctca
ctgcccgttt tagctgccgg cattacaata ctgctaacag accgaaacct aaacaccaca
ttcttcgacc ct-gcaggag gcggagatcc aattctttat caacacct
>Loricariidae_Lasiancistrus_schomburgkii_2_1
nnnnnnntgg tgcctgagcc gg-aatggtt ggtacagctc tcagtctctt aatccgagcc
gagctaagcc aacccggttc cctactaggt gatgaccaaa tctataacgt catcgtcacc
gcacacgcct tcgtaataat tttctttatg gtaatgccaa ttatgattgg aggctttgga
aactgactag tgccactaat aattggagca cctgatatag ccttcccacg aataaataat
ataagcttct gactactcc- ccccatcatt ccttctccta ttggcctctt caggagttga
agcaggggca ggaacaggct gaaccgtata tccccctctt gccggaaatc tagcccacgc
aggagcttca gtagacctaa ccatcttttc acttcaccta gcgggtgtct cttcaattct
gggtgcaatt aactttatta ctacaatcat caacatgaaa -cccccagcc atctcgcaat
accagacccc tttatttgtg tgggctgtgc ttattacagc tg-tcctact tctactctca
ctgcccgttt tagctgccgg cattacaata ctgctaacag accgaaacct aaacaccaca
ttcttcgacc ct-gcaggag gcggagatcc aattctttat caacacct
>Loricariidae_Lasiancistrus_schomburgkii_3_1
nnnnnnntgg tgcctgagcc gg-aatggtt ggtacagctc tcagtctctt aatccgagcc
gagctaagcc aacccggttc cctactaggt gatgaccaaa tctataacgt catcgtcacc
gcacacgcct tcgtaataat tttctttatg gtaatgccaa ttatgattgg aggctttgga
aactgactag tgccactaat aattggagca cctgatatag ccttcccacg aataaataat
ataagcttct gactactcc- ccccatcatt ccttctccta ttggcctctt caggagttga
agcaggggca ggaacaggct gaaccgtata tccccctctt gccggaaatc tagcccacgc
aggagcttca gtagacctaa ccatcttttc acttcaccta gcgggtgtct cttcaattct
gggtgcaatt aactttatta ctacaatcat caacatgaaa -cccccagcc atctcgcaat
accagacccc tttatttgtg tgggctgtgc ttattacagc tg-tcctact tctactctca
ctgcccgttt tagctgccgg cattacaata ctgctaacag accgaaacct aaacaccaca
ttcttcgacc ct-gcaggag gcggagatcc aattctttat caacacct
>Loricariidae_Pareiorhaphis_hystrix_1_1
nnnnnnnnnn nnnnnnnnnn nnnnnnnnnn nnnnnnnnnn nnnnnnnnnn nnnnnnnnnn
nnnnnnnnnn nnnnnnnnnn nnnnnnnnnn nnnnnnnnnn nttataacgt catcgttact
gcacacgctt ttgtaataat tttctttata gtaataccaa tcatgatcgg gggctttgga
aactggctag tgccccttat aatcggggcg ccagacatgg catttccccg tatgaataac
atgagcttct ggctactcc- ccccgtcctt cctccttctg ctggcctctt caggcgttga
ggccggagca ggaacgggct ggacagttta cccccctctc tccggaaacc tagcccacgc
aggggcttca gttgatctaa ccatcttttc gcttcacctg gccggtgtat cctcaatctt
aggtgcaatc aacttcatta ccactattat caacataaaa -cccccagcc atctctcaat
accaaacccc cttatttgtc tgggccgtac tcattacagc cg-tccttct tcttctctcc
ctaccagtgc tagccgccgg cattacaata ctactaacag accgaaannn nnnnnnnnnn
nnnnnnnnnn nnnnnnnnnn nnnnnnnnnn nnnnnnnnnn nnnnnnnn
>Loricariidae_Pareiorhaphis_splendens_1_1
nnnnnnnnnn nnnnnnnnnn nnnnnnnnnn nnnnnnnnnn nnnnnnnnnn nnnnnnnnnn
nnnnnnnnnn nnnnnnnnnn nnnnnnnnnn nnnnnnnnnn nttacaacgt catcgttact
gcacacgctt tcgtaataat tttctttata gtaataccaa tcatgatcgg gggctttgga
aactggctag taccccttat aattggggca ccagacatgg catttccacg tataaataat
atgagtttct ggctactcc- ccccatcctt cctcctcctg ctggcctcct caggggtcga
agcaggagct ggaacgggct ggacggttta tccccctctc gccggaaacc tagctcacgc
aggggcttca gttgatctaa ccatcttttc acttcaccta gccggtgtat cctcaatctt
aggggcaatc aacttcatca ccactattat caacataaaa -cccccagcc atctcccaat
accaaacccc cctatttgtc tgggctgtgc tcattacagc cg-tccttct tcttctctcc
ctaccagtgc tagccgccgg cattacaata ctactaacag accgaaannn nnnnnnnnnn
nnnnnnnnnn nnnnnnnnnn nnnnnnnnnn nnnnnnnnnn nnnnnnnn
>Loricariidae_Pareiorhaphis_splendens_2_1
nnnnnnnnnn nnnnnnnnnn nnnnnnnnnn nnnnnnnnnn nnnnnnnnnn nnnnnnnnnn
nnnnnnnnnn nnnnnnnnnn nnnnnnnnnn nnnnnnnnnn nttacaacgt catcgttact
gcacacgctt tcgtaataat tttctttata gtaataccaa tcatgatcgg gggctttgga
aactggctag taccccttat aattggggca ccagacatgg catttccacg tataaataat
atgagtttct ggctactcc- ccccatcctt cctcctcctg ctggcctcct caggggtcga
agcaggagct ggaacgggct ggacggttta tccccctctc gccggaaacc tagctcacgc
aggggcttca gttgatctaa ccatcttttc acttcaccta gccggtgtat cctcaatctt
aggggcaatc aacttcatca ccactattat caacataaaa -cccccagcc atctcccaat
accaaacccc cctatttgtc tgggctgtgc tcattacagc cg-tccttct tcttctctcc
ctaccagtgc tagccgccgg cattacaata ctactaacag accgaaannn nnnnnnnnnn
nnnnnnnnnn nnnnnnnnnn nnnnnnnnnn nnnnnnnnnn nnnnnnnn
>Loricariidae_Pareiorhaphis_splendens_3_1
nnnnnnnnnn nnnnnnnnnn nnnnnnnnnn nnnnnnnnnn nnnnnnnnnn nnnnnnnnnn
nnnnnnnnnn nnnnnnnnnn nnnnnnnnnn nnnnnnnnnn nttacaacgt catcgttact
gcacacgctt tcgtaataat tttctttata gtaataccaa tcatgatcgg gggctttgga
aactggctag taccccttat aattggggca ccagacatgg catttccacg tataaataat
atgagtttct ggctactcc- ccccatcctt cctcctcctg ctggcctcct caggggtcga
agcaggagct ggaacgggct ggacggttta tccccctctc gccggaaacc tagctcacgc
aggggcttca gttgatctaa ccatcttttc acttcaccta gccggtgtat cctcaatctt
aggggcaatc aacttcatca ccactattat caacataaaa -cccccagcc atctcccaat
accaaacccc cctatttgtc tgggctgtgc tcattacagc cg-tccttct tcttctctcc
ctaccagtgc tagccgccgg cattacaata ctactaacag accgaaannn nnnnnnnnnn
nnnnnnnnnn nnnnnnnnnn nnnnnnnnnn nnnnnnnnnn nnnnnnnn
>Loricariidae_Pareiorhaphis_steindachneri_1_1
nnnnnnnnnn nnnnnnnnnn nnnnnnnnnn nnnnnnnnnn nnnnnnnnnn nnnnnnnnnn
nnnnnnnnnn nnnnnnnnnn nnnnnnnnnn nnnnnnnnnn nttataacgt catcgttact
gcacacgctt ttgtaataat tttctttata gtaataccaa tcatgatcgg gggctttgga
aactggctag taccccttat aatcggggca ccagacatgg catttccacg catgaataac
ataagcttct ggctactcc- ccccatcctt cctccttctg ctggcctctt caggggttga
agccggagcc ggaacgggtt ggacagttta tccccctctc gccggaaacc tagcccacgc
aggggcttca gttgatctga ccatcttttc gcttcacctg gccggtgtat cctcaatctt
aggtgcaatc aacttcatta ccactattat caacatgaaa -cctccagcc atctcccaat
accaaacccc cttgtttgtc tgggctgtac tcattacagg cg-tccttct tcttctctcc
ctaccagtac tagccgccgg cattacaata ctactaccag accgaaannn nnnnnnnnnn
nnnnnnnnnn nnnnnnnnnn nnnnnnnnnn nnnnnnnnnn nnnnnnnn
>Loricariidae_Pareiorhina_rudolphi_1_1
tagtatttgg tgcctgagct gg-aatggtt ggcacagctc taagcctact aatccgggcc
gagctaagcc aaccaggctc cctcctaggg gacgaccaaa tttataacgt catcgttact
gcacacgctt tcgtaataat tttctttata gtaataccaa ttatgattgg aggctttgga
aactgactgg taccccttat aatcggggca ccagacatag cattcccccg cataaataat
ataagcttct gattactcc- ccccatcctt cctcctccta ttggcctctt caggggttga
agcaggagcc ggaacgggct gaacagtcta cccccctctt gctgggaacc tggcccacgc
aggagcttcg gttgacttaa ccatcttttc acttcaccta gccggtgtat cttcaatctt
gggggcaatt aacttcatta ctactattat taacatgaaa -cccccagcc atctcccagt
accaaacccc cctatttgta tgagccgtac tcatcacagc cg-tccttct cctcctctcc
ctaccagtgc tagctgccgg cattacaatg ctactaacag accgaaactt aaataccacc
ttctttgacc ct-gcagggg gtggagaccc cattctttac cagcattt
>Loricariidae_Peckoltia_braueri_1_1
tagtatttgg tgcctgagcc gg-aatagtt ggcacagctc tcagcctttt aattcgagct
gaattgagcc aacccggctc cctattaggc gatgaccaaa tttataatgt catcgttact
gcacatgcct tcgtaataat tttctttatg gtaataccaa ttataatcgg aggttttgga
aattgactag taccattaat gattggagcc cccgatatgg ccttcccacg aataaataat
ataagcttct gattactcc- ccccatcatt tcttctctta ttagcctctt caggaattga
agcaggagca ggaacaggtt gaactgtata ccctcccctc gctggaaatt tagctcacgc
aggagcctca gttgacctaa ctatcttttc acttcaccta gctggtgttt cttcaattct
aggagcaatt aattttatca ctactattat taacataaaa -cccccagcc atttctcaat
accaaactcc tttatttgta tgagctgtgc ttatcacagc tg-ttctact tcttctttca
cttcctgttt tagccgctgg tattacaata ctgctaacag accgaaattt aaatactacc
ttcttcgacc ct-gctggag gtggagaccc aatcctctat caacactt
>Loricariidae_Peckoltia_vittata_3_1
tagtatttgg tgcctgagcc gg-aatagtt ggcacagctc tcagcctttt aattcgagct
gaattgagyc aacccggctc tctactaggc gatgaccaaa tttataatgt catcgttact
gcacatgcct tcgtaataat tttctttatg gtaataccaa ttataattgg aggttttgga
aattgactag taccactaat gattggagcc cccgatatgg ccttcccacg aataaataat
atgagcttct gattactcc- ccccatcatt tcttctctta ctagcctctt caggagttga
agcaggggca ggaacaggtt gaactgtata ccctcccctc gctggaaatt tagctcacgc
aggggcttca gttgacctaa ctatcttttc acttcaccta gctggtgtct cttcaattct
aggagcaatt aattttatca ctactattat taacataaaa -cccccagct atttctcaat
accaaactcc tttatttgta tgagctgtgc ttatcacagc tg-ttctact tcttctttca
cttcccgttt tagccgctgg tattacaata ctgctaacag accgaaattt aaatactacc
ttcttcgacc ct-gctggag gtggagaccc aatcctctac caacactt
>Loricariidae_Pseudacanthicus_leopardus_3_1
nnnnnnnnnn ngcttgagcc gg-aatggtt ggcacagccc tcagcctttt aattcgagct
gagctaagcc aacccggttc tctactaggt gatgaccaaa tttataatgt catcgttact
gcacatgcct ttgtaatgat tttctttata gtaataccaa ttatgattgg aggctttgga
aactgactag taccactaat aattggagca cctgacatag cctttccacg aataaataat
ataagcttct gactacttc- caccttcatt ccttttacta ctagcctctt caggagttga
ggcgggagca gggacaggtt ggactgtata tcctccactc gctggaaatt tagcccacgc
aggagcttca gtagacctta ctatcttttc acttcatcta gctggtgtct cctcaattct
tggagcaatt aactttatca ctacaatcat taatataaaa -cccccagct atttcacaat
accaaacccc tttatttgta tgagccttac ttattacagc tg-tactact cctactttca
ctgcctgttc tagctgctgg aattacaatg ttactaacag accgaaacct aaatactacc
ttcttcgacc ct-gcaggag gcggggaccc aatcctttac caacactt
>Loricariidae_Pterygoplichthys_gibbiceps_1_1
tagtatttgg tgcctgagcc gg-aatggtt ggcacagctc tcagcctttt aattcgggct
gaattaagcc aacccggctc cctactaggt gatgaccaaa tttataatgt catcgttact
gcacatgcct tcgtaataat cttctttata gtaataccaa ttataatcgg aggctttgga
aattgactag tcccactaat aattggagca cccgacatag ccttcccacg aataaataat
atgagcttct gactactcc- cgccatcatt ccttctccta ttagcctcct caggagttga
agcaggggca ggaacaggtt gaactgtata cccacccctc gctggaaacc tagcccatgc
aggagcttca gttgatctaa ccatcttttc acttcaccta gctggtgttt cttcaatttt
aggagcaatt aactttatta ctactattat taatatgaaa -cccccagcc atttctcaat
accaaactcc tttatttgtg tgagctgtac ttattacagc tg-tgttact cctgctttca
ctacccgttc tagctgctgg tattacaatg ttgctaacag accgaaattt aaatactacc
ttctttgatc ct-gcaggag gtggagaccc aattctatac caacactt
>Poeciliidae_Carlhubbsia_stuarti_1_1
tagtatttgg cgcttgagcc gg-catagta ggaacagctc ttagcctctt aatccgggct
gagcttagtc aacctggcac cctcctaggt gatgatcaaa tttacaatgt aatcgtcaca
gctcatgcct ttgtaataat cttttttata gtaatgccaa tcataattgg cggctttggc
aactgattag tgccgctgat gattggcgct cctgacatgg ccttcccccg aatgaataat
ataagcttct gacttcttc- ccccctcgtt ccttcttctt ttagcatctt ccggagttga
ggctggggcc ggaacaggat ggactgttta tccccctctt gcggggaacc tagcacacgc
cggcccttcc gtagacctaa ctatcttttc actacactta gctggtattt cttctatcct
gggggcaatc aattttatta ccactatcat caacataaaa -ccccccgca gcctctcaat
accaaacccc cctatttgtt tgagcagtcc tgatcactgc tg-tgctctt actcctttcc
cttcctgtcc ttgccgcagg catcactata cttctaacag atcgaaatct aaacaccacc
ttctttgacc ct-gcggggg gaggagaccc aatcctctac cagcacct
>Poeciliidae_Phallichthys_amates_1_1
tggtatttgg tgcttgagcc gg-aatagtc gggacagccc taagcctctt gatccgagct
gaactaagtc aacctggcgc ctttctgggt gatgaccaaa tctacaacgt aatcgtcaca
gctcatgcct ttgtaataat ctttttcatg gttataccaa tcataatcgg gggctttggc
aattgactag tcccactaat aattggcgcc ccagacatag ccttcccccg aataaataac
ataagctttt gactactac- caccctcatt cctcctcctc ctggcttctt ccggagttga
ggctggggcc ggaacaggat gaaccgtata tccccctctc gcaggtaatt tagcccatgc
tggagcctcc gtagacttga ctatcttctc gctccactta gccggtatct cttccattct
gggggctatt aattttatta ccacaattat taatataaaa -ccccccgca gcatcccaat
accagacacc cctgtttgtc tgagcagttt tgattacagc cg-tacttct acttctctcc
ctccccgtcc ttgccgcagg tattaccatg ctcctaacag atcgaaacct aaacaccacc
ttcttcgatc ct-gcgggtg gaggagaccc aattctctat caacacct
>Poeciliidae_Phallichthys_quadripunctatus_1_1
tagtgtttgg tgcttgggcc gg-gatagta gggacagccc tgagcctctt gatccgggct
gagctcagtc agcccggcgc ccttctgggc gatgaccaga tctacaacgt aatcgtcacg
gcccatgcct tcgtaataat cttttttata gtaataccga ttataattgg gggctttggc
aattgactag tgcccttaat aatcggcgcc cctgatatgg ccttcccccg aatgaataac
ataagtttct gacttcttc- ccccctcatt cctcctcctc ctggcttctt ccggagttga
ggccggagtc ggaacagggt gaactgtcta tccacccctc gcaggaaatt tagcccatgc
tggggcctcc gtagacttgg ccatcttctc actccacttg gccggtattt cctccattct
aggggctatt aactttatca ccacaattat taatatgaaa -ccccccaca gcatcccagt
accaaacacc cctgtttgtc tgagcagttc ttattacggc tg-tacttct acttctctcc
cttcccgttc ttgccgcagg tattactata ctcctgacag atcgaaacct gaacaccacc
ttcttcgacc ct-gcgggcg gaggtgaccc aattctctac caacatct
>Poeciliidae_Phallichthys_tico_1_1
tagtgtttgg tgcttgagcc gg-gatagtc ggaacggccc taagcctact gatccgagct
gagcttagcc agcccggctc ccttctaggt gatgatcaaa tctacaacgt aatcgtcaca
gctcatgcct ttgtaataat cttttttatg gtaatgccaa ttatgattgg gggctttggc
aattgactag taccactaat aatcggcgcc cccgatatag ccttcccccg aataaataac
ataagttttt gacttctac- ccccctcttt cctcctcctc ctagcttctt ccggggtcga
ggctggggcc ggaacaggat gaacagtata ccctcctctc gcaggcaatt tagcccatgc
tggggcctcc gtagacttaa ctatcttttc acttcactta gccggtatct cttctatttt
aggtgctatt aacttcatca ccactattat taatatgaaa -ccccctgca gcatcccaat
atcaaacacc cctgtttgtc tgagcagttc taattacagc ag-tacttct acttctctcc
ctccccgtcc ttgctgcagg tatcacaatg ctcctaacgg atcgaaacct taacactact
ttcttcgacc ct-gcaggcg gaggggaccc aatcctctat caacatct
>Poeciliidae_Poecilia_parae_1_1
tagtatttgg tgcttgggcc gg-catagtg gggacagctc ttagccttct aatccgggct
gaactaagtc aaccgggagc cctcctggga gatgatcaaa tctataatgt aatcgtcact
gcccacgcct ttgtaataat cttttttata gttatgccaa ttatgatcgg tggcttcggt
aattgactag tcccgttaat aattggtgcc ccagacatgg ccttcccccg aataaataac
ataagcttct ggcttctac- ccccctcatt tctcctactc ctatcgtctt ccggagtaga
agcaggtgct ggtacgggtt gaactgttta tcctcctctc gcaagcaatt tagcccactc
tggaccctct gtagatttaa ctattttttc acttcacttg gcaggtattt cttctatttt
aggggcaatc aacttcatca caactattat taatataaaa -ccccccgca gcatcccaat
accaaacacc tttatttgtt tgatctgttt taatcacagc tg-tacttct actcctctcc
cttcctgtcc tcgccgcagg catcactatg cttcttacag accgaaatct aaacactacc
ttcttcgacc ct-gcagggg ggggagaccc tattctttac caacactt
>Poeciliidae_Poecilia_petenensis_1_1
tagtatttgg tgcttgagcc gg-catagtg ggaacagctc tgagtctttt aatccgagcc
gaactcagtc aaccaggatc cctcctaggt gatgatcaaa tttataatgt aatcgtcaca
gctcatgcct ttgtaataat cttttttata gtcatgccaa ttataattgg cggtttcggt
aattgattag taccactaat aattggtgcc cctgatatag ccttcccgcg aatgaataat
atgagcttct gacttctac- caccttcatt cctcctcctc ctcgcatcct ccggagtaga
agcgggggct ggtacaggtt gaaccgtcta ccctcctctc gcaagcaatt tagcccacgc
tggaccctcc gtagatctaa ctattttttc acttcacctg gcaggtattt cctccatcct
gggagcaatc aactttatta ccacaattat taatataaaa -ccccccgca gcatctcaat
accaaacacc cctatttgtc tgagctgtaa tgattacagc tg-tactcct acttctctcc
cttcctgtcc ttgccgctgg catcaccatg cttctaacag atcggaatct aaataccact
ttcttcgacc ct-gcaggag ggggagatcc aattcnnnnn nnnnnnnn
>Poeciliidae_Poecilia_reticulata_1_1
nnnnnnnnnn nnnnnnnnnn nnnaatagta ggaacagctt taagccttct gatccgagcc
gaactcagcc aaccaggggc cctcctggga gatgatcaaa tttataatgt aattgttaca
gctcatgcct ttgtaataat cttttttata gttatgccaa tcataattgg aggcttcggt
aattgattag ttccattaat aatcggcgct cctgacatgg cttttccccg aataaataat
ataagcttct gacttttac- caccctcatt tctccttctc ctatcatcct ctggggtgga
agcaggagcc ggtacaggat gaactgttta tcctcccctt gcaagcaatt tagcccacgc
tggaccatct gtagatttaa ctattttttc acttcacttg gcgggtattt cttccattct
aggagcaatt aacttcatta ccactattat taatataaaa -ccacctgca gcatcacaat
atcaaacacc tttatttgta tgatctgtaa taatcacggc cg-tcctcct gcttctctcc
cttcccgttc tcgccgcagg tattaccata cttcttacag accggaacct aaacaccacc
ttcttcgacc ct-gcgggag ggggtgaccn nnnnnnnnnn nnnnnnnn
>Poeciliidae_Poecilia_sarrafae_1_1
nnnnnnnnnn nnnnnnnnnn nnnnnnnnnn nnnnnnnnnn nnnnnnnnnn nnnnnnnnnn
nnnnnnnnnn nnnnnnnnnn nnnnnnnnnn nnngatcaaa tttataatgt aatcgtcaca
gcccatgcct ttgtaataat ctttttcatg gttatgccaa ttataattgg cggcttcggt
aattgattag ttccactaat aatcggcgct ccagatatag ccttcccccg aataaataac
atgagcttct gacttctgc- ctccctcatt tctcctcctc ctctcatctt ccggggtaga
agcgggggct ggtacgggtt gaactgttta tccccccctc gctagcaatc tagcccacgc
tggaccctct gtagatttaa ccatcttttc acttcacctg gcaggtattt cttcaattct
tggggcaatc aacttcatta ctaccattat taatataaaa -cctcctgca gcatcccagt
accaaacacc cttgtttgta tggtctgtaa taattacagc cg-tacttct gctcctttct
ctccccgtac tcgccgcagg annnnnnnnn nnnnnnnnnn nnnnnnnnnn nnnnnnnnnn
nnnnnnnnnn nnnnnnnnnn nnnnnnnnnn nnnnnnnnnn nnnnnnnn
>Poeciliidae_Poecilia_velifera_1_1
tagtatttgg tgcttgagcc gg-catagtg gggacagctc tgagtctttt aatccgagcc
gaactcagtc aaccaggatc cctcctaggt gatgatcaaa tttataatgt aatcgtcaca
gctcatgcct ttgtaataat cttttttatg gtcatgccaa ttataattgg cggctttggt
aattgactag taccactaat aattggtgcc cctgatatag ccttcccgcg aatgaataat
atgagcttct gacttctac- caccctcatt cctcctcctc ctcgcatctt ctggagtaga
agcaggggct ggtacaggtt gaaccgtcta cccccctctc gcaagcaatt tagcccacgc
tggaccctcc gtagatctaa ctattttttc acttcacctg gcaggtattt cctccatcct
aggggcaatc aactttatta ccaccatcat taatataaaa -ccccctgca gcatctcagt
accaaacacc cctatttgtc tgagctgtaa tgattacagc tg-tactcct acttctctct
cttcctgtcc tcgccgctgg tatcaccatg cttctaacag atcgaaatct aaacaccact
ttctttgacc ct-gcaggag ggggagatcc aattctttac caacactt
>Poeciliidae_Poecilia_vittata_1_1
nnnnnnnnnn nnnnnnnnnc gg-catagta ggaacagccc tgagtctttt gattcgagcc
gaacttagtc aaccaggatc cctcctgggt gacgaccaaa tctacaatgt gatcgtcaca
gctcatgcct ttgtaataat cttttttata gtcatgccaa ttataattgg cggcttcggt
aattgattgg tgccattaat aattggtgcc cccgatatgg ccttcccacg aatgaataat
ataagcttct gactcctac- ccccctcatt cctcctcctt ctggcatctt ccggagtaga
ggccggggct ggtacaggtt gaactgttta tcctccccta gcaagcaact tagcacatgc
cggaccatcc gtggatttaa ctattttctc actccaccta gcaggtatct cctcaatcct
cggagcaatc aactttatta ctactattat taatataaaa -ccccctgca gcatctcaat
accagacacc cttgtttgtc tgggctgtaa taatcacagc tg-tactcct gcttctctcc
ctccccgtcc ttgccgcggg tattactatg cttctaacag atcgaaatct aaataccacc
ttctttgatc ct-gcggggg gaggagatcc aattctttac caacatct
>Poeciliidae_Poecilia_wingei_1_1
tagtatttgg tgcttgagcc gg-aatagta ggaacagctt taagccttct gatccgagcc
gaactcagcc aacctggggc cctcctgggg gatgatcaaa tttataatgt aatcgttaca
gctcatgcct ttgtaataat cttttttata gtcataccaa tcataatcgg aggcttcggt
aattgattag tcccattaat aattggcgct cctgacatag cttttccccg aataaataat
ataagcttct gacttttac- caccctcatt tctcctcctc ctatcatcct ccggggtgga
agcaggagcc ggtacaggat gaactgttta tccccctctt gcaagcaatt tagcccacgc
tggaccatcc gtggatttaa ctattttttc acttcacctg gcgggtattt cttccatttt
aggagcaatt aacttcatca ccactattat taacataaaa -ccccctgca gcatctcaat
atcaaacacc tttatttgta tgatctgtaa taatcacagc cg-ttctcct gcttctctcc
ctcccagttc tcgctgcagg tattacaata cttcttacag accggaatct aaacaccacc
ttcttcgacc ct-gcgggag gtggtgaccc aattctttac caacattt
>Poeciliidae_Poecilia_wingei_2_1
tagtatttgg tgcttgagcc gg-aatagta ggaacagctt taagccttct gatccgagcc
gaactcagcc aacctggggc cctcctaggg gatgatcaaa tttataatgt aatcgttaca
gctcatgcct ttgtaataat cttttttata gttatgccaa tcataatcgg aggcttcggt
aattgattag tcccattaat aattggcgct cctgacatgg cttttccccg aataaataat
ataagcttct gacttttac- caccctcatt tctcctcctc ctatcatcct ccggggtgga
agcaggagcc ggtacaggat gaactgttta tcctcccctt gcaagcaatt tagcccacgc
tggaccatct gtagatttaa ctattttttc acttcacctg gcgggtattt cttccatttt
aggagcaatt aacttcatca ccactattat taatataaaa -ccccctgca gcatctcaat
atcaaacacc tttatttgta tgatctgtaa taatcacggc cg-tcctcct gcttctctcc
ctccccgttc tcgccgcagg tattacaata cttcttacag accggaacct aaacaccacc
ttcttcgacc ct-gcgggag gtggtgaccc aattctctat caacattt
>Prochilodontidae_Prochilodus_argenteus_1_1
tagtatttgg tgcctgagcc gg-aatagtc ggtacagccc ttagcctttt gattcgagca
gagcttagcc agcccggatc tttgctgggc gatgaccaga tttataatgt tatcgttacc
gcacatgctt tcgtaataat cttctttata gtaatgccaa ttatgattgg aggatttggg
aactgactag ttcctctaat gatcggggcc cccgacatag cattcccccg aataaataat
ataagctttt gactgctac- ccccatcctt ccttctcctc ctagcctcct ccggagttga
ggccggggcc ggaacaggtt gaactgttta tccccctctt gccggaaact tagcccacgc
aggagcctct gtagacttaa ccattttctc acttcacctc gctggggttt cttcaattct
gggagcaatt aactttatta caaccattat caacatgaaa -cctccagcc atttctcaat
atcaaacacc tctatttgtg tgagccattc taattacagc gg-tactcct tctcctctct
ctacccgttc tggccgccgg aattacaatg ctcttaacag accgaaacct taataccaca
ttcttcgacc ct-gctggag gaggagaccc aatcctttac caacacct
>Prochilodontidae_Prochilodus_brevis_1_1
nnnnnnnnnn nnnnnnnnnn nnnnnnnnnn nnnnnnnnnn nnnnnnnnnn nnnnnnnnnn
nnnnnnnnnn nnnnnnnnnn nnnnnnnnnn nnngaccaga tttataatgt tatcgttacc
gcacatgctt tcgtaataat cttctttata gtaatgccaa ttatgattgg aggatttggg
aactgactaa ttcctctgat gatcggggcc cccgacatgg cattcccccg aataaataac
ataagctttt gactactgc- ccccatcctt ccttctcctc ctagcctcct ccggagttga
ggccggagcc ggaacaggtt gaactgttta tccccctctc gccggaaact tagcccacgc
aggagcctct gtagacttaa ccattttctc acttcacctc gctggagttt cttcaattct
gggagcaatt aactttatta caaccattat taacatgaaa -cctccagcc atttctcaat
atcaaacacc tttgtttgtg tgagccactc taattacagc gg-tactcct tctcctctct
ctacccgttc tggccgccgg annnnnnnnn nnnnnnnnnn nnnnnnnnnn nnnnnnnnnn
nnnnnnnnnn nnnnnnnnnn nnnnnnnnnn nnnnnnnnnn nnnnnnnn
>Prochilodontidae_Prochilodus_costatus_1_1
tagtatttgg tgcctgagcc gg-aatagtc ggtacagccc ttagcctttt gattcgagca
gagcttagcc agcccggatc tttgctgggc gatgaccaga tttataatgt tatcgttacc
gcacatgctt tcgtaataat cttctttata gtaatgccaa ttatgattgg aggatttgga
aactgactaa ttcctctgat gatcggggcc cccgacatag cattcccccg aataaataac
ataagctttt gactactac- ccccatcctt ccttctcctc ctagcctcct ccggagttga
ggccggagcc ggaacaggtt gaactgttta tccccctctt gccgggaact tagcccacgc
aggagcctct gtagacttaa ccattttctc acttcacctc gctggggttt cttcaattct
gggagcaatt aactttatta caaccattat taacatgaaa -cctccagcc atttctcaat
atcaaacacc tctgtttgtg tgagccactc taattacagc gg-tactcct tctcctctct
ctacccgttc tggccgccgg aattacaatg ctcttaacag accgaaacct taataccaca
ttcttcgacc ct-gctggag gaggagaccc aattctttac caacacct
>Prochilodontidae_Prochilodus_lacustris_1_1
tagtatttgg tgcctgagcc gg-aatagtc ggtacagccc ttagcctttt gattcgagca
gagcttagcc agcccggatc attgctaggc gatgaccaga tttataatgt tatcgttacc
gcacatgctt tcgtaataat cttctttata gtaatgccaa ttatgattgg aggatttggg
aactgactaa ttcctctgat gatcggggcc cccgacatgg cattcccccg aataaataac
ataagctttt gactactgc- ccccatcctt ccttctcctc ctagcctcct ccggagttga
ggccggagcc ggaacaggtt gaactgttta tccccctctc gccggaaact tagcccacgc
aggagcctct gtagacttaa ccattttctc acttcacctc gctggagttt cttcaattct
gggagcaatt aactttatta caaccattat taacatgaaa -cctccagcc atttctcaat
atcagacacc tttgtttgtg tgagccactc taattacagc gg-tactcct tctcctctct
ctacccgttc tggccgccgg aattacaatg ctcttaacag accgaaacct taataccaca
ttcttcgacc ct-gctggan nnnnnnnnnn nnnnnnnnnn nnnnnnnn
>Prochilodontidae_Prochilodus_lacustris_2_1
tagtatttgg tgcctgagcc gg-aatagtc ggtacagccc ttagcctttt gattcgagca
gagcttagcc agcccggatc attgctaggc gatgaccaga tttataatgt tatcgttacc
gcacatgctt tcgtaataat cttctttata gtaatgccaa ttatgattgg aggatttggg
aactgactaa ttcctctgat gatcggggcc cccgacatgg cattcccccg aataaataac
ataagctttt gactactgc- ccccatcctt ccttctcctc ctagcctcct ccggagttga
ggccggagcc ggaacaggtt gaactgttta tccccctctc gccggaaact tagcccacgc
aggagcctct gtagacttaa ccattttctc acttcacctc gctggagttt cttcaattct
gggagcaatt aactttatta caaccattat taacatgaaa -cctccagcc atttctcaat
atcagacacc tttgtttgtg tgagccactc taattacagc gg-tactcct tctcctctct
ctacccgttc tggccgccgg aattacaatg ctcttaacag accgaaacct taataccaca
ttcttcgacc ct-gctggan nnnnnnnnnn nnnnnnnnnn nnnnnnnn
>Prochilodontidae_Prochilodus_lineatus_1_1
tagtatttgg tgcctgagcc gg-aatagtc ggtacagccc ttagcctttt gattcgagca
gagcttagcc agcccggatc tttgctgggc gatgaccaga tttataatgt tatcgttacc
gcacatgctt tcgtaataat cttctttata gtaatgccaa ttatgattgg aggatttgga
aactgactaa ttcctctgat gatcggggcc cccgacatag cattcccccg aataaataac
ataagctttt gactactac- ccccatcctt ccttctcctc ctagcctcct ccggagttga
ggccggagcc ggaacaggtt gaactgttta tccccctctt gccgggaact tagcccacgc
aggagcctct gtagacttaa ccattttctc ccttcacctc gctggggttt cttcaattct
gggagcaatt aactttatta caaccattat taacatgaaa -cctccagcc atttctcaat
atcaaacacc tttgtttgtg tgagccactc taattacagc gg-tactcct tctcctctct
ctacccgttc tggccgccgg aattacaatg ctcttaacag accgaaacct taataccaca
ttcttcgacc ct-gctggag gaggagatcc aattctttac caacacct
>Prochilodontidae_Prochilodus_lineatus_2_1
tagtatttgg tgcctgagcc gg-aatagtc ggtacagccc ttagcctttt gattcgagca
gagcttagcc agcccggatc tttgctgggc gatgaccaga tttataatgt tatcgttacc
gcacatgctt tcgtaataat cttctttata gtaatgccaa ttatgattgg aggatttgga
aactgactaa ttcctctgat gatcggggcc cccgacatag cattcccccg aataaataac
ataagctttt gactactac- ccccatcctt ccttctcctc ctagcctcct ccggagttga
ggccggagcc ggaacaggtt gaactgttta tccccctctt gccgggaact tagcccacgc
aggagcctct gtagacttaa ccattttctc acttcacctc gctggggttt cttcaattct
aggagcaatt aactttatta caaccattat taacatgaaa -cctccagcc atttctcaat
atcaaacacc tttgtttgtg tgagccactc taattacagc gg-tactcct tctcctctct
ctacccgttc tggccgccgg aattacaatg ctcttaacag accgaaacct taataccaca
ttcttcgacc ct-gctggag gaggagaccc aattctttac caacacct
>Prochilodontidae_Prochilodus_magdalenae_1_1
nnnnnnnnnn nnnnnnnnnn nnnnnnnnnn nnnnnnnccc ttagcctttt gattcgagca
gagcttagcc agcccggatc cctgctaggc gatgaccaga tttataatgt tatcgttacc
gcacatgctt tcgtaataat cttctttata gtaatgccaa ttatgatcgg aggatttggg
aactgattag ttcctctaat gatcggagcc cccgacatag cattccctcg aataaataac
ataagctttt gactactac- ccccatcttt ccttctcctt ctggcttcct ccggagtcga
ggctggagcc ggaacaggtt gaactgttta tccccctctt gccggaaatt tagcccatgc
aggagcctct gtagacttaa ccattttctc actccacctc gccggggttt cttcaattct
gggggcaatt aattttatta caaccattat taacatgaaa -cctccagcc atttctcaat
accaaacacc tttatttgtg tgagccatcc taattacagc gg-tactcct tcttctttcc
ctacccgttc tggccgccgg aattacaatg ctcttaacag accgaaatct taacaccaca
ttcttcgatc ct-gctggag gaggagaccc aatcctttac caacacct
>Prochilodontidae_Prochilodus_magdalenae_2_1
tagtatttgg tgcctgagcc gg-aatagtc ggtacagccc ttagcctttt gattcgagca
gagcttagcc agcccggatc cctgctaggc gatgaccaga tttataatgt tatcgttacc
gcacatgctt tcgtaataat cttctttata gtaatgccaa ttatgatcgg aggatttggg
aactgattag ttcctctaat gatcggagcc cccgacatag cattccctcg aataaataac
ataagctttt gactactac- ccccatcttt ccttctcctt ctggcttcct ccggagtcga
ggctggagcc ggaacaggtt gaactgttta tccccctctt gccggaaatt tagcccatgc
aggagcctct gtagacttaa ccattttctc actccacctc gccggggttt cttcaattct
gggggcaatt aattttatta caaccattat taacatgaaa -cctccagcc atttctcaat
accaaacacc tttatttgtg tgagccatcc taattacagc gg-tactcct tcttctttcc
ctacccgttc tggccgccgg aattacaatg ctcttaacag accgaaatct taacaccaca
ttcttcgatc ct-gctggag gaggagacnn nnnnnnnnnn nnnnnnnn
>Prochilodontidae_Prochilodus_mariae_1_1
nnnnnnnnnn nnnnnnnnnn nnnnnnnnnn nnnnnnnnnn nnnnnnnnnn nnnnnnnnnn
nnnnnnnnnn nnnnnnnnnn nnnnnnnnnn nnnnnnnnnn nnnnnnnnnn nnnnnnnnnn
nnnnnnnnnn nnnnnnnnnn nnnnnnnnnn nnnnnnnnnn nnnnnnnnnn nnnnnnnnnn
nnnnnnnnnn nnnnnnnnnn nnnnnnnnnn nnnnnnnnnn nnnnnnnnnn nataaataac
ataagctttt gactactac- ccccatcctt tcttctcctc ctagcctcct ccggagttga
agccggggcc ggaacaggtt gaactgtcta tccgcctctc gccggaaact tagcccacgc
aggagcctct gtagacttaa ccattttttc acttcacctc gctggggttt cttcaattct
gggagcaatt aactttatta caaccattat taacatgaaa -cctccagcc atttctcaat
atcaaacacc tttatttgtg tgagccattc taattacagc gg-tactcct tctcctctct
ctacccgttc tggccgccgg aattacaatg ctcttaacag atcgaaacct taataccaca
ttcttcgacc ct-gctggan nnnnnnnnnn nnnnnnnnnn nnnnnnnn
>Prochilodontidae_Prochilodus_nigricans_1_1
nnnnnnnnnn nnnnnnnnnn nnnnnnnnnn nnnncagccc ttagcctttt gattcgagca
gagcttagcc agcccggatc tttgctaggc gatgaccaga tttataatgt tatcgttacc
gcacatgctt tcgtaataat cttctttata gtaatgccaa ttatgattgg aggatttggg
aactgactag ttcctctgat gatcggggcc cccgacatag catttccccg aataaataac
ataagctttt gactactac- ccccatcctt ccttctcctc ctagcctcct ccggagttga
ggccggagcc gggacaggtt gaactgttta tccccctctc gccgggaact tagcccacgc
aggagcctct gtagacttaa ccattttctc acttcacctc gctggggttt cttcaattct
gggagcaatt aactttatta caaccattat taacatgaaa -cctccagcc atttctcaat
atcaaacacc tttgtttgtg tgagccactc taattacagc gg-tactcct tctcctctct
ctacctgttc tggccgccgg aattacaata ctcttaacag accgaaacct caataccaca
ttcttcgacc ct-gctggag gaggagaccc aatcctttac caannnnn
>Prochilodontidae_Prochilodus_nigricans_2_1
nnnnnnnnnn nnnnnnnnnn nnnnnnnnnn nnnncagccc ttagcctttt gattcgagca
gagcttagcc agcccggatc tttgctaggc gatgaccaga tttataatgt tatcgttacc
gcacatgctt tcgtaataat cttctttata gtaatgccaa ttatgattgg aggatttggg
aactgactag ttcctctgat gatcggggcc cccgacatag cattcccccg aataaataac
ataagctttt gactactac- ccccatcctt ccttctcctc ctagcctcct ccggagttga
ggccggagcc gggacaggtt gaactgttta tccccctctc gccgggaact tagcccacgc
aggagcctct gtagacttaa ccattttctc acttcacctc gctggggttt cttcaattct
gggagcaatt aactttatta caaccattat taacatgaaa -cctccagcc atttctcaat
atcaaacacc tttgtttgtg tgagccactc taattacagc gg-tactcct tctcctctct
ctacctgttc tggccgccgg aattacaata ctcttaacag accgaaacct caataccaca
ttcttcgacc ct-gctggag gaggagaccc aatcctttac caannnnn
>Prochilodontidae_Prochilodus_nigricans_3_1
nnnnnnnnnn nnnntgagcc gg-aatagtc ggtacagccc ttagcctttt gatccgagca
gagcttagcc agcccggatc tttgctaggc gatgaccaga tttataatgt tatcgttacc
gcacatgctt tcgtaataat cttctttata gtaatgccaa ttatgattgg aggatttggg
aactgactag ttcctctgat gatcggggcc cccgacatag cattcccccg aataaataac
ataagctttt gactactac- ccccatcctt ccttctcctc ctagcctcct ccggagttga
ggccggagcc gggacaggtt gaactgttta tccccctctc gccgggaact tagcccacgc
aggagcctct gtagacttaa ccattttctc acttcacctc gctggggttt cttcaattct
gggagcaatt aactttatta caaccattat taacatgaaa -cctccagcc atttctcaat
atcaaacacc tttgtttgtg tgagccactc taattacagc gg-tactcct tctcctctct
ctacctgttc tggccgccgg aattacaata ctcttaacag accgaaacct caataccaca
ttcttcgacc ct-gctggag gaggagaccc aatcctttac caacacct
>Prochilodontidae_Prochilodus_reticulatus_1_1
tagtatttgg tgcctgagcc gg-aatagtc ggtacagccc ttagcctttt gattcgagca
gagcttagcc agcccggatc cctgctaggc gatgaccaga tttataatgt tatcgttacc
gcacatgctt tcgtaataat cttctttata gtaatgccaa ttatgatcgg aggatttggg
aactgattag ttcctctaat gatcggagcc cccgacatag cattccctcg aataaataac
ataagctttt gactactac- ccccatcttt ccttctcctt ctggcttcct ccggagtcga
ggctggagcc ggaacaggtt gaactgttta tccccctctt gccggaaatt tagcccatgc
aggagcctct gtagacttaa ccattttctc actccacctc gccggggttt cttcaattct
gggggcaatt aattttatta caaccattat tnnnnnnnnn nnnnnnnnnn nnnnnnnnnn
nnnnnnnnnn nnnnnnnnnn nnnnnnnnnn nnnnnnnnnn nnnnnnnnnn nnnnnnnnnn
nnnnnnnnnn nnnnnnnnnn nnnnnnnnnn nnnnnnnnnn nnnnnnnnnn nnnnnnnnnn
nnnnnnnnnn nnnnnnnnnn nnnnnnnnnn nnnnnnnnnn nnnnnnnn
>Prochilodontidae_Prochilodus_reticulatus_2_1
tagtatttgg tgcctgagcc gg-aatagtc ggtacagccc ttagcctttt gattcgagca
gagcttagcc agcccggatc cctgctaggc gatgaccaga tttataatgt tatcgttacc
gcacatgctt tcgtaataat cttctttata gtaatgccaa ttatgatcgg aggatttggg
aactgattag ttcctctaat gatcggagcc cccgacatag cattccctcg aataaataac
ataagctttt gactactac- ccccatcttt ccttctcctt ctggcttcct ccggagtcga
ggctggagcc ggaacaggtt gaactgttta tccccctctt gccggaaatt tagcccatgc
aggagcctct gtagacttaa ccattttctc actccacctc gccggggttt cttcaattct
gggggcaatt aattttatta caaccattat taacatgaaa -cctccagcc atttctcaat
accaaacacc tttatttgtg tgagccatcc taattacagc gg-tactcct tcttctttcc
ctacccgttc tggccgccgg aattacaatg ctcttaacag accgaaatct taacaccaca
ttcttcgatc ct-gctggag gaggagacnn nnnnnnnnnn nnnnnnnn
>Prochilodontidae_Prochilodus_rubrotaeniatus_1_1
tagtatttgg tgcctgagcc gg-aatagtc ggtacagccc ttagcctttt gattcgagca
gagcttagcc agcccggatc tttgctaggc gatgaccaga tttataatgt tatcgttacc
gcacatgctt tcgtaataat cttctttata gtaatgccaa ttatgattgg aggatttggg
aactgactag ttcctctgat gatcggggcc cccgacatag cattcccccg aataaataac
ataagctttt gactactac- ccccatcctt ccttctcctc ctagcctcct ccggagttga
ggccggagcc gggacaggtt gaactgttta tccccctctc gccgggaact tagcccacgc
aggagcctct gtagacttaa ccattttctc acttcacctc gctggggttt cttcaattct
gggagcaatt aactttatta caaccattat taacatgaaa -cctccagcc atttctcaat
atcaaacacc tttgtttgtg tgagccactc taattacagc gg-tactcct tctcctctct
ctacctgttc tggccgccgg aattacaata ctcttaacag accgaaacct caataccaca
ttcttcgacc ct-gctggag gaggagacnn nnnnnnnnnn nnnnnnnn
>Prochilodontidae_Semaprochilodus_insignis_1_1
nnnnnnnnnn nnnnnnnnnn nnnnnnnnnn nnnncagccc ttagcctttt gattcgagcg
gagctcagcc aacccggatc cctactgggc gatgaccaga tttataatgt tattgttacc
gcacacgctt ttgtaataat cttctttata gtaatgccaa ttatgattgg aggatttgga
aactgactga ttccgctaat gatcggagcc ccagacatag catttccccg aatgaataat
atgagtttct gactactac- ccccatcttt cctccttcta ctagcctcct ccggagttga
agccggggcc ggaacaggtt gaactgtcta cccccctctc gccgggaacc tagctcacgc
aggagcctct gtagatttaa caatcttttc actccatctc gcaggggtat cttcaattct
aggggcaatt aactttatta caaccattat taatatgaaa -cctccagct atttcgcagt
atcaaacacc tctgttcgtg tgggctactc taattacggc tg-tactcct tctcctttct
ctgcccgttc tggccgccgg aattacaatg ctcttgacag accgaaacct taacaccaca
ttctttgatc ct-gccgggg gaggagaccc aatcctttac caannnnn
>Prochilodontidae_Semaprochilodus_kneri_1_1
tagtatttgg tgcttgagcc gg-aatagtt ggtacagccc ttagcctttt gattcgagcg
gagctcagcc aacccggatc cctactgggc gatgaccaga tttataatgt tattgttacc
gcacacgctt ttgtaataat cttctttata gtaatgccaa ttatgattgg aggatttgga
aactgactga ttccgctaat gatcggagcc ccagacatag catttccccg aatgaataat
atgagtttct gactactac- ccccatcttt cctccttcta ctagcctcct ccggagttga
agccggggcc ggaacaggtt gaactgtcta cccccctctc gccgggaacc tagctcacgc
aggagcctct gtagatttaa caatcttttc actccatctc gcaggggtat cttcaatcct
gggagcaatt aactttatta caaccattat taatatgaaa -cctccggct atttcgcagt
atcaaacacc tctgttcgtg tgggctactc taattacggc tg-tactcct tctcctttct
ctgcccgttc tggccgccgg aattacaatg ctcttgacag accgaaacct taacaccaca
ttctttgatc ct-gccgggg gaggagacnn nnnnnnnnnn nnnnnnnn
>Serrasalmidae_Myloplus_schomburgkii_1_1
nnnnnnnnnn nnnnnnnnnn nnnnnnnnnn nnnnnngccc tcagcctatt aattcgagca
gagcttagcc aacccggatc cctactgggc gacgatcaga tctataatgt tatcgttact
gcgcacgcct ttgtaataat cttctttata gtaataccaa tcatgatcgg aggctttgga
aactgactag tccccctgat aatcggcgcg cccgatatag cattcccgcg gatgaataac
ataagcttct gacttctac- ccccatcctt tcttcttcta ttggcatctt caggagtaga
agctggggca gggacaggct gaaccgtcta cccccctctc gccggcaacc tcgcacatgc
cggggcctcc gttgacttaa ctattttttc cctccatctc gctggggtct cctccatcct
aggggctatt aacttcatca caactatcat taacataaaa -cccccagcc atctcacaat
atcagacgcc cttatttgtt tgagctgttc tggtgactgc cg-ttcttct cctcctgtcg
ctgcccgtcc tagctgccgg aattaccatg ctccttacgg atcgaaacct taacactaca
ttctttgacc ccnnnnnnnn nnnnnnnnnn nnnnnnnnnn nnnnnnnn
>Serrasalmidae_Serrasalmus_rhombeus_1_1
nnnnnnnnnn nnnnnnnnnn nnnnnnnnnn nnnnnnnnnn nnnnnnnnnn nnttcgagca
gagctcagtc aacccggatc cctactgggc gacgatcaga tctataatgt tatcgttact
gcacacgcct tcgtaataat tttctttata gtaataccaa ttatgattgg gggcttcgga
aactggctag ttcccctgat gattggcgcg cccgacatag cattcccccg aataaacaac
ataagtttct ggcttcttc- ccccatcctt tcttctcctc ctagcatctt caggggttga
agctggggcc gggacaggtt gaaccgtcta ccccccactt gccggaaacc ttgcgcacgc
cggagcttct gtagacctaa ctattttttc cctgcacctt gccggggtct cttccatcct
tggggctatt aactttatca caaccatcat caacataaaa -cccccagcc atctcacaat
atcaaacacc cctattcgta tgagccgtcc taatcactgc tg-ttctcct ccttctgtcc
ctgccagttc tagccgccgg aattacaatg cttcttacag accggaacct aaacaccaca
ttcttnnnnn nnnnnnnnnn nnnnnnnnnn nnnnnnnnnn nnnnnnnn
>Serrasalmidae_Serrasalmus_spilopleura_2_1
nnnnnnnnnn nnnnnnnnnn nnnnnnnnnn nnnnnngccc tcagcctctt aattcgagca
gagctcagtc aacccggatc cctactgggc gacgatcaga tctataatgt tatcgttact
gcacacgcct tcgtaataat tttctttata gtaataccaa tcatgatcgg gggcttcgga
aactggctag ttcccctgat gattggcgcg cccgacatag catttccccg aataaacaac
ataagtttct gacttcttc- ccccatcctt tcttctcctc ctagcatctt caggggttga
ggctggggcc ggtacaggtt gaaccgtcta cccaccactt gccggaaacc ttgcacacgc
cggagcttct gtagacctaa ctattttttc cctgcacctt gccggggtct cttccatcct
tggggctatt aactttatca caaccatcat caacataaaa -cccccagcc atctcacaat
atcaaacacc tctattcgtc tgagccgtcc taatcactgc tg-ttctcct ccttctatcc
ctgccagtcc tagccgccgg aattacaata cttcttacag accgaaacct aaacaccaca
ttcttcgacc cc-gcaggag gaggagaccc aatcctttac caacacct
>Trichomycteridae_Cambeva_cubataonis_1_1
ttgtatttgg tgcctgagcc gg-tatagtt ggtaccgccc ttagcttgtt aattcgagca
gaattaagcc aacccggagc cttgctgggc gacgaccaaa tttataatgt cattgttacc
gcacatgcct tcgtaataat tttctttata gtaataccaa ttatgattgg aggtttcgga
aactgattag ttcccctcat gattggggca ccagacatag catttccccg aataaacaac
ataagctttt gactcctcc- ctccttcctt cctcctcctg ctagcctctt ctggggtaga
agcaggggcg gggacaggat gaacagtata cccccctctt gctggcaatt tggcccacgc
aggagcctct gttgatttaa ctatcttctc cctccacctg gccggtgtct cttcaatcct
tggagctatt aattttatta caacaattat taacataaaa -ccaccagct atttcacaat
accagacacc tctatttgtc tgagcagtat tgattacagc tg-tactact actactggct
ctccctgtct tggccgcagg gattacaatg cttctaacag accgcaacct aaacacaaca
ttctttgacc cg-gcgggcg gaggagaccc aattctatac caacactt
>Trichomycteridae_Trichomycterus_alternatus_1_1
nnnnnnnnnn nnnnnnnnnn nnnnnnnnnn nnnnnnnnnn nnnnnnnnnn nnnnnnnnnn
nnnnnnnnnc aacccggagc cttgctaggc gacgaccaaa tttataatgt tattgttacc
gcacatgcct tcgtaataat tttctttata gtaataccaa ttatgattgg aggtttcgga
aactgattgg ttcctcttat gattggggca ccagacatgg ccttccctcg aatgaacaac
ataagctttt gactccttc- caccttcctt cctcctcctg ctagcctctt ctggagtaga
agcaggggca ggcacaggat gaaccgtgta ccctcctctt gccggcaatc tcgcccacgc
gggggcctcc gttgatttaa ctatcttttc cctccacctg gccggtgtct cttcaattct
tggggcgatc aattttatta caacaattat taacataaaa -ccaccagcc atttcacagt
accaaacacc cctattcgtt tgagcagtac taattacagc tg-ttctact gctgctatcc
ctccctgtcc tagctgcagg aattacaatg cttctaacag accgtaacct aaannnnnnn
nnnnnnnnnn nnnnnnnnnn nnnnnnnnnn nnnnnnnnnn nnnnnnnn
>Trichomycteridae_Trichomycterus_brasiliensis_1_1
ttgtgtttgg tgcctgagcc gg-tatagtt ggtaccgccc ttagcttgtt aattcgagca
gaattaagcc aacccggagc cttgctgggc gacgaccaaa tttataatgt tattgttacc
gcacatgcct tcgtaataat tttctttata gtaataccaa ttatgattgg gggtttcgga
aactgattag tccctcttat gcttggagca ccagacatgg ccttcccccg aatgaacaac
ataagctttt gactccttc- ccccttcctt cctcctcctg ctagcctctt ccggtgtaga
agcgggggca gggacaggat gaacagtgta tccccctctt gccggcaatc ttgcccacgc
gggagcctct gttgatctaa ctatcttttc cctccaccta gccggtgtct cttcaatcct
tggggccatc aattttatta caacaattat taacataaaa -ccgccagcc atttcacagt
accaaacacc cctatttgtt tgagcagtgc taatcacagc tg-tcctact gctgctgtct
ctccctgtat tagcagcagg aattacaatg cttctgacag accgtaacct aaacacaaca
ttctttgacc cg-gcgggcg gaggagaccc aattctatac caacacct
>Trichomycteridae_Trichomycterus_nigricans_1_1
nnnnntttgg tgcctgagcc gg-tatagtt ggcaccgccc ttagcttgtt aattcgagca
gaattaagcc aacccggagc cttgctgggc gacgaccaaa tttataatgt tattgttacc
gcgcatgcct tcgtaataat tttctttata gtaataccaa ttatgattgg aggtttcgga
aactggttgg ttcctcttat gattggggcg ccagacatgg ccttcccccg aatgaacaac
ataagctttt ggctccttc- ctccttcctt cctcctcctg ctagcctctt ctggggtaga
agcaggggcg gggacaggat gaacagtata cccccctctc gccggcaatc ttgcccacgc
gggagcctct gttgatctaa ctatcttctc cctccacctg gccggtgtct cttcaatcct
tggggccatc aattttatta caacaattat taatatgaaa -ccgccagcc atctcacaat
atcaaacacc cctatttgtt tgagcagtgc taattacagc tg-tcctact actgctatcc
ctccctgttc tagccgcagg gattacaatg cttctaacag accgcaacct gaacacaaca
ttctttgacc cg-gctggcg gtggagaccc aattctatac caacacct
>Trichomycteridae_Trichomycterus_nigroauratus_1_1
nnnnnnnnnn nnnnnnnnnn nnnnnnnnnn nnnnnnnnnn nnnnnnnnnn nnnnnnnnnn
nnnnnnnnnc aacccggagc cttgctgggc gacgaccaaa tttataatgt tattgttacc
gcacatgcct tcgtaataat tttctttata gtaataccaa ttatgattgg aggcttcgga
aactgactgg ttcctcttat gattggggcg ccagacatgg cctttccccg aatgaacaac
ataagctttt gactccttc- ctccttcctt cctcctcctg ctagcctctt ctggggtaga
agcaggggca ggaacaggat gaacagtata cccccctctc gccggcaatc ttgcccacgc
aggggcctct gttgatctaa ctatcttctc cctccacctg gccggtgtct cttcaatcct
tggggccatt aattttatta caacaattat taacatgaaa -ccaccagcc atctcacaat
atcaaacacc cctatttgtc tgggcagtgt taattacagc tg-tcctact actgttgtct
ctccctgtcc tggctgcagg gattacaatg cttctaacag accgcaacct gaannnnnnn
nnnnnnnnnn nnnnnnnnnn nnnnnnnnnn nnnnnnnnnn nnnnnnnn
>Poeciliidae_Pamphorichthys_hollandi_1_1
taatatttgg tgcttgagcc gg-catagta ggaacagctc taagtcttct aatccgagcc
gaacttagtc aaccaggctc cctcctgggt gacgatcaaa tctacaatgt aatcgttaca
gctcatgcct ttgtaataat cttttttata gttataccaa ttataattgg cggctttggc
aattgactag tcccattaat aattggtgcc cctgatatag ccttcccgcg aataaataat
ataagcttct gacttctgc- ctccatcttt cctcctcctt ttagcatctt ccggagtgga
agcaggggct ggaacaggct gaactgttta cccccctctc gcaagcaatt tagcccacgc
tggaccttcc gtggatctaa ctattttttc actacaccta gcaggtattt cttctatcct
aggagcaatt aattttatta ccactattat caatataaaa -ccccccgca gcatctcaat
accaaacacc actgtttgtc tgagctgtat taattacagc tg-tcctcct acttctctct
cttccagtcc ttgctgcagg catcactata ctccttacag accgaaatct taatactact
ttctttgacc ct-gcaggag ggggggatcc aatcctttat caacatct
>Poeciliidae_Priapichthys_darienensis_1_1
tagtatttgg tgcttgagcc gg-catagta ggcacagctc tcagcctttt aattcgggca
gaacttagcc aacctggcgc ccttctggga gacgaccaaa tttataacgt aatcgtcaca
gctcatgcct ttgtaataat cttttttatg gtaataccaa tcatgattgg cggctttggc
aattgactga tcccattaat gattggcgcc cccgacatag ccttccctcg aataaataat
ataagcttct gactacttc- ctccctcatt ccttcttctc ctagcatcct caggggttga
agcaggagcc ggaactgggt gaacagtcta cccccctctc gcaggcaatt tagcccacgc
tgggccctcc gtagacttaa ccattttttc gctacattta gccggtatct cttcaattct
cggggctatt aacttcatca ccacaattat taatataaaa -ccccccgca gcatcccaat
atcaaacacc tctattcgtc tgagccgtcc taattacagc tg-tacttct acttctttcc
ctacccgttc ttgctgcagg cattaccata cttcttacag accgaaacct aaatactacc
ttcttcgacc ct-gcaggtg ggggagatcc aattctttac cagcactt
>Anguillidae_Anguilla_rostrata_1_1
tcgtatttgg tgcctgagcc gg-aatagtc ggtactgcac tgagccttct aatccgtgcc
gaattaagtc aaccaggcgc ccttcttgga gatgaccaaa tttacaatgt catcgtcaca
gcgcatgcct ttgtaatgat tttctttata gtaatgccag taataatcgg aggatttggc
aactgacttg tgccattaat aatcggcgct ccagacatag cattcccccg aataaataat
ataagcttct gacttttac- ccccatcatt tcttctacta ctagcctcct ctggagtaga
ggctggggct ggtacaggct gaactgtata tccacccctg gctggaaact tagcccacgc
cggagcatct gttgacctga caattttctc acttcacctt gcaggtatct catcaattct
aggggccatt aattttatta ctacaattat taacatgaaa -ccgcctgca attacacaat
accaaactcc cctgttcgta tgagctgtat tagtaaccgc tg-ttctgct actcctctcc
ctgccagtcc tagccgcagg cattacaata cttctaactg accgaaatct aaatacaacc
ttctttgacc ct-gcagggg gtggggaccc aatcctctac caacactt
>Arapaimidae_Arapaima_gigas_1_1
taatttttgg cgcctgagcc gg-aatagtc ggaaccgccc taagcctcct tattcgagca
gaattaagcc aaccaggatc ccttcttgga gacgatcaaa tttataatgt tattgtaaca
gcacatgcct tcgtgataat tttctttata gtaatgccta ttataattgg aggattcggt
aactgactag ttccacttat aattggtgcc ccagatatag catttccgcg aataaataat
ataagcttct gactactac- ccccatcctt cctacttctc ttagcctcct caggtattga
agcgggtgca gggacaggat gaactgtata tcctccttta gctggtaatt tagctcacgc
cggcgcatca gttgatttaa ctatcttttc ccttcatcta gccggcgtat catctatttt
aggggcaatt aattttatta ccacaattat taacataaaa -cctccagct acaactcaat
atcaaacacc tctatttgta tgatctgtga tagtaactgc ag-tgcttct tttactttcc
cttccagtct tagctgcagg aattacaata ttactaaccg atcgaaattt aaacacaaca
ttcttcgacc cc-gcagggg gaggtgatcc aattttatat caacatct
>Gymnotidae_Electrophorus_electricus_1_1
nnnnnnnnnn nnnnnnnnnn nnnnnnngtt ggaactgccc ttagcttgct aattcgtgca
gaactaagcc agccaggtgc cttaataggg gatgaccaaa tctataatgt aattgtaaca
gcccatgcct ttgtaataat tttctttatg gtaataccaa ttatgattgg gggatttgga
aattgattaa tcccactgat aattggggct cctgatatag cattcccccg aatgaataat
ataagcttct gattactcc- ccccttcatt cattctactt ctcgcttctt ccggagttga
agctggagcc ggcaccggtt gaaccgtata cccccctctt gcaggaaatc ttgcccatgc
tggagcctcg gtagatttga caattttttc cctacactta gctggcgtat cctcgattct
agggtcaatt aatttcatta caactattat taacataaaa -cccccagca gcctctcagt
accaaacacc attatttgtt tgagccttgc taatcaccac aa-tccttct tctcctatca
ctcccagttc tagcagcagg aatcaccata ctactaactg accgtaacct caacacaann
nnnnnnnnnn nnnnnnnnnn nnnnnnnnnn nnnnnnnnnn nnnnnnnn
>Gymnotidae_Electrophorus_electricus_2_1
nnnnnnnnnn nnnnnnnnnn nnnnnnngtt ggaactgccc ttagcttgct aattcgtgca
gaactaagcc agccaggtgc cttaataggg gatgaccaaa tctataatgt aattgtaaca
gcccatgcct ttgtaataat tttctttatg gtaataccaa ttatgattgg gggatttgga
aattgattaa tcccactgat aattggggct cctgatatag cattcccccg aatgaataat
ataagcttct gattactcc- ccccttcatt cattctactt ctcgcttctt ccggagttga
agctggagcc ggcaccggtt gaaccgtata cccccctctt gcaggaaatc ttgcccatgc
tggagcctcg gtagatttga caattttttc cctacactta gctggcgtat cctcgattct
agggtcaatt aatttcatta caactattat taacataaaa -cccccagca gcctctcagt
accaaacacc attatttgtt tgagccttgc taatcaccac aa-tccttct tctcctatca
ctcccagttc tagcagcagg aatcaccata ctactaactg accgtaacct caacacaann
nnnnnnnnnn nnnnnnnnnn nnnnnnnnnn nnnnnnnnnn nnnnnnnn
>Loricariidae_Pseudancistrus_barbatus_3_1
nnnnnnnnnn nnnnnnnnnn nnnnnnnnnn nnnnnnnnnn nnnnnnnnnn nnnnnnnnnn
nnnttaagcc aaccgggctc tctactaggt gacgaccaaa tttataatgt catcgttact
gcacatgcct tcgtaataat tttctttatg gtaataccaa ttataattgg gggctttgga
aattgactag ttccattaat aattggagca ccagacatag ccttccctcg aataaacaat
ataagcttct gactactcc- ccccatcatt ccttctctta ttagcctctt caggagtcga
agcaggagca ggaacaggtt gaactgtata tcctcccctt gccggaaatc tagcccatgc
aggagcctca gtcgacctaa ctatcttttc acttcacctg gctggtgtct cctcaattct
tggggcaatt aactttatta ctacaattat taacataaaa -cccccagcc atttcacaat
atcaaactcc tttattcgta tgggctgttc ttgttacagc tg-tcctact cctgctttca
ctacccgttc tagctgccgg tattacaata ctactaacag accgaaactt gaacactacc
ttcttcgacc ct-gcagggg gtggagaccc aatcctttat caacattt
>Tetraodontidae_Colomesus_asellus_1_1
tagtgtttgg tgcctgagcc gg-gatggtg ggaacagccc taagccttct cattcgagca
gagctaagcc agcctggtgc acttttaggc gatgaccaaa tctataatgt gatcgtcaca
gcccatgcat ttgtaataat cttctttata gtaataccaa ttatgattgg tggcttcgga
aactggctag ttccacttat aattggagcc cccgacatgg cattcccccg aataaacaat
ataagcttct ggctcctgc- ctccctcctt tcttctcctg cttgcctctt ctggagtaga
agccggggcc gggacaggat gaaccgtata cccccctcta gccggaaact tagcgcacgc
aggggcctcc gtagatttaa ctattttctc cctacatctt gcagggatct cctcaatcct
aggcgctatt aacttcatca ctacaattat taacataaaa -ccccccgcc atttcacaat
accagacacc cctgtttgta tgggccgtac tggtcaccgc ag-tccttct tctgctctcc
ctccccgtcc ttgcagcggg catcacaatg cttctaacag accgtaatct aaacaccacc
ttttttgacc cg-gcaggtg gaggagaccc cattctttac caacacct
>Anostomidae_Leporinus_friderici_1_1
nnnnnnnnnn nnnnnnnnnn nnnnnnnnnn nnnnnnnnnn nnnnnnnnnn nnnnnnnnnn
nnnnnnnnnn nnnnnnnntc ccttctaggt gacgaccaaa tttataatgt tatcgttacc
gcacatgctt tcgtaataat cttcttcata gtgatgccga tcataattgg gggcttcgga
aactgactag tcccgctaat gattggcgca cccgatatgg catttccacg aataaataac
ataagcttct gactactgc- ccccatcttt cctcctcctt ctagcatctt ccggagtaga
ggccggggcc ggaacaggtt gaactgtcta cccgccactt gctggaaact tggcccacgc
aggcgcttcc gtcgacctta ccatcttctc cctgcatctc gccggtgtct cctccattct
tggagccatt aattttatta caacaattat taacataaaa -cccccagcc atctcacaat
atcaaacccc tctatttgtc tgggccgtcc taattacggc ag-tacttct tctcctctca
ctacccgttc tagctgccgg aattactata cttctaacag accgaaatct tnnnnnnnnn
nnnnnnnnnn nnnnnnnnnn nnnnnnnnnn nnnnnnnnnn nnnnnnnn
>Anostomidae_Leporinus_lacustris_1_1
nnnnnnnnnn nnnnnnnnnn nnnnnnngtt ggtacagccc tcagcctcct aatccgaaca
gagctaagtc aacccgggtc ccttctaggt gacgaccaaa tttataatgt tatcgttacc
gcacatgctt tcgtaataat cttcttcata gtgatgccga tcataattgg gggcttcgga
aactgactag tccccctaat gattggcgca cccgatatgg catttccacg aataaataac
ataagcttct gactactgc- ccccatcttt cctcctcctt ctagcatctt ccggagtaga
ggccggggcc ggaacaggtt gaactgtcta cccgccactt gctgggaact tggcccacgc
aggcgcttcc gtcgacctta ccatcttctc cctgcatctc gccggtgtct cctccattct
tggagccatt aattttatta caacaattat taacatgaaa -cccccagcc atctcacaat
atcaaacccc cctatttgtc tgggccgtcc taattacggc gg-tacttct tctcctctca
ctacccgttc tagctgccgg aattactata cttctaacag accgaaatct taataccaca
ttctttgacn nnnnnnnnnn nnnnnnnnnn nnnnnnnnnn nnnnnnnn
>Anostomidae_Leporinus_lacustris_2_1
ttggttttgg tgcctgagcc gg-aatagtt ggtacagccc ttagcctcct aatccgagca
gagctaagcc aacccgggtc ccttttaggt gacgaccaaa tttataatgt aatcgtcacc
gcacatgctt tcgtaataat tttcttcata gtgatgccga tcataattgg gggctttgga
aactgactag tcccactaat aattggggca ccagatatgg catttccacg aataaataac
ataagctttt gactactgc- ccccatcttt cctcctcctc ctagcatctt ccggagtaga
ggccggaacc ggaacaggtt gaactgtcta cccgccactt gctggaaact tggcacacgc
aggcgcttcc gtcgacctta ctatcttctc cctgcatctc gccggtgtct cctccattat
aggggctatt aattttatta caacaattat taacataaaa -cccccagcc atctcacaat
atcaaacccc cctatttgtc tgggccgtcc taattacggc ag-tacttct tctcctctcc
ctacccgtcc tagctgccgg aattactata cttctaacag accgaattct taataccacc
ttcttagacc ca-gnnnnnn nnnnnnnnnn nnnnnnnnnn nnnnnnnn
>Anostomidae_Leporinus_piau_1_1
tggtatttgg tgcctgagcc gg-aatagtt ggcacagccc tcagcctcct aatccgagca
gagcttagtc aacccgggtc ccttctaggt gacgaccaaa tttataatgt tatcgttacc
gcacatgctt tcgtaataat cttcttcata gtgatgccga tcataattgg gggcttcgga
aactgactgg tcccgctaat gattggcgca cccgatatgg catttccacg aataaataac
ataagcttct gactactac- ccccatcttt cctcctcctt ctagcatctt ccggagtaga
ggccggggcc ggaacaggtt gaactgtcta cccgccactt gctggaaact tggcccacgc
aggcgcttcc gtcgacctta ccatcttctc cctgcatctt gccggtgtct cctccattct
tggagccatt aattttatta caacaattat taacataaaa -cccccagcc atctcacaat
atcaaacccc tctatttgtc tgggccgtcc taattacggc ag-tacttct tctcctctca
ctccccgttt tagctgccgg aattactata cttctaacag accgaaatct taataccaca
ttctttgacc cg-gcaggag gaggagacnn nnnnnnnnnn nnnnnnnn
>Anostomidae_Hypomasticus_steindachneri_1_1
nnnnnnnnnn nnnnnnagcc gg-aatagtt ggtaccgccc tcagcctcct aattcgagca
gagcttagcc aacccggatc ccttctaggt gacgaccaga tttacaatgt tattgttacc
gcacatgctt tcgtaataat tttctttata gtaatgccaa tcataattgg aggcttcgga
aactgattag ttcctttaat aattggagct cctgacatag cattcccacg aataaacaac
ataagtttct gactattac- ccccatcttt tctcctacta ctagcctctt cgggggtaga
agccggggca ggaacgggct gaactgttta cccgcctctt gccgggaact tagcccacgc
aggtgcctct gttgatctga ctattttctc tctccatctc gctggtgttt cctccattct
cggggctatt aacttcatca caactattat taacatgaaa -cccccagcg atctcacaat
accaaactcc cctattcgtg tgggctgttt taattacagc tg-tacttct cctcctttca
ctgcccgttc tggccgctgg aattaccatg cttctaacag accgaaatct taatactaca
ttctttgacc cc-gcaggag gaggggaccc gattctttat caacacct
>Anostomidae_Leporinus_striatus_1_1
tagtatttgg tgcctgagcc gg-aatagtc ggtacagccc ttagtctcct aattcgagca
gagcttagtc aacccggatc cctcttaggt gacgaccaga tttataatgt tatcgttact
gcacatgctt ttgtaataat tttctttata gtaataccag ttataattgg gggctttgga
aactgattag tcccattaat gattggcgca ccagacatag cattcccacg aataaataat
atgagcttct gactactac- ccccgtcttt tttacttcta ctagcctctt ctggagtaga
agcgggggct ggaacaggtt gaactgtcta cccgcccctt gctggaaacc tagcacatgc
aggcgcttcc gttgacttga ctattttctc cctccatctc gccggtgttt cctcaatttt
aggggccatt aactttatta caactattat taatataaaa -cctccagct atctcacaat
atcaaacccc tctatttgtc tgagctgttt taattacagc tg-tacttct ccttctctca
ctacccgtcc tagctggcgg aattaccatg cttctaacag accgaaatct caacactaca
ttctttgacc ct-gctgggg gaggagacnn nnnnnnnnnn nnnnnnnn
>Anostomidae_Leporinus_striatus_2_1
tagtatttgg tgcctgagcc cg-aatagtc ggaacagccc ttagtctcct aattcgagca
gagcttagtc aacccggatc cctcttaggt gacgaccaga tttataatgt tatcgttact
gcacatgctt ttgtaataat tttctttata gttataccag ttataattgg gggctttggg
aactgactag tgccactaat gattggcgca cctgacatag cattcccacg aataaataat
atgagcttct gactactac- ccccatcttt tttacttcta ctagcttctt ctggagtaga
agcgggggct ggaacaggtt gaactgtcta cccacccctt gccggaaacc tggcacatgc
gggcgcttcc gttgacttga ctattttttc ccttcatctc gccggtgttt cctcaatttt
aggggctatt aactttatta caactattat taatataaaa -cccccagct atctcacaat
atcaaacccc cctgtttgtc tgagccgttt taattacagc cg-tacttct tcttctctca
ctgcccgtcc tagctgccgg aattactatg cttctgacag accgaaacct caacactaca
ttctttgacc ct-gtgggag gaggagacnn nnnnnnnnnn nnnnnnnn
>Anostomidae_Leporinus_striatus_3_1
nngtatttgg tgcctgagcc gg-aatagtc ggtacagccc ttagtctcct aattcgagca
gagcttagtc aacccggatc cctcttaggt gacgaccaga tttataatgt tatcgttact
gcacatgctt ttgtaataat tttctttata gttataccag ttataattgg gggctttgga
aactgattag tgccattaat gattggcgca ccagacatag cattcccacg aataaataat
atgagcttct gactactac- ccccgtcttt tttacttcta ctagcctctt ctggagtaga
agcgggggct ggaacaggtt gaactgtcta cccgcccctt gctggaaacc tagcgcatgc
aggcgcttcc gttgacttga ctattttctc cctccatcta gccggtgttt cctcaatttt
aggggccatt aactttatta caactattat taatataaaa -cctccagct atctcacaat
atcaaacccc tttatttgtc tgagctgttt taattacagc tg-tacttct ccttctctca
ctacccgtcc tagctgccgg aattaccatg cttctaacag accgaaatct caacactaca
ttctttgacc cg-gcagggg gaggagacnn nnnnnnnnnn nnnnnnnn
>Anostomidae_Leporinus_taeniatus_1_1
tagtatttgg tgcttgagcc gg-aatagtt ggtacagccc tcagcctcct aatccgagca
gagctaagtc aacccgggtc ccttctaggg gacgaccaaa tttataatgt tatcgtcact
gcacatgctt tcgttataat cttcttcatg gtgatgccga ttataattgg gggcttcgga
aactgactag tcccacttat aatcggtgca cccgatatag catttccacg aataaataac
ataagcttct gactactac- ccccatcttt tctcctccta ctagcatctt ccggagtaga
ggctggagcc ggaacaggtt gaactgtcta cccaccactt gctggaaact tagcccatgc
aggtgcttcc gttgacctta ccatcttctc cctacatctc gccggagtct cctcaatcct
tggggctatt aattttatta caacaattat taacataaaa -cctccagcc atttcacagt
atcaaacccc cctatttgtt tgagccgtcc taattacagc gg-tacttct cctcctctca
ctacctgttc tagctgccgg aattactata cttctgacag accgaaatct taatactaca
ttcttcgacc cg-gcgggag gaggagaccc gattctctac caacacct
>Anostomidae_Megaleporinus_macrocephalus_1_1
tagtatttgg tgcatgagcc gg-aatagtt ggtacagccc ttagccttct aattcgagca
gaacttagcc aacccgggtc tcttttgggt gatgaccaga tttataatgt tattgttact
gcacatgctt ttgtaatgat tttctttata gtcataccaa tcataatcgg gggcttcgga
aactggctaa tccctctaat aattggcgca cccgacatag cattcccacg aataaataac
ataagcttct gactcctcc- ccccgtcttt tctcctcttg ctagcttctt ccggcgtaga
agccggagcc gggacaggtt gaactgttta ccccccactt gctgggaatt tggcacatgc
gggcgcctcc gtggacctaa ctattttttc ccttcacctt gccggtgtct cctcgattct
tggagctatt aactttatta caactattat taacataaaa -ccaccagct atttcacaat
accaaacccc cctgtttgtc tgagccgttc tgatcacagc cg-tcctcct ccttctctct
cttccggtcc tagctgccgg aattactata cttctaacag accgaaacct taacaccaca
ttttttgacc cc-gcgggcg gaggagacnn nnnnnnnnnn nnnnnnnn
>Anostomidae_Schizodon_intermedius_1_1
tagtatttgg tgcttgagcc gg-aatagtt ggtacagccc taagcctcct aattcgagca
gagctcagcc aacccggagc ccttctaggc gatgatcaaa tttataatgt tatcgttacc
gcacatgctt ttgtaataat tttctttata gttataccaa tcataattgg gggtttcgga
aattgattag taccactaat gattggcgca cccgacatgg cattcccacg aataaacaac
ataagctttt gactgctgc- ccccttcttt tcttcttcta ttagcatctt ctggtgtaga
agcgggcgct ggaacaggct gaactgtgta cccgccactt gctgggaatt tagcccacgc
aggtgcctcc gttgacctaa ctattttctc ccttcatctt gccggtgtct catccattct
tggggccatt aattttatca caaccattat taacataaaa -ccaccagcc atctcacaat
accaaacccc cctatttgtc tgggccgtac taattacagc cg-tactcct tctcctctca
ttacctgtct tagctgccgg aattaccatg cttttaacag atcgaaatct caatactaca
ttctttgacc ca-gccggag gaggagacnn nnnnnnnnnn nnnnnnnn
>Apteronotidae_Adontosternarchus_balaenops_1_1
nnnnnnnnnn nnnnnnnnnn nnnnnnnnnn nnnnnnnnnn nnnnnnnnnn nnnnnnnnnn
nnnnnnnnnn nacccggcac cctcttagaa gatgaccaaa tttacaacgt ggcagtcacc
gctcatgcct tcgtaataat tttctttata gttatgccca tcataattgg aggctttggc
aattgactta ttcctttaat aattgccgca ccagacatgg cattcccccg aataaataac
ataagcttct gactactcc- ccccatcatt cttccttctc cttgcctccg ccggcttaga
agctggggtt ggaacaggct gaaccctata cccccctctt gctggcaacg ccgcacacgc
cggagcttct gttgacttaa ccattttctc ccttcacctt gccggtgtct cctccattct
cggctccatc aactttatta ccacaattat taatataaaa -ccccccaca ataactcaat
accaacttcc attattcatt tgatccctac tagtaactac cg-tactcct actactttct
ctccctgtcc tagctgctgg cnnnnnnnnn nnnnnnnnnn nnnnnnnnnn nnnnnnnnnn
nnnnnnnnnn nnnnnnnnnn nnnnnnnnnn nnnnnnnnnn nnnnnnnn
>Apteronotidae_Adontosternarchus_nebulosus_2_1
nnnnnnnnnn nnnnnnnnnn nnnnnnnnnn nnnnnnnnnn nnnnnnnnnn nnnnnnnnnn
nnnnnnnncc aaccaggcac cctcttagaa gacgaccaaa tctacaacgt agccgtaacc
gctcatgcct tcgtaataat tttctttata gttatgccaa tcatgattgg aggctttggc
aattgactta ttcccctaat aatcgccgca ccagacatgg cattcccccg aataaataac
ataagcttct ggctcctcc- cgccatcatt cttccttctt cttgcctctg ccggcctaga
agctggggtc ggaacaggct gaaccctata cccccctctt gctggcaacg ccgcacacgc
cggagcttcc gtagacctga ccattttctc cctacacctt gccggtgtct cctcaatcct
cggctccatt aactttatta ctacaatcat taatataaaa -ccccccaca ataacccagt
atcaactccc attatttatt tgatccctac tagtaaccac tg-tgctcct actactttcc
ctcccagtcc tagctgccgg tnnnnnnnnn nnnnnnnnnn nnnnnnnnnn nnnnnnnnnn
nnnnnnnnnn nnnnnnnnnn nnnnnnnnnn nnnnnnnnnn nnnnnnnn
>Apteronotidae_Adontosternarchus_sachsi_1_1
nnnnnnnnnn nnnnnnnnnn nnnnnnnnnn nnnnnnnnnn nnnnnnnnnn nnnnnnnnnn
nnnnnnnncc aaccgggcac cctcctagaa gacgaccaaa tttacaacgt agccgttacc
gctcatgcct tcgtaataat tttctttata gttatgccaa tcataattgg aggctttggc
aattgactta ttccattaat aattgccgca ccagacatgg cattcccacg aataaataac
ataagttttt gactactcc- ccccatcatt cttcctactt cttgcctctg ctggcttaga
agctggagtt ggaacaggct gaaccctata cccccctctt gccggcaacg ctgcccacgc
cggagcctcc gtagatctaa ccattttctc tctccacctt gccggtgttt cctccatcct
cggctccatt aactttatta ctacaatcat taatatgaaa -ccccccaca ataactcaat
atcagctccc cttatttatt tgatcgctgc tagtaaccac cg-tgctcct gctactctct
ctccccgttc tagccgccgg cnnnnnnnnn nnnnnnnnnn nnnnnnnnnn nnnnnnnnnn
nnnnnnnnnn nnnnnnnnnn nnnnnnnnnn nnnnnnnnnn nnnnnnnn
>Apteronotidae_Apteronotus_acidops_1_1
tggtgtttgg cgcctgggct gg-tataatt ggtactgctc ttagcctgct aattcgagca
gagctaaatc aaccaggtac ccttctagga gacgaccaaa tctacaatgt ggccgttacc
gcccatgcct tcgtaatgat tttctttata gttatgccta ttataatcgg aggttttggc
aattggctta ttccattaat aattgccgca ccagatatgg catttccccg aataaataac
ataagtttct ggctcctcc- ctccgtcatt cttcttactt cttgcctccg ctggcctaga
agccggagtt gggacaggtt ggaccctata cccgcccctt gccagcaatg cagcacacgc
cggagcttct gtagacctaa ccatcttctc ccttcaccta gctggggtct cctccatcct
tggctctatt aattttatta ccacaattat taatatgaaa -cccccaaca atatccccat
atcaatttcc actatttatt tggtccctac tagtaaccac ag-tccttct attgctctct
cttcctgttc tcgctgcggg cattaccatg cttcttaccg accgtaattt aaacacggca
ttcttcgacc cc-acgggag gcnnanaccc aatcttatac nancacct
>Apteronotidae_Apteronotus_apurensis_1_1
tagtgtttgg cgcctgggcg gg-cataatt ggtactgctc taagccttct aatccgggct
gagcttaatc aaccaggcac cctcctagaa gacgaccaaa tctacaatgt agccgtcact
gcccatgcct tcgtaataat tttctttata gttatgccaa tcatgattgg aggttttggc
aattggctta tccccctaat aattgccgca ccagacatgg cattcccgcg aataaataac
ataagcttct ggctactcc- ccccatcatt cttcctcctc ctcgcctctg ctggcttaga
ggccggagtt ggaacgggtt ggaccctata cccacctctt gctggcaatg cagcacacgc
cggagcttcc gtagacctaa ctatcttctc ccttcacttg gcgggtgttt catccatcct
tggctccatt aactttatta ccacaattat taatatgaaa -cccccaaca atatctcaat
accaactccc actgtttatc tggtccctat tagtaactac cg-tgcttct actgctctcc
cttcctgttc tagctgctgg tatcaccatg ctacttacag accgaaattt aaacacagca
ttcttcgacc cc-acaggtg gcggtgaccc aatcctgtac caacacct
>Apteronotidae_Apteronotus_caudimaculosus_1_1
tggtgtttgg cgcctgggcg gg-tataatt ggtactgctc ttagcttgtt aattcgagca
gagcttaatc aaccaggcac ccttctagaa gacgaccaaa tctacaacgt agctgttacc
gcccatgcct tcgtaataat tttctttata gttatgccaa ttatgattgg aggcttcggc
aactggctta tcccattaat aattgctgcg ccagacatgg catttccacg aataaacaac
ataagtttct ggctcctcc- caccatcatt cttcctgctc ctcgcttctg ccggtttaga
ggccggagtt ggaacaggct ggaccctata cccccctctt gccggtaatg cggcacacgc
cggagcttct gtagacctaa ccatcttctc ccttcacctg gccggtgtct cctctattct
aggctctatt aattttatta ccacaattat taacatgaag -cccccaaca atatctcaat
atcaacttcc attatttatt tggtccttat tagtaaccac tg-ttcttct acttctctcc
ctccccgtcc tagctgctgg cattaccata cttctcacag accgaaattt aaacacagca
ttcttcgacc cc-acaggag gaggasaccc aatcctatat caacacct
>Apteronotidae_Apteronotus_ellisi_1_1
tagtgtttgg cgcctgggcg gg-tataatt ggtactgctc ttagccttct aatccgggcc
gagcttaatc aaccaggcac ccttctagaa gacgaccaaa tttacaacgt agccgtcact
gcccatgcct tcgtaataat cttctttata gttatgccaa tcataattgg aggctttggc
aattggctta tccccctaat aattgccgca ccagacatgg catttccacg aataaataat
ataagcttct ggctactcc- ccccatcatt tttcctactt ctcgcctctg ctggtttaga
ggccggggtt ggaacaggtt ggaccctata cccccctctt gccggtaacg cagcccacgc
cggagcttct gtagacctaa ctatcttctc ccttcatttg gcaggtgttt catccatcct
tggctccatt aactttatca ctacaattat caacatgaaa -cctccaaca atgtctcaat
accaactccc actatttatc tggtccctat tagtaactac cg-tgcttct actactctcc
cttcctgtcc tagctgctgg tattaccatg ctacttacag accgaaattt aaacacagca
ntcttcgacc ct-acgggcg gcggtgaccc aatcctgtac caacacct
>Apteronotidae_Apteronotus_eschmeyeri_2_1
tagtgtttgg cgcctgggcg gg-tataatt ggaactgctc ttagcttgct aattcgagca
gagcttaatc aaccaggcac ccttctagaa gatgaccaaa tttacaacgt agctgttacc
acccatgcct tcgtaataat tttctttata gttatgccga tcataattgg aggttttggc
aattggctca tcccactaat gattgccgca ccagatatgg cattcccacg aataaacaac
ataagctttt ggctacttc- ccccatcatt ctttctactt cttgcctccg ctggcttaga
agccggagtc gggacaggct ggaccctata cccccccctc gctggcaacg cagcacacgc
cggagcttct gtagacctga ctatcttctc ccttcacttg gccggtgtct cctctatcct
aggctctatt aattttatta ccacaattat taatataaaa -cccccaaca atatctcagt
atcaacttcc actattcatc tggtccttac tagtaaccac cg-tccttct actactctcc
cttcctgtcc tggctgctgg cattactata cttctcacag accgaaactt aaatacagca
ttcttcgacc cc-accggag gcggggaccc aattttatac caacacct
>Apteronotidae_Apteronotus_mariae_2_1
nnnnnnnnnn nnnnnnnnnn nnnnnnnnnn nnnnnnnnnn nnnnnnnnnn nnnnnnnnnn
nnnnnnnntc aaccaggtac cctcctagaa gacgaccaaa tttacaacgt agccgttacc
gcccatgcct tcgtaataat cttctttata gttatgccaa ttataattgg aggctttggc
aattgactaa tcccattaat aattgccgca ccagatatgg catttccacg aataaacaac
ataagctttt gactgcttc- ccccatcatt tttcctactt cttgcctccg ctggcttaga
agctggagtt gggacaggtt gaaccctata cccgcctctt gccagcaatg cagcccacgc
cggagcctct gtagacctaa ctatcttctc ccttcactta gccggtgttt cctccatcct
tggctccatt aactttatta ctacaattat caatatgaaa -cccccaaca atgtctcaat
accaactccc attatttatt tgatcactat tagtaactac tg-ttcttct actactttct
cttcccgtcc tagctgctgg tnnnnnnnnn nnnnnnnnnn nnnnnnnnnn nnnnnnnnnn
nnnnnnnnnn nnnnnnnnnn nnnnnnnnnn nnnnnnnnnn nnnnnnnn
>Apteronotidae_Compsaraia_compsa_1_1
nnnnnnnnnn nnnnnnnnnn nnnnnnnnnn nnnnnnnnnn nnnnnnnnnn nnnnnnnnnn
nnnnnnnncc aaccaggcgc cctcctggga gacgaccaaa tttacaatgt ggtcgttacc
gcccatgcct tcgtaataat tttctttata gtaatgccaa tcataattgg aggctttggc
aattgactta tccccttgat aatcgccgca ccagatatgg cattcccacg aataaataat
ataagcttct gactgcttc- ctccgtcatt cttcctcctg cttgcctctg ctggcttaga
ggctggggtc gggacaggct gaacgctata cccccctctt gctggtaatg cagcacacgc
cggggcttct gtagacctaa ccattttctc ccttcactta gccggtgtct catctatcct
tggatctatt aactttatca ctacaattat caatataaaa -ccccccaca atatctcaat
accaactccc attgtttatt tgatccttac tagtaaccac ag-tacttct actactttcc
cttcctgttc tagccgccgg gnnnnnnnnn nnnnnnnnnn nnnnnnnnnn nnnnnnnnnn
nnnnnnnnnn nnnnnnnnnn nnnnnnnnnn nnnnnnnnnn nnnnnnnn
>Apteronotidae_Orthosternarchus_tamandua_1_1
nnnnnnnnnn nnnnnnnnnn nnnnnnnnnn nnnnnnnnnn nnnnnnnnnn nnnnnnnnnn
nnnnnnnnnn nnnnnnnnnn nnnnnnnnnn nnnnnnnaaa tttataacgt agtcgtcaca
gcccatgctt tcgtaataat tttctttata gtaataccaa tcataatcgg gggatttggc
aattgactca tcccattaat gattgcagca cccgacatgg cattcccccg aataaacaac
ataagcttct gacttctcc- ccccatcatt tttcctcctc ctcgcctcag ccggcctaga
agcaggggtt ggaaccggct gaacgctata cccaccactc gccggaaacg cagcacacgc
cggagcctca gttgacctaa ctattttttc tctccacctt gcaggggtct cttccatcct
aggctcaatt aaatttatta ccaccattat taacataaaa -ccccccact ataactcagt
accaactccc attattcgtt tgatccttat tagtaacaac cg-tgctcct tcttctctcc
cttcccgtcc tagctgccgg cattaccatg cttctcacag accgaaacct gaacacagca
ttcttnnnnn nnnnnnnnnn nnnnnnnnnn nnnnnnnnnn nnnnnnnn
>Apteronotidae_Pariosternarchus_amazonensis_1_1
tagtgtttgg cgcctgggcg gg-tataatt ggtactgctc taagccttct aatccgggcc
gagcttaacc aaccaggcac cctcctagaa gacgaccaaa tttataatgt agccgttacc
gcccatgcct tcgtaataat tttctttata gttatgccaa tcataattgg aggctttggc
aattggctta ttcccctaat aattgccgca ccagatatgg cattcccacg aataaacaat
ataagctttt ggctacttc- ctccgtcatt cttcctcctc ctagcctctg ctggcttaga
ggccggggtt ggaacaggct ggaccctata cccccctctg gccggtaatg cagcacacgc
cggagcttcc gtagacttaa ccattttctc ccttcacttg gccggtgttt catctatcct
cggctctatt aactttatca ctacaattat taatataaaa -cccccaaca atatctcaat
accaacttcc actatttatt tggtccctgc tagtaaccac tg-tacttct attactctct
cttcctgttc tagctgctgg tattaccata ctgctaacag accgaaattt aaacacagca
ttcttcgacc cg-acaggcg gcggtgaccc aatcctgtac caacacct
>Apteronotidae_Porotergus_duende_1_1
tagtatttgg cgcctgggcg gg-cataatc ggtactgctc ttagccttct aatccgggcc
gagcttaatc aaccgggcac cctcctagaa gacgaccaaa tttacaatgt agtcgtcacc
gcccatgcct tcgtaataat tttctttata gtcataccaa tcatgattgg aggctttggc
aattggctta tccccctgat aattgccgca ccagacatgg catttccacg aataaacaac
ataagcttct ggctgctcc- ctccatcatt cttcctccta ctcgcctctg ctggcttaga
agctggagtt gggacaggtt ggaccctgta cccccctctt gccggcaatg cagcacacgc
cggagcttct gttgacctaa ccattttctc ccttcactta gcaggtgttt catccatcct
cggctctatt aactttatta ctacaattat taatatgaaa -cctccaacc atgtctcaat
accaactccc actatttatt tggtccttat tagtaactac cg-tacttct actgctctcc
ctccccgttc tggctgccgg tattaccata ctgctcacag atcgaaactt aaatacagca
ttcttcgacc ct-acaggcg gcggtgaccc aatcctgtac caacacct
>Apteronotidae_Sternarchella_orthos_1_1
tagtgtttgg cgcctgggcg gg-aataatt ggtactgctc ttagcctttt aatccgggcc
gagcttaatc aaccaggtac cctcctagag gacgaccaaa tttacaatgt ggccgttacc
gcccatgcct tcgtaataat tttctttata gttatgccaa tcatgattgg aggctttggc
aattggctta tccccctgat aatcgccgca ccagacatgg cattcccacg aataaataat
ataagcttct ggctacttc- ctccgtcatt cttcctactc ctcgcctctg ctggcttaga
agccggagtt gggacaggtt ggaccttata cccacctctt gctggtaacg cagcgcacgc
cggagcttct gtggacttaa ccatcttctc tcttcacttg gctggtgttt catctatcct
tggttctatt aactttatca ctacaatcat taatataaaa -cctccaaca atatctcagt
accaacttcc actatttatc tggtccctat tggtaaccac tg-tgcttct gctactctcc
ctccccgttc tagccgccgg aattaccatg ctgcttacag accgaaatct aaatacagca
ttctttgacc cc-acaggcg ggggtgaccc aatcctgtac caacacct
>Apteronotidae_Sternarchella_rex_1_1
tagtgtttgg cgcctgggcg gg-aataatt ggtactgctc ttagcctttt aatccgggcc
gagcttaacc aaccaggtac cctcctagaa gacgaccaaa tttacaatgt ggccgttacc
gcccatgcct tcgtaataat tttctttata gttatgccaa tcataattgg aggctttggc
aattggctta tccccctgat aatcgccgca ccagacatgg cattcccacg aataaataac
ataagcttct ggctacttc- ctccgtcatt cttcctactc ctcgcctctg ccggcttaga
agccggagtt gggacaggtt ggaccttata cccacctctt gctggtaacg cagcgcacgc
cggagcttct gtggacttaa ccatcttctc tcttcacttg gctggtgttt catctatcct
cggttctatt aactttatca ctacaatcat taatataaaa -cctccaaca atatctcaat
accaacttcc tctatttatc tggtctctgt tggtaaccac tg-tgcttct gctactctcc
cttccagttc tagccgccgg aattaccata ctgcttacag accgaaatct aaacacagca
ttctttgacc cc-acaggcg ggggtgaccc aatcctgtac caacanct
>Apteronotidae_Sternarchogiton_labiatus_2_1
nnnnnnnnnn nnnnnnnnnn nnnnnnnnnn nnnnnnnnnn nnnnnnnnnn nnnnnnnnnn
nnnnnnnntc aaccaggcac cctcctagaa gacgaccaaa tttacaatgt agccgtcacc
gcccatgcct tcgtaataat cttctttata gttatgccaa tcatgattgg aggctttggc
aattgactca tccccctaat aattgccgca ccagacatgg cattcccacg aataaataat
ataagctttt gacttcttc- ccccatcatt cttcctactc ctcgcctctg ctggtttaga
agccggggtt ggaacaggct gaaccctata cccccctctc gccagtaacg cagcacacgc
cggagcttcc gtagacctaa ccatcttctc ccttcacctg gctggtgttt catctattct
tggctccatt aactttatta ctacaattat taacataaaa -cccccaaca atgtctcaat
atcaacttcc actatttatt tgatctctac tagtaaccac cg-tgcttct gctgctttcc
cttccagtac tagctgctgg tnnnnnnnnn nnnnnnnnnn nnnnnnnnnn nnnnnnnnnn
nnnnnnnnnn nnnnnnnnnn nnnnnnnnnn nnnnnnnnnn nnnnnnnn
>Apteronotidae_Tenebrosternarchus_preto_1_1
nnnnnnnnnn nnnnnnnnnn nnnnnnnnnn nnnnnnnnnn nnnnnnnnnn nnnnnnnnnn
nnnnnnnntc aaccaggcac cttactagaa gacgaccaaa tttacaatgt agccgttacc
gcccatgcct tcgtaataat tttctttata gttatgccaa tcataattgg aggctttggc
aattgactta tccccctaat aattgctgcc ccagacatgg catttccacg aataaataat
ataagcttct gacttctcc- ccccatcatt cttcctcctc ctcgcctctg ctggcttaga
ggccggggtt ggaacaggtt gaaccctata ccccccgctt gccggcaatg cagcacacgc
tggggcctcc gtagacctga ccatcttctc ccttcatttg gccggtgttt catctatcct
cggctccatc aactttatta ctacaattat taacatgaaa -cccccaaca atatctcagt
accagcttcc gctatttatt tgatccctgc tagtaaccac cg-tacttct actactctct
ctccctgtcc tagctgctgg tnnnnnnnnn nnnnnnnnnn nnnnnnnnnn nnnnnnnnnn
nnnnnnnnnn nnnnnnnnnn nnnnnnnnnn nnnnnnnnnn nnnnnnnn
>Apteronotidae_Sternarchorhynchus_cramptoni_1_1
tagtgtttgg cgcctgggcg gg-tataatt ggtactgctc ttagccttct aatccgggct
gagcttaatc aaccaggcac cctcctagaa gacgaccaaa tttacaacgt ggccgttacc
gcacatgcct tcgtaataat tttctttata gttataccaa tcataattgg aggctttgga
aattggctta tccccctaat aattgctgca ccagacatgg cattcccacg aataaataat
ataagctttt ggttactac- ccccatcatt ctttctcctt ctagcttccg ctggcctaga
ggctggagtt ggaacgggct ggacccttta cccccctctt gccggtaatg cagcacacgc
cggagcttcc gtagacctaa ccatcttctc tcttcactta gctggtgtct cctccatcct
tggctccatc aactttatta ctacaatcat taatatgaag -cccccaaca atgtctcaat
accaacttcc gctatttatt tggtccctat tagtaaccac cg-tacttct gctgctctct
cttcctgtct tagctgccgg tattaccata ctactcacag accggaactt aaatacagca
ttctttgacc cc-acaggag gcggagaccc aatcctttac caacacct
>Apteronotidae_Sternarchorhynchus_goeldii_1_1
tagtgtttgg ggcctgggca gg-tataatt ggcactgctc ttagccttct aattcgggca
gaacttaacc aaccaggcac ccttctagaa gacgaccaaa tttacaacgt agctgttacc
gcccacgcct tcgtaataat tttctttata gtaataccaa tcataattgg gggctttggc
aattggctta tcccattaat aattgctgca ccagatatag cattcccacg aataaataat
ataagctttt ggcttcttc- ctccatcatt cttcctcctt ctcgcctccg ctgggttaga
agctggagta gggacaggtt ggaccctata cccccctctt gccggtaacg cagcacacgc
cggagcttcc gtagacctaa ccatcttttc ccttcacctg gccggtgtct cctcaatcct
tggctctatt aacttcatca caacaattat taacataaaa -ccaccaaca atatcacaat
accaacttcc actatttgtc tggtccctgc tagtaaccac cg-tactgct tctactttcc
ctccctgtcc tggctgctgg aattacgatg ctgcttacag accgaaattt aaacacagca
ttctttgacc ct-acaggtg gcggagaccc aatcctatac caacacct
>Apteronotidae_Sternarchorhynchus_retzeri_1_1
tagtgtttgg cgcctgggcg gg-tataatt ggtactgctc ttagccttct aatccgggct
gagcttaatc aaccaggcac cctcctagaa gacgaccaaa tttacaacgt agccgttacc
gcacatgcct tcgtaataat tttctttata gttataccaa tcataattgg aggctttgga
aattggctta tccccctaat aattgctgca ccagacatgg cattcccacg aataaataat
ataagctttt ggttactac- ccccgtcatt ctttctcctt ctagcttccg ctggcctaga
ggctggagtt ggaacgggct ggacccttta cccccctctt gccggtaatg cagcacacgc
cggagcttcc gtagacctaa ccatcttctc tcttcactta gctggtgtct cctccatcct
tggctccatc aactttatta ctacaatcat taatatgaag -cccccaaca atgtctcaat
accaacttcc gctatttatt tggtccctat tagtaaccac cg-tacttct gctgctctct
cttcctgtct tagctgccgg tattaccata ctactcacag accggaactt aaatacagca
ttctttgacc cc-acaggag gcggagaccc aatcctttac caacacct
>Apteronotidae_Sternarchorhynchus_roseni_1_1
tagtgtttgg cgcctgggcg gg-tataatt ggtactgctc ttagccttct aatccgggct
gagcttaatc aaccaggcac cctcctagaa gacgaccaaa tttacaacgt agccgttacc
gcacatgcct tcgtaataat tttctttata gttataccaa tcataattgg aggctttgga
aattggctta tccccctaat aattgctgca ccagacatgg cattcccacg aataaataat
ataagctttt ggttactgc- ccccatcatt ctttctcctt ctagcctccg ctggcctaga
ggctggagtc ggaacgggct ggacccttta cccccctctt gccggtaatg cagcacacgc
cggagcttcc gtagacctga ccatcttctc tcttcactta gccggtgtct cctccatcct
tggctccatc aactttatta ctacaatcat taatatgaag -cccccaaca atgtctcaat
accaacttcc actatttatt tggtccctat tagtaaccac cg-tacttct gctactctct
cttcctgtct tagctgccgg tattaccata ctactcacag accggaactt aaatacagca
ttctttgacc cc-acaggag gcggagaccc aatcctttac caacacct
>Apteronotidae_Sternarchorhynchus_roseni_2_1
tagtgtttgg cgcctgggcg gg-tataatt ggtactgctc ttagccttct aatccgggct
gagcttaatc aaccaggcac cctcctagaa gacgaccaaa tttacaacgt agccgttacc
gcacatgcct tcgtaataat tttctttata gttataccaa tcataattgg aggctttgga
aattggctta tccccctaat aattgctgca ccagacatgg cattcccacg aataaataat
ataagctttt ggttactgc- ccccatcatt ctttctcctt ctagcctccg ctggcctaga
ggctggagtc ggaacgggct ggacccttta cccccctctt gccggtaatg cagcacacgc
cggagcttcc gtagacctga ccatcttctc tcttcactta gccggtgtct cctccatcct
tggctccatc aactttatta ctacaatcat taatatgaag -cccccaaca atgtctcaat
accagcttcc actatttatt tggtccctat tagtaactac cg-tacttct gctactctct
cttcctgtct tagctgccgg tattaccata ctacttacag accggaactt aaatacagca
ttctttgacc cc-acaggag gcggagaccc aatcctttac caacacct
>Apteronotidae_Sternarchorhynchus_yepezi_2_1
tagtatttgg cgcctgggcg gg-tataatt ggtaccgctc ttagccttct aatccgggct
gagcttaatc aaccaggcac cctcctagaa gatgaccaaa tctacaatgt agccgttacc
gcccatgcct tcgtaataat tttctttata gttatgccaa tcataattgg aggctttggc
aattggctta tccccttaat aattgccgca ccagacatgg cattcccacg aataaataat
ataagctttt ggttacttc- ctccctcatt cttcctactt ctagcatccg ctggcctaga
ggccggagtc ggaactggct ggacccttta cccccctctt gctggtaatg cagcacacgc
cggagcttcc gtagacctaa ccatcttttc ccttcactta gccggtgtct cttccatcct
gggctctatt aactttatta ctacaatcat taatatgaaa -cccccaaca atatctcaat
accaacttcc actgtttatt tggtccctgt tagtaaccac tg-tacttct actgctttcc
cttcctgtct tagcagctgg cattaccata ctactcacag accgaaactt aaatacagca
ttctttgacc cc-acagggg gcggagaccc aatcctttac caacatct
>Ariidae_Cathorops_spixii_1_1
tagtatttgg tgcttgagcc gg-aatagtt gggaccgccc tcagcctatt aattcgggca
gagctagccc aacctggtgc tcttctgggt gatgaccaaa tttataatgt tatcgttact
gcccatgctt ttgtaataat cttctttata gtaataccaa ttataattgg aggctttgga
aattgactcg tccccctaat aattggagcc cccgacatag cattcccccg aataaataat
ataagcttct gacttctcc- ccccatcctt tctactcctc cttgcctcct caggagtaga
agcaggagca ggaacaggat gaactgttta ccctcctctt gctggaaacc tcgctcacgc
aggagcttct gtagatctaa ccatcttttc tcttcattta gcaggagtgt cctcaattct
aggggctatt aattttatta caactattat taacataaaa -cccccagct atctcacaat
atcaaacacc tttatttgtc tgagccatcc taattaccgc cg-tcctttt acttctttcc
ctaccagttt tagctgccgg catcactata ctattaacag accgcaatct aaatactact
ttctttgatc cc-gcaggag gaggagaccc catcctctac caacacct
>Ariidae_Potamarius_nelsoni_1_1
tagtatttgg tgcctgagcc gg-gatagtc ggaaccgccc ttagcttact aatccgggca
gagttagccc aacctggtgc ccttctaggc gatgaccaaa tttataatgt tattgttacc
gctcatgctt tcgtaataat tttctttata gtaatgccga tcatgatcgg gggctttgga
aactgactcg ttcccctaat aattggagcc cctgacatag cattcccccg aataaataat
ataagcttct ggcttctac- ccccatcttt cctacttctc cttgcctcat caggggttga
agcgggagcg ggaacagggt gaactgttta tccccctctt gctggaaacc tcgcccatgc
aggagcctct gtagacctta ctattttttc tctccatcta gcaggagtat catcaattct
gggagccatc aactttatta caactattat taatatgaaa -cctccagct atttcacagt
atcaaacacc tctattcgtt tgagccattc tgattactgc tg-tactctt acttctttct
ctcccagtcc tagctgctgg tattactatg ttactaacag accgaaacct taacactacc
ttctttgacc cc-gcaggag gaggagaccc aattctttat caacatct
>Atherinopsidae_Basilichthys_semotilus_1_1
tagtatttgg tgcctgagcc gg-aatagtc ggaaccgctt taagcctcct gatccgagca
gaactcagcc aaccaggctc tctcctagga gatgaccaga tttataatgt aatcgttaca
gcacatgctt tcgtaataat tttctttata gtaataccaa tcatgatcgg agggtttgga
aactggctta ttccccttat gatcggggcc cctgatatgg cttttccccg aataaataat
atgagcttct gactactcc- ccccttcatt tcttcttctc ctagcttctt caggagtaga
agcaggtgct ggtaccggat ggacagtata ccccccatta tccggtaatt tagctcatgc
cggagcatct gtcgacctaa ctattttttc ccttcaccta gcaggagttt catcaattct
aggggctatc aattttatta ctaccattat taatataaaa -ccccccgca atttcacaat
accagactcc cctctttgta tgagccgtcc ttattactgc cg-tactact cctcctatcc
ctccctgttc ttgccgctgg cattaccata ctcctaactg accgaaacct aaatactacc
ttctttgacc ct-gctggag gaggagaccc cattctttat cagcacct
>Atherinopsidae_Menidia_beryllina_2_1
tggtatttgg tgcttgagca gg-gatggtc ggaacagccc taagcctcct tattcgggct
gagctgagcc aaccgggctc tcttctggga gacgaccaaa tttataatgt aatcgtcacc
gcccacgcct tcgtaataat cttctttata gtaataccaa tcatgattgg gggctttgga
aattgactaa ttcccctaat gatcggggcc cctgacatgg ctttcccccg aataaataat
atgagcttct gacttctcc- ccccatcatt cctgctcctt cttgcctctt caggggttga
agccggagct ggcactgggt gaaccgtcta cccccctcta tctggtaatc ttgctcatgc
aggggcatcc gtagatttaa ccatcttctc cctccaccta gcaggtgttt cctccattct
gggggccatc aacttcatta caaccattat caatatgaaa -cctccagca atttcacaat
accagacccc cctattcgtc tgagctgttc taattactgc tg-tacttct tctcctttcc
ctcccagttc ttgctgctgg aatcacaatg ctccttacgg accgaaattt aaacaccacg
ttcttcgacc ca-gcaggag gaggggaccc aatcctttac caacatct
>Atherinopsidae_Odontesthes_regia_1_1
tagtatttgg tgcctgagcc gg-aatagtg ggaactgctt taagccttct catccgagca
gaactcagcc aaccaggctc tctcctagga gacgatcaga tttataatgt tatcgttaca
gcacacgctt tcgtaataat tttctttata gtaatgccaa tcataattgg aggcttcgga
aactgactca ttcctctaat gatcggtgct cccgatatgg ctttcccccg aataaataat
atgagcttct gactacttc- ccccctcatt cctacttctc ctggcttctt caggagttga
agcaggggct ggaaccggat gaacagtata cccccctctg tctggtaatc tagctcacgc
cggagcatcc gtagacctaa ctattttctc tctccactta gcaggagttt catcaatcct
gggagccatt aattttatta ccaccattat taacatgaaa -cctcccgcg atttcacaat
atcaaactcc tctctttgaa tgagctgtac tcattaccgc tg-tacttct ccttctctcc
ctccccgtcc ttgctgccgg cattacaatg cttctgacag accggaatct aaataccact
ttctttgacc cc-gctggag gaggtgaccc catccnnnnn nnnnnnnn
>Belonidae_Ablennes_hians_1_1
tggtatttgg tgcttgagct gg-aatagta ggcactgcct taagcctcct cattcgagca
gaactaagcc aacctggctc ccttttaggt gatgatcaaa tttataatgt tatcgttaca
gcacatgcct ttgtaatgat tttctttata gttataccaa ttataattgg aggctttgga
aactgattgg taccattaat aattggagcc cctgacatag cattcccccg aatgaacaac
ataagcttct gactcttac- ctccatcatt tcttctcctt ttagcctcat ctggggtcga
agcaggtgca ggaaccgggt gaactgttta cccccctcta gccggaaacc tagcccatgc
tggagcatcc gtagacctaa caatcttttc tttacattta gcaggtgttt catcaatcct
tggggctatc aactttatta ccacaattat taatataaaa -ccccccgca atttcacaat
accaaactcc tctcttcgta tgagccgttt taattactgc cg-tccttct tctcctctcc
ctccctgttt tagctgctgg cattactata ctcctaacag accgaaattt aaacactacc
ttctttgacc ct-gctggag gcggagaccc tatcctctac caacacct
>Belonidae_Strongylura_notata_2_1
tagtatttgg tgcttgagct gg-aatagta ggcactgctt taagccttct tattcgagca
gaactaagcc aacccggctc ccttttaggc gacgaccaaa tttacaatgt tatcgttacg
gcacatgcct ttgtaataat cttttttata gtaataccta ttataattgg tggttttgga
aactgactga ttcctctcat gattggggct ccagatatag catttcctcg aataaataac
ataagcttct gattattac- ccccatcctt ccttctcctt ctagcttcat ccggagtaga
agctggtgca ggaactggat gaactgtcta ccctcctcta gctggtaatt tagcccatgc
aggagcctca gtagatttaa caattttttc ccttcaccta gcaggtgttt catcaattct
tggagctatt aactttatta ccacaattat taatataaaa -ccaccagca atttcgcaat
accagacacc tctctttgta tgagctgttc taattactgc ag-tcctact cctcctttcc
cttcctgttt tagctgcagg cattacaata cttctaaccg atcgaaacct aaacaccacc
ttcttcgacc ct-gccgggg gaggagaccc catcctttan nnnnnnnn
>Belonidae_Strongylura_timucu_2_1
tagtatttgg tgcttgagct gg-tatggta ggaactgctt taagccttct tattcgagca
gaattaagcc aaccgggctc cctcctaggt gatgatcaga tttataatgt catcgttaca
gcacatgctt ttgtaataat tttctttata gtaataccaa ttatgattgg aggatttgga
aactggttgg taccccttat aattggggct cctgatatag cattccctcg aataaataat
ataagcttct gacttcttc- ccccctcctt tttacttctc ttagcctcat caggggttga
agctggtgca ggaaccgggt gaactgttta tcctccctta gccggtaatt tagcccatgc
aggagcatcc gttgatttaa caattttttc tctccatcta gcaggtgttt cgtcaattct
aggggctatt aattttatta caacaattat taatataaaa -ccccccgca atctcacaat
accaaacccc tctgttcgta tgagccgtcc taatcacagc ag-tcctcct ccttctttct
ctacctgtct tagctgctgg tattaccatg cttcttacag accgaaatct taacaccact
ttcttcgatc ct-gctggag gcggagatcc tattttatat caacacct
>Callichthyidae_Aspidoras_eurycephalus_1_1
tcgtatttgg tgcctgagcc gg-aatagta gggaccgctt taagcctgct aattcgagca
gaattaaatc aacctggttc cctcctaggc gatgatcaaa tttataatgt tgttgttacg
gcgcatgcct tcattataat cttctttata gtaataccaa tcataattgg gggatttgga
aattgactcg tccccctaat aattggggca cctgatatag cattcccacg aataaataac
atgagcttct gattactac- ccccttcatt cctcctgctc ctagcctcct caggagtaga
agcaggtgca ggaacaggct gaactgtata ccccccgctt gcagggaatc tcgcccacgc
aggggcctct gttgacttga caattttttc cctccacctc gctggtgtct cttctatcct
gggcgcaatt aatttcatca caacaattat taatataaaa -ccccctgca atttcacaat
atcaaacgcc actgtttgta tgagcagtac taattacggc tg-ttctgct tctcctatcc
cttccagtac tagccgccgg aattactata ctactcacag accgtaatct aaataccacc
ttctttgacc cnnnnnnnnn nnnnnnnnnn nnnnnnnnnn nnnnnnnn
>Callichthyidae_Callichthys_callichthys_1_1
tagtatttgg tgcatgagct gg-tatggtc ggcaccgccc tgagccttct aattcgagca
gagctcaacc aaccgggttc cctgctggga gacgaccaaa tttataatgt tattgtaacc
gcacatgctt ttatcataat cttctttatg gtaataccca tcctgatcgg aggatttgga
aactgattaa ttcccttaat aatcggggcc cccgacatag cattcccacg aataaataac
ataagcttct gactgctcc- ccccatcttt cctcctactc ctcgcctcat ctggggttga
agccggagca ggcactggtt gaactgtcta cccccctctt gcgggaaacc tggctcacgc
cggagcctcg gtagacctaa caatcttttc cctacatctt gcaggggttt cttctattct
aggatccatt aacttcatca ccactattat taacataaaa -ccacctgca acctcccaat
atcaaacacc cctatttatc tgagcaaccc ttattacaac tg-ttcttct attactctcc
cttcctgtat tagccgcagg gattactata ttactaacag atcgaaacct taatactaca
ttctttgacc cg-gccggag ggggagaccc catcctttat caacactt
>Callichthyidae_Callichthys_callichthys_2_1
tagtatttgg tgcatgagct gg-tatggtc ggcaccgccc tgagccttct aattcgagca
gagctcaacc aaccgggttc cctgctggga gacgaccaaa tttataatgt tattgtaacc
gcacatgctt ttatcataat cttctttatg gtaataccca tcctgatcgg aggatttgga
aactgattaa ttcccttaat aatcggggcc cccgacatag cattcccacg aataaataac
ataagcttct gactgctcc- ccccatcttt cctcctactc ctcgcctcat ctggggttga
agccggagca ggcactggtt gaactgtcta cccccctctt gcgggaaacc tggctcacgc
cggagcctcg gtagacctaa caatcttttc cctacatctt gcaggggttt cttctattct
aggatccatt aacttcatca ccactattat taacataaaa -ccacctgca acctcccaat
atcaaacacc cctatttatc tgagcaaccc ttattacaac tg-ttcttct attactctcc
cttcctgtat tagccgcagg gattactata ttactaacag atcgaaacct taatactaca
ttctttgacc cg-gccggag ggggagaccc catcctttat caacactt
>Callichthyidae_Corydoras_aeneus_3_1
tagtatttgg tgcctgagct gg-tatagtc ggaaccgcct taagcctact aattcgagca
gagctgaatc aacccggctc tcttctgggc gacgatcaaa tttacaatgt tatcgttacg
gcgcacgcct tcatcataat cttctttata gtaataccaa tcataattgg tggtttcgga
aactgactta ttcccctaat aattggagca ccagatatag catttccacg aataaataac
ataagcttct ggctacttc- caccctcatt cctacttctc ctagcatcct caggagtaga
agcgggggca gggacaggct gaactgtcta cccgccactc gcgggaaatc ttgctcacgc
aggagcttcc gttgacttaa caatcttctc cctccatctt gctggtgtct cttctatttt
aggagcaatc aatttcatta caacaattat taatataaaa -ccccctgct atttcacaat
accaaacacc attatttgtg tgagcagtac taattaccgc tg-ttctact tcttctatct
cttccagttc tagctgctgg aattactatg ttacttacag accgtaatct gaataccacc
ttctttgacc ct-gcagggg gaggagatcc aatcctttat caacacct
>Callichthyidae_Corydoras_ehrhardti_1_1
tagtatttgg tgcctgagct gg-tatagtc ggaaccgcct taagcctact aattcgagca
gagctaaatc aacctggctc ccttctaggc gacgatcaaa tttataacgt tatcgttacg
gcgcacgcct tcattataat cttctttata gtaatgccaa ttataatcgg cggctttgga
aactgacttg ttcccctaat aatcggggca ccagatatgg catttccacg aataaataac
ataagcttct gactactcc- caccctcatt cctccttctt ctggcatcct caggggtaga
agcaggtgca ggaacaggct gaactgttta cccaccactt gcaggaaacc ttgcccatgc
aggggcctct gttgatttaa caattttttc cctccacctt gcaggtgtct cctccattct
aggggcaatc aatttcatca caacaatcat taacataaaa -cctcctgca atctcacaat
atcaaacacc actattcgtg tgggcagtat taattaccgc tg-tcctact gctcctgtcc
cttccagtcc tagccgctgg aatcactata ttacttacag accgtaacct aaataccact
ttctttgacc ca-gcgggag gaggagaccc aattctttac caacactt
>Callichthyidae_Corydoras_ehrhardti_2_1
tagtatttgg tgcctgagct gg-tatagtc ggaaccgcct taagcctact aattcgagca
gagctaaatc aacctggctc ccttctaggc gacgatcaaa tttataacgt tatcgttacg
gcgcacgcct tcattataat cttctttata gtaatgccaa ttataatcgg cggctttgga
aactgacttg ttcccctaat aatcggggca ccagatatgg catttccacg aataaataac
ataagcttct gactactcc- caccctcatt cctccttctt ctggcatcct caggggtaga
agcaggtgca ggaacaggct gaactgttta cccaccactt gcaggaaacc ttgcccatgc
aggggcctct gttgatttaa caattttttc cctccacctt gcaggtgtct cctccattct
aggggcaatc aatttcatca caacaatcat taacataaaa -cctcctgca atctcacaat
atcaaacacc actattcgtg tgggcagtat taattaccgc tg-tcctact gctcctgtcc
cttccagtcc tagccgctgg aatcactata ttacttacag accgtaacct aaataccact
ttctttgacc ca-gcgggag gaggagaccc aattctttac caacactt
>Callichthyidae_Corydoras_ehrhardti_3_1
tagtatttgg tgcctgagct gg-tatagtc ggaaccgcct taagcctact aattcgagca
gagctaaatc aacctggctc ccttctaggc gacgatcaaa tttataacgt tatcgttacg
gcgcacgcct tcattataat cttctttata gtaatgccaa ttataatcgg cggctttgga
aactgacttg ttcccctaat aatcggggca ccagatatgg catttccacg aataaataac
ataagcttct gactactcc- caccctcatt cctccttctt ctggcatcct caggggtaga
agcaggtgca ggaacaggct gaactgttta cccaccactt gcaggaaacc ttgcccatgc
aggggcctct gttgatttaa caattttttc cctccacctt gcaggtgtct cctccattct
aggggcaatc aatttcatca caacaatcat taacataaaa -cctcctgca atctcacaat
atcaaacacc actattcgtg tgggcagtat taattaccgc tg-tcctact gctcctgtcc
cttccagtcc tagccgctgg aatcactata ttacttacag accgtaacct aaataccact
ttctttgacc ca-gcgggag gaggagaccc aattctttac caacactt
>Callichthyidae_Corydoras_fowleri_1_1
nnnnnnnnnn nnnnnnnnnn nnnnnnnnnn nnnnnnnnnn nnnnnnnnnn nnnnnnnnnn
nnnnnnnnnn nnnnnnnnnn nnnnnnnnnn nnnnnnnaaa tttataatgt tatcgtcacg
gcgcatgcct ttatcataat cttctttata gtaataccag ttataattgg tggcttcgga
aattgactta ttcccctaat aattggagca ccagacatag cattcccacg aataaacaat
ataagcttct gactgcttc- caccatcttt cctattgcta ttagcctcct caggagtaga
agctggagca gggacaggct gaacagtata tccccccctt gctgggaacc ttgcacacgc
gggagcctca gttgacctaa ccatcttttc tctacacctc gctggtgtat cttccatctt
gggtgcaatc aactttatta ccacaattat taatatgaaa -cccccagca atttcacaat
atcaaacgcc cctgttcgta tgggcagtcc taattacagc tg-tcctact tctcctttcc
ctcccagtcc tagctgctgg aattacaata ctgcttaccg atcgtaactt aaacaccact
ttcttnnnnn nnnnnnnnnn nnnnnnnnnn nnnnnnnnnn nnnnnnnn
>Callichthyidae_Corydoras_panda_1_1
nnnnnnnnnn nnnctgagct gg-aatagtc ggaactgccc taagcctact aatccgagca
gagctgaatc aacccggctc cctcctaggc gacgatcaaa tttacaatgt tatcgttacg
gcgcacgcct tcatcataat tttctttata gtaataccaa tcataatcgg tggctttggg
aactgactta tccctctaat aatcggagca ccagatatgg catttccacg aataaacaac
ataagcttct gacttcttc- caccctcatt ccttcttctt ctagcatcct caggagtaga
agccggggca ggaactggtt gaactgttta tccaccgctt gcaggaaatc tcgctcacgc
aggagcctcc gttgatttaa caattttttc cctacatctc gctggtgtct cctctatttt
aggagcaatc aatttcatca caacaattat taatataaaa -ccccctgcc atttcacaat
atcaaacacc cctattcgtg tgagcagtgt taattaccgc tg-tattact cctcttatcc
cttccagtcc tagccgccgg aattacaata ctacttacag atcgcaacct aaacacaacc
ttctttgacc ct-gcaggag gaggagatcc catcttgtat caacactt
>Callichthyidae_Corydoras_pygmaeus_1_1
nnnnnnnnnn nnnnnnnnnn nnnnnnnnnn nnnnnnnnnn nnnnnnnnnn nnnnnnnnnn
nnnnnnnnnn nnnnnnnnnn nnnnnnnnnn nnnnnnnaaa tctataatgt tatcgttacg
gcacacgcct tcatcataat cttctttata gtaataccaa tcataattgg tggctttgga
aactgacttg tacctttaat aatcggagca ccagatatag ccttcccacg aatgaacaat
ataagcttct gacttcttc- caccatcatt cctcctactt ttagcatcat cgggcgtaga
agcaggagca ggaacgggct gaactgttta ccccccactt gcaggaaatc tcgcccacgc
aggcgcctca gtagacttaa caatcttctc tcttcaccta gctggtgttt cctctattct
aggagcaatc aacttcatca caacaattat taatataaaa -ccccctgca atctcacaat
accaaacacc tttatttgtg tgagcagtac taattactgc ag-tactact ccttttatca
ctcccagtcc tagctgctgg tattaccata ctacttacag atcgcaatct aaacaccact
ttcttnnnnn nnnnnnnnnn nnnnnnnnnn nnnnnnnnnn nnnnnnnn
>Callichthyidae_Corydoras_pygmaeus_2_1
nnnnnnnnnn nnnnnnnnnn nnnnnnnnnn nnnnnnnnnn nnnnnnnnnn nnnnnnnnnn
nnnnnnnnnn nnnnnnnnnn nnnnnnnnnn nnnnnnnaaa tctataatgt tatcgttacg
gcacacgcct tcatcataat cttctttata gtaataccaa tcataattgg tggctttgga
aactgacttg tacctttaat aatcggagca ccagatatag ccttcccacg aatgaacaat
ataagcttct gacttcttc- caccatcatt cctcctactt ttagcatcat cgggcgtaga
agcaggagca ggaacgggct gaactgttta ccccccactt gcaggaaatc tcgcccacgc
aggcgcctca gtagacttaa caatcttctc tcttcaccta gctggtgttt cctctattct
aggagcaatc aacttcatca caacaattat taatataaaa -ccccctgca atctcacaat
accaaacacc tttatttgtg tgagcagtac taattactgc ag-tactact ccttttatca
ctcccagtcc tagctgctgg tattaccata ctacttacag atcgcaatct aaacaccact
ttcttnnnnn nnnnnnnnnn nnnnnnnnnn nnnnnnnnnn nnnnnnnn
>Callichthyidae_Corydoras_pygmaeus_3_1
nnnnnnnnnn nnnnnnnnnn nnnnnnnnnn nnnnnnnnnn nnnnnnnnnn nnnnnnnnnn
nnnnnnnnnn nnnnnnnnnn nnnnnnnnnn nnnnnnnaaa tctataatgt tatcgttacg
gcacacgcct tcatcataat cttctttata gtaataccaa tcataattgg tggctttgga
aactgacttg tacctttaat aatcggagca ccagatatag ccttcccacg aatgaacaat
ataagcttct gacttcttc- caccatcatt cctcctactt ttagcatcat cgggcgtaga
agcaggagca ggaacgggct gaactgttta ccccccactt gcaggaaatc tcgcccacgc
aggcgcctca gtagacttaa caatcttctc tcttcaccta gctggtgttt cctctattct
aggagcaatc aacttcatca caacaattat taatataaaa -ccccctgca atctcacaat
accaaacacc tttatttgtg tgagcagtac taattactgc ag-tactact ccttttatca
ctcccagtcc tagctgctgg tattaccata ctacttacag atcgcaatct aaacaccact
ttcttnnnnn nnnnnnnnnn nnnnnnnnnn nnnnnnnnnn nnnnnnnn
>Callichthyidae_Corydoras_rabauti_1_1
nnnnnnnnnn nnnnnnnnnn nnnnnnnnnn nnnnnnnnnn nnnnnnnnnn nnnnnnnnnn
nnnnnnnnnn nnnnnnnnnn nnnnnnnnnn nnnnnnnaaa tttacaacgt tatcgttacg
gcgcacgcct tcatcataat cttctttata gtaatgccga tcataattgg cggtttcgga
aactgactta tccctttaat aattggagca ccagatatag catttccacg aataaacaac
ataagtttct gactacttc- caccctcatt cctacttctg ctagcatcct ccggagtaga
agcaggggca ggaacaggct gaactgttta tccaccactt gcaggaaatc ttgcacacgc
aggagcctcc gtcgacttaa caattttctc ccttcatctt gctggtgttt cttctatttt
aggggcaatc aacttcatta caacaattat taatataaaa -cctcctgct atttcacaat
atcaaacacc actattcgtg tgagcagtac taattactgc tg-tcttact tcttctatcc
cttccagttt tagccgctgg aattactata ctacttacag accgtaatct aaacaccacc
ttcttnnnnn nnnnnnnnnn nnnnnnnnnn nnnnnnnnnn nnnnnnnn
>Callichthyidae_Corydoras_reticulatus_1_1
nnnnnnnnnn nnnnnnnnnn nnnnnnnnnn nnnnnnnnnn nnnnnnnnnn nnnnnnnnnn
nnnnnnnnnn nnnnnnnnnn nnnnnnnnnn nnnnnnnaaa tttacaatgt catcgttacg
gcgcacgcct tcatcataat tttctttata gtaataccaa tcataattgg tggctttggg
aactgacttg tccccctgct aatcggagca ccagatatag catttccacg aataaataac
ataagcttct gacttcttc- caccctcgtt ccttcttctt ctagcgtcct caggggtaga
agccggagca ggaactggtt gaactgtcta cccaccgctt gcagggaatc ttgctcacgc
gggggcctct gttgatttaa caattttttc cctacatctc gctggtgttt cctctatttt
aggggcaatc aacttcatca caacaattat taacatgaaa -ccccctgcc atttcacaat
atcaaacacc cctatttgtg tgagcagtat tgattaccgc cg-tcttact cctcctatcc
ctcccagtcc tagccgccgg aattacaata ctacttacag atcgtaacct aaacaccacc
ttcttnnnnn nnnnnnnnnn nnnnnnnnnn nnnnnnnnnn nnnnnnnn
>Callichthyidae_Corydoras_reticulatus_2_1
nnnnnnnnnn nnnnnnnnnn nnnnnnnnnn nnnnnnnnnn nnnnnnnnnn nnnnnnnnnn
nnnnnnnnnn nnnnnnnnnn nnnnnnnnnn nnnnnnnaaa tttacaatgt catcgttacg
gcgcacgcct tcatcataat tttctttata gtaataccaa tcataattgg tggctttggg
aactgacttg tccccctgct aatcggagca ccagatatag catttccacg aataaataac
ataagcttct gacttcttc- caccctcgtt ccttcttctt ctagcgtcct caggggtaga
agccggagca ggaactggtt gaactgtcta cccaccgctt gcagggaatc ttgctcacgc
gggggcctct gttgatttaa caattttttc cctacatctc gctggtgttt cctctatttt
aggggcaatc aacttcatca caacaattat taacatgaaa -ccccctgcc atttcacaat
atcaaacacc cctatttgtg tgagcagtat tgattaccgc cg-tcttact cctcctatcc
ctcccagtcc tagccgccgg aattacaata ctacttacag atcgtaacct aaacaccacc
ttcttnnnnn nnnnnnnnnn nnnnnnnnnn nnnnnnnnnn nnnnnnnn
>Callichthyidae_Corydoras_reticulatus_3_1
nnnnnnnnnn nnnnnnnnnn nnnnnnnnnn nnnnnnnnnn nnnnnnnnnn nnnnnnnnnn
nnnnnnnnnn nnnnnnnnnn nnnnnnnnnn nnnnnnnaaa tttacaatgt catcgttacg
gcgcacgcct tcatcataat tttctttata gtaataccaa tcataattgg tggctttggg
aactgacttg tccccctgct aatcggagca ccagatatag catttccacg aataaataac
ataagcttct gacttcttc- caccctcgtt ccttcttctt ctagcgtcct caggggtaga
agccggagca ggaactggtt gaactgtcta cccaccgctt gcagggaatc ttgctcacgc
gggggcctct gttgatttaa caattttttc cctacatctc gctggtgttt cctctatttt
aggggcaatc aacttcatca caacaattat taacatgaaa -ccccctgcc atttcacaat
atcaaacacc cctatttgtg tgagcagtat tgattaccgc cg-tcttact cctcctatcc
ctcccagtcc tagccgccgg aattacaata ctacttacag atcgtaacct aaacaccacc
ttcttnnnnn nnnnnnnnnn nnnnnnnnnn nnnnnnnnnn nnnnnnnn
>Callichthyidae_Scleromystax_barbatus_1_1
tcgtatttgg tgcctgagct gg-aatagtc ggaaccgcct taagcctact aattcgagca
gaactaaacc aacccggctc cctcttaggc gacgaccaaa tttataacgt tatcgttacg
gcacatgcct tcattataat cttctttata gtaataccaa ttataattgg aggattcgga
aactgactga ttcccctaat gattggggcg ccagacatgg catttccacg aataaataat
ataagcttct gactactcc- ccccctcatt cctcttgctc ttagcatctt caggagtaga
agcaggtgca gggacaggtt ggactgtcta ccccccactt gcaggaaacc ttgctcacgc
aggggcctca gtagacttaa caatcttctc cctccacctc gctggtgttt cctctattct
aggcgcaatc aacttcatta caacaattat taatatgaaa -cccccagca atctcacaat
atcaaacacc cctgtttgta tgagcagtac taattactgc tg-tcctact tctcctatcc
ctcccagttc tggccgctgg aatcacaata ttacttacag accgtaattt aaatactact
ttctttgatc cc-gcaggag ggggagatcc cattctctat cagcacct
>Callichthyidae_Scleromystax_barbatus_2_1
tcgtatttgg tgcctgagct gg-aatagtc ggaaccgcct taagcctact aattcgagca
gaactaaacc aacccggctc cctcttaggc gacgaccaaa tttataacgt tatcgttacg
gcacatgcct tcattataat cttctttata gtaataccaa ttataattgg aggattcgga
aactgactga ttcccctaat gattggggcg ccagacatgg catttccacg aataaataat
ataagcttct gactactcc- ccccctcatt cctcttgctc ttagcatctt caggagtaga
agcaggtgca gggacaggtt ggactgtcta ccccccactt gcaggaaacc ttgctcacgc
aggggcctca gtagacttaa caatcttctc cctccacctc gctggtgttt cctctattct
aggcgcaatc aacttcatta caacaattat taatatgaaa -cccccagca atctcacaat
atcaaacacc cctgtttgta tgagcagtac taattactgc tg-tcctact tctcctatcc
ctcccagttc tggccgctgg aatcacaata ttacttacag accgtaattt aaatactact
ttctttgatc cc-gcaggag ggggagatcc cattctctat cagcacct
>Cetopsidae_Helogenes_marmoratus_1_1
nnnnnnnnnn nnnnnnnnnn nnnnnnnnnn nnnnnnnnnn ttagtatact aattcgagca
gaactagccc aacccggagc cctaatagga gatgaccaaa tttacaatgt tatcgttact
gctcatgctt ttgtaataat tttctttata gtaataccaa tcataattgg aggatttgga
aattgactaa ttcccttaat aattggagca ccagacatag cattccctcg tataaacaac
ataagcttct gacttctac- ccccttcttt tcttctactt ctagcctctt caggcgtaga
agcaggagca ggtacaggct gaactgttta cccaccactt gccggcaatc tagctcatgc
tggagcttct gtagacttaa caatcttctc actacactta gcaggtgtat catcaatttt
aggtgccatt aattttatta caactattat taacatgaaa -cctcccgct atttctcaat
atcagacacc attatttgtt tgagctcttc ttattacagc ag-tattact attgctatct
ctaccagtac tagctgccgg aattacaata ctactaacag atcgcaattt aaataccgcn
nnnnnnnnnn nnnnnnnnnn nnnnnnnnnn nnnnnnnnnn nnnnnnnn
>Characidae_Bryconamericus_exodon_1_1
tagtattcgg tgcctgagct gg-gatagtt ggcacagctc ttagcctcct tatccgagcg
gaattaagtc aacctggctc cctgctaggt gatgatcaaa tttataacgt tatcgtaact
gcacacgcat ttgtgataat tttctttata gtaataccag ttataattgg gggcttcgga
aactgactta ttcccctaat gattggtgcc cccgacatag ccttcccccg aatgaataac
ataagcttct gactactac- caccatcttt ccttctccta ttagcctcat ctggggttga
agccggagca ggtacaggtt gaactgttta tcctcccctt gctgggaatc tagcacatgc
gggagcttct gtagacctaa caattttttc acttcattta gccggggtat catctattct
aggggcaatc aattttatta ccactattat taatataaaa -cctccagct atttcacaat
accaaacacc tttatttgtt tgagctgttt taattactgc cg-tcctcct tctactatca
ctccctgtac tagcagccgg aattacaatg ctactaacag atcgaaacct taatacctct
ttcttcgacc cg-gcaggcg gaggannnnn nnnnnnnnnn nnnnnnnn
>Characidae_Bryconamericus_lethostigmus_1_1
nnnnnnnnnn nnnnnnnnnn nnnnnnnnnn nnnnnnnnnn nnnnnctcct tatccgagca
gaattaagtc aacctggctc cttgctaggt gatgatcaaa tctacaacgt tatcgtaact
gcacacgcat ttgtgataat tttctttata gtaataccag ttataattgg aggattcgga
aactgactta ttcccctaat gattggtgcg ccagacatag ccttcccccg aataaataac
ataagcttct gactattac- caccatcttt ccttctccta ttagcctcat ctggagttga
agccggagcg ggtacaggtt gaactgttta tcccccactt gctggaaatc tagcacatgc
gggagcttct gtagacctaa caattttctc acttcatcta gccggggtat catctatcct
aggggcaatc aattttatta ccactattat taatatgaaa -cctccagcc atctcacagt
accaaacacc tttatttgtt tgagctgttt taattactgc tg-tcctcct tctactatca
ctccctgtac tagcagccgg aattacaata nnnnnnnnnn nnnnnnnnnn nnnnnnnnnn
nnnnnnnnnn nnnnnnnnnn nnnnnnnnnn nnnnnnnnnn nnnnnnnn
>Characidae_Diapoma_guarani_1_1
nnnnnnnnnn nnnnnnnnnn nnnnnnnnnn nnnnnnnnnn nnnnncttct tattcgggca
gaactgagtc aacctggctc tctgctaggt gatgatcaaa tctacaatgt tatcgtaact
gcacatgcat ttgtgataat cttctttata gtaatacccg taataatcgg aggcttcgga
aactgactag tgcccctaat gattggtgct ccagacatag ccttccctcg aataaacaac
ataagcttct gactactcc- ccccatcgtt ccttctccta ctagcctcat ctggggttga
agccggagcg ggaacaggat gaactgtcta tcctcccctc gctggcaacc tagcacatgc
gggagcttct gtagacctaa caattttctc acttcaccta gccggggtat cttctattct
aggggcaatc aattttatta ctactattat taatatgaag -cccccggct atttcacaat
accaaacacc cttatttgtt tgagccgttc tgattacagc cg-tacttct tctcttgtcc
ctcccagtat tagcagccgg aattacaata nnnnnnnnnn nnnnnnnnnn nnnnnnnnnn
nnnnnnnnnn nnnnnnnnnn nnnnnnnnnn nnnnnnnnnn nnnnnnnn
>Characidae_Eretmobrycon_emperador_1_1
tagtatttgg tgcctgagct gg-gatagtt ggcacagccc tgagccttct aatccgagca
gaattaagcc aacccggttc tttactgggt gatgatcaaa tttataatgt tattgtaact
gcacatgcat ttgtaataat tttctttata gtaatacccg ttatgattgg aggctttgga
aactgactcg tacccttaat aattggtgcc ccagacatgg ctttcccccg aataaataat
ataagttttt ggctcctac- ccccatcctt tctccttctt ctggcttcct ccggagttga
agctggggca ggaacaggct gaaccgttta tccccccctc gccggaaatc ttgcacatgc
aggtgcttcc gtagacctaa ccattttctc actccatctt gccggagtat cttctatttt
aggggcaatt aattttatta ctactattat taatatgaag -cccccagcc atttcgcaat
atcaaacacc cctatttgtc tgggctgtcc tggtcacagc cg-ttctcct gcttctttca
ctcccagtac tggcagctgg aattaccatg ctattaacag accgtaacct caacacctca
ttctttgacc cg-gcaggag ggggggaccc aatcttgtac caacactt
>Characidae_Gephyrocharax_atracaudatus_1_1
tagtatttgg tgcctgagct gg-aatagtt ggcacagccc ttagccttct aattcgagca
gaattaagtc aacctggatc cttactgggt gatgatcaaa tttataatgt tattgtaact
gcacatgcat ttgtaataat tttctttata gtaatgcccg taataattgg aggctttggg
aactgacttg ttcccctaat gatcggagcc cccgacatgg cctttccacg aataaacaac
ataagttttt gactcttac- caccatcttt cctcctactt ctagcctctt ctggggttga
agctggagca gggacaggtt gaactgttta ccccccactt gccggcaacc ttgcacatgc
gggagcttct gtagatttaa ctattttctc actccatctt gccggggtat cttctatttt
aggggcaatt aattttatca ctacaattat taacatgaaa -cccccagcc atttcacaat
atcaaacccc tttatttgta tgagctgttt taattacagc tg-ttcttct tcttctttca
ctcccagtat tagcagccgg aatcacaata ctcctaacag atcgtaatct taatacctcc
ttctttgacc ct-gcaggtg gaggagaccc aattctttac cagcacct
>Characidae_Hemibrycon_taeniurus_1_1
nnnnnnnnnn nnnnnnnnnn nnnnnnnnnn nnnnnnnnnn nnnnnctcct tatccgggca
gagttaagtc anccnggctc cctattaggc gatgatcaaa tttacaatgt tatcgtgact
gcacatgcat ttgtaataat cttctttata gtaatgccag taataattgg cggcttcgga
aactgactcg tccccctaat gatcggtgcc ccagatatgg cttttccccg aataaataac
ataagcttct ggctcctgc- ccccatcatt ccttctccta ttagcctcat ctggggttga
ggccggggca gggacaggtt gaactgttta tccaccactc gccggaaacc ttgcacatgc
aggggcttct gtagatctaa ctattttttc actccacctt gctggggtat cctccatttt
aggagcaatc aattttatta ccaccattat taacataaaa -cccccagcc atctcacaat
atcaaacacc tctatttgtc tgagctgttt taattacagc tg-tccttct cctactatcc
ctcccagtgc tggcagccgg aattacaatn nnnnnnnnnn nnnnnnnnnn nnnnnnnnnn
nnnnnnnnnn nnnnnnnnnn nnnnnnnnnn nnnnnnnnnn nnnnnnnn
>Characidae_Hyphessobrycon_eques_1_1
nnnnnnnnnn ntgctgagcc gg-catagta ggcacggctt tgagcctctt aattcgggca
gaacttggac aacctgggac cctcctaggt gacgatcaag tatacaatgt tttagttact
gcacatgctt tcgttataat tttctttatg gtaatacccg tgataattgg aggttttggc
aactgactgg tcccattaat aattggtgcc cctgacatgg ccttcccccg aataaataac
ataagcttct gacttctgc- ccccgtcttt cctcctcctc ttagcatcat ctggtgttga
ggctggggcc gggacagggt ggactgtcta tccccccctt gccggaaatc tggcacatgc
aggggcctct gtagacctaa ctatcttctc acttcaccta gccggtgtct cttcaattct
aggagcaatt aactttatta caactattat caatataaaa -cctccagcc atatcgcagt
accagacacc cctattcgtc tgagctgtcc tggtaacggc tg-tccttct tcttttatct
ctcccagttt tggcagccgg gatcactata ctccttactg atcgcaacct gaataccgca
ttctttgacc ct-gcgggtg ggggtgaccc nnnnnnnnnn nnnnnnnn
>Characidae_Lophiobrycon_weitzmani_1_1
nagtatttgg tgcctgagct gg-catagtt ggcacagccc ttagcctcct tatccgagca
gaattaagtc agcctggctc acttctaggc gatgatcaaa tttataatgt tatcgtaact
gcacacgcat ttgtaataat tttctttata gtaatacccg taatgattgg gggttttgga
aactgacttg ttcccttaat aattggtgcc cctgatatag cctttccccg gataaataac
ataagtttct gacttctac- ctccatcttt tcttcttcta ttagcctcat ctggagttga
agccggggca ggcacaggtt gaactgttta tccaccactc gccggaaact tggcacatgc
aggagcctct gtagacttaa ctattttctc acttcacctt gccggagtct cttctatttt
aggggcaatc aactttatta ctactatcat taacatgaag -cccccagct atttcacagt
atcaaacccc tttattcgtc tgagccgttt taatcacagc ag-ttctcct tctgctctcg
cttcctgtac tagcagccgg gattacgata ctcctaacag atcgaaacct taatacctcc
ttctttgacc ct-gcggggg gcggagaccc aattctctat caacatct
>Characidae_Mimagoniates_inequalis_1_1
nnnnnnnnnn nnnnnnnnnn nnnnnnnnnn nnnnnnnnnn nnnnnctcct tatccgagca
gaattaagtc agcctggctc actcctaggc gatgatcaaa tttataatgt tatcgtaact
gcacacgcat ttgtaataat cttctttata gtaatacccg taataattgg aggctttgga
aactgacttg ttcccctaat aattggtgcc cctgatatag cctttccccg aataaataac
ataagttttt gacttttac- ccccatcttt ccttctttta ttagcctcct caggagttga
agctggagca ggtacaggtt gaactgttta ccccccactc gctggaaact tagcacacgc
aggagcctct gtagacctaa ccattttttc acttcacctt gccggtgtat cctctatctt
gggggccatt aactttatca ctactattat taacataaaa -cccccagct atttcacaat
atcaaacccc tttatttgta tgagctgttt taattacagc ag-tcctact actcctctca
cttcccgtac tagcagccgg gattacaatg nnnnnnnnnn nnnnnnnnnn nnnnnnnnnn
nnnnnnnnnn nnnnnnnnnn nnnnnnnnnn nnnnnnnnnn nnnnnnnn
>Characidae_Moenkhausia_costae_1_1
nnnnnnnnnn nnnnnnnnnn nnnnnnnnnn nnnnnnnnnn nnnnnnnnnn nnnnnnnnnn
nnnnnnnnnn nnnnnnnnnn nnnnnnnnnn nnngatcaaa tttataatgt actagtgact
gcgcatgctt ttgtcataat cttttttata gttataccca tcatgattgg aggctttggg
aactgactgg tcccgctaat aatcggcgcc ccagacatag ccttcccccg aataaataac
ataagctttt gactcctac- ccccctcctt cctcctcctc ctagcatcgt ctggcgttga
agctggggcc gggactggat ggaccgtcta cccccctctt gccggtaata gcgcacatgc
aggggcctct gtggacctaa ctattttctc actacatcta gctggtgttt cctcaatcct
gggtgcaatc aattttatta caactattat taatataaaa -cccccagcc atttcccagt
atcaaacacc attattcgtt tgagccgtgc tggtaacagc cg-tcctcct tctcctatct
ctgccagttc tggccgccgg annnnnnnnn nnnnnnnnnn nnnnnnnnnn nnnnnnnnnn
nnnnnnnnnn nnnnnnnnnn nnnnnnnnnn nnnnnnnnnn nnnnnnnn
>Characidae_Tetragonopterus_chalceus_1_1
tagtatttgg tgcctgagct gg-aatagtt ggtacagccc ttagtctttt aattcgagca
gagctgagcc aacccggatc tttgctaggc gatgaccaaa tttacaatgt tatcgttacc
gcacatgcat tcgtaataat tttctttata gtaatgcccg taataatcgg aggctttggg
aactgacttg ttcccctaat aattggggcc ccagacatgg cattcccccg aataaataac
ataagctttt gacttcttc- ctccttcttt cctccttctc ttagcttcct caggcgttga
agctggggca ggaacaggct gaactgttta ccctcccctt gcaggaaacc tcgcacatgc
aggagcatcc gtagatctaa caatcttttc actacacctc gctggggttt cctctattct
tggggcaatc aattttatca caactattat taacataaaa -ccccctgcc ctatcacaat
atcaaacacc actatttgta tgagctgtcc taattacagc tg-tcctcct tctcctatct
cttcccgttc tagcagcagg aattacaata ctactaacag accgtaatct aaataccaca
ttctttgacc cg-gcaggag ggggagaccc aatcctctac caacattt
>Cichlidae_Amatitlania_myrnae_1_1
taatttttgg tgcctgggcc gg-aatggtg ggcaccgcat taagcctatt aatccgagca
gaactcagcc aaccaggctc tctccttgga gacgaccaga tttataacgt aatcgtaact
gcacacgcct ttgtaataat tttctttata gtcatgccca ttatgatcgg gggcttcggc
aactgactgg tcccgctcat gattggcgcc cccgacatgg ccttcccgcg aataaacaac
ataagttttt gactactcc- ctccctcatt tctccttctc ctcgcttcct caggggttga
agctggtgct ggaacaggat gaaccgtcta tcccccgcta gcaggcaatc tggcacatgc
tggcccctca gttgacctaa ccatcttttc cctccaccta gccggggtct cgtccattct
tggggcaatt aacttcatca ccacaattgt gaacataaaa -cccccagcc atctcccaat
accaaacacc cctatttatt tgggcgctct taatcaccgc cg-tcctgct cctactgtca
cttccagtcc ttgccgccgg cattactatg cttttaacgg accgaaacct aaacacaacc
ttttttgacc cg-gcaggcg gcggagannn nnnnnnnnnn nnnnnnnn
>Cichlidae_Australoheros_facetus_1_1
taatctttgg tgcctgagcc gg-aatagta ggaaccgcat taagcctatt gatccgagca
gaactcagcc agccaggctc tctccttgga gacgaccaaa tttataatgt aatcgtaact
gcacacgcct ttgtaataat tttctttata gttataccaa tcataattgg aggcttcgga
aactgactaa ttccactcat aatcggcgcc ccagatatgg ccttcccgcg aataaacaac
ataagctttt gactactcc- ccccttcatt cctccttctc ctcgcttcat caggcgttga
agctggtgcc ggaacggggt gaaccgtcta ccccccacta gcaggcaacc tagcacacgc
tggcccttca gtcgatctaa ccatcttttc ccttcacttg gccggggtct catccattct
cggagcaatc aatttcatta ccacaattgt taacataaaa -cctcctgct atttcccagt
accaaacacc cctattcgtt tgagcactat taattaccgc cg-tcctgct cttattatcc
cttccagtcc tagctgccgg catcactatg cttttaaccg accnnnnnnn nnnnnnnnnn
nnnnnnnnnn nnnnnnnnnn nnnnnnnnnn nnnnnnnnnn nnnnnnnn
>Cichlidae_Biotodoma_wavrini_1_1
tactgtttgg tgcctgggcc gg-attagta ggcactgcgt taagtctgtt aattcgggca
gaactaagtc aacccggcac cctccttgga gaagaccaaa tctataacgt tattgtaact
gcacacgcct ttgtgataat cttttttata gtaatacccg taatgatcgg aggtttcggt
aattgactaa tccccctaat aattggagcc cccgatatag ccttcccccg aataaacaat
atgagctttt gactcctcc- cccccgcact tctcctcctc ctagcctccg caagcgtgga
ggcaggggca ggaacaggat gaactgttta tcccccgcta gcaggaaacc tascacacmc
yssaccctcc gttgacctag caatcttctc tcttcactta gccggtgcct cctcaatctt
gggggcaatc aactttatca ccactattat taacataaaa -ccaccagcc attactatgc
ttagtctccc cttattcgtg tgagcactct ttatcacagc ca-ttctcct cctactttct
ttgccaattc ttgctgccag catcactatg cttctaaccg atcnnnnnnn nnnnnnnnnn
nnnnnnnnnn nnnnnnnnnn nnnnnnnnnn nnnnnnnnnn nnnnnnnn
>Cichlidae_Bujurquina_vittata_1_1
tgatatttgg tgcctgagcc gg-aatagta ggaaccgcac taagcttact aattcgagca
gaactcagcc aaccaggctc cctccttgga gacgaccaaa tttataacgt aattgttact
gcacacgcct ttgtaataat tttctttatg gtcataccca ttataattgg aggctttgga
aactggctta ttccactaat aattggagcc ccagacatgg ctttcccacg tataaacaac
ataagctttt gacttttac- ccccctcatt tcttcttctt ttagcctcct caggagttga
agcaggtgca ggtactggat gaactgttta tcccccatta gcaggtaact tagcacatgc
tgggccctcc gtggacttaa ccattttttc cttacactta gccggagtat cctcgattct
aggagcaatc aactttatta ccacaattat taatataaaa -cccccagca atttctcaat
accaaacccc attattcgta tgatcccttt taattaccgc tc-tacttct tcttttatct
cttccagtac ttgccgccgg cattaccata ctcctaactg accnnnnnnn nnnnnnnnnn
nnnnnnnnnn nnnnnnnnnn nnnnnnnnnn nnnnnnnnnn nnnnnnnn
>Cichlidae_Cichla_monoculus_3_1
tagtatttgg tgcttgagcc gg-aatagtg ggaactgcac taagcctact aattcgagca
gaactaagcc aaccaggctc tctcctcgga gacgatcaaa tttacaacgt tatcgttact
gcacatgcct ttgtaataat tttctttata gttataccaa tcatgatcgg aggctttgga
aactgactaa ttccactaat gattggcgcc cccgacatag cctttccccg aataaataat
atgagcttct gacttcttc- ccccctcatt cctccttctc ctggcctcct ctggcgttga
agctggtgct ggaacagggt gaactgtcta ccctccacta gcgggaaacc tagcgcatgc
tggaccatct gtcgatttaa ctatcttttc acttcacctg gccggtgtgt cctcaatcct
cggggcaatt aactttatta ctacaattat taacataaaa -cccccagcc atctcccaat
atcaaacacc cctatttgtg tgagccctcc taattaccgc tg-tccttct tctcctgtcc
cttccagttc ttgctgccgg aatcacaata cttctaactg accgaaactt aaatacaacc
ttctttgacc cc-gcgggag gaggannnnn nnnnnnnnnn nnnnnnnn
>Cichlidae_Cichla_piquiti_2_1
nnnnnnnnnn nnnnnnnnnn nnnnnnnnnn nnnnnnnnnn nnnnnctact aattcgagca
gaactaagcc aaccaggctc tctcctcgga gacgatcaaa tttacaacgt tattgttacc
gaacatgcct ttgtaataat tttctttata gttataccaa tcataatcgg aggctttggg
aattgactaa ttccactaat aatcggcgcc cctgacatag cctttccccg aataaataac
atgagcttct gacttctcc- ccccctcatt cctccttctc ctggcctcct caggtgttga
agctggtgct ggaacaggat gaactgtcta ccctccgcta gcagggaacc tagcgcatgc
cggaccatct gttgatttaa ctatcttttc acttcaccta gccggtgtgt cctcaatcct
tggtgcaatt aactttatta ctacaattat taacataaaa -cccccggct atctcccaat
atcaaacacc cctatttgta tgagccctcc taattaccgc tg-tccttct tctcctctcc
cttccagttc ttgctgccgg aattacaata cttctgactg accgaaactt aannnnnnnn
nnnnnnnnnn nnnnnnnnnn nnnnnnnnnn nnnnnnnnnn nnnnnnnn
>Cichlidae_Cichlasoma_amazonarum_1_1
nnnnnnnnnn nnnnnnnnnn nnnnntagta ggaacagcct taagcctgct aattcgagca
gaactcagcc aaccgggctc tctccttgga gatgaccaaa tttataacgt aatcgttact
gcccacgcct ttgtaataat tttctttatg gtaataccca tcatgattgg aggcttcggc
aactgactaa tccccctaat aatcggcgcc ccagacatgg ccttcccacg aataaacaac
ataagcttct gactcttgc- ctccttcctt tctactcctt ctagcctcct caggggttga
agccggagtc ggtacagggt gaactgtcta ccctccacta gcgggaaacc tggcacatgc
tggcccgtcc gtggacttag ccatcttttc cctccactta gccggtgtct cctcaatcct
aggggcaatt aactttatta ccacaatcat taacataaaa -cccccagcc atctctcagt
accaaacgcc tctatttatc tgggccctct taattactgc cg-ttcttct attactatca
ctcccagttc nnnnnnnnnn nnnnnnnnnn nnnnnnnnnn nnnnnnnnnn nnnnnnnnnn
nnnnnnnnnn nnnnnnnnnn nnnnnnnnnn nnnnnnnnnn nnnnnnnn
>Cichlidae_Herotilapia_multispinosa_1_1
tagtttttgg tgcctgagcc gg-aatagta ggaactgcat taagcctatt aatccgagca
gaactcagcc aaccaggctc tctccttgga gacgaccaaa tttataatgt aattgtaact
gcgcacgcct ttgtaataat tttctttata gttatgccca tcataattgg aggtttcggt
aactgactaa tccctctcat gattggtgcc ccagacatgg ccttcccacg aataaacaac
atgagcttct gacttctac- ccccctcctt ccttctcctc ctcgcttcat ccggagttga
agccggtgct ggaacaggct gaaccgtcta ccctccatta gcaggcaacc tagcacacgc
tggtccctca gttgacctaa ccatcttttc tcttcactta gcaggggtct cctctatcct
tggggcaatt aattttatca ccacaattat taatataaaa -cccccagcg atctcccaat
atcaaacccc cttatttgtc tgggcacttt taatcaccgc cg-tactact tctgctatcc
ttgccagttc ttgccgccgg cattactatg cttttaaccg accggaacct aaacacaacc
ttctttgacc ca-gcaggag gaggggaccc cattctttac caacacct
>Cichlidae_Hypsophrys_nicaraguensis_1_1
tagtttttgg tgcttgagcc gg-aatagta ggcaccgcac taagcctgct aatccgagca
gaactcagcc aaccaggctc tctccttgga gacgatcaga tttataacgt tattgtaact
gcacacgcct ttgtaataat tttctttata gttataccca ttatgattgg aggcttcggc
aactgactaa ttcccctcat gattggtgcc cccgacatgg ccttcccacg aataaacaac
atgagttttt gactactcc- ccccatcatt tctcctcctc ctcgcttcct caggagttga
agctggtgcc ggaacaggat gaaccgtcta ccccccacta gcaggcaatc tagcacatgc
tggcccttca gttgacctaa ccatcttttc cctccactta gctggagtct catccattct
tggagcaatt aactttatta ccacaatcat taacataaaa -cccccagct atctcccagt
accaaacacc cctgtttgtt tgagcactct taattaccgc tg-tcctact cctgctgtcc
cttccagttc ttgccgccgg cattactatg cttttaacgg accgaaacct aaacacaacc
ttctttgacc cg-gcaggag gcggagaccc catcctctac cnnnnnnn
>Cichlidae_Nandopsis_ramsdeni_1_1
tagtttttgg tgcctgagct gg-aatggta ggaaccgcac taagcctatt gatccgagca
gaactcagcc aaccaggctc tctccttgga gatgaccaga tttataatgt aatcgtaacc
gcacacgcct ttgtaataat tttctttata gttataccca ttatgattgg gggctttggc
aactgactaa tcccacttat aattggtgcc ccagacatgg ccttcccacg aataaacaac
ataagctttt gactactgc- ccccttcatt tctccttctg cttgcttctt caggagttga
agctggtgcc ggaacaggat gaaccgtcta tcccccactg gcaggcaatt tagcacacgc
tggcccttca gttgatctaa ccatcttttc cctgcaccta gcaggtgttt cctctattct
aggggcaatt aacttcatta ccacaattat caacataaaa -cccccagct atctcacaat
atcaaacgcc cctatttatt tgagcactcc taattaccgc tg-tccttct cctgctgtcc
ctcccagttc ttgccgccgg cattacaata ctcctaaccg atcgaaacct aaacacaacc
ttttttgacc cg-gcaggag gtggtgaccc cattctttat caacactt
>Cichlidae_Petenia_splendida_2_1
taatttttgg tgcttgggcc gg-aatagta ggcaccgcat taagcctcct gatccgagca
gaactcagcc aaccaggctc tctccttgga gacgaccaaa tttataacgt aatcgtaact
gcacacgcct ttgtaataat tttctttata gttataccca ttatgattgg gggcttcggc
aactgactga tcccactcat gattggcgct cccgacatag cctttccacg aataaacaac
ataagttttt gactgctcc- ccccctcatt cctgctcctc ctcgcttcct caggcgttga
agccggtgct gggacagggt gaaccgtcta ccccccacta gcaggtaacc tagcacatgc
tggcccttca gtcgatctaa ccattttttc cctccactta gcaggggtct cgtccattct
tggggcaatt aactttatca ctacgattat taatataaaa -cccccagct atttcccagt
accaaacacc cttgtttatt tgatcagtct taattaccgc tg-tcctact cctgctatcc
cttccagtcc ttgccgccgg cattactatg cttttaacgg accgaaacct aaacacaacc
ttttttgacc cg-gcaggag gcggagaccc cattctttac cagcattt
>Cichlidae_Rocio_octofasciata_3_1
tagtttttgg tgcctgagcc gg-aatagta ggaactgcat taagcctatt gatccgagca
gaactcagcc aaccaggttc tctcctagga gacgaccaaa tttataatgt aatcgtaact
gcacacgcct ttgtaataat tttctttatg gtaatgccta tcatgatcgg gggtttcggc
aactgactca tcccgcttat gattggtgcc cccgacatgg ccttcccacg aataaacaac
ataagctttt gactgctgc- ctccctcctt cctcctcctc cttgcttcgt caggagttga
agccggtgct ggaacgggat gaaccgtcta ccctccacta gcaggtaatt tagcacacgc
tggcccttca gttgacctaa ctattttctc tctccactta gcaggggttt cctccattct
tggagcaatt aattttatca ccactattat taacataaaa -cccccagca atttcccaat
accaaacacc cttattcatc tgagcacttt taattaccgc cg-ttctact cctactgtcc
cttccagtcc ttgccgccgg cattaccatg cttttaaccg accnnnnnnn nnnnnnnnnn
nnnnnnnnnn nnnnnnnnnn nnnnnnnnnn nnnnnnnnnn nnnnnnnn
>Cichlidae_Symphysodon_aequifasciatus_1_1
nnnnnnnnnn nnnnnnnnnn nnnnnnnnnn nnnnnnnnnn nnnnnnnnnn nnnnnnnnnn
nnnnnnnnnn nnnnnnnnnn nnnnnnnnnn nnnnnnnaga tttataatgt aatcgttact
gcacacgcct ttgtaataat tttctttata gttataccca tcataattgg gggctttggc
aactgactaa tcccactcat aattggtgcc ccagacatgg cctttccacg aataaacaac
ataagtttct gactcctgc- ccccctcatt cctccttctc ctcgcctcct ctggagttga
agctggcgct ggaacaggat gaactgttta tcccccatta gcaggcaatc tagcacacgc
tggtccttca gttgatttaa ccatcttctc ccttcacttg gctggagttt cgtctattct
cggagcaatt aactttatta ctacaattat taacataaaa -cccccagca atttcccagt
accaaacgcc cctgttcatc tgagcacttt taatcaccgc cg-tcctgct ccttctgtcc
ctgccagttc ttgccgccgg cattaccatg ctcttaaccg accgaaacct aaacacaacc
tttttnnnnn nnnnnnnnnn nnnnnnnnnn nnnnnnnnnn nnnnnnnn
>Cyprinodontidae_Floridichthys_carpio_1_1
tggtatttgg tgcttgagcc gg-catggtt ggaactgccc taagcctgct aattcgtgct
gaactaagtc agccaggctc actcctcggc gacgatcaaa tttataatgt aatcgtcaca
gcccatgcct ttgtaataat cttttttata gtcataccca tcatgattgg cggcttcggc
aactgactag tccctctaat gattggcgct cccgacatgg ccttccctcg aatgaataac
atgagcttct gacttcttc- cgccctcctt cctcctcctt ctcgcctctt ctggtgttga
agccggagcc ggaactggtt gaacagtcta tcctcctcta gcgggcaatc tcgctcatgc
aggagcctcc gtagacctga ccattttctc cctccacctg gctggggtat catctattct
tggggcgatt aactttatta caaccatcat taatatgaag -cctcctgca atttcacagt
accaaacacc tctctttgtg tgagctgttc taattactgc ag-ttctcct attactatcc
ctcccagtcc ttgccgccgg catcaccata ctcctaaccg atcgaaactt aaacacaact
ttctttgacc cc-gcgggag gaggagaccc tattctttat caacacct
>Cyprinodontidae_Jordanella_floridae_1_1
tagtatttgg tgcttgagcc gg-catagtc gggacagctt tgagcttact tattcgtgcc
gaacttagcc agccgggctc tcttctgggt gacgaccaga tttataatgt aatcgttacc
gctcatgcat ttgtaataat cttttttata gttataccaa tcatgatcgg cggcttcggc
aactgactag taccccttat gatcggggcc ccagacatgg ccttccctcg aataaacaat
ataagcttct gactccttc- ccccttcctt cctccttctc ttggcctcct caggcgtaga
agcgggcgcg gggacaggct gaacagtcta cccccctctt gcaggcaact tagcccacgc
aggggcttcc gttgatctaa caatcttctc ccttcatctg gccggggtct cctcaattct
aggtgctatt aattttatca caacaattat taatataaaa -cctcccgcc atctcacagt
accaaactcc gctatttgtg tgagccgttt taattactgc cg-ttcttct acttctatca
ctccctgttc tcgctgctgg tattacaatg ctcttaacag atcgaaattt aaatactaca
ttttttgacc ct-gcaggcg gaggtgaccc catcctttac caacacct
>Doradidae_Anadoras_grypus_1_1
tagtcttcgg tgcctgagca gg-gatagtt ggtaccgccc ttagcctctt aattcgagca
gaacttgctc agcccggggc tctcttgggt gatgaccaaa tctacaatgt tattgtaact
gcccacgcct tcgtaataat tttctttata gtaatgccaa ttatgatcgg gggcttcgga
aactgactcg taccactaat aattggggcc cccgatatgg cattccctcg aataaataac
atgagctttt gactacttc- ctccttctct cctactactt ctagcctcct ctggggtaga
agctggagtc ggaactggat gaactgtgta tccccccctc gccggaaacc tcgcacatgc
aggagcttct gtagatctgg ccattttctc cctacatcta gcaggagtct cctccattct
aggggccatc aacttcatca ctacaattat taacataaaa -cccccagcc atctcacaat
accaaacacc gctctttgtg tgggcaatcc ttattactgc ag-tcctcct actactatca
ctgcctgttc ttgccgctgg tattacaata ctactaactg atcgtaacct taacaccaca
ttctttgacc cc-gcagggg gnnnnnnnnn nnnnnnnnnn nnnnnnnn
>Doradidae_Oxydoras_niger_1_1
nnnnnnnnnn nnnnnnnnnn nnnnnnnnnn nnnncggccc ttagcctcct aattcgagca
gagctcgccc aacccggcgc cctcttgggt gatgaccaaa tttataacgt tattgtcact
gcccatgcct tcgtaataat tttctttata gtgataccaa ttatgattgg aggatttgga
aattgactag ttccactaat gatcggagcc ccagacatgg cgttcccccg aataaataat
atgagtttct gactactcc- cgccatccct cctcctattg ctatcctcgt ccggagttga
agcaggagtg ggaacagggt gaaccgtcta ccctcccctt gccgggaacc tcgcacacgc
aggagcatct gtagacctag ctattttctc cctccaccta gcaggggtat catcaatcct
gggagctatc aacttcatca caacaattat taacatgaag -cctccggct atctcacaat
atcaaacacc gctgttcgta tgagcaatcc taattacagc tg-tgcttct actactctca
ctccctgtct tagccgccgg aattacaatg ctactgacag atcgtaacct aaatactaca
ttcttcgacc cg-gcggggg gaggagaccc aatcctttat caacatct
>Doradidae_Trachydoras_nattereri_1_1
tagtttttgg tgcctgagcc gg-aatagtc ggcactgccc taagcctcct tattcgagca
gagcttgccc aacctggcgc cctactgggt gatgaccaaa tttataatgt tattgtcact
gcccatgcct tcgtaataat cttctttata gtaataccag ttatgatcgg agggttcgga
aattgactaa ttccactaat gattggagcc ccagacatag cctttcctcg aataaataat
ataagctttt ggcttctcc- ctccttccct gctcctacta ttgtcctcct ctggagtaga
ggcaggagta ggaacaggtt gaaccgttta cccccctctt gctggtaatc ttgcacacgc
aggggcatct gttgatttag ccatcttctc ccttcactta gcaggtgtct catccatcct
tggggctatt aactttatta caacaattat taacatgaaa -ccccccgcc atctcacaat
accaaacacc cctatttgta tgagcaacac taatcacagc cg-tacttct actactatcc
cttccagtgc tggccgctgg aatcacaatg ctactaacag accgtaacct aaacaccaca
ttctttgacc ca-gcaggag ggggagaccc aattctttac caacatct
>Erythrinidae_Hoplias_malabaricus_1_1
tagtatttgg tgcttgagcc gg-aatagtt ggtacggctc tgagccttct aatccgagca
gagctaagcc aacccggggc attacttggc gatgaccaga tttataatgt tatcgttact
gcacatgcct tcgtaataat ttttttcata gtaatgccta ttataatcgg ggggtttggg
aattgacttg ttcccctcat gatcggggca cctgatatag ccttcccccg aataaataat
atgagttttt gacttcttc- ccccctcatt actcctcctg ctggcctcct ccggcgtaga
agcgggagtc ggaacaggtt ggactgttta cccacctctt gctggaaacc ttgcacacgc
aggggcctca gtcgacttag caatcttttc tcttcatctt gcaggggtct cctcaatttt
aggagccatt aattttatca caacaattat taacataaaa -ccccctgcc atttcacagt
accaaacccc cctatttgtt tgggccactt taattacagc cg-tccttct tctcctctcc
ctccccgttc ttgctgctgg aattacaata cttttaacag accgaaacct taacaccact
ttctttgacc ct-gcggggg gaggagaccc cattctctac caacacct
>Gymnotidae_Gymnotus_carapo_1_1
nnnnnnnnnn nnnnnnnnnn nnnnnnnnnn nnnnnnnnnn nnnnnnnnnn nnnnnnnnnn
nnnnnnnnnn nnnnnnnnnn nnnnnnnnnn nnnnnnnnnn nnnnnnnnnn nnnnnnnnnn
nnnnnnnnnn nnnnnnnnnn nnnnnnnnnn nnnnnnnnna tcatgattgg agggttcgga
tactgattta ttccggtaat aattggagcc ccagacatag catccccgcg aataaacaac
ataagcttct gagtgttgcg ccccttcata tataattctc ctagcatcat ccggagttga
agctggggcc ggaaca-gct gaacagtata tccccctgtc gcaggcaatt tagcccatgc
gggtgcgtca gtagacttaa caatcttctc ccttcaccta gccggagtca gttctattct
agggtctatt aattttatta ccacaataat tgatatgaaa gcccccagct atttctcaat
atcaaacccc attgttnnnn nnnnnnnnnn nnnnnnnnnn nnnnnnnnnn nnnnnnnnnn
nnnnnnnnnn nnnnnnnnnn nnnnnnnnnn nnnnnnnnnn nnnnnnnnnn nnnnnnnnnn
nnnnnnnnnn nnnnnnnnnn nnnnnnnnnn nnnnnnnnnn nnnnnnnn
>Gymnotidae_Gymnotus_pantherinus_1_1
tagtatttgg tgcctgggcc gg-aataatt ggcacagctt tgagccttct catccgagca
gaactaagcc aacccggagc cctcctcggc gatgaccaaa tttataatgt aattgttacc
gcccacgcct tcgtaataat cttcttcata gttatgccaa tcataattgg aggcttcgga
aactggttaa ttccccttat aattggagcc ccagatatag cattcccccg aataaacaat
ataagctttt ggcttcttc- ccccctcttt cctactcctc ctcgcctcct ccggagttga
agctggagcc ggaacaggct ggactgtata cccccctctc gcaggtaatc ttgcccacgc
aggggcctca gtagacctag ctattttttc tcttcacctc gccggagttt cttcaatcct
tgggtctatt aactttatta ctacaattat taatataaaa -cccccagcc atttcccaat
atcaaacacc tctatttatt tgggcactcc tagtaactac tg-tcctctt actcctttct
ctaccagttt tagctgctgg aattaccatg ctacttactg atcgaaactt aaatacaact
ttctttgacc ca-gcaggcg gaggggaccc tatcttatac caacactt
>Hypopomidae_Brachyhypopomus_occidentalis_1_1
tagtatttgg tgcatgagct gg-gataatt ggaacagcct tgagcctctt aatccgggca
gaactaagcc agccaggagc ccttatgggg gatgaccaaa tctacaatgt agttgttact
gcacacgctt tcgtaataat cttcttcatg gtgatgccaa tcatgatcgg cggattcgga
aactgattaa tccctctaat aattggagcc ccagacatag cattcccgcg aataaataat
atgagcttct gacttctcc- caccatcatt cctgcttctc cttgcctcct ccggagttga
agccggggct ggaaccggct ggactgtata tccccctctt tctggcaatc tcgcccacgc
aggagcatcc gtcgacttaa ccatcttctc ccttcacctt gcaggggttt cttctatcct
tggctccatc aattttatca caactattgt taacatgaag -ccaccagct atatcacaat
atcaaacccc actatttatt tgagccctat tagtaaccac cg-tcctcct tctactctcc
ctacccgtcc tggctgccgg cattactatg ctattgacag accgaaacct aaatacaacc
ttctttgacc ca-gcaggcg gaggagaccc agtcctttac caacacct
>Loricariidae_Aphanotorulus_emarginatus_1_1
nnnnnnnnnn nnnnnnnnnn nnnnnnnnnn nnnnnnnnnn nnnnnnnnnn nnnnnnnnnn
nnnnnnnnnn nnnnnnnnnn nnnnnnnnnn nnnnnnnaaa tttataatgt catcgttact
gcacatgcct tcgtaataat tttctttatg gtaataccaa ttataattgg gggttttgga
aactgactag taccgctaat gattggggcc cctgatatag ccttcccacg aataaataat
ataagcttct gactactcc- ccccatcatt ccttctcttg ctggcctctt caggagttga
agcaggggca gggacaggct gaactgtata tcctcccctt gctgggaatc tagctcatgc
aggagcctca gtagatctaa ctatcttttc acttcaccta gcaggtgtct cttcaattct
aggagcaatt aacttcatta ctactattat taacataaaa -cccccagct atctctcaat
atcaaactcc tctatttgta tgagctgtgc tcgtcacagc tg-tcttact ccttctctca
ctaccagttt tagccgctgg tattacaatg ttattaacag accgaaattt aaatactaac
ttcttnnnnn nnnnnnnnnn nnnnnnnnnn nnnnnnnnnn nnnnnnnn
>Loricariidae_Aphanotorulus_emarginatus_2_1
nnnnnnnnnn nnnnnnnnnn nnnnnnnnnn nnnnnnnnnn nnnnnnnnnn nnnnnnnnnn
nnnnnnnnnn nnnnnnnnnn nnnnnnnnnn nnnnnnnaaa tttataatgt catcgttact
gcacatgcct tcgtaataat tttctttatg gtaataccaa ttataattgg gggttttgga
aactgactag taccgctaat gattggggcc cctgatatag ccttcccacg aataaataat
ataagcttct gactactcc- ccccatcatt ccttctcttg ctggcctctt caggagttga
agcaggggca gggacaggct gaactgtata tcctcccctt gctgggaatc tagctcatgc
aggagcctca gtagatctaa ctatcttttc acttcaccta gcaggtgtct cttcaattct
aggagcaatt aacttcatta ctactattat taacataaaa -cccccagct atctctcaat
atcaaactcc tctatttgta tgagctgtgc tcgtcacagc tg-tcttact ccttctctca
ctaccagttt tagccgctgg tattacaatg ttattaacag accgaaattt aaatactaac
ttcttnnnnn nnnnnnnnnn nnnnnnnnnn nnnnnnnnnn nnnnnnnn
>Loricariidae_Aphanotorulus_emarginatus_3_1
nnnnnnnnnn nnnnnnnnnn nnnnnnnnnn nnnnnnnnnn nnnnnnnnnn nnnnnnnnnn
nnnnnnnnnn nnnnnnnnnn nnnnnnnnnn nnnnnnnaaa tttataatgt catcgttact
gcacatgcct tcgtaataat tttctttatg gtaataccaa ttataattgg gggttttgga
aactgactag taccgctaat gattggggcc cctgatatag ccttcccacg aataaataat
ataagcttct gactactcc- ccccatcatt ccttctcttg ctggcctctt caggagttga
agcaggggca gggacaggct gaactgtata tcctcccctt gctgggaatc tagctcatgc
aggagcctca gtagatctaa ctatcttttc acttcaccta gcaggtgtct cttcaattct
aggagcaatt aacttcatta ctactattat taacataaaa -cccccagct atctctcaat
atcaaactcc tctatttgta tgagctgtgc tcgtcacagc tg-tcttact ccttctctca
ctaccagttt tagccgctgg tattacaatg ttattaacag accgaaattt aaatactaac
ttcttnnnnn nnnnnnnnnn nnnnnnnnnn nnnnnnnnnn nnnnnnnn
>Loricariidae_Chaetostoma_fischeri_1_1
tagtatttgg tgcctgggcc gg-aatggtt ggaacagctc tcagcctttt aattcgggct
gaactgagcc aacccggttc tctattaggt gatgaccaaa tctataatgt catcgttact
gcacacgcct tcgtaataat cttctttata gtaatgccaa ttataatcgg aggattcgga
aattgactag tacctctaat aattggagct ccggatatgg ccttcccccg aataaacaac
ataagcttct gattactcc- ccccatcatt ccttctctta ttagcctcct caggggttga
agcaggggcc ggaacaggat gaactgtata cccaccacta gccggaaacc tagcccacgc
aggggcttca gttgacctaa ccatcttttc acttcatcta gctggtgttt cctcaattct
tggagcaatt aactttatta ctacaattat taatataaaa -cccccagct atctcacagt
accagacccc cttatttgtg tgagctgtgc ttattactgc cg-tcctcct cctgctctca
ctacccgtcc tagctgctgg tattacgata ttgctaacag accgaaactt aaacactacc
ttctttgacc cc-gcaggag gaggagaccc aattctgtac caacactt
>Loricariidae_Dekeyseria_amazonica_1_1
tggtgtttgg tgcctgagct gg-aatggtt ggtacagccc tcagcctctt aattcgggct
gagctaagcc aacccggctc tctattgggc gacgaccaaa tctataacgt catcgttact
gcacatgcct tcgtaataat tttctttata gtaatgccaa ttataattgg gggctttgga
aactgactgg tcccattaat aattggagcc cctgacatag ccttcccccg aataaataat
ataagctttt gactgctac- ccccttcatt ccttctctta ctagcctctt caggggtaga
agcaggggca ggaacaggtt gaaccgtata tccccctcta gctgggaatc tagcccatgc
aggggcctca gtagacctta ctattttctc ccttcactta gctggtgtct cttcaatcct
tggggcaatc aattttatta ctacaattat caacataaaa -cccccagcc atttcgcaat
accaaactcc actattcgtt tgatctgttc taattacggc tg-tcctact cctactatca
cttcccgttc tagccgctgg gatcacaata ttattaacag accgaaactt aaacaccacc
ttcttcgatc ct-gcaggag gaggagaccc aattctatac caacacct
>Loricariidae_Dekeyseria_scaphirhynchus_2_1
tggtatttgg tgcctgagcc gg-aatggtt ggtacagccc tcagcctctt aattcgggcc
gagctaagcc aacccggctc cctactgggt gacgaccaaa tctataacgt catcgttact
gcacatgcct ttgtaataat tttctttata gttataccaa tcataattgg aggttttgga
aattgactgg taccactaat aattggggcc cctgatatgg ctttccctcg aataaataac
ataagctttt gattattac- ccccatcatt ccttctcttg ctagcctcct caggggttga
agcgggggcg ggaacaggtt gaaccgtata tcccccatta gctggaaatc tagcccatgc
aggagcctca gtagacctaa ccattttttc acttcaccta gctggtgttt cctcaattct
tggggcaatt aattttatta ccacaatcat caacataaaa -cccccggcc atctcacaat
atcaaacccc attattcgtt tgatctgttt taattacagc cg-tcctgct cctactctca
ctacctgttc tagctgctgg tattacaata ttattaacag accgaaactt aaacaccacc
ttctttgatc ct-gcannnn nnnnnnnnnn nnnnnnnnnn nnnnnnnn
>Loricariidae_Guyanancistrus_brevispinis_1_1
nnnnnnnnnn nnnnnnnnnn nnnnnnnnnn nnnnnnnnnn nnnnnnnnnn nnnnnnnnnn
nnnctgagcc aacccggttc ccttctaggt gatgaccaaa tctacaacgt catcgttacc
gcacatgctt tcgtaataat tttctttatg gtaataccaa ttataattgg aggcttcgga
aattgattag taccgctaat aattggagca cctgacatag cctttccccg aatgaacaat
atgagctttt gacttctcc- ccccatcatt ccttctctta ctggcctcct caggggttga
agcaggggca ggaaccggct gaactgtata cccgcccctc gccgggaacc tagcccacgc
aggggcctca gttgacctaa ctattttctc ccttcactta gctggtgttt cctcaattct
tggggcaatt aactttatta ctacaattat taacataaaa -cccccagct atctcacaat
accaaacccc attatttgtc tgagctgtac tagttacagc cg-tcctact tctactctca
ctgcctgtcc tagctgccgg cattacaata ctgctaacag accgaaacct aaatactacc
ttcttcgacc ct-gcaggag gaggagaccc aatcctttac caacactt
>Loricariidae_Hemiancistrus_medians_3_1
nnnnnnnnnn ngcctgagcc gg-aatagtt ggcacagctc tcagcctttt aattcgggct
gagttgagcc aacctggctc tctactaggt gacgaccaaa tttataatgt catcgttact
gcacacgcct tcgtaataat tttctttatg gtaataccaa ttataatcgg aggattcgga
aattgactag taccattaat gattggagca cccgacatgg ccttcccacg aataaataat
ataagcttct gactactcc- ccccatcatt cctcctcttg ctagcctctt caggggttga
agcaggggca gggacgggtt gaactgttta tccacccctc gccggaaacc tggctcacgc
aggggcttct gtagacctga ccattttttc acttcaccta gctggtgtct cttcaattct
tggagcaatt aactttatca ctactatcat taatataaaa -cctccagct atttcacaat
accaaacccc tttatttgta tgagctgtgc ttgttacagc cg-ttttact cttgctttca
ctacccgtcc tagctgccgg tattacaatg ctgctaacag accgaaattt aaatactacc
ttcttcgacc cc-gcagggg gtggagaccc aatcctctac caacacct
>Loricariidae_Hemiancistrus_subviridis_1_1
tagtatttgg tgcctgggcc gg-aatggtt ggcacagccc tcagcctttt aattcgggct
gagttgagcc aacccggctc cctattaggt gacgaccaaa tttataatgt cattgtcact
gcacacgcct tcgtaataat tttctttatg gtaatgccaa ttatgattgg gggctttgga
aattgactag tgccactaat aattggagca cccgatatag ccttcccacg aataaataat
atgagcttct gactacttc- ccccatcatt ccttctctta ttggcctctt caggagttga
ggctggggca ggaacaggtt ggactgtata ccctcccctc gctggtaacc tggctcatgc
aggggcttca gtagacctaa ccatcttttc actccaccta gctggtgtct cttcaatcct
tggagcaatt aactttatca ccaccattat taacataaaa -cccccagct atttcacaat
accaaactcc tttatttgtg tgagctgtgc tagttacagc tg-tcttact cctgctctca
ctgcccgttc tggctgctgg cattacaatg ttactaacgg atcgaaatct aaacactacc
ttctttgacc ct-gcaggag gcggagaccc aatcttatac caacactt
>Loricariidae_Hemiancistrus_subviridis_2_1
tagtatttgg tgcctgggcc gg-aatggtt ggcacagccc tcagcctttt aattcgggct
gagttgagcc aacccggctc cctattaggt gacgaccaaa tttataatgt cattgtcact
gcacacgcct tcgtaataat tttctttatg gtaatgccaa ttatgattgg gggctttgga
aattgactag tgccactaat aattggagca cccgatatag ccttcccacg aataaataat
atgagcttct gactacttc- ccccatcatt ccttctctta ttggcctctt caggagttga
ggctggggca ggaacaggtt ggactgtata ccctcccctc gctggtaacc tggctcatgc
aggggcttca gtagacctaa ccatcttttc actccaccta gctggtgtct cttcaatcct
tggagcaatt aactttatca ccaccattat taacataaaa -cccccagct atttcacaat
accaaactcc tttatttgtg tgagctgtgc tagttacagc tg-tcttact cctgctctca
ctgcccgttc tggctgctgg cattacaatg ttactaacgg atcgaaatct aaacactacc
ttctttgacc ct-gcaggag gcggagaccc aatcttatac caacactt
>Loricariidae_Hisonotus_armatus_1_1
nnnnnnnnnn nnnnnnnnnn nnnnnnnnnn ggcacagccc tgagcctcct aatccgggcc
gagctgagcc aaccaggctc cctgctgggt gatgaccaga tttataatgt catcgtcact
gcacacgcct tcgtaataat cttctttata gtaatgccaa ttataattgg agggtttgga
aattgactaa ttcccctcat gatcggggca ccagacatgg catttccccg aataaataac
ataagcttct ggctactcc- ccccatcatt cctccttcta ctcgcctctt caggggttga
ggcaggggca ggaacaggct gaacagtata tccccctctc gccggaaatc tagctcacgc
aggagcctcc gtagacctta caatcttttc actccacttg gccggtgtct cctccatcct
aggggcaatc aactttatta ccacaattat taatataaaa -cccccagct gtctcccaat
accaaacccc cctgttcgtc tgggcagttc taattacggc cg-tcttact tctcctctcc
ctaccagtac tagctgcagg cattacaata ctactaacag accgaaactt aaataccaca
ttctttgatc ct-gcaggag gcggggaccc tattctctac caacacct
>Loricariidae_Hisonotus_charrua_1_1
nnnnnnnnnn nnnnnnnnnn nnnnnnnnnn ggcacagccc tgagcctctt aatcccggcc
gagctgagcc aaccaggctc cctgctgggt gatgaccaga tttataatgt catcgttact
gcacacgcct tcgtaataat tttctttata gtaataccaa tcatgattgg agggtttgga
aattggctag tcccccttat gatcggggca ccagacatgg catttccacg aatgaataac
atgagcttct ggttgctac- ccccatcatt tctcctcttg ttagcctctt caggggttga
ggcaggggca ggaacaggct gaacagtgta cccccctctc gccggaaacc tagctcacgc
gggggcctcc gttgatctta ctatcttttc acttcactta gctggtgtat cctccatcct
gggagcaatt aacttcatca ctacgattat taacataaaa -cccccagct gtctcccaat
accagacccc cctgttcgtc tgggcagtgc ttattacagc cg-tcctgct tcttctctcc
ctgccagtgc tagctgccgg catcacaata ctactaacag accgaaactt aaacactaca
ttctttgatc ct-gcaggag gtggagaccc aattctctac caacacct
>Loricariidae_Hisonotus_francirochai_1_1
nnnnnnnnnn nnnnnnnnnn nnnnnnnnnn ggcacagccc tgagcctcct aatccgggcc
gagctgagcc aaccaggctc cctgctgggt gatgaccaga tttataatgt catcgttact
gcacacgcct tcgtaataat tttctttata gtaataccaa tcataattgg agggtttgga
aattggctgg ttccccttat gatcggggcg ccagacatgg catttccccg aatgaacaac
atgagcttct ggctactcc- ccccatcatt cctccttcta ctggcctctt cgggggttga
agcaggggca gggacaggct gaacagtgta tccccccctc gccggaaacc tggcccacgc
aggggcctcc gtggacctta ctatcttttc actccatttg gccggtgtgt cctccatcct
gggggcaatt aacttcatca ctacaattat taacatgaaa -cccccagct atctcccaat
atcagacccc cctgttcgtc tgggcagtac ttattacagc cg-ttctact tctcctctcc
ctgccagtgc tagctgccgg catcacaata ctactaacag accgaaactt aaatactaca
ttctttgacc ct-gcagggg gtggggaccc aattctttac caacacct
>Loricariidae_Hisonotus_francirochai_2_1
nnnnnnnnnn nnnnnnnnnn nnnnnnnnnn ggcacagccc tgagcctcct aatccgggcc
gagctgagcc aaccaggctc cctgctgggt gatgaccaga tttataatgt catcgttact
gcacacgcct tcgtaataat tttctttata gtaataccaa tcataattgg agggtttgga
aattggctgg ttccccttat gatcggggcg ccagacatgg catttccccg aatgaacaac
atgagcttct ggctactcc- ccccatcatt cctccttcta ctggcctctt cgggggttga
agcaggggca gggacaggct gaacagtgta tccccccctc gccggaaacc tggcccacgc
aggggcctcc gtggacctta ctatcttttc actccatttg gccggtgtgt cctccatcct
gggggcaatt aacttcatca ctacaattat taacatgaaa -cccccagct atctcccaat
atcagacccc cctgttcgtc tgggcagtac ttattacagc cg-ttctact tctcctctcc
ctgccagtgc tagctgccgg catcacaata ctactaacag accgaaactt aaatactaca
ttctttgacc ct-gcagggg gtggggaccc aattctttac caacacct
>Loricariidae_Hisonotus_laevior_1_1
nnnnnnnnnn nnnnnnnnnn nnnnnnnnnn ggcacagccc tgagcctcct aatccgggcc
gagctgagcc aaccaggctc cctgctgggt gatgaccaga tttataatgt catcgttact
gcacacgcct tcgtaataat tttctttata gtaataccaa tcatgattgg ggggtttgga
aactggctgg tcccccttat gttcggggcg ccagacatgg catttccacg aatgaataac
atgagcttct ggctgctcc- ccccatcatt tctcctcttg ttggcctctt caggggttga
ggcaggggca ggaacaggct gaacagtata tccccctctc gccgggaatc tagctcacgc
gggggcctcc gttgatctta ctatcttttc acttcacttg gctggtgtat cctccatcct
gggagcaatt aacttcatca ctactattat taacataaaa -cccccagct atctcccaat
accagacccc cctgttcgtc tgggcagtac ttattacagc cg-tcctgct tcttctctcc
ctcccagtac tagctgccgg catcacaata ctattaacag accgaaactt aaacactaca
ttctttgatc ct-gcaggtg gtggagaccc aattctatac caacacct
>Loricariidae_Hisonotus_laevior_2_1
nnnnnnnnnn nnnnnnnnnn nnnnnnnnnn ggcacagccc tgagcctcct aatccgggcc
gagctgagcc aaccaggctc cctgctgggt gatgaccaga tttataatgt catcgttact
gcacacgcct tcgtaataat tttctttata gtaataccaa tcatgattgg ggggtttgga
aactggctgg tcccccttat gttcggggcg ccagacatgg catttccacg aatgaataac
atgagcttct ggctgctcc- ccccatcatt tctcctcttg ttggcctctt caggggttga
ggcaggggca ggaacaggct gaacagtata tccccctctc gccgggaatc tagctcacgc
gggggcctcc gttgatctta ctatcttttc acttcacttg gctggtgtat cctccatcct
gggagcaatt aacttcatca ctactattat taacataaaa -cccccagct atctcccaat
accagacccc cctgttcgtc tgggcagtac ttattacagc cg-tcctgct tcttctctcc
ctcccagtac tagctgccgg catcacaata ctattaacag accgaaactt aaacactaca
ttctttgatc ct-gcaggtg gtggagaccc aattctatac caacacct
>Loricariidae_Hisonotus_laevior_3_1
nnnnnnnnnn nnnnnnnnnn nnnnnnnnnn ggcacagccc tgagcctcct aatccgggcc
gagctgagcc aaccaggctc cctgctgggt gatgaccaga tttataatgt catcgttact
gcacacgcct tcgtaataat tttctttata gtaataccaa tcatgattgg ggggtttgga
aactggctgg tcccccttat gttcggggcg ccagacatgg catttccacg aatgaataac
atgagcttct ggctgctcc- ccccatcatt tctcctcttg ttggcctctt caggggttga
ggcaggggca ggaacaggct gaacagtata tccccctctc gccgggaatc tagctcacgc
gggggcctcc gttgatctta ctatcttttc acttcacttg gctggtgtat cctccatcct
gggagcaatt aacttcatca ctactattat taacataaaa -cccccagct atctcccaat
accagacccc cctgttcgtc tgggcagtac ttattacagc cg-tcctgct tcttctctcc
ctcccagtac tagctgccgg catcacaata ctattaacag accgaaactt aaacactaca
ttctttgatc ct-gcaggtg gtggagaccc aattctatac caacacct
>Loricariidae_Hisonotus_nigricauda_1_1
nnnnnnnnnn nnnnnnnnnn nnnnnnnnnn ggcacagccc tgagcctctt aatccgggcc
gagctgagcc aaccaggctc cctgctgggt gatgaccaga tttataatgt catcgttact
gcacacgcct tcgtaataat tttctttata gtaataccaa tcatgattgg ggggtttgga
aactggctgg tcccccttat gatcggggca ccagacatgg catttccgcg aatgaataac
atgagcttct ggctgctcc- ccccatcatt tctcctcttg ttggcctctt caggggttga
agcaggggca ggaacaggct gaacagtata cccccctctc gccggaaacc tagctcacgc
gggggcctcc gttgatctta ctatcttttc acttcacttg gctggtgtat cctccatcct
gggggcaatt aacttcatca ctacaattat taacataaaa -cccccagct atctcccaat
accagacccc cctgttcgtc tgggcagtac ttattacagc cg-tcctgct tcttctctcc
ctcccagtac tagctgccgg catcacaata ctattaacag accgaaactt aaacactaca
ttctttgatc ct-gcaggtg gtggagaccc aattctctac caacacct
>Loricariidae_Hisonotus_nigricauda_2_1
nnnnnnnnnn nnnnnnnnnn nnnnnnnnnn ggcacagccc tgagcctctt aatccgggcc
gagctgagcc aaccaggctc cctgctgggt gatgaccaga tttataatgt catcgttact
gcacacgcct tcgtaataat tttctttata gtaataccaa tcatgattgg ggggtttgga
aactggctgg tcccccttat gatcggggca ccagacatgg catttccgcg aatgaataac
atgagcttct ggctgctcc- ccccatcatt tctcctcttg ttggcctctt caggggttga
agcaggggca ggaacaggct gaacagtata cccccctctc gccggaaacc tagctcacgc
gggggcctcc gttgatctta ctatcttttc acttcacttg gctggtgtat cctccatcct
gggggcaatt aacttcatca ctacaattat taacataaaa -cccccagct atctcccaat
accagacccc cctgttcgtc tgggcagtac ttattacagc cg-tcctgct tcttctctcc
ctcccagtac tagctgccgg catcacaata ctattaacag accgaaactt aaacactaca
ttctttgatc ct-gcaggtg gtggagaccc aattctctac caacacct
>Loricariidae_Hisonotus_nigricauda_3_1
nnnnnnnnnn nnnnnnnnnn nnnnnnnnnn ggcacagccc tgagcctctt aatccgggcc
gagctgagcc aaccaggctc cctgctgggt gatgaccaga tttataatgt catcgttact
gcacacgcct tcgtaataat tttctttata gtaataccaa tcatgattgg ggggtttgga
aactggctgg tcccccttat gatcggggca ccagacatgg catttccgcg aatgaataac
atgagcttct ggctgctcc- ccccatcatt tctcctcttg ttggcctctt caggggttga
agcaggggca ggaacaggct gaacagtata cccccctctc gccggaaacc tagctcacgc
gggggcctcc gttgatctta ctatcttttc acttcacttg gctggtgtat cctccatcct
gggggcaatt aacttcatca ctacaattat taacataaaa -cccccagct atctcccaat
accagacccc cctgttcgtc tgggcagtac ttattacagc cg-tcctgct tcttctctcc
ctcccagtac tagctgccgg catcacaata ctattaacag accgaaactt aaacactaca
ttctttgatc ct-gcaggtg gtggagaccc aattctctac caacacct
>Loricariidae_Hisonotus_ringueleti_1_1
nnnnnnnnnn nnnnnnnnnn nnnnnnnnnn ggcacagccc tgagcctcct aatccgggcc
gagctgagcc aaccaggctc cctgctgggt gatgaccaga tttataatgt catcgtcact
gcacacgcct tcgtaataat cttctttata gtgatgccaa tcataatcgg gggatttgga
aattggctag ttccccttat gatcggggca ccagacatgg catttccccg aataaataat
ataagcttct ggctactcc- ccccatcatt cctccttctg ctcgcctctt caggtgttga
agcaggggca ggaacaggct gaacagtata tccccctctc gccggaaatc tagctcacgc
aggggcctcc gtagacctta caatcttttc actccacttg gccggtgtct cctccatcct
aggggcaatt aactttatta ccacaattat taacataaag -cccccagct gtctcccaat
accaaacccc cctgttcgtc tgggcagttc taattacggc cg-tcctact tctcctctcc
ctaccagtgc tagctgcggg cattacaata ctactaacag accgaaactt aaataccaca
ttctttgacc ct-gcaggag gcggggaccc tattctctac caacacct
>Loricariidae_Hisonotus_ringueleti_2_1
nnnnnnnnnn nnnnnnnnnn nnnnnnnnnn ggcacagccc tgagcctcct aatccgggcc
gagctgagcc aaccaggctc cctgctgggt gatgaccaga tttataatgt catcgtcact
gcacacgcct tcgtaataat cttctttata gtgatgccaa tcataatcgg gggatttgga
aattggctag ttccccttat gatcggggca ccagacatgg catttccccg aataaataat
ataagcttct ggctactcc- ccccatcatt cctccttctg ctcgcctctt caggtgttga
agcaggggca ggaacaggct gaacagtata tccccctctc gccggaaatc tagctcacgc
aggggcctcc gtagacctta caatcttttc actccacttg gccggtgtct cctccatcct
aggggcaatt aactttatta ccacaattat taacataaag -cccccagct gtctcccaat
accaaacccc cctgttcgtc tgggcagttc taattacggc cg-tcctact tctcctctcc
ctaccagtgc tagctgcggg cattacaata ctactaacag accgaaactt aaataccaca
ttctttgacc ct-gcaggag gcggggaccc tattctctac caacacct
>Loricariidae_Hisonotus_thayeri_1_1
tggtatttgg tgcctgagcc gg-aatagtc ggaacagccc tgagcctcct aatccgggcc
gagctgagcc aaccgggctc cctgctgggt gatgaccaga tttataatgt catcgttact
gcacacgcct tcgtaataat cttctttata gtaataccaa ttatgattgg ggggttcgga
aactgactgg tcccccttat aatcggggca ccagacatgg cattcccccg aataaacaac
atgagcttct gattactcc- ccccatcatt cctccttcta ttggcctctt caggggttga
agcaggggca ggaacaggtt gaacagtata cccccctctc gccggaaacc tggctcatgc
gggggcctcc gtggatctta ccatcttttc acttcacttg gccggtgtgt cctcaatcct
aggggcaatt aacttcatca ctacaattat taatataaaa -cccccagct gtctcccaat
accagacccc cctgttcgtc tgggcagtac ttattacagc cg-tcctact tcttctctcc
ctgccagtac tagctgccgg cattacaata ctacttacag accgaaactt aaatactaca
ttctttgacc ct-gcaggag gtggagatcc aattctctac caacacct
>Loricariidae_Hypostomus_affinis_1_1
tagtatttgg tgcctgagcc gg-aatggtt ggcacagctc tcagcctttt aattcgggct
gagttgagcc aacccggctc cctactaggt gatgaccaaa tttataatgt catcgttact
gcacatgcct tcgtaataat tttctttata gtaatgccaa ttataattgg gggctttgga
aactgactag ttccactaat gattggagca cccgatatgg ccttcccacg aataaataat
atgagcttct gattactcc- ccccatcatt ccttctcttg ttagcttcct caggagtcga
agcgggagca ggaacaggtt gaactgtata tccacccctc gctggaaatt tagctcatgc
aggggcttca gttgacctaa ccatcttttc actacacctg gctggtgttt cttcaatttt
aggagcaatt aactttatta ctactattat taatataaaa -ccccctgct atttctcaat
atcaaactcc tttatttgta tgagctgtac ttgttacagc tg-ttctact cctgctctca
ctaccagtcc tagccgccgg tattacaatg ttactaacag accgaaattt aaataccacc
ttctttgacc ct-gcaggag gtggagaccc aatcctctat caacactt
>Loricariidae_Hypostomus_ancistroides_1_1
nnnnnnnnnn nnnnnnnnnn nnnnnnnnnn nnnnnnnntc tcagcctttt aattcgggct
gagttgagcc aacccggctc cctactaggt gacgaccaaa tttataatgt catcgttact
gcacatgcct tcgtaataat tttctttata gtaatgccaa ttataattgg gggctttgga
aactgactag ttccactaat gattggagca cccgatatgg ccttcccacg aataaataat
atgagcttct gattactcc- ccccatcgtt ccttctcttg ttagcttcct caggagtcga
agcgggagca ggaacaggtt gaactgtata tccacccctc gctggaaatt tagctcatgc
aggggcttca gttgacctaa ccatcttttc acttcacctg gctggtgttt cttcaatttt
aggagcaatt aactttatta ctactattat taatataaaa -cccccagct atttctcaat
atcaaactcc tttatttgta tgagctgtac ttgttacagc tg-ttctact cctgctctca
ctaccagtcc tagccgccgg tattacaatg ttactaacag accgaaattt aaataccacc
ttctttgacc ct-gcaggag gtggagaccc aatcctctat cagcactt
>Loricariidae_Hypostomus_boulengeri_1_1
tagtatttgg tgcctgagcc gg-aatggtt ggcacagctc tcagcctttt aattcgggct
gagttgagcc aacccggctc cctactaggt gatgaccaaa tttataatgt catcgttact
gcacatgcct tcgtaataat tttctttata gtaatgccaa ttataattgg gggctttgga
aactgactag ttccactaat gattggagca cccgatatgg ccttcccacg aataaataat
atgagcttct gattactcc- ccccatcatt ccttctcttg ttagcttcct caggagtcga
agcgggagca ggaacaggtt gaactgtata ccctcccctc gctggaaatt tagctcatgc
aggggcttca gttgacctaa ccatcttttc acttcacctg gctggtgttt cttcaatttt
aggagcaatt aactttatta ctactattat taatataaaa -ccccctgct atttctcaat
atcaaactcc tttatttgta tgagctgtgc ttgtcacagc tg-ttctgct cctgctctca
ctaccagtcc tagccgccgg tattacaatg ttactaacag accgaaattt aaataccacc
ttctttgatc ct-gcaggag gtggagaccc aatcctctat cagcactt
>Loricariidae_Hypostomus_commersoni_1_1
tagtatttgg tgcctgagcc gg-aatggtt ggcacagctc tcagcctttt aattcgggct
gagttgagcc aacccggctc cctactaggt gatgaccaaa tttataatgt catcgttact
gcacatgcct tcgtaataat tttctttata gtaatgccaa ttataattgg gggctttgga
aactgactag ttccactaat gattggagca cccgatatgg ccttcccacg aataaataat
atgagcttct gattactcc- ccccatcgtt ccttctcttg ttagcttcct caggagtcga
agcgggagca ggaacaggtt gaactgtata tccacccctc gctggaaatt tagctcatgc
aggggcttca gttgacctaa ccatcttttc acttcacttg gctggtgttt cttcaatttt
aggagcaatt aactttatta ctactattat taatataaaa -ccccctgct atttctcaat
atcaaactcc tttatttgta tgagctgtac ttgtcacagc tg-ttctact cctgctctca
ctaccagtcc tagccgccgg tattacaatg ttactaacag accgaaattt aaataccacc
ttctttgacc ct-gcaggag gtggagaccc aatcctctat cagcactt
>Loricariidae_Hypostomus_macushi_1_1
nnnnnnnnnn nnnnnnnnnn nnnnnnnnnn nnnnnnnnnn nnnnnnnnnn nnnnnnnnnn
nnnttgagcc aacccggctc cctactaggt gatgaccaaa tttataatgt catcgttact
gcacatgcct tcgtaataat tttctttata gtaatgccaa ttataattgg gggctttgga
aactgattag ttcctctaat gattggagca cccgacatgg ccttcccacg aataaacaat
atgagcttct gactacttc- ccccatcgtt ccttctcttg ttagcttcct caggggttga
agctggagca ggaacaggtt gaactgtata tccacccctc gctggaaatt tagctcatgc
aggagcttca gttgatctaa ccatcttttc acttcacctg gctggtgttt cttcaatctt
gggggcaatt aactttatta ctactattat taatataaaa -cccccagct atttctcaat
atcagactcc tttatttgta tgagctgtac ttgtcacagc cg-ttctact cctgctctca
ctaccagttc tagccgctgg tattacaata ttgctaacag accgaaattt aaatacaacc
ttctttgacc ct-gcaggag gtggagaccc aatcctctac caacactt
>Loricariidae_Hypostomus_nigromaculatus_1_1
tagtatttgg tgcctgagcc gg-aatggtt ggcacagctc tcagcctttt aattcgggct
gagttgagcc aacccggctc cctactaggt gatgaccaaa tttataatgt catcgttact
gcacatgcct tcgtaataat tttctttata gtaatgccaa ttataattgg gggttttgga
aactgactag tcccactaat gattggagca cctgatatgg ccttcccacg aataaataat
atgagcttct gactactcc- ccccatcgtt ccttctcttg ttagcttcct caggagttga
agcaggggca ggaacaggtt gaactgtata tccacccctc gctggaaatc tagcccatgc
aggagcctca gttgacctaa ccatcttttc acttcacctg gctggtgttt cttcaatttt
aggagcaatt aactttatta ctaccattat taacataaaa -cccccagct atttctcaat
atcaaactcc tttatttgta tgagctgtac ttgtcacagc tg-ttttact cctgctctca
ctaccagttc tagctgctgg tatcacaata ttgcttacag accgaaattt aaataccacc
ttctttgacc ct-gcagggg gtggggaccc aatcctctac caacactt
>Loricariidae_Hypostomus_pyrineusi_1_1
tagtatttgg tgcctgagcc gg-aatggtt ggcacagctc tcagcctttt aattcgggct
gagttgagcc aacccggctc cctactaggt gatgaccaaa tttataatgt catcgttact
gcacatgcct tcgtaataat tttctttata gtaataccaa ttataattgg gggctttgga
aactgattag ttccactaat gattggagca cccgacatgg ccttcccacg aataaacaat
atgagcttct gactacttc- ccccatcgtt ccttctctta ttagcttcct caggggttga
agcgggggca ggaacaggtt gaactgtata tccacccctc gctggaaatt tagctcatgc
aggggcttca gttgatctaa ccatcttttc acttcacctg gctggtgttt cttcaatttt
gggggcaatt aactttatta ctactattat taatataaaa -cccccagct atttctcaat
atcaaactcc tttatttgta tgagctgtac ttgtcacagc tg-ttctact cctgctctca
ctgccagttc tagccgctgg tattacaata ttgctaacag accgaaattt aaatacaacc
ttctttgacc ct-gcagggg gtggagatcc aatcctctac caacactt
>Loricariidae_Hypostomus_pyrineusi_2_1
tagtatttgg tgcctgagcc gg-aatggtt ggcacagctc tcagcctttt aattcgggct
gagttgagcc aacccggctc cctactaggt gatgaccaaa tttataatgt catcgttact
gcacatgcct tcgtaataat tttctttata gtaataccaa ttataattgg gggctttgga
aactgattag ttccactaat gattggagca cccgacatgg ccttcccacg aataaacaat
atgagcttct gactacttc- ccccatcgtt ccttctctta ttagcttcct caggggttga
agcgggggca ggaacaggtt gaactgtata tccacccctc gctggaaatt tagctcatgc
aggggcttca gttgatctaa ccatcttttc acttcacctg gctggtgttt cttcaatttt
gggggcaatt aactttatta ctactattat taatataaaa -cccccagct atttctcaat
atcaaactcc tttatttgta tgagctgtac ttgtcacagc tg-ttctact cctgctctca
ctgccagttc tagccgctgg tattacaata ttgctaacag accgaaattt aaatacaacc
ttctttgacc ct-gcagggg gtggagatcc aatcctctac caacactt
>Loricariidae_Hypostomus_taphorni_1_1
tagtatttgg tgcctgagcc gg-aatggtt ggcacagctc tcagcctttt aattcgggct
gagttaagcc aacccggctc cctactaggt gatgaccaaa tttataatgt catcgttact
gcacacgcct tcgtaataat tttctttata gtaatgccaa ttataattgg gggctttggg
aactgattag ttccactaat gattggagca cccgacatgg ccttcccacg aataaacaat
atgagcttct gattactcc- ctccgtcgtt ccttctcctg ttagcatcct caggagttga
agcgggggca ggaacaggtt gaactgtata tccacccctc gctggaaact tagctcatgc
aggagcttca gttgatctaa ccatcttttc acttcatctg gctggtgttt cttcaatttt
gggagcaatt aactttatta ctactattat taatataaaa -cccccagct atttctcagt
accaaactcc tttatttgta tgagctgtac ttgttacagc tg-ttctact cctgctctca
ctaccagttc tagccgctgg tattacaata ttgttaacag accgaaattt aaataccacc
ttctttgacc ct-gcagggg gtggagaccc aatcctctac caacactt
>Loricariidae_Hypostomus_taphorni_2_1
tagtatttgg tgcctgagcc gg-aatggtt ggcacagctc tcagcctttt aattcgggct
gagttaagcc aacccggctc cctactaggt gatgaccaaa tttataatgt catcgttact
gcacacgcct tcgtaataat tttctttata gtaatgccaa ttataattgg gggctttggg
aactgattag ttccactaat gattggagca cccgacatgg ccttcccacg aataaacaat
atgagcttct gattactcc- ctccgtcgtt ccttctcctg ttagcatcct caggagttga
agcgggggca ggaacaggtt gaactgtata tccacccctc gctggaaact tagctcatgc
aggagcttca gttgatctaa ccatcttttc acttcatctg gctggtgttt cttcaatttt
gggagcaatt aactttatta ctactattat taatataaaa -cccccagct atttctcagt
accaaactcc tttatttgta tgagctgtac ttgttacagc tg-ttctact cctgctctca
ctaccagttc tagccgctgg tattacaata ttgttaacag accgaaattt aaataccacc
ttctttgacc ct-gcagggg gtggagaccc aatcctctac caacactt
>Loricariidae_Isbrueckerichthys_alipionis_3_1
tggtatttgg tgcctgagct gg-gatggtt ggcacggctt taagcctgct aatccgagcc
gaactaagcc agccaggctc cctcctaggc gacgaccaga tttanaacgt catcgttact
gcacacgctt tcgtaataat tttctttata gtaataccga tcatgatcgg gggttttgga
aactgactag taccccttat aattggggca ccagacatag catttccccg tataaacaac
atgagcttct gattactcc- ccccgtcctt cctcctcctg ctagcctctt caggggttga
ggccggagcc ggaacaggct gaacagttta cccccctctc gccggaaacc tagcccacgc
aggggcttca gttgatttga ctatcttttc acttcacctg gccggtgtat cctcaatctt
aggagcaatc aacttcatta ccactatcat caacataaaa -cccccagcc atctcccaat
accagacccc tttatttgtc tgagccgtgc tcattacagc cg-tccttct tcttctctcc
ctaccggtgc tagccgccgg cattacaata ctactaacag accggaactt aaacaccact
ttctttgatc ct-gcagggg gtggggaccc aattctttac caacactt
>Loricariidae_Isbrueckerichthys_duseni_3_1
tggtatttgg tgcctgagct gg-gatggtt ggcacggctt taagcctgct aatccgagcc
gaactaagcc agccaggctc cctcctaggc gacgaccaga tttacaacgt catcgttact
gcacacgctt tcgtaataat tttctttata gtaataccaa tcatgatcgg gggttttgga
aactgactag taccccttat aatcggggca ccagacatgg catttccccg tatgaataac
atgagcttct gattactcc- ccccatcctt cctcctcctg ctagcctctt caggagttga
ggccggagcc ggaacgggct gaacagttta cccccctctc gccggaaacc tagcccacgc
aggggcttca gttgatttga ccatcttttc gcttcacctg gccggtgtgt cctcaatctt
aggagcaatc aacttcatca ccactatcat taacataaaa -cccccagcc atctcccaat
accaaacccc cttatttgtc tgagccgtgc tcattacagc cg-tccttct tcttctctcc
ctaccagtgc tagccgccgg cattacaata ctactaacag accgaaactt aaacaccacc
ttctttgacc ct-gcagggg gtggagaccc rattctttac cagcactt
>Loricariidae_Isbrueckerichthys_epakmos_2_1
tggtatttgg tgcctgagct gg-gatggtt ggcacggctt taagcctgct aatccgagcc
gaactaagcc agccaggctc cctcctaggc gacgaccaga tttacaacgt catcgttact
gcacacgctt tcgtaataat tttctttata gtaataccaa tcatgatcgg gggttttgga
aactgactag taccccttat aatcggggca ccagacatgg catttccccg tatgaataac
atgagcttct gattactcc- ccccatcctt cctcctcctg ctagcctctt caggagttga
ggccggagcc ggaacgggct gaacagttta cccccctctc gccggaaacc tagcccacgc
aggggcttca gttgatttga ccatcttttc gcttcacctg gccggtgtat cctcaatctt
aggagcaatc aacttcatca ccactatcat caacataaaa -cccccagcc atctcccaat
accaaacccc tttatttgtc tgagccgtgc tcattacagc cg-tccttct tcttctctcc
ctaccagtgc tagccgccgg cattacaata ctactaacag accgaaactt aaacaccacc
ttctttgacc ct-gcagggg gtggagaccc rattctttac caacactt
>Loricariidae_Isbrueckerichthys_epakmos_3_1
tggtatttgg tgcctgagct gg-gatggtt ggcacggctt taagcctgct aatccgagcc
gaactaagcc agccaggctc cctcctaggc gacgaccaga tttacaacgt catcgttact
gcacacgctt tcgtaataat tttctttata gtaataccaa tcatgatcgg gggttttgga
aactgactag taccccttat aatcggggca ccagacatgg catttccccg tatgaataac
atgagcttct gattactcc- ccccatcctt cctcctcctg ctagcctctt caggagttga
ggccggagcc ggaacgggct gaacagttta cccccctctc gccggaaacc tagcccacgc
aggggcttca gttgatttga ccatcttttc gcttcacctg gccggtgtat cctcaatctt
aggagcaatc aacttcatca ccactatcat caacataaaa -cccccagcc atctcccaat
accaaacccc tttatttgtc tgagccgtgc tcattacagc cg-tccttct tcttctctcc
ctaccagtgc tagccgccgg cattacaata ctactaacag accgaaactt aaacaccacc
ttctttgacc ct-gcagggg gtggagaccc rattctttac caacactt
>Loricariidae_Isorineloricaria_spinosissima_1_1
tagtatttgg tgcctgagcc gg-aatggtt ggcacagctc ttagcctttt aattcgggct
gagttgagcc aacccggctc cctactaggc gatgaccaaa tttataatgt catcgttact
gcacatgcct tcgtaataat tttctttatg gtaataccaa ttataattgg gggttttgga
aattgactag tgccactaat gattggagcc cctgacatgg ccttcccgcg aataaataat
ataagcttct gattactcc- ccccatcatt ccttctcttg ctagcctctt caggtgttga
agcgggggca ggaacaggtt gaactgtata tcctcctctc gctggaaacc tagctcacgc
aggagcttct gtcgacctaa ccatcttttc acttcaccta gctggtgttt cttcaatttt
aggcgcaatt aactttatta ctactattat taacataaaa -cccccagcc atctctcaat
accaaactcc tttatttgta tgagctgtgc ttgttacagc tg-tcctact ccttctttca
ctacccgttt tagccgctgg cattacaatg ttactaacag accgaaattt aaatactacc
ttcttcgatc cg-gcaggrg gtggagaccc aatcctctac caacactt
>Loricariidae_Otocinclus_vittatus_1_1
nnnnnnnnnn nnnnnnnnnn nnnnnnnnnn nnnnnnnnnn nnnnnnnnnn nnnnnnnnnn
nnnnnnnnnn nnnnnnnctc ccttctaggt gacgaccaga tttataatgt catcgttact
gcacatgcct tcgtaataat tttctgtata gtaataccat tcatgattgg gggtttttga
aactgactag tgcccctgat gattggagca ccagacatgg ctttcccccg aataaataac
atgagcttct gactgctcc- ccccatcatt cctactcctc ctagcctctt ccggcgttga
agcgggggct ggaacaggtt gaactgtata cccacccctt gccggcaacc tagcccatgc
gggagcctca gttgatttaa ccatcttctc actacacctg gccggtgttt cctcaatcct
gggggcaatc aacttcatta ccacaattat taatatgaaa -cccccagcc atctcccaat
accaaacccc cctgttcgtt tgagctgtac tcattacagc cg-tcttact tctactctca
ctgccagtcc tagctgccgg cattacaata ctactaacag accgaaattt aaacaccaca
ttcttcgatc cc-gcnnnnn nnnnnnnnnn nnnnnnnnnn nnnnnnnn
>Loricariidae_Panaque_bathyphilus_1_1
tggtatttgg tgcctgagcc gg-aatggtt ggcacagctc tcantcttct aattcgggct
gagttgagcc aaccaggctc tctattaggt gacgaccaaa tttataacgt cattgttact
gcacatgcct tcgtaataat tttctttata gtaataccaa ttataattgg agggtttgga
aattgactag taccactaan gattggagca cccgatatgg ccttcccacn aanaaataat
ataagcttct gactgctcc- ctccgtcntt ccttcttttg ctagcctctt caggggttga
agcangagca ggaactggtt gaactgtctn cccycccctc gctggaaacc tagctcacgc
aggggcttca gtagacctaa ctatcttttc acttcattta gctggtgtat cttcaattct
nggagcantt aantttatta ctaccatcat taacataaaa -cccccagcc atttcacaat
atcaaacccc cttatttgta tgagctgtgc ttgttacagc cg-tcctact actactttca
ctgcccgtcc tagctgctgg cattacaata ttgctaacag accgaanttt aaacactacc
ttctttgacc cc-gcanggg gtggagaccc aatcctctat cancactt
>Loricariidae_Panaque_nigrolineatus_1_1
tggtatttgg tgcctgagcc gg-aatggtt ggcacagctc tcagtcttct aattcgggct
gagttgagcc aaccaggctc tctattaggt gacgaccaaa tttataacgt cattgttact
gcacatgcct tcgtaataat tttctttata gtaataccaa ttataattgg agggtttgga
aattgactag taccactaat gattggagca cccgatatgg ccttcccacg aataaataat
ataagcttct gactgctcc- ctccgtcatt ccttcttttg ctagcctctt caggggttga
agcaggagca ggaactggtt gaactgtcta ccctcccctc gctggaaacc tagctcacgc
aggggcttca gtagacctaa ctatcttttc acttcattta gctggtgtat cttcaattct
tggagcaatt aactttatta ctaccatcat taacataaaa -cccccagcc atttcacaat
atcaaacccc cttatttgta tgagctgtgc ttgttacagc cg-tcctact cctactttca
ctgcccgtcc tagctgctgg cattacaata ttgctaacag accgaaattt aaacactacc
ttctttgacc cc-gcagggg gtggagaccc aatcctctat cagcactt
>Loricariidae_Panaque_schaeferi_1_1
nnnnnnnnnn nnnnnnnnnn nnnnnnnnnn nnnnnnnnnn nnnnnnnnnn nnnnnnnnnn
nnnnnnnnnn nnnnnnnnnn nnnnnnnnnn nnnnnnnaaa tttataacgt cattgttact
gcacatgcct tcgtaataat tttctttata gtaataccaa ttataattgg agggtttgga
aattgactag taccactaat gattggagca cccgatatgg ccttcccacg aataaataat
ataagcttct gactgctcc- ctccgtcatt ccttcttttg ctagcctctt caggggttga
agcaggagca ggaactggtt gaactgtcta ccctcccctc gctggaaacc tagctcacgc
aggggcttca gtagacctaa ctatcttttc acttcattta gctggtgtat cttcaattct
tggagcaatt aactttatta ctaccatcat taacataaaa -cccccagcc atttcacaat
atcaaacccc cttatttgta tgagctgtgc ttgttacagc cg-tcctact actactttca
ctgcccgtcc tagctgctgg cattacaata ttgctaacag accgaaattt aaacactacc
ttcttnnnnn nnnnnnnnnn nnnnnnnnnn nnnnnnnnnn nnnnnnnn
>Loricariidae_Pareiorhaphis_hystrix_2_1
nnnnnnnnnn nnnnnnnnnn nnnnnnnnnn nnnnnnnnnn nnnnnnnnnn nnnnnnnnnn
nnnnnnnnnn nnnnnnnnnn nnnnnnnnnn nnnnnnnnnn nttataacgt catcgttact
gcacacgctt ttgtaataat tttctttata gtaataccaa tcatgatcgg gggctttgga
aactggctag tgccccttat aatcggggcg ccagacatgg catttccccg tatgaataac
atgagcttct ggctactcc- ccccgtcctt cctccttctg ctggcctctt caggcgttga
ggccggagca ggaacgggct ggacagttta cccccctctc tccggaaacc tagcccacgc
aggggcttca gttgatctaa ccatcttttc gcttcacctg gccggtgtat cctcaatctt
aggtgcaatc aacttcatta ccactattat caacataaaa -cccccagcc atctctcaat
accaaacccc cttatttgtc tgggccgtac tcattacagc cg-tccttct tcttctctcc
ctaccagtgc tagccgccgg cattacaata ctactaacag accgaaannn nnnnnnnnnn
nnnnnnnnnn nnnnnnnnnn nnnnnnnnnn nnnnnnnnnn nnnnnnnn
>Loricariidae_Pareiorhaphis_hystrix_3_1
nnnnnnnnnn nnnnnnnnnn nnnnnnnnnn nnnnnnnnnn nnnnnnnnnn nnnnnnnnnn
nnnnnnnnnn nnnnnnnnnn nnnnnnnnnn nnnnnnnnnn nttataacgt catcgttact
gcacacgctt ttgtaataat tttctttata gtaataccaa tcatgatcgg gggctttgga
aactggctag tgccccttat aatcggggcg ccagacatgg catttccccg tatgaataac
atgagcttct ggctactcc- ccccgtcctt cctccttctg ctggcctctt caggcgttga
ggccggagca ggaacgggct ggacagttta cccccctctc tccggaaacc tagcccacgc
aggggcttca gttgatctaa ccatcttttc gcttcacctg gccggtgtat cctcaatctt
aggtgcaatc aacttcatta ccactattat caacataaaa -cccccagcc atctctcaat
accaaacccc cttatttgtc tgggccgtac tcattacagc cg-tccttct tcttctctcc
ctaccagtgc tagccgccgg cattacaata ctactaacag accgaaannn nnnnnnnnnn
nnnnnnnnnn nnnnnnnnnn nnnnnnnnnn nnnnnnnnnn nnnnnnnn
>Loricariidae_Pareiorhaphis_steindachneri_2_1
nnnnnnnnnn nnnnnnnnnn nnnnnnnnnn nnnnnnnnnn nnnnnnnnnn nnnnnnnnnn
nnnnnnnnnn nnnnnnnnnn nnnnnnnnnn nnnnnnnnnn nttataacgt catcgttact
gcacacgctt ttgtaataat tttctttata gtaataccaa tcatgatcgg gggctttgga
aactggctag taccccttat aatcggggca ccagacatgg catttccacg catgaataac
ataagcttct ggctactcc- ccccatcctt cctccttctg ctggcctctt caggggttga
agccggagcc ggaacgggtt ggacagttta tccccctctc gccggaaacc tagcccacgc
aggggcttca gttgatctga ccatcttttc gcttcacctg gccggtgtat cctcaatctt
aggtgcaatc aacttcatta ccactattat caacatgaaa -cctccagcc atctcccaat
accaaacccc cttgtttgtc tgggctgtac tcattacagg cg-tccttct tcttctctcc
ctaccagtac tagccgccgg cattacaata ctactaccag accgaaannn nnnnnnnnnn
nnnnnnnnnn nnnnnnnnnn nnnnnnnnnn nnnnnnnnnn nnnnnnnn
>Loricariidae_Pareiorhaphis_steindachneri_3_1
nnnnnnnnnn nnnnnnnnnn nnnnnnnnnn nnnnnnnnnn nnnnnnnnnn nnnnnnnnnn
nnnnnnnnnn nnnnnnnnnn nnnnnnnnnn nnnnnnnnnn nttataacgt catcgttact
gcacacgctt ttgtaataat tttctttata gtaataccaa tcatgatcgg gggctttgga
aactggctag taccccttat aatcggggca ccagacatgg catttccacg catgaataac
ataagcttct ggctactcc- ccccatcctt cctccttctg ctggcctctt caggggttga
agccggagcc ggaacgggtt ggacagttta tccccctctc gccggaaacc tagcccacgc
aggggcttca gttgatctga ccatcttttc gcttcacctg gccggtgtat cctcaatctt
aggtgcaatc aacttcatta ccactattat caacatgaaa -cctccagcc atctcccaat
accaaacccc cttgtttgtc tgggctgtac tcattacagg cg-tccttct tcttctctcc
ctaccagtac tagccgccgg cattacaata ctactaccag accgaaannn nnnnnnnnnn
nnnnnnnnnn nnnnnnnnnn nnnnnnnnnn nnnnnnnnnn nnnnnnnn
>Loricariidae_Pareiorhaphis_vestigipinnis_1_1
tagtatttgg tgcctgagct gg-gatggtt ggcacggctt taagcctgct aatccgggcc
gagctaagcc aaccaggctc cctcctaggt gacgaccaaa tttataacgt catcgttact
gcacacgctt ttgtaataat tttctttata gtaataccaa tcatgatcgg gggctttgga
aactgactag taccccttat aatcggggca ccagacatgg catttccccg tatgaataac
atgagcttct gactactcc- caccatcctt cctcctcctg ctggcctctt caggggttga
ggccggagca ggaacgggct gaacagttta cccccctctc tccggaaacc tagcccacgc
aggggcttca gttgatctaa ccatcttttc gcttcacctg gccggtgtat cctcaatctt
aggtgcaatc aacttcatta ccactattat caacataaaa -cccccagcc atctctcaat
accaaacccc cttatttgtc tgagccgtac tcattacagc cg-tccttct tcttctctcc
ctaccagtgc tagccgccgg cattacaata ctactaacag accgaaactt aaacaccacc
ttctttgatc ct-gcagggg gtggagaccc aattctttac caacactt
>Loricariidae_Parotocinclus_maculicauda_1_1
tggtatttgg tgcctgagcc gg-aatagtc ggcacagctc tgagcctcct aattcgggct
gagctgagcc aaccgggctc cctgctgggt gatgaccaga tttataatgt catcgttact
gcacacgcct tcgtaataat cttctttata gtaatgccaa ttataatcgg ggggtttgga
aactggctaa tccccctcat gattggggcg ccggacatgg catttccccg aatgaacaac
ataagcttct ggctactcc- ccccatcatt cctccttcta ctagcctcct caggggttga
agcaggggcg ggaacaggct gaaccgttta tccccccctc gccggaaacc tggcccacgc
aggagcctcc gtggacctta ctatcttctc acttcacttg gccggtgtat cctccatcct
gggagcaatt aacttcatca ctacaatcat taacataaaa -cccccagcc atctcccaat
accaaactcc cctgttcgtc tgggcagtac tcattacggc cg-tcctact tctcctctcc
ctgccagtac tagctgccgg catcacaata ctgctaacgg accgaaactt gaacactaca
ttctttgacc ct-gcggggg gtggagaccc aattctctac cagcacct
>Loricariidae_Peckoltia_braueri_2_1
tagtatttgg tgcctgagcc gg-aatagtt ggcacagctc tcagcctttt aattcgagct
gaattgagcc aacccggctc cctattaggc gatgaccaaa tttataatgt catcgttact
gcacatgcct tcgtaataat tttctttatg gtaataccaa ttataatcgg aggttttgga
aattgactag taccattaat gattggagcc cccgatatgg ccttcccacg aataaataat
ataagcttct gattactcc- ccccatcatt tcttctctta ttagcctctt caggaattga
agcaggagca ggaacaggtt gaactgtata ccctcccctc gctggaaatt tagctcacgc
aggagcctca gttgacctaa ctatcttttc acttcaccta gctggtgttt cttcaattct
aggagcaatt aattttatca ctactattat taacataaaa -cccccagcc atttctcaat
accaaactcc tttatttgta tgagctgtgc ttatcacagc tg-ttctact tcttctttca
cttcctgttt tagccgctgg tattacaata ctgctaacag accgaaattt aaatactacc
ttcttcgacc ct-gctggag gtggagaccc aatcctctat caacactt
>Loricariidae_Peckoltia_lineola_1_1
tagtatttgg tgcctgagcc gg-aatagtt ggcacagctc tcagcctttt aatccgagct
gaattgagtc aacccggctc cctactaggc gatgaccaaa tttataatgt tatcgtcact
gcacatgcct tcgtaataat tttttttatg gttataccaa ttatgattgg aggttttgga
aattgactag taccactgat gattggggcc cccgatatgg cctttccacg aataaataat
atgagcttct gattactcc- ccccatcatt tcttctcttg ctagcctctt caggaattga
agcaggggca ggaacaggtt gaactgtata ccctcccctc gctggaaatt tagctcacgc
aggagcttca gttgacctga ctatcttttc acttcaccta gctggtgttt cttcaattct
aggagcaatt aattttatta ctactattat taacataaaa -cccccagcc atttctcagt
accaaactcc tttatttgta tgagctgtgc ttattacagc tg-ttctact tcttctttca
cttcccgttc tggccgctgg tattacaata ctgctaacag accgaaattt aaatactacc
ttcttcgacc ct-gctggag ggggagaccc aatcctctat caacactt
>Loricariidae_Peckoltia_lineola_2_1
tagtatttgg tgcctgagcc gg-aatagtt ggcacagctc tcagcctttt aatccgagct
gaattgagtc aacccggctc cctactaggc gatgaccaaa tttataatgt tatcgtcact
gcacatgcct tcgtaataat tttttttatg gttataccaa ttatgattgg aggttttgga
aattgactag taccactgat gattggggcc cccgatatgg cctttccacg aataaataat
atgagcttct gattactcc- ccccatcatt tcttctcttg ctagcctctt caggaattga
agcaggggca ggaacaggtt gaactgtata ccctcccctc gctggaaatt tagctcacgc
aggagcttca gttgacctga ctatcttttc acttcaccta gctggtgttt cttcaattct
aggagcaatt aattttatta ctactattat taacataaaa -cccccagcc atttctcagt
accaaactcc tttatttgta tgagctgtgc ttattacagc tg-ttctact tcttctttca
cttcccgttc tggccgctgg tattacaata ctgctaacag accgaaattt aaatactacc
ttcttcgacc ct-gctggag ggggagaccc aatcctctat caacactt
>Loricariidae_Pseudancistrus_genisetiger_1_1
nnnnnnnnnn nnnnnnnnnn nnnnnnnnnn nnnnnnnnnn nnnnnnnnnn nnnnnnnnnn
nnnnnnnnnn nnnnnnnnnn nnnnnnnnnn nnngaccaaa cttataacgt catcgttact
gcacatgcct tcgtaataat tttctttata gttataccaa tcatgatcgg aggctttgga
aactggctag ttcccctaat aattggagca ccagacatgg ctttcccacg aataaataac
ataagcttct gacttctcc- caccatcgtt tttactccta ctagcctcct caggagttga
agcaggagct ggaacaggtt gaactgtcta tccccctctt gcaggaaata tggcccatgc
aggagcctca gtcgacctaa caatcttctc ccttcattta gctggtgttt cctcaattct
tggcgcaatc aacttcatca ctaccatcat caacatgaaa -cccccagct atttcacaat
atcagacccc cttgtttgtt tgagctgtcc tagtaacagc tg-ttttact gctactatca
ctgccagtcc tagctgccgg gnnnnnnnnn nnnnnnnnnn nnnnnnnnnn nnnnnnnnnn
nnnnnnnnnn nnnnnnnnnn nnnnnnnnnn nnnnnnnnnn nnnnnnnn
>Loricariidae_Pterygoplichthys_gibbiceps_2_1
tagtatttgg tgcctgagcc gg-aatggtt ggcacagctc tcagcctttt aattcgggct
gaattaagcc aacccggctc cctactaggt gatgaccaaa tttataatgt catcgttact
gcacatgcct tcgtaataat cttctttata gtaataccaa ttataatcgg aggctttgga
aattgactag tcccactaat aattggagca cccgacatag ccttcccacg aataaataat
atgagcttct gactactcc- cgccatcatt ccttctccta ttagcctcct caggagttga
agcaggggca ggaacaggtt gaactgtata cccacccctc gctggaaacc tagcccatgc
aggagcttca gttgatctaa ccatcttttc acttcaccta gctggtgttt cttcaatttt
aggagcaatt aactttatta ctactattat taatatgaaa -cccccagcc atttctcaat
accaaactcc tttatttgtg tgagctgtac ttattacagc tg-tgttact cctgctttca
ctacccgttc tagctgctgg tattacaatg ttgctaacag accgaaattt aaatactacc
ttctttgatc ct-gcaggag gtggagaccc aattctatac caacactt
>Loricariidae_Pterygoplichthys_joselimaianus_1_1
tagtatttgg tgcctgagcc gg-aatggtt ggcacagctc tcagcctttt aattcgggct
gagttaagcc aacccggctc cctactaggt gatgaccaaa tttataatgt catcgttact
gcacatgcct tcgtaataat tttctttata gtaataccaa ttataattgg aggctttgga
aattgactag ttccactaat gattggagca cccgacatag ccttcccacg aataaataat
atgagcttct gattactcc- ccccatcatt ccttctccta ttagcctcct caggagttga
agcaggggca ggaacaggct gaactgtgta cccacccctc gctggaaacc tagcccatgc
aggagcttca gttgatctaa ccatcttttc acttcaccta gctggtgttt cttcaatttt
aggagcaatt aactttatta ctactattat taacatgaaa -cccccagcc atttctcaat
accaaactcc tttatttgtg tgagctgtac ttattacagc tg-tgctact cctgctttca
ctacccgttc tagctgctgg tattacaatg ttgctaacag accgaaattt aaatactacc
ttctttgatc ct-gcaggag gtggagaccc aattctatac caacactt
>Loricariidae_Pterygoplichthys_pardalis_1_1
ntgtatttgg tgcctgagcc gg-aatggtt ggcacagctc tcagcctttt aattcgggct
gagctaagcc aacccggctc cctactaggt gatgaccaaa tttataatgt catcgttact
gcacatgcct tcgtaataat tttctttata gtaataccaa ttataattgg aggcttcgga
aattgactag tcccactaat gattggagca cccgacatag ccttcccacg aataaataat
atgagcttct gactactcc- ccccatcatt ccttctccta ttagcctcct caggagttga
agcaggggca ggaacaggtt gaactgtata tccacccctc gctggaaacc tagcccatgc
aggagcttca gttgatctaa ccatcttttc acttcaccta gctggtgttt cttcaatttt
aggagcaatt aactttatta ctactattat taatatgaaa -cccccagcc atttctcaat
accaaactcc tttattcgtg tgggctgtac ttattacagc tg-tattact cctgctttca
ctacccgttc tagctgctgg tattacaata ttactaacag accgaaattt aaatactacc
ttctttgatc ct-gcaggag gtggagaccc aattctatac caacactt
>Loricariidae_Pterygoplichthys_pardalis_2_1
ntgtatttgg tgcctgagcc gg-aatggtt ggcacagctc tcagcctttt aattcgggct
gagctaagcc aacccggctc cctactaggt gatgaccaaa tttataatgt catcgttact
gcacatgcct tcgtaataat tttctttata gtaataccaa ttataattgg aggcttcgga
aattgactag tcccactaat gattggagca cccgacatag ccttcccacg aataaataat
atgagcttct gactactcc- ccccatcatt ccttctccta ttagcctcct caggagttga
agcaggggca ggaacaggtt gaactgtata tccacccctc gctggaaacc tagcccatgc
aggagcttca gttgatctaa ccatcttttc acttcaccta gctggtgttt cttcaatttt
aggagcaatt aactttatta ctactattat taatatgaaa -cccccagcc atttctcaat
accaaactcc tttattcgtg tgggctgtac ttattacagc tg-tattact cctgctttca
ctacccgttc tagctgctgg tattacaata ttactaacag accgaaattt aaatactacc
ttctttgatc ct-gcaggag gtggagaccc aattctatac caacactt
>Loricariidae_Pterygoplichthys_pardalis_3_1
nnnnnnnnnn tgcctgagcc gg-aatggtt ggcacagctc tcagcctttt aattcgggct
gagctaagcc aacccggctc cctactaggt gatgaccaaa tttataatgt catcgttact
gcacatgcct tcgtaataat tttctttata gtaataccaa ttataattgg aggcttcgga
aattgactag tcccactaat gattggagca cccgacatag ccttcccacg aataaataat
atgagcttct gactactcc- ccccatcatt ccttctccta ttagcctcct caggagttga
agcaggggca ggaacaggtt gaactgtata tccacccctc gctggaaacc tagcccatgc
aggagcttca gttgatctaa ccatcttttc acttcaccta gctggtgttt cttcaatttt
aggagcaatt aactttatta ctactattat taatatgaaa -cccccagcc atttctcaat
accaaactcc tttattcgtg tgggctgtac ttattacagc tg-tattact cctgctttca
ctacccgttc tagctgctgg tattacaata ttactaacag accgaaattt aaatactacc
ttctttgatc ct-gcaggag gtggagaccc aattctatac caacactt
>Parodontidae_Apareiodon_affinis_1_1
nnnnnnnnnn nnnnnnnnnn nnnnnnnnnn nnnnnnnnnn nnnnnnnnnn nnnnnnnnnn
nnnnnnnnnn naccttgggc cctgctaggc gatgaccaaa tttataatgt aatccttact
gcacatgctt ttgtaatgat tttctttata gttataccaa ttataatcgg aggctttgga
aattgactga ttcccctaat gattggggca cccgacatgg cattccctcg gataaataat
atgagctttt gactacttc- caccctcatt cctcctcctc ctagcttcct ctggggttga
agccggagcc gggacgggtt ggactgtata tccccccctt gcaggaaacc tagctcacgc
aggtgcctca gtagatttaa ctatcttctc cctacatctt gccggggttt cctctattct
tggcgccatt aattttatta ctaccattat taatataaaa -cccccggcc atctcgcaat
accaaacccc cttatttgta tgagccgtcc taattacagc cg-tcctcct actcctctct
ttacctgtgc tggctgcggg aattaccatg cttctaacag accgaaacct caacaccaca
ttctttgacc cc-gcaggag gaggagaccc catcctctac cagcnnnn
>Parodontidae_Parodon_nasus_1_1
tagtatttgg tgcctgagcc gg-aatagtt ggaacagccc ttagtcttct aatccgagca
gagctaagcc aacccggatc cctactgggc gacgaccaga tttataatgt tatcgtcact
gcacatgcct ttgtaataat cttctttata gtaataccga ttatgatcgg aggctttgga
aactggctaa ttcccctcat gattggggca ccggatatag catttcctcg aataaacaac
ataagcttct gactacttc- caccctcttt ccttctcctc ctggcctcct ctggagttga
agccggggcc ggaacaggtt gaactgttta cccccctctc gctgggaatt tagcccatgc
aggtgcctca gtagatttaa ccattttctc cctccatctg gcaggggtct cctccatcct
tggtgctatt aattttatca caactatcat taacatgaaa -cccccagcc atttcacaat
accaaactcc attatttgtg tgagcggtcc tgatcacggc tg-ttctcct ccttctatcc
ctacctgtgc tggctgccgg aattaccatg cttctgacag accgaaacct taacaccaca
ttcttcgacc ct-gcgggcg gaggagaccc catcctctat caacacct
>Pimelodidae_Hypophthalmus_edentatus_1_1
nnnnnnnnnn nnnnnnnnnn nnnnnnnnnn nnnnnnnnnn nnnnnnnnnn nnnnnnnnnn
nnnnnnnnnn nnnnnnnnnn nnnnnnnnnn nnnnnnnaaa tttataatgt catcgtcaca
gcccatgcct ttgtaataat tttctttata gtaatgccaa ttatgattgg tgggtttgga
aactgactag ttcccctaat aattggggca ccagatatag cattcccacg aataaacaac
ataagcttct gactgcttc- caccctcctt tctactactg ctcgcctcat ccggagtaga
ggcaggggca ggaacgggct gaaccgtcta tccgcccctt gccggaaaca tcgcacatgc
aggagcttct gtagacctga ctattttctc tctacatcta gcaggtgttt catccattct
gggggccatt aacttcatca caacaattat taacatgaaa -cctccatct atttcacagt
atcaaacacc attgtttgta tgatccgtac taattacagc tg-tactact tttactatcc
cttccagtcc tagctgctgg tattacaata ttgctaacag atcgaaacct aaacaccaca
ttcttnnnnn nnnnnnnnnn nnnnnnnnnn nnnnnnnnnn nnnnnnnn
>Poeciliidae_Brachyrhaphis_rhabdophora_1_1
tagtatttgg tgcttgagcc gg-aatagtc ggaacagccc tgagcctctt gatccgggct
gaacttagtc agcccgggtc ccttctgggt gatgatcaaa tttacaacgt agtcgtcacg
gcccatgcct ttgtaataat cttctttatg gttataccaa ttatgattgg gggctttggc
aattgattag taccactaat aattggcgcc cccgacatag ccttccctcg aataaataac
ataagtttct ggcttcttc- ccccttcatt cctccttctc ttggcttctt ctggggttga
ggctggggca ggaacaggat ggaccgtcta cccccctctt gcaggtaatt tagcccacgc
aggagcctcc gtggacttaa ctattttctc gctccatttg gccggaattt cctctattct
aggagctatt aactttatta ctaccattat caatataaaa -cctcctgca gcatcccaat
accaaacccc cttattcgtt tgagcagttt taattacagc tg-tacttct acttctttcc
cttcctgtcc ttgccgcagg tatcactatg ctcctaacgg atcgaaatct aaacaccact
ttcttcgacc ct-gcaggcg ggggagaccc gatcctctat cagcacct
>Poeciliidae_Neoheterandria_cana_1_1
tagtatttgg tgcctgagcc gg-catagtc ggaacagctt taagcctctt aatccgggcc
gaactggcac agcctgggac cttactgggc gacgaccaaa tctacaacgt aatcgttaca
gcccatgcct ttgtaataat ctttttcatg gttataccaa tcatgatcgg cggatttggc
aattgactaa ttccattaat aattggcgct cccgacatgg ctttccctcg aataaataat
atgagtttct gacttttac- ccccctcgtt ccttctcctc ctcgcatcct caggggttga
ggctggagcc ggaacaggct gaactgtata tccccctcta gcaggtaact tagcccacgc
tgggccctcc gtagacctaa ctattttctc acttcacttg gccggtgtat cctctattct
aggggcaatc aactttatta ccaccattat taacataaaa -ccccccgca acatcccagt
accagacgcc cctatttgtc tgagctgttt taatcaccgc cg-tgctcct acttctctcc
cttcctgtcc tagccgcagg catcaccatg ctcctaacgg atcgaaacct aaacaccact
ttcttcgacc cc-gcaggag ggggagaccc cattctctac cagcactt
>Poeciliidae_Pamphorichthys_hollandi_2_1
taatatttgg tgcttgagcc gg-catagta ggaacagctc taagtcttct aatccgagcc
gaacttagtc aaccaggctc cctcctgggt gacgatcaaa tctacaatgt aatcgttaca
gctcatgcct ttgtaataat cttttttata gttataccaa ttataattgg cggctttggc
aattgactag tcccattaat aattggtgcc cctgatatag ccttcccgcg aataaataat
ataagcttct gacttctgc- ctccatcttt cctcctcctt ttagcatctt ccggagtgga
agcaggggct ggaacaggct gaactgttta cccccctctc gcaagcaatt tagcccacgc
tggaccttcc gtggatctaa ctattttttc actacaccta gcaggtattt cttctatcct
aggagcaatt aattttatta ccactattat caatataaaa -ccccccgca gcatctcaat
accaaacacc actgtttgtc tgagctgtat taattacagc tg-tcctcct acttctctct
cttccagtcc ttgctgcagg catcactata ctccttacag accgaaatct taatactact
ttctttgacc ct-gcaggag ggggggatcc aatcctttat caacatct
>Poeciliidae_Phalloceros_caudimaculatus_1_1
tagtatttgg tgcttgagcc gg-catagtc gggacagctc tgagcctgtt aatccgggca
gaacttagcc aacccggcac cctattgggg gacgaccaaa tctacaacgt aatcgtcaca
gcccacgcct tcgtaataat cttttttatg gtgataccaa tcatgattgg cggattcggc
aactgactag ttcccctaat aatcggagcc cccgatatgg ccttcccccg aatgaataat
ataagcttct gactcctcc- ccccctcctt tcttctccta cttgcatcct ctggtgtaga
agcaggagca ggcacaggat gaactgtcta tcccccactt gcaggaaact tagcccacgc
tggaccctct gttgacttaa ccatcttctc tctccactta gcaggtattt cttccattct
aggggctatt aactttatta ccacaatcat taacataaaa -cccccggct gcatctcagt
atcaaacacc actttttgtg tgagcagtcc tgattacagc cg-tgctcct acttctatcc
ctccccgttc tcgccgcagg catcaccatg ctcctcacag accgaaatct aaataccacc
tttttcgacc ct-gccggag ggggagaccc aattctttac caacacct
>Poeciliidae_Poecilia_gillii_2_1
nagtatttgg tgcttgagcc gg-catagtg ggaacagctc ttagtctttt aatccgagcc
gaactcagtc aaccaggatc cctcctaggc gatgatcaaa tttataatgt aatcgtcaca
gctcatgcct ttgtaataat cttttttata gtaatgccaa ttataattgg cggcttcggt
aattgattag taccgctaat aattggtgcc cctgatatag ccttcccacg aatgaataat
ataagcttct gacttctac- cgccctcatt cctcctcctc ctagcatctt ctggggtaga
ggcaggggct ggtacaggtt ggaccgtcta cccccctctt gcaggcaatt tagcccacgc
tggaccctcc gtagatttaa ctattttttc actccacctg gcaggtattt cctccatcct
aggggcaatc aactttatta ccactattat taatataaaa -ccccctgca gcatctcaat
accaaacacc cctatttgtc tgagctgtaa tgattacagc tg-tactcct acttctctcc
cttcctgtac tcgccgctgg catcaccatg cttctaacag atcgaaatct aaacaccact
ttcttcgacc ct-gcaggag gtggggatcc cattctttat caacacct
>Poeciliidae_Poecilia_gillii_3_1
nagtatttgg tgcttgagcc gg-catagtg ggaacagctc tgagtctttt aatccgagcc
gaactcagtc aaccaggatc cctcctaggc gatgatcaaa tttataatgt aatcgtcaca
gctcatgcct ttgtaataat cttttttata gtaatgccaa ttataattgg cggcttcggt
aattgattag taccgctaat aattggtgcc cctgatatag ccttcccacg aatgaataat
ataagcttct gacttctac- cgccctcatt cctcctcctc ctagcatctt ctggggtaga
ggcaggggct ggtacaggtt ggaccgtcta cccccctctt gcaggcaatt tagcccacgc
tggaccctcc gtagatttaa ctattttttc actccacctg gcaggtattt cctccatcct
aggggcaatc aactttatta ccactattat taatataaaa -ccccctgca gcatctcaat
accaaacacc cctatttgtc tgagctgtaa tgattacagc tg-tactcct acttctctcc
cttcctgtac tcgccgctgg catcaccatg cttctaacag atcgaaatct aaacaccact
ttcttcgacc ct-gcaggag gtggggatcc cattctttat caacacct
>Poeciliidae_Poecilia_nigrofasciata_1_1
tagtatttgg tgcctgagcc gg-catagta ggaacagccc tgagtcttct gattcgagcc
gaacttagtc aaccaggatc cctcatgggt gatgaccaaa tctacaatgt catcgtcaca
gctcatgcct ttgtaataat cttttttata gtcatgccaa ttataattgg cggcttcggt
aattgattag taccattaat aattggtgct cctgatatag ccttcccacg aataaacaat
ataagctttt gacttctac- ccccctcatt cctcctcctc ctagcatctt ccggagtaga
agccggggct ggtacgggtt gaactgttta tcctcccctc gcaagcaatt tagcacatgc
cggaccatcc gtagatttaa ctattttctc actccaccta gcaggtatct cctcaatcct
cggagcaatc aactttatta ctactatcat taatataaaa -ccccccgca gcgtctcaat
accagacacc cctatttgta tgagctgtaa tgatcacagc tg-tactcct gcttctctcc
cttcccgtcc tcgccgcggg tattaccatg cttctaacag atcgaaatct aaatactacc
ttctttgacc ct-gcgggag ggggagatcc aattctttac caacatct
>Poeciliidae_Poecilia_velifera_2_1
tagtatttgg tgcttgagcc gg-catagtg gggacagctc tgagtctttt aatccgagcc
gaactcagtc aaccaggatc cctcctaggt gatgatcaaa tttataatgt aatcgtcaca
gctcatgcct ttgtaataat cttttttatg gtcatgccaa ttataattgg cggctttggt
aattgactag taccactaat aattggtgcc cctgatatag ccttcccgcg aatgaataat
atgagcttct gacttctac- caccctcatt cctcctcctc ctcgcatctt ctggagtaga
agcaggggct ggtacaggtt gaaccgtcta cccccctctc gcaagcaatt tagcccacgc
tggaccctcc gtagatctaa ctattttttc acttcacctg gcaggtattt cctccatcct
aggggcaatc aactttatta ccaccatcat taatataaaa -ccccctgca gcatctcagt
accaaacacc cctatttgtc tgagctgtaa tgattacagc tg-tactcct acttctctct
cttcctgtcc tcgccgctgg tatcaccatg cttctaacag atcgaaatct aaacaccact
ttctttgacc ct-gcaggag ggggagatcc aattctttac caacactt
>Poeciliidae_Pseudoxiphophorus_bimaculatus_1_1
tagtatttgg cgcttgggcc gg-catagta ggaacagctt taagcctttt aatccgggcc
gaacttagtc aacccggtac cctcttaggt gatgaccaaa tctataatgt aatcgtcaca
gcccatgcct ttgtaataat tttttttata gttataccag ttatgattgg cggctttggt
aattgattag tcccgttaat aattggtgct cctgacatag cattcccccg aataaataac
ataagcttct gactcctcc- ccccttcatt cctccttctt ttagcatctt ctggggtcga
agcaggagct ggaacagggt gaactgttta tccccccctt gcaagtaatt tagcacatgc
cgggccttcc gtagatttaa ctattttttc acttcatttg gctggtattt cctctattct
gggagcaatc aactttatta ctactattat taatataaaa -ccccccgca gcatcccaat
accaaacacc cttattcgtt tgagcagttc taattacagc tg-tactcct gcttctctcc
cttcccgtcc ttgccgcagg cattactata cttctaacag accgaaattt aaacaccact
ttcttcgatc ct-gcaggcg gaggagnnnn nnnnnnnnnn nnnnnnnn
>Poeciliidae_Pseudoxiphophorus_jonesii_1_1
tagtatttgg cgcttgggcc gg-catagtt ggaacagctt taagcctttt aatccgagcc
gaacttagtc aacccggctc tctcttaggt gatgatcaaa tctataatgt gatcgtcaca
gctcatgcct ttgtaataat tttttttata gttataccag taatgattgg cggctttggt
aattgattaa tcccactgat aattggtgct cctgacatag cctttccccg aataaataac
atgagtttct gactcctcc- ccccttcatt cctccttctc ttagcatctt ctggagttga
agcaggagct ggaacaggat gaactgttta cccacccctt gcaagtaatt tagcacacgc
cgggccttcc gtagatttaa ctattttctc acttcatttg gctggtattt cttccatttt
aggagcaatc aactttatta ctactattat taatataaaa -ccccccgca gcatcccaat
accaaacacc cttgtttgtt tgagcagttc taattacagc tg-tactcct acttctctcc
cttcccgtcc ttgccgcagg cattaccatg cttctaacag atcgaaatct aaacaccact
tttttcgacc ct-gcaggcg gaggggatcc aattctctac caacacct
>Prochilodontidae_Prochilodus_brevis_2_1
tagtatttgg tgcctgagcc gg-aatagtc ggtacagccc ttagcctttt gattcgagca
gagcttagcc agcccggatc attgctaggc gatgaccaga tttataatgt tatcgttacc
gcacatgctt tcgtaataat cttctttata gtaatgccaa ttatgattgg aggatttggg
aactgactaa ttcctctgat gatcggggcc cccgacatgg cattcccccg aataaataac
ataagctttt gactactgc- ccccatcctt ccttctcctc ctagcctcct ccggagttga
ggccggagcc ggaacaggtt gaactgttta tccccctctc gccggaaact tagcccacgc
aggagcctct gtagacttaa ccattttctc acttcacctc gctggagttt cttcaattct
gggagcaatt aactttatta caaccattat taacatgaaa -cctccagcc atttctcaat
atcaaacacc tttgtttgtg tgagccactc taattacagc gg-tactcct tctcctctct
ctacccgttc tggccgccgg aattacaatg ctcttaacag accgaaacct taataccaca
ttcttcgacc ct-gctggag gaggagacnn nnnnnnnnnn nnnnnnnn
>Prochilodontidae_Prochilodus_lineatus_3_1
tagtatttgg tgcctgagcc gg-aatagtc ggtacagccc ttagcctttt gattcgagca
gagcttagcc agcccggatc tttgctgggc gatgaccaga tttataatgt tatcgttacc
gcacatgctt tcgtaataat cttctttata gtaatgccaa ttatgattgg aggatttgga
aactgactaa ttcctctgat gatcggggcc cccgacatag cattcccccg aataaataac
ataagctttt gactactac- ccccatcctt ccttctcctc ctagcctcct ccggagttga
ggccggagcc ggaacaggtt gaactgttta tccccctctt gccgggaact tagcccacgc
aggagcctct gtagacttaa ccattttctc acttcacctc gctggggttt cttcaattct
gggagcaatt aactttatta caaccattat taacatgaaa -cctccagcc atttctcaat
atcaaacacc tttgtttgtg tgagccactc taattacagc gg-tactcct tctcctctct
ctaccagttc tggccgccgg aattacaatg ctcttaacag accgaaacct taataccaca
ttcttcgacc ct-gctggag gaggagaccc gattctttac caacacct
>Prochilodontidae_Prochilodus_mariae_2_1
tagtatttgg tgcctgagcc gg-aatagtc ggtacagccc ttagcctttt gatccgagca
gagcttagcc agcccggatc tttgctgggt gatgaccaga tttataacgt tatcgttacc
gcacatgctt tcgtaataat cttctttata gtaatgccaa ttatgattgg aggatttggg
aactgactag ttcctctaat gatcggggcc cccgacatag cattcccccg aataaataac
ataagctttt gactactac- ccccatcctt tcttctcctc ctagcctcct ccggagttga
agccggggcc ggaacaggtt gaactgtcta tccgcctctc gccggaaact tagcccacgc
aggagcctct gtagacttaa ccattttttc acttcacctc gctggggttt cttcaattct
gggagcaatt aactttatta caaccattat taacatgaaa -cctccagcc atttctcaat
atcaaacacc tttatttgtg tgagccattc taattacagc gg-tactcct tctcctctct
ctacccgttc tggccgccgg aattacaatg ctcttaacag atcgaaacct taataccaca
ttcttcgacc ct-gctggag gaggagacnn nnnnnnnnnn nnnnnnnn
>Prochilodontidae_Prochilodus_rubrotaeniatus_2_1
tagtatttgg tgcctgagcc gg-aatagtc ggtacagccc ttagcctttt gattcgagca
gagcttagcc agcccggatc tttgctaggc gatgaccaga tttataatgt tatcgttacc
gcacatgctt tcgtaataat cttctttata gtaatgccaa ttatgattgg aggatttggg
aactgactag ttcctctgat gatcggagcc cccgacatag cattcccccg aataaataac
ataagctttt gactactac- ccccatcctt ccttctcctc ctagcctcct ccggagttga
ggccggagcc gggacaggtt gaactgttta tccccctctc gccgggaact tagcccacgc
aggagcctct gtagacttaa ccattttctc acttcacctc gctggggttt cttcaattct
gggagcaatt aactttatta caaccattat taacatgaaa -cctccagcc atttctcaat
atcaaacacc tttgtttgtg tgagccactc taattacagc gg-tactcct tctcctctct
ctacctgttc tggccgccgg aattacaata ctcttaacag accgaaacct caataccaca
ttcttcgacc ct-gctggag gaggagacnn nnnnnnnnnn nnnnnnnn
>Prochilodontidae_Semaprochilodus_insignis_2_1
nnnnnnnnnn nnnnnnnnnn nnnnnnnnnn nnnncagccc ttagcctttt gattcgagcg
gagctcagcc aacccggatc cctactgggc gatgaccaga tttataatgt tattgttacc
gcacacgctt ttgtaataat cttctttata gtaatgccaa ttatgattgg aggatttgga
aactgactga ttccgctaat gatcggagcc ccagacatag catttccccg aatgaataat
atgagtttct gactactac- ccccatcttt cctccttcta ctagcctcct ccggagttga
agccggggcc ggaacaggtt gaactgtcta cccccctctc gccgggaacc tagctcacgc
aggagcctct gtagatttaa caatcttttc actccatctc gcaggggtat cttcaattct
aggggcaatt aactttatta caaccattat taatatgaaa -cctccggct atttcgcagt
atcaaacacc tctgttcgtg tgggctaccc taattacggc tg-tactcct tctcctttct
ctgcccgttc tggccgccgg aattacaatg ctcttgacag accgaaacct taacaccaca
ttctttgatc ct-gccgggg gaggagaccc aatcctttac caannnnn
>Prochilodontidae_Semaprochilodus_kneri_2_1
tagtatttgg tgcttgagcc gg-aatagtt ggtacagccc ttagcctttt gattcgagcg
gagctcagcc aacccggatc cctactgggc gatgaccaga tttataatgt tattgttacc
gcacacgctt ttgtaataat cttctttata gtaatgccaa ttatgattgg aggatttgga
aactgactga ttccgctaat gatcggagcc ccagacatag catttccccg aatgaataat
atgagtttct gactactac- ccccatcttt cctccttcta ctagcctcct ccggagttga
agccggggcc ggaacaggtt gaactgtcta cccccctctc gccgggaacc tagctcacgc
aggagcctct gtagatttaa caatcttttc actccatctc gcaggggtat cttcaatcct
gggggcaatt aactttatta caaccattat taatatgaaa -cctccggct atttcgcagt
atcaaacacc tctgttcgtg tgggctactc taattacggc tg-tactcct tctcctttct
ctgcccgttc tggccgccgg aattacaatg ctcttgacag accgaaacct taacaccaca
ttctttgatc ct-gccgggg gaggagacnn nnnnnnnnnn nnnnnnnn
>Serrasalmidae_Piaractus_mesopotamicus_1_1
nggtatttgg tgcctgagcc gg-aatagtt ggaacggccc ttagcctctt aattcgagcg
gagctaagcc aacccggatc cctcttaggt gatgaccaga tctataatgt tatcgttact
gcgcacgcct tcgtaataat tttctttata gtaataccaa ttatgattgg aggcttcggg
aattgattgg ttcccctaat gattggtgca cccgacatag cattcccacg aataaataat
ataagcttct gactcctac- ccccatcctt ccttcttctg ctagcatcct caggaatcga
agccggagca gggacagggt gaactgtata tccccctctt gccggtaacc tcgcacacgc
gggcgcctct gttgacctaa ccatcttttc acttcatctt gctggggttt cctccatcct
tggggctatt aacttcatca caactattat taacatgaag -cctccagcc atttcacaat
atcaaacacc cctatttgta tgagcagtcc taatcactgc cg-ttcttct tcttctctcg
ctaccagttc tggctgctgg aattactata cttctgacag atcgaaacct taacaccaca
ttctttgacc cc-gcggggg gaggagaccc aattctctac caacannn
>Serrasalmidae_Serrasalmus_compressus_1_1
nnnnnnnnnn nnnnnnnnnn nnnnnnnnnn nnnnnngccc tcagcctctt aattcgagca
gagctcagtc aacccggatc cctactgggc gacgatcaga tctataatgt tatcgttact
gcacacgcct tcgtaataat tttctttata gtaataccaa ttatgattgg gggctttgga
aactggctag ttcccctgat gattggcgcg cccgacatag catttccccg aataaacaac
ataagtttct gacttcttc- ccccatcctt ccttctcctc ctagcatctt caggggttga
agctggggcc gggacaggtt gaaccgtcta ccccccactt gccggaaacc ttgcgcacgc
cggagcttct gtagacctaa ctattttttc cctacacctt gccggggtct cttccatcct
tggggctatt aactttatca caactatcat caacataaaa -cccccagcc atctcacaat
atcaaacacc cctattcgtc tgagccgtcc taatcactgc tg-tcctcct ccttctgtcc
ctgccagttc tagccgccgg aatcacaatg cttcttacag accggaacct aaacaccaca
ttctttgacc cg-gcaggag gaggggaccc aatcctttac caacacct
>Serrasalmidae_Serrasalmus_eigenmanni_1_1
nnnnnnnnnn nnnnnnnnnn nnnnnnnnnn nnnnnnnnnn nnnnnnnnnn nnttcgagca
gagctcagtc aacccggatc cctactgggc gacgatcaga tctataatgt tatcgttact
gcacacgcct tcgtaataat tttctttata gtaataccaa tcatgatcgg gggcttcgga
aactggctag ttcccctgat gattggcgcg cccgacatag catttccccg aataaacaac
ataagtttct gacttcttc- ccccatcctt tcttctcctc ctagcatctt caggggttga
ggctggggcc ggtacaggtt gaaccgtcta cccaccactt gccggaaacc ttgcacacgc
cggagcttct gtagacctga ctattttttc cctgcacctt gccggggtct cttccatcct
tggggctatt aactttatca caaccatcat caacataaaa -cccccagcc atctcacaat
atcaaacacc tctattcgtc tgagccgtcc taatcactgc tg-ttctcct ccttctatcc
ctgccagtcc tagccgccgg aattacaata cttcttacag accgaaacct aaacaccaca
ttcttnnnnn nnnnnnnnnn nnnnnnnnnn nnnnnnnnnn nnnnnnnn
>Serrasalmidae_Serrasalmus_eigenmanni_2_1
nnnnnnnnnn nnnnnnnnnn nnnnnnnnnn nnnnnnnnnn nnnnnnnnnn nnttcgagca
gagctcagtc aacccggatc cctactgggc gacgatcaga tctataatgt tatcgttact
gcacacgcct tcgtaataat tttctttata gtaataccaa tcatgatcgg gggcttcgga
aactggctag ttcccctgat gattggcgcg cccgacatag catttccccg aataaacaac
ataagtttct gacttcttc- ccccatcctt tcttctcctc ctagcatctt caggggttga
ggctggggcc ggtacaggtt gaaccgtcta cccaccactt gccggaaacc ttgcacacgc
cggagcttct gtagacctga ctattttttc cctgcacctt gccggggtct cttccatcct
tggggctatt aactttatca caaccatcat caacataaaa -cccccagcc atctcacaat
atcaaacacc tctattcgtc tgagccgtcc taatcactgc tg-ttctcct ccttctatcc
ctgccagtcc tagccgccgg aattacaata cttcttacag accgaaacct aaacaccaca
ttcttnnnnn nnnnnnnnnn nnnnnnnnnn nnnnnnnnnn nnnnnnnn
>Serrasalmidae_Serrasalmus_gouldingi_1_1
nnnnnnnnnn nnnnnnnnnn nnnnnnnnnn nnnnnngccc tcagcctctt aattcgagca
gagctcagtc aacccggatc cctactgggc gacgatcaga tctataatgt tatcgttact
gcacacgcct tcgtaataat tttctttata gtaataccaa ttatgatcgg gggtttcgga
aactggctag ttcccctgat aattggcgcg cccgacatag catttccccg aataaacaac
ataagtttct gacttcttc- ccccatcctt tcttctcctc ctagcatctt caggggttga
ggctggggcc ggtacaggtt gaaccgtcta cccaccactt gccggaaacc ttgcacacgc
cggagcctct gtagacctaa ctattttttc cctgcacctt gccggggtct cttccatcct
tggggctatt aactttatca caaccattat caacataaaa -cccccagcc atctcacaat
atcaaacgcc tctattcgtc tgagccgttc taattactgc tg-ttctcct ccttctgtcc
ctgccagttc tagccgccgg aattacaata cttcttacag accggaacct aaacaccaca
ttcttcgacc cc-gcaggag ggggggaccc aatcctttac caacacct
>Serrasalmidae_Serrasalmus_gouldingi_2_1
nnnnnnnnnn nnnnnnnnnn nnnnnnnnnn nnnnnngccc tcagcctctt aattcgagca
gagctcagtc aacccggatc cctactgggc gacgatcaga tctataatgt tatcgttact
gcacacgcct tcgtaataat tttctttata gtaataccaa ttatgatcgg gggtttcgga
aactggctag ttcccctgat aattggcgcg cccgacatag catttccccg aataaacaac
ataagtttct gacttcttc- ccccatcctt tcttctcctc ctagcatctt caggggttga
ggctggggcc ggtacaggtt gaaccgtcta cccaccactt gccggaaacc ttgcacacgc
cggagcctct gtagacctaa ctattttttc cctgcacctt gccggggtct cttccatcct
tggggctatt aactttatca caaccattat caacataaaa -cccccagcc atctcacaat
atcaaacgcc tctattcgtc tgagccgttc taattactgc tg-tcctcct ccttctgtcc
ctgccagttc tagccgccgg aattacaata cttcttacag accggaacct aaacaccaca
ttcttcgacc cc-gcaggag ggggggaccc aatcctttac caacacct
>Serrasalmidae_Serrasalmus_manueli_1_1
nnnnnnnnnn nnnnnnnnnn nnnnnnnnnn nnnnnnnnnn nnagcctctt aattcgagca
gagctcagtc aacccggatc cctactgggc gacgatcaga tctataatgt tatcgttact
gcacacgcct tcgtaataat tttctttata gtaataccaa ttatgattgg gggcttcgga
aactggctag tccccctgat gattggcgcg cccgacatag cattcccccg aataaacaac
ataagtttct gacttcttc- ccccatcctt tcttctcctc ctggcatctt caggggttga
agctggggcc gggacaggtt gaaccgtcta ccccccactt gccggaaacc ttgcacacgc
cggagcctct gtagacctga ctattttttc cctgcacctt gccggggtct cttccatcct
tggggccatt aactttatca caaccatcat caacataaaa -cccccagcc atttcacagt
atcaaacacc cctattcgtc tgagccgtcc taatcactgc tg-ttctcct ccttctgtcc
ctgccagttc tagccgccgg aattacaata cttcttacag accgaaacct aaacaccaca
ttcttcgacc cc-gcgggag gaggggaccc aatcctttac caacacct
>Serrasalmidae_Serrasalmus_manueli_2_1
tagtatttgg tgcatgagcc gg-aatagtt ggaaccgccc tcagcctctt aattcgagca
gagctcagtc aacccggatc cctactgggc gacgatcaga tctataatgt tatcgttact
gcacacgcct tcgtaataat tttctttata gtaataccaa ttatgattgg gggcttcgga
aactggctag ttcccctgat gattggcgcg cccgacatag cattcccccg aataaacaac
ataagtttct gacttcttc- ccccatcctt tcttctcctc ctggcatctt caggggttga
agctggggcc gggacaggtt gaaccgtcta ccccccactt gccggaaacc ttgcacacgc
cggagcctct gtagacctga ctattttttc cctgcacctt gccggggtct cttccatcct
tggggccatt aactttatca caaccatcat caacataaaa -cccccagcc atttcacagt
atcaaacacc cctattcgtc tgagccgtcc taatcactgc tg-ttctcct ccttctgtcc
ctgccagttc tagccgccgg aattacaata cttcttacag accgaaacct aaacaccaca
ttcttcgacc cc-gcgggag gaggggaccc aatcctttac caacacct
>Serrasalmidae_Serrasalmus_manueli_3_1
tagtatttgg tgcatgagcc gg-aatagtt ggaaccgccc tcagcctctt aattcgagca
gagctcagtc aacccggatc cctactgggc gacgatcaga tctataatgt tatcgttact
gcacacgcct tcgtaataat tttctttata gtaataccaa ttatgattgg gggcttcgga
aactggctag ttcccctgat gattggcgcg cccgacatag cattcccccg aataaacaac
ataagtttct gacttcttc- ccccatcctt tcttctcctc ctggcatctt caggggttga
agctggggcc gggacaggtt gaaccgtcta ccccccactt gccggaaacc ttgcacacgc
cggagcctct gtagacctga ctattttttc cctgcacctt gccggggtct cttccatcct
tggggccatt aactttatca caaccatcat caacataaaa -cccccagcc atttcacagt
atcaaacacc cctattcgtc tgagccgtcc taatcactgc tg-ttctcct ccttctgtcc
ctgccagttc tagccgccgg aattacaata cttcttacag accgaaacct aaacaccaca
ttcttcgacc cc-gcgggag gaggggaccc aatcctttac caacacct
>Serrasalmidae_Serrasalmus_marginatus_1_1
tagtatttgg tgcatgagcc gg-aatagtt ggaaccgccc tcagcctctt aattcgagca
gagctcagtc aacccggatc cctactgggc gacgatcaaa tctataatgt tatcgttact
gcacacgcct tcgtaataat tttctttata gtaataccaa tcatgattgg gggctttgga
aactggctag ttcccctgat gattggcgcg cccgacatag catttccccg aataaacaac
ataagtttct gacttcttc- ccccatcctt tcttctcctc ctagcatctt caggggttga
agctggggcc gggacaggtt gaaccgtcta ccccccactt gccggaaacc ttgcgcacgc
cggagcttct gtagacctaa ctattttttc cctgcacctt gccggggtct cttccatcct
tggggctatt aactttatca caaccatcat caacataaaa -cccccagcc atctcacaat
atcaaacacc cctattcgtc tgagccgtcc taatcactgc tg-ttctcct ccttctgtcc
ctgccagttc tagccgccgg aatcacaatg cttcttacag accggaacct aaacaccaca
ttctttgacc cg-gcaggag gaggggaccc aatcctttac caacacct
>Serrasalmidae_Serrasalmus_marginatus_2_1
tagtatttgg tgcatgagcc gg-aatagtt ggaaccgccc tcagcctctt aattcgagca
gagctcagtc aacccggatc cctactgggc gacgatcaaa tctataatgt tatcgttact
gcacacgcct tcgtaataat tttctttata gtaataccaa tcatgattgg gggctttgga
aactggctag ttcccctgat gattggcgcg cccgacatag catttccccg aataaacaac
ataagtttct gacttcttc- ccccatcctt tcttctcctc ctagcatctt caggggttga
agctggggcc gggacaggtt gaaccgtcta ccccccactt gccggaaacc ttgcgcacgc
cggagcttct gtagacctaa ctattttttc cctgcacctt gccggggtct cttccatcct
tggggctatt aactttatca caaccatcat caacataaaa -cccccagcc atctcacaat
atcaaacacc cctattcgtc tgagccgtcc taatcactgc tg-ttctcct ccttctgtcc
ctgccagttc tagccgccgg aatcacaatg cttcttacag accggaacct aaacaccaca
ttctttgacc cg-gcaggag gaggggaccc aatcctttac caacacct
>Serrasalmidae_Serrasalmus_rhombeus_2_1
nnnnnnnnnn nnnnnnnnnn nnnnnnnnnn nnnnnnnnnn nnnnnnnnnn nnttcgagca
gagctcagtc aacccggatc cctactgggc gacgatcaga tctataatgt tatcgttact
gcacacgcct tcgtaataat tttctttata gtaataccaa ttatgattgg gggctttgga
aactggctaa ttcccctgat gattggcgcg cccgacatag cattcccccg aataaacaac
ataagcttct gacttcttc- ccccatcctt tcttctcctc ctagcatctt caggggtcga
agccggggcc gggacaggtt gaaccgtcta ccccccactt gccggaaacc ttgcgcacgc
cggagcttct gtagacctaa ctattttttc cctgcacctt gccggggtct cttccatcct
tggggctatt aactttatca caaccatcat caacataaaa -cccccagcc atctcacaat
atcaaacacc cctattcgtc tgagccgtcc taatcactgc tg-tcctcct ccttctgtcc
ctgccagttc tagccgccgg aattacaatg cttcttacag accggaacct aaataccaca
ttcttnnnnn nnnnnnnnnn nnnnnnnnnn nnnnnnnnnn nnnnnnnn
>Serrasalmidae_Serrasalmus_rhombeus_3_1
nnnnnnnnnn nnnnnnnnnn nnnnnnnnnn nnnnnnnnnn nnnnnnnnnn nnttcgagca
gagctcagtc aacccggatc cctactgggc gacgatcaga tctataatgt tatcgttact
gcacacgcct tcgtaataat tttctttata gtaataccaa ttatgattgg gggcttcgga
aactggctag ttcccctgat gattggcgcg cccgacatag cattcccccg aataaacaac
ataagtttct ggcttcttc- ccccatcctt tcttctcctc ctagcatcct caggggttga
agctggggcc gggacaggtt gaaccgtcta ccccccactt gccggaaacc ttgcgcacgc
cggagcttct gtagacctaa ctattttttc cctgcacctt gccggggtct cttccatcct
tggggctatt aactttatca caaccatcat caacataaaa -cccccagcc atctcacaat
atcaaacacc cctattcgta tgagccgtcc taatcactgc tg-ttctcct ccttctgtcc
ctgccagttc tagccgccgg aattacaatg cttcttacag accggaacct aaataccaca
ttcttnnnnn nnnnnnnnnn nnnnnnnnnn nnnnnnnnnn nnnnnnnn
>Serrasalmidae_Serrasalmus_spilopleura_3_1
nnnnnnnnnn nnnnnnnnnn nnnnnnnnnn nnnnnngccc tcagcctctt aattcgagca
gagctcagtc aacccggatc cctactgggc gacgatcaga tctataatgt tatcgttact
gcacacgcct tcgtaataat tttctttata gtaataccaa tcatgatcgg gggcttcgga
aactggctag ttcccctgat gattggcgcg cccgacatag catttccccg aataaacaac
ataagtttct gacttcttc- ccccatcctt tcttctcctc ctagcatctt caggggttga
ggctggggcc ggtacaggtt gaaccgtcta cccaccactt gccggaaacc ttgcacacgc
cggagcttct gtagacctga ctattttttc cctgcacctt gccggggtct cttccatcct
tggggctatt aactttatca caaccatcat caacataaaa -cccccagcc atctcacaat
atcaaacacc tctattcgtc tgagccgtcc taatcactgc tg-ttctcct ccttctatcc
ctgccagtcc tagccgccgg aattacaata cttcttacag accgaaacct aaacaccaca
ttcttcgacc cc-gcaggag gaggagaccc aatcctttac caacacct
>Sternopygidae_Eigenmannia_virescens_1_1
tagtatttgg tgcctgagcc gg-aatagtc ggcacagccc ttagcctctt aatccgagca
gagcttagcc agccgggggc tcttctgggc gacgaccaaa tttataacgt aatcgttact
gcccacgcct tcgtaataat cttcttcatg gtaataccca ttatgatcgg agggttcgga
aactgactta tcccactgat aatcggggcc cccgacatgg ccttcccacg aataaataac
ataagcttct gactcctcc- ccccttcgtt cctacttctt cttgcctcct ctggagttga
agctggggca ggcacaggat gaaccgtata tccccctctt gccggaaacc tcgcccacgc
aggggcctcc gtagacctca ctatcttctc cctccatctt gccggggttt catcaattct
agggtcaatt aattttatca caaccattat taacataaaa -ccgccagcg atctcacaat
accagacccc actattcatc tgggccaccc tagtgactac ag-tcctcct tctcctctct
ctgcctgtct tagccgctgg tattaccatg ctgctcacgg accgaaacct aaacacaacc
ttctttgacc ct-gcaggag ggggagaccn nnnnnnnnnn nnnnnnnn
>Sternopygidae_Sternopygus_macrurus_1_1
tagtatttgg tgcctgaacc gg-aataatt ggcacagctc tcagccttct gattcgagca
gaacttagcc agcccggagc tcttataggc gacgaccaaa tttataatgt gatcgtaacc
gctcacgcct tcgtaataat cttcttcata gttatgccaa ttatgattgg aggtttcggg
aactgactta ttcccctgat aatcggggcc cccgacatag cattcccacg aataaataac
atgagcttct ggctccttc- cgccctcctt tcttctcctc ctggcatcct ctggtgttga
agctggagca ggtacgggct gaaccgtgta ccctcctcta gctggtaatc ttgcccacgc
cggggcctca gtagacttag ccattttctc ccttcatctt gcaggtgtat cctctattct
aggatcaatt aattttatta caacaattat taatataaaa -cccccagca atttctcaat
atcaaacacc tttatttatt tgagccttgc tggtaaccac cg-tccttct cctcctctcc
ctaccagtcc tagctgctgg aattactata ttactcacag accgaaatct caatacaaca
ttttttgacc cc-gccggag gaggtgaccc gattctttac caacatct
>Trichomycteridae_Ituglanis_amazonicus_1_1
nnnnnnnnnn nnnnnnnnnn nnnnnnnnnn nnnnnnnnnn nnnnnnnnnn nnnnnnnnnn
nnnnnnnnnc aacccggagc cctactaggc gacgaccaaa tttataatgt tattgttacc
gcacacgcct tcgtaataat tttctttata gtaataccaa ttatgattgg aggtttcgga
aactgattag tacctcttat gatcggggca ccagacatgg cattcccgcg aataaataac
ataagctttt gacttcttc- ccccatcatt tcttcttcta cttgcctctt ctggggtaga
ggcaggggca ggaacgggat gaacagtgta cccccctctc gccggcaacc ttgcccacgc
gggagcttct gttgatctga ccatcttttc cctccattta gccggtgtat cctcaatcct
tggggctatt aattttatta caacaattat taacataaaa -ccaccagca atttcacaat
accaaacacc attatttgtt tgagcagtcc taattacagc tg-tgctcct attattatca
ctccctgtcc tagctgcagg aattacaatg cttttaacag atcgtaacct aaacnnnnnn
nnnnnnnnnn nnnnnnnnnn nnnnnnnnnn nnnnnnnnnn nnnnnnnn
>Trichomycteridae_Listrura_camposae_1_1
nnnnnnnnnn nnnnnnnnnn nnnnnnnnnn nnnnnnnnnn nnnnnnnnnn nnnnnnnnnn
nnnnnnnnnc aaccgggagc cctcctgggc gacgaccaga tttataacgt cattgttacc
gcccacgcct tcgtaataat cttctttata gtaataccca tcataattgg aggctttgga
aactgactag tccccttaat gatcggagca ccagacatag cctttccccg aataaacaac
atgagtttct gacttctcc- ctccatcttt tcttctcctg ttagcctctt ctggcgtaga
agctggagca ggaacagggt gaacagtcta cccccctcta gcaggcaacc tcgctcacgc
aggggcctcc gttgatttaa ccatcttctc ccttcattta gcaggggtat cctcaatctt
aggcgccatc aattttatta caacaatcat taatatgaaa -ccccctgct atctctcaat
accagacacc cttgtttgtc tgggcagtct taatcaccgc cg-tcctcct gctcttgtcc
ctccctgttc ttgccgccgg aattacaatg ctcctaacag accgcaacct aaannnnnnn
nnnnnnnnnn nnnnnnnnnn nnnnnnnnnn nnnnnnnnnn nnnnnnnn
>Trichomycteridae_Listrura_tetraradiata_1_1
ttgtatttgg tgcctgagct gg-catggtt ggtacagccc tcagcctatt aattcgagct
gaactaagcc aaccaggagc cctactaggc gacgaccaaa tttataacgt cattgttacc
gcccacgcct tcgtaataat tttctttata gtaataccaa ttatgatcgg aggctttgga
aactgattag ttcccctaat aatcggagca ccagacatgg cttttcctcg gataaataac
ataagctttt gactccttc- ccccatcttt tctccttctg ttagcctctt ctggtgtaga
ggccggggcc ggaacagggt gaacagtata cccccctctg gccggcaacc ttgcccacgc
tggggcctct gttgatctaa ccatcttctc tctccaccta gcaggggtct cctcaatctt
gggtgctatt aactttatta caacaattat taatatgaaa -ccccctgct atctctcagt
accaaacacc tttattcgtg tgggcagtcc taatcacagc cg-ttcttct ccttctatcc
ctcccagttc tggccgccgg aatcacaatg cttttaacag accgcaattt aaatacgaca
ttctttgacc ct-gcaggcg ggggcgaccc aatcttatat cagcatct
>Trichomycteridae_Scleronema_minutum_1_1
nnnnnnnnnn nnnnnnnnnn nnnnnnnnnn nnnnnnnnnn nnnnnnnnnn nnnnnnnnnn
nnnnnnnnnc aacccggagc attactgggt gacgaccaaa tttataatgt tattgtcacc
gcacatgcct tcgtaataat tttctttata gtaataccaa ttatgattgg aggttttgga
aattgattgg tccccctaat aattggtgca ccagacatag cattcccacg aataaataat
ataagcttct ggcttctcc- ctccctcctt cctccttctc ctagcctctt caggggtaga
agcaggggcg ggaacagggt gaacagtata tccccctctt gctggcaact tggcccatgc
aggagcctct gttgatctaa ctatcttctc ccttcatcta gccggtgtat cttcaatcct
tggagctatt aattttatta caacaattat taatataaaa -ccaccagct atctcacaat
accaaacacc tttattcgtt tgagcagtac taattacagc tg-ttctact actactatcc
ctccctgtcc tagccgcagg aattacaata ctcctaacag accgaaacct aaannnnnnn
nnnnnnnnnn nnnnnnnnnn nnnnnnnnnn nnnnnnnnnn nnnnnnnn
>Trichomycteridae_Scleronema_minutum_2_1
nnnnnnnnnn nnnnnnnnnn nnnnnnnnnn nnnnnnnnnn nnnnnnnnnn nnnnnnnnnn
nnnnnnnnnc aacccggagc attactgggt gacgaccaaa tttataatgt tattgtcacc
gcacatgcct tcgtaataat tttctttata gtaataccaa ttatgattgg aggttttgga
aattgattgg tccccctaat aattggtgca ccagacatag cattcccacg aataaataat
ataagcttct ggcttctcc- ctccctcctt cctccttctc ctagcctctt caggggtaga
agcaggggcg ggaacagggt gaacagtata tccccctctt gctggcaact tggcccatgc
aggagcctct gttgatctaa ctatcttctc ccttcatcta gccggtgtat cttcaatcct
tggagctatc aattttatta caacaattat taatataaaa -ccaccagct atctcacaat
accaaacacc tttattcgtt tgagcagtac taattacagc tg-ttctact actactatcc
ctccctgtcc tagccgcagg aattacaata ctcctaacag accgaaacct aaacnnnnnn
nnnnnnnnnn nnnnnnnnnn nnnnnnnnnn nnnnnnnnnn nnnnnnnn
>Rivulidae_Rivulus_cylindraceus_1_1
nnnnnnnnnn nnnnnnnnnn nnnnnnnnnn nnnnnnnnnn nnnnnnnnnn nnnnnnnnnn
nnnnnnnnnn nnnnnnnntc tttactaggt gatgatcaaa tttataatgt aatcgtaaca
gcacacgcct ttgtaataat tttttttata gtaataccca ttatgattgg aggctttggg
aactgactca tccctctaat aattggggcc ccagatatag cattcccccg aataaataat
ataagctttt gacttctac- ccccttcttt tcttctttta ttagcatcct caggtgttga
agccggagct ggaacaggtt gaactgttta tccccctctt gcaagtaatc ttgctcacgc
aggggcttct gtagatttaa ctattttttc tcttcattta gccggagtgt cctcaatttt
aggtgccatt aattttatta ctactgtttt taatataaaa -ccccctgca ctatcccagt
atcaaacacc tctatttgtc tgagctgtta tgattaccgc tg-ttttact ccttctatct
ctaccagttc tcgctgctgg cattactatg ctcttaacag atcgtaatct aaatacaact
ttctttgatc ct-gctggag gaggagaccc nnnnnnnnnn nnnnnnnn
>Rivulidae_Ophthalmolebias_constanciae_1_1
nnnnnnnnnn nnnnnnnnnn nnnnnnnnnn nnnnnnnnnn nnnnnnnnnn nnnnnnnnnn
nnnnnnnnnn nnnctggttc actacttggt gatgaccaaa tttataatgt tattgttaca
gcacatgctt ttgttataat cttctttatg gttatgccca tcataattgg aggctttggt
aactgactag ttcctttaat aattggtgct cctgacatag cttttccgcg aataaataat
atgagcttct gactacttc- ccccctcttt tcttttgctc ctcgcttcct caagcattga
ggcaggagcg ggaacaggct gaactgttta tcctcctctt gctagcaata ttgctcacgc
tggagcttct gtagacttaa ctattttttc tcttcaccta gcagggattt cttctattct
aggagctatc aactttatta ctacagcttt taatataaaa -cctcctgca ctttctcaat
accaaactcc tttatttgtg tgagctgtag ttattactgc ag-ttcttct attgctttct
ttacccgttc tagctgccgg aattactatg ttacttacag accgtaattt aaacacaact
ttttttgacc cc-gcagggg gaggtgatcc gatcctctac cagcactt
>Rivulidae_Spectrolebias_costai_1_1
tagcttttgg tgcttgagca gg-aatagta ggcactgcct taagtttatt aattcgcgcg
gaactcaatc agcctggcaa acttcttgaa gatgaccagc tcagtaatgt tcttgtcact
tctcacgctt tcgtaataat tttttttata gtaatgccaa tcataattgg aggcttcgga
aattggctaa ttcctctaat aattggtgct cctgacatag ccttcccacg aataaataat
atgagctttt gacttctcc- ccccttcttt tttcttactt cttgcttctt caggcattga
agcaggtgcg ggaacgggct gaactgttta tccccctctt gctagcaatc ttgctcacgc
tggagcttcc gtagacttaa ctattttttc tcttcactta gctggtattt cttctatctt
aggagctatt aattttatta ccacagcttt aaatataaaa -ccccctgca ctttctcaat
accaatctcc ttnnnnnnnn nnnnnnnnnn nnnnnnnnnn nnnnnnnnnn nnnnnnnnnn
nnnnnnnnnn nnnnnnnnnn nnnnnnnnnn nnnnnnnnnn nnnnnnnnnn nnnnnnnnnn
nnnnnnnnnn nnnnnnnnnn nnnnnnnnnn nnnnnnnnnn nnnnnnnn
>Carcharhinidae_Carcharhinus_leucas_1_1
tgatttttgg tgcatgagca gg-tatagtt ggtacagccc taagtctcct aattcgagct
gaacttggac aacctggatc acttttagga gatgatcaga tctataatgt aatcgtaact
gcccacgctt ttgtaataat ctttttcata gttataccaa ttataattgg tggtttcgga
aattgattag ttcctttaat aattggtgca ccagacatag cctttccacg aataaataac
ataagtttct gacttcttc- caccatcatt tcttcttctc ctcgcctctg ctggagtaga
agctggagca ggtactggtt gaacagtcta tcctccatta gctagcaatc tagcacatgc
tgggccatct gttgacttag ctatcttctc ccttcactta gctggtgttt catcaatttt
agcttcaatt aattttatta caactattat taatataaaa -ccaccagcc atttcccaat
atcaaacacc attatttgtt tgatccattc ttgtaaccac ta-ttcttct tctcctctca
ctcccagtcc ttgcagcagg gattacaata ttacttacag atcgtaacct taatactaca
ttctttgatc ct-gcaggtg gaggagaccc aatcctttat caacactt
>Lepisosteidae_Atractosteus_tristoechus_1_1
tagtatttgg tgcctgagcc gg-aatagtc ggaaccgccc taagcctctt aattcgagca
gaactaagcc agcctggaac cctccttgga gatgaccaaa tttataacgt catcgttaca
gcgcacgctt tcgtcataat tttctttata gtaatgccag ttataattgg cgggttcggg
aactgacttg tccctttaat aattggcgcc cccgacatag cctttccccg gataaacaac
ataagcttct gacttcttc- caccctcctt cctactcctc ctggcctcat caggaattga
ggccggggcc ggaaccggat gaacggtcta cccgccccta gccagcaatc tcgcacacgc
aggagcatct gttgatttaa ccattttttc ccttcactta gccggaattt catcaatcct
aggcgccatc aattttatca cgactattct aaacataaaa -ccacccgca gcttctcagt
accaaacacc cctatttgtt tggtccgtct taattacagc ag-ttctatt attactctcc
ctgccagtct tagcagcagg aattacaata ctattaacgg accgcaatct caatactacc
ttctttgacc ct-gcaggag gaggagaccc gatcctttat caacacct
>Megalopidae_Megalops_atlanticus_1_1
tagtatttgg tgcctgggcc gg-aatagtt ggaacagcac taagcttact aatccgggct
gagctaagcc aacccggggc actacttggt gatgaccaaa tttataatgt catcgtcacg
gcacacgcct tcgtaataat cttctttata gtaatgccta ttttaattgg tgggtttgga
aactgactag tccctcttat gatcggggcc ccagacatag cattcccccg tataaacaat
ataagcttct ggcttctcc- cgccgtcatt ccttcttctg ttagcttcct cgggagtcga
agcgggggca ggtactggat gaacagtcta ccctcctctt gctggtaacc tagcccacgc
aggtgcatct gtagacctta ccatcttttc tctccacctg gcaggtgtct cctcaatcct
aggcgctatc aactttatta ctacaattat caacataaaa -ccgcccgcc atgtcacaat
accaaacacc actattcgtt tgatctgtct tagttaccgc ag-tacttct cctgctatct
ctgccggtat tagctgcagg tattactata ctcctcacag atcgcaatct aaacacaacc
ttctttgacc ct-gcaggag gaggagaccc aatcctatac caacacct
>Mugilidae_Joturus_pichardi_1_1
tagtatttgg tgcctgggcc gg-aatagta gggactgccc tgagcctgct tatccgggca
gaactaagcc aaccgggcgc ccttttagga gatgaccaaa tttataatgt aattgtgaca
gctcacgcct tcgtgataat tttcttcatg gttataccaa tcataattgg aggctttgga
aactgactag tccccctaat aattggcgcc cctgatatag catttcctcg aataaataac
atgagctttt gactgcttc- ctccctcatt tttactcctc ctagcatctt ctggagtaga
agcaggggca gggacgggat gaaccgttta ccccccatta gccagcaatc tagcccacgc
gggagcatcc gttgatttaa ctatcttctc ccttcattta gcaggtgttt cttcaattct
gggcgctatt aactttatta caaccattat taatataaaa -cctcccgca atttctcaat
atcagacacc tcttttcgtc tgagctgtcc taattactgc tg-ttcttct tcttctgtcc
ttaccagttc ttgctgctgg cattactata cttctgacag accgaaacct aaatacctct
ttctttgacc ct-gcaggag ggggagatcc tatcttatat caacactt
>Mugilidae_Mugil_curema_1_1
tagtatttgg tgcttgagca gg-gatagta gggaccgccc taagcctgct tatccgggct
gaactaagcc aacctggcgc tcttttaggg gacgaccaga tctacaatgt aatcgttaca
gcccacgctt tcgtaataat tttctttata gtgatgccta tcataatcgg gggcttcgga
aactgactag ttcccttaat gattggggca cctgacatag cattccctcg aataaacaac
atgagcttct gacttctac- ccccctcatt ccttctcctc ctagcctctt caggagttga
ggcgggagct gggacaggat gaactgttta cccaccactg gctggcaacc tagcccacgc
tggggcatct gttgacctca ccatcttctc cctacaccta gcaggtgttt cttcaatttt
aggggctatt aactttatta caaccattct taacatgaaa -cctcctgct atctcgcagt
atcagacacc tctctttgtt tgggccgttc taattactgc cg-ttctcct tctcttatcc
ctcccagttc tagccgctgg catcactatg ctcctaacag accgaaattt aaatacttcc
ttctttgacc ct-gcaggag gaggggaccc aattctgtat cagcactt
>Osteoglossidae_Osteoglossum_bicirrhosum_1_1
taatcttcgg agcctgggct gg-aatagtt ggcaccgctc ttagccttct gattcgcgca
gaactcagcc aacctggatc cttgcttggt gatgatcaaa tttataatgt catcgtcaca
gcacatgctt ttgtaatgat tttcttcata gtaataccaa ttataatcgg cggatttggt
aactgactta ttccactgat aatcggtgcc ccagacatag ctttcccccg aataaacaat
atgagttttt gactactgc- cgccttcatt cctccttctt ttagcctcat ctggggtaga
agctggtgca ggaacaggat gaactgtata cccaccttta gcaggaaacc tagcacatgc
aggagcatcc gtcgacttaa ctatcttttc actacatctg gcaggtgttt catctatttt
aggggcaatt aattttatta ctacaatcat caatatgaag -ccccctgcc atcactcaat
accaaacacc tctgtttatc tgatccgtcc tagtaactgc ag-tccttct tctcctttct
cttccagtct tagctgcagg tattacaata cttttaacag accgtaactt aaacactact
ttcttcgacc ca-gctgggg gaggggaccc aatcctatat caacactt
>Osteoglossidae_Osteoglossum_ferreirai_1_1
taatcttcgg ggcctgagcc gg-aataatt ggcactgccc ttagcctact gattcgcgca
gaactcagcc aacctggatc cctgctcggt gacgatcaaa tttataatgt catcgtcaca
gcacatgctt ttgtaataat tttcttcatg gtaataccaa ttataatcgg cggatttggt
aattgactta tcccactgat aattggtgct ccggatatag ctttcccccg aataaacaac
atgagttttt gactactgc- cgccttcatt tctccttctt ttagcttcat ctggggtaga
agccggcgca ggaacaggat gaactgtata cccgccccta gcaggaaacc tagcacacgc
aggagcatct gtcgacttaa ccatcttttc actacatcta gcaggtgtgt catccatttt
aggggcaatt aattttatta ctacaattat caacatgaag -ccccctgcc atcacccaat
accaaacacc cctatttatc tgatccgtcc tagtaactgc ag-tccttct tctcctctcc
ctcccagtcc tagctgcagg tattacaata ctcttaacag accgtaactt aaacactact
ttctttgacc ca-gctggag gaggagaccc aatcctgtat caacactt
>Pristidae_Pristis_pristis_1_1
taatttttgg tgcttgagca gg-aatagtt ggcaccggcc taagcctgct tattcgaaca
gagcttagcc aaccagggac acttcttgga gatgaccaaa tctataatgt aattgtaacc
gcccacgcct ttgtaataat tttcttcatg gtaataccaa ttataatcgg gggctttggt
aactgactgg ttcctctaat aattggtgcc ccagatatag catttccacg tataaataac
ataagtttct gattactac- ccccatcatt cctccttcta ctagcctctg ccggagtaga
ggctggagca ggaacaggtt gaactgttta tcctcccctc gctggtaacc ttgctcatgc
tggagcctct gtagatctag ctatcttttc attgcactta gctggtatct cttccatctt
agcatccatt aattttatta caacaattat taatataaaa -cccccagca atctctcaat
accaaacacc cttattcgtg tgatctattc ttgtaacaac ca-ttcttct tttactttca
ctgcctgtcc tagcagcagg aattactata cttcttacag atcgtaatct aaacacaacc
ttctttgacc ca-gcaggtg gaggagatcc aatcctctat caacacct
>Chilodontidae_Caenotropus_labyrinthicus_1_1
tagtatttgg tgcttgagcc gg-catagtt ggtacagccc ttagtctcct aattcgagcg
gagcttagcc aacccgggtc cctactaggc gacgatcaga tttataatgt tattgttact
gcgcacgcct tcgtaataat tttctttata gtaataccca ttatgattgg aggcttcggg
aactgactgg ttcctttaat gattggagcc cctgacatag cattcccccg aataaacaat
ataagttttt gactactac- ccccctcctt ccttctttta ttagcctcct ctggggttga
agcaggagta gggacgggtt gaactgttta cccccctctt gccggaaacc tggctcacgc
aggggcctca gttgacctgg ctattttttc attacacctc gcaggggttt cttccatcct
gggtgcaatt aattttatta caaccattat taacataaaa -ccgccagcg attacacaat
accaaacccc tctgttcgta tgggccatcc tgattacagc tg-tacttct ccttttgtcc
ttaccagtat tagctgccgg gattacaata cttttaacag atcgaaacct caacaccact
ttctttgatc ct-gcaggag gtggggacnn nnnnnnnnnn nnnnnnnn
>Anablepidae_Anableps_anableps_1_1
tagtctttgg tgcatgagcc gg-catagtc ggaacagccc tgagccttct cattcgagct
gaactaagcc aaccgggctc tctcttagga gacgaccaaa tttacaatgt aatcgttaca
gctcatgcct ttgtaataat cttttttata gttatgccca tcataattgg aggctttggc
aactgactag taccactaat aattggtgcc cccgatatag ccttccctcg aataaataat
ataagcttct gacttctcc- caccctcatt cctcctcctt ctggcctctt ctggagttga
agctggtgcc ggaaccggct gaactgttta tcccccacta gcaggcaacc tagctcatgc
cggggcctcc gtagacctca ctattttttc acttcacctg gcaggtgtct cctcaattct
tggtgcaatt aactttatta ccacaattat taatataaaa -cccccagct atttcccaat
accaaacgcc tttgtttgtt tgggctgttc ttatcacagc tg-tccttct tctcctgtct
ctgccagttc ttgctgcagg aattacaata cttctgactg accgtaattt aaacaccacg
ttctttgacc ca-gcaggtg ggggtgatcc aattctttac caacactt
>Anablepidae_Anableps_microlepis_1_1
nnnnnnnnnn nnnnnnnnnn nnnnnnnnnn nnnnnnnnnn nnnnncttct catccgagct
gagctgagcc aaccaggctc tcttttagga gacgatcaaa tttacaatgt gatcgttaca
gctcatgcct ttgtaataat cttttttatg gtcatgcctg ttataatcgg gggcttcggc
aactgattag taccactaat aattggcgcc cctgacatgg cctttcctcg aataaacaac
ataagtttct ggttactcc- caccctcttt cctccttctc ttggcctctt ctggggtcga
agccggtgcc ggcaccggct gaactgtata ccctccgcta gcgggaaacc tggctcacgc
cggggcctcc gtggacctta caatcttttc acttcatctg gcaggtatct cctcgatcct
cggtgcgatt aattttatca ccacaatcat taatataaaa -cccccagca atctcccaat
atcaaacacc cttgttcgtg tgggctgtcc ttatcacagc cg-ttcttct cctcctttct
ctaccagttc ttgctgcagg aattacaata cttctgactg accgtaattt aaacaccaca
ttttttgacc cg-gcgggcg ggggcgaccc cattctctac caacattn
>Anablepidae_Jenynsia_lineata_1_1
taattttcgg tgcttgagcc gg-tatagtc ggaacggccc taagcctttt aatccgagct
gaacttagcc agccggggtc cctattaggg gacgaccaga tctacaatgt aatcgttaca
gcccatgctt ttgtaataat cttttttata gtcataccca tcataattgg gggcttcgga
aattgactgg tcccattaat aattggcgct ccagacatgg cttttcctcg aataaataac
atgagcttct gactactcc- ccccttcttt cctcttactc ctggcttcct caggcgtgga
agcaggcgca gggacagggt ggaccgttta cccaccccta tcgagcaatc tagcacacgc
aggggcgtcc gttgacctga ctattttttc acttcatctg gcaggtatct cttctattct
tggggcaatc aattttatta ccacaattat taacataaaa -cccccagca atttcacaat
accaaacacc tttattcatc tgatctgttc tcatcactgc ta-tccttct tctcctctcc
cttcctgtcc ttgccgcggg tatcactata cttctaaccg accgaaactt aaataccaca
ttcttcgacc ct-gcaggag ggggcgaccc aattctttat caacactt
>Anablepidae_Jenynsia_onca_1_1
nnnnnnnnnn nnnnnnnnnn nnnnnnnnnn nnnnnnnnnn nnnnnnnnnt aatccgagct
gaacttagnc agccggggtc cctattaggg gacgaccaga tctacaatgt aatcgttaca
gcccatgctt ttgtaataat cttttttata gtcataccca tcataattgg gggcttcgga
aattgactgg tcccattaat aattggcgct ccagacatgg cttttcctcg aataaataac
atgagcttct gactactcc- ccccttcttt cctcttactc ctggcttcct caggcgtgga
agcaggcgca gggacagggt gaaccgttta cccaccccta tcgagcaatc tagcacacgc
aggagcgtcc gttgacctaa ctattttttc acttcatctg gcaggtatct cttctattct
tggggcaatc aattttatta ccacaattat taacataaaa -cccccagca atttcacaat
accaaacacc tttattcatc tgatctgttc tcatcactgc ta-tccttct tctcctctcc
cttcctgtcc ttgccgcggg tatcactata cttctaaccg accgaaactt aaataccaca
ttcttcgacc ct-gcaggag ggggcgaccc aattctttat caacactt
>Anablepidae_Jenynsia_sanctaecatarinae_1_1
tagtttttgg tgcttgagcc gg-tatagtc ggaacggccc ttagccttct aatccgagct
gagcttagtc agccggggtc ccttttaggg gacgaccaaa tctacaatgt aatcgttaca
gcccatgctt ttgtaataat cttttttata gttataccca tcataattgg aggcttcgga
aattgactgg tcccattaat gattggcgct ccagacatgg cctttcctcg aataaataac
ataagcttct gactactcc- ccccctcttt cctcttactc ctggcttcct caggcgtgga
agcaggcgca gggacaggat gaaccgtcta cccaccccta gcaggcaatc tagctcacgc
aggagcatcc gttgacctaa ctatcttttc acttcatcta gcaggtgttt cttctattct
tggggctatc aattttatta ccacaattat taacataaaa -cctccagca atctcacaat
accaaacacc tttattcatc tgagctgttc ttatcactgc tg-tccttct cctcctctcc
cttccagtcc ttgccgcggg catcaccata cttctaaccg accgaaactt aaacaccaca
ttcttcgatc ct-gcaggag gaggtgaccc aattctttat caacactt
>Anablepidae_Jenynsia_unitaenia_1_1
nnnnnnnnnn nnnnnnnnnn nnnnnnnnnn nnnnnngccc ttagccttct aatccgggct
gaactgagtc agcccggatc tctcttagga gacgaccaaa tttacaacgt aatcgttaca
gcccatgctt tcgtaataat cttttttata gtaataccta ttatgatcgg gggcttcgga
aattgactga tcccactaat gatcggcgcc ccagacatgg cctttcctcg aatgaataat
atgagcttct gactactcc- ccccatcttt cctccttctc ttggcctcct caggcgtgga
agcaggtgct ggaacaggat ggaccgttta cccgcccctg gcgggtaacc tagcacatgc
aggagcatcc gttgacctga ctattttttc acttcaccta gcaggtgttt cttcaattct
aggggccatc aactttatta ccacaattat taacataaaa -cccccagca atttcacaat
accagacacc tttattcgtc tgagctgtcc ttatcactgc tg-tccttct tctcctctcc
cttccagttc ttgccgcggg tattaccatg cttctaaccg accgaaattt aaacaccaca
ttcttcgacc ct-gcagnnn nnnnnnnnnn nnnnnnnnnn nnnnnnnn
>Anablepidae_Oxyzygonectes_dovii_1_1
tagtttttgg tgcttgagcc gg-catagtc ggcacagctt tgagcctttt aatccgagct
gaattgagtc agccagggtc tctcttaggc gatgaccaaa tttataacgt catcgttaca
gcccatgcct ttgtaataat cttttttata gtaataccaa tcataattgg aggctttgga
aattgactaa ttcccttaat aattggagcc cctgacatag cttttccccg aataaacaac
ataagtttct gattgctcc- ctccctcatt tctgcttctc ctggcctcct cgggagttga
agcaggagct ggaacaggct gaactgtcta cccccctcta gcaggtaact tagctcacgc
aggagcatcc gttgacctaa ccattttctc gcttcactta gcaggggtat cctctattct
tggggccatt aactttatta ccactattat taacataaaa -cccccggca atttcacagt
accagacacc tttattcgtt tgagctgtcc ttattaccgc cg-tccttct ccttctttct
cttccagttc ttgctgcagg tatcactata ctcttaactg atcgaaacct caacactaca
ttctttgatc cc-gcaggag ggggagaccc aattctttac caacacct
>Anostomidae_Abramites_hypselonotus_1_1
tagtatttgg tgcctgagcc gg-aatagtt ggcacagccc ttagcctcct aattcgagca
gaacttagtc aacctgggtc ccttctaggc gatgaccaaa tttataatgt tattgtaacc
gcacatgcct ttgttataat cttctttatg gtaataccaa ttataattgg aggcttcgga
aactggttag tgcccctaat gattggtgca ccagacatag cattcccacg aataaataac
ataagttttt gacttttac- ctccatcttt cctgcttctt ctagcctcct ccggagtaga
agctggagcc ggcaccggtt gaactgttta cccaccactt gctggaaacc tcgcacacgc
aggtgcctcc gttgatctaa ctattttttc ccttcacctc gccggtgttt catcaattct
tggggctatt aattttatta caactattat taacataaaa -ccaccagcc attacacaat
accaaacccc tctatttgtt tgagctgttc taattacagc cg-tactcct tcttctatca
ctaccagttc tagctgccgg aattactata cttctaacag accgaaacct gaacaccaca
ttctttgatc ct-gctggtg gaggggacnn nnnnnnnnnn nnnnnnnn
>Anostomidae_Abramites_hypselonotus_2_1
nnnnnnnnnn nnnnnnnnnn gg-aatagtt ggcacagccc ttagcctcct aattcgagca
gaacttagtc aacctgggtc ccttctaggc gatgaccaaa tttataatgt tattgtaacc
gcacatgcct ttgttataat cttttttatg gtaataccaa ttataatcgg aggcttcgga
aactggttag tacccctaat gattggtgca ccagacatag cattcccacg aataaataac
ataagttttt gacttttac- ccccatcttt cctgcttctt ctagcctcct ccggggtaga
agctggagcc ggaactggtt gaactgttta tccgccactt gctggaaacc tcgcacacgc
aggtgcctcc gttgacctaa ctattttttc ccttcacctc gccggtgttt catcaattct
tggggctatt aattttatta caactattat caacataaaa -ccaccagcc attacacaat
accaaacccc tctatttgtt tgagctgttc taattacagc cg-tactcct tcttctatca
ctaccagtcc tagctgccgg aattactata cttctaacag accgaaacct gaacaccacg
ttctttgatc ct-gctggtg gaggggaccc aattctatac caacactt
>Anostomidae_Anostomus_ternetzi_1_1
tagtattcgg cgcctgagct gg-aatagtt ggaacagccc tcagcctatt aattcgggcc
gaactaagcc agcccggatc cctgttgggc gatgaccaaa tttacaatgt cattgttacc
gcacatgctt ttgttataat tttctttata gttataccaa tcataattgg tggcttcgga
aactgattag taccactaat aattggagca cccgatatgg catttccccg aataaataat
ataagcttct gactgctac- ccccctcctt ccttttattg ctagcctcct ctggagttga
agctggagct ggaacaggtt gaactgttta tccacccctc gccggtaact tagcacacgc
aggagcttct gtagacttaa ctattttttc tctccatctt gctggtgtat cttctatttt
aggggctatt aacttcatta caaccattat taatatgaaa -cccccagct atttcacaat
atcaaacccc cctatttgta tgagctgtac ttattacagc ta-ttttact tcttctctcc
ttgccagtat tagctgctgg tattaccata ctactaacag accgaaattt aaatactaca
ttttttgacc ca-gcaggag ggggggannn nnnnnnnnnn nnnnnnnn
>Anostomidae_Anostomus_ternetzi_2_1
nnnnnnnnnn nnnnnnagct gg-aatagtt ggaacagccc tcagcctatt aattcgggcc
gaactgagcc agcccggatc cctgttgggc gatgaccaaa tttacaatgt cattgttacc
gcacatgctt ttgttataat tttctttata gttataccaa tcataattgg aggcttcgga
aactgattag tacccctaat aattggagca cccgacatag cattcccccg aataaataat
ataagcttct gactgctac- ccccctcctt ccttttattg ctagcctcct ctggagttga
agctggagct ggaacaggtt gaactgttta tccgcccctc gccggtaact tagcacacgc
aggagcttct gtagacttaa ctattttttc tctccatctt gctggtgtat cttctatttt
aggagctatt aacttcatta caactatcat taatatgaaa -cccccagct atttcacaat
atcaaacccc cctatttgta tgagctgtac ttatcacagc ta-ttttact tcttctctcc
ttgccagtat tagctgctgg cattaccata ttattaacag accgaaattt aaatactaca
ttttttgacc ca-gcaggag ggggggaccc aatcttatac caacactt
>Anostomidae_Hypomasticus_megalepis_1_1
nnnnnnnnnn nnnnnnnnnn gg-aatagtt ggaacagccc tcagcctctt aattcgagca
gagcttagcc aacctgggtc ccttctgggt gacgaccaga tttataacgt tattgtcact
gcacatgctt ttgtaataat cttctttata gtaatgccaa tcatgattgg gggcttcgga
aactgactag tgcccctaat gatcggggcc cccgatatgg cgttcccacg aataaataat
ataagctttt gactactac- ctccatcttt tcttctccta ctagcttctt ctggagtaga
agccggagca gggacaggct gaactgttta cccgccgctt gccggaaacc tagcccacgc
aggcgcctcc gtagacttaa ctattttctc cctccatctt gctggtgtct cctctattct
tggggcaatt aacttcatca caactattat taacataaaa -cctccagct atttcccaat
atcagacccc cttgtttgtg tgggccgttt taattacagc tg-tgcttct tctcctctca
cttccagtcc tggccgccgg gatcaccatg ctcttaacag accgaaatct taatacaaca
ttctttgatc ct-gcaggag gaggagaccc tattttatat caacacct
>Anostomidae_Laemolyta_proxima_1_1
tagtatttgg tgcctgagcc gg-gatagtt ggtacagccc tcagcctcct aattcgagca
gagctcagtc aacccgggtc ccttctaggc gacgaccaaa tttataatgt tattgttacc
gcacatgctt tcgtaataat tttcttcata gtcatgccaa ttataattgg gggcttcgga
aactgattag ttccactaat gatcggcgca cccgacatgg catttccacg aataaacaac
ataagcttct gactcctac- ccccctcttt tcttctccta ctggcatctt ccggagtaga
agccggagcc gggacaggct gaactgttta cccaccgctt gctggaaacc tagcccacgc
aggagcttcc gttgacctaa ctatcttctc tctccacctt gctggtgttt catccattct
tggggctatt aattttatta caaccattat taacatgaaa -cccccggcc atttcacaat
atcaaacccc actatttgtc tgagccgttt taattacggc cg-tacttct tcttctctca
ctgccggtcc tggctgccgg aattaccatg ctcctaacag accgaaatct taatactacg
ttctttgacc ct-gcgggag gaggagaccc gatcctctat caacacct
>Anostomidae_Leporinus_affinis_1_1
tagtatttgg tgcctgagcc gg-aatagtt ggaacagccc tcagcctcct aattcgagca
gagcttagtc aacccgggtc ccttctaggt gatgaccaaa tttataatgt tatcgttacc
gcacatgctt tcgtaataat tttcttcata gtaatgccga ttataatcgg gggcttcgga
aactgactaa ttccactaat gattggcgcg cccgacatgg cgtttccacg aataaataac
atgagtttct gactactac- ccccatcttt cctccttcta ctagcatctt ctggggtaga
ggctggagct gggacaggct gaactgtata tccccctctt gctggaaatc tggctcacgc
aggggcctcc gtcgatctta ccattttctc cctccacctc gccggtgtct cctctatttt
aggagctatt aattttatca caacgattat taatataaaa -ccaccagcc atctcacaat
atcaaacccc tctgtttatc tgggccgtcc taattacagc tg-tacttct tcttctttca
ttacccgttc tagctgctgg gattaccatg cttctaacag accgaaacct taacaccaca
ttcttcgacc ct-gcaggag gaggggaccc aattctctat caacacct
>Anostomidae_Leporinus_agassizii_1_1
nnnnnnnnnn nnnnnnnnnn nnnnnnnnnn nnnnnnnnnn nnnnnnnnnn nnnnnnnnnn
nnnnnnnnnn nnnnnnnnnn ccttctaggt gacgaccaaa tttataatgt tatcgttacc
gcacatgctt tcgtaataat tttcttcata gtgatgccga tcataattgg gggcttcgga
aactgactag tcccgctaat gattggcgca cccgatatgg catttccacg aataaataac
ataagcttct gactactac- ccccatcttt cctcctcctt ctagcatctt caggagtaga
ggccggggcc ggaacaggtt gaactgtcta cccgccactt gctggaaact tggcccacgc
aggcgcttcc gtcgacctta ccatcttctc cctgcatctc gccggtgtct cctccattct
tggagccatt aattttatta caacaattat taacataaaa -cccccagcc atctcacaat
atcaaacccc tctatttgtc tgggccgtcc taatcacagc ag-tacttct tctcctctca
ctacccgtcc tagctgccgg aattactata cttctaacag accgaaatct taataccaca
ttctttgacc cg-gcaggag gaggagaccc aattctctac cnnnnnnn
>Anostomidae_Leporinus_brunneus_1_1
tagtatttgg cgcctgagcc gg-aatagtt ggtactgccc tcagcctcct aattcgagca
gagcttagtc aacccgggtc ccttctaggt gatgaccaga tttataatgt catcgttaca
gcacatgctt ttgtaataat tttctttatg gtaataccaa ttataattgg gggctttgga
aactgattag taccgctaat gatcggtgca cccgacatgg catttccccg aataaataac
ataagtttct gacttcttc- ccccatcttt tcttcttctg ctagcctctt ctggtgtaga
agctggggct gggaccggct gaactgttta ccccccactt gccggaaact tagcccacgc
aggtgcctcc gttgacctaa ctattttctc cctacatctc gccggtgttt cttccattct
tggggctatt aatttcatta caactattat taacataaaa -cctccggcc atctcacaat
atcagacccc cctatttgtt tgggctgtct taatcacggc tg-tacttct tctcctctca
ctacctgtcc tagccgctgg aattacgatg ctactgacag accgaaacct gaatactaca
ttctttgacc ct-gcaggag ggggagaccc aattctctac cagcacct
>Anostomidae_Leporinus_desmotes_1_1
tagtatttgg tgcttgggcc gg-aatagtt ggtacagccc tcagcctctt aatccgagca
gagcttagtc aacccgggtc tcttctaggc gatgaccaaa tttataatgt tatcgttacc
gcacatgctt ttgtaataat tttcttcata gtaatgccag ttataatcgg gggctttgga
aactgattaa tcccactaat gatcggtgca cccgacatgg catttccacg aataaataac
ataagtttct gactactgc- ccccgtcttt tcttctccta ctagcatctt ccggagtaga
ggctggagcc ggaacaggtt gaactgtcta ccccccactt gctggaaact tagcccacgc
aggcgcctct gttgatctta ccattttttc cctacatctc gccggtgttt cctcaattct
tggagcaatt aattttatta caactattat taacataaaa -cctccagcc atctcacaat
atcaaacccc tctatttgta tgagccgtcc tgattacagc tg-tgcttct tctcctctca
ctaccggtcc tagctgctgg aattactata ctcctaacag accgaaacct taatacttca
ttctttgacc cc-tcaggag ggggagaccc aattctctat caacacct
>Anostomidae_Leporinus_ecuadorensis_1_1
tagtatttgg tgcctgagcc gg-aatagtt ggtacagccc tcagcctcct aattcgagca
gagcttagcc aacccggatc ccttctaggt gacgaccaga tttacaatgt tatcgtcacc
gcacatgctt tcgtaataat tttctttatg gtaataccaa ttataatcgg gggcttcgga
aactgattag taccactaat gattggcgca cccgacatag catttccacg aataaataat
ataagtttct gattactgc- ccccatcttt tctcctcctt ctagcctctt ctggagtaga
agccggggcc gggacaggct gaactgttta tccgcctctt gccggaaact tggcacacgc
aggtgcctcc gtcgacctaa ctattttctc cctacacctt gccggtgttt cctctattct
tggggctatt aattttatta caaccatcat taatataaaa -cctccggcc atctcacagt
accaaacccc cctgtttgta tgggctgttt taattacagc tg-tacttct tctcctgtca
ctgcccgttc tggccgccgg aattaccatg ctcctcacag atcgaaacct taataccaca
ttctttgacc ct-gcaggag gaggagaccc tattctttat caacacct
>Anostomidae_Leporinus_fasciatus_1_1
tagtatttgg tgcctgagcc gg-aatagtt ggcacagccc tcagcctcct aattcgagca
gagcttagtc aacccgggtc ccttctaggt gatgaccaga tttataatgt tatcgttacc
gcacatgctt tcgtaataat tttcttcata gtgatgccga ttataattgg gggcttcggg
aactgactaa ttccactaat gattggcgcg cccgacatgg cattcccacg aataaataac
atgagtttct gactactac- ccccatcttt cctccttcta ctagcatctt ccggggtaga
ggccggagct gggacaggct gaactgttta tcctcccctt gctggaaatc tggctcacgc
aggggcctcc gtcgatctta ccattttctc cctccacctc gccggtgtct cctctattct
aggggctatt aattttatta caacgattat taatataaaa -ccaccagcc atctcacaat
atcaaacccc tctgtttatc tgggctgtcc taattacagc tg-tacttct tcttctttca
ctacctgtcc tggctgctgg gattactatg cttctaacag accgaaacct caacaccaca
ttcttcgacc ct-gcaggag gaggggaccc gattctctat caacacct
>Anostomidae_Leporinus_fasciatus_2_1
tagtatttgg tgcctgagcc gg-aatagtt ggcacagccc tcagcctcct aattcgagca
gagctcagtc aacccgggtc ccttctaggt gatgaccaaa tttataatgt tatcgttacc
gcacatgctt tcgtaataat tttcttcata gtgatgccga ttataattgg aggcttcggg
aactgactaa ttccactaat gattggcgcg cccgacatgg cattcccacg aataaataac
atgagtttct gactactac- ccccatcttt cctccttcta ctagcatctt ccggggtaga
ggccggagct gggacaggct gaactgttta tcctcccctt gctggaaatc tggctcacgc
aggggcctcc gtcgatctta ccattttctc cctccacctc gccggtgtct cctctattct
aggggctatt aattttatta caacgattat taatataaaa -ccaccagcc atctcacaat
atcaaacccc tctgtttatc tgggctgtcc taattacagc tg-tacttct tcttctttca
ctacctgtcc tggctgctgg gattaccatg cttctaacag accgaaacct caacaccacg
ttcttcgacc ct-gcaggag gaggggacnn nnnnnnnnnn nnnnnnnn
>Anostomidae_Leporinus_jatuncochi_1_1
tagtatttgg tgcttgggcc gg-aatagtt ggtacagccc tcagcctctt aatccgagca
gagcttagtc aacccgggtc ccttctaggc gatgaccaaa tttataatgt tatcgttacc
gcacatgctt ttgtaataat tttcttcata gtaatgccag ttataatcgg gggcttcgga
aactgattaa tcccactaat gatcggtgca cccgacatgg catttccacg aataaataac
ataagtttct gactactgc- ccccgtcttt tcttctccta ctagcatctt ccggagtaga
ggctggagcc ggaacaggtt gaactgttta tcccccactt gctggaaact tagcccacgc
aggcgcctct gttgatctta ccattttttc cctacatctc gccggtgttt cctcaattct
tggagcaatt aattttatta caactattat taacataaaa -cctccagcc atctcacaat
atcaaacccc tctatttgta tgagccgtcc tgattacagc tg-tgcttct tctcctctca
ctaccggtcc tagctgctgg aattactata ctcctaacag accgaaacct taatacttca
ttctttgacc cc-tcaggag ggggagaccc aattctctac caacacct
>Anostomidae_Leporinus_jatuncochi_2_1
tagtatttgg tgcttgggcc gg-aatagtt ggtacagccc tcagcctctt aatccgagca
gagcttagtc aacccgggtc ccttctaggc gatgaccaaa tttataatgt tatcgttacc
gcacatgctt ttgtaataat tttcttcata gtaatgccag ttataatcgg gggcttcgga
aactgattaa tcccactaat gatcggtgca cccgacatgg catttccacg aataaataac
ataagtttct gactactgc- ccccgtcttt tcttctccta ctagcatctt ccggagtaga
ggctggagcc ggaacaggtt gaactgttta tcccccactt gctggaaact tagcccacgc
aggcgcctct gttgatctta ccattttttc cctacatctc gccggtgttt cctcaattct
tggagcaatt aattttatta caactattat taacataaaa -cctccagcc atctcacaat
atcaaacccc tctatttgta tgagccgtcc tgattacagc tg-tgcttct tctcctctca
ctaccggtcc tagctgctgg aattactata ctcctaacag accgaaacct taatacttca
ttctttgacc cc-tcaggag ggggagaccc aattctctac caacacct
>Anostomidae_Leporinus_pearsoni_1_1
tagtatttgg tgcctgggcc gg-aatagtt ggtacagccc tcagcctctt aattcgagca
gagctaagtc aacccgggtc ccttctaggt gacgaccaga tttataatgt tatcgttacc
gcacatgctt tcgtaataat tttcttcata gtaataccca ttatgattgg gggcttcgga
aactgactgg tcccactaat gatcggtgca cccgacatgg catttccacg aataaataac
ataagcttct gactactac- ccccatcttt cctccttcta ctagcatctt ccggggtaga
agccggagcc ggaacaggtt ggactgttta tcccccactt gctggaaact tggcccacgc
aggcgcttcc gtcgatctta ctattttttc ccttcatctc gccggtgtct cctctattct
tggggcaatt aatttcatta caacaattat taatataaaa -cctccagcc atttcacaat
atcaaacccc tctatttgtc tgagccgtcc taattacagc cg-tgcttct cctcctctca
ctgcctgttc tagctgctgg aattactatg cttctgacag accgaaatct taataccaca
ttctttgacc cc-gcgggag gaggagaccc aattctctac cagcacct
>Anostomidae_Megaleporinus_elongatus_1_1
tagtatttgg tgcatgagcc gg-aatagtt ggtacagccc taagccttct aattcgagca
gaacttagtc aacccgggtc ccttttaggt gatgaccaga tttataatgt tattgttact
gcacatgcat tcgtaatgat tttctttata gtgataccaa ttataattgg gggcttcgga
aactgactaa ttcccctaat aattggtgca cctgacatag catttccacg aataaataac
ataagcttct gattgctgc- ccccatcttt tcttctccta ctagcttcct ccggagtaga
agccggagcc ggcacaggtt gaactgttta ccccccgctt gctggaaatt tagcgcacgc
aggcgcctct gttgacctaa ctattttttc ccttcacctc gccggtgtct cctcaattct
cggggctatc aactttatta caaccattat taatataaaa -ccgccggct atttcacaat
atcaaacccc cttattcgtc tgagccgtcc taattacagc cg-tcctcct ccttctctcc
ctaccagttc tggctgccgg aattactata ctcttaacag accgaaatct caacactact
ttctttgacc ct-gcaggcg gaggagaccc aattttatac caacactt
>Anostomidae_Megaleporinus_muyscorum_1_1
nnnnnnnnnn nnnnnnnnnn gg-aatagtt ggtacagccc ttagtcttct aattcgagcg
gaacttagtc aacccgggtc tctcctgggc gatgaccaga tttataatgt tgttgttacc
gcacatgcat ttgtaataat tttctttata gttataccaa ttatgattgg gggctttgga
aactggttag taccactaat aatcggcgca cccgacatag catttccacg aataaataac
ataagcttct gactactac- ccccttcttt tcttcttcta ctagcctctt ccggagtaga
ggccggagcc ggaacgggtt gaactgttta ccccccactt gctggaaact tagcacacgc
aggagcttcc gtcgacttaa ccattttttc gctccatctc gccggtgttt cctcaattct
tggggctatc aactttatta caactattat taatataaaa -ccaccagcc atctcacaat
atcaaacccc cctatttgtc tgggccgtcc taatcacagc gg-ttcttct tcttctttcc
cttccggttc tggctgccgg gattacaatg ctcctaacag accgaaacct taataccaca
ttctttgacc ct-gcaggag gggggnnnnn nnnnnnnnnn nnnnnnnn
>Anostomidae_Megaleporinus_obtusidens_1_1
nnnnnnnnnn nnnnnnnnnn nnnnnnnnnn nnnnnnnnnn nnnnnnnnnn nnnnnnnnnn
nnnnnnnnnn nnnnnnnntc ccttttaggt gatgaccaga tttataatgt tattgttact
gcacatgcgt ttgtaatgat tttctttata gtaataccaa ttatgattgg gggcttcgga
aactgactta ttcccctaat aattggtgca cccgacatag catttccacg aataaataac
ataagcttct gactgctgc- ccccatcttt tcttctccta ctagcttcct ccggagtaga
agccggagcc ggcacaggtt gaactgttta ccccccactt gctggaaatt tagcgcacgc
aggcgcctcc gttgacctaa ccattttttc cctccacctt gccggtgtct cctcaattct
tggagctatc aactttatta caactattat taatataaaa -ccaccggcc atttcacaat
atcaaacccc cttatttgtc tgagctgtcc taattacagc cg-tcctcct ccttctctcc
ctaccagttt tagctgccgg aattactata ctcttaacag accgaaatct cnnnnnnnnn
nnnnnnnnnn nnnnnnnnnn nnnnnnnnnn nnnnnnnnnn nnnnnnnn
>Anostomidae_Megaleporinus_obtusidens_2_1
nnnnnnnnnn nnnnnnnnnn nnnnnnnnnn nnnnnnnnnn nnnnnnnnnn nnnnnnnnnn
nnnnnnnnnn nnnnnnnntc ccttttaggt gatgaccaga tttataatgt tattgttact
gcacatgcgt ttgtaatgat tttctttata gtaataccaa ttatgattgg gggcttcgga
aactgactta ttcccctaat aattggtgca cccgacatag catttccacg aataaataac
ataagcttct gactgctgc- ccccatcttt tcttctccta ctagcttcct ccggagtaga
agccggagcc ggcacaggtt gaactgttta ccccccactt gctggaaatt tagcgcacgc
aggcgcctcc gttgacctaa ccattttttc cctccacctt gccggtgtct cctcaattct
tggagctatc aactttatta caactattat taatataaaa -ccaccggcc atttcacaat
atcaaacccc cttatttgtc tgagctgtcc taattacagc cg-tcctcct ccttctctcc
ctaccagttt tagctgccgg aattactata ctcttaacag accgaaatct cnnnnnnnnn
nnnnnnnnnn nnnnnnnnnn nnnnnnnnnn nnnnnnnnnn nnnnnnnn
>Anostomidae_Megaleporinus_obtusidens_3_1
nnnnnnnnnn nnnnnnnnnn nnnnnnnnnn nnnnnnnnnn nnnnnnnnnn nnnnnnnnnn
nnnnnnnnnn nnnnnnnntc ccttttaggt gatgaccaga tttataatgt tattgttact
gcacatgcgt ttgtaatgat tttctttata gtaataccaa ttatgattgg gggcttcgga
aactgactta ttcccctaat aattggtgca cccgacatag catttccacg aataaataac
ataagcttct gactgctgc- ccccatcttt tcttctccta ctagcttcct ccggagtaga
agccggagcc ggcacaggtt gaactgttta ccccccactt gctggaaatt tagcgcacgc
aggcgcctcc gttgacctaa ccattttttc cctccacctt gccggtgtct cctcaattct
tggagctatc aactttatta caactattat taatataaaa -ccaccggcc atttcacaat
atcaaacccc cttatttgtc tgagctgtcc taattacagc cg-tcctcct ccttctctcc
ctaccagttt tagctgccgg aattactata ctcttaacag accgaaatct cnnnnnnnnn
nnnnnnnnnn nnnnnnnnnn nnnnnnnnnn nnnnnnnnnn nnnnnnnn
>Anostomidae_Megaleporinus_reinhardti_1_1
nnnnnnnnnn nnnnnnnnnn nnnnnnnnnn nnnnnnnnnn nnnnnnnnnn nnnnnnagca
gaacttagtc aacccgggtc ccttttaggt gatgaccaga tttataatgt tattgttact
gcacatgcat ttgtaataat tttctttata gttataccaa tcataattgg gggcttcgga
aactggttag ttcctctaat aattggcgcg cctgacatag catttccacg aataaataat
ataagcttct gacttctac- ccccctcctt tcttctcctt ctagcttctt ccggagtaga
agccggagcc ggcacaggtt gaactgttta tcccccgctt gctggaaatt tagcgcacgc
aggcgcctcc gttgatctaa ctattttttc ccttcacctt gccggtgttt cctcaattct
tggggctatt aactttatta caactattat taacataaaa -ccgccagct atttcacaat
atcaaacccc cctatttgtc tgagccgtcc taattacagc cg-tcctcct tcttctctcc
ctgccagttc tggctgccgg gattactata ctcctaacag accgaaacct taacactact
ttctttgacc ct-gcaggcg gaggagaccc aattctgtac caacacct
>Anostomidae_Rhytiodus_microlepis_1_1
nnnnnnnnnn nnnnnnnnnn nnnnnnnnnn nnnnnnnnnn nnnnnnnnnn nnnnnnnnnn
nnnnnnnnnn nnnnnnnnnn nnnnnnnnnn nnnnnnnaaa tttataatgt tattgttacc
gcccatgctt tcgtaataat tttctttatg gttataccca ttatgattgg gggctttgga
aactgattgg taccactaat gattggtgca cctgatatgg ccttcccgcg aataaataac
ataagcttct gactactgc- ccccatcttt tcttcttctc ttagcatcct ccggagtaga
agctggagct gggaccggct gaactgttta tcccccactc gccggaaatt tagcccatgc
aggtgcttct gttgatttaa ctattttttc cctccacctt gctggtgttt catctattct
tggggctatt aattttatta caaccattat caacataaaa -cccccaggc gcctcacaat
accaaacccc cctgtttgtc tgagccgtgc tgattacagc cg-tccttct tctcctttca
ttacctgttt tagctgctgg aattactata cttctgacag accgaaatct taacactaca
ttcttnnnnn nnnnnnnnnn nnnnnnnnnn nnnnnnnnnn nnnnnnnn
>Anostomidae_Schizodon_fasciatus_1_1
nnnnnnnnnn nnnnnnnnnn nnnnnnnnnn nnnnnnnnnn nnnnnnnnnn nnnnnnnnnn
nnnnnnnnnn nnnnnnnnnn nnnnnnnnnn nnnnnnnaaa tttataatgt tatcgttacc
gcacatgctt ttgtaataat tttctttata gttataccaa tcataattgg gggcttcgga
aattgattag taccactaat gattggcgca cccgacatgg cattcccacg aataaacaac
ataagctttt gactgctgc- ccccttcttt tcttcttcta ttagcatctt ctggtgtaga
agcgggtgct ggaacaggct gaactgtata cccgccactt gctgggaatt tagcccacgc
aggtgcctcc gttgatctaa ctattttctc ccttcatctt gctggtgtat catccattct
tggagccatt aattttatca caaccattat taacataaaa -ccaccagcc atctcacagt
accaaacccc cctatttgtc tgggccgtac taattacagc cg-tactcct tctcctctca
ctacctgtct tagctgccgg aattaccatg cttttaacag atcgaaacct taatactaca
ttcttnnnnn nnnnnnnnnn nnnnnnnnnn nnnnnnnnnn nnnnnnnn
>Anostomidae_Schizodon_knerii_1_1
tagtatttgg tgcctgagcc gg-aatagtt ggtacagccc taagcctcct aattcgagcg
gagctcagcc aacccggagc ccttctaggc gatgatcaaa tttataatgt tatcgttacc
gcacatgctt ttgtaataat tttctttata gtaataccaa ttatgattgg gggtttcgga
aattgattag tgccattaat gattggtgca cccgatatgg cattcccacg aataaataac
ataagcttct gactactac- ccccatcctt tcttctttta ttagcatctt ccggcgtaga
agctggagca ggaacaggct gaactgtata tccaccactt gctgggaatc tagcccatgc
aggcgcctcc gttgatttaa ccatcttctc cctccatctt gctggtgttt catccattct
tggagctatt aattttatta caaccattat taacatgaaa -cctccggcc atttcacaat
accaaacccc cctatttgtc tgagctgtac taattacagc cg-tgctcct tctcctctca
ctacctgtcc tagctgccgg aattactatg cttctaacag atcgaaatct taatactaca
ttctttgacc ct-gcaggag gaggggatcc tattctatat caacacct
>Anostomidae_Schizodon_scotorhabdotus_1_1
tagtatttgg tgcctgagcc gg-aatagtt ggtacagccc tcagcctcct aattcgagca
gagctcagcc aacccggagc ccttctaggc gatgatcaaa tttataatgt tatcgttacc
gcacatgctt ttgtaataat tttctttata gttataccaa ttatgattgg aggtttcgga
aattgattag taccactaat gattggcgca cccgacatgg cattcccacg aataaacaac
ataagctttt gactactgc- ccccttcttt tcttcttcta ttagcatctt ctggtgtaga
agcaggcgct ggaacaggct gaactgtata cccacccctt gctgggaatt tagcccacgc
aggtgcctct gttgatctaa ctattttctc cctccatctt gctggtgtct catctattct
tggagccatt aattttatca caaccattat taacataaaa -ccgccagcc atctcacaat
accaaacccc cctatttgtc tgggcagtac taattacagc cg-tactcct tctcctttca
ttacctgttt tagctgccgg aattaccatg cttttaacag atcgaaacct taatactaca
ttctttgacc ct-gcaggcg gaggagatnn nnnnnnnnnn nnnnnnnn
>Anostomidae_Schizodon_vittatus_1_1
nnnnnnnnnn nnnnnnagcc gg-aatagtt ggtacagccc tcagtctcct aattcgagca
gagctcagcc aacccggagc ccttctaggc gatgatcaaa tttataatgt tatcgttacc
gcacatgctt ttgtaataat tttctttata gttataccaa tcataattgg gggcttcgga
aactgattag taccactaat gattggtgca cccgacatgg cattcccacg aataaataac
ataagctttt gactgttgc- ccccttcttt tcttcttcta ttagcatctt ctggtgtaga
agcgggcgct ggaacaggct gaactgtata cccgccactt gctgggaatt tagcccacgc
aggtgcctcc gtcgatctaa ctattttctc ccttcatctt gctggtgtat catccattct
tggagctatt aattttatca caaccattat taacatgaaa -ccaccagcc atctcacaat
accaaacccc gctatttgtc tgagccgtac taattacagc cg-tactcct tctcctctca
ttacctgttt tagctgccgg aattaccatg cttttaacag atcgaaacct caatactaca
ttctttgacc ct-gcgggag gaggagatcc tattctatac caacactt
>Apteronotidae_Adontosternarchus_clarkae_2_1
nnnnnnnnnn nnnnnnnnnn nnnnnnnnnn nnnnnnnnnn nnnnnnnnnn nnnnnnnnnn
nnnnnnnncc aacctggcac tctattagaa gacgaccaaa tttataacgt agccgttacc
gctcatgcct tcgtaataat tttctttata gttatgccaa tcataattgg aggctttggc
aattgactta tccccttaat aattgccgcc ccagacatgg catttccacg aataaataac
ataagctttt gactacttc- ccccatcatt tttcctcctt ctcgcctctg ctggcttaga
agctggagtc ggaacaggct gaaccttata cccccctctt gctggcaacg ctgcacacgc
cggagcttcc gtagacctaa ccattttctc tctccacctt gccggtgttt cctccatcct
tggctctatc aactttatta ccaccatcat taatatgaaa -ccccccaca ataaccccat
atcaactccc actatttatc tgatccctgc tagtaaccac cg-tgctcct tctactttct
ctccccgtcc tagctgccgg cnnnnnnnnn nnnnnnnnnn nnnnnnnnnn nnnnnnnnnn
nnnnnnnnnn nnnnnnnnnn nnnnnnnnnn nnnnnnnnnn nnnnnnnn
>Apteronotidae_Adontosternarchus_devenanzii_1_1
nnnnnnnnnn nnnnnnnnnn nnnnnnnnnn nnnnnnnnnn nnnnnnnnnn nnnnnnnnnn
nnnnnnnncc aaccaggcac cctcttagaa gacgaccaaa tctacaacgt agccgttacc
gcccatgcct tcgtaataat tttctttata gttatgccaa tcataattgg aggctttggc
aactgactta ttcccctaat aattgccgca ccagacatgg cattcccccg aataaataac
ataagcttct gactgctcc- ccccatcatt tttccttctt cttgcctctg ccggcttaga
agccggagtc gggacaggct gaaccctata cccccctctt gctggcaacg ctgcacacgc
cggagcttcc gtagacctaa ccattttctc cctccacctt gccggtgtct cctccatcct
cggctccatc aactttatta ctacaatcat taatatgaaa -ccccccaca ataactcaat
atcagcttcc attgttcatc tgatccctgc tagtaaccac tg-tgctctt attactctcc
ctccctgtcc tagctgccgg cnnnnnnnnn nnnnnnnnnn nnnnnnnnnn nnnnnnnnnn
nnnnnnnnnn nnnnnnnnnn nnnnnnnnnn nnnnnnnnnn nnnnnnnn
>Apteronotidae_Adontosternarchus_sachsi_2_1
nnnnnnnnnn nnnnnnnnnn nnnnnnnnnn nnnnnnnnnn nnnnnnnnnn nnnnnnnnnn
nnnnnnnncc aaccgggcac cctcctagaa gacgaccaaa tttacaacgt agccgttacc
gctcatgcct tcgtaataat tttctttata gttatgccaa tcataattgg aggctttggc
aattgactta ttccattaat aattgccgca ccagacatgg cattcccacg aataaataac
ataagttttt gactactcc- ccccatcatt cttcctactt cttgcctctg ctggcttaga
agctggagtt ggaacaggct gaaccctata cccccctctt gccggcaacg ctgcccacgc
cggagcctcc gtagatctaa ccattttctc tctccacctt gccggtgttt cctccatcct
cggctccatt aactttatta ctacaatcat taatatgaaa -ccccccaca ataactcaat
atcagctccc cttatttatt tgatcgctgc tagtaaccac cg-tgctcct gctactctct
ctccccgttc tagccgccgg cnnnnnnnnn nnnnnnnnnn nnnnnnnnnn nnnnnnnnnn
nnnnnnnnnn nnnnnnnnnn nnnnnnnnnn nnnnnnnnnn nnnnnnnn
>Apteronotidae_Apteronotus_apurensis_2_1
nnnnnnnnnn nnnnnnnnnn nnnnnnnnnn nnnnnnnnnn nnnnnnnnnn nnnnnnnnnn
nnnnnnnntc aaccaggcac cctcctagaa gacgaccaaa tctacaatgt agccgtcact
gcccatgcct tcgtaataat tttctttata gttatgccaa tcatgattgg aggttttggc
aattgactta tccccctaat aattgccgca ccagacatgg cattcccgcg aataaataac
ataagcttct gactactcc- ccccatcatt cttcctcctc ctcgcctctg ctggcttaga
ggccggagtt ggaacgggtt gaaccctata cccacctctt gctggcaatg cagcacacgc
cggagcttcc gtagacctaa ctatcttctc ccttcacttg gcgggtgttt catccatcct
tggctccatt aactttatta ccacaattat taatatgaaa -cccccaaca atatctcaat
accaactccc actgtttatc tgatccctat tagtaactac cg-tgcttct actgctctcc
cttcctgttc tagctgctgg tnnnnnnnnn nnnnnnnnnn nnnnnnnnnn nnnnnnnnnn
nnnnnnnnnn nnnnnnnnnn nnnnnnnnnn nnnnnnnnnn nnnnnnnn
>Apteronotidae_Apteronotus_bonapartii_2_1
tagtgtttgg cgcctgggcg gg-tataatt ggtactgctc ttagccttct aatccgggcc
gagcttaatc aaccaggcac cctcctagaa gacgaccaaa tttacaacgt agccgtcact
gcccatgcct tcgtaataat cttctttata gttatgccaa tcataattgg aggctttggc
aattggctta tccccctaat aattgccgca ccagacatgg catttccacg aataaataat
ataagcttct ggctactcc- ccccctcatt tttcctactt ctcgcctctg ctggtttaga
ggccggggtt ggaacaggtt ggaccctata cccccctctt gccggtaacg cagcccacgc
cggagcttct gtagacctaa ctatcttctc ccttcatttg gcaggtgttt catccatcct
tggctccatt aactttatta ctacaattat taacatgaaa -cctccaaca atgtctcaat
accaactccc actatttatc tggtccctat tagtaactac cg-tgcttct actactctcc
cttcctgtcc tagctgctgg cattaccatg ctacttacag accgaaattt aaacacagca
ttcttcgacc ct-acgggcg gcggtgaccc aatcctgtac caacacct
>Apteronotidae_Apteronotus_cuchillejo_1_1
tagtgtttgg cgcctgggcg gg-cataatt ggtactgccc ttagcctgtt aattcgagca
gagctcaatc aaccgggcac cctcttagaa gacgaccaaa tttataatgt ggccgttacc
gcccacgcct tcgtaataat tttctttata gttatgccaa ttataatcgg aggttttggc
aactggctca tccccctaat aattgctgct ccagatatgg catttcctcg aataaataat
ataagcttct ggcttctgc- ccccctcatt cttcctcctt cttgcttctg cgggtctaga
ggccggcgtt ggaacaggct ggaccctata cccccctctt gctggtaatg cagcccatgc
cggagcctct gtagacctaa ctatcttctc cctccactta gccggtgtct cttcaatcct
tggctctatt aatttcatta ctacaattat taacataaaa -ccccccaca atatcccaat
accaactccc cctgtttatt tggtctattt tagtaaccac gg-tacttct tctcctatct
cttccagtct tagccgctgg tattaccata cttctaacag atcgaaattt aaatacagca
ttcttcgacc cn-accggcg gcggagacnn nnnnnnnnnn nnnnnnnn
>Apteronotidae_Compsaraia_iara_1_1
nnnnnnnnnn nnnnnnnnnn nnnnnnnnnn nnnnnnnnnn nnnnnnnnnn nnnnnnnnnn
nnnnnnnncc aaccaggcgc cctcctggga gacgaccaaa tttacaatgt ggtcgttacc
gcccatgcct tcgtaataat tttctttata gtaatgccaa ttataatcgg aggctttggc
aattgactta tccccttaat aattgccgcg cccgatatgg cattcccacg aataaataat
ataagcttct gactgcttc- ccccatcatt cttcctccta cttgcctctg ccgggttaga
ggccggagtc gggacaggct gaacgcttta cccccctctt gccggtaatg cagcacacgc
tggagcctct gtagacctaa ccattttctc ccttcacttg gccggtgtct catctatcct
cggatctatt aactttatca ctacaattat taatatgaaa -cccccaaca atatcccaat
accagcttcc attatttatt tgatccttac tagtaaccac ag-tacttct actactctcc
cttcctgttc tagctgctgg annnnnnnnn nnnnnnnnnn nnnnnnnnnn nnnnnnnnnn
nnnnnnnnnn nnnnnnnnnn nnnnnnnnnn nnnnnnnnnn nnnnnnnn
>Apteronotidae_Compsaraia_samueli_2_1
nnnnnnnnnn nnnnnnnnnn nnnnnnnnnn nnnnnnnnnn nnnnnnnnnn nnnnnnnnnn
nnnnnnnncc aaccaggcgc cctcctagga gacgaccaaa tttacaatgt ggtcgttacc
gcccatgcct tcgtaataat tttctttata gtaatgccaa tcataattgg aggctttggc
aattgactta tccccttaat aatcgccgca ccagatatgg cattcccacg aataaacaat
ataagcttct gactgctcc- ctccgtcatt cttcctcctc cttgcctctg ctggcttaga
agccggggtt gggacaggct gaactctata cccccctctc gccggtaatg cggcacacgc
cggagcttcc gtagacctaa ccattttctc tctccacctg gccggcgtat cgtctatcct
cggctcgatt aactttatta ctacgattat taatatgaaa -cccccaaca atatctcaat
accagctccc tctatttatc tggtccctgc tggtaaccac ag-tacttct actactttcc
cttcctgtcc tagctgcagg cnnnnnnnnn nnnnnnnnnn nnnnnnnnnn nnnnnnnnnn
nnnnnnnnnn nnnnnnnnnn nnnnnnnnnn nnnnnnnnnn nnnnnnnn
>Apteronotidae_Melanosternarchus_amaru_2_1
nnnnnnnnnn nnnnnnnnnn nnnnnnnnnn nnnnnnnnnn nnnnnnnnnn nnnnnnnnnn
nnnnnnnncc aacccggcgc cctcctagga gacgaccaaa tttacaatgt agtcgtcacc
gcccatgcct tcgtaataat tttctttata gttatgccaa tcataatcgg aggctttggc
aattgactta tccctttaat aatcgccgca ccagatatgg cattcccgcg aatgaataat
ataagcttct gactacttc- ctccgtcgtt cttcctcctc cttgcctctg ctggcttaga
ggccggggtt ggaacaggct gaactctata ccctcccctc gccggtaatg cagcacacgc
cggagcttcc gtagacctaa ccattttctc ccttcactta gccggtgttt catctatcct
cggctctatt aactttatta ctacaattat taatatgaaa -cctccaaca atatctcagt
atcaacttcc actgtttatc tgatccctgt tagtaaccac gg-tgcttct actactctcc
cttcctgttc tagctgctgg cnnnnnnnnn nnnnnnnnnn nnnnnnnnnn nnnnnnnnnn
nnnnnnnnnn nnnnnnnnnn nnnnnnnnnn nnnnnnnnnn nnnnnnnn
>Apteronotidae_Platyurosternarchus_macrostoma_2_1
nnnnnnnnnn nnnnnnnnnn nnnnnnnnnn nnnnnnnnnn nnnnnnnnnn nnnnnnnnnn
nnnnnnnntc aaccaggtac ccttctagaa gacgaccaaa tttacaacgt agctgttacc
gcccatgcct tcgtaataat cttctttata gttatgccaa tcataattgg aggctttggc
aattgactta tccccctgat aattgccgca ccagacatgg cattcccacg aataaataac
ataagctttt gacttcttc- ctccatcatt cttcctcctc ctcgcctctg ctggcttaga
agccggggtt ggaacaggtt gaaccctata cccccctctt gctggtaatg cggcacacgc
cggagcttcc gtagatctca ccatcttctc ccttcaccta gccggtgtat cctctatcct
tggctctatt aactttatca ccacaattat taacatgaaa -cctccaaca atatctcaat
atcaactccc cctatttatt tgatccctat tagtaaccac tg-tacttct gctactttcc
ctacctgttc tagctgctgg annnnnnnnn nnnnnnnnnn nnnnnnnnnn nnnnnnnnnn
nnnnnnnnnn nnnnnnnnnn nnnnnnnnnn nnnnnnnnnn nnnnnnnn
>Apteronotidae_Porotergus_gimbeli_1_1
nnnnnnnnnn nnnnnnnnnn nnnnnnnnnn nnnnnnnnnn nnnnnnnnnn nnnnnnnnnn
nnnnnnnntc aaccgggcac ccttctagaa gacgaccaga tttacaatgt agccgtcact
gcccatgcct tcgtaataat cttctttata gttataccaa tcataattgg aggctttggc
aattgactta tccccctaat aattgccgca ccagacatgg catttccacg aataaataac
ataagcttct gattactcc- ccccatcatt cttcctcctt ctcgcctctg ctggtttaga
agccggggtt ggaacaggtt gaaccctata cccccctctt gccggtaacg cagcacacgc
cggagcttcc gtagacataa ctatcttttc cctccatttg gcaggtgttt catctattct
tggctccatt aactttatta ctacaattat caacatgaaa -cccccaaca atatctcagt
accaactccc attatttgtc tgatccctgt tagtaacgac tg-tgctcct actactctcc
cttcctgtcc tggctgctgg cnnnnnnnnn nnnnnnnnnn nnnnnnnnnn nnnnnnnnnn
nnnnnnnnnn nnnnnnnnnn nnnnnnnnnn nnnnnnnnnn nnnnnnnn
>Apteronotidae_Porotergus_gimbeli_2_1
nnnnnnnnnn nnnnnnnnnn nnnnnnnnnn nnnnnnnnnn nnnnnnnnnn nnnnnnnnnn
nnnnnnnntc aaccgggtac ccttctagaa gacgaccaga tttacaatgt agccgtcact
gcccatgcct tcgtaataat cttctttata gttataccaa tcataattgg aggctttggc
aattgactta tccccctaat aattgccgcg ccagacatgg catttccacg aataaataac
ataagcttct gattactcc- ccccatcatt cttcctcctt ctcgcctctg ctggtttaga
agccggggtt ggaacaggtt gaaccctata cccccctctc gccggtaacg cagcacacgc
cggagcttcc gtagacataa ctatcttttc cctccatttg gcaggtgttt catctattct
tggctccatt aactttatta ctacaattat caacatgaaa -cccccaaca atatctcagt
accaactccc attatttgtc tgatccctat tagtaacgac tg-tgctcct actactctcc
cttcctgtcc tggctgctgg cnnnnnnnnn nnnnnnnnnn nnnnnnnnnn nnnnnnnnnn
nnnnnnnnnn nnnnnnnnnn nnnnnnnnnn nnnnnnnnnn nnnnnnnn
>Apteronotidae_Porotergus_gymnotus_1_1
tggtgttngg cgcctgggcg gg-tataatt ggtactgctc ttangcttct aatccgggcc
gagctaaatc aaccgggcac cctcctagaa gacgaccaaa tttacaatgt ggccgtcact
gcccatgcct ttgtaataat tttctttata gttatgccaa tcataattgg aggctttggc
aattggctta tccccctaat aattgccgcg ccagacatag cattcccacg aataaataac
ataagcttct ggctactcc- ccccatcatt cttcctgctc ctcgcctctg ctggcttaga
ggccggagtt ggaacaggtt ggaccctata cccccctctt gccgctaatg cagcacacgc
cggagcttcc gtagacctaa ctatcttctc ccttcacttg gcgggtgttt catccatcct
cggctccatt aactttatta ctacaattat taatataaaa -cctccaaca atatcccaat
accaactccc actctttatc tggtccctgc tggttactac cg-tgcttct actactctcc
cttcctgtcc tagctgctgg tattaccatg ctactcacag accgaaatct aaacacagca
ttcttcgacc ca-acgggcg gcggtgaccc aattctgtac caacactt
>Apteronotidae_Sternarchella_calhamazon_2_1
nnnnnnnnnn nnnnnnnnnn nnnnnnnnnn nnnnnnnnnn nnnnnnnnnn nnnnnnnnnn
nnnnnnnntc aaccaggtac cctcctagaa gacgaccaaa tttacaatgt ggccgttacc
gcccatgcct tcgtaataat tttctttata gttatgccaa tcataatcgg aggctttggc
aattgactta tccccctgat aatcgccgca ccagacatgg cattcccacg aataaataat
ataagcttct gactacttc- ctccgtcatt cttcctactc ctcgcctctg ctggcttaga
agccggagtt gggacaggtt gaaccttata cccacctctt gctggtaacg cagcgcacgc
cggagcttct gtggacttaa ccatcttctc tcttcacttg gctggtgttt catctatcct
tggttctatt aactttatca ctacaatcat taatataaaa -cccccaaca atatctcagt
accaacttcc actatttatc tgatccctgt tagtaaccac tg-tgcttct gctactctcc
cttcccgttc tagctgccgg annnnnnnnn nnnnnnnnnn nnnnnnnnnn nnnnnnnnnn
nnnnnnnnnn nnnnnnnnnn nnnnnnnnnn nnnnnnnnnn nnnnnnnn
>Apteronotidae_Sternarchella_duccis_2_1
tagtgtttgg cgcctgggcg gg-aataatt ggtactgctc ttagcctttt aatccgggcc
gagcttaatc aaccaggtac cctcctagag gacgaccaaa tttacaatgt ggccgttacc
gcccatgcct tcgtaataat tttctttata gttatgccaa tcatgattgg aggctttggc
aattggctta tccccctaat aatcgccgca ccagacatgg cattcccacg aataaataat
ataagcttct ggctacttc- ctccgtcatt cttcctactc ctcgcctctg ctggcttaga
agccggagtt gggacaggtt ggaccttata cccacctctt gctggtaaca cagcgcacgc
cggagcttct gtggacttaa ccatcttctc tcttcacttg gctggtgttt catctatcct
tggttctatt aactttatca ctacaatcat taatataaaa -cctccaaca atatctcagt
accaacttcc actatttatc tggtccctgt tggtaaccac tg-tgcttct gctactctcc
ctccccgttc tagccgccgg aattaccatg ctacttacag accgaaatct aaatacagca
ttctttgacc cc-acaggcg ggggtgaccc aatcctgtac caacacct
>Apteronotidae_Sternarchella_schotti_1_1
nnnnnnnnnn nnnnnnnnnn nnnnnnnnnn nnnnnnnnnn nnnnnnnnnn nnnnnnnnnn
nnnnnnnntc aacccggtac cctcctagaa gacgaccaaa tttacaatgt agccgttact
gcccatgcct tcgtaataat tttctttata gttatgccaa tcatgattgg aggctttggc
aattgactta tccccctaat aatcgccgcc ccagacatgg cattcccacg aataaataac
ataagcttct gactactac- ctccatcatt cttcctactc ctcgcctctg ctggcttaga
agctggggtt gggacaggtt gaaccttata cccgcctctt gccggtaacg cagcacacgc
cggagcctct gtagacctaa ccatcttctc tcttcacctg gccggtgttt catctatcct
cggctctatt aactttatta ctacaatcat caatatgaaa -cctccaaca atatctcagt
accaacttcc actatttatc tgatccctgt tagtaaccac tg-tgcttct gctgctctcc
cttcccgttc tagctgccgg annnnnnnnn nnnnnnnnnn nnnnnnnnnn nnnnnnnnnn
nnnnnnnnnn nnnnnnnnnn nnnnnnnnnn nnnnnnnnnn nnnnnnnn
>Apteronotidae_Sternarchogiton_labiatus_3_1
nnnnnnnnnn nnnnnnnnnn nnnnnnnnnn nnnnnnnnnn nnnnnnnnnn nnnnnnnnnn
nnnnnnnntc aaccaggcac cctcctagaa gacgaccaaa tttacaatgt agccgtcacc
gcccatgcct tcgtaataat cttctttata gttatgccaa tcatgattgg aggctttggc
aattgactca tccccctaat aattgccgca ccagacatgg cattcccacg aataaataat
ataagctttt gacttcttc- ccccatcatt cttcctactc ctcgcctctg ctggtttaga
agccggggtt ggaacaggct gaaccctata cccccctctc gccagtaacg cagcacacgc
cggagcttcc gtagacctaa ccatcttctc ccttcacctg gctggtgttt catctattct
tggctccatt aactttatta ctacaattat taacataaaa -cccccaaca atgtctcaat
atcaacttcc actatttatt tgatctctac tagtaaccac cg-tgcttct gctgctttcc
cttccagtac tagctgctgg tnnnnnnnnn nnnnnnnnnn nnnnnnnnnn nnnnnnnnnn
nnnnnnnnnn nnnnnnnnnn nnnnnnnnnn nnnnnnnnnn nnnnnnnn
>Apteronotidae_Sternarchogiton_nattereri_1_1
nnnnnnnnnn nnnnnnnnnn nnnnnnnnnn nnnnnnnnnn nnnnnnnnnn nnnnnnnnnn
nnnnnnnntc aaccaggtac cctcctagaa gacgaccaaa tttacaatgt agccgtcacc
gcccatgcct tcgtaataat cttctttata gttatgccaa tcataattgg aggctttggc
aattgactca tccccttaat aattgccgca ccagacatgg cattcccacg aataaataat
ataagctttt gacttcttc- ccccatcatt cttcctactc ctcgcctctg ctggtttaga
agccggggtc ggaacaggct gaaccctata cccccctctc gctggcaacg cagcacacgc
cggagcttcc gtagacctaa ccatcttctc ccttcacctg gctggtgttt catctattct
tggctccatt aactttatta ctacaattat taacataaag -cccccaaca atatctcaat
atcaacttcc actatttatt tgatcgctac tagtaactac cg-tgcttct actactttcc
ctccccgtcc tagctgctgg tnnnnnnnnn nnnnnnnnnn nnnnnnnnnn nnnnnnnnnn
nnnnnnnnnn nnnnnnnnnn nnnnnnnnnn nnnnnnnnnn nnnnnnnn
>Apteronotidae_Sternarchogiton_nattereri_2_1
tagtgtttgg cgcctgggcg gg-aataatt ggtactgctc ttagcctcct aatccgggcc
gagcttaatc aaccaggtac cctcctagaa gacgaccaaa tttacaatgt agccgtcacc
gcccatgcct tcgtaataat cttctttata gttatgccaa tcataattgg aggctttggc
aattggctca tccccttaat aattgccgca ccagacatgg cattcccacg aataaataat
ataagctttt ggcttcttc- ccccatcatt cttcctactc ctcgcctctg ctggtttaga
agccggggtc ggaacaggct ggaccctata cccccctctc gctggtaatg cagcacacgc
cggagcttcc gtagacctaa ccatcttctc ccttcacctg gctggtgttt catctattct
tggttccatt aactttatca ctacaattat taacataaaa -cccccaaca atatctcaat
atcaacttcc actatttatt tggtcgctac tagtaactac cg-tgcttct actactttcc
ctccccgtcc tagctgctgg tattactata ctacttacag accgaaattt aaatacagca
ttctttgatc ca-acaggag gacgtgaccc tattctgtat caacacct
>Apteronotidae_Sternarchogiton_porcinum_2_1
nnnnnnnnnn nnnnnnnnnn nnnnnnnnnn nnnnnnnnnn nnnnnnnnnn nnnnnnnnnn
nnnnnnnntc aaccaggcac cctcctagaa gacgaccaaa tctacaatgt agccgtcact
gcccatgcct tcgtaataat tttctttata gttatgccaa tcataattgg aggctttggc
aattgactta tccccttaat aattgccgcg ccagacatgg cattcccacg aataaataat
ataagcttct gactacttc- ctccgtcatt cttcctcctc ctcgcttctg ccggcttaga
ggctggagtt gggacaggct gaaccctata cccccctctt gctggcaatg cagcacacgc
cggagcttct gtagacctaa ccattttctc ccttcactta gccggtgtgt catctatcct
cggttctatt aactttatta ccacaattat caatataaaa -cctccaaca atatctcaat
accaactccc cctgtttatt tgatccctgc tagtaaccac cg-tactact actactctcc
cttcctgttc tagctgctgg tnnnnnnnnn nnnnnnnnnn nnnnnnnnnn nnnnnnnnnn
nnnnnnnnnn nnnnnnnnnn nnnnnnnnnn nnnnnnnnnn nnnnnnnn
>Apteronotidae_Sternarchogiton_porcinum_3_1
nnnnnnnnnn nnnnnnnnnn nnnnnnnnnn nnnnnnnnnn nnnnnnnnnn nnnnnnnnnn
nnnnnnnntc aaccaggcac cctcctagaa gacgaccaaa tctacaatgt agccgtcact
gcccatgcct tcgtaataat tttctttata gttatgccaa tcataattgg aggctttggc
aattgactta tccccttaat aattgccgcg ccagacatgg cattcccacg aataaataat
ataagcttct gactacttc- ctccgtcatt cttcctcctc ctcgcttctg ccggcttaga
ggctggagtt gggacaggct gaaccctgta cccccctctt gctggcaatg cagcacacgc
cggagcttct gtagacctaa ccattttctc ccttcactta gccggtgtgt catctatcct
cggttctatt aactttatta ccacaattat caatataaaa -cctccaaca atatctcaat
accaactccc cctgtttatt tgatccctgc tagtaaccac cg-tactact actactctcc
cttcctgttc tagctgctgg tnnnnnnnnn nnnnnnnnnn nnnnnnnnnn nnnnnnnnnn
nnnnnnnnnn nnnnnnnnnn nnnnnnnnnn nnnnnnnnnn nnnnnnnn
>Apteronotidae_Tenebrosternarchus_preto_2_1
tagtgtttgg cgcctgggcg gg-aataatt ggtactgctc ttagcctcct aatccgggcc
gagcttaatc aaccaggcac cctcctagaa gacgaccaaa tttacaatgt agccgtcacc
gcccatgcct tcgtaataat cttctttata gttatgccaa tcatgattgg aggctttggc
aattggctca tccccctaat aattgccgca ccagacatgg cattcccacg aataaataat
ataagctttt ggcttcttc- ccccatcatt cttcctactc ctcgcctctg ctggtttaga
agccggggtt ggaacaggct ggaccctata cccccctctc gccggtaacg cagcacacgc
cggagcttcc gtagacctaa ccatcttctc ccttcacctg gctggtgttt catctattct
tggctccatt aactttatta ctacaattat taacataaaa -cccccaaca atgtctcaat
atcaacttcc actatttatt tggtctctac tagtaaccac cg-tgcttct gctgctttcc
cttcccgtcc tagctgctgg tattactata ctacttacag accgaaattt aaatacagca
ttctttgacc cc-acaggag gaggtgaccc tattctgtac caacacct
>Apteronotidae_Sternarchorhamphus_muelleri_2_1
nnnnnnnnnn nnnnnnnnnn nnnnnnnnnn nnnnnnnnnn nnnnnnnnnn nnnnnnnnnn
nnnnnnnncc aaccaggggc cctcttggga gacgaccaaa tttataacgt agtcgtcaca
gcccacgctt tcgtaataat tttctttata gtaataccca tcatgatcgg ggggttcggc
aattgactca tcccattaat aattgcggca cccgacatag cattcccccg aataaataac
ataagcttct gacttctcc- ccccgtcatt ttttctcctc ctcgcctcag ccggcctaga
ggcaggggtc ggaactggtt gaaccctgta tcccccactt gccggaaaca cagcgcacgc
cggagcctca gtcgatctaa ccatcttttc tcttcacctt gcaggtgtct cttctatcct
gggctcaatc aactttatta ctacaattat taatataaaa -ccccccact ataactcaat
accaactccc gttgtttgtc tgatccctgc tagtgacgac cg-tacttct tcttctctcc
ctccccgtcc tggccgccgg cnnnnnnnnn nnnnnnnnnn nnnnnnnnnn nnnnnnnnnn
nnnnnnnnnn nnnnnnnnnn nnnnnnnnnn nnnnnnnnnn nnnnnnnn
>Apteronotidae_Sternarchorhynchus_galibi_1_1
nnnnnnnnnn nnnnnnnnnn nnnnnnnnnn nnnnnnnnnn nnnnnnnnnn nnnnnnnnnn
nnnnnnnntc aaccgggcac cctcctagaa gacgaccaag tctataacgt agccgttacc
gcccatgcct ttgtaataat tttctttata gtcatgccaa tcatgatcgg aggctttggc
aattgactta tccccctaat aattgccgca ccagacatgg cattcccacg aataaataat
ataagctttt gattacttc- ctccatcatt cttcctcctt ctagcttccg ctggcctaga
ggccggagtt gggactggct gaacccttta cccccctctt gccggaaacg cagcacacgc
cggggcttct gtggacctaa ccatcttctc ccttcactta gctggtgtat cctccatcct
tggctccatt aactttatta ctacaattat taatatgaaa -cccccaacg atatctcaat
accagcttcc gctatttatt tgatccctgt tggtaactac cg-tgcttct actactctcc
cttcctgtct tagctgccgg tnnnnnnnnn nnnnnnnnnn nnnnnnnnnn nnnnnnnnnn
nnnnnnnnnn nnnnnnnnnn nnnnnnnnnn nnnnnnnnnn nnnnnnnn
>Apteronotidae_Sternarchorhynchus_marreroi_2_1
tagtatttgg cgcctgggcg gg-tataatt ggtaccgctc ttagccttct aatccgggct
gagcttaatc aaccaggcac cctcctagaa gatgaccaaa tctacaatgt agccgttacc
gcccatgcct tcgtaataat tttctttata gttatgccaa tcataattgg aggctttggc
aattggctta tccccttaat aattgccgca ccagacatgg cattcccacg aataaataat
ataagctttt ggttacttc- ctccctcatt cttcctactt ctagcatccg ctggcctaga
ggccggagtt ggaactgggt ggacccttta cccccctctt gctggtaatg cagcacacgc
cggagcttcc gtagacctaa ccatcttttc ccttcactta gccggtgtct cttccatcct
gggctctatc aactttatta ctacaatcat taatatgaaa -cccccaaca atatctcaat
accaacttcc actgtttatt tggtccctgt tagtaaccac tg-tacttct actgctttcc
cttcctgtct tagcagctgg cattaccata ctactcacag accgaaactt aaatacagca
ttctttgacc cc-acagggg gcggagaccc aatcctttac caacacct
>Apteronotidae_Sternarchorhynchus_mormyrus_2_1
nnnnnnnnnn nnnnnnnnnn nnnnnnnnnn nnnnnnnnnn nnnnnnnnnn nnnnnnnnnn
nnnnnnnntc aaccaggcac ccttttagaa gatgaccaaa tttacaacgt agccgttacc
gcccatgcct tcgtaataat tttctttata gttatgccaa tcataattgg aggctttggc
aattgactta ttcccttaat aatcgccgca ccagacatgg cattcccacg aataaataat
ataagctttt gattactcc- ctccgtcctt cttcctcctt cttgcttccg ctggtctaga
ggccggagtc ggaactggct gaaccctcta cccccctctt gccggtaatg cagcacacgc
cggagcctca gtagacctaa ccatcttctc ccttcaccta gcaggtgtct cctccatcct
aggctccatc aactttatta ctacaattat taatataaaa -cccccaaca atatctcaat
atcaacttcc actatttatt tgatccctac tagtgaccac tg-tactcct actactctcc
cttcctgtcc tagctgctgg tnnnnnnnnn nnnnnnnnnn nnnnnnnnnn nnnnnnnnnn
nnnnnnnnnn nnnnnnnnnn nnnnnnnnnn nnnnnnnnnn nnnnnnnn
>Atherinopsidae_Basilichthys_microlepidotus_1_1
tagtatttgg tgcctgagcc gg-aatagtg gggaccgctt taagcctcct gatccgagca
gaactcagcc aaccaggctc tctcctagga gatgaccaga tttacaatgt aatcgttaca
gcacatgctt tcgtaataat cttctttata gtaataccaa tcatgattgg agggtttgga
aactggctta ttccccttat gattggggcc cctgatatgg cttttccccg aatgaataac
atgagcttct gacttctcc- ccccttcatt tcttcttctc ctagcttctt caggggtaga
agcaggtgct ggtaccggat gaacagtata ccccccatta tccggtaatc tagctcatgc
cggagcatct gtcgacctaa ctattttttc ccttcaccta gcaggagttt catcaattct
aggggctatc aattttatta ctaccattat taatataaaa -ccccccgca atttcacaat
accaaactcc cctctttgta tgagccgtcc ttattactgc cg-tactact actcctatcc
ctccctgttc ttgccgctgg catcaccata ctcctaactg accgaaacct aaatactact
ttctttgacc ct-gctggag gaggagaccc cattctttat caacacct
>Atherinopsidae_Odontesthes_bonariensis_1_1
tagtatttgg tgcctgagcc gg-aatagtg ggaactgctt taagccttct catccgagca
gaactcagcc aaccaggctc tctcctagga gacgatcaga tttataatgt tatcgttaca
gcacacgctt tcgtgataat tttctttata gtaatgccaa tcataattgg aggcttcgga
aactgactca tccctctaat gatcggtgcc ccagatatgg ctttcccccg aataaataat
atgagcttct gactacttc- ccccctcatt cctacttctc ctggcttctt caggggttga
agcaggggct ggaaccggat gaacagtcta tccccctcta tctggtaatc tagctcacgc
cggagcatct gtagacctaa ctattttttc tcttcactta gcaggagttt cctcgatcct
gggagccatt aattttatta ccaccattat taatatgaag -ccccccgcg atttcacaat
accaaactcc tctctttgta tgagccgtac tcattaccgc tg-tacttct ccttctctcc
cttcccgtcc ttgctgctgg cattacaatg cttctgacag accggaatct aaataccact
ttctttgacc cc-gctggag gaggtgaccc catcctttac caacatct
>Atherinopsidae_Odontesthes_hatcheri_1_1
tagtatttgg tgcctgagcc gg-aatagtg ggaactgctt tgagccttct catccgagca
gaacttagcc aaccaggctc tctcctagga gacgatcaga tttataatgt tatcgttaca
gcacacgctt tcgtaataat tttctttata gtaatgccaa tcataattgg aggcttcgga
aactgactca ttcctctaat gatcggtgcc cccgatatgg ctttcccccg aataaataat
atgagcttct gactacttc- ccccctcatt cctacttctc ctggcttctt caggagttga
agcaggggct ggaaccggat gaacagtata tccccctctg tctggtaatc tagctcacgc
cggagcatcc gtagacctaa ctattttctc tcttcactta gcaggaattt catcaatcct
gggagccatt aattttatta ccaccattat taatatgaaa -cctcccgcg atttcacaat
atcaaactcc tctctttgta tgagctgtac tcattaccgc tg-tacttct ccttctctcc
ctccccgtcc ttgctgctgg cattacaatg cttctgacag accggaatct aaataccact
ttctttgacc cc-gctggag gaggtgaccc catcctttac caacatct
>Atherinopsidae_Odontesthes_humensis_1_1
nnnnnnnnnn tgcctgagcc gg--ataatg ggaactgctt taagccttct catccgagca
gaactcagcc aaccaggctc tctcctagga gacgatcaga tttataatgt tatcgttaca
gcacacgctt tcgtgataat tttctttata gtaatgccaa tcataattgg aggcttcgga
aactgactca tccctctaat gatcggtgcc ccagatatgg ctttcccccg aataaataat
atgagcttct gactacttc- ccccctcatt cctacttctc ctggcttctt cgggggttga
agcaggggct ggaaccggat gaacagtcta tccccctcta tctggtaatc tagctcacgc
cggagcatct gtagacctaa ctattttttc tcttcactta gcaggagttt cctcaatcct
gggagccatt aattttatta ccaccattat taatatgaag -ccccccgcg atttcacaat
accaaactcc tctctttgta tgagccgtac tcattaccgc tg-tacttct ccttctctcc
cttcccgtcc ttgctgctgg cattacaatg cttctgacag accggaatct aaataccact
ttctttgacc cc-gctggag gaggtgaccc catcctttac caacatct
>Atherinopsidae_Odontesthes_nigricans_1_1
tagtatttgg tgcctgagcc gg-aatagtg ggaactgctt taagccttct catccgagca
gaactcagcc aaccaggctc tctcctggga gacgaccaga tttataatgt tatcgttaca
gcacacgctt tcgtaataat tttctttata gtaatgccaa tcataattgg aggcttcgga
aactgactca ttcctctaat gatcggtgcc cccgatatgg ctttcccccg aataaataat
atgagcttct gactactcc- ccccatcatt cctacttctc ctggcttctt caggagtcga
agcaggggct ggaaccggat gaacagttta tccccctctg tctggtaatc tagcccacgc
cggagcatct gtagacctaa ctattttctc tctccactta gcaggagttt catcaatcct
gggggccatt aattttatta ccaccattat taatatgaaa -cctcccgcg atttcacaat
accagactcc tctctttgtg tgggctgtac tcattaccgc tg-tacttct ccttctttcc
ctccccgttc ttgctgctgg cattacaatg cttctgacag accggaatct aaataccacc
ttctttgacc cc-gctggag ggggtgaccc catcctttac caacatct
>Atherinopsidae_Odontesthes_perugiae_1_1
nnnnnnnnnn tgcctgagcc gg--atagtg ggaactgctt taagccttct catccgagca
gaactcagcc aaccaggctc tctcctagga gacgatcaga tttataatgt tatcgttaca
gcacacgctt tcgtgataat tttctttata gtaatgccaa tcataattgg aggcttcgga
aactgactca tccctctaat gatcggtgcc ccagatatgg ctttcccccg aataaataat
atgagcttct gactacttc- ccccctcatt cctacttctc ctggcttctt caggggttga
agcaggggct ggaaccggat gaacagtcta tccccctcta tctggtaatc tagctcacgc
cggagcatct gtagacctaa ctattttttc tcttcactta gcaggagttt cctcaatcct
gggagccatt aattttatta ccaccattat taatatgaag -ccccccgcg atttcacaat
accaaactcc tctctttgta tgagccgtac tcattaccgc tg-tacttct ccttctctcc
cttcccgtcc ttgctgctgg cattacaatg cttctaacag accggaatct aaacaccact
ttctttgacc cc-gctggag gaggtgaccc catcctttac caacatct
>Auchenipteridae_Ageneiosus_ucayalensis_1_1
nnnnnnttgg tgcctgggca gg-aatagtt ggtactgccc tcagcctgct aattcgagca
gagctagccc agccaggggc cctcctaggc gatgaccaga tttataacgt tattgttact
gctcatgcct tcgttataat tttctttata gtaataccaa tcatgatcgg gggctttgga
aactgactta tcccactgat aattggagca cctgacatag cattccctcg aataaataat
atgagctttt gactcctgc- ccccttcctt cctactatta ctagcttcct ccggagtaga
ggccggagtt ggaacaggat gaaccgtata cccccctctt gccggaaacc ttgctcacgc
aggggcctct gtagacttag ccatcttctc actgcatcta gcaggggtat catccatctt
aggagccatc aattttatca caacaatcat caacatgaag -cccccagcc atctcacaat
atcaaacacc cttatttgta tgagcaactc taatcacagc ag-tactatt attactatcc
ctcccagttc tggctgctgg aattacgata ctgctaacag accgaaatct aaacacaaca
ttctttgatc ct-gccgggg gagnnnnnnn nnnnnnnnnn nnnnnnnn
>Auchenipteridae_Tatia_intermedia_1_1
tagttttcgg tgcctgagca gg-aatagtt ggcacagccc ttagtcttct aattcgagct
gaactagctc aacccggcgc actactaggg gatgaccaaa tttacaatgt tatcgttact
gcccacgctt ttgtaataat tttcttcata gttataccta tcatgattgg cggctttgga
aattgactta tccccctaat aattggggcc cccgacatag catttccccg aatgaacaat
ataagctttt gattgcttc- ccccctcctt cctattatta cttgcctcct ctggagtaga
ggctggggca ggaacaggat gaacggtcta tccccccctt gccggaaacc tcgcacatgc
aggggcttca gtagacctaa ccatcttctc tcttcatttg gcaggagttt cttccatcct
tggagccatt aattttatta caacaattat taatatgaaa -cctccagcc atctcacaat
atcaaacgcc cctatttgta tgagccgttc taatcaccgc ag-tattact acttctatcc
cttccagtac ttgctgccgg tattacaatg ctactaacag atcgaaatct aaatactacc
ttttttgatc cg-gcaggtg gaggagaccc aatcttatat caacatct
>Belonidae_Strongylura_marina_2_1
tagtatttgg tgcttgagct gg-tataatc ggaactgctt taagcctact cattcgagca
gaactaagtc aaccaggctc tcttttaggt gatgatcaaa tttataatgt tatcgtcaca
gcacatgcct tcgttataat cttttttata gtaataccaa ttatgattgg aggtttcggg
aattgattaa tcccccttat aattggggcc cctgatatag catttccccg aataaataat
ataagcttct gattactac- ccccttcttt tctacttctc ctagcttcat ccggagttga
agccggtgca ggaacaggat gaactgttta tcccccttta gccggtaatt tagcccacgc
aggcgcatcc gttgatttaa ccatcttctc ccttcatctt gcaggtgtat cttcaatttt
aggagcaatc aactttatta ctacaattat taatataaaa -ccacctgca atttcacaat
atcaaacacc cctttttgta tgagcagttt taattactgc ag-ttcttct ccttctttcc
ttacctgttc tagctgctgg cattactata cttctaacag atcgaaacct taacacaacc
tttttcgacc ct-gcaggag gnnnnnnnnn nnnnnnnnnn nnnnnnnn
>Bryconidae_Brycon_chagrensis_1_1
tggtattcgg tgcctgagcc gg-aatagtt ggcacggccc tcagccttct aattcgagca
gagcttagcc aacccggatc cttactaggc gatgatcaaa tttacaatgt cattgttacc
gcacacgcgt ttgtaataat cttctttata gtcatgccag taataattgg cggcttcgga
aattgactgg tgcccctaat gattggcgcc ccagatatag cctttccacg aataaataat
ataagttttt gacttctac- ccccatcttt cctcctcctc ttagcctcct cgggtgttga
agctggagca gggaccggtt ggactgtata cccacctctt gcaggaaact tagctcacgc
aggggcctcc gtagatttaa ctattttctc cctgcatctc gccggagttt cttcgattct
cggggcaatc aactttatta caacaatcat taacatgaag -cccccagcc atctctcagt
atcaaacgcc cctattcgtc tgagccgtgc tgatcacagc cg-ttctttt acttctctcc
ctgccagtcc tagcagctgg aatcaccatg cttttgacag accgaaatct caacaccacc
ttctttgacc ct-gcgggag ggggagatcc aattctttat caacatct
>Bryconidae_Brycon_hilarii_1_1
tagtatttgg tgcttgagct gg-aatagtt ggtacagccc ttagtctgct aattcgagca
gaacttagcc aacctgggtc cctattaggc gatgaccaga tttataatgt aatcgttacc
gcacatgcat tcgtaataat ttttttcata gttataccag taataatcgg agggtttggc
aactgacttg tacccctaat aattggagcc cctgacatag ccttcccccg aataaacaac
ataagctttt gacttttac- ccccatcctt ccttcttctt ctggcctcgt ctggagttga
agcaggcgca ggaacaggtt gaactgtata cccccctctc gcaggaaata tcgcccatgc
gggagcctct gtagacttaa ccattttttc actccatctc gccggagtat cttcaattct
tggggcaatt aactttatta caacaattat taacatgaag -cccccagcc atctcccaat
accaaacacc tttattcgtc tgagcagttt tagtaacagc cg-ttctatt acttctctcc
ctaccagtat tagcagctgg aattaccata cttttaacag atcgaaatct aaacaccacc
ttcttcgacc cc-gcaggag gaggagaccc aattttatat caacnnnn
>Bryconidae_Brycon_hilarii_2_1
tagtatttgg tgcttgagct gg-aatagtt ggtacagccc ttagtctgct aattcgagca
gaacttagcc aacctgggtc cctattaggc gatgaccaga tttataatgt aatcgttacc
gcacatgcat tcgtaataat ttttttcata gttataccag taataatcgg agggtttggc
aactgacttg tacccctaat aattggagcc cctgacatag ccttcccccg aataaacaac
ataagctttt gacttttac- ccccatcctt ccttcttctt ctggcctcgt ctggagttga
agcaggcgca ggaacaggtt gaactgtata cccccctctc gcaggaaata tcgcccatgc
gggagcctct gtagacttaa ccattttttc actccatctc gccggagtat cttcaattct
tggggcaatt aactttatta caacaattat taacatgaag -cccccagcc atctcccaat
accaaacacc tttattcgtc tgagcagttt tagtaacagc cg-ttctatt acttctctcc
ctaccagtat tagcagctgg aattaccata cttttaacag atcgaaatct aaacaccacc
ttcttcgacc cc-gcaggag gaggagaccc aattttatat caacacct
>Bryconidae_Brycon_hilarii_3_1
tagtatttgg tgcttgagct gg-aatagtt ggtacagccc ttagtctgct aattcgagca
gaacttagcc aacctgggtc cctattaggc gatgaccaga tttataatgt aatcgttacc
gcacatgcat tcgtaataat ttttttcata gttataccag taataatcgg agggtttggc
aactgacttg tacccctaat aattggagcc cctgacatag ccttcccccg aataaacaac
ataagctttt gacttttac- ccccatcctt ccttcttctt ctggcctcgt ctggagttga
agcaggcgca ggaacaggtt gaactgtata cccccctctc gcaggaaata tcgcccatgc
gggagcctct gtagacttaa ccattttttc actccatctc gccggagtat cttcaattct
tggggcaatt aactttatta caacaattat taacatgaag -cccccagcc atctcccaat
accaaacacc tttattcgtc tgagcagttt tagtaacagc cg-ttctatt acttctctcc
ctaccagtat tagcagctgg aattaccata cttttaacag atcgaaatct aaacaccacc
ttcttcgacc cc-gcaggag gaggagaccc aattttatat caacacct
>Bryconidae_Brycon_insignis_1_1
tagtattcgg tgcttgagct gg-aatagtt ggtacagccc tcagtctgct cattcgagca
gaacttagcc agcctgggtc tctactaggt gacgaccaaa tttacaatgt aattgttacc
gcacatgctt tcgtaataat tttctttata gttataccag tgataattgg aggattcggt
aattgacttg tgcccctaat aattggggcc cctgacatgg ccttcccccg aataaacaac
atgagcttct gacttttgc- ctccatcctt cctactcctt ctagcctcat ctggggttga
agcaggagca ggaacaggtt gaaccgtgta cccacctctt gcgggaaata ttgcccacgc
aggagcttct gtagacctaa ccattttctc acttcatcta gccggggtat cttcaattct
tggggcaatt aactttatca caacaattgt taacatgaaa -cccccagcc atctctcagt
atcaaacacc tctattcgtc tgagctgttt taattacagc cg-ttctact acttctctct
ctaccagttt tagcagccgg aattaccatg ctcctgacag atcgaaatct aaataccact
ttcttcgacc ct-gcaggag ggggagaccc aattttgtat caacattt
>Bryconidae_Brycon_nattereri_1_1
tagtatttgg tgcctgggcc gg-aatagtt ggaacagccc taagcctatt aatccgagca
gagctaagtc aacctgggtc tctgctggga gatgaccaaa tttataatgt tatcgtcacc
gcacatgcat tcgtaataat cttctttata gtgataccag taataattgg gggatttgga
aactgattag tacctctaat gattggggct ccagacatag cctttccccg aataaataat
ataagttttt ggctcttac- ccccttcctt cctccttctt ctggcatcct caggagttga
agcaggagca ggcaccggtt ggaccgtata cccacccctt gcaggcaatc ttgcccacgc
aggggcctcc gtagatttga ccattttttc actccatcta gcaggagtct cctcaatttt
aggtgcaatt aattttatca caactattat caacataaaa -ccaccagca atttcacaat
accaaacacc tttatttgtt tgagccgtac taattacagc tg-tcctcct actactctca
ttgccagtcc tagcagccgg gattacaatg ctcttaacag accgaaacct aaacaccact
ttctttgacc ct-gcaggag ggggagatcc aattttatat caacnnnn
>Bryconidae_Brycon_opalinus_1_1
tagtattcgg tgcttgagct gg-aatagtc ggtacagccc tcagtctact cattcgagca
gaactaagcc agcctgggtc tctcctaggt gacgaccaaa tttacaatgt aatcgttacc
gcacatgcat ttgtaataat cttctttata gtcatgccag taataattgg agggtttggt
aactgacttg tacccctaat aattggagcc cctgacatag cctttccccg aataaacaat
ataagttttt gacttttac- ccccatcatt cctactcctt ctagcctcat ctggagttga
agcaggagca ggaacaggtt gaactgtata tccacctctc gcaggaaata ttgcccacgc
aggagcctct gtagacttaa ccattttctc actgcacctc gccggagtat cttcaattct
tggagcaatt aactttatta caacaattat caatatgaaa -cccccagcc atctcccaat
atcaaacacc tctgtttgtc tgagctgttt tagtaacagc ag-tccttct acttctctcc
ctaccagttt tagcagctgg gattaccatg ctcctaacag atcgaaatct aaataccact
tttttcgatc ct-gcaggag gaggggaccc aattttatat caacactt
>Bryconidae_Brycon_opalinus_2_1
tagtattcgg tgcttgagct gg-aatagtc ggtacagccc tcagtctact cattcgagca
gaactaagcc agcctgggtc tctcctaggt gacgaccaaa tttacaatgt aatcgttacc
gcacatgcat ttgtaataat cttctttata gtcatgccag taataattgg agggtttggt
aactgacttg tacccctaat aattggagcc cctgacatag cctttccccg aataaacaat
ataagttttt gacttttac- ccccatcatt cctactcctt ctagcctcat ctggagttga
agcaggagca ggaacaggtt gaactgtata tccacctctc gcaggaaata ttgcccacgc
aggagcctct gtagacttaa ccattttctc actgcacctc gccggagtat cttcaattct
tggagcaatt aactttatta caacaattat caatatgaaa -cccccagcc atctcccaat
atcaaacacc tctgtttgtc tgagctgttt tagtaacagc ag-tccttct acttctctcc
ctaccagttt tagcagctgg gattaccatg ctcctaacag atcgaaatct aaataccact
tttttcgatc ct-gcaggag gaggggaccc aattttatat caacactt
>Bryconidae_Brycon_orthotaenia_1_1
nnnnnnnnnn nnnntgagct gg-aatagtt ggtacagccc ttagtctgct aattcgagca
gaactcagcc aacccgggtc cctactaggt gacgaccaga tttacaatgt aatcgttacc
gcacatgcgt tcgtaataat tttctttata gttatgccag ttataattgg aggctttggc
aactgacttg tgcccctaat aattggagcc cctgacatag ccttcccccg aataaacaac
ataagttttt gacttttac- ccccatcctt ccttctcctt ctagcctcat ctggggttga
agcgggcgca ggaacaggtt gaactgtgta cccccctctc gcaggaaaca tcgcccatgc
aggagcctct gtagacttaa ccattttttc acttcatctc gctggggtat cttcaattct
tggagcaatt aactttatta caacaatcat caacatgaaa -cccccagcc atctcccaat
accaaacacc tctattcgtc tgagctgtcc tagtaacagc cg-tcctatt acttctctct
ctgccagtat tagcggctgg aatcaccatg cttttaacag atcgaaatct aaacaccacc
ttcttcgaac cc-gcgggan nnnnnnnnnn nnnnnnnnnn nnnnnnnn
>Bryconidae_Brycon_pesu_1_1
tagtatttgg tgcttgagcc gg-gatagtg ggcacagccc ttagtctgct aattcgagca
gaacttagcc aaccgggctc cttacttggc gatgaccaga tttataatgt aattgtcact
gcacacgcgt tcgtaataat tttctttata gttataccag tgatgatcgg gggatttggt
aattgacttg tgccattaat aattggggcc cctgacatag cttttcctcg aataaacaac
ataagttttt gacttcttc- caccatcctt cttactactt ctggcctcct ccggagttga
agctggagca ggaactggtt gaactgtata ccccccactt gcaggcaata tcgcacacgc
aggggcttct gtagacctca ctatcttctc gctccacctg gccggagtgt cctcaatcct
cggggcaatt aactttatta ccacaattat taatataaaa -cctcccgcc atatcccagt
accaaacgcc cctatttgta tgagccgtct taattacagc tg-tcctatt acttctttcc
ctgccagtac tagcggccgg aatcaccatg cttctaacgg accgaaacct aaataccacc
ttttttgacc ct-gcagggg gaggagatnn nnnnnnnnnn nnnnnnnn
>Bryconidae_Brycon_petrosus_1_1
tagtgttcgg tgcctgagcc gg-aatagtt ggcacagccc tcagtcttct aattcgagca
gaactcagcc agcccggatc cctcctaggc gatgaccaga tttataatgt tattgttact
gcacacgcat ttgtaataat tttcttcata gtaataccag taataattgg aggctttgga
aattgactcg tacccctaat gattggggcc ccagacatgg cctttccacg aataaataat
atgagttttt gacttctac- ccccctcttt cctactactc ttagcctctt caggcgttga
agccggggca ggaacaggtt gaactgtata cccccctctt gcagggaatt tagctcatgc
aggagcctct gtagatttaa ccattttttc tcttcatctt gctggagttt cttcaattct
tggggcaatc aactttatta caacaattat taatataaaa -cccccagcc atctcccaat
atcaaacacc tttatttgtc tgagccgtgt taattacagc cg-tcctcct acttctctcc
ttaccagtct tagcagccgg aattacaata cttctaacag accgaaatct taacaccact
ttctttgacc ct-gcaggag gaggcgaccc aatcctttat caacacct
>Bryconidae_Salminus_affinis_1_1
nnnnnnnngg tgcttgagct gg-tatagtt ggtacagctc taagtctcct gatccgggca
gaacttagcc aaccggggtc cttgcttggg gacgaccaga tttataatgt gattgttact
gcacatgcgt ttgtaataat cttctttata gttatgccag tcatgattgg gggctttggt
aactgactag tgcccctaat aattggagcc cctgatatgg cttttcctcg tatgaacaac
ataagcttct gacttctac- ccccgtcttt tcttctactc ctcgcttcct ctggggtaga
agcaggggct gggacaggtt ggactgtgta tcccccactt gcgggaaaca tcgctcatgc
aggggcctct gttgatttaa ccatcttctc tctgcacctt gctggtgtct cctcaattct
aggggccatt aactttatta ctacgattat taacataaaa -cccccagct gcctcccagt
atcaaacacc cctattcgtc tgggcagtgt taattacagc ag-tcttgct gcttctttct
ctacccgtcc tggcggccgg aattacaata ctcctcacag accggaactt aaataccact
ttctttgatc ct-gcagggg gaggtgaccc catcctgtac cagcactt
>Bryconidae_Salminus_brasiliensis_1_1
nnnnnnnnnn tgcttgggct gg-tatagtt ggtacagctc taagtctcct aatccgagca
gaactcagcc agccggggtc cttacttggg gacgaccaaa tttacaatgt gattgttact
gcacatgcgt ttgtgataat cttctttata gttatgccgg tcatgatcgg gggctttggt
aattgactgg tgcccttaat aattggagcc ccagatatag cttttcctcg catgaacaac
ataagctttt gacttctac- ccccgtcttt tcttctactc ctcgcttcct ctggggtaga
agcaggggct ggaacaggtt ggactgtgta cccacctctt gcaggaaaca tcgcccacgc
aggagcttct gttgatttaa ccatcttctc gctccacctt gctggtgttt cctcgattct
aggagccatc aactttatta ctacgattat taacataaaa -cccccagct gcctctcagt
accagacacc tctattcgtc tgggcggtat taattacagc gg-tcttgct gcttctttcc
ctgcccgtcc tagcagccgg gatcacaatg ctcctcacag accggaactt aaacaccact
tttttcgatc ct-gcggggg gaggtgaccc catcctgtac caacactt
>Bryconidae_Salminus_franciscanus_1_1
nnnnnnnnnn nnnntgggct gg-tatagtt ggtacagctc taagtctctt aatccgagca
gaacttagcc agccggggtc cttacttggg gatgaccaga tttataatgt gattgtcact
gcacatgcgt ttgtgataat cttctttata gttataccag tcatgattgg gggctttggt
aattgactgg tgcccctgat aattggagcc ccagacatgg ccttccctcg catgaacaac
ataagctttt gacttctgc- ccccgtcttt tcttctactc ctcgcttcct ctggggtaga
agcaggggct gggacaggtt ggactgtgta cccccctctt gcgggaaaca tcgcccacgc
aggggcttct gttgatttaa ccatcttctc gctccacctt gctggtgttt cctcgattct
aggggccatc aactttatca ctacaatcat taacataaaa -cccccagct gcctctcagt
accagacacc tctgttcgtc tgagcggtat tgattacggc gg-tcttgct gcttctttcc
ctgcccgtcc tagcagccgg gatcacaatg ctcctcacag accggaactt aaacaccact
ttttttgatc ct-gcggggn nnnnnnnnnn nnnnnnnnnn nnnnnnnn
>Bryconidae_Salminus_hilarii_1_1
nnnnnnnnnn nnnnnnnnnn nnnnnnnnnn nnnnnnnnnn nnnnnnnnnn nnnnnnnnnn
nnnnnnnnnn nnnnnnnnnn nttacttggg gatgaccaaa tttacaatgt gattgttact
gcacatgcgt ttgtgataat cttctttata gttatgccag tcatgatcgg gggctttggt
aattgactgg tgcccttaat aatcggagcc ccagatatag cttttcctcg catgaacaat
ataagctttt gacttctac- ccccgtcttt tcttctactc ctcgcttcct ctggggtaga
agcaggggct ggaacaggtt ggactgtgta cccccctctt gcaggaaaca tcgcccacgc
aggagcttct gttgatttaa ctatcttctc gctccacctt gctggtgttt cctcgattct
aggggccatc aactttatta ctacgattat taacatgaaa -cccccagct gcctctcagt
accagacacc tctattcgtc tgggcggtgt taattacagc gg-tcttgct gcttctttcc
ctgcccgtcc tggcagccgg gatcacaatg ctcctcacag accggaactt aaacnnnnnn
nnnnnnnnnn nnnnnnnnnn nnnnnnnnnn nnnnnnnnnn nnnnnnnn
>Callichthyidae_Corydoras_agassizii_1_1
nnnnnnnnnn nnnnnnnnnn nnnnnnnnnn nnnnnnnnnn nnnnnnnnnn nnnnnnnnnn
nnnnnnnnnn nnnnnnnnnn nnnnnnnnnn nnnnnnnaaa tttataatgt tatcgttacg
gcgcacgcct tcatcataat cttctttata gtaataccaa ttataattgg tggctttgga
aactgactag tacccctaat gattggagca ccagatatag catttccacg aataaacaat
ataagcttct gactacttc- ccccctcatt cctccttctc ctagcatcct caggagtaga
agcaggggca ggaacaggct gaaccgtata ccccccactt gcaggaaatc tcgcccatgc
aggagcttcc gttgatctaa caattttctc cctacatctc ggtggtgttt cctctatttt
aggagcaatc aacttcatta caacaatcat taacataaaa -ccccctgct atttcacaat
accaaacacc actattcgtg tgagcagtat taattacggc tg-tcctact tctcctgtcc
ctcccagtcc tagctgctgg aattaccata ctacttacag atcgtaacct aaacaccacc
ttcttnnnnn nnnnnnnnnn nnnnnnnnnn nnnnnnnnnn nnnnnnnn
>Callichthyidae_Corydoras_arcuatus_1_1
nnnnnnnnnn nnnnnnnnnn nnnnnnnnnn nnnnnnnnnn nnnnnnnnnn nnnnnnnnnn
nnnnnnnnnn nnnnnnnnnn nnnnnnnnnn nnnnnnnaaa tttacaatgt tatcgttacg
gcgcacgcct tcatcataat tttctttata gtaataccaa tcataattgg tggcttcggg
aactgacttg tccctctaat gatcggagca ccagatatgg catttccacg aataaataac
ataagcttct gacttcttc- caccttcatt ccttcttctc ctagcatcct caggagtaga
ggccggggca ggaactggtt gaactgttta tcccccgctt gcaggaaatc ttgctcacgc
gggagcctct gttgatttaa caattttttc cctgcatctc gctggtgttt cctctatttt
aggggcaatc aacttcatca caacaattat taacatgaaa -ccccctgcc atttcacaat
atcaaacacc cctattcgtg tgagcagtat tgattaccgc tg-tcttact cctcctatcc
ctcccagtcc tagccgccgg aattacaata ctacttacag atcgtaacct aaacaccacc
ttcttnnnnn nnnnnnnnnn nnnnnnnnnn nnnnnnnnnn nnnnnnnn
>Callichthyidae_Corydoras_arcuatus_2_1
nnnnnnnnnn nnnnnnnnnn nnnnnnnnnn nnnnnnnnnn nnnnnnnnnn nnnnnnnnnn
nnnnnnnnnn nnnnnnnnnn nnnnnnnnnn nnnnnnnaaa tttacaatgt tatcgttacg
gcgcacgcct tcatcataat tttctttata gtaataccaa tcataattgg tggcttcggg
aactgacttg tccctctgat gatcggaaca ccagatatgg catttccacg aataaataac
ataagcttct gacttcttc- caccttcatt ccttcttctc ctagcatcct caggagtaga
ggccggggca ggaactggtt gaactgttta tcccccgctt gcaggaaatc ttgctcacgc
gggagcctct gttgatttaa caattttttc cctgcatctc gctggtgttt cctctatttt
aggggcaatc aacttcatca caacaattat taacatgaaa -ccccctgcc atttcacaat
atcaaacacc cctattcgtg tgagcagtat tgattaccgc tg-tcttact cctcctatcc
ctcccagtcc tagccgccgg aattacaata ctacttacag atcgtaacct aaacaccacc
ttcttnnnnn nnnnnnnnnn nnnnnnnnnn nnnnnnnnnn nnnnnnnn
>Callichthyidae_Corydoras_arcuatus_3_1
nnnnnnnnnn nnnnnnnnnn nnnnnnnnnn nnnnnnnnnn nnnnnnnnnn nnnnnnnnnn
nnnnnnnnnn nnnnnnnnnn nnnnnnnnnn nnnnnnnaaa tttacaatgt tatcgttacg
gcgcacgcct tcatcataat tttctttata gtaataccaa tcataattgg tggcttcggg
aactgacttg tccctctaat gatcggagca ccagatatgg catttccacg aataaataac
ataagcttct gacttcttc- caccttcatt ccttcttctc ctagcatcct caggagtaga
ggccggggca ggaactggtt gaactgttta tcccccgctt gcaggaaatc ttgctcacgc
gggagcctct gttgatttaa caattttttc cctgcatctc gctggtgttt cctctatttt
aggagcaatc aacttcatca caacaattat taacatgaaa -ccccctgcc atttcacaat
atcaaacacc cctattcgtg tgagcagtat tgattaccgc tg-tcttact cctcctatcc
ctcccagtcc tagccgccgg aattacaata ctacttacag atcgtaacct aaacaccacc
ttcttnnnnn nnnnnnnnnn nnnnnnnnnn nnnnnnnnnn nnnnnnnn
>Callichthyidae_Corydoras_difluviatilis_1_1
tagtatttgg tgcctgagct gg-aatagtc ggaaccgcct taagcctact aattcgagca
gagctaaacc aacccggctc cctcctaggc gacgatcaaa tttacaacgt tatcgttacg
gcgcacgcct tcatcataat cttctttata gtaataccaa tcataatcgg tggctttgga
aactgactta tccccttaat gattggagca ccagacatag cattcccacg aataaataat
ataagctttt gactacttc- caccctcgtt cctccttctt ctagcatcct caggagtaga
agctggggca ggaacaggtt gaactgtgta tcccccactt gcaggaaatc ttgctcatgc
aggagcttct gttgatttaa caattttttc tctccatctc gccggtgttt cctctatttt
aggagcaatc aacttcatta caacgattat taatataaaa -ccccctgcc atttcacaat
accaaacacc cctgtttgtg tgagcagttt taatcaccgc tg-tcctact tctcctatcc
ctcccagtct tggccgctgg aattaccatg ttgcttacag atcgtaacct aaacaccact
ttctttgacc cc-gcaggag gaggagaccc catcctatac caacacct
>Callichthyidae_Corydoras_difluviatilis_2_1
tagtatttgg tgcctgagct gg-aatagtc ggaaccgcct taagcctact aattcgagca
gagctaaacc aacccggctc cctcctaggc gacgatcaaa tttacaacgt tatcgttacg
gcgcacgcct tcatcataat cttctttata gtaataccaa tcataatcgg tggctttgga
aactgactta tccccttaat gattggagca ccagacatag cattcccacg aataaataat
ataagctttt gactacttc- caccctcgtt cctccttctt ctagcatcct caggagtaga
agctggggca ggaacaggtt gaactgtgta tcccccactt gcaggaaatc ttgctcatgc
aggagcttct gttgatttaa caattttttc tctccatctc gccggtgttt cctctatttt
aggagcaatc aacttcatta caacgattat taatataaaa -ccccctgcc atttcacaat
accaaacacc cctgtttgtg tgagcagttt taatcaccgc tg-tcctact tctcctatcc
ctcccagtct tggccgctgg aattaccatg ttgcttacag atcgtaacct aaacaccact
ttctttgacc cc-gcaggag gaggagaccc catcctatac caacacct
>Callichthyidae_Corydoras_elegans_1_1
nnnnnnnnnn nnnnnnnnnn nnnnnnnnnn nnnnnnnnnn nnnnnnnnnn nnnnnnnnnn
nnnnnnnnnn nnnnnnnnnn nnnnnnnnnn nnnnnnnaaa tttataatgt tatcgttacg
gcacatgcct tcattataat cttctttata gtaatgccaa ttataattgg tggctttgga
aactgacttg tacccctaat gatcggagca ccagatatgg cattccctcg aataaataac
ataagcttct gactactcc- caccctcatt cctccttctc ctagcatcct ccggcgtaga
agcaggtgca ggaacagggt gaactgttta tccacccctt gcaggaaatc tagcccatgc
aggagcctct gtcgacttaa caattttctc acttcacctt gctggtgtat catctatttt
aggtgcaatc aattttatta caacaattat taatatgaaa -ccccctgca atttcacaat
atcaaacacc tctatttgta tgagcagttt taattaccgc cg-tccttct tctcctgtct
ctcccagttc tggccgccgg aattacaata ctacttacag accgtaatct aaatactacc
ttcttnnnnn nnnnnnnnnn nnnnnnnnnn nnnnnnnnnn nnnnnnnn
>Callichthyidae_Corydoras_elegans_2_1
nnnnnnnnnn nnnntgagct gg-tatagtc ggaaccgcct taagcctact aatccgagca
gagctaaatc aacccggctc cctcctaggc gacgatcaaa tttacaatgt catcgttacg
gcgcacgcct tcatcataat tttctttata gtaataccaa tcataattgg tggctttggg
aactgacttg tccccctaat aatcggggca ccagatatgg catttccacg aataaataac
ataagcttct gacttcttc- caccctcatt ccttcttctt ctagcatcct caggagtaga
agccggagca ggaactggtt gaaccgtcta tccaccgctt gcagggaatc ttgctcacgc
gggagcctct gttgatttaa caattttttc cctacatctc gctggtgttt cctctatttt
aggagcaatc aacttcatca caacaattat taacatgaaa -ccccctgcc atttcacaat
atcaaacacc cctattcgtg tgagcagtgt tgattaccgc cg-tcttact tctcctatcc
ctcccagttc tagccgccgg aattacaata ctacttacag atcgtaacct aaacaccacc
ttctttgacc cc-gcaggag gaggagaccc catcttatat caacactt
>Callichthyidae_Corydoras_elegans_3_1
nnnnnnnnnn nnnctgagct gg-tatagtc ggaaccgcct taagcctact aatccgagca
gagctaaatc aacccggctc cctcttaggc gacgatcaaa tttacaatgt tatcgttacg
gcgcacgcct tcatcataat cttctttata gtaatgccaa ttataatcgg tggctttgga
aactgactag tccccctaat gattggagca ccagatatag catttccacg aataaacaat
ataagcttct gactacttc- ccccttcatt cctccttctc ctagcatcct caggagtaga
agcgggagca ggaacaggct gaaccgtata ccccccactt gcaggaaatc ttgcccatgc
aggagcttcc gttgatctaa caattttttc cctccatctc gctggtgttt cctctatttt
aggagcaatc aacttcatta caacaatcat taatataaaa -cctcctgct atttcacagt
accaaacacc actattcgtg tgagcagtat taattaccgc tg-tcctact tctcctatcc
ctcccagtct tagctgctgg aattaccatg ctacttacag atcgtaacct aaacactacc
ttctttgacc ct-gcaggag gaggagatcc tatcctatac caacactt
>Callichthyidae_Corydoras_flaveolus_1_1
tagtatttgg tgcctgagct gg-aatagta ggaaccgccc taagcctgct aattcgagca
gagctaaatc aacccggctc tctcttaggc gacgatcaaa tttataatgt tatcgtcacg
gcgcacgcct tcgtcataat cttctttata gtaataccaa ttatgattgg cggctttggc
aactgactta tccccctaat aatcggagca ccagacatag cattcccacg aataaataat
ataagcttct gactacttc- cgccctcgtt cctcctactt ctcgcatcct caggagtaga
agcaggggca ggaacaggct gaactgttta tccaccactt gcaagcaatc ttgcccacgc
aggggcctct gttgatttaa caattttttc tcttcacctc gctggtgtct catctattct
aggggcaatc aatttcatca caacaattat taacatgaaa -ccccctgca atttcacaat
atcaaacacc actattcgta tgggcagtac taattactgc tg-ttctact cctcctatct
cttccggtgc tggctgctgg aattactata ttacttacgg accgcaacct aaataccacc
ttcttcgacc cc-gcggggg gaggagatcc tatcctctac caacactt
>Callichthyidae_Corydoras_flaveolus_2_1
tagtatttgg tgcctgagct gg-aatagta ggaaccgccc taagcctgct aattcgagca
gagctaaatc aacccggctc tctcttaggc gacgatcaaa tttataatgt tatcgtcacg
gcgcacgcct tcgtcataat cttctttata gtaataccaa ttatgattgg cggctttggc
aactgactta tccccctaat aatcggagca ccagacatag cattcccacg aataaataat
ataagcttct gactacttc- cgccctcgtt cctcctactt ctcgcatcct caggagtaga
agcaggggca ggaacaggct gaactgttta tccaccactt gcaagcaatc ttgcccacgc
aggggcctct gttgatttaa caattttttc tcttcacctc gctggtgtct catctattct
aggggcaatc aatttcatca caacaattat taacatgaaa -ccccctgca atttcacaat
atcaaacacc actattcgta tgggcagtac taattactgc tg-ttctact cctcctatct
cttccggtgc tggctgctgg aattactata ttacttacgg accgcaacct aaataccacc
ttcttcgacc cc-gcggggg gaggagatcc tatcctctac caacactt
>Callichthyidae_Corydoras_flaveolus_3_1
tagtatttgg tgcctgagct gg-aatagta ggaaccgccc taagcctgct aattcgagca
gagctaaatc aacccggctc tctcttaggc gacgatcaaa tttataatgt tatcgtcacg
gcgcatgcct tcgtcataat cttctttata gtaataccaa ttatgattgg cggctttggc
aactgactta tccccctaat aatcggagca ccagacatag cattcccacg aataaataat
ataagcttct gactacttc- cgccctcgtt cctcctactt ctcgcatcct caggagtaga
agcaggggca ggaacaggct gaactgttta tccaccactt gcaagcaatc ttgcccacgc
aggggcctct gttgatttaa caattttttc tcttcacctc gctggtgtct catctattct
aggggcaatc aatttcatca caacaattat taacatgaaa -ccccctgca atttcacaat
atcaaacacc actattcgta tgagcagtac taattactgc tg-ttctact cctcctatct
cttccggtgc tggctgctgg aattactata ttacttacgg accgcaacct aaataccacc
ttcttcgacc cc-gcggggg gaggagatcc tatcctctac caacactt
>Callichthyidae_Corydoras_fowleri_2_1
nnnnnnnnnn nnnnnnnnnn nnnnnnnnnn nnnnnnnnnn nnnnnnnnnn nnnnnnnnnn
nnnnnnnnnn nnnnnnnnnn nnnnnnnnnn nnnnnnnaaa tttataatgt tatcgtcacg
gcgcatgcct ttatcataat cttctttata gtaataccag ttataattgg tggcttcgga
aattgactta ttcccctaat aattggagca ccagacatag cattcccacg aataaacaat
ataagcttct gactgcttc- caccatcttt cctattgcta ttagcctcct caggagtaga
agctggagca gggacaggct gaacagtata tccccccctt gctgggaacc ttgcacacgc
gggagcctca gttgacctaa ccatcttttc tctacacctc gctggtgtat cttccatctt
gggtgcaatc aactttatta ccacaattat taatatgaaa -cccccagca atttcacaat
atcaaacgcc cctgttcgta tgggcagtcc taattacagc tg-tcctact tctcctttcc
ctcccagtcc tagctgctgg aattacaata ctgcttaccg atcgtaactt aaacaccact
ttcttnnnnn nnnnnnnnnn nnnnnnnnnn nnnnnnnnnn nnnnnnnn
>Callichthyidae_Corydoras_garbei_1_1
tagtatttgg tgcctgagct gg-tatagta gggaccgcct taagcctact aattcgagca
gagctaaatc aacccggctc cctcctaggc gacgatcaaa tttacaatgt catcgttacg
gcgcatgcct tcatcataat tttctttata gtaatgccaa tcataatcgg cggctttgga
aactgactta tccccttaat aattggcgca ccagatatag catttccacg aataaataat
ataagcttct gactacttc- caccctcatt cctccttctt ctagcatcct caggagtaga
agcaggagca ggaacaggct gaactgtata cccccccctt gcaggaaacc ttgcccatgc
aggagcttct gttgatttaa caattttttc cctccacctt gccggtgttt cctctatttt
aggcgcaatc aacttcatta caacaattat taatataaaa -ccccctgcc atttcacaat
accaaacacc cctatttgtg tgagctgtat taattaccgc tg-tcctact tctcctatct
ctgccagttt tagccgccgg aatcaccata ttactcacag atcgcaatct aaacaccacc
ttctttgacc ct-gcagggg gaggggaccc catcctgtac caacactt
>Callichthyidae_Corydoras_julii_1_1
tagtatttgg tgcctgagct gg-tatagtc ggaaccgcct taagcctact aatccgagca
gagctaaatc aacccggctc cctcctaggc gacgatcaaa tttacaatgt catcgttacg
gcgcacgcct tcatcataat tttctttata gtaataccaa tcataattgg tggctttggg
aactgacttg tccccctgat aatcggagca ccagatatag catttccacg aataaataac
ataagcttct gacttcttc- caccctcgtt ccttcttctt ctagcgtcct cgggggtaga
agccggagca ggaactggtt gaactgtcta tccaccgctt gcagggaatc ttgctcacgc
gggggcctct gttgatttaa caattttttc cctacatctc gctggtgttt cctctatttt
aggggcaatc aacttcatca caacaattat taacatgaaa -ccccctgcc atttcacaat
atcaaacacc cctatttgtg tgagcagtat tgattaccgc cg-tcttact cctcctatcc
ctcccagtcc tagccgccgg aattacaata ctacttacag atcgtaactt aaacaccacc
ttctttgacc ct-gcaggag gaggagaccc catcttatat caacactt
>Callichthyidae_Corydoras_julii_2_1
tagtatttgg tgcctgagct gg-tatagtc ggaaccgcct taagcctact aatccgagca
gagctaaatc aacccggctc cctcctaggc gacgatcaaa tttacaatgt catcgttacg
gcgcacgcct tcatcataat tttctttata gtaataccaa tcataattgg tggctttggg
aactgacttg tccccctgat aatcggagca ccagatatag catttccacg aataaataac
ataagcttct gacttcttc- caccctcgtt ccttcttctt ctagcgtcct cgggggtaga
agccggagca ggaactggtt gaactgtcta tccaccgctt gcagggaatc ttgctcacgc
gggggcctct gttgatttaa caattttttc cctacatctc gctggtgttt cctctatttt
[truncated: 2,219,186 more chars]
