# Supplementary material for: Time-calibrated phylogeny of neotropical freshwater fishes
Source: Front Bioinform. 2024 Dec 6;4:1433995. doi: 10.3389/fbinf.2024.1433995 (PMC11659281; doi:10.3389/fbinf.2024.1433995)
Supplement: Supplementary file 1 [file DataSheet1.zip › Supplementary Material/aln/alignment_CYTB.fasta]

>Cichlidae_Cichla_temensis_1_1
cactagtaga tctccctgct ccctctaaca tttccatctg atgaaacttc ggctccttac
ttggactctg cctcattgcc cagatcctaa caggcctctt cctagcaata cactacacat
cagatattgc cacagccttt tcatccgtca cccacatttg ccgagatgta aactatggct
gacttatccg aaacatgcac gctaacggcg catccttctt tttcatctgc atctacctcc
acatcggacg aggactctac tatggctcat acctctacaa agaaacatga aacatcggag
tcattcttct cctactagtc ataataactg cattcgtagg ctacgttctc ccctgaggtc
aaatatcatt ctgaggtgcc accgtcatca ctaaccttct ctccgcaatc ccctacattg
gcaactccct cgtccaatga atctgaggag gcttctcagt agacaacgcc accctaaccc
gattcttcgc attccacttc ctcttcccat tcatcatcgc agctataaca ataattcacc
tcattttcct ccacgaaacc ggatcaacca accccacagg actcaactca gatgccgata
aaatctcatt ccacccctac ttctcctaca nnnnnnnnnn nnnnnnnnnn nnnnnnnnnn
nnnnnnnnnn nnnnnnnnnn nnnnnnnnnn nnnnnnnnnn nnnnnnnnnn nnnnnnnnnn
nnnnnnnnnn nnnnnnnnnn nnnnnnnnnn nnnnnnnnnn nnnnnnnnnn nnnnnnnnnn
nnnnnnnnnn nnnnnnnnnn nnnnnnnnnn nnnnnnnnnn nnnnnnnnnn nnnnnnnnnn
nnnnnnnnnn nnnnnnnnnn nnnnnnnnnn nnnnnnnnnn nnnnnnnnnn nnnnnnnnnn
nnnnnnnnnn nnnnnnnnnn nnnnnnnnnn nnnnnnnnnn nnnnnnnnnn nnnnnnnnnn
nnnnnnnnnn nnnnnnnnnn nnnnnnnnnn nnnnnnnnnn nnnnnnnnnn nnnnnnnnnn
nnnnnnnnnn nnnnnnnnnn nnnnnnnnnn nnnnnnnnnn nnnnnnnnnn nnn
>Cichlidae_Andinoacara_rivulatus_1_1
nnnnnnnnnn nnnnnnnnnn nnnnnnnnnn tctcagtctg atgaaatttt ggttcactac
taggtctctg ccttattatc caaatcctaa ccgggttatt tctcgcaata cactacacct
ccgatatcac cacagcattc tcatccgttg cccacatttg tcgggacgta aattacggct
gactcatccg aaatatacat gccaacggtg catctttttt ctttatttgt atttatctcc
acattggccg aggactttac tacggctctt atctctacaa agagacatga aacgtcgggg
ttgttctctt cctattagtt ataataaccg ccttcgttgg ttacgttctc ccgtgaggtc
agatatcttt ctgaggggcc acggtaatta ccaaccttct ctccgcaatt ccctacatcg
gcaattcttt agttcaatgg ctatgagggg ggttttcagt agataatgct actcttactc
gtttctttgc cttccatttt cttcttcctt tcattattgc agccataacc ataattcatc
taattttcct acacgagaca gggtctacta atcctattgg tctcaactca gacgcagaaa
aaatctcatt ccacccctac ttctcctata aagacctgct aggttttgca attcttctct
tagccctagt agtc-cttgc acttttctca cctaatctcc taggagaccc agacaacttt
accccagcaa accctctagt tacccctcca catatcaaac ctgaatgata ctttctattt
gcctacgcca tccttcgatc tattccaaac aaattagggg gagtccttgc cctccttttc
tcgattctta tccttatact agttccaatc ctccacacct ctaaactacg agcccttact
tttcgaccac ttacacaatt tttattttga cttctcatcg cgaacgtaat gatcttgacc
tgaattggag gcatgcccgt cgaacacccn nnnnnnnnnn nnnnnnnnnn nnnnnnnnnn
nnnnnnnnnn nnnnnnnnnn nnnnnnnnnn nnnnnnnnnn nnnnnnnnnn nnn
>Cichlidae_Rocio_octofasciata_1_1
cactaattga cctccccgcc ccctcaaata tctctgtttg atgaaatttt ggttccctgc
tgggactctg ccttgccgcc cagattttaa caggcctatt tctcgcaata cattatactt
ccgacatcgc aacagccttt tcatccgttg cccacatctg tcgagatgta aactatggct
gactcatccg caacatacac gccaacggcg catccttctt cttcatctgt atttatcttc
acattggccg aggactctac tacggctctt acctttataa agaaacttga aatgtcggag
ttgtcctcct cctcctgact ataataaccg ctttcgtagg ctacgtcctt ccatgaggac
aaatatcctt ctgaggagcc accgtcatca ccaacctcct ctccgcagtc ccctacatcg
gcaactccct cgtccaatga ctgtgaggcg gtttctcagt agataatgcc accctcaccc
gattctttgc cttccacttc ctcctcccat tcattattgc agcaataacg ataattcatc
taattttcct tcacgaaacc ggatccacaa acccagcagg tttaaactcc gacacagaca
aaatttcatt ccacccctat ttttcctaca aagacctcct aggttttgca attctgctca
ttgctcttat tgcc-ctcgc cctcttttct cctaacctct taggagaccc agacaatttc
acccccgcaa accccctagt caccccacca cacattaaac cagaatgata tttcctattt
gcttatgcca tcctccgatc aattccaaat aaactaggag gggtcctcgc actcctcttc
tcaattctca tcctcatact cgtcccaatc ctccacacct caaaactccg agccctcact
ttccgaccaa tcacccaact cttattctga ctcctcgttg cagacgtcat cattttaacc
tgaatcggag gaatgcccgt cgaacatcca ttcgtcatca tcggccaaat tgcatccttc
ctctatttct ttattttcct tattcttcta cccgccgccg gactggcaga aaa
>Cichlidae_Satanoperca_jurupari_1_1
cactaattga tcttcccgca ccctccaata tctctatttg atgaaacttt ggctctcttc
taggactctg cctaattgct caaatcctaa caggcctctt ccttgcaata cactacacct
cagacatcgc cacagccttc tcatccgttg ctcacatttg ccgagatgtt aactacggct
gacttatccg aaacatacac gccaacggag catctttttt ctttatctgt atctatctac
atattgggcg aggcctctac tacggttcct acctttataa agaaacatga aacatcggag
tagtccttct tcttttagtt ataataacag cattcgtagg ctacgtcctt ccatgaggac
aaatatcatt ctgaggagct actgtcatca ccaaccttct ttccgcaatt ccatacatcg
gaaactcact agttcaatga atctgaggag gcttctcagt tgacaatgct accttaaccc
gattctttgc tttccatttc ttatttccct ttatcattgc agctataacc ataattcacc
taattttcct tcacgaaacc ggatcaacaa acccagcagg actaaattcc gacaccgaca
aaatttcctt tcnnnnttac ttctcctaca aagacctcct aggctttgta gtactactta
ttgctctcat cgcc-ctagc cctcttnnnc cctaacctcc ttggagaccc agacaacttc
acccctgcaa accccctggt tactcctcct cacatcaaac ccgaatggta cttcctattt
gcatatgcta tccttcgatc cattcctaac aaactaggag gtgtactcgc cctcctcttt
tcaatcctaa tcctaatact tgttccaatt cttcacacat ctaaacaacg agctctcact
ttccgaccat ttacacaact cctattctga ctcttagtta cagacgtagc aatccttacc
tgaattggtg gaatacccgt cgaacaccca tttattatca tcggccaaat cgcttccctc
ctctacttct ctattttcct tatccttcta cccaccaccg gatgagtaga aaa
>Cichlidae_Uaru_amphiacanthoides_1_1
cactagttga tctccctgcc ccctctaata tctctgtctg atgaaatttt ggctctttac
taggactctg tctcgccgcc caaattttta caggcctatt tttagcaata cactacacct
cagacatcac gacagcattt tcatccgtcg cccacatctg ccgagatgta aactatggct
gattgattcg taacatacat gccaacggcg catccttctt ctttatctgc atctacctcc
acatcggtcg aggcctctac tacggttctt acctttacaa agaaacatga aacatcggag
ttgtcctcct cctcttaacc ataataactg cattcgtagg atangtcctt ccatgaggac
aaatatcctt ctgaggggcc accgtcatca ccaaccttct ttccgcaatc ccgtacattg
gcaactccct agtccaatga ctctgaggcg gtttctcagt agataatgca accctcaccc
gattctttgc ttttcacttc ctcctaccat ttattattgc agccataaca ataattcacc
taattttcct ccacgaaact ggatcaacaa acccagcagg cctaaactca gacacagaca
aaatctcatt ccacccctat ttctcctaca aggacctgct aggcttcgca atcctactca
tcgcccttat tgcc-ctagc cctcttctct cctaacctgc taggagaccc agacaacttc
acccccgcaa atcctctagt aactccccca cacattaaac cagaatgata tttcttattt
gcatacgcca tcctccgatc aattcccaat aaactaggag gagtccttgc actcctcttc
tccattctta tccttatact tattccaatt ctccacacat caaaactccg agccctcacc
ttccgacccc tgacccaatt tttattctga ctcctggtcg cagacgtagc cattttaacc
tgaatcggag gaatgcccgt cgaacaccca tttatcatca ttggccaaat cgcatcctta
ctttacttct ttattttcct cattttactg cccatttccg ggctagtaga aaa
>Cichlidae_Cleithracara_maronii_1_1
ccctagttga cctccctgcc ccttccaaca tctccatttg atgaaatttt ggctctctcc
taggactctg tctcattgcc caaattttaa caggcctatt cctagccata cactacacct
ctgacatcgc aacagctttc tcgtccatcg cccacatctg ccgagatgta aactacggct
gattaattcg aaatttacac gccaatggcg catccttttt cttcatctgc atctatctcc
acattggacg aggactttac tacggctcct atttatataa agaaacatga aacgttggag
tagtccttct tcttttagtt ataataactg cattcgtcgg ttacgtcctt ccatgagggc
aaatatcctt ttgaggcgcc actgtcatca ctaacctgct atccgctatt ccctatattg
gaaactccct agtccaatgg ttgtgagggg gcttctccgt agataacgca actttaaccc
gattctttgc cttccacttc ctcctcccct tcatcttcgc agctataaca ataattcacc
ttatttttct ccacgaaaca ggatcaacaa accccatagg cctaaactca gacgctgaaa
aaatctcatt ccacccttat ttctcctata aagatctaat aggctttgca attttactaa
tagccctaat tgcc-ctcgc actcttctca ccaaacctgc taggcgaccc agataacttc
atccccgcaa accccttagt tactccccca cacatcaagc ctgaatgata cttcctattt
gcctacgcca tcctccgatc aattcccaat aaactaggtg gtgttctcgc acttcccttt
tccatcctta tccttatgct cgttccaatc ctccatacct ctaaactgcg agccttaact
tttcgaccat ttacacaagc cctattttga ctcctagttg cagacgtagc gatcctaacc
tgaatcggag gaatacctgt cgaacacccc ttcattatca tcggccaaat cgcatctatt
ctttacttca ccatcttcct ccttctcctg cccgctgttg ggctggcaga aaa
>Cichlidae_Heros_efasciatus_1_1
cactagttga tcttcctgcc ccctccaaca tctctgtctg atgaaatttc ggctctttac
tagggctctg tctcgctgcc caaattctta caggtttatt tctagcaata cactacactt
ccgacatcgc aacagcattt tcatccgtcg cccacatctg tcgagatgta aactacggct
gattaattcg caatatacac gccaacggcg catccttctt ctttatctgt atttaccttc
acatcggccg aggactttac tacggctctt acctttacaa agaaacatga aacattggtg
tcatcctcct cctcctagtt ataataactg cattcgtagg ttatgttctt ccatgaggac
aaatatcctt ctgaggagct accgtcatca ctaaccttct ctccgcaatc ccctatatcg
gcaactccct agtccaatga ctttgaggcg gcttctcagt agacaatgca acccttaccc
gattctttgc cttccacttt ctcttaccat tcattattgc agcaataaca ataattcatc
taatttttct ccacgaaacc ggatcaacta acccagcagg tttaaattca gacacagaca
aaatctcctt tcacccctat ttttcataca aagacctact aggctttgsa gtcctactta
ttgccctaat tgct-ctggc cctcttctct cctaacctgc taggagaccc ggataacttc
acccctgcaa accccctagt cactccccca catattaaac cagagtggta cttcttattt
gcttacgcca ttctccgatc aattcctaac aaactaggag gagtccttgc acttcttttt
tctatcctca tcctcatact tgttccaact ctccacacat caaaactccg agccctcacc
ttccgaccaa ttactcaatt cttattctga ctcctggtcg cagacgtagc catcttaacc
tgaatcggag gaatgcccgt cgaacacccc tttattatca ttggccaaat cgcatccttc
ctctacttct ttattttcct aattttactg cccattactg gactaacaga aaa
>Cichlidae_Trichromis_salvini_1_1
cactagtcga ccttcccgca ccctcaaaca tctccatctg atgaaacttc ggctccctac
tgggactctg tctcgctgcc caaattttaa caggcctatt tctcgcaatg cactacacct
ccgacattgc aacagccttt tcatctgttg cccacatttg ccgagacgta aactatggct
gactaatccg caacatgcac gccaacggcg catccttctt cttcatttgt atttaccttc
acatcggccg aggactgtat tatggctctt acctttacaa agaaacatga aacgttggag
taatccttct ccttttaaca ataataacag cctttgtagg atacgtcctc ccatgaggac
aaatatcctt ctgaggcgcc accgtcatca ccaacctcct ctctgcaatt ccttacattg
gcaactcttt agtccaatga ctttgagggg gcttttcagt agacaacgcc acccttaccc
gattctttgc tttccacttc ctcctcccat tcgttatcgc agccataaca ataatccacc
taatcttcct tcacgaaact ggctccacaa acccagcagg cctaaactcc gacacggaca
aaatttcatt ccacccctat ttttcttata aagatctcct aggctttgca atcctactta
ttgccctaat cacc-ctagc ccttttttct cccaacctct taggggaccc agacaacttc
acccccgcaa accccttagt tacaccccca cacatcaaac cagaatggta cttcctattt
gcctacgcca tcctacgatc aatccccaac aaactaggag gggtccttgc actccttttc
tccatcttaa tcctcatgct cgttccaatc ctccacacct caaaactccg agcccttacc
ttccgaccac ttacccaagc cctcttctga ctcttagttg cagacgtcat tattttaact
tgaatcgggg gcatacccgt tgaacacccc ttcatcatca tcggccaagt cgcatcattc
ctctatttct ttattttcct tattttacta cccactgccg gactagcaga aaa
>Cichlidae_Hypselecara_temporalis_1_1
cactaattga cctccccgca ccctcaaaca tctctgtctg atgaaacttt ggctccctcc
taggactctg cctcgccgcc caaattttaa caggcctttt cctcgcaata cactacacct
ccgacatcgc aacagccttc tcatctgtcg cccacatctg tcgagatgta aactatggct
gactgattcg agacatacac gccaacggtg catccttctt ctttatctgc atctacctcc
acattggccg aggactttac tacggctcct acctctacaa agaaacatga aacgttgggg
ttattctcct ccttctagta ataataactg catttgtagg ctatgttctc ccatgaggac
agatgtcctt ctgaggggct accgtcatca ccaaccttct ttccgccatc ccctatattg
gcaactcctt agttcaatga ctttgggggg gcttctcagt agacaatgca accctaaccc
gattttttgc cttccacttc cttctcccct tcatcattgc agccataacg ataattcacc
ttatttttct ccatgaaact gggtctacta acccagcagg actaaactca gacacagaca
aaatttcctt ccacccctat ttttcctaca aagaccttct aggttttgca attctactca
ttgccttaat tgcc-ctagc tctcttttct ccaaaccttt taggtgatcc agacaacctt
acccctgcaa accccttagt gactccccct catatcaagc cagaatgata cttcctattt
gcctacgcta tccttcgttc aatccccaac aaactaggtg gggttcttgc actccttttc
tctattctta tcctcatgct cgtcccagtt ctccacacat ctaagctccg agcccttacc
tttcgcccgc tcactcaatt cttgttctga ctcctaatcg cagacgtagc cattcttacc
tgaatcggag gaatgcccgt cgaacacccc ttcattatta ttggccaagt tgcatccttc
ctttacttct ttatttttct cattttactg cccactgccg gactagcaga aaa
>Cichlidae_Mesonauta_festivus_1_1
cactagttga tcttcctgca ccttccaaca tctctgtctg atgaaatttt ggctctttac
tgggactctg ccttgccgcc caaatcttaa caggcctatt tctcgcaata cactacacct
ccgatatcgc aacagcattt tcatctgtcg cccacatctg ccgagatgta aattatggct
gattaatccg caacatgcac gctaatggtg catctttctt ctttatctgt atctacctgc
acattggacg agggttatat tacggctctt acctttataa agaaacatga aacgtcggag
tagttcttct tctcttagtt ataataaccg cattcgtagg ctatgtcctt ccatgaggac
aaatatcctt ctgaggggcc accgttatta ccaaccttct ctccgcagtc ccttatattg
gaaattctct cgtccaatga ctctgaggcg gtttctcagt agataatgca actctcaccc
gattctttgc cttccacttc ctcttaccat tcatcattgc agccataaca ataattcacc
taatcttcct ccacgaaacc gggtcaacaa acccagccgg cttaacttct gacacagaca
aaatctcctt ccacccatac ttctcctaca aagacctcct aggctttgcg atcctactta
ttgcactaat cgcc-ctagc ccttttttcc ccaaacctct taggagatcc agataacttc
acccctgcaa accccctagt tactccccca cacatcaaac cagaatgata tttcctattt
gcttacgcca tcctccgatc catccctaat aaactgggag gagtccttgc actccttttt
tccatcctta tccttatact cgttccaatc ctccacacct caaaactccg agccctcacc
ttccgacccc ttgcccaatt tctattctga cttctagtcg cagacgtagc tattttaacc
tgaatcggag gaatgcccgt tgaacacccc tttattatca ttggccaaat cgcatccttc
ctctacttct ttatcttcct cattctagtg cccttcgccg gactagcaga aaa
>Cichlidae_Mesonauta_insignis_1_1
cactagttga tcttcctgca ccttccaaca tctctgtctg atgaaatttt ggctctttac
tgggactctg ccttgccgcc caaatcttaa caggcctatt tctcgcaata cactacacct
ccgatatcgc aacagcattt tcatccgtcg cccacatctg ccgagatgta aattatggct
gattaattcg caacatgcac gctaatggtg catctttctt ctttatctgt atctacctgc
acattggacg agggctatat tacggctctt acctttacaa agaaacatga aacgtcggag
ttgtcctcct cctcttaaca ataataactg cattcgtagg ttatgtcctt ccatgaggac
aaatatcctt ctgaggggcc accgttatta ccaaccttct ctccgcaatc ccctatattg
gaaattctct cgtccaatga ctctgaggcg gtttctcagt agataatgca actctcaccc
gattctttgc cttccacttc ctcttaccat ttatcattgc agccataaca ataattcacc
taatcttcct ccacgaaacc gggtcaacaa acccagccgg ccttaactct gacacagaca
aaatctcctt ccacccatac ttctcctaca aagacctcct aggctttgca atcctactta
ttgcactaat cgcc-ctagc ccttttttcc ccaaacctct taggagaccc agataacttc
acccctgcaa accccctagt tactccccca cacatcaaac cagaatgata tttcctattt
gcttacgcta tcctccgatc catccctaat aagctgggag gagtccttgc actcctcttt
tccatcctta tccttatact cgttccaatc ctccacacct caaaactccg agccctcacc
ttccgacccc ttgcccaatt tctattctga cttctagtcg cagacgtagc tattctaacc
tggatcgggg gcatacctgt tgaacanccc ttcatcatca tcggccaaat cgcatccttc
ctctacttct ttatcttcct cattctagtg cccttcgccg gactagcaga aaa
>Cichlidae_Amphilophus_citrinellus_1_1
nnnnnnnnga tctccccgca ccctcaaaca tctctgtctg atgaaacttc ggctccctac
tagggctctg tctcgccgcc caaattttaa caggcctttt ccttgcaata cactacactt
ccgatatcgc aacagccttt tcatccgtcg cccacatctg ccgagatgta aactatggct
gactaatccg taatatacac gccaacggcg catccttttt ctttatttgc atctaccttc
acattggccg aggactatac tacggctcct acctttataa agaaacatga aatgtaggag
ttgttctcct cctcctaacc ataataactg cctttgtagg ttatgtcctt ccatgaggac
aaatatcctt ctgaggagct accgttatta ccaaccttct ctccgcaatt ccttacattg
gcaattctct agtccaatga ctttgaggcg gtttctcagt agataatgcc accctcaccc
gattctttgc cttccacttc ctcctccctt tcatcatcgc agccataaca ataattcatc
taattttcct ccacgaaacc ggctccacaa acccagcagg cctaaactcc gacacagaca
aaatctcatt ccacccctat ttctcttata aagatctctt aggctttgca attctactaa
tctctctgat cgct-ttagc cctcttctct cccaaccttt taggagaccc agacaacttc
acccccgcaa accccctagt cactccccca cacattaagc cagagtgata cttcttattt
gcttacgcca tcctccgatc aattcctaac aaactaggag gcgtcctcgc gcttctcttc
tccattctaa ttcttatact agttcctatt ctccacacct ccaaactccg agccctcacc
ttccgacccc ttactcaatt cttattttga cttctagttg cagacgtcat tattttaacc
tgaattggag gaatgcccgt tgaacaccca ttcattatca ttggccaaat cgcatctttc
ctctatttct tcctcttcct tattttactg ccagtcgccg gcttagcaga aaa
>Cichlidae_Andinoacara_pulcher_1_1
nnnnnnnnnn nnnnnnnnnn nnnnnnnnnn tctctgtttg atgaaacttt gggtctctct
taggcctctg ccttattatc caaatcctaa caggactatt tctcgcaata cactacacct
ctgatatcac catagcattc tcatccgttg ctcacatttg tcgagacgta aattacggct
gactcatccg aaacatacat gccaacggcg catccttttt ctttatctgc atttaccttc
acatcggccg aggactttat tacggttcat acctctataa agaaacatga aacgtcggag
tcatcctttt tctgctagta ataataactg cctttgtcgg ctatgtcctc ccatgaggtc
aaatatcatt ctgaggagct acagtaatta ccaatcttct ttccgcagtt ccttacattg
gcaactccct ggttcagtga ctatggggcg gcttctcagt tgataacgcc acccttactc
gattctttgc cttccatttt cttctcccct tcatcattgc agctataaca ataattcacc
taatttttct gcacgaaaca ggatctacta accccgtagg tctaaactca gatgcagaaa
aaatctcatt ccacccctac ttttcttaca aagatttatt aggttttgca attcttcttc
tagccctagt aatc-cttgc acttttctcc cctaatctcc taggagaccc agacaacttc
acccctgcta atcccctagt tactccccca catatcaagc ctgaatgata cttcctattt
gcctacgcca ttcttcgatc aattcccaat aaattaggag gagttcttgc ccttctcttc
tctatcctca tcctcatgct cgtcccaatt ctccacactt ctaaactccg agccctcacc
ttccgaccac taacacaact cttattctga cttctaattg cagacgtact aatcttaacc
tgaatcggag gaataccagt tgaacacccn nnnnnnnnnn nnnnnnnnnn nnnnnnnnnn
nnnnnnnnnn nnnnnnnnnn nnnnnnnnnn nnnnnnnnnn nnnnnnnnnn nnn
>Cichlidae_Hoplarchus_psittacus_1_1
cactaattga tctccctgca ccctccaaca tctctgtttg atgaaacttc ggctcccttc
taggactttg tcttgccgcc caaatcctaa caggcctatt cctcgcaata cactacacct
ccgacatcgc aacagccttc tcatccgtcg cccacatttg ccgagacgtg aactacgggt
gactaattcg taacatacac gccaacggtg cctccttctt ttttatttgt atctacctcc
acattggacg ggggctctac tacggctctt acctctataa agagacatga aacgttggcg
tagttcttct tctcttagtt ataataaccg cattcgtagg ctatgtcctt ccatgagggc
aaatgtcctt ctgaggggct accgtcatca ccaaccttct ttccgcaatc ccttacattg
gcaattccct agtccaatga ctctgaggcg gcttctcagt agataacgca accctcactc
gattctttgc tttccacttc ctcctcccgt tcatcatcgc agccataaca atgattcacc
taattttcct ccacgagacc ggatctacca acccagcagg cctaaactca gacacagata
aaatctcatt tcacccctat ttctcttaca angacctcct aggcttcaca gtcctactca
ttgctctaat tgca-ctagc cctcttctcc ccgaacctcc taggcgaccc cgacaacttc
acccctgcaa accccctagt cactcctccc cacatcaaac cagaatgata cttcttattt
gcctacgcca tccttcgatc aatcccaaac aaactaggag gagttcttgc actcctcttc
tccattcttg tcctcatact cgttccaatc ctccacacct ccaaactccg agccctcacc
tttcgacccc tcgcccagct cctcttttga ctcctactcg caaacgtagc aatttnaacc
tgaatcggag gaatgcccgt tgaacacccc tttattatta ttggtcaaat cgcatccttc
ctctacttcc ttatcttcct catcctcctg cccattgctg ggctagcaga aaa
>Cichlidae_Mesonauta_egregius_1_1
cactaattga ccttcctgca ccttccaaca tctctgtctg atgaaatttt ggctctttac
tgggactctg cctcgccgcc caaatcttaa caggcctatt tctcgcaata cactacacct
ccgacatcgc aacagcattc tcatccgtcg cccacatctg ccgagatgta aactatggct
gactaattcg caacatgcac gctaatggtg catctttctt ctttatctgc atctacctac
acattggacg agggctatat tacggctctt acctttataa agaaacatga aacgtcgggg
tagtccttct tctcttagtt ataataactg cattcgtagg ctatgtcctc ccatgaggac
aaatatcctt ctgaggggcc accgtcatta ccaaccttct ctccgcaatc ccctatattg
gaaactctct cgtccaatga ctctgaggcg gcttctcagt agacaatgca actctcaccc
gattctttgc cttccacttc ctcttaccat tcattattgc agccataaca ataattcacc
taatcttcct ccacgaaaca ggatcaacaa acccagccgg ccttaactct gacgcagaca
aaatctcctt ccacccatac ttctcctaca aagacctcct aggctttgca atactactta
ttgccctaat cgcc-ctagc ccttttctcc ccaaacctct taggagaccc agacaacttc
acccccgcaa accccttagt cactcctcca cacatcaaac cagaatggta cttcctattt
gcttacgcta tcctccggtc cattcctaat aaactgggag gagtccttgc actcctcttt
tccatcctta tccttatact cgtcccaatc ctccacacct caaaactccg agccctcacc
ttccgacccc tcgcccaatt cttattctga cttctagtgg cagatgtagc tattttaacc
tgaatcggag gaatacccgt tgagcacccc tttattatca ttggccaaat cgcatccttc
ctttacttct ttattttcct cattctagtg cccttcgccg gcctagcaga aaa
>Cichlidae_Mikrogeophagus_ramirezi_1_1
ccctaattga cctccccgca ccctctaaca tttccgtttg atgaaacttt ggctccctac
taggactctg cttagccgcc caaattctta caggcttatt tcttgcaata cattacacct
ctgacatcgc cacagccttt tcatcagttg cccacatttg ccgagacgta aactacggct
gactcatccg aaacatacac gccaacggcg catccttctt cttcatctgt atttatcttc
atatcggacg aggcctttac tacggctcct acctctacaa agaaacatga aacattggag
ttattctcct tctcctcgtg ataataactg cattcgtagg gtatgtcctg ccatgaggac
aaatatcatt ctgaggggct accgtcatca ccaacctcct ttctgcagta ccatacattg
gtaactctct tgtacaatga atctgagggg gcttctcagt ggacaacgcc accctaactc
gatttttcgc cttccacttt ctcttcccct tcgtcattgc agccataact ataattcacc
ttatttttct acatgaaacc ggctcaacta acccaacggg actaaactca gacgcggata
aaatctcttt ccatccgtac ttctcttata aagacctctt aggtttcgcc attctcctta
ttgctttaat cacc-ctagc cctcttcctc cccaatctcc tgggcgaccc agacaacttc
acccccgcca accccctagt tacaccccca catattaaac ccgaatggta cttcctattt
gcctacgcta ttcttcgatc aatcccaaat aagcttggag gggtcatcgc cctgctctcc
tcaatcctca tcttaatgct cgtcccaatc ctacacacct ctaaacagcg agccctaacc
tttcgccccc taacccaatt cttattctga cttttagtcg cagacgtggc catcctcacc
tgaatcggag gtatacctgt cgaacacccg tttattatca tcggccaaat cgcatccctc
ttatactttt ccatcttcct cgccctaata cccgctgccg ggtggctaga gaa
>Cichlidae_Nandopsis_tetracanthus_1_1
cactaatcga cctccctgca ccatcaaaca tttctgtttg atgaaacttt ggttccctac
taggactctg cctagccgcc caaattttta caggtttatt cctcgcaata cattacactt
ccgacatcgc aacagccttt tcatccgtcg cccacatctg ccgagacgta aactacggct
gacttatccg taacatacac gccaacggcg catccttttt ctttatctgc atctacctcc
acattggtcg aggactgtac tacggctctt acctctataa agaaacatga aatgttggag
tcgtcctcct cctattaact ataataactg cattcgtagg ctacgttctt ccatgaggac
aaatatcttt ctgaggagcc actgtcatca ccaacctcct atccgcaatc ccttacatcg
gcaactccct agtccaatga ctctgaggcg gcttctcagt agacaatgca accctcaccc
gattctttgc tttccacttc ctcctaccat ttatcattgc agctataaca ataattcacc
taatctttct ccacgaaacc gggtcaacaa acccagcagg cttaaactcc gacacagaca
aaatttcctt tcacccatat ttttcttaca aagacctatt aggctttgca gttctactaa
ttgctctaat cgcc-ctagc ccttttctcc cccaacctcc ttggagaccc agacaatttt
acccccgcaa acccattagt tactcccccc cacatcaagc cagagtgata cttcctattt
gcctacgcca tccttcgatc aattcctaac aaactaggag gagtccttgc actactcttt
tctatcctaa tccttatact agtccccatc ctccatacct ctaaactccg agcactcacc
ttccgacccc tcactcaatt cttattctga ctcttagtcg cagacgtcat tattctaact
tgaattggag gaatacccgt cgaacaccca tttattatca ttggccaaat cgcatccttt
ctctatttct ctatcttcct tatttttctg cccatcgccg gactagcaga aaa
>Cichlidae_Retroculus_xinguensis_1_1
ccctagttga cctccccgca cccaccaaca tttctatttg atgaaacttt ggctctcttt
taggcctttg ccttattgcc caaatcctga cgggcctatt tcttgctata cactatacat
ccgatattgc caccgccttt tcatcagtcg cccatatttg ccgagatgtt aattacggct
gactcatccg aaatatacat gccaacggcg catccttctt tttcatctgc atctaccttc
acattggccg tgggctctat tacggctctt tcctctacaa agagacatga aacattgggg
ttattctcct tctcctagtc ataataaccg cctttgtagg ttatgtcctt ccatggggcc
aaatatcttt ctggggcgct acagtcatta caaacctttt atcggccttc ccctatatcg
gcaactccct cgtccaatgg atttgaggtg gcttctcagt tgacaacgcc acactaaccc
gattctttgc cttccacttt cttcttccat tcaccatcgc cgccataaca ataattcacc
taatttttct ccacgaaaca ggctcaacca accccgtggg tttaaactca gatgcagata
aaatttcctt ccacccctac ttctcataca nnnnnnnnnn nnnnnnnnnn nnnnnnnnnn
nnnnnnnnnn nnnnnnnnnn nnnnnnnnnn nnnnnnnnnn nnnnnnnnnn nnnnnnnnnn
nnnnnnnnnn nnnnnnnnnn nnnnnnnnnn nnnnnnnnnn nnnnnnnnnn nnnnnnnnnn
nnnnnnnnnn nnnnnnnnnn nnnnnnnnnn nnnnnnnnnn nnnnnnnnnn nnnnnnnnnn
nnnnnnnnnn nnnnnnnnnn nnnnnnnnnn nnnnnnnnnn nnnnnnnnnn nnnnnnnnnn
nnnnnnnnnn nnnnnnnnnn nnnnnnnnnn nnnnnnnnnn nnnnnnnnnn nnnnnnnnnn
nnnnnnnnnn nnnnnnnnnn nnnnnnnnnn nnnnnnnnnn nnnnnnnnnn nnnnnnnnnn
nnnnnnnnnn nnnnnnnnnn nnnnnnnnnn nnnnnnnnnn nnnnnnnnnn nnn
>Cichlidae_Talamancaheros_sieboldii_1_1
cactagttga tctccccaca ccctctaaca tctctatctg atgaaatttc ggctccctac
taggactctg tctcgtcgcc caaattttaa caggcctctt tcttgcaata cactatacct
ccgacatcgc aacagccttt tcatctgttg cccacatctg tcgagatgta aactacggct
gattaatccg caacatacac gccaacggcg catccttctt ctttatctgc atttattttc
acattggccg aggactatac tatggctcct acctctacaa agaaacatga aatgtaggag
ttatccttct tcttttgacc ataataaccg cattcgtagg ctatgtcctt ccatgaggac
aaatatcctt ctgaggggct accgttatta ccaacctcct ctccgcaatt ccttacattg
gcaactccct agttcaatga ctttgaggtg gcttttcagt agacaatgct accctcaccc
gattctttgc cttccacttc cttcttcctt tcatcattgc agccataaca ataattcacc
taatctttct ccacgaaacc ggttccacaa atccagcagg cttaaactcc gacacagaca
aaatctcatt ccacccctac ttttcctaca aagacctatt gggctttgca atcctactaa
ttgctctaat tgct-ttagc cctcttttcc cccaacctcc taggagaccc agacaacttc
acccccgcaa accccctagt cactccccca cacattaaac cagaatgata cttcttattt
gcttacgcca tcctccgatc aatcccaaac aaactgggag gggtccttgc acttctcttt
tccattctaa tccttatact agtcccaatc cttcacacct caaaactccg agcccttacc
ttccgacccc ttactcaatt cttattctga ctcctaattg cagacgtcat aattttaacc
tgaatcggag gaatacccgt tgaacaccca tttatcatca ttggccaaat cgcatccttc
ctctatttct tcctcttcct tattttactg cccattgccg gactagcaga aaa
>Cichlidae_Amatitlania_sajica_1_1
cwctagtcga cctccccgca ccctcaaaca tctctgtctg atgaaacttc ggctccctgc
tagggctctg tctcgccgcc caaatcttaa caggcctttt tcttgcaata cactacacat
ccgacgtcgc aacagccttt tcatccgtcg cccacatctg ccgagatgta aactatggct
ggctaatccg caatatacac gccaacggcg catccttttt cttcatctgc atctatcttc
acattggccg agggctatac tacggctcct atctttataa agaaacatga aatgtggggg
ttgttctcct cctattaacc ataataactg cgtttgtagg ttatgtcctt ccatgaggac
aaatatcctt ctgaggggct accgttatta ccaacctcct ctccgcaatc ccttacattg
gtaactccct agttcaatga ctctgaggcg gcttttcagt agataatgcc accctcaccc
gattctttgc cttccacttc ctcctcccct tcatcatcgc agccataaca ataattcacc
taatcttcct ccacgaaacc ggatcaacaa acccggccgg cctaaactct gatacagaca
aaatctcatt ccacccctat ttctcttaca aggacctctt aggctttgca attttactaa
ttgccctcat tgcc-ctagc cctcttttcc cccaaccttc taggagaccc agacaacttc
acccccgcaa accccctggt tacccctcca cacattaaac cagaatgata cttcctattt
gcttacgcca tcctacgatc aattcctaac aaactaggag gggttctcgc actcctcttc
tctattctga ttcttatact agtcccaatc ctccacacct ccaaactccg agccctaacc
tttcgacccc ttacccaatt cttattttga ctcttagttg cagatgtcct cattttaacc
tgaatcggag gtatgcccgt tgaacaccca tttatcatca ttggccaaat cgcatctttc
ctttatttct tcttattcct cattttactg cccattgccg gactagcaga aaa
>Cichlidae_Caquetaia_kraussii_1_1
cactaatcga cctccccgca ccctcaaaca tctctgtttg atgaaacttc ggttccttac
taggactttg cctcgccgcc caaattttaa caggtctctt ccttgcaata cactatactt
ccgacgtcgc aacagccttt tcatctgttg cccacatctg ccgagatgtg aattatggct
gactaattcg caatatacac gccaacggcg catccttttt cttcatctgt atttacctcc
acattggccg aggactctac tacggctcct acctttataa agagacatga aatatcggag
tcgttcttct cctcctaacc atgataactg nattcgtggg ctacgtnctc ccatgaggac
aaatatcctt ctgaggggcc accgtcatta ccaacctcct atccgcaatc ccctacatcg
gcaactctct ggttcaatga ctctgaggcg gcttctcagt agacaatgcc acccttaccc
gattcttcgc cttccacttc ctacttccct tcatcatcgc agccttagta ataattcacc
taatcttcct ccacgaaacc ggctccacaa acccaacagg actaacctcc gacacagaca
aaatctcatt ccatccctac ttctcctaca aagatcttct aggctttgca gttctactca
ttgccctcat caca-ctagc cctattctcc cccaacctcc taggagaccc ggacaacttc
acccccgcca atcccctagt caccccccca catatcaagc cagagtgata cttcttgttt
gcctacgcca tcctccgatc aatccccaac aaactagggg gcgttcttgc actcctcttc
tccattttaa tcctcatact agtaccagcc ctccacacct ctaaactccg ggcccttacc
ttccgccccc taactcagtc ccttttctga ctccttgttg cagacgttat cattctgacc
tgaattggag gnatgcccgt cgaacacccc ttcatcatta tcggccaaat cgcatccttc
ctttatttct ttatctttct tatcttacta cccatcgccg gactaacaga aaa
>Cichlidae_Thorichthys_meeki_1_1
cactaatcga cctccctgca ccctcaaaca tttccgtttg atgaaacttt ggctccttac
taggactctg tctcgctgcc caaatcttaa caggcctatt tcttgcaata cattacactt
ctgatatcgc aacagccttt tcatccgttg cccacatctg ccgagatgta aactacggct
gactaatccg taacatacat gctaacggtg catccttctt ctttatctgc atttacctcc
acattggacg aggactatat tacggctcct acctctataa agagacatga aacgttgggg
tcatccttct cctcttaaca ataataactg cattcgtggg ctacgtcctc ccatgaggac
aaatatcctt ctgaggggct accgtcatca ccaacctcct ctccgcaatc ccttacattg
gtaactccct agtccaatga ctctgagggg gcttctcagt agataatgcc accctcaccc
gattcttcgc cttccacttc ctccttccat ttatcatcgc agctataaca ataattcacc
ttattttcct ccacgaaacc ggctccacaa accccgcagg cttaaactcc gacacagaca
aaatttcatt ccacccttac ttctcttaca aagaccttct aggctttgca gtccttctta
ttgccctaat tgcc-ctagc cctcttttcc cctaacctct taggagaccc agacaacttc
acccccgcaa accccttagt cactccccct cacatcaaac ccgaatggta cttcctattt
gcctacgcca ttctccgatc aatccccaac aaactaggag gagtccttgc cctcctattc
tccattttaa tccttatgct cgtcccaatt cttcacacct caaaactccg agcccttacc
ttccgcccac tcacccaatt tctattctga cttttagttg cagacgtcat cattttaact
tgaattgggg gtatgcccgt agaacacccc ttcatcatca tcggccaaat cgcatctttc
ctctactttt ttattttcct catcctacta cccgtcgctg gactagcaga aaa
>Cichlidae_Geophagus_steindachneri_1_1
nnnnnnnnnn nnnnnnnnnn nnnnnnnnnn nnnnnnnnnn nnnnnnnnnn nnnnctctgc
taggactctg tctcatcgca caaatcctaa caggcctatt tctcgcaata cactacacct
ctgacatcgc cacagccttc tcatccgtcg cccacatttg ccgcgacgta aactacggct
gactcatccg aaacatacac gccaacggcg catccttctt cttcatctgc atctacctac
atattggacg cgggctatac tacggctcct acctatacaa agaaacatga aatgtcggcg
tcattctcct tcttctagtc ataataactg cattcgtagg ctacgtcctt ccatgaggac
aaatatcatt ttgaggagct accgtcatca ccaacctcct ctccgcaatt ccttacattg
gcaactccct tgtacaatga atctgaggcg gcttctcagt agacaacgcc accctaactc
gattctttgc tttccacttt ctcttcccct tcatcattgc agccataacc ctaattcacc
taatcttcct ccacgaaacc ggatccacaa atccaacagg actaaactcg gacgcagaca
agatctcctt ccacccctac ttctcataca aagatctcct aggctttgct attcttttga
tcgccttaat tgct-ctagc gctcttctcc cctaaccttc taggagaccc agacaatttc
accccagcaa accctctagt taccccccca catattaaac ccgaatgata ctttctattc
gcctatgcaa ttctccgatc catcccgaat aaactaggtg gagtactcgc cctcctcttc
tcaatcctca ttcttatgct tgtcccaatt cttcacacat caaaacaacg aagcctaacc
ttccgccctt taacccagtt tctattctga ctactcattg cagacgtagc catcctgacc
tgnnnnnnnn nnnnnnnnnn nnnnnnnnnn nnnnnnnnnn nnnnnnnnnn nnnnnnnnnn
nnnnnnnnnn nnnnnnnnnn nnnnnnnnnn nnnnnnnnnn nnnnnnnnnn nnn
>Cichlidae_Herichthys_cyanoguttatus_1_1
cactaatcga tctcccagca ccctcaaaca tctctgtttg atgaaacttc ggctccctac
tagggctctg tctcgccgcc caaattttaa caggcctatt ccttgcaata cactacactt
ccgatatcgc aacagccttc tcatccgttg cccacatctg ccgagatgta aattatggct
gactaatccg caacatacac gccaacggcg catctttctt ctttatctgc atttacctcc
acatcggtcg aggactgtac tacggctctt acctctacaa agaaacatgg aacgtcggcg
ttattctcct cctcttaaca ataataaccg cattcgtagg ctacgtcctc ccctgaggac
aaatatcctt ttgaggtgcc accgttatca ccaaccttct ctccgcaatc ccttacatcg
gcaactccct agtccaatga ctctgaggag gcttttcagt agacaatgcc accctcaccc
gattctttgc cttccacttc ctcctaccat tcatcattgc agccataaca ataattcacc
taatcttcct ccacgaaacc ggatcaacaa acccagcagg cttaaactcc gacacagaca
aaatttcatt ccacccctac ttctcctaca aagatctgct aggctttgca atcctactta
tcgccctaat cacc-ttggc cctcttttcc cccaacctcc taggagaccc agacaacttc
acccccgcaa accccctagt cacaccccca catatcaaac cagaatgata cttcctattt
gcttacgcca tcctccgatc aatccccaac aaactaggag gtgtcctcgc acttcttttc
tccatcctaa tcctcatact cgtcccaatc ctccatacct caaaactccg agccctcacc
ttccggccac tcacccaatt cctattctga cttctagttg cagacgtcgt tatcttaact
tgaatcggag gcatgcctgt tgaacaccca tttatcatca tcggccaagt cgcatcattc
ctctacttct ttatcttcct tatcttactt cccaccgccg gactagcaga aaa
>Cichlidae_Laetacara_curviceps_1_1
nnnnnnnnnn nnnnnnnnnn nnnnnnnnnn nnnnnnnnnn nnnnnnnnnn nnnnnnnnnn
nnnnnnnnnn nnnnnnnnnn cagatcctaa caggcttgtt tctttcaata cactacactt
ccgacatcgc aacagcattc tcctccgttg cccacatctg ccgagacgtc aactacggat
gactgattcg aaatatacat gccaacggcg catccttctt ttttatctgt atttacctcc
acattggtcg aggcctttac tacggttcat acttatataa agaaacttga aacgtcggcg
ttattcttct ccttctcgtc ataatgactg cattcgttgg ttacgtttta ccgtgaggac
aaatgtcctt ctgaggtgcc accgttatta ctaacctcct ctccgcaatt ccatatatcg
gaaactcctt agttcaatga ctctgaggcg ggttctctgt agacaacgca accttaactc
gttttttcgc cttccacttt ctcctcccct tcattattgc agcagttaca atgattcacc
taattttcct tcatgaaact ggctctacca accctacagg tttaaattca gatgcagaaa
aaatctcatt ccacccctac ttctcctaca aagacctgct aggctttgca gtacttctga
ttgctttaat ttcc-ctcgc actctttgct cccaaccttt taggagaccc cgacaacttc
acccccgcta acccattagt tacccctccg cacatcaaac ccgaatgata cttcctgttt
gcctacgcca ttcttcgctc aatccctaat aaattaggcg gagtacttgc acttcttttc
tccattctta tccttatact tgttcccctg ctccatacct ctaaactccg agccctcacc
tttcgccccc ttacacaatt cttattctga ctcttaatcg cagatgtaat gatcctgact
tgaatcggag ggataccagt cgaacacccc ttcattatca tcggacaaat cgcctccatt
ctttacttca gcattttcct tgttttcctc cccatcgccg ggctagcaga aaa
>Cichlidae_Petenia_splendida_1_1
cactaatcga ccttcccgca ccctcaaaca tctctgtctg atgaaacttc ggctccctac
taggactctg tcttgctgcc caaatcttaa caggcctttt ccttgcaata cactacactt
ccgacatcgc aacagccttt tcatccgttg ctcacatctg ccgagacgta aactatggct
gactaatccg caacatacac gccaacggcg catccttttt cttcatctgt atctacctcc
acattggtcg aggactatat tacggctcct acctttataa agaaacatga aatgtgggag
ttattctcct cctcctaacc ataataactg cattcgtagg ctacgtcctt ccatgaggac
agatatcctt ctgaggggct accgtcatta ctaacctcct ctctgcaatc ccctacattg
gcaactccct agtccaatga ctttggggcg gcttctcagt agacaatgcc acccttaccc
gattctttgc cttccacttc cttctcccct tcattattgc agccatgaca ataattcact
taattttcct ccacgaaacc ggatccacaa acccagcagg cttgaactcc gacacagaca
aaatctcctt ccacccctac ttctcctaca aagacctctt aggcttcgca gtcctactaa
ttgctttaat tgcc-ctagc cctcttttct cctaaccttt taggagaccc agacaacttc
acccccgcaa accctttagt gacacctcca catatcaagc cagaatgata cttcttattt
gcttacgcca tcctccgatc aatccccaac aaactgggag gggtcctcgc actccttttc
tccattctaa ttcttatact agttccaatc ctccacacct caaaactccg agccctcacc
tttcgacccc tcactcaatt cttattttga ctcctagttg cagacgtcct tattttaacc
tgaattggag gaatgcccgt tgaacaccca tttatcatta ttggccaaat cgcatctttc
ctctatttct tcctctttct catcttacta cctatcgccg gactaacaga aaa
>Cichlidae_Amphilophus_macracanthus_1_1
cactagttga cctccccgca ccctcaaacg tttccgtctg atgaaacttc ggttccctgc
taggactctg cctcgctgcc caaattttaa caggcctatt tcttgcaata cactacactt
ctgacatcgc aacagccttt tcatccgttg ctcacatctg ccgagatgta aattatggct
gactaatccg aaacatacat gccaacggcg catccttctt cttcatctgc atctatctcc
acattggccg aggactctac tacggctcct atctatacaa agaaacatga aacgtcggag
ttgtccttct ccttttgact ataataaccg ctttcgtagg ctatgtcctt ccatgaggac
aaatatcctt ctgaggagct accgttatta ctaacctcct ttccgcaatc ccttacatcg
gcaactccct cgtccaatga ctctgaggag gcttctcagt agacaatgcc accctcaccc
gattctttgc cttccacttc ctcctcccat tcatcattgc agccataaca ataattcacc
taatttttct ccatgaaacc gggtctacaa acccagcagg cctaaactcc gacacggaca
aaatctcatt ccacccttac ttctcctaca aagacctcct aggttttgca atcctactta
ttgccctaat cgcc-ctagc tctcttctct cctaacctcc tgggagatcc agataacttc
actcctgcaa accccctagt aaccccacca cacatcaaac cagaatgata cttcctattt
gcttacgcca ttctgcgatc aatccccaac aaactaggcg gagtcctagc cctccttttc
tctattctaa tccttatact cgtcccaatt ctccacacct caaaactccg agccctcacc
tttcggcccc tcactcaatt tttattctga ctcttagtcg cggatgtcat tatcttaacc
tgaatcggag gaatacccgt cgaacatcca tttattatca ttggccaaat cgcatccttc
ctctatttct ttatcttcct tattttgctg cccgtcgctg gactaacaga aaa
>Cichlidae_Amphilophus_trimaculatus_1_1
cactagttga cctccccgcc ccctctaaca tctctgtctg atgaaacttc ggctccctac
taggactctg cctcgccgcc cagatcttaa caggcctttt tcttgcaata cactacactt
ccgatatcgc gacagccttt tcatccgtcg cccacatctg ccgagacgta aactatggct
gactaatccg caatatacac gccaacggcg catccttctt ctttatttgc atctacctcc
atattggccg aggactatac tacggctcct atctttataa agaaacatga aatgtaggag
ttgtcctcct cctcctcacc ataataactg cctttgtagg ctatgtcctt ccatgaggac
aaatatcctt ctgaggagct accgttatta ccaatctcct ctccgcaatt ccttacattg
gcaattctct agttcaatga ctttgaggtg gattttcagt agacaatgct accctcaccc
gattctttgc cttccacttc ctcctcccct tcatcatcgc agctataaca ataattcacc
taatttttct ccacgaaacc ggatccacaa acccggtagg cttaaactct gacacagaca
aaatctcatt ccacccctac ttctcttata aagacctctt aggctttgca attttactaa
tttccctgat cgcc-ctagc cctcttttct cccaatctat taggagaccg ggacaacttc
acccccgcaa accctctagt cactccccca cacattaagc cagaatgata cttcttattt
gcctacgcca tcctccgatc aattcctaac aaactaggag gtgtcctcgc actcctcttc
tctatcctaa tccttatgtt agtcccgatt ctccacacct caaaactccg agccctaact
ttccgacccc ttactcaatt cttattttga cttctagttg cagatgtcat tattttgacc
tgaatcggag gaatgcccgt tgaacaccca tttattatta tcggccaaat cgcatctttt
ctctatttct tcctcttcct cattatactg cccattgccg gtttagcaga aaa
>Cichlidae_Crenicichla_sveni_1_1
ccctagtcga cctccctgca ccaattaaca tttctgcctg atgaaacttc ggctccctgc
tgggcctatg tctaattacc caaatcttaa caggcctctt tctagctata cactatacct
ccgatatcac cttagccttc tcatccgtcg cccacatttg ccgagacgtc aactatggct
gacttattcg aagccttcat gctaacggag catccttctt cttcatctgc atttaccttc
acattggacg aggactctac tacggctcct acctttataa agaaacatga aacattggag
tcatcctcct cctcttggta ataataaccg catttgtagg atatgtcctc ccctgaggac
aaatatcctt ctgaggggcc accgttatta ccaacctcct ctccgccatc ccatacatag
gaacttctct agtccaatga atctgagggg gcttctcagt agataacgcc accttaactc
gcttctttgc cttccacttc ctcttcccct tcattattgc cgccataaca cttatccacc
tcatcttcct ccacgaaact ggatcctcca accccaccgg ccttaactcg gacgcagaaa
aaattccatt tcacccctac ttctccctca aagatatcct gggtttcata attctcctaa
tagccctcac aaca-ctagc actcttctac cccaaccttc taggagaccc agacaacttt
accccagcca atccacttgt cactccccca catattaagc cagaatgata cttcctattc
gcctatgcta tccttcgatc gattccaaac aaactggggg gagtactagc cctcctattc
tccattctta tcctcatact agtcccagcc ctccacacat caaaacaacg agccctcacc
ttccgaccac taacccaact catcctatga cttctagtag cagacgtgat tattctgacc
tgaatcggag gccttcccgt cgagcacccg ttcaccctta tcggccaaat cgcgtcacta
ctctacttct tcatcttcct tattctcatg ccagccaccg gatggttaga aaa
>Cichlidae_Nandopsis_haitiensis_1_1
cactaatcga ccttcctgca ccttcaaaca tctctgtttg atgaaacttt ggttccctct
taggactctg tctcgccgcc caaattttaa caggtttatt ccttgcaata cattacactt
ccgacatcgc aacagccttt tcatccgtca cccacatttg tcgagacgta aactatggct
gactaatccg caacatgcac gccaacggcg catccttctt ctttatctgc atctaccttc
acattggacg aggcttgtac tacggctcct acctttacaa agaaacatga aatgtcgggg
tcatccttct cctactagcc ataataactg cattcgtagg ctatgtcctt ccatgggggc
aaatatcctt ctgaggggca actgttatta ccaacctcct ctccgcagtc ccctatattg
gcaactcctt agtccaatga ctttgaggcg gtttctcagt cgacaatgcg accctcactc
gattctttgc cttccacttt ctcctcccct tcatcattgc agctatagcg ataatccacc
ttattttcct ccacgaaacc ggttcaacaa acccggcagg cttaagttcc aactcagata
agatctcatt ccatccatat ttttcctaca aggatatcct aggcttcgca gccctactta
tcgccctaat cacc-ctagc cctcttctct cctaacctcc tcggggaccc agacaacttc
acccccgcaa accccctcat tactccccca cacatcaagc cagagtgata ctttttattt
gcttacgcca ttcttcgatc aattccaaat aaactaggag gagtcttagc cctcctcttt
tccattctaa tccttatact catcccaatc ctccacacct caaaacttcg gaccctcact
ttccgccctc ttactcaacc cttgttctga ctcctagctg cagatgtcat tattttgact
tgaatcggag gaataccagt tgaacaccca tttactatca ttggtcagat cgcatccttc
ctttatttct ccatcttcct tattctttta cccatcgccg gactaacaga aaa
>Cichlidae_Symphysodon_discus_1_1
cactagttga tctccctgcc ccctctaata tttccgtttg atgaaacttt ggctctttac
taggcctctg tctcatcgcc caaattctaa caggcctctt cctagcaata cactacacct
ccgacattgc aacagcattt tcctccgtcg cccacatctg tcgagatgta aactacggct
gactaattcg caacatacac gccaacggcg catccttctt ctttatctgc atttaccttc
atattggtcg aggactatat tatggctctt accttcataa agaaacatga aacatcggag
ttattctcct cctcctggtt ataataactg cattcgtagg ctatgtcctc ccatgaggac
aaatatcttt ctgaggggcc accgttatta ccaaccttct ctccgctatt ccttacattg
gtaactccct agtccaatga ctctggggcg gcttttcagt agacaatgca accctcaccc
gattcttcgc ctttcacttt ctccttccat ttatcattgc agccataaca ataattcacc
taatttttct ccacgaaacc ggatctacaa acccagcagg cctaaactca gacacagaca
aagtctcctt ccacccctac ttctcgtaca aagacctact aggcttcgta atcctactta
ttgctttaat tgcc-ctagc cctcttctcc cccaatctac taggagaccc agacaacttt
acccctgcaa accccttagt cactccccca catattaagc cagagtgata tttcttattt
gcttacgcca ttcttcgatc aattcctaac aaactaggag gagtccttgc actcctcttt
tctattctca tccttatgct cgtcccaact ctccatacat caaaactccg agccctcact
ttccggccac ttacccaatt cctattctga ctcctagtcg caaacgtagc cattttaact
tgaatcgggg gaatgcccgt tgaacacccc ttcatcgtta ttggccaaat cgcatccttt
ctctacttcc ttatctttct tatcttattt cccatcgccg gattaataga aaa
>Cichlidae_Tahuantinsuyoa_macantzatza_1_1
cactagtaga tctccccgca ccctctaaca tttctatctg atgaaatttt ggctccctcc
taggtctctg cctcattgcc caaatcttaa caggactatt tcttgcaata cactatacct
ctgatatcgc aacagcattt tcatccgttg ctcacatttg ccgagatgta aactatggct
gattaattcg aaatatgcac gccaacggcg catctttttt ctttatctgc atctattcac
acatcggccg agggctatat tacggttcat acctttataa agagacatga aacgttgggg
ttgttcttct tctcctagta ataataaccg catttgtcgg ctacgttctt ccctgaggac
aaatatcatt ctgaggagct accgtcatca ccaaccttct ctccgcaatc ccatacattg
gaaactcctt agttcaatga ctatgaggcg gtttttcagt agataatgca accctcaccc
gattttttgc cttccatttt attcttcctt tcattatcgc agcaataaca ataattcacc
taattttcct tcacgaaact ggctcaaata accccatggg tttaaactca gatgcagaaa
agatctcttt ccacccatac ttttcttaca aagacctgtt aggcttcgca attctcctaa
tagctttagt tgcc-cttgc acttttctcc cccaatctct taggggaccc agataacttt
atccccgcaa acccccttgt tacaccccca catattaagc ctgaatgata cttcctattt
gcatacgcca tccttcgatc aatcccaaat aaactggggg gcgttcttgc cctcttattc
tccattctca tcttaatact tgtcccaatc ctccacactt ctaaactccg agcccttacc
tttcggccat ttacacaatt cttattttga cttttaattg cagacgtaat gatcttaacc
tgaattggag gaatgcccgt tgaacacccc tttattatca ttggacaaat tgcatcaatt
ctttacttct ctatctttct cgttttttta ccttccgcag gcttggtaga aaa
>Cichlidae_Cichla_temensis_2_1
cactagtaga tctccctgct ccctctaaca tttccatctg atgaaacttc ggctccttac
ttggactctg cctcattgcc cagatcctaa caggcctctt cctagcaata cactacacat
cagatattgc cacagccttt tcatccgtca cccacatttg ccgagatgta aactatggct
gacttatccg aaacatgcac gctaacggcg catccttctt tttcatctgc atctacctcc
acatcggacg aggactctac tatggctcat acctctacaa agaaacatga aacatcggag
tcattcttct cctactagcc ataataactg cattcgtagg ctacgttctc ccctgaggtc
aaatatcatt ctgaggtgcc accgtcatca ctaaccttct ctccgcaatc ccctacattg
gcaactccct cgtccaatga atctgaggag gcttctcagt agacaacgcc accctaaccc
gattcttcgc attccacttc ctcttcccat tcatcatcgc agctataaca ataattcacc
tcattttcct ccacgaaacc ggatcaacca accccacagg actcaactca gatgccgata
aaatctcatt ccacccctac ttctcctaca nnnnnnnnnn nnnnnnnnnn nnnnnnnnnn
nnnnnnnnnn nnnnnnnnnn nnnnnnnnnn nnnnnnnnnn nnnnnnnnnn nnnnnnnnnn
nnnnnnnnnn nnnnnnnnnn nnnnnnnnnn nnnnnnnnnn nnnnnnnnnn nnnnnnnnnn
nnnnnnnnnn nnnnnnnnnn nnnnnnnnnn nnnnnnnnnn nnnnnnnnnn nnnnnnnnnn
nnnnnnnnnn nnnnnnnnnn nnnnnnnnnn nnnnnnnnnn nnnnnnnnnn nnnnnnnnnn
nnnnnnnnnn nnnnnnnnnn nnnnnnnnnn nnnnnnnnnn nnnnnnnnnn nnnnnnnnnn
nnnnnnnnnn nnnnnnnnnn nnnnnnnnnn nnnnnnnnnn nnnnnnnnnn nnnnnnnnnn
nnnnnnnnnn nnnnnnnnnn nnnnnnnnnn nnnnnnnnnn nnnnnnnnnn nnn
>Cichlidae_Mayaheros_urophthalmus_1_1
nnnnnnnnnn nnnnnnnnnn nnnnnnnnnn nnnnnnnnnn nnnnaacttc ggctccctac
taggactctg tcttgctgcc cagatcttaa caggcctttt cctcgcaata cattacactt
ccgacatcgc aacagccttt tcatccgttg ctcacatctg ccgggacgta aactatggct
gactaatccg taacatacac gccaacggcg catccttttt ctttatctgt atctatttcc
acattggtcg aggactgtac tacggttcct acctttataa agaaacatga aatgtaggag
tcattctcct cctcctaacc ataataactg cattcgtagg ctacgtcctt ccatgaggac
agatgtcctt ctgaggggct accgtcatca ccaacctcct ctccgcagtc ccctacattg
gcaactccct agtccaatga ctttgaggcg gcttctcagt agacaatgcc agccttaccc
gattctttgc cttccacttc cttctcccct tcattattgc agccataaca ataattcacc
taattttcct ccacgaaacc gggtccacga accctgcagg cctaaactcc gacacagaca
aaatctcatt ccacccctac ttctcctaca aagacctctt aggnnnnnnn nnnnnnnnnn
nnnnnnnnnn nnnnnnnnnn nnnnnnnnnn nnnnnnnnnn nnnnnnnnnn nnnnnnnnnn
nnnnnnnnnn nnnnnnnnnn nnnnnnnnnn nnnnnnnnnn nnnnnnnnnn nnnnnnnnnn
nnnnnnnnnn nnnnnnnnnn nnnnnnnnnn nnnnnnnnnn nnnnnnnnnn nnnnnnnnnn
nnnnnnnnnn nnnnnnnnnn nnnnnnnnnn nnnnnnnnnn nnnnnnnnnn nnnnnnnnnn
nnnnnnnnnn nnnnnnnnnn nnnnnnnnnn nnnnnnnnnn nnnnnnnnnn nnnnnnnnnn
nnnnnnnnnn nnnnnnnnnn nnnnnnnnnn nnnnnnnnnn nnnnnnnnnn nnnnnnnnnn
nnnnnnnnnn nnnnnnnnnn nnnnnnnnnn nnnnnnnnnn nnnnnnnnnn nnn
>Cichlidae_Rocio_octofasciata_2_1
cactaattga cctccccgcc ccctcaaata tctctgtttg atgaaatttt ggttccctgc
tgggactctg ccttgccgcc cagattttaa caggcctatt tctcgcaata cattatactt
ccgacatcgc aacagccttt tcatccgttg cccacatctg tcgagatgta aactatggct
gactcatccg caacatacac gccaacggcg catccttctt cttcatctgt atttatcttc
acattggccg aggactctac tacggctctt acctttataa agaaacttga aatgtcggag
ttgtcctcct cctcctgact ataataaccg ctttcgtagg ctacgtcctt ccatgaggac
aaatatcctt ctgaggagcc accgtcatca ccaacctcct ctccgcagtc ccctacatcg
gcaactccct cgtccaatga ctatgaggcg gtttctcagt agataatgcc accctcaccc
gattctttgc cttccacttc ctcctcccat tcattattgc agcaataacg ataattcatc
taattttcct tcacgaaacc ggatccacaa acccagcagg tttaaactcc gacacagaca
aaatttcatt ccacccctat ttttcctata aagacctcct aggttttgca attctgctca
ttgctcttat tgcc-ctcgc cctcttttct cctaacctct taggagaccc agacaatttc
acccccgcaa accccctagt caccccacca cacattaaac cagaatgata tttcctattt
gcttatgcca tcctccgatc aattccaaat aaactaggag gggtcctcgc actcctcttc
tcaattctca tcctcatact cgtcccaatc ctccacacct caaaactccg agccctcact
ttccgaccaa tcacccaact cttattctga ctcctcgttg cagacgtcat cattttaacc
tgaatcggag gaatgcccgt cgaacatcca ttcgtcatca tcggccaaat tgcatccttc
ctctatttct ttattttcct tattcttcta cccgccgccg gactggcaga aaa
>Cichlidae_Trichromis_salvini_2_1
cactaatcga ccttcccgca ccctcaaaca tctctgtctg atgaaacttc ggctccctgc
taggactctg cctcgccgcc caaattctaa caggcctctt cctcgcaata cactacacct
ccgacatcgc aacagccttt tcatccgtcg cccacatctg ccgagacgta aactatggct
gactaatccg caacatacac gctaacggcg catccttttt ctttatctgc atctacctcc
acattggtcg aggcttatac tacggctcct tcctttacaa agaaacatga aatgtggggg
tcgttcttct cctcttgact ataataaccg cattcgtagg ttacgtcctt ccatgaggac
aaatatcctt ctgaggagct accggcatca ctaatctcct ctccgcaatt ccctacattg
gcaactctct agttcaatga ctctgaggtg gcttttcagt agacaacgct accctcaccc
gattctttgc cttccacttc ctccttcctt tcatcattgc agccataaca ataatccact
taatcttcct ccacgagacc gggtccacaa acccagcagg cctaaactcc gacacagaca
aaatctcatt ccacccctat ttttcttaca aggacctctt aggctttgca attctactaa
ttgctctaat tacc-ctagc cctcttttcc cccaaccttc taggagaccc agacaacttc
acccccgcaa accccctagt cactcccccg cacattaagc cagagtgata cttcttattt
gcttatgcca tcctccgatc aatccctaac aaactagggg gagtcctcgc actccttttc
tccatcctga ttcttatact agttccaatc cttcacacct caaaactccg agcactaacc
tttcggcccc ttacccaatt cttattttgg cttctggttg cagacgtcgt cgttttaacc
tgaattgggg gaatgcccgt tgaacatccc tttatcatca ttggccaaat cgcatctttc
ctctacttcn nnnnnnnnnn nnnnnnnnnn nnnnnnnnnn nnnnnnnnnn nnn
>Cichlidae_Acaronia_nassa_1_1
cattagttga cctccccgct ccctctaata tctccgtctg atgaaacttt ggctccctac
taggtctatg tcttattgcc caaattttaa caggcctgtt tctcgcaata cactacacct
ccgacatcac aacagcattt tcatccgtcg cccacatttg ccgagacgta aattacggtt
gattaattcg aaacatacac gccaacggcg catctttctt cttcatctgc atttatcttc
acattggacg aggcctctac tacggctcat acctctacaa agaaacatga aatgttgggg
ttattctcct acttttagta ataataaccg cattcgttgg ttacgtcctc ccatgaggcc
aaatgtcgtt ctgaggggct accgtcatca ccaaccttct ttccgcaatt ccctatattg
gaacctcctt agtccaatga ctttgagggg gcttctcagt agacagtgca accctcaccc
gattctttgc cttccacttc ttcttcccct ttattatcgc agctattaca ataattcacc
tagcttttct ccacgaaacc gggtcaacca accccatagg tgtaaattct tacgcagaan
nnnnnnnnnn nnnnnnnnnn nnnnnnnnnn nnnnnnnnnn nnnnnnnnnn nnnnnnnnnn
nnnnnnnnnn nnnnnnnnnn nnnnnnnnnn nnnnnnnnnn nnnnnnnnnn nnnnnnnnnn
nnnnnnnnnn nnnnnnnnnn nnnnnnnnnn nnnnnnnnnn nnnnnnnnnn nnnnnnnnnn
nnnnnnnnnn nnnnnnnnnn nnnnnnnnnn nnnnnnnnnn nnnnnnnnnn nnnnnnnnnn
nnnnnnnnnn nnnnnnnnnn nnnnnnnnnn nnnnnnnnnn nnnnnnnnnn nnnnnnnnnn
nnnnnnnnnn nnnnnnnnnn nnnnnnnnnn nnnnnnnnnn nnnnnnnnnn nnnnnnnnnn
nnnnnnnnnn nnnnnnnnnn nnnnnnnnnn nnnnnnnnnn nnnnnnnnnn nnnnnnnnnn
nnnnnnnnnn nnnnnnnnnn nnnnnnnnnn nnnnnnnnnn nnnnnnnnnn nnn
>Cichlidae_Amphilophus_lyonsi_1_1
cactagttga cctccccgct ccctcaaaca tctctgtctg atgaaacttc ggctccctac
taggactctg tctcgccgcc caaattttaa caggcctttt tcttgcaata cactacactt
ccgatatcgc aacagccttt tcatccatca cccacatctg ccgagatgta aactatggct
gactaatccg caatatacac gccaacggcg catccttttt ctttatttgc atctaccttc
atattggccg aggactatac tacggctcct atctttataa agaaacatga aatgtaggag
ttatcctcct cctcctaacc ataataactg cctttgtagg ttatgtcctt ccatgaggac
aaatatcctt ctgaggggct accgttatta ccaacctcct ctccgcaatt ccttacatcg
gcaattctct agttcaatga ctttgaggtg gtttttcagt agacaatgcc accctcaccc
gattctttgc cttccacttc ctcctcccct tcatcatcgc agcgataaca ataattcacc
taatttttct ccacgaaacc ggatccacaa acccggcagg cctaaattcc gacacagaca
aaatctcatt ccacccctac ttctcttaca aagacctctt aggctttgca atcttactaa
tctccctaat cgct-ctagc cctcttttct cccaacctcc taggagaccc ggataacttc
acccccgcaa acccactagt cactcctcca cacatcaagc cagaatgata cttcttattt
gcttacgcca tcctccgatc aattcctaac aaactaggag gtgtcctcgc actcctcttc
tctattctaa tccttatatt agttccaatt cttcacacct caaaactccg agccctcact
ttccgacccc ttacccaatt cttattttga ctcctagttg cagacgtcat tattttaacc
tgaattggag gaatgccagt cgaacatccg tttatcatta ttggtcaaat cgcatctttc
ctctatttct tcctcttcct cattttactg cccatcgccg gtttagcaga aaa
>Cichlidae_Cichlasoma_boliviense_1_1
cactcgttga cctccctgcc ccttccaaca tttccatttg atgaaacttt ggttctctcc
tgggactatg tcttgcagcc caaattctaa caggcctctt cctcgcaata cattacacct
ctgacatcgc aacagccttt tcatccgttg cccacatctg ccgagacgtg aattacggct
gattaatccg aaacatgcat gctaatggag cctcattctt cttcatttgt atttacctcc
acattgggcg aggactctac tatggatcat acctctataa agaaacatga aacgtcgggg
ttgtccttct cctcctagtt ataataaccg cattcgtcgg ttacgtcctc ccatggggac
aaatatcctt ttgaggtgcc accgtcatca ccaacctcct ctctgctgtc ccctacattg
gaaactccct agtccaatga ctttgaggcg gcttctctgt agataacgca accctaactc
gattcttcgc tttccacttc ctcctccctt tcatcatcgc agccatgaca ataatccacc
tcatcttcct tcacgaaacc ggctctacca accccgcagg cctaaactcg gacgcagaaa
aaatctcatt ccatccttac ttttcttata aagacctact aggctttgca gtactattag
tagctctaat tgcc-cttgc actattctcc ccaaaccttc ttggagaccc agataacttt
atccccgcaa accccctagt tactccgccc catatcaaac ccgagtgata cttcttattt
gcttacgcca tcctccgatc catccctaac aaacttggag gtgtccttgc actccttttc
tcaatcctca tcctcatact tgtccctatc ctccacactt ctaaactacg agccctcacc
tttcgacccc taacacaatg cttattttga cttctagttg cagatgtaat aattctaact
tgaatcggag gaatacccgt cgaacaccct ttcattatca tcggacaaat cgcatctatc
ctctacttca ccattttcct tatcctgctg cccaccgccg gactaacaga aaa
>Cichlidae_Cichlasoma_dimerus_1_1
cactcgttga cctccctgcc ccctccaata tctcaatctg atgaaacttt ggttccctcc
tggggctatg tcttgcagcc caaatcttaa caggcctctt cctcgcaata cactacacct
ctgacatcgc aacagccttt tcatccgttg cccacatctg ccgagacgtg aactacggct
gattaatccg aaacatacat gccaatgggg cctcattctt cttcatttgt atttacctcc
acattggacg aggactctac tacgggtcat acctttataa agaaacatga aacgtcggag
ttgttctact cctcctagtt ataataaccg cattcgtcgg ctatgtcctt ccatgaggac
agatatcctt ttgaggagcc accgtcatca ctaacctcct ttctgcaatc ccttacattg
gaaactccct agtccaatga ctctgaggag gcttctccgt agacaacgca accctaactc
gattctttgc cttccacttc ctcctcccct ttatcatcgc agccataaca ataattcacc
tcatctttct ccacgaaacc ggctctacca accccgcagg cctaaactca gacgcagaaa
aaatctcatt ccatccttac ttttcttata aagacctact aggctttgca atactattag
tagctctaat cgcc-cttgc actattttcc ccaaaccttc ttggagaccc agacaacttt
atccccgcaa atcccctagt cactccaccc cacatcaaac ctgaatgata cttcttattt
gcttacgcca tcctccgatc catccccaac aaacttggag gcgtccttgc actccttttc
tcaattctca tcctcatact cgtccctatt ctacacacct ctaaactgcg agccctcacc
tttcgacccc taacacaatg cttattttga cttctcgttg cagacgtaat gattctaacc
tgaattggag gaatacccgt cgaacatcct ttcatcgtca tcggacaaat cgcatctatc
ctctacttca ccattttcct tgttctgctg cccaccgccg gactagcaga aaa
>Cichlidae_Geophagus_brasiliensis_1_1
ccctaattga cctccccaca ccctctaaca tctctgtctg atgaaacttc ggctcccttc
taggactctg cctagttgcc caaatcctaa caggcctatt tcttgcaata cactatacct
ccgatatcgc cacagccttt tcatccgtcg ctcacatctg tcgagatgtg aactacggct
gactcatccg aaacatgcac gccaacggcg catccttttt ctttatctgc atctacctcc
acattggacg aggcctttac tatggctcct acctatacaa agaaacctga aacatcggag
taattctact acttttagtc ataataactg catttgtagg ctacgttctt ccatgaggac
aaatatcatt ctgaggggca accgtcatca ccaacctcct ttccgcaatc ccctacattg
gtaattccct cgtacaatga atctgaggcg gcttctcagt agacaacgcc accctgaccc
gattctttgc cttccacgtc ctcttcccat tcgttattgc agccataacc atgattcacc
tcatcttcct tcacgaaacc ggttcaacaa acccaacagg actaaactca gacgcagaca
aaatctcctt ccacccctac ttctcttata aagatctatt aggctttgcc accctactaa
ttgccttaat tgcc-ttagc gcttttctcc cctaatttac taggagaccc agacaacttc
actcccgcaa accccctagt cacccctccc catattaagc ccgaatgata cttcctgttt
gcctacgcca tcctacgatc aattcctaac aaacttggag gggtcctcgc tctcctcttc
tccatcctaa tccttatact tgtcccaatc ctccatacat ccaaacaacg agccctaacc
ttccgccccc tgacccaatt cttattttga cttctagttg cagacgtagc tatcctaacc
tgaattggag gaatacctgt cgaacatccc tttgttatca ttggccaaat cgcatccctt
ctttacttcc taattttcct catcttggta cccaccactg gatgagtaga aaa
>Cichlidae_Geophagus_iporangensis_1_1
ccctaattga cctccccaca ccctctaaca tctctgtctg atgaaacttc ggctcccttc
taggactctg cctagttgcc caaatcctaa caggcctatt tcttgcaata cactatacct
ccgacatcgc cacagccttt tcatccgtcg cccacatctg tcgagatgta aactacggct
gactcatccg aaacatacat gccaacggcg catccttttt ctttatctgc atctacctcc
atattggacg aggcctttac tatggctcct atctatacaa agaaacctga aacatcggag
taattctcct acttttagtc atgataactg catttgtagg ctacgttctt ccatgaggac
aaatatcatt ctgaggggca accgtcatca ccaacctcct ttccgcaatc ccctacatcg
gcaattccct cgtacaatga atctgaggcg gcttctcagt agacaacgcc accctaaccc
gattctttgc cttccacttc ctctttccat tcattattgc agccataacc atgattcacc
tcattttcct ccacgaaacc ggatcaacaa acccaacagg actaaactca gacgcagaca
aaatctcctt ccacccatac ttctcttata aagatctact aggctttgcc actctactaa
ttgccctaat tgcc-ttagc gcttttctcc cctaatttat taggagaccc agacaacttc
acccccgcaa accccctagt cacccctccc catattaagc ccgaatgata cttcctattt
gcctacgcta tcctacgatc aattcctaac aaacttgggg gagtcctcgc tctcctcttc
tccatcctaa tccttatact tgtcccaatc ctccacacat ccaaacaacg agccctaacc
ttccgccccc tgacccaatt cttattttgg ctcctagttg cagacgtagc tatcctaact
tgaattggag gaatacctgt cgaacatccc ttcgttatca ttggccaaat cgcatccctt
ctttacttcc taattttcct catcttgtta cccaccactg gatgaataga aaa
>Cichlidae_Gymnogeophagus_balzanii_1_1
cattagttga tctccccgca ccctcaaata tctctgtctg atgaaacttt ggttccctat
taggactctg tcttgccgca caaatcctca caggcctatt tcttgccata cactatacct
ctgatattgc cacagccttc tcctcagttg cccacatttg ccgagatgtg aactacggtt
gactaattcg gaatatacac gccaacggtg catccttctt cttcatctgc atttaccttc
acattggacg aggactttac tacggctctt atttgtttaa agagacatga aacattggtg
taatcctcct cctcctagta ataataactg catttgtagg ctacgtccta ccatggggac
aaatatcctt ctgaggtgca accgtcatca caaatctcct ctccgccatt ccttatattg
gtaacacact tgtccaatga atttgaggtg gtttttcagt agacaatgcc actctaaccc
ggttctttgc cttccacttc ctcttccctt ttattatcgc agccataaca attattcacc
tcctctttct tcatgaaact ggctccacaa acccaacagg tttaaattca gacgtagata
aaatctcgtt tcacccctac ttctcctaca aggacctctt aggatttatt attctgttaa
ttgctttaat tact-ctagc ccttttttct ccaaacattt taggagaccc cgacaacttc
acaccggcaa accctttggt aactccgcct cacatcaaac cagaatgata cttcttattc
gcctacgcca tccttcgatc aatccccaat aaactaggag gagttcttgc ccttctctcc
tcaatcttaa ttcttatgct cgttccaatt cttcacacat ccaaacaacg agccctaacc
ttccgccccc tcacccaact cttattttga ctcctcgttg cagacgtagc catcctcacc
tgaattggag gattgcccgt tgaacaccca ttcatcatta ttggccaaat cgcatccctc
ctttacttct ctattttcct tattttaatc cccaccattg gagaaataga aaa
>Cichlidae_Nandopsis_tetracanthus_2_1
cactaatcga cctccctgca ccatcaaaca tttctgtttg atgaaacttt ggttccctac
taggactctg cctagccgcc caaattttta caggtttatt cctcgcaata cattacactt
ccgacatcgc aacagccttt tcatccgtcg cccacatctg ccgagacgta aactacggct
gacttatccg taacatacac gccaacggcg catccttttt ctttatctgt atctacctcc
acattggtcg aggactgtac tacggctctt acctctataa agaaacatga aatgttggag
tcgtcctcct cctattaact ataataactg cattcgtagg ctacgttctt ccatgaggac
aaatatcttt ctgaggagcc actgtcatca ccaacctcct atccgcaatc ccttacatcg
gcaactccct agtccaatga ctctgaggcg gcttctcagt agacaatgca accctcaccc
gattctttgc tttccacttc ctcctaccat ttatcattgc agctataaca ataattcacc
taatctttct ccacgaaacc gggtcaacaa acccagcagg cttaaactcc gacacagaca
aaatttcctt tcacccatat ttttcttaca aagacctatt aggctttgca attctactaa
ttgctctaat tgcc-ctagc ccttttctcc cccaatctcc ttggagaccc agacaatttt
acccccgcaa acccattagt tactcccccc cacatcaagc cagagtgata cttcctattt
gcctacgcca tccttcgatc aattcctaac aaactaggag gagtccttgc actactcttt
tctatcctaa tccttatact agtccctgtc ctccatacct ccaaactccg agcactcacc
ttccgacccc tcactcaatt cttattctga ctcttagtcg cagacgtcat tattctaact
tgaattggag gaatacccgt cgaacaccca tttattatca ttggccaaat cgcatccttc
ctctatttct ctatcttcct tatttttctg cccatcgccg gactagcaga aaa
>Cichlidae_Pterophyllum_scalare_1_1
cactaattga tctccccgca ccatccaata tttctgcctg atgaaacttt ggctccctat
taggcctttg ccttgctgcc caaattctaa cgggcctctt ccttgcaata cattacacct
cagatatcgc aacagccttt tcatccgtcg cccacatttg tcgagacgta aactacggtt
gactaattcg gagcatgcat gctaacggtg cttccttttt cttcatctgc atctaccttc
acatcggacg aggactttac tacggttcat acctctataa agaaacatga aatgttggcg
ttatcctcct cctcttagta ataataactg catttgtagg ttatgttctc ccgtgaggac
aaatatcctt ttgaggcgcc acagtcatta ctaacctcct ctccgcaatc ccttatatcg
gtaactccct tgttcaatga ctttgagggg gcttttcagt agacaatgca accctaaccc
gcttctttgc cttccatttt cttctgccat ttaccattgc agccataaca atagttcacc
tcatttttct ccatgaaacc ggctcaacca acccagcagg cctgaactca gacacagaca
aagtttcctt ccacccctac ttctcctaca aagaccttct aggcttcgct ctcctactaa
ttgcactaat ttcc-ctctc acttttttcc cccaacctct taggagaccc agacaatttt
acccccgcta atccccttgt tactccccca catattaaac cagagtgata ctttcttttt
gcctacgcca ttcttcgctc catccctaat aaactaggcg gggtcctcgc actactcttt
tctatcctta ttcttatgct tgtaccaatt ctccacacct ccaagctccg cgccctcacc
tttcgccccc ttactcaaat tctattttgg ctcctaatcg cagatgtagc aattttaacc
tgaattggag gaatgcccgt tgaacaccca tttatcatta ttggtcaaat cgcatccttc
ctctacttct tcatcttcct tattttatta cccatcaccg gactagtaga aaa
>Poeciliidae_Poecilia_caucana_1_1
nnnnngtaga ccttcccgcc cccgtcaata tctccgcctg atgaaacttt ggctctctat
tagggctatg tctcatcgcc caaatcctaa ccggtttatt cctagcaata cactatacct
ctgacatctc tatagcattc tcatccgtgg ctcacatttg tcgagacgta aattacgggt
gacttatccg caatatacat gctaacggag catccttatt tttcatctgc atctacctac
acatcggacg gggactatac tacggttcct acctgtataa agaaacctga aacattggcg
ttattctgtt attacttgta ataataactg ctttcgtagg atacgtcctc ccttgaggac
aaatatcctt ctgaggcgcc actgtaatta ctaacctttt atctgctgta ccttatgtag
gcgacactct cgtccaatga atctgaggag ggttctcagt tgacaacgct accctaaccc
gtttctttgc tttccacttc ctactgccct tcatcgttac cgctgcaacc ttaatccacc
ttatcttcct acatgaaacc ggctcaaaca accccactgg tttaaattct gacgccgaca
aaatctcctt ccacccctac ttctcgtaca aagaccttct agggtttatc ttattacttg
tcacactaat tgcc-ctagc cctattctca cccaaccttg ttggggaccc agaaaacttc
accccagcaa acccacttgt tactccccca catattaagc cagaatgata cttcctattc
gcctacgcta tccttcgatc tattccaaac aaattaggag gagtcctcgc cttattagct
tcaatcctaa ttcttatagt agtccctttc cttcacacct ccaaacaacg aagccttact
ttccggcccc taacccaact actattctga cttctaattg cagacgtaat tatcttaaca
tggatcggag gaatgcccgt agaacacccc tttattatca ttggccaaat cgcctcttta
ctatacttct ccctgttcct cttcctcatc ccaaccgcag cattgattga gaa
>Poeciliidae_Poecilia_mexicana_1_1
cactagtaga cctccccgca cccgccaaca tctccgcctg atgaaatttt ggatctctat
taggactatg cctaatcgct caaatcctaa ccggcttatt tctagcaata cactatacct
ctgacatctc catagcattc tcatctgtag cccacatttg ccgagatgta aattatgggt
gacttatccg caacatacat gccaatgggg cctccttatt tttcgtctgc atctacctgc
acattggacg aggcctatat tacggttcct acttatataa agaaacatga aacattggag
ttgttctcct attacttgtt ataatgactg ctttcgtagg atacgttctc ccatgaggac
aaatatcctt ctgaggcgcc actgtaatta ccaatctcct atctgctgta ccttacgtag
gggatactct tgtccaatga atctgaggag gattctcagt tgacaacgcc accctaaccc
gtttcttcgc tttccacttc ctactaccct tcattgttgc cgccgcaact ttagttcacc
ttattttcct tcacgaaaca ggttcaaaca accctattgg tttaaattct gacgccgaca
aaatttcctt ccacccctac ttctcatata aagaccttct aggttttatt cttctactta
ctacactaat tgcc-ctagc cctattctca cccaaccttc ttggggatcc agaaaacttc
accccagcaa acccacttgt tacccctcca cacattaaac cagaatgata cttccttttc
gcctatgcta tccttcgttc tattccaaat aaattaggag gagtacttgc cctattagct
tcaattctgg ttctaatagt aatccccttc ctccacactt ctaaacagcg aagccttacc
ttccgccccc taacccaact gctattctga cttctagtcg cagacgtgat tattttgaca
tgaatcggag gaatacctgt cgaacaccca ttcatcatca ttggccaaat cgcctctttc
ttgtatttct tcctattcct attcctcatc ccaaccgcag nnnnnnnnnn nnn
>Poeciliidae_Poecilia_perugiae_1_1
nnnnnnnnnn nnnnnncgca cccgtaaaca tctctgcctg atgaaatttt ggttctctct
taggtctatg cctaattgtc caaatcctaa ccggtctatt cctagctatg cactacactt
ccgatatctc catagcattc tcatccgtag cccacatctg ccgagacgta aattacggat
ggctcatccg caatatacat gccaacggag cctccctatt tttcgtctgc atctacctcc
acatcggacg aggattatat tacggctcct acctatacaa agaaacatga aacattggag
tcatcctcct tctactagtc ataataactg ctttcgtagg atatgtactc ccatgaggac
aaatatcctt ctgaggggcc accgtaatca ccaacctact atccgccgta ccctatgtag
gagataccct tgtccaatga atctgaggcg gattttcagt tgacaacgcc accctaaccc
gattcttcgc cttccacttc ctgctaccat tcatcgttgc cgctgcaacc ctagttcacc
ttatcttcct acacgaaacc ggctccaaca accccatcgg tttaaactcc gacgccgata
aaatttcctt ccacccctac ttctcataca aagacctcct aggctttatt ttattactta
ccctactaat cgcc-ctagc cctattctca cccaaccttc taggagaccc agaaaacttc
accccagcaa acccactagt caccccccca catatcaaac ccgaatgata tttcctattc
gcttatgcca tccttcgttc cattccaaac aaactgggcg gcgtcctagc tctcctggct
tcaatcctgg tcttaatagt tatcccattc ctccacactt ctaaacaacg aagccttact
ttccgcccca tcacccaact actattttga ctcctaatcg cagacgtaat tatcctaaca
tgaatcggag gcatacctgt tgaacaccca ttcatcatca ttggacaaat cgcctccttc
ctttacttct cccnnnnnnn nnnnnnnnnn nnnnnnnnnn nnnnnnnnnn nnn
>Atherinopsidae_Atherinops_affinis_1_1
ctttagttga cctccctgct cccgccaata tctcagtcat gtgaaatttc ggctcgctcc
taggcctttg tctagccgcc caaatcttga ctggattatt cctcgctata cattacacct
cagatatcgc cacagccttt tcgtctgtag cccacatttg ccgagacgtc aactacggct
gactgatccg gaatatgcat gcaaacggcg catctttctt ctttatttgc atctatctcc
atatcggccg argcctttat tacggctcat acctttataa agaaacatga aatgtagggg
ttattcttct ccttctagtt ataataaccg ctttcgtagg atacgtcctt ccctgaggac
aaatgtcctt ctgaggtgcc actgttatta ccaacctact ttctgccgtt ccttacgtgg
gtaacgcctt agttcaatga atctgaggag gattctccgt agacaatgct accttaaccc
gtttcttcgc cttccacttc cttttcccgt tcgttattgc tgccgccaca atagttcatc
ttgtcttcct ccaccaaact ggctcaaaca accccacagg gattaattca gacgctgaca
agatttcctt tcacccctat ttctcctata aagacctcct aggattcgca gccctccttc
ttgctcttgt ttct-attgc cctgttctcc cctaatctgc taggagaccc agacaacttc
acaccagcta acccccttgt tacaccccct catatcaagc ctgaatgata tttcctattt
gcttacgcca ttctacgctc gattccaaac aaacttggag gagtcctagc cctattatca
tcaatcctcg ttcttatggt agtccctatc ctanacactt ccaagcaacg aggacttacc
ttccgcccac tcacccagtt cctcttctga ctcctggtag cagacgttgc tgtactaaca
tgaattgggg ggatgccagt tgaacaccca tttgttatta tcggtcaaat tgcctccttc
ctttacttct tcctgttcct tgtactcgcc cccaccgtga gctgagtaga aaa
>Atherinopsidae_Chirostoma_jordani_1_1
cgatcgtaga cctcccagct cctgccaaca tttcagtttg gtgaaacttt ggctcacttc
taggcctttg cttgattgcc caaatcctta ccggcctatt cttagccata cactatacct
ctgacatcgc tacggctttc tcatctgtcg ctcacatttg ccgggatgta aactatggat
gactcatccg aaacatgcat gcgaacggag cctctttctt cttcatctgc atctaccttc
atattggacg aggcctctac tacggatcat acctgtacaa ggagacatga aacgttgggg
ttgttcttct tcttcttgta atgatgacag cctttgttgg ctatgtcctt ccttgaggac
agatatcctt ctggggggcc actgtcatta ccaacctctt atcagctgtc ccatacgtag
gcaacgccct ggtgcaatgg atctgaggag gcttttccgt tgataatgcc accctcactc
gattcttcgc tttccacttc ctactccctt ttgttgttgc cgccgccact atagtgcatc
taattttcct acaccaaaca ggctcgaaca accccacggg cattaactcg gacgccgaca
agatctcatt ccacccttac ttctcctaca aagatcttct tggcttcgca gcactcctta
ttgctctgat ctct-ctcgc cctattctca ccaaacctcc tcggcgaccc cgacaatttc
acccctgcaa atccccttgt tacccctccc cacattaagc ctgagtgata tttcctgttt
gcctacgcta ttctccgatc aatccccaac aagctaggag gcgtacttgc actcctctcc
tccatcctcg tcctcatggt ggtgcccatt ctacacacat caaaacaacg aagtttaaca
ttccgcccac tcacacaatt cctcttttga ctcctagtag cagatgtaat cattttaaca
tgaattgggg gcatgcctgt agaacacccc tttgttatta ttggacaagt cgcctcattc
ctatacttct tcttgttcct tgttcttacc ccagcagtga gctgagtaga aaa
>Atherinopsidae_Menidia_menidia_1_1
cagtcgtcga tcttccagct cccgccaaca tttcagtttg atgaaacttt ggctcacttt
taggcctttg cttaattgcc caaatcctta ccggcctatt cttggctata cactatacct
ccgatatcgc cacagccttt tcgtccgtgg cacatatctg ccgagatgtg aactacggct
gactgatccg aaatatgcat gcaaatgggg catctttctt cttcatttgc atctatatgc
acatcggacg aggcctctac tacggctcct atctttacaa ggagacatga aatgtgggag
tagttctcct ccttcttgta ataatgacag ccttcgtagg ctatgtcctt ccctgaggac
aaatgtcgtt ctgaggggcc actgtcatta ctaacctcct ttccgccgtc ccttacgtgg
gtaacgccct ggtacaatga atctgaggag gcttctcggt tgacaatgcc accctcactc
ggttctttgc cttccacttc ctccttccct ttattattgc cgccgcaacc atggttcacc
taattttcct ccaccaaacc ggctcaaaca accccactgg ccttaactcg gacgccgaca
aaatctcttt ccacccctat ttctcttaca aggacctcct tggattcgca gcacttctta
ttgccctgat ctct-attgc cctgttctca ccaaacctcc ttggtgaccc cgataacttc
acccctgcca atcccctcgt tacgcctccc cacatcaagc ctgaatgata cttcctgttt
gcctacgcta ttcttcgctc tattccaaac aagctggggg gcgtacttgc cctcctttcc
tctatcctag ttctaatggt tgtgcctatc ctacatacgt cgaaacagcg aagccttaca
ttccgcccgc ttacacaatt ccttttctga ctactagttg cggacgtcat tatccttaca
tgaattggtg gtatgcctgt agaacaccct ttcgttatta ttggacaagt tgcctccttc
ctctactttt tcttgttcct cgtcctcact ccagcagtaa gttgggtaga gaa
>Cichlidae_Aequidens_tetramerus_1_1
cactagttga cctccctgcc ccctccaaca tctccgtctg atggaacttt ggctctctcc
tgggcctctg tcttatcgcc caaatcctaa caggcctctt cctagcaata cactacactt
ctgatatcac aacagccttt tcatccgtcg ctcacatctg ccgtgatgta aattatggct
gactaatccg aaacatgcac gctaacggtg cttctttctt tttcatttgt atttacctcc
acattgggcg cggactctac tacgggtcat acctctacaa agaaacatga aacgtcggag
tcgttctcct cctcctagtc ataatgaccg ccttcgtcgg ctatgtcctt ccgtgaggac
agatatcctt ctgaggggcc accgtcatca ccaacctcct ctccgcagtc ccttacattg
gaaactccct cgttcaatga ctctgaggcg gcttttcagt agataacgct accctaactc
gattctttgc tttccatttc ctccttccct ttgttattgc agctataaca atagttcacc
ttattttcct tcacgaaacc ggatcaacca atcccgcagg cctaaactca gatgcagaaa
aaatttcctt ccacccctac ttttcctaca aagacctact aggctttgca atactactag
tggccctaat cgcc-ctcgc actctttacc cccaacctcc ttggagaccc agacaatttc
acccccgcaa accccctagt cactccccca catattaagc ccgaatgata cttcttattt
gcctacgcca ttctccgctc cattcctaac aaacttggag gcgtccttgc actccttttt
tcaattctta tccttatact tgtccccatc ctccacacct ctaaactccg agccctcacc
ttccgacccc taacacaatg cttattctga cttctagttg cagacgtaat gatcctgacc
tgaattggag gaatacccgt tgaacacccc ttcatcatca ttggacaaat cgcatccatc
ctctacttcg ccatcttcct tattctgctg cccactgccg gccttgcaga aaa
>Cichlidae_Amatitlania_nigrofasciata_1_1
cactagtcga ccttcccaca ccctcaaaca tctctgtctg atgaaacttc ggttccctac
taggactctg tctcattacc caaattttaa caggcctttt ccttgcaata cactatactt
ctgatatcgc aaccgctttc tcatccgtcg cccatatctg ccgagatgta aactatggct
gactcatccg taatatacac gccaacggcg catctttttt ctttatctgc atctatctcc
acattggccg agggctatat tacggctcct acctttataa agaaacatga aatgtgggcg
tcatcctact tctcctaacc ataataaccg ccttcgtagg ctatgttctt ccatgaggac
aaatgtcctt ctgaggggct actgttatta ccaaccttct ctcagcaatt ccctacattg
gcaactccct agttcaatga ctttgaggcg gcttctcagt agacaatgcc accctcaccc
gattctttgc cttccacttc ctcctccctt tcatcattgc agccataaca ataattcacc
tgatcttcct ccacgagacc ggttccacaa acccagcagg ccttaactcc gacacagaca
aaatctcgtt ccacccctac ttctcttata aggacctctt aggctttgca gttttactaa
caaccctaat tact-ttagc cctcttttcc cccaacctac taggagaccc ggacaacttc
acccccgcaa accccctagt cactcctcca cacattaaac cagaatgata ctttttattt
gcttacgcca tcctccgatc aattcctaat aaactgggcg gtgtcctcgc actcctcttc
tccattctaa ttcttatgct tgtccccatt cttcatacct caaaactccg agccctcacc
tttcgccccc ttacccaatt cttattctga ctactaattg cagatgtcct tattttaacc
tgaattggag gaatgcccgt tgaacacccc tttattgtta ttggccaaat cgcatctttc
ctctacttct tccttttcct tattttattg cccattgccg gactagcaga aaa
>Cichlidae_Andinoacara_coeruleopunctatus_1_1
nnnnnnnnnn nnnnnnnnnn nnnnnnnnnn tctctgtttg atgaaacttt ggatctctct
taggcctttg ccttattatt caaatcctaa caggattatt tctcgcaata cactacacct
ctgatatcac catagcattt tcatccgtcg cccacatctg tcgagacgta aattacggct
gactcatccg aaacatacat gccaacggtg catccttttt ctttatctgt atttatcttc
acatcggccg aggactttat tacggctcat atctctacaa agaaacatga aacgtcggag
tcgtcctttt cctgctagta ataataactg cttttgtcgg ctatgttctc ccatgaggtc
aaatatcatt ctgaggggct acagtaatta ctaatcttct ttccgcaatt ccttacattg
gcaactccct ggttcaatga ctatggggcg gtttttcagt tgataatgcc acccttactc
gattctttgc cttccatttt cttctcccat tcatcattgc agctataaca ataattcacc
taatttttct gcacgaaaca ggatctacta accctatagg gctaaactca gacgcagaga
aaatttcatt ccacccttac ttctcttaca aagacttatt aggttttgca attctccttc
tagccctagt aatc-cttgc actcttctcc cctaatctcc taggagaccc agacaacttt
acccctgcta atcccctagt tactccccca catattaaac ctgaatgata cttcctattt
gcctacgcca ttcttcgatc aatccccaat aaactaggag gagtccttgc ccttctcttc
tcaatcctca tcctcatgct tgtcccaatt ctccacactt ctaaactccg agccctcact
tttcgaccac taacacaact cttattctga cttctaattg cagacgtaat aatcttaacc
tgaatcggag gaataccagt tgaacacccn nnnnnnnnnn nnnnnnnnnn nnnnnnnnnn
nnnnnnnnnn nnnnnnnnnn nnnnnnnnnn nnnnnnnnnn nnnnnnnnnn nnn
>Cichlidae_Chiapaheros_grammodes_1_1
cactagtcga cctccccgca ccatcaaaca tctccgtttg atgaaacttc ggctccctac
taggactctg cctagccgcc caaattctaa caggcctatt ccttgcaata cactacactt
ccgacatcgc aacagctttc tcgtctgttg cccacatctg ccgggatgtc aactatggct
gactaatccg caacatacat gccaacggcg catccttctt cttcatctgc atctacctcc
acatcggccg aggactatac tacggttcct acctttacaa agaaacatgg aacgtcggag
tcgtccttct tcttttaaca ataatgactg cgttcgtggg ctatgtcctt ccatgaggac
aaatgtcctt ttgaggtgcc accgtcatca ccaacctcct ctccgcagtc ccttacatcg
gtaattccct agtccaatga ctttgaggcg gtttttcagt agataatgcc accctcaccc
ggttctttgc cttccacttc ctcctcccgt tcatcatcgc agccataaca ataattcacc
tgatcttcct ccacgaaacc ggttccacaa acccagcagg cttaaactcc gacacagaca
aaatttcatt tcacccttac ttctcctaca aagacctcct aggcttcgca atcctactta
tcgccctaat cgcc-ctagc cctcttttcc cccaatctcc tgggagaccc agacaacttc
acccccgcaa accccctagt cacaccccca catattaaac cagaatggta cttcctattt
gcttacgcca ttctccgatc aatccccaac aaactggggg gcgtcctcgc cctccttttc
tccattctga tcctcatgct tgtaccaatc ctccacacct ctaagctccg agccctcacc
ttccgaccac tcacccaatt tctattctga ctcctagttg cagacgtcat tattttaact
tgaattgggg ggatacctgt tgaacaccca ttcattatca tcggccaaat cgcatccttc
ctctacttct ttatcttcct cattttgctg cccactgccg gactagcaga aaa
>Cichlidae_Cichla_intermedia_1_1
cactagtaga tctccctgct ccctccaaca tttccgtctg atgaaacttc ggctctttac
tcggactctg cctctctgct caaattctta caggtctttt ccttgcaata cattacacat
cagatatcgc cacagccttt tcatccgtca cccacatctg ccgagatgta aactatggct
gacttattcg aaacatacac gctaacggcg catccttctt ttttatctgc atctacctcc
acatcggacg cggactctac tacggctcat acctctacaa agaaacatga aacatcggag
tcattctcct cctactagtc ataataactg catttgtagg ttacgtactc ccctgaggcc
aaatatcatt ctgaggtgcc accgtcatta ccaatcttct ctccgcaatc ccctacatcg
gcaattccct cgtccaatgg atctgaggag gcttctcagt agacaacgcc actttaaccc
gattctttgc attccacttc ctcttcccat tcatcatcgc agctataaca ataattcacc
ttattttcct ccacgaaacc ggatcaacca atcccacagg actaaactca gacaccgata
aaatctcatt ccacccctac ttctcctaca aagacctctt aggctttgca ctattattaa
ttgctctaat ctcg-ttagc actctttgcc cccaacctct taggagaccc agacaacttc
acccccgcta accccctcgt caccccccca catatcaaac ctgaatgata tttcctattt
gcctacgcaa ttttacgatc catccctaac aaactaggag gcgtccttgc cctccttttc
tccatcctca ttctcatgct cgtcccaatc cttcacacct ccaaacaacg aacccttacc
ttccgacccc tcgcacaatt cctgttctga cttctagttg cagacgtagc catcttaact
tgaattggag gaatacctgt agaacacccc tttgtaatca tcggacaaat tgcatcattc
ctatacttct ctatcttcct cattttagcc cccatttccg gctgattaga gaa
>Cichlidae_Cichla_orinocensis_1_1
cactagtaga tctccctgct ccctccaaca tttccgcctg atgaaacttc ggctccttac
tcggactctg cctcattgct cagatcctta caggcctttt ccttgcaata cattacacat
cagatatcgc cacagccttt tcatccgtcg cccacatttg ccgagatgta aactatggct
gacttattcg aaacatgcac gctaacggcg catccttctt tttcatctgt atctacctcc
acatcggacg cgggctctac tacggttcat acctctacaa agaaacatga aacattggag
tcattctcct cctactagtc ataataactg catttgtagg ttacgtactc ccctgaggcc
aaatatcatt ctgaggtgcc accgttatta ccaatcttct ctccgcaatc ccctacattg
gcaaccccct cgtccaatga atctgaggag gcttctcagt agacaacgcc actttaaccc
gattctttgc attccatttc ctcttcccct tcatcatcgc agccataaca ataattcacc
ttatttttct ccacgaaacc ggatcatcca atcccgcagg actaaactca gacaccgata
aaatctcatt ccacccctac ttctcctaca nnnnnnnnnn nnnnnnnnnn nnnnnnnnnn
nnnnnnnnnn nnnnnnnnnn nnnnnnnnnn nnnnnnnnnn nnnnnnnnnn nnnnnnnnnn
nnnnnnnnnn nnnnnnnnnn nnnnnnnnnn nnnnnnnnnn nnnnnnnnnn nnnnnnnnnn
nnnnnnnnnn nnnnnnnnnn nnnnnnnnnn nnnnnnnnnn nnnnnnnnnn nnnnnnnnnn
nnnnnnnnnn nnnnnnnnnn nnnnnnnnnn nnnnnnnnnn nnnnnnnnnn nnnnnnnnnn
nnnnnnnnnn nnnnnnnnnn nnnnnnnnnn nnnnnnnnnn nnnnnnnnnn nnnnnnnnnn
nnnnnnnnnn nnnnnnnnnn nnnnnnnnnn nnnnnnnnnn nnnnnnnnnn nnnnnnnnnn
nnnnnnnnnn nnnnnnnnnn nnnnnnnnnn nnnnnnnnnn nnnnnnnnnn nnn
>Cichlidae_Crenicichla_lepidota_1_1
ccctagtcga cctacctgca ccaatcaaca tttctgcttg atggaacttc ggctctctgc
tagggctatg tctaattact caaatcttga caggcctctt tctagcaata cactacacct
ccgatatcac cttagccttc tcatctgtag cccatatttg ccgagacgtt aactatggct
gacttatccg aagccttcat gccaacggag catccttctt ctttatttgt atttaccttc
acatcggacg aggactctac tacggttcct acctctataa agaaacatga aacatcggag
ttgtcctcct cctcctagta ataataaccg cattcgtagg gtatgtcctc ccttgaggac
aaatatcctt ctgaggagcc acagttatca ccaacctcct ctccgccatc ccatatatag
gaacttctct agtccaatga atttgagggg gcttttcagt agataatgcc accctaactc
gcttctttgc cttccacttc ctcttcccct ttgtcatcgc cgccatgaca ctcatccacc
tcattttcct ccatgaaact ggatcctcca atcccacagg ccttaactca gatgcagaaa
aaattccatt ccacccctat ttttccttca aagatatcct agggttcata atccttctaa
tagccctcac aaca-ctagc actcttttac cccaatctcc ttggagaccc agacaacttc
accccggcta atcctcttgt taccccacca catatcaagc cagaatgata ctttctattc
gcctatgcta ttctacgctc aatccccaac aaattaggag gagtgctagc cctcctattc
tctatcctta tccttatatt agtcccaatt ctccacacat caaaacaacg agcccttacc
ttccgaccat taacccaact aatcctctga cttctagtag cagacgtaat tattctcact
tgaattggag gcctccctgt cgaacaccca ttcaccctta ttggccaaat cgcatcactg
atctacttct ccatcttcct tattttgata ccagcagccg gatggttaga aaa
>Cichlidae_Laetacara_thayeri_1_1
ctctagtcga gcttcctgcc ccttccaata tgtccgtctg atgaaacttt ggctctttac
taggcctttg ccttatcaca cagatcctaa cagggctatt cctctcaata cactatactt
ccgacatcgc aacagcattt tcatcggtcg cccacatctg ccgagatgtt aactacggtt
gattaattcg aaatatgcat gccaatggcg cctccttctt ctttatctgt atctacctac
acattggtcg aggactttac tatggctcat acctggataa agaaacctga aacgtcggcg
ttatccttct tttactggtt ataataactg cattcgttgg ctacgtccta ccatgagggc
aaatatcctt ctgaggggcc accgtcatta ccaaccttct ctctgcagtc ccctacattg
gaaattccct agtccaatga ctatgaggag gtttttcggt agataatgca acactgaccc
gcttcttcgc attccacttt ctcctcccct tcattatcgc agcagtcaca ataattcatt
tgattttcct ccatgaaact ggctccacca accccacagg cctaaactca gatgcagaaa
aaatctcatt ccacccttat ttttcttaca aagacctgct aggctttgca attcttttga
ttgccctaat tacc-cttgc actctttgcc cccaacctct taggagaccc cgacaacttc
acccccgcaa accccctagt tacccctcca cacatcaagc ccgagtggta cttcttattt
gcttacgcca ttcttcgctc catccctaat aaactggggg gcgtactcgc acttcttttc
tcaattctta tcctaatgct cgtcccccta cttcacacct ccaaactccg agcccttacc
ttccgccctc tcacacaatt cttattttga ctattagtcg cggatgtcat gatcttaact
tgaattgggg gcataccagt cgaacatccc ttcattatta ttggtcaaat cgcatccatt
ttgtacttca gcattttcct tattcttctt ccagccgccg gcctagcaga aaa
>Cichlidae_Nannacara_taenia_1_1
ctctaattga cctccctgca ccttcaaaca tttccatttg atgaaactcc ggctcactcc
tgggactctg ccttattgtc caaatcttaa ccggcctgtt tctatccata cactatacac
ctgataccac aacagccttc tcatccgtcg cccacatctg ccgagatgta aactacggct
gactaatccg aaacatacat gccaatggcg catccctctt cttcatttgc atctactttc
atattggggg gggcctttat tacggatcct acctttataa agaaacatga aacgttggtg
ttatcctcct cctcttagtt ataataactg cattcgttgg ttatgtcctc ccatgagggc
aaatgtcttt ttgaggcgcc accgtcatta caaaccttct ctccgctgtc ccctatattg
gcaattcttt agtacaatga ctgtgaggcg gattttcggt agacaatgca accctaactc
gattctttgc tttccacttt ctcctcccat ttattattgc tgccatgaca atagttcacc
tcatttttct ccacgaaaca ggctcaacaa atcccgcagg tttaaactct gatgcagaaa
aaatcccatt ccatccctac tattcttaca aagacctctt aggcttcatt atgctgctcg
cactcttaat ctcc-ctcgc actcttctcc cccaacctcc taggagaccc agataatttc
acacccgcaa accctctagt cacacctccc cacatcaaac ccgaatgata ctttttattc
gcttacgcca tcctccgttc aatccccaac aagttggggg gtgtccttgc actgctcttt
tctattttag tcctcctact aatacctatt ctccacactt ctaaacttcg aaccctaact
ttccgaccat tgacacaatt tctgttctga ctcctaattg cagacgtagc agtactgacc
tgaatcgggg gcatgccagt agaacacccc tttattatta ttggtcaaat cgcatccact
ctttacttta ccattttcct agtcttattc cccatcgccg gccttttaga gaa
>Cichlidae_Satanoperca_daemon_1_1
ctctagtcga cctccccgca ccctccaaca tctctgtttg atgaaacttt ggctccctct
tagggctctg cctaattgcc cagattctta caggtctctt ccttgcaata cactacacct
cagacattgc cacagccttc tcatctgtgg cccacatctg ccgagatgta aactacggct
gactcattcg aaatatacac gctaacggcg catctttctt ctttatctgc atctatctcc
acatcggacg aggcctttac tatggctcct atctttacaa agagacatga aacgtcggag
tagttcttct cctcctagtt ataataaccg cattcgttgg ctacgtcctc ccctgaggac
aaatatcatt ctgaggagcc accgtcatta ccaatctcct ctccgcaatc ccgtacatcg
gaaactccct agtccaatga atttgggggg gcttctcagt tgacaatgct atcctaaccc
gattctttgc cttccatttc ctattcccgt tcgtcattgc agccataacc atgattcacc
taattttcct acacgaaact gggtcaacaa acccaacagg actaaactca gatgcagata
aaatctcctt ccacccctac ttctcctata aagacctttt aggcttcctc atccttctaa
tcgctctcat tact-ctagc acttttctca ccaaacctcc ttggcgaccc agacancttt
acccccgcaa accccctagt cactccccca cacatcagcc cngaatgata cttcctattt
gcatacgcca tnctacgatc aatcccaaac aaactaggag gagtccttgc cctcctcttt
tctatcttta tcctaatact tgtcccaatt ctccacacat ctaaacaacg agccctcacc
ttccgaccat taacacaact cctattttgg ctcttagttg cagacgtagc cattctcacc
tgaatcggag gtatacctgt agaacaccca ttcatcatca tcggtcaaat cgcatccatc
ctctacttca ccatcttcct tttcctccta cccgccaccg gatgaataga aaa
>Cichlidae_Satanoperca_leucosticta_1_1
cactagttga tctccccgca ccctccaata tctctgtttg atgaaacttt ggctctctcc
taggactctg cctaattgcc caaatcctaa caggcctttt cctcgcaata cactacactt
cagacatcgc cacagccttc tcatccgttg ctcacatttg ccgagatgtt aactacggtt
gacttatccg aaatatacac gctaacggag catctttctt cttcatctgt atttatctac
atatcggacg aggactctac tacggctcct acctttataa agaaacatga aacgttggag
tagtccttct tctcttagtc ataataacag cattcgtagg ctacgtcctt ccatgaggac
aaatatcatt ctgaggggct actgttatca ccaacctcct ttccgcaatc ccatatatcg
gaaactcgct agtccaatga atctgagggg gcttctcagt tgacaacgcc accctaaccc
gattctttgc tttccatttc ttattcccct ttattattgc agctataacc ataattcacc
taatttttct tcacgaaact ggatcaacaa atccaacagg actaaattca gacgccgaca
aaatctcctt tcatccttac ttctcctaca aagatctcct aggcttccta gtgctactta
ttgctctcat cgcc-ctagc actcttctcc cctaacctcc tcggagatcc agacaacttc
acccctgcaa atcccctagt tactcctccc cacatcaaac cagaatgata tttcctattc
gcatatgcta tccttcggtc cattcctaat aaactaggag gtgtccttgc ccttctcttt
tcaatcctaa tcctaatact cgttccaatc ctccacacgt ctaaacagcg agcccttacc
ttccgaccat tcacacaact cctattttga ctcttagtcg cagacgtagc gattcttacc
tgaattggtg gcatacccgt cgaacaccca ttcattatca tcggccaaat cgcttccctt
ctctacttct ttattttcct ttttcttcta cccgctaccg ggtgggtaga aaa
>Cichlidae_Theraps_irregularis_1_1
cactagtcga cctccccgcc ccctcaaaca tttccatttg atgaaacttt ggctccctac
tagggctctg cctcgccgcc caaatcttga caggcctatt ccttgcaata cattacactt
ccgatatcgc aacagccttc tcatccgtcg cccacatctg ccgagacgta aactatggct
gactaatccg caacatgcac gccaacggtg catccttctt cttcatttgt atctacctcc
acatcggccg aggcctgtac tacggctcct acctctacaa agaaacatga aacgtcggtg
ttatcctcct cctcttaaca ataataactg cattcgtagg ctacgtcctt ccatggggac
agatatcctt ttgaggtgcc accgtcatca ccaaccttct ctccgcaatc ccttacatcg
gcaactccct agtccaatga ctttgaggag gcttttcagt agacaacgcc accctcaccc
gattttttgc cttccatttc ctcctcccat tcatcatcgc agccataaca ataatccacc
taattttcct ccacgaaacc gggtccacaa acccagcagg cttaaactcc gacacagaca
aagtttcatt ccacccctac ttctcctaca aagacctcct aggctttgcc atcctcctta
ttgccctaat tgcc-ctagc cctcttttcc cccaacctcc taggagaccc agacaacttc
acccctgcaa accctttagt tacgccccca catatcaaac cagaatggta cttcctattt
gcttacgcca tcctccgatc aattcctaac aaactagggg gtgttctcgc acttcttttc
tccatcctga tcctcatgct cgttccaatc ctccacacct caaaacttcg agccctcacc
ttccggcccc tcacccaatt tctgttctga ctcctaatcg cagacgtcct catcctaact
tgaatcggag gcatgcctgt tgaacaccca tttattgtca tcggccaaat cgcatcattc
ctctacttct ttattttcct tatcttacta cccaccgccg gactagcaga aaa
>Loricariidae_Baryancistrus_demantoides_1_1
nnnnnnnnnn nnnnnnnnnn nnnnnnnnnn nnnnnncatg atgaaacttc ggctcactcc
tcctactatg tttaacaaca caaatcctaa caggattatt cctagcaata cattatacct
ctgatatctc aactgcattt tcatccgtag cccatatctg ccgagatgta aactacggat
gaattatccg aaacttacat gccaacggag cttccttctt ctttatctgt atttatatac
atattggacg aggcctatac tacggctcct acatatacaa agaaacatga aacattggcg
tagtgctatt cctactagta atagtcactg cctttgttgg ctatgtcctt ccttgaggcc
aaatatcctt ctgaggggca accgttatca caaacctcct atcagccgtc ccttatattg
gagacaacct agtccaatga atctgagggg gattttccgt agataatgca accctaacac
gattttttgc gttccacttc ttattcccat tcgtaattat cgcagcaaca atcttacatg
ccctcttcct ccacgaaaca ggatctaata atccaattgg cctaaactca gatgcagaca
aaatctcatt tcacccatac ttctcataca aggacctcct aggattcatt gctttactaa
ccctcctagc ctca-ttagc cctattctca ccaaatcttc taggtgatcc agaaaatttt
acccctgcta atccgctagt caccccacca catattaaac cagaatggta ctttttattc
gcctacgcca tcctacgatc cattcccaat aaattaggag gagttttagc actactcttt
tctatcttag tactaatagt ggttccccta ctacacacgt ccaaacaaca aggactcaca
ttccgaccaa tctcacaaat cctattttga accttagtag cagatgtcgc aatcctaaca
tgaatcggag gtatacctgt tgaacaccca ttcattatta tcggacaaat tgcctccatc
ctctacttta tactatttct catcctaaat ccactagcgg gctgactaga aaa
>Loricariidae_Peckoltia_sabaji_1_1
nnnnnnnnnn nnnnnnnnnn nnnnnnnnnn nnnnnntatg atgaaacttt ggctcacttc
ttctactgtg cctagcaaca caaattctaa caggactatt cctagcaata cattacacct
ctgatatctc aactgcattc tcatccgtta cccacatctg tcgagatgta aactacggct
gaattatccg aaacctacac gccaacggag catctttctt ttttatttgc atttatatac
acattggacg aggcctatac tatggttctt atacatataa agaaacatga aacattggtg
tagtattatt cctccttgta ataatgaccg cctttgtcgg ctacgttctt ccatgaggcc
aaatatcatt ctgaggagca actgttatta caaacctcct atcagccatc ccctatattg
gaaacaacct agttcaatga atctgaggag gcttctctgt agacaatgca accctaacac
gattcttcgc attccacttc ttactcccat tcgcagtcat tgcaacaaca atcctacacg
ccctattcct ccacgaaaca ggatcaaaca acccaatcgg cctaaattca gacgcagaca
aaatctcatt ccacccttat ttttcatata aagatcttct ggggtttatt gttttactta
cacttctaac ctct-ctaac cctattttca ccaaaccttc taggagaccc agaaaatttc
actcctgcta acccattagt aaccccacca catattaaac cagaatgata cttcctattc
gcctatgcca ttttacgatc cattcctaac aaactaggag gggtcttagc actcttattc
tctatcttag tattaatagt aatccctcta ttacatacat ccaaacaaca aggactaaca
ttccgaccaa tctctcaaat cctattttga accctagtgg cagacgtcat aattttaaca
tgaattggag gcatgcctgt tgaacatcca ttcattatca ttggacaaat cgcctccacc
ctctacttca tattattcct tgtcctaaat ccactagcag gtttactaga aaa
>Loricariidae_Peckoltia_sabaji_2_1
nnnnnnnnnn nnnnnnnnnn nnnnnnnnnn nnnnnntatg atgaaacttt ggctcacttc
ttctactgtg cctagcaaca caaattctaa caggactatt cctagcaata cattacacct
ctgatatctc aactgcattc tcatccgtta cccacatctg tcgagatgta aactacggct
gaattatccg aaacctacac gccaacggag catctttctt ttttatttgc atttatatac
acattggacg aggcctatac tatggttctt atacatataa agaaacatga aacattggtg
tagtattatt cctccttgta ataatgaccg cctttgtcgg ctacgttctt ccatgaggcc
aaatatcatt ctgaggagca actgttatta caaacctcct atcagccatc ccctatattg
gaaacaacct agttcaatga atctgaggag gcttctctgt agacaatgca accctaacac
gattcttcgc attccacttc ttactcccat tcgcagtcat tgcaacaaca atcctacacg
ccctattcct ccacgaaaca ggatcaaaca acccaatcgg cctaaattca gacgcagaca
aaatctcatt ccacccttat ttttcatata aagatcttct ggggtttatt gttttactta
cacttctaac ctct-ctaac cctattttca ccaaaccttc taggagaccc agaaaatttc
actcctgcta acccattagt aaccccacca catattaaac cagaatgata cttcctattc
gcctatgcca ttttacgatc cattcctaac aaactaggag gggtcttagc actcttattc
tctatcttag tattaatagt aatccctcta ttacatacat ccaaacaaca aggactaaca
ttccgaccaa tctctcaaat cctattttga accctagtgg cagacgtcat aattttaaca
tgaattggag gcatgcctgt tgaacatcca ttcattatca ttggacaaat cgcctccacc
ctctacttca tattattcct tgtcctaaat ccactagcag gtttactaga aaa
>Poeciliidae_Poecilia_gillii_1_1
cactagtaga cctccccgca cccgccaata tctccgcctg atgaaatttt gggtctctat
taggactatg cctaatcgct caaatcctaa ccggcttatt tctagcaata cactatacct
ctgacatctc catagcattc tcatctgtag cccacatttg ccgagatgta aattacggat
gacttatccg caacatacat gccaatggag cctccttatt tttcgtctgc atctacctgc
atattggacg aggcctatac tacggttcct acttatataa agaaacatga aacattggag
ttgtgctcct attacttgtc ataatgactg ctttcgtagg gtacgttctc ccatgaggac
aaatatcctt ctgaggcgcc actgtaatta ccaatctcct atctgccgta ccttacgtag
gggatactct tgtccaatga atctgaggag gattctcagt tgacaacgcc accctaaccc
gtttcttcgc tttccacttc ctactaccct tcattgttgc cgctgcaact ttagttcacc
ttattttcct ccacgaaacg ggttcaaaca accctattgg tttaaattct gacgccgaca
aaatttcctt ccacccctac ttctcatata aagaccttct aggttttatt ctactactta
ctacactaat tgcc-ctagc cctattctca cccaaccttc ttggagaccc agaaaacttc
accccagcaa acccacttgt tacccctcca cacattaaac cagaatgata cttccttttc
gcctatgcta tccttcgttc tattccaaat aaattaggag gagtacttgc cctattagct
tcaattctgg ttctaatagt aattcctttc ctccacactt ctaaacagcg aagccttacc
ttccgccccc taacccaact gctattctga cttctagtcg cagacgtgat tatcttgaca
tgaatcggag gaatacctgt cgaacaccca ttcatcatca ttggccaaat cgcctctttc
ttgtatttct tcctattcct tttcctcatc ccaaccgcag cactaattga aaa
>Poeciliidae_Poecilia_mexicana_2_1
cactagtaga cctccccgca cccgccaaca tctccgcctg atgaaatttt ggatctctat
taggactatg cctaatcgct caaatcctaa ccggcttatt tctagcaata cactacacct
ctgacatctc catagcattc tcatctgtag cccacatttg ccgagatgta aattatgggt
gacttatccg caacatacat gccaatgggg cctccttatt tttcatctgc atctacctgc
acattggacg aggcctatat tacggttcct acttatataa agaaacatga aacattggag
ttgttctcct attacttgtt ataatgactg ctttcgtagg atacgttctc ccatgaggac
aaatatcctt ctgaggcgcc actgtaatta ccaatctcct atctgctgta ccttacgtag
gggatactct tgtccaatga atctgaggag gattctcagt tgacaacgcc accctaaccc
gtttcttcgc tttccacttc ctactaccct tcattgttgc cgccgcaact ttagttcacc
ttattttcct tcacgaaaca ggttcaaaca accctattgg tttaaattct gacgccgaca
aaatttcctt ccacccctac ttctcatata aagaccttct aggttttatt cttctactta
ctacactaat tgcc-ctagc cctattctca cccaaccttc ttggggatcc agaaaacttc
accccagcaa acccacttgt tacccctcca cacattaaac cagaatgata cttcctcttc
gcctatgcta tccttcgttc cattccaaat aaattaggag gagtacttgc cctattagct
tcaattctgg ttctaatagt aatccccttc ctccacactt ctaaacagcg aagccttacc
ttccgccccc taacccaact gctattctga cttctagtcg cagacgtgat tattttgaca
tgaatcggag gaatacctgt cgaacaccca ttcatcatca ttggccaaat cgcctctttc
ttgtatttct tcctattcct attcctcatc ccaaccgcag nnnnnnnnnn nnn
>Poeciliidae_Poecilia_mexicana_3_1
cactagtaga cctccccgca cccgccaaca tctccgcctg atgaaatttt ggatctctat
taggactatg cctaatcgct caaatcctaa ccggcttatt tctagcaata cactatacct
ctgacatctc catagcattc tcatctgtag cccacatttg ccgagatgta aattatgggt
gacttatccg caacatacat gccaatgggg cctccttatt tttcgtctgc atctacctgc
acattggacg aggcctatat tacggttcct acttatataa agaaacatga aacattggag
ttgttctcct attacttgtt ataatgactg ctttcgtagg atacgttctc ccatgaggac
aaatatcctt ctgaggcgcc actgtaatta ccaatctcct atctgctgta ccttacgtag
gggatactct tgtccaatga atctgaggag gattctcaat tgacaacgcc accctaaccc
gtttcttcgc tttccacttc ctactaccct tcattgttgc cgccgcaact ttagttcacc
ttattttcct tcacgaaaca ggttcaaaca accctattgg tttaaattct gacgccgaca
aaatttcctt ccacccctac ttctcatata aagaccttct aggttttatt cttctactta
ctacactaat tgcc-ctagc cctattctca cccaaccttc ttggggatcc agaaaacttc
accccagcaa acccacttgt tacccctcca cacattaaac cagaatgata cttcctcttc
gcctatgcta tccttcgttc cattccaaat aaattaggag gagtacttgc cctattagct
tcaattctgg ttctaatagt aatccccttc ctccacactt ctaaacagcg aagccttacc
ttccgccccc taacccaact gctattctga cttctagtcg cagacgtgat tattttgaca
tgaatcggag gaatacctgt cgaacaccca ttcatcatca ttggccaaat cgcctctttc
ttgtatttct tcctattcct attcctcatc ccaaccgcag nnnnnnnnnn nnn
>Poeciliidae_Poecilia_orri_1_1
cactagtaga cctacccgca cccgccaaca tctccgcctg atgaaatttt ggatctctat
taggactatg cctaatcgct cagatcctaa ccggcttatt tttagcaata cattacacct
cagacatctc tatagcattc tcatctgtag cccacatttg ccgagatgta aactacggat
gacttatccg caatatacat gctaatggag cctccttatt tttcatctgc atctatctac
atatcggacg aggcctatac tacggttcct acttatataa agaaacatga aatattggag
ttgttctcct attacttgtt ataataactg ctttcgtagg gtacgttctc ccatgaggac
aaatatcctt ctgaggcgcc actgtaatta ccaatctcct atctgctgta ccttacgtag
gggatactct cgtccaatga atctgaggag gattctcagt tgacaacgcc accctaaccc
gtttcttcgc tttccacttc ctactaccct tcattgttgc cgctgcaact ttagtccacc
ttattttcct tcacgaaacc ggttcaaaca accctattgg tttaaattct gacgccgaca
aaatttcctt ccacccctac ttctcatata aagaccttct aggctttatt ctactactta
ctacactaat tgcc-ctagc cctattctca cccaaccttc ttggagaccc agaaaacttc
acccccgcaa acccacttgt cacccctcca catattaaac cagaatgata tttccttttc
gcctatgcca tccttcgttc tattccaaat aaattaggag gagtacttgc cctattagct
tcaatcctgg ttctaatagt aattcccttc ctccacactt ctaaacagcg aagccttacc
tttcgccccc tgacccaact gctattctga cttctagtcg cagatgtaat tatcctaaca
tgaatcggag gaatacctgt cgaacaccca ttcatcatca ttggccaaat cgcctctttc
ttgtatttct tcctattcct cttcctcatc ccaaccgcag cactaattga aaa
>Poeciliidae_Poecilia_orri_2_1
cactagtaga cctacccgca cccgccaaca tctccgcctg atgaaatttt ggatctctat
taggactatg cctaatcgct caaatcctaa ccggcttatt tctagcaata cattacacct
cagacatctc tatagcattc tcatctgtag cccacatctg ccgagatgta aactacggat
gacttatccg caatatacat gctaatggag cctccttatt tttcatctgc atctatctac
atatcggacg aggcctatac tacggttcct acttatataa agaaacatga aatattggag
ttgttctcct attacttgtt ataataactg ctttcgtagg gtacgttctc ccatgaggac
aaatatcctt ctgaggcgcc actgtaatta ccaatctcct atctgctgta ccttacgtag
gggatactct cgtccaatga atctgaggag gattctcagt tgacaacgcc accctaaccc
gtttcttcgc tttccacttc ctactaccct tcattgttgc cgctgcaact ttagtccacc
ttattttcct ccacgaaacc ggttcaaaca accctattgg tttaaattct gacgccgaca
aaatttcctt ccacccctac ttctcatata aagacctcct aggctttatt ctactgctta
ctacactaat tgcc-ctagc cctattctca cccaaccttc ttggagatcc agaaaacttc
acccccgcaa acccacttgt cacccctcca catattaaac cagaatgata tttccttttc
gcctatgcta tccttcgttc tattccaaat aaattaggag gagtacttgc cctattagct
tcaatcctgg ttctaatagt aatccccttc ctccacactt ctaaacagcg aagccttacc
tttcgccccc tgacccaact gctattctga cttctagtcg cagatgtaat tatcctaaca
tgaatcggag gaatacctgt cgaacaccca ttcattatca ttggccaaat cgcctctttc
ttgtatttct tcctgttcct cttcctcatc ccaaccgcag cactaattga aaa
>Poeciliidae_Poecilia_salvatoris_1_1
cactagtaga cctccccgca cccgccaata tctccgcctg atgaaatttt ggatctcttt
taggactatg cctaatcgct caaatcctaa ccggcttatt tctagcaata cactatacct
ctgacatctc catagcattc tcatctgtag cccacatttg ccgagatgta aattacggat
gacttatccg caacatacat gccaatgggg cctccttatt tttcgtctgc atctacctgc
atattggacg aggcctatac tacggttcct acttatataa agaaacatga aacattggag
ttgttctcct attacttgtt ataatgactg ctttcgtagg atacgttctc ccatgaggac
aaatatcctt ctgaggcgcc actgtaatta ccaatctcct atctgctgta ccttacgtag
gggatactct tgtccaatga atctgaggag gattctcagt tgacaacgcc accctaaccc
gtttcttcgc tttccacttc ctactaccct tcattgttgc cgctgcaact ttagttcacc
ttattttcct tcacgaaaca ggttcaaaca accctattgg tttaaattct gacgccgaca
aaatttcctt ccacccctac ttctcatata aagacctttt aggttttatt cttctactta
ctacactaat cgcc-ctagc cctattctca cccaaccttc ttggagatcc agaaaacttc
accccagcaa acccacttgt tacccctcca cacattaaac cagaatgata cttccttttc
gcctatgcta tccttcgttc tattccaaat aaattaggag gagtacttgc cctattagct
tcaattctgg ttctaatagt aatccccttc ctccacactt ctaaacagcg aagccttacc
ttccgccccc taacccaact gctattctga cttctagtcg cagacgtgat tatcttgaca
tgaatcggag gaatacctgt cgaacaccca ttcatcatca ttggccaaat cgcctctttc
ttgtatttct tcctattcct cttcctcatc ccaaccgcag cactaattga aaa
>Poeciliidae_Poecilia_salvatoris_2_1
cactagtaga cctccccgca cccgccaata tctccgcctg atgaaatttt ggatctcttt
taggactatg cctaatcgct caaatcctaa ccggcttatt tctagcaata cactatacct
ctgacatctc catagcattc tcatctgtag cccacatttg ccgagatgta aattacggat
gacttatccg caacatacat gccaatgggg cctccttatt tttcgtctgc atctacctgc
atattggacg aggcctatac tacggttcct acttatataa agaaacatga aacattggag
ttgttctcct attacttgtt ataatgactg ctttcgtagg atacgttctc ccatgaggac
aaatatcctt ctgaggcgcc actgtaatta ccaatctcct atctgctgnn nnnnnnnnnn
nnnnnnnnnn nnnnnnnnnn nnnnnnnnnn nnnnnnnnnn nnnnnnnnnn nnnnnnnnnn
nnnnnnnnnn nnnnnnnnnn nnnnnnnnnn nnnnnnnnnn nnnnnnnnnn nnnnnnnnnn
nnnnnnnnnn nnnnnnnnnn nnnnnnnnnn nnnnnnnnnn nnnnnnnnnn nnnnnnnnnn
nnnnnnnnnn nnnnnnnnnn nnnnnnnnnn nnnnnnnnnn nnnnnnnnnn nnnnnnnnnn
nnnnnnnnnn nnnnnnnnnn nnnnnnnnnn nnnnnnnnnn nnnnnnnnnn nnnnnnnnnn
nnnnnnnnnn nnnnnnnnnn nnnnnnnnnn nnnnnnnnnn nnnnnnnnnn nnnnnnnnnn
nnnnnnnnnn nnnnnnnnnn nnnnnnnnnn nnnnnnnnnn nnnnnnnnnn nnnnnnnnnn
nnnnnnnnnn nnnnnnnnnn nnnnnnnnnn nnnnnnnnnn nnnnnnnnnn nnnnnnnnnn
nnnnnnnnnn nnnnnnnnnn nnnnnnnnnn nnnnnnnnnn nnnnnnnnnn nnnnnnnnnn
nnnnnnnnnn nnnnnnnnnn nnnnnnnnnn nnnnnnnnnn nnnnnnnnnn nnnnnnnnnn
nnnnnnnnnn nnnnnnnnnn nnnnnnnnnn nnnnnnnnnn nnnnnnnnnn nnn
>Poeciliidae_Poecilia_sphenops_1_1
cactagtaga cctccccgca cccaccaaca tctccgcttg gtgaaacttt ggctctctat
taggactatg cctcattgcc caaatcctaa ccggcttatt tttagcaata cactacacct
ctgacatctc catagcattc tcatctgtag cccacatttg tcgagacgta aattacggat
gacttatccg caatatacat gccaatgggg cctccatatt tttcgtctgc atctacctac
atattggacg aggcctatac tacggttcct acctatacaa agaaacatga aacattggcg
tcattctcct actacttgtt ataataaccg ctttcgtagg gtatgttctc ccatgagggc
aaatatcctt ctgaggcgcc actgtaatca ccaatctcct atctgctgta ccctatgtag
gcgacactct tgtccaatga atctgaggag gattctcagt tgacaacgcc accctaaccc
gtttcttcgc cttccacttc ctactaccct ttatcgttgc cgctgctact ttagttcacc
taattttcct ccacgaaacc ggttcaaaca atcctattgg tttaaattct gatgccgaca
aaatttcctt ccacccctac ttctcatata aagatctcct aggatttatc ttattactca
ctacactaat tgcc-ctagc cctattctca cccaacctcc ttggagaccc agaaaacttc
acccccgcaa acccgcttgt tacccctcca catattaaac cagaatgata tttccttttc
gcctatgcca tccttcgttc cattcctaac aaattaggag gagtccttgc cctgttagct
tcaattctgg ttctaatagt aattcccttc ctccacactt ctaaacaacg aagccttact
ttccgccccc tgacccaact actattctga cttctagtcg cagatgtaat tatcttaaca
tgaattggag gaatacctgt cgaacaccca ttcatcatca ttggccaaat cgcctctttc
ttgtacttct tcctgttcct cttcctaatc ccaaccgcag cattaattga aaa
>Poeciliidae_Poecilia_sphenops_2_1
cactagtaga cctccccgca cccaccaaca tctccgcttg gtgaaacttt ggctctctat
taggactatg cctcattgcc caaatcctaa ccggcttatt tttagcaata cactacacct
ctgacatctc catagcattc tcatctgtag cccacatttg tcgagacgta aattacggat
gacttatccg caatatacat gccaatgggg cctccatatt tttcgtctgc atctacctac
atattggacg aggcctatac tacggttcct acctatacaa agaaacatga aacattggcg
tcattctcct actacttgtt ataataaccg ctttcgtagg gtatgttctc ccatgagggc
aaatatcctt ctgaggcgcc actgtaatca ccaatctcct atctgctgta ccctatgtag
gcgacactct tgtccaatga atctgaggag gattctcagt tgacaacgcc accctaaccc
gtttcttcgc cttccacttc ctactaccct ttatcgttgc cgctgctact ttagttcacc
taattttcct ccacgaaacc ggttcaaaca atcctattgg tttaaattct gatgccgaca
aaatttcctt ccacccctac ttctcatata aagacctcct aggatttatc ttattactca
ctacactaat tgcc-ctagc cctattctca cccaacctcc ttggagaccc agaaaacttc
acccccgcaa acccgcttgt tacccctcca catattaaac cagaatgata tttccttttc
gcctatgcca tccttcgttc cattcctaac aaattaggag gagtccttgc cctgttagct
tcaattctgg ttctaatagt aattcccttc ctccacactt ctaaacaacg aagccttact
ttccgccccc tgacccaact actattctga cttctagtcg cagatgtaat tatcttaaca
tgaattggag gaatacctgt cgaacaccca ttcatcatca ttggccaaat cgcctctttc
ttgtacttct tcctgttcct cttcctaatc ccaaccgcag cattaattga aaa
>Poeciliidae_Poecilia_vivipara_1_1
cactagtaga cctccccgca cctgtcaaca tttcagcctg atgaaacttt ggctccctcc
tgggactctg ccttattgcc caaattctaa ccggcttatt tttagctata cattatactt
ctgacatctc catagcattc tcatccgtag cccacatctg ccgggatgta aactacggat
gactcattcg aaatatacac gccaacggag cctccttatt cttcgtctgt atttacctac
acattggacg aggcctatac tacggctcct acctctataa agaaacatga aacattggcg
ttatcctcct cctactcgtc ataataactg ctttcgtagg atacgtactc ccatgaggac
aaatatcatt ttgaggagcc actgtaatta ctaacctcct atctgccgta ccttacgtag
gcgacaccct tgttcaatga atttgaggag gattctcagt agataacgcc accctaaccc
gtttcttcgc cttccacttc ctcttaccct tcattgttgc cgccgcaact ttagttcacc
ttattttcct ccacgaaact ggctccaaca atcctattgg cttaaactcc gacgccgata
aaatctcctt ccacccatac ttctcataca aagacctcct aggctttatt tttttactaa
ccacactagt cgcc-ctagc cctattctct cccaaccttc ttggagaccc agaaaacttc
accccggcaa acccactagt cacccctcca catatcaaac ctgaatggta tttcctcttc
gcctacgcca tccttcgttc tattccaaac aaattaggag gagtccttgc cctactagcc
tccattttag tcttaatagt tattccctta ctccacacct ctaaacaacg aagcctcact
ttccgtcccc taacccaact actattttga ctcttagttg cagacgtaat cattttaaca
tgaatcggtg gcatacctgt tgaacatcca ttcatcatta tcggacaaat cgcttccttt
ctctactttt tcttattcct cttcctcatc cccaccgcag cattaattga aaa
>Poeciliidae_Poecilia_vivipara_2_1
cactagtaga cctccccgca cctgtcaaca tttcagcctg atgaaacttt ggctccctcc
tgggactctg ccttattgcc caaattctaa ccggcttatt tttagctata cattatactt
ctgacatctc catagcattc tcatccgtag cccacatctg ccgggatgta aactacggat
gactcattcg aaatatacac gccaacggag cctccttatt cttcgtctgt atttatctac
acattggacg aggcctatac tacggctcct acctctacaa agaaacatga aacattggcg
ttatcctcct cctactagtc ataataactg ctttcgtagg gtacgtactc ccatgaggac
aaatatcatt ttgaggggcc actgtaatta ctaacctcct atctgccgta ccttacgtag
gcgacaccct tgttcaatga atttgaggag gattctcagt agataacgcc accctaaccc
gtttcttcgc cttccacttc ctcttaccct tcattgttgc cgccgcaact ttagttcacc
ttattttcct ccacgaaact ggctccaaca atcctattgg cttaaactcc gacgccgata
aaatctcctt ccacccatac ttctcataca aagacctcct aggctttatt tttttactaa
ccacactagt cgcc-ctagc cctattctct cccaaccttc ttggagaccc agaaaacttc
accccagcaa acccactagt cacccctcca catatcaaac ctgaatgata tttcctcttc
gcctacgcca tccttcgttc tattccaaac aaactaggag gagtccttgc cctactagcc
tccattttag tcttaatagt tattccctta ctccacacct ctaaacaacg aagcctcact
ttccgtcccc taacccaact actattttga ctcttaattg cagacgtaat cattttaaca
tgaatcggtg gcatacctgt tgaacatcca ttcatcatta tcggacaaat cgcttccttt
ctctactttt tcttattcct cttcctcatc cccaccgcag cattagttga aaa
>Poeciliidae_Poeciliopsis_elongata_1_1
cactagtaga cctacccgca ccagtcaaca tttcagcctg atgaaacttc ggctctctcc
taggactatg ccttattgcc caaattctaa ccggcctgtt tctggcaata cactatacct
ctgacatttc cacagcattc tcttccgtag cccacatctg tcgagatgta aactacggct
gactcattcg caatatacat gccaacggag cctccttctt tttcatctgt atttatttac
acattggacg aggcctatac tacggctcat acctttacaa agaaacatga aatattgggg
taatcctcct cttgctagtc ataataactg cctttgttgg atatgttctc ccatgaggac
agatatcctt ctgaggggct accgtaatta ccaacctcct gtctgccgtc ccctacatag
gagacgcctt agtacaatga atttgaggag gcttttcagt agacaacgcc accttaactc
gcttctttgc cttccatttt cttctcccct ttatcgttgc agctgcaaca atagttcatc
tcattttcct acacgaaacc ggctcaaaca accccattgg cttaaactct gacacagaca
aaatctcctt tcacccctac ttctcctata aagatcttct aggctttgtc ttcctactaa
tcacactaat tact-ctcgc cctcttctca cccaatcttc tgggagaccc agaaaacttc
acccccgcca acccacttgt tacaccacca cacattaagc ccgaatgata tttcctcttt
gcatacgcca tccttcgctc aattcctaat aaactaggag gggttctcgc cctcctagcc
tcaatcctgg tcctaatagt tgtccccttc ctccacactt ctaaacaacg aagccttacc
ttccggccct ttacccaaat cctattctga cttctcattg cggacgtagc aatccttaca
tgaattggag gcatacctgt tgaacatcca tttattatta ttggccaaat tgcctcattc
ctatacttct ccttattctt aatcatttcc cctgccacag catgggctga gaa
>Poeciliidae_Poeciliopsis_gracilis_1_1
cattggtaga cttacctgct ccagtcaata tctctgcctg atgaaacttc ggctccctcc
taggcctttg ccttattgcc caaatcctaa ccggcctatt cttagcaata cactatacct
ctgatatctc cacagcattt tcatctgtag cccacatttg ccgagatgta aactacggct
gacttatccg aaacatacat gctaacggag cctccttctt ttttatctgc atctaccttc
acattggacg aggcttgtac tacggttcat acctctataa agagacatga aacattggcg
tggtccttct cctcctcgtt ataataaccg ccttcgtcgg gtacgtcctc ccctgaggac
agatatcctt ctggggggca accgtaatta ctaaccttct ttccgccgta ccctacatgg
gtgacgccct cgtccaatgg atctgaggcg gattttcagt agacaacgcc accttaaccc
gcttctttgc cttccacttc ctcctcccct ttattgttgc agcagcaacc ttagtccacc
ttattttcct ccacgaaacc ggatccaaca accccacagg actaaactct gatgcagaca
aaatctcctt tcacccttac ttctcatata aagacctctt aggctttgcc tttctgctca
ctacactaat tgcc-ctcgc cctattttcc cccaacctgc taggggaccc ggaaaacttc
acccccgcaa acccacttgt aaccccaccc cacattaagc ccgaatggta cttcctcttt
gcatatgcca tccttcgctc catccccaac aaactaggag gagtcctcgc ccttctggcc
tccatcctag tcttaatggt tgttcccttc cttcacacct ctaaacaacg aggcctcacc
ttccggccac tcactcaaat cctcttttga cttctaatcg cagacgtagc aattctcaca
tgaatcggag gcatacctgt agaacaccca ttcatcatta tcggccaagt tgcctctttc
ctatacttct ccctgttcct tatcctcgcc ccaaccgcag catgagtgga aaa
>Poeciliidae_Poeciliopsis_paucimaculata_1_1
cactagtaga tctacctgca ccaatcaata tctcagcctg atgaaacttc ggctcactcc
taggactttg ccttattacc caaattttaa ctggcctatt tctagcgata cactattcct
ctgacatttc cacagcattc tcatccgtaa ttcatatctg ccgcgatgta aattacggct
gactcatgcg aaacatacac gccaacggag cttccttctt tttcatctgc atttatttac
atattgggcg tggcctatac tacgggtcgt acctctacaa agagacatga aatatcggag
taatcctcct cttacttgtt ataatgactg ccttcgtcgg gtacgttctc ccatgaggac
aaatatcctt ctgaggggcc accgtaatta ccaacctcct ttctgctgtc ccccgcacag
gggacgccct cgtacaatga atctgagggg gcttttcagt ggacaacgcc accctaactc
gtttcttcgc cttccacttt cttctcccct ttattattgc agctacaaca atagtccatc
ttatcctcct acacgaaacc ggctcaaaca accccactgg cctaaactcc gacgcagaca
aaatcacctt tcacccctac ttctcctaca aagacctcgc aggctttgtc ttcttactaa
ccacgctaat tacc-ctcgc cctcttctcc cccaatctct tgggggaccc agaaaacttc
acccccgcaa accccctcgt cacaccaccc catattaagc ctgaatgatn nnnnnnnnnn
ncatatgcca ttcttcgatc aatccccaac aaactaggag gggttcttgc cctcctggct
tctatcctgg tcctaataac tgttcccctc ctacacacct ccaaacaacg aagccttacc
ttccgacccc ttactcaatt tatattctga ctcctcattg cagacatagc aatccttaca
tgaattggag gcatacccgt tgaacaccca tacgtcatta tcggccaaat cgcctctctc
ctatacttct ctatattctt agttatcctc cccaccacgg catgactaga aaa
>Poeciliidae_Poeciliopsis_retropinna_1_1
cactagtaga cttacccgcc ccagttaata tttcagcctg atgaaatttt ggctccctcc
taggactttg cctcattacc cagattctaa ccggcctttt tctggcaata cactacacct
ccgatgtttc cacagcattc tcctccgtag cccacatctg ccgagatgtg aattacggct
gactcatccg caacatacat gccaacggag cctccttctt tttcatttgc atttatttac
acattggacg aggcttatac tacggttcat acctccacaa agagacatga aatgtgggag
taatcctact cctacttgtc atatcaactg cctttgtcgg atacgttctt ccatgaggac
aaatatcctt ctgaggagct accgtaatca ccaacctcct atctgccatc ccttatgtag
gagacgccct tgtacaatga atttgagggg gtttttcagt agacaacgcc accttaactc
gattcttcgc cttccacttt cttctcccct tcattattgc agctgcaacc atagttcatc
tcatttttct acacgaaacc ggctcaaaca acccccttgg cttaaactct aacgcagaca
aaatctcctt tcacccctac ttctcctata aagaccttct aggctttatt ctcctattaa
ccatacttgt cacc-ctcgc tctcttcttc cccaatctct tgggggaccc agaaaacttc
acccctgcca acccacttgt tacaccccct catatcaagc ccgaatgata tttcctcttt
gcatatgcca tccttcgttc catccccaat aaactagggg gggttctcgc tctcctagcc
tcaatcctgg tcctgatagt tatccccttc ctccacacct ccaaacaacg aagccttacc
ttccggcctc ttacccaaat tctattttga ctcctcattg cagacgtagc aatccttaca
tgaatcggag gcatgcctgt tgaacaccca tttatcatta ttggccaaat cgcctcactc
ctatatttct ccctattctt agtcattata cctgctgcag catgactcga aaa
>Poeciliidae_Poeciliopsis_turrubarensis_1_1
cattagtcga tttacctgcc cccgtcaata tctctgcctg atgaaacttc ggttcactcc
taggactttg ccttattgcc caaatcctaa ctggcctatt cctggcaata cactatacct
ctgatatctc tacagcattt tcatccgtag cccacatttg ccgagacgtc aactatggct
gacttatccg caacatacat gccaacgggg cctctttctt tttcatctgc atctacctac
acattggacg gggcttgtac tacggctcat acctttataa agaaacatga aacatcgggg
tagttcttct tctcctagtt ataatgaccg ccttcgtcgg gtacgtcctc ccatggggtc
aaatatcctt ctgaggcgct accgtaatta ccaacctcct ctccgccgtc ccatacatag
gcgacgctct tgtccaatga atctgagggg gattttccgt agacaacgcc accctaaccc
gtttctttgc cttccatttc ctcctcccct tcattgttgc agcagccacc ttggtccacc
tcatcttcct ccacgaaacc ggatctaata accccacagg ccttaactct gacgcagaca
aaatctcttt ccacccctac ttctcctaca aagacctcct aggctttgcc ttcctgctca
ctacactaat cgcc-ctcgc cctattctct ccaaacctac taggagaccc agaaaacttc
acccctgcta acccactcgt cacaccaccc cacattaagc ccgaatggta tttcctcttt
gcatatgcta tcctccgctc tatccccaac aagctaggag gggttctcgc cctcctagct
tctattttag tcttaatagt tgtccccctt ctccatacct caaaacaacg aagccttacc
ttccgaccac tcactcagat cctcttttga cttctaatcg cagacgtcgc aatcctcaca
tgaatcggag gtatacctgt ggaacaccca tttattatta ttggccaagt tgcctctttc
ctctacttct ccctatttct agtcctcgcc cccaccgcag catgagtaga aaa
>Trichomycteridae_Trichomycterus_immaculatus_1_1
nncttattga cctccccgcc ccctcaaaca tctccgcatg atgaaacttt ggctcccttc
ttctactatg tttaattata caaatcctaa caggactatt cctagccatg cattatacat
ctgacatttc cacagcattc tcctctgtcg tccacatctg ccgagacgtc aactacggct
gagtcatccg caacctacat gctaacggtg catcattctt cttcatctgt atctatctgc
atatcggccg aggcctctac tacggctcct acttgtataa agaaacgtga aatattgggg
tagtgctcct tcttctagta ataataactg ccttcgtagg ctacgtccta ccttgaggac
aaatgtcatt ctgaggagcc acagtaatta caaacttact ctccgctgtt ccatacatcg
gagacatgct agtacaatga atctgagggg gcttctccgt tgacaacgca actctaacac
gattcttcgc attccacttc ctcctaccat ttgcagttgt cgccgccacc gcccttcacg
ccctgttttt acatgaaacg ggatccaaca acccaatcgg catcaactcc gatgcagata
aaatcacctt ccacccctac ttttcataca aagacatact aggattcgta atcctaatta
cacttctagc aacc-ttagc cctcttctcc ccaaaccttc taggagaccc agaaaatttc
acccctgcta accccttagt gacaccccca cacattaagc ccgaatgata cttcctattt
gcctacgcca ttctccgatc aatccccaac aaattaggag gagtcctagc actactattt
tcaatcctag tactcatact agtccccctt ctacacacat caaaacaaca aggactaacc
ttccgaccaa taacacaatt cctattttga accctcgtgg cagacgtaat aattctaaca
tgaatcggag gcatacctgt agaacacccc ttcattatta ttggtcaaat tgcatccgtc
ctatacttcg ccctattttt atttctcagc ccactagcag gctgactaga aaa
>Trichomycteridae_Trichomycterus_reinhardti_1_1
nnnnnnnnnn nnnnnnnnnn nnnnnnnnnn nnnnnnnnnn nnnnnnnnnn nnnnnnnnnn
nnnnnnnnnn nnnnnnnnnn nnnnnnnnnn nnnnnnnnnn nnnnnnnnnn nnnnnnnnnn
nnnnnnnnnn nnnnnnnnnn nnnnnngtcg tccacatctg ccgcgatgtc aactacggct
gagttatccg caacctacat gccaacggng catcattctt cttcatctgt atttacctac
acattggccg ggggctctac tacggctcct acttatacaa agaaacatga aatattggag
tagtacttct actcctagta ataataaccg ccttcgtagg ctacgtcctg ccttgaggac
aaatatcatt ctggggcgcc acagtgatca caaacttact ctccgctgtc ccatacatcg
gagatatact agtacaatgg atctgagggg gtttctccgt cgacaacgct actttaacac
gattcttcgc gttccacttc ctcttaccat tcgcagttgt agccgccact gcccttcatg
ccctattttt acatgaaaca gggtctaaca atccaatcgg catcaactct gatgcagata
aaattatatt ccacccttac ttttcatata aagacgcact aggattcgta atcctaatta
tgctcctaac agcc-ttagc actcttctcc ccaaaccttt taggagaccc agaaaacttc
acccccgcca accccttagt aacaccccca cacattaagc ccgagtgata cttcctattt
gcctacgcca ttctccgatc gatccctaac aagctaggag gagtcctggc attactcttc
tcaattttag tacttatact agtccccctc ctacacacat caaaacaaca aggactgact
ttccggcctg cgacacaact cctgttctga accctcgtgg cagacgtaat gattctaaca
tgaattggag gcatacctgt agaacacccc ttcattatta ttggcnnnnn nnnnnnnnnn
nnnnnnnnnn nnnnnnnnnn nnnnnnnnnn nnnnnnnnnn nnnnnnnnnn nnn
>Loricariidae_Pseudancistrus_nigrescens_1_1
nnnnnnnnnn nnnnnnnnnn nnnnnnnnnn nnntcgcatg atgaaacttt ggctctctcc
tcctactatg cctagcaaca caaatcctaa caggattatt cctagcaata cattacacct
ctgatatctc aaccgccttc tcatctgtag cccatatctg ccgagatgtt aattacggtt
gaattatccg aaacctacat gccaatggag cctccttctt cttcatctgc atctacctcc
acatcggacg aggactatat tatggctctt acatatacaa agaaacctga aacgttggag
tagtactact tctgctagta ataataactg ctttcgttgg ttacgttctc ccttgaggcc
aaatatcatt ctgaggggca actgttatca caaacctact atcagccgtc ccatacattg
gagacaactt agttcaatga atctgaggag gcttttccgt agataacgca actctaacac
gattcttcgc atttcatttt cttctcccat tcgcgatcat cgcagcaaca atcttacatg
cccttttcct ccacgaaaca ggatccaaca acccaatcgg cctaaactca gacgcagaca
aaatctcatt ccacccatac ttctcataca aggaccttct agggttcatt acattactaa
cactcctagc ctct-ctagc cctattttca cctaacctgc taggtgaccc agaaaacttt
acccccgcta acccattagt caccccacca cacattaaac cagaatgata cttcttattc
gcctacgcca tcctacgatc catccccaat aaactaggag gagtcttagc actattattt
tccattctag tactaatagc tgtccccctg ctacacacat ctaaacaaca aggacttaca
ttccgaccaa tttcccaaat cttattctga atcctagtag cagacgtcat aatcctaaca
tgaatcggag gcatacctgt tgaagatcca ttcattatca tcgggcaaat cgcttcaatt
ctatacttca tacttttcct catcctaaac ccactagcgg gttgattaga aaa
>Loricariidae_Pseudancistrus_nigrescens_2_1
nnnnnnnnnn nnnnnnnnnn nnnnnnnnnn nnntcgcatg atgaaacttt ggctctctcc
tcctactatg cctagcaaca caaatcctaa caggattatt cctagcaata cattacacct
ctgatatctc aaccgccttc tcatctgtag cccatatctg ccgagatgtt aattacggtt
gaattatccg aaacctacat gccaatggag cctccttctt cttcatctgc atctacctcc
acatcggacg aggactatat tatggctctt acatatacaa agaaacctga aacgttggag
tagtactact tctgctagta ataataactg ctttcgttgg ttacgttctc ccttgaggcc
aaatatcatt ctgaggggca actgttatca caaacctact atcagccgtc ccatacattg
gagacaactt agttcaatga atctgaggag gcttttccgt agataacgca actctaacac
gattcttcgc atttcatttt cttctcccat tcgcgatcat cgcagcaaca atcttacatg
cccttttcct ccacgaaaca ggatccaaca acccaatcgg cctaaactca gacgcagaca
aaatctcatt ccacccatac ttctcataca aggaccttct agggttcatt acattactaa
cactcctagc ctct-ctagc cctattttca cctaacctgc taggtgaccc agaaaacttt
acccccgcta acccattagt caccccacca cacattaaac cagaatgata cttcttattc
gcctacgcca tcctacgatc catccccaat aaactaggag gagtcttagc actattattt
tccattctag tactaatagc tgtccccctg ctacacacat ctaaacaaca aggacttaca
ttccgaccaa tttcccaaat cttattctga atcctagtag cagacgtcat aatcctaaca
tgaatcggag gcatacctgt tgaagatcca ttcattatca tcgggcaaat cgcttcaatt
ctatacttca tacttttcct catcctaaac ccactagcgg gttgattaga aaa
>Apteronotidae_Apteronotus_albifrons_1_1
nnnnnnnnnn nnnnnnnnnn ccatccaaca tctcatactg atgaaacttc ggctctctcc
tcctcctttg tttaattaca caaatcgcta caggattatt cctagccata cactacaccc
cagacatcta taccgccttc tcctcagtag cacatatctg ccgagacgta aactatggct
gactaatccg aaatgcccat gccaacggag cttcactatt ctttgtttgt gtatacctcc
acattgggcg tggactttac tatggctcat acctatacaa agaaacctga aacatcgggg
tcatcctatt cctgctaata atagtaactg ccttcgtcgg atacgtcctt ccatgaggcc
aaatgtcctt ttgaggcgcc actgttatta ccaacctact ctccgccacc ccctatgcag
gaacttcctt agtacgctga gtctgaggtg gcttctctgt tgacaacgca accctaaccc
gattctttgc cttccacttt ttactcccat tcctactcat tgccataaca gcccttcacg
ccttattcct acacgaaacc ggatccaaca acccagccgg cctaaactca gacccagaca
aaattccatt ccacccatac ttctcataca aagacctctt aggcttcagc atcctactta
caaccctagc atcc-ctcgc cctattctcc ccaaacttat taggagaccc agaaaacttc
tctgccgcca acccaataat taccccaacc cacatcaaac cagaatgata cttcctattc
gcctatgcca ttctacgatc tatcccaaac aaacttggcg gtgtcttagc acttgtcttc
tctgtattaa tcctcatact tgtccccctc ctccacacct ccaaacaaca aggacttacc
ttccgacccc tctcccaact actattctga accctaattg cagatgtcgt aatccttaca
tgaattggag gaatgcccgt agaataccca tttacagtta ttggccaaat cgcatccatc
ctttacttcg ccctgttcct cgtcctcttc ccnnnnnnnn nnnnnnnnnn nnn
>Atherinopsidae_Atherinella_hubbsi_1_1
cactcgtaga ccttccagcc cccgtcaaca tttcagtttg atgaaacttt ggctctcttc
taggcctttg cttaattgct caaatcctta ctggcctttt cctagctatg cattacacct
ctgatatcgc cacagcattt tcatctgtgg cccatatttg ccgagacgtt aactacggct
gactaatccg aaacatgcac gcaaacgggg catccttctt cttcatctgt atttacatgc
atatcggccg aggcctttac tacggctctt atctttacaa ggaaacctga aacgtcgggg
tagttctcct tcttctggta ataataaccg ccttcgtagg gtatgtcctc ccctgaggac
aaatatcttt ctgaggcgcc actgtcatta ctaacctcct ctcagctgtc ccctacgtgg
gtaacgccct agtccaatga atctgaggag gcttctcggt tgacaacgcc accctcaccc
gattctttgc tttccacttt cttctgccct tcatcattgc cgctgcaacc atagtgcacc
taatcttcct ccacgaaacc gggtccaaca accccaccgg actcaactca gatgctgaca
aaatctcctt ccacccttac ttctcttaca aagaccttct gggcttcgcg gcactcctct
tcgcccttat ttcc-ctagc cctcttctcg cccaacctcc tcggggaccc tgacaacttt
acccccgcaa atcctcttgt cacccctcca cacattaagc cagaatgata cttccttttt
gcctacgcca tcctgcgatc catccccaat aaactaggag gcgtacttgc ccttctctca
tctattctcg tccttatagt agttcccatc ctacacacct caaaacagcg aagcctcacc
ttccgcccac tcacacagtt tttgttctga ctcctcgtgg cagacgtaat tatcctgaca
tgaattggag gaatacccgt cgaacacccc tttgttatta tcggacaagt tgcatcattc
ctctacttct tcctgttcct agtnnnnnnn nnnnnnnnnn nnnnnnnnnn nnn
>Atherinopsidae_Chirostoma_labarcae_1_1
cggtcgtcga cctcccggcc cctgccaaca tttcagtttg atgaaacttt ggctcacttc
tgggcctttg cttgatggcc caaatcctca ccggcctatt cttagccatg cactatacct
ccgacatcgc tacggctttc tcgtctgtgg ctcacatttg ccgggatgta aactacggat
gactcatccg aaacatgcat gcaaacggag cctctttctt cttcatctgc atctaccttc
atattggacg aggcctctac tacggatcat acctttacaa ggagacatga aacgtaggtg
ttgttcttct tcttcttgta ataatgacag cctttgtcgg ctatgtcctt ccttggggac
aaatgtcctt ctggggggcc actgtcatta ccaacctctt atcagctgtc ccttacgtgg
gcaacgccct agtgcagtgg atctggggag gcttctccgt tgataatgcc accctcactc
ggttcttcgc tttccacttc ctactccctt ttgttgttgc cgccgccact atggtacatc
tcattttcct ccaccaaaca ggctcaaaca accccacggg tattaactcg gacgccgaca
agatctcatt ccacccctac ttctcgtaca aagaccttct tggattcgca gcactcctaa
ttgccctgat ctct-ctcgc cctgttctca ccaaacctcc tcggcgaccc cgacaatttc
acccctgcaa atccccttgt taccccnccc cacattaagc ctgagtggta cttcctattt
gcctacgcta ttctccgatc aatccccaac aagctaggag gcgtacttgc actcctctcg
tccatcctcg tccttatggt ggtgcccatt ctacacacct caaaacaacg aagtttaaca
ttccgcccac tcacacanct cctcttttga ctcctggtgg cggatgtggc tattctaaca
tgaattgggg gcatgcctgt agaacacccc tttgttatta tcggacaagt agcctccttc
ctgtacttct tcttgttcct tgttcttacc ccagcagtaa gctgagtgga aaa
>Atherinopsidae_Chirostoma_riojai_1_1
caatcgtcga cctcccagcc cctgccaaca tttcagtttg gtggaacttt ggctcacttc
ttggcctttg cttaattgcc caaatcctca ccggcctatt cttagccata cactatacct
ccgacatcgc tacagctttc tcatctgtgg ctcacatttg ccgggatgta aactacggat
ggctcatccg aaacatgcat gcgaacggag cctctttctt cttcatttgc atctaccttc
atattggacg aggcctctac tacggatcat acctctacaa ggagacatga agcgtagggg
ttgtccttct tcttcttgta ataataacag cctttgtggg ctatgtactt ccttgagggc
aaatgtcctt ctgaggagcc accgtcatta ccaacctatt atcagccgtc ccttatgtgg
gcaacgccct agtgcaatga atctgaggtg gcttctccgt tgataatgcc accctcactc
ggttcttcgc tttccacttc ctcctccctt ttgttatcgc cgccgccacc atggtgcacc
tcattttcct gcaccaaaca ggctcgaaca accccatggg cattaactcg gacgccgaca
aaatctcatt tcacccttat ttctcataca aagacctcct tggcttcgca gcactgctta
tcgctctaat ttct-ctagc cctgttctta ccaaacctcc tcggcgaccc cgacaatttt
acccccgcaa accccctagt taccccacct cacatcaagc cagagtgata cttcctgttt
gcctacgcta ttctccggtc aatccccaat aagctggggg gcgtacttgc gctcctctcc
tccatcctca tccttatggt agtgcctatt ctacacacct cgaagcaacg aagtttaaca
ttccgtccac ttacgcagtt cctcttttga ctacttgtgg cggatgttat tattttgacc
tgaattgggg gcatgcctgt agaacacccc ttcgttatta ttgggcaagt cgcctcgttc
ctatacttct tcttgttcct tgttcttacc ccagctataa gctgagtgga aaa
>Atherinopsidae_Menidia_beryllina_1_1
nnnnnnnnnn nnnnnnnnnn nnnnnnnnnn nnnnnnnnnn nnnnnnnnnn nnnnnnnnnn
nnnnnnnttg cttgattgcc caaatcctca ccggcctatt cttagccata cactacactt
ccgatatcgc tacggccttt tcgtctgttg cacacatttg tcgggatgta aactacgggt
ggcttatccg aaatatgcat gcaaacggag cctctttctt cttcatttgt atctaccttc
atattggacg aggcctctac tacggatcat acctctataa agagacatga aacgtcgggg
tagtccttct tcttcttgta atgatgacgg cctttgttgg ttatgtcctt ccttgaggac
aaatgtcttt ctggggggcc accgttatta ccaatctcct atcggctgta ccttacgtgg
gcaacgccct agtacaatga atctgagggg gcttctcggt cgataatgcc accctcaccc
gattctttgc tttccacttc ctgctccctt ttattattgc cgccgccact atagtacacc
tcatttttct acaccaaaca ggctcaannn nnnnnnnnnn nnnnnnnnnn nnnnnnnnnn
nnnnnnnnnn nnnnnnnnnn nnnnnnnnnn nnnnnnnnnn nnnnnnnnnn nnnnnnnnnn
nnnnnnnnnn nnnnnnnnnn nnnnnnnnnn nnnnnnnnnn nnnnnnnnnn nnnnnnnnnn
nnnnnnnnnn nnnnnnnnnn nnnnnnnnnn nnnnnnnnnn nnnnnnnnnn nnnnnnnnnn
nnnnnnnnnn nnnnnnnnnn nnnnnnnnnn nnnnnnnnnn nnnnnnnnnn nnnnnnnnnn
nnnnnnnnnn nnnnnnnnnn nnnnnnnnnn nnnnnnnnnn nnnnnnnnnn nnnnnnnnnn
nnnnnnnnnn nnnnnnnnnn nnnnnnnnnn nnnnnnnnnn nnnnnnnnnn nnnnnnnnnn
nnnnnnnnnn nnnnnnnnnn nnnnnnnnnn nnnnnnnnnn nnnnnnnnnn nnnnnnnnnn
nnnnnnnnnn nnnnnnnnnn nnnnnnnnnn nnnnnnnnnn nnnnnnnnnn nnn
>Atherinopsidae_Menidia_colei_1_1
cagtcgtcga cctcccagcc cctgccaaca tttcagtttg atgaaatttt ggctcacttc
tgggcctttg cttgattgcc caaatcctca ccggcctatt cttagccata cactacacct
ccgacatcgc tacagccttc tcatctgttg cacacatttg ccgggatgtg aactacggat
gactcatccg aaatatgcat gcaaacggag cttctttctt cttcatctgt atctaccttc
atattggacg aggcctctat tacgggtcat acctctataa agaaacatga aacgtcgggg
tagtccttct tcttcttgtg atgatgacag cctttgttgg ctatgtcctt ccttgaggac
aaatgtcttt ctgaggagcc accgtcatta ccaacctcct gtcggctgta ccttacgtgg
gcaacgccct ggtacaatga atctgaggag gcttctccgt cgataatgcc accctcaccc
gattcttcgc tttccacttc ttactccctt ttattattgc cgccgccact atagtacacc
tcattttcct gcaccaaaca ggctcaaaca accccaccgg ccttaactcg gacgccgaca
aaatttcatt ccacccttac ttctcctaca aagacctcct tggcttcgca gcactcctta
ttgctctgat ttct-cttgc cctattctca ccaaacctcc tcggcgaccc cgacaatttc
acccctgcaa atccccttgt tacccctccc cacatcaagc ctgaatggta cttcctgttt
gcttacgcca ttctccggtc gattcctaac aaactgggag gcgtgcttgc tctcctctcc
tccatcctcg tcctcatggt agtacctatt ctanacacct caaaacagcg aagtttaaca
ttccgcccac ttacgcagtt cctcttttga cttctagtgg cagatgtaat tatccttacg
tgaattgggg gcatgcctgt agaacaccca ttcgttatta ttggtcaagt agcctcattc
ctttacttct tcttgttcct tgtccttacc ccagctgtaa gctgagtgga aaa
>Atherinopsidae_Poblana_alchichica_1_1
caatcgtcga cctcccagcc cctgctaaca tttcagtttg gtgaaacttt ggctcacttc
ttggcctttg cttaattgcc cagatcctca ccggcctgtt cttagccatg cactatacct
ccgacatcgc tacagctttc tcgtctgtgg ctcacatttg ccgggatgta aactacggat
ggctcatccg aaacatgcat gcaaacggag cctctttctt cttcatttgc atctaccttc
atatcggacg aggcctctac tacggatcat acctctacaa ggagacatga agcgtaggag
ttgtccttct tcttcttgta atgatgacag cctttgtggg ctatgtcctt ccttgggggc
aaatgtcctt ctgaggagcc accgtcatta ccaacctatt atcagctgtc ccttatgtgg
gcaacgccct agtgcagtgg atctgaggtg gcttctccgt tgataatgcc acccttactc
ggttcttcgc tttccacttc ctcctccctt ttgttgttgc cgccgccact atagtgcacc
tcattttcct gcaccaaacg ggctcgaaca accccacggg cattagctcg gacgccgaca
agatctcatt tcacccttac ttctcataca aggacctcct tggcttcgca gcactcctta
ttgctctgat ttct-ctagc cctattctca ccgaacctcc tcggcgaccc cgacaatttt
acccctgcaa acccccttgt taccccgcct cacatcaagc cagagtgata cttcctgttt
gcctacgcta ttctccggtc aatccccaat aagctggggg gcgtgcttgc cctcctctcc
tccatcctcg tccttatagt ggtgcctatt ctacacacct caaaacaacg aagtttaaca
ttccgtccac ttacgcagtt cctcttttga ctccttgtag cagatgttat tattttgaca
tgaattgggg gcatgcctgt agaacacccc ttcgttatta ttgggcaagt cgcctcattc
ctatacttct tcttgttcct tgttcttacc ccagctctaa gctgagtgga aaa
>Belonidae_Strongylura_notata_1_1
nnnnnnnnnn nnnnnnnnnn nnnnnnnnnn nnnnnnnnnn nnnnnnnnnn nnnnnnnnnn
nnnnnnnnnn nnnnnnnnnn nnnnnnnnnn nnnnnnnnnn nnnnnnnnnn nnnnnnnnnn
nnnnnnnnnn nnnnnnnnnn nnnnnnnnnn nnnnnnnnnn nnnnnnnnnn nnnnnnnnnn
nnnnnnnnnn nnnnnnnnnn nnnnnnnnnn nnnnnnnnnn nnnnnnnnnn nnnnnnnnnn
nnnnnnnnnn nnnnnnnnnn nnnnnnnnnn nnnnnnnnnn nnnnnnnnnn nnnnnnnnnn
nnnnnnnnnn nnnnnnnnnn nnnnnnnnnn nnnnnnnnnn nnnnnnnnnn nnnnnnnnnn
nnnnnnnnnn nnnnnnnnnn nnnnnnnnnn nnnnnnnnnn nnnnnnnnnn nnntacatcg
gaaactccct cgttcaatga atttgaggag gcttttccgt tgataacgca acccttactc
gattcttcgc gttccatttt ctacttccat tcgtaattgc cgcagctagc atagtacacc
taattttttt acacgaatct ggatctaata acccaacagg aattaattcc gacgccgaca
agatctcatt ccacccatac ttctcctaca aagacattct aggatttgca gccctcctaa
ttgcgttaat ttca-ctagc cctattttcc cctaaccttt taggagaccc agataatttt
acccccgcta atccccttgt aacccctcca catattaaac ctgaatgata cttcctattc
gcatannnnn nnnnnnnnnn nnnnnnnnnn nnnnnnnnnn nnnnnnnnnn nnnnnnnnnn
nnnnnnnnnn nnnnnnnnnn nnnnnnnnnn nnnnnnnnnn nnnnnnnnnn nnnnnnnnnn
nnnnnnnnnn nnnnnnnnnn nnnnnnnnnn nnnnnnnnnn nnnnnnnnnn nnnnnnnnnn
nnnnnnnnnn nnnnnnnnnn nnnnnnnnnn nnnnnnnnnn nnnnnnnnnn nnnnnnnnnn
nnnnnnnnnn nnnnnnnnnn nnnnnnnnnn nnnnnnnnnn nnnnnnnnnn nnn
>Callichthyidae_Corydoras_aeneus_1_1
ccctcatcga cttgccagct ccctccaaca tctcagcatg atgaaacttc ggctccttac
tccttttatg cttagcaata caaatcgtca caggcctatt cctagcaata cactacacat
cagacattac aagcgcattc tcatccgtag cccacatttg ccgagatgtc aattacggct
gagctatccg aaatatccat gctaacggag cctcattctt ctttatttgc atctaccttc
atattggacg aggtctttac tacggatcat acctctacaa agaaacatga aacattggag
ttgtactact ccttctagtt ataataactg catttgtagg ctatgtacta ccatgaggcc
aaatatcatt ttgaggtgcc acagtaatca caaatctcct ctccgcaatc ccatatattg
gtaatgatct agtacagtga atctgaggag gcttctctgt agataacgca acattaacac
gattctttac attccacttt ttgctgccat ttattgtagt agccgcaacc ctaattcatg
ccatgttcct acacgaaaca ggctcaaaca acccgattgg agttaactca gatgcagaca
aaatctcatt ccacccatac ttctcattca aagaccttct aggattcatt atcttaataa
ccctcctcct ctct-ttagc cctcttttca ccaaaccttt taggagaccc agataacttc
actccagcca acccactagt aacaccaacc catatcaaac ctgagtgata cttcctgttt
gcctacgcca tcctccgctc aattccaaac aaactaggtg gagtcctagc cctcctattt
tctattctag tattaatact agtaccaata ctccacacct ctaagcaacg aggacttacg
ttccgacccc taactcaatt tctattctga accctagtcg cagacgtatt tattttgaca
tgaattggcg gaataccagt agaacaccca tttgttatta tcggacaaat cgcgtcaatt
ttatatttca cccttctcat catcctcata cctgcaaccn nnnnnnnnnn nnn
>Cichlidae_Acarichthys_heckelii_1_1
nnnnnnnnnn nnnnnnnnnn nnnnnnnnnn nnnnnnnnnn nnnnnnnnnn nnnnnnnnnn
nnnnnnnnnn nnnnnnnnnn nnnnnnnnnn nnnnnnnnnn nnnnnnnnnn nnnnnnnnnn
nnnnnnnnnn nnnnnnnnnn nnnnnnnnnn nnnnnnnnnn nnnnnnnnnn nnnnnnnnnn
nnnnnnnnnn nnnnnnnnnn nnnnnnnnnn nnnnnnnnnn nnnnnnnnnn nnnnnnnnnn
nnnnnnnnnn nnnnnnnnnn nnnnnnnnnn nnnnnnnnnn nnnnnnnnnn nnnnnnnnnn
nnnnnnnnnn nnnnnnnnnn nnnnnnnnnn nnnnnnnnnn nnnnnnnnnn nnnnnnnnnn
nnnnnnnnnn nnnnnnnnnn nnnnnnnnnn nnnnnnnnnn nnnnnnnnnn nnnnnnnnnn
nnnnnnnnnn nnnnnnnnnn nnnnnnnnnn nnnnnnnnnn nnnnnnnnnn nnnnnnnnnn
nnnnnnnnnn nnnnnnnnnn nnnnnnnnnn nngtcattgc tgccgcaacc ataattcacc
ttatcttcct ccacgaaaca gggtcgacca accccacagg actgaactca gatgcagata
aaatctcctt ccacccttac ttctcttaca aagacctcct aggtttcgca gccctactca
ttgccttaat tacc-ctagc gctcttctcc ccgaacctcc tgggggaccc agataacttt
acgccagcaa accccctcgt caccccccct cacattaaac cagaatgata cttcttattc
gcctttgcca ttcttcggtc aattccaaac aaactagggg gagtactcgc ccttctcttc
tctatcctca tcctcatact tgtcccaatt ctccacacat caaaacaacg aagcctcacc
ttccgaccac tcactcaact cctattctga cttctagtcg cagacgtggc catcttaacc
tgaattggtg gcatacccgt agaacacccc tttattctta ttggccaaat cgcatccttc
ctttacttct caattttcct tattcttatg cccgtcagcg gctgaataga aaa
>Cichlidae_Aequidens_diadema_1_1
cactagttga ccttcctgcc ccctccaaca tctccatctg atgaaatttt ggctctctcc
tgggactctg ccttgctgcc caaatcctaa caggtctctt cctcgcaata cactacacct
ctgatatcgc aacagctttc tcatccgtcg cccacatctg ccgagatgtt aactacggct
gattaatccg aaatatgcat gctaatggcg cctctttctt tttcatctgc atctacctac
acattgggcg tgggctctac tacggctcgt acctttataa agaaacatga aacgtggggg
ttgtcctact cctcttagtt ataataaccg catttgtcgg ctatgtcctc ccatgaggac
aaatatcttt ctgaggcgcc accgtcatca ccaacctcct ctctgcaatc ccctacatcg
gaaactccct agtccaatga ctctgaggcg gcttctccgt agacaacgca accctaactc
ggttctttgc cttccacttc ctttttccat ttatcattgc agctataaca ataattcacc
taatctttct ccacgaaacc ggatcaacca accccgcagg cctaaactca gacgcagaaa
aaatttcatt ccacccctat ttctcttaca aagacctact aggctttgca atactactag
tggccctaat tgcc-ctcgc actcttttcc cctaacctcc tgggagaccc agacaacttc
accccagcaa accccttagt tactcccccg cacatcaagc ccgaatgata cttcctattt
gcttacgcca ttctccgttc cattcctaac aaactaggag gtgtccttgc acttcttttc
tcaattctca tcctcatact tgtccccatt ctccacacct ccaaactgcg agcccttact
ttccgacccc taacacaatg cttattctga cttttagttg cagacgtaat aatcttaacc
tgaattggag gaatacctgt cgaacaccct ttcattatca ttggacaaat tgcatccgtc
ctctacttca ctattttcct tatcctgctt cccactgctg gactagcaga aaa
>Cichlidae_Amphilophus_istlanus_1_1
cactaattga cctccccgca ccctccaaca tctctgtctg atgaaatttc ggctctttac
taggactttg tcttgccacc caaattttaa caggcctctt tcttgctatg cactatactt
ctgacatcgc aacagccttc tcatccgtcg ctcacatctg ccgagacgtt aattatggct
gactaatccg caacatacac gctaacggcg catccttttt ctttatctgc atctaccttc
acattggccg agggctttac tacggttctt acctttataa agaaacatga aatgtggggg
ttatcctcct cctcttaacc ataataactg ccttcgtagg ctatgtcctc ccatgaggac
aaatatcttt ctgaggggct accgttatta ctaacctcct ctccgcaatt ccctacattg
gcaactccct ggttcaatga ctttgaggtg gcttttcagt agacaatgcc accctcaccc
gattctttgc cttccacttc ctacttcctt tcatcatcgc agccataaca ataattcacc
taatcttcct ccacgaaacc ggatccacaa acccggcagg cttaaactcc gacacagaca
aaatctcttt ccacccctat ttttccttta aagacctctt aggctttgca attctactaa
ttgccctaat tgct-ttagc cctcttttcc ccaaaccttc taggagaccc agacaatttt
acccctgcaa accccctagt cacccctcca catattaaac cagaatgata cttcctgttt
gcctacgcca tcctacgatc gatccccaac aagctagggg gagtcctcgc actcctttcc
tccattctaa ttcttatact agttccaatt ctccacacct caaaactccg agccctcacc
ttccgacccc ttacccaatt cctattctga ctcctaattg cagacgtcat tattttaacc
tgaattggag gaatgcccgt cgaacatcca tttatcatca ttggtcaaat cgcatccctc
ctctactttt tcctcttcct cattttattg cccattaccg gactagtaga aaa
>Cichlidae_Amphilophus_labiatus_1_1
cactagttga tctccccgca ccctcaaaca tctctgtctg atgaaacttc ggctccctac
tagggctctg tctcgccgcc caaattttaa caggcctttt ccttgcaata cactacactt
ccgatattgc aacagccttt tcatccgtcg cccacatatg ccgagatgta aactatggct
gactaatccg taatatacac gccaacnngg catccttttt ctttatttgc atctaccttc
acattggccg aggactatac tacggctcct acctttataa agaaacatga aatgtaggag
ttgttctcct cctcctaacc ataataactg cctttgtagg ttatgtcctt ccatgaggac
aaatatcctt ctgaggagct accgttatta ccaaccttct ctccgcaatt ccttacattg
gcaattctct agtccaatga ctttgaggcg gtttctcagt agataatgcc accctcaccc
gattctttgc cttccacttc ctcctccctt tcatcatcgc agccataaca ataattcatc
taattttcct ccacgaaacc ggctccacaa acccagcagg cctaaactcc gacacagaca
aaatctcatt ccncccctat ttctcttata aagatctctt aggctttgca attctactaa
tctctctgat cgct-ttagc cctcttctnt cccaaccttt taggagaccc agacaacttc
anncccgcaa accccctagt cactccccca cacattaagc cagagtgata cttcttattt
gcttacgcca tcctccgatc aattnnnnnn nnnnnnggag gcgtcctggc tcttcttttc
tccattctaa ttcttatact agttcctatt ctccacacct ccaaactccg agccctcacc
ttccgacccc ttactcaatt cttattttga cttctagttg cagacgtcat tattcttacc
tgaattggag gaatgcccgt agaacaccca ttcattatca ttggccaaat cgcatctttc
ctctatttct tcctcttcct tattttactg ccagtcgccg gcttagcaga aaa
>Cichlidae_Biotoecus_dicentrarchus_1_1
ccctagttga cctccctgca ccctccaaca tctctacctg atgaaacttt ggctccctgc
taggactatg ccttattacc caaatcgtca caggcctatt tctcgcaata cattacacat
ccgatatcgc tacagcattc tcatccgttg cccacatctg ccgagatgta aactacggct
gactcattcg aaatacacat gctaatggtg cctccttctt tttcatctgc atttacttgc
acatcggccg agggctgtac tacggctcct acctgtacaa agaaacctga aatgttggag
tcattctact cctcctagtc ataataaccg cattcgtggg ttatgttctt ccatgaggac
aaatatcctt ttgaggggcc acagtcatta ccaaccttct ttcagcagtt ccctacatcg
gaaattcact agtacaatga atctgaggtg gcttttcagt agacaatgcc accttaaccc
gattcttcgc cttccacttc ctactcccct ttattatcgc agcaatgacc atagttcact
taatttttct ccacgaaacc ggctcaacta acccagttgg actaaactca gactcagata
aaattccctt ccacccctac ttttcgtaca aagacttgct aggctttgca cttctcctat
ttgccctaat tact-ctagt gcttttctcc cccaaccttc tcggagaccc agacaacttt
acccctgcaa accccctcgt caccccgccc cacattaaac cagaatgata cttcctattt
gcctacgcca tcctacgctc aattccaaac aaacttggag gggtgcttgc cctactctca
tcaatcctag tcctcatact agtccccatc cttcacacat caaagcaacg agccctaact
ttcnggcctc tctcccaatt cttattctga ctttnnnnnn nnnnnnnnnn nnnnnnnnnn
nnnnnnnnnn nnnnnnnnnn nnnnnnnnnn nnnnnnnnnn nnnnnnnnnn nnnnnnnnnn
nnnnnnnnnn nnnnnnnnnn nnnnnnnnnn nnnnnnnnnn nnnnnnnnnn nnn
>Cichlidae_Hypselecara_coryphaenoides_1_1
cactagttga cctccctgca ccctcaaata tctctatctg atgaaatttt gggtctctct
taggcctctg cctcgccgcc caaattttaa caggcctttt cctcgcaata cactacacct
ccgacatcgc aaccgccttc tcatccgtcg cccacatttg tcgagacgtt aacttcggct
gactaattcg aaacatacac gccaacggcg catccttctt ctttatctgt atctacctcc
acattggacg aggactttac tatggctcct acctctacaa agaaacatga aacattggag
tcattcttct ccttttagtc atgataactg cattcgtagg ctatgtcctt ccatgaggac
aaatatcctt ctgaggggcc accgtcatca ccaaccttct ctccgctatc ccctatattg
gaaactccct agttcaatga ctttgaggcg gcttctcagt agacaacgca accctaaccc
ggttctttgc cttccatttc ctcctccctt ttattattgc agccataaca atcattcacc
ttatcttcct tcacgaaacc ggatctacca acccagcagg cttaaactca gactcagaca
aaatttcatt ccacccctat ttttcctaca aagacctctt aggtttcgca atcctactca
tcaccctgat tgcc-ttagc cctcttttct cccaaccttt taggggaccc tgacaacttt
acccctgcaa accccctagt aactcccccc catattaaac cagagtgata cttcttattt
gcctacgcca tccttcgttc aattcccaac aagctaggcg gagtccttgc actccttttc
tccattctta ttcttatact tgttcctatt cttcacacat ctaaacttcg agcccttacc
tttcgtcccc tcactcaatt cttattctga cttttagttg cagacgtagc tattcttacc
tgaattggtg gaatgcccgt cgaacacccc ttcatcatca ttggccaaat tgcatccttc
ctgtactttc ttatcttcct tattttatta cccattgctg gactaacaga aaa
>Cichlidae_Laetacara_dorsigera_1_1
nnnnnnnnnn nnnnnnnnnn nnnnnnnnnn nnnnnnnnnn nnnnnnnnnn nnnnnnnnnn
nnnnnnnntg ccttattgct caaatcctaa caggcttatt tctttcaatg cactatacct
ccgacatcgc aacagcattc tcctccgtcg cccacatttg ccgggatgtc aactacggct
gactaattcg aaatatacat gccaacggcg catctttctt cttcatttgc atctacctcc
acattggccg aggcctctac tacggctcat acttgtataa agaaacttga aacgtcggcg
tcattcttct ccttctagtt ataatgaccg cattcgttgg ttatgtctta ccatgaggtc
aaatatcctt ctggggtgcc accgttatta ccaacctcct ctccgcaatt ccatacatcg
ggaactcctt agtccaatga ctctgaggag gcttctctgt agacaacgca accttgactc
gctttttcgc tttccacttt ctccttccct tcatcattgc agcagttaca atgattcacc
taattttcct tcacgagact ggctctacca atcctacagg cctaaactca gatgcagaaa
aaatctcctt ccacccctac ttctcctata aggacctgtt aggctttgca gtacttctga
ttgctttaat tacc-ctcgc gctctttgcc cccaaccttt taggagaccc cgacaacttc
acgcccgcta accctttagt tactccccca cacatcaaac ccgaatgata ttttctattt
gcttacgcca tccttcgctc gattcccaat aaactaggcg gagtacttgc acttctattc
tccattctca ttctcatgct tgtcccactg cttcatacct ctaaactccg agccctcacc
tttcgccccc ttacacagct cttattctga ctcttaatcg cggatgtaat aatcctaact
tgaattggag ggatgccagt cgagcacccc ttcattgtca tcggacaaat cgcgtccgtt
ctttacttca gcatcttcct tgtttttctc cctgtcgctg gactagcaga aaa
>Cichlidae_Mikrogeophagus_altispinosus_1_1
ccctaattga cctacctgcg ccctccagca tttctgtctg atgaaatttc ggctcccttc
tgggactatg cctagctgcc caaatcctaa caggcctatt ccttgcgata cactacacct
cagacatcgc tacagccttt tcatccgtcg cccatatctg ccgggacgtt aactacggct
gacttatccg aaacatacac gccaacggcg cgtctttctt cttcatctgt atttacttgc
acatcggacg aggcctctac tacggctcct acctttacaa agaaacttga aacattgggg
ttattctcct tcttctagtt ataataactg catttgttgg ctacgtcctc ccatgaggac
aaatatcgtt ctggggggca accgtcatca ccaatctcct ctccgcaatc ccctatgtcg
gcaatgctct agtacagtga atctgagggg gcttctcagt agataacgcc actcttactc
gattctttgc tttccatttt cttctcccat tcgtaatcgc agccataacg atcatccacc
tcatcttcct gcatgagacc gggtccacaa acccagcggg tttaaactca aacgcagata
aaatttcatt ccacccctat ttctcctaca aagatctcct aggatttgcc atccttctat
tcgccctaat tacc-ctagc actcttttcc cccaaccttt tgggagaccc agacaacttc
accccagcca accccttggt cactccccct cacatcaagc ccgaatgata cttcctgttt
gcctacgcca tcctacgatc aatccctaat aaactagggg gggtcctcgc cctactatcc
tcaatcctca tcctaatact agtgccgatt ctccacacat caaaacaacg aaccataacc
ttccgccccc tatcccaatt cttattctga ctcctggtgg cagacgtcgc cactctaaca
tgaattgggg ggatacctgt cgaacaaccc ttcaccatca ttggccaaat cgcatccctc
ctctacttct ccatcttcct cgccctgcta cccgcggccg gatgggcaga aaa
>Cichlidae_Paraneetroplus_bulleri_1_1
cactagtcga cctccccgca ccatcaaaca tttccgtttg atggaacttc ggctcccttc
tagggctatg tctcgccgct caaatcctaa caggcttatt ccttgcaata cactatactt
ccgatatcgc gacagctttc tcctccgtcg cccacatctg ccgagatgta aactatggct
gactaatccg caacatacac gccaacggcg catccttctt ctttatctgc atctacctcc
acatcggtcg aggcctatat tacggctctt tcctttacaa agaaacatga aacgtcggtg
ttattcttct tctcttaaca ataatgactg cattcgtagg ctatgtcctt ccatgaggac
aaatatcctt ttgaggtgcc accgtcatca ccaacctcct ctccgcaatc ccttacattg
gcaactccct agttcagtga ctttgagggg gcttttcagt agacaatgct accctcaccc
gattctttgc ctttcatttc ctcctcccat ttatcattgc agccataaca atcatccacc
taatcttcct ccacgaaacc ggctccacaa atccagcagg cctaaactcc gacacagaca
aggtctcatt ccacccctac ttctcctaca aagacctcct gggctttgca attctgctca
ttgccttaat cgcc-ttagc cctcttttcc cccaacctcc taggagaccc agacaacttc
acccccgcaa accccctagt aacaccgcca cacatcaaac cagaatggta tttcctattt
gcttacgcca tcctccgatc aattcctaac aagctaggag gcgtcctcgc acttcttttc
tccattctaa ttctcatgct agtcccaatc ctccacacct ctaaactccg agccctcacc
ttccgaccac tcacccaatt tctattctga ctcctaattg cagacgtcct tatcttaact
tgaatcggag gtatgcctgt tgaacaccca ttcatcatca ttggacagat cgcatcattc
ctctacttcc ttatcttcct tgtcttactg cccaccgccg gactagcaga aaa
>Cichlidae_Taeniacara_candidi_1_1
cactatttga ccttccagca ccctcttcca tcagcgtctg atgaaacttt gggtccctaa
taggagtatg tcttacagcc caaatcctta caggcctatt ccttgcaata cactattccc
ctgacattag ctcagctttt ttatccattg cccacatctg ccgagatgta aattacggtt
gacttattcg gaatattcat gccaacggag catccttatt ttttgtatgc atttacatcc
acatctcacg tggcctttac tatggctctt accattatca agcaacatga aacgtaggag
taattctcct ccttatactc ataataactg ccttcgtagg ttacgttctt ccttggggac
aaatatcctt ttgaggggcc actgtaatta ctaatctttt atcagcaatc ccgtacattg
gacattcact agtccaatga atctgagggg gtttttcagt tgacggtgcc accctaaccc
gattttttac ttttcacttt attttaccat ttgtcatttc agctacaatt ctacttcact
taatttatct ccacgacaca ggatcctcca acccccttgg gttggaccca aatgcagata
aaatcccttt tcacccctac ttctcaatta aagatctcct agggttcgta attttattga
ttacccttat tacc-ctcgc gcttttccta ccctacctcc taagcgaccc agacaacttt
actccagcaa accccctggt aacccctccc cacatcaagc ccgaatggta cttcctattt
gcatacgcca ttcttcgctc aatccccaac aaactaggag gcgtaatagc ccttctttct
tccattctag tacttttact cgtcccgatc ctaaacccct ccaaaatacg atcccttatc
ttccgacccc tttcacaatt agtattttga ttactagtcg nagatgttat catattaacc
tgaattgggg ccatacctgt nnaacacccc ttnnnnnnnn nnggccaagg ggcatctttc
ctctactttt ttatttttct agtccttttt ccttttatag ggtgactaga aaa
>Cichlidae_Thorichthys_maculipinnis_1_1
cattagtcga cctccctgca ccctcaaaca tctccgtttg atggaacttc ggctccctac
taggactctg cctcgctgcc caaattttaa cgggcctatt tcttgcaata cattacactt
ctgatgtcgc aacagccttt tcctccgttg cccacatctg ccgagatgta aactacggct
gattaatccg taacatacat gccaacggcg catccttctt tttcatctgc atttacctcc
acattggacg agggctatat tacggctcct acctctacaa agagacatga aacgttgggg
ttgtcctcct cctcctaaca ataatgactg catttgtggg ttacgttctt ccatgagggc
aaatatcctt ctgaggggcc accgtcatta ccaacctcct ttccgcagtc ccctacattg
gtaattccct agttcaatgg ctttgagggg gcttctcagt agacaatgcc accctcaccc
gattctttgc cttccacttc ctcctcccct tcatcatcgc agccataaca ataattcacc
taatttttct ccacgaaact ggctccacaa acccagcagg cttaaactct gacacagaca
aaatttcatt ccacccctac ttctcttaca aagaccttct aggctttgca attcttctca
ttgccctagt cgct-ttagc tcttttctcc cccaacctcc taggagaccc agacaacttc
acccccgcaa accccctagt tacacccccg cacattaaac cagagtggta cttcttattt
gcctacgcca ttctccgatc aatccccaac aaactaggag gggtccttgc actccttttc
tccattttaa tcctcatgct cgttccaatt ctccacactt caaaactccg agccctcacc
ttccgaccac tcactcaatt tctgttctga ctcctagttg cagacgtcat cattttaact
tgaatcgggg gcatgcctgt agaacacccc ttcatcatca ttggccaaat cgcatccctc
ctctacttct ttattttcct cattttactc cccatcgccg ggctagcaga aaa
>Cichlidae_Thorichthys_meeki_2_1
cactaatcga cctccctgca ccctcaaaca tttccgtttg atgaaacttt ggctccttac
taggactctg tctcgctgcc caaatcttaa caggcctatt tcttgcaata cattacactt
ctgatatcgc aacagccttt tcatccgttg cccacatctg ccgagatgta aactacggct
gactaatccg taacatacat gctaacggtg catccttctt ctttatctgc atttacctcc
acattggacg aggactatat tacggctcct acctctataa agagacatga aacgttgggg
tcatccttct cctcttaaca ataataactg cattcgtggg ctacgtcctc ccatgaggac
aaatatcctt ctgaggggct accgtcatca ccaacctcct ctccgcaatc ccttacattg
gtaactccct agtccaatgg ctctgagggg gcttctcagt agataatgct accctcaccc
gattcttcgc cttccacttc ctccttccat tcatcatcgc agctataaca ataattcacc
ttattttcct ccacgaaacc ggctccacaa accccgcagg cttaaactcc gacacagaca
aaatttcatt ccacccttac ttctcttaca aagaccttct aggctttgca gtccttctta
ttgccctaat tgcc-ctagc cctcttttcc cctaacctct taggagaccc agacaacttc
acccccgcaa accccttagt cactccccct cacatcaaac ccgaatggta cttcctattt
gcctacgcca ttctccgatc aatccccaac aaactaggag gagtccttgc cctcctattc
tccattttga tccttatgct cgtcccaatt cttcacacct caaaactccg agcccttacc
ttccgcccac tcacccaatt tctattctga cttttagttg cagacgtcat cattttaact
tgaattggag gtatgcccgt agaacacccc ttcatcatca tcggccaaat cgcatctttc
ctctactttt ttattttcct catcctacta cccgtcgctg gactagcaga aaa
>Cichlidae_Uaru_amphiacanthoides_2_1
cactagttga tctccctgcc ccctctaata tctctgtctg atgaaatttc ggctctttac
taggactctg tctcgccgcc caaattttta caggcctatt tttagcaata cactacacct
cagacatcgc gacagcattt tcatccgtcg cccacatctg ccgagatgta aactatggct
gattgattcg taacatacat gccaacggcg catccttctt ctttatctgc atctacctcc
acatcggtcg aggcctctac tacggttctt acctttacaa agaaacatga aacaccggag
ttatagttct cctcttaacc ataataactg catttgtagg ttatgtcctt ccatgaggac
aaatatcctt ctgaggggcc accgtcatca ccaaccttct ttccgcaatc ccgtacattg
gcaactccct agtccaatga ctctgaggcg gtttctcagt agataatgca accctcaccc
gattctttgc ttttcacttc ctcctaccat ttattattgc agccataaca ataattcacc
taattttcct ccacgaaact ggatcaacaa acccagcagg cctaaactca gacacagaca
aaatctcatt ccacccctat ttctcctaca aggacctgct aggcttcgca atcctactca
tcgcccttat tgcc-ctagc cctcttctct cctaacctgc taggagaccc agacaacttc
acccccgcaa atcctctagt aactccccca cacattaaac cagaatgata tttcttattt
gcatacgcca tcctccgatc aattcccaat aaactaggag gagtccttgc actcctcttc
tccattctta tccttatact tattccaatt ctccacacat caaaactccg agccctcacc
ttccgacccc tgacccaatt tttattctga ctcctggtcg cagacgtagc cattttaacc
tgaatcgggg gaatgcccgt cgaacacccc ttcattatta ttggccaaat cgcatcctta
ctttacttct ttattttcct cattttactg cccatttccg ggctagtaga aaa
>Eleotridae_Gobiomorus_dormitor_1_1
cactagtaga ccttcctgcc ccctccaata tttctgtctg atgaaacttt ggctcccttc
taggcctatg ccttggagcg cagctagtca caggcatctt cctcgcgata cactacacag
cagatatcgc aacagcattt tcatccgtcg cccacatctg ccgagacgtc aactttggct
gactaatccg aaacatgcac gccaatgggg cttctttctt cttcatctgc atttatcttc
atgtcggacg cggcctatac tacggctcct acctatacaa agaaacatga aacatcggag
tcgtcctact cttactagtc atgataaccg cattcgttgg gtatgttctg ccttgaggac
aaatgtcgtt ctgaggggca acagtaatta ccaacctcct ttctgccgtg ccttatgtgg
gcaacacact agttcaatga atctggggcg gcttctccgt agacaacgca acactgacac
gattctttgc cttccacttt ctccttccct ttattattgc agccgtaaca attctccacc
tcctttttct acatgaaacg ggctcaaaca acccggccgg attaaactcc gacgccgaca
aaatcccctt tcacccatac ttctcataca aagacctcct gggctttgcc gttatgctat
tagccctgac atcc-ctggc cctctttacc cccaattact tgggtgatcc ggacaatttc
acccccgcaa acccactcgt tacaccccca cacatcaagc ccgagtgata ctttctgttt
gcctacgcca tcctgcgttc tatccccaac aagctgggcg gagtactagc ccttctcgcg
tccatccttg tcctcatact agttccattc ctacacacat ccaaacaacg aagtctcaca
ttccgaccgc tctcccaatt cctcttctgg gcgctagtcg cggatgtaat gatcctgacc
tgaattggag gaatgccggt cgaacaccct tatatcatta tcggccaaat cgcatccatc
ctctacttct ccatcttcct gctactgttc cccatagcag gatgactgga aaa
>Gymnotidae_Gymnotus_cylindricus_1_1
cactaattga tttacctgcc ccctcaaaca tctcagcctg atgaaacttt ggttccctac
ttctcctctg cattataata caaatcgcca ctggactatt tttagctata cactacacat
cagacatctc tatagccttc tcctctgttg cccatatttg ccgagatgta aattatggct
gattaattcg aaatatgcat gccaacggag cctccttctt ctttatttgc atctatcttc
acattggacg aggcctatat tatggctcat acttatacaa agaaacatga aacatcggcg
taattctatt gctccttaca ataataactg ccttcgtagg atacgtactc ccatgaggac
aaatatcctt ctgaggcgcc actgtaatta caaacctcct atcagctatt ccttatatag
gaaatgccct agttcaatga atctgagggg ggttttcagt agataatgca acactaactc
gattttttac attccatttt ctcctgccat tcacaattat tgccataact ctcctccacg
ccctatttct acatgaaaca ggatcaaata acccaatagg tcttaattca gactcagata
aagttccatt ccacccatac ttttcatata aagacctcct aggttttatt attataataa
ctgccttaac cgcc-ctagc attattctcc cccaatctac ttggagaccc agaaaacttt
acaccagcta atccgcttat aacaccccct cacatcaaac cagaatgata ttttctattt
gcctatgcta ttcttcgatc aatcccaaat aaactcggag gtgttctagc attaatcttc
tcaatcctca tccttatgct agtcccccta ctacacacat ccaaacaaca aagcctcaca
ttccgaccac tcactcaatt actattctga accctagtag cggacgtcgc tatcttaacc
tgaattggag gcatacccgt cgaacacccc tttattatta tcggacaaat tgcctcaatc
ctctacttca ccattttcct tattcttttc ccactaacag gctgattcga aaa
>Loricariidae_Hypancistrus_debilittera_1_1
nnnnnnnnnn nnnnnnnnnn nnnnnnnnnn nnnnnntatg atgaaacttt ggatcactcc
tactactatg cctagcaaca caaattctaa caggactatt tctagcgata cattacactt
ctgatatctc aactgcattc tcatctgttg cccacatctg tcgagatgta aactatggct
gaatcatccg aaacttacac gccaatgggg catctttctt ttttatctgc atttacatac
atattggacg aggcctatac tatggctctt atacatataa agaaacatga aatattggtg
tagtattatt tctccttgta ataatgaccg ccttcgttgg ctacgttctt ccctgaggcc
aaatatcatt ctgaggggca accgttatta caaatctcct atcagccatc ccttacattg
gagacaacct agtccaatga atctgagggg gattctctgt agacaatgca actctaacac
gattcttcgc attccacttc ttacttccat tcgcaatcat cgcaacaaca atcctacacg
ccctattcct ccacgaaaca ggatctaaca acccaatagg cttaaattca gacgcagaca
aaatcccatt ccacccctac ttttcatata aagatctcct aggattcatt gttttactta
cacttctaat ttcc-ttagc cctattctca ccaaacctcc taggagaccc agaaaacttt
actcctgcca acccactagt aactcctcca cacattaagc cagaatgata cttcctattc
gcctatgcca tcttacgatc tattcctaat aaactaggag gagttttagc cctcttattc
tctatcttag tattaatagt aatcccacta ttacatacat ctaaacaaca aggactcaca
ttccgaccaa tctcccaaat cctattctga atcctagtag cagacgtcat aatcctaaca
tgaattggag gtatgcccgt tgaacatcca ttcattatta ttggacaaat cgcctctatc
ctctacttca tattatttct tatcctaaat ccactagcag gcttactaga aaa
>Loricariidae_Parancistrus_nudiventris_1_1
nnnnnnnnnn nnnnnnnnnn nnnnnnnnnn nnnnnnnnnn nnnnaacttc ggctcactcc
tcctactatg cttagcagca caaatcctga caggactatt tttagcaatg cattacacct
ccgacatctc aaccgcattc tcatccgtag cccacatctg ccgagatgtt aactatggct
gaattatccg aaacttgcac gccaacggag cttctttctt cttcatctgt atttacatcc
acattggacg aggcctatac tatggctcct atatgtacaa agaaacatga aacatcggtg
tagtgttatt tctactagta ataataactg cctttgtcgg ctatgtactc ccatgaggcc
aaatatcatt ctgaggggca accgtcatca caaacctttt atcagctgtc ccctacatcg
gagacaattt agtccaatga atctgagggg gattctccgt agacaatgca accctaacac
gattctttgc attccacttt ttactcccat tcgcaatcgt cgcagcaaca attctacacg
ccctattcct ccacgaaacc ggatccaaca acccaatcgg cctaaactca gatgcagaca
aaatcccgtt tcatccatac ttctcattca aagacctcct aggattcatt accttactaa
tcctcctaac ttct-ttagc cttattttca ccaaatcttc taggagaccc agaaaacttc
actcctgcca acccattagt cactccccca catattaaac cagaatgata ttttctattc
gcctatgcta tcctacgatc cattcctaat aaactaggtg gagtcttagc attattattt
tctattttag tattaatagt agtccccctc ctacatacat ctaaacaaca aggactgaca
ttccggccaa tctcccaaat cctattttga actttagtag cagatgtcat aatcttaaca
tgaattggag gcatgcctgt tgaacaccca ttcattattg tcggacaaat tgcttccatt
ctctatttta tactattcct catcctaaac ccactagcag gttgactaga aaa
>Loricariidae_Peckoltia_sabaji_3_1
nnnnnnnnnn nnnnnnnnnn nnnnnnnnnn nnnnnntatg atgaaacttt ggctcacttc
ttctactgtg cctagcaaca caaattctaa caggactatt cctagcaata cattacacct
ctgatatctc aactgcattc tcatccgtta cccacatctg tcgagatgta aactacggct
gaattatccg aaacctacac gccaacggag catctttctt ttttatttgc atttatatac
acattggacg aggcctatac tatggttctt atacatataa agaaacatga aacattggtg
tagtattatt cctccttgta ataatgaccg cctttgtcgg ctacgttctt ccatgaggcc
aaatatcatt ctgaggagca actgttatta caaacctcct atcagccatc ccctatattg
gaaacaacct agttcaatga atctgaggag gcttctctgt agacaatgca accctaacac
gattcttcgc attccacttc ttactcccat tcgcagtcat tgcaacaaca atcctacacg
ccctattcct ccacgaaaca ggatcaaaca acccaatcgg cctaaattca gacgcagaca
aaatctcatt ccacccttat ttttcatata aagatcttct ggggtttatt gttttactta
cacttctaac ctct-ctaac cctattttca ccaaaccttc taggagaccc agaaaatttc
actcctgcta acccattagt aaccccacca catattaaac cagaatgata cttcctattc
gcctatgcca ttttacgatc cattcctaac aaactaggag gggtcttagc actcttattc
tctatcttag tattaatagt aatccctcta ttacatacat ccaaacaaca aggactaaca
ttccgaccaa tctctcaaat cctattttga accctagtgg cagacgtcat aattttaaca
tgaattggag gcatgcctgt tgaacatcca ttcattatca ttggacaaat cgcctccacc
ctctacttca tattattcct tgtcctaaat ccactagcag gtttactaga aaa
>Loricariidae_Peckoltia_vittata_1_1
ctctaattga tctccccgcc ccctctaaca tctctgtatg atgaaatttt ggatcacttc
ttctactatg tctagcaaca caaattctaa caggattatt tctagcaata cattatacct
ctgatatctc aactgcattc tcatcagttg cccatatctg tcgagatgta aactacggct
gaattatccg aaatttacac gccaacggag catctttctt ttttatctgc atttatacac
atattggacg aggcctatac tatggttctt atacatataa agaaacatga aacattggcg
tagtattatt tcttctcgta ataatgaccg cctttgttgg ctacgttctc ccctgaggcc
aaatatcatt ctgaggggca accgtcatca caaacctcct atcagccatc ccttatattg
gaaatagcct agtccaatga atctgagggg gattttctgt agacaatgca actctaacac
gattcttcgc attccacttc ttacttccat tcgcaatcgt cgcagcaaca attctacacg
ccctattcct ccatgaaaca ggatcaaaca acccaatagg cctaaattca gacgcagaca
aaatctcatt ccacccctac ttttcataca aagatctcct aggatttatt gttttactta
cactcctaac ctcc-ctagt cctattttca ccaaatctcc taggagaccc agaaaatttt
acccctgcca acccactagt aactccccct catattaaac cagaatgata cttcctattc
gcctatgcca tcttacgatc cattcctaac aaactaggag gggtcttagc actcctatcc
tctatcttag tattaatagt agtccccata ttacacacat ctaaacaaca aggactaaca
tttcgaccaa tctctcaaat cctattctga atcctagtag cagacatcat aatcttgaca
tgaattggag gtatgcctgt cgaacatcca tttattatta ttggacaagt cgcctccatt
ctctacttta tattatttct tgtcctaaac ccactagcag gcttactaga aaa
>Loricariidae_Peckoltia_vittata_2_1
ctctaattga tctccccgcc ccctctaaca tctctgtatg atgaaatttt ggatcacttc
ttctactatg tctagcaaca caaattctaa caggattatt tctagcaata cattatacct
ctgatatctc aactgcattc tcatcagttg cccatatctg tcgagatgta aactacggct
gaattatccg aaatttacac gccaacggag catctttctt ttttatctgc atttatacac
atattggacg aggcctatac tatggttctt atacatataa agaaacatga aacattggcg
tagtattatt tcttctcgta ataatgaccg cctttgttgg ctacgttctc ccctgaggcc
aaatatcatt ctgaggggca accgtcatca caaacctcct atcagccatc ccttatattg
gaaatagcct agtccaatga atctgagggg gattttctgt agacaatgca actctaacac
gattcttcgc attccacttc ttacttccat tcgcaatcgt cgcagcaaca attctacacg
ccctattcct ccatgaaaca ggatcaaaca acccaatagg cctaaattca gacgcagaca
aaatctcatt ccacccctac ttttcataca aagatctcct aggatttatt gttttactta
cactcctaac ctcc-ctagt cctattttca ccaaatctcc taggagaccc agaaaatttt
acccctgcca acccactagt aactccccct catattaaac cagaatgata cttcctattc
gcctatgcca tcttacgatc cattcctaac aaactaggag gggtcttagc actcctatcc
tctatcttag tattaatagt agtccccata ttacacacat ctaaacaaca aggactaaca
tttcgaccaa tctctcaaat cctattctga atcctagtag cagacatcat aatcttgaca
tgaattggag gtatgcctgt cgaacatcca tttattatta ttggacaagt cgcctccatt
ctctacttta tattatttct tgtcctaaac ccactagcag gcttactaga aaa
>Loricariidae_Pseudacanthicus_leopardus_1_1
nnnnnnnnnn nnnnnnnnnn nnnnnnnnnn nnnnnncatg atgaaacttc ggctcactcc
tccttctatg cctaacaatg caaatcttaa cagggctatt cctagcaata cattacactt
ctgacatttc aactgcattc tcatctgtag cccacatctg ccgagatgta aattacggat
gaattatccg taacctgcat gctaacggag cttctttctt ttttatttgc atttaccttc
acattggacg aggtctatac tatggctctt acatatataa agaaacatga aatattggtg
taatcctatt acttctagta ataataactg ccttcgtcgg ttatgtactt ccttgaggcc
aaatatcatt ctgaggggca actgttatta caaacctcct atcagctgtc ccctatatag
gagacagctt agtccaatga atctgaggag gattttccgt agataacgca accctaacac
gattcttcgc attccacttc ctactcccat tcgcaatcat tgcagcaaca atcctacatg
ccctattcct tcacgaaaca ggatccaata acccaattgg cctaaactca gacgcagaca
aaattacatt ccacccatac ttctcctaca aagatctttt aggcttcatt atactattaa
ctctactaac ctct-ttagc tctattttca cctaacctcc tgggagatcc agaaaatttt
acccccgcca acccgctagt tacaccacca cacatcaaac cagaatgata cttcctattt
gcctacgcca ttttacgttc catccccaat aaattaggag gagtcctagc attactactc
tccatcctag tattaatagc tgtaccccta ctacacacat ccaaacaaca agcattaaca
tttcgaccaa tttcccagac cctcttctgg attctagtag cagatgttat gatcttaaca
tgaattggag gcatgccagt cgaatatcca ttcattatca ttggacaagt agcctccatt
atctacttca tactattcct cgtcctaatt ccattagcag gttgattaga aaa
>Loricariidae_Pseudacanthicus_leopardus_2_1
nnnnnnnnnn nnnnnnnnnn nnnnnnnnnn nnnnnncatg atgaaacttc ggctcactcc
tccttctatg cctaacaatg caaatcttaa cagggctatt cctagcaata cattacactt
ctgacatttc aactgcattc tcatctgtag cccacatctg ccgagatgta aattacggat
gaattatccg taacctgcat gctaacggag cttctttctt ttttatttgc atttaccttc
acattggacg aggtctatac tatggctctt acatatataa agaaacatga aatattggtg
taatcctatt acttctagta ataataactg ccttcgtcgg ttatgtactt ccttgaggcc
aaatatcatt ctgaggggca actgttatta caaacctcct atcagctgtc ccctatatag
gagacagctt agtccaatga atctgaggag gattttccgt agataacgca accctaacac
gattcttcgc attccacttc ctactcccat tcgcaatcat tgcagcaaca atcctacatg
ccctattcct tcacgaaaca ggatccaata acccaattgg cctaaactca gacgcagaca
aaattacatt ccacccatac ttctcctaca aagatctttt aggcttcatt atactattaa
ctctactaac ctct-ttagc tctattttca cctaacctcc tgggagatcc agaaaatttt
acccccgcca acccgctagt tacaccacca cacatcaaac cagaatgata cttcctattt
gcctacgcca ttttacgttc catccccaat aaattaggag gagtcctagc attactactc
tccatcctag tattaatagc tgtaccccta ctacacacat ccaaacaaca agcattaaca
tttcgaccaa tttcccagac cctcttctgg attctagtag cagatgttat gatcttaaca
tgaattggag gcatgccagt cgaatatcca ttcattatca ttggacaagt agcctccatt
atctacttca tactattcct cgtcctaatt ccattagcag gttgattaga aaa
>Fluviphylacidae_Fluviphylax_simplex_1_1
cgctcgtgga ccttcctgcc cccgtcaata tctctgcttg atgaaacttt ggctctctac
taggactctg cctactcacc caaattctaa caggactatt cctagcaata cactacacct
ctgatatctt tacagccttc tcatcagttg cccatatctg ccgagacgta aactacggat
gactaatccg taatatgcac gctaacgggg catcattttt cttcatttgt atttatctac
atattggacg agggttgtat tacggctcat acctttataa agaaacatga aacgtaggcg
ttattcttct tctccttgta ataataacag cttttgtagg ctacgtacta ccttgaggac
aaatatcatt ctgaggagca accgtaatca ccaacctact ttctgccatc ccttacattg
gaaatgccct cgtacaatga atctgggggg gattttcagt agatagcgcc acacttaccc
gattttttac cttccacttt ctactaccct ttattgtagc tgccgcaacc atagttcacc
tgatcttctt acatgaaact ggatccaaca accccaccgg tatcaactct aatactgata
aaatctcttt ccacccctac ttctcataca aagatttgct aggtttcacc attcttttag
caactcttgt tgcc-ttagc acttttttcc cccaacctgc taggagaccc agacaacttt
accccagcca acccactagt aactccccct cacatcaaac cagaatgata ctttctattc
gcctacgcta ttttacgctc catccctaat aagttaggag gagtcttagc cttacttgcc
tcaattttag tattgatgat tgtacctgtt ttacacacct ctaagcaacg aagcctaact
ttccgcccac taacacaatt tcttttctga accttagtcg cggacgtaat aattctcaca
tgaatcgggg gtataccagt agaacacccc tttattgtca ttggccaaat cgcttccttc
ctctattttt tcctctttct cattctatcc cctaccacag cttgattaga aaa
>Poeciliidae_Poecilia_butleri_1_1
cactagtaga cctccccgca cccgccaaca tctcagcctg atgaaacttt ggctctctat
taggactatg cctaatcgct caaatcctaa caggcttatt tctagcaata cactatacct
ctgatatctc tatagcattc tcatctgtag cccatatttg ccgagatgta aattacggat
gacttatccg caatatacat gccaatgggg cctccttatt tttcatctgc atctacttgc
atattggacg aggcctttac tacggttcat acttatataa agaaacatga aacattggcg
ttgttctcct attacttgtt ataataactg ctttcgtagg atacgttctt ccatgaggac
aaatatcctt ctgaggcgcc actgtaatta ctaatctcct atctgctgta ccctatgtag
gagatactct tgtccaatga atctgaggag gattctcagt tgacaacgct accctaaccc
gtttcttcgc tttccacttc ctactaccct ttattgttgc cgctgcaact ttagttcacc
ttattttcct tcacgaaacc ggttcaaata accctattgg tttaaattct gatgccgaca
aaatttcctt ccacccctac ttctcatata aagaccttct aggttttatt ctactactta
ccgcactaat tacc-ctagc cctattctca cccaaccttc ttggagaccc agaaaacttc
accccagcaa acccacttgt tacccctcca cacattaaac cagaatgata cttccttttc
gcctatgcta ttcttcgttc tattcctaat aaattaggag gagtacttgc tctattagct
tcaatcctgg ttctaatagt aatccccttc ctccacactt caaaacagcg aagccttacc
ttccgccccc taacccaact actattctga cttctagtcg cagatgtaat tatcttaaca
tgaattggag ggatacctgt cgaacaccca ttcatcatca ttggacaaat cgcctctttc
ttgtatttct tcctattcct attcctcatc ccaaccgcag cactaattga aaa
>Poeciliidae_Poecilia_hispaniolana_1_1
nnnnnnnnnn nnnnnnnnnn nnnnnnnnnn nnnnnnnnnn nnnnnnnnnn nnnnnnnnnn
nnnnnnnnnn nnnnnnnnnn nnnnnnnnnn nnnnnnnnnn nnnnnnnnnn nnnnnnnnnn
nnnnnnnnnn nnnnnnnnnn nnnnnnnnnn nnnnnnnnnn nnnnnnnnnn nnnnnnnnnn
nnnnnnnnnn nnnnnnnnnn nnnnnnnnnn nnnnnnnnnn nnnnnnnnnn nnnnnnnnnn
nnnnnnnnnn nnnnnnnnnn nnnnnnnnnn nnnnnnnnnn nnnnnnnnnn nnnnnnnnnn
nnnnnnnnnn nnnnnnnnnn nnnnnnnnnn nnnnnnnnnn nnnnnnnnnn nnnnnnnnnn
nnnnnnnnnn nnnnngcgcc actgtaatca ccaacctctt atctgctgta ccctacgtag
ggaacactct tgtccaatga atctgaggag gattttcagt tgacaacgcc accctaaccc
gtttcttcgc tttccacttc ctactaccct tcatcgttgc cgctgcaact atagttcacc
ttgtcttcct ccacgaaacc ggttctaaca accccattgg tttaaattcc gacgccgata
aaatttcctt ccatccctac ttttcatata aagacctcct aggctttatt ctattactca
ccctactagt agcc-ctggc cctattctca cccaaccttc ttggagaccc agaaaacttc
acccccgcaa acccgctcgt cactccccca catattaagc ctgaatgata tttcctcttc
gcctatgcca tccttcgttc tattccaaac aaactaggag gcgtcctcgc cctcctagcc
tccatcttag ttttaataat cattcccctt cttcacacct ctaaacagcg aagccttact
ttccgccccc tcacccaact actattttgg cttctaatcg ccgacgtaat tattttaaca
tgaattggag gcatacctgt cgaacaccca tttatcatta ttggacaaat cgcctccttc
ctatattttt ccctgttcct cttcctcatc ccaaccgcag cattaattga aaa
>Poeciliidae_Poecilia_hondurensis_1_1
cactagtaga cctccccgca cccaccaaca tctccgcctg atgaaatttt gggtctctat
taggattatg cctaatcgct caaatcctaa ccggcttatt tttagcaata cactacacct
ctgacatctc catagcattc tcatctgtag cccacatttg ccgagatgtg aattacggat
gacttattcg taatatacat gccaatggag cctccttatt tttcatctgc atctacctac
atattgggcg aggcctatac tacggctcct acttatataa agaaacatga aacattggcg
ttattcttct attacttgtt ataataactg ccttcgtagg atacgttctt ccatgaggac
aaatatcctt ctgaggcgcc actgtaatta ccaatctcct atctgctgta ccttacgtag
gagataccct tgtccaatga atctgaggag gattctcagt tgacaacgct accctaaccc
gtttcttcgc tttccacttc ctactaccct tcattgttgc cgctgcaact ttagttcacc
ttattttcct tcacgaaacc ggttcaaaca accctattgg tttaaattct gatgccgaca
aaatttcctt ccatccctat ttctcatata aagaccttct cggttttatt ctattactca
ctacactaat tgcc-ctagc cctattctca cccaaccttc ttggagaccc agaaaacttc
acccccgcaa acccacttgt tacccctcca cacattaaac cagaatgata cttccttttc
gcctatgcca tccttcgttc tattccaaat aaattaggag gagtccttgc cctattagct
tcaatcctag ttctaatggt aattcccttc ctccacactt ctaaacagcg aagccttact
ttccgccccc taacccaact gctattttga cttctaatcg cagacgtaat tatcttaaca
tgaatcggag gaatacctgt cgaacaccca tttatcatca ttggccaaat cgcctctttc
ttgtacttct tcctattcct ttttctcatc ccaaccgcag cactaattga aaa
>Poeciliidae_Poecilia_melanogaster_1_1
cactagtaga cctccccgca cccgtaaaca tttccgcctg atgaaatttt ggctctcttc
taggcctctg cctcattgcc caaatcctca ccggcctatt tttagccata cactacaccc
ccgacatctc catagcattc tcatccgtag cccatatttg tcgggacgta aattacggat
gacttatccg taacatacat gccaacggag cctccctatt tttcatctgc atctacctac
acatcggacg aggcctatac tacggctctt acctgtacaa agaaacatga aacattggcg
ttattcttct ttttctagtt ataataactg ctttcgtagg atatgtcctc ccatgaggac
aaatatcttt ctgaggagcc accgtaatta ccaacctctt atccgccgta ccttacgtag
gagacaccct cgtccaatga atctgaggag gtttttcaat tgacaacgcc actctgaccc
gcttcttcgc cttccacttc ctctttccct tcatcgttgc cgctgcaact ctagttcacc
ttatcttcct ccacgaaact agttccagca atccaatcgg gtgaaactcc aacgccgata
aaatctcatt ccacccctac ttctcataca aagacctcct aggctttatt ttattactca
ccatactaat tgcc-ctagc cttattctca cccaaccttc taggagaccc agaaaacttc
acccccgcaa acccactcgt caccccccct catatcaagc ccgaatgata tttcctcttt
gcttacgcca tccttcgttc cattcctaac aaactaggag gcgtccttgc ccttctagct
tccatcctga ttttaatagt tgtccccttc ctccatacct ctaagcaacg aagccttacc
ttccgccccc ttacccaact actattttga cttctagtcg cagacgtaat aatcctaaca
tggattggag gaatacctgt cgaacaccca ttcatcataa ttggacaaat cgcctccttt
ttgtacttct tcctatttct atttctcatc ccaaccacag cattaattga aaa
>Poeciliidae_Poecilia_sphenops_3_1
cactagtaga cctccccgca cccaccaaca tctccgcttg gtgaaacttt ggctctctat
taggactatg cctcattgcc caaatcctaa ccggcttatt tttagcaata cactacacct
ctgacatctc catagcattc tcatctgtag cccacatttg tcgagacgta aattacggat
gacttatccg caatatacat gccaatgggg cctccatatt tttcgtctgc atctacctac
atattggacg aggcctatac tacggttcct acctatacaa agaaacatga aacattggcg
tcattctcct actacttgtt ataataaccg ctttcgtagg gtatgttctc ccatgagggc
aaatatcctt ctgaggcgcc actgtaatta ccaatctcct atctgctgta ccctatgtag
gcgacactct tgtccaatga atctgaggag gattctcagt tgacaacgcc accctaaccc
gtttcttcgc cttccacttc ctactaccct ttatcgttgc cgctgcaact ttagttcacc
taattttcct ccacgaaacc ggttcaaaca accctattgg tttaaattct gatgccgaca
aaatttcctt ccacccctac ttctcatata aagatctcct aggatttatc ttattactca
ctacactaat tgcc-ctagc cctattctca cccaacctcc ttggagaccc agaaaacttc
acccccgcaa acccgcttgt tacccctcca catattaaac cagaatgata tttccttttc
gcctatgcca tccttcgttc cattcctaac aaattaggag gagtccttgc cctgttagct
tcaattctgg ttctaatagt aattcccttc ctccacactt ctaaacaacg aagccttact
ttccgccccc tgacccaact actattctga cttctagtcg cagatgtaat tatcttaaca
tgaattggag gaatacctgt cgaacaccca ttcatcatca ttggccaaat cgcctctttc
ttgtacttct tcctgttcct cttcctaatc ccaaccgcag cattaattga aaa
>Rivulidae_Austrolebias_wolterstorffi_1_1
ctttagtaga ccttcctact cctcccaata tctcatcatg atgaaatatt ggttctctat
taggtctttg cttagcaaca caaatcttaa ctgggctgtt tttagcaata cattacactc
ctgataccac gatagctttt tcttctgtgg ctcatatttg tcgcgatgta aactacgggt
gactcatccg aaatattcat gcaaacggag cttctctctt ttttatctgt ctctatgctc
atatcacccg cggtctctac tatggctctt acttatacaa agaaacgtga aatacaggag
tcctaatttt gcttctagta ataataactg cctttgtagg ctacgtcctt ccttgaggtc
agatgtcttt ttgaggagct acagtaatta ccaaccttct ttccgccatc ccctttttag
gggaaactct cgtgcaatga atttgagggg gattttcagt agacaacgca accctcaccc
gattcttcgc atttcacttc ttactgcctt ttgtagtagc agccatagtc cttatccacc
ttatctttct ccatgagacg ggttcaaata accccgtcgg gctaaattca aacacagaca
aaattatatt ccacccttac tttacgtaca aagacctttt tggttttata ttattcttcc
tcctccttac aata-tttgc tctcttctat cccaatcttc ttggagaccc agaaaatttt
acccctgcta accccctaat aacccctccc cacatcaagc ctgaatgann nnnnnnnnnn
nnnnnnnnnn nnnnnnnnnn nnnnnnnnnn nnnnnnnnnn nnnnnnnnnn nnnnnnnnnn
nnnnnnnnnn nnnnnnnnnn nnnnnnnnnn nnnnnnnnnn nnnnnnnnnn nnnnnnnnnn
nnnnnnnnnn nnnnnnnnnn nnnnnnnnnn nnnnnnnnnn nnnnnnnnnn nnnnnnnnnn
nnnnnnnnnn nnnnnnnnnn nnnnnnnnnn nnnnnnnnnn nnnnnnnnnn nnnnnnnnnn
nnnnnnnnnn nnnnnnnnnn nnnnnnnnnn nnnnnnnnnn nnnnnnnnnn nnn
>Trichomycteridae_Ituglanis_boitata_1_1
nnnnnnnnnn nnnnnnnnnn nnnnnnnnnn nnnnnnnnnn nnnnnnnnnn nnnnnnnnnn
nnnnnnnnnn nnnnnnnnnn nnnnnnnnnn nnnnnnnnnn nnnnnnnnnn nnnnnnnnnn
nnnnnnnnnn nnnnnnnnnn nnnnnngttg ttcacatctg tcgcgacgtc aactatggat
gagtcatccg caacttacac gccaacggag catccttctt tttcatttgc atttacttac
acatcggccg aggattatac tacggctcct acttatacaa agaaacatga aacatcggag
tggtactttt actattagta ataataactg ccttcgtagg ctacgtccta ccctgagggc
aaatatcatt ctgaggggcc acagtcatca caaacctgct ctccgctatc ccgtatattg
gagacatact agtacaatga atttgagggg gcttctccat tgacaacgca accctgacac
gattcttcgc atttcacttc ctcctcccat ttgcagtcgt ggccgccacc gccctccacg
ccctattcct tcatgaaaca gggtctaata accctatcgg cattaactcc gacgcagata
aaattacatt tcacccgtac ttctcataca aagatgtact tggattcgtg atcctaatca
cgctcctaac atcc-ttagc gctcttctcc ccaaaccttt taggagaccc agaaaacttc
acccccgcca accccctagt gacccctccc cacattaaac cagaatgata tttcctattt
gcctacgcca tccttcgatc gattcctaat aaattaggcg gagtcctagc actactctnt
tcaatccttg tgctcatact agtacccctc ctacacacat caaaacaaca aggatcaact
ttccggcctg taacacaatt cttattttga acattagtgg cagatgtaat aatcctaaca
tgaatcggag gaatacccgt agaacaccca ttcattatca ttggtnnnnn nnnnnnnnnn
nnnnnnnnnn nnnnnnnnnn nnnnnnnnnn nnnnnnnnnn nnnnnnnnnn nnn
>Trichomycteridae_Trichomycterus_areolatus_1_1
cccttattga ccttcccgcc ccctcaaaca tttctgcatg atgaaatttt ggctccctcc
tcctcttatg tttaattata caaattttaa caggactatt cctggctata cactatactt
cagacatctc cacagcattc tcctctgtca ttcatatctg ccgcgacgtc aactacggat
gagttatccg caaccttcat gctaatggag catctttctt cttcatctgc atttacctgc
acattggccg agggctatat tatggctcct acctatacaa agaaacatga aacatggggg
tcgtactcct gctcctagta ataataaccg ccttcgtagg ctacgttctg ccctgaggac
aaatatcgtt ttggggcgcc acagtcatca caaacctact ctccgctatc ccatatatcg
gagacataat agtacaatga atttgaggag gtttctccgt tgataacgca actctaacac
gattcttcgc attccacttc ctactaccat ttgcagtcgt ggccgccact gcccttcatg
ccctgttctt acacgaaacg gggtccagca accccatcgg cgttaattct gatgcagaca
aaattacatt ccacccatac ttctcataca aagatgtact aggatttgtg atcctaatca
cattcttagc atct-ttagc actcttctca ccaaaccttt taggagaccc agaaaacttc
acccccgcca acccattggt gacaccccca cacattaagc cagaatgata cttcctattt
gcctacgcca ttcttcgatc aatccccaac aaactaggag gggtcctagc attactcttt
tcaatcctag tgcttatatt agtcccccta ttacacacat caaaacagcg aggactaact
ttccgaccgg taacacaatt cctattttga acactagtag cagacgtaat aatcctaaca
tgaatcggag ggatacctgt agaacacccc ttcattatta ttggccaaat cgcctccgtc
ttatactttg ccctgttcct attcttcaac ccgttagcgg gctgattaga aaa
>Poeciliidae_Priapichthys_annectens_1_1
cactagtaga tctccctgca cccgttaata tctcggcctg atgaaatttt ggctctctct
taggactttg tctcatcacc caaatcctaa ccggcctatt cctggcaata cactacacct
ctgacatcac cacagcattc tcatctgtga cccacatttg ccgtgatgtc aattacggat
ggctcatccg caacatacac gccaacggag cctcattctt ttttatctgc atctatcttc
atatcggacg gggcttgtac tacggctcat acctttacaa agaaacatga aacattggcg
ttatcctcct actactcgta atannnnnnn nnnnnnnnnn nnnnnnnnnn nnnnnnnnnn
nnnnnnnnnn nnnnnnnnnn nnnnnnnnnn nnnnnnnnnn nnnnnnnnnn nnnnnnnnnn
nnnnnnnnnn nnnnnnnnnn nnnnnnnnnn nnnnnnnnnn nnnnnnnnnn nnnnnnnnnn
nnnnnnnnnn nnnnnnnnnn nnnnnnnnnn nnnnnnnnnn nnnnnnnnnn nnnnnnnnnn
nnnnnnnnnn nnnnnnnnnn nnnnnnnnnn nnnnnnnnnn nnnnnnnnnn nnnnnnnnnn
nnnnnnnnnn nnnnnnnnnn nnnnnnnnnn nnnnnnnnnn nnnnnnnnnn nnnnnnnnnn
nnnnnnnnnn nnnnnnnnnn nnnnnnnnnn nnnnnnnnnn nnnnnnnnnn nnnnnnnnnn
nnnnnnnnnn nnnnnnnnnn nnnnnnnnnn nnnnnnnnnn nnnnnnnnnn nnnnnnnnnn
nnnnnnnnnn nnnnnnnnnn nnnnnnnnnn nnnnnnnnnn nnnnnnnnnn nnnnnnnnnn
nnnnnnnnnn nnnnnnnnnn nnnnnnnnnn nnnnnnnnnn nnnnnnnnnn nnnnnnnnnn
nnnnnnnnnn nnnnnnnnnn nnnnnnnnnn nnnnnnnnnn nnnnnnnnnn nnnnnnnnnn
nnnnnnnnnn nnnnnnnnnn nnnnnnnnnn nnnnnnnnnn nnnnnnnnnn nnnnnnnnnn
nnnnnnnnnn nnnnnnnnnn nnnnnnnnnn nnnnnnnnnn nnnnnnnnnn nnn
>Loricariidae_Pseudancistrus_barbatus_1_1
nnnnnnnnnn nnnnnnnnnn nnnnnnnnnn nnnnnncatg atgaaacttc ggctcactcc
tcctattatg tttaataaca caaattttaa caggactatt tttagcaata cactacacct
ctgacatttc aactgcattc tcatccgtag cccatatttg ccgagacgta aactatggct
gagttatccg aaacctgcat gccaatggag cctcattctt cttcatctgc atttacttac
acattggacg aggactatat tatggttctt acatatataa agaaacatga aacattggtg
tagtgctact tcttctagta ataataactg ccttcgttgg ctatgtcctc ccttgaggcc
aaatatcatt ctgaggagca accgtcatca caaacctact atcagccgtc ccctatatcg
gagacaatct agtccaatga atttgaggag gattctccgt agataatgca accctaacac
gattcttcgc attccatttt ctccttccat ttgcaattgt cgcggcaaca atcttacacg
ccctcttcct tcacgaaaca ggatccaaca atccaattgg cctaaattca gacgcagaca
aaatctcatt ccatccatac ttctcatata aagacctttt aggatttatc acactactaa
cacttttagc ctcc-ctagc cctattctca ccaaaccttc taggagatcc agaaaatttc
acccccgcca atccgctagt taccccacca cacattaagc cagaatgata cttcctattt
gcttacgcca tcctacgatc cattcccaac aaattaggag gagttttagc actattattt
tctattctag tactaatagc tgtcccccta ctacacacat ccaaacagca aggacttaca
ttccgaccag tctcccaagt cctattctga attttagtag cagacgtcat aattttaaca
tgaattggag gcatacctgt tgaagatcca ttcatcatta ttggacaaat cgcctcaatt
ctctacttta caatcttcct tatcctaaac ccactagcag gttgattaga aaa
>Loricariidae_Pseudancistrus_barbatus_2_1
nnnnnnnnnn nnnnnnnnnn nnnnnnnnnn nnnnnncatg atgaaacttc ggctcactcc
tcctattatg tttaataaca caaattttaa caggactatt tttagcaata cactacacct
ctgacatttc aactgcattc tcatccgtag cccatatttg ccgagacgta aactatggct
gagttatccg aaacctgcat gccaatggag cctcattctt cttcatctgc atttacttac
acattggacg aggactatat tatggttctt acatatataa agaaacatga aacattggtg
tagtgctact tcttctagta ataataactg ccttcgttgg ctatgtcctc ccttgaggcc
aaatatcatt ctgaggagca accgtcatca caaacctact atcagccgtc ccctatatcg
gagacaatct agtccaatga atttgaggag gattctccgt agataatgca accctaacac
gattcttcgc attccatttt ctccttccat ttgcaattgt cgcggcaaca atcttacacg
ccctcttcct tcacgaaaca ggatccaaca atccaattgg cctaaattca gacgcagaca
aaatctcatt ccatccatac ttctcatata aagacctttt aggatttatc acactactaa
cacttttagc ctcc-ctagc cctattctca ccaaaccttc taggagatcc agaaaatttc
acccccgcca atccgctagt taccccacca cacattaagc cagaatgata cttcctattt
gcttacgcca tcctacgatc cattcccaac aaattaggag gagttttagc actattattt
tctattctag tactaatagc tgtcccccta ctacacacat ccaaacagca aggacttaca
ttccgaccag tctcccaagt cctattctga attttagtag cagacgtcat aattttaaca
tgaattggag gcatacctgt tgaagatcca ttcatcatta ttggacaaat cgcctcaatt
ctctacttta caatcttcct tatcctaaac ccactagcag gttgattaga aaa
>Acestrorhynchidae_Acestrorhynchus_falcatus_1_1
nnnnnnnnnn nnnnnnnnnn nnnnnnnnnn nnnnnnnnnn nnnnnnnnnn nnnnnnnnnn
nnnnnnnnnn nnnnnnnnnn nnnnnnnnnn nnnnnnnnnn nnnnnnnnta cactataccc
ccgacaccgc cacagctttc tcctccgtcg cccatatttg tcgagacgtc aactacggct
gaattatccg aaatttacac gccaacggcg cctccttttt cttcatttgt gtctacttgc
acattggacg tggtctctac tacggctcct atctctacac aataacatga aatataggag
ttattctact actcttactt ataataactg ctttcgtcgg ttacgttctt ccatgaggac
aaatatcctt ctgaggcgcc accgttatta caaatttatt atccgcaggc ccctatgttg
gcaatacatt agtacaatga atttgaggcg gattttccgt tgataaccca acattaagcc
gattctttgc cttccacttc ctcctcccat tcgttattgt ggcagccact ctcttacacg
ccctctttct ccacgaaacg ggatctaaca acccaattgg cattaactcg gacgcagaca
aaatttcttt ccacccatac ttctcattca aagacctcct cggctttatt attctcataa
caacccttgc atct-cttgc ccttctctca cctaacctat tgggggatcc agaaaatttc
gccccagcca acccccttct tacacctgtc catattaagc ctgaatgata tttcctattt
gcttatgcca tcctacgctc tattccaaac aaactaggag gagttctggc cctacttttc
tcaattcttg tactaatact agtccccctg cttcacacat ccaagcaaca aagcttgaca
ttccgaccaa tttctcaatt cctattctga gttttagtgg cagacgtaat aattttaacc
tgaattggag gcataccggt tgaacacccc ttcatcatca tcggccaaat tgcctcaatc
ttatattttg ccctatnnnn nnnnnnnnnn nnnnnnnnnn nnnnnnnnnn nnn
>Acestrorhynchidae_Acestrorhynchus_lacustris_1_1
nnnnnnnnnn nnnnnnnnnn nnnnnnnnnn nnnnnnnnnn nnnnnnnnnn nnnnnnnnnn
nnnnnnnnnn nnnnnnnnnn naaattctca caggactatt tttagccata cactacacct
ctgacgtaac cacagccttt tcctcagttg cccacatttg ccgagacgtt aactatggtt
gaattattcg aaatatgcac gccaacgggg cctccttttt ctttatttgt atttacctgc
acattggacg gggactttac tacggctcat acctttacaa aataacatga aacgtcggag
ttgtcctact actcttagta ataataaccg ccttcgttgg ctatgtactc ccatgaggcc
aaatatcctt ctgaggcgcc actgtcatca ccaaccttct atcagcagta ccctacatcg
gcgacatact agtacaatga atttgagggg gattttcagt agacaacgca acactaacac
gattctttgc tttccacttc cttctcccat ttgctattgt agcagcaaca gccttacacg
ctctttttct ccacgaaacc ggatcaaaca acccaattgg cctaaactca gacgcagaca
aaatctcctt ccacccttac ttttcctaca aagacctctt aggcttcatt gccctcttaa
cagccctctc atct-ctagc acttctttct ccaaacctcc taggtgaccc tgaaaacttt
acccccgcca accccctctt gacaccccca cacattaagc ctgagtgata cttcctattt
gcctacgcca ttttacgatc catccccaat aaactaggcg gagtcctggc ccttctattc
tcaatccttg tcctcctctt agtcccactt ctccacacct ccaaacagca aagcctaaca
tttcgaccaa tcacccaatt cttattttga gtgctagtgg cagacgtctt tattcttacc
tgaattgggg gaataccagt agaagagcca tttattatca tcggccaaat tgcttccgcc
ctctacttcg ccctattcct cattctcaac cccctagctg gccttctaga aaa
>Acestrorhynchidae_Acestrorhynchus_pantaneiro_1_1
nnnnnnnnnn nnnnnnnnnn nnnnnnnnnn nnnnnnnnnn nnnnnnnnnn nnnnnnnnnn
nnnnnnnnnn nnnnnnnnnn naaattctca caggactatt tttagccata cactacacct
ctgacgtaac cacagccttt tcttccgttg cccacatttg ccgagacgtt aactatggtt
gaattattcg aaatatgcac gccaacgggg cctccttttt ctttatttgt atctacctac
acattggacg aggactttac tacggctcat acctttacaa aataacatga aacgtcggag
ttgtcctact actcttagta ataataactg ccttcgttgg ctatgttctc ccatgaggcc
aaatatcctt ctgaggcgcc actgtcatca ccaacctcct atcagcagtg ccctacatcg
gcgacatgtt agtacaatga atttgagggg gattttcagt cgacaacgca acactaacac
gattctttgc tttccacttc cttctcccat ttgctattgt agcagcaaca gccttgcacg
ctctttttct ccacgaaacc ggatcaaaca acccaattgg cctaaactca gacgcagaca
aaatctcctt ccacccctac ttttcctaca aagacctttt aggcttcatt gccctcttaa
cagccctctc gtct-ttagc acttctttcc ccaaacctcc taggtgaccc tgaaaacttt
acccctgcca accccctctt gacaccccca cacattaagc ctgagtgata cttcctattt
gcctacgcca ttttacgatc catccccaac aaactaggcg gagtcctggc ccttctattc
tcaatccttg tcctcctctt agtcccactt ctccacacct ccaaacagca aagcctaaca
tttcgaccaa tcgctcaatt cttattttga gtgctagtgg ctgatgtctt tatcctcacc
tgaattggag gaataccagt agaagaacca tttattatca tcggccaaat tgcttccgcc
ctctacttcg ccctattcct cattctcaac cccctagctg gccttctaga aaa
>Apteronotidae_Adontosternarchus_clarkae_1_1
nnnnnnnnnn nnnnnnnnnn nnntctaaca tctcatactg atgaaatttc ggctcccttt
tactactatg cttaattaca caaattgcca caggattatt cctagcaatg cattacaccc
ccgacatctg caccgccttc tcctcagttg cacatatttg ccgcgacgta aactacggct
gacttatccg aaatgcccac gctaacggag cctcactatt tttcgtctgc gtttatcttc
acatcggacg aggcctctac tacggctcct acctttataa agaaacctga aatattggag
ttatcctatt tctgcttata atagttacag cctttgtggg ctacgtccta ccatgaggcc
aaatatcctt ctgaggtgcc accgtcatca ccaatctcct atccgccacc ccttacgcag
gaacttccct agtacgctga gtatgaggcg gattctctgt tgataacgca accctaactc
gtttcttcgc attccacttc ctactcccct tcttactcat cgcaataaca gccctacacg
ccttattttt acatgaaacc ggatctaaca acccagccgg cctaaactca gactcagata
aaatcccctt ccacccgtac ttctcatata aagacctact aggcttcagc atcctactta
ccacccttgc atcc-ctcgc cctattttcc ccaaacttac taggagaccc agaaaatttc
tctgccgcca accccataat cacccccaca cacatcaaac cagaatggta cttcctattt
gcatacgcaa ttttacgatc tattcccaat aaattaggtg gagtcctagc actcgtcttc
tcagtactaa tcttaatgct tgttcccctt ctccacacct caaaacaaca aggactcacc
ttccggccca tctcccaact acttttctga accttaatcg cagacgtcgt gatcctcaca
tgaatcggag gaataccagt agaataccca tttacagtta ttggccaaat cgcatccgtt
ctttatttcg ccctnnnnnn nnnnnnnnnn nnnnnnnnnn nnnnnnnnnn nnn
>Apteronotidae_Adontosternarchus_nebulosus_1_1
nnnnnnnnnn nnnnnnnnnn ccgtccaaca tctcttactg atgaaacttc ggctctctcc
tactactatg cttaattaca caaattgcta caggactatt cctagcaatg cactataccc
ccgacatctg tactgctttc tcctccgtcg cacatatttg ccgtgacgtt aactacggct
gactaatccg aaacacccac gccaatggag cctccctatt ttttgtttgt gtctacctcc
acatcggacg cggcctctac tacggctcct acctttacaa agaaacctga aacattgggg
ttatcctatt cctgcttata atagttacag cctttgtggg ctacgtcctt ccatgaggcc
aaatatcctt ctggggtgcc accgtcatca ccaaccttct ttccgccacc ccctacgcag
gaacttctct agtacgctga gtgtgaggag gattttctgt cgacaacgca accctaactc
gattcttcgc cttccacttc ttactcccct ttttgctcgt cgcaataaca gccttacacg
ctttattctt acatgaaacc ggctccaaca acccagccgg cctaaactca gactcagaca
aaatcccctt ccacccatac ttttcataca aagatctact aggcttcagc atcctactta
ccgccctcgc atcc-ctcgc tctattttcc cccaacttac tgggagaccc agataacttt
tctgccgcca atcccatgat tactcccacc cacatcaaac cagagtggta cttcctattt
gcctacgcaa ttttacgatc catccccaat aaactaggcg gagtcctagc acttgtcttc
tcagtgctaa ttttaatgct cgttcctctc ctacacacct caaaacagca aggactcact
ttccgcccca tctcacaact tcttttctga accctaattg cagacgtcct gatccttaca
tgaatcgggg gaataccagt agaataccca ttcacagtaa tcggtcaaat cgcatccatc
ctttatttca ccctattcct tattctcttc cccctagcag gctgatatga aaa
>Apteronotidae_Apteronotus_anu_1_1
nnnnnnnnnn nnnnnnnnnn ccatcaaaca tctcatactg atgaaacttc ggctccctcc
ttctactttg tcttattaca caaattgcca caggattatt cctagctata cactacaccc
ccgacatctc cactgctttc tcatcagttg cacatatctg ccgagatgta aattacggtt
gattaattcg aaatacccac gccaacggag cttcactatt cttcgtttgt gtttacctcc
atattggacg tggactttat tatggctcct acctctataa agaaacctga aacattggag
tcatcctatt tctacttata atagtaacag cctttgtagg atacgtcctt ccatgaggtc
aaatgtcctt ttgaggcgcc actgttatta ccaacctcct ctctgccacc ccttatgcag
gaacttccct agtacgatga gtatgaggcg gtttttctgt tgataatgca accctaaccc
ggttcttcgc cttccacttc ctactcccat tcttacttat cgcaataaca gccctccacg
ccttattttt acacgaaacc ggatccaaca acccagccgg cctgaattca gactctgata
aaattccatt ccacccctat ttctcataca aagacctctt aggttttagc attctactta
caaccctagc atcc-ctcgc cctattctcc cccaaccttc taggagaccc agaaaacttt
tccgccgcta acccaataat tactcccacc cacatcaaac cagaatgata cttcttattt
gcttatgcca ttctacgatc tatccccaac aaactaggcg gagttctagc acttgtcttt
tcagtactaa tccttatact cgttccacta ctccatacct ccaaacagca aggactcacc
ttccgacctg tctctcaact attattttga accctaattg cagacgttgt aattcttaca
tgaattggag gaatacctgt agaataccca tttacaatca tcggccaaat cgcatccatc
ctttatttcg ccctattcct tatccttttc ccattagcag gctgatacga aaa
>Apteronotidae_Apteronotus_bonapartii_1_1
nnnnnnnnnn nnnnnnnnnn nnntccaaca tctcatactg atgaaacttt ggctcccttc
ttctactctg cttaattaca caaattgcta cagggctatt cctagcaatg cactacaccc
ccgacatctg cactgccttc tcctcagtcg cacatatttg ccgagatgtt aattacggct
gattaatccg aaatacccac gccaacggtg cctctctatt cttcgtttgt gtatacctcc
acattggacg tggtctttat tatggctctt acctctacaa agagacctga aacattggag
tcatcctatt cctacttata atagttacag ccttcgtagg atatgtcctt ccatgaggtc
aaatgtcctt ttgaggcgcc actgtaatta ctaacctttt atccgctact ccctatgcgg
ggacttctct tgtgcgctga gtgtgaggcg gtttctctgt cgataacgca accctgactc
ggtttttcgc ctttcacttc ctactcccgt tcctacttat tgcaataaca gccctccacg
ccttattttt acacgaaact ggatctaaca acccagccgg cctaaactca gactcagata
aaatcccatt ccacccatac ttctcataca aagacctcct aggcttcagc atcctcctta
caacccttgc atcc-ctagc cctgttctcc cccaatctac taggagaccc agataacttt
tccgccgcta acccaatgat cacccccacc cacatcaaac ccgaatggta cttcctattt
gcctatgcta ttttacgatc catccccaac aaactagggg gcgtcctagc acttgtcttt
tcagtactaa tccttatact cgttccactt ctccacacct caaaacagca aggacttacc
ttccgcccta tttcccaatt actattttga accctaattg cagacgttgt cattcttaca
tgaattgggg gaatacctgt agaataccca tttacagtca tcggacaaat cgcctctatc
ctttacttca ccctnnnnnn nnnnnnnnnn nnnnnnnnnn nnnnnnnnnn nnn
>Apteronotidae_Apteronotus_eschmeyeri_1_1
nnnnnnnnnn nnnnnnnnnn ccctccaaca tctcatattg atgaaacttc ggctctcttc
tcctactctg cttaattaca caaatcgcca caggattatt tttagcaata cactataccc
ccgatatttg taccgccttc tcctcagttg cccacatctg ccgagatgtt aactacggct
gactcatccg gaacacacac gctaacggag cttcattatt cttcgtctgc gtatatctac
atattggacg cggactttat tacggctctt acctctataa agaaacttga aatatcggcg
ttatcctatt cctacttata ataattacag ccttcgtagg atacgtcctc ccatgaggcc
aaatatcttt ttgaggcgcc actgttatca ccaacctcct ctccgccacc ccctacgcag
gaacttccct agtacgctga gtatgagggg gcttctctgt tgataacgca actctaaccc
gatttttcgc ttttcacttt ttactcccat tcctactcat tgccataaca gctcttcacg
ccctattttt acatgaaacc ggatctaaca acccagccgg cctaaactca aactcagata
aaattccctt ccacccatac ttctcatata aagacctcct aggcttcagc atcctcctca
cagccctcgc atct-ctagc cctattctcc cctaacttac taggagaccc agaaaacttt
tccaccgcca acccaataat tacccccacc cacattaaac cagaatgata ctttctattc
gcctatgcca ttttacgatc tatcccaaac aaactaggag gtgtcttagc gcttatcttt
tcagtattga ttcttatact tgttccactc ctccacacct caaaacaaca aggacttacc
ttccgccccc tctcacaatt attattctga accctaattg cagatgtcat tatccttaca
tgaatcggag gaatacccgt agaataccca tttacaacca ttggccaaat cgcatccgtc
ctttatttcg ccctattcct tattttcttc cccttagcag gctgatacga aaa
>Apteronotidae_Apteronotus_mariae_1_1
nnnnnnnnnn nnnnnnnnnn ccctccaaca tctcgtactg atgaaacttc ggctcccttc
tcctattatg cttaattaca caaattgcca ccggattatt tttagcgata cattataccc
ctgacatttg caccgctttc tcctcggtcg cacatatctg tcgagatgtt aactacggct
gactaatccg aaatgcccac gccaacggag cttcattatt cttcgtctgt gtatacctcc
acattggacg tggactttat tatggctctt acctatacaa agaaacctga aatattggcg
ttattttatt tctacttata atagtaacag ccttcgtcgg atatgtcctc ccatgaggtc
aaatgtcctt ttgaggtgcc actgttatta ccaacctcct ttccgccaca ccttatgcag
gaacctcctt agtacgctga gtatgaggcg gcttctccgt tgacaacgca actctaaccc
gattcttcgc ctttcacttt ttactcccat tcctcctcgt cgccataaca gcactacacg
ccttatttct acacgaaacc ggatctaata acccagccgg cctaaactca gactcagata
aaattccatt ccacccctac ttctcataca aagaccttct aggcttcagc atcctcctca
cagctctcgc atct-cttgc tctattctcc ccaaacttac taggagaccc agaaaacttt
tccgcagcta acccaataat cacccccacg cacatcaaac cagaatgata cttcctattt
gcttatgcca tcctacgatc aattccaaac aaactaggcg gtgttctcgc acttgtcttt
tcagtattaa tcctcatact tgtcccactc ctccacacgt caaaacaaca agggctcacc
ttccgacccc tctcccaatt actattctga accctaattg cagacgtcgt gatccttaca
tgaattggag gaatgcccgt agaataccca tttacaatta ttggccaaat cgcatccgtc
ctttattttg ccctattcct catcttcttc cccctagcag gctgatacga aaa
>Apteronotidae_Compsaraia_samueli_1_1
nnnnnnnnnn nnnnnnnnnn nnnnnnnnnn nnnnnnnnnn nnggaatttt ggctccctcc
ttttactctg cttaattaca caaattgcta caggactatt cctagcaata cactacaccc
ccgacatctg caccgccttc tcctccgtag cacatatctg ccgagacgta aactacggct
gactaatccg caacgctcac gccaacggcg cttctctatt cttcgtttgt gtatacctcc
atattgggcg aggtctctat tatgggtcct acctttataa agaaacctga aatattggag
ttatcctatt cctacttata atgattacag cctttgtggg gtacgtcctc ccatgaggcc
aaatatcatt ttgaggcgcc actgtaatca ctaacctcct atccgctacc ccttatgcag
gaacttctct tgtacgatgg gtatgaggcg gcttctcagt tgataacgca accttaaccc
gattttttgc cttccacttc ttactcccct tcctacttat cgcaataaca gcccttcacg
ccttattttt acacgaaact gggtctaata atccagccgg cctaaactca gactcagata
aaatcccctt ccacccatac ttctcataca aagacctctt aggcttcagt atcctcctta
cggccctcgc atcc-ctagc cctattttcc cccaaccttc taggagaccc agaaaacttt
tcagctgcca acccaataat tacccccacc cacattaaac cagaatgata cttcctcttt
gcctacgcta ttttacgatc catccccaac aaactaggag gagtcctggc actcatcttc
tcagtgctaa tcctcatact tgtccccctc ctccacacct caaaacaaca aggactcacc
ttccggccca tctcccaact actattctga accctaattg cagacgtagt catcctcaca
tgaattgggg gcatacctgt agaataccca tttacaatca tnnnnnnnnn nnnnnnnnnn
nnnnnnnnnn nnnnnnnnnn nnnnnnnnnn nnnnnnnnnn nnnnnnnnnn nnn
>Apteronotidae_Megadontognathus_kaitukaensis_1_1
nnnnnnnnnn nnnnnnnnnn ccttcaaaca tctcatactg atggaacttc ggctccctcc
tcctactatg cttaactata caaatcacta caggactatt tctagcaata cactacaccc
cagatatctg caccgccttc tcctcagtaa cccatatctg ccgagacgta aactatggct
gattaatccg aaatgcccac gctaacggag cttcactatt tttcgtctgc gtatacttcc
acattggacg aggtctttat tacggctcat acctttataa agagacctga aacaccggag
tcatcctatt cctcctcata ataataaccg ccttcgtggg gtacgtcctc ccatgaggcc
aaatatcctt ttgaggcgcc actgtcatca ccaatctcct atccgctacc ccatacgcag
gaacctccct agtacgctga atatgaggcg gcttttctgt tgacaacgca accctaaccc
gattttttgc ctttcacttc ctactcccat ttgccctcat tgctgtaaca gccatccacg
ctttattcct acacgagacc ggatcaaata acccgaccgg cttaaactca gatgcagaca
aaattccatt ccacccatac ttctcttaca aagacctcct aggcttcatc atcctactta
ccaccctcgc atcc-cttac cctattcttc cccaatacac taggagaccc ggaaaacttt
actgccgcta acccaataat cacccctaca catattaagc cagaatgata tttcctattc
gcttatgcca ttctacgatc catcccaaat aaactaggag gtgttctagc actacttttt
tcagtcctga tccttatact cgtcccactt ttccacacct caaaacaaca aagcctcacc
ttccgacctc tctcccaatt attattctgg actctaattg caaacgtcat gatcctcaca
tgaattggag gaataccagt agaataccca ttcacaatca tcggccaaat tgcatctatt
ctttacttca ccctgttcct tattttattt cccctggcag gctgatacga aaa
>Apteronotidae_Melanosternarchus_amaru_1_1
nnnnnnnnnn nnnnnnnnnn nnntccaaca tctcatactg atgaaacttt ggctctctcc
tcctactctg cttaatcaca caaattgcta caggattatt cctggcaata cattataccc
ctgacatctg caccgccttc tcctcagtcg cacatatctg ccgagatgta aactacggct
gattaatccg aaacgcccac gcaaacggcg cttctctatt cttcgtttgt gtatacctcc
acattgggcg aggtctctat tatggctcct acctctacaa agaaacctga aatattggag
tcgtcctatt tctacttata ataattacag cctttgtagg ctacgtcctc ccatggggcc
aaatgtcatt ttgaggcgcc actgtaatca ccaatctcct atccgccacc ccttatgcag
gaacttctct cgtacgctga gtatgaggcg gcttctcagt tgataacgca accctaaccc
gattttttgc attccacttc ttactcccat tcctccttat tgcaataaca gcccttcacg
ccttattttt acacgaaacc ggatctaaca acccagccgg cctaaactca gactcagata
aaatcccctt ccacccatac ttctcataca aagacctcct aggcttcagc atcctactca
cagctctcgc atcc-ctcgc cctattctcc cccaaccttc taggagaccc agaaaacttt
tcagccgcta acccaataat cacccccacc cacatcaaac cagaatgata cttcctattc
gcctacgcca ttttacgatc tatccctaac aaactagggg gagtcctagc actcgtcttt
tcagtactta ttctcatact cgtcccactc ctccacacct caaaacaaca aggcctcacc
ttccgaccta tctctcaact actattctga accctaattg cagatgtcgt tatccttaca
tgaattgggg ggatacctgt agaataccca tttacagtca tcgggcaaat cgcttccatc
ctttactttg ccctatttct tatcctcttc ccactagcgg gctgatacga aaa
>Apteronotidae_Platyurosternarchus_macrostoma_1_1
nnnnnnnnnn nnnnnnnnnn ccatccaaca tctcatactg atgaaacttc ggctccctcc
tcctactttg cttaattaca caaattgcta caggactatt tctagcaata cactacaccc
ctgacatctg caccgccttc tcttcagtcg cacacatctg ccgagacgta aactacggtt
gactaattcg aaatgcccat gccaacgggg cctcattatt cttcgtttgc gtgtatcttc
atattggtcg tggactctac tatggatcct acctttataa agaaacctgg aatattggag
taatcttgtt tttactcata atagtaacag ccttcgtagg gtacgtcctc ccatgaggcc
aaatatcctt ctgaggtgcc actgtaatta ccaacctcct ctccgccacc ccttacgcag
gaacctcttt agtacgctga gtctgaggag gcttttccgt cgacaacgca accctaaccc
gattcttcgc ctttcacttc ttactcccat tcctacttat tgcaataaca gcccttcacg
ctctattctt acatgaaaca ggttccaaca acccagccgg cctaaactca gactcagata
aaatcccctt ccacccatac ttctcataca aagatcttct aggcttcagc atcctcctta
cagctcttgc atcc-ttagc cctattctcc cctaatttac taggagaccc agaaaacttt
tccgccgcta acccaataat caccccaacc catattaaac cagaatgata cttcctattc
gcctacgcca ttctacgatc cattccaaac aaactaggag gagttctagc acttgtcttc
tcagttctaa tccttatact tgtcccactc ctccacacat caaaacagca aggactcacc
ttccgacccc tctcccaatt actattttga actctaattg cagacgtcgt aatccttaca
tgaatcggag ggatgcccgt agaataccca ttcacagtaa tcggccaaat cgcatcaatt
ctctatttcg ccttattcct tgtcttattc cccttagcag gctgatacga aaa
>Apteronotidae_Sternarchella_calhamazon_1_1
nnnnnnnnnn nnnnnnnnnn nnntccaaca tctcatactg atgaaacttc ggctctcttc
ttctactctg cctaattaca caaattgcta caggactatt tttagcaata cactacaccc
ccgacatctg cacagccttc tcctcagtcg cacatatctg ccgagatgta aactacggct
gattaatccg aaacgcccac gccaacggtg cttccctatt ctttgtttgt gtatacctgc
acattgggcg tggtctttac tatggctctt acctttataa agaaacttga aatattggag
ttatcctatt cctacttata ataattacag ccttcgtagg atacgtcctc ccatgaggcc
aaatatcttt ctgaggggcc actgtaatta ctaacctcct atccgccact ccttacgcag
gaacttctct ggtccgatgg gtatgaggag ggttctccgt tgacaacgca accctaaccc
gatttttcgc cttccacttc ttactcccat tcctacttat tgcaataaca gcccttcatg
cattattcct tcatgaaacc ggatctaaca atccagccgg gctaaactca gactcagaca
aaatcccatt ccacccatac ttttcttaca aagaccttct aggctttagc attctactaa
caaccctcgc atcc-cttgc cctattctcc cctaatttac taggagaccc agaaaacttt
tcagccgcta acccaataat tacccccacc catattaaac cagaatgata cttcctattc
gcctatgcta ttttacgatc catccctaat aaactaggag gtgttctggc acttgtcttt
tcagtcctaa ttcttatact tgtcccactt ctccacacct caaaacaaca aggacttacc
ttccgcccta tctcccagtt actattttgg accctaatcg cagatgtcgt catccttaca
tgaatcggag gaatacccgt agaataccca ttcacagtta ttggacaaat cgcctctatc
ctttattttg ccctatttct tatcttcttc ccattagcgg gctgatatga aaa
>Apteronotidae_Sternarchella_duccis_1_1
nnnnnnnnnn nnnnnnnnnn ccatccaaca tctcatactg atgaaacttc ggctctcttc
ttctactctg cctaattaca caaattgcta caggactatt tttagcaata cactacaccc
ccgacatctg cactgccttc tcctcagtcg cacatatctg ccgagatgta aactacggct
gattaatccg aaacgcccac gccaacggtg cttccctatt ttttgtttgt gtatacctgc
acattggacg tggtctttac tatggctcct acctttataa agaaacttga aatattggag
tcatcctatt cctacttata ataattacag ccttcgtagg atacgtcctc ccatgaggcc
aaatatcttt ctgaggagcc actgtaatta ctaatctcct atccgccact ccttacgcag
gaacttctct ggtccgatgg gtatgaggag gattctccgt tgacaacgca accctaaccc
gatttttcgc cttccacttc ttactcccat tcctacttat tgcaataaca gcccttcatg
cattattcct tcatgaaacc ggatctaaca acccagccgg cctaaactca gactcagaca
aaatcccatt ccacccatac ttttcttaca aagaccttct aggctttagc attctgctaa
cagccctcgc atcc-cttgc cctattctcc cctaatttac taggagatcc agaaaacttt
tcagccgcca acccaataat tacccccacc catattaaac cagaatgata cttcctattc
gcctatgcta ttttacgatc catccctaat aaactaggag gtgttctagc acttgtcttt
tcagtcctaa ttcttatact tgtcccactt ctccacacct caaaacaaca aggacttacc
ttccgcccta tctcccaatt actattttga accctaattg cagatgtcgt tatccttaca
tgaatcggag gaatacccgt agaataccca ttcacagtta tcggacaaat cgcctctatc
ctttattttg ccctatttct tatcttcttc ccattagcgg gctgatatga aaa
>Apteronotidae_Sternarchella_raptor_1_1
nnnnnnnnnn nnnnnnnnnn nnntccaaca tctcatactg atgaaacttc ggctctcttc
ttctactctg cctaattaca caaattgcta caggactatt tttagcaata cactacaccc
ctgacatctg cactgccttc tcctcagtcg cacatatctg ccgagatgta aactacggct
gattaatccg aaacgcccac gccaacggtg cttccctatt ttttgtttgt gtgtacctac
acattggacg tggtctttac tatggctcct acctttataa agaaacttga aatattggag
tcatcctatt cctacttata ataattacag ccttcgtagg atacgtcctc ccatgaggcc
aaatatcttt ctgaggagcc actgtaatta ctaacctcct atccgccacc ccttacgcag
gaacttctct ggtccgatgg gtatgaggag gattttccgt tgacaacgca accctaaccc
gatttttcgc cttccacttc ttactcccat tcctacttat tgcaataaca gcccttcatg
cattattcct ccatgaaacc gggtctaaca acccagccgg cctaaactca gactcagaca
aaatcccatt ccacccatac ttttcttaca aagaccttct aggctttagc attctactaa
cagccctcgc atcc-cttgc cctattctcc cctaatttac taggagatcc agaaaacttt
tcagccgcta acccaataat cacccccacc catattaaac cagaatgata cttcctattc
gcctatgcta ttttacgatc catccctaat aaactaggag gtgttctggc acttgtcttt
tcagtcctaa ttcttatact tgtcccactt ctccacacct caaaacaaca aggacttacc
ttccgcccta tctcccaatt agtattttga accctaattg cagatgtcgt tatccttaca
tgaatcggag gaatacccgt agaataccca ttcacagtta tcggacaaat cgcctctatc
ctttactttg ccctatttct tatcttcttc ccattagcgg gctgatatga aaa
>Apteronotidae_Sternarchogiton_labiatus_1_1
nnnnnnnnnn nnnnnnnnnn nnntccaaca tctcttactg atgaaacttt ggctctcttc
tactactctg cttaattaca caaattgcca caggattatt cctagcaata cactacaccc
ctgacatctc caccgccttc tcctcagtag cacatatctg ccgagatgta aactacggct
gattaatccg aaatgcccac gctaacggcg cttccttatt cttcgtctgc gtatacctcc
acattggacg cggtctctat tacggctctt acctttataa agaaacctga aatatcggag
tcatcctatt tcttcttata ataattaccg cctttgtagg gtatgtcctc ccatgaggcc
aaatatcatt ttgaggagct actgtaatta ctaatcttct atctgccacc ccttacgcag
ggacttctct tgtacgctga gtatgaggag gattctctgt tgataacgca accttaaccc
gattttttgc ctttcacttt ttactcccct tcctactcat tgcaataaca gcccttcatg
ccttatttct ccacgaaact ggatctaata acccagccgg cctaaactca aactctgata
aaattccatt ccacccgtat ttctcatata aagaccttct aggcttcagc atcctacttt
cagctcttgc atcc-cttgc cttattctct cctaatctgt taggagaccc agaaaatttt
tcggccgcta acccaataat tactcccacc cacattaaac cagaatgata cttcctgttc
gcctatgcta ttctacgctc cattcctaac aaattaggag gcgtcttagc actcgtcttt
tcagtactaa tcctaatact cgtcccactt ctccacacct caaaacaaca aggacttaca
tttcgaccca tttcccaact attattttga accctgattg cagatgttgt tatccttacc
tgaattggag gaataccagt ggaatacccc tttacaatca tcggccaaat cgcctccatc
ctctacttta ccttatttct tgtcttcttc ccattagcgg gctgatacga aaa
>Apteronotidae_Sternarchogiton_porcinum_1_1
nnnnnnnnnn nnnnnnnnnn nnntccaaca tctcatactg atgaaacttt ggttctcttc
tcctactttg cttaattaca caaattgcta ccggactgtt cctagcaatg cattataccc
ccgacatctg caccgccttc tcctcagttg cccatatttg ccgagatgta aactacggct
gattaatccg aaatacccac gccaacggtg cttccctatt cttcgtctgt gtgtacatac
acattggacg tggcctttat tacggctcct acctctacaa agaaacctga aatatcggag
ttatcctatt tctacttata ataattaccg ccttcgtagg atatgtcctc ccatgaggcc
aaatgtcctt ctgaggtgcc actgtaatca ccaacctcct atctgccacc ccttacgcag
gaacttccct tgtgcgctga gtgtgaggcg gcttctccgt tgacaacgca accctaaccc
gattctttgc ctttcacttc ttactccctt tcctacttat tgcaataaca gccctccacg
ccttattcct acatgaaact ggatctaaca acccagtcgg cctaaactca gactcagata
aaatcccctt ccacccatac ttctcataca aagacctttt aggcttcagc atcctactca
caactcttgc atcc-ctcgc cctgttctcc cctaacttac taggagaccc agaaaacttt
tcagccgcta acccaataat tactccaacc catattaaac cagaatgata cttcctattc
gcctacgcca ttttacgttc cattcctaac aaactaggag gcgtcctagc acttgtcttt
tcagtattaa tccttatact cgtcccacta ctccatacct caaaacaaca aggacttacc
ttccgaccta tctcccaatt actattctga accctaattg cagatgtcat catccttaca
tgaatcggag gaatacctgt agaataccca tttacagtca tcggccaaat cgcttccatc
ctttactttg ccctatttct tgtcttcttc ccattagcgg gctgatacga aaa
>Apteronotidae_Sternarchorhamphus_muelleri_1_1
nnnnnnnnnn nnnnnnnnnn nnntcaaaca tctcatattg atgaaacttt ggctccctcc
tcttactctg cctcatcacc caaatcgcca caggattatt cctagccata cactataccc
ctgacatctg cactgccttc tcctccgttg cacacatctg ccgtgatgtt aactacggat
gactaattcg aaacgtccat gccaacggag cctcactatt ctttgtctgc gtctacctgc
acatcggacg cggcctatac tatggctcct acctctataa agaaacttga aacatcggag
taatgctcct actactgatg atagtaacag cctttgtagg ttacgtactc ccatggggac
agatatcatt ctgaggggcc actgtcatca ccaaccttct ttccgccacc ccttatgcag
gaacctcact agtacgatga gtatgaggag gcttctccgt agacaatgca accttaaccc
gattcttcac cttccacttc cttctcccat tcctcctcat tgcaataaca gccctccacg
ccttatttct ccacgaaaca ggctctaaca accccgcagg cctaaactca gactccgata
aaatcccatt ccacccatac ttctcataca aagacctcct gggcttctcc tttctcctaa
ccacccttgc ctcc-ttggc cctattctcc ccgaacctgc tcggagaccc agaaaacttc
tccgcagcca accctatgat caccccaacc cacatcaaac ctgaatgata cttcctattt
gcctacgcca tcctacgatc catcccaaac aaactagggg gggttctagc actagtcttc
tcagtactag tcctcatact tgtcccgctc cttcatacat ctaaacaaca aggactaaca
tttcgaccaa tttctcaact actgttctga accctaattg cagacgtcct aatcctcaca
tgaatcggag gaatgccagt agaacacccc ttcaccgtaa ttggccaaat agcatccatc
ctttacttcg ccctattctt aattttcttc ccactagcag gttgatacga aaa
>Apteronotidae_Sternarchorhynchus_marreroi_1_1
nnnnnnnnnn nnnnnnnnnn ccatccaaca tctcatactg atgaaacttc ggctcccttc
tactactctg cttaattaca caaattgcta caggactatt tctggcaata cactacaccc
cagacatctg caccgccttc tcctccgtcg cacacatctg ccgagatgta aactacggct
ggctgatccg aaatacccac gctaacggag cctcattatt ctttgtctgt gtatacctcc
atattggacg cggactttat tatggctcct acctctacaa agaaacctga aacattggag
tcatcctatt cctgcttata atagtaactg ccttcgtagg ttatgtcctt ccatgaggcc
aaatgtcctt ctgaggtgcc accgtcatta ccaacctcct ctccgccacc ccatatgcag
gaacatctct agtacgctga gtgtgaggcg gtttctctgt tgacaatgca accctaaccc
gattcttcgc tttccacttc ttactgccat ttctacttat tgcaataaca gccctccacg
ccctattcct acacgaaact ggatctaaca acccagctgg actaaactca gactcagata
aaatcccatt ccacccatac ttctcataca aagacctcct aggcttcagc atcctcctta
cagcacttgc atcc-ctcgc cctgttctcc cctaaccttc taggagaccc agaaaacttt
tctgccgcca acccaataat cacccccacc cacatcaaac cagaatgata cttcctattt
gcctacgcca ttttacgatc tattcctaac aaactaggag gcgtcctagc actagtattc
tcagtattaa ttcttatact tgttccactc ctacacacct caaaacaaca aggactcacc
ttccgaccta tttcccaagt attattttga actctaatcg cggatgtcat catccttaca
tgaatcggag gtataccagt agaataccca tttacaatca tcggccaaat tgcctccatc
ctttacttcg ccctattcct tatcttcttc ccattggcag gctgatacga aaa
>Apteronotidae_Sternarchorhynchus_mormyrus_1_1
nnnnnnnnnn nnnnnnnnnn nnntccaaca tctcctactg atgaaacttc ggctcccttc
tcttactctg cctaattaca caaattgcca ctggactatt cctggcaata cactacaccc
ctgacatctg caccgccttc tcctcagttg cacacatctg ccgagacgta aactacggct
gactaatccg aaatgcccac gccaacggag cctccctatt cttcgtttgt gtatacctcc
acattggacg cggactttat tacggctcct acctttataa agaaacctga aatattggag
tcattttatt tctacttata atagtaacag ccttcgtagg atatgtactt ccatgaggcc
aaatgtcctt ctgaggtgcc accgttatta ccaaccttct ctccgccacc ccctatgcag
gaacctcttt agtacgctga gtgtgaggcg gtttctccgt tgataacgca accctaaccc
gattcttcgc tttccacttc cttctcccat ttttacttat tgcaataaca gccctccacg
ccctattcct acacgaaaca gggtctaaca acccaactgg cctaaactca gactcagata
aaatcccctt ccacccatac ttctcataca aagacctcct aggcttcagc atcctactta
caacacttgc atcc-ctcgc cctattctcc cctaatttac taggcgaccc agaaaacttt
tccgccgcta acccaataat tacccccacc cacatcaagc cagaatgata tttcctattc
gcctacgcca tcttacgatc cattcctaac aaactagggg gtgtcctagc acttgtcttc
tcagtattaa ttcttatact cgttccactc ctccacacct caaaacaaca aggactcaca
ttccggcccg tttcccaatt actattttga accctaattg cagatgtcgt catccttaca
tgaattggag gaataccagt agaataccca tttacagtta ttggccaaat cgcttctatc
ctttacttcn nnnnnnnnnn nnnnnnnnnn nnnnnnnnnn nnnnnnnnnn nnn
>Apteronotidae_Sternarchorhynchus_yepezi_1_1
nnnnnnnnnn nnnnnnnnnn ccatccaaca tctcatactg atgaaacttc ggctcccttc
tattactctg cttaattaca caaattgcta caggactatt cctggcaata cactacaccc
cagacatctg caccgccttc tcctccgtcg cacacatctg ccgagatgta aactacggct
ggctgatccg aaatgcccac gctaacggag cctcattatt ctttgtctgt gtatacctcc
atattggacg cggactttat tatggctcct acctctacaa agaaacctga aacattggag
tcatcctatt cctccttata atagtaactg ccttcgtagg ttatgtcctt ccatgaggcc
aaatgtcctt ctgaggtgcc accgtcatta ccaacctcct ctccgccacc ccatatgcag
gaacatctct agtacgctga gtgtgaggcg gtttctctgt tgacaatgca accctaaccc
gattcttcgc tttccacttc ctactgccat ttctacttat tgcaataaca gccctccacg
ccctattcct acacgaaact ggatctaaca acccagctgg actaaactca gactcagata
aaatcccatt ccacccatac ttctcataca aagacctcct aggcttcagc atcctcctta
cagtacttgc atcc-ctcgc cctgttctcc cctaaccttc taggagaccc agaaaacttt
tctgccgcca acccaataat cacccccacc cacatcaaac cagaatgata cttcctattt
gcctacgcca ttttacgatc tattcctaac aaactaggag gcgtcctagc actagtattc
tcagtattaa ttcttatact tgttccactc ctacacacct caaaacaaca aggactcacc
ttccgaccta tttcccaagc attattttga actctaatcg cggatgtcat catccttaca
tgaatcggag gtataccagt agaataccca tttacaatca tcggccaaat tgcctccatc
ctttacttcg ccctattcct tatcttcttc ccattggcag gctgatacga aaa
>Atherinopsidae_Atherinella_argentea_1_1
cacttgtcga cctcccagcc cccgccaata tttcagtctg atgaaacttc ggctccctcc
tgggcctttg cctaattgcc caaattctca ccgggctatt ccttgccatg cactacacct
ctgatatcgc cacagcattc tcatccgtgg ctcacatttg ccgagacgtc aactatggct
gactaatccg gaatatgcac gcaaacggag catccttctt cttcatttgc atctatatgc
acatcggacg aggtctttac tacggctctt atctttacaa agagacatga aacgtcggag
taatccttct cctcctggta ataatgaccg ccttcgtggg ctatgttctc ccctgaggac
aaatgtcttt ctggggcgcc accgttatta caaacctcct atcagctgtt ccatacgtgg
gagacgccct ggttcaatga atctgaggag gcttctcagt tgacaacgcc accctcaccc
ggttctttgc cttccacttc cttctgccat ttattatcgc tgctgcgacc atggttcacc
tgatttttct acacgaaacc ggatcaaata accccaccgg gcttaactcg gacgctgaca
aaatctcttt tcacccctat ttctcttaca aagaccttct gggctttgca gcactcctct
ttgcacttat ctct-cttgc cctcttctcc cctaacctcc tcggggatcc tgacaacttc
accccggcga accccctagt aaccccacca catattaagc cagaatgata cttcctcttc
gcctacgcta ttctccgatc tatccccaac aaactaggag gagtcctcgc cctcctctct
tccatcctcg ttcttatagt agtccccatc ctccacacat caaaacagcg aagcctcacc
ttccgcccac ttacccaatt cctattctga ctcctcgtgg cagacgtagc cattctaaca
tgaatcgggg gtatgcctgt cgaacaccca ttcgtcatta tcggacaagt cgcatcgttc
ctttacttct tcctgttcct agtgctcacc ccagctgtca gctgagtaga gaa
>Atherinopsidae_Atherinella_crystallina_1_1
cacttgtcga cctcccagct cccgctaata tttcagtttg atggaacttt ggctccctcc
tgggcctctg cctaatcgcc caaatcctca ccggactgtt cctagctata cactacacct
ctgatatcgc tacagcattc tcgtccgtcg cccatatttg ccgagacgtt aactacggct
gattaattcg gaacatacat gcaaacggag catccttttt cttcatttgc atttatatgc
acatcggacg gggcctctac tacggctcct acctgtataa agaaacatga aacgtaggag
ttattctcct cctactagta atgatgaccg cctttgtagg ctacgtactc ccttgaggac
aaatgtcctt ctgaggcgcc actgttatta caaacctact atctgccgta ccctacgtgg
ggaacgccct cgtccaatgg atctgaggcg gattctcagt cgataacgct actttaacac
gattcttcgc cttccacttc ctcctgccct tcatcattgc tgccgcgaca atggttcacc
tcattttcct ccacgagacc gggtcaaaca accccaccgg acttaactca gacgccgaca
aaatttcttt ccacccctac ttctcttaca aagacctctt aggctttgcg gccctcctct
ttgcccttat ctcc-ctagc ccttttctca cccaacctct tgggagaccc ggacaacttc
acccctgcaa acccgttggt tacccctcca cacattaagc cggaatggta cttcttattt
gcctacgcca tccttcgatc gatccctaat aagctaggcg gcgttctcgc cctcctttcg
tccatccttg tccttatagt agtacctatc cttnatacct caaaacagcg aagcctcacc
ttccgcccac ttactcaatt cttattctga cttctagtag cagacgttat tattttaaca
tggattgggg gcatacccgt tgagcaccca ttcgtcatca ttggacagat cgcatcattc
ctctacttct tcttgttcct agtactcacc ccaaccatcn nnnnnnnnnn nnn
>Atherinopsidae_Atherinella_guatemalensis_1_1
cactcgtcga ccttccagct cctgccaaca tttcagtttg atgaaacttt ggctccctcc
taggcctttg cttaattgcc cagattctca ccggactatt tctggctata cactacacct
ctgatattgc cacagcattc tcatctgtgg cccatatctg ccgagatgtt aattacggct
gactaatccg aaatatacat gcaaacggag catccttttt ctttatctgc atctatatgc
acattggacg gggcctctac tatggctcat acctttataa ggagacatga aatgttggag
taatccttct cctcctagta atgataaccg ccttcgtagg ctatgtcctc ccctgaggac
aaatatcctt ttggggagcc actgtcatta cgaatctcct ttcagctgtc ccttacgtag
ggaatgccct tgtccaatgg atctgagggg gcttctctgt ggataatgcc accctgacac
gattttttgc cttccatttc cttctcccct tcatcattgc cgccgcaact atagttcact
taatttttct tcacgagacc ggctctaata accctacggg gcttaactca gatgctgata
agatttcctt ccacccctac ttctcctaca aagacctttt aggtttcgca gcactgctat
tcgcacttat ctcc-ctggc ccttttctca cccaacctcc ttggagaccc cgacaatttt
acccccgcaa atccactggt aactcctccc catattaaac ccgaatggta ttttctcttc
gcctatgcca ttctccgttc aattcccaat aaactaggag gcgtgcttgc ccttctctcg
tctattcttg tccttatagt agttcccatc ctgcatacct ccaaacaacg aagcctgact
ttccgcccgc tcacacaatt cctattctga cttctggtag cagatgtaat tatcctaaca
tgaattggag gtatgcccgt tgaacacccg ttcgtcatca tcggacaagt tgcatcattc
ctttacttct tcctattcct agtnnnnnnn nnnnnnnnnn nnnnnnnnnn nnn
>Atherinopsidae_Atherinella_marvelae_1_1
cactcgtaga cctcccagcc cccgtcaata tttcagtttg atggaatttt ggctccctcc
taggcctttg cttaattgcc caaattctca ctgggctctt tctggctatg cactacacct
ctgatatcgc cacagcattc tcatccgtgg cccacatttg ccgagacgtc aactacggtt
ggctaatccg gaatatgcac gcgaacggcg cctccttctt ctttatctgc atttacatac
atatcggccg aggcctttat tatggctcgt acctttacaa agaaacatga aacgtagggg
taattcttct cctcctagta ataatgactg ccttcgtggg ctatgttctc ccttgaggac
aaatgtcttt ctgaggtgcc actgtcatta caaacctcct ttcagctgtt ccctatgtgg
gcgacgctct agtccagtga atttgagggg gcttctcagt tgataacgcc accctaacac
gattctttgc cttccacttc ctcctcccct tcattattgc cgccgcaacc atggttcacc
taatcttcct acacgaaacc ggctctaaca accccacggg actcaactca gacgctgata
aaatctcttt ccacccctat ttctcctaca aagacctcct aggcttcgca gcgctcctct
ttgccctcat ttcc-ctcgc tctcttttca cccaacctcc taggggaccc tgacaacttt
acccctgcga acccgcttgt aactcctccc cacattaaac cagagtggta tttcctcttt
gcctacgcca tcctacgatc tatccccaat aaactaggag gagtacttgc cctcctctca
tccatcctag tccttatagt agttcccatc ctgcacacgt ccaaacaacg aagccttacc
ttccgcccac tcacacaatt cttgttctga cttttagtgg cggacgtagc tattctcacg
tgaatcgggg gcatgcccgt agaacatcca tttgttatca ttggccaagt tgcatcattc
ctctacttct tcttgttcct ggtactcacc ccagcagtca gctgagttga aaa
>Atherinopsidae_Atherinella_milleri_1_1
cactcgtaga cctcccagcc cccgttaata tttcagtttg atggaatttt ggctccctcc
taggcctttg cttaattgcc caaattctca ccgggctctt tctagctatg cactacacct
ctgacatcgc cacagcattc tcatccgtgg cccacatttg ccgagacgtc aactacggtt
ggctaatccg gaatatgcat gcaaacggcg cctccttctt ctttatctgc atttacatac
atatcggccg aggcctttat tatggctcgt acctttacaa agaaacatga aacgtaggag
taattcttct cctcctagtg atgatgactg ccttcgtggg ctatgttctc ccttgaggac
aaatgtcttt ctggggtgcc actgtcatta caaacctcct ttcagctgtc ccctatgtgg
gcgacgcttt agtccagtga atttgagggg gcttctcagt tgataacgcc accctaacac
ggttctttgc cttccacttc ctccttccct tcattattgc cgccgcaacc atggttcacc
taatcttcct acacgaaacc ggctctaaca accccacggg actcaattca gacgctgata
aaatctcttt ccacccctat ttctcctaca aagaccttct aggcttcgca gcgctcctct
ttgccctaat ttcc-ctcgc tctcttttca cccaacctcc tcggggaccc tgacaacttt
acccctgcga atccgcttgt aactcctccc cacattaaac cagaatggta tttcctcttt
gcctacgcca tcctacgatc tattcccaat aaactaggag gagtgcttgc cctcctctca
tcaatcctag tccttatagt agttcccatc ctgcacacgt caaaacagcg gagccttacc
ttccgcccgc tcacacaatt cttgttctga cttttagtgg cggacgtagc tattctcaca
tgaatcgggg gtatacccgt agaacatcca tttgttatta ttggccaggt tgcatcattc
ctctacttct tcttgttcct ggtactcacc ccagcagtca gctgaattga aaa
>Atherinopsidae_Atherinella_pellosemeion_1_1
cacttgtcga cctcccagct cccgctaata tttcagtttg atgaaacttt ggctccctcc
tgggcctctg cctaatcgcc caaatcctca ccggactatt cctagctata cactatacct
ctgatatcgc tacagcattc tcgtccgtcg cccatatttg ccgagacgtt aactacggct
gattaattcg gaacatacat gcaaacggag catccttttt cttcatttgc atttatatgc
acatcggacg gggcctctac tacggctcct acctgtataa agaaacatgg aacgtaggag
ttattcttct cctactagta atgataaccg cctttgtagg ctacgtactc ccttgaggac
aaatgtcctt ctggggcgcc actgttatta caaacctact atctgccgta ccctacgtag
ggaacgccct ggtccaatgg atctgaggcg gattctcagt cgataacgcc actttaacac
gattcttcgc cttccacttc ctcctgccct tcatcattgc tgccgcgacc atggttcacc
tcattttcct ccacgagacc gggtcaaaca atcccactgg acttaactca gacgccgaca
aaatttcttt ccacccctac ttctcttaca aagacctctt aggctttgca gccctcctct
ttgcccttat ctcc-ctagc ccttttctca cccaacctct tgggagaccc ggacaacttc
acccctgcaa acccgttggt tacccctcca cacattaagc cggaatggta cttcttattt
gcctacgcca tccttcgatc gatccctaat aagctaggcg gcgttctcgc cctcctttcg
tccatccttg tccttatagt agtacccatc cttnatacct caaaacagcg aagcctcacc
ttccgcccac ttactcaatt cttattctga cttctagtag cagacgtcat tattttaaca
tggattggag gcatacccgt tgagcaccca ttcgtcatca ttggacagat cgcatcattc
ctctacttct tcttgttcct agtactcacc ccaaccatca gctggctcga aaa
>Atherinopsidae_Atherinella_sallei_1_1
cactcgtaga cctcccagcc cccgttaata tttcagtttg atgaaacttc ggctctctcc
taggcctctg cctaattgcc caaatcctta ccggcctatt tctggctata cactacactt
ccgatatcgc tacagcattt tcatctgtag cccatatttg ccgagacgtt aattacggct
gactaatccg gaacatgcac gcaaacggag catcattttt cttcatttgc atctatatgc
acatcggccg aggcctttat tatggatcct atctctacaa agagacatga aacgtcggag
tagtcctcct cctcctagta atgataaccg ccttcgtggg ctacgtcctc ccctgaggac
aaatatcctt ctgaggggcc actgtcatta caaacctcct ctcagctgtc ccctacgtag
gcaatgccct agtccaatga atctgaggcg gcttctcagt tgacaacgcc accctaaccc
gattctttgc cttccacttt ctcctgccct tcattattgc tgccgcaacc atagttcacc
tgatctttct ccacgaaact gggtctaaca accctaccgg cctcaactca gacgctgaca
aaatttcttt ccacccctac ttctcctaca aggaccttct aggcttcgca gcactgctct
ttgccctcat ttcc-ctcgc tctcttctca cccaacctcc tcggagatcc cgacaatttc
acccctgcaa atccacttgt aactcctccc catattaaac cagaatggta tttccttttc
gcctacgcca tcctacggtc tatccccaat aaactgggcg gcgtacttgc tctcctctca
tccattctcg tccttatagt agttcccatc ctgnacacat caaaacaacg aagtctcacc
ttccgcccgc tcacgcagtt cctattctga cttctggtag cagacgtgat tatccttaca
tgaattgggg gtatgcccgt cgaacacccc ttcgtcatta ttggacaagt tgcatcattc
ctctacttct tcctatttct agtgctcacc ccagcagtca gctgacttga aaa
>Atherinopsidae_Atherinella_schultzi_1_1
cattagttga ccttccagcc cctaccaaca tttcagtctg atgaaacttt ggctcccttc
tgggactctg tttaattgcc caaatcctca ccgggctatt tttagccata cactacacct
ccgacattgc tacagcattc tcatccgtgg cccatatttg ccgagacgta aactatggct
gactaatccg taatatgcac gcaaatggag catccttctt cttcatttgt atttatatac
atattggccg aggcctttat tacggctcct atctctataa agagacatga aacgtaggcg
tcatccttct tctcctggtt ataataaccg ccttcgtagg ctacgttctt ccgtgaggac
agatatcttt ctgaggcgct actgtcatca ccaacctcct ttcagccgtc ccctacgtag
gaaacgccct ggttcaatgg atctgagggg gcttttcagt tgacaacgcc actctcacac
gattctttgc tttccacttc cttctgccct tcattattgc cgctgccacc atggttcacc
tcatctttct gcacgaaaca ggatcaaaca atcccacagg ccttaattca gacgccgata
aaatctcctt ccacccctac ttctcgtaca aagatttact aggcttcgca gccctccttt
ttgcccttat ctcc-cttgc tctgttttca cctaatcttc ttggagaccc tgacaacttc
acccctgcaa accctttagt tacaccccca catattaagc cagaatgata ctttctcttt
gcatacgcca tccttcgctc catccctaac aaactgggag gagtcctcgc cctcctctca
tctatcctgg tccttatagt agttcccatc ctacatacgt cgaaacaacg gagcctaacc
tttcgccccc ttacacagtt cctcttctga cttctcgtgg cagacgtaat aattttaaca
tgaattggag gtatgcccgt cgaacacccc ttcgttatta ttggacaagt cgcatcgttt
ctttacttct tccttttcct aatccttacc ccggctgtca gctgattcga gaa
>Atherinopsidae_Chirostoma_humboldtianum_1_1
caatcgtcga cctcccagct cctgccaaca tttcagtttg atgaaacttt ggctcacttc
taggcctttg cttgatggcc caaatcctca ccggcctatt cttagccatg cactatacct
ccgacatcgc tacagctttc tcatctgtcg cccacatttg ccgggacgta aactacggat
gactcatccg aaacatgcat gcaaacggag cctctttctt cttcatctgc atctaccttc
atattggacg aggcctctac tacggatcat acctctacaa agagacatga aacgtggggg
ttgtccttct tcttcttgta ataatgacag cctttgttgg ctatgtcctt ccttgagggc
aaatgtcctt ctggggtgcc actgtcatta ccaacctctt gtcagctgtc ccttacgtgg
gcaacgccct agtacaatga atctgagggg gcttctccgt tgataatgcc accctcactc
gattcttcgc ttttcacttc ctgctccctt ttgttgttgc cgccgccact atagtacatc
tcattttcct gcaccaaaca ggctcgaaca accccacggg cattaactcg gacgccgaca
aaatctcatt ccacccctac ttctcctaca aggaccttct tggcttcgca gcactcctta
ttgctctgat ctct-cttgc cctattttca ccaaacctcc tcggcgaccc cgacaatttt
acccctgcaa acccccttgt tacccctccc cacatcaagc ctgaatgata tttcctgttt
gcctacgcca ttctccgatc aatccccaac aagctgggag gcgtgcttgc actcctctcc
tccatcctcg tccttatggt agtgcctatt ctacacacct caaaacaacg aagtttaaca
ttccgcccac ttacacaatt cctcttttga cttctagtag cagatgttat tattttaaca
tgaattgggg gcatgcctgt agaacacccc ttcgttatta tcggacaagt cgcctcattc
ctatatttct tcttgttcct tgttattacc ccagctgtag gctgagtaga aaa
>Atherinopsidae_Menidia_menidia_2_1
cagtcgtcga tcttccagct cccgccaaca tttcagtttg atgaaacttt ggctcacttt
taggcctttg cttaattgcc caaatcctta ccggcctatt cttggctata cactatacct
ccgatatcgc cacagccttt tcgtccgtgg cacatatctg ccgagatgta aactacggct
gactgatccg aaatatgcat gcaaatgggg catctttctt cttcatttgc atctatatgc
acatcggacg aggcctctac tacggctcct atctttacaa ggagacatga aatgtgggag
tagttctcct ccttcttgta ataatgacag ccttcgtagg ctatgtcctt ccctgaggac
aaatgtcgtt ctgaggggcc actgtcatca ctaacctcct ttccgccgtc ccttacgtgg
gtaacgccct ggtacaatga atctgaggag gcttctcggt tgacaatgcc accctcactc
ggttctttgc cttccacttc ctccttccct ttattattgc cgccgcaacc atggttcacc
taattttcct ccaccaaacc ggctcaaaca accccactgg ccttaactcg gacgccgaca
aaatctcttt ccacccctat ttctcttaca aggacctcct tggattcgca gcacttctta
ttgccctgat ctct-atcgc cctgttctca ccaaacctcc ttggtgaccc cgataacttc
acccctgcca atcccctcgt tacgcctccc cacatcaagc ctgaatgata cttcctgttt
gcctacgcta ttcttcgctc tattccaaac aagctggggg gcgtacttgc cctcctttcc
tctatcctag ttctaatggt tgtgcctatc ctacatacgt cgaaacagcg aagccttaca
ttccgcccgc ttacacaatt ccttttctga ctactagttg cggacgtcat tatccttaca
tgaattggtg gtatgcctgt agaacaccct ttcgttatta ttggacaagt tgcctccttc
ctctactttt tcttgttcct cgtcctcact ccagcagtaa gttgggtaga gaa
>Atherinopsidae_Odontesthes_mauleanum_1_1
cactagttga cctcccagcc cccgctaaca tttcagtctg atgaaatttt gggtcacttt
taggcctctg tctaatcgcc caacttctca ccggactatt cctggctata cattacacct
cagatatcgc cacagctttc tcatccgtag cacatatttg ccgagatgta aattacggct
gactaatccg gaacatgcat gcaaacggcg cctctttctt ctttatttgc atctatttac
atattggccg aggtttatac tacggctcat acctttataa agaaacatga aacgtgggag
tagttcttct cctgctagtc atgataaccg ccttcgtagg gtacgtactc ccctgaggac
aaatgtcttt ctgaggtgct accgtcatca ccaacctgct ctccgccgtc ccatacgtag
gaaatgctct ggttcaatga atctgaggag gattctccgt agacaacgcc accctaactc
gcttctttgc cttccacttc ttgcttccat ttgttattgc tgccgccaca atagttcacc
ttgtcttcct ccatcaaacg ggatctaaca accccacggg cctcaattcg gacgccgaca
aaatctcctt ccacccctac ttttcgtaca aagacctctt aggatttgct gcccttctaa
ttgctctagt atca-atcgc cctattttcc cccaacctcc taggggatcc tgataatttc
acccccgcca accccctggt aactccacct cacattaaac ccgagtgata tttcctattt
gcttacgcta ttcttcgttc gattccaaat aaactcggag gtgtcctagc cctgctctct
tcaatcctcg ttcttatggt cgtcccaatt ctgcacacct ctaaacaacg aagcctaacc
ttccgccccc ttactcaatt cctcttctga cttctagtag cagacgttgc tatcttaaca
tgaatcgggg gaatgcccgt tgaacacccc ttcgtgatca tcggtcaagt agcatccttt
atttacttct tccttttcct tgtcctcacc cccgccgtga gctgaataga aaa
>Atherinopsidae_Poblana_ferdebueni_1_1
caatcgtcga cctcccagcc cctgctaaca tttcagtttg gtgaaacttt ggctcacttc
ttggcctttg cttgattgcc caaatcctca ccggcctatt cttagccatg cactatacct
ccgacatcgc tacagctttc tcatctgtgg ctcacatttg ccgggatgta aactacggat
ggctcatccg aaacatgcat gcgaacggag cctctttctt cttcatttgc atctaccttc
atatcggacg aggcctctac tacggatcat acctctacaa ggagacatga accgtaggag
ttgtccttct tcttcttgta ataatgacag cctttgtggg ctatgtcctt ccttgggggc
aaatgtcctt ctgaggagcc accgtcatta ccaacctatt atcagctgtc ccttatgtag
gcaacgccct ggtgcagtgg atctgaggtg gcttctccgt tgataatgcc accctcactc
ggttcttcgc tttccacttc ctcctccctt ttattgttgc cgccgccact atggtgcacc
tcattttcct gcaccaaacg ggctcgaaca accccacggg cattaactcg gacgccgaca
aaatctcatt tcacccttac ttctcataca aagacctcct tggcttcgca gcactcctta
tcgctctgat ttct-ctagc cctattctca ccaaatctcc tcggcgaccc cgacaatttt
acccctgcaa acccccttgt taccccgcct cacatcaagc ccgagtggta cttcctgttt
gcctacgcta ttctccggtc aatccccaat aagctagggg gtgtgcttgc cctcctctcc
tccatcctcg tccttatggt ggtgcctatt ctacacacct caaaacaacg aagtttaaca
ttccgtccac tcacacagtt cctcttttga ctccttgtag cagatgttat tattttgaca
tgaattgggg gcatgcctgt agagcacccc ttcgttatta ttggacaagt cgcctcattc
ctatacttct tcttgttcct tgttcttacc ccagctctaa gctgagtgga aaa
>Belonidae_Strongylura_marina_1_1
nnnnnnnnnn nnnnnnnnnn nnnnnnnnnn nnnnnnnnnn nnnnnnnnnn nnnnnnnnnn
nnnnnnnnnn nnnnattgct caaatcctta cagggttatt tcttgccata cactacacct
ctgatattgc aacagccttt tcatccgtag ctcatatttg ccgtgatgtt aactatggtt
gacttattcg aaatatacat gcaaacggtg cttccttctt ttttatttgc ctgtatcttc
atattggacg aggcctctat tacggctcct tcttaaataa agaaacatga aatattgggg
ttattttatt attattagta ataataacag cctttgtagg ttatgttctc ccctgaggac
aaatatcatt ctgaggagca acagtcatta caaacctttt atccgctatc ccttatattg
gtaactcctt agttcagtgg atttgaggcg ggttctccgt tgacaatgca accttaaccc
gattcttcgc attccatttc ctcttcccgt ttattattgc tgctgccagt atagtacact
taattttcct tcatgaagca ggctcaaata accccgttgg tattaattct gacgcggata
aaatttcatt ccaccnnnnn nnnnnnnnnn nnnnnnnnnn nnnnnnnnnn nnnnnnnnnn
nnnnnnnnnn nnnnnnnnnn nnnnnnnnnn nnnnnnnnnn nnnnnnnnnn nnnnnnnnnn
nnnnnnnnnn nnnnnnnnnn nnnnnnnnnn nnnnnnnnnn nnnnnnnnnn nnnnnnnnnn
nnnnnnnnnn nnnnnnnnnn nnnnnnnnnn nnnnnnnnnn nnnnnnnnnn nnnnnnnnnn
nnnnnnnnnn nnnnnnnnnn nnnnnnnnnn nnnnnnnnnn nnnnnnnnnn nnnnnnnnnn
nnnnnnnnnn nnnnnnnnnn nnnnnnnnnn nnnnnnnnnn nnnnnnnnnn nnnnnnnnnn
nnnnnnnnnn nnnnnnnnnn nnnnnnnnnn nnnnnnnnnn nnnnnnnnnn nnnnnnnnnn
nnnnnnnnnn nnnnnnnnnn nnnnnnnnnn nnnnnnnnnn nnnnnnnnnn nnn
>Belonidae_Strongylura_timucu_1_1
nnnnnnnnnn nnnnnnnnnn nnnnnnnnnn nnnnnnnnnn nnnnnnnnnn nnnnnnnnnn
nnnnnnnnnn nnnnattgca caaatcctca caggattatt tcttgctata cattatactt
ctgacattgc aacagcgttt tcatctgtag cacatatctg ccgagacgta aattatggtt
gactaattcg aaatatacat gcaaacggcg cctccttctt cttcatttgt atttatcttc
acatcggacg gggcctttac tacggttcct ttttaaacaa agaaacatga aatgttgggg
taattcttct tttactagta ataatgacag cttttgtagg ctacgttctt ccctgaggcc
aaatatcatt ttgaggtgca accgtcatta ctaatctctt atctgctatt ccctacattg
gcaactcctt agttcaatga atttgaggag gcttctcagt tgacaacgcc accttaactc
gattctttgc atttcacttc ttactcccct ttatcattgc tgctgccact ctagttcatc
taattttctt acacgaaacg ggctccaaca accccacggg aattaattct gactccgata
aaatttcatt ccaccnnnnn nnnnnnnnnn nnnnnnnnnn nnnnnnnnnn nnnnnnnnnn
nnnnnnnnnn nnnnnnnnnn nnnnnnnnnn nnnnnnnnnn nnnnnnnnnn nnnnnnnnnn
nnnnnnnnnn nnnnnnnnnn nnnnnnnnnn nnnnnnnnnn nnnnnnnnnn nnnnnnnnnn
nnnnnnnnnn nnnnnnnnnn nnnnnnnnnn nnnnnnnnnn nnnnnnnnnn nnnnnnnnnn
nnnnnnnnnn nnnnnnnnnn nnnnnnnnnn nnnnnnnnnn nnnnnnnnnn nnnnnnnnnn
nnnnnnnnnn nnnnnnnnnn nnnnnnnnnn nnnnnnnnnn nnnnnnnnnn nnnnnnnnnn
nnnnnnnnnn nnnnnnnnnn nnnnnnnnnn nnnnnnnnnn nnnnnnnnnn nnnnnnnnnn
nnnnnnnnnn nnnnnnnnnn nnnnnnnnnn nnnnnnnnnn nnnnnnnnnn nnn
>Callichthyidae_Corydoras_aeneus_2_1
ccctcatcga cttgccagct ccctccaaca tctcagcatg atgaaacttc ggctccttac
tccttttatg cttagcaata caaatcgtca caggcctatt cctagcaata cactacacat
cagacattac aagcgcattc tcatccgtag cccacatttg ccgagatgtc aattacggct
gagctatccg aaatatccat gctaacggag cctcattctt ctttatttgc atctaccttc
atattggacg aggtctttac tacggatcat acctctacaa agaaacatga aacattggag
ttgtactact ccttctagtt ataataactg catttgtagg ctatgtacta ccatgaggcc
aaatatcatt ttgaggtgcc acagtaatca caaatctcct ctccgcaatc ccatatattg
gtaatgatct agtacagtga atctgaggag gcttctctgt agataacgca acattaacac
gattctttac attccacttt ttgctgccat ttattgtagt agccgcaacc ctaattcatg
ccatgttcct acacgaaaca ggctcaaaca acccgattgg agttaactca gatgcagaca
aaatctcatt ccacccatac ttctcattca aagaccttct aggattcatt atcttaataa
ccctcctcct ctct-ttagc cctcttttca ccaaaccttt taggagaccc agataacttc
actccagcca acccactagt aacaccaacc catatcaaac ctgagtgata cttcctgttt
gcctacgcca tcctccgctc aattccaaac aaactaggtg gagtcctagc cctcctattt
tctattctag tattaatact agtaccaata ctccacacct ctaagcaacg aggacttacg
ttccgacccc taactcaatt tctattctga accctagtcg cagacgtatt tattttgaca
tgaattggcg gaataccagt agaacaccca tttgttatta tcggacaaat cgcgtcaatt
ttatatttca cccttctcat catcctcata cctgcaaccn nnnnnnnnnn nnn
>Callichthyidae_Corydoras_aurofrenatus_1_1
ccctcattga tctgcccgcc ccttcaaata tctcagcgtg atgaaacttt ggctccctac
tcctactatg cctaataaca caaattatta caggactctt cttagcaata cactacacat
ctgacatcac aactgccttt tcatctgtgg ctcacatctg ccgagatgta aattatggct
gaataatccg aaacattcat gccaatgggg cttcattctt cttcatctgc atctacctcc
acatcggacg cggtctctat tacgggtcat acctgtataa agaaacatga aacattggag
ttatcctcct tctactcgtc ataataaccg ctttcgtggg gtacgtactg ccatgaggcc
aaatatcatt ctgaggagcc acagtaatta caaacctctt gtctgccatt ccctatattg
gcaatgacct cgtacaatga atctgaggcg gcttctctgt agacaacgca acactaacac
gcttcttcac attccacttt ctactcccat tcaccattgt agccgcaacc ctaattcatg
ctatgtttct ccacgaaaca ggctctaata acccaatcgg aacttcctca aatacagaca
aaatcccatt tcacccctat ttctcattca aagacttact aggtttcatc ctcctaataa
ctctcctcct gtca-ctagc cctgttttcc cccaacctct taggagaccc agaaaacttt
accccagcca accccctcgt aacccccaca cacatcaaac cagaatgata tttcctattc
gcctacgcca ttctccgctc aattcccaac aagctaggag gaggtctggc cctattcttc
tcaattcttg tattaatact ggtaccaata ctgcacacct caaaacaacg aagcctcaca
ttccgcccac tcacacaact actgttttgg gccctgatct cagacgtcct catcctgaca
tgaatcgggg gcatgccagt agaacaccca tttattatca ttggccaagt cgcatcaatc
ttatacttta cactgttact cgtcttcata ccactaaccn nnnnnnnnnn nnn
>Cichlidae_Andinoacara_biseriatus_1_1
nnnnnnnnnn nnnnnnnnnn nnnnnnnnnn nnnnnnnnnn nngaaatttt ggctcactac
tgggcctctg ccttattatt caaatcttaa ccggactgtt cctcgcaata cactatacct
ctgatatcac cacagcattt tcatctgtcg cccatatctg tcgggacgta aattacggct
gactcatccg aaacatacat gccaatggtg catccttttt ctttatttgc atttatctcc
acattggccg aggactttac tacggctcat acctctataa agagacttga aatatcgggg
taatcctttt cctattagta atgataaccg ccttcgtcgg ctatgtcctc ccatgaggcc
aaatatcctt ctgaggagcc acagtaatta ccaaccttct ttccgcaatc ccctacatcg
gaaattctct agtccaatga ttatgaggag gcttttcagt agataatgct actcttactc
gattctttgc cttccacttt ctccttcctt tcattattgc agctatgaca ataattcacc
taatttttct acacgaaaca ggatccacta acccggtagg cctcaactca gacgcagaaa
aaatctcatt ccacccttac ttctcctata aagatttatt aggctttgca atccttctat
tggccctagt aact-cttgc actcttctcc cccaacctcc taggagaccc agacaatttt
attccagcaa accccctagt tactcctccc catattaaac ctgagtgata cttcctattt
gcctatgcta ttcttcgatc tattcccaat aaactaggag gagttctagc ccttctcttc
tcaattctta tccttatact tgttccaatt ctccacactt ccaaacttcg agccctcacc
tttcgaccac taacacaact cttattttga cttctagttg caaatgtaat aattctaacc
tgaatcggag gaatgcccgt tgaacannnn nnnnnnnnnn nnnnnnnnnn nnnnnnnnnn
nnnnnnnnnn nnnnnnnnnn nnnnnnnnnn nnnnnnnnnn nnnnnnnnnn nnn
>Cichlidae_Archocentrus_centrarchus_1_1
cactagttga cctccccgca ccctcaaaca tctctgtctg atgaaacttc ggctccctac
taggactctg tcttgccgcc caaattttaa caggcctttt ccttgcaata cactacactt
ccgatatcgc aacagccttt tcatccgttg cccacatctg ccgagatgta aactatggct
gactaatccg taatatacat gccaacggcg catccttttt ctttatttgc atttaccttc
acattggccg aggactatac tacggctcct acctttataa agaaacatga aatgtgggag
ttgttctact cctcctaacc ataataactg ccttcgtagg ctatgtcctc ccatgaggac
aaatatcctt ctgaggggct accgttatta ccaaccttct ttccgcagtt ccttacattg
gtaattctct agtccaatgg ctttgaggcg gcttttcagt agacaatgcc accctcaccc
gattctttgc cttccacttc ctcctccctt tcatcatcgc agccataaca ataattcacc
taatcttcct ccacgaaacc ggctccacaa acccagcagg cctaaactcc gacacagaca
aaatctcatt ccacccctat ttctcttata aagacctctt aggttttgca atcctactag
tctccctaat cgct-ttagc cctcttttct cccaaccttc taggagatcc agacaacttc
acccccgcaa atcccctagt cactccccca cacattaaac cagaatgata cttcttattt
gcttacgcta tcctccgatc aatccctaac aaactaggag gtgtcctcgc gctcctcttc
tccattctaa ttcttatatt agttcctatt cttcacacct caaagctccg agccctcact
ttccgacccc ttactcaact cttattttga ctcctagttg cagacgttat tattttgacc
tgagttggag gaatgcccgt tgagccccca ttaattatta ttggccaaat cgcatctttc
ctctatttct tcctcttcct tattttactg cccattgccg gcttaacaga aaa
>Cichlidae_Biotodoma_cupido_1_1
ccctagtcga cctccctgca ccctccaaca tctccatctg atggaatttt ggctccctac
taggcctctg cctggtcaca caaattctta caggcctatt cctcgcaata cattacactt
cagatgtctc tacagccttc tcttccgttg cccacatctg ccgagacgta aattacggat
gatttatccg taatttacat gccaacggcg catccttctt ctttatctgt atttacctcc
acatcggccg aggcctctac tacggctcat tcctctacaa agaaacatga aacgtcgggg
tcatccttct cctcctagtc atgataaccg cattcgtagg atacgttctt ccctgaggac
aaatatcctt ctgaggggca accgtcatca ctaaccttct ctccgcagtc ccctacattg
gcaactccct cgtacaatgg atctgaggcg gattctcagt agacaacgcc actctaactc
gattctttgc tttccacttc ctcttcccat ttgtcattgc agccatgacc gtaatccacc
taatttttct tcacgaaacc ggatcaacaa acccaacagg gcttaactca gacgcagaca
aaatcccctt ccacccctac ttctcttaca aagatttctt aggcttcatt attctactaa
tcttcctaac cacc-ctagc actcttttct cctaaccttt taggagaccc agacaacttc
actccagcta atcccctcgt tacacccccc cacatcaaac ccgaatgata tttcctattc
gcctatgcca ttctacgatc aattccaaac aaacttgggg gcgtccttgc ccttcttttt
tccattctcg tcctcatgct cgtcccaatt ctccacacct caaaacaacg agcccttacc
ttccgccctt tcactcagtt cctattctga cttttaattg cagatgtagc tattttgacc
tgaatcggag gaatacctgt cgaacatccc tttattgtga ttggccaaat cgcctccctt
ctttactttt ccatctttct catcctagta ccctctaccg gatgagtaga aaa
>Cichlidae_Bujurquina_zamorensis_1_1
aattagtcga ccttccagca ccttccaata tctcagtctg atgaaatttt ggttcactac
taggtctctg ccttattatc caaatcctaa ccgggttatt tctcgcaata cactacacct
ccgatatcac cacagcattc tcatccgttg cccacatttg tcgggacgta aattacggct
gactcatccg aaatatacat gccaacggtg catctttttt ctttatttgt atttatctcc
acattggccg aggactttac tacggctctt atctctacaa agagacatga aacgtcgggg
ttgttctctt tctattagtt ataataaccg ccttcgttgg ttacgttctc ccgtgaggtc
agatatcttt ctgaggggcc acggtaatta ccaaccttct ctccgcaatt ccctacatcg
gcaattcttt agttcaatgg ctatgagggg ggttttcagt agataatgct actcttactc
gtttctttgc cttccatttt cttcttcctt tcattattgc agccataacc ataattcatc
taattttcct acacgagaca gggtctacta atcctattgg tctcaactca gacgcagaaa
aaatctcatt ccacccctac ttctcctata aagacctgct aggttttgca attcttctct
tagccctagt agtc-cttgc acttttctca cctaatctcc taggagaccc agacaacttt
accccagcaa accctctagt tacccctcca catatcaaac ctgaatggta ctttctattt
gcctacgcca tccttcgatc tattccaaac aaattagggg gggtccttgc cctccttttc
tcgattctta tccttatact agttccaatc ctccacacct ctaaactacg agcccttact
tttcgaccac ttacacaatt tttattttga cttctcatcg cgaacgtaat gatcttgacc
tgaattggag gcatgcccgt cgaacaccct ttcatcatta ttggtcaaat ctcatcagtc
ctttacttct ctatcttcct catcctccta cctatagccg gactggcaga aan
>Cichlidae_Cichla_kelberi_1_1
cactagtaga tctccctgct ccctccaaca tttccgtctg atgaaacttc ggctccttac
ttggactttg tctcattgcc caaatcctta caggcctatt cctcgctata cactatacat
cagatattgc cacagccttt tcatccgtcg cccacatttg ccgagatgtg aactatggct
gacttatccg aaacatacac gctaacggcg catccttctt tttcatctgc atctacctcc
acatcggacg cggactctac tacggctcat acctttacaa agaaacatga aacattggag
tcatcctcct cctactagtc ataataactg catttgtagg ttacgtactc ccctgaggcc
aaatatcatt ctgaggtgcc accgtcatta ccaaccttct ctccgcaatc ccctacatcg
gcaactccct cgtccaatga atctgagggg gcttctcagt agacaacgcc accctaaccc
gattctttgc attccatttc ctcttcccat tcatcatcgc agctataaca ataatccacc
ttatttttct ccacgaaacc ggatcgacca atcccacagg actaaactca gacgccgaca
aaatctcatt ccacccctac tnnnnnnnnn nnnnnnnnnn nnnnnnnnnn nnnnnnnnnn
nnnnnnnnnn nnnnnnnnnn nnnnnnnnnn nnnnnnnnnn nnnnnnnnnn nnnnnnnnnn
nnnnnnnnnn nnnnnnnnnn nnnnnnnnnn nnnnnnnnnn nnnnnnnnnn nnnnnnnnnn
nnnnnnnnnn nnnnnnnnnn nnnnnnnnnn nnnnnnnnnn nnnnnnnnnn nnnnnnnnnn
nnnnnnnnnn nnnnnnnnnn nnnnnnnnnn nnnnnnnnnn nnnnnnnnnn nnnnnnnnnn
nnnnnnnnnn nnnnnnnnnn nnnnnnnnnn nnnnnnnnnn nnnnnnnnnn nnnnnnnnnn
nnnnnnnnnn nnnnnnnnnn nnnnnnnnnn nnnnnnnnnn nnnnnnnnnn nnnnnnnnnn
nnnnnnnnnn nnnnnnnnnn nnnnnnnnnn nnnnnnnnnn nnnnnnnnnn nnn
>Cichlidae_Cichla_monoculus_1_1
cactagtaga tctccctgct ccctccaaca tttccgtctg atgaaacttc ggctccttac
ttggactctg tctcattgcc caaatcctta caggcctctt cctcgctata cactacacat
cagatattgc cacagccttt tcatccgtcg cccacatttg ccgagatgtg aactatggct
gacttattcg aaacatacac gctaacggcg catccttctt tttcatctgc atctacctcc
acatcggacg cggactctac tacggctcat acctttacaa agaaacatga aacattggag
tcattctcct cctactagtc ataataactg catttgtagg ttacgtactc ccctgaggcc
aaatatcatt ctgaggtgcc actgtcatta ctaaccttct ctccgcaatc ccctacatcg
gtaactccct cgtccaatga atctgagggg gcttctcagt agacaacgcc accctaaccc
gattctttgc attccatttc ctcttcccat tcatcatcgc agctataaca ataatccacc
ttatttttct ccacgaaacc ggatcaacta atcccacagg actaaactca gacgccgaca
aaatctcatt ccacccctac ttttcctaca nnnnnnnnnn nnnnnnnnnn nnnnnnnnnn
nnnnnnnnnn nnnnnnnnnn nnnnnnnnnn nnnnnnnnnn nnnnnnnnnn nnnnnnnnnn
nnnnnnnnnn nnnnnnnnnn nnnnnnnnnn nnnnnnnnnn nnnnnnnnnn nnnnnnnnnn
nnnnnnnnnn nnnnnnnnnn nnnnnnnnnn nnnnnnnnnn nnnnnnnnnn nnnnnnnnnn
nnnnnnnnnn nnnnnnnnnn nnnnnnnnnn nnnnnnnnnn nnnnnnnnnn nnnnnnnnnn
nnnnnnnnnn nnnnnnnnnn nnnnnnnnnn nnnnnnnnnn nnnnnnnnnn nnnnnnnnnn
nnnnnnnnnn nnnnnnnnnn nnnnnnnnnn nnnnnnnnnn nnnnnnnnnn nnnnnnnnnn
nnnnnnnnnn nnnnnnnnnn nnnnnnnnnn nnnnnnnnnn nnnnnnnnnn nnn
>Cichlidae_Cichla_monoculus_2_1
cgctagtaga tctccctgct ccctccaaca tttccgtctg atgaaacttc ggctccttac
ttggactctg tctcattgcc caaatcctta caggcctctt cctcgctata cactacacat
cagatattgc cacagccttt tcatccgtcg cccacatttg ccgagatgta aactatggct
gacttattcg aaacatacac gctaacggcg catccttctt tttcatctgc atctacctcc
acatcggacg cggactctac tacggctcat acctttacaa agaaacatga aacattggag
tcattctcct cctactagtc ataataactg catttgtagg ttacgtactc ccctgaggcc
aaatatcatt ctgaggtgcc actgtcatta ccaaccttct ctccgcaatc ccctacatcg
gcaactccct cgtccaatga atctgagggg gcttctcagt agacaacgcc accctaaccc
gattctttgc attccatttc ctcttcccat tcatcatcgc agctatgaca ataatccacc
ttatttttct ccacgaaacc ggatcaacta atcccacagg actaaactca gacgccgaca
aaatctcatt ccacccctac ttttcctaca nnnnnnnnnn nnnnnnnnnn nnnnnnnnnn
nnnnnnnnnn nnnnnnnnnn nnnnnnnnnn nnnnnnnnnn nnnnnnnnnn nnnnnnnnnn
nnnnnnnnnn nnnnnnnnnn nnnnnnnnnn nnnnnnnnnn nnnnnnnnnn nnnnnnnnnn
nnnnnnnnnn nnnnnnnnnn nnnnnnnnnn nnnnnnnnnn nnnnnnnnnn nnnnnnnnnn
nnnnnnnnnn nnnnnnnnnn nnnnnnnnnn nnnnnnnnnn nnnnnnnnnn nnnnnnnnnn
nnnnnnnnnn nnnnnnnnnn nnnnnnnnnn nnnnnnnnnn nnnnnnnnnn nnnnnnnnnn
nnnnnnnnnn nnnnnnnnnn nnnnnnnnnn nnnnnnnnnn nnnnnnnnnn nnnnnnnnnn
nnnnnnnnnn nnnnnnnnnn nnnnnnnnnn nnnnnnnnnn nnnnnnnnnn nnn
>Cichlidae_Cichla_ocellaris_1_1
cactagtaga tctccctgct ccctccaaca tttccgtctg atgaaacttc ggctccttac
ttggactctg tctcattacc caaattctta caggcctctt cctcgctata cactacacat
cagatattgc cacagccttt tcatccgtcg cccacatttg ccgagatgta aactatggct
gacttattcg aaacatacac gctaacggcg catccttctt tttcatctgc atctacctcc
acatcggacg cggactctac tacggctcat acctttacaa agaaacatga aacattggag
tcattctcct cctactagtc ataataactg catttgtagg ttacgtactc ccctgaggcc
aaatatcatt ctgaggtgcc accgtcatta ccaaccttct ctccgcaatc ccctacatcg
gcaactccct cgtccaatga atctgagggg gcttctcagt agacaacgcc accctaaccc
gattctttgc attccatttc ctcttcccat ttatcatcgc agctataaca atgatccacc
ttatttttct ccacgaaacc ggatcaacca atcccacagg actaaactca gacgccgaca
aaatctcatt ccacccctac ttctcctaca nnnnnnnnnn nnnnnnnnnn nnnnnnnnnn
nnnnnnnnnn nnnnnnnnnn nnnnnnnnnn nnnnnnnnnn nnnnnnnnnn nnnnnnnnnn
nnnnnnnnnn nnnnnnnnnn nnnnnnnnnn nnnnnnnnnn nnnnnnnnnn nnnnnnnnnn
nnnnnnnnnn nnnnnnnnnn nnnnnnnnnn nnnnnnnnnn nnnnnnnnnn nnnnnnnnnn
nnnnnnnnnn nnnnnnnnnn nnnnnnnnnn nnnnnnnnnn nnnnnnnnnn nnnnnnnnnn
nnnnnnnnnn nnnnnnnnnn nnnnnnnnnn nnnnnnnnnn nnnnnnnnnn nnnnnnnnnn
nnnnnnnnnn nnnnnnnnnn nnnnnnnnnn nnnnnnnnnn nnnnnnnnnn nnnnnnnnnn
nnnnnnnnnn nnnnnnnnnn nnnnnnnnnn nnnnnnnnnn nnnnnnnnnn nnn
>Cichlidae_Cichla_piquiti_1_1
cactagtaga tctccctgct ccctccaaca tttccatctg atgaaacttc ggctccttac
ttggactctg cctcattgcc caaatcctaa caggcctctt cctagcaata cactacacgt
cagatattgc cacagccttt tcatccgtcg cccacatttg ccgagacgta aactacggct
gacttatccg aaacatgcac gctaacggcg catccttctt ttttatctgc atctacctcc
acatcggacg agggctctac tatggctcat acctctacaa agaaacatga aacatcggag
tcattcttct cctactagtc ataataactg catttgtagg ctacgttctc ccctgaggcc
aaatatcatt ctgaggcgcc accgtcatca ctaaccttct ctccgcaatc ccctacatcg
gcaactccct cgtccaatga atctgaggag gcttctcagt agacaatgcc accctaaccc
gattctttgc attccacttc ctcttcccct tcatcatcgc agctataaca ataattcacc
tcattttcct ccacgagacc ggatcaacca accccacagg acttaactca gacgccgata
aaatttcatt ccacccctac tnnnnnnnnn nnnnnnnnnn nnnnnnnnnn nnnnnnnnnn
nnnnnnnnnn nnnnnnnnnn nnnnnnnnnn nnnnnnnnnn nnnnnnnnnn nnnnnnnnnn
nnnnnnnnnn nnnnnnnnnn nnnnnnnnnn nnnnnnnnnn nnnnnnnnnn nnnnnnnnnn
nnnnnnnnnn nnnnnnnnnn nnnnnnnnnn nnnnnnnnnn nnnnnnnnnn nnnnnnnnnn
nnnnnnnnnn nnnnnnnnnn nnnnnnnnnn nnnnnnnnnn nnnnnnnnnn nnnnnnnnnn
nnnnnnnnnn nnnnnnnnnn nnnnnnnnnn nnnnnnnnnn nnnnnnnnnn nnnnnnnnnn
nnnnnnnnnn nnnnnnnnnn nnnnnnnnnn nnnnnnnnnn nnnnnnnnnn nnnnnnnnnn
nnnnnnnnnn nnnnnnnnnn nnnnnnnnnn nnnnnnnnnn nnnnnnnnnn nnn
>Cichlidae_Cichlasoma_orinocense_1_1
cantcgttga cctccctgcc ccctccaaca tttccatctg gtgaaacttt ggttctctcc
taggactgtg tcttgcagcc cagattctaa caggcctttt cctcgcaata cattacacct
ctgacatcgc aacagccttt tcatccgttg cccacatctg ccgagacgta aactacggct
gattaatccg aaacatacat gctaacggag cctcattctt cttcatttgt atctatctcc
acattggacg aggcctctac tacggctcat acctctacaa agagacatga aacgtcgggg
ttgtccttct cctcttagtt ataataaccg catttgtcgg ctacgttctc ccatggggac
agatatcctt ttgaggggcc accgtcatca ccaacctcct ctctgcaatc ccctacattg
gaaactccct agtccaatgg ctctgaggcg gcttctctgt agataacgca accctaactc
gattcttcgc cttccacttc ctcctcccct ttatcatcgc agccatgaca ataattcacc
ttatcttcct tcacgaaact ggctctacca accccgcagg cctaaactcg gacgcagaaa
aaatctcatt ccacccttac ttttcttata aagacctact aggctttgca atattgttag
tagcactaat tgcc-cttgc actattctcc ccaaaccttc ttggagaccc agataacttt
atccccgcaa accccctaat taccccaccc cacatcaaac ccgaatgata cttcttattt
gcttacgcca tcctccgatc catccctaac aaacttgggg gcgtccttgc actccttttc
tcaatcctta tccttatact tgtccccatt ctccacactt ctaaactacg agccctcacc
tttcgacccc tgacacaatg cttattttga cttctagttg cagatgtaat gatcctaact
tgaattggag ggatacccgt cgaacaccct ttcattgtca ttggacaaat cgcatctatt
ctctacttca ctattttcct tattctgctg cccaccgccg gactagcaga aaa
>Cichlidae_Cincelichthys_pearsei_1_1
cactagtcga cctccccgcc ccctcaaaca tttccatttg atgaaacttc ggctccctac
taggactctg tctcgccgcc caaatcctga caggcctatt ccttgcaata cattacactt
ccgatatcgc aacagccttt tcatccgttg cccacatctg ccgagatgta aactatggct
gactaatccg caacatacac gccaacggtg catccttctt cttcatctgt atctacctcc
acatcggtcg aggcctgtac tacggctctt acctctacaa agaaacatga aacgtcggtg
tcatcctcct cctcttaaca ataataactg cgttcgtagg ctacgtcctt ccatgaggtc
aaatatcctt ttgaggtgcc accgtcatta ccaatctcct ctccgcaatc ccttacattg
gcaactccct agtccaatga ctttgaggag gcttttcagt agacaatgcc accctcaccc
gattctttgc cttccatttc ctcctcccat tcatcatcgc agccataaca ataatccacc
taattttcct ccacgaaacc gggtctacaa acccagcagg cctaaactcc gacacagaca
aaatttcatt ccacccctac ttctcttaca aagacctcct aggttttgca atcctactta
ttgccctaat cgcc-ctagc cctcttttcc cctaacctcc taggggaccc agacaacttc
acccctgcaa accccctagt cacgccccca catatcaaac cagaatgata cttcctattt
gcttacgcca tcctccgatc aattcctaac aaactagggg gtgtcctcgc actccttttc
tctattctga ttctcatgct cgtcccaatc ctccacacct caaaactccg agcccttact
ttccgaccac tcacccaatt tctattctgg ctcctagtcg cagacgtcat catcttaact
tgaatcgggg gaatgcccgt tgagcatcca ttcatcatca ttggccaaat cgcatcattc
ctctacttct ttatcttcct tatcttgctg cccaccgccg gactagcaga aaa
>Cichlidae_Cryptoheros_cutteri_1_1
cactaatcga ccttcccgca ccctcaaaca tctctgtctg atgaaacttc ggctccctgc
taggactctg cctcgccgcc caaatcctaa caggcctctt cctcgcaata cactacacct
ccgacatcgc aacagctttt tcatccgtcg cccacatctg ccgagacgta aactatggct
gactaatccg caacatacac gctaacggcg catccttttt ctttatctgc atttaccttc
atattggccg aggcttgtac tacggctcct tcctttacaa agaaacatga aatgtagggg
tcgttcttct cctcttgact ataataaccg cattcgtagg ttacgttctt ccatgaggac
aaatatcctt ctgaggagct accgtcatca ctaacctcct ctcagcaatt ccttacattg
gcaactccct agtccaatga ctttgaggtg gcttttcagt agacaacgct accctcaccc
gattctttgc cttccacttc ctccttcctt tcatcattgc agccataaca ataattcact
tgatcttcct ccacgaaacc gggtccacaa acccagcagg cctaaactcc gacacagaca
aaatctcatt ccacccctat ttttcttaca aggacctctt aggctttgca attctactta
ttgctctaat tgcc-ttagc cctcttttcc cccaaccttc taggagaccc agacaacttc
acccccgcaa accccctagt cactccccca cacattaagc cagagtgata cttcttattt
gcttatgcca tcctccgatc aatccccaac aaactaggag gagtcctcgc actcctcttc
tccatcctaa ttcttatact agttccaatc cttcacacct caaaactccg agcactcacc
tttcggcccc ttactcaatt cttattttga ctcctagtcg cagacgtcat cattttaacc
tgaattggag gaatgccagt cgaacacccc tttatcatca ttggccaaat cgcatctttc
ctctacttct cccttttcct tattttattg cccatcgccg gactagcaga aaa
>Cichlidae_Geophagus_abalios_1_1
ccctagttga tctccccgca ccctccaaca tctcagtctg atgaaatttt ggctctcttc
taggactttg tctcgccgca caaattctaa caggcctatt cctcgcaata cactacacct
ccgacatcgc cacagccttc tcatccgtcg cccacatctg ccgagatgta aactatggct
gactcatccg aaacatacac gctaacggcg catccttttt ctttatttgt atttatcttc
acattgggcg tggactctac tacggctcct atctatacaa agaaacatga aatattggag
taatccttct tcttctagta ataataactg catttgtagg ctacgtcctt ccatgaggac
aaatatcgtt ttgaggggca accgtcatta caaaccttct ttccgcaatc ccctacatcg
gtaactccct cgtacaatga atctgaggcg gcttctcagt agacaatgct actctaactc
gattctttgc cttccacttc ctctttccat ttgtcatcgc agccataact ataattcacc
taatttttct tcacgaaacc ggatctacaa acccaacagg actaaactct gacgcagaca
aaatctcctt tcatccatac ttttcctaca aagaccttct aggattcgcc atccttttaa
tcgccctaat tgct-ctagc acttttttct cctaaccttt taggagaccc agacaacttc
accccagcca accccctagt tacccctcca catattaagc ccgaatgata cttcctattt
gcttacgcta ttttacgatc aattccaaac aaactaggag gagtactcgc ccttctcttt
tccatcctaa tcctcatact cgttccgatt cttcacacat ccaaacaacg agcccttacc
ttccgtcccc ttacccaact cctattttga ctcttagttg cagacgtagc catcctaacc
tgaatcgggg gcatacccgt tgaacatccc ttcatcatca ttggccaaat tgcttccctt
ctttactttt ctatttttct tattttcgtt cccactgctg gatgaataga aaa
>Cichlidae_Geophagus_harreri_1_1
nnnnnnnnnn nnnncccgca ccctccaaca tctctgtctg atgaaacttt ggatccttac
taggactttg tctcgccgca caaattttaa caggcctatt ccttgcaata cactatacct
ccgatattgc cacggccttc tcatccgtcg cccacatctg ccgagatgta aactacggtt
gactcattcg aaacatacac gctaacggcg catcattttt cttcatttgt atctacctcc
acattggacg tggactctat tacggctctt acctttacaa agaaacatga aatattggag
ttattcttct tctcctagtt ataataactg cattcgtagg ctacgttctt ccatgaggac
aaatatcatt ctgaggagca accgtcatta caaatcttct ctccgcaatc ccctacattg
gcaactccct cgtacaatga atctgaggcg gtttctcagt agacaatgcc accttaactc
gattctttgc cttccacttc ctctttccat ttgttatcgc agccataacc ataattcacc
ttatcttcct acatgaaacc ggatccacta atccaacagg actaaactca gacgcagaca
aaatctcttt tcacccctac ttctcctaca aagatcttct aggtttcgcc attcttctaa
tcgccctaat ttca-ctagc acttttttct cccaatctcc taggagatcc agacaacttc
accccagcca atcctctagt taccccacca catatcaagc ccgaatgata ctttctattc
gcttacgcca ttttacgatc aattcctaac aaactaggag gagtactcgc ccttctattt
tccatcctca tcctcatact tgtcccaatt cttcatacgt ccaagcaacg agccctgacc
tttcgccctt taactcaact tctattttga ctactagttg cagacgtagc catcctgacc
tgaattgggg gtatacctgt cgaacatccc tttatcatta ttggtcaaat tgcttccctt
ctttacttct ctattttcct catttttgtt cctactgctg gatgagtaga aaa
>Cichlidae_Geophagus_taeniopareius_1_1
ccctagttga tctccccaca ccatccaata tctctatctg atgaaatttt ggctctctac
taggactatg tctcgtcgca caaattctaa caggcctatt ccttgcaata cactatacct
ccgatatcgc tacagctttc tcatctgtcg cccatatttg ccgagatgta aactacggtt
gattaatccg aaacatacac gccaacggcg catccttttt cttcatttgc atctaccttc
acatcggacg tggactatac tacggctcct acctttacaa agaaacatga aacatcggag
ttattcttct tcttctagta ataataactg cattcgtagg ctacgttctt ccatgaggcc
aaatatcatt ctgaggcgca accgtcatta caaatctcct ctccgcaatc ccatacattg
gcaattccct cgttcaatga atctgaggtg gcttctcagt agacaatgcc accttaactc
gattttttgc cttccacttc ctctttccat tcgttatcgc agccataacc ataattcacc
tcatttttct ccatgaaaca ggatccacaa atccaaccgg actaaattca gacgcagaca
aaatctcctt ccacccctat ttttcctaca aggatcttct aggcttcgct atccttttaa
ttgccctaat tact-ctagc acttttttcc ccgaatcttc taggagatcc agacaacttc
accccagcta atcccctagt taccccccca catatcaaac ccgagtgata cttcctgttt
gcctacgcca ttttacgatc aattccaaat aaactaggag gagtactagc tctcctattc
tctattctca ttctcatact cgttccaata ctccacacat ccaaacaacg agccctaacc
ttccgcccct taacccaact cctattttga ctcttaattg cagacgtggc cattttaacc
tgaatcggag gtatacctgt cgaatacccc ttcatcatta ttggccaaat tgcctctatc
atttacttct ccatctttct cattttcatt cccaccgccg gatgagtaga aaa
>Cichlidae_Mesoheros_festae_1_1
cactgattga cctccccaca ccctcaaaca tctccatttg atgaaacttc ggctccctac
taggactctg cctcgccgcc caaatcctaa caggcctatt tcttgcaata cactacactt
ccgacatcgc aacagccttt tcatccgtca cccacatctg ccgagatgta aactatggct
gactcatccg caacatacac gccaacggcg catccttctt ctttatctgc atctacctcc
acattggccg agggctttac tacggctcct tcctctacaa agaaacatga aacgtcggag
ttgtccttct cctcttaaca ataataactg cattcgtagg ctacgtcctt ccatgaggac
aaatatcctt ttgaggggcc accgtcatca ccaacctcct ctccgcagtc ccttacattg
gtaactccct agtccaatga ctttgaggtg gcttttcagt agacaatgcc accctcactc
ggttctttgc cttccacttc ctcctcccat tcatcattgc agccataaca atagtccatc
taatttttct acacgaaacc gggtccacaa acccagcagg tctaagctcc gacacagaca
aaatctcatt ccacccctat ttctcttaca aagacctcct gggcttcgca atcctactta
ctgccctaat tgcc-ctagc cctcttctcc cccaatctcc taggggaccc agataacttc
acccccgcaa accccctagt aacaccacca cacatcaagc cagaatgata cttcctattt
gcctacgcca tcctccgatc aatccccaac aaactaggag gagtccttgc cctccttttc
tctattctaa tcctcatact cgtcccaatc ctccacacct caaaactccg aacccttacc
ttccgaccac tcacccaatt tctattctga ctcctcgtta tagacgtcat tattttgacc
tggatcggag gaatacccgt cgaaccccca tttgtcatca tcggccaagt cgcatccttc
ctctacttct tcatctttct tgtcctacta cccgccgctg gactaacaga aaa
>Cichlidae_Neetroplus_nematopus_1_1
cgctagttga cctccctgca ccctcaaaca tctctgtctg atgaaacttt ggctcccttc
taggactctg tctcgccgcc caaatcttaa ccggtctttt tcttgcaata cactacactt
ccgacatcgc aacagccttt tcatccgtcg cccacatctg ccgagatgta aactatggct
gattaatccg caatatacac gccaacggcg catccttctt ctttatctgc atttatctcc
atattggtcg aggcctatac tacggctcct acctttataa agaaacatga aatgtagggg
ttattctcct ccttttaact ataataactg cattcgtagg ttatgtcctt ccctgaggac
aaatatcctt ctgaggtgcc accgttatca ctaatctcct atccgcaatt ccttacattg
gcaactccct agttcaatga ctctgaggcg gcttctcagt agacaacgcc accctcaccc
gattctttgc cttccacttc ctcctccctt tcatcatcgc agccataaca ataattcacc
tcatcttcct tcacgaaacc gggtccacaa atccagcagg cctaaactcc gacacagaca
aaatctcatt ccacccctat ttctcctaca aagacctctt aggctttgcg attctactaa
ttgctctaat tgct-ttagc cctcttttcc ccaaaccttc taggagaccc agacaacttc
accccagcaa accccctagt cactccccca cacatcaagc cagaatgata cttcctattc
gcttacgcta ttctccgatc aattccaaac aaactgggag gggtcctcgc actcctcttc
tccatcctga ttctcatact agtcccaatc cttcacacct caaaactccg agccctcacc
tttcgacccc tcactcaatt cttattttgg ctcctaattg cagacgtcct tattttgacc
tgaattggag gaatgcccgt tgaacaccca tttattatca tcggccaaat cgcatctctt
ctctattttt ctctattcct tgttttactg cccattgccg gactaacaga aaa
>Cichlidae_Satanoperca_mapiritensis_1_1
cactagttga tcttcccgca ccctccaata tttctgtttg atgaaacttt ggctctcttc
taggactctg cctaattgct caaatcctaa caggcctctt ccttgcaata cactacacct
cagacatcgc cacagccttc tcatccgttg ctcacatttg ccgagacgtt aactacggtt
gacttatccg aaacgtacac gctaacggag catctttctt ctttatctgt atttatctac
atatcggacg aggcctctac tacggttcct acctttataa agaaacatga aacatcggag
tagtccttct tctcttagtt ataataacag cattcgtagg ctacgtcctt ccatgaggac
aaatatcatt ctgaggagct actgtcatca ccaaccttct ttccgcaatt ccatacatcg
gaaacttgct agttcaatga atctgaggag gcttctcagt tgacaatgct accttaaccc
gattctttgc tttccatttc ttatttccct ttatcattgc agctataacc ataattcacc
taattttcct tctcgaaact ggatcaacaa acccaacagg actaaattca tacgccgacc
aaatctcctt tcatccttac ttctcctacc aggaggtccc atgcgtccta ttactactta
ttggtcttgt tgac-atagc actcttctnn nnnnnnnnnn nnnnnnnnnn nnnnnnnnnn
nnnnnnnnnn nnnnnnnnnn nnnnnnnnnn nnnnnnnnnn nnnnnnnnnn nnnnnnnnnn
nnnnnnnnnn nnnnnnnnnn nnnnnnnnnn nnnnnnnnnn nnnnnnnnnn nnnnnnnnnn
nnnnnnnnnn nnnnnnnnnn nnnnnnnnnn nnnnnnnnnn nnnnnnnnnn nnnnnnnnnn
nnnnnnnnnn nnnnnnnnnn nnnnnnnnnn nnnnnnnnnn nnnnnnnnnn nnnnnnnnnn
nnnnnnnnnn nnnnnnnnnn nnnnnnnnnn nnnnnnnnnn nnnnnnnnnn nnnnnnnnnn
nnnnnnnnnn nnnnnnnnnn nnnnnnnnnn nnnnnnnnnn nnnnnnnnnn nnn
>Cichlidae_Satanoperca_pappaterra_1_1
cactagttga tctccccgca ccctccaata tctctgtttg atgaaacttt ggctctcttc
taggactctg cctaattgct caaatcctaa caggcctatt ccttgcaata cactacacct
cagacattgc cacagccttc tcatccgttg ctcacatctg ccgagatgtc aactacggtt
gacttatccg aaacatacat gctaacgggg catctttctt ctttatctgt atttatttac
atattgggcg aggcctctac tacggctcct acctttataa agaaacatga aacattggag
tagtccttct tctcctagtc ataataacag cattcgtagg ctacgtcctt ccatgaggac
aaatatcatt ctgaggagct accgtcatca ccaatctcct ttccgcaatt ccatatatcg
gaaattcact agttcaatga atctgaggag gcttctcagt tgannnnnnn nnnnnnnnnn
nnnnnnnnnn nnnnnnnnnn nnnnnnnnnn nnnnnnnnnn nnnnnnnnnn nnnnnnnnnn
nnnnnnnnnn nnnnnnnnnn nnnnnnnnnn nnnnnnnnnn nnnnnnnnnn nnnnnnnnnn
nnnnnnnnnn nnnnnnnnnn nnnnnnnnnn nnnnnnnnnn nnnnnnnnnn nnnnnnnnnn
nnnnnnnnnn nnnnnnnnnn nnnnnnnnnn nnnnnnnnnn nnnnnnnnnn nnnnnnnnnn
nnnnnnnnnn nnnnnnnnnn nnnnnnnnnn nnnnnnnnnn nnnnnnnnnn nnnnnnnnnn
nnnnnnnnnn nnnnnnnnnn nnnnnnnnnn nnnnnnnnnn nnnnnnnnnn nnnnnnnnnn
nnnnnnnnnn nnnnnnnnnn nnnnnnnnnn nnnnnnnnnn nnnnnnnnnn nnnnnnnnnn
nnnnnnnnnn nnnnnnnnnn nnnnnnnnnn nnnnnnnnnn nnnnnnnnnn nnnnnnnnnn
nnnnnnnnnn nnnnnnnnnn nnnnnnnnnn nnnnnnnnnn nnnnnnnnnn nnnnnnnnnn
nnnnnnnnnn nnnnnnnnnn nnnnnnnnnn nnnnnnnnnn nnnnnnnnnn nnn
>Eleotridae_Gobiomorus_maculatus_1_1
cactagtaga ccttcccgcc ccttcaaaca tctccgcgtg atgaaacttt ggctctctac
tgggcctatg ccttgcaact cagttggtca caggcatctt cctcgcaata cactatacag
ccgacgtatc atcggcattt tcatctgtcg cacacatttg ccgcgacgta aacttcggct
gactaatccg aaatgtacac gccaacggag cttccttctt tttcatttgc atctacctcc
acatcgggcg aggtctgtac tatggctcct acttatataa agaaacctga aacgtcggag
tagtcctact cctattagta atgataactg cattcgtcgg atacgttctg ccttgaggac
aaatgtcgtt ttgaggagct actgtaatta ctaaccttct ttctgctgtc ccgtacattg
gtaacaccct agtccagtgg atctgagggg gcttctccgt aaacaacgca acacttacac
gattcttcac attccacttc cttctcccct tcattattgc agcagtcaca gtcattcatc
ttcttttctt acacgaaaca ggatccaaca accccccagg cctaaactct gacgccgcca
caaatccatt ccacccatac ttttcttata aggatcttct ggggttcgcc attatgctca
cagctttatc atcc-cttgc cctatttagc cccaactacc ttggagaccc agacaacttt
acccctgcaa accccttggt cactccccca cacatcaagc cagagtgata tttcctattc
gcctacgcga tcttacgttc aattcctaat aaactaggag gagtcctagc cctcctcgca
tccatcctga ttctaatact agtccccttc ctccatacat caaaacttcg ggcccttacg
ttccggccac tatctcaact tctgttctgg acactagtcg cggacgtgat gatcctaacc
tgaatcggag gaataccagt agaacacccc tatattatta ttggtcaaat cgcgtccgtc
ctttacttct ctatcttcct cctacttttc ccattagcag gatgactaga aaa
>Galaxiidae_Galaxias_maculatus_1_1
cgcttgttga cctgccagcc ccctcaaaca tctcagtctg atgaaacttc ggatctctcc
ttggcctttg cttggctagc cagatcctta cgggactttt tcttgctatg cactatactt
ctgatatctc tactgcattt tcttcagtca cacacatctg tcgagatgta agctacggct
gattgatccg gaacatgcac gctaacggag catctttctt tttcatctgt atttatatgc
acatcgggcg aggtttatac tatggctctt atctgtacaa ggagacctga accatcggag
taattctcct cctccttgtc atgatgaccg cttttgttgg gtacgttctc ccctggggac
aaatgtcgtt ttgaggtgcc accgttatta ccaaccttct ctctgctgtc ccctacgtag
ggaatgacct cgttcagtga atctgggggg gattttctgt agacaatgcg actctcaccc
ggttctttgc tttccacttt ttgtttccat tcgttatcgc cggagcaact gttttgcacc
tgctttttct gcacgagacc gggtccaaca acccagcagg attaaactcg gacgccgaca
aaatctcttt ccacccctac ttttcttaca aggacctcct tgggttcgtt gctcttctcc
tcgccctgac ttct-ctcgc actattttct cctaacctcc ttggggactc agagaacttt
atccctgcca accccctggt tactccccct cacatccagc ctgagtgata ttttttgttt
gcttatgcta tcctacgttc tattccgaac aagctggggg gagttttggc tcttcttttc
tcgattcttg tactaatggt tgttcctatc ttacacacgt ctaagcagcg aggcttaaca
tttcgtcctc tgacgcagtt cctgttttgg gccctggtcg ccgatgtact tgtcttgact
tgaattgggg gcatacctgt tgagcatcca tacattatca ttgggcaagt ggcatcggct
atctactttg ccatcttcct cattctcgtt ccaacggtgg gctgagcgga gaa
>Galaxiidae_Galaxias_platei_1_1
cacttgttga cctcccagcc ccatcaaaca tctcagtttg gtgaaacttc ggctcccttc
tcgggctctg cttagccagc caaatcctca cgggactttt cctcgctatg cactacacct
cagacatctc gactgctttt tcttccgtta cccacatctg ccgcgacgtc agctacggct
gactaattcg gaacatgcac gccaacggcg catctttctt tttcatctgc atctacctcc
acatcggacg gggcctttac tacgggtctt acctttataa ggaaacctga agcatcggtg
ttgttcttct ccttcttgta atgatgaccg ctttcgtcgg atatgtcctc ccctgaggac
agatgtcgtt ttgaggggct accgtaatta ccaacctcct ttcagccgtc ccctacgtgg
ggaacgacct tgttcaatgg atttggggag gattttccgt cgacaacgcc acccttaccc
ggttctttgc cttccacttc ctcttcccct ttgtcattat tggggccacc gtactacacc
tcctcttcct ccatcagaca ggctcaaaca accccgccgg tttgaactcg gacgccgaca
agatctcttt tcacccttac ttctcttata aagacctcct tggcttcgtc acactccttc
tagcccttac ctct-cttgc ccttttctca ccaaacctgc tcggtgactc agagaacttt
atccccgcca accccctggt taccccaccc cacattcagc ccgagtgata cttcttgttt
gcttacgcca tccttcgctc tatcccgaac aagcttggag gcgttctggc ccttctgttt
tccatcctgg tacttatggt tgtcccgatc ctccacacct ctaagcaacg gggcctcacc
tttcggcccc taacccaatt cctattctga gcactggtgg ccgacgtcct tattcttact
tgaatcgggg gcatgccagt agagcacccc tatattatta ttggacaggt ggcatccgcc
atctatttcg ccatcttcct tgtgcttgca cccgtagtcg gttgagcgga aaa
>Gobiidae_Sicydium_salvini_1_1
cactagttga cctgcctgct ccttcaaaca tttctgcatg atgaaacttc ggctccctcc
taggactctg cctaattgcc cagattttaa cagggctatt ccttgcaata cactacacat
ctgacattgc cacagccttc tcgtctgttg cacacatttg ccgtgatgtt aactttggct
gaatgatccg aaacatacat gccaatggag catccttctt ttttatttgc atttacctac
acattggacg aggcctctac tatggctcat acctctataa agaaacatga aacattggag
tcgtcctcct tctgctagtg ataataactg cctttgtagg ctatgttctt ccctgaggac
agatatcctt ctgaggtgca acagttatta ccaaccttct ttctgctgtt ccttatgttg
gtaacacact tgtacaatga atttgagggg gcttttcagt agataatgcc acactcacac
gtttctttgc cttccacttc ctcttcccct ttgtcattct cgctgttacc atcctgcacc
ttctgttcct tcatgagaca ggctctaata accctgcagg gctgaactca gatgctgaca
aaattccatt ccacccatat ttttcttaca aagacctcct tggctttgcc attatgctgc
ttgcactgac aggc-cttgc cctattctcc cctaattacc tgggagatcc tgacaacttc
acccctgcaa atcccctagt aacccctccc cacatcaaac ccgaatggta cttcctgttt
gcatatgcca tcctgcgctc tattcctaac aaacttggag gggtcctagc tcttcttgca
tccattcttg tactaatact tgtaccattt ctacacacct ccaaacaacg aagcctaact
ttccgcccat tatcccaatt catcttctga accctggttg cagatgtcat tatcctcaca
tgaattggag gaatgccagt tgaacacccc tacatcatta ttggtcaaat tgcatctgtt
ctttacttct ccattttctt aggccttttc ccactaacag gctgactaga aaa
>Loricariidae_Ancistrus_ranunculus_1_1
nnnnnnnnnn nnnnnnnnnn nnnnnnnnnn nnnnnnnntg atgaaacttc ggttcacttc
tcctactctg cctaataacc caaattttaa caggactatt cctagcgata cactacacat
ctgatatctc aactgcattt tcatccgtag cccacatctg ccgagatgta aactatggct
gagtgatccg aaacattcat gccaacggag cctcattctt tttcatttgt atttatatgc
acatcggacg aggcctatac tatggctcct atctatataa agaaacctgg aacattggtg
tagtactatt cctgctagta ataataaccg ccttcgtcgg ttacgtcctc ccttgaggcc
aaatgtcatt ctggggtgca accgtcatca caaacctatt atcggccatc ccctacatcg
gagatagcct agtacaatga atctgaggtg gattttctgt agacaacgca acactaaacc
gattcttcgc attccatttc ttactaccct tcgccattgt tgcggcaaca atcctgcatg
ccctcttcct ccacgaaaca ggatccaaca acccaatcgg ccttaactcg gacgcagaca
aaatctcatt ccacccgtac ttctcgtata aagacctcct aggattcatt attcttctga
ctctcctagc ctct-ttaac tctattctca cccaaccttc taggtgaccc agaaaacttc
acccctgcaa acccactaat tactccccca catattaaac cagaatgata cttcctattc
gcctatgcca ttctacgatc tattcccaac aaattaggag gagtcctggc actattattc
tcaattttag tactaatggt aatccccctt cttcatacat ctaaacacca agcactgaca
ttccgaccaa tctcccaatt cttattctga ctcctagtag caaacgtcat agtcttaaca
tgaatcggag gcatacccgt tgaacaccca tttatcatca ttggacaagt tgcctccacc
ctctatttcg cactattcct catcttaaac ccactagcag gctgattaga aaa
>Loricariidae_Ancistrus_ranunculus_2_1
nnnnnnnnnn nnnnnnnnnn nnnnnnnnnn nnnnnnnntg atgaaacttc ggttcacttc
tcctactctg cctaataacc caaattttaa caggactatt cctagcgata cactacacat
ctgatatctc aactgcattt tcatccgtag cccacatctg ccgagatgta aactatggct
gagtgatccg aaacattcat gccaacggag cctcattctt tttcatttgt atttatatgc
acatcggacg aggcctatac tatggctcct atctatataa agaaacctgg aacattggtg
tagtactatt cctgctagta ataataaccg ccttcgtcgg ttacgtcctc ccttgaggcc
aaatgtcatt ctggggtgca accgtcatca caaacctatt atcggccatc ccctacatcg
gagatagcct agtacaatga atctgaggtg gattttctgt agacaacgca acactaaacc
gattcttcgc attccatttc ttactaccct tcgccattgt tgcggcaaca atcctgcatg
ccctcttcct ccacgaaaca ggatccaaca acccaatcgg ccttaactcg gacgcagaca
aaatctcatt ccacccgtac ttctcgtata aagacctcct aggattcatt attcttctga
ctctcctagc ctct-ttaac tctattctca cccaaccttc taggtgaccc agaaaacttc
acccctgcaa acccactaat tactccccca catattaaac cagaatgata cttcctattc
gcctatgcca ttctacgatc tattcccaac aaattaggag gagtcctggc actattattc
tcaattttag tactaatggt aatccccctt cttcatacat ctaaacacca agcactgaca
ttccgaccaa tctcccaatt cttattctga ctcctagtag caaacgtcat agtcttaaca
tgaatcggag gcatacccgt tgaacaccca tttatcatca ttggacaagt tgcctccacc
ctctatttcg cactattcct catcttaaac ccactagcag gctgattaga aaa
>Loricariidae_Dekeyseria_scaphirhynchus_1_1
nnnnnnnnnn nnnnnnnnnn nnnnnnnnnn nnnnnncatg atgaaacttc ggctcactcc
tattattatg cttaataaca caaatcctaa caggactatt tctggcaata cactacacct
ccgatatctc aaccgcattt tcatccgtag cccacatctg ccgagatgta aactacggat
gagttattcg aaatctgcac gccaacgggg cctcattctt ctttatctgc atctatttgc
acatcggacg aggattatac tatggctcct acatgtataa agaaacatga aacatcggcg
taatcttact actactagta ataataactg ctttcgtagg ttatgttcta ccatgaggcc
aaatatcatt ctgaggcgca actgtaatta caaacctact gtcggctgtc ccttacatag
gagacacctt agttcaatga atctggggag gcttctccgt agacaatgca accctaacac
gattcttcgc attccacttc ctactcccat tcgcaatcat cgcagcaaca atcctacacg
ccctcttcct ccatgaaaca gggtcaaaca acccaatcgg cctaaactca gacgcggata
aaatttcatt tcacccatac ttctcctata aagatctcct aggttttatt acactactca
cactactaac cttc-ctagc tctattttta cctaaccttt taggcgatcc agaaaacttt
acacctgcca acccactagt tactccccca cacattaaac cagaatgata ctttctattt
gcctatgcca tcctgcgatc aattcctaat aaattgggag gagttttagc actactattt
tccattctag tattaatagt agtcccccta ctacacacat ccaaacaaca aggactgaca
ttccgaccaa tctcccaaat cctattctga gccctagtag cagacgtcat tatcctaaca
tgaattggag gaatgcccgt tgaacacccc ttcatcatca ttgggcagat cgcctcaatt
ctctacttca tactatttct tatcttaaac ccattagcag gttggttaga aaa
>Loricariidae_Hemiancistrus_medians_1_1
ccctaattga tctccctgcc ccctctaata tctccgcatg atgaaacttt ggctcacttc
tcttactatg tctagcagca caaatcctaa caggactatt cctagcaata cactatacct
ctgatatctc aaccgcattc tcatccgtag cccacatctg ccgagatgtc aactacggct
gaatcatccg aaacttacac gccaacggag cttctttctt ctttatctgc atctacatac
acattggacg aggcctatac tatggctcct acatatataa agaaacatga aacattggtg
tagtattatt tctgctagta atagtcaccg ctttcgtcgg ctatgttctt ccctgaggcc
aaatatcatt ctgaggagca accgtcatca caaacctcct atcagctgtc ccttacattg
gagataacct agtccaatga atttgaggag ggttctccgt agataatgca accctgacac
gattctttgc attccacttc ctactcccat tcgcaatcat tgctgcaaca atcctacacg
ccctcttcct tcacgaaaca gggtccaaca acccaaccgg cctgaactca gatgcagaca
aaatctcatt ccatccatat ttctcataca aagaccttct aggattcatt gcactactaa
cactcctagc ttct-ttagc cctattttca ccaaacctcc taggcgaccc agaaaacttc
actcccgcca acccgctagt taccccacca catattaaac cagaatgata cttcctattc
gcttatgcca tcctacgatc tattcccaac aaattaggag gagttctagc actactattt
tctatcttag tattaatagt agtcccccta ttacatacat ctaaacaaca aggactcaca
ttccgaccaa tctcccaaat cctattttga gctttagtag cagacgttat aattctaaca
tgaattggag gtatgcctgt tgaacaccca ttcattatca ttggacaagt tgcctccatc
ctctacttcg ccctattcct tgtcttaaac ccactagcag gctgactaga aaa
>Loricariidae_Hemiancistrus_medians_2_1
ccctaattga tctccctgcc ccctctaata tctccgcatg atgaaacttt ggctcacttc
tcttactatg tctagcagca caaatcctaa caggactatt cctagcaata cactatacct
ctgatatctc aaccgcattc tcatccgtag cccacatctg ccgagatgtc aactacggct
gaatcatccg aaacttacac gccaacggag cttctttctt ctttatctgc atctacatac
acattggacg aggcctatac tatggctcct acatatataa agaaacatga aacattggtg
tagtattatt tctgctagta atagtcaccg ctttcgtcgg ctatgttctt ccctgaggcc
aaatatcatt ctgaggagca accgtcatca caaacctcct atcagctgtc ccttacattg
gagataacct agtccaatga atttgaggag ggttctccgt agataatgca accctgacac
gattctttgc attccacttc ctactcccat tcgcaatcat tgctgcaaca atcctacacg
ccctcttcct tcacgaaaca gggtccaaca acccaaccgg cctgaactca gatgcagaca
aaatctcatt ccatccatat ttctcataca aagaccttct aggattcatt gcactactaa
cactcctagc ttct-ttagc cctattttca ccaaacctcc taggcgaccc agaaaacttc
actcccgcca acccgctagt taccccacca catattaaac cagaatgata cttcctattc
gcttatgcca tcctacgatc tattcccaac aaattaggag gagttctagc actactattt
tctatcttag tattaatagt agtcccccta ttacatacat ctaaacaaca aggactcaca
ttccgaccaa tctcccaaat cctattttga gctttagtag cagacgttat aattctaaca
tgaattggag gtatgcctgt tgaacaccca ttcattatca ttggacaagt tgcctccatc
ctctacttcg ccctattcct tgtcttaaac ccactagcag gctgactaga aaa
>Loricariidae_Isbrueckerichthys_alipionis_1_1
nnnnnnnnnn nnnnnnnnnn nnnnnnnnnn nnnnnnnnnn nnnnnnnnnn nnnnnnnnnn
nnnnnnnnnn nnnnnnnnnn nnnnnnnnnn nnnnnnnnnn nnnnnnnnnn nnnnnnnnnn
nnnnnnnnnn nnnnnnnnnn nnnnnnnnnn nnnnnatctg ccgagatgtg aactacggct
gagttattcg aaacctacac gccaatgggg cctcattttt ctttatctgc ctttacttcc
atattggacg cggactgtat tatggctcat acttgtacaa ggaaacctga aacatcggag
tgatcttgtt cctactagtg ataataaccg cttttgttgg ctatgtcctc ccatgaggcc
aaatatcatt ctggggggca accgtcatca caaacctcct ttcagccgtt ccctatattg
gagacagtct tgttcaatga atctggggag gcttctccgt agacaatgca accctaacac
gattcttcgc attccacttc ctcctaccat tcgcagttgt agcagcaaca atcctccacg
ccctattcct tcacgaaaca ggatccaaca acccaattgg cttaaactcg gatgcagaca
agattacatt ccacccatac ttttcctaca aagacctcct aggtttcatt gtactattaa
ccctactggc ctca-ctagc cctattctca cccaacctcc tcggagaccc agaaaatttt
acccccgcca acccgctagt tacaccacca cacatcaaac cagaatgata cttcctattc
gcctacgcca tcctacgatc catcccaaac aaacttgggg gtgtcttagc tttactattc
tctatcttgg tactcatact agtccctata cttcacacat ccaatcaacg aggactcacg
ttccgaccta tttcacagac cctattctga atcttggtgg cagacgtaat aattctaacg
tgaattggag ggatacctgt cgaacacccc ttcatcatta ttggacaaat cgcttcaatc
ctctacttnn nnnnnnnnnn nnnnnnnnnn nnnnnnnnnn nnnnnnnnnn nnn
>Loricariidae_Isbrueckerichthys_alipionis_2_1
nnnnnnnnnn nnnnnnnnnn nnnnnnnnnn nnnnnnnnnn nnnnnnnnnn nnnnnnnnnn
nnnnnnnnnn nnnnnnnnnn nnnnnnnnnn nnnnnnnnnn nnnnnnnnnn nnnnnnnnnn
nnnnnnnnnn nnnnnnnnnn nnnnnnnnnn nnnnnatctg ccgagatgtg aactacggct
gagttattcg aaacctacac gccaatgggg cctcattttt ctttatctgc ctttacttcc
atattggacg cggactgtat tatggctcat acttgtacaa ggaaacctga aacatcggag
tgatcttgtt cctactagtg ataataaccg cttttgttgg ctatgtcctc ccatgaggcc
aaatatcatt ctggggggca accgtcatca caaacctcct ttcagccgtt ccctatattg
gagacagtct tgttcaatga atctggggag gcttctccgt agacaatgca accctaacac
gattcttcgc attccacttc ctcctaccat tcgcagttgt agcagcaaca atcctccacg
ccctattcct tcacgaaaca ggatccaaca acccaattgg cttaaactcg gatgcagaca
agattacatt ccacccatac ttttcctaca aagacctcct aggtttcatt gtactattaa
ccctactggc ctca-ctagc cctattctca cccaacctcc tcggagaccc agaaaatttt
acccccgcca acccgctagt tacaccacca cacatcaaac cagaatgata cttcctattc
gcctacgcca tcctacgatc catcccaaac aaacttgggg gtgtcttagc tttactattc
tctatcttgg tactcatact agtccctata cttcacacat ccaatcaacg aggactcacg
ttccgaccta tttcacagac cctattctga atcttggtgg cagacgtaat aattctaacg
tgaattggag ggatacctgt cgaacacccc ttcatcatta ttggacaaat cgcttcaatc
ctctacttnn nnnnnnnnnn nnnnnnnnnn nnnnnnnnnn nnnnnnnnnn nnn
>Loricariidae_Isbrueckerichthys_duseni_1_1
nnnnnnnnnn nnnnnnnnnn nnnnnnnnnn nnnnnnnnnn nnnnnnnnnn nnnnnnnnnn
nnnnnnnnnn nnnnnnnnnn nnnnnnnnnn nnnnnnnnnn nnnnnnnnnn nnnnnnnnnn
nnnnnnnnnn nnnnnnnnnn nnnnnnnnnn nnnnnatctg tcgggatgta aactacggct
gagtcattcg aaacctacac gccaatgggg cctcattttt ctttatctgc ctttacttcc
acatcggacg cggactgtat tatggctcat acttatacaa agaaacctga aacatcggag
tgatcttgtt cctactagta ataataaccg cttttgttgg ctatgtcctc ccatgaggac
aaatatcatt ctgaggggca accgtcatca caaacctcct ttcagccgtt ccctacattg
gaaacaatct tgttcaatga atctgagggg gcttctccgt agacagtgca accctaacac
gattcttcgc attccacttc ctcctgccat tcgcagtcgt agcagcaaca atcctccacg
ccctattcct tcacgaaaca ggatccaaca acccaattgg gctaaactcg gatgcagaca
aaattacatt ccacccatac ttttcctaca aggacctcct aggattcatt gtactactaa
ccctactggc ctca-ctagc cctattctca cccaacctcc tcggagaccc agaaaatttt
acccccgcca acccgctagt cacaccacca cacatcaaac cagaatgata cttcctattt
gcctacgcca tcctacgatc catcccaaac aagcttgggg gagtcttagc attactattc
tctattttag tactcatact agtccctatg cttcacacat ccaatcaacg aggactcacg
ttccgaccta tttcacaggc cctattctga atcctagtag cagacgtaat aatcctgaca
tgaattggag gaatgcctgt cgaacaccct ttcatcatta ttggacaaat cgcttcaatc
ctttacttnn nnnnnnnnnn nnnnnnnnnn nnnnnnnnnn nnnnnnnnnn nnn
>Loricariidae_Isbrueckerichthys_duseni_2_1
nnnnnnnnnn nnnnnnnnnn nnnnnnnnnn nnnnnnnnnn nnnnnnnnnn nnnnnnnnnn
nnnnnnnnnn nnnnnnnnnn nnnnnnnnnn nnnnnnnnnn nnnnnnnnnn nnnnnnnnnn
nnnnnnnnnn nnnnnnnnnn nnnnnnnnnn nnnnnatctg tcgggatgta aactacggct
gagtcattcg aaacctacac gccaatgggg cctcattttt ctttatctgc ctttacttcc
acatcggacg cggactgtat tatggctcat acttatacaa agaaacctga aacatcggag
tgatcttgtt cctactagta ataataaccg cttttgttgg ctatgtcctc ccatgaggac
aaatatcatt ctgaggggca accgtcatca caaacctcct ttcagccgtt ccctacattg
gaaacaatct tgttcaatga atctgagggg gcttctccgt agacagtgca accctaacac
gattcttcgc attccacttc ctcctgccat tcgcagtcgt agcagcaaca atcctccacg
ccctattcct tcacgaaaca ggatccaaca acccaattgg gctaaactcg gatgcagaca
aaattacatt ccacccatac ttttcctaca aggacctcct aggattcatt gtactactaa
ccctactggc ctca-ctagc cctattctca cccaacctcc tcggagaccc agaaaatttt
acccccgcca acccgctagt cacaccacca cacatcaaac cagaatgata cttcctattt
gcctacgcca tcctacgatc catcccaaac aagcttgggg gagtcttagc attactattc
tctattttag tactcatact agtccctatg cttcacacat ccaatcaacg aggactcacg
ttccgaccta tttcacaggc cctattctga atcctagtag cagacgtaat aatcctgaca
tgaattggag gaatgcctgt cgaacaccct ttcatcatta ttggacaaat cgcttcaatc
ctttacttnn nnnnnnnnnn nnnnnnnnnn nnnnnnnnnn nnnnnnnnnn nnn
>Loricariidae_Isbrueckerichthys_epakmos_1_1
nnnnnnnnnn nnnnnnnnnn nnnnnnnnnn nnnnnnnnnn nnnnnnnnnn nnnnnnnnnn
nnnnnnnnnn nnnnnnnnnn nnnnnnnnnn nnnnnnnnnn nnnnnnnnnn nnnnnnnnnn
nnnnnnnnnn nnnnnnnnnn nnnnnnnnnn nnnnnatctg tcgagatgta aactacggct
gagttattcg aaacctacac gccaatgggg cctcattttt ctttatctgc ctttacttcc
acatcggacg cggactgtat tatggctcat acttgtacaa agaaacctga aacatcggag
taatcttgtt cctactagta ataataaccg cttttgttgg ctatgtcctc ccatgaggcc
aaatatcatt ctgaggggca accgtcatca caaacctcct ctcagccgtt ccctacattg
gaaacaatct tgttcaatga atctgagggg gcttctccgt agacaatgca accctgacac
gattcttcgc attccacttc ctcctgccat tcgcagttgt agcagcaaca atcctccacg
ccctattcct tcacgaaacg ggatccaaca acccaattgg cttaaactcg gatgcagaca
aaattacatt ccacccatac ttttcctaca aggacctcct aggattcatt gtactactaa
ccctactggc ctca-ctagc cctattctca cccaacctcc tcggagaccc agaaaatttt
acccccgcca acccgctagt cacaccacca cacatcaaac cagaatgata cttcctattt
gcctacgcca tcctacgatc catcccaaac aagcttgggg gtgtcttagc actactattc
tctattttgg tactcatact agtccctatg ctgcacacat ccaatcaacg aggactcacg
ttccgaccta tttcacagac cctattctga atcttagtag cagacgtaat aatcctaaca
tgaattggag gaatacccgt cgaacaccct ttcatcatta ttggacaagt cgcttcaatt
ctctacttnn nnnnnnnnnn nnnnnnnnnn nnnnnnnnnn nnnnnnnnnn nnn
>Loricariidae_Lasiancistrus_schomburgkii_1_1
nnnnnnnnnn nnnnnnnnnn nnnnnnnnnn nnnnnnnntg atgaaacttc ggctccctcc
tcctactatg tctaataaca caaatcttaa caggactatt cctagcaata cactacactt
ctgatatctc aactgcattc tcatccgtag cccatatctg ccgagacgtc aattacggct
gagtaatccg aaacctgcac gctaatgggg cttcattctt cttcatctgc atctacctgc
acatcggacg aggactatat tatggttcct acatatataa agaaacttga aacattggcg
tagtactact tctattagta atgataaccg cctttgttgg ctacgtcctt ccatggggtc
aaatatcatt ctgaggggcc accgtcatta caaacctact atcagccgtc ccctacatcg
gagacagcct agttcaatga atttgaggcg gattctccgt agataacgca accctaacac
gattcttcgc attccacttc ctgctgccat tcgctattac tgcagctaca attatacacg
ccctattcct acatgaaaca ggatctaaca acccaattgg tttaaactcg gatgcagata
aaatttcatt ccacccatac ttttcatata aagacctact gggctttgcc atcctcctaa
cactcctatc ttcc-cttgc cctcttttca ccaaacctcc taggcgaccc agaaaacttc
acccccgcta accccctggt caccccgcca cacatcaaac cagaatgata cttcctattc
gcttacgcca tcctacgatc aattcccaac aaactagggg gagtcttagc attactattt
tccattctag tgttaatagt ggtccctcta atacatacat ccaaacaaca aggactaacg
ttccgaccaa tttctcaagc attattttga cttctagtag cagacgtaat gattctaact
tgaattgggg gcatacctgt tgaacacccc ttcatcatta ttggacaaat tgcttccatt
ctttacttcg cactattcct tatcctaaat cccctggcag gctgactaga aaa
>Loricariidae_Lasiancistrus_schomburgkii_2_1
nnnnnnnnnn nnnnnnnnnn nnnnnnnnnn nnnnnnnntg atgaaacttc ggctccctcc
tcctactatg tctaataaca caaatcttaa caggactatt cctagcaata cactacactt
ctgatatctc aactgcattc tcatccgtag cccatatctg ccgagacgtc aattacggct
gagtaatccg aaacctgcac gctaatgggg cttcattctt cttcatctgc atctacctgc
acatcggacg aggactatat tatggttcct acatatataa agaaacttga aacattggcg
tagtactact tctattagta atgataaccg cctttgttgg ctacgtcctt ccatggggtc
aaatatcatt ctgaggggcc accgtcatta caaacctact atcagccgtc ccctacatcg
gagacagcct agttcaatga atttgaggcg gattctccgt agataacgca accctaacac
gattcttcgc attccacttc ctgctgccat tcgctattac tgcagctaca attatacacg
ccctattcct acatgaaaca ggatctaaca acccaattgg tttaaactcg gatgcagata
aaatttcatt ccacccatac ttttcatata aagacctact gggctttgcc atcctcctaa
cactcctatc ttcc-cttgc cctcttttca ccaaacctcc taggcgaccc agaaaacttc
acccccgcta accccctggt caccccgcca cacatcaaac cagaatgata cttcctattc
gcttacgcca tcctacgatc aattcccaac aaactagggg gagtcttagc attactattt
tccattctag tgttaatagt ggtccctcta atacatacat ccaaacaaca aggactaacg
ttccgaccaa tttctcaagc attattttga cttctagtag cagacgtaat gattctaact
tgaattgggg gcatacctgt tgaacacccc ttcatcatta ttggacaaat tgcttccatt
ctttacttcg cactattcct tatcctaaat cccctggcag gctgactaga aaa
>Loricariidae_Lasiancistrus_schomburgkii_3_1
nnnnnnnnnn nnnnnnnnnn nnnnnnnnnn nnnnnnnntg atgaaacttc ggctccctcc
tcctactatg tctaataaca caaatcttaa caggactatt cctagcaata cactacactt
ctgatatctc aactgcattc tcatccgtag cccatatctg ccgagacgtc aattacggct
gagtaatccg aaacctgcac gctaatgggg cttcattctt cttcatctgc atctacctgc
acatcggacg aggactatat tatggttcct acatatataa agaaacttga aacattggcg
tagtactact tctattagta atgataaccg cctttgttgg ctacgtcctt ccatggggtc
aaatatcatt ctgaggggcc accgtcatta caaacctact atcagccgtc ccctacatcg
gagacagcct agttcaatga atttgaggcg gattctccgt agataacgca accctaacac
gattcttcgc attccacttc ctgctgccat tcgctattac tgcagctaca attatacacg
ccctattcct acatgaaaca ggatctaaca acccaattgg tttaaactcg gatgcagata
aaatttcatt ccacccatac ttttcatata aagacctact gggctttgcc atcctcctaa
cactcctatc ttcc-cttgc cctcttttca ccaaacctcc taggcgaccc agaaaacttc
acccccgcta accccctggt caccccgcca cacatcaaac cagaatgata cttcctattc
gcttacgcca tcctacgatc aattcccaac aaactagggg gagtcttagc attactattt
tccattctag tgttaatagt ggtccctcta atacatacat ccaaacaaca aggactaacg
ttccgaccaa tttctcaagc attattttga cttctagtag cagacgtaat gattctaact
tgaattgggg gcatacctgt tgaacacccc ttcatcatta ttggacaaat tgcttccatt
ctttacttcg cactattcct tatcctaaat cccctggcag gctgactaga aaa
>Loricariidae_Pareiorhaphis_hystrix_1_1
nnnnnnnnnn nnnnnnnnnn nnnnnnnnnn nnnnnnnnnn nnnnnnnnnn nnnnnnnnnn
nnnnnnnnnn nnnnnnnnnn nnnnnnnnnn nnnnnnnnnn nnnnnnnnnn nnnnnnnnnn
nnnnnnnnnn nnnnnnnnnn nnnnnnnnnn nnnnnatttg ccgagatgta aactacggct
gagttattcg aaacctacac gccaacgggg cctcattctt ctttatctgc ctttacttcc
acatcggacg cggactatat tatggctcgt acttgtacaa agagacctga aacatcggag
tggtcttatt cctactagta ataatgaccg cttttgttgg ttatgtcctt ccatggggcc
aaatatcatt ctgaggggca accgttatca caaacctcct ttcagccgtt ccctacatcg
gaaacgacct tgttcaatga atttgagggg gcttctccgt agacaatgca accctaacac
gattcttcgc attccacttc ctcctaccat tcgcagttat agcagcaaca atcctccacg
ccctgttcct tcacgaaaca ggatccaaca atccaactgg cctaaactca gatgcagaca
aaattacatt ccacccatac ttttcctaca aggacctcct aggattcatt gtactactaa
ccctactagc cctc-ctagc cctattctca cccaacctcc tcggagaccc agaaaatttt
acccccgcca acccactagt tacaccacca cacatcaaac cagaatgata cttcctattt
gcctacgcca tcctacgatc catcccaaac aaacttggag gggtattggc actactattt
tctattttag tacttatact agtccccata cttcacacat ccaaacaacg aggcctcata
ttccgcccta tttcacaaac tctattctga atcttagtag cagacgtagt aatcctgaca
tgaattggag gaatacctgt cgaacacccc ttcatcatta ttggacaagt cgcttcaatc
ctctacttnn nnnnnnnnnn nnnnnnnnnn nnnnnnnnnn nnnnnnnnnn nnn
>Loricariidae_Pareiorhaphis_splendens_1_1
nnnnnnnnnn nnnnnnnnnn nnnnnnnnnn nnnnnnnnnn nnnnnnnnnn nnnnnnnnnn
nnnnnnnnnn nnnnnnnnnn nnnnnnnnnn nnnnnnnnnn nnnnnnnnnn nnnnnnnnnn
nnnnnnnnnn nnnnnnnnnn nnnnnnnnnn nnnnnatttg ccgagatgtg aactacggtt
gaattattcg aaacctacac gccaatggag cctcattttt ctttatctgc ctttacttcc
acatcggacg cggactgtat tatggttcgt acttatacaa agagacctgg aacattggag
tagttttatt cctgctagta ataataaccg cctttgtcgg ttacgtcctt ccatggggcc
aaatatcatt ctgaggggca accgtcatca caaacctcct ctcagccgtc ccctacattg
gaaacaacct tgttcaatga atctggggtg gcttctccgt agacaatgca accctaacac
gattcttcgc attccacttc ctcctaccat ttgcagttat agcagcaaca atcctccacg
ccctattcct tcacgaaaca ggatccaaca acccaattgg cctaaattca gacgcggaca
aaattacatt ccacccatac ttttcctaca aaagattcct aggattcatt gtactattaa
ccctactaac ctct-ctagc cctattctca cccaacctcc tcggagaccc ggaaaatttt
acccccgcca acccactggt tacaccgcca cacatcaaac cagaatgata cttcttattt
gcctacgcca ttctacgatc catcccaaac aaacttgggg gagtcttagc actactattt
tctatcctag tactcatgtt agtccccata cttcacacat ccaaacaacg aggtctcaca
ttccgaccta tctcacagac cctattctga gtccttatgg cagacgtagc aatcctgaca
tgaattggag gaatgcctgt cgaacacccc ttcatcatta tcggacaaat tgcttcagtc
ctctatttnn nnnnnnnnnn nnnnnnnnnn nnnnnnnnnn nnnnnnnnnn nnn
>Loricariidae_Pareiorhaphis_splendens_2_1
nnnnnnnnnn nnnnnnnnnn nnnnnnnnnn nnnnnnnnnn nnnnnnnnnn nnnnnnnnnn
nnnnnnnnnn nnnnnnnnnn nnnnnnnnnn nnnnnnnnnn nnnnnnnnnn nnnnnnnnnn
nnnnnnnnnn nnnnnnnnnn nnnnnnnnnn nnnnnatttg ccgagatgtg aactacggtt
gaattattcg aaacctacac gccaatggag cctcattttt ctttatctgc ctttacttcc
acatcggacg cggactgtat tatggttcgt acttatacaa agagacctgg aacattggag
tagttttatt cctgctagta ataataaccg cctttgtcgg ttacgtcctt ccatggggcc
aaatatcatt ctgaggggca accgtcatca caaacctcct ctcagccgtc ccctacattg
gaaacaacct tgttcaatga atctggggtg gcttctccgt agacaatgca accctaacac
gattcttcgc attccacttc ctcctaccat ttgcagttat agcagcaaca atcctccacg
ccctattcct tcacgaaaca ggatccaaca acccaattgg cctaaattca gacgcggaca
aaattacatt ccacccatac ttttcctaca aaagattcct aggattcatt gtactattaa
ccctactaac ctct-ctagc cctattctca cccaacctcc tcggagaccc ggaaaatttt
acccccgcca acccactggt tacaccgcca cacatcaaac cagaatgata cttcttattt
gcctacgcca ttctacgatc catcccaaac aaacttgggg gagtcttagc actactattt
tctatcctag tactcatgtt agtccccata cttcacacat ccaaacaacg aggtctcaca
ttccgaccta tctcacagac cctattctga gtccttatgg cagacgtagc aatcctgaca
tgaattggag gaatgcctgt cgaacacccc ttcatcatta tcggacaaat tgcttcagtc
ctctatttnn nnnnnnnnnn nnnnnnnnnn nnnnnnnnnn nnnnnnnnnn nnn
>Loricariidae_Pareiorhaphis_splendens_3_1
nnnnnnnnnn nnnnnnnnnn nnnnnnnnnn nnnnnnnnnn nnnnnnnnnn nnnnnnnnnn
nnnnnnnnnn nnnnnnnnnn nnnnnnnnnn nnnnnnnnnn nnnnnnnnnn nnnnnnnnnn
nnnnnnnnnn nnnnnnnnnn nnnnnnnnnn nnnnnatttg ccgagatgtg aactacggtt
gaattattcg aaacctacac gccaatggag cctcattttt ctttatctgc ctttacttcc
acatcggacg cggactgtat tatggttcgt acttatacaa agagacctgg aacattggag
tagttttatt cctgctagta ataataaccg cctttgtcgg ttacgtcctt ccatggggcc
aaatatcatt ctgaggggca accgtcatca caaacctcct ctcagccgtc ccctacattg
gaaacaacct tgttcaatga atctggggtg gcttctccgt agacaatgca accctaacac
gattcttcgc attccacttc ctcctaccat ttgcagttat agcagcaaca atcctccacg
ccctattcct tcacgaaaca ggatccaaca acccaattgg cctaaattca gacgcggaca
aaattacatt ccacccatac ttttcctaca aaagattcct aggattcatt gtactattaa
ccctactaac ctct-ctagc cctattctca cccaacctcc tcggagaccc ggaaaatttt
acccccgcca acccactggt tacaccgcca cacatcaaac cagaatgata cttcttattt
gcctacgcca ttctacgatc catcccaaac aaacttgggg gagtcttagc actactattt
tctatcctag tactcatgtt agtccccata cttcacacat ccaaacaacg aggtctcaca
ttccgaccta tctcacagac cctattctga gtccttatgg cagacgtagc aatcctgaca
tgaattggag gaatgcctgt cgaacacccc ttcatcatta tcggacaaat tgcttcagtc
ctctatttnn nnnnnnnnnn nnnnnnnnnn nnnnnnnnnn nnnnnnnnnn nnn
>Loricariidae_Pareiorhaphis_steindachneri_1_1
nnnnnnnnnn nnnnnnnnnn nnnnnnnnnn nnnnnnnnnn nnnnnnnnnn nnnnnnnnnn
nnnnnnnnnn nnnnnnnnnn nnnnnnnnnn nnnnnnnnnn nnnnnnnnnn nnnnnnnnnn
nnnnnnnnnn nnnnnnnnnn nnnnnnnnnn nnnnnatttg ccgagaagta aactacggct
gaattattcg aaacctacac gccaacggag cctcattctt ctttatctgc ctttacttcc
acatcggacg cggactatat tatggctcct acttatacaa agaaacctga aacatcggag
tgattttatt tctactagta ataatgaccg cttttgttgg ttatgtcctc ccatggggcc
aaatatcatt ctggggggca accgttatca caaatctcct ttcagccgtt ccctacattg
gaaacgacct tgttcaatga atttgaggag gcttctccgt agacaatgca accctaacac
gattcttcgc attccacttc ctcctaccat tcgcagttat ggccgcaaca atcctccacg
ccctgttcct tcacgaaaca ggatccaaca atccaattgg cttaaactcg gatgcagaca
aaattacatt ccacccatac ttttcctaca aggacctcct agggttcatt gtactattaa
ccctactagc cttc-ctagc cctattctca cccaacctcc tcggggatcc agaaaatttt
acccccgcca acccactagt tacgccccca cacatcaaac cagaatgata cttcctattt
gcctacgcca tcctacgatc catcccaaac aaacttggag gggtattagc actactattt
tctattttag tactcatact agtccccata cttcacacat ccaaacaaca aggcctcaca
ttccgaccta tttcacaaac cctattctga atcttagtgg cagacgtaat aatcctgaca
tgaattggag gaatgcctgt cgaacacccc ttcatcatta ttggacaagt cgcttcaatc
ctctacttnn nnnnnnnnnn nnnnnnnnnn nnnnnnnnnn nnnnnnnnnn nnn
>Loricariidae_Pareiorhina_rudolphi_1_1
nnnnnnnnnn nnnnnnnnnn nnnnnnnnnn nnnnnnnnnn nnnnnnnnnn nnnnnnnnnn
nnnnnnnnnn nnnnnnnnnn nnnnnnnnnn nnnnnnnnnn nnnnnnnnnn nnnnnnnnnn
nnnnnnnnnn nnnnnnnnnn nnnnnngtag tacatatttg tcgagatgtt aactatggat
ggattatccg aaacctacac gctaatggag cctcattctt ctttatctgc ctttacttcc
acatcgggcg tggactatac tatggctcat atatatataa agaaacctga aatatcggag
tcattctgtt cctactagta ataataaccg cctttgttgg ctatgtcctc ccatgaggac
aaatatcatt ctggggggca accgttatca caaatctcct atcagccgtc ccttacattg
gaaatgacct tgttcaatga atctgagggg gcttctcagt agataatgca accctaacac
ggttcttcgc attccacttc ctcctcccat ttgtagtcat agcggcaaca atcctccatg
ccctctttct ccacgaaaca gggtctaata acccaattgg tttaaactcg gacgcagaca
aaattacatt ccacccatat ttctcctaca aagaccttct agggttcatt atactgttaa
ctctgctagc ctcc-ctagc cctattctca cccaacctcc tcggagaccc agaaaatttt
acccccgcca acccactagt cacccctcct cacatcaaac cagagtggta cttcctattt
gcctatgcta tcttacgatc catcccaaac aaacttgggg gagtactagc actgctattc
tccattatag tacttatact aatccccata ctacacacat ccaaacaaca aggccttaca
ttccgaccta tttcacaaac cctgttctga attttagtgg cagacatggc gattttgaca
tgaattggag gaatacctgt tgaacacccc tttattatta ttggannnnn nnnnnnnnnn
nnnnnnnnnn nnnnnnnnnn nnnnnnnnnn nnnnnnnnnn nnnnnnnnnn nnn
>Loricariidae_Peckoltia_braueri_1_1
nnnnnnnnnn nnnnnnnnnn nnnnnnnnnn nnnnnntatg atgaaacttt ggctcacttc
tcttattatg tttagcaaca caaattctaa caggactatt cctagcaata cattatactt
ctgatatctc aactgcattc tcatctatta cccatatctg tcgagatgta aactacggct
gaatcatccg aaatttacac gccaacggag catccttctt ttttatctgc atttatgcac
atatcggacg aggcctatac tatggttcat atatgtataa agaaacatga aacattggtg
tagtattatt tcttctcgta ataataaccg cctttgtcgg ctacgttctt ccctgaggcc
aaatatcatt ctggggagca actgttatca caaacctcct atcagccatc ccttacatcg
gagataatct agtccaatga atctgaggag gattctctgt agacaatgca actctaacac
gattcttcgc attccacttc ttacttccat tcgcaatcgt cgcagcaaca attctacacg
ccctattcct ccacgaaaca ggatcaaaca atccaatcgg cctaaactca gacgcagaca
aaatctcatt ccacccctac ttttcatata aagatctcct aggatttatt attttactca
cactcctaac ctct-ttagc cctattttca ccaaaccttc taggagaccc agaaaatttt
actcccgcca acccgctagt aaccccccct catattaaac cagaatgata cttcctattc
gcttacgcta tcctacgatc cattcccaac aaactaggag gggtcttagc acttctattc
tccatcttag tattaatagt agtccccaca ttacatacat ccaaacaaca aggactaaca
ttccgaccaa tctctcaaat cctattctga atcctagtag cagacatcgt aatcttaaca
tgaatcggag gtatgcctgt tgaacatccg ttcattatta ttggacaaat cgcctccatc
ctatatttca tactattcct tatcctaaat ccactagcag gcttactaga gaa
>Loricariidae_Peckoltia_vittata_3_1
ctctaattga tctccccgcc ccctctaaca tctctgtatg atgaaatttt ggatcacttc
ttctactatg tctagcaaca caaattctaa caggattatt tctagcaata cattatacct
ctgatatctc aactgcattc tcatcagttg cccatatctg tcgagatgta aactacggct
gaattatccg aaatttacac gccaacggag catctttctt ttttatctgc atttatacac
atattggacg aggcctatac tatggttctt atacatataa agaaacatga aacattggcg
tagtattatt tcttctcgta ataatgaccg cctttgttgg ctacgttctc ccctgaggcc
aaatatcatt ctgaggggca accgtcatca caaacctcct atcagccatc ccttatattg
gaaatagcct agtccaatga atctgagggg gattttctgt agacaatgca actctaacac
gattcttcgc attccacttc ttacttccat tcgcaatcgt cgcagcaaca attctacacg
ccctattcct ccatgaaaca ggatcaaaca acccaatagg cctaaattca gacgcagaca
aaatctcatt ccacccctac ttttcataca aagatctcct aggatttatt gttttactta
cactcctaac ctcc-ctagt cctattttca ccaaatctcc taggagaccc agaaaatttt
acccctgcca acccactagt aactccccct catattaaac cagaatgata cttcctattc
gcctatgcca tcttacgatc cattcctaac aaactaggag gggtcttagc actcctatcc
tctatcttag tattaatagt agtccccata ttacacacat ctaaacaaca aggactaaca
tttcgaccaa tctctcaaat cctattctga atcctagtag cagacatcat aatcttgaca
tgaattggag gtatgcctgt cgaacatcca tttattatta ttggacaagt cgcctccatt
ctctacttta tattatttct tgtcctaaac ccactagcag gcttactaga aaa
>Loricariidae_Pseudacanthicus_leopardus_3_1
nnnnnnnnnn nnnnnnnnnn nnnnnnnnnn nnnnnncatg atgaaacttc ggctcactcc
tccttctatg cctaacaatg caaatcttaa cagggctatt cctagcaata cattacactt
ctgacatttc aactgcattc tcatctgtag cccacatctg ccgagatgta aattacggat
gaattatccg taacctgcat gctaacggag cttctttctt ttttatttgc atttaccttc
acattggacg aggtctatac tatggctctt acatatataa agaaacatga aatattggtg
taatcctatt acttctagta ataataactg ccttcgtcgg ttatgtactt ccttgaggcc
aaatatcatt ctgaggggca actgttatta caaacctcct atcagctgtc ccctatatag
gagacagctt agtccaatga atctgaggag gattttccgt agataacgca accctaacac
gattcttcgc attccacttc ctactcccat tcgcaatcat tgcagcaaca atcctacatg
ccctattcct tcacgaaaca ggatccaata acccaattgg cctaaactca gacgcagaca
aaattacatt ccacccatac ttctcctaca aagatctttt aggcttcatt atactattaa
ctctactaac ctct-ttagc tctattttca cctaacctcc tgggagatcc agaaaatttt
acccccgcca acccgctagt tacaccacca cacatcaaac cagaatgata cttcctattt
gcctacgcca ttttacgttc catccccaat aaattaggag gagtcctagc attactactc
tccatcctag tattaatagc tgtaccccta ctacacacat ccaaacaaca agcattaaca
tttcgaccaa tttcccagac cctcttctgg attctagtag cagatgttat gatcttaaca
tgaattggag gcatgccagt cgaatatcca ttcattatca ttggacaagt agcctccatt
atctacttca tactattcct cgtcctaatt ccattagcag gttgattaga aaa
>Loricariidae_Pseudolithoxus_dumus_1_1
ctttaatcga cctccccgcc ccctccaaca tctccgcatg atgaaacttt ggctcactcc
tcttattatg tctaatagca caaatcctaa caggactttt cctagcaata cattacactt
ctgacatctc aaccgcattt tcatccgtag cccatatttg ccgagatgtt aactacggct
gagtaattcg aaacctacat gccaatggag cctcattctt ctttatctgc atttacttac
acatcggacg agggctctac tacggctcct acatgtacaa agagacatga aacattggtg
tagtactact tctactagta ataataactg ctttcgtcgg ctacgtgctt ccatgaggcc
aaatatcatt ctgaggggca actgttatta caaacctgct atcagccgtt ccctacattg
gagatagcct agtccaatga atctgaggag gcttttccgt agacaatgca accctaacac
gattctttgc attccacttt ctatttccat tcgccatcgt cgcagcaaca atcttacatg
ccctcttcct ccatgaaaca gggtctaata accccattgg cctaaactca gacgcagaca
aaatttcatt tcacccatac ttctcatata aagacctact aggcttcatt acactactaa
cgcttctagc cttt-ctagc tttattttca ccaaatcttt tgggtgaccc agaaaacttc
acccctgcaa acccattagt cacccctcca catattaaac cagaatgata cttcctattt
gcctacgcca ttttacgatc aatccctaac aaattaggag gagttttagc actattattc
tctatcctag tactaatagt agtgccccta ctacacacat ccaaacaaca aggactaaca
tttcggccaa tttcccaaat cctattttga acattagttg cagacgttat gattttaaca
tgaatcggag gcataccagt agaacaccca tttatcatca tcggacaaat cgcctccgtt
ctctatttcg cactattcnn nnnnnnnnnn nnnnnnnnnn nnnnnnnnnn nnn
>Loricariidae_Pseudolithoxus_dumus_2_1
ctttaatcga cctccccgcc ccctccaaca tctccgcatg atgaaacttt ggctcactcc
tcttattatg tctaatagca caaatcctaa caggactttt cctagcaata cattacactt
ctgacatctc aaccgcattt tcatccgtag cccatatttg ccgagatgtt aactacggct
gagtaattcg aaacctacat gccaatggag cctcattctt ctttatctgc atttacttac
acatcggacg agggctctac tacggctcct acatgtacaa agagacatga aacattggtg
tagtactact tctactagta ataataactg ctttcgtcgg ctacgtgctt ccatgaggcc
aaatatcatt ctgaggggca actgttatta caaacctgct atcagccgtt ccctacattg
gagatagcct agtccaatga atctgaggag gcttttccgt agacaatgca accctaacac
gattctttgc attccacttt ctatttccat tcgccatcgt cgcagcaaca atcttacatg
ccctcttcct ccatgaaaca gggtctaata accccattgg cctaaactca gacgcagaca
aaatttcatt tcacccatac ttctcatata aagacctact aggcttcatt acactactaa
cgcttctagc cttt-ctagc tttattttca ccaaatcttt tgggtgaccc agaaaacttc
acccctgcaa acccattagt cacccctcca catattaaac cagaatgata cttcctattt
gcctacgcca ttttacgatc aatccctaac aaattaggag gagttttagc actattattc
tctatcctag tactaatagt agtgccccta ctacacacat ccaaacaaca aggactaaca
tttcggccaa tttcccaaat cctattttga acattagttg cagacgttat gattttaaca
tgaatcggag gcataccagt agaacaccca tttatcatca tcggacaaat cgcctccgtt
ctctatttcg cactattcnn nnnnnnnnnn nnnnnnnnnn nnnnnnnnnn nnn
>Loricariidae_Pseudolithoxus_dumus_3_1
ctttaatcga cctccccgcc ccctccaaca tctccgcatg atgaaacttt ggctcactcc
tcttattatg tctaatagca caaatcctaa caggactttt cctagcaata cattacactt
ctgacatctc aaccgcattt tcatccgtag cccatatttg ccgagatgtt aactacggct
gagtaattcg aaacctacat gccaatggag cctcattctt ctttatctgc atttacttac
acatcggacg agggctctac tacggctcct acatgtacaa agagacatga aacattggtg
tagtactact tctactagta ataataactg ctttcgtcgg ctacgtgctt ccatgaggcc
aaatatcatt ctgaggggca actgttatta caaacctgct atcagccgtt ccctacattg
gagatagcct agtccaatga atctgaggag gcttttccgt agacaatgca accctaacac
gattctttgc attccacttt ctatttccat tcgccatcgt cgcagcaaca atcttacatg
ccctcttcct ccatgaaaca gggtctaata accccattgg cctaaactca gacgcagaca
aaatttcatt tcacccatac ttctcatata aagacctact aggcttcatt acactactaa
cgcttctagc cttt-ctagc tttattttca ccaaatcttt tgggtgaccc agaaaacttc
acccctgcaa acccattagt cacccctcca catattaaac cagaatgata cttcctattt
gcctacgcca ttttacgatc aatccctaac aaattaggag gagttttagc actattattc
tctatcctag tactaatagt agtgccccta ctacacacat ccaaacaaca aggactaaca
tttcggccaa tttcccaaat cctattttga acattagttg cagacgttat gattttaaca
tgaatcggag gcataccagt agaacaccca tttatcatca tcggacaaat cgcctccgtt
ctctatttcg cactattcnn nnnnnnnnnn nnnnnnnnnn nnnnnnnnnn nnn
>Loricariidae_Pterygoplichthys_gibbiceps_1_1
nnnnnnnnnn nnnnnnnnnn nnnnnnnnnn nnnncgcatg gatgaacttc ggttcacttc
tcttactatg cttagcagca caaattttaa caggactatt tctagcaata cattacactt
ctgatgtctc aaccgcattc tcatcagtcg cccatatctg ccgggatgta aactatggct
gaattatccg aaatctacat gccaacggag catctttctt cttcatctgc atttatatac
acattggccg aggcctttac tatggttctt acacatataa agaaacttga aacattggtg
taatactatt tctcttagta atgataactg ccttcgttgg ttacgtactt ccttgaggcc
aaatatcatt ttgaggggca accgttatca caaatctcct atcagctgtc ccctacatcg
gggatagtct agtccaatga atctgagggg gattttctgt agacaacgca accctgacac
gattctttgc attccacttc ctactcccat tcgcaatcat tgcagcaaca atcctacacg
ctttattcct ccacgaaaca ggatccaaca acccgattgg tctaaactca gacgcagaca
aaatttcatt ccacccatac ttctcatata aagaccttct aggattcatc attctactta
cacttctaac cgcc-ctagc cctattttca cctaaccttc taggtgaccc agaaaacttc
actcccgcca atccattaat tactcctcca catattaaac cagagtgata ctttctattt
gcctatgcca tcttacgatc catccccaat aaactaggag gagtcttagc attattattt
tctattttaa ttttaatagt tgttccccta ttacacacat ccaaacaaca aggactcaca
ttccgaccaa tttctcaaat cctattttga gtactagtag cagatgttat aattttaacc
tgaattggag gcatacctgt tgaacatcca ttcattatta ttggacaaat tgcctccatc
ctctacttta cactattcct catcctaaac ccactagcag gtttactaga aaa
>Poeciliidae_Carlhubbsia_stuarti_1_1
cactagtaga cctccccgca cccgttaaca tttcagcctg atgaaacttc ggctctctcc
taggactttg ccttattacc caaatcttaa ccggcctatt tttagcaata cactacacct
ccgacatctc cacagcattc tcatctgtag cccacatttg ccgagacgtc aactacggct
gactcattcg aaacatgcac gccaacggag cctctttctt cttcatctgc atatacctgc
atatcgggcg gggcctgtat tatggctcct acctctacaa agagacatga aacattggcg
tcatcctctt cttgctagtt ataataactg ccttcgtcgg gtacgtcctt ccatgaggac
aaatatcctt ctgaggagct actgtaatca ccaacctcct ttctgccgtc ccctatgtag
gggacgccct cgttcaatga atctgaggtg ggttctcagt agacaacgcc accctaaccc
gtttcttcgc cttccacttc ctactccctt ttattgttgc tgctgcaact ttagttcacc
ttattttcct ccacgaaacc ggctcaaaca accccattgg cttaaattct gatgccgaca
aaatttcctt ccacccctac ttctcctata aagacctcct aggcttcgtc ttcttactca
ctgcactagt agcc-ctagc cctcttctcc cccaacctct taggagaccc agaaaacttc
acccctgcta acccacttgt caccccaccc catatcaaac ctgaatgata ctttctcttt
gcctatgcca ttcttcgctc catcccaaac aaactaggcg gagtcctcgc tctcctagcc
tccatcctag tgcttatagt cgttcccttc ctccacacct ctaaacaacg aggcctaact
ttccgacccc tcacccaaat cctcttttga cttctaatcg cagacgtagc aatcctcaca
tgaattggcg gcatgcctgt tgaacatcca ttcgttatca tcggacaagt cgcctctttc
ctatactttt ctctattcct gattttcacc cccgccacag catgaatcga gaa
>Poeciliidae_Poecilia_parae_1_1
ctctagtaga cctcccagca cccgtcaata tttcagcttg atgaaatttt ggctctctat
taggactttg ccttatcgcc caaattttaa ccgggttatt cctagcaata cattacacct
ctgatatttc catagcattt tcatccgtgg cccacatttg ccgagacgta aactacggat
gacttatccg caatatgcac gctaacggag cttccatatt cttcatctgc atctacttgc
atattggacg agggttgtac tatgggtcct acctatttaa agaaacatga aatattggtg
ttattctctt cctcctagtt ataataactg cttttgtggg gtacgtcctc ccatgagggc
aaatatcttt ctgaggtgcc accgtaatta caaacctatt atctgccgta ccctatatag
gtgacaccct tgtacaatga atttgaggcg gattttcagt agacaacgca accctaaccc
gcttctttgc cttccacttc ctactaccat ttattattgc agctgccacc ttagttcacc
ttattttcct tcacgaaacc ggctccaaca atcccattgg tttaaactcc gatgccgaca
aaatttcatt tcacccctac ttttcataca aagacctcct aggctttatc ttgttactta
ccacactaat cgcc-ctagc actattctca cctaacctcc tcggagaccc agaaaacttc
acccccgcaa atccactagt tacaccccca cacattaagc ccgagtgata tttcttattt
gcctatgcca tcctacgctc cattccaaat aaattaggtg gagttctcgc cttactagcc
tcaatcttaa tcctcatagt agttccctta ttacatacct ctaaacaacg aagcctcacc
tttcgccctc tcacccaaac attattttga cttctagtcg cagacgtagt tgttctaaca
tgaattggag gtatacctgt cgaacaccca tttattatta ttggacaaat cgcctccctc
ctgtacttct ctctgtttct tttcctcatt ccaaccgcag cattaatcga aaa
>Poeciliidae_Poecilia_petenensis_1_1
cactagtaga cctccccgca cccgtcaaca tctccgcctg atgaaatttt ggctctctat
taggactatg ccttatcgcc caaatcctga ccggcttatt tctagcaata cactacacct
ctgacatctc tatagcattc tcatctgtag cccacatttg tcgagacgtc aactacggat
gacttatccg caatatgcat gctaacggag cctccctatt ctttatctgc atctacctac
atattggacg aggcctatac tatggttcct acttatacaa agaaacatga aacattggcg
ttattctcct actacttgtt ataataactg cttttgtagg gtacgttctc ccatgaggac
aaatatcctt ctgaggcgcc actgtaatta ccaacctcct ctctgccgta ccttacgtag
gcgacactct cgtccaatga atctgaggag gattctcagt tgacaacgcc accctaaccc
gtttcttcgc tttccacttc ctactacctt tcatcgttgc tgccgcaact ttagtccacc
ttattttcct ccatgaaacc ggttcaaaca accccattgg attaaactct gacgccgata
aaatctcctt ccacccctac ttctcataca aagacctctt aggatttatc ttgttactta
ctacactaat tgcc-ctagc cctattctca cccaaccttc ttggagaccc agaaaacttc
acccctgcaa acccacttgt tacaccccca catattaaac cagaatgata tttccttttc
gcctacgcca tccttcgttc cattccaaat aaattgggag gagtccttgc cctattagct
tcaattctag ttttaatagt aattcccttc ctccacacct ccaaacaacg aagccttact
ttccgtccca tcacccaaat gctattctga cttctagtcg cagacgtaat catcttaaca
tgaattggag gaatacccgt cgaacaccca ttcattatca ttggccaaat cgcctctttc
ttatacttct tcctattcct tttcctcatc ccaaccgcag cattaattga aaa
>Poeciliidae_Poecilia_reticulata_1_1
nnnnnnnnnn nnnnnnnnnn nnnnnnnnnn nnnnnnnnnn nnnnnnnnnn gggtctctcc
taggattatg cctagttgcc caaatcttaa ccggtttatt tttagcaata cactatacct
ctgatatttc tttagcattc tcatccgtag cccacatttg tcgagatgta aattatggat
gacttattcg caacatacac gctaatggag cctccctgtt tttcatttgc ctctacctac
atattggacg aggattatac tatggatcct acctgttcaa agaaacatga aacattggtg
taatcctatt tcttctagtt ataataactg ctttcgtagg atatgtactc ccatgaggac
aaatatcctt ctgaggtgca actgtaatta ccaatctact atctgctgta ccctatatag
gcgatgccct cgtccaatga atctgagggg gattttcagt agacaacgca accttaaccc
gcttcttcgc cttccacttt ctactacctt ttattgttgc agccgcaaca ttagttcacc
taatttttct ccacgaaacc ggatccaata acccaatcgg attaaactcc gatgccgaca
aaatttcatt ccacccctat ttctcataca aagaccttct aggcttcatt ttaatactca
ctgcactaat tacc-ctagc ccttttttct cctaacctat taggagatcc tgaaaacttc
actcctgcaa atccactcgt tacaccccca cacattaagc cagaatgata tttcttattt
gcctacgcta tccttcgttc tattccaaac aaattagggg gagtccttgc cttactagcc
tccatcttaa tcctaatagt tgttccctta ttacacacct ccaaacaacg aagccttact
ttccgcccta ttacccaaat actattttga cttctagtcg cagacgtaat cattctaaca
tgaattggag gcatacctgt cgaacaccca ttcattatta ttggnnnnnn nnnnnnnnnn
nnnnnnnnnn nnnnnnnnnn nnnnnnnnnn nnnnnnnnnn nnnnnnnnnn nnn
>Poeciliidae_Poecilia_sarrafae_1_1
cactagtaga tcttccagca cccgtcaata tttcagcctg atgaaatttt ggttctctcc
taggactatg cctaattgcc caaatcctaa ccggtctatt cttagcaata cactacacct
ctgatatctc catggcattc tcatcagtag ctcacatttg tcgagacgta aattacggat
gactcatccg taacatacac gctaacggag cttccctgtt cttcatctgc atttatttac
acatcggacg aggactatac tacggctcct acctgtttaa agaaacatga aacattggtg
ttatcctctt cctcttagtt ataataaccg ccttcgtagg atacgtcctc ccatgaggac
aaatatcttt ctgaggtgct actgtaatta ccaacctact atctgctgta ccctacgtag
gtgataccct cgtacaatga atttggggtg gattttcagt agacaacgcc accctaaccc
gattttttgc cttccacttt ctactcccat ttatcattgc agctgcaacc ttagtgcacc
tcatcttcct tcacgagacc ggctcaaaca accccattgg tctaaattcc gatgctgaca
aaatctcatt tcacccctac ttctcatata aagatcttct aggctttatt ttattaatta
ccacactaat tacc-ttagc acttttttcc cccaatctcc ttggggatcc agaaaacttc
actcccgcaa accctctcgt cacacccccc cacattaaac ctgaatgata cttcttattt
gcttacgcca tcctccgctc catcccaaac aaattagggg gagtcctagc cttgctagct
tccattttaa tcctaatggt agtcccccta ctgcacacat ctaagcaacg gagcctaact
tttcgccctc taactcaatc actattttgg cttctagtag cagacgtgat tattttaaca
tgaattggag gcatacccgt agaacaccca tttattatta ttggccaaat cgcctccctt
ctctacttct ccttattcct gctcctcatt ccaatcgcag ctttaataga aaa
>Poeciliidae_Poecilia_velifera_1_1
cactagtaga cctccccgcc cccgtcaaca tctccgcctg atgaaacttt ggctccctac
taggactatg cctaatcgcc caaatcctaa ccggcttatt tttagcaata cactacacct
ctgacatttc catagcattc tcatctgtag cccatatttg tcgagatgtt aactacggat
gactcatccg caatatgcat gccaatggag cctccctatt ctttatctgc atctacttac
atattggacg aggcctatac tacggttcct acttatacaa agaaacatga aacattggcg
ttattctcct actacttgtt ataataactg cttttgtagg atatgttctc ccatgaggac
aaatatcctt ctgaggcgcc actgtaatta ccaatctcct ctctgctgta ccttacgtag
gcgacactct tgtccaatga atctgagggg gattttcagt tgacaacgct accctaaccc
gtttcttcgc tttccacttc ctactaccct tcatcgttgc cgctgcaacc ttggtccacc
ttattttcct ccatgaaacc ggttcaaaca accccattgg tttaaactct gacgccgata
aaatttcctt ccacccctac ttctcataca aagacctctt aggatttatt cttctactta
ctgcactaat tgcc-ctggc cctattttca cccaaccttc ttggagaccc agaaaacttc
acccctgcaa acccgcttgt tactccccca catatcaaac cagaatgata tttccttttc
gcctatgcca tccttcgttc tatcccaaac aaattaggag gagtccttgc cctattagct
tcaattctag ttctaatagt aatnnnnnnn nnnnnnnnnn nnnnnnnnnn nnnnnnnnnn
nnnnnnnnnn nnnnnnnnnn nnnnnnnnnn nnnnnnnnnn nnnnnnnnnn nnnnnnnnnn
nnnnnnnnnn nnnnnnnnnn nnnnnnnnnn nnnnnnnnnn nnnnnnnnnn nnnnnnnnnn
nnnnnnnnnn nnnnnnnnnn nnnnnnnnnn nnnnnnnnnn nnnnnnnnnn nnn
>Poeciliidae_Poecilia_vittata_1_1
cactagtaga cctccccgca ccagtcaaca tttctgcctg atgaaacttc ggttccctct
taggcctatg cctcattacc caaatcctaa ccggtttatt cctagctata cactacactt
ccgacatctc catagcattc tcatccgtgg ctcacatctg ccgagacgtt aactacggat
gactaatccg caatatacat gccaacggag cctccttatt tttcatctgt atttacctac
acatcggacg aggcctatat tacggctcct acctgtacaa agaaacatga aacattggcg
ttatcctcct tctactcgtc ataataactg ctttcgtagg atatgtactc ccatggggac
aaatatcttt ctgaggggcc accgtaatta ccaacctcct atccgccgta ccttacgtag
gaaataccct tgtccaatga atctgaggcg gattttcagt tgacaacgcc accctaaccc
gcttcttcgc cttccacttc ctcttaccat tcatcgttgc cgctgcaacc ctagttcacc
ttattttcct acacgaaacc ggttccaaca accccatcgg gttaaactcc gatgccgata
aaatttcctt ccacccttac ttctcataca aagaccttct aggctttatt ttattactta
ccgtgttaat cgcc-ctggc cctattctca cccaaccttc tcggagaccc agaaaacttc
acccccgcaa accctctagt tactccccca catatcgaac ccgaatgata tttcctcttc
gcatacgcta tccttcgttc tattccaaac aaactaggag gtgtcctcgc catactggct
tcaatcctag ttttaatagt catccccttc ctccacacct ccaagcaaca aagccttgct
tttcgccccc tcacccaact actattttga ctcctagtcg cagacgtaat tatcttagca
tgaatcggag gcatgcctgt cgaacaccca ttcatcatca ttggacaaat cgcctccttc
ctttgcttct tcctatttct cttccttatc ccaaccgcag cattaattga aaa
>Poeciliidae_Poecilia_wingei_1_1
cactagtaga tctaccaaca cccctaaata tttcagcctg atgaaatttt ggatctctcc
taggattatg cctagttgcc caaatcttaa ccggtttatt tttagcaata cactatacct
ctgatatttc tttagcattc tcatccgtag cccacatttg ccgagatgta aattacggat
gactcattcg caacatacac gctaatggag cctccctatt tttcatctgc ctctacctac
atattggacg aggcttatat tacggatcct acctgttcaa agagacatga aacattggtg
taatcctatt tcttctagtt ataataactg ctttcgtagg atatgtactt ccatgaggac
aaatatcctt ctgaggtgcc actgtaatta ccaatctcct atctgctgta ccctacgtag
gcaataccct cgtccaatga atctgagggg gattttcagt agataacgca accttaaccc
gcttcttcgc cttccacttt ctcttgcctt ttattgttgc agccgcaaca ttagttcacc
taatttttct ccacgaaacc ggatccaata acccaatcgg attaaactcc gatgccgaca
aaatttcatt ccacccttat ttctcataca aagaccttct aggcttcatt ttactactca
ctgcactaat tgcc-ctagc cctgttttcc cccaacctac taggagaccc tgaaaacttc
actcctgcaa atccactcgt tacaccccca catattaagc cagaatgata tttcttattt
gcctacgcca tccttcgttc tattccaaac aaattagggg gagtcctcgc cttactagcc
tccatcttaa tcttaatagt tgttccccta ttacacacct ccaaacaacg aagccttacc
ttccgcccta ttacccaaat actattttga cttctagtcg cagacgtaat tattttaaca
tgaattggag gcatacctgt cgaacaccca ttcattatta ttggccaaat cgcatccatc
ctgtacttct ctttattcct cttcctcatc cccaccgcag cattaattga aaa
>Poeciliidae_Poecilia_wingei_2_1
cactagtaga tctaccaaca cccctaaata tttcagcctg atgaaatttt ggatctctcc
taggattatg cctagttgcc caaatcttaa ccggtttatt tttagcaata cactatacct
ctgatatttc tttagcattc tcatccgtag cccacatttg ccgagatgta aattacggat
gactcattcg caacatacac gctaatggag cctccctatt tttcatctgc ctctacctac
atattggacg aggcttatat tacggatcct acctgttcaa agagacatga aacattggtg
taatcctatt tcttctagtt ataataactg ctttcgtagg atatgtactt ccatgaggac
aaatatcctt ctgaggtgcc actgtaatta ccaatctcct atctgctgta ccctacgtag
gcaataccct cgtccaatga atctgagggg gattttcagt agataacgca accttaaccc
gcttcttcgc cttccacttt ctcttgcctt ttattgttgc agccgcaaca ttagttcacc
taatttttct ccacgaaacc ggatccaata acccaatcgg attaaactcc gatgccgaca
aaatttcatt ccacccttat ttctcataca aagaccttct aggcttcatt ttactactca
ctgcactaat tgcc-ctagc cctgttttct cccaacctac taggagaccc tgaaaacttc
actcctgcaa atccactcgt tacannnnnn nnnnnnnnnn nnnnnnnnnn nnnnnnnnnn
nnnnnnnnnn nnnnnnnnnn nnnnnnnnnn nnnnnnnnnn nnnnnnnnnn nnnnnnnnnn
nnnnnnnnnn nnnnnnnnnn nnnnnnnnnn nnnnnnnnnn nnnnnnnnnn nnnnnnnnnn
nnnnnnnnnn nnnnnnnnnn nnnnnnnnnn nnnnnnnnnn nnnnnnnnnn nnnnnnnnnn
nnnnnnnnnn nnnnnnnnnn nnnnnnnnnn nnnnnnnnnn nnnnnnnnnn nnnnnnnnnn
nnnnnnnnnn nnnnnnnnnn nnnnnnnnnn nnnnnnnnnn nnnnnnnnnn nnn
>Prochilodontidae_Prochilodus_argenteus_1_1
nnnnnnnnnn nnnnnnnnnn nnnnnnnnnn nnnnnnnnnn nnnnnnnnnn nnnnnnnnnn
nnnnnnnnnn nnnnnnnnnn nnnnnnctaa caggattatt cctagcaata cactatacct
cagacatctc cactgccttc tcctccgtcg cccacatctg ccgtgatgta aactacggct
gactaatccg aaacatgcac gccaacggag cttccttttt cttcatttgc atttatttac
acattggccg aggattatac tacggctcct acctttataa agaaacatga aacatcggcg
tagtcctatt actactagtc atgataactg cattcgtagg ttatgtatta ccatgaggac
aaatatcatt ctgaggcgct accgtaatta caaacctgct ctccgccgta ccctacgttg
gagatgccct ggtacaatga atctgaggcg gcttctccgt agacaacgca accctaacac
gattctttgc cttccacttt ctactacctt tcgtagtcgt cgctgcaaca gccctccacg
ccctcttcct gcacgaaaca gggtcaaaca accccgttgg actaaactct gacgcagaca
aaatcccatt ccacccatac ttctcctaca aagacctact tggcttcata gtactactgg
cagctcttac atca-ctagc ccttttctct ccaaatctcc taggggaccc tgataacttc
actccagcca accctctcgt cacacccaca catattaaac cagaatgata cttcctattc
gcctacgcta tcctacgatc aattcctaac aaactaggcg gagtactagc ccttctcttc
tcaatcctag ttcttctact agtcccccta ctacacacct ctaaacaaca agggcttaca
tttcgcccaa tcactcaatt cctattttga gcactagtag cagacgtaat aatcctaacc
tgaatcggag gaatgccagt agaacacccc ttcatcatta ttggtcaaat cgcctcagtc
ctttacttca cactactcct aattcttaat cctctagccg gatgactaga aaa
>Prochilodontidae_Prochilodus_brevis_1_1
nnnnnnnnnn nnnnnnnnnn nnnnnnnnnn nnnnnnnnnn nnnnnnnnnn nnnnnnnnnn
nnnnnnnnnn nnnnnnnnnn nnnnnnctaa caggattatt cctagcaata cactatacct
cagacatctc cactgccttc tcctctgtag cccacatctg ccgggatgta aactacggct
gactaatccg aaatatacac gccaacggag cttccttttt cttcatttgc atttatttac
acattggccg aggcttatac tacggctcct acctttacaa agaaacatga aacatcggcg
tagtcctatt actactagtt atgataactg cattcgtagg ttatgtacta ccatgaggac
aaatatcatt ctgaggcgct accgtaatta caaacctgct ctccgccgta ccctacgttg
gagatgccct agtacaatga atctgagggg gcttctccgt agacaacgca accctaacac
gattctttgc cttccacttt ctactacctt tcgtagtcgt cgctgcaaca gccctccacg
ccctcttcct gcacgaaaca gggtcaaaca accccgtcgg actaaactct gacgcagata
aaatcccatt ccacccatac ttctcctaca aagacctact tggcttcata gtactactgg
cagctcttac agca-ctagc ccttttctcc ccaaatctcc taggagaccc tgataacttc
actccagcca accccctcgt tacacccaca catattaaac cagaatgata cttcctattc
gcctacgcca ttctacggtc aattcctaac aaattaggtg gagtactagc cctcctcttc
tcaattctag ttcttctact agtccctcta ctacacacct ctaaacaaca aggacttaca
ttccgtccaa tcacccaatt cctattttga gcactagtag cagacgtaat aatcctaacc
tgaatcggag gaatgccagt agaacacccc ttcatcatta tcggccaaat cgcctcagtc
ctttacttca cgctactcct aattcttaac cctctagctg gatgactaga aaa
>Prochilodontidae_Prochilodus_costatus_1_1
nnnnnnnnnn nnnnnnnnnn nnnnnnnnnn nnnnnnnnnn nnnnnnnnnn nnnnnnnnnn
nnnnnnnnnn nnnnnnnnnn nnnnnnctaa caggattatt tctagcaata cactacacct
cagaaatctc cactgccttc tcctctgtag cccacatctg ccgtgatgta aactacggct
gactaatccg aaatatgcac gccaacggag cttccttttt cttcatttgc atttatttac
acattggccg aggcttatac tacggctcct acctttataa agaaacatga aacatcggcg
tagtcctact actactagtt atgataactg cattcgtagg ttatgtacta ccatgaggac
aaatatcatt ctgaggcgct accgtaatta caaacctgct ctccgccgta ccctacgttg
gagatgccct agtacaatga atctgagggg gcttctccgt agacaatgca accctaacac
gattctttgc cttccacttt ctactacctt tcgtagtcgt cgctgcaaca gcccttcacg
ccctcttcct gcacgaaaca gggtcaaaca accccgtcgg actaaactct gacgcagaca
aaatcccatt ccacccatac ttctcctaca aagacctact tggcttcata gtactactgg
cagctcttac agca-ctagc ccttttctcc ccaaatctcc taggagaccc tgataacttc
actccagcca accccctcgt tacacccaca cacattaaac cagaatgata cttcctattc
gcctacgcta ttctacgatc aattcctaac aaactaggcg gagtactagc cctcctcttc
tcaatcctag ttcttctact agtccctcta ctacacacct ctaaacaaca aggacttaca
ttccgcccaa tcacccaatt cctattttga gcactagtag cagacgtaat aatcctaacc
tgaatcggag gaatgccagt agaacacccc ttcatcatca tcggccaaat tgcctcagtc
ctttacttca cgctactcct aatccttaat cctctagccg gatgactaga aaa
>Prochilodontidae_Prochilodus_lacustris_1_1
nnnnnnnnnn nnnnnnnnnn nnnnnnnnnn nnnnnnnnnn nnnnnnnnnn nnnnnnnnnn
nnnnnnnnnn nnnnnnnnnn nnnnnnctaa caggattatt cctagcaata cactatacct
cagacatctc cactgccttc tcctctgtag cccacatctg ccgggatgta aactacggct
gactaatccg aaatatacac gccaacggag cttccttttt cttcatttgc atttatttac
acattggccg aggcttatac tacggctcct acctttacaa agaaacatga aacatcggcg
tagtcctatt actactagtt atgataactg cattcgtagg ttatgtacta ccatgaggac
aaatatcatt ctgaggcgct accgtaatta caaacctgct ctccgccgta ccctacgttg
gagatgccct agtacaatga atctgagggg gcttctccgt agacaacgca accctaacac
gattctttgc cttccacttt ctactacctt tcgtagtcgt cgctgcaaca gccctccacg
ccctcttcct gcacgaaaca gggtcaaaca accccgtcgg actaaactct gacgcagata
aaatcccatt ccacccatac ttctcctaca aagacctact tggcttcata gtactactgg
cagctcttac agca-ctagc ccttttctcc ccaaatctcc taggagaccc tgataacttc
actccagcca accccctcgt tacacccaca catattaaac cagaatgata cttcctattc
gcctacgcca ttctacggtc aattcctaac aaattaggcg gagtactagc cctcctcttc
tcaattctag ttcttctact agtccctcta ctacacacct ctaaacaaca aggacttaca
ttccgtccaa tcacccaatt cctattttga gcactagtag cagacgtaat aatcctaacc
tgaatcggag gaatgccagt agaacacccc ttcatcatta tcggccaaat cgcctcagtc
ctttacttca cgctactcct aattcttaac cctctagctg gatgactaga aaa
>Prochilodontidae_Prochilodus_lacustris_2_1
nnnnnnnnnn nnnnnnnnnn nnnnnnnnnn nnnnnnnnnn nnnnnnnnnn nnnnnnnnnn
nnnnnnnnnn nnnnnnnnnn nnnnnnctaa caggattatt cctagcaata cactatacct
cagacatctc cactgccttc tcctctgtag cccacatctg ccgggatgta aactacggct
gactaatccg aaatatacac gccaacggag cttccttttt cttcatttgc atttatttac
acattggccg aggcttatac tacggctcct acctttacaa agaaacatga aacatcggcg
tagtcctatt actactagtt atgataactg cattcgtagg ttatgtacta ccatgaggac
aaatatcatt ctgaggcgct accgtaatta caaacctgct ctccgccgta ccctacgttg
gagatgccct agtacaatga atctgagggg gcttctccgt agacaacgca accctaacac
gattctttgc cttccacttt ctactacctt tcgtagtcgt cgctgcaaca gccctccacg
ccctcttcct gcacgaaaca gggtcaaaca accccgtcgg actaaactct gacgcagata
aaatcccatt ccacccatac ttctcctaca aagacctact tggcttcata gtactactgg
cagctcttac agca-ctagc ccttttctcc ccaaatctcc taggagaccc tgataacttc
actccagcca accccctcgt tacacccaca catattaaac cagaatgata cttcctattc
gcctacgcca ttctacggtc aattcctaac aaattaggcg gagtactagc cctcctcttc
tcaattctag ttcttctact agtccctcta ctacacacct ctaaacaaca aggacttaca
ttccgtccaa tcacccaatt cctattttga gcactagtag cagacgtaat aatcctaacc
tgaatcggag gaatgccagt agaacacccc ttcatcatta tcggccaaat cgcctcagtc
ctttacttca cgctactcct aattcttaac cctctagctg gatgactaga aaa
>Prochilodontidae_Prochilodus_lineatus_1_1
nnnnaattga cctccccgcc ccttccaaca tttccgcatg atgaaacttc ggctcccttc
tactcctatg tttaatgata caaatcctaa caggattatt tctagcaata cactatacct
cagacatctc cactgccttc tcctctgtag cccacatctg ccgtgatgta aactacggct
gactaatccg aaatatgcac gccaacggag cttccttttt cttcatttgc atttatttac
acattggccg aggcttgtac tacggctcct acctttataa agaaacatga aacatcggcg
tagtcctatt actactagtt atgataactg cattcgtagg ttatgtacta ccatgaggac
aaatatcatt ctgaggcgct accgtaatta caaacctgct ctccgccgta ccctacgttg
gagatgccct agtacaatga atctgagggg gcttctccgt agacaatgca accctaacac
gattctttgc cttccacttt ctactacctt tcgtagtcgt cgctgcaaca gcccttcacg
ccctcttcct gcacgaaaca gggtcaaaca accccgtcgg actaaactct gacgcagaca
aaatcccatt ccacccatac ttctcctaca aagacctact tggcttcata gtactactgg
cagctcttac agca-ctagc ccttttctcc ccgaatctcc taggagaccc tgataacttc
actccagcca accccctcgt tacacnnnnn nnnnnnnnnn nnnnnnnnnn nnnnnnnnnn
nnnnnnnnnn nnnnnnnnnn nnnnnnnnnn nnnnnnnnnn nnnnnnnnnn nnnnnnnnnn
nnnnnnnnnn nnnnnnnnnn nnnnnnnnnn nnnnnnnnnn nnnnnnnnnn nnnnnnnnnn
nnnnnnnnnn nnnnnnnnnn nnnnnnnnnn nnnnnnnnnn nnnnnnnnnn nnnnnnnnnn
nnnnnnnnnn nnnnnnnnnn nnnnnnnnnn nnnnnnnnnn nnnnnnnnnn nnnnnnnnnn
nnnnnnnnnn nnnnnnnnnn nnnnnnnnnn nnnnnnnnnn nnnnnnnnnn nnn
>Prochilodontidae_Prochilodus_lineatus_2_1
nnnnnnnnnn nnnnnnnnnn nnnnnnnnnn nnnnnnnnnn nnnnnnnnnn nnnnnnnnnn
nnnnnnnnnn nnnnnnnnnn nnnnnnctaa caggattatt tctagcaata cactatacct
cagacatctc cactgccttc tcctctgtag cccacatctg ccgtgatgta aactacggct
gactaatccg aaatatgcac gccaacggag cttccttttt cttcatttgc atttatttac
acattggccg aggcttatac tacggctcct acctttataa agaaacatga aacatcggcg
tagtcctatt actactagtt atgataactg cattcgtagg ttatgtacta ccatgaggac
aaatatcatt ctgaggcgct accgtaatta caaacctgct ctccgccgta ccctacgttg
gagatgccct agtacaatga atctgagggg gcttctccgt agacaatgca accctaacac
gattctttgc cttccacttt ctattacctt tcgtagtcgt cgctgcaaca gcccttcacg
ccctcttcct gcacgaaaca gggtcaaaca accccgtcgg actaaactct gacgcagaca
aaatcccatt ccacccatac ttctcctaca aagacctact tggcttcata gtactactgg
cagctcttac agca-ctagc ccttttctcc ccgaatctcc taggagaccc tgataacttc
actccagcca accccctcgt tacacccaca cacattaaac cagaatgata cttcctattc
gcctacgcta ttctacgatc aattcctaac aaactaggcg gagtactagc cctcctcttc
tcaatcctag ttcttctact agtccctcta ctacacacct ctaaacaaca aggacttaca
ttccgcccaa tcacccaatt cctattttga gcactagtag cagacgtaat aatcctaacc
tgaatcggag gaatgccagt agaacacccc ttcatcatta tcggccaaat tgcctcagtc
ctttacttta cgctactcct aatccttaat cctctagccg gatgactaga aaa
>Prochilodontidae_Prochilodus_magdalenae_1_1
nnnnnnnnnn nnnnnnnnnn nnnnnnnnnn nnnnnnnnnn nnnnnnnnnn nnnnnnnnnn
nnnnnnnnnn nnnnnnnnnn nnnnnnctaa caggactatt cctagcaata cactacacct
cagacatctc caccgccttc tcctccgtcg cccacatctg ccgtgatgta aactacggct
gactaatccg aaacatgcac gccaacggag cttccttttt cttcatctgc atctatctgc
acatcggccg aggcttatac tacggctcct atctttataa agaaacatga aacatcggcg
tagtcctcct actgctagtt ataataactg catttgtagg ttacgtacta ccatgaggac
aaatatcatt ctgaggcgct accgtaatta caaacctact ctccgctgtg ccctacgtcg
gagatgcttt agtacaatga atctgaggtg gcttttccgt agacaacgca accctaacac
gattctttgc cttccacttc ctactgcctt tcgcagtcgt cgccgccaca gccctccacg
ccctcttcct acacgaaaca ggatcaaaca accccgtcgg actaaactct gacgcagaca
aaatcccatt ccacccatac ttctcctaca aagacctact cggcttcatg gtactactag
cagctcttac atca-ctagc ccttttctcc ccaaacctcc taggagatcc tgaaaacttc
accccagcca accctctcgt cacacctaca catattaaac cagaatgata cttcctattc
gcctacgcca tcctacgatc aattcccaat aaactaggcg gggtactggc cctcctcttc
tcaattctag tcctcctact agtccctatg ttacacacct ctaaacaaca aggacttaca
ttccgcccaa tcacccaatt cttattttga gcactagtag cagacgtaat aatcctaacc
tgaattggag gaatgccggt agaacacccc ttcattatca tcggccgagt tgcctccgtc
ctttacttcg cgctactcct aattcttaac cctctagccg ggnnnnnnnn nnn
>Prochilodontidae_Prochilodus_magdalenae_2_1
nnnnnnnnnn nnnnnnnnnn nnnnnnnnnn nnnnnnnnnn nnnnnnnnnn nnnnnnnnnn
nnnnnnnnnn nnnnnnnnnn nnnnnnctaa caggactatt cctagcaata cactacacct
cagacatctc caccgccttc tcctccgtcg cccacatctg ccgtgatgta aactacggct
gactaatccg aaacatgcac gccaacggag cttccttttt cttcatctgc atctatctgc
acatcggccg aggcttatac tacggctcct atctttataa agaaacatga aacatcggcg
tagtcctcct actgctagtt ataataactg cattcgtagg ttacgtacta ccatgaggac
aaatatcatt ctgaggcgct accgtaatta caaacctact ctccgctgtg ccctacgtcg
gagatgcttt agtacaatga atctgaggtg gcttttccgt agacaacgca accctaacac
gattctttgc cttccacttc ctactgcctt tcgcagtcgt cgccgccaca gccctccacg
ccctcttcct acacgaaaca ggatcaaaca accccgtcgg gctaaactct gacgcagaca
aaatcccatt ccacccatac ttctcctaca aagacctact cggcttcatg gtactactag
cagctcttac atca-ctagc ccttttctcc ccaaacctcc taggagatcc tgaaaacttc
accccagcca accctctcgt cacacctaca catattaaac cagaatgata cttcctattc
gcctacgcca tcctacgatc aattcccaat aaactaggcg gggtactagc cctcctcttc
tcaattctag tcctcctact agtccctatg ttacacacct ctaaacaaca aggacttaca
ttccgcccaa tcacccaatt cttattttga gcactagtag cagacgtaat aatcctaacc
tgaattggag gaatgccggt agaacacccc ttcattatca tcggccgagt tgcctccgtc
ctttacttcg cgctactcct aattcttaac cctctagccg ggtgactaga aaa
>Prochilodontidae_Prochilodus_mariae_1_1
nnnnnnnnnn nnnnnnnnnn nnnnnnnnnn nnnnnnnnnn nnnnnnnnnn nnnnnnnnnn
nnnnnnnnnn nnnnnnnnnn nnnnnnctaa caggattatt cctagcaata cactatacct
cagacatctc cactgccttc tcctctgtag cccacatctg ccgtgatgta aactacggct
gactaatccg aaacatgcac gccaacggag cttccttttt cttcatttgc atttatttac
acattggccg aggcttatac tacggctcct acctttataa agaaacatga aacatcggcg
tagtcctgtt actactagtt ataataactg cattcgtggg ttatgtatta ccatgaggac
aaatatcatt ctgaggcgct accgtgatca caaacctgct ctccgccgta ccctacgttg
gagatgccct agtacaatga atctgaggtg gcttctccgt agacaacgca accctaacac
gattctttgc cttccacttc ctactacctt tcgtagtcgt cgctgcaaca gccctccacg
ccctcttcct acacgaaaca gggtcaaaca accccgtcgg actaaactct gacgcagaca
aaatcccatt ccacccatac ttctcctaca aagacctact tggcttcata gtactactag
cagctcttac atca-ctagc cctcttctcc ccaaatctcc taggagaccc tgataacttt
actccagcca accctcttgt cacacccaca catatcaaac cagaatgata cttcctattc
gcctacgcca ttctacgatc aattcctaat aaactaggcg gagtactagc ccttctcttc
tcaatcctag ttcttctact agtccctcta ctacatacct ctaaacaaca aggacttaca
ttccgcccaa tcacccaatt cctattttga gcactagtag cagacgtaat aatcctaacc
tgaatcggag gaatgccagt agaacacccc ttcatcatta tcggtcaaat cgcctcagtt
ctttacttta cgctactcct aattcttaac cctctagccg gatgactaga aaa
>Prochilodontidae_Prochilodus_nigricans_1_1
nnnnnnnnnn nnnnnnnnnn nnnnnnnnnn nnnnnnnnnn nnnnnnnnnn nnnnnnnnnn
nnnnnnnnnn nnnnnnnnnn nnnnnnnnnn nnnnnnnnnn nctctcccta cacaatacct
cagacatctc cactgccttc tcctccgtag cccacatctg ccgtgatgta aactacggct
gactaatccg aaatatacac gccaacggag cttccttctt cttcatttgc atttatttac
acattggccg aggcttatac tacggctcct acctttataa agaaacatga aacatcggcg
tagtcctatt actactagtt atgataactg cattcgtagg ttatgtacta ccatgagggc
aaatatcatt ctgaggcgct accgtaatta caaacctgct ctccgctgta ccctacgttg
gagatgccct agtacaatga atctgaggag gcttctccgt agacaacgca accctgacac
gattctttgc cttccacttt ctactacctt tcgtagtcgt cgccgcaaca gccctccacg
ccctcttcct gcacgaaaca gggtcaaaca accccgtcgg actaaactct gacgcagaca
aaatcccatt ccacccatac ttctcctaca aagacctact tggcttcata gtactactgg
cagctcttac agcg-ctagc ccttttctcc ccaaatctcc taggagaccc tgataacttc
actccagcca accccctcgt tacacccaca catattaaac cagaatgata cttcctattc
gcctacgcta ttctacgatc aattcctaac aaactaggtg gagtactagc cctcctcttc
tcaatcctag ttcttctact agtccctcta ctacacacct ctaaacaaca aggacttaca
ttccgcccaa tcactcaatt cctattttga gcactagtag cagacgtaat aatcctaacc
tgaatcgggg gaatgccagt agaacacccc ttcatcatta tcggccaaat cgcctcagtc
ctttacttca tgctactcct aattcttaat cctctagccg gatgactaga aaa
>Prochilodontidae_Prochilodus_nigricans_2_1
nnnnnnnnnn nnnnnnnnnn nnnnnnnnnn nnnnnnnnnn nnnnnnnnnn nnnnnnnnnn
nnnnnnnnnn nnnnnnnnnn nnnatcctaa caggattatt cctagcaata cactacacct
cagacatctc cactgccttc tcctctgtag cccacatctg ccgagatgta aactacggct
gactaatccg aaatatacac gccaacggag cttccttttt cttcatttgc atttatttac
acattggccg aggcttatac tacggctcct acctctacaa agaaacatga aacatcggcg
tagtcctatt actactagtt atgataactg cattcgtagg ttatgtacta ccatgagggc
aaatatcatt ctgaggcgct accgtaatta caaacctgct ctccgccgta ccctacgttg
gagatgccct agtacaatga atctgaggag gcttctccgt agacaacgca accctaacac
gattctttgc cttccacttt ctactacctt tcgtagtcgt cgctgcaaca gccctccacg
ccctcttcct gcacgaaaca gggtcaaaca accccgtcgg gctaaactct gacgcagaca
aaatcccatt ccacccatac ttctcctaca aagacctact tggcttcata gtactactgg
cagctcttac agca-ctagc ccttttctcc ccaaatctcc taggagaccc tgataacttc
actccagcca accccctcgt tacacccaca catattaaac cagaatgata cttcctattc
gcctacgcta ttctacggtc aattcctaac aaattaggcg gagtactagc cctcctcttc
tcaattctag ttcttctact agtccctcta ctacacacct ctaaacaaca aggacttaca
ttccgtccaa tcacccaatt cctattttga gcactagtag cagacgtaat aatcctaacc
tgaatcggag gaatgccagt agaacacccc ttcatcatta tcggccaaat cgcctcagtc
ctttacttca cgctactcct aattcttaat cctctagccg gatgactaga aaa
>Prochilodontidae_Prochilodus_nigricans_3_1
nnnnnnnnnn nnnnnnnnnn nnnnnnnnnn nnnnnnnnnn nnnnnnnnnn nnnnnnnnnn
nnnnnnnnnn nnnnattata caaatcctaa caggattatt cctagcaata cactatacct
cagacatctc cactgccttc tcctccgtag cccacatctg ccgtgatgta aactacggct
gactaatccg aaatatacac gccaacggag cttccttctt cttcatttgt atttatttac
acattggccg aggcttatac tacggctcct acctttataa agaaacatga aacatcggcg
tagtcctatt actactagtt atgataactg cattcgtagg ttatgtacta ccatgagggc
aaatatcatt ctgaggcgct accgtaatta caaacctgct ctccgccgtg ccctacgttg
gagatgccct agtacaatga atctgaggag gcttctccgt agacaacgca accctgacac
gattctttgc cttccacttt ctactacctt tcgtagtcgt cgccgcaaca gccctccacg
ccctcttcct gcacgaaaca gggtcaaaca accccgtcgg actaaactct gacgcagaca
aaatcccatt ccacccatac ttctcctaca aagacctact tggcttcata gttctactgg
cagctcttac agca-ctagc ccttttctcc ccaaatctcc taggagaccc tgataacttc
actccagcca accccctcgt tacacccaca catattaaac cagaatgata cttcctattc
gcctacgcta ttctacgatc aattcctaac aaactaggcg gagtactagc cctcctcttc
tcaatcctag ttcttctact agtccctcta ctacacacct ctaaacaaca aggacttaca
ttccgcccaa tcactcaatt cctattttga gcactagtag cagatgtaat aatcctaacc
tgaatcggag gaatgccagt agaacacccc ttcatcatta tcggccaaat cgcctcagtc
ctttacttca tgctactcct aattcttaat cctctagccg gatgactaga aaa
>Prochilodontidae_Prochilodus_reticulatus_1_1
nnnnnnnnnn nnnnnnnnnn nnnnnnnnnn nnnnnnnnnn nnnnnnnnnn nnnnnnnnnn
nnnnnnnnnn nnnnnnnnnn nnnnnnctaa caggactatt cctagccata cactacacct
cagacatctc caccgccttc tcctccgtcg cccacatctg ccgtgatgta aactacggct
gactaatccg aaacatgcac gccaacggag cttccttttt cttcatctgc atctatctgc
acatcggccg aggcttatac tacggctcct atctttataa agaaacatga aacatcggcg
tagtcctcct actgctagtt ataataactg cattcgtagg ttacgtacta ccatgaggac
aaatatcatt ctgaggcgct accgtaatta caaacctact ctccgctgtg ccctacgtcg
gagatgcttt agtacaatga atctgaggtg gcttttccgt agacaacgca accctaacac
gattctttgc cttccacttc ctactgcctt tcgcagtcgt cgccgccaca gccctccacg
ccctcttcct acacgaaaca ggatcaaaca accccgtcgg gctaaactct gacgcagaca
aaatcccatt ccacccatac ttctcctaca aagacctact cggcttcatg gtactactag
cagctcttac atca-ctagc ccttttctcc ccaaacctcc taggagatcc tgaaaacttc
accccagcca accctctcgt cacacctaca catattaaac cagaatgata cttcctattc
gcctacgcca tcctacgatc aattcccaat aaactaggcg gggtactagc cctcctcttc
tcaattctag tcctcctact agtccctatg ttacacacct ctaaacaaca aggacttaca
ttccgcccaa tcacccaatt cttattttga gcactagtag cagacgtaat aatcctaacc
tgaattggag gaatgccagt agaacacccc ttcattatca tcggccaagt tgcctccgtc
ctttacttcg cgctactcct atttctaaac cctctagccg ggtgactaga aaa
>Prochilodontidae_Prochilodus_reticulatus_2_1
nnnnnnnnnn nnnnnnnnnn nnnnnnnnnn nnnnnnnnnn nnnnnnnnnn nnnnnnnnnn
nnnnnnnnnn nnnnnnnnnn nnnnnnnnnn nnnnnnnnnn nnnnnnnnnn nnnnnnnnnn
nnnnnnnnnn nnnnnnnnnn nnntccgtcg cccacatctg ccgtgatgta aactacggct
gactaatccg aaacatgcac gccaacggag cttccttttt cttcatctgc atctatctgc
acatcggccg aggcttatac tacggctcct atctttataa agaaacatga aacatcggcg
tagtcctcct actgctagtt ataataactg cattcgtagg ttacgtacta ccatgaggac
aaatatcatt ctgaggcgct accgtaatta caaacctact ctccgctgtg ccctacgtcg
gagatgcttt agtacaatga atctgaggtg gcttttccgt agacaacgca accctaacac
gattctttgc cttccacttc ctactgcctt tcgcagtcgt cgccgccaca gccctccacg
ccctcttcct acacgaaaca ggatcaaaca accccgtcgg gctaaactct gacgcagaca
aaatcccatt ccacccatac ttctcctaca aagacctact cggcttcatg gtactactag
cagctcttac atca-ctagc ccttttctcc ccaaacctcc taggagatcc tgaaaacttc
accccagcca accctctcgt cacacctaca catattaaac cagaatgata cttcctattc
gcctacgcca tcctacgatc aattcccaat aaactaggcg gggtactagc cctcctcttc
tcaattctag tcctcctact agtccctatg ttacacacct ctaaacaaca aggacttaca
ttccgcccaa tcacccaatt cttattttga gcactagtag cagacgtaat aatcctaacc
tgaattggag gaatgccagt agaacacccc ttcattatca tcggccaagt tgcctccgtc
ctttacttcg cgctactcct aattctaaac cctctagccg ggtgactaga aaa
>Prochilodontidae_Prochilodus_rubrotaeniatus_1_1
nnnnnnnnnn nnnnnnnnnn nnnnnnnnnn nnnnnnnnnn nnnnnnnnnn nnnnnnnnnn
nnnnnnnnnn nnnnnnnnnn nnnnnnctaa caggattatt cctagcaata cactatacct
cagacatctc cactgccttc tcctccgtag cccacatctg ccgtgatgta aactacggct
gactaatccg aaatatacac gccaacggag cttccttctt cttcatttgc atttatttac
acattggccg aggcttatac tacggctcct acctttataa agaaacatga aacatcggcg
tagtcctatt actactagtt atgataactg cattcgtagg ttatgtacta ccatgagggc
aaatatcatt ctgaggcgct accgtaatta caaacctgct ctccgccgta ccctacgttg
gagatgccct agtacaatga atctgaggag gcttctccgt agacaacgca accctgacac
gattctttgc cttccacttt ctactacctt tcgtagtcgt cgccgcaaca gccctccacg
ccctcttcct gcacgaaaca gggtcaaaca accccgtcgg actaaactct gacgcagaca
aaatcccatt ccacccatac ttctcctaca aagacctact tggcttcata gtactactgg
cagctcttac agca-ctagc ccttttctcc ccaaatctcc taggagaccc tgataacttc
actccagcca accccctcgt tacacccaca catattaaac cagaatgata cttcctattc
gcctacgcta ttctacgatc aattcctaac aaactaggtg gagtactagc cctcctcttc
tcaatcctag ttcttctact agtcccccta ctacacacct ctaaacaaca aggacttaca
ttccgcccaa tcactcaatt cctattttga gcactagtag cagacgtaat aatcctaacc
tgaatcggag gaatgccagt agaacacccc ttcatcatta tcggccaaat cgcctcagtc
ctttacttca tgctactcct aattcttaat cctctagccg gatgactaga aaa
>Prochilodontidae_Semaprochilodus_insignis_1_1
nnnnnnnnnn nnnnnnnnnn nnnnnnnnnn nnnnnnnnnn nnnnnnnnnn nnnnnnnnnn
nnnnnnnnnn nnnnnnnnnn nnnnnnctaa caggactatt cctagcaata cactatacct
cagacatctc tactgccttc tcctccgttg cccatatctg ccgtgacgtc aactatggct
gactaatccg aaatatgcat gctaatggag cttccttctt cttcatttgc atttatctcc
acatcggccg gggcctatat tacggctcct acctttataa agaaacctga aacattggcg
tagtcctgct actactagtt ataataacag cattcgtagg ctatgtactc ccatgaggac
aaatatcttt ctgaggagct actgtaatca cgaatctcct ctctgccgta ccatatgtcg
gagatgccct agtgcaatga atttgaggcg gcttttccgt agacaacgca acactaacac
gattcttcgc cttccacttc ctactaccct tcgtagtcgt tgcagccaca gctcttcacg
ccctcttcct gcacgaaaca gggtcaaaca accctgtcgg gttgaattct gacgcagaca
aaattccatt ccacccatat ttctcttaca aagacctact cggctttata gtactactag
cagctcttac ctca-ctagc ccttttctcc cccaacctct taggagaccc cgacaacttc
accccagcta atcccctcgt cacaccaaca cacatcaaac cagaatgata cttcctattc
gcctacgcta ttctccgatc catccctaac aaactaggtg gagtattagc ccttctattc
tcaatcctcg tcctactact agttcccctc ctacatacct ctaaacagca aggacttaca
ttccgcccaa tcactcagtt cctattttga gcgctagtag cagacgtgat aattctgaca
tgaattggag gaatgccagt agaacaccca tttattatta ttggccaaat cgcctctgtc
ctctacttcg cactacttct aatttttaat cccctagccg gatgactgga aaa
>Prochilodontidae_Semaprochilodus_kneri_1_1
nnnnnnnnnn nnnnnnnnnn nnnnnnnnnn nnnnnnnnnn nnnnnnnnnn nnnnnnnnnn
nnnnnnnnnn nnnnnnnnnn nnnnnnctaa caggactatt cctagcaata cactatacct
cagacatctc tactgccttc tcctccgttg cccatatctg ccgtgacgtc aactacggct
gactaatccg aaatatgcat gctaatggag cttccttctt cttcatttgc atttatctcc
acatcggccg aggcctatat tacggctcct acctttataa agaaacctga aacattggcg
tagtcctact gctactagtt ataataacag cattcgtagg ctatgtactc ccatgaggac
aaatatcttt ctgaggagct actgtaatca cgaatctcct ctctgccgta ccatacgtcg
gagatgctct agtgcaatga atttgaggcg gcttttccgt agacaacgca acactaacac
gattcttcgc cttccacttc ctactaccct tcgtagtcgt tgcagccaca gctcttcacg
ccctcttcct gcacgaaaca gggtcaaaca accctgtcgg attaaattct gacgcagaca
aaattccatt ccacccatat ttctcttata aagacctact cggctttata gtactactag
cagctcttac ctca-ctagc ccttttctcc cccaacctct taggagaccc cgacaacttc
accccagcta atcccctagt cacaccaaca cacatcaaac cagaatgata cttcctattc
gcctacgcta ttctccgatc catccctaac aaactaggtg gagtattagc ccttctattc
tcaatcctcg tcctactact agttcccctc ctacatacct ctaaacagca aggacttaca
ttccgcccaa tcactcagtt cctattttga gcgctagtag cagacgtgat aattctgaca
tgaattggag gaataccagt agaacaccca tttattatta ttggccaaat cgcctctgtc
ctctacttcg cactacttct aatttttaat cccctagccg gatgactgga aaa
>Rivulidae_Austrolebias_affinis_1_1
ctttagttga cctccctacc ccccccaata tttcatcatg atgaaatatg ggctctttat
taggactatg cttagctact caagtcttaa ccgggctttt tttagcaata cattatacac
ctgacaccac aatagcattc tcttctgtcg ctcacatttg tcgtgatgtt aattacggtt
gactcattcg aaatattcat gcaaacgggg cctccttttt ctttctttgt ctttatgctc
acattactcg aggcctttac tatggctctt acttatacaa aataacatga aacactggtg
tagtaatttt gctccttgta ataatgaccg cttttgttgg ttatgttctt ccttgaggtc
aaatgtcttt ttgaggtgcc acagtgatta cgaatctcct ttccgctatc ccctttctag
gagaaaccct cgtgcaatga atttgaggcg ggttttcagt agacaatgca actcttaccc
gattttttgc attccatttc ctacttccct ttgtagtaac agctatagtt ctcgtacact
taattttcct tcatgaaatg ggctccaaca acccagcagg cctaaattca aacacagata
aaatttcctt tcatccctac ttttcgtata aagacctttt tggttttgca ctattttttc
ttctgcttat atat-cttgt cnnnnnnnnn nnnnnnnnnn nnnnnnnnnn nnnnnnnnnn
nnnnnnnnnn nnnnnnnnnn nnnnnnnnnn nnnnnnnnnn nnnnnnnnnn nnnnnnnnnn
nnnnnnnnnn nnnnnnnnnn nnnnnnnnnn nnnnnnnnnn nnnnnnnnnn nnnnnnnnnn
nnnnnnnnnn nnnnnnnnnn nnnnnnnnnn nnnnnnnnnn nnnnnnnnnn nnnnnnnnnn
nnnnnnnnnn nnnnnnnnnn nnnnnnnnnn nnnnnnnnnn nnnnnnnnnn nnnnnnnnnn
nnnnnnnnnn nnnnnnnnnn nnnnnnnnnn nnnnnnnnnn nnnnnnnnnn nnnnnnnnnn
nnnnnnnnnn nnnnnnnnnn nnnnnnnnnn nnnnnnnnnn nnnnnnnnnn nnn
>Rivulidae_Austrolebias_arachan_1_1
ctttagtaga ccttcctact cctcctaata tctcgttatg atgaaacttt ggctctttat
taggcctctg cttagtaaca caaatcttga ctgggctttt tttagcaata cattataccc
ctgacaccac aatagctttt tcttctgtag cccatatttg tcgcgatgta aactacggat
gacttatccg caatattcat gcaaatggtg cttctttctt ttttatctgt ctatatgctc
atattactcg aggcctttac tacggttctt acatatataa agaaacatga aatacagggg
tcgttatttt acttctcgta atgataactg cttttgtagg ctacgttctt ccttgagggc
agatatcttt ttggggggca acagttatta ctaatcttct ttccgcaatt ccttttttag
gagaaactct tgtacaatga atttgagggg gtttctcagt agatagtgca accctaaccc
gattttttgc ctttcatttc ttattcccct ttgtggttac agctatagtt ataattcacc
taatttttct tcatgagacg ggctccaata acccagtagg cctaaattca aatgcggata
aaatttcatt ccacccttac ttctcatata aagagttatt tggttttata ctannnnnnn
nnnnnnnnnn nnnnnnnnnn nnnnnnnnnn nnnnnnnnnn nnnnnnnnnn nnnnnnnnnn
nnnnnnnnnn nnnnnnnnnn nnnnnnnnnn nnnnnnnnnn nnnnnnnnnn nnnnnnnnnn
nnnnnnnnnn nnnnnnnnnn nnnnnnnnnn nnnnnnnnnn nnnnnnnnnn nnnnnnnnnn
nnnnnnnnnn nnnnnnnnnn nnnnnnnnnn nnnnnnnnnn nnnnnnnnnn nnnnnnnnnn
nnnnnnnnnn nnnnnnnnnn nnnnnnnnnn nnnnnnnnnn nnnnnnnnnn nnnnnnnnnn
nnnnnnnnnn nnnnnnnnnn nnnnnnnnnn nnnnnnnnnn nnnnnnnnnn nnnnnnnnnn
nnnnnnnnnn nnnnnnnnnn nnnnnnnnnn nnnnnnnnnn nnnnnnnnnn nnn
>Rivulidae_Austrolebias_cheradophilus_1_1
ctttagtaga ccttcccacc cctccaaaca tttcatcgtg atgaaacttt ggttctttac
ttggcctctg tctagcaaca cagatcttaa ccgggctttt tttagcaatg cactataccc
ctgacacttc aatagctttt tcctccgtag cccacatttg tcgcgatgtc aactacgggt
gactcattcg taatattcat gcaaacggag cttccctttt cttcatctgt ctctatgcac
acattacccg aggcctttac tatggctctt acttatataa agagacctga aatacaggcg
tcgtaatttt acttttagta ataataacag ccttcgtagg ctacgttctt ccctgaggcc
aaatgtcctt ttgaggtgca acagttatta ctaaccttct ttccgcaatt ccttttttag
gcgaaaccct tgtgcaatga atttggggtg gcttttcagt agacaacgca accttaaccc
gattttttgc atttcatttc ttgctgccct ttgtggtagc agctatggtt ataattcact
taattttcct tcatgagtcc ggctctaata acccagcagg tttaaattca agcacagata
aaatctcttt ccacccttac ttcacatata aagacctttt tggttttatt ttgttttttc
ttaacaaccc aacg-tttga agtttttttt ctttttcctt tnnnnnnnnn nnnnnnnnnn
nnnnnnnnnn nnnnnnnnnn nnnnnnnnnn nnnnnnnnnn nnnnnnnnnn nnnnnnnnnn
nnnnnnnnnn nnnnnnnnnn nnnnnnnnnn nnnnnnnnnn nnnnnnnnnn nnnnnnnnnn
nnnnnnnnnn nnnnnnnnnn nnnnnnnnnn nnnnnnnnnn nnnnnnnnnn nnnnnnnnnn
nnnnnnnnnn nnnnnnnnnn nnnnnnnnnn nnnnnnnnnn nnnnnnnnnn nnnnnnnnnn
nnnnnnnnnn nnnnnnnnnn nnnnnnnnnn nnnnnnnnnn nnnnnnnnnn nnnnnnnnnn
nnnnnnnnnn nnnnnnnnnn nnnnnnnnnn nnnnnnnnnn nnnnnnnnnn nnn
>Rivulidae_Austrolebias_cinereus_1_1
nnnnnnnnnn nnnnnnnnnn nnnnnnnnnn nnnnnnnnnn nnnnnnnnnn nnnnnnnnnn
nnngcctctg tttagcaacg caaatcttaa ctggactttt tttagccata cactatactc
ctgacaccac tatagctttt tcttctgtag ctcatatttg tcgtgatgta aattacggtt
ggctcattcg tagtattcat gcaaatgggg cttctctttt tttcatttgc ctttatgctc
atattacccg aggcctttac tacggctctt acttatataa agaaacatga aataccgggg
ttataatctt gctcctagta atgataactg cttttgtagg ctacgttctt ccttgaggac
agatgtcctt ttggggggca acagttatta ctaaccttct ttctgcaatc ccttatttag
gagaaaccct tgttcaatga atctgggggg gcttttcagt agataatgcg actttaaccc
gattctttgc atttcacttt ttgcttccct ttgnnnnnnn nnnnnnnnnn nnnnnnnnnn
nnnnnnnnnn nnnnnnnnnn nnnnnnnnnn nnnnnnnnnn nnnnnnnnnn nnnnnnnnnn
nnnnnnnnnn nnnnnnnnnn nnnnnnnnnn nnnnnnnnnn nnnnnnnnnn nnnnnnnnnn
nnnnnnnnnn nnnnnnnnnn nnnnnnnnnn nnnnnnnnnn nnnnnnnnnn nnnnnnnnnn
nnnnnnnnnn nnnnnnnnnn nnnnnnnnnn nnnnnnnnnn nnnnnnnnnn nnnnnnnnnn
nnnnnnnnnn nnnnnnnnnn nnnnnnnnnn nnnnnnnnnn nnnnnnnnnn nnnnnnnnnn
nnnnnnnnnn nnnnnnnnnn nnnnnnnnnn nnnnnnnnnn nnnnnnnnnn nnnnnnnnnn
nnnnnnnnnn nnnnnnnnnn nnnnnnnnnn nnnnnnnnnn nnnnnnnnnn nnnnnnnnnn
nnnnnnnnnn nnnnnnnnnn nnnnnnnnnn nnnnnnnnnn nnnnnnnnnn nnnnnnnnnn
nnnnnnnnnn nnnnnnnnnn nnnnnnnnnn nnnnnnnnnn nnnnnnnnnn nnn
>Rivulidae_Austrolebias_cinereus_2_1
ctttagtaga ccttcctacc cctcctaaca tctcctcatg atggaatttt ggctctctac
taggcctctg tctagcaacc cagatcttaa ctgggctttt tttagccata cactacaccc
ctgacaccat aatagctttc tcttctgtgg ctcacatttg tcgcgatgta aattacggtt
gacttattcg taatattcat gcaaatgggg cttctctctt ttttatttgc ctttatgctc
acatcacccg aggcctttac tatggctcct acctgtacaa agaaacatga aacacggggg
tattaatttt acttctagta ataataactg cttttgtagg ctacgttctt ccctgagggc
aaatgtcttt ctgaggcgca acagttatta ctaatcttct ctccgcaatt ccttttttag
gggaagctct tgtacagtga atttggggcg gcttttcggt agacaatgca accctaaccc
gattttttgc atttcatttc ttatttcctt ttgtagtagc agctatagtc atagttcacc
taattttcct ccatgaaact ggttcaaata acccagcagg cctaaattca aacacagaca
aaatttcctt ccacccttat tttacttata aagacctttt tggtttcatg ctattttttc
tgctcctcac aatg-tttgc tcttttttac ccaaatnnnn nnnnnnnnnn nnnnnnnnnn
nnnnnnnnnn nnnnnnnnnn nnnnnnnnnn nnnnnnnnnn nnnnnnnnnn nnnnnnnnnn
nnnnnnnnnn nnnnnnnnnn nnnnnnnnnn nnnnnnnnnn nnnnnnnnnn nnnnnnnnnn
nnnnnnnnnn nnnnnnnnnn nnnnnnnnnn nnnnnnnnnn nnnnnnnnnn nnnnnnnnnn
nnnnnnnnnn nnnnnnnnnn nnnnnnnnnn nnnnnnnnnn nnnnnnnnnn nnnnnnnnnn
nnnnnnnnnn nnnnnnnnnn nnnnnnnnnn nnnnnnnnnn nnnnnnnnnn nnnnnnnnnn
nnnnnnnnnn nnnnnnnnnn nnnnnnnnnn nnnnnnnnnn nnnnnnnnnn nnn
>Rivulidae_Austrolebias_elongatus_1_1
nnnnnnnnnn nnnnnnnnnn nnnnnnnnnn nnnnnnnnnn nnnnnnnnnn nnnnnnnnnn
nnnnnnnnng tctggcaaca cagatcttaa ccgggctttt tttagcaatg cactataccc
ctgacacttc aatagctttt tcctccgtag cccatatttg tcgcgatgtc aactatggat
gactcattcg taatattcat gcaaacggag cttctctttt cttcatctgt ctttatgcac
atattacccg aggcctttac tatggctctt acctgtataa ggagacctga aatacaggtg
tcgtgatctt acttttagta ataataacag ccttcgtagg ctacgttctt ccctgaggcc
aaatgtcctt ttggggagca acagttatta ctaaccttct ttccgcaatt ccttttttag
gcgaaaccct tgttcaatga atctgaggcg gcttttcagt agacaacgca accttaaccc
ggtttttcgc atttcatttc ttactgccct tnnnnnnnnn nnnnnnnnnn nnnnnnnnnn
nnnnnnnnnn nnnnnnnnnn nnnnnnnnnn nnnnnnnnnn nnnnnnnnnn nnnnnnnnnn
nnnnnnnnnn nnnnnnnnnn nnnnnnnnnn nnnnnnnnnn nnnnnnnnnn nnnnnnnnnn
nnnnnnnnnn nnnnnnnnnn nnnnnnnnnn nnnnnnnnnn nnnnnnnnnn nnnnnnnnnn
nnnnnnnnnn nnnnnnnnnn nnnnnnnnnn nnnnnnnnnn nnnnnnnnnn nnnnnnnnnn
nnnnnnnnnn nnnnnnnnnn nnnnnnnnnn nnnnnnnnnn nnnnnnnnnn nnnnnnnnnn
nnnnnnnnnn nnnnnnnnnn nnnnnnnnnn nnnnnnnnnn nnnnnnnnnn nnnnnnnnnn
nnnnnnnnnn nnnnnnnnnn nnnnnnnnnn nnnnnnnnnn nnnnnnnnnn nnnnnnnnnn
nnnnnnnnnn nnnnnnnnnn nnnnnnnnnn nnnnnnnnnn nnnnnnnnnn nnnnnnnnnn
nnnnnnnnnn nnnnnnnnnn nnnnnnnnnn nnnnnnnnnn nnnnnnnnnn nnn
>Rivulidae_Austrolebias_juanlangi_1_1
nnnnnnnnnn nnnnnnnnnn nnnnnnaata tttcatcatg atgaaatatg ggctctttat
taggactatg cttagctact caagtcttaa ccgggctttt tttagcaata cattatacac
ctgacaccac aatagcattc tcttctgtcg ctcacatttg tcgtgatgtt aattacggtt
gactcattcg aaatattcat gcaaacgggg cctccttttt ctttctttgt ctttatgctc
acattactcg aggcctttac tatggctctt acttatacaa aataacatga aacactggtg
tagtaatttt actccttgta ataatgaccg cttttgttgg ttatgttctt ccttgaggtc
aaatgtcttt ttgaggtgcc acagtgatta cgaatctcct ttccgctatc ccctttctag
gagaaaccct cgtgcaatga atttgaggcg ggttttcagt agacaatgca actcttaccc
gattttttgc attccatttc ctacttccct ttgtagtaac agctatagtt ctcgtacact
taattttcct tcatgaaatg ggctccaaca acccagcagg cctaaattca aacacagata
aaatttcctt tcatccctac ttttcgtata aagacctttt tggttttgca ctattttttc
ttctgcttat atat-cttgt cttattttat ccaaatattc tnnnnnnnnn nnnnnnnnnn
nnnnnnnnnn nnnnnnnnnn nnnnnnnnnn nnnnnnnnnn nnnnnnnnnn nnnnnnnnnn
nnnnnnnnnn nnnnnnnnnn nnnnnnnnnn nnnnnnnnnn nnnnnnnnnn nnnnnnnnnn
nnnnnnnnnn nnnnnnnnnn nnnnnnnnnn nnnnnnnnnn nnnnnnnnnn nnnnnnnnnn
nnnnnnnnnn nnnnnnnnnn nnnnnnnnnn nnnnnnnnnn nnnnnnnnnn nnnnnnnnnn
nnnnnnnnnn nnnnnnnnnn nnnnnnnnnn nnnnnnnnnn nnnnnnnnnn nnnnnnnnnn
nnnnnnnnnn nnnnnnnnnn nnnnnnnnnn nnnnnnnnnn nnnnnnnnnn nnn
>Rivulidae_Austrolebias_nigripinnis_1_1
nnnnnnnnnn nnnnnnnnnn nnnnnnaata tttcatcatg gtgaaacttt ggctctttac
ttggcctctg cttagcaaca cagctcttaa ctgggctttt tttagcaatg cactataccc
ctgatactac aatagctttt tcctctgtag cccacatttg tcgcgacgtt aactacggat
gacttattcg taatattcat gcaaatggag cttctctttt tttcatctgt ctttatgctc
atattacccg aggcctctac tatggttctt acttatacaa agaaacctga aatacagggg
tcgtaatttt acttctagta ataataacgg cctttgtagg ctacgttctt ccttgaggcc
aaatatcttt ttgaggggct acagttatta ctaatcttct ttccgcaatc ccttttttag
gtgaaactct tgtacaatga atttgagggg ggttttcagt agataacgca accttaaccc
gattcttcgc atttcatttc ctgttacctt ttgtcgtagc tgctatagtt ataatccacc
taatttttct tcatgaatct ggctcaaata atcccatggg tttaaattca aacccagaca
aaatttcttt ccacccctac tttacatata aagacctttt tggnnnnnnn nnnnnnnnnn
nnnnnnnnnn nnnnnnnnnn nnnnnnnnnn nnnnnnnnnn nnnnnnnnnn nnnnnnnnnn
nnnnnnnnnn nnnnnnnnnn nnnnnnnnnn nnnnnnnnnn nnnnnnnnnn nnnnnnnnnn
nnnnnnnnnn nnnnnnnnnn nnnnnnnnnn nnnnnnnnnn nnnnnnnnnn nnnnnnnnnn
nnnnnnnnnn nnnnnnnnnn nnnnnnnnnn nnnnnnnnnn nnnnnnnnnn nnnnnnnnnn
nnnnnnnnnn nnnnnnnnnn nnnnnnnnnn nnnnnnnnnn nnnnnnnnnn nnnnnnnnnn
nnnnnnnnnn nnnnnnnnnn nnnnnnnnnn nnnnnnnnnn nnnnnnnnnn nnnnnnnnnn
nnnnnnnnnn nnnnnnnnnn nnnnnnnnnn nnnnnnnnnn nnnnnnnnnn nnn
>Rivulidae_Austrolebias_reicherti_1_1
nnnnnnnnnn nnnnnnnnnn nnnnnnnnnn nnnnnnnnnn nnnnnnnnnn nnnnnnnnnn
nnnnnnnnnn nnnnnnnnnn nnnnnnnnnn nnnnnnnnnn nnnnnnnnna cattataccc
ctgacacaat aatagctttt tcttctgtag cccatatttg tcgcgatgta aactacggat
gacttatccg caatattcat gcaaatggtg cttctttctt ttttatctgt ctatatgctc
atattactcg aggcctttac tacggttctt acatatataa agaaacatga aatacagggg
tcgttatttt acttctcgta atgataactg cttttgtagg ctacgttctt ccttgagggc
agatatcttt ttggggggca acagttatta ctaatcttct ttccgcaatt ccttttttag
gagaaactct tgtacaatga atttgagggg gtttctcagt agatagtgca accctaaccc
gattttttgc ctttcatttc ttattcccct ttgtggttac agctatagtt ataattcacc
taatttttct tcatgagacg ggctccaata acccagtagg cctaaattca aatgcggata
aaatttcatt ccacccttac ttctcatata aagacttatt tggttttata ctattttttt
tgcttctcat aatg-tttac ccttttttac cctaatcttc taggcgaccc agaaaatttt
tccccagcta accctannnn nnnnnnnnnn nnnnnnnnnn nnnnnnnnnn nnnnnnnnnn
nnnnnnnnnn nnnnnnnnnn nnnnnnnnnn nnnnnnnnnn nnnnnnnnnn nnnnnnnnnn
nnnnnnnnnn nnnnnnnnnn nnnnnnnnnn nnnnnnnnnn nnnnnnnnnn nnnnnnnnnn
nnnnnnnnnn nnnnnnnnnn nnnnnnnnnn nnnnnnnnnn nnnnnnnnnn nnnnnnnnnn
nnnnnnnnnn nnnnnnnnnn nnnnnnnnnn nnnnnnnnnn nnnnnnnnnn nnnnnnnnnn
nnnnnnnnnn nnnnnnnnnn nnnnnnnnnn nnnnnnnnnn nnnnnnnnnn nnn
>Rivulidae_Austrolebias_vandenbergorum_1_1
ctttagtaga tcttcctact cctcttaaca tctcatcatg atgaaacttt ggttctttac
taggcctttg tctagcaaca caaatcttaa ctgggctttt tttagcaata cattatacac
ctgacaccac tatagctttt tcttctgttg ctcatatttg tcgcgatgta aactacgggt
ggcttattcg taatattcac gcaaatgggg cctctctttt tttcatttgt ctttatgcac
acatcacccg aggcctttat tacggctctt acttgtataa agaaacatga aacacaggag
tagtaatctt acttttagta ataataactg cttttgtagg ctatgttctt ccttgagggc
aaatatcctt ttggggagca acagttatta ctaaccttct ttctgcaatt ccttttttag
gagaaaccct tgtacaatga atttgaggcg ggttttccgt agacaacgca accctaaccc
gattttttgc atttcacttt ttatttcctt ttgtagtagc agctatagtc ataattcacc
taatttttct tcatgagtct ggctcaaata acccagcagg tttaaattca agcacagaca
aaatttcctt tcacccctat tttacttata aagacctttt tgggttcatg ctcttcttcc
tcattctttc aaca-ctnnn nnnnnnnnnn nnnnnnnnnn nnnnnnnnnn nnnnnnnnnn
nnnnnnnnnn nnnnnnnnnn nnnnnnnnnn nnnnnnnnnn nnnnnnnnnn nnnnnnnnnn
nnnnnnnnnn nnnnnnnnnn nnnnnnnnnn nnnnnnnnnn nnnnnnnnnn nnnnnnnnnn
nnnnnnnnnn nnnnnnnnnn nnnnnnnnnn nnnnnnnnnn nnnnnnnnnn nnnnnnnnnn
nnnnnnnnnn nnnnnnnnnn nnnnnnnnnn nnnnnnnnnn nnnnnnnnnn nnnnnnnnnn
nnnnnnnnnn nnnnnnnnnn nnnnnnnnnn nnnnnnnnnn nnnnnnnnnn nnnnnnnnnn
nnnnnnnnnn nnnnnnnnnn nnnnnnnnnn nnnnnnnnnn nnnnnnnnnn nnn
>Rivulidae_Austrolebias_viarius_1_1
nnnnnnnnnn nnnnnnnnnn nnnnnnnnnn nnnnnnnnnn nnnnnnnnnn nnnnnnnnnn
nnnnnnnnnn nnnnnnnnnn nnnnnnnnnn nnnnnnnnnn nnnnnnnnnn nnnnnnnnnn
nnnnnnnnnn nnnnnnnnnn nnnnnnnnnn nnnnnnnnnn nnnnnnnnnn nnnnnnnnnn
nnnnnnnnnn nnnnnnnnnn nnnnnnnnnn nnnnnnnnnn nnnnnnnngc ctttatgctc
acatcacccg aggcctttac tatggctcct acctgtacaa agaaacatga aacacggggg
tattaatttt gcttctagta ataataactg cttttgtagg ctacgttctt ccctgagggc
aaatgtcttt ctgaggcgca acagttatta ctaatcttct ctccgcaatt ccttttttag
gggaagctct tgtacagtga atttggggcg gcttttcggt agacaatgca accctaaccc
gattttttgc atttcatttc ttatttcctt ttgtagtagc agctatagtc atagttcacc
taattttcct ccatgaaact ggttcaaata acccagcagg tctaaactca aacacagaca
aaatttcatt tcacccttat tttctgtata aagacctgtt tggtttcatg ctattttttc
ttctcctcac aatg-tttgc tctttttaac cctaatcttc taggtgaccc agaaaacttt
tccccggcga accttttaaa gacaccccca gnnnnnnnnn nnnnnnnnnn nnnnnnnnnn
nnnnnnnnnn nnnnnnnnnn nnnnnnnnnn nnnnnnnnnn nnnnnnnnnn nnnnnnnnnn
nnnnnnnnnn nnnnnnnnnn nnnnnnnnnn nnnnnnnnnn nnnnnnnnnn nnnnnnnnnn
nnnnnnnnnn nnnnnnnnnn nnnnnnnnnn nnnnnnnnnn nnnnnnnnnn nnnnnnnnnn
nnnnnnnnnn nnnnnnnnnn nnnnnnnnnn nnnnnnnnnn nnnnnnnnnn nnnnnnnnnn
nnnnnnnnnn nnnnnnnnnn nnnnnnnnnn nnnnnnnnnn nnnnnnnnnn nnn
>Rivulidae_Austrolebias_viarius_2_1
nnnnnnnnnn nnnnnnnnnn nnnnnnnnnn nnnnnnnnnn nnnnnnnnnn nnnnnnnnnn
nnnnnnnnnn nnnnnnnnnn nnnnnnnnnn nnnnnnnnnn nnnnnnnnnn nnnnnnnnnn
nnnnnnnnnn nnnnnnnnna tcttctgtgg ctaacatttg tcgcgatgta aattacggat
gacttattcg taatattcat gcaaatgggg cttctctctt ttttatttgc ctttatgctc
acatcacccg aggcctttac tatggctcct acctgtacaa agagacatga aacgcggggg
tattaatttt acttctagta ataataactg cttttgtagg ctacgttctt ccctgagggc
aaatgtcttt ctgaggcgca acagttatta ctaatcttct ctccgcaatt ccttttttag
gggaagctct tgtacagtga atttggggcg gcttttcggt agacaatgca accctaaccc
gattttttgc atttcatttc ttatttcctt ttgtagtagc agctatagtc atagttcacc
taattttcct ccatgaaact ggttcaaata acccagcagg tctaaactca aacacagaca
aaatttcatt tcacccttat tttctgtata aagacctgtt tggtttcatg caattttttc
ttctcctcac aatg-tttgc tcttttaaac cctaatcttc taggtgaccc agaaaacttt
tccccggcca accctttaaa aacaccnnnn nnnnnnnnnn nnnnnnnnnn nnnnnnnnnn
nnnnnnnnnn nnnnnnnnnn nnnnnnnnnn nnnnnnnnnn nnnnnnnnnn nnnnnnnnnn
nnnnnnnnnn nnnnnnnnnn nnnnnnnnnn nnnnnnnnnn nnnnnnnnnn nnnnnnnnnn
nnnnnnnnnn nnnnnnnnnn nnnnnnnnnn nnnnnnnnnn nnnnnnnnnn nnnnnnnnnn
nnnnnnnnnn nnnnnnnnnn nnnnnnnnnn nnnnnnnnnn nnnnnnnnnn nnnnnnnnnn
nnnnnnnnnn nnnnnnnnnn nnnnnnnnnn nnnnnnnnnn nnnnnnnnnn nnn
>Rivulidae_Austrolebias_wolterstorffi_2_1
nnnnnnnnnn nnnnnnnnnn nnnnnnnnnn nnnnnnnnnn nnnnnnnnnn nnnnnnnnnn
nnnnnnnnnn nnnnnnnnnn nnnnnnnnnn nnnnnnnnnn nnnnnnnnnn nnnnnnnnnn
nnnnnnnnnn nnnnnnnnnn nnnnnnnnnn nnnnnnnnnn nnnnnnnnna aactacgggt
gactcatccg aaatattcat gcaaacggag cctctctctt ttttatctgt ctctatgctc
atattacccg cggtctctac tatggctctt acttatacaa agaaacgtga aatacaggag
ttctaatttt gcttctagta ataataactg cctttgtagg ctacgtcctt ccttgaggtc
agatgtcttt ttgaggggct acagtaatta ccaaccttct ttccgccatc ccctttttag
gggaaactct cgtgcaatga atttgagggg gattttcagt agacaacgca accctcaccc
gattcttcgc gtttcatttc ttactgcctt ttgtagtagc agccatagtc cttatccacc
ttatctttct ccatgagacg ggttcaaata accccgtcgg ggtaaattca aacacagaca
aaattatatt ccacccttac tttacgtaca aagacctttt tggttttata ttatttttcc
tcctccttgc aata-tannn nnnnnnnnnn nnnnnnnnnn nnnnnnnnnn nnnnnnnnnn
nnnnnnnnnn nnnnnnnnnn nnnnnnnnnn nnnnnnnnnn nnnnnnnnnn nnnnnnnnnn
nnnnnnnnnn nnnnnnnnnn nnnnnnnnnn nnnnnnnnnn nnnnnnnnnn nnnnnnnnnn
nnnnnnnnnn nnnnnnnnnn nnnnnnnnnn nnnnnnnnnn nnnnnnnnnn nnnnnnnnnn
nnnnnnnnnn nnnnnnnnnn nnnnnnnnnn nnnnnnnnnn nnnnnnnnnn nnnnnnnnnn
nnnnnnnnnn nnnnnnnnnn nnnnnnnnnn nnnnnnnnnn nnnnnnnnnn nnnnnnnnnn
nnnnnnnnnn nnnnnnnnnn nnnnnnnnnn nnnnnnnnnn nnnnnnnnnn nnn
>Trichomycteridae_Trichomycterus_alternatus_1_1
nnnnnnnnnn nnnnnnnnnn nnnnnnnnnn nnnnnnnnnn nnnnnnnnnn nnnnnnnnnn
nnnnnnnnnn nnnnnnnnnn nnnnnnnnnn nnnnnnnnnn nnnnnnnnnn nnnnnnnnnn
nnnnnnnnnn nnnnnnnnnn nnnnnngttg ttcacatctg ccgagatgtc aactacggct
gagtcatccg caacctacat gctaacggtg catcattctt cttcatctgt atttacctgc
acatcggccg aggactctac tacggctcct acttatacaa agaaacatga aatatcggag
tagtccttct actcctagta ataataactg ccttcgtagg ctacgtctta ccttgagggc
aaatgtcctt ctgaggagcc acagtaatca caaatctact ctccgctgtt ccatacatcg
gagacatact agtacaatga atctgaggag gtttctccgt cgacaacgca actctaacac
gattcttcgc attccacttc ctcctaccat tcgctgttgt agccgccacc gccctccacg
ccctattttt acatgaaaca ggatccaaca acccaattgg cgtcaactcc gacgcagata
aaatcacatt ccacccctac ttttcatata aagacatatt aggattcatt atcctaatta
cactcctggc aacc-ctagc cctcttttcc ccaaaccttc taggggaccc agaaaacttc
acccccgcca accccttagt aacacctcca cacattaagc cagaatgata cttcctattc
gcctacgcca tcctccgatc aatccctaac aaactaggag gagttctagc actactcttc
tcgatcctag ttctcatact agtccccctc ctacacacat caaaacaaca aggtttaacc
ttccggccag taacacaatt cctattctga acactcgtag cagacgtaat gatcctaaca
tggattgggg gcatgcctgt agaacacccc ttcattatta ttggtnnnnn nnnnnnnnnn
nnnnnnnnnn nnnnnnnnnn nnnnnnnnnn nnnnnnnnnn nnnnnnnnnn nnn
>Trichomycteridae_Trichomycterus_brasiliensis_1_1
nnnnnnnnnn nnnnnnnnnn nnnnnnnnnn nnnnnnnnnn nnnnnnnnnn nnnnnnnnnn
nnnnnnnnnn nnnnnnnnnn nnnnnnnnnn nnnnnnnnnn nnnnnnnnnn nnnnnnnnnn
nnnnnnnnnn nnnnnnnnnn nnnnnngttg tacacatctg ccgagatgtc aactacggct
gagtcatccg caacttacac gctaacggcg catcattctt cttcatctgt atttacctgc
acatcggccg aggcctttac tacggctcct acttgtataa agagacatga aatattggag
taatccttct tctactagta ataataactg ccttcgtagg ctacgtatta ccctgaggac
aaatatcatt ctgaggagcc acagtaatca caaacctact ctccgctgtc ccgtacatcg
gagatacatt agttcaatga atctgaggag gcttctccat tgacaacgca actctaacac
gattcttcgc attccacttc ctcctaccat tcgcagttgt agccgccacc gccctccacg
ccctgttttt acatgaaaca ggatctaaca acccaatcgg catcaactcc gacgcagata
aaattacatt ccacccctac ttttcataca aagacatatt aggattcgta atcctaatta
cactcctggc agcc-ttagc actcttctcc ccaaacctcc taggggaccc agaaaacttc
actcctgcca accccttagt aacaccccca cacatcaaac cagaatgata tttcctattt
gcctacgcca ttctccgatc aatccccaac aagttaggag gagttctagc actactattt
tcaattctag tactcatact agttcccctt ctacatacat caaaacaaca aggactaacc
ttccgtccta tgacacaatt cttattctga acactcgtag caaacgtaat aatcctaaca
tgaatcggag gtatacctgt agaacacccc ttcattatta ttggcnnnnn nnnnnnnnnn
nnnnnnnnnn nnnnnnnnnn nnnnnnnnnn nnnnnnnnnn nnnnnnnnnn nnn
>Trichomycteridae_Trichomycterus_nigricans_1_1
nnnnnnnnnn nnnnnnnnnn nnnnnnnnnn nnnnnnnnnn nnnnnnnnnn nnnnnnnnnn
nnnnnnnnnn nnnnnnnnnn nnnnnnnnnn nnnnnnnnnn nnnnnnnnnn nnnnnnnnnn
nnnnnnnnnn nnnnnnnnnn nnnnnngtcg tccacatctg ccgagacgtc aactacggct
gaatcatccg caacctacat gctaatggtg catccttctt cttcatctgt atctacctac
acatcggccg aggcctctac tacggctcct atttatataa agaaacgtga aatattgggg
tagtgctcct tctcctagta ataataactg ccttcgtagg ctacgtcctg ccttgaggac
aaatgtcatt ctgaggggcc acagtaatta caaacttact ctccgctgtt ccgtacatcg
gagatatact agtacaatga atctgaggag gcttctccgt tgacaacgca actctaacac
gattcttcgc attccacttc ctcctaccat ttgcagttgt cgccgccacc gcccttcacg
ccctattctt acatgaaacg ggatccaaca accccatcgg tatcaactcc gatgcagata
aaatcacatt ccacccctac ttttcataca aagacgtact aggattcgta atcctaatta
cacttctagc agcc-ttagc cctcttctcc ccaaaccttc taggagaccc agaaaatttc
acccctgcta accccttagt gacaccccca cacattaagc ccgaatgata cttcctattt
gcctacgcca ttctccgatc aatccccaac aaattaggag gagtcctagc actactcttt
tcaatcctag tactcatact agtccccctt ctacacacat caaaacaaca aggactaacc
ttccggccag taacacaatt tctattctga acactcgtgg cagacgtgat gattctaacg
tgaattggag gcatacctgt agaacacccc ttcattatta ttggtnnnnn nnnnnnnnnn
nnnnnnnnnn nnnnnnnnnn nnnnnnnnnn nnnnnnnnnn nnnnnnnnnn nnn
>Trichomycteridae_Trichomycterus_nigroauratus_1_1
nnnnnnnnnn nnnnnnnnnn nnnnnnnnnn nnnnnnnnnn nnnnnnnnnn nnnnnnnnnn
nnnnnnnnnn nnnnnnnnnn nnnnnnnnnn nnnnnnnnnn nnnnnnnnnn nnnnnnnnnn
nnnnnnnnnn nnnnnnnnnn nnnnnngtcg tccacatctg ccgagatgtc aactacggct
gagtcatccg caacctacat gctaatggtg catcattctt cttcatctgt atctacctac
acatcggccg aggcctctac tacggctcct acttgtataa agaaacatga aacattggag
tagtgcttct tctcctagta ataataactg ccttcgtagg ctacgttcta ccttgaggac
aaatgtcatt ctgaggagcc acagtaatta caaacttact ctccgctgtt ccatacattg
gagatatact agttcaatga atctgaggag gcttctccgt tgacaacgca actctaacac
gattcttcgc attccacttc ctcctaccat ttgcaattgt agccgccacc gcccttcacg
ccctgttttt acatgaaacg ggatccaaca accccatcgg tgtcaactcc gatgcagata
aaatcacctt ccacccctac ttttcataca aagacgtact aggattcgta atcctaatta
cacttctagc aact-ttggc cctcttctcc ccaaaccttc taggagaccc cgaaaatttc
acccctgcca accccttagt gacaccccca catattaagc ccgaatgata cttcctgttt
gcctacgcca ttctccgatc aatccctaac aaattaggag gagttctggc attactcttt
tcaatcctag tactcatact agtccccctt ctacatacat caaaacaaca aggactaacc
ttccgaccga tgacacaatt tctattctga acactcgtgg cagacgtaat gattctaacg
tgaatcggag gcatacctgt agaacacccc ttcattatta ttggtnnnnn nnnnnnnnnn
nnnnnnnnnn nnnnnnnnnn nnnnnnnnnn nnnnnnnnnn nnnnnnnnnn nnn
>Poeciliidae_Pamphorichthys_hollandi_1_1
cactagtaga cttacccaca cctgtcaata tttccgcctg atgaaatttt ggttctctct
taggactatg cctaattacc caaatcctaa ccggtttatt cctagcaata cactatactt
ctgacatttc catagcattt tcatccgtag ctcatatttg ccgagacgta aattacggtt
gactaatccg caatatgcac gccaacggag cctccatatt tttcatctgc atctacctac
atattggacg aggattatac tacggctcat acctatacaa agaaacatga aacattgggg
tcattcttct tttacttgta ataataactg cttttgtagg atacgtcctc ccatggggcc
aaatatcctt ttgaggagct accgtaatta ccaacctctt atctgccatc ccatatgtag
gacataccct agtacagtga atttgaggag gattttcagt tgataacgcc accctaaccc
gcttcttcgc attccacttt cttcttccct tcgtcattgc tgctgcaact ttaattcacc
ttattttcct acacgaaaca ggctctaata accctattgg cttaaactcc aatgctgaca
aaatttcctt ccacccctac ttctcataca aagacctcct aggctttatt ttacttctta
ccattttagt tgcc-ttagc cctattctcc cctaacctac ttggagatcc agaaaacttt
acccccgcaa accccctcgt taccccccca catattaaac ctgaatgata tttccttttc
gcctatgcaa tccttcgctc cattccaaat aagctgggag gagtacttgc ccttttagct
tctattctaa tcctaataat tatccccctc ctccacacct ctaaacaacg aagcctcact
ttccgtcccc ttacccaaat actattctga cttctaatcg cagacgtact tattttgaca
tgaattggag gtatacctgt agaacaccca ttcattatta ttggacaaat cgcctctttc
ctgtacttct ctctattcct tttccttatc ccatccacag cactaattga aaa
>Poeciliidae_Priapella_olmecae_1_1
ctttagtaga cctccctgca cccaccaaca tctccgcctg atgaaatttt ggttccctcc
taggactttg tctcatcgcc caaatcttga ccggcttatt tctagcaata cactacacct
ccgatatttc cacagcattc tcatccgtag cccacatttg ccgagacgta aactacggct
gactcatccg aaacatgcat gccaacggag cctccttttt ttttatctgc atctactccc
atatcggccg aggcctatat tacggctcct acctctataa agagacatga agcactggtg
tcatcctcct cttacttgtt ataataaccg cctttgtcgg gtatgtcctc ccatggggtc
aaatatcctt ctgaggggcc accgtaatta ccaacctcct atctgccgtg ccctatatcg
gaaacaccct ggtccaatga atctgggggg gcttttcagt agacaatgcc actcttactc
gcttctttgc cttccacttc cttctcccct tcattgtcac tgccacaacc ttagttcacc
ttattttcct ccacgaaact ggctccaaca accccattgg cttaaactcc gacgccgaca
aaatctcttt ccatccctac ttttcgtaca aagatcttct tggctttatt ttcctactta
ccgcattagt ggcc-ctggc cctcttctcc ccgaatcttt taggagaccc cgaaaacttc
actcccgcaa atccacttgt tactccccca cacatcaagc ccgaatggta ctttctcttc
gcctatgcca ttcttcgctc catccccaat aaattaggag gcgtgctcgc cctcttagcc
tccatcttgg tcttaatgct tgttcccttc ctccacacct ccaagcaacg aagccttacc
ttccgacccc taacccaatt cttgttctga cttcttatcg cagacgtagc aattcttaca
tgaatcggag gcatacctgt cgaacacccc ttcatcatca ttggccaaat cgcctccttt
ctgtatttct ccctattctt aatctttgcc cccctcacag catggctcga aaa
>Poeciliidae_Priapichthys_darienensis_1_1
cactagttga cctccccgca ccggttaata tctctgcctg atgaaatttc ggctcgctct
taggactttg tctcatcgcc caaatcctaa ctggattatt tctagcaata cactacacct
cagacatctc cacagcattt tcatccgtag cccacatttg tcgtgacgta aattacggct
gactcatccg caacatacat gccaacggag catctttctt cttcatttgc atctaccttc
acattggacg aggactttac tatggatcct atctttataa agagacctga aatattggag
tcgttctcct cctgctcgta ataataactg cctttgttgg atatgttctc ccatgaggac
aaatatcttt ttgaggagcc accgtaatta ctaatctcct atccgccgtc ccatacatag
gagacaccct cgtccaatga atctggggag gcttttcggt agacaatgcc accctaaccc
gcttcttcgc cttccacttc ctccttccct ttattgttgc cgctgcaact ttagtccacc
taatctttct tcatgaaaca ggctccaata accctattgg cttaaactcc gacgccgata
aaatttcctt ccacccctac ttctcataca aggacctatt aggcttcgct ttcttaatca
ccaccctaat cgcc-attgc cctattttcc cctaacctat taggagaccc ggaaaacttc
acacccgcca atcctctagt aaccccgccc catatcaagc cagagtggta ttttcttttt
gcctatgcca ttctccgctc catccccaac aaattagggg gtgtacttgc ccttctagca
tctattctcg tactaatagt tgttcccctc ctccacacct ccaaacaacg aagcctcacc
tttcgtcctc taactcaaat tctcttctgg cttctgatcg cagacgtagc aattctcaca
tgaattgggg gtatacccgt tgaacaccca tttatcatca tcggccaaat cgcctctttt
ctctacttct ccctatttct aattctagcc cccgccacag catggttaga aaa
>Poeciliidae_Priapichthys_panamensis_1_1
cactagttga cctccctgca ccggttaata tctctgcctg atgaaatttc ggctcgctct
taggactttg tctcatcgcc caaatcctaa ctggattatt tctggcaata cactacacct
cagacatctc cacagcattt tcatccgtag cccacatttg tcgtgacgta aattatggct
gactcatccg caacatacat gccaacggag catctttctt cttcatttgc atctaccttc
acattggacg aggactttac tatggatcct atctttataa agagacctga aatattggag
tcgatctcct cctgctcgta ataatgnnnn nnnnnnnnnn nnnnnnnnnn nnnnnnnnnn
nnnnnnnnnn nnnnnnnnnn nnnnnnnnnn nnnnnnnnnn nnnnnnnnnn nnnnnnnnnn
nnnnnnnnnn nnnnnnnnnn nnnnnnnnnn nnnnnnnnnn nnnnnnnnnn nnnnnnnnnn
nnnnnnnnnn nnnnnnnnnn nnnnnnnnnn nnnnnnnnnn nnnnnnnnnn nnnnnnnnnn
nnnnnnnnnn nnnnnnnnnn nnnnnnnnnn nnnnnnnnnn nnnnnnnnnn nnnnnnnnnn
nnnnnnnnnn nnnnnnnnnn nnnnnnnnnn nnnnnnnnnn nnnnnnnnnn nnnnnnnnnn
nnnnnnnnnn nnnnnnnnnn nnnnnnnnnn nnnnnnnnnn nnnnnnnnnn nnnnnnnnnn
nnnnnnnnnn nnnnnnnnnn nnnnnnnnnn nnnnnnnnnn nnnnnnnnnn nnnnnnnnnn
nnnnnnnnnn nnnnnnnnnn nnnnnnnnnn nnnnnnnnnn nnnnnnnnnn nnnnnnnnnn
nnnnnnnnnn nnnnnnnnnn nnnnnnnnnn nnnnnnnnnn nnnnnnnnnn nnnnnnnnnn
nnnnnnnnnn nnnnnnnnnn nnnnnnnnnn nnnnnnnnnn nnnnnnnnnn nnnnnnnnnn
nnnnnnnnnn nnnnnnnnnn nnnnnnnnnn nnnnnnnnnn nnnnnnnnnn nnnnnnnnnn
nnnnnnnnnn nnnnnnnnnn nnnnnnnnnn nnnnnnnnnn nnnnnnnnnn nnn
>Anguillidae_Anguilla_rostrata_1_1
ccctagtgga tctaccaacc ccatccaata tttcagcatg atgaaatttt ggctctcttc
taggattatg tcttatttca caaatcctta caggactatt cctagccata cattatacat
cagacatctc aactgccttc tcctcagtag ctcacatctg ccgagacgtc aactatggat
gattaattcg caacctacat gcaaatgggg cctcattctt ctttatctgc ctataccttc
acattgcccg aggactttac tacggctcat atctttacaa agaaacatga aacattggag
tcgtattatt cctattagta ataataacag cattcgtagg gtatgtactt ccatgaggac
agatatcatt ctgaggtgct acagtaatta ccaatctatt atctgccgtc ccatacgtag
gaaactccct agtccaatga atctgagggg gcttttcagt cgacaacgcc acattgaccc
gattcttcgc attccacttc ctatttccat ttgtagtcgc cggggccaca atgcttcacc
tcctattcct ccatgaaaca ggatcaaaca acccagtagg attaaactcc gacgcagaca
aaatcccatt ccacccatat ttctcctaca aagacctact aggattcatt atcatgctca
ccgctctaac aata-cttgc cctattctac cccaacctgc ttggtgatcc agacaacttt
acccctgcaa acccaatagt tactccacca cacatcaagc cagaatgata ttttctattt
gcctacgcca tcctacgatc aattcctaac aaactcggcg gggtattagc cttgttatcc
tctattctag ttctaatagt agtaccaatt cttcacacct caaaacaacg aggacttaca
ttccgacctg cctcccagct actattctga attttagtag cagatatact agtgctaaca
tgaatcggag gaataccagt agaacatcca tacattatca tcggccaagt agcatcagta
ctttattttt ctctatttct ggtgctaaac ccattagtcg gctgactaga aaa
>Arapaimidae_Arapaima_gigas_1_1
ccttagtaga cctcccagct ccatccaaca tttctgtctg atgaaacttc ggctccctac
taggactctg cctcatcacc caaattctca caggtctctt ccttgcaata cactatactt
ctgacatttc aaccgccttt tcttcagtag ctcacatctg ccgagacgta aactatggct
gattaatccg aaatctacac gccaatggtg cctccttctt tttcatttgc atatacctcc
atgtagcccg aggtttatac tacggctcct atgcctataa agaaacatga aacattggag
taattcttct cctactagta ataataactg cattcgtagg atacgttctt ccctgaggac
aaatatcctt ctgaggagct acagtcatta caaatctcct ctcagctgtc ccctatgttg
gagatgcatt agttcaatga atctgagggg gattctcagt agataatgct acgttaaccc
gatttttcgc atttcacttt atccttcctt ttattgttgc cgcagcagta atcctccacc
tcctctttct tcatgaaaca gggtccaaca accccatagg tctaaattcc gacacagaca
aagtctactt ccatccttac ttttcctaca aagacatctt aggctttatt attatacttc
tagccctcat taca-ctagc cctcttctcc cctaacctac tcggagaccc agaaaacttc
actccagcaa acccccttgt taccccaccc cacatcaaac cagagtggta tttcttattc
gcttacgcca tccttcgatc cattccaaac aaattaggtg gagtcttagc tttactgttc
tcaattctag tactaataat tgtaccaatc cttcacacat ccaaaataca aaccctcacc
tttcgaccct tttcccaatt cttattctga gtcctagtag cagatatgct catcctaaca
tgaatcgggg gaatacccgt agaacttcca ttcatcatca ttggacaaat tgcatcaatc
ctctacttca ctctattcct actcctcatc ccaatagcag gtctaataga aaa
>Loricariidae_Pseudancistrus_barbatus_3_1
nnnnnnnnnn nnnnnnnnnn nnnnnnnnnn nnnnnncatg atgaaacttc ggctcactcc
tcctattatg tttaataaca caaattttaa caggactatt tttagcaata cactacacct
ctgacatttc aactgcattc tcatccgtag cccatatttg ccgagacgta aactatggct
gagttatccg aaacctgcat gccaatggag cctcattctt cttcatctgc atttacttac
acattggacg aggactatat tatggttctt acatatataa agaaacatga aacattggtg
tagtgctact tcttctagta ataataactg ccttcgttgg ctatgtcctc ccttgaggcc
aaatatcatt ctgaggagca accgtcatca caaacctact atcagccgtc ccctatatcg
gagacaatct agtccaatga atttgaggag gattctccgt agataatgca accctaacac
gattcttcgc attccatttt ctccttccat ttgcaattgt cgcggcaaca atcttacacg
ccctcttcct tcacgaaaca ggatccaaca atccaattgg cctaaattca gacgcagaca
aaatctcatt ccatccatac ttctcatata aagacctttt aggatttatc acactactaa
cacttttagc ctcc-ctagc cctattctca ccaaaccttc taggagatcc agaaaatttc
acccccgcca atccgctagt taccccacca cacattaagc cagaatgata cttcctattt
gcttacgcca tcctacgatc cattcccaac aaattaggag gagttttagc actattattt
tctattctag tactaatagc tgtcccccta ctacacacat ccaaacagca aggacttaca
ttccgaccag tctcccaagt cctattctga attttagtag cagacgtcat aattttaaca
tgaattggag gcatacctgt tgaagatcca ttcatcatta ttggacaaat cgcctcaatt
ctctacttta caatcttcct tatcctaaac ccactagcag gttgattaga aaa
>Loricariidae_Pseudancistrus_depressus_1_1
nnnnnnnnnn nnnnnnnnnn nnnnnnnnnn nnnnnncatg atgaaacttt ggctcactcc
tcctattatg tttaatagca caaattctaa caggactatt tttagcaata cactacacct
ctgacatttc aactgcattc tcatccgtag cccatatttg ccgagacgta aattacggct
gagttatccg aaacctacat gccaatggag cctcattctt ctttatttgc atttacttac
acattggacg aggactatat tatggctctt acatatataa agaaacatga aacattggcg
tagtgctact ccttctagta ataataactg ccttcgttgg ctatgttctt ccctgaggcc
aaatatcatt ctgaggagca accgtcatca caaacctact atcagctgtc ccctatatcg
gaaacaatct agtccaatga atttgagggg gattctccgt agataatgca accctaacac
gattcttcgc attccatttt ctccttccat tcgcaattgt cgcggcaaca atcttacacg
ccctcttcct ccacgaaaca ggatccaaca atccaattgg cctaaattca gacgcagaca
aaatctcatt ccatccctac ttctcatata aagacctttt aggatttatt acactactaa
cacttttagc ctcc-ctggc cctattctca ccaaaccttc taggagaccc agaaaatttt
acccccgcca atccactagt taccccacca cacattaagc cagaatgata cttcctattt
gcttacgcca tcctacgatc cattcccaac aaattaggag gagttttagc actattattt
tctattctag tactaatagc tgtcccccta ctacacacat ccaaacagca aggacttaca
ttccgaccaa tctctcaagt cctattctga attttagtag cggacgtcat aatcttaaca
tgaattggag gcatgcctgt tgaagaccca ttcatcatca ttggacaaat cgcctcaatt
ctctacttta caatcttctt catcctaaat ccactagcag gctgattaga aaa
>Tetraodontidae_Colomesus_asellus_1_1
cactagtcga ccttccaacc ccctcaaaca tttccgcctg atgaaacttc gggtccctat
taggactctg cttggctgcc caaatcctca caggcctctt cctagccata cattacacct
ccgacatcac cacagctttt tcatccgtag cacacatctg ccgagacgtg gactacggct
ggctaatccg cagtcttcac gcgaatggag cttctttctt cttcatctgc atttacttcc
acattggacg gggcctttac tacggttcct acctaaataa agaaacctga aacattggag
taatcctctt attcctagtg atagcaactg ccttcgtagg ctacgtccta ccctgaggtc
aaatatcttt ctgaggggcc accgtcatta caaatctcct ctctgccatc ccctacgtag
gggacacact agttcaatga gtctgaggag ggttctcaat tgaccgcgcc acccttactc
gtttcttcgc ttttcacttc cttctgccct ttattattgc aaccgctact gtggcccacc
ttattttcct tcacgaaacc ggctctaaca acccacttgg cttaaactca gacgcagata
aagtctcgtt ccacccttac ttctcctaca aagaccttgt tggcttcgca gctcttctta
tcccccttgt tatt-ctctc cctgttctcc cccaactccc taggagaccc agacaacttc
acccctgcca accccctagt cacccccaca cacattaaac cagaatgata cttcttattt
gcctacgcaa tccttcgatc catccccaat aaactgggag gggttctagc tttaattacc
tccatcctca tcctaatggc ccttcctctc gtacacacct ctaaacaacg gggcctcacc
ttccgacccc tcacacaagc catgttttga accctcattg ctgacgtggc catcctaacc
tggatcggag gaatacccgt agaacacccc tacactatca ttggccaaat tgcctccatc
ctctactttt tattattctt agtcttaatc cccacaacag gatgacttga aaa
>Anostomidae_Leporinus_friderici_1_1
nnnnnnnnnn nnnnnnnnnn nnnnnnnnnn nnnnnnnnnn nnnnnnnnnn nnnnnnnnnn
nnnnnnnnnn nnnnnnnnnn nnnatcctaa caggactatt cctagctata cactacacct
cagatgtgtc caccgccttc tcctccgtcg cccacatctg ccgagatgta aattatggtt
gattaatccg taatatacat gctaacggag cctccttctt ttttatctgc atctacctcc
acatcggccg aggcctatac tatggctcct atctctataa agaaacctga aacatcggag
ttgtactcct cctattggtt atgataaccg cattcgtagg ctacgtacta ccatgggggc
aaatatcatt ctgaggggca accgtaatta caaacctcct ctccgcagtc ccatacgtag
gagacgcgct agtacaatga atttgaggcg gcttctcagt agacaacgca accctaacac
gattcttcgc cttccacttt ctcctcccat tcacgatcat cgcagccaca gccctacacg
ctctcttcct ccacgaaaca ggatccaaca acccaatcgg attaaactca gacgcagata
aaatctcgtt ccacccatac ttttcatata aagatcttct aggatttatt atcctcctca
cagccctaac atcg-ttagc cctattttcc ccaaatcttc taggagaccc cgaaaacttt
accccagcca accccctagt aaccccaaca cacattaaac cagagtgata cttcctgttt
gcctatgcta tcctacgatc aattcccaac aaactaggag gggtactagc cctactattc
tcaattctcg tactcatatt agtcccccta ctccacacct caaaacagca aggactcacc
ttccgcccga tcacccagtt cctattctga accttagtcg cagacgtact aattcttaca
tggattggag gaatacctgt agaagacccc tttattatta ttggccaaat cgcctctgtc
ctctactttg cactcatcct tgtcctaaat cccctggcag gattactaga aaa
>Anostomidae_Leporinus_lacustris_1_1
nnnnnnnnnn nnnnnnnnnn nnnnnnnnnn nnnnnnnnnn nnnnnnnnnn nnnnnnnnnn
nnnnnnnnnn nnnnnnnnnn nnnatcctaa caggactatt cctagctata cactacacct
cagatgtgtc caccgccttc tcctccgtcg cccacatctg ccgagatgta aattatggtt
gattaatccg taatatacat gctaacggag cctccttctt ttttatctgc atctacctcc
acatcggccg aggcctatac tatggctcct atctctataa agaaacctga aacatcggag
ttgtactcct cctattggtt atgataaccg cattcgtagg ctacgtacta ccatgggggc
aaatatcatt ctgaggagca accgtaatta caaacctcct ctccgcagtc ccatacgtag
gagacgcgct agtacaatga atttgaggcg gcttctcagt agacaacgca accctaacac
gattcttcgc cttccacttt ctcctcccat tcacgatcat cgcagccaca gccctacacg
ctctcttcct ccacgaaaca ggatccaaca acccaatcgg attaaactca gacgcagata
aaatctcgtt ccacccatac ttttcatata aagatcttct aggatttatt atcctcctca
cagccctaac atcg-ttagc cctattttcc ccaaatcttc taggagaccc cgaaaacttt
accccagcca accccctagt aaccccaaca cacattaaac cagagtgata cttcctgttt
gcctatgcta tcctacgatc aattcccaac aaactaggag gggtactagc cctactattc
tcaattctcg tactcatatt agtcccccta ctccacacct caaaacagca aggactcacc
ttccgcccga tcacccagtt cctattctga accttagtcg cagacgtact aattcttaca
tggattggag gaatacctgt agaagacccc tttattatta ttggccaaat cgcctctgtc
ctctactttg cactcatcct tgtcctaaat cccctggcag gannnnnnnn nnn
>Anostomidae_Leporinus_lacustris_2_1
nnnnnnnnnn nnnnnnnnnn nnnnnnnnnn nnnnnnnnnn nnnnnnnnnn nnnnnnnnnn
nnnnnnnnnn nnnnnnnnnn nnnatcctaa caggactatt cctagctata cactacacct
cagatgtgtc caccgccttc tcctccgtcg cccacatctg ccgagatgta aattatggtt
gattaatccg taatatacat gctaacggag cctccttctt ttttatctgc atctacctcc
acatcggccg aggcctatac tatggctcct atctctataa agaaacctga aacatcggag
ttgtactcct cctattggtt atgataaccg cattcgtagg ctacgtatta ccatgggggc
aaatatcatt ctgaggggca accgtaatta caaacctcct ctccgcagtc ccatacgtag
gagacgcgct agtacaatga atttgaggcg gtttctcagt agacaacgca accctaacac
gattcttcgc cttccacttt ctcctcccat tcacgatcat cgcagccaca gccctacacg
ctctcttcct ccacgaaaca ggatccaaca acccaatcgg attaaactca gacgcagata
aaatctcgtt ccacccatac ttttcatata aagatcttct aggatttatt atcctcctca
cagccctaac atcg-ttagc cctattttcc ccaaatcttc taggagaccc cgaaaacttt
accccagcca accccctagt aaccccaaca cacattaaac cagagtgata cttcctgttt
gcctatgcta tcctacgatc aattcccaac aaactaggag gggtactagc cctactattc
tcaattctcg tactcatatt agtcccccta ctccacacct caaaacagca aggactcacc
ttccgcccga tcacccagtt cctattctga accttagtcg cagacgtact aattcttaca
tggattggag gaatacctgt agaagacccc tttattatta ttggccaaat cgcctctgtc
ctctactttg cactcatcct tgtcctaaat cccctggcag gannnnnnnn nnn
>Anostomidae_Leporinus_piau_1_1
nnnnnnnnnn nnnnnnnnnn nnnnnnnnnn nnnnnnnnnn nnnnnnnnnn nnnnnnnnnn
nnnnnnnnnn nnnnnnnnnn caaatcctaa caggactatt cctagctata cactacacct
cagatgtgtc caccgccttc tcctcagttg cccacatctg ccgagatgta aattatggtt
gattaatccg taatatacat gctaacggag cctccttctt ttttatctgc atctacctcc
acatcggccg aggtctatac tatggctcct atctctataa agaaacctga aacatcggag
tcgtacttct cttattggtt ataataaccg cattcgtagg ctacgtacta ccatggggac
aaatatcatt ctgaggggca accgtaatta caaacctcct ctccgcagtc ccatacgtag
gagacgcgct agtacaatga atttgaggtg gcttctcagt agacaacgca accctaacac
gattcttcgc cttccacttt ctactcccat tcacgatcat cgcagccaca gccctacatg
ctctcttcct ccacgaaaca ggatccaaca acccaatcgg attaaactca gacgcagata
aaatctcgtt ccacccatac ttttcatata aagatcttct aggatttatt atcctcctca
cagccctaac atca-ttagc cctattttcc ccaaatctta taggagaccc cgaaaacttt
accccagcca accccctagt aaccccaaca catattaaac cagagtgata cttcctgttt
gcctatgcta tcctacgatc aattcccaac aaactaggag gggtactagc cctactattc
tcaattctcg tactcatatt agtccccctg ctccacacct caaaacagca aggactaacc
ttccgcccaa tcacccagtt cctattctga actttagtcg cagacgtact aattcttaca
tggattggag gaatacctgt agaagacccc tttattatta ttggccaaat cgcctctgtc
ctctactttg cactcatcct tgtcctaaac cccctggcag gaccnnnnnn nnn
>Anostomidae_Hypomasticus_steindachneri_1_1
nnnnnnnnnn nnnnnnnnnn nnnnnnnnnn nnnnnnnnnn nnnnnnnnnn nnnnnnnnnn
nnnnnnnnnn nnnnnnnnnn nnnattgtaa caggattatt cctagctatg cactatactg
cagacatttc caccgccttc tcttccgttg cccacatctg ccgtgacgta aactacggtt
gatttatccg aaacatacac gccaacggag cctccttctt cttcatctgc atctacctcc
atattggtcg aggcctatac tatggctcct acctctacaa agaaacctgg aacatcggag
tagtcctcct tctcctagtt ataataaccg cattcgtcgg ctatgttctc ccatgaggac
aaatatcatt ctgaggagca accgtaatta caaaccttct ttctgcagtc ccatacgtag
ggaacacact agttcaatga atttgaggcg gcttctcagt agacaacgca actctgacac
gatttttcgc cttccacttc ctactaccat ttgtaatcgt cgcagctaca gcccttcatg
cccttttcct ccacgaaaca ggatccaaca acccagtcgg actaaactca gacgcagata
aaattccatt tcacccgtac ttctcataca aagaccttct aggatttatt attctcctaa
cagccctaac atca-ttagc cctattctcc cccaaccttt taggggaccc tgataacttc
acccccgcca atcccctagt aacaccaaca cacatcaaac cagaatggta tttcctattt
gcctatgcca tcctacgatc aattcctaat aaactaggag gagtgttagc cttactattc
tctattcttg tgcttatatt agtccccctg ctccacacat caaagcaaca aggacttaca
ttccgtccca tcactcaatt cttattctga gccctagttg cagacgtaat aattctaaca
tgaattggag gcataccagt agaagacccg ttcattatta tcggccaaat cgcctccatt
ctttacttca cactcatttt aatccttaac cctctagcag gctgactgga aaa
>Anostomidae_Leporinus_striatus_1_1
nnnnnnnnnn nnnnnnnnnn nnnnnnnnnn nnnnnnnnnn nnnnnnnnnn nnnnnnnnnn
nnnnnnnnnn nnnnnnnnnn caaatcttaa caggactatt cctagctata cactacactt
cagacatctc caccgccttt tcctccgttg cccacatttg ccgtgatgta aactacggct
gactaatccg taatatacat gccaatggag cttccttttt ctttatctgt atttaccttc
acattggccg aggcctatat tatggttcat acctctataa agaaacctga aacattggag
ttatcctcct cctactagtt ataataactg cattcgtagg ctatgttctc ccatgaggac
agatatcatt ctgaggtgca accgtaatta caaatctcct ctccgcagtc ccctatgtag
gcaacacact agtacaatga atttgagggg gcttctcagt agataatgca accctaaccc
gattctttgc cttccacttc cttctcccat ttgcagttgt tgcagccaca gcccttcacg
ccctcttcct tcatgaaaca ggctcaaaca accccatcgg actaaactca gacgcagaca
aaatctcatt ccacccctac ttttcatata aagatctttt aggcttcatt attcttctca
cagccctaac atca-ctagc cctattctcc cccaacctct taggagaccc cgataacttc
acccccgcca accccctagt taccccaaca catattaaac cagaatgata cttcctattt
gcttatgcca ttctccggtc aatcccaaat aaactaggag gcgtactagc cctgctattt
tcaatcctag tgttcatact agttcccctc ctccacacct caaaacaaca aggacttacc
tttcgtcctt taacccaatt cttattttga accctagtag cagacgtact aattctaaca
tgacttggag gcataccagt agaagacccc tttattatta ttggtcaaat cgcctccatt
ctctacttta cactcatcct tgttttaaac cctttagcag ggnnnnnnnn nnn
>Anostomidae_Leporinus_striatus_2_1
nnnnnnnnnn nnnnnnnnnn nnnnnnnnnn nnnnnnnnnn nnnnnnnnnn nnnnnnnnnn
nnnnnnnnnn nnnnnnnnnn caaatcttaa caggactatt cctagctata cactacactt
cagacatctc caccgccttt tcctccgttg cccacatttg ccgtgatgta aactacggct
gactaatccg taatatacat gccaatggag cttccttttt ctttatctgt atttaccttc
acattggccg aggcctatat tatggttcat acctctataa agaaacctga aacattggag
ttatcctcct cctactagtt ataataactg cattcgtagg ttatgttctc ccatgaggac
agatatcatt ctgaggtgca accgtaatta caaacctcct ctccgcagtc ccctatgtag
gcaacacact agtacaatga atttgagggg gcttctcagt agataatgca accctaaccc
gattctttgc cttccacttc cttctcccat ttgcagttgt tgcagccaca gcccttcacg
ccctcttcct tcatgaaaca ggctcaaaca accccatcgg actaaactca gacgcagaca
aaatctcatt ccacccctac ttttcatata aagacctttt aggcttcatt attcttctca
cagccctaac atca-ctagc cctgttctcc cccaacctca taggagaccc cgagaacttc
acccccgcca accccctagt taccccaaca catattaaac cagaatgata cttcctattt
gcttatgcca tcctacggtc aatcccaaat aaactaggag gcgtactagc cctgctattt
tcaattctag tattcatact agttcccctc ctccacacct caaaacaaca aggacttacc
tttcgcccct taacccaatt cttattttga accctagtag cagacgtact aattttaaca
tgaattggag gcataccagt agaagacccc tttattatta ttggccaaat cgcctccgtc
ctttactttg cactcatcct tattttaaac cccctagcag gcnnnnnnnn nnn
>Anostomidae_Leporinus_striatus_3_1
nnnnnnnnnn nnnnnnnnnn nnnnnnnnnn nnnnnnnnnn nnnnnnnnnn nnnnnnnnnn
nnnnnnnnnn nnnnnnnnnn gaaatcttaa caggactatt cctagctata cactacactt
cagacatctc caccgccttt tcctccgttg cccacatttg ccgtgatgtg aactacggct
gactaatccg taatatacat gccaatgggg cttccttttt ctttatctgt atttaccttc
acattggccg aggcctatat tatggttcat acctctataa agaaacctga aacattggag
ttatcctcct cctactagtt ataataactg cattcgtagg ttatgttctc ccatgaggac
agatatcatt ctgaggtgca accgtaatta caaacctcct ctccgcagtc ccctatgtag
gcaacacact agtacaatga atttgagggg gcttctcagt agataatgca accctaaccc
gattctttgc cttccacttc cttctcccat ttgcagttgt tgcagccaca gcccttcacg
ccctctttct tcatgaaaca ggctcaaaca accccatcgg actaaactca gacgcagaca
aaatctcatt ccacccctac ttttcatata aagacctttt aggcttcatt attcttctca
cagccctaac atca-ctagc cctattctcc cccaacctct taggagaccc cgagaacttc
acccccgcca accccctagt taccccaaca catattaaac cagaatgata cttcctattt
gcttacgcca tcctacggtc aatcccaaac aaactaggag gcgtactagc cctgctattt
tcatttctag tattcatact agttcccttc ctccacacct caaaacaaca aggacttacc
ttccgcccct taacccaatt cttattctga accctagtag cagatgtatt gattctaaca
tgaattggag gcataccagt agaagacccc tttattatta ttggccaaat cgcctccgtc
ctttattttg cactcatcct tattttaaac cccctggcag gcnnnnnnnn nnn
>Anostomidae_Leporinus_taeniatus_1_1
nnnnnnnnnn nnnnnnnnnn nnnnnnnnnn nnnnnnnnnn nnnnnnnnnn nnnnnnnnnn
nnnnnnnnnn nnnnnnnnnn caaatcctaa caggactatt cctagctata cactacacct
cagatgtgtc caccgccttc tcttccgtcg cccatatctg ccgagatgta aattatggct
gattaatacg taatatacat gctaacggag cctctttctt tttcatctgg tttaatctcc
acatgggccg aggcctatat tatggctcct acctctataa agaaacctga aacatcggag
ttgtactcct cctactagtt ataataactg cattcgtagg ctacgtacta ccatgaggac
aaatgtcatt ctgaggggca accgtaatta caaacctcct ctccgcagtc ccatatgtgg
gagacgcgct agtacaatga atttgaggcg gcttctcagt agacaacgca accctgacac
gattcttcgc cttccacttt ctcctcccat tcacgatcat cgcaaccaca gccctacatg
ctctcttcct ccacgaaaca ggatccaaca accccattgg gttaaactcg gacgcggata
aaatctcatt ccacccatac ttttcataca aagatctttt aggatttatt attctcctta
cagcccttac atca-ctagc cctattttcc cccaatcttc taggagaccc cgaaaacttc
accccagcca accccctagt aaccccaaca catattaaac cagagtgata tttcctgttc
gcctatgcta tcctacgatc gattccaaac aaactaggag gtgtactagc ccttctattc
tcaattcttg tgttcatgtt agttccccta ctccacacct ctaaacaaca aggactcacc
ttccgcccaa tcactcaatt cctattctga accctagtcg cagacgtact aattcttaca
tgaattggag gaatacctgt agaagacccc ttcattatca ttggtcaaat cgcctccgtc
ctctactttg cacttatcct tatcctaaac cctctggcag gannnnnnnn nnn
>Anostomidae_Megaleporinus_macrocephalus_1_1
nnnnnnnnnn nnnnnnnnnn nnnnnnnnnn nnnnnnnnnn nnnnnnnnnn nnnnnnnnnn
nnnnnnnnnn nnnnnnnnnn caaatcttaa caggactatt tctagctata cactacactt
ccgatatctc cactgccttc tcctcggtga cccacatctg ccgtgatgtg aactatggtt
gattgattcg caacatacat gccaatggtg cctccttctt tttcatctgt atttatcttc
acattggacg aggcttatat tatggttctt acctttataa agaaacctga aacattggag
tcatccttct cttattagtt ataatgaccg catttgtagg ctatgtactc ccgtgaggac
aaatatcatt ctggggggca accgtgatca caaatcttct ctccgctatt ccctacgtag
gagacacact agtgcaatga atttgaggag gcttttccgt agacaacgca accctgactc
gattcttcgc cttccacttc ctcctcccgt ttacaattgt agcagctaca atcctacatg
ccctctttct ccacgaaacc ggatcaaaca accccatcgg attaaactca aatgcagata
aaatctcatt ccacccctac ttctcataca aagacctcct aggatttttt attctgctta
caacccttac atca-ctagc cctgttttcc ccaaaactct taggcgaccc tgaaaacttt
acccccgcca accccctagt caccccaaca catatcaaac cagaatgata ttttttattt
gcctacgcca tcctacgatc aattcccaac aagctaggag gcgtattagc cttactattc
tcaatcttag tgttaatatt agtccccttg ctccacactt caaaacaaca aggcctcacc
ttccgcccag tcacccaatt cctattctga accctagtcg cagacgtatt aatcttaaca
tgaattgggg gaatgccagt agaagacccc ttcatcatta ttggccaaat cgcctccatc
ctctacttta cactaattct tgttctcaac cccctagcag gannnnnnnn nnn
>Anostomidae_Schizodon_intermedius_1_1
nnnnnnnnnn nnnnnnnnnn nnnnnnnnnn nnnnnnnnnn nnnnnnnnnn nnnnnnnnnn
nnnnnnnnnn nnnnnnnnnn gaaatcttaa caggactatt cctagccata cactacactt
cagatgtgtc caccgccttt tcttccgttg cccacatttg ccgtgatgta aactatggct
gattaatccg taatatacac gccaacgggg cctccttctt ctttatctgc atttatcttc
acattggccg aggcctatat tacggctcct atctctacaa agaaacctga aacattggag
ttttccttct tttactagtt ataataaccg cattcgtagg ttatgtactc ccatgaggac
aaatatcatt ctgaggggca accgtaatca caaatcttct ctccgccgta ccatatgtag
gagacacact agtgcaatga atttgaggcg gcttctcagt agacaatgca accctaacac
gattctttgc tttccaattc ctcctcccat ttgtaatggt tgcagccaca accctacacg
ccctcttcct ccaccaaacg ggggcaaaca ccccgatcgg attaaactca gacgcaggaa
aaatcacatt ccacccaaac ttttcacaca aaaacctttt aggattcatt attcgcctta
tggccctaat atca-ctagc cctattttcc cccaatcttt taggggaccc cgacaacttc
aacccagcta accccctagt aaccccaaca catattaaac cagaatgata tttcctgttc
gcctatgcta tcctacgatc tattcccaat aaattaggag gcgtattagc cctactattc
tctattctag tcttcatatt agtccccctt ctccacacct caaaacacca aggactcacc
ttccgcccta ttactcaatt tctattttga gccttagtcg cagatgtact aattctaaca
tgaattggag gaataccagt agaagaccct tacattatta ttggtcaaat cgcctcaatc
ctctacttca cacttatcct tattctaaac cccctagcag tannnnnnnn nnn
>Apteronotidae_Adontosternarchus_balaenops_1_1
nnnnnnnnnn nnnnnnnnnn nnntccaaca tctcctactg atgaaacttc ggctctcttc
tactactatg cttaattaca caaattgcca caggattatt tctagcaata cactacactc
ccgacatctg taccgctttc tcttcagtcg cacatatttg ccgtgacgta aactacggct
gattaatccg aaacacccac gccaatggag cttccctatt tttcgtttgc gtctaccttc
acattggacg cggcctctac tacggctcat acctttataa agaaacctga aatattggag
ttatcctatt tcttcttata ataattacag cctttgtagg ctacgttctc ccatgaggcc
aaatatcctt ttgaggcgct accgtcatta ccaaccttct ctccgccacc ccctatgcag
gaacttccct tgtacgctga gtttgagggg gattttctgt tgacaacgca accctaacac
gattcttcgc cttccacttc ctactcccct ttgtactcgt cgcaataaca gccctacacg
ctttattttt acatgaaacc ggatctaaca atccagccgg cctaaattca gactcagaca
aaatcccatt ccacccatac ttttcataca aagacctact aggcttcagc atcctcctta
cagcacttgc atcc-ctcgc tctattctcc cccaacctac tgggagaccc agataacttc
tctgccgcca accccataat caccccgact cacatcaaac cagaatgata cttcctattt
gcctacgcaa ttctacgatc aatccccaat aaactgggag gcgtcctagc acttgtcttc
tccgtcctaa ttctaatact tgtccccctc ctccacacct caaaacaaca aggactcact
ttccgcccca tctcccaact acttttctga accttaatcg cagacgtcgt gatccttaca
tgaatcggag ggataccagt agaataccca ttcacaatca tcggccaaat cgcatccgtc
ctctatttcg ccctnnnnnn nnnnnnnnnn nnnnnnnnnn nnnnnnnnnn nnn
>Apteronotidae_Adontosternarchus_nebulosus_2_1
nnnnnnnnnn nnnnnnnnnn nnntccaaca tctcttactg atgaaacttc ggctctctcc
tactactatg cttaattaca caaattgcta caggactatt tctagcaatg cactataccc
ccgacatctg tactgctttc tcctccgtcg cacatatttg ccgtgacgtt aactacggct
gactaatccg aaacacccac gccaatggag cctccctatt ttttgtttgt gtctacctcc
acatcggacg cggcctctac tacggctcct acctttacaa agaaacctga aacattgggg
ttatcctatt cctgcttata atagttacag cctttgtggg ctacgtcctt ccatgaggcc
aaatatcctt ctggggtgcc accgtcatca ccaaccttct ttccgccacc ccctacgcag
gaacttctct agtacgctga gtgtgaggag gattttctgt cgacaacgca accctaactc
gattctttgc cttccacttc ttactcccct ttttgctcgt cgcaataaca gccttacacg
ctttattctt acatgaaacc ggctccaaca acccagccgg cctaaactca gactcagaca
aaatcccctt ccacccatac ttttcataca aagatctact aggcttcagc atcctactta
ctgccctcgc gtcc-ctcgc tctattttcc cccaacttac taggagaccc agataacttt
tctgccgcca atcccatgat tactcccacc cacatcaaac cagagtggta cttcctattt
gcctacgcaa ttttacgatc catccccaat aaacttggcg gagtcctagc acttgtcttc
tcagtgctga ttctaatgct cgttcctctc ctacacacct caaaacagca aggactcact
ttccgcccca tctcgcaact acttttctga accctaattg cagacgtcct gatccttaca
tgaatcgggg gaataccagt agaataccca ttcacagtaa ttggtcaaat cgcatccatc
ctttattnnn nnnnnnnnnn nnnnnnnnnn nnnnnnnnnn nnnnnnnnnn nnn
>Apteronotidae_Adontosternarchus_sachsi_1_1
nnnnnnnnnn nnnnnnnnnn ccgtccaaca tctcatactg atgaaatttc ggctccctcc
tactactatg cttaattaca caaattgcca caggactatt tctagcaatg cactacaccc
ccgacatctg cactgctttc tcctcagtcg cacatatttg ccgcgacgtt aactacggct
gactaatccg aaatgcccac gccaacggag cctcattatt tttcgtttgc gtctaccttc
acattggacg aggcctgtac tacggctctt atctttataa ggaaacctga aatattggag
tcatcctatt tttacttatg atagttacag ccttcgtagg ctacgttctc ccatggggcc
aaatatcctt ttgaggtgca accgtcatta ctaacctcct ctccgccacc ccctacgcag
gaacttccct agtacgctga gtgtgaggag gattttccgt tgataacgca accctaaccc
gattcttcgc cttccacttc ctacttccct tcttactcgt cgcaataaca gccttacacg
ctttattttt acatgaaacc ggatccaaca acccagccgg cctaaactca gactcagata
aaatcccatt ccacccatac ttttcctaca aagacctact aggcttcagc attctactta
ccgccctcgc atca-cttgc cctattctcc ccgaacctac taggagaccc agacaacttc
tctgccgcca accccatgat tactcccact cacatcaaac cagaatgata cttcctattt
gcctacgcaa ttttacgatc tatccccaac aaactaggcg gagtcctagc acttgtcttc
tccgtactaa tcttaatgct tgtccccctc ctccatacct caaaacaaca aggactcacc
ttccgcccca tctcccaact acttttctga accctaattg cagatgtcct gatcctcaca
tgaatcggag gaataccagt agaataccca tttacagtta tcggccaagt cgcatctatt
ctttatttca ccctattcct tattctcttc cccctagcag gctgatacga aaa
>Apteronotidae_Apteronotus_acidops_1_1
nnnnnnnnnn nnnnnnnnnn ccctctaata tctcatattg atgaaatttt gggtcccttc
ttctactctg cttaattaca cagattgcca caggactctt cctagcaata cactacaccc
ccgacatctc caccgccttc tcctcagtcg cacatatctg ccgagacgta aactacggct
gactaatccg aaatacccat gccaacggag cgtccctctt cttcgtttgt gtatatctcc
atattggccg cggactttat tatggctcct acctttataa agaaacctgg aacattggag
ttatcctgtt tctgcttata atagtaaccg ccttcgtcgg gtacgtcctc ccatgaggcc
agatatcctt ctgaggcgcc actgttatta ccaacctcct ctccgccacc ccttacgcag
ggacctcatt agtgcgatgg gtctgagggg gcttctctgt tgacaacgca accctgaccc
gattcttcgc ctttcacttt ctactcccat ttctactcat cgccataaca gcccttcacg
ccttatttct acacgaaacc ggatccaaca acccagccgg cctaaattca gacgcagata
aaattccctt ccacccatac ttctcatata aagacctcct gggattcagt attctattga
caaccctagc atcc-ctcgc cctattctcc cccaacttac taggagaccc agaaaacttc
tcccccgcca acccaataat tactcccacc cacattaaac cagaatgata cttcctattc
gcctatgcta ttctacgatc tatccctaat aaactagggg gcgtcctagc acttgtattc
tcagtattaa tccttatact agtccccctc ctccacacct caaaacaaca aggcctcaca
ttccggcccc tctcccaatc actattctga gcccttgttg cagacgtcat catcctcaca
tgaatcggag gcatgcccgt agaataccca ttcacagtag tgggccaaat tgcatccatc
ctttatttcg ccctattcct tgtcttgttt ccattagcag gctgatacga aaa
>Apteronotidae_Apteronotus_apurensis_1_1
nnnnnnnnnn nnnnnnnnnn ccatccaaca tctcatactg atgaaacttt ggctccctcc
ttctactctg cttaattaca caaattgcca caggattatt cctggcaata cactataccc
ccgatatctg cacagccttc tcctcagttg cacatatttg ccgagatgta aactacggct
gattaatccg aaatgcccac gccaacggtg cctccttatt cttcgtttgt gtatacctcc
acattggacg tggtctctac tatggctcct acctctacaa agaaacctga aacattrgag
tcatcctatt cctacttata atggttacag ccttcgtagg gtatgtcctt ccatgaggcc
aaatatcctt ttgaggcgcc actgtaatca ccaatctcct atccgctacc ccttatgcag
gaacttctct tgtacgctga gtatgaggcg gtttctctgt tgataatgca accctaactc
gatttttcgc cttccatttc ttactcccgt tcctacttat tgcaataaca gccctccacg
ccttattttt acatgaaact ggatccaaca acccagccgg cctaaactca gactcagata
aaatcccatt ccacccatac ttctcataca aagacctcct aggcttcagc atcctactta
cagcccttgc atcc-ctagc cctgttctcc cctaatctcc tgggagaccc agaaaacttt
tccgccgcca acccgataat tacccccacc cacatcaaac ccgaatggta ctttctattc
gcctatgcta ttttacgatc catccctaac aaacttggag gtgttttagc acttgtcttt
tcagtactaa tccttatact cgttccactt ctccacacct caaaacaaca aggactcacc
ttccgaccta tttcccaatt actattttga accctaattg cagatgtcgt cattcttaca
tgaattggag gaatacctgt agaataccca ttcacagtca ttggtcagat cgcctctatt
ctctacttcg ccctatttct tatcttcttc ccattagcgg gttgatatga aaa
>Apteronotidae_Apteronotus_caudimaculosus_1_1
nnnnnnnnnn nnnnnnnnnn ccatccaaca tctcatactg atgaaacttc ggctctctcc
tcctcctttg tttaattaca caaatcgcta caggactatt cctagccata cactacaccc
cagacatctg taccgccttc tcctcagtag cgcatatctg ccgagacgtt aactatggct
gactaatccg aaatgcccat gccaacggag cttcactatt ctttgtttgt gtatacctcc
acattgggcg tggactttac tatggctcat acctatacaa agaaacctga aacatcgggg
tcatcctatt cctgctaata atagtaactg ccttcgtcgg atacgtcctt ccatgaggcc
aaatgtcctt ttgaggcgcc actgttatta ctaacctact ctccgccacc ccctatgcag
gaacttcctt agtacgctga gtctgaggtg gcttctctgt tgacaacgca accctaaccc
gattctttac cttccacttt ttactcccat tcctactcat tgccataaca gcccttcacg
ccttatttct acacgaaacc ggatccaata acccagccgg cctaaactca gattcagata
aaattccatt ccacccatac ttctcataca aagacctctt aggctttagc atcctgctta
caaccctagc atcc-ctcgc cctattctcc ccaaacttat taggtgaccc agaaaacttt
tccgccgcca acccaataat taccccgacc cacattaagc cagaatgata cttcctattc
gcctatgcta ttctacgatc tatcccaaat aaacttggcg gtgtcttagc acttgtcttc
tctgtattaa tcctcatact tgtccccctc ctccacacct ccaaacaaca aggacttacc
ttccgacccc tctcccaact actattctga accctaattg cagatgtcgt aatccttaca
tgaattggag gaatgcccgt agaataccca tttacagtta ttggccaaat cgcatccgtc
ctttacttcg ccctgttcct cgtcctcttc cccctagcag gctgatacga aaa
>Apteronotidae_Apteronotus_ellisi_1_1
nnnnnnnnnn nnnnnnnnnn ccatccaaca tctcatactg atgaaacttt ggctcccttc
ttctactctg cttaattaca caaattgcta cagggttatt cctagcaata cactacaccc
ccgacatctg cactgccttc tcctcagtcg cacatatctg ccgagatgtt aattacggct
gattaatccg aaatacccac gccaacggtg cttctctatt cttcgtttgt gtatacctcc
acattggacg tggtctttat tatggctctt acctttacaa agagacctga aacattggag
tcatcctatt cctacttata atagttacag ccttcgtagg gtatgtcctt ccatgaggtc
aaatgtcctt ttgaggcgcc actgtaatta ctaaccttct atccgctact ccctatgccg
ggacttctct tgtacgctga gtgtgaggcg gtttctctgt cgataacgca accctgactc
ggtttttcgc ctttcacttc ctactcccgt tcctacttat tgcaataaca gccctccacg
ccttattttt acacgaaact ggatctaaca acccagccgg cctaaactca gactcagata
aaatcccatt ccacccatac ttctcataca aagacctcct aggcttcagc atcctcctta
cagcccttgc atcc-ctagc cctgttctcc cccaatctac taggagaccc agacaacttt
tccgccgcta acccaataat cacccccacc cacatcaaac ccgaatgata cttcctattc
gcctatgcta ttttacgatc catccccaac aaattagggg gcgtcctagc acttgtcttt
tcagtactaa tccttatact cgttccactt ctccacacct caaaacagca aggacttacc
ttccgcccta tttcccaatt actattttga accctaattg cagatgttat tattcttaca
tgaattgggg gaatacctgt agaataccca tttacagtca tcggacaaat cgcctctatc
ctttacttcg ccctatttct tatcttcttc ccactagcag gctgatatga aaa
>Apteronotidae_Apteronotus_eschmeyeri_2_1
nnnnnnnnnn nnnnnnnnnn ccctccaaca tctcatattg atgaaacttc ggctctcttc
tcctactctg cttaattaca caaatcgcca caggattatt tttagcaata cactataccc
ccgatatttg taccgccttc tcctcagttg cccacatctg ccgagatgtt aactacggct
gactcatccg gaacacacac gctaacggag cttcattatt cttcgtctgc gtatatctac
atattggacg cggactttat tacggctctt acctctataa agaaacttga aatatcggcg
ttatcctatt cctacttata ataattacag ccttcgtagg atacgtcctc ccatgaggcc
aaatatcttt ttgaggcgcc actgttatca ccaacctcct ctccgccacc ccctacgcag
gaacttccct agtacgctga gtatgagggg gcttctctgt tgataacgca actctaaccc
gatttttcgc ttttcacttt ttactcccat tcctactcat tgccataaca gctcttcacg
ccctattttt acatgaaacc ggatctaaca acccagccgg cctaaactca aactcagata
aaattccctt ccacccatac ttctcatata aagacctcct aggcttcagc atcctcctca
cagccctcgc atct-ctagc cctattctcc cctaacttac taggagaccc agaaaacttt
tccaccgcca acccaataat tacccccacc cacattaaac cagaatgata ctttctattc
gcctatgcca ttttacgatc tatcccaaac aaactaggag gtgtcttagc gcttatcttt
tcagtattga ttcttatact tgttccactc ctccacacct caaaacaaca aggacttacc
ttccgccccc tctcacaatt attattctga accctaattg cagatgtcat tatccttaca
tgaatcggag gaatacccgt agaataccca tttacaacca ttggccaaat cgcatccgtc
ctttatttcg ccctattcct tattttcttc cccttagcag gctgatacga aaa
>Apteronotidae_Apteronotus_mariae_2_1
nnnnnnnnnn nnnnnnnnnn ccctccaaca tctcgtactg atgaaacttc ggctcccttc
tcctattatg cttaattaca caaattgcca ccggattgtt tttagcgata cattataccc
ctgacatttg caccgctttc tcctcggtcg cacatatctg tcgagatgtt aactacggct
gactaatccg aaatgcccac gccaacggag cttcattatt cttcgtctgt gtatacctcc
acattggacg tggactttat tatggctctt acctatacaa agaaacctga aatattggcg
ttattttatt tctacttata atagtaacag ccttcgtcgg atatgtcctc ccatgaggtc
aaatgtcctt ttgaggtgcc actgttatta ccaacctcct ttccgccaca ccttatgcag
gaacctcctt agtacgctga gtatgaggcg gcttctccgt tgacaacgca actctaaccc
gattcttcgc ctttcacttt ttactcccat tcctcctcgt cgccataaca gcactacacg
ccttatttct acacgaaacc ggatctaata acccagccgg cctaaactca gactcagata
aaattccatt ccacccctac ttctcataca aagaccttct aggcttcagc atcctcctca
cagctctcgc atct-cttgc tctattctcc ccaaacttac taggagaccc agaaaacttt
tccgcagcta acccaataat cacccccacg cacatcaaac cagaatgata cttcctattt
gcttatgcca tcctacgatc aattccaaac aaactaggcg gtgttctcgc acttgtcttt
tcagtattaa tcctcatact tgtcccactc ctccacacgt caaaacaaca aggactcacc
ttccgacccc tctcccaatt actattctga accctaattg cagacgtcgt gatccttaca
tgaattggag gaatgcccgt agaataccca tttacaatta ttggccaaat cgcatccgtc
ctttattttg ccctattcct catcttcttc cccctagcag gctgatacga aaa
>Apteronotidae_Compsaraia_compsa_1_1
nnnnnnnnnn nnnnnnnnnn nnnnnnnnnn nnnnnnnnnn nnnnnnnnnn nnnnnnnnnn
nnnnnnnnng cttaattaca caaattgcta caggattatt cctagcgata cattacaccc
ctgacatctg caccgccttc tcctcagtcg cacacatctg ccgagacgta aactacggct
gattaatccg caatgctcac gccaatggcg cttctttatt cttcgtttgt gtgtacctcc
acattggacg aggcctctat tacggctcct acctttataa agaaacctga aatattggag
tcatcctatt cctgcttata atagtcacag cctttgtagg atacgttcta ccatgaggcc
aaatatcatt ttgaggcgcc actgtaatta ccaacctcct atccgccacc ccttatgcag
gaacctcact tgtacggtgg gtatgaggcg gtttctcggt tgataacgca accctaaccc
gatttttcgc cttccacttc ctactcccat tcctccttat cgcaataaca gcccttcacg
ccctattttt acacgaaacc ggatctaata acccagccgg actaaactca gactcagata
aaatcccctt ccacccatac ttctcataca aagacctcct agggttcagc atcttactta
cggctctcgc gtcc-ctcgc cctattctcc cccaacctat taggagaccc agaaaactat
tcagccgcca acccaataat tacccccacc cacattaaac cagaatgata cttcctattt
gcctacgcca tcctacggtc tatccctaac aaactaggag gagtcctagc actagtattc
tcagtgctaa tcctcatact cgtcccgctc ctccacacct caaaacaaca aggactcacc
ttccggcctg tctcccaact actattctgg accctaattg cagacgtaat catcctcaca
tgaattggag ggatacctgt agaataccca tttacaatca ttggtcaaat nnnnnnnnnn
nnnnnnnnnn nnnnnnnnnn nnnnnnnnnn nnnnnnnnnn nnnnnnnnnn nnn
>Apteronotidae_Orthosternarchus_tamandua_1_1
nnnnnnnnnn nnnnnnnnnn ccctcaaata ttgcatactg atgaaacttc ggctctctcc
ttttacgctg cctcattacc cacatcgcaa caggattatt cctagccata cactacaccc
ctgacatctg cacggccttc tcttccgttg cacatatctg ccgcgacgta aactacggat
gactaatccg aaacatccac gccaacgggg cctccctatt ctttgtctgc gtctaccttc
acatcggacg cggcctatac tatggctctt acctctataa agaaacttga aatattggag
taactctttt actgctaata atagtaacag cctttgtggg atatgttctc ccatgaggcc
aaatatcatt ctgaggagct accgtcatta ccaaccttct ttctgccacc ccctacgcag
gaacatcatt agtacgatga gtatgaggag gcttctccgt agacaatgca accttaaccc
gattcttcac cttccacttc cttcttccct tcctccttat tgcaataaca gccctccacg
ccctgtttct ccacgaaaca ggctccaata atcccgcagg cttaaactca gattccgaca
aaatcccatt tcatccatat ttttcataca aagacctcct aggcttctcc atcctactta
ctactctcgc ctcc-ctagc cctattctcc cctaacctac tcggagatcc agaaaacttc
tccacagcca atcccataat taccccaacc cacatcaaac ctgaatgata ctttttattt
gcctacgcca tcctacgatc catcccaaac aaattaggtg gagttctagc actaatcttc
tcagtactaa tcctcatact tgtcccactc cttcacacat ctaaacaaca aggactaaca
ttccgaccaa tttctcaact actattttga accctaattg cagatgtcct aatcctcaca
tgaattgggg gactaccagt agaatacccc ttcaccctaa ttggtcaagt agcatctatt
ctttactttg ccttattcct agttctnttc ccaccagcag gnggatacga aaa
>Apteronotidae_Pariosternarchus_amazonensis_1_1
nnnnnnnnnn nnnnnnnnnn ccatccaaca tctcatactg atgaaacttt ggctccctcc
ttctactctg cttaatcaca caaattgcta caggattatt cctagcaata cactacaccc
ccgacatctg taccgccttc tcctcagtcg cacatatttg ccgagatgtg aattacggct
gattaatccg aaatgcccac gccaacggcg cttctctttt cttcgtttgt gtatacctcc
acattggacg cggcctctat tacggctcct acctttataa agaaacctga aatattggag
tcatcctatt cctacttata atagttacag cctttgtagg atacgtcctc ccatgaggcc
aaatatcctt ttgaggcgcc actgtaatta ctaatctcct atcagccacc ccttatgcag
gaacttctct tgtacgctga gtatgaggcg gcttctcagt tgataacgca accctaaccc
gatttttcgc cttccacttc ttactcccat tcctccttat cgcaataaca gccctccacg
ccttatttct acacgaaacc gggtctaata acccaaccgg cctaaactca aactcagata
aaatcccctt ccacccttac ttctcataca aagacctcct aggcttcagc atcctactta
caactcttgc atcc-ctcgc cttattcgcc cctaatttac taggagaccc agaaaacttt
tcagccgcta acccaataat tacccccacc catatcaaac cagaatgata cttcctattc
gcctacgcca ttctacgatc catccctaac aaactaggag gtgttttagc acttgtcttt
tcagtactta tcctcatact cgttccactt ctccacacct caaaacaaca aggacttacc
ttccgaccta tctcccaatt tttattctga gccctaattg cagatgtcat tatccttaca
tgaattggag gaatacctgt agaataccca tttacagtaa tcggacaaat cgcttccatt
ctttacttta ccctatttct tatcttcttt ccactagcag gctgatacga aaa
>Apteronotidae_Porotergus_duende_1_1
nnnnnnnnnn nnnnnnnnnn ccctccaaca tctcatactg atgaaacttt ggctcccttc
tcctactctg cttaattaca caaattgcca cgggactatt cctagcaata cactataccc
ccgacatctg cactgccttc tcctcagtcg cacacatctg ccgagatgta aattacggct
gattaatccg aaacgcccac gccaacggtg cttccctgtt ctttgtttgt gtatacctcc
acattgggcg tggcctttac tatggctcct acctttacaa agaaacctga aacattggag
tcatcttgtt cctgcttata atagttactg ccttcgtagg atatgtcctt ccatgaggcc
aaatatcatt ttgaggcgcc actgtaatta ccaacctcct atccgccact ccctacgcgg
gaacttccct tgtgcgctga gtgtgaggcg gtttctctgt agataacgca accctaaccc
gatttttcgc ctttcacttc ctactcccat ttctacttat tgcaataaca gccctccacg
ccctattttt acacgaaacc ggatctaaca acccagccgg cctaaactca gactcagaca
aaatcccatt ccacccatac ttctcataca aagaccttct aggcttcagc atcctactca
cggccctcgc atcc-ctcgc cctattctcc cccaacctac taggtgaccc agacaacttt
tccgccgcta acccaatagt tacccccacc cacatcaagc ccgaatgata cttcctgttc
gcctacgcca ttttacgatc tatccccaac aaactaggcg gtgtcctagc acttgtcttt
tcagtactta tcctcatact cgtcccactt ctccacacct caaaacaaca aggactcacc
ttccgacccc tttcccaatt actattctgg actctaattg cagacgtcct tattctcaca
tgaattggag gaatgcctgt agaataccca tttacaatca tcggacaaat cgcctcaatc
ctttacttca ccctatttct tatcttattc ccactagcgg gctgatacga aaa
>Apteronotidae_Sternarchella_orthos_1_1
nnnnnnnnnn nnnnnnnnnn ccatccaaca tctcatactg atgaaacttc ggctctcttc
ttctactctg cctaattaca caaattgcta caggactatt tttagcaata cactacaccc
ccgacatctg cactgccttc tcctcagtcg cacatatctg ccgagatgta aactacggct
gattaatccg aaacgcccac gccaacggtg cttccctatt ttttgtttgt gtgtacctac
acattggacg tggtctttac tatggctcct acctttataa agaaacttga aatattggag
ttatcctatt cctacttata ataattacag ccttcgtagg atacgtcctc ccatgaggcc
aaatatcttt ctgaggagcc actgtaatta ctaacctcct atccgccact ccttacgcag
gaacttctct ggtccgatgg gtatgaggag gattctccgt tgacaacgca accctaaccc
gatttttcgc cttccacttc ttactcccat tcctacttat tgcaataaca gcccttcatg
cattattcct tcatgaaacc gggtctaaca acccagccgg cctaaactca gactcagaca
aaatcccatt ccacccatac ttttcttaca aagaccttct aggctttagc attctactaa
cagccctcgc atcc-cttgc cctattctcc cctaatttac taggagaccc agaaaacttt
tcagccgcta acccaataat cacccccacc catattaaac cagaatgata cttcctattc
gcctacgcta ttttacgatc catccctaat aaactaggag gtgttctagc acttgtcttt
tcagtcctaa ttcttatact tgtcccactt ctccacacct caaaacaaca aggacttacc
ttccgcccta tctcccaatt actattttga accctaattg cagatgtcgt tatccttaca
tgaatcggag gaatacccgt agaataccca ttcacaatta ttggacaaat cgcctctatc
ctttactttg ccctatttct tatcttcttc ccattagcgg gccgatatga aaa
>Apteronotidae_Sternarchella_rex_1_1
nnnnnnnnnn nnnnnnnnnn ccatccaaca tctcatactg atgaaacttc ggctctcttc
tcctactctg cctaattaca caaattgcta caggactatt tctagcaata cactacaccc
ccgacatctg cactgccttc tcctcagtcg cacatatctg ccgagatgta aactacggct
gattaatccg aaacgcccac gccaacggtg cttccttatt ctttgtttgt gtatacctac
acattggacg cggtctttac tatggctcct acctttataa agaaacttga aatattggag
tcatcctatt cctacttata ataattacag ccttcgtagg atacgtcctc ccatgaggcc
aaatatcttt ctgaggagcc actgtaatca ctaacctcct atccgccact ccttacgcag
gaacttctct ggtccgatgg gtatgaggag gattctccgt tgacaacgca accctgaccc
gatttttcgc cttccacttc ttactcccat tcctacttat tgcaataaca gcccttcatg
ccttattcct ccatgagacc ggatctaaca acccagccgg tctaaactca gactcagaca
aaatcccatt ccacccatac ttttcttaca aagaccttct aggctttagc attctactga
ctgccctcgc atcc-cttgc cctattctcc cctaatttac taggagaccc agaaaacttt
tcagccgcta acccaataat taccccaacc catattaaac cagaatgata cttcctattc
gcctatgcta ttttacgatc catccctaat aaactaggag gtgttctggc acttgtcttt
tcagtcctaa ttcttatact tgtcccactt ctccacacct caaaacaaca aggacttact
ttccgcccta tctcccaatt actattttga accctaattg cagatgtcgt tatccttaca
tgaatcggag gaatacccgt agaataccca ttcacagtta ttggacaaat cgcctctatc
ctttattttg ccctatttct tatcttcttc ccattagcgg gctgatatga aaa
>Apteronotidae_Sternarchogiton_labiatus_2_1
nnnnnnnnnn nnnnnnnnnn ccatccaaca tctcttactg atgaaacttt ggctctcttc
tactactctg cttaattaca caaattgcca caggattatt cctagcaata cactacaccc
ccgacatctc caccgccttc tcctcagtag cacatatctg ccgagatgta aactacggct
gattaatccg aaatgcccac gccaacggcg cttccttatt cttcgtctgc gtatacctcc
acattggacg cggtctctat tacggctctt acctttacaa agaaacctga aatatcggag
tcatcctatt tcttcttata ataattaccg cctttgtagg gtatgtcctc ccatgaggcc
aaatatcatt ttgaggagct actgtaatta ccaatcttct atctgccacc ccttacgcag
ggacttctct tgtacgctga gtatgaggag gattctctgt tgataacgca accttaaccc
gattttttgc ctttcacttt ttactcccct tcctactcat tgcaataaca gccctccatg
ccttatttct ccacgaaact ggatccaaca acccagccgg cctaaactca gactcagaca
aaattccatt ccacccgtat ttctcataca aagaccttct aggcttcagc atcctacttt
cagctcttgc atcc-cttgc cttattctct cccaatctgt taggagaccc agaaaatttt
tcggccgcca acccaataat tactcccacc cacatcaaac cagaatgata cttcctgttc
gcctatgcta ttctacgctc cattcccaac aaattaggag gcgtcttagc gctcgtcttt
tcagtactaa tcctaatact cgtcccactt ctccacacct caaaacaaca aggacttaca
tttcgaccca tttcccaact attattttga accctgattg cagatgttgt tatccttacc
tgaattggag gaataccagt ggaatacccc tttacaatca tcggccaaat cgcctccatc
ctctactttg ccttatttct tgtcttcttc ccnnnnnnnn nnnnnnnnnn nnn
>Apteronotidae_Tenebrosternarchus_preto_1_1
cacttattga cctccccgcc ccctccaaca tctcatactg atgaaacttc ggctcccttc
ttctactctg cttaattaca caaattgcta caggactatt cctagcaata cactacaccc
ccgacatctg caccgccttt tcctcagtcg cacatatctg ccgagacgta aactacggct
gattaatccg aaacgcccac gccaatggtg cctcattatt cttcgtttgt gtatacctac
acattggacg gggactttat tatggctcct acctttataa agaaacatga aatattggag
ttatcctatt cctacttata atagtaacag ccttcgtagg atacgtcctc ccatgaggcc
aaatatcctt ttgaggcgcc actgtaatca ctaacctcct ctccgccacc ccttacgcag
gaacctccct cgtgcgctga gtatgaggcg gcttctccgt tgacaacgca acccttaccc
gattctttgc cttccacttc ctactcccat tcctactcat tgcaataaca gccctccacg
ccctattcct acacgaaacc ggctctaaca acccagccgg cctaaactca gactcagata
aaattccctt ccacccgtac ttctcctaca aagacctcct aggcttcagc atcctgctta
caaccctcgc atcc-ctcgc cctattctct cccaatctac taggagaccc agaaaacttt
tccgccgcca acccaataat cacccccacc cacatcaaac cagaatgata cttcctattc
gcttatgcta ttttacgatc gatccccaat aagctcgggg gcgtcctagc acttgtcttc
tcagtattaa tccttatact agtcccactc ctccacacct caaaacaaca aggactcact
ttccgaccta tctcccaact cttattttga accttaattg cagacgtcat tatcctcaca
tgaatcggag gaatacctgt agaataccca tttacaatca tcggacaaat cgcctccatc
ctttactttg ctttattcct cgtcttcttc ccactagcag gctgatacga aaa
>Apteronotidae_Sternarchorhynchus_cramptoni_1_1
nnnnnnnnnn nnnnnnnnnn ccttccaata tctcatactg atgaaacttc ggctcccttt
tattactctg cttaattaca caaattgcca caggactatt cctggcaata cactatactc
ccgacatctg caccgccttc tcctcagtcg cacatatctg ccgagatgta aactacggct
gactaatccg aaatgcccac gctaacggag cctcattatt ctttgtttgc gtgtacctcc
acattgggcg cggactttac tatggctcct atctctacaa agaaacctga aatattgggg
tcatcctatt tctgcttata atagtaaccg ccttcgtggg ctatgtcctt ccatggggac
aaatatcttt ctgaggtgcc accgtcatta ccaacctcct ctccgccacc ccatatgcag
gaacatctct agtgcgctgg gtctgagggg gtttctctgt tgataatgca accttaaccc
gatttttcgc tttccacttc ttactgccat tcctccttat tgcaataaca gcccttcacg
ccctattcct ccacgaaaca ggatccaaca acccagctgg cctaaactca gactcagata
aaatcccatt ccacccatac ttctcataca aagatctcct gggatttagc atcctactta
cagcacttgc atcc-cttgc cctgttctca ccaaatttac taggagaccc agaaaacttt
tctgccgcta acccaatgat cacccctaca cacattaagc cagaatgata cttcctattt
gcctacgcca ttttacgatc tattcctaat aaactggggg gcgtcctagc acttgtcttc
tcagtattaa tccttatact tgttcccctc ctccacacct caaaacaaca aggactcacc
ttccggccca tttcccaatt attattttga accctaattg cagatgttgt tatcctcaca
tgaatcggag gaatacccgt agaataccca tttacgatta tcggccaaat tgcctctatc
ctttactttg ccctatttct catcttcttc ccactagcag gctgatacga aaa
>Apteronotidae_Sternarchorhynchus_goeldii_1_1
nnnnnnnnnn nnnnnnnnnn ccatccaaca tctcatactg atgaaacttc ggctccctcc
tcctactttg cttaatcaca caaattgcca caggactgtt cctagcaata cactataccc
ccgacatctg caccgccttc tcctcagtcg cacacatctg ccgagacgta aactacggct
gactaatccg aaacgcccac gccaacggag cctccttatt cttcgtctgt gtataccttc
acattggacg aggactttac tatggctcct acctttacaa agaaacctga aatattggag
ttatcctctt cctccttata atagtaacag cctttgtagg atatgtcctt ccatgaggcc
aaatatcctt ttgaggcgcc accgttatta ccaacctcct ctccgccacc ccctatgcag
gaacttctct cgtccgctga gtctgaggcg gtttctcggt tgataatgca accctaaccc
gattcttcgc ctttcacttc cttctaccat ttctacttat tgcaataaca gccctccacg
ctttattcct acacgaaacc ggatccaaca acccagccgg ccttaactca gactcagaca
aaatcccatt ccacccttac ttctcataca aagacctcct aggcttcagc atcctgctta
cagcccttgc atcc-ctcgc cctattctcc ccaaatttac taggagaccc tgataacttt
tccgctgcca accctatgat tacccccacc cacatcaaac cagaatgata cttcctcttc
gcctatgcca ttttacgatc tattcctaac aaactaggag gtgttcttgc acttgttttt
tctgtcctaa tccttatgct tgtcccactc ctacatacat caaaacaaca aggactcacc
ttccgacctg tttcccaatt actattttgg accttaattg cagatatgtt catccttaca
tgaattggag gaatacccgt agaataccca tttactatta tcggccaaat tgcttccatc
ctttacttca ccctatttct tatcctcttc ccattagcag gctgatacga aaa
>Apteronotidae_Sternarchorhynchus_retzeri_1_1
nnnnnnnnnn nnnnnnnnnn ccttccaata tctcatactg atgaaacttc ggctcccttt
tattactctg cttaattaca caaattgcca caggactatt cctggcaata cactatactc
ccgacatctg caccgccttc tcctcagtcg cacatatctg ccgagatgta aactacggct
gactaatccg aaatgcccac gctaacggag cctcattatt ctttgtttgc gtgtacctcc
acattgggcg cggactttac tatggctcct atctctacaa agaaacctga aatattgggg
tcatcctatt tctgcttata atagtaaccg ccttcgtggg ctatgtcctt ccatggggac
aaatatcttt ctgaggtgcc accgtcatta ccaacctcct ctccgccacc ccatatgcag
gaacatctct agtgcgctga gtctgagggg gtttctctgt tgataatgca accttaaccc
gatttttcgc tttccacttc ttactgccat tcctccttat tgcaataaca gcccttcacg
ccctattcct ccacgaaaca ggatccaaca acccagctgg cctaaactca gactcagata
aaatcccatt ccacccatac ttctcataca aagatctcct gggatttagc atcctactta
cagcacttgc atcc-cttgc cctgttctca ccaaatttac taggagaccc agaaaacttt
tctgccgcta acccaatgat cacccctaca cacattaagc cagaatgata cttcctattt
gcctacgcca ttttacgatc tattcctaat aaactggggg gcgtcctagc acttgtcttc
tcagtattaa tccttatact tgttcccctc ctccacacct caaaacaaca aggactcacc
ttccggccca tttcccaatt attattttga accctaattg cagatgttat tatcctcaca
tgaatcggag gaatacccgt agaataccca tttacgatta tcggccaaan tgcctctatc
ctttactttg ccctatttct catcttcttc ccactagcag gctgatacga aaa
>Apteronotidae_Sternarchorhynchus_roseni_1_1
nnnnnnnnnn nnnnnnnnnn ccctctaata tctcatactg atgaaacttt ggctcccttt
tattactctg cttaattaca caaattgcca caggactatt cctggcaata cactatactc
ccgacatctg caccgccttc tcctcagtcg cacacatctg ccgagatgta aactacggct
gactaatccg aaatgcccac gctaacggag cctcattatt ctttgtttgc gtgtacctcc
acattggacg cggactttac tatggctcct atctctacaa agaaacctga aatattgggg
tcatcctatt tctgcttata atagtaaccg ccttcgtagg ctatgtcctt ccatgggggc
aaatatcttt ctgaggtgcc accgtcatta ccaacctcct ctccgctacc ccatatgcag
gaacatctct agtgcgctga gtctgagggg gtttctctgt tgataatgca accttaaccc
gatttttcgc tttccacttc ttactgccat tcctccttat tgcaataaca gcccttcacg
ccctattcct ccacgaaaca ggatccaaca acccagctgg cctaaactca gactcagata
aaatcccatt ccacccatac ttctcctaca aagatctcct aggatttagc atcctactta
cagcacttgc atcc-cttgc cctgttctca ccaaatttac taggagaccc agaaaacttt
tctgccgcta acccaataat cacccccaca cacattaaac cagaatgata cttcctattt
gcctacgcca ttttacgatc tattcctaat aaactggggg gcgtcctagc acttgtcttc
tcagtattaa tcctcatact tgttccactc ctccacacct caaaacaaca aggactcacc
ttccgaccca tctcccaatt attattttga accctaattg cagatgttat tatccttacg
tgaatcggag gaatgcccgt agaataccca tttaccatta tcggccaaat tgcctctatc
ctttacttta ccctatttct tatcttcttc ccactagcag gctgatacga aaa
>Apteronotidae_Sternarchorhynchus_roseni_2_1
nnnnnnnnnn nnnnnnnnnn ccctctaata tctcatactg atgaaacttt ggctcccttt
tattactctg cttaattaca caaattgcca caggactatt cctggcaata cactatactc
ccgacatctg caccgccttc tcctcagtcg cacacatctg ccgagatgta aactacggct
gactaatccg aaatgcccac gctaacggag cctcattatt ctttgtttgc gtgtacctcc
acattggacg cggactttac tatggctcct atctctacaa agaaacctga aatattgggg
tcatcctatt tctgcttata atagtaaccg ccttcgtagg ctatgtcctt ccatggggac
aaatatcttt ctgaggtgcc accgtcatta ccaacctcct ctccgccacc ccatatgcag
gaacatctct agtgcgctga gtctgagggg gtttctctgt tgataatgca accttaaccc
gatttttcgc tttccacttc ttactgccat tcctccttat tgcaataaca gcccttcacg
ccctattcct ccacgaaaca ggatccaaca acccagctgg cctaaactca gactcagata
aaatcccatt ccacccatac ttctcctaca aagatctcct aggatttagc atcctactta
cagcacttgc atcc-cttgc cctgttctca ccaaatttac taggagaccc agaaaacttt
tctgccgcta acccaataat cacccccaca cacattaaac cagaatgata cttcctattt
gcctacgcca ttttacgatc tattcctaat aaactggggg gcgtcctagc acttgtcttc
tcagtattaa tcctcatact tgttccactc ctccacacct caaaacaaca aggactcacc
ttccgaccca tctcccaatt attattttga accctaattg cagatgttat tatccttacg
tgaatcggag gaatgcccgt agaataccca tttaccatta tcggccaaat tgcctctatc
ctttacttta ccctatttct tatcttcttc ccactagcag gctgatacga aaa
>Apteronotidae_Sternarchorhynchus_yepezi_2_1
nnnnnnnnnn nnnnnnnnnn ccatccaaca tctcatactg atgaaacttc ggctcccttc
tattactctg cttaattaca caaattgcta caggactatt cctggcaata cactacaccc
cagacatctg caccgccttc tcctccgtcg cacacatctg ccgagatgta aactacggct
ggctgatccg aaatgcccac gctaacggag cctcattatt ctttgtctgt gtatacctcc
atattggacg cggactttat tatggctcct acctctacaa agaaacctga aacattggag
tcatcctatt cctccttata atagtaactg ccttcgtagg ttatgtcctt ccatgaggcc
aaatgtcctt ctgaggtgcc accgtcatta ccaacctcct ctccgccacc ccatatgcag
gaacatctct agtacgctga gtgtgaggcg gtttctctgt tgacaatgca accctaaccc
gattcttcgc tttccacttc ctactgccat ttctacttat tgcaataaca gccctccacg
ccctattcct acacgaaact ggatctaaca acccagctgg actaaactca gactcagata
aaatcccatt ccacccatac ttctcataca aagacctcct aggcttcagc atcctcctta
cagtacttgc atcc-ctcgc cctgttctcc cctaaccttc taggagaccc agaaaacttt
tctgccgcca acccaataat cacccccacc cacatcaaac cagaatgata cttcctattt
gcctacgcca ttttacgatc tattcctaac aaactaggag gcgtcctagc actagtattc
tcagtattaa ttcttatact tgttccactc ctacacacct caaaacaaca aggactcacc
ttccgaccta tttcccaagc attattttga actctaatcg cggatgtcat catccttaca
tgaatcggag gtataccagt agaataccca tttacaatca tcggccaaat tgcctccatc
ctttacttcg ccctattcct tatcttcttc ccattggcag gctgatacga aaa
>Ariidae_Cathorops_spixii_1_1
cactaattga cctccccgcc ccttccaaca tttctgcatg atgaaatttt ggctccctac
tattactctg cctccttata caaattatga caggactttt cctagccata cattatacct
cagacatctc caccgccttt tcatccgtag cccacatctg ccgagacgta aactacggat
gaattatccg caacctgcac gccaacggag cctcattctt cttcatctgc atctacctcc
acattggacg aggattatac tacggatctt acctctacaa agaaacctga aacattggag
tagtcctact actacttgta ataataaccg catttgttgg gtatgtactt ccatgaggtc
aaatatcttt ctgaggcgcc acagtaatta caaacctact atctgccgtc ccctatatag
gagacgcact agtacaatga atctgaggcg gcttctcagt tgataatgcc acactaacac
gattctttgc atttcatttc ctactcccat tcgcaattat tggagccacc ctcctacatg
ccctcttctt acatgaaaca ggctccaaca acccaactgg cctaaactcc gacgcagata
aaatcccctt tcatccctac ttctcctaca aagacatcct aggctttatt attcttctct
cggccctcac atcc-ctagc tcttttctca cccaacctcc tcggggaccc agaaaatttt
acccccgcta accctcttgt tactccccca catattaaac cagaatgata cttcctattt
gcatatgcta tcctacgatc aatcccaaac aaactcggag gagtcctagc gcttctattc
tccatcctag tactcatatt tgttccaata cttcatattt caaaacaaca aggactcacc
ttccgccccc tatcccaatt cctattttga atcctcgtag cagacgtgtt tatcctaact
tgaattggag gaatgccagt agaagaccca ttcatcatca tcggacaaat tgcttccatt
ctatatttct cacttttcct gatttttaat cccctagcaa gctgattaga aaa
>Ariidae_Potamarius_nelsoni_1_1
ccctaattga cctccctgcc ccctctaaca tctctgcatg atgaaacttt ggctccttat
tactactctg ccttgctgtc caaatcataa cagggctatt tctagctata cactacacct
cagacatctc tactgctttt tcatccgtag cccacatctg ccgagatgta aattacggat
gagtcatccg caacctacac gccaatggag cttcattttt cttcatttgc atctacttac
atattggacg aggattatat tacggttcat acctatataa agaaacctga aacattggag
tagtacttct actactcgta ataataaccg cattcgttgg gtatgtccta ccatgaggac
aaatatcatt ttgaggtgcc acagtaatta caaatctcct atctgccgtg ccctacgtag
gagatatact agtccaatga atctgaggcg gcttctccgt cgacaatgcc acactaacac
gattctttgc attccatttt ctactcccat tcgcaattgt cgcagcaaca ctcctacatg
ccctcttctt acatgaaaca ggatccaaca acccaattgg cttaaactct gatgcagaca
aaatcccctt ccacccttac ttctcctaca aagatatcct aggcttcatc atcctcctct
cagccctcac attc-ctagc tctattttca ccaaacctcc ttggcgatcc agaaaacttc
accccagcta accctcttgt aacccctcct cacatcaaac cagaatgata cttcctcttc
gcatacgcta tcctacgatc tatccccaac aaacttggtg gtgttatagc actattattc
tccatcctag tacttataat cgttccaata ctacatatct ccaaacaacg aggacttacc
ttccgccctc tatcccaact tctattctga atcctcgtgg cagacgtact tattctaacc
tgaatcggcg gcatgccagt cgaagaccct ttcattatca tcggacaaat cgcctccatc
ctctatttct cactcttctt aattctgaac ccactagcaa gctgattaga aaa
>Atherinopsidae_Atherinella_balsana_1_1
cactcgtcga cctcccagcc cctgtcaata tttcagtttg atgaaatttt ggctccctct
tgggcctttg cttaatcgcc caaattctta ccggactatt cctagctata cactacacct
ccgatatcgc cacagcattc tcatccgtag cccacatctg ccgagacgta aattacggct
gactaatccg gaatatgcat gcaaacggag catccttttt cttcatctgc atctacatac
acatcggacg aggactgtac tatggctcat acctctataa agaaacgtga aatgtggggg
taatccttct ccttctggtg atgataaccg ccttcgtagg ctacgttctc ccctgaggac
aaatatcttt ctgaggggct accgtcatta caaacctgct ttcagccgtc ccctacgtag
gcaatgccct ggtccaatga atctgagggg gcttctctgt cgataatgct actctgacac
gattctttgc cttccacttc cttctcccct ttatcattgc cgccgcaact atagttcact
tgatttttct tcacgaaacc ggttcaaaca accccacagg tcttaactca gatgccgata
aaatctcctt tcacccctac ttctcttaca aagaccttct aggcttcgca gcgctcctgt
tcgcactcat ctcc-ctcgc ccttttctcc cccaaccttc ttggggaccc tgacaatttc
acccctgcga acccactagt gaccccacca catattaagc cagagtggta cttcctcttt
gcctacgcta tcctccgctc gatccctaac aagctaggag gcgtccttgc ccttctctca
tccatccttg tccttatagt agttcccatc ctgnacacct caaaacaacg aagcctaacc
ttccgcccac tcacacaatt cctgttctga ctcctagtag cagatgtgat tattcttaca
tgaatcggcg gtatgcccgt tgaacatccc ttcgtcatca tcggccaggt tgcatcgttc
ctatactttt tcttattctt agtgcttacc ccagccatca gctgaattga aaa
>Atherinopsidae_Atherinella_sardina_1_1
cactcgtaga ccttccagcc cccgtcaaca tttcagtttg atgaaacttt ggctctcttc
taggcctttg cttaattgct caaatcctta ctggcctttt cctagctatg cattacacct
ctgatatcgc cacagcattt tcatctgtgg cccatatttg ccgagacgtt aattacggct
gactaatccg aaacatgcac gcaaacgggg catccttctt cttcatctgt atttacatgc
atatcggccg aggcctttac tacggctctt atctttacaa ggaaacctga aacgtcgggg
tagttctcct tctcctggta ataataaccg ccttcgtagg gtatgtcctc ccctgaggac
aaatatcttt ctgaggcgcc actgtcatta ctaacctcct ctcagctgtc ccctacgtgg
gtgacgccct agtccaatga atctgaggag gcttctcggt tgacaacgcc accctcaccc
gattctttgc tttccacttt cttctgccct tcatcattgc cgctgcaacc atagtgcacc
taatcttcct ccacgaaacc gggtccaaca accccaccgg actcaactca gatgctgaca
aaatctcttt ccacccttac ttctcttaca aagaccttct gggcttcgcg gcactcctct
tcgcccttat ttcc-ctagc cctcttctca cccaacctcc tcggggaccc tgacaacttt
acccccgcaa atcctcttgt cacccctcca cacattaagc cagaatgata cttccttttt
gcctacgcca tcctgcgatc catccccaat aaactaggag gcgtgcttgc ccttctctca
tctattctcg tccttatagt agttcccatc ctanacacct caaaacaacg aagcctcacc
ttccgcccac tcacacagtt tttgttctga ctcctcgtgg cagacgtaat tatcctgaca
tgaattggag gaatacccgt cgaacacccc tttgttatta tcggacaagt tgcatcattc
ctctacttct tcctgttcct agtgcttacg cctacaatca gttgactaga aaa
>Atherinopsidae_Basilichthys_semotilus_1_1
cactagtcga tctcccagcc cctgcgaata tctcagtctg atgaaacttt ggttcacttc
tgggcctatg cctcattgcc caacttctta ccggactatt tttggcaata cattatacct
cagatatcgc cacagctttc tcgtccgtag cacatatttg ccgagatgtt aattacggct
gattaattcg gaacatgcat gcaaacggtg cctccttctt ctttatctgc atctatcttc
acatcggacg aggcctctac tacggctcat acctttataa ggaaacatga aatgtaggag
tagttctcct tcttttagtt ataataaccg ccttcgtagg ctacgtacta ccttggggac
aaatgtcttt ctgaggtgct actgtcatta ctaacctact ctccgccgtc ccctatgtag
gcaacgcttt agtccaatgg atttgaggtg gattctccgt agacaatgcc accttaactc
gtttcttcgc cttccacttc ctactcccat ttgttattgc tgccgccaca atagttcacc
taatttttct tcatcagacc ggctcaaaca accccaccgg cctaaattcg gacgctgata
aaatctcctt ccacccctac ttttcatata aagaccttct agggtttgca gctcttctaa
ttgctctagt atct-attgc tctgttttct cccaatctcc ttggggaccc ggacaacttc
acgcccgcca acccccttgt taccccgccc catattaagc ccgagtgata cttcctgttt
gcttacgcca ttcttcgctc aatcccaaat aaacttggag gagtactcgc cctcctatcc
tcaattctag tccttatagt ggttccgatt ctacatactt ccaaacaacg aagcctaact
ttccgcccat tcactcaatt ccttttctga cttttagtgg cagacgttgc tattctaaca
tgaattggag gaatgcccgt agaacacccc ttcgtgatta tcggccaagt cgcatccttt
atttacttct tccttttcct tgtattaacc cccgccgtaa gctgaataga aaa
>Atherinopsidae_Chirostoma_consocium_1_1
caatcgtcga cctcccagct cctgccaaca tttcagtttg atgaaacttt ggctcacttc
taggcctttg cttgatggcc caaatcctca ccggcctatt cttagccatg cactatacct
ccgacatcgc tacagctttc tcatctgtcg cccacatttg ccgggacgta aactacggat
gactcatccg aaacatgcat gcaaacggag cctctttctt cttcatctgc atctaccttc
atattggacg aggcctctac tacggatcat acctctacaa agagacatga aacgtggggg
ttgtccttct tcttcttgta ataatgacag cctttgttgg ctatgtcctt ccttgagggc
aaatgtcctt ctggggtgcc actgtcatta ccaacctctt gtcagctgtc ccttacgtgg
gcaacgccct agtacaatga atctgagggg gcttctccgt tgataatgcc accctcactc
gattcttcgc ttttcacttc ctgctccctt ttgttgttgc cgccgccact atagtacatc
tcattttcct gcaccaaaca ggctcgaaca accccacggg cattaactcg gacgccgaca
aaatctcatt ccacccctac ttctcctaca aggaccttct tggcttcgca gcactcctta
ttgctctgat ctct-cttgc cctattttca ccaaacctcc tcggcgaccc cgacaatttt
actcctgcaa acccccttgt tacccctccc cacatcaagc ctgaatgata tttcctgttt
gcctacgcca ttctccgatc aatccccaac aagctgggag gcgtgcttgc actcctctcc
tccatcctcg tccttatggt agtgcctatt ctacacacct caaaacaacg aagtttaaca
ttccgcccac ttacacaatt cctcttttga cttctagtag cagatgttat tattttaaca
tgaattgggg gcatgcctgt agaacacccc ttcgttatta tcggacaagt cgcctcattc
ctatatttct tcttgttcct tgttattacc ccagctgtag gctgagtgga aaa
>Atherinopsidae_Menidia_beryllina_2_1
nnnnnnnnnn nnnnnnnnnn nnnnnnnnnn nnnnnnnnnn nnnnnnnnnn nnnnnnnnnn
nnnnnnnttg cttgattgcc caaatcctca ccggcctatt cttagccata cactacactt
ccgatatcgc tacggccttt tcgtctgttg cacacatttg tcgggatgta aactacgggt
ggcttatccg aaatatgcat gcaaacggag cctctttctt cttcatttgt atctaccttc
atattggacg aggcctctac tacggatcat acctctataa agagacatga aacgtcgggg
tagtccttct tcttcttgta atgatgacgg cctttgttgg ttatgtcctt ccttgaggac
aaatgtcttt ctgaggggcc accgttatta ccaatctcct atcggctgtg ccttacgtgg
gcaacgccct agtacaatga atctgagggg gcttctcggt cgataatgcc accctcaccc
gattctttgc tttccacttc ctgctccctt ttattattgc cgccgccact atagtacacc
tcatttttct acaccaaaca ggctcaannn nnnnnnnnnn nnnnnnnnnn nnnnnnnnnn
nnnnnnnnnn nnnnnnnnnn nnnnnnnnnn nnnnnnnnnn nnnnnnnnnn nnnnnnnnnn
nnnnnnnnnn nnnnnnnnnn nnnnnnnnnn nnnnnnnnnn nnnnnnnnnn nnnnnnnnnn
nnnnnnnnnn nnnnnnnnnn nnnnnnnnnn nnnnnnnnnn nnnnnnnnnn nnnnnnnnnn
nnnnnnnnnn nnnnnnnnnn nnnnnnnnnn nnnnnnnnnn nnnnnnnnnn nnnnnnnnnn
nnnnnnnnnn nnnnnnnnnn nnnnnnnnnn nnnnnnnnnn nnnnnnnnnn nnnnnnnnnn
nnnnnnnnnn nnnnnnnnnn nnnnnnnnnn nnnnnnnnnn nnnnnnnnnn nnnnnnnnnn
nnnnnnnnnn nnnnnnnnnn nnnnnnnnnn nnnnnnnnnn nnnnnnnnnn nnnnnnnnnn
nnnnnnnnnn nnnnnnnnnn nnnnnnnnnn nnnnnnnnnn nnnnnnnnnn nnn
>Atherinopsidae_Odontesthes_regia_1_1
cactagttga ccttccagcc cccgctaaca tttcagtctg atgaaatttt ggttcacttt
taggcctctg tctaattgcc caacttctca ctggactatt cctggctata cattatacct
cagatatcgc cacagctttc tcgtccgtag cacatatttg ccgagatgta aattacggct
gactaatccg gaacatgcat gcaaacggcg cctctttctt ctttatttgc atttatatac
atattggccg aggtctctac tacggctcat acctttataa agaaacatga aacgtaggag
taattcttct cctactagtc atgatgaccg ccttcgtagg ctacgtactc ccctgaggac
aaatgtcttt ctgaggtgct accgtcatca ccaacctact ctccgctgtc ccatacgtag
gaaatgctct ggttcaatga atctgaggag gcttctccgt agacaacgcc accctaactc
gcttctttgc cttccatttc ttactcccat ttgttattgc tgccgccaca atggtacacc
ttgtcttcct tcatcaaaca gggtctaaca accccactgg cctcaattcg gacgccgaca
aaatctcctt ccacccctac ttttcgtata aagatctatt agggtttgct gccctcctga
ttgctctagt atca-atcgc cctattttcc cccaacctcc tcggggatcc tgataatttc
actcccgcca accccctagt aactcctccc cacattaaac ccgagtgata tttcctattt
gcttacgcta ttcttcgttc gatcccaaat aaacttggag gggtcctcgc cctgctctcc
tcaatcctcg tcctcatggt cgtcccaatt ctgcacacct ctaaacaacg aagcctaacc
ttccgcccac ttactcaatt cctcttctga cttctagtag cagacgttgc tatcttaaca
tgaattgggg gaatgcccgt tgaacacccc ttcgtgatca tcggtcaagt agcatccttt
atttacttct tccttttcct tgtccttacc cccaccgtga gctgaataga aaa
>Belonidae_Strongylura_exilis_1_1
nnnnnnnnnn nnnnnnnnnn nnnnnnnnnn nnnnnnnnnn nnnnnnnnnn nnnnnnnnnn
nnnnnnnnnn nnnnattgcc caaatcctta caggattatt tcttgccata cactacacct
ctgatattgc aacagctttc tcatccgtag cccatatttg ccgtgacgta aactacggct
gacttattcg aaatatgcat gcaaatggcg cctccttctt ctttatctgt atttatcttc
acattggacg aggcctttat tatggttcct tcttaaacaa agaaacatga aatgtaggcg
taattcttct attattggtt ataatgacag cttttgtagg ttacgttctt ccttgaggac
aaatatcatt ctgaggtgca acagttatta caaacctttt atctgctatc ccttatattg
gaaactcttt agtccaatga atttgaggag ggttctccgt tgataatgca accctaaccc
gattcttcgc attccacttc cttttcccat tcannnnnnn ngccgcaacc ttagttcatc
taatcttcct tcatgaaaca ggctcaaaca accccgtcgg tattaactct gacgcagata
aaatttcgtt tcaccnnnnn nnnnnnnnnn nnnnnnnnnn nnnnnnnnnn nnnnnnnnnn
nnnnnnnnnn nnnnnnnnnn nnnnnnnnnn nnnnnnnnnn nnnnnnnnnn nnnnnnnnnn
nnnnnnnnnn nnnnnnnnnn nnnnnnnnnn nnnnnnnnnn nnnnnnnnnn nnnnnnnnnn
nnnnnnnnnn nnnnnnnnnn nnnnnnnnnn nnnnnnnnnn nnnnnnnnnn nnnnnnnnnn
nnnnnnnnnn nnnnnnnnnn nnnnnnnnnn nnnnnnnnnn nnnnnnnnnn nnnnnnnnnn
nnnnnnnnnn nnnnnnnnnn nnnnnnnnnn nnnnnnnnnn nnnnnnnnnn nnnnnnnnnn
nnnnnnnnnn nnnnnnnnnn nnnnnnnnnn nnnnnnnnnn nnnnnnnnnn nnnnnnnnnn
nnnnnnnnnn nnnnnnnnnn nnnnnnnnnn nnnnnnnnnn nnnnnnnnnn nnn
>Belonidae_Strongylura_fluviatilis_1_1
nnnnnnnnnn nnnnnnnnnn nnnnnnnnnn nnnnnnnnnn nnnnnnnnnn nnnnnnnnnn
nnnnnnnnnn nnnnattgcc caaattctta caggactatt cctcgctata cactatactt
ctgatatcgc aacagccttc tcatccgtag cccatatttg ccgtgatgta aactatggct
gacttattcg aaacatacat gcgaacggtg cctcattctt ctttatttgt atctaccttc
atattggacg aggcctttat tacggttctt tcctaaataa agaaacatga aatgttgggg
tagtactctt actgttagta ataataacag ccttcgtagg ttatgttctc ccgtgagggc
aaatatcatt ctgaggtgca acagtaatta ctaacctttt atctgctatc ccttatattg
gaaattcttt agtccaatga atctgaggtg gcttttcagt agataacgcc accctaaccc
gattcttcgc attccacttt ttattccctt ttgtaattgc cgctgctagt atagtccatc
ttattttcct acacgaaaca ggatccaaca accccgtagg cattaattca gatgccgaca
aaatctcatt ccaccnnnnn nnnnnnnnnn nnnnnnnnnn nnnnnnnnnn nnnnnnnnnn
nnnnnnnnnn nnnnnnnnnn nnnnnnnnnn nnnnnnnnnn nnnnnnnnnn nnnnnnnnnn
nnnnnnnnnn nnnnnnnnnn nnnnnnnnnn nnnnnnnnnn nnnnnnnnnn nnnnnnnnnn
nnnnnnnnnn nnnnnnnnnn nnnnnnnnnn nnnnnnnnnn nnnnnnnnnn nnnnnnnnnn
nnnnnnnnnn nnnnnnnnnn nnnnnnnnnn nnnnnnnnnn nnnnnnnnnn nnnnnnnnnn
nnnnnnnnnn nnnnnnnnnn nnnnnnnnnn nnnnnnnnnn nnnnnnnnnn nnnnnnnnnn
nnnnnnnnnn nnnnnnnnnn nnnnnnnnnn nnnnnnnnnn nnnnnnnnnn nnnnnnnnnn
nnnnnnnnnn nnnnnnnnnn nnnnnnnnnn nnnnnnnnnn nnnnnnnnnn nnn
>Belonidae_Strongylura_hubbsi_1_1
nnnnnnnnnn nnnnnnnnnn nnnnnnnnnn nnnnnnnnnn nnnnnnnnnn nnnnnnnnnn
nnnnnnnnnn nnnnattgcc cagatcctca cgggattatt ccttgccata cactacacct
ctgatattgc aacagccttt tcatccgtag ctcacatttg ccgtgatgta aactatggtt
gacttatccg gaatatacat gcaaacggtg cctccttctt ctttatttgt atttaccttc
acattgggcg aggcctttat tatggctcct tcttaaacaa agaaacatga aatgtcggag
taatccttct cctactagta ataataacag ctttcgtggg ttacgtcctt ccatgaggac
aaatatcatt ctgaggcgca acagtaatta caaacctact atctgctatt ccttatattg
gtaactcctt agttcaatga atttgagggg ggttctccgt tgacaatgct actttaactc
gattcttcgc attccacttc ttattcccat ttattattgc cgccgccagc atagtacacc
tgattttcct ccatgaaaca ggttcaaaca acccagttgg cattaattct gacgcagaca
aaatctcatt ccaccnnnnn nnnnnnnnnn nnnnnnnnnn nnnnnnnnnn nnnnnnnnnn
nnnnnnnnnn nnnnnnnnnn nnnnnnnnnn nnnnnnnnnn nnnnnnnnnn nnnnnnnnnn
nnnnnnnnnn nnnnnnnnnn nnnnnnnnnn nnnnnnnnnn nnnnnnnnnn nnnnnnnnnn
nnnnnnnnnn nnnnnnnnnn nnnnnnnnnn nnnnnnnnnn nnnnnnnnnn nnnnnnnnnn
nnnnnnnnnn nnnnnnnnnn nnnnnnnnnn nnnnnnnnnn nnnnnnnnnn nnnnnnnnnn
nnnnnnnnnn nnnnnnnnnn nnnnnnnnnn nnnnnnnnnn nnnnnnnnnn nnnnnnnnnn
nnnnnnnnnn nnnnnnnnnn nnnnnnnnnn nnnnnnnnnn nnnnnnnnnn nnnnnnnnnn
nnnnnnnnnn nnnnnnnnnn nnnnnnnnnn nnnnnnnnnn nnnnnnnnnn nnn
>Belonidae_Strongylura_notata_2_1
cagttgtaga ccttcccaca ccagccaata tctccgcatg atgaaacttc ggatccctct
taggtctctg cctcatcgca caaatcctca caggcctatt tctcgctata cactacacct
ctgacatcgc aacagccttc tcatccgtag cacacatctg ccgtgacsta aactacggct
gacttatccg aaacatacac gccaacsgca cctccttctt cttcatttgc atttacatac
atattggacg tggactctat tatggttcct tccttaataa agaaacctga aacgtaggtg
taatcctcct tcttttggka ataataacag ccttcgtagg ctatgtttta ccatgaggac
aaatatcatt ctgaggtgca accgttatta ccaaccttct atctgccatc ccctacatcg
gaaactccct cgttcaatga atttgaggag gcttttccgt tgataacgca acccttactc
gattcttcgc attccatttt ctacttccat tcgtaattgc cgcagctagc atggtacacc
taattttttt acacgaatct ggatctaata acccaacagg aattaattct gacgccgaca
agatctcatt ccacccatac ttctcctaca aagacattct aggatttgca gccgtcctaa
ttgcgttaat ttca-ctagc cctattttcc cccaaccttt taggagaccc agataatttt
acccccgcta atccacttgt aaccccccca cannnnnnnn nnnnnnnnnn nnnnnnnnnn
nnnnnnnnnn nnnnnnnnnn nnnnnnnnnn nnnnnnnnnn nnnnnnnnnn nnnnnnnnnn
nnnnnnnnnn nnnnnnnnnn nnnnnnnnnn nnnnnnnnnn nnnnnnnnnn nnnnnnnnnn
nnnnnnnnnn nnnnnnnnnn nnnnnnnnnn nnnnnnnnnn nnnnnnnnnn nnnnnnnnnn
nnnnnnnnnn nnnnnnnnnn nnnnnnnnnn nnnnnnnnnn nnnnnnnnnn nnnnnnnnnn
nnnnnnnnnn nnnnnnnnnn nnnnnnnnnn nnnnnnnnnn nnnnnnnnnn nnn
>Belonidae_Strongylura_timucu_2_1
cagtcattga cctcccaaca ccagccaaca tttccgcatg atgaaatttt ggctccctct
taggcttatg cctcattgca caaatcctca caggattatt tcttgctata cattatactt
ctgacattgc aacagcgttt tcatctgtag cacatatctg ccgagacgta aattatggtt
gactaattcg aaatatacat gcaaacggcg cctccttctt cttcatttgt atttatcttc
acatcggacg gggcctttac tacggttcct ttttaaacaa agaaacatga aatgttgggg
taattcttct tttactagta ataatgacag cttttgtagg ctacgttctt ccctgaggcc
aaatatcatt ttgaggtgca accgtcatta ctaatctctt atctgctatt ccctacattg
gcaactcctt agttcaatga atttgaggag gcttctcagt tgacaacgcc accttaactc
gattctttgc atttcacttc ttactcccct ttatcattgc tgctgccact ctagttcatc
taattttctt acacgaaacg ggctccaaca accccacggg aattaattct gactccgata
aaatttcatt ccacccctac ttctcttaca aagatatctt aggctttgca gccctactta
ttgcattaat ttct-ttagc tttatttacc cctaacctct tgggagatcc agacaacttt
acccccgcca accccctcgt aactccccct cannnnnnnn nnnnnnnnnn nnnnnnnnnn
nnnnnnnnnn nnnnnnnnnn nnnnnnnnnn nnnnnnnnnn nnnnnnnnnn nnnnnnnnnn
nnnnnnnnnn nnnnnnnnnn nnnnnnnnnn nnnnnnnnnn nnnnnnnnnn nnnnnnnnnn
nnnnnnnnnn nnnnnnnnnn nnnnnnnnnn nnnnnnnnnn nnnnnnnnnn nnnnnnnnnn
nnnnnnnnnn nnnnnnnnnn nnnnnnnnnn nnnnnnnnnn nnnnnnnnnn nnnnnnnnnn
nnnnnnnnnn nnnnnnnnnn nnnnnnnnnn nnnnnnnnnn nnnnnnnnnn nnn
>Callichthyidae_Aspidoras_eurycephalus_1_1
ccctcattga cttaccagcc ccctctaaca tttcagcatg atgaaacttt ggttcactgc
tcctcctctg cttaggggta caaatcgtca caggcctatt cctggcaata cactacacat
cggatatcac aagcgcattc tcctccgtag cccacatctg ccgagatgtt aattatggat
gggccatccg aaacatacat gccaacgggg cctccttctt cttcatctgc atttatctcc
acatcggacg gggcctttat tatgggtcct atctctataa agaaacatga aacattggag
tagtactact tttactagtt ataataaccg cttttgtagg ctacgtgcta ccatggggac
aaatatcctt ctgaggtgct acagtgatta ctaaccttct ctcggccgtc ccctacattg
gcaacgacct agtacaatga atctgaggag gattctccgt agataacgca acactaacac
gattcttcac attccacttc ctcctaccat ttatcgttgt tgctgctacc ctaattcacg
ccatgttttt acatgaaaca ggctcaaaca acccaattgg ggtcaactca gacgcagaca
aaatcccatt tcacccctac ttttcattca aagacctatt agggtttatt atcctaataa
cccttctttt atct-ttggc cctattctca cccaatcttc taggagaccc agacaacttc
accccagcca atccactagt aactccaacc catattaaac cagaatgata ctttctattc
gcctacgcca tcctccgctc aattccaaac aagctaggag gagtaatagc cctcctattc
tctatcctgg tactgatact agtcccaata cttcacacct caaaacaacg aggactcaca
ttccgacccc tcacccagtt cctattttga accctagtcg cagacgtatt tattcttaca
tgaattggag ggataccagt agaacaccca tttattgtca ttggacaaat cgcgtcaatt
ctgtacttca ccctcctact catcctaata cccgcaacan nnnnnnnnnn nnn
>Callichthyidae_Aspidoras_microgalaeus_1_1
ccctcattga cttaccagcc ccctctaata tctcagcatg atgaaacttt ggctcactac
tccttctctg cttagcagta caaattgtaa caggcctatt cctagcaata cactacacat
cagacatcac aagcgcattc tcttctgtgg ctcacatctg ccgagatgta aactacgggt
gagccatccg aaatatacat gctaatgggg cctcattctt cttcatctgc atttacctcc
acatcggacg aggcctttat tacgggtcct atctctataa agaaacatga aacattgggg
taatcctact tctactagtc ataataaccg cctttgtggg ctacgtactt ccatgaggac
agatatcctt ctgaggtgct acagtaatca ctaaccttct ctctgccgtc ccatatattg
gcaatgacct cgtacaatgg atctgaggag ggttctccgt agacaacgca acactaacac
gattcttcac atttcacttc ctcctaccat ttattgttgt cgctgccacc ctaattcacg
ccatgttctt gcacgaaaca ggctcaaaca acccgattgg tgttaattca gatgcagata
aaatcccttt tcacccatac ttttcattca aagacctatt agggtttatt attttaatag
cgcttctttt atca-ctagc cctattctca cccaaccttc taggagaccc agacaacttc
acccccgcca acccactagt aaccccaacc cacattaaac cagagtgata cttcctattc
gcttacgcca tcctccgctc aatcccaaac aaactaggag gcgtaatagc cctcctattt
tctatcctag tgctaatatt agtccccata ctccacaccc ycaaacaacg aggagtcaca
ttccgcccac tcacccaatt cctattttga accctagttg cagacgtatt tatcctcaca
tgaatgggag gaatggcagt ggaacacccc cttattatca ttggacaaat cgggtcagtc
ctatacttca ccctcttact catcctgatg cccgcaacan nnnnnnnnnn nnn
>Callichthyidae_Callichthys_callichthys_1_1
nnnnnnnnnn nnnnnnnnnn nnnnnnnnnn nnnnnncatg atgaaatttt ggctcacttc
ttcttctctg cctagccata caaattgtaa ccggactatt cttagcaata cactacacat
ccgatgtttc aacagcattc tcatctgttc tccacatctg ccgagacgta aattatggct
gaattatccg caaccttcat gccaacggag cctcattctt cttcatttgt atttacctcc
acattggacg aggcctctac tacggctcct acttatataa agaaacatga aacatcggag
ttattctact cctattagtt ataataactg ctttcgtcgg atacgttctc ccatgaggac
aaatatcttt ctgaggcgcc accgtcatta ccaacctact atcagccgtc ccctacattg
gcaacgacct tgtccaatga atttgaggag gcttctcagt agacaaagcc accctaacac
gattcttcgc attccacttt atcctcccat tcgcagccgt ggccgccacc ctaatccacg
cccttttcct acacgaaaca gggtctaaca accccatcgg aaccaactca gatgcagaca
aaatctcatt ccatccttac ttctccttca aagaccttct aggcttcctc attatactaa
cagccctcgc cctc-ctggc cctgttctcc cccaacctcc taggagaccc agaaaacttc
acccccgcaa acccattagt caccccaaca cacattaaac cagaatgata ctttctattt
gcatacgcca ttctacgatc tatcccaaat aaactgggag gagtcctagc cctactgctt
tcaatcatga ttctaatagt cgtgcccctc cttcacacct ccacacgacg cggaatgaca
ttccggcccc tcacccaact tctattctga tcgctagtag ccgacgtcct tatcctaaca
tgaatcggag gaatgccagt agaacaccca tttgttatca tcggacaaat cgcatcaatt
ctgtacttcg ctctaattct cctcctaata ccgattacag gccacctaga aaa
>Callichthyidae_Callichthys_callichthys_2_1
ccctaattga cctccctgct ccctccaaca tctccgcatg atgaaatttt ggctcacttc
tccttctctg cctagccata caaattgtaa ccggactatt cttagcaata cactacacat
ccgatgtttc aacagcattc tcatctgttg tccacatctg ccgagacgta aattatggct
gaatcatccg caaccttcat gccaacggag cctcattctt cttcatctgc atttacctcc
acattggacg aggcctctac tacggctcct acttatataa agaaacatga aacatcggag
ttattctgct gttcttagtt atgataactg cctttgtcgg atacgttctc ccatggggac
aaatatcttt ctgaggcgcc accgtcatta ctaacctact atcagccatc ccctacattg
gcaatgacct tgtccaatga atttgagggg gcttctcagt agacaaagct accctaacac
gattcttcgc attccacttt atcctcccat tcgcagccgt agccgccacc ctaattcacg
ccctcttcct acatgaaaca gggtctaaca accccatcgg aaccaattca gatgcagaca
aaatctcatt ccatccttac ttctccttca aagaccttct aggcttcctc atcttactaa
cagccctgcc ctcn-ctagc cctgttctcc cccaacctcc taggggaccc agaaaacttc
acccctgcaa accccctagt caccccaaca cacatcaaac cagaatggta ttttctgttt
gcatacgcca ttctccgatc tattccaaac aaactcggag gagtcctagc cctactgctt
tcaattataa tcctaataat tgtacccctc cttcacacct ccacacgacg cggaataaca
ttccggcccc tcacccaact tctattctga tcactagtag ccgacgtcct tatccttaca
tgaatcggag gcatgccagt agaacaccca tttgttatca ttggacaaat cgcatcaatt
ctgtacttcg ccctaattct cctcctaata ccaatcgccg gccaccttga aaa
>Callichthyidae_Corydoras_aeneus_3_1
ccctcatcga cttgccagct ccctccaaca tctcagcatg atgaaacttc ggctccttac
tccttttatg cttagcagta caaatcgtca caggcctatt cctagcaata cactacacat
cagacattac aagcgcattc tcatccgtag cccacatttg ccgagatgtc aattacggct
gagctatccg aaatatccat gctaacggag cctcattctt ctttatttgc atctaccttc
atattggacg aggtctttac tacggatcat acctctacaa agaaacatga aacattggag
ttgtactact ccttctagtt ataataactg catttgtagg ctatgtacta ccatgaggcc
aaatatcatt ttgaggtgcc acagtaatca caaatctcct ctccgcaatc ccatatattg
gtaatgatct agtacagtga atctgaggag gcttctctgt agataacgca acattaacac
gattctttac attccacttt ttgctgccat ttattgtagt agccgcaacc ctaattcatg
ccatgttcct acacgaaaca ggctcaaaca acccgattgg agttaactca gatgcagaca
aaatctcatt ccacccatac ttctcattca aagaccttct aggattcatt atcttaataa
ccctcctcct ctct-ttagc cctcttttca ccaaaccttt taggagaccc agataacttc
actccagcca acccactagt aacaccaacc catatcaaac ctgagtgata cttcctgttt
gcctacgcta tcctccgctc aattccaaac aaactaggtg gagtcctagc cctcctattt
tctattctag tattaatact agtaccaata ctccacacct ctaagcaacg aggacttacg
ttccgacccc taactcaatt tctattctga accctagtcg cagacgtatt tattttgaca
tgaattggcg gaataccagt agaacaccca tttgttatta tcggacaaat cgcgtcaatt
ttatatttca cccttctcat catcctcata cctgcaaccn nnnnnnnnnn nnn
>Callichthyidae_Corydoras_ehrhardti_1_1
ccctcatcga cttaccagct ccctcaaata tctcagcatg atgaaacttc ggctccctac
tcctcctttg cttgggagta caaattgtca caggtctatt cctagcaata cactacacat
ccgacatcac aagcgcattc tcatctgtag cccacatctg ccgagacgtc aactatggct
gagccattcg aaacatccat gctaatgggg cctccttttt cttcatttgc atctacctcc
acatcggacg aggcctctac tacgggtcat acatttataa agaaacatga aacattggag
ttgtactact acttctagtt ataataaccg cctttgtagg ctacgtcctg ccatgaggac
aaatatcatt ctgaggtgcc acagtaatta ccaacctact ctccgcaatt ccatacattg
gcaatgatct agtacaatga atctgaggcg gtttctctgt agacaatgca acactgacac
gattctttac atttcacttc ctactaccat ttgttgtagt agctgctacc ctaatccatg
ccatgttcct acatgaaaca ggctcaaaca acccaatcgg agttaactca gacgcagaca
aaatttcatt ccacccatat ttttcattca aggacctcct agggtttatt atcctaataa
ctcttcttct atcc-ttagc cctcttctca ccaaacctct taggagatcc agacaatttt
accccagcca ccccgctagt aacaccaacc cacatcaaac ctgaatgata cttcctattt
gcctacgcca tcctgcgctc aattccaaac aaactgggcg gagtcctagc actcctattc
tccatcttag tattaatatt agtgccaata ctccacccct caaaacaacg aggacttaca
ttccgaccat ttacccaatt cctattttga accctagtcg cagacgtatt tatcctcaca
tgaatcggcg ggatgccagt agaacaccca tttattatca tcggacaaat cgcatcagtt
ctatacttcg ccattctact tattctcatg cctgcaaccn nnnnnnnnnn nnn
>Callichthyidae_Corydoras_ehrhardti_2_1
ccctcatcga cttaccagct ccctcaaata tctcagcatg atgaaacttc ggctccctac
tcctcctttg cttgggagta caaattgtca caggtctatt cctagcaata cactacacat
ccgacatcac aagcgcattc tcatctgtag cccacatctg ccgagacgtc aactatggct
gagccattcg aaacatccat gctaatgggg cctccttttt cttcatttgc atctacctcc
acatcggacg aggcctctac tacgggtcat acatttataa agaaacatga aacattggag
ttgtactact acttctagtt ataataaccg cctttgtagg ctacgtcctg ccatgaggac
aaatatcatt ctgaggtgcc acagtaatta ccaacctact ctccgcaatt ccatacattg
gcaatgatct agtacaatga atctgaggcg gtttctctgt agacaatgca acactgacac
gattctttac atttcacttc ctactaccat ttgttgtagt agctgctacc ctaatccatg
ccatgttcct acatgaaaca ggctcaaaca acccaatcgg agttaactca gacgcagaca
aaatttcatt ccacccatat ttttcattca aggacctcct agggtttatt atcctaataa
ctcttcttct atcc-ttagc cctcttctca ccaaacctct taggagatcc agacaatttc
accccagcca acccgctagt aacaccaacc cacatcaaac ctgaatgata cttcttattt
gcctacgcca tcctgcgctc aattccaaac aaactgggcg gaggcctagc actcctattc
tccatcttag tattaatatt agtgccaata ctccacccct caaaacaacg aggacttaca
ttccgaccat ttacccaatt cctattttga accctagtcg cagacgtatt tatcctcaca
tgaatcggcg ggatgccagt agaacaccca tttattatca tcggacaaat cgcatcagtt
ctatacttcg ccattctact tattctcatg cctgcaaccn nnnnnnnnnn nnn
>Callichthyidae_Corydoras_ehrhardti_3_1
ccctcatcga cttaccagct ccctcaaata tctcagcatg atgaaacttc ggctccctac
tcctcctttg cttgggagta caaattgtca caggtctatt cctagcaata cactacacat
ccgacatcac aagcgcattc tcatctgtag cccacatctg ccgagacgtc aactatggct
gagccattcg aaacatccat gctaatgggg cctccttttt cttcatttgc atctacctcc
acatcggacg aggcctctac tacgggtcat acatttataa agaaacatga aacattggag
ttgtactact acttctagtt ataataaccg cctttgtagg ctacgtcctg ccatgaggac
aaatatcatt ctgaggtgcc acagtaatta ccaacctact ctccgcaatt ccatacattg
gcaatgatct agtacaatga atctgaggcg gtttctctgt agacaatgca acactgacac
gattctttac atttcacttc ctactaccat ttgttgtagt agctgctacc ctaatccatg
ccatgttcct acatgaaaca ggctcaaaca acccaatcgg agttaactca gacgcagaca
aaatttcatt ccacccatat ttttcattca aggacctcct agggtttatt atcctaataa
ctcttcttct atcc-ttagc cctcttctca ccaaacctct taggagatcc agacaatttc
accccagcca acccgctagt aacaccaacc cacatcaaac ctgaatgata cttcttattt
gcctacgcca tcctgcgctc aattccaaac aaactgggcg gaggcctagc actcctattc
tccatcttag tattaatatt agtgccaata ctccacccct caaaacaacg aggacttaca
ttccgaccat ttacccaatt cctattttga accctagtcg cagacgtatt tatcctcaca
tgaatcggcg ggatgccagt agaacaccca tttattatca tcggacaaat cgcatcagtt
ctatacttcg ccattctact tattctcatg cctgcaaccn nnnnnnnnnn nnn
>Callichthyidae_Corydoras_fowleri_1_1
cactcattga cttaccagcc ccatcaaaca tctcagcatg atgaaatttt ggatccctac
tcctcctatg cttagcagcc caaatcatca caggcctatt cctagcaata cactacacat
ctgacatcac aatagcattt tcatctgtcg cccacatctg ccgagacgtc aactacggat
gagcaatccg aaatattcac gccaacggcg cctccttctt cttcatctgc atttaccttc
atattggacg aggtctctac tacggatcct acctgtataa agaaacatga aacattggag
tagtattact cctgctagtc ataataaccg ccttcgtagg ctatgtacta ccatgaggac
aaatatcatt ctgaggtgct acagtaatta caaacctact ttctgccgtc ccgtacattg
gcaacaacct tgtacaatga atctgaggtg gcttttctgt agataatgca acattaacac
gattcttcac attccacttc ttactaccat ttattgttgt agccgccacc cttattcacg
ctatgtttct ccacgaaaca gggtcaaaca acccaatcgg aatcaactca gactcagaca
aaattccatt tcatccatac ttttcattca aagacttact aggatttatc attctactaa
tactactact atcc-ctagc tctattctca ccaaacctac taggagaccc agacaacttc
accccagcca atccactcgt aactccaacc cacatcaaac cagaatggta tttcctgttc
gcctacgcca ttctccgctc aatccccaac aaactaggag gtgtcttagc cctactattt
tccatcctag tcctaatact agtaccaata ctacacactt caaaacaacg aggactcaca
ttccgcccct tcacccaact cctattctga accctagtct cggacgtact tattctgaca
tgaattggag gaataccagt agaacaccca ttcatcatta ttggccaaat cgcatcaatc
ctattcttta tgttactact cgtcctgata ccgctagccn nnnnnnnnnn nnn
>Callichthyidae_Corydoras_maculifer_1_1
cactcattga cttgccagcc ccctcaaaca tctcagcatg atgaaacttc ggctctctcc
tcctactatg cctagcaaca caaatcatca caggcttatt cctagcaata cactacacat
ccgacatcac aactgccttt tcatctatca cacacatctg ccgagatgta aattatggtt
gagcaattcg aaacattcat gccaacggag cctccttttt cttcatctgc ctttaccttc
atattggacg aggcctctac tacggatcct acctgtacaa agaaacatga aatatcggag
tcatcctcct cctcctcgtc ataataaccg cttttgtggg ttacgtactg ccatgaggcc
aaatatcatt ctgaggtgcc acagttatta caaacctact atccgccatc ccctatattg
gcaatgacct cgtccaatga atctgagggg gtttctccgt agacaatgca acactaacac
gcttcttcac atttcacttc ctcctgccct ttattgtcgt cgccgccact ctgctccacg
ctatgtttct tcacgaaaca ggctccaaca acccaatagg gattacctca gacacagaca
aaattccatt tcacccctac ttctcattta aagatttact aggattcaca atcctggtcg
cacttcttct atca-ctagc cctattctcc cccaacctcc taggggaccc agaaaacttt
accccagcca accccctcgt aacccccaca cacattaaac cagaatgata cttcctattc
gcctacgcca ttctccgctc aatccccaac aaactagggg gcgtcctagc cctgctattc
tcaattctag ttgtaatgct tgtgccaata atacacacct caaaacaacg agggctcacg
ttttgcccgc ttacacagct cctattttga gccctagttt tagaagtcct tattttgacg
tgaattggag gcataccagt agaacaccca ttcatcatca ttggccaaaa cgcatcaatc
ctcttcttta agttaatact cctcctgatg ccgctagccn nnnnnnnnnn nnn
>Callichthyidae_Corydoras_panda_1_1
ccctcatcga cttaccagcc ccttccaaca tctcagcatg atgaaacttc ggctccttac
ttctcctgtg cttagtagta caaattgtta cagggctatt tctagcaata cactacacgt
cagacatcac aagcgcattt tcatctgtag cccacatctg ccgagatgtc aactacggct
gggccatccg aaacatccat gccaacggag cctcattctt tttcatctgt atctaccttc
acatcggacg aggtctatac tacggatctt acctttataa agaaacatga aacattggag
tagtcctgct cctcctagtt ataataaccg cattcgtagg ctacgtactg ccatgaggcc
aaatatcatt ctgaggtgcc acagttatca caaaccttct ctccgcaatc ccttacattg
gcaatgatct agtacaatga atttgaggtg gcttctccgt agataatgca acactaacac
ggttcttcac attccacttc cttcttccat tcattgtagt agctgcaact ttaatccacg
ccatgttcct acacgaaacg ggctcaaaca acccaatcgg agttaactca gatgcagaca
agatctcatt tcacccatac ttctcattta aagaccttct aggatttatt attttaataa
ccctccttct atca-ctagc tctcttctcc cccaacctat tgggagaccc cgacaacttt
acccccgcca acccgctagt gacaccaact cacattaaac ccgaatgata cttcctattc
gcctacgcca tcctacgctc aatcccaaac aaactaggcg gagtactagc tctactattc
tccatcctgg tgcttatact agtcccaata ctccacacct caaaacaacg aggactcaca
ttccgcccac tcacccaatt cctattttga accctagttg cagacgtatt cattttaaca
tgaatcggcg gaataccagt agaacaccca tttattatca tcggacaaat cgcgtcagtc
ttatacttca ctcttctact tatcctcatg cctgcaaccn nnnnnnnnnn nnn
>Callichthyidae_Corydoras_pygmaeus_1_1
ccctgattga cttaccagcc ccatccaaca tctcagcatg atgaaatttc ggctccctcc
tactattatg cttaggagta caaattgtca caggcctatt cctagccata cactacacat
cagacattac aagcgcattc tcatctgtag cccatatctg ccgagacgtc aactacggat
gagccatccg aaatattcac gccaacggag cctccttctt ctttatctgc atctacctcc
acattggccg aggcctttat tatggatcat acctttatca ggaaacatga gatattggag
tagtattact cttattagca ataataactg ctttcttagc atacgtacta ccatgaggac
aaatatcatt ctgaggtgcc acagtaatta caaacctcct ttctgccatc ccatatattg
gtaacgacct agtacaatga atttgaggcg gcttttccgt agataacgca actctaacac
gattcttcac attccacttc cttctcccat ttatcgtagt agccgctacc ttaatccatg
ctatgttcct acatgaaaca ggctcaaaca acccaattgg ggtcaactca gacgcagaca
aaatttcatt ccacccatac ttttcattca aagacctctt aggattcatt attttaataa
cactactcct atcc-atagc cctcttctca cccaaccttc taggagaccc agacaacttc
acccccgcta acccactagt cacaccaact cacattaaac cagaatgata cttcctattt
gcatatgcca tcctacgctc tattccaaat aaactagggg gagtcctagc ccttctattc
[truncated: 3,439,021 more chars]
