# Supplementary material for: Time-calibrated phylogeny of neotropical freshwater fishes
Source: Front Bioinform. 2024 Dec 6;4:1433995. doi: 10.3389/fbinf.2024.1433995 (PMC11659281; doi:10.3389/fbinf.2024.1433995)
Supplement: Supplementary file 1 [file DataSheet1.zip › Supplementary Material/aln/alignment_DLOOP_cichl.fasta]

>Cichlidae_Satanoperca_jurupari_1_1
gccatgtaat ---aatatat gtaacgtttg tacatgtatg tatttacacc atatatttat
attaagc-at attctatgga t-tgacacat -taatttaag atggatactc cat---tatt
ctcacacatt cacacatcaa cagtc-aacc ttaaa--cgt ccataaacca ttaaacatcg
aaacattcca aat-aaatag ataaccaaat ta----tcga cat-tt--aa gaccgaacac
aaat---cct cat-cagttt agttatacca agtccccaac atcccgtcga ttcaactta-
tttaatgtag taagagacca ccatcagttg atttcttaat gatcacggtt cttgaaggtc
agggacagat a-tcgtgggg gtttcactca gtgaattatt cctggcatct ggttcctatt
tcaggttcac cacttgaata cattcctcat tctttcattg acgctggcat aagttaat-g
gtggtaa--t acatactcct cgttacccac caagccgggc gttctttcta atgggcagct
ggttctcttt ttttc-tttc c-tttcaact ggcatc-tca ca-gtgcata cagatagaat
tgatacaagg ttgaacatgc cttctgattc caaggaaa-a attattcatg tta-aaagat
attcctttaa gaattgcata actgatatca agagcataaa gttgttgtat aaactcctaa
tatccctgtc a--acccccg gtttcttcgc gcctaaaccc cccctacccc cccaaaactc
ctaagatatc cgtctctcct gtaaaccccc cggaaacagg aaaatatcga gaagcct
>Cichlidae_Mesonauta_festivus_1_1
nnnnnnnnnn nnnnnnnnnn nnnnnntttg tacatatatg tatttatacc attaaattat
attaacc-at ttacatttga tattacccat -actattaag ggggatattc cta---ttat
agtcctccct catacatcaa ctaagtaacg cttca--cat acataaacca tttcag-tga
aattactcaa ata-aatatt gaaaaacaac tg----gcga tatatt--aa gaccgagcgc
gtcactaatc cat-ccgtct agatatacca agcactcaac atctcgtcaa cttgacctt-
tttaatgtag taagagacca gcatcagttg attccttaat gtccacggtt cttgaaggtg
agggacaact a-ttgtgggg gtttcaccta gtgaactatt cctggcattt ggttcctact
tcagggccat tacttgaa-c aattccccac actttcattg acgcttgcat aagttaat-g
gtggtaa--t acatactcct cgttacccac caagccgggc gttctctcta gcgggcagct
ggttcttttt ttttt-tttc cttttccccn nnnnnnnnnn nnnnnnnnnn nnnnnnnnnn
nnnnnnnnnn nnnnnnnnnn nnnnnnnnnn nnnnnnnnnn nnnnnnnnnn nnnnnnnnnn
nnnnnnnnnn nnnnnnnnnn nnnnnnnnnn nnnnnnnnnn nnnnnnnnnn nnnnnnnnnn
nnnnnnnnnn nnnnnnnnnn nnnnnnnnnn nnnnnnnnnn nnnnnnnnnn nnnnnnnnnn
nnnnnnnnnn nnnnnnnnnn nnnnnnnnnn nnnnnnnnnn nnnnnnnnnn nnnnnnn
>Cichlidae_Amphilophus_citrinellus_1_1
gccgagctct gccccaaaac a--gggctcg tacatatatg tacttacacc atgaatttat
attaacc-at ttattaatga tacaagacac -accattaaa ggtgacatcc cta-ctctta
ctaacaccct catccatcaa ttatt-cccc taaaa-tttt acataaacat aaaa-----a
agataaatca att-aaacat gaataagaat ta----acga cat-tt--aa gaccgaacac
aaat---aac cac-tagtta agttatacca agtacccaac atcccgtcag ttcccccat-
cttaatgtag taagagccca ccatcagttg attccttaat gatcacggtt cttgaaggtg
agggacaatt a-tcgtgggg gtttcactta gtgaattatt cctggcatct ggttcctatt
tcaggtccat aacttgaa-t cattcctccc actttcatcg acgcttgcat aagttaat-g
gtggtaa--t acatactcct cgttacccac ctagccgggc attctttcta gcgggcaagg
ggttctc-tt ttttt-tttt cctttctcct ggcatc-tca ca-gtgcata c-aaacctat
tttcacaagg gtgaacatgc attctgctcg acgcgt-a-a aaaattcatg atgcaaagat
attcattgaa gaattgcata actgatttca agagcataaa gtacttgtat ttactcctaa
gatctctgtc aaca-ccccg tttgttgcgc gtctaaaccc cccctacccc cccaaaactc
ctaagatatc taacactcct gcaaaccccc cggaaacagg aaaacatcaa gaagctt
>Cichlidae_Symphysodon_discus_1_1
nnnnnnnnnn nnnnnnnnnn nnnnnnnnnn nnnnnnnnnn taattatacc ataaatttat
attaacc-at atatatatga aattaaccat -ctcattaga aaaagtacgc tta---tcaa
actccaccct catacaacaa ttaac-tact taaaa--agt acatatacat aaaa-----a
tcataatttg aat-gacatt ttacgtcaac ag----acga tatact--aa gaccgaacac
aaat--aatt cat-cagtcg agttatacca agcattcaac atcccgtcaa acctcacata
tttaatgtag taagagccca ccatcagttg atttcttaat gattacggtt cttgaaggtg
agggacaact a-ttgtgggg gtttcactca gtgaactatt cctggcatct ggttcctact
tcaggtccat tacttgg--t cctgccttcc actttcattg acgcttgcat aagttaat-g
gtggtaa--t acatactcct cgttacccac catgccgggc attctctcta gcgggcaacg
ggnnnnnnnn nnnnnnnnnn nnnnnnnnnn nnnnnnnnnn nnnnnnnnnn nnnnnnnnnn
nnnnnnnnnn nnnnnnnnnn nnnnnnnnnn nnnnnnnnnn nnnnnnnnnn nnnnnnnnnn
nnnnnnnnnn nnnnnnnnnn nnnnnnnnnn nnnnnnnnnn nnnnnnnnnn nnnnnnnnnn
nnnnnnnnnn nnnnnnnnnn nnnnnnnnnn nnnnnnnnnn nnnnnnnnnn nnnnnnnnnn
nnnnnnnnnn nnnnnnnnnn nnnnnnnnnn nnnnnnnnnn nnnnnnnnnn nnnnnnn
>Cichlidae_Geophagus_brasiliensis_1_1
gccgagctct gccaccaaga aatgtctaca tacatgtatg tattaacacc ataaatttat
attaacctat aatatatgaa ttaattacat -aaaattaag taagacatag taa----cat
atcccacatt cattcatcaa caata-aact caaaa--cag acataa--ta ctaac----a
tacaaatcta act-aaatat gtaaaaggaa tgtaattaaa cat-tt--aa gaccgaacac
atat---ctc cat-cagtcg agttatacca agcactcaac atctcgtcaa ctcaaacat-
cttaatgtag taagagacca ccatcagttg atttcttaat gatcacggtt cttgaaggtc
agggacaggt attcgtgggg gtttcactta gtgaactatt cctggcatct ggttcctatt
tcaggtccaa tactaga--g aaacccccat actttcattg acgctggcat aagctagatg
gtggggaata acatactcct cgttacccac caagccgagc attctttcta atgggctact
gggttctctt tttttatttc ctttcaggct ggcatcctca cgagggcaca cagaaataaa
nnnnnnnnnn nnnnnnnnnn nnnnnnnnnn nnnnnnnnnn nnnnnnnnnn nnnnnnnnnn
nnnnnnnnnn nnnnnnnnnn nnnnnnnnnn nnnnnnnnnn nnnnnnnnnn nnnnnnnnnn
nnnnnnnnnn nnnnnnnnnn nnnnnnnnnn nnnnnnnnnn nnnnnnnnnn nnnnnnnnnn
nnnnnnnnnn nnnnnnnnnn nnnnnnnnnn nnnnnnnnnn nnnnnnnnnn nnnnnnn
>Cichlidae_Satanoperca_daemon_1_1
gccgggctct gccatgcaat aaatgctttg tacatgtatg tatttacacc atatatttat
attaacctat atactatgaa ttacatacat -aaaattaag ggggaca-ta gac---tact
ttcccacatt cactcatcaa cattc--acc taaga--aat acataaacca tcaata-tcg
aaagattcca aac-atattg ctaatcaaat ta----acga cat-tt--aa gaccgaacac
atat---ctc cat-aagttt agttatacca agcactcaac atctcgtcaa ctcgagtta-
tttaatgtag taagaaccta ccatcagttg attccttaat gctcacggtt cttgaaggtg
agggacaagt a-tcgtgggg gtttcactca gtgaattatt cctggcatct ggttcctact
tcaggtccat ttattgaata cattccccat actttcattg acgcttgcat aagttaat-g
gtggtaa--t acatactcct cgttacccac ctagccgggc gttctttcta atgggcagct
ggttctcttt ttttt-tttt cnnnnnnnnn nnnnnnnnnn nnnnnnnnnn nnnnnnnnnn
nnnnnnnnnn nnnnnnnnnn nnnnnnnnnn nnnnnnnnnn nnnnnnnnnn nnnnnnnnnn
nnnnnnnnnn nnnnnnnnnn nnnnnnnnnn nnnnnnnnnn nnnnnnnnnn nnnnnnnnnn
nnnnnnnnnn nnnnnnnnnn nnnnnnnnnn nnnnnnnnnn nnnnnnnnnn nnnnnnnnnn
nnnnnnnnnn nnnnnnnnnn nnnnnnnnnn nnnnnnnnnn nnnnnnnnnn nnnnnnn
>Cichlidae_Satanoperca_leucosticta_1_1
gccatatcac acttgtatat gtaacgtttg tacatgtatg tatttacacc atatatttat
attaacc-at attctatgga t-tgacacat -taatttaag ttggataatc cat---tatt
ctcacacatt catacatcaa cagtc-aatc ttaaa--cgt ccataaacca ttaaacatcg
aaacattcca aat-aaatag atagtcaaat ta----tcga cac-tt--aa gaccgaacac
aaac---att tac-tagttt agttatacca agtccccaac atcccgtcga tttaaccta-
tttaatgtag taagagacca ccatcagttg atttcttaat gatcacggtt cttgaaggtc
agggacagat a-tcgtgggg gtttcactta gtgaattatt cctggcatct ggttcctatt
tcaggtccac cacttga--a cgatccccat tctttccttg acgctggcat aagttaat-g
gtggtaa--t acatactcct cgttacccac caagccgggc gttctttcta atgggcagct
ggttctcttt ttttc-tttc c-tttcaact ggcatc-tca ca-gtgcata cagatagaat
tggttcaagg ttgaacatgc cttctgattc caaggaaa-a attattcatg tta-aaagat
attcctttaa gaattgcata actgatgtca agagcataaa gttgttgtat aaactcctaa
tatccctgtc a--acccccg gtttcttcgc gtttaaaccc cccctacccc cccaaaactc
ctaagatatc cgtctctcct gtaaaccccc cggaaacagg aaaatatcga gaagcct
>Cichlidae_Amphilophus_labiatus_1_1
gccgagctct gccccaaaac a--gggctcg tacatatatg tacttacacc atgaatttat
attaacc-at ttattaatga tacaagacac -accattaaa ggtgacaccc cta-ctctta
ctaacaccct catccaccaa ttatt-cccc taaaa-tttt acataaacat aaaa-----a
agataaatca att-aaacat gaataagaat ta----acga cat-tt--aa gaccgaacac
aaat---aac cac-tagtta agttatacca agtacccaac atcccgtcag ttcccccat-
cttaatgtag taagagccca ccatcagttg attccttaat gatcacggtt cttgaaggtg
agggacaatt a-tcgtgggg gtttcactta gtgaattatt cctggcatct ggttcctatt
tcaggtccat gacttgaa-t cattcctccc actttcatcg acgcttgcat aagttaat-g
gtggtaa--t acatactcct cgttacccac ctagccgggc attctttcta gcgggcaagg
ggttctc-tt ttttt-tttt cctttctcct ggcatc-tca ca-gtgcata c-aaacctat
tttcacaagg gtgaacatgc attctgctcg acgcgtaa-a aaaattcatg atgcaaagat
attcattgaa gaattgcata actgatttca agagcataaa gtacttgtat ttactcctaa
gatctctgtc aaca-ccccg tttgttgcgc gtctaaaccc cccctacccc cccaaaactc
ctaagatatc taacactcct gcaaaccccc cggaaacagg aaaacatcaa gaagctt
>Cichlidae_Archocentrus_centrarchus_1_1
nnnnnnctct gccccaaaac a--aggttcg tacatatatg taattatacc atgaatttat
attaacc-at ttatttatga tacaagacat -accattaag gatgatatcc cta-ctctta
ctaataccct cacccatcaa ctattacttg taaaa-tttt acataagcat -gga-----a
tggcaaatta act-aaaaat gaatataaat ta----tcga cat-tt--aa gaccgaacac
aaat---atc cat-cagtca agttatacca agtacccaac atcccgtcaa ttaccccat-
cttaatgtag taagagccca ccatcagttg attccttaat gatcacggtt cttgaaggtg
agggacaact a-tcgtgggg gtttcactca gtgaattatt cctggcatct ggttcctatt
tcaggtccat tacttgga-t cattccctcc actttcatcg acgcttgcat aagttaat-g
gtggtaa--t acatactcct cgttacccac ctagccgggc attctctcta gcgggcaagg
ggttctcttt ttttt-tttt cctttctcct ggcatc-tca ca-gtgcata c-agacttat
ttttacaagg gtgaacatgc attctgctcg ggggggta-a aaaattcatg acgcaaagat
attccttgaa gaattgcata actgatttca agagcataaa gtccttgtat ttactcctaa
gatctctgtc aacacccccg tttgttgcgc gtttaaaccc ccccttcccc cccaaaactc
ctaagatatc taacactcct gcaaaccccc cggaaacagg aaaacatcaa gaagctt
>Cichlidae_Neetroplus_nematopus_1_1
nnnnnnnnnn nnnnnnnnnn nnnnnnnnnn nnnnnnnnnn nnnnnnnnnn nnnnnnnnnn
nnnnncc-at ttatttatga tacaagacat -accattaag agagatatct ctagttattt
caagtactct cacccatcaa ctatt-ctcc taaaa-tctt acataaaaca taaa-----a
tgataaatta acc-ttaatt gaataataaa gg----acga cat-tt--aa gaccgaacac
aaat---ctc cat-tagtta agttatacca agtacccaac atcccgtcaa ttaccccat-
cttaatgtag taagagccca ccatcagttg attccttaat gatcacggtt cttgagggtc
agggacaaat a-tcgtgggg gtttcactta gtgaactatt cctggcatct ggttcctatt
tcaggtccat tacttgat-a tattccccat actttcattg acgcttgcat aagttaat-g
gtggtaa--t acatactcct cgttacccac ctagccgggc gttctttcta gcgggcaagg
ggttctcttt ttttt-tttc cttttcctct ggcatc-tca ca-gtgcaca ctaaagctat
ttttacaagg gggaacatgc attctgctcg gcgtgt-t-a aacattcatg gtgcattgat
attccttgaa gaattgcata actgatttca agagcataaa gttcttgtat ttactcctaa
gatccctgtc atatgccccc tttgttgcgc gtctaaaccc cccctacccc cccaaaactc
ctaagatgtc taacactcct gcaaaccccc cggaaacagg aaaacatcaa gaagctt
>Cichlidae_Satanoperca_mapiritensis_1_1
gccatgt--- ---aatatat gtaacgtttg tacatgtatg tatttacacc atatatttat
attaagc-at attccgtgga t-tgacacat -taatttaag atggatactc cat---tatt
ctcacacatt cacacatcaa cagtc-aatc ttaaa--cgt ccataaacca ttaaacatcg
aaacattcca aat-aaatag ataatcaaat ta----tcga cat-tt--aa gaccgaacac
aaac---cct tat-cagttt agttatacca agtccccaac atcccgtcga ttaaactta-
tttaatgtag taagagacca ccatcagttg atttcttaat gatcacggtt cttgaaggtc
agggacagat a-tcgtgggg gtttcactca gtgaattatt cctggcatct ggttcctatt
tcaggttcac cacttgaata cattccccat tctttcattg acgctggcat aagttaat-g
gtggtaa--t acatactcct cgttacccac caagccgggc gttctttcta atgggcagct
ggttcctttt ttttc-tttc c-tttccact ggcatc-tca ca-gtgcata cagatagaat
tggtacaagg ttgaacatgc cttctgatcc caaggaaa-a actattcatg tta-aaagat
attcctttaa gaattgcata actgatatca agagcataaa gttgttgtat aaactcctaa
tatccctgtc a--acccccg gtttcttcgc gcctaaaccc cccctacccc cccaaaactc
ctaagatatc cgtctctcct gtaaaccccc cggaaacagg aaaatatcga gaagcct
>Cichlidae_Satanoperca_pappaterra_1_1
gccatgt--- ---actgcat gtactgccag tacatgtatg tatttacacc atacatttat
attaacc-at at-ctatggg t-taatacat -taatttaag tcgaacactc cat---tgtt
atcacacatt catacaccaa cagta-aaat ttaaa--cgt ccataaacca ttcaaa-tcg
aaatattcca aat-aaacag ataaaaaaat ta----tcga aac-tt--aa gaccgaacac
aaac---ctt catacagttt agttatacca agtccccaac atcccgtcga ttaaactta-
tttaatgtag taagagacca ccatcagttg attccttaat gatcacggtt cttgaaggtc
agggacagat a-tcgtgggg gtttcactca gtgaattatt cctggcatct ggttcctatt
tcaggttcac cacttgaaat cattcctcat tctttccttg acgctgacat aagttaat-g
gtggtaa--t acatactcct cgttacccac caagccgggc attctttcta atgggcagct
ggttctcttt ttttc-tttc c-tttcaact ggcatc-tca ca-gtgcata cagatagaat
tgttacaagg ttgaacatgc cttctgattc caaggaaa-a attattaatg tta-aaagat
attcctttaa gaattgcata actgatatca agagcataaa gttgttgtat aaactcctaa
ttttcctctc a-aacccccg gtttcttcac gcctaaaccc cccctacccc cccaaaactc
ctgagatatc cgtctctcct gtaaaccccc cggaaacagg aaaatatcga gaagcct
>Cichlidae_Symphysodon_aequifasciatus_1_1
nnnnnnnnnn nnnnnnnnnn nnnnnnnnnn nnnnnnnnnn taattatacc ataaatttat
attaacc-at atatatatga aattaaccat -ctcattaga aaaagtacgc tta---tcaa
actccaccct catacaacaa ttaac-tact taaaa--agt acatatacat aaaa-----a
tcataatttg aat-gacatt ttacgtcaac ag----acga tatact--aa gaccgaacac
aaat--aatt cat-cagtca agttatacca agcattcagc atcccgtcaa atctcacata
tttaatgtag taagagccca ccatcagttg atttcttaat gatcacggtt cttgaaggtg
agggacaact a-ttgtgggg gtttcactca gtgaactatt cctggcatct ggttcctact
tcaggtccat tacttgg--t cctgccttcc actttcattg acgcttgcat aagttaat-g
gtggtaa--t acatactcct cgttacccac catgccgggc attctctcta gcgggcaacg
ggnnnnnnnn nnnnnnnnnn nnnnnnnnnn nnnnnnnnnn nnnnnnnnnn nnnnnnnnnn
nnnnnnnnnn nnnnnnnnnn nnnnnnnnnn nnnnnnnnnn nnnnnnnnnn nnnnnnnnnn
nnnnnnnnnn nnnnnnnnnn nnnnnnnnnn nnnnnnnnnn nnnnnnnnnn nnnnnnnnnn
nnnnnnnnnn nnnnnnnnnn nnnnnnnnnn nnnnnnnnnn nnnnnnnnnn nnnnnnnnnn
nnnnnnnnnn nnnnnnnnnn nnnnnnnnnn nnnnnnnnnn nnnnnnnnnn nnnnnnn
>Cichlidae_Uaru_fernandezyepezi_1_1
nnnnnnnnnn nnnnnnnnnn nnnnnnttcg tacttatatg taattatacc attaatttat
attaacc-at atat-attaa tgccatacat -acctttaag agagacatcc cta---caac
caattaccct catacaccaa ctaca-acac ttataatcat acattagaca ttaaag---g
atatcactca aca-agacat ccacaataac ta----acga caatttaaaa actcgaacac
taat---act caa-acacca aatgacacca agcaactaac at-------- ----------
tttaatgtag taagagccta ccatcagttg atttcttaat gatcacggtt cttgaaggtg
agggacaatt attagtgggg gtttcactca gtgaattatt cctggcatct ggttcctatt
tcaggtccat tacttgaaat ccttcccccc tctttcatcg acgcttgcat aagttaat-g
gtggtaa--t acatactcct cgttacccac catgccgggc attctctcta gcgggcaagg
ggttctcttt ttttt-tttc cttttccccn nnnnnnnnnn nnnnnnnnnn nnnnnnnnnn
nnnnnnnnnn nnnnnnnnnn nnnnnnnnnn nnnnnnnnnn nnnnnnnnnn nnnnnnnnnn
nnnnnnnnnn nnnnnnnnnn nnnnnnnnnn nnnnnnnnnn nnnnnnnnnn nnnnnnnnnn
nnnnnnnnnn nnnnnnnnnn nnnnnnnnnn nnnnnnnnnn nnnnnnnnnn nnnnnnnnnn
nnnnnnnnnn nnnnnnnnnn nnnnnnnnnn nnnnnnnnnn nnnnnnnnnn nnnnnnn
>Cichlidae_Geophagus_brasiliensis_2_1
gccgagctct gccaccaaga aatgtctaca tacatgtatg tattaacacc ataaatttat
attaacctat aatatatgaa ttaattacat -aaaattaag taagacatag taa----cat
atcccacatt cactcatcaa caata-aact caaaa--tag acataa--ca ctaac----a
tacaaatcta act-aaatat gtaaaaggaa tgtaattaaa cat-tt--aa gaccgaacac
atat---ctc cat-cagtca agttatacca agcactcaac atctcgtcaa cccaaacat-
cttaatgtag taagagacca ccatcagttg atttcttaat gatcacggtt cttgaaggtc
agggacaggt attcgtgggg gtttcactta gtgaactatt cctggcatct ggttcctatt
tcaggtccaa tactaga--g aaatccccat actttcattg acgctggcat aagttaatgg
gtggtaa--t acatactcct cgttacccac caagccgagc attctttcta atgggctact
ggttctcttt tttt--attt cctttcagct ggcatc-tca ca-gtgcaca cagaaataaa
nnnnnnnnnn nnnnnnnnnn nnnnnnnnnn nnnnnnnnnn nnnnnnnnnn nnnnnnnnnn
nnnnnnnnnn nnnnnnnnnn nnnnnnnnnn nnnnnnnnnn nnnnnnnnnn nnnnnnnnnn
nnnnnnnnnn nnnnnnnnnn nnnnnnnnnn nnnnnnnnnn nnnnnnnnnn nnnnnnnnnn
nnnnnnnnnn nnnnnnnnnn nnnnnnnnnn nnnnnnnnnn nnnnnnnnnn nnnnnnn
>Cichlidae_Satanoperca_lilith_1_1
gccgggctct gccatgcaat aaatgctttg tacatgtatg tatttacacc atatatttat
attaacctat atattatgaa ttatttacat -aaaattaag ggggaca-ta gac---tgtt
ttcccacatt cattcatcaa cagta--cac taaga--aat acataaacca ttaaacatcg
aaacattcca aat-atattg ctagtcaaat ta----acga cat-tt--aa gaccgaacac
atat---ctc cat-aagttt agttatacca agcactcaac atcccgtcaa ctcgaatta-
tttaatgtag taagaaccta ccatcagttg atttcttaat gctcacggtt cttgaaggtg
agggacaagt a-tcgtgggg gtttcactca gtgaattatt cctggcatct ggttcctact
tcaggtccat ttcttgaata cattccccat actttcattg acgcttgcat aagttaat-g
gtggtaa--t acatactcct cgttacccac ctagccgggc gttctttcta atgggcaagg
ggttctcttt ttttt-tttt cctttctcct ggcatc-tca ca-gtgcata cagaaagaat
tggtataagg ttgaacatgc cttctgctcc cacgtaaa-a aatatccatg tta-aacgat
attccttgaa gaattgcata actgatgtca agagcataaa gttcttgttc aaactcctaa
catacctgtt a-cacccccg gtttctacgc gcctaaaccc cccctacccc cccaaaactc
ctaagatatc tgtcactcct gtaaaccccc cggaaacagg aaaatatcga gaagcct
>Cichlidae_Amphilophus_amarillo_1_1
gccgagctct gccccaaaac a--gggctcg tacatatatg tacttacacc atgaatttat
attaacc-at ttattaatga tacaagacac -accattaaa ggtgacatcc cta-ctctta
ctaacaccct catccatcaa ttatt-cccc taaaa-tttt acataaacat aaaa-----a
agataaatca att-aaacat gaataagaat ta----acga cat-tt--aa gaccgaacac
aaat---aac cac-tagtta agttatacca agtacccaac atcccgtcag ttcccccat-
cttaatgtag taagagccca ccatcagttg attccttaat gatcacggtt cttgaaggtg
agggacaatt a-tcgtgggg gtttcactta gtgaattatt cctggcatct ggttcctatt
tcaggtccat aacttgaa-t cattcctccc actttcatcg acgcttgcat aagttaat-g
gtggtaa--t acatactcct cgttacccac ctagccgggc attctttcta gcgggcaagg
ggttctc-tt ttttt-tttt cctttctcct ggcatc-tca ca-gtgcata c-aaacctat
tttcacaagg gtgaacatgc attctgctcg acgcgtaa-a aaaattcatg atgcaaagat
attcattgaa gaattgcata actgatttca agagcataaa gtacttgtat ttactcctaa
gatctctgtc aaca-ccccg tttgttgcgc gtctaaaccc cccctacccc cccaaaactc
ctaagatatc taacactcct gcaaaccccc cggaaacagg aaaacatcaa gaagctt
>Cichlidae_Amphilophus_xiloaensis_1_1
nnnnnnnnnn nnnnnnnnnn nnnnnnnnnn nnnnnnnnnn nnnnnnnnnn nnnnnnnnnn
nttaacc-at ttattaatga tacaagacac -accattaaa ggtgacatcc cta-ctctta
ctaacaccct catccatcaa ttatt-cccc taaaa-tttt acataaacat aaaa-----a
agataaatca att-aaacat gaataagaat ta----acga cat-tt--aa gaccgaacac
aaat---aac cac-tagtta agttatacca agtacccaac atcccgtcag ttcccccat-
cttaatgtag taagagccca ccatcagttg attccttaat gatcacggtt cttgaaggtg
agggacaatt a-tcgtgggg gtttcactta gtgaattatt cctggcatct ggttcctatt
tcaggtccat gacttgaa-t cattcctccc actttcatcg acgcttgcat aagttaat-g
gtggtaa--t acatactcct cgttacccac ctagccgggc attctttcta gcgggcaagg
ggttctcttt ttttt-tttt cctttctcct ggcatc-tca ca-gtgcata c-aaacctat
tttcacaagg gtgaacatgc attctgctcg acgcgtaa-a aaa--ttcag atgcaaagat
attcattgaa gaattgcata actgatttca agagcataaa gtacttgtat ttactcctaa
gatctctgtc aaca-ccccg tttgttgcgc gtctaaaccc cccctacccc cccaaaactc
ctaagatatc taacactcct gcaaaccccc cggaaacagg aaaacatcaa gaagctt
>Cichlidae_Archocentrus_centrarchus_2_1
nnnnnnctct gccccaaaac a--aggttcg tacatatatg taattatacc atgaatttat
attaacc-at ttatttatga tacaagacat -accattaag gatgatatcc cta-ctctta
ctaataccct cacccatcaa ctattacttg taaaa-tttt acataagcat -aga-----a
tggcaaatta act-gaaaat gaatataaat ta----tcga cat-tt--aa gaccgaacac
aaat---atc cat-cagtca agttatacca agtacccaac atcccgtcaa ttaccccat-
cttaatgtag taagagccca ccatcagttg attccttaat gatcacggtt cttgaaggtg
agggacaact a-tcgtgggg gtttcactca gtgaattatt cctggcatct ggttcctatt
tcaggtccat tacttgga-t cattccctcc actttcattg acgcttgcat aagttaat-g
gtggtaa--t acatactcct cgttacccac ctagccgggc attctctcta gcgggcaagg
ggttctcttt ttttt-tttt cctttctcct ggcatc-tca ca-gtgcata c-aaacctat
ttttacaagg gtgaacatgt actctgctcg ggggggta-a aaaattcatg acgcaaagat
attccttgaa gaattgcata actgatttca agagcataaa gtccttgtat ttactcctaa
gatctctgtc aacacccccg tttgttgcgc gtttaaaccc ccccttcccc cccaaaactc
ctaagatatc taacactcct gcaaaccccc cggaaacagg aaaacatcaa gaagctt
>Cichlidae_Geophagus_brasiliensis_3_1
gccgagctct gccaccaaga aatgtctaca tacatgtatg tattaacacc ataaatttat
attaacctat aatatatgaa ttaattacat -aaaattaag taagacatag taa----cat
atcccacatt cactcatcaa caata-aact caaaa--tag acataa--ca ctaac----a
tacaaatcta act-aaatat gtaaaaggaa tgtaattaaa cat-tt--aa gaccgaacac
atat---ctc cat-cagtca agttatacca agcactcaac atctcgtcaa cccaaacat-
cttaatgtag taagagacca ccatcagttg atttcttaat gatcacggtt cttgaaggtc
agggacaggt attcgtgggg gtttcactta gtgaactatt cctggcatct ggttcctatt
tcaggtccaa tactaga--g aaatccccat actttcattg acgctggcat aagttaatgg
ggggtaa--t acatactcct cgttacccac caagccgagc attctttcta atgggctact
ggttctcttt tttttatttc ctttcaagct ggcatc-tca caggtgcaca cagaaaataa
annnnnnnnn nnnnnnnnnn nnnnnnnnnn nnnnnnnnnn nnnnnnnnnn nnnnnnnnnn
nnnnnnnnnn nnnnnnnnnn nnnnnnnnnn nnnnnnnnnn nnnnnnnnnn nnnnnnnnnn
nnnnnnnnnn nnnnnnnnnn nnnnnnnnnn nnnnnnnnnn nnnnnnnnnn nnnnnnnnnn
nnnnnnnnnn nnnnnnnnnn nnnnnnnnnn nnnnnnnnnn nnnnnnnnnn nnnnnnn
>Cichlidae_Herichthys_minckleyi_1_1
nnnnngctct gccccaaaga attttaaaaa tacatatatg tactttcacc atacatttat
attaacc-at at-catatga tatcaaacat -accattaag aaggatatcc ctt--acttt
ataatactct aacacatcaa ttata-aact aaaaa--ctt acataataca ttcag----a
tttttatcga aca-gataat gaataacaaa tg----acga cat-tt--aa gaccgaactc
atac--aatc cat-tagtca agttatacca agtacccaac atcctatcga ctcacacata
tttaatgtag taagagccca ccatcagttg attccttaat gatcacggtt cttgaaggtg
agggacaact a-tcgtgggg gtttcactca gtgaattatt cctggcattt ggttcctatt
tcaggtccat tactcgta-g tattccccat actttcattg acgcttgcat aagttaat-g
gtggtaa--t acatactcct cgttacccac catgccgggc attctctcta gcgggcaagg
ggttctcttt ttttt-tttc cttttcctct ggcatc-tca ca-gtgcatg c-agacctat
tcttacaaga ggggacataa attctgctcg cggcgtaata aatattcatg gcgcaaagat
attcattgaa gaattgcata actgatttca agagcataaa gttcttgtct ttactcctaa
gatacctatc aacacccccg tttgttgcgc gtttaaaccc cccctacccc cccaaaactc
ctaagatatc taacactcct gcaaaccccc cggaaacagg aaaacatcaa gaagctt
>Cichlidae_Herichthys_minckleyi_2_1
nnnnngctct gcctcaaaag aatttataaa tacatatatg tactttcacc atacatttat
attaacc-at at-catatga tatcaaacat -aacactaag aaagacatcc ctt--acttt
aaaatactct aacacatcaa ttata-aact aaaaa--ctt acataaaaca ttca-----a
tttttatcga aca-ataaat gaactgcaaa cg----acga cat-tt--aa gaccgaactc
atat--aatc cat-tagtca agttatacca agtacccaac atcctattaa ctcacacata
tttaatgtag taagagccca ccatcagttg attccttaat gataacggtt cttgaaggtg
agggacaatt a-tcgtgggg gtttcactca gtgaattatt cctggcatct ggttcctact
tcaggtccat tacttgta-a tattccccac actttcattg acgcttgcat aagttaat-g
gtggtaa--t acatactcct cgttacccac catgccgggc attctctcta gcgggcaagg
ggttctcttt ttttt-tttc cttttcctct ggcatc-tca ca-gtgcatg c-agacctat
tcttacaagg gggaacataa attctgctcg cggcgtaata aatattcatg gcgcaaagat
attcattgaa gaattgcata actgatctca agagcataaa gttcttgttt taactcctaa
gatatctatc aatacccccg tttgttgcgc gtttaaaccc cccctacccc cccaaaactc
ctaagatatc taacactcct gcaaaccccc cggaaacagg aaaacatcaa gaagctt
>Cichlidae_Neetroplus_nematopus_2_1
nnnnnnnnnn nnnnnnnnnn nnnnnnnnnn nnnnnnnnnn nnnnnnnnnn nnnnnnnnnn
nnnnncc-at ttatttatga tacaagacat -accattaag agagatatct ctagttattt
caagtactct cacccatcaa ctatt-ctcc taaaa-tctt acataaaaca taaa-----a
tgataaatta acc-ttaatt gaataataaa gg----acga cat-tt--aa gaccgaacac
aaat---ctc cat-tagtta agttatacca agtacccaac atcccgtcaa ttaccccat-
cttaatgtag taagagccca ccatcagttg attccttaat gatcacggtt cttgagggtc
agggacaaat a-tcgtgggg gtttcactta gtgaactatt cctggcatct ggttcctatt
tcaggtccat tacttgat-a tattccccat actttcattg acgcttgcat aagttaat-g
gtggtaa--t acatactcct cgttacccac ctagccgggc gttctttcta gcgggcaagg
ggttctcttt ttttt-tttc cttttcctct ggcatc-tca ca-gtgcaca ctaaagctat
ttttacaagg gggaacatgc attctgctcg gcgtgt-t-a aacattcatg gtgcattgat
attccttgaa gaattgcata actgatttca agagcataaa gttcttgtat ttactcctaa
gatccctgtc atatgccccc tttgttgcgc gtctaaaccc cccctacccc cccaaaactc
ctaagatgtc taacactcct gcaaaccccc cggaaacagg aaaacatcaa gaagctt
>Cichlidae_Satanoperca_acuticeps_1_1
gccgggctct gccatgcaat aaatgcttag tacatgtatg tatttatacc atacatttat
attaacc-at atattatgga gtatatacat -aaatttaag caagacacta gag---aaat
tgtccacatt catacatcaa ctaac-aatc taaga--aac acataaacca ttacaa-tcg
aaacactcca aag-aatttg atatacaaat ta----acga cat-tt--aa gaccgaacac
atat---ctc cat-aagttt agttatacca agtacccacc atcccgtcga attaactta-
tttaatgtag taagaaccta ccatcagttg atttcttaat gataacggtt cttgaaggtg
agggacaact a-ttgtgggg gtttcactca gtgaattatt cctggcatct ggttcctact
tcaggtccat ttattgaata cattccccat tctttcattg acgctggcat aagttaat-g
gtggtaa--t acatactcct cgttacccac ctagccgggc gttctttcta atgggcaagg
ggttctcttt ttttt-cttt cctttctcct ggcatc-tca ca-gtgcata cagaaagaat
tggtataagg ttgaacatgc cttctgaccc caaggaaa-a aatattcatg tta-aaagat
attacttgaa gaattgcata actgatatca agagcatata gttgttgtta aacctcctaa
catccctgtc a-cccccttg gtttctacgc gtctaaaccc cccctacccc cccaaaactc
ctaagatatc tgtcactcct gtaaaccccc cggaaacagg aaaatatcga gaagcct
>Cichlidae_Satanoperca_daemon_2_1
gccgggctct gccatgcaat aaatgctttg tacatgtatg tatttacacc atatatttat
attaacctat atactatgaa ttacatacat -aaaattaag ggggaca-ta gac---tact
ttcccacatt cactcatcaa cattc--acc taaga--aat acataaacca tcaaca-tcg
aaaaattcca aac-atattg ctaatcaaat ta----acga cat-tt--aa gaccgaacac
atat---ctc cat-aagttt agttatacca agcactcaac atctcgtcaa ctcgagtta-
tttaatgtag taagaaccta ccatcagttg attccttaat gctcacggtt cttgaaggtg
agggacaagt a-tcgtgggg gtttcactca gtgaactatt cctggcatct ggttcctact
tcaggtccat ttattgaata cattccccat actttcattg acgcttgcat aagttaat-g
gtggtaa--t acatactcct cgttacccac ctagccgggc gttctttcta atgggcagct
ggttctcttt ttttt-tttt cctttctcct ggcatc-tca ca-gtgcata cagaaagaat
tggtacaagg ttgaacatgc cttctgatcc cacggaaa-a aatatccatg tta-aacgat
attccttgaa gaattgcata actgatatca agagcataaa gttcttgttt aaactcctaa
catccctgtc a-cacccccg gtttctacgc gcctaaaccc cccctacccc cccaaaactc
ctaagatatc tgtcactcct gtaaaccccc cggaaacagg aaaatatcga gaagcct
>Cichlidae_Satanoperca_leucosticta_2_1
gccatatcac acttgtatat gtaacgtttg tacatgtatg tatttacacc atatatttat
attaacc-at attctatgga t-tgacacat -taatttaag ctggataatc cat---tatt
ctcacacatt catacatcaa cagtc-aatc ttaaa--cgt ccataaacca ttaaacatcg
aaacattcca aat-aaatag atagtcaaat ta----tcga cac-tt--aa gaccgaacac
aaac---att tac-tagttt agttatacca agtccccaac atcccgtcga tttaaccta-
tttaatgtag taagagacca ccatcagttg atttcttaat gatcacggtt cttgaaggtc
agggacagat a-tcgtgggg gtttcactta gtgaattatt cctggcatct ggttcctatt
tcaggtccac cacttga--a cgatccccat tctttccttg acgctggcat aagttaat-g
gtggtaa--t acatactcct cgttacccac caagccgggc gttctttcta atgggcagct
ggttctcttt ttttc-tttc c-tttcaact ggcatc-tca ca-gtgcata cagatagaat
tggttcaagg ttgaacatgc cttctgattc caaggaaa-a attattcatg tta-aaagat
attcctttaa gaattgcata actgatgtca agagcataaa gttgttgtat aaactcctaa
tatccctgtc a--acccccg gtttcttcgc gtttaaaccc cccctacccc cccaaaactc
ctaagatatc cgtctctcct gtaaaccccc cggaaacagg aaaatatcga gaagcct
>Cichlidae_Satanoperca_lilith_2_1
gccgagctct gccatgcaat aaatgctttg tacatatatg tatttacacc atatatttat
attaacctat atactatgaa ttaagtacat -aaaattaag ggggaca-ta gac---tgtt
ttcccacatt cattcatcaa cagtc--cac taaga--aat acataaacca ttaaacatcg
aaacattcca aat-atattg ctaatcaaat ta----acga cat-tt--aa gaccgaacac
atat---ctc cat-aagttt agttatacca agcactcaac atcccgtcaa ctcgaatta-
tttaatgtag taagaaccta ccatcagttg attccttaat gctcacggtt cttgaaggtg
agggacaagt a-tcgtgggg gtttcactta gtgaattatt cctggcatct ggttcctact
tcaggtccat ttattgaata cattccccat actttcattg acgcttgcat aagttaat-g
gtggtaa--t acatactcct cgttacccac ctagccgggc gttctttcta atgggcaagg
ggttctcttt ttttt-tttt cnnnnnnnnn nnnnnnnnnn nnnnnnnnnn nnnnnnnnnn
nnnnnnnnnn nnnnnnnnnn nnnnnnnnnn nnnnnnnnnn nnnnnnnnnn nnnnnnnnnn
nnnnnnnnnn nnnnnnnnnn nnnnnnnnnn nnnnnnnnnn nnnnnnnnnn nnnnnnnnnn
nnnnnnnnnn nnnnnnnnnn nnnnnnnnnn nnnnnnnnnn nnnnnnnnnn nnnnnnnnnn
nnnnnnnnnn nnnnnnnnnn nnnnnnnnnn nnnnnnnnnn nnnnnnnnnn nnnnnnn
>Cichlidae_Satanoperca_lilith_3_1
gccgggctct gccatgcaat aaatgctttg tacatatatg tatttacacc atatatttat
attaacctat atattatgaa ttaattacat -aaaattaag ggggaca-ta gac---tgtt
ttcccacatt cattcatcaa cagtc--cac taaga--aat acataaacca ttaaacatcg
aaacattcca aat-atattg ctaatcaaat ta----acga cat-tt--aa gaccgaacac
atat---ctc cat-aagttt agttatacca agcactcaac atcccgtcaa ctcgaatta-
tttaatgtag taagaaccta ccatcagttg atttcttaat gctcacggtt cttgaaggtg
agggacaagt a-tcgtgggg gtttcactca gtgaattatt cctggcatct ggttcctact
tcaggtccat ttcttgaata cattccccat actttcattg acgcttgcat aagttaat-g
gtggtaa--t acatactcct cgttacccac ctagccgggc gttctttcta atgggcaagg
ggttctcttt ttttt-tttt cnnnnnnnnn nnnnnnnnnn nnnnnnnnnn nnnnnnnnnn
nnnnnnnnnn nnnnnnnnnn nnnnnnnnnn nnnnnnnnnn nnnnnnnnnn nnnnnnnnnn
nnnnnnnnnn nnnnnnnnnn nnnnnnnnnn nnnnnnnnnn nnnnnnnnnn nnnnnnnnnn
nnnnnnnnnn nnnnnnnnnn nnnnnnnnnn nnnnnnnnnn nnnnnnnnnn nnnnnnnnnn
nnnnnnnnnn nnnnnnnnnn nnnnnnnnnn nnnnnnnnnn nnnnnnnnnn nnnnnnn
>Cichlidae_Satanoperca_pappaterra_2_1
gccatgt--- ----actcat gtactgccag tacatgtatg tatttacacc atatatttat
attaacc-at at-ctatggg t-taatacat -taatttaag tcgaacactc cat---tgtt
atcacacatt cacacatcaa cagta-aaac ttaaa--cgt ccataaacca ttcaaa-tcg
aaatattcca aat-aaacag ataaaaaaat ta----tcga aac-tt--aa gaccgaatac
aaac---ctt catacagttt agttatacca agtccccaac atcccgtcga ttaaactta-
tttaatgtag taagagacca ccatcagttg atttcttaat gatcacggtt cttgaaggtc
agggacagat a-tcgtgggg gtttcactca gtgaattatt cctggcatct ggttcctatt
tcaggttcac cacttgaaat cattcctcat tctttccttg acgctgacat aagttaat-g
gtggtaa--t acatactcct cgttacccac caagccgagc gttctttcta atgggcagct
ggttctcttt ttttc-tttc c-tttcaact ggcatc-tca ca-gtgcata cagatagaat
tgttacaagg ttgaacatgc cttctgattc caaggaaa-a attattaatg tta-aaagat
attcctttaa gaattgcata actgatatca agagcataaa gttgttgtat aaactcctaa
ttttcctctc a-aacccccg gtttcttcac gcctaaaccc cccctacccc cccaaaactc
ctgagatatc cgtctctcct gtaaaccccc cggaaacagg aaaatatcga gaagcct
>Cichlidae_Amphilophus_astorquii_1_1
gccgagctct gccccaaaac a--gggctcg tacatgtatg tacttacacc atgaatttat
attaacc-at ttattaatga tacaagacac -accattaaa ggtgacatcc cta-ctctta
ctaacaccct catccatcaa ttatt-cccc taaaa-tttt acataaacat aaaa-----a
agataaatca att-aaacat gaataagaat ta----acga cat-tt--aa gaccgaacac
aaat---aac cac-tagtta agttatacca agtacccaac atcccgtcag ttcccccat-
cttaatgtag taagagccca ccatcagttg attccttaat gatcacggtt cttgaaggtg
agggacaatt a-tcgtgggg gtttcactta gtgaattatt cctggcatct ggttcctatt
tcaggtccat aacttgaa-t cattcctccc actttcatcg acgcttgcat aagttaat-g
gtggtaa--t acatactcct cgttacccac ctagccgggc attctttcta gcgggcaagg
ggttctc-tt ttttt-tttt cctttctcct ggcatc-tca ca-gtgcata c-aaacctat
tttcacaagg gtgaacatgc attctgctcg acgcgtaa-a aaaattcatg atgcaaagat
attcattgaa gaattgcata actgatttca agagcataaa gtacttgtat ttactcctaa
gatctctgtc aaca-ccccg tttgttgcgc gtctaaaccc cccctacccc cccaaaactc
ctaagatatc taacactcct gcaaaccccc cggaaacagg aaaacatcaa gaagctt
>Cichlidae_Amphilophus_sagittae_1_1
gccgagctct gccccaaaac a--gggctcg tacatatatg tacttacacc atgaatttat
attaacc-at ttattaatga tacaagacac -accattaaa ggtgacatcc cta-ctctta
ctaacactct catccatcaa ttatt-cccc taaaa-tttt acataaacat aaaa-----a
agataaatca att-aaacat gaataagaat ta----acga cat-tt--aa gaccgaacac
aaat---aac cac-tagtta agttatacca agtacccaac atcccgtcag ttcccccat-
cttaatgtag taagagccca ccatcagttg attccttaat gatcacggtt cttgaaggtg
agggacaatt a-tcgtgggg gtttcactta gtgaattatt cctggcatct ggttcctatt
tcaggtccat aacttgaa-t cattcctccc actttcatcg acgcttgcat aagttaat-g
gtggtaa--t acatactcct cgttacccac ctagccgggc attctttcta gcgggcaagg
ggttctc-tt ttttt-tttt cctttctcct ggcatc-tca ca-gtgcata c-aaacctat
tttcacaagg gtgaacatgc attctgctcg acgcgt-a-a aaaattcatg atgcaaagat
attcattgaa gaattgcata actgatttca agagcataaa gtacttgtat ttactcctaa
gatctctgtc aaca-ccccg tttgttgcgc gtctaaaccc cccctacccc cccaaaactc
ctaagatatc taacactcct gcaaaccccc cggaaacagg aaaacatcaa gaagctt
>Cichlidae_Amphilophus_zaliosus_1_1
gccgagctct gccccaaaac a--gggctcg tacatgtatg tacttacacc atgaatttat
attaacc-at ttattaatga tacaagacac -accattaaa ggtgacatcc cta-ctctta
ctaacaccct catccatcaa ttatt-cccc taaaa-tttt acataaacat aaaa-----a
agataaatca att-aaacat gaataagaat ta----acga cat-tt--aa gaccgaacac
aaat---aac cac-tagtta agttatacca agtacccaac atcccgtcag ttcccccat-
cttaatgtag taagagccca ccatcagttg attccttaat gatcacggtt cttgaaggtg
agggacaatt a-tcgtgggg gtttcactta gtgaattatt cctggcatct ggttcctatt
tcaggtccat aacttgaa-t cattcctccc actttcatcg acgcttgcat aagttaat-g
gtggtaa--t acatactcct cgttacccac ctagccgggc attctttcta gcgggcaagg
ggttctcttt ttttt-tttt cctttctcct ggcatc-tca ca-gtgcata c-aaacctat
tttcacaagg gtgaacatgc attctgctcg acgcgtaa-a aaaattcatg atgcaaagat
attcattgaa gaattgcata actgatttca agagcataaa gtacttgtat ttactcctaa
gatctctgtc aaca-ccccg tttgttgcgc gtctaaaccc cccctacccc cccaaaactc
ctaagatatc taacactcct gcaaaccccc cggaaacagg aaaacatcaa gaagctt
>Cichlidae_Apistogramma_caetei_1_1
nnnnnnnnnn nncacacta- --gtaattta tacatgtatg taatatcacc atagatttat
gtaaacc-at atctatggtg ttcaatacat -aaatttaag ggggatattt cta---agtc
tgtccacatt catacatcaa ttatt-aacc taaaaatttt acccaaacca tgattt-cct
tgatttcaaa att-aacata ttaatcaaat ga----tcga aat-tt--aa gaccgagctc
atat---ttc cat-cagtct agttatacca agtccccaac atctcgttat ttaaaatta-
tttaatgtag taagaaccta ccatcagttg atttcttaat gatcacggtt cttgaaggtg
agggacaact a-ttnnnnnn nnnnnnnnnn nnnnnnnnnn nnnnnnnnnn nnnnnnnnnn
nnnnnnnnnn nnnnnnnnnn nnnnnnnnnn nnnnnnnnnn nnnnnnnnnn nnnnnnnnnn
nnnnnnnnnn nnnnnnnnnn nnnnnnnnnn nnnnnnnnnn nnnnnnnnnn nnnnnnnnnn
nnnnnnnnnn nnnnnnnnnn nnnnnnnnnn nnnnnnnnnn nnnnnnnnnn nnnnnnnnnn
nnnnnnnnnn nnnnnnnnnn nnnnnnnnnn nnnnnnnnnn nnnnnnnnnn nnnnnnnnnn
nnnnnnnnnn nnnnnnnnnn nnnnnnnnnn nnnnnnnnnn nnnnnnnnnn nnnnnnnnnn
nnnnnnnnnn nnnnnnnnnn nnnnnnnnnn nnnnnnnnnn nnnnnnnnnn nnnnnnnnnn
nnnnnnnnnn nnnnnnnnnn nnnnnnnnnn nnnnnnnnnn nnnnnnnnnn nnnnnnn
>Cichlidae_Satanoperca_acuticeps_2_1
gccgggctct gccatgcaat aaatgcttag tacatgtatg tatttatacc atacatttat
attaacc-at atattatgga gtatatacat -aaatttaag caagacacta gag---aaat
tgtccacatt catacatcaa ctaac-aatc taaga--aac acataaacca ttacaa-tcg
aaacactcca aag-aatttg atatacaaat ta----acga cat-tt--aa gaccgaacac
atat---ctc cat-aagttt agttatacca agtacccacc atcccgtcga attaactta-
tttaatgtag taagaaccta ccatcagttg atttcttaat gataacggtt cttgaaggtg
agggacaact a-ttgtgggg gtttcactca gtgaattatt cctggcatct ggttcctact
tcaggtccat ttattgaata cattccccat tctttcattg acgctggcat aagttaat-g
gtggtaa--t acatactcct cgttacccac ctagccgggc gttctttcta atgggcaagg
ggttctcttt ttttt-cttt cnnnnnnnnn nnnnnnnnnn nnnnnnnnnn nnnnnnnnnn
nnnnnnnnnn nnnnnnnnnn nnnnnnnnnn nnnnnnnnnn nnnnnnnnnn nnnnnnnnnn
nnnnnnnnnn nnnnnnnnnn nnnnnnnnnn nnnnnnnnnn nnnnnnnnnn nnnnnnnnnn
nnnnnnnnnn nnnnnnnnnn nnnnnnnnnn nnnnnnnnnn nnnnnnnnnn nnnnnnnnnn
nnnnnnnnnn nnnnnnnnnn nnnnnnnnnn nnnnnnnnnn nnnnnnnnnn nnnnnnn
>Cichlidae_Satanoperca_daemon_3_1
gccgggctct gccatgcaat aaatgctttg tacatgtatg tatttacacc atatatttat
attaacctat atactatgaa ttacatacat -aaaattaag ggggaca-ta gac---tact
ttcccacatt cactcatcaa cattc--acc taaga--aat acataaacca tcaaca-tcg
aaagattcca aac-atattg ctaatcaaat ta----acga cat-tt--aa gaccgaacac
atat---ctc cat-aagttt agttatacca agcactcaac atctcgtcaa ctcgagtta-
tttaatgtag taagaaccta ccatcagttg attccttaat gctcacggtt cttgaaggtg
agggacaagt a-tcgtgggg gtttcactca gtgaattatt cctggcatct ggttcctact
tcaggtccat ttattgaata cattccccat actttcattg acgcttgcat aagttaat-g
gtggtaa--t acatactcct cgttacccac ctagccgggc gttctttcta atgggcagct
ggttctcttt ttttt-tttt cctttctcct ggcatc-tca ca-gtgcata cagaaagaat
tggtacaagg ttgaacatgc cttctgatcc cacggaaa-a aatatccatg tta-aacgat
attccttgaa gaattgcata actgatatca agagcataaa gttcttgttt aaactcctaa
catccctgtc a-cacccccg gtttctacgc gcctaaaccc cccctacccc cccaaaactc
ctaacatatc tgtcactcct gtaaaccccc cggaaacagg aaaatatcga gaagcct
>Cichlidae_Satanoperca_leucosticta_3_1
gccatatcac acttgtatat gtaacgtttg tacatgtatg tatttacacc atatatttat
attaacc-at attctatgga t-tgacacat -taatttaag ctggataatc cat---tatt
ctcacacatt catacatcaa cagtc-aatc ttaaa--cgt ccataaacca ttaaacatcg
aaacattcca aat-aaatag atagtcaaat ta----tcga cac-tt--aa gaccgaacac
aaac---att tac-tagttt agttatacca agtccccaac atcccgtcga tttaaccta-
tttaatgtag taagagacca ccatcagttg atttcttaat gatcacggtt cttgaaggtc
agggacagat a-tcgtgggg gtttcactta gtgaattatt cctggcatct ggttcctatt
tcaggtccac cacttga--a cgatccccat tctttccttg acgctggcat aagttaat-g
gtggtaa--t acatactcct cgttacccac caagccgggc gttctttcta atgggcagct
ggttctcttt ttttc-tttc c-tttcaact ggcatc-tca ca-gtgcata cagatagaat
tggttcaagg ttgaacatgc cttctgattc caaggaaa-a attattcatg tta-aaagat
attcctttaa gaattgcata actgatatca agagcataaa gttgttgtat aaactcctaa
tatccctgtc a--acccccg gtttcttcgc gtttaaaccc cccctacccc cccaaaactc
ctaagatatc cgtctctcct gtaaaccccc cggaaacagg aaaatatcga gaagcct
>Cichlidae_Satanoperca_mapiritensis_2_1
gccatgt--- ---aatatat gtaacgtttg tacatgtatg tatttacacc atatatttat
attaagc-at attccgtgga t-tgacacat -taatttaag atggatactc cat---tatt
ctcacacatt cacacatcaa cagtc-aatc ttaaa--cgt ccataaacca ttaaacatcg
aaacattcca aat-aaatag ataatcaaat ta----tcga cat-tt--aa gaccgaacac
aaac---cct tat-cagttt agttatacca agtccccaac atcccgtcga ttaaactta-
tttaatgtag taagagacca ccatcagttg atttcttaat gatcacggtt cttgaaggtc
agggacagat a-tcgtgggg gtttcactca gtgaattatt cctggcatct ggttcctatt
tcaggttcac cacttgaata cattccccat tctttcattg acgctggcat aagttaat-g
gtggtaa--t acatactcct cgttacccac caagccgggc gttctttcta atgggcagct
ggttcctctt ttttc-tttc c-tttccact ggcatc-tca ca-gtgcata cagatagaat
tggtacaagg ttgaacatgc cttctgatcc caaggaaa-a actattcatg tta-aaagat
attcctttaa gaattgcata actgatatca agagcataaa gttgttgtat aaactcctaa
tatccctgtc a--acccccg gtttcttcgc gcctaaaccc cccctacccc cccaaaactc
ctaagatatc cgtctctcct gtaaaccccc cggaaacagg aaaatatcga gaagcct
>Cichlidae_Satanoperca_mapiritensis_3_1
gccatgt--- ---aatatat gtaacgtttg tacatgtatg tatttacacc atatatttat
attaagc-at attccgtgga t-tgacacat -taatttaag atggatactc cat---tatt
ctcacacatt cacacatcaa cagtc-aatc ttaaa--cgt ccataaacca ttaaacatcg
aaacattcca aat-aaatag ataatcaaat ta----tcga cat-tt--aa gaccgaacac
aaac---cct tat-cagttt agttatacca agtccccaac atcccgtcga ttaaactta-
tttaatgtag taagagacca ccatcagttg atttcttaat gatcacggtt cttgaaggtc
agggacagat a-tcgtgggg gtttcactca gtgaattatt cctggcatct ggttcctatt
tcaggttcac cacttgaata cattccccat tctttcattg acgctggcat aagttaat-g
gtggtaa--t acatactcct cgttacccac caagccgggc gttctttcta atgggcagct
ggttctcttt ttttc-tttc c-tttccact ggcatc-tca ca-gtgcata cagatagaat
tggtacaagg ttgaacatgc cttctgatcc caaggaaa-a actattcatg tta-aaagat
attcctttaa gaattgcata actgatatca agagcataaa gttgttgtat aaactcctaa
tatccctgtc a--acccccg gtttcttcgc gcctaaaccc cccctacccc cccaaaactc
ctaagatatc cgtctctcct gtaaaccccc cggaaacagg aaaatatcga gaagcct
>Cichlidae_Satanoperca_pappaterra_3_1
gccat----- ----atacat gtactgcttg tacatgtatg tatttacacc atatatttat
attaacc-at at-ctatggg t-taatacat -taatttaag ttgaacactc cac---ta-t
atcacacatt catacatcaa cagta-aaac ttaaa--cgt ccataaacca ttcaaagtcg
aaatattcca aat-aaatag ataatcaaat ta----tcga aac-tt--aa gaccgaacac
aaac---ctt catacagttt agttatacca agtccccaac atcccgtcga ttaaactta-
tttaatgtag taagagacca ccatcagttg attccttaat gatcacggtt cttgaaggtc
agggacagat a-tcgtgggg gtttcactta gtgaattatt cctggcatct ggttcctatt
tcaggttcac tacttgaaat cattcctcat tctttccttg acgctgacat aagttaat-g
gtggtaa--t acatactcct cgttacccac caagccgggc gttctttcta atgggcagct
ggttctcttt ttttc-tttc c-tttccgct ggcatc-tca ca-gtgcata cagatagaat
tattacaagg ttgaacatgc cttctgattc caaggaaa-a attattaatg tta-aaagat
attcctttaa gaattgcata actgatatca agagcataaa gttgttgttt aaactcctaa
tattcctctc a-aacccccg gtttcttcac gcctaaaccc cccctacccc cccaaaactc
ctaagatatc cgtctctcct gtaaaccccc cggaaacagg aaaatatcga gaagcct
>Cichlidae_Apistogramma_caetei_2_1
nnnnnnnnnn nncacacta- --gtaattta tacatgtatg taatatcacc atagatttat
gtaaacc-at atctatggtg ttcaatacat -aaatttaag ggggatattt cta---agtc
tgtccacatt catacatcaa ttatt-aacc taaaaatttt acccaaacca tgattt-cct
tgatttcaaa att-aacata ttaatcaaat ga----tcga aat-tt--aa gaccgagctc
atat---ttc cat-cagtct agttatacca agtccccaac atctcgttat ttaaaatta-
tttaatgtag taagaaccta ccatcagttg atttcttaat gatcacggtt cttgaaggtg
agggacaact a-ttnnnnnn nnnnnnnnnn nnnnnnnnnn nnnnnnnnnn nnnnnnnnnn
nnnnnnnnnn nnnnnnnnnn nnnnnnnnnn nnnnnnnnnn nnnnnnnnnn nnnnnnnnnn
nnnnnnnnnn nnnnnnnnnn nnnnnnnnnn nnnnnnnnnn nnnnnnnnnn nnnnnnnnnn
nnnnnnnnnn nnnnnnnnnn nnnnnnnnnn nnnnnnnnnn nnnnnnnnnn nnnnnnnnnn
nnnnnnnnnn nnnnnnnnnn nnnnnnnnnn nnnnnnnnnn nnnnnnnnnn nnnnnnnnnn
nnnnnnnnnn nnnnnnnnnn nnnnnnnnnn nnnnnnnnnn nnnnnnnnnn nnnnnnnnnn
nnnnnnnnnn nnnnnnnnnn nnnnnnnnnn nnnnnnnnnn nnnnnnnnnn nnnnnnnnnn
nnnnnnnnnn nnnnnnnnnn nnnnnnnnnn nnnnnnnnnn nnnnnnnnnn nnnnnnn
>Cichlidae_Apistogramma_caetei_3_1
nnnnnnnnnn nncacacta- --gtaattta tacatgtatg taatatcacc atagatttat
gtaaacc-at atctatggtg ttcaatacat -aaatttaag ggggatattt cta---agtc
tgtccacatt catacatcaa ttatt-aacc taaaaatttt acccaaacca tgattt-cct
tgatttcaaa att-aacata ttaatcaaat ga----tcga aat-tt--aa gaccgagctc
atat---ttc cat-cagtct agttatacca agtccccaac atctcgttat ttaaaatta-
tttaatgtag taagaaccta ccatcagttg atttcttaat gatcacggtt cttgaaggtg
agggacaact a-ttnnnnnn nnnnnnnnnn nnnnnnnnnn nnnnnnnnnn nnnnnnnnnn
nnnnnnnnnn nnnnnnnnnn nnnnnnnnnn nnnnnnnnnn nnnnnnnnnn nnnnnnnnnn
nnnnnnnnnn nnnnnnnnnn nnnnnnnnnn nnnnnnnnnn nnnnnnnnnn nnnnnnnnnn
nnnnnnnnnn nnnnnnnnnn nnnnnnnnnn nnnnnnnnnn nnnnnnnnnn nnnnnnnnnn
nnnnnnnnnn nnnnnnnnnn nnnnnnnnnn nnnnnnnnnn nnnnnnnnnn nnnnnnnnnn
nnnnnnnnnn nnnnnnnnnn nnnnnnnnnn nnnnnnnnnn nnnnnnnnnn nnnnnnnnnn
nnnnnnnnnn nnnnnnnnnn nnnnnnnnnn nnnnnnnnnn nnnnnnnnnn nnnnnnnnnn
nnnnnnnnnn nnnnnnnnnn nnnnnnnnnn nnnnnnnnnn nnnnnnnnnn nnnnnnn
>Cichlidae_Archocentrus_centrarchus_3_1
nnnnnnctct gccccaaaac a--aggttcg tacatatatg taattatacc atgaatttat
attaacc-at ttatttatga tacaagacat -accattaag gatgatatcc cta-ctctta
ctaataccct cacccatcaa ctattacttg taaaa-tttt acataagcat -aga-----a
tggcaaatta act-gaaaat gaatataaat ta----tcga cat-tt--aa gaccgaacac
aaat---atc cat-cagtca agttatacca agtacccaac atcccgtcaa ttaccccat-
cttaatgtag taagagccca ccatcagttg attccttaat gatcacggtt cttgaaggtg
agggacaact a-tcgtgggg gtttcactca gtgaattatt cctggcatct ggttcctatt
tcaggtccat tacttgga-t cattccctcc actttcattg acgcttgcat aagttaat-g
gtggtaa--t acatactcct cgttacccac ctagccgggc attctctcta gcgggcaagg
ggttctcttt ttttt-tttt cctttctcct ggcatc-tca ca-gtgcata c-aaacctat
ttttacaagg gtgaacatgt actctgctcg ggggggta-a aaaattcatg acgcaaagat
attccttgaa aaattgcata acggatttca agagcataaa gtccttgttt ttacccctaa
aatccctgtc aacacccccg tttgttgcgc gtttaaaccc ccccttcccc cccaaaactc
ctaagatatc taacactcct gcaaaccccc cggaaacagg aaaacatcaa aaagctt
>Cichlidae_Neetroplus_nematopus_3_1
nnnnnnnnnn nnnnnnnnnn nnnnnnnnnn nnnnnnnnnn nnnnnnnnnn nnnnnnnnnn
nnnnncc-at ttatttatga tacaagacat -accattaag agagatatct ctagttattt
caagtactct cacccatcaa ctatt-ctcc taaaa-tctt acataaaaca taaa-----a
tgataaatta acc-ttaatt gaataataaa gg----acga cat-tt--aa gaccgaacac
aaat---ctc cat-tagtta agttatacca agtacccaac atcccgtcaa ttaccccat-
cttaatgtag taagagccca ccatcagttg attccttaat gatcacggtt cttgagggtc
agggacaaat a-tcgtgggg gtttcactta gtgaactatt cctggcatct ggttcctatt
tcaggtccat tacttgat-a tattccccat actttcattg acgcttgcat aagttaat-g
gtggtaa--t acatactcct cgttacccac ctagccgggc gttctttcta gcgggcaagg
ggttctcttt ttttt-tttc cttttcctct ggcatc-tca ca-gtgcaca ctaaagctat
ttttacaagg gggaacatgc attctgctcg gcgtgt-t-a aacattcatg gtgcattgat
attccttgaa gaattgcata actgatttca agagcataaa gttcttgtat ttactcctaa
gatccctgtc atatgccccc tttgttgcgc gtctaaaccc cccctacccc cccaaaactc
ctaagatgtc taacactcct gcaaaccccc cggaaacagg aaaacatcaa gaagctt
>Cichlidae_Satanoperca_acuticeps_3_1
gccgggctct gccatgcaat aaatgcttag tacatgtatg taattacacc atacatttat
attaacc-at atactatgga gtatatacat -aaaattaag caaaacacta gag---aaat
tatccacatt catacatcaa taaac-aatc taaga--aac acataaacca tctcaa-tcg
aaacattcca aag-aacttg atattcaaat ta----acga cat-tt--aa gaccgaacac
atat---ctc cat-aagttt agttatacca agtacccacc atcccgtcga attaactta-
tttaatgtag taagaaccta ccatcagttg atttcttaat gataacggtt cttgaaggtg
agggacaact a-tcgtgggg gtttcactca gtgaattatt cctggcatct ggttcctact
tcagggccat tacttgaata cattccccat tctttcattg acgcttgcat aagttaat-g
gtggtaa--t acatactcct cgttacccac ctagccgggc gttctttcta atgggcaagg
ggttctcttt ttttt-tttt cnnnnnnnnn nnnnnnnnnn nnnnnnnnnn nnnnnnnnnn
nnnnnnnnnn nnnnnnnnnn nnnnnnnnnn nnnnnnnnnn nnnnnnnnnn nnnnnnnnnn
nnnnnnnnnn nnnnnnnnnn nnnnnnnnnn nnnnnnnnnn nnnnnnnnnn nnnnnnnnnn
nnnnnnnnnn nnnnnnnnnn nnnnnnnnnn nnnnnnnnnn nnnnnnnnnn nnnnnnnnnn
nnnnnnnnnn nnnnnnnnnn nnnnnnnnnn nnnnnnnnnn nnnnnnnnnn nnnnnnn
>Cichlidae_Amphilophus_amarillo_2_1
gccgagctct gccccaaaac a--gggctcg tacatatatg tacttacacc atgaatttat
attaacc-at ttattaatga tacaagacac -accattaaa ggtgacatcc cta-ctctta
ctaacaccct catccatcaa ttatt-cccc taaaa-tttt acataaacat aaaa-----a
agataaatca att-aaacat gaataagaat ta----acga cat-tt--aa gaccgaacac
aaat---aac cac-tagtta agttatacca agtacccaac atcccgtcag ttcccccat-
cttaatgtag taagagccca ccatcagttg attccttaat gatcacggtt cttgaaggtg
agggacaatt a-tcgtgggg gtttcactta gtgaattatt cctggcatct ggttcctatt
tcaggtccat aacttgaa-t cattcctccc actttcatcg acgcttgcat aagttaat-g
gtggtaa--t acatactcct cgttacccac ctagccgggc attctttcta gcgggcaagg
ggttctc-tt ttttt-tttt cctttctcct ggcatc-tca ca-gtgcata c-aaacctat
tttcacaagg gtgaacatgc attctgctcg acgcgtaa-a aaaattcatg atgcaaagat
attcattgaa gaattgcata actgatttca agagcataaa gtacttgtat ttactcctaa
gatctctgtc aaca-ccccg tttgttgcgc gtctaaaccc cccctacccc cccaaaactc
ctaagatatc taacactcct gcaaaccccc cggaaacagg aaaacatcaa gaagctt
>Cichlidae_Amphilophus_chancho_1_1
nnnnnnnnnn nnnnnnnnnn nnnnggctcg tacatgtatg tacttacacc atgaatttat
attaacc-at ttattaatga tacaagacac -accattaaa ggtgacatcc cta-ctcttg
ctaacaccct catccatcaa ttatt-cccc taaaa-tttt acataaacat aaaa-----a
agataaatca attaaaacat gaataagaat ta----acga cat-tt--aa gaccgaacac
aaat---aac cac-tagtta agttatacca agtacccaac atcccgtcag ttcccccat-
cttaatgtag taagagccca ccatcagttg attccttaat gatcacggtt cttgaaggtg
agggacaatt a-tcgtgggg gtttcactta gtgaattatt cctggcatct ggttcctatt
tcaggtccat aacttgaa-t cattcctccc actttcatcg actcttgcat aagttaat-g
gtggtaa--t acatactcct cgttacccac ctagccgagc attctttcta gcgggcaagg
ggttctcttt ttttt-tttt cctttctcct ggcatc-tca ca-gtgcata c-aaacctat
tttcacaagg gtgaacatgc attctgctcg acgcgtaa-a aaaattcatg atgcaaagat
attcattgaa gaattgcata actgatttca agagcataaa gtacttgtat ttactcctaa
gatctctgtc aaca-ccccg tttgttgcgc gtctaaaccc cccctacccc cccaaaactc
ctaagatatc taacactcct gcnnnnnnnn nnnnnnnnnn nnnnnnnnnn nnnnnnn
>Cichlidae_Amphilophus_chancho_2_1
nnnnnnnnnn nnnnnnnnnn nnnnggctcg tacatgtatg tacttacacc atgaatttat
attaacc-at ttattaatga tacaagacac -accattaaa ggtgacatcc cta-ctcttg
ctaacaccct catccatcaa ttatt-cccc taaaa-tttt acataaacat aaaa-----a
agataaatca attaaaacat gaataagaat ta----acga cat-tt--aa gaccgaacac
aaat---aac cac-tagtta agttatacca agtacccaac atcccgtcag ttcccccat-
cttaatgtag taagagccca ccatcagttg attccttaat gatcacggtt cttgaaggtg
agggacaatt a-tcgtgggg gtttcactta gtgaattatt cctggcatct ggttcctatt
tcaggtccat aacttgaa-t cattcctccc actttcatcg acgcttgcat aagttaat-g
gtggtaa--t acatactcct cgttacccac ctagccgagc attctttcta gcgggcaagg
ggttctcttt ttttt-tttt cctttctcct ggcatc-tca ca-gtgcata c-aaacctat
tttcacaagg gtgaacatgc attctgctcg acgcgtaa-a aaaattcatg atgcaaagat
attcattgaa gaattgcata actgatttca agagcataaa gtacttgtat ttactcctaa
gatctctgtc aaca-ccccg tttgttgcgc gtctaaaccc cccctacccc cccaaaactc
ctaagatatc taacactcct gcnnnnnnnn nnnnnnnnnn nnnnnnnnnn nnnnnnn
>Cichlidae_Amphilophus_flaveolus_1_1
nnnnnnnnnn nnnnnnnnnn nnnnggctcg tacatgtatg tacttacacc atgaatttat
attaacc-at ttattaatga tacaagacac -accattaaa ggtgacatcc cta-ccctta
ctaacaccct catccaccaa ttatt-cccc taaaa-tttt acataaacat aaaa-----a
agataaatca att-aaacat gaataagaat ta----acga cat-tt--aa gaccgaacac
aaat---aac cac-tagtta agttatacca agtacccaac atcccgtcag ttcccccat-
cttaatgtag taagagccca ccatcaattg attccttaat gatcacggtt cttgaaggtg
agggacaatt a-tcgtgggg gtttcactta gtgaattatt cctggcatct ggttcctatt
tcaggtccat aacttgaa-t cattcctccc actttcatcg acgcttgcat aagttaat-g
gtggtaa--t acatactcct cgttacccac ctagccgggc attctttcta gcgggcaagg
ggttctcttt ttttt-tttt cctttctcct ggcatc-tca ca-gtgcata c-aaacctat
tttcacaagg gtgaacatgc attctgctcg acgcgtaa-a aaaattcatg atgcaaagat
attcattgaa gaattgcata actgatttca agagcataaa gtacttgtat ttactcctaa
gatctctgtc aaca-ccccg tttgttgcgc gtctaaaccc cccctacccc cccaaaactc
ctaagatatc taacactcct gcnnnnnnnn nnnnnnnnnn nnnnnnnnnn nnnnnnn
>Cichlidae_Amphilophus_globosus_1_1
nnnnnnnnnn nnnnnnnnnn nnnnggctcg tacatgtatg tacttacacc atgaatttat
attaacc-at ttattaatga tacaagacac -accattaaa ggtgacatcc cta-ctctta
ctaacaccct catccatcaa ttatt-cccc taaaa-tttt acataaacat aaaa-----a
agataaatca att-aaacat gaataagaat ta----acga cat-tt--aa gaccgaacac
aaat---aac cac-tagtta agttatacca agtacccaac atcccgtcag ttcccccat-
cttaatgtag taagagccca ccatcagttg attccttaat gatcacggtt cttgaaggtg
agggacaatt a-tcgtgggg gtttcactta gtgaattatt cctggcatct ggttcctatt
tcaggtccat aacttgaa-t cattcctccc actttcatcg acgcttgcat aagttaat-g
gtggtaa--t acatactcct cgttacccac ctagccgggc attctttcta gcgggcaagg
ggttctcttt ttttt-tttt cctttctcct ggcatc-tca ca-gtgcata c-aaacctat
tttcacaagg gtgaacatgc attctgctcg acgcgtaa-a aaaattcatg atgcaaagat
attcattgaa gaattgcata actgatttca agagcataaa gtacttgtat ttactcctaa
gatctctgtc aaca-ccccg tttgttgcgc gtctaaaccc cccctacccc cccaaaactc
ctaagatatc taacactccn nnnnnnnnnn nnnnnnnnnn nnnnnnnnnn nnnnnnn
>Cichlidae_Amphilophus_supercilius_1_1
nnnnnnnnnn nnnnnnnnnn nnnnggctcg tacatgtatg tacttacacc atgaatttat
attaacc-at ttattaatga tacaagacac -accattaaa ggtgacatcc cta-ctctta
ctaacaccct catccatcaa ttatt-cccc taaaa-tttt acataaacat aaaa-----a
agataaatca att-aaacat gaataagaat ta----acga cat-tt--aa gaccgaacac
aaat---aac cac-tagtta agttatacca agtacccaac atcccgtcag ttcccccat-
cttaatgtag taagagccca ccatcagttg attccttaat gatcacggtt cttgaaggtg
agggacaatt a-tcgtgggg gtttcactta gtgaattatt cctggcatct ggttcctatt
tcaggtccat aacttgaa-t cattcctccc actttcatcg acgcttgcat aagttaat-g
gtggtaa--t acatactcct cgttacccac ctagccgggc attctttcta gcgggcaagg
ggttctc-tt ttttt-tttt cctttctcct ggcatc-tca ca-gtgcata c-aaacctat
tttcacaagg gtgaacatgc attctgctcg acgcgtaa-a aaaattcatg atgcaaagat
attcattgaa gaattgcata actgatttca agagcataaa gtacttgtat ttactcctaa
gatctctgtc aaca-ccccg tttgttgcgc gtctaaaccc cccctacccc cccaaaactc
ctaagatatc taacactccn nnnnnnnnnn nnnnnnnnnn nnnnnnnnnn nnnnnnn
>Cichlidae_Apistogramma_regani_1_1
nnnnnnnnnt gccacaatat gtaataatta tacatgtatg taatatcacc atagatttat
gttaacc-at atccatggtg ttcaatacat -aaatttagg ggtgatattt cta---agtc
tatccgcatt cacacatcaa taatc-acac taaaaatttt acccagacca ggattt-cct
tgatttcaaa atc-ttaatg ttagtcaaat ga----tcga aat-tt--aa gaccgagctc
atat--acct cat-gagtct agttatacca agttcccaac atcccgccaa taaaaatta-
ttt-atgtag taagagccta ccatcagttg atttcttaat gattacggtt cttgaaggtg
agggacaact a-ttnnnnnn nnnnnnnnnn nnnnnnnnnn nnnnnnnnnn nnnnnnnnnn
nnnnnnnnnn nnnnnnnnnn nnnnnnnnnn nnnnnnnnnn nnnnnnnnnn nnnnnnnnnn
nnnnnnnnnn nnnnnnnnnn nnnnnnnnnn nnnnnnnnnn nnnnnnnnnn nnnnnnnnnn
nnnnnnnnnn nnnnnnnnnn nnnnnnnnnn nnnnnnnnnn nnnnnnnnnn nnnnnnnnnn
nnnnnnnnnn nnnnnnnnnn nnnnnnnnnn nnnnnnnnnn nnnnnnnnnn nnnnnnnnnn
nnnnnnnnnn nnnnnnnnnn nnnnnnnnnn nnnnnnnnnn nnnnnnnnnn nnnnnnnnnn
nnnnnnnnnn nnnnnnnnnn nnnnnnnnnn nnnnnnnnnn nnnnnnnnnn nnnnnnnnnn
nnnnnnnnnn nnnnnnnnnn nnnnnnnnnn nnnnnnnnnn nnnnnnnnnn nnnnnnn
>Cichlidae_Symphysodon_haraldi_1_1
nnnnnnnnnn nnnnnnnnnn nnnnnntttg tacatatatg taattatacc ataaatctat
attaacc-at atatatatga aattaaccat taacattaga aaaagtacgc tta---tcaa
attccaccct catacaacac ctaac-tact taaaa--agc acatatacat aaaa-----a
ccataatttg aat-gacatc ttacgtcaac ag----acga tatact--aa gaccgaacac
aata---att cac-cagtca agttatacca agcactcaac atctcgtcaa acctcacata
tttaatgtag taagagccca ccatcagttg atttcttaat gatcacggtt cttgaaggtg
agggacaact a-ttgtgggg gtttcactca gtgaattatt cctggcatct ggttcctact
tcaggtccat tacttgg--t cctgccttcc actttcattg acgcttgcat aagttaat-g
gtggtaa--t acatactcct cgttacccac catgccgggc attctctcta gcgggcaacg
ggttctcttt ttttt-tttc cttttccccn nnnnnnnnnn nnnnnnnnnn nnnnnnnnnn
nnnnnnnnnn nnnnnnnnnn nnnnnnnnnn nnnnnnnnnn nnnnnnnnnn nnnnnnnnnn
nnnnnnnnnn nnnnnnnnnn nnnnnnnnnn nnnnnnnnnn nnnnnnnnnn nnnnnnnnnn
nnnnnnnnnn nnnnnnnnnn nnnnnnnnnn nnnnnnnnnn nnnnnnnnnn nnnnnnnnnn
nnnnnnnnnn nnnnnnnnnn nnnnnnnnnn nnnnnnnnnn nnnnnnnnnn nnnnnnn
>Cichlidae_Symphysodon_haraldi_2_1
nnnnnnnnnn nnnnnnnnnn nnnnnntttg tacatatatg taattatacc ataaatctat
attaacc-at atatatatga aattaaccat taacattaga aaaagtacgc tta---tcaa
attccaccct catacaacac ctaac-tact taaaa--agc acatatacat aaaa-----a
ccataatttg aat-gacatc ttacgtcaac ag----acga tatact--aa gaccgaacac
aata---att cac-cagtca agttatacca agcactcaac atctcgtcaa acctcacata
tttaatgtag taagagccca ccatcagttg attccttaat gatcacggtt cttgaaggtg
agggacaact a-ttgtgggg gtttcactca gtgaattatt cctggcatct ggttcctact
tcaggtccat tacttgg--t cctgccttcc actttcattg acgcttgcat aagttaat-g
gtggtaa--t acatactcct cgttacccac catgccgggc attctctcta gcgggcaacg
ggttctcttt ttttt-tttc cttttccccn nnnnnnnnnn nnnnnnnnnn nnnnnnnnnn
nnnnnnnnnn nnnnnnnnnn nnnnnnnnnn nnnnnnnnnn nnnnnnnnnn nnnnnnnnnn
nnnnnnnnnn nnnnnnnnnn nnnnnnnnnn nnnnnnnnnn nnnnnnnnnn nnnnnnnnnn
nnnnnnnnnn nnnnnnnnnn nnnnnnnnnn nnnnnnnnnn nnnnnnnnnn nnnnnnnnnn
nnnnnnnnnn nnnnnnnnnn nnnnnnnnnn nnnnnnnnnn nnnnnnnnnn nnnnnnn
>Cichlidae_Uaru_fernandezyepezi_2_1
nnnnnnnnnn nnnnnnnnnn nnnnnnttcg tacatatatg taattatacc attaatttat
attaacc-at atat-attaa tgccatacat -acctttaag agagacatcc cta---caac
caattaccct catacaccaa ctaca-acac ttataatcat acattagaca ttaaag---g
atatcactca aca-agacat ccacaataac ta----acga caatttaaaa actcgaacac
taat---act caa-acacca aatgacacca agcaactaac at-------- ----------
tttaatgtag taagagccta ccatcagttg atttcttaat gatcacggtt cttgaaggtg
agggacaatt attagtgggg gtttcactca gtgaattatt cctggcatct ggttcctatt
tcaggtccat tacttgaaat ccttcccccc tctttcatcg acgcttgcat aagttaat-g
gtggtaa--t acatactcct cgttacccac catgccgggc attctctcta gcgggcaagg
ggttctcttt ttttt-tttc cttttccccn nnnnnnnnnn nnnnnnnnnn nnnnnnnnnn
nnnnnnnnnn nnnnnnnnnn nnnnnnnnnn nnnnnnnnnn nnnnnnnnnn nnnnnnnnnn
nnnnnnnnnn nnnnnnnnnn nnnnnnnnnn nnnnnnnnnn nnnnnnnnnn nnnnnnnnnn
nnnnnnnnnn nnnnnnnnnn nnnnnnnnnn nnnnnnnnnn nnnnnnnnnn nnnnnnnnnn
nnnnnnnnnn nnnnnnnnnn nnnnnnnnnn nnnnnnnnnn nnnnnnnnnn nnnnnnn
