# Supplementary material for: Time-calibrated phylogeny of neotropical freshwater fishes
Source: Front Bioinform. 2024 Dec 6;4:1433995. doi: 10.3389/fbinf.2024.1433995 (PMC11659281; doi:10.3389/fbinf.2024.1433995)
Supplement: Supplementary file 1 [file DataSheet1.zip › Supplementary Material/aln/alignment_DLOOP_poeci.fasta]

>Poeciliidae_Xiphophorus_hellerii_1_1
nnnnnnnnnn nnnnnnnnnn nnnnnnnnnn nnnnnnnnnn nnnnnnnnnn nnnnnnnnnn
nnnnnnnnnn nnnnnnnnnn nnnnnnnnnn nnnnnnnnnn nnntaaagta gtgtaaccct
acattaatga -aaaattcaa aattgtaggg acttaa--cc acattatata catcaaataa
atatgaag-g tagacataaa ccactaaatt tcaaattcca -ttaaa--at gtt-aaaaag
atgacgatat -tgaattgtc ctaccacaac -tctcatctg tctagatata ccagg-actc
accacccctg caag--taag agtca-aatg cagtaagaga ccaccatcag tt-gattcct
taatgtacac gtttattgat ggt-caagga caaaaatcgt gggggtag-c ac
>Poeciliidae_Poecilia_perugiae_1_1
atttaaacta ttctttggcc agaatctgcc cctccactaa acaatgtaca -aattcttta
ag-tacatgt atgtattatc cccattaatt tattttaacc atttaaagtg atgcaatcct
acatatatta taaaactcaa aatatnnaag aatttc--aa acaataacca ttccaaat-a
acatcaag-g tagacaaaac ccatnnacat tttaaatcca -ttaaannct gta-agatac
aagacgaaat nttaattgtc ctatcataac agtccacctc ctaatatata ccagg-actc
aatacctctg caag--tcaa aaataggatg tagtaagaga ccaccatnnn nnnnnnnnnn
nnnnnnnnnn nnnnnnnnnn nnnnnnnnnn nnnnnnnnnn nnnnnnnnnn nn
>Poeciliidae_Poecilia_melanogaster_1_1
atctaaacta ttccttggcc agaatctgcc cctcatcaaa catgtacann -natttctta
aa-tacatgt atgtattatc cccattaatc tattttaacc atttacagta gtgtaaccct
acattaatga taaaactcaa antatnnaat tctttc--aa actacaacca ttccaaat-a
ataataag-g tagacaaaac ccatnnacat tttaaatcca -ttaaannct gta-agatac
aagacgagat nttaattgtc ctatcactaa aatccatcta ctaatatata ccagg-actc
aacacctctg caag--tcaa aaacaggatg tagtaagaga ccaccatnnn nnnnnnnnnn
nnnnnnnnnn nnnnnnnnnn nnnnnnnnnn nnnnnnnnnn nnnnnnnnnn nn
>Poeciliidae_Xiphophorus_alvarezi_1_1
ntttaaacta ttctttgacc ggactctgcc c--------- ---------- -----cccct
aa-tacatgt atgtattatc cccattaatc tattttaacc atttaaagta gtgtaaccct
acattaatga -aaaattcaa aattgtaggg acttaa--cc acattataca catcaaataa
atatgaag-g tagacataaa ccactaaatt tcaaattcca -ttaaa--at gtt-aaaaag
atgacgatat -tgaattgcc ctaccacaac -tctcatccg tctagatata ccagg-actc
accacccctg caag--taag agtca-aatg cagtaagaga ccaccatcag tt-gattcct
taatgtacac gtttattgat ggt-caagga caaaaatcgt gagggtag-c ac
>Poeciliidae_Xiphophorus_gordoni_1_1
ntttaaacta ttctttgacc ggagtctgcc c--------- ---------- -----cttct
ag-tacatgt atgtattatc cccatgaatc tattttaacc atttaaagta gtgtaaccct
acattaatga -aaaattcaa aattgtagga atataa--cc acattataca tatcaaataa
atatgaag-g tagacataaa ccactaaact tcaaattcca tttaat--at gtt-aaaaag
atgacgatat -tgaattgcc ctatcataac -tctcatccg tctagatata ccagg-actc
accacccctg caag--tcag agtca-aatg tagtaagaga ccaccatcag tt-gattcct
taatgtacac gtttattgat ggt-caagga caaaaatcgt gggggtag-c ac
>Poeciliidae_Xiphophorus_variatus_1_1
nattaaacta ttctttgacc ggagtctgcc a--------- ---------- -----cccta
ag-tacatgt atgtattatc cacattaatc tattttaacc atttaaagta gtgtaaccct
acattaatga -aaaattcaa aattgtagga atataa--cc acattatata tatcaaataa
atatgaag-g tagacataaa ccactaaact tcaaattcca tttaat--at gtt-aaaaag
atgacgatat -tgaattgtc ctatcataac -tctcatccg tctagatata ccagg-actc
accacccctg caag--tcag agtca-aatg tagtaagaga ccaccatcag tt-gattcct
taatgtacac gtttattgat ggt-caagga caaaaatcgt gggggtag-c ac
>Poeciliidae_Poecilia_vittata_1_1
atttaaacta ttctttggcc agaatctgcc cccc------ -aaatgtact -aattcttta
ag-tacatgt atgtattatc cccattaatt tattttaacc atctaaaata atgtaaccct
acattaatga taaaactcaa aantataatg antttc--aa acaataaata ctccaaat-a
atattaag-g tagacaaaac ccat--acat ttcaaatcca -ttaaa--ct gca-agatac
aagacgaaat -ttaattgcc ctaccacaac agtccatcta ctaatatata ccagg-actc
aacacctctg caag--tcaa aaacaggatg tagtaagaga ccaccatcag tt-gatttct
taatgtacac gtttattgat ggt-caagga caaagatttt gggggtag-c nn
>Poeciliidae_Xiphophorus_signum_1_1
ntttaaacta ttctttgacc ggattctgcc ---------- ---------- -----ctttt
ag-tacatgt atgtattatc ctcattaatc tattttaacc atttaaagta atgtaaccct
acattaatga -aaaattcaa aattgtagag acttcc--cc acattatata catcaaataa
atatgaag-g tagacataaa tcattaaatt tcaaattcca -ttaaa--at gtt-aaaaag
atgacgatat -tgaattgac ctaccataac -tctcatccg tctagatata ccagg-actc
accatccctg caag--taag agtca-gatg cagtaagaga ccaccatcag tt-gatttct
taatgtacac gtttattgat ggt-caagga caaaaattgt gggggtag-c ac
>Cyprinodontidae_Floridichthys_carpio_1_1
nnnnnnncta ttctttg-cc ggactatgcc ---------- ---------- -----ctccc
cg-tacatat atgtattaac cccattaatt tatattaaac atataaagta atgttcccct
acattaatga -aatatcaaa tt---aaaag tattta--ac acattgaaca gaataa---t
acatgaag-g tagacataaa ccaaagaaat ggacacgtat -taact--tg taa-tttgaa
aagacgacgg -tgtatccct cggtcattct -tgccatagt caaagatata ccagg-actc
aacacctctg caag--tcaa aatcc-tatt cagtaagaga ccaccatcag tt-gatttct
taatgaacac gtttattgat agtgttgaga caaaaatcgt gggggtag-c ac
>Cyprinodontidae_Jordanella_floridae_1_1
nnnnnnnnnn ccctctg-cc ggactgagc- ---------- ---------- -----cctaa
ag-tacatat atgtattacc cccattaatc tatattaaac attttaaata atgtaagcct
acattaatga -agactcata ta---tattg atatag--ta catggaactc aattat---a
ttatgaag-g tatacataaa ccattatatt taaaagacc- -tatat--at tat-ataaag
aagacgaaat -tgaattgcc ctatcataac -tctcatcag tctagatata ccagg-actc
aacacccctg caag--tcaa aatcc-gatg cagtaagaga ccaccatcag tt-gattcct
taatgaacac gtttcttgaa agtgttgaga caaaaatcgt gggggtagnn nn
>Poeciliidae_Poecilia_nigrofasciata_1_1
atttaaacta ttctttggcc agaatctgcc cccccactaa acaatgtaca -aattcttta
ag-tacatgt atgtattatc cccattaatt tattttaacc atttaaaaca atgtaatcct
acatatatta taaaactcaa aatatnnaag aacttc--aa acaataacca ttccaaat-a
atattaag-g tagacaaaac ccatnnacat tttaaatcca -ctaaannct gca-agatac
aagacgaaat attaattgtc ctatcataac agtccacttc ctaatatata ccagg-actc
aatacctctg caag--tcag aaacaggatg tagtaagaga ccaccatnnn nnnnnnnnnn
nnnnnnnnnn nnnnnnnnnn nnnnnnnnnn nnnnnnnnnn nnnnnnnnnn nn
>Poeciliidae_Poecilia_sulphurophila_1_1
atttaaacta ttctttggcc agaatctgcc cctccactaa acaatgtaca -aattcttta
ag-tacatgt atgtattatc cccattaatt tattttaacc atttaaagtg atgcaatcct
acatatatta taaaactcaa aatatnnaag aatttc--aa acaataacca ttccaaat-a
acatcaag-g tagacaaaac ccatnnacat tttaaatcca -ttaaannct gta-agatac
aagacgaaat nttaattgtc ctatcataac agtccacctc ctaatatata ccagg-actc
aatacctctg caag--tcaa aaataggatg tagtaagaga ccaccatnnn nnnnnnnnnn
nnnnnnnnnn nnnnnnnnnn nnnnnnnnnn nnnnnnnnnn nnnnnnnnnn nn
>Poeciliidae_Poecilia_versicolor_1_1
atctaaacta ttctttggcc agaatctgcc ccccnnnnnn nncatatgcn -naaatctta
ag-tacatgt atgtattatc cccattaatc tattttaacc atttaaagta atgtaaccct
acataaanga taagactcaa aatataaaga ccttta--aa catacaacaa ttccaaat-a
aaattaag-g tagacaaaac ccatnnacat ttaaaatccg -ttaaaantt gta-atatac
aagacgaaat nttaattgtc ctatcactac agtccatcta ctaatatata ccagg-actc
aatacctctg caag--tcac atacaggatg tagtaagaga ccaccatnnn nnnnnnnnnn
nnnnnnnnnn nnnnnnnnnn nnnnnnnnnn nnnnnnnnnn nnnnnnnnnn nn
>Poeciliidae_Poecilia_zonata_1_1
atctaaacta ttctttggcc agaatctgcc actcacccca aatatgtacn -naatcttta
ag-tacatgt atgtattatc cccattaatc tattttaacc atttacaata atgtaatcct
acataaanga taagactcaa aaatnnaaga atctta--aa catatagcca ttccaaat-a
atattaag-g tagacaaaac ccatnnacat ttaaaatcca -ttaaannct gaa-atatac
aagacgaaat nttaattgtc ctatcattac agtccaccta ctaagatata ccagg-actc
aacacctctg caag--tcag aaacaggatg tagtaagaga ccaccatnnn nnnnnnnnnn
nnnnnnnnnn nnnnnnnnnn nnnnnnnnnn nnnnnnnnnn nnnnnnnnnn nn
>Cyprinodontidae_Cualac_tessellatus_1_1
aattaaacta ttctttg-cc ggacttagcc ---------- ---------- -----ccatc
agttacatat atgtattatc cacatacact aatattaaac atttcaagta atgtaaccct
acattaatga -agactcaaa aa---tatta ccctaagcac attccgaacc gaacat---a
atatgata-a tttacataaa ccatcaacct aagaagaaaa -taatt--at tta-atcaaa
aagacgaaat -tgaattgcc ctatcacaac -tctcatcag tctagttata ccagg-accc
aacacctctg caagatccca aacaa-tatg tagtaagaga ccaccatcag tt-gatttct
taatgaacac gtttcttgag ggtgttgtga c-aaaatcgt gggggtcggc ac
>Cyprinodontidae_Cyprinodon_dearborni_1_1
nnnnnnnnnn nnnnttg-cc gga-ttagc- ---------- ---------- -----cccat
ag-tacatat atgtattatc cccattaata tatattaaac attttaagta gtgtaaccct
acattaatga -agattccac ta---tactg ttttaa--aa catagaacta agacat---a
ttatgaag-a catacataaa ccattaactc ctactgaac- -taata--tt ttt-tttaaa
aagacgaaat -tgaattgcc ctatcataac -tctcatcag tctagttata ccagg-actc
aacacctctg caag--tcaa attcc-tatg tagtaagaga ccaccatcag tt-gattcct
taatgtacac ggttattgaa agtgttgaga caaaaatcgt gggggtcg-c ac
>Cyprinodontidae_Jordanella_floridae_2_1
nnnnnnncta ttctctg-cc ggactgagc- ---------- ---------- -----cctaa
ag-tacatat atgtattaac cccattaatc tatattaaac attttaaata atgtaagcct
acattagtga -agactcata ta---tattg atatag--ta catggaactc aattat---a
ttatgaag-g tatacataaa ccattatatt taaaagacc- -tatat--at tat-ataaag
aagacgaaat -tgaattgcc ctatcataac -tctcatcag tctagatata ccagg-actc
aacacccctg caag--tcaa aatcc-gatg cagtaagaga ccaccatcag tt-gattcct
taatgaacac gtttcttgaa agtgttgaga caaaaatcgt gggggtag-c ac
>Poeciliidae_Poecilia_islai_1_1
atttaaacta ttctttggcc agaatctgcc cccccactaa acaatgtaca -aattcttta
ag-tacatgt atgtattatc cccattaatt tattttaacc atttaaaata atgtaatcct
acatatatta taaaactcaa aa-atataag aacttc--aa acaataacca ttccaaat-a
atattaag-g tagacaaaac ccat--acat tttaaatcca -ttaaa--ct gca-agatac
aagacgaaat -ttaattgtc ctatcataac agtccacttc ctaatatata ccagg-actc
aatacctctg caag--tcag aaacaggatg tagtaagaga ccaccatnnn nnnnnnnnnn
nnnnnnnnnn nnnnnnnnnn nnnnnnnnnn nnnnnnnnnn nnnnnnnnnn nn
>Poeciliidae_Poecilia_islai_2_1
atttaaacta ttctttggcc agaatctgcc cccccactaa acaatgtaca -aattcttta
ag-tacatgt atgtattatc cccattaatt tattttaacc atttaaaata atgtaatcct
acatatatta taaaactcaa aa-atataag aacttc--aa acaataacca ttccaaat-a
atattaag-g tagacaaaac ccat--acat tttaaatcca -ttaaa--ct gca-agatac
aagacgaaat -ttaattgtc ctatcataac agtccacttc ctaatatata ccagg-actc
aatacctctg caag--tcag aaacaggatg tagtaagaga ccaccatnnn nnnnnnnnnn
nnnnnnnnnn nnnnnnnnnn nnnnnnnnnn nnnnnnnnnn nnnnnnnnnn nn
>Poeciliidae_Poecilia_melanogaster_2_1
atctaaacta ttccttggcc agaatctgcc cctcatcaaa catgtacann -natttctta
aa-tacatgt atgtattatc cccattaatc tattttaacc atttacagta gtgtaaccct
acattaatga taaaactcaa antatnnaat tctttc--aa actacaacca ttccaaat-a
ataataag-g tagacaaaac ccatnnacat tttaaatcca -ttaaannct gta-agatac
aagacgagat nttaattgtc ctatcactaa aatccatcta ctaatatata ccagg-actc
aacacctctg caag--tcaa aaacaggatg tagtaagaga ccaccatnnn nnnnnnnnnn
nnnnnnnnnn nnnnnnnnnn nnnnnnnnnn nnnnnnnnnn nnnnnnnnnn nn
>Poeciliidae_Poecilia_melanogaster_3_1
atctaaacta ttccttggcc agaatctgcc cctcatcaaa catgtacann -natttctta
aa-tacatgt atgtattatc cccattaatc tattttaacc atttacagta gtgtaaccct
acattaatga taaaactcaa antatnnaat tctttc--aa actacaacca ttccaaat-a
ataataag-g tagacaaaac ccatnnacat tttaaatcca -ttaaannct gta-agatac
aagacgagat nttaattgtc ctatcactaa aatccatcta ctaatatata ccagg-actc
aacacctctg caag--tcaa aaacaggatg tagtaagaga ccaccatnnn nnnnnnnnnn
nnnnnnnnnn nnnnnnnnnn nnnnnnnnnn nnnnnnnnnn nnnnnnnnnn nn
>Poeciliidae_Poecilia_nigrofasciata_2_1
atttaaacta ttctttggcc agaatctgcc cccccactaa acaatgtaca -aattcttta
ag-tacatgt atgtattatc cccattaatt tattttaacc atttaaaaca atgtaatcct
acatatatta taaaactcaa aatatnnaag aacttc--aa acaataacca ttccaaat-a
atattaag-g tagacaaaac ccatnnacat tttaaatcca -ctaaannct gca-agatac
aagacgaaat attaattgtc ctatcataac agtccacttc ctaatatata ccagg-actc
aatacctctg caag--tcag aaacaggatg tagtaagaga ccaccatnnn nnnnnnnnnn
nnnnnnnnnn nnnnnnnnnn nnnnnnnnnn nnnnnnnnnn nnnnnnnnnn nn
>Poeciliidae_Poecilia_sulphurophila_2_1
atttaaacta ttctttggcc agaatctgcc cctccactaa acaatgtaca -aattcttta
ag-tacatgt atgtattatc cccattaatt tattttaacc atttaaagtg atgcaatcct
acatatatta taaaactcaa aatatnnaag aatttc--aa acaataacca ttccaaat-a
acatcaag-g tagacaaaac ccatnnacat tttaaatcca -ttaaannct gta-agatac
aagacgaaat nttaattgtc ctatcataac agtccacctc ctaatatata ccagg-actc
aatacctctg caag--tcaa aaataggatg tagtaagaga ccaccatnnn nnnnnnnnnn
nnnnnnnnnn nnnnnnnnnn nnnnnnnnnn nnnnnnnnnn nnnnnnnnnn nn
>Poeciliidae_Poecilia_versicolor_2_1
atctaaacta ttctttggcc agaatctgcc ctccnnnnnn nncatatgcn -naaatctta
ag-tacatgt atgtattatc cccattaatc tattttaacc atttaaagta atgtaaccct
acataaanga taagactcaa aatataaaga ccttta--aa catacaacaa ttccaaat-a
aaattaag-g tagacaaaac ccatnnacat ttaaaatccg -ttaaaantt gta-atatac
aagacgaaat nttaattgtc ctatcactac agtccatcta ctaatatata ccagg-actc
aatacctctg caag--tcac atacaggatg tagtaagaga ccaccatnnn nnnnnnnnnn
nnnnnnnnnn nnnnnnnnnn nnnnnnnnnn nnnnnnnnnn nnnnnnnnnn nn
>Poeciliidae_Poecilia_versicolor_3_1
atctaaacta ttctttggcc agaatctgcc ctccnnnnnn nncatatgcn -naaatctta
ag-tacatgt atgtattatc cccattaatc tattttaacc atttaaagta atgtaaccct
acataaanga taagactcaa aatataaaga ccttta--aa catacaacaa ttccaaat-a
aaattaag-g tagacaaaac ccatnnacat ttaaaatccg -ttaaaantt gta-atatac
aagacgaaat nttaattgtc ctatcactac agtccatcta ctaatatata ccagg-actc
aatacctctg caag--tcac atacaggatg tagtaagaga ccaccatnnn nnnnnnnnnn
nnnnnnnnnn nnnnnnnnnn nnnnnnnnnn nnnnnnnnnn nnnnnnnnnn nn
>Poeciliidae_Poecilia_vittata_2_1
atttaaacta ttctttggcc agaatctgcc cccc------ -aaatgtact -aattcttta
ag-tacatgt atgtattatc cccattaatt tattttaacc atctaaaata atgtaaccct
acattattga taaaactcaa aantataatg antttc--aa acaataaata ctccaaat-a
atattaag-g tagacaaaac ccat--acat ttcaaatcca -ttaaa--ct gca-agatac
aagacgaaat -ttaattgcc ctaccacaac agtccatcta ctaatatata ccagg-actc
aacacctctg caag--tcaa aaacaggatg tagtaagaga ccaccatcag tt-gatttct
taatgtacac gtttattgat ggt-caagga caaagatttt gggggtag-c nn
>Poeciliidae_Poecilia_zonata_2_1
atctaaacta ttctttggcc agaatctgcc actcacccca aatatgtacn -naatcttta
ag-tacatgt atgtattatc cccattaatc tattttaacc atttacaata atgtaatcct
acataaanga taagactcaa aaatnnaaga atctta--aa catatagcca ttccaaat-a
atattaag-g tagacaaaac ccatnnacat ttaaaatcca -ttaaannct gaa-atatac
aagacgaaat nttaattgtc ctatcattac agtccaccta ctaagatata ccagg-actc
aacacctctg caag--tcag aaacaggatg tagtaagaga ccaccatnnn nnnnnnnnnn
nnnnnnnnnn nnnnnnnnnn nnnnnnnnnn nnnnnnnnnn nnnnnnnnnn nn
>Poeciliidae_Poecilia_zonata_3_1
atctaaacta ttctttggcc agaatctgcc actcacccca aatatgtacn -naatcttta
ag-tacatgt atgtattatc cccattaatc tattttaacc atttacaata atgtaatcct
acataaanga taagactcaa aaatnnaaga atctta--aa catatagcca ttccaaat-a
atattaag-g tagacaaaac ccatnnacat ttaaaatcca -ttaaannct gaa-atatac
aagacgaaat nttaattgtc ctatcattac agtccaccta ctaagatata ccagg-actc
aacacctctg caag--tcag aaacaggatg tagtaagaga ccaccatnnn nnnnnnnnnn
nnnnnnnnnn nnnnnnnnnn nnnnnnnnnn nnnnnnnnnn nnnnnnnnnn nn
>Poeciliidae_Xiphophorus_alvarezi_2_1
ntttaaacta ttctttgacc ggactctgcc c--------- ---------- -----cccct
aa-tacatgt atgtattatc cccattaatc tattttaacc atttaaagta gtgtaaccct
acattaatga -aaaattcaa aattgtaggg acttaa--cc acattataca catcaaataa
atatgaag-g tagacataaa ccactaaatt tcaaattcca -ttaaa--at gtt-aaaaag
atgacgatat -tgaattgcc ctaccacaac -tctcatccg tctagatata ccagg-actc
accacccctg caag--taag agtca-aatg cagtaagaga ccaccatcag tt-gattcct
taatgtacac gtttattgat ggt-caagga caaaaatcgt gagggtag-c ac
>Poeciliidae_Xiphophorus_gordoni_2_1
nnnnnnnnnn nnnnnnnnnn nnnnnnnnnn nnnnnnnnnn nnnnnnnnnn nnnnnnnnnn
nnnnnnnnnn nnnnnnnnnn nnnnnnnnnn nnnnnnnnnn nnttaaagta gtgtaaccct
acattaatga -aaaattcaa aattgtagga atataa--cc acattataca tatcaaataa
atatgaag-g tagacataaa ccactaaact tcaaattcca -tttaa-tat gtt-aaaaag
atgacgatat -tgaattgcc ctatcataac -tctcatccg tctagatata ccagg-actc
accacccctg caag--tcag agtca-aatg tagtaagaga ccaccatcag tt-gattcct
taatgtacac gtttattgat ggt-caagga caaaaatcgt gggggtag-c ac
>Poeciliidae_Xiphophorus_maculatus_1_1
nnnnnnnnnn nnnnnnnnnn nnnnnnnnnn nnnnnnnnnn nnnnnnnnnn nnnnnnnnnn
nnnnnnnnnn nnnnnnnnnn nnnnnnnnnn nnnnnnnnnn nnntaaagta gtgtaaccct
acattaatga -aaaattcaa aattgtagga atataa--cc acattatata catcaaataa
atatgaag-g tagacataaa ccacttaact tcaaattcca -ttaat-cat gtt-aaaaag
atgacgatat -tgaattgtc ctatcataac -tctcatcag tctagatata ccagg-actc
accacctctg caag--taag agtca-aatg cagtaagaga ccaccatcag tt-gattcct
taatgtacac gtttattgat ggt-caagga caaaaatcgt gggggtag-c ac
>Poeciliidae_Xiphophorus_maculatus_2_1
nnnnnnnnnn nnnnnnnnnn nnnnnnnnnn nnnnnnnnnn nnnnnnnnnn nnnnnnnnnn
nnnnnnnnnn nnnnnnnnnn nnnnnnnnnn nnnnnnnnnn nnntaaagta gtgtaaccct
acattaatga -aaaattcaa aattgtagga atataa--cc acattatata catcaaataa
atatgaag-g tagacataaa ccacttaact tcaaattcca -ttaaa-cat gtt-aaaaag
atgacgatat -tgaattgtc ctatcataac -tctcatccg tctagatata ccagg-actc
accacctctg caag--taag agtca-aatg cagtaagaga ccaccatcag tt-gattcct
taatgtacac gtttattgat ggt-caagga caaaaatcgt gggggtag-c ac
>Poeciliidae_Xiphophorus_mayae_1_1
nnnnnnnnnn nnnnnnnnnn nnnnnnnnnn nnnnnnnnnn nnnnnnnnnn nnnnnnnnnn
nnnnnnnnnn nnnnnnnnnn nnnnnnnnnn nnnnnnnnnn nnttaaagta gtgtaaccct
acattaatga -aaaattcaa aattgtagag acttaa--cc acattatata catcaaataa
atatgaag-g tagacataaa ccactaaact tcaaactcca -ttaaa--at attaaaaaag
atgacgatat -tgaattgcc ctatcacaac -tctcatccg tctagatata ccagg-actc
accacccctg caag--taag agtca-gatg cagtaagaga ccaccatcag tt-gatttct
taatgtacac gtttattgat ggt-caagga caaaaatcgt gggggtag-c ac
>Poeciliidae_Xiphophorus_variatus_2_1
atttaaacta ttctttgacc ggagtctgcc a--------- ---------- -----ctcta
ag-tacatgt atgtattatc cacattaatc tattttaacc atttaaagta gtgtaaccct
acattaatga -aaaattcaa aattgtagga atataa--cc acattatata tatcaaataa
atatgaag-g tagacataaa ccactaaact tcaaattcca tttaat--at gtt-aaaaag
atgacgatat -tgaattgtc ctatcataac -tctcatccg tctagatata ccagg-actc
accacccctg caag--tcag agtca-aatg tagtaagaga ccaccatcag tt-gattcct
taatgtacac gtttattgat ggt-caagga caaaaatcgt gggggtag-c ac
>Poeciliidae_Xiphophorus_alvarezi_3_1
nnnnnnnnnn nnnnnnnnnn nnnnnnnnnn nnnnnnnnnn nnnnnnnnnn nnnnnnnnnn
nnnnnnnnnn nnnnnnnnnn nnnnnnnnnn nnnnnnnnnn nnttaaagta gtgtaaccct
acattaatga -aaaattcaa aattgtaggg acttaa--cc acattataca catcaaataa
atatgaag-g tagacataaa ccactaaatt tcaaattcca -ttaaa--at gtt-aaaaag
atgacgatat -tgaattgcc ctaccacaac -tctcatccg tctagatata ccagg-actc
accacccctg caag--taag agtca-aatg cagtaagaga ccaccatcag tt-gattcct
taatgtacac gtttattgat ggt-caagga caaaaatcgt gagggtag-c ac
>Poeciliidae_Xiphophorus_maculatus_3_1
nnnnnnnnnn nnnnnnnnnn nnnnnnnnnn nnnnnnnnnn nnnnnnnnnn nnnnnnnnnn
nnnnnnnnnn nnnnnnnnnn nnnnnnnnnn nnnnnnnnnn nnttaaagta gtgtaaccct
acattaatga -aaaattcaa aattgtagga atataa--cc acattatata catcaaataa
atatgaag-g tagacataaa ccacttaact tcaaattcca -ttaaa-cgt gtt-aaaaag
atgacgatat -tgaattgtc ctatcataac -tctcatccg tctagatata ccagg-actc
accacctctg caag--taag agtca-aatg cagtaagaga ccaccatcag tt-gattcct
taatgtacac gtttattgat ggt-caagga caaaaatcgt gggggtag-c ac
>Poeciliidae_Xiphophorus_signum_2_1
ntttaaacta ttctttgacc ggattctgcc ---------- ---------- -----ctttt
ag-tacatgt atgtattatc ctcattaatc tattttaacc atttaaagta atgtaaccct
acattaatga -aaaattcaa aattgtagag acttcc--cc acattatata catcaaataa
atatgaag-g tagacataaa tcattaaatt tcaaattcca -ttaaa--at gtt-aaaaag
atgacgatat -tgaattgac ctaccataac -tctcatccg tctagatata ccagg-actc
accatccctg caag--taag agtca-gatg cagtaagaga ccaccatcag tt-gatttct
taatgtacac gtttattgat ggt-caagga caaaaattgt gggggtag-c ac
>Cyprinodontidae_Cualac_tessellatus_2_1
nnnnnnncta ttctttg-cc ggacttagcc ---------- ---------- -----ccatc
ag-tacatat atgtattatc cacatacact aatattaaac atttcaagta atgtaaccct
acattaatga -agactcaaa aa---tatta cccta---ac acattgaacc gaacat---a
gcatgatg-a tttacataaa ccatcaacct aagaagaaaa -taatt--at tta-atcaaa
aagacgaaat -tgaattgcc ctatcacaac -tctcatcag tctagttata ccagg-accc
aacacctctg caagatccca aacaa-tatg tagtaagaga ccaccatcag tt-gatttct
taatgaacac gtttcttgag ggtgttgtga caaaaatcgt gggggtcg-c ac
>Cyprinodontidae_Cyprinodon_dearborni_2_1
nnnnnnnnnn nnnnttg-cc ggactcggc- ---------- ---------- -----cccat
ag-tacatat atgtattatc cccattaata tttattaaac attttaagta gtgtaaccct
acataaatga -agattccat aa---taatg ttatta--ac catagaacta atacat---a
ttatgaag-g tatacataaa ccattagtcc ctactgaac- -taaca--ta tat-cttaaa
aagacgaaat -tgaattgcc ctatcataac -tctcatcag tctagttata ccagg-actc
aacacctctg caag--tcaa attcc-tatg tagtaagaga ccaccatcag tt-gattcct
taatgtacac ggttattgaa ggtgttgaga caaaaatcgt gggggtcg-c ac
>Cyprinodontidae_Cyprinodon_dearborni_3_1
nnnnnnncta ttctttg-cc ggacttggc- ---------- ---------- -----cccat
ag-tacatat atgtattatc cccattaata tttattaaac attttaagta gtgtaaccct
acatagatga -agattccat aa---taatg ttatta--ac catagaacta atacat---a
ttatgaag-g tatacataaa ccattagtcc ctactgaac- -taaca--ta tat-cttaaa
aagacgaaat -tgaattgcc ctatcataac -tctcatcag tctagttata ccagg-actc
aacacctctg caag--tcaa attcc-tatg tagtaagaga ccaccatcag tt-gattcct
taatgtacac ggttattgaa ggtgttgaga caaaaatcgt gggggtcg-c ac
>Cyprinodontidae_Orestias_imarpe_1_1
nnttaaacta ttctttggcc ggaatctgcc cc-------- -atgcactag -ggtacctta
ca-tacatat atgtctttac cccattcatc tatattaaac atttagagta atgtaagcct
acattagata -agactgaca ta---tattt atttg---ac actattttgc catcac---a
atataatgtc cctactaaca acataaagac aaggttacct -ctaaaattc gtt-aaatac
ggtccgagat -ttatttgcc ctagctaaaa -actcataag tcgagttata ccagg-actc
aacacctctg caag--tcaa tttcg-tatg tagtaagaac atcgcatcgg tt-gattact
aaatgatcac ggttattgat ggt-caggga cannnnnnnn nnnnnnnnnn nn
>Poeciliidae_Poecilia_vittata_3_1
atttaaacta ttctttggcc agaatctgcc cccc------ -aaatgtact -aattcttta
ag-tacatgt atgtattatc cccattaatt tattttaacc atctaaaata atgtaaccct
acattattga taaaactcaa aantatgatg antttc--aa acaataaata ctccaaat-g
atattaag-g tagacaaaac ccat--acat ttcaaatcca -ttaaa--ct gca-agatac
aagacgaaat -ttaattgcc ctaccacaac agtccatcta ctaatatata ccagg-actc
aacacctctg caag--tcaa aaacaggatg tagtaagaga ccaccatcag tt-gatttct
taatgtacac gtttattgat ggt-caagga caaagatttt gggggtag-c nn
>Poeciliidae_Xiphophorus_signum_3_1
nnnnnnnnnn nnnnnnnnnn nnnnnnnnnn nnnnnnnnnn nnnnnnnnnn nnnnnnnnnn
nnnnnnnnnn nnnnnnnnnn nnnnnnnnnn nnnnnnnnnn nnttaaagta atgtaaccct
acattaatga -aaaattcaa aattgtagag acttcc--cc acattatata catcaaataa
atatgaag-g tagacataaa tcattaaatt tcaaattcca -ttaaa--at gtt-aaaaag
atgacgatat -tgaattgac ctaccataac -tctcatccg tctagatata ccagg-actc
accatccctg caag--taag agtca-gatg cagtaagaga ccaccatcag tt-gatttct
taatgtacac gtttattgat ggt-caagga caaaaattgt gggggtag-c ac
>Poeciliidae_Xiphophorus_variatus_3_1
nnnnnnnnnn nnnnnnnnnn nnnnnnnnnn nnnnnnnnnn nnnnnnnnnn nnnnnnnnnn
nnnnnnnnnn nnnnnnnnnn nnnnnnnnnn nnnnnnnnnn nnttaaagta gtgtaaccct
acattaatga -aaaattcaa aattgtagga atataa--cc acattatata tatcaaataa
atatgaag-g tagacataaa ccactaaact tcaaattcca -tttaa-tat gtt-aaaaag
atgacgatat -tgaattgtc ctatcataac -tctcatccg tctagatata ccagg-actc
accacccctg caag--tcag agtca-aatg tagtaagaga ccaccatcag tt-gattcct
taatgtacac gtttattgat ggt-caagga caaaaatcgt gggggtag-c ac
>Cyprinodontidae_Orestias_cuvieri_1_1
aattaaacta ttctttggcc ggaatctgcc cc-------- -atgcactag -ggcacctta
ca-tacatat atgtctttac cccattcatc tatattaaac atttagagta atgtaagcct
acattagata -agactgaca ta---tattt atttg---ac actattttgn nnnnnn---n
nnnnnnnnnn nnnnnnnaca acataaagac aaggttacct -ctaaatttc gtt-aaatac
ggtccgagat -ttatttgcc ctagctaaaa -actcataag tcgagttata ccagg-actc
aacacctctg caag--tcaa tttcg-tatg tagtaagaac atcgcatcgg tt-gattact
aaatgatcac ggttattgat ggt-caggga cagaaatcgt gggggtcg-c nn
>Cyprinodontidae_Orestias_forgeti_1_1
aattaaacta ttctttggcc ggaatctgcc cc-------- -atgcactag -ggcacctta
ca-tacatat atgtctttac cccattcatc tatattaaac atttagagta atgtaagcct
acattagata -agactgaca ta---tattt atttg---aa actattttgn nnnnnn---n
nnnnnnnnnn nnnnnnnaca acataaggac aaggttacct -ctaaatttc gtt-aaatac
ggtccgagat -ttatttgcc ctagctaaaa -actcataag tcgagttata ccagg-actc
aacacctctg caag--tcaa tttcg-tatg tagtaagaac atcgcatcgg tt-gattact
aaatgatcac ggttattgat ggt-caggga cagaaatcgt gggggtcg-c tc
>Cyprinodontidae_Orestias_gracilis_1_1
aattaaacta ttctttggcc ggaatctgcc cc-------- -atgcactag -ggtacctta
ca-tacatat atgtctttac cccattcatc tatattaacc atttagagta atgtaagcct
acattagata -agactgaca ca---tattt atttg---aa actattttgc catcac---a
atataatgtc cctactaaca acataaagac aaggttacct -ctaaatttc gtt-aaatac
ggtccgagat -ttatttgcc ctagctaaaa -actcataag tcgagttata ccagg-actc
aacacctctg caag--tcaa attcg-tatg tagtaagaac atcgatcggt ttggatttct
aaatgatcac ggttattgat ggt-caggga cag-aatcgt gggggtcg-c ac
>Cyprinodontidae_Orestias_mooni_1_1
nnttaaacta ttctttggcc ggaatctgcc cc-------- -atgctctag -ggcacctta
ca-tacatat atgtctttac cccattcatc tatattaacc atttagagta atgtaagcct
acattagata -agactgaca ca---tattt atttg---aa actattttgc catcac---a
atataatgtc cctactaaca acataaagac aaggttacct -ctaaatttc gtt-aaatac
ggtccgagat -ttatttgcc ctagctaaaa -actcataag tcgagttata ccaggaactc
aacacctctg caag--tcaa attcg-tctg tagtaagaac atcgcatcgg tt-gatttct
aaatgatctc ggttattgat ggt-caggga cagaaatcgt gggggtcg-c ac
>Cyprinodontidae_Orestias_taquiri_1_1
nnnnnnnnnn nnnnnnnnnn nnnnnnnncc cc-------- -atcctctag -ggcacc-ta
ca-tacatat atgtctttac cccattaatc tatattaacc atttagagta atgtaagcct
acattagata -agactgaca ca---tattt atttg---aa actattttgc catcac---a
atataatg-c cctactaaca acataaagac aaccttacct -ctaaatttc gtt-aaatac
ggtcc-agat -ttatttgcc ctagctaaaa -actcataag tcgagttata ccagg-actc
aacacctctg caag--tcaa attcg-tatg tagtaagaac atcgcatcgg tt-gatttct
aaatgatcac ggttattgat ggt-caggga cagaaatcgt gggggtcg-c ac
>Cyprinodontidae_Orestias_tschudii_1_1
aattaaacta ttctttggcc ggaatctgcc cc-------- -gggtactaa tagcgcttca
aa-tacatct atgtctttac cccattcatt tatattaaac atttaaagta gtgtnngcct
acattatnnn -nnnnnnnnn nn---nnnnn nnnnn---nn nnnnnnnnnn nnnnnn---n
nnnnnnnnnn nnnnnnnacg acatantata aaggttacct -ct-aatttc gtt-aaatac
ggtccgagat -ttatttgtc ctagctaaaa -actcataag tcgagttata ccagg-actc
aacacctctg caag--tcaa aatcg-tatg tagtaagaac atcgcatcgg tt-gattact
aaatgatcac ggttattgat ggt-caggga cagaaatcgt gggggtcg-c tc
>Poeciliidae_Xiphophorus_mayae_2_1
atttaaacta ttctttgacc ggactctgcc c--------- ---------- -----cccta
aa-tacatgt atgtattatc cccattaatc tattttaacc atttaaagta gtgtaaccct
acattaatga -aaaattcaa aattgtagag acttaa--cc acattatata catcaaataa
atatgaag-g tagacataaa ccactaaact tcaaactcca -ttaaa--at attaaaaaag
atgacgatat -tgaattgcc ctatcacaac -tctcatccg tctagatata ccagg-actc
accacccctg caag--taag agtca-gatg cagtaagaga ccaccatcag tt-gatttct
taatgtacac gtttattgat ggt-caagga caaaaatcgt gggggtag-c ac
