# Supplementary material for: Time-calibrated phylogeny of neotropical freshwater fishes
Source: Front Bioinform. 2024 Dec 6;4:1433995. doi: 10.3389/fbinf.2024.1433995 (PMC11659281; doi:10.3389/fbinf.2024.1433995)
Supplement: Supplementary file 1 [file DataSheet1.zip › Supplementary Material/aln/alignment_DLOOP_silur.fasta]

>Loricariidae_Baryancistrus_demantoides_1_1
nnnnnnnnnn nnntgggttg g-tgtgtaag ctatttt-ga caat------ tacatgagta
tgttggcatt tta-cctggt tttggggttt gacaggagta tcaatatttg ccagca----
gtggggg--g agggggggtt tgacgcgcaa aaaagaa-g- -gggggcaac tagtgggcgg
agt-aggtga aggagc-aat --aggttatg cacttg--ac ataaagtaat gtatgaaact
a-taacatta tgtctttaaa tctttacata atacttacgt ttaaagcaac -aatt-gtat
gttcaaccct aaa--tctt- atg-tatct- ----ggtcgc acttgtatat gtcaaatgaa
agtgactt-a aaa-ataaaa aa-ataccat atgcgcg-tg agataatgtc ttgacatgtg
gggttatga- -tttgttagt att-atatca ataatcaaat gccagtaata gttca-acct
tttgtaagtt ta-cagttac tgtccttgac ttatcatnnn nnnnnnnnnn nnnnnnnnnn
nnnnnnnnnn nnnnnnnnnn n
>Loricariidae_Peckoltia_sabaji_1_1
nnnnnnnnnn ngtctgggtt gatgtataag ttatttt-ga tagtgg-tta taaaattcag
tgttggcgtt cta-tctggt tttggggttt gaca-gagta ttaagattcg ctagc--at-
ggggggg--t agggggggtt tgacgcgcgt aaaacggagg ggggcacatt gtgggtagag
--t-aggtga agaggt-aat --aggttatg cacctg--at ataatattat gca-gtggtt
a-tcaaatta tgtccttaaa tctttgcata --aaatgtat ttaactaatt -taat-ccat
attccacctt aaa--t-at- aaa-tgtcct ccgcggctgc actggtatat gtcagatgaa
agtgactt-a aaa-at-aaa aa-ataccaa atgcaca-tg aaagaatgcc ttggcatggg
gggtcatggt -ttgataagg ttt-acacca ataatcaaat gccagtaata attca-gtta
tgttgg-tta tatcactcat tgtccttgac ctttcatgaa tatattactc ttgcttgtat
tattgctggt ttcttacnnn n
>Loricariidae_Peckoltia_sabaji_2_1
nnnnnnnnnn ngtctgggtt gatgtataag ttatttt-ga tagtgg-tta taaaattcag
tgttggcgtt cta-tctggt tttggggttt gaca-gagta ttaagattcg ctagc--at-
ggggggg--t agggggggtt tgacgcgcgt aaaacggagg ggggcacatt gtgggtagag
--t-aggtga agaggt-aat --aggttatg cacctg--at ataatattat gca-gtggtt
a-tcaaatta tgtccttaaa tctttgcata --aaatgtat ttaactaatt -taat-ccat
attccacctt aaa--t-at- aaa-tgtcct ccgcggctgc actggtatat gtcagatgaa
agtgactt-a aaa-at-aaa aa-ataccaa atgcaca-tg aaagaatgcc ttggcatggg
gggtcatggt -ttgataagg ttt-acacca ataatcaaat gccagtaata attca-gtta
tgttgg-tta tatcactcat tgtccttgac ctttcatgaa tatattactc ttgcttgtat
tattgctggt ttcttacnnn n
>Loricariidae_Hypancistrus_debilittera_1_1
nnnnnnnnnn nnnnnnnnnn nnnnnnnnnn nnnnnnnnnn nnnnnnnnnn nnnnnnnnnn
nnnnnnnnnn nnnnnnnnnn nnnnnnnnnn nnnnnnnnnn nnnnnnnnnn nnnnnnnnnn
nnnnnnnnnn nnnnnnnnnn nnnnnnnnnn nnnnnnnnnn nnnnnnnnnn nnnnnnnnnn
nnnnnnnnnn nnnnnnnnnn nnnnnttatg nacttg--at ataactttat gta-atgctt
a-ttatatta tgtccttaaa tctttacatt --aaatgtgt ttaattaatt -taat-ttat
gttccacctt aat--t---- ata-tatcct ccgcggctgc actggtatat gtcaaatgaa
agtgactt-a aaa-at-aaa aa-ataccaa atgcacg-tg aaagaatgcc ttggcatggt
gagtcatggt -ttaataagg tct-acacca ataatcaaat gccagtaata attca-gtta
tgttga-tta aactagttat tgtccttgac ctttcatgaa tagattactc ttgcttatat
tattgctggt ttcttacnnn n
>Loricariidae_Parancistrus_nudiventris_1_1
nnnnnnnnnn nnnnnnnnnn nnnnnnnnnn nnnnnnnnnn nnnnnnnnnn nnnnnnnnnn
nnnnnnnnnn nnnnnnnnnn nnnnnnnnnn nnnnnnnnnn nnnnnnnnnn nnnnnnnnnn
nnnnnnnnnn nnnnnnnnnn nnnnnnnnnn nnnnnnnnnn nnnnnnnnnn nnnnnnnnnn
nnnnnnnnnn nnnnnnnnnn nnnnnnnnnn nnnnng--at ataactttat gca-gtgttt
a-tcatatta tgtccttaaa tctttacatt --agatatcc ttaatcaatt -taat-ttat
gttccacctt aaa--tcct- ata-tgtcct ccgcggctgc actggtatat gtcagatgaa
agtgactt-a aaa-at-aaa aa-ataccaa atgcacg-tg aaagaatgcc ttggcatggg
gagtcatggt -ttaataagg ttt-acacca ataatcaaat gccagtaata gttca-gtta
tgttgg-tta aattagttat tgtccttgac ctttcatgaa tagattactc ttgcttatat
tattgctggt ttcttactnn n
>Loricariidae_Peckoltia_sabaji_3_1
nnnnnnnnnn ngtctgggtt gatgtataag ttatttt-ga tagtgg-tta taaaattcag
tgttggcgtt cta-tctggt tttggggttt gaca-gagta ttaagattcg ctagc--at-
ggggggg--t agggggggtt tgacgcgcgt aaaacggagg ggggcacatt gtgggtagag
--t-aggtga agaggt-aat --aggttatg cacctg--at ataatattat gca-gtggtt
a-tcaaatta tgtccttaaa tctttgcata --aaatgtat ttaactaatt -taat-ccat
attccacctt aaa--t-at- aaa-tgtcct ccgcggctgc actggtatat gtcagatgaa
agtgactt-a aaa-at-aaa aa-ataccaa atgcaca-tg aaagaatgcc ttggcatggg
gggtcatggt -ttgataagg ttt-acacca ataatcaaat gccagtaata attca-gtta
tgttgg-tta tatcactcat tgtccttgac ctttcatgaa tatattactc ttgcttgtat
tattgctggt ttcttacnnn n
>Loricariidae_Peckoltia_braueri_1_1
nnnnnnnnnn nnnnnnnnnn nnnnnnnnnn nnnnnnnnnn nnnnnnnnnn nnnnnnnnnn
nnnnnnnnnn nnnnnnnnnn nnnnnnnnnn nnnnnnnnnn nnnnnnnnnn nnnnnnnnnn
nnnnnnnnnn nnnnnnnnnn nnnnnnnnnn nnnnnnnnnn nnnnnnnnnn nnnnnnnnnn
nnnnnnnnnn nnnnnnnnnn nnnnnnnnnn nacttg--an atanttttat gta--agctt
g-taatatta tgtctttaaa tctttacat- --acctgtat tcaattnata -tagt-ttat
gctccaccta att--ttat- atg-tttccn tgcgggctac actngtatat gtcaaatgaa
agtgactt-a aaa-at-aaa aa-ataccaa atgcacactg aaggagtgcc ttggcatggt
gagtcataat atttacagga ctt-aaatca ataatcaaat gccagtaata attca-gtta
tgtgga-ttt ta-tagtgat tgtccttgac ttttcattaa tataatatcc ttgcttgcaa
tattgntgan nnnnnnnnnn n
>Loricariidae_Pterygoplichthys_gibbiceps_1_1
nnnnnnnnnn nnnntgggtt g-tatgcaag ttaattt-gg taattt-atg taatttatta
tgatggcatt ttt-tntggt tttggggttt gaca-gaata ntaagatttg ccagn--gt-
agggggg--t a-ggggggtt tgacgcgcag gagcggaga- -gggggcnct gtgagtagaa
gta-ggtgat aaaggt-aat --aggttatg cacttg--at ataatntaat gtg--atgta
a-taagatta tgtntttaaa tntttacatt --tnctgtat ttaacccaac -tatt-tgtt
attccncctt att--taaa- ata-tntccc tgcgggcaac acttgtatat gtcaaangaa
agtgacct-g aaa-a--aaa aa-ataccaa atgcacg-tg aaagaatgcc ttggcatggt
gagtcatgat atttacaggg -tt-aaacca ataatcaaat gccagtaata attca-gtta
tataaa-ttt ta-taattat tgtccttgac ttttcattaa tatattatcc ttgcttgcaa
tattgctgat ttcttactnn n
>Loricariidae_Aphanotorulus_emarginatus_1_1
nnnnnnnnnn nnnntgggtc gatgtgtaag ttatttt-ga gagaaa-tta tatgattcaa
tgttggcatt tta-tctggt tttggggttt aaca-gagta ttaaaatttg ccagc--at-
gggggg---- taggggggtt taacgcgcgt aaaagcagga ggggggtact atgagtaggg
ttt-aggtga ggaagt-ata -taggttatg cacttg--at ataatttaat gta-gttatt
a-tcagatta tgtctttaaa tctttacata --aactgtat ttaataatgt -tagt-ttat
gttccaccct ata-agaaa- atg-tctacc tgcgggttac acttgtatat gccagatgaa
agtgactt-a aaa-at-aaa aa-gaaccaa atgcacg-tg aaagaatgcc ttggcatggt
gagttatgat -ttaataagg tta-acacca ataatcaaat gccagtaata gttca-ctta
tgttgg-ata tattatttat tatccttgac ctttcattaa tttattatcc ctgttttcaa
tattgctgat ttcttactac a
>Loricariidae_Aphanotorulus_emarginatus_2_1
nnnnnnnnta tgtctgggtc gatgtgtaag ttatttt-ga gagaaa-tta tatgattcaa
tgttggcatt tta-tctggt tttggggttt gaca-gagta ttaaaatttg ccagc--at-
gggggg---- taggggggtt taacgcgcgt aaaagcagga ggagggcact atgagtaggg
ttt-aggtga ggaagt-aat --aggttatg cacttg--at ataatctaat gta-attatt
a-tcagatta tgtctttaaa tctctacata --aactgtac ttaataatat -taat-tcat
gttccacctt ata-tagaa- ata-tct-cc cacaggctac acttgtatat gtcagatgaa
agtgactt-a aaa-at-aaa aa-gaaccaa atgcacg-tg aaagaatgcc ttggcatggt
gagttatgat -ttaataagg tca-acacca ataatcaaat gccagtaata attca-ctta
tgttgg-ata tattacttat tatccttgac ttttcattaa cttattattc ttgcttccaa
tattggtgat ttcttactan a
>Loricariidae_Aphanotorulus_emarginatus_3_1
nnnnnnnnnn nnnnnnnnnn nnnnnnnnnn nnnnnnnnnn nnnnnnnnnn nnnnnnnnnn
nnnnnnnnnn nnnnnnnnnn nnnnnnnnnn nnnnnnnnnn nnnnnnnnnn nnnnnnnnnn
nnnnnnnnnn nnnnnnnnnn nnnnnnnnnn nnnnnnnnnn nnnnnnnnnn nnnnnnnnnn
nnnnnnnnnn nnnnnnnnnn nnnnnttatg nacttg--at ataatctaat gtg-attatt
a-tcagatta tgtctttaaa tctctacata --aactgtac ttaataatat -taat-tcat
attccacctt ata-taaaa- ata-tct-cc tgcaggctac acttgtatat gtcagatgaa
agtgactt-a aaa-at-aaa aa-gaaccaa atgcacg-tg aaagaatgcc ttggcatggt
gagttatgat -ttaatgagg tta-acacca ataatcaaat gccagtaata gttca-ctta
tgttgg-ata tattgcttat tatccttgac ctttcattaa tttgttactc ttgttttcaa
tattggtgat ttcttactan a
>Loricariidae_Hypostomus_affinis_1_1
nnattgggta tgtctgggtt g-tgtacaag ttatttt-ga aaggtt-atg taatttactg
tgttggcatt tta-tctggt tttggggttt gaca-gaata ttaagatttg ccagc--at-
ggggggg--t agggggggtt tgacgcgcaa aagaaaa-g- -ggggg-gca ctgagtagga
gta-agtggt agaagt-aat -aagattatg tacttg--at ataactttat gca-aattct
a-tagtatta tgtctttaaa tccctacata --aattgtgt ttaattaaag -taat-tta-
gttccaccta att--ttaa- atg-tctccc tgcgggctac acttgtatat gtcaaatgaa
agtgacct-a aaa-at-aaa aa-ataccaa atgcacg-tg aaagaatgcc ttggcatggt
gagtcatgat atttacagga ctt-aaatca ataatcaaat gccagtaata gttca-gtta
tgtgga-ttt tg-taacgat tatccttgac ttttcatgaa tgtaatattc tcgcttgcaa
tattgctgat ctcttactac a
>Loricariidae_Hypostomus_commersoni_1_1
ttattgggta tgtctgggtt g-tgtacaag ttatttt-gg aaggtt-ata taatttactg
tgttggcatt tta-tctggt tttggggttt gaca-gaata ttaagatttg ccagt--at-
gggggg---- taggggggtt tgacgcgcaa aagaaaa-g- -ggggg-gca ctgagtagga
gta-agtggt agaagt-aat -agggttatg tacttg--at ataactttat gca-aattct
a-tagtatta tgtctttaaa tctctacata --aactgtct ttaattaaaa -taat-ctat
gttccaccta att--ttaa- atg-tctccc tgcgggctac acttgtatat gtcaaatgaa
agtgacct-a aaa-at-aaa aa-ataccaa atgcacg-tg aaagaatgcc ttggcatggt
gagtcatgat atttacagga ctt-aaatca ataatcaaat gccagtaata attca-gtta
tgtgga-ttt tg-taatgat tgtccttgac ttttcatgaa tatagtattc ttgcttgcaa
tattgctgat ttcttactac a
>Loricariidae_Hypostomus_macushi_1_1
ttattaggta tgtctgggtt g-tgtgtaag ttattttgga gaggttacta taattta--g
tgctggcatt tta-tctggt tttggggttt gaca-gaata ttaagatttg ccagc--at-
ggggggg--t agggggggtt taacgcgcag aagagga-g- -gggggcact gtgagtagga
gta-agtggt agaagt-aat -aaggttatg tacctg--at ataactttat gtg-aagttt
a-taatatta tgtctttaaa tctttacata --aactgtat ttaactaaag -taat-ttat
gttccaccta att--ttaa- atg-tttccc tgcgggctac actggtatat gtcaaatgaa
agtgacct-t aaa-ta-aaa ag-ataccaa atgcacg-tg aaagaatgcc ttggcatggt
gagttattat atctacagga ctt-aattca ataatcaaat gtcagtaata attca-gtta
tgtgga-ttc aa-caataat tgtccttgac ctttcatgaa tataatgtcc ttacttatag
tattgctgat ttcttactac a
>Loricariidae_Hypostomus_pyrineusi_1_1
ttattatata tgtctgggtt g-tgtacaag ttattttgga aaggttatta taattta--g
tgttggcatt tta-tctggt tttggggttt gaca-gaata ttaagatttg ccagc--at-
gggggg---- taggggggtt taacgcgcag aagagga-g- -gggggcact gtgagtagga
gta-agtggt agaagt-aat -agggttatg tacttg--at ataactttat gta-gagctt
a-taatatta tgtctttaaa tctttgcata --aactgtat ttaactaaat -taat-ttat
attccaccta att--ttaa- ata-tctccc tgtgggctac acttgtatat gtcaaatgaa
agtgacct-t aaa-ta-aaa ag-ataccaa atgcacg-tg aaagaatgcc ttggcatggt
gagttattat atttacagga ctt-aattca ataatcaaat gtcagtaata attca-gtta
tgtgga-ttt ta-caataat tgtccttgac ctttcatgaa tataatgttc ttgtttatag
tattgctgat ttcttactac a
>Loricariidae_Hypostomus_pyrineusi_2_1
nnnnnnnnnn nnnnnnnnnn nnnnnnnnnn nnnnnnnnnn nnnnnnnnnn nnnnnnnnnn
nnnnnnnnnn nnnnnnnnnn nnnnnnnnnn nnnnnnnnnn nnnnnnnnnn nnnnnnnnnn
nnnnnnnnnn nnnnnnnnnn nnnnnnnnnn nnnnnnnnnn nnnnnnnnnn nnnnnnnnnn
nnnnnnnnnn nnnnnnnnnn nnnnnttatg yacttg--at ataactttat gta-gagctt
a-taatatta tgtctttaaa tctttgcata --aactgtat ttaactaaat -taat-ttat
attccaccta att--ttaa- ata-tctccc tgtgggctac acttgtatat gtcaaatgaa
agtgacct-t aaa-ta-aaa ag-ataccaa atgcacg-tg aaagaatgcc ttggcatggt
gagttattat atttacagga ctt-aattca ataatcaaat gtcagtaata attca-gtta
tgtgga-ttt ta-caataat tgtccttgac ctttcatgaa tataatgttc ttgtttatag
tattgctgat ttcttactac n
>Loricariidae_Hypostomus_taphorni_1_1
ttattaggta tgtstgggtk g-tgtacaag ttatttt-ga aaggttacwa taat------
tgtkggcatt tta-tctggt tttggggttt gaca-gaata ttaagatttg ccagc--ay-
ggggggg--t agggggggtt tgacgcgcag aagagaa--- -gggggcact atgagtagga
gta-agtggt agaagt-aat -aaggttatg cacttg--at ataatattat gtg-aatttt
a-taataata tgtctttaaa tctttacata --aaatatat ttaattaaaa -caat-ttat
gttctaccta att--ataa- atg-tatccc tgcgggttmc acttgtatat gtcaaatgaa
agtgactt-- gag-at-aaa aa-atatyaa atgtacg-tg aaagaatgcc ttggcatggt
gagtcatkat atttacagga ctt-aattca ataatcaaat gycagtaata rttca-gtta
tgtgga-ttt tr-tartgat tgtccttgac ttatcattaa tatagtattc ttgattmcaa
tattgctgat ttcttactac a
>Loricariidae_Hypostomus_taphorni_2_1
ttattaggta tgtctgggtt g-tgtacaag ttatttt-ga aaggttacta taat------
tgttggcatt tta-tctggt tttggggttt gaca-gaata ttaagatttg ccagc--at-
ggggggg--t agggggggtt tgacgcgcag aagagaa--- -gggggcact atgagtagga
gta-agtggt agaagt-aat -aaggttatg tacttg--at ataatattat gtg-aatctt
a-taataata tgtctttaaa tctctacata --aaatatat ctaattaaaa -caat-ttat
gttctaccta att--ataa- atg-tatccc tgcgggttac acttgtatat gtcaaatgaa
agtgactt-- gag-at-aaa aa-atattaa atgcacg-tg aaagaatgcc ttggcatggt
gagtcattat atttacagga ctt-aattca ataatcaaat gtcagtaata attca-gtta
tgtgga-ttt ta-taatgat tgtccttgac ttatcattaa tgtagtattc ttgattacaa
tattgctgat ttcttactac a
>Loricariidae_Isorineloricaria_spinosissima_1_1
ttattggggn nntntgggtc gatgtgtagg ttacttt-ag agggaattta tatagctcaa
tgttggcatt tca-tctggt tttggggttt gaca-gag-- ttaagattag ccaat--at-
gggggg---- taggggggtt taacgcgcgt aaaagcagga ggggggtact gtgggttagg
--t-aggtga agaggt-aat -aaggttatg tacttg--at ataactttat gta-ctgttt
a-tcagatta tgtctttaaa tctatacata --tactgttt ttaattatat -tagt-ttat
gttccacctt taaatttaa- ata-tctccc tgcgggcttc actggtatat gtcaaatgaa
agtgactt-a aaa-a--aaa ag-ataccaa atgcacg-tg aaagaatgcc ttggcatggt
gagtcatgat -ataataagg ttt-acacca ataatcaaat gccagtaata attca-gtta
tgttgg-ttt tattagtgat tgtccttgac ttttcatgaa ttcattactc ttgattacaa
tgttgctggt ttcttactan a
>Loricariidae_Pterygoplichthys_joselimaianus_1_1
nnnnnnnnnn nnnntgggtt g-tgtgcaag ttaattt-gg taattt-ata caatttatta
tgatggcatt ttt-tctggt tttggggttt gaca-gaatg ttaagatttg ccagc--gt-
agggggg--t a-ggggggtt tgacgcgtag aagcgaaga- ggggggcact gtgagtagaa
gta-ggtgat gaaggt-aat -aaggttatg cacttg--at ataatctaat gta--atgta
g-taaaatta tgtctttaaa tctttacatt --tattatat ttaatccagt -tatt-tatt
attccacctt aat--ttaa- atg-tctccc tgcgggtaac acttgtatat gtcaaatgaa
agtgacct-a aaa-at-aaa aa-ataccaa atgcacg-tg aaagaatgcc ttggcatggg
gggtcatgat atttacaggg -tt-aaatca ataatcaaat gtcagtaata gttca-gtta
tgtggg-ttt ta-taattat tgtccttgac ttttcattaa tgcggtattc ttgcttgcaa
tattgctgat ttcttannnn n
>Loricariidae_Pterygoplichthys_pardalis_1_1
ttattaggta tgtctgggtt g-tgtgcaag ttagttt-gg tagttt-ata taatttaata
tggtggcatt tta-tctggt ttaggggttt gaca-gagta ttaatatttg ccagc--gt-
agggggg--t a-ggggggtt tgacgcgtag gagcgaagg- -gggggcact gtgagtagaa
gta-ggtgat aaaggt-aat --aggttatg tacctg--at ataatctaat gtg--atatt
g-taagatta tgtctttaaa tctttacatt --tactgtat ttaacccagt -tatt-tatt
attccaccct att--ttaa- ata-tctccc tgcgggaagc acttgtatat gtcagatgaa
agtgacct-a aaa-at-aaa ag-ataccaa atgcacg-tg aaagaatgcc ttggcatggt
gagtcattat atttatagga -tg-aaacca ataatcaaat gccagtaata attca-gtta
tgtgag-ttt ta-agtttgt tgtccttgat ttttcattaa tacagtatcc ttgtctacaa
tattgctgat ttcttattnn a
>Loricariidae_Pterygoplichthys_pardalis_2_1
nnnnnnnnnn nnnntgggtt g-tgtgcaag ttagttt-gg tagttt-ata taatttatta
tggtggcatt tta-tctggt ttaggggttt gaca-gagta ttaatatttg ccagc--gt-
agggggg--t a-ggggggtt tgacgcgtag gagcgaagg- -gggggcact gtgagtagaa
gta-ggtgat aaaggt-aat --aggttatg tacctg--at ataatctaat gtg--atatt
g-taagatta tgtctttaaa tctttacatt --tactgtat ttaacccagt -tatt-tatt
attccaccct att--ttaa- ata-tctccc tgcgggaagc acttgtatat gtcagatgaa
agtgacct-a aaa-at-aaa ag-ataccaa atgcacg-tg aaagaatgcc ttggcatggt
gagtcattat atttatagga -tg-aaacca ataatcaaat gccagtaata attca-gtta
tgtgag-ttt ta-agtttgt tgtccttgat ttttcattaa tacagtatcc ttgtctacaa
tattgcngat ttcttattan n
>Loricariidae_Pterygoplichthys_pardalis_3_1
ttattaggta tgtctgggtt g-tgtgcaag ttagttt-gg tagttt-ata taatttaata
tggtggcatt tta-tctggt ttaggggttt gaca-gagta ttaatatttg ccagc--gt-
agggggg--t a-ggggggtt tgacgcgtag gagcgaagg- -gggggcact gtgagtagaa
gta-ggtgat aaaggt-aat --aggttatg tacctg--at ataatctaat gtg--atatt
g-taagatta tgtctttaaa tctttacatt --tactgtat ttaacccagt -tatt-tatt
attccaccct att--ttaa- ata-tctccc tgcgggaagc acttgtatat gtcagatgaa
agtgacct-a aaa-at-aaa ag-ataccaa atgcacg-tg aaagaatgcc ttggcatggt
gagtcattat atttatagga -tg-aaacca ataatcaaat gccagtaata attca-gtta
tgtgag-ttt ta-agtttgt tgtccttgat ttttcattaa tacagtatcc ttgtctacaa
tattgctgat ttcttattnn a
>Loricariidae_Hypostomus_albopunctatus_1_1
ttattaggta tgtctgggtt g-tgtacaag ttatttg-ag agattt-ata taatttattg
tgttggcatt tta-tctggt tttggggttt gaca-gagta ttaagatttg ccagc--at-
ggggggg--t agggggggtt tgacgcgcaa aaagaaa-a- -gggggggca ct--------
---------- --aagt-aat -aaggttatg tacttg--at atactcttat gtg-aagatt
a-taatacta tgtctttaaa tcttcacata --aactgtat ttaaccaatt -taac-ttat
gttccaccta att-aataa- ata-tctccc tgcgggctcc acttgtatat gtcaaatgaa
agtgacct-a aaa-at-aaa aa-ataccaa atgcacg-tg agagaatgcc ttggcatggt
gagtcatgat atttatagga ctt-aaatca ataatcaaat gccagtaata attca-gtta
tgtgga-gtt tg-caatgat tatccttgac ttttcatgaa tataatactt ttacctacaa
tattgctggt ttcttattgc a
>Loricariidae_Hypostomus_plecostomoides_1_1
ttactaggta tgtctgggtt g-tgtacaag ttatttt-ga aaagttacta caattta--g
tgttggcatt ttt-tctggt ttaggggttt gaca-gaata ttaagatttg ccagc--at-
ggggggg--t agggggggtt tgacgcgcag aagaggagg- -gggggtact gtgagtagga
gta-agtggt agaagt-aat -aaggttatg tacttg--at ataatcttat gtg-gatctt
a-taatatta tgtctttaaa tcttcacata --aactgtgt ttaattaata -tagc-ttat
gttctaccta att--tt-t- atg-tctccc tgcgggaaac acttgtatat gtcaaatgaa
agtgactt-a aaa-attaaa aa-ataccaa atgcacg-tg aaagaatgcc ttggcatggt
gaattattat atttacagga ctt-aattca ataatcaaat gtcagtaata gttca-gtta
tgtgga-ttt ta-taatgat tgtccttgac ttttcatgaa tgtagtatcc ttnnnnnnnn
nnnnnnnnnn nnnnnnnnnn n
>Loricariidae_Hypostomus_strigaticeps_1_1
nnnnnnnnnn ngtctgggtt g-tgtacaag ttatttg-ag aggttt-ata taatctattg
tgttggcatt tt--tctggt tttggggttt gaca-gatta ttaagatttg ccagc--at-
ggggggg--t agggggggtt tgacgcgcag aaaagga-g- -gggggcact gtgagtagga
gta-agtggt agaagt-aat -agggttatg cacttg--at ataatattat gta-aagttt
a-tagtatta tgtccttaaa tctctacata --aactatat ctagttaatt -taac-ttat
attccaccta att-tatat- ata-tctccc tgcgggctgc acttgtatat gtcaaatgaa
agtgacct-a aaa-a--aaa aa-ataccaa atgcacgttg aaagaatgcc ttggcatggt
gagtcatgat atttacagga ctt-aaatca ataatcaaat gccagtaata gttca-gtta
tgtgga-ttt ta-caataat tgtccttgac ttttcatgaa tgtgatattc ttacttacaa
tattgctgat ttcttactac a
>Loricariidae_Hypostomus_ericae_1_1
ttattaggta tgtctgggtt g-tgtgtaag ttattttgga gaggttacca taattta--g
tgctggcatt tta-tctggt tttggggttt gaca-gaata ttaagatttg ccagc--at-
ggggggg--t agggggggtt taacgcgcag aagagga--- -gggggcact gtgagtggga
gta-agtggt aggagt-aat -aaggttatg tacttg--at ataattttat gtg-aagttt
g-taatacta tgtctttaaa tcttcacata --aactgtat ttagctaaag -taat-ttat
gttccaccta att--ttaa- atg-tctccc tgcgggttac acttgtatat gtcaaatgaa
agtgacct-t aaa-ta-aaa aa-ataccaa atgcacg-tg aaagaatgcc ttggcatggt
gagttattat atttacagga ctt-aattca ataatcaaat gtcagtaata attca-gtta
tgtgga-ttt ta-caataat tgtccttgac ctttcatgag tataatgtcc ttgcttatag
tattggtgat ttcttactac a
>Loricariidae_Hypostomus_goyazensis_1_1
nnnnnnnnnn ngtctgggtt g-tgtacaag ttatttg-ag aaggtt-ata taatttattg
tgttggcatc tta-tctggt tttggggttt gaca-gagta ttaagatttg ccagc--at-
ggggggg--t agggggggtt tgacgcgcag aaaagga-g- -gggggcact gtgagtggga
gta-agtggt agaagt-aat -agggttatg cacttgatat ataattttat gtg-aagttt
a-taatacta tgtccttaaa tctctacata --aactgtat ttaatcaatt -taat-ttat
gttccaccta att-tataa- atg-tctccc tgcgggctgc acttgtatat gtcaaatgaa
agtgactt-a aaa-at-aaa aa-ataccaa atgcacg-tg aaagaatgcc ttggcatggt
gagtcatgat atttacagga ctt-aaatca ataatcaaat gccagtaata attca-gtta
tgtgga-ttt ta-cgatgac tgtccttgac ttttcatgaa tataatattc ttatctacaa
tattgctgat ttcttactgc a
>Loricariidae_Hypostomus_iheringii_1_1
ttattagata tgtctgggtt g-tgtgcaag ttatttt-ga aaggtt-ata taatttattg
tgttggtatc tta-tctggt tttggggttt gaca-gagta ttaagatttg ccagc--at-
ggggggg--t agggggggtt tgacgcgcag aaaagga-g- -gggggcact gtgagtagaa
gta-tgtggt agaagt-aat -agggttatg tacttg--at atagtattat gta-aaattt
a-tagtatta tgtctttaaa tctctacata --cactgtat ttaattaaat -taat-ttat
gttccaccta att--ttaa- atg-tttccc tgcgggttac acttgtatat gtcaaatgaa
agtgacct-a aaa-at-aaa aa-ataccaa atgcacg-tg aaagaatgcc ttggcatggg
gagtcatgat atttacagaa ctt-aaatca ataatcaaat gccagtaata gttca-gtta
tgtggatttt ta-taacgat tgtccttgat ttttcatgaa tataatactt ttttttaaaa
tattggtgat ttcttattac a
>Loricariidae_Hypostomus_paulinus_1_1
ttattagata tgtctgggtt g-tgtgcaag ttatttt-ga aaggtt-ata taatttattg
tgttggcaty tta-tctggt tttggggttt gaca-gagta ttaagatttg ccagc--at-
ggggggg--t agggggggtt tgacgcgcag aaaag---g- -gggggcact gtgagtagga
gta-agtggt agaagt-aat aaaggttatg tacttg--at ataactttat gca-aagtct
a-tagtatta tgtctttaaa tccttacata --aactatat ttaattaaat -taac-ttat
gttccaccta att--tcaa- atg-tctccc tgcgggttac acttgtatat gtcaaatgaa
agtgacct-a aaa-at-aaa aa-aaaccaa atgcacgttg aaagaacgcc ttggcatggt
gagtcatgat atccacaaga cttgaaatca ataatcaaat gccagtaata attca-gtta
tgtggattct tg-caatgat tgtccctgac ttttcatgaa tataatactt tt-tttacaa
tattggtgat ttcttactac a
>Loricariidae_Hypostomus_plecostomoides_2_1
ttactaggta tgtctgggtt g-tgtacaag ttatttt-ga aaagttacta caattta--g
tgttggcatt ttt-tctggt ttaggggttt gaca-gaata ttaagatttg ccagc--at-
ggggggg--t agggggggtt tgacgcgcag aagaggagg- -gggggtact gtgagtagga
gta-agtggt agaagt-aat -aaggttatg tacttg--at ataatcttat gtg-gatctt
a-taatatta tgtctttaaa tcttcacata --aactgtgt ttaattaata -tagc-ttat
gttctaccta att--tt-t- atg-tctccc tgcgggaaac acttgtatat gtcaaatgaa
agtgactt-a aaa-attaaa aa-ataccaa atgcacg-tg aaagaatgcc ttggcatggt
gaattattat atttacagga ctt-aattca ataatcaaat gtcagtaata gttca-gtta
tgtgga-ttt ta-taatgat tgtccttgac ttttcatgaa tgtagtatcc ttnnnnnnnn
nnnnnnnnnn nnnnnnnnnn n
>Loricariidae_Hypostomus_topavae_1_1
ttattagata tgtctgggtt g-tgtgcaag ttatttt-ga aaggtt-ata taatttattg
tgttggcatt tta-tctggt tttggggttt gaca-gagta ttaagatttg ccagc--at-
ggggggggta ggggggggtt tgacgcgcag aaaagga--- -gggggcact gtgagtagga
gta-agtggt agaagt-aat -agggttatg cacttg--at ataactttat gca-aaatct
a-tagtatta tgtctttaaa tctctacata --aactgtgt ttaattaaat -taat-ttat
gttctaccta att--ttaa- atg-tctccc tgcgggctac acttgtatat gtcaaatgaa
agtgacct-a aaa-at-aaa aa-ataccaa atgcacgttg aaagaatgcc ttggcatggt
gggtcatgat atttacagga ctt-aaatca ataatcaaat gccagtaata gttca-gtta
tgtggatttt ta-taacgat tatccttgac ttttcatgaa tataatactt tt-tttacaa
tattggtgat ttcttactac a
>Loricariidae_Pterygoplichthys_scrophus_1_1
ttattaggta tgtctggtct g-tgtgcaag tc-gttt-gg tagttt-ata taatttatta
tggtggcatt tta-tcttgt ttaggggttt gaca-gagta ttattatttg ccagc--gt-
agggggg--t g-ggggggtt tgacgcgtag gagcgaagg- -gggggcact gtgagtagaa
gta-ggtgat aaaggt-aat --aggttatg tacctg--at ataatctaat gtg--atatt
g-taagttta tgtctttaaa tctctacatt --tactgtat ttaatccagt -tatt-tatt
attccacctt att--ttaa- ata-tctccc tgcgggtaac acttgtatat gtctgatgaa
agtgacct-a aaa-at-aaa ag-ataccaa atgcacg-tg aaagaatgcc ttggcatggt
gagtcattat atttatagga -tg-aaacca ataatcaaat gccagtaata attca-gtta
tgtgag-ttt ta-aatttgt tgtccttgat ttttcattaa tacagtatcc ttgcctacaa
tattgctgat atcttattac a
>Loricariidae_Hypostomus_affinis_3_1
nnattgggta tgtctgggtt g-tgtacaag ttatttt-ga aaggtt-atg taatttactg
tgttggcatt tta-tctggt tttggggttt gaca-gaata ttaagatttg ccagc--at-
ggggggg--t agggggggtt tgacgcgcaa aagaaaa-g- -ggggg-gca ctgagtagga
gta-agtggt agaagt-aat -aagattatg tacttg--at ataactttat gca-aattct
a-tagtatta tgtctttaaa tccctacata --aattgtgt ttaattaaag -taat-tta-
gttccaccta att--ttaa- atg-tctccc tgcgggctac acttgtatat gtcaaatgaa
agtgacct-a aaa-at-aaa aa-ataccaa atgcacg-tg aaagaatgcc ttggcatggt
gagtcatgat atttacagga ctt-aaatca ataatcaaat gccagtaata gttca-gtta
tgtgga-ttt tg-taacgat tatccttgac ttttcatgaa tgtaatattc tcgcttgcaa
tattgctgat ctcttactac a
>Loricariidae_Hypostomus_plecostomus_1_1
ttattgggta tgtctgggtt g-tgtacaag ttatttt-ga aaggtt-ata taatttattg
tgttggtatc tta-tctggt tttggggttt gaca-gaata ctaagatttg ccagc--at-
ggggggg--t agggggggtt tgacgcgcag aaaagga-g- -gggggcac- -tgagtagga
gta-agtgga agaagt-aat -aaggttatg tacttg--at ataattttat gtg-gatttt
a-tagtacta tgtctttaaa tctttacata --gactgtat ttaactaata -taac-ttat
gttccaccta att--tt-a- atg-tctccc tgcgggctac acttgtatat gtcaaatgaa
agtgacct-a aaa-at-aaa aa-ataccaa atgcacg-tg aaagaatgcc ttggcatggt
gggttatgat atttacagga ctt-aaatca ataatcaaat gccagtaata gttca-gtta
tgtgga-ttt tg-tagttat tgtccctgac ttttcatgaa tatagtattc ttgcttgcaa
tattgctgat ttcttactac a
>Loricariidae_Hypostomus_robinii_1_1
ntattgggta tgtctgggtc g-tgtacaag ttatttt-ga aaggtt-ata taatttattg
tgttggcatt tta-tctggt ttaggggttt gaca-gaata ttaagatttg ccagc--at-
ggggggg--t agggggggtt tgacgcgcga aaaaagg-a- -ggggg-gca ctgagtaagg
gta-agtggt agaagt-aat -aaggttatg cacctg--at ataactttat gta-aatttt
a-tagtgtta tgtctttaaa ttctcacata --aactgtat ttagctaat- ---ac-ttat
gttccaccta att--ttaa- atg-tttccc tgcgggttac acttggatat gtcaaatgaa
agtgacct-a aaa-at-aaa aa-ataccaa atgcacg-tg aaagaatgcc ttggcatggg
gagtcatgat atttacaggt ctt-aaatca ataatcaaat gccagtaata attca-gtta
tgtgga-ttt ta-tagtgat tgtccttgac ttttcatgaa tgtaatattc tcgcttgcaa
tattgctgat ttcttactan n
>Loricariidae_Hypostomus_strigaticeps_3_1
nnnnnnnnnn ngtctgggtt g-tgtacaag ttatttg-ag aggttt-ata taatctattg
tgttggcatt tt--tctggt tttggggttt gaca-gatta ttaagatttg ccagc--at-
ggggggg--t agggggggtt tgacgcgcag aaaagga-g- -gggggcact gtgagtagga
gta-agtggt agaagt-aat -agggttatg cacttg--at ataatattat gta-aagttt
a-tagtatta tgtccttaaa tctctacata --aactatat ctagttaatt -taac-ttat
attccaccta att-tatat- ata-tctccc tgcgggctgc acttgtatat gtcaaatgaa
agtgacct-a aaa-a--aaa aa-ataccaa atgcacgttg aaagaatgcc ttggcatggt
gagtcatgat atttacagga ctt-aaatca ataatcaaat gccagtaata gttca-gtta
tgtgga-ttt ta-caataat tgtccttgac ttttcatgaa tgtgatattc ttacttacaa
tattgctgat ttcttactac a
>Loricariidae_Peckoltia_cavatica_1_1
nnnnnnnnnn nnnntgggtt gatgtgtaag ttatttt-ga tagtga-tta tataattccg
tgttggcatt tta-tctggt tttggggttt aaca-gatta ttaaaattag ccagt--at-
gggggg---- taggggggtt taacgcgcgt aaaaagcggg ggggcacatt gtgagtagag
--t-aggtga agagat-aat --agattatg cacctg--at ataactttat gta-atattt
a-tcaaatta tgtctttaaa tccttacatt --aaatgtat ttaactaatt -taat-ttat
gttccacctt aaa--t-at- aaa-tatcct ctgcggctgc actggtatat gtcaagtgaa
agtgactt-a aaa-at-aaa aa-ataccaa atgcaca-tg aaagaatgcc ttggcatggg
gagttatgat -ttaataagg tta-acacca ataattaaat gccagtaata attca-gtta
tgttga-tta tattagtc-t tgtccttgac ctttcatgaa tatattactc ttgcttgtat
tattgctggt ttcttattac a
>Loricariidae_Peckoltia_oligospila_1_1
nnnnnnnnnn nnnnnnnnnn nnnnnnnnnn nnnnnnnnnn nnnnnnnnnn nnnnnnnnnn
nnnnnnnnnn nnnnnnnnnn nnnnnnnnnn nnnnnnnnnn nnnnnnnnnn nnnnnnnnnn
nnnnnnnnnn nnnnnnnnnn nnnnnnnnnn nnnnnnnnnn nnnnnnnnnn nnnnnnnnnn
nnnnnnnnnn nnnnnnnnnn nnnnnttatg nacttg--at atagcttaat gta-gtgttt
a-tcaaatta tgtctttaaa tccttacata --aaatgtat ttagctaatt -taat-ttat
gttccaccct aaa--t-ac- aaa-tatcct ccgcggctgc actggtatat gtcagatgaa
agtgactt-a aaa-ataaaa aa-ataccaa atgcaca-tg aaagaatgcc ttggcatggg
gagtcatgat -ataataagg tta-ataaca ataatcaaat gccagtaata attca-gtta
tgttga-tta tactagtc-t tgtccttgac ctttcatgaa tttattattc ttgcttatat
tattgctggt ttcttactnn n
>Loricariidae_Pterygoplichthys_ambrosettii_2_1
ttattaggta tgtctgggtt g-tgtgcaag ttagttt-gg tagttt-ata taatttatta
tggtggcatt tta-tctggt ttaggggttt gaca-gagta ttaatatttg ccagc--gt-
agggggg--t a-ggggggtt tgacgcgtag gagcgaagg- -gggggcact atgagtagaa
gta-ggtgat aaaggt-aat --agattatg tacttg--at ataatctaat gtg--atatt
a-taagatta tgtctttaaa tctttacatt --cactgtat ttaatccagt -tatt-tatt
attccacctt atc--tcaa- atattctccc tgcgggtaac acttgtatat gtcagatgaa
agtgacct-a aaa-at-aaa aa-ataccaa atgcacg-tg aaagaatgcc ttggcatggt
gagtcattat atttacagga -ta-aaacca ataatcaaat gccagtaata attca-gtta
tgtaag-tct ta-aatttgt tgtccttgat ttttcattaa tgtagtatcc ttgtttacaa
tattgctgat ttcttatgca t
>Loricariidae_Hypostomus_faveolus_1_1
ttattaggta tgtctgggtc g-tgtacaag ttatttg-gg aggttc-ata taatttattg
tgttggcatt tta-tctggt tttggggttt gaca-gagta ttaagatttg ccagc--at-
ggggggg--t agggggggtt tgacgcgcag aaaagg--g- -gggggcact gtgagtagga
gta-agtggt agaagt-aat -aaggttatg cacttg--at ataattttat gta-aagctt
a-ttatacta tgtctttaaa tctttacata --aactgtat ttaaacaat- -taac-ttat
attctaccta att--ttaa- atg-tctccc tgcgggttac acttgtatat gtcaaatgaa
agtgacct-a aaa-at-aaa aa-ataccaa atgcacg-tg aaagaatgcc ttggcatggt
ggatcatgat atttacagga ctt-aaatca ataatcaaat gccagtaata attca-gtta
tgtgga-ttt ta-aaatgat tgtccttgac ttttcatgaa tttaatattc ttgcttgcaa
tgttgctgat ttcttattac a
>Loricariidae_Hypostomus_faveolus_2_1
ttattaggta tgtctgggtc g-tgtacaag ttatttg-gg aggttc-ata taatttattg
tgttggcatt tta-tctggt tttggggttt gaca-gagta ttaagatttg ccagc--at-
ggggggg--t agggggggtt tgacgcgcag aaaagg--g- -gggggcact gtgagtagga
gta-agtggt agaagt-aat -aaggttatg cacttg--at ataattttat gta-aagttt
a-ttatacta tgtctttaaa tctttacata --aactgtat ttaaacaat- -taac-ttat
attctaccta att--ttaa- atg-tctccc tgcgggttac acttgtatat gtcaaatgaa
agtgacct-a aaa-at-aaa aa-ataccaa atgcacg-tg aaagaatgcc ttggcatggt
ggatcatgat atttacagga ctt-aaatca ataatcaaat gccagtaata attca-gtta
tgtgga-ttt ta-aaatgat tgtccttgac ttttcatgaa tttaatattc ttgcttgcaa
tgttgctgat ttcttactac a
>Loricariidae_Hypostomus_gymnorhynchus_1_1
nnnnnnnnnn nnnnnnnnnn nnnnnnnnnn nnnnnnnnnn nnnnnnnnnn nnnnnnnnnn
nnnnnnnnnn nnnnnnnnnn nnnnnnnnnn nnnnnnnnnn nnnnnnnnnn nnnnnnnnnn
ggggggg--t ngggggggtt tgncgcgcag aaangga-g- -ggggg-gcn nngagtagaa
gta-agtggt agaagt-aat -aaggttatg tncttg--an atagttttat gta--agctt
g-taatatta tgcctttaaa tctttacat- --acctgtat tcaattnata -tagt-ttat
gttccaccta att--ttat- atg-tttccc tgcgggntac acttgtatat gtcaaatgaa
agtgantt-a aaa-at-aaa aa-ataccaa atgcacactg aaggaatgcc ttggcatggt
gagtcatgat atttacagga ctt-aaatca ataatcaaat gccagtaata attca-gtta
tgtgga-ttt ta-tagtgat tgtccttgac ttttcattaa tataatatnn nnnnnnnnnn
nnnnnnnnnn nnnnnnnnnn n
>Loricariidae_Hypostomus_gymnorhynchus_2_1
nnnnnnnnnn nnnnnnnnnn nnnnnnnnnn nnnnnnnnnn nnnnnnnnnn nnnnnnnnnn
nnnnnnnnnn nnnnnnnnnn nnnnnnnnnn nnnnnnnnnn nnnnnnnnnn nnnnnnnnnn
ggggggg--t ngggggggtt tgncgcgcag aaangga-g- -ggggg-gcn nngagtagaa
gta-agtggt agaagt-aat -aaggttatg tncttg--an atagttttat gta--agctt
g-taatatta tgcctttaaa tctttacat- --acctgtat tcaattnata -tagt-ttat
gttccaccta att--ttat- atg-tttccc tgcgggntac acttgtatat gtcaaatgaa
agtgantt-a aaa-at-aaa aa-ataccaa atgcacactg aaggaatgcc ttggcatggt
gagtcatgat atttacagga ctt-aaatca ataatcaaat gccagtaata attca-gtta
tgtgga-ttt ta-tagtgat tgtccttgac ttttcattaa tataatatnn nnnnnnnnnn
nnnnnnnnnn nnnnnnnnnn n
>Loricariidae_Hypostomus_paulinus_3_1
ttattagata tgtctgggtt g-tgtgcaag ttatttt-ga aaggtt-ata taatttattg
tgttggcaty tta-tctggt tttggggttt gaca-gagta ttaagatttg ccagc--at-
ggggggg--t agggggggtt tgacgcgcag aaaag---g- -gggggcact gtgagtagga
gta-agtggt agaagt-aat aaaggttatg tacttg--at ataactttat gca-aagtct
a-tagtatta tgtctttaaa tccttacata --aactatat ttaattaaat -taac-ttat
gttccaccta att--tcaa- atg-tctccc tgcgggttac acttgtatat gtcaaatgaa
agtgacct-a aaa-at-aaa aa-aaaccaa atgcacgttg aaagaacgcc ttggcatggt
gagtcatgat atccacaaga cttgaaatca ataatcaaat gccagtaata attca-gtta
tgtggattct tg-caatgat tgtccctgac ttttcatgaa tataatactt tt-tttacaa
tattggtgat ttcttactac a
>Loricariidae_Hypostomus_pusarum_1_1
ttattgggta tgtctgggtt g-tgtacaag ttatttt-ga aaggtt-ata taatttattg
tgttggtatc tta-tctggt tttggggttt gaca-gaata ctaagatttg ccagc--at-
ggggggg--t agggggggtt tgacgcgcag aagagga-g- -gggggcact gtgagtagga
gta-agtggt agaagt-aat -aaggttatg cacttg--at ataatcttat gtg-gatttt
a-tagtgtta tgtctttaaa tctctacata --acctgtat ttaattaatt -tagt-ttat
gttccaccta att--ctaa- atg-tctccc tgcgggctac acttgtatat gtcaaatgaa
agtgacct-a aaa-at-aaa aa-ataccaa atgcacg-tg aaagaatgcc ttggcatggt
gagtcatgat atttacagga ctt-aaatca ataatcaaat gccagtaata attca-gtta
tgtgga-ttt tg-tagtcat tgtccttgac ttttcatgaa tatagtattc ttgctcgcaa
tattgctgat ctcttactac a
>Loricariidae_Hypostomus_pusarum_2_1
ttattgggta tgtctgggtt g-tgtacaag ttatttt-ga aaggtt-ata taatttattg
tgttggtaty tta-tctggt tttggggttt gaca-gaata ctaagatttg ccggc--at-
ggggggg--t agggggggtt tgacgcgcag aagagga-g- -gggggcact gtgagtagga
gta-agtggt agaagt-aat -aaggttatg tacctg--at ataatcttat gtg-gatttt
a-tagtgtta tgtctttaaa tctctacata --acctgtat ttaattaatg -tagt-ttat
gttccaccta att--ttaa- atg-tctccc tgcgggctac acttgtatat gtcaaatgaa
agtgacct-a aaa-at-aaa aa-ataccaa atgcacg-tg aaagaatgcc ttggcatggt
gagtcatgat atttacagga ctt-aaatca ataatcaaat gccagtaata gttca-gtta
tgtgga-ttt ta-taatcat tgtccttgac ttttcatgaa tatagtattc ttgcttgcaa
tattgctgat ttcttactac a
>Loricariidae_Peckoltia_cavatica_2_1
nnnnnnnnnn nnnntgggtt gatgtgtaag ttatttt-ga tagtga-tta tataattccg
tgttggcatt tta-tctggt tttggggttt aaca-gatta ttaaaattag ccagt--at-
gggggg---- taggggggtt taacgcgcgt aaaaagcggg ggggcacatt gtgagtagag
--t-aggtga agagat-aat --agattatg cacctg--at ataactttat gta-atattt
a-tcaaatta tgtctttaaa tccttacatt --aaatgtat ttaactaatt -taat-ttat
gttccacctt aaa--t-at- aaa-tatcct ctgcggctgc actggtatat gtcaagtgaa
agtgactt-a aaa-at-aaa aa-ataccaa atgcaca-tg aaagaatgcc ttggcatggg
gagttatgat -ttaataagg tta-acacca ataattaaat gccagtaata attca-gtta
tgttga-tta tattagtc-t tgtccttgac ctttcatgaa tatattactc ttgcttgtat
tattgctggt ttcttattac a
>Loricariidae_Pterygoplichthys_joselimaianus_3_1
nnnnnnnnnn nnnntgggtt g-tgtgcaag ttaattt-gg taattt-ata caatttatta
tgatggcatt ttt-tctggt tttggggttt gaca-gaatg ttaagatttg ccagc--gt-
agggggg--t a-ggggggtt tgacgcgtag aagcgaaga- ggggggcact gtgagtagaa
gta-ggtgat gaaggt-aat -aaggttatg cacttg--at ataatctaat gta--atgta
g-taaaatta tgtctttaaa tctttacatt --tattatat ttaatccagt -tatt-tatt
attccacctt aat--ttaa- atg-tctccc tgcgggtaac acttgtatat gtcaaatgaa
agtgacct-a aaa-at-aaa aa-ataccaa atgcacg-tg aaagaatgcc ttggcatggg
gggtcatgat atttacaggg -tt-aaatca ataatcaaat gtcagtaata gttca-gtta
tgtggg-ttt ta-taattat tgtccttgac ttttcattaa tgcggtattc ttgcttgcaa
tattgctgat ttcttannnn n
>Loricariidae_Pterygoplichthys_lituratus_1_1
nnnnnnnnnn nnnntgggtt g-tatgcaag ttaattt-gg taattt-atg taatttatta
tgatggcatt ttt-tntggt tttggggttt gaca-gaatn ctaagatttg ccagn--gt-
agggggg--t a-ggggggtt tgacgngcag gagcggaga- -gggggcnct gtgagtagaa
gta-ggtgat aaaggt-aat --aggttatg cacttg--at ataatntaat gtg--atgta
a-taagatta tgtntttaaa tntttacatt --tnctgtat ttaacccaac -tatt-tgtt
attccncctt att--taaa- ata-tntccc tgcgggcaac acttgtatat gtcaaangaa
agtgacct-g aaa-a--aaa aa-ataccaa atgcacg-tg aaagaatgcc ttggcatggt
gagtcatgat atttacaggg -tt-aaacca ataatcaaat gccagtaata attca-gtta
tataag-ttt ta-taattat tgtccttgac ttttcattaa tatattatcc ttgcttgcaa
tattgctgat ttcttactac a
>Loricariidae_Hypostomus_albopunctatus_3_1
ttattaggta tgtctgggtt g-tgtacaag ttatttg-ag agattt-ata taatttattg
tgttggcatt tta-tctggt tttggggttt gaca-gagta ttaagatttg ccagc--at-
ggggggg--t agggggggtt tgacgcgcaa aaagaaa-a- -gggggggca ct--------
---------- --aagt-aat -aaggttatg tacttg--at atactcttat gtg-aagatt
a-taatacta tgtctttaaa tcttcacata --aactgtat ttaaccaatt -taac-ttat
gttccaccta att-aataa- ata-tctccc tgcgggctcc acttgtatat gtcaaatgaa
agtgacct-a aaa-at-aaa aa-ataccaa atgcacg-tg agagaatgcc ttggcatggt
gagtcatgat atttatagga ctt-aaatca ataatcaaat gccagtaata attca-gtta
tgtgga-gtt tg-caatgat tatccttgac ttttcatgaa tataatactt ttacctacaa
tattgctggt ttcttattgc a
>Loricariidae_Hypostomus_arecuta_1_1
ttattaggta tgtctgggtt g-tgtacaag ttatttg-ag aggttt-ata taatttattg
tgttggcatt tta-tctggt tttggggttt gaca-gagta ttaagatttg ccagc--at-
ggggggg--t agggggggtt tgacgcgcag aaaagga-g- -gggggcact gtgagtagga
gta-agtggt agaagt-aat -agggttatg cacctg--at ataacattat gta-aagttt
a-taatacta tgcctttaaa tctctacata --aactgtat ttagttaata -taat-ttat
attccaccta att-tataa- ata-tctccc tgcgggctgc acttgtatat gtcaaatgaa
agtgacct-a aaa-at-aaa aa-ataccaa atgcacg-tg aaagaatgcc ttggcatggt
gagttatgat atttacagga ctt-aaatca ataatcaaat gccagtaata attca-gtta
tgtgga-ttt ta-caatgat tgtccttgac ctttcatgaa tttaatattc ttgattacaa
tattgctgat ttcttactac a
>Loricariidae_Hypostomus_aspilogaster_1_1
ttattaggta tgtctgggtc g-tgtacagg ttatttg-gg aggttt-gta tagtttattg
tgttggcatt tta-tctggt tttggggttt gaca-gagta ctaatatttg ccagc--at-
ggggggg--t agggggggtt tgacgcgcag aaaagga-g- -gggggcact gtgagtagga
gta-agtggt agaagt-aat -aaggttatg cacttg--at ataattttat gta-aagttt
a-ttatacta tgtctttaaa tcttcacata --aactgcat tcaaataatt ataat-ttat
attccaccta att-tttaa- atg-tctccc tgcgggctgc acttgtatat gtcaaatgaa
agtgacct-a aaa-at--aa aa-ataccaa atgcacg-tg aaagaatgcc ttggcatggt
gggttatgat atttacagga ctt-aaatca ataatcaaat gccagtaata attca-gtta
tgtgga-ttt ta-cagtaat tgtccttgac ttttcatgaa tttaatattc ttacttacaa
tattgctgat ttcttactac a
>Loricariidae_Hypostomus_auroguttatus_1_1
ttattaggta tgtctgggtt g-tgtacaag ttatttg-ag aggttt-ata taatttattg
tgttggcatt tta-tctggt tttagggttt gaca-gagta tcaagatttg ccagc--at-
ggggggg--t agggggggtt tgacgcgcag aaaagga-g- -gggggcact gtgagtagga
gta-agtggt agaagt-aat -aaggttatg cacttg--at ataattttat gta-gaattt
attaatacta tgtctttaaa tctctacata --aactgtat ttaactaata ttaac-ttat
gttccaccta att-tttaa- ttg-tctccc tgcgggctac acttgtatat gtcaaatgaa
agtgacct-a aaa-at-aaa aa-ataccaa atgcacg-tg aaagaatgcc ttggcatggt
gagtcatgat atttacagga ctt-aaatca ataatcaaat gccagtaata attca-gtta
tgtggatttt ta-caataat tatccctgac ttttcatgaa tataatattc ttatctacaa
tattgctgat ttcttactac a
>Loricariidae_Hypostomus_auroguttatus_2_1
ttattaggta tgtctgggtt g-tgtacaag ttatttg-ag aggttt-ata taatttattg
tgttggcatt tta-tctggt tttagggttt gaca-gagta tcaagatttg ccagc--at-
ggggggg--t agggggggtt tgacgcgcag aaaagga-g- -gggggcact gtgagtagga
gta-agtggt agaagt-aat -aaggttatg cacttg--at ataattttat gta-gaattt
attaatacta tgtctttaaa tctctacata --aactgtat ttaactaata ttaac-ttat
gttccaccta att-tttaa- ttg-tctccc tgcgggctac acttgtatat gtcaaatgaa
agtgacct-a aaa-at-aaa aa-ataccaa atgcacg-tg aaagaatgcc ttggcatggt
gagtcatgat atttacagga ctt-aaatca ataatcaaat gccagtaata attca-gtta
tgtggatttt ta-caataat tatccctgac ttttcatgaa tataatattc ttatctacaa
tattgctgat ttcttactac a
>Loricariidae_Hypostomus_basilisko_1_1
ttattaggta tgtctgggtt g-tgtacaag ttattttgga gaggttacta taattta--g
tgttggcatt tta-tctggt tttggggttt gaca-gaata ttaagatttg ccagc--at-
ggggggg--t agggggggtt taacgcgcag aagaggagg- -gggggtact gtgagtagga
gta-agtggt agaagt-aat -aaggttatg cacttg--at ataactttat gtg-gatttt
a-tagtatta tgtccttaaa tctttacata --aactgtat ttaactaaat -taat-tcat
gttccaccta att--ttaa- atg-tctccc tgcgggttac acttgtatat gtcaaatgaa
agtgamtt-- aaa-at-aaa aa-ataccaa atgcacg-tg aaagaatgcc ttggcatggt
gagtcattat atttatagga ctt-aattca ataatcaaat gtcagtaata attca-gtta
tgtgag-ttt ta-caatgat tgtccttgac ttttcatgaa tgttatattc ttgattatac
tattgctgat ttcttactac a
>Loricariidae_Hypostomus_basilisko_2_1
ttattaggta tgtctgggtt g-tgtacaag ttattttgga gaggttacta taattta--g
tgttggcatt tta-tctggt tttggggttt gaca-gaata ttaagatttg ccagc--at-
ggggggg--t agggggggtt taacgcgcag aagaggagg- -gggggtact gtgagtagga
gta-agtggt agaagt-aat -aaggttatg cacttg--at ataactttat gtg-gatttt
a-tagtatta tgtctttaaa tctttacata --aactgtat ttaactaaat -tgat-tcat
gttccaccta att--ttaa- atg-tctccc tgcgggttac acttgtatat gtcaaatgaa
agtgactt-- gag-at-aaa aa-ataccaa atgcacg-tg aaagaatgcc ttggcatggt
gagtcattat atttatagga ctt-aattca ataatcaaat gtcagtaata attca-gtta
tgtgaa-ttt ta-caataat tgtccttgac ttttcatgaa tgttatattc ttgattatac
tattgctgat ttcttactac a
>Loricariidae_Hypostomus_basilisko_3_1
ttattaggta tgtctgggtt g-tgtacaag ttattttgga gaggttacta taattta--g
tgttggcatt tta-tctggt tttggggttt gaca-gaata ttaagatttg ccagc--at-
ggggggg--t agggggggtt taacgcgcag aagaggagg- -gggggtact gtgagtagga
gta-agtggt agaagt-aat -aaggttatg cacttg--at ataactttat gtg-gatttt
a-tagtatta tgtccttaaa tctttacata --aactgtat ttaactaaat -taat-tcat
gttccaccta att--ttaa- atg-tctccc tgcgggttac acttgtatat gtcaaatgaa
agtgamtt-- aaa-at-aaa aa-ataccaa atgcacg-tg aaagaatgcc ttggcatggt
gagtcattat atttatagga ctt-aattca ataatcaaat gtcagtaata attca-gtta
tgtgag-ttt ta-caatgat tgtccttgac ttttcatgaa tgttatattc ttgattatac
tattgctgat ttcttactac a
>Loricariidae_Hypostomus_faveolus_3_1
ttattaggta tgtctgggtc g-tgtacaag ttatttg-gg aggttc-ata taatttattg
tgttggcatt tta-tctggt tttggggttt gaca-gagta ttaagatttg ccagc--at-
ggggggg--t agggggggtt tgacgcgcag aaaagg--g- -gggggcact gtgagtagga
gta-agtggt agaagt-aat -aaggttatg cacttg--at ataattttat gta-aagctt
a-ttatacta tgtctttaaa tctttacata --aactgtat ttaaacaat- -taac-ttat
attctaccta att--ttaa- atg-tctccc tgcgggttac acttgtatat gtcaaatgaa
agtgacct-a aaa-at-aaa aa-ataccaa atgcacg-tg aaagaatgcc ttggcatggt
ggatcatgat atttacagga ctt-aaatca ataatcaaat gccagtaata attca-gtta
tgtgga-ttt ta-aaatgat tgtccttgac ttttcatgaa tttaatattc ttgcttgcaa
tgttgctgat ttcttattac a
>Loricariidae_Hypostomus_goyazensis_3_1
nnnnnnnnnn ngtctgggtt g-tgtacaag ttatttg-ag aaggtt-ata taatttattg
tgttggcatc tta-tctggt tttggggttt gaca-gagta ttaagatttg ccagc--at-
ggggggg--t agggggggtt tgacgcgcag aaaagga-g- -gggggcact gtgagtggga
gta-agtggt agaagt-aat -agggttatg cacttgatat ataattttat gtg-aagttt
a-taatacta tgtccttaaa tctctacata --aactgtat ttaatcaatt -taat-ttat
gttccaccta att-tataa- atg-tctccc tgcgggctgc acttgtatat gtcaaatgaa
agtgactt-a aaa-at-aaa aa-ataccaa atgcacg-tg aaagaatgcc ttggcatggt
gagtcatgat atttacagga ctt-aaatca ataatcaaat gccagtaata attca-gtta
tgtgga-ttt ta-cgatgac tgtccttgac ttttcatgaa tataatattc ttatctacaa
tattgctgat ttcttactgc a
>Loricariidae_Hypostomus_hemicochliodon_1_1
nnnnnnnnnn nnnnnnnnnn nnnnnnnnnn nnnnnnnnnn nnnnnnnnnn nnnnnnnnnn
nnnnnnnnnn nnnnnnnnnn nnnnnnnnnn nnnnnnnnnn nnnnnnnnnn nnnnnnnnnn
nnnnnnnnnn nnnnnnnnnn nnnnnnnnnn nnnnnnnnnn nnnnnnnnnn nnnnnnnnnn
nnnnnnnnnn nnnnnnnnnn nnnnnttatg yacttg--at ataattttat gtg-aatctt
a-taatatta tgtctttaaa tccttacata --aactgtat ttaattaaat ataat-ttat
gttccaccta att--ttaa- atg-tatccc tgcgggttac acttgtatat gtcaaatgaa
agtgactt-- aaa-at-aaa aa-ataccaa atgcacg-tg aaagaatgcc ttggcatggt
gagttattat atttacagga ctt-aattca ataatcaaat gccagtaata attca-atta
tgtgga-ttt ta-taattat tgtccttgac ctatcatgga tgtaatgtcc ttgtttatag
tattggtgat ttcttactnn n
>Loricariidae_Hypostomus_hemiurus_1_1
ttattaggta tgtctgggtt g-tgtacaaa ttatttt-ga aaggttaata taattta--g
tgttggcatt tta-tctggt tttggggttt gaca-gagta ttaagatttg ccagc--at-
ggggggg--t agggggggtt tgacgcgcaa aagaggagg- -gggggcact atgagtagga
gta-agtggt agaagt-aat -aaggttatg cacttg--at ataatttaat gtg-gagttt
a-taatatta tgtccttaaa tctttacata --aactgtgt ttaattaaat -taat-ttat
gtcccaccta ttt--ctaa- atg-tctccc tgcgggttac acttgtatat gtcaaatgaa
agtgacttaa aaa-at-aaa ag-ataccaa atgcacg-tg aaagaatgcc ttggcatggt
ggatcatgat attaacagga ctt-aaatca ataaccaaat gccagtaata attcatttta
tgtgga-ttt ta-caataac tgtccttgat ttttcatgaa cttagtattc ttgcttacag
tattgctgan nnnnnnnnnn n
>Loricariidae_Hypostomus_holostictus_1_1
ttattgggta tgtctgggtc g-tgtacaag ttatttt-ga aaggtt-ata taatttattg
tgttggcatt tta-tctggt ttaggggttt gaca-gaata ttaagatttg ccagc--at-
ggggggg--t agggggggtt tgacgcgcga aaaaagg-a- -ggggg-gca ctgagtaagg
gta-agtggt agaggt-aat -aaggttatg cacttg--at ataactttat gta-agtttt
g-tagtatta tgtctttaaa ttctcacata --aactgtat ttagctaat- ---ac-ttat
gttccaccta att--ttaa- atg-tttccc tgcgggctac acttgtatat gtcaaatgaa
agtgacct-a aaa-at-aaa aa-ataccaa atgcacg-tg aaagaatgcc ttggcatggg
gagtcatgat atttacaggt ctt-aaatca ataatcaaat gccagtaata attca-gtta
tgtgga-ttt ta-taatgat tgtccttgac ttttcatgaa tgtaatattc ttgcttgcaa
tattgctgat ctcttactac n
>Loricariidae_Hypostomus_holostictus_2_1
ttattgggta tgtctgggtc g-tgtacaag ttatttt-ga aaggtt-ata taatttattg
tgttggcatt tta-tctggt ttaggggttt gaca-gaata ttaagatttg ccagc--at-
ggggggg--t agggggggtt taacgcgcga aaaaagg-a- -ggggg-gca ctgagtaagg
gta-agtggt agaggt-aat -aaggttatg cacctg--at ataactttat gta-agtttt
a-tagtatta tgtctttaaa ttctcacata --aactgtat ttaactaat- ---ac-ttat
gttccaccta att--ttaa- atg-tttccc tgcgggctac acttgtatat gtcaaatgaa
agtgacct-a aaa-at-aaa aa-ataccaa atgcacg-tg aaagaatgcc ttggcatggg
gagtcatgat atttacaggt ctt-aaatca ataatcaaat gccagtaata attca-gtta
tgtgga-ttt ta-taatgat tgtccttgac ttttcatgaa tgtaatattc ttgcttgcaa
tattgctgat ctcttactnn n
>Loricariidae_Hypostomus_hoplonites_1_1
ttattaggta tgtctgggtt g-cgtacaag ttatttt-ga aaggtt-att taatttattg
tgctggcatt tta-tctggt tttggggttt gaca-gaata ttaagatttg ccagc--at-
ggggggg--t agggggggtt tgacgcgca- agaagag-g- -aggggcact gtgagtagga
gta-agtggt agaagt-aat -agagttatg tacttg--at ataattttat gta-aagctt
a-taatatta tgtctttaga tctttacata --aactgtat ttaattaaga -taat-ttat
atactaccta att--ttaa- atg-tctccc tgcgggttac acttgtatat gtcagatgaa
agtgacct-a aaa-aa-taa aa-atacc-a atgcacg-tg aaagaatgcc ttggcatggt
gggtcatgat atttacagga ctt-aaatca ataatcaaat gccagtaata attca-gtta
tgtggg-ttt ta-tagtaat tgtccttgac ttttcatgaa tataatattc ttatatgcaa
tattgctgat ttcttactac a
>Loricariidae_Hypostomus_hoplonites_2_1
ttattaggta tgtctgggtt g-tgtacaag ttatttt-ga aaggtt-ata taatttattg
tgctggcatt tca-tctggt tttggggttt gaca-gaata ttaagatttg ccagc--att
ggggggg--t agggggggtt tgacgcgcag aagagag-g- -ggggtattt gtgagtagga
gta-agtggt agaggtaaat -aaggttatg cacttg--at ataa-tttat gta-aaactt
a-taatatta tgtctttaga tctttacata --aactgtat ttaattaata -taat-ttat
atactaccta att--ttaat atg-tctccc tgcgggttac acttgtatat gtcaaatgaa
agtgactt-a aag-at-aaa aa-atact-t atgcacg-tg aaagaatgcc ttggcatggt
gagtcatgat atttatagga ctt-aaatca ataatcaaat gccagtaata attca-gtta
tgtgga-ttt tg-taatgat tatccttgac ttttcatgaa tgtaatattc tttcttacaa
tattgctgat ttcttactac a
>Loricariidae_Hypostomus_hoplonites_3_1
ttattaggta tgtctgggtt g-cgtacaag ttatttt-ga aaggtt-att taatttattg
tgctggcatt tta-tctggt tttggggttt gaca-gaata ttaagatttg ccagc--at-
ggggggg--t agggggggtt tgacgcgca- agaagag-g- -aggggcact gtgagtagga
gta-agtggt agaagt-aat -agagttatg tacttg--at ataattttat gta-aagctt
a-taatatta tgtctttaga tctttacata --aactgtat ttaattaaga -taat-ttat
atactaccta att--ttaa- atg-tctccc tgcgggttac acttgtatat gtcagatgaa
agtgacct-a aaa-aa-taa aa-atacc-a atgcacg-tg aaagaatgcc ttggcatggt
gggtcatgat atttacagga ctt-aaatca ataatcaaat gccagtaata attca-gtta
tgtggg-ttt ta-tagtaat tgtccttgac ttttcatgaa tataatattc ttatatgcaa
tattgctgat ttcttactac a
>Loricariidae_Hypostomus_kopeyaka_1_1
ttattaggta tgtctgggtt g-tgtacaag ttatttt-ga aaggttacta taattta--g
tgttggcatt tta-tctggt tttggggttt gaca-gaata ttaagatttg ccagc--at-
ggggggg--t agggggggtt tgacgcgcag aagagga--- ---gggtact atgagtagga
gtatagtggt agaagt-aat -agggttatg cacttg--at ataactttat gtg-gatctt
a-taatatta tgtctttaag tccttacata --aactgtat ttaattaaat ataat-ttat
attccaccta att--ttaa- atg-tatccc tgcgggctac acttgtatat gtcaaatgaa
agtgactt-- aaa-at-aaa aa-ataccaa atgcacg-tg aaagaatgcc ttggcatggt
gagttattat atttacagga ctt-aattca ataatcaaat gccagtaata gttca-gtta
tgtgga-ttt ta-taatgat tgtccttgac ctatcatgga tataatgtcc ttgcttatag
tattgctgat ttcttactac a
>Loricariidae_Hypostomus_meleagris_1_1
ttattaggta tgtctgggtt g-tgtacaag ttatttg-ag aggttt-ata taatttattg
tgttggcatt tta-tctggt tttggggttt gaca-gagta ttaagatttg ccagc--at-
ggggggg--t agggggggtt tgacgcgcag aaaagga-g- -gggggcact gtgagtagga
gta-agtggt agaagt-aat -agggttatg cacttg--at ataacattat gta-aagttt
a-taatacta tgtctttaaa tctttacata --aactgtat tcagttaata -taat-ttat
attccaccta att-tataa- ata-tctccc tgcgggttgc acttgtatat gtcaaatgaa
agtgacct-a aaa-at-aaa aa-ataccaa atgcacg-tg aaagaatgcc ttggcatggt
gagttatgat atttacagga ctt-aaatca ataatcaaat gccagtaata attca-gtta
tgtgga-ttt ta-caatgat tgtccttgac ctttcatgaa tttaatattc ttgcttatag
tattgctgat ttcttactac a
>Loricariidae_Hypostomus_nematopterus_1_1
ttattaggta tgtctgggtt g-tgtgcaag ttatttt-aa aaggtt-ata taa------g
tgttggcatt tta-tctggt ttcggggttt gaca-gagta ttaagatttg ccagc--at-
ggggggg--t agggggggtt tgacgcgcag aaaagga-g- -gggggcact gtgagtagga
gta-agtggt agaagt-aat -gaagttatg tacctg--at ataactttat gta-gatatt
a-taatatta tgtctttaaa tctctacata --aactgtat ttaattaaat -taat-ttat
attccaccta att--ttaa- atg-tctccc tgcgggtaac acttgtatat gtcaaatgaa
agtgacct-a aaa-at-aaa aa-ataccaa atgcacg-tg aaagaatgcc ttggcatggt
gagtcatgat atttacagga ctt-aaatca ataatcaaat gccagtaata attca-gtta
tgtgga-ttt tg-taatgat tgtccttgat ttttcatgaa tgtagtattc ttgcttgcaa
tattgctgat ttcttactac a
>Loricariidae_Hypostomus_niceforoi_1_1
ttattgggta tgtctgggtt g-tgtacaag ttatttt-ga aaggtt-ata taatttattg
tgctggcatt ttattctggt tttggggttt gaca-gaata tcaagatttg ccagcatat-
ggggggg--t agggggggtt tgacgcgcag aaaagga-g- -gggggcact gtgagtagga
gta-agtggt agaagt-aat -aaggttatg tacctg--at ataactttat gta-agtctt
g-tagtatta tgcctttaaa tctttacatg --aactgtat ttaacttaat gtaat-ttat
gttctaccta att-tttaa- atg-tctccc tgcgggttac acttgtatat gtcaaatgaa
agtgacct-a aaa-at-aaa aa-ataccaa atgcacg-tg aaagaatgcc ttggcatggt
gagtcatgat atttacagga ctt-aaatca ataatcaaat gccagtaata attca-gtta
tgtgga-ttt ta-caattat tatccttgat ttttcatgaa tatagtattc tcgcttgcaa
tattgctgat ttcttactac a
>Loricariidae_Hypostomus_oculeus_1_1
ttattaggta tgtctgggtt g-tgtacaag ttatttt-ga aaggttacta taatttactg
tgttggcatt tta-tctggt tttggggttt gaca-gaata ttaagatttg ccagc--at-
ggggggg--t agggggggtt tgacgcgcag aagagga-g- -gggggcact atgagtaaga
gta-agtggt agaagt-aat -aaggttatg tacttg--at ataatattat gta-aatctt
a-taagatta tgtctttaaa tctctacatg --aactgtat ttaattaaaa -taat-ttat
gttccacctg att--ttta- atg-tatccc tgcgggttac acttgtatat gtcaaatgaa
agtgacct-- aaa-at-aaa aa-ataccaa atgcacg-tg aaagaatgcc ttggcatggt
gagttattat atttatagga ctt-aattca ataatcaaat gccagtaata gttca-gtta
tgtggg-ttt ta-caatgat tgtccttgac ctatcatgaa tatagtatcc ttgtttacaa
tattgctgan nnnnnnnnnn n
>Loricariidae_Hypostomus_oculeus_2_1
ttattaggta tgtctgggtt g-tgtacaag ttatttt-ga aaggttacta taatttactg
tgttggcatt tta-tctggt tttggggttt gaca-gaata ttaagatttg ccagc--at-
ggggggg--t agggggggtt tgacgcgcag aagagga--- -gggggcact atgagtagga
gta-agtggt agaagt-aat -aaggttatg tacctg--at ataatatcat gta-aatctt
a-taagatta tgtctttaaa tctctacata --aactgtat ttaattaaga -taac-ttat
gttccacctg att--ttta- atg-tatccc tgcgggttac acttgtatat gtcaaatgaa
agtgacct-- aaa-at-aaa aa-atactaa atgcacg-tg aaagaatgcc ttggcatggt
gagttattat atttatagga ctt-aattca ataatcaaat gtcagtaata attca-gtta
tgtgga-ttt ta-caatggt tgtccttgac ctatcatgaa tataatatcc ttgtttgcag
tattgctgat ttcttactnn n
>Loricariidae_Hypostomus_oculeus_3_1
ttattaggta tgtctgggtt g-tgtacaag ttatttt-ga aaggttacta taatttactg
tgttggcatt tta-tctggt tttggggttt gaca-gaata ttaagatttg ccagc--at-
ggggggg--t agggggggtt tgacgcgcag aagagga-g- -gggggcact atgagtaaga
gta-agtggt agaagt-aat -aaggttatg tacttg--at ataatattat gta-aatctt
a-taagatta tgtctttaaa tctctacatg --aactgtat ttaattaaaa -taat-ttat
gttccacctg att--ttta- atg-tatccc tgcgggttac acttgtatat gtcaaatgaa
agtgacct-- aaa-at-aaa aa-ataccaa atgcacg-tg aaagaatgcc ttggcatggt
gagttattat atttatagga ctt-aattca ataatcaaat gccagtaata gttca-gtta
tgtggg-ttt ta-caatgat tgtccttgac ctatcatgaa tatagtatcc ttgtttacaa
tattgctgan nnnnnnnnnn n
>Loricariidae_Hypostomus_paranensis_1_1
ttattgggta tgtctgggtt g-tgtacaag ttatttt-ga aaggtt-ata taatttactg
tgttggcatt tta-tctggt tttggggttt gaca-gaata ttaagatttg ccagc--aa-
ggggggg--t agggggggtt tgacgcgcaa aagaaaa-g- -ggggg-gca ctgagtagga
gta-agtggt agaagt-aat -aaggttatg tacttg--at ataactttat gca-aattct
a-tagtatta tgtctttaaa tctctacata --aactgtat ttaattaaga -taat-ttat
gttccaccta att--ttaa- atg-tctccc tgcgggctac acttgtatat gtcagatgaa
agtgacct-a aaa-at-aaa aa-ataccaa atgcacg-tg aaagaatgcc ttggcatggt
gagtcatgat atttacagga ctt-aaatca ataatcaaat gccagtaata gttca-gtta
tgtgga-ttt ta-taataat tgtccttgac ttttcatgaa tatagtattc ttgcttgcaa
tattgctgat ttcttattac a
>Loricariidae_Hypostomus_paucimaculatus_1_1
ttattgggta tgtctgggtt g-tgtacaag ttatttt-ga aaggtt-ata taatttattg
tgttggcatt tta-tctggt tttggggttt gaca-gaata ttaagatttg ccagc--at-
ggggggg--t agggggggtt tgacgcgcag aaaagga-g- -gggggcact gtgagtagga
gta-agtggt agaagt-aat -agggttatg tacttg--at ataactttat gca-aattct
a-tagtatta tgtccttaaa tctttacata --agctgtat ttagctaaat -tact-atat
attccaccta att--ttaa- atg-tctccc tgcgggctac acttgtatat gtcagatgaa
agtgacct-a aaa-at-aaa aa-ataccaa atgcacg-ag aaagaatgcc ttggcatggt
gggtcatgat atttacagga ctt-aaatca ataatcaaat gccagtaata gttca-gtta
tgtgga-ttt ta-caatgat tgtccctgac ttttcatgaa tatgata-cc ttacttacaa
tattgctgat ttcttactac a
>Loricariidae_Hypostomus_paucipunctatus_1_1
ttattaggta tgtctgggtt g-tgtacaag tatttta-ga aaggttacta caattta--g
tgttggcatt tta-tctggt tttggggttt gaca-gaata ttaagatttg ccagc--at-
ggggggg--t agggggggtt taacgcgcag aagagga-g- -gggggcact gtgggtagga
gta-agtggt agaagt-aat -aaggttatg tacttg--at ataactttat gtg-gagttt
a-taatacta tgtctttaaa tctttacata --gactgtat ttaactaaat -tagt-ttat
gttccaccta att--ttaa- atg-tctccc tgcgggttac acttgtatat gtcaaatgaa
agtgactt-a aaatat-aaa aa-ataccaa atgcacg-tg aaagaatgcc ttggcatggt
gagttattat atttacagga ctt-aattca ataatcaaat gccagtaata attca-gtta
tgtgga-ttt ta-caatggt tgtccttaac ttttcatgaa tgtgatattc ttgtttacaa
tattgctgat ttcttactac a
>Loricariidae_Hypostomus_paucipunctatus_2_1
ttattaggta tgtctgggtt g-tgtacaag tatttta-ga aaggttacta caattta--g
tgttggcatt tta-tctggt tttggggttt gaca-gaata ttaagatttg ccagc--at-
ggggggg--t agggggggtt taacgcgcag aagagga-g- -gggggcact gtgggtagga
gta-agtggt agaagt-aat -aaggttatg tacttg--at ataactttat gtg-gagttt
a-taatatta tgtctttaaa tctttacata --gactgtat ttaactaaat -taat-ttat
attccaccta att--ttat- atg-tctccc tgcgggttac acttgtatat gtcaaatgaa
agtgactt-a aaatat-aaa aa-ataccaa atgcacg-tg aaagaatgcc ttggcatggt
gagttattat atttacagga ctt-aattca ataatcaaat gccagtaata attca-gtta
tgtgga-ttt ta-caataat tgtccttgac ttttcatgaa tgtgatattc ttgtttacaa
tattgctgat ttcttactac a
>Loricariidae_Hypostomus_saramaccensis_1_1
ttattaggta tgtctgggtt g-tgtacaag ttatttt-ga aaggttgata taattta--g
tgttggcatt tta-tctggt tttggggttt gaca-gagta ttaagatttg ccagc--at-
ggggggg--t agggggggtt tgacgcgcaa gagagga-g- -gagg----- ----------
----ggtact atgagt-aat -aaggttatg cacttg--at ataatttaat gtg-gagttt
a-tagtgtta tatttttaaa tctttacata --aactatat ataattcaag ttaac-ttat
gttccaccta ttt--ttaa- atg-tctccc tgtgggctac acttgtatat gtcaaatgaa
agtgacct-a aaa-at-aaa aa-ataccaa atgcacg-tg aaagaatgcc ttggcatggt
gagtcatgat attaactgga ctt-aaatca ataatcaaat gccagtaata attcatttta
tgtgga-ttt ta-caatgat tgtccttgat ttttcatgga tttagtattc ttgcttataa
tattgctgat ttcttactac a
>Loricariidae_Hypostomus_saramaccensis_2_1
ttattaggta tgtctgggtt g-tgtacaag ttatttt-ga aaggttgata taattta--g
tgttggcatt tta-tctggt tttggggttt gaca-gagta ttaagatttg ccagc--at-
ggggggg--t agggggggtt tgacgcgcaa gagagga-g- -gagg----- ----------
----ggtact atgagt-aat -aaggttatg cacttg--at ataatttaat gtg-gagttt
a-tagtgtta tatctttaaa tctttacata --aactatat ataattcaag ttaac-ttat
gttccaccta ttt--ttaa- atg-tctccc tgtgggctac acttgtatat gtcaaatgaa
agtgactt-a aaa-at-aaa aa-ataccaa atgcacg-tg aaagaatgcc ttggcatggt
gagtcatgat attaactgga ctt-aaatca ataatcaaat gccagtaata attcatttta
tgtgga-ttt ta-caatgat tgtccttgat ttttcatgga tttagtattc ttgcttataa
tattgctgat ttcttactac a
>Loricariidae_Hypostomus_scabriceps_1_1
ttattgggta tgtctgggtt g-tgtacaag ttatttt-ga aaggtt-ata taatttactg
tgttggcatt tta-tctggt tttggggttt gaca-gaata ttaagatttg ccagc--at-
ggggggg--t agggggggtt tgacgcgcaa aagaaga-g- -ggggc-act atgagtagga
gta-agtggt agaagt-aat -aaggttatg tacttg--at ataactctat gca-aatcct
a-tagtatta tgtctttaaa tctctacata --aactgtgt ttaattaaag -taac-ttat
gttccaccta att--ttaa- atg-tctccc tgcgggttac acttgtatat gtcaaatgaa
agtgacct-a aaa-at-aaa aa-ataccaa atgcacg-tg aaagaatgcc ttggcatggt
gagtcatgat atttacagga ctt-aaatca ataatcaaat gccagtaata attca-gtta
tgtgga-ttt ta-taacgat tgtccttggt ttttcatgaa tatagtattc ttgcttgcaa
tattgctgat ctcttactac a
>Loricariidae_Hypostomus_scabriceps_2_1
ttattgggta tgtctgggtt g-tgtacaag ttatttt-ga aaggtt-ata taatttactg
tgttggcatt tta-tctggt tttggggttt gaca-gaata ttaagatttg ccagc--at-
ggggggg--t agggggggtt tgacgcgcaa aagaaga-g- -ggggc-act atgagtagga
gta-agtggt agaagt-aat -aaggttatg tacttg--at ataactctat gca-aatcct
a-tagtatta tgtctttaaa tctctacata --aactgtgt ttaattaaag -t-ac-ttat
gttccaccta att--ttaa- atg-tctccc tgcgggttac acttgtatat gtcaaatgaa
agtgacct-a aaa-at-aaa aa-ataccaa atgcacg-tg aaagaatgcc ttggcatggt
gagtcatgat atttacagga ctt-aaatca ataatcaaat gccagtaata attca-gtta
tgtgga-ttt ta-taacgat tgtccttgat ttttcatgaa tatagtattc ttgcttgcaa
tattgctgat ctcttactac a
>Loricariidae_Hypostomus_sculpodon_1_1
nnnnnnnnnn nnnnnnnnnn nnnnnnnnnn nnnnnnnnnn nnnnnnnnnn nnnnnnnnnn
nnnnnnnnnn nnnnnnnnnn nnnnnnnnnn nnnnnnnnnn nnnnnnnnnn nnnnnnnnnn
nnnnnnnnnn nnnnnnnnnn nnnnnnnnnn nnnnnnnnnn nnnnnnnnnn nnnnnnnnnn
nnnnnnnnnn nnnnnnnnnn nnnnnnnnnn nacttg--an ataactttat gta-agtttt
a-tagtatta tgtctttaaa ttntcacata --aactgtat ttaantaan- ---at-ttat
gttccaccta att--ttaa- atg-tntccc tgcgggttac actnggatat gtcaaatgaa
antgacct-a aaa-at-aaa aa-ataccaa atgcacg-tg aaagaangcc ttggcatggg
gagtcatgat atttagaggt ctt-aaatca ataatcaaat gccagtaata attca-gtta
tgtgga-ttt ta-taatgat tgtccttgac ttttcatgaa tgtaatattc ctgcttgcaa
tattgctgnt ttcttactac n
>Loricariidae_Hypostomus_sculpodon_2_1
nnnnnnnnnn nnnnnnnnnn nnnnnnnnnn nnnnnnnnnn nnnnnnnnnn nnnnnnnnnn
nnnnnnnnnn nnnnnnnnnn nnnnnnnnnn nnnnnnnnnn nnnnnnnnnn nnnnnnnnnn
nnnnnnnnnn nnnnnnnnnn nnnnnnnnnn nnnnnnnnnn nnnnnnnnnn nnnnnnnnnn
nnnnnnnnnn nnnnnnnnnn nnnnnttatg yacttg--at ataatcttat gtg-gatctt
a-taatatta tgtctttaaa tcttcacata --aactgtgt tcaattaata -taac-ttat
gttctaccta aat--tt-t- atg-tctccc tgcgggaaac actngtatat gtcaaatgaa
agtgactt-a aaa-attaaa ag-ataccaa atgcacg-tg aaagaatgcc ttggcatggt
gagttattat atttacagga ctt-aattca ataatcaaat gccagtaata gttca-gtta
tgtgga-ttt ta-taacgat tgtccttgac ttttcatgaa tgtggtatcc ttnnnnnnnn
nnnnnnnnnn nnnnnnnnnn n
>Loricariidae_Hypostomus_soniae_1_1
ttattaggta tgtctgggtt g-tgtacaag ttattttgga gaggttacta taattta--g
tgttggcatt tta-tctggt tttggggttt gaca-gaata ttaagatttg ccagc--at-
ggggggg--t agggggggtt taacgcgcag aagaggagg- -gggggtact gtgagtagga
gta-agtggt agaagt-aat -aaggttatg cacttg--at ataactttat gtg-gatttt
a-tagtatta tgtctttaaa tctttacata --aactgtat ttaactaaat -taat-tcat
gttccaccta att--ttaa- atg-tctccc tgcgggttac acttgtatat gtcaaatgaa
agtgactt-- aaa-at-aaa ag-ataccaa atgcacg-tg aaagaatgcc ttggcatggt
gagttattat atctatagga ctt-aattca ataatcaaat gtcagtaata attca-gtta
tgtgga-ttt ta-caataat tgtccttgac ttttcatgaa tgttatgtcc ttgattatac
tattgctggt ttcttactac a
>Loricariidae_Hypostomus_taphorni_3_1
ttattaggta tgtstgggtk g-tgtacaag ttatttt-ga aaggttacwa taat------
tgtkggcatt tta-tctggt tttggggttt gaca-gaata ttaagatttg ccagc--ay-
ggggggg--t agggggggtt tgacgcgcag aagagaa--- -gggggcact atgagtagga
gta-agtggt agaagt-aat -aaggttatg cacttg--at ataatattat gtg-aatttt
a-taataata tgtctttaaa tctttacata --aaatatat ttaattaaaa -caat-ttat
gttctaccta att--ataa- atg-tatccc tgcgggttmc acttgtatat gtcaaatgaa
agtgactt-- gag-at-aaa aa-atatyaa atgtacg-tg aaagaatgcc ttggcatggt
gagtcatkat atttacagga ctt-aattca ataatcaaat gycagtaata rttca-gtta
tgtgga-ttt tr-tartgat tgtccttgac ttatcattaa tatagtattc ttgattmcaa
tattgctgat ttcttactac a
>Loricariidae_Hypostomus_uruguayensis_1_1
ttattaggta tgtctgggtc g-tgtacaag ttatttg-gg agatttaata tagtttattg
tgttggcatt tta-tctggt ttcggggttt gaca-gagta ctaaaatttg ccagc--at-
ggggggg--t agggggggtt tgacgcgcag aaaagaa-g- -gggggcact gtgagtagga
gta-agtggt agaagt-aat -gaggttatg tacctg--at ataattttat gta-aagttt
a-ttatacta tgtctttaaa tctctacata --aactgtat ttaaataatt ataat-ttat
attccaccta ctt--ttaa- atg-tctccc tgcgggctac acttgtatat gtcaaatgaa
agtgacct-a aaa-at-aaa aa-ataccaa atgcacg-tg aaagaatgcc ttggcatggg
gagttatgct atttacagga ctt-aaatca ataatcaaat gccagtaata attca-gtta
tgtggg-ttt ta-taataat tgtccttgac ttttcatgaa tttaatattc ttacttacaa
tattgctgat ttcttattgc a
>Loricariidae_Hypostomus_watwata_1_1
ttattgggta tgtctgggtc g-tgtacaag ttatttt-ga aaggtt-ata taatttattg
tgttggcatt tta-tctggt tttggggttt gaca-gaata ttaagatttg ccagc--at-
ggggggg--t agggggggtt tgacgcgcag aagagga-g- -gggggcact gtgagtagga
gta-agtgga agaagt-aat -aaggttatg tacttg--at atactcttat gtg-aatctt
g-tagtatta tgtctttaaa tctctacata --aactgtac ttgattaaga -tagtgttat
gttccactca att--ttaa- atg-tctccc tacgggctac acttgtatat gtcaaatgaa
agtgacct-a aaa-at-aaa aagataccaa atgcacg-tg aaagaatgcc ttggcatggt
gagtcatgat atatacagga ctt-aaatca ataatcaaat gccagtaata attca-gtta
tgtgga-ttt tg-tagtgat tgtccttgat ttttcatgaa tgtagtattc ttgcttgcaa
tattgctgat ttcttactac a
>Loricariidae_Hypostomus_watwata_2_1
ttattgggta tgtctgggtc g-tgtacaag ttatttt-ga aaggtt-ata taatttattg
tgttggcatt tta-tctggt tttggggttt gaca-gaata ttaagatttg ccagc--at-
ggggggg--t agggggggtt tgacgcgcag aagagga-g- -gggggcact gtgagtagga
gta-agtgga agaagt-aat -aaggttatg tacttg--at ataattttat gtg-aatctt
g-tagtatta tgtctttaaa tctctacata --aactgtac ttgattaaga -tagtgttat
gttccactca att--ttaa- atg-tctccc tgcgggttac acttgtatat gtcaaatgaa
agtgacct-a aaa-at-aaa aagataccaa atgcacg-tg aaagaatgcc ttggcatggt
gagtcatgat atatacagaa ctt-aaatca ataatcaaat gccagtaata attca-gtta
tgtgga-ttt tg-tagtgat tgtccttgat ttttcatgaa tatagtattc ttgcttgcaa
tattgctgat ttcttactac a
>Loricariidae_Hypostomus_watwata_3_1
ttattgggta tgtctgggtc g-tgtacaag ttatttt-ga aaggtt-ata taatttattg
tgttggcatt tta-tctggt tttggggttt gaca-gaata ttaagatttg ccagc--at-
ggggggg--t agggggggtt tgacgcgcag aagagga-g- -gggggcact gtgagtagga
gta-agtgga agaagt-aat -aaggttatg tacttg--at atactcttat gtg-aatctt
g-tagtatta tgtctttaaa tctctacata --aactgtac ttgattaaga -tagtgttat
gttccactca att--ttaa- atg-tctccc tacgggctac acttgtatat gtcaaatgaa
agtgacct-a aaa-at-aaa aagataccaa atgcacg-tg aaagaatgcc ttggcatggt
gagtcatgat atatacagga ctt-aaatca ataatcaaat gccagtaata attca-gtta
tgtgga-ttt tg-tagtgat tgtccttgat ttttcatgaa tgtagtattc ttgcttgcaa
tattgctgat ttcttactac a
>Loricariidae_Hypostomus_weberi_1_1
ttattaggta tgtctgggtt g-tgtacaag ttatttt-ga aaggttgtta taatttattg
tgttggcatt tta-tctggt tttggggttt gaca-gaata ttaagatttg ccagc--at-
ggggggg--t agggggggtt tgacgcgcag aagagga-g- -gggggcact atgagtaaga
gta-agtgga agaagt-aat -aaggttatg cacctg--at ataatattat gta-tgcctt
g-taatatta tgtctttaaa tctctacata --aactgtat ttaactaagg -taac-ttat
gtcccactta aat--ttaa- atg-tatccc tgcgggttac acttgtatat gccaaatgaa
agtgacct-- aaa-at-aaa aa-ataccaa atgcacg-tg aaagaatgcc ttggcatggt
gggttattat atctatagga ctt-aattca ataatcaaat gccagtaata gttca-gtta
tgcaga-ttt ta-taat-at tgtccttgac ctatcatgaa catgatgtcc ttgcttatag
tattgctggt ttcttactac a
>Loricariidae_Hypostomus_weberi_2_1
ttattaggta tgtctgggtt g-tgtacaag ttatttt-ga aaggttgtta taatttattg
tgttggcatt tta-tctggt tttggggttt gaca-gaata ttaagatttg ccagc--at-
ggggggg--t agggggggtt tgacgcgcag aagagga-g- -gggggcact atgagtaaga
gta-agtgga agaagt-aat -aaggttatg cacttg--at ataatattat gta-tacctt
g-taacatta tgtctttaaa tctctacata --aactgtat ttaactaaga -taac-ttat
gttccaccta aat--ttaa- atg-tatccc tgcgggctac acttgtatat gtcaaatgaa
agtgacct-- aaa-at-aaa aa-ataccaa atgcacg-tg aaagaatgcc ttggcatggt
gagttattat atctataaga ctt-aattca ataatcaaat gccagtaata gttca-atta
tgtaaa-tct ta-taat-at tgtccttgac ctatcatgaa catgatgtcc ttgcttatag
tattgctggt ttcttactac a
>Loricariidae_Hypostomus_weberi_3_1
ttattaggta tgtctgggtt g-tgtacaag ttatttt-ga aaggttgtta taatttattg
tgttggcatt tta-tctggt tttggggttt gaca-gaata ttaagatttg ccagc--at-
ggggggg--t agggggggtt tgacgcgcag aagagga-g- -gggggcact atgagtaaga
gta-agtgga agaagt-aat -aaggttatg cacctg--at ataatattat gta-tgcctt
g-taatatta tgtctttaaa tctctacata --aactgtat ttaactaagg -taac-ttat
gtcccactta aat--ttaa- atg-tatccc tgcgggttac acttgtatat gccaaatgaa
agtgacct-- aaa-at-aaa aa-ataccaa atgcacg-tg aaagaatgcc ttggcatggt
gggttattat atctatagga ctt-aattca ataatcaaat gccagtaata gttca-gtta
tgcaga-ttt ta-taat-at tgtccttgac ctatcatgaa catgatgtcc ttgcttatag
tattgctggt ttcttactac a
>Loricariidae_Peckoltia_braueri_3_1
nnnnnnnnnn nnnnnnnnnn nnnnnnnnnn nnnnnnnnnn nnnnnnnnnn nnnnnnnnnn
nnnnnnnnnn nnnnnnnnnn nnnnnnnnnn nnnnnnnnnn nnnnnnnnnn nnnnnnnnnn
nnnnnnnnnn nnnnnnnnnn nnnnnnnnnn nnnnnnnnnn nnnnnnnnnn nnnnnnnnnn
nnnnnnnnnn nnnnnnnnnn nnnnnnnnnn nacttg--an atanttttat gta--agctt
g-taatatta tgtctttaaa tctttacat- --acctgtat tcaattnata -tagt-ttat
gctccaccta att--ttat- atg-tttccn tgcgggctac actngtatat gtcaaatgaa
agtgactt-a aaa-at-aaa aa-ataccaa atgcacactg aaggagtgcc ttggcatggt
gagtcataat atttacagga ctt-aaatca ataatcaaat gccagtaata attca-gtta
tgtgga-ttt ta-tagtgat tgtccttgac ttttcattaa tataatatcc ttgcttgcaa
tattgntgan nnnnnnnnnn n
>Loricariidae_Hypostomus_laplatae_1_1
ttattaggta tgtctgggtc g-tgtacaag ttatttg-gg aggttt-gta tagtttattg
tgttggcatt tta-tctggt tttggggttt gaca-gagta ctaagatttg ccagc--ata
ggggggg--t agggggggtt tgacgcgcag aaaagga-g- -gggggcact gtgagtagga
gta-agtggt agaagt-aat -aaggttatg cacttg--at ataattttat gta-aagttt
a-ttatacta tgtctttaaa tcttcacata --aactgtat tcaaataatt ataat-ttat
gttccaccta gtt-tttaa- atg-tctccc tgtgggctgc acttgtatat gtcaaatgaa
agtgacct-a aaa-at-aaa aa-ataccaa atgcacg-tg aaagaatgcc ttggcatggt
gagttatgat atttacagga ctt-aaatca ataatcaaat gccagtaata attca-gtta
tgtgga-ttt ta-caataat tgtccttgac ttttcatgaa tttaatattc ttgtttacaa
tattgctgat ttcttactac a
>Loricariidae_Hypostomus_paranensis_3_1
ttattgggta tgtctgggtt g-tgtacaag ttatttt-ga aaggtt-ata taatttactg
tgttggcatt tta-tctggt tttggggttt gaca-gaata ttaagatttg ccagc--aa-
ggggggg--t agggggggtt tgacgcgcaa aagaaaa-g- -ggggg-gca ctgagtagga
gta-agtggt agaagt-aat -aaggttatg tacttg--at ataactttat gca-aattct
a-tagtatta tgtctttaaa tctctacata --aactgtat ttaattaaga -taat-ttat
gttccaccta att--ttaa- atg-tctccc tgcgggctac acttgtatat gtcagatgaa
agtgacct-a aaa-at-aaa aa-ataccaa atgcacg-tg aaagaatgcc ttggcatggt
gagtcatgat atttacagga ctt-aaatca ataatcaaat gccagtaata gttca-gtta
tgtgga-ttt ta-taataat tgtccttgac ttttcatgaa tatagtattc ttgcttgcaa
tattgctgat ttcttattac a
>Loricariidae_Hypostomus_paucipunctatus_3_1
ttattaggta tgtctgggtt g-tgtacaag tatttta-ga aaggttacta caattta--g
tgttggcatt tta-tctggt tttggggttt gaca-gaata ttaagatttg ccagc--at-
ggggggg--t agggggggtt taacgcgcag aagagga-g- -gggggcact gtgggtagga
gta-agtggt agaagt-aat -aaggttatg tacttg--at ataactttat gtg-gagttt
a-taatacta tgtctttaaa tctttacata --gactgtat ttaactaaat -tagt-ttat
gttccaccta att--ttaa- atg-tctccc tgcgggttac acttgtatat gtcaaatgaa
agtgactt-a aaatat-aaa aa-ataccaa atgcacg-tg aaagaatgcc ttggcatggt
gagttattat atttacagga ctt-aattca ataatcaaat gccagtaata attca-gtta
tgtgga-ttt ta-caatggt tgtccttaac ttttcatgaa tgtgatattc ttgtttacaa
tattgctgat ttcttactac a
