# Supplementary material for: Time-calibrated phylogeny of neotropical freshwater fishes
Source: Front Bioinform. 2024 Dec 6;4:1433995. doi: 10.3389/fbinf.2024.1433995 (PMC11659281; doi:10.3389/fbinf.2024.1433995)
Supplement: Supplementary file 1 [file DataSheet1.zip › Supplementary Material/aln/alignment_ENC1.fasta]

>Cichlidae_Cichla_temensis_1_1
ttcttagaga gaaaccttca cccgtccaac tgtctcggca tgcttctgct gtcagatgcc
catcagtgta ccaagctgtc agagctctcc tggggcatgt gtctcagcaa cttccctgct
atttgcaaga cagaggactt cctccaactg cccaaagata tggtggtgca gcttttatca
cacgaggagc tagagacaga agacgagaga ctggtttatg aaactgcttt taactggatc
aactacgacc tggaaaggag gcactgtcat cttccggagc tcctgagaac agtccgcctt
gccctgctgc cagccatctt tttaatggag aacgtctcaa cagaagagct gattaactcc
caggccaaga gcaaggagct ggtggatgaa gctatccgct gtaagctgaa gatcctgcag
aatgatggcg ttgttaacag cctgtgtgct cgaccaagaa aaaccagcca tgccctattt
cttctgggtg ggcagacttt catgtgtgac aagttgtacc tggtggacca gaaggccaaa
gagatcatcc caaaggctga catccccagt ccacggaagg agttcagtgc ttgtgccatt
ggctgtaagg tgtacatcac tggtgggaga ggctcagaga atggcgtgtc caaagatgtg
tgggtctatg acactgtcca tgaagaatgg tcaaaggcag ctcccatgct cattgccagg
tttggccatg gctctgcaga gctgaaacac tgtctctacg ttgtaggagg tcacactgca
gcaacaggct gccttccagc gtctccatc
>Cichlidae_Andinoacara_rivulatus_1_1
ttcctagaga gnaaccttca cccgtccaac tgtcttggca tgcttctgct gtcagatgct
caccagtgta ccaagctgtc agagctctcc tggggcatgt gtctcagcaa cttccctgct
atttgcaaga cagaggactt cctccaactg cccaaagata tggtggtgca gcttttatca
cacgaggagc tagagacnga agatgagaga ctggtttatg aagctgctct taactggatc
aactacgacc tggaaaggag gcattgtcat cttccagagc tcctgagaac ggtccgcctt
gcactgctgc cagccatctt tttaatggag aacgtctcaa cagaagagct gattaactcc
caggccaaga gcaaggagct ggtggatgaa gctatccgct gtaagctgaa gatcctgcag
aatgatggcg ttgttaatag cccgtgtgct cgaccaagaa aaaccagcca tgccctcttt
cttctgggtg ggcagacttt catgtgtgac aagttgtacc tggtggacca gaaggccaaa
gagatcatcc caaaagctga catccccagt ccacggaagg agttcagtgc ctgtgccatt
gggtgtaagg tgtacatcac cggtgggaga ggctcagaga atggcgtgtc caaagatgtg
tgggtctatg atactgttca tgaagaatgg tcaaaggcgg ctcccatgct cattgccaga
tttggccatg gctctgcaga gctgaaacac tgtctctatg tagtaggagg tcacactgca
gcaacaggct gccttccagc atctccatc
>Cichlidae_Rocio_octofasciata_1_1
ttcctagaga gaaaccttta cccgtccaac tgtcttggca tgcttctgct gtcggatgcc
catcagtgta ccaagctgtc agagctctcc tggggcatgt gtctcagcaa cttccctgct
atttgcaaga cagaggactt cctccaactg cccaaagata tggtggtgca gcttttatca
cacgaggagc tagagacaga agatgagaga ctggtttatg aagctgctct naactggatc
aactacgacc tggaaaggag gcattgccat cttccggagc tcctgagaac ggtccgtctt
gcactgctgc cagccatctt tttaatggaa aatgtctcaa cagaagagct gattaactcc
caggccaaga gcaaggagct ggtggatgaa gctattcgct gcaagctgaa gatcctgcag
aatgatggcg ttgttaatag cccgtgtgct cgaccaagaa aaacaagcca tgccttattt
cttctgggtg ggcagacttt catgtgtgac aagttgtanc tggtggacca gaaggccaaa
gagatcatcc caaaggctga catccccagt ccacggaagg agttcagtgc ntgtgccatt
gggtgtaagg tgtacatcac tggtgggaga gggtcagaga atggcgtgtc caaagatgtg
tgggtctatg atactgtcca tgaagaatgg tctaaggcgg ctcccatgct cattgccagg
tttggccatg gctctgcaga gctgaaacac tgtctctatg ttgtcggagg tcacactgca
gcaacaggct gccttccagc atctccatc
>Cichlidae_Satanoperca_jurupari_1_1
ttcctagaga gaaaccttca cccgtccaac tgtcttggca tgcttctgct gtcagatgcc
catcagtgta ccaagctgtc agagctctcc tggggcatgt gtctcagcaa cttccctgct
atntgcaaga cagaggactt cctccaactg cccaaagata tggtggtgca gcttttatca
cacgaggagc tagagacaga agatgagaga ctggtttatg aagcggctct taactggatc
aactatgacc tggaaagnag gcattgtcat cttccagagc tcctgagaac tgtccgcctt
gcactgctgc cagccatctt tttaatggag aatgtctcaa cagaagagct gattaactcc
caggccaaga gcaaggagct ggtggatgaa gctatccgtt gtaagctgaa gatcctgcag
aatgatggtg ttgttaacag cccgtgcgct cgaccaagaa aaaccagcca tgccctattt
cttctgggtg ggcagacttt catgtgtgac aagttgtacc tggtggacca gaaggccaaa
gagatcatcc caaaggctga catccccagt ccacggaagg agttcagtgc ctgtgccatt
gggtgtaagg tgtacatcac tggtgggaga ggctcagaga atggcgtgtc taaagatgtg
tgggtctatg acactgtcca tgaagaatgg tcaaaggcgg ctcccatgct tatcgccagg
tttggccang gctctgcaga gctgaaacat tgtctctacg tcgtaggagg tcacactgca
gcaacaggct gccttccagc atctccatc
>Cichlidae_Uaru_amphiacanthoides_1_1
ttcctagaga gaaaccttca cccgtccaac tgtcttggca tgcttctgct gtcggatgcc
catcagtgta ccaagctgtc agagctctcc tggggcatgt gtctcagcaa cttccctgct
atttgcaaga cagaggactt cctccaactg cccaaagata tggtggtgca gcttttatca
cacgaggagc tagagacaga agatgagaga ctggtttatg aagctgctct taactggatc
aactacgacc tggaaaggag gcattgtcat cttccggagc tcctgagaac ggtccgcctt
gcactgctgc cagccatctt tttaatggag aatgtctcaa cagaagagct gattaactca
caggccaaga gcaaggagct ggtggatgaa gctatccgct gcaagctgaa gatcctgcag
aatgatggcg tcgttaatag cccgtgtgct cgaccaagaa aaacgagcca tgccctattt
cttctgggtg ggcagacttt catgtgtgac aagttgtacc tggtggacca gaaggccaaa
gagatcatcc caaaggctga catccccagt ccacggaagg agttcagtgc ctgtgccatt
gggtgtaagg tgtacatcac tggtgggaga gggtcagaga atggcgtgtc caaagatgtg
tgggtctatg acactgtcca tgaagaatgg tcaaaggctg ctcccatgct cattgccagg
tttggccatg gctctgcaga gctgaaacac tgtctctacg ttgtcggagg tcacactgca
gcaacaggct gccttccagc atctccatc
>Cichlidae_Cleithracara_maronii_1_1
ttcctagaga gaaaccttca cccatccaac tgtcttggca tgcttctgct gtcagatgct
catcagtgta ccaagctgtc agagctctcc tggggcatgt gtctcagcaa cttcccagct
atttgcaaga cagaggactt cctccaactg cccaaagata tggtggtgca gcttttatca
cacgaggagc tagagacaga agatgagagg ctggtttatg aagctgctct taattggatc
aactacgacc tggaaagaag gcattgtcat cttccagagc tcctgagaac ggtccgcctt
gcactgctgc cagctatctt tttaatggag aatgtctcaa cagaagagct gattaactcc
caggccaaga gcaaagagct ggtggatgaa gctatccgct gtaagctgaa gatcctgcag
aatgatggcg ttgttaatag cccgtgtgct cgaccaagaa aaaccagcca tgccctattt
cttctgggtg ggcagacttt catgtgtgac aagttgtacc tggtggacca gaaggccaaa
gagatcatcc caaaggctga cattcccagt ccacggaagg agttcagcgc ctgtgccatt
gggtgtaagg tgtacatcac tggtgggaga ggttcagaga atggcgtgtc caaagatgtg
tgggtctatg atactgtcca tgaagaatgg tcaaaggcgg ctcccatgct cattgccagg
tttggccatg gctctgcaga gctgaaacac tgtctctacg ttgtaggagg tcacacagca
gcaacaggct gccttccagc atcgccatc
>Cichlidae_Heros_efasciatus_1_1
ttcctagaga gaaaccttca cccgtccaac tgtcttggca tgcttctgct gtcggatgcc
catcagtgta ccaagctgtc agagctctcc tggggcatgt gtctcagcaa cttccctgct
atttgcaaga cagaggactt cctccaactg cccaaagata tggtggtgca gcttttatca
cacgaggagc tagagacaga agatgagaga ctggtttatg aagctgctct taactggatc
aactacgacc tggaaaggag gcattgtcat cttccagagc tcctgagaac ggtccgcctt
gcactgctgc cagccatctt tttaatggag aatgtctcaa cagaagagct gattaactca
caggccaaga gcaaggagct ggtggatgaa gctatccgct gcaagctgaa gatcctgcag
aatgatggyg ttgttaatag cccgtgtgct cgaccaagaa aaacgagcca tgccctattt
cttctgggtg ggcagacttt catgtgcgac aagttgtacc tggtggacca gaaggccaaa
gagatcatcc caaaggctga catccctagt ccacggaagg agttcagtgc ctgtgccatt
gggtgtaagg tgtacatcac tggtgggaga gggtcagaga atggcgtgtc caaagatgtg
tgggtctatg acactgtcca tgaagaatgg tcaaaggcgg ctcccatgct cattgccagg
tttggccatg gctctgcaga gctgaaacac tgtctctacg ttgtcggagg tcacactgca
gcaacaggct gccttccagc atctccatc
>Cichlidae_Trichromis_salvini_1_1
ttcctagaga gaaaccttca cccgtccaac tgtcttggca tgcttctgct gtcggatgcc
catcagtgta ccaagctgtc agagctctcc tggggcatgt gtctcagcaa cttccctgct
atttgcaaga cagaggactt cctccaactg cccaaagata tggtggtgca gcttttatca
cacgaggagc tagagacaga agatgagaga ctggtttatg aagctgctct taactggatc
aactacgacc tggaaaggag gcattgccat cttccagagc tcctgagaac ggtccgcctt
gcactactgc cagccatctt tttaatggaa aatgtctcaa cagaagagct gattaactcc
caggccaaga gcaaggagct ggtggatgaa gctatccgct gcaagctgaa gatcctgcag
aatgatggcg ttgttaatag cccgtgtgct cgaccaagaa aaacgagcca tgccctattt
cttctgggtg ggcagacttt catgtgtgat aagttgtacc tggtggacca gaaggccaaa
gagatcatcc caaaggctga catccccagt ccacggaagg agttcagtgc ctgtgccatt
gggtgtaagg tgtacatcac tggtgggaga ggctcagaga atggcgtgtc caaagatgtg
tgggtctatg acactgtcca tgaagaatgg tcaaaggcgg ctcccatgct cattgccagg
tttggccatg gctctgcaga gctgaaacac tgtctctacg ttgtcggagg tcacaccgca
gcaacaggct gccttccagc atctccatc
>Cichlidae_Hypselecara_temporalis_1_1
nnnnnnnnnn nnnnnnnnnn nnnnnnnnnn nnnnnnnnnn nnnnnnnnnn nnnngatgcc
catcagtgta ccaagctgtc agagctctcc tggggcatgt gtctcagcaa cttccctgct
atttgcaaga cagaggactt cctccaactg cccaaagata tggtggtgca gcttttatca
cacgaggagc tagagacaga agatgagaga ctggtttatg aagctgctct taactggatc
aactacgacc tggaaaggag gcattgtcat cttccggagc tcctgagaac ggtccgcctt
gcactgctgc cagccatctt tttaatggag aatgtctcaa ccgaagagct gattaactcc
caggccaaga gcaaggagct ggtggatgaa gctatccgct gtaagctgaa gatcctgcag
aatgatggcg ttgttaatag cccgtgtgct cgaccaagaa aaaccagcca tgccctattt
cttctgggtg ggcagacttt catgtgtgac aagttgtacc tggtggacca gaaggccaaa
gagatcatcc caaaggcgga catccccagt ccacggaagg agttcagcgc ctgtgccatt
gggtgtaagg tgtacatcac tggtgggaga ggctcagaga atggcgtgtc caaagatgtg
tgggtctatg acactgtcca tgaagaatgg tcaaaggcgg ctcccatgct cattgccagg
tttggccatg gctctgcaga gctgaaacac tgtctctacg ttgtcggagg tcacactgca
gcaacaggct gcnnnnnnnn nnnnnnnnn
>Cichlidae_Mesonauta_festivus_1_1
nnnnnnnnnn nnnnnnnnnn nnnnnnnnnn nnnnnnnnnn nnnnnnnnnn nnnngatgcc
catcagtgta ccaagctgtc agagctctcc tggggcatgt gtctcagcaa cttccctgct
atttgcaaga cagaggactt cctccaactc cccaaagata tggtggtgca gcttttatca
catgaggagc tagagacaga agatgagaga ctggtttatg aagctgctct taactggatc
aactacgacc tggaaaggag gcattgccat cttcccgagc tccttagaac ggtccgcctt
gcactgctgc cagccatctt tttaatggag aacgtctcaa cagaagagct gattaactca
caggccaaga gcaaggagct ggtggatgaa gctatccgct gcaagctgaa gatcctgcag
aatgatggcg ttgttaatag cccgtgtgct cgaccaagaa aaacaagcca tgccctattt
cttctgggtg ggcagacttt catgtgtgac aagttgtacc tggtggacca gaaggccaaa
gagatcatcc caaaggctga catccccagt ccacggaagg agttcagtgc ctgtgccatt
gggtgtaagg tgtacatcac tggtgggaga ggctcagaga atggcgtgtc caaagatgtg
tgggtctatg acactgtcca tgaagaatgg tcaaaggcgg cgcccatgct cattgccagg
tttggccatg gctctgcaga gctgaaacac tgtctctacg ttgtcggagg tcacactgca
gcaacaggct gcnnnnnnnn nnnnnnnnn
>Cichlidae_Mesonauta_insignis_1_1
ttcctagaga gaaaccttca cccgtccaac tgtcttggca tgcttctgct gtcggatgcc
catcagtgta ccaagctgtc agagctctcc tggggcatgt gtctcagcaa cttccctgct
atttgcaaga cagaggactt cctccaactc cccaaagata tggtggtgca gcttttatca
catgaggagc tagagacaga agatgagaga ctggtttatg aagctgctct taactggatc
aactacgacc tggaaaggag gcattgccat cttcccgagc tcctgagaac ggtccgcctt
gcactgctgc cagccatctt tttaatggag aacgtctcaa cagaagagct gattaactca
caggccaaga gcaaggagct ggtggatgaa gctatccgct gcaagctgaa gatcctgcag
aatgatggcg ttgttaatag cccgtgtgct cgaccaagaa aaacaagcca tgccctattt
cttctgggtg ggcagacttt catgtgtgac aagttgtacc tggtggacca gaaggccaaa
gagatcatcc caaaggctga catccccagt ccacggaagg agttcagtgc ctgtgccatt
gggtgtaagg tgtacatcac tggtgggaga ggctcagaga atggcgtgtc caaagatgtg
tgggtctatg acactgtcca tgaagaatgg tcaaaggcgg cgcccatgct cattgccagg
tttggccatg gctctgcaga gctgaaacac tgtctctacg ttgtaggagg tcacannnnn
nnnnnnnnnn nnnnnnnnnn nnnnnnnnn
>Cichlidae_Amphilophus_citrinellus_1_1
ttcctagaga gaaaccttca cccgtccaac tgtcttggca tgcttctgct gtcggatgcc
catcagtgta ccaagctgtc agagctctcc tggggcatgt gtctcagcaa cttccctgct
atttgcaaga cagaggactt cctccaactg cccaaagata tggtggtgca gcttttatca
cacgaggagc tagagacaga agatgagaga ctggtttatg aagctgctct taactggatc
aactacgacc tggaaaggag gcattgccat cttccggagc tcctgagaac ggtccgcctt
gcactgctgc cagccatctt tttaatggag aacgtctcaa cagaagagct gattaactcc
caggccaaga gcaaggagct ggtggatgaa gcgatccgct gcaagctgaa gatcctgcag
aatgatggcg ttgttaatag cccgtgtgct cgaccaagaa aaacgagcca tgccctattt
cttctgggtg ggcagacttt catgtgtgac aagttgtacc tggtggacca gaaggccaaa
gagatcatcc caaaggctga catccccagt ccacggaagg agttcagtgc ctgtgccatt
ggctgtaagg tgtacatcac tggtgggaga gggtcagaga atggcgtgtc caaagatgtg
tgggtctatg atactgtcca tgaagaatgg tcaaaggcgg ctcccatgct cattgccagg
tttggccatg gctctgcaga gctgaaacac tgtctctacg ttgtcggagg tcacactgca
gcaacaggct gccttccagc atctccatc
>Cichlidae_Andinoacara_pulcher_1_1
nnnntagaga gaaaccttca cccgtccaac tgtcttggca tgcttctgct gtcagatgct
caccagtgta ccaagctgtc agagctctcc tggggcatgt gtctcagcaa cttccctgct
atttgcaaga cagaggactt cctccaactg cccaaagata tggtggtgca gcttttatca
cacgaggagc tagagacaga agatgagaga ctggtttatg aagctgctct taactggatc
aactacgacc tggaaaggag gcattgtcat cttccagagc tcctgagaac ggtccgcctt
gcactgctgc cagccatctt tttaatggag aacgtctcaa cagaagagct gattaactcc
caggccaaga gcaaggagct ggtggatgaa gctatccgct gtaagctgaa gattctgcag
aatgatggcg ttgttaatag cccgtgtgct cgaccaagaa aaaccagcca tgccctcttt
cttctgggtg ggcagacttt catgtgtgac aagttgtacc tggtggacca gaaggccaaa
gagatcatcc caaaagctga catccccagt ccacggaagg agttcagtgc ctgtgcaatt
gggtgtaagg tgtacatcac tggtgggaga ggctcagaga atggcgtgtc caaagatgtg
tgggtctatg atactgttca tgaagaatgg tcaaaggcgg ctcccatgct cattgccaga
tttggccatg gctctgcaga gctgaaacac tgtctctacg tagtaggagg tcacactgca
gcaacaggct gccttccagc nnnnnnnnn
>Cichlidae_Hoplarchus_psittacus_1_1
ttcctagaga gaaaccttca cccgtccaat tgtcttggca tgcttctgct gtcggatgcc
catcagtgta ccaagctgtc agagctctcc tggggcatgt gtctcagcaa cttccctgct
atttgcaaga cagaggactt cctccaactg cccaaagata tggtggtgca gcttttatca
cacgaggagc tagagacaga agatgagaga ctggtttatg aagctgctct taactggatc
aactacgacc tggaaaggag gcattgtcat cttccggagc tcctgagaac ggtccgcctt
gcactgctgc cagccatctt tttaatggag aatgtctcaa cagaagagct gattaactct
caggccaaga gcaaggagct ggtggatgaa gctatccgct gtaagctgaa gatcctgcag
aatgatggcg ttgttaatag cccgtgtgct cgaccaagaa aaaccagcca tgccctgttt
cttctgggtg ggcagacttt catgtgtgac aagttgtacc tggtggatca gaaggccaaa
gagatcatcc caaaggctga catccccagt ccacggaagg agttcagtgc ctgtgccatt
gggtgtaagg tgtacatcac tggtgggaga ggctcagaga atggtgtgtc caaagatgtg
tgggtctatg acactctcca tgaagaatgg tcaaaggcgg ctcccatgct cattgccagg
tttggccatg gctctgcaga gctgaaacac tgtctctacg ttgtcggagg tcacactgca
gcaacaggct gccttccagc atctccatc
>Cichlidae_Mesonauta_egregius_1_1
ttcctagaga gaaaccttca cccgtccaac tgtcttggca tgcttctgct gtcggatgcc
catcagtgta ccaagctgtc agagctctcc tggggcatgt gtctcagcaa cttccctgct
atttgcaaga cagaggactt cctccaactc cccaaagata tggtggtgca gcttttatca
catgaggagc tagagacaga agatgagaga ctggtttatg aagctgctct taactggatc
aactacgacc tggaaaggag gcattgccat cttcccgagc tcctgagaac ggtccgcctt
gcactgctgc cagccatctt tttaatggag aacgtctcaa cagaagagct gattaactca
caggccaaga gcaaggagct ggtggatgaa gctatccgct gcaagctgaa gatcctgcag
aatgatggcg ttgttaatag cccgtgtgct cgaccaagaa aaacaagcca tgccctattt
cttctgggtg ggcagacttt catgtgtgac aagttgtacc tggtggacca gaaggccaaa
gagatcatcc caaaggctga catccccagt ccacggaagg agttcagtgc ctgtgccatt
gggtgtaagg tgtacatcac tnnnnnnnnn nnntcagaga atggcgtgtc caaagatgtg
tgggtctatg acactgtcca tgaagaatgg tcaaaggcgg cgcccatgct cattgccagg
tttggccatg gctctgcaga gctgaaacac tgtctctann nnnnnggagg tcacactgca
gcaacaggct gccttccagc atctccatc
>Cichlidae_Mikrogeophagus_ramirezi_1_1
ttcctagaga gaaaccttca cccgtccaac tgtcttggca tgcttctgct gtcagatgcc
catcagtgta ccaagctgtc agagctctcc tggggcatgt gtctcagcaa cttccctgct
atttgcaaga cagaagactt cctccaactg cccaaagata tggtggtgca gcttttatca
cacgaggagc tagagacaga agatgagaga ctggtttatg aagctgctct taactggatc
aactacgact tggaaaggag gcattgtcat cttccagagc tcctgagaac ggtccgcctt
gcactgctgc cagccatttt tttaatggag aacgtctcaa cagaagagct gattaactcc
caggccaaga gcaaggagct ggtggatgaa gctatccgct gtaagctgaa gatcctgcag
aatgatggtg ttgttaacag cccgtgcgct cgaccacgaa aaaccagcca tgccctattt
cttctnggtg ggcagacttt catgtgtgac aagttgtacc tggttgacca gaaggccaaa
gagatcatcc caaaggctga catccccagt ccacggaagg agttcagtgc ctgtgccatt
gggtgtaagg tgtacatcac tggtgggaga ggctcagaga acggcgtgtc caaagatgtg
tgggtctatg acactgtcca tgaagaatgg tcaaaggcgg ctcccatgct cattgccagg
tttggccatg gctctgcaga gctgaaacac tgtctctatg tcgtaggagg tcacactgca
gcaacaggtt gccttccagc atctccgtc
>Cichlidae_Nandopsis_tetracanthus_1_1
ttcctagaga gaaaccttca cccgtccaac tgtcttggca tgcttctgct gtcagatgcc
catcagtgta ccaagctgtc agagctctcc tggggcatgt gtctcagcaa cttccctgct
atttgcaaga cagaggactt cctccaactg cccaaagata tggtggtgca gcttttatca
cacgaagagc tagagacaga agatgagaga ctggtttatg aagctgctct taactggatc
aactacgacc tggaaaggag gcattgccat cttccggagc tcctgagaac ggtccgcctt
gcactgctgc cagccatctt tttaatggag aacgtctcaa cagaagagct gattaactcc
caggccaaga gcaaggagct ggtggatgaa gctatccgct gcaagctgaa gatcctgcag
aatgatggcg ttgttaatag cccgtgtgct cgaccaagaa aaacgagcca tgccctattt
cttctgggtg ggcagacttt catgtgtgac aagttgtacc tggtggacca gaaggccaaa
gagatcatcc caaaggctga catccccagt ccacggaagg aattcagtgc ctgtgccatt
gggtgtaagg tgtacatcac tggtgggaga ggctcagaga atggcgtgtc caaagatgtg
tgggtctatg acactgtcca tgaagaatgg tcaaaggcgg ctcccatgct cattgccagg
tttggccatg gctctgcaga gctgaaacac tgtctctatg ttgtcggagg acacaccgca
gcaacaggct gccttccagc atctccatc
>Cichlidae_Retroculus_xinguensis_1_1
ttcctagaga gaaaccttca cccatccaac tgtctcggca tgcttcttct gtcagatgcc
catcagtgta ccaaattgtc agagctctcc tggggcatgt gtctcagcaa cttccctgct
atttgcaaga cagaggactt tctccagctg cccaaagata tggtggtgca gcttttatca
cacgaggagc tagagacaga agatgagaga ctggtttatg aagctgctct taactggatc
aactatgacc tggaaaggag gcactgtcat cttccagagc tcctgagaac agtccgcctt
gcactgctgc cagccatctt tttaatggag aacgtctcaa cagaagagct gattaactcc
caggccaaga gcaaggagct agtggatgaa gctatccgct gtaagctgaa gatcctgcag
aatgatggcg ttgttaacag cccgtgtgct cgaccaagaa aaaccagcca tgccctattt
cttctgggtg ggcagacttt catgtgtgac aagttgtatc tggtggacca gaaggccaaa
gagatcatcc caaaggctga catccccagt ccacggaagg agttcagtgc ctgtgccatt
ggctgtaaag tgtacatcac tggtgggaga ggctcagaga atggcgtgtc caaagatgtg
tgggtctatg acactgtcca tgaagaatgg tcaaaggcgg ctcccatgct cattgccagg
tttggccatg gctctgcaga gctgaaacac tgtctctatg tcgtaggagg ccacactgca
gcaacaggct gccttccagc atctccatc
>Cichlidae_Talamancaheros_sieboldii_1_1
nnnnnnnnnn nnnnnnnnnn nnnnnnnnnn nnnnnnnnnn nnnnnnnnnn nnnngatgcc
catcagtgta ccaagctgtc agagctctcc tggggcatgt gtctcagcaa cttccctgct
atttgcaaga cagaggactt cctccaactg cccaaagata tggtggtgca gcttttatca
cacgaggagc tagagacaga agatgagaga ctggtttatg aagctgctct taactggatc
aactacgacc tggaaaggag gcattgccat cttccggagc tcctgagaac ggtccgcctt
gcactgctgc cagccatctt tttaatggag aacgtctcaa cagaagagct gattaactcc
caggccaaga gcaaggagct ggtggatgaa gctatccgct gcaagctgaa gatcctgcag
aatgatggcg ttgttaatag cccgtgtgct cgaccaagaa aaacgagcca tgccctattt
cttctgggtg ggcagacttt catgtgtgac aagttgtacc tggtggacca gaaggccaaa
gagatcatcc caaaggctga catccccagt ccacggaagg agttcagtgc ctgtgccatt
ggctgtaagg tgtacatcac tggtgggaga gggtcagaga atggcgtgtc caaagatgtg
tgggtctatg atactgtcca tgaagaatgg tcaaaggcgg ctcccatgct cattgccagg
tttggccatg gctctgcaga gctgaaacac tgtctctacg ttgtcggagg tcacactgca
gcaacaggct gcnnnnnnnn nnnnnnnnn
>Cichlidae_Amatitlania_sajica_1_1
ttcctagaga gaaaccttca cccgtccaac tgtcttggca tgcttctgct gtcggatgcc
catcagtgta ccaagctgtc agagctctcc tggggcatgt gtctcagcaa cttccctgct
atttgcaaga cagaggactt cctccaactg cccaaagata tggtggtgca gcttttatca
cacgaggagc tagagacaga agatgagaga ctggtttatg aagctgctct taactggatc
aactacgacc tggaaaggag gcattgccat cttccagagc tcctgagaac ggtccgcctt
gcactgctgc cagccatctt tttaatggag aacgtctcaa cagaagagct gattaactcc
caggccaaga gcaaggagct ggtggatgaa gctatccgct gcaagctgaa gatcctgcag
aatgatggcg ttgttaatag cccgtgtgct cgaccaagaa aaacgagcca tgccctattt
cttctgggtg ggcagacttt catgtgtgac aagttgtacc tggtggacca gaaggccaaa
gagatcatcc caaaggctga catccccagt ccacggaagg agttcagtgc ctgtgccatt
ggctgtaagg tgtacatcac tggtgggaga gggtcagaga atggcgtgtc caaagatgtg
tgggtctatg atactgtcca tgaagaatgg tcaaaggcgg ctcccatgct cattgccagg
tttggccatg gctctgcaga gctgaaacac tgtctctacg ttgtcggagg tcacactgca
gcaacaggct gccttccagc atctccatc
>Cichlidae_Caquetaia_kraussii_1_1
ttcctagaga gaaaccttca cccgtccaac tgtcttggca tgcttctgct gtcggacgcc
catcagtgta ccaagctgtc agagctctcc tggggcatgt gtctcagcaa cttccctgct
atttgcaaga cagaggactt cctccaactg cccaaagata tggtggtgca gcttttatca
cacgaggagc tagagacaga agatgagaga ctggtttatg aagctgctct taactggatc
aactacgacc tggaaaggag gcattgccat cttccagagc tcctgagaac agtccgcctt
gcactgctgc cagccatctt tttaatggaa aatgtctcaa cagaagagct gattaactcc
caggccaaga gcaaggagct ggtggatgaa gctatccgct gcaagctgaa gatcctgcag
aatgatggcg ttgttaatag cccgtgtgct cgaccaagaa aaacgagcca tgccctattt
cttctgggtg ggcagacttt catgtgtgac aagttgtacc tggtggacca gaaggccaaa
gagatcatcc caaaggctga catccccagt ccacggaagg agttcagtgc ctgtgccatt
gggtgtaagg tgtacatcac tggtgggaga gggtcagaga atggcgtgtc caaagatgtg
tgggtctatg acactgtcca tgaagaatgg tcnaaggcgg ctccgatgct cattgccagg
tttggccatg gctctgcaga gctgaaacac tgtctctacg ttgtcggagg tcacaccgca
gcaacaggct gccttccagc atctccatc
>Cichlidae_Thorichthys_meeki_1_1
ttcctagaga gaaaccttca cccgtccaac tgtcttggca tgcttctgct gtcggatgcc
catcagtgta ccaagctgtc agagctctcc tggggcatgt gtctcagcaa cttccctgct
atttgcaaga cagaggactt cctccaactg cccaaagata tggtggtgca gcttttatca
cacgaggagc tagagacaga agatgagaga ctggtttatg aagctgctct taactggatc
aactacgacc tggaaaggag gcattgccat cttccagagc tcctgagaac ggtccgtctt
gcactgctgc cagccatctt tttaatggaa aatgtctcaa cagaagagct gattaactcc
caggccaaga gcaaggagct ggtggatgaa gctatccgct gcaagctgaa gatcctgcag
aatgatggcg ttgttaatag cccgtgtgct cgaccaagaa aaacgagcca tgccctgttt
cttctgggtg ggcagacttt catgtgtgac aagttgtacc tggtggacca gaaggccaaa
gagatcatcc caaaggctga catccccagt ccacggaagg agttcagtgc ctgtgccatt
gggtgtaagg tgtacatcac tggtgggaga ggctcagaga atggcgtgtc caaagatgtg
tgggtctatg acactgtcca tgaagaatgg tcaaaggcgg ctcccatgct tattgccagg
tttggccatg gctctgcaga gctgaaacac tgtctctacg ttgtcggagg tcacactgca
gcaacaggct gccttccagc atctccatc
>Cichlidae_Geophagus_steindachneri_1_1
ttcctagaga gaaaccttca cccgtccaac tgtcttggca tgcttctgct gtcagatgcc
catcagtgta ccaagctgtc agagctctcc tggggcatgt gtctcagcaa cttccctgct
atttgcaaga cagaggactt cctccaactg cccaaagata tggtggtgca gcttttatca
catgaggagc tagagacaga agatgagaga ctggtttatg aagctgctct taactggatc
aactacgacc tggaaaggag gcattgtcat cttccagagc tcctgagaac ggtccgcctt
gcactgctgc cagccatttt tttaatggag aacgtctcaa cagaagagct gattaattcc
caggccaaga gcaaggagct ggtggatgaa gctatccgct gtaagctgaa gatcttgcag
aatgatggtg ttgttaacag cccgtgtgct cgaccaagaa aaaccagcca tgccctattt
cttctgggtg ggcagacttt catgtgtgac aagttgtacc tggtggacca gaaggccaaa
gagatcatcc caaaggctga catccccagt ccacggaagg agttcagtgc ctgtgccatt
gggtgtaagg tgtacatcac tggtgggaga ggctcagaga atggcgtgtc caaagatgtg
tgggtctatg acactgtcca tgaggaatgg tcaaaggcgg ctcccatgct cattgccagg
tttggccatg gctctgcaga gctgaaacac tgtctctacg ttgtaggagg tcacactgca
gcaacaggct gccttccagc atctccatc
>Cichlidae_Herichthys_cyanoguttatus_1_1
ttcctagaga gaaaccttca cccatccaac tgtcttggca tgcttctgtt gtcggatgcc
catcagtgta ccaagctgtc agagctctcc tggggcatgt gtctcagcaa cttccctgct
atttgcaaga cagaggactt cctccaactg cccaaagata tggtggtgca gcttttatca
cacgaggagc tagagacaga agatgagaga ctggtttatg aagctgctct taactggatc
aactacgacc tggaaaggag gcattgccat cttccagagc tcctgagaac ggtccgcctt
gcactgctgc cagccatctt tttaatggaa aatgtctcaa cagaagagct gattaactcc
caggccaaga gcaaggagct ggtggatgaa gctatccgct gcaagctgaa gatcctgcag
aatgatggcg ttgttaatag cccgtgtgct cgaccaagaa aaacgagcca tgccctattt
cttctgggtg ggcagacttt catgtgtgac aagttgtacc tggtggacca gaaggccaaa
gagatcatcc caaaggctga catccccagt ccacggaagg agttcagtgc ctgtgccatt
gggtgtaagg tgtacatcac tggtgggaga ggctcagaga atggcgtgtc caaagatgtg
tgggtctatg acactgtcca tgaagaatgg tcaaaggcag ctcccatgct cattgccagg
tttggccatg gctctgcaga gctgaaacac tgtctctacg ttgtcggagg tcacaccgca
gcaacaggct gccttccagc atctccatc
>Cichlidae_Laetacara_curviceps_1_1
nnnnnnnnnn nnnnnnnnnn nnnnnnnnnn nnnnnnnnnn nnnnnnnnnn nnnngatgct
caccagtgta ccaagctgtc agagctctcc tggggcatgt gtctcagcaa cttccctgct
atttgcaaga cagaggactt cctccaactg cccaaagata tggtggtgca gcttttatca
cacgaggagc tagagacaga agatgagaga ctggtttatg aagctgctct taactggatc
aactacgacc tagaaaggag gcattgccat cttccagagc tcctgagaac ggtccgcctt
gcactgctgc cagctatctt tttaatggag aacgtctcaa cagaagagct gattaactcc
caggccaaga gcaaggagct ggtggatgaa gctatccgct gtaagctgaa gatcctgcag
aatgatggcg ttgttaatag cccgtgtgct cgaccaagaa aaaccagcca tgccctattt
cttctgggtg ggcagacttt catgtgtgac aagttgtacc tggtggacca gaaggccaaa
gagatcatcc caaaggctga catccccagt ccacggaagg agttcagtgc ctgtgccatt
gggtgcaaag tgtacatcac tggtgggaga ggctcagaga atggcgtgtc caaagatgtg
tgggtctatg atactgtcca tgaagaatgg tcaaaggcgg ctcccatgct cattgccagg
tttggccatg gctctgcaga gctgaaacac tgtctctacg tcgtaggtgg tcacaccgca
gcaacannnn nnnnnnnnnn nnnnnnnnn
>Cichlidae_Petenia_splendida_1_1
ttcctagaga gaaaccttca cccgtccaac tgtcttggca tgcttctgct gtcggatgcc
catcagtgta ccaagctgtc agagctctcc tggggcatgt gtctcagcaa cttccctgct
atttgcaaga cagaggactt cctccaactg cccaaagata tggtggtgca gcttttatca
cacgaggagc tagagacaga agatgagaga ctggtttatg aagctgctct taactggatc
aactacgacc tggaaaggag gcattgccat cttccggagc tcctgagaac ggtccgcctt
gcactgctgc cagccatctt tttaatggag aacgtctcaa cagaagagct gattaactcc
caggccaaga gcaaggagct ggtggatgaa gctatccgct gcaagctgaa gatcctgcag
aatgatggcg ttgttaatag cccgtgtgct cgaccaagaa aaacgagcca tgccctattt
cttctgggtg ggcagacttt catgtgtgac aagttgtacc tggtggacca gaaggccaaa
gagatcatcc caaaggctga catccccagt ccacggaagg agttcagtgc ctgtgccatt
ggctgtaagg tgtacatcac tggtgggaga gggtcagaga atggcgtgtc caaagatgtg
tgggtctatg atactgtcca tgaagaatgg tcaaaggcgg ctcccatgct cattgccagg
tttggccatg gctctgcaga gctgaaacac tgtctctacg ttgtcggagg tcacactgca
gcaacaggct gccttccagc atctccatc
>Cichlidae_Amphilophus_macracanthus_1_1
ttcctagaga gaaaccttca cccgtccaac tgtcttggca tgcttctgct gtcggatgcc
catcagtgta ccaagctgtc agagctctcc tggggcatgt gtctcagcaa cttccctgct
atttgcaaga cagaggactt cctccaactg cccaaagata tggtggtgca gcttttatca
cacgaggagc tagagacaga agatgagaga ctggtttatg aagctgctct taactggatc
aactacgacc tggaaaggag gcattgccat cttccggagc tcctgagaac ggtccgcctt
gcactgctgc cagccatctt tttaatggaa aatgtctcaa cagaagagct gattaactcc
caggccaaga gcaaggagct ggtggatgaa gctatccgct gcaagctgaa gatcctgcag
aacgatggtg ttgttaatag cccgtgtgct cgaccaagaa aaacgagcca tgccttattt
cttctgggtg ggcagacttt catgtgtgac aagttgtacc tggtggacca naaggccaaa
gagatcatcc caaaggctga catccccagt ccacggaagg agttcagtgc ttgtgccatt
gggtgtaagg tgtacatcac tggtgggaga gggtcagaga atggcgtgtc caaagatgtg
tgggtctatg atactgtcca tgaagaatgg tcaaaggcgg ctcccatgct cattgccagg
tttggccatg gctctgcaga gctgaaacac tgtctctatg ttgtcggcgg tcacactgca
gcaacaggct gccttccagc atctccatc
>Cichlidae_Amphilophus_trimaculatus_1_1
ttcctagaga gaaaccttca cccgtccaac tgtcttggca tgcttctgct gtcggatgcc
catcagtgta ccaagctgtc agagctctcc tggggcatgt gtctcagcaa cttccctgct
atttgcaaga cagaagactt cctccaactg cccaaagata tggtggtgca gcttttatca
cacgaggagc tagagacaga agatgagaga ctggtttatg aagctgctct taactggatc
aactacgacc tggaaaggag gcattgccat cttccggagc tcctgagaac ggtccgcctt
gcactgctgc cagccatctt tttaatggag aacgtctcaa cagaagagct gattaactcc
caggccaaga gcaaggagct ggtggatgaa gcgatccgct gcaagctgaa gatcctgcag
aatgatggcg ttgttaatag cccgtgtgct cgaccaagaa aaacgagcca tgccctattt
cttctgggtg ggcagacttt catgtgtgac aagttgtacc tggtggacca gaaggccaaa
gagatcatcc caaaggctga catccccagt ccacggaagg agttcagtgc ctgtgccatt
ggctgtaagg tgtacatcac tggtgggaga gggtcagaga atggcgtgtc caaagatgtg
tgggtctatg atactgtcca tgaagaatgg tcaaaggcgg ctcccatgct cattgccagg
tttggccatg gctctgcaga gctgaaacac tgtctctatg ttgtcggagg tcacactgca
gcaacaggct gccttccagc atctccatc
>Cichlidae_Crenicichla_sveni_1_1
nnnnnnnnnn nnnnnnnnnn nnnnnnnnnn nnnnnnnnnn nnnnnnnnnn nnnngatgcc
catcagtgta ccaagctgtc agagctctcc tggggcatgt gtctcagcaa cttccctgct
atttgcaaga cagaggactt cctccaactg cccaaagata tggtggtgca gcttttatca
cacgaggagc tagagacaga agacgagaga ctggtttatg aagctgctct taactggatc
aactacgacc tggaaaggag gcattgtcat cttccagagc tcctgagaac ggtccgcctt
gcactgctgc cagccatctt tttaatggag aacgtctcaa cagaagagct gattaactcc
caggccaaga gcaaggagct ggtggatgaa gctatccgct gtaagctgaa gatcctgcag
aatgatggtg ttgttaacag cccgtgtgct cgaccaagaa aaaccagcca tgccctattt
cttctgggtg ggcagacttt catgtgtgac aagttgtacc tggtggacca gaaggccaaa
gagatcatcc caaaggctga catccccagt ccacggaagg agttcagcgc ctgtgccatt
gggtgtaagg tgtacatcac tggtgggaga ggctcagaga atggtgtgtc caaagatgtg
tgggtctatg acactgtcca tgaagaatgg tcaaaggcgg ctcccatgct cattgccagg
tttggccatg gctctgcaga gctgaaacac tgtctctatg ttgtaggagg tcacactgca
gcaacaggct gcnnnnnnnn nnnnnnnnn
>Cichlidae_Nandopsis_haitiensis_1_1
ttcctagaga gaaaccttca cccgtccaac tgtcttggca tgcttctgct gtcagatgcc
catcagtgta ccaagctgtc agagctctcc tggggcatgt gtctcagcaa cttccctgct
atttgcaaga cagaggactt cctccaactg cccaaagata tggtggtgca gcttttatca
cacgaggagc tagagacaga agatgagaga ctggtttatg aagctgctct taactggatc
aactacgacc tggaaaggag gcattgccat cttccggagc tcctgagaac ggtccgcctt
gcactgctgc cagccatctt tttaatggag aacgtctcaa cagaagagct gattaactcc
caggccaaga gcaaggagct ggtggatgaa gctatccgct gcaagctgaa gatcctgcag
aatgatggcg ttgttaatag cccgtgtgct cgaccaagaa aaacgagcca tgccctattt
cttctgggtg ggcagacttt catgtgtgac aagttgtact tggtggacca gaaggccaaa
gagatcatcc caaaggctga catccccagt ccacggaagg aattcagtgc ctgtgccatt
gggtgtaagg tgtacatcac tggtgggaga ggctcagaga atggcgtgtc caaagatgtg
tgggtctacg acactgtcca tgaagaatgg tcaaaggcgg ctcccatgct cattgccagg
tttggccatg gctctgcaga gctgaaacac tgtctctacg ttgtcggagg tcacaccgca
gcaacaggct gccttccagc atctccatc
>Cichlidae_Symphysodon_discus_1_1
ttcctagaga gaaacctgca cccgtccaac tgtcttggca tgcttctgct gtcggatgcc
catcagtgta ccaagctgtc agagctctcc tggggcatgt gtctcagcaa cttccctgct
atttgcaaga cagaggactt cctccaactg cccaaagata tggtggtgca gcttttatca
cacgaggagc tagagacaga agatgagaga ctggtttatg aagctgctct taactggatc
aactacgacc tggaaaggag gcattgccat cttccggagc tcctgagaac ggtccgcctt
gcactgctgc cagccatctt tttaatggag aatgtctcaa cagaagagct gattaactca
caggccaaga gcaaggagct ggtggatgag gctatccgct gcaagctgaa gatcctgcag
aatgatggcg ttgttaatag cccgtgtgct cgaccaagaa aaacgagcca tgccctattt
cttctgggtg ggcagacttt catgtgtgac aagttgtacc tggtggacca gaaggccaaa
gagatcatcc caaaggctga catccccagt ccacggaagg agttcagtgc ctgtgccatt
gggtgtaagg tgtacatcac tggtgggaga ggctcagaga atggcgtgtc caaagatgtg
tgggtctatg acactgtcca tgaagaatgg tcaaaggcgg ctcccatgct cattgccagg
tttggccatg gctctgcaga gctgaaacac tgtctctacg ttgtcggagg tcacactgca
gcaacaggct gccttccagc atctccatc
>Cichlidae_Tahuantinsuyoa_macantzatza_1_1
ttcctagaga gaaaccttca cccgtccaac tgtcttggca tgcttctcct gtctgatgct
caccagtgta ccaagctgtc agagctctcc tggggcatgt gtctcagcaa cttccctgct
atttgcaaga cagaggactt cctccaactg cccaaagata tggtggtaca gcttttatca
cacgaggagc tagagacaga agacgagaga ctggtttatg aagctgctct taactggatc
aactacgacc tggaaaggag gcattgtcat cttccagagc tcctgagaac ggtccgcctt
gcgctgctgc cagccatctt tttaatggag aatgtctcaa cagaagagct gattaactcc
caggccaaga gcaaggagct ggtggatgaa gctatccgct gtaagctgaa gatcctgcag
aatgatggcg ttgttaatag cccgtgtgct cgaccaagaa aaaccagcca tgccctattt
cttctgggtg ggcagacttt catgtgtgac aagttgtacc tggtggacca gaaggccaaa
gagatcatcc caaaagctga catccccagt ccacggaagg agttcagtgc ctgtgccatt
gggtgtaagg tgtacatcac tggtgggaga ggctcagaga atggcgtgtc caaagatgtg
tgggtctatg atactgtcca tgaagaatgg tcaaaggcgg ctcccatgct cattgccaga
tttggccatg gctctgcaga gctgaaacac tgtctctacg tagtaggagg tcacactgca
gcaacaggct gccttccagc atctccatc
>Cichlidae_Cichla_temensis_2_1
ttcttagaga gaaaccttca cccgtccaac tgtctcggca tgcttctgct gtcagatgcc
catcagtgta ccaagctgtc agagctctcc tggggcatgt gtctcagcaa cttccctgct
atttgcaaga cagaggactt cctccaactg cccaaagata tggtggtgca gcttttatca
cacgaggagc tagagacaga agacgagaga ctggtttatg aaactgcttt taactggatc
aactacgacc tggaaaggag gcactgtcat cttccggagc tcctgagaac agtccgcctt
gccctgctgc cagccatctt tttaatggag aacgtctcaa cagaagagct gattaactcc
caggccaaga gcaaggagct ggtggatgaa gctatccgct gtaagctgaa gatcctgcag
aatgatggcg ttgttaacag cccgtgtgct cgaccaagaa aaaccagcca tgccctattt
cttctgggtg ggcagacttt catgtgtgac aagttgtacc tggtggacca gaaggccaaa
gagatcatcc caaaggctga catccccagt ccacggaagg agttcagtgc ttgtgccatt
ggctgtaagg tgtacatcac tggtgggaga ggctcagaga atggcgtgtc caaagatgtg
tgggtctatg acactgtcca tgaagaatgg tcaaaggcgg ctcccatgct cattgccagg
tttggccatg gctctgcaga gctgaaacac tgtctctacg ttgtaggagg tcacactgca
gcaacaggct gccttccagc gtctccatc
>Cichlidae_Mayaheros_urophthalmus_1_1
ttcctagaga gaaaccttca cccgtccaac tgtcttggca tgcttctgct gtcggatgcc
catcagtgta ccaagctgtc agagctctcc tggggcatgt gtctcagcaa cttccctgct
atttgcaaga cagaggactt cctccaactg cccaaagata tggtggtgca gcttttatca
cacgaggagc tagagacaga agatgagaga ctggtttatg aagctgctct taactggatc
aactacgacc tggaaaggag gcattgccat cttccggagc tcctgagaac ggtccgcctt
gcactgctgc cagccatctt tttaatggag aacgtctcaa cagaagagct gattaactcc
caggccaaga gcaaggagct ggtggatgaa gctatccgct gcaagctgaa gatcctgcag
aacgatggcg ttgttaatag cccgtgtgct cgaccaagaa aaacgagcca tgccctattt
cttctgggtg ggcagacttt catgtgtgac aagttgtacc tggtggacca gaaggccaaa
gagatcatcc caaaggctga catccccagt ccacggaagg agttcagtgc ctgtgccatt
ggctgtaagg tgtacatcac tggtgggaga gggtcagaga atggcgtgtc caaagatgtg
tgggtctatg atactgtcca tgaagaatgg tcaaaggcgg ctcccatgct cattgccagg
tttggccatg gctctgcaga gctgaaacac tgtctctacg ttgttggagg tcacactgca
gcaacaggct gccttccagc atctccatc
>Cichlidae_Mesonauta_mirificus_1_1
nnnnnnnnnn nnnnnnnnnn nnnnnnnnnn nnnnnnnnnn nnnnnnnnnn nnnngatgcc
catcagtgta ccaagctgtc agagctctcc tggggcatgt gtctcagcaa cttccctgct
atttgcaaga cagaggactt cctccgactc cccaaagata tggtggtgca gcttttatca
catgaggagc tagagacaga agatgagaga ctggtttatg aagctgctct taactggatc
aactacgacc tggaaaggag gcattgccat cttcccgagc tcctgagaac ggtccgcctt
gcactgctgc cagccatctt tttaatggag aacgtctcaa cagaagagct gattaactca
caggccaaga gcaaggagct ggtggatgaa gctatccgct gcaagctgaa gatcctgcag
aatgatggcg ttgttaatag cccgtgtgct cgaccaagaa aaacaagcca tgccctattt
cttctgggtg ggcagacttt catgtgtgac aagttgtacc tggtggacca gaaggccaaa
gagatcatcc caaaggctga catccccagt ccacggaagg agttcagtgc ctgtgccatt
gggtgtaagg tgtacatcac tggtgggaga ggctcagaga atggcgtgtc caaagatgtg
tgggtctatg acactgtcca tgaagaatgg tcaaaggcgg cgcccatgct cattgccagg
tttggccatg gctctgcaga gctgaaacac tgtctctacg ttgtaggagg tcacactgca
gcaacaggct gcnnnnnnnn nnnnnnnnn
>Cichlidae_Rocio_octofasciata_2_1
nnnnnnnnnn nnnnnnnnnn nnnnnnnnnn nnnnnnnnnn nnnnnnnnnn nnnngatgcc
catcagtgta ccaagctgtc agagctctcc tggggcatgt gtctcagcaa cttccctgct
atttgcaaga cagaggactt cctccaactg cccaaagata tggtggtgca gcttttatca
cacgaggagc tagagacaga agatgagaga ctggtttatg aagctgctct aaactggatc
aactacgacc tggaaaggag gcattgccat cttccggagc tcctgagaac ggtccgtctt
gcactgctgc cagccatctt tttaatggaa aatgtctcaa cagaagagct gattaactcc
caggccaaga gcaaggagct ggtggatgaa gctattcgct gcaagctgaa gatcctgcag
aatgatggcg ttgttaatag cccgtgtgct cgaccaagaa aaacaagcca tgccttattt
cttctgggtg ggcagacttt catgtgtgac aagttgtatc tggtggacca gaaggccaaa
gagatcatcc caaaggctga catccccagt ccacggaagg agttcagtgc ctgtgccatt
gggtgtaagg tgtacatcac tggtgggaga gggtcagaga atggcgtgtc caaagatgtg
tgggtctatg atactgtcca tgaagaatgg tctaaggcgg ctcccatgct cattgccagg
tttggccatg gctctgcaga gctgaaacac tgtctctatg tcgtaggtgg tcacaccgca
nnnnnnnnnn nnnnnnnnnn nnnnnnnnn
>Cichlidae_Trichromis_salvini_2_1
nnnnnnnnnn nnnnnnnnnn nnnnnnnnnn nnnnnnnnnn nnnnnnnnnn nnnngatgcc
catcagtgta ccaagctgtc agagctctcc tggggcatgt gtctcagcaa cttccctgct
atttgcaaga cagaggactt cctccaactg cccaaagata tggtggtgca gcttttatca
cacgaggagc tagagacaga agatgagaga ctggtttatg aagctgctct taactggatc
aactacgacc tggaaaggag gcattgccat cttccagagc tcctgagaac ggtccgcctt
gcactactgc cagccatctt tttaatggaa aatgtctcaa cagaagagct gattaactcc
caggccaaga gcaaggagct ggtggatgaa gctatccgct gcaagctgaa gatcctgcag
aatgatggcg ttgttaatag cccgtgtgct cgaccaagaa aaacgagcca tgccctattt
cttctgggtg ggcagacttt catgtgtgac aagttgtacc tggtggacca gaaggccaaa
gagatcatcc caaaggctga catccccagt ccacggaagg agttcagtgc ctgtgccatt
gggtgtaagg tgtacatcac tggtgggaga ggctcagaga atggcgtgtc caaagatgtg
tgggtctatg acactgtcca tgaagaatgg tcaaaggcgg ctcccatgct cattgcaagg
tttggccatg gctctgcaga gctgaaacac tgtctctacg tcgtaggtgg tcacaccgca
gcannnnnnn nnnnnnnnnn nnnnnnnnn
>Poeciliidae_Xiphophorus_hellerii_1_1
ttcctggaga gaaaccttca tccgtccaac tgtcttggca tgctgttgct gtctgacgcc
caccagtgta cgaagctgtc agagctctcc tggggcatgt gtttaagcaa cttccctgcc
atttgcaaga cagaggactt tctccaattg cccaaagata tggtagtgca gcttttgtca
cacgaggagc tggagacaga agatgagaga ctggtttatg aagctgccct taattggatt
aactatgacc tagaaaagag gcactgcttc ctcccagagc ttctgagaac ggttcgtctc
gccttactgc ctgccatctt tctaatggaa aatgtttcaa cagaagagct gattaatgat
caggccaaaa gcaaagaact ggttgatgaa gctattcgct gcaagcttaa gatcctccag
aatgatggcg tggtcaacag ccygtgtgct cgacctagaa aaaccagcca tgcccttttc
ctgcttggyg gacagacatt catgtgtgac aaattgtacc tggtagacca gaaagccaaa
gagataatcc cgaaggctga catccccagt cccaggaagg agttcagtgc ctgtgccatt
ggctgtaagg tttacatcac aggcgggaga ggatcagaga acggcgtttc caaagacgta
tgggtctacg acactgtgca tgaggaatgg tccaaagcag cacctatgct catcgccagg
tttggccatg gctccgcgga gctgaaacac tgcctatatg ttgttggggg acacaccgcg
gcaacgggct gtctcccggc ctctccgtc
>Cichlidae_Acaronia_nassa_1_1
ttcctagaga gaaaccttca cccgtccaac tgtcttggca tgcttctgct gtcagatgct
caccagtgta ccaagctgtc agagctctcc tggggcatgt gtctcagcaa cttccctgct
atttgcaaga cagaggactt cctccaactg cccaaagata tggtggtgca gcttttatca
cacgaggagc tagagacaga agacgagaga ctggtttatg aagctgctct taactggatc
aactatgacc tggaaaggag gcattgtcat cttccagagc tcctgagaac ggtccgcctt
gcactgctgc cagccatctt tttaatggag aatgtctcaa cagaagagct gattaactcc
caggccaaga gcaaggagct ggtggatgaa gctatccgct gtaagctgaa gatcctgcag
aatgatggcg ttgttaatag cccgtgcgct cgcccaagaa aaaccagcca tgccctattt
cttctgggtg ggcagacttt catgtgtgac aagttgtacc tggtggacca gaaggccaaa
gagatcatcc caaaggctga catcccaagt ccacggaagg agttcagtgc ctgtgccatt
gggtgtaagg tgtacatcac tggtgggaga ggctcagaga atggcgtgtc caaagatgtg
tgggtctatg atactgtcca tgaagaatgg tcaaaggcgg ctcccatgct cattgccagg
tttggccatg gctctgcaga gctgaaacac tgtctctacg ttgtaggagg tcacactgca
gcaacaggct gccttccagc atctccatc
>Cichlidae_Amphilophus_lyonsi_1_1
ttcctagaga gaaaccttca cccgtccaac tgtcttggca tgcttctgct gtcggatgcc
catcagtgta ccaagctgtc agagctctcc tggggcatgt gtctcagcaa cttccctgct
atttgcaaga cagaggactt cctccaactg cccaaagata tggtggtgca gcttttatca
cacgaggagc tagagacaga agatgagaga ctggtttatg aagctgctct taactggatc
aactacgacc tggaaaggag gcattgccat cttccggagc tcctgagaac ggtccgcctt
gcactgctgc cagccatctt tttaatggag aacgtctcaa cagaagagct gattaactcc
caggccaaga gcaaggagct ggtggatgaa gcgatccgct gcaagctgaa gatcctgcag
aatgatggcg ttgttaatag cccgtgtgct cgaccaagaa aaacgagcca tgccctattt
cttctgggtg ggcagacttt catgtgtgac aagttgtacc tggtggacca gaaggccaaa
gagatcatcc caaaggctga catccccagt ccacggaagg agttcagtgc ctgtgccatt
ggctgtaagg tgtacatcac tggtgggaga gggtcagaga atggcgtgtc caaagatgtg
tgggtctatg atactgtcca tgaagaatgg tcgaaggcgg ctcccatgct cattgccagg
tttggccatg gctctgcaga gctgaaacac tgtctctatg ttgtcggagg tcacactgca
gcaacaggct gccttccagc atctccatc
>Cichlidae_Cichlasoma_boliviense_1_1
nnnnnnnnnn nnnnnnnnnn nnnnnnnnnn nnnnnnnnnn nnnnnnnnnn nnnngatgct
caccagtgta ccaagctgtc agagctctcc tggggcatgt gtctcagcaa cttccctgct
atttgcaaga cagaggactt cctccaactg cccaaagata tggtggtgca gcttttatca
cacgaggagc tagagacaga agatgagaga ctggtttatg aagctgctct taactggatc
aactacgacc tggaaaggag gcactgtcat cttccagagc tcctgagaac ggtccgcctt
gcactgctgc cagccatctt tttaatggag aacgtctcaa cagaagagct gattaactcc
caggccaaga gcaaggagct ggtggatgaa gctatccgct gtaagctgaa gatcctgcag
aatgatggcg ttgttaatag cccgtgtgct cgaccaagaa aaaccagcca tgccctattt
cttctgggtg ggcagacttt catgtgtgac aagttgtacc tggtggacca gaaggccaaa
gagatcatcc caaaggctga catccccagt ccacggaagg agttcagtgc ctgtgccatt
gggtgtaagg tgtacatcac tggtgggaga ggctcagaga atggcgtgtc caaagatgtg
tgggtctatg atactgtcca tgaagaatgg tcaaaggcgg ctcccatgct cattgccagg
tttggccatg gctctgcaga gctgaaacac tgtctctacg ttgtaggagg tcacaccgca
gcaacaggct gcnnnnnnnn nnnnnnnnn
>Cichlidae_Cichlasoma_dimerus_1_1
ttcttagaga gaaaccttca cccgtccaac tgtcttggca tgcttctgct gtcagatgct
caccagtgta ccaagctgtc agagctctcc tggggcatgt gtctcagcaa cttccctgct
atttgcaaga cagaggactt cctccaactg cccaaagata tggtggtgca gcttttatca
cacgaggagc tagagacaga agatgagaga ctggtttatg aagctgctct taactggatc
aactacgacc tggaaaggag gcactgtcat cttccagagc tcctgagaac ggtccgcctt
gcactgctgc cagccatctt tttaatggag aacgtctcaa cagaagagct gattaattcc
caggccaaga gcaaggagct ggtggatgaa gctatccgct gtaagctgaa gatcctgcag
aatgatggcg ttgttaatag cccgtgtgct cgaccaagaa aaaccagcca tgccctattt
cttctgggtg ggcagacttt catgtgtgac aagttgtacc tggtggacca gaaggccaaa
gagatcatcc caaaggctga catccccagt ccacggaagg agttcagtgc ctgtgccatt
ggatgtaagg tgtacatcac tggtgggaga ggctcagaga atggcgtgtc caaagatgtg
tgggtctatg atactgtcca tgaagaatgg tcaaaggcgg ctcccatgct cattgccagg
tttggccatg gctctgcaga gctgaaacac tgtctctacg ttgtaggagg tcacaccgca
gcaacaggct gcctcccagc atctccatc
>Cichlidae_Geophagus_iporangensis_1_1
nnnnnnnnnn nnnnnnnnnn nnnnnnnnnn nnnnnnnnnn nnnnnnnnnn nnnngatgcc
catcagtgta ccaagctgtc agagctctct tggggcatgt gtctcagcaa cttcccagct
atttgcaaga cagaggactt cctccaactg cccaaagata tggtggtgca gcttttatca
cacgaggagc tagagacaga agatgagaga ctggtttatg aagctgctct taactggatc
aactacgacc tggaaaggag gcattgtcat cttccagagc tcctgagaac ggtccgcctt
gcactgctgc cagccatttt tttaatggag aatgtctcaa cagaagagct gattaactcc
caggccaaga gcaaggagct ggtggatgaa gctatccgct gtaagctgaa gatcctgcag
aatgatggtg ttgttaacag cccgtgtgct cgaccaagaa aaaccagcca tgccctattt
cttctgggtg ggcagacttt catgtgtgac aagttgtacc tggtggacca gaaggccaaa
gagatcatcc caaaggctga catccccagt ccacggaagg agttcagtgc ctgtgccatt
gggtgtaagg tgtacatcac tggtgggaga ggctcagaga atggcgtgtc caaagatgtg
tgggtctatg acactgtcca tgaagaatgg tcaaaggcgg ctcccatgct cattgccagg
tttggccatg gctctgcaga gctgaaacac tgtctctatg tcgtaggagg tcacactgca
gcaacaggct gcnnnnnnnn nnnnnnnnn
>Cichlidae_Gymnogeophagus_balzanii_1_1
ttcctagaga gaaaccttca cccgtccaat tgtcttggca tgcttctgct gtcagatgcc
catcagtgta ccaagctgtc agagctctcc tggggcatgt gtctcagcaa cttccctgct
atctgcaaga cagaggactt cctccaactg cccaaagata tggtggtgca gcttttatca
cacgaggagc tagagacaga agatgagaga ctggtttatg aagctgctct taactggatc
aactacgacc tggaaaggag gcactgtcat cttccagagc tcctgagaac ggttcgcctt
gcactgctgc cagccatctt tttaatggag aatgtctcaa cagaagagct gattaactcc
caggcnaaga gcaaggagct ggtggatgaa gctatccgct gtaagctgaa aatcctgcag
aatgatggtg ttgttaacag cccgtgcgct cgaccaagaa aaaccagcca tgccctattt
cttctgggag ggcagacttt catgtgtgac aagttgtacc tggtggacca gaaggccaaa
gagatcatcc caaaggctga catccccagt ccacggaaag agttcagtgc ctgtgccatt
gggtgtaaag tgtacatcac tggtgggaga ggctcagaga atggtgtatc caaagatgtg
tgggtctatg acactgtcca cgaagaatgg tcaaaggcgg ctcccatgct cattgccagg
tttggccatg gctcagcaga gctgaaacac tgtctctacg ttgtaggagg tcacactgca
gcaacaggct gccttccagc atctccatc
>Cichlidae_Nandopsis_tetracanthus_2_1
nnnnnnnnnn nnnnnnnnnn nnnnnnnnnn nnnnnnnnnn nnnnnnnnnn nnnngatgcc
catcagtgta ccaagctgtc agagctctcc tggggcatgt gtctcagcaa cttccctgct
atttgcaaga cagaggactt cctccaactg cccaaagata tggtggtgca gcttttatca
cacgaagagc tagagacaga agatgagaga ctggtttatg aagctgctct taactggatc
aactacgacc tggaaaggag gcattgccat cttccggagc tcctgagaac ggtccgcctt
gcactgctgc cagccatctt tttaatggag aacgtctcaa cagaagagct gattaactcc
caggccaaga gcaaggagct ggtggatgaa gctatccgct gcaagctgaa gatcctgcag
aatgatggcg ttgttaatag cccgtgtgct cgaccaagaa aaacgagcca tgccctattt
cttctgggtg ggcagacttt catgtgtgac aagttgtacc tggtggacca gaaggccaaa
gagatcatcc caaaggctga catccccagt ccacggaagg aattcagtgc ctgtgccatt
gggtgtaagg tgtacatcac tggtgggaga ggctcagaga atggcgtgtc caaagatgtg
tgggtctatg acactgtcca tgaagaatgg tcaaaggcgg ctcccatgct cattgccagg
tttggccatg gctctgcaga gctgaaacac tgtctctatg ttgtcggagg acacaccgca
gcgacaggct gcnnnnnnnn nnnnnnnnn
>Cichlidae_Pterophyllum_leopoldi_1_1
ttcctagaaa gaaaccttca cccatccaac tgtcttggca tgcttctgct gtcagatgcc
catcagtgta ccaagctgtc agagctctcc tggggcatgt gtctcagcaa cttccctgct
atttgcaaga cagaggactt cctccaactg cctaaagata tggtggtgca gcttttatca
catgaggaac tagagacaga agatgagaga ctggtttatg aagctgctct taactggatc
aactatgacc tggaaaggag gcattgtcat cttccggagc tcctgagaac ggtccgcctt
gccctactgc cagccatctt tttaatggag aacgtctcaa cagaagagct gattaactcc
caggccaaga gcaaggagct ggtggatgaa gctatccgct gcaagctgaa gatcctgcag
aatgatgggg ttgttaatag cccatgtgct cgaccaagaa aaaccagcca tgccctattt
cttctgggtg ggcagacttt catgtgtgac aagttgtacc tggtggacca gaaggccaaa
gagatcatcc caaaggctga catccccagt ccacgaaagg agttcagtgc ctgtgcaatt
gggtgtaagg tgtacatcac tggtgggaga ggctcagaga atggtgtgtc caaagatgtg
tgggtctatg acactgtcca tgaagaatgg tcaaaggcgg ctcccatgct cattgccagg
tttggccatg gctctgcaga gctgaaacac tgtctctacg ttgtcggagg tcacactgca
gcaacaggct gccttccagc atctccatc
>Cichlidae_Pterophyllum_scalare_1_1
ttcctagaaa gaaaccttca cccatccaac tgtcttggca tgcttctgct gtcagatgcc
catcagtgta ccaagctgtc agagctctcc tggggcatgt gtctcagcaa cttccctgct
atttgcaaga cagaggactt cctccaactg cctaaagata tggtggtgca gcttttatca
cacgaggaac tagagacaga agatgagaga ctggtttatg aagctgctct taactggatc
aactatgacc tggagaggag gcattgtcat cttccggagc tcctgagaac ggttcgcctt
gccctactgc cagccatctt tttaatggag aacgtctcaa cagaagagct gattaactcc
caggccaaga gcaaggagct ggtggatgaa gctatccgct gcaagctgaa gatcctgcag
aatgatgggg ttgttaatag cccatgtgct cgaccaagaa aaaccagcca tgccctattt
cttctgggtg ggcagacttt catgtgtgac aagttgtacc tggtggacca gaaggccaaa
gagatcatcc caaaggctga catccccagt ccacgaaagg agttcagtgc ctgtgccatt
gggtgtaagg tgtacatcac tggtgggaga ggctcagaga atggtgtgtc caaagatgtg
tgggtctatg acactgtcca tgaagaatgg tcaaaggcgg ctcccatgct cattgccagg
tttggccatg gctctgcaga gctgaaacac tgtctctacg ttgtcggagg tcacactgca
gcaacaggct gccttccagc atctccatc
>Cichlidae_Aequidens_tetramerus_1_1
ttcttagaga gaaaccttca cccgtccaac tgtcttggca tgcttctgct gtcagatgct
caccagtgta ccaagctgtc agagctctcc tggggcatgt gtctcagcaa cttccctgct
atttgcaaga cagaggactt cctccaactg cccaaagana tggtggtgca gcttttatca
cacgaggagc tagagacaga agatgagaga ctggtttatg aagctgctct taactggatc
aactangacc tggaaaggag gcattgtcat cttccagagc tcctgagaac ggtccgcctt
gcactgctgc cagccatctt tttaatggag aacgtctcaa cagaagagct gattaactcc
caggccaaga gcaaggagct ggtggatgaa gctatccgct gtaagctgaa gatcctgcag
aatgatggcg ttgttaatag cccgtgtgct cgaccaagaa aaaccagcca tgccctattt
cttctgggtg ggcagacttt catgtgtgac aagttgtacc tggtggacca gaaggccaaa
gagatcatcc caaaggctga catccccagt ccacggaagg agttcagngc ctgtgccatt
gggtgtaagg tgtacatcac tggtgggagn ggctcagaga atggcgtgtc caangatgtg
tgggtctatg atactgtcca tgaagaatgg tcaaaggcgg ctcccatgct cattgccagg
tttggccatg gctctgcaga gctgaaacac tgtctctacg ttgtaggagg tcacactgca
gcaacaggct gcctcccngc atctccatc
>Cichlidae_Amatitlania_nigrofasciata_1_1
nnnntagaga gaaaccttca cccgtccaac tgtcttggca tgcttctgct gtcggatgcc
catcagtgta ccaagctgtc agagctctcc tggggcatgt gtctcagcaa cttccctgct
atttgcaaga cagaggactt cctccaactg cccaaagata tggtggtgca gcttttatca
cacgaggagc tagagacaga agatgagaga ctggtttatg aagctgctct taactggatc
aactacgacc tggaaaggag gcattgccat cttccggagc tcctgagaac ggtccgcctt
gcactgctgc cagccatctt tttaatggag aacgtctcaa cagaagagct gattaactcc
caggccaaga gcaaggagct ggtggatgaa gctatccgct gcaagctgaa gatcctgcag
aatgatggcg ttgttaatag cccgtgtgct cgaccaagaa aaacgagcca tgccctattt
cttctgggtg ggcagacttt catgtgtgac aagttgtacc tggtggacca gaaggccaaa
gagatcatcc caaaggctga catccccagt ccacggaagg agttcagtgc ctgtgccatt
ggctgtaagg tgtacatcac tggtgggaga gggtcagaga atggcgtgtc caaagatgtg
tgggtctatg atactgtcca tgaagaatgg tcaaaggcgg ctcccatgct cattgccagg
tttggccatg gctctgcaga gctgaaacac tgtctctacg ttgtcggagg tcacactgca
gcaacaggct gccttccagc nnnnnnnnn
>Cichlidae_Biotoecus_opercularis_1_1
nnnnnnnnnn nnnnnnnnnn nnnnnnnnnn nnnnnnnnnn nnnnnnnnnn nnnngatgcc
catcagtgta ccaagctgtc agagctttcc tggggtatgt gtctcagcaa cttccctgct
atttgcaaga cagaggactt cctccaactg cccaaagata tggtggtgca gcttttatca
cacgaggagc tagagacaga agatgagaga ctggtttatg aagctgctct taactggatc
aactacgatc tggaaaggag gcattgccat ctcccagagc tcctgagaac agtccgcctt
gcattgctgc cagccatctt tttaatggag aacgtctcaa cagaagagct gattaactct
caggccaaga gcaaggagct ggtggacgaa gctatccgct gtaagctgaa gatcctgcag
aatgatggtg ttgttaacag cccgtgtgct cgaccaagaa aaaccagcca tgccctattt
cttctgggtg ggcagacttt catgtgtgac aagctgtacc tggtggacca gaaggccaaa
gaaatcatcc caaaggctga tattcccagt ccaaggaagg agttcagtgc ctgtgccatt
gggtgtaagg tgtacatcac cggtgggaga ggctcagaga atggcgtgtc caaagatgtg
tgggtttatg acactgtcca tgaagaatgg tcaaaggcag ctcccatgct cattgccagg
tttggccatg gctctgcaga gctgaaacac tgcctctacg tcgtaggcgg tcacactgca
gcaacgggct gcnnnnnnnn nnnnnnnnn
>Cichlidae_Chiapaheros_grammodes_1_1
ttcctagaga gaaaccttca cccgtccaac tgtcttggca tgcttctgct gtcggatgcc
catcagtgta ccaagctgtc agagctctcc tggggcatgt gtctcagcaa cttccctgct
atttgcaaga cagaggactt cctccaactg cccaaagata tggtggtgca gcttttatca
cacgaggagc tagagacaga agatgagaga ctggtttatg aagctgctct taactggatc
aactacgacc tggaaaggag gcattgccat cttccagagc tcctgagaac ggtccgcctt
gcactgctgc cagccatctt tttaatggaa aatgtctcaa cagaagagct gattaactcc
caggccaaga gcaaggagct ggtggatgaa gctatccgct gcaagctgaa gatcctgcag
aatgatggcg ttgttaatag cccgtgtgct cgaccaagaa aaacgagcca tgccctattt
cttctgggtg ggcagacttt catgtgtgac aagttgtacc tggtggacca gaaggccaaa
gagatcatcc caaaggctga catccccagt ccacggaagg aattcagtgc ctgtgccatt
gggtgtaagg tgtacatcac tggtgggaga ggctcagaga atggcgtgtc caaagatgtg
tgggtctatg acactgtcca tgaagaatgg tcaaaggcgg ctcccatgct cattgccagg
tttggccatg gctctgcaga gctgaaacac tgtctctacg ttgtcggagg tcacactgca
gcaacaggct gccttccagc atctccatc
>Cichlidae_Cichla_intermedia_1_1
ttcttagaga gaaaccttca cccgtccaac tgtctcggca tgcttctgct gtcagatgcc
catcagtgta ccaagctgtc agagctctcc tggggcatgt gtctcagcaa cttccctgct
atttgcaaga cagaggactt cctccaactg cccaaagata tggtggtgca gcttttatca
cacgaggagc tagagacaga agatgagaga ctggtttatg aagctgcttt taactggatc
aactacgacc tggaaaggag gcactgtcat cttccggagc tcctgagaac agtccgcctt
gccctgctgc cagccatctt tttaatggag aacgtctcaa cagaagagct gattaactcc
caggccaaga gcaaggagct ggtggatgaa gctatccgct gtaagctgaa gatcctgcag
aatgatggcg ttgttaacag cccgtgtgct cgaccaagaa aaaccagcca tgccctattt
cttctgggtg ggcagacttt catgtgtgac aagttgtacc tggtggacca gaaggccaaa
gagatcatcc caaaggctga catccccagt ccacggaagg agttcagtgc ttgtgccatt
ggctgtaagg tgtacatcac tggtgggaga ggctcagaga atggcgtgtc caaagatgtg
tgggtctatg acactgtcca tgaagaatgg tcaaaggcgg ctcccatgct cattgccagg
tttggccatg gctctgcaga gctgaaacac tgtctctacg ttgtaggagg tcacactgca
gcaacaggct gccttccagc atctccatc
>Cichlidae_Laetacara_thayeri_1_1
ttcctagaga gaaaccttca cccgtccaac tgtcttggca tgcttctgct gtcagatgct
caccagtgta ccaagctgtc agagctctcc tggggcatgt gtctcagcaa cttccctgct
atttgcaaga cagaggactt cctccaactg cccaaagata tggtggtgca gcttttatca
cacgaggagc tagagacaga agatgagaga ctggtttatg aagctgctct taactggatc
aactacgacc tagaaaggag gcattgccat cttccagagc tcctgagaac ggtccgcctt
gcactgctgc cagccatctt tttaatggag aacgtctcaa cagaagagct gattaactcc
caggccaaga gcaaggagct ggtggatgaa gctatccgct gtaagctgaa gatcctgcag
aatgatggcg ttgttaatag cccgtgtgct cggccaagaa aaaccagcca tgccctattt
cttctnggtg ggcagacttt catgtgtgac aagttgtacc tggtggacca gaaggccaaa
gaaatcatcc caaaggctga catccccagt ccacgcaagg agttcagtgc ctgtgccatt
gggtgtaaag tgtacatcac tggtgggaga ggctcagaga atggcgtgtc caaagatgtg
tgggtctatg atactgtcca tgaagaatgg tcaaaggcgg ctcccatgct cattgccagg
tttggccatg gctctgcaga gctgaaacac tgtctctacg ttgtaggagg tcacactgca
gcaacaggct gccttccagc atctccatc
>Cichlidae_Nannacara_taenia_1_1
ttcctagaga gaaaccttca cccgtccaac tgtcttggca tgcttctgct gtcagatgct
catcagtgta ccaagctgtc agagctctcc tggggcatgt gtctcagcaa tttccctgct
atttgcaaga ctgaggactt cctccaactg cccaaagata tggtggtgca gcttttatca
cacgaggagc tagagacaga agacgagaga ctggtttatg aagctgctct taactggatc
aactacgacc tggaaagaag gcattgtcat cttcccgagc tcctgagaac ggtccgtctt
gcactgctgc cagctatctt tttaatggag aacgtctcaa cagaagagct gattaactcc
caggccaaga gcaaggaact ggtggatgaa gctatccgct gtaagctgaa gatcctgcag
aatgatggcg tcgttaatag cccatgtgct cgaccaagaa aaaccagcca tgccctattt
cttctgggtg ggcagacttt catgtgtgac aagttgtacc tggtggacca gaaggccaaa
gagatcatcc caaaggctga catccccagt ccacggaagg agttcagtgc ctgtgccatt
gggtgtaagg tgtacatcac tggcgggaga ggctcagaga atggcgtgtc caaagatgta
tgggtctatg atactgtcca cgaagagtgg tcaaaggcgg ctcccatgct cattgccagg
tttggccatg gctctgcaga gctgaaacac tgtctctacg ttgtaggagg tcacactgca
gcaacaggct gccttccagc atctccatc
>Cichlidae_Satanoperca_daemon_1_1
ttcctagaga gaaaccttca cccgtccaac tgtcttggca tgcttctgct gtcagatgcc
catcagtgta ccaagttgtc agagctctcc tggggcatgt gtctcagcaa cttccctgct
atttgcaaga cagaggactt cctccaactg cccaaagata tggtggtgca gcttttatca
cacgaggagc tagagacaga agatgagaga ctggtttatg aagctgctct taactggatc
aactacgacc tggaaaggag gcattgtcat cttccagagc tcctgagaac tgtccgcctt
gcactgctgc cagccatctt tttaatggag aacgtctcaa cagaagagtt gattaactcc
caggccaaga gcaaggagct ggtggatgaa gctatccgtt gtaagctgaa gatcctgcag
aatgatggtg ttgttaacag cccatgcgct cgaccaagaa aaaccagcca tgccctattt
cttctgggtg ggcagacttt catgtgtgac aaattgtacc tggtggacca gaaggccaaa
gagatcatcc caaaggctga catccccagt ccacggaagg agttcagtgc ctgtgccatt
gggtgtaagg tgtacatcac tggtgggaga ggctcagaga atggcgtgtc taaagatgtg
tgggtctatg acactgtcca tgaagaatgg tcaaaggcgg ctcccatgct cattgccagg
tttggccatg gctctgcaga gctgaaacac tgtctctacg tcgtaggagg gcacactgca
gcaacaggct gccttccagc gtctccatc
>Cichlidae_Theraps_irregularis_1_1
ttcctagaga gaaaccttca cccgtccaac tgtcttggca tgcttctgct gtcggatgcc
catcagtgta ccaagctgtc agagctctcc tggggcatgt gtctcagcaa cttccctgct
atttgcaaga cagaggactt cctccaactg cccaaagata tggtggtgca gcttttatca
cacgaggagc tagagacaga agatgaaaga ctggtttatg aagctgctct taactggatc
aactacgacc tggaaaggag gcattgccat cttccagagc tcctgagaac ggtccgcctt
gcactgctgc cagccatctt tttaatggaa aatgtctcaa cagaggagct gattaactcc
caggccaaga gcaaggagct ggtggatgaa gctatccgct gcaagctgaa gatcctgcag
aatgatggcg ttgttaatag cccgtgtgct cgaccaagaa aaacgagcca tgccctattt
cttctgggtg ggcagacttt catgtgtgac aagttgtacc tggtggacca gaaggccaaa
gagatcatcc caaaggctga catccccagt ccacggaagg agttcagtgc ctgtgccatt
gggtgtaagg tgtacatcac tggtgggaga ggctcagaga atggcgtgtc caaagatgtg
tgggtctatg acactgtcca tgaagaatgg tcaaaggcag ctcccatgct cattgccagg
tttggccatg gctctgcaga gctgaaacac tgtctcttcg ttgtcggagg tcacaccgca
gcaacaggct gccttccagc atctccatc
>Poeciliidae_Poeciliopsis_elongata_1_1
ttcctggaga gaaaccttca tccgtccaac tgtcttggca tgctgctgct gtccgacgcc
caccagtgta cgaagctgtc agagctctcc tggggtatgt gtctaagcaa cttccctgcc
atttgcaaaa cagaggactt tctccaattg cccaaagata tggtagtgca gcttttgtca
cacgaggagc tggagacaga agatgagaga ctggtttatg aagctgccct taattggatt
aactatgacc tagaaaagag gcactgctac cttccagagc ttctgaggac ggttcgtctc
gccttactgc ctgccatctt tctaatggag aatgtttcaa cagaagagct gattaaagat
caggccaaaa gcaaagaact ggtcgatgaa gctattcgct gcaagctgaa gatcctccag
aatgatggcg tggtcaacag cccatgtgct cgacctagaa aaaccagcca tgcccttttc
ctgcttggcg gacagacatt catgtgtgac aaattgtacc tggtcgacca gaaagccaaa
gagataatcc caaaggctga catccccagt cccaggaagg agttcagtgc ctgtgccatt
ggctgtaagg tgtacatcac aggcgggaga ggatcagaga acggcgtttc caaagacgta
tgggtctacg acactgtgca tgaggaatgg tccaaagcag cacctatgct catcgccagg
tttggccatg gctccgcgga gctgaaacac tgcctatatg ttgttggagg acacaccgcg
gcaacgggct gtctcccggc ctctccgtc
>Poeciliidae_Poeciliopsis_gracilis_1_1
ttcctggaga gaaaccttca tccgtccaac tgtcttggca tgctgttgct gtctgacgcc
caccagtgca cgaagctgtc agagctctcc tggggyatgt gtctaagcaa cttccctgcc
atttgcaaga ccgaggactt tctccaattg cccaaagata tggtagtgca gcttttgtcg
cacgaggagc tggagacaga agatgagaga ctggtttatg aagctgccct taattggatt
aactatgacc tagaaaagag gcactgctac ctcccagagc ttctgagaac ggttcgtctc
gccttactgc ctgccatctt tctaatggag aatgtttcaa cagaagagct gattaatgat
caggccaaaa gcaaagaact ggttgatgaa gctatkcgct gcaagctgaa gatcctccag
aatgatggcg tggtcaacag cccatgtgct cgacctcgaa aaaccagcca tgcccttttc
ctgcttggcg gacagacatt catgtgtgac aaattgtacc tggtagacca gaaagccaaa
gagataatcc cgaaagctga catccctagt cccagaaagg agttcagtgc ctgtgccatt
ggctgtaagg tgtacatcac aggcgggaga ggttcagaga acggcgtttc caaagacgta
tgggtttacg acactgtgca tgaggaatgg tccaaagcag cacctatgct catcgccagg
tttggccatg gctccgcaga gctgaaacac tgcctatatg ttgttggagg acacaccgcg
gcaacgggct gcctcccggc ctctccgtc
>Poeciliidae_Poeciliopsis_paucimaculata_1_1
ttcctggaga gaaaccttca tccgtccaac tgtcttggca tgctgttgct gtctgacgcc
caccagtgta cgaagctgtc agagctctcc tggggtatgt gtctaagcaa cttccctgcc
atttgcaaga cagaggactt tctccaattg cccaaagata tggtagtgca gcttttgtca
cacgaggagc tggagacaga agatgagaga ctggtttatg aagctgccct taattggatt
aactatgacc tagaaaagag gcactgctac ctcccagagc ttctgagaac ggttcgtctc
gccttactgc ctgccatctt tctaatggag aatgtttcaa cagaagagct gattaatgat
caggccaaaa gcaaagaact ggttgatgaa gctattcgct gcaagctgaa gatcctccag
aatgatggcg tggtcaacag cccatgtgct cgacctagaa aaaccagcca tgcgcttttc
ctgcttggcg gacagacatt catgtgtgac aaattgtacc tggtagacca gaaagccaaa
gagataatcc caaaggctga catccccagt cccaggaagg agttcagtgc ctgtgccatt
ggctgtaagg tgtatatcac aggagggaga ggatcagaga acggcgtttc caaagacgta
tgggtctacg acactgtgca tgaggaatgg tccaaagcag cacctatgct catcgccagg
tttggccatg gctccgcgga gctgaaacac tgcctatatg ttgttggagg acacaccgcg
gcaacgggct gtctcccggc ctctccgtc
>Poeciliidae_Poeciliopsis_retropinna_1_1
ttcctggaga gaaaccttca tccgtccaac tgtcttggca tgctgttgct gtccgacgcc
caccagtgta cgaagctgtc agagctctcc tggggtatgt gtctaagcaa cttccctgcc
atttgcaaga cagaggactt tctccaattg cccaaagata tggtagtgca gcttttgtca
cacgaggagc tggagacaga agatgagaga ctggtttatg aagctgccct taattggatt
aactatgacc tagaaaagag gcactgctac ctcccagagc ttctgagaac ggttcgtctc
gccttactgc ctgccatctt tctaatggag aatgtttcaa cagaagagct gattaatgat
caggccaaaa gcaaagaact ggttgatgaa gctattcgct gcaagctgaa gatcctccag
aatgatggcg tggtcaacag cccatgtgct cgacctagaa aaaccagcca tgcccttttc
ctgcttggcg gacagacatt catgtgtgac aaattgtacc tggtcgacca gaaagccaaa
gagataatcc caaaggctga catccccagt cccaggaagg agttcagtgc ctgtgccatt
ggctgtaagg tgtacatcac aggagggaga ggatcagaga atggcgtttc caaagatgta
tgggtctacg acactgtgca tgaggaatgg tccaaagcag cacctatgct catcgccagg
tttggccatg gctccgcgga gctgaaacac tgcctatatg ttgttggagg acacaccgcg
gcaacgggct gtctcccggc ctctccgtc
>Poeciliidae_Poeciliopsis_turrubarensis_1_1
ttcctggaga gaaaccttca tccgtccaac tgtcttggca tgctgttgct gtctgacgcc
caccagtgta cgaagctgtc agagctctcc tggggtatgt gtctaagcaa cttccctgcc
atttgcaaga ccgaggactt tctccaattg cccaaagata tggtagtgca gcttttgtcg
cacgaggagc tggagacaga agatgagaga ctggtttatg aagctgccct taattggatt
aactatgacc tagaaaagag gcactgctac ctcccagagc ttctgagaac ggttcgtctc
gccttactgc ctgccatctt tctaatggag aatgtttcaa cagaagagct gattaatgat
caggccaaaa gcaaagaact ggttgatgaa gctatacgct gcaagctgaa gatcctccag
aatgatggcg tggtcaacag cccgtgtgct cgacctcgaa aaaccagcca tgcccttttc
ctgcttggcg gacagacatt catgtgtgac aaattgtacc tggtagacca gaaagccaaa
gagataatcc cgaaggctga catccccagt cccagaaagg agtttagtgc ctgtgccatt
ggctgtaagg tgtacatcac aggcgggaga ggatcagaga acggcgtttc caaagacgta
tgggtttacg acactgtgca tgaggaatgg tccaaagcag cacctatgct catcgccagg
tttggccatg gctccgcgga gctgaaacac tgcctatatg ttgttggagg acacaccgcg
gcaacgggct gtctcccggc ctctccgtc
>Cichlidae_Acarichthys_heckelii_1_1
ttcctagaga gaaaccttca cccgtccaac tgtcttggca tgcttctgct gtcagatgcc
catcagtgta ccaagctgtc agagctctcc tggggcatgt gtctcagcaa cttccctgct
atttgcaaga cagaggactt cctccaactg cccaaagata tggtggtgca acttttatca
catgaggagc tagagacaga agatgagaga ctggtttatg aagctgctct taactggatc
aactacgacc tggaaaggag gcattgtcat cttccagagc tcctgagaac ggtccgcctt
gcactgctgc cagccatctt tttgatggag aacgtctcaa cagaagagct gattaactct
caggccaaga gcaaggagct ggtggatgaa gctatccgct gtaaactgaa gatcctgcag
aatgatggtg ttgttaacag cccatgtgct cgaccaagaa aaaccagcca tgctctattt
cttctgggtg ggcagacttt catgtgtgac aagctgtacc tggtggatca gaaggccaaa
gagatcatcc caaaggctga catccccagt ccacggaagg agttcagtgc ctgtgccatt
gggtgtaagg tgtacatcac tggtgggaga ggctcagaga atggcgtgtc caaagatgtg
tgggtctatg acactgtcca tgaagaatgg tcaaaggcgg ctcccatgct cattgccagg
tttggccatg gctctgcaga gctgaaacac tgtctctacg tcgtaggagg tcacactgca
gcaacaggct gccttccagc atctccatc
>Cichlidae_Aequidens_diadema_1_1
ttcctagaga gaaaccttca cccgtccaac tgtcttggca tgcttctgct gtcagatgct
caccagtgta ccaagctgtc agagctctcc tggggcatgt gtctcagcaa cttccctgct
atttgcaaga cagaggactt cctccaattg cccaaagata tggtggtgca gcttttatca
cacgaggagc tagagacaga agatgagaga ctggtttatg aagctgctct taactggatc
aactacgacc tggaaaggag gcattgtcat cttccagagc tcctgagaac ggtccgcctt
gcactgctgc cagccatctt tttaatggag aangtctcaa cagaagagct gattaactcc
caggccaaga gcaaggagct ggtggatgaa gctatccgct gtaagctgaa gatcctgcag
aatgatggcg ttgttaatag cccgtgtgct cgaccaagaa aaaccagcca tgccctattt
cttctgggtg ggcagacttt catgtgtgac aagttgtacc tggtggacca gaaggccaaa
gagatcatcc caaaggctga catccccagt ccacggaagg agttcagtgc ctgtgccatt
gggtgtaagg tgtacatcac tggtgggaga ggctcagaga atggcgtgtc caaagatgtg
tgggtctatg atactgtcca tgaagaatgg tcaaaggcgg ctcccatgct cattgccagg
tttggccatg gctctgcaga gctgaaacac tgtctctacg ttgtaggagg tcacactgca
gcaacaggct gcctcccagc atctccatc
>Cichlidae_Amphilophus_istlanus_1_1
ttcctagaga gaaaccttca cccgtccaac tgtcttggca tgcttctgct gtcggatgcc
catcagtgta ccaagctgtc agagctctcc tggggcatgt gtctcagcaa cttccctgct
atttgcaaga cagaggactt cctccaactg cccaaagata tggtggtgca gcttttatca
cacgaggagc tagagacaga agatgagaga ctggtttatg aagctgctct taactggatc
aactacgacc tggaaaggag gcattgccat cttccggagc tcctgagaac ggtccgcctt
gcactgctgc cagccatctt tttaatggag aacgtctcaa cagaagagct gattaactcc
caggccaaga gcaaggagct ggtggatgaa gcgatccgct gcaagctgaa gatcctgcag
aatgatggcg ttgttaatag cccgtgtgct cgaccaagaa aaacgagcca tgccctattt
cttctgggtg ggcagacttt catgtgtgac aagttgtacc tggtggacca gaaggccaaa
gagatcatcc caaaggctga catccccagt ccacggaagg agttcagtgc ctgtgccatt
ggctgtaagg tgtacatcac tggtgggaga gggtcagaga atggcgtgtc caaagatgtg
tgggtctatg atactgtcca tgaagaatgg tcaaaggcgg ctcccatgct cattgccagg
tttggccatg gctctgcaga gctgaaacac tgtctctatg ttgtcggagg tcacactgca
gcaacaggct gccttccagc atctccatc
>Cichlidae_Biotoecus_dicentrarchus_1_1
ttcctagaga gaaaccttca cccgtccaac tgtcttggca tgcttctgtt gtcagatgcc
catcagtgta ccaagctgtc agagctttcc tggggnatgt gtctcagcaa cttccctgct
atttgcaaga cagaggactt cctccaactg cccaaagata tggtggtgca gcttttatca
cacgaggagc tagagacaga agatgagaga ctggtttatg aagctgctct taactggatc
aactacgatc tggaaaggag gcattgccat ctcccagagc tcctgagaac agtccgcctt
gcattgctgc cagccatctt tttaatggag aacgtctcaa cagaagagct gattaactct
caggccaaga gcaaagagct ggtggacgaa gctatccgct gtaagctgaa gatcctgcag
aatgatggtg ttgttaacag cccgtgtgct cgaccaagaa aaaccagcca tgccctattt
cttctgggtg ggcagacttt catgtgtgac aagctgtacc tggtggacca gaaggccaaa
gaaatcatcc caaaggctga catccccagt cctaggaagg agttcagtgc ctgtgccatt
gggtgtaagg tgtacatcac tggtgggaga ggctcagaga atggcgtgtc caaagatgtg
tgggtttatg acactgtcca tgaagaatgg tcaaaggcag ctcccatgct cattgccagg
tttggccatg gctctgcaga gctgaaacac tgcctctacg tcgtaggngg tcacactgca
gcaacnggct gccttccagc atctccatc
>Cichlidae_Caquetaia_kraussii_2_1
nnnnnnnnnn nnnnnnnnnn nnnnnnnnnn nnnnnnnnnn nnnnnnnnnn nnnngacgcc
catcagtgta ccaagctgtc agagctctcc tggggcatgt gtctcagcaa cttccctgct
atttgcaaga cagaggactt cctccaactg cccaaagata tggtggtgca gcttttatca
cacgaggagc tagagacaga agatgagaga ctggtttatg aagctgctct taactggatc
aactacgacc tggaaaggag gcattgccat cttccagagc tcctgagaac agtccgcctt
gcactgctgc cagccatctt tttaatggaa aatgtctcaa cagaagagct gattaactcc
caggccaaga gcaaggagct ggtggatgaa gctatccgct gcaagctgaa gatcctgcag
aatgatggcg ttgttaatag cccgtgtgct cgaccaagaa aaacgagcca tgccctattt
cttctgggtg ggcagacttt catgtgtgac aagttgtacc tggtggacca gaaggccaaa
gagatcatcc caaaggctga catccccagt ccacggaagg agttcagtgc ctgtgccatt
gggtgtaagg tgtacatcac tggtgggaga gggtcagaga atggcgtgtc caaagatgtg
tgggtctatg acactgtcca tgaagaatgg tccaaggcgg ctccgatgct cattgccagg
tttggccatg gctctgcaga gctgaaacac tgtctctacg ttgtcggagg tcacaccgca
gcaacaggct gcnnnnnnnn nnnnnnnnn
>Cichlidae_Hypselecara_coryphaenoides_1_1
ttcctagaga gaaatcttca cccatccaac tgtcttggca tgcttctgct gtcggatgcc
catcagtgta ccaagctgtc agagctctcc tggggcatgt gtctcagcaa cttccctgct
atttgcaaga cagaggactt cctccaactg cccaaagata tggtggtgca gcttttatca
cacgaggagc tagagacaga agatgagaga ctggtttatg aagctgctct taactggatc
aactacgacc tggaaaggag gcattgtcat cttccggagc tcctgagaac ggtccgcctt
gcactgctgc cagccatctt tttaatggag aacgtctcaa ccgaagagct gattaactcc
caggccaaga gcaaggagct ggtggatgaa gctatccgct gtaagctgaa gatcctgcag
aatgatggcg ttgttaatag cccatgtgct cgaccaagaa aaaccagcca tgccctattt
cttctgggtg ggcagacttt catgtgtgac aagttgtacc tggtggacca gaaggccaaa
gagatcatcc caaaggctga catccccagt ccacggaagg agttcagcgc ctgtgccatt
gggtgtaagg tgtacatcac tggtgggaga ggctcagaga atggcgtgtc caaagatgtg
tgggtctatg acactgtcca tgaagaatgg tcaaaggcgg ctcccatgct cattgccagg
tttggccatg gctctgcaga gctgaaacac tgtctctacg ttgtcggagg tcacactgca
gcaacaggct gccttccagc atctccatc
>Cichlidae_Laetacara_dorsigera_1_1
ttcctagaga gaaaccttca cccgtccaac tgtcttggca tgcttctgct gtcagatgct
caccagtgta ccaagctgtc agagctctcc tggggcatgt gtctcagcaa cttccctgct
atttgcaaga cagaggactt cctccaactg cccaaagata tggtggtgca gcttttatca
cacgaggagc tagagacaga agatgagaga ctggtttatg aagctgctct taactggatc
aactacgacc tagaaaggag gcattgccat cttccagagc tcctgagaac ggtccgcctt
gcactgctgc cagctatctt tttaatggag aacgtctcaa cagaagagct gattaactcc
caggccaaga gcaaggagct ggtggatgaa gctatccgct gtaagctgaa gatcctgcag
aatgatggcg ttgttaatag cccgtgtgct cgaccaagaa aaaccagcca tgccctattt
cttctgggtg ggcagacttt catgtgtgac aagttgtacc tggtggacca gaaggccaaa
gagatcatcc caaaggctga catccccagt ccacggaagg agttcagtgc ctgtgccatt
gggtgtaaag tgtacatcac tggtgggaga ggctcagaaa atggcgtgtc caaagatgtg
tgggtctatg atactgtcca tgaagaatgg tcaaaggcgg ctcccatgct cattgccagg
tttggccatg gctctgcaga gctgaaacac tgtctctacg ttgtaggagg tcacactgca
gcaacagggt gccttccagc atctccatc
>Cichlidae_Mikrogeophagus_altispinosus_1_1
ttcctagaga gaaaccttca cccgtccaac tgtcttggca tgcttctgct gtcagatgcc
catcagtgta ccaagctgtc agagctctcc tggggcatgt gtctcagcaa cttccctgct
atttgcaaga cagaagactt cctccaactg cccaaagata tggtggtgca gcttttatca
cacgaggagc tagagacaga agatgagaga ctggtttatg aagctgctct taactggatc
aactacgacc tggaaaggag gcattgtcat cttccagagc tcctgagaac ggtccgcctt
gcactgctgc cagccatttt tttaatggag aacgtctcaa cagaagagct gattaactcc
caggccaaga gcaaggagct ggtggatgaa gctatccgtt gtaagctgaa gatcctgcag
aatgatggtg ttgttaatag cccgtgcgct cgaccaagaa aaaccagcca tgccctattt
cttctgggtg ggcagacttt catgtgtgac aagttgtacc tggtggacca gaaggccaaa
gagatcatcc caaaggctga catccccagt ccacggaagg agttcagtgc ctgtgccatt
gggtgtaagg tgtacatcac tggtgggaga ggctcagaga atggcgtgtc caaagatgtg
tgggtctatg acactgtcca tgaagaatgg tcaaaggcgg ctcccatgct cattgccagg
tttggccatg gctctgcaga gctgaaacac tgtctctatg tggtaggagg tcacactgca
gcaacaggct gccttccagc atctccatc
>Cichlidae_Paraneetroplus_bulleri_1_1
ttcctagaga gaaaccttca cccgtccaac tgtcttggca tgcttctgct gtcggatgcc
catcagtgta ccaagctgtc agagctctcc tggggcatgt gtctcagcaa cttccctgct
atttgcaaga cagaggactt cctccaactg cccaaagata tggtggtgca gcttttatca
cacgaggagc tagagacaga agatgagaga ctggtttatg aagctgctct taactggatc
aactacgacc tggaaaggag gcattgccat cttccagagc tcctgagaac ggtccgcctt
gcactgctgc cagccatctt tttaatggaa aatgtctcaa cagaggagct gattaactcc
caggccaaga gcaaggagct ggtggatgaa gctatccgct gcaagctgaa gatcctacag
aatgatggcg ttgttaatag cccgtgtgct cgaccaagaa aaacgagcca tgccctattt
cttctgggtg ggcagacttt catgtgtgac aagttgtacc tggtggacca gaaggccaaa
gagatcatcc caaaggctga catccccagt ccacggaagg agttcagtgc ctgtgccatt
gggtgtaagg tgtacatcac tggtgggaga ggctcagaga atggcgtgtc caaagatgtg
tgggtctatg acactgtcca tgaagaatgg tcaaaggcag ctcccatgct cattgccagg
tttggccatg gctctgcaga gctgaaacac tgtctctacg ttgtcggagg tcacaccgca
gcaacaggct gccttccagc atctccatc
>Cichlidae_Taeniacara_candidi_1_1
ttcctagaga gaaaccttca cccgtccaac tgtcttggca tgcttctgct gtcagatgcc
catcagtgta ccaagctgtc agagctctcc tggggcatgt gtctcagcaa cttccctgct
atttgcaaga cggaggactt cctccaactg cccaaagata tggtggtgca gcttttatca
cacgaggagc tagagacaga agatgagaga ctggtttatg aagctgctct taactggatc
aactacgacc tggaaaggag gcattgtcac cttccagagc tcctgagaac tgtccgcctt
gcactgctgc cggccatctt tttaatggag aacgtctcaa cagaagaact gattaactcc
caggccaaga gcaaggagct ggtggatgaa gctatccgtt gtaagctgaa gatcctgcag
aatgatggtg ttgttaacag cccntgcgct cgaccaagaa aaaccagcca tgccctattt
cttctgggtg ggcagacttt catgtgtgac aagttgtacc tggtggacca gaaggccaaa
gagatcatcc caaaggctga catccccagt ccacggaagg agttcagtgc ctgtgccatt
gggtgtaagg tgtacatcac tggtgggaga ggctcagaga atggtgtctc taaagatgtg
tgggtctatg acaccgtcca tgaagaatgg tcaaaggcgg ctcccatgct cattgccagg
tttggccatg gctctgcaga gctgaaacac tgtctctacg tcgtaggagg tcacactgca
gcaacaggct gccttccagc atctcnatc
>Cichlidae_Thorichthys_maculipinnis_1_1
ttcctagaga gaaaccttca cccgtccaac tgtcttggca tgcttctgct gtcagatgcc
catcagtgta ccaagctgtc agagctctcc tggggcatgt gtctcagcaa cttccctgct
atttgcaaga cagaggactt cctccaactg cccaaagata tggtggtgca gcttttatca
cacgaggagc tagagacaga agatgagaga ctggtttatg aagctgctct taactggatc
aactacgacc tggaaaggag gcattgccat cttccagagc tcctgagaac ggtccgtctt
gcactgctgc cagccatctt tttaatggaa aatgtctcaa cagaagagct gattaactcc
caggccaaga gcaaggagct ggtggatgaa gctatccgct gcaagctgaa gatcctgcag
aatgatggcg ttgttaatag cccgtgtgct cgaccaagaa aaacgagcca tgccctattt
cttctgggtg ggcagacttt catgtgtgac aagttgtacc tggtggacca gaaggccaaa
gagatcatcc caaaggctga catccccagt ccacggaagg agttcagtgc ctgtgccatt
gggtgtaagg tctacatcac tggtgggaga ggctcagaga atggcgtgtc caaagatgtg
tgggtctatg acactgtcca tgaagaatgg tcaaaggcgg ctcccatgct cattgccagg
tttggccatg gctctgcaga gctgaaacac tgtctctacg ttgtcggagg tcacaccgca
gcaacaggct gccttccagc atctccatc
>Cichlidae_Thorichthys_meeki_2_1
nnnnnnnnnn nnnnnnnnnn nnnnnnnnnn nnnnnnnnnn nnnnnnnnnn nnnngatgcc
catcagtgta ccaagctgtc agagctctcc tggggcatgt gtctcagcaa cttccctgct
atttgcaaga cagaggactt cctccaactg cccaaagata tggtggtgca gcttttatca
cacgaggagc tagagacaga agatgagaga ctggtttatg aagctgctct taactggatc
aactacgacc tggaaaggag gcattgccat cttccagagc tcctgagaac ggtccgtctt
gcactgctgc cagccatctt tttaatggaa aatgtctcaa cagaagagct gattaactcc
caggccaaga gcaaggagct ggtggatgaa gctatccgct gcaagctgaa gatcctgcag
aatgatggcg ttgttaatag cccgtgtgct cgaccaagaa aaacgagcca tgccctgttt
cttctgggtg ggcagacttt catgtgtgac aagttgtacc tggtggacca gaaggccaaa
gagatcatcc caaaggctga catccccagt ccacggaagg agttcagtgc ctgtgccatt
gggtgtaagg tgtacatcac tggtgggaga ggctcagaga atggcgtgtc caaagatgtg
tgggtctatg acactgtcca tgaagaatgg tcaaaggcgg ctcccatgct tattgccagg
tttggccatg gctctgcaga gctgaaacac tgtctctacg tcgtaggagg tcacaccgca
gcaacannnn nnnnnnnnnn nnnnnnnnn
>Cichlidae_Uaru_amphiacanthoides_2_1
nnnntagaga gaaaccttca cccgtccaac tgtcttggca tgcttctgct gtcggatgcc
catcagtgta ccaagctgtc agagctctcc tggggcatgt gtctcagcaa cttccctgct
atttgcaaga cagaggactt cctccaactg cccaaagata tggtggtgca gcttttatca
cacgaggagc tagagacaga agatgagaga ctggtttatg aagctgctct taactggatc
aactacgacc tggaaaggag gcattgtcat cttccggagc tcctgagaac ggtccgcctt
gcactgctgc cagccatctt tttaatggag aatgtctcaa cagaagagct gattaactca
caggccaaga gcaaggagct ggtggatgaa gctatccgct gcaagctgaa gatcctgcag
aatgatggcg tcgttaatag cccgtgtgct cgaccaagaa aaacgagcca tgccctattt
cttctgggtg ggcagacttt catgtgtgac aagttgtacc tggtggacca gaaggccaaa
gagatcatcc caaaggctga catccccagt ccacggaagg agttcagtgc ctgtgccatt
gggtgtaagg tgtacatcac tggtgggaga gggtcagaga atggcgtgtc caaagatgtg
tgggtctatg acactgtcca tgaagaatgg tcaaaggctg ctcccatgct cattgccagg
tttggccatg gctctgcaga gctgaaacac tgtctctacg ttgtcggagg tcacactgca
gcaacaggct gccttccagc nnnnnnnnn
>Fluviphylacidae_Fluviphylax_simplex_1_1
ttcctggaga gaaaccttca tccgtccaac tgtcttggca tgctgttgct ttctgacgcc
caccagtgta ccaagctgtc agagctctcc tggggcatgt gtctgagcaa cttccctgcc
atttgcaaga cagaggactt tctccagttg cccaaagata tggtagtaca gcttttgtca
cacgaggagc tagagacaga agatgagaga ctggtttatg aagctgccct taactggatc
aactatgacc tagaaaagag gcactgctac ctcccagagc ttctgagaac agttcgtctc
gccttactgc ccgccatttt tttaatggag aatgtttcaa cagaagagct gatcaatgat
caggcaaaaa gcaaggaact ggtagatgaa gctattcgct gcaagcttaa gatcctccag
aatgatggtg ttgtcaacag cccatgtgca cgaccaagaa aaaccagcca tgccctcttc
cttcttggcg ggcagacgtt catgtgtgac aaactgtacc tggtggacca gaaggctaag
gagataattc cgaaagctga catccccagt cccaggaagg agttcagtgc ctgtgccatt
ggttgtaagg tgtacatcac aggtggaaga ggatccgaga atggcgtttc caaagacgta
tgggtctatg acactgtaca tgaggaatgg tctaaagcag caccaatgct catcgctagg
ttcggccatg gttctgcaga gctgaagcac tgcttatatg ttgtgggagg acacacagcg
gcaacaggct gcctcccggc ctctccatc
>Poeciliidae_Xiphophorus_alvarezi_1_1
ttcctggaga gaaaccttca tccgtccaac tgtcttggca tgctgttgct gtctgacgcc
caccagtgta cgaagctgtc agagctctcc tggggcatgt gtttaagcaa cttccctgcc
atttgcaaga cagaggactt tctccaattg cccaaagata tggtagtgca gcttttgtca
cacgaggagc tggagacaga agatgagaga ctggtttatg aagctgccct taattggatt
aactatgacc tagaaaagag gcactgcttc ctcccagagc ttctgagaac ggttcgtctc
gccttactgc ctgccatctt tctaatggaa aatgtttcaa cagaagagct gattaatgat
caggccaaaa gcaaagaact ggttgatgaa gctattcgct gcaagcttaa gatcctccag
aatgatggcg tggtcaacag cccgtgtgct cgacctagaa aaaccagcca tgcccttttc
ctgcttggtg gacagacatt catgtgtgac aaattgtacc tggtagacca gaaagccaaa
gagataatcc cgaaggctga catccccagt cccaggaagg agttcagtgc ctgtgccatt
ggctgtaagg tttacatcac aggcgggaga ggatcagaga acggcgtttc caaagacgta
tgggtctacg acactgtgca tgaggaatgg tccaaagcag cacctatgct catcgccagg
tttggccatg gctccgcgga gctgaaacac tgcctatatg ttgttggggg acacaccgcg
gcaacgggct gtctcccggc ctctccgtc
>Poeciliidae_Xiphophorus_gordoni_1_1
ttcctggaga gaaaccttca tccgtccaac tgtcttggca tgctgttgct gtctgacgcc
caccagtgta cgaagctgtc agagctctcc tggggcatgt gtttaagcaa cttccctgcc
atttgcaaga cagaggactt tctccaattg cccaaagata tggtagtgca gcttttgtca
cacgaggagc tggagacaga agatgagaga ctggtttatg aagctgccct taattggatt
aactatgacc tagaaaagag gcactgctat ctcccagagc ttctgagaac ggttcgtctc
gccttactgc ctgccatctt tctaatggaa aatgtttcaa cagaagagct gattaatgat
caggccaaaa gcaaagaact ggttgatgaa gctattcgct gcaagcttaa gatcctccag
aatgatggcg tggtcaacag cccatgtgct cgacctagaa aaaccagcca tgcccttttc
ctgcttggcg gacagacatt catgtgtgac aaattgtacc tggtagacca gaaagccaaa
gagataatcc cgaaggctga catccccagt cccaggaagg agttcagtgc ctgtgccatt
ggctgtaagg tttacatcac aggcggaaga ggatcagaga atggcgtttc caaagacgta
tgggtctacg acactgtgca tgaggaatgg tccaaagcag cacctatgct catcgccagg
tttggccatg gctccgcgga gctgaaacac tgcctatatg ttgttggagg acacaccgcg
gcaacgggct gtctcccggc ctctccgtc
>Poeciliidae_Xiphophorus_variatus_1_1
ttcctggaga gaaaccttca tccgtccaac tgtcttggca tgctgttgct gtctgacgcc
caccagtgta cgaagctgtc agagctctcc tggggcatgt gtttaagcaa cttccctgcc
atttgcaaga cagaggactt tctccaattg cccaaagata tggtagtgca gcttttgtca
catgaggagc tggagacaga agatgagaga ctggtttatg aagctgccct taattggatt
aactatgacc tagaaaagag gcactgctac ctcccagagc ttctgagaac ggttcgtctc
gccttactgc ctgccatctt tctaatggaa aatgtttcaa cagaagagct gattaatgat
caggccaaaa gcaaagaact ggttgatgaa gctattcgct gcaagcttaa gatcctccag
aatgatggcg tggtcaacag cccatgtgct cgacctagaa aaaccagcca tgcccttttc
ctgcttggcg gacagacatt catgtgtgac aaattgtacc tggtagacca gaaagccaaa
gagataatcc cgaaggctga catccccagt cccaggaagg agttcagtgc ctgtgccatt
ggctgtaagg tttacatcac aggcggaaga ggatcagaga atggcgtttc caaagacgta
tgggtctacg acactgtgca tgaggaatgg tccaaagcag ctcctatgct catcgccagg
tttggccatg gctccgcaga gctgaaacac tgcctatatg ttgttggagg acacaccgcg
gcaacgggct gtctcccggc ctctccgtc
>Rivulidae_Austrolebias_wolterstorffi_1_1
ttcttggaga ggaatcttca cccatccaac tgtcttggta tgctgttgct gtctgatgcc
caccagtgta caaagctgtc agaactctcc tggggcatgt gtctaagcaa cttccctgcc
atttgcaaga ccgaggattt cctccaattg cccaaagata tggtggtgca gcttttatca
catgaggagc tggagacaga agatgagaaa ttagtctatg aagctgctct taattggatc
aactatgact tagagaggag gcactgccat cttccagagc tcctgagaac agtccgtctc
gctttgctac ccgccatctt cttaatggag aatgtttcaa cagaagagct gatcaatgcc
caggcaaaga gcaaggaact ggtagatgaa gctatccgat gtaagctgaa aatccttcag
aatgatggtg ttgtcaatag tccctgtgcc cgtccgagaa agaccagcca tgctctcttt
cttctcggcg ggcagacttt catgtgtgat aagttgtacc tggtggatca aaaggccaaa
gagataatcc caaaagctga catccctagt cccaggaagg agttcagtgc ctgtgccatt
ggctgtaaag tctacatcac tggtgggcga ggatcggaga atggtgtgtc caaagatgtc
tgggtctatg acactgttca tgaggagtgg tcaaaggcag cacccatgct cattgccagg
tttggtcatg gctctgctga gctgaagcac tgcctgtatg ttgtaggagg acacactgca
gctactggct gccttccagc ctctccgtc
>Cichlidae_Archocentrus_centrarchus_1_1
ttcctagaaa gaaaccttca cccgtccaac tgtcttggca tgcttctgct gtcggatgcc
catcagtgta ccaagctgtc agagctctcc tggggcatgt gtctcagcaa cttccctgct
atttgcaaga cagaggactt cctccaactg cccaaagata tggtggtgca gcttttatca
catgaggagc tagagacaga agatgagaga ctggtttatg aagctgctct taactggatc
aactacgacc tggaaaggag gcattgccat cttccggagc tcctgagaac ggtccgcctt
gcactgctgc cagccatctt tttaatggag aacgtctcaa cagaagagct gattaactcc
caggccaaga gcaaggagct ggtggatgaa gcgatccgct gcaagctgaa gatcctgcag
aatgatggcg ttgttaatag cccgtgtgct cgaccaagaa aaacgagcca tgccctattt
cttctgggtg ggcagacttt catgtgtgac aagttgtacc tggtggacca gaaggccaaa
gagatcatcc caaaggctga catccccagt ccacggaagg agttcagtgc ctgtgccatt
ggctgtaagg tgtacatcac tggtgggaga gggtcagaga atggcgtgtc caaagatgtg
tgggtctatg atactgtcca tgaagaatgg tcaaaggcgg ctcccatgct cattgccagg
tttggccatg gctctgcaga gctgaaacac tgtctctacg ttgtcggagg tcacactgca
gcaacaggct gccttccagc atctccatc
>Cichlidae_Biotodoma_cupido_1_1
ttcctagaga gaaaccttca cccgtccaac tgccttggca tgcttctgct gtcagatgcc
catcagtgta ccaagctgtc agagctctcc tggggcatgt gtctcagcaa tttccctgct
atttgcaaga cagaggactt cctccaactg cccaaagata tggtggtgca gcttttatca
cacgaggagc tagagacaga agatgagaga ctggtgtatg aagctgctct taactggatc
aactacgacc tggagaggag gcattgtcat cttccagagc tcctgagaac ggtccgcctt
gcactgctgc cagccatctt tttaatggag aacgtctcaa cagaagagct gattaactcc
caggccaaga gcaaggagct ggtggatgaa gctatccgct gtaaactgaa gatcctgcag
aatgatggcg ttgttaacag cccgtgcgct cgaccaagaa aaaccagcca tgctctattc
cttttgggtg gacagacttt catgtgtgac aagttgtacc tcgtggacca gaaggccaaa
gaaatcatcc caaaggctga catccccagt ccacgcaagg agttcagcgc ctgtgccatt
gggtgtaagg tgtacatcac tggtgggaga ggttccgaga atggcgtgtc caaagatgtg
tgggtctatg acactgtcca tgaagaatgg tcaaaggcgg ctcccatgct cattgccagg
tttggccatg gctctgcaga gctgaaacac tgtctctatg tcgtaggagg tcacactgca
gcaacaggct gccttccagc atctccntc
>Cichlidae_Bujurquina_zamorensis_1_1
nnnntagaga gaaaccttca cccgtccaac tgtcttggca tgcttctgct gtcagatgct
caccagtgta ccaagctgtc agagctctcc tggggcatgt gtctcagcaa cttccctgct
atttgcaaga cagaggactt cctccaactg cccaaagata tggtggtgca gcttttatca
cacgaggagc tagagacgga agatgagaga ctggtttatg aagctgctct taactggatc
aactacgacc tggaaaggag gcattgtcat cttccagagc tcctgagaac ggtccgcctt
gcactgctgc cagccatctt tttaatggag aacgtctcaa cagaagagct gattaactcc
caggccaaga gcaaggagct ggtggatgaa gctatccgct gtaagctgaa gatcctgcag
aatgatggcg ttgttaatag cccgtgtgct cgaccaagaa aaaccagcca tgccctcttt
cttctgggtg ggcagacttt catgtgtgac aagttgtacc tggtggacca gaaggccaaa
gagatcatcc caaaagctga catccccagt ccacggaagg agttcagtgc ctgtgccatt
gggtgtaagg tgtacatcac cggtgggaga ggctcagaga atggcgtgtc caaagatgtg
tgggtctatg atactgttca tgaagaatgg tcaaaggcgg ctcccatgct cattgccaga
tttggccatg gctctgcaga gctgaaacac tgtctctatg tagtaggagg tcacactgca
gcaacaggct gccttccagc nnnnnnnnn
>Cichlidae_Cichlasoma_orinocense_1_1
ttcttagaga gaaaccttca cccgtccaac tgtcttggca tgcttctgct gtcagatgct
caccagtgta ccaagctgtc agagctctcc tggggcatgt gtctcagcaa cttccctgct
atttgcaaga cagaggactt cctccaactg cccaaagata tggtggtgca gcttttatca
cacgaggagc tagagacaga agatgagaga ctggtttatg aagctgctct taactggatc
aactacgacc tggaaaggag gcactgtcat cttccagagc tcctgagaac ggtccgcctt
gcactgctgc cagccatctt tttaatggag aacgtctcaa cagaagagct gattaactcc
caggccaaga gcaaggagct ggtggatgaa gctatccgct gtaagctgaa gatcctgcag
aatgatggcg ttgttaatag cccgtgtgct cgaccaagaa aaaccagcca tgccctattt
cttctgggtg ggcagacttt catgtgtgac aagttgtacc tggtggacca gaaggccaaa
gagatcatcc caaaggctga catccccagt ccacggaagg agttcagtgc ctgtgccatt
gggtgtaagg tgtacatcac tggtgggaga ggctcagaga atggcgtgtc caaagatgtg
tgggtctatg atactgtcca tgaagaatgg tcaaaggcgg ctcccatgct cattgccagg
tttggccatg gctctgcaga gctgaaacac tgtctctacg ttgtaggagg tcacaccgca
gcaacaggct gcctcccagc atctccatc
>Cichlidae_Cincelichthys_pearsei_1_1
ttcctagaga gaaaccttca cccgtccaac tgtcttggca tgcttctgct gtcagatgcc
catcagtgta ccaagctgtc agagctctcc tggggcatgt gtctcagcaa cttccctgct
atttgcaaga cagaggactt cctccaactg cccaaagata tggtggtgca gcttttatcg
cacgaggagc tagagacaga agatgaaaga ctggtttatg aagctgctct taactggatc
aactacgacc tggaaaggag gcattgccat cttccagagc tcctgagaac ggtccgcctt
gcactgctgc cagccatctt tttaatggaa aatgtctcaa cagaggagct gattaactcc
caggccaaga gcaaggagct ggtggatgaa gctatccgct gcaagctgaa gatcctgcag
aatgacggcg ttgttaatag cccgtgtgct cgaccaagaa aaacgagcca tgccctattt
cttctgggtg ggcagacttt catgtgtgac aagttgtacc tggtggacca gaaggccaaa
gagatcatcc caaaggctga catccccagt ccacggaagg agttcagtgc ctgtgccatt
gggtgtaagg tgtacatcac tggtgggaga ggctcagaga atggcgtgtc caaagatgtg
tgggtctatg acactgtcca tgaagaatgg tcaaaggcag ctcccatgct cattgccagg
tttggccatg gctctgcaga gctgaaacac tgtctctacg ttgtcggagg tcacaccgca
gcaacaggct gccttccagc atctccatc
>Cichlidae_Crenicara_punctulata_1_1
ttcctagaga gaaaccttca cccgtccaac tgtcttggca tgcttctgct gtcagatgcc
catcagtgta ccaagctgtc agagctctcc tggggcatgt gtctcagcaa cttccctgct
atttgcaaga cagaggactt cctccaactg cccaaagata tggtggtgca gcttttatca
cacgaggagc tagagacaga agatgagaga ctggtgtatg aagctgctct taactggatc
aactatgacc tggaaaggag gcactgtcat cttccagagc tcctgagaac ggtccgcctt
gcactgctgc cagccatctt tttaatggag aacgtctcaa cagaagagct gattaactcc
caggccaaga gcaaggagct ggtggatgaa gctatccgct gtaagctgaa gatcctgcag
aatgatggtg ttgttaacag cccgtgcgct cgaccaagaa aaaccagcca tgccctattt
cttctgggtg ggcagacttt catgtgtgac aagttgtacc tggtggacca gaaggccaaa
gagatcatcc caaaggctga catccccagt ccacggaagg agttcagtgc ctgtgccatt
gggtgtaagg tgtacatcac tggtgggaga ggctcagaga atggcgtgtc caaagatgtg
tgggtctatg acactgtcca tgaagagtgg tcaaaggcgg ctcccatgct cattgccagg
tttggccatg gctctgcaga gctgaaacac tgtctctatg tcgtaggagg tcacacagca
gcnacaggct gccttccagc atctccatc
>Cichlidae_Cryptoheros_cutteri_1_1
nnnntagaga gaaaccttca cccgtccaac tgtcttggca tgcttctgct gtcggatgcc
catcagtgta ccaagctgtc agagctctcc tggggcatgt gtctcagcaa cttccctgct
atttgcaaga cagaggactt cctccaactg cccaaagata tggtggtgca gcttttatca
cacgaggagc tagagacaga agatgagaga ctggtttatg aagctgctct taactggatc
aactacgacc tggaaaggag gcattgccat cttccggagc tcctgagaac agtccgcctt
gcactgctgc cagccatctt tttaatggag aacgtctcaa cagaagagct gattaactcc
caggccaaga gcaaggagct ggtggatgaa gctatccgct gcaagctgaa gatcctgcag
aatgatggcg ttgttaatag cccgtgtgct cgaccaagaa aaacgagcca tgccctattt
cttctgggtg ggcagacttt catgtgtgac aagttgtacc tggtggacca gaaggccaaa
gagatcatcc caaaggctga catccccagt ccacggaagg agttcagtgc ctgtgccatt
ggctgtaagg tgtacatcac tggtgggaga gggtcagaga atggcgtgtc caaagatgtg
tgggtctatg atactgtcca tgaagaatgg tcaaaggcgg ctcccatgct cattgccagg
tttggccatg gctctgcaga gctgaaacac tgtctctacg ttgtcggagg tcacactgca
gcaacaggct gccttccagc nnnnnnnnn
>Cichlidae_Dicrossus_filamentosus_1_1
nnnnnnnnnn nnnnnnnnnn nnnnnnnnnn nnnnnnnnnn nnnnnnnnnn nnnngatgcc
catcagtgta ccaagctgtc agagctctcc tggggcatgt gtctcagcaa cttccctgct
atttgcaaga cagaggactt cctccaactg cccaaagata tggtggtgca gcttttatca
cacgaggagc tagagacaga agatgagaga ctggtgtatg aagctgctct taactggatc
aactacgacc tggaaaggag gcattgtcat cttccagagc tcctgagaac ggtccgcctt
gcactgctgc cagccatctt tttaatggag aacgtctcaa cagaagagct gatcaactcc
caggccaaga gcaaggagct ggtggatgaa gctatccgtt gtaagctcaa gatcctgcag
aatgatggtg ttgttaacag cccgtgcgct cgaccaagaa aaaccagcca tgccctattt
cttctgggtg ggcagacttt catgtgtgac aagttgtacc tggtggacca gaaggccaaa
gagatcatcc caaaggctga catccccagt ccacggaagg agttcagtgc ctgtgccatt
gggtgtaagg tgtacatcac tggtgggaga ggctcagaga atggcgtgtc caaagatgtg
tgggtctatg acactgttca tgaagaatgg tcaaaggctg ctccaatgct cattgccagg
tttggccatg gctctgcaga gctgaaacac tgtctctatg tcgtaggtgg tcacaccgca
gcaacannnn nnnnnnnnnn nnnnnnnnn
>Cichlidae_Geophagus_abalios_1_1
ttcctagaga gaaaccttca cccgtccaac tgtcttggca tgcttctgct gtcagatgcc
catcagtgta ccaagctgtc agagctctcc tggggcatgt gtctcagcaa cttccctgct
atttgcaaga cagaggactt cctccaactg cccaaagata tggtggtgca gcttttatca
catgaggagc tagagacaga agatgagaga ctggtttatg aagctgctct taactggatc
aactacgacc tggaaaggag gcattgtcat cttccagagc tcctgagaac agtccgcctt
gcactgctgc cagccatctt tttaatggag aacgtctcaa cagaagagct gattaactcc
caggccaaga gcaaggagct ggtggatgaa gctatccgct gtaagctgaa gatcctgcag
aatgatggtg ttgttaacag cccatgtgct cgaccaagaa aaaccagtca tgccctattt
cttctgggtg ggcagacttt catgtgtgac aagttgtacc tggtggacca gaaggccaaa
gagatcatcc caaaggctga catccccagt ccacggaagg agttcagtgc ctgtgccatt
gggtgtaagg tgtacatcac tggtgggaga ggctctgaga atggtgtgtc caaagatgtg
tgggtctatg acactgtcca tgaagaatgg tcaaaggcgg ctcccatgct cattgccagg
tttggccatg gctctgcaga gctgaaacac tgtctctacg tcgtaggagg tcacactgca
gcaacaggct gccttccagc atctccatc
>Cichlidae_Geophagus_harreri_1_1
ttcctagaga gaaaccttca cccgtccaac tgtcttggca tgcttctgct gtcagatgcc
catcagtgta ccaagctgtc agagctctcc tggggcatgt gtctcagcaa cttccctgct
atttgcaaga cagaggactt cctccaactg cccaaagata tggtggtgca gcttttatca
cacgaggagc tagagacaga agatgagaga ctggtttatg aagctgctct taactggatc
aactacgacc tggaaaggag gcattgtcat cttccagagc tcctgagaac agtccgcctt
gcactgctgc cagccatctt tttaatggag aacgtctcaa cagaagagct gattaactcc
caggccaaga gcaaggagct ggtggatgaa gctatccgct gtaagctgaa gatcctgcag
aatgatggtg ttgttaacag cccatgcgct cgaccaagaa aaaccagtca tgccctattt
cttctgggtg ggcagacttt catgtgtgac aagttgtacc tggtggacca gaaggccaaa
gagatcatcc caaaggctga catccccagt ccacggaagg agttcagtgc ctgtgccatt
gggtgtaagg tgtacatcac tggtgggaga ggctcagaga atggcgtgtc caaagatgtg
tgggtctatg acactgtcca tgaagaatgg tcaaaggcgg ctcccatgct cattgccagg
tttggccatg gctctgcaga gctgaaacac tgtctctacg tcgtaggagg tcacactgca
gcaacaggct gccttccagc atccccatc
>Cichlidae_Geophagus_taeniopareius_1_1
ttcctagaga gaaaccttca cccgtccaac tgtcttggca tgcttctgct gtcagatgcc
catcagtgta ccaagctgtc agagctctcc tggggcatgt gtctcagcaa cttccctgct
atttgcaaga cagaggactt cctccaactg cccaaagata tggtggtgca gcttttatca
cacgaggagc tagagacaga agatgagaga ctggtttatg aagctgctct taactggatc
aactacgacc tggaaaggag gcattgtcat cttccagagc tcctgagaac agtccgcctt
gcactgctgc cagccatctt tttaatggag aacgtctcaa cagaagagct gattaactcc
caggccaaga gcaaggagct ggtggatgaa gctatccgct gtaagctgaa gatcctgcag
aatgatggtg ttgttaacag cccatgcgct cgaccaagaa aaaccagtca tgccctattt
cttctgggtg ggcagacttt catgtgtgac aagttgtact tggtggacca gaaggccaaa
gagatcatcc caaaggctga catccccagt ccacggaagg agttcagtgc ctgtgccatt
gggtgtaagg tgtacatcac tggtgggaga ggctcagaga atggcgtgtc caaagatgtg
tgggtctatg acactgtcca cgaagaatgg tcaaaggcag ctcccatgct cattgccagg
tttggccatg gctctgcaga gctgaaacac tgtctctacg tcgtaggagg tcacactgca
gcaacaggct gccttccagc atctccatc
>Poeciliidae_Carlhubbsia_stuarti_1_1
ttcctggaga gaaaccttca tccgtccaac tgtcttggca tgctgttgct gtcagacgcc
caccagtgta cgaagctgtc agagctctcc tggggcatgt gtctaagcaa cttccctgcc
atttgcaaga cagaggactt tctccaattg cccaaagata tggtagtgca gcttttgtca
cacgaggagc tggagacaga agatgagaga ctggtttatg aagctgccct taattggatt
aactatgacc tagaaaagag gcactgctac ctcccagagc ttctgagaac ggttcgtctc
gccttactgc ctgccatctt tctaatggaa aatgtttcaa cagaagagct gattaatgat
caggccaaaa gcaaagaact ggttgatgaa gctattcgct gcaagctgaa gatcctacag
aatgatggcg tggtcaacag cccgtgcgct cgacctagaa aaaccagcca tgcccttttc
ctgcttggcg gacagacatt catgtgtgac aaattgtacc tggtagacca gaaagccaaa
gagataatcc caaaggctga catccccagt cccaggaagg agttcagtgc ctgtgccatt
ggctgtaagg tgtacatcac aggtggaaga ggatcagaga acggcgtttc caaagacgta
tgggtctacg acaccgtgca tgaggaatgg tccaaagcag cacctatgct catcgccagg
tttggccatg gctccgcgga gctgaaacac tgcttatatg ttgttggagg acacactgcg
gcaacgggct gtctcccggc ctctccgtc
>Poeciliidae_Xiphophorus_signum_1_1
ttcctggaga gaaaccttca tccgtccaac tgtcttggca tgctgttgct gtctgacgcc
caccagtgta cgaagctgtc agagctctcc tggggcatgt gtttaagcaa cttccctgcc
atttgcaaga cagaggactt tctccaattg cccaaagata tggtagtgca gcttttgtca
cacgaggagc tggagacaga agatgagaga ctggtttatg aagctgccct taattggatt
aactatgacc tagaaaagag gcactgcttc ctcccagagc ttctgagaac ggttcgtctc
gccttactgc ctgccatctt tctaatggaa aatgtttcaa cagaagagct gattaatgat
caggccaaaa gcaaagaact ggttgatgaa gctattcgct gcaagcttaa gatcctccag
aatgatggcg tggtcaacag cccgtgtgct cgacctagaa aaaccagcca tgcccttttc
ctgcttggcg gacagacatt catgtgtgac aaattgtacc tggtagacca gaaagccaaa
gagataatcc cgaaggctga catccccagt cccaggaagg agttcagtgc ctgtgccatt
ggctgtaagg tttacatcac aggcgggaga ggatcagaga acggcgtttc caaagacgta
tgggtctacg acactgtgca tgaggaatgg tccaaagcag cacctatgct catcgccagg
tttggccatg gctccgcgga gctgaaacac tgcctatatg ttgttggagg acacaccgcg
gcaacgggct gtctcccggc ctctccgtc
>Rivulidae_Austrolebias_affinis_1_1
nnnnnnnnnn nnnnnnnnnn nnnnnnnnnn nnnnnnnnnn nnnnnnnnnn nnnnnnnnnn
nnnnnnnnnn nnaagctgtc agagctctcc tggggcatgt gtctaagcaa cttccctgcc
atttgcaaga ctgaggattt cctccaattg cccaaagata tggcggtgca gcttttatcg
catgaggagc tggagacaga agatgagaga ttagtctatg aagctgctct taattggatc
aactatgact tagagaggag gcactgccat cttccagagc tcctgagaac agtccgtctt
gctttgctac ccgccatctt cttaatggag aatgtttcaa cagaagagct gatcaatgcc
caggcaaaga gcaaggaact ggtagatgaa gctatccgct gtaagctgaa aatccttcag
aatgatggtg ttgtcaatag tccctgtgcc cgtccgagaa agaccagcca cgctctcttt
ctgctcggcg ggcagacttt catgtgtgat aagttgtacc tggtggatca aaaggccaaa
gagataatcc caaaagctga catccctagt cccaggaagg agttcagtgc ctgtgccatt
ggctgtaaag tctacatcac tggtgggcga ggatcggaga atggtgtgtc caaagatgtc
tgggtctatg acaccgttca tgaggagtgg tcaaaggcag cacccatgct cattgccagg
tttggtcatg gctctgctnn nnnnnnnnnn nnnnnnnnnn nnnnnnnnnn nnnnnnnnnn
nnnnnnnnnn nnnnnnnnnn nnnnnnnnn
>Rivulidae_Austrolebias_arachan_1_1
nnnnnnnnnn nnnnnnnnnn nnnnnnnnnn nnnnnnnnnn nnnnnnnnnn nnnnnnnnnn
nnnnnnnnnn nnaagctgtc agaactctcc tggggcatgt gtctnagcaa cttccctgcc
atttgcaaga ccgaggattt cctccaattg cccaaagata tggtggtgca gcttttgtca
catgaggagc tggagacgga agatgagaga ttagtctatg aagctgctct taattggatc
aactatgact tagagaggag gcactgccaa cttccagaac tcctgagaac agtccgtctc
gctttgctac cygccatctt cttaatggag aatgtttcaa cagaagagct gatcaatgyc
caggcaaaga gcaaggaact ggtagatgaa gctatccgct gtaagctgaa aatccttcag
aatgatggtg ttgtcaatag tccctgtgcc cgtccgagaa agaccagcca tgctctcttt
cttctcggcg ggcagacttt catgtgtgat aagttgtacc tggtggatca aaaggccaaa
gagataatcc caaaagctga catccctagt cccaggaagg agttcagtgc ctgtgccatt
ggctgtaaag tctacatcac tgggggacga ggatcggaga atggtgtgtc caaagatgtc
tgggtctatg acactgttca tgaagagtgg tcaaaggcag cacccatgct cattgccagg
tttggtcatg gctctgctnn nnnnnnnnnn nnnnnnnnnn nnnnnnnnnn nnnnnnnnnn
nnnnnnnnnn nnnnnnnnnn nnnnnnnnn
>Rivulidae_Austrolebias_cheradophilus_1_1
nnnnnnnnnn nnnnnnnnnn nnnnnnnnnn nnnnnnnnnn nnnnnnnnnn nnnnnnnnnn
nnnnnnnnnn nnargctgtc agaactctcc tggggcatgt gtctaacaaa cttccctgcc
atttgcaaga ccgaggattt cctccaattg cccaaagata tggtggtgca gcttttatca
cacgaggagc tggagacaga agatgagaga ttagtctatg aagctgctct taattggatc
aactatgact tagagaggag gcactgccat cttccagagc tcctgagaac agtccgtctc
gctttgctac ccgccatctt cttaatggag aatgtttcaa cagaagagct gatcaatgcc
caggcaaaga gcaaggaact ggtagatgaa gctatccgct gtaagctgaa aatccttcag
aatgatggtg ttgtcaatag tccctgtgcc cgtccgagaa agaccagcca tgctctcttt
cttctcggcg ggcagacttt catgtgtgat aagttgtacc tggtggatca aaaggccaaa
gagatcatcc caaaagctga catccctagt cccaggaagg agttcagtgc ctgtgccatt
ggctgtaaag tctacatcac tggtgggcga ggatcggaga atggtgtgtc caaagatgtc
tgggtctatg acactgttca tgaggagtgg tcaaaggcag cacccatgct cattnnnnnn
nnnnnnnnnn nnnnnnnnnn nnnnnnnnnn nnnnnnnnnn nnnnnnnnnn nnnnnnnnnn
nnnnnnnnnn nnnnnnnnnn nnnnnnnnn
>Rivulidae_Austrolebias_cinereus_1_1
nnnnnnnnnn nnnnnnnnnn nnnnnnnnnn nnnnnnnnnn nnnnnnnnnn nnnnnnnnnn
nnnnnnnnnn nnaagctgtc agaactctcc tggggcatgt gtnctagcaa cttccctgcc
atttgcaaga ccgaggattt cctccaattg cccaaagata tggtggtgca gcttttgtca
catgaggagc tggagacaga agatgagaga ttagtctatg aagctgctct taattggatc
aactatgact tagagaggag gcactgccat cttccagagc tcctgagaac agtccgtctc
gctttgctac ccgccatctt cttaatggag aatgtttcaa cagaagagct gatcaatgtc
caggcaaaga gcaaggaact ggtagatgaa gctatccgct gtaagctgaa gatccttcag
aatgatagtg ttgtcaatag tccctgtgcc cgtccaagaa agaccagcca tgctctcttt
cttctcgggg ggcagacttt catgtgtgat aagttgtacc tggtggatca aaaggccaaa
gagataatcc caaaagctga catccctagt cccaggaagg agttcagtgc ctgtgccatt
ggctgtaaag tctacatcac tggtgggcga ggatcggaga atggtgtgtc caaagatgtc
tgggtctatg acaccgttca tgaagagtgg tcaaaggcag cacccatgct nnnnnnnnnn
nnnnnnnnnn nnnnnnnnnn nnnnnnnnnn nnnnnnnnnn nnnnnnnnnn nnnnnnnnnn
nnnnnnnnnn nnnnnnnnnn nnnnnnnnn
>Rivulidae_Austrolebias_cinereus_2_1
nnnnnnnnnn nnnnnnnnnn nnnnnnnnnn nnnnnnnnnn nnnnnnnnnn nnnnnnnnnn
nnnnnnnnnn nnaagctgtc agaactctcc tggggcatgt gtctaagcaa cttccctgcc
atttgcaaga ccgaggattt cctccaattg cccaaagata tggtggtgca gcttttgtca
catgaggagc tggagacaga agatgagaga ttagtctatg aagctgctct taattggatc
aactatgact tagagaggag gcactgccat cttccagagc tcctgagaac agtccgtctc
gctttgctac ccgccatctt cttaatggag aatgtttcaa cagaagagct gatcaatgtc
caggcaaaga gcaaggaact ggtagatgaa gctatccgct gtaagctgaa gatccttcag
aatgatagtg ttgtcaatag tccctgtgcc cgtccaagaa agaccagcca tgctctcttt
cttctcgggg ggcagacttt catgtgtgat aagttgtacc tggtggatca aaaggccaaa
gagataatcc caaaagctga catccctagt cccaggaagg agttcagtgc ctgtgccatt
ggctgtaaag tctacatcac tggtgggcga ggatcggaga atggtgtgtc caaagatgtc
tgggtctatg acaccgttca tgaagagtgg tcaaaggcag cacccatgct cattgccagg
tttggtcatg gctctgctnn nnnnnnnnnn nnnnnnnnnn nnnnnnnnnn nnnnnnnnnn
nnnnnnnnnn nnnnnnnnnn nnnnnnnnn
>Rivulidae_Austrolebias_elongatus_1_1
nnnnnnnnnn nnnnnnnnnn nnnnnnnnnn nnnnnnnnnn nnnnnnnnnn nnnnnnnnnn
nnnnnnnnnn nnangctgtc agaactctcc tggggcatgt gtctaagcaa cttccctgcc
atttgcaaga ccgaggattt cctccaattg cccaaagatc tggtggtgca gcttttatca
catgaggagc tggagacaga agatgagaga ttagtctatg aagctgctct taattggatc
aactatgact tagagaggag gcactgccat cttccagagc tcctgagaac agtccgtctc
gccttgctac ccgccatctt cttaatggag aatgtttcaa cagaagagct gatcaatgcc
caggcaaaga gcaaggaact ggtagatgaa gctatccgct gtaagctgaa aatccttcag
aatgatggtg ttgtcaatag tccctgtgcc cgtccgagaa agaccagcca tgctctcttt
cttctcggcg ggcagacttt catgtgtgat aagttgtacc tggtggatca aaaggccaaa
gagatcatcc caaaagctga catccctagt cccaggaagg agttcagtgc ctgtgccatt
ggctgtaaag tctacatcac tggtgggcga ggatcggaga atggtgtgtc caaagatgtc
tgggtctatg acaccgttca tgaggagtgg tcaaaggcag cacccatgct cattgccagg
tttggtcatg gctctgctnn nnnnnnnnnn nnnnnnnnnn nnnnnnnnnn nnnnnnnnnn
nnnnnnnnnn nnnnnnnnnn nnnnnnnnn
>Rivulidae_Austrolebias_juanlangi_1_1
nnnnnnnnnn nnnnnnnnnn nnnnnnnnnn nnnnnnnnnn nnnnnnnnnn nnnnnnnnnn
nnnnnnnnnn nnaagctgtc agagctctcc tggggcatgt gtctaagcaa cttccctgcc
atttgcaaga ctgaggattt cctccaattg cccaaagata tggcggtgca gcttttatcg
catgaggagc tggagacaga agatgagaga ttagtctatg aagctgctct taattggatc
aactatgact tagagaggag gcactgccat cttccagagc tcctgagaac agtccgtctt
gctttgctac ccgccatctt cttaatggag aatgtttcaa cagaagagct gatcaatgcc
caggcaaaga gcaaggaact ggtagatgaa gctatccgct gtaagctgaa aatccttcag
aatgatggtg ttgtcaatag tccctgtgcc cgtccgagaa agaccagcca cgctctcttt
ctgctcggcg ggcagacttt catgtgtgat aagttgtacc tggtggatca aaaggccaaa
gagataatcc caaaagctga catccctagt cccaggaagg agttcagtgc ctgtgccatt
ggctgtaaag tctacatcac tggtgggcga ggatcggaga atggtgtgtc caaagatgtc
tgggtctatg acaccgttca tgaggagtgg tcaaaggcag cacccatgct cattgccagg
tttggtcatg gctctgctnn nnnnnnnnnn nnnnnnnnnn nnnnnnnnnn nnnnnnnnnn
nnnnnnnnnn nnnnnnnnnn nnnnnnnnn
>Rivulidae_Austrolebias_nigripinnis_1_1
nnnnnnnnnn nnnnnnnnnn nnnnnnnnnn nnnnnnnnnn nnnnnnnnnn nnnnnnnnnn
nnnnnnnnnn nnaagctgtc agaactctcc tggggcatgt gtctaagcaa cttccctgcc
atttgcaaga ccgaggattt cctccaattg cccaaagata tggtggtgca gcttttatca
catgaggagc tggagacaga agatgagaga ttagtctatg aagctgctct taattggatc
aactatgact tagagaggag gcactgccat cttccagagc tcctgaggac agtccgtctc
gctttgctac ccgccatctt cttaatggag aatgtttcaa cagaagagtt gatcaatgcc
caggcaaaga gcaaggaact ggtagatgaa gctatccact gtaagctgag aatccttcag
aatgatggtg ttgtcaatag tccctgtgcc cgtccgagaa agaccagcca tgctctcttt
cttctcggcg ggcagacttt catgtgtgat aagttgtacc tggtggatca aaaggccaaa
gagataatcc caaaagcaga catccctagt cccaggaagg agttcagtgc ctgtgccatt
ggctgcaaag tctacatcac tggtgggcga ggatcggaga atggtgtgtc caaagatgtc
tgggtctatg acaccgttca tgaggagtgg tcaaaggcag cacccatgct cattgccagg
tttggtcatg gctctgctnn nnnnnnnnnn nnnnnnnnnn nnnnnnnnnn nnnnnnnnnn
nnnnnnnnnn nnnnnnnnnn nnnnnnnnn
>Rivulidae_Austrolebias_reicherti_1_1
nnnnnnnnnn nnnnnnnnnn nnnnnnnnnn nnnnnnnnnn nnnnnnnnnn nnnnnnnnnn
nnnnnnnnnn nnaagctgtc agaactctcc tggggcatgt gtctaagcaa cttccctgcc
atttgcaaga ccgaggattt cctccaattg cccaaagata tggtggtgca gcttttatca
catgaggagc tggagacaga agatgagaga ttagtctatg aagctgctct taattggatc
aactatgact tagagaggag gcactgccat cttccagagc tcctgagaac agtccgtctc
gctttgctac ccgccatctt cctaatggag aatgtttcaa cagaagagct gatcaatgcc
caggcaaaga gcaaggaact ggtagatgaa gctatccgct gtaagctgaa aatccttcag
aatgatggtg ttgtcaatag tccctgtgcc cgtccgagaa agaccagcca tgctctcttt
cttctcggcg ggcagacttt catgtgtgat aagttgtacc tggtggatca aaaggccaaa
gagatcatcc caaaagctga catccctagt cccaggaagg agttcagtgc ctgtgccatt
ggctgtaaag tctacatcac tggtgggcga ggatcggaga atggtgtgtc caaagatgtc
tgggtstatg acaccgttca tgaagagtgg tcaaaggcag cacccatgct cattgccagg
tttggtcatg gctctgctnn nnnnnnnnnn nnnnnnnnnn nnnnnnnnnn nnnnnnnnnn
nnnnnnnnnn nnnnnnnnnn nnnnnnnnn
>Rivulidae_Austrolebias_vandenbergorum_1_1
nnnnnnnnnn nnnnnnnnnn nnnnnnnnnn nnnnnnnnnn nnnnnnnnnn nnnnnnnnnn
nnnnnnnnnn nnaagctgtc agaactctcc tggggcatgt gtnctagcaa cttccctgcc
atttgcaaga ccgaggattt cctccaattg cccaaagata tggtggtgca gcttttatca
cacgaggagc tggagacaga agatgagaga ttagtctatg aagctgctct taactggatc
aactatgact tagagaggag gcactgccat cttccagagc tcctgagaac agtccgtctc
gctttgctac ccgccatctt cttaatggag aatgtttcaa cagaagagct gatcaatgcc
caggcaaaga gcaaggagct ggtagatgaa gctatccgct gtaagctgaa aatccttcag
aatgatggtg ttgtcaatag tccctgtgcc cgtccgagaa agaccagcca tgctctcttt
cttctcggcg ggcagacttt catgtgtgat aagttgtacc tggtggatca aaaggccaaa
gagataatcc caaaagctga catccctagt cccaggaagg agttcagtgc ctgtgccatt
ggctgtaaag tctacatcac tggtgggcga ggatcggaga atggtgtgtc caaagatgtc
tgggtctatg acaccgttca tgaggagtgg tcaaaggcag cacccatgct nnnnnnnnnn
nnnnnnnnnn nnnnnnnnnn nnnnnnnnnn nnnnnnnnnn nnnnnnnnnn nnnnnnnnnn
nnnnnnnnnn nnnnnnnnnn nnnnnnnnn
>Rivulidae_Austrolebias_viarius_1_1
ttcttggaga ggaatcttca cccatccaac tgtcttggta tgctgttgct gtctgatgcg
caccagtgta caaagctgtc agaactctcc tggggcatgt gtctaagcaa cttccctgcc
atttgcaaga ccgaggattt cctccaattg accaaagata tggtggtgca gcttttatca
catgaggagc tggagacaga agatgagaga ttagtctatg aagctgctct taattggatc
aactatgact tagagaggag gcactgccat cttccagagc tcctgagaac agtccgtctc
gctttgctac ccgccatctt cttaatggag aatgtttcaa cagaagagct gatcaatgcc
caggcaaaga gcaaggaact ggtagatgaa gctatccgct gtaagctgaa aatccttcag
aatgatggtg ttgtcaatag tccctgtgcc cgtccgagaa agaccagcca tgctctcttt
cttctcggcg ggcagacttt catgtgtgat aagttgtacc tggtggatca aaaggccaaa
gagataatcc caaaagctga catccctagt cccaggaagg agttcagtgc ctgtgctatt
ggctgtaaag tctacatcac tggtgggcga ggatcggaga atggtgtgtc caaagatgtc
tgggtctatg acactgttca tgaagagtgg tcaaaggcag cacccatgct cattgccagg
tttggtcatg gctctgctga gctcaagcac tgcctgtatg ttgtaggagg acacactgca
gctactggct gccttccagc ctctccgtc
>Rivulidae_Austrolebias_viarius_2_1
nnnnnnnnnn nnnnnnnnnn nnnnnnnnnn nnnnnnnnnn nnnnnnnnnn nnnnnnnnnn
nnnnnnnnnn nnangctgtc agaactctcc tggggcatgt gtctaagcaa cttccctgcc
atttgcaaga ccgaggattt cctccaattg accaaagata tggtggtgca gcttttatca
catgaggagc tggagacaga agatgagaga ttagtctatg aagctgctct taattggatc
aactatgact tagagaggag gcactgccat cttccagagc tcctgagaac agtccgtctc
gctttgctac ccgccatctt cttaatggag aatgtttcaa cagaagagct gatcaatgcc
caggcaaaga gcaaggaact ggtagatgaa gctatccgct gtaagctgaa aatccttcag
aatgatggtg ttgtcaatag tccctgtgcc cgtccgagaa agaccagcca tgctctcttt
cttctcggcg ggcagacttt catgtgtgat aagttgtacc tggtggatca aaaggccaaa
gagataatcc caaaagctga catccctagt cccaggaagg agttcagtgc ctgtgctatt
ggctgtaaag tctacatcac tggtgggcga ggatcggaga atggtgtgtc caaagatgtc
tgggtctatg acactgttca tgaagagtgg tcaaaggcag cacccatgct cattgccagg
tttggtcatg gctctgctnn nnnnnnnnnn nnnnnnnnnn nnnnnnnnnn nnnnnnnnnn
nnnnnnnnnn nnnnnnnnnn nnnnnnnnn
>Rivulidae_Austrolebias_wolterstorffi_2_1
nnnnnnnnnn nnnnnnnnnn nnnnnnnnnn nnnnnnnnnn nnnnnnnnnn nnnnnnnnnn
nnnnnnnnnn nnaagctgtc agaactctcc tggggcatgt gtctaagcaa cttccctgcc
atttgcaaga ccgaggattt cctccaattg cccaaagata tggtggtgca gcttttatca
catgaggagc tggagacaga agatgagaaa ttagtctatg aagctgctct taattggatc
aactatgact tagagaggag gcactgccat cttccagagc tcctgagaac agtccgtctc
gctttgctac ccgccatctt cttaatggag aatgtttcaa cagaagagct gatcaatgcc
caggcaaaga gcaaggaact ggtagatgaa gctatccgat gtaagctgaa aatccttcag
aatgatggtg ttgtcaatag tccctgtgcc cgtccgagaa agaccagcca tgctctcttt
cttctcggcg ggcagacttt catgtgtgat aagttgtacc tggtggatca aaaggccaaa
gagataatcc caaaagctga catccctagt cccaggaagg agttcagtgc ctgtgccatt
ggctgtaaag tctacatcac tggtgggcga ggatcggaga atggtgtgtc caaagatgtc
tgggtctatg acactgttca tgaggagtgg tcaaaggcag cacccatgct cattgccagg
tttggtcatg gctctgctnn nnnnnnnnnn nnnnnnnnnn nnnnnnnnnn nnnnnnnnnn
nnnnnnnnnn nnnnnnnnnn nnnnnnnnn
>Poeciliidae_Pamphorichthys_hollandi_1_1
ttcctggaga gaaaccttca tccatccaac tgtcttggca tgctgttgct gtctgacgcc
caccagtgta cgaagctgtc agagctctcc tggggcatgt gtctaagcaa cttccctgcc
atttgcaaga cagaggactt tctccaattg cccaaagata tggtagtgca gcttttgtca
catgaggagc tggagacaga agatgagaga ctggtttatg aagctgccct taattggatt
aactatgacc tagaaaagag gcactgctac ctcccagagc ttctgagaac ggttcgcctc
gccttgctgc ctgccatctt tctaatggag aatgtttcaa cggaagagct gattaacgat
caggccaaaa gcaaagaact ggttgatgaa gctattcgct gcaagctgaa gatcctccag
aatgatggcg tggtcaacag cccatgtgct cgacctagaa aaaccagcca tgcccttttc
ctgcttggcg gacagacatt catgtgtgac aaattgtacc tggtagacca gaaagccaaa
gagataatcc caaaggccga catccccagt cccaggaagg agttcagcgc ctgtgccatt
ggctgtaagg tgtacatcac aggcgggaga ggatcagaaa acggcgtttc caaagacgta
tgggtctacg acactgtgca cgaggaatgg tccaaagcag cacctatgct catcgccagg
tttggccatg gctccgcgga gctgaaacac tgcctgtatg ttgttggagg acacaccgcg
gcgacgggct gtctcccggc ctcgccgtc
>Cichlidae_Amatitlania_myrnae_1_1
ttcctagaga gaaaccttca cccgtccaac tgtcttggca tgcttctgct gtcggatgcc
catcagtgta ccaagctgtc agagctctcc tggggcatgt gtctcagcaa cttccctgct
atttgcaaga cagaggactt cctccaactg cccaaagata tggtggtgca gcttttatca
cacgaggagc tagagacaga agatgagaga ctggtttatg aagctgctct taactggatc
aactacgacc tggaaaggag gcattgccat cttccggagc tcctgagaac ggtccgcctt
gcactgctgc cagccatctt tttaatggag aacgtctcaa cagaagagct gattaactcc
caggccaaga gcaaggagct ggtggatgaa gctatccgct gcaagctgaa gatcctgcag
aatgatggcg ttgttaatag cccgtgtgct cggccaagaa aaacgagcca tgccctattt
cttctgggtg ggcagacttt catgtgtgac aagttgtacc tggtggacca gaaggccaaa
gagatcatcc caaaggctga catccccagt ccacggaagg agttcagtgc ctgtgccatt
ggctgtaagg tgtacatcac tggtgggaga gggtcagaga atggcgtgtc caaagacgtg
tgggtctatg atactgtcca tgaagaatgg tcaaaggcgg ctcccatgct cattgccagg
tttggccatg gctctgcaga gctgaaacac tgtctctacg ttgtcggagg tcacactgca
gcaacaggct gccttccagc atctccatc
>Cichlidae_Australoheros_facetus_1_1
ttcctagaga gaaaccttca cccatccaac tgtcttggca tgcttctgct gtcggatgcc
catcagtgta ccaagctgtc agagctctcc tggggcatgt gtctcagcaa cttccctgct
atttgcaaga cagaggactt cctccaactg cccaaagata tggtggtgca gcttttatca
cacgaggagc tagagacaga agatgagaga ctggtttatg aagctgctct taactggatc
aactacgacc tggaaaggag gcattgccat cttccggacc tcctgagaan ggtccgcctt
gcactgctgc cagccatctt tttaatggaa aatgtctcaa cagaagagct gattaactcc
caggccaaga gcaaggagct ggtggatgaa gctatccgct gcaagctgaa gatcctgcag
aatgatggcg ttgttaatag cccgtgtgct cgaccaagaa aaacgagcca tgccctattt
cttctgggtg ggcagacttt catgtgtgac aagttgtacc tggtggacca gaaggccaaa
gagatcatcc caaaggctga catccccagt ccacggaagg agttcagtgc ctgtgccatt
gggtgtaagg tgtacatcac tggtgggaga ggctcagaga atggcgtgtc caaagangtg
tgggtctatg acactgtcca tgaagaatgg tcaaaggcgg ctcccatgct cattgccagg
tttggccatg gctctgcaga gctgaaacac tgtctctacg ttgtcggagg tcacaccgca
gcaacaggct gccttccagc atctccatc
>Cichlidae_Guianacara_stergiosi_1_1
ttcctagaga gaaaccttca cccgtccaac tgtcttggca tgcttctgct gtcagatgcc
catcagtgca ccaagctgtc agagctctcc tggggcatgt gtctcagcaa cttccctgct
atttgcaaga cagaggactt cctccaactg cccaaagata tggtggtgca gcttttatca
cacgaggaac tagagacaga agatgagaga cttgtttatg aagctgctct taactggatc
aactacgacc tggaaaggag gcattgccat cttccagagc tcctgagaac ggtccgcctt
gcactgctgc cagccatctt tttaatggag aatgtctcaa cagaagagct gattaactcc
caggccaaga gcaaggagct ggtggatgaa gcnatccgct gtaagctgaa gatcctgcag
aatgatggcg ttgttaacag cccgtgcgct cgaccaagaa aaaccagcca tgccctattt
cttctgggtg ggcagacttt catgtgtgac aagttgtacc tggtggacca gaaggccaaa
gagatcatcc caaaggctga catccccagt ccacggaagg agttcagtgc ctgtgccatt
gggtgtaagg tgtacatcac tggtgggaga ggctcagaga atggcgtgtc caaagatgtg
tgggtctatg acactgtcca tgaagaatgg tcaaaggcgg ctcccatgct cattgccagg
tttggccatg gctctgcnga gctgaaacac tgtctctacg tcgtaggagg tcacactgca
gcaacaggct gccttccagc atctccatc
>Cichlidae_Gymnogeophagus_setequedas_1_1
ttcctagaga gaaaccttca cccgtccaac tgtcttggca tgcttctgct gtcagatgcc
catcagtgta ccaagctgtc agagctctcc tggggcatgt gtctcagcaa cttccctgct
atctgcaaga cagaggactt cctccaactg cccaaagata tggtggtgca gcttttatca
cacgaggagc tagagacaga agatgagaga ctggtttatg aagctgctct taactggatc
aactacgacc tggaaaggag gcattgtcat cttccagagc tcctgagaac ggttcgcctt
gcactgctgc cagccatctt tttaatggag aatgtctcaa cagaagagct gattaactcc
caggccaaga gcaaggagct ggtggatgaa gctatccgct gtaagctgaa aatcctgcag
aatgatggtg ttgttaacag cccgtgcgct cgaccaagaa aaaccagcca tgccctattt
cttctgggtg ggcagacttt catgtgtgac aagttgtacc tggtggacca gaaggccaaa
gagatcatcc caaaggctga catccccagt ccacggaagg agttcagtgc ctgtgccatt
gggtgtaaag tgtacatcac tggtgggaga ggctcagaga atggtgtatc caaagatgtg
tgggtctatg acactgtcca cgaagaatgg tcaaaggcgg ctcccatgct cattgccagg
tttggccatg gctctgcaga gctgaaacac tgtctctacg tcgtaggagg tcacactgca
gcaacaggct gccttccagc atctccatc
>Cichlidae_Heroina_isonycterina_1_1
ttcctagaga gaaaccttca cccgtccaac tgtcttggca tgcttctgct gtcggatgcc
catcagtgta ccaagctgtc agagctctcc tggggcatgt gtctcagcaa cttccctgct
atttgcaaga cagaggactt cctccaactg cccaaagata tggtggtgca gcttttatca
cacgaggagc tagagacaga agatgagaga ctggtttatg aagctgctct taactggatc
aactacgacc tggaaaggag gcattgccat cttccagagc tcctgagaac ggtccgcctt
gcactgctgc cagccatctt tttaatggaa aatgtctcaa cagaagagct gattaactcc
caggccaaga gcaaggagct ggtggatgaa gctatccgct gcaagctgaa gatcctgcag
aatgatggcg ttgttaatag cccgtgtgct cgaccaagaa aaacgagcca tgccctattt
cttctgggtg ggcagacttt catgtgtgac aagttgtacc tggtggatca gaaggccaaa
gagatcatcc caaaggctga catccccagt ccacggaagg agttcagtgc ctgtgccatt
gggtgtaagg tgtacatcac tggtgggaga gggtcagaga atggcgtgtc caaagatgtg
tgggtctacg acactgtcca tgaagaatgg tcaaaagcgg ctccgatgct cattgccagg
tttggccatg gctctgcaga gctgaaacac tgtctctacg ttgttggagg tcacaccgca
gcaacgggct gccttccagc atctccatc
>Cichlidae_Herotilapia_multispinosa_1_1
ttcctagaga gaaaccttca cccgtccaac tgtcttggca tgcttctgct gtcggatgcc
catcagtgta ccaagctgtc agagctctcc tggggcatgt gtctcagcaa cttccctgct
atttgcaaga cagaggactt cctccaactg cccaaagata tggtggtgca gcttttatca
cacgaggagc tagagacaga agatgagaga ctggtttatg aagctgctct taactggatc
aactacgacc tggaaaggag gcattgccat cttccggagc tcctgagaac ggtccgcctt
gcactgctgc cagccatctt tttaatggaa aatgtctcaa cagaagagct gattaactcc
caggccaaga gcaaggagct ggtggatgaa gctatccgtt gcaagctgaa gatcctgcag
aatgatggcg ttgttaatag cccgtgtgct cgaccaagaa aaacgagcca tgccttattt
cttctgggtg ggcagacttt catgtgtgac aagttgtacc tggtggacca gaaggccaaa
gagatcatcc caaaggctga catccccagt ccacggaagg agttcagtgc ctgtgccatt
gggtgtaagg tgtacatcac tggtgggaga gggtcagaga atggcgtgtc caaagatgtg
tgggtctatg atactgtcca tgaagaatgg tcaaaggcgg ctcccatgct cattgccagg
tttggccatg gctctgcaga gctgaaacac tgtctctatg ttgtcggagg tcacactgca
gcaacaggct gccttccagc atctccatc
>Cichlidae_Nannacara_anomala_1_1
ttcctagaga gaaaccttca cccgtccaac tgtcttggca tgcttctgct gtcagatgct
catcagtgta ccaagctgtc agagctctcc tggggcatgt gtctcagcaa tttccctgct
atttgcaaga ctgaggactt cctccaactg cccaaagata tggtggtgca gcttttatca
cacgaggagc tagagacgga agacgagaga ctggtttatg aagctgctct taactggatc
aactacgacc tggaaagaag gcattgtcat cttcccgagc tcctgagaac ggtccgtctt
gcactgctgc cagctatctt tttaatggag aacgtctcaa cagaagagct gattaactcc
caggccaaga gcaaggaact ggtggatgaa gctatccgct gtaagctgaa gatcctgcag
aatgacggcg tcgttaatag cccgtgtgct cgaccaagaa aaaccagcca tgccctattt
cttctgggtg ggcagacttt catgtgtgac aagttgtacc tggtggacca gaaggccaaa
gagatcatcc caaaggctga catccccagt ccacggaagg agttcagtgc ctgtgccatt
gggtgtaagg tgtacatcac tggcgggaga ggctcagaga atggcgtgtc caaagatgta
tgggtctatg atactgtcca cgaagagtgg tcaaaggcgg ctcccatgct cattgccagg
tttggccatg gctctgcaga gctgaaacac tgtctctacg ttgtaggagg tcacactgca
gcaacaggct gccttccagc atctccatc
>Cichlidae_Petenia_splendida_2_1
ttcctagaga gaaaccttca cccgtccaac tgtcttggca tgcttctgct gtcggatgcc
catcagtgta ccaagctgtc agagctctcc tggggcatgt gtctcagcaa cttccctgct
atttgcaaga cagaggactt cctccaactg cccaaagata tggtggtgca gcttttatca
cacgaggagc tagagacaga agatgagaga ctggtttatg aagctgctct taactggatc
aactacgacc tggaaaggag gcattgccat cttccggagc tcctgagaac ggtccgcctt
gcactgctgc cagccatctt tttaatggag aacgtctcaa cagaagagct gattaactcc
caggccaaga gcaaggagct ggtggatgaa gctatccgct gcaagctgaa gatcctgcag
aatgatggcg ttgttaatag cccgtgtgct cgaccaagaa aaacgagcca tgccctattt
cttctgggtg ggcagacttt catgtgtgac aagttgtacc tggtggacca gaaggccaaa
gagatcatcc caaaggctga catccccagt ccacggaagg agttcagtgc ctgtgccatt
ggctgtaagg tgtacatcac tggtgggaga gggtcagaka atggcgtgtc caaagatgtg
tgggtctatg atactgtcca tgaagaatgg tcaaaggcgg ctcccatgct cattgccagg
tttggccatg gctctgcaga gctgaaacac tgtctctacg ttgtcggagg tcacactgca
gcaacaggct gccttccagc atctccatc
>Cichlidae_Rocio_octofasciata_3_1
ttcctagaga gaaaccttta cccgtccaac tgtcttggca tgcttctgct gtcggatgcc
catcagtgta ccaagctgtc agagctctcc tggggcatgt gtctcagcaa cttccctgct
atttgcaaga cagaggactt cctccaactg cccaaagata tggtggtgca gcttttatca
cacgaggagc tagagacaga agatgagaga ctggtttatg aagctgctct taactggatc
aactacgacc tggaaaggag gcattgccat cttccggagc tcctgagaac ggtccgtctt
gcactgctgc cagccatctt tttaatggaa aatgtctcaa cagaagagct gattaactcc
caggccaaga gcaaggagct ggtggatgaa gctattcgct gcaagctgaa gatcctgcag
aatgatggcg ttgttaatag cccgtgtgct cgaccaagaa aaacaagcca tgccttattt
cttctgggtg ggcagacttt catgtgtgac aagttgtacc tggtggacca gaaggccaaa
gagatcatcc caaaggctga catccccagt ccacggaagg agttcagtgc ctgtgccatt
gggtgtaagg tgtacatcac tggtgggaga gggtcagaga atggcgtgtc caaagatgtg
tgggtctatg atactgtcca tgaagaatgg tctaaggcgg ctcccatgct cattgccagg
tttggccatg gctctgcaga gctgaaacac tgtctctatg ttgtcggagg tcacactgca
gcaacaggct gccttccagc atctccatc
>Cichlidae_Teleocichla_centrarchus_1_1
tttctagaga gaaaccttca cccgtccaac tgtcttggca tgcttctgct gtcagatgcc
catcagtgta ccaagctgtc agagctctcc tggggcatgt gtctcagcaa cttccctgct
atttgcaaga cagaggactt cctccaactg cccaaagata tggtggtgca gcttttatcg
catgaggagc tagagacaga agatgagaga ctggtttatg aggctgctct taactggatc
aactacgacc tggaaagnag gcattgtcat cttccggagc tcctgagaac ggtccgcctt
gcactgctgc cagccatctt tttaatggag aacgtctcaa cagaagagct gattaactcc
caggccaaga gcaaggagct ggtggatgaa gctatccgct gtaagctgaa gatcctgcag
aatgatggtg ttgttaacag cccgtgtgct cgaccaagaa aaaccagcca tgccctattt
cttctgggtg gacagacttt catgtgtgac aagttgtacc tggtggacca gaaggccaaa
gagatcatcc caaaggctga catccccagt ccacggaagg agttcagcgc ctgtgccatt
gggtgtaagg tgtacatcac tggtgggaga ggctcagaga atggtgtgtc caaagatgta
tgggtctatg acactgtcca tgaagaatgg tcaaaggcag ctcccatgct cattgccagg
tttggccatg gctctgcaga gctgaaacac tgtctgtatg ttgtaggagg tcacactgca
gcaacaggct gccttccagc atctccatc
>Cichlidae_Tomocichla_tuba_1_1
ttcctagaga gaaaccttca cccgtccaac tgtcttggca tgcttctgct gtcggatgcc
catcagtgta ccaagctgtc agagctctcc tggggcatgt gtctcagcaa cttccctgct
atttgcaaga cagaggactt cctccaactg cccaaagata tggtggtgca gcttttatca
cacgaggagc tagagacaga agatgagaga ctggtttatg aagctgctct taactggatc
aactacgacc tggaaaggag gcattgccat cttccggagc tcctgagaac ngtccgcctt
gcactgctgc cagccatctt tttaatggag aatgtctcaa cagaagagct gattaactcc
caggccaaga gcaaggagct ggtggatgaa gctatccgct gcaagctgaa gatcctgcag
aatgatggcg ttgttaatag cccgtgcgct cgaccaagaa aaacgagcca tgccttattt
cttctgggtg ggcagacttt catgtgtgac aagttgtacc tggtggacca gaaggccaaa
gagatcatcc caaaggctga catccccagt ccacggaagg agttcagtgc ctgtgccatt
gggtgtaagg tgtacatcac tggtgggaga gggtcagaga atggtgtgtc caaagatgtg
tgggtctatg atactgtcca tgaagaatgg tcaaaggcgg ctcccatgct cattgccagg
tttggccatg gctctgcaga gctgaaacac tgtctctacg ttgtcggagg tcacactgca
gcaacaggct gccttccagc atctccatc
>Cichlidae_Uaru_fernandezyepezi_1_1
ttcctagaga gaaaccttca cccgtccaac tgtcttggca tgcttctgct gtcggatgcc
catcagtgta ccaagctgtc agagctctcc tggggcatgt gtctcagcaa cttccctgct
atttgcaaga cagaggactt cctccaactg cccaaagata tggtggtgca gcttttatca
cacgaggagc tagagacaga agatgagaga ctggtttatg aagctgctct taactggatc
aactacgacc tggaaaggag gcattgtcat cttccggagc tcctgagaac ggtccgcctt
gcactgctgc cagccatctt tttaatggag aatgtctcaa cagaagagct gattaactca
caggccaaga gcaaggagct ggtggatgaa gctatccgct gcaagctgaa gatcctgcag
aatgatggcg tcgttaatag cccgtgtgct cgaccaagaa aaacgagcca tgccctattt
cttctgggtg ggcagacttt catgtgtgac aagttgtacc tggtggacca gaaggccaaa
gagatcatcc caaaggctga catccccagt ccacggaagg agttcagtgc ctgtgccatt
gggtgtaagg tgtacatcac tggtgggaga gggtcagaga atggngtgtc caaagatgtg
tgggtctatg acactgtcca tgaagaatgg tcaaaggctg ctccnatgct cattgccagg
tttggccatg gctctgcaga gctgaaacac tgnctctacg ttgtcggagg tcacactgca
gcaacaggct gccttccagc atctccatc
>Cyprinodontidae_Floridichthys_carpio_1_1
ttcctggaga gaaatcttca tccgtccaac tgtcttggca tgctgttgct gtctgacgcc
caccagtgta caaagctgtc agagctctct tgggggatgt gtctaagcaa cttccccgcc
atttgcaaga cagaggactt tctccaattg cccaaagata tggtggtgca gcttttgtca
cacgaggagc tagagacaga agacgagaga ctggtttatg aagctgccct taactggatc
aactatgacc tagaaaagag gcactgctac ctcccagagc ttctgagaac ggtccgtctc
gccttactgc ccgccatctt tctcatggag aacgtttcaa cagaagagct gattaatgca
caggcaaaga gcaaggaact ggtagatgaa gctattcgct gtaagctgaa gattctacag
aatgatggcg ttgtcaacag cccctgtgct cgacccagaa aaaccagcca tgccctcttt
cttcttgggg ggcagacatt catgtgtgat aaattgtacc tggtggacca gaaagccaaa
gagataatcc cgaaggctga cataccaagt cctaggaagg agttcagtgc ctgtgccata
gggtgtaagg tgtacatcac aggggggcga ggatcagaga atggcgtttc caaagacgtg
tgggtctatg acactgttca cgaggaatgg tccaaagcgg cccccatgct cattgccagg
tttggccatg gctctgcaga gctgaaacat tgcctttatg ttgtgggtgg acacaccgcc
gcaacsggct gtctgccggc ctccccttc
>Cyprinodontidae_Jordanella_floridae_1_1
ttcttggaga gaaatcttca tccatccaac tgtcttggca tgctgttgct gtctgacgcc
caccagtgta cgaagctgtc agagctctcc tggggcatgt gtttaagcaa cttccccgcc
atttgcaaga cagaggactt tctccagttg cccaaagata tggtagtgca gcttttgtca
cacgaggagc tagagacgga agacgaaaga ctggtttatg aagctgccct taactggatc
aactatgacc tagaaaagag gcactgctac ctcccagagc ttctgagaac rgtccgtctc
gccttactgc ccgccatctt tctcatggag aatgtttcaa cagaagagct gattaatgcg
caggcaaaga gcaaggaact agtagatgaa gctattcgct gtaagctgaa gattctccag
aatgatggcg ttgtcaacag tccctgtgct cgacccagaa aaaccagcca tgccctcttt
cttcttgggg ggcagacatt catgtgcgat aaattgtatc tagtggatca gaaagccaaa
gagataatcc cgaaggctga catacctagt cctaggaagg aattcagtgc ctgtgccata
ggctgtaagg tgtacatcac aggggggcga ggatcggaga atggtgtttc caaagacgtg
tgggtctatg acactgttca cgaggaatgg tccaaagcag cacccatgct cattgccagg
tttggccatg gctctgcaga gctaaaacac tgcctctatg ttgtaggtgg tcacaccgcm
gcaacaggct gtctgccagc ctccccttc
>Poeciliidae_Cnesterodon_septentrionalis_1_1
ttcctggaga gaaaccttca tccgtccaac tgtcttggca tgctgttgct gtctgacgcc
caccagtgta caaagctgtc agagctctcc tggggcatgt gtctaagcaa cttccctgcc
atttgcaaga cagaggactt tctccaattg cccaaagata tggtagtgca gcttttgtca
cacgaggagc tggagacaga agatgagaga ctggtttatg aagctgccct taattggatt
aactatgacc tagaaaagag gcactgctac ctcccagagc ttctgagaac ggttcgtctc
gccttactgc ctgccatctt tctaatggag aatgtttcaa cagaagagct gattaatgat
caggccaaaa gcaaagaact ggttgatgaa gctattcgct gcaagctgaa gatcctccag
aatgatggcg tggtcaacag cccgtgtgct cgacctagaa aaaccagcca tgcccttttc
ctgcttggcg gacagacatt catgtgtgac aaattgtacc tggtagacca gaaagccaaa
gagataatcc cgaaggccga catccccagt cccaggaagg agttcagcgc ctgtgccatt
ggctgtaagg tgtacatcac aggcgggaga ggatcagaga acggcgtttc caaagacgta
tgggtctacg acactgtaca tgaggaatgg tccaaagcag cacctatgct catcgccagg
tttggccatg gctccgcgga gctgaaacac tgcctatatg ttgttggagg acacaccgcg
gcgacgggct gtctcccggc ctctccgtc
>Rivulidae_Austrolebias_bellottii_1_1
nnnnnnnnnn nnnnnnnnnn nnnnnnnnnn nnnnnnnnnn nnnnnnnnnn nnnnnnnnnn
nnnnnnnnnn nnaagctgtc agaactctcc tggggcatgt gtctaagcaa cttccctgcc
atttgtaaga ccgaggattt cctccaattg cccaaagata tggtggtgca gcttttatca
catgaggagc tggagacaga agatgagaga ttagtctatg aagctgctct taattggatc
aactatgact tagagaggag gcactgccat cttccagagc tcctgagaac agtccgtctc
gctttgctac ccgccatctt cttaatggag aatgtttcaa cagaagagct gatcaatgcc
caggcaaaga gcaaggaact ggtagatgaa gctatccgct gtaagctgaa aatccttcag
aatgatggtg ttgtcaatag tccctgtgcc cgtccgagaa agaccagcca tgctctcttt
cttctcggcg ggcagacttt catgtgtgat aagttgtacc tggtggatca aaaggccaaa
gagataatcc caaaagctga catccctagt cccaggaagg agttcagtgc ctgtgccatt
ggctgtaaag tctacatcac tggtgggcga ggatcggaga atggtgtgtc caaagatgtc
tgggtctatg acaccgttca tgaggagtgg tcaaaggcag cacccatgct cattgccagg
tttggtcatg gctctgctnn nnnnnnnnnn nnnnnnnnnn nnnnnnnnnn nnnnnnnnnn
nnnnnnnnnn nnnnnnnnnn nnnnnnnnn
>Rivulidae_Austrolebias_bellottii_2_1
nnnnnnnnnn nnnnnnnnnn nnnnnnnnnn nnnnnnnnnn nnnnnnnnnn nnnnnnnnnn
nnnnnnnnnn nnaagctgtc agaactctcc tggggcatgt gtctaagcaa cttccctgcc
atttgcaaga ccgaggattt cctccaattg cccaaagata tggtggtgca gcttttatca
cacgaggagc tggagacaga agatgagaga ttagtctatg aagctgctct taattggatc
aactatgact tagagaggag gcactgccat ctcccagagc tcctgagaac agtccgtctc
gctttgctac ccgccatctt cttaatggag aatgtctcaa cagaagagct gatcaatgac
caggcaaaga gcaaggaact ggtagatgaa gctatccgct gtaagctgaa aatccttcag
aatgatggtg ttgtcaatag tccctgtgcc cgtccgagaa agaccagcca tgctctcttt
cttctcggcg ggcagacttt catgtgtgat aagttgtacc tggtggatca aaaggccaaa
gagataatcc caaaagctga catccctagt cccaggaagg agttcagtgc ctgtgccatt
ggctgtaaag tctacatcac tggtgggcga ggatcggaga atggtgtgtc caaagatgtc
tgggtctatg acaccgttca tgaggagtgg tcaaaggcag cacccatgct cattgccagg
tttggtcatg gctctgctnn nnnnnnnnnn nnnnnnnnnn nnnnnnnnnn nnnnnnnnnn
nnnnnnnnnn nnnnnnnnnn nnnnnnnnn
>Rivulidae_Austrolebias_cinereus_3_1
nnnnnnnnnn nnnnnnnnnn nnnnnnnnnn nnnnnnnnnn nnnnnnnnnn nnnnnnnnnn
nnnnnnnnnn nnaagctgtc agaactctcc tggggcatgt gtctaagcaa cttccctgcc
atttgcaaga ccgaggattt cctccaattg cccaaagata tggtggtgca gcttttgtca
catgaggagc tggagacaga agatgagaga ttagtctatg aagctgctct taattggatc
aactatgact tagagaggag gcactgccat cttccagagc tcctgagaac agtccgtctc
gctttgctac ccgccatctt cttaatggag aatgtttcaa cagaagagct gatcaatgtc
caggcaaaga gcaaggaact ggtagatgaa gctatccgct gtaagctgaa gatccttcag
aatgatagtg ttgtcaatag tccctgtgcc cgtccaagaa agaccagcca tgctctcttt
cttctcgggg ggcagacttt catgtgtgat aagttgtacc tggtggatca aaaggccaaa
gagataatcc caaaagctga catccctagt cccaggaagg agttcagtgc ctgtgccatt
ggctgtaaag tctacatcac tggtgggcga ggatcggaga atggtgtgtc caaagatgtc
tgggtctatg acaccgttca tgaagagtgg tcaaaggcag cacccatgct cattgccagg
tttggtcatg gctctgctnn nnnnnnnnnn nnnnnnnnnn nnnnnnnnnn nnnnnnnnnn
nnnnnnnnnn nnnnnnnnnn nnnnnnnnn
>Rivulidae_Austrolebias_elongatus_2_1
nnnnnnnnnn nnnnnnnnnn nnnnnnnnnn nnnnnnnnnn nnnnnnnnnn nnnnnnnnnn
nnnnnnnnnn nnaagctgtc agaactctcc tggggcatgt gtctaagcaa cttccctgcc
atttgcaaga ccgaggattt cctccaattg cccaaagatc tggtggtgca gcttttatca
catgaggagc tggagacaga agatgagaga ttagtctatg aagctgctct taattggatc
aactatgact tagagaggag gcactgccat cttccagagc tcctgagaac agtccgtctc
gccttgctac ccgccatctt cttaatggag aatgtttcaa cagaagagct gatcaatgcc
caggcaaaga gcaaggaact ggtagatgaa gctatccgct gtaagctgaa aatccttcag
aatgatggtg ttgtcaatag tccctgtgcc cgtccgagaa agaccagcca tgctctcttt
cttctcggcg ggcagacttt catgtgtgat aagttgtacc tggtggatca aaaggccaaa
gagatcatcc caaaagctga catccctagt cccaggaagg agttcagtgc ctgtgccatt
ggctgtaaag tctacatcac tggtgggcga ggatcggaga atggtgtgtc caaagatgtc
tgggtctatg acaccgttca tgaggagtgg tcaaaggcag cacccatgct cattgccagg
tttggtcatg gctctgctnn nnnnnnnnnn nnnnnnnnnn nnnnnnnnnn nnnnnnnnnn
nnnnnnnnnn nnnnnnnnnn nnnnnnnnn
>Rivulidae_Austrolebias_gymnoventris_1_1
nnnnnnnnnn nnnnnnnnnn nnnnnnnnnn nnnnnnnnnn nnnnnnnnnn nnnnnnnnnn
nnnnnnnnnn nnaagctgtc agaactctcc tggggcatgt gtctaagcaa cttccctgcc
atttgcaaga ccgaggattt cctccaattg cccaaagata tggtggtgca gcttttatca
cacgaggagc tggagaccga agatgagaga ttagtctatg aagctgctct taattggatc
aactatgact tagagaggag gcactgccat cttccagagc tcctgagaac agtccgtctc
gctttgctac ccgccatctt cttaatggag aatgtttcaa cagaagagct gatcaatgcc
caggcaaaga gcaaggaact ggtagatgaa gctatccgct gtaagctgaa aatccttcag
aatgatggtg ttgtcaatag tccctgtgcc cgtccgagaa agaccagcca tgctctcttt
cttctcggcg ggcagacttt catgtgtgat aagttgtacc tggtggatca aaaggccaaa
gagataatcc caaaagctga catccctagt cccaggaagg agttcagtgc ctgtgccatt
ggctgtaaag tctacatcac tggtgggcga ggatcggaga atggtgtgtc caaagatgtc
tgggtctatg acaccgttca tgaggagtgg tcaaaggcag ctcccatgct cattgccagg
tttggtcatg gctctgctnn nnnnnnnnnn nnnnnnnnnn nnnnnnnnnn nnnnnnnnnn
nnnnnnnnnn nnnnnnnnnn nnnnnnnnn
>Rivulidae_Austrolebias_luteoflammulatus_1_1
ttcttggaga ggaatcttca cccatccaac tgtcttggca tgctgttgct gtctgacgcc
caccagtgtg caaagctgtc agaactctcc tggggcatgt gtctaagcaa cttccctgcc
atttgcaaga ccgaggattt cctccaattg cccaaagata tggtggtgca gcttttatca
catgaggagc tggagacaga agatgagaga ttagtctatg aagctgctct taattggatc
aactatgact tggagaggag gcactgccat cttccagagc tcctgagaac agtccgtctc
gctttgctac ccgccatctt cttaatggag aatgtttcaa cagaagagct gatcaatgcc
caggcaaaga gcaaggaact ggtagatgaa gctatccgct gtaagctgaa aatccttcag
aatgatggtg ttgtcaatag tccctgtgcc cgtccgagaa agaccagcca tgctctcttt
cttctcggcg ggcagacttt tatgtgtgat aagttgtacc tggtggatca aaaggccaaa
gagatcatcc caaaagctga catccctagt cccaggaagg agttcagtgc ctgtgccatt
ggctgtaaag tctacatcac tggtgggcga ggatcggaga atggtgtgtc caaagatgtc
tgggtctatg acaccgttca tgaggagtgg tcaaaggcag cacccatgct cattgccagg
tttggtcatg gctctgctga gctcaagcac tgcctgtatg ttgtaggagg acacactgca
gctactggct gccnnnnnnn nnnnnnnnn
>Rivulidae_Austrolebias_luteoflammulatus_2_1
nnnnnnnnnn nnnnnnnnnn nnnnnnnnnn nnnnnnnnnn nnnnnnnnnn nnnnnnnnnn
nnnnnnnnnn nnaagctgtc agaactctcc tggggcatgt gtctaagcaa cttccctgcc
atttgcaaga ccgaggattt cctccaattg cccaaagata tggtggtgca gcttttatca
catgaggagc tggagacaga agatgagaga ttagtctatg aagctgctct taattggatc
aactatgact tggagaggag gcactgccat cttccagagc tcctgagaac agtccgtctc
gctttgctac ccgccatctt cttaatggag aatgtttcaa cagaagagct gatcaatgcc
caggcaaaga gcaaggaact ggtagatgaa gctatccgct gtaagctgaa aatccttcag
aatgatggtg ttgtcaatag tccctgtgcc cgtccgagaa agaccagcca tgctctcttt
cttctcggcg ggcagacttt tatgtgtgat aagttgtacc tggtggatca aaaggccaaa
gagatcatcc caaaagctga catccctagt cccaggaagg agttcagtgc ctgtgccatt
ggctgtaaag tctacatcac tggtgggcga ggatcggaga atggtgtgtc caaagatgtc
tgggtctatg acaccgttca tgaggagtgg tcaaaggcag cacccatgct cattnnnnnn
nnnnnnnnnn nnnnnnnnnn nnnnnnnnnn nnnnnnnnnn nnnnnnnnnn nnnnnnnnnn
nnnnnnnnnn nnnnnnnnnn nnnnnnnnn
>Rivulidae_Austrolebias_melanoorus_1_1
ttcttggaga ggaatcttca cccatccaac tgtcttggca tgctgttgct gtctgacgcc
caccagtgta caaagctgtc cgaactctcc tggggcatgt gtctaagcaa cttccctgcc
atttgcaaga ccgaggattt cctccaattg cccaaagata tggtggtgca gcttttatca
cacgaggagc tggagacaga agatgagaga ttagtctatg aagctgctct taattggatc
aactatgact tagagaggag gcactgccat cttccagagc tcctgagaac agtccgtctc
gctttgctac ccgccatctt cttaatggag aatgtttcaa cagaagagct gatcaatgcc
caggcaaaga gcaaggaact ggtagatgaa gctatccgct gtaagctgaa aatccttcag
aatgatggtg ttgtcaatag tccctgtgcc cgtccgagaa agaccagcca tgctctcttt
cttctcggcg ggcagacttt catgtgtgat aagttgtacc tggtggatca aaaggccaaa
gagataatcc caaaagctga catccctagt cccaggaagg agttcagtgc ctgtgccatt
ggctgtaaag tctacatcac tggtgggcga ggatcggaga atggtgtgtc caaagatgtc
tgggtctatg acaccgttca tgaggagtgg tcaaaggcag cacccatgct cattgccagg
tttggtcatg gctcagctga gctcaagcac tgcctgtatg ttgtaggagg acacactgca
gctactggct gccttccagc ctctccgtc
>Rivulidae_Austrolebias_monstrosus_1_1
nnnnnnnnnn nnnnnnnnnn nnnnnnnnnn nnnnnnnnnn nnnnnnnnnn nnnnnnnnnn
nnnnnnnnnn nnaagctgtc agaactctcc tggggcatgt gtctaagcaa cttccctgcc
atttgcaaaa ctgaggattt cctccaattg cccaaagata tggtggtgca gcttttatca
catgaggagc tggagacaga agatgagaga ttggtctatg aagctgctct taattggatc
aactatgact tagagaggag gcactgccat cttccagagc tcctgagaac agtccgtctc
gctttgctac ccgccatctt cttaatggag aatgtttcaa cagaagagct gatcaatgcc
caggcaaaga gcaaggaact ggtagatgaa gctatccgct gtaagctgaa aatccttcag
aatgatggtg ttgtcaatag tccctgtgcc cgtccgagaa agaccagcca tgctctcttt
cttcttggcg ggcagacttt catgtgtgat aagttgtacc tggtggatca aaaggccaaa
gagatcatcc caaaagctga catccctagt cccaggaagg agttcagtgc ctgtgccatt
ggctgtaaag tctacatcac tggtgggcga ggatcggaga atggtgtgtc caaagatgtc
tgggtctatg acaccgttca tgaggagtgg tcaaaggcag cacccatgct cattgccagg
tttggtcatg gctctgctnn nnnnnnnnnn nnnnnnnnnn nnnnnnnnnn nnnnnnnnnn
nnnnnnnnnn nnnnnnnnnn nnnnnnnnn
>Rivulidae_Austrolebias_nigripinnis_2_1
nnnnnnnnnn nnnnnnnnnn nnnnnnnnnn nnnnnnnnnn nnnnnnnnnn nnnnnnnnnn
nnnnnnnnnn nnangctgtc agaactctcc tggggcatgt gtctaagcaa cttccctgcc
atttgcaaga ccgaggattt cctccaattg cccaaagata tggtggtgca gcttttatca
catgaggagc tggagacaga agatgagaga ttagtctatg aagctgctct taattggatc
aactatgact tagagaggag gcactgccat cttccagagc tcctgaggac agtccgtctc
gctttgctac ccgccatctt cttaatggag aatgtttcaa cagaagagtt gatcaatgcc
caggcaaaga gcaaggaact ggtagatgaa gctatccact gtaagctgag aatccttcag
aatgatggtg ttgtcaatag tccctgtgcc cgtccgagaa agaccagcca tgctctcttt
cttctcggcg ggcagacttt catgtgtgat aagttgtacc tggtggatca aaaggccaaa
gagataatcc caaaagcaga catccctagt cccaggaagg agttcagtgc ctgtgccatt
ggctgcaaag tctacatcac tggtgggcga ggatcggaga atggtgtgtc caaagatgtc
tgggtctatg acaccgttca tgaggagtgg tcaaaggcag cacccatgct cattgccagg
tttggtcatg gctctgctnn nnnnnnnnnn nnnnnnnnnn nnnnnnnnnn nnnnnnnnnn
nnnnnnnnnn nnnnnnnnnn nnnnnnnnn
>Rivulidae_Austrolebias_patriciae_1_1
nnnnnnnnnn nnnnnnnnnn nnnnnnnnnn nnnnnnnnnn nnnnnnnnnn nnnnnnnnnn
nnnnnnnnnn nnaagctgtc agaactctcc tggggcatgt gtctawgcaa cttccctgcc
atttgcaaga ccgaggattt cctccaattg cccaaagata tggtggtgca gcttttatca
catgaggagc tggagacaga agatgagaga ttagtctatg aagctgctct taattggatc
aactatgact tagagaggag gcactgccat cttccagagc tcctgagaac agtccgtctc
gctttgctac ccgccatctt cttaatggag aatgtttcaa cagaagagct gatcaatgcc
caggcaaaga gcaaggarct ggtagatgaa gctatccgct gtaagctgaa aatccttcag
aatgatggtg ttgtcaatag tccctgtgcc cgtccgagaa agaccagcca tgctctcttt
cttcttggtg ggcagacttt catgtgtgat aagttgtacc tggtggatca aaaagccaaa
gagataatcc caaaagctga catccctagt cccaggaagg agttcagcgc ctgtgccatt
ggctgtaaag tctacatcac tggtgggcga ggatcggaga atggtgtgtc caaagatgtc
tgggtctatg acaccgttca tgaggagtgg tcaaaggcag cacccatgct cattgccagg
tttggtcatg gctctgctnn nnnnnnnnnn nnnnnnnnnn nnnnnnnnnn nnnnnnnnnn
nnnnnnnnnn nnnnnnnnnn nnnnnnnnn
>Rivulidae_Austrolebias_patriciae_2_1
nnnnnnnnnn nnnnnnnnnn nnnnnnnnnn nnnnnnnnnn nnnnnnnnnn nnnnnnnnnn
nnnnnnnnnn nnaagctgtc agaactctcc tggggcatgt gtctatgcaa cttccctgcc
atttgcaaga ccgaggattt ccttcagttg cccaaagata tggtggtgca gcttttatca
catgaggagc tggagacaga agatgagaga ttagtctatg aagctgctct taattggatc
aactatgact tagagaggag gcactgccat cttccagagc tcctgagaac agtccgtctc
gctttgctac ccgccatctt cttaatggag aatgtttcaa cagaagagct gatcaatgcc
caggcaaaga gcaaggagct ggtagatgaa gctatccgct gtaagctgaa aatccttcag
aatgatggtg ttgtcaatag tccctgtgcc cgtccgagaa agaccagcca tgctctcttt
cttcttggcg ggcagacttt catgtgtgat aagttgtacc tggtggatca aaaagccaaa
gagataatcc caaaagctga catccctagt cccaggaagg agttcagcgc atgtgccatt
ggctgtaaag tctacatcac tggtgggcga ggatcggaga atggtgtgtc caaagatgtc
tgggtctatg acaccgttca tgaggagtgg tcaaaggcag cacccatgct cattgccagg
tttggtcatg gctctgctnn nnnnnnnnnn nnnnnnnnnn nnnnnnnnnn nnnnnnnnnn
nnnnnnnnnn nnnnnnnnnn nnnnnnnnn
>Rivulidae_Austrolebias_paucisquama_1_1
nnnnnnnnnn nnnnnnnnnn nnnnnnnnnn nnnnnnnnnn nnnnnnnnnn nnnnnnnnnn
nnnnnnnnnn nnnnnnnnnn nnnnnnnnnn nnnnnnnnnn nnnnnnnnnn nnnnnnnnnn
nnnnnnnnnn nnnnnnnnnn nnnnnnnnnn nnnnnnnnnn nnnnnnnnnn nnnnnnnnnn
nnnnnnnnnn nnnnnnnnnn nnnnnnnnnn nnnnnnnnnn nnnnnnnnnn nnnnnnnnnn
nnnnnnnnnn nngagaggag gcactgccat cttccagagc tcctgagaac agtccgtctc
gctttgctac ccgccatctt cttaatggag aatgtttcaa cagaagagct gatcaatgcc
caggcaaaga gcaaggaact ggtagatgaa gctatccgct gtaagctgaa aatccttcag
aatgatggtg ttgtcaatag tccctgtgcc cgtccgagaa agaccagcca tgctctcttt
cttctcggcg ggcagacttt catgtgtgat aagttgtacc tggtggatca aaaggccaaa
gagataatcc caaaagctga catccctagt cccaggaagg agttcagtgc ctgtgccatt
ggctgtaaag tctacatcac tggtgggcga ggatcggaga atggtgtgtc caaagatgtc
tgggtctatg acaccgttca tgaggagtgg tcaaaggcag cnnnnnnnnn nnnnnnnnnn
nnnnnnnnnn nnnnnnnnnn nnnnnnnnnn nnnnnnnnnn nnnnnnnnnn nnnnnnnnnn
nnnnnnnnnn nnnnnnnnnn nnnnnnnnn
>Rivulidae_Austrolebias_prognathus_1_1
nnnnnnnnnn nnnnnnnnnn nnnnnnnnnn nnnnnnnnnn nnnnnnnnnn nnnnnnnnnn
nnnnnnnnnn nnaagctgtc agaactctcc tggggcatgt gtctaakcaa cttccctgcc
atttgcaaga ctgaggattt cctccaattg cccaaagata tggtggtgca gcttttatca
catgaggagc tggagacaga agatgagaga ttagtctatg aagctgctct taattggatc
aactatgact tagagaggag gcactgccat cttccagagc tcctgagaac agtccgtctc
gctttgctac ccgccatctt cttaatggag aatgtttcaa cagaagagct gatcaatgcc
caggcaaaga gcaaggaact ggtagatgaa gctatccgct gtaagctgaa aatccttcag
aatgatggtg ttgtcaatag tccctgtgcc cgtccgagaa agaccagcca tgctctcttt
cttctcggcg ggcagacttt catgtgtgat aagttgtacc tggtggatca aaaggccaaa
gagatcatcc caaaagctga catccccagt cccaggaagg agttcagtgc ctgtgccatt
ggctgtaaag tctacatcac tggtgggcga ggatcggaga atggtgtgtc caaagatgtc
tgggtctatg acaccgttca tgaggagtgg tcaaaggcag cacccatgct cattgccagg
tttggtcatg gctctgctnn nnnnnnnnnn nnnnnnnnnn nnnnnnnnnn nnnnnnnnnn
nnnnnnnnnn nnnnnnnnnn nnnnnnnnn
>Rivulidae_Austrolebias_reicherti_2_1
nnnnnnnnnn nnnnnnnnnn nnnnnnnnnn nnnnnnnnnn nnnnnnnnnn nnnnnnnnnn
nnnnnnnnnn nnaagctgtc agaactctcc tggggcatgt gtctaagcaa cttccctgcc
atttgcaaga cygaggattt cctccaattg cccaaagata tggtggtgca gcttttatca
catgaggagc tggagacaga agatgagaga ttagtctatg aagctgctct taattggatc
aactatgact tagagaggag gcactgccat cttccagagc tcctgagaac agtccgtctc
gctttgctac ccgccatctt cttaatggag aatgtttcaa cagaagagct gatcaatgcc
caggcaaaga gcaaggaact ggtagatgaa gctatccgct gtaagctgaa aatccttcag
aatgatggtg ttgtcaatag tccctgtgcc cgtccgagaa agaccagcca tgctctcttt
cttctcggtg ggcagacttt catgtgtgat aagttgtacc tggtggatca aaaggccaaa
gagatcatcc caaaagctga catccctagt cccaggaagg agttcagtgc ctgtgcyatt
ggctgtaaag tctacatcac tggtgggcga ggatcggaga atggtgtgtc caaagatgtc
tgggtctatg acaccgttca tgaagagtgg tcaaaggcag cacccatgct cattgccagg
tttggtcatg gctctgctnn nnnnnnnnnn nnnnnnnnnn nnnnnnnnnn nnnnnnnnnn
nnnnnnnnnn nnnnnnnnnn nnnnnnnnn
>Rivulidae_Austrolebias_wolterstorffi_3_1
nnnnnnnnnn nnnnnnnnnn nnnnnnnnnn nnnnnnnnnn nnnnnnnnnn nnnnnnnnnn
nnnnnnnnnn nnaagctgtc agaactctcc tggggcatgt gtctaagcaa cttccctgcc
atttgcaaga ccgaggattt cctccaattg cccaaagata tggtggtgca gcttttatca
catgaggagc tggagacaga agatgagaaa ttagtctatg aagctgctct taattggatc
aactatgact tagagaggag gcactgccat cttccagagc tcctgagaac agtccgtctc
gctttgctac ccgccatctt cttaatggag aatgtttcaa cagaagagct gatcaatgcc
caggcaaaga gcaaggaact ggtagatgaa gctatccgat gtaagctgaa aatccttcag
aatgatggtg ttgtcaatag tccctgtgcc cgtccgagaa agaccagcca tgctctcttt
cttctcggcg ggcagacttt catgtgtgat aagttgtacc tggtggatca aaaggccaaa
gagataatcc caaaagctga catccctagt cccaggaagg agttcagtgc ctgtgccatt
ggctgtaaag tctacatcac tggtgggcga ggatcggaga atggtgtgtc caaagatgtc
tgggtctatg acactgttca tgaggagtgg tcaaaggcag cacccatgct cattgccagg
tttggtcatg gctctgctnn nnnnnnnnnn nnnnnnnnnn nnnnnnnnnn nnnnnnnnnn
nnnnnnnnnn nnnnnnnnnn nnnnnnnnn
>Rivulidae_Austrofundulus_transilis_1_1
nnnnnnnnnn nnnnnnnnnn nnnnnnnnnn nnncttggca tgctgttgct gtctgacgcc
caccagtgta caaagctgtc agagctctcc tggggcatgt gtctgaacaa cttccctgcc
atttgcaaga cagaggactt cctccaactg cccaaagata tggtattgca gcttttatca
catgaggagc tggagacaga agatgagaga ctggtgtatg aagctgccct taattggatc
aactatgact tagagaggag gcactgccat cttccagagc tcttgagaac agtccgtcta
gcactgctgc ctgccatctt cctaatggag aacgtttcaa cagaagagct gatcaacgcc
caggcaaaga gcaaggaact ggtagatgaa gctatacgct gcaagctgaa gatcctccag
aacgatggtg tcgtcaacag tccttgtgct cgaccaagaa aaaccagcca cgctcttttt
cttctgggtg ggcagacttt catgtgtgac aagttatacc tggtagatca gaaggccaaa
gagattattc caaaagctga cattcccagt cccagnaagg agttcagcgc ttnnnnnnnn
nnnnnnnnnn nnnnnnnnnn nnnnnnnnnn nnnnnnnnnn nnnnnnnnnn nnnnnnnnnn
nnnnnnnnnn nnnnnnnnnn nnnnnnnnnn nnnnnnnnnn nnnnnnnnnn nnnnnnnnnn
nnnnnnnnnn nnnnnnnnnn nnnnnnnnnn nnnnnnnnnn nnnnnnnnnn nnnnnnnnnn
nnnnnnnnnn nnnnnnnnnn nnnnnnnnn
>Rivulidae_Rivulus_cylindraceus_1_1
nnnnnnnnnn nnnnnnnnnn nnnnnnnnnn nnnctcggca tgctgttgtt gtctgacgcc
caccagtgta caaagctgtc agagctctcc tggggcatgt gtctgagcaa cttccctgcc
atttgcaaga cagaggactt cctccaactg cccaaagata tggtagtgca gcttttatca
cacgaagagc tggagacaga agatgagaga ctggtctatg aagctgctct taactggatc
aactatgact tagagaagag gcattgccat cttccagagc tcctgagaac agtccgtctc
gcactgctgc ctgctatctt cctaatggag aacgtttcaa cagaagagct gatcaacgcc
caggcaaaaa gcaaggaact ggtagatgaa gctatacgct gtaagctgaa gatcctccag
aacgatggtg tcgtcaacag tccttgtgct cgaccaagaa aaaccagcca cgctctcttt
cttcttggtg ggcagacttt catgtgtgac aagttgtact tagtggatca gaaggccaaa
gagattatcc caaaagctga catccccagt cccagaaagg agtttagcgc cnnnnnnnnn
nnnnnnnnnn nnnnnnnnnn nnnnnnnnnn nnnnnnnnnn nnnnnnnnnn nnnnnnnnnn
nnnnnnnnnn nnnnnnnnnn nnnnnnnnnn nnnnnnnnnn nnnnnnnnnn nnnnnnnnnn
nnnnnnnnnn nnnnnnnnnn nnnnnnnnnn nnnnnnnnnn nnnnnnnnnn nnnnnnnnnn
nnnnnnnnnn nnnnnnnnnn nnnnnnnnn
>Rivulidae_Ophthalmolebias_constanciae_1_1
nnnnnnnnnn nnnnnnnnnn nnnnnnnnnn nnnnnnnnca tgctgttgct ctctgatgcc
caccagtgta caaagctgtc agaactctcc tggggcatgt gtctaagcaa cttccctgcc
atttgcaaga ccgaggattt cctccaattg cccaaagata tggtggtgca gcttttatca
catgaggagc tggagacaga agatgagaga ttagtctatg aagctgctct taattggatc
aactatgact tagataggag gcactgccat cttccagagc tcctgagaac agtccgtctc
gctttgctac ccgccatctt cttaatggag aatgtttcaa cagaagagct gatcaatgca
caggcaaaga gcaaggaatt ggtagatgaa gctatccgct gtaagctgaa aatccttcag
aatgatggtg ttgtcaatag tccctgtgcc cgtccgagaa agaccagcca tgctctcttt
cttcttggcg ggcagacttt catgtgtgac aagttgtacc tggtggatca aaaggccaaa
ganataatcc caaaagctga catccctagt cccagngagg agttcagtgc ctnnnnnnnn
nnnnnnnnnn nnnnnnnnnn nnnnnnnnnn nnnnnnnnnn nnnnnnnnnn nnnnnnnnnn
nnnnnnnnnn nnnnnnnnnn nnnnnnnnnn nnnnnnnnnn nnnnnnnnnn nnnnnnnnnn
nnnnnnnnnn nnnnnnnnnn nnnnnnnnnn nnnnnnnnnn nnnnnnnnnn nnnnnnnnnn
nnnnnnnnnn nnnnnnnnnn nnnnnnnnn
>Rivulidae_Spectrolebias_costai_1_1
ttcttggaga ggaatcttca cccatccaac tgtcttggca tgctgttgct gtctgacgcc
caccagtgta caaagctgtc agaactctcc tggggcatgt gtctaagcaa cttccctgcc
atttgcaaga ccgaggattt cctccaattg cccaaagata tggtggtgca gcttttatca
catgaggagc tggagacaga agatgagaga ttagtctatg aagctgctct taattggatc
aactatgact tagagaggag gcactgccat cttccagagc tcctgagaac agtccgtctc
gctttgctac cygccatctt cttaatggag aatgtttcaa cagaagagct gatcaatacc
caggcaaaga gcaaagaact ggtagatgaa gctatccgct gtaagctgaa aatccttcag
aacgatggtg ttgtcaatag tccctgtgcc cgtccgagaa agaccagcca tgctctcttt
cttctcggcg ggcagacttt catgtgtgat aaattgtacc tggtggatca aaaggccaaa
gagataatcc caaaagctga catccctagt cccaggaagg agttcagtgc ctgtgccatt
ggctgtaaag tctacatcac tggtgggcga ggatcggaga atggtgtgtc caaagatgtc
tgggtctatg acactgttca tgaggagtgg tcaaaggcag cacccatgct cattgccagg
tttggtcatg gctctgctga gctcaagcac tgcctgtatg ttgtaggagg acacactgca
gctnnnnnnn nnnnnnnnnn nnnnnnnnn
>Poeciliidae_Pamphorichthys_minor_1_1
ttcctggaga gaaaccttca tccgtccaac tgtcttggca tgctgttgct gtctgacgcc
caccagtgta cgaagctgtc agagctctcc tggggcatgt gtctaagcaa cttccctgcc
atttgcaaga cagaggactt tctccaattg cccaaagata tggtagtgca gcttttgtca
catgaggagc tggagacaga agatgagaga ctggtttatg aagctgccct taattggatt
aactatgacc tagaaaagag gcactgctac ctcccagagc ttctgagaac ggttcgcctc
gccttgctgc ctgccatctt tctaatggag aatgtttcaa cagaagagct gattaatgat
caggccaaaa gcaaagaact ggttgatgaa gctattcgct gcaagctgaa gatcctccag
aatgatggcg tggtcaacag cccgtgtgct cgacctagaa aaaccagcca tgcccttttc
ctgcttggcg gacagacatt catgtgtgac aaattgtacc tggtagacca gaaagccaaa
gagataatcc cgaaggccga catccccagt cccaggaagg agttcagcgc ctgtgccatt
ggctgtaagg tgtacatcac aggcgggaga ggatcagaaa acggcgtttc caaagacgta
tgggtctacg acactgtgca cgaggaatgg tccaaagcag cacctatgct catcgccagg
tttggccatg gctccgcgga gctgaaacac tgcctgtatg ttgttggagg acacaccgcg
gcgacgggct gtctcccagc ctcgccgtc
>Rivulidae_Anablepsoides_hartii_1_1
ttcctggaga ggaatcttca cccgtccaac tgtcttggca tgctgttgct gtctgacgcc
caccagtgta caaagctgtc ggagctctcc tggggcatgt gtctgaacaa cttccctgcc
atttgcaaga cagaggactt cctccaactg cccaaagata tggttgtgca gcttttatca
catgaggagc tggagacaga agacgagaga ctggtgtatg aagctgctct taattggatc
aactatgacc tagagaggag gcactgccat ctgccagagc tcctgagaac agtccgtctt
gcactgctgc ctgccatctt cctaatggag aacgtttcaa cagaagagct gatcaacgcc
caggcaaaga gcaaggaact ggtagatgaa gctatacgct gtaagctgaa gatcctccag
aacgatggtg tcgtcaatag tccttgtgct cgaccgagaa aaaccagcca tgctcttttt
ctcctgggcg ggcagacttt catgtgtgac aagttatacc tggtagatca gaaggccaaa
gagattattc caaaagctga cattcccagt cccagaaagg agttcagcgc ttgcgccatc
ggctgcaagg tgtacatcac gggtgggaga ggatcagaaa acggcgtgtc caaagatgtc
tgggtttacg acactgttca cgaggagtgg tcgaaggcag cacccatgct cattgccagg
tttggtcatg gctctgctga gctcaaacac tgcctctatg ttgtgggagg acacactgca
gccactggct gtctcccggc ctctccatc
>Anablepidae_Anableps_anableps_1_1
ttcctggaga gaaaccttca tccgtccaac tgtcttggca tgctgttgct gtctgacgcc
caccagtgta tgaagctgtc agagctctcy tggggcatgt gtctaagcaa cttccctgcc
atttgcaaga cagaggactt tctccaattg cctaaagata tggtagtgca gcttttgtca
catgaggagc tagagacaga agatgagaga ctggtttatg aagctgccct taattggatt
aactatgacc tagaaaagag gcactgctac ctcccagagc ttctgagaac agttcgtctt
gccttactgc ctgccatctt tctaatggag aatgtttcaa cagaagagct gattaatgat
caggcaaaaa gcaaagaact ggtagatgaa gctattcgtt gtaagctgaa gatcctccag
aatgatggag ttgtcaacag cccgtgtgct cgaccaagaa aaaccagcca tgcccttttc
cttcttggcg ggcagacatt catgtgtgat aaattgtacc tagtggacca gaaagccaaa
gagataatcc cgaaggctga catccccagt cccaggaagg agttcagtgc ttgtgccatt
ggctgtaagg tgtacatcac aggtgggaga ggatcagaga atggcgtttc caaagatgta
tgggtctatg acactgtaca tgaggagtgg tcaaaagcag cacccatgct catcgctagg
tttggccatg gctccgcaga gctgaaacat tgcctatatg ttgtgggagg acacaccgca
gcaacaggtt gtctcccagc ctctccatc
>Anablepidae_Anableps_microlepis_1_1
nnnnnnnnnn nnnnnnnnca tccgtccaac tgtcttggca tgctgttgct gtctgacgcc
caccagtgta tgaagctgtc agagctctcc tggggcatgt gtctaagcaa cttccctgcc
atttgcaaga cagaggactt tctccaattg cctaaagata tggtagtgca gcttttgtca
catgaggagc tagagacaga agatgagaga ctggtttatg aagctgccct taattggatt
aactatgacc tagaaaagag gcactgctac ctcccagagc ttctgagaac agttcgtctt
gccttactgc ctgccatctt tctaatggag aatgtttcaa cagaagagct gattaatgat
caggcaaaaa gcaaagaact ggtagatgaa gctattcgtt gtaagctgaa gatcctccag
aatgatggag ttgtcaacag cccgtgtgct cgaccaagaa aaaccagcca tgcccttttc
cttcttggcg ggcagacatt catgtgtgat aaattgtacc tagtggacca gaaagccaaa
gagataatcc cgaaggctga catccccagt cccaggaagg agttcagtgc ttgtgccatt
ggctgtaagg tgtacatcac aggtgggaga ggatcagaga atggcgtttc caaagatgta
tgggtctatg acactgtaca tgaggagtgg tcaaaagcag cacccatgct catcgctagg
tttggccatg gctcnnnnnn nnnnnnnnnn nnnnnnnnnn nnnnnnnnnn nnnnnnnnnn
nnnnnnnnnn nnnnnnnnnn nnnnnnnnn
>Anablepidae_Jenynsia_lineata_1_1
tttctggaga gaaaccttca tccgtccaac tgtcttggca tgctgttgct gtctgacgcc
caccagtgta cgaagctgtc agagctctcc tggggcatgt gtctaagcaa cttccctgcc
atttgcaaga cagaggactt tctccaattg cctaaagata tggtagtgca gcttttgtca
cacgaggagc tagagacaga agatgagaaa ctggtttatg aagctgccct taattggatt
aactttgacc tagaaaagag gcactgctac ctcccagagc ttctgagaac agttcgtctc
gccttactgc ctgccatctt tctaatggag aatgtttcaa cagaagagct gattaacgat
caggcaaaaa gcaaagaact ggtagatgaa gctattcgct gtaagctgaa gatcctccag
aatgatggcg ttgttaacag tccgtgtgct cgaccaagaa aaaccagcca tgccctcttc
ctccttgggg ggcagacgtt catgtgtgat aaattgtacc tggtggacca gaaagccaaa
gagataatcc cgaaagctga catccccagt cccaggaagg agttcagtgc ctgtgccatt
ggctgtaagg tgtacatcac aggcgggaga ggatcagaga atggtgtttc caaagatgta
tgggtctatg acaccgtaca tgaggaatgg tctaaagcag cacccatgct catcgccagg
tttggccatg gctctgcaga gctgaaacac tgcctatatg ttgtaggagg acacactgca
gcaacaggtt gtctcccggc ctctccatc
>Anablepidae_Jenynsia_onca_1_1
nnnatggaga gaaaccttca tccgtccaac tgtcttggca tgctgttgct gtctgacgcc
caccagtgta cgaagctgtc agagctctcc tggggcatgt gtctaagcaa cttccctgcc
atttgcaaga cagaggactt tctccaattg cctaaagata tggtggtgca gcttttgtca
cacgaggagc tagagacaga agatgagaaa ctggtttatg aagctgccct taattggatt
aactttgacc tagaaaagag gcactgctac ctcccagagc ttctgagaac agttcgtctc
gccttactgc ctgccatctt tctaatggag aatgtttcaa cagaagagct gattaacgat
caggcaaaaa gcaaagaact ggtagatgaa gctattcgct gtaagctgaa gatcctccag
aatgatggcg ttgtcaacag tccgtgtgct cgaccaagaa aaaccagcca tgccctcttc
ctccttgggg ggcagacgtt catgtgtgat aaattgtacc tggtggacca gaaagccaaa
gagataatcc cgaaagctga catccccagt cccaggaagg agttcagtgc ctgtgccatt
ggctgtaagg tgtacatcac aggcgggaga ggatcagaga atggtgtttc caaagatgta
tgggtctatg acaccgtaca tgaggaatgg tctaaagcag cacccatgct catcgccagg
tttggccatg gctctgcaga gctgaaacac tgcctatatg ttgtaggagg acacactgca
gcaacagnnn nnnnnnnnnn nnnnnnnnn
>Anablepidae_Jenynsia_sanctaecatarinae_1_1
tttctggaga gaaaccttca tccgtccaac tgtcttggca tgctgttgct gtctgacgcc
caccagtgta cgaagctgtc agagctctcc tggggcatgt gtctaagcaa cttccctgcc
atttgcaaga cagaggactt tctccaattg cctaaagata tggtagtgca gcttttgtca
cacgaggagc tagagacaga agatgagaaa ctggtttatg aagctgccct taattggatt
aactttgacc tagaaaagag gcactgctac ctcccagagc ttctgagaac agttcgtctc
gccttactgc ctgccatctt tctaatggag aatgtttcaa cagaagagct gattaacgat
caggcaaaaa gcaaagaact ggtagatgaa gctattcgct gtaagctgaa gatcctccag
aatgatggcg ttgtcaacag tccatgtgct cgaccaagaa aaaccagcca tgccctcttc
ctccttgggg ggcagacgtt catgtgtgat aaattgtacc tggtggacca gaaagccaaa
gagataatcc cgaaagctga catccccagt cccaggaagg agttcagtgc ctgtgccatt
ggctgtaagg tgtacatcac aggcgggaga ggatcagaga atggtgtttc caaagatgta
tgggtctatg acaccgtaca tgaggaatgg tctaaagcag cacccatgct catcgccagg
tttggccatg gctctgcaga gctgaaacac tgcctatatg ttgtaggagg acacactgca
gcaacaggtt gtctcccggc ctctccatc
>Anablepidae_Jenynsia_unitaenia_1_1
tttctggaga gaaaccttca tccgtccaac tgtcttggca tgctgttgtt gtctgacgcc
caccagtgta cgaagctgtc agagctctcc tggggcatgt gtctaagcaa cttccctgcc
atttgcaaga cagaggactt tctccaattg cctaaagata tggtagtgca gcttttgtca
cacgaggagc tagagacaga agatgagaga ctggtttatg aagctgccct taattggatt
aactatgacc tagaaaagag gcactgctac ctcccagagc ttctgagaac agttcgtctc
gccttactgc ctgccatctt tctaatggag aatgtttcaa cagaagagct gattaacgat
caggcaaaaa gcaaagaact ggtagatgaa gctattcgct gtaaactgaa gatcctccag
aatgatggtg ttgtcaacag tccgtgtgct cgaccaagaa aaaccagcca tgccctcttc
cttcttgggg ggcagacgtt catgtgtgat aaattgtacc tggtggacca gaaagccaaa
gagataatcc cgaaagctga catccccagt cccaggaagg agttcagtgc ctgtgccatt
ggctgtaagg tgtacatcac aggcgggaga ggatcagaga acggtgtttc caaagatgta
tgggtctatg acaccgtaca tgaggaatgg tctaaagcag cacccatgct catcgccagg
tttggccatg gctctgcaga gctgaaacac tgcctatatg ttgtaggagg acacactgca
gcaacaggtt gtctcccggc ctctccatc
>Anablepidae_Oxyzygonectes_dovii_1_1
ttcctggaga gaaaccttca tccgtccaac tgtcttggca tgctgttgct gtctgacgcc
caccagtgta cgaagctgtc agagctctcc tggggcatgt gtctaagcaa cttccctgcc
atttgcaaga cagaggactt tctccaattg cctaaagata tggtagtgca gcttttgtca
cacgaggagc tagaaacaga agatgagaga ctggtttatg aagctgccct taattggatt
aactatgacc tagaaaagag gcactgctat ctcccagagc ttctgagaac agttcgtctc
gccttactgc ctgccatctt tctaatggag aatgtttcaa cagaggagct gattaatgat
caggcaaaaa gcaaagaact ggtagatgaa gctattcgct gtaagctgaa gatcctccag
aatgatggcg ttgtcaacag cccatgtgct cgaccaagaa aaaccagcca cgccctcttc
cttcttggcg ggcagacgtt catgtgtgat aaattgtacc tggtggacca gaaagccaaa
gagataatcc cgaaggctga catccccagt cccaggaagg agttcagtgc gtgtgccatt
ggctgtaagg tgtacatcac aggtgggaga ggatcagaga atggcgtttc aaaagacgta
tgggtctacg acactgtaca tgaggaatgg tctaaggcag cacccatgct cattgccagg
tttggccatg gctccgcaga gctgaaacac tgcctatatg ttgtgggagg acacactgcg
gcaacaggtt gtctcccggc ctctccatc
>Cichlidae_Acaronia_vultuosa_1_1
ttcctagaga gaaaccttca cccgtccaac tgtcttggca tgcttctgct gtcagatgct
caccagtgta ccaagctgtc ggagctctcc tggggcatgt gtctcagcaa cttccctgct
atttgcaaga cagaggactt cctccaactg cccaaagata tggtggtgca gcttttatca
cacgaggagc tagagacaga agatgagaga ctggtttatg aagctgctct taactggatc
aactatgacc tggaaaggag gcattgtcat cttccagagc tcctgagaac ggtccgcctt
gcactgctgc cagccatctt tttaatggag aatgtctcaa cagaagagct gattaactcc
caggccaaga gcaaggagct ggtggatgaa gctatccgct gtaagctgaa gatcctccag
aatgatggcg ttgttaatag cccgtgcgct cgcccaagaa aaaccagcca tgccctattt
cttctgggtg ggcagacttt catgtgtgac aagttgtacc tggtggacca gaaggccaaa
gagatcatcc caaaggctga catccccagt ccacggaagg agttcagtgc ctgtgccatt
gggtgtaagg tgtacatcac tggtgggaga ggctcagaga atggcgtgtc caaagatgtg
tgggtgtatg atactgtcca tgaagaatgg tcaaaggcgg ctcccatgct cattgccagg
tttggccatg gctctgcaga gctgaaacac tgtctctacg ttgtaggagg tcacactgca
gcaacaggct gccttccagc atctccatc
>Cichlidae_Aequidens_metae_1_1
nnnntagaga gaaaccttca cccgtccaac tgtcttggca tgcttctgct gtcagatgct
caccagtgta ccaagctgtc agagctctcc tggggcatgt gtctcagcaa cttccctgct
atttgcaaga cagaggactt cctccaattg cccaaagata tggtggtgca gcttttatca
cacgaggagc tagagacaga agatgagaga ctggtttatg aagctgctct taactggatc
aactacgacc tggaaaggag gcattgtcat cttccagagc tcctgagaac ggtccgcctt
gcactgctgc cagccatctt tttaatggag aacgtctcaa cagaagagct gattaactcc
caggccaaga gcaaggagct ggtggatgaa gctatccgct gtaagctgaa gatcctgcag
aatgatggcg ttgttaatag cccgtgtgct cgaccaagaa aaaccagcca tgccctattt
cttctgggtg ggcagacttt catgtgtgac aagttgtacc tggtggacca gaaggccaaa
gagatcatcc caaaggctga catccccagt ccacggaagg agttcagtgc ctgtgccatt
gggtgtaagg tgtacatcac tggtgggaga ggctcagaga atggcgtgtc caaagatgtg
tgggtctatg atactgtcca tgaagaatgg tcaaaggcgg ctcccatgct cattgccagg
tttggccatg gctctgcaga gctgaaacac tgtctctacg ttgtaggagg tcacactgca
gcaacaggct gcctcccagc nnnnnnnnn
>Cichlidae_Amphilophus_trimaculatus_2_1
ttcctagaga gaaaccttca cccgtccaac tgtcttggca tgcttctgct gtcggatgcc
catcagtgta ccaagctgtc agagctctcc tggggcatgt gtctcagcaa cttccctgct
atttgcaaga cagaggactt cctccaactg cccaaagata tggtggtgca gcttttatca
cacgaggagc tagagacaga agatgagaga ctggtttatg aagctgctct taactggatc
aactacgacc tggaaaggag gcattgccat cttccggagc tcctgagaac ggtccgcctt
gcactgctgc cagccatctt tttaatggag aacgtctcaa cagaagagct gattaactcc
caggccaaga gcaaggagct ggtggatgaa gcgatccgct gcaagctgaa gatcctgcag
aatgatggcg ttgttaatag cccgtgtgct cgaccaagaa aaacgagcca tgccctattt
cttctgggtg ggcagacttt catgtgtgac aagttgtacc tggtggacca gaaggccaaa
gagatcatcc caaaggctga catccccagt ccacggaagg agttcagtgc ctgtgccatt
ggctgtaagg tgtacatcac tggtgggaga gggtcagaga atggcgtgtc caaagatgtg
tgggtctatg atactgtcca tgaagaatgg tcaaaggcgg ctcccatgct cattgccagg
tttggccatg gctctgcaga gctgaaacac tgtctctatg ttgtcggagg tcacactgca
gcaacaggct gccttccagc atctccatc
>Cichlidae_Apistogramma_cacatuoides_1_1
ttcctagaga gaaaccttca cccgtccaac tgtcttggca tgcttctgct gtcagatgcc
catcagtgta ccaagctgtc agagctctcc tggggcatgt gtctcagcaa cttccctgct
atttgcaaga cagaggactt cctccaactg cccaaagata tggtggtgca gcttttatca
cacgaagagc tagagacaga agatgagaga ctggtatatg aagctgctct taactggatc
aactacgacc tggaaaggag gcactgtcat cttccagagc tcctgagaac tgtccgcctt
gcactgctgc cagccatctt tttaatggag aacgtctcaa cagaagaact gattaactcc
caggccaaga gcaaggagct ggtggatgaa gctatccgtt gcaagctgaa gatcctgcag
aatgatggtg ttgttaacag cccgtgcgct cgaccaagaa aaaccagcca cgccctattt
cttctgggtg ggcagacttt catgtgtgac aagttgtacc tggtggacca gaaggccaaa
gagatcatcc caaaggctga catccccagt ccacggaagg agttcagtgc ctgtgccatt
gggtgtaagg tgtacatcac tggtgggaga ggctcagaga atggcgtgtc taaagatgtg
tgggtctatg acaccgtcca tgaagaatgg tcaaaggcgg ctcccatgct cattgccagg
tttggccatg gctctgcaga gctgaaacac tgtctntacg tcgtaggagg tcacactgca
gcaacaggct gccttccagc atctccatc
>Cichlidae_Apistogramma_linkei_1_1
nnnntagaga gaaaccttca cccgtccaac tgtcttggca tgcttctgct gtcagatgcc
catcagtgta ccaagctgtc ggagctctcc tggggcatgt gtctcagcaa cttccctgct
atttgcaaga cagaggactt cctccaactg cccaaagata tggtggtgca gcttttatca
cacgaggagc tagagacaga agatgagaga ctggtatatg aagctgctct taactggatc
aactacgacc tggaaagaag gcactgtcat cttccagagc tcctgagaac tgtccgcctt
gcactgctgc cagccatctt tttaatggag aatgtctcaa cagaagaact gattaactcc
caggccaaga gcaaggagct ggtggatgaa gctatccgtt gtaagctgaa gatcctgcag
aatgatggtg tggttaacag cccgtgcgct cgaccaagaa aaaccagcca tgccctattt
cttctgggtg ggcagacttt catgtgtgac aagttgtacc tggtggacca gaaggccaaa
gagatcatcc caaaggctga catccccagt ccacggaagg agttcagtgc ctgtgccatt
gggtgtaagg tgtacatcac tggtgggaga ggctcagaga atggtgtgtc taaagatgtg
tgggtctatg acactgtcca tgaagaatgg tcaaaggcgg ctccaatgct cattgccagg
tttggccatg gctctgcaga gctgaaacac tgtctctacg tcgtaggagg tcacactgca
gcaacaggct gccttccagc nnnnnnnnn
>Cichlidae_Chaetobranchus_flavescens_1_1
ttcctagaga gaaaccttca cccgtccaac tgtcttggca tgcttctgct gtcagatgcc
catcagtgta ccaagctgtc agagctctcc tggggcatgt gtctcagcaa cttccctgct
atttgcaaga cagaggactt cctccaactg cccaaagata tggtggtgca gcttttatca
cacgaggagc tagagacaga agatgagaga ctggtttatg aaactgctct taactggatc
aactacgacc tggaaaggag gcattgtcat cttccagagc tccttagaac ggtccgcctt
gcactgctgc cggccatctt tttaatggag aacgtctcaa cagaagagct gattaactcc
caggccaaga gcaaggagct ggtggatgaa gctatccgct gtaagctgaa gatcctgcaa
aatgatggcg ttgttaacag cccgtgtgct cgaccaagaa aaaccagcca tgccctattt
cttctgggtg ggcagacttt tatgtgtgac aagttgtacc tggtggacca gaaggccaaa
gagatcatcc caaaggctga catccccagt ccacggaagg agttcagtgc ctgtgccatt
gggtgtaagg tgtacatcac tggtgggaga ggctcagaga atggcgtgtc caaagatgtg
tgggtctatg acactgtcca tgaagaatgg tcaaaggcgg ctcccatgct cattgccagg
tttggccatg gctctgcaga gctgaaacac tgtctctacg tcgtgggagg tcacactgca
gcaacaggct gccttccagc atctccatc
>Cichlidae_Cichla_temensis_3_1
ttcttagaga gaaaccttca cccgtccaac tgtctcggca tgcttctgct gtcagatgcc
catcagtgta ccaagctgtc agagctctcc tggggcatgt gtctcagcaa cttccctgct
atttgcaaga cagaggactt cctccaactg cccaaagata tggtggtgca gcttttatca
cacgaggagc tagagacaga agacgagaga ctggtttatg aaactgcttt taactggatc
aactacgacc tggaaaggag gcactgtcat cttccggagc tcctgagaac agtccgcctt
gccctgctgc cagccatctt tttaatggag aacgtctcaa cagaagagct gattaactcc
caggccaaga gcaaggagct ggtggatgaa gctatccgct gtaagctgaa gatcctgcag
aatgatggcg ttgttaacag cctgtgtgct cgaccaagaa aaaccagcca tgccctattt
cttctgggtg ggcagacttt catgtgtgac aagttgtacc tggtggacca gaaggccaaa
gagatcatcc caaaggctga catccccagt ccacggaagg agttcagtgc ttgtgccatt
ggctgtaagg tgtacatcac tggtgggaga ggctcagaga atggcgtgtc caaagatgtg
tgggtctatg acactgtcca tgaagaatgg tcaaaggcag ctcccatgct cattgccagg
tttggccatg gctctgcaga gctgaaacac tgtctctacg ttgtaggagg tcacactgca
gcaacaggct gccttccagc gtctccatc
>Cichlidae_Crenicichla_geayi_1_1
ttcctagaga gaaaccttca cccgtccaac tgtcttggca tgcttctgct gtcagatgcc
catcagtgta ccaagctgtc agagctctcc tggggcatgt gtctcagcaa cttccctgct
atttgcaaga cagaggactt cctccaactg cccaaagata tggtggtgca gcttttatca
cacgaggagc tagagacaga agacgagaga ctggtttatg aagctgctct taactggatc
aactacgacc tggaaaggag gcattgtcat cttccagagc tcctgagaac ggtccgcctt
gcattgctgc cagccatctt tttaatggag aacgtctcaa ctgaagagct gattaactcc
caggccaaga gcaaggagct ggtggatgaa gctatccgct gtaagctgaa gatcctgcag
aatgatggtg ttgttaacag tccgtgtgct cgaccaagaa aaaccagcca tgccctgttt
cttctgggtg ggcagacttt catgtgtgac aagttgtacc tggtggacca gaaggccaaa
gagatcatcc caaaggctga catccccagt ccacggaagg agttcagtgc ctgtgccatt
gggtgtaaag tgtacatcac tggtgggaga ggttcagaga atggtgtgtc caaagatgtg
tgggtctatg acactgtcca tgaagaatgg tcaaaggcgg ctcccatgct cattgccagg
tttggccatg gctctgcaga gctgaaacac tgtctgtatg ttgtaggagg tcacactgca
gcaacaggct gccttccagc atctccatc
>Cichlidae_Crenicichla_hadrostigma_1_1
ttcctagaga gaaaccttca cccgtccaac tgtcttggca tgcttctgct gtcagatgcc
catcagtgta ccaagctgtc agagctctcc tggggcatgt gtctcagcaa cttccctgct
atttgcaaga cagaggactt cctccaactg cccaaagata tggtggtgca gcttttatca
cacgaggagc tagagacaga agacgagaga ctggtttatg aagctgctct taactggatc
aactacgacc tggaaaggag gcattgtcat cttccagagc tcctgagaac agtccgcctt
gcactgctgc cagccatctt tttaatggag aacgtctcaa ctgaagagct gattaactcc
caggccaaga gcaaggagct ggtggatgaa gctatccgct gtaagctgaa gatcctacag
aatgatggtg ttgttaacag cccgtgtgct cgaccaagaa aaaccagcca tgccctattt
cttctgggtg ggcagacttt catgtgtgac aagttgtacc tggtggacca gaaggccaaa
gagatcatcc caaaggctga catccccagt ccacggaagg agttcagtgc ctgtgccatt
gggtgtaaag tgtacatcac tggtgggaga ggctcagaga atggtgtgtc caaagatgtg
tgggtctatg acactgtcca tgaagaatgg tcaaaggcgg ctcccatgct cattgccagg
tttggncatg gctctgcaga gctgaaacac tgtctgtatg ttgtaggagg tcacactgca
gcaacaggct gccttccagc atctccatc
>Cichlidae_Crenicichla_lugubris_1_1
ttcctagaga gaaaccttca cccgtccaac tgtcttggca tgcttctgct gtcagatgcc
catcagtgta ccaagctgtc agagctctcc tggggcatgt gtctcagcaa cttccctgct
atttgcaaga cagaggactt tctccaactg cccaaagata tggtggtgca gcttttatcg
cacgaggagc tagagacaga agacgagaga ctggtttatg aagctgctct taactggatc
aactacgacc tggaaaggag gcattgtcat cttccagagc tcctgagaac ggtccgcctt
gcactgctgc cagccatctt tttaatggag aacgtctcaa cagaagagct gattaactcc
caggccaaga gcaaggagct ggtggatgaa gctatccgct gtaagctgaa gatcctgcag
aatgatggtg ttgttaacag cccgtgtgct cgaccaagaa aaaccagcca tgccctattt
cttctgggtg ggcagacttt catgtgtgac aagttgtacc tggtggatca gaaggccaaa
gagatcatcc caaaggctga catccccagt ccacggaagg agttcagcgc ctgtgccatt
gggtgtaagg tgtacatcac tggtgggaga ggctcagaga atggtgtgtc caaagatgtg
tgggtctatg acactgtcca tgaagaatgg tcaaaggcgg ctcccatgct cattgccagg
tttggccatg gctctgcaga gntgaaacac tgtctctatg ttgtaggagg tcacactgca
gcaacaggct gccttccagc atctccatc
>Cichlidae_Crenicichla_minuano_1_1
ttcctagaga gaaaccttca cccgtccaac tgtcttggca tgcttctgct gtcagatgcc
catcagtgta ccaagctgtc agagctctcc tggggcatgt gtctcagcaa cttccctgcn
atttgcaaga cagaggactt cctccaactg cccaaagata tggtggtgca gcttttatca
cacgaggagc tagagacaga agacgagaga ctggtttatg aagctgctct taactggatc
aactacgacc tggaaaggag gcattgtcat cttccagagc tcctgagaac agtccgcctt
gcactgctgc cagccatctt tttaatggag aacgtctcaa ctgaagagct gattaactcc
caggccaaga gcaaggagct ggtggatgaa gctatccgct gtaagctgaa gatcctacag
aatgatggtg ttgttaacag cccgtgtgct cgaccaagaa aaaccagcca tgccctattt
cttctgggtg ggcagacttt catgtgtgac aagttgtacc tggtggacca gaaggccaaa
gagatcatcc caaaggctga catccccagt ccacggaagg agttcagtgc ctgtgccatt
gggtgtaaag tgtacatcac tggtgggaga ggctcagaga atggtgtgtc caaagatgtg
tgggtctatg acactgtcca tgaagaatgg tcaaaggcgg ctcccatgct cattgccagg
tttggccatg gctctgcnga gctgaaacac tgtctgtatg ttgtaggagg tcacactgca
gcaacaggct gccttccagc atctccatc
>Cichlidae_Geophagus_steindachneri_2_1
nnnnnnnnnn nnnnnnnnnn nnnntccaac tgtcttggca tgcttctgct gtcagatgcc
catcagtgta ccaagctgtc agagctctcc tggggcatgt gtctcagcaa cttccctgct
atttgcaaga cagaggactt cctccaactg cccaaagata tggtggtgca gcttttatca
catgaggagc tagagacaga agatgagaga ctggtttatg aagctgctct taactggatc
aactacgacc tggaaaggag gcattgtcat cttccagagc tcctgagaac ggtccgcctt
gcactgctgc cagccatttt tttaatggag aacgtctcaa cagaagagct gattaattcc
caggccaaga gcaaggagct ggtggatgaa gctatccgct gtaagctgaa gatcttgcag
aatgatggtg ttgttaacag cccgtgtgct cgaccaagaa aaaccagcca tgccctattt
cttctgggtg ggcagacttt catgtgtgac aagttgtacc tggtggacca gaaggccaaa
gagatcatcc caaaggctga catccccagt ccacggaagg agttcagtgc ctgtgccatt
gggtgtaagg tgtacatcac tggtgggaga ggctcagaga atggcgtgtc caaagatgtg
tgggtctatg acactgtcca tgaggaatgg tcaaaggcgg ctcccatgct cattgccagg
tttggccatg gctctgcaga gctgaaacac tgtctctacg ttgtaggagg tcacactgca
gcaacaggct gccttccagc nnnnnnnnn
>Cichlidae_Hoplarchus_psittacus_2_1
ttcctagaga gaaaccttca cccgtccaat tgtcttggca tgcttctgct gtcggatgcc
catcagtgta ccaagctgtc agagctctcc tggggcatgt gtctcagcaa cttccctgct
atttgcaaga cagaggactt cctccaactg cccaaagata tggtggtgca gcttttatca
cacgaggagc tagagacaga agatgagaga ctggtttatg aagctgctct taactggatc
aactacgacc tggaaaggag gcattgtcat cttccggagc tcctgagaac ggtccgcctt
gcactgctgc cagccatctt tttaatggag aatgtctcaa cagaagagct gattaactct
caggccaaga gcaaggagct ggtggatgaa gctatccgct gtaagctgaa gatcctgcag
aatgatggcg ttgttaatag cccgtgtgct cgaccaagaa aaaccagcca tgccctgttt
cttctgggtg ggcagacttt catgtgtgac aagttgtacc tggtggatca gaaggccaaa
gagatcatcc caaaggctga catccccagt ccacggaagg agttcagtgc ctgtgccatt
gggtgtaagg tgtacatcac tggtgggaga ggctcagaga atggtgtgtc caaagatgtg
tgggtctatg acactctcca tgaagaatgg tcaaaggcgg ctcccatgct cattgccagg
tttggccatg gctctgcaga gctgaaacac tgtctctacg ttgtcggagg tcacactgca
gcaacaggct gccttccagc atctccatc
>Cichlidae_Nandopsis_tetracanthus_3_1
ttcctagaga gaaaccttca cccgtccaac tgtcttggca tgcttctgct gtcagatgcc
catcagtgta ccaagctgtc agagctctcc tggggcatgt gtctcagcaa cttccctgct
atttgcaaga cagaggactt cctccaactg cccaaagata tggtggtgca gcttttatca
cacgaagagc tagagacaga agatgagaga ctggtttatg aagctgctct taactggatc
aactacgacc tggaaaggag gcattgccat cttccggagc tcctgagaac ggtccgcctt
gcactgctgc cagccatctt tttaatggag aacgtctcaa cagaagagct gattaactcc
caggccaaga gcaaggagct ggtggatgaa gctatccgct gcaagctgaa gatcctgcag
aatgatggcg ttgttaatag cccgtgtgct cgaccaagaa aaacgagcca tgccctattt
cttctgggtg ggcagacttt catgtgtgac aagttgtacc tggtggacca gaaggccaaa
gagatcatcc caaaggctga catccccagt ccacggaagg aattcagtgc ctgtgccatt
gggtgtaagg tgtacatcac tggtgggaga ggctcagaga atggcgtgtc caaagatgtg
tgggtctatg acactgtcca tgaagaatgg tcaaaggcgg ctcccatgct cattgccagg
tttggccatg gctctgcaga gctgaaacac tgtctctatg ttgtcggagg acacaccgca
gcaacaggct gccttccagc atctccatc
>Cichlidae_Thorichthys_helleri_1_1
ttcctagaga gaaaccttca cccgtccaac tgtcttggca tgcttctgct gtcagatgcc
catcagtgta ccaagctgtc agagctctcc tggggcatgt gtctcagcaa cttccctgct
atttgcaaga cagaggactt cctccaactg cccaaagata tggtggtgca gcttttatca
cacgaggagc tagagacaga agatgagaga ctggtttatg aagctgctct taactggatc
aactacgacc tggaaaggag gcattgccat cttccagagc tcctgagaac ggtccgtctt
gcactgctgc cagccatctt tttaatggaa aatgtctcaa cagaagagct gattaactcc
caggccaaga gcaaggagct ggtggatgaa gctatccgct gcaagctgaa gatcctgcag
aatgatggcg ttgttaatag cccgtgtgct cgaccaagaa aaacgagcca tgccctattt
cttctgggtg ggcagacttt catgtgtgac aagttgtacc tggtggacca gaaggccaaa
gagatcatcc caaaggctga catccccagt ccacggaagg agttcagtgc ctgtgccatt
gggtgtaagg tgtacatcac tggtgggaga ggctcagaga atggcgtgtc caaagatgtg
tgggtctatg acactgtcca tgaagaatgg tcaaaggcgg ctcccatgct cattgccagg
tttggccatg gctctgcaga gctgaaacac tgtctctacg ttgtcggagg tcacaccgca
gcaacaggct gccttccagc atctccatc
>Cichlidae_Trichromis_salvini_3_1
ttcctagaga gaaaccttca cccgtccaac tgtcttggca tgcttctgct gtcggatgcc
catcagtgta ccaagctgtc agagctctcc tggggcatgt gtctcagcaa cttccctgct
atttgcaaga cagaggactt cctccaactg cccaaagata tggtggtgca gcttttatca
cacgaggagc tagagacaga agatgagaga ctggtttatg aagctgctct taactggatc
aactacgacc tggaaaggag gcattgccat cttccagagc tcctgagaac ggtccgcctt
gcactactgc cagccatctt tttaatggaa aatgtctcaa cagaagagct gattaactcc
caggccaaga gcaaggagct ggtggatgaa gctatccgct gcaagctgaa gatcctgcag
aatgatggcg ttgttaatag cccgtgtgct cgaccaagaa aaacgagcca tgccctattt
cttctgggtg ggcagacttt catgtgtgac aagttgtacc tggtggacca gaaggccaaa
gagatcatcc caaaggctga catccccagt ccacggaagg agttcagtgc ctgtgccatt
gggtgtaagg tgtacatcac tggtgggaga ggctcagaga atggtgtgtc caaagatgtg
tgggtctatg acactgtcca tgaagaatgg tcaaaggcgg ctcccatgct cattgccagg
tttggccatg gctctgcaga gctgaaacac tgtctctacg ttgtcggagg tcacaccgca
gcaacaggct gccttccagc atctccatc
>Cichlidae_Vieja_maculicauda_1_1
ttcctagaga gaaaccttca cccgtccaac tgtcttggca tgcttctgct gtcggatgcc
catcagtgta ccaagctgtc agagctctcc tggggcatgt gtctcagcaa cttccctgct
atttgcaaga cagaggactt cctccaactg cccaaagata tggtggtgca gcttttatca
cacgaggagc tagagacaga agatgagaga ctggtttatg aagctgctct taactggatc
aactacgacc tggaaaggag gcattgccat cttccagagc tcctgagaac ggtccgcctt
gcgctgctgc cagccatctt tttaatggaa aatgtctcaa cagaagagct gattaactcc
caggccaaga gcaaggagct ggtggatgaa gctatccgct gcaagctgaa gatcctgcag
aatgatggcg ttgttaatag cccgtgtgct cgaccaagaa aaacgagcca tgccctattt
cttctgggtg ggcagacttt catgtgtgac aagttgtacc tggtggacca gaaggccaaa
gagatcatcc caaaggctga catccccagt ccacggaagg agttcagtgc ctgtgccatt
gggtgtaagg tgtacatcac tggtgggaga ggctcagaga atggcgtgtc caaagatgtg
tgggtctatg acactgtcca tgaagaatgg tcaaaggcgg ctcccatgct cattgccagg
tttggccatg gctctgcaga gctgaaacac tgtctctacg ttgttggagg tcacaccgca
gcaacaggct gccttccagc atctccatc
>Cichlidae_Vieja_melanurus_1_1
ttcctagaga gaaaccttca cccgtccaac tgtcttggca tgcttctgct gtcggatgcc
catcagtgta ccaagctgtc agagctctcc tggggcatgt gtctcagcaa cttccctgct
atttgcaaga cagaggactt cctccaactg cccaaagata tggtggtgca gcttttatca
cacgaggagc tagagacaga agatgagaga ctggtttatg aagctgctct taactggatc
aactacgacc tggaaaggag gcattgccat cttccagagc tcctgagaac ggtccgcctt
gcgctgctgc cagccatctt tttaatggaa aatgtctcaa cagaagagct gattaactcc
caggccaaga gcaaggagct ggtggatgaa gctatccgct gcaagctgaa gatcctgcag
aatgatggcg ttgttaatag cccgtgtgct cgaccaagaa aaacgagcca tgccctattt
cttctgggtg ggcagacttt catgtgtgac aagttgtacc tggtggacca gaaggccaaa
gagatcatcc caaaggctga catccccagt ccacggaagg agttcagtgc ctgtgccatt
gggtgtaagg tgtacatcac tggtgggaga ggctcagaga atggcgtgtc caaagatgtg
tgggtctatg acactgtcca tgaagaatgg tcaaaggcgg ctcccatgct cattgccagg
tttggccatg gctctgcaga gctgaaacac tgtctctacg ttgtcggagg tcacaccgca
gcaacaggct gccttccagc atctccatc
>Cichlidae_Wajpamheros_nourissati_1_1
ttcctagaga gaaaccttca cccgtccaac tgtcttggca tgcttctgct gtcggatgcc
catcagtgta ccaagctgtc agagctctcc tggggcatgt gtctcagcaa cttccctgct
atttgcaaga cagaggactt cctccaattg cccaaagata tggtggtgca gcttttatca
cacgaggagc tagagacaga agatgaaaga ctggtttatg aagctgctct taactggatc
aactacgacc tggaaaggag gcattgccat cttccagagc tcctgagaac ggtccgcctt
gcactgctgc cagccatctt tttaatggaa aatgtctcaa cagaggagct gattaactcc
caggccaaga gcaaggagct ggtggatgaa gctatccgct gcaagctgaa gatcctgcag
aatgatggcg ttgttaatag cccgtgtgct cgaccaagaa aaacgagcca tgccctattt
cttctgggtg ggcagacttt catgtgtgac aagntgtacc tggtggacca gaaggccaaa
gagatcatcc caaaggctga catccccagt ccacggaagg agttcagtgc ctgtgccatt
gggtgtaagg tgtacatcac tggtgggaga ggctcagaga atggcgtgtc caaagatgtg
tgggtctatg acactgtcca tgaagaatgg tcaaaggcag ctcccatgct cattgccagg
tttggccatg gctctgcaga gctgaaacac tgtctctacg ttgtcggagg tcacaccgca
gcaacaggct gccttccagc atctccatc
>Poeciliidae_Poeciliopsis_elongata_2_1
nnnnnnnnnn nnnnncttca cccgtccaac tgtcttggca tgctgctgct gtccgacgcc
caccagtgta cgaagctgtc agagctctcc tggggtatgt gtctaagcaa cttccctgcc
atttgcaaaa cagaggactt tctccaattg cccaaagata tggtagtgca gcttttgtca
cacgaggagc tggagacaga agatgagaga ctggtttatg aagctgccct taattggatt
aactatgacc tagaaaagag gcactgctac cttccagagc ttctgaggac ggttcgtctc
gccttactgc ctgccatctt tctaatggag aatgtttcaa cagaagagct gattaaagat
caggccaaaa gcaaagaact ggtcgatgaa gctattcgct gcaagctgaa gatcctccag
aatgatggcg tggtcaacag cccatgtgct cgacctagaa aaaccagcca tgcccttttc
ctgcttggcg gacagacatt catgtgtgac aaattgtacc tggtcgacca gaaagccaaa
gagataatcc caaaggctga catccccagt cccaggaagg agttcagtgc ctgtgccatt
ggctgtaagg tgtacatcac aggcgggaga ggatcagaga acggcgtttc caaagacgta
tgggtctacg acactgtgca tgaggaatgg tccaaagcag cacctatgct catcgccagg
tttggccatg gctccgcgga gctgaaacac tgcctatatg ttgttggagg acacaccgcg
gcaacgggct gcctcccgnn nnnnnnnnn
>Rivulidae_Austrolebias_adloffi_1_1
nnnnnnnnnn nnnnnnnnnn nnnnnnnnnn nnncttggca tgctattgct gtctgatgcc
catcagtgta caaagctatc agaactmtcc tggggcatgt gtctaagcaa cttccctgcc
atttgcaaga ctgaggattt cctccaattg ccmaaagata tggtggtgca gcttttgtca
catgaggagc tggagacaga agatgagaga ttagtctatg aagctgctct taattggatc
aactatgact tagagaggag gcactgccat cttccagagc tcctgagaac agtccgtctc
gctttgctac ccgccatctt cttaatggag aatgtttcaa cagaagagct gatcaatgcc
caggcaaaga gcaaggaact ggtagatgaa gctatccgct gtaagctgaa aatccttcag
aatgatggtg ttgtcaatag tccctgtgcc cgtccgagaa agaccagcca tgctctcttt
cttctcggcg ggcagacttt catgtgtgat aagttgtacc tggtggatca aaaggccaaa
gagataatcc caaaagctga catccctagt cccaggaagg agttcagtgc cnnnnnnnnn
nnnnnnnnnn nnnnnnnnnn nnnnnnnnnn nnnnnnnnnn nnnnnnnnnn nnnnnnnnnn
nnnnnnnnnn nnnnnnnnnn nnnnnnnnnn nnnnnnnnnn nnnnnnnnnn nnnnnnnnnn
nnnnnnnnnn nnnnnnnnnn nnnnnnnnnn nnnnnnnnnn nnnnnnnnnn nnnnnnnnnn
nnnnnnnnnn nnnnnnnnnn nnnnnnnnn
>Rivulidae_Austrolebias_alexandri_1_1
ttcttggaga ggaatcttca cccatccaac tgtcttggta tgctgttgct gtctgacgcc
caccagtgta caaagctgtc agaactctcc tggggcatgt gtctaagcaa cttccctgcc
atttgcaaga ccgaggattt cctccaattg cccaaagata tggcggtgca gcttttatca
catgaggagc tggagacaga agatgagaga ttagtctatg aagctgctct taattggatc
aactatgact tagagaggag gcactgccat cttccagagc tcctgagaac agtccgtctc
gctttgctac ccgccatctt cttaatggag aatgtttcaa cagaagagct gatcaatgcc
caggcaaaga gcaaggaact ggtagatgaa gctatccgct gtaagctgaa aatccttcag
aatgatggtg ttgtcaatag tccctgtgcc cgtccgagaa agaccagcca cgctctcttt
cttctcggcg ggcagacttt catgtgtgat aagttgtacc tggtggatca aaaggccaaa
gagataatcc caaaagctga catccctagt cccaggaagg agttcagygc ctgtgccatt
ggctgtaaag tctacatcac tggtgggcga ggatcggaga atggtgtgtc caaagatgtc
tgggtctatg acaccgttca tgaggagtgg tcaaaggcag cacccatgct cattgccagg
tttggtcatg gctctgctga gctgaagcac tgcctgtatg ttgtaggagg acacactgca
gctactggct gccttccagc ctctccgtc
>Rivulidae_Austrolebias_bellottii_3_1
nnnnnnnnnn nnnnnnnnnn nnnnnnnnnn nnnnnnnnnn nnnnnnnnnn nnnnnnnnnn
nnnnnnnnnn nnaagctgtc agaactctcc tggggcatgt gtctaagcaa cttccctgcc
atttgcaaga ccgaggattt cctccaattg cccaaagata tggtggtgca gcttttatca
catgaggagc tggagacaga agatgagaga ttagtctatg aagctgctct taaytggatc
aactatgact tagagaggag gcactgccat cttccagagc tcctgagaac agtccgtctc
gctttgctac ccgccatctt cttaatggag aacgtttcaa cagaagagct gatcaatgac
caggcaaaga gcaaggagct ggtagatgaa gctatccgct gtaagctgaa aatccttcag
aatgatggtg ttgtcaatag tccctgtgcc cgtccgagaa agaccagcca tgctctcttt
cttctcggcg ggcagacttt catgtgtgat aagttgtacc tggtggatca aaaggccaaa
gagataatcc caaaagctga catccctagt cccaggaagg agttcagtgc ctgtgccata
ggctgtaaag tctacatcac tggtgggcga ggatcggaga atggtgtgtc caaagatgtc
tgggtctatg acaccgttca tgaggagtgg tcaaaggcag cacccatgct cattgccagg
tttggtcatg gctctgctnn nnnnnnnnnn nnnnnnnnnn nnnnnnnnnn nnnnnnnnnn
nnnnnnnnnn nnnnnnnnnn nnnnnnnnn
>Rivulidae_Austrolebias_charrua_1_1
nnnnnnnnnn nnnnnnnnnn nnnnnnnnnn nnnnnnnnnn nnnnnnnnnn nnnnnnnnnn
nnnnnnnnnn nnaagctatc agaactctcc tggggcatgt gtctaagcaa cttccctgcc
atttgcaaga ctgaggattt cctccaattg cccaaagata tggtggtgca gcttttgtct
catgaggagc tggagacaga agatgagaga ttagtctatg aagctgctct taattggatc
aactatgact tagagaggag gcactgccat cttccagagc tcctgagaac agtccgtctc
gctttgctac ccgccatctt cttaatggag aatgtttcaa cagaagagct gatcaatgcc
caggcaaaga gcaaggaact ggtagatgaa gctatccgyt gtaagctgaa aatccttcag
aatgatggtg ttgtcaatag tccctgtgcc cgtccgagaa agaccagcca tgctctcttt
cttctcggcg ggcagacttt catgtgtgat aagytgtacc tggtggatca aaaggccaaa
gagataatcc caaaagctga catccctagt cccaggaagg agttcagtgc ctgtgccatc
ggctgtaaag tctacatcac tggtgggcga ggatcggaga atggtgtgtc caaagatgtc
tgggtctatg acaccgttca cgaagagtgg tcaaaggcag cacccatgct cattgccagg
tttggtcatg gctctgctnn nnnnnnnnnn nnnnnnnnnn nnnnnnnnnn nnnnnnnnnn
nnnnnnnnnn nnnnnnnnnn nnnnnnnnn
>Rivulidae_Austrolebias_monstrosus_2_1
nnnnnnnnnn nnnnnnnnnn nnnnnnnnnn nnnnnnnnnn nnnnnnnnnn nnnnnnnnnn
nnnnnnnnnn nnaagctgtc agaactctcc tggggcatgt gtctaagcaa cttccctgcc
atttgcaana ctgaggattt cctccaattg cccaaagata tggtkgtgca gcttttatca
catgaggagc tggagacaga agatgagaga ttrgtctatg aagctgctct taattggatc
aactatgact tagagaggag gcactgccat cttccagagc tcctgagaac agtccgtctc
gctttgctac ccgccatctt cttaatggag aatgtttcaa cagaagagct gatcaatgcc
caggcaaaga gcaaggaact ggtagatgaa gctatccgct gtaagctgaa aatccttcag
aatgatggtg ttgtcaatag tccctgtgcc cgtccgagaa agaccagcca tgctctcttt
cttctyggcg ggcagacttt catgtgtgat aagttgtacc tggtggatca aaaggccaaa
gagatcatcc caaaagctga catccctagt cccaggaagg agttcagtgc ctgtgccatt
ggctgtaaag tctacatcac tggtgggcga ggatcggaga atggtgtgtc caaagatgtc
tgggtctatg acaccgttca tgaggagtgg tcaaaggcag cacccatgct cattgccagg
tttggtcatg gctctgctnn nnnnnnnnnn nnnnnnnnnn nnnnnnnnnn nnnnnnnnnn
nnnnnnnnnn nnnnnnnnnn nnnnnnnnn
>Rivulidae_Austrolebias_monstrosus_3_1
nnnnnnnnnn nnnnnnnnnn nnnnnnnnnn nnnnnnnnnn nnnnnnnnnn nnnnnnnnnn
nnnnnnnnnn nnaagctgtc agaactctcc tggggcatgt gtctaagcaa cttccctgcc
atttgcaaaa ctgaggattt cctccaattg cccaaagata tggtggtgca gcttttatca
catgaggagc tggagacaga agatgagaga ttagtctatg aagctgctct taattggatc
aactatgact tagagaggag gcactgccat cttccagagc tcctgagaac agtccgtctc
gctttgctac ccgccatctt cttaatggag aatgtttcaa cagaagagct gatcaatgcc
caggcaaaga gcaaggaact ggtagatgaa gctatccgct gtaagctgaa aatccttcag
aatgatggtg ttgtcaatag tccctgtgcc cgtccgagaa agaccagcca tgctctcttt
cttcttggcg ggcagacttt catgtgtgat aagttgtacc tggtggatca aaaggccaaa
gagatcatcc caaaagctga catccctagt cccaggaagg agttcagtgc ctgtgccatt
ggctgtaaag tctacatcac tggtgggcga ggatcggaga atggtgtgtc caaagatgtc
tgggtctatg acaccgttca tgaggagtgg tcaaaggcag cacccatgct cattgccagg
tttggtcatg gctctgctnn nnnnnnnnnn nnnnnnnnnn nnnnnnnnnn nnnnnnnnnn
nnnnnnnnnn nnnnnnnnnn nnnnnnnnn
>Rivulidae_Austrolebias_patriciae_3_1
nnnnnnnnnn nnnnnnnnnn nnnnnnnnnn nnnnnnnnnn nnnnnnnnnn nnnnnnnnnn
nnnnnnnnnn nnaagctgtc agaactctcc tggggcatgt gtctatgcaa cttccctgcc
atttgcaaga ccgaggattt ccttcagttg cccaaagata tggtggtgca gcttttatca
catgaggagc tggagacaga agatgagaga ttagtctatg aagctgctct taattggatc
aactatgact tagagaggag gcactgccat cttccagagc tcctgagaac agtccgtctc
gctttgctac ccgccatctt cttaatggag aatgtttcaa cagaagagct gatcaatgcc
caggcaaaga gcaaggagct ggtagatgaa gctatccgct gtaagctgaa aatccttcag
aatgatggtg ttgtcaatag tccctgtgcc cgtccgagaa agaccagcca tgctctcttt
cttcttggcg ggcagacttt catgtgtgat aagttgtacc tggtggatca aaaagccaaa
gagataatcc caaaagctga catccctagt cccaggaagg agttcagcgc ctgtgccatt
ggctgtaaag tctacatcac tggtgggcga ggatcggaga atggtgtgtc caaagatgtc
tgggtctatg acaccgttca tgaggagtgg tcaaaggcag cacccatgct cattgccagg
tttggtcatg gctctgctnn nnnnnnnnnn nnnnnnnnnn nnnnnnnnnn nnnnnnnnnn
nnnnnnnnnn nnnnnnnnnn nnnnnnnnn
>Rivulidae_Austrolebias_paucisquama_2_1
nnnnnnnnnn nnnnnnnnnn nnnnnnnnnn nnnnnnnnnn nnnnnnnnnn nnnnnnnnnn
nnnnnnnnnn nnaagctgtc agaactctcc tggggcatgt gtctaagcaa cttccctgcc
atttgcaaga ccgaggattt cctccaattg cccaaagata tggcggtgca gcttttatca
catgaggagc tggagacaga agatgagaga ttagtctatg aagctgctct taattggatc
aactatgact tagagaggag gcactgccat cttccagagc tcctgagaac agtccgtctc
gctttgctac ccgccatctt cttaatggag aatgtttcaa cagaagagct gatcaatgcc
caggcaaaga gcaaggaact ggtagatgaa gctatccgct gtaagctgaa aatccttcag
aatgatggtg ttgtcaatag tccctgtgcc cgtccgagaa agaccagcca tgctctcttt
cttctcggcg ggcagacttt catgtgtgat aagttgtacc tggtggatca aaaggccaaa
gagataatcc caaaagctga catccctagt cccaggaagg agttcagtgc ctgtgccatt
ggctgtaaag tctacatcac tggtgggcga ggatcggaga atggtgtgtc caaagatgtc
tgggtctatg acaccgttca tgaggagtgg tcaaaggcag cacccatgct cattgccagg
tttggtcatg gctctgctnn nnnnnnnnnn nnnnnnnnnn nnnnnnnnnn nnnnnnnnnn
nnnnnnnnnn nnnnnnnnnn nnnnnnnnn
>Rivulidae_Austrolebias_paucisquama_3_1
nnnnnnnnnn nnnnnnnnnn nnnnnnnnnn nnnnnnnnnn nnnnnnnnnn nnnnnnnnnn
nnnnnnnnnn nnaagctgtc agaactctcc tggggcatgt gtctaagcaa cttccctgcc
atttgcaaga ccgaggattt cctccaattg cccaaagata tggcggtgca gcttttatca
catgaggagc tggagacaga agatgagaga ttagtctatg aagctgctct taattggatc
aactatgact tagagaggag gcactgccat cttccagagc tcctgagaac agtccgtctc
gctttgctac ccgccatctt cttaatggag aatgtttcaa cagaagagct gatcaatgcc
caggcaaaga gcaaggaact ggtagatgaa gctatccgct gtaagctgaa aatccttcag
aatgatggtg ttgtcaatag tccctgtgcc cgtccgagaa agaccagcca tgctctcttt
cttctcggcg ggcagacttt catgtgtgat aagttgtacc tggtggatca aaaggccaaa
gagataatcc caaaagctga catccctagt cccaggaagg agttcagtgc ctgtgccatt
ggctgtaaag tctacatcac tggtgggcga ggatcggaga atggtgtgtc caaagatgtc
tgggtctatg acaccgttca tgaggagtgg tcaaaggcag cacccatgct cattgccagg
tttggtcatg gctctgctnn nnnnnnnnnn nnnnnnnnnn nnnnnnnnnn nnnnnnnnnn
nnnnnnnnnn nnnnnnnnnn nnnnnnnnn
>Rivulidae_Austrolebias_reicherti_3_1
nnnnnnnnnn nnnnnnnnnn nnnnnnnnnn nnnnnnnnnn nnnnnnnnnn nnnnnnnnnn
nnnnnnnnnn nnaagctgtc agaactctcc tggggcatgt gtctaagcaa cttccctgcc
atttgcaaga ctgaggattt cctccaattg cccaaagata tggtggtgca gcttttatca
catgaggagc tggagacaga agatgagaga ttagtctatg aagctgctct taattggatc
aactatgact tagagaggag gcactgccat cttccagagc tcctgagaac agtccgtctc
gctttgctac ccgccatctt cttaatggag aatgtttcaa cagaagagct gatcaatgcc
caggcraaga gcaaggaact ggtagatgaa gctatccgct gtaagctgaa aatccttcag
aatgatggtg ttgtcaatag tccctgtgcc cgtccgagaa agaccagcca tgctctcttt
cttctcggcg ggcagacttt catgtgtgat aagttgtacc tggtggatca aaaggccaaa
gagatcatcc caaaagctga catccctagt cccaggaagg agttcagtgc ctgtgccatt
ggctgtaaag tctacatcac tggtgggcga ggatcggaga atggtgtgtc caaagatgtc
tgggtctatg acaccgttca tgaagagtgg tcaaaggcag cacccatgct cattgccagg
tttggtcatg gctctgctnn nnnnnnnnnn nnnnnnnnnn nnnnnnnnnn nnnnnnnnnn
nnnnnnnnnn nnnnnnnnnn nnnnnnnnn
>Rivulidae_Austrolebias_toba_1_1
nnnnnnnnnn nnnnnnnnnn nnnnnnnnnn nnnnnnnnnn nnnnnnnnnn nnnnnnnnnn
nnnnnnnnnn nnaagctgtc agaactctcc tggggcatgt gtctaagcaa cttccctgcc
atttgcaaga ccgaggattt cctccaattg cccaaagata tggcggtgca gcttttatcg
catgaggagc tggagacaga agatgagaga ttagtctatg aagctgctct taattggatc
aactatgact tagagaggag gcactgccat cttccagagc tcctgagaac agtccgtctc
gctttgctac ccgccatctt cttaatggag aatgtttcaa cagaagagct gatcaatgcc
caggcaaaga gcaaggaact ggtagatgaa gctatccgct gtaagctgaa aatccttcag
aatgatggtg ttgtcaatag tccctgtgcc cgtccgagaa agaccagcca cgctctcttt
cttctcggcg ggcagacttt catgtgtgat aagttgtacc tggtggatca aaaggccaaa
gagataatcc caaaagctga catccctagt cccaggaagg agttcagtgc ctgtgccatt
ggctgtaaag tctacatcac tggtgggcga ggatcggaga atggtgtgtc caaagatgtc
tgggtctatg acaccgttca tgaggagtgg tcaaaggcag cacccatgct cattgccagg
tttggtcatg gctctgctnn nnnnnnnnnn nnnnnnnnnn nnnnnnnnnn nnnnnnnnnn
nnnnnnnnnn nnnnnnnnnn nnnnnnnnn
>Rivulidae_Austrolebias_vandenbergorum_2_1
nnnnnnnnnn nnnnnnnnnn nnnnnnnnnn nnnnnnnnnn nnnnnnnnnn nnnnnnnnnn
nnnnnnnnnn nnaagctgtc agaactctcc tggggcatgt gtctaagcaa cttccctgcc
atttgcaaga ccgaggattt cctccaattg cccaaagata tggtggtgca gcttttatca
cacgaggagc tggagacaga agatgagaga ctagtctatg aagctgctct taattggatc
aactatgact tagagaggag gcactgccat cttccagagc tcctgagaac agtccgtctc
gctttgctac ccgccatctt cttaatggag aatgtttcaa cagaagagct gatcaatgcc
caggcaaaga gcaaggaact ggtagatgaa gctatccgct gtaagctgaa aatccttcag
aatgatggtg ttgtcaatag tccctgtgcc cgtccgagaa agaccagcca tgctctcttt
cttctcggcg ggcagacttt catgtgtgat aagttgtacc tggtggatca aaaggccaaa
gagataatcc caaaagctga catccctagt cccaggaagg agttcagtgc ctgtgccatt
ggctgtaaag tctacatcac tggtgggcga ggatcggaga atggtgtgtc caaagatgtc
tgggtctatg acaccgttca tgaggagtgg tcaaaggcag cacccatgct cattgccagg
tttggtcatg gctctgctnn nnnnnnnnnn nnnnnnnnnn nnnnnnnnnn nnnnnnnnnn
nnnnnnnnnn nnnnnnnnnn nnnnnnnnn
>Rivulidae_Austrolebias_vandenbergorum_3_1
nnnnnnnnnn nnnnnnnnnn nnnnnnnnnn nnnnnnnnnn nnnnnnnnnn nnnnnnnnnn
nnnnnnnnnn nnaagctgtc agaactctcc tggggcatgt gtctaagcaa cttccctgcc
atttgcaaga ccgaggattt cctccaattg cccaaagata tggtggtgca gcttttatca
cacgaggagc tggagacaga agatgagaga ttagtctatg aagctgctct taactggatc
aactatgact tagagaggag gcactgccat cttccagagc tcctgagaac agtccgtctc
gctttgctac ccgccatctt cttaatggag aatgtttcaa cagaagagct gatcaatgcc
caggcaaaga gcaaggatct ggtagatgaa gctatccgct gtaagctgaa aatccttcag
aatgatggtg ttgtcaatag tccctgtgcc cgtccgagaa agaccagcca tgctctcttt
cttctcggcg ggcagacttt catgtgtgat aagttgtacc tggtggatca aaaggccaaa
gagataatcc caaaagctga catccctagt cccaggaagg agttcagtgc ctgtgccatt
ggctgtaaag tctacatcac tggtgggcga ggatcggaga atggtgtgtc caaagatgtc
tgggtctatg acaccgttca tgaggagtgg tcaaaggcag cacccatgct cattgccagg
tttggtcatg gctctgctnn nnnnnnnnnn nnnnnnnnnn nnnnnnnnnn nnnnnnnnnn
nnnnnnnnnn nnnnnnnnnn nnnnnnnnn
>Rivulidae_Cynodonichthys_tenuis_1_1
nnnnnnnnnn nnnnnnnnnn nnnnnnnnnn nnncttggca tgctgttgct gtctgacgcc
caccagtgta caaagctgtc agagctctcc tggggcatgt gtctgaacaa cttccctgcc
atttgcaaga cagaggactt cctccaactg cccaaagata tggtagtgca gcttttatcg
cacgaggagc tggagacaga agatgagaga ctggtgtatg aagctgctct taattggatc
aactatgact tggagaggag gcactgccat cttccagagc tcctgagaac agtccgtctt
gcactgctgc ctgccatctt cctaatggag aatgtttcaa cagaagaact aatcaacgcc
caggcaaaga gcaaggagct ggtagatgaa gctatacgct gtaagctgaa gatcctccag
aacgatggtg tcgtgaacag tccttgtgct cgaccgagaa aaaccagcca cgctctcttt
cttttgggcg ggcagacttt catgtgtgac aagttgtacc tggtggatca gaaggccaaa
gakattattc ccaaagctga cattcccagt cccagaaagn nnnnnnnnnn nnnnnnnnnn
nnnnnnnnnn nnnnnnnnnn nnnnnnnnnn nnnnnnnnnn nnnnnnnnnn nnnnnnnnnn
nnnnnnnnnn nnnnnnnnnn nnnnnnnnnn nnnnnnnnnn nnnnnnnnnn nnnnnnnnnn
nnnnnnnnnn nnnnnnnnnn nnnnnnnnnn nnnnnnnnnn nnnnnnnnnn nnnnnnnnnn
nnnnnnnnnn nnnnnnnnnn nnnnnnnnn
>Rivulidae_Atlantirivulus_santensis_1_1
nnnnnnnnnn nnnnnnnnnn nnnnnnnnnn nnncttggca tgctgttgct gtctgacgcc
caccagtgta caaagctgtc agagctctcc tggggcatgt gtctgagcaa cttccctgcc
atttgcaaga cagaggactt cctccaactg cccaaagata tggtagtgca gcttttatca
cacgaggagc tggagacaga agatgagaga ctggtatatg aagctgctct taattggatc
aactatgact tagagaggag gcactgccat cttcctgagc tcctgagaac agtccgtctt
gcactgctgc ctgccatctt cctaatggag aacgtttcaa cagaagagct gatcaacgct
caggcaaaga gcaaggaact ggtagatgaa gctatacgct gtaagctgaa gatcctccag
aacgacggtg ttgtcaacag tccttgtgct cgaccgagaa aaaccagcca cgctctgttt
cttctgggtg ggcagacttt catgtgtgac nnnnnnnnnn nnnnnnnnnn nnnnnnnnnn
nnnnnnnnnn nnnnnnnnnn nnnnnnnnnn nnnnnnnnnn nnnnnnnnnn nnnnnnnnnn
nnnnnnnnnn nnnnnnnnnn nnnnnnnnnn nnnnnnnnnn nnnnnnnnnn nnnnnnnnnn
nnnnnnnnnn nnnnnnnnnn nnnnnnnnnn nnnnnnnnnn nnnnnnnnnn nnnnnnnnnn
nnnnnnnnnn nnnnnnnnnn nnnnnnnnnn nnnnnnnnnn nnnnnnnnnn nnnnnnnnnn
nnnnnnnnnn nnnnnnnnnn nnnnnnnnn
>Rivulidae_Simpsonichthys_punctulatus_1_1
nnnnnnnnnn nnnnncttca cccatccaac tgtcttggca tgctgttgct gtctgatgcc
caccagtgta caaagctgtc agaactctcc tggggcatgt gtctaagcaa cttccctgcc
atttgcaaga ccgaggattt cctccaattg cccaaagata tggtggtgca gcttttatca
catgaggagc tggagacaga agatgagaga ttagtctatg aagctgctct taattggatc
aactatgact tagagaggag gcactgccat cttccagagc tcctgagaac agtccgtctc
gctttgctac ccgccatctt cttaatggag aacgtttcaa cagaagagct gatcaatgcc
caggcaaaga gcaaggaact ggtagatgaa gctatccgct gtaagctgaa aatccttcag
aatgatggtg ttgtcaatag tccctgtgcc cgtccgagaa agaccagcca tgctctcttt
cttctcggcg ggcagacttt catgtgtgat aagttgtacc tggtggatca aaaggccaaa
gagataatcc caaaagctga catccctagt cccaggaagg agttcagtgc ctgtgccatt
ggctgtaaag tctacatctc tggtggggga ggatcggaga atggtgtgtc caaagatgtc
tgggtctatg acaccgttca tgaggagtgg tcaaaggcag cacccannnn nnnnnnnnnn
nnnnnnnnnn nnnnnnnnnn nnnnnnnnnn nnnnnnnnnn nnnnnnnnnn nnnnnnnnnn
nnnnnnnnnn nnnnnnnnnn nnnnnnnnn
>Rivulidae_Spectrolebias_semiocellatus_1_1
ttcttggaga ggaatcttca cccatccaac tgtcttggca tgctgttgct gtctgacgcc
caccagtgta caaagctgtc agaactctcc tggggcatgt gtctaagcaa cttcccagcc
atttgcaaga ccgaggattt cctccaattg cccaaagata tggtggtgca gcttttatca
catgaggagc tggagacaga agatgagaga ttagtctatg aagctgctct taattggatc
aactatgact tagagaggag gcactgccat cttccagagc tcctgagaac agtccgcctc
gctttgctac ccgccatctt cttaatggag aatgtttcaa cagaagagct gatcaatacc
caggcaaaga gcaaggaact ggtagatgaa gctatccgct gtaagctgaa aatccttcag
aatgatggtg ttgtcaatag tccctgtgcc cgtccgagaa agaccagcca tgctctcttt
cttctcggcg ggcagacttt catgtgtgat aagttgtacc tggtggatca aaaggccaaa
gagataatcc caaaagctga catccctagt cccaggaagg agttcagtgc ctgtgccatt
ggctgtaaag tctacatcac tggtgggcga ggatcggaga atggtgtgtc caaagatgty
tgggtctatg acaccgttca tgaggagtgg tcaaaggcag cacccatgct cattgccagg
tttggtcatg gctctgctga gctcaagcac tgcctgtatg ttgtaggagg acacactgcg
gctactggct gccttccagc ctctccgtc
>Rivulidae_Pituna_poranga_1_1
nnnnnnnnnn nnnnnnnnnn nnnnnnnnnn nnnctcggca tgctgttgyt gtctgacgcc
caccagtgta caaagctgtc ygagctctcc tggggcatgt gtctgaacaa cttccctgcc
atttgcaaga cagaggactt ccttcaactg cccaaagata tggtagtaca gcttttatca
cacgaggagc tggagacaga agatgagaga ctggtgtatg aagctgctct taactggatc
aactatgact tagagaggag gcactgcyat cttccagagc tcctgagaac agtccgtctt
gcactgctgc ctgccatctt cctaatggag aatgtttcaa cagaagagct gatcaatgcc
caggcaaaga gcaaggagct ggtagatgaa gctatacgct gcaagctgaa gatcctccag
aacgatggtg tcgtaaacag tccttgtgct cgaccaagaa aaaacagcca tgctcttttt
cttctgggtg ggcagacttt catgtgtgac aagttgtacc tggtggatca gaaggccaaa
gagattattc caaaagctga cattcccagt cccagaaagg agttcagtgc tnnnnnnnnn
nnnnnnnnnn nnnnnnnnnn nnnnnnnnnn nnnnnnnnnn nnnnnnnnnn nnnnnnnnnn
nnnnnnnnnn nnnnnnnnnn nnnnnnnnnn nnnnnnnnnn nnnnnnnnnn nnnnnnnnnn
nnnnnnnnnn nnnnnnnnnn nnnnnnnnnn nnnnnnnnnn nnnnnnnnnn nnnnnnnnnn
nnnnnnnnnn nnnnnnnnnn nnnnnnnnn
>Rivulidae_Hypsolebias_magnificus_1_1
nnnnnnnnnn nnnnnnnnnn nnnnnnnnnn nnncttggca tgctgttgct gtctgacgcc
caccagtgta caaagctgtc agaactctcc tggggcatgt gtctaagcaa cttccctgcc
atttgcaaga ccgaggattt cctccaattg cccaaagata tggtggtgca gcttttatca
catgaggagc tggagacaga agatgagaga ttagtctatg aagctgctct taattggatc
aactatgact tagagaggag gcactgccat cttccagagc tcctgagaac agtccgtctc
gctttgctac ccgccatctt cttaatggag aacgtttcaa cagaagagct gatcaatgcc
caggcaaaga gcaaggaact ggtagatgaa gctatccgct gtaagctgaa aatccttcag
aatgatggtg ttgtcaatag tccctgtgcc cgtccgagaa agaccagcca tgctctcttt
cttctcggcg ggcagacttt catgtgtgat aagttgtacc tggtggatca aaaggccaaa
gagataatcc caaaagctga catccctagt cccaggaagg agttcagtgc cnnnnnnnnn
nnnnnnnnnn nnnnnnnnnn nnnnnnnnnn nnnnnnnnnn nnnnnnnnnn nnnnnnnnnn
nnnnnnnnnn nnnnnnnnnn nnnnnnnnnn nnnnnnnnnn nnnnnnnnnn nnnnnnnnnn
nnnnnnnnnn nnnnnnnnnn nnnnnnnnnn nnnnnnnnnn nnnnnnnnnn nnnnnnnnnn
nnnnnnnnnn nnnnnnnnnn nnnnnnnnn
>Anablepidae_Anableps_dowei_1_1
ttcctggaga gaaaccttca tccgtccaac tgtcttggca tgctgttgct gtctgacgcc
caccagtgta cgaagctgtc agagctctcc tggggcatgt gtctaagcaa cttccctgcc
atttgcaaga cagaggactt tctccaattg cctaaagata tggtagtgca gcttttgtca
catgaggagc tagagacaga agatgagaga ctggtttatg aagctgccct taattggatt
aactatgacc tagaaaagag gcactgctac ctcccagagc ttctgagaac agttcgtctt
gccttactgc ctgccatctt tctaatggag aatgtttcaa cagaagagct gattaatgat
caggcaaaaa gcaaagaact ggtagatgaa gctattcgtt gtaagctgaa gatcctccag
aatgatggag ttgtcaacag cccgtgtgct cgaccaagaa aaaccagcca tgcccttttc
cttcttggcg ggcagacatt catgtgtgat aaattgtacc tagtggacca gaaagccaaa
gagataatcc cgaaggctga catccccagt cccaggaagg agttcagtgc ttgtgccatt
ggctgtaagg tgtacatcac aggtgggaga ggatcagaga acggcgtttc caaagatgta
tgggtctatg acactgtaca tgaggagtgg tcgaaagcag cacccatgct catcgccagg
tttggccatg gctccgcaga gctgaaacat tgcctgtatg ttgtgggagg acacaccgca
gcaacaggtt gtctcccagc ctctccatc
>Anablepidae_Jenynsia_weitzmani_1_1
tttctggaga gaaaccttca tccgtccaac tgtcttggca tgctgttgtt gtctgacgcc
caccagtgta cgaagctgtc agagctctcc tggggcatgt gtctaagcaa cttccctgcc
atttgcaaga cagaggactt tctccaattg cctaaagata tggtagtgca gcttttgtca
cacgaggagc tagagacaga agatgagaga ctggtttatg aagctgccct taattggatt
aactatgacc tagaaaagag gcactgctac ctcccagagc ttctgagaac agttcgtctc
gccttactgc ctgccatctt tctaatggag aatgtttcaa cagaagagct gattaacgat
caggcaaaaa gcaaagaact ggtagatgaa gctattcgct gtaagctgaa gatcctccag
aatgatggtg ttgtcaacag tccgtgtgct cgaccaagaa aaaccagcca tgccctcttc
cttcttgggg ggcagacgtt catgtgtgat aaattgtacc tggtggacca gaaagccaaa
gagataatcc cgaaagctga catccccagt cccaggaagg agttcagtgc ctgtgccatt
ggctgtaagg tgtacatcac aggcgggaga ggatcagaga acggtgtttc caaagatgta
tgggtctatg acaccgtaca tgaggaatgg tctaaagcag cacccatgct cattgccagg
tttggccatg gctctgcaga gctgaaacac tgcctatatg tnnnnnnnnn nnnnnnnnnn
nnnnnnnnnn nnnnnnnnnn nnnnnnnnn
>Cichlidae_Aequidens_michaeli_1_1
ttcctagaga gaaaccttna cccgtccaac tgtcttggca tgcttctgct gtcagatgct
caccagtgta ccaagctgtc agagctctcc tggggcatgt gtctcagcaa cttccctgct
atttgcaaga cagaggactt cctccaattg cccaaagata tggtggtgca gcttttatca
cacgaggagc tagagacaga agatgagaga ctggtttatg aagctgctct taactggatc
aactacgacc tggaaaggag gcattgtcat cttccagagc tcctgagaac ggtccgcctt
gcactgctgc cagccatctt tttaatggag aacgtctcaa cagaagagct gattaactcc
caggccaaga gcaaggagct ngtggatgaa gctatccgct gtaagctgaa gatcctgcag
aatgatggcg ttgttaatag cccgtgtgct cgaccaagaa aaaccagcca tgccctattt
cttctgggtg ggcagacttt catgtgtgac aagttgtacc tggtggacca gaaggccaaa
gagatcatcc caaaggctga catccccagt ccacggaagg agttcagtgc ctgtgccatt
gggtgtaagg tgtacatcac tggtgggaga ggctcagaga atggcgtgtc caaagatgtg
tgggtctatg atactgtcca tgaagaatgg tcaaaggcgg ctcccatgct cattgccagg
tttggccatg gctctgcaga gctgaaacac tgtctctacg ttgtaggagg tcacactgca
gcaacaggct gccttccagc atctccatc
>Cichlidae_Amatitlania_siquia_1_1
ttcctagaga gaaaccttca cccgtccaac tgtcttggca tgcttctgct gtcggatgcc
catcagtgta ccaagctgtc agagctctcc tggggcatgt gtctcagcaa cttccctgct
atttgcaaga cagaggactt cctccaactg cccaaagata tggtggtgca gcttttatca
cacgaggagc tagagacaga agatgagaga ctggtttatg aagctgctct taactggatc
aactacgacc tggaaaggag gcattgccat cttccggagc tcctgagaac ggtccgcctt
gcactgctgc cagccatctt tttaatggag aacgtctcaa cagaagagct gattaactcc
caggccaaga gcaaggagct ggtggatgaa gctatccgct gcaagctgaa gatcctgcag
aatgatggcg ttgttaatag cccgtgtgct cgaccaagaa aaacgagcca tgccctattt
cttctgggtg ggcagacttt catgtgtgac aagttgtacc tggtggacca gaaggccaaa
gagatcatcc caaaggctga catccccagt ccacggaagg agttcagtgc ctgtgccatt
ggctgtaagg tgtacatcac tggtgggaga gggtcagaga atggcgtgtc caaagatgtg
tgggtctatg atactgtcca tgaagaatgg tcaaaggcgg ctcccatgct cattgccagg
tttggccatg gctctgcaga gctgaaacac tgtctctacg ttgtcggagg tcacactgca
gcaacaggct gccttccagc atctccatc
>Cichlidae_Amphilophus_macracanthus_2_1
ttcctagaga gaaaccttca cccgtccaac tgtcttggca tgcttctgct gtcggatgcc
catcagtgta ccaagctgtc agagctctcc tggggcatgt gtctcagcaa cttccctgct
atttgcaaga cagaggactt cctccaactg cccaaagata tggtggtgca gcttttatca
cacgaggagc tagagacaga agatgagaga ctggtttatg aagctgctct taactggatc
aactacgacc tggaaaggag gcattgccat cttccggagc tcctgagaac ggtccgcctt
gcactgctgc cagccatctt tttaatggaa aatgtctcaa cagaagagct gattaactcc
caggccaaga gcaaggagct ggtggatgaa gctatccgct gcaagctgaa gatcctgcag
aacgatggtg ttgttaatag cccgtgtgct cgaccaagaa aaacgagcca tgccttattt
cttctgggtg ggcagacttt catgtgtgac aagttgtacc tggtggacca raaggccaaa
gagatcatcc caaaggctga catccccagt ccacggaagg agttcagtgc ttgtgccatt
gggtgtaagg tgtacatcac tggtgggaga gggtcagaga atggcgtgtc caaagatgtg
tgggtctatg atactgtcca tgaagaatgg tcaaaggcgg ctcccatgct cattgccagg
tttggccatg gctctgcaga gctgaaacac tgtctctatg ttgtcggcgg tcacactgca
gcaacaggct gccttccagc atctccatc
>Cichlidae_Chaetobranchopsis_orbicularis_1_1
ttcctagaga gaaaccttca cccgtccaac tgtcttggca tgcttctgct gtcagatgcc
catcagtgta ccaagctgtc agagctctcc tggggcatgt gtctcagcaa cttccctgct
atttgcaaga cagaggactt cctccaactg cccaaagata tggtggtgca gcttttatca
catgaggagc tagagacaga agatgagaga ctggtttatg aagctgctct taactggatc
aactacgatc tggagaggag gcattgtcat cttccagagc tccttagaac ggtccgcctt
gcactgctgc cagccatctt tttaatggag aacgtctcaa cagaagagct gattaactcc
caagccaaga gcaaggagct ggtggacgaa gctatccgct gtaagctgaa gatcctgcaa
aatgatggcg ttgttaacag cccgtgtgct cgaccaagaa aaaccagcca tgccctattt
cttctgggtg ggcagacttt tatgtgtgat aagttgtacc tggtggacca gaaggccaaa
gagatcatcc caaaggctga catccccagt ccacggaagg agttcagtgc ctgtgccatt
gggtgtaagg tgtacatcac tggtgggaga ggctcagaga atggcgtgtc caaagatgtg
tgggtctatg acactgtcca cgaagaatgg tcaaaggcgg ctcccatgct cattgccagg
tttggccatg gctctgcaga gctaaaacac tgtctctacg tcgtgggagg tcacactgca
gcaacaggct gccttccagc atctccatc
>Cichlidae_Cleithracara_maronii_2_1
nnnnnnnnnn nnnnnnnnnn nnnnnnnnnn nnnnnnnnnn nnnnnnnnnn nnnngatgct
catcagtgta ccaagctgtc agagctctcc tggggcatgt gtctcagcaa cttcccagct
atttgcaaga cagaggactt cctccaactg cccaaagata tggtggtgca gcttttatca
cacgaggagc tagagacaga agatgagagg ctggtttatg aagctgctct taattggatc
aactacgacc tggaaagaag gcattgtcat cttccagagc tcctgagaac ggtccgcctt
gcactgctgc cagctatctt tttaatggag aatgtctcaa cagaagagct gattaactcc
caggccaaga gcaaagagct ggtggatgaa gctatccgct gtaagctgaa gatcctgcag
aatgatggcg ttgttaatag cccgtgtgct cgaccaagaa aaaccagcca tgccctattt
cttctgggtg ggcagacttt catgtgtgac aagttgtacc tggtggacca gaaggccaaa
gagatcatcc caaaggctga cattcccagt ccacggaagg agttcagcgc ctgtgccatt
gggtgtaagg tgtacatcac tggtgggaga ggttcagaga atggcgtgtc caaagatgtg
tgggtctatg atactgtcca tgaagaatgg tcaaaggcgg ctcccatgct cattgccagg
tttggccatg gctctgcaga gctgaaacac tgtctctacg tcgtaggtgg tcacaccgca
gcaacannnn nnnnnnnnnn nnnnnnnnn
>Cichlidae_Herichthys_bartoni_1_1
ttcctagaga gaaaccttca cccatccaac tgtcttggca tgcttctgtt gtcggatgcc
catcagtgta ccaagctgtc agagctctcc tggggcatgt gtctcagcaa cttccctgct
atttgcaaga cagaggactt cctccaactg cccaaggata tggtggtgca gcttttatca
cacgaggagc tagagacaga agatgagaga ctggtttatg aagctgctct taactggatc
aactacgacc tggaaaggag gcattgccat cttccagagc tcctgagaac ggtccgcctt
gcactgctgc cagccatctt tttaatggaa aatgtctcaa cagaagagct gattaactcc
caggccaaga gcaaggagct ggtggatgaa gctatccgct gcaagctgaa gatcctgcag
aatgatggcg ttgttaatag cccgtgtgct cgaccaagaa aaacgagcca tgccctattt
cttctgggtg ggcagacttt catgtgtgac aagttgtacc tggtggacca gaaggccaaa
gagatcatcc caaaggctga catccccagt ccacggaagg agttcagtgc ctgtgccatt
gggtgtaagg tgtacatcac tggtgggaga ggctcagaga atggcgtgtc caaagatgtg
tgggtctatg acactgtcca tgaagaatgg tcaaaggcag ctcccatgct cattgccagg
tttggccatg gctctgcaga gctgaaacac tgtctctacg ttgtcggagg tcacaccgca
gcaacaggct gccttccagc atctccatc
>Cichlidae_Hypsophrys_nicaraguensis_2_1
ttcctagaga gaaaccttca cccgtccaac tgtcttggca tgcttctgct gtcggatgcc
catcagtgta ccaagctgtc agagctctcc tggggcatgt gtctcagcaa cttccctgct
atttgcaaga cagaggactt cctccaactg cccaaagata tggtggtgca gcttttatca
cacgaggagc tagagacaga agatgagaga ctggtttatg aagctgctct taactggatc
aactacgacc tggaaaggag gcattgccat cttccggagc tcctgagaac ggtccgcctt
gcactgctgc cagccatctt tttaatggag aacgtctcaa cagaagagct gattaactcc
caggccaaga gcaaggagct ggtggatgaa gctatccgct gcaagctgaa gatcctgcag
aatgatggcg ttgttaatag cccgtgtgct cgaccaagaa aaacgagcca tgccctattt
cttctgggtg ggcagacttt catgtgtgac aagttgtacc tggtggacca gaaggccaaa
gagatcatcc caaaggctga catccccagt ccacggaagg agttcagtgc ctgtgccatt
ggctgtaagg tgtacatcac tggtgggaga gggtcagaga atggcgtgtc caaagatgtg
tgggtctatg atactgtcca tgaagaatgg tcaaaggcgg ctcccatgct cattgccagg
tttggccatg gctctgcaga gctgaaacac tgtctctacg ttgtcggagg tcacactgca
gcaacaggct gccttccagc atctccatc
>Cichlidae_Nandopsis_haitiensis_2_1
ttcctagaga gaaaccttca cccgtccaac tgtcttggca tgcttctgct gtcagatgcc
catcagtgta ccaagctgtc agagctctcc tggggcatgt gtctcagcaa cttccctgct
atttgcaaga cagaggactt cctccaactg cccaaagata tggtggtgca gcttttatca
cacgaggagc tagagacaga agatgagaga ctggtttatg aagctgctct taactggatc
aactacgacc tggaaaggag gcattgccat cttccggagc tcctgagaac ggtccgcctt
gcactgctgc cagccatctt tttaatggag aacgtctcaa cagaagagct gattaactcc
caggccaaga gcaaggagct ggtggatgaa gctatccgct gcaagctgaa gatcctgcag
aatgatggcg ttgttaatag cccgtgtgct cgaccaagaa aaacgagcca tgccctattt
cttctgggtg ggcagacttt catgtgtgac aagttgtact tggtggacca gaaggccaaa
gagatcatcc caaaggctga catccccagt ccacggaagg aattcagtgc ctgtgccatt
gggtgtaagg tgtacatcac tggtgggaga ggctcagaga atggcgtgtc caaagatgtg
tgggtctacg acactgtcca tgaagaatgg tcaaaggcgg ctcccatgct cattgccagg
tttggccatg gctctgcaga gctgaaacac tgtctctacg ttgtcggagg tcacaccgca
gcaacaggct gccttccagc atctccatc
>Cichlidae_Parachromis_dovii_1_1
ttcctagaga gaaaccttca cccgtccaac tgtcttggca tgcttctgct gtcggatgcc
catcagtgta ccaagctgtc agagctctcc tggggcatgt gtctcagcaa cttccctgct
atttgcaaga cagaggactt cctccaactg cccaaagata tggtggtgca gcttttatca
cacgaggagc tagagacaga agatgaaaga ctggtttatg aagctgctct taactggatc
aactacgacc tggaaaggag gcattgccat cttccggagc tcctgagaac ggtccgcctt
gcactgctgc cagccatctt tttaatggag aacgtctcaa cagaagagct gattaactcc
caggccaaga gcaaggagct ggtggatgaa gcgatccgct gcaagctgaa gatcctgcag
aatgatggcg ttgttaatag cccgtgtgct cgaccaagaa aaacgagcca tgccctattt
cttctgggtg ggcagacttt catgtgtgac aagttgtacc tggtggacca gaaggccaaa
gagatcatcc caaaggctga catccccagt ccacggaagg agttcagtgc ctgtgccatt
ggctgtaagg tgtacatcac tggtgggaga gggtcagaga atggcgtgtc caaagatgtg
tgggtctatg atactgtcca tgaagaatgg tcaaaggcgg ctcccatgct cattgccagg
tttggccatg gctctgcaga gctgaaacac tgtctctacg ttgtcggagg tcacactgca
gcaacaggct gccttccagc atctccatc
>Cichlidae_Retroculus_lapidifer_1_1
nnnntagaga gaaaccttca cccgtccaac tgtctcggca tgcttcttct gtcagatgcc
catcagtgta ccaaattgtc agagctctcc tggggcatgt gtctcagcaa cttccctgct
atttgcaaga cagaggactt tctccagctg cccaaagata tggtggtgca gcttttatca
cacgaggagc tagagacaga agatgagaga ctggtttatg aagctgctct taactggatc
aactatgacc tggaaaggag gcactgtcat cttccagagc tcctgagaac agtccgcctt
gcactgctgc cagccatctt tttaatggag aacgtctcaa cagaagagct gattaactcc
caggccaaga gcaaggagct agtggatgaa gctatccgct gtaagctgaa gatcctgcag
aatgatggcg ttgttaacag cccgtgtgct cgaccaagaa aaaccagcca tgccctattt
cttctgggtg ggcagacttt catgtgtgac aagttgtatc tggtggacca gaaggccaaa
gagatcatcc caaaggctga catccccagt ccacggaagg agttcagtgc ctgtgccatt
ggctgtaaag tgtacatcac tggtgggaga ggctcagaga atggcgtgtc caaagatgtg
tgggtctatg acactgtcca tgaagaatgg tcaaaggcgg ctcccatgct cattgccagg
tttggccatg gctctgcaga gctgaaacac tgtctctatg tcgtaggagg ccacactgca
gcaacaggct gccttccagc nnnnnnnnn
>Cichlidae_Retroculus_xinguensis_2_1
nnnnnnnnnn nnnnnnnnnn nnnnnnnnnn nnnnnnnnnn nnnnnnnnnn nnnngatgcc
catcagtgta ccaaattgtc agagctctcc tggggcatgt gtctcagcaa cttccctgct
atttgcaaga cagaggactt tctccagctg cccaaagata tggtggtgca gcttttatca
cacgaggagc tagagacaga agatgagaga ctggtttatg aagctgctct taactggatc
aactatgacc tggaaaggag gcactgtcat cttccagagc tcctgagaac agtccgcctt
gcactgctgc cagccatctt tttaatggag aacgtctcaa cagaagagct gattaactcc
caggccaaga gcaaggagct agtggatgaa gctatccgct gtaagctgaa gatcctgcag
aatgatggcg ttgttaacag cccgtgtgct cgaccaagaa aaaccagcca tgccctattt
cttctgggtg ggcagacttt catgtgtgac aagttgtatc tggtggacca gaaggccaaa
gagatcatcc caaaggctga catccccagt ccacggaagg agttcagtgc ctgtgccatt
ggctgtaaag tgtacatcac tggtgggaga ggctcagaga atggcgtgtc caaagatgtg
tgggtctatg acactgtcca tgaagaatgg tcaaaggcgg ctcccatgct cattgccagg
tttggccatg gctctgcaga gctgaaacac tgtctctatg tcgtaggagg tcacactgca
gcaacaggct gcnnnnnnnn nnnnnnnnn
>Cichlidae_Thorichthys_meeki_3_1
ttcctagaga gaaaccttca cccgtccaac tgtcttggca tgcttctgct gtcggatgcc
catcagtgta ccaagctgtc agagctctcc tggggcatgt gtctcagcaa cttccctgct
atttgcaaga cagaggactt cctccaactg cccaaagata tggtggtgca gcttttatca
cacgaggagc tagagacaga agatgagaga ctggtttatg aagctgctct taactggatc
aactacgacc tggaaaggag gcattgccat cttccagagc tcctgagaac ggtccgtctt
gcactgctgc cagccatctt tttaatggaa aatgtctcaa cagaagagct gattaactcc
caggccaaga gcaaggagct ggtggatgaa gctatccgct gcaagctgaa gatcctgcag
aatgatggcg ttgttaatag cccgtgtgct cgaccaagaa aaacgagcca tgccctgttt
cttctgggtg ggcagacttt catgtgtgac aagttgtacc tggtggacca gaaggccaaa
gagatcatcc caaaggctga catccccagt ccacggaagg agttcagtgc ctgtgccatt
gggtgtaagg tgtacatcac tggtgggaga ggctcagaga atggcgtgtc caaagatgtg
tgggtctatg acactgtcca tgaagaatgg tcaaaggcgg ctcccatgct tattgccagg
tttggccatg gctctgcaga gctgaaacac tgtctctacg ttgtcggagg tcacactgca
gcaacaggct gccttccagc atctccatc
>Cyprinodontidae_Cubanichthys_pengelleyi_1_1
ttcctagaga gaaaccttca tccctctaac tgtcttggca tgctgttgct atctgacgcc
caccagtgta ccaagctgtc agagctctcc tggggcatgt gtctgagcaa cttccctgcc
atttgtaaga cagaggactt tctccaattg cccaaagata tggtagtgca gcttttgtca
cacgaggagc ttgaaacaga agatgagaga ctggtatatg aagctgccct taactggatc
aactatgacc tagaaaagag gcactgctac ctcccagagc ttctgagaac agttcgcctt
gccttacttc ctgccatatt tctgatggag aatgtttcaa cagaagagct gattaatgct
caggcaaaaa gcaaggaact ggtagatgaa gctatacgct gtaagctgaa gatcctccag
aatgatggtg ttgttaacag cccgtgtgct cgaccaagaa aaaccagcca tgcgctcttt
cttcttggtg ggcaaacatt catgtgtgat aaattgtacc ttgtggacca gaaggccaaa
gagataatcc caaaggctga catccccagt ccacggaagg agttcagtgc ctgtgccatt
ggctgtaagg tgtacatcac aggcgggaga ggatcagaga atggcgtttc caaagatgtg
tgggtctacg acactgtaca tgaagaatgg tctaaagcgg cacccatgct cattgccagg
tttggccacg gctctgcaga gctgaaacac tgcctttatg tcgtgggagg acacactgct
gcaacgggct gtctcccggc ctctccatc
>Cyprinodontidae_Orestias_agassii_1_1
tttctggaga gaaaccttca tccttccaac tgtcttggca tgctgttgct gtctgacgcc
caccagtgta caaagctgtc agagctctcc tggggcatgt gtctaagcaa cttccctgcc
atttgcaaga cagaggactt tctccagttg cctaaagata tggtagtgaa gcttttgtca
cacgaggagc tagagaccga agatgagaga ctagtttatg aggctgccct taactggatc
aactatgacc tagaaaagag gcactgctac cttccagagc ttttgagaac agttcgtctc
gccttactgc ctgccatctt tctaatggag aatgtttcaa ctgaagagct catcaatgat
caggcaaaaa gcaaagaact ggtagatgaa gccattcgct gtaaactgaa gatccttcaa
aatgatggcg ttgtcaacaa cccgtgtgct cgaccaagaa agaccagcca tgccctcttc
cttcttggcg ggcaaacatt catgtgtgat aaattatacc tggtggacca gaaagccaaa
gagataatac cgaaggctga cattcccagt cccaggaagg agttcagtgc ctgcgccatt
ggctgcaagg tgtacataac aggaggaaga ggatcagaga atggcgtttc caaagacgtt
tgggtctacg acacagtaca tgaggaatgg tctaaagcag ctcccatgct tattgccagg
tttggccatg gttcagcaga gcttaaacac tgcctatatg ttgtaggtgg acacacagca
gcaacaggct gtcttccagc ctctccatc
>Rivulidae_Austrofundulus_limnaeus_1_1
nnnnnnnnnn nnnnnnnnnn nnnnnnnnnn nnncttggca tgctgttgct gtctgacgcc
caccagwgta caaagctgtc agagctctcc tggggcatgt gtctgaacaa cttccctgcc
atttgcaaga cagaggactt cctccaactg cccaaagata tggtagtgca gcttttatca
caygaggagc tggagacaga agatgagaga ctggtgtatg aagctgccct taattggatc
aactatgact tagagaggag gcactgctat cttccagagc tcttgagaac agtccgtcta
gcactgctgc ctgccatctt cctaatggag aatgtttcaa cagaagagct gatcaacgcc
caggcaaaga gcaaggaact ggtagatgaa gctattcgct gcaagctgaa gatcctccag
aacgatggtg tcgtcaacag tccttgtgct cgaccaagaa aaaccagcca cgctcttttt
cttctgggcg ggcagacttt catgtgtgac aagttatacc tggtagatca gaaggccaaa
gagattattc caaaagctga cattcccagt cccagaaagg agttcagcgc tnnnnnnnnn
nnnnnnnnnn nnnnnnnnnn nnnnnnnnnn nnnnnnnnnn nnnnnnnnnn nnnnnnnnnn
nnnnnnnnnn nnnnnnnnnn nnnnnnnnnn nnnnnnnnnn nnnnnnnnnn nnnnnnnnnn
nnnnnnnnnn nnnnnnnnnn nnnnnnnnnn nnnnnnnnnn nnnnnnnnnn nnnnnnnnnn
nnnnnnnnnn nnnnnnnnnn nnnnnnnnn
>Rivulidae_Austrolebias_cheradophilus_2_1
nnnnnnnnnn nnnnnnnnnn nnnnnnnnnn nnnnnnnnnn nnnnnnnnnn nnnnnnnnnn
nnnnnnnnnn nnaagctgtc agaactctcc tggggcatgt gtctaagcaa cttccctgcc
atttgcaaga ccgaggattt cctccaattg cccaaagata tggcggtgca gcttttatca
cacgaggagc tggagacaga agatgagaga ttagtctatg aagctgctct taattggatc
aactatgact tagagaggag gcactgccat cttccagagc tcctgagaac agtccgtctc
gctttgctac ccgccatctt cttaatggag aatgtttcaa cagaagagct gatcaatgcc
caggcaaaga gcaaggaact ggtagatgaa gctatccgct gtaagctgaa aatccttcag
aatgatggtg ttgtcaatag tccctgtgcc cgtccgagaa agaccagcca tgctctcttt
cttctcggcg ggcagacttt catgtgtgat aagttgtacc tggtggatca aaaggccaaa
gagatcatcc caaaagctga catccctagt cccaggaagg agttcagtgc ctgtgccatt
ggctgtaaag tctacatcac tggtgggcga ggatcggaga atggtgtgtc caaagatgtc
tgggtctatg acaccgttca tgaggagtgg tcaaaggcag cacccatgct cattgccagg
tttggtcatg gctctgctnn nnnnnnnnnn nnnnnnnnnn nnnnnnnnnn nnnnnnnnnn
nnnnnnnnnn nnnnnnnnnn nnnnnnnnn
>Rivulidae_Austrolebias_gymnoventris_2_1
nnnnnnnnnn nnnnnnnnnn nnnnnnnnnn nnnnnnnnnn nnnnnnnnnn nnnnnnnnnn
nnnnnnnnnn nnaagctgtc agaactctcc tggggcatgt gtctaagcaa cttccctgcc
atttgcaaga ccgaggattt cctccaattg cccaaagata tggtggtgca gcttttatca
cacgaggagc tggagaccga agatgagaga ttagtctatg aagctgctct taattggatc
aactatgact tagagaggag gcactgccat cttccagagc tcctgagaac agtccgtctc
gctttgctac ccgccatctt cttaatggag aatgtttcaa cagaagagct gatcaatgcc
caggcaaaga gcaaggaact ggtagatgaa gctatccgct gtaagctgaa aatccttcag
aatgatggtg ttgtcaatag tccctgtgcc cgtccgagaa agaccagcca tgctctcttt
cttctcggcg ggcagacttt catgtgtgat aagttgtacc tggtggatca aaaggccaaa
gagataatcc caaaagctga catccctagt cccaggaagg agttcagtgc ctgtgccatt
ggctgtaaag tctacatcac tggtgggcga ggatcggaga atggtgtgtc caaagatgtc
tgggtctatg acaccgttca tgaggagtgg tcaaaggcag ctcccatgct cattnnnnnn
nnnnnnnnnn nnnnnnnnnn nnnnnnnnnn nnnnnnnnnn nnnnnnnnnn nnnnnnnnnn
nnnnnnnnnn nnnnnnnnnn nnnnnnnnn
>Rivulidae_Austrolebias_minuano_1_1
nnnnnnnnnn nnnnnnnnnn nnnnnnnnnn nnnnnnnnnn nnnnnnnnnn nnnnnnnnnn
nnnnnnnnnn nnnnnnnnnn nnnnnnnnnn nnnnnnnnnn nnnnnnnnnn nnnnnnnnnn
nnnnnnnnnn nnnnnnnnnn nnnnnnnnnn nnnnnnnnnn nnnnnnnnnn nnnnnnnnnn
nnnnnnnnnn nnnnnnnnnn nnnnnnnnna ttagtctatg aagctgctct taattggatc
aactatgact tagagaggag gcactgccat cttccagagc tcctgagaac agtccgtctc
gctttgctac ccgccatctt cttaatggag aatgtttcaa cagaagagct gatcaatgcc
caggcaaaga gcaaggaact ggtagatgaa gctatccgct gtaagctgaa aatccttcag
aatgatggtg ttgtcaatag tccctgtgcc cgtccgagaa agaccagcca tgctctcttt
cttctcggcg ggcagacttt catgtgtgat aagttgtacc tggtggatca aaaggccaaa
gagataatcc caaaagctga catccctagt cccaggaagg agttcagtgc ctgtgccatt
ggctgtaaag tctacatcac tggtgggcga ggatcggaga atggtgtgtc caaagatgtc
tgggtctatg acaccgttca cgaagagtgg tcaaaggcag cacccatgct cattgccagg
tttggtcatg gctctgctga gctcaagcac tgcctgtatg ttgttggagg acacactgca
gctactggct gccttccagc ctctccgtc
>Rivulidae_Austrolebias_viarius_3_1
nnnnnnnnnn nnnnnnnnnn nnnnnnnnnn nnnnnnnnnn nnnnnnnnnn nnnnnnnnnn
nnnnnnnnnn nnaagctgtc agaactctcc tggggcatgt gtctaagcaa cttccctgcc
atttgcaaga ctgaggattt cctccaattg cccaaagata tggtggtgca gcttttgtca
catgaggagc tggagacaga agatgagaga ttagtctatg aagctgctct taattggatc
aactatgact tagagaggag gcactgccat cttccagagc tcctgagaac agtccgtctc
gctttgctac ccgccatctt cttaatggag aatgtttcaa cagaagagct gatcaattcc
caggcaaaga gcaaggaact ggtagatgaa gctatccgct gtaagctgaa aatccttcag
aatgatggtg ttgtcaatag tccctgtgcc cgtccgagaa agaccagcca tgctctcttt
cttctcggcg ggcagacttt catgtgtgat aagttgtacc tggtggatca aaaggccaaa
gagataatcc caaaagctga catccctagt cccaggaagg agttcagtgc ctgtgccatt
ggctgtaaag tctacatcac tggtgggcga ggatcggaga atggtgtgtc caaagatgtc
tgggtctatg acacygttca tgaagagtgg tcaaaggcag cacccatgct cattgccagg
tttggtcatg gctctgctnn nnnnnnnnnn nnnnnnnnnn nnnnnnnnnn nnnnnnnnnn
nnnnnnnnnn nnnnnnnnnn nnnnnnnnn
>Rivulidae_Hypsolebias_flavicaudatus_1_1
ttcttggaga ggaatcttca cccatccaac tgtcttggca tgctgttgct gtctgacgcc
caccagtgta caaagctgtc agaactctcc tggggcatgt gtctaagcaa cttccctgcc
atttgcaaga ccgaggattt cctccaattg cccaaagata tggtggtgca gcttttatca
catgaggagc tggagacaga agatgagaga ttagtctatg aagctgctct taattggatc
aactatgact tagagaggag gcactgccat cttccagagc tcctgagaac agtccgtctc
gctttgctac ccgccatctt cttaatggag aatgtttcaa cagaagagct gatcaatgcc
caggcaaaga gcaaggaact ggtagatgaa gctatccgct gtaagctgaa aatccttcag
aatgatggtg ttgtcaatag tccctgtgcc cgtccgagaa agaccagcca tgctctcttt
cttctcggcg ggcagacttt catgtgtgat aagttgtacc tggtggatca aaaggccaaa
gagataatcc caaaagctga catccctagt cccaggaagg agttcagtgc ctgtgccatt
ggctgtaaag tctacatcac tggtgggcga ggatcggaga atggtgtgtc caaagatgtc
tgggtctatg acaccgttca tgaggagtgg tcaaaggcag cacccatgct cattgccagg
tttggtcatg gctctgctga gctcaagcac tgcctgtatg ttgtaggagg acacactgca
gctactggct gccttccagc ctctccgtc
>Rivulidae_Hypsolebias_ocellatus_1_1
ttcttggaga ggaatcttca cccatccaac tgtcttggca tgctgttgct gtctgacgcc
caccagtgta caaagctgtc agaactctcc tggggcatgt gtctaagcaa cttccctgcc
atttgcaaga ccgaggattt cctccaattg cccaaagata tggtggtgca gcttttatca
cacgaggagc tggagacaga agatgagaga ttagtctatg aagctgctct taattggatc
aactatgact tagagaggag gcactgccat cttccagagc tcctgagaac agtccgtctc
gctttgctac ctgccatctt cttaatggag aatgtttcaa cagaagagct gatcaatgcc
caggcaaaga gcaaggaact ggtagatgaa gctatccgct gtaagctgaa aatccttcag
aatgatggtg ttgtcaatag tccctgtgcc cgtccgagaa agaccagcca tgctctcttt
cttctcggcg ggcagacttt catgtgtgat aagttgtacc tggtggatca aaaggccaaa
gagatcatcc caaaagctga catccctagt cccaggaagg agttcagtgc ctgtgccatt
ggctgtaaag tctacatcac tggtgggcga ggatcggaga atggtgtgtc caaagatgtc
tgggtctatg acaccgttca tgaggagtgg tcaaaggcag cacccatgct cattgccagg
tttggtcatg gctctgctga gctcaagcac tgcctgtatg ttgtaggagg acacactgca
gctactggct gccttccagc ctctccgtc
>Rivulidae_Pterolebias_longipinnis_1_1
nnnnnnnnnn nnnnnnnnnn nnnnnnnnnn nnnnnnnnnn nnnnnnnnnn nnnnnnnnnn
nnnnnnnnnn nnnnnnnnnn nnnnnnnnnn nnnnnnnnnn nnnnnnnnnn nnnnnnnnnn
nnnnnnnnnn nnnnnnnnnn nnnnnnnnnn nnnnnnnnnn nnnnngkgca gcttttatca
catgaggaac tggagacaga agatgagaga ctggtgtatg aagctgctct taattggatc
aactatgact tagagaggag gcactgccat cttccagagc tcctgagaac agtccgtctt
gcactgctgc ctgccatctt cctaatggag aatgtttcaa cagaagagct gatcaacgcc
caggcaaaga gcaaggaact ggtagatgaa gctatacgct gtaagctgaa gatcctccag
aacgatggtg tcgtcaacag tccttgtgct cgaccgagaa aaaccagcca cgctcttttt
cttctgggcg ggcagacttt catgtgtgac aanttatacc tggtagatca gaaggccaaa
gagattattc cnaaagctga cattcccagt cccagnaagg agttcagcgc tnnnnnnnnn
nnnnnnnnnn nnnnnnnnnn nnnnnnnnnn nnnnnnnnnn nnnnnnnnnn nnnnnnnnnn
nnnnnnnnnn nnnnnnnnnn nnnnnnnnnn nnnnnnnnnn nnnnnnnnnn nnnnnnnnnn
nnnnnnnnnn nnnnnnnnnn nnnnnnnnnn nnnnnnnnnn nnnnnnnnnn nnnnnnnnnn
nnnnnnnnnn nnnnnnnnnn nnnnnnnnn
>Rivulidae_Campellolebias_brucei_1_1
ttcctggaga ggaatcttca cccatccaac tgtctcggca tgctgttgct ttctgacgcc
caccagtgca caaaactatc agaactctct tggggcatgt gtctaagcaa cttccctgcc
atttgcaaga ccgaggactt cctccaattg cccaaagata tggtcgtgca gcttttatca
catgaggagc tggagacgga agatgagaga ttagtctatg aagctgctct taattggatc
aactatgact tggagaggag gcactgccat cttccagagc tcctgagaac agtccgtctt
gctctgctac ccgccatctt cttaatggag aatgtttcaa cagaagagct gatcaatgcc
caggcaaaga gcaaggaact ggtagacgaa gctatccgct gtaagctgaa aatccttcag
aatgacggtg ttgtcaacag tccatgtgcc cgtccgagaa agaccagcca tgctctcttt
cttctcggcg ggcagacttt catgtgtgat aagttgtacc tggtggatca aaaggccaaa
gagataatcc caaaagctga catccctagt cccaggaagg agttcagtgc ctgtgccatt
ggctgtaaag tctacatcac cggtgggaga ggatcggaga acggtgtgtc caaagatgtc
tgggtctacg acaccgttca cgaggagtgg tcaaaggcag cacccatgct cattgccagg
tttggtcatg gctcagctga gctcaaacac tgcctctatg ttgtaggagg acacactgca
gctactggct gtcttccagc ctctccgtc
>Rivulidae_Nematolebias_papilliferus_1_1
ttcttggaga ggaatcttca cccatccaac tgtctcggta tgctgttgct gtctgacgcc
caccagtgta caaagctgtc agaactctcc tggggcatgt gtctaagcaa cttccctgcc
atttgcaaga ccgaggactt cctccaattg cccaaagata tggtggtgca acttttatca
catgaggagc tggagacaga agatgagaga ttagtctatg aagctgctct taattggatc
aactatgact tagaaaggag gcactgccat cttccagagc tcctgagaac agtccgtctc
gctctggtac ccgccatctt cttaatggag aatgtttcaa cagaagagct gatcaatgcc
caggcaaaga gcaaggaact ggtagatgaa gctatccgct gtaagctgaa aatcctccag
aatgatggtg ttgtcaatag tccctgtgcc cgtccaagaa agaccagcca tgctctcttt
cttctcggcg ggcagacttt catgtgtgat aagttgtacc tggtggatca aaaggccaaa
gagataatcc caaaagctga catccctagt cctaggaagg agttcagtgc ctgtgccatt
ggttgtaaag tctacatcac cggtgggaga ggatcagaga atggtgtgtc caaagatgtc
tgggtctacg ataccgttca tgaggagtgg tcaaaggcag cgcccatgct cattgccagg
tttggtcatg gctctgctga gctaaaacac tgcctgtatg ctgtaggagg acacactgca
gctactggct gtcttccagc ctctccgtc
>Rivulidae_Ophthalmolebias_rosaceus_1_1
ttcttggaga ggaatcttca cccatccaac tgtctcggca tgctgttgct ctctgacgcc
caccagtgta caaagctgtc agaactctcc tggggcatgt gtctaagcaa cttccctgcc
atttgcaaga ccgaggattt cctccaattg cccaaagata tggtggtgca gcttttatca
catgaggagc tggagacaga agatgagaga ttagtctatg aagctgctct taattggatc
aactatgact tagataggag gcactgccat cttccagagc tcctgagaac agtccgtctc
gctttgctac ccgccatctt cttaatggag aatgtttcaa cagaagagct gatcaatgcc
caggcaaaga gcaaggaatt ggtagatgaa gctatccgct gtaagctgaa aatccttcag
aatgatggtg ttgtcaatag tccctgtgcc cgtccgagaa agaccagcca tgctctcttt
cttcttggcg ggcagacttt catgtgtgac aagttgtacc tggtggatca aaaggccaaa
gaaataatcc caaaagctga catccctagt cccaggaagg agttcagtgc ctgtgccatt
ggctgtaaag tctacatcac tggtgggaga ggatcggaga atggtgtgtc caaagatgtc
tgggtctatg acaccgttca tgaggagtgg tcaaaggcag cacccatgct cattgccagg
tttggtcatg gctnnnnnnn nnnnnnnnnn nnnnnnnnnn nnnnnnnnnn nnnnnnnnnn
nnnnnnnnnn nnnnnnnnnn nnnnnnnnn
>Rivulidae_Terranatos_dolichopterus_1_1
nnnnnnnnnn nnnnnnnnnn nnnnnnnnnn nnncttggca tgctgttgct gtctgacgcc
caccagtgta caaagctgtc agagctctcc tggggcatgt gtctgaacaa cttccctgcc
atttgcaaga cagaggactt cctccaattg cccaaagata tggtagtgca gcttttatca
catgaggagc tggagacaga agatgagaga ctggtgtatg aagctgccct taattggatc
aactatgact tagagaggag gcactgccat cttccagagc tcctgagaac agtccgtctc
gcactgctgc ctgccatctt ccttatggag aacgtttcaa cagaagagct gatcaatgcc
caggcaaaga gcaaggaact ggtagatgaa gctatacgct gtaagctgaa gatcctccag
aacgatggtg tcgtcaacag tccttgtgct cgaccaagaa aaaccagcca tgctcttttt
cttctgggcg ggcagacttt catgtgtgac aagttatacc tggtagatca gnaggccaaa
gagattattc caaaagctga cattcccagt cccagaaagg nnnnnnnnnn nnnnnnnnnn
nnnnnnnnnn nnnnnnnnnn nnnnnnnnnn nnnnnnnnnn nnnnnnnnnn nnnnnnnnnn
nnnnnnnnnn nnnnnnnnnn nnnnnnnnnn nnnnnnnnnn nnnnnnnnnn nnnnnnnnnn
nnnnnnnnnn nnnnnnnnnn nnnnnnnnnn nnnnnnnnnn nnnnnnnnnn nnnnnnnnnn
nnnnnnnnnn nnnnnnnnnn nnnnnnnnn
>Rivulidae_Trigonectes_rubromarginatus_1_1
nnnnnnnnnn nnnnnnnnnn nnnnnnnnnn nnncttggca tgctgttgct gtctgacgcc
caccagtgta caaagctgtc agagctctcc tggggcatgt gtctgaacaa cttccctgcc
atttgcaaga cagaggactt cctccaactg cccaaagata tggtagtgca gcttttatca
catgaggagc tggagacaga agacgagaga ctggtgtatg aagctgctct taattggatc
aactatgact tagagaggag gcactgccat cttccagagc tcctgagaac agtccgtctt
gcactgctac ctgccatctt cctaatggag aatgtttcaa cagaagagct gatcaacgcc
caggcaaaga gcaaggaact ggtagatgaa gctatatgct gtaagctgaa gatcctccag
aacgatggtg tcgtcaacag tccttgtgct caaccgagaa aaaacagcca cgctcttttt
cttctgggcg ggcagacttt catgtgtgac aagttatacc tggtagatca gatggccaaa
gagattattc caaaagctga cattcccagt cccagnaagg agttcagcgc ttnnnnnnnn
nnnnnnnnnn nnnnnnnnnn nnnnnnnnnn nnnnnnnnnn nnnnnnnnnn nnnnnnnnnn
nnnnnnnnnn nnnnnnnnnn nnnnnnnnnn nnnnnnnnnn nnnnnnnnnn nnnnnnnnnn
nnnnnnnnnn nnnnnnnnnn nnnnnnnnnn nnnnnnnnnn nnnnnnnnnn nnnnnnnnnn
nnnnnnnnnn nnnnnnnnnn nnnnnnnnn
>Rivulidae_Plesiolebias_aruana_1_1
nnnnnnnnnn nnnnnnnnnn nnnnnnnnnn nnnctcggca tgctgttgct gtctgacgcc
caccagtgca caaagctgtc agagctctcc tggggcatgt gtctgaacaa cttccctgcc
atttgcaaga cagaggactt ccttcaactg cccaaagata tggtagtaca gcttttatca
cacgaggagc tggagacaga agatgagaga ctggtgtatg aagctgctct taactggatc
aactatgact tagagaggag gcactgccat cttccagagc tcctgagaac agtccgtctt
gcactgctgc ctgccatctt cctaatggag aatgtttcaa cagaagagct gatcaacgcc
caggcaaaga gcaaggaact ggtagatgaa gctatacgct gcaagctgaa gatcctccag
aatgatggtg tcgtgaacag tccttgtgct cgaccaagaa aaancagtca tgctctcttt
cttctgggtg ggcagacttt catgtgtgac aagttgtacc tggtggatca gaaggccaaa
gagatcattc caaaagctga cattcccagt cccagaaagg agttcagcgc ttnnnnnnnn
nnnnnnnnnn nnnnnnnnnn nnnnnnnnnn nnnnnnnnnn nnnnnnnnnn nnnnnnnnnn
nnnnnnnnnn nnnnnnnnnn nnnnnnnnnn nnnnnnnnnn nnnnnnnnnn nnnnnnnnnn
nnnnnnnnnn nnnnnnnnnn nnnnnnnnnn nnnnnnnnnn nnnnnnnnnn nnnnnnnnnn
nnnnnnnnnn nnnnnnnnnn nnnnnnnnn
>Rivulidae_Trigonectes_balzanii_1_1
nnnnnnnnnn nnnnnnnnnn nnnnnnnnnn nnncttggca tgctgttgct gtctgacacc
caccagtgta caaagctgtc agagctctcc tggggcatgt gtctgaacaa cttccctgcc
atttgcaaga cagaggactt cctccaactg cccaaagata tggtagtgca gcttttatca
catgaggagc tggagacaga agacgagaga ctggtgtatg aagctgctct taattggatc
aactatgact tagagaggag gcactgccat cttccagagc tcctgagaac agtccgtctt
gcactgctac ctgccatctt cctgatggag aatgtttcaa cagaagagct gatcaacgcc
caggcaaaga gcaaggaact ggtagatgaa gctatatgct gtaagctgaa gatcctccag
aacgatggtg tcgtcaacag tccttgtgct caaccgagaa aaaccagcca cgctcttttt
cttctgggcg ggcagacttt catgtgtgac aagttatacc tggtagatca gaaggccaaa
gagattattc caaaagctga cattcccagt cccagnaagg agttcagcgc ttnnnnnnnn
nnnnnnnnnn nnnnnnnnnn nnnnnnnnnn nnnnnnnnnn nnnnnnnnnn nnnnnnnnnn
nnnnnnnnnn nnnnnnnnnn nnnnnnnnnn nnnnnnnnnn nnnnnnnnnn nnnnnnnnnn
nnnnnnnnnn nnnnnnnnnn nnnnnnnnnn nnnnnnnnnn nnnnnnnnnn nnnnnnnnnn
nnnnnnnnnn nnnnnnnnnn nnnnnnnnn
>Rivulidae_Laimosemion_strigatum_1_1
ttcctggaga ggaaccttca cccgtccaac tgtcttggca tgctgttgct gtctgacgcc
caccagtgta caaagctgtc agagctctcc tggggcatgt gtctgaacaa cttccctgcc
atttgcaaga cagaggactt cctccaactg cccaaagata tggtagtgca gcttttatca
cacgaggagc tggagacaga agatgagaga ctggtgtatg aagctgctct taattggatc
aactatgacc tagagaggag gcactgccat ctgccggagc tcctgagaac agtccgtctt
gcactgctgc ctgccatctt cctgatggag aacgtttcaa cagaagagct gatcaacgcc
caggcaaaga gcaaggaact ggtagatgaa gctatacgct gtaagctgaa gatcctccag
aacgacggcg tcgtcaacag tccctgtgct cgaccgagaa aaaccagcca cgctcttttt
ctcctgggcg ggcagacttt catgtgcgac aagttatacc tggtagatca gaaggccaaa
gagattattc caaaagctga cattcccagt cccagaaagg agttcagcgc ttgcgccatc
ggctgcaagg tgtacatcac gggtgggaga ggatcagaga acggcgtgtc caaagatgtc
tgggtttacg acactgttca cgaggagtgg tcgaaggcag cacccatgct catcgccagg
ttcggtcann nnnnnnnnnn nnnnnnnnnn nnnnnnnnnn nnnnnnnnnn nnnnnnnnnn
nnnnnnnnnn nnnnnnnnnn nnnnnnnnn
>Cichlidae_Amatitlania_sajica_2_1
nnnnnnnnnn nnnnnnnnnn nnnnnnnnnn nnnnnnnnnn nnnnnnnnnn nnnngatgcc
catcagtgta ccaagctgtc agagctctcc tggggcatgt gtctcagcaa cttccctgct
atttgcaaga cagaggactt cctccaactg cccaaagata tggtggtgca gcttttatca
cacgaggagc tagagacaga agatgagaga ctggtttatg aagctgctct taactggatc
aactacgacc tggaaaggag gcattgccat cttccagagc tcctgagaac ggtccgcctt
gcactgctgc cagccatctt tttaatggag aacgtctcaa cagaagagct gattaactcc
caggccaaga gcaaggagct ggtggatgaa gctatccgct gcaagctgaa gatcctgcag
aatgatggcg ttgttaatag cccgtgtgct cgaccaagaa aaacgagcca tgccctattt
cttctgggtg ggcagacttt catgtgtgac aagttgtacc tggtggacca gaaggccaaa
gagatcatcc caaaggctga catccccagt ccacggaagg agttcagtgc ctgtgccatt
ggctgtaagg tgtacatcac tggtgggaga gggtcagaga atggcgtgtc caaagatgtg
tgggtctatg atactgtcca tgaagaatgg tcaaaggcgg ctcccatgct cattgccagg
tttggccatg gctctgcaga gctgaaacac tgtctctacg ttgtcggagg tcacactgca
gcaacaggct gcnnnnnnnn nnnnnnnnn
>Cichlidae_Apistogramma_panduro_1_1
ttcctagaga gaaaccttca cccgtccaac tgtcttggca tgcttctgct gtcagatgcc
catcagtgta ccaagctgtc agagctctcc tggggcatgt gtctcagcaa cttccctgct
atttgcaaga cagaggactt cctccaactg cccaaagata tggtggtgca gcttttatca
cacgaggagc tcgagacaga agatgagaga ctggtatatg aagctgctct taactggatc
aactacgacc tggaaaggag gcactgtcat cttccagagc tcctgagaac tgtccgcctt
gcactgctgc cagccatctt tttaatggag aacgtctcaa cagaagaact gattaactcc
caggccaaga gcaaggagct ggtggatgaa gctatccgtt gtaagctgaa gatcctgcag
aatgatggtg ttgttaacag cccgtgcgct cgaccaagaa aaaccagcca tgccctattt
cttctgggtg ggcagacttt catgtgtgac aagttgtacc tggtggacca gaaggccaaa
gagatcatcc caaaggctga catccccagt ccacggaagg agttcagtgc ctgtgccatt
gggtgtaagg tgtacatcac tggtgggaga ggctccgaga atggcgtgtc taaagatgtg
tgggtctatg acaccgtcca tgaagaatgg tcaaaggcgg ctcccatgct cattgccagg
tttggccatg gctctgcaga gctgaaacac tgtctctacg tcgtaggagg tcacactgca
gcaacaggct gccttccagc atctccatc
>Cichlidae_Australoheros_scitulus_1_1
ttcctagaga gaaaccttca cccatccaac tgtcttggca tgcttctgct gtcggatgcc
catcagtgta ccaagctgtc agagctctcc tggggcatgt gtctcagcaa cttccctgct
atttgcaaga cagaggactt cctccaactg cccaaagata tggtggtgca gcttttatca
cacgaggagc tagagacaga agatgagaga ctggtttatg aagctgctct taactggatc
aactacgacc tggaaaggag gcattgccat cttccggacc tcctgagaac ggtccgcctt
gcactgctgc cagccatctt tttaatggaa aatgtctcaa cagaagagct gattaactcc
caggccaaga gcaaggagct ggtggatgaa gctatccgct gcaagctgaa gatcctgcag
aatgatggng ttgttaatag cccgtgtgct cgaccaagaa aaacgagcca tgccctattt
cttctgggtg ggcagacttt catgtgtgac aagttgtacc tggtggacca gaaggccaaa
gagatcatcc caaaggctga catccccagt ccacggaagg agttcagtgc ctgtgccatt
gggtgtaagg tgtacatcac tggtgggaga ggctcagaga atggcgtgtc caaagatgtg
tgggtctatg acactgtcca tgaagaatgg tcaaaggcgg ctcccatgct cattgccagg
tttggccatg gctctgcaga gctgaaacac tgtctctacg ttgtcggagg tcacaccgca
gcaacaggct gccttccagc atctccatc
>Cichlidae_Caquetaia_kraussii_3_1
ttcctagaga gaaaccttca cccgtccaac tgtcttggca tgcttctgct gtcggacgcc
catcagtgta ccaagctgtc agagctctcc tggggcatgt gtctcagcaa cttccctgct
atttgcaaga cagaggactt cctccaactg cccaaagata tggtggtgca gcttttatca
cacgaggagc tagagacaga agatgagaga ctggtttatg aagctgctct taactggatc
aactacgacc tggaaaggag gcattgccat cttccagagc tcctgagaac agtccgcctt
gcactgctgc cagccatctt tttaatggaa aatgtctcaa cagaagagct gattaactcc
caggccaaga gcaaggagct ggtggatgaa gctatccgct gcaagctgaa gatcctgcag
aatgatggcg ttgttaatag cccgtgtgct cgaccaagaa aaacgagcca tgccctattt
cttctgggtg ggcagacttt catgtgtgac aagttgtacc tggtggacca gaaggccaaa
gagatcatcc caaaggctga catccccagt ccacggaagg agttcagtgc ctgtgccatt
gggtgtaagg tgtacatcac tggtgggaga gggtcagaga atggcgtgtc caaagatgtg
tgggtctatg acactgtcca tgaagaatgg tccaaggcgg ctccgatgct cattgccagg
tttggccatg gctctgcaga gctgaaacac tgtctctacg ttgtcggagg tcacaccgca
gcaacaggct gccttccagc atctccatc
>Cichlidae_Dicrossus_maculatus_1_1
ttcctagaga gaaaccttca cccgtccaac tgtcttggca tgcttctgct gtcagatgcc
catcagtgta ccaagctgtc agagctctcc tggggcatgt gtctcagcaa cttccctgct
atttgcaaga cagaggactt cctccaactg cccaaagata tggtggtgca gcttttatca
catgaggagc tagagacaga agatgagaga ctggtgtatg aagctgctct taactggatc
aactacgacc tggaaaggag gcattgtcat cttccagagc tcctgagaac ggtccgcctt
gcactgctgc cagccatctt tttaatggag aacgtctcaa cagaagagct gattaactcc
caggccaaga gcaaggagct ggtggatgaa gctatccgtt gtaagctgaa gatcctgcag
aatgatggtg ttgttaacag cccgtgcgct cgaccaagaa aaaccagcca tgccctattt
cttctgggtg ggcagacttt catgtgtgac aagttgtacc tggtggacca gaaggccaaa
gagatcatcc caaaggctga catccccagt ccacgaaagg agttcagtgc ctgtgccatt
gggtgtaagg tgtacatcac tggtgggaga ggctcagaga atggcgtgtc caaagatgtg
tgggtctatg acactgtcca tgaagaatgg tcaaaggcag ctcccatgct cattgccagg
tttggccatg gctctgcaga gctgaaacac tgtctctatg ttgtaggagg tcacacagca
gcaacaggct gccttccagc atctccatc
>Cichlidae_Herichthys_cyanoguttatus_2_1
ttcctagaga gaaaccttca cccatccaac tgtcttggca tgcttctgtt gtcggatgcc
catcagtgta ccaagctgtc agagctctcc tggggcatgt gtctcagcaa cttccctgct
atttgcaaga cagaggactt cctccaactg cccaaagata tggtggtgca gcttttatca
cacgaggagc tagagacaga agatgagaga ctggtttatg aagctgctct taactggatc
aactacgacc tggaaaggag gcattgccat cttccagagc tcctgagaac ggtccgcctt
gcactgctgc cagccatctt tttaatggaa aatgtctcaa cagaagagct gattaactcc
caggccaaga gcaaggagct ggtggatgaa gctatccgct gcaagctgaa gatcctgcag
aatgatggcg ttgttaatag cccgtgtgct cgaccaagaa aaacgagcca tgccctattt
cttctgggtg ggcagacttt catgtgtgac aagttgtacc tggtggacca gaaggccaaa
gagatcatcc caaaggctga catccccagt ccacggaagg agttcagtgc ctgtgccatt
gggtgtaagg tgtacatcac tggtgggaga ggctcagagg atggcgtgtc caaagatgtg
tgggtctatg acactgtcca tgaagaatgg tcaaaggcag ctcccatgct cattgccagg
tttggccatg gctctgcaga gctgaaacac tgtctctacg ttgtcggagg tcacaccgca
gcaacaggct gccttccagc atctccatc
>Cichlidae_Mikrogeophagus_ramirezi_2_1
nnnnnnnnnn nnnnnnnnnn nnnnnnnnnn nnnnnnnnnn nnnnnnnnnn nnnngatgcc
catcagtgta ccaagctgtc agagctctcc tggggcatgt gtctcagcaa cttccctgct
atttgcaaga cagaagactt cctccaactg cccaaagata tggtggtgca gcttttatca
cacgaggagc tagagacaga agatgagaga ctggtttatg aagctgctct taactggatc
aactacgact tggaaaggag gcattgtcat cttccagagc tcctgagaac ggtccgcctt
gcactgctgc cagccatttt tttaatggag aacgtctcaa cagaagagct gattaactcc
caggccaaga gcaaggagct ggtggatgaa gctatccgct gtaagctgaa gatcctgcag
aatgatggtg ttgttaacag cccgtgcgct cgaccacgaa aaaccagcca tgccctattt
cttctgggtg ggcagacttt catgtgtgac aagttgtacc tggttgacca gaaggccaaa
gagatcatcc caaaggctga catccccagt ccacggaagg agttcagtgc ctgtgccatt
gggtgtaagg tgtacatcac tggtgggaga ggctcagaga acggcgtgtc caaagatgtg
tgggtctatg acactgtcca tgaagaatgg tcaaaggcgg ctcccatgct cattgccagg
tttggccatg gctctgcaga gctgaaacac tgtctctatg tcgtaggtgg tcacaccgca
gcaacannnn nnnnnnnnnn nnnnnnnnn
>Cichlidae_Pterophyllum_altum_1_1
ttcctagaaa gaaaccttca cccatccaac tgtcttggca tgcttctgct gtcagatgcc
catcagtgta ccaagctgtc agagctctcc tggggcatgt gtctcagcaa cttccctgct
atttgcaaga cagaggactt cctccaactg cctaaagata tggtggtgca gcttttatca
catgaggaac tagagacaga agatgagaga ctggtttatg aagctgctct taactggatc
aactatgacc tggaaaggag gcattgtcat cttccggagc tcctgagaac ggtccgcctt
gccctgctgc cagccatctt tttaatggag aacgtctcaa cagaagagct gattaactcc
caggccaaga gcaaggagct ggtggatgaa gctatccgct gcaagctgaa gatcctgcag
aatgatgggg ttgttaatag cccatgtgct cgaccaagaa aaaccagcca tgccctattt
cttctgggtg ggcagacttt catgtgtgac aagttgtacc tggtggacca gaaggccaaa
gagatcatcc caaaggctga catccccagt ccacgaaagg agttcagtgc ctgtgccatt
gggtgtaagg tgtacatcac tggtgggaga ggctcagaga atggtgtatc caaagatgtg
tgggtctatg acactgtcca tgaagaatgg tcaaaggcgg ctcccatgct cattgccagg
tttggccatg gctctgcaga gctgaaacac tgtctctacg ttgtcggagg tcacactgca
gcaacaggct gccttccagc atctccatc
>Cichlidae_Theraps_irregularis_2_1
ttcctagaga gaaaccttca cccgtccaac tgtcttggca tgcttctgct gtcggatgcc
catcagtgta ccaagctgtc agagctctcc tggggcatgt gtctcagcaa cttccctgct
atttgcaaga cagaggactt cctccaactg cccaaagata tggtggtgca gcttttatca
cacgaggagc tagagacaga agatgaaaga ctggtttatg aagctgctct taactggatc
aactacgacc tggaaaggag gcattgccat cttccagagc tcctgagaac ggtccgcctt
gcactgctgc cagccatctt tttaatggaa aatgtctcaa cagaggagct gattaactcc
caggccaaga gcaaggagct ggtggatgaa gctatccgct gcaagctgaa gatcctgcag
aatgatggcg ttgttaatag cccgtgtgct cgaccaagaa aaacgagcca tgccctattt
cttctgggtg ggcagacttt catgtgtgac aagttgtacc tggtggacca gaaggccaaa
gagatcatcc caaaggctga catccccagt ccacggaagg agttcagtgc ctgtgccatt
gggtgtaagg tgtacatcac tggtgggaga ggctcagaga atggcgtgtc caaagatgtg
tgggtctatg acactgtcca tgaagaatgg tcaaaggcag ctcccatgct cattgccagg
tttggccatg gctctgcaga gctgaaacac tgtctcttcg ttgtcggagg tcacaccgca
gcaacaggct gccttccagc atctccatc
>Cyprinodontidae_Cubanichthys_cubensis_1_1
ttcctagaga gaaacctgca tccgtctaac tgtcttggca tgctgttgct atctgacgcc
caccagtgta ccaagctgtc agagctctcc tggggcatgt gtctgagcaa cttccctgcc
atttgtaaga cagaggactt tctccaattg cccaaagata tggtggtgca gcttttgtca
cacgaggagc ttgaaacaga agatgagaga ctggtgtatg aagctgccct taactggatc
aactatgacc tagaaaagag gcactgctac ctcccagagc ttctgagaac agttcgcctt
gccttacttc ctgccatatt tctgatggag aatgtttcaa ctgaagagct gattaatgct
caggcaaaaa gcaaggaact ggtagatgaa gctatacgct gtaagctgaa gatcctccag
aatgatgggg ttgttaacag cccatgtgct cgaccaagaa aaaccagcca tgcactcttt
cttcttggtg gacaaacatt catgtgtgat aaattgtacc ttgtcgacca gaaggccaaa
gagataatcc caaaggctga catccccagt ccacggaagg agttcagtgc ctgtgccatt
ggctgtaagg tgtacatcac aggtgggaga ggatcagaga atggcgtttc caaagatgtg
tgggtctacg acactgtaca tgaagaatgg tctaaagcgg ctcccatgct cattgccagg
tttggccatg gctctgcaga gctaaaacac tgcctttatg ttgtgggagg acacactgct
gcaacaggct gtctcccagc ctctccatc
>Cyprinodontidae_Jordanella_floridae_2_1
nnnnnnnnnn nnaaccttca cccgtccaac tgtcttggca tgctgttgct gtctgacgcc
caccagtgta cgaagctgtc agagctctcc tggggcatgt gtttaagcaa cttccccgcc
atttgcaaga cagaggactt tctccagttg cccaaagata tggtagtgca gcttttgtca
cacgaggagc tagagacgga agacgaaaga ctggtttatg aagctgccct taactggatc
aactatgacc tagaaaagag gcactgctac ctcccagagc ttctgagaac ggtccgtctc
gccttactgc ccgccatctt tctcatggag aatgtttcaa cagaagagct gattaatgcg
caggcaaaga gcaaggaact agtagatgaa gctattcgct gtaagctgaa gattctccag
aatgatggcg ttgtcaacag tccctgtgct cgacccagaa aaaccagcca tgccctcttt
cttcttgggg ggcagacatt catgtgcgat aaattgtatc tagtggatca gaaagccaaa
gagataatcc cgaaggctga catacctagt cctaggaagg aattcagtgc ctgtgccata
ggctgtaagg tgtacatcac aggggggcga ggatcggaga atggtgtttc caaagacgtg
tgggtctatg acactgttca cgaggaatgg tccaaagcag cacccatgct cattgccagg
tttggccatg gctctgcaga gctaaaacac tgcctctatg ttgtaggtgg tcacacagca
gcaacaggct gcctcccann nnnnnnnnn
>Rivulidae_Austrolebias_alexandri_2_1
nnnnnnnnnn nnnnnnnnnn nnnnnnnnnn nnncttggta tgctgttgct gtctgaygcc
caccagtgta caaagctgtc agaactctcc tggggcatgt gtctaagcaa cttccctgcc
atttgcaaga ccgaggattt cctccaattg ccyaaagata tggcggtgca gcttttatca
caygaggagc tggagacaga agatgagaga ttagtctatg aagctgctct taattggatc
aactatgact tagagaggag gcactgccat cttccagagc tcctgagaac agtccgtctc
gctttgctac ccgccatctt cttaatggag aatgtttcaa cagaagagct gatcaatgcc
caggcaaaga gcaaggaact ggtagatgaa gctatccgct gtaagctgaa aatccttcag
aatgatgggg ttgtcaatag tccctgtgcc cgtccgagaa agaccagcca cgctctcttt
cttctcggcg ggcagacttt catgtgtgat aagttgtacc tggtggatca aaaggccaaa
gagataatcc caaaagctga catccctagt cccaggaagg agttcagtgc cnnnnnnnnn
nnnnnnnnnn nnnnnnnnnn nnnnnnnnnn nnnnnnnnnn nnnnnnnnnn nnnnnnnnnn
nnnnnnnnnn nnnnnnnnnn nnnnnnnnnn nnnnnnnnnn nnnnnnnnnn nnnnnnnnnn
nnnnnnnnnn nnnnnnnnnn nnnnnnnnnn nnnnnnnnnn nnnnnnnnnn nnnnnnnnnn
nnnnnnnnnn nnnnnnnnnn nnnnnnnnn
>Rivulidae_Austrolebias_elongatus_3_1
nnnnnnnnnn nnnnnnnnnn nnnnnnnnnn nnnnnnnnnn nnnnnnnnnn nnnnnnnnnn
nnnnnnnnnn nnaagctgtc agaactctcc tggggcatgt gtctaagcaa cttccctgcc
atttgcaaga ccgaggattt cctccaattg cccaaagatc tggtggtgca gcttttatca
catgaggagc tggagacaga agatgagaga ttagtctatg aagctgctct taattggatc
aactatgact tagagaggag gcactgccat cttccagagc tcctgagaac agtccgtctc
gccttgctac ccgccatctt cttaatggag aatgtttcaa cagaagagct gatcaatgcc
caggcaaaga gcaaggaact ggtagatgaa gctatccgct gtaagctgaa aatcctgcag
aatgatggtg ttgtcaatag tccctgtgcc cgtccgagaa agaccagcca tgctctcttt
cttctcggcg ggcagacttt catgtgtgat aagttgtacc tggtggatca aaaggccaaa
gagatcatcc caaaagctga catccctagt cccaggaagg agttcagtgc ctgtgccatt
ggctgtaaag tctacatcac tggtgggcga ggatcggaga atggtgtgtc caaagatgtc
tgggtctatg acaccgttca tgaggagtgg tcaaaggcag cacccatgct cattgccagg
tttggtcatg gctctgctnn nnnnnnnnnn nnnnnnnnnn nnnnnnnnnn nnnnnnnnnn
nnnnnnnnnn nnnnnnnnnn nnnnnnnnn
>Rivulidae_Austrolebias_luteoflammulatus_3_1
nnnnnnnnnn nnnnnnnnnn nnnnnnnnnn nnnnnnnnnn nnnnnnnnnn nnnnnnnnnn
nnnnnnnnnn nnaagctgtc agaactctcc tggggcatgt gtctaagcaa cttccctgcc
atttgcaaga ccgaggattt cctccaattg cccaaagata tggtggtgca gcttttatca
catgaggagc tggagacaga agatgagaga ttagtctatg aagctgctct taattggatc
aactatgact tggagaggag gcactgccat cttccagagc tcctgagaac agtccgtctc
gctttgctac ccgccatctt cttaatggag aatgtttcaa cagaagagct gatcaatgcc
caggcaaaga gcaaggaact ggtagatgaa gctatccgct gtaagctgaa aatccttcag
aatgatggtg ttgtcaatag tccytgtgcc cgtccgagaa agaccagcca tgctctcttt
cttctcggcg ggcagacttt catgtgtgat aagttgtacc tggtggatca aaaggccaaa
gagatcatcc caaaagctga catccctagt cccaggaagg agttcagtgc ctgtgccatt
ggctgtaaag tctacatcac tggtgggcga ggatcggaga atggtgtgtc caaagatgtc
tgggtctatg acaccgttca tgaggagtgg tcaaaggcag cacccatgct cattgccagg
tttggtcatg gctctgctnn nnnnnnnnnn nnnnnnnnnn nnnnnnnnnn nnnnnnnnnn
nnnnnnnnnn nnnnnnnnnn nnnnnnnnn
>Rivulidae_Austrolebias_nigrofasciatus_1_1
ttcttggaga ggaatcttca cccatccaac tgtcttggca tgctgttgct gtctgatgcc
caccagtgta caaagctgtc agaactctcc tggggcatgt gtctaagcaa cttccctgcc
atttgcaaga ccgaggattt cctccaattg cccaaagata tggtggtgca gcttttgtca
catgaggagc tggagacaga agatgagaga ttagtctatg aagctgctct taattggatc
aactatgact tagagaggag gcactgccaa cttccagagc tcctgagaac agtccgtctc
gctttgctac ccgccatctt cttaatggag aatgtttcaa cagaagagct gatcaatgtc
caggcaaaga gcaaggaact ggtagatgaa gctatccgtt gtaagctgaa aatccttcag
aatgatggtg ttgtcaatag tccctgtgcc cgtccgagaa agaccagcca tgctctcttt
cttctcggcg ggcagacttt catgtgtgat aagttgtacc tggtggatca aaaggccaaa
gagataatcc caaaagctga catccctagt cccaggaagg agttcagtgc ctgtgccatt
ggctgtaaag tctacatcac tggtgggcga ggatcggaga atggtgtgtc caaagatgtc
tgggtctatg acaccgttca tgaagagtgg tcaaaggcag cacccatgct cattgccagg
tttggtcatg gctctgctga gctgaagcac tgcctgtatg ttgtaggagg acacactgca
gctactggct gccttccagc ctctccgtc
>Rivulidae_Cynopoecilus_melanotaenia_1_1
nnnnnnnnnn nnnnnnnnnn nnnnnnnnnn nnnnnnnnnn nnnnnnnnnn nnnnnnnnnn
caccagtgca caaaactgtc agaactctct tggggtatgt gtctaagcaa cttccctgcc
atttgcaaga ctgaggactt cctccaattg cccaaagata tggtcgtgca gcttttatca
catgaggagc tggagacaga agatgagaga ttagtctatg aagccgctct taattggatc
aactatgact tacagaggag gcactgtcat cttccagagc tcctgagaac agtccgtctt
gctctgctac ccgccatctt cttaatggag aatgtttcaa cagaagagct gatcaatgcc
caggcaaaga gcaaggaact ggtagacgaa gctatacgct gtaagctgaa aatccttcag
aatgatggtg tcgtcaacag tccatgtgcc cgtccgagaa agaccagcca tgctctcttt
cttctcggtg ggcagacttt catgtgtgat aagttgtacc tggtggatca aaaggccaaa
gagataatcc caaaagctga catccctagt cccaggaagg agttcagtgc ctgtgccatt
ggctgtaaag tctacatcac cggtgggaga ggatcggaga acggtgtrtc caaagatgtc
tgggtctacg acacagttca tgaggagtgg tcaaaggcag cacccatgct cattgccagg
tttggtcatg gctcagctga gctcaaacac tgcctctatg ttgtaggagg acacactgca
gctactgnnn nnnnnnnnnn nnnnnnnnn
>Rivulidae_Melanorivulus_punctatus_1_1
nnnnnnnnnn nnnnnnnnnn nnnnnnnnnn nnncttggca tgctcttgct atctgacgcc
caccagtgta caaagctgtc agagctctcc tggggcatgt gtctgaacaa cttccctgcc
atttgcaaga cagaggactt cctccaactc cccaaagata tggtcgtgca gcttttatca
catgaggagc tggagacaga agatgagaga ctggtgtatg aagctgctct taattggatc
aactatgact tagagaggag gcactgtcat cttccagagc tcctaagaac agtccgtctt
gcrctgctgc ctgccatctt cctaatggag aacgtttcaa cagaagagct gatcaacgcc
caagcaaaga gcaaggaact ggtagatgaa gcaatacgct gtaagctgaa gatcctccag
aacgatggtg ttgtcaacag tccttgcgct cgaccragaa aaaccagcca cgctctgttt
cttctgggcg ggcagacttt catgtgtgac aagttgtatc tggtngatca gnaggccaaa
gagattattc caaannnnnn nnnnnnnnnn nnnnnnnnnn nnnnnnnnnn nnnnnnnnnn
nnnnnnnnnn nnnnnnnnnn nnnnnnnnnn nnnnnnnnnn nnnnnnnnnn nnnnnnnnnn
nnnnnnnnnn nnnnnnnnnn nnnnnnnnnn nnnnnnnnnn nnnnnnnnnn nnnnnnnnnn
nnnnnnnnnn nnnnnnnnnn nnnnnnnnnn nnnnnnnnnn nnnnnnnnnn nnnnnnnnnn
nnnnnnnnnn nnnnnnnnnn nnnnnnnnn
>Rivulidae_Nematolebias_whitei_2_1
ttcttggaga ggaatcttca cccatccaac tgtctcggta tgctgttgct gtctgacgcc
caccagtgta caaagctgtc agaactctcc tggggcatgt gtctaagcaa cttccctgcc
atttgcaaga ccgaggactt cctccaattg cccaaagata tggtggtgca gcttttatca
catgaggagc tggagacaga agatgagaga ttagtctatg aagctgctct taattggatc
aactatgact tagaaaggag gcactgccat cttccagagc tcctgagaac agtccgtctc
gctctggtac ccgccatctt cttaatggag aatgtttcaa cagaagagct gatcaatgcc
caggyaaaga gcaaggaact ggtagatgaa gctatccgct gtaagctgaa aatcctccag
aatgatggtg ttgtcaatag tccctgtgcc cgtccaagaa agaccagcca tgctctcttt
cttctcggcg ggcagacttt catgtgtgat aagttgtacc tggtggatca aaaggccaaa
gagataatcc caaaagctga catccctagt cctaggaagg agttcagtgc ctgtgccatt
ggttgtaaag tctacatcac cggtgggaga ggatcagaga atggtgtgtc caaagatgtc
tgggtctacg ataccgttca tgaggagtgg tcaaaggcag cgcccatgct cattgccagg
tttggtcatg gctctgctga gctaaaacac tgcctgtatg ctgtaggagg acacactgca
gctactggct gtcttccagc ctctccgtc
>Rivulidae_Gnatholebias_zonatus_1_1
nnnnnnnnnn nnnnnnnnnn nnnnnnnnnn nnncttggca tgctgttgct gtctgacgcc
caccagtgta caaagctgtc agagctctcc tggggcatgt gtctgaacaa cttccctgcc
atttgcaaga cagaggactt cctccaactg cccaaagata tggtagtgca gcttctatca
catgaggagc tggagacaga agatgagaga ctggtgtatg aagctgccct taattggatc
aactatgact tagagaggag gcactgccat cttccagagc tcctgagaac agtccgtctc
gcactgctgc ctgccatctt cctaatggag aacgtttcaa cagaagagct gatcaacgcc
caggcaaaga gcaaggaact ggtagatgaa gccatacgct gtaagctgaa gatcctccag
aacgatggtg tcgtcaacag tccttgtgct cgaccaagaa aaaccagcca cgctcttttt
cttctgggcg gacagacttt catgtgtgac aagttatacc tggtagatca gaaggccaaa
gagattattc caaaagctga cattcccagt cccagnaagg agttcagcgc ttnnnnnnnn
nnnnnnnnnn nnnnnnnnnn nnnnnnnnnn nnnnnnnnnn nnnnnnnnnn nnnnnnnnnn
nnnnnnnnnn nnnnnnnnnn nnnnnnnnnn nnnnnnnnnn nnnnnnnnnn nnnnnnnnnn
nnnnnnnnnn nnnnnnnnnn nnnnnnnnnn nnnnnnnnnn nnnnnnnnnn nnnnnnnnnn
nnnnnnnnnn nnnnnnnnnn nnnnnnnnn
>Rivulidae_Llanolebias_stellifer_1_1
nnnnnnnnnn nnnnnnnnnn nnnnnnnnnn nnnnnnnnnn nnnnnnnnnn nnnnnnnnnn
nnnnnnnnnn nnnnnnnnnn nnnnnnnnnn nnnggcatgt gtctgaacaa cttccctgcc
atttgtaaga cagaggactt cctccaactg cccaaagata tggtagtgca gcttttatca
catgaggagc tggagacaga agatgagaga ctggtgtatg aagctgccct taattggatc
aactatgact tagagaggag gcactgccat cttccagagc tcctgagaac ggtccgtctc
gcactgctgc ctgccatctt cctaatggag aacgtttcaa cagaagagct gatcaacgcc
caggcaaaga gcaaggaact ggtagatgaa gctatacgct gtaagctgaa gatcctccag
aacgatggtg tcgtcaacag tccttgtgct cgaccgagaa aaaccagcca cgctcttttt
cttctgggcg gacagacttt tatgtgtgac aagttatacc tggtagatca gaaggncaaa
gagattattc caaaagctga cattcccagt cccagaaagg agttcagtgc ttnnnnnnnn
nnnnnnnnnn nnnnnnnnnn nnnnnnnnnn nnnnnnnnnn nnnnnnnnnn nnnnnnnnnn
nnnnnnnnnn nnnnnnnnnn nnnnnnnnnn nnnnnnnnnn nnnnnnnnnn nnnnnnnnnn
nnnnnnnnnn nnnnnnnnnn nnnnnnnnnn nnnnnnnnnn nnnnnnnnnn nnnnnnnnnn
nnnnnnnnnn nnnnnnnnnn nnnnnnnnn
>Rivulidae_Papiliolebias_bitteri_1_1
nnnnnnnnnn nnnnnnnnnn nnnnnnnnnn nnnctcggca tgctgttgct gtctgacgcc
caccagtgca caaagctgtc agagctctcc tggggcatgt gcctgaacaa cttccctgcc
atttgcaaga cagaggactt ccttcaactg cccaaagata tggtagtgca gcttttatca
cacgaggagc tggagacaga agatgagaga ctggtgtatg aagctgctct taactggatc
aactrtgact tagagaggag gcactgccat cttccagagc tcctcagaac agtccgtctt
gcactgctgc ctgccatctt cctaatggag aatgtttcaa cagaagagct gatcaacgcc
cagccaaaga gcaagragct ggtagatgaa gctatacgct gcaagctgaa gatcctccag
aacgatggtg tcgtgaacag tccttgtgct cgaccaagaa aaancagcca tgctctcttt
cttctgggtg ggcagacttt catgtgtgac aagttgtacc tggtggatca gaaggccaaa
gagattattc caaaagctga catccccagt cccagaaagg agttcagcgc ttnnnnnnnn
nnnnnnnnnn nnnnnnnnnn nnnnnnnnnn nnnnnnnnnn nnnnnnnnnn nnnnnnnnnn
nnnnnnnnnn nnnnnnnnnn nnnnnnnnnn nnnnnnnnnn nnnnnnnnnn nnnnnnnnnn
nnnnnnnnnn nnnnnnnnnn nnnnnnnnnn nnnnnnnnnn nnnnnnnnnn nnnnnnnnnn
nnnnnnnnnn nnnnnnnnnn nnnnnnnnn
>Rivulidae_Xenurolebias_izecksohni_1_1
ttcttggaga ggaatcttca cccatccaac tgtctcggca tgctgttgct gtctgacgcc
caccagtgta caaagctgtc agaactctcc tggggcatgt gtctaagcaa cttccctgcc
atttgcaaga ctgaggactt cctccaattg cccaaagata tggtggtgca gcttttatca
catgaggagc tggagacaga agatgagaga ttagtctatg aagctgcact taattggatc
aactatgact tagagaggag gcactgccat cttccagagc tcctgagaac agtccgtctc
gctctgctgc ccgccatctt cttaatggag aatgtttcaa cagaagagct gatcaatgcc
caagcaaaga gcaaggaact ggtagatgaa gctatccgct gtaagttgaa aatccttcag
aacgatggtg ttgtcaatag tccctgtgcc cgtccgagaa agaccagcca tgctctcttt
cttctcggcg ggcagacttt catgtgtgat aagttgtacc tggtagatca aaaggccaaa
gagataatcc caaaagcaga catccctagt cccaggaagg agttcagtgc ctgtgccatt
ggctgtaaag tctacatcac tggtgggaga ggatcggaga atggtgtgtc caaagatgtc
tgggtctacg acaccgttca tgaggagtgg tcaaaggcag cacctatgct cattgccagg
tttggtcatg gctctgctga gctcaaacac tgcctgtatg ttgtaggagg acacactgca
gctactggct gtcttccagc ctctccgtc
>Rivulidae_Xenurolebias_myersi_1_1
ttcttggaga ggaatcttca cccatccaac tgtcttggca tgctgttgct gtctgacgcc
caccagtgta caaagctgtc agaactctcc tggggcatgt gtctaagcaa cttccctgcc
atttgcaaga ctgaggactt cctccaattg cccaaagata tggtggtgca gcttttatca
catgaggagc tggagacaga agatgagaga ttagtctatg aagctgcact taattggatc
aactatgact tagagaggag gcactgccat cttccagagc tcctgagaac agtccgtctc
gctctgctgc ccgccatctt cttaatggag aatgtttcaa cagaagagct gatcaatgcc
caagcaaaga gcaaggaact ggtagatgaa gctatccgct gtaagttgaa aatccttcag
aacgatggtg ttgtcaatag tccctgtgcc cgtccgagaa agaccagcca tgctctcttt
cttctcggcg ggcagacttt catgtgtgat aagttgtacc tggtagatca aaaggccaaa
gagataatcc caaaagcaga catccctagt cccaggaagg agttcagtgc ctgtgccatt
ggctgtaaag tctacatcac tggtgggaga ggatcggaga atggtgtgtc caaagatgtc
tgggtctacg acaccgttca tgaggagtgg tcaaaggcag cacccatgnn nnnnnnnnnn
nnnnnnnnnn nnnnnnnnnn nnnnnnnnnn nnnnnnnnnn nnnnnnnnnn nnnnnnnnnn
nnnnnnnnnn nnnnnnnnnn nnnnnnnnn
>Cichlidae_Apistogramma_cacatuoides_2_1
nnnntagaga gaaaccttca cccgtccaac tgtcttggca tgcttctgct gtcagatgcc
catcagtgta ccaagctgtc agagctctcc tggggcatgt gtctcagcaa cttccctgct
atttgcaaga cagaggactt cctccaactg cccaaagata tggtggtgca gcttttatca
cacgaggagc tagagacaga agatgagaga ctggtatatg aagctgctct taactggatc
aactacgacc tggaaaggag gcactgtcat cttccagagc tcctgagaac tgtccgcctt
gcactgctgc cagccatctt tttaatggag aacgtctcaa cagaagaact gattaactcc
caggccaaga gcaaggagct ggtggatgaa gctatccgct gtaagctgaa gatcctgcag
aatgatggtg ttgttaacag cccgtgcgct cgaccaagaa aaaccagcca tgccctattt
cttctgggtg ggcagacttt catgtgtgac aagttgtacc tggtggacca gaaggccaaa
gagatcatcc caaaggctga catccccagt ccacggaagg agttcagtgc ctgtgccatt
gggtgtaagg tgtacatcac tggtgggaga ggctcagaga atggcgtgtc taaagatgtg
tgggtctatg acaccgtcca tgaagaatgg tcaaaggcgg ctcccatgct cattgccagg
tttggccatg gctctgcaga gctgaaacac tgtctctacg tcgtaggagg tcacactgca
gcaacaggct gccttccagc nnnnnnnnn
>Cichlidae_Apistogramma_steindachneri_1_1
ttcctagaga gaaancttca cccgtccaac tgtcttggca tgcttctgct gtcagatgcc
catcagtgta ccaagctgtc agagctctcc tggggcatgt gtctcagcaa cttccctgct
atttgcaaga cagaggactt cctccaactg cccaaagata tggtggtgca gcttttatca
cacgaggagc tagagacaga ggacgagaga ctggtatatg aagctgctct taactggatc
aactacgacc tggaaaagag gcactgtcat cttccagagc tcctgagaac tgtccgcctt
gcactgctgc cagccatctt tttaatggag aacgtctcaa cagaagaact gattaactcc
caggccaaga gcaaggagct ggtggatgaa gctatccgtt gtaagctgaa gatcctgcag
aatgatggtg ttgttaacag cccgtgcgct cgaccaagaa aaaccagcca tgccctattt
cttctgggtg ggcagacttt catgtgtgac aagttgtacc tggtggacca gaaggccaaa
gagatcatcc caaaggctga catccccagt ccacggaagg agttcagtgc ctgtgccatt
gggtgtaagg tgtacatcac tggtgggaga ggctcagaga atggcgtctc taaagatgtg
tgggtctatg acaccgtcca tgaagaatgg tcaaaggcgg ctcccatgct cattgccagg
tttggccatg gctctgcaga gctgaaacac tgtctctacg tcgtaggagg tcacactgca
gcaacaggct gccttccagc atctccatc
>Cichlidae_Guianacara_dacrya_1_1
ttcctagaga gaaaccttca cccgtccaac tgtcttggca tgcttctgct gtcagatgcc
catcagtgca ccaagctgtc agagctctcc tggggcatgt gtctcagcaa cttccctgct
atttgcaaga cagaggactt cctccaactg cccaaagata tggtggtgca gcttttatca
cacgaggaac tagagacaga agatgagaga cttgtttatg aagctgctct taactggatc
aactacgacc tggaaaggag gcattgccat cttccagagc tcctgagaac ggtccgcctt
gcactgctgc cagccatctt tttaatggag aatgtctcaa cagaagagct gattaactcc
caggccaaga gcaaggagct ggtggatgaa gctatccgct gtaagctgaa gatcctgcag
aatgatggcg ttgttaacag cccgtgcgct cgaccaagaa aaaccagcca tgccctattt
cttctgggtg ggcagacttt catgtgtgac aagttgtacc tggtggacca gaaggccaaa
gagatcatcc caaaggctga catccccagt ccacggaagg agttcagtgc ctgtgccatt
gggtgtaagg tgtacatcac tggtgggaga ggctcagaga atggcgtgtc caaagatgtg
tgggtctatg acactgtcca tgaagaatgg tcaaaggcgg ctcccatgct cattgccagg
tttggccatg gctctgcaga gctgaaacac tgtctctacg tcgtaggagg tcacactgca
gcaacaggct gccttccagc atctccatc
>Cichlidae_Ivanacara_bimaculata_1_1
ttcctagaga gaaaccttca cccgtccaac tgtcttggca tgcttctgct gtcagatgct
catcagtgta ccaagctgtc agagctctcc tggggcatgt gtctcagcaa cttccctgct
atttgcaaga cagaggactt cctccaactg cccaaagata tggtggtgca gcttttatca
cacgaggagc tagagacaga agatgagaga ctggtttatg aagctgctct taactggatc
aactacgacc tggaaagaag gcattgtcat cttccggagc tcctgagaac ggtccgccta
gcactgctgc cagccatctt tttaatggag aacgtctcaa cagaagagct gattaactcc
caggctaaga gcaaggagct ggtggatgaa gctatccgct gtaagctgaa gatccttcag
aatgatggcg ttgttaatag cccgtgtgct cgaccaagaa aaaccagcca tgccctattt
cttctgggtg ggcagacttt catgtgtgac aagttgtacc tggtggacca gaaggccaaa
gagatcatcc caaaggctga catccccagt ccacggaagg agttcagtgc ctgtgccatt
gggtgtaagg tgtacatcac tggtgggaga ggctcagaga atggtgtgtc caaagatgtg
tgggtctatg atactgtcca cgaagaatgg tcaaaggcgg ctcccatgct cattgccagg
tttggccatg gctctgcaga gctgaancac tgtctctacg ttgtaggagg tcacactgca
gcaacaggct gccttccagc atctccatc
>Cichlidae_Krobia_petitella_1_1
ttcctagaga gaaaccttca cccatccaac tgtcttggca tgctcctgct gtcagatgct
caccagtgta ccaagctgtc agagctctcc tggggcatgt gtctcagcaa cttccctgcc
atttgcaaga cagaggactt cctccaactg cccaaagata tggtggtgca gcttttatca
cacgaggagc tagagacaga agatgagaga ctggtttatg aagctgctct taactggatc
aactacgacc tggaaaggag gcattgtcat cttccagagc tcctgagaac ggtccgcctt
gcactgctgc cagccatctt tttaatggag aacgtctcaa cagaagagct gattaactcc
caggccaaga gcaaggagct ggtggatgaa gctatccgct gtaagctgaa gatcctgcag
aatgatggcg ttgttaatag cccgtgtgct cgaccaagaa aaaccagcca tgcccttttt
cttctgggtg ggcagacttt catgtgtgac aagttgtacc tggtggacca gaaggccaaa
gagatcatcc caaaggctga catccccagt ccacggaagg agttcagtgc ctgtgctatt
gggtgtaagg tgtacatcac tggtgggaga ggctcagaga acggcgtttc caaagatgtg
tgggtctatg atactgtcca tgaagaatgg tcaaaggcgg ctcccatgct cattgccagg
tttggccatg gctctgcaga gctgaaacac tgtctctacg ttgtaggagg tcacactgca
gcaacaggct gccttccagc atctccatc
>Cichlidae_Krobia_xinguensis_1_1
ttcctagaga gaaaccttca cccgtccaac tgtcttggca tgcttctgct gtcagatgct
caccagtgta ccaagctgtc agagctctcc tggggcatgt gtctcagcaa cttccctgct
atttgcaaga cagaggactt cctccaactg cccaaagata tggtggtgca gcttttatca
catgaggagc tagagacaga agatgagaga ctggtttatg aagctgctct taactggatc
aactacgacc tggaaaggag gcattgtcat cttccagagc tcctgagaac ggtccgcctt
gcactgctgc cagccatctt tttaatggag aatgtctcaa cagaagagct gattaactcc
caggccaaga gcaaggagct ggtggatgaa gctatccgct gtaagctgaa gatcctgcag
aatgatggcg ttgttaatag cccttgtgct cgaccaagaa aaaccagcca tgccctattt
cttctgggtg ggcagacttt catgtgtgac aagttgtacc tggtggacca gaaggccaaa
gagatcatcc caaaggctga catccccagt ccacggaagg agttcagtgc ctgtgctatt
gggtgtaagg tgtacatcac tggtgggaga ggctcagaga acggcgtgtc caaagatgtg
tgggtctatg atactgtcca tgaagaatgg tcaaaggcgg ctcccatgct cattgccagg
tttggccatg gctctgcaga gctgaaacac tgtctctacg ttgtaggagg tcacactgca
gcaacaggct gccttccagc atctccatc
>Cichlidae_Mazarunia_charadrica_1_1
ttcctagaga gaaaccttca cccatccaac tgtcttggca tgcttctgct gtcagatgcc
catcagtgta ccaagctgtc agagctctcc tggggcatgt gtctcagcaa cttccctgct
atttgcaaga cagaggactt cctccaactg cccaaagata tggtggtgca gcttttatca
cacgaggagc tagagacaga agatgagaga ctggtttatg aagctgctct taactggatc
aactacgacc tggaaaggag gcattgtcat cttccagagc tcctgagaac ggtccgcctt
gcactgctgc cagccatctt tttaatggag aatgtctcaa cagaagagct gattaactcc
caggccaaga gcaaggagct ggtggatgaa gctatccgct gtaagctgaa gatcctgcag
aatgatggtg ttgttaacag cccgtgngct cgaccaagaa aaaccagcca tgccctattt
cttctgggtg ggcagacttt catgtgtgac aanttgtacc tggtggacca gaaggccaaa
gagatcatcc caaaggctga catccccagt ccacggaagg agttcagtgc ctgtgccatt
gggtgtaagg tgtacatcac tggtgggaga ggctcagaga atggcgtgtc caaagatgtg
tgggtctatg acactgtcca tgaagaatgg tcaaaggcgg ctcccatgct cattgccagg
tttggccatg gctctgcaga gctgaaacac tgtctctacg tcgtaggagg tcacactgca
gcaacaggct gccttccagc atctccatc
>Cichlidae_Mazarunia_pala_1_1
ttcctagaga gaaaccttca cccgtccaac tgtcttggca tgcttctgct gtcagatgcc
catcagtgta ccaagctgtc agagctctcc tggggcatgt gtctcagcaa cttccctgct
atttgcaaga cagaggactt cctccaactg cccaaagata tggtggtgca gcttttatca
cacgaggagc tagagacaga agatgagaga ctggtttatg aagctgctct taactggatc
aactacgacc tggaaaggag gcattgtcat cttccagagc tcctgagaac ggtccgcctt
gcactgctgc cagccatctt tttaatggag aatgtctcaa cagaagagct gattaactcc
caggccaaga gcaaggagct ggtggatgaa gctatccgct gtaagctgaa gatcctgcag
aatgatggtg ttgttaacag cccgtgcgct cgaccaagaa aaaccagcca tgccctattt
cttctgggtg ggcagacttt catgtgtgac aagttgtacc tggtggacca gaaggccaaa
gagatcatcc caaaggctga catccccagt ccacggaagg agttcagtgc ctgtgccatt
gggtgtaagg tgtacatcac tggtgggaga ggctcagaga atggcgtgtc caaagatgtg
tgggtctatg acactgtcca tgaagaatgg tcaaaggcgg ctcccatgct cattgccagg
tttggccatg gctctgcaga gctgaaacat tgtctctacg tcgtaggagg tcacactgca
gcaacaggct gccttccagc atctccatc
>Cichlidae_Mesonauta_egregius_2_1
nnnnnnnnnn nnnnnnnnnn nnnnnnnnnn nnnnnnnnnn nnnnnnnnnn nnnngatgcc
catcagtgta ccaagctgtc agagctctcc tggggcatgt gtctcagcaa cttccctgct
atttgcaaga cagaggactt cctccaactc cccaaagata tggtggtgca gcttttatca
catgaggagc tagagacaga agatgagaga ctggtttatg aagctgctct taactggatc
aactacgacc tggaaaggag gcattgccat cttcccgagc tcctgagaac ggtccgcctt
gcactgctgc cagccatctt tttaatggag aacgtctcaa cagaagagct gattaactca
caggccaaga gcaaggagct ggtggatgaa gctatccgct gcaagctgaa gatcctgcag
aatgatggcg ttgttaatag cccgtgtgct cgaccaagaa aaacaagcca tgccctattt
cttctgggtg ggcagacttt catgtgtgac aagttgtacc tggtggacca gaaggccaaa
gagatcatcc caaaggctga catccccagt ccacggaagg agttcagtgc ctgtgccatt
gggtgtaagg tgtacatcac tggtgggaga ggctcagaga atggcgtgtc caaagatgtg
tgggtctatg acactgtcca tgaagaatgg tcaaaggcgg cgcccatgct cattgccagg
tttggccatg gctctgcaga gctgaaacac tgtctctacg ttgtaggagg tcacactgca
gcaacaggct gcnnnnnnnn nnnnnnnnn
>Cichlidae_Taeniacara_candidi_2_1
nnnntagaga gaaaccttca cccgtccaac tgtcttggca tgcttctgct gtcagatgcc
catcagtgta ccaagctgtc agagctctcc tggggcatgt gtctcagcaa cttccctgct
atttgcaaga cggaggactt cctccaactg cccaaagata tggtggtgca gcttttatca
cacgaggagc tagagacaga agatgagaga ctggtttatg aagctgctct taactggatc
aactacgacc tggaaaggag gcattgtcac cttccagagc tcctgagaac tgtccgcctt
gcactgctgc cggccatctt tttaatggag aacgtctcaa cagaagaact gattaactcc
caggccaaga gcaaggagct ggtggatgaa gctatccgtt gtaagctgaa gatcctgcag
aatgatggtg ttgttaacag cccgtgcgct cgaccaagaa aaaccagcca tgccctattt
cttctgggtg ggcagacttt catgtgtgac aagttgtacc tggtggacca gaaggccaaa
gagatcatcc caaaggctga catccccagt ccacggaagg agttcagtgc ctgtgccatt
gggtgtaagg tgtacatcac tggtgggaga ggctcagaga atggtgtctc taaagatgtg
tgggtctatg acaccgtcca tgaagaatgg tcaaaggcgg ctcccatgct cattgccagg
tttggccatg gctctgcaga gctgaaacac tgtctctacg tcgtaggagg tcacactgca
gcaacaggct gccttccagc nnnnnnnnn
>Cichlidae_Teleocichla_preta_1_1
tttctagaga gaaaccttca cccgtccaac tgtcttggca tgcttctgct gtcagatgcc
catcagtgta ccaagctgtc agagctctcc tggggcatgt gtctcagcaa cttccctgct
atttgcaaga cagaggactt cctccaactg cccaaagata tggtggtgca gcttttatcg
catgaggagc tagagacaga agatgagaga ctggtttatg aagctgctct taactggatc
aactacgacc tggaaaggag gcattgtcat cttccggagc tcctgagaac ggtccgcctt
gcactgctgc cagccatctt tttaatggag aacgtctcaa cagaagagct gattaactcc
caggccaaga gcaaggagct ggtggatgaa gctatccgct gtaagctgaa gatcctgcag
aatgatggtg ttgttaacag cccgtgtgct cgaccaagaa aaaccagcca tgccctattt
cttctgggtg ggcagacttt catgtgtgac aagttgtacc tggtggacca gaaggccaaa
gagatcatcc caaaggctga catccccagt ccacggaagg agttcagcgc ctgtgccatt
ggntgtaagg tgtacatcac tggtgggaga ggctcagaga atggtgtgtc caaagatgtg
tgggtctatg acactgtcca tgaagaatgg tcaaaggcag ctcccatgct cattgccagg
tttggccatg gctctgcaga gctgaaacac tgtctgtatg ttgtaggagg tcacactgca
gcaacaggct gccttccagc atctccatc
>Rivulidae_Austrolebias_gymnoventris_3_1
nnnnnnnnnn nnnnnnnnnn nnnnnnnnnn nnnnnnnnnn nnnnnnnnnn nnnnnnnnnn
nnnnnnnnnn nnaagctgtc agaactctcc tggggcatgt gtctaagcaa cttccctgcc
atttgcaaga ccgaggattt cctccaattg cccaaagata tggtggtgca gcttttatca
cacgaggagc tggagaccga agatgagaga ttagtctatg aagctgctct taattggatc
aactatgact tagagaggag gcactgccat cttccagagc tcctgagaac agtccgtctc
gctttgctac ccgccatctt cttaatggag aatgtttcaa cagaagagct gatcaatgcc
caggcaaaga gcaaggaact ggtagatgaa gctatccgct gtaagctgaa aatccttcag
aatgatggtg ttgtcaatag tccctgtgcc cgtccgagaa agaccagcca tgctctcttt
cttctcggcg ggcagacttt catgtgtgat aagttgtacc tggtggatca aaaggccaaa
gagataatcc caaaagctga catccctagt cccaggaagg agttcagtgc ctgtgccatt
ggctgtaaag tctacatcac tggtgggcga ggatcggaga atggtgtgtc caaagatgtc
tgggtctatg acaccgttca tgaggagtgg tcaaaggcag ctcccatgct cattgccagg
tttggtcatg gctctgctnn nnnnnnnnnn nnnnnnnnnn nnnnnnnnnn nnnnnnnnnn
nnnnnnnnnn nnnnnnnnnn nnnnnnnnn
>Rivulidae_Cynodonichthys_brunneus_1_1
nnnnnnnnnn nnnnnnnnnn nnnnnnnnnn nnnnnnnnnn nnnnnnnnnn nnnnnnnnnn
nnnnnnnnna caaagctgtc akagctctcc tggggcatgt gtctgaacaa cttccctgcc
atttgcaaga cagaggactt cctccaactg cccaaagata tggtagtgca gcttttatca
catgaggagc tggagacaga agatgagaga ctggtgtatg aagctgctct taattggatc
aactatgact tggagaggag gcactgccat cttccagagc tcctgagaac agtccgtctt
gcactgctgc ctgccatctt cctaatggag aacgtttcaa cagaagaact aatcaacgcc
caggcaaaga gcaaggaact ggtagatgaa gctatacgct gtaagctgaa gatccttcag
aacgatggtg ttgtgaacag tccttgtgct cgaccgagaa aaaccagcca cgctctcttt
cttctgggcg ggcagacttt catgtgtgac aagttgtacc tggtggatca gaaggccaaa
gagattattn nnnnnnnnnn nnnnnnnnnn nnnnnnnnnn nnnnnnnnnn nnnnnnnnnn
nnnnnnnnnn nnnnnnnnnn nnnnnnnnnn nnnnnnnnnn nnnnnnnnnn nnnnnnnnnn
nnnnnnnnnn nnnnnnnnnn nnnnnnnnnn nnnnnnnnnn nnnnnnnnnn nnnnnnnnnn
nnnnnnnnnn nnnnnnnnnn nnnnnnnnnn nnnnnnnnnn nnnnnnnnnn nnnnnnnnnn
nnnnnnnnnn nnnnnnnnnn nnnnnnnnn
>Rivulidae_Cynolebias_perforatus_1_1
ttcttggaga ggaatcttca cccatccaac tgtcttggca tgctgttgct gtctgacgcc
caccagtgta caaagctgtc agaactctcc tggggcatgt gtctaagcaa cttccctgcc
atttgcaaga cagaggattt cctccaattg cccaaagata tggtggtgca gcttttatca
catgaggagc tggagacaga agatgagaga ttagtctatg aagctgctct taattggatc
aactatgact tagagaggag gcactgccat cttccagagc tcctgagaac agtccgtctt
gctttgctac ctgccatctt cttaatggag aatgtttcaa cagaagagct gatcaatgcc
caggcaaaga gcaaggaact ggtagatgaa gctatccgct gtaagctgaa aatccttcag
aatgatggtg ttgtcaatag tccctgtgcc cgtccaagaa agaccagcca tgctctcttt
cttctcggcg ggcagacttt catgtgtgat aagttgtacc tggtggatca aaaggccaaa
gagataatcc caaaagctga catccctagt cccaggaagg agttcagtgc ctgtgccatt
ggctgtaaag tctacatcac tggtgggcga ggatcggaga atggtgtgtc caaagatgtc
tgggtctatg acaccgttca tgaggagtgg tcaaaggcag cacccatgct cattgccagg
tttggtcatg gctctgctga gctcaagcac tgcctgtatg ttgtaggagg acatactgca
gctacnnnnn nnnnnnnnnn nnnnnnnnn
>Rivulidae_Cynolebias_vazabarrisensis_1_1
ttcttggaga ggaatcttca cccatccaac tgtcttggca tgctgttgct gtctgacgcc
caccagtgta caaagctgtc agaactctcc tggggcatgt gtctaagcaa cttccctgcc
atttgcaaga cagaggattt cctccaattg cccaaagata tggtggtgca gcttttatca
catgaggagc tggagacaga agatgagaga ttagtctatg aagctgctct taattggatc
aactatgact tagagaggag gcactgccat cttccagagc tcctgagaac agtccgtctt
gctttgctac ctgccatctt cttaatggag aatgtttcaa cagaagagct gatcaatgcc
caggcaaaga gcaaggaact ggtagatgaa gctatccgct gtaagctgaa aatccttcag
aatgatggtg ttgtcaatag tccctgtgcc cgtccaagaa agaccagcca tgctctcttt
cttctcggcg ggcagacttt catgtgtgat aagttgtacc tggtggatca aaaggccaaa
gagataatcc caaaagctga catccctagt cccaggaagg agttcagtgc ctgtgccatt
ggctgtaaag tctacatcac tggtgggcga ggatcggaga atggtgtgtc caaagatgtc
tgggtctatg acaccgttca tgaggagtgg tcaaaggcag cacccatgct cattgccagg
tttggtcatg gctctgctga gctcaagcac tgcctgtatg ttgtaggagg acatactgca
gctactggct gccttccagc ctctccgtc
>Rivulidae_Cynopoecilus_fulgens_1_1
nnnnnnnnnn nnnnnnnnnn nnnntccaac tgtctcggca tgctgttgct gtctgacgcc
caccagtgca caaaactgtc agaactctct tggggtatgt gtctaagcaa cttccctgcc
atttgcaaga ctgaggactt cctccaattg cccaaagata tggtcgtgca gcttttatca
catgaggagc tggagacaga agatgagaga ttagtctatg aagctgctct taattggatc
aactatgact tagagaggag gcactgtcat cttccagagc tcctgagaac agtccgtctt
gctctgctgc ccgccatctt cttaatggag aatgtttcaa cagaagagct gatccatgcc
caggcaaaga gcaaggaact ggtagacgaa gctatacgct gtaagctgaa aatccttcag
aatgatggtg tcgtcaacag tccatgtgcc cgtccgagaa agaccagcca tgctctcttt
cttctcggtg ggcagacttt catgtgtgat aagttgtacc tggtggatca aaaggccaaa
gagataatcc caaaagctga catccctagt cccaggaagg agttcagtgc ctgtgccatt
ggctgtaaag tctacatcac cggtgggaga ggatcggaga acggtgtgtc caaagatgtc
tgggtctacg acaccgttca cgaggagtgg tcaaaggcag cacccatgct cattgccagg
tttggtcatg gctcagctga gctcaaacac tgcctctatg ttgtaggagg acacactgca
gctacnnnnn nnnnnnnnnn nnnnnnnnn
>Rivulidae_Cynopoecilus_melanotaenia_2_1
nnnnnnnnnn nnnnnnnnnn nnnnnnnnnn nnnnnnnnnn nnnnnnnnnn nnnnnnnnnn
caccagtgca caaaactgtc agaactctct tggggtatgt gtctaagcaa cttccctgcc
atttgcaaga ctgaggactt cctccaattg cccaaagata tggtcgtgca gcttttatca
catgaggagc tggagacaga agatgagaga ttagtctatg aagccgctct taattggatc
aactatgact tacagaggag gcactgtcat cttccagagc tcctgagaac agtccgtctt
gctctgctac ccgccatctt cttaatggag aatgtttcaa cagaagagct gatcaatgcc
caggcaaaga gcaaggaact ggtagacgaa gctatacgct gtaagctgaa aatccttcag
aatgatggtg tcgtcaacag tccatgtgcc cgtccgagaa agaccagcca tgctctcttt
cttctcggtg ggcagacttt catgtgtgat aagttgtacc tggtggatca aaaggccaaa
gagataatcc caaaagctga catccctagt cccaggaagg agttcagtgc ctgtgccatt
ggctgtaaag tctacatcac cggtgggaga ggatcggaga acggtgtgtc caaagatgtc
tgggtctacg acacagttca tgaggagtgg tcaaaggcag cacccatgct cattgccagg
tttggtcatg gctcagctga gctcaaacac tgcctctatg ttgtaggagg acacactgca
gctactgnnn nnnnnnnnnn nnnnnnnnn
>Rivulidae_Cynopoecilus_nigrovittatus_1_1
nnnnnnnnnn nnnnnnnnnn nnnnnnnnnn nnnctcggca tgctgttgct gtctgacgcc
caccagtgca caaaactgtc agaactctct tggggtatgt gtctaagcaa cttccctgcc
atttgcaaga ctgaggactt cctccaattg cccaaagata tggtcgtaca gcttttatca
catgaggagc ttgagacaga agatgagaga ttagtctatg aagctgctct taattggatc
aactatgact tagagaggag gcactgtcat cttccagagc tcctgagaac agtccgtctt
gctctgctac ccgccatctt cttaatggag aatgtttcaa cagaagagct gatcaatgcc
caggcaaaga gcaaggaact ggtagacgaa gctatacgct gtaagctgaa aatccttcag
aatgatggtg tcgtcaacag tccatgtgcc cgtccgagaa agaccagcca tgctctcttt
cttctcggtg ggcagacttt catgtgtgat aagttgtacc tggtggatca aaaggccaaa
gagataatcc caaaagctga catccctagt cccaggaagg agttcagtgc ctgtgccatt
ggctgtaaag tctacatcac cggtgggaga ggatcggaga acggtgtgtc caaagatgtc
tgggtctacg acaccgttca cgaggagtgg tcaaaggcag cacccatgct cattgccagg
tttggtcatg gctcagctga gctcaaacac tgcctctatg ttgtaggagg acacactgca
gctactgnnn nnnnnnnnnn nnnnnnnnn
>Rivulidae_Cynopoecilus_notabilis_1_1
nnnnnnnnnn nnnnnnnnnn nnnnnnnnnn nnnnnnnnnn nnnnnnnnnn nnnnnnnnnn
nnnnnnnnna caaaactgtc agaactctct tggggcatgt gtctaagcaa cttccctgcc
atttgcaaga ctgaggactt cctccaattg cccaaagata tggtcgtgca gcttttatca
catgaggagc tggagacaga agatgagaga ttagtatatg aagctgctat taattggatc
aactatgact tagagaggag gcactgtcat cttccagagc tcctgagaac agtccgtctt
gctctgctac ccgccatctt cttaatggag aatgtttcaa cagaagagct gatcaatgcc
caggcaaaga gcaaggaact ggtagacgaa gctatacgct gtaagctgaa aatccttcag
aatgatggtg tcgtcaacag tccatgtgcc cgtccgagaa agaccagcca tgctctcttt
cttctcggtg ggcagacttt catgtgtgat aagttgtacc tggtggatca aaaggccaaa
gagataatcc caaaagctga catccctagt cccaggaagg agttcagtgc ctgtgccatt
ggctgtaaag tctacatcac cggtgggaga ggatcggaga acggtgtgtc caaagatgtc
tgggtctacg acaccgttca cgaggagtgg tcaaaggcag cacccatgct cattgccagg
tttggtcatg gctcagctga gctcaaacac tgcctctatg tnnnnnnnnn nnnnnnnnnn
nnnnnnnnnn nnnnnnnnnn nnnnnnnnn
>Rivulidae_Hypsolebias_antenori_1_1
ttcttggaga ggaatcttca cccatccaac tgtcttggca tgctgttgct gtctgacgcc
caccagtgta caaagctgtc agaactctcc tggggcatgt gtctaagcaa cttccctgcc
atttgcaaga ccgaggattt cctccaattg cccaaagata tggtggtaca gcttttatca
catgaggagc tggagacaga agatgagaga ttagtctatg aagctgctct taattggatc
aactatgact tagagaggag gcactgccat cttccagagc tcctgagaac agtccgtctc
gctttgctac ccgccatctt cttaatggag aatgtttcaa cagaagagct gatcaatgcc
caggcaaaga gcaaggaact ggtagatgaa gctatctgct gtaagctgaa aatccttcag
aatgatggtg ttgtcaatag tccctgtgcc cgtccgagaa agaccagcca tgctctcttt
cttctcggcg ggcagacttt catgtgtgat aagttgtacc tggtggatca aaaggccaaa
gagataatcc caaaagctga catccctagt cccaggaagg agttcagtgc ctgtgccatt
ggctgtaaag tctacatcac tggtgggcga ggatcggaga atggtgtgtc caaagatgtc
tgggtctatg acacmgttca tgaggagtgg tcaaaggcag cacccatgct cattgccagg
tttggtcatg gctctgctga gctcaagcac tgcctgtatg ttgtaggagg acacactgca
gctactggct gccttccagc ctctccgtc
>Rivulidae_Hypsolebias_flavicaudatus_2_1
nnnnnnnnnn nnnnnnnnnn nnnnnnnnnn nnncttggca tgctgttgct gtctgacgcc
caccagtgta caaagctgtc agaactctcc tggggcatgt gtctaagcaa cttccctgcc
atttgcaaga ccgaggattt cctccaattg cccaaagata tggtggtgca gcttttatca
catgaggagc tggagacaga agatgagaga ttagtctatg aagctgctct taattggatc
aactatgact tagagaggag gcactgccat cttccagagc tcctgagaac agtccgtctc
gctttgctac ccgccatctt cttaatggag aatgtttcaa cagaagagct gatcaatgcc
caggcaaaga gcaaggaact ggtagatgaa gctatccgct gtaagctgaa aatccttcag
aatgatggtg ttgtcaatag tccctgtgcc cgtccgagaa agaccagcca tgctctcttt
cttctcggcg ggcagacttt catgtgtgat aagttgtacc tggtggatca aaaggccaaa
gagataatcc caaaagctga catccctagt cccaggaagg agttcagtgc cnnnnnnnnn
nnnnnnnnnn nnnnnnnnnn nnnnnnnnnn nnnnnnnnnn nnnnnnnnnn nnnnnnnnnn
nnnnnnnnnn nnnnnnnnnn nnnnnnnnnn nnnnnnnnnn nnnnnnnnnn nnnnnnnnnn
nnnnnnnnnn nnnnnnnnnn nnnnnnnnnn nnnnnnnnnn nnnnnnnnnn nnnnnnnnnn
nnnnnnnnnn nnnnnnnnnn nnnnnnnnn
>Rivulidae_Melanorivulus_violaceus_1_1
nnnnnnnnnn nnnnnnnnnn nnnnnnnnnn nnncttggca tgctcttgct gtctgacgcc
caccagtgta caaagctrtc agagctctcc tggggcatgt gtctgaacaa cttccctgcc
atttgcaaga cagaggactt cctccaactc cccaaagata tggtcgtgca gcttttatca
catgaggagc tggagacaga agatgagaga ctggtgtatg aagctgctct taattggatc
aactatgact tagagaggag gcactgtcat cttccagagc tcctaagaac agtccgtctt
gcactgctgc ctgccatctt cctaatggag aacgtttcaa cagaagagct gatcaacgcc
caagcaaaga gcaaggaact ggtagatgaa gctatacgct gtaagctgaa gatcctccag
aacgatggtg ttgtcaacag tccttgygct cgaccgagaa aaaccagcca cgctctgttt
cttctgggcg ggcagacttt catgtgtgac aagttgtatc tggtggatca gaaggccaaa
gagattattc caaaagctga tattcccagt cccagnaagg agttcagcgc ttnnnnnnnn
nnnnnnnnnn nnnnnnnnnn nnnnnnnnnn nnnnnnnnnn nnnnnnnnnn nnnnnnnnnn
nnnnnnnnnn nnnnnnnnnn nnnnnnnnnn nnnnnnnnnn nnnnnnnnnn nnnnnnnnnn
nnnnnnnnnn nnnnnnnnnn nnnnnnnnnn nnnnnnnnnn nnnnnnnnnn nnnnnnnnnn
nnnnnnnnnn nnnnnnnnnn nnnnnnnnn
>Rivulidae_Neofundulus_paraguayensis_2_1
nnnnnnnnnn nnnnnnnnnn nnnnnnnnnn nnncttggaa tgctgttgct gtctgatgcc
caccagtgta caaagctgtc agagctctcc tggggcatgt gtctgaacaa cttccctgcc
atttgcaaga cagaggactt cctccaactg cccaaagata tggtagtgca gcttttatca
catgaggagc tggagacaga agatgagaga ctggtgtatg aagctgctct taattggatc
aactatgact tagagaggag gcactgccat cttccagagc tcctgagaac agtccgtctt
gcactgctgc ctgccatctt cctaatggag aatgtttcaa cagaagagct gatcaacgcc
caggcaaaga gcaaggaact ggtagatgaa gctatacgct gtaagctgaa gatcctccag
aacgatggtg tcgtcaacag tccttgtgct cgaccgagaa aaaccagcca cgctcttttt
cttctgggtg ggcagacttt catgtgtgac aagttatacc tggtagatca gacggccaaa
gagattattc caaaagctga cattcccagt cccagaaagg agttcagcgc tnnnnnnnnn
nnnnnnnnnn nnnnnnnnnn nnnnnnnnnn nnnnnnnnnn nnnnnnnnnn nnnnnnnnnn
nnnnnnnnnn nnnnnnnnnn nnnnnnnnnn nnnnnnnnnn nnnnnnnnnn nnnnnnnnnn
nnnnnnnnnn nnnnnnnnnn nnnnnnnnnn nnnnnnnnnn nnnnnnnnnn nnnnnnnnnn
nnnnnnnnnn nnnnnnnnnn nnnnnnnnn
>Rivulidae_Anablepsoides_iridescens_1_1
nnnnnnnnnn nnnnnnnnnn nnnnnnnnnn nnnnnnnnnn nnnnnnnnnn nnnnnnnnnn
nnnnnnnnnn nnnnnnnnnn nnnnnnnnnn sggggcatgt gtctgaacaa cttccctgcc
atttgcaaga cagaggactt cctccaactg cccaaagata tggtagtgca gcttttatca
cacgaggagc tggagacaga agatgagaga ctggtgtatg aagctgctct taattggata
aactatgact tagagaggag gcactgcctt cttccagagc tcctgagaac agttcgtctt
gcactgctgc ctgccatctt cctaatggag aacgtttcaa cagaagagct gatcaacgcc
caagcaaaga gcaaggaact ggtagatgaa gctatacgct gtaagctgaa gatcctccag
aacgatggtg ttgtcaacag tccttgtgct cgaccaataa aaaccagcca cgctcttttt
cttctgggcg ggcagacttt catgtgtgac aagttatacc tgnnnnnnnn nnnnnnnnnn
nnnnnnnnnn nnnnnnnnnn nnnnnnnnnn nnnnnnnnnn nnnnnnnnnn nnnnnnnnnn
nnnnnnnnnn nnnnnnnnnn nnnnnnnnnn nnnnnnnnnn nnnnnnnnnn nnnnnnnnnn
nnnnnnnnnn nnnnnnnnnn nnnnnnnnnn nnnnnnnnnn nnnnnnnnnn nnnnnnnnnn
nnnnnnnnnn nnnnnnnnnn nnnnnnnnnn nnnnnnnnnn nnnnnnnnnn nnnnnnnnnn
nnnnnnnnnn nnnnnnnnnn nnnnnnnnn
>Rivulidae_Kryptolebias_caudomarginatus_1_1
nnnnnnnnnn nnnnnnnnnn nnnnnnnnnn nnnctcggca tgctgttgct gtctgacgcc
caccagtgta caaagctgtc agagctctcc tggggcatgt gtctgagcaa cttccctgcc
atttgcaaga cagaggactt cctccaactg cccaaagata tggtagtgca gcttttatca
cacgaggagc ttgagacaga agacgagaga cttgtctatg aagctgctct taattggatc
aactatgact tagagaggag gcactgtcat cttccagagc tcctgagaac agtccgtctt
gctctgctac cggccatctt cctgatggag aacgtttcaa cagaagagct gatcaacgcc
caggcaaaga gcaaggaact ggtagatgaa gctatccgct gtaagctgaa gatcctccag
aatgacggtg ttgtcaatag tccttgtgct cgaccaagaa aaaccagcca cgctctcttt
cttcttggcg ggcagacttt tatgtgtgat aagttgtacc tggtggatca gaaggccaaa
gagataatcc caaaagctga catccccagt cccaggaagg agttcagtgc cnnnnnnnnn
nnnnnnnnnn nnnnnnnnnn nnnnnnnnnn nnnnnnnnnn nnnnnnnnnn nnnnnnnnnn
nnnnnnnnnn nnnnnnnnnn nnnnnnnnnn nnnnnnnnnn nnnnnnnnnn nnnnnnnnnn
nnnnnnnnnn nnnnnnnnnn nnnnnnnnnn nnnnnnnnnn nnnnnnnnnn nnnnnnnnnn
nnnnnnnnnn nnnnnnnnnn nnnnnnnnn
>Rivulidae_Ophthalmolebias_bokermanni_1_1
nnnnnnnnnn nnnnnnnnnn nnnnnnnnnn nnnctcggca tgctgttgct gtctgacgcc
caccagtgta caaagctgtc agaactctcc tggggcatgt gtctaagcaa cttccctgcc
atttgcaaga ccgaggattt cctccaattg cccaaagata tggtggtgca gcttttatca
catgaggagc tggagacaga agatgagaga ttagtctatg aagctgctct taattggatc
aactatgact tagataggag gcactgccat cttccagagc tcctgagaac agtccgtctc
gctttgctac ccgccatctt cttaatggag aatgtttcaa cagaagagct gatcaatgcc
caggcaaaga gcaaggaatt ggtagatgaa gctatccgct gtaagctgaa aatccttcag
aatgatggtg ttgtcaatag tccctgtgcc cgtccgagaa agaccagcca tgctctcttt
cttctcggcg ggcagacttt catgtgtgac aagttgtacc tggtggatca aaaggccaaa
gaaataatcc caaaagctga catccctagt ccccggaagg agttcagtgc cnnnnnnnnn
nnnnnnnnnn nnnnnnnnnn nnnnnnnnnn nnnnnnnnnn nnnnnnnnnn nnnnnnnnnn
nnnnnnnnnn nnnnnnnnnn nnnnnnnnnn nnnnnnnnnn nnnnnnnnnn nnnnnnnnnn
nnnnnnnnnn nnnnnnnnnn nnnnnnnnnn nnnnnnnnnn nnnnnnnnnn nnnnnnnnnn
nnnnnnnnnn nnnnnnnnnn nnnnnnnnn
>Rivulidae_Laimosemion_mahdiaense_1_1
nnnnnnnnnn nnnnnnnnnn nnnnnnnnnn nnnnnnnnnn nnnnnnnnnn nncggacgcc
caccagagta caaagctgtc agagctctcc tggggcatgt gtctgagcaa cttccctgcc
atttgcaaga cagaagactt cctccaactg cccaaagata tggtagtgca gctattatca
cacgaagagc tggagacaga agatgagaga ctggtctatg aagctgctct taattggatc
aactatgact tagagaggag gcactgccat cttccagagc tcctgagaac ggtccgtctc
gctctgctgc ctgccatctt cctaatggag aacgtttcaa cagaagagct gattaacgcc
caggcaaaga gcaaggaact ggtagatgaa gctatacgct gtaagttgaa aatcctccag
aatgacggtg tcgtcaacag tccttgtgct cggccgagaa aaaccagtca cgctctcttt
cttcttggtg ggcagacttt catgtgtgac aagttgtacc tggtggatca gaaggccnaa
gagattatcc caaaagctga cattcccagt cccaggaagg agttcagtgc nnnnnnnnnn
nnnnnnnnnn nnnnnnnnnn nnnnnnnnnn nnnnnnnnnn nnnnnnnnnn nnnnnnnnnn
nnnnnnnnnn nnnnnnnnnn nnnnnnnnnn nnnnnnnnnn nnnnnnnnnn nnnnnnnnnn
nnnnnnnnnn nnnnnnnnnn nnnnnnnnnn nnnnnnnnnn nnnnnnnnnn nnnnnnnnnn
nnnnnnnnnn nnnnnnnnnn nnnnnnnnn
>Anablepidae_Jenynsia_unitaenia_2_1
tttctggaga gaaaccttca tccgtccaac tgtcttggca tgctgttgtt gtctgacgcc
caccagtgta cgaagctgtc agagctctcc tggggcatgt gtctaagcaa cttccctgcc
atttgcaaga cagaggactt tctccaattg cctaaagata tggtagtgca gcttttgtca
cacgaggagc tagagacaga agatgagaga ctggtttatg aagctgccct taattggatt
aactatgacc tagaaaagag gcactgctac ctcccagagc ttctgagaac agttcgtctc
gccttactgc ctgccatctt tctaatggag aatgtttcaa cagaagagct gattaacgat
caggcaaaaa gcaaagaact ggtagatgaa gctattcgct gtaaactgaa gatcctccag
aatgatggtg ttgtcaacag tccgtgtgct cgaccaagaa aaaccagcca tgccctcttc
cttcttgggg ggcagacgtt catgtgtgat aaattgtacc tggtggacca gaaagccaaa
gagataatcc cgaaagctga catccccagt cccaggaagg agttcagtgc ctgtgccatt
ggctgtaagg tgtacatcac aggcgggaga ggatcagaga acggtgtttc caaagatgta
tgggtctatg acaccgtaca tgaggaatgg tctaaagcag cacccatgct catcgccagg
tttggccatg gctctgcaga gctgaaacac tgcctatatg ttgtaggagg acacactgca
gcannnnnnn nnnnnnnnnn nnnnnnnnn
>Cichlidae_Crenicichla_frenata_1_1
ttcctagaga gaaaccttca cccgtccaac tgncttggca tgcttctgct gtcagatgcc
catcagtgta ccaagctgtc agagctctcc tggggcatgt gnctcagcaa cttccctgct
atttgcaaga cagaggactt cctccaactg cccaaagata tggtggtgca gcttttatca
cacgaggagc tagagacaga agacgagaga ctggtttatg aagctgctct taactggatc
aactacgacc tggaaaggag gcattgtcat cttccagagc tcctgagaac ggtccgcctt
gcactgctgc cagccatctt tttaatggag aacgtctcaa cagaagagct gattaactcc
caggccaaga gcaaggagct ggtggatgaa gctatccgct gtaagctgaa gatcctgcag
aatgatggtg ttgttaacag cccgtgtgct cgaccaagaa aaaccagcca tgccctattt
cttctgggtg ggcagacttt catgtgtgac aagttgtacc tggtggacca gaaggccaaa
gagatcatcc caaaggctga catccccagt ccacggaagg agttcagcgc ctgtgccatt
gggtgtaagg tgtacatcac tggtgggaga ggctcagaga atggngtgtc caaagatgtg
tgggtctatg acactgtcca tgaagaatgg tcaaaggcgg ctcccatgct cattgccagg
tttggccatg gctctgcaga gctgaaacac tgtctctang ttgtaggagg tcacactgca
gcaacaggct gccttccagc atctccatc
>Cichlidae_Crenicichla_zebrina_1_1
ttcctagaga gaaaccttca cccgtccaac tgtcttggca tgcttctgct gtcagatgcc
catcagtgta ccaagctgtc agagctctcc tggggcatgt gtctcagcaa cttccctgct
atttgcaaga cagaggactt cctccaactg cccaaagata tggtggtgca gcttttatcg
cacgaggagc tagagacaga agacgagaga ctggtttatg aagctgctct taactggatc
aactacgacc tggaaaggag gcattgtcat cttccagagc tcctgagaac ggtccgcctt
gcactgctgc cagccatctt tttaatggag aacgtctcaa cagaagagct gattaactcc
caggccaaga gcaaggagct ggtggatgaa gctatccgct gtaagctgaa gatcctgcag
aatgatggtg ttgttaacag cccgtgtgct cggccaagaa aaaccagcca tgccctattt
cttctgggtg ggcagacttt catgtgtgac aagttgtacc tggtggacca gaaggccaaa
gagatcatcc caaaggctga catccccagt ccacggaagg agttcagcgc ctgtgccatt
gggtgtaagg tgtacatcac tggtgggaga ggctcagaga atggtgtgtc caaagatgtg
tgggtctatg acactgtcca tgaagaatgg tcaaaggcgg ctcccatgct cattgccagg
tttggccatg gctctgcaga gctgaaacac tgtctctatg ttgtaggagg tcacactgca
gcaacaggct gccttccagc atctccatc
>Cichlidae_Uaru_amphiacanthoides_3_1
nnnnnnnnnn nnnnnnnnnn nnnnnnnnnn nnnnnnnnnn nnnnnnnnnn nnnngatgcc
catcagtgta ccaagctgtc agagctctcc tggggcatgt gtctcagcaa cttccctgct
atttgcaaga cagaggactt cctccaactg cccaaagata tggtggtgca gcttttatca
cacgaggagc tagagacaga agatgagaga ctggtttatg aagctgctct taactggatc
aactacgacc tggaaaggag gcattgtcat cttccggagc tcctgagaac ggtccgcctt
gcactgctgc cagccatctt tttaatggag aatgtctcaa cagaagagct gattaactca
caggccaaga gcaaggagct ggtggatgaa gctatccgct gcaagctgaa gatcctgcag
aatgatggcg tcgttaatag cccgtgtgct cgaccaagaa aaacgagcca tgccctattt
cttctgggtg ggcagacttt catgtgtgac aagttgtacc tggtggacca gaaggccaaa
gagatcatcc caaaggctga catccccagt ccacggaagg agttcagtgc ctgtgccatt
gggtgtaagg tgtacatcac tggtgggaga gggtcagaga atggcgtgtc caaagatgtg
tgggtctatg acactgtcca tgaagaatgg tcaaaggctg ctcccatgct cattgccagg
tttggccatg gctctgcaga gctgaaacac tgtctctacg ttgtcggagg tcacactgca
gcaacaggct gcnnnnnnnn nnnnnnnnn
>Rivulidae_Austrofundulus_leoni_1_1
nnnnnnnnnn nnnnnnnnnn nnnnnnnnnn nnncttggca tgctgttgct gtctgacgcc
caccagtgta caaagctgtc agagctctcc tggggcatgt gtctgaacaa cttccctgcc
atttgcaaga cagaggactt cctccaactg cccaaagata tggtagtgca gcttttatca
caygaggagc tggagacaga agatgagaga ctggtgtatg aagctgccct taattggatc
aactatgact tagagaggag gcactgccat cttccagagc tcttgagaac agtccgtcta
gcactgctgc ctgccatctt cctaatggag aatgtttcaa cagaagagct gatcaacgcc
caggcaaaga gcaaggaact ggtagatgaa gctattcgct gcaagctgaa gatcctccag
aacgatggtg tcgtcaayag tccttgtgct cgaccaagaa aaaccagcca cgctcttttt
cttctgggcg ggcagacttt catgtgtgac aagttatacc tggtagatca gnaggccaaa
gagattattc cnaaagctga cattcccagt nccagaaagg agttcagcgc tnnnnnnnnn
nnnnnnnnnn nnnnnnnnnn nnnnnnnnnn nnnnnnnnnn nnnnnnnnnn nnnnnnnnnn
nnnnnnnnnn nnnnnnnnnn nnnnnnnnnn nnnnnnnnnn nnnnnnnnnn nnnnnnnnnn
nnnnnnnnnn nnnnnnnnnn nnnnnnnnnn nnnnnnnnnn nnnnnnnnnn nnnnnnnnnn
nnnnnnnnnn nnnnnnnnnn nnnnnnnnn
>Rivulidae_Austrolebias_minuano_2_1
nnnnnnnnnn nnnnnnnnnn nnnnnnnnnn nnnnnnnnnn nnnnnnnnnn nnnnnnnnnn
nnnnnnnnnn nnnnnnnnnn nnnnnnnnnn nnnnnnnnnn nnnnnnnnnn nnnnnnnnnn
nnnnnnnnnn nnnnnnnnnn nnnnnnnnnn nnnnnnnnnn nnnnnnnnnn nnnnnnnnnn
nnnnnnnnnn nnnnnnnnnn nnnnnnnnna ttagtctatg aagctgctct taattggatc
aactatgact tagagaggag gcactgccat cttccagagc tcctgagaac agtccgtctc
gctttgctac ccgccatctt cttaatggag aatgtttcaa cagaagagct gatcaatgcc
caggcaaaga gcaaggaact ggtagatgaa gctatccgct gtaagctgaa aatccttcag
aatgatggtg ttgtcaatag tccctgtgcc cgtccgagaa agaccagcca tgctctcttt
cttctcggcg ggcagacttt catgtgtgat aagttgtacc tggtggatca aaaggccaaa
gagataatcc caaaagctga catccctagt cccaggaagg agttcagtgc ctgtgccatt
ggctgtaaag tctacatcac tggtgggcga ggatcggaga atggtgtgtc caaagatgtc
tgggtctatg acaccgttca cgaagagtgg tcaaaggcag cacccatgct cattgccagg
tttggtcatg gctctgctga gctcaagcac tgcctgtatg ttgttggagg acacactgca
gctactggct gccttccagc ctctccgtc
>Rivulidae_Austrolebias_minuano_3_1
nnnnnnnnnn nnnnnnnnnn nnnnnnnnnn nnnnnnnnnn nnnnnnnnnn nnnnnnnnnn
nnnnnnnnnn nnnnnnnnnn nnnnnnnnnn nnnnnnnnnn nnnnnnnnnn nnnnnnnnnn
nnnnnnnnnn nnnnnnnnnn nnnnnnnnnn nnnnnnnnnn nnnnnnnnnn nnnnnnnnnn
nnnnnnnnnn nnnnnnnnnn nnnnnnnnna ttagtctatg aagctgctct taattggatc
aactatgact tagagaggag gcactgccat cttccagagc tcctgagaac agtccgtctc
gctttgctac ccgccatctt cttaatggag aatgtttcaa cagaagagct gatcaatgcc
caggcaaaga gcaaggaact ggtagatgaa gctatccgct gtaagctgaa aatccttcag
aatgatggtg ttgtcaatag tccctgtgcc cgtccgagaa agaccagcca tgctctcttt
cttctcggcg ggcagacttt catgtgtgat aagttgtacc tggtggatca aaaggccaaa
gagataatcc caaaagctga catccctagt cccaggaagg agttcagtgc ctgtgccatt
ggctgtaaag tctacatcac tggtgggcga ggatcggaga atggtgtgtc caaagatgtc
tgggtctatg acaccgttca cgaagagtgg tcaaaggcag cacccatgct cattgccagg
tttggtcatg gctctgctga gctcaagcac tgcctgtatg ttgttggagg acacactgca
gctactggct gccttccagc ctctccgtc
>Rivulidae_Austrolebias_pongondo_1_1
nnnnnnnnnn nnnnnnnnnn nnnnnnnnnn nnnnnnnnnn nnnnnnnnnn nnnnnnnnnn
nnnnnnnnnn nnnnnnnnnn nnnnnnnnnn nnnnnnnnnn nnnnnnnnnn nnnnnnnnnn
nnnnnnnnnn nnnnnnnnnn nnnnnnnnnn nnnnnnnnnn nnnnnnnnnn nnnnnnnnnn
nnnnnnnnnn nnnnnnnnnn nnnnnnnnna ttastctatg aagctgctct taattggatc
aactatgact tagagaggag gcactgccaa cttccagagc tcctgagaac agtccgtctc
gctttgctac ccgccatctt cttaatggag aatgtttcaa cagaagagct gatcaatgtc
caggcaaaga gcaaggaact ggtagatgaa gctatccgct gtaagctgaa aatccttcag
aatgatggtg ttgtcaatag tcccwgtgcc cgtccgagaa agaccagcca tgctctcttt
cttctcggcg ggcagacttt catgtgtgat aagttgtacc tggtggatca aaaggccaaa
gagataatcc caaaagctga catacctagt cccaggaagg agttcagtgc ctgtgccatt
ggctgtaaag tctacatcac tggtgggcga ggatcggaga atggtgtgtc caaagatgtc
tgggtctatg acaccgttca tgaagagtgg tcaaaggcag cacccatgct cattgccagg
tttggtcatg gctctgctga gctcaagcac tgcctgtatg ttgtaggagg acacactgca
gctactggct gccttccagc ctctccgtc
>Rivulidae_Austrolebias_pongondo_2_1
nnnnnnnnnn nnnnnnnnnn nnnnnnnnnn nnnnnnnnnn nnnnnnnnnn nnnnnnnnnn
nnnnnnnnnn nnnnnnnnnn nnnnnnnnnn nnnnnnnnnn nnnnnnnnnn nnnnnnnnnn
nnnnnnnnnn nnnnnnnnnn nnnnnnnnnn nnnnnnnnnn nnnnnnnnnn nnnnnnnnnn
nnnnnnnnnn nnnnnnnnnn nnnnnnnnna ttagtctatg aagctgctct taattggatc
aactatgact tagagaggag gcactgccaa cttccagagc tcctgagaac agtccgtctc
gctttgctac ccgccatctt cttaatggag aatgtttcaa cagaagagct gatcaatgtc
caggcaaaga gcaaggaact ggtagatgaa gctatccgct gtaagctgaa aatccttcag
aatgatggtg ttgtcaatag tccctgtgcc cgtccgagaa agaccagcca tgctctcttt
cttctcggcg ggcagacttt catgtgtgat aagttgtacc tggtggatca aaaggccaaa
gagataatcc caaaagctga catacctagt cccaggaagg agttcagtgc ctgtgccatt
ggctgtaaag tctacatcac tggtgggcga ggatcggaga atggtgtgtc caaagatgtc
tgggtctatg acaccgttca tgaagagtgg tcaaaggcag cacccatgct cattgccagg
tttggtcatg gctctgctga gctcaagcac tgcctgtatg ttgtaggagg acacactgca
gctactggct gccttccagc ctctccgtc
>Rivulidae_Austrolebias_pongondo_3_1
nnnnnnnnnn nnnnnnnnnn nnnnnnnnnn nnnnnnnnnn nnnnnnnnnn nnnnnnnnnn
nnnnnnnnnn nnnnnnnnnn nnnnnnnnnn nnnnnnnnnn nnnnnnnnnn nnnnnnnnnn
nnnnnnnnnn nnnnnnnnnn nnnnnnnnnn nnnnnnnnnn nnnnnnnnnn nnnnnnnnnn
nnnnnnnnnn nnnnnnnnnn nnnnnnnnna ttastctatg aagctgctct taattggatc
aactatgact tagagaggag gcactgccaa cttccagagc tcctgagaac agtccgtctc
gctttgctac ccgccatctt cttaatggag aatgtttcaa cagaagagct gatcaatgtc
caggcaaaga gcaaggaact ggtagatgaa gctatccgct gtaagctgaa aatccttcag
aatgatggtg ttgtcaatag tccctgtgcc cgtccgagaa agaccagcca tgctctcttt
cttctcggcg ggcagacttt catgtgtgat aagttgtacc tggtggatca aaaggccaaa
gagataatcc caaaagctga catmcctagt cccaggaagg agttcagtgc ctgtgccatt
ggctgtaaag tctacatcac tggtgggcga ggatcggaga atggtgtgtc caaagatgtc
tgggtctatg acaccgttca tgaagagtgg tcaaaggcag cacccatgct cattgccagg
tttggtcatg gctctgctga gctcaagcac tgcctgtatg ttgtaggagg acacactgca
gctactggct gccttccagc ctctccgtc
>Rivulidae_Campellolebias_brucei_2_1
nnnnnnnnnn nnnnnnnnnn nnnnnnnnnn nnnctcggca tgctgttgct gtctgacgcc
caccagtgca caaaactatc agaactctct tggggcatgt gtctaagcaa cttccctgcc
atttgcaaga ccgaggactt cctccaattg cccaaagata tggtcgtgca gcttttatca
catgaggagc tggagacgga agatgagaga ttagtctatg aagctgctct taattggatc
aactatgact tggagaggag gcactgccat cttccagagc tcctgagaac agtccgtctt
gctctgctac ccgccatctt cttaatggag aatgtttcaa cagaagagct gatcaatgcc
caggcaaaga gcaaggaact ggtagacgaa gctatccgct gtaagctgaa aatccttcag
aatgacggtg ttgtcaacag tccatgtgcc cgtccgagaa agaccagcca tgctctcttt
cttctcggcg ggcagacttt catgtgtgat aagttgtacc tggtggatca aaaggccaaa
gagataatcc caaaagctga catccctagt cccaggaagg agttcagtgc cnnnnnnnnn
nnnnnnnnnn nnnnnnnnnn nnnnnnnnnn nnnnnnnnnn nnnnnnnnnn nnnnnnnnnn
nnnnnnnnnn nnnnnnnnnn nnnnnnnnnn nnnnnnnnnn nnnnnnnnnn nnnnnnnnnn
nnnnnnnnnn nnnnnnnnnn nnnnnnnnnn nnnnnnnnnn nnnnnnnnnn nnnnnnnnnn
nnnnnnnnnn nnnnnnnnnn nnnnnnnnn
>Rivulidae_Cynodonichthys_magdalenae_1_1
nnnnnnnnnn nnnnnnnnnn nnnnnnnnnn nnnnnnnnnn nnnnnnnnnn nnnnnnnnnn
nnnnnnnnta caaagctgtc agagctctcc tggggcatgt gtctgaacaa cttccctgcc
atttgcaaga cagaggactt ccttcaactg cccaaagata tggtagtgca gcttttatca
catgaggagc tggagacaga agatgagaga ctggtgtatg aagctgcctt gaattggatc
aactatgact tggagaggag gcactgccat cttccagagc tcctgagaac agtccgtctt
gcactgctgc ctgccatctt cctaatggag aacgtttcaa cagaagaact gatcaacgcc
caggcaaaga gcaaggaact ggtagatgaa gctatacgct gtaagctgaa gatcctccag
aacgatggtg tcgtgaacag tccttgtgct cgaccgagaa aaaccagcca cgctctcttt
cttttgggcg ggcagacttt catgtgtgac aagttgtact tggtggatca gaaggccaaa
gagattattc caaaagctga cattcccagt cccagnaagg agttcagtgc tnnnnnnnnn
nnnnnnnnnn nnnnnnnnnn nnnnnnnnnn nnnnnnnnnn nnnnnnnnnn nnnnnnnnnn
nnnnnnnnnn nnnnnnnnnn nnnnnnnnnn nnnnnnnnnn nnnnnnnnnn nnnnnnnnnn
nnnnnnnnnn nnnnnnnnnn nnnnnnnnnn nnnnnnnnnn nnnnnnnnnn nnnnnnnnnn
nnnnnnnnnn nnnnnnnnnn nnnnnnnnn
>Rivulidae_Hypsolebias_flammeus_1_1
nnnnnnnnnn nnnnnnnnnn nnnnnnnnnn nnncttggca tgctgttgct gtctgacgcc
caccagtgta caaagctgtc agaactctcc tggggcatgt gtctaagcaa cttccctgcc
atttgcaaga ccgaggattt cctccaattg cccaaagata tggtggtgca gcttttatcr
catgaggagc tggagacaga agatgagaga ttagtctatg aagctgctct taattggatc
aactatgact tagagaggag gcactgccat cttccagagc tcctgagaac agtccgtctc
gctttgctac ccgccatctt cttaatggag aacgtttcaa cagaagagct gatcaatgcc
caggcaaaga gcaaggaact ggtagatgaa gctatccgct gtaagctgaa aatccttcag
aatgatggtg ttgtcaatag tccctgtgcc cgtccgagaa agaccagcca tgctctcttt
cttctcggtg ggcagacttt catgtgtgat aagttgtacc tggtggatca aaaggccaaa
gagataatcc caaaagctga catccctagt nccaggaagg agttcagtgc ctnnnnnnnn
nnnnnnnnnn nnnnnnnnnn nnnnnnnnnn nnnnnnnnnn nnnnnnnnnn nnnnnnnnnn
nnnnnnnnnn nnnnnnnnnn nnnnnnnnnn nnnnnnnnnn nnnnnnnnnn nnnnnnnnnn
nnnnnnnnnn nnnnnnnnnn nnnnnnnnnn nnnnnnnnnn nnnnnnnnnn nnnnnnnnnn
nnnnnnnnnn nnnnnnnnnn nnnnnnnnn
>Rivulidae_Laimosemion_gransabanae_1_1
nnnnnnnnnn nnnnnnnnnn nnnnnnnnnn nnnctcggca tgctgttgct gtctgatgcc
caccagtgta caaagctgtc agagctctcc tggggcatgt gtctgagcaa cttccctgcc
atttgcaaga cagaagactt cctccaactg cccaaagata tggtagtgca gcttttatca
cacgaggagc tggagacaga agatgagaga ctggtctatg aagctgctct taattggatc
aactatgact tggagaggag gcactgccat cttccagagc tcctgagaac agtccgtctc
gctctgctgc ctgccatctt cctaatggag aacgtttcaa cagaagagct gatcaacgcc
caggcaaaga gcaaggaact ggtagatgaa gctatacgct gtaagctgaa aatcctccag
aacgacggtg tcgtcaacag tccttgtgct cgaccgagaa aaaccagcca cgctctcttt
cttcttggcg ggcagacttt catgtgtgac aagttgtact tggtggatca gaaggccaaa
gagattatcc caaaagctga cattcccagt cccaggaagg agttcagcgc cnnnnnnnnn
nnnnnnnnnn nnnnnnnnnn nnnnnnnnnn nnnnnnnnnn nnnnnnnnnn nnnnnnnnnn
nnnnnnnnnn nnnnnnnnnn nnnnnnnnnn nnnnnnnnnn nnnnnnnnnn nnnnnnnnnn
nnnnnnnnnn nnnnnnnnnn nnnnnnnnnn nnnnnnnnnn nnnnnnnnnn nnnnnnnnnn
nnnnnnnnnn nnnnnnnnnn nnnnnnnnn
>Rivulidae_Leptopanchax_aureoguttatus_1_1
ttcctggaga ggaatcttca cccgtccaac tgtctcggca tgctgttgct gtctgacgcc
caccagtgta caaaactgtc agagctctct tggggcatgt gtctaagcaa cttccctgcc
atttgcaaga cagaggactt cctccaattg cccaaagata tggtcgtgca gcttttatca
cacgaggagc tggagacaga agatgagaga ttagtctacg aagctgctct taattggatc
aactatgact tggagaggag gcactgccag cttccagagc tcctgagaac ggtccgtctc
gctctgctac ccgccatctt cttaatggag aatgtttcaa cagaagagct gatcaacgac
caggcaaaga gcaaggaact ggtagacgaa gctatccgct gtaagctgaa aatccttcag
aatgacggcg ttgtcaacag tccatgtgcc cgtccgagaa agaccagcca tgctctcttt
cttctcggcg gtcagacttt catgtgtgat aagttgtacc tggtggatca aaaggccaaa
gagataatcc caaaagctga catccctagt cccaggaagg agttcagtgc ctgtgccatt
ggctgtaaag tgtacatcac cggtgggaga ggatcggaga acggtgtgtc caaagatgtc
tgggtctacg acaccgttca cgaggagtgg tcaaaggcag cacccatgct cattgccagg
tttggtcatg gctcagctga gctcaaacac tgcctctatg ttgtaggagg acacactgca
gctactggct gtcttccagc ctctccgtc
>Rivulidae_Leptopanchax_citrinipinnis_1_1
nnnnnnnnnn nnnnnnnnnn nnnnnnnnnn nnnnnnnnnn nnnnnnnnnn nnnnnnnnnn
caccagtgta caaaactgtc agagctctct tggggcatgt gtctaagcaa cttccctgcc
atttgcaaga cggaggactt cctccaattg cccaaagata tggtcgtgca gcttttatca
cacgaggagc tggagacaga agatgagaga ttagtctacg aagctgctct taattggatc
aactatgact tagagaggag gcactgccag cttccagagc tcctgagaac ggtccgtctc
gctctgctac ccgccatctt cttaatggag aatgtttcaa cagaagagct gatcaacgac
caggcaaaga gcaaggaact ggtagacgaa gctatccgct gtaagctgaa aatccttcag
aatgacggtg ttgtcaacag tccatgtgcc cgtccgagaa agaccagcca tgctctgttt
cttctcggcg gtcagacgtt catgtgtgat aagttgtacc tggtggatca aaaggccaaa
gagataatcc caaaagctga catccctagt cccaggaagg agttcagtgc ctgtgccatt
ggatgcaaag tctacatcac cggtgggaga ggatcggaga acggtgtgtc caaagatgtc
tgggtctacg acaccgttca cgaggagtgg tcaaaggcag cacccatgct cattgccagg
tttggtcatg gctcagctga gctcaaacac tgcctttatg ttgtaggagg acacactgca
gctactgnnn nnnnnnnnnn nnnnnnnnn
>Rivulidae_Notholebias_fractifasciatus_1_1
nnnnnnnnnn nnnnnnnnnn nnnnnnnnnn nnnctcggca tgctgttgct gtctgatgcc
caccagtgca caaaactgtc agaactctct tggggcatgt gtctaagcaa cttccccgcc
atttgcaaga ccgaggactt cctccaattg cccaaagata tggtcgtgca gcttttatca
catgaggagc tggagacaga agatgagaga ttagtctatg aagctgccct taactggatc
aactatgact tagagaggag gcactgccat cttccagagc tactgagaac agtccgtctc
gctctgctac ccgccatctt cttaatggag aatgtttcaa cagaagagct gatcaatgcc
caggcaaaga gcaaggaact ggtagatgaa gctatccgtt gtaagctgaa aatccttcag
aatgacggtg ttgtcaacag cccatgtgct cgtccgagaa agaccagcca tgctctcttt
cttctcggcg ggcagacttt catgtgtgat aagttgtacc tggtggatca aaaggccaaa
gagataatcc caaaagctga catccctagt ccccggaagg agttcagtgc ctgtgccatt
ggctgtaaag tctacatcac cggtgggaga ggatcggaga acggtgtgtc caaagatgtc
tgggtctacg acaccgttca cgaggagtgg tcaaaggcag cacccatgct cattgccagg
tttggtcatg gctcagctga gctcaaacac tgcctctatg ttgtaggagg acacactgca
gctactnnnn nnnnnnnnnn nnnnnnnnn
>Rivulidae_Maratecoara_formosa_1_1
nnnnnnnnnn nnnnnnnnnn nnnnnnnnnn nnnctcggca tgctgttgct gtctgacgcc
caccagwgta caaagctgtc agagctctcc tggggcatgt gtctgaacaa cttccctgcc
atttgcaaga cagaggactt ccttcaactg cccaaagata tggtagtaca gcttttatca
cacgaggagc tggagacaga agatgagaga ctggtgtatg aagctgctct caactggatc
aactatgact tagagaggag gcactgccat cttccagagc tcctgagaac agtccgtctt
gcactgctgc ctgccatctt cctaatggag aatgtttcaa cagaagagct gatcaacgcc
caggcaaaga gcaaggagct ggtagatgaa gctatacgct gcaagctgaa gatcctccag
aacgatggtg tcgtaaacag tccttgtgct cgaccaagaa aaaccagcca tgctcttttt
cttctgggtg ggcagacttt catgtgtgac aagttgtacc tggtggatca gaaggccaaa
gagattattc caaaagctga cattcccagt cccagaaagg agttcagcgc tnnnnnnnnn
nnnnnnnnnn nnnnnnnnnn nnnnnnnnnn nnnnnnnnnn nnnnnnnnnn nnnnnnnnnn
nnnnnnnnnn nnnnnnnnnn nnnnnnnnnn nnnnnnnnnn nnnnnnnnnn nnnnnnnnnn
nnnnnnnnnn nnnnnnnnnn nnnnnnnnnn nnnnnnnnnn nnnnnnnnnn nnnnnnnnnn
nnnnnnnnnn nnnnnnnnnn nnnnnnnnn
>Rivulidae_Simpsonichthys_boitonei_1_1
nnnnnnnnnn nnnnnnnnnn nnnnnnnnnn nnncttggca tgctgttgct gtctgatgcc
caccagtgta caaagctgtc agaactctcc tggggcatgt gtctaagcaa cttccctgcc
atttgcaaga ccgaggattt cctccaattg cccaaagata tggtggtgca gcttttatca
catgaggagc tcgagacaga agatgagaga ttagtctatg acgctgctct taattggatc
aactatgact tagagaggag gcactgccat cttccagagc tcctgagaac agtccgtctc
gctttgctac ccgccatctt cttaatggag aacgtttcaa cagaagagct gatcaatgcc
caggcaaaga gcaaggaact ggtagatgaa gctatccact gtaagctgaa aatccttcag
aatgatggtg ttgtcaatag tccctgtgcc cgtccgagaa agaccagcca tgctctcttt
cttctcggcg ggcagacttt catgtgtgat aagttgtacc tggtggatca aaaggccaaa
gagataatcc caaaagctga catccctagt cccaggaagg agttcagtgc cnnnnnnnnn
nnnnnnnnnn nnnnnnnnnn nnnnnnnnnn nnnnnnnnnn nnnnnnnnnn nnnnnnnnnn
nnnnnnnnnn nnnnnnnnnn nnnnnnnnnn nnnnnnnnnn nnnnnnnnnn nnnnnnnnnn
nnnnnnnnnn nnnnnnnnnn nnnnnnnnnn nnnnnnnnnn nnnnnnnnnn nnnnnnnnnn
nnnnnnnnnn nnnnnnnnnn nnnnnnnnn
>Rivulidae_Atlantirivulus_haraldsiolii_1_1
nnnnnnnnnn nnnnnnnnnn nnnnnnnnnn nnnnnnnnnn nnnnnnnnnn nnnnnnnncc
caccagtgta caaagctgtc agagctctcc tggggcatgt gtctgagcaa cttccctgcc
atttgcaaga cagaggactt cctccaactg cccaaagata tggtagtgca rcttttatca
cacgaggagc tggagacaga agatgagaga ctggtatatg aagctgctct taattggatc
aactatgact tagagaggag gcactgccat cttccagagc tcctgagaac agtccgtctt
gcactgctgc ctgccatctt cctaatggag aacgtttcaa cagaagagct gatcaacgct
caggcaaaga gcaaggaact ggtagatgaa gctatacgct gtaagctgaa gatcctccag
aacgacggtg ttgtcaacag tccttgtgct cgaccgaraa aaaccagcca cgctctgttt
cttctgggtg ggcagacttt catgtgtgac aagttgtacc tggtggatca gaaggccaaa
gagataattc caaaagctga cattccnagt nccagaaagg agttcagtgc tnnnnnnnnn
nnnnnnnnnn nnnnnnnnnn nnnnnnnnnn nnnnnnnnnn nnnnnnnnnn nnnnnnnnnn
nnnnnnnnnn nnnnnnnnnn nnnnnnnnnn nnnnnnnnnn nnnnnnnnnn nnnnnnnnnn
nnnnnnnnnn nnnnnnnnnn nnnnnnnnnn nnnnnnnnnn nnnnnnnnnn nnnnnnnnnn
nnnnnnnnnn nnnnnnnnnn nnnnnnnnn
>Rivulidae_Maratecoara_formosa_2_1
nnnnnnnnnn nnnnnnnnnn nnnnnnnnnn nnnctcggca tgctgttgct gtctgacgcc
caccagwgta caaagctgtc agagctctcc tggggcatgt gtctgaacaa cttccctgcc
atttgcaaga cagaggactt ccttcaactg cccaaagata tggtagtaca gcttttatca
cacgaggagc tggagacaga agatgagaga ctggtgtatg aagctgctct caactggatc
aactatgact tagagaggag gcactgccat cttccagagc tcctgagaac agtccgtctt
gcactgctgc ctgccatctt cctaatggag aatgtttcaa cagaagagct gatcaacgcc
caggcaaaga gcaaggagct ggtagatgaa gctatacgct gcaagctgaa gatcctccag
aacgatggtg tcgtaaacag tccttgtgct cgaccaagaa aaaccagcca tgctcttttt
cttctgggtg ggcagacttt catgtgtgac aagttgtacc tggtggatca gaaggccaaa
gagattattc caaaagctga cattcccagt cccagaaagg agttcagcgc tnnnnnnnnn
nnnnnnnnnn nnnnnnnnnn nnnnnnnnnn nnnnnnnnnn nnnnnnnnnn nnnnnnnnnn
nnnnnnnnnn nnnnnnnnnn nnnnnnnnnn nnnnnnnnnn nnnnnnnnnn nnnnnnnnnn
nnnnnnnnnn nnnnnnnnnn nnnnnnnnnn nnnnnnnnnn nnnnnnnnnn nnnnnnnnnn
nnnnnnnnnn nnnnnnnnnn nnnnnnnnn
>Rivulidae_Melanorivulus_pictus_1_1
nnnnnnnnnn nnnnnnnnnn nnnnnnnnnn nnncttggca tgctcttgct gtctgacgcc
caccagtgta caaagctgtc agagctctcc tggggcatgt gtctgaacaa cttccctgcc
atttgcaaga cagaggactt cctccaactc cccaaagata tggtcgtgca gcttttatca
cacgaggagc tggagacaga agatgagaga ctggtgtatg aagctgctct taattggatc
aactatgact tagagaggag gcactgtcat cttccagagc tcctaagaac agtccgtctt
gcactgctgc ctgccatctt cctaatggag aaygtttcaa cagaagagct gatcaacgcc
caagcaaaga gcaaggaact ggtagatgaa gctatacgct gtaagctgaa gatcctccag
aacgatggtg ttgtcaacag tccttgcgct cgaccgagaa aaaccagcca cgctctgttt
cttctgggcg ggcagacttt catgtgtgac aagttgtatc tggtggatca gaaggccaaa
gagattattc caaaagctga tattcccagt cccagaaagg agttcagcgc tnnnnnnnnn
nnnnnnnnnn nnnnnnnnnn nnnnnnnnnn nnnnnnnnnn nnnnnnnnnn nnnnnnnnnn
nnnnnnnnnn nnnnnnnnnn nnnnnnnnnn nnnnnnnnnn nnnnnnnnnn nnnnnnnnnn
nnnnnnnnnn nnnnnnnnnn nnnnnnnnnn nnnnnnnnnn nnnnnnnnnn nnnnnnnnnn
nnnnnnnnnn nnnnnnnnnn nnnnnnnnn
>Rivulidae_Notholebias_minimus_1_1
nnnnnnnnnn nnnnnnnnnn nnnnnnnnnn nnncttggca tgctgttgct gtctgacgcc
caccagtgca caaaactgtc agaactctct tggggcatgt gtctaagcaa cttccccgcc
atttgcaaga ccgaggactt cctccaattg cccaaagata tggtcgtgca gcttttatca
catgaggagc tggagacaga agatgagaga ttagtctatg aagctgccct taactggatc
aactatgact tagagaggag gcactgccat cttccagagc tcctgagaac agtccgtctc
gctctgctac ccgccatctt cttaatggag aatgtttcaa cagaagagct gatcaatgcc
caggcaaaga gcaaggacct ggtagatgaa gctatccgtt gtaagctgaa aatccttcag
aatgacggtg ttgtcaacag cccatgtgct cgtccgagaa agaccagcca tgctctcttt
cttctcggcg ggcagacttt catgtgtgat aagttgtacc tggtggatca aaaggccaaa
gagataatcc caaaagctga catccctagt cccaggaagg agttcagtgc cnnnnnnnnn
nnnnnnnnnn nnnnnnnnnn nnnnnnnnnn nnnnnnnnnn nnnnnnnnnn nnnnnnnnnn
nnnnnnnnnn nnnnnnnnnn nnnnnnnnnn nnnnnnnnnn nnnnnnnnnn nnnnnnnnnn
nnnnnnnnnn nnnnnnnnnn nnnnnnnnnn nnnnnnnnnn nnnnnnnnnn nnnnnnnnnn
nnnnnnnnnn nnnnnnnnnn nnnnnnnnn
