# Supplementary material for: Time-calibrated phylogeny of neotropical freshwater fishes
Source: Front Bioinform. 2024 Dec 6;4:1433995. doi: 10.3389/fbinf.2024.1433995 (PMC11659281; doi:10.3389/fbinf.2024.1433995)
Supplement: Supplementary file 1 [file DataSheet1.zip › Supplementary Material/aln/alignment_F1ALPHA.fasta]

>Doradidae_Anadoras_grypus_1_1
gttgctttcg tcccgatctc tggatggcac ggagacaaca tgctggagcc cagctcaaac
gtgagttcat gatgaagacg tgat-----g tgct------ tctagtcgcc tttttgctgt
----agacgg tcattgggct aacct--ggg attttct--t ttgtagatgg gatggttcaa
gggatggaag attgaacgca aagaaggaaa cgccagcgga actacccttc tggaggccct
ggacgccatc ctgcccccaa gccgccccac tgacaagccc ctccgtctgc ccctgcagga
cgtctacaaa atcggaggtg tgtattgttc ctttttg-gc tagataagtt gttgttgtat
cctatttctt ttt------- ---------- -----accca gct-cacgt- ggtt-tttaa
-tgcg----- ---------- ---------- ---------- ----ttt-t- ----------
---------- ---------- ---------- ------aggt atcggaaccg tacccgtggg
ccgtgttgag actggtgtgc ttaagcctgg catggttgtg acctttgccc ccgtcaacgt
gaccactgag gtgaagtctg tcgaaatgca ccacgagtcc ctccctgagg ccacacctgg
tgacaacgtt ggcttcaacg tgaagaacgt gtctgtgaag gacatccgtc gtggaaacgt
tgctggagac agcaagaacg acccacccat ggaggctggc agcttcaatg ctcaggttgg
cctgctgccc attggt-cta -ttttaaggt cttcctagct tt-------- --agcctgat
ttagcttttc ctg--gaaga ctaacc-tct ctttg-ccct ataggtcatc atcctgaacc
accctggtca gatctcccag ggctatgctc cagtgctgga ctgccacact gcccacattg
cctgcaagtt tgctgagctc aaagagaaga ttgaccgtcg ttctggcaag aagcttgagg
acaaccccaa gaacctgaag tctggagatg ctgccattgt tgaaatgatc cctggcaagc
ccatgtgtgt ggaaagcttt tccacctacc ctcctcttgg taagtgtggc t-tctctttt
ccacctccc- ---------- --cttcttta atgtacacca gcacatctgc ata--ggcag
---------- ---------- ---------- ------ccaa --ctgtctt- -----atttc
tctggtctca ggtcgttttg ctgtgcgtga catgaggcag accgtcgccg tcggtgtcat
caagagcgtc gagaagaagg
>Doradidae_Oxydoras_niger_1_1
gttgctttcg tcccaatttc tggatggcac ggagacaaca tgctggagcc cagctcaaac
gtgagttaat aa-----atc caat-----a tgtt------ tctagttgcc ttg-tgcact
----agatgg tcagtgggct aactt--ggg cctttctc-t ttgtagatgg gatggttcaa
gggatggaag atcgagcgca aagagggaaa tgccagtgga actaccctcc tggaagctct
ggacgccatc ctgcccccaa gccgccccac tgacaagcct ctccgtctgc ccctgcagga
tgtctacaaa attggaggtt tgtattgtta gttgttgggc tgtacaagtt c-----ttgg
cccatttctt ttc------- ---------- -----acaca act-cactt- tgtt-tttaa
-catg----- ---------- ---------- ---------- ----ttt-t- ----------
---------- ---------- ---------- ------aggt attggaactg tacccgtggg
ccgtgttgaa actggtgtgc ttaagcctgg aatggttgtg acctttgccc ctgtcaacgt
gaccactgag gtcaagtctg ttgagatgca ccatgagtcc ctcccagagg caacacctgg
tgacaacgtg ggcttcaacg tgaagaacgt gtctgtgaag gacatccgtc gtggaaacgt
ggctggagac agcaagaacg acccacccca ggaggctggc agcttcaatg ctcaggttgg
cctgctgcct g-tttt-cta -ttttaagat ctgcctcgct tt-------- --agcttgat
ttagcttttg ctatcgaaga ctaacc-act gtttg-cctt gtaggtcatc atcctgaacc
accctggtca gatctcccag ggctatgccc ctgtgctgga ttgccacact gctcacattg
cctgcaagtt tgcagagctc aaggagaaga ttgaccgtcg ttctggcaag aagcttgagg
acaaccccaa gaacctgaag tctggagacg ctgccattgt tgaaatgatt cctggcaagc
ccatgtgtgt ggagagcttt tccacctatc ctccccttgg taagtgt--- --tt------
---------- ---------- ---cccccta atgtacacg- ---------- -----tgcag
attcatgtgt tcatgcgtgt tt---gaa-- ---gacctga --ctgatgt- ------cttg
tttctgttca ggtcgttttg ctgtgcgtga catgaggcag accgttgctg ttggtgtcat
caagagcgtt gagaagaagg
>Doradidae_Trachydoras_nattereri_1_1
gttgctttcg tcccaatttc cggatggcac ggtgacaaca tgctggagcc aagctcaaac
gtgagttaat aa-----atc caat-----g tgtt------ tctaattgca ttg-tgcact
----agatgg tcagatgact aactt--ggg cttttctctt ttgtagatgg gttggttcaa
gggatggaag atcgagcgca aagagggaaa tggcagcgga accaccctcc tggaggccct
ggatgccatc ctgcccccca gccgccccac tgacaagcct ctccgtctgc ccctgcagga
tgtctacaaa attggaggtt tgtattgtta gttgttgggc tgcacaagtt c-----ttgg
tctgtttctt ttc------- ---------- -----ataca act-cactt- ggac-tttcc
-catg----- ---------- ---------- ---------- ----ttt-t- ----------
---------- ---------- ---------- ------aggt attggaactg tacccgtggg
ccgtgttgag accggtgtgc tgaagcctgg catggttgtg acctttgccc ctgtcaacgt
gaccactgag gtcaagtctg ttgagatgca ccatgagtcc ctgccagagg caacacccgg
tgacaacgtg ggcttcaacg tgaaggacgt gtcagtgaag gacatccgtc gtggaaacgt
ggctggagac agcaagaatg acccacccat ggaggctggc agcttcaatg ctcaggttgg
cctgctgcc- a-tttt-cta -ttttaa--- --gctttgct tt-------- --agcttgat
ttagcttttg ctagtgaaga ctaacc-act gtttg-ccat gtaggtcatc atcctgaacc
accctggtca gatctcccag ggctatgccc ctgtgctgga ttgccacact gctcacattg
cctgcaagtt tgcagagctc aaggagaaga tcgaccgtcg ttctggcaag aagcttgagg
acaaccccaa gaatctgaag tctggtgatg ctgccattgt tgaaatgatt cctggcaagc
ccatgtgtgt ggagagcttt tctacctatc ctccccttgg taagtgt--- --cttt----
---------- ---------- ---cccccta acgtacact- ---------- -----cccag
att--tcagt tcatgtgtgc tt---gaa-- ---gacctga ---cggtgt- ------cttg
tttctgttca ggtcgttttg ctgtgcgtga catgaggcag accgttgctg ttggtgtcat
caagggcgtt gagaagaagg
>Auchenipteridae_Ageneiosus_ucayalensis_1_1
gttgctttcg tcccaatttc tggatggcac ggagacaaca tgctggagcc tagctcaaac
gtgggttaat aa-----atc t--t-----g tgct------ tctagttgcc tttttgcact
----agattg tcaggagact aactt--ggt cttttttt-g ttgtagatgg gctggttcaa
gggctggaag atcgaacgca aagagggaaa tggcagtgga actactctcc tggaggccct
ggatgccatc ctgcccccat ctcgccccac agacaagccc ctccgtctgc ccctacagga
cgtctacaaa attggaggtt tgtattattg cctgttg-gc tgcacaagtg gt---tttat
cccatttctt ttc------- ---------- -----accca act-aactt- ggtt-tttaa
---------- ---------- ---------- ---------- -tgtttg-t- ----------
---------- ---------- ---------- ------aggt attggaactg tacccgtggg
ccgtgtggag actggtgttc tcaagcctgg catggttgtg acctttgccc ccgttaacgt
gaccactgag gtgaagtctg tcgaaatgca ccatgagtcc ctcccagagg caacacctgg
tgacaacgtt ggcttcaacg tgaagaacgt gtcggtgaag gacatccgcc gtggtaacgt
ggctggagac agcaagaatg acccacccca ggaggctggc agcttcaatg ctcaggttgg
cctgctgcct acttct-cta -ttttaagat ctgtcttgct tt-------- --agcctgat
ttagcttttg cta--gaaga ctaacc-gct ctttc-ctct ataggtcatt atcctgaacc
atcctggtca gatctcccag ggctatgctc ctgtgctgga ttgccacact gcccatattg
cctgcaagtt tgctgagctc aaagagaaga ttgaccgtcg ttccggtaag aagcttgagg
acaaccccaa gaacctgaag tctggagatg ctgccattgt tgaaatgatt cctggcaaac
ccatgtgtgt ggagagcttt tctacctatc ctcctcttgg taaggct--- --ttta----
-ccctcttc- ---------- --ttcctgca gcttacactt gcatatctgc atactagcag
att--tcagt tcatgtg-at tt---gaa-- ---gatctaa --rcgatgt- --------ct
tctgttcaca ggtcgttttg ctgtgcgtga catgaggcag accgttgctg ttggtgtcat
caagarcgtt gagaagaagg
>Auchenipteridae_Tatia_intermedia_1_1
gttgcttccg tcccaatttc cggatggcac ggagacaaca tgctggagcc cagctcaaac
gtgagttaat aa-----atc caat-----a tgtt------ cctagttgcc ttg-tacact
----agatgg gcta-gggct aactt--gga tttttctc-t ttgtagatgg gatggttcaa
gggacggaag attgagcgca aagagggaaa tgccagtgga actaccctcc tggaggccct
ggacgccatc ctgcccccca gccgccccac tgacaagcct ctccgtctgc ccctgcagga
cgtctacaaa atcggaggtt tgtattgtta cttgttgggc ggcacaagtc c-----ttat
cctg---ctt ttc------- ---------- -----acaca act-cactt- gggt-tttta
acttg----- ---------- ---------- ---------- --gtttt-t- ----------
---------- ---------- ---------- ------aggt attggaactg tgcccgtggg
ccgtgttgag actggtgttc tcaagcctgg catggttgtg acctttgccc ccgtcaacgt
gaccactgag gtgaagtctg tggaaatgca tcatgagtcc cttccagagg caacacctgg
tgacaatgtt ggcttcaacg tgaagaacgt gtcagtgaag gacatccgcc gtggtaacgt
ggctggagac agcaagaatg acccacccat ggaggctggc agcttcaatg ctcaggttgg
cctgctgcct accttt-cta -ttttaagat ctgccttgct tt-------- --agcctgat
ttagcttttg cta--caaga ctaact-gct ttttgcccct ataggtcatc atcctgaacc
accctggtca gatctctcag ggctatgctc ctgtgctgga ttgccacact gcccatattg
cctgcaagtt cgctgagctc aaagagaaaa ttgaccgtcg ttctggtaag aagcttgagg
acaaccccaa gaacctgaag tctggtgacg ctgccattgt tgaaatgatc cctggcaagc
ccatgtgtgt ggagagcttt tccacctatc ctcctcttgg taaggat--- --ttcttttt
ttccccccct t--------- --tcctccca gtgtacact- ---------- ----------
---------- tgaaatctgc cagt-aag-- ---cagctaa --ttggatg- --------tc
tgggtctgca ggtcgttttg ctgtgcgtga catgaggcag accgttgctg ttggtgtcat
caagagcgtc gagaagaagg
>Doradidae_Acanthodoras_cataphractus_1_1
gttgctttcg ttccaatttc tggatggaac ggagacaaca tgctggagcc cagctcaaat
gtgagttaa- -------atc caat-----a tgct------ tctagttgct ttt-tgtcct
----agatgg tcagtggtct aactt--ggg cttttttc-t ttgtagatgg gatggttcaa
gggatggaag atcgagcgca aagatggaaa tgccagcgga gttaccctcc tggaggccct
ggatgccatc ctggcacctt cccgccccac tgacaagcct ctccgtctgc ccctgcagga
cgtctacaaa atcggaggtt tgtatagtta cttgttg-gc tgcataag-- ------tcat
cctatttctc ttt------- ---------- -----acaca gct-cactt- gggt-tttta
---------- ---------- ---------- ---------- atgtttt-t- ----------
---------- ---------- ---------- ------aggt attggaactg tacctgt-gg
ccgtgttgag accggtgtgc tcaagcctgg catggttgtg acctttgccc ccgtcaacgt
gaccactgag gtaaagtctg tcgaaatgca ccacgagtcc ctcccagagg caacacctgg
tgacaatgtg ggcttcaacg tgaagaacgt gtctgtgaag gacatccgtc gtggtaacgt
ggctggagac agcaagaacg acccacccat ggaggctggc agcttcaatg ctcaggttgg
cctgctgccc a--tgt-cta -ttttaagat gtgccttgct tt-------- --agcctgat
ttagcttttg cta--gaaga ctaactgagc ttttg-ccct ataggtcatc atcttgaacc
acccaggcca gatctcccag ggctatgctc ctgtactgga ctttcacact tctcacattg
cctgcaagtt tgcagagctc aaagagaaga tagaccgtcg ttctggtaag aagcttgagg
acaaccccaa gaacctgaag tctggagatt ctgccattgt tgaaatggtc cctggcaagc
ccatgtgtgt ggagagcttt tccacctatc ctccccttgg taagtct--- --ctctcccc
ccttctctgt ttttgttccg tgctcgccta atgtatact- ---------- -----tgcag
att--tcagt t----tgtgc at---gaa-- ---gacctga --ctgacgtc -----ttgtt
tcttttctca ggtcgttttg ctgtgcgtga catgaggcag accgttgctg ttggtgtcat
caagagcgtc gagaagaagg
>Doradidae_Megalodoras_uranoscopus_1_1
gttgctttcg tcccaatttc cggatggcac ggagacaaca tgctggagcc cagctcaaac
gtgagttaat ga-----atc caat-----a tgtt------ tctagttgtc ttg-tgcacc
----agatgg tcagtgggct tactt--ggg cttttctc-t ttgtagatgg gatggttcaa
gggatggaag attgagcgca aagagggaaa tgccagcgga accactctcc tggaggccct
ggacgccatc ctgcccccca gccgccccac tgacaagcct ctccgtctgc ccctgcagga
tgtctacaaa attggaggtt tgtattgtta gttgttgggt tgtacaagtt c-----ttag
cctatttctt ttc------- ---------- -----acaca act-cactt- ggtt-tttta
-cacg----- ---------- ---------- ---------- ----ttt-t- ----------
---------- ---------- ---------- ------aggt attggaactg tacccgtggg
ccgtgttgaa actggtgtgc ttaagcctgg catggttgtg acctttgccc ctgtcaacgt
gaccactgag gtcaagtctg ttgagatgca ccatgagtcc ctgccagagg caacacctgg
tgacaacgtg ggcttcaacg tgaagaacgt gtctgtgaag gacatccgtc gtggaaacgt
ggctggagac agcaagaacg acccacccca ggaggctggc agcttcaatg ctcaggttgg
cctgctgcct g-tttt-cta -ttttaa--- --gctctgct tt-------- --agcttgat
ttagcttttg ctagcgaaga ctaacc--ct gtttg-ccat gtaggtcatc atcctgaacc
accctggtca gatctcccag ggctatgccc ctgtgttgga ctgtcacact gctcacattg
cctgcaagtt tgcagagctc aaggagaaga ttgaccgtcg ttctggcaag aagcttgagg
acaaccccaa gaacctgaag tctggagatg ctgccattgt tgaaatgatt cccggcaagc
ccatgtgtgt ggagagcttt tccacctatc ctccccttgg taagtgt--- --ttc-----
---------- ---------- ---cccccta acgtacact- ---------- -----cccca
g--------- ---------- ---------- ------ctga --ccgatgt- ------cttg
tttctgttca ggtcgttttg ctgtgcgtga catgaggcag accgttgctg ttggtgtcat
caagagcgtt gagaagaagg
>Auchenipteridae_Centromochlus_heckelii_1_1
gttgctttcg tcccaatttc tggatggcac ggagacaaca tgctggagcc cagctcaaac
gt-agttact aa-----gtt gttt------ ---------- ggttgccttt ttt-ttcact
----agttgg tcaatggtct aactt--ggg cttttctt-t ttg-agatgg gatggttcaa
gggatggaaa atcgaacgca aagagggaaa tgccagcgga actaccctcc tggaggccct
ggatgccatc ctgcccccat cccgccccac tgacaagccc ctccgtctgc ccctgcagga
tgtctacaaa attggaggtt tgtattgttt gta------- ---------- ----------
---------- ---------- ---------- ---------- ---------- ----------
---------- ---------- ---------- ---------- --------t- ----------
---------- ---------- ---------- ------ccnn nnnnnnnnnn nnnnnnnnnn
nnnnnnngag actggtgttc tcaagcctgg tatggttgtg acctttgccc ctgtcaacgt
gaccactgag gtgaagtctg tggaaatgca ccatgagtcc ctcccagagg caacacctgg
tgacaacgtt ggcttcaacg tgaagaacgt gtctgtgaag gacatccgtc gtggtaatgt
ggctggggac agcaagaatg acccacccca ggaggctggc agcttcaata ctcaggttgg
cctgctgcct actttt-ctg -ttttaagan ctgccttgct tt-------- --agtctgat
ttagcttttg ctt-caacac ttaacc-gct ctttgcccct ataggtcatc atcctgaacc
accccggtca ggtctcccag ggctatgccc ctgtgctgga ttgccatact gcccatattg
cctgcaagtt tgctgagctc aaagagaaga ttgaccgccg ttctggtaag aagcttgagg
acaaccccaa gaacctgaag tctggagatg ctgccattgt tgaaatgatt ccgggcaagc
ccatgtgtgt ggagagcttt tccacctatc ctcctcttgg taaggtt--- --tttgtttt
tcccctctt- ---------- --tctcccca atgtacactt gcatatctgc ctactggtgg
att--tcagc tca--tgtgc tt---aaa-- ---gttctaa --tggatgt- --------ct
tctgtctgca ggtcgttttg ctgtgcgtga catgaggcag accgttgctg ttggtgtcat
caagagcgtt gagaagaagg
>Auchenipteridae_Auchenipterus_demerarae_1_1
gttgctttcg tcccaatttc tggatggcac ggagacaaca tgctggagcc cagctcaaac
gtgagttcct ga-----att --gt-----g tgct------ tctagttgcc ttt-ttccct
cttaagatgg tcaagggact aactt--gga cttttctt-g ttgtagatgg gatggttcaa
gggatggaag atcgagcgca aagagggaaa tggcagcgga accaccctcc tggaggccct
ggatgccatc ctgcccccat ctcgccccac agacaagccc ctccgtctgc ccctacagga
cgtctacaaa attggaggtt tgtattgctt gttg----gc tgcacaagtg att--gaaat
cctgtctctt ccc------- ---------- -----atcca gct-cactt- gtgt-attta
-tttatttat ttttgtatag attataattt ttttcatgtt tctctct-c- ----------
---------- ---------- ---------- ------aggt attggaactg tacctgtcgg
ccgtgtggag actggtgttc tcaagcctgg catggttgtg acctttgctc ccgtcaacgt
gaccactgag gtgaagtctg ttgaaatgca ccacgagtct ctccctgagg ctacacctgg
tgacaacgtt ggcttcaacg tgaagaacgt gtcagtgaag gacatccgcc gtggtaacgt
ggctggagac agcaagaatg acccacccca ggaggctggc agcttcaatg ctcaggttgg
cctgctgcct accttt-ctg -ttttaagat ctgccttgct tg-------- --agtcta--
---------- -----gaaga ctaatt-act ctttg-ccct ataggtcatc atcctgaacc
accctggtca gatctcccag ggctatgctc ctgtgctgga ttgccacact gctcacattg
cctgcaagtt tgctgagctc aaggagaaga ttgaccgtcg ttctggtaag aagcttgagg
acaaccccaa gaacctgaag tctggagatg ctgccattgt tgaaatgatt cctggcaagc
ccatgtgtgt ggagagcttt tctacctatc ctccactggg taaggtt--- --ttttcttt
acaa------ ---------- --cctcccca atgtacactt gcatatcctc atactggcag
att--ttggt ttg--tgtgc tt---gaag- ---atcttag --ctgatgn- --------cc
tctgttcaca ggtcgttttg ctgtgcgtga catgaggcag accgttgctg ttggcgtcat
caagagtgtt gagaagaggg
>Doradidae_Orinocodoras_eigenmanni_1_1
gttgctttcg tcccaatttc tggatggcac ggagacaaca tgctggagcc cagctcaaac
gtgagttaat aa-----atc caat-----a cgtt------ cctagttgcc ttg-tacact
----agatgg tcagtgggca aactt--tgg ggtttttc-t ttgtagatgg gatggttcaa
gggatggaag attgagcgca aagagggaaa tgccagtgga actaccctcc tggaggccct
ggatgccatc ctgcccccca gccgccccac cgacaagcct ctccgtctgc ccctgcagga
cgtctacaaa attggaggtt tgtattgtta cttgttgggt ggtacgagtt c-----ttat
cctgcttctt ttc------- ---------- -----acgca act-cactt- ggta-tttaa
-cttg----- ---------- ---------- ---------- -tttttt-t- ----------
---------- ---------- ---------- ------aggt attggaactg tacccgtggg
ccgtgttgag actggtgtgc ttaagcctgg tatggttgtg acctttgccc ccgtcaacgt
caccactgag gtcaagtctg ttgagatgca ccatgagtcc ctcccagagg caacacctgg
tgacaacgtt ggcttcaacg tgaagaacgt gtctgtgaag gacatccgtc gtggtaatgt
ggctggagac agcaagaacg acccacccca ggaagctggc agcttcaatg ctcaggttgg
cctgctgccc a-tttt-cta --tttaagat ctgccttgct atgatctgcc taagcttgat
ttagcttttg ctgccgaaga ctaacc-act gtttg-ccct gtaggtcatc atcctgaacc
accctggtca gatcttccag ggctatgccc ctgtgctgga ttgtcacact gctcacattg
cctgcaagtt cgcagagctc aaggagaaga ttgaccgtcg ttctggcaag aagcttgagg
acaaccccaa gaacctgaag tctggagatg ctgccattgt tgaaatgatt cctggcaagc
ccatgtgtgt ggagagcttt tccacctatc ctccccttgg taagtgt--- --t-------
---------- ---------- ---cccccta atgtacact- ---------- -----cacag
act--tcagt tcatgtgtgc tt---gaa-- ---gacctga --ctgatgt- -----ctttg
tttctgttca ggtcgttttg ccgtgcgtga catgaggcag accgttgctg ttggtgtcat
caagagcgtt gagaagaagg
>Doradidae_Trachydoras_steindachneri_1_1
gttgctttcg ccccaatttc cggatggcac ggagacaaca tgctggagcc cagctcaaac
gtgagttaat aa-----atc caatttttat tgta------ tccaattgcc ttg-tgcact
----agatgg tcagttggct aactt--ggg cttgcctctt ttgtagatgg gttggttcaa
gggatggaag gtcgagcgca aagagggaaa tggcagcgga accaccctcc tggaggccct
ggatgctatc ctgcccccca gccgccccac tgacaagcct ctccgtctgc ccctgcagga
tgtctacaaa attggaggtt tgtattgtta gtcgttgggc tgcacaagtt c-----ctgg
tccgtttctt ttc------- ---------- -----ataca act-cactt- ggat-tttcc
-aatg----- ---------- ---------- ---------- ----ttt-t- ----------
---------- ---------- ---------- ------aggt attggaactg tacccgtggg
ccgtgttgag accggtgtgc tgaagcctgg catggttgtg acctttgccc ctgtcaacgt
gaccactgag gtcaagtctg ttgagatgca ccatgagtcc ctgccagagg caacacccgg
tgacaacgtg ggcttcaacg tgaagaacgt gtcggtgaag gacatccgtc gtggaaacgt
ggctggagac agcaagaacg acccacccat ggaggctggc agcttcaatg ctcaggttgg
cctgctgccc a-tttt-cta -ttttaa--- --gctttgct tt-------- --agcttgat
ttagtttttg ctagtgaaga ctaacc-act gtttg-ccat gtaggtcatt atcctgaacc
accctggtca gatctcccag ggctatgccc ctgtgctgga ttgccgtact gctcacattg
cctgcaagct tgccgagctc aaggagaaga tcgaccgtcg ttctggcaag aagcttgagg
acaaccccaa gaatctgaag tctggtgatg ctgccatcgt tgaaatgatt cctggcaagc
ccatgtgtgt ggagagcttt tctacctatc ctccccttgg taagtgtgct --ttcc----
---------- ---------- ---ctcccta acgtacact- ---------- -----cccag
att--tcagt tcacgtttgc tt---gaa-- ---gatctga --ccgttgt- ------cttg
tttcccttca ggtcgttttg ctgtgcgtga catgaggcag accgttgctg ttggtgtcat
caagagcgtc gagaagaagg
>Doradidae_Anduzedoras_oxyrhynchus_1_1
gttgctttcg tcccaatttc cggatggcac ggagacaaca tgctggagcc cagctcaaac
gtgagttaat aa-----atc caat-----g cgtt------ tctggttgcc ttg-tgcact
----agatgg acagttgact aactt--ggg cttttctctt ttgtagatgg gctggttcaa
gggatggaag attgagcgca aagagggaaa tgccagcgga accaccctcc tggaggccct
ggatgccatc ctgcccccaa gccgccccac tgacaagcct ctccgtctgc ccctgcagga
tgtctacaaa attggaggta cgtattgtta gttgttgtgc cacac--gtt ct----tagc
cctgtttctt ttca------ ---------- -----taaca actcaactt- ggat-tttcc
-aatg----- ---------- ---------- ---------- ----ttt-c- ----------
---------- ---------- ---------- ------aggt nnnnnnnnnn nnnnnnnnnn
nnnnnnnnnn nnnnnnnnnn nnnnnnnnnn nnnnnnnnnn nnnnnnnnnn nnnnnnnnnn
nnnnnnnnnn nnnnnnnnnn nnnnnnnnnn nnnnnnnnnn nnnnnnnnnn nnnnnnnnnn
nnnnnnnnnn nnnnnnnnnn nnnnnnnnnn nnnnnnnnnn nnnnnnnnnn nnnnnnnnnn
nnnnnnnnnn nnnnnnnnnn nnnnnnnnnn nnnnnnnnnn nnnnnnnnnn nnnnnnnnnn
nnnnnnnnnn nnnnnn-nnn -nnnnnnnnn nnnnnnnnnn nn-------- --nnnnnnnn
nnnnnnnnnn nnn--nnnnn nnnnnn-nnn nnnnn-nnnn nnnnnnnnnn nnnnnnnnnn
nnnnnnnnnn nnnnnnnnnn nnnnnnnnnn nnnnnnnnnn nnnnnnnact gctcacattg
cctgcaagtt tgcagagctc aaagagaaga ttgaccgtcg ttctggcaag aagcttgagg
acaaccccaa gaacctgaag tctggagatg ctgccattat cctcatgatc cctggaaagc
ctatgtgtgt ggagagcttc tccaagtacc ctccacctgn nnnnnnnnnn n---------
---------- ---------- ---------- ---------- ---------- ----------
---------- ---------- -----nnn-- ---nnnnnnn --nnnnnnn- ------nnnn
nnnnnnnnnn ngtcggtttg ctgcgcgtga catgaggcag accgttgctg tgggcgtcat
caagagtgtt gacaaaaagg
>Doradidae_Leptodoras_linnelli_1_1
gttgctttcg tcccaatttc cggatggcac ggagacaaca tgctggagcc cagctcaaac
gtgagttaat aa-----atc ctat-----g cttt------ tctggttgcc ttg-tgcact
----agatgg acagttgact aactt--ggg cttttctctt ttgtagatgg gctggttcaa
gggatggaag attgagcgca aagagggaaa tggcagcgga accaccctcc tggaggccct
ggatgccatc ctgcccccaa gccgccccac tgacaagcct ctccgtctgc ccctgcagga
tgtctacaaa attggaggta tgtattgtta gttgttgtgc catacaagtt c-----ttag
cctgtttctt ttc------- ---------- -----ataca act-ccctt- ggat-tttcc
-aatg----- ---------- ---------- ---------- ----ttt-t- ----------
---------- ---------- ---------- ------aggt attggaactg tacccgtggg
ccgtgttgaa accggtgtgc tgaagcctgg catggttgtg acctttgccc ctgtcaacgt
gaccactgag gtcaagtctg ttgagatgca ccatgagtcc ctgccagagg caacacccgg
cgacaacgtg ggcttcaacg tgaagaacgt gtctgtgaag gacatccgtc gtggaaacgt
ggctggagac agcaagaacg acccacccca ggaggctggc agcttcaatg ctcaggttgg
cctgctgccc a-tttt-cta -ttttaa--- --gctctgct tt-------- --agcttgat
ttagcttttg ctagcaaaga ctaacc-act gtttg-ccat gtaggtcatc atcctgaacc
accctggtca gatctcccag ggctatgccc ctgtgctgga ttgccacact gctcacattg
cctgcaagtt tgcagagctc aaggagaaga tcgaccgtcg ttctggcaag aagcttgagg
acaaccccaa gaacctgaag tctggagatg ctgccattgt tgaaatgatt cctggcaagc
ccatgtgtgt ggagagcttt tctacctatc ctccccttgg taagtgt--- --ttct----
---------- ---------- ---cccccta atgtatgct- ---------- -----cccag
att--tcagt tcatgtgtgc tt---taa-- ---gacctga --ccgatgt- ------ctt-
tttctgttca ggtcgttttg ctgtgcgtga catgaggcag accgttgctg ttggtgtcat
caagagcgtt gagaagaagg
>Doradidae_Oxydoras_niger_2_1
gttgctttcg tcccaatttc tggatggcac ggagacaaca tgctggagcc cagctcaaac
gtgagttaat aa-----atc caat-----a tgtt------ tctagttgcc ttg-tgcact
----agatgg tcagtgggct aactt--ggc c-tttctc-t ttgtagatgg gatggttcaa
gggatggaag atcgagcgca aagagggaaa tgccagtgga actaccctcc tggaggctct
ggacgccatc ctgcccccaa gccgccccac tgacaagcct ctccgtctgc ccctgcagga
tgtctacaaa attggaggtt tgtattgtta gttgttgggc tgtacaagtt c-----ttgg
cccatttctt ttc------- ---------- -----acaca act-cactt- tgtt-tttaa
-catg----- ---------- ---------- ---------- ----ctt-t- ----------
---------- ---------- ---------- ------aggt attgggactg tacccgtggg
ccgtgttgag actggtgtgc ttaagcctgg catggttgtg acctttgccc ctgtcaacgt
gaccactgag gtcaagtctg ttgagatgca ccatgagtcc ctcccagagg caacacctgg
tgacaacgtg ggcttcaacg tgaagaacgt gtctgtgaag gacatccgtc gtggaaacgt
ggctggagac agcaagaacg acccacccca ggaggctggc agcttcaatg ctcaggttgg
cctgctgcct g-tttt-cta -ttttaagat ctgcctcgct tt-------- --agcttgat
ttagcttttg ctatcgaaga ctaacc---c tgctg-cctt gtaggtcatc atcctgaacc
accctggtca gatctcccag ggctatgccc ctgtgctgga ttgccacact gctcacattg
cctgcaagtt tgcagagctc aaggagaaga ttgaccgtcg ttctggcaag aagcttgagg
acaaccccaa gaacctgaag tctggagacg ctgccattgt tgaaatgatc cctggcaagc
ccatgtgtgt ggagagcttt tccacctatc ctccccttgg taagtgt--- --ttc-----
---------- ---------- ---cccccta atgtacact- ---------- -----tgcag
---------- ---------- ---------- ------ctga --ctgatgt- ------cttg
tttctgttca ggtcgttttg ctgtgcgtga catgaggcag accgttgctg ttggtgtcat
caagagtgtt gagaagaagg
>Doradidae_Platydoras_costatus_1_1
gttgctttcg tcccaatttc cggatggcac ggagacaaca tgctggagcc cagctcaaac
gtgagttatt aa-----atc caat-----a tgtt------ tgtagttacc ttg-tgcact
----agatgg tcagtgggct aactt---gg cttttctc-t ttgtagatgg gatggttcaa
gggatggaag attgagcgca aagagggaaa tggcagtgga accaccctcc tggaggccct
ggatgccatc ctgcccccaa gccgccccac tgacaagcct ctccgtctgc ccctgcagga
tgtctacaaa attggaggtt tgtattgttg gttgttgggc tgcacaagtt c-----ttag
cctgtttctt ttc------- ---------- -----acaca act-cactt- ggtt-ttt--
-aacg----- ---------- ---------- ---------- ----ttt-t- ----------
---------- ---------- ---------- ------aggt attggaactg tacccgtggg
ccgtgttgaa actggtgtgc ttaagcctgg catggttgtg acctttgccc ctgtcaacgt
gaccactgag gtcaagtctg ttgagatgca ccatgagtcc ctgccagagg caacacctgg
tgacaacgtg ggcttcaacg tgaagaacgt gtctgtgaag gacatccgtc gtggaaacgt
ggctggagac agcaagaacg acccacccca ggaggctggc agcttcaatg ctcaggttgg
cctgctgcct a-tttc-cta -ttttaa--- --gctctgct tt-------- --agcttgat
ttagcttttg ctagcaaaga ctaacc-act gtttg-ccat gtaggtcatc atcctgaacc
accctggtca gatctcccag ggctacgccc ctgtgctgga ctgtcacact gctcacattg
cctgcaagtt tgcagagctt aaggagaaga ttgaccgtcg ttctggcaag aagcttgagg
acaaccccaa gaacctgaag tctggagatg ctgccattgt tgaaatggtt cctggcaagc
ccatgtgtgt ggagagcttt tccacctatc ctcctcttgg taagtgt--- --ttcc----
---------- ---------- ---ccctaat gtgtacact- ---------- -----cccag
act--tcagt tcgtgtgtgc tt---gaa-- ---gacctaa --ccgatgt- ------cttg
tttctgtaca ggtcgttttg ctgtgcgtga catgaggcag accgttgctg ttggtgtcat
caagagcgtt gagaagaagg
>Doradidae_Pterodoras_granulosus_1_1
gttgctttcg tcccaatttc cggatggcac ggagacaaca tgctggagcc cagctcaaac
gtgagttaat aa-----atc caat-----a cgtt------ tctagttg-c ttg-tgctct
----agatgg tcagtgggct aactt--ggg cttttctc-t ttgtagatgg gatggttcaa
ggggtggaag gtcgagcgca aagagggaaa tgccagtgga actaccctcc tggaggccct
ggatgccatc ctgcccccaa gccgccccac tgacaagcct ctccgtctgc ccctgcagga
tgtctacaaa attggaggtt tgtattgcta cttgttgggc tgcacaagtt t-----ttaa
catttttccc ccc------- ---------- -----acaca act-cactt- ggtt-ttaac
-acgt----- ---------- ---------- ---------- ----ttt-t- ----------
---------- ---------- ---------- ------aggt attggaactg tacccgtggg
ccgtgttgag accggtgtgc ttaagcctgg catggttgtg acctttgccc ctgtcaacgt
gaccactgag gtgaagtctg ttgagatgca ccatgagtcc cttccagagg caacacccgg
cgacaacgtg ggtttcaacg tgaagaacgt gtctgtgaag gacatccgtc gtggtaacgt
ggctggagac agcaagaacg acccacccca ggaggctggc agcttcaatg ctcaggttgg
cctgctgcct a-tttc-cta --tttaagac ctgcctcgct tt-------- --agcttgat
ttagcttttg ctagcgaagg ctaacc-act gtttg-ccct gtaggtcatc atcctgaacc
accctggtca gatctcccag ggctatgccc ctgtgctgga ttgccacact gctcacattg
cctgcaagtt tgccgagctc aaggagaaga tcgaccgtcg ttctggcaag aagcttgagg
acaaccccaa gaacctgaag tctggagatg ctgccattgt tgaaatgact cctggcaagc
ccatgtgtgt ggagagcttt tccacctatc ctcctcttgg taagtcc--- --gttt----
---------- ---------- ---cccccta atgtacact- ---------- -----cgt--
--------gc tcatgtgtgc tt---gta-- ---gacctga --ctgatgt- ------cttg
tttctggtca ggtcgttttg ctgtgcgtga catgaggcag accgttgctg ttggtgtcat
caagagtgtt gagaagaagg
>Doradidae_Tenellus_trimaculatus_1_1
gttgctttcg ccccaatttc cggatggcac ggagacaaca tgctggagcc cagctcaaac
gtgagttaat gg-----a-c caat-----g agtt------ tctagttgcc ttg-tgcact
----agatgg ccaattggct aactt--gag cgtttctctt ttgtagatgg gatggttcaa
gggatggaag attgagcgca aagagggaaa tggcagcgga accaccctcc tggaggccct
ggatgccatc ctgcccccaa gccgccccac tgacaagcct ctccgtctgc ccctgcagga
tgtctacaaa attggaggtt tgtattgtta gttgttggtc tacacaagtt c-----ttag
cttgtttctt ttc------- ---------- -----gtaca act-cactt- ggat-tttcc
-aatg----- ---------- ---------- ---------- ----ttt-t- ----------
---------- ---------- ---------- ------aggt attggaactg taccagtggg
ccgtgttgan accggtgtgc tgaagcctgg catggttgtg acctttgccc ctgtcaatgt
gaccactgag gtcaagtctg ttgagatgca ccatgagtcc ctgccagagg caacacccgg
ggacaacgtg ggcttcaacg tgaagaacgt gtctgtggaa gacatccgtc ggggaaacgt
ggctggagac agcaagaacg acccacccat ggaggctggc agcttcaatg ctcaggttgg
cctgctgccc a-tttt-cta -ttttaa--- --gctctgct tt-------- --agcttgat
ttagcttctg ctagcaaaga ctaacc-act gtttg-ccat ttaggtcatc atcctgaacc
accctggtca gatctcccag ggctatgccc ctgtgctgga ttgccacact gctcacattg
cctgcaagtt tgcagagctc aaggagaaga tcgaccgccg ttctggcaag aagcttgagg
acaaccccaa gaacctgaag tctggagatg ctgccattgt tgaaatggtc cctggcaagc
ccatgtgtgt ggagagcttt tctacctatc ctccccttgg taagtgt--- --ttct----
---------- ---------- ---cccccta ttgtacact- ---------- -----cccag
ttt--tcagt tc--gtgtgc tt---tga-- ---gacctga --ctgaggn- ------cttg
tttctggtca ggtcgttttg ctgtgcgtga catgaggcag actgttgctg ttggtgtcat
caagaacgtt gagaagaagg
>Doradidae_Acanthodoras_spinosissimus_1_1
gttgctttcg ttccaatttc tggatggcat ggagacaaca tgctggagcc cagctcaaat
gtgagttaat ta-----atc caat-----a tgct------ tgtagttgct ttt-tgtcct
----agatcg tcagtgggct aacttg-ggg cttttttt-t ttgtagatgg gatggttcaa
ggaatggaag atcgagcgca aagatggaaa tgccagcgga gttaccctcc tggaagccct
ggatgccatc ctggcaccaa gccgccccac tgacaagcct ctccgtctgc ccctgcagga
cgtctacaaa atcggaggtt tgtatagtta cttgttg-gc tgcataag-- ------tcat
cctgtttctc ttc------- ---------- -----ac-ct gct-cactt- ggtc-tttaa
---------- ---------- ---------- ---------- -tgtttt-t- ----------
---------- ---------- ---------- ------aggt attgggactg tacctgtggg
acgtgttgag accggtgtgc tcaagcctgg catggttgtg acctttgccc ccgtcaacgt
gaccactgag gtgaagtctg tcgaaatgca ccacgagtcc ctcccagagg caacacctgg
tgacaatgtg ggcttcaacg taaagaacgt gtctgtgaag gacatccgtc gtggtaacgt
ggctggagac agcaagaacg acccacccca ggaggctggc agcttcaatg ctcaggttgg
cctgctgccc a--tgt-cca -ttttaagat gtgc----ct tt-------- --agcctgat
ttagcttttg cta--gaaga ctaactgatc ttttg-ccct ataggtcatc atcctgaacc
acccaggcca gatctcccag ggctatgctc ctgtgctgga ctgccacact gctcacattg
cctgcaagtt tgcagagctc aaagagaaga ttgaccgtcg ttctggtaag aagcttgagg
acaaccccaa gaacctgaag tctggagatt ctgccattgt tgaaatggtt cctggcaagc
ccatgtgtgt ggagagcttt tccacctatc ctccccttgg taagtcc--- --ccccccta
tttttcttc- ---------- --cctg---- ---------- ---------- ----------
---------- ---------- ---------- ------ctga --ctgatgtc -----ttgtt
tctgttctca ggtcgttttg ctgtgcgtga catgaggcag accgttgctg ttggtgtcat
caagagcgtc gagaagaagg
>Doradidae_Agamyxis_albomaculatus_1_1
gttgctttcg tcccaatttc tggatggcac ggagacaaca tgctggagcc cagctcaaac
gtgagttaat aa----aagc cagt-----a tgt------- ttctgttgcc ttg-tgcact
----ccatgg tcagtgggct aactt--ggg cttttctc-t ttgtagatgg gttggttcaa
gggatggaag attgagcgca aagagggaaa tgccagtgga actactctcc tggaggccct
tgatgccatc ctgcccccaa gccgccccac tgacaagcct ctccgtctgc ccctgcagga
tgtctacaaa attggaggtt tgtattgttg gttgttgggc tgcacaagtt c-----ttag
cccatttact ttc------- ---------- -----acaca act-cactt- ggtt-tttaa
-catg----- ---------- ---------- ---------- ----ttt-t- ----------
---------- ---------- ---------- ------aggt atcggaactg tacctgtggg
ccgtgttgaa accggtgtgc ttaagcctgg catggttgtg acctttgccc ctgtcaacgt
gaccactgag gtcaagtctg ttgagatgca ccatgagtcc ctcccagagg caacacctgg
tgacaacgtt ggcttcaacg tgaagaacgt gtctgtgaag gacatccgtc gtggaaacgt
ggctggagac agcaagaacg acccacccat ggaggctggc agcttcaatg ctcaggttgg
cctgctgcct a-tttt-cta -ttttaagat ctgctttgct ct-------- --agcttgat
ttagcttttg ctagcgaaga ctaacc-gct gtttg-cctt gtaggtcatc atcctgaacc
accctggtca gatctcccag ggctacgccc ctgtgctgga ttgccacact gctcacattg
cctgcaagtt tgccgagctc aaggagaaga ttgaccctcg tcctggcaag aagcttgagg
acaaccccaa gaacctgaag tctggagatg ctgccattgt tgaaatggtt cctgggaagc
ccatgtgtgt ggagagcttt tccacctatc ctcctcttgg taagtgt--- --ttc-----
---------- ---------- ---cccccta atgttcact- ---------- -----tgcag
att--tcagt tcatgtgtgc tt---gaa-- ---gacctga --ctgttgc- ------cttg
tttctgttca ggccgttttg ctgtccgtga catgaggcag accgtcgctg ttggtgtcat
caagagcgtt gagaagaagg
>Doradidae_Doraops_zuloagai_1_1
gttgctttcg tcccaatttc tggatggcac ggagacaaca tgctggagcc cagcccaaac
gtgagttaat aa-----atc catg-----t atgt------ ttctgttgcc ttg-tgcact
----agatgg tcagtgggct aactt--ggc c-tttcta-t ttgtagatgg gatggttcaa
aggatggaag atcgagcgca aagagggaaa tgccagtgga gctaccttcc tggaggccct
ggacgccatc ctgcccccaa gccgccccac tgacaagcct ctccgtctgc ccctgcagga
tgtctacaaa attggaggtt tgtattgttg gttgttgggc tgtacaagtt c-----ttag
cccatttact ttc------- ---------- -----acaca act-cactt- ggtt-tttaa
-cacg----- ---------- ---------- ---------- ----ttt-t- ----------
---------- ---------- ---------- ------aggt attggaactg tacccgtggg
ccgagttgaa actggtgtgc ttaagcctgg catggttgtg accttcgccc ctgtcaacgt
gaccactgag gtcaagtctg ttgagatgca ccacgagtcc ctcccagagg caacacctgg
tgacaacgtg ggcttcaacg tgaagaacgt gtctgtgaag gacatccgtc gtggaaacgt
ggctggagac agcaagaacg acccacccca ggaggctggc agcttcaatg ctcaggttgg
cctgctgcct a-ttct---a -ttttaagan ctgcttcact tt-------- --agcttgat
ttagcttttg ctagcgaaga ctaacc-gct gtttg-cctt gtaggtcatc atcctgaacc
accctggtca gatctcccag ggctacgccc ctgtgcttga ttgccacact gctcacattg
cctgcaagtt tgccgagctc aaggagaaga ttgaccgccg ttctggcaag aagcttgagg
acaaccccaa gaacctgaag tctggagatg ctgccattgt tgaaatgatc cctggcaagc
ccatgtgtgt ggagagcttt tccacctatc ctccccttgg taagtgt-cc --cccc----
---------- ---------- ---cccccta atgtacact- ---------- -----cacag
att--tcggt tcatgtgtgc tt---ggaga cctgacctga --ccgttgt- ------ctcg
tttctgttca ggtcgttttg ctgtgcgtga catgaggcag accgttgctg ttggtgtcat
caagagcgtt gagaagaagg
>Doradidae_Doras_carinatus_1_1
gttgctttcg gcccaatttc cggatggcac ggagacaaca tgctggagcc cagctcaacc
gtgagttaat a------atc cagt-----g tgt------- tctagttgcc ttg-tgcact
----agatgg tcagttggct aactt--gag cttttctcct ttgtagatgg gatggttcaa
gggatggaag attgagcgca aagagggaaa tgccagcgga accaccctcc tggaggccct
ggatgccatc ctgcccccca gccgccccac tgacaagcct ctccgtctgc ccttgcagga
tgtctacaaa attggaggtt tgtggtgttg gttgttgggc tgcacaagtt c-----ttag
tc--tttctg ttc------- ---------- -----ataca act-cactt- ggttatttcc
-aatg----- ---------- ---------- ---------- ----ttt-c- ----------
---------- ---------- ---------- ------aggt attggaactg tacccgtggg
ccgtgttgag accggtgtgc tgaagcctgg catggttgtg acctttgccc ctgtcaacgt
gaccactgag gtcaagtctg tcgagatgca ccacgagtcc ctgccagagg caacacccgg
tgacaatgtt ggcttcaacg tgaagaacgt gtctgtgaag gacatccgtc gtggaaacgt
ggctggagac agcaagaacg acccacccca ggaggctggc agcttcaatg cccaggttgg
cctgctgcct a-tttt-cta -ttttaa--- --gctctgct tt-------- --agcttgat
ttagcttttg ctagtgaaga ctaacc--ct gtttg-ccat gtaggtcatc atcctgaacc
accctggtca gatctcccag ggctatgccc ctgtgctgga ttgccacact gctcacattg
cctgcaagtt tgccgagctc aaggagaaga tcgaccgtcg ttctggcaag aagcttgagg
acaaccccaa gaacctgaaa tctggagatg ctgccattgt tgaaatggtc cctggcaagc
ccatgtgtgt ggagagcttt tctacctatc ctccccttgg taagtgt--- --tttc----
---------- ---------- ---cccctta atgtacact- ---------- -----cccca
g--------- ---------- ---------- ------ctga --ccgatgt- ------cttg
tttctgttca ggtcgttttg ctgtgcgtga catgaggcag accgttgccg ttggtgtcat
caagagcgtt gagaagaagg
>Doradidae_Doras_micropoeus_1_1
gttgctttcg tcccaatttc cggatggcac ggagacaaca tgctggagcc cagctcaaac
gtgagttaat aa-----atc caat-----g tgtt------ tc---ttgcc ttg-tgcact
----agatgg tcagttggct aactt--gag cttttctcct tcgtagatgg gatggttcaa
gggatggaag attgagcgca aagagggaaa tgccagcgga accaccctcc tggaggccct
ggatgccatc ctgcccccca gccgccccac tgacaagcct ctccgtctgc ccctgcagga
tgtctacaaa attggaggtt tgtattgttg gttgttgggc tgcacaagtt c-----ttag
cctgtttctg ttc------- ---------- -----ataca act-cactt- ggttatttcc
-aatg----- ---------- ---------- ---------- ----ttt-c- ----------
---------- ---------- ---------- ------aggt attggaactg tacccgtggg
ccgtgttgag accggtgtgc tgaagcctgg catggttgtg acctttgccc ctgtcaacgt
gaccactgaa gtcaagtctg ttgagatgca ccatgagtcc ctgccagaag caacacccgg
tgacaatgtg ggcttcaacg tgaagaacgt gtctgtgaag gacatccgtc gtggaaacgt
ggctggagac agcaagaacg acccacccca ggaggctggc agcttcaatg cccaggttgg
cctgctgcct a-tttt-cta -ttttaa--- --gctctgcc tt-------- --agcttgat
ttagcttttg ctagcgaaga ctaacc-act gtttg-ccat gtaggtcatc atcctgaacc
accctggtca gatctcccag ggctatgccc ctgtgctgga ttgccacact gctcacattg
cctgcaagtt tgccgagctc aaggagaaga tcgaccgtcg ttctggcaag aagcttgagg
acaaccccaa gaacctgaag tctggagatg ccgccattgt tgaaatgatt cctggcaagc
ccatgtgtgt ggagagcttt tctacctatc ctccccttgg taagtgt--- --tttc----
---------- ---------- ---cccctta atgtacact- ---------- -----cccag
agt--tcagt tcatgtgtgc gt---aaa-- ---gacctga ccccgatgt- ------cttg
tttctgttca ggtcgttttg ctgtgcgtga catgaggcag accgttgctg ttggtgtcat
caagagcgtt gagaagaagg
>Doradidae_Hemidoras_morrisi_1_1
gttgctttcg tcccaatttc cggatggcat ggagacaaca tgctggagcc cagctcaaat
gtgagttaat aa-----atc caat-----g tgtt------ tctagttgcc ttg-tgcact
----agatgg tcagttggct aactt--ggg cttttctctt ttgtagatgg aatggttcaa
gggatggaag attgagcgca aagagggaaa tgccagcgga accaccctcc tggaggccct
ggatgccatc ctgcccccaa gccgccccac tgacaagcct ctccgtctgc ccctgcagga
tgtctacaaa attggaggtt tgtattgtta gttgttgggc tacacaagtt c-----ttaa
cccgtttctt ttc------- ---------- -----ataca act-cactt- ggat-tttcc
-aatg----- ---------- ---------- ---------- ----ttt-tc atgtattttt
tctatatatt catatgattt ttcttatttc tccttcaggt attggaactg tacccgtggg
ccgtgttgaa accggtgtgc tgaagcctgg catggttgtg acctttgccc ctgtcaacgt
gaccactgag gtcaagtctg ttgagatgca ccatgagtcc ctgccagagg caacacccgg
cgacaacgtg ggcttcaacg tgaagaacgt gtctgtgaag gacatccgtc gtggaaacgt
ggctggagac agcaagaacg acccacccat ggaggctggc agcttcaatg ctcaggttgg
cctgctgcct a-tttt-cta -ttttaa--- --gctctgct tt-------- --agcttgat
ttagcttttg ctagcaaaga ctaacc-act gtttg-ccat gtaggtcatc atcctgaacc
accctggtca gatctcccag ggctatgccc ctgtgctgga ttgccacact gctcacattg
cctgcaagtt tgcagagctc aaagagaaga tcgaccgtcg ttctggcaag aagcttgagg
acaaccccaa gaacctgaag tctggagatg ctgccattgt tgaaatgatt cctggcaagc
ccatgtgtgt ggagagcttt tctacctatc ctccccttgg taagtgt--- --atct----
---------- ---------- ---ttcccta atgtacact- ---------- -----cccag
att--tcagt t--tgtgtgc tt---taa-- ---gacctga --ccgatgt- ------cctg
tttctgttta gggcgttttg ctgtgcgtga catgaggcag accgttgctg ttggtgtcac
aagagacgtt gagaagaagg
>Doradidae_Hemidoras_stenopeltis_1_1
gttgctttcg tcccaatttc cggatggcat ggagacaaca tgctggagcc cagctcaaac
gtgagttaat aa-----atc caat-----g tgtt------ tctagttgcc ttg-tgcact
----agatgg tcagttggct aactt--ggg cttttctctt ttgtagatgg gatggttcaa
gggatggaag attgagcgca aagagggaaa tgccagcgga accaccctcc tggaggccct
ggatgccatc ctgcccccaa gccgccccac tgacaagcct ctccgtctgc ccctgcagga
tgtctacaaa attggaggtt tgtattgtta gttgttgggc t-cacaagtt c-----ttaa
cccgtttctt ttc------- ---------- -----ataca act-cactt- ggat-tttcc
-aatg----- ---------- ---------- ---------- ----ttt-t- ----------
---------- ---------- ---------- ------aggt attggaactg tacccgtggg
ccgtgttgaa accggtgtgc tgaagcctgg aatggttgtg acctttgccc ctgtcaacgt
gaccactgag gtcaagtctg ttgagatgca ccatgagtcc ctgccagagg caacacccgg
cgacaacgtg ggcttcaacg tgaagaacgt gtctgtgaag gacatccgtc gtggaaacgt
ggctggagac agcaagaacg acccacccat ggaggctggc agcttcaatg ctcaggttgg
cctgctgcct a-ttttccta -ttttaa--- --gctctgct tt-------- --agcttgat
ttagcttttg ctagcaaaga ctaacc-act ttttg-ccat gtaggtcatc atcctgaacc
accctgggca gatctcccag ggctatgccc ctgtgctgga ttgccacact gctcacattg
cctgcaagtt tgcagagctc aaggagaaga tcgaccgtcg ttctggcaag aagcttgagg
acaaccccaa gaacctgaag tctggagatg ctgccattgt tgaaatgatt cctggcaagc
ccatgtgtgt ggagagcttt tctacctatc ctccccttgg taagtgca-- --tttc----
---------- ---------- ---cccccta atgtactct- ---------- -----cccag
att--tcagt t--tgtgtgc tt---taa-- ---gacctga --ccgatgt- ------cttg
tttctgttta ggtcgttttg ctgtgcgtga catgaggcag accgttgctg ttggtgtcat
caagagtgtt gagaagaagg
>Doradidae_Hemidoras_stenopeltis_2_1
gttgctttcg tcccaatttc cggatggcat ggagacaaca tgctggagcc cagctcaaac
gtgagttaat aa-----atc caat-----g tgtt------ tctagttgcc ttg-tgcact
----agatgg tcagttggct aactt--ggg cttttctctt ttgtagatgg gatggttcaa
gggatggaag attgagcgca aagagggaaa tgccagcgga accaccctcc tggaggccct
ggatgccatc ctgcccccaa gccgccccac tgacaagcct ctccgtctgc ccctgcagga
tgtctacaaa attggaggtt tgtattgtta gttgttgggc tacacaagtt c-----ttaa
cccgtttctt ttt------- ---------- -----ataca act-cactt- ggat-tttcc
-aatg----- ---------- ---------- ---------- ----gtt-t- ----------
---------- ---------- ---------- ------aggt attggaactg tacccgtggg
ccgtgttgan accggtgtgc tgaagcctgg catggttgtg acctttgccc ctgtcaacgt
gaccactgag gtcaagtctg ttgagatgca ccatgagtcc ctgccagagg caacacccgg
cgacaacgtg ggcttcaacg tgaagaacgt gtctgtgaag gacatccgtc gcggaaacgt
ggctggagac agcaagaacg acccacccat ggaggctggc agcttcaatg ctcaggttgg
cctgctgcct a-tttt-cta -ttttaa--- --gctctgct tt-------- --agcttgat
ttagcttttg ctagcaaaga ctaacc--ct gtttg-ccat gtaggtcatc atcctgaacc
accctggtca gatctcccca ggctatgccc ctgtgctgga ttgccacact gctcacattg
cctgcaagtt tgcagagctc aaggagaaga ttgaccgtcg ttctggcaag aagcttgagg
acaaccccaa gaacctgaag tctggagatg ctgccattgt tgaaatgatt cctggcaagc
ccatgtgtgt ggagagcttt tctacctatc ctccccttgg taagtgta-- --tttc----
---------- ---------- ---cccccta atgtactct- ---------- -----cccag
---------- ---------- ---------- ------ctga --ccgatgt- ------cttg
tttctgttta ggtcgttttg ctgtgcgtga catgaggcag accgttgctg ttggtgtcat
caagagtgtt gagaagaagg
>Doradidae_Hemidoras_stuebelii_1_1
gttgctttcg tcccaatttc cggatggcat ggagacaaca tgctggagcc cagctcaaac
gtgagttaat aa-----atc ctat-----g tgtt------ tctaattgcc ttg-tgcact
----agatgg tcagttggct aactt--ggg cttttctctt ttgtagatgg gatggttcaa
gggatggaag attgagcgca aagagggaaa tgccagcgga accaccctcc tggaggccct
ggatgccatc ctgcccccaa gccgccccac tgacaagcct ctccgtctgc ccctgcagga
tgtctacaaa attggaggtt tgtattgtta gttgttgggc tacacaaatt ct---tttca
tcccattttt ttc------- ---------- -----ataca act-cactt- ggat-tttcc
-aatg----- ---------- ---------- ---------- ----ttt-t- ----------
---------- ---------- ---------- ------aggt attggaactg tacccgtggg
ccgtgttgan accggtgtgc tgaagcctgg catggttgtg acctttgccc ctgtcaacgt
gaccactgag gtcaagtctg ttgagatgca ccatgagtcc ctgccagagg caacacccgg
cgacaacgtg ggcttcaacg tgaagaacgt gtctgtgaag ggcatccgtc gtggaaacgt
ggctggagac agcaagaacg acccacccat ggaggctggc agcttcaatg ctcaggttgg
cctgctgcct a-tttt-cta -ttttaa--- --gctctgct tt-------- --agcttgat
ttagcttttg ctagcaaaga ctaacc-act gtttg-ccat gtaggtcatc atcctgaacc
accctggtca gatctcccag ggctatgccc ctgtgctgga ttgccacact gctcacattg
cctgcaagtt tgcagagctc aaggagaaga tcgaccgtcg ttctggcaag aagcttgagg
acaaccccaa gaacctgaag tctggagatg ctgccattgt tgaaatggtc cctggcaagc
ccatgtgtgt ggagagcttt tctacctatc ctccccttgg taagtgc--- --atct----
---------- ---------- ---ccccata atgtacact- ---------- -----cccag
att--tcagt t--tgtgtgc tt---taa-- ---gacctga --ccgatgt- ------cttg
tttctgttta ggtcgttttg ctgtgcgtga caagaggcag accgttgctg ttggtgtcat
caagagtgtt gagaagaagg
>Doradidae_Hypodoras_forficulatus_1_1
gttgctttcg tcccaatttc tggatggcac ggagacaaca tgctggagcc cagctcaaat
gtgagttaat gc-----atc caat-----a tgtt------ tctagttgcc tttctttagt
----agatgg tcaatggact aactt--ggg attttctc-t ttgtagatgg gatggttcaa
gggatggaag gttgagcgca aagaaggaaa tgccagcgga actaccctcc tggaggccct
ggacgccatc ctgcccccaa gccgccccac cgacaagcct ctccgtctgc ccctgcagga
cgtctacaaa atcggaggtt tgtcttgttg ttttttg-gc tacataattt gt---tgtat
cccatttctt ttt------- ---------- -----accca gct-cactt- ggtt-tttaa
---------- ---------- ---------- ---------- -tgtgtt-t- ----------
---------- ---------- ---------- ------aggt attggaactg tacctgtggg
ccgtgttgag actggtgtgc ttaagcctgg catggttgtg acctttgccc ctgtcaacgt
gaccactgag gtgaagtctg tcgaaatgca ccacgagtcc ctcccagagg caacacccgg
tgacaacgtt ggcttcaacg ttaagaacgt gtctgtgaag gacatccgtc gtggtaacgt
ggctggagac agcaagaacg acccacccca ggaggccggc agcttcaatg ctcaggttgg
cttgctgccc gttggt-cta -ttttaagat ctgcctcgat tt-------- --agcctgat
ttagcttttg cca--gaaga ctaact-gct ctttg-ccct acaggtcatc atcctgaacc
accctggtca gatctcccag ggctatgctc ctgtgctgga ctgccacact gcccacattg
cctgcaagtt cgctgagctc aaagagaaga ttgaccgtcg ttctggcaag aagattgagg
acaaccccaa gaacctgaag tctggagatg ccgccattgt tgaaatgatc cctggcaagc
ccatgtgtgt ggagagcttt tccacctatc ctccccttgg taagtgtgtg g-tttctctt
ttcccctcc- ---------- --gcttccta atctacacct gcatagctac atactggcag
---------- ---------- ---------- ------ctga --ccgccct- ------gttc
tctcttctca ggtcgttttg ctgtgcgtga catgaggcag accgttgctg ttggtgtcat
caagagcgtc gagaagaagg
>Doradidae_Leptodoras_acipenserinus_1_1
gttgctttcg tcccaatttc cggatggcac ggagacaaca tgctggagcc cagctcaaac
gtgagttaat aa-----atc ctat-----g cgtt------ tctggttgcc ttg-tgcact
----agatgg gcagttgact aactt--ggg cttttctctt ttgtagatgg gctggttcaa
gggatggaag attgagcgca aagagggaaa tggcagcgga accaccctcc tggaggccct
ggatgccatc ctgcccccaa gccgccccac tgacaagcct ctccgtctgc ccctgcagga
tgtctacaaa attggaggta tgtattgtta gttgttgtgc catacaagtt c-----ttag
cctgtttctt ttc------- ---------- -----ataca act-ccctt- ggat-tttcc
aaatg----- ---------- ---------- ---------- ----ttt-t- ----------
---------- ---------- ---------- ------aggt attggaactg tacctgtggc
ccgtgttgaa accggtgtgc tgaagcctgg catggttgtg acctttgccc ctgtcaacgt
gaccactgag gtcaagtctg ttgagatgca ccatgagtcc ctgccagagg caacacccgg
cgacaacgtg ggcttcaacg tgaagaacgt gtctgtgaag gacatccgtc gtggaaacgt
ggctggagac agcaagaatg acccacccca ggaggctggc agcttcaatg ctcaggttgg
cctgctgccc a-tttt-cta -ttttaa--- --gctctgct tt-------- --agcttgat
ttagcttttg ctagcaaaga ctaacc-act gtttg-ccat gtaggtcatc atcctgaacc
accctggtca gatctcccag ggctatgccc ctgtgctgga ttgccacact gctcacattg
catgcaagtt tgcagagctc aaggagaaga tcgaccgtcg ttctggcaag aagcttgagg
acaaccccaa gaacctgaag tctggagatg ctgccattgt tgaaatgatt cctggcaagc
ccatgtgtgt ggagagcttt tctacctatc ctccccttgg taagtgt--- --ttct----
---------- ---------- ---cccctta atgtatgct- ---------- -----cccag
att--tcagt tcatgtgtgc tt---taa-- ---gacctga --ccgatgt- ------cttg
tttctgttca ggtcgttttg ctgtgcgtga catgaggcaa accgttgctg ttggtggcat
caagagcgtt gagaagaagg
>Doradidae_Leptodoras_copei_1_1
gttgctttcg tcccaatttc cggatggcac ggagacaaca tgctggagcc cagctcaaac
gtgag--aat tc-----gtc taat-----g tgtt------ tctggttgcc ttg-tgccct
----agatgg acagttgact aacttg-ggg cttttctctt ttgtagatgg gttggttcaa
gggatggaag gttgagcgca aagagggaaa tgccagtgga accaccctcc tggaggccct
ggatgccatc ctgcccccaa gccgccccac tgacaagcct ctccgtttgc ccctgcagga
tgtctacaaa attggaggta tgtattgtta gttgttgcgc tacacaagtt a-----ttag
cttgtttctt ttc------- ---------- -----ataca act-cactt- ggat-tttcc
-aatg----- ---------- ---------- ---------- ----ttt-c- ----------
---------- ---------- ---------- ------aggt attggaactg tacccgtggg
ccgtgttgaa accggtgtgc tgaagcctgg catggctgtg acctttnnnn nnnnnnnnnn
nnnnnnnnnn nnnnnnnnnn nnnnnnnnnn nnnnnnnnnn nnnnnngagg caacacccgg
tgacaacgtg ggcttcaacg tgaagaacgt gtctgtgaag gacatccgtc gtggaaacgt
ggctggagac agcaagaacg acccacccca ggaggctggc agcttcaatg ctcaggttgg
cccactgcct a---tt-cta -ttttaa--- --gctctgct tt-------- --agcttgat
ttagcttttg ctagcaaaga ctaacc-act ctttg-ccat gtaggtcatc atcctgaacc
accctggtca gatctcccag ggctatgccc ctgtgctgga ttgccacact gctcacattg
cctgcaagtt tgccgagctc aaggagaaga tcgaccgtcg ttctggcaag aagcttgagg
acaaccccaa gaacctgaag tctggagatg ctgccattgt tgaaatgatt cctggcaagc
ccatgtgtgt ggagagcttt tctacctatc ctccccttgg taagtct--- --ttct----
---------- ---------- ---cccccta atgtacgct- ---------- -----cccag
att--tcagt tcatgtgtgc tt---gaa-- ---gacctga --ccgatgt- ------cttg
tttctgttca ggtcgttttg ctgtgcgtga catgaggcag accgttgctg ttggtgtcat
caagagcgtt gagaagaagg
>Doradidae_Leptodoras_hasemani_1_1
gttgctttcg gcccaatttc cggatggcac ggagacaaca tgctggagcc cagctcaaat
gtgagttaat aa-----atc caat-----g tgtt------ tctggttgcc ttg-tgcact
----agatgg acagttgact aactt--ggg cttttctctt ttgtagatgg gctggttcaa
gggatggaag attgagcgca aagagggaaa tggcagtgga accaccctcc tggaggccct
ggatgccatc ctgcccccaa gccgccccac tgacaagcct ctccgtctgc ccctgcagga
tgtctacaaa attggaggtg tgtattgtta gttgttgtgc cacacaagtt c-----ttag
cctgtttctt ttc------- ---------- -----ataca act-caatt- ggat-tttcc
-aatg----- ---------- ---------- ---------- ----ttt-c- ----------
---------- ---------- ---------- ------aggt attggaactg tacccgtggg
ccgtgttgan accggtgtgc tgaagcctgg catggttgtg acctttgccc ctgtcaacgt
gaccactgag gtcaagtctg ttgagatgca ccacgagtcc ctgccagagg caacacccgg
tgacaacgtg ggcttcaacg tgaagaacgt gtctgtgaag gacatccgtc gtggaaacgt
ggctggagac agcaagaacg acccacccca ggaggctggc agcttcaatg ctcaggttgg
cccactgcct a---tt-cta -ttttaa--- --gctctgct tt-------- --agcttgat
ttaacttttg ctagcaaaga ctaacc-att gtttg-ccat gtaggtcatc atcctgaacc
accctggtca gatctcccag ggctatgccc ctgtgctgga ttgccacact gctcacattg
cctgcaagtt tgccgagctc aaggagaaga tcaaccgtcg ttctggcaag aagcttgagg
acaaccccaa gaacctgaag tctggagatg ctgccattgt tgaaatgatc cctggcaagc
ccatgtgtgt ggagagcttt tctacctatc ctccccttgg taagtgt--- --ntct----
---------- ---------- ---cccccta atgtacact- ---------- -----cccag
att--tcacc tcgtgtatgc tt---taa-- ---gacttga --ctgacgt- ------cctg
tttctggtca ggtcgttttg ctgtgcgtga catgaggcag accgttgctg ttggtgtcat
caagagtgtt gagaagaagg
>Doradidae_Leptodoras_juruensis_1_1
gttgctttcg tcccaatttc cggatggcac ggagacaaca tgctggagcc cagctcaaac
gtgagttaat aa-----atc ctat-----g cgtt------ tctggttgcc ttg-tgcact
----agatgg acagttgacc aactt--ggg cttttctctt ttgtagatgg gctggttcaa
gggatggaag attgagcgca aggagggaaa tggcagcgga accaccctcc tggaggccct
ggatgccatc ctgcccccaa gccgccccac tgacaagcct ctccgtctgc ccctgcagga
tgtctacaaa attggaggta tgtattgtta gttgttgtgc cacacaagtt c-----ttag
cccgtttctt ttc------- ---------- -----ataca act-cactt- ggat-tttcc
-aatg----- ---------- ---------- ---------- ----ttt-c- ----------
---------- ---------- ---------- ------aggt attgggactg tacccgtggg
ccgtgttgan accggtgtgc tgaagcctgg catggttgtg acctttgccc ctgtcaatgt
gaccactgag gtcaagtctg ttgagatgca ccatgagtcc ctgccagagg caacacccgg
cgacaacgtg ggcttcaacg tgaagaacgt gtctgtgaag gacatccgtc gtggaaacgt
ggctggagac agcaagaacg acccacccca ggaggctggc agcttcaatg ctcaggttgg
cc--actgcc a-tttt-cta -ttttaa--- --gctctgcc tt-------- --agcttgat
ttagcttttg ctagcaaaga ctaacc-act gtttg-ccat gtaggtcatc atcctgaacc
accctggtca gatctcccag ggctataccc ctgtgctgga ttgccacact gctcacattg
cctgcaagtt tgcagagctc aaggagaaga tcgaccgtcg gtctggcaag aagcttgagg
acaaccccaa gaacctgaag tctggagatg ctgccattgt tgaaatgatt cctggcaagc
ccatgtgtgt ggagagcttt tctacctatc ctcctcttgg taagcgt--- --ttct----
---------- ---------- ---cccccta atgcatgct- ---------- -----cccag
att--tcagt tcatgtgtgc tt---taa-- ---gacctga --tcgacgt- -----ccttg
tttctggtca ggtcgttttg ctgtgcgtga catgaggcag accgttgccg ttggtgtcat
caagagcgtt gagaagaagg
>Doradidae_Leptodoras_praelongus_1_1
gttgctttcg tcccaatttc cggatggcac ggagacaaca tgctggagcc cagctcaaac
gtgagthaat aa-----atc ccatctaatg tgtt------ tctggttgcc ttg-tgccct
----agatgg acaggtgact aactt--ggg cttttctctt ttgtagatgg gctggttcaa
gggatggaag attgagcgca aagagggaaa tggcagcgga accaccctcc tggaggccct
ggatgccatc ctgcccccaa gccgccccac tgacaagcct ctccgtctgc ccctgcagga
tgtctacaaa attggaggta tgtattgtta gttgttgcgc tacacaagtt a-----ttag
ccctgttttt ccc------- ---------- -----atacg actccactt- ggat-tttcc
-catg----- ---------- ---------- ---------- ----tttcc- ----------
---------- ---------- ---------- ------aggt attggaactg tacccgtggg
ccgtgttgaa accggtgtgc tgaagcctgg catggttgtg acttttgccc ctgtcaacgt
gaccactgag gtcaagtctg ttgagatgca ccatgagtcc ctgccagagg caacacccgg
tgacaacgtg ggcttcaacg tgaagaacgt gtctgtgaag gacatccgtc gtggaaacat
ggctggagac agcaagaacg acccacccca ggaggctgga agcttcaatg ctcaggttgg
cc-actgccc a-tttt-cta -ttttaa--- --gcttggct tt-------- --ggcttgat
ttagcttttg ctagcaaaga ctaacc-act gtttg-ccat gtaggtcatc atcctgaacc
accctggtca gatctcccag ggctatgccc ctgtgctgga ttgccacact gctcacattg
cctgcaagtt tgccgagctc aaggagaaga tcgaccgtcg ttctggcaag aagcttgagg
acaaccccaa gaacctgaag tctggagatg ctgccattgt tgaaatgatc cctggcaagc
ccatgtgtgt ggagagcttt tctacctatc ctccccttgg taagtgt--- --ttct----
---------- ---------- --ccccccta atgtacgct- ---------- -----cccag
att--tcagt tcatgtgtgc tt---taa-- ---gacctga --ccaatgt- ------cttg
tttctg-tca ggtcgttttg ctgtgcgtga catgaggcag accgttgctg ttggcgtcat
caagaacgtt gagaagaagg
>Doradidae_Leptodoras_praelongus_2_1
gttgctttcg tcccaatttc cggatggcac ggagacaaca tgctggagcc cagctcaaac
gtgagttaat aa-----atc ccatcta--a tgtt------ tctggttgcc ttg-tgcctt
----agatgg acaggtgact aactt--ggg cttttctctt ttgtagatgg gctggttcaa
gggatggagg attgagcgca aagagggaaa tggcagcgga accaccctcc tggaggccct
ggatgccatc ctgcccccaa gccgccccac tgacaagcct ctccgtctgc ccctgcagga
tgtctacaaa attggaggta tgtattgtta gttgttgcgc tacacaagtt a-----ttag
cctgtt--tt tcc------- ---------- -----ataca act-cactt- ggat-tttcc
-cacg----- ---------- ---------- ---------- ----ttt-c- ----------
---------- ---------- ---------- ------aggt attggaactg tacccgtggg
ccgtgttgaa accggtgtgc tgaagcctgg catggttgtg acttttgccc ctgtcaacgt
gaccactgag gtcaagtctg ttgagatgca ccatgagtcc ctgccagagg caacacccgg
cgacaacgtg ggcttcaacg tgaagaacgt gtctgtgaag gacatccgtc gtggaaacgt
ggctggagac agcaagaacg acccacccca ggaggctgga agcttcaatg ctcaggttgg
cccactgcct a-tttt-cta -ttttaa--- --gcttggct tt-------- --ggcttgat
ttagcttttg ctagcaaaga ctaacc-act gtttg-ccat gtaggtcatc atcctgaacc
accctggtca gatctcccag ggctatgccc ctgtgctgga ttgccacact gctcacattg
cctgcaagtt tgccgagctc aaggagaaga tcgaccgccg ttctggcaag aagcttgagg
acaaccccaa gaacctgaag tctggagatg ctgccattgt tgaaatgatt cctggcaagc
ccatgtgtgt ggagagcttt tctacctatc ctccccttgg taagtgt--- --ttct----
---------- ---------- ---ctcccta atgtacgct- ---------- -----cccag
att--tcagt tcatgtgtgc tt---taa-- ---gacctga --ccaatgt- ------cttg
tttctgttca ggtcgttttg ctgtgcgtga catgaggcag accgttgctg ttggcgtcat
caagagcgtt gagaagaagg
>Doradidae_Lithodoras_dorsalis_1_1
gttgctttcg tcccaatttc cggatggcat ggagacaaca tgctggagcc cagctcaaac
gtgagttaat ga-----atc cgat-----a tgtt------ tctagttgtc ttg-tgcact
----agatgg tcagagggct tactt--ggg c-tttctc-t ttgtagatgg gatggttcaa
gggatggaag attgagcgca aagagggaaa tgccagcgga accactctcc tggaggccct
ggacgccatc ctgcccccca gccgccccac tgacaagcct ctccgtctgc ccctgcagga
tgtctacaaa atcggaggtt tgtattgtta gttgttgggt tgtacaagtt c-----ttag
cctatttctt ttc------- ---------- -----acaca act-caatt- gggt-ttttt
acacg----- ---------- ---------- ---------- ----gtt-t- ----------
---------- ---------- ---------- ------aggt attggaactg tacctgtggg
ccgtgtggaa actggtgtgc ttaagcctgg catggttgtg acctttgccc ctgtcaacgt
gaccactgag gtcaagtctg ttgagatgca ccatgagtcc ctgccagagg caacacctgg
tgacaacgtt ggcttcaacg tgaagaacgt gtctgtgaag gacatccgtc gtggaaacgt
ggctggagac agcaagaacg acccacccca ggaggctggc agcttcaatg ctcaggttgg
cctgctgcct g-tttt-cta -ttttaa--- --gctctgct tt-------- --agcttgat
ttagcttttg ctagcaaaga ctaacc-act gtttg-ccat gtaggtcatc atcctgaacc
accctggtca gatctcccag ggctatgccc ctgtgctgga ctgtcacact gctcacattg
cctgcaagtt tgcagagctc aaagagaaga ttgaccgtcg ttctggcaag aagcttgagg
acaaccccaa gaacctgaag tctggagatg ctgccattgt tgaaatggtt cctggcaagc
ccatgtgtgt ggagagcttt tccacctatc ctccccttgg taagcgt--- --ttc-----
---------- ---------- ---cccccta acgtacact- ---------- -----cccag
att--tcagt tcacgtctgc tt---gaa-- ---gacctga --ccgatgt- ------cttg
tttctgttca ggtcgttttg ctgtgcgtga catgaggcag accgttgctg ttggtgtcat
caagagcgtt gagaagaagg
>Doradidae_Nemadoras_hemipeltis_1_1
gttgctttcg tcccaatttc tggatggcac ggagacaaca tgctggagcc cagctcaaac
gtgagttaat aa-----atc caat-----g tgtt------ tctagttgcc ttg-tgcact
----agatgg ccagttggct aactt--ggg cttttctctt ttgtagatgg gctggttcaa
gggatggaag attgagcgca aagagggaaa tggcagcgga accactctcc tggaggccct
ggatgccatc ctgcccccaa gccgccccac tgacaagcct ctccgtctgc ccctgcagga
tgtctacaaa attggaggtt tgtattgtta gttgttggac tacacaagtt c-----ttag
cttgtttctt ttc------- ---------- -----ataca act-cattt- ggat-tttcc
aaatg----- ---------- ---------- ---------- ----ttt-t- ----------
---------- ---------- ---------- ------aggt attggaactg tacctgtggg
ccgtgttgaa accggtgtgc tgaagcctgg aatggttgtg acctttgccc ctgtcaacgt
gaccactgag gtcaagtctg ttgagatgca ccatgagtcc ctgccagagg caacacccgg
tgacaacgtg ggcttcaacg tgaagaacgt gtctgtgaag gacatccgtc gtggaaacgt
ggctggagac agcaagaacg acccacccca ggaggctggc agcttcaatg ctcaggttgg
cctgctgccc attttt-cta -ttttga--- --gctctgct tt-------- --agcttgat
ttagcttttg ctagcaaaga ctaacc-act gtttg-ccat gtaggtcatc atcctgaacc
accctggtca gatctcccag ggctatgccc ctgtgctgga ttgccacact gctcacattg
cctgcaagtt tgcagagctc aaggagaaga tcgaccgccg ttctggcaag aagcttgagg
acaaccccaa gaacctgaag tctggagatg ctgccattgt tgaaatgatt cctggcaagc
ccatgtgtgt ggagagcttt tctacctatc ctccccttgg taagtgt--- --ttct----
---------- ---------- ---cccccta atgtacact- ---------- -----cccag
att--tcagt tcatgtgtgc tt---taa-- ---gacctgc --ccgatgt- ------ctta
tttctgttca ggtcgttttg ctgtgcgtga catgaggcag accgttgctg ttggtgtcat
caagagcgtc gagaagaagg
>Doradidae_Ossancora_punctata_1_1
gttgctttcg tcccaatttc cggatggcac ggagacaaca tgctggagcc cagctcaaat
gtgagttaat at-----atc caac-----g tttt------ tctggttgcc atg-tgcact
----agatgg tcagttggct aactt--ggg cttttctcct ttgtagatgg gatggttcaa
gggatggaag attgaacgca aagagggaaa tggcagcgga accaccctcc tggaggccct
ggatgccatc ctgccaccca gccgccccac tgacaagcct ctccgtctgc ccctgcagga
tgtctacaaa attggaggtt tgtattgtta gttgttgggt tgcacaagtt c-----ttag
cctgtttctg ttc------- ---------- -----ataca act-cacat- ggtt-tttcc
caata----- ---------- ---------- ---------- ----ttt-t- ----------
---------- ---------- ---------- ------aggt attggaactg tacccgtggg
ccgtgttgag accggtgtgc tgaagcctgg catggttgtg acctttgccc ctgtcaacgt
gaccactgag gtcaagtctg ttgagatgca ccatgagtcc ctgccagagg caacacccgg
tgacaatgtg ggctttaacg tgaagaacgt gtcagtgaag gacatccgtc gtggaaacgt
ggctggagac agcaagaacg acccacccat ggaggctggc agcttcaatg ctcaggttgg
cctgctgccc a-tttt-cta tttttaa--- --gctctgct tt-------- --agcttgat
ttagcttttg ctagcaaaga ctaacc-act gtttg-ccat gtaggtcatc atcctgaacc
accctggtca gatctcccag ggctatgccc ctgtgctgga ttgccacact gctcacattg
cctgcaagtt tgcagagctc aaggagaaga tcgaccgtcg ttctggcaag gagcttgagg
acaaccccaa ggacctgaag tctggcgatg ctgccattgt tgaaatgatt cctggaaagc
ccatgtgtgt ggagagcttt tctacctatc ctccccttgg taagtgt--- --ttt-----
---------- ---------- ---cccccaa atgtacact- ---------- -----tccag
a---gacatt tcatgtgtgt ttaccgat-- ---gacctga --ccgatgt- ------cttg
tttctgttca ggtcgttttg ctgtgcgtga catgaggcag accgttgctg taggtgtcat
caagaacgtt gagaagaagg
>Doradidae_Physopyxis_lyra_1_1
gtggctttcg tcccaatttc tggctggcac ggagacaaca tgctggagcc cagctcaaat
gtcagttcct ga-----gtc cagt-----a tgtt------ --tagttgtg ttt-tgt---
----agctgg tcaatgggct aactt--ggt attttc---t ttgcagatgg gatggttcaa
gggatggaag gttgagcgca aagaaggaaa tgccagcgga actacccttc tggaggccct
ggatgccatc ctgcccccaa gccgtcccac tgacaagcct ctccgtctgc ccctgcagga
cgtctacaaa atcggaggtt tgtcttgtta ctttttg-cc aacttagttt gt---tgtat
cccaatcctt tgt------- ---------- -----acaca gct-cactg- gatt-tttaa
-cgtg----- ---------- ---------- ---------- ---tgtt-t- ----------
---------- ---------- ---------- ------aggt attggaactg tacctgtggg
ccgtgttgag actggtgtgc ttaagcctgg catggttgtt acctttgccc ccgtcaatgt
gaccactgag gtgaagtcgg tcgaaatgca ccacgagtcc ctcccagagg caacacctgg
tgacaatgtt ggcttcaatg tcaagaacgt gtctgtgaag gacatccgtc gtggtaacgt
ggctggagac agcaagaacg acccacccca ggaggctggc agcttcaatg ctcaggttgg
cttactgcct at-----tgg -tcttaagat ctgcctt--- ---------- --gggctgat
ttagcttttg cta--gacga ctaacc-tcc ccttg-tcct gcaggtcatt atcctgaacc
accctggtca gatctcccag ggctatgctc ctgtgctgga ctgccacact gcccatattg
cctgcaagtt tgctgagctc aaagaggaga ttgaccgtcg ttctggcaag aagcttgaag
acaaccccaa gaacctgaag tctggagatg ctgccattgt tgaaatgatc cctggcaagc
ccatgtgtgt ggagagcttt tccacctacc ctccccttgg taagtgt--- --ggcttctc
tcatagccc- ---------- --tttcctta atgtacttgt gcatatctgc ctattggcag
---------- ---------- ---------- ------ccga --ccttatt- ------tctc
tgggttctca ggtcgttttg ctgtgcgtga catgaggcag actgttgctg tcggtgtcat
caagagcgtc gagaagaagg
>Doradidae_Rhinodoras_boehlkei_1_1
gttgctttcg tcccaatttc cggatggcac ggagacaaca tgctggagcc cagctcaaac
gtgagttaat aa-----atc caat-----a tgtt------ cctagttgcc ttg-tacact
----agatgg gcta-gggct aactt--gga tttttctc-t ttgtagatgg gatggttcaa
gggatggaag attgagcgca aagagggaaa tgccagtgga actaccctcc tggaggccct
ggacgccatc ctgcccccca gccgccccac tgacaagcct ctccgtctgc ccctgcagga
cgtctacaaa atcggaggtt tgtattgtta cttgttggga ggcacaagtt c-----ttat
cctg---ctt ttc------- ---------- -----tcaca act-cactt- ggtt-tttaa
-cttg----- ---------- ---------- ---------- --gtttt-t- ----------
---------- ---------- ---------- ------aggt attggaactg tacctgtggg
ccgtgttgag actggtgtgc ttaagcctgg tatggttgtg acctttgccc ccgttaacgt
gaccactgag gtcaagtctg ttgagatgca ccatgagtcc ctcccagagg caacccctgg
tgacaacgtt ggcttcaacg tgaagaacgt gtctgtgaag gacatccgtc gtggtaacgt
ggctggagac agcaagaacg acccacccca ggaggctggc agcttcaatg ctcaggttgg
cctgctgccc a-tttt-cta tttttaagat ctgccttgct at-------- --agcttgat
ttagcttttg ctgccgaaga ctaacc--ct gtttg-ccct gtaggtcatc atcctgaacc
accctggtca gatctcccag ggctacgccc ctgtgctgga ttgtcacact gctcacattg
cctgcaagtt tgcagagctc aaggagaaga tcgaccgtcg ttctggcaag aagcttgagg
acaaccccaa gaacctgaag tctggagatg ctgccattgt tgaaacgatt cctggcaagc
ccatgtgtgt ggagagcttt tccacctatc ctccccttgg taagcgt--- --ttc-----
---------- ---------- ---cccccta atgtacact- ---------- -----tccag
---------- ---------- ---------- ------ctga --ctgatgt- -----ctttg
tttctgttca ggtcgttttg ctgtgcgtga catgaggcag accgttgctg ttggtgtcat
caagagcgtt gagaagaagg
>Doradidae_Rhinodoras_thomersoni_1_1
gttgctttcg tcccaatttc cggatggcac ggagacaaca tgctggagcc cagctcaacc
gtgagtcaat aa-----atc caat-----a catt------ cccagttgcc ttg-tacact
----agatgg tcagtgggct aactt--gga -ttttctc-t ttgtagatgg gatggttcaa
gggatggaag attgagcgca aagagggaaa tgccagtgga actaccctcc tggaggccct
ggacgccatc ctgcccccca gccgccctac tgacaagcct ctccgtctgc ccctgcagga
cgtctacaaa atcggaggtt tgtattgttg cttgttgggc ggcacaagtt c-----ttat
cctgcttctt ttc------- ---------- -----acaca act-cactt- ggta-tttac
-cttg----- ---------- ---------- ---------- --ttttt-t- ----------
---------- ---------- ---------- ------aggt attggaactg tacccgtggg
ccgtgttgag actggtgtgc ttaagcctgg tatggttgtg acctttgccc ccgtcaacgt
caccactgag gtcaagtctg ttgagatgca ccatgagtcc ctcccagagg caacacctgg
tgacaacgtt ggcttcaacg tgaagaacgt gtctgtgaag gacatccgtc gtggtaacgt
ggctggagac agcaagaacg acccacccca ggaggctggc agcttcaatg ctcaggttgg
cctgctgccc a-tttt-cta -ttttaagan ctgccttgct at-------- --agcttgat
ttagcttttg ctgccgaaga ctaacc-act gtttg-cctt gtaggtcatc atcctgaacc
accctggtca gatctcccag ggctatgccc ctgtgctgga ttgtcgcact gctcacattg
cctgcaagtt tgcagagctc aaggagaaga ttgaccgtcg ttctggcaag aagcttgagg
acaaccccaa gaacctgaag tctggagatg ctgccattgt tgaaatgatc cctggcaagc
ccatgtgtgt ggagagcttt tccacctatc ctccccttgg taagtgt--- --tt------
---------- ---------- ---cccccta atgtacact- ---------- -----cacag
act--tcagt tcatgcgtgc tt---gaa-- ---gacgtga --ctgatgtc tttgtctttg
tttctgttca ggtcgttttg ctgtgcgtga catgaggcag accgttgctg ttggtgtcat
caagagtgtt gagaagaagg
>Doradidae_Tenellus_ternetzi_1_1
gttgctttcg tcccaatttc cggatggcac ggagacaaca tgctggagcc cagctcaaac
gtgagttaat aa-----atc caat-----g ggtt------ tctagttgcc ttg-tgcact
----agatgg taagttggct aactc--gag cttttctc-- -tgtagatgg gatggttcaa
gggatggaag attgagcgca aagagggaaa tgccagcgga accaccctcc tggaggccct
ggatgccatc ctgcccccaa gccgccccac tgacaagcct ctccgtctgc ccctgcagga
tgtctacaaa attggaggtt tgtattttta gttgttgggc tacacaagtt c-----ttag
cctgtttctt ttc------- ---------- -----ataca acc-cccct- -gat-tctcc
-aatg----- ---------- ---------- ---------- ----ttt-t- ----------
---------- ---------- ---------- ------aggt attggaactg tacctgtggg
ccgtgttgaa accggtgtgc tgaagcctgg catggttgtg acctttgccc ctgtcaatgt
gaccactgag gtcaagtccg ttgagatgca ccatgagtcc ctgccagagg caacacccgg
cgacaacgtg ggcttcaacg tgaagaacgt gtctgtgaag gacatccgtc gtggaaacgt
ggctggagac agcaagaacg acccacccat ggaggctggc agcttcaatg ctcaggttgg
cctgctgccc a-tttt-cta -ttttaa--- --gctctgct tt-------- --agcttgat
ttagcttttg ctagcaaaga ctaacc-acc gtttg-ccat gtaggtcatc atcctgaacc
accctggtca gatctcccag ggctatgccc ctgtgctgga ttgccacact gctcatattg
cctgcaagtt tgcagagctc aaggagaaga tcgaccgtcg ttctggcaag aagcttgagg
acaaccccaa gaacctgaag tctggagatg ctgccattgt tgaaatgatt cctggcaagc
ccatgtgtgt ggagagcttt tctacctacc ctccccttgg taagtgc--- --atct----
---------- ---------- ---ccccct- atgtacact- ---------- -----cccaa
att--tcagt tcatgtgtac tt---caa-- ---gacctga --ccgatgt- ------cttg
tttctgttca ggtcgttttg ctgtgcgtga catgaggcag accgttgctg ttggtgtcat
caagagcgtt gagaagaagg
>Doradidae_Trachydoras_microstomus_1_1
gttgctttcg tcccaatttc cggatggcac ggrgacaaca tgctggagcc cagctcaaac
gtgagttaa- -------atc caat-----g tgtttcatta tccaattgcc ttg-tgcact
----agatgg tcagttggct aactt--ggg cttttctctt ttgtagatgg gttggttcaa
gggatggaag atcgagcgca aagagggaaa tgccagcgga accaccctcc tggaggccct
ggatgccatc ctgcccccca gccgccccac tgacaagcct ctccgtctgc ccctgcagga
tgtctacaaa attggaggtt tgtattgtta gttgttgggc tgcacaagtt c-----ttgg
tctgtttctt ttc------- ---------- -----ctaca act-cactt- ggat-tttcc
-aatg----- ---------- ---------- ---------- ----ttt-t- ----------
---------- ---------- ---------- ------aggt attggaactg tacccgtggg
ccgtgttgag accggtgtgc tgaagcctgg catggttgtg acctttgccc ctgtcaacgt
gaccactgag gtcaagtctg ttgagatgca ccatgagtcc ctgccagagg caacacccgg
tgacaatgtg ggcttcaacg tgaagaacgt gtcggtgaag gacatccgtc gtggaaacgt
ggctggagac agcaagaacg atccacccat ggaggctggc agcttcaatg ctcaggttgg
cctgctgccc a-tttt-cta tttttaa--- --tctctgct tt-------- --agcttgac
ttggcttttg ctagtgaaga ctaacc-act gtttg-ccat ataggtcatc atcctgaacc
accctggtca gatctcccag ggctatgccc ctgtgctgga ttgccacact gctcacattg
cctgcaagtt tgcagagctc aaggagaaga tcgaccgtcg ttctggcaag aggattgagg
acaaccccaa gaatctgaag tctggtgatg ctgccatcgt tgaaatggtt cctggcaagc
ccatgtgtgt ggagagcttt tctacctatc ctccccttgg taagtgt--- --tttct---
---------- ---------- --ctccccta acgtacactc ---------- -----cccag
att--tcagt tcacatttgc tt---gaa-- ---gacctga --ccaatgt- ------cttg
-ttctcttca ggtcgttttg ctgtgcgtga catgaggcag accgttgctg ttggtgtcat
caagagcgtt gagaagaagg
>Auchenipteridae_Auchenipterichthys_thoracatus_1_1
nnngcttgcg tcgttctttc tggatggcac ggagacaaca tgctggagcc cagctcaaac
gtgagttatt aa-----att t--t-----g tgat------ tttagttgcc tttttgcact
----agctgg tcaagagact aacatt-ggg gttttctt-g ttgtagatgg gatggttcaa
ggcatggaag atcgagcgca aagagggaaa tgccagcgga actaccctcc tggaggccct
ggatgccatc ctgcccccat ctcgccccac agacaagccc ctccgtctgc ccctacagga
cgtctacaaa attggaggtt tgtatttgtg cttgttg-gc tgcacggatg at---cgtat
cccatttctt ttt------- ---------- -----accca gct-cacct- gata-ttttt
-tttg----- ---------- ---------- ---------- --gttgg-a- ----------
---------- ---------- ---------- ------nggt attggaactg tacccgtggg
ccgtgtggag actggtgttc tcaagcctgg catggttgtg acctttgccc ccgtcaacgt
gaccactgag gtgaagtctg tcgaaatgca ccatgagtcc ctcccagagg caacacctgg
tgataacgtt ggcttcaacg tgaagaacgt gtctgtgaag gacatccgcc gtggtaacgt
ggctggagac agcaagaatg acccacccca ggaggctggc agcttcaatg ctcaggttgg
cctgctgcct acttct-cta -ttttaagat cagccttgc- tt-------- --agcccgat
ttagcttttg cta--gaaga ctaacc-gct ctttg-ccct ataggtcatc atcctgaacc
accctggtca gatctcccag ggctatgctc ctgtgctgga ttgccacact gctcatattg
cctgcaagtt tgctgagctc aaagagaaga ttgaccgtcg ttccggtaag aagcttgagg
acaaccccaa gaacctgaag tctggagatg ctgccattgt tgagatggtc cctggcaagc
ccatgtgtgt ggagagcttt tccacctatc ctccccttgg taaggtt--- --tttttccc
tccctcttc- ---------- --ctctccca gcttaccctt gcatatctgc atactggcag
att--ttggt tca--tgtgc tt---gaa-- ---gatgtaa --ctgatgt- --------ct
tctgttcgca ggtcgttttg ctgtgcgtga catgaggcag accgttgctg ttggtgtcat
caagagcgtt gagaagaagg
>Auchenipteridae_Liosomadoras_morrowi_1_1
gttgctttcg tcccaatttc tggatggcac ggagacaaca tgctggagcc cagctcaaac
gtgagttaat aa-----atc --at-----g tgct------ tctagttgcc ntt-tgcact
----aa-tgg tcaagagatt aactt--cgg cttttctt-g ttgtagatgg gatggttcaa
gggatggaag gttgagcgca aagaaggaaa tgccagtgga actaccctcc tggaggccct
ggatgccatc ctgcccccat cccgccccac agacaagccc ctccgtctgc ccctgcagga
cgtctacaaa atcggaggtt tgtattgttg cttgttg-ac tgcacaagtg ac---tgtat
cccatttctt ttc------- ---------- -----accca gct-cactt- ggtg-tttaa
-cgtg----- ---------- ---------- ---------- ---tttg-t- ----------
---------- ---------- ---------- ------aggt attggaactg tacccgtggg
ccgtgtggag actggtgttc tcaagcctgg catggttgtg acctttgccc ccgtcaacgt
gaccactgag gtgaagtctg tcgaaatgca ccacgagtcc ctcccagagg caactcctgg
tgacaatgtc ggcttcaacg tgaagaacgt gtcggtgaag gacatccgcc gtggtaacgt
ggctggagac agcaagaatg acccacccca ggaggctggc agcttcaatg ctcaggttgg
cctgctgcct actttt-cta -ttttaagat ctgtcttgct tt-------- --agcctgat
ttagcttttg ctg--gaata ctaacc--ct cattg-gcct ataggtcatc atcctgaacc
accctggtca gatctcccag ggctatgctc ctgtgctgga ttgccacact gcccacattg
cctgcaagtt tgctgagctt aaagagaaaa ttgaccgtcg ttctggtaag aagcttgagg
acaaccccaa gaacctgaag tctggagatg ccgccattgt tgaaatgatc cctggcaagc
ctatgtgtgt ggagagcttt tccacctatc ctccccttgg taagggttt- --ttttttct
cccctcttt- ---------- --ttccccca gtttacactt gcatatctgc atactggcag
---------- ---------- ---------- ------ctaa --ctgatgt- --------ct
tctgttcgca ggtcgttttg ctgtgcgtga catgaggcag accgttgctg ttggtgtcat
caagagtgtt gagaagaagg
>Doradidae_Amblydoras_affinis_1_1
gttgctttcg tcccaatttc tgggtggcac ggagacaaca cgctggagcc cagctcaaat
gtgagttaat ga-----atc caat-----g tgtt------ tctagttgcc ttt-tgtagt
----agatgg ccaatgggct aactc--aga tttttctc-t ttgtagatgg gatggttcaa
gggatggaag attgagcgca aagaaggaaa tgccagcgga actacccttc tggaggccct
ggacgccatc ctgcccccta gccgccccac tgacaagcct ctccgtctgc ccctgcagga
cgtctacaaa atcggaggtt tgtcttgtaa tttg----gc tacaaaatgt gt---tgtat
cctttttttt tttttccttt ttc------- -----ctaca gct-tactt- ggtt-tttaa
-gtgg----- ---------- ---------- ---------- --gtttt-t- ----------
---------- ---------- ---------- ------aggt attggaactg tacctgtggg
ccgtgttgag actggtgtgc ttaagcctgg catggttgtg acctttgccc ccgtcaacgt
gaccactgaa gtcaagtctg ttgaaatgca ccacgagtcc ctcccagagg caacacccgg
tgacaacgtt ggcttcaacg ttaagaacgt gtctgtgaag gacatccgtc gtggtaacgt
ggctggagac agcaagaacg acccacccat ggaggctggc agcttcaatg ctcaggttgg
cctgctgcct attagt-cta -ttttaagat ctgcctcgct tt-------- --agcctgat
ttagcttttg cta--gaaga ctaacc-gct ctttg-tcct ataggtcatc atcctgaacc
accctggtca gatctcccag ggctatgctc ccgtgctgga ctgccacact gcccacattg
cctgcaagtt tgctgagctc aaagaaaaga ttgaccgtcg ttctggcaag aagcttgagg
acaaccccaa gaacctgaaa tctggagatg ctgccattgt tgaaatgatt cctggcaagc
ccatgtgtgt ggagagcttt tctacctatc ctcccctt-- ---------- ----------
---------- ---------- ---------- ---------- ---------- ----------
---------- ---------- ---------- ---------- ---------- ----------
---------- ggtcgttttg ctgtgcgtga catgaggcag accgttgctg ttggcgtcat
caagagcgtc gagaagaagg
>Doradidae_Amblydoras_monitor_1_1
gttgctttcg tcccaatttc tgggtggcac ggagacaaca tgctggagcc cagctcaaat
gtgagttaat ga-----atc caat-----g tgtt------ tctggttgcc ttt-tgtagt
----aaatgg tcaatgggct aacgcgggga tttttctc-t ttgtagatgg gatggttcaa
gggatggaag gttgagcgca aagaaggaaa tgccagcgga actaccctcc tggaggccct
ggacgccatc ctgcccccaa gccgccccac tgacaagcct ctccgtctgc ccctgcagga
cgtctacaaa atcggaggtt tgtcttgttg ttttttg-gc tacaaaattt gt---tgtat
cccctttttc tttctttttt ttattttgtt tttatacttg gct-ccctt- ggtt-tttaa
-atgg----- ---------- ---------- ---------- --ctttt-t- ----------
---------- ---------- ---------- ------aggt attggaactg tacctgtggg
ccgtgttgag actggcgtgc ttaagcctgg aatgggtgtg acctttgcgc ccgtcaacgt
gaccactgag gtcaagtctg tcgaaatgca ccacgagtcc ctcccagagg caacacccgg
tgacaacgtt ggcttcaacg ttaagaacgt gtctgtgaag gacatccgtc gtggtaacgt
ggctggagac agcaagaacg acccacccat ggaggctggc agcttcaatg ctcaggttgg
cctgctgcct attagt-cta -ttttaagat ctgcctcgct tt-------- --acccggat
ttagcttttg cta--gaaga ctaacc-gct ctttg-ccct ataggtcatc atcctgaacc
accctggtca gatctcccag ggctatgctc ccgtgctgga ctgccacact gcccacattg
cctgcaagtt tgctgagctc aaagagaaga ttgaccgtcg ttctggcaag aagcttgagg
acaaccccaa gaacctaaaa tctggagatg ctgccattgt tgaaatgatt cctggcaagc
ccatgtgtgt ggagagcttt tccacctatc ctccccttgg taagtgtgtg gtttctgtct
tcccctccc- ---------- --cttcctta atctacacct gcat------ --actggcag
att--tcagt tca--tctgc ct---gaa-- ---gacctga --ccgtctc- -----gtttc
tctgttctca ggtcgttttg ctgtgcgtga catgaggcag accgttgccg tcggcgtcat
caagagcgtc gagaagaagg
>Doradidae_Amblydoras_nauticus_1_1
gttgcttcgt ccccaatttc cgggtggcac ggagacaaca tgctggagcc cagctcaaat
gtgagttaat ga-----atc caat-----g tgtt------ tctagttgcc ttt-tgtagt
----agatgg tcaatgggct aactc--aga tttttctc-t ttgtagatgg gatggttcaa
gggatggaag attgagcgca aagaaggaaa tgccagcgga actacccttc tggaggccct
ggacgccatc ctgcccccta gccgccccac tgacaagcct ctccgtctgc ccctgcagga
cgtctacaaa atcggaggtt tgtcttgtaa tttg----gc tacaaaatgt gt---tgtac
cttttttttt ttc---cttt tt-------- -----cctca gct-tacctt ggtt-tttaa
-atgg----- ---------- ---------- ---------- --gtttt-t- ----------
---------- ---------- ---------- ------aggt attgaaactg tatccgtggg
ccgtgttgaa actggggtgc ttaagcctgg catggttgtg acctttgcgc ccgtcaacgt
gaccactgaa gtcaagtctg ttgaaatgca ccacgagtcc ctcccagagg caacacccgg
tgacaacgtt ggcttcaacg ttaagaacgt gtctgtgaag gacatccgtc gtggtaacgt
ggctggagac agcaagaacg acccacccat ggaggctggc agcttcaatg ctcaggttgg
cctgctgcct attagt-cta -ttttaagat ctgcctcgct tt-------- --agcctgat
ttagcttttg cta--gaaga ctaacc-gct ctttg-tcct ataggtcatc atcctgaacc
accctggtca gatctcccag ggctatgctc ccgtgctgga ctgccacact gcccacattg
cctgcaagtt tgctgagctc aaagaaaaga ttgaccgtcg ttctggcaag aagcttgagg
acaaccccaa gaacctgaaa tctggagatg ctgccattgt tgaaatgatt cctggcaagc
ccatgtgtgt ggagagcttt tccacctatc ctccccttgg taagtgt--g gtttctctct
tcccctgcc- ---------- --cttcctta atctacacct gcatatctgc acactggcag
att--tcagt tca--tctgc ct---gaa-- ---gacctga --ctgtctt- -----gtttc
tctcttctca ggtcgttttg ctgtgcgtga catgaggcag accgttgccg ttggcgtcat
caagagcgtc gagaagaagg
>Doradidae_Centrodoras_brachiatus_1_1
nnnnnnnnnn nnnnnntttc cggatggcac ggagacaaca tgctggagcc cagctcaaac
gtgagttaat ga-----atc caat-----a tgtt------ tctagttgtc ttg-tgcact
----agatgg tcagtgggct tactt--ggg cttttctc-t ttgtagatgg gatggttcaa
gggatggaag attgaacgca aagagggaaa tgccagcgga accactctcc tggaggccct
ggacgccatc ctgcccccca gccgccccac tgacaagcct ctccgtctgc ccctgcagga
tgtctacaaa atcggaggtt tgtattgtta gttgttgggt tgtacaagtt c-----ttag
cccatttctt ttc------- ---------- -----acaca a-t-cactt- ggtt-ttt--
---------- ---------- ---------- ---------- ----ttt-t- ----------
---------- ---------- ---------- ------agnn nnnnnnnnnn nnnncgtggg
ccgtgttgaa actggtgtgc ttaagcctgg catggttgtg acctttgccc ctgtcaacgt
gaccactgag gtcaagtctg ttgagatgca ccatgagtcc ctgccagagg caacacctgg
tgacaacgtg ggcttcaacg tgaagaacgt gtctgtgaag gacatccgtc gtggaaacgt
ggctggagac agcaagaacg acccacccca ggaggctggc agcttcaatg ctcaggttgg
catgctgcct g-tttt-cta -ttttaa--- --gctctgct tt-------- --agcttgat
ttagcttttg ctagcaaaga ctaacc-act gtttg-ccat gtaggtcatc atcctgaacc
accctggtca gatctcccag ggctatgccc ctgtgctgga ctgtcacact gctcacattg
cctgcaagtt tgcagagctc aaggagaaga ttgaccgtcg ttctggcaag aagcttgagg
acaaccccaa gaacctgaag tctggagatg ccgccattgt tgaaatggtt cctggcaagc
ccatgtgtgt ggagagcttt tccacctatc ctccccttgg taagtgt--- --ttc-----
---------- ---------- ---cccccta atgtacact- ---------- -----cccag
att--tcagt tcacgtatgc tt---gaa-- ---gacctga --ccgatgt- ------cttg
tttctgttca ggtcgttttg ctgtgcgtga catgaggcaa accgttgctg ttggtgtcat
caagagcgtt agaaagaagg
>Doradidae_Rhinodoras_boehlkei_2_1
gttgctttcg tcccaatttc cggatggaac ggagacaaca tgctggagcc cagctcaaac
gtgagttaat aa-----atc caat-----a tgtc------ cctagttgcc ttg-tacact
----agatgg gctagggcct aactt--gga attttcctct ttgtagatgg gatggttcaa
gggatggaag attgagcgca aagagggaaa tgccagtgga actaccctcc tggaggccct
ggacgccatc ctgcccccca gccgccccac tgacaagcct ctccgtctgc ccctgcagga
cgtctacaaa attggaggtt tgtattgtta cttgttgggc ggcacaagwt c-----ttat
cctg---ctt ttc------- ---------- -----acaca act-cactt- gggt-tttta
acttg----- ---------- ---------- ---------- --gtttt-t- ----------
---------- ---------- ---------- ------aggt attggaactg tacccgtggg
ccgtgttgag actggtgtgc ttaagcctgg tatggttgtg acctttgccc ccgttaacgt
gaccactgag gtcaagtctg ttgagatgca ccatgagtcc ctcccagagg caacccctgg
tgacaacgtt ggcttcaacg tgaagaacgt gtctgtgaag gacatccgtc gtggtaacgt
ggctggagac agcaagaacg acccacccca ggaggctggc agcttcaatg ctcaggttgg
cctgctgccc a-tttt-cta tttttaagat ctgccttgct at-------- --agcttgat
ttagcttttg ctgccgaaga ctaacc-act gtttg-ccct gtaggtcatc atcctgaacc
accctggtaa gatctcccag ggctatgccc ctgtgctgga ttgtcacact gctcacattg
cctgcaagtt tgcagagctc aaggagaaga tcgaccgtcg ttctggcaag aagcttgagg
acaaccccaa gaacctgaag tctggagatg ctgccattgt tgaaatgatt cctggcaagc
ccatgtgtgt ggagagcttt tccacctatc ctccccttgg taagtgt--- --tt------
---------- ---------- ---cccccta atgtacact- ---------- -----cacag
act--tcagt tcatgtgttc tt---gaa-- ---gacctga --ctgatgt- -----ctttg
tttctgttca ggtcgttttg ctgtgcgtga catgaggcag accgttgctg ttggtgtcat
caagagcgtt gagaagaagg
