# Supplementary material for: Time-calibrated phylogeny of neotropical freshwater fishes
Source: Front Bioinform. 2024 Dec 6;4:1433995. doi: 10.3389/fbinf.2024.1433995 (PMC11659281; doi:10.3389/fbinf.2024.1433995)
Supplement: Supplementary file 1 [file DataSheet1.zip › Supplementary Material/aln/alignment_FICD.fasta]

>Atherinopsidae_Atherinops_affinis_1_1
nnnnnnctcc ccttggtgga ggagattgac caacgttact tcagtattat tgacagtaaa
gtgcgcaggc ttatgtccat tcctaaaggc aactctgcac tccgtcgagt gatggaggaa
acctactacc accacatcta ccacacggtg gccatcgaag gcaacacgct cactctgtct
gagatccgtc acatcattga gacgcgttat gctgtccctg ggaagagcct tcaggagcag
aacgaagcca tcggtgtgga tgcggccatg aagtacatca acaccacgct gctgtccaga
tcgggagcca tcgctgtcag cgacattctg gagattcaca gacgagttct tgggtatgtg
gaccccgtgg agggtgggag gctgcgcacc agccaggtgt ttgtgggcca ccacatcccg
ccccatcctc aggacttgca gcgacacatg caggagctga tccagtggct caactcagac
gaggctctgc agctgcaccc tgtggagtac gcagccctcg cccactacaa gctggtgtat
attcacccgt ttgtcgacgg caacggacgc acatcacggc tgctcatgaa cctgggtctc
atgcaagcga gatacccacc gnnnnnnnnn nnnnnnnnnn n
>Atherinopsidae_Chirostoma_jordani_1_1
cggacgctgc ccctggtgga ggagatcgac cagcggtact tcagcatcat tgacagtaag
gtgcgcaggc tcatgtccat tccaaaaggg aactctgcac tccggcgggt aatggaggaa
acctactacc accacatcta ccacacggtg gccattgaag gcagcacgct gaccctgtct
gagatccgcc acatcattga gacgcgctac gccgtgccgg ggaagagcct ccaggagcag
aacgaggcca tcggcgtgga cgcggccatg aagtacatca acaccacgct gctgtcccgg
tcgggggcca tctccgtcgg cgacatcctg gagatccaca ggcgggtgct gggctacgtg
gaccccgtgg agggcgggag gctgcgcacc ggccaggtgt ttgtgggcca ccacatcccg
ccccaccccc aggacctgca gcggcacatg caggagctgg tgcagtggct caactccgac
gaggccctgc agctgcaccc cgtggagtac tccgccctgg cccactacaa gctggtgtac
gtccacccgt tcgtggacgg caacgggcgc acgtcccggc tgctcatgaa cctggtgctc
atgcaggccc gatacccgcc catcaccatc cgcaaagagc a
>Atherinopsidae_Menidia_menidia_1_1
cggacgctgc ccctggtgga ggagatcgac cagcggtact tcagcatcat tgacagtaag
gtgcgcaggc tcatgtccat tccaaaaggg aactctgcgc tccggcgggt aatggaggaa
acctactacc accacatcta ccacacggtg gccattgaag gcagcacgct gaccctgtct
gagatccgcc acatcattga gacgcgctac gccgtggcgg ggaagagcct gcaggagcag
aacgaggcca tcggcgtgga cgccgccatg aagtacatca acaccacgct gctgtcccgg
tcgggggcca tctccgtcgg cgacatcctg gagatccacc ggcgggtgct ggggtacgtg
gaccccgtgg agggcgggag gctgcgcacc ggccaggtgt tcgtgggcca ccacatcccg
ccgcaccccc aggacctgca gcgccacatg caggagctgg tgcagtggct caactccgac
gaggccctgc agctgcaccc cgtggagtac gccgccctgg cccactacaa gctggtgtac
gtgcacccgt tcgtggacgg caacgggcgc acgtcccggc tgctcatgaa cctggtgctc
atgcaggccc gatacccgcc catcaccatc cgcaaagagc a
>Atherinopsidae_Atherinella_hubbsi_1_1
cgcacgctgc ccctggtgga ggagatcgac cagcggtact tcagcctcat cgacagtaag
gtgcgcaggc tcatgtccat ccctaaaggg aactctgctc tccggcgggt gatggaggag
acctactacc accacatcta ccacacggtg gccatcgagg gcagcacgct cacgctgtct
gagatccgcc acatcatcga gacgcgctac gccgtccccg gaaagagcct ccaggagcag
aacgaggcca tcggggtgga cgcggccatg aagtacatca acaccacgct gctgtcccgc
tcgggggcca tagccgtcag cgacatcctg gagattcaca gacgggtcct gggctacgtg
gaccccgtgg agggcgggcg gctgcgcacc aaccaggtgt tcgtgggcca ccacatcccg
ccacacccgc aggacctgca gaggcacatg caggagctgg tccagtggct caactccgac
gagaccctgc agctgcaccc cgtggagtac gcggctctcg cccactacaa gctggtgtac
gtgcacccgt ttgtggacgg caacgggcgc acgtcccggc tgctcatgaa cctggtcctc
atgcaggcca gatacccgcc gatcaccatc cgcaaagagc a
>Atherinopsidae_Chirostoma_labarcae_1_1
cggacgctgc ccctggtgga ggagatcgac cagcggtact tcagcatcat tgacagtaag
gtgcgcaggc tcatgtccat tccaaaaggg aactctgcac tccggcgggt aatggaggaa
acctactacc accacatcta ccacacggtg gccattgaag gcagcacgct gaccctgtct
gagatccgcc acatcattga gacgcgctac gccgtgccgg ggaagagcct ccaggagcag
aacgaggcca tcggcgtgga cgcggccatg aagtacatca acaccacgct gctgtcccgg
tcgggggcca tctccgtcgg cgacatcctg gagatccaca ggcgggtgct gggctacgtg
gaccccgtgg agggcgggag gctgcgcacc ggccaggtgt ttgtgggcca ccacatcccg
ccccaccccc aggacctgca gcggcacatg caggagctgg tgcagtggct caactccgac
gaggccctgc agctgcaccc cgtggagtac tccgccctgg cccactacaa gctggtgtac
gtccacccgt tcgtggacgg caacgggcgc acgtcccggc tgctcatgaa cctggtgctc
atgcaggccc gatacccgcc catcaccatc cgcaaagagc a
>Atherinopsidae_Chirostoma_riojai_1_1
cggacgctgc ccctggtgga ggagatcgac cagcggtact tcagcatcat tgacagtaag
gtgcgcaggc tcatgtccat tccaaaaggg aactctgcac tccggcgggt aatggaggaa
acctactacc accacatcta ccacacggtg gccattgaag gcagcacgct gaccctgtct
gagatccgcc acatcattga gacgcgctac gccgtgccgg ggaagagcct ccaggagcag
aacgaggcca tcggcgtgga cgcggccatg aagtacatca acaccacgct gctgtcccgg
tcgggggcca tctccgtcgg cgacatcctg gagatccaca ggcgggtgct gggctacgtg
gaccccgtgg agggcgggag gctgcgcacc ggccaggtgt ttgtgggcca ccacatcccg
ccccaccccc aggacctgca gcggcacatg caggagctgg tgcagtggct caactccgac
gaggccctgc agctgcaccc cgtggagtac tccgccctgg cccactacaa gctggtgtac
gtccacccgt tcgtggacgg caacgggcgc acgtcccggc tgctcatgaa cctggtgctc
atgcaggccc gatacccgcc catcaccatc cgcaaagagc a
>Atherinopsidae_Menidia_beryllina_1_1
nnnnnnnnnn nnnnngtgga ggagatcgac cagcggtact tcagcatcat tgacagtaag
gtgcgcaggc taatgtccat tccaaaaggg aactctgcac tccggcgggt aatggaggaa
acctactacc accacatcta ccacacggtg gccattgaag gcagcacgct gactctgtct
gagatccgcc acatccttga gacgcgctac gccgtgccgg ggaagagcct ccaggagcag
aacgaggcca tcggcgtgga cgcggccatg aagtacatca acaccacgct gctgtcccgg
tcgggggcca tctccgtcgg cgacatcctg gagatccaca ggcgggtgct gggctacgtg
gaccccgtgg agggcgggag gctgcgcacc aaccaggtgt ttgtgggcca ccacatcccg
ccccaccccc aggacctgca gcggcacatg caggagctgg tgcagtggct caactccgac
gaggccctgc arctgcaccc cgtggagtac gccgccctgg cccactacaa gctggtgtac
gtccacccgt tcgtggacgg caacgggcgc acgtcccggc tgctcatgaa cctggtgctc
atgcaggccc gatacccgcc catcaccatc cgcaaannnn n
>Atherinopsidae_Menidia_colei_1_1
cggacgctgc ccctggtgga ggagatcgac cagcggtact tcagcatcat tgacagtaag
gtgcgcaggc tcatgtccat tccaaaaggg aactctgcac tccggcgggt aatggaggaa
acctactacc accacatcta ccacacggtg gccattgaag gcagcacgct gaccctgtct
gagatccgcc acatcattga gacgcgctac gccgtgccgg ggaagagcct ccaggagcag
aacgaggcca tcggcgtgga cgcggccatg aagtacatca acaccacgct gctgtcccgg
tcgggggcca tctccgtcgg cgacatcctg gagatccaca ggcgggtgct gggctacgtg
gaccccgtgg agggcgggag gctgcgcacc ggccaggtgt ttgtgggcca ccacatcccg
ccccaccccc aggacctgca gcggcacatg caggagctgg tgcagtggct caactccgac
gaggccctgc agctgcaccc cgtggagtac tccgccctgg cccactacaa gctggtgtac
gtccacccgt tcgtggacgg caacgggcgc acgtcccggc tgctcatgaa cctggtgctc
atgcaggccc gatacccgcc catcaccatc cgcaaagagc a
>Atherinopsidae_Poblana_alchichica_1_1
cggacgctgc ccctggtgga ggagatcgac cagcggtact tcagcatcat tgacagtaag
gtgcgcaggc tcatgtccat tccaaaaggg aactctgcac tccggcgggt aatggaggaa
acctactacc accacatcta ccacacggtg gccattgaag gcagcacgct gaccctgtct
gagatccgcc acatcattga gacgcgctac gccgtgccgg ggaagagcct ccaggagcag
aacgaggcca tcggcgtgga cgcggccatg aagtacatca acaccacgct gctgtcccgg
tcgggggcca tctccgtcgg cgacatcctg gagatccaca ggcgggtgct gggctacgtg
gaccccgtgg agggcgggag gctgcgcacc ggccaggtgt ttgtgggcca ccacatcccg
ccccaccccc aggacctgca gcggcacatg caggagctgg tgcagtggct caactccgac
gaggccctgc agctgcaccc cgtggagtac tccgccctgg cccactacaa gctggtgtac
gtccacccgt tcgtggacgg caacgggcgc acgtcccggc tgctcatgaa cctggtgctc
atgcaggccc gatacccgcc catcaccatc cgcaaagagc a
>Atherinopsidae_Atherinella_argentea_1_1
cgcacgctgc ccctggtgga ggagatcgac cagcgctact tcagcctcat cgacagcaag
gtgcggcggc tcatgtccat ccctaaaggg aactctgctc tccggcgggt gatggaggag
acctactacc accacatcta ccacacggtg gccatcgagg gcagcacgct cacgctgtcc
gagatccgcc acatcatcga gacgcgctac gccgtccccg ggaagagcct ccaggagcag
aacgaggcca tcggcgtgga cgccgccatg aagtacatca acaccacgct gctgtcccgc
tcgggggcca tcgccgtcgg cgacatcctg gagattcaca ggcgggtcct gggctacgtg
gaccccgtgg agggcgggcg gctgcgcacc agccaggtgt tcgtgggcca ccacatcccg
ccccacccgc aggacctgca gaggcacatg caggagctgg tccagtggct caactccgac
gaggcgctgc agctgcaccc cgtggagtac gccgcgctcg cccactacaa gctggtgtac
gtgcacccct ttgtggacgg caacgggcgc acgtcccggc tgctcatgaa cctggtcctc
atgcaggccc ggtacccccc catcaccatc cgcaagnnnn n
>Atherinopsidae_Atherinella_crystallina_1_1
cgcacgctgc ccctggtgga ggagatcgac cagcgctact tcagcctcat cgacagtaag
gtgcgcaggc tcatgtccat ccctaaaggg aactctgctc tccggcgggt gatggaggag
acctactacc accacatcta ccacacggtg gccatcgagg gcagcacgct cacgctgtcc
gagatccgcc acatcatcga gacgcgctac gccgtccccg ggaagagcct ccaggagcag
aacgaggcca tcggcgtgga cgcggccatg aagtacatca acaccacgct gctgtcccgc
tcgggggcca tcgccgtcag cgacatcctg gagatccaca gacgggtcct gggctacgtg
gaccccgtgg agggcgggcg gctgcgcacc aaccaggtgt tcgtgggcca ccacatccca
ccccacccgc aggacctgca gaggcacatg caggagctgg tccagtggct caactcggac
gaggccctgc agctgcaccc cgtggagtac gccgctctcg cccactacaa gctggtgtac
gtgcacccgt ttgtggacgg caacgggcgc acgtcccggc tgctcatgaa cctggtcctc
atgcaggcca gatacccgcc catcaccatc cgcaaagagn n
>Atherinopsidae_Atherinella_guatemalensis_1_1
cgcacgctgc ccctggtgga ggagatcgac cagcgctact tcagcctcat cgacagcaag
gtgcgcaggc tcatgtccat ccctaagggg aactctgctc tccggcgggt gatggaggag
acctactacc accacatcta ccacacggtg gccatcgagg gcagcacgct cacgctgtcg
gagatccgcc acatcatcga gacgcgctac gccgtccccg ggaagagcct ccaggagcag
aacgaggcca tcggcgtgga cgcggccatg aagtacatca acaccacgct gctgtcccgc
tcgggggcca tcgccgtcgg cgacatcctg gagattcaca ggcgggtcct gggctacgtg
gaccccgtgg agggcgggcg gctgcgcacc agccaggtgt tcgtgggcca ccacatcccg
ccccacccgc aggacctgca gaggcacatg caggagctgg tgcagtggct caactccgac
gaggccctgc agctgcaccc cgtggagtac gccgcgctcg cccactacaa gctggtgtac
gtgcacccgt tcgtggacgg caacgggcgc acgtcccggc tgctcatgaa cctggtgctc
atgcaggcca ggtacccgcc catcaccatc cgcaaggagc a
>Atherinopsidae_Atherinella_marvelae_1_1
cgcacgctgc ccctggtgga ggagatcgac cagcggtact tcagcctcat cgacagtaag
gtgcgcaggc tcatgtccat ccctaaaggg aactctgctc tccggcgggt gatggaggag
acctactacc accacatcta ccacacggtg gccatcgagg gcagcacgct cacgctgtct
gagatccgcc acatcatcga gacgcgctac gccgtccccg gaaagagcct ccaggagcag
aacgaggcca tcggggtgga cgcggccatg aagtacatca acaccacgct gctgtcccgc
tcgggggcca tagccgtcag cgacatcctg gagattcaca gacgggtcct gggctacgtg
gaccccgtgg agggcgggcg gctgcgcacc aaccaggtat tcgtgggcca ccacatcccg
ccacacccgc aggacctgca gaggcacatg caggagctgg tccagtggct caactccgac
gaggccctgc agctgcaccc cgtggagtac gcggctctcg cccactacaa gctggtgtac
gtgcacccgt ttgtggacgg caacgggcgc acgtcccggc tgctcatgaa cctggtcctc
atgcaggcca gatacccgcc gatcaccatc cgcaaagagc a
>Atherinopsidae_Atherinella_milleri_1_1
cgcacgctgc ccctggtgga ggagatcgac cagcggtact tcagcctcat cgacagtaag
gtgcgcaggc tcatgtccat ccctaaaggg aactctgctc tccggcgggt gatggaggag
acctactacc accacatcta ccacacggtg gccatcgagg gcagcacgct cacgctgtct
gagatccgcc acatcatcga gacgcgctac gccgtccccg gaaagagcct ccaggagcag
aacgaggcca tcggggtgga cgcggccatg aagtacatca acaccacgct gctgtcccgc
tcgggggcca tagccgtcag cgacatcctg gagatccaca gacgggtcct gggctacgtg
gaccccgtgg agggcgggcg gctgcgcacc aaccaggtgt tcgtgggcca ccacatcccg
cctcacccgc aggacctgca gaggcacatg caggagctgg tccagtggct caactccgac
gaggccctgc agctgcaccc cgtggagtac gcggctctcg cccactacaa gctggtgtac
gtgcacccgt ttgtggacgg caacgggcgc acgtcccggc tgctcatgaa cctggtcctc
atgcaggcca gatacccgcc gatcaccatc cgcaaagagc a
>Atherinopsidae_Atherinella_pellosemeion_1_1
cgcacgctgc ccctggtgga ggagatcgac cagcgctact tcagcctcat cgacagtaag
gtgcgcaggc tcatgtccat ccctaaaggg aactctgctc tccggcgggt gatggaggag
acctactacc accacatcta ccacacggtg gccatcgagg gcagcacgct cacgctgtcc
gagatccgcc acatcatcga gacgcgctac gccgtccccg ggaagagcct ccaggagcag
aacgaggcca tcggcgtgga cgcggccatg aagtacatca acaccacgct gctgtcccgc
tcgggggcca tcgccgtcag cgacatcctg gagatccaca gacgggtcct gggctacgtg
gaccccgtgg agggcgggcg gctgcgcacc aaccaggtgt tcgtgggcca ccacatccca
ccccacccgc aggacctgca gaggcacatg caggagctgg tccagtggct caactcggac
gaggccctgc agctgcaccc cgtggagtac gccgctctcg cccactacaa gctggtgtac
gtgcacccgt ttgtggacgg caacgggcgc acgtcccggc tgctcatgaa cctggtcctc
atgcaggcca gatacccgcc catcaccatc cgcaaagagc a
>Atherinopsidae_Atherinella_sallei_1_1
nnnnnnnnnn nnnnnnnnnn nnnnnnnnnn cagcggtact tcagcctcat cgacagtaag
gtgcgcaggc tcatgtccat ccctaaaggg aactctgctc tccggcgggt gatggaggag
acctactacc accacatcta ccacacggtg gccatcgagg gcagcacgct cacgctgtct
gagatccgcc acatcatcga gacgcgctac gccgtccccg gaaagagcct ccaggagcag
aacgaggcca tcggggtgga cgcggccatg aagtacatca acaccacgct gctgtcccgc
tcggggacca tagccgtcag cgacatcctg gagattcaca gacgggtcct gggctacgtg
gaccccgtgg agggcgggcg gctgcgcacc aaccaggtgt tcgtgggcca ccacatcccg
ccacacccgc aggacctgca gaggcacatg caggagctgg tccagtggct caactctgac
gaggccctgc agctgcaccc cgtggagtac gccgctctcg cccactacaa gctggtgtac
gtgcacccgt ttgtggacgg caacgggcgc acgtcccggc tgctcatgnn nnnnnnnnnn
nnnnnnnnnn nnnnnnnnnn nnnnnnnnnn nnnnnnnnnn n
>Atherinopsidae_Atherinella_schultzi_1_1
cgcacactgc ccctggtgga ggagatcgac cagcggtact tcagcctcat cgacagtaag
gtgcgcaggc tcatgtccat ccctaaaggg aactctgcac tccggcgggt gatggaggag
acctactacc accacatcta ccacacggtg gccatcgagg gaagcacgct caccctgtcg
gagatccggc acatcatcga gacccgctac gccgtccccg gaaagagcct ccaggagcag
aacgaagcca tcggagtgga cgcggccatg aagtacatca acaccacgct gctgtcccgg
tcgggggcca tagccgtcag cgacatcttg gagattcaca gacgggtcct gggctacgtg
gaccccgtgg agggcgggcg gctgcgcacc aaccaggtgt tcgtgggcca ccacatcccg
ccccacccgc aggacctgca gaggcacatg caggagctgg tccactggct caactccgac
gaggccctgc agctgcaccc cgtggagtac gccgctctcg cccactacaa gctggtgtac
gtgcacccgt ttgtggacgg caacgggcgc acgtcccggc tgctcatgaa cctggtcctc
atgcaggcca gatacccgcc catcaccatc cgcaaagagc a
>Atherinopsidae_Chirostoma_humboldtianum_1_1
nnnnnnnnnn nnnnnnnnnn nnnnnnnnnn nnnnnnnnnn nnagcatcat tgacagtaag
gtgcgcaggc tcatgtccat tccaaaaggg aactctgcac tccggcgggt aatggaggaa
acctactacc accacatcta ccacacggtg gccattgaag gcagcacgct gaccctgtct
gagatccgcc acatcattga gacgcgctac gccgtgccgg ggaagagcct ccaggagcag
aacgaggcca tcggcgtgga cgcggccatg aagtacatca acaccacgct gctgtcccgg
tcgggggcca tctccgtcgg cgacatcctg gagatccaca ggcgggtgct gggctacgtg
gaccccgtgg agggcgggag gctgcgcacc ggccaggtgt ttgtgggcca ccacatcccg
ccccaccccc aggacctgca gcggcacatg caggagctgg tgcagtggct caactccgac
gaggccctgc agctgcaccc cgtggagtac tccgccctgg cccactacaa gctggtgtac
gtccacccgt tcgtggacgg caacgggcgc acgtcccggc tgctcatgaa cctggtgctc
atgcaggccc gatacccgcc catcaccatc cgcaaannnn n
>Atherinopsidae_Odontesthes_mauleanum_1_1
nnnactctcc ccttggtgga ggagattgac caacgttact tcagcattat tgacagtaaa
gtgcgcaggc ttatgtccat tcctaaaggc aactctgcac tccgtcgagt gatggaggaa
acctactacc accacatcta ccacacggtg gccattgagg gcaacacgct cactctgtct
gagatccgtc acatcattga gacgcgttat gctgtcccgg ggaagagcct tcaggagcag
aacgaagcca tcggtgtgga tgcagccatg aagtacatca acaccacgct gctgtccaga
tcaggaacca tcactgtcgg cgacattctg gagattcaca gacgagttct tgggtatgtg
gaccccgtgg agggtgggag gctgcgcacc agccaggtgt ttgtgggcca ccacatccca
ccccaccctc aggacttgca gcgacacatg caggagctga tccagtggct caactgtgac
gaggccctgc agctgcaccc cgtggagtac gcagccctcg cccactacaa gctggtgtat
attcacccgt ttgttgacgg caacggacgc acatcacggc tgctcatgaa cctcggtctc
atgcaagcga gatacccacc gnnnnnnnnn nnnnnnnnnn n
>Atherinopsidae_Poblana_ferdebueni_1_1
cggacgctgc ccctggtgga ggagatcgac cagcggtact tcagcatcat tgacagtaag
gtgcgcaggc tcatgtccat tccaaaaggg aactctgcac tccggcgggt aatggaggaa
acctactacc accacatcta ccacacggtg gccattgaag gcagcacgct gaccctgtct
gagatccgcc acatcattga gacgcgctac gccgtgccgg ggaagagcct ccaggagcag
aacgaggcca tcggcgtgga cgcggccatg aagtacatca acaccacgct gctgtcccgg
tcgggggcca tctccgtcgg cgacatcctg gagatccaca ggcgggtgct gggctacgtg
gaccccgtgg agggcgggag gctgcgcacc ggccaggtgt ttgtgggcca ccacatcccg
ccccaccccc aggacctgca gcggcacatg caggagctgg tgcagtggct caactccgac
gaggccctgc agctgcaccc cgtggagtac tccgccctgg cccactacaa gctggtgtac
gtccacccgt tcgtggacgg caacgggcgc acgtcccggc tgctcatgaa cctggtgctc
atgcaggccc gatacccgcc catcaccatc cgcaaagagc a
>Atherinopsidae_Atherinella_sardina_1_1
cgcacgctgc ccctggtgga ggagatcgac cagcggtact tcagcctcat cgacagtaag
gtgcgcaggc tcatgtccat ccctaaaggg aactctgctc tccggcgggt gatggaggag
acctactacc accacatcta ccacacggtg gccatcgagg gcagcacgct cacgctgtct
gagatccgcc acatcatcga gacgcgctac gcygtccccg gaaagagcct ccaggagcag
aacgaggcca tcggggtgga cgcggccatg aagtacatca acaccacgct gctgtcccgc
tcgggggcca tagccgtcag cgacatcctg gagattcaca gacgggtcct gggctacgtg
gaccccgtgg agggcgggcg gctgcgcacc aaccaggtgt tcgtgggcca ccacatcccg
ccacacccgc aggacctgca gaggcacatg caggagctgg tccagtggct caactccgac
gagrccctgc agctgcaccc cgtggagtac gcggctctcg cccactacaa gctggtgtac
gtgcacccgt ttgtggacgg caacgggcgc acgtcccggc tgctcatgaa cctggtcctc
atgcaggcca gatacccgcc gatcaccatc cgcaaagagc a
>Atherinopsidae_Basilichthys_semotilus_1_1
nnnnnnctcc ccttggtgga ggagattgac cagcgttact tcagcattat tgacagtaaa
gtgcgcaggc ttatgtccat tcctaaaggc aactctgcac tccgtcgagt gatggaggaa
acttactacc accacatcta ccacactgtg gccatcgagg gcaacacgct cactctgtct
gagatccgtc acatcattga gacgcgttat gctgtccctg ggaagagcct tcaggagcag
aacgaagcca tcggtgtgga tgcagccatg aagtacatca acaccacgct gctgtccaga
tcaggaacca tcactgtcag cgacattctg gagattcaca gacgggttct tgggtatgtg
gaccccgtgg agggtgggag gctgcgcacc agccaggtgt ttgtgggcca ccacatccca
ccccaccctc aggacttgca gcgacacatg caggagctga tccagtggct caactctgac
gaggccctgc agctgcaccc tgtggagtac gcagccctcg cccactacaa gctggtgtat
attcacccgt ttgttgacgg caacggacgc acatcacggc tgctcatgaa cctcggtctc
atgcaagcgc gatacccacc gnnnnnnnnn nnnnnnnnnn n
>Atherinopsidae_Chirostoma_consocium_1_1
nnnnnnnnnn nnctggtgga ggagatcgac cagcggtact tcagcatcat tgacagtaag
gtgcgcaggc tcatgtccat tccaaaaggg aactctgcac tccggcgggt aatggaggaa
acctactacc accacatcta ccacacggtg gccattgaag gcagcacgct gaccctgtct
gagatccgcc acatcattga gacgcgctac gccgtgccgg ggaagagcct ccaggagcag
aacgaggcca tcggcgtgga cgcggccatg aagtacatca acaccacgct gctgtcccgg
tcgggggcca tctccgtcgg cgacatcctg gagatccaca ggcgggtgct gggctacgtg
gaccccgtgg agggcgggag gctgcgcacc ggccaggtgt ttgtgggcca ccacatcccg
ccccaccccc aggacctgca gcggcacatg caggagctgg tgcagtggct caactccgac
gaggccctgc agctgcaccc cgtggagtac tccgccctgg cccactacaa gctggtgtac
gtccacccgt tcgtggacgg caacgggcgc acgtcccggc tgctcatgaa cctggtgctc
atgcaggccc gatacccgcc catcaccatc cgcaaagagn n
>Atherinopsidae_Odontesthes_regia_1_1
cgaactctcc ccttggtgga ggagattgac caacgttact tcagcattat tgacagtaaa
gtgcgcaggc ttatgtccat tcctaaaggc aactctgcac tccgtcgagt gatggaggaa
acctactacc accacatcta ccacacggtg gccattgagg gcaacacgct cactctgtct
gagatccgtc acatcattga gacgcgttat gctgtcccgg ggaagagcct tcaggagcag
aacgaagcca tcggtgtgga tgcagccatg aagtacatca acaccacgct gctgtccaga
tcaggaacca tcactgtcgg cgacattctg gagattcaca gacgagttct tgggtatgtg
gaccccgtgg agggtgggag gctgcgcacc agccaggtgt ttgtgggcca ccacatccca
ccccaccctc aggacttgca gcgacacatg caggagctga tccagtggct caactgtgac
gaggccctgc agctgcaccc cgtggagtac gcagccctcg cccactacaa gctggtgtat
attcacccgt ttgttgacgg caacggacgc acatcacggc tgctcatgaa cctcggtctc
atgcaagcga gatacccacc gattactatt cgcaaagagc a
>Atherinopsidae_Basilichthys_microlepidotus_1_1
nnnactctcc ccttggtgga ggagattgac cagcgttact tcagcattat tgacagtaaa
gtgcgcaggc ttatgtccat tcctaaaggc aactctgcac tacgtcgagt gatggaggaa
acttactacc accacatcta ccacacggtg gccatcgagg gcaacacgct cactctgtct
gagatccgtc acatcattga gacgcgttat gctgtccctg ggaagagcct tcaggagcag
aacgaagcca tcggtgtgga tgcagccatg aagtacatca acaccacgct gctgtccaga
tcaggaacca tcactgtcag cgacattctg gagattcaca gacgggttct tgggtatgtg
gaccccgtgg agggtgggag actgcgcacc agccaggtgt ttgtgggcca ccacatccca
ccccaccctc aggacttgca gcgacacatg caggagctga tccagtggct caactctgac
gaggccctgc agctgcaccc tgtggagtac gcagccctcg cccactacaa gctggtgtat
attcacccgt ttgttgacgg caacggacgc acatcacggc tgctcatgaa cctcggcctc
atgcaagcgc gatacccacc gattactnnn nnnnnnnnnn n
>Atherinopsidae_Chirostoma_attenuatum_1_1
cggacgctgc ccctggtgga ggagatcgac cagcggtact tcagcatcat tgacagtaag
gtgcgcaggc tcatgtccat tccaaaaggg aactctgcac tccggcgggt aatggaggaa
acctactacc accacatcta ccacacggtg gccattgaag gcagcacgct gaccctgtct
gagatccgcc acatcattga gacgcgctac gccgtgccgg ggaagagcct ccaggagcag
aacgaggcca tcggcgtgga cgcggccatg aagtacatca acaccacgct gctgtcccgg
tcgggggcca tctccgtcgg cgacatcctg gagatccaca ggcgggtgct gggctacgtg
gaccccgtgg agggcgggag gctgcgcacc ggccaggtat ttgtgggcca ccacatcccg
ccccaccccc aggacctgca gcggcacatg caggagctgg tgcagtggct aaactccgac
gaggccctgc agctgcaccc cgtggagtac tccgccctgg cccactacaa gctggtgtac
gtccacccgt tcgtggacgg caacgggcgc acgtcccggc tgctcatgaa cctggtgctc
atgcaggccc gatacccgcc catcaccatc cgcaaagagc a
>Atherinopsidae_Odontesthes_bonariensis_1_1
nnnnnnctcc ccttggtgga ggagattgac caacgttact tcagcattat tgacagtaaa
gtgcgcaggc ttatgtccat tcctaaaggc aactctgcac tccgtcgagt gatggaggaa
acctactacc accacatcta ccacacggtg gccattgagg gcaacacgct cactctgtct
gaaatccgtc acatcattga gacgcgttat gctgtcccgg ggaagagcct tcaggagcag
aacgaagcca tcggtgtgga tgcagccatg aagtacatca acaccacgct gctgtccaga
tcaggaacca tcactgtcgg cgacattctg gagattcaca gacgagttct tgggtatgtg
gaccccgtgg agggtgggag gctgcgcacc agccaggtgt ttgtgggcca ccacatccca
ccccaccctc aggacttgca gcgacacatg caggaattga tccagtggct caactgtgac
gaggccctgc agctgcaccc cgtggagtac gcagccctcg cccactacaa gctggtgtat
attcacccgt ttgttgacgg caacggacgc acatcacggc tgctcatgaa cctcggtctc
atgcaagcga gatacccacc gattnnnnnn nnnnnnnnnn n
>Atherinopsidae_Odontesthes_hatcheri_1_1
cgaactctcc ccttggtgga ggagattgac caacgttact tcagcattat tgacagtaaa
gtgcgcaggc ttatgtccat tcctaaaggc aactctgcac tccgtcgagt gatggaggaa
acctactacc accacatcta ccacacggtg gccattgagg gcaacacgct cactctgtct
gaaatccgtc acatcattga gacgcgttat gctgtcccgg ggaagagcct tcaggagcag
aacgaagcca tcggtgtgga tgcagccatg aagtacatca acaccacgct gctgtccaga
tcaggaacca tcactgtcgg cgacattctg gagattcaca gacgagttct tgggtatgtg
gaccccgtgg agggtgggag gctgcgcacc agccaggtgt ttgtgggcca ccacatccca
ccccaccctc aggacttgca gcgacacatg caggaattga tccagtggct caactgtgac
gaggccctgc agctgcaccc cgtggagtac gcagccctcg cccactacaa gctggtgtat
attcacccgt ttgttgacgg caacggacgc acatcacggc tgctcatgaa cctcggtctc
atgcaagcga gatacccacc gattactatt cgcaaagagc a
>Atherinopsidae_Odontesthes_humensis_1_1
cgaactctcc ccttggtgga ggagattgac caacgttact tcagcattat tgacagtaaa
gtgcgcaggc ttatgtccat tcctaaaggc aactctgcac tccgtcgagt gatggaggaa
acctactacc accacatcta ccacacggtg gccattgagg gcaacacgct cactctgtct
gaaatccgtc acatcattga gacgcgttat gctgtcccgg ggaagagcct tcaggagcag
aacgaagcca tcggtgtgga tgcagccatg aagtacatca acaccacgct gctgtccaga
tcaggaacca tcactgtcgg cgacattctg gagattcaca gacgagttct tgggtatgtg
gaccccgtgg agggtgggag gctgcgcacc agccaggtgt ttgtgggcca ccacatccca
ccccaccctc aggacttgca gcgacacatg caggaattga tccagtggct caactgtgac
gaggccctgc agctgcaccc cgtggagtac gcagccctcg cccactacaa gctggtgtat
attcacccgt ttgttgacgg caacggacgc acatcacggc tgctcatgaa cctcggtctc
atgcaagcga gatacccacc gattactatt cgcaaagagc a
>Atherinopsidae_Odontesthes_nigricans_1_1
nnnnnnctcc ccttggtgga ggagattgac caacgttact tcagcattat tgacagtaaa
gtgcgcaggc ttatgtccat tcctaaaggc aactctgcac tccgtcgagt gatggaggaa
acctactacc accacatcta ccacacggtg gccattgagg gcaacacgct cactctgtct
gagatccgtc acatcataga gacgcgttat gctgtcccgg ggaagagcct tcaggagcag
aacgaagcca tcggtgtgga tgcagccatg aagtacatca acaccacgct gctgtccaga
tcaggaacca tcactgtcgg cgacattctg gagattcaca gacgagttct tgggtatgtg
gaccccgtgg agggtgggag gctgcgcacc agccaggtgt ttgtgggcca ccacatccca
ccccaccctc aggacttgca gcgacacatg caggagctga tccagtggct caactgtgac
gaggccctgc agctgcaccc cgtggagtac gcagccctcg cccactacaa gctggtgtat
attcacccgt ttgttgacgg caacggacgc acatcacggc tgctcatgaa cctcggtctc
atgcaagcga gatacccacc gnnnnnnnnn nnnnnnnnnn n
>Atherinopsidae_Odontesthes_perugiae_1_1
nnnactctcc ccttggtgga ggagattgac caacgttact tcagcattat tgacagtaaa
gtgcgcaggc ttatgtccat tcctaaaggc aactctgcac tccgtcgagt gatggaggaa
acctactacc accacatcta ccacacggtg gccattgagg gcaacacgct cactctgtct
gaaatccgtc acatcattga gacgcgttat gctgtcccgg ggaagagcct tcaggagcag
aacgaagcca tcggtgtgga tgcagccatg aagtacatca acaccacgct gctgtccaga
tcaggaacca tcactgtcgg cgacattctg gagattcaca gacgagttct tgggtatgtg
gaccccgtgg agggtgggag gctgcgcacc agccaggtgt ttgtgggcca ccacatccca
ccccaccctc aggacttgca gcgacacatg caggaattga tccagtggct caactgtgac
gaggccctgc agctgcaccc cgtggagtac gcagccctcg cccactacaa gctggtgtat
attcacccgt ttgttgacgg caacggacgc acatcacggc tgctcatgaa cctcggtctc
atgcaagcga gatacccacc gattactnnn nnnnnnnnnn n
>Atherinopsidae_Basilichthys_australis_1_1
cgaactctcc ccttggtgga ggagattgac cagcgttact tcagcattat tgacagtaaa
gtgcgcaggc ttatgtccat tcctaaaggc aactctgcac tacgtcgagt gatggaggaa
acttactacc accacatcta ccacacggtg gccatcgagg gcaacacgct cactctgtct
gagatccgtc acatcattga gacgcgttat gctgtccctg ggaagagcct tcaggagcag
aacgaagcca tcggtgtgga tgcagccatg aagtacatca acaccacgct gctgtccaga
tcaggaacca tcactgtcag cgacattctg gagattcaca gacgggttct tgggtatgtg
gaccccgtgg agggtgggag gctgcgcacc agccaggtgt ttgtgggcca ccacatccca
ccccaccctc aggacttgca gcgacacatg caggagctga tccagtggct caactctgac
gaggccctgc agctgcaccc tgtggagtac gcagccctcg cccactacaa gctggtgtat
attcacccgt ttgttgacgg caacggacgc acatcacggc tgctcatgaa cctcggcctc
atgcaagcgc gatacccacc gattactatt cgcaaagagc a
>Atherinopsidae_Odontesthes_brevianalis_1_1
nnnnnnctcc ccttggtgga ggagattgac caacgttact tcagcattat tgacagtaaa
gtgcgcaggc ttatgtccat tcctaaaggc aactctgcac tccgtcgagt gatggaggaa
acctactacc accacatcta ccacacggtg gccattgagg gcaacacgct cactctgtct
gagatccgtc acatcattga gacgcgttat gctgtcccgg ggaagagcct tcaggagcag
aacgaagcca tcggtgtgga tgcagccatg aagtacatca acaccacgct gctgtccaga
tcaggaacca tcactgtcgg cgacattctg gagattcaca gacgagttct tgggtatgtg
gaccccgtgg agggtgggag gctgcgcacc agccaggtgt ttgtgggcca ccacatccca
ccccaccctc aggacttgca gcgacacatg caggagctga tccagtggct caactgtgac
gaggccctgc agctgcaccc cgtggagtac gcagccctcg cccactacaa gctggtgtat
attcacccgt ttgttgacgg caacggacgc acatcacggc tgctcatgaa cctcggtctc
atgcaagcga gatacccacc gnnnnnnnnn nnnnnnnnnn n
>Atherinopsidae_Odontesthes_gracilis_1_1
nnnnnnctcc ccttggtgga ggagattgac caacgttact tcagcattat tgacagtaaa
gtgcgcaggc ttatgtccat tcctaaaggc aactctgcac tccgtcgagt gatggaggaa
acctactacc accacatcta ccacacggtg gccattgagg gcaacacgct cactctgtct
gagatccgtc acatcattga gacgcgttat gctgtcccgg ggaagagcct tcaggagcag
aacgaagcca tcggtgtgga tgcagccatg aagtacatca acaccacgct gctgtccaga
tcaggaacca tcactgtcgg cgacattctg gagattcaca gacgagttct tgggtatgtg
gaccccgtgg agggtgggag gctgcgcacc agccaggtgt ttgtgggcca ccacatccca
ccccaccctc aggacttgca gcgacacatg caggagctga tccagtggct caactgtgac
gaggccctgc agctgcaccc cgtggagtac gcagccctcg cccactacaa gctggtgtat
attcacccgt ttgttgacgg caacggacgc acatcacggc tgctcatgaa cctcggtctc
atgcaagcga gatacccacc gattactnnn nnnnnnnnnn n
>Atherinopsidae_Odontesthes_ledae_1_1
nnnnnnctcc ccttggtgga ggagattgac caacgttact tcagcattat tgacagtaaa
gtgcgcaggc ttatgtccat tcctaaaggc aactctgcac tccgtcgagt gatggaggaa
acctactacc accacatcta ccacacggtg gccattgagg gcaacacgct cactctgtct
gaaatccgtc acatcattga gacgcgttat gctgtcccgg ggaagagcct tcaggagcag
aacgaagcca tcggtgtgga tgcagccatg aagtacatca acaccacgct gctgtccaga
tcaggaacca tcactgtcgg cgacattctg gagattcaca gacgagttct tgggtatgtg
gaccccgtgg agggtgggag gctgcgcacc agccaggtgt ttgtgggcca ccacatccca
ccccaccctc aggacttgca gcgacacatg caggaattga tccagtggct caactgtgac
gaggccctgc agctgcaccc cgtggagtac gcagccctcg cccactacaa gctggtgtat
attcacccgt ttgttgacgg caacggacgc acatcacggc tgctcatgaa cctcggtctc
atgcaagcga gatacccacc gnnnnnnnnn nnnnnnnnnn n
>Atherinopsidae_Odontesthes_retropinnis_1_1
nnnnnnctcc ccttggtgga ggagattgac caacgttact tcagcattat tgacagtaaa
gtgcgcaggc ttatgtccat tcctaaaggc aactctgcac tccgtcgagt gatggaggaa
acctactacc accacatcta ccacacggtg gccattgagg gcaacacgct cactctgtct
gaaatccgtc acatcattga gacgcgttat gctgtcccgg ggaagagcct tcaggagcag
aacgaagcca tcggtgtgga tgcagccatg aagtacatca acaccacgct gctgtccaga
tcaggaacca tcactgtcgg cgacattctg gagattcaca gacgagttct tgggtatgtg
gaccccgtgg agggtgggag gctgcgcacc agccaggtgt ttgtgggcca ccacatccca
ccccaccctc aggacttgca gcgacacatg caggaattga tccagtggct caactgtgac
gaggccctgc agctgcaccc cgtggagtac gcagccctcg cccactacaa gctggtgtat
attcatccgt ttgttgacgg caacggacgc acatcacggc tgctcatgaa cctcggtctc
atgcaagcga gatacccacc gattactnnn nnnnnnnnnn n
>Atherinopsidae_Odontesthes_retropinnis_2_1
cgaactctcc ccttggtgga ggagattgac caacgttact tcagcattat tgacagtaaa
gtgcgcaggc ttatgtccat tcctaaaggc aactctgcac tccgtcgagt gatggaggaa
acctactacc accacatcta ccacacggtg gccattgagg gcaacacgct cactctgtct
gaaatccgtc acatcattga gacgcgttat gctgtcccgg ggaagagcct tcaggagcag
aacgaagcca tcggtgtgga tgcagccatg aagtacatca acaccacgct gctgtccaga
tcaggaacca tcactgtcgg cgacattctg gagattcaca gacgagttct tgggtatgtg
gaccccgtgg agggtgggag gctgcgcacc agccaggtgt ttgtgggcca ccacatccca
ccccaccctc aggacttgca gcgacacatg caggaattga tccagtggct caactgtgac
gaggccctgc agctgcaccc cgtggagtac gcagccctcg cccactacaa gctggtgtat
attcatccgt ttgttgacgg caacggacgc acatcacggc tgctcatgaa cctcggtctc
atgcaagcga gatacccacc gattactatt cgcaaagagc a
