# Supplementary material for: Time-calibrated phylogeny of neotropical freshwater fishes
Source: Front Bioinform. 2024 Dec 6;4:1433995. doi: 10.3389/fbinf.2024.1433995 (PMC11659281; doi:10.3389/fbinf.2024.1433995)
Supplement: Supplementary file 1 [file DataSheet1.zip › Supplementary Material/aln/alignment_FRTN4.fasta]

>Loricariidae_Peckoltia_sabaji_1_1
nnnnnnnnnn nnnnnnnac- t-g--ttg-- --gtttattt t-----ctgt tgtgct-gca
ctattta-c- tctttcat-t t-aaaatgag aagttcttca ---tttgcac accgtatta-
--tgtgaatt aaaatgtaaa aatg------ -atgttataa -----a---- ---------g
aaatgaatgc a-tccctgtg acca-gt--- tcagtatca- ct-gaggaca tttt-tgcac
ttcagactt- --tcttgcat t--------- ---------c tttc-ttac- aaacttt---
--ttttac-- -----at--- ttg--ct-at -aaa------ ----ata--- tgtgagcatg
atacagt-tt ga-gaaag-- ttacttaacc ttctt-ggtt gaaattaagc aattttcg--
cat---tagg yttga---ct ttgt------ ------c-ag ac-tttg--- ----cc----
--aaagtttt ga-tttgac- ---------- ---------- ---------- ----------
---------- ---------- ---------- ---------- ---------- ----------
---------- ---------- ---------- ---------- ---------- ----------
---------- ---------- ---------- ---------- ---------- ----------
---------- ---------- ---------- ---------- ---------- ----------
---------- ---------- ---------- ---------- ---------- ----------
---------- ---------- ---------- ---------- ---------- ----------
---------- ---------- ---------- ---------- ---------- ----------
---------- ---------- ---------- ---------- ---------- ----------
---------- ---------- ---------- ---------- ---------- ----------
---------- ---------- ---------- ---------- -ttt--aatg tgaactc---
---------- ---------- --------ac tggactcaaa cta-ta---- ---------t
tcatct--tt gctttatttg --atctaaaa tgca------ ---ttttaaa catat-a--t
tct--tatct -gca------ -------tgg ---aaaatat ---atctttg tcaaa-gtca
aattcaaatg aatagatagc a--------- ---------- -tat------ ----------
---------- ---------- ---------- ---------- ---------- ----------
---------- ---------- ---------- ---------- ---------- ----------
---------- ---------- ---------- ---------- ---------- ----------
---------- ---------- ---------- ---------- ---------- ----------
---------- ---------- ---------- ---------- ---------- ----------
---------- ---------- ---------- ---------- ----tttaca aaag------
-agca----- ---------- -ttgt----- ---------c tcaaatcagc ttcacaacta
tataggctca catccc-ta- ------actg agcaag-cct ttgacg-aca ttgg-caagg
--------aa aac-tcct-t aa-------- -tgttaaa-a ggaagaaac- ----------
---------t tt-gggaga- ---------- ---------- ---------- ----------
---cttgtcc tttcccatg- ---------- ---------- ---------- ----------
---------- ---------- ---------- ---------- ---------- ----------
---------- ---------- ---------- ---------- ---------- ----------
---------- ---------- ---------- ---------- ---------- ----------
---------- ---------- ---------- ---------- ---------- ----------
---------- ---------- ---------- ---------- ---------- ----------
---------- ---------- ---------- ---------- ---------- ----------
---------- ---------- ---------- ---------- ---------- ----------
---------- ---------- ---------- ---------- ---------- ----------
---------- ---------- ---------- ---------- ---------- ----------
---------- ---------- ---------- ---------- ---------- ----------
---------- ---------- ---------- ---------- ---------- ----------
---------- ---------- ---------- ---------- ---------- ----------
---------- ---------- ---------- ---------- ---------- ----------
---------- ---------- ---------- ---------- ---------- ----------
---------- ---------- ---------- ---------- ---------- ----------
---------- ---------- --------tt tcgag----- ---------- -------tct
aaagatgc-- ---------- ---------- -------caa ga-------- ----------
---------- ---------- ---------- --aatgaagt ---------- ----------
---------- ---------- ---------- ---------- ---------- ----------
---------- ---------- ---------- ---------- ---------- ----------
---------- ---------- ---------- ---------- ---------- ----------
---------- gtc------- ---------- ---------- -----tg-aa tcatctaaa-
-ca------- --------tt tt-a------ ---agttgca ttttattgca --ttttcta-
---------- ----atttaa ttgc-ct--t atg-tgt--- ------g-ct ttcttaggtg
gcctctcgct ctggctggtg gtctggctgg tcgtggtgaa gcctgcccct gtgcagagct
gtccacacct gtgtgtgtgt tacccaaacc ccatgaccgt gagc------ ----------
tgccaggcgc agaacttcac cttggtgccc actggcgtcc cctacgactc acagcgtgtg
tttctgc--- agaacaaccg tattactgag ctgcgagtgg gctcttttgg cttc-gg---
-gactcag-- ---------- ---------- ---------- ----gtttgt ttc--tgca-
---------- ---------- -tgtgtgtct gtg------- --------tg agatcagtt-
-------gta tgatga---- -----tg-tt tgta-tttac ---------- ----------
---------- ---------- ---------- ---------- ---------- ----------
---------- ---------- ---------- ---------- ---------- ----------
---------- ---------- ---------- ---------- ---------- ----------
---------- ---------- ---------- ---------- ---------- ----------
---------- ---------- ---------- ---------- ---------- ----------
---------- ---------- ---------- ---------- ---------- ----------
---------- ---------- ---------- ---------- ---------- ----------
---------- ---------- ---------- ---------- ---------- ----------
---------- ---------- ---------- ---------- --------ca ta-----tac
agtagtag-- ---------- ---------- ---taaaatg caa-----aa ctattgcctt
ctcattaatc -tgata---- ---------- ---------- ---------- ----------
---------- ---ttccttc ctgtcatttc ctgtt-gtac tcttct---- -------cct
tgccaccccc cacccc--tt cc-ttgtctt --ctttctct t--------- ----------
---------- -cctcctcct cctcaggtcc tctggctttt ctccaacaac atcacctgga
ttgaggctgg tgccttcagc gagttgcgtg atctggagga gctggacctg ggtgacaacc
ctcacttgcg ccgcctggag ggcggagcct tccgtgggct agagaaactg cagagcc-tc
catatgcacc gttgccgctt ggccgctctc ccccatgaca tcttccacaa gctctacagc
ttgcagtacc tctacctgca agagaaccag ctccacttcc ttcaggacga cctgtttgct
gacctgatca acctcagcca gctgtttctg catggcaatc gcatccgcac cctatccgag
aacgtgttcc gtggcctggt caacctcgac cgcctgcttc tgcacgacaa ccgcatccgc
caggtcaacc gccgygcctt ccgtgacctg ggacgcctca ctatgctgtt cctcttcaac
aactctct-g gctgagctgc ccggccaggc catgcgagat gtagaatcca tccagttcct
gaggctc-aa caacaatccc tgggcctgtg gctgtgaagc tcgcccactc tgggagttct
tcaggtc-ca acagggtgtc c---agctct -gacctgctc tgtgcctctc ccgctgcccg
tcgtggccta gatctccgct tcctg
>Loricariidae_Peckoltia_sabaji_2_1
nnnnnnnnnn nnnnnnnac- t-g--ttg-- --gtttattt t-----ctgt tgtgct-gca
ctattta-c- tctttcat-t t-aaaatgag aagttcttca ---tttgcac accgtatta-
--tgtgaatt aaaatgtaaa aatg------ -atgttataa -----a---- ---------g
aaatgaatgc a-tccctgtg acca-gt--- tcagtatca- ct-gaggaca tttt-tgcac
ttcagactt- --tcttgcat t--------- ---------c tttc-ttac- aaacttt---
--ttttac-- -----at--- ttg--ct-at -aaa------ ----ata--- tgtgagcatg
atacagt-tt ga-gaaag-- ttacttaacc ttctt-ggtt gaaattaagc aattttcg--
cat---tagg yttga---ct ttgt------ ------c-ag ac-tttg--- ----cc----
--aaagtttt ga-tttgac- ---------- ---------- ---------- ----------
---------- ---------- ---------- ---------- ---------- ----------
---------- ---------- ---------- ---------- ---------- ----------
---------- ---------- ---------- ---------- ---------- ----------
---------- ---------- ---------- ---------- ---------- ----------
---------- ---------- ---------- ---------- ---------- ----------
---------- ---------- ---------- ---------- ---------- ----------
---------- ---------- ---------- ---------- ---------- ----------
---------- ---------- ---------- ---------- ---------- ----------
---------- ---------- ---------- ---------- ---------- ----------
---------- ---------- ---------- ---------- -ttt--aatg tgaactc---
---------- ---------- --------ac tggactcaaa cta-ta---- ---------t
tcatct--tt gctttatttg --atctaaaa tgca------ ---ttttaaa catat-a--t
tct--tatct -gca------ -------tgg ---aaaatat ---atctttg tcaaa-gtca
aattcaaatg aatagatagc a--------- ---------- -tat------ ----------
---------- ---------- ---------- ---------- ---------- ----------
---------- ---------- ---------- ---------- ---------- ----------
---------- ---------- ---------- ---------- ---------- ----------
---------- ---------- ---------- ---------- ---------- ----------
---------- ---------- ---------- ---------- ---------- ----------
---------- ---------- ---------- ---------- ----tttaca aaag------
-agca----- ---------- -ttgt----- ---------c tcaaatcagc ttcacaacta
tataggctca catccc-ta- ------actg agcaag-cct ttgacg-aca ttgg-caagg
--------aa aac-tcct-t aa-------- -tgttaaa-a ggaagaaac- ----------
---------t tt-gggaga- ---------- ---------- ---------- ----------
---cttgtcc tttcccatg- ---------- ---------- ---------- ----------
---------- ---------- ---------- ---------- ---------- ----------
---------- ---------- ---------- ---------- ---------- ----------
---------- ---------- ---------- ---------- ---------- ----------
---------- ---------- ---------- ---------- ---------- ----------
---------- ---------- ---------- ---------- ---------- ----------
---------- ---------- ---------- ---------- ---------- ----------
---------- ---------- ---------- ---------- ---------- ----------
---------- ---------- ---------- ---------- ---------- ----------
---------- ---------- ---------- ---------- ---------- ----------
---------- ---------- ---------- ---------- ---------- ----------
---------- ---------- ---------- ---------- ---------- ----------
---------- ---------- ---------- ---------- ---------- ----------
---------- ---------- ---------- ---------- ---------- ----------
---------- ---------- ---------- ---------- ---------- ----------
---------- ---------- ---------- ---------- ---------- ----------
---------- ---------- --------tt tcgag----- ---------- -------tct
aaagatgc-- ---------- ---------- -------caa ga-------- ----------
---------- ---------- ---------- --aatgaagt ---------- ----------
---------- ---------- ---------- ---------- ---------- ----------
---------- ---------- ---------- ---------- ---------- ----------
---------- ---------- ---------- ---------- ---------- ----------
---------- gtc------- ---------- ---------- -----tg-aa tcatctaaa-
-ca------- --------tt tt-a------ ---agttgca ttttattgca --ttttcta-
---------- ----atttaa ttgc-ct--t atg-tgt--- ------g-ct ttcttaggtg
gcctctcgct ctggctggtg gtctggctgg tcgtggtgaa gcctgcccct gtgcagagct
gtccacacct gtgtgtgtgt tacccaaacc ccatgaccgt gagc------ ----------
tgccaggcgc agaacttcac cttggtgccc actggcgtcc cctacgactc acagcgtgtg
tttctgc--- agaacaaccg tattactgag ctgcgagtgg gctcttttgg cttc-gg---
-gactcag-- ---------- ---------- ---------- ----gtttgt ttc--tgca-
---------- ---------- -tgtgtgtct gtg------- --------tg agatcagtt-
-------gta tgatga---- -----tg-tt tgta-tttac ---------- ----------
---------- ---------- ---------- ---------- ---------- ----------
---------- ---------- ---------- ---------- ---------- ----------
---------- ---------- ---------- ---------- ---------- ----------
---------- ---------- ---------- ---------- ---------- ----------
---------- ---------- ---------- ---------- ---------- ----------
---------- ---------- ---------- ---------- ---------- ----------
---------- ---------- ---------- ---------- ---------- ----------
---------- ---------- ---------- ---------- ---------- ----------
---------- ---------- ---------- ---------- --------ca ta-----tac
agtagtag-- ---------- ---------- ---taaaatg caa-----aa ctattgcctt
ctcattaatc -tgata---- ---------- ---------- ---------- ----------
---------- ---ttccttc ctgtcatttc ctgtt-gtac tcttct---- -------cct
tgccaccccc cacccc--tt cc-ttgtctt --ctttctct t--------- ----------
---------- -cctcctcct cctcaggtcc tctggctttt ctccaacaac atcacctgga
ttgaggctgg tgccttcagc gagttgcgtg atctggagga gctggacctg ggtgacaacc
ctcacttgcg ccgcctggag ggcggagcct tccgtgggct agagaaactg cagagcc-tc
catatgcacc gttgccgctt ggccgctctc ccccatgaca tcttccacaa gctctacagc
ttgcagtacc tctacctgca agagaaccag ctccacttcc ttcaggacga cctgtttgct
gacctgatca acctcagcca gctgtttctg catggcaatc gcatccgcac cctatccgag
aacgtgttcc gtggcctggt caacctcgac cgcctgcttc tgcacgacaa ccgcatccgc
caggtcaacc gccgygcctt ccgtgacctg ggacgcctca ctatgctgtt cctcttcaac
aactctct-g gctgagctgc ccggccaggc catgcgagat gtagaatcca tccagttcct
gaggctc-aa caacaatccc tgggcctgtg gctgtgaagc tcgcccactc tgggagttct
tcaggtc-ca acagggtgtc c---agctct -gacctgctc tgtgcctctc ccgctgcccg
tcgtggccta gatctccgct tcctg
>Loricariidae_Pseudancistrus_nigrescens_1_1
tttaagagtg agtatcaac- t-g--ttg-- --gtttcttc t-----ctat tgtact-gca
ctattta-c- tctttcat-t t-aaattgaa aagttcttca ---tttgctc actgtatta-
--tgtgaagt aaaatgtaaa aatg------ -atgttataa -----a---- ---------g
aaatgaatgc a-tccctgtg acca-gt--- --actgtca- ct-gaggata tttt-tgcac
ttcagactt- --tcttgcat t--------- ---------c tttc-ttac- aaac-tt---
--tcttac-- -----at--- ttg--ct-at -aaa------ ----ata--- tgtgagcatg
atacatt-ct ga-gaaat-- ttacttaacc gtctt-ggtt gatattaagc aattttcg--
cat---tagg cttga---gt ttgt------ ------c-ag ac--ttg--- ----cc----
--aaagtttt ga-tttgac- ---------- ---------- ---------- ----------
---------- ---------- ---------- ---------- ---------- ----------
---------- ---------- ---------- ---------- ---------- ----------
---------- ---------- ---------- ---------- ---------- ----------
---------- ---------- ---------- ---------- ---------- ----------
---------- ---------- ---------- ---------- ---------- ----------
---------- ---------- ---------- ---------- ---------- ----------
---------- ---------- ---------- ---------- ---------- ----------
---------- ---------- ---------- ---------- ---------- ----------
---------- ---------- ---------- ---------- ---------- ----------
---------- ---------- ---------- ---------- -ttt--aatg tgaactc---
---------- ---------- --------ac cggactcaaa cca-tt---- ---------t
gaactt--tt gctttacttt --atcgaaaa tgca------ ---ttttaaa catat-acgc
tct--tatct -gca------ -------tgg ---aaaatat ---atctttg tcaaa-gtca
aattcaaatt aattggtggc a--------- --------tt tttt------ ----------
---------- ---------- ---------- ---------- ---------- ----------
---------- ---------- ---------- ---------- ---------- ----------
---------- ---------- ---------- ---------- ---------- ----------
---------- ---------- ---------- ---------- ---------- ----------
---------- ---------- ---------- ---------- ---------- ----------
---------- ---------- ---------- ---------- ----tttaca acag------
-agca----- ---------- -ttgt----- ---------c tcaaatcagc tttacaacta
tttaggctca catccc-ta- ------actg agcaag-cct ttggcg-aca gtgg-caagg
---------a agc-tccc-t aa-------- -tgttaaa-a ggaagaaac- ----------
---------- ---------- ---------- ---------- ---------- ----------
----ttgtcc tctcccctg- ---------- ---------- ---------- ----------
---------- ---------- ---------- ---------- ---------- ----------
---------- ---------- ---------- ---------- ---------- ----------
---------- ---------- ---------- ---------- ---------- ----------
---------- ---------- ---------- ---------- ---------- ----------
---------- ---------- ---------- ---------- ---------- ----------
---------- ---------- ---------- ---------- ---------- ----------
---------- ---------- ---------- ---------- ---------- ----------
---------- ---------- ---------- ---------- ---------- ----------
---------- ---------- ---------- ---------- ---------- ----------
---------- ---------- ---------- ---------- ---------- ----------
---------- ---------- ---------- ---------- ---------- ----------
---------- ---------- ---------- ---------- ---------- ----------
---------- ---------- ---------- ---------- ---------- ----------
---------- ---------- ---------- ---------- ---------- ----------
---------- ---------- ---------- ---------- ---------- ----------
---------- ---------- --------tt ttgag----- ---------- -------tct
aaagatgc-- ---------- ---------- -------caa ga-------- ----------
---------- ---------- ---------- --aatgaagt ---------- ----------
---------- ---------- ---------- ---------- ---------- ----------
---------- ---------- ---------- ---------- ---------- ----------
---------- ---------- ---------- ---------- ---------- ----------
---------- gtc------- ---------- ---------- -----tg-aa tcaactaaa-
-cg------- --------tc tt-a------ ---agttgca ttttattgca --tttttta-
---------- ----atttga ttgc-ct--t atg-tgt--- ------g-ct ttcttaggtg
gcctctcgct ctggctggtg gtctggctgg tcgtggtgaa gcctgcccct gtgcagagct
gtccacacct gtgtgtgtgt tacccaaacc ccatgaccgt gagc------ ----------
tgccaggcgc agaacttcac cttggtgccc actggcgtcc cctacgactc acagcgtgtg
tttctgc--- agaacaaccg tattactgag ctgcgagtgg gctcttttgg cttc-gg---
-gactcag-- ---------- ---------- ---------- ----gtttgt t----tgtg-
---------- ---------- -tgtgtgtct gtg------- --------tg agatcaatt-
-------gta tgatga---- -----tg-tt tgta-tttac ---------- ----------
---------- ---------- ---------- ---------- ---------- ----------
---------- ---------- ---------- ---------- ---------- ----------
---------- ---------- ---------- ---------- ---------- ----------
---------- ---------- ---------- ---------- ---------- ----------
---------- ---------- ---------- ---------- ---------- ----------
---------- ---------- ---------- ---------- ---------- ----------
---------- ---------- ---------- ---------- ---------- ----------
---------- ---------- ---------- ---------- ---------- ----------
---------- ---------- ---------- ---------- --------cg ta-----tac
agtagtag-- ---------- ---------- ---taaaatg caa-----aa cgattgcctt
ctcattaatc -tgata---- ---------- ---------- ---------- ----------
---------- ---ttccttc ctgtcatttc ctgtt-gtac tcttct---- -------cat
ttccacctcc --cccc--tt cc-ttgtctt --ctctctct c--------- ----------
---------- -cctgctcct cctcaggtcc tgtggctttt ctccaacaac atcacctgga
ttgaggctgg tgccttcagt gagctgcgtg atctggagga gctggatctg ggtgacaacc
ctcacctgcg ccgcctggag ggcggagcct tccgtgggct agagaaactg cagagcc-tc
cacatgcacc gttgccgctt ggctgccctc ccccatgaca tcttccacaa gctctacagc
ttgcagtacc tctacctgca ggagaaccag ctccacttcc tccaggatga cctgtttgct
gacctgatca acctcagcca gctgtttctg catggcaatc gcatccgcac cctatctgag
aacgtgttcc gtggcctggt caacctcgac cgcctgcttc tgcacgacaa ccgcatccgc
caggtcaacc gccgcgcctt ccgtgacctg ggacgcctca ctatgctgtt cctcttcaac
aactctct-g gctgagctgc ccggccaggc catgcgagat gtggaatcca tccagttcct
gaggctc-aa caacaatccc tgggcctgtg gctgtgaagc tcgcccactc tgggagttct
tcaggtc-ca acagggtgtc c---agctct -gagctgctc tgtgcctctc ccgctgcccg
tcgtggccta gacctccgct tcctg
>Loricariidae_Pseudancistrus_nigrescens_2_1
tttaagagtg agtatcaac- t-g--ttg-- --gtttcttc t-----ctat tgtact-gca
ctattta-c- tctttcat-t t-aaattgaa aagttcttca ---tttgctc actgtatta-
--tgtgaagt aaaatgtaaa aatg------ -atgttataa -----a---- ---------g
aaatgaatgc a-tccctgtg acca-gt--- --actgtca- ct-gaggata tttt-tgcac
ttcagactt- --tcttgcat t--------- ---------c tttc-ttac- aaac-tt---
--tcttac-- -----at--- ttg--ct-at -aaa------ ----ata--- tgtgagcatg
atacatt-ct ga-gaaat-- ttacttaacc gtctt-ggtt gatattaagc aattttcg--
cat---tagg cttga---gt ttgt------ ------c-ag ac--ttg--- ----cc----
--aaagtttt ga-tttgac- ---------- ---------- ---------- ----------
---------- ---------- ---------- ---------- ---------- ----------
---------- ---------- ---------- ---------- ---------- ----------
---------- ---------- ---------- ---------- ---------- ----------
---------- ---------- ---------- ---------- ---------- ----------
---------- ---------- ---------- ---------- ---------- ----------
---------- ---------- ---------- ---------- ---------- ----------
---------- ---------- ---------- ---------- ---------- ----------
---------- ---------- ---------- ---------- ---------- ----------
---------- ---------- ---------- ---------- ---------- ----------
---------- ---------- ---------- ---------- -ttt--aatg tgaactc---
---------- ---------- --------ac cggactcaaa cca-tt---- ---------t
gaactt--tt gctttacttt --atcgaaaa tgca------ ---ttttaaa catat-acgc
tct--tatct -gca------ -------tgg ---aaaatat ---atctttg tcaaa-gtca
aattcaaatt aattggtggc a--------- --------tt tttt------ ----------
---------- ---------- ---------- ---------- ---------- ----------
---------- ---------- ---------- ---------- ---------- ----------
---------- ---------- ---------- ---------- ---------- ----------
---------- ---------- ---------- ---------- ---------- ----------
---------- ---------- ---------- ---------- ---------- ----------
---------- ---------- ---------- ---------- ----tttaca acag------
-agca----- ---------- -ttgt----- ---------c tcaaatcagc tttacaacta
tttaggctca catccc-ta- ------actg agcaag-cct ttggcg-aca gtgg-caagg
---------a agc-tccc-t aa-------- -tgttaaa-a ggaagaaac- ----------
---------- ---------- ---------- ---------- ---------- ----------
----ttgtcc tctcccctg- ---------- ---------- ---------- ----------
---------- ---------- ---------- ---------- ---------- ----------
---------- ---------- ---------- ---------- ---------- ----------
---------- ---------- ---------- ---------- ---------- ----------
---------- ---------- ---------- ---------- ---------- ----------
---------- ---------- ---------- ---------- ---------- ----------
---------- ---------- ---------- ---------- ---------- ----------
---------- ---------- ---------- ---------- ---------- ----------
---------- ---------- ---------- ---------- ---------- ----------
---------- ---------- ---------- ---------- ---------- ----------
---------- ---------- ---------- ---------- ---------- ----------
---------- ---------- ---------- ---------- ---------- ----------
---------- ---------- ---------- ---------- ---------- ----------
---------- ---------- ---------- ---------- ---------- ----------
---------- ---------- ---------- ---------- ---------- ----------
---------- ---------- ---------- ---------- ---------- ----------
---------- ---------- --------tt ttgag----- ---------- -------tct
aaagatgc-- ---------- ---------- -------caa ga-------- ----------
---------- ---------- ---------- --aatgaagt ---------- ----------
---------- ---------- ---------- ---------- ---------- ----------
---------- ---------- ---------- ---------- ---------- ----------
---------- ---------- ---------- ---------- ---------- ----------
---------- gtc------- ---------- ---------- -----tg-aa tcaactaaa-
-cg------- --------tc tt-a------ ---agttgca ttttattgca --tttttta-
---------- ----atttga ttgc-ct--t atg-tgt--- ------g-ct ttcttaggtg
gcctctcgct ctggctggtg gtctggctgg tcgtggtgaa gcctgcccct gtgcagagct
gtccacacct gtgtgtgtgt tacccaaacc ccatgaccgt gagc------ ----------
tgccaggcgc agaacttcac cttggtgccc actggcgtcc cctacgactc acagcgtgtg
tttctgc--- agaacaaccg tattactgag ctgcgagtgg gctcttttgg cttc-gg---
-gactcag-- ---------- ---------- ---------- ----gtttgt t----tgtg-
---------- ---------- -tgtgtgtct gtg------- --------tg agatcaatt-
-------gta tgatga---- -----tg-tt tgta-tttac ---------- ----------
---------- ---------- ---------- ---------- ---------- ----------
---------- ---------- ---------- ---------- ---------- ----------
---------- ---------- ---------- ---------- ---------- ----------
---------- ---------- ---------- ---------- ---------- ----------
---------- ---------- ---------- ---------- ---------- ----------
---------- ---------- ---------- ---------- ---------- ----------
---------- ---------- ---------- ---------- ---------- ----------
---------- ---------- ---------- ---------- ---------- ----------
---------- ---------- ---------- ---------- --------cg ta-----tac
agtagtag-- ---------- ---------- ---taaaatg caa-----aa cgattgcctt
ctcattaatc -tgata---- ---------- ---------- ---------- ----------
---------- ---ttccttc ctgtcatttc ctgtt-gtac tcttct---- -------cat
ttccacctcc --cccc--tt cc-ttgtctt --ctctctct c--------- ----------
---------- -cctgctcct cctcaggtcc tgtggctttt ctccaacaac atcacatgga
ttgaggctgg tgccttcagt gagctgcgtg atctggagga gctggatctg ggtgacaacc
ctcacctgcg ccgcctggag ggcggagcct tccgtgggct agagaaactg cagagcc-tc
cacatgcacc gttgccgctt ggctgccctc ccccatgaca tcttccacaa gctctacagc
ttgcagtacc tctacctgca ggagaaccag ctccacttcc tccaggatga cctgtttgct
gacctgatca acctcagcca gctgtttctg catggcaatc gcatccgcac cctatctgag
aacgtgttcc gtggcctggt caacctcgac cgcctgcttc tgcacgacaa ccgcatccgc
caggtcaacc gccgcgcctt ccgtgacctg ggacgcctca ctatgctgtt cctcttcaac
aactctct-g gctgagctgc ccggccaggc catgcgagat gtggaatcca tccagttcct
gaggctc-aa caacaatccc tgggcctgtg gctgtgaagc tcgcccactc tgggagttct
tcaggtc-ca acagggtgtc c---agctct -gagctgctc tgtgcctctc ccgctgcccg
tcgtggccta gacctccgct tcctg
>Callichthyidae_Corydoras_aeneus_1_1
nnnnnnnnnn nnnnnnnnnn nnnnnnnnnn nnnnnnnnnn nnnnnnnnnn nnnnnnnnnn
nnnnnnnnnn nnnnnnnnnn nnnnnnnnnn nnnnnnnnnn nnnnnnnnnn nnnnnnnnnn
nnnnnnnnnn nnnnnnnnnn nnnnnnnnnn nnnnnnnnnn nnnnnnnnnn nnnnnnnnnn
nnnnnnnnnn nnnnnnnnnn nnnnnnnnnn nnnnnnnnnn nnnnnnnnnn nnnnnnnnnn
nnnnnnnnnn nnnnnnnnnn nnnnnnnnnn nnnnnnnnnn nnnnnnnnnn nnnnnnnnnn
nnnnnnnnnn nnnnnnnnnn nnnnnnnnnn nnnnnnnnnn nnnnnnnnnn nnnnnnnnnn
nnnnnnnnnn nnnnnnnnnn nnnnnnnnnn nnnnnnnnnn nnnnnnnnnn nnnnnnnnnn
nnnnnnnnnn nnnnnnnnnn nnnnnnnnnn nnnnnnnnnn nnnnnnnnnn nnnnnnnnnn
nnnnnnnnnn nnnnnnnnnn nnnnnnnnnn nnnnnnnnnn nnnnnnnnnn nnnnnnnnnn
nnnnnnnnnn nnnnnnnnnn nnnnnnnnnn nnnnnnnnnn nnnnnnnnnn nnnnnnnnnn
nnnnnnnnnn nnnnnnnnnn nnnnnnnnnn nnnnnnnnnn nnnnnnnnnn nnnnnnnnnn
nnnnnnnnnn nnnnnnnnnn nnnnnnnnnn nnnnnnnnnn nnnnnnnnnn nnnnnnnnnn
nnnnnnnnnn nnnnnnnnnn nnnnnnnnnn nnnnnnnnnn nnnnnnnnnn nnnnnnnnnn
nnnnnnnnnn nnnnnnnnnn nnnnnnnnnn nnnnnnnnnn nnnnnnnnnn nnnnnnnnnn
nnnnnnnnnn nnnnnnnnnn nnnnnnnnnn nnnnnnnnnn nnnnnnnnnn nnnnnnnnnn
nnnnnnnnnn nnnnnnnnnn nnnnnnnnnn nnnnnnnnnn nnnnnnnnnn nnnnnnnnnn
nnnnnnnnnn nnnnnnnnnn nnnnnnnnnn nnnnnnnnnn nnnnnnnnnn nnnnnnnnnn
nnnnnnnnnn nnnnnnnnnn nnnnnnnnnn nnnnnnnnnn nnnnnnnnnn nnnnnnnnnn
nnnnnnnnnn nnnnnnnnnn nnnnnnnnnn nnnnnnnnnn nnnnnnnnnn nnnnnnnnnn
nnnnnnnnnn nnnnnnnnnn nnnnnnnnnn nnnnnnnnnn nnnnnnnnnn nnnnnnnnnn
nnnnnnnnnn nnnnnnnnnn nnnnnnnnnn nnnnnnnnnn nnnnnnnnnn nnnnnnnnnn
nnnnnnnnnn nnnnnnnnnn nnnnnnnnnn nnnnnnnnnn nnnnnnnnnn nnnnnnnnnn
nnnnnnnnnn nnnnnnnnnn nnnnnnnnnn nnnnnnnnnn nnnnnnnnnn nnnnnnnnnn
nnnnnnnnnn nnnnnnnnnn nnnnnnnnnn nnnnnnnnnn nnnnnnnnnn nnnnnnnnnn
nnnnnnnnnn nnnnnnnnnn nnnnnnnnnn nnnnnnnnnn nnnnnnnnnn nnnnnnnnnn
nnnnnnnnnn nnnnnnnnnn nnnnnnnnnn nnnnnnnnnn nnnnnnnnnn nnnnnnnnnn
nnnnnnnnnn nnnnnnnnnn nnnnnnnnnn nnnnnnnnnn nnnnnnnnnn nnnnnnnnnn
nnnnnnnnnn nnnnnnnnnn nnnnnnnnnn nnnnnnnnnn nnnnnnnnnn nnnnnnnnnn
nnnnnnnnnn nnnnnnnnnn nnnnnnnnnn nnnnnnnnnn nnnnnnnnnn nnnnnnnnnn
nnnnnnnnnn nnnnnnnnnn nnnnnnnnnn nnnnnnnnnn nnnnnnnnnn nnnnnnnnnn
nnnnnnnnnn nnnnnnnnnn nnnnnnnnnn nnnnnnnnnn nnnnnnnnnn nnnnnnnnnn
nnnnnnnnnn nnnnnnnnnn nnnnnnnnnn nnnnnnnnnn nnnnnnnnnn nnnnnnnnnn
nnnnnnnnnn nnnnnnnnnn nnnnnnnnnn nnnnnnnnnn nnnnnnnnnn nnnnnnnnnn
nnnnnnnnnn nnnnnnnnnn nnnnnnnnnn nnnnnnnnnn nnnnnnnnnn nnnnnnnnnn
nnnnnnnnnn nnnnnnnnnn nnnnnnnnnn nnnnnnnnnn nnnnnnnnnn nnnnnnnnnn
nnnnnnnnnn nnnnnnnnnn nnnnnnnnnn nnnnnnnnnn nnnnnnnnnn nnnnnnnnnn
nnnnnnnnnn nnnnnnnnnn nnnnnnnnnn nnnnnnnnnn nnnnnnnnnn nnnnnnnnnn
nnnnnnnnnn nnnnnnnnnn nnnnnnnnnn nnnnnnnnnn nnnnnnnnnn nnnnnnnnnn
nnnnnnnnnn nnnnnnnnnn nnnnnnnnnn nnnnnnnnnn nnnnnnnnnn nnnnnnnnnn
nnnnnnnnnn nnnnnnnnnn nnnnnnnnnn nnnnnnnnnn nnnnnnnnnn nnnnnnnnnn
nnnnnnnnnn nnnnnnnnnn nnnnnnnnnn nnnnnnnnnn nnnnnnnnnn nnnnnnnnnn
nnnnnnnnnn nnnnnnnnnn nnnnnnnnnn nnnnnnnnnn nnnnnnnnnn nnnnnnnnnn
nnnnnnnnnn nnnnnnnnnn nnnnnnnnnn nnnnnnnnnn nnnnnnnnnn nnnnnnnnnn
nnnnnnnnnn nnnnnnnnnn nnnnnnnnnn nnnnnnnnnn nnnnnnnnnn nnnnnnnnnn
nnnnnnnnnn nnnnnnnnnn nnnnnnnnnn nnnnnnnnnn nnnnnnnnnn nnnnnnnnnn
nnnnnnnnnn nnnnnnnnnn nnnnnnnnnn nnnnnnnnnn nnnnnnnnnn nnnnnnnnnn
nnnnnnnnnn nnnnnnnnnn nnnnnnnnnn nnnnnnnnnn nnnnnnnnnn nnnnnnnnnn
nnnnnnnnnn nnnnnnnnnn nnnnnnnnnn nnnnnnnnnn nnnnnnnnnn nnnnnnnnnn
nnnnnnnnnn nnnnnnnnnn nnnnnnnnnn nnnnnnnnnn nnnnnnnnnn nnnnnnnnnn
nnnnnnnnnn nnnnnnnnnn nnnnnnnnnn nnnnnnnnnn nnnnnnnnnn nnnnnnnnnn
nnnnnnnnnn nnnnnnnnnn nnnnnnnnnn nnnnnnnnnn nnnnnnnnnn nnnnnnnnnn
nnnnnnnnnn nnnnnnnnnn nnnnnnnnnn nnnnnnnnnn nnnnnnnnnn nnnnnnnnnn
nnnnnnnnnn nnnnnnnnnn nnnnnnnnnn nnnnnnnnnn nnnnnnnnnn nnnnnnnnnn
nnnnnnnnnn nnnnnnnnnn nnnnnnnnnn nnnnnnnnnn nnnnnnnnnn nnnnnnnnnn
nnnnnnnnnn nnnnnnnnnn nnnnnnnnnn nnnnnnnnnn nnnnnnnnnn nnnnnnnnnn
nnnnnnnnnn nnnnnnnnnn nnnnnnnnnn nnnnnnnnnn nnnnnnnnnn nnnnnnnnnn
nnnnnnnnnn nnnnnnnnnn nnnnnnnnnn nnnnnnnnnn nnnnnnnnnn nnnnnnnnnn
nnnnnnnnnn nnnnnnnnnn nnnnnnnnnn nnnnnnnnnn nnnnnnnnnn nnnnnnnnnn
nnnnnnnnnn nnnnnnnnnn nnnnnnnnnn nnnnnnnnnn nnnnnnnnnn nnnnnnnnnn
nnnnnnnnnn nnnnnnnnnn nnnnnnnnnn nnnnnnnnnn nnnnnnnnnn nnnnnnnnnn
nnnnnggcgc aaaatttcac cttggtcccc agtggagtcc cctacgactc tcagcgcgtc
tttctgc--- agaataaccg tatcactgag ctgcgagtgg gatcctttgg cttc-gg---
-tactcag-- ---------- ---------- ---------- ----gtatgt tct--cgaaa
gacgacga-- ---------- ---------- ---------- --------ga agaaaaaat-
-------gct tcttga---- ----gttttt c-ta------ ---------- ----------
---------- gacccctc-- ---------- ---------- ---------- ----------
---------- ---------- ---------- ---------- ---------- ----------
---------- ---------- ---------- ---------- ---------- ----------
---------- ---------- ---------- ---------- ---------- ----------
---------- ---------- ---------- ---------- ---------- ----------
---------- ---------- ---------- ---------- ---------- ----------
---------- ---------- ---------- ---------- ---------- ----------
---------- ---------- ---------- ---------- ---------- ----------
---------- ---------- ---------- ---------- ---------- ----------
---------- ---------- ---------- ---------- ---------t aaatcacttt
ctggtttttc -ccatggatc tttccat--- ---------- ---------- ----------
---------- -----tcaaa ccatcacct- -------ggc tttt------ --------tt
cttcattccc --------tt tcacccc--- --cctttacc ctttcac-cc atctttctgg
g---ccatc- -tttcctgtg gctcaggtcc tgtggctctt ctccaacaac atcacctgga
tcgaagctgg cgcttt-agc gagctgcgtg atcttgagga actggattta ggtgacaatc
cacacctgcg ccgcctggag ggcggagctt tccgtgggct ggagaagctg caaagccttg
cacatgcacc gttgccgact ggccgccctt ccccacgaca tcttccacaa gctctacagc
ttgcaatacc tttatctgca ggagaaccag ctccatttgc tgcaagatga cctgtttgct
gacctgatca acctgagcca gctgttcctg catggcaatc gcatccgcac cctatccgag
aatgtgttcc gaggccttgt caacctagac cgccttctgc tccacgacaa ccgcatccgc
caggtcaacc gtcgcgcctt ccgtgacctg ggtcgcctca ccatgctctt cctgttcaac
aactccct-a gccgagctac ccggtcaggc catgcgcgat atggattcca tccagttcct
gaggctg-aa caacaacccc tggacctgcg gctgcgagtc ccggccactc tgggatttct
caggtcc-ta accgggtgtc c---agctct -gagnnnnnn nnnnnnnnnn nnnnnnnnnn
nnnnnnnnnn nnnnnnnnnn nnnnn
>Loricariidae_Peckoltia_sabaji_3_1
nnnnnnnnnn nnnnnnnac- t-g--ttg-- --gtttattt t-----ctgt tgtgct-gca
ctattta-c- tctttcat-t t-aaaatgag aagttcttca ---tttgcac accgtatta-
--tgtgaatt aaaatgtaaa aatg------ -atgttataa -----a---- ---------g
aaatgaatgc a-tccctgtg acca-gt--- tcagtatca- ct-gaggaca tttt-tgcac
ttcagactt- --tcttgcat t--------- ---------c tttc-ttac- aaacttt---
--ttttac-- -----at--- ttg--ct-at -aaa------ ----ata--- tgtgagcatg
atacagt-tt ga-gaaag-- ttacttaacc ttctt-ggtt gaaattaagc aattttcg--
cat---tagg yttga---ct ttgt------ ------c-ag ac-tttg--- ----cc----
--aaagtttt ga-tttgac- ---------- ---------- ---------- ----------
---------- ---------- ---------- ---------- ---------- ----------
---------- ---------- ---------- ---------- ---------- ----------
---------- ---------- ---------- ---------- ---------- ----------
---------- ---------- ---------- ---------- ---------- ----------
---------- ---------- ---------- ---------- ---------- ----------
---------- ---------- ---------- ---------- ---------- ----------
---------- ---------- ---------- ---------- ---------- ----------
---------- ---------- ---------- ---------- ---------- ----------
---------- ---------- ---------- ---------- ---------- ----------
---------- ---------- ---------- ---------- -ttt--aatg tgaactc---
---------- ---------- --------ac tggactcaaa cta-ta---- ---------t
tcatct--tt gctttatttg --atctaaaa tgca------ ---ttttaaa catat-a--t
tct--tatct -gca------ -------tgg ---aaaatat ---atctttg tcaaa-gtca
aattcaaatg aatagatagc a--------- ---------- -tat------ ----------
---------- ---------- ---------- ---------- ---------- ----------
---------- ---------- ---------- ---------- ---------- ----------
---------- ---------- ---------- ---------- ---------- ----------
---------- ---------- ---------- ---------- ---------- ----------
---------- ---------- ---------- ---------- ---------- ----------
---------- ---------- ---------- ---------- ----tttaca aaag------
-agca----- ---------- -ttgt----- ---------c tcaaatcagc ttcacaacta
tataggctca catccc-ta- ------actg agcaag-cct ttgacg-aca ttgg-caagg
--------aa aac-tcct-t aa-------- -tgttaaa-a ggaagaaac- ----------
---------t tt-gggaga- ---------- ---------- ---------- ----------
---cttgtcc tttcccatg- ---------- ---------- ---------- ----------
---------- ---------- ---------- ---------- ---------- ----------
---------- ---------- ---------- ---------- ---------- ----------
---------- ---------- ---------- ---------- ---------- ----------
---------- ---------- ---------- ---------- ---------- ----------
---------- ---------- ---------- ---------- ---------- ----------
---------- ---------- ---------- ---------- ---------- ----------
---------- ---------- ---------- ---------- ---------- ----------
---------- ---------- ---------- ---------- ---------- ----------
---------- ---------- ---------- ---------- ---------- ----------
---------- ---------- ---------- ---------- ---------- ----------
---------- ---------- ---------- ---------- ---------- ----------
---------- ---------- ---------- ---------- ---------- ----------
---------- ---------- ---------- ---------- ---------- ----------
---------- ---------- ---------- ---------- ---------- ----------
---------- ---------- ---------- ---------- ---------- ----------
---------- ---------- --------tt tcgag----- ---------- -------tct
aaagatgc-- ---------- ---------- -------caa ga-------- ----------
---------- ---------- ---------- --aatgaagt ---------- ----------
---------- ---------- ---------- ---------- ---------- ----------
---------- ---------- ---------- ---------- ---------- ----------
---------- ---------- ---------- ---------- ---------- ----------
---------- gtc------- ---------- ---------- -----tg-aa tcatctaaa-
-ca------- --------tt tt-a------ ---agttgca ttttattgca --ttttcta-
---------- ----atttaa ttgc-ct--t atg-tgt--- ------g-ct ttcttaggtg
gcctctcgct ctggctggtg gtctggctgg tcgtggtgaa gcctgcccct gtgcagagct
gtccacacct gtgtgtgtgt tacccaaacc ccatgaccgt gagc------ ----------
tgccaggcgc agaacttcac cttggtgccc actggcgtcc cctacgactc acagcgtgtg
tttctgc--- agaacaaccg tattactgag ctgcgagtgg gctcttttgg cttc-gg---
-gactcag-- ---------- ---------- ---------- ----gtttgt ttc--tgca-
---------- ---------- -tgtgtgtct gtg------- --------tg agatcagtt-
-------gta tgatga---- -----tg-tt tgta-tttac ---------- ----------
---------- ---------- ---------- ---------- ---------- ----------
---------- ---------- ---------- ---------- ---------- ----------
---------- ---------- ---------- ---------- ---------- ----------
---------- ---------- ---------- ---------- ---------- ----------
---------- ---------- ---------- ---------- ---------- ----------
---------- ---------- ---------- ---------- ---------- ----------
---------- ---------- ---------- ---------- ---------- ----------
---------- ---------- ---------- ---------- ---------- ----------
---------- ---------- ---------- ---------- --------ca ta-----tac
agtagtag-- ---------- ---------- ---taaaatg caa-----aa ctattgcctt
ctcattaatc -tgata---- ---------- ---------- ---------- ----------
---------- ---ttccttc ctgtcatttc ctgtt-gtac tcttct---- -------cct
tgccaccccc cacccc--tt cc-ttgtctt --ctttctct t--------- ----------
---------- -cctcctcct cctcaggtcc tctggctttt ctccaacaac atcacctgga
ttgaggctgg tgccttcagc gagttgcgtg atctggagga gctggacctg ggtgacaacc
ctcacttgcg ccgcctggag ggcggagcct tccgtgggct agagaaactg cagagcc-tc
catatgcacc gttgccgctt ggccgctctc ccccatgaca tcttccacaa gctctacagc
ttgcagtacc tctacctgca agagaaccag ctccacttcc ttcaggacga cctgtttgct
gacctgatca acctcagcca gctgtttctg catggcaatc gcatccgcac cctatccgag
aacgtgttcc gtggcctggt caacctcgac cgcctgcttc tgcacgacaa ccgcatccgc
caggtcaacc gccgygcctt ccgtgacctg ggacgcctca ctatgctgtt cctcttcaac
aactctct-g gctgagctgc ccggccaggc catgcgagat gtagaatcca tccagttcct
gaggctc-aa caacaatccc tgggcctgtg gctgtgaagc tcgcccactc tgggagttct
tcaggtc-ca acagggtgtc c---agctct -gacctgctc tgtgcctctc ccgctgcccg
tcgtggccta gatctccgct tcctg
>Loricariidae_Pseudacanthicus_leopardus_1_1
nnnnnnnnnn nnnnnnnac- t-g--ttg-- --gtttattc t-----ctgt tgtact-gca
ctattta-c- tctttcat-t t-aaaatgag aagttcttca ---tttccac actgtatta-
--tgtgaagt aaaatgtaaa aatg------ -acgttataa -----a---- ---------g
aaatgaatgc a-tccctgtg acca-gt--- tcagtatca- tt-gaggata tttg-tacac
ttcggactt- --tcttgcgc t--------- ---------c tttc-ttat- aaac-gt---
--tcttac-- -----at--- ttg--ct-gt -aaa------ -----ta--- tgtgagcata
atacaat-tt ga-gaaag-- ttacttaacc ttctt-ggtt gatatcaagc aattttcg--
cat---tagg cttga---gt ttgt------ ------c-ag ac-tttg--- ----cc----
--aaagtttt ga-tttgac- ---------- ---------- ---------- ----------
---------- ---------- ---------- ---------- ---------- ----------
---------- ---------- ---------- ---------- ---------- ----------
---------- ---------- ---------- ---------- ---------- ----------
---------- ---------- ---------- ---------- ---------- ----------
---------- ---------- ---------- ---------- ---------- ----------
---------- ---------- ---------- ---------- ---------- ----------
---------- ---------- ---------- ---------- ---------- ----------
---------- ---------- ---------- ---------- ---------- ----------
---------- ---------- ---------- ---------- ---------- ----------
---------- ---------- ---------- ---------- -ttt--aatg tgaactc---
---------- ---------- --------ac tggactcaaa cca-tt---- ---------t
taagtt--tt gctttacttt --atctaaaa tgca------ ---ttttaaa catat-atgt
tct--taact -gca------ -------tgg ---aaaatat ---atctttg tcaaa-gtca
aattcaaatt aattgatagc g--------- ---------- -ttt------ ----------
---------- ---------- ---------- ---------- ---------- ----------
---------- ---------- ---------- ---------- ---------- ----------
---------- ---------- ---------- ---------- ---------- ----------
---------- ---------- ---------- ---------- ---------- ----------
---------- ---------- ---------- ---------- ---------- ----------
---------- ---------- ---------- ---------- ----attaca acag------
-agca----- ---------- -ttgt----- ---------c tcaaatcagc tttacaacta
tgtaagctca catccc-ta- ------actg agcaag-cct ttggtg-aca gtgg-caagg
--------aa aac-tccc-t aa-------- -tgataaa-a ggaagaaac- ----------
---------t tt-gggaga- ---------- ---------- ---------- ----------
---cttgtcc tctccccgg- ---------- ---------- ---------- ----------
---------- ---------- ---------- ---------- ---------- ----------
---------- ---------- ---------- ---------- ---------- ----------
---------- ---------- ---------- ---------- ---------- ----------
---------- ---------- ---------- ---------- ---------- ----------
---------- ---------- ---------- ---------- ---------- ----------
---------- ---------- ---------- ---------- ---------- ----------
---------- ---------- ---------- ---------- ---------- ----------
---------- ---------- ---------- ---------- ---------- ----------
---------- ---------- ---------- ---------- ---------- ----------
---------- ---------- ---------- ---------- ---------- ----------
---------- ---------- ---------- ---------- ---------- ----------
---------- ---------- ---------- ---------- ---------- ----------
---------- ---------- ---------- ---------- ---------- ----------
---------- ---------- ---------- ---------- ---------- ----------
---------- ---------- ---------- ---------- ---------- ----------
---------- ---------- --------tt ttgag----- ---------- -------tct
aaagatgc-- ---------- ---------- -------caa ga-------- ----------
---------- ---------- ---------- --aatgaagt ---------- ----------
---------- ---------- ---------- ---------- ---------- ----------
---------- ---------- ---------- ---------- ---------- ----------
---------- ---------- ---------- ---------- ---------- ----------
---------- gtc------- ---------- ---------- -----tg-aa tcagagaaa-
-ca------- --------tc tt-a------ ---agttgca ttttattgca ---ttttta-
---------- ----atttaa ttgc-ct--t atg-tgt--- ------g-ct ttcttaggtg
gcctctcgct ctggctggtg gtctggctgg tcgtggtgaa gcctgcccct gtgcagagct
gtccacacct gtgtgtgtgt tacccaaacc ccatgaccgt gagc------ ----------
tgccaggcgc agaacttcac cttggtgccc actggcgtcc cctatgactc acagcgtgtg
tttctgc--- agaacaaccg tattactgag ctgcgagtgg gctcttttgg cttc-gg---
-gactcag-- ---------- ---------- ---------- ----gtttgt ttc--tgtg-
---------- ---------- -tgtgtgtct gtg------- --------tg agatcaatt-
-------gta tgatgg---- -----tg-tt tgta-tttac ---------- ----------
---------- ---------- ---------- ---------- ---------- ----------
---------- ---------- ---------- ---------- ---------- ----------
---------- ---------- ---------- ---------- ---------- ----------
---------- ---------- ---------- ---------- ---------- ----------
---------- ---------- ---------- ---------- ---------- ----------
---------- ---------- ---------- ---------- ---------- ----------
---------- ---------- ---------- ---------- ---------- ----------
---------- ---------- ---------- ---------- ---------- ----------
---------- ---------- ---------- ---------- --------ca tg-----tac
agtagtag-- ---------- ---------- ---taaaatg caa-----aa ctattgcctt
ctcattaatc -tgata---- ---------- ---------- ---------- ----------
---------- ---ttccttc ctgtcatttc ctgtttgtac tcttct---- -------cct
ttccaccccc -acccc--tt cc-ttgtttt --ctctctct t--------- ----------
---------- -cctcctcct cctcaggtcc tgtggctttt ctccaacaac atcacctgga
ttgaggctgg tgccttcagc gagctgcgtg atctggagga gctggacctg ggtgacaacc
ctcacctgcg ccgcctggag ggcggagcct tccgtgggct agagaaactg cagagcc-tc
cacatgcacc gttgccgctt ggccgccctc ccccatgaca tcttccacaa gctctacagc
ttgcagtacc tctacctgca agagaaccag ctccacttcc tccaggacga cctgtttgct
gacctgatca acctcagcca gctgtttctg catggcaatc gcatccgcac cctatccgag
aacgtgttcc gtggcctggt caacctcgac cgcctgcttc tgcacgacaa ccgcgtccgc
caggtcaacc gccgcgcctt ccgtgacctg ggacgcctca ctatgctgtt cctcttcaac
aactctct-g gctgagctgc ccggccaggc catgcgagat gtggaatcca tccagttcct
gaggctc-aa caacaatccc tgggcctgtg gctgtgaagc tcgcccactc tgggagttct
tcaggtc-ca acagggtgtc c---agctct -gagctgctc tgtgcctctc ctgctgctcg
tcgtggccta gacctccgct tcctg
>Loricariidae_Pseudacanthicus_leopardus_2_1
nnnnnnnnnn nnnnnnnac- t-g--ttg-- --gtttattc t-----ctgt tgtact-gca
ctattta-c- tctttcat-t t-aaaatgag aagttcttca ---tttccac actgtatta-
--tgtgaagt aaaatgtaaa aatg------ -acgttataa -----a---- ---------g
aaatgaatgc a-tccctgtg acca-gt--- tcagtatca- tt-gaggata tttg-tacac
ttcggactt- --tcttgcgc t--------- ---------c tttc-ttat- aaac-gt---
--tcttac-- -----at--- ttg--ct-gt -aaa------ -----ta--- tgtgagcata
atacaat-tt ga-gaaag-- ttacttaacc ttctt-ggtt gatatcaagc aattttcg--
cat---tagg cttga---gt ttgt------ ------c-ag ac-tttg--- ----cc----
--aaagtttt ga-tttgac- ---------- ---------- ---------- ----------
---------- ---------- ---------- ---------- ---------- ----------
---------- ---------- ---------- ---------- ---------- ----------
---------- ---------- ---------- ---------- ---------- ----------
---------- ---------- ---------- ---------- ---------- ----------
---------- ---------- ---------- ---------- ---------- ----------
---------- ---------- ---------- ---------- ---------- ----------
---------- ---------- ---------- ---------- ---------- ----------
---------- ---------- ---------- ---------- ---------- ----------
---------- ---------- ---------- ---------- ---------- ----------
---------- ---------- ---------- ---------- -ttt--aatg tgaactc---
---------- ---------- --------ac tggactcaaa cca-tt---- ---------t
taagtt--tt gctttacttt --atctaaaa tgca------ ---ttttaaa catat-atgt
tct--taact -gca------ -------tgg ---aaaatat ---atctttg tcaaa-gtca
aattcaaatt aattgatagc g--------- ---------- -ttt------ ----------
---------- ---------- ---------- ---------- ---------- ----------
---------- ---------- ---------- ---------- ---------- ----------
---------- ---------- ---------- ---------- ---------- ----------
---------- ---------- ---------- ---------- ---------- ----------
---------- ---------- ---------- ---------- ---------- ----------
---------- ---------- ---------- ---------- ----attaca acag------
-agca----- ---------- -ttgt----- ---------c tcaaatcagc tttacaacta
tgtaagctca catccc-ta- ------actg agcaag-cct ttggtg-aca gtgg-caagg
--------aa aac-tccc-t aa-------- -tgataaa-a ggaagaaac- ----------
---------t tt-gggaga- ---------- ---------- ---------- ----------
---cttgtcc tctccccgg- ---------- ---------- ---------- ----------
---------- ---------- ---------- ---------- ---------- ----------
---------- ---------- ---------- ---------- ---------- ----------
---------- ---------- ---------- ---------- ---------- ----------
---------- ---------- ---------- ---------- ---------- ----------
---------- ---------- ---------- ---------- ---------- ----------
---------- ---------- ---------- ---------- ---------- ----------
---------- ---------- ---------- ---------- ---------- ----------
---------- ---------- ---------- ---------- ---------- ----------
---------- ---------- ---------- ---------- ---------- ----------
---------- ---------- ---------- ---------- ---------- ----------
---------- ---------- ---------- ---------- ---------- ----------
---------- ---------- ---------- ---------- ---------- ----------
---------- ---------- ---------- ---------- ---------- ----------
---------- ---------- ---------- ---------- ---------- ----------
---------- ---------- ---------- ---------- ---------- ----------
---------- ---------- --------tt ttgag----- ---------- -------tct
aaagatgc-- ---------- ---------- -------caa ga-------- ----------
---------- ---------- ---------- --aatgaagt ---------- ----------
---------- ---------- ---------- ---------- ---------- ----------
---------- ---------- ---------- ---------- ---------- ----------
---------- ---------- ---------- ---------- ---------- ----------
---------- gtc------- ---------- ---------- -----tg-aa tcagagaaa-
-ca------- --------tc tt-a------ ---agttgca ttttattgca ---ttttta-
---------- ----atttaa ttgc-ct--t atg-tgt--- ------g-ct ttcttaggtg
gcctctcgct ctggctggtg gtctggctgg tcgtggtgaa gcctgcccct gtgcagagct
gtccacacct gtgtgtgtgt tacccaaacc ccatgaccgt gagc------ ----------
tgccaggcgc agaacttcac cttggtgccc actggcgtcc cctatgactc acagcgtgtg
tttctgc--- agaacaaccg tattactgag ctgcgagtgg gctcttttgg cttc-gg---
-gactcag-- ---------- ---------- ---------- ----gtttgt ttc--tgtg-
---------- ---------- -tgtgtgtct gtg------- --------tg agatcaatt-
-------gta tgatgg---- -----tg-tt tgta-tttac ---------- ----------
---------- ---------- ---------- ---------- ---------- ----------
---------- ---------- ---------- ---------- ---------- ----------
---------- ---------- ---------- ---------- ---------- ----------
---------- ---------- ---------- ---------- ---------- ----------
---------- ---------- ---------- ---------- ---------- ----------
---------- ---------- ---------- ---------- ---------- ----------
---------- ---------- ---------- ---------- ---------- ----------
---------- ---------- ---------- ---------- ---------- ----------
---------- ---------- ---------- ---------- --------ca tg-----tac
agtagtag-- ---------- ---------- ---taaaatg caa-----aa ctattgcctt
ctcattaatc -tgata---- ---------- ---------- ---------- ----------
---------- ---ttccttc ctgtcatttc ctgtttgtac tcttct---- -------cct
ttccaccccc -acccc--tt cc-ttgtttt --ctctctct t--------- ----------
---------- -cctcctcct cctcaggtcc tgtggctttt ctccaacaac atcacctgga
ttgaggctgg tgccttcagc gagctgcgtg atctggagga gctggacctg ggtgacaacc
ctcacctgcg ccgcctggag ggcggagcct tccgtgggct agagaaactg cagagcc-tc
cacatgcacc gttgccgctt ggccgccctc ccccatgaca tcttccacaa gctctacagc
ttgcagtacc tctacctgca agagaaccag ctccacttcc tccaggacga cctgtttgct
gacctgatca acctcagcca gctgtttctg catggcaatc gcatccgcac cctatccgag
aacgtgttcc gtggcctggt caacctcgac cgcctgcttc tgcacgacaa ccgcgtccgc
caggtcaacc gccgcgcctt ccgtgacctg ggacgcctca ctatgctgtt cctcttcaac
aactctct-g gctgagctgc ccggccaggc catgcgagat gtggaatcca tccagttcct
gaggctc-aa caacaatccc tgggcctgtg gctgtgaagc tcgcccactc tgggagttct
tcaggtc-ca acagggtgtc c---agctct -gagctgctc tgtgcctctc ctgctgctcg
tcgtggccta gacctccgct tcctg
>Loricariidae_Pseudancistrus_barbatus_1_1
tttaagagtg agtatcaac- t-g--ttg-- --gtttcttc t-----ctat tgtact-gca
ctattta-c- tctttcat-t t-aaaatgaa aagttcttca ---tttgctc actgtatta-
--tgtgaagt aaaatgtaaa aatg------ -atgttataa -----a---- ---------g
aaatgaatgc a-tccctgtg acca-gt--- --actgtca- tt-gaggaya tttt-tgcac
ttcagactt- --tcttgcat t--------- ---------c tttc-ttac- aaac-tt---
--tcttac-- -----at--- ttg--ct-at -aaa------ ----ata--- tgtgagcatg
ayacatt-tt ga-gaaat-- wtacttaacc ttctt-ggtt gatattaggc aattttcg--
cat---tagg cttga---gt ttgt------ ------c-ag ac-tttg--- ----cc----
--aaagtttt ga-tttgac- ---------- ---------- ---------- ----------
---------- ---------- ---------- ---------- ---------- ----------
---------- ---------- ---------- ---------- ---------- ----------
---------- ---------- ---------- ---------- ---------- ----------
---------- ---------- ---------- ---------- ---------- ----------
---------- ---------- ---------- ---------- ---------- ----------
---------- ---------- ---------- ---------- ---------- ----------
---------- ---------- ---------- ---------- ---------- ----------
---------- ---------- ---------- ---------- ---------- ----------
---------- ---------- ---------- ---------- ---------- ----------
---------- ---------- ---------- ---------- -ttt--aatg tgaactc---
---------- ---------- --------ac tggactcaaa cca-tt---- ---------t
taaatt--tt gctttacttt --atcgaaaa tgca------ ---ttttaaa catat-----
------atct -gct------ -------tgg ---aagacat ---gtctttg tcaaa-gtcw
aattcaaatt aattgatagc w--------- -------ttt tttt------ ----------
---------- ---------- ---------- ---------- ---------- ----------
---------- ---------- ---------- ---------- ---------- ----------
---------- ---------- ---------- ---------- ---------- ----------
---------- ---------- ---------- ---------- ---------- ----------
---------- ---------- ---------- ---------- ---------- ----------
---------- ---------- ---------- ---------- ----tttaca acag------
-agca----- ---------- -ttgt----- ---------c tcaaatcagc tttacaacta
tttaggctca catccc-ta- ------actg agtaag-cct ttggcg-aca gtgg-caagg
--------aa aac-tccc-t aa-------- -tgttaaa-a ggaagaaac- ----------
---------t tt-gggaga- ---------- ---------- ---------- ----------
---cttgtcc tctccyctg- ---------- ---------- ---------- ----------
---------- ---------- ---------- ---------- ---------- ----------
---------- ---------- ---------- ---------- ---------- ----------
---------- ---------- ---------- ---------- ---------- ----------
---------- ---------- ---------- ---------- ---------- ----------
---------- ---------- ---------- ---------- ---------- ----------
---------- ---------- ---------- ---------- ---------- ----------
---------- ---------- ---------- ---------- ---------- ----------
---------- ---------- ---------- ---------- ---------- ----------
---------- ---------- ---------- ---------- ---------- ----------
---------- ---------- ---------- ---------- ---------- ----------
---------- ---------- ---------- ---------- ---------- ----------
---------- ---------- ---------- ---------- ---------- ----------
---------- ---------- ---------- ---------- ---------- ----------
---------- ---------- ---------- ---------- ---------- ----------
---------- ---------- ---------- ---------- ---------- ----------
---------- ---------- --------tt ttgag----- ---------- -------tct
aaagatgc-- ---------- ---------- -------caa ga-------- ----------
---------- ---------- ---------- --aatgaagt ---------- ----------
---------- ---------- ---------- ---------- ---------- ----------
---------- ---------- ---------- ---------- ---------- ----------
---------- ---------- ---------- ---------- ---------- ----------
---------- gtc------- ---------- ---------- -----tg-aa tcagctata-
-ca------- --------tc tt-a------ ---agttgca ttttattgca --tttttta-
---------- ----atttaa ttgc-ct--t atg-tgt--- ------g-ct ttcttaggtg
gcctctcgct ctggctggtg gtctggctgg tcgtggtgaa gcctgcccct gtgcagagct
gtccacacct gtgtgtgtgt tacccaaacc ccatgaccgt gagc------ ----------
tgccaggcgc agaacttcac cttggtgccc actggcgtcc cctacgactc acagcgtgtg
tttctgc--- agaacaaccg tattactgag ctgcgagtgg gctcttttgg cttc-gg---
-gactcag-- ---------- ---------- ---------- ----gtttgt ttg--tgtg-
---------- ---------- -tgtgtgtct gtg------- --------tg agatcaatt-
-------gta tgatga---- -----tg-tt tgta-tttac ---------- ----------
---------- ---------- ---------- ---------- ---------- ----------
---------- ---------- ---------- ---------- ---------- ----------
---------- ---------- ---------- ---------- ---------- ----------
---------- ---------- ---------- ---------- ---------- ----------
---------- ---------- ---------- ---------- ---------- ----------
---------- ---------- ---------- ---------- ---------- ----------
---------- ---------- ---------- ---------- ---------- ----------
---------- ---------- ---------- ---------- ---------- ----------
---------- ---------- ---------- ---------- --------ca ta-----tac
agtaatag-- ---------- ---------- ---taaaatg caa-----aa cgattgcctt
ctcattaatc -tgata---- ---------- ---------- ---------- ----------
---------- ---ttccttc ctgtcatttc ctgtt-gtac tcttct---- -------cat
ttccacctcc -acccc--tt cc-ttgtctt --ctctcttt c--------- ----------
---------- -cctgctcct cctcaggtcc tgtggctttt ctccaacaac atcacctgga
ttgaggctgg tgccttcagc gagctgcgtg atctggagga gctggatctg ggtgacaacc
ctcacctgcg ccgcctggag ggyggagcct tccgtgggct agagaaactg cagagcc-tc
cacatgcacc gttgccgctt ggctgccctc ccccatgaca tcttccacaa gctctacagc
ttgcagtacc tctacctgca ggagaaccag ctccacttcc tccaggatga cctgtttgct
gacctgatca acctcagcca gctgtttctg catggcaatc gcatccgcac cctatccgag
aacgtgttcc gtggcctggt caacctcgac cgcctgcttc tgcacgacaa ccgcatccgc
caggtcaacc gccgcgcctt ccgtgacctg ggacgcctca ccatgctgtt cctcttcaac
aactctct-g gctgagctgc ccggccaggc catgcgagat gtggaatcca tccagttcct
gaggctc-aa caacaatccc tgggcctgtg gctgtgaagc tcgcccactc tgggaattct
tcaggtc-ca acagggtgtc c---agctct -gagctgctc tgtgcctctc ccgctgcccg
tcgtggccta gacctccgct tcctg
>Loricariidae_Pseudancistrus_barbatus_2_1
tttaagagtg agtatcaac- t-g--ttg-- --gtttcttc t-----ctat tgtact-gca
ctattta-c- tctttcat-t t-aaaatgaa aagttcttca ---tttgctc actgtatta-
--tgtgaagt aaaatgtaaa aatg------ -atgttataa -----a---- ---------g
aaatgaatgc a-tccctgtg acca-gt--- --actgtca- tt-gaggaya tttt-tgcac
ttcagactt- --tcttgcat t--------- ---------c tttc-ttac- aaac-tt---
--tcttac-- -----at--- ttg--ct-at -aaa------ ----ata--- tgtgagcatg
ayacatt-tt ga-gaaat-- wtacttaacc ttctt-ggtt gatattaggc aattttcg--
cat---tagg cttga---gt ttgt------ ------c-ag ac-tttg--- ----cc----
--aaagtttt ga-tttgac- ---------- ---------- ---------- ----------
---------- ---------- ---------- ---------- ---------- ----------
---------- ---------- ---------- ---------- ---------- ----------
---------- ---------- ---------- ---------- ---------- ----------
---------- ---------- ---------- ---------- ---------- ----------
---------- ---------- ---------- ---------- ---------- ----------
---------- ---------- ---------- ---------- ---------- ----------
---------- ---------- ---------- ---------- ---------- ----------
---------- ---------- ---------- ---------- ---------- ----------
---------- ---------- ---------- ---------- ---------- ----------
---------- ---------- ---------- ---------- -ttt--aatg tgaactc---
---------- ---------- --------ac tggactcaaa cca-tt---- ---------t
taaatt--tt gctttacttt --atcgaaaa tgca------ ---ttttaaa catat-----
------atct -gct------ -------tgg ---aagacat ---gtctttg tcaaa-gtcw
aattcaaatt aattgatagc w--------- -------ttt tttt------ ----------
---------- ---------- ---------- ---------- ---------- ----------
---------- ---------- ---------- ---------- ---------- ----------
---------- ---------- ---------- ---------- ---------- ----------
---------- ---------- ---------- ---------- ---------- ----------
---------- ---------- ---------- ---------- ---------- ----------
---------- ---------- ---------- ---------- ----tttaca acag------
-agca----- ---------- -ttgt----- ---------c tcaaatcagc tttacaacta
tttaggctca catccc-ta- ------actg agtaag-cct ttggcg-aca gtgg-caagg
--------aa aac-tccc-t aa-------- -tgttaaa-a ggaagaaac- ----------
---------t tt-gggaga- ---------- ---------- ---------- ----------
---cttgtcc tctccyctg- ---------- ---------- ---------- ----------
---------- ---------- ---------- ---------- ---------- ----------
---------- ---------- ---------- ---------- ---------- ----------
---------- ---------- ---------- ---------- ---------- ----------
---------- ---------- ---------- ---------- ---------- ----------
---------- ---------- ---------- ---------- ---------- ----------
---------- ---------- ---------- ---------- ---------- ----------
---------- ---------- ---------- ---------- ---------- ----------
---------- ---------- ---------- ---------- ---------- ----------
---------- ---------- ---------- ---------- ---------- ----------
---------- ---------- ---------- ---------- ---------- ----------
---------- ---------- ---------- ---------- ---------- ----------
---------- ---------- ---------- ---------- ---------- ----------
---------- ---------- ---------- ---------- ---------- ----------
---------- ---------- ---------- ---------- ---------- ----------
---------- ---------- ---------- ---------- ---------- ----------
---------- ---------- --------tt ttgag----- ---------- -------tct
aaagatgc-- ---------- ---------- -------caa ga-------- ----------
---------- ---------- ---------- --aatgaagt ---------- ----------
---------- ---------- ---------- ---------- ---------- ----------
---------- ---------- ---------- ---------- ---------- ----------
---------- ---------- ---------- ---------- ---------- ----------
---------- gtc------- ---------- ---------- -----tg-aa tcagctata-
-ca------- --------tc tt-a------ ---agttgca ttttattgca --tttttta-
---------- ----atttaa ttgc-ct--t atg-tgt--- ------g-ct ttcttaggtg
gcctctcgct ctggctggtg gtctggctgg tcgtggtgaa gcctgcccct gtgcagagct
gtccacacct gtgtgtgtgt tacccaaacc ccatgaccgt gagc------ ----------
tgccaggcgc agaacttcac cttggtgccc actggcgtcc cctacgactc acagcgtgtg
tttctgc--- agaacaaccg tattactgag ctgcgagtgg gctcttttgg cttc-gg---
-gactcag-- ---------- ---------- ---------- ----gtttgt ttg--tgtg-
---------- ---------- -tgtgtgtct gtg------- --------tg agatcaatt-
-------gta tgatga---- -----tg-tt tgta-tttac ---------- ----------
---------- ---------- ---------- ---------- ---------- ----------
---------- ---------- ---------- ---------- ---------- ----------
---------- ---------- ---------- ---------- ---------- ----------
---------- ---------- ---------- ---------- ---------- ----------
---------- ---------- ---------- ---------- ---------- ----------
---------- ---------- ---------- ---------- ---------- ----------
---------- ---------- ---------- ---------- ---------- ----------
---------- ---------- ---------- ---------- ---------- ----------
---------- ---------- ---------- ---------- --------ca ta-----tac
agtaatag-- ---------- ---------- ---taaaatg caa-----aa cgattgcctt
ctcattaatc -tgata---- ---------- ---------- ---------- ----------
---------- ---ttccttc ctgtcatttc ctgtt-gtac tcttct---- -------cat
ttccacctcc -acccc--tt cc-ttgtctt --ctctcttt c--------- ----------
---------- -cctgctcct cctcaggtcc tgtggctttt ctccaacaac atcacctgga
ttgaggctgg tgccttcagc gagctgcgtg atctggagga gctggatctg ggtgacaacc
ctcacctgcg ccgcctggag ggyggagcct tccgtgggct agagaaactg cagagcc-tc
cacatgcacc gttgccgctt ggctgccctc ccccatgaca tcttccacaa gctctacagc
ttgcagtacc tctacctgca ggagaaccag ctccacttcc tccaggatga cctgtttgct
gacctgatca acctcagcca gctgtttctg catggcaatc gcatccgcac cctatccgag
aacgtgttcc gtggcctggt caacctcgac cgcctgcttc tgcacgacaa ccgcatccgc
caggtcaacc gccgcgcctt ccgtgacctg ggacgcctca ccatgctgtt cctcttcaac
aactctct-g gctgagctgc ccggccaggc catgcgagat gtggaatcca tccagttcct
gaggctc-aa caacaatccc tgggcctgtg gctgtgaagc tcgcccactc tgggaattct
tcaggtc-ca acagggtgtc c---agctct -gagctgctc tgtgcctctc ccgctgcccg
tcgtggccta gacctccgct tcctg
>Loricariidae_Dekeyseria_scaphirhynchus_1_1
tttaagagtg agtatctac- t-a--ttg-- --gtttcttc g-----ctat ggtact-gca
cta-tta-c- tcattcat-t t-gaattgaa aagttcttca ---tttgctc actgtatta-
--tgtgaagt aaaatgtaaa aatg------ -atgttagaa -----at--- -----gttag
aaatgaatgc a-tccctgtg accg-gt--- --actgtca- tt-gaggata tttt-tgcac
ttcagactt- --tctagcat t--------- ---------c tttc-ttac- aaac-tt---
--tcttac-- -----at--- ttg--ct-at -aaa------ ----ata--- tgtgagcatg
atacatt-tt ga-gaaag-- ttacttaacc ttctt-ggtt gatattaagc aatttttg--
cat---tagg cttga---gt ttgt------ ------c-ag ac-tttg--- ----cc----
--aaagtttt ga-tttgac- ---------- ---------- ---------- ----------
---------- ---------- ---------- ---------- ---------- ----------
---------- ---------- ---------- ---------- ---------- ----------
---------- ---------- ---------- ---------- ---------- ----------
---------- ---------- ---------- ---------- ---------- ----------
---------- ---------- ---------- ---------- ---------- ----------
---------- ---------- ---------- ---------- ---------- ----------
---------- ---------- ---------- ---------- ---------- ----------
---------- ---------- ---------- ---------- ---------- ----------
---------- ---------- ---------- ---------- ---------- ----------
---------- ---------- ---------- ---------- -att--aatc tgaagtc---
---------- ---------- --------ac tggactcaaa cca-tt---- ---------t
taac-t--tt gc-------- --atctaaaa tgca------ ---tactaaa catat-atgt
att--tatct -gca------ -------tgg ---caaatat ---atctttg tcaaa-gtca
aattcaaatt aattgatagc a--------- ---------- -ttt------ ----------
---------- ---------- ---------- ---------- ---------- ----------
---------- ---------- ---------- ---------- ---------- ----------
---------- ---------- ---------- ---------- ---------- ----------
---------- ---------- ---------- ---------- ---------- ----------
---------- ---------- ---------- ---------- ---------- ----------
---------- ---------- ---------- ---------- ----tttaca acag------
---------- ---------- ---ct----- ---------t tcaagtcagc tttacaacta
tttaggctca catccc-ta- ------actg agcaag-cct tt-------- ----------
---------- ---------- ---------- --gttaaa-a ggaagaaat- ----------
---------t tt-gcgaga- ---------- ---------- ---------- ----------
---cttgtcc tctcccctg- ---------- ---------- ---------- ----------
---------- ---------- ---------- ---------- ---------- ----------
---------- ---------- ---------- ---------- ---------- ----------
---------- ---------- ---------- ---------- ---------- ----------
---------- ---------- ---------- ---------- ---------- ----------
---------- ---------- ---------- ---------- ---------- ----------
---------- ---------- ---------- ---------- ---------- ----------
---------- ---------- ---------- ---------- ---------- ----------
---------- ---------- ---------- ---------- ---------- ----------
---------- ---------- ---------- ---------- ---------- ----------
---------- ---------- ---------- ---------- ---------- ----------
---------- ---------- ---------- ---------- ---------- ----------
---------- ---------- ---------- ---------- ---------- ----------
---------- ---------- ---------- ---------- ---------- ----------
---------- ---------- ---------- ---------- ---------- ----------
---------- ---------- ---------- ---------- ---------- ----------
---------- ---------- --------tt ttgag----- ---------- -------tct
aaagatgc-- ---------- ---------- -------caa ga-------- ----------
---------- ---------- ---------- --aacgaagt ---------- ----------
---------- ---------- ---------- ---------- ---------- ----------
---------- ---------- ---------- ---------- ---------- ----------
---------- ---------- ---------- ---------- ---------- ----------
---------- gtc------- ---------- ---------- -----tg-aa tcagctaaa-
-ca------- --------tc tt-a------ ---agttgca ttttattgca t-tttttta-
---------- ----gtttaa ttgc-ct--t atg-tgt--- ------g-ct ttcttaggtg
gcctctcgct ctggctggtg gtctggctgg tcgtggtgaa gcctgcccct gtgcagagct
gtccacacct gtgtgtgtgt tacccaaacc ccatgaccgt gagc------ ----------
tgccaggcgc agaacttcac cttggtgccc actggcgtcc cctacgactc acagcgtgtg
tttctgc--- agaacaaccg tattactgag ctgcgagtgg gctcttttgg cttc-gg---
-gactcag-- ---------- ---------- ---------- ----gtttgt t----tgtg-
---------- ---------- -tgtgtgtct gtg------- --------tg agatcaatt-
-------gtg cgacaa---- -----tg-tt tgta-tttac ---------- ----------
---------- ---------- ---------- ---------- ---------- ----------
---------- ---------- ---------- ---------- ---------- ----------
---------- ---------- ---------- ---------- ---------- ----------
---------- ---------- ---------- ---------- ---------- ----------
---------- ---------- ---------- ---------- ---------- ----------
---------- ---------- ---------- ---------- ---------- ----------
---------- ---------- ---------- ---------- ---------- ----------
---------- ---------- ---------- ---------- ---------- ----------
---------- ---------- ---------- ---------- --------ca ta-----tag
agtagtag-- ---------- ---------- ---taaaatg caa-----aa caattgccat
ctcattaatc -taata---- ---------- ---------- ---------- ----------
---------- ---ttccttc ctgtcatttc ctgtt-g--- --ttct---- -------cat
ttccaccccc -acccc--tt cc-ttgtctt --ctctctct t--------- ----------
---------- -cctgctcct cctcaggtcc tgtggctttt ctccaacaac atcacctgga
ttgaggctgg tgccttcagc gagctgcgtg atctggagga gctggatctg ggtgacaacc
ctcacctgcg ccgcctggag ggcggagcct tccgtgggct agagaaactg cagagcc-tc
cacatgcacc gttgtcgctt ggccgccctc ccmcatgaca tcttccacaa gctctacagc
ttgcagtacc tctacctgca ggagaaccag ctccacttcc tccaggatga cctgtttgct
gacctgatca acctcagcca gctgtttctg catggcaatc gcatccgcac cctatccgag
aacgtgttcc gtggcctggt caacctcgac cgcctgcttc tgcatgacaa ccgcatccgc
caggtcaacc gccgcgcctt ccgtgacctg ggacgcctca ctatgctgtt cctcttcaac
aactctct-g gctgagctgc ccggccaggc catgcgagac gtggaatcca tccagttcct
gaggctc-aa caacaatccc tgggcctgtg gctgtgaagc tcgcccactc tgggagttct
tcaggtc-ca acagggtgtc c---agctct -gatctgctc tgtgcctctc ccgctgcccg
tcgtggccta gacctccgct tcctg
>Loricariidae_Hemiancistrus_medians_1_1
nnnnnnnnnn nnnnnnnac- t-g--ttg-- --gtttattc t-----ctat tgtatt-gca
ctattta-c- tctttcat-t t-aaaatgag aagttcttca ---tttgcac actgtatta-
--tgtgaagt aaaatgtgaa aatg------ -gtgttataa -----a---- ---------g
aaatgaatgc a-tccctgtg acca-gt--- tcagtatca- tt-gaggata tttt-ggcac
ttcagactt- --tcttgcat t--------- ---------c tttc-ttac- aaac-tt---
--tcgtac-- -----at--- ttg--ct-at -aaa------ ----ata--- tgtgcgcatg
atacatt-tt ga-gaaag-- ttacttaacc ttctt-ggtt gatattaagc aattttcg--
cat---tagg cttga---gt ttgt------ ------c-ag ac-tttg--- ----cc----
--aaagtttt ga-tttgac- ---------- ---------- ---------- ----------
---------- ---------- ---------- ---------- ---------- ----------
---------- ---------- ---------- ---------- ---------- ----------
---------- ---------- ---------- ---------- ---------- ----------
---------- ---------- ---------- ---------- ---------- ----------
---------- ---------- ---------- ---------- ---------- ----------
---------- ---------- ---------- ---------- ---------- ----------
---------- ---------- ---------- ---------- ---------- ----------
---------- ---------- ---------- ---------- ---------- ----------
---------- ---------- ---------- ---------- ---------- ----------
---------- ---------- ---------- ---------- -ttt--aatg tgaactc---
---------- ---------- --------ac tggactcaaa cca-tt---- ---------t
taaatt--tt gctttatgtt --atctaaaa tgca------ ---ttttaaa catat-acgt
tct--tatct -gca------ -------tgg ---aaaatat ---atctttg tcaaa-gtca
aactcaaatt aattgatagc a--------- --------tt tttt------ ----------
---------- ---------- ---------- ---------- ---------- ----------
---------- ---------- ---------- ---------- ---------- ----------
---------- ---------- ---------- ---------- ---------- ----------
---------- ---------- ---------- ---------- ---------- ----------
---------- ---------- ---------- ---------- ---------- ----------
---------- ---------- ---------- ---------- ----tttacg acag------
-agca----- ---------- -ctgt----- ---------c tcaaatcagc tttacaacta
tgtaggctca catccc-ta- ------actg agcaag-cct ttggcg-aca gtgg-caagg
--------aa aac-tccc-t aa-------- -tgttaaa-a ggaagaaac- ----------
---------t tt-gggaga- ---------- ---------- ---------- ----------
---cttgtcc tctcccctg- ---------- ---------- ---------- ----------
---------- ---------- ---------- ---------- ---------- ----------
---------- ---------- ---------- ---------- ---------- ----------
---------- ---------- ---------- ---------- ---------- ----------
---------- ---------- ---------- ---------- ---------- ----------
---------- ---------- ---------- ---------- ---------- ----------
---------- ---------- ---------- ---------- ---------- ----------
---------- ---------- ---------- ---------- ---------- ----------
---------- ---------- ---------- ---------- ---------- ----------
---------- ---------- ---------- ---------- ---------- ----------
---------- ---------- ---------- ---------- ---------- ----------
---------- ---------- ---------- ---------- ---------- ----------
---------- ---------- ---------- ---------- ---------- ----------
---------- ---------- ---------- ---------- ---------- ----------
---------- ---------- ---------- ---------- ---------- ----------
---------- ---------- ---------- ---------- ---------- ----------
---------- ---------- --------tt ttgag----- ---------- -------tct
aaagatgc-- ---------- ---------- -------caa ga-------- ----------
---------- ---------- ---------- --aatggagt ---------- ----------
---------- ---------- ---------- ---------- ---------- ----------
---------- ---------- ---------- ---------- ---------- ----------
---------- ---------- ---------- ---------- ---------- ----------
---------- gtc------- ---------- ---------- -----tg-aa tcatctaaa-
-ca------- --------tc tt-a------ ---agttgca ttttattgca --tttttta-
---------- ----atttaa ttgc-ct--t atg-tgt--- ------g-ct ttcttaggtg
gcctctcgct ttggctggtg gtctggctgg tcgtggtgaa gcctgcccct gtgcagagct
gtccacacct gtgtgtgtgt tacccaaacc ccatgaccgt gagc------ ----------
tgccaggcgc agaacttcac cttggtgccc actggcgtcc cctatgactc acagcgtgtg
tttctgc--- agaacaaccg tattactgag ctgcgagtgg gctcttttgg cttc-gg---
-gactcag-- ---------- ---------- ---------- ----gtttgt ttctgtgtg-
---------- ---------- -tgtgtgtct gtg------- --------tg agatcaatt-
-------gta tgatga---- -----tg-tt tgta-tttgc ---------- ----------
---------- ---------- ---------- ---------- ---------- ----------
---------- ---------- ---------- ---------- ---------- ----------
---------- ---------- ---------- ---------- ---------- ----------
---------- ---------- ---------- ---------- ---------- ----------
---------- ---------- ---------- ---------- ---------- ----------
---------- ---------- ---------- ---------- ---------- ----------
---------- ---------- ---------- ---------- ---------- ----------
---------- ---------- ---------- ---------- ---------- ----------
---------- ---------- ---------- ---------- --------ca ta-----tac
agtagtag-- ---------- ---------- ---taaaatg caa-----aa ctattgcctt
ctcattaatc -tgata---- ---------- ---------- ---------- ----------
---------- ---ttccttc ctgtcatttc ctgtt-gtac tcttct---- -------cct
ttccaccccc -atccc--tt cc-ttgtctt --ctctctct t--------- ----------
---------- -cctcctcct cctcaggtcc tgtggctttt ctccaacaac atcacctgga
ttgaggctgg tgccttcagc gagctgcgtg atctggagga gctggacctg ggtgacaacc
ctcacctgcg ccgcctggag ggcggagcct tccgtgggct agagaaactg cagagcc-tc
cacatgcacc gttgccgctt ggctgccctc ccccatgaca tcttccacaa gctctacagc
ttgcagtacc tctacctgca agagaaccag ctccacttcc tccaggacga cctgtttgct
gacctgatca acctcagcca gctgtttctg catggcaatc gcatccgcac cctatccgag
aacgtgttcc gtggcctggt caacctcgac cgcctgcttc tgcacgacaa ccgcatccgc
caggtcaacc gccgcgcctt ccgtgacctg ggacgcctca ctatgctgtt cctcttcaac
aactctct-g gctgagctgc ccggccaggc catgcgagat gtggaatcca tccagttctt
gaggctc-aa caacaatccc tgggcctgtg gctgtgaagc tcgcccactc tgggagttct
tcaggtc-ca acagggtgtc c---agctct -gagctgctc tgtgcctctc ccgctgcccg
tcgtggccta gacctccgct tcctg
>Loricariidae_Hemiancistrus_medians_2_1
nnnnnnnnnn nnnnnnnac- t-g--ttg-- --gtttattc t-----ctat tgtatt-gca
ctattta-c- tctttcat-t t-aaaatgag aagttcttca ---tttgcac actgtatta-
--tgtgaagt aaaatgtgaa aatg------ -gtgttataa -----a---- ---------g
aaatgaatgc a-tccccgtg acca-gt--- tcagtatca- tt-gaggata tttt-tgcac
ttcagactt- --tcttgcat t--------- ---------c tttc-ttac- aaac-tt---
--tcgtac-- -----at--- ttg--ct-at -aaa------ ----ata--- tgtgcgcatg
atacatt-tt ga-gaaag-- ttacttaacc ttctt-ggtt gatattaagc aattttcg--
cat---tagg cttga---gt ttgt------ ------c-ag ac-tttg--- ----cc----
--aaagtttt ga-tttgac- ---------- ---------- ---------- ----------
---------- ---------- ---------- ---------- ---------- ----------
---------- ---------- ---------- ---------- ---------- ----------
---------- ---------- ---------- ---------- ---------- ----------
---------- ---------- ---------- ---------- ---------- ----------
---------- ---------- ---------- ---------- ---------- ----------
---------- ---------- ---------- ---------- ---------- ----------
---------- ---------- ---------- ---------- ---------- ----------
---------- ---------- ---------- ---------- ---------- ----------
---------- ---------- ---------- ---------- ---------- ----------
---------- ---------- ---------- ---------- -ttt--aatg tgaactc---
---------- ---------- --------ac tggactcaaa cca-tt---- ---------t
taaatt--tt gctttatgtt --atctaaaa tgca------ ---ttttaaa catat-acgt
tct--tatct -gca------ -------tgg ---aaaatat ---atctttg tcaaa-gtca
aactcaaatt aattgatagc a--------- --------tt tttt------ ----------
---------- ---------- ---------- ---------- ---------- ----------
---------- ---------- ---------- ---------- ---------- ----------
---------- ---------- ---------- ---------- ---------- ----------
---------- ---------- ---------- ---------- ---------- ----------
---------- ---------- ---------- ---------- ---------- ----------
---------- ---------- ---------- ---------- ----tttacg acag------
-agca----- ---------- -ttgt----- ---------c tcaaatcagc tttacaacta
tgtaggctca catccc-ta- ------actg agcaag-cct ttggcg-aca gtgg-caagg
--------aa aac-tccc-t aa-------- -tgttaaa-a ggaagaaac- ----------
---------t tt-gggaga- ---------- ---------- ---------- ----------
---cttgtcc tctcccctg- ---------- ---------- ---------- ----------
---------- ---------- ---------- ---------- ---------- ----------
---------- ---------- ---------- ---------- ---------- ----------
---------- ---------- ---------- ---------- ---------- ----------
---------- ---------- ---------- ---------- ---------- ----------
---------- ---------- ---------- ---------- ---------- ----------
---------- ---------- ---------- ---------- ---------- ----------
---------- ---------- ---------- ---------- ---------- ----------
---------- ---------- ---------- ---------- ---------- ----------
---------- ---------- ---------- ---------- ---------- ----------
---------- ---------- ---------- ---------- ---------- ----------
---------- ---------- ---------- ---------- ---------- ----------
---------- ---------- ---------- ---------- ---------- ----------
---------- ---------- ---------- ---------- ---------- ----------
---------- ---------- ---------- ---------- ---------- ----------
---------- ---------- ---------- ---------- ---------- ----------
---------- ---------- --------tt ttgag----- ---------- -------tct
aaagatgc-- ---------- ---------- -------caa ga-------- ----------
---------- ---------- ---------- --aatggagt ---------- ----------
---------- ---------- ---------- ---------- ---------- ----------
---------- ---------- ---------- ---------- ---------- ----------
---------- ---------- ---------- ---------- ---------- ----------
---------- gtc------- ---------- ---------- -----tg-aa tcatctaaa-
-ca------- --------tc tt-a------ ---agttgca ttttattgca --tttttta-
---------- ----atttaa ttgc-ct--t atg-tgt--- ------g-ct ttcttaggtg
gcctctcgct ttggctggtg gtctggctgg tcgtggtgaa gcctgcccct gtgcagagct
gtccacacct gtgtgtgtgt tacccaaacc ccatgaccgt gagc------ ----------
tgccaggcgc agaacttcac cttggtgccc actggcgtcc cctatgactc acagcgtgtg
tttctgc--- agaacaaccg tattactgag ctgcgagtgg gctcttttgg cttc-gg---
-gactcag-- ---------- ---------- ---------- ----gtttgt ttctgtgtg-
---------- ---------- -tgtgtgtct gtg------- --------tg agatcaatt-
-------gta tgatga---- -----tg-tt tgta-tttgc ---------- ----------
---------- ---------- ---------- ---------- ---------- ----------
---------- ---------- ---------- ---------- ---------- ----------
---------- ---------- ---------- ---------- ---------- ----------
---------- ---------- ---------- ---------- ---------- ----------
---------- ---------- ---------- ---------- ---------- ----------
---------- ---------- ---------- ---------- ---------- ----------
---------- ---------- ---------- ---------- ---------- ----------
---------- ---------- ---------- ---------- ---------- ----------
---------- ---------- ---------- ---------- --------ca ta-----tac
agtagtag-- ---------- ---------- ---taaaatg caa-----aa ctattgcctt
ctcattaatc -tgata---- ---------- ---------- ---------- ----------
---------- ---ttccttc ctgtcatttc ctgtt-gtac tcttct---- -------cct
ttccaccccc -acccc--tt cc-ttgtctt --ctctctct t--------- ----------
---------- -cctcctcct cctcaggtcc tgtggctttt ctccaacaac atcacctgga
ttgaggctgg tgccttcagc gagctgcgtg atctggagga gctggacctg ggtgacaacc
ctcacctgcg ccgcctggag ggtggagcct tccgtgggct agagaaactg cagagcc-tc
cacatgcacc gttgccgctt ggctgccctc ccccatgaca tcttccacaa gctctacagc
ttgcagtacc tctacctgca agagaaccag ctccacttcc tccaggacga cctgtttgct
gacctgatca acctcagcca gctgtttctg catggcaatc gcatccgcac cctatccgag
aacgtgttcc gtggcctggt caacctcgac cgcctgcttc tgcacgacaa ccgcatccgc
caggtcaacc gccgcgcctt ccgtgacctg ggacgcctca ctatgctgtt cctcttcaac
aactctct-g gctgagctgc ccggccaggc catgcgagat gtggaatcca tccagttctt
gaggctc-aa caacaatccc tgggcctgtg gctgtgaagc tcgcccactc tgggagttct
tcaggtc-ca acagggtgtc c---agctct -gagctgctc tgtgcctctc ccgctgcccg
tcgtggccta gacctccgct tcctg
>Loricariidae_Isbrueckerichthys_alipionis_1_1
nnnnnnnnnn nnnatccag- t-g--ctg-- --gtttcttc t-----ttat tgtact-gca
ttattta-c- tctttcaa-t t-acaatgaa aagttcttca ---cttgctt aatgtatta-
--tttgaaga atattataaa aatg------ -ttattaaaa -----a---- ---------g
aactgaatgc a-tccacatg acca-gt--- --actgtca- ct-aaggata tttc-tgcag
ttcagattt- --tcttacat t--------- ---------a tttc-ttac- acacatt---
---cttat-- -----gt--- ttg--gt-at -aaa----a- ----ttg--- tgtgagtatt
atacatt-tt ga-caaag-- ttacttacca ttctt-ggtt gatattaaga cagtttgg--
cat---tagg gttga---gt ttgt------ ------c-ag ac-tttg--- ----cc----
--aaagtttt ga-ttttac- ---------- ---------- ---------- ----------
---------- ---------- ---------- ---------- ---------- ----------
---------- ---------- ---------- ---------- ---------- ----------
---------- ---------- ---------- ---------- ---------- ----------
---------- ---------- ---------- ---------- ---------- ----------
---------- ---------- ---------- ---------- ---------- ----------
---------- ---------- ---------- ---------- ---------- ----------
---------- ---------- ---------- ---------- ---------- ----------
---------- ---------- ---------- ---------- ---------- ----------
---------- ---------- ---------- ---------- ---------- ----------
---------- ---------- ---------- ---------- -ttt--aatg tgaacta---
---------- ---------- --------ac tggactcaaa ttg-ta---- ----------
--actt--tt gctgcacttt --ctc-aata tgca------ --ttttttaa aagat-aatt
tgt--tgttt -aca------ -------tgg ---aacatat ---ctttatg tcaaa-gtca
aatttaaatt catttataca gca------- ---------- -ttt------ ----------
---------- ---------- ---------- ---------- ---------- ----------
---------- ---------- ---------- ---------- ---------- ----------
---------- ---------- ---------- ---------- ---------- ----------
---------- ---------- ---------- ---------- ---------- ----------
---------- ---------- ---------- ---------- ---------- ----------
---------- ---------- ---------- ---------- -----ttaca acagatttta
caaca----- ---------- -ctgt----- ---------c ttaaaggagc tttacaacta
tctaggctta aagcctata- ------actg agcaagc-ct ttggca-aga gtgg-caagg
--------aa aac-tcct-c aa-------- atgttaaa-a ggaggaaac- ----------
---------t tt-gggaca- ---------- ---------- ---------- ----------
---cttgtcc tctcccctg- ---------- ---------- ---------- ----------
---------- ---------- ---------- ---------- ---------- ----------
---------- ---------- ---------- ---------- ---------- ----------
---------- ---------- ---------- ---------- ---------- ----------
---------- ---------- ---------- ---------- ---------- ----------
---------- ---------- ---------- ---------- ---------- ----------
---------- ---------- ---------- ---------- ---------- ----------
---------- ---------- ---------- ---------- ---------- ----------
---------- ---------- ---------- ---------- ---------- ----------
---------- ---------- ---------- ---------- ---------- ----------
---------- ---------- ---------- ---------- ---------- ----------
---------- ---------- ---------- ---------- ---------- ----------
---------- ---------- ---------- ---------- ---------- ----------
---------- ---------- ---------- ---------- ---------- ----------
---------- ---------- ---------- ---------- ---------- ----------
---------- ---------- ---------- ---------- ---------- ----------
---------- ---------- --------tt ttgag----- ---------- -------tct
aactatgg-- ---------- ---------- -------cat aa-------- ----------
---------- ---------- ---------- --aataaaat -taatg---- ----------
---------- ---------- ---------- ---------- ---------- ----------
---------- ---------- ---------- ---------- ---------- ----------
---------- ---------- ---------- ---------- ---------- ----------
---------t gta------- ---------- ---------- -----tg-aa tcagctaaa-
-ca------- --------tc tg-a------ ---agatgca tttttat--- ----------
---------- --------at ttgc-cc--t atg-tgt--- ------g-ct ttcttaggtg
gcctctcgct ctggctggtg gtctggctgg tcgtggtgaa gcctgcccct gtacagagct
gtccacacct gtgtgtgtgt tacccaaacc ccatgaccgt gagc------ ----------
tgccaggcgc agaacttcac tttggtgccc actggcgtcc cctacgactc acaacgtgtc
tttctgc--- agaacaaccg tattactgag ctgcgagtgg gctcttttgg cttc-gg---
-gactcag-- ---------- ---------- ---------- ----gtttgt t---------
---------- ---------- -------tgt gtg------- --------tg ggatcagtt-
-------gtg tgatga---- -----tg-tt tgta-tttac ---------- ----------
---------- ---------- ---------- ---------- ---------- ----------
---------- ---------- ---------- ---------- ---------- ----------
---------- ---------- ---------- ---------- ---------- ----------
---------- ---------- ---------- ---------- ---------- ----------
---------- ---------- ---------- ---------- ---------- ----------
---------- ---------- ---------- ---------- ---------- ----------
---------- ---------- ---------- ---------- ---------- ----------
---------- ---------- ---------- ---------- ---------- ----------
---------- ---------- ---------- ---------- --------ca ta-----tac
agtattag-- ---------- ---------- ---taaaatg tat-----aa tggttgcctt
cataataatc -tgatc---- ---------- ---------- ---------- ----------
---------- ---tttctac ctgtcatttc ttgtt-gtac tcgtct---- -------cat
ttccacccct -actcc--tt tt-cctacat --ccttcacc ttcttcttct atcttccttg
tcttctcta- -cttcctctt tctcaggtcc tgtggctttt cgccaacaac atcacctgga
ttgaggctgg tgccttcagc gagctgcgtg atttggagga gctggatctg ggtgacaacc
ctcacctgcg ccgccttgag ggcggagcct accgtgggct agagaaactg cagagcc-tc
cacatgcacc gttgccgttt ggccgccctc ccccatgaca tcttccacaa gctctacagc
ctgcagtacc tctacctgca ggagaaccag ctccacttcc tccaggacga cctgtttgct
gacctgatca atctcagcca gctttttctg catggcaatc gcatccgcac cctgtccgag
aatgtgttcc gtggcctggt caacctcgac cgcctgcttc tgcatgataa tcgcgtccgc
caggtcaacc gccgtgcttt ccgtgacctg ggacgtctca ctatgctctt cctcttcaac
aattcact-g gctgagctgc ctggccaggc catgcgtgat gtggaatcca tccagttcct
aaggctc-aa caacaatccc tgggcctgtg gctgtgaagc tcgccccctc tgggagttct
tcaggtc-ca acagggtgtc c---agctct -gagctgctc tgtgcctctc ccgctgcccg
tcgtggccta gacctccgct tcctg
>Loricariidae_Isbrueckerichthys_alipionis_2_1
tttaagagtg agtatccag- t-g--ctg-- --gtttcttc t-----ttat tt--------
---ttta-c- tctttcaa-t t-acaatgaa aagttctt-- --------tt aatgtatta-
--tttgaa-- atattataaa aatg------ -ttattaaaa -----a---- ---------g
aacagaatgc a-tccacatg acca-gt--- --actgtca- ct-aaggata tttc-tgcag
ttcagattt- --tcttacat t--------- ---------a tttc-ttac- acacatt---
---cttat-- -----gt--- ttg--gt-at -aaa----a- ----ttg--- tgtgagtatt
atacatt-tt ga-caaag-- ttacttacca ttctt-ggtt gatattaaga cagtttgg--
cat---tagg gttga---gt ttgt------ ------c-ag ac-tttg--- ----cc----
--aaagtttt ga-ttttac- ---------- ---------- ---------- ----------
---------- ---------- ---------- ---------- ---------- ----------
---------- ---------- ---------- ---------- ---------- ----------
---------- ---------- ---------- ---------- ---------- ----------
---------- ---------- ---------- ---------- ---------- ----------
---------- ---------- ---------- ---------- ---------- ----------
---------- ---------- ---------- ---------- ---------- ----------
---------- ---------- ---------- ---------- ---------- ----------
---------- ---------- ---------- ---------- ---------- ----------
---------- ---------- ---------- ---------- ---------- ----------
---------- ---------- ---------- ---------- -ttt--aatg tgaacta---
---------- ---------- --------ac tggactcaaa ttg-ta---- ----------
--actt--tt gctgcacttt --ctc-aata tgca------ --tttttaaa aagat-aatt
tgt--tgttt -aca------ -------tgg ---aaaatat ---ctttatg tcaaa-gtca
aatttaaatt catttataca gca------- ---------- tttt------ ----------
---------- ---------- ---------- ---------- ---------- ----------
---------- ---------- ---------- ---------- ---------- ----------
---------- ---------- ---------- ---------- ---------- ----------
---------- ---------- ---------- ---------- ---------- ----------
---------- ---------- ---------- ---------- ---------- ----------
---------- ---------- ---------- ---------- -----ttaca acagatttta
caaca----- ---------- -ctgt----- ---------c ttaaaggagc tttacaacta
tctaggctta aagcctata- ------actg agcaagc-ct ttggca-aga gtgg-caagg
--------aa aac-tcct-c aa-------- atgttaaa-a ggaggaaac- ----------
---------t tt-gggaca- ---------- ---------- ---------- ----------
---cttgtcc tctcccctg- ---------- ---------- ---------- ----------
---------- ---------- ---------- ---------- ---------- ----------
---------- ---------- ---------- ---------- ---------- ----------
---------- ---------- ---------- ---------- ---------- ----------
---------- ---------- ---------- ---------- ---------- ----------
---------- ---------- ---------- ---------- ---------- ----------
---------- ---------- ---------- ---------- ---------- ----------
---------- ---------- ---------- ---------- ---------- ----------
---------- ---------- ---------- ---------- ---------- ----------
---------- ---------- ---------- ---------- ---------- ----------
---------- ---------- ---------- ---------- ---------- ----------
---------- ---------- ---------- ---------- ---------- ----------
---------- ---------- ---------- ---------- ---------- ----------
---------- ---------- ---------- ---------- ---------- ----------
---------- ---------- ---------- ---------- ---------- ----------
---------- ---------- ---------- ---------- ---------- ----------
---------- ---------- --------tt ttgag----- ---------- -------tct
aactatgg-- ---------- ---------- -------cat aa-------- ----------
---------- ---------- ---------- --aataaaat -taatg---- ----------
---------- ---------- ---------- ---------- ---------- ----------
---------- ---------- ---------- ---------- ---------- ----------
---------- ---------- ---------- ---------- ---------- ----------
---------t gta------- ---------- ---------- -----tg-aa tcagctaaa-
-ca------- --------tc tg-a------ ---agatgca tttttat--- ----------
---------- --------at ttgc-cc--t atg-tgt--- ------g-ct ttcttaggtg
gcctctcgct ctggctggtg gtctggctgg tcatggtgaa gcctgcccct gtacagagct
gtccacacct gtgtgtgtgt tacccaaacc ccatgaccgt gagc------ ----------
tgccaggcgc agaacttcac tttggtgccc actggcgtcc cctacgactc acaacgtgtc
tttctgc--- agaacaaccg tattactgag ctgcgagtgg gctcttttgg cttc-gggag
agactcag-- ---------- ---------- ---------- ----gtttgt g---------
---------- ---------- -------tgt gtg------- --------tg ggatcagtt-
-------gtg tgatga---- -----tg-tt tgta-tttac ---------- ----------
---------- ---------- ---------- ---------- ---------- ----------
---------- ---------- ---------- ---------- ---------- ----------
---------- ---------- ---------- ---------- ---------- ----------
---------- ---------- ---------- ---------- ---------- ----------
---------- ---------- ---------- ---------- ---------- ----------
---------- ---------- ---------- ---------- ---------- ----------
---------- ---------- ---------- ---------- ---------- ----------
---------- ---------- ---------- ---------- ---------- ----------
---------- ---------- ---------- ---------- --------ca ta-----tac
agtattag-- ---------- ---------- ---taaaatg tat-----aa tggttgcctt
cataataatc -tgatc---- ---------- ---------- ---------- ----------
---------- ---tttctac ctgtcatttc ttgtt-gtac tcgtct---- -------cct
ttccacccct -actcc--tt tt-cctacat --ccttcacc ttcttcttct atcttccttg
tcttctcta- -cttcctctt tctcaggtcc tgtggctttt ctccaacaac attacctgga
ttgaggctgg tgccttcagc gagctgcgtg atttggagga gctggatctg ggtgacaacc
ctcacctgcg ccgccttgag ggcggagcct accgtgggct agagaaactg cagagcc-tc
cacatgcacc gttgccgttt ggccgccctc ccccatgaca tcttccacaa gctctacagc
ctgcagtacc tctacctgca ggagaaccag ctccacttcc ttcaggacga cctgtttgct
gacctgatca atctcagcca gctttttctg catggcaatc gcatccgcac cctgtccgag
aatgtgttcc gtggcctggt caacctcgac cgcctgcttc tgcatgataa tcgcgtccgt
caggtcaacc gccgtgcttt ccgtgacctg ggacgtctca ctatgctctt cctcttcaac
aattcact-g gctgagctgc caggccaggc catgcgtgat gtggaatcca tccagttcct
aaggctc-ac caacaatccc tgggcctgtg gctgtgaagc tcgcccactc tgggagttct
tcaggtc-ca acagggtgtc c---agctct -gagctgctc tgtgcctctn nnnnnnnnnn
nnnnnnnnnn nnnnnnnnnn nnnnn
>Loricariidae_Isbrueckerichthys_duseni_1_1
nnnnnnnnnn nnnatccag- t-g--ctg-- --gtttcttc t-----ttat tggtct-gca
ttattta-c- tctttcaa-t t-acaatgaa aagttcttca ---cttgctt attgtatta-
--tttgaaga atatataaaa aaag------ -ttattaaaa -----a---- ---------a
aactgattgc a-tccacatg acca-gt--- --actgtca- ct-aaggata tttc-tgcag
ttcagattt- --tcttacat t--------- ---------a tttc-ttac- acacatt---
---cttac-- -----gt--- ttg--gt-at -aaa----a- ----ttg--- tgtgattatt
atacatt-tt ga-caaag-- ttacttacca ttctt-ggtt gctattaaga cagtttgg--
cat---tagg attga---gt ttgt------ ------c-ag ac-tttg--- ----cc----
--aaagtttt ga-ttttac- ---------- ---------- ---------- ----------
---------- ---------- ---------- ---------- ---------- ----------
---------- ---------- ---------- ---------- ---------- ----------
---------- ---------- ---------- ---------- ---------- ----------
---------- ---------- ---------- ---------- ---------- ----------
---------- ---------- ---------- ---------- ---------- ----------
---------- ---------- ---------- ---------- ---------- ----------
---------- ---------- ---------- ---------- ---------- ----------
---------- ---------- ---------- ---------- ---------- ----------
---------- ---------- ---------- ---------- ---------- ----------
---------- ---------- ---------- ---------- -ttt--aatg tgaacta---
---------- ---------- --------ac tggactcaaa ttg-ta---- ----------
--actt--tt gctgcacttt --ctc-aaaa tgca------ --tttttaaa aagat-aatt
tgt--tgttt -aca------ -------tgg ---aaaatat ---ctttatg tcaaa-gtca
aatttaaatt catttataca gca------- ---------- -ttt------ ----------
---------- ---------- ---------- ---------- ---------- ----------
---------- ---------- ---------- ---------- ---------- ----------
---------- ---------- ---------- ---------- ---------- ----------
---------- ---------- ---------- ---------- ---------- ----------
---------- ---------- ---------- ---------- ---------- ----------
---------- ---------- ---------- ---------- -----ttaca acagatttta
caaca----- ---------- -ctgt----- ---------c ttaaaggagc tttacaacta
tctaggctta aagcctata- ------actg agcaagc-ct ttggca-aga gtgg-caagg
--------aa aac-tcct-c aa-------- atgttaaa-a ggaggaaac- ----------
---------t tt-gggaca- ---------- ---------- ---------- ----------
---cttgtcc tctcccctg- ---------- ---------- ---------- ----------
---------- ---------- ---------- ---------- ---------- ----------
---------- ---------- ---------- ---------- ---------- ----------
---------- ---------- ---------- ---------- ---------- ----------
---------- ---------- ---------- ---------- ---------- ----------
---------- ---------- ---------- ---------- ---------- ----------
---------- ---------- ---------- ---------- ---------- ----------
---------- ---------- ---------- ---------- ---------- ----------
---------- ---------- ---------- ---------- ---------- ----------
---------- ---------- ---------- ---------- ---------- ----------
---------- ---------- ---------- ---------- ---------- ----------
---------- ---------- ---------- ---------- ---------- ----------
---------- ---------- ---------- ---------- ---------- ----------
---------- ---------- ---------- ---------- ---------- ----------
---------- ---------- ---------- ---------- ---------- ----------
---------- ---------- ---------- ---------- ---------- ----------
---------- ---------- --------tt ttgag----- ---------- -------tct
aactatgg-- ---------- ---------- -------cat aa-------- ----------
---------- ---------- ---------- --aataaaat -taatg---- ----------
---------- ---------- ---------- ---------- ---------- ----------
---------- ---------- ---------- ---------- ---------- ----------
---------- ---------- ---------- ---------- ---------- ----------
---------t gta------- ---------- ---------- -----tg-aa tcagctaaa-
-ca------- --------tc tg-a------ ---agatgca tttttat--- ----------
---------- --------at ttgc-cc--t ata-tgt--- ------g-ct ttcttaggtg
gcctctcgct ctggctggtg gtctggctgg tcgtggtgaa gcctgcccct gtacagagct
gtccacacct gtgtgtgtgt tacccaaacc ccatgaccgt gagc------ ----------
tgccaggcgc agaacttcac tttggtgccc actggcgtcc cctacgactc acaacgtgtc
tttctgc--- agaacaaccg tattactgag ctgcgagtgg gctcttttgg cttc-gg---
-gactcag-- ---------- ---------- ---------- ----gtttgt t---------
---------- ---------- -------tgt gtg------- --------tg ggatcagtt-
-------gtg tgataa---- -----tg-tt tgta-tgtac ---------- ----------
---------- ---------- ---------- ---------- ---------- ----------
---------- ---------- ---------- ---------- ---------- ----------
---------- ---------- ---------- ---------- ---------- ----------
---------- ---------- ---------- ---------- ---------- ----------
---------- ---------- ---------- ---------- ---------- ----------
---------- ---------- ---------- ---------- ---------- ----------
---------- ---------- ---------- ---------- ---------- ----------
---------- ---------- ---------- ---------- ---------- ----------
---------- ---------- ---------- ---------- --------ca ta-----tac
agtattag-- ---------- ---------- ---taaaatg tat-----aa tggttgcctt
cataataatc -tgatc---- ---------- ---------- ---------- ----------
---------- ---ttcctac ctgtcatttc ctgtt-gtcc tcatct---- -------cat
ttccacccct -actcc--tt tt-tctacat --ccttcacc ttcttcttct atcttccttg
ttctctcta- -cttcctcct tctcaggtcc tgtggctttt cgccaacaac atcacctgga
ttgaggctgg tgccttcagt gagctgcgtg atttggagga gctggatctg ggtgacaacc
ctcacctgcg ccgccttgag ggcggagcct accgtgggct agagaaactg cagagcc-tc
cacatgcacc gttgccgttt ggctgccctc ccccacgaca tcttccacaa gctctacagc
ctgcagtacc tctacctgca ggagaaccag ctccacttcc tccaggacga cctgtttgct
gacctgatca acctcagcca gctctttctg catggcaatc gcatccgtac cctgtccgag
aacgtgttcc gtggcctggt caacctcgac cgcctgcttc tgcacgataa tcgcatccgc
caggtcaacc gccgtgcttt ccgtgacctg ggacgcctca ctatgctctt cctcttcaac
aattcact-g gctgagctgc ctggccaggc catgcgtgat gtggaatcca tgcagtttct
aaggctc-aa caacaatccc tgggcctgtg gctgtgaagc tcgccccctc tgggagttct
tcaggtc-ca acagggtgtc c---agctct -gagctgctc tgttcctctc ccgctgcccg
tcgtggcctc gacctccgct tcctg
>Loricariidae_Isbrueckerichthys_duseni_2_1
tttaagagtg agtatccag- t-g--ctg-- --gtttcttc t-----ttat tt--------
---ttta-c- tctttcaa-t t-acaatgaa aagttctt-- --------tt aatgtatta-
--tttgaa-- atattataaa aata------ -ttattaaaa -----a---- ---------g
aacagaatgc a-tccacatg acca-gt--- --actgtca- ct-aaggata tttc-tgcag
ttcagattt- --tcttacat t--------- ---------a tttc-ttac- acacatt---
---gttat-- -----gt--- ttg--gt-at -aaa----a- ----ttg--- tgtgagtatt
atacatt-tt ga-caaag-- ttacttacca ttctt-ggtt gatattaaga cagtttgg--
cat---tagg gttga---gt ttgt------ ------c-ag ac-tttg--- ----cc----
--aaagtttt ga-ttttac- ---------- ---------- ---------- ----------
---------- ---------- ---------- ---------- ---------- ----------
---------- ---------- ---------- ---------- ---------- ----------
---------- ---------- ---------- ---------- ---------- ----------
---------- ---------- ---------- ---------- ---------- ----------
---------- ---------- ---------- ---------- ---------- ----------
---------- ---------- ---------- ---------- ---------- ----------
---------- ---------- ---------- ---------- ---------- ----------
---------- ---------- ---------- ---------- ---------- ----------
---------- ---------- ---------- ---------- ---------- ----------
---------- ---------- ---------- ---------- -ttt--aatg tgaacta---
---------- ---------- --------ac tggactcaaa ttg-ta---- ----------
--actt--tt gctgcacttt --ctc-aaaa tgca------ --tttttaaa aagat-aatt
tgt--tgttt -aca------ -------tgg ---aaaatat ---ctttatg tcaaa-gtca
aatttaaatt catttataca gca------- ---------- tttt------ ----------
---------- ---------- ---------- ---------- ---------- ----------
---------- ---------- ---------- ---------- ---------- ----------
---------- ---------- ---------- ---------- ---------- ----------
---------- ---------- ---------- ---------- ---------- ----------
---------- ---------- ---------- ---------- ---------- ----------
---------- ---------- ---------- ---------- -----ttaca acagatttta
caaca----- ---------- -ctgt----- ---------c ttaaaggagc tttacaacta
tctaggctta aagcctata- ------actg agcaagc-ct ttggca-aga gtgg-caagg
--------aa aac-tcct-c aa-------- atgttaaa-a ggaggaaac- ----------
---------t tt-gggaca- ---------- ---------- ---------- ----------
---cttgtcc tctcccctg- ---------- ---------- ---------- ----------
---------- ---------- ---------- ---------- ---------- ----------
---------- ---------- ---------- ---------- ---------- ----------
---------- ---------- ---------- ---------- ---------- ----------
---------- ---------- ---------- ---------- ---------- ----------
---------- ---------- ---------- ---------- ---------- ----------
---------- ---------- ---------- ---------- ---------- ----------
---------- ---------- ---------- ---------- ---------- ----------
---------- ---------- ---------- ---------- ---------- ----------
---------- ---------- ---------- ---------- ---------- ----------
---------- ---------- ---------- ---------- ---------- ----------
---------- ---------- ---------- ---------- ---------- ----------
---------- ---------- ---------- ---------- ---------- ----------
---------- ---------- ---------- ---------- ---------- ----------
---------- ---------- ---------- ---------- ---------- ----------
---------- ---------- ---------- ---------- ---------- ----------
---------- ---------- --------tt ttgag----- ---------- -------tct
aactatgg-- ---------- ---------- -------cat aa-------- ----------
---------- ---------- ---------- --aataaaat -taatg---- ----------
---------- ---------- ---------- ---------- ---------- ----------
---------- ---------- ---------- ---------- ---------- ----------
---------- ---------- ---------- ---------- ---------- ----------
---------t gta------- ---------- ---------- -----tg-aa tcagctaaa-
-ca------- --------tc tg-a------ ---agatgca tttttat--- ----------
---------- --------at ttgc-cc--t ata-tgt--- ------g-ct ttcttaggtg
gcctctcgct ctggctggtg gtctggctgg tcgtggtgaa gcctgcccct gtacagagct
gtccacacct gtgtgtgtgt tacccaaacc ccatgaccgt gagc------ ----------
tgccaggcgc agaacttcac tttggtgccc actggcgtcc cctacgactc acaacgtgtc
tttctgc--- agaacaaccg tattactgag ctgcgagtgg gctcttttgg cttc-gggag
agactcag-- ---------- ---------- ---------- ----gtttgt g---------
---------- ---------- -------tgt gtg------- --------tg ggatcagtt-
-------gtg tgatga---- -----tg-tt tgta-tttac ---------- ----------
---------- ---------- ---------- ---------- ---------- ----------
---------- ---------- ---------- ---------- ---------- ----------
---------- ---------- ---------- ---------- ---------- ----------
---------- ---------- ---------- ---------- ---------- ----------
---------- ---------- ---------- ---------- ---------- ----------
---------- ---------- ---------- ---------- ---------- ----------
---------- ---------- ---------- ---------- ---------- ----------
---------- ---------- ---------- ---------- ---------- ----------
---------- ---------- ---------- ---------- --------ca ta-----tac
agtagtag-- ---------- ---------- ---taaaatg caa-----aa tggttgcctt
cataataatc -tgata---- ---------- ---------- ---------- ----------
---------- ---ttccttc ctgtcatttc ctgtt-gtac tcttct---- -------cct
ttccacccct -actcc--tt tt-cctacat --ccttcacc ttgttcttct gtcttccttg
tcttctcta- -cttcctctt tctcaggtcc tgtggctttt ctccaacaac atcacttgga
ttgaggctgg tgccttcagc gagttgcgtg atctggagga gctggatctg ggtgacaacc
ctcacctgcg ccgccttgag ggcggagcct tccgtgggct agagaaactg cagagcc-tc
cacatgcacc gttgccgctt ggccgccctc ccccatgaca tcttccacaa gctctacagc
ttgcagtacc tctacctgca agagaaccag ctccacttcc tgcaggacga cctgtttgct
gacctgatca acctcagcca gctgtttctg catggcaatc gcatccgcac cctatccgag
aacgtgttcc gtggcctggt caacctcgac cgcctgcttg tgcacgacaa ccgcatccgc
caggtcaacc gccgcgcctt ccgtgacctg ggacgcctca ctatgctatt cctcttcaac
aactctct-g gctgagctgc ccggccaggc catgcgagat gtggaatcca tccagttcct
aaggctc-ac caacaatccc tgggcttgtg gctgtgaagc tcgcccactc tgggagttct
tcaggtc-ca acagggtgtc c---agctct -gagctgctc tgtgcctctn nnnnnnnnnn
nnnnnnnnnn nnnnnnnnnn nnnnn
>Loricariidae_Isbrueckerichthys_epakmos_1_1
tttaagagtg agtatccag- t-g--ctg-- --gtttcttc t-----ttat tt--------
---ttta-c- tctttcaa-t t-acaatgaa aagttctt-- --------tt aatgtatta-
--tttgaa-- atattataaa aata------ -ttattaaaa -----a---- ---------g
aacagaatgc a-tccacatg acca-gt--- --actgtca- ct-aaggata tttc-tgcag
ttcagattt- --tcttacat t--------- ---------a tttc-ttac- acacatt---
---gttat-- -----gt--- ttg--gt-at -aaa----a- ----ttg--- tgtgagtatt
atacatt-tt ga-caaag-- ttacttacca ttctt-ggtt gatattaaga cagtttgg--
cat---tagg gttga---gt ttgt------ ------c-ag ac-tttg--- ----cc----
--aaagtttt ga-ttttac- ---------- ---------- ---------- ----------
---------- ---------- ---------- ---------- ---------- ----------
---------- ---------- ---------- ---------- ---------- ----------
---------- ---------- ---------- ---------- ---------- ----------
---------- ---------- ---------- ---------- ---------- ----------
---------- ---------- ---------- ---------- ---------- ----------
---------- ---------- ---------- ---------- ---------- ----------
---------- ---------- ---------- ---------- ---------- ----------
---------- ---------- ---------- ---------- ---------- ----------
---------- ---------- ---------- ---------- ---------- ----------
---------- ---------- ---------- ---------- -ttt--aatg tgaacta---
---------- ---------- --------ac tggactcaaa ttg-ta---- ----------
--actt--tt gctgcacttt --ctc-aaaa tgca------ --tttttaaa aagat-aatt
tgt--tgttt -aca------ -------tgg ---aaaatat ---ctttatg tcaaa-gtca
aatttaaatt catttataca gca------- ---------- tttt------ ----------
---------- ---------- ---------- ---------- ---------- ----------
---------- ---------- ---------- ---------- ---------- ----------
---------- ---------- ---------- ---------- ---------- ----------
---------- ---------- ---------- ---------- ---------- ----------
---------- ---------- ---------- ---------- ---------- ----------
---------- ---------- ---------- ---------- -----ttaca acagatttta
caaca----- ---------- -ctgt----- ---------c ttaaaggagc tttacaacta
tctaggctta aagcctata- ------actg agcaagc-ct ttggca-aga gtgg-caagg
--------aa aac-tcct-c aa-------- atgttaaa-t ggaggaaac- ----------
---------t tt-gggaca- ---------- ---------- ---------- ----------
---cttgtcc tctcccctg- ---------- ---------- ---------- ----------
---------- ---------- ---------- ---------- ---------- ----------
---------- ---------- ---------- ---------- ---------- ----------
---------- ---------- ---------- ---------- ---------- ----------
---------- ---------- ---------- ---------- ---------- ----------
---------- ---------- ---------- ---------- ---------- ----------
---------- ---------- ---------- ---------- ---------- ----------
---------- ---------- ---------- ---------- ---------- ----------
---------- ---------- ---------- ---------- ---------- ----------
---------- ---------- ---------- ---------- ---------- ----------
---------- ---------- ---------- ---------- ---------- ----------
---------- ---------- ---------- ---------- ---------- ----------
---------- ---------- ---------- ---------- ---------- ----------
---------- ---------- ---------- ---------- ---------- ----------
---------- ---------- ---------- ---------- ---------- ----------
---------- ---------- ---------- ---------- ---------- ----------
---------- ---------- --------tt ttgag----- ---------- -------tct
aactatgg-- ---------- ---------- -------cat aa-------- ----------
---------- ---------- ---------- --aataaaat -taatg---- ----------
---------- ---------- ---------- ---------- ---------- ----------
---------- ---------- ---------- ---------- ---------- ----------
---------- ---------- ---------- ---------- ---------- ----------
---------t gta------- ---------- ---------- -----tg-aa tcagctaaa-
-ca------- --------tc tg-a------ ---agatgca tttttat--- ----------
---------- --------at ttgc-cc--t atg-tgt--- ------g-ct ttcttaggtg
gcctctcgct ctggctggtg gtctggctgg tcgtggtgaa gcctgcccct gtacagagct
gtccacacct gtgtgtgtgt tacccaaacc ccatgaccgt gagc------ ----------
tgccaggcgc agaacttcac tttggtgccc actggcgtcc cctacgactc acaacgtgtc
tttctgc--- agaacaaccg tattactgag ctgcgagtgg gctcttttgg cttc-gggag
agactcag-- ---------- ---------- ---------- ----gtttgt g---------
---------- ---------- -------tgt gtg------- --------tg ggatcagtt-
-------gtg tgatga---- -----tg-tt tgta-tttac ---------- ----------
---------- ---------- ---------- ---------- ---------- ----------
---------- ---------- ---------- ---------- ---------- ----------
---------- ---------- ---------- ---------- ---------- ----------
---------- ---------- ---------- ---------- ---------- ----------
---------- ---------- ---------- ---------- ---------- ----------
---------- ---------- ---------- ---------- ---------- ----------
---------- ---------- ---------- ---------- ---------- ----------
---------- ---------- ---------- ---------- ---------- ----------
---------- ---------- ---------- ---------- --------ca ta-----tac
agtattag-- ---------- ---------- ---taaaatg tat-----aa tggttgcctt
cataataatc -tgatc---- ---------- ---------- ---------- ----------
---------- ---ttcctac ctgtcatttc ttttt-gtac tcgtct---- -------cct
ttccacccct -actcc--tt tt-cctacat --ccttcacc ttcttcttct atcttccttg
tcttctcta- -cttcctctt tctcaggtcc tgtggctttt ctccaacaac atcacctgga
ttgaggctgg tgccttcagc gagctgcgtg atttggagga gctggatctg ggtgacaacc
ctcacctgcg ccgccttgag ggcggagcct tccgtgggct agagaaactg cagagcc-tc
cacatgcacc gttgccgttt ggccgccctc ccccacgaca tcttccacaa gctctacagc
ctgcagtacc tctacctgca ggagaaccag ctccacttcc ttcaggacga cctgtttgct
gacctgatca atctcagcca gctttttctg catggcaatc gcatccgcac cctgtccgag
aatgtgttcc gtggcctggt caacctcgac cgcctgcttc tgcacgataa tcgcgtccgt
caggtcaacc gccgtgcttt ccgtgacctg ggacgtctca ctatgctctt cctcttcaac
aattcact-g gctgagctgc caggccaggc catgcgtgat gtggaatcca tccagttcct
aaggctc-ac caacaatccc tgggcctgtg gctgtgaagc tcgcccactc tgggagttct
tcaggtc-ca acagggtgtc c---agctct -gagctgctc tgtgcctctn nnnnnnnnnn
nnnnnnnnnn nnnnnnnnnn nnnnn
>Loricariidae_Lasiancistrus_schomburgkii_1_1
tttaagagtg agtatctac- t-g--ttg-- --gtttcttc t-----ctat tgtgct-gca
ctattta-c- tcgttcat-t t-aaaatgaa aagttcttca ---tttgctc gctgtatta-
--tgcgaagt aaaatgtaaa aatg------ -atgttataa -----a---- ---------g
aaatgaatgc a-ttcccgtg acca-ga--- --actgtca- tt-gaggata tttt-tgcac
ttcagactt- --tcttgcat t--------- ---------c tttc-ttac- aaac-tt---
--tcttcc-- -----at--- ttg--ca-at -aaa------ ----atg--- tgtgagcatg
atacatt-tt ga-gaacg-- ttacttaacc ttctt-ggtt gatattaagc aattttcg--
cat---tagg cttga---gt ttgt------ ------c-ag ac-tttg--- ----cc----
--waagtttt ga-tttgac- ---------- ---------- ---------- ----------
---------- ---------- ---------- ---------- ---------- ----------
---------- ---------- ---------- ---------- ---------- ----------
---------- ---------- ---------- ---------- ---------- ----------
---------- ---------- ---------- ---------- ---------- ----------
---------- ---------- ---------- ---------- ---------- ----------
---------- ---------- ---------- ---------- ---------- ----------
---------- ---------- ---------- ---------- ---------- ----------
---------- ---------- ---------- ---------- ---------- ----------
---------- ---------- ---------- ---------- ---------- ----------
---------- ---------- ---------- ---------- -ttt--aatg tgaactc---
---------- ---------- --------ac tggactcaag cca-tt---- ---------t
taactg--tt gctttacttt --atctaaaa tgca------ ---ttttaaa catat-ac-t
tct--tatct -gca------ -------tgg ---aaaatat ---atctttg tcaaa-gtca
tactcaaatg aattgatagc ---------- ---------- ---------- ----------
---------- ---------- ---------- ---------- ---------- ----------
---------- ---------- ---------- ---------- ---------- ----------
---------- ---------- ---------- ---------- ---------- ----------
---------- ---------- ---------- ---------- ---------- ----------
---------- ---------- ---------- ---------- ---------- ----------
---------- ---------- ---------- ---------- ---------a acag------
-agca----- ---------- -ttgt----- ---------- ttaaatcagc tttataacta
tttaggctca cgtccc-ta- ------actg agcaag-cct ttggcg-aca gtgg-caagg
--------aa aac-tccc-t aa-------- -tgttaaa-a ggaagaacc- ----------
---------t tt-gggaga- ---------- ---------- ---------- ----------
---cttgtcc tcttccgag- ---------- ---------- ---------- ----------
---------- ---------- ---------- ---------- ---------- ----------
---------- ---------- ---------- ---------- ---------- ----------
---------- ---------- ---------- ---------- ---------- ----------
---------- ---------- ---------- ---------- ---------- ----------
---------- ---------- ---------- ---------- ---------- ----------
---------- ---------- ---------- ---------- ---------- ----------
---------- ---------- ---------- ---------- ---------- ----------
---------- ---------- ---------- ---------- ---------- ----------
---------- ---------- ---------- ---------- ---------- ----------
---------- ---------- ---------- ---------- ---------- ----------
---------- ---------- ---------- ---------- ---------- ----------
---------- ---------- ---------- ---------- ---------- ----------
---------- ---------- ---------- ---------- ---------- ----------
---------- ---------- ---------- ---------- ---------- ----------
---------- ---------- ---------- ---------- ---------- ----------
---------- ---------- --------tt ttgag----- ---------- -------tct
aaagagac-- ---------- ---------- -------caa ga-------- ----------
---------- ---------- ---------- --aacatagt ---------- ----------
---------- ---------- ---------- ---------- ---------- ----------
---------- ---------- ---------- ---------- ---------- ----------
---------- ---------- ---------- ---------- ---------- ----------
---------- gtc------- ---------- ---------- -----tg-aa tcagataaa-
-ca------- --------tc tt-a------ ---agttgca ttttattgca --ttttttt-
---------- ----atttaa ttgc-tt--t atg-tgt--- ------g-ct ttcttaggtg
gcctctcgct ctggctggtg gtctggctgg tcgtggtgaa gcctgcccct gtgcagagct
gtccacacct gtgtgtgtgt tacccaaacc ccatgactgt gagc------ ----------
tgccaggcgc agaacttcac cttggtgccc actggcgtcc cctacgactc acagcgtgtg
tttctgc--- agaacaaccg catcactgag ctgcgagtgg gctcttttgg cttc-gg---
-gactcag-- ---------- ---------- ---------- ----gtttgt ttg--tg---
---------- ---------- -tgtgtgtct gtg------- --------tg agatcaatt-
-------gta tgatga---- -----tg-tt tgta-tgtac ---------- ----------
---------- ---------- ---------- ---------- ---------- ----------
---------- ---------- ---------- ---------- ---------- ----------
---------- ---------- ---------- ---------- ---------- ----------
---------- ---------- ---------- ---------- ---------- ----------
---------- ---------- ---------- ---------- ---------- ----------
---------- ---------- ---------- ---------- ---------- ----------
---------- ---------- ---------- ---------- ---------- ----------
---------- ---------- ---------- ---------- ---------- ----------
---------- ---------- ---------- ---------- --------ca ta-----tac
agtagtag-- ---------- ---------- ---taaaatg caa-----aa cgattgcctt
ctcattaatc -tg------- ---------- ---------- ---------- ----------
---------- ---------- -----atttc ctgtt-gtac tcttct---- -------cat
ttccaccccc -atccc--tt cc-ttgtctt --ctctctct ct-------- ----------
---------- tcctgctcct cctcaggtcc tgtggctttt ctccaacaac atcacctgga
ttgaggctgg tgccttcagc gagctgcgtg atctggagga gctggatctg ggtgacaacc
ctcacctgcg ccgcctggag ggcggagcct tccgtgggct agagaaactg cagagcc-tc
cacatgcacc gttgccgctt ggctgccctt ccccatgaca tcttccacaa gctctacagc
ttgcagtacc tctacctgca ggagaaccag ctccacttcc tccaggacga cctgtttgct
gacctgatca acctcagcca gctgtttctg catggcaatc ggatccgcac cctatccgag
aacgtgttcc gtggcctggt caaccttgac cgcctgcttc tgcacgacaa ccgcatccgc
caggtcaacc gccgcgcttt ccgtgacctg ggacgtctca ctatgctgtt tctcttcaac
aactctct-a tctgagctgc ccggccaggc catgcgagat gtggaatcca tccagttcct
gaggctc-aa caacaatccc tgggcctgtg gctgtgaagc tcgcccactc tgggagttct
tcaggtc-ca acagggtgtc c---agctct -gatctgctc tgtgcctctc ccgctgcccg
ccgtggccta gacctccgct tcctg
>Loricariidae_Lasiancistrus_schomburgkii_2_1
tttaagagtg agtatctac- t-g--ttg-- --gtttcttc t-----ctat tgtact-gca
ctattta-c- tctttcat-t t-aaaatgaa aagttcttca ---tttgctc actctatta-
--tgtgaagt aaaatgtaaa aatg------ -atgttataa -----a---- ---------g
aaatgaatgc a-tccctttg acca-aa--- --actgtca- ct-gaggata tttt-tgcac
ttcagactt- --tcttgcat t--------- ---------c tttc-ttac- aaac-tt---
--tcttcc-- -----at--- ttg--ca-at -aaa------ ----atg--- tgtgagcatg
atacatt-tt ga-taaag-- ttacttaacc ttctt-ggtt gatattaagc aattttcg--
cat---tagg cttga---gt ttgt------ ------c-ag ac-gttg--- ----cc----
--aaagtttt ga-tttgac- ---------- ---------- ---------- ----------
---------- ---------- ---------- ---------- ---------- ----------
---------- ---------- ---------- ---------- ---------- ----------
---------- ---------- ---------- ---------- ---------- ----------
---------- ---------- ---------- ---------- ---------- ----------
---------- ---------- ---------- ---------- ---------- ----------
---------- ---------- ---------- ---------- ---------- ----------
---------- ---------- ---------- ---------- ---------- ----------
---------- ---------- ---------- ---------- ---------- ----------
---------- ---------- ---------- ---------- ---------- ----------
---------- ---------- ---------- ---------- -ttt--aatg tgaactc---
---------- ---------- --------ac tggactcaag cca-tt---- ---------t
taactg--tt gctttacttt --atctaaaa tgca------ ---ttttaaa catat-ac-t
tct--tatct -gca------ -------tgg ---aaaatat ---atctttg tcaaa-gtca
tactcaaatg aattgatagc ---------- ---------- ---------- ----------
---------- ---------- ---------- ---------- ---------- ----------
---------- ---------- ---------- ---------- ---------- ----------
---------- ---------- ---------- ---------- ---------- ----------
---------- ---------- ---------- ---------- ---------- ----------
---------- ---------- ---------- ---------- ---------- ----------
---------- ---------- ---------- ---------- ---------a acag------
-agca----- ---------- -ttgt----- ---------- ttaaatcagc tttataacta
tttaggctca cgtccc-ta- ------actg agcaag-cct ttggcg-aca gtgg-caagg
--------aa aac-tccc-t aa-------- -tgttaaa-a ggaagaaac- ----------
---------t tt-gggaga- ---------- ---------- ---------- ----------
---cttgtcc tcttccaag- ---------- ---------- ---------- ----------
---------- ---------- ---------- ---------- ---------- ----------
---------- ---------- ---------- ---------- ---------- ----------
---------- ---------- ---------- ---------- ---------- ----------
---------- ---------- ---------- ---------- ---------- ----------
---------- ---------- ---------- ---------- ---------- ----------
---------- ---------- ---------- ---------- ---------- ----------
---------- ---------- ---------- ---------- ---------- ----------
---------- ---------- ---------- ---------- ---------- ----------
---------- ---------- ---------- ---------- ---------- ----------
---------- ---------- ---------- ---------- ---------- ----------
---------- ---------- ---------- ---------- ---------- ----------
---------- ---------- ---------- ---------- ---------- ----------
---------- ---------- ---------- ---------- ---------- ----------
---------- ---------- ---------- ---------- ---------- ----------
---------- ---------- ---------- ---------- ---------- ----------
---------- ---------- --------tt ttgag----- ---------- -------tct
aaagagac-- ---------- ---------- -------caa ga-------- ----------
---------- ---------- ---------- --aacatagt ---------- ----------
---------- ---------- ---------- ---------- ---------- ----------
---------- ---------- ---------- ---------- ---------- ----------
---------- ---------- ---------- ---------- ---------- ----------
---------- gtc------- ---------- ---------- -----tg-aa tcagataaa-
-ca------- --------tc tt-a------ ---agttgca ttttattgca --ttttttt-
---------- ----atttaa ttgc-tt--t atg-tgt--- ------g-ct ttcttaggtg
gcctctcgct ctggctggtg gtctggctgg tcgtggtgaa gcctgcccct gtgcagagct
gtccacacct gtgtgtgtgt tacccaaacc ccatgaccgt gagc------ ----------
tgccaggcgc agaacttcac cttggtgccc actggcgtcc cctacgactc acagcgtgtg
tttctgc--- agaacaaccg cattactgag ctgcgagtgg gctcttttgg cttc-gg---
-gactcag-- ---------- ---------- ---------- ----gtttgt ttg--tgtgt
gt-------- ---------- atgtgtgtct gtg------- --------tg agatcaatt-
-------gta tgatga---- -----tg-tt tgta-tttac ---------- ----------
---------- ---------- ---------- ---------- ---------- ----------
---------- ---------- ---------- ---------- ---------- ----------
---------- ---------- ---------- ---------- ---------- ----------
---------- ---------- ---------- ---------- ---------- ----------
---------- ---------- ---------- ---------- ---------- ----------
---------- ---------- ---------- ---------- ---------- ----------
---------- ---------- ---------- ---------- ---------- ----------
---------- ---------- ---------- ---------- ---------- ----------
---------- ---------- ---------- ---------- --------ca ta-----tac
agtagtag-- ---------- ---------- ---taaaatg cca-----aa cgattgcctt
ctcattaatc -tg------- ---------- ---------- ---------- ----------
---------- ---------- -----atttc ctgtt-gtac tcttct---- -------cat
ttccaccccc -atccc--tt cc-ttgtgtt --ctctctct ct-------- ----------
---------- tcctgctcct cctcaggtcc tgtggctttt ctccaacaac atcacctgga
ttgaggctgg tgccttcagc gagctgcgtg atctggagga gctggatctg ggtgacaacc
ctcacctgcg ccgcctggag ggcggagcct tccgtgggct agagaaactg cagagcc-tc
cacatgcacc gttgccgctt ggctgccctt ccccatgaca tcttccacaa gctctacagc
ttgcagtacc tctacctgca ggagaaccag ctccacttcc tccaggacga cctgtttgct
gacctgatca acctcagcca gctgtttctg catggcaatc ggatccgcac cctatccgag
aacgtgttcc gtggcctggt caaccttgac cgcctgcttc tgcacgacaa ccgcatccgc
caggtcaacc gccgcgcctt ccgtgacctg ggacgtctca ctatgctgtt tctcttcaac
aactctct-g gctgagctgc ccggccaggc catgcgagat gtggaatcca tccagttcct
gaggctc-aa caacaatccc tgggcctgtg gctgtgaagc tcgcccactc tgggagttct
tcaggtc-ca acagggtgtc c---agctct -gatctgctc tgtgcctctc ccgctgcccg
ccgtggccta gacctccgct tcctg
>Loricariidae_Lasiancistrus_schomburgkii_3_1
tttaagagtg agtatctac- t-g--ttg-- --gtttcttc t-----ctat tgtact-gca
ctattta-c- tctttcat-t t-aaaatgaa aagttcttca ---tttgctc actctatta-
--tgtgaagt aaaatgtaaa aatg------ -atgttataa -----a---- ---------g
aaatgaatgc a-tccctttg acca-aa--- --actgtca- ct-gaggata tttt-tgcac
ttcagactt- --tcttgcat t--------- ---------c tttc-ttac- aaac-tt---
--tcttcc-- -----at--- ttg--ca-at -aaa------ ----atg--- tgtgagcatg
atacatt-tt ga-taaag-- ttacttaacc ttctt-ggtt gatattaagc aattttcg--
cat---taga cttga---gt ttgt------ ------c-ag ac-tttg--- ----cc----
--aaagtttt ga-tttgac- ---------- ---------- ---------- ----------
---------- ---------- ---------- ---------- ---------- ----------
---------- ---------- ---------- ---------- ---------- ----------
---------- ---------- ---------- ---------- ---------- ----------
---------- ---------- ---------- ---------- ---------- ----------
---------- ---------- ---------- ---------- ---------- ----------
---------- ---------- ---------- ---------- ---------- ----------
---------- ---------- ---------- ---------- ---------- ----------
---------- ---------- ---------- ---------- ---------- ----------
---------- ---------- ---------- ---------- ---------- ----------
---------- ---------- ---------- ---------- -ttt--aatg tgaattc---
---------- ---------- --------ac tggactcaag cca-tt---- ---------t
taactg--tt gctttacttt --atctaaaa tgca------ ---ttttaaa catat-ac-t
tct--tatct -gca------ -------tgg ---aaaatat ---atctttg tcaaa-gtca
tactcaaatg aattgatagc ---------- ---------- ---------- ----------
---------- ---------- ---------- ---------- ---------- ----------
---------- ---------- ---------- ---------- ---------- ----------
---------- ---------- ---------- ---------- ---------- ----------
---------- ---------- ---------- ---------- ---------- ----------
---------- ---------- ---------- ---------- ---------- ----------
---------- ---------- ---------- ---------- ---------a acag------
-agca----- ---------- -ttgt----- ---------- ttaaatcaac tttataacta
tttaggttca cgtccc-ta- ------actg agcaag-cct ttggcg-aca gtgg-caagg
--------aa aac-tccc-t aa-------- -tgttaaa-a ggaagaaac- ----------
---------t tt-gggaga- ---------- ---------- ---------- ----------
---cttgtcc tcttctgag- ---------- ---------- ---------- ----------
---------- ---------- ---------- ---------- ---------- ----------
---------- ---------- ---------- ---------- ---------- ----------
---------- ---------- ---------- ---------- ---------- ----------
---------- ---------- ---------- ---------- ---------- ----------
---------- ---------- ---------- ---------- ---------- ----------
---------- ---------- ---------- ---------- ---------- ----------
---------- ---------- ---------- ---------- ---------- ----------
---------- ---------- ---------- ---------- ---------- ----------
---------- ---------- ---------- ---------- ---------- ----------
---------- ---------- ---------- ---------- ---------- ----------
---------- ---------- ---------- ---------- ---------- ----------
---------- ---------- ---------- ---------- ---------- ----------
---------- ---------- ---------- ---------- ---------- ----------
---------- ---------- ---------- ---------- ---------- ----------
---------- ---------- ---------- ---------- ---------- ----------
---------- ---------- --------tt ttgag----- ---------- -------tct
aaagagac-- ---------- ---------- -------caa ga-------- ----------
---------- ---------- ---------- --aacatagt ---------- ----------
---------- ---------- ---------- ---------- ---------- ----------
---------- ---------- ---------- ---------- ---------- ----------
---------- ---------- ---------- ---------- ---------- ----------
---------- gtc------- ---------- ---------- -----tg-aa tcagataaa-
-ca------- --------tc tt-a------ ---agttgca ttttattgca --ttttttt-
---------- ----atttaa ttgc-tt--t atg-tgt--- ------g-ct ttcttaggtg
gcctctcgct ctggctggtg gtctggctgg tcgtggtgaa gcctgcccct gtgcagagct
gtccacacct gtgtgtgtgt tacccaaacc ccatgaccgt gagc------ ----------
tgccaggcgc agaacttcac cttggtgccc actggcgtcc cctacgactc acagcgtgtg
tttctgc--- agaacaaccg cattactgag ctgcgagtgg gctcttttgg cttc-gg---
-gactcag-- ---------- ---------- ---------- ----gtttgt ttg--tgtg-
---------- ---------- -tgtgtgtct gtg------- --------tg agatcaatt-
-------gta tgatga---- -----tg-tt tgta-tttac ---------- ----------
---------- ---------- ---------- ---------- ---------- ----------
---------- ---------- ---------- ---------- ---------- ----------
---------- ---------- ---------- ---------- ---------- ----------
---------- ---------- ---------- ---------- ---------- ----------
---------- ---------- ---------- ---------- ---------- ----------
---------- ---------- ---------- ---------- ---------- ----------
---------- ---------- ---------- ---------- ---------- ----------
---------- ---------- ---------- ---------- ---------- ----------
---------- ---------- ---------- ---------- --------ca ta-----tac
agtagtag-- ---------- ---------- ---taaaatg caa-----aa cgattgcctt
ctcattaatc -tg------- ---------- ---------- ---------- ----------
---------- ---------- -----atttc ctgtt-gtac tcttct---- -------cat
ttccaccccc -atccc--tt cc-ttgtctt --ctctctct ct-------- ----------
---------- tcctgctcct cctcaggtcc tgtggctttt ctccaacaac atcacctgga
ttgaggctgg tgccttcagc gagctgcgtg atctggagga gctggatctg ggtgacaacc
ctcacctgcg ccgcctggag ggcggagcct tccgtgggct agagaaactg cagagcc-tc
cacatgcacc gttgccgctt ggctgccctt ccccatgaca tcttccacaa gctctacagc
ttgcagtacc tctacctgca ggagaaccag ctccacttcc tccaggatga cctgtttgct
gacctgatca acctcagcca gctgtttctg catggcaatc gcatccgcac cctatccgag
aacgtgttcc gtggcctggt caaccttgac cgcctgcttc tgcacgacaa ccgcatccgc
caggtcaacc gccgcgcttt ccgtgacctg ggacgtctca ctatgctgtt tctcttcaat
aactctct-g gctgagctgc ccggccaggc catgcgagat gtggaatcca tccagttcct
gaggctc-aa caacaatccc tgggcctgtg gctgtgaagc tcgcccactc tgggagttct
tcaggtc-ca acagggtgtc c---agctct -gatctgctc tgtgcctctc ccgctgcccg
ccgtggccta gacctccgct tcctg
>Loricariidae_Pareiorhaphis_hystrix_1_1
tttaagagtg agtatccac- t-g--ctg-- --gtttcttc a-----ttat tg--------
---------- ----tcaa-t t-acaatgaa aagttctt-- --------tt aatgtatta-
--tttgaa-- atattataaa aatg------ -ttattaaaa -----a---- ---------g
aactgaatgc a-tccacatg acca-gt--- --actgtca- ct-aaggata tttc-tgcag
ctcagattt- --tcttacat t--------- ---------a tttc-tttc- acacatt---
---cttac-- -----gt--- ttg--gt-at -aaa----a- ----ttg--- tgtgattatt
atacatt-tt ga-caaag-- ttacttacca ttctt-ggtt gctattaaga cagtttgg--
cat---tagg attga---gt ttgt------ ------c-ag gc-tcaa--- aagtca----
--aaagtttt ga-ttgtac- ---------- ---------- ---------- ----------
---------- ---------- ---------- ---------- ---------- ----------
---------- ---------- ---------- ---------- ---------- ----------
---------- ---------- ---------- ---------- ---------- ----------
---------- ---------- ---------- ---------- ---------- ----------
---------- ---------- ---------- ---------- ---------- ----------
---------- ---------- ---------- ---------- ---------- ----------
---------- ---------- ---------- ---------- ---------- ----------
---------- ---------- ---------- ---------- ---------- ----------
---------- ---------- ---------- ---------- ---------- ----------
---------- ---------- ---------- ---------- -ttt--aatg tgaacta---
---------- ---------- --------ac tggactcaaa ttg-ta---- ----------
--actt--tt gctgcacttt --ctc-aaaa tgca------ --ttttt-aa aagag-aatt
tgt--tgttt -aca------ -------tgg ---aaaatat ---ctttatg tcaaa-gtca
aatttaaatt catttataca gca------- ---------- tttt------ ----------
---------- ---------- ---------- ---------- ---------- ----------
---------- ---------- ---------- ---------- ---------- ----------
---------- ---------- ---------- ---------- ---------- ----------
---------- ---------- ---------- ---------- ---------- ----------
---------- ---------- ---------- ---------- ---------- ----------
---------- ---------- ---------- ---------- -----ttaca acagatttta
caaaa----- ---------- -ctgt----- ---------c ttaaagcagc tttgcaacta
tctaggctta aagtctata- ------actg agc-----ct ttggca-aga gtgg-caagg
--------aa aac-tcct-c aa-------- atgttaaa-a ggaagacac- ----------
---------t tt-gggaca- ---------- ---------- ---------- ----------
---cttataa tctcccctg- ---------- ---------- ---------- ----------
---------- ---------- ---------- ---------- ---------- ----------
---------- ---------- ---------- ---------- ---------- ----------
---------- ---------- ---------- ---------- ---------- ----------
---------- ---------- ---------- ---------- ---------- ----------
---------- ---------- ---------- ---------- ---------- ----------
---------- ---------- ---------- ---------- ---------- ----------
---------- ---------- ---------- ---------- ---------- ----------
---------- ---------- ---------- ---------- ---------- ----------
---------- ---------- ---------- ---------- ---------- ----------
---------- ---------- ---------- ---------- ---------- ----------
---------- ---------- ---------- ---------- ---------- ----------
---------- ---------- ---------- ---------- ---------- ----------
---------- ---------- ---------- ---------- ---------- ----------
---------- ---------- ---------- ---------- ---------- ----------
---------- ---------- ---------- ---------- ---------- ----------
---------- ---------- --------tt ttgag----- ---------- -------tct
aactatgg-- ---------- ---------- -------cat aa-------- ----------
---------- ---------- ---------- --aacaaaat -gaatg---- ----------
---------- ---------- ---------- ---------- ---------- ----------
---------- ---------- ---------- ---------- ---------- ----------
---------- ---------- ---------- ---------- ---------- ----------
---------t gta------- ---------- ---------- -----tg-aa ttagctaaa-
-ca------- --------tc tg-a------ ---agatgca tttttat--- ----------
---------- --------aa ttgc-cc--t atg-tgt--- ------g-ct ttcttaggtg
gcctctcgct ctggctggtg gtctggctgg tcgtggtgaa gcctgcccct gtacagagct
gtccacacct gtgtgtgtgt tacccgaacc ccatgaccgt gagc------ ----------
tgccaggcgc agaacttcac tttggtgccc actggcgtcc cctacgactc acaacgtgtc
tttctgc--- agaacaaccg tattactgag ctgcgagtgg gctcttttgg cttc-gggat
agactcag-- ---------- ---------- ---------- ----gtttgt t---------
---------- ---------- -------tgt gtg------- --------tg ggatcagtt-
-------gtg tgatga---- -----tg-tt tgta-tttac ---------- ----------
---------- ---------- ---------- ---------- ---------- ----------
---------- ---------- ---------- ---------- ---------- ----------
---------- ---------- ---------- ---------- ---------- ----------
---------- ---------- ---------- ---------- ---------- ----------
---------- ---------- ---------- ---------- ---------- ----------
---------- ---------- ---------- ---------- ---------- ----------
---------- ---------- ---------- ---------- ---------- ----------
---------- ---------- ---------- ---------- ---------- ----------
---------- ---------- ---------- ---------- --------ca ta-----tac
agtattag-- ---------- ---------- ---taaaatg tat-----aa tggttgcctt
cataataatc -taatc---- ---------- ---------- ---------- ----------
---------- ---ttcctac ctgtcatttc ctgtt-gtac tcgtct---- -------caa
ttccacccct -actcc--tt tt-cctacat --ccttcacc ttcttcttct atcttccttg
tcctctcta- -cttcctctt tctcaggtcc tgtggctttt ctccaacaac atcacctgga
ttgaggctgg tgccttcagc gagctgcgtg atttggagga gctggatctg ggtgacaacc
ctcacctgcg ccgccttgag ggcggagcct tccgtgggct agagaaattg cagagcc-tc
cacatgcacc gttgccgttt ggccgccctc ccccacaaca tcttccacaa gctctacagc
ctgcagtacc tctacctgca ggagaaccag ctccacttcc tccaggacga cctgtttgct
gacctgatca atctcagcca gctttttctg catggcaatc gcatccgcac cctgtccgag
aatgtgttcc gtggcctggt caacctcgac cgcctgcttg tgcacgataa tcgcgtccgc
caggtcaacc gccgtgcttt ccgtgacctg ggacgtctca ctatgctctt cctcttcaac
aattcact-g gctgagctgc ctggccaggc catgcgtgat gtggaatcca tccagttcct
aaggctc-aa caacaatccc tgggcctgtg gctgtgaagc tcgccccctc tgggagttct
tcaggtc-ca acagggtgtc c---agctct -gagctgctc tgtgcctctn nnnnnnnnnn
nnnnnnnnnn nnnnnnnnnn nnnnn
>Loricariidae_Pareiorhaphis_splendens_1_1
nnnnnnnnnn nnnatccag- t-g--ctg-- --gtttcttc t-----ttat tgtac-----
---ttta--- -ttgtcaa-t t-acaatgaa aagttattta ---cttgctt aatgtatta-
--tttgaaga atattataaa aatg------ -ttattaaaa -----a---- ---------g
aactgattgc a-tccacatg acca-gt--- --actgtca- ct-aaggata tttc-tgcag
ttcagattt- --tcttacat t--------- ---------a tttc-ttac- acacatt---
---cttac-- -----gt--- ttt--gt-at -aaa----a- ----ttg--- tgtgattatt
atacatt-tt ga-caaag-- ttacttacca ttctt-ggtt gctattaaga cagtttgg--
cat---tagg attga---gt ttgt------ ------c-ag ac-tttgc-c aaatct----
--aaagtttt ga-ttttac- ---------- ---------- ---------- ----------
---------- ---------- ---------- ---------- ---------- ----------
---------- ---------- ---------- ---------- ---------- ----------
---------- ---------- ---------- ---------- ---------- ----------
---------- ---------- ---------- ---------- ---------- ----------
---------- ---------- ---------- ---------- ---------- ----------
---------- ---------- ---------- ---------- ---------- ----------
---------- ---------- ---------- ---------- ---------- ----------
---------- ---------- ---------- ---------- ---------- ----------
---------- ---------- ---------- ---------- ---------- ----------
---------- ---------- ---------- ---------- -ttt--aatg tgaacta---
---------- ---------- --------ac tggactcaaa ttg-ta---- ----------
--actt--tt gctgcacttt --ctc-aaaa tgca------ --ttttt-aa aaaat-aatt
tgt--tgttt -aca------ -------tgg ---aaaatat ---ctttatg tcaaa-gtca
aattaaaatt tatttataca gca------- ---------- tttt------ ----------
---------- ---------- ---------- ---------- ---------- ----------
---------- ---------- ---------- ---------- ---------- ----------
---------- ---------- ---------- ---------- ---------- ----------
---------- ---------- ---------- ---------- ---------- ----------
---------- ---------- ---------- ---------- ---------- ----------
---------- ---------- ---------- ---------- -----ttaca acagatttta
caaca----- ---------- -ctgt----- ---------c ttaaagcagc tttacaacta
tctaggctta aagcctata- ------actg agc-----ct ttggca-aga gtgg-caagg
--------aa aac-tccc-c aa-------- atgttaaa-a ggaagaaac- ----------
---------t tt-gggaca- ---------- ---------- ---------- ----------
---cttataa tctcccctg- ---------- ---------- ---------- ----------
---------- ---------- ---------- ---------- ---------- ----------
---------- ---------- ---------- ---------- ---------- ----------
---------- ---------- ---------- ---------- ---------- ----------
---------- ---------- ---------- ---------- ---------- ----------
---------- ---------- ---------- ---------- ---------- ----------
---------- ---------- ---------- ---------- ---------- ----------
---------- ---------- ---------- ---------- ---------- ----------
---------- ---------- ---------- ---------- ---------- ----------
---------- ---------- ---------- ---------- ---------- ----------
---------- ---------- ---------- ---------- ---------- ----------
---------- ---------- ---------- ---------- ---------- ----------
---------- ---------- ---------- ---------- ---------- ----------
---------- ---------- ---------- ---------- ---------- ----------
---------- ---------- ---------- ---------- ---------- ----------
---------- ---------- ---------- ---------- ---------- ----------
---------- ---------- --------tt ttgag----- ---------- -------tct
aactatgg-- ---------- ---------- -------cat aa-------- ----------
---------- ---------- ---------- --aataaaat -gaatg---- ----------
---------- ---------- ---------- ---------- ---------- ----------
---------- ---------- ---------- ---------- ---------- ----------
---------- ---------- ---------- ---------- ---------- ----------
---------t gta------- ---------- ---------- -----tg-aa ttagctaaa-
-ca------- --------tc tg-a------ ---agatgta tttttat--- ----------
---------- --------aa ttgc-cc--t atg-tgt--- ------g-ct ttcttaggtg
gcctctcgct ctggctggtg gtctggctgg tcgtggtgaa gcctgcccct gtacagagct
gtccacacct gtgtgtgtgt tacccaaacc ccatgaccgt gagc------ ----------
tgccaggcgc agaacttcac tttggtgccc actggtgtcc cctacgactc acaacgtgtc
tttctgc--- agaacaaccg tattactgag ctgcgagtgg gctcttttgg cttc-gg---
-gactcag-- ---------- ---------- ---------- ----gtttgt t---------
---------- ---------- -------tgt gtg------- --------tg ggatcagtt-
-------gtg tgatga---- -----tg-tt tgta-tttac ---------- ----------
---------- ---------- ---------- ---------- ---------- ----------
---------- ---------- ---------- ---------- ---------- ----------
---------- ---------- ---------- ---------- ---------- ----------
---------- ---------- ---------- ---------- ---------- ----------
---------- ---------- ---------- ---------- ---------- ----------
---------- ---------- ---------- ---------- ---------- ----------
---------- ---------- ---------- ---------- ---------- ----------
---------- ---------- ---------- ---------- ---------- ----------
---------- ---------- ---------- ---------- --------ca tatacagtac
agtattag-- ---------- ---------- ---taaaatg tat-----aa tggttgcctt
cataataatc -tgatc---- ---------- ---------- ---------- ----------
---------- ---ttcctcc ctgtcatttt ctgtt-gtac tcctct---- -------cat
ttccacccct -actcc--tt tt-cctacat --cctttacc ttcttcttct atcttccttg
tcctctcta- -cttcctctt tctcaggtcc tgtggctttt cgccaacaac atcacctgga
ttgaggctgg tgccttcagc gagctgcgtg atctggagga gctggatctg ggtgacaacc
ctcacctgcg ccgtttagag ggcggagcct tccgtgggct agagaaactg cagagcc-tc
cacatgcacc gttgccgttt ggctgccctc ccccacgaca tcttccacaa gctctacagc
ctgcagtacc tctacctgca ggagaaccag ctccacttcc tccaggacga cctgtttgct
gacctgatca atctcagcca gctttttctg catggcaatc gcatccgcac cctgtccgag
aatgtgttcc gtggcctggt caacctcgac cgcctgcttg tgcacgataa tcgcgtccgc
caggtcaacc gccgtgcttt ccgtgacctg ggacgtctca ctatgctctt cctcttcaac
aattcact-g gctgagctgc ctggccaggc catgcgtgat gtggaatcca tccagttcct
aaggctc-aa caacaatccc tgggcctgtg gctgtgaagc tcgccccctc tgggagttct
tcaggtc-ca acagggtgtc c---agctct -gagctgctc tgtgcctctc ccgctgcccg
tcgtggccta gacctccgct tcctg
>Loricariidae_Pareiorhaphis_splendens_2_1
tttaagagtg agtatccag- t-g--ctg-- --gtttcttc t-----ttat tg--------
---------- ----tcaa-t t-acaatgaa aagttctt-- --------tt aatgtatta-
--tttga--a atattataaa aatg------ -ttattaaaa -----a---- ---------g
aactgattgc a-tccacatg acca-gt--- --actgtca- ct-aaggata tttc-tgcag
ttcagattt- --tcttacat t--------- ---------a tttc-ttac- acacatt---
---cttac-- -----gt--- ttt--gt-at -aaa----a- ----ttg--- tgtgattatt
atatatt-tt ga-caaag-- ttacttacca ttctt-ggtt gctattaaga cagtttgg--
cat---tagg attga---gt ttgt------ ------c-ag ac-tttgc-c aaatct----
--aaagtttt ga-ttttac- ---------- ---------- ---------- ----------
---------- ---------- ---------- ---------- ---------- ----------
---------- ---------- ---------- ---------- ---------- ----------
---------- ---------- ---------- ---------- ---------- ----------
---------- ---------- ---------- ---------- ---------- ----------
---------- ---------- ---------- ---------- ---------- ----------
---------- ---------- ---------- ---------- ---------- ----------
---------- ---------- ---------- ---------- ---------- ----------
---------- ---------- ---------- ---------- ---------- ----------
---------- ---------- ---------- ---------- ---------- ----------
---------- ---------- ---------- ---------- -ttt--aatg tgaacta---
---------- ---------- --------ac tggactcaaa ttg-ta---- ----------
--actt--tt gctgcacttt --ctc-aaaa tgca------ --ttttt-aa aaaat-aatt
tgt--tgttt -aca------ -------tgg ---aaaatat ---ctttatg tcaaa-gtca
aattaaaatt tatttataca gaa------- ---------- tttt------ ----------
---------- ---------- ---------- ---------- ---------- ----------
---------- ---------- ---------- ---------- ---------- ----------
---------- ---------- ---------- ---------- ---------- ----------
---------- ---------- ---------- ---------- ---------- ----------
---------- ---------- ---------- ---------- ---------- ----------
---------- ---------- ---------- ---------- -----ttaca acagatttta
caaca----- ---------- -ctgt----- ---------c ttaaagcagc tttacaacta
tctaggctta aagcctata- ------actg agc-----ct ttggca-aga gtgg-caagg
--------aa aac-tccc-c aa-------- atgttaaa-a ggaagaaac- ----------
---------t tt-gggaca- ---------- ---------- ---------- ----------
---cttataa tctcccctg- ---------- ---------- ---------- ----------
---------- ---------- ---------- ---------- ---------- ----------
---------- ---------- ---------- ---------- ---------- ----------
---------- ---------- ---------- ---------- ---------- ----------
---------- ---------- ---------- ---------- ---------- ----------
---------- ---------- ---------- ---------- ---------- ----------
---------- ---------- ---------- ---------- ---------- ----------
---------- ---------- ---------- ---------- ---------- ----------
---------- ---------- ---------- ---------- ---------- ----------
---------- ---------- ---------- ---------- ---------- ----------
---------- ---------- ---------- ---------- ---------- ----------
---------- ---------- ---------- ---------- ---------- ----------
---------- ---------- ---------- ---------- ---------- ----------
---------- ---------- ---------- ---------- ---------- ----------
---------- ---------- ---------- ---------- ---------- ----------
---------- ---------- ---------- ---------- ---------- ----------
---------- ---------- --------tt ttgag----- ---------- -------tct
aactatgg-- ---------- ---------- -------cat aa-------- ----------
---------- ---------- ---------- --aataaaat -gaatg---- ----------
---------- ---------- ---------- ---------- ---------- ----------
---------- ---------- ---------- ---------- ---------- ----------
---------- ---------- ---------- ---------- ---------- ----------
---------t gta------- ---------- ---------- -----tg-aa ttagctaaa-
-ca------- --------tc tg-a------ ---agatgta tttttat--- ----------
---------- --------aa ttgc-cc--t atg-tgt--- ------g-ct ttcttaggtg
gcctctcgct ctggctggtg gtctggctgg ttgtggtgaa gcctgcccct gtacagagct
gtccacactt gtgtgtgtgt tacccaaacc ccatgaccgt gagc------ ----------
tgccaggcgc agaacttcac tttggtgccc actggtgtcc cctacgactc acaacgtgtc
tttctgc--- agaacaaccg tattactgag ctgcgagtgg gctcttttgg cttc-gggag
agactcag-- ---------- ---------- ---------- ----gtttgt t---------
---------- ---------- -------tgt gtg------- --------tg ggatcagtt-
-------gtg tgatga---- -----tg-tt tgta-tttac ---------- ----------
---------- ---------- ---------- ---------- ---------- ----------
---------- ---------- ---------- ---------- ---------- ----------
---------- ---------- ---------- ---------- ---------- ----------
---------- ---------- ---------- ---------- ---------- ----------
---------- ---------- ---------- ---------- ---------- ----------
---------- ---------- ---------- ---------- ---------- ----------
---------- ---------- ---------- ---------- ---------- ----------
---------- ---------- ---------- ---------- ---------- ----------
---------- ---------- ---------- ---------- --------ca ta-----tac
agtattag-- ---------- ---------- ---taaaatg tat-----aa tggttgcctt
cataataatc -tgatc---- ---------- ---------- ---------- ----------
---------- ---ttcctcc ctgtcatttt ctgtt-gtac tcctct---- -------cat
ttccacccct -actcc--tt tt-cctacat --cctttacc ttcttcttct atcttccttg
tcctctcta- -cttcctctt tctcaggtcc tctggctttt ctccaacaac atcacctgga
ttgaggctgg tgccttcagc gagctgcgtg atttggagga actggatctg ggtgacaacc
ctcacctgcg ccgtttagag ggcggagcct tccgtgggct agagaaactg cagagcc-tc
cacatgcacc gttgccgttt ggctgccctc ccccacgaca tcttccacaa gctctacagc
ctgcagtacc tctacctgca ggagaaccag ctccacttcc tccaggacga cctgtttgct
gacctgatca atctcagcca gctttttctg catggcaatc gcatccgcac cctgtccgag
aatgtgttcc gtggcctggt caacctcgac cgcctgcttg tgcacgataa tcgcgtccgc
caggtcaacc gccgtgcttt ccgtgacctg ggacgtctca ccatgctctt cctcttcaac
aattcact-g gctgagctgc ctggccaggc catgcgtgat gtggaatcca tccagttcct
aaggctc-aa caacaatccc tgggcctgtg gctgtgaagc tcgccccctc tgggagttct
tcaggtc-ca acagggtgtc c---agctct -gagctgctc tgtgcctctn nnnnnnnnnn
nnnnnnnnnn nnnnnnnnnn nnnnn
>Loricariidae_Pareiorhaphis_splendens_3_1
nnnnnnnnnn nnnatccag- t-g--ctg-- --gtttcttc t-----ttat tgtac-----
---ttta--- -ttgtcaa-t t-acaatgaa aagttattta ---cttgctt aatgtatta-
--tttgaaga atattataaa aatg------ -ttattaaaa -----a---- ---------g
aactgattgc a-tccacatg acca-gt--- --actgtca- ct-aaggata tttc-tgcag
ttcagattt- --tcttacat t--------- ---------a tttc-ttac- acacatt---
---cttac-- -----gt--- ttt--gt-at -aaa----a- ----ttg--- tgtgattatt
atacatt-tt ga-caaag-- ttacttacca ttctt-ggtt gctattaaga cagtttgg--
cat---tagg attga---gt ttgt------ ------c-ag ac-tttgc-c aaatct----
--aaagtttt ga-ttttac- ---------- ---------- ---------- ----------
---------- ---------- ---------- ---------- ---------- ----------
---------- ---------- ---------- ---------- ---------- ----------
---------- ---------- ---------- ---------- ---------- ----------
---------- ---------- ---------- ---------- ---------- ----------
---------- ---------- ---------- ---------- ---------- ----------
---------- ---------- ---------- ---------- ---------- ----------
---------- ---------- ---------- ---------- ---------- ----------
---------- ---------- ---------- ---------- ---------- ----------
---------- ---------- ---------- ---------- ---------- ----------
---------- ---------- ---------- ---------- -ttt--aatg tgaacta---
---------- ---------- --------ac tggactcaaa ttg-ta---- ----------
--actt--tt gctgcacttt --ctc-aaaa tgca------ --ttttt-aa aaaat-aatt
tgt--tgttt -aca------ -------tgg ---aaaatat ---ctttatg tcaaa-gtca
aattaaaatt tatttataca gca------- ---------- tttt------ ----------
---------- ---------- ---------- ---------- ---------- ----------
---------- ---------- ---------- ---------- ---------- ----------
---------- ---------- ---------- ---------- ---------- ----------
---------- ---------- ---------- ---------- ---------- ----------
---------- ---------- ---------- ---------- ---------- ----------
---------- ---------- ---------- ---------- -----ttaca acagatttta
caaca----- ---------- -ctgt----- ---------c ttaaagcagc tttacaacta
tctaggctta aagcctata- ------actg agc-----ct ttggca-aga gtgg-caagg
--------aa aac-tccc-c aa-------- atgttaaa-a ggaagaaac- ----------
---------t tt-gggaca- ---------- ---------- ---------- ----------
---cttataa tctcccctg- ---------- ---------- ---------- ----------
---------- ---------- ---------- ---------- ---------- ----------
---------- ---------- ---------- ---------- ---------- ----------
---------- ---------- ---------- ---------- ---------- ----------
---------- ---------- ---------- ---------- ---------- ----------
---------- ---------- ---------- ---------- ---------- ----------
---------- ---------- ---------- ---------- ---------- ----------
---------- ---------- ---------- ---------- ---------- ----------
---------- ---------- ---------- ---------- ---------- ----------
---------- ---------- ---------- ---------- ---------- ----------
---------- ---------- ---------- ---------- ---------- ----------
---------- ---------- ---------- ---------- ---------- ----------
---------- ---------- ---------- ---------- ---------- ----------
---------- ---------- ---------- ---------- ---------- ----------
---------- ---------- ---------- ---------- ---------- ----------
---------- ---------- ---------- ---------- ---------- ----------
---------- ---------- --------tt ttgag----- ---------- -------tct
aactatgg-- ---------- ---------- -------cat aa-------- ----------
---------- ---------- ---------- --aataaaat -gaatg---- ----------
---------- ---------- ---------- ---------- ---------- ----------
---------- ---------- ---------- ---------- ---------- ----------
---------- ---------- ---------- ---------- ---------- ----------
---------t gta------- ---------- ---------- -----tg-aa ttagctaaa-
-ca------- --------tc tg-a------ ---agatgta tttttat--- ----------
---------- --------aa ttgc-cc--t atg-tgt--- ------g-ct ttcttaggtg
gcctctcgct ctggctggtg gtctggctgg tcgtggtgaa gcctgcccct gtacagagct
gtccacacct gtgtgtgtgt tacccaaacc ccatgaccgt gagc------ ----------
tgccaggcgc agaacttcac tttggtgccc actggtgtcc cctacgactc acaacgtgtc
tttctgc--- agaacaaccg tattactgag ctgcgagtgg gctcttttgg cttc-gg---
-gactcag-- ---------- ---------- ---------- ----gtttgt t---------
---------- ---------- -------tgt gtg------- --------tg ggatcagtt-
-------gtg tgatga---- -----tg-tt tgta-tttac ---------- ----------
---------- ---------- ---------- ---------- ---------- ----------
---------- ---------- ---------- ---------- ---------- ----------
---------- ---------- ---------- ---------- ---------- ----------
---------- ---------- ---------- ---------- ---------- ----------
---------- ---------- ---------- ---------- ---------- ----------
---------- ---------- ---------- ---------- ---------- ----------
---------- ---------- ---------- ---------- ---------- ----------
---------- ---------- ---------- ---------- ---------- ----------
---------- ---------- ---------- ---------- --------ca tatacagtac
agtattag-- ---------- ---------- ---taaaatg tat-----aa tggttgcctt
cataataatc -tgatc---- ---------- ---------- ---------- ----------
---------- ---ttcctcc ctgtcatttt ctgtt-gtac tcctct---- -------cat
ttccacccct -actcc--tt tt-cctacat --cctttacc ttcttcttct atcttccttg
tcctctcta- -cttcctctt tctcaggtcc tgtggctttt cgccaacaac atcacctgga
ttgaggctgg tgccttcagc gagctgcgtg atctggagga gctggatctg ggtgacaacc
ctcacctgcg ccgtttagag ggcggagcct tccgtgggct agagaaactg cagagcc-tc
cacatgcacc gttgccgttt ggctgccctc ccccacgaca tcttccacaa gctctacagc
ctgcagtacc tctacctgca ggagaaccag ctccacttcc tccaggacga cctgtttgct
gacctgatca atctcagcca gctttttctg catggcaatc gcatccgcac cctgtccgag
aatgtgttcc gtggcctggt caacctcgac cgcctgcttg tgcacgataa tcgcgtccgc
caggtcaacc gccgtgcttt ccgtgacctg ggacgtctca ctatgctctt cctcttcaac
aattcact-g gctgagctgc ctggccaggc catgcgtgat gtggaatcca tccagttcct
aaggctc-aa caacaatccc tgggcctgtg gctgtgaagc tcgccccctc tgggagttct
tcaggtc-ca acagggtgtc c---agctct -gagctgctc tgtgcctctc ccgctgcccg
tcgtggccta gacctccgct tcctg
>Loricariidae_Pareiorhaphis_steindachneri_1_1
tttaagagtg agtatccac- t-g--ctg-- --gtttcttc a-----ttat tg--------
---------- ----tcaa-t t-acaatgaa acgttctt-- --------tt aatgtatta-
--tttgaa-- atattataaa aatg------ -ttattaaaa -----a---- ---------g
aactgaatgc a-gccacatg acca-gt--- --actgtca- ct-taggata tttc-tgcag
ctcagattt- --tcttacat t--------- ---------a tttc-ttac- acacatt---
---cttac-- -----gt--- ttg--gt-at -aaa----a- ----ttg--- tgtgattatt
atacatt-tt ga-caaag-- ttacttacca ttctt-ggtt gctattaaga cagtttgg--
cat---tagg attga---gt ttgt------ ------c-ag ac-tcaa--- aagtca----
--aaagtttt ga-ttgtac- ---------- ---------- ---------- ----------
---------- ---------- ---------- ---------- ---------- ----------
---------- ---------- ---------- ---------- ---------- ----------
---------- ---------- ---------- ---------- ---------- ----------
---------- ---------- ---------- ---------- ---------- ----------
---------- ---------- ---------- ---------- ---------- ----------
---------- ---------- ---------- ---------- ---------- ----------
---------- ---------- ---------- ---------- ---------- ----------
---------- ---------- ---------- ---------- ---------- ----------
---------- ---------- ---------- ---------- ---------- ----------
---------- ---------- ---------- ---------- -ttt--aatg tgaacta---
---------- ---------- --------ac tggactcaaa ttg-ta---- ----------
--actt--tt gctgcacttt --ctc-aaaa tgca------ --ttttt-aa aagag-aatt
tgt--tgttt -aca------ -------tgg ---aaaatat ---ctttatg tcaaa-gtca
aatttaaatt catttataca gca------- ---------- tttt------ ----------
---------- ---------- ---------- ---------- ---------- ----------
---------- ---------- ---------- ---------- ---------- ----------
---------- ---------- ---------- ---------- ---------- ----------
---------- ---------- ---------- ---------- ---------- ----------
---------- ---------- ---------- ---------- ---------- ----------
---------- ---------- ---------- ---------- -----ttaca acagatttta
caaaa----- ---------- -ctgt----- ---------c ttaaagcagc tttgcaacta
tctaggctta aagtctata- ------actt agc-----ct ttggca-aga gtgg-caagg
--------aa aac-tcct-c aa-------- atgttaaa-a ggaagaaac- ----------
---------t tt-gggaca- ---------- ---------- ---------- ----------
---cttataa tctcccctg- ---------- ---------- ---------- ----------
---------- ---------- ---------- ---------- ---------- ----------
---------- ---------- ---------- ---------- ---------- ----------
---------- ---------- ---------- ---------- ---------- ----------
---------- ---------- ---------- ---------- ---------- ----------
---------- ---------- ---------- ---------- ---------- ----------
---------- ---------- ---------- ---------- ---------- ----------
---------- ---------- ---------- ---------- ---------- ----------
---------- ---------- ---------- ---------- ---------- ----------
---------- ---------- ---------- ---------- ---------- ----------
---------- ---------- ---------- ---------- ---------- ----------
---------- ---------- ---------- ---------- ---------- ----------
---------- ---------- ---------- ---------- ---------- ----------
---------- ---------- ---------- ---------- ---------- ----------
---------- ---------- ---------- ---------- ---------- ----------
---------- ---------- ---------- ---------- ---------- ----------
---------- ---------- --------tt ttgag----- ---------- -------tct
aactatgg-- ---------- ---------- -------cat aa-------- ----------
---------- ---------- ---------- --aacaaaat -gaatg---- ----------
---------- ---------- ---------- ---------- ---------- ----------
---------- ---------- ---------- ---------- ---------- ----------
---------- ---------- ---------- ---------- ---------- ----------
---------t gta------- ---------- ---------- -----tg-aa ttagctaaa-
-ca------- --------tc tg-a------ ---agatgca tttttat--- ----------
---------- --------aa ttgc-cc--t atg-tgt--- ------g-ct ttcttaggtg
gcctctcgct ctggctggtg gtctggctgg tcgtggtgaa gcctgcccct gtacagagct
gtccacacct gtgtgtgtgt tacccgaacc ccatgactgt gagc------ ----------
tgccaggcgc agaacttcac tttggtgccc actggcgtcc cctacgactc acaacgtgtc
tttctgc--- agaacaaccg tattactgag ctgcgagtgg gctcttttgg cttc-gggat
agactcag-- ---------- ---------- ---------- ----gtttgt t---------
---------- ---------- -------tgt gtg------- --------tg ggatcagtt-
-------gtg tgatga---- -----tg-tt tgta-tttac ---------- ----------
---------- ---------- ---------- ---------- ---------- ----------
---------- ---------- ---------- ---------- ---------- ----------
---------- ---------- ---------- ---------- ---------- ----------
---------- ---------- ---------- ---------- ---------- ----------
---------- ---------- ---------- ---------- ---------- ----------
---------- ---------- ---------- ---------- ---------- ----------
---------- ---------- ---------- ---------- ---------- ----------
---------- ---------- ---------- ---------- ---------- ----------
---------- ---------- ---------- ---------- --------ca ta-----tac
agtattag-- ---------- ---------- ---taaaatg tat-----aa tggttgcctt
cataataatc -taatc---- ---------- ---------- ---------- ----------
---------- ---ttcctac ctgtcatttc ctgtt-gtac tcgtct---- -------caa
ttccacccct -actcc--tt tt-cctacat --ccttcacc ttcttcttct atcttccttg
tcctctcta- -cttcctctt tctcaggtcc tgtggctttt ctccaacaac atcacctgga
ttgaggctgg tgccttcagc gagctgcgtg atttggagga gctggatctg ggtgacaacc
ctcacctgcg ccgccttgag ggcggagcct tccgtgggct agagaaattg cagagcc-tc
cacatgcacc gttgccgttt ggccgccctc ccccacaaca tcttccacaa gctctacagc
ctgcagtacc tctacctgca ggagaaccag ctccacttcc tccaggacga cctgtttgct
gacctgatca atctcagcca gctttttctg catggcaatc gcatccgcac cctgtccgag
aatgtgttcc gtggcctggt caacctcgac cgcctgcttg tgcacgataa tcgcgtccgc
caggtcaacc gccgtgcttt ccgtgacctg ggacgtctca ctatgctctt cctcttcaac
aattcact-g gctgagctgc ctggccaggc catgcgtgat gtggaatcca tccagttcct
aaggctc-aa caacaatccc tgggcctgtg gctgtgaagc tcgccccctc tgggagttct
tcaggtc-ca acagggtgtc c---agctct -gagctgctc tgtgcctctn nnnnnnnnnn
nnnnnnnnnn nnnnnnnnnn nnnnn
>Loricariidae_Pseudolithoxus_dumus_1_1
tttaagagtg agtatctac- t-g--ttg-- --gtttcttc t-----ctat tgtact-gca
ctatttg-c- tctttcat-t t-aaaatgaa aagttcttaa ---tttgctc actgtatta-
--tgtgaagt aaaatctaaa agtg------ -atgttataa -----a---- ---------g
aaatgaatgc a-tccctgtg acca-gt--- --actgtca- tt-gacgata tttt-tgcac
ttcagactt- --tcttgcat t--------- ---------c ttta-ttgc- aaac-tt---
--tcttac-- -----at--- ttg--ct-at -aaa------ ----ata--- tgtgagcatg
atacact-tt ga-gaaag-- ttacttaacc atttt-ggtt gatattaagc aattttcg--
cat---tagg cttga---gt ttgt------ ------c-ag ac-tttg--- ----cc----
--aaagtttt ga-tttgac- ---------- ---------- ---------- ----------
---------- ---------- ---------- ---------- ---------- ----------
---------- ---------- ---------- ---------- ---------- ----------
---------- ---------- ---------- ---------- ---------- ----------
---------- ---------- ---------- ---------- ---------- ----------
---------- ---------- ---------- ---------- ---------- ----------
---------- ---------- ---------- ---------- ---------- ----------
---------- ---------- ---------- ---------- ---------- ----------
---------- ---------- ---------- ---------- ---------- ----------
---------- ---------- ---------- ---------- ---------- ----------
---------- ---------- ---------- ---------- -ttt--catg tgaactc---
---------- ---------- --------ac tggactcaaa cca-tt---- ---------t
taactt--tt gctttacttt --acctaaaa tgca------ ---attaaaa catat-acat
tat--tatct -gca------ -------tgg ---aaaatat ---atctttg tcaaa-gtca
aattcaaatt aattgatagc atgttttgt- -ttttttgtt tttt------ ----------
---------- ---------- ---------- ---------- ---------- ----------
---------- ---------- ---------- ---------- ---------- ----------
---------- ---------- ---------- ---------- ---------- ----------
---------- ---------- ---------- ---------- ---------- ----------
---------- ---------- ---------- ---------- ---------- ----------
---------- ---------- ---------- ---------- ----tttaca acag------
-agca----- ---------- -ttgt----- ---------c tcaaatcagc tttacaaata
tttaggctca catccc-ta- ------actg agcaag-cct ttagcg-aca gtgg-cagag
--------aa aac-tccc-t aa-------- -tgttaaa-a ggaagaaac- ----------
---------t tt-gggaga- ---------- ---------- ---------- ----------
---cttgtcc tctcccaag- ---------- ---------- ---------- ----------
---------- ---------- ---------- ---------- ---------- ----------
---------- ---------- ---------- ---------- ---------- ----------
---------- ---------- ---------- ---------- ---------- ----------
---------- ---------- ---------- ---------- ---------- ----------
---------- ---------- ---------- ---------- ---------- ----------
---------- ---------- ---------- ---------- ---------- ----------
---------- ---------- ---------- ---------- ---------- ----------
---------- ---------- ---------- ---------- ---------- ----------
---------- ---------- ---------- ---------- ---------- ----------
---------- ---------- ---------- ---------- ---------- ----------
---------- ---------- ---------- ---------- ---------- ----------
---------- ---------- ---------- ---------- ---------- ----------
---------- ---------- ---------- ---------- ---------- ----------
---------- ---------- ---------- ---------- ---------- ----------
---------- ---------- ---------- ---------- ---------- ----------
---------- ---------- --------tt ttgag----- ---------- -------tct
aaagatgc-- ---------- ---------- -------caa ga-------- ----------
---------- ---------- ---------- --aacgaagt ---------- ----------
---------- ---------- ---------- ---------- ---------- ----------
---------- ---------- ---------- ---------- ---------- ----------
---------- ---------- ---------- ---------- ---------- ----------
---------- gtc------- ---------- ---------- -----tg-aa tgagctaaa-
-ca------- --------tc tt-a------ ---agttgca ttttattgaa --ttttttt-
---------- ----atttaa ttgc-tt--t atg-tgt--- ------g-ct ttcttaggtg
gcctctcgct ctggctggtg gtctggctgg tcgtggtgaa gcccgcccct gtgcagagct
gtccacacct gtgtgtgtgt tacccaaacc ccatgaccgt gagc------ ----------
tgccaggcgc agaacttcac cttggtgccc actggcgtcc cctacgactc acagcgtgtg
tttctgc--- agaacaaccg tattactgag ctgcgagtgg gctcttttgg cttc-gg---
-aactcag-- ---------- ---------- ---------- ----gtttgt ttg--tgtg-
---------- ---------- -tgtgtgtct gtg------- --------tg agatcaatt-
-------gta tgatga---- -----tg-tt tgta-cttac ---------- ----------
---------- ---------- ---------- ---------- ---------- ----------
---------- ---------- ---------- ---------- ---------- ----------
---------- ---------- ---------- ---------- ---------- ----------
---------- ---------- ---------- ---------- ---------- ----------
---------- ---------- ---------- ---------- ---------- ----------
---------- ---------- ---------- ---------- ---------- ----------
---------- ---------- ---------- ---------- ---------- ----------
---------- ---------- ---------- ---------- ---------- ----------
---------- ---------- ---------- ---------- --------ca ta-----tac
agtagtag-- ---------- ---------- ---taaaatg caa-----aa cga-------
---------- ---------- ---------- ---------- ---------- ----------
---------- ---------- ttgtcatttc cggtt-gtac tcttct---- -------cat
ttccaccccc -acccc--tt tc-ttgtctt --ctctctct c--------- ----------
---------- -cctgctcct cctcaggtcc tgtggctttt ctccaacaac atcacctgga
ttgaggctgg tgccttcagc gagctgcgtg atctggagga gctggatctg ggtgacaacc
ctcacctgcg ccgcctggag ggcggagcct tccgtgggct agagaaactg cagagcc-tc
cacatgcacc gatgccgctt ggctgccctc ccccatgaca tcttccacaa gctctacagc
ctgcagtacc tctacctgca ggagaaccag ctccacttcc tccaggatga cctgtttgct
gacctgatca acctcagcca gctgtttctg catggcaatc gcatccgcac cctatccgag
aacgtgttcc gtggcctggt caacctcgac cgcctacttc tgcacgacaa ccgcattcgc
caggtcaacc gccgcgcctt ccgtgacctg ggacgcctca ctatgctgtt cctcttcaac
aactctct-g gctgagctgc ccggccaggc catgcgagat gtggaatcca tccagttcct
gaggctc-aa caacaatccc tgggcctgtg gctgtgaagc tcgcccgctc tgggagttct
tcaggtc-ca acagggtgtc c---agctct -gagctgctc tgtgcctctc ccgctgcccg
tcgtggccta gatctccgct tcctg
>Loricariidae_Pseudolithoxus_dumus_2_1
tttaagagtg agtatctac- t-g--ttg-- --gtttcttc t-----ctat tgtact-gca
ctatttg-c- tctttcat-t t-aaaatgaa aagttcttaa ---tttgctc actgtatta-
--tgtgaagt aaaatctaaa agtg------ -atgttataa -----a---- ---------g
aaatgaatgc a-tccctgtg acca-gt--- --actgtca- tt-gacgata tttt-tgcac
ttcagactt- --tcttgcat t--------- ---------c ttta-ttgc- aaac-tt---
--tcttac-- -----at--- ttg--ct-at -aaa------ ----ata--- tgtgagcatg
atacact-tt ga-gaaag-- ttacttaacc atttt-ggtt gatattaagc aattttcg--
cat---tagg cttga---gt ttgt------ ------c-ag ac-tttg--- ----cc----
--aaagtttt ga-tttgac- ---------- ---------- ---------- ----------
---------- ---------- ---------- ---------- ---------- ----------
---------- ---------- ---------- ---------- ---------- ----------
---------- ---------- ---------- ---------- ---------- ----------
---------- ---------- ---------- ---------- ---------- ----------
---------- ---------- ---------- ---------- ---------- ----------
---------- ---------- ---------- ---------- ---------- ----------
---------- ---------- ---------- ---------- ---------- ----------
---------- ---------- ---------- ---------- ---------- ----------
---------- ---------- ---------- ---------- ---------- ----------
---------- ---------- ---------- ---------- -ttt--catg tgaactc---
---------- ---------- --------ac tggactcaaa cca-tt---- ---------t
taactt--tt gctttacttt --acctaaaa tgca------ ---attaaaa catat-acat
tat--tatct -gca------ -------tgg ---aaaatat ---atctttg tcaaa-gtca
aattcaaatt aattgatagc atgttttgt- -ttttttgtt tttt------ ----------
---------- ---------- ---------- ---------- ---------- ----------
---------- ---------- ---------- ---------- ---------- ----------
---------- ---------- ---------- ---------- ---------- ----------
---------- ---------- ---------- ---------- ---------- ----------
---------- ---------- ---------- ---------- ---------- ----------
---------- ---------- ---------- ---------- ----tttaca acag------
-agca----- ---------- -ttgt----- ---------c tcaaatcagc tttacaaata
tttaggctca catccc-ta- ------actg agcaag-cct ttagcg-aca gtgg-cagag
--------aa aac-tccc-t aa-------- -tgttaaa-a ggaagaaac- ----------
---------t tt-gggaga- ---------- ---------- ---------- ----------
---cttgtcc tctcccaag- ---------- ---------- ---------- ----------
---------- ---------- ---------- ---------- ---------- ----------
---------- ---------- ---------- ---------- ---------- ----------
---------- ---------- ---------- ---------- ---------- ----------
---------- ---------- ---------- ---------- ---------- ----------
---------- ---------- ---------- ---------- ---------- ----------
---------- ---------- ---------- ---------- ---------- ----------
---------- ---------- ---------- ---------- ---------- ----------
---------- ---------- ---------- ---------- ---------- ----------
---------- ---------- ---------- ---------- ---------- ----------
---------- ---------- ---------- ---------- ---------- ----------
---------- ---------- ---------- ---------- ---------- ----------
---------- ---------- ---------- ---------- ---------- ----------
---------- ---------- ---------- ---------- ---------- ----------
---------- ---------- ---------- ---------- ---------- ----------
---------- ---------- ---------- ---------- ---------- ----------
---------- ---------- --------tt ttgag----- ---------- -------tct
aaagatgc-- ---------- ---------- -------caa ga-------- ----------
---------- ---------- ---------- --aacgaagt ---------- ----------
---------- ---------- ---------- ---------- ---------- ----------
---------- ---------- ---------- ---------- ---------- ----------
---------- ---------- ---------- ---------- ---------- ----------
---------- gtc------- ---------- ---------- -----tg-aa tgagctaaa-
-ca------- --------tc tt-a------ ---agttgca ttttattgaa --ttttttt-
---------- ----atttaa ttgc-tt--t atg-tgt--- ------g-ct ttcttaggtg
gcctctcgct ctggctggtg gtctggctgg tcgtggtgaa gcccgcccct gtgcagagct
gtccacacct gtgtgtgtgt tacccaaacc ccatgaccgt gagc------ ----------
tgccaggcgc agaacttcac cttggtgccc actggcgtcc cctacgactc acagcgtgtg
tttctgc--- agaacaaccg tattactgag ctgcgagtgg gctcttttgg cttc-gg---
-aactcag-- ---------- ---------- ---------- ----gtttgt ttg--tgtg-
---------- ---------- -tgtgtgtct gtg------- --------tg agatcaatt-
-------gta tgatga---- -----tg-tt tgta-cttac ---------- ----------
---------- ---------- ---------- ---------- ---------- ----------
---------- ---------- ---------- ---------- ---------- ----------
---------- ---------- ---------- ---------- ---------- ----------
---------- ---------- ---------- ---------- ---------- ----------
---------- ---------- ---------- ---------- ---------- ----------
---------- ---------- ---------- ---------- ---------- ----------
---------- ---------- ---------- ---------- ---------- ----------
---------- ---------- ---------- ---------- ---------- ----------
---------- ---------- ---------- ---------- --------ca ta-----tac
agtagtag-- ---------- ---------- ---taaaatg caa-----aa cga-------
---------- ---------- ---------- ---------- ---------- ----------
---------- ---------- ttgtcatttc cggtt-gtac tcttct---- -------cat
ttccaccccc -acccc--tt tc-ttgtctt --ctctctct c--------- ----------
---------- -cctgctcct cctcaggtcc tgtggctttt ctccaacaac atcacctgga
ttgaggctgg tgccttcagc gagctgcgtg atctggagga gctggatctg ggtgacaacc
ctcacctgcg ccgcctggag ggcggagcct tccgtgggct agagaaactg cagagcc-tc
cacatgcacc gatgccgctt ggctgccctc ccccatgaca tcttccacaa gctctacagc
ctgcagtacc tctacctgca ggagaaccag ctccacttcc tccaggatga cctgtttgct
gacctgatca acctcagcca gctgtttctg catggcaatc gcatccgcac cctatccgag
aacgtgttcc gtggcctggt caacctcgac cgcctacttc tgcacgacaa ccgcattcgc
caggtcaacc gccgcgcctt ccgtgacctg ggacgcctca ctatgctgtt cctcttcaac
aactctct-g gctgagctgc ccggccaggc catgcgagat gtggaatcca tccagttcct
gaggctc-aa caacaatccc tgggcctgtg gctgtgaagc tcgcccgctc tgggagttct
tcaggtc-ca acagggtgtc c---agctct -gagctgctc tgtgcctctc ccgctgcccg
tcgtggccta gatctccgct tcctg
>Loricariidae_Pseudolithoxus_dumus_3_1
tttaagagtg agtatctac- t-g--ttg-- --gtttcttc t-----ctat tgtact-gca
ctatttg-c- tctttcat-t t-aaaatgaa aagttcttaa ---tttgctc actgtatta-
--tgtgaagt aaaatctaaa agtg------ -atgttataa -----a---- ---------g
aaatgaatgc a-tccctgtg acca-gt--- --actgtca- tt-gacgata tttt-tgcac
ttcagactt- --tcttgcat t--------- ---------c ttta-ttgc- aaac-tt---
--tcttac-- -----at--- ttg--ct-at -aaa------ ----ata--- tgtgagcatg
atacact-tt ga-gaaag-- ttacttaacc atttt-ggtt gatattaagc aattttcg--
cat---tagg cttga---gt ttgt------ ------c-ag ac-tttg--- ----cc----
--aaagtttt ga-tttgac- ---------- ---------- ---------- ----------
---------- ---------- ---------- ---------- ---------- ----------
---------- ---------- ---------- ---------- ---------- ----------
---------- ---------- ---------- ---------- ---------- ----------
---------- ---------- ---------- ---------- ---------- ----------
---------- ---------- ---------- ---------- ---------- ----------
---------- ---------- ---------- ---------- ---------- ----------
---------- ---------- ---------- ---------- ---------- ----------
---------- ---------- ---------- ---------- ---------- ----------
---------- ---------- ---------- ---------- ---------- ----------
---------- ---------- ---------- ---------- -ttt--catg tgaactc---
---------- ---------- --------ac tggactcaaa cca-tt---- ---------t
taactt--tt gctttacttt --acctaaaa tgca------ ---attaaaa catat-acat
tat--tatct -gca------ -------tgg ---aaaatat ---atctttg tcaaa-gtca
aattcaaatt aattgatagc atgttttgt- -ttttttgtt tttt------ ----------
---------- ---------- ---------- ---------- ---------- ----------
---------- ---------- ---------- ---------- ---------- ----------
---------- ---------- ---------- ---------- ---------- ----------
---------- ---------- ---------- ---------- ---------- ----------
---------- ---------- ---------- ---------- ---------- ----------
---------- ---------- ---------- ---------- ----tttaca acag------
-agca----- ---------- -ttgt----- ---------c tcaaatcagc tttacaaata
tttaggctca catccc-ta- ------actg agcaag-cct ttagcg-aca gtgg-cagag
--------aa aac-tccc-t aa-------- -tgttaaa-a ggaagaaac- ----------
---------t tt-gggaga- ---------- ---------- ---------- ----------
---cttgtcc tctcccaag- ---------- ---------- ---------- ----------
---------- ---------- ---------- ---------- ---------- ----------
---------- ---------- ---------- ---------- ---------- ----------
---------- ---------- ---------- ---------- ---------- ----------
---------- ---------- ---------- ---------- ---------- ----------
---------- ---------- ---------- ---------- ---------- ----------
---------- ---------- ---------- ---------- ---------- ----------
---------- ---------- ---------- ---------- ---------- ----------
---------- ---------- ---------- ---------- ---------- ----------
---------- ---------- ---------- ---------- ---------- ----------
---------- ---------- ---------- ---------- ---------- ----------
---------- ---------- ---------- ---------- ---------- ----------
---------- ---------- ---------- ---------- ---------- ----------
---------- ---------- ---------- ---------- ---------- ----------
---------- ---------- ---------- ---------- ---------- ----------
---------- ---------- ---------- ---------- ---------- ----------
---------- ---------- --------tt ttgag----- ---------- -------tct
aaagatgc-- ---------- ---------- -------caa ga-------- ----------
---------- ---------- ---------- --aacgaagt ---------- ----------
---------- ---------- ---------- ---------- ---------- ----------
---------- ---------- ---------- ---------- ---------- ----------
---------- ---------- ---------- ---------- ---------- ----------
---------- gtc------- ---------- ---------- -----tg-aa tgagctaaa-
-ca------- --------tc tt-a------ ---agttgca ttttattgaa --ttttttt-
---------- ----atttaa ttgc-tt--t atg-tgt--- ------g-ct ttcttaggtg
gcctctcgct ctggctggtg gtctggctgg tcgtggtgaa gcccgcccct gtgcagagct
gtccacacct gtgtgtgtgt tacccaaacc ccatgaccgt gagc------ ----------
tgccaggcgc agaacttcac cttggtgccc actggcgtcc cctacgactc acagcgtgtg
tttctgc--- agaacaaccg tattactgag ctgcgagtgg gctcttttgg cttc-gg---
-aactcag-- ---------- ---------- ---------- ----gtttgt ttg--tgtg-
---------- ---------- -tgtgtgtct gtg------- --------tg agatcaatt-
-------gta tgatga---- -----tg-tt tgta-cttac ---------- ----------
---------- ---------- ---------- ---------- ---------- ----------
---------- ---------- ---------- ---------- ---------- ----------
---------- ---------- ---------- ---------- ---------- ----------
---------- ---------- ---------- ---------- ---------- ----------
---------- ---------- ---------- ---------- ---------- ----------
---------- ---------- ---------- ---------- ---------- ----------
---------- ---------- ---------- ---------- ---------- ----------
---------- ---------- ---------- ---------- ---------- ----------
---------- ---------- ---------- ---------- --------ca ta-----tac
agtagtag-- ---------- ---------- ---taaaatg caa-----aa cga-------
---------- ---------- ---------- ---------- ---------- ----------
---------- ---------- ttgtcatttc cggtt-gtac tcttct---- -------cat
ttccaccccc -acccc--tt tc-ttgtctt --ctctctct c--------- ----------
---------- -cctgctcct cctcaggtcc tgtggctttt ctccaacaac atcacctgga
ttgaggctgg tgccttcagc gagctgcgtg atctggagga gctggatctg ggtgacaacc
ctcacctgcg ccgcctggag ggcggagcct tccgtgggct agagaaactg cagagcc-tc
cacatgcacc gatgccgctt ggctgccctc ccccatgaca tcttccacaa gctctacagc
ctgcagtacc tctacctgca ggagaaccag ctccacttcc tccaggatga cctgtttgct
gacctgatca acctcagcca gctgtttctg catggcaatc gcatccgcac cctatccgag
aacgtgttcc gtggcctggt caacctcgac cgcctacttc tgcacgacaa ccgcattcgc
caggtcaacc gccgcgcctt ccgtgacctg ggacgcctca ctatgctgtt cctcttcaac
aactctct-g gctgagctgc ccggccaggc catgcgagat gtggaatcca tccagttcct
gaggctc-aa caacaatccc tgggcctgtg gctgtgaagc tcgcccgctc tgggagttct
tcaggtc-ca acagggtgtc c---agctct -gagctgctc tgtgcctctc ccgctgcccg
tcgtggccta gatctccgct tcctg
>Loricariidae_Pseudancistrus_barbatus_3_1
tttaagagtg agtatcaac- t-g--ttg-- --gtttcttc t-----ctat tgtact-gca
ctattta-c- tctttcat-t t-aaaatgaa aagttcttca ---tttgctc actgtatta-
--tgtgaagt aaaatgtaaa aatg------ -atgttataa -----a---- ---------g
aaatgaatgc a-tccctgtg acca-gt--- --actgtca- tt-gaggaya tttt-tgcac
ttcagactt- --tcttgcat t--------- ---------c tttc-ttac- aaac-tt---
--tcttac-- -----at--- ttg--ct-at -aaa------ ----ata--- tgtgagcatg
ayacatt-tt ga-gaaat-- wtacttaacc ttctt-ggtt gatattaggc aattttcg--
cat---tagg cttga---gt ttgt------ ------c-ag ac-tttg--- ----cc----
--aaagtttt ga-tttgac- ---------- ---------- ---------- ----------
---------- ---------- ---------- ---------- ---------- ----------
---------- ---------- ---------- ---------- ---------- ----------
---------- ---------- ---------- ---------- ---------- ----------
---------- ---------- ---------- ---------- ---------- ----------
---------- ---------- ---------- ---------- ---------- ----------
---------- ---------- ---------- ---------- ---------- ----------
---------- ---------- ---------- ---------- ---------- ----------
---------- ---------- ---------- ---------- ---------- ----------
---------- ---------- ---------- ---------- ---------- ----------
---------- ---------- ---------- ---------- -ttt--aatg tgaactc---
---------- ---------- --------ac tggactcaaa cca-tt---- ---------t
taaatt--tt gctttacttt --atcgaaaa tgca------ ---ttttaaa catat-----
------atct -gct------ -------tgg ---aagacat ---gtctttg tcaaa-gtcw
aattcaaatt aattgatagc w--------- -------ttt tttt------ ----------
---------- ---------- ---------- ---------- ---------- ----------
---------- ---------- ---------- ---------- ---------- ----------
---------- ---------- ---------- ---------- ---------- ----------
---------- ---------- ---------- ---------- ---------- ----------
---------- ---------- ---------- ---------- ---------- ----------
---------- ---------- ---------- ---------- ----tttaca acag------
-agca----- ---------- -ttgt----- ---------c tcaaatcagc tttacaacta
tttaggctca catccc-ta- ------actg agtaag-cct ttggcg-aca gtgg-caagg
--------aa aac-tccc-t aa-------- -tgttaaa-a ggaagaaac- ----------
---------t tt-gggaga- ---------- ---------- ---------- ----------
---cttgtcc tctccyctg- ---------- ---------- ---------- ----------
---------- ---------- ---------- ---------- ---------- ----------
---------- ---------- ---------- ---------- ---------- ----------
---------- ---------- ---------- ---------- ---------- ----------
---------- ---------- ---------- ---------- ---------- ----------
---------- ---------- ---------- ---------- ---------- ----------
---------- ---------- ---------- ---------- ---------- ----------
---------- ---------- ---------- ---------- ---------- ----------
---------- ---------- ---------- ---------- ---------- ----------
---------- ---------- ---------- ---------- ---------- ----------
---------- ---------- ---------- ---------- ---------- ----------
---------- ---------- ---------- ---------- ---------- ----------
---------- ---------- ---------- ---------- ---------- ----------
---------- ---------- ---------- ---------- ---------- ----------
---------- ---------- ---------- ---------- ---------- ----------
---------- ---------- ---------- ---------- ---------- ----------
---------- ---------- --------tt ttgag----- ---------- -------tct
aaagatgc-- ---------- ---------- -------caa ga-------- ----------
---------- ---------- ---------- --aatgaagt ---------- ----------
---------- ---------- ---------- ---------- ---------- ----------
---------- ---------- ---------- ---------- ---------- ----------
---------- ---------- ---------- ---------- ---------- ----------
---------- gtc------- ---------- ---------- -----tg-aa tcagctata-
-ca------- --------tc tt-a------ ---agttgca ttttattgca --tttttta-
---------- ----atttaa ttgc-ct--t atg-tgt--- ------g-ct ttcttaggtg
gcctctcgct ctggctggtg gtctggctgg tcgtggtgaa gcctgcccct gtgcagagct
gtccacacct gtgtgtgtgt tacccaaacc ccatgaccgt gagc------ ----------
tgccaggcgc agaacttcac cttggtgccc actggcgtcc cctacgactc acagcgtgtg
tttctgc--- agaacaaccg tattactgag ctgcgagtgg gctcttttgg cttc-gg---
-gactcag-- ---------- ---------- ---------- ----gtttgt ttg--tgtg-
---------- ---------- -tgtgtgtct gtg------- --------tg agatcaatt-
-------gta tgatga---- -----tg-tt tgta-tttac ---------- ----------
---------- ---------- ---------- ---------- ---------- ----------
---------- ---------- ---------- ---------- ---------- ----------
---------- ---------- ---------- ---------- ---------- ----------
---------- ---------- ---------- ---------- ---------- ----------
---------- ---------- ---------- ---------- ---------- ----------
---------- ---------- ---------- ---------- ---------- ----------
---------- ---------- ---------- ---------- ---------- ----------
---------- ---------- ---------- ---------- ---------- ----------
---------- ---------- ---------- ---------- --------ca ta-----tac
agtaatag-- ---------- ---------- ---taaaatg caa-----aa cgattgcctt
ctcattaatc -tgata---- ---------- ---------- ---------- ----------
---------- ---ttccttc ctgtcatttc ctgtt-gtac tcttct---- -------cat
ttccacctcc -acccc--tt cc-ttgtctt --ctctcttt c--------- ----------
---------- -cctgctcct cctcaggtcc tgtggctttt ctccaacaac atcacctgga
ttgaggctgg tgccttcagc gagctgcgtg atctggagga gctggatctg ggtgacaacc
ctcacctgcg ccgcctggag ggyggagcct tccgtgggct agagaaactg cagagcc-tc
cacatgcacc gttgccgctt ggctgccctc ccccatgaca tcttccacaa gctctacagc
ttgcagtacc tctacctgca ggagaaccag ctccacttcc tccaggatga cctgtttgct
gacctgatca acctcagcca gctgtttctg catggcaatc gcatccgcac cctatccgag
aacgtgttcc gtggcctggt caacctcgac cgcctgcttc tgcacgacaa ccgcatccgc
caggtcaacc gccgcgcctt ccgtgacctg ggacgcctca ccatgctgtt cctcttcaac
aactctct-g gctgagctgc ccggccaggc catgcgagat gtggaatcca tccagttcct
gaggctc-aa caacaatccc tgggcctgtg gctgtgaagc tcgcccactc tgggaattct
tcaggtc-ca acagggtgtc c---agctct -gagctgctc tgtgcctctc ccgctgcccg
tcgtggccta gacctccgct tcctg
>Loricariidae_Pseudancistrus_depressus_1_1
tttaagagtg agtatcaac- t-g--ttg-- --gtttcttc t-----ctat tgtact-gca
ctattta-c- tctttcat-t t-aaaatgaa aagttcttca ---tttgctc actgtatta-
--tgtgaagt aaaatgtaaa aatg------ -atgttataa -----a---- ---------g
aaatgaatgc a-tccctgtg acya-gt--- --actgtca- tt-gaggata tttt-tgcac
ttcagactt- --tcttgcat t--------- ---------c tttc-ttac- aaac-tt---
--tcttac-- -----at--- ttg--ct-at -aaa------ ----ata--- tgtgagcatg
atacatt-tt ga-gaaat-- atacttaacc ttctt-ggtt gatattaggc aattttcg--
cat---tagg cttga---gt ttgt------ ------c-ag ac-tttg--- ----cc----
--aaagtttt ga-tttgac- ---------- ---------- ---------- ----------
---------- ---------- ---------- ---------- ---------- ----------
---------- ---------- ---------- ---------- ---------- ----------
---------- ---------- ---------- ---------- ---------- ----------
---------- ---------- ---------- ---------- ---------- ----------
---------- ---------- ---------- ---------- ---------- ----------
---------- ---------- ---------- ---------- ---------- ----------
---------- ---------- ---------- ---------- ---------- ----------
---------- ---------- ---------- ---------- ---------- ----------
---------- ---------- ---------- ---------- ---------- ----------
---------- ---------- ---------- ---------- -ttt--aatg tgaactc---
---------- ---------- --------ac tggactcaaa cca-tt---- ---------t
taaatt--tt gctttacttt --atcgaaaa tgca------ ---ttttaaa catat-----
------atct -gca------ -------tgg ---aagacat ---gtctttg tcaaa-gtca
aattcaaatt aattgatagc ---------- -------ttt tttt------ ----------
---------- ---------- ---------- ---------- ---------- ----------
---------- ---------- ---------- ---------- ---------- ----------
---------- ---------- ---------- ---------- ---------- ----------
---------- ---------- ---------- ---------- ---------- ----------
---------- ---------- ---------- ---------- ---------- ----------
---------- ---------- ---------- ---------- ----tttaca acaa------
-agca----- ---------- -ttgt----- ---------c tcaaatcagc tttacaacta
tttaggctca catccc-ta- ------actg agtaag-cct ttggcg-aca gtgg-caagg
--------aa aac-tccc-t aa-------- -tgttaaa-a ggaagaaac- ----------
---------t tt-gggaga- ---------- ---------- ---------- ----------
---cttgtcc tctcccctg- ---------- ---------- ---------- ----------
---------- ---------- ---------- ---------- ---------- ----------
---------- ---------- ---------- ---------- ---------- ----------
---------- ---------- ---------- ---------- ---------- ----------
---------- ---------- ---------- ---------- ---------- ----------
---------- ---------- ---------- ---------- ---------- ----------
---------- ---------- ---------- ---------- ---------- ----------
---------- ---------- ---------- ---------- ---------- ----------
---------- ---------- ---------- ---------- ---------- ----------
---------- ---------- ---------- ---------- ---------- ----------
---------- ---------- ---------- ---------- ---------- ----------
---------- ---------- ---------- ---------- ---------- ----------
---------- ---------- ---------- ---------- ---------- ----------
---------- ---------- ---------- ---------- ---------- ----------
---------- ---------- ---------- ---------- ---------- ----------
---------- ---------- ---------- ---------- ---------- ----------
---------- ---------- --------tt ttgag----- ---------- -------tct
aaagatgc-- ---------- ---------- -------caa ga-------- ----------
---------- ---------- ---------- --aatgaagt ---------- ----------
---------- ---------- ---------- ---------- ---------- ----------
---------- ---------- ---------- ---------- ---------- ----------
---------- ---------- ---------- ---------- ---------- ----------
---------- gtc------- ---------- ---------- -----tg-aa tcagctaaa-
-ca------- --------tc tt-a------ ---agttgca ttttattgca --tttttta-
---------- ----atttaa ttgc-ct--t atg-tgt--- ------g-ct ttcttaggtg
gcctctcgct ctggctggtg gtctggctgg tcgtggtgaa gcctgcccct gtgcagagct
gtccacacct gtgtgtgtgt tacccaaacc ccatgaccgt gagc------ ----------
tgccaggcgc agaacttcac cttggtgccc actggcgtcc cctacgactc acagcgtgtg
tttctgc--- agaacaaccg tattactgag ctgcgagtgg gctcttttgg cttc-gg---
-gactcag-- ---------- ---------- ---------- ----gtttgt t----tgtg-
---------- ---------- -tgtgtgtct gtg------- --------tg agatcaatt-
-------gta tgatga---- -----tg-tt tgta-tttac ---------- ----------
---------- ---------- ---------- ---------- ---------- ----------
---------- ---------- ---------- ---------- ---------- ----------
---------- ---------- ---------- ---------- ---------- ----------
---------- ---------- ---------- ---------- ---------- ----------
---------- ---------- ---------- ---------- ---------- ----------
---------- ---------- ---------- ---------- ---------- ----------
---------- ---------- ---------- ---------- ---------- ----------
---------- ---------- ---------- ---------- ---------- ----------
---------- ---------- ---------- ---------- --------ca ta-----tac
agtagtag-- ---------- ---------- ---taaaatg caa-----aa cgattgcctt
ctcattaatc -tgata---- ---------- ---------- ---------- ----------
---------- ---ttccttc ctgtcatttc ctgtt-gtac tcttct---- -------cat
ttccacctcc -acccc--tt cc-ttgtctt --ctctcttt c--------- ----------
---------- -cctgctcct cctcaggtcc tgtggctttt ctccaacaac atcacctgga
ttgaggctgg tgccttcagc gagctgcgtg atctggagga gctggatctg ggtgacaacc
ctcacctgcg ccgcctggag ggcggagcct tccgtgggct agagaaactg cagagcc-tc
cacatgcacc gttgccgctt ggctgccctc ccccatgaca tcttccacaa gctctacagc
ttgcagtacc tctacctgca ggagaaccag ctccacttcc tccaggatga cctgtttgct
gacctgatca acctcagcca gctgtttctg catggcaatc gcatccgcac cctatccgag
aacgtgttcc gtggcctggt caacctcgac cgcctgcttc tgcacgacaa ccgcatccgc
caggtcaacc gccgcgcctt ccgtgacctg ggacgcctca ccatgctgtt cctcttcaac
aactctct-g gctgagctgc ccggccaggc catgcgagat gtggaatcca tccagttcct
gaggctc-aa caacaatccc tgggcctgtg gctgtgaagc tcgcccactc tgggaattct
tcaggtc-ca acagggtgtc c---agctct -gagctgctc tgtgcctctc ccgctgcccg
tcgtggccta gacctccgct tcctg
>Callichthyidae_Aspidoras_microgalaeus_1_1
nnnnnnnnnn nnnnnnnnnn nnnnnnnnnn nnnnnnnnnn nnnnnnnnnn nnnnnnnnnn
nnnnnnnnnn nnnnnnnnnn nnnnnnnnnn nnnnnnnnnn nnnnnnnnnn nnnnnnnnnn
nnnnnnnnnn nnnnnnnnnn nnnnnnnnnn nnnnnnnnnn nnnnnnnnnn nnnnnnnnnn
nnnnnnnnnn nnnnnnnnnn nnnnnnnnnn nnnnnnnnnn nnnnnnnnnn nnnnnnnnnn
nnnnnnnnnn nnnnnnnnnn nnnnnnnnnn nnnnnnnnnn nnnnnnnnnn nnnnnnnnnn
nnnnnnnnnn nnnnnnnnnn nnnnnnnnnn nnnnnnnnnn nnnnnnnnnn nnnnnnnnnn
nnnnnnnnnn nnnnnnnnnn nnnnnnnnnn nnnnnnnnnn nnnnnnnnnn nnnnnnnnnn
nnnnnnnnnn nnnnnnnnnn nnnnnnnnnn nnnnnnnnnn nnnnnnnnnn nnnnnnnnnn
nnnnnnnnnn nnnnnnnnnn nnnnnnnnnn nnnnnnnnnn nnnnnnnnnn nnnnnnnnnn
nnnnnnnnnn nnnnnnnnnn nnnnnnnnnn nnnnnnnnnn nnnnnnnnnn nnnnnnnnnn
nnnnnnnnnn nnnnnnnnnn nnnnnnnnnn nnnnnnnnnn nnnnnnnnnn nnnnnnnnnn
nnnnnnnnnn nnnnnnnnnn nnnnnnnnnn nnnnnnnnnn nnnnnnnnnn nnnnnnnnnn
nnnnnnnnnn nnnnnnnnnn nnnnnnnnnn nnnnnnnnnn nnnnnnnnnn nnnnnnnnnn
nnnnnnnnnn nnnnnnnnnn nnnnnnnnnn nnnnnnnnnn nnnnnnnnnn nnnnnnnnnn
nnnnnnnnnn nnnnnnnnnn nnnnnnnnnn nnnnnnnnnn nnnnnnnnnn nnnnnnnnnn
nnnnnnnnnn nnnnnnnnnn nnnnnnnnnn nnnnnnnnnn nnnnnnnnnn nnnnnnnnnn
nnnnnnnnnn nnnnnnnnnn nnnnnnnnnn nnnnnnnnnn nnnnnnnnnn nnnnnnnnnn
nnnnnnnnnn nnnnnnnnnn nnnnnnnnnn nnnnnnnnnn nnnnnnnnnn nnnnnnnnnn
nnnnnnnnnn nnnnnnnnnn nnnnnnnnnn nnnnnnnnnn nnnnnnnnnn nnnnnnnnnn
nnnnnnnnnn nnnnnnnnnn nnnnnnnnnn nnnnnnnnnn nnnnnnnnnn nnnnnnnnnn
nnnnnnnnnn nnnnnnnnnn nnnnnnnnnn nnnnnnnnnn nnnnnnnnnn nnnnnnnnnn
nnnnnnnnnn nnnnnnnnnn nnnnnnnnnn nnnnnnnnnn nnnnnnnnnn nnnnnnnnnn
nnnnnnnnnn nnnnnnnnnn nnnnnnnnnn nnnnnnnnnn nnnnnnnnnn nnnnnnnnnn
nnnnnnnnnn nnnnnnnnnn nnnnnnnnnn nnnnnnnnnn nnnnnnnnnn nnnnnnnnnn
nnnnnnnnnn nnnnnnnnnn nnnnnnnnnn nnnnnnnnnn nnnnnnnnnn nnnnnnnnnn
nnnnnnnnnn nnnnnnnnnn nnnnnnnnnn nnnnnnnnnn nnnnnnnnnn nnnnnnnnnn
nnnnnnnnnn nnnnnnnnnn nnnnnnnnnn nnnnnnnnnn nnnnnnnnnn nnnnnnnnnn
nnnnnnnnnn nnnnnnnnnn nnnnnnnnnn nnnnnnnnnn nnnnnnnnnn nnnnnnnnnn
nnnnnnnnnn nnnnnnnnnn nnnnnnnnnn nnnnnnnnnn nnnnnnnnnn nnnnnnnnnn
nnnnnnnnnn nnnnnnnnnn nnnnnnnnnn nnnnnnnnnn nnnnnnnnnn nnnnnnnnnn
nnnnnnnnnn nnnnnnnnnn nnnnnnnnnn nnnnnnnnnn nnnnnnnnnn nnnnnnnnnn
nnnnnnnnnn nnnnnnnnnn nnnnnnnnnn nnnnnnnnnn nnnnnnnnnn nnnnnnnnnn
nnnnnnnnnn nnnnnnnnnn nnnnnnnnnn nnnnnnnnnn nnnnnnnnnn nnnnnnnnnn
nnnnnnnnnn nnnnnnnnnn nnnnnnnnnn nnnnnnnnnn nnnnnnnnnn nnnnnnnnnn
nnnnnnnnnn nnnnnnnnnn nnnnnnnnnn nnnnnnnnnn nnnnnnnnnn nnnnnnnnnn
nnnnnnnnnn nnnnnnnnnn nnnnnnnnnn nnnnnnnnnn nnnnnnnnnn nnnnnnnnnn
nnnnnnnnnn nnnnnnnnnn nnnnnnnnnn nnnnnnnnnn nnnnnnnnnn nnnnnnnnnn
nnnnnnnnnn nnnnnnnnnn nnnnnnnnnn nnnnnnnnnn nnnnnnnnnn nnnnnnnnnn
nnnnnnnnnn nnnnnnnnnn nnnnnnnnnn nnnnnnnnnn nnnnnnnnnn nnnnnnnnnn
nnnnnnnnnn nnnnnnnnnn nnnnnnnnnn nnnnnnnnnn nnnnnnnnnn nnnnnnnnnn
nnnnnnnnnn nnnnnnnnnn nnnnnnnnnn nnnnnnnnnn nnnnnnnnnn nnnnnnnnnn
nnnnnnnnnn nnnnnnnnnn nnnnnnnnnn nnnnnnnnnn nnnnnnnnnn nnnnnnnnnn
nnnnnnnnnn nnnnnnnnnn nnnnnnnnnn nnnnnnnnnn nnnnnnnnnn nnnnnnnnnn
nnnnnnnnnn nnnnnnnnnn nnnnnnnnnn nnnnnnnnnn nnnnnnnnnn nnnnnnnnnn
nnnnnnnnnn nnnnnnnnnn nnnnnnnnnn nnnnnnnnnn nnnnnnnnnn nnnnnnnnnn
nnnnnnnnnn nnnnnnnnnn nnnnnnnnnn nnnnnnnnnn nnnnnnnnnn nnnnnnnnnn
nnnnnnnnnn nnnnnnnnnn nnnnnnnnnn nnnnnnnnnn nnnnnnnnnn nnnnnnnnnn
nnnnnnnnnn nnnnnnnnnn nnnnnnnnnn nnnnnnnnnn nnnnnnnnnn nnnnnnnnnn
nnnnnnnnnn nnnnnnnnnn nnnnnnnnnn nnnnnnnnnn nnnnnnnnnn nnnnnnnnnn
nnnnnnnnnn nnnnnnnnnn nnnnnnnnnn nnnnnnnnnn nnnnnnnnnn nnnnnnnnnn
nnnnnnnnnn nnnnnnnnnn nnnnnnnnnn nnnnnnnnnn nnnnnnnnnn nnnnnnnnnn
nnnnnnnnnn nnnnnnnnnn nnnnnnnnnn nnnnnnnnnn nnnnnnnnnn nnnnnnnnnn
nnnnnnnnnn nnnnnnnnnn nnnnnnnnnn nnnnnnnnnn nnnnnnnnnn nnnnnnnnnn
nnnnnnnnnn nnnnnnnnnn nnnnnnnnnn nnnnnnnnnn nnnnnnnnnn nnnnnnnnnn
nnnnnnnnnn nnnnnnnnnn nnnnnnnnnn nnnnnnnnnn nnnnnnnnnn nnnnnnnnnn
nnnnnnnnnn nnnnnnnnnn nnnnnnnnnn nnnnnnnnnn nnnnnnnnnn nnnnnnnnnn
nnnnnnnnnn nnnnnnnnnn nnnnnnnnnn nnnnnnnnnn nnnnnnnnnn nnnnnnnnnn
nnnnnnnnnn nnnnnnnnnn nnnnnnnnnn nnnnnnnnnn nnnnnnnnnn nnnnnnnnnn
nnnnnnnnnn nnnnnnnnnn nnnnnnnnnn nnnnnnnnnn nnnnnnnnnn nnnnnnnnnn
nnnnnnnnnn nnnnnnnnnn nnnnnnnncc ccatgaccgt gagc------ ----------
tgccaggcac agaacttcac tttggtgcca agtggagttc catatgattc tcagcgcgtc
tttctgc--- agaataatcg tattactgag ctgcgagtgg gatcctttgg cttt-gg---
-gactcag-- ---------- ---------- ---------- ----gtatgt gtg-------
---------- -------ttg aagtggatgt gtactgatat acctcgactt acgtcattta
acaatcagtg tgtaaa---- --------tt ctta-ttcac acaacttccg gtttctgtag
----ttctag ggttctgcca tttggtggtg ---------- ---------- ----------
---------- ---------- ---------- ---------- ---------- ----------
---------- --ctggttca ttataaactt gagtttattt aaacgtttat cagaaaggtt
tata--ttat ttatatagag tttaggctat tttaaaaggg gttatttgat ttaatctcgg
aatgaatcaa tgacat--a- agatgaggta ttactg---- ---------- ----------
---------- ---------- ---------- ---------- ---------- ----------
---------- ---------- ---------- ---------- ---------- ----------
---------- ---------- ---------- ---------- ---------- ----------
---------- ---------- ---------- ---------- --------tg tct----tgt
gacagtaaat tctgaatgat cacttttgag tactaattct ctc-----aa ctttctcctc
ctcatgttca -cattccatt ccaccta--- ---------- ---------- ----------
---cattcct tttgattctc ctgctatcc- -------tgt tctttttcat ttaccaactc
ctccatcaca --------tt tttccatc-- --ctttcccc tctttct-ct gtcctccatg
g--------- ----cccttt ctccaggtcc tctggctgtt ctccaacaac attacctgga
ttgaggctgg tgctttcagt gagttgcgtg atctggagga actggatctc ggagacaatc
ctcacctgcg ccgcctagag ggcggagctt tccgtggtct cgagaagctg caaagcc-tg
cacatgcacc gttgcagact ggccgccctt ccccatgaca tcttccacaa gctctacagc
ttgcagtacc tctatctgca ggagaaccac ctccacttac tccaagatga cctgtttgct
gacctgatca acctgagcca gctcttcctg catggcaacc gcattcgcac cctgtcagag
aatgtgttca gaggcctggt gaaccttgac cgtctgctgc tacacgacaa ccgcatccgt
caggtcaacc gacgcgcctt ccgtgacctg ggccgtctca ccatgctgtt cctcttcaac
aactcact-g gctgagctgc ctggccagac catgcgtgat atggattcca ttcagttcct
gaggctc-aa caacaatccc tgggcttgtg gttgtgaggc tcggccactc tgggagtact
tcaggtc-ca acaggttgtc c---agctct -gagctgann nnnnnnnnnn nnnnnnnnnn
nnnnnnnnnn nnnnnnnnnn nnnnn
>Callichthyidae_Corydoras_aeneus_3_1
nnnnnnnnnn nnnnnnnnnn nnnnnnnnnn nnnnnnnnnn nnnnnnnnnn nnnnnnnnnn
nnnnnnnnnn nnnnnnnnnn nnnnnnnnnn nnnnnnnnnn nnnnnnnnnn nnnnnnnnnn
nnnnnnnnnn nnnnnnnnnn nnnnnnnnnn nnnnnnnnnn nnnnnnnnnn nnnnnnnnnn
nnnnnnnnnn nnnnnnnnnn nnnnnnnnnn nnnnnnnnnn nnnnnnnnnn nnnnnnnnnn
nnnnnnnnnn nnnnnnnnnn nnnnnnnnnn nnnnnnnnnn nnnnnnnnnn nnnnnnnnnn
nnnnnnnnnn nnnnnnnnnn nnnnnnnnnn nnnnnnnnnn nnnnnnnnnn nnnnnnnnnn
nnnnnnnnnn nnnnnnnnnn nnnnnnnnnn nnnnnnnnnn nnnnnnnnnn nnnnnnnnnn
nnnnnnnnnn nnnnnnnnnn nnnnnnnnnn nnnnnnnnnn nnnnnnnnnn nnnnnnnnnn
nnnnnnnnnn nnnnnnnnnn nnnnnnnnnn nnnnnnnnnn nnnnnnnnnn nnnnnnnnnn
nnnnnnnnnn nnnnnnnnnn nnnnnnnnnn nnnnnnnnnn nnnnnnnnnn nnnnnnnnnn
nnnnnnnnnn nnnnnnnnnn nnnnnnnnnn nnnnnnnnnn nnnnnnnnnn nnnnnnnnnn
nnnnnnnnnn nnnnnnnnnn nnnnnnnnnn nnnnnnnnnn nnnnnnnnnn nnnnnnnnnn
nnnnnnnnnn nnnnnnnnnn nnnnnnnnnn nnnnnnnnnn nnnnnnnnnn nnnnnnnnnn
nnnnnnnnnn nnnnnnnnnn nnnnnnnnnn nnnnnnnnnn nnnnnnnnnn nnnnnnnnnn
nnnnnnnnnn nnnnnnnnnn nnnnnnnnnn nnnnnnnnnn nnnnnnnnnn nnnnnnnnnn
nnnnnnnnnn nnnnnnnnnn nnnnnnnnnn nnnnnnnnnn nnnnnnnnnn nnnnnnnnnn
nnnnnnnnnn nnnnnnnnnn nnnnnnnnnn nnnnnnnnnn nnnnnnnnnn nnnnnnnnnn
nnnnnnnnnn nnnnnnnnnn nnnnnnnnnn nnnnnnnnnn nnnnnnnnnn nnnnnnnnnn
nnnnnnnnnn nnnnnnnnnn nnnnnnnnnn nnnnnnnnnn nnnnnnnnnn nnnnnnnnnn
nnnnnnnnnn nnnnnnnnnn nnnnnnnnnn nnnnnnnnnn nnnnnnnnnn nnnnnnnnnn
nnnnnnnnnn nnnnnnnnnn nnnnnnnnnn nnnnnnnnnn nnnnnnnnnn nnnnnnnnnn
nnnnnnnnnn nnnnnnnnnn nnnnnnnnnn nnnnnnnnnn nnnnnnnnnn nnnnnnnnnn
nnnnnnnnnn nnnnnnnnnn nnnnnnnnnn nnnnnnnnnn nnnnnnnnnn nnnnnnnnnn
nnnnnnnnnn nnnnnnnnnn nnnnnnnnnn nnnnnnnnnn nnnnnnnnnn nnnnnnnnnn
nnnnnnnnnn nnnnnnnnnn nnnnnnnnnn nnnnnnnnnn nnnnnnnnnn nnnnnnnnnn
nnnnnnnnnn nnnnnnnnnn nnnnnnnnnn nnnnnnnnnn nnnnnnnnnn nnnnnnnnnn
nnnnnnnnnn nnnnnnnnnn nnnnnnnnnn nnnnnnnnnn nnnnnnnnnn nnnnnnnnnn
nnnnnnnnnn nnnnnnnnnn nnnnnnnnnn nnnnnnnnnn nnnnnnnnnn nnnnnnnnnn
nnnnnnnnnn nnnnnnnnnn nnnnnnnnnn nnnnnnnnnn nnnnnnnnnn nnnnnnnnnn
nnnnnnnnnn nnnnnnnnnn nnnnnnnnnn nnnnnnnnnn nnnnnnnnnn nnnnnnnnnn
nnnnnnnnnn nnnnnnnnnn nnnnnnnnnn nnnnnnnnnn nnnnnnnnnn nnnnnnnnnn
nnnnnnnnnn nnnnnnnnnn nnnnnnnnnn nnnnnnnnnn nnnnnnnnnn nnnnnnnnnn
nnnnnnnnnn nnnnnnnnnn nnnnnnnnnn nnnnnnnnnn nnnnnnnnnn nnnnnnnnnn
nnnnnnnnnn nnnnnnnnnn nnnnnnnnnn nnnnnnnnnn nnnnnnnnnn nnnnnnnnnn
nnnnnnnnnn nnnnnnnnnn nnnnnnnnnn nnnnnnnnnn nnnnnnnnnn nnnnnnnnnn
nnnnnnnnnn nnnnnnnnnn nnnnnnnnnn nnnnnnnnnn nnnnnnnnnn nnnnnnnnnn
nnnnnnnnnn nnnnnnnnnn nnnnnnnnnn nnnnnnnnnn nnnnnnnnnn nnnnnnnnnn
nnnnnnnnnn nnnnnnnnnn nnnnnnnnnn nnnnnnnnnn nnnnnnnnnn nnnnnnnnnn
nnnnnnnnnn nnnnnnnnnn nnnnnnnnnn nnnnnnnnnn nnnnnnnnnn nnnnnnnnnn
nnnnnnnnnn nnnnnnnnnn nnnnnnnnnn nnnnnnnnnn nnnnnnnnnn nnnnnnnnnn
nnnnnnnnnn nnnnnnnnnn nnnnnnnnnn nnnnnnnnnn nnnnnnnnnn nnnnnnnnnn
nnnnnnnnnn nnnnnnnnnn nnnnnnnnnn nnnnnnnnnn nnnnnnnnnn nnnnnnnnnn
nnnnnnnnnn nnnnnnnnnn nnnnnnnnnn nnnnnnnnnn nnnnnnnnnn nnnnnnnnnn
nnnnnnnnnn nnnnnnnnnn nnnnnnnnnn nnnnnnnnnn nnnnnnnnnn nnnnnnnnnn
nnnnnnnnnn nnnnnnnnnn nnnnnnnnnn nnnnnnnnnn nnnnnnnnnn nnnnnnnnnn
nnnnnnnnnn nnnnnnnnnn nnnnnnnnnn nnnnnnnnnn nnnnnnnnnn nnnnnnnnnn
nnnnnnnnnn nnnnnnnnnn nnnnnnnnnn nnnnnnnnnn nnnnnnnnnn nnnnnnnnnn
nnnnnnnnnn nnnnnnnnnn nnnnnnnnnn nnnnnnnnnn nnnnnnnnnn nnnnnnnnnn
nnnnnnnnnn nnnnnnnnnn nnnnnnnnnn nnnnnnnnnn nnnnnnnnnn nnnnnnnnnn
nnnnnnnnnn nnnnnnnnnn nnnnnnnnnn nnnnnnnnnn nnnnnnnnnn nnnnnnnnnn
nnnnnnnnnn nnnnnnnnnn nnnnnnnnnn nnnnnnnnnn nnnnnnnnnn nnnnnnnnnn
nnnnnnnnnn nnnnnnnnnn nnnnnnnnnn nnnnnnnnnn nnnnnnnnnn nnnnnnnnnn
nnnnnnnnnn nnnnnnnnnn nnnnnnnnnn nnnnnnnnnn nnnnnnnnnn nnnnnnnnnn
nnnnnnnnnn nnnnnnnnnn nnnnnnnnnn nnnnnnnnnn nnnnnnnnnn nnnnnnnnnn
nnnnnnnnnn nnnnnnnnnn nnnnnnnnnn nnnnnnnnnn nnnnnnnnnn nnnnnnnnnn
nnnnnnnnnn nnnnnnnnnn nnnnnnnnnn nnnnnnnnnn nnnnnnnnnn nnnnnnnnnn
nnnnnnnnnn nnnnnnnnnn nnnnnnnnnn nnnnnnnnnn nnnnnnnnnn nnnnnnnnnn
nnnnnnnnnn nnnnnnnnnn nnnnnnnnnn nnnnnnnnnn nnnnnnnnnn nnnnnnnnnn
nnnnnnnnnn nnnnnnnnnn nnnnnnnnnn nnnnnnnnnn nnnnnnnnnn nnnnnnnnnn
nnnnnnnnnn nnnnnnnnnn nnnnnnnnnn nnnnnnnnnn nnnnnnnnnn nnnnnnnnnn
nnnnnggcgc aaaatttcac cttggtcccc agtggagtcc cctacgactc tcagcgcgtc
tttctgc--- agaataaccg tatcactgag ctgcgagtgg gatcctttgg cttc-gg---
-tactcag-- ---------- ---------- ---------- ----gtatgt tct--cgaaa
gacgacga-- ---------- ---------- ---------- --------ga agaaaaaat-
-------gct tcttga---- ----gttttt c-ta------ ---------- ----------
---------- gacccctc-- ---------- ---------- ---------- ----------
---------- ---------- ---------- ---------- ---------- ----------
---------- ---------- ---------- ---------- ---------- ----------
---------- ---------- ---------- ---------- ---------- ----------
---------- ---------- ---------- ---------- ---------- ----------
---------- ---------- ---------- ---------- ---------- ----------
---------- ---------- ---------- ---------- ---------- ----------
---------- ---------- ---------- ---------- ---------- ----------
---------- ---------- ---------- ---------- ---------- ----------
---------- ---------- ---------- ---------- ---------t aaatcacttt
ctggtttttc -ccatggatc tttccat--- ---------- ---------- ----------
---------- -----tcaaa ccatcacct- -------ggc tttt------ --------tt
cttcattccc --------tt tcacccc--- --cctttacc ctttcac-cc atctttctgg
g---ccatc- -tttcctgtg gctcaggtcc tgtggctctt ctccaacaac atcacctgga
tcgaagctgg cgcttt-agc gagctgcgtg atcttgagga actggattta ggtgacaatc
cacacctgcg ccgcctggag ggcggagctt tccgtgggct ggagaagctg caaagccttg
cacatgcacc gttgccgact ggccgccctt ccccacgaca tcttccacaa gctctacagc
ttgcaatacc tttatctgca ggagaaccag ctccatttgc tgcaagatga cctgtttgct
gacctgatca acctgagcca gctgttcctg catggcaatc gcatccgcac cctatccgag
aatgtgttcc gaggccttgt caacctagac cgccttctgc tccacgacaa ccgcatccgc
caggtcaacc gtcgcgcctt ccgtgacctg ggtcgcctca ccatgctctt cctgttcaac
aactccct-a gccgagctac ccggtcaggc catgcgcgat atggattcca tccagttcct
gaggctg-aa caacaacccc tggacctgcg gctgcgagtc ccggccactc tgggatttct
caggtcc-ta accgggtgtc c---agctct -gagnnnnnn nnnnnnnnnn nnnnnnnnnn
nnnnnnnnnn nnnnnnnnnn nnnnn
>Callichthyidae_Corydoras_ehrhardti_1_1
nnnnnnnnnn nnnnnnnnnn nnnnnnnnnn nnnnnnnnnn nnnnnnnnnn nnnnnnnnnn
nnnnnnnnnn nnnnnnnnnn nnnnnnnnnn nnnnnnnnnn nnnnnnnnnn nnnnnnnnnn
nnnnnnnnnn nnnnnnnnnn nnnnnnnnnn nnnnnnnnnn nnnnnnnnnn nnnnnnnnnn
nnnnnnnnnn nnnnnnnnnn nnnnnnnnnn nnnnnnnnnn nnnnnnnnnn nnnnnnnnnn
nnnnnnnnnn nnnnnnnnnn nnnnnnnnnn nnnnnnnnnn nnnnnnnnnn nnnnnnnnnn
nnnnnnnnnn nnnnnnnnnn nnnnnnnnnn nnnnnnnnnn nnnnnnnnnn nnnnnnnnnn
nnnnnnnnnn nnnnnnnnnn nnnnnnnnnn nnnnnnnnnn nnnnnnnnnn nnnnnnnnnn
nnnnnnnnnn nnnnnnnnnn nnnnnnnnnn nnnnnnnnnn nnnnnnnnnn nnnnnnnnnn
nnnnnnnnnn nnnnnnnnnn nnnnnnnnnn nnnnnnnnnn nnnnnnnnnn nnnnnnnnnn
nnnnnnnnnn nnnnnnnnnn nnnnnnnnnn nnnnnnnnnn nnnnnnnnnn nnnnnnnnnn
nnnnnnnnnn nnnnnnnnnn nnnnnnnnnn nnnnnnnnnn nnnnnnnnnn nnnnnnnnnn
nnnnnnnnnn nnnnnnnnnn nnnnnnnnnn nnnnnnnnnn nnnnnnnnnn nnnnnnnnnn
nnnnnnnnnn nnnnnnnnnn nnnnnnnnnn nnnnnnnnnn nnnnnnnnnn nnnnnnnnnn
nnnnnnnnnn nnnnnnnnnn nnnnnnnnnn nnnnnnnnnn nnnnnnnnnn nnnnnnnnnn
nnnnnnnnnn nnnnnnnnnn nnnnnnnnnn nnnnnnnnnn nnnnnnnnnn nnnnnnnnnn
nnnnnnnnnn nnnnnnnnnn nnnnnnnnnn nnnnnnnnnn nnnnnnnnnn nnnnnnnnnn
nnnnnnnnnn nnnnnnnnnn nnnnnnnnnn nnnnnnnnnn nnnnnnnnnn nnnnnnnnnn
nnnnnnnnnn nnnnnnnnnn nnnnnnnnnn nnnnnnnnnn nnnnnnnnnn nnnnnnnnnn
nnnnnnnnnn nnnnnnnnnn nnnnnnnnnn nnnnnnnnnn nnnnnnnnnn nnnnnnnnnn
nnnnnnnnnn nnnnnnnnnn nnnnnnnnnn nnnnnnnnnn nnnnnnnnnn nnnnnnnnnn
nnnnnnnnnn nnnnnnnnnn nnnnnnnnnn nnnnnnnnnn nnnnnnnnnn nnnnnnnnnn
nnnnnnnnnn nnnnnnnnnn nnnnnnnnnn nnnnnnnnnn nnnnnnnnnn nnnnnnnnnn
nnnnnnnnnn nnnnnnnnnn nnnnnnnnnn nnnnnnnnnn nnnnnnnnnn nnnnnnnnnn
nnnnnnnnnn nnnnnnnnnn nnnnnnnnnn nnnnnnnnnn nnnnnnnnnn nnnnnnnnnn
nnnnnnnnnn nnnnnnnnnn nnnnnnnnnn nnnnnnnnnn nnnnnnnnnn nnnnnnnnnn
nnnnnnnnnn nnnnnnnnnn nnnnnnnnnn nnnnnnnnnn nnnnnnnnnn nnnnnnnnnn
nnnnnnnnnn nnnnnnnnnn nnnnnnnnnn nnnnnnnnnn nnnnnnnnnn nnnnnnnnnn
nnnnnnnnnn nnnnnnnnnn nnnnnnnnnn nnnnnnnnnn nnnnnnnnnn nnnnnnnnnn
nnnnnnnnnn nnnnnnnnnn nnnnnnnnnn nnnnnnnnnn nnnnnnnnnn nnnnnnnnnn
nnnnnnnnnn nnnnnnnnnn nnnnnnnnnn nnnnnnnnnn nnnnnnnnnn nnnnnnnnnn
nnnnnnnnnn nnnnnnnnnn nnnnnnnnnn nnnnnnnnnn nnnnnnnnnn nnnnnnnnnn
nnnnnnnnnn nnnnnnnnnn nnnnnnnnnn nnnnnnnnnn nnnnnnnnnn nnnnnnnnnn
nnnnnnnnnn nnnnnnnnnn nnnnnnnnnn nnnnnnnnnn nnnnnnnnnn nnnnnnnnnn
nnnnnnnnnn nnnnnnnnnn nnnnnnnnnn nnnnnnnnnn nnnnnnnnnn nnnnnnnnnn
nnnnnnnnnn nnnnnnnnnn nnnnnnnnnn nnnnnnnnnn nnnnnnnnnn nnnnnnnnnn
nnnnnnnnnn nnnnnnnnnn nnnnnnnnnn nnnnnnnnnn nnnnnnnnnn nnnnnnnnnn
nnnnnnnnnn nnnnnnnnnn nnnnnnnnnn nnnnnnnnnn nnnnnnnnnn nnnnnnnnnn
nnnnnnnnnn nnnnnnnnnn nnnnnnnnnn nnnnnnnnnn nnnnnnnnnn nnnnnnnnnn
nnnnnnnnnn nnnnnnnnnn nnnnnnnnnn nnnnnnnnnn nnnnnnnnnn nnnnnnnnnn
nnnnnnnnnn nnnnnnnnnn nnnnnnnnnn nnnnnnnnnn nnnnnnnnnn nnnnnnnnnn
nnnnnnnnnn nnnnnnnnnn nnnnnnnnnn nnnnnnnnnn nnnnnnnnnn nnnnnnnnnn
nnnnnnnnnn nnnnnnnnnn nnnnnnnnnn nnnnnnnnnn nnnnnnnnnn nnnnnnnnnn
nnnnnnnnnn nnnnnnnnnn nnnnnnnnnn nnnnnnnnnn nnnnnnnnnn nnnnnnnnnn
nnnnnnnnnn nnnnnnnnnn nnnnnnnnnn nnnnnnnnnn nnnnnnnnnn nnnnnnnnnn
nnnnnnnnnn nnnnnnnnnn nnnnnnnnnn nnnnnnnnnn nnnnnnnnnn nnnnnnnnnn
nnnnnnnnnn nnnnnnnnnn nnnnnnnnnn nnnnnnnnnn nnnnnnnnnn nnnnnnnnnn
nnnnnnnnnn nnnnnnnnnn nnnnnnnnnn nnnnnnnnnn nnnnnnnnnn nnnnnnnnnn
nnnnnnnnnn nnnnnnnnnn nnnnnnnnnn nnnnnnnnnn nnnnnnnnnn nnnnnnnnnn
nnnnnnnnnn nnnnnnnnnn nnnnnnnnnn nnnnnnnnnn nnnnnnnnnn nnnnnnnnnn
nnnnnnnnnn nnnnnnnnnn nnnnnnnnnn nnnnnnnnnn nnnnnnnnnn nnnnnnnnnn
nnnnnnnnnn nnnnnnnnnn nnnnnnnnnn nnnnnnnnnn nnnnnnnnnn nnnnnnnnnn
nnnnnnnnnn nnnnnnnnnn nnnnnnnnnn nnnnnnnnnn nnnnnnnnnn nnnnnnnnnn
nnnnnnnnnn nnnnnnnnnn nnnnnnnnnn nnnnnnnnnn nnnnnnnnnn nnnnnnnnnn
nnnnnnnnnn nnnnnnnnnn nnnnnnnnnn nnnnnnnnnn nnnnnnnnnn nnnnnnnnnn
nnnnnnnnnn nnnnnnnnnn nnnnnnnnnn nnnnnnnnnn nnnnnnnnnn nnnnnnnnnn
nnnnnnnnnn nnnnnnnnnn nnnnnnnnnn nnnnnnnnnn nnnnnnnnnn nnnnnnnnnn
nnnnnnnnnn nnnnnnnnnn nnnnnnnnnn nnnnnnnnnn nnnnnnnnnn nnnnnnnnnn
nnnnnnnnnn nnnnnnnnnn nnnnnnnnnn nnnnnnnnnn nnnnnnnnnn nnnnnnnnnn
nnnnnnnnnn nnnnnnnnnn nnnnnnnnnn nnnnnnnnnn nnnnnnnnnn nnnnnnnnnn
nnnnnnnnnn nnnnnnnnnn nnnnnnnnnc ccatgaccgt gagt------ ----------
tgccaggctc aaaatttcac cttggtcccc agtggagtcc cctacgactc tcaacgcgtc
tttctgc--- agaacaaccg tatcactgag ctgcgagtgg gatcctttgg cttc-gg---
-gactcag-- ---------- ---------- ---------- ----gtatgt tct--cgaaa
gacgacga-- ---------- ---------- ---------- --------ga ag-aaaaat-
-------gaa tcttga---- ----gcttct c-ta------ ---------- ----------
---------- gatatctc-- ---------- ---------- ---------- ----------
---------- ---------- ---------- ---------- ---------- ----------
---------- ---------- ---------- ---------- ---------- ----------
---------- ---------- ---------- ---------- ---------- ----------
---------- ---------- ---------- ---------- ---------- ----------
---------- ---------- ---------- ---------- ---------- ----------
---------- ---------- ---------- ---------- ---------- ----------
---------- ---------- ---------- ---------- ---------- ----------
---------- ---------- ---------- ---------- ---------- ----------
---------- ---------- ---------- ---------- ---------t taatcactgt
cctgtttctc -cgcatgatc cttccca--- ---------- ---------- ----------
---------- -----tcctc acgtcaccc- -------ttc tgtt------ -------ctt
cttcattccc --------tt ccaccac--- --ccttcacc ccttcac-cc atcctttctg
g---ccatc- -tttccccgt catcaggtcc tgtggctctt ctccaacaac atcacctgga
tcgaagctgg cgcttttagc gagctgcgtg atctggagga gctggatcta ggtgacaatc
cacacctgcg ccgcctggag ggcggagctt tccgcgggct ggaaaagctg caaagcc-tg
cacatgcacc gttgccgact ggccgccctt ccccacgaca tcttccacaa gctctacagc
ttgcaatacc tctacctgca agagaaccag ctccatttgc tgcaagatga cctgtttgct
gacctgatca acctgagcca gctgttcctg catggcaacc gcatccgcac cctgtccgag
aatgtgttca gaggccttgt caacctggac cgcctgctgc tccacgacaa ccgcatccgc
caggtcaacc gtcgcgcctt ccgtgacctg ggccgcctca ccatgctctt cctcttcaac
aactccct-t gccgagctgc ccggtcaggc catgcacgat atggattcca tccagttcct
gaggctg-aa caacaacccc tggacctgcg gctgcgaggc tcgtccactc tgggatttct
tcaggtc-ca tcagggtgtc c---agctcc -gagcttnnn nnnnnnnnnn nnnnnnnnnn
nnnnnnnnnn nnnnnnnnnn nnnnn
>Callichthyidae_Corydoras_ehrhardti_2_1
nnnnnnnnnn nnnnnnnnnn nnnnnnnnnn nnnnnnnnnn nnnnnnnnnn nnnnnnnnnn
nnnnnnnnnn nnnnnnnnnn nnnnnnnnnn nnnnnnnnnn nnnnnnnnnn nnnnnnnnnn
nnnnnnnnnn nnnnnnnnnn nnnnnnnnnn nnnnnnnnnn nnnnnnnnnn nnnnnnnnnn
nnnnnnnnnn nnnnnnnnnn nnnnnnnnnn nnnnnnnnnn nnnnnnnnnn nnnnnnnnnn
nnnnnnnnnn nnnnnnnnnn nnnnnnnnnn nnnnnnnnnn nnnnnnnnnn nnnnnnnnnn
nnnnnnnnnn nnnnnnnnnn nnnnnnnnnn nnnnnnnnnn nnnnnnnnnn nnnnnnnnnn
nnnnnnnnnn nnnnnnnnnn nnnnnnnnnn nnnnnnnnnn nnnnnnnnnn nnnnnnnnnn
nnnnnnnnnn nnnnnnnnnn nnnnnnnnnn nnnnnnnnnn nnnnnnnnnn nnnnnnnnnn
nnnnnnnnnn nnnnnnnnnn nnnnnnnnnn nnnnnnnnnn nnnnnnnnnn nnnnnnnnnn
nnnnnnnnnn nnnnnnnnnn nnnnnnnnnn nnnnnnnnnn nnnnnnnnnn nnnnnnnnnn
nnnnnnnnnn nnnnnnnnnn nnnnnnnnnn nnnnnnnnnn nnnnnnnnnn nnnnnnnnnn
nnnnnnnnnn nnnnnnnnnn nnnnnnnnnn nnnnnnnnnn nnnnnnnnnn nnnnnnnnnn
nnnnnnnnnn nnnnnnnnnn nnnnnnnnnn nnnnnnnnnn nnnnnnnnnn nnnnnnnnnn
nnnnnnnnnn nnnnnnnnnn nnnnnnnnnn nnnnnnnnnn nnnnnnnnnn nnnnnnnnnn
nnnnnnnnnn nnnnnnnnnn nnnnnnnnnn nnnnnnnnnn nnnnnnnnnn nnnnnnnnnn
nnnnnnnnnn nnnnnnnnnn nnnnnnnnnn nnnnnnnnnn nnnnnnnnnn nnnnnnnnnn
nnnnnnnnnn nnnnnnnnnn nnnnnnnnnn nnnnnnnnnn nnnnnnnnnn nnnnnnnnnn
nnnnnnnnnn nnnnnnnnnn nnnnnnnnnn nnnnnnnnnn nnnnnnnnnn nnnnnnnnnn
nnnnnnnnnn nnnnnnnnnn nnnnnnnnnn nnnnnnnnnn nnnnnnnnnn nnnnnnnnnn
nnnnnnnnnn nnnnnnnnnn nnnnnnnnnn nnnnnnnnnn nnnnnnnnnn nnnnnnnnnn
nnnnnnnnnn nnnnnnnnnn nnnnnnnnnn nnnnnnnnnn nnnnnnnnnn nnnnnnnnnn
nnnnnnnnnn nnnnnnnnnn nnnnnnnnnn nnnnnnnnnn nnnnnnnnnn nnnnnnnnnn
nnnnnnnnnn nnnnnnnnnn nnnnnnnnnn nnnnnnnnnn nnnnnnnnnn nnnnnnnnnn
nnnnnnnnnn nnnnnnnnnn nnnnnnnnnn nnnnnnnnnn nnnnnnnnnn nnnnnnnnnn
nnnnnnnnnn nnnnnnnnnn nnnnnnnnnn nnnnnnnnnn nnnnnnnnnn nnnnnnnnnn
nnnnnnnnnn nnnnnnnnnn nnnnnnnnnn nnnnnnnnnn nnnnnnnnnn nnnnnnnnnn
nnnnnnnnnn nnnnnnnnnn nnnnnnnnnn nnnnnnnnnn nnnnnnnnnn nnnnnnnnnn
nnnnnnnnnn nnnnnnnnnn nnnnnnnnnn nnnnnnnnnn nnnnnnnnnn nnnnnnnnnn
nnnnnnnnnn nnnnnnnnnn nnnnnnnnnn nnnnnnnnnn nnnnnnnnnn nnnnnnnnnn
nnnnnnnnnn nnnnnnnnnn nnnnnnnnnn nnnnnnnnnn nnnnnnnnnn nnnnnnnnnn
nnnnnnnnnn nnnnnnnnnn nnnnnnnnnn nnnnnnnnnn nnnnnnnnnn nnnnnnnnnn
nnnnnnnnnn nnnnnnnnnn nnnnnnnnnn nnnnnnnnnn nnnnnnnnnn nnnnnnnnnn
nnnnnnnnnn nnnnnnnnnn nnnnnnnnnn nnnnnnnnnn nnnnnnnnnn nnnnnnnnnn
nnnnnnnnnn nnnnnnnnnn nnnnnnnnnn nnnnnnnnnn nnnnnnnnnn nnnnnnnnnn
nnnnnnnnnn nnnnnnnnnn nnnnnnnnnn nnnnnnnnnn nnnnnnnnnn nnnnnnnnnn
nnnnnnnnnn nnnnnnnnnn nnnnnnnnnn nnnnnnnnnn nnnnnnnnnn nnnnnnnnnn
nnnnnnnnnn nnnnnnnnnn nnnnnnnnnn nnnnnnnnnn nnnnnnnnnn nnnnnnnnnn
nnnnnnnnnn nnnnnnnnnn nnnnnnnnnn nnnnnnnnnn nnnnnnnnnn nnnnnnnnnn
nnnnnnnnnn nnnnnnnnnn nnnnnnnnnn nnnnnnnnnn nnnnnnnnnn nnnnnnnnnn
nnnnnnnnnn nnnnnnnnnn nnnnnnnnnn nnnnnnnnnn nnnnnnnnnn nnnnnnnnnn
nnnnnnnnnn nnnnnnnnnn nnnnnnnnnn nnnnnnnnnn nnnnnnnnnn nnnnnnnnnn
nnnnnnnnnn nnnnnnnnnn nnnnnnnnnn nnnnnnnnnn nnnnnnnnnn nnnnnnnnnn
nnnnnnnnnn nnnnnnnnnn nnnnnnnnnn nnnnnnnnnn nnnnnnnnnn nnnnnnnnnn
nnnnnnnnnn nnnnnnnnnn nnnnnnnnnn nnnnnnnnnn nnnnnnnnnn nnnnnnnnnn
nnnnnnnnnn nnnnnnnnnn nnnnnnnnnn nnnnnnnnnn nnnnnnnnnn nnnnnnnnnn
nnnnnnnnnn nnnnnnnnnn nnnnnnnnnn nnnnnnnnnn nnnnnnnnnn nnnnnnnnnn
nnnnnnnnnn nnnnnnnnnn nnnnnnnnnn nnnnnnnnnn nnnnnnnnnn nnnnnnnnnn
nnnnnnnnnn nnnnnnnnnn nnnnnnnnnn nnnnnnnnnn nnnnnnnnnn nnnnnnnnnn
nnnnnnnnnn nnnnnnnnnn nnnnnnnnnn nnnnnnnnnn nnnnnnnnnn nnnnnnnnnn
nnnnnnnnnn nnnnnnnnnn nnnnnnnnnn nnnnnnnnnn nnnnnnnnnn nnnnnnnnnn
nnnnnnnnnn nnnnnnnnnn nnnnnnnnnn nnnnnnnnnn nnnnnnnnnn nnnnnnnnnn
nnnnnnnnnn nnnnnnnnnn nnnnnnnnnn nnnnnnnnnn nnnnnnnnnn nnnnnnnnnn
nnnnnnnnnn nnnnnnnnnn nnnnnnnnnn nnnnnnnnnn nnnnnnnnnn nnnnnnnnnn
nnnnnnnnnn nnnnnnnnnn nnnnnnnnnn nnnnnnnnnn nnnnnnnnnn nnnnnnnnnn
nnnnnnnnnn nnnnnnnnnn nnnnnnnnnn nnnnnnnnnn nnnnnnnnnn nnnnnnnnnn
nnnnnnnnnn nnnnnnnnnn nnnnnnnnnn nnnnnnnnnn nnnnnnnnnn nnnnnnnnnn
nnnnnnnnnn nnnnnnnnnn nnnnnnnnnn nnnnnnnnnn nnnnnnnnnn nnnnnnnnnn
nnnnnnnnnn nnnnnnnnnn nnnnnnnnnn nnnnnnnnnn nnnnnnnnnn nnnnnnnnnn
nnnnnnnnnn nnnnnnnnnn nnnnnnnnnn nnnnnnnnnn nnnnnnnnnn nnnnnnnnnn
nnnnnnnnnn nnnnnnnnnn nnnnnnnnnc ccatgaccgt gagt------ ----------
tgccaggctc aaaatttcac cttggtcccc agtggagtcc cctacgactc tcaacgcgtc
tttctgc--- agaacaaccg tatcactgag ctgcgagtgg gatcctttgg cttc-gg---
-gactcag-- ---------- ---------- ---------- ----gtatgt tct--cgaaa
gacgacga-- ---------- ---------- ---------- --------ga ag-aaaaat-
-------gaa tcttga---- ----gcttct c-ta------ ---------- ----------
---------- gatatctc-- ---------- ---------- ---------- ----------
---------- ---------- ---------- ---------- ---------- ----------
---------- ---------- ---------- ---------- ---------- ----------
---------- ---------- ---------- ---------- ---------- ----------
---------- ---------- ---------- ---------- ---------- ----------
---------- ---------- ---------- ---------- ---------- ----------
---------- ---------- ---------- ---------- ---------- ----------
---------- ---------- ---------- ---------- ---------- ----------
---------- ---------- ---------- ---------- ---------- ----------
---------- ---------- ---------- ---------- ---------t taatcactgt
cctgtttctc -cgcatgatc cttccca--- ---------- ---------- ----------
---------- -----tcctc acgtcaccc- -------ttc tgtt------ -------ctt
cttcattccc --------tt ccaccac--- --ccttcacc ccttcac-cc atcctttctg
g---ccatc- -tttccccgt catcaggtcc tgtggctctt ctccaacaac atcacctgga
tcgaagctgg cgcttttagc gagctgcgtg atctggagga gctggatcta ggtgacaatc
cacacctgcg ccgcctggag ggcggagctt tccgcgggct ggaaaagctg caaagcc-tg
cacatgcacc gttgccgact ggccgccctt ccccacgaca tcttccacaa gctctacagc
ttgcaatacc tctacctgca agagaaccag ctccatttgc tgcaagatga cctgtttgct
gacctgatca acctgagcca gctgttcctg catggcaacc gcatccgcac cctgtccgag
aatgtgttca gaggccttgt caacctggac cgcctgctgc tccacgacaa ccgcatccgc
caggtcaacc gtcgcgcctt ccgtgacctg ggccgcctca ccatgctctt cctcttcaac
aactccct-t gccgagctgc ccggtcaggc catgcacgat atggattcca tccagttcct
gaggctg-aa caacaacccc tggacctgcg gctgcgaggc tcgtccactc tgggatttct
tcaggtc-ca tcagggtgtc c---agctcc -gagcttnnn nnnnnnnnnn nnnnnnnnnn
nnnnnnnnnn nnnnnnnnnn nnnnn
>Callichthyidae_Corydoras_ehrhardti_3_1
nnnnnnnnnn nnnnnnnnnn nnnnnnnnnn nnnnnnnnnn nnnnnnnnnn nnnnnnnnnn
nnnnnnnnnn nnnnnnnnnn nnnnnnnnnn nnnnnnnnnn nnnnnnnnnn nnnnnnnnnn
nnnnnnnnnn nnnnnnnnnn nnnnnnnnnn nnnnnnnnnn nnnnnnnnnn nnnnnnnnnn
nnnnnnnnnn nnnnnnnnnn nnnnnnnnnn nnnnnnnnnn nnnnnnnnnn nnnnnnnnnn
nnnnnnnnnn nnnnnnnnnn nnnnnnnnnn nnnnnnnnnn nnnnnnnnnn nnnnnnnnnn
nnnnnnnnnn nnnnnnnnnn nnnnnnnnnn nnnnnnnnnn nnnnnnnnnn nnnnnnnnnn
nnnnnnnnnn nnnnnnnnnn nnnnnnnnnn nnnnnnnnnn nnnnnnnnnn nnnnnnnnnn
nnnnnnnnnn nnnnnnnnnn nnnnnnnnnn nnnnnnnnnn nnnnnnnnnn nnnnnnnnnn
nnnnnnnnnn nnnnnnnnnn nnnnnnnnnn nnnnnnnnnn nnnnnnnnnn nnnnnnnnnn
nnnnnnnnnn nnnnnnnnnn nnnnnnnnnn nnnnnnnnnn nnnnnnnnnn nnnnnnnnnn
nnnnnnnnnn nnnnnnnnnn nnnnnnnnnn nnnnnnnnnn nnnnnnnnnn nnnnnnnnnn
nnnnnnnnnn nnnnnnnnnn nnnnnnnnnn nnnnnnnnnn nnnnnnnnnn nnnnnnnnnn
nnnnnnnnnn nnnnnnnnnn nnnnnnnnnn nnnnnnnnnn nnnnnnnnnn nnnnnnnnnn
nnnnnnnnnn nnnnnnnnnn nnnnnnnnnn nnnnnnnnnn nnnnnnnnnn nnnnnnnnnn
nnnnnnnnnn nnnnnnnnnn nnnnnnnnnn nnnnnnnnnn nnnnnnnnnn nnnnnnnnnn
nnnnnnnnnn nnnnnnnnnn nnnnnnnnnn nnnnnnnnnn nnnnnnnnnn nnnnnnnnnn
nnnnnnnnnn nnnnnnnnnn nnnnnnnnnn nnnnnnnnnn nnnnnnnnnn nnnnnnnnnn
nnnnnnnnnn nnnnnnnnnn nnnnnnnnnn nnnnnnnnnn nnnnnnnnnn nnnnnnnnnn
nnnnnnnnnn nnnnnnnnnn nnnnnnnnnn nnnnnnnnnn nnnnnnnnnn nnnnnnnnnn
nnnnnnnnnn nnnnnnnnnn nnnnnnnnnn nnnnnnnnnn nnnnnnnnnn nnnnnnnnnn
nnnnnnnnnn nnnnnnnnnn nnnnnnnnnn nnnnnnnnnn nnnnnnnnnn nnnnnnnnnn
nnnnnnnnnn nnnnnnnnnn nnnnnnnnnn nnnnnnnnnn nnnnnnnnnn nnnnnnnnnn
nnnnnnnnnn nnnnnnnnnn nnnnnnnnnn nnnnnnnnnn nnnnnnnnnn nnnnnnnnnn
nnnnnnnnnn nnnnnnnnnn nnnnnnnnnn nnnnnnnnnn nnnnnnnnnn nnnnnnnnnn
nnnnnnnnnn nnnnnnnnnn nnnnnnnnnn nnnnnnnnnn nnnnnnnnnn nnnnnnnnnn
nnnnnnnnnn nnnnnnnnnn nnnnnnnnnn nnnnnnnnnn nnnnnnnnnn nnnnnnnnnn
nnnnnnnnnn nnnnnnnnnn nnnnnnnnnn nnnnnnnnnn nnnnnnnnnn nnnnnnnnnn
nnnnnnnnnn nnnnnnnnnn nnnnnnnnnn nnnnnnnnnn nnnnnnnnnn nnnnnnnnnn
nnnnnnnnnn nnnnnnnnnn nnnnnnnnnn nnnnnnnnnn nnnnnnnnnn nnnnnnnnnn
nnnnnnnnnn nnnnnnnnnn nnnnnnnnnn nnnnnnnnnn nnnnnnnnnn nnnnnnnnnn
nnnnnnnnnn nnnnnnnnnn nnnnnnnnnn nnnnnnnnnn nnnnnnnnnn nnnnnnnnnn
nnnnnnnnnn nnnnnnnnnn nnnnnnnnnn nnnnnnnnnn nnnnnnnnnn nnnnnnnnnn
nnnnnnnnnn nnnnnnnnnn nnnnnnnnnn nnnnnnnnnn nnnnnnnnnn nnnnnnnnnn
nnnnnnnnnn nnnnnnnnnn nnnnnnnnnn nnnnnnnnnn nnnnnnnnnn nnnnnnnnnn
nnnnnnnnnn nnnnnnnnnn nnnnnnnnnn nnnnnnnnnn nnnnnnnnnn nnnnnnnnnn
nnnnnnnnnn nnnnnnnnnn nnnnnnnnnn nnnnnnnnnn nnnnnnnnnn nnnnnnnnnn
nnnnnnnnnn nnnnnnnnnn nnnnnnnnnn nnnnnnnnnn nnnnnnnnnn nnnnnnnnnn
nnnnnnnnnn nnnnnnnnnn nnnnnnnnnn nnnnnnnnnn nnnnnnnnnn nnnnnnnnnn
nnnnnnnnnn nnnnnnnnnn nnnnnnnnnn nnnnnnnnnn nnnnnnnnnn nnnnnnnnnn
nnnnnnnnnn nnnnnnnnnn nnnnnnnnnn nnnnnnnnnn nnnnnnnnnn nnnnnnnnnn
nnnnnnnnnn nnnnnnnnnn nnnnnnnnnn nnnnnnnnnn nnnnnnnnnn nnnnnnnnnn
nnnnnnnnnn nnnnnnnnnn nnnnnnnnnn nnnnnnnnnn nnnnnnnnnn nnnnnnnnnn
nnnnnnnnnn nnnnnnnnnn nnnnnnnnnn nnnnnnnnnn nnnnnnnnnn nnnnnnnnnn
nnnnnnnnnn nnnnnnnnnn nnnnnnnnnn nnnnnnnnnn nnnnnnnnnn nnnnnnnnnn
nnnnnnnnnn nnnnnnnnnn nnnnnnnnnn nnnnnnnnnn nnnnnnnnnn nnnnnnnnnn
nnnnnnnnnn nnnnnnnnnn nnnnnnnnnn nnnnnnnnnn nnnnnnnnnn nnnnnnnnnn
nnnnnnnnnn nnnnnnnnnn nnnnnnnnnn nnnnnnnnnn nnnnnnnnnn nnnnnnnnnn
nnnnnnnnnn nnnnnnnnnn nnnnnnnnnn nnnnnnnnnn nnnnnnnnnn nnnnnnnnnn
nnnnnnnnnn nnnnnnnnnn nnnnnnnnnn nnnnnnnnnn nnnnnnnnnn nnnnnnnnnn
nnnnnnnnnn nnnnnnnnnn nnnnnnnnnn nnnnnnnnnn nnnnnnnnnn nnnnnnnnnn
nnnnnnnnnn nnnnnnnnnn nnnnnnnnnn nnnnnnnnnn nnnnnnnnnn nnnnnnnnnn
nnnnnnnnnn nnnnnnnnnn nnnnnnnnnn nnnnnnnnnn nnnnnnnnnn nnnnnnnnnn
nnnnnnnnnn nnnnnnnnnn nnnnnnnnnn nnnnnnnnnn nnnnnnnnnn nnnnnnnnnn
nnnnnnnnnn nnnnnnnnnn nnnnnnnnnn nnnnnnnnnn nnnnnnnnnn nnnnnnnnnn
nnnnnnnnnn nnnnnnnnnn nnnnnnnnnn nnnnnnnnnn nnnnnnnnnn nnnnnnnnnn
nnnnnnnnnn nnnnnnnnnn nnnnnnnnnn nnnnnnnnnn nnnnnnnnnn nnnnnnnnnn
nnnnnnnnnn nnnnnnnnnn nnnnnnnnnn nnnnnnnnnn nnnnnnnnnn nnnnnnnnnn
nnnnnnnnnn nnnnnnnnnn nnnnnnnnnn nnnnnnnnnn nnnnnnnnnn nnnnnnnnnn
nnnnnnnnnn nnnnnnnnnn nnnnnnnnnn nnnnnnnnnn nnnnnnnnnn nnnnnnnnnn
nnnnnnnnnn nnnnnnnnnn nnnnnnnnnc ccatgaccgt gagt------ ----------
tgccaggctc aaaatttcac cttggtcccc agtggagtcc cctacgactc tcaacgcgtc
tttctgc--- agaacaaccg tatcactgag ctgcgagtgg gatcctttgg cttc-gg---
-gactcag-- ---------- ---------- ---------- ----gtatgt tct--cgaaa
gacgacga-- ---------- ---------- ---------- --------ga ag-aaaaat-
-------gaa tcttga---- ----gcttct c-ta------ ---------- ----------
---------- gatatctc-- ---------- ---------- ---------- ----------
---------- ---------- ---------- ---------- ---------- ----------
---------- ---------- ---------- ---------- ---------- ----------
---------- ---------- ---------- ---------- ---------- ----------
---------- ---------- ---------- ---------- ---------- ----------
---------- ---------- ---------- ---------- ---------- ----------
---------- ---------- ---------- ---------- ---------- ----------
---------- ---------- ---------- ---------- ---------- ----------
---------- ---------- ---------- ---------- ---------- ----------
---------- ---------- ---------- ---------- ---------t taatcactgt
cctgtttctc -cgcatgatc cttccca--- ---------- ---------- ----------
---------- -----tcctc acgtcaccc- -------ttc tgtt------ -------ctt
cttcattccc --------tt ccaccac--- --ccttcacc ccttcac-cc atcctttctg
g---ccatc- -tttccccgt catcaggtcc tgtggctctt ctccaacaac atcacctgga
tcgaagctgg cgcttttagc gagctgcgtg atctggagga gctggatcta ggtgacaatc
cacacctgcg ccgcctggag ggcggagctt tccgcgggct ggaaaagctg caaagcc-tg
cacatgcacc gttgccgact ggccgccctt ccccacgaca tcttccacaa gctctacagc
ttgcaatacc tctacctgca agagaaccag ctccatttgc tgcaagatga cctgtttgct
gacctgatca acctgagcca gctgttcctg catggcaacc gcatccgcac cctgtccgag
aatgtgttca gaggccttgt caacctggac cgcctgctgc tccacgacaa ccgcatccgc
caggtcaacc gtcgcgcctt ccgtgacctg ggccgcctca ccatgctctt cctcttcaac
aactccct-t gccgagctgc ccggtcaggc catgcacgat atggattcca tccagttcct
gaggctg-aa caacaacccc tggacctgcg gctgcgaggc tcgtccactc tgggatttct
tcaggtc-ca tcagggtgtc c---agctcc -gagcttnnn nnnnnnnnnn nnnnnnnnnn
nnnnnnnnnn nnnnnnnnnn nnnnn
>Callichthyidae_Corydoras_fowleri_1_1
nnnnnnnnnn nnnnnnnnnn nnnnnnnnnn nnnnnnnnnn nnnnnnnnnn nnnnnnnnnn
nnnnnnnnnn nnnnnnnnnn nnnnnnnnnn nnnnnnnnnn nnnnnnnnnn nnnnnnnnnn
nnnnnnnnnn nnnnnnnnnn nnnnnnnnnn nnnnnnnnnn nnnnnnnnnn nnnnnnnnnn
nnnnnnnnnn nnnnnnnnnn nnnnnnnnnn nnnnnnnnnn nnnnnnnnnn nnnnnnnnnn
nnnnnnnnnn nnnnnnnnnn nnnnnnnnnn nnnnnnnnnn nnnnnnnnnn nnnnnnnnnn
nnnnnnnnnn nnnnnnnnnn nnnnnnnnnn nnnnnnnnnn nnnnnnnnnn nnnnnnnnnn
nnnnnnnnnn nnnnnnnnnn nnnnnnnnnn nnnnnnnnnn nnnnnnnnnn nnnnnnnnnn
nnnnnnnnnn nnnnnnnnnn nnnnnnnnnn nnnnnnnnnn nnnnnnnnnn nnnnnnnnnn
nnnnnnnnnn nnnnnnnnnn nnnnnnnnnn nnnnnnnnnn nnnnnnnnnn nnnnnnnnnn
nnnnnnnnnn nnnnnnnnnn nnnnnnnnnn nnnnnnnnnn nnnnnnnnnn nnnnnnnnnn
nnnnnnnnnn nnnnnnnnnn nnnnnnnnnn nnnnnnnnnn nnnnnnnnnn nnnnnnnnnn
nnnnnnnnnn nnnnnnnnnn nnnnnnnnnn nnnnnnnnnn nnnnnnnnnn nnnnnnnnnn
nnnnnnnnnn nnnnnnnnnn nnnnnnnnnn nnnnnnnnnn nnnnnnnnnn nnnnnnnnnn
nnnnnnnnnn nnnnnnnnnn nnnnnnnnnn nnnnnnnnnn nnnnnnnnnn nnnnnnnnnn
nnnnnnnnnn nnnnnnnnnn nnnnnnnnnn nnnnnnnnnn nnnnnnnnnn nnnnnnnnnn
nnnnnnnnnn nnnnnnnnnn nnnnnnnnnn nnnnnnnnnn nnnnnnnnnn nnnnnnnnnn
nnnnnnnnnn nnnnnnnnnn nnnnnnnnnn nnnnnnnnnn nnnnnnnnnn nnnnnnnnnn
nnnnnnnnnn nnnnnnnnnn nnnnnnnnnn nnnnnnnnnn nnnnnnnnnn nnnnnnnnnn
nnnnnnnnnn nnnnnnnnnn nnnnnnnnnn nnnnnnnnnn nnnnnnnnnn nnnnnnnnnn
nnnnnnnnnn nnnnnnnnnn nnnnnnnnnn nnnnnnnnnn nnnnnnnnnn nnnnnnnnnn
nnnnnnnnnn nnnnnnnnnn nnnnnnnnnn nnnnnnnnnn nnnnnnnnnn nnnnnnnnnn
nnnnnnnnnn nnnnnnnnnn nnnnnnnnnn nnnnnnnnnn nnnnnnnnnn nnnnnnnnnn
nnnnnnnnnn nnnnnnnnnn nnnnnnnnnn nnnnnnnnnn nnnnnnnnnn nnnnnnnnnn
nnnnnnnnnn nnnnnnnnnn nnnnnnnnnn nnnnnnnnnn nnnnnnnnnn nnnnnnnnnn
nnnnnnnnnn nnnnnnnnnn nnnnnnnnnn nnnnnnnnnn nnnnnnnnnn nnnnnnnnnn
nnnnnnnnnn nnnnnnnnnn nnnnnnnnnn nnnnnnnnnn nnnnnnnnnn nnnnnnnnnn
nnnnnnnnnn nnnnnnnnnn nnnnnnnnnn nnnnnnnnnn nnnnnnnnnn nnnnnnnnnn
nnnnnnnnnn nnnnnnnnnn nnnnnnnnnn nnnnnnnnnn nnnnnnnnnn nnnnnnnnnn
nnnnnnnnnn nnnnnnnnnn nnnnnnnnnn nnnnnnnnnn nnnnnnnnnn nnnnnnnnnn
nnnnnnnnnn nnnnnnnnnn nnnnnnnnnn nnnnnnnnnn nnnnnnnnnn nnnnnnnnnn
nnnnnnnnnn nnnnnnnnnn nnnnnnnnnn nnnnnnnnnn nnnnnnnnnn nnnnnnnnnn
nnnnnnnnnn nnnnnnnnnn nnnnnnnnnn nnnnnnnnnn nnnnnnnnnn nnnnnnnnnn
nnnnnnnnnn nnnnnnnnnn nnnnnnnnnn nnnnnnnnnn nnnnnnnnnn nnnnnnnnnn
nnnnnnnnnn nnnnnnnnnn nnnnnnnnnn nnnnnnnnnn nnnnnnnnnn nnnnnnnnnn
nnnnnnnnnn nnnnnnnnnn nnnnnnnnnn nnnnnnnnnn nnnnnnnnnn nnnnnnnnnn
nnnnnnnnnn nnnnnnnnnn nnnnnnnnnn nnnnnnnnnn nnnnnnnnnn nnnnnnnnnn
nnnnnnnnnn nnnnnnnnnn nnnnnnnnnn nnnnnnnnnn nnnnnnnnnn nnnnnnnnnn
nnnnnnnnnn nnnnnnnnnn nnnnnnnnnn nnnnnnnnnn nnnnnnnnnn nnnnnnnnnn
nnnnnnnnnn nnnnnnnnnn nnnnnnnnnn nnnnnnnnnn nnnnnnnnnn nnnnnnnnnn
nnnnnnnnnn nnnnnnnnnn nnnnnnnnnn nnnnnnnnnn nnnnnnnnnn nnnnnnnnnn
nnnnnnnnnn nnnnnnnnnn nnnnnnnnnn nnnnnnnnnn nnnnnnnnnn nnnnnnnnnn
nnnnnnnnnn nnnnnnnnnn nnnnnnnnnn nnnnnnnnnn nnnnnnnnnn nnnnnnnnnn
nnnnnnnnnn nnnnnnnnnn nnnnnnnnnn nnnnnnnnnn nnnnnnnnnn nnnnnnnnnn
nnnnnnnnnn nnnnnnnnnn nnnnnnnnnn nnnnnnnnnn nnnnnnnnnn nnnnnnnnnn
nnnnnnnnnn nnnnnnnnnn nnnnnnnnnn nnnnnnnnnn nnnnnnnnnn nnnnnnnnnn
nnnnnnnnnn nnnnnnnnnn nnnnnnnnnn nnnnnnnnnn nnnnnnnnnn nnnnnnnnnn
nnnnnnnnnn nnnnnnnnnn nnnnnnnnnn nnnnnnnnnn nnnnnnnnnn nnnnnnnnnn
nnnnnnnnnn nnnnnnnnnn nnnnnnnnnn nnnnnnnnnn nnnnnnnnnn nnnnnnnnnn
nnnnnnnnnn nnnnnnnnnn nnnnnnnnnn nnnnnnnnnn nnnnnnnnnn nnnnnnnnnn
nnnnnnnnnn nnnnnnnnnn nnnnnnnnnn nnnnnnnnnn nnnnnnnnnn nnnnnnnnnn
nnnnnnnnnn nnnnnnnnnn nnnnnnnnnn nnnnnnnnnn nnnnnnnnnn nnnnnnnnnn
nnnnnnnnnn nnnnnnnnnn nnnnnnnnnn nnnnnnnnnn nnnnnnnnnn nnnnnnnnnn
nnnnnnnnnn nnnnnnnnnn nnnnnnnnnn nnnnnnnnnn nnnnnnnnnn nnnnnnnnnn
nnnnnnnnnn nnnnnnnnnn nnnnnnnnnn nnnnnnnnnn nnnnnnnnnn nnnnnnnnnn
nnnnnnnnnn nnnnnnnnnn nnnnnnnnnn nnnnnnnnnn nnnnnnnnnn nnnnnnnnnn
nnnnnnnnnn nnnnnnnnnn nnnnnnnnnn nnnnnnnnnn nnnnnnnnnn nnnnnnnnnn
nnnnnnnnnn nnnnnnnnnn nnnnnnnnnn nnnnnnnnnn nnnnnnnnnn nnnnnnnnnn
nnnnnnnnnn nnnnnnnnnn nnnnnnnnnn nnnnnnnnnn nnnnnnnnnn nnnnnnnnnn
nnnnnnnnnn nnnnnnnnnn nnnnnnnnnn nnnnnnnnnn nnnnnnnnnn nnnnnnnnnn
nnnnnnnnnn nnnnnnnnnn nnnnnnnnnn nnntgaccgt gagc------ ----------
tgccaggctc agaacttcac cttggttccc agtggagtcc catacgactc ccagcgcgtc
tttctgc--- agaacaaccg catcactgag ctgcgagtgg gatccttcgg cttc-gg---
-gactcag-- ---------- ---------- ---------- ----gtatgt gtc--cgagg
ggtgacga-- ---------- ---------- ---------- --------gg ag-gaaaat-
-------gtg tattga---- ----tcactt t-ca------ ---------- ----------
---------- aatatctctt tcca------ ---------- ---------- ----------
---------- ---------- ---------- ---------- ---------- --ctt-----
---------- ---------- ---------- ---------- ---------- ----------
---------- ---------- ---------- ---------- ---------- ----------
---------- ---------- ---------- ---------- ---------- ----------
---------- ---------- ---------- ---------- ---------- ----------
---------- ---------- ---------- ---------- ---------- ----------
---------- ---------- ---------- ---------- ---------- ----------
---------- ---------- ---------- ---------- --------tg cactgt----
---------- ---------- ---------- ---------- --------tt taatcacttt
cccctttttc --acacaatt cctccca--- ---------- ---------- ----------
-------cct atcgtcattt gtgtcaccc- -------tgc cc-------- ----------
---------- --------tt ccaccac--- --ccttcacc ccttcac-cc atcctcaatg
g---ccccc- -ttccccctt tatcaggtcc tctggctctt ctccaacaac attacctgga
tcgaggctgg cgcattcagc gagctgcgtg atctggagga actggatcta ggtgacaatc
cacaccttcg ccgcctggag ggcggagctt tccgtgggct tgagaaactg cagagcc-tt
cacatgcacc gttgccgact ggccgccctt ccccatgaca tcttccacaa gctctacagc
ttgcaatacc tctatctgca ggagaaccag ctccatttac tccaagatga cctgtttgct
gacctgatca acctgagcca gctcttcctg catggcaacc gcattcgcac cctgtccgag
aatgtgttca gaggccttgt caacctggac cgcctgctgc tacacgacaa ccgcatccgc
caggtcaacc gccgcgcctt ccgtgacctg ggccgcctca ccatgctttt cctcttcaac
aactccct-g gctgagctgc ccggtcaggc catgcgtgat atggattcca ttcagttcct
gaggctg-aa caacaatccc tggacctgcg gctgtgagtc ccgtccactc tgggatttct
tcaggtc-ca acagggtgtc c---agctct cgagctgctc tgnnnnnnnn nnnnnnnnnn
nnnnnnnnnn nnnnnnnnnn nnnnn
>Callichthyidae_Corydoras_maculifer_1_1
nnnnnnnnnn nnnnnnnnnn nnnnnnnnnn nnnnnnnnnn nnnnnnnnnn nnnnnnnnnn
nnnnnnnnnn nnnnnnnnnn nnnnnnnnnn nnnnnnnnnn nnnnnnnnnn nnnnnnnnnn
nnnnnnnnnn nnnnnnnnnn nnnnnnnnnn nnnnnnnnnn nnnnnnnnnn nnnnnnnnnn
nnnnnnnnnn nnnnnnnnnn nnnnnnnnnn nnnnnnnnnn nnnnnnnnnn nnnnnnnnnn
nnnnnnnnnn nnnnnnnnnn nnnnnnnnnn nnnnnnnnnn nnnnnnnnnn nnnnnnnnnn
nnnnnnnnnn nnnnnnnnnn nnnnnnnnnn nnnnnnnnnn nnnnnnnnnn nnnnnnnnnn
nnnnnnnnnn nnnnnnnnnn nnnnnnnnnn nnnnnnnnnn nnnnnnnnnn nnnnnnnnnn
nnnnnnnnnn nnnnnnnnnn nnnnnnnnnn nnnnnnnnnn nnnnnnnnnn nnnnnnnnnn
nnnnnnnnnn nnnnnnnnnn nnnnnnnnnn nnnnnnnnnn nnnnnnnnnn nnnnnnnnnn
nnnnnnnnnn nnnnnnnnnn nnnnnnnnnn nnnnnnnnnn nnnnnnnnnn nnnnnnnnnn
nnnnnnnnnn nnnnnnnnnn nnnnnnnnnn nnnnnnnnnn nnnnnnnnnn nnnnnnnnnn
nnnnnnnnnn nnnnnnnnnn nnnnnnnnnn nnnnnnnnnn nnnnnnnnnn nnnnnnnnnn
nnnnnnnnnn nnnnnnnnnn nnnnnnnnnn nnnnnnnnnn nnnnnnnnnn nnnnnnnnnn
nnnnnnnnnn nnnnnnnnnn nnnnnnnnnn nnnnnnnnnn nnnnnnnnnn nnnnnnnnnn
nnnnnnnnnn nnnnnnnnnn nnnnnnnnnn nnnnnnnnnn nnnnnnnnnn nnnnnnnnnn
nnnnnnnnnn nnnnnnnnnn nnnnnnnnnn nnnnnnnnnn nnnnnnnnnn nnnnnnnnnn
nnnnnnnnnn nnnnnnnnnn nnnnnnnnnn nnnnnnnnnn nnnnnnnnnn nnnnnnnnnn
nnnnnnnnnn nnnnnnnnnn nnnnnnnnnn nnnnnnnnnn nnnnnnnnnn nnnnnnnnnn
nnnnnnnnnn nnnnnnnnnn nnnnnnnnnn nnnnnnnnnn nnnnnnnnnn nnnnnnnnnn
nnnnnnnnnn nnnnnnnnnn nnnnnnnnnn nnnnnnnnnn nnnnnnnnnn nnnnnnnnnn
nnnnnnnnnn nnnnnnnnnn nnnnnnnnnn nnnnnnnnnn nnnnnnnnnn nnnnnnnnnn
nnnnnnnnnn nnnnnnnnnn nnnnnnnnnn nnnnnnnnnn nnnnnnnnnn nnnnnnnnnn
nnnnnnnnnn nnnnnnnnnn nnnnnnnnnn nnnnnnnnnn nnnnnnnnnn nnnnnnnnnn
nnnnnnnnnn nnnnnnnnnn nnnnnnnnnn nnnnnnnnnn nnnnnnnnnn nnnnnnnnnn
nnnnnnnnnn nnnnnnnnnn nnnnnnnnnn nnnnnnnnnn nnnnnnnnnn nnnnnnnnnn
nnnnnnnnnn nnnnnnnnnn nnnnnnnnnn nnnnnnnnnn nnnnnnnnnn nnnnnnnnnn
nnnnnnnnnn nnnnnnnnnn nnnnnnnnnn nnnnnnnnnn nnnnnnnnnn nnnnnnnnnn
nnnnnnnnnn nnnnnnnnnn nnnnnnnnnn nnnnnnnnnn nnnnnnnnnn nnnnnnnnnn
nnnnnnnnnn nnnnnnnnnn nnnnnnnnnn nnnnnnnnnn nnnnnnnnnn nnnnnnnnnn
nnnnnnnnnn nnnnnnnnnn nnnnnnnnnn nnnnnnnnnn nnnnnnnnnn nnnnnnnnnn
nnnnnnnnnn nnnnnnnnnn nnnnnnnnnn nnnnnnnnnn nnnnnnnnnn nnnnnnnnnn
nnnnnnnnnn nnnnnnnnnn nnnnnnnnnn nnnnnnnnnn nnnnnnnnnn nnnnnnnnnn
nnnnnnnnnn nnnnnnnnnn nnnnnnnnnn nnnnnnnnnn nnnnnnnnnn nnnnnnnnnn
nnnnnnnnnn nnnnnnnnnn nnnnnnnnnn nnnnnnnnnn nnnnnnnnnn nnnnnnnnnn
nnnnnnnnnn nnnnnnnnnn nnnnnnnnnn nnnnnnnnnn nnnnnnnnnn nnnnnnnnnn
nnnnnnnnnn nnnnnnnnnn nnnnnnnnnn nnnnnnnnnn nnnnnnnnnn nnnnnnnnnn
nnnnnnnnnn nnnnnnnnnn nnnnnnnnnn nnnnnnnnnn nnnnnnnnnn nnnnnnnnnn
nnnnnnnnnn nnnnnnnnnn nnnnnnnnnn nnnnnnnnnn nnnnnnnnnn nnnnnnnnnn
nnnnnnnnnn nnnnnnnnnn nnnnnnnnnn nnnnnnnnnn nnnnnnnnnn nnnnnnnnnn
nnnnnnnnnn nnnnnnnnnn nnnnnnnnnn nnnnnnnnnn nnnnnnnnnn nnnnnnnnnn
nnnnnnnnnn nnnnnnnnnn nnnnnnnnnn nnnnnnnnnn nnnnnnnnnn nnnnnnnnnn
nnnnnnnnnn nnnnnnnnnn nnnnnnnnnn nnnnnnnnnn nnnnnnnnnn nnnnnnnnnn
nnnnnnnnnn nnnnnnnnnn nnnnnnnnnn nnnnnnnnnn nnnnnnnnnn nnnnnnnnnn
nnnnnnnnnn nnnnnnnnnn nnnnnnnnnn nnnnnnnnnn nnnnnnnnnn nnnnnnnnnn
nnnnnnnnnn nnnnnnnnnn nnnnnnnnnn nnnnnnnnnn nnnnnnnnnn nnnnnnnnnn
nnnnnnnnnn nnnnnnnnnn nnnnnnnnnn nnnnnnnnnn nnnnnnnnnn nnnnnnnnnn
nnnnnnnnnn nnnnnnnnnn nnnnnnnnnn nnnnnnnnnn nnnnnnnnnn nnnnnnnnnn
nnnnnnnnnn nnnnnnnnnn nnnnnnnnnn nnnnnnnnnn nnnnnnnnnn nnnnnnnnnn
nnnnnnnnnn nnnnnnnnnn nnnnnnnnnn nnnnnnnnnn nnnnnnnnnn nnnnnnnnnn
nnnnnnnnnn nnnnnnnnnn nnnnnnnnnn nnnnnnnnnn nnnnnnnnnn nnnnnnnnnn
nnnnnnnnnn nnnnnnnnnn nnnnnnnnnn nnnnnnnnnn nnnnnnnnnn nnnnnnnnnn
nnnnnnnnnn nnnnnnnnnn nnnnnnnnnn nnnnnnnnnn nnnnnnnnnn nnnnnnnnnn
nnnnnnnnnn nnnnnnnnnn nnnnnnnnnn nnnnnnnnnn nnnnnnnnnn nnnnnnnnnn
nnnnnnnnnn nnnnnnnnnn nnnnnnnnnn nnnnnnnnnn nnnnnnnnnn nnnnnnnnnn
nnnnnnnnnn nnnnnnnnnn nnnnnnnnnn nnnnnnnnnn nnnnnnnnnn nnnnnnnnnn
nnnnnnnnnn nnnnnnnnnn nnnnnnnnnn nnnnnnnnnn nnnnnnnnnn nnnnnnnnnn
nnnnnnnnnn nnnnnnnnnn nnnnnnnnnn nnnnnnnnnn nnnnnnnnnn nnnnnnnnnn
nnnnnnnnnn nnnnnnnnnn nnnnnnnnnn nnnnnnnnnn nnnnnnnnnn nnnnnnnnnn
nnnnnnnnnn nnnnnnnnnn nnnnnnnnnn nnnnnnnnnn nnnnnnnnnn nnnnnnnnnn
nnnnnnnnnn nnnnnnnnnn nnnnnnnnnn nnntgaccgt gagc------ ----------
tgccaggctc agaacttcac cttggtaccc agtggagtcc catacgactc tcagcgcgtc
tttctgc--- agaacaaccg tatcaccgag ctgcgagtgg gatccttcgg cttc-gg---
-gactcag-- ---------- ---------- ---------- ----gtacgt gtc--cgagg
ggtgacga-- ---------- ---------- ---------- --------gg ag-gcaaat-
-------gcg tatcgg---- ----tcactt t-ga------ ---------- ----------
---------- aatatctctt tcct------ ---------- ---------- ----------
---------- ---------- ---------- ---------- ---------- --ctt-----
---------- ---------- ---------- ---------- ---------- ----------
---------- ---------- ---------- ---------- ---------- ----------
---------- ---------- ---------- ---------- ---------- ----------
---------- ---------- ---------- ---------- ---------- ----------
---------- ---------- ---------- ---------- ---------- ----------
---------- ---------- ---------- ---------- ---------- ----------
---------- ---------- ---------- ---------- --------tg caccgt----
---------- ---------- ---------- ---------- --------tt taatcgcctt
cctctttttc -cacacaatt cctcccc--- ---------- ---------- ----------
-----aacct gtcgtcattt ttgtcacccc -------cgc cctt------ -------cta
cttcatgacc --------tt ccaccac--- --ccttcacc ccttcac-tc gtccttgatg
gc--ccctc- -ttcgccctt tatcaggtcc tctggctctt ctccaacaac attacctgga
ttgaggccgg cgcgttcagc gagctgcgtg atctggagga actggaccta ggtgacaatc
cacacctgcg ccgcctggag ggcggagctt tccgagggct tgagaaactg caaagcc-tg
cacatgcacc gttgccgact ggccgccctt ccccatgaca tcttccacaa gctctacagc
ttgcagtacc tctatctgca ggaaaaccag ctccatttgc tccaagacga cctgttcgct
gacctgatca acctgagcca gctcttcctg catggcaacc gcattcgcac cctgtccgag
aacgtgttca gaggcctcgt caacctggac cgcctgctgc tacacgacaa ccgcatccgc
caggtcaacc gccgcgcctt ccgtgacctg ggccgcctca ccatgctctt cctcttcaac
aactccct-g gccgagctgc ccgggcaggc catgcgtgat atggattcca tccagttcct
gaggctg-aa caacaatccc tggacctgcg gctgtgagtc ccgtccactc tgggatttct
tcaggtctca acagggtgtc c---agctcc -gagctnnnn nnnnnnnnnn nnnnnnnnnn
nnnnnnnnnn nnnnnnnnnn nnnnn
>Callichthyidae_Corydoras_pygmaeus_1_1
nnnnnnnnnn nnnnnnnnnn nnnnnnnnnn nnnnnnnnnn nnnnnnnnnn nnnnnnnnnn
nnnnnnnnnn nnnnnnnnnn nnnnnnnnnn nnnnnnnnnn nnnnnnnnnn nnnnnnnnnn
nnnnnnnnnn nnnnnnnnnn nnnnnnnnnn nnnnnnnnnn nnnnnnnnnn nnnnnnnnnn
nnnnnnnnnn nnnnnnnnnn nnnnnnnnnn nnnnnnnnnn nnnnnnnnnn nnnnnnnnnn
nnnnnnnnnn nnnnnnnnnn nnnnnnnnnn nnnnnnnnnn nnnnnnnnnn nnnnnnnnnn
nnnnnnnnnn nnnnnnnnnn nnnnnnnnnn nnnnnnnnnn nnnnnnnnnn nnnnnnnnnn
nnnnnnnnnn nnnnnnnnnn nnnnnnnnnn nnnnnnnnnn nnnnnnnnnn nnnnnnnnnn
nnnnnnnnnn nnnnnnnnnn nnnnnnnnnn nnnnnnnnnn nnnnnnnnnn nnnnnnnnnn
nnnnnnnnnn nnnnnnnnnn nnnnnnnnnn nnnnnnnnnn nnnnnnnnnn nnnnnnnnnn
nnnnnnnnnn nnnnnnnnnn nnnnnnnnnn nnnnnnnnnn nnnnnnnnnn nnnnnnnnnn
nnnnnnnnnn nnnnnnnnnn nnnnnnnnnn nnnnnnnnnn nnnnnnnnnn nnnnnnnnnn
nnnnnnnnnn nnnnnnnnnn nnnnnnnnnn nnnnnnnnnn nnnnnnnnnn nnnnnnnnnn
nnnnnnnnnn nnnnnnnnnn nnnnnnnnnn nnnnnnnnnn nnnnnnnnnn nnnnnnnnnn
nnnnnnnnnn nnnnnnnnnn nnnnnnnnnn nnnnnnnnnn nnnnnnnnnn nnnnnnnnnn
nnnnnnnnnn nnnnnnnnnn nnnnnnnnnn nnnnnnnnnn nnnnnnnnnn nnnnnnnnnn
nnnnnnnnnn nnnnnnnnnn nnnnnnnnnn nnnnnnnnnn nnnnnnnnnn nnnnnnnnnn
nnnnnnnnnn nnnnnnnnnn nnnnnnnnnn nnnnnnnnnn nnnnnnnnnn nnnnnnnnnn
nnnnnnnnnn nnnnnnnnnn nnnnnnnnnn nnnnnnnnnn nnnnnnnnnn nnnnnnnnnn
nnnnnnnnnn nnnnnnnnnn nnnnnnnnnn nnnnnnnnnn nnnnnnnnnn nnnnnnnnnn
nnnnnnnnnn nnnnnnnnnn nnnnnnnnnn nnnnnnnnnn nnnnnnnnnn nnnnnnnnnn
nnnnnnnnnn nnnnnnnnnn nnnnnnnnnn nnnnnnnnnn nnnnnnnnnn nnnnnnnnnn
nnnnnnnnnn nnnnnnnnnn nnnnnnnnnn nnnnnnnnnn nnnnnnnnnn nnnnnnnnnn
nnnnnnnnnn nnnnnnnnnn nnnnnnnnnn nnnnnnnnnn nnnnnnnnnn nnnnnnnnnn
nnnnnnnnnn nnnnnnnnnn nnnnnnnnnn nnnnnnnnnn nnnnnnnnnn nnnnnnnnnn
nnnnnnnnnn nnnnnnnnnn nnnnnnnnnn nnnnnnnnnn nnnnnnnnnn nnnnnnnnnn
nnnnnnnnnn nnnnnnnnnn nnnnnnnnnn nnnnnnnnnn nnnnnnnnnn nnnnnnnnnn
nnnnnnnnnn nnnnnnnnnn nnnnnnnnnn nnnnnnnnnn nnnnnnnnnn nnnnnnnnnn
nnnnnnnnnn nnnnnnnnnn nnnnnnnnnn nnnnnnnnnn nnnnnnnnnn nnnnnnnnnn
nnnnnnnnnn nnnnnnnnnn nnnnnnnnnn nnnnnnnnnn nnnnnnnnnn nnnnnnnnnn
nnnnnnnnnn nnnnnnnnnn nnnnnnnnnn nnnnnnnnnn nnnnnnnnnn nnnnnnnnnn
nnnnnnnnnn nnnnnnnnnn nnnnnnnnnn nnnnnnnnnn nnnnnnnnnn nnnnnnnnnn
nnnnnnnnnn nnnnnnnnnn nnnnnnnnnn nnnnnnnnnn nnnnnnnnnn nnnnnnnnnn
nnnnnnnnnn nnnnnnnnnn nnnnnnnnnn nnnnnnnnnn nnnnnnnnnn nnnnnnnnnn
nnnnnnnnnn nnnnnnnnnn nnnnnnnnnn nnnnnnnnnn nnnnnnnnnn nnnnnnnnnn
nnnnnnnnnn nnnnnnnnnn nnnnnnnnnn nnnnnnnnnn nnnnnnnnnn nnnnnnnnnn
nnnnnnnnnn nnnnnnnnnn nnnnnnnnnn nnnnnnnnnn nnnnnnnnnn nnnnnnnnnn
nnnnnnnnnn nnnnnnnnnn nnnnnnnnnn nnnnnnnnnn nnnnnnnnnn nnnnnnnnnn
nnnnnnnnnn nnnnnnnnnn nnnnnnnnnn nnnnnnnnnn nnnnnnnnnn nnnnnnnnnn
nnnnnnnnnn nnnnnnnnnn nnnnnnnnnn nnnnnnnnnn nnnnnnnnnn nnnnnnnnnn
nnnnnnnnnn nnnnnnnnnn nnnnnnnnnn nnnnnnnnnn nnnnnnnnnn nnnnnnnnnn
nnnnnnnnnn nnnnnnnnnn nnnnnnnnnn nnnnnnnnnn nnnnnnnnnn nnnnnnnnnn
nnnnnnnnnn nnnnnnnnnn nnnnnnnnnn nnnnnnnnnn nnnnnnnnnn nnnnnnnnnn
nnnnnnnnnn nnnnnnnnnn nnnnnnnnnn nnnnnnnnnn nnnnnnnnnn nnnnnnnnnn
nnnnnnnnnn nnnnnnnnnn nnnnnnnnnn nnnnnnnnnn nnnnnnnnnn nnnnnnnnnn
nnnnnnnnnn nnnnnnnnnn nnnnnnnnnn nnnnnnnnnn nnnnnnnnnn nnnnnnnnnn
nnnnnnnnnn nnnnnnnnnn nnnnnnnnnn nnnnnnnnnn nnnnnnnnnn nnnnnnnnnn
nnnnnnnnnn nnnnnnnnnn nnnnnnnnnn nnnnnnnnnn nnnnnnnnnn nnnnnnnnnn
nnnnnnnnnn nnnnnnnnnn nnnnnnnnnn nnnnnnnnnn nnnnnnnnnn nnnnnnnnnn
nnnnnnnnnn nnnnnnnnnn nnnnnnnnnn nnnnnnnnnn nnnnnnnnnn nnnnnnnnnn
nnnnnnnnnn nnnnnnnnnn nnnnnnnnnn nnnnnnnnnn nnnnnnnnnn nnnnnnnnnn
nnnnnnnnnn nnnnnnnnnn nnnnnnnnnn nnnnnnnnnn nnnnnnnnnn nnnnnnnnnn
nnnnnnnnnn nnnnnnnnnn nnnnnnnnnn nnnnnnnnnn nnnnnnnnnn nnnnnnnnnn
nnnnnnnnnn nnnnnnnnnn nnnnnnnnnn nnnnnnnnnn nnnnnnnnnn nnnnnnnnnn
nnnnnnnnnn nnnnnnnnnn nnnnnnnnnn nnnnnnnnnn nnnnnnnnnn nnnnnnnnnn
nnnnnnnnnn nnnnnnnnnn nnnnnnnnnn nnnnnnnnnn nnnnnnnnnn nnnnnnnnnn
nnnnnnnnnn nnnnnnnnnn nnnnnnnnnn nnnnnnnnnn nnnnnnnnnn nnnnnnnnnn
nnnnnnnnnn nnnnnnnnnn nnnnnnnnnn nnnnnnnnnn nnnnnnnnnn nnnnnnnnnn
nnnnnnnnnn nnnnnnnnnn nnnnnnnnnn nnnnnnnnnn nnnnnnnnnn nnnnnnnnnn
nnnnnnnnnn nnnnnnnnnn nnnnnnnnnn nnnnnnnnnn nnnnnnnnnn nnnnnnnnnn
nnnnnnnnnn nnnnnnnnnn nnnnnnnnnn nnnnnatcgc aactcctgca gtgagatgga
tctatggccc agaacttcac cttggtcccc agtggagtcc cctacgactc ccagcgcgtc
tttctgc--- aaaacaaccg tatcactgag ctgcgagtgg gatcctttgg cttcggg---
-aactcag-- ---------- ---------- ---------- ----gtatgt ctt--caaga
g-acccca-- ---------- ---------- ---------- --------ag aa-aaaaat-
-------gca tactga---- ----gcattt tgta------ ---------- ----------
---------- aatttctctt ttc------- ---------- ---------- ----------
---------- ---------- ---------- ---------- ---------- ----------
---------- ---------- ---------- ---------- ---------- ----------
---------- ---------- ---------- ---------- ---------- ----------
---------- ---------- ---------- ---------- ---------- ----------
---------- ---------- ---------- ---------- ---------- ----------
---------- ---------- ---------- ---------- ---------- ----------
---------- ---------- ---------- ---------- ---------- ----------
---------- ---------- ---------- ---------- ---------- ----------
---------- ---------- ---------- ---------- ---------t taatcacttt
cctgtttttc -cacaccttc catccac--- ---------- ---------- ----------
---------- ---------- -cgtcaccc- -------tgc tctt------ -------ctt
cttctttacc --------tt tcaccac--- --ccttcacc ca-------- -ccctccatg
g---ccctc- -ttgccccgt tatcaggttc tctggctctt ctccaacaac attacctgga
ttgaagctgg cgcttttagc gagctgcgtg atctggagga actggaccta ggcgacaatc
cacacctgcg ccgactggag ggcggagctt tccgagggct ggagaagctg caaagcc-tt
cacatgcacc gttgccgact ggccgccctt ccccacgaca tcttccacaa gctctacagc
ttgcaatatc tctatctgca ggagaaccag ctccatttgc tccaagatga cttgtttgct
gacctgatca acctgagcca gctcttcctg catggcaacc gcatccgcac cctgtccgag
aatgtcttta gaggccttgt caacctggac cgcctgctgc tccacgacaa ccgcatccgc
caggtcaacc gacgcgcctt ccgtgacttg ggccgcctca ccatgctctt tctcttcaac
aactcatt-g gccgagctgc ctggtcaggc catgcgcgat atggattcca ttcaattcct
gaggctg-aa caacaacccc tggacctgcg gctgcgagtc ccggccactc tgggatttct
tcaggtc-cg atagggtgtg cagaagccca ---------- ---------- ----------
---------- ---------- tccag
>Callichthyidae_Corydoras_pygmaeus_2_1
nnnnnnnnnn nnnnnnnnnn nnnnnnnnnn nnnnnnnnnn nnnnnnnnnn nnnnnnnnnn
nnnnnnnnnn nnnnnnnnnn nnnnnnnnnn nnnnnnnnnn nnnnnnnnnn nnnnnnnnnn
nnnnnnnnnn nnnnnnnnnn nnnnnnnnnn nnnnnnnnnn nnnnnnnnnn nnnnnnnnnn
nnnnnnnnnn nnnnnnnnnn nnnnnnnnnn nnnnnnnnnn nnnnnnnnnn nnnnnnnnnn
nnnnnnnnnn nnnnnnnnnn nnnnnnnnnn nnnnnnnnnn nnnnnnnnnn nnnnnnnnnn
nnnnnnnnnn nnnnnnnnnn nnnnnnnnnn nnnnnnnnnn nnnnnnnnnn nnnnnnnnnn
nnnnnnnnnn nnnnnnnnnn nnnnnnnnnn nnnnnnnnnn nnnnnnnnnn nnnnnnnnnn
nnnnnnnnnn nnnnnnnnnn nnnnnnnnnn nnnnnnnnnn nnnnnnnnnn nnnnnnnnnn
nnnnnnnnnn nnnnnnnnnn nnnnnnnnnn nnnnnnnnnn nnnnnnnnnn nnnnnnnnnn
nnnnnnnnnn nnnnnnnnnn nnnnnnnnnn nnnnnnnnnn nnnnnnnnnn nnnnnnnnnn
nnnnnnnnnn nnnnnnnnnn nnnnnnnnnn nnnnnnnnnn nnnnnnnnnn nnnnnnnnnn
nnnnnnnnnn nnnnnnnnnn nnnnnnnnnn nnnnnnnnnn nnnnnnnnnn nnnnnnnnnn
nnnnnnnnnn nnnnnnnnnn nnnnnnnnnn nnnnnnnnnn nnnnnnnnnn nnnnnnnnnn
nnnnnnnnnn nnnnnnnnnn nnnnnnnnnn nnnnnnnnnn nnnnnnnnnn nnnnnnnnnn
nnnnnnnnnn nnnnnnnnnn nnnnnnnnnn nnnnnnnnnn nnnnnnnnnn nnnnnnnnnn
nnnnnnnnnn nnnnnnnnnn nnnnnnnnnn nnnnnnnnnn nnnnnnnnnn nnnnnnnnnn
nnnnnnnnnn nnnnnnnnnn nnnnnnnnnn nnnnnnnnnn nnnnnnnnnn nnnnnnnnnn
nnnnnnnnnn nnnnnnnnnn nnnnnnnnnn nnnnnnnnnn nnnnnnnnnn nnnnnnnnnn
nnnnnnnnnn nnnnnnnnnn nnnnnnnnnn nnnnnnnnnn nnnnnnnnnn nnnnnnnnnn
nnnnnnnnnn nnnnnnnnnn nnnnnnnnnn nnnnnnnnnn nnnnnnnnnn nnnnnnnnnn
nnnnnnnnnn nnnnnnnnnn nnnnnnnnnn nnnnnnnnnn nnnnnnnnnn nnnnnnnnnn
nnnnnnnnnn nnnnnnnnnn nnnnnnnnnn nnnnnnnnnn nnnnnnnnnn nnnnnnnnnn
nnnnnnnnnn nnnnnnnnnn nnnnnnnnnn nnnnnnnnnn nnnnnnnnnn nnnnnnnnnn
nnnnnnnnnn nnnnnnnnnn nnnnnnnnnn nnnnnnnnnn nnnnnnnnnn nnnnnnnnnn
nnnnnnnnnn nnnnnnnnnn nnnnnnnnnn nnnnnnnnnn nnnnnnnnnn nnnnnnnnnn
nnnnnnnnnn nnnnnnnnnn nnnnnnnnnn nnnnnnnnnn nnnnnnnnnn nnnnnnnnnn
nnnnnnnnnn nnnnnnnnnn nnnnnnnnnn nnnnnnnnnn nnnnnnnnnn nnnnnnnnnn
nnnnnnnnnn nnnnnnnnnn nnnnnnnnnn nnnnnnnnnn nnnnnnnnnn nnnnnnnnnn
nnnnnnnnnn nnnnnnnnnn nnnnnnnnnn nnnnnnnnnn nnnnnnnnnn nnnnnnnnnn
nnnnnnnnnn nnnnnnnnnn nnnnnnnnnn nnnnnnnnnn nnnnnnnnnn nnnnnnnnnn
nnnnnnnnnn nnnnnnnnnn nnnnnnnnnn nnnnnnnnnn nnnnnnnnnn nnnnnnnnnn
nnnnnnnnnn nnnnnnnnnn nnnnnnnnnn nnnnnnnnnn nnnnnnnnnn nnnnnnnnnn
nnnnnnnnnn nnnnnnnnnn nnnnnnnnnn nnnnnnnnnn nnnnnnnnnn nnnnnnnnnn
nnnnnnnnnn nnnnnnnnnn nnnnnnnnnn nnnnnnnnnn nnnnnnnnnn nnnnnnnnnn
nnnnnnnnnn nnnnnnnnnn nnnnnnnnnn nnnnnnnnnn nnnnnnnnnn nnnnnnnnnn
nnnnnnnnnn nnnnnnnnnn nnnnnnnnnn nnnnnnnnnn nnnnnnnnnn nnnnnnnnnn
nnnnnnnnnn nnnnnnnnnn nnnnnnnnnn nnnnnnnnnn nnnnnnnnnn nnnnnnnnnn
nnnnnnnnnn nnnnnnnnnn nnnnnnnnnn nnnnnnnnnn nnnnnnnnnn nnnnnnnnnn
nnnnnnnnnn nnnnnnnnnn nnnnnnnnnn nnnnnnnnnn nnnnnnnnnn nnnnnnnnnn
nnnnnnnnnn nnnnnnnnnn nnnnnnnnnn nnnnnnnnnn nnnnnnnnnn nnnnnnnnnn
nnnnnnnnnn nnnnnnnnnn nnnnnnnnnn nnnnnnnnnn nnnnnnnnnn nnnnnnnnnn
nnnnnnnnnn nnnnnnnnnn nnnnnnnnnn nnnnnnnnnn nnnnnnnnnn nnnnnnnnnn
nnnnnnnnnn nnnnnnnnnn nnnnnnnnnn nnnnnnnnnn nnnnnnnnnn nnnnnnnnnn
nnnnnnnnnn nnnnnnnnnn nnnnnnnnnn nnnnnnnnnn nnnnnnnnnn nnnnnnnnnn
nnnnnnnnnn nnnnnnnnnn nnnnnnnnnn nnnnnnnnnn nnnnnnnnnn nnnnnnnnnn
nnnnnnnnnn nnnnnnnnnn nnnnnnnnnn nnnnnnnnnn nnnnnnnnnn nnnnnnnnnn
nnnnnnnnnn nnnnnnnnnn nnnnnnnnnn nnnnnnnnnn nnnnnnnnnn nnnnnnnnnn
nnnnnnnnnn nnnnnnnnnn nnnnnnnnnn nnnnnnnnnn nnnnnnnnnn nnnnnnnnnn
nnnnnnnnnn nnnnnnnnnn nnnnnnnnnn nnnnnnnnnn nnnnnnnnnn nnnnnnnnnn
nnnnnnnnnn nnnnnnnnnn nnnnnnnnnn nnnnnnnnnn nnnnnnnnnn nnnnnnnnnn
nnnnnnnnnn nnnnnnnnnn nnnnnnnnnn nnnnnnnnnn nnnnnnnnnn nnnnnnnnnn
nnnnnnnnnn nnnnnnnnnn nnnnnnnnnn nnnnnnnnnn nnnnnnnnnn nnnnnnnnnn
nnnnnnnnnn nnnnnnnnnn nnnnnnnnnn nnnnnnnnnn nnnnnnnnnn nnnnnnnnnn
nnnnnnnnnn nnnnnnnnnn nnnnnnnnnn nnnnnnnnnn nnnnnnnnnn nnnnnnnnnn
nnnnnnnnnn nnnnnnnnnn nnnnnnnnnn nnnnnnnnnn nnnnnnnnnn nnnnnnnnnn
nnnnnnnnnn nnnnnnnnnn nnnnnnnnnn nnnnnnnnnn nnnnnnnnnn nnnnnnnnnn
nnnnnnnnnn nnnnnnnnnn nnnnnnnnnn nnnnnnnnnn nnnnnnnnnn nnnnnnnnnn
nnnnnnnnnn nnnnnnnnnn nnnnnnnnnn nnnnnnnnnn nnnnnnnnnn nnnnnnnnnn
nnnnnnnnnn nnnnnnnnnn nnnnnnnnnn nnnnnnnnnn nnnnnnnnnn nnnnnnnnnn
nnnnnnnnnn nnnnnnnnnn nnnnnnnnnn nnnnnnnnnn nnnnnnnnnn nnnnnnnnnn
nnnnnnnncc agaactac-c cttggtcccc agtggagtcc cctacgactc ccagcgcgtc
tttctgc--- aaaacaaccg tatcactgag ctgcgagtgg gatcctttgg cttc-gg---
-aactcag-- ---------- ---------- ---------- ----gtatgt ctt--caaga
gaacccca-- ---------- ---------- ---------- --------ag aa-aaaaat-
-------gca tactga---- ----gcattt tgta------ ---------- ----------
---------- aatttctctt ttc------- ---------- ---------- ----------
---------- ---------- ---------- ---------- ---------- ----------
---------- ---------- ---------- ---------- ---------- ----------
---------- ---------- ---------- ---------- ---------- ----------
---------- ---------- ---------- ---------- ---------- ----------
---------- ---------- ---------- ---------- ---------- ----------
---------- ---------- ---------- ---------- ---------- ----------
---------- ---------- ---------- ---------- ---------- ----------
---------- ---------- ---------- ---------- ---------- ----------
---------- ---------- ---------- ---------- ---------t taatcacttt
cctgtttttc -caatccttc catccac--- ---------- ---------- ----------
---------- ---------- -cgtcaccc- -------tg- --tt------ -------ctt
cttctttacc --------tt tcaccac--- --ccttcacc ca-------- -ccctccatg
g---ccctc- -ttgccccgt tatcaggttc tctggctctt ctccaacaac attacctgga
ttgaagctgg cgcttttagc gagctgcgtg atctggagga actggaccta ggcgacaatc
cacacctgcg ccgactggag ggcggagctt tccgagggct ggagaagctg caaagcc-tt
cacatgcacc gttgccgact ggccgccctt ccccacgaca tcttccacaa gctctacagc
ttgcaatatc tctatctgca ggagaaccag ctccatttgc tccaagatga cttgtttgct
gacctgatca acctgagcca gctcttcctg catggcaacc gcatccgcac cctgtccgag
aatgtcttta gaggccttgt caacctggac cgcctgctgc tccacgacaa ccgcatccgc
caggtcaacc gacgcgcctt ccgtgacttg ggccgcctca ccatgctctt tctcttcaac
aactcatt-g gccgagctgc ctggtcaggc catgcgcgat atggattcca ttcaattcct
gaggctg-aa caacaacccc tggacctgcg gctgcgagtc ccggccactc tgggatttct
cagtgtt-tg gttggttgtg gtgaagccca ---------- ---------- ----------
---------- ---------- tccag
>Callichthyidae_Corydoras_pygmaeus_3_1
nnnnnnnnnn nnnnnnnnnn nnnnnnnnnn nnnnnnnnnn nnnnnnnnnn nnnnnnnnnn
nnnnnnnnnn nnnnnnnnnn nnnnnnnnnn nnnnnnnnnn nnnnnnnnnn nnnnnnnnnn
nnnnnnnnnn nnnnnnnnnn nnnnnnnnnn nnnnnnnnnn nnnnnnnnnn nnnnnnnnnn
nnnnnnnnnn nnnnnnnnnn nnnnnnnnnn nnnnnnnnnn nnnnnnnnnn nnnnnnnnnn
nnnnnnnnnn nnnnnnnnnn nnnnnnnnnn nnnnnnnnnn nnnnnnnnnn nnnnnnnnnn
nnnnnnnnnn nnnnnnnnnn nnnnnnnnnn nnnnnnnnnn nnnnnnnnnn nnnnnnnnnn
nnnnnnnnnn nnnnnnnnnn nnnnnnnnnn nnnnnnnnnn nnnnnnnnnn nnnnnnnnnn
nnnnnnnnnn nnnnnnnnnn nnnnnnnnnn nnnnnnnnnn nnnnnnnnnn nnnnnnnnnn
nnnnnnnnnn nnnnnnnnnn nnnnnnnnnn nnnnnnnnnn nnnnnnnnnn nnnnnnnnnn
nnnnnnnnnn nnnnnnnnnn nnnnnnnnnn nnnnnnnnnn nnnnnnnnnn nnnnnnnnnn
nnnnnnnnnn nnnnnnnnnn nnnnnnnnnn nnnnnnnnnn nnnnnnnnnn nnnnnnnnnn
nnnnnnnnnn nnnnnnnnnn nnnnnnnnnn nnnnnnnnnn nnnnnnnnnn nnnnnnnnnn
nnnnnnnnnn nnnnnnnnnn nnnnnnnnnn nnnnnnnnnn nnnnnnnnnn nnnnnnnnnn
nnnnnnnnnn nnnnnnnnnn nnnnnnnnnn nnnnnnnnnn nnnnnnnnnn nnnnnnnnnn
nnnnnnnnnn nnnnnnnnnn nnnnnnnnnn nnnnnnnnnn nnnnnnnnnn nnnnnnnnnn
nnnnnnnnnn nnnnnnnnnn nnnnnnnnnn nnnnnnnnnn nnnnnnnnnn nnnnnnnnnn
nnnnnnnnnn nnnnnnnnnn nnnnnnnnnn nnnnnnnnnn nnnnnnnnnn nnnnnnnnnn
nnnnnnnnnn nnnnnnnnnn nnnnnnnnnn nnnnnnnnnn nnnnnnnnnn nnnnnnnnnn
nnnnnnnnnn nnnnnnnnnn nnnnnnnnnn nnnnnnnnnn nnnnnnnnnn nnnnnnnnnn
nnnnnnnnnn nnnnnnnnnn nnnnnnnnnn nnnnnnnnnn nnnnnnnnnn nnnnnnnnnn
nnnnnnnnnn nnnnnnnnnn nnnnnnnnnn nnnnnnnnnn nnnnnnnnnn nnnnnnnnnn
nnnnnnnnnn nnnnnnnnnn nnnnnnnnnn nnnnnnnnnn nnnnnnnnnn nnnnnnnnnn
nnnnnnnnnn nnnnnnnnnn nnnnnnnnnn nnnnnnnnnn nnnnnnnnnn nnnnnnnnnn
nnnnnnnnnn nnnnnnnnnn nnnnnnnnnn nnnnnnnnnn nnnnnnnnnn nnnnnnnnnn
nnnnnnnnnn nnnnnnnnnn nnnnnnnnnn nnnnnnnnnn nnnnnnnnnn nnnnnnnnnn
nnnnnnnnnn nnnnnnnnnn nnnnnnnnnn nnnnnnnnnn nnnnnnnnnn nnnnnnnnnn
nnnnnnnnnn nnnnnnnnnn nnnnnnnnnn nnnnnnnnnn nnnnnnnnnn nnnnnnnnnn
nnnnnnnnnn nnnnnnnnnn nnnnnnnnnn nnnnnnnnnn nnnnnnnnnn nnnnnnnnnn
nnnnnnnnnn nnnnnnnnnn nnnnnnnnnn nnnnnnnnnn nnnnnnnnnn nnnnnnnnnn
nnnnnnnnnn nnnnnnnnnn nnnnnnnnnn nnnnnnnnnn nnnnnnnnnn nnnnnnnnnn
nnnnnnnnnn nnnnnnnnnn nnnnnnnnnn nnnnnnnnnn nnnnnnnnnn nnnnnnnnnn
nnnnnnnnnn nnnnnnnnnn nnnnnnnnnn nnnnnnnnnn nnnnnnnnnn nnnnnnnnnn
nnnnnnnnnn nnnnnnnnnn nnnnnnnnnn nnnnnnnnnn nnnnnnnnnn nnnnnnnnnn
nnnnnnnnnn nnnnnnnnnn nnnnnnnnnn nnnnnnnnnn nnnnnnnnnn nnnnnnnnnn
nnnnnnnnnn nnnnnnnnnn nnnnnnnnnn nnnnnnnnnn nnnnnnnnnn nnnnnnnnnn
nnnnnnnnnn nnnnnnnnnn nnnnnnnnnn nnnnnnnnnn nnnnnnnnnn nnnnnnnnnn
nnnnnnnnnn nnnnnnnnnn nnnnnnnnnn nnnnnnnnnn nnnnnnnnnn nnnnnnnnnn
nnnnnnnnnn nnnnnnnnnn nnnnnnnnnn nnnnnnnnnn nnnnnnnnnn nnnnnnnnnn
nnnnnnnnnn nnnnnnnnnn nnnnnnnnnn nnnnnnnnnn nnnnnnnnnn nnnnnnnnnn
nnnnnnnnnn nnnnnnnnnn nnnnnnnnnn nnnnnnnnnn nnnnnnnnnn nnnnnnnnnn
nnnnnnnnnn nnnnnnnnnn nnnnnnnnnn nnnnnnnnnn nnnnnnnnnn nnnnnnnnnn
nnnnnnnnnn nnnnnnnnnn nnnnnnnnnn nnnnnnnnnn nnnnnnnnnn nnnnnnnnnn
nnnnnnnnnn nnnnnnnnnn nnnnnnnnnn nnnnnnnnnn nnnnnnnnnn nnnnnnnnnn
nnnnnnnnnn nnnnnnnnnn nnnnnnnnnn nnnnnnnnnn nnnnnnnnnn nnnnnnnnnn
nnnnnnnnnn nnnnnnnnnn nnnnnnnnnn nnnnnnnnnn nnnnnnnnnn nnnnnnnnnn
nnnnnnnnnn nnnnnnnnnn nnnnnnnnnn nnnnnnnnnn nnnnnnnnnn nnnnnnnnnn
nnnnnnnnnn nnnnnnnnnn nnnnnnnnnn nnnnnnnnnn nnnnnnnnnn nnnnnnnnnn
nnnnnnnnnn nnnnnnnnnn nnnnnnnnnn nnnnnnnnnn nnnnnnnnnn nnnnnnnnnn
nnnnnnnnnn nnnnnnnnnn nnnnnnnnnn nnnnnnnnnn nnnnnnnnnn nnnnnnnnnn
nnnnnnnnnn nnnnnnnnnn nnnnnnnnnn nnnnnnnnnn nnnnnnnnnn nnnnnnnnnn
nnnnnnnnnn nnnnnnnnnn nnnnnnnnnn nnnnnnnnnn nnnnnnnnnn nnnnnnnnnn
nnnnnnnnnn nnnnnnnnnn nnnnnnnnnn nnnnnnnnnn nnnnnnnnnn nnnnnnnnnn
nnnnnnnnnn nnnnnnnnnn nnnnnnnnnn nnnnnnnnnn nnnnnnnnnn nnnnnnnnnn
nnnnnnnnnn nnnnnnnnnn nnnnnnnnnn nnnnnnnnnn nnnnnnnnnn nnnnnnnnnn
nnnnnnnnnn nnnnnnnnnn nnnnnnnnnn nnnnnnnnnn nnnnnnnnnn nnnnnnnnnn
nnnnnnnnnn nnnnnnnnnn nnnnnnnnnn nnnnnnnnnn nnnnnnnnnn nnnnnnnnnn
nnnnnnnnnn nnnnnnnnnn nnnnnnnnnn nnnnnnnnnn nnnnnnnnnn nnnnnnnnnn
nnnnnnnnnn nnnnnnnnnn nnnnnnnnnn nnnnnnnnnn nnnnnnnnnn nnnnnnnnnn
nnnnnnnnnn nnnnnnnnnn nnnnnnnnnn nnnnnnnnnn nnnnnnnnnn nnnnnnnnnn
nnnnnnnnnn nnnnnnnnnn nnnnnnnnnn nnnnnatcgc aactcctgca gtgagatgga
tctatggccc agaacttcac cttggtcccc agtggagtcc cctacgactc ccagcgcgtc
tttctgc--- aaaacaaccg tatcactgag ctgcgagtgg gatcctttgg cttcggg---
-aactcag-- ---------- ---------- ---------- ----gtatgt ctt--caaga
g-acccca-- ---------- ---------- ---------- --------ag aa-aaaaat-
-------gca tactga---- ----gcattt tgta------ ---------- ----------
---------- aatttctctt ttc------- ---------- ---------- ----------
---------- ---------- ---------- ---------- ---------- ----------
---------- ---------- ---------- ---------- ---------- ----------
---------- ---------- ---------- ---------- ---------- ----------
---------- ---------- ---------- ---------- ---------- ----------
---------- ---------- ---------- ---------- ---------- ----------
---------- ---------- ---------- ---------- ---------- ----------
---------- ---------- ---------- ---------- ---------- ----------
---------- ---------- ---------- ---------- ---------- ----------
---------- ---------- ---------- ---------- ---------t taatcacttt
cctgtttttc -cacaccttc catccac--- ---------- ---------- ----------
---------- ---------- -cgtcaccc- -------tgc tctt------ -------ctt
cttctttacc --------tt tcaccac--- --ccttcacc ca-------- -ccctccatg
g---ccctc- -ttgccccgt tatcaggttc tctggctctt ctccaacaac attacctgga
ttgaagctgg cgcttttagc gagctgcgtg atctggagga actggaccta ggcgacaatc
cacacctgcg ccgactggag ggcggagctt tccgagggct ggagaagctg caaagcc-tt
cacatgcacc gttgccgact ggccgccctt ccccacgaca tcttccacaa gctctacagc
ttgcaatatc tctatctgca ggagaaccag ctccatttgc tccaagatga cttgtttgct
gacctgatca acctgagcca gctcttcctg catggcaacc gcatccgcac cctgtccgag
aatgtcttta gaggccttgt caacctggac cgcctgctgc tccacgacaa ccgcatccgc
caggtcaacc gacgcgcctt ccgtgacttg ggccgcctca ccatgctctt tctcttcaac
aactcatt-g gccgagctgc ctggtcaggc catgcgcgat atggattcca ttcaattcct
gaggctg-aa caacaacccc tggacctgcg gctgcgagtc ccggccactc tgggatttct
tcaggtc-cg atagggtgtg cagaagccca ---------- ---------- ----------
---------- ---------- tccag
>Callichthyidae_Corydoras_reticulatus_1_1
nnnnnnnnnn nnnnnnnnnn nnnnnnnnnn nnnnnnnnnn nnnnnnnnnn nnnnnnnnnn
nnnnnnnnnn nnnnnnnnnn nnnnnnnnnn nnnnnnnnnn nnnnnnnnnn nnnnnnnnnn
nnnnnnnnnn nnnnnnnnnn nnnnnnnnnn nnnnnnnnnn nnnnnnnnnn nnnnnnnnnn
nnnnnnnnnn nnnnnnnnnn nnnnnnnnnn nnnnnnnnnn nnnnnnnnnn nnnnnnnnnn
nnnnnnnnnn nnnnnnnnnn nnnnnnnnnn nnnnnnnnnn nnnnnnnnnn nnnnnnnnnn
nnnnnnnnnn nnnnnnnnnn nnnnnnnnnn nnnnnnnnnn nnnnnnnnnn nnnnnnnnnn
nnnnnnnnnn nnnnnnnnnn nnnnnnnnnn nnnnnnnnnn nnnnnnnnnn nnnnnnnnnn
nnnnnnnnnn nnnnnnnnnn nnnnnnnnnn nnnnnnnnnn nnnnnnnnnn nnnnnnnnnn
nnnnnnnnnn nnnnnnnnnn nnnnnnnnnn nnnnnnnnnn nnnnnnnnnn nnnnnnnnnn
nnnnnnnnnn nnnnnnnnnn nnnnnnnnnn nnnnnnnnnn nnnnnnnnnn nnnnnnnnnn
nnnnnnnnnn nnnnnnnnnn nnnnnnnnnn nnnnnnnnnn nnnnnnnnnn nnnnnnnnnn
nnnnnnnnnn nnnnnnnnnn nnnnnnnnnn nnnnnnnnnn nnnnnnnnnn nnnnnnnnnn
nnnnnnnnnn nnnnnnnnnn nnnnnnnnnn nnnnnnnnnn nnnnnnnnnn nnnnnnnnnn
nnnnnnnnnn nnnnnnnnnn nnnnnnnnnn nnnnnnnnnn nnnnnnnnnn nnnnnnnnnn
nnnnnnnnnn nnnnnnnnnn nnnnnnnnnn nnnnnnnnnn nnnnnnnnnn nnnnnnnnnn
nnnnnnnnnn nnnnnnnnnn nnnnnnnnnn nnnnnnnnnn nnnnnnnnnn nnnnnnnnnn
nnnnnnnnnn nnnnnnnnnn nnnnnnnnnn nnnnnnnnnn nnnnnnnnnn nnnnnnnnnn
nnnnnnnnnn nnnnnnnnnn nnnnnnnnnn nnnnnnnnnn nnnnnnnnnn nnnnnnnnnn
nnnnnnnnnn nnnnnnnnnn nnnnnnnnnn nnnnnnnnnn nnnnnnnnnn nnnnnnnnnn
nnnnnnnnnn nnnnnnnnnn nnnnnnnnnn nnnnnnnnnn nnnnnnnnnn nnnnnnnnnn
nnnnnnnnnn nnnnnnnnnn nnnnnnnnnn nnnnnnnnnn nnnnnnnnnn nnnnnnnnnn
nnnnnnnnnn nnnnnnnnnn nnnnnnnnnn nnnnnnnnnn nnnnnnnnnn nnnnnnnnnn
nnnnnnnnnn nnnnnnnnnn nnnnnnnnnn nnnnnnnnnn nnnnnnnnnn nnnnnnnnnn
nnnnnnnnnn nnnnnnnnnn nnnnnnnnnn nnnnnnnnnn nnnnnnnnnn nnnnnnnnnn
nnnnnnnnnn nnnnnnnnnn nnnnnnnnnn nnnnnnnnnn nnnnnnnnnn nnnnnnnnnn
nnnnnnnnnn nnnnnnnnnn nnnnnnnnnn nnnnnnnnnn nnnnnnnnnn nnnnnnnnnn
nnnnnnnnnn nnnnnnnnnn nnnnnnnnnn nnnnnnnnnn nnnnnnnnnn nnnnnnnnnn
nnnnnnnnnn nnnnnnnnnn nnnnnnnnnn nnnnnnnnnn nnnnnnnnnn nnnnnnnnnn
nnnnnnnnnn nnnnnnnnnn nnnnnnnnnn nnnnnnnnnn nnnnnnnnnn nnnnnnnnnn
nnnnnnnnnn nnnnnnnnnn nnnnnnnnnn nnnnnnnnnn nnnnnnnnnn nnnnnnnnnn
nnnnnnnnnn nnnnnnnnnn nnnnnnnnnn nnnnnnnnnn nnnnnnnnnn nnnnnnnnnn
nnnnnnnnnn nnnnnnnnnn nnnnnnnnnn nnnnnnnnnn nnnnnnnnnn nnnnnnnnnn
nnnnnnnnnn nnnnnnnnnn nnnnnnnnnn nnnnnnnnnn nnnnnnnnnn nnnnnnnnnn
nnnnnnnnnn nnnnnnnnnn nnnnnnnnnn nnnnnnnnnn nnnnnnnnnn nnnnnnnnnn
nnnnnnnnnn nnnnnnnnnn nnnnnnnnnn nnnnnnnnnn nnnnnnnnnn nnnnnnnnnn
nnnnnnnnnn nnnnnnnnnn nnnnnnnnnn nnnnnnnnnn nnnnnnnnnn nnnnnnnnnn
nnnnnnnnnn nnnnnnnnnn nnnnnnnnnn nnnnnnnnnn nnnnnnnnnn nnnnnnnnnn
nnnnnnnnnn nnnnnnnnnn nnnnnnnnnn nnnnnnnnnn nnnnnnnnnn nnnnnnnnnn
nnnnnnnnnn nnnnnnnnnn nnnnnnnnnn nnnnnnnnnn nnnnnnnnnn nnnnnnnnnn
nnnnnnnnnn nnnnnnnnnn nnnnnnnnnn nnnnnnnnnn nnnnnnnnnn nnnnnnnnnn
nnnnnnnnnn nnnnnnnnnn nnnnnnnnnn nnnnnnnnnn nnnnnnnnnn nnnnnnnnnn
nnnnnnnnnn nnnnnnnnnn nnnnnnnnnn nnnnnnnnnn nnnnnnnnnn nnnnnnnnnn
nnnnnnnnnn nnnnnnnnnn nnnnnnnnnn nnnnnnnnnn nnnnnnnnnn nnnnnnnnnn
nnnnnnnnnn nnnnnnnnnn nnnnnnnnnn nnnnnnnnnn nnnnnnnnnn nnnnnnnnnn
nnnnnnnnnn nnnnnnnnnn nnnnnnnnnn nnnnnnnnnn nnnnnnnnnn nnnnnnnnnn
nnnnnnnnnn nnnnnnnnnn nnnnnnnnnn nnnnnnnnnn nnnnnnnnnn nnnnnnnnnn
nnnnnnnnnn nnnnnnnnnn nnnnnnnnnn nnnnnnnnnn nnnnnnnnnn nnnnnnnnnn
nnnnnnnnnn nnnnnnnnnn nnnnnnnnnn nnnnnnnnnn nnnnnnnnnn nnnnnnnnnn
nnnnnnnnnn nnnnnnnnnn nnnnnnnnnn nnnnnnnnnn nnnnnnnnnn nnnnnnnnnn
nnnnnnnnnn nnnnnnnnnn nnnnnnnnnn nnnnnnnnnn nnnnnnnnnn nnnnnnnnnn
nnnnnnnnnn nnnnnnnnnn nnnnnnnnnn nnnnnnnnnn nnnnnnnnnn nnnnnnnnnn
nnnnnnnnnn nnnnnnnnnn nnnnnnnnnn nnnnnnnnnn nnnnnnnnnn nnnnnnnnnn
nnnnnnnnnn nnnnnnnnnn nnnnnnnnnn nnnnnnnnnn nnnnnnnnnn nnnnnnnnnn
nnnnnnnnnn nnnnnnnnnn nnnnnnnnnn nnnnnnnnnn nnnnnnnnnn nnnnnnnnnn
nnnnnnnnnn nnnnnnnnnn nnnnnnnnnn nnnnnnnnnn nnnnnnnnnn nnnnnnnnnn
nnnnnnnnnn nnnnnnnnnn nnnnnnnnnn nnnnnnnnnn nnnnnnnnnn nnnnnnnnnn
nnnnnnnnnn nnnnnnnnnn nnnnnnnnnn nnnnnnnnnn nnnnnnnnnn nnnnnnnnnn
nnnnnnnnnn nnnnnnnnnn nnnnnnnnnn nnnnnnnnnn nnnnnnnnnn nnnnnnnnnn
nnnnnnnnnn nnnnnnnnnn nnnnnnnnnn nnnnnnnnnn nnnnnnnnnn nnnnnnnnnn
nnnnnnnnnn nnnnntgagc tatccgagcc ccatgaccgt gagt------ ----------
tgcccggcgc aaaatttcac cttggtccca agtggagtcc cctatgactc tcagcgtgtc
tttctgc--- agaacaaccg tatcactgag ctgcgagtgg gatcctttgg cttc-gg---
-gactcag-- ---------- ---------- ---------- ----gtatgt tct--cgaaa
gacgacga-- ---------- ---------- ---------- --------ga ag-aaaaat-
-------gca tcttga---- ----gctttt c-ta------ ---------- ----------
---------- gacacctc-- ---------- ---------- ---------- ----------
---------- ---------- ---------- ---------- ---------- ----------
---------- ---------- ---------- ---------- ---------- ----------
---------- ---------- ---------- ---------- ---------- ----------
---------- ---------- ---------- ---------- ---------- ----------
---------- ---------- ---------- ---------- ---------- ----------
---------- ---------- ---------- ---------- ---------- ----------
---------- ---------- ---------- ---------- ---------- ----------
---------- ---------- ---------- ---------- ---------- ----------
---------- ---------- ---------- ---------- ---------t taatcacttt
cctgtttttc -cgcatgatc cttccca--- ---------- ---------- ----------
---------- -----tcaac acatcaccc- -------tgc tctt------ --------tt
ttttatacca --------tt ccaccac--- --cctttacc ccttcac-cc atcctttctg
g---ccatc- -tttccccgt catcaggtcc tgtggctctt ctccaacaac atcacctgga
tcgaagctgg cgctttcagc gagctgcgtg atctggagga actggatcta ggtgacaatc
cacacctgcg ccgtctggag ggcggagcat tccgcgggct ggagaagctg caaagcc-tg
cacatgcacc gttgccgatt ggccgccctt ccccacgaca tcttccacaa gctctacagc
ttgcaatacc tctatctgca ggaaaaccag cttcatctgc tgcaagatga cctgtttgct
gacctgatca acctgagcca gctgttcctg catggcaacc gcatccgcac cctgtccgag
aatgtgttca gaggccttgt caacctagac cgccttctgc ttcacgacaa ccgcattcgc
caggtcaacc gtcgcgcctt ccgtgacctg ggccgcctca caatgctctt cctcttcaac
aactccct-g gccgagctgc ccggtcaggc catgcgcgat atggattcca tccagttcct
gaggctg-aa caacaacccc tggacctgcg gctgcgagtc ccggccactc tgggatttct
tcaggtc-ca accgggtgtc c---agctcc -gagcttctg tgcgcnnnnn nnnnnnnnnn
nnnnnnnnnn nnnnnnnnnn nnnnn
>Callichthyidae_Corydoras_reticulatus_2_1
nnnnnnnnnn nnnnnnnnnn nnnnnnnnnn nnnnnnnnnn nnnnnnnnnn nnnnnnnnnn
nnnnnnnnnn nnnnnnnnnn nnnnnnnnnn nnnnnnnnnn nnnnnnnnnn nnnnnnnnnn
nnnnnnnnnn nnnnnnnnnn nnnnnnnnnn nnnnnnnnnn nnnnnnnnnn nnnnnnnnnn
nnnnnnnnnn nnnnnnnnnn nnnnnnnnnn nnnnnnnnnn nnnnnnnnnn nnnnnnnnnn
nnnnnnnnnn nnnnnnnnnn nnnnnnnnnn nnnnnnnnnn nnnnnnnnnn nnnnnnnnnn
nnnnnnnnnn nnnnnnnnnn nnnnnnnnnn nnnnnnnnnn nnnnnnnnnn nnnnnnnnnn
nnnnnnnnnn nnnnnnnnnn nnnnnnnnnn nnnnnnnnnn nnnnnnnnnn nnnnnnnnnn
nnnnnnnnnn nnnnnnnnnn nnnnnnnnnn nnnnnnnnnn nnnnnnnnnn nnnnnnnnnn
nnnnnnnnnn nnnnnnnnnn nnnnnnnnnn nnnnnnnnnn nnnnnnnnnn nnnnnnnnnn
nnnnnnnnnn nnnnnnnnnn nnnnnnnnnn nnnnnnnnnn nnnnnnnnnn nnnnnnnnnn
nnnnnnnnnn nnnnnnnnnn nnnnnnnnnn nnnnnnnnnn nnnnnnnnnn nnnnnnnnnn
nnnnnnnnnn nnnnnnnnnn nnnnnnnnnn nnnnnnnnnn nnnnnnnnnn nnnnnnnnnn
nnnnnnnnnn nnnnnnnnnn nnnnnnnnnn nnnnnnnnnn nnnnnnnnnn nnnnnnnnnn
nnnnnnnnnn nnnnnnnnnn nnnnnnnnnn nnnnnnnnnn nnnnnnnnnn nnnnnnnnnn
nnnnnnnnnn nnnnnnnnnn nnnnnnnnnn nnnnnnnnnn nnnnnnnnnn nnnnnnnnnn
nnnnnnnnnn nnnnnnnnnn nnnnnnnnnn nnnnnnnnnn nnnnnnnnnn nnnnnnnnnn
nnnnnnnnnn nnnnnnnnnn nnnnnnnnnn nnnnnnnnnn nnnnnnnnnn nnnnnnnnnn
nnnnnnnnnn nnnnnnnnnn nnnnnnnnnn nnnnnnnnnn nnnnnnnnnn nnnnnnnnnn
nnnnnnnnnn nnnnnnnnnn nnnnnnnnnn nnnnnnnnnn nnnnnnnnnn nnnnnnnnnn
nnnnnnnnnn nnnnnnnnnn nnnnnnnnnn nnnnnnnnnn nnnnnnnnnn nnnnnnnnnn
nnnnnnnnnn nnnnnnnnnn nnnnnnnnnn nnnnnnnnnn nnnnnnnnnn nnnnnnnnnn
nnnnnnnnnn nnnnnnnnnn nnnnnnnnnn nnnnnnnnnn nnnnnnnnnn nnnnnnnnnn
nnnnnnnnnn nnnnnnnnnn nnnnnnnnnn nnnnnnnnnn nnnnnnnnnn nnnnnnnnnn
nnnnnnnnnn nnnnnnnnnn nnnnnnnnnn nnnnnnnnnn nnnnnnnnnn nnnnnnnnnn
nnnnnnnnnn nnnnnnnnnn nnnnnnnnnn nnnnnnnnnn nnnnnnnnnn nnnnnnnnnn
nnnnnnnnnn nnnnnnnnnn nnnnnnnnnn nnnnnnnnnn nnnnnnnnnn nnnnnnnnnn
nnnnnnnnnn nnnnnnnnnn nnnnnnnnnn nnnnnnnnnn nnnnnnnnnn nnnnnnnnnn
nnnnnnnnnn nnnnnnnnnn nnnnnnnnnn nnnnnnnnnn nnnnnnnnnn nnnnnnnnnn
nnnnnnnnnn nnnnnnnnnn nnnnnnnnnn nnnnnnnnnn nnnnnnnnnn nnnnnnnnnn
nnnnnnnnnn nnnnnnnnnn nnnnnnnnnn nnnnnnnnnn nnnnnnnnnn nnnnnnnnnn
nnnnnnnnnn nnnnnnnnnn nnnnnnnnnn nnnnnnnnnn nnnnnnnnnn nnnnnnnnnn
nnnnnnnnnn nnnnnnnnnn nnnnnnnnnn nnnnnnnnnn nnnnnnnnnn nnnnnnnnnn
nnnnnnnnnn nnnnnnnnnn nnnnnnnnnn nnnnnnnnnn nnnnnnnnnn nnnnnnnnnn
nnnnnnnnnn nnnnnnnnnn nnnnnnnnnn nnnnnnnnnn nnnnnnnnnn nnnnnnnnnn
nnnnnnnnnn nnnnnnnnnn nnnnnnnnnn nnnnnnnnnn nnnnnnnnnn nnnnnnnnnn
nnnnnnnnnn nnnnnnnnnn nnnnnnnnnn nnnnnnnnnn nnnnnnnnnn nnnnnnnnnn
nnnnnnnnnn nnnnnnnnnn nnnnnnnnnn nnnnnnnnnn nnnnnnnnnn nnnnnnnnnn
nnnnnnnnnn nnnnnnnnnn nnnnnnnnnn nnnnnnnnnn nnnnnnnnnn nnnnnnnnnn
nnnnnnnnnn nnnnnnnnnn nnnnnnnnnn nnnnnnnnnn nnnnnnnnnn nnnnnnnnnn
nnnnnnnnnn nnnnnnnnnn nnnnnnnnnn nnnnnnnnnn nnnnnnnnnn nnnnnnnnnn
nnnnnnnnnn nnnnnnnnnn nnnnnnnnnn nnnnnnnnnn nnnnnnnnnn nnnnnnnnnn
nnnnnnnnnn nnnnnnnnnn nnnnnnnnnn nnnnnnnnnn nnnnnnnnnn nnnnnnnnnn
nnnnnnnnnn nnnnnnnnnn nnnnnnnnnn nnnnnnnnnn nnnnnnnnnn nnnnnnnnnn
nnnnnnnnnn nnnnnnnnnn nnnnnnnnnn nnnnnnnnnn nnnnnnnnnn nnnnnnnnnn
nnnnnnnnnn nnnnnnnnnn nnnnnnnnnn nnnnnnnnnn nnnnnnnnnn nnnnnnnnnn
nnnnnnnnnn nnnnnnnnnn nnnnnnnnnn nnnnnnnnnn nnnnnnnnnn nnnnnnnnnn
nnnnnnnnnn nnnnnnnnnn nnnnnnnnnn nnnnnnnnnn nnnnnnnnnn nnnnnnnnnn
nnnnnnnnnn nnnnnnnnnn nnnnnnnnnn nnnnnnnnnn nnnnnnnnnn nnnnnnnnnn
nnnnnnnnnn nnnnnnnnnn nnnnnnnnnn nnnnnnnnnn nnnnnnnnnn nnnnnnnnnn
nnnnnnnnnn nnnnnnnnnn nnnnnnnnnn nnnnnnnnnn nnnnnnnnnn nnnnnnnnnn
nnnnnnnnnn nnnnnnnnnn nnnnnnnnnn nnnnnnnnnn nnnnnnnnnn nnnnnnnnnn
nnnnnnnnnn nnnnnnnnnn nnnnnnnnnn nnnnnnnnnn nnnnnnnnnn nnnnnnnnnn
nnnnnnnnnn nnnnnnnnnn nnnnnnnnnn nnnnnnnnnn nnnnnnnnnn nnnnnnnnnn
nnnnnnnnnn nnnnnnnnnn nnnnnnnnnn nnnnnnnnnn nnnnnnnnnn nnnnnnnnnn
nnnnnnnnnn nnnnnnnnnn nnnnnnnnnn nnnnnnnnnn nnnnnnnnnn nnnnnnnnnn
nnnnnnnnnn nnnnnnnnnn nnnnnnnnnn nnnnnnnnnn nnnnnnnnnn nnnnnnnnnn
nnnnnnnnnn nnnnnnnnnn nnnnnnnnnn nnnnnnnnnn nnnnnnnnnn nnnnnnnnnn
nnnnnnnnnn nnnnnnnnnn nnnnnnnnnn nnnnnnnnnn nnnnnnnnnn nnnnnnnnnn
nnnnnnnnnn nnnnnnnnnn nnnnnnnnnn nnnnnnnnnn nnnnnnnnnn nnnnnnnnnn
nnnnnnnnnn nnnnntgagc tatccgagcc ccatgaccgt gagt------ ----------
tgcccggcgc aaaatttcac cttggtccca agtggagtcc cctatgactc tcagcgtgtc
tttctgc--- agaacaaccg tatcactgag ctgcgagtgg gatcctttgg cttc-gg---
-gactcag-- ---------- ---------- ---------- ----gtatgt tct--cgaaa
gacgacga-- ---------- ---------- ---------- --------ga ag-aaaaat-
-------gca tcttga---- ----gctttt c-ta------ ---------- ----------
---------- gacacctc-- ---------- ---------- ---------- ----------
---------- ---------- ---------- ---------- ---------- ----------
---------- ---------- ---------- ---------- ---------- ----------
---------- ---------- ---------- ---------- ---------- ----------
---------- ---------- ---------- ---------- ---------- ----------
---------- ---------- ---------- ---------- ---------- ----------
---------- ---------- ---------- ---------- ---------- ----------
---------- ---------- ---------- ---------- ---------- ----------
---------- ---------- ---------- ---------- ---------- ----------
---------- ---------- ---------- ---------- ---------t taatcacttt
cctgtttttc -cgcatgatc cttccca--- ---------- ---------- ----------
---------- -----tcaac acatcaccc- -------tgc tctt------ --------tt
ttttatacca --------tt ccaccac--- --cctttacc ccttcac-cc atcctttctg
g---ccatc- -tttccccgt catcaggtcc tgtggctctt ctccaacaac atcacctgga
tcgaagctgg cgctttcagc gagctgcgtg atctggagga actggatcta ggtgacaatc
cacacctgcg ccgtctggag ggcggagcat tccgcgggct ggagaagctg caaagcc-tg
cacatgcacc gttgccgatt ggccgccctt ccccacgaca tcttccacaa gctctacagc
ttgcaatacc tctatctgca ggaaaaccag cttcatctgc tgcaagatga cctgtttgct
gacctgatca acctgagcca gctgttcctg catggcaacc gcatccgcac cctgtccgag
aatgtgttca gaggccttgt caacctagac cgccttctgc ttcacgacaa ccgcattcgc
caggtcaacc gtcgcgcctt ccgtgacctg ggccgcctca caatgctctt cctcttcaac
aactccct-g gccgagctgc ccggtcaggc catgcgcgat atggattcca tccagttcct
gaggctg-aa caacaacccc tggacctgcg gctgcgagtc ccggccactc tgggatttct
tcaggtc-ca accgggtgtc c---agctcc -gagcttctg tgcgcnnnnn nnnnnnnnnn
nnnnnnnnnn nnnnnnnnnn nnnnn
>Callichthyidae_Corydoras_reticulatus_3_1
nnnnnnnnnn nnnnnnnnnn nnnnnnnnnn nnnnnnnnnn nnnnnnnnnn nnnnnnnnnn
nnnnnnnnnn nnnnnnnnnn nnnnnnnnnn nnnnnnnnnn nnnnnnnnnn nnnnnnnnnn
nnnnnnnnnn nnnnnnnnnn nnnnnnnnnn nnnnnnnnnn nnnnnnnnnn nnnnnnnnnn
nnnnnnnnnn nnnnnnnnnn nnnnnnnnnn nnnnnnnnnn nnnnnnnnnn nnnnnnnnnn
nnnnnnnnnn nnnnnnnnnn nnnnnnnnnn nnnnnnnnnn nnnnnnnnnn nnnnnnnnnn
nnnnnnnnnn nnnnnnnnnn nnnnnnnnnn nnnnnnnnnn nnnnnnnnnn nnnnnnnnnn
nnnnnnnnnn nnnnnnnnnn nnnnnnnnnn nnnnnnnnnn nnnnnnnnnn nnnnnnnnnn
nnnnnnnnnn nnnnnnnnnn nnnnnnnnnn nnnnnnnnnn nnnnnnnnnn nnnnnnnnnn
nnnnnnnnnn nnnnnnnnnn nnnnnnnnnn nnnnnnnnnn nnnnnnnnnn nnnnnnnnnn
nnnnnnnnnn nnnnnnnnnn nnnnnnnnnn nnnnnnnnnn nnnnnnnnnn nnnnnnnnnn
nnnnnnnnnn nnnnnnnnnn nnnnnnnnnn nnnnnnnnnn nnnnnnnnnn nnnnnnnnnn
nnnnnnnnnn nnnnnnnnnn nnnnnnnnnn nnnnnnnnnn nnnnnnnnnn nnnnnnnnnn
nnnnnnnnnn nnnnnnnnnn nnnnnnnnnn nnnnnnnnnn nnnnnnnnnn nnnnnnnnnn
nnnnnnnnnn nnnnnnnnnn nnnnnnnnnn nnnnnnnnnn nnnnnnnnnn nnnnnnnnnn
nnnnnnnnnn nnnnnnnnnn nnnnnnnnnn nnnnnnnnnn nnnnnnnnnn nnnnnnnnnn
nnnnnnnnnn nnnnnnnnnn nnnnnnnnnn nnnnnnnnnn nnnnnnnnnn nnnnnnnnnn
nnnnnnnnnn nnnnnnnnnn nnnnnnnnnn nnnnnnnnnn nnnnnnnnnn nnnnnnnnnn
nnnnnnnnnn nnnnnnnnnn nnnnnnnnnn nnnnnnnnnn nnnnnnnnnn nnnnnnnnnn
nnnnnnnnnn nnnnnnnnnn nnnnnnnnnn nnnnnnnnnn nnnnnnnnnn nnnnnnnnnn
nnnnnnnnnn nnnnnnnnnn nnnnnnnnnn nnnnnnnnnn nnnnnnnnnn nnnnnnnnnn
nnnnnnnnnn nnnnnnnnnn nnnnnnnnnn nnnnnnnnnn nnnnnnnnnn nnnnnnnnnn
nnnnnnnnnn nnnnnnnnnn nnnnnnnnnn nnnnnnnnnn nnnnnnnnnn nnnnnnnnnn
nnnnnnnnnn nnnnnnnnnn nnnnnnnnnn nnnnnnnnnn nnnnnnnnnn nnnnnnnnnn
nnnnnnnnnn nnnnnnnnnn nnnnnnnnnn nnnnnnnnnn nnnnnnnnnn nnnnnnnnnn
nnnnnnnnnn nnnnnnnnnn nnnnnnnnnn nnnnnnnnnn nnnnnnnnnn nnnnnnnnnn
nnnnnnnnnn nnnnnnnnnn nnnnnnnnnn nnnnnnnnnn nnnnnnnnnn nnnnnnnnnn
nnnnnnnnnn nnnnnnnnnn nnnnnnnnnn nnnnnnnnnn nnnnnnnnnn nnnnnnnnnn
nnnnnnnnnn nnnnnnnnnn nnnnnnnnnn nnnnnnnnnn nnnnnnnnnn nnnnnnnnnn
nnnnnnnnnn nnnnnnnnnn nnnnnnnnnn nnnnnnnnnn nnnnnnnnnn nnnnnnnnnn
nnnnnnnnnn nnnnnnnnnn nnnnnnnnnn nnnnnnnnnn nnnnnnnnnn nnnnnnnnnn
nnnnnnnnnn nnnnnnnnnn nnnnnnnnnn nnnnnnnnnn nnnnnnnnnn nnnnnnnnnn
nnnnnnnnnn nnnnnnnnnn nnnnnnnnnn nnnnnnnnnn nnnnnnnnnn nnnnnnnnnn
nnnnnnnnnn nnnnnnnnnn nnnnnnnnnn nnnnnnnnnn nnnnnnnnnn nnnnnnnnnn
nnnnnnnnnn nnnnnnnnnn nnnnnnnnnn nnnnnnnnnn nnnnnnnnnn nnnnnnnnnn
nnnnnnnnnn nnnnnnnnnn nnnnnnnnnn nnnnnnnnnn nnnnnnnnnn nnnnnnnnnn
nnnnnnnnnn nnnnnnnnnn nnnnnnnnnn nnnnnnnnnn nnnnnnnnnn nnnnnnnnnn
nnnnnnnnnn nnnnnnnnnn nnnnnnnnnn nnnnnnnnnn nnnnnnnnnn nnnnnnnnnn
nnnnnnnnnn nnnnnnnnnn nnnnnnnnnn nnnnnnnnnn nnnnnnnnnn nnnnnnnnnn
nnnnnnnnnn nnnnnnnnnn nnnnnnnnnn nnnnnnnnnn nnnnnnnnnn nnnnnnnnnn
nnnnnnnnnn nnnnnnnnnn nnnnnnnnnn nnnnnnnnnn nnnnnnnnnn nnnnnnnnnn
nnnnnnnnnn nnnnnnnnnn nnnnnnnnnn nnnnnnnnnn nnnnnnnnnn nnnnnnnnnn
nnnnnnnnnn nnnnnnnnnn nnnnnnnnnn nnnnnnnnnn nnnnnnnnnn nnnnnnnnnn
nnnnnnnnnn nnnnnnnnnn nnnnnnnnnn nnnnnnnnnn nnnnnnnnnn nnnnnnnnnn
nnnnnnnnnn nnnnnnnnnn nnnnnnnnnn nnnnnnnnnn nnnnnnnnnn nnnnnnnnnn
nnnnnnnnnn nnnnnnnnnn nnnnnnnnnn nnnnnnnnnn nnnnnnnnnn nnnnnnnnnn
nnnnnnnnnn nnnnnnnnnn nnnnnnnnnn nnnnnnnnnn nnnnnnnnnn nnnnnnnnnn
nnnnnnnnnn nnnnnnnnnn nnnnnnnnnn nnnnnnnnnn nnnnnnnnnn nnnnnnnnnn
nnnnnnnnnn nnnnnnnnnn nnnnnnnnnn nnnnnnnnnn nnnnnnnnnn nnnnnnnnnn
nnnnnnnnnn nnnnnnnnnn nnnnnnnnnn nnnnnnnnnn nnnnnnnnnn nnnnnnnnnn
nnnnnnnnnn nnnnnnnnnn nnnnnnnnnn nnnnnnnnnn nnnnnnnnnn nnnnnnnnnn
nnnnnnnnnn nnnnnnnnnn nnnnnnnnnn nnnnnnnnnn nnnnnnnnnn nnnnnnnnnn
nnnnnnnnnn nnnnnnnnnn nnnnnnnnnn nnnnnnnnnn nnnnnnnnnn nnnnnnnnnn
nnnnnnnnnn nnnnnnnnnn nnnnnnnnnn nnnnnnnnnn nnnnnnnnnn nnnnnnnnnn
nnnnnnnnnn nnnnnnnnnn nnnnnnnnnn nnnnnnnnnn nnnnnnnnnn nnnnnnnnnn
nnnnnnnnnn nnnnnnnnnn nnnnnnnnnn nnnnnnnnnn nnnnnnnnnn nnnnnnnnnn
nnnnnnnnnn nnnnnnnnnn nnnnnnnnnn nnnnnnnnnn nnnnnnnnnn nnnnnnnnnn
nnnnnnnnnn nnnnnnnnnn nnnnnnnnnn nnnnnnnnnn nnnnnnnnnn nnnnnnnnnn
nnnnnnnnnn nnnnnnnnnn nnnnnnnnnn nnnnnnnnnn nnnnnnnnnn nnnnnnnnnn
nnnnnnnnnn nnnnnnnnnn nnnnnnnnnn nnnnnnnnnn nnnnnnnnnn nnnnnnnnnn
nnnnnnnnnn nnnnntgagc tatccgagcc ccatgaccgt gagt------ ----------
tgcccggcgc aaaatttcac cttggtccca agtggagtcc cctatgactc tcagcgtgtc
tttctgc--- agaacaaccg tatcactgag ctgcgagtgg gatcctttgg cttc-gg---
-gactcag-- ---------- ---------- ---------- ----gtatgt tct--cgaaa
gacgacga-- ---------- ---------- ---------- --------ga ag-aaaaat-
-------gca tcttga---- ----gctttt c-ta------ ---------- ----------
---------- gacacctc-- ---------- ---------- ---------- ----------
---------- ---------- ---------- ---------- ---------- ----------
---------- ---------- ---------- ---------- ---------- ----------
---------- ---------- ---------- ---------- ---------- ----------
---------- ---------- ---------- ---------- ---------- ----------
---------- ---------- ---------- ---------- ---------- ----------
---------- ---------- ---------- ---------- ---------- ----------
---------- ---------- ---------- ---------- ---------- ----------
---------- ---------- ---------- ---------- ---------- ----------
---------- ---------- ---------- ---------- ---------t taatcacttt
cctgtttttc -cgcatgatc cttccca--- ---------- ---------- ----------
---------- -----tcaac acatcaccc- -------tgc tctt------ --------tt
ttttatacca --------tt ccaccac--- --cctttacc ccttcac-cc atcctttctg
g---ccatc- -tttccccgt catcaggtcc tgtggctctt ctccaacaac atcacctgga
tcgaagctgg cgctttcagc gagctgcgtg atctggagga actggatcta ggtgacaatc
cacacctgcg ccgtctggag ggcggagcat tccgcgggct ggagaagctg caaagcc-tg
cacatgcacc gttgccgatt ggccgccctt ccccacgaca tcttccacaa gctctacagc
ttgcaatacc tctatctgca ggaaaaccag cttcatctgc tgcaagatga cctgtttgct
gacctgatca acctgagcca gctgttcctg catggcaacc gcatccgcac cctgtccgag
aatgtgttca gaggccttgt caacctagac cgccttctgc ttcacgacaa ccgcattcgc
caggtcaacc gtcgcgcctt ccgtgacctg ggccgcctca caatgctctt cctcttcaac
aactccct-g gccgagctgc ccggtcaggc catgcgcgat atggattcca tccagttcct
gaggctg-aa caacaacccc tggacctgcg gctgcgagtc ccggccactc tgggatttct
tcaggtc-ca accgggtgtc c---agctcc -gagcttctg tgcgcnnnnn nnnnnnnnnn
nnnnnnnnnn nnnnnnnnnn nnnnn
>Callichthyidae_Corydoras_serratus_1_1
nnnnnnnnnn nnnnnnnnnn nnnnnnnnnn nnnnnnnnnn nnnnnnnnnn nnnnnnnnnn
nnnnnnnnnn nnnnnnnnnn nnnnnnnnnn nnnnnnnnnn nnnnnnnnnn nnnnnnnnnn
nnnnnnnnnn nnnnnnnnnn nnnnnnnnnn nnnnnnnnnn nnnnnnnnnn nnnnnnnnnn
nnnnnnnnnn nnnnnnnnnn nnnnnnnnnn nnnnnnnnnn nnnnnnnnnn nnnnnnnnnn
nnnnnnnnnn nnnnnnnnnn nnnnnnnnnn nnnnnnnnnn nnnnnnnnnn nnnnnnnnnn
nnnnnnnnnn nnnnnnnnnn nnnnnnnnnn nnnnnnnnnn nnnnnnnnnn nnnnnnnnnn
nnnnnnnnnn nnnnnnnnnn nnnnnnnnnn nnnnnnnnnn nnnnnnnnnn nnnnnnnnnn
nnnnnnnnnn nnnnnnnnnn nnnnnnnnnn nnnnnnnnnn nnnnnnnnnn nnnnnnnnnn
nnnnnnnnnn nnnnnnnnnn nnnnnnnnnn nnnnnnnnnn nnnnnnnnnn nnnnnnnnnn
nnnnnnnnnn nnnnnnnnnn nnnnnnnnnn nnnnnnnnnn nnnnnnnnnn nnnnnnnnnn
nnnnnnnnnn nnnnnnnnnn nnnnnnnnnn nnnnnnnnnn nnnnnnnnnn nnnnnnnnnn
nnnnnnnnnn nnnnnnnnnn nnnnnnnnnn nnnnnnnnnn nnnnnnnnnn nnnnnnnnnn
nnnnnnnnnn nnnnnnnnnn nnnnnnnnnn nnnnnnnnnn nnnnnnnnnn nnnnnnnnnn
nnnnnnnnnn nnnnnnnnnn nnnnnnnnnn nnnnnnnnnn nnnnnnnnnn nnnnnnnnnn
nnnnnnnnnn nnnnnnnnnn nnnnnnnnnn nnnnnnnnnn nnnnnnnnnn nnnnnnnnnn
nnnnnnnnnn nnnnnnnnnn nnnnnnnnnn nnnnnnnnnn nnnnnnnnnn nnnnnnnnnn
nnnnnnnnnn nnnnnnnnnn nnnnnnnnnn nnnnnnnnnn nnnnnnnnnn nnnnnnnnnn
nnnnnnnnnn nnnnnnnnnn nnnnnnnnnn nnnnnnnnnn nnnnnnnnnn nnnnnnnnnn
nnnnnnnnnn nnnnnnnnnn nnnnnnnnnn nnnnnnnnnn nnnnnnnnnn nnnnnnnnnn
nnnnnnnnnn nnnnnnnnnn nnnnnnnnnn nnnnnnnnnn nnnnnnnnnn nnnnnnnnnn
nnnnnnnnnn nnnnnnnnnn nnnnnnnnnn nnnnnnnnnn nnnnnnnnnn nnnnnnnnnn
nnnnnnnnnn nnnnnnnnnn nnnnnnnnnn nnnnnnnnnn nnnnnnnnnn nnnnnnnnnn
nnnnnnnnnn nnnnnnnnnn nnnnnnnnnn nnnnnnnnnn nnnnnnnnnn nnnnnnnnnn
nnnnnnnnnn nnnnnnnnnn nnnnnnnnnn nnnnnnnnnn nnnnnnnnnn nnnnnnnnnn
nnnnnnnnnn nnnnnnnnnn nnnnnnnnnn nnnnnnnnnn nnnnnnnnnn nnnnnnnnnn
nnnnnnnnnn nnnnnnnnnn nnnnnnnnnn nnnnnnnnnn nnnnnnnnnn nnnnnnnnnn
nnnnnnnnnn nnnnnnnnnn nnnnnnnnnn nnnnnnnnnn nnnnnnnnnn nnnnnnnnnn
nnnnnnnnnn nnnnnnnnnn nnnnnnnnnn nnnnnnnnnn nnnnnnnnnn nnnnnnnnnn
nnnnnnnnnn nnnnnnnnnn nnnnnnnnnn nnnnnnnnnn nnnnnnnnnn nnnnnnnnnn
nnnnnnnnnn nnnnnnnnnn nnnnnnnnnn nnnnnnnnnn nnnnnnnnnn nnnnnnnnnn
nnnnnnnnnn nnnnnnnnnn nnnnnnnnnn nnnnnnnnnn nnnnnnnnnn nnnnnnnnnn
nnnnnnnnnn nnnnnnnnnn nnnnnnnnnn nnnnnnnnnn nnnnnnnnnn nnnnnnnnnn
nnnnnnnnnn nnnnnnnnnn nnnnnnnnnn nnnnnnnnnn nnnnnnnnnn nnnnnnnnnn
nnnnnnnnnn nnnnnnnnnn nnnnnnnnnn nnnnnnnnnn nnnnnnnnnn nnnnnnnnnn
nnnnnnnnnn nnnnnnnnnn nnnnnnnnnn nnnnnnnnnn nnnnnnnnnn nnnnnnnnnn
nnnnnnnnnn nnnnnnnnnn nnnnnnnnnn nnnnnnnnnn nnnnnnnnnn nnnnnnnnnn
nnnnnnnnnn nnnnnnnnnn nnnnnnnnnn nnnnnnnnnn nnnnnnnnnn nnnnnnnnnn
nnnnnnnnnn nnnnnnnnnn nnnnnnnnnn nnnnnnnnnn nnnnnnnnnn nnnnnnnnnn
nnnnnnnnnn nnnnnnnnnn nnnnnnnnnn nnnnnnnnnn nnnnnnnnnn nnnnnnnnnn
nnnnnnnnnn nnnnnnnnnn nnnnnnnnnn nnnnnnnnnn nnnnnnnnnn nnnnnnnnnn
nnnnnnnnnn nnnnnnnnnn nnnnnnnnnn nnnnnnnnnn nnnnnnnnnn nnnnnnnnnn
nnnnnnnnnn nnnnnnnnnn nnnnnnnnnn nnnnnnnnnn nnnnnnnnnn nnnnnnnnnn
nnnnnnnnnn nnnnnnnnnn nnnnnnnnnn nnnnnnnnnn nnnnnnnnnn nnnnnnnnnn
nnnnnnnnnn nnnnnnnnnn nnnnnnnnnn nnnnnnnnnn nnnnnnnnnn nnnnnnnnnn
nnnnnnnnnn nnnnnnnnnn nnnnnnnnnn nnnnnnnnnn nnnnnnnnnn nnnnnnnnnn
nnnnnnnnnn nnnnnnnnnn nnnnnnnnnn nnnnnnnnnn nnnnnnnnnn nnnnnnnnnn
nnnnnnnnnn nnnnnnnnnn nnnnnnnnnn nnnnnnnnnn nnnnnnnnnn nnnnnnnnnn
nnnnnnnnnn nnnnnnnnnn nnnnnnnnnn nnnnnnnnnn nnnnnnnnnn nnnnnnnnnn
nnnnnnnnnn nnnnnnnnnn nnnnnnnnnn nnnnnnnnnn nnnnnnnnnn nnnnnnnnnn
nnnnnnnnnn nnnnnnnnnn nnnnnnnnnn nnnnnnnnnn nnnnnnnnnn nnnnnnnnnn
nnnnnnnnnn nnnnnnnnnn nnnnnnnnnn nnnnnnnnnn nnnnnnnnnn nnnnnnnnnn
nnnnnnnnnn nnnnnnnnnn nnnnnnnnnn nnnnnnnnnn nnnnnnnnnn nnnnnnnnnn
nnnnnnnnnn nnnnnnnnnn nnnnnnnnnn nnnnnnnnnn nnnnnnnnnn nnnnnnnnnn
nnnnnnnnnn nnnnnnnnnn nnnnnnnnnn nnnnnnnnnn nnnnnnnnnn nnnnnnnnnn
nnnnnnnnnn nnnnnnnnnn nnnnnnnnnn nnnnnnnnnn nnnnnnnnnn nnnnnnnnnn
nnnnnnnnnn nnnnnnnnnn nnnnnnnnnn nnnnnnnnnn nnnnnnnnnn nnnnnnnnnn
nnnnnnnnnn nnnnnnnnnn nnnnnnnnnn nnnnnnnnnn nnnnnnnnnn nnnnnnnnnn
nnnnnnnnnn nnnnnnnnnn nnnnnnnnnn nnnnnnnnnn nnnnnnnnnn nnnnnnnnnn
nnnnnnnnnn nnnnnnnnnn nnnnnnnnnn nnnnnnnnnn nnnnnnnnnn nnnnnnnnnn
nnnnnnnnnn nnnnnnnngc tacccgagcc ccatgaccgt gagc------ ----------
tgccaggctc agaacttcac cttggttccc agtggagtcc catacgactc tcagcgcgtc
tttctgc--- agaacaaccg tatcaccgag ctgcgagtgg gatccttcgg cttc-gg---
-gactcag-- ---------- ---------- ---------- ----gtacgt gtc--cgtgg
ggtgacga-- ---------- ---------- ---------- --------gg ag-gcaaat-
-------gcg tatcgg---- ----tcactt t-ga------ ---------- ----------
---------- aatatctctt tcct------ ---------- ---------- ----------
---------- ---------- ---------- ---------- ---------- --ctt-----
---------- ---------- ---------- ---------- ---------- ----------
---------- ---------- ---------- ---------- ---------- ----------
---------- ---------- ---------- ---------- ---------- ----------
---------- ---------- ---------- ---------- ---------- ----------
---------- ---------- ---------- ---------- ---------- ----------
---------- ---------- ---------- ---------- ---------- ----------
---------- ---------- ---------- ---------- --------tg caccgt----
---------- ---------- ---------- ---------- --------tt taatcgcctt
cctcttttcc -cacacaatt cctcccc--- ---------- ---------- ----------
-----aacct gtggtcattt gtgtcacccc -------cgc cctc------ -------ctt
cttcattacc --------tt ccaccaccac caccttcacc ccttcac-cc atcctcaatg
gc-cccctc- -ttcaccctt tatcaggtcc tctggctctt ctccaacaac attacctgga
ttgaggccgg cgccttcagc gagctgcgtg atctggagga actggaccta ggtgacaatc
cacacctgcg ccgcctggag ggcggagctt tccgagggct tgagaagctg caaagcc-tg
cacatgcacc gttgccgact ggccgccctt ccccatgaca tcttccacaa gctctacagc
ttgcagtacc tctatctgca ggagaaccag ctccatttgc tccaagacga cctgttcgcc
gacctgatca acctgagcca gctcttcctg catggcaacc gcattcgcac cctgtccgag
aacgtgttca gaggcctcgt caacctggac cgcctgctgc tacacgacaa ccgcatccgc
caggtcaacc gccgcgcctt ccgcgacctg ggccgcctca ccatgctctt tctcttcaac
aactccct-g gccgagctgc ccgggcaggc catgcgtgat atggattcca tccagttcct
gaggctg-aa caacaatccc tggacctgcg gctgtgagtc ccgtccactc tgggatttct
tcaggtc-ca acagggtgtc c---agctcc -gaggtgctc tgnnnnnnnn nnnnnnnnnn
nnnnnnnnnn nnnnnnnnnn nnnnn
>Loricariidae_Ancistrus_macrophthalmus_1_1
tttaagagtg agtatctac- t-c--ttg-- --ctttcttc t-----ctat tgtact-gca
ctatgta-c- tctttcat-t t-agaacgaa aagttcttca ---tatgctc actgtatta-
--tgtcaagt -aaatgtaaa aatg------ -atgttataa -----a---- ---------g
aaatgaatgc a-tccatgtg acca-ga--- --actgtca- ct-gaggata tttc-tgcac
ttcaaactt- --tcttgcat t--------- ---------c tttc-ttac- aaac-tt---
--tcttac-- -----at--- ttg--ca-at -aaa------ ----ata--- tctgcgcatg
atacatt-tt gg-taaag-- ttactaaact ttctt-ggtt gatattaagc aatt------
--t---tact cttga---ct ttgt------ ------c-ag ac-tttg--- ----cc----
--aaagtttt ga-tttgac- ---------- ---------- ---------- ----------
---------- ---------- ---------- ---------- ---------- ----------
---------- ---------- ---------- ---------- ---------- ----------
---------- ---------- ---------- ---------- ---------- ----------
---------- ---------- ---------- ---------- ---------- ----------
---------- ---------- ---------- ---------- ---------- ----------
---------- ---------- ---------- ---------- ---------- ----------
---------- ---------- ---------- ---------- ---------- ----------
---------- ---------- ---------- ---------- ---------- ----------
---------- ---------- ---------- ---------- ---------- ----------
---------- ---------- ---------- ---------- -ttt--aatg tgaactc---
---------- ---------- --------ac tggactcaaa cca-tt---- ---------t
taactt--tt gctttacttg --atctaaaa tgca------ ---ttttaaa catct-acgt
tct--tatct -gca------ -------tgg ---aaaatat ---atctttg ttaaa-gtca
aattcaaat- aattgatagc att------- -------ttt tttt------ ----------
---------- ---------- ---------- ---------- ---------- ----------
---------- ---------- ---------- ---------- ---------- ----------
---------- ---------- ---------- ---------- ---------- ----------
---------- ---------- ---------- ---------- ---------- ----------
---------- ---------- ---------- ---------- ---------- ----------
---------- ---------- ---------- ---------- ----tttaca acag------
-agca----- ---------- -ttgt----- ---------c tcaaatcagc tttacaaata
tttaggctca catccc-ta- ------actg agcaag-cct ttagcg-aca gtgg-caggg
--------aa aac-tccc-t aa-------- -tgttaaa-a ggaagaaac- ----------
---------t tt-gggaga- ---------- ---------- ---------- ----------
---ctgg--- ------gag- ---------- ---------- ---------- ----------
---------- ---------- ---------- ---------- ---------- ----------
---------- ---------- ---------- ---------- ---------- ----------
---------- ---------- ---------- ---------- ---------- ----------
---------- ---------- ---------- ---------- ---------- ----------
---------- ---------- ---------- ---------- ---------- ----------
---------- ---------- ---------- ---------- ---------- ----------
---------- ---------- ---------- ---------- ---------- ----------
---------- ---------- ---------- ---------- ---------- ----------
---------- ---------- ---------- ---------- ---------- ----------
---------- ---------- ---------- ---------- ---------- ----------
---------- ---------- ---------- ---------- ---------- ----------
---------- ---------- ---------- ---------- ---------- ----------
---------- ---------- ---------- ---------- ---------- ----------
---------- ---------- ---------- ---------- ---------- ----------
---------- ---------- ---------- ---------- ---------- ----------
---------- ---------- --------tt ttgag----- ---------- -------tct
aaagatgc-- ---------- ---------- -------caa ga-------- ----------
---------- ---------- ---------- --aacgaagt ---------- ----------
---------- ---------- ---------- ---------- ---------- ----------
---------- ---------- ---------- ---------- ---------- ----------
---------- ---------- ---------- ---------- ---------- ----------
---------- gtc------- ---------- ---------- -----tg-aa tgagctaaa-
-ca------- --------tc tt-a------ ---agttgca ttttattgaa --ttttttt-
---------- ----atttaa -tgc-tt--t atg-tgt--- ------g-ct ttcttagggg
gcctctcact ctggctggtg gtctggctgg tcgtggtgaa gcccgcccct gtgcagagct
gtccacacct gtgtgtgtgt tacccaaacc ccatgaccgt gagc------ ----------
tgccaggcgc agaacttcac cttggtgccc actggcgtcc cctacgactc acagcgtgtg
tttctgc--- agaacaaccg tattactgag ctgcgagtgg gctcttttgg cttc-gg---
-aactcag-- ---------- ---------- ---------- ----gttggt ctg--tgtg-
---------- ---------- -tgtgtgtct gtg------- --------tg agatcaatt-
-------gta tgatga---- -----tg-tt tgta-cttac ---------- ----------
---------- ---------- ---------- ---------- ---------- ----------
---------- ---------- ---------- ---------- ---------- ----------
---------- ---------- ---------- ---------- ---------- ----------
---------- ---------- ---------- ---------- ---------- ----------
---------- ---------- ---------- ---------- ---------- ----------
---------- ---------- ---------- ---------- ---------- ----------
---------- ---------- ---------- ---------- ---------- ----------
---------- ---------- ---------- ---------- ---------- ----------
---------- ---------- ---------- ---------- --------ta ta-----tac
agtagtag-- ---------- ---------- ---taaaatg caa-----aa cga-------
---------- ---------- ---------- ---------- ---------- ----------
---------- ---------- ctgtcatttc cggtt-gtac tcttct---- -------cat
ttccaccccc -acccc--tt tc-ttgtctt --ctctctct c--------- ----------
---------- -cctgctcct cctcaggtcc tgtggctttt ctccaacaac atcacctgga
ttgaggctgg tgccttcagc gagctgcgtg atctggagga gctggatctg ggtgacaacc
ctcacctgcg ccgcctggag ggcggagcct tccgtgggct agagaaactg cagagcc-tc
cacatgcacc gttgccgctt ggctgccctc ccccatgaca tcttccacaa gctctacagc
ttgcagtatc tctacctgca ggagaaccag ctccacttcc tccaggacga cctgtttgct
gacctgatca acctcagcca gctgtttctg catggcaatc gcatccgcac cctatccgaa
aatgtgttcc gtggcctggt gaaccttgac cgcctgcttc tgcacgacaa ccgcatccgc
caggtcaacc gccgcgcctt ccgtgacctg ggacgcctca ctatgctgtt cctcttcaac
aactctct-g gctgagctgc ccggccaggc catgcgagat gtggaatcca tccagttcct
gaggctc-aa caacaatccc tgggcctgtg gctgtgaagc tcgcccactc tgggagttct
tcaggtc-ca acagggtgtc c---agctct -gatctgctc tgtgcctctc ccnnnnnnnn
nnnnnnnnnn nnnnnnnnnn nnnnn
>Loricariidae_Ancistrus_macrophthalmus_2_1
tttaagagtg agtatctac- t-c--ttg-- --ctttcttc t-----ctat tgtact-gca
ctatgta-c- tctttcat-t t-agaacgaa aagttcttca ---tatgctc actgtatta-
--tgtcaagt -aaatgtaaa aatg------ -atgttataa -----a---- ---------g
aaatgaatgc a-tccatgtg acca-ga--- --actgtca- ct-gaggata tttc-tgcac
ttcaaactt- --tcttgcat t--------- ---------c tttc-ttac- aaac-tt---
--tcttac-- -----at--- ttg--ca-at -aaa------ ----ata--- tctgcgcatg
atacatt-tt gg-taaag-- ttactaaact ttctt-ggtt gatattaagc aatt------
--t---tact cttga---ct ttgt------ ------c-ag ac-tttg--- ----cc----
--aaagtttt ga-tttgac- ---------- ---------- ---------- ----------
---------- ---------- ---------- ---------- ---------- ----------
---------- ---------- ---------- ---------- ---------- ----------
---------- ---------- ---------- ---------- ---------- ----------
---------- ---------- ---------- ---------- ---------- ----------
---------- ---------- ---------- ---------- ---------- ----------
---------- ---------- ---------- ---------- ---------- ----------
---------- ---------- ---------- ---------- ---------- ----------
---------- ---------- ---------- ---------- ---------- ----------
---------- ---------- ---------- ---------- ---------- ----------
---------- ---------- ---------- ---------- -ttt--aatg tgaactc---
---------- ---------- --------ac tggactcaaa cca-tt---- ---------t
taactt--tt gctttacttg --atctaaaa tgca------ ---ttttaaa catct-acgt
tct--tatct -gca------ -------tgg ---aaaatat ---atctttg ttaaa-gtca
aattcaaat- aattgatagc att------- -------ttt tttt------ ----------
---------- ---------- ---------- ---------- ---------- ----------
---------- ---------- ---------- ---------- ---------- ----------
---------- ---------- ---------- ---------- ---------- ----------
---------- ---------- ---------- ---------- ---------- ----------
---------- ---------- ---------- ---------- ---------- ----------
---------- ---------- ---------- ---------- ----tttaca acag------
-agca----- ---------- -ttgt----- ---------c tcaaatcagc tttacaaata
tttaggctca catccc-ta- ------actg agcaag-cct ttagcg-aca gtgg-caggg
--------aa aac-tccc-t aa-------- -tgttaaa-a ggaagaaac- ----------
---------t tt-gggaga- ---------- ---------- ---------- ----------
---ctgg--- ------gag- ---------- ---------- ---------- ----------
---------- ---------- ---------- ---------- ---------- ----------
---------- ---------- ---------- ---------- ---------- ----------
---------- ---------- ---------- ---------- ---------- ----------
---------- ---------- ---------- ---------- ---------- ----------
---------- ---------- ---------- ---------- ---------- ----------
---------- ---------- ---------- ---------- ---------- ----------
---------- ---------- ---------- ---------- ---------- ----------
---------- ---------- ---------- ---------- ---------- ----------
---------- ---------- ---------- ---------- ---------- ----------
---------- ---------- ---------- ---------- ---------- ----------
---------- ---------- ---------- ---------- ---------- ----------
---------- ---------- ---------- ---------- ---------- ----------
---------- ---------- ---------- ---------- ---------- ----------
---------- ---------- ---------- ---------- ---------- ----------
---------- ---------- ---------- ---------- ---------- ----------
---------- ---------- --------tt ttgag----- ---------- -------tct
aaagatgc-- ---------- ---------- -------caa ga-------- ----------
---------- ---------- ---------- --aacgaagt ---------- ----------
---------- ---------- ---------- ---------- ---------- ----------
---------- ---------- ---------- ---------- ---------- ----------
---------- ---------- ---------- ---------- ---------- ----------
---------- gtc------- ---------- ---------- -----tg-aa tgagctaaa-
-ca------- --------tc tt-a------ ---agttgca ttttattgaa --ttttttt-
---------- ----atttaa -tgc-tt--t atg-tgt--- ------g-ct ttcttagggg
gcctctcact ctggctggtg gtctggctgg tcgtggtgaa gcccgcccct gtgcagagct
gtccacacct gtgtgtgtgt tacccaaacc ccatgaccgt gagc------ ----------
tgccaggcgc agaacttcac cttggtgccc actggcgtcc cctacgactc acagcgtgtg
tttctgc--- agaacaaccg tattactgag ctgcgagtgg gctcttttgg cttc-gg---
-aactcag-- ---------- ---------- ---------- ----gttggt ctg--tgtg-
---------- ---------- -tgtgtgtct gtg------- --------tg agatcaatt-
-------gta tgatga---- -----tg-tt tgta-cttac ---------- ----------
---------- ---------- ---------- ---------- ---------- ----------
---------- ---------- ---------- ---------- ---------- ----------
---------- ---------- ---------- ---------- ---------- ----------
---------- ---------- ---------- ---------- ---------- ----------
---------- ---------- ---------- ---------- ---------- ----------
---------- ---------- ---------- ---------- ---------- ----------
---------- ---------- ---------- ---------- ---------- ----------
---------- ---------- ---------- ---------- ---------- ----------
---------- ---------- ---------- ---------- --------ta ta-----tac
agtagtag-- ---------- ---------- ---taaaatg caa-----aa cga-------
---------- ---------- ---------- ---------- ---------- ----------
---------- ---------- ctgtcatttc cggtt-gtac tcttct---- -------cat
ttccaccccc -acccc--tt tc-ttgtctt --ctctctct c--------- ----------
---------- -cctgctcct cctcaggtcc tgtggctttt ctccaacaac atcacctgga
ttgaggctgg tgccttcagc gagctgcgtg atctggagga gctggatctg ggtgacaacc
ctcacctgcg ccgcctggag ggcggagcct tccgtgggct agagaaactg cagagcc-tc
cacatgcacc gttgccgctt ggctgccctc ccccatgaca tcttccacaa gctctacagc
ttgcagtatc tctacctgca ggagaaccag ctccacttcc tccaggacga cctgtttgct
gacctgatca acctcagcca gctgtttctg catggcaatc gcatccgcac cctatccgaa
aatgtgttcc gtggcctggt gaaccttgac cgcctgcttc tgcacgacaa ccgcatccgc
caggtcaacc gccgcgcctt ccgtgacctg ggacgcctca ctatgctgtt cctcttcaac
aactctct-g gctgagctgc ccggccaggc catgcgagat gtggaatcca tccagttcct
gaggctc-aa caacaatccc tgggcctgtg gctgtgaagc tcgcccactc tgggagttct
tcaggtc-ca acagggtgtc c---agctct -gatctgctc tgtgcctctc ccnnnnnnnn
nnnnnnnnnn nnnnnnnnnn nnnnn
>Loricariidae_Ancistrus_macrophthalmus_3_1
tttaagagtg agtatctac- t-c--ttg-- --ctttcttc t-----ctat tgtact-gca
ctatgta-c- tctttcat-t t-agaacgaa aagttcttca ---tatgctc actgtatta-
--tgtcaagt -aaatgtaaa aatg------ -atgttataa -----a---- ---------g
aaatgaatgc a-tccatgtg acca-ga--- --actgtca- ct-gaggata tttc-tgcac
ttcaaactt- --tcttgcat t--------- ---------c tttc-ttac- aaac-tt---
--tcttac-- -----at--- ttg--ca-at -aaa------ ----ata--- tctgcgcatg
atacatt-tt gg-taaag-- ttactaaact ttctt-ggtt gatattaagc aatt------
--t---tact cttga---ct ttgt------ ------c-ag ac-tttg--- ----cc----
--aaagtttt ga-tttgac- ---------- ---------- ---------- ----------
---------- ---------- ---------- ---------- ---------- ----------
---------- ---------- ---------- ---------- ---------- ----------
---------- ---------- ---------- ---------- ---------- ----------
---------- ---------- ---------- ---------- ---------- ----------
---------- ---------- ---------- ---------- ---------- ----------
---------- ---------- ---------- ---------- ---------- ----------
---------- ---------- ---------- ---------- ---------- ----------
---------- ---------- ---------- ---------- ---------- ----------
---------- ---------- ---------- ---------- ---------- ----------
---------- ---------- ---------- ---------- -ttt--aatg tgaactc---
---------- ---------- --------ac tggactcaaa cca-tt---- ---------t
taactt--tt gctttacttg --atctaaaa tgca------ ---ttttaaa catct-acgt
tct--tatct -gca------ -------tgg ---aaaatat ---atctttg ttaaa-gtca
aattcaaat- aattgatagc att------- -------ttt tttt------ ----------
---------- ---------- ---------- ---------- ---------- ----------
---------- ---------- ---------- ---------- ---------- ----------
---------- ---------- ---------- ---------- ---------- ----------
---------- ---------- ---------- ---------- ---------- ----------
---------- ---------- ---------- ---------- ---------- ----------
---------- ---------- ---------- ---------- ----tttaca acag------
-agca----- ---------- -ttgt----- ---------c tcaaatcagc tttacaaata
tttaggctca catccc-ta- ------actg agcaag-cct ttagcg-aca gtgg-caggg
--------aa aac-tccc-t aa-------- -tgttaaa-a ggaagaaac- ----------
---------t tt-gggaga- ---------- ---------- ---------- ----------
---ctgg--- ------gag- ---------- ---------- ---------- ----------
---------- ---------- ---------- ---------- ---------- ----------
---------- ---------- ---------- ---------- ---------- ----------
---------- ---------- ---------- ---------- ---------- ----------
---------- ---------- ---------- ---------- ---------- ----------
---------- ---------- ---------- ---------- ---------- ----------
---------- ---------- ---------- ---------- ---------- ----------
---------- ---------- ---------- ---------- ---------- ----------
---------- ---------- ---------- ---------- ---------- ----------
---------- ---------- ---------- ---------- ---------- ----------
---------- ---------- ---------- ---------- ---------- ----------
---------- ---------- ---------- ---------- ---------- ----------
---------- ---------- ---------- ---------- ---------- ----------
---------- ---------- ---------- ---------- ---------- ----------
---------- ---------- ---------- ---------- ---------- ----------
---------- ---------- ---------- ---------- ---------- ----------
---------- ---------- --------tt ttgag----- ---------- -------tct
aaagatgc-- ---------- ---------- -------caa ga-------- ----------
---------- ---------- ---------- --aacgaagt ---------- ----------
---------- ---------- ---------- ---------- ---------- ----------
---------- ---------- ---------- ---------- ---------- ----------
---------- ---------- ---------- ---------- ---------- ----------
---------- gtc------- ---------- ---------- -----tg-aa tgagctaaa-
-ca------- --------tc tt-a------ ---agttgca ttttattgaa --ttttttt-
---------- ----atttaa -tgc-tt--t atg-tgt--- ------g-ct ttcttagggg
gcctctcact ctggctggtg gtctggctgg tcgtggtgaa gcccgcccct gtgcagagct
gtccacacct gtgtgtgtgt tacccaaacc ccatgaccgt gagc------ ----------
tgccaggcgc agaacttcac cttggtgccc actggcgtcc cctacgactc acagcgtgtg
tttctgc--- agaacaaccg tattactgag ctgcgagtgg gctcttttgg cttc-gg---
-aactcag-- ---------- ---------- ---------- ----gttggt ctg--tgtg-
---------- ---------- -tgtgtgtct gtg------- --------tg agatcaatt-
-------gta tgatga---- -----tg-tt tgta-cttac ---------- ----------
---------- ---------- ---------- ---------- ---------- ----------
---------- ---------- ---------- ---------- ---------- ----------
---------- ---------- ---------- ---------- ---------- ----------
---------- ---------- ---------- ---------- ---------- ----------
---------- ---------- ---------- ---------- ---------- ----------
---------- ---------- ---------- ---------- ---------- ----------
---------- ---------- ---------- ---------- ---------- ----------
---------- ---------- ---------- ---------- ---------- ----------
---------- ---------- ---------- ---------- --------ta ta-----tac
agtagtag-- ---------- ---------- ---taaaatg caa-----aa cga-------
---------- ---------- ---------- ---------- ---------- ----------
---------- ---------- ctgtcatttc cggtt-gtac tcttct---- -------cat
ttccaccccc -acccc--tt tc-ttgtctt --ctctctct c--------- ----------
---------- -cctgctcct cctcaggtcc tgtggctttt ctccaacaac atcacctgga
ttgaggctgg tgccttcagc gagctgcgtg atctggagga gctggatctg ggtgacaacc
ctcacctgcg ccgcctggag ggcggagcct tccgtgggct agagaaactg cagagcc-tc
cacatgcacc gttgccgctt ggctgccctc ccccatgaca tcttccacaa gctctacagc
ttgcagtatc tctacctgca ggagaaccag ctccacttcc tccaggacga cctgtttgct
gacctgatca acctcagcca gctgtttctg catggcaatc gcatccgcac cctatccgaa
aatgtgttcc gtggcctggt gaaccttgac cgcctgcttc tgcacgacaa ccgcatccgc
caggtcaacc gccgcgcctt ccgtgacctg ggacgcctca ctatgctgtt cctcttcaac
aactctct-g gctgagctgc ccggccaggc catgcgagat gtggaatcca tccagttcct
gaggctc-aa caacaatccc tgggcctgtg gctgtgaagc tcgcccactc tgggagttct
tcaggtc-ca acagggtgtc c---agctct -gatctgctc tgtgcctctc ccnnnnnnnn
nnnnnnnnnn nnnnnnnnnn nnnnn
>Loricariidae_Hemiancistrus_medians_3_1
nnnnnnnnnn nnnnnnnac- t-g--ttg-- --gtttattc t-----ctat tgtatt-gca
ctattta-c- tctttcat-t t-aaaatgag aagttcttca ---tttgcac actgtatta-
--tgtgaagt aaaatgtgaa aatg------ -gtgttataa -----a---- ---------g
aaatgaatgc a-tccctgtg acca-gt--- tcagtatca- tt-gaggata tttt-ggcac
ttcagactt- --tcttgcat t--------- ---------c tttc-ttac- aaac-tt---
--tcgtac-- -----at--- ttg--ct-at -aaa------ ----ata--- tgtgcgcatg
atacatt-tt ga-gaaag-- ttacttaacc ttctt-ggtt gatattaagc aattttcg--
cat---tagg cttga---gt ttgt------ ------c-ag ac-tttg--- ----cc----
--aaagtttt ga-tttgac- ---------- ---------- ---------- ----------
---------- ---------- ---------- ---------- ---------- ----------
---------- ---------- ---------- ---------- ---------- ----------
---------- ---------- ---------- ---------- ---------- ----------
---------- ---------- ---------- ---------- ---------- ----------
---------- ---------- ---------- ---------- ---------- ----------
---------- ---------- ---------- ---------- ---------- ----------
---------- ---------- ---------- ---------- ---------- ----------
---------- ---------- ---------- ---------- ---------- ----------
---------- ---------- ---------- ---------- ---------- ----------
---------- ---------- ---------- ---------- -ttt--aatg tgaactc---
---------- ---------- --------ac tggactcaaa cca-tt---- ---------t
taaatt--tt gctttatgtt --atctaaaa tgca------ ---ttttaaa catat-acgt
tct--tatct -gca------ -------tgg ---aaaatat ---atctttg tcaaa-gtca
aactcaaatt aattgatagc a--------- --------tt tttt------ ----------
---------- ---------- ---------- ---------- ---------- ----------
---------- ---------- ---------- ---------- ---------- ----------
---------- ---------- ---------- ---------- ---------- ----------
---------- ---------- ---------- ---------- ---------- ----------
---------- ---------- ---------- ---------- ---------- ----------
---------- ---------- ---------- ---------- ----tttacg acag------
-agca----- ---------- -ctgt----- ---------c tcaaatcagc tttacaacta
tgtaggctca catccc-ta- ------actg agcaag-cct ttggcg-aca gtgg-caagg
--------aa aac-tccc-t aa-------- -tgttaaa-a ggaagaaac- ----------
---------t tt-gggaga- ---------- ---------- ---------- ----------
---cttgtcc tctcccctg- ---------- ---------- ---------- ----------
---------- ---------- ---------- ---------- ---------- ----------
---------- ---------- ---------- ---------- ---------- ----------
---------- ---------- ---------- ---------- ---------- ----------
---------- ---------- ---------- ---------- ---------- ----------
---------- ---------- ---------- ---------- ---------- ----------
---------- ---------- ---------- ---------- ---------- ----------
---------- ---------- ---------- ---------- ---------- ----------
---------- ---------- ---------- ---------- ---------- ----------
---------- ---------- ---------- ---------- ---------- ----------
---------- ---------- ---------- ---------- ---------- ----------
---------- ---------- ---------- ---------- ---------- ----------
---------- ---------- ---------- ---------- ---------- ----------
---------- ---------- ---------- ---------- ---------- ----------
---------- ---------- ---------- ---------- ---------- ----------
---------- ---------- ---------- ---------- ---------- ----------
---------- ---------- --------tt ttgag----- ---------- -------tct
aaagatgc-- ---------- ---------- -------caa ga-------- ----------
---------- ---------- ---------- --aatggagt ---------- ----------
---------- ---------- ---------- ---------- ---------- ----------
---------- ---------- ---------- ---------- ---------- ----------
---------- ---------- ---------- ---------- ---------- ----------
---------- gtc------- ---------- ---------- -----tg-aa tcatctaaa-
-ca------- --------tc tt-a------ ---agttgca ttttattgca --tttttta-
---------- ----atttaa ttgc-ct--t atg-tgt--- ------g-ct ttcttaggtg
gcctctcgct ttggctggtg gtctggctgg tcgtggtgaa gcctgcccct gtgcagagct
gtccacacct gtgtgtgtgt tacccaaacc ccatgaccgt gagc------ ----------
tgccaggcgc agaacttcac cttggtgccc actggcgtcc cctatgactc acagcgtgtg
tttctgc--- agaacaaccg tattactgag ctgcgagtgg gctcttttgg cttc-gg---
-gactcag-- ---------- ---------- ---------- ----gtttgt ttctgtgtg-
---------- ---------- -tgtgtgtct gtg------- --------tg agatcaatt-
-------gta tgatga---- -----tg-tt tgta-tttgc ---------- ----------
---------- ---------- ---------- ---------- ---------- ----------
---------- ---------- ---------- ---------- ---------- ----------
---------- ---------- ---------- ---------- ---------- ----------
---------- ---------- ---------- ---------- ---------- ----------
---------- ---------- ---------- ---------- ---------- ----------
---------- ---------- ---------- ---------- ---------- ----------
---------- ---------- ---------- ---------- ---------- ----------
---------- ---------- ---------- ---------- ---------- ----------
---------- ---------- ---------- ---------- --------ca ta-----tac
agtagtag-- ---------- ---------- ---taaaatg caa-----aa ctattgcctt
ctcattaatc -tgata---- ---------- ---------- ---------- ----------
---------- ---ttccttc ctgtcatttc ctgtt-gtac tcttct---- -------cct
ttccaccccc -atccc--tt cc-ttgtctt --ctctctct t--------- ----------
---------- -cctcctcct cctcaggtcc tgtggctttt ctccaacaac atcacctgga
ttgaggctgg tgccttcagc gagctgcgtg atctggagga gctggacctg ggtgacaacc
ctcacctgcg ccgcctggag ggcggagcct tccgtgggct agagaaactg cagagcc-tc
cacatgcacc gttgccgctt ggctgccctc ccccatgaca tcttccacaa gctctacagc
ttgcagtacc tctacctgca agagaaccag ctccacttcc tccaggacga cctgtttgct
gacctgatca acctcagcca gctgtttctg catggcaatc gcatccgcac cctatccgag
aacgtgttcc gtggcctggt caacctcgac cgcctgcttc tgcacgacaa ccgcatccgc
caggtcaacc gccgcgcctt ccgtgacctg ggacgcctca ctatgctgtt cctcttcaac
aactctct-g gctgagctgc ccggccaggc catgcgagat gtggaatcca tccagttctt
gaggctc-aa caacaatccc tgggcctgtg gctgtgaagc tcgcccactc tgggagttct
tcaggtc-ca acagggtgtc c---agctct -gagctgctc tgtgcctctc ccgctgcccg
tcgtggccta gacctccgct tcctg
>Loricariidae_Hemipsilichthys_gobio_1_1
nttaagagtg agtatctac- t-g--ctg-- --tttgctac t-----ttag gg--------
---gcac-t- tattgctc-t t-acagcgaa aagttgtt-- --------at agtgtatta-
--tgtgaaa- aaactacaaa aatg------ -tccttataa -----a---- ---------t
aactgaatgc a-tccgtgtg acca-atagg ctactgtca- ct-gaggcta ttta-tgcac
ttcagagttg tactttgtaa tgaacctttg tggaagccga tagt-ttgta aaacttt---
---cttac-- -----ct--- ttt--gt-at -aaa----a- ----atg--- aatgtgcatt
gttcatt--- ---------- ttaatgtgtc atctt-tatt agtattaaga aagcttcga-
---t-ttgtg cttga---tt ttgt------ ------c-ag ac-------- ----------
--aaagttgt gattttgac- ---------- ---------- ---------- ----------
---------- ---------- ---------- ---------- ---------- ----------
---------- ---------- ---------- ---------- ---------- ----------
---------- ---------- ---------- ---------- ---------- ----------
---------- ---------- ---------- ---------- ---------- ----------
---------- ---------- ---------- ---------- ---------- ----------
---------- ---------- ---------- ---------- ---------- ----------
---------- ---------- ---------- ---------- ---------- ----------
---------- ---------- ---------- ---------- ---------- ----------
---------- ---------- ---------- ---------- ---------- ----------
---------- ---------- ---------- ---------- -ttt--attg tgaacta---
------ga-- ---------- --------gc ttgactcaaa act------- --t-------
--actt--tt gtttaattgt --ctt-taaa tgcatttgga tgcatttaaa gagat-cctt
cgt--tattt -gca------ -------tgg ---aaaatac -atctttata cc--------
---------- ---------- ---------- ---------- ---------- ----------
---------- ---------- ---------- ---------- ---------- ----------
---------- ---------- ---------- ---------- ---------- ----------
---------- ---------- ---------- ---------- ---------- ----------
---------- ---------- ---------- ---------- ---------- ----------
---------- ---------- ---------- ---------- ---------- ----------
---------- ---------- ---------- ---------- atc------- ----------
---------- ---------- cctgt----- ---------- ---------- ----------
---------- ---------- ---------- ---------- ---------- ----------
---------- ---------- ---------- ---------- ---------- ----------
---------- ---------- ---------- ---------- ---------- ----------
---------- ---------- ---------- ---------- ---------- ----------
---------- ---------- ---------- ---------- ---------- ----------
---------- ---------- ---------- ---------- ---------- ----------
---------- ---------- ---------- ---------- ---------- ----------
---------- ---------- ---------- ---------- ---------- ----------
---------- ---------- ---------- ---------- ---------- ----------
---------- ---------- ---------- ---------- ---------- ----------
---------- ---------- ---------- ---------- ---------- ----------
---------- ---------- ---------- ---------- ---------- ----------
---------- ---------- ---------- ---------- ---------- ----------
---------- ---------- ---------- ---------- ---------- ----------
---------- ---------- ---------- ---------- ---------- ----------
---------- ---------- ---------- ---------- ---------- ----------
---------- ---------- ---------- ---------- ---------- ----------
---------- ---------- ---------- ---------- ---------- ----------
---------- ---------- ---------- ---------- ---------- ----------
---------- ---------- --------tt ttgag----- ---------- -------tcg
aaagatac-- ---------- ---------- -------caa ca-------- ----------
---------- ---------- ---------- --agtaaaac tgaatg---- ----------
---------- ---------- ---------- ---------- ---------- ----------
---------- ---------- ---------- ---------- ---------- ----------
---------- ---------- ---------- ---------- ---------- ----------
---------t gtc------- ---------- ---------- -----tg-aa tccgcataa-
-ca------- --------gc tt-t------ ---agttgca tttctaa--- --tatttcat
catatcgcag tcagttttaa ttgc-tc--t atg-tgt--- ------g-tt ttgttaggtg
gactctcgct ctggctggtg gtctggctgg ttgtggtgaa gcctgcccct gtgcagagct
gtccacacct gtgtgtgtgt taccctagcc ccatgaccgt gagc------ ----------
tgccaggcgc agaacttcac cttggtgccc actggcgtcc cctacgactc acagcgtgtc
tttctgc--- agaacaaccg tattactgag ctgcgagtgg gctcctttgg cttc-gggag
tgactcag-- ---------- ---------- ---------- ----gtttgt ttg-------
---------- ---------- -------tgt ttg------- --------tg agataaatt-
-------gtg tgatga---- -----tg-tt tgta-tttac ---------- ----------
---------- ---------- ---------- ---------- ---------- ----------
---------- ---------- ---------- ---------- ---------- ----------
---------- ---------- ---------- ---------- ---------- ----------
---------- ---------- ---------- ---------- ---------- ----------
---------- ---------- ---------- ---------- ---------- ----------
---------- ---------- ---------- ---------- ---------- ----------
---------- ---------- ---------- ---------- ---------- ----------
---------- ---------- ---------- ---------- ---------- ----------
---------- ---------- ---------- ---------- --------ca cat----agc
agt------- ---------- ---------- -----aaatg cat-----aa tgattacctt
ctaattaatc -ttctctttc cctcttt--- ------tcca ttttaccatg cacacc----
---atcctca catttcctac ttatcacttc ctgtt-gtac tcttct---- -------cat
ttgcaccccc -accct--tt tc-ccaccat --tcttcaca ttctcctcct atcttccttg
ccctctc--- cctccctcct cctcaggttc tgtggctctt ctccaacaac atcacctgga
ttgaggctgg tgcctttaat gagctgcggg atctggagga gctggatctg ggtgacaacc
ctcacctgcg ccgcctggag ggtggagcct tccgcggact agagaaactg cagagcc-tc
cacatgcacc gttgtcgttt ggccgccctc ccccacgaca tcttccacaa gctctacagc
ttgcagtacc tctacctgca ggagaaccag ctacactttc tccaggatga cctgtttgct
gacctgatca acctcagcca gctctttctg cacagcaatc gtatccgcac cctatccgag
aacgtgttcc gtggcctggt caacctcgac cgcctgctgc tgcatgacaa ccgcatccgc
caggtcaacc ggcgcgcctt ccgtgacctg ggccgcctca ctatgctctt cctgtttaac
aactcact-g gctgagctgc ctggccaggc catgcgtgat gtggaatcca tccagttcct
tcggctc-aa caacaatccc tgggcctgtg gctgtgaggc tcgcccactc tgggagttct
tcaggtc-ca acagggtgtc c---agctct -gacctgctc tgtgcctctn nnnnnnnnnn
nnnnnnnnnn nnnnnnnnnn nnnnn
>Loricariidae_Hisonotus_armatus_1_1
nnnnnnnnnn nnnnnnnnnn nnnnnnnnnn nnnnnnnnnn nnnnnnnnnn nnnnnnnnnn
nnnnnta-c- tctatcaa-t t-aaaatt-- --gttcttca ---cttgctc aatgtatta-
--tttggagt aaatgtttaa aa-------- --tgtttaaa -----a---- ---------g
aactgaatgc a-tctacatg acca-ga--- --actgtaa- ct-gaggata tttc-tgtac
ttcagattt- --tcttatat t--------- ---------a tttc-tttc- acacatt---
---cttac-- -----tt--- ttg--aa-aa -aaa----aa a---aag--- tgtgactatt
gtacatt-tt ga-gaaag-- ttacttactc ttctc-ggtt gcagtt---- -----tgg--
cat---tggg gttga---gt ttgt------ ------t-ag ac-tttg--- ----cc----
--aaagtttt ga-ttttac- ---------- ---------- ---------- ----------
---------- ---------- ---------- ---------- ---------- ----------
---------- ---------- ---------- ---------- ---------- ----------
---------- ---------- ---------- ---------- ---------- ----------
---------- ---------- ---------- ---------- ---------- ----------
---------- ---------- ---------- ---------- ---------- ----------
---------- ---------- ---------- ---------- ---------- ----------
---------- ---------- ---------- ---------- ---------- ----------
---------- ---------- ---------- ---------- ---------- ----------
---------- ---------- ---------- ---------- ---------- ----------
---------- ---------- ---------- ---------- -ttc--aata taaactacaa
agttttgatc tgacttcaat ataaacttac tgcactcaaa ctc-ta---- ----------
--actt--tt gctgcacttt --tttaaaaa tgca------ --ttttttaa agcat-aatt
tgt--tgttt -aca------ -------tgg ---aaaataa ---ctttatg tcgaa-gtca
aatctaaatg tatttattta gca------- ---------- tttttt---- ----------
---------- ---------- ---------- ---------- ---------- ----------
---------- ---------- ---------- ---------- ---------- ----------
---------- ---------- ---------- ---------- ---------- ----------
---------- ---------- ---------- ---------- ---------- ------acat
aactttatgt taacgtcaaa ttcaaatt-t atttgtacga catttttaca tagcttt---
tttaagt--- --aaaattaa aattt-attt atacagc--- atg-cttaca acagatttg-
-taca----- ---------- -ctgt----- ---------g tcaaagcagc tttacatcta
tttaggctta aagcctata- ------ac-- --------tt tata-g-aca gtgg-caagg
--------aa aac-tccc-c aa-------- atgttaaa-a gaaagaaag- ----------
---------t tt-gggacg- ---------- ---------- ---------- ----------
---ct----- -ctcccgtg- ---------- ---------- ---------- ----------
---------- ---------- ---------- ---------- ---------- ----------
---------- ---------- ---------- ---------- ---------- ----------
---------- ---------- ---------- ---------- ---------- ----------
---------- ---------- ---------- ---------- ---------- ----------
---------- ---------- ---------- ---------- ---------- ----------
---------- ---------- ---------- ---------- ---------- ----------
---------- ---------- ---------- ---------- ---------- ----------
---------- ---------- ---------- ---------- ---------- ----------
---------- ---------- ---------- ---------- ---------- ----------
---------- ---------- ---------- ---------- ---------- ----------
---------- ---------- ---------- ---------- ---------- ----------
---------- ---------- ---------- ---------- ---------- ----------
---------- ---------- ---------- ---------- ---------- ----------
---------- ---------- ---------- ---------- ---------- ----------
---------- ---------- ---------- ---------- ---------- ----------
---------- ---------- --------tt ctgac----- ---------- -------acg
caatatgg-- ---------- ---------- -------cac ga-------- ----------
---------- ---------- ---------- --aacagaaa -gaatg---- ----------
---------- ---------- ---------- ---------- ---------- ----------
---------- ---------- ---------- ---------- ---------- ----------
---------- ---------- ---------- ---------- ---------- ----------
---------t gta------- ---------- ---------- -----tg-at ttagctaaa-
-ca------- --------tc tg-a------ ---agatgca tttttta--- ----------
---------- --------aa ttgcatc--t atg-tgt--- ------g-ct ttcttaggtg
gcctctcgct ctggctggtg gtctggctgg tcgtggtgaa gcctgcccct gtgcagagct
gtccacacct atgtgtgtgt tacccaaacc ccatgaccgt gagc------ ----------
tgccaggcgc agaacttcac tttggtgccc gctggcgtcc cctacgactc acaccgtgtg
tttttgc--- agatcaaccc catttatgag atgcgagtgg gctcccttgt cttc-gg---
-gagtcag-- ---------- ---------- ---------- ----gtatat gtg--tgtgt
gt-------- ---------- --gtgtgtgt gtg------- --------tg ggatcagtt-
-------gtg tgatga---- -----tg-tt tgta-tttac ---------- ----------
---------- ---------- ---------- ---------- ---------- ----------
---------- ---------- ---------- ---------- ---------- ----------
---------- ---------- ---------- ---------- ---------- ----------
---------- ---------- ---------- ---------- ---------- ----------
---------- ---------- ---------- ---------- ---------- ----------
---------- ---------- ---------- ---------- ---------- ----------
---------- ---------- ---------- ---------- ---------- ----------
---------- ---------- ---------- ---------- ---------- ----------
---------- ---------- ---------- ---------- --------ca ta-----tac
agtattat-- ---------- ---------- ---taaaatg cat-----aa tgattgcctt
ctcattaatc -cgatc---- ---------- ---------- ---------- ----------
---------- ---ttcctgc ctgtcatttc ctgtt-gtat tcgtct---- -------cat
ttccacccct -actcc--tt tt-tctacat --ctttcccc ttctt---ct atcttcctcg
tcctctctc- -cttcctcct tctcaggtcc tgtggctttt ctccaacaac atcacctgga
ttgaggctgg tgccttcagt gagctacgtg atttagagga gctggatctg ggtgacaacc
ctcacctgcg ccgcctggag ggcggagcct tccgtgggct agagaaactg cagagcc-tc
cacatgcacc gttgccgttt ggccgccctc ccccacgaca tcttccacaa gctctacagc
ctgcagtacc tctacctgca ggagaaccag ctccacttcc tccaggacga cctgtttgct
gacctgatca acctcagcca gctctttctg catggcaatc gcatccgcac cctatccgaa
aatgtgttcc gtggcctggt caacctcgac cgcctgcttc tgcacgataa tcgcgttcgc
caggtcaatc gccgtgcttt ccgtgacctg ggacgcctca ctatgctctt cctgttcaac
aactcact-g gctgagctgc ccggccaggc catgcgtgat gtggaatcca tccagttcct
acggctc-aa caacaatccc tgggcctgtg gctgtgaagc tcgccccctc tgggagtnnn
nnnnnnnnnn nnnnnnnnnn nnnnnnnnnn nnnnnnnnnn nnnnnnnnnn nnnnnnnnnn
nnnnnnnnnn nnnnnnnnnn nnnnn
>Loricariidae_Hisonotus_charrua_1_1
nnnnnnnnnn nnnnnnnnnn nnnnnnnnnn nnnnnnnnnn nnnnnnnnnn nnnnnnnnnn
nnnnnta-c- tttatcaa-t t-aaaatcga aagttcttca ---cttgctc aatgtatta-
--tttgaagt aaatgtttaa aatg------ -ttgtttaaa -----a---- ---------g
aactgaatgc a-tctacatg acca-ga--- --actgtcg- ct-gaggata attc-tgacc
ttcagatta- --tcttataa t--------- ---------t attt-cttg- ccacaccaaa
taacttac-- -----tt--- ttgcaat-aa -aaaatgca- ----tgc--- taaatgcctt
gtacattctt ga-gaaag-- tttctttct- ---------- ---------- ----------
---------- ---------- ---------- ------caaa gt-tttgatt tttacc----
--ataagaat ca-tttttt- ---------- ---------- ---------- ----------
---------- ---------- ---------- ---------- ---------- ----------
---------- ---------- ---------- ---------- ---------- ----------
---------- ---------- ---------- ---------- ---------- ----------
---------- ---------- ---------- ---------- ---------- ----------
---------- ---------- ---------- ---------- ---------- ----------
---------- ---------- ---------- ---------- ---------- ----------
---------- ---------- ---------- ---------- ---------- ----------
---------- ---------- ---------- ---------- ---------- ----------
---------- ---------- ---------- ---------- ---------- ----------
---------- ---------- ---------- ---------- -tta--aaaa taaacta---
---------- ---------- --------ac tgcactcaaa ttc-ta---- ----------
--actt--tt gctgcacttt --ttt-aaaa tgcat----- --tttt-gaa agcat-catt
tgt--tgttt -aca------ -------tgg ---aaaataa ---ctttatg tcaaa-gtca
aatctaaatg tatttattca gca------- ---------t ttttttacac aactttatgt
taaaatcaaa tttaaattta tttatatggc atttttacat agctttatgt taaagtcaaa
tttaaat--- ---------- ---------- ---------- ---------- ----------
---------- ---------- ---------- ---------- ---------- ----------
---------- ---------- ---------- -------tta tttatacgac atttttgcat
agctttatgt taaagtcaaa tttaaatg-t atttatatgg catttttaca tagctttatg
ttaaagt--- --caaattta aatga-attt atacagc--- atg-cttaca acagatttt-
-taca----- ---------- -ctgt----- ---------g tcagagctgc tttacatcta
tctaggctta aagcctata- ------ac-- --------tt tatatg-aca gtga-caagg
--------aa aac-tccc-c aa-------- atgttaaa-g ggaaaaaag- ----------
---------t tt-gggacg- ---------- ---------- ---------- ----------
---------c tctcccctg- ---------- ---------- ---------- ----------
---------- ---------- ---------- ---------- ---------- ----------
---------- ---------- ---------- ---------- ---------- ----------
---------- ---------- ---------- ---------- ---------- ----------
---------- ---------- ---------- ---------- ---------- ----------
---------- ---------- ---------- ---------- ---------- ----------
---------- ---------- ---------- ---------- ---------- ----------
---------- ---------- ---------- ---------- ---------- ----------
---------- ---------- ---------- ---------- ---------- ----------
---------- ---------- ---------- ---------- ---------- ----------
---------- ---------- ---------- ---------- ---------- ----------
---------- ---------- ---------- ---------- ---------- ----------
---------- ---------- ---------- ---------- ---------- ----------
---------- ---------- ---------- ---------- ---------- ----------
---------- ---------- ---------- ---------- ---------- ----------
---------- ---------- ---------- ---------- ---------- ----------
---------- ---------- --------tt ttgac----- ---------- -------acg
aaatatgg-- ---------- ---------- -------cac aa-------- ----------
---------- ---------- ---------- --gacagaat -gcatg---- ----------
---------- ---------- ---------- ---------- ---------- ----------
---------- ---------- ---------- ---------- ---------- ----------
---------- ---------- ---------- ---------- ---------- ----------
---------t gta------- ---------- ---------- -----tg-aa ttagctaaa-
-ca------- --------tc tg-a------ ---agatgca -ttttta--- ----------
---------- --------aa gtgc-tc--t atg-tgt--- ------g-ct ttcttaggtg
gcctctcgct ctggctggtg gtctggctgg tcgtggtgaa gcctgcccct gtgcagagct
gtccacacct gtgtgtgtgt tacccaaacc ccatgaccgt gagc------ ----------
tgccaggcgc agaacttcac tttggtgccc gctggcgtcc cctacgactc acaacgtgtc
tttctgc--- agaacaaccg tattactgag ctgcgagtgg gctcctttgg cttc-gg---
-gactcag-- ---------- ---------- ---------- ----gtatgt t---------
---------- ---------- -tgtgtgtgt gtgtgtgt-- -----gtgtg ggatcagtt-
-------gga agatga---- -----tg-tt tgta-tttac ---------- ----------
---------- ---------- ---------- ---------- ---------- ----------
---------- ---------- ---------- ---------- ---------- ----------
---------- ---------- ---------- ---------- ---------- ----------
---------- ---------- ---------- ---------- ---------- ----------
---------- ---------- ---------- ---------- ---------- ----------
---------- ---------- ---------- ---------- ---------- ----------
---------- ---------- ---------- ---------- ---------- ----------
---------- ---------- ---------- ---------- ---------- ----------
---------- ---------- ---------- ---------- --------ca ta-----cac
agtattat-- ---------- ---------- ---t-aaatg cat-----aa tgattgcctt
ctcattaatc -tgatc---- ---------- ---------- ---------- ----------
---------- ---ttcctgt ctgtcatttc ctgtt-gtac tcgtct---- -------cat
ttccacccct -actcc--tt tt-tctacat --ctttcccc ttctt---ct atcttcctcg
tcctctctc- -cttcctcct tctcaggtcc tgtggctttt ctccaacaac atcacctgga
ttgaggctgg tgccttcagc gagctgcgtg atttagagga gctggatctg ggtgacaacc
ctcacctgcg ccgcctagag ggcggagcct tccgcgggct agagaaactg cagagcc-tc
cacatgcacc gttgccgttt agccgccctc ccccatgaca ttttccacaa gctctacagc
ctgcagtacc tctacctgca ggagaaccag ctccacttcc tccaggacga cctgtttgct
gatctgatca acctcagcca actctttctg catggcaatc gcatccgcac cctatccgag
aatgtgttcc gtggcctggt caaccttgac cgcctgcttc tgcacgataa tcgcatccgc
caggtcaacc gccgtgcttt ccgtgacctg ggacgcctca ctatgctctt cctcttcaac
aactcgct-g gctgagctgc ccggccaggc catgcgtgat gtagaatcca tccagttcct
aaggctc-aa caacaatccc tgggcctggg gctgtgaagc tcgccccctc tgggagtnnn
nnnnnnnnnn nnnnnnnnnn nnnnnnnnnn nnnnnnnnnn nnnnnnnnnn nnnnnnnnnn
nnnnnnnnnn nnnnnnnnnn nnnnn
>Loricariidae_Hisonotus_francirochai_1_1
nnnnnnnnnn nnnnnnnnnn nnnnnnnnnn nnnnnnnnnn nnnnnnnnnn nnnnnnnnnn
nnnnnnnnnn nnnnnnnnnn nnnnnnnnnn nnnnnnnnnn nnnnnnnnnn nnnnnnnnnn
nnnnnnnnnn nnnnnnnnnn nnnnnnnnnn nnnnnnnnnn nnnnnnnnnn nnnnnnnnnn
nnnnnnnnnn nnnnnnnnnn nnnnnnnnnn nnnnnnnnnn nnnnnnnnnn nnnnnnnnnn
nnnnnnnnnn nnnnnnnnnn nnnnnnnnnn nnnnnnnnnn nnnnnnnnnn nnnnnnnnnn
nnnnnnnnnn nnnnnnnnnn nnnnnnnnnn nnnnnnnnnn nnnnnnnnnn nnnnnnnnnn
nnnnnnnnnn nnnnnnnnnn nnnnnnnnnn nnnnnnnnnn nnnnnnnnnn nnnnnnnnnn
nnnnnnnnnn nnnnnnnnnn nnnnnnnnnn nnnnnnnnnn nnnnnnnnnn nnnnnnnnnn
nnnnnnnnnn nnnnnnnnnn nnnnnnnnnn nnnnnnnnnn nnnnnnnnnn nnnnnnnnnn
nnnnnnnnnn nnnnnnnnnn nnnnnnnnnn nnnnnnnnnn nnnnnnnnnn nnnnnnnnnn
nnnnnnnnnn nnnnnnnnnn nnnnnnnnnn nnnnnnnnnn nnnnnnnnnn nnnnnnnnnn
nnnnnnnnnn nnnnnnnnnn nnnnnnnnnn nnnnnnnnnn nnnnnnnnnn nnnnnnnnnn
nnnnnnnnnn nnnnnnnnnn nnnnnnnnnn nnnnnnnnnn nnnnnnnnnn nnnnnnnnnn
nnnnnnnnnn nnnnnnnnnn nnnnnnnnnn nnnnnnnnnn nnnnnnnnnn nnnnnnnnnn
nnnnnnnnnn nnnnnnnnnn nnnnnnnnnn nnnnnnnnnn nnnnnnnnnn nnnnnnnnnn
nnnnnnnnnn nnnnnnnnnn nnnnnnnnnn nnnnnnnnnn nnnnnnnnnn nnnnnnnnnn
nnnnnnnnnn nnnnnnnnnn nnnnnnnnnn nnnnnnnnnn nnnnnnnnnn nnnnnnnnnn
nnnnnnnnnn nnnnnnnnnn nnnnnnnnnn nnnnnnnnnn nnnnnnnnnn nnnnnnnnnn
nnnnnnnnnn nnnnnnnnnn nnnnnnnnnn nnnnnnnnnn nnnnnnnnnn nnnnnnnnnn
nnnnnnnnnn nnnnnnnnnn nnnnnnnnnn nnnnnnnnnn nnnnnnnnnn nnnnnnnnnn
nnnnnnnnnn nnnnnnnnnn nnnnnnnnnn nnnnnnnnnn nnnnnnnnnn nnnnnnnnnn
nnnnnnnnnn nnnnnnnnnn nnnnnnnnnn nnnnnnnnnn nnnnnnnnnn nnnnnnnnnn
nnnnnnnnnn nnnnnnnnnn nnnnnnnnnn nnnnnnnnnn nnnnnnnnnn nnnnnnnnnn
nnnnnnnnnn nnnnnnnnnn nnnnnnnnnn nnnnnnnnnn nnnnnnnnnn nnnnnnnnnn
nnnnnnnnnn nnnnnnnnnn nnnnnnnnnn nnnnnnnnnn nnnnnnnnnn nnnnnnnnnn
nnnnnnnnnn nnnnnnnnnn nnnnnnnnnn nnnnnnnnnn nnnnnnnnnn nnnnnnnnnn
nnnnnnnnnn nnnnnnnnnn nnnnnnnnnn nnnnnnnnnn nnnnnnnnnn nnnnnnnnnn
nnnnnnnnnn nnnnnnnnnn nnnnnnnnnn nnnnnnnnnn nnnnnnnnnn nnnnnnnnnn
nnnnnnnnnn nnnnnnnnnn nnnnnnnnnn nnnnnnnnnn nnnnnnnnnn nnnnnnnnnn
nnnnnnnnnn nnnnnnnnnn nnnnnnnnnn nnnnnnnnnn nnnnnnnnnn nnnnnnnnnn
nnnnnnnnnn nnnnnnnnnn nnnnnnnnnn nnnnnnnnnn nnnnnnnnnn nnnnnnnnnn
nnnnnnnnnn nnnnnnnnnn nnnnnnnnnn nnnnnnnnnn nnnnnnnnnn nnnnnnnnnn
nnnnnnnnnn nnnnnnnnnn nnnnnnnnnn nnnnnnnnnn nnnnnnnnnn nnnnnnnnnn
nnnnnnnnnn nnnnnnnnnn nnnnnnnnnn nnnnnnnnnn nnnnnnnnnn nnnnnnnnnn
nnnnnnnnnn nnnnnnnnnn nnnnnnnnnn nnnnnnnnnn nnnnnnnnnn nnnnnnnnnn
nnnnnnnnnn nnnnnnnnnn nnnnnnnnnn nnnnnnnnnn nnnnnnnnnn nnnnnnnnnn
nnnnnnnnnn nnnnnnnnnn nnnnnnnnnn nnnnnnnnnn nnnnnnnnnn nnnnnnnnnn
nnnnnnnnnn nnnnnnnnnn nnnnnnnnnn nnnnnnnnnn nnnnnnnnnn nnnnnnnnnn
nnnnnnnnnn nnnnnnnnnn nnnnnnnnnn nnnnnnnnnn nnnnnnnnnn nnnnnnnnnn
nnnnnnnnnn nnnnnnnnnn nnnnnnnnnn nnnnnnnnnn nnnnnnnnnn nnnnnnnnnn
nnnnnnnnnn nnnnnnnnnn nnnnnnnnnn nnnnnnnnnn nnnnnnnnnn nnnnnnnnnn
nnnnnnnnnn nnnnnnnnnn nnnnnnnnnn nnnnnnnnnn nnnnnnnnnn nnnnnnnnnn
nnnnnnnnnn nnnnnnnnnn nnnnnnnnnn nnnnnnnnnn nnnnnnnnnn nnnnnnnnnn
nnnnnnnnnn nnnnnnnnnn nnnnnnnnnn nnnnnnnnnn nnnnnnnnnn nnnnnnnnnn
nnnnnnnnnn nnnnnnnnnn nnnnnnnnnn nnnnnnnnnn nnnnnnnnnn nnnnnnnnnn
nnnnnnnnnn nnnnnnnnnn nnnnnnnnnn nnnnnnnnnn nnnnnnnnnn nnnnnnnnnn
nnnnnnnnnn nnnnnnnnnn nnnnnnnnnn nnnnnnnnnn nnnnnnnnnn nnnnnnnnnn
nnnnnnnnnn nnnnnnnnnn nnnnnnnnnn nnnnnnnnnn nnnnnnnnnn nnnnnnnnnn
nnnnnnnnnn nnnnnnnnnn nnnnnnnnnn nnnnnnnnnn nnnnnnnnnn nnnnnnnnnn
nnnnnnnnnn nnnnnnnnnn nnnnnnnnnn nnnnnnnnnn nnnnnnnnnn nnnnnnnnnn
nnnnnnnnnn nnnnnnnnnn nnnnnnnnnn nnnnnnnnnn nnnnnnnnnn nnnnnnnnnn
nnnnnnnnnn nnnnnnnnnn nnnnnnnnnn nnnnnnnnnn nnnnnnnnnn nnnnnnnnnn
nnnnnnnnnn nnnnnnnnnn nnnnnnnnnn nnnnnnnnnn nnnnnnnnnn nnnnnnnnnn
nnnnnnnnnn nnnnnnnnnn nnnnnnnnnn nnnnnnnnnn nnnnnnnnnn nnnnnnnnnn
nnnnnnnnnn nnnnnnnnnn nnnnnnnnnn nnnnnnnnnn nnnnnnnnnn nnnnnnnnnn
nnnnnnnnnn nnnnnnnnnn nnnnnnnnnn nnnnnnnnnn nnnnnnnnnn nnnnnnnaa-
-ca------- --------tc tg-a------ ---agatgca tttttta--- ----------
---------- --------ta ttgc-tc--t atg-tgt--- ------g-ct ttcttaggtg
gcctctcgct ctggctggtg gtctggctgg tcgtggtgaa gcctgcccct gtgcagagct
gtccacacct gtgtgtgtgt tacccaaacc ccatgaccgt gagc------ ----------
tgccaggcgc agaacttcac tttggtgccc actggcgtcc cctacgactc acaacgtgtc
tttctgc--- agaacaaccg tattactgag ctgcgagtgg gctcctttgg cttc-gg---
-gactcag-- ---------- ---------- ---------- ----gtatgt t---------
---------- ---------- ---------t gtg------- --------tg ggatctgtt-
-------gtg tgatga---- -----tg-tt tgta-tttac ---------- ----------
---------- ---------- ---------- ---------- ---------- ----------
---------- ---------- ---------- ---------- ---------- ----------
---------- ---------- ---------- ---------- ---------- ----------
---------- ---------- ---------- ---------- ---------- ----------
---------- ---------- ---------- ---------- ---------- ----------
---------- ---------- ---------- ---------- ---------- ----------
---------- ---------- ---------- ---------- ---------- ----------
---------- ---------- ---------- ---------- ---------- ----------
---------- ---------- ---------- ---------- --------ca ta-----tac
agtattat-- ---------- ---------- ---taaaatg cat-----aa tgattgccat
cttattaatc -tgatc---- ---------- ---------- ---------- ----------
---------- ---ttcctgc ctgtcatttc ctttt-gtac tcgttt---- -------cat
ytccacccct -actcc--tt tt-tctacat --ctttcacc ttcttctcct atcttccttg
tcctctctc- -cttcctcct tctcaggtcc tgtggctttt ctccaacaac atcacctgga
ttgaggctgg tgccttcagc gagctgcgtg atttagagga gctggatctg ggtgacaacc
ctcacctgcg ccgcctggag ggcggagcct tccgtgggct agagaaactg cagagcc-tc
cacatgcacc gttgccgttt ggccgccctc ccccacgaca tcttccacaa rctctatagc
ctgcagtacc tctacctgca ggagaaccag ctccacttcc tccaggatga cctgtttgct
gacctgatca acctcagtca gctctttctg catggcaatc gcatccgcac yctatctgaa
aatgtgttcc gtggcctggt caacctcgac cgcttgcttg tgcacgacaa tcgcattcgc
caggtcaatc gccgtgcttt ccgtgacctg ggacgcctca ctatgctgtt cctcttcaac
aactcact-g gctgagctgc ccggccaggc catgcgtgat gtggaatcca tccagttcct
aaggctc-aa caacaatccc tgggcctgtg gctgtgaagc tcgccccctc tgggagtnnn
nnnnnnnnnn nnnnnnnnnn nnnnnnnnnn nnnnnnnnnn nnnnnnnnnn nnnnnnnnnn
nnnnnnnnnn nnnnnnnnnn nnnnn
>Loricariidae_Hisonotus_francirochai_2_1
nnnnnnnnnn nnnatttac- t-g--ctg-- --gtttcttc t-----ttat tgcact-gcg
ttattta-c- tctatcaa-t t-aaaatcga aagttcttca ---cttgctc aatttatta-
--tttgaagt aaatgtttaa aatg------ -ttgttaaga -----a---- ---------t
aactgaatgc a-tctacatg accagat--- --actgtta- ct-gaggata tttc-tgcag
ttcagattt- --tcttacat t--------- ---------a ttta-tttc- acacatt---
---cttac-- -----at--- ttg--gt-aa -aaa----aa tat-gtg--- tgtgaatatt
atacatt-tt aa-gaaag-- ttacataccc ttctt-ggtt gttattaaga cagcttgg--
cat---tagg gttga---gt tggt------ ------taag ac-tttg--- ----cc----
--aaagtttt ga-tttgac- ---------- ---------- ---------- ----------
---------- ---------- ---------- ---------- ---------- ----------
---------- ---------- ---------- ---------- ---------- ----------
---------- ---------- ---------- ---------- ---------- ----------
---------- ---------- ---------- ---------- ---------- ----------
---------- ---------- ---------- ---------- ---------- ----------
---------- ---------- ---------- ---------- ---------- ----------
---------- ---------- ---------- ---------- ---------- ----------
---------- ---------- ---------- ---------- ---------- ----------
---------- ---------- ---------- ---------- ---------- ----------
---------- ---------- ---------- ---------- -ttt--aatg tgaacga---
---------- ---------- --------ac ttgactcaaa ttg-ta---- ----------
--actt--tt tctacacctt --ttt-aata tgca------ --ttttaaaa agcat-aatt
tgt--tgttt -aca------ -------tgg ---aacatat ---ctttatg tcaaa-gtca
aatttaaatg tatttataca gca------- ---------- tttt------ ----------
---------- ---------- ---------- ---------- ---------- ----------
---------- ---------- ---------- ---------- ---------- ----------
---------- ---------- ---------- ---------- ---------- ----------
---------- ---------- ---------- ---------- ---------- ----------
---------- ---------- ---------- ---------- ---------- ----------
---------- ---------- ---------- ---------- -----ttaca acagatttt-
-tacaaca-- ---------- -ctgt----- ---------t tcaaagcagt tttgcaccta
tctatgctta aagcctata- ------acta agcaagc-ct ttggca-aca gtga-aaagg
--------aa aac-ttcc-t aa-------- atgttaaa-a ggaagaaac- ----------
---------t tt-gggaca- ---------- ---------- ---------- ----------
---cgt---- cctcccctg- ---------- ---------- ---------- ----------
---------- ---------- ---------- ---------- ---------- ----------
---------- ---------- ---------- ---------- ---------- ----------
---------- ---------- ---------- ---------- ---------- ----------
---------- ---------- ---------- ---------- ---------- ----------
---------- ---------- ---------- ---------- ---------- ----------
---------- ---------- ---------- ---------- ---------- ----------
---------- ---------- ---------- ---------- ---------- ----------
---------- ---------- ---------- ---------- ---------- ----------
---------- ---------- ---------- ---------- ---------- ----------
---------- ---------- ---------- ---------- ---------- ----------
---------- ---------- ---------- ---------- ---------- ----------
---------- ---------- ---------- ---------- ---------- ----------
---------- ---------- ---------- ---------- ---------- ----------
---------- ---------- ---------- ---------- ---------- ----------
---------- ---------- ---------- ---------- ---------- ----------
---------- ---------- --------tt ttgag----- ---------- -------ttt
aaatatgg-- ---------- ---------- -------cat ga-------- ----------
---------- ---------- ---------- --aataaaat -gaatg---- ----------
---------- ---------- ---------- ---------- ---------- ----------
---------- ---------- ---------- ---------- ---------- ----------
---------- ---------- ---------- ---------- ---------- ----------
---------t gta------- ---------- ---------- -----tg-aa ttaactaat-
-ca------- --------tc tg-a------ ---agatgca tttttaa--- ----------
---------- --------aa ttgc-cc--t atg-tgt--- ------g-ct ttcttaggtg
gcctctcgct ctggctggtg gtctggctgg tcgtggtgaa gcctgcccct gtgcagagct
gtccacacct ctgtgtgtgt tacccaaacc ccatgaccgt gagc------ ----------
tgccaggcgc agaacttcac tttggtgccc actggcatcc cctacgactc acaacgtgtc
tttctgc--- agaacaaccg tattaccgag ctgcgagtgg gctcttttgg cttc-gg---
-gactcag-- ---------- ---------- ---------- ----gtttgt ttg--t----
---------- ---------- --gtatgtgt gtg------- --------tg ggatcagtt-
-------gtg tgatga---- -----ta-tt tgta-tttac ---------- ----------
---------- ---------- ---------- ---------- ---------- ----------
---------- ---------- ---------- ---------- ---------- ----------
---------- ---------- ---------- ---------- ---------- ----------
---------- ---------- ---------- ---------- ---------- ----------
---------- ---------- ---------- ---------- ---------- ----------
---------- ---------- ---------- ---------- ---------- ----------
---------- ---------- ---------- ---------- ---------- ----------
---------- ---------- ---------- ---------- ---------- ----------
---------- ---------- ---------- ---------- --------ca ta-----tac
agaattag-- ---------- ---------- ---taaaatg ctt-----aa cgactgcctt
cttattaatc -tgatc---- ---------- ---------- ---------- ----------
---------- ---ttcctac ctgtcatttt ctgtc-gtac tcgtct---- -------cat
ttccacccct -acttc--tt tt-cctacat --cctttacc ttcttcttct atcttcctcg
tcctctctc- -cttcctcct cctcaggtcc tgtggctttt ctccaacaac atcacctgga
ttgaggctgg tgccttcaac gagctgcgtg atttagagga gctggatctg ggtgacaacc
ctcacctgcg ccgcctggag ggcggagcct tccgtgggct agagaaactg cagagcc-tc
cacatgcacc gttgccgttt ggctgccctc ccccacgaca tcttccacaa gctctacagc
ctgcagtacc tctacctgca ggagaaccag ctccacttcc tccaggatga cctgtttgct
gacctgatca acctcagcca gctctttctg catggcaatc gcatccgcac cctatccgag
aatgtgttcc gtggcctggt caacctcgac cgcctgcttc tgcacgataa tcgcatccgc
caggtcaacc gccgtgcttt ccgtgacttg ggacgcctca ctatgctctt cctcttcaac
aactcact-g gctgagctgc ccggccaggc catgcgtgat gtggaatcca tccagttcct
aaggctc-aa caacaatccc tgggcctgtg gctgtgaagc tcgccccctc tgggagttct
tcaggtc-ca acagggtgtc c---agctct -gacctgctc tgtgcttctc cctctgcccg
tcgtggccta gacctccgct tcctg
>Loricariidae_Hisonotus_laevior_1_1
nnnnnnnnnn nnnnnnnnnn nnnnnnnnnn nnnnnnnnnn nnnnnnnnnn nnnnnnnnnn
nnnnnta-c- tttatcaa-t t-aaaatcga aagttcttca ---cttgctc aatgtatta-
--tttgaagt aaatgtttaa aatg------ -ttgtttaaa -----a---- ---------g
aactgaatgc a-tctacatg acca-ga--- --actgtca- ct-gaggata tttc-tgtac
ttcagattt- --ttttatat t--------- ---------a ttta-tttc- acacatt---
---cttac-- -----tt--- ttg--at-aa -aaa----a- ----tga--- tgtgagtctt
gtacatt-tt ga-gaaag-- ttactttct- ---------- ---------- ----------
---------- ---------- ---------- ------caaa gt-tttg--- ----------
---------- -a-ttttac- ---------- ---------- ---------- ----------
---------- ---------- ---------- ---------- ---------- ----------
---------- ---------- ---------- ---------- ---------- ----------
---------- ---------- ---------- ---------- ---------- ----------
---------- ---------- ---------- ---------- ---------- ----------
---------- ---------- ---------- ---------- ---------- ----------
---------- ---------- ---------- ---------- ---------- ----------
---------- ---------- ---------- ---------- ---------- ----------
---------- ---------- ---------- ---------- ---------- ----------
---------- ---------- ---------- ---------- ---------- ----------
---------- ---------- ---------- ---------- -ttc--aata taaacta---
---------- ---------- --------ac tgcactcaaa ttc-ta---- ----------
--actt--tt gctgcacgtt --ttt-aaaa tgcat----- --tttttgaa agcat-catt
tgt--tgttt -aca------ -------tgg ---aaaataa ---ctttatg tcaaa-gtcc
aatctaaatg tatttattca gca------- ---------t ttttttacat aactttatgt
taaagtaaaa tttaaattta tttatatggc atttttacat agctttatgt taaagtaaaa
tttacat--- ---------- ---------- ---------- ---------- ----------
---------- ---------- ---------- ---------- ---------- ----------
---------- ---------- ---------- -------tta tttttacggc atttttacat
agctttatgt taaagtaaaa tttaaatt-t atttatatgg catttttaca tagctttatg
ttaaagt--- --aaaatata cattt-attt atacagc--- atg-cttaca acagatttt-
-taca----- ---------- -ctgt----- ---------g tcaaagcagc tttacaacta
tctaggctta aaacctata- ------ac-- --------tt tatacg-aca gtgg-caagg
--------aa aac-tctc-c aa-------- atgttaaa-g gaaagaaag- ----------
---------t ttgggtttg- ---------- ---------- ---------- ----------
---------c tttcccctg- ---------- ---------- ---------- ----------
---------- ---------- ---------- ---------- ---------- ----------
---------- ---------- ---------- ---------- ---------- ----------
---------- ---------- ---------- ---------- ---------- ----------
---------- ---------- ---------- ---------- ---------- ----------
---------- ---------- ---------- ---------- ---------- ----------
---------- ---------- ---------- ---------- ---------- ----------
---------- ---------- ---------- ---------- ---------- ----------
---------- ---------- ---------- ---------- ---------- ----------
---------- ---------- ---------- ---------- ---------- ----------
---------- ---------- ---------- ---------- ---------- ----------
---------- ---------- ---------- ---------- ---------- ----------
---------- ---------- ---------- ---------- ---------- ----------
---------- ---------- ---------- ---------- ---------- ----------
---------- ---------- ---------- ---------- ---------- ----------
---------- ---------- ---------- ---------- ---------- ----------
---------- ---------- --------tt ttgac----- ---------- -------acg
aaatatgg-- ---------- ---------- -------cac aa-------- ----------
---------- ---------- ---------- --gacataat -gaatg---- ----------
---------- ---------- ---------- ---------- ---------- ----------
---------- ---------- ---------- ---------- ---------- ----------
---------- ---------- ---------- ---------- ---------- ----------
---------t gta------- ---------- ---------- -----tg-aa ttagctaaa-
-ca------- --------tc tg-a------ ---agatgca tttttta--- ----------
---------- --------aa ttgc-tt--t atg-tgt--- ------g-ct ttcttaggtg
gcctctcgct ctggctggtg gtctggctgg tcttggtgaa gcctgcccct gtgcagagct
gtccacacct gtgtgtgtgt tacccaaacc ccatgaccgt gagc------ ----------
tgccaggcgc aaaacttcac tttggtgccc gcgggcgtcc cctctcacac acagtgtgtc
tttttcc--- aaaacaacaa tattagtgag gggtgggagc gctcttcttt gtgc-gg---
-gactcat-- ---------- ---------- ---------- ----gtgtgt gtg-------
---------- ---------- ---tgtgtgt gtgtgtgt-- -----gtgtg ggatcagtt-
-------gtg tgatga---- -----tg-tt tgta-tttac ---------- ----------
---------- ---------- ---------- ---------- ---------- ----------
---------- ---------- ---------- ---------- ---------- ----------
---------- ---------- ---------- ---------- ---------- ----------
---------- ---------- ---------- ---------- ---------- ----------
---------- ---------- ---------- ---------- ---------- ----------
---------- ---------- ---------- ---------- ---------- ----------
---------- ---------- ---------- ---------- ---------- ----------
---------- ---------- ---------- ---------- ---------- ----------
---------- ---------- ---------- ---------- --------ca ta-----tac
agtattat-- ---------- ---------- ---taaaatg cat-----aa tgattgcctt
cttattaatc -tgatc---- ---------- ---------- ---------- ----------
---------- ---ttcctgc ctgtcttttc ctgtt-gtac tcgtct---- -------cat
ttaccaccct -actcc--tt tt-tctacat --ctttcaca ttctt---ct atcttcctcg
tcctctctt- -cttcctcct tctcaggtcc tgtggctttt ctccaacaac atcacctgga
ttgaggctgg tgccttcagc gagctgcgtg atttagagga gctggatctg ggtgacaacc
atcacctgcg ccgcctggag ggcggagcct tccgtgggct cgagaaactg cagagcc-tc
cacatgcacc gttgccgttt ggccgccctc cctcacgaca tcttccacaa gctctacagc
ctgcagtacc tctacctgca ggagaaccag ctccacttcc tccaggacga cctgtttgct
gacctgatca acctcagcca gctctttctg catggcaatc gcatccgcac cctatccgaa
aatgtgttcc gtggcctggt caacctcgac cgcctgcttc tgcacgataa tcgcgttcgc
caggtcaatc gccgtgcttt ccgcgacctg ggacgcctca ctatgctctt cctcttcaac
aactcact-g gccgagctgc ccggccaggc catgcgtgat gtggaatcca tccagttcct
aaggctc-aa caacaatccc tgggcctgtg gctgtgaagc tcgccccctc tgggagtnnn
nnnnnnnnnn nnnnnnnnnn nnnnnnnnnn nnnnnnnnnn nnnnnnnnnn nnnnnnnnnn
nnnnnnnnnn nnnnnnnnnn nnnnn
>Loricariidae_Hisonotus_laevior_2_1
nnnnnnnnnn nnnnnnnnnn nnnnnnnnnn nnnnnnnnnn nnnnnnnnnn nnnnnnnnnn
nnnnnta-c- tttatcaa-t t-aaaatcga aagttcttca ---cttgctc aatgtatta-
--tttgaagt aaatgtttaa aatg------ -ttgtttaaa -----a---- ---------g
aactgaatgc a-tctacatg acca-ga--- --actgtca- ct-gaggata tttc-tgtac
ttcagattt- --atttatat t--------- ---------a ttta-tttc- acacatt---
---cttac-- -----tt--- ttg--at-aa -aaa----a- ----tga--- tgtgagtctt
gtacatt-tt ga-gaaag-- ttactttct- ---------- ---------- ----------
---------- ---------- ---------- ------caaa gt-tttg--- ----------
---------- -a-ttttac- ---------- ---------- ---------- ----------
---------- ---------- ---------- ---------- ---------- ----------
---------- ---------- ---------- ---------- ---------- ----------
---------- ---------- ---------- ---------- ---------- ----------
---------- ---------- ---------- ---------- ---------- ----------
---------- ---------- ---------- ---------- ---------- ----------
---------- ---------- ---------- ---------- ---------- ----------
---------- ---------- ---------- ---------- ---------- ----------
---------- ---------- ---------- ---------- ---------- ----------
---------- ---------- ---------- ---------- ---------- ----------
---------- ---------- ---------- ---------- -ttc--aata taaacta---
---------- ---------- --------ac tgcactcaaa ttc-ta---- ----------
--actt--tt gctgcacgtt --ttt-aaaa tgcat----- --tttttgaa agcat-catt
tgt--tgttt -aca------ -------tgg ---aaaataa ---ctttatg tcaaa-gtca
aatctaaatg tatttattca gca------- ---------t ttttttacat aactttatgt
taaagtaaaa tttaaattta tttatatggc atttttacat agctttatgt taaagtaaaa
tttacat--- ---------- ---------- ---------- ---------- ----------
---------- ---------- ---------- ---------- ---------- ----------
---------- ---------- ---------- -------tta tttttacggc atttttacat
agctttatgt taaagtcaaa tttaaatg-t atttatatgg catttttaca tagctttatg
ttaaagt--- --aaaatata cattt-attt atacagc--- atg-cttaca acagatttt-
-taca----- ---------- -ctgt----- ---------g tcaaagcagc tttacaacta
tctaggctta aaacctata- ------ac-- --------tt tatacg-aca gtgg-caagg
--------aa aac-tctc-c aa-------- atgttaaa-g gaaagaaag- ----------
---------t ttgggtttg- ---------- ---------- ---------- ----------
---------c tttcccctg- ---------- ---------- ---------- ----------
---------- ---------- ---------- ---------- ---------- ----------
---------- ---------- ---------- ---------- ---------- ----------
---------- ---------- ---------- ---------- ---------- ----------
---------- ---------- ---------- ---------- ---------- ----------
---------- ---------- ---------- ---------- ---------- ----------
---------- ---------- ---------- ---------- ---------- ----------
---------- ---------- ---------- ---------- ---------- ----------
---------- ---------- ---------- ---------- ---------- ----------
---------- ---------- ---------- ---------- ---------- ----------
---------- ---------- ---------- ---------- ---------- ----------
---------- ---------- ---------- ---------- ---------- ----------
---------- ---------- ---------- ---------- ---------- ----------
---------- ---------- ---------- ---------- ---------- ----------
---------- ---------- ---------- ---------- ---------- ----------
---------- ---------- ---------- ---------- ---------- ----------
---------- ---------- --------tt ttgac----- ---------- -------acg
aaatatgg-- ---------- ---------- -------cac aa-------- ----------
---------- ---------- ---------- --gacataat -gaatg---- ----------
---------- ---------- ---------- ---------- ---------- ----------
---------- ---------- ---------- ---------- ---------- ----------
---------- ---------- ---------- ---------- ---------- ----------
---------t gta------- ---------- ---------- -----tg-aa ttagctaaa-
-ca------- --------tc tg-a------ ---agatgca -ttttta--- ----------
---------- --------aa ttgc-tc--t atg-tgt--- ------g-ct ttcttaggtg
ccctctctct ctggctggcg gtctggctgg ggggggggaa gcctgccccc gtgcagatct
gtccacacct gtgtgtgtgt tacccacacc ccatgaccgt gagc------ ----------
tgccaggcgc agaacttctc tttggcccgc gcgggtgtcc cctcagacac acagtgtgta
tttctcc--- agaacaaccg tgtttttgtg aggggagggg gggctcttgg gttc-gg---
-gtctcac-- ---------- ---------- --atgtgtgt gtgtgtgtgt gtg--tgtgt
gt-------- ---------- gtgtgtgtgt gtgtgtgt-- -----gggtg ggatcagtt-
-------gtg tgatga---- -----tg-tt tgta-tttac ---------- ----------
---------- ---------- ---------- ---------- ---------- ----------
---------- ---------- ---------- ---------- ---------- ----------
---------- ---------- ---------- ---------- ---------- ----------
---------- ---------- ---------- ---------- ---------- ----------
---------- ---------- ---------- ---------- ---------- ----------
---------- ---------- ---------- ---------- ---------- ----------
---------- ---------- ---------- ---------- ---------- ----------
---------- ---------- ---------- ---------- ---------- ----------
---------- ---------- ---------- ---------- --------ca ta-----tac
agtattat-- ---------- ---------- ---taaaatg cat-----aa tgattgcctt
cttattaatc -tgatc---- ---------- ---------- ---------- ----------
---------- ---ttcctgc ctgtcttttc ctgtt-gtac ttgtct---- -------cat
ttccacccct -actcc--tt tt-tctacat --ctttcacc ttctt---ct atcttcctcg
tcctctctt- -cttcctcct tctcaggtcc tgtggctttt ctccaacaac atcacctgga
ttgaggctgg tgccttcagc gagctgcgtg atttagagga gctggatctg ggtgacaacc
ctcacctgcg ccgcctggag ggcggagcct tccgtgggct cgagaaactg cagagcc-tc
cacatgcacc gttgccgttt ggccgccctc ccccacgaca tcttccacaa gctctacagc
ctgcagtacc tctacctgca ggagaaccag ctccacttcc tccaggacga cctgtttgct
gacctgatca acctcagcca gctctttctg catggcaatc gcatccgcac cctatccgaa
aatgtgttcc gtggcctggt caacctcgac cgcctgcttc tgcacgataa tcgcgttcgc
caggtcaatc gccgtgcttt ccgcgacctg ggacgcctca ctatgctctt cctcttcaac
aactcact-g gccgagctgc ccggccaggc catgcgtgat gtggaatcca tccagttcct
aaggctc-aa caacaatccc tgggcctgtg gctgtgaagc tcgccccctc tgggagtnnn
nnnnnnnnnn nnnnnnnnnn nnnnnnnnnn nnnnnnnnnn nnnnnnnnnn nnnnnnnnnn
nnnnnnnnnn nnnnnnnnnn nnnnn
>Loricariidae_Hisonotus_laevior_3_1
nnnnnnnnnn nnnnnnnnnn nnnnnnnnnn nnnnnnnnnn nnnnnnnnnn nnnnnnnnnn
nnnnnta-c- tctatcaa-t t-aaaatcga aagttcttca ---cttgctc aatgtatta-
--tttggagt aaatgtttaa aatg------ -ttgtttaaa -----a---- ---------g
aactgaatgc a-tctacatg acca-ga--- --actgtca- ct-gaggata tttc-tgtac
ttcagattt- --tcttacat t--------- ---------a tttc-tttc- acacatt---
---cttac-- -----tt--- ttg--at-aa -aaa----a- ----tga--- tgtgagtctt
gtacatt-tt ga-gaaag-- ttactttct- ---------- ---------- ----------
---------- ---------- ---------- ------caaa gt-tttga-t tttacc----
--aaagtttt ga-ttttac- ---------- ---------- ---------- ----------
---------- ---------- ---------- ---------- ---------- ----------
---------- ---------- ---------- ---------- ---------- ----------
---------- ---------- ---------- ---------- ---------- ----------
---------- ---------- ---------- ---------- ---------- ----------
---------- ---------- ---------- ---------- ---------- ----------
---------- ---------- ---------- ---------- ---------- ----------
---------- ---------- ---------- ---------- ---------- ----------
---------- ---------- ---------- ---------- ---------- ----------
---------- ---------- ---------- ---------- ---------- ----------
---------- ---------- ---------- ---------- -ttc--aata taaacta---
---------- ---------- --------ac tgcactcaaa ttc-ta---- ----------
--actt--tt gctgcacgtt --ttt-aaaa tgcat----- --tttttgaa agcatccatt
tgt--tgttt -aca------ -------tgg ---aaaataa ---ctttatg tcaaa-gtca
aatctaaatg tatttattca gcat------ ---------t tttttaaccc aactttatgt
taaaatcaaa tttaaattta tttatatggc atttttacat agctttatgt taaagtcaaa
tttaaaa--- ---------- ---------- ---------- ---------- ----------
---------- ---------- ---------- ---------- ---------- ----------
---------- ---------- ---------- ------ttta tttatacgac atttttacat
agctttatgt taaagtcaaa tttaaattgt atttatatgg catttttaca tagcttgatg
ttaaagt--- -caaattatg tatttaatat atacagt--- atgacttaca acagatgtt-
-tata----- ---------- -ctgt----- ---------g tcaaagcagc tttacaacta
tcgaggcttt acagcttta- ------ac-- --------tt tatacg-aca gtgg-caagg
--------aa aac-tccc-c aa-------- atgttaaa-g gaaagaaag- ----------
---------t ttgggtttg- ---------- ---------- ---------- ----------
---------c tttcccctg- ---------- ---------- ---------- ----------
---------- ---------- ---------- ---------- ---------- ----------
---------- ---------- ---------- ---------- ---------- ----------
---------- ---------- ---------- ---------- ---------- ----------
---------- ---------- ---------- ---------- ---------- ----------
---------- ---------- ---------- ---------- ---------- ----------
---------- ---------- ---------- ---------- ---------- ----------
---------- ---------- ---------- ---------- ---------- ----------
---------- ---------- ---------- ---------- ---------- ----------
---------- ---------- ---------- ---------- ---------- ----------
---------- ---------- ---------- ---------- ---------- ----------
---------- ---------- ---------- ---------- ---------- ----------
---------- ---------- ---------- ---------- ---------- ----------
---------- ---------- ---------- ---------- ---------- ----------
---------- ---------- ---------- ---------- ---------- ----------
---------- ---------- ---------- ---------- ---------- ----------
---------- ---------- --------tt ttgac----- ---------- -------acg
aaatatgg-- ---------- ---------- -------cac aa-------- ----------
---------- ---------- ---------- --gacataat -gaatg---- ----------
---------- ---------- ---------- ---------- ---------- ----------
---------- ---------- ---------- ---------- ---------- ----------
---------- ---------- ---------- ---------- ---------- ----------
---------t gta------- ---------- ---------- -----tg-aa ttggctaaa-
-ca------- --------tc tg-a------ ---agatgca -ttttta--- ----------
---------- --------aa ttgc-tc--t atg-tgt--- ------g-ct ttcttaggtg
ccctctctct ctggctggcg gtctggctgg ggggggggaa gcctgccccc gtgcagatct
gtccacacct gtgtgtgtgt tacccacacc ccatgaccgt gagc------ ----------
tgccaggcgc agaacttctc tttggcccgc gcgggtgtcc cctcagacac acagtgtgta
tttctcc--- agaacaaccg tgtttttgtg aggggagggg gggctcttgg gttc-gg---
-gtctcac-- ---------- ---------- --atgtgtgt gtgtgtgtgt gtg--tgtgt
gt-------- ---------- gtgtgtgtgt gtgtgtgt-- -----gggtg ggatcagtt-
-------gtg tgatga---- -----tg-tt tgta-tttac ---------- ----------
---------- ---------- ---------- ---------- ---------- ----------
---------- ---------- ---------- ---------- ---------- ----------
---------- ---------- ---------- ---------- ---------- ----------
---------- ---------- ---------- ---------- ---------- ----------
---------- ---------- ---------- ---------- ---------- ----------
---------- ---------- ---------- ---------- ---------- ----------
---------- ---------- ---------- ---------- ---------- ----------
---------- ---------- ---------- ---------- ---------- ----------
---------- ---------- ---------- ---------- --------ca ta-----tac
agtattat-- ---------- ---------- ---taaaatg cat-----aa tgattgcctt
cttattaatc -tgatc---- ---------- ---------- ---------- ----------
---------- ---ttcctgc ctgtcttttc ctgtt-gtac ttgtct---- -------cat
ttccacccct -actcc--tt tt-tctacat --ctttcacc ttctt---ct atcttcctcg
tcctctctc- -cttcctcct tctcaggtcc tgtggctttt ctccaacaac atcacctgga
ttgaggctgg tgccttcagc gagctgcgtg atttagagga gctggatctg ggtgacaacc
ctcacctgcg ccgcctggag ggcggagcct tccgtgggct cgagaaactg cagagcc-tc
cacatgcacc gttgccgttt ggccgccctc ccccacgaca tcttccacaa gctctacagc
ctgcagtacc tctacctgca ggagaaccag ctccacttcc tccaggacga cctgtttgct
gacctgatca acctcagcca gctctttctg catggcaatc gcatccgcac cctatccgaa
aatgtgttcc gtggcctggt caacctcgac cgcctgcttc tgcacgataa tcgcgttcgc
caggtcaatc gccgtgcttt ccgcgacctg ggacgcctca ctatgctctt cctcttcaac
aactcact-g gccgagctgc ccggccaggc catgcgtgat gtggaatcca tccagttcct
aaggctc-aa caacaatccc tgggcctgtg gctgtgaagc tcgccccctc tgggagtnnn
nnnnnnnnnn nnnnnnnnnn nnnnnnnnnn nnnnnnnnnn nnnnnnnnnn nnnnnnnnnn
nnnnnnnnnn nnnnnnnnnn nnnnn
>Loricariidae_Hisonotus_nigricauda_1_1
nnnnnnnnnn nnnnnnnnnn nnnnnnnnnn nnnnnnnnnn nnnnnnnnnn nnnnnnnnnn
nnnnnnnnnn nnnnnnnnnn nnnnnnnnnn nnnnnnnnnn nnnnnnnnnn nnnnnnnnnn
nnnnnnnnnn nnnnnnttaa aatg------ -ttgtttaaa -----a---- ---------g
aactgaatgc a-tctacatg acca-ga--- --actgtca- ct-gaggata tttc-tgtac
ttcagatct- --tcttacat t--------- ---------a tttc-tttc- acacatt---
---cttac-- -----tt--- taa--aa-aa -aaa----aa t----gg--- ggggagtatt
gtacatt-tt ga-aaaag-- ttacttaccc ttctcaggtt atagtt---- -----tgg--
aat---tggg gttaa---ag ttgt------ ------t-aa ag-ttat--- ----cc----
--aacgtttt ga-ttttac- ---------- ---------- ---------- ----------
---------- ---------- ---------- ---------- ---------- ----------
---------- ---------- ---------- ---------- ---------- ----------
---------- ---------- ---------- ---------- ---------- ----------
---------- ---------- ---------- ---------- ---------- ----------
---------- ---------- ---------- ---------- ---------- ----------
---------- ---------- ---------- ---------- ---------- ----------
---------- ---------- ---------- ---------- ---------- ----------
---------- ---------- ---------- ---------- ---------- ----------
---------- ---------- ---------- ---------- ---------- ----------
---------- ---------- ---------- ---------- -ttc--aata taaacta---
---------- ---------- --------ac tgcactcaaa ttc-ta---- ----------
--actt--tt gctgcacttt --ttt-aaaa tgcat----- --ttttttaa agctt-aagt
tgt--tcttt -gca------ -------tgg ---aaaataa ---ytttatg tcaaa-gtcc
aatctaaatg tatttattca gca------- ---------- ttttgt---- ----------
---------- ---------- ---------- ---------- ---------- ----------
---------- ---------- ---------- ---------- ---------- ----------
---------- ---------- ---------- ---------- ---------- ----------
---------- ---------- ---------- ---------- ---------- ------acat
aactttatgt tcaagtcaaa tctaattg-t atttctacga catttttaca tagctt----
tttagta--- --aaaattaa a-----atgt atacagc--- atg-tttaca acagatttt-
-taca----- ---------- -ctgt----- ---------g ccaaagcagc tttacatcta
tctaggctta aagcctata- ------ac-- --------tt tatatg-aca gtgg-caagg
--------aa aac-tccc-c aa-------- atgttaaa-g gaaagaaag- ----------
---------t tt-gggttt- ---------- ---------- ---------- ----------
---gc----- tctccccag- ---------- ---------- ---------- ----------
---------- ---------- ---------- ---------- ---------- ----------
---------- ---------- ---------- ---------- ---------- ----------
---------- ---------- ---------- ---------- ---------- ----------
---------- ---------- ---------- ---------- ---------- ----------
---------- ---------- ---------- ---------- ---------- ----------
---------- ---------- ---------- ---------- ---------- ----------
---------- ---------- ---------- ---------- ---------- ----------
---------- ---------- ---------- ---------- ---------- ----------
---------- ---------- ---------- ---------- ---------- ----------
---------- ---------- ---------- ---------- ---------- ----------
---------- ---------- ---------- ---------- ---------- ----------
---------- ---------- ---------- ---------- ---------- ----------
---------- ---------- ---------- ---------- ---------- ----------
---------- ---------- ---------- ---------- ---------- ----------
---------- ---------- ---------- ---------- ---------- ----------
---------- ---------- --------tt ttgac----- ---------- -------acg
aaatatgg-- ---------- ---------- -------cac ga-------- ----------
---------- ---------- ---------- --aacaaaat -gaatg---- ----------
---------- ---------- ---------- ---------- ---------- ----------
---------- ---------- ---------- ---------- ---------- ----------
---------- ---------- ---------- ---------- ---------- ----------
---------t gta------- ---------- ---------- -----tg-aa ttagctaaa-
-ca------- --------tc tg-a------ ---agatgca -ttttta--- ----------
---------- --------aa ttgc-tc--t atg-tgt--- ------g-tt ttcttaggtg
gcctctcgct ctggctggtg gtctggctgg tcgtggtgaa gcctgcccct gtgcagagct
gcccacacct gtgtgtgtgt tacccaaacc ccatgaccgt gagc------ ----------
tgccaggcgc agaacttcac tttggtgccc cctggcgtcc cctacgactc acaacgtgtc
tttctgc--- agaacaaccg tattactgag ctgcgagtcg gctcctttgg cttc-gg---
-gactcag-- ---------- ---------- ---------- ----tgatgt ttg--tgtgt
gt-------- ---------- gtgggtgtgt gtg------- ------ggtg ggatccgtt-
-------gtg tgatga---- -----cg-tc tgta-tttac ---------- ----------
---------- ---------- ---------- ---------- ---------- ----------
---------- ---------- ---------- ---------- ---------- ----------
---------- ---------- ---------- ---------- ---------- ----------
---------- ---------- ---------- ---------- ---------- ----------
---------- ---------- ---------- ---------- ---------- ----------
---------- ---------- ---------- ---------- ---------- ----------
---------- ---------- ---------- ---------- ---------- ----------
---------- ---------- ---------- ---------- ---------- ----------
---------- ---------- ---------- ---------- --------ca ta-----tac
agtattat-- ---------- ---------- ---taaaatg cat-----aa cgattgcctt
cttattaatc -tgatc---- ---------- ---------- ---------- ----------
---------- ---ttcctgc ctgtcatttc ctgtt-gtac tcgtct---- -------cat
ttccacccct -actcc--tt tt-tctacat --ctttcccc ttctt---ct atcttcctcg
tcctctctc- -cttcctcct tctcaggtcc tgtggctttt ctccaacaac atcacgtgga
ttgaggctgg tgcctttagc gagctgcgtg atttggagga gctggatctg ggtgacaacc
ctcacctgcg ccgcctagag ggcggagcct tccgcgggct agagaaactg cagagcc-tc
cacatgcacc gttgccgttt agccgccctc ccccatgaca ttttccacaa gctctacagc
ctgcagtacc tctacctgca ggagaaccag ctccacttcc tccaggacga cctgtttgct
gatctgatca acctcagcca actctttctg catggcaatc gcatccgcac cctatccgag
aatgtgttcc gtggcctggt caaccttgac cgcctgcttc tgcacgataa tcgcatccgc
caggtcaacc gccgtgcttt ccgtgacctg ggacgcctca ctatgctctt cctcttcaac
aactcgct-g gctgagctgc ccggccaggc catgcgtgat gtagaatcca tccagttcct
aaggctc-aa caacaatccc tgggcctgtg gctgtgaagc tcgccccctc tgggagtnnn
nnnnnnnnnn nnnnnnnnnn nnnnnnnnnn nnnnnnnnnn nnnnnnnnnn nnnnnnnnnn
nnnnnnnnnn nnnnnnnnnn nnnnn
>Loricariidae_Hisonotus_nigricauda_2_1
nnnnnnnnnn nnnnnnnnnn nnnnnnnnnn nnnnnnnnnn nnnnnnnnnn nnnnnnnnnn
nnnnnnnnnn nnnnnnnnnn nnnnnnnnnn nnnnnnnnnn nnnnnnnnnn nnnnnnnnnn
nnnnnnnnnn nnnnnnttaa aatg------ -ttgtttaaa -----a---- ---------g
aactgaatgc a-tctacatg acc--at--- --actgtca- ct-gaggata tttc-tgtac
ttcagattt- --tcttacat t--------- ---------a tttc-tttc- acacatt---
---cttac-- -----tt--- ttg--at-at -aaa----a- -----ag--- tgtgaatatt
atacatt-tt aa-gaaag-- ttacttactc ttctc-tgct gctccaaagg aagtttgg--
tat---tggg attaa---gt ttgt------ ------t-ag ac-tttg--- ----ct----
--aaagtttt aa-tttgac- ---------- ---------- ---------- ----------
---------- ---------- ---------- ---------- ---------- ----------
---------- ---------- ---------- ---------- ---------- ----------
---------- ---------- ---------- ---------- ---------- ----------
---------- ---------- ---------- ---------- ---------- ----------
---------- ---------- ---------- ---------- ---------- ----------
---------- ---------- ---------- ---------- ---------- ----------
---------- ---------- ---------- ---------- ---------- ----------
---------- ---------- ---------- ---------- ---------- ----------
---------- ---------- ---------- ---------- ---------- ----------
---------- ---------- ---------- ---------- -ttt--aagg tgaacta---
---------- ---------- --------ac tggatacaaa ttg-ta---- ----------
--actt--tt gctgcacttt --ctc-aaaa tgca------ --ttttttaa aagat-aatt
tgt--tgttt -aca------ -------tgg ---aaaataa ---ctttatg tcaaa-gtca
aatctaaatg tatttgtc-- -ca------- ---------- tttt------ ----------
---------- ---------- ---------- ---------- ---------- ----------
---------- ---------- ---------- ---------- ---------- ----------
---------- ---------- ---------- ---------- ---------- ----------
---------- ---------- ---------- ---------- ---------- ------aaat
agctttatat gaaagtcaaa ttaaaac--- ----gtacag c--------- ----------
---------- ---------- ------tttt atacagc--- att-tttaca acaga-ttt-
-taca----- ---------- -ctgt----- ---------g tcaaagcagc -ttacaacta
tctaggctta aagcctata- ------actg agcaagc-ct ttggca-aca gtgg-caagg
--------aa aac-tccc-c aa-------- atgttaaa-a ggaagaaag- ----------
---------t tt-gggaca- ---------- ---------- ---------- ----------
---cttgtcc tctcccctg- ---------- ---------- ---------- ----------
---------- ---------- ---------- ---------- ---------- ----------
---------- ---------- ---------- ---------- ---------- ----------
---------- ---------- ---------- ---------- ---------- ----------
---------- ---------- ---------- ---------- ---------- ----------
---------- ---------- ---------- ---------- ---------- ----------
---------- ---------- ---------- ---------- ---------- ----------
---------- ---------- ---------- ---------- ---------- ----------
---------- ---------- ---------- ---------- ---------- ----------
---------- ---------- ---------- ---------- ---------- ----------
---------- ---------- ---------- ---------- ---------- ----------
---------- ---------- ---------- ---------- ---------- ----------
---------- ---------- ---------- ---------- ---------- ----------
---------- ---------- ---------- ---------- ---------- ----------
---------- ---------- ---------- ---------- ---------- ----------
---------- ---------- ---------- ---------- ---------- ----------
---------- ---------- --------tt ttgac----- ---------- -------acg
aaatatgg-- ---------- ---------- -------cac ga-------- ----------
---------- ---------- ---------- --aacaaaat -gaatg---- ----------
---------- ---------- ---------- ---------- ---------- ----------
---------- ---------- ---------- ---------- ---------- ----------
---------- ---------- ---------- ---------- ---------- ----------
---------t gta------- ---------- ---------- -----tg-aa ttagctaaa-
-ca------- --------tc tg-a------ ---agatgca tttttaa--- ----------
---------- --------aa ttgc-tc--t atg-tgt--- ------g-ct ttcttaggtg
gcctctcgct ctggctggtg gtctggctgg tcgtggtgaa gcctgcccct gtgcagagct
gtccacacct gtgtgtgtgt tacccaaacc ccatgaccgt gagc------ ----------
tgccaggcgc agaacttcac tttggtgccc gctggcgtcc cctacgactc acaacgtgtc
tttctgc--- agaacaaccg tattactgag ctgcgagtgg gctcctttgg cttc-gg---
-gactcag-- ---------- ---------- ---------- ----gtgtgt t---------
---------- ---------- -------tgt ggg------- --------tg ggatcagtt-
-------gtg tgatga---- -----tg-tt tgta-tttac ---------- ----------
---------- ---------- ---------- ---------- ---------- ----------
---------- ---------- ---------- ---------- ---------- ----------
---------- ---------- ---------- ---------- ---------- ----------
---------- ---------- ---------- ---------- ---------- ----------
---------- ---------- ---------- ---------- ---------- ----------
---------- ---------- ---------- ---------- ---------- ----------
---------- ---------- ---------- ---------- ---------- ----------
---------- ---------- ---------- ---------- ---------- ----------
---------- ---------- ---------- ---------- --------ca ta-----tac
agtattat-- ---------- ---------- ---taaaatg cat-----aa cgattgcctt
cttattaatc -tgatc---- ---------- ---------- ---------- ----------
---------- ---ttcctgc ctgtcatttc ctgtt-gtac tcgtct---- -------cat
ttccacccct -actcc--tt tt-tctacat --ctttcccc ttcttcttct atcttcctcg
tcctctctc- -cttcctcct tctcaggtcc tgtggctttt ctccaacaac atcacctgga
ttgaggctgg tgccttcggc cagctgcgtg atttagagga gctggatctg ggtgacaacc
ctcacctgcg ccgcctggag ggcggagcct tccgtgggct agagaaactg cagagcc-tc
cacatgcacc gttgccgttt ggccgccctc ccccatgaca tcttccacaa gctctacagc
ctgcagtacc tctacctgca ggagaaccag ctccacttcc tccaggacga cctgtttgct
gacctgatca acctcagcca gctctttctg catggcaatc gcatccgcac cctatccgaa
aatgtgttcc gtggcctggt caacctcgac cgcctgcttc tgcacgataa tcgcgttcgc
caggtcaatc gccgtgcttt ccgtgacctg ggacgcctca ctatgctctt cctcttcaac
aactcact-g gctgagctgc ccggccaggc catgcgtgat gtggaatcca tccagttcct
aaggctc-aa caacaatccc tgggcctgtg gctgtgaagc tcgccccctc tgggagtnnn
nnnnnnnnnn nnnnnnnnnn nnnnnnnnnn nnnnnnnnnn nnnnnnnnnn nnnnnnnnnn
nnnnnnnnnn nnnnnnnnnn nnnnn
>Loricariidae_Hisonotus_nigricauda_3_1
nnnnnnnnnn nnnatttac- t-g--ctg-- --gtttcttc t-----ttat tgcact-gcg
ttattta-c- tctatcaa-t t-aaaatcga aagttcttca ---cttgctc aatgtatta-
--tttgaagt aaatgtttaa aatg------ -ttgtttaaa -----a---- ---------g
aactgaatgc a-tctacatg accagat--- --actgtca- ct-gaggata tttc-tgtac
ttcagattt- --tcttacat t--------- ---------a tttc-tttc- acacatt---
---cttac-- -----tt--- ttg--at-at -aaa----a- -----ag--- tgtgaatatt
atacatt-tt aa-gaaag-- ttacttactc ttctc-tgct gctccaaagg aagtttgg--
tat---tggg attaa---gt ttgt------ ------taag ac-tttg--- ----ct----
--aaagtttt aa-tttgac- ---------- ---------- ---------- ----------
---------- ---------- ---------- ---------- ---------- ----------
---------- ---------- ---------- ---------- ---------- ----------
---------- ---------- ---------- ---------- ---------- ----------
---------- ---------- ---------- ---------- ---------- ----------
---------- ---------- ---------- ---------- ---------- ----------
---------- ---------- ---------- ---------- ---------- ----------
---------- ---------- ---------- ---------- ---------- ----------
---------- ---------- ---------- ---------- ---------- ----------
---------- ---------- ---------- ---------- ---------- ----------
---------- ---------- ---------- ---------- -ttt--aagg tgaacta---
---------- ---------- --------ac tggatacaaa ttg-ta---- ----------
--actt--tt gctgcacttt --ctc-aaaa tgca------ --tttttaaa agcat-aatt
tgt--tgttt -aca------ -------tgg ---a------ ---------- ----------
---------- -atttgtcca gca------- ---------- ttttgt---- ----------
---------- ---------- ---------- ---------- ---------- ----------
---------- ---------- ---------- ---------- ---------- ----------
---------- ---------- ---------- ---------- ---------- ----------
---------- ---------- ---------- ---------- ---------- ---ggaaaat
agctttatat taaagtcaaa ttaaaacg-t aattgtacag cttttttaca t---------
---aagt--- --aaaattaa aattt-aata atacagc--- att-tttaca acatttttta
caaca----- ---------- -ctgt----- ---------c tcaaagcagc tttacaacta
tctaggctta aagcctata- ------actg agcaagc-ct ttggca-aca gtgg-caagg
--------aa aac-tccc-c aa-------- atgttaaa-a ggaagaaag- ----------
---------t tt-gggaca- ---------- ---------- ---------- ----------
---cttgtcc tctcccctg- ---------- ---------- ---------- ----------
---------- ---------- ---------- ---------- ---------- ----------
---------- ---------- ---------- ---------- ---------- ----------
---------- ---------- ---------- ---------- ---------- ----------
---------- ---------- ---------- ---------- ---------- ----------
---------- ---------- ---------- ---------- ---------- ----------
---------- ---------- ---------- ---------- ---------- ----------
---------- ---------- ---------- ---------- ---------- ----------
---------- ---------- ---------- ---------- ---------- ----------
---------- ---------- ---------- ---------- ---------- ----------
---------- ---------- ---------- ---------- ---------- ----------
---------- ---------- ---------- ---------- ---------- ----------
---------- ---------- ---------- ---------- ---------- ----------
---------- ---------- ---------- ---------- ---------- ----------
---------- ---------- ---------- ---------- ---------- ----------
---------- ---------- ---------- ---------- ---------- ----------
---------- ---------- --------tt ttgac----- ---------- -------acg
aaatatgg-- ---------- ---------- -------cac ga-------- ----------
---------- ---------- ---------- --aacaaaat -gaatg---- ----------
---------- ---------- ---------- ---------- ---------- ----------
---------- ---------- ---------- ---------- ---------- ----------
---------- ---------- ---------- ---------- ---------- ----------
---------t gta------- ---------- ---------- -----tg-aa ttagctaaa-
-ca------- --------tc tg-a------ ---agatgca tttttaa--- ----------
---------- --------aa ttgc-tc--t atg-tgt--- ------g-tt ttcttaggtg
gcctctcgct ctggctggtg gtctggctgg tcgtggtgaa gcctgcccct gtgcagagct
gtccacacct gtgtgtgtgt tacccaaacc ccatgaccgt gagc------ ----------
tgccaggcgc agaacttcac tttggtgccc gctggcgtcc cctacgactc acaacgtgtc
tttctgc--- agaacaaccg tattactgag ctgcgagtgg gctcctttgg cttc-gg---
-gactcag-- ---------- ---------- ---------- ----gtatgt ttg--tgtgt
gt-------- ---------- gtgtgtgtgt gtg------- ------ggtg ggatcagtt-
-------gtg tgatga---- -----cg-tt tgta-tttac ---------- ----------
---------- ---------- ---------- ---------- ---------- ----------
---------- ---------- ---------- ---------- ---------- ----------
---------- ---------- ---------- ---------- ---------- ----------
---------- ---------- ---------- ---------- ---------- ----------
---------- ---------- ---------- ---------- ---------- ----------
---------- ---------- ---------- ---------- ---------- ----------
---------- ---------- ---------- ---------- ---------- ----------
---------- ---------- ---------- ---------- ---------- ----------
---------- ---------- ---------- ---------- --------ca ta-----tac
agtattat-- ---------- ---------- ---taaaatg cac-----aa caattgcctt
cttattaatc -tgatc---- ---------- ---------- ---------- ----------
---------- ---ttcctgc ctgtcatttc ctgtt-gtac tcgtct---- -------cat
ttccacccct -actcc--tt tt-tctacat --ctttcccc ttctt---ct atcttcctcg
tcctctctc- -cttcctcct tctcaggtcc tgtggctttt ctccaacaac atcacctgga
ttgaggctgg tgccttcaac gagctgcgtg atttagagga gctggatctg ggtgacaacc
ctcacctgcg ccgcctggag ggcggagcct tccgtgggct agagaaactg cagagcc-tc
cacatgcacc gttgccgttt ggccgccctc ccccatgaca tcttccacaa gctctacagc
ctgcagtacc tctacctgca ggagaaccag ctccacttcc tccaggacga cctgtttgct
gacctgatca acctcagcca gctctttctg catggcaatc gcatccgcac cctatccgaa
aatgtgttcc gtggcctggt caacctcgac cgcctgcttc tgcacgataa tcgcgttcgc
caggtcaatc gccgtgcttt ccgtgacctg ggacgcctca ctatgctctt cctcttcaac
aactcact-g gctgagctgc ccggccaggc catgcgtgat gtggaatcca tccagttcct
aaggctc-aa caacaatccc tgggcctgtg gctgtgaagc tcgccccctc tgggagttct
tcaggtc-ca acagggtgtc c---agctct -gacctgctc tgcgcctctc ccgctgcccg
tcgtggtcta gacctccgct tcctg
>Loricariidae_Hisonotus_ringueleti_1_1
nnnnnnnnnn nnnatttac- t-g--ctg-- --gtttcttc t-----ttat tgcact-gcg
ttattta-c- tctatcaa-t t-aaaatcga aagttcttca ---cttgctc aatgtatta-
--tttgaagt aaatgtttaa aatg------ -ttgtttaaa -----a---- ---------g
aactgaatgc a-tctacatg acca-ga--- --actgtca- ct-gaggata tttc-tgcac
ttcagattt- --tcttacat t--------- ---------a ttta-tttc- acacatt---
---cttac-- -----tt--- ttg--at-aa -aaa----aa tat-gtg--- tgtgagtgtt
gtacatt-tt ga-aaaag-- ttactttccc ttctt-tgct gctattacca cagtttgg--
cat---tagg attga---gt tttt------ ------taag ac-tttg--- ----ct----
--aaagtttt ga-tttgac- ---------- ---------- ---------- ----------
---------- ---------- ---------- ---------- ---------- ----------
---------- ---------- ---------- ---------- ---------- ----------
---------- ---------- ---------- ---------- ---------- ----------
---------- ---------- ---------- ---------- ---------- ----------
---------- ---------- ---------- ---------- ---------- ----------
---------- ---------- ---------- ---------- ---------- ----------
---------- ---------- ---------- ---------- ---------- ----------
---------- ---------- ---------- ---------- ---------- ----------
---------- ---------- ---------- ---------- ---------- ----------
---------- ---------- ---------- ---------- -ttc--aatg taaacta---
---------- ---------- --------ac ttgactcaaa ttc-tca--- -------aaa
aaactt--tt gctacatttt --ttt-aata tgcat----- --ttttttaa agcat-aatt
tgt--tgttt -aca------ -------tgg ---aaaataa ---ctttatg tcaaa-gtca
aatctaaatg tatttattca gca------- ---------- ttttgt---- ----------
---------- ---------- ---------- ---------- ---------- ----------
---------- ---------- ---------- ---------- ---------- ----------
---------- ---------- ---------- ---------- ---------- ----------
---------- ---------- ---------- ---------- ---------- ---ggaacat
agctttatat taaagtcaaa tttaaatg-t attaatacag cattttttca cagctttata
ttaaagt--- --aaaattaa aatgt-attt atacagc--- atg-cttaca acagatttc-
-taca----- ---------- -ctgt----- ---------g tcaaagcagc tttacaacta
tctaggctta aagcctata- ------ac-- --------tt tatatg-aca gtgg-caagg
--------aa aac-tccc-c aa-------- atgttaaa-g gaaagaaag- ----------
---------t tt-gggtct- ---------- ---------- ---------- ----------
---tttgtcc tctcccctg- ---------- ---------- ---------- ----------
---------- ---------- ---------- ---------- ---------- ----------
---------- ---------- ---------- ---------- ---------- ----------
---------- ---------- ---------- ---------- ---------- ----------
---------- ---------- ---------- ---------- ---------- ----------
---------- ---------- ---------- ---------- ---------- ----------
---------- ---------- ---------- ---------- ---------- ----------
---------- ---------- ---------- ---------- ---------- ----------
---------- ---------- ---------- ---------- ---------- ----------
---------- ---------- ---------- ---------- ---------- ----------
---------- ---------- ---------- ---------- ---------- ----------
---------- ---------- ---------- ---------- ---------- ----------
---------- ---------- ---------- ---------- ---------- ----------
---------- ---------- ---------- ---------- ---------- ----------
---------- ---------- ---------- ---------- ---------- ----------
---------- ---------- ---------- ---------- ---------- ----------
---------- ---------- --------tt ttgac----- ---------- -------acg
aagtatgg-- ---------- ---------- -------cac aa-------- ----------
---------- ---------- ---------- --aacaaaat -gaatg---- ----------
---------- ---------- ---------- ---------- ---------- ----------
---------- ---------- ---------- ---------- ---------- ----------
---------- ---------- ---------- ---------- ---------- ----------
---------t gta------- ---------- ---------- -----tg-aa ttagctaaa-
-ca------- --------tc ta-a------ ---agatgca tttttaa--- ----------
---------- --------aa ttgc-ct--t atg-tgt--- ------g-ct ttcttaggtg
gcctctcgct ctggctggtg gtctggctgg tcgtggtgaa gcctgcccct gtgcagagct
gtccacacct gtgtgtgtgt tacccaaacc ccatgaccgt gagc------ ----------
tgccaggcgc agaacttcac tttggtgccc gctggcgtcc cctacgactc acaacgtgtc
tttctgc--- agaacaaccg tattactgag ctgcgagtgg gctcctttgg cttc-gg---
-gactcag-- ---------- ---------- ---------- ----gtatgt ttg--tgtgt
gt-------- --------gt gtgtgtgtgt gtg------- --------tg ggatcagtt-
-------gtg tgatga---- -----cg-tt tgta-tttac ---------- ----------
---------- ---------- ---------- ---------- ---------- ----------
---------- ---------- ---------- ---------- ---------- ----------
---------- ---------- ---------- ---------- ---------- ----------
---------- ---------- ---------- ---------- ---------- ----------
---------- ---------- ---------- ---------- ---------- ----------
---------- ---------- ---------- ---------- ---------- ----------
---------- ---------- ---------- ---------- ---------- ----------
---------- ---------- ---------- ---------- ---------- ----------
---------- ---------- ---------- ---------- --------ca ta-----tac
agtattat-- ---------- ---------- ---taaaatg cat-----aa cgattgcctt
ctcattaatc -tgatc---- ---------- ---------- ---------- ----------
---------- ---ttcctac ctgtcatttc ctgtt-gtac tcgtct---- -------cat
ttccacccct -acttc--tt tt-tctacat --ctttcccc ttctt---ct atcttcctcg
tcctctctc- -ctttctcct tctcaggtcc tgtggctttt ctccaacaac atcacctgga
ttgaggctgg tgccttcaac gagctgcgtg atttagagga gctggatctg ggtgacaacc
ctcacctgcg ccgcctggag ggcggagcct tccgtgggct agagaaactg cagagcc-tc
cacatgcacc gttgccgttt ggccgccctc ccccacgaca tcttccacaa gctctacagc
ctgcagtacc tctacctgca ggagaaccag ctccacttcc tccaggacga cctgtttgct
gacctgatca acctcagcca gctctttctg catggcaatc gcatccgcac cctatccgaa
aatgtgttcc gtggcctggt caacctcgac cgcctgcttc tgcacgataa tcgcgttcgc
caggtcaatc gccgcgcttt ccgcgacctg ggacgcctca ctatgctctt cctcttcaac
aactcact-g gctgagctgc ccggccaggc catgcgtgat gtggaatcca tccagttcct
aaggctc-aa caacaatccc tgggcctgtg gctgtgaagc tcgccccctc tgggagttct
tcaggtc-ca acagggtgtc c---agctct -gacctgctc tgcgcctctc ccgctgcccg
tcgtggtcta gacctccgct tcctg
>Loricariidae_Hisonotus_ringueleti_2_1
nnnnnnnnnn nnnnnnnnnn nnnnnnnnnn nnnnnnnnnn nnnnnnnnnn nnnnnnnnnn
nnnnnnnnnn nnnnnnnnnn nnnnnnnnnn nnnnnnnnnn nnnnnnnnnn nnnnnnnnnn
nnnnnnnnnn nnnnnnttaa aatg------ -ttgtttaaa -----a---- ---------g
aactgaatgc a-tctacatg acc--at--- --actgtca- ct-gaggata tttc-tgcac
ttcagattt- --tcttacat t--------- ---------a ttta-tttc- acacatt---
---cttac-- -----tt--- ttg--at-aa -aaa----a- -----ag--- tgtgagtgtt
gtacatt-tt ga-aaaag-- ttactttccc ttctt-tgct gctattacca cagtttgg--
cat---tagg attga---gt tttt------ ------t-ag ac-tttg--- ----ct----
--aaagtttt ga-tttgac- ---------- ---------- ---------- ----------
---------- ---------- ---------- ---------- ---------- ----------
---------- ---------- ---------- ---------- ---------- ----------
---------- ---------- ---------- ---------- ---------- ----------
---------- ---------- ---------- ---------- ---------- ----------
---------- ---------- ---------- ---------- ---------- ----------
---------- ---------- ---------- ---------- ---------- ----------
---------- ---------- ---------- ---------- ---------- ----------
---------- ---------- ---------- ---------- ---------- ----------
---------- ---------- ---------- ---------- ---------- ----------
---------- ---------- ---------- ---------- -ttc--aatg taaacta---
---------- ---------- --------ac ttgactcaaa ttg-ta---- ----------
--actt--tt gctacatttt --ttt-aata tgca------ --ttttttaa aagat-aatt
tgt--tgttt -aca------ -------tgg ---aaaataa ---ctttatg tcaaa-gtca
aatctaaatg tatttattca gca------- ---------- tttt------ ----------
---------- ---------- ---------- ---------- ---------- ----------
---------- ---------- ---------- ---------- ---------- ----------
---------- ---------- ---------- ---------- ---------- ----------
---------- ---------- ---------- ---------- ---------- ------acat
agctttatat gaaagtcaaa tttaaatg-t atttgtacag c--------- ----------
---------- ---------- ------attt atacagc--- atg-cttaca acaga-ttt-
-taca----- ---------- -ctgt----- ---------g tcaaagcagc -ttacaacta
tctaggctta aagcctata- ------actt tataagc-ct ttggtg-aca gtgg-caagg
--------aa aac-tccc-c aa-------- atgttaaa-g gaaagaaag- ----------
---------t tt-gggtct- ---------- ---------- ---------- ----------
---cttgtcc tctcccctg- ---------- ---------- ---------- ----------
---------- ---------- ---------- ---------- ---------- ----------
---------- ---------- ---------- ---------- ---------- ----------
---------- ---------- ---------- ---------- ---------- ----------
---------- ---------- ---------- ---------- ---------- ----------
---------- ---------- ---------- ---------- ---------- ----------
---------- ---------- ---------- ---------- ---------- ----------
---------- ---------- ---------- ---------- ---------- ----------
---------- ---------- ---------- ---------- ---------- ----------
---------- ---------- ---------- ---------- ---------- ----------
---------- ---------- ---------- ---------- ---------- ----------
---------- ---------- ---------- ---------- ---------- ----------
---------- ---------- ---------- ---------- ---------- ----------
---------- ---------- ---------- ---------- ---------- ----------
---------- ---------- ---------- ---------- ---------- ----------
---------- ---------- ---------- ---------- ---------- ----------
---------- ---------- --------tt ttgac----- ---------- -------acg
aaatatgg-- ---------- ---------- -------cac ga-------- ----------
---------- ---------- ---------- --aacaaaat -gaatg---- ----------
---------- ---------- ---------- ---------- ---------- ----------
---------- ---------- ---------- ---------- ---------- ----------
---------- ---------- ---------- ---------- ---------- ----------
---------t gta------- ---------- ---------- -----tg-aa ttagctaaa-
-ca------- --------tc ta-a------ ---agatgca tttttaa--- ----------
---------- --------aa ttgc-ct--t atg-tgt--- ------g-ct ttcttaggtg
gcctctcgct ctggctggtg gtctggctgg tcgtggtgaa gcctgcccct gtgcagagct
gtccacacct gtgtgtgtgt tacccaaacc ccatgaccgt gagc------ ----------
tgccaggcgc agaacttcac tttggtgccc gctggcgtcc cctacgactc acaacgtgtc
tttctgc--- agaacaaccg tattactgag ctgcgagtgg gctcctttgg cttc-gg---
-gactcag-- ---------- ---------- ---------- ----gtgtgt t---------
---------- ---------- -------tgt gtg------- --------tg ggatcagtt-
-------gtg tgatga---- -----tg-tt tgta-tttac ---------- ----------
---------- ---------- ---------- ---------- ---------- ----------
---------- ---------- ---------- ---------- ---------- ----------
---------- ---------- ---------- ---------- ---------- ----------
---------- ---------- ---------- ---------- ---------- ----------
---------- ---------- ---------- ---------- ---------- ----------
---------- ---------- ---------- ---------- ---------- ----------
---------- ---------- ---------- ---------- ---------- ----------
---------- ---------- ---------- ---------- ---------- ----------
---------- ---------- ---------- ---------- --------ca ta-----tac
agtattat-- ---------- ---------- ---taaaatg cat-----aa cgattgcctt
ctcattaatc -tgatc---- ---------- ---------- ---------- ----------
---------- ---ttcctac ctgtcatttc ctgtt-gtac tcgtct---- -------cat
ttccacccct -acttc--tt tt-tctacat --ctttcccc ttcttcttct atcttcctcg
tcctctctc- -ctttctcct tctcaggtcc tgtggctttt ctccaacaac atcacctgga
ttgaggctgg tgccttcggc cagctgcgtg atttagagga gctggatctg ggtgacaacc
ctcacctgcg ccgcctggag ggcggagcct tccgtgggct agagaaactg cagagcc-tc
cacatgcacc gttgccgttt ggccgccctc ccccacgaca tcttccacaa gctctacagc
ctgcagtacc tctacctgca ggagaaccag ctccacttcc tccaggacga cctgtttgct
gacctgatca acctcagcca gctctttctg catggcaatc gcatccgcac cctatccgaa
aatgtgttcc gtggcctggt caacctcgac cgcctgcttc tgcacgataa tcgcgttcgc
caggtcaatc gccgcgcttt ccgcgacctg ggacgcctca ctatgctctt cctcttcaac
aactcact-g gctgagctgc ccggccaggc catgcgtgat gtggaatcca tccagttcct
aaggctc-aa caacaatccc tgggcctgtg gctgtgaagc tcgccctctc tgggagtnnn
nnnnnnnnnn nnnnnnnnnn nnnnnnnnnn nnnnnnnnnn nnnnnnnnnn nnnnnnnnnn
nnnnnnnnnn nnnnnnnnnn nnnnn
>Loricariidae_Hypostomus_ancistroides_1_1
nnnnnnnnnn nnnnnnnnnn nnnnnnnnnn nnnnnnnnnn nnnnnnnnnn nnnnnnnnnn
nnnnnnnnnn nnnnnnnnnn nnnnnnnnnn nnnnnnnnnn nnnnnnnnnn nnnnnnnnnn
nnnnnnnnnn nnnnnnnnnn nnnnnnnnnn nnnnnnnnnn nnnnnnnnnn nnnnnnnnnn
nnnnnnnnnn nnnnnnnnnn nnnnnnnnnn nnnnnnnnnn nnnnnnnnnn nnnnnnnnnn
nnnnnnnnnn nnnnnnnnnn nnnnnnnnnn nnnnnnnnnn nnnnnnnnnn nnnnnnnnnn
nnnnnnnnnn nnnnnnnnnn nnnnnnnnnn nnnnnnnnnn nnnnnnnnnn nnnnnnnnnn
nnnnnnnnnn nnnnnnnnnn nnnnnnnnnn nnnnnnnnnn nnnnnnnnnn nnnnnnnnnn
nnnnnnnnnn nnnnnnnnnn nnnnnnnnnn nnnnnnnnnn nnnnnnnnnn nnnnnnnnnn
nnnnnnnnnn nnnnnnnnnn nnnnnnnnnn nnnnnnnnnn nnnnnnnnnn nnnnnnnnnn
nnnnnnnnnn nnnnnnnnnn nnnnnnnnnn nnnnnnnnnn nnnnnnnnnn nnnnnnnnnn
nnnnnnnnnn nnnnnnnnnn nnnnnnnnnn nnnnnnnnnn nnnnnnnnnn nnnnnnnnnn
nnnnnnnnnn nnnnnnnnnn nnnnnnnnnn nnnnnnnnnn nnnnnnnnnn nnnnnnnnnn
nnnnnnnnnn nnnnnnnnnn nnnnnnnnnn nnnnnnnnnn nnnnnnnnnn nnnnnnnnnn
nnnnnnnnnn nnnnnnnnnn nnnnnnnnnn nnnnnnnnnn nnnnnnnnnn nnnnnnnnnn
nnnnnnnnnn nnnnnnnnnn nnnnnnnnnn nnnnnnnnnn nnnnnnnnnn nnnnnnnnnn
nnnnnnnnnn nnnnnnnnnn nnnnnnnnnn nnnnnnnnnn nnnnnnnnnn nnnnnnnnnn
nnnnnnnnnn nnnnnnnnnn nnnnnnnnnn nnnnnnnnnn nnnnnnnnnn nnnnnnnnnn
nnnnnnnnnn nnnnnnnnnn nnnnnnnnnn nnnnnnnnnn nnnnnnnnnn nnnnnnnnnn
nnnnnnnnnn nnnnnnnnnn nnnnnnnnnn nnnnnnnnnn nnnnnnnnnn nnnnnnnnnn
nnnnnnnnnn nnnnnnnnnn nnnnnnnnnn nnnnnnnnnn nnnnnnnnnn nnnnnnnnnn
nnnnnnnnnn nnnnnnnnnn nnnnnnnnnn nnnnnnnnnn nnnnnnnnnn nnnnnnnnnn
nnnnnnnnnn nnnnnnnnnn nnnnnnnnnn nnnnnnnnnn nnnnnnnnnn nnnnnnnnnn
nnnnnnnnnn nnnnnnnnnn nnnnnnnnnn nnnnnnnnnn nnnnnnnnnn nnnnnnnnnn
nnnnnnnnnn nnnnnnnnnn nnnnnnnnnn nnnnnnnnnn nnnnnnnnnn nnnnnnnnnn
nnnnnnnnnn nnnnnnnnnn nnnnnnnnnn nnnnnnnnnn nnnnnnnnnn nnnnnnnnnn
nnnnnnnnnn nnnnnnnnnn nnnnnnnnnn nnnnnnnnnn nnnnnnnnnn nnnnnnnnnn
nnnnnnnnnn nnnnnnnnnn nnnnnnnnnn nnnnnnnnnn nnnnnnnnnn nnnnnnnnnn
nnnnnnnnnn nnnnnnnnnn nnnnnnnnnn nnnnnnnnnn nnnnnnnnnn nnnnnnnnnn
nnnnnnnnnn nnnnnnnnnn nnnnnnnnnn nnnnnnnnnn nnnnnnnnnn nnnnnnnnnn
nnnnnnnnnn nnnnnnnnnn nnnnnnnnnn nnnnnnnnnn nnnnnnnnnn nnnnnnnnnn
nnnnnnnnnn nnnnnnnnnn nnnnnnnnnn nnnnnnnnnn nnnnnnnnnn nnnnnnnnnn
nnnnnnnnnn nnnnnnnnnn nnnnnnnnnn nnnnnnnnnn nnnnnnnnnn nnnnnnnnnn
nnnnnnnnnt tt-gggaca- ---------- ---------- ---------- ----------
---cttgtcg tttcccatg- ---------- ---------- ---------- ----------
---------- ---------- ---------- ---------- ---------- ----------
---------- ---------- ---------- ---------- ---------- ----------
---------- ---------- ---------- ---------- ---------- ----------
---------- ---------- ---------- ---------- ---------- ----------
---------- ---------- ---------- ---------- ---------- ----------
---------- ---------- ---------- ---------- ---------- ----------
---------- ---------- ---------- ---------- ---------- ----------
---------- ---------- ---------- ---------- ---------- ----------
---------- ---------- ---------- ---------- ---------- ----------
---------- ---------- ---------- ---------- ---------- ----------
---------- ---------- ---------- ---------- ---------- ----------
---------- ---------- ---------- ---------- ---------- ----------
---------- ---------- ---------- ---------- ---------- ----------
---------- ---------- ---------- ---------- ---------- ----------
---------- ---------- ---------- ---------- ---------- ----------
---------- ---------- --------tt tcaac----- ---------- -------tct
aaagatgc-- ---------- ---------- -------caa ga-------- ----------
---------- ---------- ---------- --aatgaagt ---------- ----------
---------- ---------- ---------- ---------- ---------- ----------
---------- ---------- ---------- ---------- ---------- ----------
---------- ---------- ---------- ---------- ---------- ----------
---------- gtc------- ---------- ---------- -----tg-aa tcatctaca-
-ca------- --------tc tt-a------ ---cgttgca ttttattgca --tttttgt-
---------- ----atttaa ttgc-ct--t atg-tgt--- ------g-ct ttcttaggtg
gcctctcgct ctggctggtg gtctggctgg tcgtggtgaa gcctgcccct gtgcagagct
gtccacacct gtgtgtgtgt tacccaaacc ccatgaccgt gagc------ ----------
tgccaggcgc agaacttcac cttggtgccc actggcgtcc cctacgactc acagcgtgtg
tttctgc--- agaacaaccg tattactgag ctgcgagtgg gctcttttgg cttc-gg---
-gactcag-- ---------- ---------- ---------- ----gtttgt ttc--tgca-
---------- ---------- -tgtgtgtct gtg------- --------tg acatcagtt-
-------gta tgaaca---- -----tg-tt tgta-tttac ---------- ----------
---------- ---------- ---------- ---------- ---------- ----------
---------- ---------- ---------- ---------- ---------- ----------
---------- ---------- ---------- ---------- ---------- ----------
---------- ---------- ---------- ---------- ---------- ----------
---------- ---------- ---------- ---------- ---------- ----------
---------- ---------- ---------- ---------- ---------- ----------
---------- ---------- ---------- ---------- ---------- ----------
---------- ---------- ---------- ---------- ---------- ----------
---------- ---------- ---------- ---------- --------ca ta-----tac
agtagtag-- ---------- ---------- ---taaaatg caa-----aa ctattgcctt
ctcattaatc -tgata---- ---------- ---------- ---------- ----------
---------- ---ttccttc ctgtcatttc ctgtt-gtac tctcct---- -------cct
ttccaccccc cacccc--tt cc-ttgtctt --ctgtctct t---cc---- ----------
---------- tcctcctcct cctcaggtcc tgtggctttt ctccaacaac atcacttgga
ttgaggctgg tgccttcagc gagttgcgtg atctggagga gctggacctg ggtgacaccc
nnnnnnnnnn nnnnnnnnnn nnnnnnnnnn nnnnnnnnnn nnnnnnnnnn nnnnnnnnnn
nnnnnnnnnn nnnnnnnnnn nnnnnnnnnn nnnnnnnnnn nnnnnnnnnn nnnnnnnnnn
nnnnnnnnnn nnnnnnnnnn nnnnnnnnnn nnnnnnnnnn nnnnnnnnnn nnnnnnnnnn
nnnnnnnnnn nnnnnnnnnn nnnnnnnnnn nnnnnnnnnn nnnnnnnnnn nnnnnnnnnn
nnnnnnnnnn nnnnnnnnnn nnnnnnnnnn nnnnnnnnnn nnnnnnnnnn nnnnnnnnnn
nnnnnnnnnn nnnnnnnnnn nnnnnnnnnn nnnnnnnnnn nnnnnnnnnn nnnnnnnnnn
nnnnnnnnnn nnnnnnnnnn nnnnnnnnnn nnnnnnnnnn nnnnnnnnnn nnnnnnnnnn
nnnnnnnnnn nnnnnnnnnn nnnnnnnnnn nnnnnnnnnn nnnnnnnnnn nnnnnnnnnn
nnnnnnnnnn nnnnnnnnnn nnnnnnnnnn nnnnnnnnnn nnnnnnnnnn nnnnnnnnnn
nnnnnnnnnn nnnnnnnnnn nnnnn
>Loricariidae_Hypostomus_boulengeri_1_1
nnnnnnnnnn nnnatctac- t-g--ttg-- --gtttattt t-----ctat tgtgct-gca
ctattta-c- tctttcat-t t-aaaatgga aagttcttca ---tttgcac actgtatta-
--tgtgaagt aaaatgtaaa aatg------ -atgttataa -----a---- ---------g
aactgaatgc a-tccct--g acca-ga--- gttctgtca- tt-gaggaca tttt-tgcac
ttcagactt- --tcttgcat t--------- ---------c tttc-ttac- aaac-tt---
--ttttac-- -----at--- ttg--ct-at -aaa------ ----ata--- tgtgatcatg
atacart-tt ga-gaaag-- ttacttaacc ttctt-ggtt gaaattaagc aatttcga--
attaggcagg cttga---ct ttgt------ ------c-ag ac-tttg--- ----cc----
--aaagtttt ga-tttgac- ---------- ---------- ---------- ----------
---------- ---------- ---------- ---------- ---------- ----------
---------- ---------- ---------- ---------- ---------- ----------
---------- ---------- ---------- ---------- ---------- ----------
---------- ---------- ---------- ---------- ---------- ----------
---------- ---------- ---------- ---------- ---------- ----------
---------- ---------- ---------- ---------- ---------- ----------
---------- ---------- ---------- ---------- ---------- ----------
---------- ---------- ---------- ---------- ---------- ----------
---------- ---------- ---------- ---------- ---------- ----------
---------- ---------- ---------- ---------- -ttt--aatg tgaactc---
---------- ---------- --------ac tggactcaaa cta-tt---- ---------t
taattt--tt gctttatttg --atctaaaa tgca------ ---ttttaaa catat-a--t
tct--catct -gcg------ -------tgg ---aaaacat ---atctttg tcaaa-gtca
aattcaaatt aatagatagc a--------- ---------- -ttt------ ----------
---------- ---------- ---------- ---------- ---------- ----------
---------- ---------- ---------- ---------- ---------- ----------
---------- ---------- ---------- ---------- ---------- ----------
---------- ---------- ---------- ---------- ---------- ----------
---------- ---------- ---------- ---------- ---------- ----------
---------- ---------- ---------- ---------- ----tttaca aaag------
-agca----- ---------- -ttgt----- ---------c tcaaatcagc ttcacaacta
tataggctct ca-tct-ta- ------actg agcaag-act ttgggg-aca gtgg-caagg
--------aa aac-tcct-t aa-------- -tgttaaa-a ggaacaaac- ----------
---------t tt-gggaga- ---------- ---------- ---------- ----------
---cttgtca tttcccatg- ---------- ---------- ---------- ----------
---------- ---------- ---------- ---------- ---------- ----------
---------- ---------- ---------- ---------- ---------- ----------
---------- ---------- ---------- ---------- ---------- ----------
---------- ---------- ---------- ---------- ---------- ----------
---------- ---------- ---------- ---------- ---------- ----------
---------- ---------- ---------- ---------- ---------- ----------
---------- ---------- ---------- ---------- ---------- ----------
---------- ---------- ---------- ---------- ---------- ----------
---------- ---------- ---------- ---------- ---------- ----------
---------- ---------- ---------- ---------- ---------- ----------
---------- ---------- ---------- ---------- ---------- ----------
---------- ---------- ---------- ---------- ---------- ----------
---------- ---------- ---------- ---------- ---------- ----------
---------- ---------- ---------- ---------- ---------- ----------
---------- ---------- ---------- ---------- ---------- ----------
---------- ---------- --------tt tcaac----- ---------- -------tct
aaagatgc-- ---------- ---------- -------caa ga-------- ----------
---------- ---------- ---------- --aatgaagt ---------- ----------
---------- ---------- ---------- ---------- ---------- ----------
---------- ---------- ---------- ---------- ---------- ----------
---------- ---------- ---------- ---------- ---------- ----------
---------- gtc------- ---------- ---------- -----tg-aa tcatctaaa-
-ca------- --------tc tt-a------ ---agttgca ttttagtgca --tttttgt-
---------- ----atttaa ttgc-ct--t atg-tgt--- ------g-ct ttcttaggtg
gcctctcgct ctggctggtg gtctggctgg tcgtggtgaa gcctgcccct gtgcagagct
gtccacacct gtgtgtgtgt tacccaaacc ccatgaccgt gagc------ ----------
tgccaggcgc agaacttcac cttggtgccc actggcgtcc cctacgactc acagcgtgtg
tttctgc--- agaacaaccg tattactgag ctgcgagtgg gctcttttgg cttc-gg---
-gactcag-- ---------- ---------- ---------- ----gtttgt t----tgtg-
---------- ---------- -tgtgtgtgt gtg------- --------tg agatcagt--
-------gta tgaaga---- -----tg-tt tgta-tttac ---------- ----------
---------- ---------- ---------- ---------- ---------- ----------
---------- ---------- ---------- ---------- ---------- ----------
---------- ---------- ---------- ---------- ---------- ----------
---------- ---------- ---------- ---------- ---------- ----------
---------- ---------- ---------- ---------- ---------- ----------
---------- ---------- ---------- ---------- ---------- ----------
---------- ---------- ---------- ---------- ---------- ----------
---------- ---------- ---------- ---------- ---------- ----------
---------- ---------- ---------- ---------- --------ca ta-----tat
agtagtag-- ---------- ---------- ---taaaatg caa-----aa ctattgcctt
ctcattaatc -tgata---- ---------- ---------- ---------- ----------
---------- ---ttccttc ctgtcatttc ctgtt-gtac tctcct---- -------cct
ttccaccccc cacccc--tt cc-ttgtctt --ctgtctct tcctcc---- ----------
---------- tcctcctcct cctcaggtcc tgtggctttt ctccaacaac atcacttgga
ttgaggctgg tgccttcagc gagttgcgtg atctggagga gctggacctg ggtgacaacc
ctcacttgcg ccgcctggag ggcggagcct tccgtgggct agagaaactg cagagcc-tc
cacatgcatc gttgtcgctt ggccgccctc ccccatgaca tcttccacaa gctctacagc
ttgcagtacc tctacctgca agagaaccag ctccacttcc tgcaggacga cctgtttgct
gacctgatca acctcagcca gctgtttctg catggcaatc gcatccgcac cctatccgag
aacgtgttcc gtggcctggt caacctcgac cgcctgcttg tgcacgacaa ccgcatccgc
caggtcaacc gccgcgcctt ccgtgacctg ggacgcctca ctatgctatt cctcttcaac
aactctct-g gctgagctgc ccggccaggc catgcgagat gtggaatcca tccagttcct
gaggctc-aa caacaatccc tgggcttgtg gctgtgaagc tcgcccactc tgggagttct
tcaggtc-ca acagggtgtc c---agctct -gagctgctc tgtgcctctc ccgctgcccg
tcgtggccta gacctccgct tcctg
>Loricariidae_Hypostomus_nigromaculatus_1_1
tttaagagtg agtatctac- t-g--ttg-- --gtttattt t-----c--- --------ta
ttgttta-c- tctttcat-t t-aaaatgag aagttctt-- --------ac accgtatta-
--tgtgaa-- aaaatgtaaa aatg------ -atgatatga -----a---- ---------g
acatgaatgc a-tccctgtg acca-gt--- tccgtatca- tt-gaggaca tttt-tgcat
ttcagac-t- --tcttgcat t--------- ---------c tttc-ttac- aaac-tt---
--ttttac-- -----at--- ttg--ct-at -aaa------ ----ata--- tgtgagcatg
atacagt-tt ga-gaaag-- ttacttaacc ttctt-ggtt gaaattaagc aattttcg--
cat---tagg cttga---ct ttgt------ ------c-ag ac-tttg--- ----tc----
--aaagtttt ga-tttgac- ---------- ---------- ---------- ----------
---------- ---------- ---------- ---------- ---------- ----------
---------- ---------- ---------- ---------- ---------- ----------
---------- ---------- ---------- ---------- ---------- ----------
---------- ---------- ---------- ---------- ---------- ----------
---------- ---------- ---------- ---------- ---------- ----------
---------- ---------- ---------- ---------- ---------- ----------
---------- ---------- ---------- ---------- ---------- ----------
---------- ---------- ---------- ---------- ---------- ----------
---------- ---------- ---------- ---------- ---------- ----------
---------- ---------- ---------- ---------- -ttt--aatg tgaactc---
---------- ---------- --------ac tggactcaaa cta-tt---- ---------t
aaattt--tt gctttatttg --atctaaaa tgca------ ---ttttaaa catat-acgt
tct--tatct -gca------ -------tgg ---aaaatat ---atctttg tcaat-gtca
aattcaaatt aatagatagc a--------- ---------- -ttt------ ----------
---------- ---------- ---------- ---------- ---------- ----------
---------- ---------- ---------- ---------- ---------- ----------
---------- ---------- ---------- ---------- ---------- ----------
---------- ---------- ---------- ---------- ---------- ----------
---------- ---------- ---------- ---------- ---------- ----------
---------- ---------- ---------- ---------- ----tttaca aaag------
-agca----- ---------- -c--t----- ---------c tcaaatcagc ttcacaacta
tataggctct ca-cct-ta- ------actg agccag-cct ttggtg-aca gtgg-caagg
--------aa aac-tcct-t aa-------- -tgttaaa-a ggaagaaac- ----------
---------t tt-gggaga- ---------- ---------- ---------- ----------
---cttgtcc tttcccatg- ---------- ---------- ---------- ----------
---------- ---------- ---------- ---------- ---------- ----------
---------- ---------- ---------- ---------- ---------- ----------
---------- ---------- ---------- ---------- ---------- ----------
---------- ---------- ---------- ---------- ---------- ----------
---------- ---------- ---------- ---------- ---------- ----------
---------- ---------- ---------- ---------- ---------- ----------
---------- ---------- ---------- ---------- ---------- ----------
---------- ---------- ---------- ---------- ---------- ----------
---------- ---------- ---------- ---------- ---------- ----------
---------- ---------- ---------- ---------- ---------- ----------
---------- ---------- ---------- ---------- ---------- ----------
---------- ---------- ---------- ---------- ---------- ----------
---------- ---------- ---------- ---------- ---------- ----------
---------- ---------- ---------- ---------- ---------- ----------
---------- ---------- ---------- ---------- ---------- ----------
---------- ---------- --------tt tcgag----- ---------- -------tct
aaagatgg-- ---------- ---------- -------caa ga-------- ----------
---------- ---------- ---------- --aatgaaa- ---------- ----------
---------- ---------- ---------- ---------- ---------- ----------
---------- ---------- ---------- ---------- ---------- ----------
---------- ---------- ---------- ---------- ---------- ----------
---------- ---------- ---------- ---------- ---------- ----------
---------- ---------- tt-a------ ---agttgca ttttattgca --tttctta-
---------- ----atttaa ttgc-ct--t atg-tgt--- ------g-ct ttcttaggtg
gcctctcgct ctggctggtg gtctggctgg tcgtggtgaa gcctgcccct gtgcagagct
gtccacacct gtgtgtgtgt tacccaaacc ccatgaccgt gagc------ ----------
tgccaggcgc agaacttcac cttggtgccc actggcgtcc cctatgactc acagcgtgtg
tttctgc--- agaacaaccg tattactgag ctgcgagtgg gctcttttgg cttc-gggag
tgactcag-- ---------- ---------- ---------- ----gtttgt ttc--tgca-
---------- ---------- -tgtgtgtct gtg------- --------tg agatcagtt-
-------gta tgaaga---- -----tg-tt tgta-tttac ---------- ----------
---------- ---------- ---------- ---------- ---------- ----------
---------- ---------- ---------- ---------- ---------- ----------
---------- ---------- ---------- ---------- ---------- ----------
---------- ---------- ---------- ---------- ---------- ----------
---------- ---------- ---------- ---------- ---------- ----------
---------- ---------- ---------- ---------- ---------- ----------
---------- ---------- ---------- ---------- ---------- ----------
---------- ---------- ---------- ---------- ---------- ----------
---------- ---------- ---------- ---------- --------ca ta-----tac
agtagtag-- ---------- ---------- ---taaaatg caa-----aa ctattgcctt
ctcattaatc -tgata---- ---------- ---------- ---------- ----------
---------- ---ttccttc ctgtcatttc ctgtt-gtac tcttct---- -------cct
ttccaccccc acccct--tt cc-ttgtctt --ctgtctct tcctcc---- ----------
---------- tcctcctcct cctcaggtcc tgtggctttt ctccaacaac atcacttgga
ttgaggctgg tgccttcagc gagttgcgtg atctggagga gctggacctg ggtgacaacc
ctcacttgcg ccgcctggag ggcggagcct tccgtgggct agagaaactg cagagcc-tc
cacatgcacc gttgccgctt ggccgccctc ccccatgaca tcttccacaa gctctacagc
ttgcagtacc tctacctgca agagaaccag ctccacttcc tgcaggacga cctgtttgct
gacctgatca acctcagcca gctgtttctg catggcaatc gcatccgcac cctatccgag
aacgtgttcc gtggcctggt caacctcgac cgcctgcttg tgcacgacaa ccgcatccgc
caggtcaacc gccgcgcctt ccgtgacctg ggacgcctca ctatgctatt cctcttcaac
aactctct-g gctgagctgc ccggccaggc catgcgagat gtggaatcca tccagttcct
gaggctc-aa caacaatccc tgggcttgtg gctgtgaagc tcgcccactc tgggagttct
tcaggtc-ca acagggtgtc c---agctct -gagctgctc tgtgcctctn nnnnnnnnnn
nnnnnnnnnn nnnnnnnnnn nnnnn
>Loricariidae_Isbrueckerichthys_alipionis_3_1
nnnnnnnnnn nnnatccag- t-g--ctg-- --gtttcttc t-----ttat tgtact-gca
ttattta-c- tctttcaa-t t-acaatgaa aagttcttca ---cttgctt aatgtatta-
--tttgaaga atattataaa aatg------ -ttattaaaa -----a---- ---------g
aactgaatgc a-tccacatg acca-gt--- --actgtca- ct-aaggata tttc-tgcag
ttcagattt- --tcttacat t--------- ---------a tttc-ttac- acacatt---
---cttat-- -----gt--- ttg--gt-at -aaa----a- ----ttg--- tgtgagtatt
atacatt-tt ga-caaag-- ttacttacca ttctt-ggtt gatattaaga cagtttgg--
cat---tagg gttga---gt ttgt------ ------c-ag ac-tttg--- ----cc----
--aaagtttt ga-ttttac- ---------- ---------- ---------- ----------
---------- ---------- ---------- ---------- ---------- ----------
---------- ---------- ---------- ---------- ---------- ----------
---------- ---------- ---------- ---------- ---------- ----------
---------- ---------- ---------- ---------- ---------- ----------
---------- ---------- ---------- ---------- ---------- ----------
---------- ---------- ---------- ---------- ---------- ----------
---------- ---------- ---------- ---------- ---------- ----------
---------- ---------- ---------- ---------- ---------- ----------
---------- ---------- ---------- ---------- ---------- ----------
---------- ---------- ---------- ---------- -ttt--aatg tgaacta---
---------- ---------- --------ac tggactcaaa ttg-ta---- ----------
--actt--tt gctgcacttt --ctc-aata tgca------ --ttttttaa aagat-aatt
tgt--tgttt -aca------ -------tgg ---aacatat ---ctttatg tcaaa-gtca
aatttaaatt catttataca gca------- ---------- -ttt------ ----------
---------- ---------- ---------- ---------- ---------- ----------
---------- ---------- ---------- ---------- ---------- ----------
---------- ---------- ---------- ---------- ---------- ----------
---------- ---------- ---------- ---------- ---------- ----------
---------- ---------- ---------- ---------- ---------- ----------
---------- ---------- ---------- ---------- -----ttaca acagatttta
caaca----- ---------- -ctgt----- ---------c ttaaaggagc tttacaacta
tctaggctta aagcctata- ------actg agcaagc-ct ttggca-aga gtgg-caagg
--------aa aac-tcct-c aa-------- atgttaaa-a ggaggaaac- ----------
---------t tt-gggaca- ---------- ---------- ---------- ----------
---cttgtcc tctcccctg- ---------- ---------- ---------- ----------
---------- ---------- ---------- ---------- ---------- ----------
---------- ---------- ---------- ---------- ---------- ----------
---------- ---------- ---------- ---------- ---------- ----------
---------- ---------- ---------- ---------- ---------- ----------
---------- ---------- ---------- ---------- ---------- ----------
---------- ---------- ---------- ---------- ---------- ----------
---------- ---------- ---------- ---------- ---------- ----------
---------- ---------- ---------- ---------- ---------- ----------
---------- ---------- ---------- ---------- ---------- ----------
---------- ---------- ---------- ---------- ---------- ----------
---------- ---------- ---------- ---------- ---------- ----------
---------- ---------- ---------- ---------- ---------- ----------
---------- ---------- ---------- ---------- ---------- ----------
---------- ---------- ---------- ---------- ---------- ----------
---------- ---------- ---------- ---------- ---------- ----------
---------- ---------- --------tt ttgag----- ---------- -------tct
aactatgg-- ---------- ---------- -------cat aa-------- ----------
---------- ---------- ---------- --aataaaat -taatg---- ----------
---------- ---------- ---------- ---------- ---------- ----------
---------- ---------- ---------- ---------- ---------- ----------
---------- ---------- ---------- ---------- ---------- ----------
---------t gta------- ---------- ---------- -----tg-aa tcagctaaa-
-ca------- --------tc tg-a------ ---agatgca tttttat--- ----------
---------- --------at ttgc-cc--t atg-tgt--- ------g-ct ttcttaggtg
gcctctcgct ctggctggtg gtctggctgg tcgtggtgaa gcctgcccct gtacagagct
gtccacacct gtgtgtgtgt tacccaaacc ccatgaccgt gagc------ ----------
tgccaggcgc agaacttcac tttggtgccc actggcgtcc cctacgactc acaacgtgtc
tttctgc--- agaacaaccg tattactgag ctgcgagtgg gctcttttgg cttc-gg---
-gactcag-- ---------- ---------- ---------- ----gtttgt t---------
---------- ---------- -------tgt gtg------- --------tg ggatcagtt-
-------gtg tgatga---- -----tg-tt tgta-tttac ---------- ----------
---------- ---------- ---------- ---------- ---------- ----------
---------- ---------- ---------- ---------- ---------- ----------
---------- ---------- ---------- ---------- ---------- ----------
---------- ---------- ---------- ---------- ---------- ----------
---------- ---------- ---------- ---------- ---------- ----------
---------- ---------- ---------- ---------- ---------- ----------
---------- ---------- ---------- ---------- ---------- ----------
---------- ---------- ---------- ---------- ---------- ----------
---------- ---------- ---------- ---------- --------ca ta-----tac
agtattag-- ---------- ---------- ---taaaatg tat-----aa tggttgcctt
cataataatc -tgatc---- ---------- ---------- ---------- ----------
---------- ---tttctac ctgtcatttc ttgtt-gtac tcgtct---- -------cat
ttccacccct -actcc--tt tt-cctacat --ccttcacc ttcttcttct atcttccttg
tcttctcta- -cttcctctt tctcaggtcc tgtggctttt cgccaacaac atcacctgga
ttgaggctgg tgccttcagc gagctgcgtg atttggagga gctggatctg ggtgacaacc
ctcacctgcg ccgccttgag ggcggagcct accgtgggct agagaaactg cagagcc-tc
cacatgcacc gttgccgttt ggccgccctc ccccatgaca tcttccacaa gctctacagc
ctgcagtacc tctacctgca ggagaaccag ctccacttcc tccaggacga cctgtttgct
gacctgatca atctcagcca gctttttctg catggcaatc gcatccgcac cctgtccgag
aatgtgttcc gtggcctggt caacctcgac cgcctgcttc tgcatgataa tcgcgtccgc
caggtcaacc gccgtgcttt ccgtgacctg ggacgtctca ctatgctctt cctcttcaac
aattcact-g gctgagctgc ctggccaggc catgcgtgat gtggaatcca tccagttcct
aaggctc-aa caacaatccc tgggcctgtg gctgtgaagc tcgccccctc tgggagttct
tcaggtc-ca acagggtgtc c---agctct -gagctgctc tgtgcctctc ccgctgcccg
tcgtggccta gacctccgct tcctg
>Loricariidae_Isbrueckerichthys_duseni_3_1
nnnnnnnnnn nnnatccag- t-g--ctg-- --gtttcttc t-----ttat tggtct-gca
ttattta-c- tctttcaa-t t-acaatgaa aagttcttca ---cttgctt attgtatta-
--tttgaaga atatataaaa aaag------ -ttattaaaa -----a---- ---------a
aactgattgc a-tccacatg acca-gt--- --actgtca- ct-aaggata tttc-tgcag
ttcagattt- --tcttacat t--------- ---------a tttc-ttac- acacatt---
---cttac-- -----gt--- ttg--gt-at -aaa----a- ----ttg--- tgtgattatt
atacatt-tt ga-caaag-- ttacttacca ttctt-ggtt gctattaaga cagtttgg--
cat---tagg attga---gt ttgt------ ------c-ag ac-tttg--- ----cc----
--aaagtttt ga-ttttac- ---------- ---------- ---------- ----------
---------- ---------- ---------- ---------- ---------- ----------
---------- ---------- ---------- ---------- ---------- ----------
---------- ---------- ---------- ---------- ---------- ----------
---------- ---------- ---------- ---------- ---------- ----------
---------- ---------- ---------- ---------- ---------- ----------
---------- ---------- ---------- ---------- ---------- ----------
---------- ---------- ---------- ---------- ---------- ----------
---------- ---------- ---------- ---------- ---------- ----------
---------- ---------- ---------- ---------- ---------- ----------
---------- ---------- ---------- ---------- -ttt--aatg tgaacta---
---------- ---------- --------ac tggactcaaa ttg-ta---- ----------
--actt--tt gctgcacttt --ctc-aaaa tgca------ --tttttaaa aagat-aatt
tgt--tgttt -aca------ -------tgg ---aaaatat ---ctttatg tcaaa-gtca
aatttaaatt catttataca gca------- ---------- -ttt------ ----------
---------- ---------- ---------- ---------- ---------- ----------
---------- ---------- ---------- ---------- ---------- ----------
---------- ---------- ---------- ---------- ---------- ----------
---------- ---------- ---------- ---------- ---------- ----------
---------- ---------- ---------- ---------- ---------- ----------
---------- ---------- ---------- ---------- -----ttaca acagatttta
caaca----- ---------- -ctgt----- ---------c ttaaaggagc tttacaacta
tctaggctta aagcctata- ------actg agcaagc-ct ttggca-aga gtgg-caagg
--------aa aac-tcct-c aa-------- atgttaaa-a ggaggaaac- ----------
---------t tt-gggaca- ---------- ---------- ---------- ----------
---cttgtcc tctcccctg- ---------- ---------- ---------- ----------
---------- ---------- ---------- ---------- ---------- ----------
---------- ---------- ---------- ---------- ---------- ----------
---------- ---------- ---------- ---------- ---------- ----------
---------- ---------- ---------- ---------- ---------- ----------
---------- ---------- ---------- ---------- ---------- ----------
---------- ---------- ---------- ---------- ---------- ----------
---------- ---------- ---------- ---------- ---------- ----------
---------- ---------- ---------- ---------- ---------- ----------
---------- ---------- ---------- ---------- ---------- ----------
---------- ---------- ---------- ---------- ---------- ----------
---------- ---------- ---------- ---------- ---------- ----------
---------- ---------- ---------- ---------- ---------- ----------
---------- ---------- ---------- ---------- ---------- ----------
---------- ---------- ---------- ---------- ---------- ----------
---------- ---------- ---------- ---------- ---------- ----------
---------- ---------- --------tt ttgag----- ---------- -------tct
aactatgg-- ---------- ---------- -------cat aa-------- ----------
---------- ---------- ---------- --aataaaat -taatg---- ----------
---------- ---------- ---------- ---------- ---------- ----------
---------- ---------- ---------- ---------- ---------- ----------
---------- ---------- ---------- ---------- ---------- ----------
---------t gta------- ---------- ---------- -----tg-aa tcagctaaa-
-ca------- --------tc tg-a------ ---agatgca tttttat--- ----------
---------- --------at ttgc-cc--t ata-tgt--- ------g-ct ttcttaggtg
gcctctcgct ctggctggtg gtctggctgg tcgtggtgaa gcctgcccct gtacagagct
gtccacacct gtgtgtgtgt tacccaaacc ccatgaccgt gagc------ ----------
tgccaggcgc agaacttcac tttggtgccc actggcgtcc cctacgactc acaacgtgtc
tttctgc--- agaacaaccg tattactgag ctgcgagtgg gctcttttgg cttc-gg---
-gactcag-- ---------- ---------- ---------- ----gtttgt t---------
---------- ---------- -------tgt gtg------- --------tg ggatcagtt-
-------gtg tgataa---- -----tg-tt tgta-tgtac ---------- ----------
---------- ---------- ---------- ---------- ---------- ----------
---------- ---------- ---------- ---------- ---------- ----------
---------- ---------- ---------- ---------- ---------- ----------
---------- ---------- ---------- ---------- ---------- ----------
---------- ---------- ---------- ---------- ---------- ----------
---------- ---------- ---------- ---------- ---------- ----------
---------- ---------- ---------- ---------- ---------- ----------
---------- ---------- ---------- ---------- ---------- ----------
---------- ---------- ---------- ---------- --------ca ta-----tac
agtattag-- ---------- ---------- ---taaaatg tat-----aa tggttgcctt
cataataatc -tgatc---- ---------- ---------- ---------- ----------
---------- ---ttcctac ctgtcatttc ctgtt-gtcc tcatct---- -------cat
ttccacccct -actcc--tt tt-tctacat --ccttcacc ttcttcttct atcttccttg
ttctctcta- -cttcctcct tctcaggtcc tgtggctttt cgccaacaac atcacctgga
ttgaggctgg tgccttcagt gagctgcgtg atttggagga gctggatctg ggtgacaacc
ctcacctgcg ccgccttgag ggcggagcct accgtgggct agagaaactg cagagcc-tc
cacatgcacc gttgccgttt ggctgccctc ccccacgaca tcttccacaa gctctacagc
ctgcagtacc tctacctgca ggagaaccag ctccacttcc tccaggacga cctgtttgct
gacctgatca acctcagcca gctctttctg catggcaatc gcatccgtac cctgtccgag
aacgtgttcc gtggcctggt caacctcgac cgcctgcttc tgcacgataa tcgcatccgc
caggtcaacc gccgtgcttt ccgtgacctg ggacgcctca ctatgctctt cctcttcaac
aattcact-g gctgagctgc ctggccaggc catgcgtgat gtggaatcca tgcagtttct
aaggctc-aa caacaatccc tgggcctgtg gctgtgaagc tcgccccctc tgggagttct
tcaggtc-ca acagggtgtc c---agctct -gagctgctc tgttcctctc ccgctgcccg
tcgtggcctc gacctccgct tcctg
>Loricariidae_Isbrueckerichthys_epakmos_2_1
tttaagagtg agtatccag- t-g--ctg-- --gtttcttc t-----ttat tt--------
---ttta-c- tctttcaa-t t-acaatgaa aagttctt-- --------tt aatgtatta-
--tttgaa-- atattataaa aata------ -ttattaaaa -----a---- ---------g
aacagaatgc a-tccacatg acca-gt--- --actgtca- ct-aaggata tttc-tgcag
ttcagattt- --tcttacat t--------- ---------a tttc-ttac- acacatt---
---gttat-- -----gt--- ttg--gt-at -aaa----a- ----ttg--- tgtgagtatt
atacatt-tt ga-caaag-- ttacttacca ttctt-ggtt gatattaaga cagtttgg--
cat---tagg gttga---gt ttgt------ ------c-ag ac-tttg--- ----cc----
--aaagtttt ga-ttttac- ---------- ---------- ---------- ----------
---------- ---------- ---------- ---------- ---------- ----------
---------- ---------- ---------- ---------- ---------- ----------
---------- ---------- ---------- ---------- ---------- ----------
---------- ---------- ---------- ---------- ---------- ----------
---------- ---------- ---------- ---------- ---------- ----------
---------- ---------- ---------- ---------- ---------- ----------
---------- ---------- ---------- ---------- ---------- ----------
---------- ---------- ---------- ---------- ---------- ----------
---------- ---------- ---------- ---------- ---------- ----------
---------- ---------- ---------- ---------- -ttt--aatg tgaacta---
---------- ---------- --------ac tggactcaaa ttg-ta---- ----------
--actt--tt gctgcacttt --ctc-aaaa tgca------ --tttttaaa aagat-aatt
tgt--tgttt -aca------ -------tgg ---aaaatat ---ctttatg tcaaa-gtca
aatttaaatt catttataca gca------- ---------- tttt------ ----------
---------- ---------- ---------- ---------- ---------- ----------
---------- ---------- ---------- ---------- ---------- ----------
---------- ---------- ---------- ---------- ---------- ----------
---------- ---------- ---------- ---------- ---------- ----------
[truncated: 1,537,387 more chars]
