# Supplementary material for: Time-calibrated phylogeny of neotropical freshwater fishes
Source: Front Bioinform. 2024 Dec 6;4:1433995. doi: 10.3389/fbinf.2024.1433995 (PMC11659281; doi:10.3389/fbinf.2024.1433995)
Supplement: Supplementary file 1 [file DataSheet1.zip › Supplementary Material/aln/alignment_GLYT.fasta]

>Cichlidae_Cichla_temensis_1_1
gagatcagg- cagttt--gc cagagtg-ct tatggagaaa a---tgaac- attacaaggg
tggaggaggc agagaagga- tggaggaagc gcagaagatg agaaggagaa agagaagaag
gatgaataca ttgttgtgtt cagtcgttca acaacaagac tgatactgaa tgaagcagag
ctaa-tcatg gcgctggccc aagagttcca gatgagagtg gtcacagtgt cctt-ggaag
aacagtcttt ccccagtatt gtccag-gtg atcagtggcg cttccatgtt agtcagcatg
catggagctc agcttatcac ctcgctcttc ctccctagag gtgctgctgt ggtggagctg
ttcccttttg ctgtgaaccc agagcagtac acaccatat- aaaacccttg cctcccttcc
--aggcatgg accttcatta tgtctcttgg aggaacacta agga-ggaga atactgtcac
ccacccagaa agaccctggg aacaaggagg cattgctcac ttggaaaaag aggagcagga
gcgaattcag gcaagcaagg atgtccccag gcacctttgc tgccgcaacc c-tgagtggc
tc-ttccgga tatatcagga cactttggtg gacgtcccat cctttctgga agtcctcaga
gaaggcatga agaccaagcc ca--gcttaa aaaaggccaa agtagccagc acggtccatc
cg-ggccggg tcagagaacc cagatgtcaa acttctgtac aaaccactaa tgaggctaaa
ctaacagtct cttggcagat cccatggaat ttgaaattcc tgaaagt--g agggaggtga
agtacga-gg t--gtggat- ccaannnnn
>Cichlidae_Andinoacara_rivulatus_1_1
nnnnnnnnnn nnnnnnnnnn nnnnnnnnnn nnnnnnnaaa a---tgaac- attacaaggg
tggaggaggc agagaagga- tggaggaagc acagaagatg agaaggagaa agagaagaag
gatgaataca ttgttgtgtt cagtcgttct gcaacaagac tgatactgaa tgaagcagag
ctta-tcatg gcgctggccc aagagttcca gatgagagtg gtcacagtgt cctt-ggaag
aacagtcttt ccccagtatt gtccag-gtg atcagcgggg cttccatgtt agtcagcatg
catggagctc agctaatcac ctcgctnttc ctccctagag gtgctgctgt ggtggagctt
ttcccttttg ctgtgaaccc agagcagtac acaccatat- agaacccttg cctctcttcc
--aggcatgg accttcatta tgtctcctgg aggaacacta agga-ggaca atactgtcac
ccacccagaa agaccctggg aacaaggagg cattgctcac ttggaaaaag aggagcagga
gcgaatccag gcaagcaagg atgtccccag gcacctttgc tgccgcaacc c-tgagtggc
tc-ttccgga tttatcagga cactttggtg gacatcccat cctttctgga agtcctcaga
gaaggcatga agactaagcc ca--gcttaa aaaaggccaa ggtagccagc acagtccatc
cg-ggccggg tcagagaacc cagatgtcaa acttcagtac aaaccactaa tgaggctaaa
ctaacagtct cttggcagat cccatggaat ttgaaattcc tgaaagt--g nnnnnnnnnn
nnnnnnnnnn nnnnnnnnnn nnnnnnnnn
>Cichlidae_Rocio_octofasciata_1_1
nnnnnnnnnn nnnnnnnnnn nnnnnnnnnn nnnnnnnaaa a---tgaac- attacaaggg
tggaggaggc agagaagga- cggaggaagc acagaagatg agaaggagaa agaaaagaag
gatgaataca ttgttgtgtt cagtcgttca acaacgagac tcatactgaa tgaagcagag
ctaa-tcatg gcgctggccc aagagttcca gatgaaagtg gtcacagtgt cctt-ggaag
aacggtcttt ccccagtatt gtccag-gtg atcagcggtg cttccatgtt agtcagcatg
catggagctc agcttatcac ctcgctcttc ctccctagag gcgctgctgt ggtggagctg
ttcccttttg ctgtgaaccc agagcagtac actccatat- agaacccttg cctctcttcc
--aggcatgg accttcatta tgtctcctgg aggaacacta agga-ggaga atactgtcac
ccacccagaa agaccctggg aacaaggagg cattgctcac ttggaaaaag aggagcagga
gcgaattcag gcaagcgagg atgtccccag gcacctttgc tgccgcaacc c-tgagtggc
tc-ttccgga tttatcagga cactttggtg gatatcccat cctttctgga agtcctcaga
gaaggcatga agaccaagcc ca--gcttaa aaaaggccaa ggtagccagc acagtccatc
ca-ggccggg tcagagaacc cagatgtcaa acttcagtac aaaccactaa tgaggctaaa
ctaacagtct cttggcagat cccatggaat ttgaaattct taaaagt--g nnnnnnnnnn
nnnnnnnnnn nnnnnnnnnn nnnnnnnnn
>Cichlidae_Satanoperca_jurupari_1_1
nnnnnnnnnn nnnnnnnnnn nnnnnnnnnn nnnnnnnaaa a---tgaac- attacaaggg
tggaggaggc agagaagga- tggaggaagc acagaagatg agaaggaaaa agagaagaag
gatgaataca ttgttgtgtt cagtcgttca acaacaagac tgatactgaa tgaagcagag
ctaa-tcatg gcgctggccc aagagttcca gataagagtg gtcacagttt cctt-ggaag
aacagtcttt ccccagtatt gtccag-gtg atcagcggag cttccatgtt ggtcagcatg
catggagctc agcttatcac ctcgctcttc ctccctagag gtgctgctgt ggtggagctg
ttcccttttg ctgtgaaccc agagcagtac acaccatat- agaacccttg cctctcttcc
--aggcatgg accttcatta tgtctcctgg aggaacacta agga-ggaga atactgtcac
ccacccagaa agaccctggg aacaaggagg cattgctcac ttggaaaaag aggagcagga
gcgaatccag gcaagcaagg atgtccccag gcacctttgc tgccgcaacc c-tgagtggc
tc-ttccgga tatatcagga cactttggtg gacatcacat cctttctgga agtcctcaga
gaaggcatga agaccaagcc ca--acttaa aaaaggctaa ggtagccagc acagtccatc
cg-ggccggg tcagagaacc cagatgtcaa acctcagtac aaaccactaa tgaggcgaaa
ctaacagtct cttggcagat cccatggaat ttgaaattct taaaagt--g nnnnnnnnnn
nnnnnnnnnn nnnnnnnnnn nnnnnnnnn
>Cichlidae_Uaru_amphiacanthoides_1_1
nnnnnnnnnn nnnnnnnnnn nnnnnnnnnn nnnnnnnaaa a---tgaac- attacaaggg
tggaggaggc agagaagga- tggaggaagc acagaagatg agaaggagaa agagaagaag
gatgaataca ttgttgtgtt cagtcgttca acaacaagac tcatactgaa tgaagcagag
ctaa-tcatg gcgctggccc aagagttcca gatgagagtg gtcacagtgt cctt-ggaag
aacagtcttt ccccagtatt gtccag-gtg atcagcggtg cttccatgtt agtcagcatg
catggagctc agcttatcac ctcgctcttc ctccctagag gcgctgctgt ggtggagctg
ttcccttttg ctgtgaaccc agagcagtac actccatat- agaacccttg cctctcttcc
--aggcatgg accttcatta tgtctcgtgg aggaacacta agga-ggaga atactgtcac
ccacccagaa agaccctggg aacaaggagg cattgctcac ttggaaaaag aggagcagga
gcgaattcag gcaagcaagg atgtccccag gcacctttgc tgccgcaacc c-tgagtggc
tc-ttccgga tttatcagga cactttggtg gacatcccat cctttctgga agtcctcaga
gaaggcatga agaccaagcc ca--gcttaa aaaaggccaa ggtagccagc acagtccatc
cg-ggccggg tcagagaacc cagatgtcaa acttcagtac aaaccactaa tgaggctaaa
ctaacagtct cttggcagat cccatggaat ttgaaattct tgaaagt--c nnnnnnnnnn
nnnnnnnnnn nnnnnnnnnn nnnnnnnnn
>Cichlidae_Cleithracara_maronii_1_1
nnnnnnnnnn nnnnnnnnnn nnnnnnnnnn nnnnnnnaaa a---tgaac- atcacaaggg
tggaggaggc agagaagga- tggaggaagc acagaagatg agaaggagaa agagaagaag
gacgaataca ttgttgtgtt tagtcgttca acaacaagac tgatactgaa tgaagcagag
ctaa-tcatg gcgctggccc aagagttcca gatgagagtg gtcacagttt cctt-ggaag
aacaatcttt ccccagtatt gtccag-gtg atcagcggtg cttccatgtt agtcagcatg
catggagctc agctaatcac ctcgctcttc ctccccagag gtgctgctgt ggtggagctg
ttcccctttg ctgtgaaccc ggagcagtac acgccatat- agaaccctag cctctcttcc
--aggcatgg accttcatta tgtctcctgg aggaacacta agga-ggaga atactgtcac
tcacccagaa agaccctggg aacaaggagg cattgctcac ttagaaaaag aggagcagga
gcgaatccag gcaagcaagg atgtccccag gcacctttgc tgccgcaacc c-ggagtggc
tc-ttccgga tttatcagga cactttggtg gacatcccat cctttctgga agtcctcaga
gaaggtatga agaacaagcc ca--gcttaa aaaaggccaa ggtagccagc acggtccatc
cg-ggccgag ttagagaacc cagatgtcaa acttcagtac aaaccactaa tgaggctaaa
ctaacagtct cttggcagat cccatggaat ttgaaattct taaaagt--g nnnnnnnnnn
nnnnnnnnnn nnnnnnnnnn nnnnnnnnn
>Cichlidae_Heros_efasciatus_1_1
gagatcagg- cagttt--gc cagagca-ct tatggagaaa a---tgaac- attacaaggg
tggaggaggc agagaagga- tggaggaagc acagaagatg acaaggagaa agagaaraag
gatgaataca ttgttgtgtt cagtcgttca acaacaagac tcatactgaa tgaagcagag
ctaa-tcatg gcgctggccc aagagttcca gatgagagtg gtcacagtgt cctt-ggaag
aacagtcttt ccccagtatt gtccag-gtg atcagcggtg cttccatgtt agtcagcatg
catggagctc agcttatcac ctcgctcttc ctccctagag gcgctgctgt ggtggagctg
ttcccttttg ctgtgaaccc agagcagtac actccatat- agaacccttg cctctcttcc
--aggcatgg accttcatta tgtctcctgg aggaacacta agga-ggaga atactgtcac
ccacccagaa agatcctggg aacaaggagg cattgctcac ttggaaaaag aggagcagga
gcgaattcag gcaagcaagg atgtccccag gcacctttgc tgccgcaacc c-tgagtggc
tc-ttccgga tttatcagga cactttggtg gacatcccat catttctgga agtcctcaga
gaaggcatga agaccaagcc ca--gcttaa aaaaggccaa ggtagccagc acagtccatc
cg-ggccggg tcagagaacc cagatgtcaa acttcagtac aaaccactaa tgaggctaaa
ctaacagtct cttggcagat cccatggaat ttgaaatttc tgaaagt--g agagaggtga
agtacga-gg t--gtggat- ccaannnnn
>Cichlidae_Trichromis_salvini_1_1
nnnnnnnnnn nnnnnnnnnn nnnnnnnnnn nnnnnnnaaa a---tgaac- attacaaggg
tggaggaggc agagaagga- tggaggaagc acagaagatg agaaggagaa agagaagaag
gatgaataca ttgttgtgtt cagtcgttca acaacaagac tcatactgaa tgaagcagag
ctaa-tcatg gcgctggccc aagagttcca gatgagggtg gtcacagtgt cctt-ggaag
aacagtcttt ccccagtatt gtccag-gtg atcagcggtg cttccatgtt agtcagcatg
catggagcgc agctcatcac ctcgctcttc ctccccagag gcgctgctgt ggtggagctg
ttcccttttg ctgtgaaccc agagcagtac actccatat- agaacccttg cctctcttcc
--aggcatgg accttcatta tgtctcctgg aggaacacta agga-ggaga atactgtcac
ccacccagaa agaccctggg aacaaggagg cattgctcac ttggaaaaag aggagcagga
gcaaattcag gcaagcaagg aagtccccag gcacctttgc tgccgcaacc c-tgagtggc
tc-ttccgga tttatcagga cactttggtg gacatcccat cctttctgga agtcctcaga
gaaggcatga agaccaagcc ca--gcttaa aaaaggccaa ggtagccagc acagtccatc
cg-ggccggg tcagagaacc cagatgtcaa acttcagtac aaaccactaa tgaggctaaa
ctaacagtct cttggcagat cccatggaat ttgaaattct taaaagt--g nnnnnnnnnn
nnnnnnnnnn nnnnnnnnnn nnnnnnnnn
>Cichlidae_Hypselecara_temporalis_1_1
nnnnnnnnnn nnnnnnnnnn nnnnnnnnnn nnnnnnnaaa a---tgaac- attacaaggg
tggaggaggc agagaagga- tggaggaagc acagaagatg agaaggagaa agagaagaag
gatgaataca ttgttgtgtt cagtcgttca acaacaagac tcatactgaa tgaagcagag
ctaa-tcatg gcgctggccc aagagttcca gatgagagtg gtcacagtgt cctt-ggaag
aacagtcttt ccccagtatt gtccag-gtg atcagcggtg cttccatgtt agtcagcatg
catggagctc agcttatcac ctcactcttc ctccctagag gcgctgctgt ggtggagctg
ttcccttttg ctgtgaaccc agagcagtac actccatat- agaacccttg cctctcttcc
--aggcatgg accttcatta tgtctcctgg aggaacacta agga-ggaga atactgtcac
ccacccagaa agaccctggg aacaaggagg cattgctcac ttggaaaaag aggagcagga
gcgaattcag gcaagcaagg atgtccccag gcacctttgc tgccgcaacc c-tgagtggc
tc-ttccgga tttatcagga cactttggtg gacatcccat cctttctgga agtcctcaga
gaaggcatga agaccaagcc ca--ggttaa aaaaggccaa ggtagccagc acagtccatc
cg-ggccggg tcagagaacc cagatgtcaa acttcagtac aaaccactaa tgaggctaaa
ctaacagtct cttggcagat cccatggaat ttgaaattcn nnnnnnnnnn nnnnnnnnnn
nnnnnnnnnn nnnnnnnnnn nnnnnnnnn
>Cichlidae_Mesonauta_festivus_1_1
nnnnnnnnnn nnnnnnnnnn nnnnnnnnnn nnnnnnnaaa a---tgaac- attacaaggg
tggaggaggc agagaagga- tggaggaagc acagaagatg agaaggagaa agagaagaag
gatgaataca ttgttgtgtt cagtcgttca gcaacgagac tcatattgaa tgaagcagag
ctaa-tcatg gcgctggccc aagagttcca gatgagagtg gtcacagtgt cctt-ggaag
aacagtcttt ccccagtatt ctccag-gtg atcagcggtg cttccatgtt agtcagcatg
catggagctc agcttatcac ctcgctcttc ctccctagag gcgctgctgt ggtggagctg
ttcccttttg ctgtgaaccc agagcagtac actccatat- agaacccttg cctctcttcc
--aggcatgg accttcatta tgtctcctgg aggaacacta agga-ggaga atactgtcac
ccacccagaa agatcctggg aacaaggagg cattgctcac ttggaaaaag aggagcagga
gcgaattcag gcaaacaagg atgtccccag gcacctttgc tgccgcaacc c-tgagtggc
tc-ttccgga tttatcagga cactttggtg gacatcccat cctttctgga agtcctcaga
gaaggcatga agaccaagcc ca--gcttaa aaaaggccaa ggtagccagc acagtccatc
ca-ggccggg tcagagaacc cagatgtcaa acttcagtac aaaccactaa tgaggctaaa
ctaacagtct cttggcagat cccgtggaat ttgaaattct taaaagt--g nnnnnnnnnn
nnnnnnnnnn nnnnnnnnnn nnnnnnnnn
>Cichlidae_Mesonauta_insignis_1_1
nnnnnnnnnn nnnnnnnnnn nnnnnnnnnn nnnnnnnaaa a---tgaac- attacaaggg
tggaggaggc agagaagga- tggaggaagc acagaagatg agaaggagaa agagaagaag
gatgaataca ttgttgtgtt cagtcgttca gcaacaagac tcatattgaa tgaagcagag
ctaa-tcatg gcgctggccc aagagttcca gatgagagtg gtcacagtgt cctt-ggaag
aacagtcttt ccccagtatt gtccag-gtg atcagcggtg cttccatgtt agtcagcatg
catggagctc agcttatcac ctcgctcttc ctccctagag gcgctgctgt ggtggagctg
ttcccttttg ctgtgaaccc agagcagtac actccatat- agaaccctcg cctctcttcc
--aggcatgg accttcatta tgtctcctgg aggaacacta agga-ggaga atactgtcac
ccacccagaa agatcctggg aacaaggagg cattgctcac ttggaaaaag aggagcagga
gcgaattcag gcaagcaaag atgtccccag gcacctttgc tgccgcaacc c-tgagtggc
tc-ttccgga tttatcagga cactttggtg gacatcccat cctttctgga agtcctcaga
gaaggcatga agaccaagcc ca--gcttaa aaaaggccaa ggtagccagc acagtccatc
ca-ggccggg tcagagaacc cagatgtcaa acttcagtac aaaccactaa tgaggctaaa
ctaacagtct cttggcagat cccgtggaat ttgaaatttt taaaagt--g nnnnnnnnnn
nnnnnnnnnn nnnnnnnnnn nnnnnnnnn
>Cichlidae_Mesonauta_egregius_1_1
nnnnnnnnnn nnnnnnnnnn nnnnnnnnnn nnnnnnnaaa a---tgaac- attacaaggg
gggaggaggc agagaagga- tggaggaagc acagaagatg agaaggagaa agagaagaag
gatgaataca ttgttgtgtt cagtcgttca gcaacaagac tcatattgaa tgaagcagag
ctaa-tcatg gcgctggccc aagagttcca gatgagagtg gtcacagtgt cctt-ggaag
aacagtcttt ccccagtatt ctccag-gtg atcagcggtg cttccatgtt agtcagcatg
catggagctc agcttatcac ctcgctcttc ctccctagag gcgctgctgt ggtggagctg
ttcccttttg ctgtgaaccc agagcagtac actccatat- agaacccttg cctctcttcc
--aggcatgg accttcatta tgtctcctgg aggaacacta agga-ggaga atactgtcac
ccacccagaa agatcctggg aacaaggagg cattgctcac ttggaaaaag aggagcagga
gcgaattcag gcaagcaagg atgtccccag gcacctttgc tgccgcaacc c-tgagtggc
tc-ttccgga tttatcagga cactttggtg gacatcccat cctttctgga agtcctcaga
gaaggcatga agaccaagcc ca--gcttaa aaaaggccaa ggtagccagc acagtccatc
ca-ggccggg tcagagaacc cagatgtcaa acttcagtac aaaccactaa tgaggctaaa
ctaacagtct cttggcagat cccgtggaat ttgaaattct taaaagt--g nnnnnnnnnn
nnnnnnnnnn nnnnnnnnnn nnnnnnnnn
>Cichlidae_Mikrogeophagus_ramirezi_1_1
nnnnnnnnnn nnnnnnnnnn nnnnnnnnnn nnnnnnnaaa a---tgaac- attacaaggg
tggaggaggt ggagaagga- tggaggaagc acagaagatg agaaggaaaa agagaggaag
gatgaataca ttgttgtgtt cagtcgttca acaacaagac tgatactgaa tgaagcagag
ctaa-tcatg gcgctggccc aagagtttca gatgagagtg gtcacagtgt cctt-ggaag
agcagtcttt ccccagcatt gtccag-gtg atcagcgggg cttccatgtt agtcagcatg
catggagctc agcttatcac ctcgctcttc ctccctagag gtgctgctgt ggtggagctg
ttcccttttg ctgtgaaccc agagcagtac acaccatat- aaaacccttg cctttcttcc
--aggcatgg accttcatta tgtctcctgg aggaacacta agga-ggaga atactgtcac
ccacccagaa agaccctggg aacaaggagg cattgctcac ttggaaaaag aggagcagga
gcgaatccag gcaagcaagg atgtccccag gcacctttgc tgccgcaacc c-tgagtggc
tc-tttcgga tataccagga cactttggtg gacatcacat cctttctgga agtcctcaga
gaaggcatga agaccaagcc ca--tcttaa aaaaggccaa ggtagccagc acagtccatc
cg-ggccggg tcagagaacc cagatgtcaa acctcagtac aaaccaccaa tgaggctaaa
ctaacagtct cttggcagat cccatggaat ttgaaattct taaaagt--g nnnnnnnnnn
nnnnnnnnnn nnnnnnnnnn nnnnnnnnn
>Cichlidae_Retroculus_xinguensis_1_1
nnnnnnnnnn nnnnnnnnnn nnnnnnnnnn nnnnnnnaaa a---tgaac- attacaagag
tggaggaggc agagaagga- tggaggaagt gcagaagatg agaaggagaa agagaagaag
gatgaataca ttgttgtgtt cagtcgttca acaacaagac tgatactgaa tgaagcagaa
ctaa-tcatg gcgcttgcac aagagttcca gatgagagtg gtcacagtgt cctt-ggaag
aacagtcttt ccccagtatt gtccag-gtg atcagtggtg cttccatgtt agtcagcatg
catggagctc agcttatcac ctcgctcttc ctccctagag gtgctgctgt ggtggagctg
ttcccttttg ctgtgaaccc agagcaatac acaccatat- aaaacccttg cctcacttcc
--aggcatgg accttcatta tgtctcctgg aggaacacta agga-ggaca atactgtcac
tcacccagaa agaccctggg agcaaggagg cattgctcac ttggaaaaag aagagcagga
gcgaatccag gcaagcaagg atgttcccag gcacctttgt tgccgcaacc c-tgagtggc
tc-ttccgga tatatcagga cactttggtg gacatcacat cctttctgga agtcctcaga
gaaggcatga agaccaagcc ca--gcttaa aaaaggccaa ggtatccagc acagtccatc
ca-ggccggg tcagagaacc cagatgtcaa acttcagtac aaaccactaa tgaggctaaa
ctaacagtct cttggcagat cccatggaat ttgaaatttc tgaaagt--g nnnnnnnnnn
nnnnnnnnnn nnnnnnnnnn nnnnnnnnn
>Cichlidae_Talamancaheros_sieboldii_1_1
nnnnnnnnnn nnnnnnnnnn nnnnnnnnnn nnnnnnnnnn a---tgaac- attacaaggg
tggaggaggc agagaagga- tggaggaagc acagaagatg agaaggagaa agagaagaag
gatgaataca ttgttgtgtt cagtcgttca acaacaagac tcatactgaa tgaagcagag
ctaa-tcatg gcgctggccc aagagttcca gatgagagtg gtcacagtgt cctt-ggaag
aacagtcttt ccccagtata gtccag-gtc atcagcggtg cttccatgtt agtcagcatg
catggagctc agcttatcac ctcgctcttc ctccctagag gtgctgctgt ggtggagctg
ttcccttttg ctgtgaaccc agagcagtac actccatat- agaacccttg cctctcttcc
--aggcatgg accttcatta tgtctcctgg aggaacacta agga-ggaga atactgtcac
ccacccagaa agaccctggg aacaaggagg cactgctcac ttggaaaaag aggagcagga
gcgaattcag gcaagcaagg atgtccccag gcacctttgc tgccgcaacc c-tgagtggc
tc-ttccgga tttatcagga cactttggtg gacatcccat cctttctgga agtcctcaga
gaaggcatga agaccaagcc ca--acttaa aaaaggccaa ggtagccagc acagtccatc
cg-ggccggg tcagagaacc cagatgtcaa acttcagtac aaaccactaa tgaggctaaa
ctaacagtct cttggcagat cccgtggaat ttgaaattcc tgaaagt--t nnnnnnnnnn
nnnnnnnnnn nnnnnnnnnn nnnnnnnnn
>Cichlidae_Amatitlania_sajica_1_1
nnnnnnnnnn nnnnnnnnnn nnnnnnnnnn nnnnnnnaaa a---tgaac- attacaaggg
tggatgaggc agagaagga- tggaggaagc acagaagatg agaaggagaa agagaagaag
gatgaataca ttgttgtgtt cagtcgttca acaacaagac tcatactgaa tgaagcagag
ctaa-tcatg gcgctggccc aagagttcca gatgagagtg gtcacagtgt cctt-ggaag
aacagtcttt ccccagtata gtccag-gtg atcagcggtg cttccatgtt agtcagcatg
catggagctc agcttatagc ctcgctcttc ctccctcgag gcgctgctgt ggtagagctg
ttcccttttg ctgtgaaccc agagcagtac actccatat- agaacccttg cctctcttcc
--aggcatgg accttcatta tgtctcctgg aggaacatta agga-ggaga atactgtcac
ccacccagaa agaccctggg aacaaggagg cattgctcac ttggaaaaag aggagcagga
gcgaattcag gcaagcaagg atgtccccag gcacctttgc tgccgcaacc c-tgagtggc
tc-ttccgga tttatcagga cactttggtg gacatcccat cctttttgga agtcctcaga
gaaggcatga agaccaagcc ca--gcttaa aaaaggccaa ggtagccagc acagtccatc
cg-ggccggg tcagagaacc cagatgtcaa acttcagtac aaaccactaa tgaggctaaa
ctaacagtct cttggcagat cccatggaat ttgaaannnn nnnnnnnnnn nnnnnnnnnn
nnnnnnnnnn nnnnnnnnnn nnnnnnnnn
>Cichlidae_Thorichthys_meeki_1_1
nnnnnnnnnn nnnnnnnnnn nnnnnnnnnn nnnnnnnaaa a---tgaac- attacaaggg
tggaggaggc agagaagga- tggaggaagc acagaagatg agaaggagaa agagaagaag
gatgaataca ttgttgtgtt cagtcgttca acaacaagac tcatactgaa tgaagcagag
ctaa-tcatg gcgctggccc aagagttcca gatgagagtg gtcacagtgt cctt-ggaag
aacagtcttt ccccagtatt gtccaa-gtg atcagcggtg cttccatgtt agtcagcatg
catggagctc agcttgtcac ctcgctcttc ctccctagag gcgctgctgt ggtggagctg
ttcccttttg ctgtgaaccc agagcagtac actccatat- agaacccttg cctctcttcc
--aggcatgg accttcatta tgtctcctgg aggaacacta agga-ggaga atactgtcac
ccacccagaa agagcctggg aacaaggagg cattgctcac ttggaaaaag aggagcagga
gcgaattcag gcaagcaagg atgtccccag gcacctttgc tgccgcaacc c-tgagtggc
tc-ttccgga tttatcagga cactttggtg gacatcccat cctttctgga agtcctcaga
gaaggcatga agaccaagcc ca--acttaa aaaaggccaa ggtagccagc acagtccatc
cg-ggccggg tcagagaacc caaatgtcaa acttcagtac aaacaactaa tgaggctaaa
ctaacagtct cttggcagat tccatggaat ttgaaattct taaaagt--g nnnnnnnnnn
nnnnnnnnnn nnnnnnnnnn nnnnnnnnn
>Cichlidae_Herichthys_cyanoguttatus_1_1
gagatcagg- cagttt--gc cagagca-ct tatggagaaa a---tgaac- attacaaggg
tggaggaggc agagaagga- tggaggaagc acagaagatg agaaggagaa agagaagaag
gatgaataca ttgttgtatt cagtcgttca acaacaagac tcatactgaa tgaagcagag
ctaa-tcatg gcgctggccc aagagttcca gatgagagtg gtcacagtgt cctt-ggaag
aacagtcttt ccccagtatt gtccag-gtg atcagcggtg cttccatgtt agtcagcatg
catggagctc agcttatcac ctcgctcttc ctccctagag gtgctgctgt ggtggagctg
ttcccttttg ctgtgaaccc agagcagtac actccatat- agaacccttg cctctcttcc
--aggcatgg accttcatta tgtctcctgg aggaacacta agga-ggaga atactgtcac
ccacccagaa agaccctggg aacaaggagg cattgctcac ttggaaaaag aggagcagga
gcgaattcag gcaagcaagg atgtccccag gcacctttgc tgccgcaacc c-tgagtggc
tc-ttccgga tttatcagga cactttggtg gacatcccat cctttctgga agtcctcaga
gaaggcatga agaccaagcc ca--gcttaa aaaaggccaa ggtagccagc acagtccatc
cg-ggccggg tcagagaacc cagatgtcag acttcagtac aaaccactaa tgaggctaaa
ctaacagtct cttggcagat cccgtggaat ttgaaattcc tgaaagt--t agagaggtga
agtacga-gg t--gtggat- ccaannnnn
>Cichlidae_Crenicichla_sveni_1_1
nnnnnnnnnn nnnnnnnnnn nnnnnnnnnn nnnnnnnaaa a---tgaac- atcacaaggg
cggaggaggc agagaagga- tggaggaagc acagaagatg agaaggaaaa agagaagaat
gatgaataca ttgttgtgtt cagtcgttca acaacaagac tgatactgaa tgaagcagag
ctaa-tcatg gcgctggccc aagagttcca gatgagagtg gtcacagtgt cctt-ggagg
aacagtcttt ccccagtatt gtccag-gtg atcagtgggg cttccatgtt ggtcagcatg
catggagctc agcttatcac ctcgctcttc ctccctagag gtgctgctgt ggtggagctg
tttccttttg ctgtgaaccc agagcagtac acaccatat- agaacccttg cctctcttcc
--aggcatgg accttcatta tgtctcctgg aggaacacta agga-ggaga atactgtcac
ccacccagaa agaccctggg aacaaggagg cattgctcac ttggaaaaag aggagcagga
gcgaattcag gcaagcaagg atgtccccag gcacctttgc tgccgcaatc c-cgagtggc
tc-ttccgga tatatcagga cactttggtg gacatcactt cctttctgga agtcctcaga
gaaggcatga agaccaagcc ca--gcgtaa aaaaggccaa ggtagccagc attgtccatc
cg-ggccggg tcagagaacc cagatgtcaa acctcagtac aaaccactaa tgaggctaaa
ctaacagtct cttggcagat cccatggaat ttgaaattcc tgaaagt--g nnnnnnnnnn
nnnnnnnnnn nnnnnnnnnn nnnnnnnnn
>Cichlidae_Mesonauta_mirificus_1_1
nnnnnnnnnn nnnnnnnnnn nnnnnnnnnn nnnnnnnaaa a---tgaac- attacaaggg
tggaggaggc agagaagga- tggaggaagc acagaagatg agaaggagaa agagaagaag
gatgaataca ttgttgtgtt cagtcgttca gcaacgagac tcatattgaa tgaagcagag
ctaa-tcatg gcgctggccc aagagttcca gatgagagtg gtcacagtgt cctt-ggaag
aacagtcttt ccccagtatt ctccag-gtg atcagctgtg cttccatgtt agtcagcatg
catggagctc agcttatcac ctcgctcttc ctccctagag gcgctgctgt ggtggagctg
ttcccttttg ctgtgaaccc agagcagtac actccatat- agaacccttg cctctcttcc
--aggcatgg accttcatta tgtctcctgg aggaacacta agga-ggaga atactgtcac
ccacccagaa agatcctggg aacaaggagg cattgctcac ttggaaaaag aggagcagga
gcgaattcag gcaagcaagg atgtccccag gcacctttgc tgccgcaacc c-tgagtggc
tc-ttccgga tttatcagga cactttggtg gacatcccat cctttctgga agtcctcaga
gaaggcatga agaccaagcc ca--gcttaa aaaaggccaa ggtagccagc acagtccatc
ca-ggccggg tcagagaacc cagatgtcaa acttcagtac aaaccactaa tgaggctaaa
ctaacagtct cttggcagat cccgtggaat ttgaaattcc taaaagt--g nnnnnnnnnn
nnnnnnnnnn nnnnnnnnnn nnnnnnnnn
>Poeciliidae_Xiphophorus_hellerii_1_1
nnnnnnnnnn nnnnnnnnnn nnnnnnnnnn nnnnnnnnnn nnnnnnnnnn nnnnnnnnnn
nnnnnnnnnn nnnnnnnnnn nnnnnnnnnn nnnnnnnnnn nnnnnnnnnn nnnnnnnnnn
nnnnnnnnnn nnnnnnnnnn nnnnnnnnnn nnnnnnnnnn nnnnnnnnnn nnnnnnnnnn
nnnnnnnnnn nnnnnnnnnn nnnnnnnnnn nnnnnnnnnn nnnnnnnnnn nnnnnnnnnn
nnnaatcttt tcctagtatc atccag-gtg attagtgctg cttccatgtt ggtcagcatg
catggagctc agctcatcac ctcaatgttt cttcccagag gtgcaactgt ggtagagttg
ttcccctttg ctgtgaaccc agagcagtat actccatat- aaaaccctcg ccactctacc
--aggcatgg accttcacta cattttttgg aggaactcta agga-ggaaa acactgtcac
ccatccagac agaccgtggg agcaaggtgg gattgcccac ctagaaaaag atgagcagca
gcrcatcctg gcaagtacgg atgtcccaag gcacctgtgc tgccggaacc c-ggaatggc
tt-ttccgga tctaccagga tactttggta gacattccgt cattcctcga ggtcctcaaa
gatggcatga agagtaagcc ta--gcctga agaaaacaaa aactgccagc acagttcacc
ct-ggccggg tcagagaagc ccactgtcag acatcagtac aaacccctaa tgaggccaaa
ctcacagtct cttnnnnnnn nnnnnnnnnn nnnnnnnnnn nnnnnnnnnn nnnnnnnnnn
nnnnnnnnnn nnnnnnnnnn nnnnnnnnn
>Cichlidae_Cichlasoma_boliviense_1_1
nnnnnnnnnn nnnnnnnnnn nnnnnnnnnn nnnnnnnaaa a---tgaac- attacaaggg
tggaggaggc agagaagga- tggaggaagc acagtagatg agaaggagaa agagaagaag
gatgaataca ttgttgtttt cagtcgttca acaacaagac tgatactgaa tgaagcagag
ctta-tcatg gcgctggccc aagagttcca gatgagagtg gtcacagtgt cctt-ggaag
aacagtcttt ccccagtatt gtccag-gtg atcagcgggg cttccatgtt agtcagcatg
catggagctc agctaatcac ctcgctcttc ctccctagag gtgctgctgt ggtggagctt
ttcccttttg ctgtgaaccc agagcagtac acaccatat- agaacccttg cctatcttcc
--aggcatgg accttcatta tgtctcctgg aggaacacta agga-ggaga atactgtcac
ccacccagaa agaccctggg aacaaggagg cattgctcac ttggaaaaag aggagcagga
gcgaatccag gcaagcaagg atgtccccag gcacctttgc tgccgcaacc c-tgagtggc
tc-ttccgga tttatcagga cactttggtg gacatcccat cctttgtgga agtcctcaga
gaaggcatga agaccaagcc ca--gcttaa aaaaggccaa ggtagccagc acagtccatc
cg-ggccggg tcagagaacc cagatgtcat tcttcagtac aaaccactaa tgaggctaaa
ctaacagtct cttggcagat cccatggnnn nnnnnnnnnn nnnnnnnnnn nnnnnnnnnn
nnnnnnnnnn nnnnnnnnnn nnnnnnnnn
>Cichlidae_Geophagus_iporangensis_1_1
nnnnnnnnnn nnnnnnnnnn nnnnnnnnnn nnnnnnnaaa a---tgaac- attacaaggg
tggaggaggc agagaagga- tggaggaagc acagaagat- --aaggaaaa agagaagaag
gatgaataca ttgttgtgtt cagtcgttca acaacaagac tgatactgaa tgaagcagag
ctaa-tcatg gcgctggccc aagagttcca gatgagagtg gtcacagtgt cctt-ggaag
aacagtcttt ccccagtatt gtccag-gtg atcagcgggg cttccatgtt agtcagcatg
catggagctc agcttatcac ctcgctcttc ctccctagag gtgctgctgt ggtggagctg
ttcccttttg ctgtgaaccc agagcagtac acgccatat- aaaacccttg cctctcttcc
--aggcatgg accttcatta tgtctcctgg aggaacacta agga-ggaga atactgtcac
ccacccagaa agaccctggg aacaaggagg cattgctcac ttggaaaaag aggagcagga
gcgaatccag gcaagcaagg atgtccccag acacctttgc tgccgcaacc c-tgagtggc
tc-ttccgga tatatcagga cactttggtg gacatcacat cctttctgga agtcctcaga
gaaggcatga agaccaagcc ca--gcttta aaaaggccaa gatagccagc acagtccatc
cg-ggccggg tcagagaacc cagatgtcaa acctcagtac aaaccactaa tgaggctaaa
ctaacagtct cttggcagat cccatggaat ttgaaattct taaaagt--g nnnnnnnnnn
nnnnnnnnnn nnnnnnnnnn nnnnnnnnn
>Cichlidae_Pterophyllum_leopoldi_1_1
nnnnnnnnnn nnnnnnnnnn nnnnnnnnnn nnnnnnnaaa a---tgaac- attacaaggg
tggaggaggc agagaagga- tggaggaagc acagaagatg agaaggagaa agagaagaag
gatgaataca ttgttgtgtt cagtcgttca acaacaagac tgatactgaa tgaagcagag
ctaa-tcatg gcgctggccc aagagttcca gatgagagtg gtcacagtgt cctt-ggaag
aacagtcttt ccccagtatt gtccag-gtg atcagcggtg cttccatgtt agtcagcatg
catggagctc agcttatcac ctcgctcttc ctccctagag gcgctgctgt ggtggagctg
ttcccttttg ctgtgaaccc agagcagtac actccatat- agaacccttg cctctcttcc
--aggcatgg accttcatta tgtctcctgg aggaacgcta agga-ggaga atactgtcac
ccacccagaa agaccctggg aacaaggagg cattgctcac ttggaaaaag aggagcagga
gcgaattcag gcaagcaagg atgtccccag gcacctttgc tgccgcaacc c-tgagtggc
tc-ttccgga tttatcagga cactttggtg gacatcccat cctttctgga agtcctgaga
gaaggcatga agattaagcc ca--gcttaa aaaaggccaa ggtagccagc acagtccatc
cg-ggccggg tcagagaacc cagatgtcag acttcagtac aaactactaa tgaggctaaa
ctgacagtct cttggcagat cccatggaat ttgaaattcc tgaaagt--g nnnnnnnnnn
nnnnnnnnnn nnnnnnnnnn nnnnnnnnn
>Poeciliidae_Poecilia_caucana_1_1
gagatcaga- catttt--gc caaggct-tt aatggagaaa a---tgaac- ataacaaagc
aggacgaggc agagaagga- tggaggaagc tcagagcaag agaaggagag agacaaaaaa
gatgaataca tcgctgtgtt tagtcgctcg accacaagat taattctgaa tgaagcagag
ctaa-taatg gccttagccc aggagttcca gatgagagtg gttacagtat ccct-ggagg
agcagtcttt tcctagtatc atccag-gtg attagctctg cttccatgtt ggtcagcatg
catggagctc agctcatcac ctcaatgttc ctccccagag gtgcaactgt ggtagagttg
ttcccttttg ctgtgaaccc agagcagtat actccatat- aaaaccctcg ccactctacc
--aggcatgg accttcacta cattttttgg aggaattcta agga-ggaaa acactgtcac
ccatccagac agatcgtggg agcaaggcgg cattgcccac ttagaaaaag atgagcagga
gcgcatcctg acaagtacgg acgtcccaag gcacctgtgc tgcaggaacc c-ggaatggc
tt-ttccgga tctaccagga tactttggta gacattccgt cattcctcaa ggtcctcaaa
gatggcatga agagtaagcc ta--gcctga aaaaaacaaa gatagccacc acagttcacc
ct-ggccggg tcagagaagc ccactgtcag acatcagtac aaacccctaa tgaggccaaa
ctcacagtct cttggcagat cccatggaat ctaaagtacc tgaaggt--g agagaggtta
agtacga-gg t--atggat- ccaggagca
>Poeciliidae_Poecilia_mexicana_1_1
gagatcaga- catttt--gc caaggct-tt aatggagaaa a---tgaac- ataacaaagc
aggacgaggc agagaagga- tggaggaagc tcagagcaag agagggagag agacaagaaa
gatgaataca tcgctgtgtt tagtcgctcg accacaagat taattctgaa tgaagcagag
ctaa-taatg gccttagccc aggagttcca gatgagagtg gttacagtat ccct-ggagg
agcagtcttt tcctagtatc atccag-gtg attagctctg cttccatgtt ggtcagcatg
catggagctc agctcatcac ctcaatgttc ctccccagag gtgcaactgt ggtagagttg
ttcccctttg ctgtgaaccc agaacagtat actccatat- aaaaccctcg ccactctacc
--aggcatgg accttcacta cattttttgg aggaattcta agga-ggaaa acactgtcac
ccatccagac agaccgtggg agcaaggcgg cattgcccac ttagaaaaag atgagcagca
gcgcatcctg acaagtacgg acgtcccaag gcacctgtgc tgcaggaacc c-ggaatggc
tt-ttccgga tctaccagga tactttggta gacattccgt cattcctcaa ggtcctcaaa
gatggcatga agagtaagcc ta--gcctga aaaaaacaaa gatagccagc acagttcacc
ct-ggccggg tcagagaagc ccactgtcag acatcagtac aaacccctaa tgaggccaaa
ctcacagtct cttggcagat cccgtggaat ctaaagtacc tgaaggt--g agagaggtta
agtacga-gg t--atggat- ccaggagca
>Poeciliidae_Poecilia_perugiae_1_1
gagatcaga- catttt--gc caaggct-tt aatggagaaa a---tgaac- ataacaaagc
aggacgaggc agagaagga- tggaggaagc tcagagcaag agagggagag agacaagaaa
gatgaataca tcgctgtgtt tagtcgctcg accacaagat taattctgaa tgaagcagag
ctaa-taatg gccttagccc aggagctcca gatgagagtg gttacagtat ccct-ggagg
agcagtcttt tcctagtatc atccag-gtg attagtgctg cttccatgtt ggtcagcatg
catggagctc agctcatcac ctcaatgttc ctccccagag gtgcaactgt ggtagagttg
ttcccctttg ctgtgaaccc agagcagtat actccatat- aaaaccctcg ccactctacc
--aggcatgg accttcacta cattttttgg aggaattcta agga-ggaaa acactgtcac
ccatccagac agaccgtggg agcaaggcgg cattgcccac ttagaaaaag atgagcagga
gcgcatcctg acaagtacgg acgtcccaag gcacctgtgc tgcaggaacc c-ggaatggc
tt-tttcgga tctaccagga tactttggta gacattccgt cattcctcga ggtcctcaaa
gatggcatga agagtaagcc ta--gcctga aaaaaataaa gatagccagc acagttcacc
ct-ggccggg tcagagaagc ccactgtcag acatcagtac aaacccctaa tgaggccaaa
ctcacagtct cttggcagat cccgtggaat ctaaagtacc tgaaggt--g agagaggtta
agtacga-gg t--atggat- ccaggagca
>Cichlidae_Biotoecus_opercularis_1_1
nnnnnnnnnn nnnnnnnnnn nnnnnnnnnn nnnnnnnnnn a---tgaac- attacaaggg
tggaggaggc agacaagga- tggaggaagc acagaagatg agaaggagaa agagaaa---
gatgaataca ttgttgtgtt cagtcgttca acaacaagac tgatactgaa tgaagcagag
ctaa-tcatg gcactggccc aagagttcca gatgagagtg gtcacagtgt cctt-ggaag
aacagtcttt ccccagtatt gtccag-gtg atcagcgggg cttccatgtt agtcagcatg
catggagctc agcttatcac ctcgctcttc ctccctagag gtgctgctgt ggtggagctg
ttcccttttg ctgtgaaccc agagcagtac acgccatat- aaaacccttg cctctcttcc
--aggcatgg accttcatta tgtctcctgg aggaacacta agga-ggaga atactgtcac
ccatccagaa agaccctggg aacaaggagg cattgctcac ttggaaaaag aggagcagga
gcgaatccag gcgagcaagg atgtccccag gcacctttgc tgccgcaacc c-tgagtggc
tc-ttccgga tatatcagga cactttggtg gacgtcacat cctttctgga agtcctcaga
gaaggcatga agaccaagcc ca--gcttaa aaaaggccaa gatagccagc acagtccatc
cg-ggccggg tcagagaacc cagatgtcaa acctcagtac aaaccagtaa tgaggctaaa
ctaacagtct cttggcagat cccgtggaac ttgaaattcc tgaaagt--g nnnnnnnnnn
nnnnnnnnnn nnnnnnnnnn nnnnnnnnn
>Poeciliidae_Poecilia_gillii_1_1
gagatcaga- catttt--gc caaggct-tt aatggagaaa a---tgaac- ataacaaagc
aggacgaggc agagaagga- tggaggaagc tcagagcaag agagggagag agacaagaaa
gatgaataca tcgctgtgtt tagtcgctcg accacaagat taattctgaa tgaagcagag
ctaa-taatg gccttagccc aggagttcca gatgagagtg gttacagtat ccct-ggagg
agcagtcttt tcctagtatc atccag-gtg attagctctg cttccatgtt ggtcagcatg
catggagctc agctcatcac ctcaatgttc ctccccagag gtgcaactgt ggtggagttg
ttcccctttg ctgtgaaccc agagcagtat actccatat- aaaaccctcg ccactctacc
--aggcatgg accttcacta cattttttgg aggaattcta agga-ggaaa acactgtcac
ccatccagac agaccgtggg agcaaggcgg cattgcccac ttagaaaaag atgagcagga
gcgcatcctg acaagtacgg acgttccaag gcacctgtgc tgcaggaacc c-agaatggc
tt-ttccgga tctaccagga tactttggta gacattccgt cattcctcaa ggtcctcaaa
gatggcatga agagtaagcc ta--gcctga aaaaaacaaa gatagccagc acagttcacc
ct-ggccggg tcagagaagc ccactgtcag acatcagtac aaacccctaa tgaggccaaa
ctcacagtct cttggcagat cccgtggaat ctaaagtacc tgaaggt--g agagaggtta
agtacga-gg t--atggat- ccaggagca
>Poeciliidae_Poecilia_mexicana_2_1
gagatcaga- catttt--gc caaggct-tt aatggagaaa a---tgaac- ataacaaagc
aggacgaggc agagaagga- tggaggaagc tcagagcaag agagggagag agacaagaaa
gatgaataca tcgctgtgtt tagtcgctcg accacaagat taattctgaa tgaagcagag
ctaa-taatg gccttagccc aggagttcca gatgagagtg gttacagtat ccct-ggagg
agcagtcttt tcctagtatc atccag-gtg attagctctg cttccatgtt ggtcagcatg
catggagctc agctcatcac ctcaatgttc ctccccagag gtgcaactgt ggtagagttg
ttcccctttg ctgtgaaccc agagcagtat actccatat- aaaaccctcg ccactctacc
--aggcatgg accttcacta cattttttgg aggaattcta agga-ggaaa acactgtcac
ccatccagac agaccgtggg agcaaggtgg cattgcccac ttagaaaaag atgaacagga
gcgcatcctg acaagtacgg acgtcccaag gcacctgtgc tgcaggaatc c-ggaatggc
tt-ttccgga tctaccagga tactttggta gacattccgt cattcctcaa ggtcctcaaa
gatggcatga agagtaagcc ta--gcctga aaaaaacaaa gatagccagc acagttcacc
ct-ggccggg tcagagaagc ccactgtcag acatcagtac aaacccctaa tgaggccaaa
ctcacagtct cttggcagat cccgtggaat ctaaagtacc tgaaggt--g agagaggtta
agtacga-gg t--atggat- ccaagagca
>Poeciliidae_Poecilia_mexicana_3_1
gagatcaga- catttt--gc caaggct-tt aatggagaaa a---tgaac- ataacaaagc
aggacgaggc agagaagga- tggaggaagc tcagagcaag agagggagag agacaagaaa
gatgaataca tcgctgtgtt tagtcgctcg accacaagat taattctgaa tgaagcagag
ctaa-taatg gccttagccc aggagttcca gatgagagtg gttacagtat ccct-ggagg
agcagtcttt tcctagtatc atccag-gtg attagctctg cttccatgtt ggtcagcatg
catggagctc agctcatcac ctcaatgttc ctccccagag gtgcaactgt ggtagagttg
ttcccctttg ctgtgaaccc agagcagtat actccatat- aaaaccctcg ccactctacc
--aggcatgg accttcacta cattttttgg aggaattcta agga-ggaaa acactgtcac
ccatccagac agaccgtggg agcaaggtgg cattgcccac ttagaaaaag atgaacagga
gcgcatcctg acaagtacgg acgtcccaag gcacctgtgc tgcaggaacc c-ggaatggc
tt-ttccgga tctaccagga tactttggta gacattccgt cattcctcaa ggtcctcaaa
gatggcatga agagtaagcc ta--gcctga aaaaaacaaa gatagccagc acagttcacc
ct-ggccggg tcagagaagc ccactgtcag acatcagtac aaacccctaa tgaggccaaa
ctcacagtct cttggcagat cccgtggaat ctaaagtacc tgaaggt--g agagaggtta
agtatga-gg t--atggat- ccaagagca
>Poeciliidae_Poecilia_orri_1_1
gagatcaga- catttt--gc caaggct-tt aatggagaaa a---tgaac- ataacaaagc
aggacgaggc agagaagga- tggaggaagc tcagagcaag agagggagag agacaagaaa
gatgaataca tcgctgtgtt tagtcgctcg accacaagat taattctgaa tgaagcagag
ctaa-taatg gccttagccc aggagttcca gatgagagtg gttacagtat ccct-ggagg
agcagtcttt tcctagtatc atccag-gtg attagctctg cttccatgtt ggtcagcatg
catggagctc agctcatcac ctcaatgttc ctccccagag gtgcaactgt ggtagagttg
ttcccctttg ctgtgaaccc agagcagtat actccatat- aaaaccctcg ccactctacc
--aggcatgg accttcacta cattttttgg aggaattcta agga-ggaaa acactgtcac
ccatccagac agaccgtggg agcaaggtgg cattgcccac ttagaaaaag atgaacagga
gcgcatcctg acaagtacgg acgtcccaag gcacctgtgc tgcaggaacc c-ggaatggc
tt-ttccgga tctaccagga tactttggta gacattccgt cattcctcaa ggtcctcaaa
gatggcatga agagtaagcc ta--gcctga aaaaaacaaa gatagccagc acagttcacc
ct-ggccggg tcagagaagc ccactgtcag acatcagtac aaacccctaa tgaggccaaa
ctcacagtct cttggcagat cccgtggaat ctaaagtacc tgaaggt--g agagaggtta
agtacga-gg t--atggat- ccaagagca
>Poeciliidae_Poecilia_orri_2_1
gagatcaga- catttt--gc caaggct-tt aatggagaaa a---tgaac- ataacaaagc
aggacgaggc agagaagga- tggaggaagc tcagagcaag acagggagag agacaagaaa
gatgaataca tcgctgtgtt tagtcgctcg accacaagat taattctgaa tgaagcagag
ctaa-taatg gccttagccc aggagttcca gatgagagtg gttacagtat ccct-ggagg
agcagtcttt tcctagtatc atccag-gtg attagctctg cttccatgtt ggtcagcatg
catggagctc agctcatcac ctcaatgttc ctccccagag gtgcaactgt ggtagagttg
ttcccctttg ctgtgaaccc agagcagtat actccatat- aaaaccctcg ccactctacc
--aggcatgg accttcacta cattttttgg aggaattcta agga-ggaaa acactgtcac
ccatccagac agaccgtggg agcaaggcgg cattgcccac ttagaaaaag atgagcagga
gcgcatcctg acaagtacgg acgtcccaag gcacctgtgc tgcaggaacc c-agaatggc
tt-ttccgga tctaccagga tactttggta gacattccgt cattcctcaa ggtcctcaaa
gatggcatga agagtaagcc ta--gcctga aaaaaacaaa gatagccagc acagttcacc
ct-ggccggg tcagagaagc ccactgtcag acatcagtac aaacccctaa tgaggccaaa
ctcacagtct cttggcagat cccgtggaat ctaaagtacc tgaaggt--g agagaggtta
agtacga-gg t--atggat- ccaggagca
>Poeciliidae_Poecilia_salvatoris_1_1
gagatcaga- catttt--gc caaggct-tt aatggagaaa a---tgaac- ataacaaagc
aggacgaggc agagaagga- tggaggaagc tcagagcaag agagggagag agacaagaaa
gatgaataca tcgctgtgtt tagtcgctcg accacaagat taattctgaa tgaagcagag
ctaa-taatg gccttagccc aggagttcca gatgagagtg gttacagtat ccct-ggagg
agcagtcttt tcctagtatc atccag-gtg attagctctg cttccatgtt ggtcagcatg
catggagctc agctcatcac ctcaatgttc ctccccagag gtgcaactgt ggtagagttg
ttcccctttg ctgtgaaccc agagcagtat actccatat- aaaaccctcg ccactctacc
--aggcatgg accttcacta cattttttgg aggaattcta agga-ggaaa acactgtcac
ccatccagac agaccgtggg agcaaggcgg cattgcccac ttagaaaaag atgagcagca
gcgcatcctg acaagtacgg acgtcccaag gcacctgtgc tgcaggaacc c-ggaatggc
tt-ttccgga tctaccagga tactttggta gacattccgt cattcctcaa ggtcctcaaa
gatggcatga agagtaagcc ta--gcctga aaaaaacaaa gatagccagc acagttcacc
ct-ggccggg tcagagaagc ccactgtcag acatcagtac aaaccccgaa tgaggccaaa
ctcacagtct cttggcagat cccgtggaat ctaaagtacc tgaaggt--g agagaggtta
agtacga-gg t--atggat- ccaggagca
>Poeciliidae_Poecilia_salvatoris_2_1
gagatcaga- catttt--gc caaggct-tt aatggagaaa a---tgaac- ataacaaagc
aggacgaggc agagaagga- tggaggaagc tcagagcaag agagggagag agacaagaaa
gatgaataca tcgctgtgtt tagtcgctcg accacaagat taattctgaa tgaagcagag
ctaa-taatg gccttagccc aggagttcca gatgagagtg gttacagtat ccct-ggagg
agcagtcttt tcctagtatc atccag-gtg attagctctg cttccatgtt ggtcagcatg
catggagctc agctcatcac ctcaatgttc ctccccagag gtgcaactgt ggtagagttg
ttcccctttg ctgtgaaccc agagcagtat actccatat- aaaaccctcg ccactctacc
--aggcatgg accttcacta cattttttgg aggaattcta agga-ggaaa acactgtcac
ccatccagac agaccgtggg agcaaggcgg cattgcccac ttagaaaaag atgagcagca
gcgcatcctg acaagtacgg acgtcccaag gcacctgtgc tgcaggaacc c-ggaatggc
tt-ttccgga tctaccagga tactttggta gacattccgt cattcctcaa ggtcctcaaa
gatggcatga agagtaagcc ta--gcctga aaaaaacaaa gatagccagc acagttcacc
ct-ggccggg tcagagaagc ccactgtcag acatcagtac aaaccccgaa tgaggccaaa
ctcacagtct cttggcagat cccgtggaat ctaaagtacc tgaaggt--g agagaggtta
agtacga-gg t--atggat- ccaggagca
>Poeciliidae_Poecilia_sphenops_1_1
gagatcaga- catttt--gc caaggct-tt aatggagaaa a---tgaac- ataacaaagc
aggacgaggc agagaagga- tggaggaagc tcagagcaag agagggagag agacaagaaa
gatgaataca tcgctgtgtt tagtcgctcg accacaagat taattctgaa tgaagcagag
ctaa-taatg gccttagccc aggagttcca gatgagagtg gttacagtat ccct-ggagg
agcagtcttt tcctagtatc atccag-gtg attggctctg cttccatgtt ggtcagcatg
catggagctc agctcatcac ctcaatgttc ctccccagag gtgcaactgt ggtagagttg
ttcccctttg ctgtgaaccc agagcagtat actccatat- aaaaccctcg ccactctacc
--aggcatgg accttcacta cattttttgg aggaattcta agga-ggaaa acactgtcac
ccacccagac agaccgtggg agcaaggcgg cattgcccac ttagaaaaag atgagcagga
gcgcatcctg acaagtacgg acgtcccaag gcacctgtgc tgcaggaacc c-ggaatggc
tt-ttccgga tctaccagga tactttggta gacattccat cattcctcaa ggtcctcaaa
gatggcatga agagtaagcc ta--gcctga aaaaaacaaa gatagccagc acagttcacc
ct-ggccggg tcagagaagc ccactgtcag acatcagtac aaacctctaa tgaggccaaa
ctcacagtct cttggcagat cccgtggaat ctaaagtacc tgaaggt--g agagaggtta
agtacga-gg t--atggat- ccaggagca
>Poeciliidae_Poecilia_sphenops_2_1
gagatcaga- catttt--gc caaggct-tt aatggagaaa a---tgaac- ataacaaagc
aggacgaggc agagaagga- tggaggaagc tcagagcaag agagggagag agacaagaaa
gatgaataca tcgctgtgtt tagtcgctcg accacaagat taattctgaa tgaagcagag
ctaa-taatg gccttagccc aggagttcca gatgagagtg gttacagtat ccct-ggagg
agcagtcttt tcctagtatc atccag-gtg attggctctg cttccatgtt ggtcagcatg
catggagctc agctcatcac ctcaatgttc ctccccagag gtgcaactgt ggtagagttg
ttcccctttg ctgtgaaccc agagcagtat actccatat- aaaaccctcg ccactctacc
--aggcatgg accttcacta cattttttgg aggaattcta agga-ggaaa acactgtcac
ccatccagac agaccgtggg agcaaggcgg cattgcccac ttagaaaaag atgagcagga
gcgcatcctg acaagtacgg acgtcccaag gcacctgtgc tgcaggaacc c-ggaatggc
tt-ttccgga tctaccagga tactttggta gacattccgt cattcctcaa ggtcctcaaa
gatggcatga agagtaagcc ta--gcctga aaaaaacaaa gatagccagc acagttcacc
ct-ggccggg tcagagaagc ccactgtcag acatcagtac aaacctctaa tgaggccaaa
ctcacagtct cttggcagat cccgtggaat ctaaagtacc tgaaggt--g agagaggtta
agtacga-gg t--atggat- ccaggagca
>Poeciliidae_Poecilia_vivipara_1_1
gagatcaga- catttc--gc caaggct-tt aatggagaaa a---tgaac- ataacaaagc
aggacgaggc agagaagga- tggaggaagc tcagagcaag agagggaaag agacaagaaa
gatgaataca tcgctgtgtt tagtcgctca accacaagat taattctgaa tgaagcagag
ctaa-taatg gccttagccc aggagttcca gatgagagtg gttacagtat ccct-ggagg
agcagtcttt tcctagtatc atccag-gtg attagcgctg cttccatgtt ggtcagcatg
catggagctc agctcatcac ctcaatgttc ctccccagag gtgcaactgt ggtagagttg
ttcccctttg ctgtgaaccc agagcagtat actccatat- aaaaccctcg ccactctacc
--aggcatgg accttcacta cattttttgg aggaattcta agga-ggaaa acactgtcac
ccatccagac agaccgtggg agcaaggcgg cattgcccac ttagaaaaag atgagcagga
gcgcatcctg gcaagtacgg acgtcccaag gcacctgtgc tgcaggaacc c-ggaatggc
tt-ttccgga tctaccagga tactttggta gacattccgt cattcctcga ggtcctcaaa
gatggcatga agagtaagcc ta--gcctga aaaaaacaaa gatagccagc acagttcacc
ct-ggccggg tcagagaagc ccactgtcag acatcagtac aaacccctaa tgaggccaaa
ctcacagtct cttggcagat cccgtggaat ctaaagtact tgaaggt--a agagaggtta
agtacga-gg t--atggat- ccaggagca
>Poeciliidae_Poecilia_vivipara_2_1
gagatcaga- catttc--gc caaggct-tt aatggagaaa a---tgaac- ataacaaagc
aggacgaggc agagaagga- tggaggaagc tcagagcaag agagggaaag agacaagaaa
gatgaataca tcgctgtgtt tagtcgctca accacaagat taattctgaa tgaagcagag
ctaa-taatg gccttagccc aggagttcca gatgagagtg gttacagtat ccct-ggagg
agcagtcttt tcctagtatc atccag-gtg attagcgctg cttccatgtt ggtcagcatg
catggagctc agctcatcac ctcaatgttc ctccccagag gtgcaactgt ggtagagttg
ttcccctttg ctgtgaaccc agagcagtat actccatat- aaaaccctcg ccactctacc
--aggcatgg accttcacta cattttttgg aggaattcta agga-ggaga acactgtcac
ccatccagac agaccgtggg agcaaggcgg cattgcccac ttagaaaaag atgagcagga
gcgcatcctg gcaagtacgg acgtcccaag gcacctgtgc tgcaggaacc c-ggaatggc
tt-ttccgga tctaccagga tactttggta gacattccgt cattcctcga ggtcctcaaa
gatggcatga agagtaagcc ta--gcctga aaaaaacaaa gatagccagc acagttcacc
ct-ggccggg tcagagaagc ccactgtcag acatcagtac aaacccctaa tgaggccaaa
ctcacagtct cttggcagat cccgtggaat ctaaagtacc tgaaggt--g agagaggtta
agtacga-gg t--atggat- ccaggagca
>Poeciliidae_Poeciliopsis_elongata_1_1
gaaatcaga- catttt--gc caaggct-tt aatggagaaa a---tgaac- ataacaaggc
aggacgagrt agaaaagga- tggaggaagc tcagagcaag agaaggagag agacaagaaa
gatgaataca tcgctgtgtt tagtcgctcg acaacaagat taattctgaa tgaagcagag
ctaa-taatg gccttagccc aggagttcca gatgagagtg gtgacagtat ccct-ggagg
agcagtcttt tcctagtatc atccag-gtg attagcgctg cttccatgtt ggtcagcatg
catggagctc agctcatcac ctcaatgttc ctccccagag gtgcaactgt ggtagagttg
ttcccctttg ctgtgaaccc agagcagtat actccatat- aaaaccctca ctactctacc
--aggcatgg accttcacta cattttttgg aggaattcta agga-ggaaa acactgtcac
ccatccaggc agatcgtggg agcaaggtgg cattgcccac ttagaaaaag atgagcagca
gcgcatcctg gcaagtacgg atgtcccaag gcacctgtgc tgtcgcaacc c-ggaatggc
tt-ttccgga tctaccagga tactttggta gacattccgt cattcctcga ggtcctcaaa
gatggcatga acactaagcc ta--gcctga agaaaacaaa aatagccagc acagttcacc
ca-ggccggg tcagagaagc ccactgtcag acatctgtac aaacccctaa tgaggccaaa
ctctcagtct cttggcagat cccgtggaat ctaaagtacc tgaaggt--g agagaggtta
agtacga-gg t--atggat- ccaggagca
>Poeciliidae_Poeciliopsis_gracilis_1_1
gagatcaga- catttt--gc caaggct-tt aatggagaaa a---tgaac- ataacaaggc
aggacgaggc agagaagga- tggaggaagc tcagagcaag agaaggagag agacaagaaa
gacgaataca tcgctgtgtt tagtcgctcg acaacaagat taattctgaa tgaagcagag
ctaa-taatg gctttagccc aggagttcca gatgagagtg gtgacggtat ccct-ggagg
agcagtcttt tcctaatatc atccag-gtg attagtgctg cttccatgtt ggtcagcatg
catggagctc agctcatcac ctcaatgttc ctccccagag gtgctactgt ggtagagttg
ttcccctttg ctgtgaaccc agagcagtat actccatat- aaaaccctcg ccactctacc
--aggcatgg accttcacta tattttttgg aggaattcta agga-ggaaa acactgtcat
ccatccaggc agaccgtggg agcaaggcgg cattgcccac ttagaaaaag atgagcagca
gcgcatcctg gcaagtacag atgtcccaag gcacctgtgc tgtcgcaacc c-ggaatggc
tt-ttccgga tctaccagga tactttggta gacattccgt cattcctcga ggtcctcaaa
gatggcatga acagtaagcc ta--gcctga agaaaacaaa actagccagc acagttcacc
ct-ggccggg tcagagaagc ccactgtcag acgtcagtac aaacccctaa tgaggccaaa
ctcacagtct cttggcagat cccatggaat ctaaagtacc tgaaggt--g agagaggtta
agtacga-gg t--atggat- ccaggagca
>Poeciliidae_Poeciliopsis_paucimaculata_1_1
gaaatcaga- catttt--gc caaggct-tt aatggagaaa a---tgaac- ataacaaggc
aggatgaggc agagaagga- tggaggaagt tccgagcaag agaaggagag agacaagaaa
gatgaataca tcgctgtgtt tagtcgctcg acaacaagat taattctgaa tgaagcagag
ctaa-taatg gccttagccc aggagttcca gatgagagtg gtgacagtat ccct-ggagg
agcagtcttt tcctagtatc atccag-gtg attagcgctg cttccatgtt ggtcagcatg
catggagctc agctcatcac ctcaatgttc ctccccagag gtgcaactgt ggtagagttg
ttcccctttg ctgtgaaccc agagcagtat actccatat- aaaaccctca ctactctacc
--aggcatgg accttcacta cattttttgg aggaattcta agga-ggaaa acactgtcac
ccatccaggc agatcgtggg agcaaggtgg cattgcccac ttagaaaaaa atgagcagca
gcgcatcctg gcaagtacgg atgtcccaag gcacctgtgc tgtcgcaacc c-ggaatggc
tt-ttccgga tctaccagga tactttggta gacattccgt cattcctcga ggtcctcaaa
gatggcatga acagtaagcc ta--gcctga agaaaacaaa aatagccagt acagttcacc
ca-ggccggg tcagagaagc ccactgtcag acatcagtac aaacccctaa tgaggccaaa
ctcacagtct cttggcagat cccgtggaat ctaaagtacc tgagggt--g agagaggtta
agtacga-gg t--atggat- ccaggagca
>Poeciliidae_Poeciliopsis_retropinna_1_1
gaaatcaga- catttt--gc caaggct-tt aatggagaaa a---tgaac- ataacaaggc
aggacgaggc cgaaaagga- tggaggaagc tcagagcagg agaaggagag agacaagaaa
gatgaataca tcgctgtgtt tagtcgctcg acaacaagat taattctgaa tgaagcagag
ctaa-taatg gccttagccc aggagttcca gatgagagtg gtgacagtat ccct-ggagg
agcagtcttt tcctagtatc atccag-gtg attagcgctg cttccatgtt ggtcagcatg
catggagctc agctcatcac ctcaatgttc ctccccagag gtgcaactgt ggtagagttg
ttcccctttg ctgtgaaccc agagcagtac actccatat- aaaaccctca ctactctacc
--aggcatgg accttcacta cattttttgg agaaattcta agga-ggaaa acactgtcac
ccatccaggc agatcgtggg agcaaggtgg cattgcccac ttagaaaaag atgagcagca
gcgcatcctg gcaagtacgg atgtcccaag gcacctgtgc tgtcgcaacc c-ggaatggc
tt-ttccgga tctaccagga tactttggta gacattccgt cattcctcga ggtcctcaaa
gatggcatga acagtaagcc ta--gcctga agaaaacaaa aatagccagc acagttcacc
ca-ggccggg tcagagaagc ccactgtcag acatcagtac aaacccctaa tgaggccaaa
ctcacagtct cttggcagat cccgtggaat ctaaagtacc tgaaggt--g agagaggtta
agtacga-gg t--atggat- ccaggagca
>Poeciliidae_Poeciliopsis_turrubarensis_1_1
gagatcaga- catttt--gc caaggct-tt aatggagaaa a---tgaac- ataacaaggc
aggacgaggc agagaagga- tggaggaagc tcagagcaag agaaggagag agacaagaaa
gatgaataca tcgctgtgtt tagtcgctcg acaacaagat taattctgaa tgaagcagag
ctaa-taatg gccttagccc aggagttcca gatgagagtg gtgacggtat ccct-ggagg
agcagtcttt tcctagtatc atccag-gtg attagcgctg cttccatgtt ggtcagcatg
catggagctc agctcatcac ctcaatgttc ctccccagag gtgcaactgt gatagagttg
ttcccctttg ctgtgaaccc agagcagtat actccatat- aaaacccttg ccactctacc
--aggcatgg accttcacta tattttttgg aggaattcta agga-ggaaa acactgtcac
ccatccaggc agaccgtggg agcaaggcgg cattgcccac ttagaaaaag atgagcagca
gcgtatcctg gcaagtacag atgtcccaag gcacctgtgc tgtcgcaacc c-ggaatggc
tt-ttccgga tctaccagga tactttggta gacattccgt cattcctcga ggtcctcaaa
gatggcatga acagtaagcc ta--gcctga agaaaacaaa actagccagc acagttcacc
ct-ggccggg tcagagaagc ccactgtcag acatcagtac aaacccctaa tgaggccaaa
ctcacagtct cttggcagat cccatggaat ctaaagtacc tgaaggt--g agagaggtta
agtacga-gg t--atggat- ccaggagca
>Trichomycteridae_Trichomycterus_immaculatus_1_1
nnnnnnnnnn nnnttt--gc ctcc----tt tgtaatggaa agacttaac- gttacgaaag
cccaagagtc tgaggacga- ---------- ---------- ---------- ----------
--tgattata tagtcgtctt tagccgtacc tctaacaggc tcatcctcaa cgaggctgag
ctga-ttctt gccttggctc aggagtttaa gatgaggacg gttactgtgt cgtt-ggagg
accagacatt tgaaagcata gtccag-gta ctttccgggg catctatgct ggtcagcatg
cacggagccc agctgatcac ctccatgttc ttgccacgag gggccgccgt gatagaactc
ttcccctacg gagtcaatcc agaacattac accccgtac- aaaaccctgg cctccttgcc
--agtaatgg atcttcagta tacagcctgg agaaacagca tcga-ggaga attctgtgac
ctaccccgac cgcccctggg accaaggagg catcaaacac ttgacaaacg aagaacagga
acgcatccta gtcagcaagg aggttccgag gcacctctgc tgtcgcaacc c-cgagtggc
tc-tttcgga tttatcaaga caccattgta gacattccat cctttctcca agtggttaaa
gacggtctca aagctaagcc ta--atttaa aaaagatcaa gccgggtagt acggtacacc
cc-gggcgag tcagagaagc caagtgtcag acttcggtcc aagctgccag ggaagcgaag
ctctcggtgt cctggcagat accctggaac ctcaagtacc tgaaggt--a cgggaggtga
aatatga-ag t--gtggat- tcaggagca
>Trichomycteridae_Trichomycterus_reinhardti_1_1
gagatccgc- cagttt--gc ctcc----tt tgtgatggaa aggcttaac- gtcacgaaag
cccaagagtc tgaggacga- ---------- ---------- ---------- ----------
--tgactata tagtcgtatt tagtcgtacc tctaacaggc tcatcctcaa cgaggctgag
ctga-ttctt gccttggctc aggagtttaa gatgaggacg gttactgtgt cgtt-ggagg
accagacatt tgaaagcata gtccag-gta ctttccgggg catctatgct ggtcagcatg
cacggagccc agctgatcac ctccatgttc ttgccacgag gggccgccgt gatagaactc
ttcccctacg gagtcaatcc agaacattac accccgtac- agaaccctgg cctccttgcc
--aggaatgg atcttcagta ttcagcctgg agaaacagca tcga-ggaga attctgtggc
cttccccgac cgcccctggg accaaggagg catcaaacac ttgacaaacg aagaacagga
acgcatccta gtcagcaagg aggttccgag gcacctctgc tgtcgcaacc c-cgagtggc
tc-tttcgga tttatcaaga caccattgta gacattccat cctttctcca agtggttaaa
gacggtctca aagcaaagcc ta--atttaa aaaagatgaa gccgggtagt acggtacacc
cc-ggccgag tcagagaagc caagtgtcag acttcggtcc aagccgccag ggaagcgaag
ctctcggtgt cctggcagat accctggaac ctcaagtacc tgaaggt--a cgggaggtga
aatatga-ag t--gtggat- tcaggagca
>Apteronotidae_Apteronotus_albifrons_1_1
gagatccgt- cagttt--gc cttg----tt catgatggaa aagttgaac- atcacaaaag
tgcagaggtc cgaggatga- ---------- ---------- ---------- ----------
--cgattata tcgtagtttt cagtcgtact tctaacaggc tcatactcaa tgaggcacag
ttga-ttctt actttggccc aagagttcaa aatgaggacg gtcaccgtgt cctt-ggacg
atcagacctt tgacagtata gttcag-gtc atcagtgggg cgtccatgtt ggtcagcatg
catggagccc agctgatcac ctccatgttc ttaccacggg gggctgttgt gatagagctc
ttcccgtttg cggttaaccc agagcagtat actccatac- aaaaccttgg cttccttgcc
--aggaatgg acctccagta cgtagcatgg agaaatacta ttga-ggaga attcagtagc
ctaccctgat cgcccttggg atcagggagg catctcccac ttggagaaag aggagcagga
acgcatcctg gctagcaaag aggtgccaag acacttgtgt tgccgcaacc c-agagtggc
tt-ttccgga tttatcaaga caccatcgtg gacatcccat cctttctcgc ggccctaaga
gaaagtctaa aagttaagcc ga--atctga aaaagaccag gcctgtcagc acagttcatc
cg-ggtcgag tcagggaacc caagtgtcag acatcagtgc aggccaccag tgaagcaaag
cttgctgtgt cgtggcagat cccnnnnnnn nnnnnnnnnn nnnnnnnnnn nnnnnnnnnn
nnnnnnnnnn nnnnnnnnnn nnnnnnnnn
>Poeciliidae_Belonesox_belizanus_1_1
gagatcaga- catttt--gc caaggct-tt aatggagaaa a---tgaac- ataacaaggc
aggacgaggc agagaagga- tggaggaagc tcagagcaag agagggagag agacaagaaa
gatgaataca tcgctgtgtt tagtcgctcg acaacaagat taattctgaa tgaagcagaa
ctaa-taatg gccttagccc aggagtttca gatgagagtg gttacagtat ccct-ggagg
aacagtcttt tcctagtatc atccag-gtg attagcgctg cttccatgtt ggtcagcatg
catggagctc agctcatcac ctcaatgttc ctccccagag gtgcaactgt ggtagagttg
ttcccctttg ctgtgaaccc agagcagtat acgccatat- aaaaccctcg ccactctacc
--aggcatgg accttcacta cattttttgg aggaattcta agga-ggaaa acaccgtcac
ccatccagac agaccgtggg agcaaggcgg cattgcccac ttagaaaaag atgagcagca
gcgcatcctg gcaagtacgg atgtcccaag gcacctgtgc tgccggaacc c-ggaatggc
tt-ttccgga tctaccagga tactttggta aacattccgt catttctcga ggtcctcaaa
gatggcatga aaagtaagcc ta--gcctga agaaaacaaa aactgccagc acagttcacc
ct-ggccggg tcagagaagc tcactgtcag acatcagtac aaacccctaa tgaggccaaa
ctcacagtct cttggcagat cccatggaat ctaaagtacc tgaaggt--g agagaggtta
agtacga-gg t--atggat- ccaagagca
>Fluviphylacidae_Fluviphylax_simplex_1_1
gagatccga- catttt--gc caaggct-tt gatggagaaa a---tgaac- ataacgagtc
agaatgaggc agagaagga- tggaggaagt tcagagcaag agagggagag agacaagaga
gatgattaca ttgctgtgtt cagtcgctca acaacaaggt taatcctgaa tgaagcagag
ctta-ttatg gccttggctc aggagttcca gatgagagtg gtgaccgtat ctct-ggagg
agcagtcttt tcccagtatc atccag-gtg atcagtgctg cttccatgtt ggtcagcatg
catggagctc agctcatcac ctcaatgttc ctccccagag gtgccactgt ggtagagtta
ttcccctttg cggtcaaccc agagcagtat actccatat- aaaaccctgg ccacccttcc
--aggcatgg accttcatta cattttttgg aggaacttta agaa-agaaa acacggtcac
ccatccagac agaccatggg aacaaggtgg catcgtacac ttagaaaaag argagcagca
gcgcatcctg gcaagtacag acgtccctcg gcatctgtgc tgccgtaacc c-agagtggc
tt-ttccgga tataccagga tactttggta gacattccgt catttcttga ggtccttaag
gacggcatga agaataagcc aa--gtgtga agaaaacaaa gatatctagc acagtccacc
ct-ggccggg tccgagacgc ccactgtcag acatccgttc agacccctaa tgaggcaaaa
ctcacagtct cctggcagat cccatggaat ctgaagtacc tgaaggt--g agagaggtga
agtacga-gg t--gtggat- ccaggagca
>Poeciliidae_Poecilia_butleri_1_1
gagatcaga- catttt--gc caaggct-tt aatggagaaa a---tgaac- ataacaaagc
aggacgaggc agagaagga- tggaggaagc tcagagcaag agagggagag agacaagaaa
gatgaataca tcgctgtgtt tagtcgctcg accacaagat taattctgaa tgaagcagag
ctaa-taatg gccttagccc aggagttcca gatgagagtg gttacagtat ccct-ggagg
agcagtcttt tcctaggatc atccag-gtg attagctctg cttccatgtt ggtcagcatg
catggagctc agctcatcac ctcaatgttc ctccccagag gtgcaactgt ggtagagttg
ttcccctttg ctgtgaaccc agagcagtat actccatat- aaaaccctcg ccactctacc
--aggcatgg accttcacta cattttttgg aggaattcta agga-ggaaa acactgtcac
ccatccagac agaccgtggg agcaaggcgg cattgcccac ttagaaaaag atgagcagca
gcgcatcctg acaagtacgg acgtcccaag gcacctgtgc tgcaggaacc c-ggaatggc
tt-ttccgga tctaccagga tactttggta gacattccgt cattcctcaa ggtcctcaaa
gatggcatga agagtaagcc ta--gcctga aaaaaacaaa gatagccagc acagttcacc
ct-ggccggg tcagagaagc ccactgtcag acatcagtac aaacccctaa tgaggccaaa
ctcacagtct cttggcagat cccgtggaat ctaaagtacc tgaaggt--g agagaggtta
agtacga-gg t--atggat- ccaggagca
>Poeciliidae_Poecilia_hispaniolana_1_1
gagatcaga- catttt--gc caaggct-tt aatggagaaa a---tgaac- acaacaaagc
aggacgaggc agagaagga- tggaggaagc tcagagcaag agagggagag agacaagaaa
gatgaataca tcgctgtgtt tagtcgctcg accacaagat taattctgaa tgaagcggag
ctaa-taatg gccttagccc aggagttcca gatgagagtg gttacagtat ccct-ggagg
agcagtcttt tcctagtatc atccag-gtg attagcgctg cttccatgtt ggtcagcatg
catggagctc agctcatcac ctcaatgttc ctccccagag gtgcaactgt ggtagagttg
ttcccctttg ctgtgaaccc agagcagtat actccatat- aaaaccctcg ccactctacc
--aggcatgg accttcacta cattttttgg aggaattcta agga-ggaaa acactgtcac
ccatccagac agaccgtggg agcaaggtgg cattgcccac ttagagaaag atgagcagga
gcgcatcctg acaagtacgg acgtcccaag gcacctgtgc tgcaggaacc c-ggaatggc
tt-ttccgga tctaccagga tactttggta gacattccgt cattcctcga ggtcctcaaa
gatggcatga agagtaagcc ta--gcctga aaaaaacaaa gatagccagc acagttcacc
ct-ggccggg tcagagaagc ccactgtcag acatcagtac aaacccctaa tgaggccaaa
ctcacagtct cttggcagat cccgtggaat ctaaagtacc tgaaggt--g agagaggtta
agtacga-gg t--atggat- ccaggagca
>Poeciliidae_Poecilia_hondurensis_1_1
gagatcaga- catttt--gc caaggct-tt aatggagaaa a---tgaac- ataacaaagc
aggacgaggc agagaagga- tggaggaagc tcagagcaag agagggagag agacaagaaa
gatgaataca tcgctgtgtt tagtcgctcg accacaagat taattctgaa tgaagcagag
ctaa-taatg gccttagccc aggagttcca gatgagagtg gttacagtat ccct-ggagg
agcagtcttt tcctagtatc atccag-gtg attagctctg cttccatgtt ggtcagcatg
catggagctc agctcatcac ctcaatgttc ctccccagag gtgcaactgt ggtagagttg
ttcccctttg ctgtgaaccc agagcagtat actccatat- aaaaccctcg ccactctacc
--aggcatgg accttcacta cattttttgg aggaattcta agga-ggaaa acactgtcac
ccatccagac agaccgtggg agcaaggcgg cattgcccac ttagaaaaag atgagcagga
gcgcatcctg acaagtacgg acgtcccaag gcacctgtgc tgcaggaacc c-ggaatggc
tt-ttccgga tctaccagga tactttggta gacattccgt cattcctcaa ggtcctcaaa
gatggcatga agagtaagcc ta--gcctga aaaaaacaaa gatagccagc acagttcacc
ct-ggccggg tcagagaagc ccactgtcag acatcagtac aaacctctaa tgaggccaaa
ctcwcagtct cttggcagat cccgtggaat ctaaagtacc tgaaggt--g agagaggtta
agtacga-gg t--atggat- ccaggagca
>Poeciliidae_Poecilia_melanogaster_1_1
gagatcaga- catttt--gc caaggct-tt aatggagaaa a---tgaac- ataacaaagc
aggacgaggc agagaagga- tggaggaagc tcagagcaag agagggagag agacaagaaa
gatgaataca tcgctgtgtt tagtcgctcg accacaagat taattctgaa tgaagcagag
ctaa-taatg gccttagccc aggagttcca gatgagagtg gttacagtat ccct-ggagg
agcagtcttt tcctagcatc atccag-gtg attagtgctg cttccatgtt ggtcagcatg
catggagctc agctcatcac ctcaatgttc ctccccagag gtgcaactgt ggtagagttg
ttcccctttg ctgtgaaccc agagcagtat actccatat- aaaaccctca ccactctacc
--aggcatgg accttcacta cattttttgg aggaattcta agga-ggaaa acactgtcac
ccatccagac agaccgtggg agcaaggcgg cattgcccac ttagaaaaag atgagcagga
gcgcatcctg acaagtacgg acgtcccaag gcacctgtgc tgcaggaacc c-ggaatggc
tt-ttccgga tataccagga tactttggta gacattccgt cattcctcga ggtcctcaaa
gatggcatga agagtaagcc ta--gcctga aaaaaacaaa gatagccagc acagttcacc
ct-ggccggg tcagagaagc ccactgtcag acatcagtac aaacccctaa tgaggccaaa
ctcacagtct cttggcagat cccgtggaat ctaaagtacc tgaaggt--g agagaggtta
agtacga-gg t--atggat- ccaggagca
>Poeciliidae_Poecilia_sphenops_3_1
gagatcaga- catttt--gc caaggct-tt aatggagaaa a---tgaac- ataacaaagc
aggacgaggc agagaagga- tggaggaagc tcagagcaag agagggagag agacaagaaa
gatgaataca tcgctgtgtt tagtcgctcg accacaagat taattctgaa tgaagcagag
ctaa-taatg gccttagccc aggagttcca gatgagagtg gttacagtat ccct-ggagg
agcagtcttt tcctagtatc atccag-gtg attagctctg cttccatgtt ggtcagcatg
catggagctc agctcatcac ctcaatgttc ctccccagag gtgcaactgt ggtagagttg
ttcccctttg ctgtgaaccc agagcagtat actccatat- aaaaccctcg ccactctacc
--aggcatgg accttcacta cattttttgg agaaattcta agga-ggaaa acactgtcac
ccatccagac agaccgtggg agcaaggtgg cattgcccac ttagaaaaag atgaacagga
gcgcatcctg acaagtacgg acgtcccaag gcacctgtgc tgcaggaatc c-ggaatggc
tt-ttccgga tctaccagga tactttggta gacattccgt cattcctcaa ggtcctcaaa
gatggcatga agagtaagcc ta--gcctga aaaaaacaaa gatagccagc acagttcacc
ct-ggccggg tcagagaagc ccactgtcag acatcagtac aaacccctaa tgaggccaaa
ctcacagtct cttggcagat cccgtggaat ctaaagtacc tgaaggt--g agagaggtta
agtacga-gg t--atggat- ccaagagca
>Poeciliidae_Xiphophorus_alvarezi_1_1
gagatcaga- catttt--gc caaggct-tt aatggagaaa a---tgaac- ataacaaggc
aggacgaggc agagaagga- tggaggaagc tcagagcaag agagggagag agacaagaaa
gatgaataca tcgctgtgtt tagtcgctca acaacaagat taattctgaa tgaagcagag
ctaa-taatg gccttagccc aggagttcca gatgagagtg gttacagtat ccct-ggagg
aacaatcttt tcctagtatc atccag-gtg attagtgctg cttccatgtt ggtcagcatg
catggagctc agctcatcac ctcaatgttt cttcccagag gtgcaactgt ggtagagttg
ttcccctttg ctgtgaaccc agagcagtat actccatat- aaaaccctcg ccactctacc
--aggcatgg accttcacta cattttttgg aggaattcta agga-gaaaa acactgtcac
ccatccagac agaccgtggg agcaaggtgg gattgcccac ctagaaaaag atgagcagca
gcacatcctg gcaagtacgg atgtcccaag gcacctgtgc tgccggaacc c-ggaatggc
tt-ttccgga tctaccagga tactttggta gacattccgt cattcctcga ggtcctcaaa
gatggcatga agagtaagcc ta--gcctga agaaaacaaa aactgccagc acagttcacc
ct-ggccggg tcagagaagc ccactgtcag acatcagtac aaacccctaa tgaggccaaa
ctcacagtct cttggcagat cccgtggaat ctaaagtacc tgaaggt--c agagaggtta
agtacga-gg t--atggat- ccaggagca
>Poeciliidae_Xiphophorus_gordoni_1_1
gagatcaga- catttt--gc caaggct-tt aatggagaaa a---tgaac- ataacaaggc
aggacgaggc agagaagga- aggaggaacc tcagagcaag agagggagag agacaagaaa
gatgaataca tcgctgtgtt tagtcgctca acaacaagat taattctgaa tgaagcagag
ctaa-taatg gccttagccc aggagttcca gatgagagtg gttacagtat ccct-ggagg
aacaatcttt tcctagtatc atccag-gtg attagtgctg cttccatgtt ggtcagcatg
catggagctc agcttatcac ctcaatgttt ctccccagag gtacaactgt ggtagagttg
ttcccctttg ctgtgaaccc agagcagtat actccatat- aaaaccctcg ccactctacc
--aggcatgg accttcacta cattttttgg aggaattcta agga-ggaaa acactgtcac
ccatccagac agaccgtggg agcaaggcgg gattgcccac ctagaaaaag atgagcagca
gcgcatcctg gcaagtgcgg atgtcccaag gcacctgtgc tgccggaacc c-agaatggc
tt-ttccgga tctaccagga tactttggta gacattccgt cattcctcga ggtcctcaaa
gatggcatga agagtaagcc ta--gcctga agaaaacaaa aactgccagc acagttcacc
ct-ggccggg tcagagaagc ccactgtcag acatcagtac aaacccctaa tgaggccaaa
ctcacagtct cttggcagat cccgtggaat ctaaagtacc tgaaggt--c agagaggtta
agtacga-gg t--atggat- ccaggagca
>Poeciliidae_Xiphophorus_variatus_1_1
gagatcaga- catttt--gc caaggct-tt aatggagaaa a---tgaac- ataacaaggc
aggacgaggc agagaagga- tggaggaagc tcagagcaag agagggagag agacaagaaa
gatgaataca tcgctgtgtt tagtcgctca acaacaagat taattctgaa tgaagcagag
ctaa-taatg gccttagccc aggagttcca gatgagagtg gttacagtat ccct-ggagg
aacaatcttt tcctagtatc atccag-gtg attagtgctg cttccatgtt ggtcagcatg
catggagctc agcttatcac ctcaatgttt ctccccagag gtgcaactgt ggtagagttg
ttcccctttg ctgtgaaccc agagcagtat actccatat- aaaaccctcg ccactctacc
--aggcatgg accttcacta cattttttgg aggaattcta agga-ggaaa acactgtcac
ccatccagac agaccgtggg agcaaggcgg gattgcccac ctagaaaaag atgagcagca
gcgcatcctg gcaagtgcgg atgtcccaag gcacctgtgc tgccggaacc c-agaatggc
tt-ttccgga tctaccagga tactttggta gacattccat cattcctcga ggtcctcaaa
gatggcatga agagtaagcc ta--gcctga agaaaacaaa aactgccagc acagttcacc
ct-ggccggg tcagagaagc ccactgtcag acatcagtac aaacccctaa tgaggccaaa
ctcacagtct cttggcagat cccgtggaat ctaaagtacc tgaaggt--c agagaggtta
agtacga-gg t--atggat- ccaggagca
>Rivulidae_Austrolebias_wolterstorffi_1_1
gaaattagg- cagttt--gc caaagct-ct catgtttaaa a---tgaac- atcacaaggg
tagaggaggt ctggaagga- tggagaaagt tctgagcaag aaaaagataa agagaagaaa
gacggatatg tagtagtttt tagtcgttca acaacaagac taatactgaa cgaagcagag
ctaa-tcctg gcacttgccc aggagttcca gatgagagtg gtcacagtat cctt-ggagg
aacagtcttt ttctagtatc atccaa-gta ataagtggtg ctttcatgtt agtcagtatg
catggagctc agcttatcac ctcactgttt ctccctagag ctgctactgt tgtagagctg
ttcccttttg ctgtaaatcc agagcagtac actccatat- aaaacactca cctcccttcc
--aggcatgg aacttcacta cgtttcctgg aggaacataa aaga-ggaga acactgtcat
ccatccacag agaccctggg aacaaggtgg cattgcccac ttagaaaagg aggagcagga
gcgaataatg gcaagtaaag atgttccaag gcatctgtgc tgccgtaacc c-agaatggc
tt-ttccgag tctaccagga cactttagtg gacatcccat ctttccttgg tgtcctcaga
gaggccataa agaccaagcc ca--acttaa agaaggttaa gattgccagc atagtccatc
ct-ggccgag tcagagaagc ctgttgtcaa acttccgtac aaacgcctaa tgaggctaaa
ctcgcagtct cgtggcagat cccatggaat ctgaaatacc tgaaagt--g agagaggtga
agtacga-ag t--gtggat- ccaagagca
>Trichomycteridae_Ituglanis_boitata_1_1
gagatccgc- cagttc--gc ctcc----tt catgatggaa aggctcaac- gtcacgaaag
cccaggagtc cgaggacga- ---------- ---------- ---------- ----------
--cgattaca tagtggtgtt cagccgtacc tcgaacaggc tcatcctcaa cgaggcagag
ctga-tcctt gccctggcgc aggagttcaa gatgaggacg gtcaccgtgt cgtt-ggagg
accagacgtt cgaaagcata gtccag-gta ctgtccgggg catccatgct ggtcagcatg
cacggagccc agctggtcac ctccgtgttc ctgccgcgag gggcggccgt gatagaactc
ttcccctacg gagtcaatcc agagcattac accccgtac- aagaccctgg cctccttgcc
--gggaatgg accttcagta cgtggcctgg agaaacggcg tcga-ggaga attccgtggc
cttccccgac cgcccctggg accagggagg catcaagcac ttgacgaacg aggaacagga
acgcatcctg gccagcaggg aggttccgag gcacctgtgc tgccgcaacc c-cgagtggc
tc-tttcgga tttatcaaga caccgtggta gaccttccgt ccttcctgca agcggtcaaa
gacggcctca aagccaagcc ta--atttaa aaaagatcaa gccgggtagt acggtacacc
cc-gggcgag tccgagaggc caagtgtcag acttcggtcc aggccgccag ggaagcgaag
ctctctgtgt cctggcagat accctggaac ctcaagtacc tgaaggt--a cgcgaggtga
aatatga-ag t--gtggat- ccaggagca
>Poeciliidae_Priapichthys_annectens_1_1
gagatcaga- catttt--gc caaggct-tt aatggagaaa a---tgaac- ataacaaggc
agggcgaggc agagaagga- tggaggaagc tcagagcaag agaaggagag agacaagaaa
gatgaataca ttgctgtgtt tagtcgctcg acaacaagat taattctgaa tgaagcagag
ctaa-taatg gccttagccc aggagttcca gatgagagtg gttacagtat ccct-ggagg
agcagtcttt tcctagtatc atccag-gtg attagcgctg cttccatgtt ggtcagcatg
catggagctc agctcatcac ctcaatgttc ctccccagag gtgcaactgt ggtagagttg
ttcccctttg ctgtgaaccc agagcagtat actccatat- aaaaccctcg ccactctacc
--aggcatgg accttcacta cattttttgg aggaattcta agga-ggaaa acactgtcac
ccatccagac agaccgtggg agcaaggcgg cattgcccac ttagaaaaag atgagcagca
gcgcatcctg gcaagtactg atgtcccaag gcacctgtgc tgccgcaacc c-ggaatggc
tt-ttccgga tctaccagga tactttggta gacattccgt cattccttga ggtcctcaaa
gatggcatga agagtaagcc ta--gcctga agaaaacaaa aatagccagc acagttcacc
ct-ggccggg tcagagaagc ccactgtcag acatcagtac aaacccctaa tgaggccaaa
ctcacagttt cttggcagat cccgtggaat ctaaagtacc tgaaggt--c agagaggtta
agtacga-gg t--atggat- ccaggagca
>Apteronotidae_Adontosternarchus_clarkae_1_1
gagatccgt- cagttt--gc cttg----tt cattatggaa aggttgaac- atcacaaaag
tgcagaggtc tgaagatga- ---------- ---------- ---------- ----------
--cgattata tagtagtttt cagtcgtact tctaacaggc tcatactcaa cgaggcacag
ttga-ttctt actttggcac aagagttcaa gatgaggacg gtcaccgtgt cctt-ggacg
atcagacatt tgacagtata gttcag-gtc atcagtggag cgtccatgct ggtcagcatg
catggagccc agctgatcac ctccatgttc ttaccacggg gggctgctgt gatagagctc
ttcccatttg cggtcagccc agaccagtat actccgtac- aaaacactgg cttccttgcc
--aggaatgg acctccagta cgtagcatgg agaaatacta ttga-ggaga attcagtagc
ctatcctgac cgcccttggg atcagggagg catctcccac ttggagaaag aggagcagga
acgcatcctg gctagcaaag aggtgccaag acacctgtgc tgccgcaacc c-agagtggc
tt-ttccgga tttatcagga caccatcgtg gacatcccat cctttctcgc ggccctgaga
gaaagtctaa aagttaaacc ga--atctga aaaagaccag gcctgtcagc acagtacatc
ca-ggtcgag tgagagaacc caagtgtcag acgtcagtgc aggccaccac tgaagcacag
cttgctgtgt catggcagat cccnnnnnnn nnnnnnnnnn nnnnnnnnnn nnnnnnnnnn
nnnnnnnnnn nnnnnnnnnn nnnnnnnnn
>Apteronotidae_Adontosternarchus_nebulosus_1_1
gagatccgt- cagttt--gc cttg----tt cattatggaa aggctgaac- atcacaaaag
tgcagcggtc tgaagatga- ---------- ---------- ---------- ----------
--cgattata tagtagtttt cagtcgtact tctaacaggc tcatactcaa cgaggcacag
ctga-ttctt actttggccc aagagttcaa gatgaggacg gtcaccgtgt cctt-ggacg
atcagacatt tgacagtata gtccag-gtc atcagtgggg cgtccatgct ggtcagcatg
catggagccc agctgatcac ctccatgttc ttaccacggg gggcagctgt gatagagctc
ttcccatttg cggttagccc agaccagtat actccgtac- aaaacactgg cttccttgcc
--aggaatgg acctccagta cgtagcatgg agaaatacta ttga-ggaga attcagtagc
ctatcctgac cgcccttggg atcagggagg catctcccac ttggagaaag aggagcagga
acgcatcctg gctagcaagg aggtgccaag acacctgtgc tgccgcaacc c-agagtggc
tt-ttccgga tttatcaaga caccattgtg gacatcccat cctttctcac ggccctgaga
gaaagtctaa aagttaaacc ga--atctga aaaagaccag gcctgtcagc acagtacatc
ca-ggtcgag tgagagaacc caagtgtcag acgtcagtgc aggccaccac tgaagcacag
cttgctgtgt catggcagat cccnnnnnnn nnnnnnnnnn nnnnnnnnnn nnnnnnnnnn
nnnnnnnnnn nnnnnnnnnn nnnnnnnnn
>Apteronotidae_Apteronotus_anu_1_1
gagatccgt- cagttt--gc cttg----tt catgatggaa aggttgaac- atcacaaaag
cgcagaggtc tgaggatga- ---------- ---------- ---------- ----------
--cgattata tagtcatttt cagtcgtact tctaacaggc tcatactcaa tgaggcacag
ttga-ttctt actttggccc aagagttcaa gatgaggacg gtcaccgtgt cctt-ggacg
atcagacatt tgacagtata gttgag-gtc atcagtgggg cgtccatgct ggtcagcatg
catggagccc agctgatcac ctccatgttc ttaccacggg gggctgctgt ggtagagctc
ttcccgtttg cggttagccc agagcagtat actccatac- aaaaccttgg cttccttgcc
--aggaatgg acctccagta cgtagcatgg agaaatacta ttga-ggaga attcagtaac
ctaccctgac cgcccttggg atcagggagg catctcccac ttggagaaag aggagcagga
acgcatcctg gctagcaaag aggtgccaag acacctgtgt tgccgcaacc c-agagtggc
tt-ttccgga tttaccaaga caccatcgtg gacgtcccgt cctttctcgc ggccctaaga
gaaagtctaa aagttaagcc ga--atctga aaaagancag gcctgtcagc acagtacatc
ca-ggtcgag tcagagaacc caagtgtcag acatcagtgc nnnncaccag tgaagcaaag
tttgctgtgt catggcagat cccnnnnnnn nnnnnnnnnn nnnnnnnnnn nnnnnnnnnn
nnnnnnnnnn nnnnnnnnnn nnnnnnnnn
>Apteronotidae_Apteronotus_bonapartii_1_1
gagatccgt- cagttt--gc cttg----tt catgatggaa aggttgaac- atcacaaaag
tacagaggtc tgaggatga- ---------- ---------- ---------- ----------
--ggattata tagtggtttt cagtcgttct tctaacaggc tcatactcaa tgaggcacag
ttga-ttctt actttggccc aagagttcca gatgaggacg gtcaccgtgt cctt-ggacg
atcagacatt tgacagtata gttcag-gtc atcagtgggg cgtccatgct ggtcagcatg
catggagccc agctgatcac ctccatgttc ttaccacggg gggctgttgt gatagagctc
ttcccgtttg cggttagccc agaccagtat actccatac- aaaacattgg cttccttgcc
--tggaatgg acctccagta cgtagcatgg agaaatacta ttga-ggaga attcagtagc
ctaccctgac cgcccttggg atcagggagg catctcccac ttggagaaag aggagcagga
acgcatcctg gctagcaaag aggtgccgag acacctgtgt tgccgcaacc c-agagtggc
tt-ttccgga tttatcaaga caccatcgtg gacatcccat cctttctcgc ggctctaaga
gaaagtctaa aagttaagcc ga--atctga aaaagaccag gcctgtcagc acagtacatc
ca-ggtcgag tcagagaacc caagtgtcag acatcagtgc aggccaccag tgaagcaaag
cttgccgtgt catggcagat cccnnnnnnn nnnnnnnnnn nnnnnnnnnn nnnnnnnnnn
nnnnnnnnnn nnnnnnnnnn nnnnnnnnn
>Apteronotidae_Apteronotus_eschmeyeri_1_1
gagatccgt- cagttt--gc cttg----tt catgatggaa aagttgaac- atcacaaaag
tgcagaggtc tgaggatga- ---------- ---------- ---------- ----------
--cgattata tagtagtttt cagtcgtact tctaacaggc tcatactcaa tgaggcacag
ttga-ttctt actttggccc aagagttcaa gatgaggaca gtcactgtgt cctt-ggacg
atcagacctt tgacagtata gttcag-gtc atcagtgggg cgtccatgtt ggtcagcatg
catggagccc agctgatcac ctccatgttc ttaccacgag gggctgttgt gatcgagctc
ttcccgtttg cggttaaccc agagcagtat actccatac- aaaaccttgg cttccttgcc
--aggaatgg acctccagta cgtagcatgg agaaatacta ttga-ggara attcagtagc
ctaccctgac cgcccttggg atcagggagg catctcccac ttggagaaag aggagcagga
acgcatcctg gctagcaaag aggtgccaag acacctgtgt tgccgcaacc c-agagtggc
tt-ttccgga tttatcaaga caccatcgtg gacatcccat cctttctcgc ggccctaaga
gaaagtctaa aagttaagcc ga--atctga aaaagaccag gcctgtcagc acagtacatc
ca-ggtcgag tcagggaacc caagtgtcag acatcagtgc aggccaccag tgaagcaaag
cttgctgtgt catggcagat cccnnnnnnn nnnnnnnnnn nnnnnnnnnn nnnnnnnnnn
nnnnnnnnnn nnnnnnnnnn nnnnnnnnn
>Apteronotidae_Apteronotus_mariae_1_1
gagatccgt- cagttt--gc cttg----tt catgatggaa aagttgaac- atcacaaaag
tgcagaggtc tgaggatga- ---------- ---------- ---------- ----------
--cgattata tagtagtttt cagtcgtact tctaacaggc tcatactcaa tgagccacag
ttga-ttctc actttggccc aagagttcaa aatgaggacg gtcactgtgt cgtt-ggacg
atcagacctt tgacagtata gttcag-gtc atcagtgggg cgtccatgtt ggtcagcatg
catggagccc agctgatcac ctccatgttc ttaccacggg gggctgttgt gatagagctc
ttcccgtttg cggttaaccc agagcagtat actccatac- aaaaccttgg cttccttgcc
--aggaatgg acctccagta cgtagcatgg agaaatacta ttga-ggaga attcagtagc
ctaccctgac cgcccttggg atcagggagg catctcccac ttggagaaag aggagcagga
acgcatcctg gctagcaaag aggtgccaag acacctgtgt tgccgcaacc c-agagtggc
tt-ttccgga tttatcaaga caccatcgtg gacatcccat cctttcttgc ggccctaaga
gaaagtctaa aagttaagcc ga--atctga aaaagaccag gcctgtcagc acagttcatc
ca-ggtcgag tcagggaacc caagtgtcag acatcagtgc aggcgaccag tgaagcaaag
cttgctgtgt cgtggcagat cccnnnnnnn nnnnnnnnnn nnnnnnnnnn nnnnnnnnnn
nnnnnnnnnn nnnnnnnnnn nnnnnnnnn
>Apteronotidae_Compsaraia_samueli_1_1
gagatccgt- cagttt--gc cttg----tt catgatggaa aggttgaac- gtcacaaaag
tgcagaggtc tgaggatga- ---------- ---------- ---------- ----------
--cgattata ttgtagtttt cagtcgttct tctaacaggc tcatactcaa tgaggcacag
ttga-ttctt actttggccc aggagttcaa gatgaggacg gtcaccgtgt cctt-ggacg
atcagacatt tgacagtata gttcag-gtc atccgtgggg cgtccatgct ggtcagcatg
catggagccc agctgatcac ctccatgttc ttaccacggg gggctgttgt gatagagctc
ttcccgtttg cggttagccc agagcagtat actccatac- aaaaccttgg cttccttgcc
--tggaatgg acctccagta catagcatgg agaaatacta ttga-ggaga attcagtagc
ctaccctgac cgcccttggg atcagggagg catctcccac ttggacaaag aggagcagga
gcgcatcctg gctagcaaag aggtgccgag acacctgtgt tgccgcaacc c-agagtggc
tt-ttccgga tttatcaaga caccatcgtg gacatcccat cctttctcgc agccctaaga
gaaagtctaa aagttaagcc ga--atctga aaaagaccag gcctgtcagc acagtacatc
ca-ggtcgag tcagagaacc caagtgtcag acatcagtgc aggccaccag tgaagcaaag
cttgccgtgt catggcagat cccnnnnnnn nnnnnnnnnn nnnnnnnnnn nnnnnnnnnn
nnnnnnnnnn nnnnnnnnnn nnnnnnnnn
>Apteronotidae_Megadontognathus_kaitukaensis_1_1
gagatccgt- cagttt--gc cttg----tt catgatggaa aagttgaac- atcacaaaag
tgcagacgtc tgaggatga- ---------- ---------- ---------- ----------
--cgattata tagtagtttt cagtcgtact tctaacaggc tcatactcaa tgaggcacag
ttga-ttctt actttggccc aagagttcaa gatgaggacg gtcactgtgt cctt-ggacg
atcagacctt tgacagtata gttcag-gtc atcagtgggg cgtccatgtt ggtcagcatg
catggagccc agctgatcac ctccatgttc ttaccacggg gggctgttgt gatagagctc
ttcccgtttg cggttaaccc agagcagtat actccgtac- aaaaccttgg cttccttgcc
--aggaatgg acctccagta cgtagcatgg agaaatacta ttga-ggaga attcagtagc
ctaccctgac cgcccttggg atcagggagg catctcccac ttggagacag aggagcagga
acgcatcctg gctagcaaag aggtgccaag acacctgtgt tgccgcaacc c-agagtggc
tt-ttccgga tttatcaaga caccatcgtg gacatcccat cctttctcgc ggccctaaga
gaaagtctaa aagttaagcc ga--atctga aaaagaccag gcctgtcagc acagtacatc
cg-ggtcgag tcagggaacc caagtgtcag acatcagtgc aggccaccag tgaagcaaag
cttgctgtgt cgtggcagat cccnnnnnnn nnnnnnnnnn nnnnnnnnnn nnnnnnnnnn
nnnnnnnnnn nnnnnnnnnn nnnnnnnnn
>Apteronotidae_Melanosternarchus_amaru_1_1
gagatccgt- cagttt--gc nttg----tt catgatggaa aggttgaac- atcacaaaag
tccagaggtc tgaggatga- ---------- ---------- ---------- ----------
--cgattata ttgtagtttt cagtcgttct tctaacaggc tcatactcaa tgaggcacag
ttga-ttctt actttggccc aagagttcaa gatgaggacg gtcaccgtgt cctt-ggacg
atcagacatt tgacagtata gttcag-gtc atcagtgggg cgtccatgct ggtcagcatg
catggagccc agctgatcac ctccatgttc ttaccacggg gggctgttgt gatagagctc
tttccgtttg cggttagccc agagcagtat actccatac- agaaccttgg cttccttgcc
--tggaatgg acctccagta cgtagcatgg agaaatacta ttga-ggaga attcagtagc
ctaccctgac cgcccttggg atcagggagg catctcccac ttggagaaag aggagcagga
acgcatcctg gctagcaaag aggtgccgag acacctgtgt tgccgcaacc c-agagtggc
tt-ttccgga tttatcaaga caccattgtg gacatcccat cctttctcgc ggccctaaga
gaaagtctaa aagttaagcc ga--atctga aaaagaccag gcctgtcagc acagtacatc
ca-ggtcgag tcagagaacc caagtgtcag acatcggtgc aggccaccag tgaagcaaag
cttgccgtgt catggcagat cccnnnnnnn nnnnnnnnnn nnnnnnnnnn nnnnnnnnnn
nnnnnnnnnn nnnnnnnnnn nnnnnnnnn
>Apteronotidae_Platyurosternarchus_macrostoma_1_1
gagatccgt- cagttt--gc attg----tt catgatggaa aggttgaac- atcacaaaag
tgcggaggtc tgaggatga- ---------- ---------- ---------- ----------
--cgattata tcgtagtttt cagtcgtact tctaacaggc tcatactcaa tgaggcacag
ttga-ttctt actttggccc aagagttcaa gatgaggacg gtcaccgtgt cctt-ggaca
atcagacatt tgacagtata gttcag-gtc atcagtgggg cgtctatgct ggtcagcatg
catggagccc agctgatcac ctccatgttc ttaccacggg gggctgctgt gatagagctc
ttcccgtttg cagttagccc agagcagtat actccatac- aaaaccttgg cttccttgcc
--cggaatgg acctccagta cgtagcatgg agaaatacta ttga-ggaga attcactagc
ctaccctgac cgcccttggg atcagggagg catctcccac ttggagaaag aggagcaaga
acgcatcctg gccagcaaag aggtgccaag acacctgtgt tgccgcaacc c-agagtggc
tt-ttccgga tttatcaaga caccatcgtg gacatcccat cctttctcgc ggccctaaga
gaaagtctaa aagttaagcc ga--atctga aaaagaccag gcctgtcagc acagtacatc
ca-ggtcgag tcagagaacc caagtgtcag acatcagtgc aggccaccag agaagcaaag
cttgctgtgt catggcagat cccnnnnnnn nnnnnnnnnn nnnnnnnnnn nnnnnnnnnn
nnnnnnnnnn nnnnnnnnnn nnnnnnnnn
>Apteronotidae_Sternarchella_calhamazon_1_1
gagatccgt- cagttt--gc cttg----tt catgatggaa aggttgaac- atcacaaaag
tgcagaggtc tgaggatga- ---------- ---------- ---------- ----------
--tgattata tcgtagtttt cagtcgtact tctaacaggc tcatactcaa tgaggcacag
ttga-ttctt actttggccc aagagttcaa gatgaggacg gtcaccgtgt cctt-ggacg
atcagacatt tgacagtata gttcag-gtc atcagtgggg cgtccatgct ggtcagcatg
catggagccc agctgatcac ctccatgttc ttaccacggg gggctgttgt gatagagctc
ttcccgtttg cggttagccc agagcagtat actccatac- aaaaccttgg cttccttgcc
--tggaatgg acctccagta cgtagcatgg agaaatacta ttga-ggaga attcagtagc
ctaccctgac cgcccttggg atcagggagg catctcccac ttggagaaag aggagcagga
acgcatcctg gctagcaaag aggtgccaag acacctgtgt tgccgcaacc c-agagtggc
tt-ttccgga tttatcaaga caccatcgtg gacatcccat cctttctcgc ggccctaaga
gaaagtctaa aagccaagcc ga--atctga aaaagaccag gcctgtcagc acagtacatc
ca-ggtcgag tcagagaacc caagtgtcag acatcagtgc aggccaccag tgaagcaaag
cttgccgtgt catggcagat cccnnnnnnn nnnnnnnnnn nnnnnnnnnn nnnnnnnnnn
nnnnnnnnnn nnnnnnnnnn nnnnnnnnn
>Apteronotidae_Sternarchella_duccis_1_1
gagatccgt- cagttt--gc cttg----tt catgatggaa aggttgaac- atcacaaaag
tgcagaggtc tgaggatga- ---------- ---------- ---------- ----------
--tgattata tcgtagtttt cagtcgtact tctaacaggc tcatactcaa tgaggcacag
ttga-ttctt actttggccc aagagttcaa gatgaggacg gtcaccgtgt cctt-ggacg
atcagacatt tgacagtata gttcag-gtc atcagtgggg cgtccatgct ggtcagcatg
catggagccc agctgatcac ctccatgttc ttaccacggg gggctgttgt gatagagctc
ttcccgtttg cggttagccc agagcagtat actccatac- aaaaccttgg cttccttgcc
--tggaatgg acctccagta cgtagcatgg agaaatacta ttga-ggaga attcagtagc
ctaccctgac cgcccttggg atcagggagg catctcccac ttggagaaag aggagcagga
acgcatcctg gctagcaaag aggtgccaag acacctgtgt tgccgcaacc c-agagtggc
tt-ttccgga tttatcaaga caccatcgtg gacatcccat cctttctcac ggccctaaga
gaaagtctaa aagccaagcc ga--atctga aaaagaccag gcctgtcagc acagtacatc
ca-ggtcgag tcagagaacc caagtgtcag acatcagtgc aggccaccag tgaagcaaag
cttgccgtgt catggcagat cccnnnnnnn nnnnnnnnnn nnnnnnnnnn nnnnnnnnnn
nnnnnnnnnn nnnnnnnnnn nnnnnnnnn
>Apteronotidae_Sternarchella_raptor_1_1
gagatccgt- cagttt--gc cttg----tt catgatggaa aggttgaac- atcacaaaag
tgcagaggtc tgaggatga- ---------- ---------- ---------- ----------
--tgattata tcgtagtttt cagtcgtact tctaacaggc tcatactcaa tgaggcacag
ttga-ttctt actttggccc aagagttcaa gatgaggacg gtcaccgtgt cctt-ggacg
atcagacatt tgacagtata gttcag-gtc atcagtgggg cgtccatgct ggtcagcatg
catggagccc agctgatcac ctccatgttc ttaccacggg gggctgttgt gatagagctc
ttcccgtttg cggttagccc agagcagtat actccatac- aaaaccttgg cttccttgcc
--tggaatgg acctccagta cgtagcatgg agaaatacta ttga-ggaga attcagtagc
ctaccctgac cgcccttggg atcagggagg catctcccac ttggagaaag aggagcagga
acgcatcctg gctagcaaag aggtgccaag acacctgtgt tgccgcaacc c-agagtggc
tt-ttccgga tttatcaaga caccatcgtg gacatcccat cctttctcac ggccctaaga
gaaagtctaa aagccaagcc ga--atctga aaaagaccag gcctgtcagc acagtacatc
ca-ggtcgag tcagagaacc caagtgtcag acatcagtgc aggccaccag tgaagcaaag
cttgccgtgt catggcagat cccnnnnnnn nnnnnnnnnn nnnnnnnnnn nnnnnnnnnn
nnnnnnnnnn nnnnnnnnnn nnnnnnnnn
>Apteronotidae_Sternarchogiton_labiatus_1_1
gagatccgt- cagttt--gc cttg----tt catgatggaa aggttgaac- atcacaaaag
tgcagaggtc tgaggatga- ---------- ---------- ---------- ----------
--cgattata ttgtagtttt cagtcgttct tctaacaggc tcatactcaa tgaggcacag
ttga-ttctt actttggccc aggagttcaa gatgaggacg gtcaccgtgt cctt-ggacg
atcagacatt tgacagtata gttcag-gtc atcagtgggg cgtccatgct ggtcagcatg
catggagccc agctgatcac ctccatgttc ttaccacggg gggctgttgt gatagagctc
ttcccgtttg cggttagccc agagcagtat actccatac- aaaaccttgg cttccttacc
--tggaatgg acctccagta cgtagcatgg agaaatacta ttga-ggaga attcagtagc
ctaccctgac cgcccttggg atcagggagg catctcccac ttggagaaag aggagcagga
acgcatcctg actagcaaag aggtgccgag acacctgtgt tgccgcaacc c-agagtggc
tt-ttccgga tttatcaaga caccatcgtg gacatcccat cctttctcgc ggccctaaga
gaaagtctaa aagttaagcc ga--atctga aaaagaccag gcctgtcagt acagtacatc
ca-ggtcgag tcagagaacc caagtgtcag acatcagtgc aggccaccag tgaagcaaag
cttgccgtgt catggcagat cccnnnnnnn nnnnnnnnnn nnnnnnnnnn nnnnnnnnnn
nnnnnnnnnn nnnnnnnnnn nnnnnnnnn
>Apteronotidae_Sternarchogiton_porcinum_1_1
gagatccgt- cagttt--gc cttg----tt catgatggaa aggttgaac- atcacaaaag
tgcagaggtc tgaggatga- ---------- ---------- ---------- ----------
--cgattata ttgtagtttt cagtcgttct tctaacaggc tcatactcaa tgaggcacag
ttga-ttctt actttggccc aggagttcaa gatgaggacg gtcaccgtgt cctt-ggacg
atcagacatt tgacagtata gttcag-gtc atcagtgggg cgtccatgct ggtcagcatg
catggagccc agctgatcac ctccatgttc ttaccacggg gggctgttgt gatagagctc
ttcccgtttg cggttagccc agagcagtat actccatac- aaaaccttgg cttccttgcc
--tggaatgg acctccagta cgtagcatgg agaaatacta ttga-ggaga attcagtagc
ctaccctgac cgcccttggg atcagggagg catctcccac ttggagaaag aggagcagga
acgcatcctg gctagcaaag aggtgccgag acacctgtgt tgccgcaacc c-agagtggc
tt-ttccgga tttatcaaga caccatcgtg gacatcccat cctttctcgc ggccctaaga
gaaagtctaa aagttaagcc ga--atctga aaaagaccag gcctgtcagc acagtacatc
ca-ggtcgag tcagagaacc caagtgtcag acatcagtgc aggccaccag tgaagcaaag
cttgccgtgt catggcagat cccnnnnnnn nnnnnnnnnn nnnnnnnnnn nnnnnnnnnn
nnnnnnnnnn nnnnnnnnnn nnnnnnnnn
>Apteronotidae_Sternarchorhamphus_muelleri_1_1
gagatcngt- cagttt--gc cttg----tt catgatggaa aggttgaat- atcacaaaag
tgcagaggtc tgaggatga- ---------- ---------- ---------- ----------
--cgattata tagtagtttt cagtcgttct tctaacaggc tcatactcaa tgaggcacag
ttga-ttctt gctttggccc aagagttcaa gacgaggaca gtcaccgtgt cctt-ggatg
atcagacatt tgacagtata gttcag-gtc atcagtgggg cgtccatgct ggtcagcatg
catggagccc agctgatcac ctccatgttc ttaccacggg gggctgctgt gatagagctc
ttcccgtatg cggtcagccc agagcagtac actccatac- aaaaccttgg cttccttgcc
--aggaatgg acctccagta tgtagcatgg agaaatacta ttga-ggaga attccgtagc
ctaccctgac cgcccttggg accagggagg catctcccac ttggagaaag aggagcagga
acgcatcctc gctagcaaag aggtgccaag acacctgtgc tgccgcaacc c-agagtggc
tt-ttccgga tttatcaaga caccatcgtg gacatcccgt cctttctcac ggtcctaaga
gaaagtctaa aagttaagcc ga--atctga aaaagaccag gcctgtcagc acagtacatc
ca-ggtcgag tcagagaacc caagtgtcag acatcagtgc aggccaccaa tgaagcaaag
cttgctgtat catggcagat cccnnnnnnn nnnnnnnnnn nnnnnnnnnn nnnnnnnnnn
nnnnnnnnnn nnnnnnnnnn nnnnnnnnn
>Apteronotidae_Sternarchorhynchus_marreroi_1_1
gagatccgt- cagttt--gc cttg----tt catgatggaa aggttgaac- atcacaaaag
tgcagaggtc tgaggatga- ---------- ---------- ---------- ----------
--tgattata tagtagtttt cagtcgtact tctaacaggc tcatactcaa tgaggcacag
ttga-ttctt actttggccc aagagttcaa gatgaggacg gtcaccgtgt cctt-ggacg
atcagacatt tgacagtata gttcag-gtc atcagtgggg catccatgct ggtcagcatg
catggagccc agctgatcac ctccatgttc ttaccacggg gggctgctgt gatagagctc
ttcccgtttg cggttagccc agagcagtat actccatac- aaaaccttgg cttccttgcc
--tggaatgg acctccagta cgtagcatgg agaaatacta ttga-ggaga attcagtagc
ctaccctgac cgcccttggg atcagggagg catctcccac ttggagaaag aggagcagga
acgcatcctg gctagcaaag aggtgccaag acacctgtgt tgccgcaacc c-agagtggc
tt-ttccgga tttatcaaga caccatcgtg gacatcccat cctttctcgc agccctaaga
gaaagtctaa aagttaagcc ga--atctga aaaagaccag gcctgtcagc acagtgcatc
ca-ggtcgag tcagagaacc caagtgtcag acatcagtgc aggccaccag tgaagcaaag
cttgctgtgt catggcagat cccnnnnnnn nnnnnnnnnn nnnnnnnnnn nnnnnnnnnn
nnnnnnnnnn nnnnnnnnnn nnnnnnnnn
>Apteronotidae_Sternarchorhynchus_mormyrus_1_1
gagatccgt- cagttt--gc cttg----tt catgatggaa aggttgaac- atcacaaaag
tgcagaggtc tgaggatga- ---------- ---------- ---------- ----------
--tgattata tagtagtttt cagtcgtact tctaacaggc tcatactcaa tgaggcacag
ttga-ttctt actttggccc aagagttcaa gatgaggacg gtcaccgtgt cctt-ggacg
atcagacatt tgacagtata gttcag-gtc ataagtgggg cgtccatgct ggtcagcatg
catggagccc agctgatcac ctccatgttc ttaccacggg gggctgctgt gatagagctc
ttcccgtttg cggttagccc agagcagtat actccatac- aaaaccttgg cttccttgcc
--tggaatgg acctccagta cgtagcatgg agaaatacta ttga-ggaga attcagtagc
ctaccctgac cgcccttggg atcagggagg catctcccac ttggagaaag aggagcagga
acgcatcctg gcaagcaaag aggtgccaag acacctgtgt tgccgcaacc c-agagtggc
tt-ttccgga tttatcaaga caccatcgtg gacatcccat cctttctcgc agccctaaga
gaaagtctaa aagttaagcc ga--atctga aaaagaccag gcctgtcagc acagtgcatc
ca-ggtcgag tcagagaacc caagtgtcag acatcagtgc aggccaccag tgaagcaaag
cttgccgtgt catggcagat cccnnnnnnn nnnnnnnnnn nnnnnnnnnn nnnnnnnnnn
nnnnnnnnnn nnnnnnnnnn nnnnnnnnn
>Apteronotidae_Sternarchorhynchus_yepezi_1_1
gagattcgt- cagttt--gc cttg----tt catgatggaa aggttgaac- atcacaaaag
tgcagaggtc tgaggatga- ---------- ---------- ---------- ----------
--tgattata tagtagtttt cagtcgtact tctaacaggc tcatactcaa tgaggcacag
ttga-ttctt actttggccc aagagttcaa gatgaggacg gtcaccgttt cctt-ggacg
atcagacatt tgacagtata gttcag-gtc atcagtgggg catccatgct ggtcagcatg
catggagccc agctgatcac ctccatgttc ttaccacggg gggctgctgt gatagagctc
ttcccgtttg cggttagccc agagcagtat actccatac- aaaaccttgg cttccttgcc
--tggaatgg acctccagta cgtagcatgg agaaatacta ttga-ggaga attcagtagc
ctaccctgac cgcccttggg atcagggagg catctcccac ttggagaaag aggagcagga
acgcatcctg gctagcaaag aggtgccaag acacctgtgt tgccgcaacc c-agagtggc
tt-ttccgga tttatcaaga caccatcgtg gacatcccat cctttctcgc agccctaaga
gaaagtctaa aagttaagcc ga--atctga aaaagaccag gcctgtcagc acagtgcatc
ca-ggtcgag tcagagaacc caagtgtcag acatcagtgc aggccaccag tgaagcaaag
cttgccgtgt catggcagat cccnnnnnnn nnnnnnnnnn nnnnnnnnnn nnnnnnnnnn
nnnnnnnnnn nnnnnnnnnn nnnnnnnnn
>Callichthyidae_Corydoras_aurofrenatus_1_1
gagattcgt- cagttt--gc ctca----tt cctgatggac aggcttaat- atcaccacag
aggagaggcc tgaagagga- ---------- ---------- ---------- ----------
--agattata tagtagtgtt cagtcgagct tctaacaggc tgatactcaa tgaagcagag
ttga-ttatt gctttagctc aggagtacaa aatgaggaca gtcactgtgt cctt-ggagg
akcagacatt tgcgagctta gtccag-gtt atcagtgggg catccatgtt rgtcagcatg
catggtgctc agctgatcac ctccatgttc ctacctcgng gggctgctgt catcgagctt
ttcccrtacg cggtcaaccc agagcantat acaccatay- aaaactctgg cctccttgcc
--aggaatgg acttgcagta tgtagcatgg agaaacatct ttga-tgaga attctgtggc
ctatcctgay cgcccytggg accaaggagg catcactcac ytggagaaag aggagcagga
acgtatcctt gttggcaagg aggtgcagag acacctgtgt tgcagcaatc c-agagtggc
tt-ttccgga tttatcaaga caccattgtg gacattccat cattcatgga agtcgttagg
gatggtttga aagttaagcc ca--atctga aaaagagcag acctgccagc gtagtacatc
ct-ggtcgag tcagacaacc caagtgccag acatcagtgc aggctgccca tgaagcaaag
ctctcagtat cctggcagat tccttggaac ctcaagtacc tgaaggt--a agagaggtaa
aatatga-ag t--gtnnnnn nnnnnnnnn
>Poeciliidae_Carlhubbsia_stuarti_1_1
gagattaga- catttt--gc caaggct-tt aatggagaaa a---tgaac- ataacaaggc
aggacgaggc agagaagga- tggaggaagc tcagagcaag agatggagag agacaagaaa
gatgaataca tcgctgtgtt tagtcgctca acaacaagat taattctgaa tgaagcagag
ctaa-taatg gccttagccc aggagttcca gatgagagtg gttacagtat ccct-ggagg
agcagtcttt tcctagtatc atccag-gtg attagcactg cttccatgtt ggtcagcatg
catggagctc agctcatcac ctcaatgttc cttcccagag gtgcaactgt ggtagagttg
ttcccctttg ctgtgaaccc agagcagtat actccatat- aaaaccctcg ccactctacc
--aggcatgg accttcacta cattttttgg aagaattcta aaga-ggaaa acactgtcac
ccatccagac agaccgtggg agcaaggcgg cattgctcac ttagaaaaag atgagcagca
gcgcatcctg gcaagtacgg atgtcccaag gcacctgtgc tgccggaacc c-ggattggc
tt-ttccgga tctaccagga tactttggta gacattccgt cattccttga ggtcctcaaa
gatggcatga agagtaagcc ta--gcctca agaaaacaaa aacagccagc acagttcacc
cc-ggccggg tcagagaagc ccactgtcag acatcagtac acacccctaa tgaggccaaa
ctcacagtct cttggcagat cccgtggaat ctaaagtacc tgaaggt--a agagaggtta
agtacga-gg t--atggat- ccaggagca
>Poeciliidae_Phallichthys_amates_1_1
gagatcaga- catttt--gc caaggct-tt aatggagaaa a---tgaac- ataacaaggc
aggacgaggc agagaagga- tggaggaagc tcagagcaag agaaggagag agacaagaaa
gatgaataca ttgctgtgtt tagtcgctca acaacaagat taattctgaa tgaagcagag
ctaa-taatg gccttagccc aggagttcca gatgagagtg gttacagtat ccct-ggagg
agcagtcttt tcctagtatc atccag-gtg attagcgctg cttccatgtt ggtcagcatg
catggagctc agctcatcac ctcaatgttc ctccctagag gtgcaactgt ggtagagttg
ttcccttttg ctgtgaaccc agagcagtat accccatat- aaaaccctcg ccactctacc
--aggcatgg accttcacta cattttttgg aggaattcta aggt-ggaaa acactgtcac
ccatccagac agaccatggg agcaaggcgg cattgcccac ttagaaaaag atgagcagca
gcgcatcctg gcaagtactg atgtcccaag gcacctgtgc tgccgcaacc c-ggaatggc
tt-ttccgga tctaccagga tactttggta gacattccat cattcctcga ggtcctcaaa
gatggcatga agagtaagcc ta--gcctga agaaaacaaa aatagccagc gcagttcacc
ct-ggccggg tcagagaagc ccactgtcag acatcagtac aaacccctaa tgaggcaaaa
ctcacagttt cttggcagat cccgtggaat ctaaagtacc tgaaggt--c agagaggtta
agtatga-gg t--atggat- ccaggagca
>Poeciliidae_Phallichthys_quadripunctatus_1_1
gagatcaga- catttt--gc caaggct-tt aatggagaaa a---tgaac- ataacaaggc
aggacaaggc agagaatga- tggaggaagc tcagagcaag agaaggagag agacaagaaa
gatgaataca ttgctgtgtt tagtcgctcg acaacaagat taattctgaa tgaagcagag
ctaa-taatg gccttagccc aggagttcca gatgagagtg gttacagtgt ccct-ggagg
agcagtcttt tcctagtatc atccag-gtg attagcgctg cttccatgtt ggtcagcatg
catggagctc agctcatcac ctcaatgttc ctccctagag gtgcaactgt ggtagagttg
ttcccctttg ctgtgaaccc agagcagtat actccatat- aaaaccctcg ccactctacc
--aggcatgg accttcacta cattttttgg aggaattcta agga-ggaaa acactgtcac
ccatccagac agaccgtggg agcaaggcgg cattgcccac ttagaaaaag atgagcagca
gcgcatcatg gcaagtactg atgtcccaag gcacctgtgc tgccgcaacc c-ggaatggc
tt-ttccgga tctaccagga tactttggta gacattccgt cattcctcga ggtcctcaaa
gatggcatga agagtaagcc ta--gcttga agaaaacaaa aatagccagc gcagttcacc
ct-ggccggg tcagagaagc ccactgtcag acatcagtac aaacccctaa tgaggccaaa
ctcacagttt cttggcagat cccgtggaat ctaaagtacc tgaaggt--c agagaggtta
agtacga-gg t--atggat- tcaggagca
>Poeciliidae_Phallichthys_tico_1_1
gagatcaga- catttt--gc caaggct-tt aatggagaaa a---tgaac- ataacaaggc
aggacgaggc agagaagga- tggaggaagc tctgagcaag agaaggagag agacaagaca
gatgaataca tcgctgtgtt tagtcgctcg acaacaagat taattctgaa tgaagcagag
ctaa-taatg gccttggccc aggagttcca gatgagagtg gttacagtat ccct-ggagg
agcagtcttt tcctagtatc atccag-gtg attagcgctg cttccatgtt ggtcagcatg
catggagctc agctcatcac ctcaatgttc ctccccagag gtgcaactgt ggtagagttg
ttcccctttg ctgtgaaccc agagcagtac actccatat- aaaaccctcg ccactctacc
--aggcgtgg accttcacta cattttttgg aggaattata agga-ggaaa acactgtcac
ccatccagac agaccgtggg agcaaggtgg cattgcccac ttagaaaaag atgagcagca
gcgcatacta acaagtacag atgtccccag gcatctgtgc tgccgcaacc c-ggaatggc
tt-tttcgga tctaccagga tactttggta gacattccgt cattcctcga ggtcctcaaa
gatggcatga agagtaagcc ta--acctga agaaaacaaa aatagccagc acagttcacc
ct-ggccggg tcagagaagc ccactgtcag acatcagtac aaacccctaa tgaggccaaa
ctcacagttt cttggcagat cccgtggaat ctaaagtacc tgaaggt--c agagaggtta
agtacga-gg t--atggat- ccaggagca
>Poeciliidae_Poecilia_parae_1_1
gagatcaga- catttt--gc caaggct-tt aatggcgaaa a---tgaac- ttaacaaagc
aagacgaggc a------ga- tggaggaagc tcagagcaag agagggagag agacaagaag
gatgaataca tcgctgtgtt tagtcgctcg accacaagat taattctgaa tgaagcagag
ctaa-taatg gccttagccc aggygttcca gatgagagtg gttacagtat ccct-ggagg
agcagtcttt tcctagtatc atccag-gtg attagtgctg cttccatgtt ggtcagcatg
catggagctc agctcatcac ctcaatgttc ctccccagag gtgcaactgt ggtagagttg
ttcccctttg ctgtgaaccc agagcagtat actccatat- aaaaccctcg ccactctacc
--aggcatgg accttcacta cattttttgg aggaattcta agga-ggaaa acaccgtcac
ccatccagac agaccgtggg agcaaggcgg cattgcccac ttagaaaaag atgagcagga
gcgcatcctg acaagtacgg acgtcccaag gcacctgtgc tgcaggaacc c-ggaatggc
tt-ttccgga tctaccagga tactttggta gacattccgt cattccttga ggtcctcaaa
gatggcatga agagtaagcc ta--gcctga aaaaaacaaa gatagccagc acagttcacc
ct-ggccggg tcagagaagc ccactgtcag acatcagyac taacccctaa tgaggccaaa
ctcacagtct cttggcagat cccgtggaat ctaaagtacc tgaaggt--g agagaggtta
agtacga-ag t--atggat- ccaggagca
>Poeciliidae_Poecilia_petenensis_1_1
gagatcaga- catttt--gc caaggct-tt aatggagaaa a---tgaac- ataacaaagc
aggacgaggc agagaagga- tggaggaagc tcagagcaag agagggagag agacaagaaa
gatgaataca tcgctgtgtt tagtcgctcg accacaagat taattctgaa tgaagcagag
ctaa-taatg gccttagccc aggagttcca gatgagagtg gttacagtat ccct-ggagg
agcagtcttt tcctagtatc atccag-gtg attagctctg cttccatgtt ggtcagcatg
catggagctc agctcgtcac ctcaatgttc ctccccagag gtgcaactgt ggtagagttg
ttcccctttg ctgtgaaccc agagcagtat actccatat- aaaaccctca ccactctacc
--aggcatgg accttcacta cattttttgg aggaattcta agga-ggaaa acactgtcac
ccatccagac agaccgtggg agcaaggcgg cattgcccac ttagaaaaag atgagcagga
gcgcatcctg acaagtacgg acgtcccaag gcacctgtgc tgcaggaacc c-ggaatggc
tt-ttccgga tctaccagga tactttggta gacattccat cattcctcaa ggtcatcaaa
gatggcatga agagtaagcc ta--gcctga aaaaaacaaa gatagccacc acagttcacc
ct-ggccggg tcagagaagc ccactgtcag acatcagtac aaacccctaa tgaggccaaa
ctcacagtct cttggcagat cccgtggaat ctaaagtacc tgaaggt--g agagaggtta
agtacga-gg t--atggat- ccaggagca
>Poeciliidae_Poecilia_sarrafae_1_1
gagatcaga- catttt--gc caaggct-tt aatggcgaaa a---tgaac- ttaacaaagc
aggacgaggc a------ga- tggaggaagc tcagagcaag agaggaagag agacaagaaa
gatgaataca tcgctgtgtt tagtcgctcg accacaagat taattctgaa tgaagcagag
ctaa-taatg gccttagccc aggcgttcca gatgagagtg gttacagtat ccct-ggagg
agcagtcttt tcctagtatc atccag-gtg attagtgccg cttccatgtt ggtcagcatg
catggagctc agctaatcac ctcaatgttc ctccccagag gtgcaactgt ggtagagttg
ttcccctttg ctgtgaaccc agagcagtat accccatat- aaaaccctcg ccactctacc
--aggcatgg accttcacta cattttttgg aggaattcta agga-ggaaa acactgtcac
ccatccagac mgaccgtggg agcaaggtgg cattgcccac ttagaaaaag atgagcagga
gcgtatcctg acaagtacgg acgtcccaag gcacctgtgc tgcaggaacc c-ggaatggc
tt-ttccgga tctaccagga tactttggta gacattccgt cattcctcga agtcctcaaa
gatggcatga agagtaagcc ta--acctga aaaaatcaaa gatagccagc acagttcacc
ct-ggccggg tcagagaagc ccactgtcag acatcagtac aaacccctaa tgaggccaaa
ctcacagtct cttggcagat accgtggaat ctaaagtacc tgaaggt--g agagaggtta
agtacga-gg t--atggat- ccaggagca
>Poeciliidae_Poecilia_velifera_1_1
gagatcaga- catttt--gc caaggct-tt aatggagaaa a---tgaac- ataacaaagc
aggacgaggc agagaagga- tggaggaagc tcagagcaag agagggagag agacaagaaa
gatgaataca tcgctgtgtt tagtcgctcg accacaagat taattctgaa tgaagcagag
ctaa-taatg gccttagccc aggagttcca gatgagagtg gttacagtat ccct-ggagg
agcagtcttt tcctagtatc atccag-gtg attagctctg cttccatgtt ggtcagcatg
catggagctc agctcgtcac ctcaatgttc ctccccagag gtgcaactgt ggtagagttg
ttcccctttg ctgtgaaccc agagcagtat actccatat- aaaaccctcg ccactctacc
--aggcatgg accttcacta cattttttgg aggaattcta agga-ggaaa acactgtcac
ccatccagac agaccgtggg agcaaggcgg cattgcccac ttagaaaaag atgagcagga
gcgcatcctg acaagtacgg acgtcccaag gcacctgtgc tgcaggaacc c-ggagtggc
tt-ttccgga tctaccagga tactttggta gacattccgt cattcctcaa ggtcctcaaa
gatggcatga agagtaagcc ta--gcctga aaaaaacaaa gatagccacc acagttcacc
ct-ggccggg tcagagaagc ccactgtcag acatcagtac aaacccctaa tgaggccaaa
ctcacagtct cttggcagat cccgtggaat ctaaagtacc tgaaggt--g agagaggtta
agtacga-gg t--atggat- ccaggagca
>Poeciliidae_Poecilia_wingei_1_1
gagatcaga- catttt--gc caaggct-tt aatggagaaa a---tgaac- ataacaaagc
aggacgaggc a------ga- tggaggaagc tcagagcaag agaaggagag agacaagaaa
gatgaataca tcgctgtgtt tagtcgttcg accacaagat taattctgaa tgaagcggag
ctaa-taatg gccttagccc aggagttcca gatgagagtg gttacagtat ccct-ggagg
agcagtcttt tcctagtatc atccag-gtg attagcgctg cttccatgtt ggtcagcatg
catggagctc agctcatcac ctcaatgttc ctccccagag gtgcaactgt ggtrgagttg
tttccctttg ctgtgaaccc agagcagtat actccatat- aaaaccctcg ccactctacc
--aggcatgg accttcacta cattttttgg aggaattcta agga-ggaaa acactgtcac
ccatccggac agaccgtggg agcaaggcgg cattgcccac ttagaaaaag atgagcagga
gcgcatcctg acaagtacgg acgtcccaag gcacctgtgc tgcaggaacc c-ggaatggc
tt-ttccgga tctaccagga tactttggta gacattccgt cattcctcga ggtcctcaaa
gatggcatga agagtaagcc ta--gcctga aaaaaacaaa gatagccagc acagttcacc
ct-ggcaggg tcagagaagc ccactgtcag acatcagtac aaacccctaa tgaggccaaa
ctcacagtct cttggcagat cccatggaat ctaaagtacc tgaaggt--g agagaggtta
agtacga-gg t--atggat- ccaggagca
>Poeciliidae_Poecilia_wingei_2_1
gagatcaga- catttt--gc caaggct-tt aatggagaaa a---tgaac- ataacaaagc
aggacgaggc a------ga- tggaggaagc tcagagcaag agaaggagag agacaagaaa
gatgaataca tcgctgtgtt tagtcgttcg accacaagat taattctgaa tgaagcagag
ctaa-taatg gccttagccc aggagttcca gatgagagtg gttacagtat ccct-ggagg
agcagtcttt tcctagtatc atccag-gtg attagcgctg cttccatgtt ggtcagcatg
catggagctc agctcatcac ctcaatgttc ctccccagag gtgcaactgt ggtggagttg
tttccctttg ctgtgaaccc agagcagtat actccatat- aaaaccctcg ccactctacc
--aggcatgg accttcacta cattttttgg aggaattcta agga-ggaaa acactgtcac
ccatccagac agaccgtggg agcaaggcgg cattgcccac ttagaaaaag atgagcagca
gcgcatcctg acaagtacgg acgtcccaag gcacctgtgc tgcaggaacc c-ggaatggc
tt-ttccgga tctaccagga tactttggta gacattccgt cattcctcga ggtcctcaaa
gatggcatga agagtaagcc ta--gcctga aaaaaacaaa gatagccagc acagttcacc
ct-ggcaggg tcagagaagc ccactgtcag acatcagtac aaacccctaa tgaggccaaa
ctcacagtct cttggcagat cccatggaat ctaaagtacc tgaaggt--g agagaggtta
agtacga-gg t--atggat- ccaggagca
>Poeciliidae_Xiphophorus_signum_1_1
gagatcaga- catttt--gc caaggct-tt aatggagaaa a---tgaac- ataacaaggc
aggacgaggc agagaagga- tggaggaagc tcagagcaag agagggagag agacaagaaa
gatgaataca tcgctgtgtt tagtcgctca acaacaagat taattctgaa tgaagcagag
ctaa-taatg gccttagccc aggagttcca gatgagagtg gttacagtat ccct-ggagg
aacaatcttt tcctagtatc atccag-gtg attagtgctg cttccatgtt ggtcagcatg
catggagctc agctcatcac ctcaatgttt cttcccagag gtgcaactgt ggtagagttg
ttcccctttg ctgtgaaccc agagcagtat actccatat- aaaaccctcg ccactctacc
--aggcatgg accttcacta cattttttgg aggaattcta agga-ggaaa acactgtcac
ccatccagac agaccgtggg agcaaggtgg gattgcccac ctagaaaaag atgagcagca
gcgcatcctg gcaagtacgg atgtcccaag gcacctgtgc tgccggaacc c-ggaatggc
tt-ttccgga tctaccagga tactttggta gacattccgt cattcctcga ggtcctcaaa
gatggcatga agagtaagcc ta--gcctga agaaaacaaa aactgccagc acagttcacc
ct-ggccggg tcagagaagc ccactgtcag acatcagtac aaacccctaa tgaggccaaa
ctcacagtct cttggcagat cccgtggaat ctaaagtacc tgaaggt--c agagaggtta
agtacga-gg t--atggat- ccaggagca
>Rivulidae_Austrolebias_affinis_1_1
-gaattagg- cagttt--gc caaagct-ct catgtttaaa a---tgwwcg atcacaaggg
tagaggaggt ctggaagga- tggagaaagt tctgagcaag aaaaggataa agagaagaaa
gacgaatata tagtagtttt tagtcgttca acaacaaggt taatactgaa cgaagcagag
ctaa-tcctg gcacttgccc aggagttcca gatgagagtg gtcacggtat cctt-ggagg
aacagtcttt ttctagtatc atccaa-gta ataagtggtg ctttcatgtt agtcagcatg
catggagctc aacttatcac ctcactgttt ctccccagag ctgctactgt tgtagagctg
ttcccttttg ctgtaaatcc agagcagtac actccatat- aaaaccctca cctcccttcc
--aggcatgg aacttcacta cgttttctgg aggaacataa aaga-ggaga acactgtcat
ccatccacag agaccctggg aacaaggtgg cattgctcac ttagaaaagg aggagcagga
gcgaataatg gcaagtaagg atgttccaag gcatctgtgc tgccgtaacc c-agaatggc
tt-tttcgaa tctaccagga cactttagtg gacatcccgt ctttccttgg tatcctcaga
gaggccatga agaccaagcc ca--acttga agaaggttaa gattgccagc acagtccatc
ct-ggccgag tcagagaagc ctgttgtcaa acgtccgtac aaacgcctaa tgaggctaaa
ctcacagtct cgtggcagat cccatggaat ctgaaatacc tgaaagt--g agagaggtga
agtacga-ag t--gtggat- ccaagagca
>Rivulidae_Austrolebias_arachan_1_1
gaaataagg- cagttt--gc caaagct-yt catatttaaa a---tgaac- atcacaaggg
tagaggaggt ctggaagga- tagagaaagt tctgagcaag aaaaagataa agagaagaaa
gacgaatatg tagtagtttt tagtcgttca acaacaagac taatactgaa cgaagcagag
ctaa-tcctg gcacttgccc aggagttcca gatgagagtg gtcacagtat cctt-ggagg
aacagtcttt ttctagtatc atccaa-gta ataagtggtg ctttcatgtt agtcagcatg
catggagctc agcttatcac ctcactgttt ctccccagag ctgctactgt tgtggagctg
ttcccttttg ctgtaaatcc agagcagtac actccatat- aaaacactca cctcccttcc
--aggcatgg aacttcacta cgtttcttgg aggaacataa aaga-ggaga acactgtcat
ccatccacag agaccctggg aacaaggtgg cattgcccac ttagaaaagg aggagcagga
gcgaataatg gcaagtaaag atgttccaag gcatctgtgc tgccgtaacc c-agaatggc
tt-ttccgaa tctaccagga cactttagtg gacatcccat ctttccttgg tgtcctcaga
gaggccatga agaccaagcc ca--acttga agaaggttaa gattgccagc acagtccatc
ct-ggccaag tcagagaagc ctgttgtcaa acatccgtac aaacgcctaa tgaggctaaa
ctcacagtct cgtggcagat cccatggaat ctgaaatacc tgaaagt--g agagaggtga
agtacga-ag t--gtggat- ccaagagca
>Rivulidae_Austrolebias_cheradophilus_1_1
gaaattagg- cagttt--gc caaagct-ct catgtttaaa a---tgaac- atcacaaggg
tagaggaggt ctggaagga- tggagaaagt tctgagcaag aaaaagayaa agagaagaaa
gacgaatatg tagtagtttt tagtcgttca acaacaagac taatactgaa cgaagcagag
ctaa-tcctg gcacttgccc aggagttcca gatgagagtg gtcacagtat cctt-ggagg
aacagtcttt ttctagtatc atccaa-gta ataagtggtg ctttcatgtt agtcagcatg
catggagctc agctcatcac ctcactgttt ctccccagag ctgctactgt tgtagagctg
ttcccttttg ctgtaaatcc agagcagtac actccatat- aaaacactca cctcccttcc
--aggcatgg aacttcacta cgttttctgg aggaacataa aaga-ggaga acactgtcat
ccatccacat agaccctggg aacaaggtgg cattgcccac ttagaaaagg aggagcagga
gcgaataatg gcaagtaaag atgttccaag gcatctgtgc tgccgtaacc c-agaatggc
tt-ttccgaa tctaccagga cactttagtg gacatcccat ctttccttgg tgtcctcaga
gaggccatga agaccaagcc ca--acttga agaaggttaa gattgccagc acagtccatc
ct-ggccgag tcagagaagc ctgttgtcaa acttccgtac aaacgcctaa tgaggctaaa
ctcacagtct cgtggcagat tccatggaat ctgaaatacc tgaaagt--g agagaggtga
agtacga-ag t--gtggat- acaagagca
>Rivulidae_Austrolebias_cinereus_1_1
nnnnnnnnnn nnnnnnnnnn nnnnnnnnnn nnnnnnnnnn nnnnnnnnnn atcacaaggg
tagaggaggt ctggaagga- tggagaaagt tctgaacaag aaaaagataa agagaagaaa
gatgaatatg tagtagtttt tagtcgttca acaacaagac taatactgaa cgaagcagag
ctaa-tcctg gcacttgccc aggagttcca gatgagagtg gtcacagtat cctt-ggagg
aacagtcttt ttctagtatc atccaa-gta ataagtggtg ctttcatgtt agtcagcatg
catggagctc agcttatcac ctcactgttt ctccccagag ctgctactgt tgtagagctg
ttcccttttg ctgtaaatcc agagcagtac actccatat- aaaacactca cctcccttcc
--aggcatgg aacttcacta cgtttcctgg aggaacataa aaga-ggaga acactgtcat
ccatccacag agaccctggg aacaaggtgg cattgcccac ttagaaaagg aggagcagga
gcgaataatg gcaagtaaag atgttccaag gcatctgtgc tgccgtaacc c-agaatggc
tt-ttccgaa tctaccagga cactttagtg gacatcccat ctttccttgg tgtcctcaga
gaggccatga agaccaagcc ca--acttga agaaggttaa gattgccagc acagtccatc
ct-ggccaag tcagagaagc ctgttgtcaa acttccgtac aaacgcctaa tgaggctaaa
ctcacagtct cttggcagat cccatggaat ctgaaatacc tgaaagt--g agagaggtga
agtacga-ag t--gtggat- ccaagagca
>Rivulidae_Austrolebias_cinereus_2_1
gaaattagg- cagttt--gc caaagct-ct catatttaaa a---tgaac- atcacaaggg
tagaggaggt ctggaagga- tggagaaagt tctgaacaag aaaaagataa agagaagaaa
gatgaatatg tagtagtttt tagtcgttca acaacaagac taatactgaa cgaagcagag
ctaa-tcctg gcacttgccc aggagttcca gatgagagtg gtcacagtat cctt-ggagg
aacagtcttt ttctagtatc atccaa-gta ataagtggtg ctttcatgtt agtcagcatg
catggagctc agcttatcac ctcactgttt ctccccagag ctgctactgt tgtagagctg
ttcccttttg ctgtaaatcc agagcagtac actccatat- aaaacactca cctcccttcc
--aggcatgg aacttcacta cgtttcctgg aggaacataa aaga-ggaga acactgtcat
ccatccacag agaccctggg aacaaggtgg cattgcccac ttagaaaagg aggagcagga
gcgaataatg gcaagtaaag atgttccaag gcatctgtgc tgccgtaacc c-agaatggc
tt-ttccgaa tctaccagga cactttagtg gacatcccat ctttccttgg tgtcctcaga
gaggccatga agaccaagcc ca--acttga agaaggttaa gattgccagc acagtccatc
ct-ggccaag tcagagaagc ctgttgtcaa acttccgtac aaacgcctaa tgaggctaaa
ctcacagtct cttggcagat cccatggaat ctgaaatacc tgaaagt--g agagaggtga
agtacga-ag t--gtggat- ccaagagca
>Rivulidae_Austrolebias_elongatus_1_1
gaaattagg- cagttt--gc caaagct--t catgtttaaa a---tgaac- atcacaaggg
tagaggaggt ctggaagga- tggagaaagt tctgagcaag aaaaggataa agagaagaaa
gatgaatata tagtagtttt tagtcgttca acaacaagac taatactgaa cgaagcagag
ctaa-tcctg gcacttgccc aggagttcca gatgagagtg gtcacggtat cctt-ggagg
aacagtcttt ttctagtatc atccaa-gta ataagtggtg ctttcatgtt agtcagcatg
catggagctc agcttatcac ctcactgttt ctccccagag ctgctactgt tgtagagctg
ttcccttttg ctgtaaatcc agagcagtac actccatat- aaaaccctca cctcccttcc
--aggcatgg aacttcacta cgtttcctgg aggaacataa aaga-ggaga acactgtcat
ccatccacag agaccctggg aacaaggtgg cattgcccac ttagaaaagg aggagcagga
gcgaataatg gcaagtaaag atgttccaag gcatctgtgc tgccgtaacc c-agaatggc
tt-ttccgaa tctaccagga cactttagtg gacatcccgt ctttccttgg tatcctcaga
gaggccatga agaccaagcc ta--acttga agaaggttaa gattgccagc acagtccatc
ct-ggccgag tcagagaagc ctgttgtcaa acttccgtac aaacgtctaa tgaggctaaa
ctgacagtct cgtggcagat cccatggaat ctgaaatacc tgaaagt--g agagaggtga
agtatga-ag t--gtggat- ccaagagca
>Rivulidae_Austrolebias_juanlangi_1_1
gaaattagg- cagttt--gc caaagct-ct catgtttaaa a---tgaac- atcacaaggg
tagaggaggt ctggaagga- tggagaaagt tctgagcaag aaaaggataa agagaagaaa
gacgaatata tagtagtttt tagtcgttca acaacaaggt taatactgaa cgaagcagag
ctaa-tcctg gcacttgccc aggagttcca gatgagagtg gtcacggtat cctt-ggagg
aacagtcttt ttctagtatc atccaa-gta ataagtggtg ctttcatgtt agtcagcatg
catggagctc aacttatcac ctcactgttt ctccccagag ctgctactgt tgtagagctg
ttcccttttg ctgtaaatcc agagcagtac actccatat- aaaaccctca cctcccttcc
--aggcatgg aacttcacta cgtttcctgg aggaacataa aaga-ggaga acactgtcat
ccatccacag agaccctggg aacaaggtgg cattgctcac ttagaaaagg aggagcagga
gcgaataatg gcaagtaagg atgttccaag gcatctgtgc tgccgtaacc c-agaatggc
tt-tttcgaa tctaccagga cactttagtg gacatcccgt ctttccttgg tatcctcaga
gaggccatga agaccaagcc ca--acttga agaaggttaa gattgccagc acagtccatc
ct-ggccgag tcagagaagc ctgttgtcaa acgtccgtac aaacgcctaa tgaggctaaa
ctcacagtct cgtggcagat cccatggaat ctgaaatacc tgaaagt--g agagaggtga
agtacga-ag t--gtggat- ccaagagca
>Rivulidae_Austrolebias_nigripinnis_1_1
gaaattagg- cagttt--gc caaagct-ct catgtttaaa a---tgaac- atcacaaggg
tagaggaggt ttggaagga- tggagaaagt tctgagcaag aaaaggataa agagaagaaa
gacgaatata tagtagtttt tagtcgttca acaacaagac taatactgaa cgaagcagag
ctaa-tcctg gcacttgccc aggagttcca gatgagagtg gtcactgtat cctt-ggagg
aacagtcttt ttctagtatc atccaa-gta ataagtggtg ctttcatgtt agtcagcatg
catggagctc agcttatcac ctcactgttc ctccccagag ctgctactgt tgtagagctg
tttccttttg ctgtaaatcc agagcagtac actccatat- aaaaccctca cctcccttcc
--aggcatgg aacttcacta catttcctgg aggaacacaa aaga-agaga acactgtcat
ccatccacag agaccctggg aacaaggtgg cattgcccac ttagaaaagg aggagcagga
gcgaataatg gcaagtaaag atgttccaag gcatctgtgc tgccgtaacc c-agaatggc
tt-ttccgaa tctaccagga cactttagtg gacatcccat ctttccttgg tgtcctcaga
gagaccatga agaccaagcc ca--acttga agaaggttaa gattgccagc acagtccatc
ct-ggccgag tcagagaagc ctgttgtcaa acttccgtac aaacgcctaa tgaggctaaa
ctgacagtct cgtggcaaat cccctggaat ctgaaatacc tgaaagt--g agagaggtga
agtacga-ag t--gtggat- ccaagaaca
>Rivulidae_Austrolebias_reicherti_1_1
nnnnnnnnnn nnnnnnnnnn nagaacctct t--------- ----gggac- agcaacgggt
atgaggaggt ctggaaggag tagagaaagt tctgagcaag aaaaagatga agagaagaaa
gacgaatatg tagtagtttt tagtcgttca acaacaagac taatactgaa cgaagcagag
ctaa-tcctg gcacttgctc aggagttcca gatgagagtg gtcacagtat cctt-ggagg
aacagtcttt ttctagtatc atcaaa-gta ataagtggtg ctttcatgtt agtcagcatg
catggagctc agcttatcac ctcactgttt ctccccagag ctgctactgt tgtagagctg
ttcccttttg ctgtaaatcc agagcagtac actccatat- aaaacactca cctcccttcc
--aggcatgg aacttaacta cgtttcttgg aggaacataa aaga-ggaga acactgtcat
ccatccacag agaccctggg aacaaggtgg cattgcccac ttagaaaagg aggagcagga
gcgaataatg gcaagtaaag atgttccaag gcatctgtgc tgccgtaacc c-agaatggc
tt-ttccgaa tctaccagga cactttagtg gacatcccat ctttccttgg tgtcctcaga
gaggccatga agaccaagcc ca--acttga agaaggttaa gattgccagc acagtccatc
ct-ggccaag tcagagaagc ctgttgtcaa acatccgtac aaacgcctaa tgaggctaaa
ctcacagtct cgtggcagat cccatggaat ctgaaatacc tgaaagt--g agagaggtga
agtacga-ag t--gtggat- ccaagagca
>Rivulidae_Austrolebias_vandenbergorum_1_1
gaaataggc- --------ag ttaagct-ct catggttaaa t-----gac- atcacacgg-
tagaggaggt ctggaagga- tggagaaagt tctgagcaag aaaggat--a agagaagaaa
gacgaatata tagtag--tt tagtcgttca acaacaagac taatactgaa cgaagcagag
ctaa-tcctg gcacttgccc aggagttcca gatgagagtg gtcacggtat cctt-ggagg
aacagtcttt ttctagtatc atccaa-gta ataagtggtg ctttcatgtt agtcagcatg
catggagctc agcttatcwc ctcactgwty ctccccagag ctgctactgt tgtagagctg
ttcccttttg ctgtaaatcc agagcagtac accccatat- aaaaccctca cctcccttcc
--aggcatgg aacttcacta cgtttcctgg aggaacatga aaga-ggaga acactgtcat
ccatcctcag agaccctggg aacaaggtgg cattgcccat ttagaaaagg aggagcagga
gcgaataatg gcaagtaaag atgttccaag gcatctgtgc tgccgtaacc ctagaatggc
ttcttccgaa tctaccagga cacttcagtg gacatcccgt ctttccttgg tatcctcaga
gaggccatga agaccaagcc caagatgtga agaaggttaa gattgccagc acagtccatc
ct-ggccgag tcagagaagc ctgttgtcaa acttccgtac aaacccmtaa tgaagctaaa
ctcacagtct cgtggcagat cccwwggaat ctgaaatacc tgacaagt-g agagaggtga
agtacga-ag ctagtggat- ycmagagca
>Rivulidae_Austrolebias_viarius_1_1
gaaattagg- cagttt--gc caaagct-ct catatttaaa an-nnnnnn- nnnnnnaggg
tagaggaggt ctggaagga- tggagaaagy tytgagcaag aaaaagataa agagaagaaa
gacgaatatg tagtagtttt tagtcgttca acaacaagac taatactgaa cgaagcagag
ctaa-tcctg gcacttgccc aggagttcca gatgagagtg gtcacagtat cctt-ggagg
aacagtcttt ttctagtatc atccaa-gta ataagtggtg ctttcatgtt agtcagcatg
catggagctc agcttatcac ctcactgttt ctccccagag ctgctactgt tgtagagctg
ttcccttttg ctgtaaatcc agagcagtac actccatat- aaaacactca cctcccttcc
--aggcatgg aacttcacta cgtttcctgg aggaacataa aaga-ggaga acactgtcat
ccatccacag agaccctggg aacaaggtgg cattgcccac ttagaaaagg aggagcagga
gcgaataatg gcaagtaaag atgttccaag gcatctgtgc tgccgtaacc c-agaatggc
tt-ttccgaa tctaccagga cactttagtg gacatcccat ctttccttgg cgtcctcaga
gaggccatga agaccaagcc ca--acttga agaaggttaa gattgccagc acagtccatc
ct-ggccaag tcagagaagc ctgttgtcaa acgtccgtac aaacgcctaa tgaggctaaa
ctcacagtct cgtggcagat cccatggaat ctgaaatacc tgaatgt--g agagaagtga
agtacga-ag t--gtggat- ccaagagca
>Rivulidae_Austrolebias_viarius_2_1
nnnnnnnnnn nnnnnnnnnn nnnnnnnnnn nnnnnnnnnn nnnnnnnnnn nnnnnnnnng
tagaggaggt ctggaagga- tggagaaagt tctgagcaag aaaaagataa agagaagaaa
gacgaatatg tagtagtttt tagtcgttca acaacaagac taatactgaa cgaagcagag
ctaa-tcctg gcacttgccc gggagttcca gatgagagtg gtcacagtat cctt-ggagg
aacagtcttt ttctagtatc atccaa-gta ataagtggtg ctttcatgtt agtcagcatg
catggagctc agcttatcac ctcactgttt ctccccagag ctgctactgt tgtagagctg
ttcccttttg ctgtaaatcc agagcagtac actccatat- aaaacactca cctcccttcc
--aggcatgg aacttcacta cgtttcctgg aggaacataa aaga-ggaga acactgtcat
ccatccacag agaccctggg aacaaggtgg cattgcccac ttagaaaagg aggagcagga
gcgaataatg gcaagtaaag atgttccaag gcatctgtgc tgccgtaacc c-agaatggc
tt-ttccgaa tctaccagga cactttagtg gacatcccat ctttccttgg cgtcctcaga
gaggccatga agaccaagcc ca--acttga agaaggttaa gattgccagc acagtccatc
ct-ggccaag tcagagaagc ctgttgtcaa acgtccgtac aaacgcctaa tgaggctaaa
ctcacagtct cgtggcagat cccatggaat ctgaaatacc tgaatgt--g agagaagtga
agtacga-ag t--gtggat- ccaagagca
>Rivulidae_Austrolebias_wolterstorffi_2_1
gaaattagg- cagttt--gc caaagct-ct catgtttaaa a---tgaac- atcacaaggg
tagaggaggt ctggaagga- tggagaaagt tctgagcaag aaaaagataa agagaagaaa
gacgaatatg tagtagtttt tagtcgttca acaacaagac taatactgaa cgaagcagag
ctaa-tcctg gcacttgccc aggagttcca gatgagagtg gtcacagtat cctt-ggagg
aacagtcttt ttctagtatc atccaa-gta ataagtggtg ctttcatgtt agtcagtatg
catggagctc agcttatcac ctcactgttt ctccctagag ctgctactgt tgtagagctg
ttcccttttg ctgtaaatcc agagcagtac actccatat- aaaacactca cctcccttcc
--aggcatgg aacttcacta cgtttcctgg aggaacataa aaga-ggaga acactgtcat
ccatccacag agaccctggg aacaaggtgg cattgcccac ttagaaaagg aggagcagga
gcgaataatg gcaagtaaag atgttccaag gcatctgtgc tgccgtaacc c-agaatggc
tt-ttccgag tctaccagga cactttagtg gacatcccat ctttccttgg tgtcctcaga
gaggccataa agaccaagcc ca--acttaa agaaggttaa gattgccagc atagtccatc
ct-ggccgag tcagagaagc ctgttgtcaa acttccgtac aaacgcctaa tgaggctaaa
ctcgcagtct cgtggcagat cccatggaat ctgaaatacc tgaaagt--g agagaggtga
agtacga-ag t--gtggat- ccaagagca
>Trichomycteridae_Cambeva_cubataonis_1_1
gagatccgc- cagttt--gc ctcc----tt tgtgatggaa agacttaac- gttacgaaag
cccaagagtc tgaggacga- ---------- ---------- ---------- ----------
--tgattata tagtcgtctt tagccgtacc tctaacaggc tcatcctcaa cgaggctgag
ctga-ttctt gccttggctc aggagtttaa gatgaggaca gttactgtgt cgtt-ggagg
accagacatt tgaaagcata gtccag-gta ctttccgggg catctatgct ggtcagcatg
cacggagccc agctgatcac ctccatgttc ttgccacgag gggccgccgt aatagaactc
ttcccctacg gagtcaatcc agaacattac accccgtac- aaaaccctgg cctttttgcc
--aggaatgg atcttcagta tacagcctgg agaaacagca tcga-ggaga attctgtggt
ctaccccgac cgcccctggg accaaggagg catcaaacac ttgacaaacg aagaacagga
acgcatccta gtcagcaagg aggttccgag gcacctctgc tgtcacaacc c-tgagtggc
tc-tttcgga tttatcaaga caccattgta gacattccat cctttctcca agcagttaaa
gacggtctca aagctaagcc ta--atttaa aaaagatcaa gccgggtagt acggtacacc
cc-gggcgag tcagagaagc caagtgtcag acttcggtcc aagccgccag ggaagcgaag
ctttcggtgt cctggcagat accctggaac ctcaagtacc tgaaggt--a cgggaggtga
aatatga-ag t--gtggat- tcaggagca
>Trichomycteridae_Trichomycterus_alternatus_1_1
gagatccgc- cagttt--gc ctcc----tt tgtgatggaa aggcttaat- gtaacgaaag
cccaagagtc tgaggacga- ---------- ---------- ---------- ----------
--tgattata tagtcgtctt tagccgtacc tctaacaggc tcatcctcaa tgaggctgag
ctga-ttctt gccttggctc aggagtttaa gatgaggacg gttactgtgt cgtt-ggagg
accagacatt tgaaagcata gtccag-gta ctttctgggg catctatgct ggtcagcatg
cacggagccc agctgatcac ctccatgttc ttgccacgag gggccgccgt gatagaactc
ttcccctacg gagtcaatcc agaacattac accccgtac- aaaaccctgg cctccctgcc
--aggaatgg atcttcagta tacagcctgg agaaacagca tcga-ggaga attctgtggc
ctaccccgac cgcccctggg accaaggagg catcaaacac ttgacaaacg aagaacagga
acgcatccta gttagcaagg aggttccgag gcacctctgc tgtcgcaacc c-cgagtggc
tc-tttcgga tttaccaaga caccattgta gacattccat cctttctcca agtggttaaa
gacggtctca aagctaagcc ta--atttaa aaaagatcaa gccgggtagt acggtacacc
cc-gggcgag tcagagaagc caagtgtcag acttcggtcc aagccgccag ggaagcgaag
ctctccgtgt cctggcagat accctggaac ctcaagtacc tgaaggt--a cgggaagtga
aatatga-ag t--gtggat- tcaggagca
>Trichomycteridae_Trichomycterus_brasiliensis_1_1
nnnnnnnnnn nnnnnnnnnn nnnnnnnnnn nnnnnnnnnn nnnnnnnnnn nnnnnnnnnn
nnnnnnnnnn nnnnnnnnnn nnnnnnnnnn nnnnnnnnnn nnnnnnnnnn nnnnnnnnnn
nnnnnnnnnn nnnnnnnnnn nnnnnnnnnn nnnnnnnnnn nnnnnnnnnn ng------ag
ctga-ttctt gccttggctc aggagtttaa gatgaggacg gttactgtgt cgtt-ggagg
accagacgtt tgaaagcata gtccag-gta ctttccgggg catctatgct ggtcagcatg
cacggagccc agctgatcac ctccatgttc ttgccacgag gggccgccgt gatagaactc
ttcccctacg gagtcaatcc agaacattac accccgtac- aaaaccctgg cctccttgcc
--aggaatgg atcttcagta tacagcctgg agaaacagca ttga-ggaga attctgtggc
ctacccagac cgcccctggg accaaggagg catcaaacac ttgacaaacg aagaacagga
acacatccta gtcagcaagg aggttccgag gcacctctgc tgtcgcaacc c-cgagtggc
tc-tttcgga tttatcaaga caccattgta gacattccat cctttctcca agtggttaaa
gacggtctca aagctaagcc ta--atttaa aaaagatcaa gccgggtagt acggtacacc
cc-gggcgag tcagagaagc caagtgtcag acttcggtcc aagccgccag ggaagcgaag
ctctcggtgt cctggcagat accctggaac ctcaagtacc tgaaggt--a cgggaggnnn
nnnnnnnnnn nnnnnnnnnn nnnnnnnnn
>Trichomycteridae_Trichomycterus_nigricans_1_1
gagatccgc- cagttt--gc ctcc----tt tgtgatggaa aggcttaac- gttacgaaag
cccaagagtc tgaggacga- ---------- ---------- ---------- ----------
--tgattata tagtcgtctt tagccgtacc tctaacaggc tcatcctcaa cgaggctgag
ctga-ttctt gccttggctc aggagtttaa gatgaggacg gttactgtgt cgtt-ggagg
accagacatt tgaaagcata gtccag-gta ctttccgggg catctatgct ggtcagcatg
cacggagccc agctgatcac ctccatgttc ttgccacgag gggccgccgt gatagaactc
ttcccctacg gagtcaatcc agaacattac actccgtac- aaaaccctgg cctccttgcc
--aggaatgg atcttcagta tacagcctgg agaaacagca tcga-ggaga attctgtggc
ctaccccgac cgcccctggg accaaggagg catcaaacac ttgacaaacg aagaacagga
acgcatccta gtcagcaagg aggttccgag gcacctctgc tgtcgcaacc c-cgagtggc
tc-tttcgga tttatcaaga caccattgta gacattccat cctttctcca agtggttaaa
gacggtctca aagctaagcc ta--atttaa aaaagatcaa gccgggtagt acggtacacc
cc-gggcgag tcagagaagc caagtgtcag acttcggtcc aagccgccag ggaagcgaag
ctctcggtgt cctggcagat accctggaac ctcaagtacc tgaaggt--a cgggaggtga
aatatga-ag t--gtggat- tcaggagca
>Trichomycteridae_Trichomycterus_nigroauratus_1_1
nnnnnnnnnn nnnnnnnnnn nnnnnnnnnn nnnnnnnnnn nnncttaac- gttacgaaag
cccaagagtc tgaggacga- ---------- ---------- ---------- ----------
--tgattata tagtcgtctt tagccgtacc tctaacaggc tcatcctcaa cgaggctgag
ctga-ttctt gccttggctc aggagtttaa gatgaggacg gttactgtgt cgtt-ggagg
accagacatt tgaaagcata gtccag-gta ctttccgggg catctatgct ggtcagcatg
cacggagccc agctgatcac ctccatgttc ttgccacgag gggccgccgt gatagaactc
ttcccctacg gagtcaatcc agaacattac accccgtac- aaaaccctgg cctccttgcc
--agtaatgg atcttcagta tacagcctgg agaaacagca tcga-ggaga attctgtgac
ctaccccgac cgcccctggg accaaggagg catcaaacac ttgacaaacg aagaacagga
acgcatccta gtcagcaagg aggttccgag gcacctctgc tgtcgcaacc c-cgagtggc
tc-tttcgga tttatcaaga caccattgta gacattccat cctttctcca agtggttaaa
gacggtctca aagctaagcc ta--atttaa aaaagatcaa gccgggtagt acggtacacc
cc-gggcgag tcagagaagc caagtgtcag acttcggtcc aagctgccag ggaagcgaag
ctctcggtgt cctggcagat accctggaac ctcaagtacc tgaaggt--a cggnnnnnnn
nnnnnnnnnn nnnnnnnnnn nnnnnnnnn
>Poeciliidae_Pamphorichthys_hollandi_1_1
gagatcaga- catttt--gc caaggct-tt aatggagaaa a---tgaac- ataacaaagc
aggacgaggc agagaagga- tggaggaagc tcagagcaag agagggagag agacaagaaa
gatgaataca tcgctgtgtt tagtcgctcg accacaagat taattctgaa tgaagcagag
ctaa-taatg gccttarccc aggagttcca gatgagagtg gttacagtat ccct-ggagg
agcagccttt tcctagtatc atccag-gtg attagcgctg cttccatgtt ggtcagcatg
catggagctc agctcatcac ctcaatgttc ctccccagag gtgcaactgt ggtagagttg
ttcccctttg ctgtgaaccc agaacagtat actccatat- aaaaccctcg ccactctacc
--aggcatgg acattcacta cattttttgg aggaattcta agga-gaaaa acactgtcac
tcatccagac aggccgtggg agcaaggcgg cattgcccac ttagaaaaag atgagcagga
gcgcatcctg acgagtacgg acgtcccaag gcacctgtgc tgcagaaacc c-ggaatggc
tt-ttccgga tctaccagga tactttggta gacattccgt cattccttga ggtcctcaaa
gatggcatga agagtaaacc ta--acctga aaaagacaaa gatagccagc acagttcacc
ct-ggccggg tcagagaagc ccactgtcag acatcagtac aaacccctaa tgaggccaaa
ctcacagtct cttggcagat cccgtggaat ctaaagtacc tgaaggt--g agagaggtta
aatacga-gg t--atggat- ccaggagca
>Poeciliidae_Priapella_olmecae_1_1
gagatcaga- catttt--gc caaggct-tt aatggagaaa a---tgaac- ataacaaggc
agggcgaggc agagaagga- tggaggtagc tcagagcaag agagggagag agacaagaaa
gatgaataca tcgctgtgtt tagtcgctcg acaacaagat taattctgaa tgaagcggag
ctaa-taatg gctttagccc aggagttcca gatgagagtg gttacagtat ccct-ggagg
agcagccttt tcctagtatc atccag-gtg attagcggtg cgtccatgtt ggtcagcatg
catggagctc agctcatcac ctcagtgttc ctccccagag gtgcaactgt agtagagttg
ttcccctttg ctgtgaaccc agagcagtat actccatat- aaaaccctcg ccactctacc
--aggcatgg accttcacta cattttttgg aggaattcta agga-ggaaa acactgtcac
ccatccagac agaccgtggg aacaaggcgg cattgcccac ttagaaaaag atgagcagca
gcgcatcctg gcaagtacgg atgtcccaag gcacctgtgc tgccggaacc c-ggcatggc
tt-ttccgga tctatcagga tactttggta gacattccga cattcctcga ggtcctcaaa
gatggcatga agagtaagcc ta--gcctga agaaaacaaa aatagccagc acagttcacc
cc-ggccggg tcagagaagc ccactgtcag acatcagtac aaacccctaa tgaggccaaa
ctcacagtct cttggcagat cccgtggaat ctaaagtacc tgaaggt--g agagaggtca
agtacga-gg t--atggat- ccaggagca
>Poeciliidae_Priapichthys_darienensis_1_1
gagatcaga- catttt--gc caaggct-tt aatggagaaa a---tgaac- ataacaaggc
aggacgaggc agagaagaa- gagaggaagc tcagagcaag agaaggagag agacaagaaa
gatgaataca tcgctgtgtt tagtcgctca acaacgagat taattctgaa tgaagcagag
ctaa-taatg gccttggccc aggagttcca ratgagagtg gttacagtat ccct-ggagg
agcagtcttt tcctagtatc atccag-gtg attagcgctg ctttcatgtt ggtcagcatg
catggagctc agctcatcac ctcaatgttc ctccccagag gtgcaactgt ggtagagttg
ttcccctttg ctgtgaaccc agagcagtat actccatat- aaaaccctcg ccactctacc
--aggcatgg acctgcacta cattttttgg aggaattcta agga-ggaaa acactgttac
ccatccagac aggccgtggg agcaaggcgg cattgcccac ttagaaaaag atgagcagca
gcgcattctg gcaagtacag atgtcccaag acacctgtgc tgccgcaacc c-ggaatggc
tt-ttccgga tctaccagga tactttggta gacattccgt cattcctcga ggccctcaaa
gatggcatga acagtaagcc ta--tcctga agaaaacaaa aatagccagc acagttcacc
ct-ggccgag tcagagaagc ccactgtcag acatcagtac aaacccctaa tgaggccaaa
ctcacagtct cttggcagat cccgtggaat ctaaagtacc tgaaggt--g agagaggtta
agtacga-gg t--atggat- ccaggagca
>Poeciliidae_Priapichthys_panamensis_1_1
gagatcaga- catttt--gc caagact-tt aatggagaaa a---tgaac- attacaargc
aggacgaagc agagaagga- tggaggaagc tcagagcaag agaaggagag agacaagaag
gatgaataca tcgctgtgtt tagtcggtca acaacaagat taattctgaa tgaagcagag
ctaa-taatg gccttagccc aggagttcca gatgagagtg gttacagtat ccct-ggagg
agcagtcttt tcctagtatc atccag-gtg attaacgctg cttccatgtt ggtcagcatg
catggagctc agctcatcac ctcaatgttc ctccccagag gtgcaactgt ggtagagctg
ttcccctttg ctgtgaaccc agagcagtat actccatat- aaaaccctcg ccactctacc
--aggcatgg accttcacta cattgtttgg aggaatccta agga-ggaaa acactgtcac
ccatccagac agaccgtggg agcaaggagg cattgctcac ttagaaaaag atgagcaaca
gcgcatcctg gcaagtacgg atgtcccaag gcacctgtgc tgccgcaacc c-agaatggc
tt-tttcgga tctaccagga tactttggta gacattccgt cattcctcga ggtcctcaaa
gatggcatga agagtaagcc ta--gcctga agaaaacaaa aatagccagc acagttcacc
ct-ggccggg tcagagaagc ccactgtcag acgtcagtac aaacccctaa tgaggccaaa
cttacagtct cttggcagat cccgtggaat ctaaagtacc tgaaggt--g agagaggtta
agtacga-gg t--atggat- ccaggaaca
>Apteronotidae_Adontosternarchus_sachsi_1_1
gagatccgt- cagttt--gc ctta----tt cattatggaa aggttgaac- atcacaaaag
tgcagaggtc tgaagatga- ---------- ---------- ---------- ----------
--tgattata tagtagtttt cagtcgtact tctaacaggc tcatactcaa cgaggcacag
ttga-ttctt actttggccc aagagttcaa gatgaggacg gtcaccgtgt cctt-ggacg
atcagacatt tgacagtata gttcag-gtc atcagtgggg cgtccatgct ggtcagcatg
catggagccc agctgatcac ctccatgttc ttaccacggg gggctgctgt gatagagctc
ttcccatttg cggtcagccc agancagtat actccgtac- aaaacactgg cttccttgcc
--tggaatgg acctccagta cgtagcatgg agaaatacta ttga-ggaga attcagtagc
ctatcctgac cgcccttggg atcagggagg catctcccac ttggagaagg aggagcagga
acgcatcctg gctagtaaag aggtgccaag acacctgtgc tgccgcaacc c-agagtggc
tt-ttccgga tttatcaaga caccatcgtg gacatcccat cctttctcgc ggccctgaga
gaaagtctaa aagttaaacc ga--atctga aaaagaccag gcctgtcagc acagtacatc
ca-ggtcgag tgagagaacc caagtgtcag acgtcagtgc aggccaccac tgaagcacag
cttgctgtgt catggcagat cccnnnnnnn nnnnnnnnnn nnnnnnnnnn nnnnnnnnnn
nnnnnnnnnn nnnnnnnnnn nnnnnnnnn
>Apteronotidae_Apteronotus_acidops_1_1
gagatccgt- cagttt--gc cttg----tt catgatggaa aagttgaac- atcacaaaag
tgcagaggtc tgaggatga- ---------- ---------- ---------- ----------
--cgattata tagtagtttt cagtcgtact tctaacaggc tcatactcaa tgaggcacag
ttga-tcctt actttggccc aagagttcaa gatgaggacg gtcaccgtgt cctt-ggacg
atcagacctt tgacagtata gttcag-gtc atcagtgggg cgtccatgtt ggtcagcatg
catggagccc agctgatcac gtccatgttc ttaccacggg gggctgttgt gatagagctc
ttcccgtttg cagttaaccc agagcagtat actccatac- aaaaccttgg cttccttgcc
--aggaatgg acctccagta catagcatgg agaaatacta ttga-ggaga attcagtagc
ctaccctgac cgcccttggg atcagggagg catctcccac ttggagaaag aggagcagga
acgcattctg gctagcaaag aggtgccaag acacctgtgt tgccgyaacc c-agagtggc
tt-ttccgga tttatcaaga caccatcgtg gacatcccat cttttctcgc ggccctaaga
gaaagtctaa aagttaagcc ga--atctga aaaagaccag gcctgtcagc acagtacatc
ca-ggtcgag tcagagaacc caagtgtcag acctcagtgc aggccaccag tgaagcaaag
cttgctgtgt catggcagat cccnnnnnnn nnnnnnnnnn nnnnnnnnnn nnnnnnnnnn
nnnnnnnnnn nnnnnnnnnn nnnnnnnnn
>Apteronotidae_Apteronotus_apurensis_1_1
gagatccgt- cagttt--gc cttg----tt catgatggaa aggttgaac- atcacaaaag
tacagaggtc tgaggatga- ---------- ---------- ---------- ----------
--ggattata tagtagtttt cagtcgttct tctaacaggc tcatactcaa tgaggcacag
ttga-ttctt actttggccc aagagttcaa gatgaggacg gtcaccgtgt cctt-ggacg
atcagacatt tgacagtata gttcag-gtc atcagtgggg cgtccatgct ggtcagcatg
catggagctc agctgatcac ctccatgttc ttaccacggg gggctgttgt gatagagctc
ttcccgtttg cggttagccc agagcagtat actccatac- aaaaccttgg cttccttgcc
--tggaatgg acctccagta cgtagcatgg agaaatacta ttga-ggaga attcagtagc
ctacccygac cgcccttggg atcagggagg catctcccac ttggagaaag aggagcagga
acgcatcctg gctagcaaag aggtgccgag acacctgtgt tgccgcaacc c-agagtggc
tt-ttccgga tttatcaaga caccatcgtg gacatcccat cctttctcgc ggccctaaga
gaaagtctaa aagttaagcc ga--atctga aaaagaccag gcctgtcagc acagtacatc
ca-ggtcgag tcagagaacc caagtgtcag acatcagtgc aggccaccag tgaagcaaag
cttgccgtgt catggcagat cccnnnnnnn nnnnnnnnnn nnnnnnnnnn nnnnnnnnnn
nnnnnnnnnn nnnnnnnnnn nnnnnnnnn
>Apteronotidae_Apteronotus_caudimaculosus_1_1
gagatccgt- cagttt--gc cttg----tt catgatggaa aagttgaac- atcacaaaag
tgcagaggtc cgaggatga- ---------- ---------- ---------- ----------
--cgattata tcgtagtttt cagtcgtact tctaacaggc tcatactcaa tgaggcacag
ttga-ttctt actttggccc aagagttcaa aatgaggacg gtcaccgtgt cctt-ggatg
atcagacctt tgacagtata gttcag-gtc atcagtgggg cgtccatgtt ggtcagcatg
catggagccc agctgatcac ctccatgttc ttaccacggg gggctgttgt gatagagctc
ttcccgtttg cggttaaccc agagcagtat actccatac- aaaaccttgg cttccttgcc
--aggaatgg acctccagta cgtagcatgg agaaatacta ttga-ggaga attcagtagc
ctaccctgat cgcccttggg atcagggagg catctcccac ttggagaaag aggagcagga
acgcatcctg gctagcaaag aggtgccaag acacttgtgt tgccgcaacc c-agagtggc
tt-ttccgga tttatcaaga caccatcgtg gacatcccat cctttctcgc ggccctaaga
gaaagtctaa aagttaagcc ga--atctga aaaagaccag gcctgtcagc acagttcatc
cg-ggtcgag tcagggaacc caagtgtcag acatcagtgc aggccaccag tgaagcaaag
cttgctgtgt cgtggcagat cccnnnnnnn nnnnnnnnnn nnnnnnnnnn nnnnnnnnnn
nnnnnnnnnn nnnnnnnnnn nnnnnnnnn
>Apteronotidae_Apteronotus_ellisi_1_1
gagatccgt- cagttt--gc cttg----tt catgatggaa aggttgaac- atcacaaaag
tgcagaggtc tgaggatga- ---------- ---------- ---------- ----------
--ggattata tagtagtttt cagtcgttct tctaacaggc tcatactcaa tgaggcacag
ttga-ttctt actttggccc aagagttcca gatgaggacg gtcaccgtgt cctt-ggacg
atcagacatt tgacagtata gttcag-gtc atcagtgggg cgtccatgct ggtcagcatg
catggagccc agctgatcac ctccatgttc ttaccacggg gggctgttgt gatagagctc
ttcccgtttg cggttagccc agaccagtat actccatac- aaaaccttgg cttccttgcc
--tggaatgg acctccagta cgtagcatgg agaaatacta ttga-ggaga attcagtagc
ctaccctgac cgcccttggg atcagggagg catctcccac ttggagaaag aggagcagga
acgcatcctg gctagcaaag aggtgccgag acacctgtgt tgccgcaacc c-agagtggc
tt-ttccgga tttatcaaga caccatcgtg gacatcccat cctttctcgc ggctctaaga
gaaagtctaa aagttaagcc ga--atctga aaaagaccag gcctgtcagc acagtacatc
ca-ggtcgag tcagagaacc caagtgtcag acatcagtgc aggccaccag tgaagcaaag
cttgccgtgt catggcagat cccnnnnnnn nnnnnnnnnn nnnnnnnnnn nnnnnnnnnn
nnnnnnnnnn nnnnnnnnnn nnnnnnnnn
>Apteronotidae_Apteronotus_eschmeyeri_2_1
gagatccgt- cagttt--gc cttg----tt catgatggaa aagttgaac- atcacaaaag
tgcagaggtc tgaggatga- ---------- ---------- ---------- ----------
--cgattata tagtagtttt cagtcgtact tctaacaggc tcatactcaa tgagccacag
ttga-ttctc actttggccc aagagttcaa aatgaggacg gtcactgtgt cgtt-ggacg
atcagacctt tgacagtata gttcag-gtc atcagtgggg cgtccatgtt ggtcagcatg
catggagccc agctgatcac ctccatgttc ttaccacggg gggctgttgt gatagagctc
ttcccgtttg cggttaaccc agagcagtat actccatac- aaaaccttgg cttccttgcc
--aggaatgg acctccagta cgtagcatgg agaaatacta ttga-ggaga attcagtagc
ctaccctgac cgcccttggg atcagggagg catctcccac ttggagaaag aggagcagga
acgcatcctg gctagcaaag aggtgccaag acacctgtgt tgccgcaacc c-agagtggc
tt-ttccgga tttatcaaga caccatcgtg gacatcccat cctttcttgc ggccctaaga
gaaagtctaa aagttaagcc ga--atctga aaaagaccag gcctgtcagc acagttcatc
ca-gggcgag tcagggaacc caagtgtcag acatcagtgc aggcgaccag tgaagcaaag
cttgctgtgt cgtggcagat cccnnnnnnn nnnnnnnnnn nnnnnnnnnn nnnnnnnnnn
nnnnnnnnnn nnnnnnnnnn nnnnnnnnn
>Apteronotidae_Apteronotus_mariae_2_1
gagatccgt- cagttt--gc cttg----tt catgatggaa aagttgaac- atcacaaaag
tgcagaggtc tgaggatga- ---------- ---------- ---------- ----------
--cgattata tagtagtttt cagtcgtact tctaacaggc tcatactcaa tgagccacag
ttga-ttctc actttggccc aagagttcaa aatgaggacg gtcactgtgt cgtt-ggacg
atcagacctt tgacagtata gttcag-gtc atcagtgggg cgtccatgtt ggtcagcatg
catggagccc agctgatcac ctccatgttc ttaccacggg gggctgttgt gatagagctc
ttcccgtttg cggttaaccc agagcagtat actccatac- aaaaccttgg cttccttgcc
--aggaatgg acctccagta cgtagcatgg agaaatacta ttga-ggaga attcagtagc
ctaccctgac cgcccttggg atcagggagg catctcccac ttggagaaag aggagcagga
acgcatcctg gctagcaaag aggtgccaag acacctgtgt tgccgcaacc c-agagtggc
tt-ttccgga tttatcaaga caccatcgtg gacatcccat cctttcttgc ggccctaaga
gaaagtctaa aagttaagcc ga--atctga aaaagaccag gcctgtcagc acagttcatc
ca-gggcgag tcagggaacc caagtgtcag acatcagtgc aggcgaccag tgaagcaaag
cttgctgtgt cgtggcagat cccnnnnnnn nnnnnnnnnn nnnnnnnnnn nnnnnnnnnn
nnnnnnnnnn nnnnnnnnnn nnnnnnnnn
>Apteronotidae_Compsaraia_compsa_1_1
gagatccgt- cagttt--gc cttg----tt catgatggaa aggttgaac- atcacaaaag
tgcagaggtc cgaggatga- ---------- ---------- ---------- ----------
--cgattata ttgtagtttt cagtcgttct tctaacaggc tcatactcaa tgaggcacag
ttga-ttctt actttggccc aggagttcaa gatgaggacg gtcaccgtgt cctt-ggacg
atcagacatt tgacagtata gttcag-gtc atccgtgggg cgtccatgct ggtcagcatg
catggagccc agctgatcac ctccatgttc ttaccacggg gggctgttgt gatagagctc
ttcccgtttg cggttagccc agagcagtat actccatac- aaaaccttgg cttccttgcc
--tggaatgg acctccagta cgtagcatgg agaaatacta ttga-ggaga attcagtagc
ctaccctgac cgcccttggg atcagggagg catctcccac ttggacaaag aggagcagga
gcgcatcctg gcgagcaaag aggtgccgag acacctgtgt tgccgcaacc c-agagtggc
tt-ttccgga tttatcaaga caccatcgtg gacatcccat cctttctcgc ggccctaaga
gaaagtctaa aagttaagcc ga--atctga aaaagaccag gcctgtcagc acagtacatc
ca-ggtcgag tcagagaacc caagtgtcag acatcagtgc aggccaccag tgaagcaaag
cttgccgtgt catggcagat cccnnnnnnn nnnnnnnnnn nnnnnnnnnn nnnnnnnnnn
nnnnnnnnnn nnnnnnnnnn nnnnnnnnn
>Apteronotidae_Orthosternarchus_tamandua_1_1
gagattcgt- cagttt--gc cttg----tt catgatggaa aggttgaat- atcacaaaag
tgcagaggtc tgaggatga- ---------- ---------- ---------- ----------
--cgattata tagtagtttt cagtcgttct tctaacaggc tcatactcaa tgaggcacag
ttga-ttctt gctttggccc aagagttcaa gatgaggaca gtcaccgtgt cctt-ggatg
atcagacatt tgacagtata gttcag-gtc atcagtgggg catccatgtt ggtcagcatg
catggagccc agctgatcac ctccatgttc ttaccacggg gggctgctgt gatagagctc
ttcccgtatg cggtcagccc ggagcagtac actccatac- aaaaccttgg cttccttgcc
--aggaatgg acctccagta tgtagcatgg agaaatacta ttga-ggaga attccgtagc
ctaccctgac cgcccttggg accagggagg catctcccac ttggagaaag aggagcagga
acgcatcctc gctagcaaag aggtgccaag acacctgtgc tgccgcaacc c-agagtggc
tt-ttccgga tttatcaaga caccatcgtg gacatcccat cctttctcgc ggtcctaaga
gaaagtctaa aagttaagcc ga--atctga aaaagaccag gcctgtcagc acagtacatc
ca-ggtcgag tcagagaacc caagtgtcag acatcagtgc aggccaccaa tgaagcaaag
ctcgctgtat catggcagat cccnnnnnnn nnnnnnnnnn nnnnnnnnnn nnnnnnnnnn
nnnnnnnnnn nnnnnnnnnn nnnnnnnnn
>Apteronotidae_Pariosternarchus_amazonensis_1_1
gagatccgt- cagttt--gc cttg----tt catgatggaa aggttgaac- atcacaaaag
tgcagaggtc tgaggatga- ---------- ---------- ---------- ----------
--cgattata tagtagtttt cagtcgttct tctaacaggc tcatactcaa tgaggcacag
ttga-ttctt actttggccc aagagttcaa gatgaggacg gtcaccgtgt cctt-ggacg
atcagacatt tgacagtata gttcag-gtc atcagtgggg cgtccatgct ggtcagcatg
catggagccc agctgatcac ctccatgttc ttaccacggg gggctgttgt gatagagctc
tttccgtttg cggttagccc agagcagtat actccatac- aaaaccttgg cttccttgcc
--tggaatgg acctccagta cgtagcatgg agaaatacta ttga-ggaga attcagtagc
ctaccctgac cgcccttggg atcagggagg catctcccac ttggagaaag aggagcagga
acgcatcctg gctagcaaag aggtgccgag acacctgtgt tgccgcaacc c-agagtggc
tt-ttccgga tttatcaaga caccatcgtg gacatcccat cctttctcgc ggccctaaga
gaaagtctaa aagttaagcc ga--atctga aaaagaccag gcctgtcagc acagtacatc
ca-ggtcgag tcagagaacc caagtgtcag acatcagtgc aggccaccag tgaagcaaag
cttgccgtgt catggcagat cccnnnnnnn nnnnnnnnnn nnnnnnnnnn nnnnnnnnnn
nnnnnnnnnn nnnnnnnnnn nnnnnnnnn
>Apteronotidae_Porotergus_duende_1_1
gagatccgt- cagttt--gc cttg----tt catgatggaa aggttgaac- atcacaaaag
tgcagaggtc tgaggatga- ---------- ---------- ---------- ----------
--cgattata tagtagtttt cagtcgtact tctaacaggc tcatactcaa tgaggcacag
ttga-ttctt actttggccc aagagttcaa gatgaggacg gtcaccgtgt cctt-ggacg
atcagacatt tgacagtata gttcag-gtc atcagtggag cgtccatgct ggtcagcatg
catggagccc agctgatcac ctccatgttc ttaccacggg gggctgttgt gatagagctc
ttcccgtttg cggttaaccc agagcagtat actccatac- aaaaccttgg cttccttgcc
--tggaatgg acctccagta cgtagcatgg agaaatacta ttga-ggaga attcagtagc
ctaccctgac cgcccttggg atcagggagg catctcccac ttggagaaag aggagcagga
acgcatcctg gctagcaaag aggtgccgag acacctgtgt tgccgcaacc c-agagtggc
tt-ttccgga tttatcaaga caccatcgtg gacatcccat cctttctcgc ggccctaaga
gaaagtctaa aagttaagcc ga--atctga aaaagaccag gcctgtcagc acagtacatc
ca-ggtcgag tcagagaacc caagtgtcag acatcagtgc aggccaccag tgaagcaaag
cttgccgtgt catggcagat cccnnnnnnn nnnnnnnnnn nnnnnnnnnn nnnnnnnnnn
nnnnnnnnnn nnnnnnnnnn nnnnnnnnn
>Apteronotidae_Sternarchella_rex_1_1
gagatccgt- cagttt--gc cttg----tt catgatggaa aggttgaac- atcacaaaag
tgcagaggtc tgaggatga- ---------- ---------- ---------- ----------
--tgattata tcgtagtttt cagtcgtact tctaacaggc tcatactcaa tgaggcacag
ttga-ttctt actttggccc aagagttcaa gatgaggacg gtcaccgtgt cctt-ggacg
atcagacatt tgacagtata gttcag-gtc atcagtgggg cgtccatgct ggtcagcatg
catggagccc agctgatcac ctccatgttc ttaccacggg gggctgttgt gatagagctc
ttcccgtttg cggttagccc agagcagtat actccatac- aaaaccttgg cttccttgcc
--tggaatgg acctccagta cgtagcatgg agaaatacta ttga-ggaga attcagtagc
ctaccctgac cgcccttggg atcagggagg catctcccac ttggagaaag aggagcagga
acgcatcctg gctagcaaag aggtgccaag acacctgtgt tgccgcaacc c-agagtggc
tt-ttccgga tttatcaaga caccatcgtg gacatcccat cctttctcac ggccctaaga
gaaagtctaa aagccaagcc ga--atctga aaaagaccag gcctgtcagc acagtacatc
ca-ggtcgag tcagagaacc caagtgtcag acatcagtgc aggccaccag tgaagcaaag
cttgccgtgt catggcagat cccnnnnnnn nnnnnnnnnn nnnnnnnnnn nnnnnnnnnn
nnnnnnnnnn nnnnnnnnnn nnnnnnnnn
>Apteronotidae_Sternarchogiton_labiatus_2_1
gagatccgt- cagttt--gc cttg----tt catgatggaa agnttgaac- atcacaaaag
tgcagaggtc tgaggatga- ---------- ---------- ---------- ----------
--cgattata ttgtagtttt cagtcgttct tctaacaggc tcatactcaa tgaggcacag
ttga-ttctt actttggccc aggagttcaa gatgaggacg gtcaccgtgt cctt-ggacg
atcagacatt tgacagtata gttcag-gtc atcagtgggg cgtccatgct ggtcagcatg
catggagccc agctgatcac ctccatgttc ttaccacggg gggctgttgt gatagagctc
ttcccgtttg cggttagccc agagcagtat actccatac- aaaaccttgg cttccttacc
--tggaatgg accttcagta cgtagcatgg agaaatacta ttga-ggaga attcagtagc
ctaccctgac cgcccttggg atcagggagg catctcccac ttggagaaag aggagcagga
acgcatcctg actagcaaag aggtgccgag acacctgtgt tgccgcaacc c-agagtggc
tt-ttccgga tttatcaaga caccatcgtg gacatcccat cctttctcgc ggccctaaga
gaaagtctaa aagttnagcc ga--atcaga aaaagaccag gccagtcagt acagtacatc
ca-ggtcgag tcagagaacc caagtgtcag acatcagtgc aggccaccat ngaagcaaag
cttgccgtgt catggcagat cccnnnnnnn nnnnnnnnnn nnnnnnnnnn nnnnnnnnnn
nnnnnnnnnn nnnnnnnnnn nnnnnnnnn
>Apteronotidae_Tenebrosternarchus_preto_1_1
gagatccgt- cagttt--gc cttg----tt catgatggaa aggttgaac- atcacaaaag
tgcagaggtc tgaggatga- ---------- ---------- ---------- ----------
--cgattata tagtagtttt cagtcgtact tctaacaggc tcatactcaa tgaggcacag
ttga-ttctt actttggccc aagagttcaa gatgaggacg gtcaccgtgt cctt-ggacg
atcagacatt tgacagtata gttcag-gtc atcagtgggg cgtccatgtt ggtcagcatg
catggagccc agctgatcac ctccttgttc ttaccacggg gggctgttgt gatagagctc
ttcccgtttg cggttagccc agagcagtat actccatat- aaaaccttgg cttccttgcc
--tggaatgg acctccagta catagcatgg agaaatacta ttga-ggaga attcagtagc
ctaccctgac cgcccttggg atcagggagg catctcccac ttggagaagg aggagcagga
acgcatcctg gctagcaaag aggtgccaag acacctgtgt tgccgcaacc c-agagtggc
tt-ttccgga tttatcaaga caccatcgtg gacatcccat cctttctcgc ggccctaaga
gaaagtctaa aagttaagcc ga--atctga aaaagaccag gcctgtcagc acagtacatc
ca-ggtcgag tcagagaacc caagtgtcag acatcagtgc aggccaccag tgaagcaaag
cttgccgtgt catggcagat cccnnnnnnn nnnnnnnnnn nnnnnnnnnn nnnnnnnnnn
nnnnnnnnnn nnnnnnnnnn nnnnnnnnn
>Apteronotidae_Sternarchorhynchus_cramptoni_1_1
gagatscgt- cagttt--gc cttg----tt catgatggaa aggttgaac- atcacaaaag
tgcagaggtc tgaggatga- ---------- ---------- ---------- ----------
--tgattata tagtagtttt cagtcgtact tctaacaggc tcatactcaa tgaggcacag
ttga-ttctt actttggccc aagagttcaa gatgaggacg gtcaccgtgt cctt-ggacg
atcagacatt tgacagtata gttcag-gtc atcagtgggg catccatgct ggtcagcatg
catggagccc agctgatcac ctccatgttc ttaccacggg gggctgctgt gatagagctc
ttcccgtttg cggttagccc agagcagtat actccatac- aaaaccttgg cttccttgcc
--tggaatgg acctccagta cgtagcatgg agaaatacta ttga-ggaga attcagtagc
ctaccctgac cgcccttggg atcagggagg catctcccac ttggagaaag aggagcagga
acgcatcctg gctagcaaag aggtgccaag acacctgtgt tgccgcaacc c-agagtggc
tt-ttccgga tttatcaaga caccatcgtg gacatcccat cctttctcgc agccctaaga
gaaagtctaa aagttaagcc ga--atctga aaaagaccag gcctgtcagc acagtgcatc
ca-ggtcgag tcagagaacc caagtgtcag acatcggtgc aggccaccag tgaagcaaag
cttgccgtgt catggcagat cccnnnnnnn nnnnnnnnnn nnnnnnnnnn nnnnnnnnnn
nnnnnnnnnn nnnnnnnnnn nnnnnnnnn
>Apteronotidae_Sternarchorhynchus_retzeri_1_1
gagatccgt- cagttt--gc cttg----tt catgatggaa aggttgaac- atcacaaaag
tgcagaggtc tgaggatga- ---------- ---------- ---------- ----------
--tgattata tagtagtttt cagtcgtact tctaacaggc tcatactcaa tgaggcacag
ttga-ttctt actttggccc aagagttcaa gatgaggacg gtcaccgtgt cctt-ggacg
atcagacatt tgacagtata gttcag-gtc atcagtgggg catccatgct ggtcagcatg
catggagccc agctgatcac ctccatgttc ttaccacggg gggctgctgt gatagagctc
ttcccgtttg cggttagccc agagcagtat actccatac- aaaaccttgg cttccttgcc
--tggaatgg acctccagta cgtagcatgg agaaatacta ttga-ggaga attcagtagc
ctaccctgac cgcccttggg atcagggagg catctcccac ttggagaaag aggagcagga
acgcatcctg gctagcaaag aggtgccaag acacctgtgt tgccgcaacc c-agagtggc
tt-ttccgga tttatcaaga caccatcgtg gacatcccat cctttctcgc agccctaaga
gaaagtctaa aagttaagcc aa--atctga aaaagaccag gcctgtcagc acagtgcatc
ca-agtcgag tcagagaacc caagtgtcag acatcggtgc aggccaccag tgaagcaaag
cttgccgtgt catggcagat cccnnnnnnn nnnnnnnnnn nnnnnnnnnn nnnnnnnnnn
nnnnnnnnnn nnnnnnnnnn nnnnnnnnn
>Apteronotidae_Sternarchorhynchus_roseni_1_1
gagatccgt- cagttt--gc cttg----tt catgatggaa aggttgaac- atcacaaaag
tgcagaggtc tgaggatga- ---------- ---------- ---------- ----------
--tgattata tagtagtttt cagtcgtact tctaacaggc tcatactcaa tgaggcacag
ttga-ttctt actttggccc aagagttcaa gatgaggacg gtcaccgtgt cctt-ggacg
atcagacatt tgacagtata gttcag-gtc atcagtgggg catccatgct ggtcagcatg
catggagccc agctgatcac ctccatgttc ttaccacggg gggctgctgt gatagagctc
ttcccgtttg cggttagccc agagcagtat actccatac- aaaaccttgg cttccttgcc
--tggaatgg acctccagta cgtagcatgg agaaatacta ttga-ggaga attcagtagc
ctaccctgac cgcccttggg atcagggagg catctcccac ttggagaaag aggagcagga
acgcatcctg gctagcaaag aggtgccaag acacctgtgt tgccgcaacc c-agagtggc
tt-ttccgga tttatcaaga caccatcgtg gacatcccat cctttctcgc agccctaaga
gaaagtctaa aagttaagcc ga--atctga aaaagaccag gcctgtcagc acagtgcatc
ca-ggtcgag tcagagaacc caagtgtcag acatcggtgc aggccaccag tgaagcaaag
cttgccgtgt catggcagat cccnnnnnnn nnnnnnnnnn nnnnnnnnnn nnnnnnnnnn
nnnnnnnnnn nnnnnnnnnn nnnnnnnnn
>Apteronotidae_Sternarchorhynchus_roseni_2_1
gagatccgt- cagttt--gc cttg----tt catgatggaa aggttgaac- atcacaaaag
tgcagaggtc tgaggatga- ---------- ---------- ---------- ----------
--tgattata tagtagtttt cagtcgtact tctaacaggc tcatactcaa tgaggcacag
ttga-ttctt actttggccc aagagttcaa gatgaggacg gtcaccgtgt cctt-ggacg
atcagacatt tgacagtata gttcag-gtc atcagtgggg catccatgct ggtcagcatg
catggagccc agctgatcac ctccatgttc ttaccacggg gggctgctgt gatagagctc
ttcccgtttg cggttagccc agagcagtat actccatac- aaaaccttgg cttccttgcc
--tggaatgg acctccagta cgtagcatgg agaaatacta ttga-ggaga attcagtagc
ctaccctgac cgcccttggg atcagggagg catctcccac ttggagaaag aggagcagga
acgcatcctg gctagcaaag aggtgccaag acacctgtgt tgccgcaacc c-agagtggc
tt-ttccgga tttatcaaga caccatcgtg gacatcccat cctttctcgc agccctaaga
gaaagtctaa aagttaagcc ga--atctga aaaagaccag gcctgtcagc acagtgcatc
ca-ggtcgag tcagagaacc caagtgtcag acatcggtgc aggccaccag tgaagcaaag
cttgccgtgt catggcagat cccnnnnnnn nnnnnnnnnn nnnnnnnnnn nnnnnnnnnn
nnnnnnnnnn nnnnnnnnnn nnnnnnnnn
>Apteronotidae_Sternarchorhynchus_yepezi_2_1
gagattcgt- cagttt--gc cttg----tt catgatggaa aggttgaac- atcacaaaag
tgcagaggtc tgaggatga- ---------- ---------- ---------- ----------
--tgattata tagtagtttt cagtcgtact tctaacaggc tcatactcaa tgaggcacag
ttga-ttctt actttggccc aagagttcaa gatgaggacg gtcaccgttt cctt-ggacg
atcagacatt tgacagtata gttcag-gtc atcagtgggg catccatgct ggtcagcatg
catggagccc agctgatcac ctccatgttc ttaccacggg gggctgctgt gatagagctc
ttcccgtttg cggttagccc agagcagtat actccatac- aaaaccttgg cttccttgcc
--tggaatgg acctccagta cgtagcatgg agaaatacta ttga-ggaga attcagtagc
ctaccctgac cgcccttggg atcagggagg catctcccac ttggagaaag aggagcagga
acgcatcctg gctagcaaag aggtgccaag acacctgtgt tgccgcaacc c-agagtggc
tt-ttccgga tttatcaaga caccatcgtg gacatcccat cctttctcgc agccctaaga
gaaagtctaa aagttaagcc ga--atctga aaaagaccag gcctgtcagc acagtgcatc
ca-ggtcgag tcagagaacc caagtgtcag acatcagtgc aggccaccag tgaagcaaag
cttgccgtgt catggcagat cccnnnnnnn nnnnnnnnnn nnnnnnnnnn nnnnnnnnnn
nnnnnnnnnn nnnnnnnnnn nnnnnnnnn
>Cyprinodontidae_Floridichthys_carpio_1_1
gagatcaga- catttt--gc caacgtt-tt aatggagaaa a---tgaac- ctgacaaggt
gggaggaaga agagaaggt- tggaagaagc ccagaagagg agg------- -----agagg
gacgaataca tcgctgtgtt tagtcgctcg acaacaaggg taatcgtgaa cgaagccgag
ctga-taatg gccttagccc aggagttcca gatgagggtg gtcaccgtgt ccct-ggagg
aacagtcttt tcccagcatc atccag-gtg atcagtgctg cttccatgtt ggtcagcatg
catggagctc agctgatcac ctcaatgttc cttcctagag gtgcaacggt ggtagaactg
ttcccctttg ctgtgaaccc agagcagtac actccatat- aaaaccctgg cctcccttcc
--aggtatgg accttcacta catcgtctgg aggaactcta tgga-agaaa acactgtcac
ccacccagac agaccctggg aacaaggtgg cattgcccac ttagaaaaag aggagcagaa
gcgcatcctg gagagcaagg atgtcccgag gcacctgtgc tgccgtaacc c-agagtggc
tt-ttccgga tctaccagga tactttggtg gacattccat cattcctcaa ggtcctcaga
gacggcatga agagtaaacc aa--acctga agaaaacaaa gatggccagc acggtccacc
ct-ggccgtg tcagagaagc ccactgtcag acgtcagtac aggccgctaa cgaggccaaa
ctcacagttt cttggcagat cccgtggaat ctgaagtacc taaaggt--g agagaggtga
agtacga-gg t--gtggat- ccaggagca
>Cyprinodontidae_Jordanella_floridae_1_1
nnnnnnnnnn nnnnnnnnnn nnnnnnnnnn nnnnnnnnnn nnnnnnnnnn nnnnnnnnnn
nnnnnnnnnn nnnnnnnnnn nnnnnnnnnn nnnnnnnnnn nnnnnnnnnn nnnnnnnnnn
nnnnnnnnnn nnnnnnnnnn nnnnnnnnnn nnnnnnnnnn nnnnnnnnnn nnnnnnnnnn
nnnnntcatg gccttagccc aggagttcca gatgagagtg gtcactgtat ccct-ggagg
agcagtcttt ttccagcatc atccag-gtg atcagtgctg cttccatgtt ggtcagcatg
catggtgctc agttgatcac ctcaatgttc ctccccaaag gtgcaactgt tgtagaatta
ttcccctttg ctgtgaaccc agagcagtac actccatat- aaaaccctgg cctcccttcc
--aggtatgg accttcacta cattgtctgg aggaactcta tgga-ggaaa acactgttac
tcacccaaac agaccctggc aagaaggtgg cattgtccac ttagacaaag aggagcagca
gcggatcctg gagagtaaag atgtcccgag gcacctgtgc tgccgtaacc c-ggagtggc
tt-ttccgaa tctaccagga tactttggta gacattccat cgttcctcaa ggtcctcaga
gacggcatga agagtaagcc aa--acgtga agaaaacaaa aatggccagc acggtccacc
ct-ggccgtg tcagagatgc ccactgtcag acatcagtgc aggcacctaa cgaggccaaa
ctcacagtct cttnnnnnnn nnnnnnnnnn nnnnnnnnnn nnnnnnnnnn nnnnnnnnnn
nnnnnnnnnn nnnnnnnnnn nnnnnnnnn
>Loricariidae_Guyanancistrus_brevispinis_1_1
nnnnnnnnnn nnnttt--gc ctca----tt catgatggaa aggcttaat- atcacgatgg
aggagaggcc tgaagagga- ---------- ---------- ---------- ----------
--tgattata tcgttgtctt tagtcgtgct tctaacaggc ttatactcaa tgaggcagag
ttga-ttctt actttggcac aagagttcaa aatgaggaca gtcactgtgt cttt-ggagg
agcagacttt tgatagcata gtccag-gtt atcagtggag catccatgct agtcagcatg
catggggccc agcttataac ctctgttttc ctgcctcgag gtgctgctgt gatagaactc
ttcccgttcg cagtcaaccc cgaacactac actccatac- agaaccctgg ctgccttgcc
--aggaatgg atctccaata tgtagcatgg agaaacatca gaga-agaga attctgtaac
ccatcccgat cgcccttggg accagggagg catcactcac ttggacaaag aggagcaaga
acgtatcctt gctagtaagg aagtgccgag gcacctctgt tgccgcaacc c-tgngtggc
tt-taccgga tttatcaaga cactattgtg gacattccat cttttatgga ggcccttaga
gaaggtttga aggctaagcc ga--atctga aaaagtccaa gcttgccagc acagtgcacc
ct-ggtcgag tcagagaacc caagtgtaag acatcagtgc aagccgctaa tgaagcgaag
ctgtccgtgt catggcagat cccatggaac ctcaagtact tgaaggt--a cgggaggtca
aatacga-ag t--ctggat- ccagnnnnn
>Pimelodidae_Hypophthalmus_edentatus_1_1
nnnnnnnnnn nnnnnnnnnn nnnnnnnnnn nnnnnnnnnn nnncttaat- atcacaagag
aggaaaggcc tgaaggtga- ---------- ---------- ---------- ----------
--tgattata tagtagtgtt tagtcgagct tctaacaggc tgatactgaa tgaggcagag
ttgc-ttctt gctttggctc aagagtataa aatgaggaca gtcactgtgt tttt-ggaag
agcaaacatt tgcaagcata gtccag-ctt atcagtgcgg catccatgtt ggtcagcatg
catggtgctc agctaatcat gtccatgttc ctaccacgag gggctgcagt cattgagctt
ttcccatacg cagtcaaccc agaacactat atgccgtac- aaaactctgg cctctttgcc
--aggaatgg acctgcagta tatagcatgg cgaaacacca ttga-agaga attctgtgag
ctatcctgac cgcccgtggg accaaggagg catcactcac ctggagaaag acgagcagga
acgtatccta accagcaagg aggtgccgag acacctctgt tgtcgtaacc c-agagtggc
tt-ttccgaa tttatcaaga caccatcgtg gacattccat ccttcttggg agtcctaaaa
gaaggcctaa aagttaagcc ta--atctaa aaaagagcaa acctgccagc ctggtacacc
ct-ggtcgag tcagacaacc caagtgccag acgtcagtgc aggctgccca tgaagcaaag
ctctctgttt cctggcagat tccttggaac ctcaagtact taaaggt--a agagaagtga
aatatga-ag t--gtggat- ccaggagca
>Poeciliidae_Brachyrhaphis_rhabdophora_1_1
gagatcaga- catttt--gc caaggct-tt aatggagaaa a---tgaac- atgacaaggc
aggacgaggc agagaagga- tggaggaagc tcagagcaag agaaggagag agacaagaaa
gatgaataca ttgctgtgtt tagtcgctcg acaacaagat taattctgaa tgaagcagag
ctaa-taatg gccttagccc aggagttcca gatgagagtg gttacagtat ccct-ggagg
aacagtcttt tcctagtatc atccag-gtg gttagcgctg cttccatgtt ggtcagcatg
catggagctc agctcattac ctcaatgttc ctccccagag gtgcaactgt ggtagagttg
ttcccctttg ctgtgaaccc agagcagtat actccatat- aaaaccctcg ccactctacc
--aggcatgg accttcacta cattttttgg aggaattcta agga-ggaaa acactgtcac
ccatccagac agaccatggg agcaaggcgg cattgcccac ttagaaaaag atgagcagca
gcgcatcctg gcaagtaccg atgtccccag acacctgtgc tgccgcaacc c-ggaatggc
tt-ttccgga tctaccagga tactttggta gacattccgt cattcctcga ggtcctcaaa
gatggcatga agagtaagcc ta--gtctga agaaaaaaaa aatagccagc acagttcacc
ct-ggccggg tcagagaagc ccactgtcag acatcagtac aaactcctaa tgaggccaaa
ctcacagttt cttggcagat cccgtggaat ctaaagtacc tgaaggt--c agagaggtta
attacaa-gg t--atggat- ccgggacca
>Poeciliidae_Cnesterodon_septentrionalis_1_1
gagatcaga- catttt--gc caaggct-tt aatggagaaa a---tgaac- ataacaaggc
aggacgaggc agagaagga- tggaggaagc tcagagcaag agagggagag agacaggaaa
gatgaataca tcgctgtgtt tagtcgctcg accacaagat taattctgaa tgaagcagag
ctaa-taatg gccttagccc aggagttcca gatgagagtg gttacagtat ccct-ggagg
aacagtcttt tcctagtatc atccag-gtg attagtgctg cttccatgtt ggtcagcatg
catggagctc agctcatcac ctcaatgttc ctccccagag gagcaactgt ggtagagttg
ttcccctttg ctgtgaaccc agagcagtat cctccatat- aaaaccctcg ccactctacc
--aggcatgg accttcacta cattttttgg aggaattcta agga-ggaaa acactgtcac
ccatccagac agaccgtggg agcaaggcgg cattgcccat ttagaaaaag atgagcagca
gcgcatcctg gcaagtacag acgtcccaag gcacctgtgc tgcaggaacc c-ggaatggc
tt-ttccgca tctaccagga tactttggta gacattccgt cattcctcga ggtcctcaaa
gacggcatga agagtaagcc ta--gcctga aaaaaacaaa gatagccacc acagttcacc
ct-ggccggg tcagagaagc ccactgtcag acatcagtac aaacccctaa tgaggccaaa
ctcacagtct cttggcagat cccgtggaat ctaaagtacc tgaaggt--g agagaggtta
agtacga-gg t--atggat- ccaggagca
>Poeciliidae_Neoheterandria_cana_1_1
gagatcaga- catttt--gc caaggct-tt aatggagaaa a---tgaac- ataacaaggc
aggacgaggc agagaagga- tggaggaagc tcagagcaag agaaggagag agacaagaaa
gaggaataca tcgctgtgtt tagtcgctca acaacaagat taattctgaa tgaagcagag
ctaa-taatg gccttagccc aggagttcca gatgagagtg gttacagtat ccct-ggagg
agcagtcttt tcctagtatc atccag-gtg attagctctg cttccatgtt ggtcagcatg
catggagctc agctcatcac ctcaatgttc ctccccagag gtgcaactgt ggtagagttg
ttcccctttg ctgtgaaccc agagcagtac actccatat- aaaaccctcg ccactctgcc
--aggcatgg accttcacta cattttttgg aggaattcta agga-ggaaa acactgtcac
ccatccagac agaccgtggg agcaaggggg cattgcccac ttagaaaaag atgagcagca
gcgcatcctg gcaagtacgg atgtcccaag gcacctgtgc tgccgcaacc c-agaatggc
tt-ttccgga tctaccagga tactttggta gacattccgt cattcctcga ggtcctcaaa
gatggcatga acagtaagcc ta--gcttga agaaaacaaa aatagccagc acagttcacc
ct-ggccggg tcagagaagc ccactgtcag acatcagtac aaacccctaa tgaggccaaa
ctcacagtct cttggcagat cccgtggaat ctaaagtacc tgaaggt--g agagaggtta
agtacga-gg t--atggat- ccaggagca
>Poeciliidae_Pamphorichthys_hollandi_2_1
gagatcaga- catttt--gc caaggct-tt aatggagaaa a---tgaac- ataacaaagc
aggacgaggc agagaagga- tggaggaagc tcagagcaag agagggagag agacaagaaa
gatgaataca tcgctgtgtt tagtcgctcg accacaagat taattctgaa tgaagcagag
ctaa-taatg gccttarccc aggagttcca gatgagagtg gttacagtat ccct-ggagg
agcagccttt tcctagtatc atccag-gtg attagcgctg cttccatgtt ggtcagcatg
catggagctc agctcatcac ctcaatgttc ctccccagag gtgcaactgt ggtagagttg
ttcccctttg ctgtgaaccc agaacagtat actccatat- aaaaccctcg ccactctacc
--aggcatgg acattcacta cattttttgg aggaattcta agga-gaaaa acactgtcac
tcatccagac aggccgtggg agcaaggcgg cattgcccac ttagaaaaag atgagcagga
gcgcatcctg acgagtacgg acgtcccaag gcacctgtgc tgcagaaacc c-ggaatggc
tt-ttccgga tctaccagga tactttggta gacattccgt cattccttga ggtcctcaaa
gatggcatga agagtaaacc ta--acctga aaaagacaaa gatagccagc acagttcacc
ct-ggccggg tcagagaagc ccactgtcag acatcagtac aaacccctaa tgaggccaaa
ctcacagtct cttggcagat cccgtggaat ctaaagtacc tgaaggt--g agagaggtta
aatacga-gg t--atggat- ccaggagca
>Poeciliidae_Phalloceros_caudimaculatus_1_1
gagatcaga- catttt--gc caaggct-tt aatggagaaa a---tgaac- ataacaaggc
aggaggaggc agagaagga- cggaggaagc tcagagcaag agagggagag agacaaaaag
gatgaataca tcgctgtgtt tagtcgctcg acaacaagat taattctgaa tgaagcagag
ctaa-taatg gccttagccc aggagttcca gatgagagtg gttacagtaa ccct-ggagg
agcagtcttt tcctagtatc atccag-gtg attagcactg cttccatctt ggtcagcatg
catggagctc agctcatcac ctcaatgttc ctccccagag gtgcaactgt ggtagagttg
ttcccctttg ctgtggaccc agaacagtat actccatat- aaaaccctcg ccactctacc
--aggcatgg accttcacta cattttttgg aggaattcta agga-ggaaa acactgtcac
ccatccagac agaccgtggg agcaaggcgg cattgcccac ttagaaaaag atgagcagca
gcgcatcctg gcaagtacgg acgtcccaag gcacctgtgc tgccggaacc c-ggaatggc
tt-ttccgga tctaccagga tacattggta gacattccgt cattcctcga gatcctcaaa
gatggcatga agagtaagcc ta--gcctga agaaaacaaa gatagccagc acagttcacc
ct-ggccggg tcagagaagc ccactgtcag acatcagtac aaacccctaa cgaagccaaa
ctcacagtct cttggcagat cccgtggaat ctaaagtacc tgaaggt--g agagaggtta
agtacga-gg t--atggat- ccaggagca
>Poeciliidae_Poecilia_butleri_2_1
gagatcaga- catttt--gc caaggct-tt aatggagaaa a---tgaac- ataacaaagc
aggacgaggc agagaagga- tggaggaagc tcagagcaag agagggagag agacaagaaa
gatgaataca tcgctgtgtt tagtcgctcg accacaagat taattctgaa tgaagcagag
ctaa-taatg gccttagccc aggagttcca gatgagagtg gttacagtat ccct-ggagg
agcagtcttt tcctaggatc atccag-gtg attagctctg cttccatgtt ggtcagcatg
catggagctc agctcatcac ctcaatgttc ctccccagag gtgcaactgt ggtagagttg
ttcccctttg ctgtgaaccc agagcagtat actccatat- aaaaccctcg ccactctacc
--aggcatgg accttcacta cattttttgg aggaattcta agga-ggaaa acactgtcac
ccatccagac agaccgtggg agcaaggcgg cattgcccac ttagaaaaag atgagcagca
gcgcatcctg acaagtacgg acgtcccaag gcacctgtgc tgcaggaacc c-agaatggc
tt-ttccgga tctaccagga tactttggta gacattccgt cattcctcaa ggtcctcaaa
gatggcatga agagtaagcc ta--gcctga aaaaaacaaa gatagccagc acagttcacc
ct-ggccggg tcagagaagc ccactgtcag acatcagtac aaacccctaa tgaggccaaa
ctcacagtct cttggcagat cccgtggaat ctaaagtacc tgaaggt--g agagaggtta
agtacga-gg t--atggat- ccaggagca
>Poeciliidae_Poecilia_dominicensis_1_1
gagatcaga- catttt--gc caaggct-tt aatggagaaa a---tgaac- ataacaaagc
aggacgaggc agagaagga- tggaggaagc tcagagcaag agagggagag agacaagaaa
gatgaataca tcgctgtgtt tagtcgctcg accacaagat taattctgaa tgaagcggag
ctaa-taatg gccttagccc aggagttcca gatgagagtg gttacagtat ccct-ggagg
agcagtcttt tcctagtatc atccag-gtg attagtgctg cttccatgtt ggtcagcatg
catggagctc agctcatcac ctcaatgttc ctccccagag gtgcaactgt ggtagagttg
ttcccctttg ctgtgaaccc agagcagtat actccatat- aaaacccttg ccactctacc
--aggcatag accttcacta cattttttgg aggaattcta agga-ggaaa acactgtcac
ccatccagac agaccgtggg agcaaggcgg cattgcccac ttagagaaag atgagcagga
gcgcatcctg acaagtacgg acgtcccaag gcacctgtgc tgcaggaacc c-ggaatggc
tt-ttccgga tctaccagga tactttggta gacattccgt cattcctcga ggtcctcaaa
gatggcatga agagtaagcc ta--gcctga aaaaaacaaa gatagccagc acagttcacc
ct-ggccggg tcagagaagc ccactgtcag acatcagtac aaacccctaa tgaggccaaa
ctcacagtct cttggcagat cccgtggaat ctaaagtacc tgaaggt--g agagaggtta
agtacga-gg t--atggat- ccaggagca
>Poeciliidae_Poecilia_elegans_1_1
gagatcaga- catttt--gc caaggct-tt aatggagaaa a---tgaac- ataacaaagc
aggacgaggc agagaagga- tggaggaagc tcagaacaag agagtgagag agacaagaaa
gatgaataca tcgctgtgtt tagtcgctcg accacaagat taattctgaa tgaagcggag
ctaa-taatg gccttagccc aggagttcca gatgagagtg gttacagtat ccct-ggagg
agcagtcttt tcctagtatc atccag-gtg attagcgctg cttccatgtt ggtcagcatg
catggagctc agctcatcac ctcaatgttc ctccccagag gtgcaactgt ggtagagttg
ttcccctttg ctgtgaaccc agagcagtat actccatat- aaaacccttg ccactctacc
--aggcatgg accttcacta cattttttgg aggaattcta agga-ggaaa acactgtcac
ccatccagac agaccgtggg agcaaggcgg cattgcccac ttagagaaag atgagcagga
gcgcatcctg acaagtacgg acgtcccaag gcacctgtgc tgcaggaacc c-ggaatggc
tt-ttccgga tctaccagga tactttggta gacattctgt cattccttga ggtcctcaaa
gatggcatga agagtaagcc ta--gcctga aaaaaacaaa gatagccagc acagttcacc
ct-ggccggg tcagagaagc ccactgtcag acatcagtac aaacccctaa tgaggccaaa
ctcacagtct cttggcagat cccgtggaat ctaaagtacc tgaaggt--g agagaggtta
agtacga-gg t--atggat- ccaggagca
>Poeciliidae_Poecilia_gillii_2_1
gagatcaga- catttt--gc caaggct-tt aatggagaaa a---tgaac- ataacaaagc
aggacgaggc agagaagga- tggaggaagc tcagagcaag agagggagag agacaagaaa
gatgaataca tcgctgtgtt tagtcgctcg accacaagat taattctgaa tgaagcagag
ctaa-taatg gccttagccc aggagttcca gatgagagtg gttacagtat ccct-ggagg
agcagtcttt tcctagtatc atccag-gtg attagctctg cttccatgtt ggtcagcatg
catggagctc agctcatcac ctcaatgttc ctccccagag gtgcaactgt ggtagagttg
ttcccctttg ctgtgaaccc agagcagtat actccatat- aaaaccctcg ccactctacc
--aggcatgg accttcacta cattttttgg aggaattcta agga-ggaaa acactgtcac
ccatccagac agaccgtggg agcaaggcgg cattgcccac ttagaaaaag atgagcagca
gcgcatcctg acaagtacgg acgtcccaag gcacctgtgc tgcaggaacc c-ggaatggc
tt-ttccgga tctaccagga tactttggta gacattccgt cattcctcaa ggtcctcaaa
gatggcatga agagtaagcc ta--gcctga gaaaaacaaa gatagccagc acagttcacc
ct-ggccggg tcagagaagc ccactgtcag acatcagtac aaacccctaa tgaggccaaa
ctcacagtct cttggcagat cccgtggaat ctaaagtacc tgaaggt--g agagaggtta
agtacga-gg t--atggat- tcaggagca
>Poeciliidae_Poecilia_gillii_3_1
gagatcaga- catttt--gc caaggct-tt aatggagaaa a---tgaac- ataacaaagc
aggacgaggc agagaagga- tggaggaagc tcagagcaag agagggagag agacaagaaa
gatgaataca tcgctgtgtt tagtcgctcg accacaagat taattctgaa tgaagcagag
ctaa-taatg gccttagccc aggagttcca gatgagagtg gttacagtat ccct-ggagg
agcagtcttt tcctagtatc atccag-gtg attagctctg cttccatgtt ggtcagcatg
catggagctc agctcatcac ctcaatgttc ctccccagag gtgcaactgt ggtagagttg
ttcccctttg ctgtgaaccc agaacagtat actccatat- aaaaccctcg ccactctacc
--aggcatgg accttcacta cattttttgg aggaattcta agga-ggaaa acactgtcac
ccatccagac agaccgtggg agcaaggcgg cattgcccac ttagaaaaag atgagcagca
gcgcatcctg acaagtacgg acgtcccaag gcacctgtgc tgcaggaacc c-ggaatggc
tt-ttccgga tctaccagga tactttggta gacattccgt cattcctcaa ggtcctcaaa
gatggcatga agagtaagcc ta--gcctga aaaaaacaaa gatagccagc acagttcacc
ct-ggccggg tcagagaagc ccactgtcag acatcagtac aaacccctaa tgaggccaaa
ctcacagtct cttggcagat cccgtggaat ctaaagtacc tgaaggt--g agagaggtta
agtacga-gg t--atggat- ccaggagca
>Poeciliidae_Poecilia_heterandria_1_1
gagatcaga- catttt--gc caaggct-tt aatggagaaa a---tgaac- ataacaaaac
aggacgagac agagaagga- tggaggaagc tcaaagcaag agagggagag aaacaagaaa
gatgaataca tcgctgtgtt tagtcgctcg accacaagat taattctgaa tgaagcagag
ctaa-taatg gccttagccc aggagttcca gatgagagtg gttacagtat ccct-ggagg
agcagtcttt tcctaatatc atccag-gtg attagtgctg cttccatgtt ggtcagcatg
catggagctc agctcatcac ctcaatgttc ctccccagag gtgcaactgt ggtagagttg
ttcccctttg ctgtgaaccc agagcagtat acgccatat- aaaaccctgg ccactctacc
--aggcatgg accttcacta cattttttgg aggaattcta agga-ggaaa acactgtcac
ccatccagac agaccgtggg agcaaggcgg cattgcccac ttagaaaaag atgagcagga
gcgcatcctg acaagtacgg acgtcccaag gcacctgtgc tgcaggaacc c-ggaatggc
tt-ttccgga tctaccagga tactttggta gacattccgt cattcctcga ggtcctcaaa
gatggcatga agagtaagcc ta--gcctga aaaaaacaaa gatagccagc acagttcacc
ct-ggccggg tcagagaagc ccactgtcag acatcagtac aaacccctaa tgaggccaaa
ctcacagtct cttggcagat cccgtggaat ctaaagtacc tgaaggt--g agagaggtta
agtacga-gg t--atggat- ccaggagca
>Poeciliidae_Poecilia_marcellinoi_1_1
gagatcaga- catttt--gc caaggct-tt aatggagaaa a---tgaac- ataacaaagc
aggacgaggc agagaagga- tggaggaagc tcagagcaag agagggagag agacaagaaa
gatgaataca tcgctgtgtt tagtcgctcg accacaagat taattctgaa tgaagcagag
ctaa-taatg gccttagccc aggagttcca gatgagagtg gttacagtat ccct-ggagg
agcagtcttt tcctagtatc atccag-gtg attagctctg cttccatgtt ggtcagcatg
catggagctc agctcatcac ctcaatgttc ctccccagag gtgcaactgt ggtagagttg
ttcccctttg ctgtgaaccc agagcagtat actccatat- aaaaccctcg ccactctacc
--aggcatgg accttcacta cattttttgg aggaattcta agga-ggaaa acactgtcac
ccatccagac agaccgtggg agcaaggcgg cattgcccac ttagaaaaag atgagcagga
gcgcatcctg acaagtacgg acgtcccaag gcacctgtgc tgcaggaacc c-ggaatggc
tt-ttccgga tctaccagga tactttggta gacattccgt cattcctcaa ggtcctcaaa
gatggcatga agagtaagcc ta--gcctga aaaaaacaaa gatagccagc acagttcacc
ct-ggccggg tcagagaagc ccactgtcag acatcagtac aaacctctaa tgaggccaaa
ctcacagtct cttggcagat cccgtggaat ctaaagtacc tgaaggt--g agagaggtta
agtacga-gg t--atggat- ccaggagca
>Poeciliidae_Poecilia_nelsoni_1_1
gagatcaga- catttt--gc caaggct-tt aatggagaaa a---tgaac- ataacaaagc
aggacgaggc agagaagga- tggaggaagc tcagagcaag agagggagag agacaagaaa
gatgaataca tcgctgtgtt tagtcgctcg accacaagat taattctgaa tgaagcagag
ctaa-taatg gccttagccc aggagttcca gatgagagtg gttacagtat ccct-ggagg
agcagtcttt tcctagtatc atccag-gtg attagctctg cttccatgtt ggtcagcatg
catggagctc agctcatcac ctcaatgttc ctccccagag gtgcaactgt ggtagagttg
ttcccctttg ctgtgaaccc agagcagtat actccatat- aaaaccctcg ccactctacc
--aggcatgg accttcacta cattttttgg aggaattcta agga-ggaaa acactgtcac
ccatccagac agaccatggg agcaaggcgg cattgcccac ttagaaaaag atgagcagga
gcgcatcctg acaagtacgg acgtcccaag gcacctgtgc tgcaggaacc c-ggaatggc
tt-ttccgga tctaccagga tactttggta gacattccgt cattcctcaa ggtcctcaaa
gatggcatga agagtaagcc ta--gcctga aaaaaacaaa gatagccagc acagttcacc
ct-ggccggg tcagagaagc ccactgtcag acatcagtac aaacccctaa tgaggccaaa
ctcacagtct cttggcagat cccgtggaat ctaaagtacc tgaaggt--g agagaggtta
agtacga-gg t--atggat- ccaggagca
>Poeciliidae_Poecilia_parae_2_1
gagatcaga- catttt--gc caaggct-tt aatggcgaaa a---tgaac- ttaacaaagc
aagacgaggc a------ga- tggaggaagc tcagagcaag agagggagag agacaagaag
gatgaataca tcgctgtgtt tagtcgctcg accacaagat taattctgaa tgaagcagag
ctaa-taatg gccttagccc aggcgttcca gatgagagtg gttacagtat ccct-ggagg
agcagtcttt tcctagtatc atccag-gtg attagtgctg cttccatgtt ggtcagcatg
catggagctc agctcatcac ctcaatgttc ctccccagag gtgcaactgt ggtagagttg
ttcccctttg ctgtgaaccc agagcagtat actccatat- aaaaccctcg ccactctacc
--aggcatgg accttcacta cattttttgg aggaattcta agga-ggaaa acaccgtcac
ccatccagac agaccgtggg agcaaggcgg cattgcccac ttagaaaaag atgagcagga
gcgcatcctg acaagtacgg acgtcccaag gcacctgtgc tgcaggaacc c-ggaatggc
tt-ttccgga tctaccagga tactttggta gacattccgt cattccttga ggtcctcaaa
gatggcatga agagtaagcc ta--gcctga aaaaaacaaa gatagccagc acagttcacc
ct-ggccggg tcagagaagc ccactgtcag acatcagtac taacccctaa tgaggccaaa
ctcacagtct cttggcagat cccgtggaat ctaaagtacc tgaaggt--g agagaggtta
agtacga-ag t--atggat- ccaggagca
>Poeciliidae_Poecilia_thermalis_1_1
gagatcaga- catttt--gc caaggct-tt aatggagaaa a---tgaac- ataacaaagc
aggacgaggc agagaagga- tggaggaagc tcagagcaag agagggagag agacaagaaa
gatgaataca tcgctgtgtt tagtcgctcg accacaagat taattctgaa tgaagcagag
ctaa-taatg gccttagccc aggagttcca gatgagagtg gttacagtat ccct-ggagg
agcagtcttt tcctagtatc atccag-gtg attagctctg cttccatgtt ggtcagcatg
catggagctc agctcatcac ctcaatgttc ctccccagag gtgcaattgt ggtagagttg
ttcccctttg ctgtgaaccc agagcagtat actccatat- aaaaccctcg ccactctacc
--aggcatgg accttcacta cattttttgg aggaattcta agga-ggaaa acactgtcac
ccatccagac agaccgtggg agcaaggtgg cattgcccac ttagaaaaag atgaacagga
gcgcatcctg acaagtacgg acgtcccaag gcacctgtgc tgcaggaacc c-ggaatggc
tt-ttccgga tctaccagga tactttggta gacattccgt cattcctcaa ggtcctcaaa
gatggcatga agagtaagcc ta--gcctga aaaaaacaaa gatagccagc acagttcacc
ct-ggccggg tcagagaagc ccactgtcag acatcagtac aaacccctaa tgaggccaaa
ctcacagtct cttggcagat cccgtggaat ctaaagtacc tgaaggt--g agagaggtta
agtatga-gg t--atggat- ccaagagca
>Poeciliidae_Poecilia_velifera_2_1
gagatcaga- catttt--gc caaggct-tt aatggagaaa a---tgaac- ataacaaagc
aggacgaggc agagaagga- tggaggaagc tcagagcaag agagggagag agacaagaaa
gatgaataca tcgctgtgtt tagtcgctcg accacaagat taattctgaa tgaagcagag
ctaa-taatg gccttagccc aggagttcca gatgagagtg gttacagtat ccct-ggagg
agcagtcttt tcctagtatc atccag-gtg attagctctg cttccatgtt ggtcagcatg
catggagctc agctcgtcac ctcaatgttc ctccccagag gtgcaactgt ggtagagttg
ttcccctttg ctgtgaaccc agagcagtat actccatat- aaaaccctcg ccactctacc
--aggcatgg accttcacta cattttttgg aggaattcta agga-ggaaa acactgtcac
ccatccagac agaccgtggg agcaaggcgg cattgcccac ttagaaaaag atgagcagga
gcgcatcctg acaagtacgg acgtcccaag gcacctgtgc tgcaggaacc c-ggagtggc
tt-ttccgga tctaccagga tactttggta gacattccgt cattcctcaa ggtcctcaaa
gatggcatga agagtaagcc ta--gcctga aaaaaacaaa gatagccacc acagttcacc
ct-ggccggg tcagagaagc ccactgtcag acatcagtac aaacccctaa tgaggccaaa
ctcacagtct cttggcagat cccgtggaat ctaaagtacc tgaaggt--g agagaggtta
agtacga-gg t--atggat- ccaggagca
>Rivulidae_Austrolebias_luteoflammulatus_1_1
gaaattagg- cagttt--gc caaagct-ct catgtttaaa a---tgaac- atcacaaggg
tagaggaggt ctggaagga- tggagaaagt tctgagcaag aaaaagataa agagaagaaa
gacgaatatg tagtagtttt tagtcgttca acaacaagay taatactgaa cgaagcagag
ctaa-tcctg gcacttgccc aggagttcca gatgagagtg gtcacartat cctt-ggagg
aacagtcttt ttctagtatc atccaa-gta ataagtggtg ctttcatgtt agtcagcatg
catggagctc agcttatcrc ctcactgttt ctccccagag ctgctackgt tgtagagctg
ttcccttttg ctgtaaatcc agagcagtac actccatat- aaaacactca cctcccttcc
--aggcatgg aacttcayta cgtttcctgg aggaacataa aaga-ggaga acactgtcat
ccatccacag agaccctggg aacaaggtgg cattgcccac ttagaaaagg aggagcagga
gcgaataatg gcaagtaaag atgttccaag gcatctgtgc tgccgtaacc c-agaatggc
tt-ttccgaa tctaccagga cactttagtg gacatcccat ctttccytgg tgtcctcaga
gaggccatga agaccaagcc ca--acttga araaggttaa rattgccagc acagtccatc
ctgggccaar tyararaarc ctgttgtcaa acttccgtac aaacgcctaa tgrggctaaa
ctcacagtct cgkggcarat cccmtggaat cygaaatmcc tgaaagttga agagaggkga
agtmcra-ag k--gkggat- ccaagagca
>Rivulidae_Austrolebias_luteoflammulatus_2_1
nnnnnnnnnn nnnnnnnnnn nnnnnnnnnn nnnntttaaa a---tgaac- atcacaaggg
tagaggaggt ctggaagaa- tggagaaagt tctgagcaag aaaaagataa agagaagaaa
gacgaatatg tagtagtttt tagtcgttca acaacaagac taatactgaa cgaagcagag
ctaa-tcctg gcacttgccc aggagttcca gatgagagtg gtcacagtat cctt-ggagg
aacagtcttt ttctagtatc atccaa-gta ataagtggtg ctttcatgtt agtcagcatg
catggagctc agcttatcac ctcactgttt ctccccagag ctgctactgt tgtagagctg
ttcccttttg ctgtaaatcc agagcagtac actccatat- aaaacactca cctcccttcc
--aggcatgg aacttcacta cgtttcctgg aggaacataa aaga-ggaga atactgtcat
ccatccacag agaccctggg aacaaggtgg cattgcccac ttagaaaagg aggagcagga
gcgaataatg gcaagtaaag atgttccaag gcatctgtgc tgccgtaacc c-agaatggc
tt-ttccgaa tctaccagga cactttagtg gacatcccat ctttccttgg tgtcctcaga
gaggccatga agaccaagcc ca--acttga agaaggttaa gattgccagc acagtccatc
ct-ggccaag tcagagaagc ctgttgtcaa acttccgtac aaacgcctaa tgaggctaaa
ctcacagtct cgtggcagat cccatggaat ctgaaatacc tgaaagt--g agagaggtga
agtacga-ag t--gtggat- ccaagagca
>Rivulidae_Austrolebias_melanoorus_1_1
gaaattaggc cagttt--gc caaagyt-ct catgtttaaa a---tgaac- atcacaaggg
tagaggaggt ctggaagga- tggagaaagt tctgagcaag aaaaggataa agagaagaaa
gacgaatata tagtagtttt tagtcgttca acaacaagac taatactgaa cgaagcagag
ctaa-tcctg gcacttgccc aggagttcca gatgagagtg gtcacggtat cctt-ggagg
aacagtcttt ttctagtatc atccaa-gta ataagtggtg ctttcatgtt agtcagcatg
catggagctc agcttatcac ctctctgttt ctccccagag ctgctactgt tgtagagctg
ttcccttttg ctgtaaatcc agagcagtac accccatat- aaaaccctca cctcccttcc
--aggcatgg aacttcacta tgtttcctgg aggaacatga aaga-ggaga acactgtcat
ccatcctcag agaccctggg aacaaggtgg cattgcccac ttagaaaagg aggagcagga
gcgaataatg gcaagtaaag atgttccaag gcatctgtgc tgccgtaacc c-agaatggc
tt-ttccgaa tctaccagga cacttcagtg gacatcccgt ctttccttgg tatcctcaga
gaggccatga agaccaagcc ca--acttga agaaggttaa gattgccagc acagtccatc
ct-ggccgag tcagagaagc ctgttgtcaa acttccgtac aaacccctaa tgaggctaaa
ctcacagtct cgtggcagat cccatggaat ctgaaatacc tgaaagt--g agagaggtga
agtacga-ag t--gtggat- ccaagagca
>Rivulidae_Austrolebias_paucisquama_1_1
nnnnntngg- cagwtt--gc caaagct-ct catgtattca aw-mtgsac- atcacaaggg
tagaggaggt ctggaagga- tggagaaagt tctgagcaag aaaaggataa agagaagaaa
gacgaatata tagtagtttt tagtcgttca acaacaagat taatactgaa cgaagcagag
ctaa-tcctg gcacttgccc aggagttcca gatgagagtg gtcacggtat cctt-ggagg
aacagtcttt ttctagtatc atccaa-gta ataagtggtg ctttcatgtt agtcagcatg
catggagctc aacttgtcac ctcactgttt ctccccagag ctgctactgt tgtagagctg
ttcccttttg ctgtaaatcc agagcagtac actccatat- aaaaccctca cctcccttcc
--aggcatgg aacttcacta cgtttcctgg aggaacataa aaga-ggaga acactgtcat
ccatccacag agaccctggg aacaaggtgg cattgcccac ttagaaaagg aggagcagga
gcgaataatg gcaagtaagg atgttcctag gcatctgtgc tgccgtaacc c-agaatggc
tt-tttcgaa tctaccagga cactttagtg gacatcccgt ctttccttgg tatcctcaga
gaggccatga agaccaagcc ca--acttga agaaggttaa gattgccagc acagtccatc
ct-ggccgag tcagagaagc ctgttgtcaa acgtccatac aaacgcctaa tgaggctaaa
ctcacagtct cgtggcagat cccatggaat ctgaaatacc tgaaagt--g agagaggtga
agtacga-ag t--gtggat- ccaagagca
>Rivulidae_Austrolebias_prognathus_1_1
gaaattagg- cagttt--gc caaagct-ct catgtttaaa a---tgaac- atcacaaggg
tagaggaggt ctggaagga- tggagaaagt tctgagcaag aaaaggataa agagaagaaa
gatgaatata tagtagtttt tagtcgttca acaacaagac taatactgaa cgaagcagag
ctaa-tcctg gcacttgccc aggagttcca gatgagagtg gtcacggtat cctt-ggagg
aacagtcttt ttctagtatc atccga-gta ataagtggtg ctttcatgtt agtcagcatg
catggagctc agcttatcac ctcactgttt ctccccagag ctgctactgt tgtagagctg
ttcccttttg ctgtaaatcc agagcagtac actccatat- aaaaccctca cctcccttcc
--aggcatgg aaattcacta cgtttcctgg aggaacataa aaga-ggaga acactgtcat
ccatccacag agaccctggg aacaaggtgg cattgcccac ttagaaaagg aggagcagga
gcgaataatg gcaagtaaag atgttccaag gcatctgtgc tgccgtaacc c-agaatggc
tt-ttccgaa tctaccagga cactttagtg gacatcccgt ctttccttgg tatcctcaga
gaggccatga agaccaagcc ca--acttga agaaggttaa gattgccagc acagtccatc
ct-ggccgag tcagagaagc ctgttgtcaa acttccgtac aaacgtctaa tgaggctaaa
ctgacagtct cgtggcagat cccatggaat ctgaaatact tgaaagt--g agagaggtga
agtatga-ag t--gtggat- ccaagagca
>Rivulidae_Austrolebias_wolterstorffi_3_1
nnnnnnnnnn nnnnnnnnnn nnnnnnnnnn nnnnnnnnnn nnnnnnnnnn nnnnnnnnnn
nnnnnnnnnn nnnnnnnnnn nnnnnnnnnn nnnnnnnnnn nnnnnnnnnn nnnnnnnnnn
nnnnnnnnnn nnnnnnnnnn nnnnnnnnnn nnnnnnnnnn nnnnnnnnnn nnnnnnnnnn
nnnnnnnatg gcacttgccc aggagttcca gatgagagtg gtcacagtat cctt-ggagg
aacagtcttt ttctagtatc atccaa-gta ataagtggtg ctttcatgtt agtcagtatg
catggagctc agcttatcac ctcactgttt ctccctagag ctgctactgt tgtagagctg
ttcccttttg ctgtaaatcc agagcagtac actccatat- aaaacactca cctcccttcc
--aggcatgg aacttcacta cgtttcctgg aggaacataa aaga-ggaga acactgtcat
ccatccacag agaccctggg aacaaggtgg cattgcccac ttagaaaagg aggagcagga
gcgaataatg gcaagtaaag atgttccaag gcatctgtgc tgccgtaacc c-agaatggc
tt-ttccgag tctaccagga cactttagtg gacatcccat ctttccttgg tgtcctcaga
gaggccataa agaccaagcc ca--acttaa agaaggttaa gattgccagc atagtccatc
ct-ggccgag tcagagaagc ctgttgtcaa acttccgtac aaacgcctaa tgaggctaaa
ctcgcnnnnn nnnnnnnnnn nnnnnnnnnn nnnnnnnnnn nnnnnnnnnn nnnnnnnnnn
nnnnnnnnnn nnnnnnnnnn nnnnnnnnn
>Trichomycteridae_Scleronema_minutum_1_1
gagatccgc- cagttt--gc ctcc----tt tgtgatggaa aggcttaac- gttacgaaag
cccaagagtc tgaggacga- ---------- ---------- ---------- ----------
--tgattata tagtcgtctt tagtcgtacc tctaacaggc tcatcctcaa cgaggctgag
ctga-ttctt gccttggctc aggagtacaa gatgagaacg gttactgtgt cgtt-ggagg
accagacatt tgaaagcata atccag-gta ctatctgggg catctatgct ggtcagcatg
cacggagccc agctgatcac ctccatgttc ttgccacgag gggccgccgt gatagaactc
ttcccctacg gagtcaatcc agaacattac accccgtac- aaaaccctgg cctccttgcc
--aggaatgg atcttcagta tacagcctgg agaaacagca tcga-ggaga attctgtggc
ctaccctgac cgaccctggg accaaggagg catcaaacac ttgacaaacg aagaacagga
acacatcctg gccagcaagg aggttccgag gcacctctgc tgtcgcaacc c-agagtggc
tc-tttcgaa tttatcaaga caccattgta gacattccat cctttctcca agcagttaaa
gacggtctca aagctaagcc ta--atttaa aaaagatcaa gccgggtagt acggtacacc
cc-gggcgag tcagagaagc caagtgtcag acttcggtcc aagccaccag ggaagcgaag
ctctcggtgt cctggcagat accctggaac ctcaagtacc tgaaggt--a cgggaggtga
aatatga-ag t--gtggat- tcaggagca
>Poeciliidae_Gambusia_luma_1_1
gagatcaga- catttt--gc caaggct-tt aatggagaaa a---tgaac- ataacaaggc
aggacgaggc agagaagga- tggaggaagc tcagagcaag agaagaagag agacaagaaa
gatgaataca tcgctgtgtt tagtcgctcg acaacaagat taattctgaa tgaagcagaa
ctaa-taatg gccttagccc aggagttcca gatgagagtg gttacagtat ccct-ggagg
aacagtcttt tcctagtatc atccag-gtg attagcgctg cttccatgtt ggtcagcatg
catggagctc agctcatcac ctcaatgttc ctccccagag gtgcaactgt ggtagagttg
ttcccctttg ctgtgaaccc agagcagtat actccatat- aaaaccctcg ccactctacc
--aggcatgg accttcacta cattttttgg aggaattcta agga-ggaaa acaccgtcac
ccatccagac agaccgtggg agcaaggcgg cattgcccac ttagaaaaag atgagcagca
gcgcatcctg gcaagtacgg atgtcccaag gcacctgtgc tgccggaacc c-ggaatggc
tt-ttccgga tctaccagga tactttggta aacattccgt catttctcga ggtcctcaaa
gatggcatga aaagtaagcc ta--gcctga agaaaacaaa aactgccagc acagttcacc
ct-ggccggg tcagagaagc tcactgtcag acatcagtac aaacccctaa tgaggccaaa
ctcacagtct cttggcagat cccatggaat ctaaagtacc tgaaggt--g agagaggtta
agtacga-gg t--atggat- ccaggagca
>Rivulidae_Rivulus_cylindraceus_1_1
nnnnnnnnnn nnnnnnnnnn nnnnnnnnnn nnnnnnnnnn nnnnnnnnnn nnnnnnnnnn
nnnnnnnnnn nnnnnnnnnn nnnnnnnnnn nnnnnnnnnn nnnnnnnnnn nnnnnnnnnn
nnnnnnnnnn nnnnnnnnnn nnnnnnnnnn nnnnnnnnnn nnnnnnnnnn nnnnnnnnnn
nnnnnnnnnn nnnnnnnnnn nnnnnnnnnn nnnnnnnnnn nnnnnnnnnn nnnnnnnnnn
nnnagtcttt ttccagtatc atccga-gta ataagtggtg cttccatgtt agtcagcatg
catggagctc agcttatcac ctcactgttc ctccctagag gtgctgctgt tgtagaactg
ttcccttttg ctgtgaaccc agagcagtac actccatat- aaaaccctca cctcccttcc
--aggcatag aacttcacta cgtctcctgg aggaatacaa agga-ggaga ataccgtcac
ccatccacac aggccctggg aacaaggtgg catttcccac ttagaaaaag aggagcaaga
gcgaatcctg acaagtaaag atgttcccag gcatctgtgc tgccgtaacc c-agaatggc
tc-ttccgaa tctatcagga cactttggtg gacatctctt ctttgctcaa tgtcctcaga
gaggccatga agaccaagcc ta--acttga agaaagccaa gatggccagc atagtccatc
ct-ggccgag tcagagaagc ccgttgtcag acttcagtac aaacgcccaa cgaggctaag
ctcacagtct cttnnnnnnn nnnnnnnnnn nnnnnnnnnn nnnnnnnnnn nnnnnnnnnn
nnnnnnnnnn nnnnnnnnnn nnnnnnnnn
>Rivulidae_Ophthalmolebias_constanciae_1_1
nnnnnnnnnn nnnnnnnnnn nnnnnnnnnn nnnnnnnnnn nnnnnnnnnn nnnnnnnnnn
nnnnnnnnnn nnnnnnnnnn nnnnnnnnnn nnnnnnnnnn nnnnnnnnnn nnnnnnnnnn
nnnnnnnnnn nnnnnnnnnn nnnnnnnnnn nnnnnnnnnn nnnnnnnnnn nnnnnnnnnn
nnnnntcatg gcacttgccc aggagttcca gatgagagtg gtcacagtat cctt-ggagg
aacagtcttt ttctagtatc atccaa-gta ataagcggtg ctttcatgtt agtcagcatg
catggagctc agcttatcac ctcactgttc ctccccagag ctgctactgt tgtagagctg
ttcccttttg ctgtaaatcc agagcagtac actccatat- aaaacactca cctcccttcc
--aggcatgg aacttcacta cgtttcctgg aggaacacaa aaga-ggaga acactgtcat
ccatccacag agaccctggg aacaaggtgg cattgcccac ttagaaaagg aggagcagga
gcgaataatg gcaagtaaag atgttccaag gcatctgtgc tgccgtaacc c-agaatggc
tt-ttccgaa tctaccagga cactttagtg gacatcccgt ctttccttcg tgtcctcaga
gaggccatga agacaaagcc ca--acttga agaaggttaa gattgccagc acagtccatc
ct-ggccgag tcagagaagc ctgttgtcaa acctccgtac aaacgcctaa tgaggctaaa
ctcacagtct cttnnnnnnn nnnnnnnnnn nnnnnnnnnn nnnnnnnnnn nnnnnnnnnn
nnnnnnnnnn nnnnnnnnnn nnnnnnnnn
>Rivulidae_Spectrolebias_costai_1_1
gaaattagg- cagttt--gc caaagct-ct catgtttaaa a---tgaac- atcacaaggg
tagaggaggt ctggaagga- tggagaaagt tctgagcaag aaaaggataa agagaagaaa
gatgaatata tagtagtttt tagtcgttca acaacaagac taatactgaa cgaagcagag
ctaa-tcctg gcacttgccc aggagttcca gatgagagtg gtcacrgtat cctt-ggagg
aacagtcttt ttctagtatc atccaa-gta ataagtggtg ctttcatgtt agtcagcatg
catggagctc aacttatcac ctcactgttc ctccccagag ctgctactgt tgtagagctg
ttcccttttg ctgtaaatcc agagcagtac actccatat- aaaaccctca cctcccttcc
--aggcatgg aacttcacta catttcctgg aggaacacaa gaga-ggaga acactgtcat
ccatccacag agaccctggg aacaaggtgg cattgcccac ttagaaaagg aggagcagga
gcgaataatg gcaagtaaag atgttccaag gcatctgtgc tgccgtaacc c-agaatggc
tt-ttccgaa tctaccagga cactttagtg gacatcccgt ctttccttgg tgtcctcaga
gaggccatga agaccaagcc ca--acttga agaaggttaa gattaccagc acagtccatc
ct-ggcagag tcagagaagc ctgttgtcaa acttccatac aaacgcctaa tgaggctaaa
ctcacagtct cgtggcagat cccatggaat ctcaagtacc tgaaagt--g agagaggtga
agtacga-ag t--gtggat- ccaagaaca
>Poeciliidae_Pamphorichthys_minor_1_1
gagatcaga- catttt--gc caaggct-tt aatggagaaa a---tgaac- ataacaaagc
aggacgaggc agagaagga- tggaggaagc tcagagcaag agaaggagag agacaagaaa
gatgaataca tcgctgtgtt tagtcgctcg accacaagat taattctgaa tgaagcagag
ctaa-taatg gccttagccc aggagttcca gatgagagtg gttacagtat ccct-ggagg
agcagccttt tcctagtatc atccag-gtg attagcactg cttccatgtt ggtcagcatg
catggagctc agctcatcac ctcaatgttc ctccccagag gtgcaactgt ggtagagttg
ttcccctttg ctgtgaaccc agagcagtat actccatat- aaaaccctcg ccactctacc
--aggcatgg acattcacta cattttttgg aggaattcta agga-ggaaa acactgtcac
tcatccagac aggccgtggg agcaaggcgg catttcccac ttagaaaaag atgagcagga
gcgcatcctg acaagtacgg acgtcccaag gcacctgtgc tgcagaaacc c-ggaatggc
tt-ttccgga tctaccagga tactttggta gacattccgt cattccttga ggtcctcaaa
gatggcatga agagtaaacc ta--acctga aaaagacaaa gatagccagc acagttcacc
ct-ggccggg tcagagaagc ccactgtcag acatcagtac aaacccctaa tgaggccaaa
ctcacagtct cttggcagat cccgtggaat ctaaaatacc tgaaggt--g agagaggtta
agtacga-gg t--atggat- ccaggagca
>Rivulidae_Anablepsoides_hartii_1_1
gaaattagg- cagttt--gc caaggca-ct catggataaa a---tgaac- atcacaaggt
cagaggaggc gtggaagga- tggagaaagt gttgagaaag acaaaggtag agagaagaaa
gatgagtaca ttgtagtttt tagtcgttcg acaacaaggc tgatactgaa tgaaccagag
ctgg-tcatg gcgctggccc aagagttcca gatgagagtg gttacggtat cctt-ggagg
aacagtcttt ttccagcatc atccga-gtg ataagtggtg cttccatgtt agtcagcatg
catggagctc agcttatcac ctcgctgttt ctccccagag gtgctgctgt tgtcgagctg
ttcccctttg ctgtgaaccc agagcagtac actccatac- aaaaccctaa cctcccttcc
--aggcatgg aacttcacta tgtctcctgg aggaacacga agga-ggaga acaccgtcac
ccatccacac aggccctggg agcaaggcgg cattgcccac ttggacaaag aggagcagga
gcgaatcctg acaagtaaag atgttcccag gcatctgtgc tgccgtaacc c-agaatggc
tc-ttccgaa tctaccagga cactttggtg gacatccctt ctttcctcga agtcctcaga
gatgccatga agactaagcc ca--acttga agaaagccaa gctggccagc atagtacatc
cc-ggccgag tcagagaagc ccgttgtcag acttcagtac aaacgcccaa cgaggctaag
ctcacagtgt catggcagat cccatggaac ctgaaatacc tcaaggt--g agagaggtga
agtacga-gg t--gtggat- ccaggagca
>Poeciliidae_Priapella_chamulae_1_1
gagatcaga- catttt--gc caaggct-tt aatggagaaa a---tgaac- ataacaaggc
aggacgaggc agagaagga- tggaggtagc tcagagcaag agagggagag agacaagaaa
gatgaataca tcgctgtgtt tagtcgctcg acaacaagat taattctgaa tgaagcggag
ctaa-taatg gctttagccc aggagttcca gatgagagtg gttacagtat ccct-ggagg
agcagtcttt tcctagtatc atccag-gtg attagcggtg cgtccatgtt ggtcagcatg
catggagctc agctcatcac ctcagtgttc ctccccagag gtgcaactgt agtagagttg
ttcccctttg ctgtgaaccc agagcaatat actccatat- aaaaccctag ccactctacc
--aggcatgg accttcacta cattttttgg aggaattcta agga-ggaaa acactgtcac
ccatccagac agaccgtggg aacaaggcgg cattgcccac ttagraaaag atgagcagca
gcgcatcctg gcaagtacgg atgtcccaag gcacctgtgc tgccggaacc c-ggcatggc
tt-ttccgga tctatcagga tactttggta gacattccgt cattcctcga ggtcctcaaa
gatggcatga agagtaagcc ta--gcctga agaaaacaaa aatagccagc acagttcacc
cc-ggccggg tcagagaagc ccactgtcag acatcagtac aaacccctaa tgaggccaaa
ctcacagtct cttggcagat cccgtggaat ctaaagtacc tgaaggt--g agagaggtca
agtacga-gg t--atggat- ccaggagca
>Poeciliidae_Priapella_compressa_1_1
gagatcaga- catttt--gc caaggct-tt aatggagaaa a---tgaac- ataacaaggc
aggacgaggc agagaagaa- tggaggtagc tcagagcaag agagggagag agacaagaaa
gatgaataca tcgctgtgtt tagtcgctcg acaacaagat taattctgaa tgaagcggag
ctaa-taatg gctttagccc aggagttcca gatgagagtg gttacagtat ccct-ggagg
agcagtcttt tcctagtatc atccag-gtg attagcagtg cgtccatgtt ggtcagcatg
catggagctc agctcatcac ctcagtgttc ctccccagag gtgcaactgt agtagagttg
ttcccctttg ctgtgaaccc agagcagtat actccatat- aaaaccctcg ccactctacc
--aggcatgg accttcacta cattttttgg aggaattcta agga-ggaaa acactgtcac
ccatccagac agaccgtggg aacaaggcgg cattgcccac ttagaaaaag atgagcagca
gcgcatcctg gcaagtacgg atgtcccaag gcacctgtgc tgccggaacc c-ggcatggc
tt-ttccgga tctatcagga tactttggta gacattccgt cattcctcga ggtcctcaaa
gatggcatga agagtaagcc ta--gcctga agaaaacaaa aatagccagc acagttcacc
cc-ggccggg tcagagaagc ccactgtcag acatcagtac aaacccctaa tgaggccaaa
ctcacagtct cttggcagat cccgtggaat ctaaagtacc tgaaggt--g agagaggtca
agtacga-gg t--atggat- ccaggagca
>Anablepidae_Anableps_anableps_1_1
gagatcaga- catttt--gc caagtct-tt catggagaaa a---tgaac- ataacaaggc
aggaggaggc agagaagga- tggaggaagt tcagagcaag agagggagag agacaagaag
gatgaataca ttgccgtgtt tagtcgctca acaacaaggt taattctgaa tgaagcagag
ctga-taatg gccttagccc aggagttcca gatgagagtg gttacagtat ctct-ggagg
agcagtcttt tcccagtatc atccag-gtc atcagtgctg cttccatgtt agtcagcatg
catggcgctc agcttattac cgcaatgttc ctccccagag gtgcaactgt ggtagagttg
ttcccttttg ctgtgaatcc ggagcagtat actccatat- aaaacccttg ccactcttcc
--aggcatgg accttcacta catcttttgg aggaactcta agga-agaaa acactgtcac
ccatccagac agaccgtggg agcaaggcgg catcgcccac ttagaaaaag aggagcagca
gcgcattctg gcaagcacgg acgttcccag gcacctgtgc tgccgtaacc c-ggagtggc
tt-ttccgga tctaccagga tactttggta gacattccgt cgttcctcga ggtgctgaaa
gatggcatga agagcaagcc ga--acctaa agaaaacaaa gatagccagc accgtccacc
ct-ggccggg tcagggaagc ccgctgtcag acatccgttc aaacccctaa tgaggccaaa
cttacagtct cttggcagat cccatggaat ctgaagtacc tgaaggt--g agagaggtga
agtacga-gg t--gtggat- ccaggagca
>Anablepidae_Anableps_microlepis_1_1
nnnnnnnnnn nnnnnnnnnn nnnnnnnnnn nnnngagaaa a---tgaac- ataacaaggc
aggaggaggc agagaagga- tggaggaagt tcagagcaag agagggagag agacaagaag
gatgaataca ttgccgtgtt tagtcgctca acaacaaggt taattctgaa tgaagcagag
ctga-taatg gccttagccc aggagttcca gatgagagtg gttacagtat ctct-ggagg
agcagtcttt tcccagtatc atccag-gtc atcagtgctg cttccatgtt agtcagcatg
catggcgctc agcttattac cgcaatgttc ctccccagag gtgcaactgt ggtagagttg
ttcccttttg ctgtgaatcc ggagcagtat actccatat- aaaacccttg ccactcttcc
--aggcatgg accttcacta catcttttgg aggaactcta agga-agaaa acactgtcac
ccatccagac agaccgtggg agcaaggcgg catcgcccac ttagaaaaag aggagcagca
gcgcattctg gcaagcacgg acgttcccag gcacctgtgc tgccgtaacc c-ggagtggc
tt-ttccgga tctaccagga tactttggta gacattccgt cgttcctcga ggtgctgaaa
gatggcatga agagcaagcc ga--acctaa agaaaacaaa gatagccagc accgtccacc
ct-ggccggg tcagggaagc ccgctgtcag acatccgttc aaacccctaa tgaggccaaa
cttacagtct cttggcagat cccatggaat ctgaagtacc tgaaggt--g agagaggtga
aatacga-gg t--gtggat- ccaggagca
>Anablepidae_Jenynsia_lineata_1_1
gagatcaga- catttt--gc caaggct-tt gatggagaaa a---tgaac- ataacaaggc
aggaggaaac agagaagga- tggaggaagt tcagagcaag agagggagag acacaagaag
gatgaatata tcgctgtgtt tagtcgctca acaacgaggt taattctgaa tgaagcagag
ctaa-taatg gctttagccc aggagttcca ggtgagagtg gttacagtat ccct-ggagg
agcagacttt tcccagtatc atccag-gtg atcagcgctg cttccatgtt ggtcagcatg
catggagctc agcttatcac ctcaatgttc ctccccagag gtgcaactgt ggtagagttg
ttcccttttg ctgtgaaccc ggagcagtat acgccatat- aaaacccttg ctactcttcc
--aggcatgg accttcacta catcttttgg aggaactcaa agga-agaaa acaccatcac
ccatccagac cgaccgtggg agcaaggcgg catcgcccac ttagaaaaag aggagcagca
gcgcatcctg gcaagtacgg acgtccccag gcacctgtgc tgccgtaacc c-agagtggc
tt-ttccgga tctaccagga tactttggta gacattccgt cgttccttga ggtcctcaaa
gacggcatga agagtaagcc ta--acttga agaagacaaa gatagccagc acagtccacc
ct-ggccggg tcagagaagc ccactgtcag acatcagttc aaacccctaa tgaggccaaa
ctcacagtct cttggcagat tccgtggaat ctgaagtacc tgaaggt--g agggaggtga
agtacga-gg t--gtggat- ccaggagca
>Anablepidae_Jenynsia_onca_1_1
gagatcaga- catttt--gc caaggct-tt gatggagaaa a---tgaac- ataacaaggc
aggaggaaac agagaagga- tggaggaagt tcagagcaag agagggagag acacaagaag
gatgaatata tcgctgtgtt tagtcgctca acaacgaggt taattctgaa tgaagcagag
ctaa-taatt gctttagccc aggagttcca gatgagagtg gttacagtat ccct-ggagg
agcagacttt tcccagtatc atccag-gtg atccgcgctg cttccttgtt ggtcagcatg
catggagctc agcttatcac ctcaatgttc ctccccagag gtgcaactgt ggtagagatg
ttcccttttg ctgtgaaccc ggatcagtat acgccatat- aaaacccttg ctactcttcc
--tggcatgg accttcacta catcttttgg aggaactcaa agga-agaaa acaccatcac
ccatccagac cgaccgtggg agcaaggcgg catcgcccac ttagaaaaag aggagcagca
gcgcatcctg gcaagtacgg acgtccccag gcacctgtgc tgccgtaacc c-agagtggc
tt-ttccgga tctaccagga tactttggta gacattccgt cgttccttga ggtcctcaaa
gacggcatga agagtaagcc ta--acttga agaagacaaa gatagccagc acagtccacc
ct-ggccggg tcagagaagc ccactgtcag acatcagttc aaacccctaa tgaggccaaa
ctcacagtct cttggcagat tccgtggaat ctgaagtacc tgaaggt--g agggaggtga
agtacga-gg t--gtggat- ccaggagca
>Anablepidae_Jenynsia_sanctaecatarinae_1_1
nnnnnnnnnn nnnnnnnnnn nnnnnnnnnn nnnnnnnnnn a---tgaac- ataacaaggc
aggaggaaac agagaagga- tggaggaagt tcagagcaag agagggagag acacaagaag
gatgaatata tcgctgtgtt tagtcgctca acaacaaggt taattctgaa tgaagcagag
ctaa-taatg gctttagccc aggagttcca gatgagagtg gttacagtat ccct-ggagg
agcagacttt tcccagtatc atccag-gtg atcagcgctg cttccatgtt ggtcagcatg
catggagctc agcttatcac ctcaatgttc ctccccagag gtgcaactgt ggtagagttg
tacccttttg ctgtgaaccc ggagcagtat acgccatat- aaaacccttg ctactcttcc
--aggcatgg accttcacta catcttttgg aggaactcaa agga-agaaa acaccatcac
ccatccagac cgaccgtggg agcaaggcgg catagcccac ttagaaaaag aggagcagca
gcgcatcctg gcaagtacgg acgtccccag gcacctgtgc tgccgtaacc c-agagtggc
tt-ttccgga tctaccagga tactttggta gacattccgt cgttccttga ggtcctcaaa
gacggcatga agagtaagcc ta--gcttga agaagacaaa gatagccagc acagtccacc
ct-ggccggg tcagagaagc ccactgtcag acatcagttc aaacccctaa tgaggccaaa
ctcacagtct cttggcagat tccgtggaat ctgaagtacc tgaaggt--g agggaggtga
agtacga-gg t--gtggat- ccaggagca
>Anablepidae_Jenynsia_unitaenia_1_1
nnnnnnnnnn nnnnnnnnnn nnnnnnnnnn nnnnnnnnnn a---tgaac- ataacaaggc
aggaggaaac agagaagga- tggaggaagt tcagagcaag agagggagag acacaagaag
gatgaatata tcgctgtgtt tagtcgctca acaacgaggt taattctgaa tgaagcagag
ctaa-taatg gctttagccc aggagttcca gatgagagtg gttacagtat ccct-ggagg
agcagacttt ccccagtatc atccag-gtg atcagcgctg cttccatgtt ggtcagcatg
catggagctc agcttatcac ctcaatgttc ctccccagag gtgcaactgt ggtagagttg
ttcccttttg ctgtgaaccc ggagcagtat acgccatat- aaaacccttg ctactcttcc
--aggcatgg accttcacta catcttttgg aggaactcaa agga-agaaa acaccatcac
ccatccagac cgaccgtggg agcaaggcgg catcgcccac ttagaaaaag aggagcagca
gcgcatcctg gcaagtacgg acgtccccag gcacctgtgc tgccgtaacc c-agagtggc
tt-ttccgga tctaccagga tactttggta gacattccgt cgttccttga ggtcctcaaa
gacggcatga agagtaagcc ta--gcttga agaagacaaa gatagccagc acagtccacc
ct-ggccggg tcagagaagc ccactgtcag acatcagttc aaacccctaa tgaggccaaa
ctcacagtct cttggcagat tccgtggaat ctgaagtacc tgaaggt--g agggaggtga
agtacga-gg t--gtggat- ccaggagca
>Anablepidae_Oxyzygonectes_dovii_1_1
gagatcaga- catttt--gc caaggct-tt gatggagaaa a---tgaac- ataacaaggc
aggaggaggc agagaagga- tggaggaagt tcagagcaag aaagggagag agacaagaag
gatgaataca ttgctgtgtt tagtcgctca acaacaaggc taattctgaa tgaagcagag
ctaa-taatg gccttagccc aggagttcca gatgagagtg gttacagtat ccct-ggagg
agcagtcttt tcccagtatc atccag-gtg atcagcgctg cttccatgtt ggtcagcatg
catggagctc agcttatcac ctcaatgttc ctccccagag gtgcaactgt ggtagagttg
ttcccttttg ctgtgaaccc ggagcagtat actccatac- aaaaccctcg ctactcttcc
--aggcatgg accttcatta catcttttgg aggaactcta agga-agaaa acactatcac
ccatccagac agaccgtggg agcaaggtgg cattgcccac ttagaaaaag aggagcagca
gcgcatcctg gcagccacgg atgtccccag gcacctgtgc tgccgtaatc c-agagtggc
tt-ttccgta tctaccagga tactttagta gacattccgt cgttcctcga ggtcctcaaa
gacggcatga agactaagcc aa--acctga agaaaacaaa gatagccagc acagtccacc
ct-ggccggg tcagagaagc ccactgtcag acatcggttc aaacccctaa tgaggccaaa
ctcacagtct cctggcagat cccgtggaat ctgaagtacc tgaaggt--g agagaggtga
agtacga-gg t--gtggat- ccaggagca
>Apteronotidae_Apteronotus_apurensis_2_1
gagatccgt- cagttt--gc cttg----tt catgatggaa aggttgaac- atcacaaaag
tacagaggtc tgaggatga- ---------- ---------- ---------- ----------
--ggattata tagtagtttt cagtcgttct tctaacaggc tcatactcaa tgaggcacag
ttga-ttctt actttggccc aagagttcaa gatgaggacg gtcaccgtgt cctt-ggacg
atcagacatt tgacagtata gttcag-gtc atcagtgggg cgtccatgct ggtcagcatg
catggagctc agctgatcac ctccatgttc ttaccacggg gggctgttgt gatagagctc
ttcccgtttg cggttagccc agagcagtat actccatac- aaaaccttgg cttccttgcc
--tggaatgg acctccagta cgtagcatgg agaaatacta ttga-ggaga attcagtagc
ctaccctgac cgcccttggg atcagggagg catctcccac ttggagaaag aggagcagga
acgcatcctg gctagcaaag aggtgccgag acacctgtgt tgccgcaacc c-agagtggc
tt-ttccgga tttatcaaga caccatcgtg gacatcccat cctttctcgc ggccctaaga
gaaagtctaa aagttaagcc ga--atctga aaaagaccag gcctgtcagc acagtacatc
ca-ggtcgag tcagagaacc caagtgtcag acatcagtgc aggccaccag tgaagcaaag
cttgccgtgt catggcagat cccnnnnnnn nnnnnnnnnn nnnnnnnnnn nnnnnnnnnn
nnnnnnnnnn nnnnnnnnnn nnnnnnnnn
>Apteronotidae_Apteronotus_cuchillejo_1_1
gagatccgt- cagttt--gc cttg----tt cataatggaa aggttgaac- atcacaaaag
tgcagaggtc tgaggatga- ---------- ---------- ---------- ----------
--cgattata tagtagtttt cagtcgtact tctaacaggc tcatactcaa tgaggcacag
ttga-ttctt attttggccc aagagttcaa gatgaggaca gtcaccgtgt cctt-ggacg
atcagacatt tgacagtata gttcag-gtc atcagtgggg cgtccatgct ggtcagcatg
catggagccc agctgatcac ctccatgttc ttaccacggg gggctgctgt gatagagctc
ttcccgtttg cggtcagtcc agagcaatat actccatac- aaaaccttgg cttccttgcc
--aggaatgg acctccagta cgtagcatgg agaaatacta ttga-gggga attcagtatc
ctaccctgac cgcccttggg atcagggagg catctcccac ttggagaaag aggaacagga
aagaattctg gctagcaaag aggtgccaag acacctgtgt tgccgcaacc c-agagtggc
tt-ttccgga tttatcaaga caccatcgtg gacatcccat cctttctcgc agccctaaga
gaaagtctaa aagttaaacc ga--atctta aaaaaaccag agctgtcagc acagtacatc
ca-ggtcgag tcagagaacc caagtgtcag acatcagtgc aggccaccag tgaagcaaag
cttgctgtgt catggcagat cccnnnnnnn nnnnnnnnnn nnnnnnnnnn nnnnnnnnnn
nnnnnnnnnn nnnnnnnnnn nnnnnnnnn
>Apteronotidae_Compsaraia_iara_1_1
gagatccgt- cagttt--gc cttg----tt catgatggaa aggttgaac- atcacaaaag
tgcagaggtc tgaggatga- ---------- ---------- ---------- ----------
--cgattata ttgtagtttt cagtcgttct tctaacaggc tcatactcaa tgaggcacag
ttga-ttctt actttggccc aggagttcaa gatgaggacg gtcaccgtgt cctt-ggacg
atcagacatt tgacagtata gttcag-gtc atccgtgggg cgtccatgct ggtcagcatg
catggagccc agctgatcac ctccatgttc ttaccacggg gggctgttgt gatagagctc
ttcccgtttg cggttagccc agagcagtat actccatac- aaaaccttgg cttccttgcc
--tggaatgg acctccagta cgtagcatgg agaaatacta ttga-ggaga attcagtagc
ctaccctgac cgcccttggg atcagggagg catctcccac ttggacaaag aggagcagga
gcgcatcctg gcgagcaaag aggtgccgag acacctgtgt tgccgcaacc c-agagtggc
tt-ttccgga tttatcaaga caccatcgtg gacatcccat cctttctcgc ggccctaaga
gaaagtctaa aagttaagcc ga--atctga aaaagaccag gcctgtcagc acagtacatc
ca-ggtcgag tcagagaacc caagtgtcag acatcagtgc aggccaccag tgaagcaaag
cttgcagtgt catggcagat cccnnnnnnn nnnnnnnnnn nnnnnnnnnn nnnnnnnnnn
nnnnnnnnnn nnnnnnnnnn nnnnnnnnn
>Apteronotidae_Compsaraia_samueli_2_1
gagatccgt- cagttt--gc cttg----tt catgatggaa aggttgaac- gtcacaaaag
tgcagaggtc tgaggatga- ---------- ---------- ---------- ----------
--cgattata ttgtagtttt cagtcgttct tctaacaggc tcatactcaa tgaggcacag
ttga-ttctt actttggccc aggagttcaa gatgaggacg gtcaccgtgt cctt-ggacg
atcagacatt tgacagtata gttcag-gtc atccgtgggg cgtccatgct ggtcagcatg
catggagccc agctgatcac ctccatgttc ttaccacggg gggctgttgt gatagagctc
ttcccgtttg cggttagccc agagcagtat actccatac- aaaaccttgg cttccttgcc
--tggaatgg acctccagta catagcatgg agaaatacta ttga-ggaga attcagtagc
ctaccctgac cgcccttggg atcagggagg catctcccac ttggacaaag aggagcagga
gcgcatcctg gctagcaaag aggtgccgag acacctgtgt tgccgcaacc c-agagtggc
tt-ttccgga tttatcaaga caccatcgtg gacatcccat cctttctcgc ggccctaaga
gaaagtctaa aagttaagcc ga--atctga aaaagaccag gcctgtcagc acagtacatc
ca-ggtcgag tcagagaacc caagtgtcag acatcagtgc aggccaccag tgaagcaaag
cttgccgtgt catggcagat cccnnnnnnn nnnnnnnnnn nnnnnnnnnn nnnnnnnnnn
nnnnnnnnnn nnnnnnnnnn nnnnnnnnn
>Apteronotidae_Melanosternarchus_amaru_2_1
gagatccgt- cagttt--gc cttg----tt catgatggaa aggttgaac- atcacaaaag
tccagaggtc tgaggatga- ---------- ---------- ---------- ----------
--cgattata ttgtagtttt cagtcgttct tctaacaggc tcatactcaa tgaggcacag
ttga-ttctt actttggccc aagagttcaa gatgaggacg gtcaccgtgt cctt-ggacg
atcagacatt tgacagtata gttcag-gtc atcagtgggg cgtccatgct ggtcagcatg
catggagccc agctgatcac ctccatgttc ttaccacggg gggctgttgt gatagagctc
tttccgtttg cggttagccc agagcagtat actccatac- agaaccttgg cttccttgcc
--tggaatgg acctccagta cgtagcatgg agaaatacta ttga-ggaga attcagtagc
ctaccctgac cgcccttggg atcagggagg catctcccac ttggagaaag aggagcagga
acgcatcctg gctagcaaag aggtgccgag acacctgtgt tgccgcaacc c-agagtggc
tt-ttccgga tttatcaaga caccatcgtg gacatcccat cctttctcgc ggccctaaga
gaaagtctaa aagttaagcc ga--atctga aaaagaccag gcctgtcagc acagtacatc
ca-ggtcgag tcagagaacc caagtgtcag acatcggtgc aggccaccag tgaagcaaag
cttgccgtgt catggcagat cccnnnnnnn nnnnnnnnnn nnnnnnnnnn nnnnnnnnnn
nnnnnnnnnn nnnnnnnnnn nnnnnnnnn
>Apteronotidae_Platyurosternarchus_macrostoma_2_1
gagatccgt- cagttt--gc attg----tt catgatggaa aggttgaac- atcacaaaag
tgcggaggtc tgaggatga- ---------- ---------- ---------- ----------
--cgattata tcgtagtttt cagtcgtact tctaacaggc tcatactcaa tgaggcacag
ttga-ttctt actttggccc aagagttcaa gatgaggacg gtcaccgtgt cctt-ggaca
atcagacatt tgacagtata gttcag-gtc atcagtgggg cgtctatgct ggtcagcatg
catggagccc agctgatcac ctccatgttc ttaccacggg gggctgctgt gatagagctc
ttcccgtttg cagttagccc agagcagtat actccatac- aaaaccttgg cttccttgcc
--cggaatgg acctccagta cgtagcatgg agaaatacta ttga-ggaga attcactagc
ctaccctgac cgcccttggg atcagggagg catctcccac ttggagaaag aggagcagga
acgcatcctg gccagcaaag aggtgccaag acacctgtgt tgccgcaacc c-agagtggc
tt-ttccgga tttatcaaga caccatcgtg gacatcccat cctttctcgc ggccctaaga
gaaagtctaa aagttaagcc ga--atctga aaaagaccag gcctgtcagc acagtacatc
ca-ggtcgag tcagagaacc caagtgtcag acatcagtgc aggccaccag agaagcaaag
cttgctgtgt catggcagat cccnnnnnnn nnnnnnnnnn nnnnnnnnnn nnnnnnnnnn
nnnnnnnnnn nnnnnnnnnn nnnnnnnnn
>Apteronotidae_Porotergus_gimbeli_1_1
nagatccgt- cagttt--gc cttg----tt catgatggaa aggttgaac- atcacaaaag
tgcagaggtc tgaggatga- ---------- ---------- ---------- ----------
--ggattata tagtagtttt cagtcgttct tctaacaggc tcatactcaa tgaggcacag
ttga-ttctt actttggccc aagagttcca gatgaggacg gtcaccgtgt cctt-ggacg
atcagacatt tgacagtata gttcag-gtc atcagtgggg cgtccatgct ggtcagcatg
catggagccc agctgatcac ctccatgttc ttaccacggg gggctgttgt gatagagctc
ttcccgtttg cggttagccc agagcagtat actccatac- aaaaccttgg cttccttgcc
--tggaatgg acctccagta cgtagcatgg agaaatacta ttga-ggaga attcagtagc
ctaccctgac cgcccttggg atcagggagg catctcccac ttggagaaag aggagcagga
acgcattctg gctagcaaag aggtgccgag acacctgtgt tgccgcaacc c-agagtggc
tt-ttccgga tttatcaaga caccatcgtg gacatcccat cctttctcgc ggctctaaga
gaaagtctaa aagttaagcc ga--atctga aaaagaccag gcctgtcagc acagtacatc
ca-ggtcgag tcagagaacc caagtgtcag acatcagtgc aggccaccag tgaagcaaag
cttgccgtgt catggcagat cccnnnnnnn nnnnnnnnnn nnnnnnnnnn nnnnnnnnnn
nnnnnnnnnn nnnnnnnnnn nnnnnnnnn
>Apteronotidae_Porotergus_gimbeli_2_1
gagatccnt- cagttt--gc cttg----tt catgatggaa aggttgaac- atcacaaaag
tgcagaggtc tgaggatga- ---------- ---------- ---------- ----------
--ggattata tagtagtttt cagtcgttct tctaacaggc tcatactcaa tgaggcacag
ttga-ttctt actttggccc aagagttcca gatgaggacg gtcaccgtgt cctt-ggacg
atcagacatt tgacagtata gttcag-gtc atcagtgggg cgtccatgct ggtcagcatg
catggagccc agctgatcac ctccatgttc ttaccacggg gggctgttgt gatagagctc
ttcccgtttg cggttagccc agagcagtat actccatac- aaaaccttgg cttccttgcc
--tggaatgg acctccagta cgtagcatgg agaaatacta ttga-ggaga attcagtagc
ctaccctgac cgcccttggg atcagggagg catctcccac ttggagaaag aggagcagga
acgcatcctg gctagcaaag aggtgccgag acacctgtgt tgccgcaacc c-agagtggc
tt-ttccgga tttatcaaga caccatcgtg gacatcccat cctttctcgc ggctctaaga
gaaagtctaa aagttaagcc ga--atctga aaaagaccag gcctgtcagc acagtacatc
ca-ggtcgag tcagagaacc caagtgtcag acatcagtgc aggccaccag tgaagcaaag
cttgccgtgt catggcagat cccnnnnnnn nnnnnnnnnn nnnnnnnnnn nnnnnnnnnn
nnnnnnnnnn nnnnnnnnnn nnnnnnnnn
>Apteronotidae_Sternarchella_duccis_2_1
gagatccgt- cagttt--gc cttg----tt catgatggaa aggttgaac- atcacaaaag
tgcagaggtc tgaggatga- ---------- ---------- ---------- ----------
--tgattata tcgtagtttt cagtcgtact tctaacaggc tcatactcaa tgaggcacag
ttga-ttctt actttggccc aagagttcaa gatgaggacg gtcaccgtgt cctt-ggacg
atcagacatt tgacagtata gttcag-gtc atcagtgggg cgtccatgct ggtcagcatg
catggagccc agctgatcac ctccatgttc ttaccacggg gggctgttgt gatagagctc
ttcccgtttg cggttagccc agagcagtat actccatac- aaaaccttgg cttccttgcc
--tggaatgg acctccagta cgtagcatgg agaaatacta ttga-ggaga attcagtagc
ctaccctgac cgcccttggg atcagggagg catctcccac ttggagaaag aggagcagga
acgcatcctg gctagcaaag aggtgccaag acacctgtgt tgccgcaacc c-agagtggc
tt-ttccgga tttatcaaga caccatcgtg gacatcccat cctttctcac ggccctaaga
gaaagtctaa aagccaagcc ga--atctga aaaagaccag gcctgtcagc acagtacatc
ca-ggtcgag tcagagaacc caagtgtcag acatcagtgc aggccaccag tgaagcaaag
cttgccgtgt catggcagat cccnnnnnnn nnnnnnnnnn nnnnnnnnnn nnnnnnnnnn
nnnnnnnnnn nnnnnnnnnn nnnnnnnnn
>Apteronotidae_Sternarchella_schotti_1_1
gagatccgt- cagttt--gc cttg----tt cgtgatggaa aggttgaac- atcacaaaag
tgcagaggtc tgaggatga- ---------- ---------- ---------- ----------
--tgattata tcgtagtttt cagtcgtact tctaacaggc tcatactcaa tgaggcacag
ttga-ttctt actttggccc aagagttcaa gatgaggaca gtcaccgtgt cctt-ggacg
atcagacatt tgacagtata gttcag-gtc atcagtgggg cgtccatgct ggtcagcatg
catggagccc agctgatcac ctccatgttc ttaccacggg gggctgttgt gatagagctc
ttcccgtttg cggttagccc agagcagtat actccatac- aaaaccttgg cttccttgcc
--tggaatgg acctccagta cgtagcatgg agaaatacta ttga-ggaga attcagtagc
ctaccctgac cgcccttggg atcagggagg catctcccac ttggagaaag aggagcagga
acgcatcctg gctagcaaag aggtgccaag acacctgtgt tgccgcaacc c-agagtggc
tt-ttccgga tttatcaaga caccatcgtg gacatcccat cctttctcgc ggccctaaga
gaaagtctaa aagccaagcc ga--atctga aaaagaccag gcctgtcagc acagtacatc
ca-ggtcgag tcagagaacc caagtgtcag acatcagtgc aggccaccag tgaagcaaag
cttgccgtgt catggcagat cccnnnnnnn nnnnnnnnnn nnnnnnnnnn nnnnnnnnnn
nnnnnnnnnn nnnnnnnnnn nnnnnnnnn
>Apteronotidae_Sternarchogiton_labiatus_3_1
gagatccgt- cagttt--gc cttg----tt catgatggaa aggttgaac- atcacaaaag
tgcagaggtc tgaggatga- ---------- ---------- ---------- ----------
--cgattata ttgtagtttt cagtcgttct tctaacaggc tcatactcaa tgaggcacag
ttga-ttctt actttggccc aggagttcaa gatgaggacg gtcaccgtgt cctt-ggacg
atcagacatt tgacagtata gttcag-gtc atcagtgggg cgtccatgct ggtcagcatg
catggagccc agctgatcac ctccatgttc ttaccacggg gggctgttgt gatagagctc
ttcccgtttg cggttagccc agagcagtat actccatac- aaaaccttgg cttccttacc
--tggaatgg accttcagta cgtagcatgg agaaatacta ttga-ggaga attcagtagc
ctaccctgac cgcccttggg atcagggagg catctcccac ttggagaaag aggagcagga
acgcatcctg actagcaaag aggtgccgag acacctgtgt tgccgcaacc c-agagtggc
tt-ttccgga tttatcaaga caccatcgtg gacatcccat cctttctcgc ggccctaaga
gaaagtctaa aagttnagcc ga--atnaga aaaagaccag gccagtcagt acagtacatc
ca-ggtcgag tcagagaacc caagtgtcag acatcagtgc aggccaccat ngaagcaaag
cttgccgtgt catggcagat cccnnnnnnn nnnnnnnnnn nnnnnnnnnn nnnnnnnnnn
nnnnnnnnnn nnnnnnnnnn nnnnnnnnn
>Apteronotidae_Sternarchogiton_porcinum_2_1
gagatccgt- cagttt--gc cttg----tt catgatggaa aggttgaac- atcacaaaag
tgcagaggtc tgaggatga- ---------- ---------- ---------- ----------
--cgattata ttgtagtttt cagtcgttct tctaacaggc tcatactcaa tgaggcacag
ttga-ttctt actttggccc aggagttcaa gatgaggacg gtcaccgtgt cctt-ggacg
atcagacatt tgacagtata gttcag-gtc atcagtgggg cgtccatgct ggtcagcatg
catggagccc agctgatcac ctccatgttc ttaccacggg gggctgttgt gatagagctc
ttcccgtttg cggttagccc agagcagtat actccatac- aaaaccttgg cttccttgcc
--tggaatgg acctccagta cgtagcatgg agaaatacta ttga-ggaga attcagtagc
ctaccctgac cgcccttggg atcagggagg catctcccac ttggagaaag aggagcagga
acgcatcctg gctagcaaag aggtgccgag acacctgtgt tgccgcaacc c-agagtggc
tt-ttccgga tttatcaaga caccatcgtg gacatcccat cctttctcgc ggccctaaga
gaaagtctaa aagttaagcc ga--atctga aaaagaccag gcctgtcagc acagtacatc
ca-ggtcgag tcagagaacc caagtgtcag acatcagtgc aggccaccag tgaagcaaag
cttgccgtgt catggcagat cccnnnnnnn nnnnnnnnnn nnnnnnnnnn nnnnnnnnnn
nnnnnnnnnn nnnnnnnnnn nnnnnnnnn
>Apteronotidae_Sternarchogiton_porcinum_3_1
gagatccgt- cagttt--gc cttg----tt catgatggaa aggttgaac- atcacaaaag
tgcagaggtc tgaggatga- ---------- ---------- ---------- ----------
--cgattata ttgtagtttt cagtcgttct tctaacaggc tcatactcaa tgaggcacag
ttga-ttctt actttggccc aggagttcaa gatgaggacg gtcaccgtgt cctt-ggacg
atcagacatt tgacagtata gttcag-gtc atcagtgggg cgtccatgct ggtcagcatg
catggagccc agctgatcac ctccatgttc ttaccacggg gggctgttgt gatagagctc
ttcccgtttg cggttagccc agagcagtat actccatac- aaaaccttgg cttccttgcc
--tggaatgg acctccagta cgtagcatgg agaaatacta ttga-ggaga attcagtagc
ctaccctgac cgcccttggg atcagggagg catctcccac ttggagaaag aggagcagga
acgcatcctg gctagcaaag aggtgccgag acacctgtgt tgccgcaacc c-agagtggc
tt-ttccgga tttatcaaga caccatcgtg gacatcccat cctttctcgc ggccctaaga
gaaagtctaa aagttaagcc ga--atctga aaaagaccag gcctgtcagc acagtacatc
ca-ggtcgag tcagagaacc caagtgtcag acatcagtgc aggccaccag tgaagcaaag
cttgccgtgt catggcagat cccnnnnnnn nnnnnnnnnn nnnnnnnnnn nnnnnnnnnn
nnnnnnnnnn nnnnnnnnnn nnnnnnnnn
>Apteronotidae_Tenebrosternarchus_preto_2_1
gagatccgt- cagttt--gc cttg----tt catgatggaa aggttgaac- atcacaaaag
tgcagaggtc tgaggatga- ---------- ---------- ---------- ----------
--cgattata tagtagtttt cagtcgtact tctaacaggc tcatactcaa tgaggcacag
ttga-ttctt actttggccc aagagttcaa gatgaggacg gtcaccgtgt cctt-ggacg
atcagacatt tgacagtata gttcag-gtc atcagtgggg cgtccatgtt ggtcagcatg
catggagccc agctgatcac ctccttgttc ttaccacggg gggctgttgt gatagagctc
ttcccgtttg cggttagccc agagcagtat actccatat- aaaaccttgg cttccttgcc
--tggaatgg acctccagta cgtagcatgg agaaatacta ttga-ggaga attcagtagc
ctaccctgac cgcccttggg atcagggagg catctcccac ttggagaagg aggagcagga
acgcatcctg gctagcaaag aggtgccaag acacctgtgt tgccgcaacc c-agagtggc
tt-ttccgga tttatcaaga caccatcgtg gacatcccat cctttctcgc ggccctaaga
gaaagtctaa aagttaagcc ga--atctga aaaagaccag gcctgtcagc acagtacatc
ca-ggtcgag tcagagaacc caagtgtcag acatcagtgc aggccaccag tgaagcaaag
cttgccgtgt catggcagat cccnnnnnnn nnnnnnnnnn nnnnnnnnnn nnnnnnnnnn
nnnnnnnnnn nnnnnnnnnn nnnnnnnnn
>Apteronotidae_Sternarchorhamphus_muelleri_2_1
gagatccgt- cagttt--gc cttg----tt catgatggaa aggttgaat- atcacaaaag
tgcagaggtc tgaggatga- ---------- ---------- ---------- ----------
--cgattata tagtagtttt cagtcgttct tctaacaggc tcatactcaa tgaggcacag
ttga-ttctt gctttggccc aagagttcaa gacgaggaca gtcaccgtgt cctt-ggacg
atcagacatt tgacagtata gttcag-gtc atcagtgggg cgtccatgct ggtcagcatg
catggagccc agctgatcac ctccatgttc ttaccacggg gggctgctgt gatagagctc
ttcccgtatg cggtcagccc ggagcagtac actccatac- aaaaccttgg cttccttgcc
--wggaatgg acctccagta tgtagcatgg agaaatacta ttga-ggaga attccgtagc
ctaccctgac cgcccttggg accagggagg catctcccac ttggagaaag aggagcagga
acgcatcctc gctagcaaag aggtgccaag acacctgtgc tgccgcaacc c-agagtggc
tt-ttccgga tttatcaaga caccatcgtg gacatcccgt cctttctcgc ggtcctaaga
gaaagtctaa aagttaagcc ga--atctga aaaagaccag gcctgtcagc acagtacatc
ca-ggtcgag tcagagaacc caagtgtcag acatcagtgc aggccaccaa tgaagcaaag
cttgctgtat catggcagat cccnnnnnnn nnnnnnnnnn nnnnnnnnnn nnnnnnnnnn
nnnnnnnnnn nnnnnnnnnn nnnnnnnnn
>Apteronotidae_Sternarchorhynchus_marreroi_2_1
gagatccgt- cagttt--gc cttg----tt catgatggaa aggttgaac- atcacaaaag
tgcagaggtc tgaggatga- ---------- ---------- ---------- ----------
--tgattata tagtagtttt cagtcgtact tctaacaggc tcatactcaa tgaggcacag
ttga-ttctt actttggccc aagagttcaa gatgaggacg gtcaccgtgt cctt-ggacg
atcagacatt tgacagtata gttcag-gtc atcagtgggg catccatgct ggtcagcatg
catggagccc agctgatcac ctccatgttc ttaccacggg gggctgctgt gatagagctc
ttcccgtttg cggttagccc agagcagtat actccatac- aaaaccttgg cttccttgcc
--tggaatgg acctccagta cgtagcatgg agaaatacta ttga-ggaga attcagtagc
ctaccctgac cgcccttggg atcagggagg catctcccac ttggagaaag aggagcagga
acgcatcctg gctagcaaag aggtgccaag acacctgtgt tgccgcaacc c-agagtggc
tt-ttccgga tttatcaaga caccatcgtg gacatcccat cctttctcgc agccctaaga
gaaagtctaa aagttaagcc ga--atctga aaaagaccag gcctgtcagc acagtgcatc
ca-ggtcgag tcagagaacc caagtgtcag acatcagtgc aggccaccag tgaagcaaag
cttgctgtgt catggcagat cccnnnnnnn nnnnnnnnnn nnnnnnnnnn nnnnnnnnnn
nnnnnnnnnn nnnnnnnnnn nnnnnnnnn
>Apteronotidae_Sternarchorhynchus_mormyrus_2_1
gagatccgt- cagttt--gc cttg----tt catgatggaa aggttgaac- atcacaaaag
tgcagaggtc tgaggatga- ---------- ---------- ---------- ----------
--tgattata tagtagtttt cagtcgtact tctaacaggc tcatactcaa tgaggcacag
ttga-ttctt actttggccc aagagttcaa gatgaggacg gtcaccgtgt cctt-ggacg
atcagacatt tgacagtata gttcag-gtc ataagtgggg cgtccatgct ggtcagcatg
catggagccc agctgatcac ctccatgttc ttaccacggg gggctgctgt gatagagctc
ttcccgtttg cggttagccc agagcagtat actccatac- aaaaccttgg cttccttgcc
--tggaatgg acctccagta cgtagcatgg agaaatacta ttga-ggaga attcagtagc
ctaccctgac cgcccttggg atcagggagg catctcccac ttggagaaag aggagcagga
acgcatcctg gcaagcaaag aggtgccaag acacctgtgt tgccgcaacc c-agagtggc
tt-ttccgga tttatcaaga caccatcgtg gacatcccat cctttctcgc agccctaaga
gaaagtctaa aagttaagcc ga--atctga aaaagaccag gcctgtcagc acagtgcatc
ca-ggtcgag tcagagaacc caagtgtcag acatcagtgc aggccaccag tgaagcaaag
cttgccgtgt catggcagat cccnnnnnnn nnnnnnnnnn nnnnnnnnnn nnnnnnnnnn
nnnnnnnnnn nnnnnnnnnn nnnnnnnnn
>Pimelodidae_Brachyplatystoma_filamentosum_1_1
nnnnnnnnnn nnnnnnnnnn nnnnnnnnnn nnnnnnnnnn nnncttaat- atcacaagag
aggaaaggcc tgaaggtga- ---------- ---------- ---------- ----------
--tgattata tagtagtgtt tagtcgagct tctaacaggc tgatactgaa tgaggcagag
ttgc-ttctt gctttggctc aagagtataa aatgaggaca gtcactgtgt tctt-ggaag
agcaaacatt tgcaagcata gtccag-ctc atcagtgcgg catccatgtt ggtcagcatg
catggtgctc agctaatcat gtccatgttc ctaccacgag gggctgcagt catygagctt
ttcccatacg cagtcaaccc agatcactat atgccgtac- aaaactctgg cctctttgcc
--aggaatgg acctgcaata tatagcatgg agaaacacca ttga-agaga attctgtaac
ctatcctgac cgcccctggg accaaggagg catcactcac ctggagaaag atgaacagga
acgtatccta accagcaagg aggtgccgag acacctctgt tgtcgcaacc c-agagtggc
tt-ttccgaa tttatcaaga caccattgtg gatattcctt ccttcttggg agtccttaaa
gaaggcctaa aagttaagcc ta--atctaa aaaagagcaa acctgccagc gtggtacacc
ct-ggtcgag tcagacaacc caagtgccag acgtcagtgc aggctgccca tgaagcaaag
ctctctgtat cttggcagat tccttggaac ctcaagtact taaaggt--a agagaggtga
aatatga-ag t--gtggat- ccaggagca
>Pimelodidae_Brachyplatystoma_rousseauxii_1_1
nnnnnnnnnn nnnnnnnnnn nnnnnnnnnn nnnnnnnnnn nnncttaat- atcacaagag
aggaaaggcc tgaaggtga- ---------- ---------- ---------- ----------
--tgattata tagtagtgtt tagtcgagct tctaacaggc tgatactgaa tgaggcagag
ttgc-ttctt gctttggctc aagagtataa aatgaggaca gtcactgtgt tctt-ggaag
agcaaacatt tgcaagcata gtccag-ctt atcagtgcgg catccatgtt ggtcagcatg
cacggtgctc agctaatcat gtccatgttc ctaccacgag gggctgcagt catcgagctt
ttcccatacg cagtcaaccc agaacactat atgccgtac- aaaaccctgg cctctttgcc
--aggaatgg acctgcaata tatagcatgg agaaacacca ttga-agaga attctgtgac
ctatcctgac cgcccctggg accaaggagg catcactcac ctggagaaag acgaacagga
acgtatccta accagcaagg aggtgccaag acacctctgt tgtcgcaacc c-agagtggc
tt-ttccgaa tttatcaaga caccattgtg gacattccgt ccttcttggg agtccttaaa
gaaggcctaa aagttaagcc ta--atctaa aaaagagcaa acctgccagt gtggtacacc
ct-ggtcgag tcagacaagc caagtgccag acatcagtgc aggctgccca tgaagcaaag
ctctctgtat cctggcagat tccttggaac ctcaagtact taaaggt--a agagaggtga
aatatga-ag t--gtggat- ccaggagca
>Pimelodidae_Brachyplatystoma_vaillantii_1_1
nnnnnnnnnn nnnnnnnnnn nnnnnnnnnn nnnnnnnnnn nnncttaat- atcacaagag
aggaaaggcc tgaaggtga- ---------- ---------- ---------- ----------
--tgattata tagtagtgtt tagtcgagct tctaacaggc tgatactgaa tgaggcagag
ttgc-ttctt gctttggctc aagagtataa aatgaggaca gtcactgtgt tctt-ggaag
agcaaacatt tgcaagcata gtccag-ctt atcagtgcgg catccatgtt ggtcagcatg
cacggtgctc agctaatcat gtccatgttc ctaccacgag gggctgcagt catcgagctt
ttcccatacg cagtcaaccc agaacactat atgccgtac- aaaacyctgg cctctttgcc
--aggaatgg acctgcaata tatagcatgg agaaacacca ttga-agaga attctgtgac
ctatcctgac cgcccctggg accaaggagg catcactcac ctggagaaag acgaacagga
acgtatccta accagcaagg aggtgccaag acacctctgt tgtcgcaacc c-agagtggc
tt-ttccgaa tttatcaaga caccattgtg gacattccgt ccttcttggg agtccttaaa
gaaggcctaa aagttaagcc ta--atctaa aaaagagcaa acctgccagt gtggtacacc
ct-ggtcgag tcagacaagc caagtgccag acatcagtgc aggctgccca tgaagcaaag
ctctctgtat cctggcagat tccttggaac ctcaagtact taaaggt--a agagaggtga
aatatga-ag t--gtggat- ccaggagca
>Pimelodidae_Hypophthalmus_edentatus_2_1
nnnnnnnnnn nnnnnnnnnn nnnnnnnnnn nnnnnnnnnn nnncttaat- atcacaagag
aggaaaggcc tgaaggtga- ---------- ---------- ---------- ----------
--tgattata tagtagtgtt tagtcgagct tctaacaggc tgatactgaa tgaggcagag
ttgc-ttctt gctttggctc aagagtataa aatgaggaca gtcactgtgt tttt-ggaag
agcaaacatt tgcaagcata gtccag-ctt atcagtgcgg catccatgtt ggtcagcatg
catggtgctc agctaatcat gtccatgttc ctaccacgag gggctgcagt cattgagctt
ttcccatacg cagtcaaccc agaacactat atgccgtac- aaaactctgg cctctttgcc
--aggaatgg acctgcagta tatagcatgg cgaaacacca ttga-agaga attctgtgag
ctatcctgac cgcccgtggg accaaggagg catcactcac ctggagaaag acgagcagga
acgtatccta accagcaagg aggtgccgag acacctctgt tgtcgtaacc c-agagtggc
tt-ttccgaa tttatcaaga caccatcgtg gacattccat ccttcttggg agtcctaaaa
gaaggcctaa aagttaagcc ta--atctaa aaaagagcaa acctgccagc ctggtacacc
ct-ggtcgag tcagacaacc caagtgccag acgtcagtgc aggctgccca tgaagcaaag
ctctctgttt cctggcagat tccttggaac ctcaagtact taaaggt--a agagaagtga
aatatga-ag t--gtggat- ccaggagca
>Pimelodidae_Hypophthalmus_edentatus_3_1
nnnnnnnnnn nnnnnnnnnn nnnnnnnnnn nnnnnnnnnn nnncttaat- atcacaagag
aggaaaggcc tgaaggtga- ---------- ---------- ---------- ----------
--tgattata tagtagtgtt tagtcgagct tctaacaggc tgatactgaa tgaggcagag
ttgc-ttctt gctttggctc aagagtataa aatgaggaca gtcactgtgt tttt-ggaag
agcaaacatt tgcaagcata gtccag-ctt atcagtgcgg catccatgtt ggtcagcatg
catggtgctc agctaatcat gtccatgttc ctaccacgag gggctgcagt cattgagctt
ttcccatacg cagtcaaccc agaacactat atgccgtac- aaaactctgg cctctttgcc
--aggaatgg acctgcagta tatagcatgg cgaaacacca ttga-agaga attctgtgag
ctatcctgac cgcccgtggg accaaggagg catcactcac ctggagaaag acgagcagga
acgtatccta accagcaagg aggtgccgag acacctctgt tgtcgtaacc c-agagtggc
tt-ttccgaa tttatcaaga caccattgtg gacattccat ccttcttggg agtcctaaaa
gaaggcctaa aagttaagcc ta--atctaa aaaagagcaa acctgccagc ctggtacacc
ct-ggtcgag tcagacaacc caagtgccag acgtcagtgc aggctgccca tgaagcaaag
ctctctgttt cctggcagat tccttggaac ctcaagtact taaaggt--a agagaggtga
aatatga-ag t--gtggat- ccaggagca
>Poeciliidae_Carlhubbsia_stuarti_2_1
gagattaga- catttt--gc caaggct-tt aatggagaaa a---tgaac- ataacaaggc
aggacgaggc agagaagga- tggaggaagc tcagagcaag agatggagag agacaagaaa
gatgaataca tcgctgtgtt tagtcgctca acaacaagat taattctgaa tgaagcagag
ctaa-taatg gccttagccc aggagttcca gatgagagtg gttacagtat ccct-ggagg
agcagtcttt tcctagtatc atccag-gtg attagcactg cttccatgtt ggtcagcatg
catggagctc agctcatcac ctcaatgttc cttcccagag gtgcaactgt ggtagagttg
ttcccctttg ctgtgaaccc agagcagtat actccatat- aaaaccctcg ccactctacc
--aggcatgg accttcacta cattttttgg aagaattcta aaga-ggaaa acactgtcac
ccatccagac agaccgtggg agcaaggcgg cattgctcac ttagaaaaag atgagcagca
gcgcatcctg gcaagtacgg atgtcccaag gcacctgtgc tgccggaacc c-ggattggc
tt-ttccgga tctaccagga tactttggta gacattccgt cattccttga ggtcctcaaa
gatggcatga agagtaagcc ta--gcctca agaaaacaaa aacagccagc acagttcacc
cc-ggccggg tcagagaagc ccactgtcag acatcagtac acacccctaa tgaggccaaa
ctcacagtct cttggcagat cccgtggaat ctaaagtacc tgaaggt--a agagaggtta
agtacga-gg t--atggat- ccaggagca
>Poeciliidae_Neoheterandria_elegans_1_1
gagatcaga- catttt--gc caaggct-tt aatggagaaa a---tgaac- ataacaaggc
aggacgaggc agagaagga- tggaggaagc tcagagcaag agaaggagag agacaagaaa
gaggaataca tcgctgtgtt tagtcgctcg acaacaagat taattctgaa tgaagcagag
ctaa-taatg gccttagccc aggagttcca aatgagagtg gttacagtat ccct-ggagg
agcagtcttt tcctagtatc atccag-gtg attagctctg cttccatgtt ggtcagcatg
catggagctc agctcatcac ctcaatgttc ctccccagag gtgcaactgt ggtagagttg
ttcccctttg ctgtgaaccc agagcagtat actccatat- aaaaccctcg ccactctgcc
--aggcatgg atcttcacta cattttttgg aggaattcta agga-agaaa acactgtcac
ccatccagac agaccgtggg agcaaggggg cattgcccac ttagaaaaag atgagcagca
gcgcatcctg gcaagtacgg atgtccaaag gcacctgtgc tgccgcaacc c-ggaatggc
tt-ttccgga tctaccagga tactttggta gacattccgt cattcctcga ggttctcaaa
gatggcatga acagtaagcc ta--gcctga agaaaacaaa aatagccagc acagttcacc
ct-ggccggg tcagagaagc ccactgtcag acatcagtac aaacccctaa tgaggccaaa
ctcacagtct cttggcagat cccgtggaat ctaaagtacc taaaggt--g agagaggtta
agtacga-gg t--atggat- ccaggagca
>Poeciliidae_Neoheterandria_tridentiger_1_1
gagatcaga- catttt--gc caaggct-tt aatggagaaa a---tgaac- ataacaaggc
aggacgaggc agagaagga- tggaggaagc tcagagcaag agaaggagag agacaagaaa
gaggaataca tcgctgtgtt tagtcgctca acaacaagat taattctgaa tgaagcagag
ctaa-taatg gccttagccc aggagttcca gatgagagtg gttacagtat ccct-ggagg
agcagtcttt tcctagtatc atccag-gtg attagctctg cttccatgtt ggtcagcatg
catggagctc agctcatcac ctcaatgttc ctccccagag gtgcaactgt ggtagagttg
ttcccctttg ctgtgaaccc agagcagtac actccatat- aaaaccctcg ccactctgcc
--aggcatgg accttcacta cattttttgg aggaattcta agga-ggaaa acactgtcac
ccatccagac agaccgtggg agcaaggggg cattgcccac ttagaaaaag atgagcagca
gcgcatcctg gcaagtacgg atgtcccaag gcacctgtgc tgccgcaacc c-agaatggc
tt-ttccgga tctaccagga tactttggta gacattccgt cattcctcga ggtcctcaaa
gatggcatga acagtaagcc ta--gcttga agaaaacaaa aatagccagc acagttcacc
ct-ggccggg tcagagaagc ccactgtcag acatcagtac aaacccctaa tgaggccaaa
ctcacagtct cttggcagat cccgtggaat ctaaagtacc tgaaggt--g agagaggtta
agtacga-gg t--atggat- ccaggagca
>Poeciliidae_Pamphorichthys_araguaiensis_1_1
gagatcaga- catttt--gc caaggct-tt aatggagaaa a---tgaac- ataacaaagc
aggacgaggc agagaagga- tggaggaagc tcagagcaag agagggagag agacgagaaa
gatgaataca tcgctgtgtt tagtcgctcg accacaagat taattctgaa tgaagcagag
ctaa-taatg gccttagccc aggagttcca gatgagagtg gttacagtat ccct-ggagg
agcagccttt tcctagtatc atccag-gtg attagcgctg cttccatgtt ggtcagcatg
catggagctc aactcatcac ctcaatgttc ctccccagag gtgcaactgt ggtagagttg
ttcccctttg ctgtaaaccc agagcagtat actccatat- aaaaccctcg ccactctacc
--aggcatgg acattcacta cattttttgg aggaattcta agga-gaaaa acactgtcac
tcatccagac aggccgtggg agcaaggcgg cattgcccac ttagaaaaag atgagcagga
gcgcatcctg acgagtacgg acgtcccaag gcacctgtgc tgcagaaacc c-ggaatggc
tt-ttccgga tctaccagga tactttggta gacattccgt cattccttga ggtcctcaaa
gatggcatga agagtaaacc ta--acctga aaaagacaaa gatagccagc acagttcacc
ct-ggccggg tcagagaagc ccactgtcag acatcagtac aaacccctaa tgaggccaaa
ctcacagtct cttggcagat cccgtggaat ctaaagtacc tgaaggt--g agagaggtta
agtacga-gg t--atggat- ccaggagca
>Poeciliidae_Pamphorichthys_hasemani_1_1
gagatcaga- catttt--gc caaggct-tt aatggagaaa a---tgaac- ataacaaagc
gggacgaggc agagaagga- tggaggaagc tcagagcaag agagggagag agacaagaaa
gatgaataca tcgctgtgtt tagtcgctca accacaagat taattctgaa tgaagcagag
ctaa-taatg gccttagccc aggagttcca gatgaaagtg gttacagtat ccct-ggagg
aggagtcttt tactagcatc atccag-gtg attagcgctg cttccatgtt ggtcagcatg
catggagctc agctcatcac ctctatgttc ctccccagag gtgcaactgt ggtagagttg
ttcccctttg ctgtgaaccc agagcagtat actccatat- aaaaccctcg ccactctacc
--aggcatgg accttcacta cattttttgg aggaattcta agga-ggaaa acactgtcac
tcatccagac aggccgtggg agcatggcgg cattgcccac ttagaaaaag atgagcagga
gcgcatcctg acaagtacgg acgtcccaag gcacctgtgc tgcaggaacc c-ggaatggc
tt-ttccgga tctaccagga tactttggta gacattccgt cattcctcga ggtcctcaaa
gatggcatga agagtaaacc ta--acctga aaaagacaaa gatagccagc acagttcacc
ct-ggccggg tcagagaagc ccactgtcag acatcagtac aaacccctaa tgaggccaaa
ctcacagtct cttggcagat cccgtggaat ctaaagtacc tgaaggt--g agagaggtta
agtatga-gg t--atggat- ccaggagca
>Poeciliidae_Pamphorichthys_minor_2_1
gagatcaga- catttt--gc caaggct-tt aatggagaaa a---tgaac- ataacaaagc
aggacgaggc agagaagga- tggaggaagc tcagagcaag agaaggagag agacaagaaa
gatgaataca tcgctgtgtt tagtcgctcg accacaagat taattctgaa tgaagcagag
ctaa-taatg gccttagccc aggagttcca gatgagagtg gttacagtat ccct-ggagg
agcagccttt tcctagtatc atccag-gtg attagcactg cttccatgtt ggtcagcatg
catggagctc agctcatcac ctcaatgttc ctccccagag gtgcaactgt ggtagagttg
ttcccctttg ctgtgaaccc agagcagtat actccatat- aaaaccctcg ccactctacc
--aggcatgg acattcacta cattttttgg aggaattcta agga-ggaaa acactgtcac
tcatccagac aggccgtggg agcaaggcgg catttcccac ttagaaaaag atgagcagga
gcgcatcctg acaagtacgg acgtcccaag gcacctgtgc tgcagaaacc c-ggaatggc
tt-ttccgga tctaccagga tactttggta gacattccgt cattccttga ggtcctcaaa
gatggcatga agagtaaacc ta--acctga aaaagacaaa gatagccagc acagttcacc
ct-ggccggg tcagagaagc ccactgtcag acatcagtac aaacccctaa tgaggccaaa
ctcacagtct cttggcagat cccgtggaat ctaaaatacc tgaaggt--g agagaggtta
agtacga-gg t--atggat- ccaggagca
>Poeciliidae_Pamphorichthys_scalpridens_1_1
gagatcaga- catttt--gc caaggct-tt aatggagaaa a---tgaac- ataacaargc
aggacgaggc agagaagga- tggaggaagc tcagagcaag agagggagag agacaagaaa
gatgaataca tcgctgtgtt tagtcgctcg accacaagat taattctgaa tgaagcagag
ctaa-taatg gccttagccc aggagttcca gatgagagtg gttacagtat ccct-ggagg
agcamccttt tcctagtatc atccag-gtg attagcgctg cttccatgtt ggtcagcatg
catggagctc agctyatcac ctcaatgttc ctccccagag gtgcaactgt ggtagagttg
ttcccctttg ctgtgaaccc agagcagtat actccatat- aaaaccctcg ccactctacc
--aggcatgg acattcacta cattttttgg aggaattcta agga-ggaaa acactgtcac
tcatccagac agaccgtggg agcaannnnn nnnnnnnnnn nnnnnnnnnn nnnnnnnnnn
nnnnnnnnnn nnnnnnnnnn nnnnnnnnnn nnnnnnnnnn nnnnnnnnnn nnnnnnnnnn
nnnnnnnnnn nnnnnnnnnn nnnnnnnnnn nnnnnnnnnn nnnnnnnnnn nnnnnnnnnn
nnnnnnnnnn nnnnnnnnnn nnnnnnnnnn nnnnnnnnnn nnnnnnnnnn nnnnnnnnnn
nnnnnnnnnn nnnnnnnnnn nnnnnnnnnn nnnnnnnnnn nnnnnnnnnn nnnnnnnnnn
nnnnnnnnnn nnnnnnnnnn nnnnnnnnnn nnnnnnnnnn nnnnnnnnnn nnnnnnnnnn
nnnnnnnnnn nnnnnnnnnn nnnnnnnnn
>Poeciliidae_Poecilia_hondurensis_2_1
gagatcaga- catttt--gc caagtct-tt aatggagaaa a---tgaac- ataacaaagc
aggacgaggc agagaagga- tggaggaagc tcagagcaag agaaggagag agacaagaaa
gatgaataca tcgctgtgtt tagtcgctcg accacaagat taattctgaa tgaagcagag
ctaa-taatg gccttagccc aggagttcca gatgagagtg gttacagtat ccct-ggagg
agcagtcttt tcctagtatc atccag-gtg attagctctg cttccatgtt ggtcagcatg
catggagctc agctcatcac ctcaatgttc ctccccagag gtgcaactgt ggtagagttg
ttcccctttg ctgtgaaccc agagcagtat actccatat- aaaaccctcg ccactctacc
--aggcatgg accttcacta cattttttgg aggaattcta agga-ggaaa acactgtcac
ccatccagac agaccgtggg agcaaggcgg cattgcccac ttagaaaaag atgagcagga
gcgcatcctg acaagtacgg acgtcccaag gcacctgtgc tgcaggaacc c-ggaatggc
tt-ttccgga tctaccagga tactttggta gacattctgt cattcctcaa ggtcctcaaa
gatggcatga agagtaagcc ta--gcctga aaaaaacaaa gatagccacc acagttcacc
ct-ggccggg tcagagaagc ccactgtcag acatcagtac aaacccctaa tgaggccaaa
ctcacagtct cttggcagat cccgtggaat ctaaagtacc tgaaggt--g agagaggtta
agtacga-gg t--atggat- ccaggagca
>Poeciliidae_Poecilia_hondurensis_3_1
gagatcaga- catttt--gc caagtct-tt aatggagaaa a---tgaac- ataacaaagc
aggacgaggc agagaagga- tggaggaagc tcagagcaag agaaggagag agacaagaaa
gatgaataca tcgctgtgtt tagtcgctcg accacaagat taattctgaa tgaagcagag
ctaa-taatg gccttagccc aggagttcca gatgagagtg gttacagtat ccct-ggagg
agcagtcttt tcctagtatc atccag-gtg attagctctg cttccatgtt ggtcagcatg
catggagctc agctcatcac ctcaatgttc ctccccagag gtgcaactgt ggtagagttg
ttcccctttg ctgtgaaccc agagcagtat actccatat- aaaaccctcg ccactctacc
--aggcatgg accttcacta cattttttgg aggaattcta agga-ggaaa acactgtcac
ccatccagac agaccgtggg agcaaggcgg cattgcccac ttagaaaaag atgagcagga
gcgcatcctg acaagtacgg acgtcccaag gcacctgtgc tgcaggaacc c-ggaatggc
tt-ttccgga tctaccagga tactttggta gacattctgt cattcctcaa ggtcctcaaa
gatggcatga agagtaagcc ta--gcctga aaaaaacaaa gatagccacc acagttcacc
ct-ggccggg tcagagaagc ccactgtcag acatcagtac aaacccctaa tgaggccaaa
ctcacagtct cttggcagat cccgtggaat ctaaagtacc tgaaggt--g agagaggtta
agtacga-gg t--atggat- ccaggagca
>Poeciliidae_Poecilia_picta_1_1
gagatcaga- catttt--gc caaggct-tt aatggcgaaa a---tgaac- ataacaaagc
aggacgaggc a------ga- tggaggaagc tcagagcaag agagggagag agacaagaaa
gatgaataca tcgctgtgtt tagtcgctcg accacaagat taattctgaa tgaagcagag
ctaa-taatg gccttagccc aggagttcca gatgagagtg gttacagtat ccct-ggagg
agcagtcttt tcctagtatc atccag-gtg attagtgccg cttccatgtt ggtcagcatg
catggagctc agctcatcac ctcaatgttc ctccccagag gtgcaactgt ggtagagttg
ttcccctttg ctgtgaaccc agagcagtat actccatat- aaaaccctcg ccactctacc
--aggcatgg accttcacta cattttttgg aggaattcta agga-ggaaa acaccgtcac
ccatccagac agaccgtggg agcaaggcgg cattgcccac ttagaaaaag atgagcagga
gcgcatcctg acaagtacgg acgtcccaag gcacctgtgc tgcaggaacc c-ggaatggc
tt-ttccgga tctaccagga tactttggta gacattccgt cattcctcga ggtcctcaaa
gatggcatga agagtaagcc ta--gcctga aaaaaacaaa gatagccagc acagttcacc
ct-ggccggg tcagagaagc ccactgtcag acatcagtac aaacccctaa tgaggccaaa
ctcacagtct cttggcagat cccgtggaat ctaaagtacc tgaaggt--g agagaggtta
agtacga-gg t--atggat- ccaggagca
>Poeciliidae_Poeciliopsis_elongata_2_1
gaaatcaga- catttt--gc caaggct-tt aatggagaaa a---tgaac- ataacaaggc
aggacgaggt agaaaagga- tggaggaagc tcagagcaag agaaggagag agacaagaaa
gatgaataca tcgctgtgtt tagtcgctcg acaacaagat taattctgaa tgaagcagag
ctaa-taatg gccttagccc aggagttcca gatgagagtg gtgacagtat ccct-ggagg
agcagtcttt tcctagtatc atccag-gtg attagcgctg cttccatgtt ggtcagcatg
catggagctc agctcatcac ctcaatgttc ctccccagag gtgcaactgt ggtagagttg
ttcccctttg ctgtgaaccc agagcagtat actccatat- aaaaccctca ctactctacc
--aggcatgg accttcacta cattttttgg aggaattcta agga-ggaaa acactgtcac
ccatccaggc agatcgtggg agcaaggtgg cattgcccac ttagaaaaag atgagcagca
gcgcatcctg gcaagtacgg atgtcccaag gcacctgtgc tgtcgcaacc c-ggaatggc
tt-ttccgga tctaccagga tactttggta gacattccgt cattcctcga ggtcctcaaa
gatggcatga acactaagcc ta--gcctga agaaaacaaa aatagccagc acagttcacc
ca-ggccggg tcagagaagc ccactgtcag acatctgtac aaacccctaa tgaggccaaa
ctctcagtct cttggcagat cccgtggaat ctaaagtacc tgaaggt--g agagaggtta
agtacga-gg t--atggat- ccagnnnnn
>Poeciliidae_Scolichthys_iota_1_1
gagatcaga- catttt--gc caaggct-tt aatggagaaa a---tgaac- ataacaaggc
aggacgaggc agagaagaa- tggaggaagc tcagagcaag agcgggagag agacaagaaa
gatgaataca tcgctgtgtt tagtcgctcc acaacaagat taattctgaa tgaagcagag
gtaa-taatg gccttagccc aggagttcca gatgagagtg gttacagtat ccct-ggagg
agcagtcttt tcctggtatc atccag-gtg attagcgctg cttccatgtt ggtcagcatg
catggagctc agctcatcac ctcaatgttc ctccccagag gtgcaactgt ggtagagttg
ttcccctttg ctgtgaaccc agagcagtat actccatat- aaaaccatcg ccactctacc
--aggcatgg accttcacta cattttttgg aggaattcta agga-ggaaa acaccgtcac
ccatccagac agaccgtggg agcaaggcgg cattgcccac ttagaaaaag atgagcagca
gcgcatcctg gcaagtacgg atgtcccaag gcacctgtgc tgccggaatc c-tgaatggc
tt-ttccgga tctaccagga tactttggta gacattccgt cattcctcga ggtcctcaaa
gatggcatga agagtaagcc ta--gcctga agaaaacaaa aatagccagc acagttcacc
ct-ggccggg tcagagaagc ccactgtcag acatcagtac aaacccctaa cgaggccaaa
ctcacagtct cttggcagat cccatggaat ctaaagtacc tgaaggt--g agagaggtta
agtacga-gg t--atggat- ccaggagca
>Poeciliidae_Xenophallus_umbratilis_1_1
gagatcaga- tatttt--gc caaggct-tt aatggagaaa a---tgaac- ataacaaggc
aggacgaggc agagaagga- tggagaaagc tcagagcaag agaaggagag agacaagaaa
gatgaataca tagctgtgtt tagtcgctcg acaacaagat taattctgaa tgaagcagag
ttaa-taatg gccttagccc aggagttaca gatgagagtg gttacagtat ccct-ggagg
agcagtcttt tcctagtatc atccag-gtg attagcgctg cttccatgtt ggtcagtatg
catggagctc agctcatcac ctcaatgttc ctccccagag gtgcaactgt ggtagagttg
ttcccctttg ctgtgaaccc agagcagtat actccatat- aaaactctcg cctctctacc
--aggcatgg accttcacta cattttttgg aggaattcta agga-ggaaa acactgtcac
ccatccagac agaccgtggg agcaaggtgg cattgcccac ttagaaaaag atgagcagca
gcgcatcctg gcaagtacgg atgtcccaag gcacctgtgc tgccgcaacc c-ggaatggc
tt-ttcagga tctaccagga tactttggta gacattccgt cattcctgga ggtcctcaaa
gatggcatga agagtaagcc ta--gcctga agaaaacaaa aatagtcagc acagttcacc
ct-ggccaag tcagaaaagc ccactgtcag acatcagtac aaacccctaa tgaggccaaa
ctcacagtct cttggcagat cccgtggaat ctaaagtacc tgaaggt--g agagaggtta
agtacga-gg t--atggat- ccaggagca
>Rivulidae_Austrolebias_adloffi_1_1
gaaattaag- cagttt--gc caaagctgct catatttaaa a---tgaac- atcacaaggg
tagaggaggt ctggaagga- tggagaaagt tctgagcaag aaaaagataa agagaagaaa
gacgaatatg tagtagtttt tagtcgttca acaacaagac taatactgaa cgaagcagag
ctaa-tcctg gcacttgccc aggagttcca gatgagagtg gtcacagtat cctt-ggagg
aacagtcttt ttctagtatc atccaa-gta ataagtggtg ctttcatgtt agtcagcatg
catggagctc agcttatcac ctcactgttt ctccccagag ctgctactgt tgtagagctg
ttcccttttg ctgtaaatcc agagcagtac actccatat- aaaacactca cctcccttcc
--aggcatgg aacttcacta cgtttcttgg aggaacataa aaga-ggaga acactgtcat
ccatccacag agaccctggg aacaaggtgg cattgcccac ttagaaaagg aggagcagga
gcgaataatg gcaagtaaag atgttccaag gcatctgtgc tgccgtaacc c-agaatggc
tt-ttccgaa tctaccagga cactttagtg gacatcccat ctttccttgg tgtcctcaga
gaggccatga agaccaagcc ca--acttga agaaggttaa gattgccagc acagtccatc
ct-ggccaag tcagagaagc ctgttgtcaa acgtccgtac aaacgcctaa tgaggctaaa
ctcacagtct cgtggcagat cccatggaat ctgaaatacc tgaaagt--g agagaagtga
agtatga-ag t--gtggat- ccaagagca
>Rivulidae_Austrolebias_alexandri_1_1
gaaattagg- cagttt--gc caaagct-ct catgtttaaa a---tgaac- atcacaaggg
tagaggaggt ctggaagga- tggagaaagt tctgagcaag aaaaggataa agagaagaaa
gacgaatata tagtagtttt tagtcgttca acaacaaggt taatactgaa cgaagcagag
ctaa-tcctg gcacttgccc aggagttcca gatgagagtg gtcacggtat cctt-ggagg
aacagtcttt ttctagtatc atccaa-gta ataagtggtg ctttcatgtt agtcagcatg
catggagctc aacttatcac ctcactgttt ctccccagag ctgctactgt tgtagagctg
ttcccttttg ctgtaaatcc agagcagtac actccatat- aaaaccctca cctcccttcc
--aggcatgg aacttcacta cgtttcctgg aggaacataa aaga-ggaga acactgtcat
ccatccacag agaccctggg aacaaggtgg cattgcccac ttagaaaagg aggagcagga
gcgaataatg gcaagtaarg atgttccaag gcatctgtgc tgccgtaacc c-agaatggc
tt-tttcgaa tctaccagga cactttagtg gacatcccgt ctttccttgg tatcctcaga
gaggccatga agaccaagcc ca--acttga agaaggttaa gattgccagc acagtccatc
ct-ggccgag tmagagaagc ctgttgtcaa acgtccgtac aaacgcctaa tgaggctaaa
ctcacagtct crtggcagat cccatggaat ctgaaatacc tgaaagt--g agagaggtga
agtatga-ag t--gtggat- ccaagagca
>Rivulidae_Austrolebias_charrua_1_1
ctactkggg- -nnnnnnnnn nnnnnnnnnn nnnnnnnnnn nnnnnnnnnn nnnnnnnggg
tagaggaggt ctggaagga- tagagaaagt tctgagcaag aaaaagatar agagaagaaa
gacgaatatg tagtagtttt tagtcgttca acaacaagac taatactgaa cgaagcagag
ctaa-tcctg gcacttgccc aggagttcca gatgagagtg gtcacagtat cctt-ggagg
aacagtcttt ttctagtatc atccaa-gta ataagtggtg ctttcatgtt agtcagcatg
catggagctc agcttatcac ctcactgttt ctccccagag ctgctactgt tgtagagctg
ttcccttttg ctgtaaatcc agagcagtac actccatat- aaaacactca cctcccttcc
--aggcatgg aacttcacta cgtttcttgg aggaacataa aaga-ggaga acactgtcat
ccatccacag agaccctggg aacaaggtgg cattgcccac ttagaaaagg aggagcagga
gcgaataatg gcaagtaaag atgttccaag gcatctgtgc tgccgtaacc c-agaatggc
tt-ttccgaa tctaccagga cactttagtg gacatcccat ctttccttgg tgtcctcaga
gaggccatga agaccaagcc ca--acttga agaaggttaa gattgccagc acagtccatc
ct-ggccaag tcagacaagc ctgttgtcaa acatccgtac aaacgcctaa tgaggctaaa
ctcacagtct cgtggcagat cccatggaat ctgaaatacc tgaaagt--g agagaggtga
agtacga-ag t--gtggat- ccaagagca
>Trichomycteridae_Cambeva_davisi_1_1
nnnnnnnnnn nnnnnnnnnn nnnnnnnnnn nnnnnnnnnn nnnnnnnnnn nnnnnnnnnn
nnnnnnnnnn nnnnnnnnnn nnnnnnnnnn nnnnnnnnnn nnnnnnnnnn nnnnnnnnnn
nnnnnntata tagtcgtctt tagccgtacc tctaacaggc tcatcctcaa cgaggctgag
ctga-ttctt gccttggctc aggagtttaa gatgaggaca gttactgtgt cgtt-ggagg
accagacatt tgaaagcata gtccag-gta ctttccgggg catctatgct ggtcagcatg
cacggagccc agctgatcac ctccatgttc ttgccacgag gggccgccgt catagaactc
ttcccctacg gagtcaatcc agaacattac accccgtac- aaaaccctgg cctttttgcc
--aggaatgg atcttcagta tacagcctgg agaaacagca tcga-ggaga attctgtggt
ctaccccgac cgcccctggg accaaggagg catcaaacac ttgacaaacg aagaacagga
acgcatccta gtcagcaagg aggttccgag gcacctctgc tgtcacaacc c-tgagtggc
tc-tttcgga tttatcaaga caccattgta gacattccat cctttctcca agcagttaaa
gacggtctca aagctaagcc ta--atttaa aaaagatcaa gccgggtagt acggtacacc
cc-gggcgag tcagagaagc caagtgtcag acttcggtcc aagccgccag ggaagcgaag
ctctcggtgt cctggcagat accctggaac ctcaagtacc tgaaggt--a cgggaggtga
aatatga-ag t--gtggat- tcaggagca
>Trichomycteridae_Scleronema_operculatum_1_1
gagatccgc- cagttt--gc ctcc----tt tgtgatggaa aggcttaac- gttacgaaag
cccaagagtc tgaggacga- ---------- ---------- ---------- ----------
--tgattata tagtcgtctt tagccgtacc gctaacaggc tcatcctcaa cgaggctgag
ctga-ttctt gccttggctc aggagtacaa gatgaggacg gttactgtgt cgtt-ggacg
accagacatt tgaaagcata gtccag-gta ctttccgggg catctatgct ggtcagcatg
cacggagctc agctgatcac ctccatgttc ttgccacgag gggccgccgt gatagaactc
ttcccctacg gagtcaatcc agaacattac accccatac- aaaaccctgg catccttgcc
--aggaatgg atcttcagta tacagcctgg agaaacagca tcga-ggaga attctgtggc
ctaccccgac cgaccctggg accaaggagg catcaaacac ttgacaaacg aagaacagga
acgcatcctg gccagcaagg aggttccgag gcacctctgt tgtcgcaacc c-agagtggc
tc-tttcgaa tttatcaaga caccattgta gacattccat cctttctcca agcagttaaa
gacggtctca aagctaagcc ta--atttaa aaaagatcaa gccgggtagt acggtacacc
cc-gggcgag tcagagaagc caagtgtcag acttcggtcc aagccaccag ggaagcgaag
ctctcggtgt cctggcagat accctggaac ctcaagtacc tgaaggt--a cgggaggtga
aatatga-ag t--gtggat- tcaggagca
>Trichomycteridae_Trichomycterus_giganteus_1_1
gagatccgc- cagttt--gc ctcc----tt tgtgatggaa aggcttaac- gttacaaaag
cccaagagtc tgaggacga- ---------- ---------- ---------- ----------
--tgattata tagtcgtctt tagccgtacc tctaacaggc tcatcctcaa cgaggctgag
ctga-ttctt gccttggctc aggagtttaa gatgaggacg gttactgtgt cgtt-ggagg
accagacatt tgaaagcata gtccag-gta ctttccgggg catctatgct ggtcagcatg
cacggagccc agctgatcac ctccatgttc ttgccacgag gggccgccgt gatagaactc
ttcccctacg gagtcaatcc agaacattac accccgtac- aaaaccctgg cctccttgcc
--aggaatgg atcttcagta tacagcctgg agaaacagca tcga-ggaga attctgtggc
ctaccccgac cgcccctggg accaaggagg catcaaacac ttgacaaacg aagaacagga
acgcatccta gtcagcaagg aggttccgag gcacctctgc tgtcgcaacc c-cgaatggc
tc-attcgga tttatcaaga caccattgta gacattccat cctttctcca agtggttaaa
gacggtctca aagctaagcc ta--atttaa aaaagatcaa gccgggtagt gcggtacacc
cc-gggcgag tcagagaagc caagtgtcag acttcggtcc aagccgccag ggaagcgaag
ctctcggtgt cctggcagat accctggaac ctcaagtacc tgaaggt--a cgggaggtga
aatatga-ag t--gtggat- tcaggagca
>Trichomycteridae_Trichomycterus_pantherinus_1_1
gagatccgc- cagttt--gc ctcc----tt tgtgatggaa aggcttaat- gttacgaaag
cccaagagtc tgaggacga- ---------- ---------- ---------- ----------
--tgattata tagtcgtctt tagccgtacc tctaacaggc tcatcctcaa cgaggctgag
ctga-ttctt gccttggctc aggagtttaa gatgaggacg gttactgtgt cgtt-ggagg
accagacatt tgaaagcata gtccag-gta ctttacgggg catctatgct ggtcagcatg
cacggagccc agctgatcac ctccatgttc ttgccacgag gggccgccgt gatagaactc
ttcccctatg cagtcaatcc agaacattac accccgtac- aaaaccctgg cctccctgcc
--aggaatgg atcttcagta tacagcctgg agaaacagca tcga-ggaga attctgtggc
ctaccccgac cgcccgtggg accaaggagg catcaaacac ttgacaaacg aagaacagga
acgcatccta gttagcaagg aggttccgag gcacctctgc tgtcgcaacc c-cgagtggc
tc-tttcgga tttatcaaga caccattgta gacattccat cctttctcca agtggttaaa
gacggtctca aagctaagcc ta--atttaa aaaagatcaa gccgggtagt acggtacacc
cc-gggcgag tcagagaagc caagtgtcag acttcggtcc aagccgccag ggaagcgaag
ctctcggtgt cctggcagat accctggaac ctcaagtacc tgaaggt--a cgggaggtga
aatatga-ag t--gtggat- tcaggagca
>Rivulidae_Nematolebias_whitei_1_1
nnnnnnnnnn nnnnnnnnnn nnnnnnnnnn nnnnnnnnnn nnnnnnnnnn nnnnnnnnnn
nnnnnnnnnn nnnnnnnnnn nnnnnnnnnn nnnnnnnnnn nnnnnnnnnn nnnnnnnnnn
nnnnnnnnnn nnnnnnnnnn nnnnnnnnnn nnnnnnagac taatactgaa cgaagcagag
ctaa-tcatg gcacttgccc aagagttcca aatgagagtg gtcacggtat cctt-ggagg
aacagtcttt ttctagtatc atccaa-gta ataagtggtg ctttcatgtt agtcagcatg
catggagctc agcttatcac ctcactgttc ctccccagag ctgctactgt tgtagaactg
ttcccttttg ctgtaaatcc agagcagtac actccatat- aaaaccctca cctcccttcc
--aggcatgg aacttcacta cgtttcctgg aggaacacaa aaga-ggaga acactgtcat
ccatccacag agaccctggg aacaaggtgg cattgcccac ttagaaaagg aggagcagga
gcgaataatg gcaagtaaag atgttccaag gcatctgtgc tgccgtaacc c-agaatggc
tt-tttcgaa tctaccagga cactttagtg gacatcccat ctttccttgg tgttctcaga
gaggccatga agaccaagcc ca--acttga agaaggttaa gattgccagc acagtccatc
ct-ggccgag tcagagaagc ctgttgtcaa acttctgtac aaacgcctaa tgaggctaaa
ctcacagtct catggcagat cccatggaat ctgaaatacc tgaaagt--g agagaggtga
agtacga-ag t--gtggat- ccaagaaca
>Rivulidae_Simpsonichthys_punctulatus_1_1
nnnnnnnnnn nnnnnnnnnn nnnnnnnnnn nnnnnnnnnn a---tgaac- atcacaaggg
tagaggaggt ctggaagga- tggagaaagt tctgagcaag aaaaagacaa agagaagaaa
gacgaatata tagtagtttt tagtcgttca acaacaagac taatactgaa cgaagcagag
ctaa-tcctg gcacttgccc aggagttcca gatgagagtg gtcacggtat cctt-ggagg
aacagtcttt ttctagtatc atccaa-gta ataagtggtg ctttcatgtt agtcagcatg
catggagctc agcttatcac ctcactgttt ctccccagag ctgctactgt tgtagagctg
ttcccttttg ctgtaaatcc agagcagtac actccatat- aaaaccctca cctcccttcc
--aggcatgg aacttcacta cgtttcctgg aggaacatac aaga-agaga acactgtcat
ccatccacag agaccctggg aacaaggtgg cattgcccac ttagaaaagg aggagcagga
gcgaataatg gcaagtaaag atgttccaag gcatctgtgc tgccgtaacc c-agaatggc
tt-ttccgaa tctaccagga cactttagtg gacatcccgt ctttccttgg tgtcctcaga
gaggccatga agaccaagcc ca--acttga agaaggttaa aattgccagc acagtccatc
ct-ggccgag tcagagaagc ctgttgtcaa acttccgtac aaacgcctaa tgaggctaaa
ctcacagtct cgtggcagat cccatggaat ctgaaatacc tgaaagt--g agagaggtga
agtacga-ag t--gtggat- ccaagagca
>Rivulidae_Spectrolebias_semiocellatus_1_1
nnnnnnnnnn nnnnnnnnnn nnnnnnnnnn nnnnnnnnnn nnnnnnnnnn nnnnnnnnnn
nnnnnnnngt ctggaagga- tggagaaagt tctgagcaag aaaaggataa agagaagaaa
gatgaatata tagtagtttt tagtcgttca acaacaagac taatactgaa cgaagcagag
ctaa-tcctg gcacttgccc aggagttcca gatgagagtg gtcacggtat cctt-ggagg
aacagtcttt ttctggtatc gtccaa-gta ataagtggtg ctttcatgtt agtcagcatg
catggagctc aacttatcac ctcactgttc ctccccagag ctgctactgt tgtagagctg
ttcccttttg ctgtaaatcc agagcagtac actccatat- aaaaccctca cctcccttcc
--aggcatgg aacttcacta catttcctgg aggaacacaa gaga-ggaga acactgtcat
ccatccacag agaccctggg aacaaggtgg cattgcccac ttagaaaagg aggagcagga
gcgaataatg gcaagtaaag atgttccaag gcatctgtgc tgccgtaacc c-agaatggc
tt-ttccgaa tctaccagga cactttagtg gacatcccgt ctttccttgg tgtcctcaga
gaggccatga aaaccaagcc ca--acttga aaaaggttaa gattgccagc acagtccatc
ct-ggccgag tcagagaagc ctgttgtcaa actaccatac aaacacctaa tgaggctaaa
ctcacagtct cgtggcagat cccatggaat ctgaaatacc tgaaagt--g agagaggtga
agtacga-ag t--gtggat- ccaagaann
>Anablepidae_Anableps_dowei_1_1
gagctcaga- catttt--gc caagtct-tt catggagaaa a---tgaac- acaacaaggc
aggaagaggc agagaagga- tggaggaagt tcagagcaag agagggagag agacaagaag
gatgaataca ttgccgtgtt tagtcgctca acaacgaggt taattctgaa tgaagcagag
ctga-taatg gccttagccc aggagttcca gatgagagtg gttacagtat ctct-ggagg
agcagtcttt tcccagtatc atccag-gtc atcagtgctg cttccatgtt ggtcagcatg
catggagctc agcttatcac cgcaatgttc ctccccagag gtgcaactgt ggtagagttg
ttcccttttg ctgtgaatcc ggagcagtat actccatat- aaaaccctcg ccactcttcc
--aggcatgg accttcacta catcttttgg aggaactcta agga-agaaa acactgtcac
ccatccagac agaccgtggg agcaaggcgg catcgcccac ttagaaaaag aggagcagca
gcgcattctg gcaagcacgg acgttcccag gcacctgtgc tgccgtaacc c-ggagtggc
tt-ttccgga tctaccagga tactttggta gacattccgt cgttcctcga ggtgctgaaa
gatggcatga agagcaagcc ga--acctaa agaaaacaaa gatagccagc accgtccacc
ct-ggccggg tcagggaagc ccgctgtcag acatccgttc aaacccctaa tgaggccaaa
cttacagtct cttggcagat cccatggaat ctgaagtacc tgaaggt--g agagaggtga
agtacga-gg t--gtggat- ccaggagca
>Anablepidae_Jenynsia_weitzmani_1_1
nnnnnnnnnn nnnnnnnnnn nnnnnnnnnn nnnngagaaa a---tgaac- ataacaaggc
aggaggaaac agagaagga- tggaggaagt tcagagcaag agagggagag acacaagaag
gatgaatata tcgctgtgtt tagtcgctca acaacgaggt taattctgaa tgaagcagag
ctaa-taatg gctttagccc aggagttcca gatgagagtg gttacagtat ccct-ggagg
agcagacttt ccccagtatc atccag-gtg atcagcgctg cttccatgtt ggtcagcatg
catggagctc agcttatcac ctcaatgttc ctccccagag gtgcaactgt ggtagagttg
ttcccttttg ctgtgaaccc ggagcagtat acgccatat- aaaacccttg ctactcttcc
--aggcatgg accttcacta catcttttgg aggaactcaa agga-agaaa acaccatcac
ccatccagac cgaccgtggg agcaaggcgg catcgcccac ttagaaaaag aggagcagca
gcgcatcctg gcaagtacgg acgtccccag gcacctgtgc tgccgtaacc c-agagtggc
tt-ttccgga tctaccagga tactttggta gacattccgt cgttccttga ggtcctcaaa
gacggcatga agagtaagcc ta--gcttga agaagacaaa gatagccagc acagtccacc
ct-ggccggg tcagagaagc ccactgtcag acatcagttc aaacccctaa tgaggccaaa
ctcacagtct cttggcagat tccgtggaat ctgaagtacc tgaaggt--g agggaggtga
agtacga-gg t--gtggat- ccaggagca
>Apteronotidae_Apteronotus_ellisi_2_1
gagatccgt- cagttt--gc cttg----tt catgatggaa aggttgaac- atcacaaaag
tgcagaggtc tgaggatga- ---------- ---------- ---------- ----------
--ggattata tagtagtttt cagtcgttct tctaacaggc tcatactcaa tgaggcacag
ttga-ttctt actttggccc aagagttcca gatgaggacg gtcaccgtgt cctt-ggacg
atcagacatt tgacagtata gttcag-gtc atcagtgggg cgtccatgct ggtcagcatg
catggagccc agctgatcac ctccatgttc ttaccacggg gggctgttgt gatagagctc
ttcccgtttg cggttagccc agaccagtat actccatac- aaaaccttgg cttccttgcc
--tggaatgg acctccagta cgtagcatgg agaaatacta ttga-ggaga attcagtagc
ctaccctgac cgcccttggg atcagggagg catctcccac ttggagaaag aggagcagga
acgcatcctg gctagcaaag aggtgccgag acacctgtgt tgccgcaacc c-agagtggc
tt-ttccgga tttatcaaga caccatcgtg gacatcccat cctttctcgc ggctctaaga
gaaagtctaa aagttaagcc ga--atctga aaaagaccag gcctgtcagc acagtacatc
ca-ggtcgag tcagagaacc caagtgtcag acatcagtgc aggccaccag tgaagcaaag
cttgccgtgt catggcagat cccnnnnnnn nnnnnnnnnn nnnnnnnnnn nnnnnnnnnn
nnnnnnnnnn nnnnnnnnnn nnnnnnnnn
>Apteronotidae_Orthosternarchus_tamandua_2_1
gagattcgt- cagttt--gc cttg----tt catgatggaa aggttgaat- atcacaaaag
tgcagaggtc tgaggatga- ---------- ---------- ---------- ----------
--cgattata tagtagtttt cagtcgttct tctaacaggc tcatactcaa tgaggcacag
ttga-ttctt gctttggccc aagagttcaa gatgaggaca gtcaccgtgt cctt-ggatg
atcagacatt tgacagtata gttcag-gtc atcagtgggg catccatgtt ggtcagcatg
catggagccc agctgatcac ctccatgttc ttaccacggg gggctgctgt gatagagctc
ttcccgtatg cggtcagccc ggagcagtac actccatac- aaaaccttgg cttccttgcc
--aggaatgg acctccagta tgtagcatgg agaaatacta ttga-ggaga attccgtagc
ctaccctgac cgcccttggg accagggagg catctcccac ttggagaaag aggagcagga
acgcatcctc gctagcaaag aggtgccaag acacctgtgc tgccgcaacc c-agagtggc
tt-ttccgga tttatcaaga caccatcgtg gacatcccat cctttctcgc ggtcctaaga
gaaagtctaa aagttaagcc ga--atctga aaaagaccag gcctgtcagc acagtacatc
ca-ggtcgag tcagagaacc caagtgtcag acatcagtgc aggccaccaa tgaagcaaag
ctcgctgtat catggcagat cccnnnnnnn nnnnnnnnnn nnnnnnnnnn nnnnnnnnnn
nnnnnnnnnn nnnnnnnnnn nnnnnnnnn
>Apteronotidae_Orthosternarchus_tamandua_3_1
gagattcgt- cagttt--gc cttg----tt catgatggaa aggttgaat- atcacaaaag
tgcagaggtc tgaggatga- ---------- ---------- ---------- ----------
--cgattata tagtagtttt cagtcgttct tctaacaggc tcatactcaa tgaggcacag
ttga-ttctt gctttggccc aagagttcaa gatgaggaca gtcaccgtgt cctt-ggatg
atcagacatt tgacagtata gttcag-gtc atcagtgggg catccatgtt ggtcagcatg
catggagccc agctgatcac ctccatgttc ttaccacggg gggctgctgt gatagagctc
ttcccgtatg cggtcagccc ggagcagtac actccatac- aaaaccttgg cttccttgcc
--aggaatgg acctccagta tgtagcatgg agaaatacta ttga-ggaga attccgtagc
ctaccctgac cgcccttggg accagggagg catctcccac ttggagaaag aggagcagga
acgcatcctc gctagcaaag aggtgccaag acacctgtgc tgccgcaacc c-agagtggc
tt-ttccgga tttatcaaga caccatcgtg gacatcccat cctttctcgc ggtcctaaga
gaaagtctaa aagttaagcc ga--atctga aaaagaccag gcctgtcagc acagtacatc
ca-ggtcgag tcagagaacc caagtgtcag acatcagtgc aggccaccaa tgaagcaaag
ctcgctgtat catggcagat cccnnnnnnn nnnnnnnnnn nnnnnnnnnn nnnnnnnnnn
nnnnnnnnnn nnnnnnnnnn nnnnnnnnn
>Apteronotidae_Parapteronotus_hasemani_1_1
gagatccgt- cagttt--gc cttg----tt catgatggaa aagctgaac- atcacaaaag
tgcagaggtc tgaggatga- ---------- ---------- ---------- ----------
--cgattata tagtagtttt cagtcgtgct tctaacaggc tcatactcaa tgaggcacag
ttga-ttctt actttggccc aagagttcaa aatgaggacg gtcactgtgt cctt-ggacg
atcagacctt tgacagtata gttcag-gtc atcagtgggg cgtccatgtt ggtcagcatg
catggagccc agctgatcac ctccatgttc ttaccacggg gggctgttgt gatagagctc
ttcccgtttg cggttaaccc agagcagtat actccatac- aaaaccttgg cttccttgcc
--aggaatgg acctccagta catagcatgg agaaatacta ttga-ggaga attcagtagc
ctaccctgac cgcccttggg atcagggagg catctcccac ttggagaaag aggagcagga
acgcatcctg gctagcaaag aggtgccaag acacctgtgt tgccgcaacc c-agagtggc
tt-ttccgga tttatcaaga caccatcgtg gacatcccat cctttctcgc ggccctaaga
gaaagtctaa aagttaagcc ga--atctga aaaaaaccag gcctgtcagc acagttcatc
ca-ggtcgag tcagggaacc caagtgtcag acatcagtgc aggccaccag tgaagcaaag
cttgctgtgt cgtggcagat cccnnnnnnn nnnnnnnnnn nnnnnnnnnn nnnnnnnnnn
nnnnnnnnnn nnnnnnnnnn nnnnnnnnn
>Apteronotidae_Pariosternarchus_amazonensis_2_1
gagatccgt- cagttt--gc cttg----tt catgatggaa aggttgaac- atcacaaaag
tgcagaggtc tgaggatga- ---------- ---------- ---------- ----------
--cgattata tagtagtttt cagtcgttct tctaacaggc tcatactcaa tgaggcacag
ttga-ttctt actttggccc aagagttcaa gatgaggacg gtcaccgtgt cctt-ggacg
atcagacatt tgacagtata gttcag-gtc atcagtgggg cgtccatgct ggtcagcatg
catggagccc agctgatcac ctccatgttc ttaccacggg gggctgttgt gatagagctc
tttccgtttg cggttagccc agagcagtat actccatac- aaaaccttgg cttccttgcc
--tggaatgg acctccagta cgtagcatgg agaaatacta ttga-ggaga attcagtagc
ctaccctgac cgcccttggg atcagggagg catctcccac ttggagaaag aggagcagga
acgcatcctg gctagcaaag aggtgccgag acacctgtgt tgccgcaacc c-agagtggc
tt-ttccgga tttatcaaga caccatcgtg gacatcccat cctttctcgc ggccctaaga
gaaagtctaa aagttaagcc ga--atctga aaaagaccag gcctgtcagc acagtacatc
ca-ggtcgag tcagagaacc caagtgtcag acatcagtgc aggccaccag tgaagcaaag
cttgccgtgt catggcagat cccnnnnnnn nnnnnnnnnn nnnnnnnnnn nnnnnnnnnn
nnnnnnnnnn nnnnnnnnnn nnnnnnnnn
>Apteronotidae_Porotergus_duende_2_1
gagatsagt- cagttt--gc cttg----tt catgatggaa aggttgaac- wtcacaaaag
tgcagaggtc tgaggatga- ---------- ---------- ---------- ----------
--cgattata tagtagtttt cagtcgtact tctaacaggc tcatactcaa tgaggcacag
ttga-ttctt actttggccc aagagttcaa gatgaggacg gtcaccgtgt cctt-ggacg
atcagacatt tgacagtata gttcag-gtc atcagtgggg cgtccatgct ggtcagcatg
catggagccc agctgatcac ctccatgttc ttaccacggg gggctgttgt gatagagctc
ttcccgtttg cggttagccc agagcagtat actccatac- aaaaccttgg cttccttgcc
--tggaatgg acctccagta cgtagcatgg agaaatacta ttga-ggaga attcagtagc
ctaccctgac cgcccttggg atcagggagg catctcccac ttggagaaag aggagcagga
acgcatcctg gctagcaaag aggtgccgag acacctgtgt tgccgcaacc c-agagtggc
tt-ttccgga tttatcaaga caccatcgtg gacatcccat cctttcttgc ggccctaaga
gaaagtctaa aagttaagcc ga--atctga aaaagaccag gcctgtcagc acagtacatc
ca-ggtcgag tcagagaacc caagtgtcag acatcagtgc aggccaccag tgaagcaaag
ctygccgtgt catggcagat cccnnnnnnn nnnnnnnnnn nnnnnnnnnn nnnnnnnnnn
nnnnnnnnnn nnnnnnnnnn nnnnnnnnn
>Apteronotidae_Sternarchella_rex_2_1
gagatccgt- cagttt--gc cttg----tt catgatggaa aggttgaac- atcacaaaag
tgcagaggtc tgaggatga- ---------- ---------- ---------- ----------
--tgattata tcgtagtttt cagtcgtact tctaacaggc tcatactcaa tgaggcacag
ttga-ttctt actttggccc aagagttcaa gatgaggacg gtcaccgtgt cctt-ggacg
atcagacatt tgacagtata gttcag-gtc atcagtgggg cgtccatgct ggtcagcatg
catggagccc agctgatcac ctccatgttc ttaccacggg gggctgttgt gatagagctc
ttcccgtttg cggttagccc agagcagtat actccatac- aaaaccttgg cttccttgcc
--tggaatgg acctccagta cgtagcatgg agaaatacta ttga-ggaga attcagtagc
ctaccctgac cgcccttggg atcagggagg catctcccac ttggagaaag aggagcagga
acgcatcctg gctagcaaag aggtgccaag acacctgtgt tgccgcaacc c-agagtggc
tt-ttccgga tttatcaaga caccatcgtg gacatcccat cctttctcac ggccctaaga
gaaagtctaa aagccaagcc ga--atctga aaaagaccag gcctgtcagc acagtacatc
ca-ggtcgag tcagagaacc caagtgtcag acatcagtgc aggccaccag tgaagcaaag
cttgccgtgt catggcagat cccnnnnnnn nnnnnnnnnn nnnnnnnnnn nnnnnnnnnn
nnnnnnnnnn nnnnnnnnnn nnnnnnnnn
>Apteronotidae_Sternarchorhamphus_muelleri_3_1
gagatccgt- cagttt--gc cttg----tt catgatggaa aggttgaat- atcacaaaag
tgcagaggtc tgaggatga- ---------- ---------- ---------- ----------
--cgattata tagtagtttt cagtcgttct tctaacaggc tcatactcaa tgaggcacag
ttga-ttctt gctttggccc aagagttcaa gacgaggaca gtcaccgtgt cctt-ggatg
atcagacatt tgacagtata gttcag-gtc atcagtgggg cgtccatgct ggtcagcatg
catggagccc agctgatcac ctccatgttc ttaccacggg gggctgctgt gatagagctc
ttcccgtatg cggtcagccc ggagcagtac actccatac- aaaaccttgg cttccttgcc
--aggaatgg acctccagta tgtagcatgg agaaatacta ttga-ggaga attccgtagc
ctaccctgac cgcccttggg accagggagg catctcccac ttggagaaag aggagcagga
acgcatcctc gctagcaaag aggtgccaag acacctgtgc tgccgcaacc c-agagtggc
tt-ttccgga tttatcaaga caccatcgtg gacatcccgt cctttctcac ggtcctaaga
gaaagtctaa aagttaagcc ga--atctga aaaagaccag gcctgtcagc acagtacatc
ca-ggtcgag tcagagaacc caagtgtcag acatcagtgc aggccaccaa tgaagcaaag
cttgctgtat catggcagat cccnnnnnnn nnnnnnnnnn nnnnnnnnnn nnnnnnnnnn
nnnnnnnnnn nnnnnnnnnn nnnnnnnnn
>Cyprinodontidae_Cubanichthys_pengelleyi_1_1
gaaatcaga- catttt--gc tatggtt-tt catgcagaaa a---tgaac- ataaccaggg
tcgacaaaac ggaaaaaga- tggaggatct tcagagcagg agagggagag agataagaag
gatgaataca ttgttgtgtt tagccgctca acaacaaggt taatactgaa tgaagcagag
ctaa-taatg gccttagccc aagagttcca gatgagactg gttacagtat ccct-ggagg
aacagtcttt tcccagtata atccag-gtt atcagtggtg cctccatgtt ggtcagcatg
catggagctc agcttatcac ctcaatgttc ctccccagag gtgcaactgt agtagagctt
ttcccctttg ctgtcaaccc agagcagtat accccatat- aaaaccctca cctcccttcc
--aggtatgg accttcatta catctcttgg aggaactcta tgga-agaaa acactgtaac
ccatccagac agatcatggg aacaaggtgg aatagcccac ttagaaaaag aggagcagca
gcggattctg acaagtaccg atgtccctag gcacttgtgc tgccgtaatc c-ggagtggc
tt-tttcgaa tctaccagga cactttggtc gacattccat ctttcctcaa ggctctcaaa
gatggcatga ggagtaaggg aa--acctga agaaaacaaa gatagccagc acggtccacc
ct-ggccggg tgagagaagc ccactgtcag acatcagtac aaacccctaa tgaggccaaa
ctcactgtct catggcagat cccatggaat ctaaagtacc tgaaggt--g agagaggtga
agtacga-gg t--ctggat- ccaggagca
>Cyprinodontidae_Orestias_agassii_1_1
gagatcagg- catttt--gc caaggtt-tt gatggaaaaa a---tgaac- ataacagggc
aagagaaggc agagaagga- cggaggaaga tcag------ agaagcagag agacaagaag
gatgaataca ttgctttgtt tagccgttca acaacaagat taatactgaa tgaagcagag
ctaa-tactg gcgctagcta aggagttcca aatgagagtg attagcatat ccct-ggagg
agcagtcgtt tcccaatatc atccag-gtg atcagcggtg cttctatgct ggtcagcatg
catggagctc agcttatcac ctcaatgttc ctccccagag gtgcaactgt ggtggagtta
tttccctttg ctgtaaaccc agagctgtac actccttat- aaaacccttg ccaccctccc
--aggcatgg agctacacta cattgtatgg agaaactcta agga-agaaa atacattcac
ccatccagac agatcatggg aacaaggtgg cattgctcac ttagaaaaag aggagcagca
gcgcattctg gcaagtataa atgttcctag gcacctgtgc tgtcgcaacc c-agagtggc
tt-ttccgaa tctaccagga tactttagta gacataccat cattccttga ggtcctcaga
gaggggataa agaaaaagcc aa--ccctga agaaaacaaa aktagccagc actgtccacc
ct-ggccagg tcagagaggc ccattgtcag acatcagtgc agacctctaa tgaggccaaa
ctcacagtct cttggcagat cccatggaat ctgaaatacc tgaaggt--g agagaggtgc
agtatga-gg t--atggct- ccaggagca
>Nematogenyidae_Nematogenys_inermis_1_1
gagatccgg- cagttc--gc ctcg----tt catgatggaa aggcttaac- atcacagcgg
aggagacgcc tggagagga- ---------- ---------- ---------- ----------
--cgattata tcgttgtttt tagtcgtgct tctaataggc ttatactcaa cgaggcagag
ctga-ttctt gctttggctc aagagttcaa gatgagaacg gtcacggtgt cttt-ggagg
agctgacatt tgagagcgtg gtccag-gtc atcagtgggg catctatgtt agtcagcatg
cacggagccc agctgatcac ctccatgttc ctgccacgag gggctgctgt gatcgagctc
ttcccataca cgatcaaccc agaacactat gctccatac- agaactctgg cctccttgcc
--aggaatgg acctccaata tgtagcatgg agaaacacca ttga-agaga attctgtggc
ctatactgac cgcccgtggg accaaggcgg catcagtcag ttggacaaag aggaacagga
acgtatttta gctagcaagg aggtgccgag acacctctgt tgccgcaacc c-agagtggc
tt-ttccgga tttatcaaga caccatcgtg gacattccgt cctttctgga agtcgttcga
gaaggtgtga aagctaagcc ga--atctga aaaagaccaa gcttgccagt acggtacatc
cc-ggccgag tccgagaacc caattgtcgg acatcagtgc aagccgctta cgaagcgaag
ctctccttgt catggcagat cccttggaac ctcaagtann nnnnnnnnnn nnnnnnnnnn
nnnnnnnnnn nnnnnnnnnn nnnnnnnnn
>Pimelodidae_Brachyplatystoma_filamentosum_2_1
nnnnnnnnnn nnnnnnnnnn nnnnnnnnnn nnnnnnnnnn nnncttaat- atcacaagag
aggaaaggcc tgaaggtga- ---------- ---------- ---------- ----------
--tgattata tagtagtgtt tagtcgagct tctaacaggc tgatactgaa tgaggcagag
ttgc-ttctt gctttggctc aagagtataa aatgaggaca gtcactgtgt tctt-ggaag
agcaaacatt tgcaagcata gtccag-ctc atcagtgcgg catccatgtt ggtcagcatg
catggtgctc agctaatcat gtccatgttc ctaccacgag gggctgcagt catygagctt
ttcccatacg cagtcaaccc agatcactat atgccgtac- aaaactctgg cctctttgcc
--aggaatgg acctgcaata tatagcatgg agaaacacca ttga-agaga attctgtaac
ctatcctgac cgcccctggg accaaggagg catcactcac ctggagaaag atgaacagga
acgtatccta accagcaagg aggtgccgag acacctctgt tgtcgcaacc c-agagtggc
tt-ttccgaa tttatcaaga caccattgtg gatattcctt ccttcttggg agtccttaaa
gaaggcctaa aagttaagcc ta--atctaa aaaagagcaa acctgccagc gtggtacacc
ct-ggtcgag tcagacaacc caagtgccag acgtcagtgc aggctgccca tgaagcaaag
ctctctgtat cttggcagat tccttggaac ctcaagtact taaaggt--a agagaggtga
aatatga-ag t--gtggat- ccaggagca
>Pimelodidae_Brachyplatystoma_vaillantii_2_1
nnnnnnnnnn nnnnnnnnnn nnnnnnnnnn nnnnnnnnnn nnncttaat- atcacaagag
aggaaaggcc tgaaggtga- ---------- ---------- ---------- ----------
--tgattata tagtagtgtt tagtcgagct tctaacaggc tgatactgaa tgaggcagag
ttgc-ttctt gctttggctc aagagtataa aatgaggaca gtcactgtgt tctt-ggaag
agcaaacatt tgcaagcata gtccag-ctt atcagtgcgg catccatgtt ggtcagcatg
cacggtgctc agctaatcat gtccatgttc ctaccacgag gggctgcagt catcgagctt
ttcccatacg cagtcaaccc agaacactat atgccgtac- aaaacyctgg cctctttgcc
--aggaatgg acctgcaata tatagcatgg agaaacacca ttga-agaga attctgtgac
ctatcctgac cgcccctggg accaaggagg catcactcac ctggagaaag acgaacagga
acgtatccta accagcaagg aggtgccaag acacctctgt tgtcgcaacc c-agagtggc
tt-ttccgaa tttatcaaga caccattgtg gacattccgt ccttcttggg agtccttaaa
gaaggcctaa aagttaagcc ta--atctaa aaaagagcaa acctgccagt gtggtacacc
ct-ggtcgag tcagacaagc caagtgccag acatcagtgc aggctgccca tgaagcaaag
ctctctgtat cctggcagat tccttggaac ctcaagtact taaaggt--a agagaggtga
aatatga-ag t--gtggat- ccaggagca
>Pimelodidae_Hypophthalmus_fimbriatus_1_1
nnnnnnnnnn nnnnnnnnnn nnnnnnnnnn nnnnnnnnnn nnncttaat- atcacaagag
aggaaaggcc tgaaggtga- ---------- ---------- ---------- ----------
--tgattata tagtagtgtt tagtcgagct tctaacaggc tgatactgaa tgaggcagag
ttgc-ttctt gctttggctc aagagtataa aatgaggaca gtcactgtgt tctt-ggaag
agcaaacatt tgcaagcata gtccag-ctt atcagtgcgg catccatgtt ggtcagcatg
catggtgctc agctaatcat gtccatgttc ctaccacgag gggctgcagt cattgaactt
ttcccatatg cagtcaaccc agaacactat atgccgtac- aaaactctgg cctctttgcc
--aggaatgg acctgcagta tatagcatgg cgaaacacca ttga-agaga attctgtgag
ctatcctgac cgcccgtggg accaaggagg catcactcac ctggagaaag acgagcagga
acgtatccta accagcaagg aggtgccgag acacctctgt tgtcgtaacc c-agagtggc
tt-ttccgaa tttatcaaga caccattgtg gacattccat ccttcttggg agtcctaaaa
gaaggcctaa aagttaagcc ta--atctga aaaagagcaa acctgccagc ctggtacacc
ct-ggtcgag tcagacaacc caagtgccag acgtcagtgc aggctgccca tgaagcaaag
ctctctgtgt cctggcagat tccttggaac ctcaagtact taaaggt--a agagaggtga
aatatga-ag t--gtggat- ccaggagca
>Pimelodidae_Hypophthalmus_fimbriatus_2_1
nnnnnnnnnn nnnnnnnnnn nnnnnnnnnn nnnnnnnnnn nnncttaat- atcacaagag
aggaaaggcc tgaaggtga- ---------- ---------- ---------- ----------
--tgattata tagtagtgtt tagtcgagct tctaacaggc tgatactgaa tgaggcagag
ttgc-ttctt gctttggctc aagagtataa aatgaggaca gtcactgtgt tctt-ggaag
agcaaacatt tgcaagcata gtccag-ctt atcagtgcgg catccatgtt ggtcagcatg
catggtgctc agctaatcat gtccatgttc ctaccacgag gggctgcagt cattgaactt
ttcccatatg cagtcaaccc agaacactat atgccgtac- aaaactctgg cctctttgcc
--aggaatgg acctgcagta tatagcatgg cgaaacacca ttga-agaga attctgtgag
ctatcctgac cgcccgtggg accaaggagg catcactcac ctggagaaag acgagcagga
acgtatccta accagcaagg aggtgccgag acacctctgt tgtcgtaacc c-agagtggc
tt-ttccgaa tttatcaaga caccattgtg gacattccat ccttcttggg agtcctaaaa
gaaggcctaa aagttaagcc ta--atctga aaaagagcaa acctgccagc ctggtacacc
ct-ggtcgag tcagacaacc caagtgccag acgtcagtgc aggctgccca tgaagcaaag
ctctctgtgt cctggcagat tccttggaac ctcaagtact taaaggt--a agagaggtga
aatatga-ag t--gtggat- ccaggagca
>Pimelodidae_Hypophthalmus_oremaculatus_1_1
nnnnnnnnnn nnnnnnnnnn nnnnnnnnnn nnnnnnnnnn nnncttaat- attacaagag
aggaaaggcc tgaaggtga- ---------- ---------- ---------- ----------
--tgattata tagtagtgtt tagtcgagct tctaacaggc tgattctgaa tgaggcagag
ttgc-ttctt gctttggctc aagagtataa aatgaggaca gtcactgtgt tctt-ggaag
agcaaacatt tgcaagcata gtccag-ctt atcagtgcgg catccatgtt ggtcagcatg
cacggtgctc agctaatcat gtccatgttc ctaccacgag gggctgcagt cattgagctt
ttcccatacg cagtcaaccc agaacactat atgccgtac- aaaactctgg cctctttgcc
--aggaatgg acctgcagta tctagcatgg cgaaacacca ttga-agaga attctgtgag
ctatcctgac cgcccgtggg accaaggagg catcactcac ctggagaaag acgagcagga
acgtatccta accagcaagg aggtgccgag acacctctgt tgtcgtaacc c-agagtggc
tt-ttccgaa tttatcaaga caccattgtg gacattccat ccttcttggg agtcctaaaa
gaaggcctaa aagttaagcc ta--atctaa aaaagagcaa acctgccagc ctggtacacc
ct-ggtcgag tcagacaacc caagtgccag acgtcagtgc aggctgccca tgaagcaaag
ctctctgttt cctggcagat tccttggaac ctcaagtact taaaggt--a agagaggtga
aatatga-ag t--gtggat- ccaggagca
>Pimelodidae_Hypophthalmus_oremaculatus_2_1
nnnnnnnnnn nnnnnnnnnn nnnnnnnnnn nnnnnnnnnn nnncttaat- attacaagag
aggaaaggcc tgaaggtga- ---------- ---------- ---------- ----------
--tgattata tagtagtgtt tagtcgagct tctaacaggc tgattctgaa tgaggcagag
ttgc-ttctt gctttggctc aagagtataa aatgaggaca gtcactgtgt tctt-ggaag
agcaaacatt tgcaagcata gtccag-ctt atcagtgcgg catccatgtt ggtcagcatg
cacggtgctc agctaatcat gtccatgttc ctaccacgag gggctgcagt cattgagctt
ttcccatacg cagtcaaccc agaacactat atgccgtac- aaaactctgg cctctttgcc
--aggaatgg acctgcagta tctagcatgg cgaaacacca ttga-agaga attctgtgag
ctatcctgac cgcccgtggg accaaggagg catcactcac ctggagaaag acgagcagga
acgtatccta accagcaagg aggtgccgag acacctctgt tgtcgtaacc c-agagtggc
tt-ttccgaa tttatcaaga caccattgtg gacattccat ccttcttggg agtcctaaaa
gaaggcctaa aagttaagcc ta--atctaa aaaagagcaa acctgccagc ctggtacacc
ct-ggtcgag tcagacaacc caagtgccag acgtcagtgc aggctgccca tgaagcaaag
ctctctgtgt cctggcagat tccttggaac ctcaagtact taaaggt--a agagaggtga
aatatga-ag t--gtggat- ccaggagca
>Pimelodidae_Hypophthalmus_oremaculatus_3_1
nnnnnnnnnn nnnnnnnnnn nnnnnnnnnn nnnnnnnnnn nnncttaat- attacaagag
aggaaaggcc tgaaggtga- ---------- ---------- ---------- ----------
--tgattata tagtagtgtt tagtcgagct tctaacaggc tgattctgaa tgaggcagag
ttgc-ttctt gctttggctc aagagtataa aatgaggaca gtcactgtgt tctt-ggaag
agcaaacatt tgcaagcata gtccag-ctt atcagtgcgg catccatgtt ggtcagcatg
cacggtgctc agctaatcat gtccatgttc ctaccacgag gggctgcagt cattgagctt
ttcccatacg cagtcaaccc agaacactat atgccgtac- aaaactctgg cctctttgcc
--aggaatgg acctgcagta tctagcatgg cgaaacacca ttga-agaga attctgtgag
ctatccygac cgcccgtggg accaaggagg catcactcac ctggagaaag acgagcagga
acgtatccta accagcaagg aggtgccgag acacctctgt tgtcgtaacc c-agagtggc
tt-ttccgaa tttatcaaga caccattgtg gacattccat ccttcttggg agtcctaaaa
gaaggcctaa aagttaagcc ta--atctaa aaaagagcaa acctgccagc ctggtacacc
ct-ggtcgag tcagacaacc caagtgccag acgtcagtgc aggctgccca tgaagcaaag
ctctctgtgt cctggcagat tccttggaac ctcaagtact taaaggt--a agagaggtga
aatatga-ag t--gtggat- ccaggagca
>Poeciliidae_Phalloptychus_januarius_1_1
gagatcaga- catttt--gc caaggct-tt aatggagaaa a---tgaac- ataacaaggc
aggacgaggc agagaagga- tgggggaagc tcggagcagg agaggaagag agacaagaaa
gatgaataca tcgctgtgtt tagtcgctcg acaacaagat taattctgaa tgaagcagag
ctaa-taatg gccttagccc aggagttcca gatgagagtg gttacagtat ctct-ggagg
agcagtcttt tcctaatatc atccag-gtg attagtgctg cttccatgtt agtcagtatg
catggagctc agctcatcac ctcaatgttt ctccccagag gtgcaactgt ggtagagttg
ttcccctttg ctgtgaaccc agagcagtac actccttat- aaaaccctcg ccactctacc
--aggcatgg accttcacta cattttttgg aggaattcta agga-ggaaa acactgtcac
ccatcctgac agactgtggg agcaaggcgg cattgcccac ttagaaaaag atgagcagca
gcgcatcctg gcaagtacgg acgtaccaag gcacctgtgc tgccggaacc c-ggaatggc
tt-ttccgga tctaccagga tactttggta gacattccat cattcctcga ggtcctcaaa
gatggcatga agagtaagcc ta--gcctga agaaaacaaa gatagccagc acagttcacc
ct-ggccggg tcagagaagc ccactgtcac acatcagtac aaacccctaa tgaggccaaa
ctcacaatct cttggcagat cccgtggaat ctaaagtacc tgaaggt--g agagaggtta
agtacga-gg t--atggat- ccaggagca
>Poeciliidae_Poecilia_bifurca_1_1
gagatcaga- catttt--gc caaggct-tt aatggcaaaa a---tgaac- ttaacaaagc
cggacgaggc a------ga- tggaggaagc tcagagcaag agaggaagag agacaagaaa
gatgaataca tcgctgtgtt tagtcgctcg accacaagat taattctgaa tgaagcagag
ctaa-taatg gccttagccc aggcgttcca gatgagagtg gttacagtat ccct-ggagg
agcagtcttt tcctagtatc atccag-gtg attagtgccg cttccatgtt ggtcagcatg
catggagctc agctaatcac ctcaatgttc ctccccagag gtgcaactgt ggtagagttg
ttcccctttg ctgtgaaccc agagcagtat actccatat- aaaaccctcg ccactctacc
--aggcatgg accttcacta cattttttgg aggaattcta agga-ggaaa acactgtcac
ccatccagac agaccgtggg agcaaggcgg cattgcccac ttagaaaaag atgagcagga
gcgcatcctg acaagtacgg acgtcccaag gcacctgtgc tgcaggaacc c-ggaatggc
tt-ttccgga tctaccagga tactttggta gacattccgt cattcctcga ggtcctcaaa
gatggcatga agagtaagcc ta--gcctga aaaaaacaaa gatagccagc acagttcacc
ct-ggccggg tcagagaagc ccactgtcag acatcagtac aaacccctaa tgaggccaaa
ctcacagtct cttggcagat accgtggaat ctaaagtacc tgaaggt--g agagaggtta
agtacga-gg t--atggat- ccaggagca
>Poeciliidae_Poecilia_branneri_1_1
gagatcaga- catttt--gc caaggct-tt aatggcgaaa a---tgaac- ttaacaaagc
aggacgaggc a------ga- tggaggaagc tcagagcaag agaggaagag agacaagaaa
gatgaataca tcgctgtgtt tagtcgctcg accacaagat taattctgaa tgaagcagag
ctaa-taatg gccttagccc aggcgttcca gatgagagtg gttacagtat ccct-ggagg
agcagtcttt tcctagtatc atccag-gtg attagtgccg cttccatgtt ggtcagcatg
catggagctc agctaatcac ctcaatgttc ctccccagag gtgcaactgt ggtagagttg
ttcccctttg ctgtgaaccc agagcagtat accccatat- aaaaccctcg ccactctacc
--aggcatgg accttcacta cattttttgg aggaattcta agga-ggaaa acactgtcac
ccatccagac agaccgtggg agcaaggtgg cattgcccac ttagaaaaag atgagcagga
gcgtatcctg acaagtacgg acgtcccaag gcacctgtgc tgcaggaacc c-ggaatggc
tt-ttccgga tctaccagga tactttggta gacattccgt cattcctcga agtcctcaaa
gatggcatga agagtaagcc ta--gcctga aaaaatcaaa gatagccagc acagttcacc
ct-ggccggg tcagagaagc ccactgtcag acatcagtac aaacccctaa tgaggccaaa
ctcacagtct cttggcagat accgtggaat ctaaagtacc tgaaggt--g agagaggtta
agtacga-gg t--atggat- ccaggagca
>Poeciliidae_Poecilia_dominicensis_2_1
gagatcaga- catttt--gc caaggct-tt aatggagaaa a---tgaac- ataacaaagc
aggacgaggc agagaagga- tggaggaagc tcagagcaag agagggagag agacaagaaa
gatgaataca tcgctgtgtt tagtcgctcg accacaagat taattctgaa tgaagcagag
ctaa-taatg gccttagccc aggagctcca gatgagagtg gttacagtat ccct-ggagg
agcagtcttt tcctagtatc atccag-gtg attagtgctg cttccatgtt ggtcagcatg
catggagctc agctcatcac ctcaatgttc ctccccagag gtgcaactgt ggtagagttg
ttcccctttg ctgtgaaccc agagcagtat actccatat- aaaaccctcg ccactctacc
--aggcatgg accttcacta cattttttgg aggaattcta agga-ggaaa acactgtcac
ccatccagac agaccgtggg agcaaggcgg cattgcccac ttagaaaaag atgagcagga
gcgcatcctg acaagtacgg acgtcccaag gcacctgtgc tgcaggaacc c-ggaatggc
tt-tttcgga tctaccagga tactttggta gacattccgt cattcctcga ggtcctcaaa
gatggcatga agagtaagcc ta--gcctga aaaaaataaa gatagccagc acagttcacc
ct-ggccggg tcagagaagc ccactgtcag acatcagtac aaacccctaa tgaggccaaa
ctcacagtct cttggcagat cccgtggaat ctaaagtacc tgaaggt--g agagaggtta
agtacga-gg t--atggat- ccaggagca
>Poeciliidae_Poecilia_orri_3_1
gagatcaga- catttt--gc caaggct-tt aatggagaaa a---tgaac- ataacaaagc
aggaygaggc agagaagga- tggaggaagc tcagagcaag agagggagag agacaagaaa
gatgaataca tcgctgtgtt tagtcgctcg accacaagat taattctgaa tgaagcagag
ctaa-taatg gccttagccc aggagttcca gatgagagtg gttacagtat ccct-ggagg
agcagtcttt tcctagtatc atccag-gtg attagctctg cttccatgtt ggtcagcatg
catggagctc agctcatcac ctcaatgttc ctccccagag gtgcaactgt ggtagagttg
ttcccctttg ctgtgaaccc agagcagtat actccatat- aaaaccctcg ccactctacc
--aggcatgg accttcacta cattttttgg aggaattcta agga-ggaaa acactgtcac
ccatccagac agaccgtggg agcaaggcgg cattgtccac ttagaaaaag atgagcagga
gcgcatcctg acaagtacgg acgtcccaag gcacctgtgc tgcaggaacc c-agaatggc
tt-ttccgga tctaccagga tactttggta gacattccgt cattcctcaa ggtcctcaaa
gatggcatga agagtaagcc ta--gcctga aaaaaacaaa gatagccagc acagttcacc
ct-ggccggg tcagagaagc ccactgtcag acatcagtac aaacccctaa tgaggccaaa
ctcacagtct cttggcagat cccgtggaat ctaaagtacc tgaaggt--g agagaggtta
agtacga-gg t--atggat- ccaggagca
>Poeciliidae_Poecilia_picta_2_1
gagatcaga- catttt--gc caaggct-tt aatggcgaaa a---tgaac- ataacaaagc
aggacgaggc a------ga- tggaggaagc tcagagcaag agagggagag ggacaagaaa
gatgaataca tcgctgtgtt tagtcgctcg accacaagat taattctgaa tgaagcagag
ctaa-taatg gccttagccc aggagttcca gatgagagtg gttacagtat ccct-ggagg
agcagtcttt tcctagtatc atccag-gtg attagtgccg cttccatgtt ggtcagcatg
catggagctc agctcatcac ctcaatgttc ctccccagag gtgcaactgt ggtagagttg
ttcccctttg ctgtgaaccc agagcagtat actccatat- aaaaccctcg ccactctacc
--aggcatgg accttcacta cattttttgg aggaattcta agga-ggaaa acaccgtcac
ccatccagac agaccgtggg agcaaggcgg cattgcccac ttagaaaaag atgagcagga
gcgcatcctg acaagtacgg acgtcccaag gcacctgtgc tgcaggaacc c-ggaatggc
tt-ttccgga tctaccagga tactttggta gacattccgt cattcctcga ggtcctcaaa
gatggcatga agagtaagcc ta--gcctga aaaaaacaaa gatagccagc acagttcacc
ct-ggccggg tcagagaagc ccactgtcag acatcagtac aaacccctaa tgaggccaaa
ctcacagtct cttggcagat cccgtggaat ctaaagtacc tgaaggt--g agagaggtta
agtacga-gg t--atggat- ccaggagca
>Poeciliidae_Pseudopoecilia_festae_1_1
gagatcaga- catttt--gc caaggct-tt aatggagaaa a---tgaac- ataacaaggc
aggatgaggc agagaagaa- tggagttagc tcagagcaag agaaagagag agagaagaaa
gatgaataca ttgctgtgtt tagtcgctca acaacaagat taattctgaa tgaagcagag
ctaa-taatg gccttgaccc aggagttcca gatgagagtg gttacagtat ccct-ggaag
agcagtcttt tcctagaatc attcag-gtg attagcgctg cttccatgtt ggtcagcatg
catggagctc agctcatcac ctcaatgttt ctccccagag gtgcaactgt ggtagagttg
ttcccctttg ctgtgaaccc agagcagtat actccatat- aaaaccctcg ccactctccc
--aggcatgg accttcacta cattttttgg aggaattcta agga-ggaaa acactgtcac
ccattcagac agaccgtggg agcaaggcgg cattgcccac ttagaaaaag atgagcagca
gcgcatcctg acaagtacgg acgtcccacg gcacctgtgc tgtcgcaacc c-agaatggc
tt-ttccgga tctaccagga tactttggta gacattccgt cattcctcga ggtcctcaaa
gatggcatga acagtaagcc ta--gcctga agaaaacaaa aatagccagc acagttcacc
cc-ggccggg tcagagaagc ccactgtcag acatcagtac aaacccctaa tgaggccaaa
ctcacagtct cttggcagat cccgtggaat ctaaagtacc tgaaggt--g agagaggtta
agtacga-gg t--atggat- ccaggagca
>Rivulidae_Austrolebias_melanoorus_2_1
nnnnnnnnnn nnnnnnnnnn nnnnnnnnnn nnnnnnnnnn nnnnnnnnnn nnnnnnnnng
tagaggaggt ctggaagga- tggagaaagt tctgagcaag aaaaagataa agagaagaaa
gacgaatatg tagtagtttt tagtcgttca acaacaagac taatactgaa cgaagcagag
ctaa-tcctg gcacttgccc gggagttcca gatgagagtg gtcacagtat cctt-ggagg
aacagtcttt ttctagtatc atccaa-gta ataagtggtg ctttcatgtt agtcagcatg
catggagctc agcttatcac ctcactgttt ctccccagag ctgctactgt tgtagagctg
ttcccttttg ctgtaaatcc agagcagtac actccatat- aaaacactca cctcccttcc
--aggcatgg aacttcacta cgtttcctgg aggaacataa aaga-ggaga acactgtcat
ccatccacag agaccctggg aacaaggtgg cattgcccac ttagaaaagg aggagcagga
gcgaataatg gcaagtaaag atgttccaag gcatctgtgc tgccgtaacc c-agaatggc
tt-ttccgaa tctaccagga cactttagtg gacatcccat ctttccttgg cgtcctcaga
gaggccatga agaccaagcc ca--acttga agaaggttaa gattgccagc acagtccatc
ct-ggccaag tcagagaagc ctgttgtcaa acgtccgtac aaacgcctaa tgaggctaaa
ctcacagtct cgtggcagat cccatggaat ctgaaatacc tgaatgt--g agagaagtga
agtacga-ag t--gtggat- ccaagagca
>Rivulidae_Austrolebias_minuano_1_1
gaaattagg- cagttt--gc caaagct-ct catatttaaa a---tgaac- atcacaaggg
tagaggaggt ctggaagga- tggagaaagt tctgagcaag aaaaagataa agagaagaaa
gacgaatatg tagtagtttt tagtcgttca acaacaagac taatactgaa cgaagcagag
ctaa-tcctg gcacttgccc aggagttcca gatgagagtg gtcacagtat cctt-ggagg
aacagtcttt ttctagtatc atccaa-gta ataagtggtg ctttcatgtt agtcagcatg
catggagctc agcttatcac ctcactgttt ctccccagag ctgctactgt tgtagagctg
ttcccttttg ctgtaaatcc agagcagtac actccatat- aaaacactca cctcccttcc
--aggcatgg aacttcacta cgtttcttgg aggaacataa aaga-ggaga acactgtcat
ccatccacag agaccctggg aacaaggtgg cattgcccac ttagaaaagg aggagcagga
gcgaataatg gcaagtaaag atgttccaag gcatctgtgc tgccgtaacc c-agaatggc
tt-ttccgaa tctaccagga cactttagtg gacatcccat ctttccttgg tgtcctcaga
gaggccatga agaccaagcc ca--acttga agaaggttaa gattgccagc acagtccatc
ct-ggccaag tcagagaagc ctgttgtcaa acgtccgtac aaacgcctaa tgaggctaaa
ctcacagtct cgtggcagat cccatggaat ctgaaatacc tgaaagt--g agagaagtga
agtatga-ag t--gtggat- ccaagagca
>Rivulidae_Austrolebias_periodicus_1_1
gaaattagg- cagttt--gc caaagctgct catgtttaaa a---tgaac- atcacaaggg
tagaggaggt ctggaagga- tggagaaagt tctgagcaag aaaaggataa agagaagaaa
gacgaatata tagtagtttt tagtcgttca acaacaaggt taatactgaa cgaagcagag
ctaa-tcctg gcacttgccc aggagttcca gatgagagtg gtcacggtat cctt-ggagg
aacagtcttt ttctagtatc atccaa-gta ataagtggtg ctttcatgtt agtcagcatg
catggagctc aacttatcac ctcactgttt ctccccagag ctgctactgt tgtagagctg
ttcccttttg ctgtaaatcc agagcagtac actccatat- aaaaccctca cctcccttcc
--aggcatgg aacttcacta cgtttcctgg aggaacataa aaga-ggaga acactgtcat
ccatccacag agaccctggg aacaaggtgg cattgctcac ttagaaaagg aggagcagga
gcgaataatg gcaagtaagg atgttccaag gcatctgtgc tgccgtaacc c-agaatggc
tt-tttcgaa tctaccagga cactttagtg gacatcccgt ctttccttgg tatcctcaga
gaggccatga agaccaagcc ca--acttga agaaggttaa gattgccagc acagtccatc
ct-ggccgag tcagagaagc ctgttgtcaa acgtccgtac aaacgcctaa tgaggctaaa
ctcacagtct cgtggcagat cccatggaat ctgaaatacc tgaaagt--g agagaggtga
agtacga-ag t--gtggat- ccaagagca
>Rivulidae_Austrolebias_robustus_1_1
gaaattagg- cagttt--gc caaagct-ct catatttaaa a---tgaac- atcacaaggg
taaaggaggt ctggaagga- tggagaaagt tctgaacaag aaaaagataa agagaagaaa
gatgaatatg tagtagtttt tagtcgttca acaacaagac taatactgaa cgaagcagag
ctaa-tcctg gcacttgccc aggagttcca gatgagagtg gtcacagtat cctt-ggagg
aacagtcttt ttctagtatc atccaa-gta ataagtggtg ctttcatgtt agtcagcatg
catggagctc agcttatcac ctcactgttt ctccccagag ctgctactgt tgtagagctg
ttcccttttg ctgtaaatcc agagcagtac actccatat- aaaacactca cctcccttcc
--aggcatgg aacttcacta cgtttcctgg aggaacataa aaga-ggaga acactgtcat
ccatccacag agaccctggg aacaaggtgg cattgcccac ttagaaaagg aggagcagga
gcgaataatg gcaagtaaag atgttccaag gcatctgtgc tgccgtaacc c-agaatggc
tt-ttccgaa tctaccagga cactttagtg gacatcccat ctttccttgg tgtcctcaga
gaggccatga agaccaagcc ca--acttga agaaggttaa gattgccagc acagtccatc
ct-ggccaag tcagagaagc ctgttgtcaa acttccgtac aaacgcctaa tgaggctaaa
ctcacagtct cttggcagat cccatggaat ctgaaatacc tgaaagt--g agagaggtga
agtacga-ag t--gtggat- ccaagagca
>Rivulidae_Hypsolebias_flavicaudatus_1_1
nnnnnnnnnn nnnnnnnnnn nnnnnnnnnn nnnnnnnnnn nnnnnnnnnn nnnnnnnnnn
nnnnnnnnnn nnnnnnnnnn nnnnnnnnnn nnngagcaag aaaaagataa agagaagaaa
gacgaatata tagtagtttt tagtcgttca acaacaagac taatactgaa cgaagcagag
ctaa-tcctg gcacttgccc aggagttcca gatgagagtg gtcacagtat cctt-ggagg
aacagtcttt ttctagtatc atccaa-gta ataagtggtg ctttcatgtt agttagcatg
catggagctc agcttatcac cgcactgttt ctccccagag ctgctactgt tgtagagctg
ttcccttttg ctgtaaatcc agagcagtac actccatat- aaaaccctca cctcccttcc
--aggcatgg aacttcacta cgtttcgtgg aggaacataa aaga-ggaga acactgtcat
ccatccacag agaccctggg aacaaggtgg cattgcccac ttagaaaagg aggagcagga
gcaaataatg gccagtaaag atgttccaag gcatctgtgc tgccgtaacc c-agaatggc
tt-ttccgaa tctaccagga cactttagtg gacatcccgt ctttccttgg tgtcctcaga
gaggccatga agaccaagcc ca--acttga agaaggttaa gattgccagc acagtccatc
ct-ggccgag tcagagaagc ctgttgtcaa acttccgtac aaacgcctaa tgaggctaaa
ctcacagtct cgtggcagat cccatggaat ctgaaatacc tgaaagt--g agagaggtga
agtacga-ag t--gtggat- ccaagagca
>Rivulidae_Hypsolebias_hellneri_1_1
nnnnnnnnnn nnnnnnnnnn nnnnnnnnnn nnnnnnnnnn nnnnnnnnnn nnnnnnnnnn
nnnnnnnnnn nnnnnnnnnn nnnnnnnnnn nnnnnnnnnn nnnnnnnnnn nnnnnnnnnn
nnnnnnnnnn nnnnnnnnnn nnnnnnnnnn nnnnnnnnnn nnnnnnnnnn nnnnnnnnnn
nnnnnnnnnn nnnnnnnnnn nnnnnnnnnn nnnnnnnnnn nnnnnnnnnn nnnnnnnnnn
nnnagtcttt ttctagtatc atccaa-ata ataagtggtg ctttcatgtt ggtcagcatg
catggagctc agcttatcac ctcacttttt ctccccagag ctgctactgt tgtagagctg
ttcccttttg ctgtaaatcc agagcagtac actccatat- aaaaccctca cctcccttcc
--aggcatgg aacttcacta cgtttcctgg aggaacataa aaga-ggaga acactgtcat
ccatccacag agaccctggg aacaaggtgg cattgcccac ttagaaaagg aggagcagga
gcgaataatg gcaagtaaag atgttccaag gcatctgtgc tgccgtaacc c-agaatggc
tt-ttccgaa tctaccagga cactttagtg gacatcccgt ctttccttgg tgtcctcaga
gaggccatga agaccaagcc ca--acttga agaaggttaa gattgccagc acagtccatc
ct-ggccgag tcagagaagc ctgttgtcaa acttccgtac aaacgcctaa tgaggctaaa
ctaacagtct cttnnnnnnn nnnnnnnnnn nnnnnnnnnn nnnnnnnnnn nnnnnnnnnn
nnnnnnnnnn nnnnnnnnnn nnnnnnnnn
>Rivulidae_Hypsolebias_ocellatus_1_1
nnnnnnnnnn nnnnnnnnnn nnnnnnnnnn nnnnnnnaaa a---tgaac- atcacaaggg
tagaggaggt ctggaagga- tggagaaagt tctgagcaag aaaaagataa agagaagaaa
gacgaatata tagtagtttt tagtcgttca acaacaagac taatactgaa cgaagcagag
ctaa-tcctg gcacttgccc aggagttcca gatgagagtg gtcacagtat cctt-ggagg
aacagtcttt ttctagtatc atccaa-gta ataagtggtg ctttcatgtt agtcagcatg
catggagctc agcttatcac ctcactgttt ctccccagag ctgctactgt tgtagagctg
ttcccttttg ctgtaaatcc agagcagtac actccatat- aaaaccctca cctcccttcc
--aggcatgg aacttcacta cgtttcctgg aggaacataa aaga-ggaga acactgtcat
ccatccacag agaccctggg aacaaggtgg cattgcccac ttagaaaagg aggagcagga
acgaataatg gctagtaaag atgttccaag gcatctgtgc tgccgtaacc c-agaatggc
tt-ttccgaa tctaccagga cactttagtg gacatcccgt ctttccttgg tgtcctcaga
gaggccatga agaccaagcc ca--acttga agaaggttaa gattgccagc acagtccatc
ct-ggccgag tcagagaagc ctgttgtcac acttccgtac aaacgcctaa tgaggctaaa
ctcacagtct catggcagat cccatggaat ctgaaatacc tgaaagt--g agagaggtga
agtacga-ag t--gtggat- ccaagagca
>Trichomycteridae_Ituglanis_amazonicus_2_1
gagatccgc- cggttc--gc ctcg----tt cgtgatggaa aggctcaac- gtgacgaaag
cccaggagtc cgaggacga- ---------- ---------- ---------- ----------
--cgattaca tcgtggtgtt cagccgtacc tccaacaggc tcatcctcaa cgaggccgag
ctca-tcctc gccctggcgc aggagttcaa gatgaggacg gtcagcgtgt cgct-ggagg
accagacgtt cgggagcata gtccgg-gtc ctgtccgggg cgtccatgct ggtcagcatg
cacggagccc agctggtcac ctccgtgttc ctgccccgag gggcggccgt gatcgaactc
ttcccctacg gcgtcaaccc agagcattac accccgtac- aagaccctgg cctccttgcc
--gggaatgg accttcagta cgtgtcctgg aggaacgccg tcca-ggaga attccgtggc
ccatcccgac cgcccctggg accagggagg catcaagcac ttgacgaacg aggaacggga
acgcatcctg gccagcaggg aggtccccag gcacctgtgc tgccgcaacc c-cgagtggc
tc-tttcgga tctatcagga caccgtggtg gacctcccgt ccttcctcca ggcggtcagg
gacggcctca gagccaagcc ta--atctga aaaagatcag gccggggggt acggtgcacc
cc-gggcgag tccgagaggc caagtgtcag acctcggtcc aggccgccag ggaggccaag
ctctccgtgt cctggcagat cccctggaac ctgaagtacc tgaaagt--a cnnnnnnnnn
nnnnnnnnnn nnnnnnnnnn nnnnnnnnn
>Rivulidae_Pterolebias_longipinnis_1_1
gaaatcagg- cagttt--gc caaggcc-ct catggataaa a---tgaac- atcacgaggg
cagaggaagc gtggaagga- tggagaaagt gttgagaaag acaagggtag agagaagaaa
gacgaataca ttgtagtttt tagtcgttcg acaacaaggc tgatactgaa tgaaccagag
ctga-tcatg gcgctggccc aagagttcca gatgagagtg gtaacggtat cctt-ggagg
aacaatcttt ttccagcatc atccga-gtg ataagtggtg cttccacgtt agtcagcatg
catggagctc agctcatcac ctcgctgttt ctccccagag gtgctgttgt tgtagagctg
ttcccctttg ctgtaaaccc agaacagtac acaccgtat- aaaaccctcg cctcccttcc
--aggcatgg agcttcacta cgtctcctgg aggaacacga agga-agaga acaccgtcac
ccatccacac aggccctggg aacaaggcgg cattgcccac ttagacaaag aggagcagga
gcgaatcctg acaagtaaag acgttcccag gcacctgtgc tgccgtaacc c-agaatggc
tc-ttccgaa tctaccagga cactttggtg gacatccctt ctctcctcga agtcctcaga
gatgccatga agactaagcc ca--acttga agaaagccaa gctggccagc atagtccatc
cc-ggccgag tcagagaagc ccgttgccag acttcagtac aaacgcccaa cgaggctaag
ctcactgttt catggcagat cccatggaac ctgaaatacc tcaaggt--g agagaggtga
agtacga-gg t--gtggat- ccaggagca
>Rivulidae_Campellolebias_brucei_1_1
nnnnnnnnnn nnnnnnnnnn nnnnnnnnnn nnnnnnnnnn nnnnnnnnnn nnnnnnnnnn
nnnnnnnnnn nnnnnnnnnn nnnnnnnnnn nnnnnnnnnn nnnnnnnnnn nnnnnnnnnn
nnnnnnnnnn nnnnnnnnnn nnnnnnnnnn nnnnnnagac taatactgaa cgaagcagag
ctaa-tcatg gcactcgccc aggagttcca gatgagagtg gtcacagtat cctt-ggagg
aacagtcttt ttctaatatc atccaa-gta ataagtggtt ctttcatgtt agtcagcatg
catggagctc agcttatcac ctcactgttc ctccccagag ctgctattgt tgtagagctg
ttcccttttg ctgtaaatcc agagcagtat accccatat- aaaaccctca cctcccttcc
--aggcatgg aacttcacta cgtttcctgg aggaacacaa aaga-ggaga acactgtcat
ccatccacag agaccctggg aacaaggtgg cattgcccac ctagaaaagg aggagcagga
gcgaataatg gcaagtaaag atgttccaag gcatttgtgc tgccgtaacc c-agaatggc
tc-ttccgaa tctaccagga cacattagtg gacatcccgt ctttccttga tgtcctcaga
gaagccatga agaccaagcc ca--acttca agaaggttaa gattgccagc acagtccatc
ct-ggccgag tcagagaagc ctgttgtcaa acttccgtac aaacgcctaa tgaggctaaa
ctcacagtct cgtggcagat cccatggaat ctgaaatacc tgaaagt--g agagaggtga
agtatga-gg t--gtggat- ccaagaaca
>Rivulidae_Nematolebias_papilliferus_1_1
nnnnnnnnnn nnnnnnnnnn nnnnnnnnnn nnnnnnnnnn nnnnnnnnnn nnnnnnnnnn
nnnnngaggt ctggaagga- tggagaaagt tctgagcaag aaaaggataa agagaagaaa
gatgaatata tagtagtttt tagtcgttca acaacaagac taatactgaa cgaagcagag
ctaa-tcatg gcacttgccc aagagttcca aatgagagtg gtcacggtat cctt-ggagg
aacagtcttt ttctagtatc atccaa-gta ataagtggtg ctttcatgtt agtcagcatg
catggagctc agcttatcac ttcactgttc cttcccagag ctgctactgt tgtagaactg
ttcccttttg ctgtaaatcc agagcagtac actccatat- aaaaccctca cctcccttcc
--aggcatgg aacttcacta cgtttcctgg aggaacacaa aaga-ggcga atactgtcat
ccatccacag agaccctggg aacaaggtgg cattgcccac ttagaaaagg aggagcagga
gcgaataatg gcaagtaaag atgttccaag gcatctgtgc tgccgtaacc c-agaatggc
tt-tttcgaa tctaccagga cactttagtg gacatcccat ctttccttgg tgttctcaga
gaggccatga agaccaagcc ca--acttga agaaggttaa gattgccagc acagtccatc
ct-ggccgag tcagagaagc ctgttgtcaa acttctgtac aaacgcctaa tgaggctaaa
ctcacagtct catggcagat cccatggaat ctgaaatacc tgaaagt--g agagaggtga
agtacga-ag t--gtggat- ccaagaaca
>Rivulidae_Ophthalmolebias_rosaceus_1_1
nnnnnnnnnn nnnnnnnnnn nnnnnnnnnn nnnnnnnnnn nnnnnnnnnn nnnnnnnnnn
nnnnnnnnnn nnnnnnnnnn nnnngaaagt tctgagcaag aaaaagataa agagaagaaa
gacgaatata tagtagtttt tagtcgttca acaacaagac taatactgaa cgaagcggag
ctaa-tcctg gcacttgccc aggagtacca gatgagagtg gtcacagtat cctt-ggagg
aacagtcttt ttctagtatc atccaa-gta ataagtggtg ctttcatgtt agtcagcatg
catggagctc agcttatcac ctcactgttc ctccccagag ctgctactgt tgtagagctg
ttcccttttg ctgtaaatcc agagcagtac actccatat- aaaaccctca cctcccttcc
--aggcatgg aacttcacta cgtttcctgg aggaacacaa aaga-ggaga acactgtcat
ccatccacag agaccctggg aacaaggtgg cattgcccac ttagaaaagg aggagcagga
gcgaataatg gcaagtaaag aagttccaag gcatctgtgc tgccgtaacc c-agaatggc
tt-ttccgaa tctaccagga cactttagtg gacatcccgt ctttccttgg tgtcctcaga
gaggccatga agaccaagcc ca--acttga agaaggttaa gattgccagc acagtccatc
ct-ggccgag tcagagaagc ctgttgtcaa acctccgtac aaacgcctaa tgaggctaaa
ctcacagtct catggcagat cccatggaat ctgaaatacc tgaaagt--g agagaggtga
agtacga-ag t--gtggat- ccaagagca
>Rivulidae_Laimosemion_strigatum_1_1
nnnnnnnnnn nnnnnnnnnn nnnnnnnnnn nnnnnnnnnn nnnnnnnnnn nnnnnnnnnn
nnnnnnnngc gtggaagga- tggagaaagt gttgaaaaag acaagggtag agagaagaaa
gatgaataca ttgtagtttt tagtcgttcg acaacaaggc tgatactgaa tgaaccagag
ctga-tcatg gcgctggccc aagagttcca gatgagagtc gttacggtat cctt-ggagg
aacaatcttt ttccagcatc atccga-gtg ataagtggtg cttccatgtt agtcagcatg
catggagctc agctgatcac ctcgctgttc ctccccagag gtgctgctgt tgtcgagctg
ttcccctttg ctgtgaaccc agagcagtac actccatat- aaaaccctca cctcccttcc
--aggcatgg aacttcacta cgtctcctgg aggaacacga agga-ggaga acaccgtcac
ccacccacac aggccctggg agcaaggcgg catcgcccac ttagacaaag aggagcagga
gcgaatcctg acgagtcaag atgttcccag gcatctgtgc tgccgtaacc c-agagtggc
tc-ttccgaa tctaccagga cactttggtg gacatccctt cgttcctcga cgtcctcaga
gatgccatga agactaagcc ca--acttga agaaagccaa gctggtcagc gtagtccatc
cc-ggccgag tcagagaagc ccgttgtcag acttcagtac aaacgcccaa cgaggctaag
ctcacagttt catggcagat cccatggaac ctgaaatacc tcaaggt--g agagaggtga
agtacga-gg t--gtggat- ccaggagca
>Anablepidae_Jenynsia_eirmostigma_1_1
nnnnnnnnnn nnnnnnnnnn nnnnnnnnnn nnnngagaaa a---tgaac- ataacaaggc
aggaggaaac agagaagga- tggaggaagt tcagagcaag agagggagag acacaagaag
gatgaatata tcgctgtgtt tagtcgctcc acaacgaggt taattctgaa tgaagcagag
ctaa-taatg gctttagccc aggagttcca gatgagagtg gttacagtat ccct-ggagg
agcagacttt ccccagtatc atccag-gtg atcagcgctg cttccatgtt ggtcagcatg
catggagctc agcttatcac ctcaatgttc ctccccagag gtgcaactgt ggtagagttg
ttcccttttg ctgtgaaccc ggagcagtat acgccatat- aaaacccttg ctactcttcc
--aggcatgg accttcacta catcttttgg aggaactcaa agga-agaaa acaccatcac
ccatccagac cgaccgtggg agcaaggcgg catcgcccac ttagaaaaag aggagcagca
gcgcatcctg gcaagtacgg acgtccccag gcacctgtgc tgccgtaacc c-agagtggc
tt-ttccgga tctaccagga tactttggta gacattccgt cgttccttga ggtcctcaac
gacggcatga agagtaagcc ta--gcttga agaagacaaa gatagccagc acagtccacc
ct-ggccggg tcagagaagc ccactgtcag acatcagttc aaacccctaa tgaggccaaa
ctcacagtct cttggcagat tccgtggaat ctgaagtacc tgaaggt--g agggaggtga
agtacga-gg t--gtggat- ccaggagca
>Cyprinodontidae_Cubanichthys_cubensis_1_1
gaaatccga- catttt--gc tatggtt-tt gatgcagaga a---tgaac- ataaccaggg
ttgacaaaac cgaaaaaga- tggaggatct tcagagcagg agagggagaa agataagaag
gatgaataca ttgttgtgtt tagtcgctca acaacaaggt taatactgaa tgaagcagag
ctaa-taatg gccttagccc aggagttcca gatgagggtg gttacagtat ccct-ggaag
aacagtcttt tcccagtatc atccag-gtt atcagtggtg ccaccatgtt ggtcagcatg
catggagctc agcttatcac ctcaatgttc ctccccagag gggcaactgt ggtggagctt
ttcccctttg ctgtcaaccc agagcagtat actccgtat- aaaactctca cctccctccc
--aggtatgg accttcatta catctcttgg aggaactcaa tgga-agaaa acactgtaac
ccatccagac agatcatggg aacaaggtgg catcgcccac ttagaaaaag aggagcagca
gcggattctg gcaagtaccg atgtccctcg gcacttgtgc tgccggaacc c-ggagtggc
tt-tttcgaa tctaccagga cactttggtc gacattccat ctttcctcga gactctgaaa
gatggcatga ggagtaaggg ga--acctga agaagacaaa aatagccagc acggtccacc
ct-ggccggg tgagagaggc ccactgtcag acatcagtgc aaacccctaa agaggccaaa
ctcaccgtct cgtggcagat cccatggaac ctaaagtacc tgaaggt--g agagaggtga
agtacga-gg t--gtggat- ccaggagca
>Cyprinodontidae_Jordanella_floridae_2_1
gagatcaga- catttt--gc caaagtt-tt aatggagaaa a---tgaac- ataacaaggt
ggggggagga agagagcga- tggaggatgg ccagagcaag agggggca-- ----------
---gaataca ttgctgtgtt tagtcgctca acaacaaggt tgatcctgaa cgaagcagag
ctga-taatg gccttagccc aggagttcca gatgagagtg gtcactgtat ccct-ggagg
agcagtcttt ttccagcatc atccag-gtg atcagtgctg cttccatgtt ggtcagcatg
catggtgctc agttgatcac ctcaatgttc ctccccaaag gtgcaactgt tgtagaatta
ttcccctttg ctgtgaaccc agagcagtac actccatat- aaaaccctgg cctcccttcc
--aggtatgg accttcacta cattgtctgg aggaactcta tgga-ggaaa acactgttac
tcacccaaac agaccctggc aagaaggtgg cattgtccac ttagacaaag aggagcagca
gcggatcctg gagagtaaag atgtcccgag gcacctgtgc tgccgtaacc c-ggagtggc
tt-ttccgaa tctaccagga tactttggta gacattccat cgttcctcaa ggtcctcaga
gacggcatga agagtaagcc aa--acgtga agaaaacaaa aatggccagc acggtccacc
ct-ggccgtg tcagagatgc ccactgtcag acatcagtgc aggcacctaa cgaggccaaa
ctcacagttt cttggsagat cccatggaat ctgaaatacc tcaaggt--g agagaggtga
agtatga-gg t--gtggat- ccaggagca
>Poeciliidae_Tomeurus_gracilis_1_1
gagctcaga- catttt--gc caaggct-tt aatggagaaa a---tgaac- ataacgaggc
aggaggagac agagaggga- tggagggagc tcagaacaag agagagagaa agtcaagaag
gacgaataca tcgctgtgtt tagccgctcg acaacaagat taatcctgaa tgaagcagag
ctga-taatg gccttggccc aggagttcca gatgagagtg gtgacagtgt ccct-ggagg
agcagccttt tcccagtatc atccac-gtg ataagtggtg cttccatgtt ggtcagcatg
cacggagctc agctcatcac ctcaatgttc ctccccagag gggcgactgt ggtggagttg
ttcccctttg ctgtgaaccc ggagcagtac actccatat- aaaaccctcg ccactctgcc
--aggcatgg accttcacta catctgttgg aggaactcta agga-gggaa acaccgtcac
ccatccagac agaccgtggg agcaaggggg cattgcccac ttagacaaag acgagcagca
gcgcatcctg gcaagtacgg acgtcccgag gcacctgtgc tgccggaacc c-ggaatggc
tt-ttccgga tctaccagga tactttggta gacattccgt cattcctcga ggttctcaaa
gatggcatga agagtaagcc aa--gcctga agaaaacaaa gatagccagc acagttcacc
ct-ggccggg tcagagaagc ccagtgtcag acatcagtac aaacctctag agaggccaga
ctctcagtct cttggcagat cccatggaat cttaagtatc tgaaggt--g agggaggtta
agtacga-gg t--atggat- ccaggagca
>Poeciliidae_Xenodexia_ctenolepis_1_1
gagatcaga- catttt--gc caaggct-tt gatggagaaa a---tgaac- ataacaaggc
aggaggaagc agagaagga- tggagggaat tcagagcaaa agagggagag agataagaag
gatgaataca tcgctgtgtt tagtcgttcg acaacaaggt taattctgaa tgaagcagag
ctaa-taatg gccttagccc aggagtttca gatgagagtg gttacagtat ccct-ggagg
agcagtcttt tcccagtatc atccaa-gtg ataagtgctg cttccatgtt ggtcagcatg
catggagctc agctcattac ctcaatgttt ctacccagag gtgcaactgt ggtagagttg
ttcccctttg ctgtgaaccc agagcagtat actccgtat- aaaaccctcg cctctcttcc
--aggcatgg accttcacta catcttttgg aggaactcta agga-ggaaa acactgtcac
ccacccagac agaccatggg agcaaggtgg cattgcccac ttagaaaaag atgagcagca
gcgcatcctg gcaagtacag acgtcccaag gcacttgtgc tgccggaacc c-agaatggc
tt-ttccgga tctaccagga tactttggta gacattccat cgttcctcga ggttctcaaa
gaacgcatga agactaagcc aa--gcctga agaaaacaaa gacagccagc acggttcacc
ct-ggccggg tcagagacgc ccactgtcag acatcagttc aaacccataa tgaggccaaa
ctcacagtct cgtggcagat cccatggaat ctaaagtacc tgaaggt--t agagaagtta
agtacga-gg t--atggat- ccaggagca
>Rivulidae_Anablepsoides_rubrolineatus_1_1
nnnnnnnnnn nnnnnnnnnn nnnnnnnnnn nnnnnnnnnn nnnnnnnnnn nnnnnnnnnn
nnnnnnnnnn nnnnnnnnnn nnnnnnnnnn nnnnnnnnnn nnnnnnnnnn nnnnnnnnnn
nnnnnnnnnn nnnnnnnnnn nnnnnnnnnn nnnnnnnnnn nnnnnnnnnn nnnnnnnnnn
nnnnntcatg gctctggccc aagagttcca gatgagagtg attacggtat cctt-ggagg
aacagtcttt ttccagcatc atccga-gtg ataagtggtg cttccctgtt agtcagcatg
catggagctc agcttatcac ctcgctgttt ctccccagag gtgctgctgt tgtcgagctg
ttcccctttg ctgtgaaccc agaacagtac actccatat- aaaaccctca cctcccttcc
--aggcatgg aacttcacta cgtctcctgg aggaacacga ggga-ggaga acaccgtcac
ccatccacac aggccctggg aacaaggtgg cattgcccac ttagataaag aggagcagga
gcgaatcctg acaagtaaag atgttcccag gcatctgtgc tgccgtaacc c-agaatggc
tc-ttccgaa tctaccagga cactttggta gacatccctt ctttcctcga agtcctcaga
gatgccatga agactaagcc ca--gcttga agaaagccaa gctggccagc atagtccatc
cc-ggccgag tcagagaagc ccattgtcag acttcagtac aaacgcccaa cgaggctaag
ctcacagtct cttnnnnnnn nnnnnnnnnn nnnnnnnnnn nnnnnnnnnn nnnnnnnnnn
nnnnnnnnnn nnnnnnnnnn nnnnnnnnn
>Rivulidae_Austrolebias_alexandri_2_1
nnnnnnnnnn nnnnnnnnnn nnnnnnnnnn nnnnnnnnnn a---tgaac- atcacaaggg
tagaggaggt ctggaagga- tggagaaagt tctgagcaag aaaaggataa agagaagaaa
gacgaatata tagtagtttt tagtcgttca acaacaaggt taatactgaa tgaagcagag
ctaa-tcctg gcacttgccc aggagttcca gatgagagtg gtcacggtat cctt-ggagg
aacagtcttt ttctagtatc atccaa-gta ataagtggtg ctttcatgtt agtcagcatg
catggagctc aacttatcac ctcactgttt ctccccagag ctgctactgt tgtagagctg
ttcccttttg ctgtaaatcc agagcagtac actccatat- aaaaccctca cctcccttcc
--aggcatgg aacttcacta cgtttcctgg aggaacataa aaga-ggaga acactgtcat
ccatccacag agaccctggg aacaaggtgg cattgcccay ttagaaaagg aggagcagga
gcgaataatg gcaagtaagg atgttccaag gcatctgtgc tgccgtaacc c-agaatggc
tt-tttcgaa tctaccagga cactttagtg gacatcccgt ctttccttgg tatcctcaga
gaggccatga agaccaagcc ca--acttga agaaggttaa gattgccagc acagtccatc
ct-ggccgag taagagaagc ctgttgtcaa acgtccgtac aaacgcctaa tgaggctaaa
ctcacagtct cgtggcagat cccatggaat ctgaaatacc tgaaagt--g agagaggtga
agtacga-ag t--gtggat- ccaagagca
>Rivulidae_Austrolebias_nachtigalli_1_1
gaaatttagg cagttttgcc aaaagctttt catattttaa ga--tgaacc ttccaagggt
tagaggaggt ctggaaggat cagagaaagt tctgagcaag aaaaagatga agagaagaaa
gacgaatatg tagtagtttt tagtcgttca acaacaagac taatactgaa cgaagcagag
ctaa-tcctg gcacttgctc aggagttcca gatgagagtg gtcacagtat cctt-ggagg
aacagtcttt ttctagtatc atcaaa-gta ataagtggtg ctttcatgtt agtcagcatg
catggagctc agcttatcac ctcactgttt ctccccagag ctgctactgt tgtagagctg
ttcccttttg ctgtaaatcc agagcagtac actccatat- aaaacactca cctcccttcc
--aggcatgg aacttaacta cgtttcttgg aggaacataa aaga-ggaga acactgtcat
ccatccacag agaccctggg aacaaggtgg cattgcccac ttagaaaagg aggagcagga
gcgaataatg gcaagtaaag atgttccaag gcatctgtgc tgccgtaacc c-agaatggc
tt-ttccgaa tctaccagga cactttagtg gacatcccat ctttccttgg tgtcctcaga
gaggccatga agaccaagcc ca--acttga agaaggttaa gattgccagc acagtccatc
ct-ggccaag tcagagaagc ctgttgtcaa acatccgtac aaacgcctaa tgwggctaaa
ctcacagtct cgtggcagat cccatggaat ctgaaatacc tgaaagt--g agagaggtga
agtacgacag t--gtggatc ccaagagca
>Rivulidae_Austrolebias_nigrofasciatus_1_1
nnnnnnnnnn nnnnnnnnnn nnnnnnnnnn nnnnnnnnnn nnnnnnnnnn nnngcaaggg
tagaggaggt ctggaagga- tagagaaagt tctgagcaag aaaaagataa agagaagaaa
gacgaatatg tagtagtttt tagtcgttca acaacaagac taatactgaa cgaagcagag
ctaa-tcctg gcacttgcyc aggagttcca gatgagagtg gtcacagtat cctt-ggagg
aacagtcttt ttctagtatc atccaa-gta ataagtggtg ctttcatgtt agtcagcatg
catggagctc agcttatcac ctcactgttt ctccccagag ctgctactgt tgtagagctg
ttcccttttg ctgtaaatcc agagcagtac actccatat- aaaacactca cctcccttcc
--aggcatgg aacttcacta cgtttcttgg aggaacataa aaga-ggaga acactgtcat
ccatccacag agaccctggg aacaaggtgg cattgcccac ttagaaaagg aggagcagga
gcgaataatg gcaagtaaag atgttccaag gcatctgtgc tgccgtaacc c-agaatggc
tt-ttccgaa tctaccagga cactttagtg gacatcccat ctttccttgg tgtcctcaga
gaggccatga agaccaagcc ca--acttga agaaggttaa gattgccagc acagtccatc
ct-ggccaag tcagagaagc ctgttgtcaa acatccgtac aaacgcctaa tgaggctaaa
ctcacagtct cgtggcagat cccatggaat ctgaaatacc tgaaagt--g agagaggtga
agtacga-ag t--gtggat- ccaagagca
>Rivulidae_Austrolebias_quirogai_1_1
gaaattagg- cagttt--gc caaagct-ct catgtttaaa a---tgaac- atcacaaggg
tagaggaggt ctggaagga- tggagaaagt tctgagcaag aaaaagataa agagaagaaa
gacgaatatg tagtagtttt tagtcgttca acaacaagac taatactgaa cgaagcagag
ctaa-tcctg gcacttgccc aggagttcca gatgagagtg gtcacaatat cctt-ggagg
aacagtcttt ttctagtatc atccaa-gta ataagtggtg ctttcatgtt agtcagcatg
catggagctc agcttatcac ctcactgttt ctccccagag ctgctacggt tgtagagctg
ttcccttttg ctgtaaatcc agagcagtac actccatat- aaaacactca cctcccttcc
--aggcatgg aacttcacta cgtttcctgg aggaacataa aaga-ggaga acactgtcat
ccatccacag agaccctggg aacaaggtgg cattgcccac ttagaaaagg aggagcagga
gcgaataatg gcaartaaag atgttccaag gcatctgtgc tgccgtaacc c-agaatggc
tt-ttccgaa tctaccagga cactttagtg gacatcccat ctttccttgg tgtcctcaga
gaggccatga agaccaagcc ca--acttga agaaggttaa gattgccags acagtccatc
ct-ggccaag tcagagaagc ctgttgtcaa acttccgtac aaacgcctaa tgaggctaaa
ctcacagtct cgtggcagat cccatggaat ctgaaatacc tgaaagt--g aaagaggtga
agtacga-ag t--gtggat- ccaagagca
>Rivulidae_Austrolebias_quirogai_2_1
nnnnnnnnnn nnnnnnnnnn nnnnnnnnnn nnnnnntaaa m---tgvmc- atcacaaggg
tagaggaggt ctggaagga- tggagaaagt tctgagcaag aaaaagataa agagaagaaa
gacgaatatg tagtagtttt tagtcgttca acaacaagac taatactgaa cgaagcagag
ctaa-tcctg gcacttgccc aggagttcca gatgagagtg gtcacagtat cctt-ggagg
aacagtcttt ttctagtatc atccaa-gta ataagtggtg ctttcatgtt agtcagcatg
catggagctc agcttatcac ctcactgttt ctccccagag ctgctactgt tgtagagctg
ttcccttttg ctgtaaatcc agagcagtac actccatat- aaaacactca cctcccttcc
--aggcatgg aacttcacta cgtttcctgg aggaacataa aagc-ggaga acactgtcat
ccatccacag agaccctggg aacaaggtgg cattgcccac ttagaaaagg aggagcagga
gcgaataatg gcaagtaaag atgttccaag gcatctgtgc tgccgtaacc c-agaatggc
tt-ttccgaa tctaccagga cactttagtg gacatcccat ctttccttgg tgtcctcaga
gaggcmatga agaccaagcc ca--acttga agaaggttaa gattgccagc acagtccatc
ct-ggtcaag tcagagaagc ctgttgtcaa acttccgtac aaacgcctaa tgaggctaaa
ctcacagtct cgtggcagat cccatggaat ctgaaatacc tgaaagt--g agagaggtga
agtacga-ag t--gtggat- ccaagagca
>Rivulidae_Austrolebias_quirogai_3_1
gaaattagg- cagttt--gc caaagctctc agtgtttaaa a---tgaac- atcacaaggg
tagaggaggt ctggaagga- tggagaaagt tctgagcaag aaaaagataa agagaagaaa
gacgaatatg tagtagtttt tagtcgttca acaacaagac taatactgaa cgaagcagag
ytaattcctg gcmcttgccc aggagttcca gatgagagtg gycmcagtat ccttgggagg
aacagtcttt ttctagtatc atccaaggta ataagkggkg ctttcakgkt agtcagcatg
catggagctc agcttatcrc ctcactgttt ctccccagag ctgctactgt tgtagagctg
ttcccttttg ctgtaaatcc agagcagtac actccatata aaaacactca cctccctttc
cagggcatgg aacttcayta cgtttcctgg aggaacataa aagagggaga acactgtcat
ccatccacag agaccctggg aacaaggtgg cattgcccac ttagaaaagg aggagcmgga
gcgaatwatg gcaagtaaag atgttccaag gcatctgtgc tgccgtaacc c-agaatggc
tt-ttccgaa tctaccagga cactttagtg gacatcccat ctttccttgg tgtcctcaga
gaggccatga agaccaagcc ca--ayttga agaaggttaa gattgccagc acagtccatc
ct-ggccaag tcagagaagc ctgttgtcaa acttccgtac aaacgcctaa tgaggctaaa
ctcacagtct cgtggcagat cccatggaat ctgaaatacc tgaaagt--g agagaggtga
agtacga-ag t--gtggat- ccaagagca
>Rivulidae_Austrolebias_univentripinnis_1_1
gaaattagg- cagttt--gc caaagct-ct catgtttaaa a---tgaac- atcacaaggg
tagaggaggt ctggaagga- tggagaaagt tctgagcaag aaaaggataa agagaagaaa
gacgaatata tagtagtttt tagtcgttca acaacaagac taatactgaa cgaagcagag
ctaa-tcctg gcacttgccc aggagttcca gatgagagtg gtcacggtat cctt-ggaag
aacagtcttt ttctagtatc atccaa-gta ataagtggtg ctttcatgtt agtcagcatg
catggagctc agcttatcac ctcactgttt ctccccagag ctgctactgt tgtagagctg
ttcccttttg ctgtaaatcc agagcagtac accccatat- aaaaccctca cctcccttcc
--aggcatgg aacttcgcta cgtttcctgg aggaacatga aaga-ggaga acactgtcat
ccatcctcag agaccctggg aacaaggtgg cattgcccac ttagaaaagg aggagcagga
gcgaataatg gcaagtaaag atgttccaag gcatctgtgc tgccgtaacc c-agaatggc
tt-ttccgaa tctaccagga cactttagtg gacatcccgt ctttccttgg tatcctcaga
gaggccatga agaccaagcc ca--acttga agaaggttaa gattgccagc acagtccatc
ct-ggccgag tcagagaagc ctgttgtcaa acttccgtac aaacccctaa tgaggctaaa
ctcacagtct cgtggcagat cccatggaat ctgaaatacc tgaaagt--g agagaggtga
agtacga-ag t--gtggat- ccaagagca
>Rivulidae_Cynopoecilus_melanotaenia_1_1
nnnnnnnnnn nnnnnnnnnn nnnnnnnnnn nnnnnnnnnn nnnnnnnnnn nnnnnnnnnn
nnnnnnnnnn nnnnnnnnnn nnnnnnnnnn nnnnnnnnnn nnnnnnnnnn nnnnnnnnnn
nnnnnnnnnn nnnnnnnnnn nnnnnnnnnn nnnnnnnnnn nnnnnnnnnn nnnnnnnnnn
nnnnnnnnnn nnnnnnnnnn nnnnnnnnnn nnnnnnnnnn nnnnnnnnnn nnnnnnnnnn
nnnnnnnnnn nnnnnnnnnn nnnnnnnnnn nnnnnnnnnn nnnnnnnnnn nnnnnnnnnn
nnnnnnnnnn nnnnnnnnnn nnnnnnnnnn nnnnnnnnnn nnnnnnnnnn nnnnnnnnnn
nnnnnnnnnn nnnnnnnnnn nnnnnnnnnn actccatat- aaaaccctca cctcccttcc
--aggcatgg aacttcacta cgtttcctgg aggaacacaa aaga-ggaga acactgtcat
ctatccacag agaccctggg aacaaggtgg cattgcccac ctagaaaagg aggagcagga
gcgaataatg gcaagtaaag atgttccaag gcatttgtgc tgccgtaacc c-agaatggc
tc-ttccgaa tttaccagga cactttagtg gacatcccgt ctttccttga tgtcctcaga
gaagccatga agaccaagcc ca--acttta agaaggttaa gattgccagc acagtccatc
ct-ggccgag tcagagaagc ctgttgtcaa acttccgtac aaacgcctaa tgaggctaaa
ctcacagtct cgtggcagat cccatggaat ctgaaatacc tgaaagt--g agagaggtga
agtatga-gg t--gtggat- ccaagaaca
>Rivulidae_Hypsolebias_mediopapillatus_1_1
nnnnnnnnnn nnnnnnnnnn nnnnnnnnnn nnnnnnnnnn nnnnnnnnnn nnnnnnnnnn
nnnnnnnnnn nnnnnnnnnn nnnnnnnnnn nnnnnnnnnn nnnnnnnnnn nnnnnnnnnn
nnnnnnnnnn nnnnngtttt tagtcgttca acaacaagac taatactgaa cgaagcagag
ctaa-tcctg gcacttgccc aggagttcca gatgagagtg gtcacagtat cctt-ggagg
aacagtcttt ttctagtatc atccaa-gta ataagtggtg ctttcatgtt agttagcatg
catggagctc agcttatcac cgcactgttt ctccccagag ctgctactgt tgtagagctg
ttcccttttg ctgtaaatcc agagcagtac actccatat- aaaaccctca cctcccttcc
--aggcatgg aacttcacta cgtttcgtgg aggaacataa aaga-ggaga acactgtcat
ccatccacag agaccctggg aacaaggtgg cattgcccac ttagaaaagg aggagcagga
gcgaataatg gcaagtaaag atgttccaag gcatctgtgc tgccgtaacc c-agaatggc
tt-ttccgaa tctaccagga cactttagtg gacatcccgt ctttccttgg tgtcctcaga
gaggccatga agaccaagcc ca--acttga agaaggttaa gattgccagc acagtccatc
ct-ggccgag tcagagaagc ctgttgtcaa acttccgtac aaacgcctaa tgaggctaaa
ctcacagtct cgtggcagat cccatggaat ctgaaatacc tgaaagt--g agagaggtga
agtacga-ag t--gtggat- ccaagagca
>Rivulidae_Hypsolebias_sertanejo_1_1
nnnattagg- cagttt--gc caaaact-ct catgtttaaa a---tgaac- atcacatggg
tggaggaggt ctggaagga- aggagaaagt tctgagcaag aaaaagataa agagaagaaa
gacgaatata tagtagtttt tagtcgttca acaacaagac taatactgaa cgaagcagag
ctaa-tcctg gcacttgccc aggagttcca gatgagagtg gtcacagtat cctt-ggagg
aacagtcttt ttctagtatc atccaa-gta ataagtggtg ctttcatgtt agttagcatg
catggagctc agcttatcac cgcactgttt ctccccagag ctgctactgt tgtagagctg
ttcccttttg ctgtaaatcc agagcagtac actccatat- aaaaccctca cctcccttcc
--aggcatgg aacttcacta cgtttcgtgg aggaacataa aaga-ggaga acactgtcat
ccatccacag agaccctggg aacaaggtgg cattgcccac ttagaaaagg aggagcagga
gcgaataatg gccagtaaag atgttccaag gcatctgtgc tgccgtaacc c-agaatggc
tt-ttccgaa tctaccagga cactttagtg gacatcccgt ctttccttgg tgtcctcaga
gaggccatga agaccaagcc ca--acttga agaaggttaa gattgccagc acagtccatc
ct-ggccgag tcagagaagc ctgttgtcaa acttccgtac aaacgcctaa tgaggctaaa
ctcacagtct cgtggcagat cccatggaat ctgaaatacc tgaaagt--g agagaggtga
agtacga-ag t--gtggat- ccaagagca
>Rivulidae_Laimosemion_geayi_1_1
nnnnnnnnnn nnnnnnnnnn nnnnnnnnnn nnnnnnnnnn nnnnnnnnnn nnnnnnnnnn
nnnnnnnnnn nnnnnnnnnn nnnnnnnnnn nnnnnnnnnn nnnnnnnnnn nnnnnnnnnn
nnnnnnnnnn nnnnnnnnnn nnnnnnnnnn nnnnnnnnnn nnnnnnnnnn nnnnnnnnnn
nnnnnnnnnn nnnnnnnnnn nnnnnnnnnn nnnnnnnnnn nnnnnnnnnn nnnnnnnnnn
nnnagtcttt ttccagtatc atccta-gtg ataagtggag cttccatgtt agtcagcatg
catggagctc agcttatcac ctcactgttc ctccccagag gtgctgctgt tgtagagctc
tttccttttg ctgtgaaccc agagcagtac accccatat- aaaaccctca cctcccttcc
--aggcatgg aacttcatta tgtctcctgg aggaacacaa agga-ggaga acaccgtcac
ccatccacac aggccctggg agcaaggcgg cattgcccac ttagacaagg aggagcagga
gcgaatcctg accagtaaag acgttcccag gcacctgtgc tgccgtaacc c-agaatggc
tc-ttccgaa tctaccagga cactttggtg gacatttctt ctttcctcca tgttctcaga
gaggccatga agaccaagcc ca--acttga agaaagccaa gttggccagc gtagtccatc
ct-ggccgag tcagagaagc ccgttgtcag acttcagtac aaacgcctaa cgaggctaag
ctcacagtct cttnnnnnnn nnnnnnnnnn nnnnnnnnnn nnnnnnnnnn nnnnnnnnnn
nnnnnnnnnn nnnnnnnnnn nnnnnnnnn
>Rivulidae_Melanorivulus_punctatus_1_1
gaaattagg- cagttt--gc caaggca-ct catggataaa a---tgaac- atcacgaggg
cagaggaggc gtggaggga- tggagaaagt gttgagaaag acaaaggtag agagaagaaa
gatgaataca ttgttgtttt tagtcgttcg acaacaaggc tgatactgaa tgaaccagag
ctga-tcatg gcgctggccc aggagttcca gatgagagtg gttacggtat cctt-ggagg
agcagtcttt ttccagcatc atccga-gtg ataagtggtg cgtccatgtt ggtcagcatg
catggagctc agcttatcac ctcgctgttc ctccccagag gtgctgctgt tgtagagctg
ttcccctttg ctgtgaaccc agagcagtac acgccatat- aaaaccctca cctcccttcc
--aggcatgg aacttcacta cgtctcctgg aggaacacaa agga-ggaga acaccgtcac
ccatccacac agggcctggg aacaaggcgg catcgcccac ttggacaaag aggagcagga
gcgaatcctg acgagtaaag atgttcccag gcatctgtgc tgccgtaacc c-agagtggc
tc-ttccgaa tctaccagga cactttggtg gacatccctt ctttcctcga tgtcgtcaga
gaggccatga agaccaagcc ca--acttga agaaagctaa gctggccagc attgtccatc
ct-ggccgag tcagagaagc ccgttgtcag acttcagtac aaacgcccaa tgaggctaag
ctcacagttt catggcagat cccatggaac ctgaaatacc tcaaggt--g agagaggtga
aatacga-gg t--gtggat- ccaggaaca
>Rivulidae_Nematolebias_whitei_2_1
nnnnnnnnnn nnnnnnnnnn nnnnnnnnnn nnnnnnnnnn nnnnnnnnnn nnnnnnnnnn
nnnnnnnnnn nnnnnnnnnn nnnnnnnnnn nnnnnnnnnn nnnnnnnnnn nnnnnnnnnn
nnnnnnnnnn nnnnnnnnnn nnnnnnnnnn nnnnnnagac taatactgaa cgaagcagag
ctaa-tcatg gcacttgccc aagagttcca aatgagagtg gtcacggtat cctt-ggagg
aacagtcttt ttctagtatc atccaa-gta ataagtggtg ctttcatgtt agtcagcatg
catggagctc agcttatcac ctcactgttc ctccccagag ctgctactgt tgtagaactg
ttcccttttg ctgtaaatcc agagcagtac actccatat- aaaaccctca cctcccttcc
--aggcatgg aacttcacta cgtttcctgg aggaacacaa aaga-ggaga acactgtcat
ccatccacag agaccctggg aacaaggtgg cattgcccac ttagaaaagg aggagcagga
gcgaataatg gcaagtaaag atgttccaag gcatctgtgc tgccgtaacc c-agaatggc
tt-tttcgaa tctaccagga cactttagtg gacatcccat ctttccttgg tgttctcaga
gaggccatga agaccaagcc ca--acttga agaaggttaa gattgccagc acagtccatc
ct-ggccgag tcagagaagc ctgttgtcaa acttctgtac aaacgcctaa tgaggctaaa
ctcacagtct catggcagat cccatggaat ctgaaatacc tgaaagt--g agagaggtga
agtacga-ag t--gtggat- ccaagaaca
>Trichomycteridae_Cambeva_castroi_1_1
gagatccgc- cagttt--gc ctcc----tt tgtgatggaa agacttaac- gttacgaaag
cccaagagtc tgaggacga- ---------- ---------- ---------- ----------
--tgattata tagtcgtctt tagccgtacc tctaacaggc tcatcctcaa cgaggctgag
ctga-ttctt gccttggctc aggagtttaa gatgaggaca gttactgtgt cgtt-ggagg
accagacatt tgaaagcata gtccag-gta ctttccgggg catctatgct ggtcagcatg
cacggagccc agctgatcac ctccatgttc ttgccacgag gggccgccgt catagaactc
ttcccctacg gagtcaatcc agaacattac accccgtac- aaaaccctgg cctttttgcc
--aggaatgg atcttcagta tacagcctgg agaaacagca tcga-ggaga attctgtggt
ctaccccgac cgcccctggg accaaggagg catcaaacac ttgacaaacg aagaacagga
acgcatccta gtcagcaagg aggttccgag gcacctctgc tgtcacaacc c-tgagtggc
tc-tttcgga tttatcaaga caccattgta gacattccat cctttctcca agcagttaaa
gacggtctca aagctaagcc ta--atttaa aaaagatcaa gccgggtagt acggtacacc
cc-gggcgag tcagagaagc caagtgtcag acttcggtcc aagccgccag ggaagcgaag
ctctcggtgt cctggcagat accctggaac ctcaagtacc tgaaggt--a cgggaggtga
aatatga-ag t--gtggat- tcaggagca
>Trichomycteridae_Trichomycterus_pradensis_2_1
gagatccgc- cagttt--gc ctcc----tt tgtgatggaa aggcttaat- gttacgaaag
cccaagagtc tgaggacga- ---------- ---------- ---------- ----------
--tgattata tagtcgtctt tagccgtacc tctaacaggc tcatcctcaa tgaggctgag
ctga-ttctt gccttggctc aggagtttaa gatgaggacg gttactgtgt cgtt-ggagg
accagacatt tgaaagcata gtccag-gta ctttccgggg catctatgct ggtcagcatg
cacggagccc agctgatcac ctccatgttc ttgccacgag gggccgccgt gatagaactc
ttcccctatg gagtcaatcc agaacattac accccgtac- aaaaccctgg cctccttgcc
--aggaatgg atcttcagta tacagcctgg agaaacagca tcga-ggaga attctgtggc
ctaccccgac cgcccctggg accaaggagg catcaaacac ttgacaaacg aagaacagga
acgcatccta gtcagcaagg aggttccgag gcacctctgc tgtcgcaacc c-cgagtggc
tc-tttcgga tttatcaaga caccattgta gacattccat cctttcttca agtgggtaaa
gacggtctca aagctaagcc ta--atttaa aaaagatcaa gccggggagt acggtacacc
cc-gggcgag tcagagaagc caagtgtcag acttcggtcc aagccgccag ggaagcaaag
ctctcggtgt cctggcagat accctggaac ctcaagtacc tgaaggt--a cgggaggtga
aatatga-ag t--atggat- tcaggagca
>Rivulidae_Kryptolebias_marmoratus_1_1
nnnnnnnnnn nnnnnnnnnn nnnnnnnnnn nnnnnnnnnn nnnnnnnnnn nnnnnnnnnn
nnnnnnnnnn nnnnnnnnnn nnnnnnnnnn nnnnnnnnnn nnnnnnnnnn nnnnnnnnnn
nnnnnnnnnn nnnnnnnnnn nnnnnnnnnn nnnnnnnnnn nnnnnnnnnn nnnnnnnnnn
nnnnnnnnnn nnnnnnnnnn nnnnnnnnnn nnnnnnnnnn nnnnnnnnnn nnnnnnnnnn
nnnagtcttt ttccagtatc atccaa-gtg ataagtggtg ctttcatgtt agtcagcatg
catggagctc agcttatcac ctcactgttc ctccccagag gtgctactgt tgtagagctg
tttccttttg ctgtgaaccc agagcagtat actccgtat- aaaaccctca cctcccttcc
--aggcatgg aacttcacta tgtctcctgg aggaacacaa agga-ggaga acaccgtcac
ccatccacac agaacctggg aacaaggcgg cattgcccac ttagaaaaga aggagcagga
gcgaatcctg gcgagtaaag ttgttcccag gcatctgtgc tgtcgtaacc c-agaatggc
tc-tttcgaa tctaccagga cactttggtc gacatcccat ccttcctcta tgtcctcaga
gaggccatga agaccaagcc ca--acttga agaaggccaa gatggccagc acagtccatc
ct-ggccaag tcagagaagc ccgttgtcag acttcagtgc aaacacctaa tgaggctaaa
ctctcagtct cttnnnnnnn nnnnnnnnnn nnnnnnnnnn nnnnnnnnnn nnnnnnnnnn
nnnnnnnnnn nnnnnnnnnn nnnnnnnnn
>Rivulidae_Xenurolebias_izecksohni_1_1
nnnnnnnnnn nnnnnnnnnn nnnnnnnnnn nnnnnnnnnn nnnnnnnnnn nnnnnnnnnn
nngaggaggt ctggaagga- tggagaaagt tctgagcaag aaaaggataa agaaaagaaa
gatgaatata tagtagtttt tagtcgttca acaacaagac taatactgaa cgaagcagac
ctaa-tcatg gcactcgccc aagagttcca gatgagagtg gtcacggtat cttt-ggagg
aacagtcttt ttctagtatc atccaa-gta ataagtggtg ctttcatgtt agtcagcatg
catggagctc agcttatcac ctcactgttt ctccccagag ctgctactgt tgtagagctg
ttcccttttg ctgtaaatcc agagcagtac actccatat- aaaaccctca cctcccttcc
--aggcatgg aacttcacta cgtttcctgg aggaacacaa aaga-ggaga acactgtcgt
ccatccacag agaccctggg aacaaggtgg cattgcccac ttagaaaagg aggagcagga
gcgaataatg gcaagtaaag atgttccaag gcatctgtgc tgccgtaacc c-agaatggc
tt-tttcgaa tctaccagga cactttagtg gacatcccat ctttcctcgg tgtcctcaga
gaggccatga agaccaagcc ca--atttga agaaggttaa gattgccagc acagtccatc
ct-ggccgag tcagagaagc ctgttgtcaa acttccgtac aaacgcctaa tgaggctaga
ctcacagtct cgtggcagat cccatggaat ctgaaatact tgaaagt--g agagaggtga
agtacga-ag t--gtggat- ccaagaaca
>Rivulidae_Xenurolebias_myersi_1_1
nnnnnnnnnn nnnnnnnnnn nnnnnnnnnn nnnnnnnnnn a---tgaac- atcacaaggg
tagaggaggt ctggaagga- tggagaaagt tctgagcaag aaaaggataa agaaaagaaa
gatgaatata tagtagtttt tagtcgttca acaacaagac taatactgaa cgaagcagac
ctaa-tcatg gcactcgccc aagagttcca gatgagagtg gtcacggtat cttt-ggagg
aacagtcttt ttctagtatc atccaa-gta ataagtggtg ctttcatgtt agtcagcatg
catggagctc agcttatcac ctcactgttt ctccccagag ctgctactgt tgtagagctg
ttcccttttg ctgtaaatcc agagcagtac actccatat- aaaaccctca cctcccttcc
--aggcatgg aacttcacta cgtttcctgg aggaacacaa aaga-ggaga acactgtcgt
ccatccacag agaccctggg aacaaggtgg cattgcccac ttagaaaagg aggagcagga
gcgaataatg gcaagtaaag atgttccaag gcatctgtgc tgccgtaacc c-agaatggc
tt-tttcgaa tctaccagga cactttagtg gacatcccat ctttcctcgg tgtcctcaga
gaggccatga agaccaagcc ca--atttga agaaggttaa gattgccagc acagtccatc
ct-ggccgag tcagagaagc ctgttgtcaa acttccgtac aaacgcctaa tgaggctaga
ctcacagtct cgtggcagat cccatggaat ctgaaatact tgaaagt--g agagaggtga
agtacga-ag t--gtggat- ccaagaacn
>Rivulidae_Austrolebias_araucarianus_1_1
gaaattagg- cagttt--gc caaagct-ct catatttaam m---ygaac- atcacaaggg
tagaggaggt ctggaagga- tggagaaagt tctgagcaag aaaaagataa agagaagaaa
gacgaatatg tagtagtttt tagtcgttca acaacaagac taatactgaa cgaagcagag
ctaa-tcctg gcacttgccc aggagttcca gatgagagtg gtcacagtat cctt-ggagg
aacagtcttt ttctagtatc atccaa-gta ataagtggtg ctttcatgtt agtcagcatg
catggagctc agcttatcac ctcactgttt ctccccagag ctgctactgt tgtagagctg
ttcccttttg ctgtaaatcc agagcagtac actccatat- aaaacactca cctcccttcc
--aggcatgg aacttaacta cgttgcctgg aggaacataa aaga-ggaga acactgtcat
ccatccacag agaccctggg aacaaggtgg cattgcccac ttagaaaagg aggagcaaga
gcgaataatg gcaagtaaag atgttccaag gcatctgtgc tgccgtaacc c-agaatggc
tt-ttccgaa tctaccagga cactttagtg gacatcccat ctttccttgg tgtcctcaga
gaggccatga agaccaagcc ca--acttga agaaggttaa gattgccagc acagtccatc
ct-ggccaag tcagagaagc ctgttgtcaa acgtccgtac aaacacctaa tgaggctaaa
ctcacagtct cgtggcagat cccatggaat ctgaaatacc tgaaagt--g agagaggtga
agtacga-ag t--gtggat- ccaagagca
>Rivulidae_Austrolebias_bagual_1_1
tgaattagg- cagttt--gc caaagct-ct catatttaaa a---tgaac- atcacaaggg
tagaggaggt ctggaagga- tggagaaagt tctgagcaag aaaaagataa agagaagaaa
gacgaatatg tagtagtttt tagtcgttca acaacaagac taatactgaa cgaagcagag
ctaa-tcctg gcacttgccc aggagttcca gatgagagtg gtcacagtat cctt-ggagg
aacagtcttt ttctagtatc atccaa-gta ataagtggtg ctttcatgtt agtcagcatg
catggagctc agcttatcac ctcactgttt ctccccagag ctgctactgt tgtagagctg
ttcccttttg ctgtaaatcc agagcagtac actccatat- aaaacactca cctcccttcc
--aggcatgg aacttcacta cgtttcttgg aggaacataa aaga-ggaga acactgtcat
ccatccacag agaccctggg aacaaggtgg catttcccac ttagaaaagg aggagcagga
gcgaataatg gcaagtaaag atgttccaag gcatctgtgc tgccgtaacc c-agaatggc
tt-ttccgaa tttaccagga cactttagtg gacatcccat ctttccttgg tgtcctcaga
gaggccatga agaccaagcc ca--acttga agaaggttaa gattgccagc acagtccatc
ct-ggccaag tcagagaagc ctgttgtcaa acgtccgtac aaacgcctaa tgaggctaaa
ctcacagtct cgtggcagat cccatggaat ctgaaatacc tgaaagt--g agagaagtga
agtatga-ag t--gtggat- ccaagagca
>Rivulidae_Austrolebias_ibicuiensis_1_1
gaaattagg- cagttt--gc caaagct-ct catgtttaaa a---tgaac- atcacaaagg
tagaggaagt ctggaagga- tggagaaagt tctgagcaag aaaaggataa agagaagaaa
gacgaatata tagtagtttt tagtcgttca acaacaaggt taatactcaa cgaagcagag
ctaa-tcctg gcacttgccc aggagttcca gatgagagtg gtcacggtat cctt-ggagg
aacagtcttt ttctagtatc atccaa-gta ataagtggtg ctttcatgtt agtcagcatg
catggagctc aacttatcac ctcactgttt ctccccagag ctgctactgt tgtagagctg
ttcccttttg ctgtaaatcc agagcagtac actccatat- aaaaccctca cctcccttcc
--aggcatgg aacttcacta cgtttcctgg aggaacataa aaga-ggaga acactgtcat
ccatccacag agaccctggg aacaaggtgg cattgcccac ttagaaaagg aggagcagga
gcgaataatg gcaagtaagg atgttcccag gcatctgtgc tgccgtaacc c-agaatggc
tt-tttcgaa tctaccagga cactttagtg gacatcccgt ctttccttgg tatcctcaga
gatgccatga agaccaagcc ca--acttga agaaggttaa gattgccagc acagtccatc
ct-ggccaag tcagagaagc ctgttgtcaa acgtccgtac aaacgcctaa tgaggctaaa
ctcacagtct cgtggcagat cccatggaat ctgaaatacc tgaaagt--g agagaggtga
agtacga-ag t--gtggat- ccaagagca
>Rivulidae_Austrolebias_jaegari_1_1
gaaattagg- cagttt--gc caaagct-ct catgtttaaa a---tgaac- atcacaaggg
tagaggaggt ctggaagga- tagagaaagt tctgagcaag aaaaggataa agagaagaaa
gacgaatata tagtagtttt tagtcgttca acaacaagac taatactgaa cgaagcagag
ctaa-tcctg gcacttgccc aggagttcca gatgagagtg gtcacggtat cctt-ggagg
aacagtcttt ttctagtatt atccaa-gta ataagtggtg ctttcatgtt agtcagcatg
catggagctc agcttatcac ctcactgttt ctccccagag ctgctactgt tgtagagctg
ttcccttttg ctgtaaatcc agagcagtac actccatat- aaaaccctca cctcccttcc
--aggcatgg aacttcacta cgtttcctgg aggaacataa aaga-agaga acactgtcat
ccatccaaag agaccctggg aacaaggtgg cattgcccac ttagaaaagg aggagcagga
gcgaataatg gcaagtaaag atgttccaag gcatctgtgc tgccgtaacc c-agaatggc
tt-ttccgaa tctaccagga cactttagtg gacatcccgt ctttccttgg tatcctgaga
gaggccatga agaccaagcc ca--acttga agaaggttaa gattgccagc acagtccatc
ct-ggccgag tcagagaagc ctgttgtcaa acttccatac aaacgcctaa tgaggctaaa
ctcacagtct cgtggcagat cccatggaat ctgaaatacc tgaaagt--g agagaggtga
agtacga-ag t--gtggat- ccaagagca
>Rivulidae_Austrolebias_litzi_1_1
gaaattagg- cagttt--gc caaagct-ct catgtttaaa a---tgaac- atcacaaggg
tagaggaggt ctggaagga- tggagaaagt tctgagcaag aaaaggataa agagaagaaa
gacgaatata tagtagtttt tagtcgttca acaacaaggt taatactgaa cgaagcagag
ctaa-tcctg gcacttgccc aggagttcca gatgagagtg gtcacggtat cctt-ggagg
aacagtcttt ttctagtatc atccaa-gta ataagtggtg ctttcatgtt agtcagcatg
catggagctc aacttgtcac ctcactgttt ctccccagag ctgctactgt tgtagagctg
ttcccttttg ctgtaaatcc agagcagtac actccatat- aaaaccctca cctcccttcc
--aggcatgg aacttcacta cgtttcctgg aggaacataa aaga-ggaga acactgtcat
ccatccacag agaccctggg aacaaggtgg cattgcccac ttagaaaagg aggagcagga
gcgaataatg gcaagtaagg atgttcctag gcatctgtgc tgccgtaacc c-agaatggc
tt-tttcgaa tytaccagga cactttagtg gacatcccgt ctttccttgg tatcctcaga
gaggccatga agaccaagcc ca--acttga agaaggttaa gattgccagc acagtccatc
ct-ggccgag tcagagaagc ctgttgtcaa acgtccatac aaacgcctaa tgaggctaaa
ctcacagtct cgtggcagat cccatggaat ctgaaatacc tgaaagt--g agagaggtga
agtacga-ag t--gtggat- ccaagagca
>Rivulidae_Austrolebias_nigrofasciatus_2_1
gaaattagg- cagttt--gc caaagct-ct catatttaaa a---tgaac- atcacaaggg
tagaggaggt ctggaagga- tagagaaagt tctgagcaag aaaaagatra agagaagaaa
gacgaatatg tagtagtttt tagtcgttca acaacaagac taatactgaa cgaagcagag
ctaa-tcctg gcacttgctc aggagttcca gatgagagtg gtcacagtat cctt-ggagg
aacagtcttt ttctagtatc atcaaa-gta ataagtggtg ctttcatgtt agtcagcatg
catggagctc agcttatcac ctcactgttt ctccccagag ctgctactgt tgtagagctg
ttcccttttg ctgtaaatcc agagcagtac actccatat- aaaacactca cctcccttcc
--aggcatgg aacttaacta cgtttcttgg aggaacataa aaga-ggaga acactgtcat
ccatccacag agaccctggg aacaaggtgg cattgcccac ttagaaaagg aggagcagga
gcgaataatg gcaagtaaag atgttccaag gcatctgtgc tgccgtaacc c-agaatggc
tt-ttccgaa tctaccagga cactttagtg gacatcccat ctttccttgg tgtcctcaga
gaggccatga agaccaagcc ca--acttga agaaggttaa gattgccagc acagtccatc
ct-ggccaag tcagagaagc ctgttgtcaa acatccgtac aaacgcctaa tgaggctaaa
ctcacagtct cgtggcagat cccatggaat ctgaaatacc tgaaagt--g agagaggtga
agtacga-ag t--gtggat- ccaagagca
>Rivulidae_Austrolebias_varzeae_1_1
gaavttrga- cagwtt--gc caaagct-st satgtttaaa a---tgaac- atcccaaggg
tagaggatgt ctggaagga- tggagaaagt tctgagcaag aaaaggataa agagaagaaa
gacgaatata tagtagtttt tagtcgttca acaacaagac taatactgaa cgaagcagag
ctaa-tcctg gcacttgccc aggagttcca gatgagagtg gtcactgtat cctt-ggagg
aacagtcttt ttctagtatc atccaa-gta ataagtggtg ctttcatgtt agtcagcatg
catggagctc agcttatcac ctcactgttt ctccccagag ctgctactgt tgtagagctg
ttcccttttg ctgtaaatcc agagcagtac actccatat- aaaaccctca cctcccttcc
--aggcatgg aacttcacta tgtttcctgg aggaacataa aaga-ggaga acactgtcat
ccatccacag agaccctggg aacaaggtgg cattgcccac ttagaaaagg aggagcagga
gcgaataatg gcaagtaaag atgttccgag gcatctgtgc tgccgtaacc c-agaatggc
tt-ttccgaa tctaccagga cactttagtg gacatcccgt ctttccttgg tatcctcaga
gaggccatga agaccaagcc ca--acttga agaaggttaa gattgctagc acagtccatc
ct-ggccgag tcagagaagc ctgttgtcaa acttccgtac aaacgcctaa tgaggctaaa
ctcacagtct cgtggcagat cccatggaat ctgaaatacc tgaaagt--g agagaggtga
agtacga-ag t--gtggat- ccaagagca
>Rivulidae_Cynolebias_altus_1_1
gaaattagg- cagttt--gc caaagct-ct tatgtttaaa a---tgaac- atcacaaggg
tagaggaggt ctggaagga- tggagaaagt tctgagcaag aaaaagataa agagaagaaa
gacgaatata tagtagtttt tagtcgttca acaacaagac taatactgaa cgaagcagag
ctaa-tcctg gcacttgccc aggagttcca gatgagagtg gtcacggtat cctt-ggagg
aacagtcttt ttctagtatc atccaa-gta ataagtggtg ctttcatgtt agtcagcatg
catggagctc agcttatcac ctcactgttt ctccccagag ctgctactgt tgtagagctg
ttcccttttg ctgtaaatcc agagcagtac acgccatat- aaaaccctca cctcccttcc
--aggcatgg aacttcacta cgtttcctgg aggaacataa gaga-ggaga atactgtcat
ccatccacag agaccctggg aacaaggtgg cattgcccac ttagaaaagg aggagcagga
gcgaataatg gcaagtaaag atgttccaag gcatctgtgc tgccgtaacc c-agaatggc
tt-ttccgaa tctaccagga cactttagtg gacatcccgt ctttccttgg tgtcctcaga
gaggccatga agaccaagcc ca--acttga agaaggttaa gactgccagc acagtccatc
ct-ggccgag tcagagaagc ctgttgtcaa acttccatac aaacgcctaa tgaggctaaa
ctcacagtct cgtggcagat cccatggaat ctgaaatacc tgaaagt--g agagaggtga
agtacga-ag t--gtggat- ccaagagca
>Rivulidae_Cynolebias_leptocephalus_1_1
gaaattagg- cagttt--gc caaagct-ct catgtttaaa a---tgaac- atcacaaggg
taaaggaggt ctggaagga- tggagaaagt tctgagcaag aaaaagaaaa agagaagaaa
gacgaatata tagtagtttt tagtcgttca acaacaagac taatactgaa cgaagcagag
ctaa-tcctg gcacttgccc aggagttcca gatgagagtg gtcacggtat cctt-ggagg
aacagtcttt ttctagtatc atccaa-gta ataagtggtg ctttcatgtt agtcagcatg
catggagctc agcttatcac ctcactgttt ctccccagag ctgctactgt tgtagagctg
ttcccttttg ctgtaaatcc agagcagtac acgccatat- aaaaccctca cctcccttcc
--aggcatgg aacttcacta cgtttcctgg aggaacataa aaga-ggaga acactgtcat
ccatccacag agaccctggg aacaaggtgg cattgcccac ttagaaaaag aggagcagga
gcgaataatg gcaagtaaag atgttccaag gcatctgtgc tgccgtaacc c-agaatggc
tt-ttccgaa tctaccagga cactttagtg gacatcccgt ctttccttgg tgtcctcaga
gaggccatga agaccaagcc ca--acttga agaaggttaa gactgccagc acagtccatc
ct-ggccgag tcagagaagc ctgttgtcaa acttccatac aaacgcccaa tgaggctaaa
ctcacagtct cgtggcagat cccatggaat ctgaaatacc tgaaagt--g agagaggtga
agtacga-ag t--gtggat- ccaagagca
>Rivulidae_Cynolebias_obscurus_1_1
nnnnnnnnnn nnnnnnnnnn nnnnnnnnnn nnnnnnnnnn nnnnnnnnnn nnnnnnnnnn
nnnnnnnnnn nnnnnnnnnn nnnnnnnnnn nnnnnnnnnn nnnnngataa agagaagaaa
gacgaatata tagtagtttt tagtcgttca acaacaagac taatactgaa cgaagcagag
ctaa-tcctg gcacttgccc aggagttcca gatgagagtg gtcacggtat cctt-ggagg
aacagtcttt ttctagtatc atccaa-gta ataagtggtg ctttcatgtt agtcagcatg
catggagctc agcttatcac ctcactgttt ctccccagag ctgctactgt tgtagagctg
ttcccttttg ctgtaaatcc agagcagtac acgccatat- aaaaccctca cctcccttcc
--aggcatgg aacttcacta cgtttcctgg aggaacataa gaga-ggaga acactgtcat
ccatccacag agaccctggg aacaaggtgg cattgcccac ttagaaaagg aggagcagga
gcgaataatg gcaagtaaag atgttccaag gcatctgtgc tgccgtaacc c-agaatggc
tt-ttccgaa tctaccagga cactttagtg gacatcccgt ctttccttgg tgtcctcaga
gaggccatga agaccaagcc ca--acttga agaaggttaa gactgccagc acagtccatc
ct-ggccgag tcagagaagc ctgttgtcaa acttccatac aaacgcctaa tgaggctaaa
ctcacagtct cgtggcagat cccatggaat ctgaaatacc tgaaagt--g agagaggtga
agtacga-ag t--gtggat- ccaagagca
>Rivulidae_Cynolebias_oticus_1_1
gaaattagg- cagttt--gc caaagct-ct catgtttaaa a---tgaac- atcacaaggg
taaaggaggt ctggaagga- tggagaaagt tctgagcaag aaaaagaaaa agagaagaaa
gacgaatata tagtagtttt tagtcgttca acaacaagac taatactgaa cgaagcagag
ctaa-tcctg gcacttgccc aggagttcca gatgagagtg gtcacggtat cctt-ggagg
aacagtcttt ttctagtatc atccaa-gta ataagtggtg ctttcatgtt agtcagcatg
catggagctc agcttatcac ctcactgttt ctccccagag ctgctactgt tgtagaactg
ttcccttttg ctgtaaatcc agagcagtac acgccatat- aaaaccctca cctcccttcc
--aggcatgg aacttcacta cgtttcctgg aggaacataa aaga-ggaga acactgtcat
ccatccacag agaccctggg aacaaggtgg cattgcccac ttagaaaaag aggagcagga
gcgaataatg gcaagtaaag atgttccaag gcatctgtgc tgccgtaacc c-agaatggc
tt-ttccgaa tctaccagga cactttagtg gacatcccgt ctttccttgg tgtcctcaga
gaggccatga agaccaagcc ca--acttga agaaggttaa gactgccagc acagtccatc
ct-ggccgag tcagagaagc ctgttgtcaa acttccatac aaacgcccaa tgaggctaaa
ctcacagtct cgtggcagat cccatggaat ctgaaatacc tgaaagt--g agagaggtga
agtacga-ag t--gtggat- ccaagagca
>Rivulidae_Cynolebias_parnaibensis_1_1
gaaattagg- cagttt--gc caaagct-ct catgtttaaa a---tgaac- atcacaaggg
tagaggaggt ctggaagga- tggagaaagt tctgagcaag aaaaagataa agagaagaaa
gacgaatata tagtagtttt tagtcgttca acaacaagac taatactgaa cgaagcagag
ctaa-tcctg gcacttgccc aggagttcca gatgagagtg gtcacggtat cctt-ggagg
aacagtcttt ttctagtatc atccaa-gta ataagtggtg ctttcatgtt agtcagcatg
catggagctc agcttatcac ctcactgttt ctccccagag ctgctactgt tgtagagctg
ttcccttttg ctgtaaatcc agagcagtac acgccatat- aaaaccctca cctcccttcc
--aggcatgg aacttcacta cgtttcctgg aggaacataa gaga-ggaga acactgtcat
ccatccacag agaccctggg aacaaggtgg cattgcccac ttagaaaagg aggagcagga
gcgaataatg gcaagtaaag atgttccaag gcatctgtgc tgccgtaacc c-agaatggc
tt-ttccgaa tctaccagga cactttagtg gacatcccgt ctttccttgg tgtcctcaga
gaggccatga agaccaagcc ca--acttga agaaggttaa gactgccagc acagtccatc
ct-ggccgag tcagagaagc ctgttgtcaa acttccatac aaacgcctaa tgaggctaaa
ctcacagtct cgtggcagat cccatggaat ctgaaatacc tgaaagt--g agagaggtga
agtacga-ag t--gtggat- ccaagagca
>Rivulidae_Cynolebias_roseus_1_1
gaaattagg- cagttt--gc caaagct-ct catgtttaaa a---tgaac- atcacaaggg
tagaggaggt ctggaagga- tggagaaagt tctgagcaag aaaaagataa agagaagaaa
gacgaatata tagtagtttt tagtcgttca acaacaagac taatactgaa cgaagcagag
ctaa-tcctg gcacttgccc aggagttcca gatgagagtg gtcacggtat cctt-ggagg
aacagtcttt ttctagtatc atccaa-gta ataagtggtg ctttcatgtt agtcagcatg
catggagctc agcttatcac ctcactgttt ctccccagag ctgctactgt tgtagagctg
ttcccttttg ctgtaaatcc agagcagtac acgccatat- aaaaccctca cctcccttcc
--aggcatgg aacttcacta cgtttcctgg aggaacataa gaga-ggaga acactgtcat
ccatccacag agaccctggg aacaaggtgg cattgcccac ttagaaaagg aggagcagga
gcgaataatg gcaagtaaag atgttccaag gcatctgtgc tgccgtaacc c-agaatggc
tt-ttccgaa tctaccagga cactttagtg gacatcccgt ctttccttgg tgtcctcaga
gaggccatga agaccaagcc ca--acttga agaaggttaa gactgccagc acagtccatc
ct-ggccgag tcagagaagc ctgttgtcaa acttccatac aaacgcctaa tgaggctaaa
ctcacagtct cgtggcagat cccatggaat ctgaaatacc tgaaagt--g agagaggtga
agtacga-ag t--gtggat- ccaagagca
>Rivulidae_Cynopoecilus_fulgens_1_1
nnnnnnnnnn nnnnnnnnnn nnnnnnnnnn nnnnnnnnnn nnnnnnnnnn nnnnnnnnnn
nnnnnnnnnn nnnnnnnnnn nnnnnnnnnn nnnnnnnnnn nnnnnnnnnn nnnnnnnnnn
nnnnnnnnnn nnnnnnnnnn nnnnnnnnnn nnnnnnaggc taatactgaa cgaagcagag
ctaa-tcatg gcactcgccc aggagttcca gatgagagtg gtcacggtgt cctt-ggagg
aacagtcttt ttctagtatc atccaa-gta ataagtggtg ctttcatgtt agtcagcatg
catggagctc agcttatcac ctcactgttc ctccccatag ctgctactgt tgtagagctg
ttcccttttg ctgtaaatcc agagcagtac actccatat- aaaaccctca cctcccttcc
--aggcatgg aacttcacta cgtttcctgg aggaacacaa aaga-ggaga acactgtcat
ctatccacag agaccctggg aacaaggtgg cattgcccac ctagaaaagg aggagcagga
gcgaataatg gcaagtaaag atgttccaag gcatttgtgc tgccgtaacc c-agaatggc
tc-ttccgaa tctaccagga cactttagtg gacatcccgt ctttccttga tgtcctcaga
gaagccatga agaccaagcc ca--acttta agaaggttaa gattgccagc acagtccatc
ct-ggccgag tcagagaagc ctgttgtcaa acttccgtac aaacgcctaa tgaggctaaa
ctcacagtct cgtggcagat cccatggaat ctgaaatacc tgaaagt--g agagaggtga
agtatga-gg t--gtggat- ccaagaaca
>Rivulidae_Cynopoecilus_melanotaenia_2_1
nnnnnnnnnn nnnnnnnnnn nnnnnnnnnn nnnnnnnnnn nnnnnnnnnn nnnnnnnnnn
nnnnnnnnnn nnnnnnnnnn nnnnnnnnnn nnnnnnnnnn nnnnnnnnnn nnnnnnnnnn
nnnnnnnnnn nnnnnnnnnn nnnnnnnnnn nnnnnnaggc taatactgaa cgaagcagag
ctaa-tcatg gcactcgccc aggagttcca gatgagagtg gtcacggtgt cctt-ggagg
aacagtcttt ttctagtatc atccaa-gta ataagtggtg ctttcatgtt agtcagcatg
catggagctc agcttatcac ctcactgttc ctccccatag ctgctactgt tgtagagctg
ttcccttttg ctgtaaatcc agagcagtac actccatat- aaaaccctca cctcccttcc
--aggcatgg aacttcacta cgtttcctgg aggaacacag aaga-ggaga acactgtcat
ctatccacag agaccctggg aacaaggtgg cattgcccac ctagaaaagg aggagcagga
gcgaataatg gcaagtaaag atgttccaag gcatttgtgc tgccgtaacc c-agaatggc
tc-ttccgaa tttaccagga cactttagtg gacatcccgt ctttccttga tgtcctcaga
gaagccatga agaccaagcc ca--acttta agaaggttaa gattgccagc acagtccatc
ct-ggccgag tcagagaagc ctgttgtcaa acttccgtac aaacgcctaa tgaggctaaa
ctcacagtct cgtggcagat cccatggaat ctgaaatacc tgaaagt--g agagaggtga
agtatga-gg t--gtggat- ccaagaaca
>Rivulidae_Cynopoecilus_nigrovittatus_1_1
nnnnnnnnnn nnnnnnnnnn nnnnnnnnnn nnnnnnnnnn nnnnnnnnnn nnnnnnnnnn
nnnnnnnnnn nnnnnnnnnn nnnnnnnnnn nnnnnnnnnn nnnnnnnnnn nnnnnnnnnn
nnnnnnnnnn nnnnnnnnnn nnnnnnnnnn nnnnnnagac taatactgaa cgaagcagag
ctaa-tcatg gcactcgccc aggagttcca gatgagagtg gtcacggtgt cctt-ggagg
aacagtcttt ttctagtatc atccaa-gta ataagtggtg ctttcatgtt agtcagcatg
catggagctc agcttatcac ctcactgttc ctccccatag ctgctactgt tgtagagctg
ttcccttttg ctgtaaatcc agagcagtac actccatat- aaaaccctca cctcccttcc
--aggcatgg aacttcacta cgtttcctgg aggaacacaa aaga-ggaga acactgtcat
ctatccacag agaccctggg aacaaggtgg cattgcccac ctagaaaagg aggagcagga
gcgaataatg gcaagtaaag atgttccaag gcatttgtgc tgccgtaacc c-agaatggc
tc-ttccgaa tctaccagga cactttagtg gacatcccgt ctttccttga tgtcctcaga
gaagccatga agaccaagcc ca--acttta agaaggttaa gattgccagc acagtccatc
ct-ggccgag tcagagaagc ctgttgtcaa acttccgtac aaacgcctaa tgaggctaaa
ctcacagtct cgtggcagat cccatggaat ctgaaatacc tgaaagt--g agagaggtga
agtatga-gg t--gtggat- ccaagaaca
>Rivulidae_Cynopoecilus_notabilis_1_1
nnnnnnnnnn nnnnnnnnnn nnnnnnnnnn nnnnnnnnnn nnnnnnnnnn nnnnnnnnnn
nnnnnnnnnn nnnnnnnnnn nnnnnnnnnn nnnnnnnnnn nnnnnnnnnn nnnnnnnnnn
nnnnnnnnnn nnnnnnnnnn nnnnnnnnnn nnnnnnagac taatactgaa cgaagcagag
ctaa-tcatg gcactcgccc aggagttcca gatgagagtg gtcacggtat cctt-ggagg
aacagtcttt ttctagtatc atccaa-gta ataagtggtg ctttcatgtt agtcagcatg
catggagctc agcttatcac ctcactgttc ctccccagag ctgctactgt tgtagagctg
ttcccttttg ctgtaaatcc agagcagtac actccatat- aaaaccctca cctcccttcc
--aggcatgg aacttcacta tgtttcctgg aggaacacaa aaga-ggaga acaatgtcat
ctatccacag agaccctggg aacaaggtgg cattgcccac ctagaaaatg aggagcagga
gcgaataatg gcaagtaaag atgttccaag gcatttgtgc tgccgtaacc c-agaatggc
tc-ttccgaa tctaccagga cactttagtg gacatcccgt ctttccttga tgtcctcaga
gaagccatga agaccaagcc ca--acttta agaaggttaa gattgctagc acagtccatc
ct-ggccgag tcagagaagc ctgttgtcaa acttccgtac aaacgcctaa tgaggctaaa
ctcacagtct cgtggcagat cccatggaat ctgaaatacc tgaaagt--g agagaggtga
agtatga-gg t--gtggat- ccaagaaca
>Rivulidae_Hypsolebias_adornatus_1_1
nnnnnnnnnn nnnnnnnnnn nnnnnnnnnn nnnnnnnaaa a---tgaac- atcacaaagg
tagaggaggt ctggaagga- tggggaaagt tctgagcaag aaaaagataa agagaagaaa
gacgaatata tagtagtttt tagtcgttca acaacaagac taatactgaa cgaagcagag
ctta-tcctg gcacttgccc aggagttcca gatgagagtg gtcacggtat cctt-ggagg
aacagtcttt ttctagtatc gtccaa-gta ataagtggtg ctttcatgtt agtcagcatg
catggagctc agcttatcac ctcactgttt ctccccagag cggctactgt tgtggagctg
ttcccttttg ctgtaaatcc agagcagtac actccatat- aaaaccctca cctcccttcc
--aggtatgg aacttcacta cgtttcctgg aggaacataa aaga-ggaga acactgtcat
ccatccacag agaccctggg aacaaggtgg cattgcccac ttagaaaagg aggagcagga
gcgaataatg gcaagtaaag atgttccaag gcatctgtgc tgccgtaacc c-agaatggc
tt-tttcgaa tctaccagga cactttagtg gacatcccgt ctttgcttgg tgtcctcaga
gaggccatga agaccaagcc ca--acttga agaaggttaa gattgccagc acagtccatc
ct-ggccgag tcagagaagc ctgttgtcaa acttccgtac aaacgcctaa tgaggctaaa
ctcacagtct cgtggcagat cccatggaat ctgaaatact tgaaagt--g agagaagtga
agtacga-ag t--gtggat- ccaagagca
>Rivulidae_Hypsolebias_antenori_1_1
nnnnnnnnnn nnnnnnnnnn nnnnnnnnnn nnnnnnnaaa a---tgaac- atcacatggg
tggaggaggt ctggaagga- aggagaaagt tctgagcaag aaaaagataa agagaagaaa
gacgaatata tagtagtttt tagtcgttca acaacaagac taatactgaa cgaagcagag
ctaa-tcctg gcacttgccc aggagttcca gatgagagtg gtcacagtat cctt-ggagg
aacagtcttt ttctagtatc atccaa-gta ataagtggtg ctttcatgtt agttagcatg
catggagctc agcttatcac cgcactgttt ctccccagag ctgctactgt tgtagagctg
ttcccttttg ctgtaaatcc agagcagtac actccatat- aaaaccctca cctcccttcc
--aggcatgg aacttcacta cgtttcgtgg aggaacataa aaga-ggaga acactgtcat
ccatccacag agaccctggg aacaaggtgg cattgcccac ttagaaaagg aggagcagga
gcgaataatg gcaagtaaag atgttccaag gcatctgtgc tgccgtaacc c-agaatggc
tt-ttccgaa tctaccagga cactttagtg gacatcccgt ctttccttgg tgtcctcaga
gaggccatga agaccaagcc ca--acttga agaaggttaa gattgccagc acagtccatc
ct-ggccgag tcagagaagc ctgttgtcaa acttccgtac aaacgcctaa tgaggctaaa
ctcacagtct cgtggcagat cccatggaat ctgaaatacc tgaaagt--g agagaggtga
agtacga-ag t--gtggat- ccaagagca
>Rivulidae_Hypsolebias_coamazonicus_1_1
nnnnnnnnnn nnnnnnnnnn nnnnnnnnnn nnnnnnnaaa a---tgaac- atcacatggg
tggaggaggt ctggaagga- aggagaaagt tctgagcaag aaaaagataa agagaagaaa
gacgaatata tagtagtttt tagtcgttca acaacaagac taatactgaa cgaagcagag
ctaa-tcctg gcacttgccc aggagttcca gatgagagtg gtcacagtat cctt-ggagg
aacagtcttt ttctagtatc atccaa-gta ataagtggtg ctttcatgtt agttagcatg
catggagctc agcttatcac cgcactgttt ctccccagag ctgctactgt tgtagagctg
ttcccttttg ctgtaaatcc agagcagtac actccatat- aaaaccctca cctcccttcc
--aggcatgg aacttcacta cgtttcgtgg aggaacataa aaga-ggaga acactgtcat
ccatccacag agaccctggg aacaaggtgg cattgcccac ttagaaaagg aggagcagga
gcgaataatg gcaagtaaag atgttccaag gcatctgtgc tgccgtaacc c-agaatggc
tt-ttccgaa tctaccagga cactttagtg gacatcccgt ctttccttgg tgtcctcaga
gaggccatga agaccaagcc ca--acttga agaaggttaa gattgccagc acagtccatc
ct-ggccgag tcagagaagc ctgttgtcaa acttccgtac aaacgcctaa tgaggctaaa
ctcacagtct cgtggcagat cccatggaat ctgaaatacc tgaaagt--g agagaggtga
agtacga-ag t--gtggat- ccaagagca
>Rivulidae_Hypsolebias_flagellatus_1_1
nnnnnnnnnn nnnnnnnnnn nnnnnnnnnn nnnnnnnnnn nnnnnnnnnn nnnnnnnnnn
nnnnnnnnnn nnnnnnnnnn nnnnnnnnnn nnnnnnnnnn nnnnnnnnnn nnnnnnnnnn
nnnnnnnnnn nngtagtttt tagtcgttca acaacaagac taatactgaa cgaagcagag
ctaa-tcctg gcacttgccc aggagttcca gatgagagtg gtcacagtat cctt-ggagg
aacagtcttt ttctagtatc atccaa-gta ataagtggtg ctttcatgtt agttagcatg
catggagctc agcttatcac cgcactgttt ctccccagag ctgctactgt tgtagagctg
ttcccttttg ctgtaaatcc agagcagtac actccatat- aaaaccctca cctcccttcc
--aggcatgg aacttcacta cgtttcgtgg aggaacataa aaga-ggaga acactgtcat
ccatccacag agaccctggg aacaaggtgg cattgcccac ttagaaaagg aggagcagga
gcaaataatg gccagtaaag atgttccaag gcatctgtgc tgccgtaacc c-agaatggc
tt-ttccgaa tctaccagga cactttagtg gacatcccgt ctttccttgg tgtcctcaga
gaggccatga agaccaagcc ca--acttga agaaggttaa gattgccagc acagtccatc
ct-ggccgag tcagagaagc ctgttgtcaa acttccgtac aaacgcctaa tgaggctaaa
ctcacagtct cgtggcagat cccatggaat ctgaaatacc tgaaagt--g agagaggtga
agtacga-ag t--gtggat- ccaagagca
>Rivulidae_Hypsolebias_fulminantis_1_1
nnnnnnnnnn nnnnnnnnnn nnnnnnnnnn nnnnnnnaaa a---tgaac- atcacaaggg
tagaggaggt ctggaagga- tggagaaagt tctgagcaag aaaaagataa agagaagaaa
gacgaatata tagtagtttt tagtcgttca acaacaagac taatactgaa tgaagcagag
ctaa-tcctg gcacttgccc aggagttcca gatgagagtg gtcacagtat cctt-ggagg
aacagtcttt ttctagtatc atccaa-gta ataagtggtg ctttcatgtt agtcagcatg
catggagctc agcttatcac ctcactgttt ctccccagag ctgctactgt tgtagagctg
ttcccttttg ctgtaaatcc agagcagtac actccatat- aaaaccctca cctcccttcc
--aggcatgg aacttcacta cgtttcctgg aggaacataa aaga-ggaga acactgtcat
ccatccacag agaccctggg aacaaggtgg cattgcccac ttagaaaagg aggagcagga
gcgaataatg gcmagtaaag atgttccaag gcatctgtgc tgccgtaacc c-agaatggc
tt-ttccgaa tctaccagga cactttagtg gacatcccgt ctttccttgg tgtcctcaga
gaggccatga agaccaagcc ca--acttga agaaggttaa gattgccagc acagtccatc
ct-ggccgag tcagagaagc ctgttgtcaa acttccgtac aaacgcctaa tgaggctaaa
ctcacagtct cgtggcagat cccatggaat ctgaaatacc tgaaagt--g agagaggtga
agtacga-ag t--gtggat- ccaagagca
>Rivulidae_Hypsolebias_gilbertobrasili_1_1
nnnnnnnnnn nnnnnnnnnn nnnnnnnnnn nnnnnnnaaa a---tgaac- atcacatggg
tggaggaggt ctggaagga- aggagaaagt tctgagcaag aaaaagataa agagaagaaa
gacgaatata tagtagtttt tagtcgttca acaaccagac taatactgaa cgaagcagag
ctaa-tcctg gcacttgccc aggagttcca gatgagagtg gtcacagtat cctt-ggagg
aacagtcttt ttctagtatc atccaa-gta ataagtggtg ctttcatgtt agttagcatg
catggagctc agcttatcac cgcactgttt ctccccagag ctgctactgt tgtagagctg
ttcccttttg ctgtaaatcc agagcagtac actccatat- aaaaccctca cctcccttcc
--aggcatgg aacttcacta cgtttcgtgg aggaacataa aaga-ggaga acactgtcat
ccatccacag agaccctggg aacaaggtgg cattgcccac ttagaaaagg aggagcagga
gcgaataatg gccagtaaag atgttccaag gcatctgtgc tgccgtaacc c-agaatggc
tt-ttccgaa tctaccagga cactttagtg gacatcccgt ctttccttgg tgtcctcaga
gaggccatga agaccaagcc ca--acttga agaaggttaa gattgccagc acagtccatc
ct-ggccgag tcagagaagc ctgttgtcaa acttccgtac aaacgcctaa tgaggctaaa
ctcacagtct cgtggcagat cccatggaat ctgaaatacc tgaaagt--g agagaggtga
agtacga-ag t--gtggat- ccaagagca
>Rivulidae_Hypsolebias_igneus_1_1
nnnnnnnnnn nnnnnnnnnn nnnnnnnnnn nnnnnnnaaa a---tgaac- atcacatggg
tggaggaggt ctggaagga- aggagaaagt tctgagcaag aaaaagataa agagaagaaa
gacgaatata tagtagtttt tagtcgttca acaacaagac taatactgaa cgaagcagag
ctaa-tcctg gcacttgccc aggagttcca gatgagagtg gtcacagtat cctt-ggagg
aacagtcttt ttctagtatc atccaa-gta ataagtggtg ctttcatgtt agttagcatg
catggagctc agcttatcac cgcactgttt ctccccagag ctgctactgt tgtagagctg
ttcccttttg ctgtaaatcc agagcagtac actccatat- aaaaccctca cctcccttcc
--aggcatgg aacttcacta cgtttcgtgg aggaacataa aaga-ggaga acactgtcat
ccatccacag agaccctggg aacaaggtgg cattgcccac ttagaaaagg aggagcagga
gcgaataatg gcaagtaaag atgttccaag gcatctgtgc tgccgtaacc c-agaatggc
tt-ttccgaa tctaccagga cactttagtg gacatcccgt ctttccttgg tgtcctcaga
gaggccatga agaccaagcc ca--acttga agaaggttaa gattgccagc acagtccatc
ct-ggccgag tcagagaagc ctgttgtcaa acttccgtac aaacgcctaa tgaggctaaa
ctcacagtct cgtggcagat cccatggaat ctgaaatacc tgaaagt--g agagaggtga
agtacga-ag t--gtggat- ccaagagca
>Rivulidae_Hypsolebias_janaubensis_1_1
nnnnnnnnnn nnnnnnnnnn nnnnnnnnnn nnnnnnnnnn nnnnnnnnnn nnnnnnnnnn
nnnnnnnnnn nnnnnnnnnn nnnnnnnnnn nnnnnnnnnn nnnnnnnnnn nnnnnnnnnn
nnnnnnnnnn nnnnnnnnnn nnnnnnnnnn nnnnnnnnnn nnnnnnnnnn nnnnnnnnnn
nnnnnnnnnn nnnnnngccc aggagttcca gatgagagtg gtcacagtat cctt-ggagg
aacagtcttt ttctagtatc atccaa-gta ataagtggtg ctttcatgtt agttagcatg
catggaactc agcttatcac cgcactgttt ctccccagag ctgctactgt tgtagagctg
ttcccttttg ctgtaaatcc agaacagtac actccatat- aaaaccctca cctcccttcc
--aggcatgg aacttcacta cgtttcgtgg aggaacataa aaga-ggaga acactgtcat
ccatccacag agaccctggg aacaaggtgg cattgcccac ttagaaaagg aggagcagga
gcgaataatg gccagtaaag atgttccaag gcatctgtgc tgccgtaacc c-agaatggc
tt-ttccgaa tctaccagga cactttagtg gacatcccgt ctttccttgg tgtcctcaga
gaggccatga agaccaagcc ca--acttga agaaggttaa gattgccagc acagtccatc
ct-ggccgag tcagagaagc ctgttgtcaa acttccgtac aaacgcctaa tgaggctaaa
ctcacagtct cgtggcagat cccatggaat ctgaaatacc tgaaagt--g agagaggtga
agtacga-ag t--gtggat- ccaagagca
>Rivulidae_Hypsolebias_nitens_1_1
nnnnnnnnnn nnnnnnnnnn nnnnnnnnnn nnnnnnnaaa a---tgaac- atcacatggg
tggaggaggt ctggaagga- aggagaaagt tctgagcaag aaaaagataa agagaagaaa
gacgaatata tagtagtttt tagtcgttca acaacaagac taatactgaa cgaagcagag
ctaa-tcctg gcacttgccc aggagttcca gatgagagtg gtcacagtat cctt-ggagg
aacagtcttt ttctagtatc atccaa-gta ataagtggtg ctttcatgtt agttagcatg
catggagctc agcttatcac cgcactgttt ctccccagag ctgctactgt tgtagagctg
ttcccttttg ctgtaaatcc agagcagtac actccatat- aaaaccctca cctcccttcc
--aggcatgg aacttcacta cgtttcgtgg aggaacataa aaga-ggaga acactgtcat
ccatccacag agaccctggg aacaaggtgg cattgcccac ttagaaaagg aggagcagga
gcgaataatg gcmagtaaag atgttccaag gcatctgtgc tgccgtaacc c-agaatggc
tt-ttccgaa tctaccagga cactttagtg gacatcccgt ctttccttgg tgtcctcaga
gaggccatga agaccaagcc ca--acttga agaaggttaa gattgccagc acagtccatc
ct-ggccgag tcagagaagc ctgttgtcaa acttccgtac aaacgcctaa tgaggctaaa
ctcacagtct cgtggcagat cccatggaat ctgaaatacc tgaaagt--g agagaggtga
agtacga-ag t--gtggat- ccaagagca
>Rivulidae_Hypsolebias_nudiorbitatus_1_1
nnnnnnnnnn nnnnnnnnnn nnnnnnnnnn nnnnnnnaaa a---tgaac- atcacatggg
tggaggaggt ctggaagga- aggagaaagt tctgagcaag aaaaagataa agagaagaaa
gacgaatata tagtagtttt tagtcgttca acaacaagac taatactgaa cgaagcagag
ctaa-tcctg gcacttgccc aggagttcca gatgagagtg gtcacagtat cctt-ggagg
aacagtcttt ttctagtatc atccaa-gta ataagtggtg ctttcatgtt agttagcatg
catggagctc agcttatcac cgcactgttt ctccccagag ctgctactgt tgtagagctg
ttcccttttg ctgtaaatcc agagcagtac actccatat- aaaaccctca cctcccttcc
--aggcatgg aacttcacta cgtttcgtgg aggaacataa aaga-ggaga acactgtcat
ccatccacag agaccctggg aacaaggtgg cattgcccac ttagaaaagg aggagcagga
gcgaataatg gcaagtaaag atgttccaag gcatctgtgc tgccgtaacc c-agaatggc
tt-ttccgaa tctaccagga cactttagtg gacatcccgt ctttccttgg tgtcctcaga
gaggccatga agaccaagcc ca--acttga agaaggttaa gattgccagc acagtccatc
ct-ggccgag tcagagaagc ctgttgtcaa acttccgtac aaacgcctaa tgaggctaaa
ctcacagtct cgtggcagat cccatggaat ctgaaatacc tgaaagt--g agagaggtga
agtacga-ag t--gtggat- ccaagagca
>Rivulidae_Hypsolebias_pterophyllus_1_1
nnnnnnnnnn nnnnnnnnnn nnnnnnnnnn nnnnnnnnnn nnnnnnnnnn nnnnnnnnnn
nnnnnnnnnn nnnnnnnnnn nnnnnnnnnn nnnnnnnnnn nnnnnnnnnn nnnnnnnnnn
nnnnnnnnnn nnnnnnnnnn nnnnnnnnnn nnnnnnnnnn nnnnnnnnnn nnnnnnnnnn
nnnnnnnnnn nnnnnnnnnn nngagttcca gatgagagtg gtcacagtat cctt-ggagg
aactgtcttt ttctagtatc atccaa-gta ataagtggtg ctttcatgtt agttagcatg
catggagctc agcttatcac cgcactgttt ctccccagag ctgctactgt tgtagagctg
ttcccttttg ctgtaaatcc agagcagtac actccatat- aaaaccctca cctcccttcc
--aggcatgg aacttcacta cgtttcgtgg aggaacataa aaga-ggaga acactgtcat
ccatccacag agaccctggg aacaaggtgg cattgcccac ttagaaaagg aggagcagga
gcgaataatg gccagtaaag atgttccaag gcatctgtgc tgccgtaacc c-agaatggc
tt-ttccgaa tctaccagga cactttagtg gacatcccgt ctttccttgg tgtcctcaga
gaggccatga agaccaagcc ca--acttga agaaggttaa gattgccagc acagtccatc
ct-ggccgag tcagagaagc ctgttgtcaa acttccgtac aaacgcctaa tgaggctaaa
ctcacagtct cgtggcagat cccatggaat ctgaaatacc tgaaagt--g agagaggtga
agtacga-ag t--gtggat- ccaagagca
>Rivulidae_Hypsolebias_radiseriatus_1_1
nnnnnnnnnn nnnnnnnnnn nnnnnnnnnn nnnnnnnnnn nnnnnnnnnn nnnnnnnnnn
nnnnnnnnnn nnnnnnnnnn nnnnnnnnnn nnnnnnnnnn nnnnnnnnnn nnnnnnnnnn
nnnnnnnnnn nnnnnnnnnn nnnnnnnnnn nnnnnnnnnn nnnnnnnnnn nnnnnnnnnn
nnnnnnnnnn nnnnnnnnnn nnnnnnnnnn nnnnnnnnnn nnnnnnnnnn nnnnnnnnnn
nnnnnnnnnn nnnnnnnnnn nnnnnnnnnn nnnnnnnnnn nnnnnnnnnn nnnnnnnnnn
nnnnnnnnnn nncttatcac cgcactgttt ctccccagag ctgctactgt tgtagagctg
ttcccttttg ctgtaaatcc agagcagtac actccatat- aaaaccctca cctcccttcc
--aggcatgg aacttcacta cgtttcgtgg aggaacataa aaga-ggaga acactgtcat
ccatccacag agaccctggg aacaaggtgg cattgcccac ttagaaaagg aggagcagga
gcgaataatg gccagtaaag atgttccaag gcatctgtgc tgccgtaacc c-agaatggc
tt-ttccgaa tctaccagga cactttagtg gacatcccgt ctttccttgg tgtcctcann
nnnnnnnnnn nnnnnnnnnn nnnnnnnnnn nnnnnnnnnn nnnnnnnnnn nnnnnnnnnn
nnnnnnnnnn nnnnnnnnnn nnnnnnnnnn nnnnnnnnnn nnnnnnnnnn nnnnnnnnnn
nnnnnnnnnn nnnnnnnnnn nnnnnnnnnn nnnnnnnnnn nnnnnnnnnn nnnnnnnnnn
nnnnnnnnnn nnnnnnnnnn nnnnnnnnn
>Rivulidae_Hypsolebias_stellatus_1_1
nnnnnnnnnn nnnnnnnnnn nnnnnnnnnn nnnnnnnnnn nnnnnnnnnn nnnnnnnnnn
nnnnnnnnnn nnnnnnnnnn nnnnnnnnnn nnnnnnnnnn nnnnnnnnnn nnnnnnnnnn
nnnnnnnnnn nnnnnnnnnn nnnnnnnnnn nnnnnnnnnn nnnnnnnnnn nnnnnnnnnn
nnnnnnnnnn nnnnnnnnnn nnnnnnnnnn nnnnagagtg gtcacagtat cctt-ggagg
aacagtcttt ttctagtatc atccaa-gta ataagtggtg ctttcatgtt agtcagcatg
catggagctc agcttatcac ctcactgttt ctgcccagag ctgctactgt tatagagctg
ttcccttttg ctgtaaatcc agagcagtac actccatat- aaaaccctca cctcccttcc
--aggcatgg aacttcacta cgtttcctgg aggaacataa aaga-ggaga acactgtcat
ccatccacag agaccctggg aacaaggtgg cattgcccac ttagaaaagg aggagcagga
gcgaataatg gcaagtaaag atgttccaag gcatctgtgc tgccgtaacc c-agaatggc
tt-ttccgaa tctaccagga cactttagtg gacatcccgt ccttccttgg tgtcctcaga
gaggccatga agaccaagcc ca--acttga agaaggttaa gattgccagc acagtccatc
ct-ggccgag tcagagaagc ctgttgtcac acttccgtac aaacgcctaa tgaggctaaa
ctcacagtct cgtggcagat cccatggaat ctgaaatacc tgaaagt--g agagaggtga
agtatga-ag t--gtggat- ccaagagca
>Rivulidae_Atlantirivulus_riograndensis_1_1
gaaattagg- cagttt--gc taaggct-ct catggataaa a---tgaac- atcacaaggg
cagaggaggc atggaagga- tggagagagt gttgagaaag acaagggtag agagaagaaa
gatgaataca ttgtagtttt tagtcgttcg acgacaaggc tgatactgaa tgaaccagag
ctga-tcatg gcgctggccc aggagttcca gatgagagtg gttacggtat cctt-ggagg
aacagtcttt ttccagcatc atccga-gtg ataagtggtg cttccatgtt agtcagcatg
catggagctc aacttatcac ctcgctgttc ctcccaagag gtgctgctgt tgtagagctg
ttcccctttg ctgtgaaccc agagcagtac actccatat- aaaactctca cctcccttcc
--aggcatgg aacttcacta cgtctcctgg aggagcacaa agga-agaga acaccgtcac
tcatccacac aggccctggg aacaaggcgg cattgcccac ttagacaaag aggagcagga
gcgaatcctg acaagtaaag atgttcccag acatctgtgc tgccgtaacc c-agaatggc
tc-ttccgaa tctaccagga cactttggtg gacatccctt ctttcctcga tgtcctcaga
gaggccatga agaccaagcc ca--acttga agaaagccaa gctggccagc atagttcatc
cc-ggccgag tcagagaagc ctgttgtcag acttcagtac aaacgcccaa cgaggctaag
ctcacggttt cgtggcagat tccatggaac ctgaaatacc tcaaggt--a agagaggtga
agtacga-gg t--gtggat- ccaggagca
>Rivulidae_Kryptolebias_ocellatus_1_1
nnnnnnnnnn nnnnnnnnnn nnnnnnnnnn nnnnnnnnnn nnnnnnnnnn nnnnnnnnnn
nnnnnnnnnn nnnnnnnnnn nnnnnnnnnn nnnnnnnnnn nnnnnnnnnn nnnnnnnnnn
nnnnnnnnnn nnnnnnnnnn nnnnnnnnnn nnnnnnaggc taatactgaa tgaagcagag
ctaa-tcatg gccctggccc aggagttcca gatgagagtg gtcacggtat cctt-ggaag
aacagtcttt ttccagtatc atccaa-gtg ataagtggtg ctttcatgtt agtcagcatg
catggagctc agcttatcac ctcactgttc ctccccagag gtgctactgt tgtagagctg
tttccttttg ctgtgaaccc agagcagtat actccgtat- aaaaccctca cctcccttcc
--aggcatgg aacttcacta tgtctcctgg aggaacacaa agga-ggaga acaccgtcac
ccatccacac agaacctggg aacaaggcgg cattgcccac ttagaaaaga aggagcagga
gcgaatcctg gcgagtaaag atgttccccg gcatctgtgc tgtcgtaacc c-agaatggc
tc-ttccgaa tctaccagga cactttggtg gacatcccat ccttcctcta tgtcctcaga
gaggccatga agaccaagcc ca--acttga agaaggccaa gatggccagc acagtccatc
ct-ggccaag tcagagaagc ccgttgtcag acttcagtac aaacacctaa tgaggctaaa
ctctcagtct cgtggcagat cccatggaat ctgaaatacc tgaaggt--g agagaggtga
agtatga-gg t--gtggat- ccaggagca
>Anablepidae_Jenynsia_unitaenia_2_1
nnnnnnnnnn nnnnnnnnnn nnnnnnnnnn nnnnnnnnnn a---tgaac- ataacaaggc
aggaggaaac agagaagga- tggaggaagt tcagagcaag agagggagag acacaagaag
gatgaatata tcgctgtgtt tagtcgctca acaacgaggt taattctgaa tgaagcagag
ctaa-taatg gctttagccc aggagttcca gatgagagtg gttacagtat ccct-ggagg
agcagacttt ccccagtatc atccag-gtg atcagcgctg cttccatgtt ggtcagcatg
catggagctc agcttatcac ctcaatgttc ctccccagag gtgcaactgt ggtagagttg
ttcccttttg ctgtgaaccc ggagcagtat acgccatat- aaaacccttg ctactcttcc
--aggcatgg accttcacta catcttttgg aggaactcaa agga-agaaa acaccatcac
ccatccagac cgaccgtggg agcaaggcgg catcgcccac ttagaaaaag aggagcagca
gcgcatcctg gcaagtacgg acgtccccag gcacctgtgc tgccgtaacc c-agagtggc
tt-ttccgga tctaccagga tactttggta gacattccgt cgttccttga ggtcctcaaa
gacggcatga agagtaagcc ta--gcttga agaagacaaa gatagccagc acagtccacc
ct-ggccggg tcagagaagc ccactgtcag acatcagttc aaacccctaa tgaggccaaa
ctcacagtct cttggcagat tccgtggaat ctgaagtacc tgaaggt--g agggaggtga
agtacga-gg t--gtggat- ccaggagca
>Rivulidae_Campellolebias_brucei_2_1
nnnnnnnnnn nnnnnnnnnn nnnnnnnnnn nnnnnnnnnn nnnnnnnnnn nnnnnnnnnn
nnnnnnnnnn nnnnnnnnnn nnnnnnnnnn nnnnnnnnnn nnnnnnnnnn nnnnnnnnnn
nnnnnnnnnn nnnnnnnnnn nnnnnnnnnn nnnnnnnnnn nnnnnnnnnn nnnnnnnnnn
nnnnntcatg gcactcgccc aggagttcca gatgagagtg gtcacagtat cctt-ggagg
aacagtcttt ttctaatatc atccaa-gta ataagtggtt ctttcatgtt agtcagcatg
catggagctc agcttatcac ctcactgttc ctccccagag ctgctattgt tgtagagctg
ttcccttttg ctgtaaatcc agagcagtat accccatat- aaaaccctca cctcccttcc
--aggcatgg aacttcacta cgtttcctgg aggaacacaa aaga-ggaga acactgtcat
ccatccacat agaccctggg aacaaggtgg cattgcccac ctagaaaagg aggagcagga
gcgaataatg gcaagtaaag atgttccaag gcatttgtgc tgccgtaacc c-agaatggc
tc-ttccgaa tctaccagga cacactagtg gacatcccgt ctttccttga tgtcctcaga
gaagccatga agaccaagcc ca--acttca agaaggttaa gattgccagc acagtccatc
ct-ggccgag tcagagaagc ctgttgtcaa acttccgtac aaacgcctaa tgaggctaaa
ctcacagtct cttnnnnnnn nnnnnnnnnn nnnnnnnnnn nnnnnnnnnn nnnnnnnnnn
nnnnnnnnnn nnnnnnnnnn nnnnnnnnn
>Rivulidae_Cynolebias_gibbus_1_1
gaaattagg- cagttt--gc caaagct-ct catgtttaaa a---tgaac- atcacaaggg
taaaggaggt ctggaagga- tggagaaagt tctgagcaag aaaaagaaaa agagaagaaa
gacgaatata tagtagtttt tagtcgttca acaacaagac taatactgaa cgaagcagag
ctaa-tcctg gcacttgccc aggagttcca gatgagagtg gtcacggtat cctt-ggagg
aacagtcttt ttctagtatc atccaa-gta ataagtggtg ctttcatgtt agtcagcatg
catggagctc agcttatcac ctcactgttt ctccccagag ctgctactgt tgtagagctg
ttcccttttg ctgtaaatcc agagcagtac acgccatat- aaaaccctca cctcccttcc
--aggcatgg aacttcacta cgtttcctgg aggaacataa aaga-ggaga acactgtcat
ccatccacag agaccctggg aacaaggtgg cattgcccac ttagaaaaag aggagcagga
gcgaataatg gcaagtaaag atgttccaag gcatctgtgc tgccgtaacc c-agaatggc
tt-ttccgaa tctaccagga cactttagtg gacatcccgt ctttccttgg tgtcctcaga
gaggccatga agaccaagcc ca--acttga agaaggttaa gactgccagc acagtccatc
ct-ggccgag tcagagaagc ctgttgtcaa acttccatac aaacgcccaa tgaggctaaa
ctcacagtct cgtggcagat cccatggaat ctgaaatacc tgaaagt--g agagaggtga
agtacga-ag t--gtggat- ccaagagca
>Rivulidae_Cynolebias_rectiventer_1_1
gaaattagg- cagttt--gc caaagct-ct catgtttaaa a---tgaac- atcacaaggg
tagaggaggt ctggaagga- tggagaaagt tctgagcaag aaaaagataa agagaagaaa
gacgaatata tagtagtttt tagtcgttca acaacaagac taatactgaa cgaagcagag
ctaa-tcctg gcacttgccc aggagttcca gatgagagtg gtcacggtat cctt-ggagg
aacagtcttt ttctagtatc atccaa-gta ataagtggtg ctttcatgtt agtcagcatg
catggagctc agcttatcac ctcactgttt ctccccagag ctgctactgt tgtagagctg
ttcccttttg ctgtaaatcc agagcagtac acgccatat- aaaaccctca cctcccttcc
--aggcatgg aacttcacta cgtttcctgg aggaacataa gaga-ggaga acactgtcat
ccatccacag agaccctggg aacaaggtgg cattgcccac ttagaaaagg aggagcagga
gcgaataatg gcaagtaaag atgttccaag gcatctgtgc tgccgtaacc c-agaatggc
tt-ttccgaa tctaccagga cactttagtg gacatcccgt ctttccttgg tgtcctcaga
gaggccatga agaccaagcc ca--acttga agaaggttaa gactgccagc acagtccatc
ct-ggccgag tcagagaagc ctgttgtcaa acttccatac aaacgcctaa tgaggctaaa
ctcacagtct cgtggcagat cccatggaat ctgaaatacc tgaaagt--g agagaggtga
agtacga-ag t--gtggat- ccaagagca
>Rivulidae_Hypsolebias_guanambi_1_1
nnnnnnnnnn nnnnnnnnnn nnnnnnnnnn nnnnnnnnnn nnnnnnnnnn nnnnnnnnnn
nnnnnnnnnn nnnnnnnnnn nnnnnnnnnn nnnnnnnnnn nnnnnnnnnn nnnnnnnnnn
nnnnnnnnnn nnnnnnnnnn nnnnnnnnnn nnnnnnnnnn nnnnnnnnnn nnnnnnnnnn
nnnnnnnnnn nnnnnnnnnn nnnnnnnnnn nnnnnnnnnn nnnnnnnnnn nnnnnnnnnn
nnnnnnnnnn nnnnnnnnnn nnnnnnnnnn nnnnnnnnnn nnnnnnnnnn nnnnnnnnnn
nnnnnnnnnn nnnnnnnnnn nnnnnnnnnn nnnnnnnnnn nnnnnnnnnn nnnnnnnnnn
nnnnnnnnnn nnnnnnnnnn nnnnnnnnnn actccatat- aaaaccctca cctcccttcc
--aggcatgg aacttcacta cgtttcgtgg aggaacataa aaga-ggaga acactgtcat
ccatccacag agaccctggg aacaaggtgg cattgcccac ttagaaaagg aggagcagga
gcgaataatg gccagtaaag atgttccaag gcatctgtgc tgccgtaacc c-agaatggc
tt-ttccgaa tctaccagga cactttagtg gacatcccgt ctttccttgg tgtcctcaga
gaggccatga agaccaagcc ca--acttga agaaggttaa gattgccagc acagtccatc
ct-ggccgag tcagagaagc ctgttgtcaa acttccgtac aaacgcctaa tgaggctaaa
ctcacagtct cgtggcagat cccatggaat ctgaaatacc tgaaagt--g agagaggtga
agtacga-ag t--gtggat- ccaagagca
>Rivulidae_Hypsolebias_harmonicus_1_1
nnnnnnnnnn nnnnnnnnnn nnnnnnnnnn nnnnnnnnnn nnnnnnnnnn nnnnnnnnnn
nnnnnnnnnn nnnnnnnnnn nnnnnnnnnn nnnnnnnnnn nnnnnnnnnn nnnnnnnnnn
nnnnnnnnnn nnnnnnnnnn nnnnnnnnnn nnnnnnnnnn nnnnnnnnnn nnnnnnnnnn
nnnnnnnnnn nnnnnnnnnn nnnnnnnnnn nnnnnnnnnn nnnnnnnnnn nnnnnnnnnn
nnnnnnnnnn nnnnnnnnnn nnnnnnnnnn nnnnnnnnnn nnnnnnnnnn nnnnnnnnnn
nnnnnnnnnn nnnnnnnnnn nnnnnnnnnn nnnnnnnnnn nnnnnnnnnn nnnnnnnnnn
nnnnnnnnnn nnnnnnnnnn nnnnnnnnnn actccatat- aaaaccctca cctcccttcc
--aggcatgg aacttcacta cgtttcctgg aggaacataa aaga-ggaga acactgtcat
ccatccacag agaccctggg aacaaggtgg cattgcccac ttagaaaagg aggagcagga
gcgaataatg gcaagtaaag atgttccaag gcatctgtgc tgccgtaacc c-agaatggc
tt-ttccgaa tctaccagga cactttagtg gacatcccgt ctttccttgg tgtcctcaga
gaggccatga agaccaagcc ca--acttga agaaggttaa gattgccagc acagtccatc
ct-ggccgag tcagagaagc ctgttgtcaa acttcggtac aaatgcctaa tgaggctaaa
ctcacagtct cgtggcagat cccatggaat ctgaaatacc tgaaannnnn nnnnnnnnnn
nnnnnnnnnn nnnnnnnnnn nnnnnnnnn
>Rivulidae_Leptopanchax_aureoguttatus_1_1
gaaattagg- cagttt--gc caaggct-ct catgttcaaa a---tgaac- atcacaaggg
tagaggaggt ctggaagga- tggagaaagt tctgagcaag aaaaggataa agagaagaaa
gatgaatata tagtagtttt tagtcgttca acaacaagac taatactgaa cgaagcagag
ctac-tcatg gcactggccc aggagttcca gatgagagtg gtcacggtat cctt-ggagg
aacagtcttt ttctagtatc atccaa-gta ttaagtggtg ctttcatgtt aatcagcatg
catggagctc agctcatcac ctcactgttc ctccccagag ctgctactgt tgtagagctg
ttcccttttg ctgtaaatcc agagcagtac actccatat- aaaactctca cctcccttcc
--aggcatgg gacttcacta cgtttcctgg aggaacacaa aaga-ggaga acactgtcat
ccatccacag agaccctggg aacaaggtgg cattgcccac ctagaaaagg aggagcagga
gcgaataatg gcaagtaaag atgttccgag gcatttgtgc tgccgtaacc c-agaatggc
tc-ttccgaa tctaccagga cactttagtg gacatcccgt ctttccttga tgtcctcaga
gaagccacga agaccaagcc ca--acttga agaaggttaa gattgccagc acagtccatc
ct-ggccgag tcagagaagc ctgttgtcaa acctccgtac aaacgcctca tgaggctaaa
ctcacggtct cgtggcagat cccatggaat ctgaaatacc tgaaagt--g agagaggtga
agtatga-gg t--gtggat- ccaagaaca
>Rivulidae_Leptopanchax_citrinipinnis_1_1
nnnnnnnnnn nnnnnnnnnn nnnnnnnnnn nnnnnnnnnn nnnnnnnnnn nnnnnnnnnn
nnnnnnnnnn nnnnnnnnnn nnnnnnnnnn nnnnnnnnnn nnnnnnnnnn nnnnnnnnnn
nnnnnnnnnn nnnnnnnnnn nnnnnnnnnn nnnnnnnnnn nnnnnnnnnn nnnnnnnnnn
nnnnnnnnnn nnnnnnnnnn nnnnnnnnnn nnnnnnngtg gtcacggtat cctt-ggagg
aacagtcttt ttctagtatc atccaa-gta ttaagtggtg ctttcatgtt aatcagcatg
catggagctc agctcatcac ctcactgttc ctccccagag ctgctactgt tgtagagctg
ttcccttttg ctgtaaatcc agagcagtac actccatat- aaaactctca cctcccttcc
--aggcatgg aacttcacta cgtttcctgg aggaacacaa aaga-ggaga acaccgtcat
ccatccacag agaccctggg aacaaggtgg cattgcccac ctagaaaagg aggagcagga
gcgaataatg gcaagtaaag atgttccaag gcatttgtgc tgccgtaacc c-agaatggc
tc-ttccgaa tctaccagga cactttagtg gacatcccgt ctttccttga tgtcctcaga
gaagccatga agaccaagac ca--acttca agaaggttaa gattaccagc acagtccatc
ct-ggccgag tcagagaagc ctgttgtcaa acctctgtac aaacgcctca cgaggctaaa
ctcacagtct cgtggcagat cccatggaat ctgaaatacc tgaaagt--g agagaggtga
agtatga-gg t--gtggat- ccaagaaca
>Rivulidae_Notholebias_fractifasciatus_1_1
nnnnnnnnnn nnnnnnnnnn nnnnnnnnnn nnnnnnnnnn nnnnnnnnnn nnnnnnnnnn
nnnnnnnnnn nnnnnnnnnn nnnnnnnnnn nnnnnnnnnn nnnnnnnnnn nnnnnnnnnn
nnnnnnnnnn nnnnnnnnnn nnnnnnnnnn nnnnnnnnnn nnnnnnnnnn nnnnnnnnnn
nnnnnnnnnn nnnnnnnnnn nnnnnnnnnn nnnnnnnnnn nnnnnnnnnn nnnnnnnnnn
nnnnnnnnnn nnnnnnnnnn nnncaa-gta ataagtggtg ctttcttgtt agtcagcatg
catggagctc agcttatcac ctcactgttc ctccccagag atgctactgt tgtagagctg
ttcccttttg ccgtaagtcc agagcagtac actccatat- aaaactctta cctcccttcc
--aggcatgg aacttcacta cgtttcctgg aggaacacaa aaga-ggaga acactgtcat
ccatccacag agaccctggg aacaaggtgg cattgcccac ctagaaaagg aggagcagga
gcgaataatg gcaagtaaag atgttccaag gcatttgtgc tgccgtaacc c-agaatggc
tc-ttccgaa tctaccagga cactttagtg gacatcccgt ctttccttga tgtcctcaga
gaagccatga agaccaagcc ca--gcttga agaaggttaa gattgccagc acagtccatc
ct-ggccgag tcagagaagc ctgttgtcaa acttccgtac aaacgcctaa tgaggctaaa
ctcacagtct cgtggcagac cccatggaat ctgaaatacc tgaaagt--g agagaggtga
agtacga-gg t--gtggat- ccaagaaca
