# Supplementary material for: Time-calibrated phylogeny of neotropical freshwater fishes
Source: Front Bioinform. 2024 Dec 6;4:1433995. doi: 10.3389/fbinf.2024.1433995 (PMC11659281; doi:10.3389/fbinf.2024.1433995)
Supplement: Supplementary file 1 [file DataSheet1.zip › Supplementary Material/aln/alignment_H3.fasta]

>Trichomycteridae_Trichomycterus_immaculatus_1_1
nnnnnnnnnn nnnnnnncac cggtggaaag gcgccgagaa agcagctcgc caccaaggct
gcccgcaaaa gcgccccggc tactggtggc gtgaaaaagc ctcaccgtta caggccaggt
accgtggctc tgcgtgaaat ccgccgttat cagaagtcca ctgagctgct gatccgcaag
ctgcccttcc agcgcctggt tagagagatc gctcaggact ttaagaccga tctgcgcttc
cagagttctg ccgtcatggc tctgcaagag gccagtgagg cttacctggt cggcctgttc
gaagacacca acccgtgcgc aatccatgcc aagag
>Trichomycteridae_Trichomycterus_reinhardti_1_1
nnnnnnnctc gtaagtccac cggtggaaag gcgccgagaa agcagctcgc caccaaggct
gcccgcaaaa gcgccccggc tactggtggc gtgaaaaagc ctcaccgtta caggccaggt
accgtggccc tgcgtgaaat ccgccgttat cagaagtcca ctgagctgct gatccgcaag
ctgcccttcc agcgcctggt tagagagatc gctcaggact ttaagaccga tctgcgcttc
cagagttctg ccgtcatggc tctgcaagag gccagtgagg cttacctggt cggcctgttc
gaggacacca acctgtgcgc catccatgct aagag
>Trichomycteridae_Trichomycterus_areolatus_1_1
nnnnnnnctc gtaagtcgac cggtggtaag gcgccgagga agcagctcgc caccaaggct
gcccgcaaga gcgccccggc tactggcggt gtgaaaaagc ctcaccgtta caggcccggt
accgtggctc tgcgtgaaat ccgccgttat cagaagtcca ctgagctgct gatccgcaag
ctgcccttcc agcgtctggt tagagagatc gctcaggact ttaagaccga tctgcgcttc
cagagttctg ccgtcatggc tctgcaggag gccagtgagg cttacctggt cggcctgttc
gaggacacca acctgtgcgc catccacgcc annnn
>Loricariidae_Pareiorhina_rudolphi_1_1
cagacggccc gcaaatccac cggtggtaaa gcccccagga agcagctcgc caccaaggct
gctcgcaaga gcgccccggc caccggtggc gtgaagaagc ctcaccgtta caggcccggc
accgtcgctc tgcgagagat ccgccgttat cagaaatcca ctgagctgct gatccgcaag
ctgcctttcc agcgtctggt cagagagatc gctcaagact ttaagaccga tctgcgcttc
cagagctcag ccgtcatggc tctgcaggag gccagcgagg cttacttggt cggcctgttc
gaggacacca acctgtgcgc gatccacgcc aagag
>Loricariidae_Hypostomus_ancistroides_1_1
cagacggccc gtaagtccac cggtggcaag gcccccagga agcagctcgc caccaaggct
gctcgcaaga gcgccccggc tactggtggc gtgaagaagc ctcaccgtta caggcccggc
acggtcgctc tgcgagagat ccgccgttat cagaagtcta ccgagctgct gatccgcaag
ctgcctttcc agcgcctggt ccgcgagatc gcccaagatt tcaagaccga tctgcgcttc
cagagctccg ccgtcatggc tctgcaggag gctagcgagg cttacctggt cggcctgttc
gaggacacca acctgtgcgc catccacgcc aagag
>Loricariidae_Hypostomus_nigromaculatus_1_1
cagacggccc gtaagtccac cggtggcaag gcccccagga agcagctcgc caccaaggct
gctcgcaaga gcgccccggc tactggtggc gtgaagaagc ctcaccgtta caggcccggc
acggtcgctc tgcgagagat ccgccgttat cagaagtcta ccgagctgct gatccgcaag
ctgcctttcc agcgcctggt ccgcgagatc gcccaagatt tcaagaccga tctgcgcttc
cagagctccg ccgtcatggc tctgcaggag gctagcgagg cttacctggt cggcctgttc
gaggacacca acctgtgcgc catccacgcc aagag
>Trichomycteridae_Henonemus_punctatus_1_1
nnnnnnnnnn nnaagtccac cggtggcaaa gcgccgagga aacagctcgc taccaaggct
gcgcgtaaga gcgctccggc caccggtggc gtgaaaaagc ctcatcgtta caggccggga
accgtggctc tgcgtgaaat ccgccgttac cagaagtcca ctgagctgtt gatccgcaaa
ctgcccttcc agcgcctggt gagagagatc gctcaggact ttaagacgga tctgcgcttc
cagagttcgg ccgtcatggc tctgcaggag gccagcgagg cttatctggt cggcctgttc
gaggacacca acctttgcgc tattcatgcc aagag
>Trichomycteridae_Ituglanis_amazonicus_1_1
cagacggctc gtaaatccac cggtggtaaa gcgccgagga agcagctcgc cactaaggct
gcccgcaaga gcgccccggc tacyggcggt gtgaaraarc ctcaccgtta caggcccggc
accgtggctc trcgtgaaat ccgccgttat cagaagtcya ccgagctgct satccgcaag
ctrcccttcc agcgcctggt tagagagatc gctcaggact ttaagaccga tctgcgcttc
cagagttctg ccgtcatggc tctgcaggag gccagtgaag cttacctggt cggtctgttc
gaggacacca acctgtgcgc catccatgcc aagag
>Trichomycteridae_Trichogenes_longipinnis_1_1
cagacggctc gtaaatccac cggtggaaag gcgccgagaa agcagctcgc taccaaggct
gctcgcaaga gcgccccggc caccggcggc gtgaaaaagc ctcaccgtta caggcctggt
actgtggctc tgcgtgaaat ccgccgttat cagaagtcca ctgagttgct catccgcaaa
ttgcccttcc agcgtctggt cagagagatc gctcaggact tcaaaaccga tctgcgcttc
cagagttcgg ccgtcatggc tctacaggag gccagtgagg cttatctggt cggcctgttt
gaagacacca acctgtgtgc catccacgcc aagag
>Loricariidae_Hypostomus_ancistroides_2_1
cagacggccc gtaagtccac cggtggcaag gcccccagga agcagctcgc caccaaggct
gctcgcaaga gcgccccggc tactggtggc gtgaagaagc ctcaccgtta caggcccggc
acggtcgctc tgcgagagat ccgccgttat cagaagtcta ccgagctgct gatccgcaag
ctgcctttcc agcgcctggt ccgcgagatc gcccaagatt tcaagaccga tctgcgcttc
cagagctccg ccgtcatggc tctgcaggag gctagcgagg cttacctggt cggcctgttc
gaggacacca acctgtgcgc catccacgcc aagag
>Loricariidae_Hypostomus_nigromaculatus_2_1
cagacggccc gtaagtccac cggtggcaag gcccccagga agcagctcgc caccaaggct
gctcgcaaga gcgccccggc tactggtggc gtgaagaagc ctcaccgtta caggcccggc
acggtcgctc tgcgagagat ccgccgttat cagaagtcta ccgagctgct gatccgcaag
ctgcctttcc agcgcctggt ccgcgagatc gcccaagatt tcaagaccga tctgcgcttc
cagagctccg ccgtcatggc tctgcaggag gctagcgagg cttacctggt cggcctgttc
gaggacacca acctgtgcgc catccacgcc aagag
>Loricariidae_Hypostomus_strigaticeps_1_1
cagacggccc gtaagtccac cggtggcaag gcccccagga agcagctcgc caccaaggct
gctcgcaaga gcgccccggc tactggtggc gtgaagaagc ctcaccgtta caggcccggc
acggtcgctc tgcgagagat ccgccgttat cagaagtcta ccgagctgct gatccgcaag
ctgcctttcc agcgcctggt ccgcgagatc gcccaagatt tcaagaccga tctgcgcttc
cagagctccg ccgtcatggc tctgcaggag gctagcgagg cttacctggt cggcctgttc
gaggacacca acctgtgcgc catccacgcc aagag
>Trichomycteridae_Cambeva_brachykechenos_1_1
nnnnnnnctc gtaagtccac cggtggaaag gcgccgagaa aacagctcgc caccaaggct
gcccgcaaaa gcgccccggc tactggcgga gtkaagaaac ctcaccgtta caggccaggt
accgtggctc tgcgtgagat ccgccgttat cagaagtcca ccgagctgct gatccgcaag
ctgcccttcc agcgcctggt tagagagatc gctcaggact ttaagaccga tttgcgcttc
cagagttctg ccgtcatggc tctgcaagag gccagtgagg cttacctggt cggcctgttc
gaggacacca acctgtgcgc catccatgcc aagag
>Trichomycteridae_Henonemus_punctatus_2_1
nnnnnnnnnn nnaagtccac cggtggcaaa gcgccgagga aacagctcgc taccaaggct
gcgcgtaaga gcgctccggc caccggtggc gtgaaaaagc ctcatcgtta caggccggga
accgtggctc tgcgtgaaat ccgccgttac cagaagtcca ctgagctgtt gatccgcaaa
ctgcccttcc agcgcctggt gagagagatc gctcaggact ttaagacgga tctgcgcttc
cagagttcgg ccgtcatggc tctgcaggag gccagcgagg cttatctggt cggcctgttc
gaggacacca acctttgcgc tattcatgcc aagag
>Trichomycteridae_Paravandellia_oxyptera_1_1
cagaccgctc gtaagtccac cggtggtaaa gccccgagga agcagctcgc taccaaggcg
gcgcgcaaga gcgctccggc taccggtggc gtgaagaagc cccatcgcta caggcccggg
accgtggctc tccgtgagat ccgtcgttac cagaagtcca ccgagctgtt gatccgcaag
ctgcccttcc agcgcytggt gagggagatc gctcaggact tcaagaccga tctgcgcttc
cagagctckg ccgtcatggc gctgcaggag gccagcgagg cctatctggt cggcctgttc
gaggacacga acctctgcgc tattcacgcc aagag
>Loricariidae_Hypostomus_strigaticeps_2_1
cagacggccc gtaagtccac cggtggcaag gcccccagga agcagctcgc caccaaggct
gctcgcaaga gcgccccggc tactggtggc gtgaagaagc ctcaccgtta caggcccggc
acggtcgctc tgcgagagat ccgccgttat cagaagtcta ccgagctgct gatccgcaag
ctgcctttcc agcgcctggt ccgcgagatc gcccaagatt tcaagaccga tctgcgcttc
cagagctccg ccgtcatggc tctgcaggag gctagcgagg cttacctggt cggcctgttc
gaggacacca acctgtgcgc catccacgcc aagag
>Trichomycteridae_Sarcoglanis_simplex_1_1
nnnnnngctc gtaaatccac cggtggtaaa gcaccgagaa agcagcttgc aaccaaagct
gcccgcaaga gcgccccggc taccggtggc gtgaaaaagc ctcaccgtta caggccaggc
accgtggctc tgcgtgaaat ccgccgttac cagaaatcca ccgagctgtt gatccgcaag
ctgcccttcc agcgtctggt gagagagatc gctcaagatt tcaagaccga tctgcgcttc
cagagttcgg ccgtcatggc tctgcaggag gccagcgagg cttacc-ggt cggcttg-tc
gaggacacta acctgtgcgc tatccatgcc annnn
>Loricariidae_Hypostomus_strigaticeps_3_1
cagacggccc gtaagtccac cggtggcaag gcccccagga agcagctcgc caccaaggct
gctcgcaaga gcgccccggc tactggtggc gtgaagaagc ctcaccgtta caggcccggc
acggtcgctc tgcgagagat ccgccgttat cagaagtcta ccgagctgct gatccgcaag
ctgcctttcc agcgcctggt ccgcgagatc gcccaagatt tcaagaccga tctgcgcttc
cagagctccg ccgtcatggc tctgcaggag gctagcgagg cttacctggt cggcctgttc
gaggacacca acctgtgcgc catccacgcc aagag
>Trichomycteridae_Homodiaetus_anisitsi_1_1
nnnnnnnngc gtaaatccac cggtggtaaa gcgccgagga agcaactcgc taccaaggcc
gcccgtaaga gcgctccagc taccggtggc gtgaagaagc ctcaccgtta tagaccagga
accgttgctc tgcgtgaaat ccgccgttac cagaagtcca ccgatatgtt gatccgcaag
ctgcccgttc agcgcctggt gagggagatc gctcaggact ttaagaccga tctgcgcttc
cagagttcgg ccgtgatggc tctgcaggag gccagcgaag cttacctggt cggcctgttc
gaggacacca nnnnnnnnnn nnnnnnnnnn nnnnn
>Trichomycteridae_Paracanthopoma_parva_1_1
cagacggctc gtaaatccac cggaggaaaa gccccgagga agcagctcgc taccaaggca
gcgcgtaaga gcgctccggc taccggcggc gtgaagaagc ctcaccggta caggccggga
actgtggctc tgcgtgagat ccgccgctac cagaagtcca ccgagctgct gatccgcaag
ctgcccttcc agcgcctggt gagggagatc gctcaggact tcaagaccga cctgcgcttc
cagagctcgg ccgtcatggc cctgcaggag tccagcgagg cctatctggt cggtctgttc
gaggacacca acctgtgcgc tattcacgcc aagag
>Trichomycteridae_Potamoglanis_anhanga_1_1
cagaccgctc gtaaatccac cggtggtaaa gcgcccagga agcagctcgc caccaaagcc
gcccgcaaga gcgccccggc taccggtggt gtgaagaagc ctcaccgtta ccggcccggt
accgtggctc tgcgtgaaat ccgccgttat cagaagtcca ccgagctgct gatccgcaag
ctgcccttcc agcgtctggt gagggagatc gctcaggatt tcaaaaccga tctgcgcttc
cagagttcag ccgtcatggc tctgcaggaa gctagcgagg cttatctggt cggtctgttc
gaggacacca acctgtgcgc catccacgcc aagag
>Trichomycteridae_Tridensimilis_brevis_1_1
cagacggctc gtaaatccac cggcggtaaa gcgcccagaa agcagctcgc taccaaagct
gcccgtaaaa gcgctcctgc taccggcggt gtgaagaaac ctcaccgtta cagacctggc
acagtggctc tgcgcgaaat ccggcgttat cagaaatcaa ccgaactgct gatccgcaaa
ctgcctttcc agcgactggt gagagagatc gctcaagatt ttaagactga tctgcgtttc
cagagttcgg ccgtcatggc tctgcaggag gcgagcgagg cttacctggt cggtttgttc
gaggacacca acctgtgcgc tattcacgcc aaacg
>Trichomycteridae_Miuroglanis_platycephalus_1_1
cagaccgctc gtaaatccac cggtggtaaa gcaccgagga agcagctcgc cactaaagct
gctcgcaaga gcgctccggc caccggtggt gtgaagaagc ctcaccgtta taggccaggt
accgtggctc tgcgcgaaat ccgccgttac cagaagtcca ccgagctgct catccgcaag
ctgcccttcc agcgcctggt gagagagatc gctcaggact ttaagaccga tctgcgcttc
cagagttcgg ctgtaatggc tctgcaggag gcgagtgaag cttacctggt cggtctgttc
gaggacacca acctgtgcgc tatccacgcc aagcg
>Trichomycteridae_Haemomaster_venezuelae_1_1
nnnacggcgc gtaaatccac cggtggtaaa gcgccgagga agcagctcgc taccaaggct
gcccgtaaaa gcgctccggc tacaggaggc gtgaaaaagc ctcatcgtta caggccagga
accgtggctc tgcgtgaaat ccgccgttac cagaagtcca ctgagctgtt gatccgcaag
ctgcccttcc agcgcctggt gagggagatc gctcaggact ttaagaccga tctgcgcttc
cagagttcgg ccgtcatggc tctgcaggag gccagtgagg cttatctggt cggcctgttc
gaggacacca acctttgtgc tattcatgcc aannn
>Trichomycteridae_Megalocentor_echthrus_1_1
nnnnnnnntc gtaaatccac cggtggcaaa gcgccgagga agcagctcgc caccaaggct
gcccgtaaga gcgctccggc taccggcggc gtgaaaaagc ctcatcgtta caggccggga
accgtggctc tgcgtgaaat ccgccgttac cagaagtcca ctgagctgtt gatccgcaaa
ctgcccttcc agcgcctggt gagagagatc gctcaggact ttaagacgga tctgcgcttc
cagagttcgg ccgtcatggc tctgcaggag gccagcgagg cttatctggt cggcctgttc
gaggacacca acctttgcgc tattcatgcc aannn
>Trichomycteridae_Paravandellia_oxyptera_2_1
nnnnnnnctc gtaaatccac cggaggcaaa gctcccagga agcagctcgc taccaaagct
gcccgtaaaa gcgccccggc gacaggcggc gtgaagaagc cccatcgtta caggcccgga
accgtggctc tgcgtgagat ccgccggtac cagaaatcca ccgagctgct gatccgcaag
ctgcccttcc agcgcctggt gagagaaatc gctcaagatt tcaagaccga cctgcgcttc
cagagctcgg ccgtcatggc tctgcaggag gccagcgagg cttatctggt cggtctgttc
gaggacacga acctgtgcgc cnnnnnnnnn nnnnn
>Trichomycteridae_Pareiodon_microps_1_1
nnnnnnnntc gtaagtccac cggaggcaaa gcgccgagaa aacagctggc taccaaagct
gcccgtaaga gcgctccggc taccggtggc gtgaagaagc ctcatcgtta caggccggga
accgtggctt tgcgtgaaat ccgccgttac caaaagtcca ccgagctgtt gatccgcaaa
ctgcccttcc agcgcttggt gagagagatc gctcaggact ttaagacgga tctgcgcttc
cagagttcgg ccgtcatggg tctgcagggg gccagcgagg cttatctggt cggcnnnnnn
nnnnnnnnnn nnnnnnnnnn nnnnnnnnnn nnnnn
>Trichomycteridae_Trichomycterus_corduvensis_1_1
nnnnnnnnnn nnnnntccac cggcggtaaa gcgccgagga agcagctcgc caccaaggct
gcccgcaaga gcgccccggc taccggcggt gtgaaaaagc ctcaccgtta caggcccggt
accgtggctc tgcgtgaaat ccgccgttat cagaagtcca ctgagctgct gatccgcaag
ctgcccttcc agcgcctggt tagagagatc gctcaggact ttaagaccga tctgcgcttc
cagagttcgg ccgtcatggc tctgcaggag gccagtgaag cttatctggt cggtctgttc
gaggacacca acctgtgcgc catccatgcc aannn
>Trichomycteridae_Vandellia_sanguinea_1_1
nnnnnnnntc gtaaatccac cggaggcaaa gcgcccagga agcagctcgc tactaaagct
gcgcgtaaga gcgctccggc taccggcggc gtgaaaaagc cccatcgtta caggccggga
accgtggctc tgcgtgagat ccgccgttac caaaagtcca ccgagctgct gatccgcaag
ctgcccttcc agcgtctggt tagggaaatc gctcaggact tcaagaccga tctgcgcttc
cagagctcgg ccgtcatggc tctgcaggag gccagcgagg cttatctggt cggtctgttc
gaggacacca acctgtgcgc cattcacgcc aaaag
>Trichomycteridae_Potamoglanis_johnsoni_1_1
cagacggctc gaaaatccac cggtggaaaa gcgccgagga agcagctcgc taccaaagct
gctcgtaaga gcgccccggc taccggcgga gtgaagaagc ctcaccgtta taggccaggt
accgtggctc tgcgtgagat ccgccgttat cagaaatcta ccgagttact gatccgcaag
ctgccttttc agcgtctggt gagggaaatc gcacaggact ttaaaaccga cctgcgtttc
caaagttcgg ccgtcatggc tctgcaggag gctagcgaag cttatctggt cggtctcttc
naggacacca acctgtgcgc tatccacgca aagag
