# Supplementary material for: Time-calibrated phylogeny of neotropical freshwater fishes
Source: Front Bioinform. 2024 Dec 6;4:1433995. doi: 10.3389/fbinf.2024.1433995 (PMC11659281; doi:10.3389/fbinf.2024.1433995)
Supplement: Supplementary file 1 [file DataSheet1.zip › Supplementary Material/aln/alignment_H3A.fasta]

>Cichlidae_Cichla_temensis_1_1
cagcccgtaa gtctactgga ggcaaagccc ccagaaagca gctggccacc aaggctgctc
gcaagagcgc tccggccacc ggwggcgtsa agaagccyca ycgttacagg cctggcaccg
tgkctctccg akagatccgc cgctaccaka aatccaccga gctgcttatc cgtaagctgc
ccttccagcg cctggtcaga gaaatcgctc aggacttcaa gaccgacctg cgyttccaga
gctctgctgt catggctctt caggaagcca gcgaggctta cctgttcggc ctgttcgagg
acaccaayct gtgcgccatc yacgccaaga ggg
>Cichlidae_Andinoacara_rivulatus_1_1
ccgcccgyaa rtcyactgga ggcaaagcyc ccaggaagca gctggccacc aargcygctc
gtaagagcgc cccggccacc ggaggmgtsa agaagcctca ccgttacagg cccgggaccg
tggctctsmg agagatccgy cgttaccaga artccaccga gctgctcatc cgcaagctgc
ccttccagcg cctggtccgt gaaatcgctc aggacttcaa gaccgacctg cgcttccaga
gctccgccgt catggctctg caggaagcca gcgaggctta cctsgtcggc ctsttcgagg
acaccaacct gtgcgccatm cacgccaaga ggg
>Cichlidae_Uaru_amphiacanthoides_1_1
ccgcccgtaa gtctactgga ggcaaagccc ccaggaagca gctggccacc aaggcygctc
gtaagagcgc cccggccacc ggrggcgtca agaagcctca ccgttacagg cccggcaccg
tggctctgcg tgagatccgc cgctaccaga aatccaccga gctgctcatc cgcaagctgc
ccttccagcg cctggtccgr gaaatcgctc aggacttcaa gaccgacctg cgcttccaga
gctccgccgt catggctctg caggaagcca gcgaggctta cctggtcggc ctcttcgagg
acaccaacct gtgcgccatc cacgccaaga ggg
>Cichlidae_Cleithracara_maronii_1_1
ccgcccgtaa gtctaccgga ggcaaagccc ccaggaagca gctggccacc aaggcggctc
gtaagagcgc cccggccacc ggaggcgtsa agaagcctca ccgttacagg cccggcacgg
tggctctgcg cgagatccgc cgctaccaga agtccaccga gctgctcatc cgcaagctgc
ccttccagcg cctggtccgg gagatcgctc aggacttcaa gaccgacctg cgcttccaga
gctccgccgt catggctctg caggaggcca gcgaggcgta cctggtcggy ctgttcgagg
acaccaacct gtgcgccatc cacgccaaga ggg
>Cichlidae_Heros_efasciatus_1_1
csgcccgtaa rtcyacygga ggcaaagcyc ccaggaagca gctggccacc aaggccgcyc
gtaagagcgc cccggccacc ggrggcgtca agaagcctca ccgttacagg cccggcaccg
tggcyctgcg cgagatccgc cgctaccaga aatccaccga gctgctcatc cgcaagctgc
ccttccagcg cctggtcmgr garatcgctc aggacttcaa gaccgacctg cgcttccaga
gctccgccgt catggctctg caggaagcca gcgaggctta cctggtcggc ctsttcgagg
acaccaacct gtgcgccatc cacgccaaga ggg
>Cichlidae_Hypselecara_temporalis_1_1
csgcccgtaa gtccacygga ggcaaagccc ccaggaagca gctggccacc aargcygcyc
gtaagagcgc cccggccacc ggrggcgtsa agaagcctca ccgttacagg cccggcaccg
tggcyctgcg ggagatccgc cgctaccaga aatccaccga gctgctcatc cgcaagctgc
ccttccagcg cctggtcmgg gagatcgctc aggacttcaa gaccgacctg cgcttccaga
gctccgccgt catggctctg caggargcca gcgaggctta cctggtcggc ctsnnnnnnn
nnnnnnnnnn nnnnnnnnnn nnnnnnnnnn nnn
>Cichlidae_Mesonauta_festivus_1_1
ccgcccgtaa rtcyacygga ggcaaagcyc ccaggaagca gctggccacc aaggccgctc
gtaagagcgc cccggccacc ggaggcgtsa agaagcctca ccgttacagg cccggyaccg
tggctctgcg cgagatccgc cgctaccaga aatccaccga gctgctcatc cgcaagctgc
ccttccagcg cctsgtccga gaaatcgctc aggacttcaa gaccgacctg cgcttccaga
gctccgccgt catggctctg caggaagcca gcgaggctta cctggtcggc ctgttcgagg
acaccaacct gtgcgccatc cacgccaaga ggg
>Cichlidae_Andinoacara_pulcher_1_1
ccgcccgtaa gtcyacygga ggcaaagcyc ccaggaagca gctggccacc aaggctgctc
gyaagagcgc cccggccacc ggaggcgtca agaagcctca ccgttacagg cccgggaccg
tggctctccg rgagatccgc cgttaccaga aatccaccga gctgctcatc cgcaagctgc
ccttccagcg cctggtgcgt gagatcgctc aggacttcaa gaccgacctg cgcttccaga
gctccgccgt catggctctg caggaagcca gcgaggctta cctsgtcggc ctsttcgagg
acaccaacct gtgcgccatc cacgccaaga ggg
>Cichlidae_Hoplarchus_psittacus_1_1
ccgcccgtaa gtctactgga ggcaaagccc ccaggaagca gctggccacc aaggccgctc
gtaagagcgc cccggccacc ggcggcgtca agaagcctca ccgttacagg cccggyactg
tggctctgcg mgagatccgc cgctaccaga aatccactga gctgctcatc cgcaagctgc
ccttccagcg cctggtccgt gaaatcgctc aggacttcaa gaccgacctg cgcttccaga
gctccgccgt catggctctg caggaagcca gcgaggctta cctggtcggc ctcttcgagg
acaccaacct gtgcgccatc cacgccaaga ggg
>Cichlidae_Retroculus_xinguensis_1_1
cagyccgtaa gtcgactgga ggcaaagccc ccaggaagca gctggccacc aaggctgctc
ggaagagcgc cccggccacg ggaggcgtga agaagcctca ccgttacagg cccggtaccg
tggctctgcg cgagatccgc cgctaccaga aatccaccga gctgctcatc aggaagctgc
ccttccagcg cctggtgcga gaaatcgctc aggacttcaa gaccgacctg cgtttccaga
gctcggccgt catggctctc caggaagcca gcgaggctta cctggtcggc ctcttcgagg
acaccaacct gtgcgccatc cacgccaaga ggg
>Cichlidae_Geophagus_steindachneri_1_1
nnnnnnnnnn nnnnnnnnnn nnnnnnncyc ccaggaagca gctggccacc aaggctgctc
gcaagagcgc cccggccack ggaggcgtsa agaagcccca ccgttacagg cccggcaccg
tggctctgcg ygagatccgc cgctaccaga aatccaccga gctgctcatc cgcaagctgc
ccttccagcg gctsgtccgc gagatcgctc aggacttcaa gaccgacctg cgcttccaga
gctcggccgt catggcyctg caggaggcca gcgaggccta cctggtcggc ctsttcgagg
acaccaacct gtgcgccatc cacgccaaga ggg
>Cichlidae_Tahuantinsuyoa_macantzatza_1_1
csgcccgtaa gtycaccgga ggsaaagccc ccaggaagca gctggccacc aargccgcty
gtaagagcgc cccggccacc ggaggcgtca agaagcctca ccgttacagg cccggcaccg
tggctytgcg cgagatccgc cgctaccaga aatccaccga gctgctcatc cgcaagctgc
ccttccagcg cctggtccgg gagatcgctc aggacttcaa gaccgacctg cgcttccaga
gctccgccgt catggctytg caggaagcca gcgaggctta cctggtcggc cttttcgagg
acaccaacct gtgcgccatc cacgccaara ggg
>Cichlidae_Acaronia_nassa_1_1
ccgcccgtaa atctactgga ggcaaagctc ccaggaagca gctggccacc aaggcygccc
gtaagagcgc yccggccacs ggaggcgtga agaagcctca ccgctacagg cccggcaccg
tggctctcag agagatccgc cgctaccaga agtccaccga gctgctcatc cgcaagctgc
ccttccagcg cctsgtccgc gagatcgctc aggacttcaa gaccgacctg cgcttccaga
gctccgccgt catggctctg caggaagcca gcgaggccta cctggtcggc ctgttcgagg
acaccaacct gtgcgccatc cacgccaaga ggg
>Cichlidae_Geophagus_brasiliensis_1_1
ccgcccgtaa gtccacckga ggaaaagctc ccaggaagca gctggccmcc aargcygcyc
gcaagagcgc cccggcyacc ggnggcgtra agaagcctca ccgttacagg cccggcaccg
tggccctmag rgagatccgc cgctaccaga aatccaccga gctgctcatc cgcaagctgc
ccttccagcg sctggtcagg gagatcgctc aggayttcaa gaccgacctg cgcttccaga
gctccgccgt catggctctg caggaggcca gcgaggccta cctggtcggc ctgttcgagg
acaccaacct gtgcgccatc cacgccaaga ggg
>Cichlidae_Pterophyllum_scalare_1_1
cagcccgtaa gtcyactgga ggcaaagccc ccaggaagca gctcgccacc aaggccgctc
gcaagagcgc tccggctacc ggaggcgtca agaagcctca ccgttacagg cccggcaccg
kggctctgcg agagatccgc cgctaccaga aatccacmga gctgcttatc cgcaagctgc
ccttccagcg cctggtccgc raaatcgctc aggacttcaa gaccgacctg cgcttccaga
gctccgccgt catggctctg caggaagcca gcgaggctta cctsgtcggc ctcttcgagg
acaccaacct gtgcgccatc cacgccaaga ggg
>Cichlidae_Aequidens_tetramerus_1_1
ccgcccgtaa wtctactgga ggcaaagccc ccaggaagca gctggccacc aaggcngccc
gtaagagcgc cccggccacc ggrggcgtya agaagcctca ccgttacagg cccgggaccg
tggctctrcg agagatccgc cgctaccaga aatccaccga gctgctcatc cgcaagctgc
ccttccagcg cctggtccgt gagatcgctc aggacttcaa gaccgacctg cgcttccaga
gctccgccgt catggctctg caggaagcca gcgaggctta cctggtcggc ctgttcgagg
acaccaacct gtgcgccatc cacgccaaga ggg
>Cichlidae_Laetacara_thayeri_1_1
cmgcycgtaa gtcyacygga ggcaaagccc ccaggaagca gctggccacc aargcygctc
gtaagagcgc cccggccacc ggmggmgtsa agaarcctca ccgttacagg cccggcaccg
tggctctcag ggagatccgc cgctaccaga aatccaccga gctgctsatc cgcaagctgc
ccttccagcg cctggtcagg gagatcgctc aggacttcaa gaccgacctg cgcttccaga
gctccgccgt catggctctg caggaggcca gcgaggctta cctggtcggc ctgttcgagg
acaccaacct gtgcgccatc cacgccaaga ggg
>Cichlidae_Nannacara_taenia_1_1
ccgcccgyaa gtccaccgga ggcaaagccc ccmgcaagca gctsgccacc aaggccgccc
gcaagagcgc gccggccacs gggggggtsa agaagcccca ccgctaccgg cccggcaccg
tggccctcag ggagatccgc cgctaccaga artccaccga gctgctcatc cgsaagctgc
ccttccagcg cctggtgcgc gagatcgcgc aggacttcaa gaccgacctg cgcttccaga
gctcggccgt catggcgctg caggaggcca gcgaggccta cctggtgggg ctsttcgagg
acaccaacct gtgcgccatc cacgccaaga ggg
>Cichlidae_Satanoperca_leucosticta_1_1
ccgcccgcag atccactgga ggcaaagccc tcaggaagca gctggcsacc aagactgctc
gcaagagcgc nccggccacc ggcggagtca agaagcctca ccgttacagg cccggnaccg
tggctctgcg ggagaaccgc cgctaccaga aatccaccga gctgctcatc cgcaagctgc
ccttccagcg cctggtcmgc gagatcgctc aggacttcaa gaccgacctg cgcttccaga
gctccgccgt catggctctg caggaagcca gcgaggccta cctsgtcggc ctgttcgagg
acaccaacct gtgcgccatc cacgccaaga ggg
>Cichlidae_Acarichthys_heckelii_1_1
ccgcccgtaa gtccaccgga ggcaaagcyc ccaggaagca gctggccacc aaggctgcyc
gtaagagcgc cccggccacc ggcggcgtca agaagcctca ccgttacagg cccggcaccg
tggctctsag kgagatccgc cgctaccaga aatccaccga gctgctgatc cgcaagctgc
ccttccagcg cctggtcaga gagatcgctc aggacttcaw gaccgacctg cgcttcsaga
gctccgccgt cgtggctctg caggaggcca gcgaggccta cnnnnnnnnn nnnnnnnnnn
nnnnnnnnnn nnnnnnnnnn nnnnnnnnnn nnn
>Cichlidae_Biotoecus_dicentrarchus_1_1
ccgcccgtaa gtccactgga ggcaaagccc cccggaagca gctggccacc aargcygcyc
gyaagagcgc cccggccacg ggwggcgtsa agaagcctca ccgctacagg cccggcaccg
tggcyctgcg agagatccgc cgctaccaga aatccaccga gctgctsatc cgcaagctgc
ccttccagcg sctggtccgg gagatcgctc aggacttcaa gaccgacctg cgcttccaga
gctccgcygt catggctctg caggaggcca gcgaggccta cctggtcggc ctsttcgagg
acaccaacct gtgcgccatc cacgccaaga ggg
>Cichlidae_Taeniacara_candidi_1_1
nnnnnnnnnn nnnnnnnnnn nnnnnnncgc cccgkaagca gctggycacc aaggccgccc
gcaagagcgc gccggccacc ggcggcgtga agaagccyca ycgctacagg cccggcaccg
tggccctgcg ggagatccgc cgctaccaga agtccaccga gctgctgatc cgcaagctgc
ccttccagcg gctggtcngc gagatcgcgc aggacttcaa gacngacctg cgcttccaga
gytccgccgt catggccctg caggaggcca gcgaggccta cctggtcggc ctgttmgagg
acaccaacct gtgcgccatc cacgccaaga ggg
>Cichlidae_Crenicara_punctulata_1_1
ccgcycgtaa rtccacygga ggcaaagcyc ccaggaagca gctggccacc aaggccgctc
gcaagagcgc cccggccacc ggaggcgtga agaagcctca ccgctacagg cccggcaccg
tggcyctgcg agagatccgc cgctaccaga agtccaccga gctgctcatc cgcaagctgc
ccttccagcg cctsgtcmgs gagatcgctc aggacttcaa gaccgacctg cgcttccaga
gctccgccgt catggctctg caggaggcca gcgaggcyta cctggtcggc ctgttcgagg
acaccaacct gtgcgccatc cacgccaaga ggg
>Cichlidae_Mesoheros_festae_1_1
nnnnnnnnnn nnnnnnnnnn nnnnnnnctc ccaggaagca gctggccacc aaggctgctc
gtaagagcgc cccggccacc ggmggcgtsa agaagcctca ccgttacagg cccggcaccg
tggctctgcg ngagatccgk cgytaccaga aatccaccga gctgctcatc cgcaagctgc
ccttccagcg cctggtccgs gagatcgctc aggacttcaa gaccgacctg cgcttccaga
gctccgccgt catggctctg caggargcca gcgaggctta cctggtcggc ctgttcgagg
acaccaacct gtgcgccatm cacgccaaga ggg
>Cichlidae_Australoheros_facetus_1_1
ccgcccgtaa stcyacygga ggsaaagctc ccaggaagca gctggccacc aargctgctc
gtaagagcgc cccggccacc ggsggcgtsa agaagcctca ccgttacagg cccggcaccg
tggctctgag agagatccgt cgctaccaga aatccaccga gctgctcatc cgcaagctgc
ccttccagcg cctggtcmgr gagatcgctc aggacttcaa gaccgacctg cgcttccaga
gctccgccgt catggctctg caggaagcca gcgaggctta cctggtcggc ctkttcgagg
acaccaacct gtgcgccatc cacgccaaga ggg
>Cichlidae_Biotodoma_wavrini_1_1
nnnnnnnnnn nnnnnnnnnn nnnnnnncyc ccaggaagca gctggccacc aaggccgctc
gtaagagcgc sccggccacc ggcggcgtca agaagcctca ccgttacagg cccggcaccg
tggcnctgcg agagatccgc cgytaccaga aatccmcyga gctgctcatc cgcaagctgc
ccttccagcg cctggtccgg gagatcgctc aggayttcaa gaccgacctg cgcttccaga
gctccgccgt catggctctg caggaggcca gcgaggcyta cctggtcggc ctgttcgagg
acaccaacct gtgcgccatc cacgcyaaga ggg
>Cichlidae_Bujurquina_vittata_1_1
nnnnnnnnnn nnnnnnnnnn nnnnnnnccc ccaggaagca gctggccacc aaggcygctc
gtaagagcgc cccggccacc ggaggcgtsa agaagcctca ccgttacagg cccggcaccg
tggctctccg agagatccgc cgctaccaga agtccaccga gctgctmatc cgcaagctgc
ccttccagcg cctggtcmgk gagatcgctc aggacttcaa gaccgacctg cgcttccaga
gctccgccgt catggctctg caggargcca gcgaggctta cctsgtcggc ctsttcgagg
acaccaacct gtgcgccatc cacgccaaga ggg
>Cichlidae_Nandopsis_ramsdeni_1_1
ccgcccgyaa gtcyactgga ggcaaagcyc ccaggaagca gctggccacc aaggctgctc
gcaagagcgc cccggccacc ggaggcgtca agaagcctca ccgttacagg cccggcaccg
tggcyctgcg agagatccgc cgctaccaga aatccaccga gctgctcatc cgcaagctgc
ccttccagcg cctcgtccga gagatcgctc aggacttcaa gaccgacytg cgcttccaga
gctccgccgt catggctctg caggaagcca gcgaggctta cctggtcggc ctcttcgagg
acaccaacct gtgcgccatc cacgccaaga ggg
>Cichlidae_Caquetaia_spectabilis_1_1
nnnnnnnnnn nnnnnnnnnn nnnnnnnctc ccagraagca gctggcyacc aaggctgcyc
gtaagagcgc cccggccacc ggwggcgtsa agaagccyca ccgttacagg cccggcaccg
tggctctgcg rragatccgc cgctaccaga aatccaccga gctgctcatc cgcaagctgc
ccttccagcg cctggtccgg gagatcgctc aggacttcaa gaccgacctg cgcttccaga
gctccgccgt catggctctg caggargcca gcgaggctta cctggtcgga ctsttcragg
acaccaacct gtgcgccatc cacgccaaga ggg
>Cichlidae_Chaetobranchus_flavescens_1_1
ccgcccgtaa gtcyactgga ggcaaagccc ccaggaagca gctggccacc aargcygctc
gcaagagcgc cccggccacg ggmggcgtga agaagcctca ccgytacagg cccggyaccg
tggctctgmg agagatccgc cgctaccaga aatccaccga gctgctgatc cgcaagctgc
ccttccagcg cctggtcagr garatcgctc aggacttcaa gaccgacctg cgcttccaga
gctccgccgt catggctctg caggasgcca gcgaggctta cctggtcggc ctsttcgagg
acaccaacct gtgcgccatc cacgccaaga ggg
>Cichlidae_Cichlasoma_bimaculatum_1_1
ccgcccgtaa gtccactgga ggtaaagctc ccaggaagca gctggccacc aaagcngccc
gtaagagcgc gccggccacc ggaggcgtca agaagcctca ccgttacagg cccgggaccg
tggctctcag agagatccgc cgctaccaga aatccaccga gctgctcatc cgcaagctgc
ccttccagcg cctggtccgt gagatcgctc aggacttcaa gaccgacctg cgcttccaga
gctccgccgt catggctctg caggaagcca gcgaggctta cctngtcggc ctgttcgagg
acaccaacct gtgcrccatc cacggyaaga ggg
>Cichlidae_Apistogrammoides_pucallpaensis_1_1
ccgcyygtaa gtccaccgga ggcaaagccc ccmggaagca gctggccacc aaggccgccc
gyaagagcgc cccggccacc ggaggcgtsa agaagccyca ccgttacagg cccggcaccg
tggcyctnmg rgagatccgc cgctaccaga artccaccga gctgytcatc cgcaagctgc
ccttccagcg cctggyycgs gagatcgctc aggacttcaa gaccgacctg cgcttccaga
gctccgccgt catggctctg caggaggcca gcgaggccta cctsgtcggc ctsttcgagg
acaccaacct ctgcgccrtt cacgccaaga ggg
>Cichlidae_Chaetobranchopsis_orbicularis_1_1
ccgcccgtaa gtccactgga ggcaaagccc ccaggaagca gctggctacc aaggctgctc
gcaagagcgc cccggccacc ggyggcgtga agaagcctca ycgttacagg cccggtaccg
tggctctgct agagatccgc cgctaccaga aatccaccga gctgctcatc cgcaagctgc
ccttccagcg cctggtcaga gagatcgctc aggacttcaa gaccgacctg cgcttccaga
gctccgcygt catggctctg caggaggcca gcgaggctta cctggtcggc ctcttcgagg
ayaccaacct gtgcgccatc cacgccaaga ggg
>Cichlidae_Crenicichla_alta_1_1
ccgcccgyaa atccactgga ggcaaagcyc ccaggaagca gctggccacc aaggcygcyc
gcaagagcgc cccrgccacs ggcggcgtsa agaagcctca ccgytacagg cccggcaccg
tggcyctgcg tgagatccgc cgctaccaga agtccaccga gctgctsatc cgcaagctgc
ccttccagcg cctggtcmgc gagatcgctc aggacttcaa gaccgacctg cgcttccaga
gctccgccgt catggctctg caggaggcca gcgaggcyta cctggtcggc ctgttcgagg
acaccaacct gtgcgccatc cacgccaaga ggg
>Cichlidae_Tomocichla_asfraci_1_1
ccgcccgtaa gtctactgga ggcaaagccc ccaggaagca gctggccacc aaggctgctc
gtaagagcgc cccggccacc ggaggcgtca agaagcctca cyngtacagg cccggcaccg
tggccctgcn cgagatccgc cgctaccaga aatccaccga gctgctcatc cgcaagctgc
ccttccagcg cctggtcgga gaaatcgctc aggacttcaa gaccgacctg cgcttccaga
gctccgccgt catggctctg caggaagcca gcgaggctta cctggtcggt ctsttcgagg
acaccaacct gtgcgccatc cacgccaaga ggg
>Cichlidae_Gymnogeophagus_gymnogenys_1_1
csgcccgtaa gtccacygga ggcaaagccc ccaggaagca gctggccacc aaggccgcyc
gtaagagcgc yccggccacc ggnggcgtya agaagcctca ccgttacagg cccggcaccg
tggctytgcg ngagatccgc cgctaccaga aatccaccga gctgctcatc cgcaagctgc
ccttccagcg cctggtccgg gagatcgctc aggacttcaa gaccgacctg cgcttccmga
gctccgccgt catggctctg caggaagcca gcgaggctta cctggtcggc ctnatagagg
acaccaacct gtgcgccatc cacgccaara ggg
>Cichlidae_Astronotus_ocellatus_1_1
cngcycgnaa ntccactgga ggcaaagccc ccaggaagca gctggccacc aaggccgctc
gtaagagcgc tccggccacc ggtggcgtca agaagcctca ccgttacagg cccggyaccg
tggcccttcc ggagatccgc cgctaccaga aatccaccga gctgctsatc cgcaagctgc
ccttccagcg cctggtgcgc gaaatcgctc aggacttcaa gaccgacctg cgcttccaga
gctccgccgt catggctctg caggaggcca gcgaggccta cctggtcggc ctgttcgagg
acaccaacct gtgcgccatc cacgccaaga ggg
>Cichlidae_Geophagus_megasema_1_1
ccgcccgtaa wtccacygga ggmaaagcyc ccaggaagca gctggccacy aaggcygctc
gcaagagcgc cccsgccacs ggrggcgtga agaagcctca ccgctacagg cccggcaccg
tggctctsmg agagatccgc cgctaccaga aatccacyga gctgctcatc cgcaagctgc
ccttccagcg sctsgtcmgs gagatcgctc aggayttcaa gaccgacctg cgcttccaga
gctccgccgt catggctctg caggaggcca gcgaggcyta cctggtcggc ctsttcgagg
acaccaacct gtgcgccatc cacgccaaga ggg
