# Supplementary material for: Time-calibrated phylogeny of neotropical freshwater fishes
Source: Front Bioinform. 2024 Dec 6;4:1433995. doi: 10.3389/fbinf.2024.1433995 (PMC11659281; doi:10.3389/fbinf.2024.1433995)
Supplement: Supplementary file 1 [file DataSheet1.zip › Supplementary Material/aln/alignment_HODZ3.fasta]

>Loricariidae_Baryancistrus_demantoides_1_1
nnnnnnnnnn nnnngcaaca ataaccccgt cagcaaggtc catgaggtca aagagtacgt
cacaggtaag gacatcttgt gttattacag tatgttgacg ggtccctcag ttttatctgc
agtagctaca ccttattcca tcgctgtttt tggccgtggc tcttactggg cgtggataaa
actgaaggtc catagtatgt agtgataaga cgtcatgcgt aatgcaaacg ttgttgattt
ttgtagatgt caacatctgg ctggtgacgt ttggattcca ccttcacaac gccatcccag
gcttcccgat tcctaaattc gacctcacgc aaccctcgct ggagatgaag aagagccagc
tgtgggatga tcttccggtg agnnnnnnnn nnnnnnnnnn cgtggctttt gtctaatctc
ttattatcac cttttnctct ttgttcctga gcgtcggaga gtcagtggaa catagcaccg
atttaatgca nttgattcaa nctcattagc aaattacaga gctttcaaga gctttaatag
acgtgtaaac cccgtggcgc agcgaccctc caggaccctc cttttattcc ccttcttttt
ataaactgcg gcttgctctg ctatgctaag ctgtctgtag aaaagtttca cttgaacttg
tttagaataa aagcttcacg gttcagctgn cggcgccgag agnaaaaaan ngcatttcag
aagcttttaa tgtttgtacg ggtccgttgt aggggttatt atgctaatgc ggaagtcaca
tcattctgta tgataaaaaa aacaatgccc tgntttttaa acatttattt tgttgtctgn
ttttgttttt ttttnnctct tnnnaacctg cagtggattc agtactaatc cgttcttaac
tcctgctgta acactccaat cttcttgtct cttgcagtcc atctctggcg tccaggagga
agtgacccgt caagccaagg ccttcttgtc cttcgagagg atgccagaga tccagtt
>Loricariidae_Peckoltia_sabaji_1_1
cctctacatg tttcgcaaca ataaccccat cagcaaggtc catgaggtca aagagtacgt
cacaggtaag gacatcctgc gttattacag tatcttgatg ggtccctcag ttttatctgc
aataactaca ccttattctg tcgctgtttt tggccgtggc tcttactggg cgtggataaa
actgatggtc cgtagtatgt agtgataaga tgtgaagcgt aatgcaaatg ttgttgattt
ttgtagacgt caacatttgg ctggtgacgt ttggtttcca ccttcacaat gccatcccgg
gcttcccaat tcctaaattt gacctcacgc aaccctcact ggagatgaag aagagccagc
tgtgggatga tcttccggtg agnnnnnnnn nnnnnnnnnn cgcgggtttt gtctgatctc
ttattatcac cttttnctct ttgttcctgn nnnnnnnaga gtcagtagaa catagcaccg
atttaatgca tttgattaaa antcattagc aaattataga gctttcaaga gctttaatac
acatggtaac cacgtggtgc cacaaccctc caggaccctc cttttattct ccttcttttt
ataaactgca gcttgctctg ctgttctaag ctggctgtag aaaagtttca cttgaacttg
tttagaataa aagcttcacg gttcagctgn aggcactgag aggaaaaaaa agcatttcag
aagcttttaa agttcgtacg ggtcnnntgt aggggttatt acgctaatgt ggaagtcata
tcattctgta tgataaaaaa aacaatgccc tgattttnaa acatttattt tgnnnnnngn
tttttctttn nnnnccctct tattaacctg cagtagattc agtactaatc cgttcttaac
tcctgctgta acacgctgat cttcttgtct cttgcagtct atctctggnn nnnnnnnnnn
nnnnnnnnnn nnnnnnnnnn nnnnnnnnnn nnnnnnnnnn nnnnnnnnnn nnnnnnn
>Loricariidae_Peckoltia_sabaji_2_1
cctctacatg tttcgcaaca ataaccccat cagcaaggtc catgaggtca aagagtacgt
cacaggtaag gacatcctgc gttattacag tatcttgatg ggtccctcag ttttatctgc
aataactaca ccttattctg tcgctgtttt tggccgtggc tcttactggg cgtggataaa
actgatggtc cgtagtatgt agtgataaga tgtgaagcgt aatgcaaatg ttgttgattt
ttgtagacgt caacatttgg ctggtgacgt ttggtttcca ccttcacaat gccatcccgg
gcttcccaat tcctaaattt gacctcacgc aaccctcact ggagatgaag aagagccagc
tgtgggatga tcttccggtg agnnnnnnnn nnnnnnnnnn cgcgggtttt gtctgatctc
ttattatcac cttttnctct ttgttcctgn nnnnnnnaga gtcagtagaa catagcaccg
atttaatgca tttgattaaa antcattagc aaattataga gctttcaaga gctttaatac
acatggtaac cacgtggtgc cacaaccctc caggaccctc cttttattct ccttcttttt
ataaactgca gcttgctctg ctgttctaag ctggctgtag aaaagtttca cttgaacttg
tttagaataa aagcttcacg gttcagctgn aggcactgag aggaaaaaaa agcatttcag
aagcttttaa agttcgtacg ggtcnnntgt aggggttatt acgctaatgt ggaagtcata
tcattctgta tgataaaaaa aacaatgccc tgattttnaa acatttattt tgnnnnnngn
tttttctttn nnnnccctct tattaacctg cagtagattc agtactaatc cgttcttaac
tcctgctgta acacgctgat cttcttgtct cttgcagtct atctctggnn nnnnnnnnnn
nnnnnnnnnn nnnnnnnnnn nnnnnnnnnn nnnnnnnnnn nnnnnnnnnn nnnnnnn
>Loricariidae_Hypancistrus_debilittera_1_1
cctctacntg tttcgcaaca ataacccgat cagcaaggtc catgaggtca aagagtacgt
cacaggtaag gacatcctgc gttattacag tatcttgatg ggtccctcag ttttatccnt
aataactaca ccttactctg tcgctgtttt tggccgtggc tcttactggg cgtggataaa
actgatggtc cgtagtatgt agtgataaga tgtgaagcgt aatgcaaatg ttgttgattt
ttgtagacgt caacatttgg ctggtgacgt ttggtttcca ccttcacaat gccatcccgg
gcttcccgat tcctaaattt gacctcacgc aaccctcgct ggagatgaag aagagccagc
tgtgggatga tcttccggtg agnnnnnnnn nnnnnnnnnn cgcgggtttt gtctgatctc
ttattatcac cttttnctct ttgttcctgn nnnnnnnaga gtcagtagaa catagcaccg
atttaatgca tttgattaaa antcattagc aaattataga gctttcaaga gctttaatac
acatgtaaac cacgtggtgc cacaaccctc caggaccctc cttttattct ccttcttttt
ataaactgca gcttgctctg ctgtgctaag ctgtctgtag aaaagtttca cttgaacttg
tttagaataa aagcttcacg gttcagctgn aggcaccgag agnaaaaaaa ngcatttcag
aagcttttaa agttcgtacg ggtcnnntgt aggggttatt acgctaatgt ggaagtcaca
tcattctgta tgataaaaaa aacaatgccc tgntttttaa acatttattt tgtcgtctgn
tttttctttn nnnnccctct tattaacctg cagtagattc agtactaatc cgttcttaac
tcctgctgta acacgctgat cttcttgtct cttgcagtct atctctggtg tccaggagga
agtgactcgt caagctaagg ccttcttgtc cttcgagagg atgccagaga tccagtt
>Loricariidae_Peckoltia_sabaji_3_1
cctctacatg tttcgcaaca ataaccccat cagcaaggtc catgaggtca aagagtacgt
cacaggtaag gacatcctgc gttattacag tatcttgatg ggtccctcag ttttatctgc
aataactaca ccttattctg tcgctgtttt tggccgtggc tcttactggg cgtggataaa
actgatggtc cgtagtatgt agtgataaga tgtgaagcgt aatgcaaatg ttgttgattt
ttgtagacgt caacatttgg ctggtgacgt ttggtttcca ccttcacaat gccatcccgg
gcttcccaat tcctaaattt gacctcacgc aaccctcact ggagatgaag aagagccagc
tgtgggatga tcttccggtg agnnnnnnnn nnnnnnnnnn cgcgggtttt gtctgatctc
ttattatcac cttttnctct ttgttcctgn nnnnnnnaga gtcagtagaa catagcaccg
atttaatgca tttgattaaa antcattagc aaattataga gctttcaaga gctttaatac
acatggtaac cacgtggtgc cacaaccctc caggaccctc cttttattct ccttcttttt
ataaactgca gcttgctctg ctgttctaag ctggctgtag aaaagtttca cttgaacttg
tttagaataa aagcttcacg gttcagctgn aggcactgag aggaaaaaaa agcatttcag
aagcttttaa agttcgtacg ggtcnnntgt aggggttatt acgctaatgt ggaagtcata
tcattctgta tgataaaaaa aacaatgccc tgattttnaa acatttattt tgnnnnnngn
tttttctttn nnnnccctct tattaacctg cagtagattc agtactaatc cgttcttaac
tcctgctgta acacgctgat cttcttgtct cttgcagtct atctctggnn nnnnnnnnnn
nnnnnnnnnn nnnnnnnnnn nnnnnnnnnn nnnnnnnnnn nnnnnnnnnn nnnnnnn
>Loricariidae_Peckoltia_vittata_1_1
cctctacatg tttcgcaaca ataaccccat cagcaaggtc catgaggtca aagagtacgt
cacaggtaag gacatcctgc gttattacag tatcttgatg ggtccctcag ttttatctgc
aataactaca ccttattctg tcgctgtttt tggccgtggc tcttagtggg cgtggataaa
actgatggtc cgtagtatgt agtgataaga tgtgaagcgt aatgcaaatg ttgttgattt
ttgtagacat caacatttgg ctggtgacgt ttggtttcca ccttcacaat gcgatcccgg
gcttcccaat tcctaaattt gacctcacgc aaccctcgct ggagatgaag aagagccagc
tgtgggatga tcttccggtg agnnnnnnnn nnnnnnnnnn cgcgggtttt gtctgatctc
ttattatcac cttttnctct ttgttcctgn nnnnnnnaga gtcagtagaa catagcaccg
atttaatgca tttgattaaa antcattagc aaattataga gctttcaaga gctttaatac
acatgtaaac cacgtggtgc cacaaccctc caggaccctc cttttattct ccttcttttt
ataaactgca gcttgctctg ctgttctaag ctgtctgtag aaaagtttca cttgaacttg
tttagaataa aagcttcacg gttcagctgn aggcaccgag aggaaaaaaa agcatttcag
aagcttttaa agttcgtacg ggtcnnntgt aggggttatt acgctaatgt ggaagtcata
tcattctgta tgatnnnnnn nncaatgccc tgattttnaa acatttattt tgtcgtctgn
ttttcctttn nnnnccctct tattaacctg cagtagattc agtactaatc cgttcttaac
tcctgctgta acacgctgat cttcttgtct cttgcagtct atctctggtg tccaggagga
agtgactcgt caagctaagg ccttcttgtc ctttgagagg atgccagaga tnnnnnn
>Loricariidae_Peckoltia_vittata_2_1
cctctacatg tttcgcaaca ataaccccat cagcaaggtc catgaggtca aagagtacgt
cacaggtaag gacatcctgc gttattacag tatcttgatg ggtccctcag ttttatctgc
aataactaca ccttattctg tcgctgtttt tggccgtggc tcttagtggg cgtggataaa
actgatggtc cgtagtatgt agtgataaga tgtgaagcgt aatgcaaatg ttgttgattt
ttgtagacat caacatttgg ctggtgacgt ttggtttcca ccttcacaat gcgatcccgg
gcttcccaat tcctaaattt gacctcacgc aaccctcgct ggagatgaag aagagccagc
tgtgggatga tcttccggtg agnnnnnnnn nnnnnnnnnn cgcgggtttt gtctgatctc
ttattatcac cttttnctct ttgttcctgn nnnnnnnaga gtcagtagaa catagcaccg
atttaatgca tttgattaaa antcattagc aaattataga gctttcaaga gctttaatac
acatgtaaac cacgtggtgc cacaaccctc caggaccctc cttttattct ccttcttttt
ataaactgca gcttgctctg ctgttctaag ctgtctgtag aaaagtttca cttgaacttg
tttagaataa aagcttcacg gttcagctgn aggcaccgag aggaaaaaaa agcatttcag
aagcttttaa agttcgtacg ggtcnnntgt aggggttatt acgctaatgt ggaagtcata
tcattctgta tgatnnnnnn nncaatgccc tgattttnaa acatttattt tgtcgtctgn
ttttcctttn nnnnccctct tattaacctg cagtagattc agtactaatc cgttcttaac
tcctgctgta acacgctgat cttcttgtct cttgcagtct atctctggtg tccaggagga
agtgactcgt caagctaagg ccttcttgtc ctttgagagg atgccagaga tnnnnnn
>Loricariidae_Peckoltia_braueri_1_1
cctctacatg tttcgcaaca ataaccccat cagcaaggtc catgaggtca aagagtacgt
cacaggtaag gacatcctgc gttattacag tatcttgatg ggtccctcag ttttatctgc
aataactaca ccttattctg tcgctgtttt tggccgtggc tcttagtggg cgtggataaa
agtgatggtc cgtagtatgt agtgataaga tgtgaagcgt aatgcaaatg ttgttgattt
ttgtagacgt caacatttgg ctggtgacgt ttggtttcca ccttcacaat gccatcccgg
gcttcccaat tcctaaattt gacctcacgc aaccctcgct ggagatgaag aagagccagc
tgtgggatga tcttccggtg agnnnnnnnn nnnnnnnnnn cgcgggtttt gtctgatctc
ttattatcac cttttnctct ttgttcctgn nnnnnnnaga gtcagtagaa catagcaccg
atttaatgca tttgattaaa antcattagc aaattataga gctttcaaga gctttaatac
acatgtaaac cacgtggtgc cacaaccctc caggaccctc cttttattct ccttcttttt
ataaactgca gcttgctctg ctgttctaag ctgtctgtag aaaagtttca cttgaacttg
tttagaataa aagcttcacg gttcagctgn aggcaccgag agggaaaaaa agcatttcag
aagmttttaa agttcgtacg ggtcnnntgt aggggttatt acgctaatgt ggaagtcata
tcattctgta tgnnnnnnnn nncaatgccc tgattttnaa acatttattt tgtcgtctgn
tttttctttn nnnnccctct tattaacctg cagtagattc agtactaatc cgttcttaac
tcctgctgta acacgctgat cttcttgtct cttgcagtct atctctggtg tccaggagga
agtgactcgt caagctaagg ccttcttgtc cttcgagagg atgccagaga tccagtt
>Loricariidae_Peckoltia_vittata_3_1
cctctacatg tttcgcaaca ataaccccat cagcaaggtc catgaggtca aagagtacgt
cacaggtaag gacatcctgc gttattacag tatcttgatg ggtccctcag ttttatctgc
aataactaca ccttattctg tcgctgtttt tggccgtggc tcttagtggg cgtggataaa
actgatggtc cgtagtatgt agtgataaga tgtgaagcgt aatgcaaatg ttgttgattt
ttgtagacat caacatttgg ctggtgacgt ttggtttcca ccttcacaat gcgatcccgg
gcttcccaat tcctaaattt gacctcacgc aaccctcgct ggagatgaag aagagccagc
tgtgggatga tcttccggtg agnnnnnnnn nnnnnnnnnn cgcgggtttt gtctgatctc
ttattatcac cttttnctct ttgttcctgn nnnnnnnaga gtcagtagaa catagcaccg
atttaatgca tttgattaaa antcattagc aaattataga gctttcaaga gctttaatac
acatgtaaac cacgtggtgc cacaaccctc caggaccctc cttttattct ccttcttttt
ataaactgca gcttgctctg ctgttctaag ctgtctgtag aaaagtttca cttgaacttg
tttagaataa aagcttcacg gttcagctgn aggcaccgag aggaaaaaaa agcatttcag
aagcttttaa agttcgtacg ggtcnnntgt aggggttatt acgctaatgt ggaagtcata
tcattctgta tgatnnnnnn nncaatgccc tgattttnaa acatttattt tgtcgtctgn
ttttcctttn nnnnccctct tattaacctg cagtagattc agtactaatc cgttcttaac
tcctgctgta acacgctgat cttcttgtct cttgcagtct atctctggtg tccaggagga
agtgactcgt caagctaagg ccttcttgtc ctttgagagg atgccagaga tnnnnnn
>Loricariidae_Pterygoplichthys_gibbiceps_1_1
cctctacatg tttcgcaaca ataaccccat cagcaaggtc catgaggtca aagagtacgt
cacaggtaag gacatcttgc gttattacag tatcttgatg ggtccctcag ttttatctgc
aatagctaca ccttattccg tcgctnnnnn nnnnnnnnnn nnntactggg cgtggataaa
actgaaggtc cgtagtatgt agtgataaga tgtcatgcgt aatgcgaatg ttgttgattt
ttgtagacgt caacatttgg ctggtgacgt ttggtttcca ccttcacaac gccatcccgg
gcttcccgat tcctaaattt gacctcacgc aaccctcgct ggagatgaag aagagccagc
tgtgggatga tcttccggtg agnnnnnnnn nnnnnnnnnn tgcgggtttt gtctgatcta
ttattatcac ctttttctct ttgttcctgn nnnnnnnaga gtcagtagaa catagcactg
atttaatgca tttgattaaa actaattagc aaattacaga gctttcaaga gctttaatac
acgtgtttac cacgcggtgc cacaaccctc cgggaccctc cttttattct ccttcttttt
ataaactgca gcttgctctg ctgtgctaag ctgtctgtag aaaagtttca cttgcacatg
tttagaataa aagcttcatg gttcagctgn tggcaccgag agnaaaaaaa ngcatttcag
aagcttttaa agttcataca ggtcnnntgt aggggttata acgctaatgt ggaagtcaca
tcattctgta tgataaaaaa aacaatgccc tgntttttaa acatttattt tgttgtctgn
ttttttnnnn nnnnccctct tattaacctg cagtagattc agtactaatc tgttcttagc
tcctgctgta acacgctgat cttcttgtct cttgcagtct atctctggcg tccaggagga
agtgactcgt caagctaagg ccttcttgtc cttcgagagg atgccagaga tccagtt
>Loricariidae_Panaque_bathyphilus_1_1
cctctacntg tttcgcaaca ataatcccgt cagcaaggtc catgaggtca aagagtacgt
cacaggtaag gacatcttgt gttattacag tgtcttgatg ggtccctcag ttttatctgc
agtagctaca acttattccg ttgctgtttt tggccatggc tcttactggg cgtggataaa
actgaaggtc cgtagtatgt agtgataaga cgtcatgcgt aatacaaata tcgttgattt
ttgtagacgt caacatctgg ctggtgacgt ttggattcca ccttcacaat gccatcccgg
gcttcccgat tcctaaattc gacctcacgc aaccctcgct ggagatgaag aagagccagc
tntgggatga tcttccggtg agnnnnnnnn nnnnnnnnnn cgcggctttt gtctaatctc
ttattatcac cttttnctct ttgttcctga gcttcggagc gtcagtggaa catagcaccg
atttgatgca tttgattcaa nctcattagc aagttacaga gctttcaaga gctttaatag
acgcgtaaac cccacggtgc tgcgaccctc cnggaccctc cttttattct ccttcttttt
ataaactatg gcttgctctg ctatgctaag ctgtctgtag aaaagtttca cttgaacttg
tttagaataa aagcttcacg gttcaactgn tggtgccgag agnaaaaaan ngcatttcag
aagcttttaa tgttcgtaca ggtccgttgt aggcgttatt atgctaatgc ggaagtcaca
tcattctgta tgataaaaaa aannntgccc tgntttttaa acatttattt tgttgtctgn
ttttgttttt ttttnnctct tattaacctg cagtagattc agtactaatc cgttcttaac
tcctgctgta acactccgat cttcttgtct cttgcagtcc atctctggcg tccaggagga
agtgactcgt caagccaagg ccttcttgtc cttcgagagg atgccagaga tccagtt
>Loricariidae_Panaque_nigrolineatus_1_1
cctctacntg tttcgcaaca ataatcccgt cagcaaggtc catgaggtca aagagtacgt
cacaggtaag gacatcttgt gttattacag tgtcttgatg ggtccctcag ttttatctgc
agtagctaca anttattccg ttgctgtttt tggccatggc tcttactggg cgtggataaa
actgaaggtc catagtatgt agtgataaga cgtcatgcgt aatgcaaata tcgttgattt
ttgtagacgt caacatctgg ctggtgacgt ttggattcca ccttcacaat gccatcccgg
gcttcccgat tcctaaattc gacctcacgc aaccctcgct ggagatgaag aagagccagc
tgtgggatga tcttccggtg agnnnnnnnn nnnnnnnnnn tgcggctttt gtctaatctc
ttattatcac cttttnctct ttgttcctga gcttcggaga gtcagtggaa catagcaccg
atttaatgca tttgattcaa nctcattagc aagttacaga gctttcaaga gctttaatag
acgcgtaaac cccatggtgc tgcgaccctc cnggaccctc cttttattct ccttcttttt
ataaactgtg gcttgctctg ctatgctaag ctgtctgtag aaaagtttca cttgaacttg
tttagaataa aagcttcacg gttcaactgn tggtgccgag agnaaaaaan ngcatttcag
aagcttttaa tgttcataca ggtccgttgt aggcgttatt atgctaatgc ggaagtcaca
tcattctgta tgataaaaaa annnntgccc tgntttttaa acatttattt tgttgtctgn
ttttgttttt ttttnnctct tattaacctg cagtagattc agtactaatc cgttcttaac
tcctgctgta acactccgat cttcttgtct cttgcagtcc atctctggcg tccaggagga
agtgactcgt caagccaagg ccttcttgtc cttcgagagg atgccagaga tccagtt
>Loricariidae_Peckoltia_braueri_2_1
cctctacatg tttcgcaaca ataaccccat cagcaaggtc catgaggtca aagagtacgt
cacaggtaag gacatcctgc gttattacag tatcttgatg ggtccctcag ttttatctgc
aataactaca ccttattctg tcgctgtttt tggccgtggc tcttagtggg cgtggataaa
agtgatggtc cgtagtatgt agtgataaga tgtgaagcgt aatgcaaatg ttgttgattt
ttgtagacgt caacatttgg ctggtgacgt ttggtttcca ccttcacaat gccatcccgg
gcttcccaat tcctaaattt gacctcacgc aaccctcgct ggagatgaag aagagccagc
tgtgggatga tcttccggtg agnnnnnnnn nnnnnnnnnn cgcgggtttt gtctgatctc
ttattatcac cttttnctct ttgttcctgn nnnnnnnaga gtcagtagaa catagcaccg
atttaatgca tttgattaaa antcattagc aaattataga gctttcaaga gctttaatac
acatgtaaac cacgtggtgc cacaaccctc caggaccctc cttttattct ccttcttttt
ataaactgca gcttgctctg ctgttctaag ctgtctgtag aaaagtttca cttgaacttg
tttagaataa aagcttcacg gttcagctgn aggcaccgag agggaaaaaa agcatttcag
aagmttttaa agttcgtacg ggtcnnntgt aggggttatt acgctaatgt ggaagtcata
tcattctgta tgnnnnnnnn nncaatgccc tgattttnaa acatttattt tgtcgtctgn
tttttctttn nnnnccctct tattaacctg cagtagattc agtactaatc cgttcttaac
tcctgctgta acacgctgat cttcttgtct cttgcagtct atctctggtg tccaggagga
agtgactcgt caagctaagg ccttcttgtc cttcgagagg atgccagaga tccagtt
>Loricariidae_Pterygoplichthys_gibbiceps_2_1
cctctacatg tttcgcaaca ataaccccat cagcaaggtc catgaggtca aagagtacgt
cacaggtaag gacatcttgc gttattacag tatcttgatg ggtccctcag ttttatctgc
aatagctaca ccttattccg tcgctnnnnn nnnnnnnnnn nnntactggg cgtggataaa
actgaaggtc cgtagtatgt agtgataaga tgtcatgcgt aatgcgaatg ttgttgattt
ttgtagacgt caacatttgg ctggtgacgt ttggtttcca ccttcacaac gccatcccgg
gcttcccgat tcctaaattt gacctcacgc aaccctcgct ggagatgaag aagagccagc
tgtgggatga tcttccggtg agnnnnnnnn nnnnnnnnnn tgcgggtttt gtctgatcta
ttattatcac ctttttctct ttgttcctgn nnnnnnnaga gtcagtagaa catagcactg
atttaatgca tttgattaaa actaattagc aaattacaga gctttcaaga gctttaatac
acgtgtttac cacgcggtgc cacaaccctc cgggaccctc cttttattct ccttcttttt
ataaactgca gcttgctctg ctgtgctaag ctgtctgtag aaaagtttca cttgcacatg
tttagaataa aagcttcatg gttcagctgn tggcaccgag agnaaaaaaa ngcatttcag
aagcttttaa agttcataca ggtcnnntgt aggggttata acgctaatgt ggaagtcaca
tcattctgta tgataaaaaa aacaatgccc tgntttttaa acatttattt tgttgtctgn
ttttttnnnn nnnnccctct tattaacctg cagtagattc agtactaatc tgttcttagc
tcctgctgta acacgctgat cttcttgtct cttgcagtct atctctggcg tccaggagga
agtgactcgt caagctaagg ccttcttgtc cttcgagagg atgccagaga tccagtt
>Loricariidae_Pterygoplichthys_joselimaianus_1_1
cctctacatg tttcgcaaca ataaccccat cagcaaggtc catgaggtca aagagtacgt
cacaggtaag gacatcttgc gttattacag tatcttgatg ggtccctcag ttttatctgc
aatagctaca ccttattccg tcgctnnnnn nnnnnnnnnn nnntactggg cgtggataaa
actgaaggtc cgtagtatgt agtgataaga tgtcatgcgt aatgcgaatg ttgttgattt
ttgtagacgt caacatttgg ctggtgacgt ttggtttcca ccttcacaac gccattccgg
gcttcccgat tcctaaattt gacctcacgc aaccctcgct ggagatgaag aagagccagc
tgtgggatga tcttccggtg agnnnnnnnn nnnnnnnnnn tgcgggtttt gtctgatcta
ttattatcac cttttnctct ttgttcctgn nnnnnnnaga gtcagtagaa catagcactg
atttaatgca tttgattaaa actaattagc aaattacaga gctttcaaga gctttaatac
acgtgtaaac cacgcggtgc cacaaccctc cgggaccctc cttttattct ccttcttttt
gtaaactgca gcttgctctg ctgtgctaag ctgtctgtag aaaagtttca cttgcacatg
tttagaataa aagcttcatg gttcagctgn tggcaccgag agnaaaaaaa ngcatttcag
aagcttttaa agttcataca ggtcnnntgt aggggttata acgctaatgt ggaagtcaca
tcattctgta tgataaaaaa aacaatgccc tgntttttaa acatttattt tgnnnnnngn
gttttttnnn nnnnccctct tattaacctg cagtagattc agtactaatc tgttcttagc
tcctgctgta acacgctgat cttcttgtct cttgcagtct atctctggcg tccaggagga
agtgactcgt caagctaagg ccttcttgtc cttcgagagg atgccagaga tccagnn
>Loricariidae_Pterygoplichthys_pardalis_1_1
cctctacatg tttcgcaaca ataaccccat cagcaaggtc catgaggtca aagagtacgt
cacaggtaag gacatcttgc gttattacag tatcttgatg ggtccctcag ttttatctgc
aatagctaca ccttattcca tcgctnnnnn nnnnnnnnnn nnntactggg cgtggataaa
actgaaggtc cgtagtatgt agtgataaga tgtcatgcgt aatgcgaatg ttgttgattt
ttgcagacgt caacatttgg ctggtgacgt ttggtttcca ccttcacaac gccatcccgg
gcttcccgat tcctaaattt gacctcacgc aaccctcgct ggagatgaag aagagccagc
tgtgggatga tcttccggtg agnnnnnnnn nnnnnnnnnn tgcgggtttt gtctgatctc
ttattatcac cctttnctct ttgttcctgn nnnnnnnaga gtcagtagaa catagcactg
atttaatgca tttgattaaa actaattagc aaattacaga gctttcaaga gctttaatac
acgtgtaaac cacgcggtgc cacaaccctc cgggaccctc cttttattct ccttcttttt
ataaactgca gcttgctctg ctgtgctaag ctgtctgtag aaaagtttca cttgcacatg
tttagaataa aagcttcatg tttcagctgg tggcaccgag agnaaaaaaa ngcatttcag
aagcttttaa agttcataca ggtcnnntgt aggggttata acgctaatgt ggaagtcaca
tcattctgta tgataaaaaa aacaatgccc tgntttttaa acatttattt tgttgtctgn
tttttttnnn nnnnccctct tattaacctg cagtagattc agtactaatc tgttcttaac
tcctgctgta acacgctgat cttcttgtct cttgcagtct atctctggcg tccaggagga
agtgactcgt caagctaagg ccttcttgtc cttcgagagg atgccagaga tccagtt
>Loricariidae_Pterygoplichthys_pardalis_2_1
cctctacatg tttcgcaaca ataaccccat cagcaaggtc catgaggtca aagagtacgt
cacaggtaag gacatcttgc gttattacag tatcttgatg ggtccctcag ttttatctgc
aatagctaca ccttattcca tcgctnnnnn nnnnnnnnnn nnntactggg cgtggataaa
actgaaggtc cgtagtatgt agtgataaga tgtcatgcgt aatgcgaatg ttgttgattt
ttgcagacgt caacatttgg ctggtgacgt ttggtttcca ccttcacaac gccatcccgg
gcttcccgat tcctaaattt gacctcacgc aaccctcgct ggagatgaag aagagccagc
tgtgggatga tcttccggtg agnnnnnnnn nnnnnnnnnn tgcgggtttt gtctgatctc
ttattatcac cctttnctct ttgttcctgn nnnnnnnaga gtcagtagaa catagcactg
atttaatgca tttgattaaa actaattagc aaattacaga gctttcaaga gctttaatac
acgtgtaaac cacgcggtgc cacaaccctc cgggaccctc cttttattct ccttcttttt
ataaactgca gcttgctctg ctgtgctaag ctgtctgtag aaaagtttca cttgcacatg
tttagaataa aagcttcatg tttcagctgg tggcaccgag agnaaaaaaa ngcatttcag
aagcttttaa agttcataca ggtcnnntgt aggggttata acgctaatgt ggaagtcaca
tcattctgta tgataaaaaa aacaatgccc tgntttttaa acatttattt tgttgtctgn
tttttttnnn nnnnccctct tattaacctg cagtagattc agtactaatc tgttcttaac
tcctgctgta acacgctgat cttcttgtct cttgcagtct atctctggcg tccaggagga
agtgactcgt caagctaagg ccttcttgtc cttcgagagg atgccagaga tccagtt
>Loricariidae_Pterygoplichthys_pardalis_3_1
cctctacntg tttcgcaaca ataaccccat cagcaaggtc catgaggtca aagagtatgt
cacaggtaag gacatcttgc gttattacag tatcttgacg ggtccctcag ttttatctgc
aatagctaca ccttattccg tcgctgtttt tggccatggc tcttactggg tgtggaaaaa
actgaaggtc cgtagtatgt agtgataaga tgtcatgcgt aatgcaaatg ttttttattt
ttgtagatgt caacatttgg ctggtgacgt ttggtttcca ccttcacaac gccatcccgg
gcttcccgat tcctaaattt gacctcacgc aaccctcgct agagatgaag aagagccagc
tgtgggatga tcttccggtg agaagatcat cataagatct tccggcttat gtctgatctc
ttattatcac tttttnctct ttgttcctgn nnnnnnnaga gtcagtagaa catagcaccg
atttaatgca tttgattaaa nctcattagc aaattacagg gctttcaaga gctttaatac
acgtgtaaac cacgcggtgc cacaaccctc caggaccctc cttttattct ccttcttttt
ataaactgca gcttgctctg ctgtgctaag ctgtctgtag aaaagtttca cttgaacttg
tttagaataa aagcttcacg gttcagctgn tggcaccgag agnaaaaaaa ngcatttcag
aagcttttaa agttcatatg ggtcnnntgt aggggttatt acgctaatgt ggaattcaca
ttattctgta tgataaaaaa ancaatgccc tantttttaa acatttattt tgttgtctgn
ttttttttnn nnnncccttt tattaacctg cagtagattc agtactaatc cgttcttaac
tcctgctgta acacgctgat cttcttgtct cttgcagtcc atctctggcg tccaggagga
agtgactcgt caagctaagg ccttcttgtc cttcgagagg atgccagaga tccagtt
>Loricariidae_Hemiancistrus_punctulatus_1_1
cctctacatg tttcgcaaca ataaccccat cagcaaggtc catgaggtca aagagtatgt
cacaggtaag gacatcttgc gttattacag tatcttgacg ggtccctcag ttttatctgc
aatagctaca ccttattccg tcactgtttt tggccgtggc tcttactggg cgtggataaa
actgaaggtc tgtagtatgt agtgataaga tgtcatgcgt aatgcaaatg ttgttgattt
ttgtagacgt caacatttgg ctggtgacgt ttggtttcca ccttcacaac gccatcccgg
gcttcccgat tcctaaattt gacctcacgc aaccctcgct agagatgaag aagagccagc
tgtgggatga tcttccggtg agnnnnnnnn nnnnnnnnnn cgcggcttat gtctgatctc
ttattatcac cttttnctct ttgttcctan nnnnnnnaga gtcagtagaa catagcaccg
atttaatgca tttgattaaa nctcattagc aaattacaga gctttcaaga gctttaatac
acgtgtaaac cacgcggtgc cacaaccctc caggaccctc cttttattct ccttcttttt
ataaactgca gcttgctctg ctgtgctaag ctgtctgtag aaaagtttca cttgaacttg
tttagaataa aagcttcacg gttcagctgn tggcaccgag agnaaaaaaa ngcatttcag
aagcttttaa agttcgtaca ggtcnnntgt aggggttatt acgctaatgt ggaagtcaca
tcattctgta tgataaaaaa aacaatgccc tantttttaa acatttattt tgttgtctga
tttttttctt nnnnncctct tattaacctg cagtagattc agtactaatc tgttcttaac
tcctgctgta acacgctgat cttcttgtct cttgcagtcc atctctggcg tccaggagga
agtgactcgt caagctaagg ccttcttatc cttcgagagg atgccagaga tccagtt
>Loricariidae_Hemiancistrus_punctulatus_2_1
cctctacatg tttcgcaaca ataaccccat cagcaaggtc catgaggtca aagagtatgt
cacaggtaag gacatcttgc gttattacag tatcttgacg ggtccctcag ttttatctgc
aatagctaca ccttattccg tcactgtttt tggccgtggc tcttactggg cgtggataaa
actgaaggtc tgtagtatgt agtgataaga tgtcatgcgt aatgcaaatg ttgttgattt
ttgtagacgt caacatttgg ctggtgacgt ttggtttcca ccttcacaac gccatcccgg
gcttcccgat tcctaaattt gacctcacgc aaccctcgct agagatgaag aagagccagc
tgtgggatga tcttccggtg agnnnnnnnn nnnnnnnnnn cgcggcttat gtctgatctc
ttattatcac cttttnctct ttgttcctan nnnnnnnaga gtcagtagaa catagcaccg
atttaatgca tttgattaaa nctcattagc aaattacaga gctttcaaga gctttaatac
acgtgtaaac cacgcggtgc cacaaccctc caggaccctc cttttattct ccttcttttt
ataaactgca gcttgctctg ctgtgctaag ctgtctgtag aaaagtttca cttgaacttg
tttagaataa aagcttcacg gttcagctgn tggcaccgag agnaaaaaaa ngcatttcag
aagcttttaa agttcgtaca ggtcnnntgt aggggttatt acgctaatgt ggaagtcaca
tcattctgta tgataaaaaa aacaatgccc tantttttaa acatttattt tgttgtctga
tttttttctt nnnnncctct tattaacctg cagtagattc agtactaatc tgttcttaac
tcctgctgta acacgctgat cttcttgtct cttgcagtcc atctctggcg tccaggagga
agtgactcgt caagctaagg ccttcttatc cttcgagagg atgccagaga tccagtt
>Loricariidae_Pterygoplichthys_joselimaianus_2_1
cctctacatg tttcgcaaca ataaccccat cagcaaggtc catgaggtca aagagtacgt
cacaggtaag gacatcttgc gttattacag tatcttgatg ggtccctcag ttttatctgc
aatagctaca ccttattccg tcgctnnnnn nnnnnnnnnn nnntactggg cgtggataaa
actgaaggtc cgtagtatgt agtgataaga tgtcatgcgt aatgcgaatg ttgttgattt
ttgtagacgt caacatttgg ctggtgacgt ttggtttcca ccttcacaac gccattccgg
gcttcccgat tcctaaattt gacctcacgc aaccctcgct ggagatgaag aagagccagc
tgtgggatga tcttccggtg agnnnnnnnn nnnnnnnnnn tgcgggtttt gtctgatcta
ttattatcac cttttnctct ttgttcctgn nnnnnnnaga gtcagtagaa catagcactg
atttaatgca tttgattaaa actaattagc aaattacaga gctttcaaga gctttaatac
acgtgtaaac cacgcggtgc cacaaccctc cgggaccctc cttttattct ccttcttttt
gtaaactgca gcttgctctg ctgtgctaag ctgtctgtag aaaagtttca cttgcacatg
tttagaataa aagcttcatg gttcagctgn tggcaccgag agnaaaaaaa ngcatttcag
aagcttttaa agttcataca ggtcnnntgt aggggttata acgctaatgt ggaagtcaca
tcattctgta tgataaaaaa aacaatgccc tgntttttaa acatttattt tgnnnnnngn
gttttttnnn nnnnccctct tattaacctg cagtagattc agtactaatc tgttcttagc
tcctgctgta acacgctgat cttcttgtct cttgcagtct atctctggcg tccaggagga
agtgactcgt caagctaagg ccttcttgtc cttcgagagg atgccagaga tccagnn
>Loricariidae_Pterygoplichthys_scrophus_1_1
nnnnnnnnnn nnnnnnnnnn nnnnnnnnnn cagcaaggtc catgaggtca aagagtacgt
cacaggtaag gacatcttgc gttattacag tatcttgatg ggtccctcag ttttatctgc
aatagctaca ccttattccg tcgctnnnnn nnnnnnnnnn nnntactggg cgtggataaa
actgaaggtc cgtagtatgt agtgataaga tgtcatgcgt aatgcgaatg ttgttgattt
ttgtagatgt caacatttgg ctggtgacgt ttggtttcca ccttcacaac gccatcccgg
gcttcccgat tcctaaattt gacctcacgc aaccctcgct ggagatgaag aagagccagc
tgtgggatga tcttccggtg agnnnnnnnn nnnnnnnnnn tgcgggtttt gtctgatcta
ttattatcac cttttnctct ttgttcctgn nnnnnnnaga gtcagtagaa catagcactg
atttaatgca tttgattaaa actaattagc aaattacaga gctttcaaga gctttaatac
acgtgtaaac cacgcggtgc cacaaccctc cgggaccctc cttttattct ccttcttttt
ataaactgca gcttgctctg ctgtgctaag ctgtctgtag aaaagtttca cttgcacatg
cttagaataa aagcttcatg gttcagctgn tggcaccgag agnaaaaaaa ngcatttcag
aagcttttaa agttcataya ggtcnnntgt aggggttata acgctaatgt ggaagtcaca
tcattctgta tgataaaaaa aacaatgccc tgntttttaa acatttattt tgttgtctgn
ttttttnnnn nnnnccctct tattaacctg cagtagattc agtactaatc tgttcttagc
tcctgctgta acacgctgat cttcttgtct cttgcagtct atctctggcg tccaggagga
agtgactcgt caagctaagg ccttcttgtc cttcgagagg atgccagaga tccagnn
>Loricariidae_Peckoltia_cavatica_1_1
nnnnnnnntg tttcgcaaca ataaccccat cagcaaggtc catgaggtca aagagtacgt
cacaggtaag gacatcctgc gttattacag tatcttgatg ggtccctcag ttttatctgc
aataactaca ccttattctg tcgctgtttt tggccgtggc tcttagtggg cgtggataaa
actgatggtc cgtagtatgt agtgataaga tgtgaagcgt aatgcaaatg ttgttgattt
ttgtagacat caacatttgg ctggtgacgt ttggtttcca ccttcacaat gccatcccgg
gcttcccaat tcctaaattt gacctcacgc aaccctcgct ggagatgaag aagagccagc
tgtgggatga tcttccggtg agnnnnnnnn nnnnnnnnnn cgtgggtttt gtctgatctc
ttattatcac cttttnctct ttgttcctgn nnnnnnnaga gtcagtagaa catagcaccg
atttaatgca tttgattaaa antcattagc aaattataga gctttcaaga gctttaatac
acatgtaaac cacgtggtgc cacaaccctc caggaccctc cttttattct ccttcttttt
ataaactgca gcttgctctg ctgttctaag ctgtctgtag aaaagtttca cttgaacttg
tttagaataa aagcttcacg gttcagctgn aggcaccgag aggaaaaaaa agcatttcag
aagcttttaa agttcatacg ggtcnnntgt aggggttatt acgctaatgt ggaagtcata
tcattctgta tgatnnnnnn nnnaatgtcc tgattttnaa acatttattt tgtcgtctgn
tttttctttn nnnnccctct tattaacctg cagtagattc agtactaatc cgttcttaac
tcctgctgta acacgctgat cttcttgtct cttgcagtct atctctggtg tccaggagga
agtgactcgt caagctaagg ccnnnnnnnn nnnnnnnnnn nnnnnnnnnn nnnnnnn
>Loricariidae_Peckoltia_oligospila_1_1
nnnnnnnnnn nnnnnnnnnn ntaaccccat cagcaaggtc catgaggtca aagagtacgt
cacaggtaag gacatcctgc gttattacag tatcttgatg ggtccctcag ttttatctgc
aataactaca ccttattctg tcgctgtttt tggccgtggc tcttagtggg cttggataaa
actgatggtc cgtagtatgt agtgataaga tgtgaagcgt aatgcaaatg ttgttgattt
ttgtagacat caacatttgg ctggtgacgt ttggtttcca ccttcacaat gccatcccgg
gcttcccaat tcctaaattt gacctcacgc aaccctcgct ggagatgaag aagagccagc
tgtgggatga tcttccggtg agnnnnnnnn nnnnnnnnnn cgcgggtttt gtctgatctc
ttattatcac cttttnctct ttgttcctgn nnnnnnnaga gtcagtagaa catagcaccg
atttaatgca tttgattaaa antcattagc aaattataga gctttcaaga gctttaatac
acatgtaaac cacgtggtgc cacaaccctc caggaccctc cttttattct ccttcttttt
ataaactgca gcttgctctg ctgttctaag ctgtctgtag aaaagtttca cttgaacttg
tttagaataa aagcttcacg gttcagctgn aggcaccgag aggaaaaaaa agcatttcag
aagcttttaa agttcgtacg ggtcnnntgt aggggttatt acgctaatgt ggaagtcata
tcattctgta tgataaaaaa aacaatgccc tgattttnaa acatttattt tgnnnnnngn
tttttctttn nnnnccctct tattaacctg cagtagattc agtactaatc cgttcttaac
tcctgctgta acacactgat cttcttgtct cttgcagtct atctctggtg tccaggagga
agtgactcgt caagctaagg ccttcttgtc cttcgagagg atgccagaga tccnnnn
>Loricariidae_Pterygoplichthys_ambrosettii_2_1
cctctacatg tttcgcaaca ataaccccat cagcaaggtc catgaggtca aagagtacgt
cacaggtaag gacatcttgc gttattacag tatcttgatg ggtccctcag ttttatctgc
aatagctaca ccttattccg tcgctnnnnn nnnnnnnnnn nnntactnnn nnnggataaa
actgaaggtc cgtagtatgt agtgataaga tgtcatgcgt aatgcgaatg ttgttgattt
ttgcagacgt caacatttgg ctggtgacgt ttggtttcca ccttcacaac gccatcccgg
gcttcccgat tcctaaattt gacctcacgc aaccctcgct ggagatgaag aagagccagc
tgtgggatga tcttccggtg agnnnnnnnn nnnnnnnnnn tgcgggtttt gtctgatctc
ttattatcac cctttnctct ttgttcctgn nnnnnnnaga gtcagtagaa catagcactg
atttaatgca tttgattaaa actaattagc aaattacaga gctttcaaga gctttaatac
acgtgtaaac cacgcggtgc cacaaccctc cgggaccctc cttttattct ccttcttttt
ataaactgca gcttgctctg ctgtgctaag ctgtctgtag aaaagtttca cttgcacatg
tttagaataa aagcttcatg tttcagctgg tggcaccgag agnaaaaaaa ngcatttcag
aagcttttaa agttcataca ggtcnnntgt aggggttata acgctaatgt ggaagtcaca
tcattctgta tgatnnnnnn nncaatgccc tgntttttaa acatttattt tgttgtctgn
tttttttnnn nnnnccctct tattaacctg cagtagattc agtactaatc tgttcttaac
tcctgctgta acacgctgat cttcttgtct cttgcagtct atctctggcg tccaggagga
agtgactcgt caagctaagg ccttcttgtc cttcgagagg atgccagaga tccagtt
>Loricariidae_Peckoltia_oligospila_2_1
nnnnnnnnnn nnnnnnnnnn ntaaccccat cagcaaggtc catgaggtca aagagtacgt
cacaggtaag gacatcctgc gttattacag tatcttgatg ggtccctcag ttttatctgc
aataactaca ccttattctg tcgctgtttt tggccgtggc tcttagtggg cttggataaa
actgatggtc cgtagtatgt agtgataaga tgtgaagcgt aatgcaaatg ttgttgattt
ttgtagacat caacatttgg ctggtgacgt ttggtttcca ccttcacaat gccatcccgg
gcttcccaat tcctaaattt gacctcacgc aaccctcgct ggagatgaag aagagccagc
tgtgggatga tcttccggtg agnnnnnnnn nnnnnnnnnn cgcgggtttt gtctgatctc
ttattatcac cttttnctct ttgttcctgn nnnnnnnaga gtcagtagaa catagcaccg
atttaatgca tttgattaaa antcattagc aaattataga gctttcaaga gctttaatac
acatgtaaac cacgtggtgc cacaaccctc caggaccctc cttttattct ccttcttttt
ataaactgca gcttgctctg ctgttctaag ctgtctgtag aaaagtttca cttgaacttg
tttagaataa aagcttcacg gttcagctgn aggcaccgag aggaaaaaaa agcatttcag
aagcttttaa agttcgtacg ggtcnnntgt aggggttatt acgctaatgt ggaagtcata
tcattctgta tgataaaaaa aacaatgccc tgattttnaa acatttattt tgnnnnnngn
tttttctttn nnnnccctct tattaacctg cagtagattc agtactaatc cgttcttaac
tcctgctgta acacactgat cttcttgtct cttgcagtct atctctggtg tccaggagga
agtgactcgt caagctaagg ccttcttgtc cttcgagagg atgccagaga tccnnnn
>Loricariidae_Peckoltia_oligospila_3_1
nnnnnnnnnn nnnnnnnnnn ntaaccccat cagcaaggtc catgaggtca aagagtacgt
cacaggtaag gacatcctgc gttattacag tatcttgatg ggtccctcag ttttatctgc
aataactaca ccttattctg tcgctgtttt tggccgtggc tcttagtggg cttggataaa
actgatggtc cgtagtatgt agtgataaga tgtgaagcgt aatgcaaatg ttgttgattt
ttgtagacat caacatttgg ctggtgacgt ttggtttcca ccttcacaat gccatcccgg
gcttcccaat tcctaaattt gacctcacgc aaccctcgct ggagatgaag aagagccagc
tgtgggatga tcttccggtg agnnnnnnnn nnnnnnnnnn cgcgggtttt gtctgatctc
ttattatcac cttttnctct ttgttcctgn nnnnnnnaga gtcagtagaa catagcaccg
atttaatgca tttgattaaa antcattagc aaattataga gctttcaaga gctttaatac
acatgtaaac cacgtggtgc cacaaccctc caggaccctc cttttattct ccttcttttt
ataaactgca gcttgctctg ctgttctaag ctgtctgtag aaaagtttca cttgaacttg
tttagaataa aagcttcacg gttcagctgn aggcaccgag aggaaaaaaa agcatttcag
aagcttttaa agttcgtacg ggtcnnntgt aggggttatt acgctaatgt ggaagtcata
tcattctgta tgataaaaaa aacaatgccc tgattttnaa acatttattt tgnnnnnngn
tttttctttn nnnnccctct tattaacctg cagtagattc agtactaatc cgttcttaac
tcctgctgta acacactgat cttcttgtct cttgcagtct atctctggtg tccaggagga
agtgactcgt caagctaagg ccttcttgtc cttcgagagg atgccagaga tccnnnn
>Loricariidae_Pterygoplichthys_ambrosettii_3_1
cctctacatg tttcgcaaca ataaccccat cagcaaggtc catgaggtca aagagtacgt
cacaggtaag gacatcttgc gttattacag tatcttgatg ggtccctcag ttttatctgc
aatagctaca ccttattccg tcgctnnnnn nnnnnnnnnn nnntactnnn nnnggataaa
actgaaggtc cgtagtatgt agtgataaga tgtcatgcgt aatgcgaatg ttgttgattt
ttgcagacgt caacatttgg ctggtgacgt ttggtttcca ccttcacaac gccatcccgg
gcttcccgat tcctaaattt gacctcacgc aaccctcgct ggagatgaag aagagccagc
tgtgggatga tcttccggtg agnnnnnnnn nnnnnnnnnn tgcgggtttt gtctgatctc
ttattatcac cctttnctct ttgttcctgn nnnnnnnaga gtcagtagaa catagcactg
atttaatgca tttgattaaa actaattagc aaattacaga gctttcaaga gctttaatac
acgtgtaaac cacgcggtgc cacaaccctc cgggaccctc cttttattct ccttcttttt
ataaactgca gcttgctctg ctgtgctaag ctgtctgtag aaaagtttca cttgcacatg
tttagaataa aagcttcatg tttcagctgg tggcaccgag agnaaaaaaa ngcatttcag
aagcttttaa agttcataca ggtcnnntgt aggggttata acgctaatgt ggaagtcaca
tcattctgta tgatnnnnnn nncaatgccc tgntttttaa acatttattt tgttgtctgn
tttttttnnn nnnnccctct tattaacctg cagtagattc agtactaatc tgttcttaac
tcctgctgta acacgctgat cttcttgtct cttgcagtct atctctggcg tccaggagga
agtgactcgt caagctaagg ccttcttgtc cttcgagagg atgccagaga tccagtt
>Loricariidae_Pterygoplichthys_lituratus_1_1
cctctacatg tttcgcaaca ataaccccat cagcaaggtc catgaggtca aagagtacgt
cacaggtaag gacatcttgc gttattacag tatcttgatg ggtccctcag ttttatctgc
aatagctaca cctcattccg tcgctnnnnn nnnnnnnnnn nnntactggg cgtggataaa
actgaaggtc cgtagtatgt agtgataaga tgtcatgcgt aatgcgaatg ttgttgattt
ttgtagacgt caacatttgg ctggtgacgt ttggtttcca ccttcacaac gccatcccgg
gcttcccgat tcctaaattt gacctcacgc aaccctcgct ggagatgaag aagagccagc
tgtgggatga tcttccggtg agnnnnnnnn nnnnnnnnnn tgcgggtttt gtctgatcta
ttattatcac ctttttctct ttgttcctgn nnnnnnnaga gtcagtagaa catagcactg
atttaatgca tttgattaaa actaattagc aaattacaga gctttcaaga gctttaatac
acgtgtaaac cacgcggtgc cacaaccctc cgggaccctc cttttattct ccttcttttt
ataaactgca gcttgctctg ctgtgctaag ctgtctgtag aaaagtttca cttgcacatg
tttagaataa aagcttcatg gttcagctgn tggcaccgag agnaaaaaaa ngcatttcag
aagcttttaa agttcataca ggtcnnntgt aggggttata acgctaatgt ggaagtcaca
tcattctgta tgataaaaaa aacaatgccc tgntttttaa acatttattt tgatgtctgn
ttttttnnnn nnnnccctct tattaacctg cagtagattc agtactaatc tgttcttagc
tcctgctgta acacgctgat cttcttgtct cttgcagtct atctctggcg tccaggagga
agtgactcgt caagctaagg ccttcttgtc cttcgagagg atgccagaga tccagtt
>Loricariidae_Peckoltia_cavatica_3_1
nnnnnnnntg tttcgcaaca ataaccccat cagcaaggtc catgaggtca aagagtacgt
cacaggtaag gacatcctgc gttattacag tatcttgatg ggtccctcag ttttatctgc
aataactaca ccttattctg tcgctgtttt tggccgtggc tcttagtggg cgtggataaa
actgatggtc cgtagtatgt agtgataaga tgtgaagcgt aatgcaaatg ttgttgattt
ttgtagacat caacatttgg ctggtgacgt ttggtttcca ccttcacaat gccatcccgg
gcttcccaat tcctaaattt gacctcacgc aaccctcgct ggagatgaag aagagccagc
tgtgggatga tcttccggtg agnnnnnnnn nnnnnnnnnn cgtgggtttt gtctgatctc
ttattatcac cttttnctct ttgttcctgn nnnnnnnaga gtcagtagaa catagcaccg
atttaatgca tttgattaaa antcattagc aaattataga gctttcaaga gctttaatac
acatgtaaac cacgtggtgc cacaaccctc caggaccctc cttttattct ccttcttttt
ataaactgca gcttgctctg ctgttctaag ctgtctgtag aaaagtttca cttgaacttg
tttagaataa aagcttcacg gttcagctgn aggcaccgag aggaaaaaaa agcatttcag
aagcttttaa agttcatacg ggtcnnntgt aggggttatt acgctaatgt ggaagtcata
tcattctgta tgatnnnnnn nnnaatgtcc tgattttnaa acatttattt tgtcgtctgn
tttttctttn nnnnccctct tattaacctg cagtagattc agtactaatc cgttcttaac
tcctgctgta acacgctgat cttcttgtct cttgcagtct atctctggtg tccaggagga
agtgactcgt caagctaagg ccnnnnnnnn nnnnnnnnnn nnnnnnnnnn nnnnnnn
