# Supplementary material for: Time-calibrated phylogeny of neotropical freshwater fishes
Source: Front Bioinform. 2024 Dec 6;4:1433995. doi: 10.3389/fbinf.2024.1433995 (PMC11659281; doi:10.3389/fbinf.2024.1433995)
Supplement: Supplementary file 1 [file DataSheet1.zip › Supplementary Material/aln/alignment_KIAA.fasta]

>Atherinopsidae_Atherinops_affinis_1_1
ctattctact ctgtggagaa caaactgggc caacgatttg tcttcagagc attaggctac
gtcactatgg ccaaagccgg gctgacggag gttgagctgg aagacatctt gtcccttgac
aacatagttc ttggtgatgt cattgtgccg acttacctca aaaacccact gaggatctct
tatgacttgg ttgcgaagct cagggaggag ctggaaggct atctggtgga gcggcaggta
cggaacatca ccttgatggt ctgggccaac aggcatctgc atctgatcgc ccagaaactg
tatcttagta acgaggagga tgtgcatcaa atgcacagcc tcttggctga gtacttccta
ggggcttggt caggaggcag gaagaagatc tttacttacg ataacaacca tttcacttcc
ctgaacattt cccatcacaa aaaccctcac catcaacagt cccatgaaaa aacrtcctct
gataaatact cctacgacag acagactccc gaacagccct gggtgttcca gtgcaacctt
ttggagcctg acattttctt tgtaaatcac agaaagatga cagagcttgt gtaccacctc
accaggagtg ggcgcaccga tgacctcatg ttcggtgtca tcatgaactt cagctggctc
tacacgatga tcaagatcgg tcagtttgac aaggctttaa cagacattga ccttgcttat
agctacaccc aagaaaaaga gctcaagttc ctggcaacta ctctacgtag cgtcaaggta
aaagtgctaa aaaacccagc atcgctgtcc gcagaactgc agcaaaggct tcttcccgtt
gtcacttccc tacctaagct cagacac
>Atherinopsidae_Chirostoma_jordani_1_1
ctattttatt ctgtggagaa caaactgggc cagcggttcg tcttcagagc attagggtat
gtcacaatgg ccaaagctgg actgacagag gttgagctgg aagacatcct gtctcttgac
aacatagttc tgggsgatgt cattgtgccg acttacctca aaaatccact gaggatctct
tatgacttgg tcgctaagct cagggaggaa ctggagggct atctggtgga gcggcaggta
cggaacatca ccttgttggt ctgggccaac aggcacctgc atctgattgc ccagaaattg
taccttagca atgaggagga tgtgcatcaa atgcacagcc tcctggctga gtacttccta
ggggcgtggt caggcggcag aaagaagatc ttcacttatg ataacaacca tttcacttcc
ctgaacattt cccaccacaa aaaccctcac catcaacagt cccatgaaaa aacatcctct
gataaatact cctacgacag acagactccc gaacagccct gggtgttcca gtgcaacctt
ttggagcccg atattttctt tgtcaatcac agaaagatga ccgagctcgt gtaccacctc
accaggagtg gccgcacgga tgacctcatg tttggggtca tcatgaactt cagctggctc
tacacaatga taaagattgg tcagtttgac aaagctttaa cggacattga ccttgcttat
agctgcaccc aagaaaaaga gctcaagttc ctggcaacca ctctccgttg catcaaagtc
aaagtgttaa aaaaccctgc atcgctgtct gcagagctgc agcaaaggct tcttccagtc
gtcacttccc taccaaagct cagacac
>Atherinopsidae_Menidia_menidia_1_1
ctattttatt ctgtggagaa caaactaggc cagcggtttg tcttcagagc attagggtat
gtcacaatgg ccaaagctgg gctgacagag gttgagctgg aagacatcct gtctcttgac
aacatagttc tgggcgatgt cattgtgccg acttacctca aaaatccact gaggatctct
tatgacttgg ttgctaagct cagggaggaa ctggagggct atctggtgga gcggcaggta
cggaacatca ctttgatggt ctgggccaac aggcacctgc atctgattgc ccagaaattg
taccttagca atgaggagga tgtgcatcaa atgcacagcc tcttggctga gtacttccta
ggggcgtggt caggcgggag aaagaagatc ttcacttatg ataacaacca tttcacttct
ctgaacattt cccaccacaa aaaccctcac caacaacagt cccatgaaaa aacatcatct
gataaatact cctacgacag acagactccc gaacagccct gggtgttcca gtgcaacctt
ttggagcccg acattttctt tgtcaatcac agaaagatga ctgagctcgt gtaccacctc
accaggagtg gccgcacgga tgacctcatg tttggggtca tcatgaactt cagctggctc
tacacaatga taaagattgg tcagtttgac aaagctttaa cggacattga cctcgcttat
agctgcaccc aagaaaaaga gctcaagttc ctggcaacca ctctccgtag catcaaaggc
aaagtgttaa aaaaccctgc atcgctgtct gcagagctgc agcaaaggct tcttccagtc
gtcacttccc taccaaagct cagacac
>Atherinopsidae_Atherinella_hubbsi_1_1
ctgttttact ctgtggagaa caaactgggc cagcggtttg tcttcagagc attggggtat
gtcacaatgg ccaaagctgg gctgacagag gtggagctgg aagacatcct gtctcttgac
aacatagttc ttggtgatgt cattgtcccg acttacctca aaaacccact gaggatctct
tatgacttgg tcgcgaagct cagggaggaa ctagagggct atctggtgga gcggcaggta
cggaacatca ccctaatggt gtgggccaac aggcacctgc atctgattgc ccagaaactg
tatcttagca atgaggagga tgtacatcaa atgcacagcc tgttggctga gtacttccta
ggggcgtggt caggcggcag aaagaagatc ttcacctatg ataacaacca tttcacttcc
ctgaacattt cccatcacaa aaaccctcac catcaacagt cccatgaaaa aacatcatct
gacaagtact cctacgacag acagactccc gaacagccct gggtgttcca gtgcaacctc
ttggagcctg acattttctt tgtcaatcac agaaagatga tagagcttgt gtaccacctc
actaggagtg ggcgcacgga tgacctcatg tttggggtca ttatgaactt cagctggctc
tacacaatga taaagattgg tcagtttgat aaagctttaa cagacattga ccttgcttat
agctacaccc aagaaaaaga gctcaagttc ctggcaacca ccctccgtag catcaaagca
aaagtgttaa aaaaccctgc atcgctttct gcagaactgc agcaaaggct tcttcccgtc
gtcacctccc tacctaaact cagacac
>Atherinopsidae_Chirostoma_labarcae_1_1
nnnnnnnnnn nnnnnnnnnn nnnnnnnggc cagcggtttg tcttcagagc attagggtat
gtcacaatgg ccaaagctgg actgacagag gttgagctgg aagacatcct gtctcttgac
aacatagttc tgggcgatgt cattgtgccg acttacctca aaaatccact gaggatctct
tatgacttgg tcgctaagct cagggaggaa ctggagggct atctggtgga gcggcaggta
cggaacatca ccttgatggt ctgggccaac aggcacctgc atctgattgc ccagaaattg
taccttagca atgaggagga tgtgcatcaa atgcacagcc tcttggctga gtacttccta
ggggcgtggt caggcggcag aaagaagatc ttcacttatg ataacaacca tttcacttcc
ctgaacattt cccaccacaa aaaccctcac catcaacagt cccatgaaaa aacatcctct
gataaatact cctacgacag acagactccc gaacagccct gggtgttcca gtgcaacctt
ttggagcccg atattttctt tgtcaatcac agaaagatga ccgagctcgt gtaccacctc
accaggagtg gccgcacgga tgacctcatg tttggggtca tcatgaactt cagctggctc
tacacaatga taaagattgg tcagtttgac aaagctttaa cggacattga cctcgcttat
agctgcaccc aagaaaaaga gctcaagttc ctggcaacca ctctccgttg catcaaagtc
aaagtgttaa aaaaccctgc atcgctgtct gcagagctgc agcaaaggct tcttccagtc
gtcacttccc taccaaagct cagacac
>Atherinopsidae_Chirostoma_riojai_1_1
nnnnnnnnnn nnnnnnnnnn nnnnnnnggc cagcggtttg tcttcagagc attggggtat
gtcacaatgg ccaaagctgg actgacagag gttgagctgg aagacatcct gtctcttgac
aacatagttc tgggcgatgt cattgtgccg acttacctca aaaatcccct gaggatctct
tatgacttgg tcgctaagct cagggaggaa ctggagggct atctggtgga gcggcaggta
cggaacatca ccttgatggt ctgggccaac aggcacctgc atctgattgc ccagaaattg
taccttagca atgaggagga tgtgcatcaa atgcacagcc tsttggctga gtacttccta
ggggcgtggt caggcggcag aaagaagatc ttcacttatg ataacaacca tttcacttcc
ctgaacattt cccaccacaa aaaccctcac catcaacaat cccatgaaaa aacatcctct
gataaatact cctacgacag acagactccc gaacagccct gggtgttcca gtgcaacctt
ttggagcccg atattttctt tgtcaatcac agaaagatga ccgagctcgt gtaccacctc
accaggagtg gccgcacgga tgacctcatg tttggggtca tcatgaactt cagctggctc
tacacaatga taaagatcgg tcagtttgac aaagctttaa cggacattga cctcgcttat
agctgcaccc aagaaaaaga gctcaagttc ctggcaacca ctctccgttg catcaaagtc
aaagtgttaa aaaaccctgc atcgctgtct gcagagctgc agcaaaggct tcttccagtc
gtcacttccn nnnnnnnnnn nnnnnnn
>Atherinopsidae_Menidia_beryllina_1_1
nnnnnnnnnn nnnnnnnnnn nnnnnnnggc cagcggtttg tcttcagagc attagggtat
gtcacaatgg ccaaagctgg gctgacagag gttgagctgg aagacatcct gtctcttgac
aacatagttc tgggcgatgt cattgtgccg acttacctca aaaatccact gaggatctct
tatgacttgg ttgctaagct cagggaggaa ctggagggct atctggtgga gcggcaggta
cggaacatca ccttgatggt ctgggccaac aggcacctgc atctgattgc ccagaaattg
taccttagca atgaggagga tgtgcatcaa atgcacagcc tcttggctga gtacttccta
ggggcgtggt caggcggcag aaagaagatc ttcacttatg ataacaacca tttcacttcc
ctgaacattt cccaccacaa aaaccctcac aatcaacagt cccatgaaaa aacatcctct
gataaatact cctacgacag acagactccc gaacagccct gggtgttcca gtgcaacctt
ttggaacccg acattttctt cgtcaatcac agaaagatga ccgagctcgt gtaccacctc
accaggagtg gccgcacgga tgacctcatg tttggggtca tcatgaactt cagctggctc
tacacaatga taaagattgg tcagtttgac aaagctttaa crgacattga cctcgcttat
agctgcaccc aagaaaaaga gctcaagttc ctggcaacca ctctccgttg catcaaagtc
aaagtgttaa aaaaccctgc atcgctgtct gcagagctgc agcaaaggct tcttccagtt
gtcacttccc taccaaagct cagacac
>Atherinopsidae_Menidia_colei_1_1
ctattttatt ctgtggagaa caaactgggc cagcggtttg tcttcagagc attagggtat
gtcacaatgg ccaaagctgg actgacagag gttgagctgg aagacatcct gtctcttgac
aacatagttc tgggcgatgt cattgtgccg acttacctya aaaatccact gaggatctct
tatgacttgg tcgctaagct cagggaggaa ctggagggct atctggtgga gcggcaggta
cggaacatca ccttgatggt ctgggccaac aggcacctgc atctgattgc ccagaaattg
taccttagca atgaggagga tgtgcatcaa atgcacagcc tcttggctga gtacttccta
ggggcgtggt caggcggcag aaagaagatc ttcacttatg ataacaacca tttcacttcc
ctgaacattt cccaccacaa aaaccctcac catcaacagt cccatgaaaa aacatcctct
gataaatact cctacgacag acagactccc gaacagccct gggtgttcca gtgcaacctt
ttggagcccg acattttctt cgtcaatcac agaaagatga ccgagctcgt gtaccacctc
accaggagtg gccgcacgga tgacctcatg tttggggtca tcatgaactt cagctggcty
tacacaatga taaagattgg tcagtttgac aaagctttaa cggacattga cctcgcttat
agctgcaccc aagaaaaaga gctcaagttc ctggcaacta ctctccgttg catcaaagtc
aaagtgttaa aaaaccctgc atcgctgtct gcagagctgc agcaaaggct tcttccagtc
gtcacttccc taccaaagct cagacac
>Atherinopsidae_Poblana_alchichica_1_1
nnnnnnnnnn nnnnnnnnnn nnnnnnnggc cagcggtttg tcttcagagc attggggtat
gtcacaatgg ccaaagctgg actgacagag gttgagctgg aagacatcct gtctcttgac
aacatagttc tgggcgatgt cattgtgccg acttacctca aaaatcccct gaggatctct
tatgacttgg tcgctaagct cagggaggaa ctggagggct atctggtgga gcggcaggta
cggaacatca ccttgatggt ctgggccaac aggcacctgc atctgattgc ccagaaattg
taccttagca atgaggagga tgtgcatcaa atgcacagcc tcttggctga gtacttccta
ggggcgtggt caggcggcag aaagaagatc ttcacttatg ataacaacca tttcacttcc
ctgaacattt cccaccacaa aaaccctcac catcaacaat cccatgaaaa aacatcctct
gataaatact cctacgacag acagactccc gaacagccct gggtgttcca gtgcaacctt
ttggagcccg atattttctt tgtcaatcac agaaagatga ccgagctcgt gtaccacctc
accaggagtg gccgcacgga tgacctcatg tttggggtca tcatgaactt cagctggctc
tacacaatga taaagatcgg tcagtttgac aaagctttaa cggacattga cctcgcttat
agctgcaccc aagaaaaaga gctcaagttc ctggcaacca ctctccgttg catcaaagtc
aaagtgttaa aaaaccctgc atcgctgtct gcagagctgc agcaaaggct tcttccagtc
gtcacttccc taccaaagct cagacac
>Atherinopsidae_Atherinella_argentea_1_1
cttttttact ctgtggagaa caaactgggc cagcggtttg tcttcagagc attggggtat
gtcacaatgg ccaaagctgg gttgacagag gtggagctgg aagacatcct gtctcttgac
aacatagttc ttggtgatgt cattgtgccg acttacctca aaaacccact gaggatctct
tatgacttgg tcgcgaagct cagggaggaa ctagagggct atctggtgga gcggcaggta
cggaacatca ccctaatggt ctgggcaaac aggcacctgc atctgattgc ccagaaactg
tatcttagca atgaggagga tgtacatcaa atgcacagcc tgttggctga gtacttccta
ggggcgtggt caggcggcag aaagaagatc ttcacctatg acaacaayca tttcacttcc
ctgaacattt cccatcataa aaaccctcac catcaacagt cccatgaaaa aacctcctct
gacaagtact cctacgacag acagactcct gaacagccct gggtgttcca gtgcaacctc
ttggagcctg acattttctt tgtcaatcac agaaagatga cagagcttgt gtaccacctc
accaggagtg ggcgcacgga tgacctcatg tttggggtca tcatgaactt cagctggctc
tacacaatga taaagattgg tcagtttgat aaagctttaa cagacattga ccttgcttat
agctacaccc aagaaaaaga gctcaagttc ctggcaacca ccctccgtag cgtcaaagca
aaagtgttaa aaaaccctgc gtcgctgtct gctgaactgc agcaaaggct tcttcccgtc
gtcacctccc tacctaagct cagacac
>Atherinopsidae_Atherinella_crystallina_1_1
nnnnnnnnnn nnnnnnnnnn nnnnctgggc cagcggtttg tcttcagagc attggggtat
gtcacaatgg ccaaagctgg gttgacagag gtggagcttg aagacatcct ctctcttgac
aacatagttc ttggtgatgt cattgtgccg acttacctca aaaaccctct gaggatctct
tatgacttgg tcgcaaagct cagggaggaa ctagagggct acctggtgga gcgacaggta
cggaacatca ccctaatggt ctgggcaaac aggcacctgc atctgattgc ccagaaactg
tatcttagca atgaggagga tgtacatcaa atgcacagcc tgttggctga gtatttccta
ggggcgtggt caggtggcag aaagaagatc ttcacctatg ataacaacca tttcacttcc
ctgaacattt cccatcataa aaaccctcac catcaacagt ctcatgaaaa aacctcctct
gacaagtact cctacgacag acagactccc gaacagccct gggtgttcca gtgcaacctc
ttggagcctg atattttctt tgttaatcac agaaagatga cagagcttgt gtaccatctc
accaggagtg ggcgcacaga tgacctcatg tttggggtca tcatgaactt cagctggctc
tacacaatga taaagattgg tcagtttgat aaagctttaa cagacattga ccttgcttat
agctacaccc aagaaaaaga gctcaagttc ctggcgacca ccctccgtag cgtcaaagcm
aaagtgttaa aaaaccctgc gtcgctgtct gcagaactgc agcaaaggct tcttcccgtc
gtcacctctc tacctaagct cagacac
>Atherinopsidae_Atherinella_guatemalensis_1_1
nnnnnnnnnn nnnnnnnnnn nnnnctgggc cagcggtttg tctttagagc attggggtat
gtcacaatgg ccaaagctgg gttgacagag gtggagctgg aagacatcct gtctcttgac
aacatagttc ttggggacgt cattgtgccg acttacctca aaaacccact gaggatctct
tatgacttgg tcgcaaagct cagggaggaa ctagagggct atctggtgga gcggcaggta
cggaacataa ccctaatggt ctgggcaaac aggcacctgc atctgattgc ccagaaactg
tatcttagca atgaggagga tgtacatcaa atgcacagcc tgttggctga gtacttccta
ggggcgtggt caggtggcag aaagaagatc ttcacctatg ataacaacca tttcacttcc
ctgaacattt cccatcataa gaaccctcac catcaacagt cccatgaaaa aacctcctct
gacaagtact cttacgaccg acagactccc gaacagccct gggtgttcca gtgcaacctc
ttggagcctg acattttctt tgtcaatcac agaaagatga cagagcttgt gtaccatctc
accaggagtg ggcgcacgga tgacctcatg tttggggtca tcatgaactt cagctggctc
tacacaatga taaagattgg tcagtttgat aaagctttaa cagacattga ccttgcttat
agctacaccc aagaaaaaga gctcaagttc ctggcaacca ccctccgtag cgtcaaagca
aaagtgttaa aaaaccctgc gtcgctgtct gcagaactgc agcaaaggct tcttcccgtc
gtcacctccc tacctaagct cagacac
>Atherinopsidae_Atherinella_marvelae_1_1
ctgttttact ctgtggagaa caaactgggc cagcggtttg tcttcagagc attggggtat
gtcacaatgg ccaaagctgg gctgacagag gtggagctgg aagacatcct gtctcttgac
aacatagttc ttggtgatgt cattgtgccg acttacctca aaaacccact gaggatctct
tatgacttgg tcgcgaagct cagggaggaa ctagagggct atctggtgga gcggcaggta
cggaacatca ccctaatggt gtgggccaac aggcacctgc atctgattgc ccagaaactg
tatcttagca atgaggagga tgtacatcaa atgcacagcc tgttggctga gtacttccta
ggggcgtggt caggcggcag aaagaagatc ttcacctatg ataacaacca tttcacttcc
ctgaacattt cccatcayaa aaaccctcac catcaacagt cccatgaaaa aacatcmtct
gacaagtact cctacgacag acagactccc gaacagycct gggtgttcca gtgcaacctc
ttggagcctg acattttctt tgtcaatcac agaaagatga yagagcttgt gtaccacctc
actaggagtg ggcgcacgga tgacctcatg tttggggtca tyatgaactt cagctggctc
tacacaatga taaagattgg tcagtttgat aaagctttaa cagacattga ccttgcttat
agctacaccc aagaaaaaga gctcaagttc ctggcaacca ccctccgtag catcaaagca
aaagtgttaa aaaaccctgc atcgctttct gcagaactgc agcaaaggct tcttcccgtc
gtcacctccc tacctaaact cagacac
>Atherinopsidae_Atherinella_milleri_1_1
nnnnnnnnnn nnnnnnnnnn nnnnnnnnnn nnnnnnnnnn nnnnnnnngc attggggtat
gtcacaatgg ccaaagctgg gctgacagag gtggagctgg aagacatcct gtctcttgac
aacatagttc ttggtgatgt cattgtgccg acttacctca aaaacccact gaggatctct
tatgacttgg ttgcgaagct cagggaggaa ctagagggct atctggtgga gcggcaggta
cggaacatca ccctaatggt gtgggccaac aggcacctgc atctgattgc ccagaaactg
tatcttagca atgaggagga tgtacatcaa atgcacagcc tgttggctga gtacttccta
ggggcgtggt caggcggcag aaagaagatc ttcacctatg ataacaacca tttcacttcc
ctgaacattt cccatcataa aaaccctcac caacaacagt cccatgaaaa aacatcctct
gacaagtact cctacgacag acagactccc gaacagccct gggtgttcca gtgcaacctc
ttggagcctg acattttctt tgtcaatcac agaaagatga cagagcttgt gtaccacctc
actaggagtg ggcgcacgga tgacctcatg tttggggtca tcatgaactt cagctggctc
tacacaatga taaagattgg tcagtttgat aaagctttaa cagacattga ccttgcttat
agctacaccc aagaaaaaga gctcaagttc ctggcaacca ccctccgtag catcaaagca
aaagtgttaa aaaaccctgc atcgctttct gcagaactgc agcaaaggct tcttcccgtc
gtcacctccc tannnnnnnn nnnnnnn
>Atherinopsidae_Atherinella_pellosemeion_1_1
ctgttttact ctgtggagaa caaactgggc cagcggtttg tcttcagagc attggggtat
gtcacaatgg ccaaagctgg gttgacagag gtggagcttg aagacatcct ctctcttgac
aacatagttc ttggtgatgt cattgtgccg acttacctca aaaaccctct aaggatctct
tatgacttgg tcgcaaagct cagggaggaa ctagagggct acctggtgga gcgacaggta
cggaacatca ccctaatggt ctgggcaaac aggcacctgc atctgattgc ccagaaactg
tatcttagca atgaggagga tgtacatcaa atgcacagcc tgttggctga gtatttccta
ggggcgtggt caggtggcag aaagaagatc ttcacctatg ataacaacca tttcacttcc
ctgaacattt cccatcataa aaaccctcac catcaacagt ctcatgaaaa aacctcctct
gacaagtact cctacgacag acagactccc gaacagccct gggtgttcca gtgcaacctc
ttggagcctg atattttctt tgttaatcac agaaagatga cagagcttgt gtaccatctc
accaggagtg ggcgcacaga tgacctcatg tttggggtca tcatgaactt cagctggctc
tacacaatga taaagattgg tcagtttgat aaagctttaa cagacattga ccttgcttat
agctacaccc aagaaaaaga gctcaagttc ctggcgacca ccctccgtag cgtcaaagca
aaagtgttaa aaaaccctgc gtcgctgtct gcagaactgc agcaaaggct tcttcccgtc
gtcacctctc tacctaagct cagacac
>Atherinopsidae_Atherinella_sallei_1_1
nnnnnnnnnn nnnnnnnnnn naaactgggc cagcggtttg tcttcagagc attggggtat
gtcacaatgg ccaaagctgg gttgacagag gtggagctgg aagacatcct gtctcttgac
aacatagttc ttggtgatgt cattgtgccg acttacctca aaaaccctct gaggatctct
tatgacttgg tcgcgaagct cagggaggaa ctagagggct atctggtgga gcggcaggta
cggaacatca ccctaatggt gtgggccaac aggcacctgc atctgattgc ccagaaactg
tatcttagca atgaggagga cgtacatcaa atgcacagcc tgttggctga gtacttccta
ggggcatggt caggcggcag aaagaagatc ttcacctatg ataacaacca tttcacttcc
ctgaacattt cccatcataa aaaccctcac catcaacagt cccatgaaaa aacatcctct
gacaagtact cctatgacag acagactccc gaacagccct gggtgttcca gtgcaacctc
ttggagcctg acattttctt tgtcaatcac agaaagatga cagagcttgt gtaccacctc
accaggagtg ggcgcacgga tgacctcatg tttggggtca tcatgaactt cagctggctc
tacacaatga taaagattgg tcagtttgat aaagctttaa cagacattga ccttgcttat
agctataccc aagaaaaaga gctcaagttc ctggcaacca ccctccgtag catcaaagca
aaagtgttaa aaaaccccgc atcgctgtct gcagaactcc agcaaaggct tcttcccgtc
gtcacctccc tannnnnnnn nnnnnnn
>Atherinopsidae_Atherinella_schultzi_1_1
nnnnnnnnnn nnnnnnnnnn nnnnnnnnnn nnnnnnnnnn nnnnnnnngc attggggtat
gtcacaatgg ccaaagctgg gctgacagag gtggagctgg aagacatcct gtctcttgac
aacatagttc ttggtgatgt cattgtcccg acttacctca aaaacccact gaggatctct
tatgacttgg tcgcgaagct cagggaggaa ctagagggct atctggtgga gcggcaggta
cggaacatca ccctaatggt gtgggccaac aggcacctgc atctgattgc ccagaaactg
tatcttagca atgaggagga tgtacatcaa atgcacagcc tgttggctga gtacttccta
ggggcgtggt caggcggcag aaagaagatc ttcacctatg ataacaacca tttcacttcc
ctgaacattt cccatcacaa aaaccctcac catcaacagt cccatgaaaa aacatcatct
gacaagtact cctacgacag acagactccc gaacagccct gggtgttcca gtgcaacctc
ttggagcctg acattttctt tgtcaatcac agaaagatga tagagcttgt gtaccacctc
actaggagtg ggcgcacgga tgacctcatg tttggggtca ttatgaactt cagctggctc
tacacaatga taaagattgg tcagtttgat aaagctttaa cagacattga ccttgcttat
agctacaccc aagaaaaaga gctcaagttc ctggcaacca ccctccgtag catcaaagca
aaagtgttaa aaaaccctgc atcgctttct gcagaactgc agcaaaggct tcttcccgtc
gtcacctccc tacctaaact cagacac
>Atherinopsidae_Chirostoma_humboldtianum_1_1
nnnnnnnnnn nnnnnnnnaa caaactgggc cagcggtttg tcttcagagc attagggtat
gtcacaatgg ccaaagctgg actgacagag gttgagctgg aagacatcct gtctcttgac
aacatagttc tgggcgatgt cattgtgccg acttacctca aaaatccact gaggatctct
tatgacttgg tcgctaagct cagggaggaa ctgcagggct atctggtgga gcggcaggta
cggaacatca ccttgatggt ctgggccaac aggcacctgc atctgattgc ccagaaattg
taccttagca atgaggagga tgtgcatcaa atgcacagcc tcttggctga gtacttccta
ggggcgtggt caggcggcag aaagaagatc ttcacatatg ataacaacca tttcacttcc
ctgaacattt cccaccacaa aaaccctcac catcaacagt cccatgaaaa aacatcctct
gataaatact cctacgacag acagactccc gaacagccct gggtgttcca gtgcaacctt
ttggagcccg atattttctt tgtcaatcac agaaagatga ccgagctcgt gtaccacctc
accaggagtg gccgcacgga tgacctcatg tttggggtca tcatgaactt cagctggctc
tacacaatga taaagattgg tcagtttgac aaagctttaa cggacattga cctcgcttat
agctgcaccc aagaaaaaga gctcaagttc ctggcaacca ctctccgttg catcaaagtc
aaagtgttaa aaaaccccgc atcgctgtct gcagagctgc agcaaaggct tcttccagtc
gtcacttccc tannnnnnnn nnnnnnn
>Atherinopsidae_Menidia_menidia_2_1
ctattttatt ctgtggagaa caaactgggc cagcggtttg tcttcagagc attagggtat
gtcacaatgg ccaaagctgg gctgacagag gttgagctgg aagacatcct gtctcttgac
aacattgttc tgggcgatgt cattgtgccg acttacctca aaaatccact gaggatctct
tatgacttgg ttgctaagct cagggaggaa ctggagggct atctggtgga gcggcaggta
cggaacatca ctttgatggt ctgggccaac aggcacctgc atctgattgc ccagaaattg
taccttagca atgaggagga tgtgcatcaa atgcacagcc tcttggctga gtacttccta
ggggcgtggt caggcgggag aaagaagatc ttcacttatg ataacaacca tttcacttct
ctgaacattt cccaccacaa aaaccctcac caacaacagt cccatgaaaa aacatcatct
gataaatact cctacgacag acagactccc gaacagccct gggtgttcca gtgcaacctt
ttggagcccg acattttctt tgtcaatcac agaaagatga ctgagctcgt gtaccacctc
accaggagtg gccgcacgga tgacctcatg tttggggtca tcatgaactt cagctggctc
tacacaatga taaagnnnnn nnnnnnnnnn nnnnnnnnnn nnnnnnnnnn nnnnnnnnnn
nnnnnnnnnn nnnnnnnnnn nnnnnnnnnn nnnnnnnnnn nnnnnnnnnn nnnnnnnnnn
nnnnnnnnnn nnnnnnnnnn nnnnnnnnnn nnnnnnnnnn nnnnnnnnnn nnnnnnnnnn
nnnnnnnnnn nnnnnnnnnn nnnnnnn
>Atherinopsidae_Odontesthes_mauleanum_1_1
ctattctact ctgtggagaa caaactgggc caacgatttg tcttcagagc attgggctac
gtcactatgg ccaaagccgg gctaacggag gttgagctgg aagatatcct gtcccttgac
aacatagttc ttggcgatgt cattgtgcca acttacctca aaaacccact gaggatctct
tatgacttgg ttgcgaagct cagggaggag ctggaaggct atctggtgga gcggcaggta
cggaacatca ccttgatggt ctgggccaac aggcatctgc atctgattgc ccagaaactg
tatctaagta atgaggagga tgtgcatcaa atgcacagcc tcttggctga gtacttccta
ggggcatggt caggaggcag gaagaagatc tttacttacg ataacaacca tttcacttcc
ctgaacattt ctcatcacaa aaaccctcac catccacagt cccatgaaaa aacatcctct
gataaatact cctacgacag acagactccc gaacagccct gggtgttcca gtgcaacctt
ttggagcctg acattttctt tgtcaatcac agaaagatga tagagcttgt gtaccacctc
accaggagtg ggcgcacaga tgacctcatg ttcggtgtca tcatgaactt cagctggctc
tacacgatga tcaagatcgg tcagtttgac aaggctttaa cagacattga ccttgcttat
agctacaccc aagaaaaaga gctcaagttc ctggcaacca ctctacgcag cgtcaaggta
aaagtgctaa aaaacccagc atcgctgtcc gcagaactgc agcaaaggct tcttccagtt
gtcacttccc tacctaagct cagacac
>Atherinopsidae_Poblana_ferdebueni_1_1
nnnnnnnnnn nnnnnnnnnn nnnnnnnggc cagcggtttg tcttcagagc attggggtat
gtcacaatgg ccaaagctgg actgacagag gttgagctgg aagacatcct gtctcttgac
aacatagttc tgggcgatgt cattgtgccg acttacctca aaaatcccct gaggatctct
catgacttgg tcgctaagct cagggaggaa ctggagggct atctggtgga gcggcaggta
cggaacatca ccttgatggt ctgggccaac aggcacctgc atctgattgc ccagaaattg
taccttagca atgaggagga tgtgcatcaa atgcacagcc tcttggctga gtacttccta
ggggcgtggt caggcggcag aaagaagatc ttcacttatg ataacaacca tttcacttcc
ctgaacattt cccaccacaa aaaccctcac catcaacaat cccatgaaaa aacatcctct
gataaatact cctacgacag acagactccc gaacagccct gggtgttcca gtgcaacctt
ttggagcccg atattttctt tgtcaatcac agaaagatga ccgagctcgt gtaccacctc
accaggagtg gccgcacgga tgacctcatg tttggggtca tcatgaactt cagctggctc
tacacaatga taaagatcgg tcagtttgac aaagctttaa cggacattga cctcgcttat
agctgcaccc aagaaaaaga gctcaagttc ctggcaacca ctctccgttg catcaaagtc
aaagtgttaa aaaaccctgc atcgctgtct gcagagctgc agcaaaggct tcttccagtc
gtcacttccc taccaaagct cagacac
>Atherinopsidae_Atherinella_balsana_1_1
ctgttttact ctgtggagaa caaactgggc cagcggtttg tattcagagc attggggtat
gtcacaatgg ccaaagctgg gttgacagag gtggagctgg aagacatcct gtctcttgac
aacatagttc ttggggacgt cattgtgccg acttacctca aaaacccact gaggatctct
tatgacttgg tcgcaaagct cagggaggaa ctagagggct atctggtgga gcggcaggta
cggaacatca ccctaatggt ctgggcaaac aggcacctgc atctgattgc ccagaaactg
tatcttagca atgaggagga tgtacatcaa atgcacagcc tgttggctga gtacttccta
ggggcgtggt caggtggcag aaagaagatc ttcacctatg ataacaacca tttcacttcc
ctgaacattt cccatcataa gaaccctcac catcaacagt cccatgaaaa aacctcctct
gacaagtact cctacgaccg acagactccc gaacagccct gggtgttcca gtgcaacctc
ttggagcctg acattttctt tgtcaatcac agaaagatga cagagcttgt gtaccatctc
accaggagtg ggcgcacgga tgacctcatg tttggggtca tcatgaactt cagctggctc
tacacaatga taaagattgg tcagtttgat aaagctttaa cagacattga ccttgcttat
agctacaccc aagaaaaaga gctgaagttc ctggcaacca ccctccgtag cgtcaaagca
aaagtgttaa aaaaccctgc gtcgctgtct gcagaactgc agcaaaggct tcttcccgtc
gtcacctccc tacctaagct cagacac
>Atherinopsidae_Atherinella_sardina_1_1
nnnnnnnnnn nnnnnnnnnn nnnnctgggc cagcggtttg tcttcagagc attggggtat
gtcacaatgg ccaaagctgg gctgacagag gtggagctgg aagacatcct gtctcttgac
aacatagttc ttggtgatgt cattgtcccg acttacctca aaaacccact gaggatctct
tatgacttgg tcgcgaagct cagggaggaa ctagagggct atctggtgga gcggcaggta
cggaacatca ccctaatggt gtgggccaac aggcacctgc atctgattgc ccagaaactg
tatcttagca atgaggagga tgtacatcaa atgcacagcc tgttggctga gtacttccta
ggggcgtggt caggcggcag aaagaagatc ttcacctatg ataacaacca tttcacttcc
ctgaacattt cccatcacaa aaaccctcac catcaacagt cccatgaaaa aacatcatct
gacaagtact cctacgacag acagactccc gaacagccct gggtgttcca gtgcaacctc
ttggagcctg acattttctt tgtcaatcac agaaagatga tagagcttgt gtaccacctc
actaggagtg ggcgcacgga tgacctcatg tttggggtca ttatgaactt cagctggctc
tacacaatga taaagattgg tcagtttgat aaagctttaa cagacattga ccttgcttat
agctacaccc aagaaaaaga gctcaagttc ctggcaacca ccctccgtag catcaaagca
aaagtgttaa aaaaccctgc atcgctttct gcagaactgc agcaaaggct tcttcccgtc
gtcacctccc tacctaaact cagacac
>Atherinopsidae_Basilichthys_semotilus_1_1
ctattctact ctgtggagaa caaactgggc caacgatttg tcttcagagc attaggctac
gtcactatgg caaaagccgg gctaacggag gttgagctgg aagatatcct gtcccttgac
aacatagttc ttggtgatgt cattgtgcca acttacctca aaaacccact gaggatctct
tatgacttgg ttgcgaagct cagggaggag ctggaaggct atctggtgga gcggcaggta
cggaacatca ctttgatggt ctgggccaac aggcatctac atctgattgc ccaaaaactg
tatcttagta atgaggagga tgtgcatcaa atgcacagcc tcttggctga gtacttccta
ggggcttggt caggaggcag gaagaagatc tttacttatg ataacaacca tttcacttcc
ctgaacattt ctcatcacaa aaaccctcac catcaacaga cccatgaaaa aacatcctct
gataaatact cgtacgacag acagactcct gaacagccct gggtgttcca gtgcaacctt
ttggagcctg acattttctt tgtcaatcac agaaagatga cagagcttgt gtaccacctc
accaggagtg ggcgcaccga tgacctcatg ttcggtgtma tcatgaactt cagctggctc
tatacgatga tcaagatcgg tcagtttgac aaggctttaa cagacattga ccttgcttat
agctacaccc aagaaaaaga gctcaagttc ctggcaacca ctctacgtag cgtcaaggta
aaagtgctaa aaaacccagc atcgctgtct gcagaactgc agcaaaggct tcttccagtt
gtcacttccc tacctaagct cagacac
>Atherinopsidae_Chirostoma_consocium_1_1
nnnnnnnnnn nnnnnnnnnn nnnnnnnggc cagcggtttg tcttcagagc attagggtat
gtcacaatgg ccaaagctgg actgacagag gttgagctgg aagacatcct gtctcttgac
aacatagttc tgggcgatgt cattgtgccg acttacctca aaaatccact gaggatctct
tatgacttgg tcgctaagct cagggaggaa ctgcagggct atctggtgga gcggcaggta
cggaacatca ccttgatggt ctgggccaac aggcacctgc atctgattgc ccagaaattg
taccttagca atgaggagga tgtgcatcaa atgcacagcc tcttggctga gtacttccta
ggggcgtggt caggcggcag aaagaagatc ttcacatatg ataacaacca tttcacttcc
ctgaacattt cccaccacaa aaaccctcac catcaacagt cccatgaaaa aacatcctct
gataaatact cctacgacag acagactccc gaacagccct gggtgttcca gtgcaacctt
ttggagcccg atattttctt tgtcaatcac agaaagatga ccgagctcgt gtaccacctc
accaggagtg gccgcacgga tgacctcatg tttggggtca tcatgaactt cagctggctc
tacacaatga taaagattgg tcagtttgac aaagctttaa cggacattga cctcgcttat
agctgcaccc aagaaaaaga gctcaagttc ctggcaacca ctctccgttg catcaaagtc
aaagtgttaa aaaacccygc atcgctgtct gcagagctgc agcaaaggct tcttccagtc
gtcacttccc taccaaagct cagacac
>Atherinopsidae_Odontesthes_regia_1_1
ctattctact ctgtggagaa caaactgggc caacgatttg tcttcagagc attgggctac
gtcactatgg ccaaagccgg gctaacggag gttgagctgg aagatattct gtcccttgac
aacatagttc ttggcgatgt cattgtgcca acttacctca aaaacccact gaggatctct
tatgacttgg ttgcgaagct cagggaggag ctggaaggct atctggtgga gcggcaggta
cggaacatca ccttgatggt ctgggccaac aggcatctgc atttgattgc ccagaaactg
tatctaagta atgaggagga tgtgcatcaa atgcacagcc tcttggctga gtacttccta
ggggcatggt caggaggcag gaagaagatc tttacttacg ataacaacca tttcacttcc
ctgaacattt ctcatcacaa aaaccctcac catccacagt cccatgaaaa aacatcctct
gataaatact cctacgacag acagactccc gaacagccct gggtgttcca gtgcaacctt
ttggagcctg acattttctt tgtcaatcac agaaagatga tagagcttgt gtaccacctc
accaggagtg ggcgcaccga tgacctcatg ttcggtgtca tcatgaactt cagctggctc
tacacgatga tcaagatcgg tcagtttgac aaggctttaa cagacattga ccttgcttat
agctacaccc aagaaaaaga gctcaagttc ctggcaacca ctctacgcag cgtcaaggta
aaagtgctaa aaaacccagc atcgctgtcc gcagaactgc agcaaaggct tcttccagtt
gtcacttccc tacctaagct cnnnnnn
>Atherinopsidae_Basilichthys_microlepidotus_1_1
nnnnnnnnnn nnnnnnnnaa caaactgggc caacgatttg tcttcagagc attaggctac
gtcactatgg caaaagccgg gctaacggag gttgagctgg aagatatcct gtcccttgac
aacatagttc ttggtgatgt cattgtgcca acttacctaa aaaacccact gaggatctct
tatgacttgg ttgcgaagct cagggaggag ctggaaggct atctggtgga gcggcaggta
cggaacatca ctttgatggt ctgggccaac aggcatctac atctgattgc ccaaaaactg
tatcttagta atgaggagga tgtgcatcaa atgcacagcc tcttggctga gtacttccta
ggggcttggt caggaggcag gaagaagatc tttacttacg ataacaacca tttcacttcc
ctgaacattt ctcatcacaa aaaccctcac catcaacaga cccatgaaaa aacatcctct
gataaatact cctacgacag acagactcct gaacagccct gggtgttcca gtgcaacctt
ttggaacctg acattttctt tgtcaatcac agaaagatga cagagcttgt gtaccacctc
accaggagtg ggcgcaccga tgacctcatg ttcggtgtca tcatgaactt cagctggctc
tacacgatga tcaagatcgg tcagtttgac aaggctttaa cagacgttga ccttgcttat
agctacaccc aagaaaaaga gctcaagttc ctggcaacca ctctacgtag cgtcaaggca
aaagttctaa aaaacccagc atcgctgtct gcagaactgc agcaaaggct tcttccagtt
gtcacttccc tacctaagct cagacac
>Atherinopsidae_Chirostoma_attenuatum_1_1
nnnnnnnnnn nnnnnnnnnn nnnnnnnnnn nnnnnnnnnn nnnnnnnngc attagggtat
gtcacaatgg ccaaagctgg actgacagag gttgagctgg aagacatcct gtctcttgac
aacatagttc tgggcgatgt cattgtgccg acttacctca aaaatccact gaggatctct
tatgacttgg tcgctaagct cagggaggaa ctggagggct atctggtgga gcggcaggta
cggaacatca ccttgatggt ctgggccaac aggcacctgc atctgattgc ccagaaattg
taccttagca atgaggagga tgtgcatcaa atgcacagcc tcctggctga gtacttccta
ggrgcgtggt caggcggcag aaagaagatc ttcacttatg ataacaacca tttcacttcc
ctgaacattt cccaccacaa aaaccctcac catcaacagt cccatgaaaa aacatcctct
gataaatact cctacgacag acagactccc gaacagccct gggtgttcca gtgcaacctt
ttggagcccg atattttctt tgtcaatcac agaaagatga ccgagctcgt gtaccacctc
accaggagtg gccgcacgga tgacctcatg tttggggtca tcatgaactt cagctggctc
tacacaatga taaagattgg tcagtttgac aaagctttaa cggacattga cctcgcttat
agctgcaccc aagaaaaaga gctcaagttc ctggcaacca ctctccgttg catcaaagtc
aaagtgttra aaaaccctgc atcgctgtct gcagagctgc agcaaaggct tcttccagtc
gtcacttccc tannnnnnnn nnnnnnn
>Atherinopsidae_Odontesthes_bonariensis_1_1
ctattctact ctgtggagaa caaactgggc caacgatttg tcttcagagc attgggctac
atcactatgg ctaaagccgg gctaacggag gttgagctgg aagatattct gtcccttgac
aacatagttc ttggcgatgt cattgtgcca acttacctca aaaacccact gaggatctct
tatgacttgg ttgcgaagct cagggaggag ctggaaggct atctggtgga gcggcaggta
cggaacatca ccttgatggt ctgggccaac aggcatctgc atctgattgc ccagaaactg
tatctaagta atgaggagga tgtgcatcaa atgcacagcc tcttggctga gtacttccta
ggggcatggt caggaggcag gaagaagatc tttacttacg ataacaacca tttcacttcc
ctgaacattt ctcatcacaa aaaccctcac catccacagt cccatgaaaa aacatcctct
gataaatact cctacgacag acagactccc gaacagccct gggtgttcca gtgcaacctt
ttggagcctg acattttctt tgtcaatcac agaaagatga tagagcttgt gtaccacctc
accaggagtg ggcgcaccga tgacctcatg ttcggtgtca tcatgaactt cagctggctc
tacacgatga tcaagatcgg tcagtttgac aaggctttaa cagacattga ccttgcttat
agctacaccc aagaaaaaga gctcaagttc ctggcaacca ctctacgcag cgtcaaggta
aaagtgctaa aaaacccagc atcgctgtcc gcagaactgc agcaaaggct tcttccagtt
gtcacttccc tacctaagct cagacac
>Atherinopsidae_Odontesthes_hatcheri_1_1
nnnnnnnnnn nnnnnnnnaa caaactgggc caacgatttg tcttcagagc attaggctac
gtcactatgg ccaaagccgg gctaacggag gttgagctgg aagatattct gtcccttgac
aacatagttc ttggcgatgt cattgtgcca acttacctca aaaacccact gaggatctct
tatgacttgg ttgcgaagct cagggaggag ctagaaggct atctggtgga gcggcaggta
cggaacatca ccttgatggt ctgggccaac aggcatctgc atctgattgc ccagaaactg
tatctaagta atgaggagga tgtgcatcaa atgcacagcc tcttggctga gtacttccta
ggggcatggt caggaggcag gaagaagatc tttacttacg ataacaacca tttcacttcc
ctgaacattt ctcatcacaa aaaccctcac catccacagt cccatgaaaa aacatcctct
gataaatact cctacgacag acagactccc gaacagccct gggtgttcca gtgcaacctt
ttggagcctg acattttctt tgtcaatcac agaaagatga tagagcttgt gtaccacctc
accaggagtg ggcgcacaga tgacctcatg ttcggtgtca tcatgaactt cagctggctc
tacacgatga tcaagatcgg tcagtttgac aaggctttaa cagacattga ccttgcttat
agctacaccc aagaaaaaga gctcaagttc ctggcaacca ctctacgcag cgtcaaggta
aaagtgctaa aaaacccagc atcgctgtcc gcagaactgc agcaaaggct tcttccagtt
gtcacttccc tacctaagct cagacac
>Atherinopsidae_Odontesthes_humensis_1_1
ctattctact ctgtggagaa caaactgggc caacgatttg tcttcagagc attgggctac
gtcactatgg ccaaagccgg gctaacggag gttgagctgg aagatattct gtcccttgac
aacatagttc ttggcgatgt cattgtgcca acttacctca aaaacccact gaggatctct
tatgacttgg ttgcaaagct cagggaggag ctggaaggct atctggtgga gcggcaggta
cggaacatca ccttgatggt ctgggccaac aggcatctgc atctgattgc ccagaaactg
tatctaagta atgaggagga tgtgcatcaa atgcacagcc tcttggctga gtacttccta
ggggcatggt caggaggcag gaagaagatc tttacttacg ataacaacca tttcacttcc
ctgaacattt ctcatcacaa aaaccctcac catccacagt cccatgaaaa aacatcctct
gataaatact cctacgacag acagactccc gaacagccct gggtgttcca gtgcaacctt
ttggagcctg acattttctt tgtcaatcac agaaagatga tagagcttgt gtaccacctc
accaggagtg ggcgcaccga tgacctcatg ttcggtgtca tcatgaactt cagctggctc
tacacgatga tcaagatcgg tcagtttgac aaggctttaa cagacattga ccttgcttat
agctacaccc aagaaaaaga gctcaagttc ctggcaacca ctctacgcag cgtcaaggta
aaagtgctaa agaacccagc atcgctgtcc gcagaactgc agcaaaggct tcttccagtt
gtcacttccc tacctaaact cagacac
>Atherinopsidae_Odontesthes_nigricans_1_1
ctattctact ctgtggagaa caaactgggc caacgatttg tcttcagagc attgggatac
gtcactatgg ccaaagccgg gctaacggag gttgagctgg aagatattct gtcccttgac
aacatagttc ttggcgatgt cattgtgcca acttacctca aaaacccact gaggatctct
tatgacttgg ttgcaaagct cagggaggag ctggaaggct atctggtgga gcggcaggta
cggaacatca ccttgatggt ctgggccaac aggcatctgc atctgattgc ccagaaactg
tatctaagta atgaggagga tgtgcatcaa atgcacagcc tcttggctga gtacttccta
ggggcatggt caggaggcag gaagaagatc tttacttacg ataacaacca tttcacttcc
ctgaacattt ctcatcacaa aaaccctcac catccacagt cccatgaaaa aacatcctct
gataaatact cctacgacag acagactccc gaacagccct gggtgttcca gtgcaacctt
ttggagcctg acattttctt tgtcaatcac agaaagatga tagagcttgt gtaccacctc
accaggagtg ggcgcaccga tgacctcatg ttcggtgtca tcatgaactt cagctggctc
tacacgatga tcaagatcgg tcagtttgac aaggctttaa cagacattga ccttgcttat
agctacaccc aagaaaaaga gctcaagttc ctggcagcca ctctacgcag cgtcaaggta
aaagtgctaa aaaacccagc atcgctgtcc gcagaactgc agcaaaggct tcttccagtt
gtcacttccc tacctaagct cagacac
>Atherinopsidae_Odontesthes_perugiae_1_1
ctattctact ctgtggagaa caaactgggc caacgatttg tcttcagagc attgggctac
atcactatgg ctaaagccgg gctaacggag gttgagctgg aagatattct gtcccttgac
aacatagttc ttggcgatgt cattgtgcca acttacctca aaaacccact gaggatctct
tatgacttgg ttgcgaagct cagggaggag ctggaaggct atctggtgga gcggcaggta
cggaacatca ccttgatggt ctgggccaac aggcatctgc atctgattgc ccagaaactg
tatctaagta atgaggagga tgtgcatcaa atgcacagcc tcttggctga gtacttccta
ggggcatggt caggaggcag gaagaagatc tttacttacg ataacaacca tttcacttcc
ctgaacattt ctcatcacaa aaaccctcac catccacagt cccatgaaaa aacatcctct
gataaatact cctacgacag acagactccc gaacagccct gggtgttcca gtgcaacctt
ttggagcctg acattttctt tgtcaatcac agaaagatga tagagcttgt gtaccacctc
accaggagtg ggcgcaccga tgacctcatg ttcggtgtca tcatgaactt cagctggctc
tacacgatga tcaagatcgg tcagtttgac aaggctttaa cagacattga ccttgcttat
agctacaccc aagaaaaaga gctcaagttc ctggcaacca ctctacgcag cgtcaaggta
aaagtgctaa aaaacccagc atcgctgtcc gcagaactgc agcaaaggct tcttccagtt
gtcacttccc tacctaagct cagacac
>Atherinopsidae_Basilichthys_australis_1_1
nnnnnnnnnn nnnnnnnnaa caaactgggc caacgatttg tcttcagagc attaggctac
gtcactatgg caaaagccgg gctaacggag gttgagctgg aagatatcct gtcccttgac
aacatagttc ttggtgatgt cattgtgcca acttacctaa aaaacccact gaggatctct
tatgacttgg ttgcgaagct cagggaggag ctggaaggct atctggtgga gcggcaggta
cggaacatca ctttgatggt ctgggccaac aggcatctac atctgattgc ccaaaaactg
tatcttagta atgaggagga tgtgcatcaa atgcacagcc tcttggctga gtacttccta
ggggcttggt caggaggcag gaagaagatc tttacttacg ataacaacca tttcacttcc
ctgaacattt ctcatcacaa aaaccctcac catcaacaga cccatgaaaa aacatcctct
gataaatact cctacgacag acagactcct gaacagccct gggtgttcca gtgcaacctt
ttggaacctg acattttctt tgtcaatcac agaaagatga cagagcttgt gtaccacctc
accaggagtg ggcgcaccga tgacctcatg ttcggtgtca tcatgaactt cagctggctc
tacacgatga tcaagatcgg tcagtttgac aaggctttaa cagacattga ccttgcttat
agctacaccc aagaaaaaga gctcaagttc ctggcaacca ctctacgtag cgtcaaggca
aaagttctaa aaaacccatc atcgctgtct gcagaactgc agcaaaggct tcttccagtt
gtcacttccc tacctaagct cagacac
>Atherinopsidae_Odontesthes_brevianalis_1_1
nnnnnnnnnn nnnnnnnnnn nnnnnnnnnn nnnnnnnnnn nnnnnnnngc attgggctac
gtcactatgg ccaaagccgg gctaacggag gttgagctgg aagatatcct gtcccttgac
aacatagttc ttggcgatgt cattgtgcca acttacctca aaaacccact gaggatctct
tatgacttgg ttgcgaagct cagggaggag ctggaaggct atctggtgga gcggcaggta
cggaacatca ccttgatggt ctgggccaac aggcatctgc atctgattgc ccagaaactg
tatctaagta atgaggagga tgtgcatcaa atgcacagcc tcttggctga gtacttccta
ggggcatggt caggaggcag gaagaagatc tttacttacg ataacaacca tttcacttcc
ctgaacattt ctcatcacaa aaaccctcac catccacagt cccatgaaaa aacatcctct
gataaatact cctacgacag acagactccc gaacagccct gggtgttcca gtgcaacctt
ttggagcctg acattttctt tgtcaatcac agaaagatga tagagcttgt gtaccacctc
accaggagtg ggcgcacaga tgacctcatg ttcggtgtca tcatgaactt cagctggctc
tacacgatga tcaagatcgg tcagtttgac aaggctttaa cagacattga ccttgcttat
agctacaccc aagaaaaaga gctcaagttc ctggcaacca ctctacgcag cgtcaaggta
aaagtgctaa aaaacccagc atcgctgtcc gcagaactgc agcaaaggct tcttccagtt
gtcacttccc tacctaagct cagacac
>Atherinopsidae_Odontesthes_gracilis_1_1
nnnnnnnnnn nnnnnnnnnn naaactgggc caacgatttg tcttcagagc attgggctac
gtcactatgg cyaaagccgg gctaacggag gttgagctgg aagatattct gtcccttgac
aacatagttc ttggcgatgt cattgtgcca acttacctca aaaacccact gaggatctct
tatgacttgg ttgcgaagct cagggaggag ctggaaggct atctggtgga gcggcaggta
cggaacatca ccttgatggt ctgggccaac aggcatctgc atctgattgc ccagaaactg
tatctaagta aygaggagga tgtgcatcaa atgcacagcc tcttggctga gtacttccta
ggggcatggt caggaggcag gaagaagatc tttacttacg ataacaacca tttcacttcc
ctgaacattt ctcatcacaa aaaccctcac catccacagt cccatgaaaa aacatcctct
gataaatact cctacgacag acagactccc gaacagccct gggtgttcca gtgcaacctt
ttggagcctg acattttctt tgtcaatcac agaaagatga tagagcttgt gtaccacctc
accaggagtg ggcgcaccga tgacctcatg ttcggtgtca tcatgaactt cagctggctc
tacacgatga tcaagatcgg tcagtttgac aaggctttaa cagacattga ccttgcttat
agctacaccc aagaaaaaga gctcaagttc ctggcaacca ctctacgcag cgtcaaggta
aaagtgctaa aaaacccagc atcgctgtcc gcagaactgc agcaaaggct tcttccagtt
gtcacttccn nnnnnnnnnn nnnnnnn
>Atherinopsidae_Odontesthes_ledae_1_1
ctattctact ctgtggagaa caaactgggc caacgatttg tcttcagagc attgggctac
atcactatgg ctaaagccgg gctaacggag gttgagctgg aagatattct gtcccttgac
aacatagttc ttggcgatgt cattgtgcca acttacctca aaaacccact gaggatctct
tatgacttgg ttgcgaagct cagggaggag ctggaaggct atctggtgga gcggcaggta
cggaacatca ccttgatggt ctgggccaac aggcatctgc atctgattgc ccagaaactg
tatctaagta atgaggagga tgtgcatcaa atgcacagcc tcttggctga gtacttccta
ggggcatggt caggaggcag gaagaaaatc tttacttacg ataacaacca tttcacttcc
ctgaacattt ctcatcacaa aaaccctcac cwtccacagt cccatgaaaa aacatcctct
gataaatact cctacgacag acagactccc gaacagccct gggtgttcca gtgcaacctt
ttggagcctg acattttctt tgtcaatcac agaaagatga tagagcttgt gtaccacctc
accaggagtg ggcgcaccga tgacctcatg ttcggtgtca tcatgaactt cagctggctc
tacacgatga tcaagatcgg tcagtttgac aaggctttaa cagacattga ccttgcttat
agctacaccc aagaaaaaga gctcaagttc ctggcaacca ctctacgcag cgtcaaggta
aaagtgctaa aaaacccagc atcgctgtcc gcagaactgc agcaaaggct tcttccagtt
gtcacttccc tacctaagct cagacac
>Atherinopsidae_Odontesthes_retropinnis_1_1
ctattctact ctgtggagaa caaactgggc caacgatttg tcttcagagc attgggctac
atcactatgg ctaaagccgg gctaacggag gttgagctgg aagatattct gtcccttgac
aacatagttc ttggcgatgt cattgtgcca acttacctca aaaacccact gaggatctct
tatgacttgg ttgcgaagct cagggaggag ctggaaggct atctggtgga gcggcaggta
cggaacatca ccttgatggt ctgggccaac aggcatctgc atctgattgc ccagaaactg
tatctaagta atgaggagga tgtgcatcaa atgcacagcc tcttggctga gtacttccta
ggggcatggt caggaggcag gaagaagatc tttacttacg ataacaacca tttcacttcc
ctgaacattt ctcatcacaa aaaccctcac catccacagt cccatgaaaa aacatcctct
gataaatact cctacgacag acagactccc gaacagccct gggtgttcca gtgcaacctt
ttggagcctg acattttctt tgtcaatcac agaaagatga tagagcttgt gtaccacctc
accaggagtg ggcgcaccga tgacctcatg ttcggtgtca tcatgaactt cagctggctc
tacacgatga tcaagatcgg tcagtttgac aaggctttaa cagacattga ccttgcttat
agctacaccc aagaannnnn nnnnnnnnnn nnnnnnnnnn nnnnnnnnnn nnnnnnnnnn
nnnnnnnnnn nnnnnnnnnn nnnnnnnnnn nnnnnnnnnn nnnnnnnnnn nnnnnnnnnn
nnnnnnnnnn nnnnnnnnnn nnnnnnn
>Atherinopsidae_Odontesthes_humensis_2_1
ctattctact ctgtggagaa caaactgggc caacgatttg tcttcagagc attgggctac
gtcactatgg ccaaagccgg gctaacggag gttgagctgg aagatattct gtcccttgac
aacatagttc ttggcgatgt cattgtgcca acttacctca aaaacccact gaggatctct
tatgacttgg ttgcaaagct cagggaggag ctggaaggct atctggtgga gcggcaggta
cggaacatca ccttgatggt ctgggccaac aggcatctgc atctgattgc ccagaaactg
tatctaagta atgaggagga tgtgcatcaa atgcacagcc tcttggctga gtacttccta
ggggcatggt caggaggcag gaagaagatc tttacttacg ataacaacca tttcacttcc
ctgaacattt ctcatcacaa aaaccctcac catccacagt cccatgaaaa aacatcctct
gataaatact cctacgacag acagactccc gaacagccct gggtgttcca gtgcaacctt
ttggagcctg acattttctt tgtcaatcac agaaagatga tagagcttgt gtaccacctc
accaggagtg ggcgcaccga tgacctcatg ttcggtgtca tcatgaactt cagctggctc
tacacgatga tcaagatcgg tcagtttgac aaggctttaa cagacattga ccttgcttat
agctacaccc aagaaaaaga gctcaagttc ctgnnnnnnn nnnnnnnnnn nnnnnnnnnn
nnnnnnnnnn nnnnnnnnnn nnnnnnnnnn nnnnnnnnnn nnnnnnnnnn nnnnnnnnnn
nnnnnnnnnn nnnnnnnnnn nnnnnnn
