# Supplementary material for: Time-calibrated phylogeny of neotropical freshwater fishes
Source: Front Bioinform. 2024 Dec 6;4:1433995. doi: 10.3389/fbinf.2024.1433995 (PMC11659281; doi:10.3389/fbinf.2024.1433995)
Supplement: Supplementary file 1 [file DataSheet1.zip › Supplementary Material/aln/alignment_MITF.fasta]

>Cichlidae_Cichla_temensis_1_1
gtgaggtttc atttaaattg tttgtg---- --tatatatt gtttttatga ctg-------
--ttaatcat gcttgtaaat g----attta attaatcag- ---------- ttagttgtat
gtggttttgt tttagatgga tgatgtcatt gatgacatta ttagtctgga gtccagttac
agtgatgata tcctcggcct gatggaccca ggacttcaga tggcaaacac ggtatgtgtg
cttgtgattt atcctcaaca ctcgccagta cattcaaatc agccagttta cagcatgact
gcatttcatt tgatgtgtct tggggtaaaa caaaagcaaa ttccatgatg ccagatttca
accttggtgt aatgctttgg ccttctaatt tatctctgct gtgttgctag gaaaacctaa
aatctaaagt tgtttgaaat ac-ttttaca ttttgggggc tgcttcctgt accagcatga
a-cccaagga agacgagaaa tagacacatt gtttttgtac tgattaaaca aagca----g
actgtgttaa cttgtgagct ttagaaagat agagcttcat ctgtaactga catttataat
gcacaataat atttctcact gttttaactc tccattcttt tttgttatgg cgatgagcac
ttgtactgag agaagtgtga tatttactct cgagtgtc-- tttgttgtaa ccccttagat
ccctgtgcct gctaacctca tggacatgta tggcaatcag ggtatgcccc agcaaggtct
g
>Cichlidae_Satanoperca_jurupari_1_1
gtgaggttcc atttaaattg tttgtg---- --tatatata ttgtttttat ttgttttcct
tattaatcat gcttgtaaat gcaaaatttc attaatcaat actgatagac ttatttgtat
gttgtttcgt tttagatgga tgatgtcatt gatgacatta ttagtctgga gtccagttac
agtgatgata tcctcggcct gatggaccca ggacttcaga tggcaaacac ggtgtgtgtg
cttgtgattc a----aagtc cagtccagtc cagtcaaatc agccagtttg cggcacgact
gcatttcaat ggatgtgtct ttgggtaaaa caaaagcgaa ttccatgatg cca-------
---------- ---------- ---------- ---------- ---------- gaaaatctca
aatctaaagt tgtttgaaat tctttttaca ttttgggggc tgcttcctgt accagcatga
a-cccaagga agacaagaaa tagacacatt gtttttgcac tgattaaaca aagcagacgg
actgtgttaa cttgtaagct ttagaaagag agagattcat gtgtcactgg catttataat
gtacattaat atttctcact gttttaactc tcagttcttc tttgttattg tgatgagcac
ttgtac---- -------tga tatttactct gcagtgtc-- tttgttgtat cccctcagat
ccctgtgccg gctaacctca tggacatgta tggcaatcag ggtatgcccc agcaaggtct
g
>Cichlidae_Cichla_intermedia_1_1
gtgaggtttc atttaaattg tttttg---- --tatatatt gtttttatga ctg-------
--ttaatcat gcttgtaaat g----attta attaatcaa- ---------- tcagttgtat
gtggttttgt tttagatgga tgatgtcatt gatgacatta ttagtctgga gtccagttac
agtgatgata tcctcggcct gatggaccca ggacttcaga tggcaaacac ggtatgtgtg
cttgtgattt atcctcaaca ctcgccagta cattcaaatc agccagttta cagcatgact
gcatttcatt tgatgtgtct tggggtaaaa caaaagcaaa ttccatgatg ccagatttca
accttggtgt aatgctttgg ccttctaatt tatctctgct gtgttgctag gaaaacctaa
aatctaaagt tgtttgaaat ac-ttttaca ttttgggggc tgcttcctgt accagcatga
a-cccaagga agacgagaaa tagacacatt gtttttgtac tgattaaaca aagca----g
actgtgttaa cttgtgagct ttagaaagat agagcttcat ctgtaactga catttataat
gcacaataat atttctcaca gttttaactc tccattcttt tctgttatgg cgatgagcac
ttgtactgag agaagtgtga tatttactct cgagtgtc-- tttgttgtaa ccccttagat
ccctgtgcct gctaacctca tggacatgta tggcaatcag ggtatgcccc agcaaggtct
g
>Cichlidae_Cichla_orinocensis_1_1
gtgaggtttc atttaaattg tttttg---- --tatatatt gtttttatga ctg-------
--ttaatcat gcttgtaaat g----attta attaatcaa- ---------- tcagttgtat
gtggttttgt tttagatgga tgatgtcatt gatgacatta ttagtctgga gtccagttac
agtgatgata tcctcggcct gatggaccca ggacttcaga tggcaaacac ggtatgtgtg
cttgtgattt atcctcaaca ctcgccagta cattcaaatc agccagttta cagcatgact
gcatttcatt tgatgtgtct tggggtaaaa caaaagcaaa ttccatgatg ccagatttca
accttggtgt aatgctttgg ccttctaatt tatctctgct gtgttgctag gaaaacctaa
aatcaaaagt tgtttgaaat ac-ttttaca ttttgggggc tgcttcctgt accagcatga
a-cccaagga agacgagaaa tagacacatt gtttttgtac tgattaaaca aagca----g
actgtgttaa cttgtgagct ttagaaagat agagcttcat ctgtaactga catttataat
gcacaataat atttctcaca gttttaactc tccattcttt tctgttatgg cgatgagcac
ttgtactgag agaagtgtga tatttactct cgagtgtc-- tttgttgtaa ccccttagat
ccctgtgcct gctaacctca tggacatgta tggcaatcag ggtatgcccc agcaaggtct
g
>Cichlidae_Satanoperca_daemon_1_1
gtgaggtttc atttaaattg tttgtgtata tatatatata ttgtttttat ttgttttcct
tattaatcat gcttgtaaat acaaaattta attaataaat actgatagac ttatttgtat
gttgttttgt tttagatgga tgatgtcatt gatgacatta ttagtctgga gtccagttac
agtgatgata tcctcggcct gatggaccca ggacttcaga tggcaaacac ggtacgtgtg
cttgtgattt atcctcaaca ctcgccagtc cattcaaatc agccagtttg cagcacgact
gcatttcagt tgatgtgtct ttgggtaaaa caaaagcgaa ttccgtgatg cca-------
---------- ---------- ---------- ---------- ---------- gaaaatctca
aatctaaagt tgtttgaaat actttttaca ttttgggggc tgcttcctgt accagcatga
a-cccaagga agacgagaaa tagacacttt gtttttgcac tgattaaaca aagcagacgg
actgtgttaa cttgtaagct ttagaaagag agagattcat gtgtcactgg catttatagt
gtactttaat atttctcact gttttaactc tcagttcttc tttgttatgg tgatgagcac
ttgtac---- -------tga tatttactct gcagtgtc-- tttgttgtat cccctcagat
ccctgtgccg gctaacctca tggacatgta tggcaatcag ggtatgcccc agcaaggtct
g
>Cichlidae_Satanoperca_leucosticta_1_1
gtgaggtttc atttaaattg tttgtg---- --tatatata ttgtttttat ttgttttcct
tattaatcat gcttgtaaat gcaaaatttc attaatcaat actgatagac ttatttgtat
gttgtttcgt tttagatgga tgatgtcatt gatgacatta ttagtctgga gtccagttac
agtgatgata tcctcggcct gatggaccca ggacttcaga tggcaaacac ggtatgtgtg
cttgtgattc a----aagtc cagtccagtc cattcaaatc agccagtttg tggcacgact
gcatttcaat tgatgtgtct ttgggtaaaa caaaagcaaa ttccatgatg cca-------
---------- ---------- ---------- ---------- ---------- gaaaatctca
aatctaaagt tgtttgaaat actttttaca ttttgggggc tgcttcctgt accagcatga
a-cccaagga agacaagaaa tagacacatt gtttttgcac tgattaaaca aagcagacgg
actgtgttaa cttgtaagct ttagaaagag agagattcat gtgtcactgg catttataat
gtacattaat atttctcact gttttaactc tcagttcttc tttgttatgg cgatgagcac
ttgtac---- -------tga tatttactct gcagtgttga tttgttgtat cccctcagat
ccctgtgccg gctaacctca tggacatgta tggcaatcag ggtatgcccc agcaaggtct
g
>Cichlidae_Cichla_kelberi_1_1
gtgaggtttc atttaaattg tttttg---- --tatatatt gtttttatga ctg-------
--ttaatcat gcttgtaaat g----attta attaatcaa- ---------- tcagttgtat
gtggttttgt tttagatgga tgatgtcatt gatgacatta ttagtctgga gtccagttac
agtgatgata tcctcggcct gatggaccca ggacttcaga tggcaaacac ggtatgtgtg
cttgtgattt atcctcaaca ctcgccagta cattcaaatc agccagttta cagcatgact
gcatttcatt tgatgtgtct tggggtaaaa caaaagcaaa ttccatgatg ccagatttca
accttggtgt aatgctttgg ccttctaatt tatctctgct gtgttgctag gaaaacctaa
aatctaaagt tgtttgaaat ac-ttttaca ttttaggggc tgcttcctgt accagcatga
a-cccaagga agacgagaaa tagacacatt gtttttgtac tgattaaaca aagca----g
actgtgttaa cttgtgagct ttagaaagat agagcttcat ctgtaactga catttataat
gcacaataat atttctcaca gttttaactc tccattcttt tctgttatgg cgatgagcac
ttgtactgag agaagtgtga tatgtactct tgagtgtc-- tttgttgtaa ccccttagat
ccctgtgcct gctaacctca tggacatgta tggcaatcag ggtatgcccc agcaaggtct
g
>Cichlidae_Cichla_monoculus_1_1
gtgaggtttc atttaaattg tttttg---- --tatatatt gtttttatga ctg-------
--ttaatcat gcttgtaaat g----attaa attaatcaa- ---------- tcagttgtat
gtggttttgt tttagatgga tgatgtcatt gatgacatta ttagtctgga gtccagttac
agtgatgata tcctcggcct gatggaccca ggacttcaga tggcaaacac ggtatgtgtg
cttgtgattt atcctcaaca ctcgccagta cattcaaatc agccagttta cagcatgact
gcatttcatt tgatgtgtct tggggtaaaa caaaagcaaa ttccatgatg ccagatttca
accttggtgt aatgctttgg ccttctaatt tatctctgct gtgttgctag gaaaacctaa
aatctaaagt tgtttgaaat ac-ttttaca ttttaggggc tgcttcctgt accagcatga
a-cccaagga agacgagaaa tagacacatt gtttttgtac tgattaaaca aagca----g
actgtgttaa cttgtgagct ttagaaagat agagcttcat ctgtaactga catttataat
gcacaataat atttctcaca gttttaactc tccattcttt tctgttatgg cgatgagcac
ttgtactgag agaagtgtga tatttactct tgagtgtc-- tttgttgtaa ccccttagat
ccctgtgcct gctaacctca tggacatgta tggcaatcag ggtatgcccc agcaaggtct
g
>Cichlidae_Cichla_monoculus_2_1
gtgaggtttc atttaaattg tttttg---- --tatatatt gtttttatga ctg-------
--ttaatcat gcttgtaaat g----attta attaatcaa- ---------- tcagttgtgt
gtggttttgt tttagatgga tgatgtcatt gatgacatta ttagtctgga gtccagttac
agtgatgata tcctcggcct gatggaccca ggacttcaga tggcaaacac ggtatgtgtg
cttgtgattt atcctcaaca ctcgccagta cattcaaatc agccagttta cagcatgact
gcatttcatt tgatgtgtct tggggtaaaa caaaagcaaa ttccatgatg ccagatttca
accttggtgt aatgctttgg ccttctaatt tatctctgct gtgttgctag gaaaacctaa
aatctaaagt tgtttgaaat ac-ttttaca ttttgggggc tgcttcctgt accagcatga
a-cccaagga agacgagaaa tagacacatt gtttttgtac tgattaaaca aagca----g
actgtgttaa cttgtgagct ttagaaagat agagcttcat ctgtaactga catttataat
gcacaataat atttctcaca gttttaactc tccattcttt tctgttatgg cgatgagcac
ttgtactgag agaagtgtga tatttactct tgagtgtc-- tttgttgtaa ccccttagat
ccctgtgcct gctaacctca tggacatgta tggcaatcag ggtatgcccc agcaaggtct
g
>Cichlidae_Cichla_ocellaris_1_1
gtgaggtttc atttaaattg tttttg---- --tatatatt gtttttatga ctg-------
--ttaatcat gcttgtaaat g----attta attaatcaa- ---------- tcagttgtat
gtggttttgt tttagatgga tgatgtcatt gatgacatta ttagtctgga gtccagttac
agtgatgata tcctcggcct gatggaccca ggacttcaga tggcaaacac ggtatgtgtg
cttgtgattt atcctcaaca ctcgccagta cattcaaatc agccagttta tagcatgact
gcatttcatt tgatgtgtct tggggtaaaa caaaagcaaa ttccatgatg ccagatttca
accttggtgt aatgctttgg ccttctaatt tatctctgct gtgttgctag gaaaacctaa
aatctaaagt tgtttgaaat ac-ttttaca ttttgggggc tgcttcctgt accagcatga
a-cccaagga agacgagaaa tagacacatt gtttttgtac tgattaaaca aagca----g
actgtgttaa cttgtgagct ttagaaagat agagcttcat ctgtaactga catttataat
gcacaataat atttctcaca gttttaactc tccattcttt tctgttatgg cgatgagcac
ttgtactgag agaagtgtga tatttactct tgagtgtc-- tttgttgtaa ccccttagat
ccctgtgcct gctaacctca tggacatgta tggcaatcag ggtatgcccc agcaaggtct
g
>Cichlidae_Cichla_piquiti_1_1
gtgaggtttc atttaaattg tttgtg---- --tatatatt gtttttatga ctg-------
--ttaatcat gcttgtaaat g----attta attaatcag- ---------- ttagttgtat
gtggttttgt tttagatgga tgatgtcatt gatgacatta ttagtctgga gtccagttac
agtgatgata tcctcggcct gatggaccca ggacttcaga tggcaaacac ggtatgtgtg
cttgtgattt atcctcaaca ctcgccagta cattcaaatc agccagttta cagcatgact
gcatttcatt tgatgtgtct tggggtaaaa caaaagcaaa ttccatgatg ccagatttca
accttggtgt aatgctttgg ccttctaatt tatctctgct gtgttgctag gaaaacctaa
aatctaaagt tgtttgaaat ac-ttttaca ttttgggggc tgcttcctgt accagcatga
a-cccaagga agacgagaaa tagacacatt gtttttgtac tgattaaaca aagca----g
actgtgttaa c--gtgagct ttagaaagat agagcttcat ctgtaactga catttataat
gcacaataat atttctcact gttttaactc tccattcttt tttgttatgg cgatgaggac
ttgtactgag agaagtgtga tatttactct cgagtgtc-- tttgttgtaa ccccttagat
ccctgtgcct gctaacctca tggacatgta tggtaatcag ggtatgtccc agcaaggtct
g
>Cichlidae_Satanoperca_mapiritensis_1_1
gtgaggttcc atttaaattg tttgtg---- --tatatata ttgtttttat ttgttttcct
tattaatcgt gcttttaaat gcaaaatttc attaatcagt actgatagac ttatttgtat
gttgttttgt tttagatgga tgatgtcatt gatgacatta ttagtctgga gtccagttac
agtgatgata tcctcggcct gatggaccca ggacttcaga tggcaaacac ggtatgtgtg
cttgtgattc a----aagtc cagtccagtc cattcaaatc agccagtttg cggcacgact
gcatttcaat ggatgtgtct ttgggtaaaa caaaagcgaa ttccatgatg cca-------
---------- ---------- ---------- ---------- ---------- gaaaatctca
aatctaaagt tgtttgaaat actttttaca ttttgggggc tgcttcctgt accagcatga
a-cccaagga agacaagaaa tagacacatt gtttttgcac tgattaaaca aagcagacgg
actgtgttaa cttgtaagct ttagaaagag agagattcat gtgtcactgg catttataat
gtacattaat atttctcact gttttaactc tcagttcttc tttgttatgg cgatgagcac
ttgtac---- -------tga tatttactct gcagtgtc-- tttgttgtat cccctcagat
ccctgtgccg gctaacctca tggacatgta tggcaatcag ggtatgcccc agcaaggtct
g
>Cichlidae_Satanoperca_pappaterra_1_1
gtgaggtttc atttaaattg tttgtg---- --tatatata ttgtttttat ttgttttcct
tattaatcat gcttttaaat gcaaaagttc attaatcaat actgatagac ttatttgtat
gttgttttgt tttagatgga tgatgtcatt gatgacatta ttagtctgga gtccagttac
agtgatgata tcctcggcct gatggaccca ggacttcaga tggcaaacac ggtatgtgtg
cttgtgattc a----aagtc cagtccagtc cattcaaatc agccagtttg cggcacgact
gcatttcaat tgatgtgtct ttgggtaaaa caaaagcgaa ttccatgatg cca-------
---------- ---------- ---------- ---------- ---------- gaaaatctca
aatctaaagt tgtttgaaat actttttaca ttttgggggc tgcttcctgt accagcatga
a-cccaagga agacaagaaa tagacagatt gtttttgcac tgattaaaca aagcagacgg
actgtgttaa cttgtaagct ttagaaagag agagattcat gtgtcactgg catttataat
gtacattaat atttctcact gttttaactc tcagttcttc tttgttatgg tgatgagcac
ttgtac---- -------tga tatttactct gcagtgttga tttgttgtat cccctcagat
ccctgtgccg gctaacctca tggacatgta tggcaatcag ggtatgcccc agcaaggtct
g
>Cichlidae_Cichla_monoculus_3_1
gtgaggtttc atttaaattg tttttg---- --tatatatt gtttttatga ctg-------
--ttaatcat gcttgtaaat g----attta attaatcaa- ---------- tcagttgtat
gtggttttgt tttagatgga tgatgtcatt gatgacatta ttagtctgga gtccagttac
agtgatgata tcctcggcct gatggaccca ggacttcaga tggcaaacac ggtatgtgtg
cttgtgattt atcctcaaca ctcgccagta cattcaaatc agccagttta cagcatgact
gcatttcatt tgatgtgtct tggggtaaaa caaaagcaaa ttccatgatg ccagatttca
accttggtgt aatgctttgg ccttctaatt tatctctgct gtgttgctag gaaaacctaa
aatctaaagt tgtttgaaat ac-ttttaca ttttaggggc tgcttcctgt accagcatga
a-cccaagga agacgagaaa tagacacatt gtttttgtac tgattaaaca aagca----g
actgtgttaa cttgtgagct ttagaaagat agagcttcat ctgtaactga catttataat
gcacaataat atttctcaca gttttaactc tccattcttt tctgttatgg caatgagcac
ttgtactgag agaagtgtga tatttactct tgagtgtc-- tttgttgtaa ccccttagat
ccctgtgcct gctaacctca tggacatgta tggcaatcag ggtatgcccc agcaaggtct
g
>Cichlidae_Cichla_piquiti_2_1
gtgaggtttc atttaaattg tttgtg---- --tatatatt gtttttatga ctg-------
--ttaatcat gcttgtaaat g----attta attaatcag- ---------- ttagttgtat
gtggttttgt tttagatgga tgatgtcatt gatgacatta ttagtctgga gtccagttac
agtgatgata tcctcggcct gatggaccca ggacttcaga tggcaaacac ggtatgtgtg
cttgtgattt atcctcaaca ctcgccagta cattcaaatc agccagttta cagcatgact
gcatttcatt tgatgtgtct tggggtaaaa caaaagcaaa ttccatgatg ccagatttca
accttggtgt aatgctttgg ccttctaatt tatctctgct gtgttgctag gaaaacctaa
aatctaaagt tgtttgaaat ac-ttttaca ttttgggggc tgcttcctgt accagcatga
a-cccaagga agacgagaaa tagacacatt gtttttgtac tgattaaaca aagca----g
actgtgttaa c--gtgagct ttagaaagat agagcttcat ctgtaactga catttataat
gcacaataat atttctcact gttttaactc tccattcttt tttgttatgg cgatgaggac
ttgtactgag agaagtgtga tatttactct cgagtgtc-- tttgttgtaa ccccttagat
ccctgtgcct gctaacctca tggacatgta tggtaatcag ggtatgcccc agcaaggtct
g
>Cichlidae_Cichla_mirianae_1_1
gtgaggtttc atttaaattg tttgtg---- --tatatatt gtttttatga ctg-------
--ttaatcat gcttgtaaat g----attta attaatcag- ---------- ttagttgtat
gtggttttgt tttagatgga tgatgtcatt gatgacatta ttagtctgga gtccagttac
agtgatgata tcctcggcct gatggaccca ggacttcaga tggcaaacac ggtatgtgtg
cttgtgattt atcctcaaca ctcgccagta cattcaaatc agccagttta cagcatgact
gcatttcatt tgatgtgtct tggggtaaaa caagagcaaa ttccatgatg ccagatttca
accttggtgt aatgctttgg ccttctaatt tatctctgct gtgttgctag gaaaacctaa
aatctaaagt tgtttgaaat ac-ttttaca ttttggcggc tgcttcctgt accagcatga
a-cccaagga agacgagaaa tagacacatt gtttttgtac tgattaaaca aagca----g
actgtgttaa cttgtgagct ttagaaagat agagcttcat ctgtaactga catttataat
gcacaataat atttctcact gttttaactc tccattcttt tttgttatgg cgatgagcac
ttgtactgag agaagtgtga tatttactct cgagtgtc-- tttgttgtaa ccccttagat
ccctgtgcct gctaacctca tggacatgta tggcaatcag ggtatgcccc agcaaggtct
g
>Cichlidae_Cichla_jariina_1_1
gtgaggtttc atttaaattg tttgtg---- --tatatatt gtttttatga ctg-------
--ttaatcat gcttgtaaat g----attta attaatcag- ---------- ttagttgtat
gtggttttgt tttagatgga tgatgtcatt gatgacatta ttagtctgga gtccagttac
agtgatgata tcctcggcct gatggaccca ggacttcaga tggcaaacac ggtatgtgtg
cttgtgattt atcctcaaca ctcgccagta cattcaaatc agccagttta caacatgact
tcatttcatt tgatgtgtct tggggtaaaa caagagcaaa ttccatgatg ccagatttca
accttggtgt aatgctttgg ccttctaatt tatctctgct gtgttgctag gaaaacctaa
aatctaaagt tgtttgaaat ac-ttttaca ttttgggggc tgcttcctgt accagcatga
a-cccaagga agacgagaaa tagacacatt gtttttgtac tgattaaaca aagca----g
actgtgttaa cttgtgagct ttagaaagat agagcttcat ctgtaactga catttataat
gcacaataat atttctcact gttttaactc tccattcttt tttgttatgg cgatgagcac
ttgtactgag agaagtgtga tatttactct cgagtgtc-- tttgttgtaa ccccttagat
ccctgtgcct gctaacctca tggacatgta tggcaatcag ggtatgcccc agcaaggtct
g
>Cichlidae_Cichla_melaniae_1_1
gtgaggtttc atttaaattg tttgtg---- --tatatatt gtttttatga ctg-------
--ttaatcat acttgtaaat g----attta attaatcag- ---------- ttagttgtat
gtggttttgt tttagatgga tgatgtcatt gatgacatta ttagtctgga gtccagttac
agtgatgata tcctcggcct gatggaccca ggacttcaga tggcaaacac ggtatgtgtg
cttgtgattt atcctcaaca ctcgccagta cattcaaatc agccagttta cagcatgact
gcatttcatt tgatgtgtct tggggtaaaa caagagcaaa ttccatgatg ccagatttca
accttggtgt aatgctttgg ccttctaatt tatctctgct gtgttgctag gaaaacctaa
aatctaaagt tgtttgaaat ac-ttttaca ttttgggggc tgcttcctgt accagcatga
a-cccaagga agacgagaaa tagacacatt gtttttgtac tgattaaaca aagca----g
actgtgttaa cttgtgagct ttagaaagat agagcttcat ctgtaactga catttataat
gcacaataat atttctcact gttttaactc tccattcttt tttgttatgg cgatgagcac
ttgtactgag agaagtgtga tatttactct cgagtgtc-- tttgttgtaa ccccttagat
ccctgtgcct gctaacctca tggacatgta tggcaatcag ggtatgcccc agcaaggtct
g
>Cichlidae_Cichla_orinocensis_2_1
gtgaggtttc atttaaattg tttttg---- --tatatatt gtttttatga ctg-------
--ttaatcat gcttgtaaat g----attta attaatcaa- ---------- tcagttgtat
gtggttttgt tttagatgga tgatgtcatt gatgacatta ttagtctgga gtccagttac
agtgatgata tcctcggcct gatggaccca ggacttcaga tggcaaacac ggtatgtgtg
cttgtgattt atcctcaaca ctcgccagta cattcaaatc agccagttta cagcatgact
gcatttcatt tgatgtgtct tggggtaaaa caaaagcaaa ttccatgatg ccagatttca
accttggtgt aatgctttgg ccttctaatt tatctctgct gtgttgctag gaaaacctaa
aatctaaagt tgtttgaaat ac-ttttaca ttttgggggc tgcttcctgt accagcatga
a-cccaagga agacgagaaa tagacacatt gtttttgtac tgattaaaca aagca----g
actgtgttaa cttgtgagct ttagaaagat agagcttcat ctgtaactga catttataat
gcacaataat atttctcaca gttttaactc tccattcttt tctgttatgg cgatgagcac
ttgtactgag agaagtgtga tatttactct tgagtgtc-- tttgttgtaa ccccttagat
ccctgtgcct gctaacctca tggacatgta tggcaatcag ggtatgcccc agcaaggtct
g
>Cichlidae_Cichla_pinima_1_1
gtgaggtttc atttaaattg tttgtg---- --tatatatt gtttttatga ctg-------
--ttaatcat gcttgtaaat g----attta attaatcag- ---------- ttagttgtat
gtggttttgt tttagatgga tgatgtcatt gatgacatta ttagtctgga gtccagttac
agtgatgata tcctcggcct gatggaccca ggacttcaga tggcaaacac ggtatgtgtg
cttgtgattt atcctcaaca ctcgccagta cattcaaatc agccagttta cagcatgact
gcatttcatt tgatgtgtct tggggtaaaa caagagcaaa ttccatgatg ccagatttca
accttggtgt aatgctttgg ccttctaatt tatctctgct gtgttgctag gaaaacctaa
aatctaaagt tgtttgaaat ac-ttttaca ttttgggggc tgcttcctgt accagcatga
a-cccaagga agacgagaaa tagacacatt gtttttgtac tgattaaaca aagca----g
actgtgttaa cttgtgagct ttagaaagat agagcttcat ctgtaactga catttataat
gcacaataat atttctcact gttttacctc tccattcttt tttgttatgg cgatgagcac
ttgtactgag agaagtgtga tatttactct cgagtgtc-- tttgttgtaa ccccttagat
ccctgtgcct gctaacctca tggacatgta tggcaatcag ggtatgcccc agcaaggtct
g
>Cichlidae_Satanoperca_lilith_1_1
gtgaggtttc atttaaattg tttgtg---- --tatatata ttgtttttat ttgttttcct
tattaatcat gcttgtaaat acaaaattta attaataaat actgat--ac ttatttgtat
gttgttttgt tttagatgga tgatgtcatt gatgacatta ttagtctgga gtccagttac
agtgatgata tcctcggcct gatggaccca ggacttcaga tggcaaacac ggtacgtgtg
cttgtgattt atcctcaaca ctcgccagtc cattcaaatc agccggtttg cagcacgact
gcatttcagt tgatgtgtct ttgggtaaaa caaaagcgaa ttccatgatg cca-------
---------- ---------- ---------- ---------- ---------- gaaaatctca
aatctaaagt tgtttgaaat actttttaca ttttgggggc tgcttcctgt accagcatga
a-cccaagga agacgagaaa tagacacttt gtttttgcac tgattaaaca aagcagacgg
actgtgttaa cttgtaagct ttagaaagag agagattcat gtgtcactga catttatagt
gtactttaat atttctcact gttttaactc tcagttcttc tttgttatgg tgatgagcac
ttgtac---- -------tga tatttactct gcagtgtc-- tttgttgtat cccctcagat
ccctgtgccg gctaacctca tggacatgta tggcaatcag ggtatgcccc agcaaggtct
g
>Cichlidae_Cichla_pleiozona_1_1
gtgaggtttc atttaaattg tttttg---- --tatatatt gtttttatga ctg-------
--ttaatcat gcttgtaaat g----attta attaatcaa- ---------- tcagttgtat
gtggttttgt tttagatgga tgatgtcatt gatgacatta ttagtctgga gtccagttac
agtgatgata tcctcggcct gatggaccca ggacttcaga tggcaaacac ggtatgtgtg
cttgtgattt atcctcaaca ctcgccagta cattcaaatc agccagttta cagcatgact
gcatttcatt tgatgtgtct tggggtaaaa caaaagcaaa ttccatgatg ccagatttca
accttggtgt aatgctttgg ccttctaatt tatctctgct gtgttgctag gaaaacctaa
aatctaaagt tgtttgaaat ac-ttttaca ttttaggggc tgcttcctgt accagcatga
a-cccaagga agacgagaaa tagacacatt gtttttgtac tgattaaaca aagca----g
actgtgttaa cttgtgagct ttagaaagat agagcttcat ctgtaactga catttataat
gcacaataat atttctcaca gttttaactc tccattcttt tctgttatgg cgatgagcac
ttgtactgag agaagtgtga tatttactct tgagtgtc-- tttgttgtaa ccccttagat
ccctgtgcct gctaacctca tggacatgta tggcaatcag ggtatgcccc agcaaggtct
g
>Cichlidae_Cichla_thyrorus_1_1
gtgaggtttc atttaaattg tttgtg---- --tatatatt gtttttatga ctg-------
--ttaatcat gcttgtaaat g----attta attaatcag- ---------- ttagttgtat
gtggttttgt tttagatgga tgatgtcatt gatgacatta ttagtctgga gtccagttac
agtgatgata tcctcggcct gatggaccca ggacttcaga tggcaaacac ggtatgtgtg
cttgtgattt atcctcaaca ctcgccagta cattcaaatc agccagttta cagcatgact
gcatttcatt tgatgtgtct tggggtaaaa caagagcaaa ttccatgatg ccagatttca
accttggtgt aatgctttgg ccttctaatt tatctctgct gtgttgctag gaaaacctaa
aatctaaagt tgtttgaaat ac-ttttaca ttttgggggc tgcttcctgt accagcatga
a-cccaagga agacgagaaa tagacacatt gtttttgtac tgattaaaca aagca----g
actgtgttaa cttgtgagct ttagaaagat agagcttcat ctataactga catttataat
gcacaataat atttctcact gttttaactc tccattcttt tttgttatgg cgatgagcac
ttgtactgag agaagtgtga tatttactct cgagtgtc-- tttgttgtaa ccccttagat
ccctgtgcct gctaacctca tggacatgta tggcaatcag ggtatgcccc agcaaggtct
g
>Cichlidae_Cichla_vazzoleri_1_1
gtgaggtttc atttaaattg tttgtg---- --tatatatt gtttttatga ctg-------
--ttaatcat gcttgtaaat g----attta attaatcag- ---------- ttagttgtat
gtggttttgt tttagatgga tgatgtcatt gatgacatta ttagtctgga gtccagttac
agtgatgata tcctcggcct gatggaccca ggacttcaga tggcaaacac ggtatgtgtg
cttgtgattt atcctcaaca ctcgccagta cattcaaatc agccagttta cagcatgact
gcatttcatt tgatgtgtct tggggtaaaa caagagcaaa ttccatgatg ccagatttca
accttggtgt aatgctttgg ccttctaatt tatctctgct gtgttgctag gaaaacctaa
aatctaaagt tgtttgaaat ac-ttttaca ttttgggggc tgcttcctgt accagcatga
a-cccaagga agacgagaaa tagacacatt gtttttgtac tgattaaaca aagca----g
actgtgttaa cttgtgagct ttagaaagat agagcttcat ctgtaactga catttataat
gcacaataat atttctcact gttttaactc tccattcttt tttgttatgg cgatgagcac
ttgtactgag agaagtgtga tatttactct cgagtgtc-- tttgttgtaa ccccttagat
ccctgtgcct gctaacctca tggacatgta tggcaatcag ggtatgcccc agcaaggtct
g
>Cichlidae_Satanoperca_acuticeps_1_1
gtgaggtttc atttaaattg tttgtg---- --tatatata tcgtttttat ttgttttcct
tattaatcat gcttgtaaat acaaaattta attaatcaat actgatagac ttatttttat
gttgttttga tttagatgga tgatgtcatt gatgacatta ttagtctgga gtccagttac
agtgatgata tcctcggcct gatggaccca ggacttcaga tggcaaacac ggtacatgtg
cttgagattt atcctcaacg ctcgtcagtc cattcaaatc agccagtttg cggcacgact
gcatttcgat tgatgtgtct ttgggtgaaa caaaagcgaa ttccatgatg cca-------
---------- ---------- ---------- ---------- ---------- gaaaatctca
aatctaaagt tgtttgaaat actttttaca ttttgggggc tggttcctgt accagcatga
a-cccaagga agacaagaaa tagacacatt gtttttgcac tgattaaaca aagcagacgg
actgtgttaa cttgtaagct ttagaaaggg agagattcat gtgtcactgg catttatagt
gtacattaat atttctcact gttttaactc tcagttcttc tttgttatgg tgatgagcac
ttgtac---- -------tga tatttactct gcagtgtc-- tttgttgtat cccctcagat
ccctgtgccg gctaacctca tggacatgta tggcaatcag ggtatgcccc agcaaggtct
g
>Cichlidae_Satanoperca_daemon_2_1
gtgaggtttc atttaaattg tttgtg---- --tatatata ttgtttttat ttgttttcct
tattaatcat gcttgtaaat acaaaatttc attaataaat actgatagac ttatttgtat
gttgttttgt tttagatgga tgatgtcatt gatgacatta ttagtctgga gtccagttac
agtgatgata tcctcggcct gatggaccca ggacttcaga tggcaaacac ggtacgtgtg
cttgtgattt atcctcaaca ctcgccagtc cattcaaatc agccggtttg cagcacgact
gcatttcagt tgatgtgtct ttgggtaaaa caaaagcgaa ttccgtgatg cca-------
---------- ---------- ---------- ---------- ---------- gaaaatctca
aatctaaagt tgtttgaaat actttttaca ttttgggggc tgcttcctgt accagcatga
accccaagga agacgagaaa tagacacttt gtttttgcac tgattaaaca aagcagacgg
actgtgttaa cttgtaagct ttagaaagag agagattcat gtgtcactgg catttatagt
gtactttaat atttctcact gttttaactc tcagttcttc tttgttatgg tgatgagcac
ttgtac---- -------tga tatttactct gcagtgtc-- tttgttgtat cccctcagat
ccctgtgccg gctaacctca tggacatgta tggcaatcag ggtatgcccc agcaaggtct
g
>Cichlidae_Satanoperca_leucosticta_2_1
gtgaggtttc atttaaattg tttgtg---- --tatatata ttgtttttat ttgttttcct
tattaatcat gcttgtaaat gcaaaatttc attaatcaat actgatagac ttatttgtac
gttgttttgt tttagatgga tgatgtcatt gatgacatta ttagtctgga gtccagttac
agtgatgata tcctcggcct gatggaccca ggacttcaga tggcaaacac ggtgtgtgtg
cttgtgattc a----aagtc cagtccagtc cagtcaaatc agccagtttg cggcataact
gca-ttcaat ggatgtgtct ttgggtaaaa caaaagcgaa ttccatgatg cca-------
---------- ---------- ---------- ---------- ---------- gaaaatctca
aatctaaagt tgtttgaaat actttttaca ttttgggggc tgcttcctgt accagcatga
a-cccaagga agacaagaaa tagacacatt gtttttgcac tgattaaaca aagcagacgg
actgtgttaa cttgtaagct ttagaaagag agagattcat gtgtcactgg catttataat
gtacattaat atttctcact gttttaactc tcagttcttc tttgttatgg cgatgagcac
ttgtac---- -------tga tatttactct gcagtgttga tttgttgtat cccctcagat
ccctgtgccg gctaacctca tggacatgta tggcaatcag ggtatgcccc agcaaggtct
g
>Cichlidae_Satanoperca_lilith_2_1
gtgaggtttc atttaaattg tttgtg---- --tatatata ttgtttttat ttgttttcct
tattaatcat gcttgtaaat acaaaattta attaataaat actgat--ac ttatttgtat
gttgttttgt tttagatgga tgatgtcatt gatgacatta ttagtctgga gtccagttac
agtgatgata tcctcggcct gatggatcca ggacttcaga tggcaaacac ggtacgtgtg
cttgtgattt atcctcaaca gtcgccagtc cattcaaatc agccggtttg cagcacgact
gcatttcagt tgatgtgtct ttgggtaaaa caaaagcgaa ttccatgatg cca-------
---------- ---------- ---------- ---------- ---------- gaaaatctca
aatctaaagt tgtttgaaat actttttaca ttttgggggc tgcttcctgt accagcatga
a-cccaagga agacgagaaa tagacacttt gtttttgcac tgattaaaca aagcagacgg
actgtgttaa cttgtaagct ttagaaagag agagattcat gtgtcactgg catttatagt
gtactttaat atttctcact gttttaactc tcagttcttc tttgttatgg tgatgagcac
ttgtac---- -------tga tatttactct gcagtgtc-- tttgttgtat cccctcagat
ccctgtgccg gctaacctca tggacatgta tggcaatcag ggtatgcccc agcaaggtct
g
>Cichlidae_Satanoperca_lilith_3_1
gtgaggtttc atttaaattg tttgtg---- --tatatata ttgtttttat ttgttttcct
tattaatcat gcttgtaaat acaaaattta attaataaat actgat--ac ttatttgtat
gttgttttgt tttagatgga tgatgtcatt gatgacatta ttagtctgga gtccagttac
agtgatgata tcctcggcct gatggaccca ggacttcaga tggcaaacac ggtacgtgtg
cttgtgattt atcctcaaca ctcgccagtc cattcaaatc agccggtttg cagcacgact
gcatttcagt tgatgtgtct ttgggtaaaa caaaagcgaa ttccatgatg cca-------
---------- ---------- ---------- ---------- ---------- gaaaatctca
aatctaaagt tgtttgaaat actttttaca ttttgggggc tgcttcctgt accagcatga
a-cccaagga agacgagaaa tagacacttt gtttttgcac tgattaaaca aagcagacgg
actgtgttaa cttgtaagct ttagaaagag agagattcat gtgtcactgg catttatagt
gtactttaat atttctcact gttttaactc tcagttcttc tttgttatgg tgatgagcac
ttgtac---- -------tga tatttactct gcagtgtc-- tttgttgtat cccctcagat
ccctgtgccg gctaacctca tggacatgta tggcaatcag ggtatgcccc agcaaggtct
g
>Cichlidae_Satanoperca_pappaterra_2_1
gtgaggtttc atttaaattg tttgtg---- --tatatata ttgtttttat ttgttttcct
tattaatcat gcttttaaat gcaaaagttc attaatcaat actgatagac ttatttgtat
gttgttttgt tttagatgga tgatgtcatt gatgacatta ttagtctgga gtccagttac
agtgatgata tcctcggcct gatggaccca ggacttcaga tggcaaacac ggtatgtgtg
cttgtgattc a----aagtc cagtccagtc cattcaaatc agccagtttg cggcatgact
gcatttcaat tgatgtgtct ttgggtaaaa caaaagcgaa ttccatgatg cca-------
---------- ---------- ---------- ---------- ---------- gaaaatctca
aatctaaagt tgtttgaaat actttttaca ttttgggggc tgcttcctgt accagcatga
a-cccaagga agacaagaaa tagacacatt gtttttgcac tgattaaaca aagcagacgg
actgtgttaa cttgtaagct ttagaaagag agagattcat gtgtcactgg catttataat
gtacattaat atttctcact gttttaactc tcagttcttc tttgttatgg tgatgagcac
ttgtac---- -------tga tatttactct gcagtgttga tttgttgtat cccctcagat
ccctgtgcca gctaacctca tggacatgta tggcaatcag ggtatgcccc agcaaggtct
g
>Cichlidae_Satanoperca_acuticeps_2_1
gtgaggtttc atttaaattg tttgtg---- --tatatata tcgtttttat ttgttttcct
tattaatcat gcttgtaaat acaaaattta attaatcaat actgatagac ttatttttat
gttgttttga tttagatgga tgatgtcatt gatgacatta ttagtctgga gtccagttac
agtgatgata tcctcggcct gatggaccca ggacttcaga tggcaaacac ggtacatgtg
cttgagattt atcctcaaca ctcgtcagtc cattcaaatc agccagtttg cggcacgact
gcatttcgat tgatgtgtct ttgggtgaaa caaaagcgaa ttccatgatg cca-------
---------- ---------- ---------- ---------- ---------- gaaaatctca
aatctaaagt tgtttgaaat actttttaca ttttgggggc tggttcctgt accagcatga
a-cccaagga agacaagaaa tagacacatt gtttttgcac tgattaaaca aagcagacgg
actgtgttaa cttgtaagct ttagaaaggg agagattcat gtgtcactgg catttatagt
gtacattaat atttctcact gttttaactc tcagttcttc tttgttatgg tgatgagcac
ttgtac---- -------tga tatttactct gcagtgtc-- tttgttgtat cccctcagat
ccctgtgccg gctaacctca tggacatgta tggcaatcag ggtatgcccc agcaaggtct
g
>Cichlidae_Satanoperca_daemon_3_1
gtgaggtttc atttaaattg tttgtg---- --tatatata ttgtttttat ttgttttcct
tattaatcat gcttgtaaat acaaaatttc attaataaat actgatagac ttatttgtat
gttgttttgt tttagatgga tgatgtcatt gatgacatta ttagtctgga gtccagttac
agtgatgata tcctcggcct gatggaccca ggacttcaga tggcaaacac ggtacgtgtg
cttgtgattt atcctcaaca ctcgccagtc cattcaaatc agccagtttg cagcacgact
gcatttcagt tgatgtgtct ttgggtaaaa caaaagcgaa ttccgtgatg cca-------
---------- ---------- ---------- ---------- ---------- gaaaatctca
aatctaaagt tgtttgaaat actttttaca ttttgggggc tgcttcctgt accagcatga
accccaagga agacgagaaa tagacacttt gtttttgcac tgattaaaca aagcagacgg
actgtgttaa cttgtaagct ttagaaagag agagattcat gtgtcactgg catttatagt
gtactttaat atttctcact gttttaactc tcagttcttc tttgttatgg tgatgagcac
ttgtac---- -------tga tatttactct gcagtgtc-- tttgttgtat cccctcagat
ccctgtgccg gctaacctca tggacatgta tggcaatcag ggtatgcccc agcaaggtct
g
>Cichlidae_Satanoperca_leucosticta_3_1
gtgaggtttc atttaaattg tttgtg---- --tatatata ttgtttttat ttgttttcct
tattaatcat gcttgtaaat gcaaaatttc attaatcaat actgatagac ttatttgtat
gttgttttgt tttagatgga tgatgtcatt gatgacatta ttagtctgga gtccagttac
agtgatgata tcctcagcct gatggaccca ggacttcaga tggcaaacac ggtatgtgtg
cttgtgattc a----aagtc cagtccagtc cattcaaatc agccagtttg cggcacgact
gcatttcaat ggatgtgtct ttgggtaaaa caaaagcgaa ttccatgatg cca-------
---------- ---------- ---------- ---------- ---------- gaaaatctca
aatctaaagt tgtttgaaat actttttaca ttttgggggc tgcttcctgt accagcatga
a-cccaagga agacaagaaa tagacacatt gtttttgcac tgattaaaca aagcagacgg
actgtgttaa cttgtaagct ttagaaagag agagattcat gtgtcactgg catttataat
gtacattaat atttctcact gttttaactc tcagttcttc tttgttatgg cgatgagcac
ttgtac---- -------tga tatttactct gcagtgttga tttgttgtat cccctcagat
ccctgtgccg gctaacctca tggacatgta tggcaatcag ggtatgcccc agcaaggtct
g
>Cichlidae_Satanoperca_mapiritensis_2_1
gtgaggttcc atttaaattg tttgtg---- --tatatata ttgtttttat ttgttttcct
tattaatcgt gcttttaaat gcaaaatttc attaatcagt actgatagac ttatttgtat
gttgttttgt tttagatgga tgatgtcatt gatgacatta ttagtctgga gtccagttac
agtgatgata tcctcggcct gatggaccca ggacttcaga tggcaaacac ggtatgtgtg
cttgtgattc a----aagtc cagtccagtc cattcaaatc agccagtttg cggcacgact
gcatttcaat ggatgtgtct ttgggtaaaa caaaagcgaa ttccatgatg cca-------
---------- ---------- ---------- ---------- ---------- gaaaatctca
aatctaaagt tgtttgaaat acttgttaca ttttgggggc tgcttcctgt accagcatga
a-cccaagga agacaagaaa tagacacatt gtttttgcac tgattaaaca aagcagacgg
actgtgttaa cttgtaagct ttagaaagag agagattcat gtgtcactgg catttataat
gtacattaat atttctcact gttttaactc tcagttcttc tttgttatgg cgatgagcac
ttgtac---- -------tga tatttactct gcagtgtc-- tttgttgtat cccctcagat
ccctgtgccg gctaacctca tggacatgta tggcaatcag ggtatgcccc agcaaggtct
g
>Cichlidae_Satanoperca_mapiritensis_3_1
gtgaggttcc atttaaattg tttgtg---- --tatatata ttgtttttat ttgttttcct
tattaatcgt gcttttaaat gcaaaatttc attaatcagt actgatagac ttatttgtat
gttgttttgt tttagatgga tgatgtcatt gatgacatta ttagtctgga gtccagttac
agtgatgata tcctcggcct gatggaccca ggacttcaga tggcaaacac ggtatgtgtg
cttgtgattc a----aagtc cagtccagtc cattcaaatc agccagtttg cggcacgact
gcatttcaat ggatgtgtct ttgggtaaaa caaaagcgaa ttccatgatg cca-------
---------- ---------- ---------- ---------- ---------- gaaaatctca
aatctaaagt tgtttgaaat actttttaca ttttgggggc tgcttcctgt accagcatga
a-cccaagga agacaagaaa tagacacatt gtttttgcac tgattaaaca aagcagacgg
actgtgttaa cttgtaagct ttagaaagag agagattcat gtgtcactgg catttataat
gtacattaat atttctcact gttttaactc tcagttcttc tttgttatgg cgatgagcat
ttgtac---- -------tga tatttactct gcagtgtc-- tttgttgtat cccctcagat
ccctgtgccg gctaacctca tggacatgta tggcaatcag ggtatgcccc agcaaggtct
g
>Cichlidae_Satanoperca_pappaterra_3_1
gtgaggtttc atttaaattg tttgtg---- --tatatata ttgtttttat ttgttttcct
tattaatcat gcttttaaat gcaaaagttc attaatcaat actgatagac ttatttgtat
gttgttttgt tttagatgga tgatgtcatt gatgacatta ttagtctgga gtccagttac
agtgatgata tcctcggcct gatggaccca ggacttcaga tggcaaacac ggtatgtgtg
cttgtgattc a----aagtc cagtccagtc cattcaaatc agccagtttg cggcacgact
gcatttcaat tgatgtgtct ttgggtaaaa caaaagcgaa ttccatgatg cca-------
---------- ---------- ---------- ---------- ---------- gaaaatctca
aatctaaagt tgtttgaaat actttttaca ttttgggggc tgcttcctgt accagcatga
a-cccaagga agacaagaaa tagacacatt gtttttgcac tgattaaaca aagcagacgg
actgtgttaa cttgtaagct ttagaaagag agagattcat gtgtcactgg catttataat
gtacattaat atttctcgct gttttaactc tcagttcttc tttgttatgg tgatgagcac
ttgtac---- -------tga tatttactct gcagtgttga tttgttgtat cccctcagat
ccctgtgccg gctaacctca tggacatgta tggcaatcag ggtatgcccc agcaaggtct
g
>Cichlidae_Cichla_nigromaculata_1_1
gtgaggtttc atttaaattg tttttg---- --tatatatt gtttttatga ctg-------
--ttaatcat gcttgtaaat g----attta attaatcaa- ---------- tcagttgtat
gtggttttgt tttagatgga tgatgtcatt gatgacatta ttagtctgga gtccagttac
agtgatgata tcctcggcct gatggaccca ggacttcaga tggcaaacac ggtatgtgtg
cttgtgattt atcctcaaca ctcgccagta cattcaaatc agccagttta cagcatgact
gcatttcatt tgatgtgtct tggggtaaaa caaaagcaaa ttccatgatg ccagatttca
accttggtgt aatgctttgg ccttctaatt tatctctgct gtgttgctag gaaaacctaa
aatctaaagt tgtttgaaat ac-ttttaca ttttgggggc tgcttcctgt accagcatga
a-cccaagga agacgagaaa tagacacatt gtttttgtac tgattaaaca aagca----g
actgtgttaa cttgtgagct ttagaaagat agagcttcat ctgtaactga catttataat
gcacaataat atttctcaca gttttaactc tccattcttt tctgttatgg cgatgagcgc
ttgtactgag agaagtgtga tatttactct tgagtgtc-- tttgttgtaa ccccttagat
ccctgtgcct gctaacctca tggacatgta tggcaatcag ggtatgcccc agcaaggtct
g
