# Supplementary material for: Time-calibrated phylogeny of neotropical freshwater fishes
Source: Front Bioinform. 2024 Dec 6;4:1433995. doi: 10.3389/fbinf.2024.1433995 (PMC11659281; doi:10.3389/fbinf.2024.1433995)
Supplement: Supplementary file 1 [file DataSheet1.zip › Supplementary Material/aln/alignment_MYH6.fasta]

>Cichlidae_Cichla_temensis_1_1
accaaaagag tcattcagta ctttgccagc attgctgcag tcggggg--- ---tgga---
agcaaaaaag acagcagcaa gggaactctg gaagatcaaa tcattcaggc aaacccagca
ctggaggctt tcggcaacgc caaaacactg agaaacgaca actcgtcccg ttttggaaaa
tttatccgaa tccatttcgg cataagtggc aagctgtcat ctgctgacat agaaacgtat
ctgctggaaa agtcacgagt tacctttcag ctgaaggctg aaaggaacta tcacatcttt
taccagatcc tatccaatca gaaaccagag ctgttggaca tgctgctgat caccaacaac
ccatatgact actcctacat ctcccaagga gaggtaacag tcgcctccat caatgactcg
gaggagctga tggccaccga tggtgccttt gatgtgcttg ggttcactcc agaggagaag
atgagtgtct acaagctgac tggtgccatc atgcactacg gcaacatgaa gttcaaacag
aagcagcgcg aggagcaggc tgaacctgat ggaactgagg ctgctgataa atcagcttac
ttaatggggc tgaactctgc tgatctcatc aagggactgt gccacccacg agttaaggta
ggaaatgagt atgtcaccaa agggcagaat gtggaccaag tctactatgc cattggtgct
ctggcannnn nnnnnnnnn
>Cichlidae_Andinoacara_rivulatus_1_1
accaagagag tcattcagta ctttgccagc attgctgcag ttggggg--- ---tgca---
agcaaaaaag acacaagcaa ggggactctg gaagatcaaa tcattcaggc gaacccggca
ctggaggcct tcggcaacgc caaaacgttg agaaacgaca actcgtcccg ttttggaaaa
tttatccgaa tccatttcgg catgagcggc aagctgtcat ctgctgacat agagacgtat
ctgctggaaa agtcacgagt tacctttcag ctgaaggcag aaaggaacta tcacatattt
taccagatcc tgtccaatca gaagccagag ctgctggaca tgctgctgat caccaacaac
ccatatgact actcctacat ctcccaagga gaggtaacag ttgcctccat caatgactca
gaggagctga tggccaccga tggtgccttt gatgtgcttg gcttcactac agaggagaag
atgagtgtct acaagctcac cggggccatc atgcattacg gcaacatgaa gttcaaacag
aagcagcggg aagagcaggc tgaaccggat ggaaccgagg ctgctgataa atcagcttac
ctaatggggc tgaactctgc tgatctcatc aaggggctgt gccaccctcg agtcaaggta
ggaaatgaat atgtcaccaa aggacagaat gtagaccaag tctacnnnnn nnnnnnnnnn
nnnnnnnnnn nnnnnnnnn
>Cichlidae_Rocio_octofasciata_1_1
nnnnnnnnnn nnnnnnnnnn nnnnnnnnnn nnngctgcag ttggtgg--- ---tgca---
agcaaaaaag acaccagcaa gggaactctg gaagatcaaa tcattcaggc aaacccggca
ctggaggcct tcggcaacgc caaaacattg agaaatgaca actcgtcccg ttttggaaaa
tttatccgaa tccatttcgg catgagcggc aagctgtcat ctgctgacat agagacgtat
ctgctggaaa agtcacgagt tacctttcag ctaaaagcag aaaggaacta tcacatcttt
taccagatcc tgtccaatca aaagccagag ctgttggaca tgctgctgat caccaacaac
ccatacgact actcctacat ctcccaagga gaggtaacag tcccctccat caatgactca
gaggagctga tggccaccga tggtgccttt gatgtgcttg gcttcactcc agaggagaag
atgagtgtct acaagctgac tggtgccatc atgcactacg gcaacatgaa gttcaaacag
aagcagcgcg aagagcaggc tgaacctgat ggaaccgagg ctgctgataa atcagcttac
ctaatggggc tgaactctgc tgacctcatc aagggcctgt gccacccccg agtcaaggta
ggaaatgaat atgtcaccaa agggcagaat gtagaccaag tctacnnnnn nnnnnnnnnn
nnnnnnnnnn nnnnnnnnn
>Cichlidae_Uaru_amphiacanthoides_1_1
actaaaagag tcattcagta ctttgccagc attgctgcag ttggggg--- ---tgga---
accaaaaaag acaccagcaa gggaactctg gaagatcaaa tcattcaggc aaacccagca
ctggaggcct tcggcaacgc caaaacgttg agaaatgaca actcgtcccg ttttggaaaa
tttatccgaa tccatttcgg catgagcggc aagctgtcat ctgctgacat agagacatat
ctgctggaaa agtcacgagt tacctttcag ctgaaagcag aaaggaacta tcacatcttt
taccagatcc tgtccaatca gaagccagag ctgttggaca tgctgctgat caccaacaac
ccatacgact actcctacat ctcccaagga gaggtaacag tcccctccat caatgactca
gaggagctga tggccacaga tggtgccttt gatgtgcttg gcttcactcc agaggagaag
atgagtgtct acaagctaac tggtgccatc atgcactacg gcaacatgaa gttcaaacag
aagcagcgcg aagagcaggc tgaacctgat ggaactgagg ctgctgataa atcagcttac
ctaatggggc tgaactctgc tgatctcatc aagggcctgt gccacccccg agtcaaggta
ggaaatgaat atgtcaccaa agggcagaat gtagaccaag tctactatgc cattggtgct
ctggcaaagt cagtgtatg
>Cichlidae_Cleithracara_maronii_1_1
accaagaggg tcattcagta ctttgccagc attgctgcag ttggggg--- ---tgga---
agcaaaaagg acaccagcaa gggaactctg gaagatcaaa tcattcaggc aaacccggca
ctggaggcct tcggcaacgc caaaacgttg agaaacgaca actcatctcg ttttggaaaa
tttatccgaa tccatttcgg catgagtggc aagctgtcgt ctgctgacat agagacgtat
ctgctggaaa aatcacgagt tacctttcag ctgaaggcgg aaaggaacta tcacatcttt
taccagatcc tgtccaatca gaagccagag ctgttggaca tgctgctgat caccaacaac
ccatatgact actgctacat ctcccaagga gaggtaacag tagcctccat caatgactca
gaggagctta tggccaccga tggtgccttt gacgtgcttg gcttcactcc agaggagaag
atgagtatct acaagctaac tggtgccatc atgcactacg gcaacatgaa gttcaaacag
aagcagcgcg aagagcaggc tgaacctgat ggaaccgagg ctgctgataa atcggcttac
ctaatggcgc tgaactctgc tgatctcatc aaggggctgt gccacccccg agtcaaggta
ggaaatgaat atgtcactaa agggcagaat gtagaccaag tctacnnnnn nnnnnnnnnn
nnnnnnnnnn nnnnnnnnn
>Cichlidae_Heros_efasciatus_1_1
accaagagag tcattcagta ctttgccagc attgctgcag ttggggg--- ---tgga---
agcaaaaaag acaccagcaa gggaactctg gaagatcaaa tcattcaggc aaacccggca
ctggaggcct tcggcaacgc caaaactttg agaaatgaca actcgtcccg ttttggaaaa
tttatccgaa tccatttcgg catgagcggc aagctgtcat ctgctgacat agaaacgtat
ctgctggaaa agtcacgagt tacctttcag ctgaaagcgg aaaggaacta tcacatcttt
taccagatcc tgtccaatca gaagccagag ctgttggaca tgctgctgat caccaacaac
ccatacgact actcctacat ctcccaagga gaggtaacag tcccatccat caatgactca
gaggagctga tggccaccga tggtgccttt gatgtgcttg gcttcactcc agaggagaag
atgagtgtct acaagctaat tggtgccatc atgcactacg gcaacatgaa gttcaaacag
aagcagcgcg aagagcaggc tgaacctgat ggaaccgagg ctgctgataa atcagcttac
ctaatggggc tgaactctgc tgatctcatc aagggcctgt gccacccccg agtcaaggta
ggaaatgaat atgtcaccaa agggcaaaat gtagaccaag tctactatgc cattggtgct
ctggcannnn nnnnnnnnn
>Cichlidae_Trichromis_salvini_1_1
nnnnnnnnnn nnnnnnnnnn nnnnnnnnnn nnngctgcag ttggtgg--- ---tgca---
agcaaaaaag acaccagcaa gggaactctg gaagatcaaa tcattcaggc aaacccggca
ctggaggcct tcggcaacgc caaaactttg agaaatgaca actcgtctcg ttttggaaaa
tttatccgaa tccatttcgg catgagcggc aagctgtcat ctgctgacat agagacatat
ctgctggaaa agtcacgagt tacctttcac ctgaaagcgg aaagggacta tcacatcttt
taccagatcc tgtccaatca aaagccagag ctgttggaca tgctgctgat caccaacaac
ccatacgact actcctacat ctcccaagga gaggtaacag tcccctccat caatgactca
gaggagctga tggccaccga cggtgccttt gatgtgcttg gcttcacgcc agacgagaag
atgagtgtct acaagctaac tggtgccatc atgcactacg gcaacatgaa gttcaaacag
aagcagcgcg aagagcaggc tgaacctgat ggaaccgagg ctgctgataa atcaccttac
ctaatggggc tgaactctgc tgatctcatc aagggcctgt gccacccccg agtcaaggta
ggaaatgaat atgtcaccat agggcagaat gtagaccaag tcnnnnnnnn nnnnnnnnnn
nnnnnnnnnn nnnnnnnnn
>Cichlidae_Hypselecara_temporalis_1_1
nnnnnnnnnn nnnnnnnnnn nnnnnnnnnn nnnnnnnnnn nnggggg--- ---tgga---
agcaaaaaag acaccagcaa gggaactctg gaagatcaaa tcattcaggc aaacccagca
ctggaggcct tcggcaacgc caaaacgtcg agaaatgaca actcgtcccg ttttggaaaa
tttatccgaa tccatttcgg catgagcggc aagctgtcat ctgctgacat agagacgtat
ctgctggaaa agtcacgagt tacctttcag ctgaaagcgg aaaggaacta tcacatcttt
taccagatcc tgtccaatca gaagccagag ctgttggaca tgctgctgat taccaacaac
ccatacgact actcctacat ctcccaagga gaggtaacag tcccctccat caatgactca
gaggagctga tggccaccga tggtgccttt gatgtgcttg gcttcactcc agaggagaag
atgagtgtct acaagctaac tggtgccatc atgcactacg gcaacatgaa gttcaaacag
aagcagcgcg aagagcaggc tgaacctgat ggaaccgagg ctgctgataa atcagcttac
ctaatggggc tgaactctgc tgatctcatc aagggcctgt gccacccccg agtcaaggta
ggaaatgaat atgtcaccaa agggcagaat gtagaccaag tctacnnnnn nnnnnnnnnn
nnnnnnnnnn nnnnnnnnn
>Cichlidae_Mesonauta_festivus_1_1
accaagaggg tcattcagta ctttgccagc attgctgcag ttggggg--- ---tgga---
agcaaaaaag acaccagcaa gggaactctg gaagatcaaa tcattcaggc aaacccggca
ctggaggcct tcggcaacgc caaaacgttg agaaatgaca attcgtcccg ttttggaaaa
tttatccgaa tccatttcgg catgagcggc aagctgtcat ctgctgacat agagacgtat
ctgctggaaa agtcacgagt tacctttcag ctgaaagcgg aaaggaacta tcacatcttt
taccagatcc tgtccaatca gaagccagag ctgttggaca tgctgctgat caccaacaac
ccatacgact actcctacat ctcccaagga gaggtaacag tcccctccat caatgactca
gaggagctga tgggcaccga tggtgccttt gatgtgcttg gcttcactcc agaggagaag
atgagtgtct acaagctaac tggggccatc atgcactacg gcaacatgaa gttcaaacag
aagcagcgcg aagagcaggc tgaacctgat ggaaccgagg ctgctgataa atcagcttac
ctaatggggc tgaactctgc tgatctcatc aagggcctgt gccacccccg agtcaaggta
ggaaatgaat atgtcaccaa agggcagaat gtagaccaag tctacnnnnn nnnnnnnnnn
nnnnnnnnnn nnnnnnnnn
>Cichlidae_Mesonauta_insignis_1_1
nnnnnnnnnn nnnnnnnnnn nnnnnnnnnn nnnnnnnnnn nnggggg--- ---tgga---
agcaaaaaag acaccagcaa gggaactctg gaagatcaaa tcattcaggc aaacccggca
ctggaggcct tcggcaacgc caaaacgttg agaaatgaca attcgtcccg ttttggaaaa
tttatccgaa tccatttcgg catgagcggc aagctgtcat ctgctgacat agagacgtat
ctgctggaaa agtcacgagt tacctttcag ctgaaagcgg aaaggaacta tcacatcttt
taccagatcc tgtccaatca gaagccagag ctgttggaca tgctgctgat caccaacaac
ccatacgact actcctacat ctcccaagga gaggtaacag tgccctccat caatgactca
gaggagctga tgggcaccga tggtgccttt gatgtgcttg gcttcactcc agaggagaag
atgagtgtct acaagctaac tggggccatc atgcactacg gcaacatgaa gttcaaacag
aagcagcgcg aagagcaggc tgaacctgat ggaaccgagg ctgctgataa atcagcttac
ctaatggggc tgaactctgc tgatctcatc aagggcctgt gccacccccg agtcaaggta
ggaaatgaat atgtcaccaa agggcagaat gtagaccaag tctacnnnnn nnnnnnnnnn
nnnnnnnnnn nnnnnnnnn
>Cichlidae_Amphilophus_citrinellus_1_1
accaagagag tcattcagta ctttgccagc attgctgcag ttggggg--- ---tgga---
agcaaaaaag acaccagcaa gggaactctc gaagatcaaa tcattcaggc aaacccagca
ctggaggcct tcggcaacgc caaaacatta agaaatgaca actcgtcccg ttttggaaaa
tttatccgaa tccatttcgg catgagcggc aagctgtcat ctgctgacat agagacgtat
ctgctggaaa agtcacgagt tacctttcag ctgaaagcgg aaaggaacta tcacatcttt
taccagatcc tgtccaatca aaagccagag ctgttggaca tgctgctgat caccaacaac
ccatacgact actcctacat ctcccaagga gaggtaacag tcccctccat caatgactca
gaggagctga tggccaccga tggtgccttt gatgtgcttg gcttcactcc agaggagaag
atgagtgtct acaagctaac tggtgccatc atgcactacg gcaacatgaa gttcaaacag
aagcagcgcg aagagcaggc tgaacctgat ggaaccgagg ctgctgataa atcagcttac
ttaatggggc tgaactctgc tgatctcatc aagggccttt gccacccccg agtcaaggta
ggaaatgaat atgtcaccaa agggcagaat gtagaccaag tctactatgc catnnnnnnn
nnnnnnnnnn nnnnnnnnn
>Cichlidae_Andinoacara_pulcher_1_1
nnnnnnngag tcattcagta ctttgccagc attgctgcag ttggggg--- ---taca---
agcaaaaaag acacaagcaa ggggactctg gaagatcaaa tcattcaggc aaacccggca
ctggaggcct tcggcaacgc caaaacgtta agaaacgaca actcgtcccg ttttggaaaa
tttatccgaa tccatttcgg catgagcggc aagctgtcat ctgctgacat agagacgtat
ctgctggaaa agtcacgagt tacctttcag ctgaaggcag aaaggaacta tcacatcttt
taccagatcc tgtccaatca gaagccagag ctgctggaca tgctgctgat caccaacaac
ccatatgact actcctacat ctcccaagga gaggtaacag ttgcctccat caatgactca
gaggagctga tggccaccga tggtgccttt gatgtacttg gcttcactac agaggagaag
atgagtgtct acaagctcac cggggccatc atgcattacg gcaacatgaa gttcaaacag
aagcagcggg aagagcaggc tgaacctgat ggaaccgagg ctgctgataa atcagcttac
ctaatggggc tgaactctgc tgatctcatc aaggggctgt gccaccctcg agtcaaggta
ggaaatgaat atgtcaccaa aggacagaat gtagaccaag tctactatgc cattggtgct
ctggcaaagt cagtgtatg
>Cichlidae_Mesonauta_egregius_1_1
nnnnnnnnnn nnnnnnnnnn nnnnnnnnnn nnnnnnnnnn nnggggg--- ---tgga---
agcaaaaaag acaccagcaa gggaactcta gaagatcaaa tcattcaggc aaacccggca
ctggaggcct ttggcaacgc caaaacgttg agaaatgaca attcgtcccg ttttggaaaa
tttatccgaa tccatttcgg catgagcggc aagctgtcat ctgctgacat agagacatat
ctgctggaaa agtcacgagt tacctttcag ctgaaagcgg aaaggaacta tcacatcttt
taccagatcc tgtccaatca gaagccagag ctgttggaca tgctgctgat caccaacaac
ccatacgact actcctacat ctcccaagga gaggtaacag tcccctccat caatgactca
gaggagctga tgggcaccga tggtgccttt gatgtgcttg gcttcactcc agaggagaag
atgagtgtct acaagctaac tggggccatc atgcactacg gcaacatgaa gttcaaacag
aagcagcgcg aagagcaggc tgaacctgat ggaaccgagg ctgctgataa atcagcttac
ctaatggggc tgaactctgc tgatctcatc aagggcctgt gccacccccg agtcaaggta
ggaaatgaat atgtcaccaa agggcagaat gtagatcaag tctacnnnnn nnnnnnnnnn
nnnnnnnnnn nnnnnnnnn
>Cichlidae_Nandopsis_tetracanthus_1_1
accaagaggg tcattcagta ctttgccagc attgctgcag ttggggg--- ---tgga---
agcaaaaaag acaccagcaa gggaactctg gaagatcaaa tcattcaggc aaacccggca
ctggaggcct tcggcaacgc caaaacattg agaaatgaca attcgtcccg ttttggaaaa
tttatccgaa tccatttcgg catgagcggc aagctgtcat ctgctgacat agagacgtat
ctgctggaaa agtcacgggt tacctttcag ctgaaagcgg aaaggaacta tcacatcttt
taccagatct tgtccaatca aaagccagag ctgttggaca tgctgttgat caccaacaac
ccgtatgact actcctacat ctcccaagga gaggtaacag tcccctccat caatgactca
gaggagctga tggccaccga tggtgccttt gatgtgcttg gcttcactcc agaggagaag
atgagtgtct acaagctaat tggtgccatc atgcactacg gcaacatgaa gttcaaacag
aagcagcgcg aagagcaggc tgaacctgat ggaactgagg ctgctgataa atcagcttac
ctaatggggc tgaactctgc tgatctcatc aagggcctgt gccacccccg agtcaaggta
ggaaatgaat atgtcaccaa agggcagaat gtagaccaag tctacnnnnn nnnnnnnnnn
nnnnnnnnnn nnnnnnnnn
>Cichlidae_Retroculus_xinguensis_1_1
nnnnnnnnnn nnnnnnnnnn nnnnnnnnnn nnnnnnnnnn nnggggg--- ---tgga---
agcaaaaaag acagcagcaa gggaactctg gaagatcaaa tcattcaggc aaacccggca
ctagaggcct tcggcaacgc caaaacgctg agaaatgaca actcgtcccg ttttgggaaa
tttatccgaa tccatttcgg catgagtggc aagctgtcat ctgctgacat cgagacgtat
ctgctggaaa agtcacgagt tacctttcag ctgaaggctg aaaggaacta tcacatcttt
taccagatcc tgtccaatca gaagccagag ctgttggaca tgctgctgat caccaacaac
ccatacgact actcctacat ctcccaagga gaggtcacag tcgcctccat caatgactcg
gaggagctga tggccaccga tggagccttt gatgtgcttg gctttactcc agaggagaag
atgagtgtct acaagctgac tggtgccatc atgcactacg gcaacatgaa gttcaaacag
aagcagcgcg aggagcaggc tgaacctgac ggaaccgagg ctgctgataa atcagcttac
ctaatggggc tgaactctgc tgatctcatc aaggggctgt gccaccccag agtcaaggta
ggaaatgaat atgtcaccaa agggcagaat gtggaccaag tctacnnnnn nnnnnnnnnn
nnnnnnnnnn nnnnnnnnn
>Cichlidae_Talamancaheros_sieboldii_1_1
nnnnnnnnnn nnnnnnnnnn nnnnnnnnnn nnnnnnnnnn nnggggg--- ---tgga---
agcaaaaaag acaccagcaa gggaactctg gaagatcaaa tcattcaggc aaacccagca
ctggaggcct tcggcaatgc caaaacattg agaaatgaca actcgtcccg ttttggaaaa
tttatccgaa tccatttcgg catgagtggc aagctgtcat ctgctgacat agagacgtat
ctgctggaaa agtcacgagt tacctttcag ctgaaagcag aaaggaacta tcacatcttt
taccagatcc tgtccaatca aaagccagag ctgctggaca tgctgctgat caccaacaac
ccatacgact actcctacat ctcccaagga gaggtaacag tcccctccat caatgactca
gaggagctga tggccaccga tggtgccttt gatgtgcttg gcttcactcc agaggagaag
atgagtgtct acaagctaat tggtgccatc atgcactacg gcaacatgaa gttcaaacag
aagcagcgcg aagagcaggc tgaacctgat ggaaccgagg ctgctgataa atcagcttac
ctaatggggc tgaactctgc tgatctcatc aagggcctgt gccacccccg agtcaaggta
ggaaatgaat atgtcaccaa agggcagaat gtagaccaag tctacnnnnn nnnnnnnnnn
nnnnnnnnnn nnnnnnnnn
>Cichlidae_Amatitlania_sajica_1_1
nnnnnnnnnn nnnnnnnnnn nnnnnnnnnn nnnnnnnnnn nnggggg--- ---tgga---
agcaaaaaag acaccagcaa gggaactctc gaagatcaaa tcattcaggc aaacccggca
ctggaggcct tcggcaacgc caaaacatta agaaatgaca actcgtcgcg ttttggaaaa
tttattcgaa tccatttcgg catgagcggc aagctgtcat ctgctgacat agagacgtat
ctgctggaaa agtcacgagt tacctttcag ctgaaagcgg aaaggaacta tcacatcttt
taccagatcc tgtccaatca aaagccagag ctgttggaca tgctgctgat caccaacaac
ccatacgact actcctacat ctcccaagga gaggtaacag tcccctccat caatgactca
gaggagctga tggccaccga tggtgccttt gatgtgcttg gcttcactcc agaggagaag
atgagtgtct acaagctaac tggtgccatc atgcactacg gcaacatgaa gttcaaacag
aagcagcgcg aagagcaggc tgaacctgat ggaaccgagg ctgctgataa atcagcttac
ctaatggggc tgaactctgc tgatctcatc aagggcctgt gccacccccg agtcaaggta
ggaaatgaat atgtcaccaa agggcagaat gtagaccaag tctacnnnnn nnnnnnnnnn
nnnnnnnnnn nnnnnnnnn
>Cichlidae_Caquetaia_kraussii_1_1
nnnnnnnnnn nnnnnnnnnn nnnnnnnnnn nnnnnnnnnn nnggggg--- ---tgga---
agcaaaaaag acaccagcaa gggaactctg gaagatcaaa tcattcaggc aaacccggca
ctggaggcct tcggcaacgc caaaacatta agaaatgaca actcgtcccg ttttggaaaa
tttatccgaa tccacttcgg catgagcggc aagctgtcat ctgctgacat agagacgtat
ctgctggaaa agtcacgagt tacctttcag ctgaaagcag agaggaacta tcacatcttt
taccagatcc tgtccaatca aaagccagag ctgctggaca tgctgctgat caccaacaac
ccatatgact actcctacat ctcccaagga gaggtaacag tcccctccat caatgactca
gaggagctga tggccaccga tggtgccttt gatgtgcttg gcttcactcc agaggagaag
atgagcgtct acaagctaac tggtgccatc atgcactacg gcaacatgaa gttcaagcag
aagcagcgcg aagagcaggc tgaacctgat ggaaccgagg ctgctgataa atcagcttac
ctaatggggc tgaactctgc tgatctcatc aagggcctgt gccacccccg agtcaaggta
ggaaatgaat atgtcaccaa agggcagaat gtagaccaag tctacnnnnn nnnnnnnnnn
nnnnnnnnnn nnnnnnnnn
>Cichlidae_Thorichthys_meeki_1_1
nnnnnnnnnn nnnnnnnnnn nnnnnnnnnn nnngctgcag ttggtgg--- ---tgca---
agcaaaaaag acaccagcaa gggaactctg gaagatcaaa tcattcaggc caacccggcg
ctggaggcct tcggcaacgc caaaacattg agaaatgaca actcgtctcg ttttggaaaa
tttatccgaa tccatttcgg catgagcggc aagctgtcat ctgctgacat agagacatat
ctgctggaaa agtcacgagt tacctttcag ctgaaagcgg aaaggaacta tcacatcttt
taccagatcc tgtccaatca aaagccagag ctgttggaca tgctgctgat caccaacaac
ccatacgact actcctacat ctcccaagga gaggtaacag tcccctccat caatgactca
gaggagctga tggccaccga tggtgccttt gatgttcttg gcttcactcc agaggagaag
atgagtgtct acaagctaat tggtgccatc atgcactacg gcaacatgaa gttcaaacag
aagcaacgcg aagagcaagc tgaacctgat ggaaccgagg ctgctgataa atcagcttac
ctaatggggc tgaactctgc tgatctcatc aagggcctgt gccacccccg agtcaaggta
ggaaatgaat atgtcaccaa agggcagaat gtagaccaag tcnnnnnnnn nnnnnnnnnn
nnnnnnnnnn nnnnnnnnn
>Cichlidae_Herichthys_cyanoguttatus_1_1
accaagagag tcattcagta ctttgccagc attgctgcag ttggggg--- ---tgga---
agcaaaaaag acaccagcaa gggaactctg gaagatcaaa tcattcaggc aaacccggca
ctggaggcct tcggcaacgc caaaacactg agaaatgaca actcgtctcg ttttggaaaa
tttatccgaa tacatttcgg catgagcggc aagctgtcat ctgctgacat agagacatat
ctgctggaaa agtcacgagt tacctttcag ctgaaagcgg aaaggaacta tcacatcttt
taccagatcc tgtccaatca aaagccagag ctgttggaca tgctgctgat caccaacaac
ccatacgact actcctacat ctcccaagga gaggtaacag tcccctccat caatgactca
gaggagctga tggccaccga tggtgccttt gatgtgcttg gcttcactcc agaggagaag
atgagtgtct acaagctaat tggtgccatc atgcactacg gcaacatgaa gttcaaacag
aagcagcgcg aagagcaggc tgaacctgat ggaaccgagg ctgctgataa atcagcttac
ctaatggggc tgaactctgc tgatctcatc aagggcctgt gccacccccg agtcaaggta
ggaaatgaat atgtcaccaa agggcagaat gtagaccaag tctactatgc cattggtgct
ctggcannnn nnnnnnnnn
>Cichlidae_Laetacara_curviceps_1_1
nnnaagaggg tcattcagta ctttgccagc attgctgcag ttggggg--- ---tgga---
agcaaaaaag atacaagcaa gggaactctg gaagatcaaa tcattcaggc gaacccggca
ctggaggcct tcggcaatgc caaaacgttg agaaacgaca actcgtctcg gtttggaaaa
tttatccgaa tccatttcgg catgagtggc aagctgtcat ctgctgacat agagacgtat
ctgctggaaa agtcacgagt tacctttcag ctgaaggcgg aaaggaacta tcacatcttt
taccagatcc tgtccaatca gaagccagag ctgctggaca tgttgctgat caccaacaac
ccatatgact actcctacat ctcccaaggg gaggtaacag ttgcctccat caatgactca
gaggagctga tggccaccga tggtgccttt gatgtgcttg gcttcacccc agaggagaag
atgagtgtct acaagctaac tggggccatc atgcactacg gcaacatgaa gttcaaacag
aagcaacggg aagagcaggc tgagcctgat ggaaccgagg ctgctgacaa atcagcttac
ctaatggggc tgaactctgc tgatcttatc aaggggctgt gccacccacg agtcaaggta
ggaaatgaat atgtcaccaa agggcagaat gtagaccaag tctacnnnnn nnnnnnnnnn
nnnnnnnnnn nnnnnnnnn
>Cichlidae_Crenicichla_sveni_1_1
accaagagag tcattcagta ctttgccagc attgctgcag ttggggg--- ---tgga---
agcaaaaaag acaccagcaa gggaactctg gaagatcaaa tcattcaggc gaacccagca
ctggaagcct tcggcaatgc caaaacgttg agaaatgaca attcatcccg ttttgggaaa
tttatccgaa tccatttcgg catgagcggc aagctatcat ctgctgacat agagacatat
ctgctggaaa agtcacgagt tacctttcag ctgaaggcag aaaggaatta tcacatattt
tatcagatcc tgtccaatca gaagccagag ctgttggaca tgctgctgat caccaacaac
ccatatgact actcctatat ctcccaagga gaggtaacag tcgcctccat caatgactca
gaggagctaa tggccaccga tggtgccttt gatgttcttg gcttcactcc ggaggagaag
atgagtgtct acaagctgac tggtgccatc atgcattatg gcaacatgaa gttcaaacag
aagcagcgcg aagagcaggc tgaacctgat ggaaccgagg ctgctgataa atcagcttac
ctaatggggc tgaactctgc tgatctcatc aaggggctgt gccatccccg agtcaaggta
ggaaatgaat atgtcaccaa agggcagaat gtagaccaag tctacnnnnn nnnnnnnnnn
nnnnnnnnnn nnnnnnnnn
>Cichlidae_Mesonauta_mirificus_1_1
nnnnnnnnnn nnnnnnnnnn nnnnnnnnnn nnnnnnnnnn nnggggg--- ---tgga---
agcaaaaaag acaccagcaa gggaactcta gaagatcaaa tcattcaggc aaacccggca
ctggaggcct tcggcaacgc aaaaacgttg agaaatgaca attcgtcccg ttttggaaaa
tttatccgaa tccatttcgg catgagcggc aagctgtcat ctgctgacat agagacgtat
ctgctggaaa agtcacgagt tacctttcag ctgaaagcgg aaaggaacta tcacatcttt
taccagatcc tgtccaatca gaagccagag ctgttggaca tgctgctgat caccaacaac
ccatacgact actcctacat ctcccaagga gaggtaacag tcccctccat caatgactca
gaggagctga tgggcactga tggtgccttt gatgtgcttg gcttcactcc agaggagaag
atgagtgtct acaagctaac tggggccatc atgcactatg gcaacatgaa gttcaaacag
aagcagcgcg aagagcaggc tgaacctgat ggaaccgagg ctgctgataa atcagcttac
ctaatggggc tgaactctgc tgatctcatc aagggcctgt gccacccccg agtcaaggta
ggaaatgaat atgtcaccaa agggcagaat gtagaccaag tctacnnnnn nnnnnnnnnn
nnnnnnnnnn nnnnnnnnn
>Poeciliidae_Xiphophorus_hellerii_1_1
actaagaggg tcatccagta cttcgccagc atcgctgcgg ttggagg--- ---cgga---
gccaaaaagg acagcagcaa ggggactctg gaggatcaaa tcatccaggc aaacccggca
ctcgaggcct ttggcaatgc caaaacgctg agaaatgaca actcgtctcg ttttggaaaa
ttcatcagga ttcactttgg cacaagtggg aaactgtcat cggccgacat cgagacgtac
ctgctggaga agtcccgtgt tacattccag cttaaggctg agaggaacta ccacatcttc
taccagatcc tgtccaacca gaagcctgag ctgctggatc tgctgctcat caccaacaac
ccgtacgact actgctacat ctcccaagga gaggtaacag tcgcctccat taacgactct
gaggagctta tggccacaga cagtgccttc gatgtgctag gcttcactgc tgaggagaaa
acagccgtct acaaactgac cggtgccatc atgcaccacg gcaacatgaa gttcaaacag
aagcagcgcg aggagcaggc tgaaccggac agtactgagg ctgcagataa atcagcttac
ctaatggggc tgaactctgc agatctcatc aaggggctgt gccatcccag agtgaaggtt
ggaaatgaat atgtcaccaa gggccaaagt gtggatcaag tctactatgc catcggtgca
ctggccaagt cagtgtacg
>Cichlidae_Cichlasoma_boliviense_1_1
nnnnnnnnnn nnnnnnnnnn nnnnnnnnnn nnnnnnnnnn nnggggg--- ---tgca---
agcaaaaaag acacaagcaa ggggactctg gaagatcaaa tcattcaggc gaacccggca
ctggaggcct tcggcaacgc caaaacgttg agaaacgaca actcgtcccg ttttggaaaa
tttatccgaa tccatttcgg catgagcggc aagctgtcat ctgctgacat agagacgtat
ctgctggaaa agtcacgagt tacctttcag ctgaaggcag aaaggaacta tcacatattt
taccagatcc tgtccaatca gaagccagag ctgctggaca tgctgctgat caccaacaac
ccatatgact actcctacat ctcccaagga gaggtaacag ttgcctccat caatgactca
gaggagctga tggccaccga tggtgccttt gatgtgcttg gcttcactac agaggagaag
atgagtgtct acaagctcac cggggccatc atgcattacg gcaacatgaa gttcaaacag
aagcagcggg aagagcaggc tgaaccggat ggaaccgagg ctgctgataa atcagcttac
ctaatggggc tgaactctgc tgatctcatc aaggggctgt gccaccctcg agtcaaggta
ggaaatgaat atgtcaccaa aggacagaat gtagatcaag tctacnnnnn nnnnnnnnnn
nnnnnnnnnn nnnnnnnnn
>Cichlidae_Cichlasoma_dimerus_1_1
acgaagagag tcattcaata ctttgccagc attgctgcag ttggggg--- ---tgga---
agcaagaaag acacaagcaa gggaactctg gaagatcaaa tcattcaggc gaacccggca
ctggaggcct tcggcaatgc caaaacgttg agaaacgaca actcgtcccg ttttggaaaa
tttatccgaa tccatttcgg catgagcggc aagttgtcat ctgctgacat agagacgtat
ctgctggaaa agtcacgagt tacctttcag ctgaaggcgg aaagggacta tcacatcttt
taccagatct tgtccaatca gaagccagag ctgctggaca tgctgctgat caccaacaac
ccatacgact acacctacat ctcccaagga gaggtaacag ttgcctccat caatgactca
gaggagctga tggccactga tggtgccttt gatgtgcttg gcttcactcc agaggagaag
atgagtgtct acaagctaac tggggccatc atgcactacg gcaacatgaa gttcaaacag
aagcagcggg aagagcaggc tgaacctgat ggaaccgagg ctgctgataa atcagcttac
ctaatggggc tgaattctgc tgatctcatc aaggggctgt gccaccctcg agtcaaggtg
ggaaatgaat atgtcaccaa agggcagaat gtagaccaag tctactatgc cattggtgct
ctggcaaagt cagtgtatg
>Cichlidae_Pterophyllum_leopoldi_1_1
nnnnnnnnnn nnnnnnnnnn nnnnnnnnnn nnnnnnnnnn nnggggg--- ---tgga---
agcaaaaaag acaccagcaa gggaactctg gaagatcaaa tcattcaggc gaacccggca
ctggaggcct tcggcaatgc caaaacgttg agaaacgaca actcgtcccg ttttggaaaa
tttatccgaa tccatttcgg catgagcggc aagctgtcat ctgctgacat agagacatat
ctgctggaaa agtcacgagt tacctttcag ctgaaagcgg aaaggaacta tcacatcttt
taccagatcc tgtccaatca gaagccagaa cttttggaca tgctgctgat caccaacaac
ccatacgact actcctacat ctcccaagga gaggtaacag tcccctccat caatgactca
gaggagctga tggccaccga tggtgccttt gatgtgcttg gcttcactcc agaggagaag
atgagtgtct acaagctaac tggtgccatc atgcactacg gcaacatgaa gttcaaacag
aagcagcgcg aagagcaggc tgaacctgat ggaaccgagg ctgctgataa atcagcgtac
ctaatggggc tgaactctgc tgatctcatc aaggggctgt gccacccccg agtcaaggta
ggaaatgaat atgtcaccaa agggcagaat gtagaccaag tctacnnnnn nnnnnnnnnn
nnnnnnnnnn nnnnnnnnn
>Cichlidae_Pterophyllum_scalare_1_1
accaagagag tcattcagta ctttgccagc attgctgcag ttggggg--- ---tgga---
agcaaaaaag acaccagcaa gggaactctg gaagatcaaa tcattcaggc aaacccggca
ctggaggcct tcggcaatgc caaaacgttg agaaacgaca actcgtcccg ttttggaaaa
tttatccgaa tccatttcgg catgagcggc aagctgtcat ctgctgacat agagacatat
ctgctggaaa agtcacgagt tacctttcag ctgaaagcgg aaaggaacta tcacatcttt
taccagatcc tgtccaatca gaagccagaa cttttggaca tgttgctgat caccaacaac
ccatacgact actcctacat ctcccaagga gaggtaacag tcccctccat caatgactca
gaggagctga tggccaccga tggtgccttt gatgtgcttg gcttcactcc agaggagaag
atgagtgtct acaagctaac tggtgccatc atgcactacg gcaacatgaa gttcaaacag
aagcagcgcg aagagcaggc tgaacctgat ggaaccgagg ctgctgataa atcagcgtac
ctaatggggc tgaactctgc tgatctcatc aaggggctgt gccacccccg agtcaaggta
ggaaatgaat atgtcaccaa agggcaaaat gtagaccaag tctactatgc cattggtgct
ctggcaaagt cagtgtatg
>Poeciliidae_Poecilia_caucana_1_1
actaagaggg tcatccagta cttcgccagc atcgctgcag ttggagg--- ---cgga---
gtcaaaaagg acagcagcaa ggggactctg gaggatcaaa tcattcaggc aaacccggca
ctcgaggcct ttggcaatgc caaaacgctg agaaatgaca actcatctcg ttttggaaaa
ttcatcagga ttcactttgg cacaagtggg aaactgtcat cggccgacat cgagacgtac
ctgctggaga agtcccgtgt tacattccag cttaaggctg agagaaacta ccacatcttc
taccagatcc tgtccaacca gaagcctgag ctgctggatc tgctgctcat caccaacaat
ccgtacgact actgctacat ctcccaagga gaggtaacgg tcgcctccat taacgactct
gaggagctta tggcaacaga tagcgccttc gatgttcttg gcttcactgc tgaggagaaa
acagccgtct acaaactgac cggtgccatc atgcactacg gcaacatgaa gttcaaacag
aagcagcgcg aggagcaagc tgaaccggac agtaccgagg ctgcagataa atcagcttac
ctaatggggc tcaactctgc agatctcatc aaggggctgt gccatcccag agtgaaggtt
ggaaatgaat atgtcaccaa gggccaaagt gtggatcagg tctactatgc catcggtgca
ctggccaagt cagtgtacg
>Poeciliidae_Poecilia_mexicana_1_1
actaagaggg tcatccagta cttcgccagc atcgctgcag ttggagg--- ---cgga---
gtcaaaaagg acagcagcaa ggggactctg gaggatcaaa tcatccaggc aaacccggca
ctcgaggcct ttggcaacgc caaaacgctg agaaatgaca actcgtctcg ttttggaaaa
ttcatcagga ttcactttgg cacaagtggg aaactgtcat cggccgacat tgagacgtac
ctgctggaga agtcccgtgt tacattccag cttaaggctg agaggaatta tcacatcttc
taccagatcc tgtccaacca gaagcctgag ctgctggatc tgcttctcat caccaacaac
ccgtacgact actgctacat ctcccaagga gaggtaacgg tcgcctccat taacgactct
gaggagctta tggcaacaga cagcgccttc gatgttcttg gcttcactgc tgaggagaaa
acagctgtct acaaactgac tggtgccatc atgcactacg gcaacatgaa gttcaaacag
aagcagcgcg aggagcaagc tgaaccggac agtaccgagg ctgcagataa atcagcttac
ctaatggggc tcaactctgc agatctcatc aaggggctgt gccatcccag agtgaaggtt
ggaaatgaat atgtcaccaa gggccaaagt gtggatcaag tctactatgc catcggtgca
ctggccaagt cagtgtacg
>Poeciliidae_Poecilia_perugiae_1_1
actaagaggg tcatccagta cttcgccagc attgctgcag ttggagg--- ---cgga---
gtcaaaaagg acagcagcaa ggggactctg gaggatcaaa tcatccaggc aaacccggca
ctcgaggcct ttggcaacgc caaaacactg agaaatgaca attcctctcg ttttggaaaa
ttcatcagga ttcactttgg cacaagtgga aaactgtcat cggccgacat cgagacgtac
ctgctggaga agtcccgtgt tacattccag cttaaggctg agaggaacta ccacatcttc
taccagatcc tgtccaacca gaagcctgag ctgctggatc tgctgctcat cactaacaac
ccatacgact actgctacat ctcccaagga gaggtaacgg tggcctccat taacgactct
gaggagctta tggccacaga cagcgccttc gacgtgctag gcttcactgc tgaggagaaa
acagccgtct acaaactgac cggtgccatc atgcactacg gcaacatgaa gttcaaacag
aagcagcgcg aggagcaggc tgaaccagac ggtaccgagg ctgcagataa atcagcttac
ctaatggggc tcaattctgc agatctcatc aaggggctgt gccatcccag agtgaaggtt
ggaaatgaat atgtcactaa gggccaaagt gtggatcaag tctactatgc catcggtgcn
nnnnnnnnnn nnnnnnnnn
>Atherinopsidae_Atherinops_affinis_1_1
nnnnnnnnnn nnnnnnnnnn nnnnnnnnnn nnnnnnnnnn nnnnnnnnnn nnnnnnnnnn
nnnnnnagag acaccagcaa ggggacactg gaggatcaaa tcatccaggc maacccggcg
ctcgaggcct tcggcaacgc aaaaactttg agaaacgaca actcgtctcg tttcggaaaa
ttcatccgaa ttcacttcgg cacaagtggc aaactgtcgt ctgccgacat cgagacgtac
ctactggaga agtcacgagt cacctttcag ctcaaggctg agaggaacta ccacatcttc
taccagatca tgtccaatca gaagccagag ctactggacc tgctgctgat caccaacaat
ccatacgact actcctacat ctcccaagga gagctaacag tcgcctctat caacgacgct
gaggagctga tggccacaga tagcgccttc gacgtgcttg gcttcacgcc agaggagaag
atgggggtct acaaactgac tggcgccatc atgcactacg gcaatctgaa gttcaaacag
aagcagcggg aggaacaggc tgarcctgat gggaccgagg ctgctgataa atcagcttac
ctgatggggc tgaactccgc agacctaatc aaagggctgt gccatcccag agtcaaggta
ggcaacgagt acgtcaccaa gggccaaagc gtggaccagg tctactacgc catcnnnnnn
nnnnnnnnnn nnnnnnnnn
>Atherinopsidae_Chirostoma_jordani_1_1
nnnnnnnnnn nnnnnnnnnn nnnnnnnnnn nnnnnnnnnn nnnnnnnnnn nnnnnnnnnn
nnnnnnaggg acgccagcaa gggcaccctg gaggaccaga tcatccaggc caacccggcg
ctggaggcct tcggcaacgc caagacgctg aggaacgaca actcctctcg cttcgggaag
ttcatccgca tccacttcgg caacagcggc aagctgtcgt ccgccgacat cgagacgtac
ctgctggaga agtcccgggt cacctttcag ctgaaggccg agaggaacta ccacatcttc
taccagatcc tgtccaacca gaagccggag ctgctggaca tgctgctgat caccaacaac
ccctacgact actcctacat ctcccagggg gaggtgaccg tggcctccat caacgactcg
gaggagctgc tggccaccga cagcgccttc gacgtgctgg gcttcacccc cgaggagaag
atgggcgtct acaagctgac cggcgccatc atgcaccacg gcaacatgaa gttcaagcag
aagcagcgag aggagcaggc ggagcccgac ggcaccgagg ccgccgacaa gtcggcctac
ctgatgggac tgaactccgc cgacctcatc aagggactct gccacccccg ggtcaaggtg
gggaacgagt acgtcaccaa gggccagagc gtggaccagg tgcactacgc catcnnnnnn
nnnnnnnnnn nnnnnnnnn
>Atherinopsidae_Menidia_menidia_1_1
nnnnnnnnnn nnnnnnnnnn nnnnnnnnnn nnnnnnnnnn nnnnnnnnnn nnnnnnnnnn
nnnnnnaggg acgccagcaa gggcaccctg gaggaccaga tcatccaggc caacccggcg
ctggaggcct tcggcaacgc caagacgctg aggaacgaca actcctctcg cttcgggaag
ttcatccgca tccacttcgg caacagcggc aagctgtcgt ccgccgacat cgagacgtac
ctgctggaga agtcccgggt cacctttcag ctgaaggccg agaggaacta ccacatcttc
taccagatcc tgtccaacca gaagccggag ctgctggaca tgctgctgat caccaacaac
ccctacgact actcctacat ctcccagggc gaggtgaccg tggcctccat caacgactcg
gaggagctga tggccaccga cagcgccttc gacgtgctgg gcttcacccc cgaggagaag
atgggcgtct acaagctgac cggcgccatc atgcaccacg gcaacatgaa gttcaagcag
aagcagcgag aggagcaggc ggagcccgac ggcaccgagg ccaccgacaa gtcggcctac
ctgatggggc tgaactccgc cgacctcatc aaggggctgt gccacccccg ggtcaaggtg
gggaacgagt acgtcaccaa gggccagagc gtggaccagg tgcactacgc cnnnnnnnnn
nnnnnnnnnn nnnnnnnnn
>Cichlidae_Amatitlania_nigrofasciata_1_1
accaagagag tcattcagta ctttgccagc attgctgcag ttggggg--- ---tgga---
agcaaaaaag acaccagcaa gggaactctc gaagatcaaa tcattcaggc aaacccggca
ctggaggcct tcggcaacgc caaaacatta agaaatgaca actcgtcccg ttttggaaaa
tttatccgaa tccatttcgg catgagcggc aagctgtcat ctgctgacat agagacgtat
ctgctggaaa agtcacgagt tacctttcag ctgaaagcag aaaggaacta tcacatcttt
taccagatcc tgtccaatca aaagccagag ctgttggaca tgttgctgat caccaacaac
ccatacgact actcctacat ctcccaagga gaggtaacag tcccttccat caatgactca
gaggagctga tggccaccga tggtgccttt gatgtgcttg gcttcactcc agaggagaag
atgagtgtct acaagctaac tggtgccatc atgcactacg gcaacatgaa gttcaaacag
aagcagcgcg aagagcaggc tgaacctgat ggaaccgagg ctgctgataa atcagcttac
ctaatggggc tgaactctgc tgatctcatc aagggcctgt gccacccccg agtcaaggta
ggaactgaat atgtcaccaa agggcagaat gtagaccaag tctactatgc cattggtgct
ctggcaaagt cagnnnnnn
>Cichlidae_Biotoecus_opercularis_1_1
nnnnnnnnnn nnnnnnnnnn nnnnnnnnnn nnnnnnnnnn nnggggg--- ---tgga---
agcaaaaaag acaccagcaa gggaactctg gaagatcaaa tcattcaggc aaacccagca
ctggaggcct tcggcaatgc caaaacgttg agaaacgaca actcatcgcg ttttgggaaa
tttatccgaa tacatttcgg catgagcggc aagctgtcat ctgctgacgt agagacatat
ctgctggaaa agtcacgagt tacatttcag ctgaaagcag aaaggaatta tcacatcttt
taccagatct tatccaatca gaagccagag ttgttggacc tgctgctgat caccaacaat
ccatacgact actcttacat ctcccaagga gaggtaacag ttgcctccat aaatgattca
gaggagctga tggccaccga tggtgccttt gatgttcttg gcttcacttc ggaggagaag
atgaatgtct acaagcttac tggtgccatc atgcactatg gcaacatgaa gttcaaacag
aagcagcgcg aagagcaggc tgaacctgat ggaactgagg ctgctgataa atcagcttac
ttaatggggc tgaactctgc tgatctcatc aaggggctgt gccacccccg agtcaaggta
ggaaatgaat atgtcaccaa agggcagaat gtagaccaag tctacnnnnn nnnnnnnnnn
nnnnnnnnnn nnnnnnnnn
>Loricariidae_Baryancistrus_demantoides_1_1
nnnnnnnnnn nnnnnnnnnn nnnnnnnnnn nnnnnnnnnn nnnnnnnnnn nnnnnnnnnn
nnnnnnnnnn nnnnnnnnnn nnnnnnnnnn nnnnnncaaa tcatccaggc taaccctgca
cttgaggcat ttggcaatgc caaaacagtg agaaatgaca actcctctcg ttttggaaag
ttcatccgca ttcactttgg aacaagtggt aaactttctt cagctgacat cgaaacatac
ctgctggaaa agtcacgtgt aacctttcaa ttaaaagcag aaaggaacta ccacatcttc
ttccagatat tgtctaatgc aaagcctgag ctgctagata tgctgttaat taccaataat
ccctatgact actcttacat ctcccaagga gaggtaactg ttgcatccat caatgatagc
gaggagctga tggcaacaga caacgcattc gatgtgctcg gcttcactcc agaggagaag
atgggagtct acaaactgac tggtgcaatc atgcattatg gtaacatgaa gttcaagcag
aaacagcgtg aggaacaggc agaaccagac ggaacagaag ctgctgacaa atcagcgtac
ctaatgggcc tgaactctgc tgatctcctg aaaggacttt gtcatccaag agttaaggta
ggcaatgaat atgtcacaaa aggccaaggt gtggatcagg tgtactactc actcggtgca
ctggcaaagt cggtgtacg
>Loricariidae_Peckoltia_sabaji_1_1
nnnnnnnnnn nnnnnnnnnn nnnnnnnnnn nnnnnnnnnn nnnnnnnnnn nnnnnnnnnn
nnnnnnnnnn nnnnnnnnnn nnnnnnnnnn nnnnnncaaa tcatccaggc taaccctgca
cttgaggcat ttggcaatgc caaaacagtg agaaatgaca actcctctcg ttttggaaag
ttcatccgca ttcactttgg aacaagtggt aaactttctt cagctgacat cgaaacatac
ctgctggaaa agtcacgtgt aacatttcaa ctaaaagcag aaaggaacta ccacatcttc
ttccagatat tgtctaacgc aaagcctgag ctactagata tgctgttaat taccaataat
ccctatgact actcttacat ctcccaaggt gaggtaactg ttgcatccat caatgatagc
gaggagctga tggcaacaga caacgcattt gatgtgctcg gtttcactcc agaggagaag
atgggagtct acaaactgac tggtgcaatc atgcattatg gtaacatgaa gttcaagcag
aagcagcgtg aggaacaggc agaaccagac ggaacagaag ctgctgacaa atcagcgtac
ctaatgggcc tgaactctgc tgatctcctg aaaggacttt gtcatccaag agttaaggta
ggcaatgaat atgtcacaaa aggccaaggt gtggatcagg tgtactactc aatcggtgca
ttggcaaagt cagtgtatg
>Loricariidae_Peckoltia_sabaji_2_1
nnnnnnnnnn nnnnnnnnnn nnnnnnnnnn nnnnnnnnnn nnnnnnnnnn nnnnnnnnnn
nnnnnnnnnn nnnnnnnnnn nnnnnnnnnn nnnnnncaaa tcatccaggc taaccctgca
cttgaggcat ttggcaatgc caaaacagtg agaaatgaca actcctctcg ttttggaaag
ttcatccgca ttcactttgg aacaagtggt aaactttctt cagctgacat cgaaacatac
ctgctggaaa agtcacgtgt aacatttcaa ctaaaagcag aaaggaacta ccacatcttc
ttccagatat tgtctaacgc aaagcctgag ctactagata tgctgttaat taccaataat
ccctatgact actcttacat ctcccaaggt gaggtaactg ttgcatccat caatgatagc
gaggagctga tggcaacaga caacgcattt gatgtgctcg gtttcactcc agaggagaag
atgggagtct acaaactgac tggtgcaatc atgcattatg gtaacatgaa gttcaagcag
aagcagcgtg aggaacaggc agaaccagac ggaacagaag ctgctgacaa atcagcgtac
ctaatgggcc tgaactctgc tgatctcctg aaaggacttt gtcatccaag agttaaggta
ggcaatgaat atgtcacaaa aggccaaggt gtggatcagg tgtactactc aatcggtgca
ttggcaaagt cagtgtatg
>Poeciliidae_Poecilia_gillii_1_1
actaagaggg tcatccagta cttcgccagc atcgctgcag ttggagg--- ---cgga---
gtcaaaaagg acagcagcaa ggggactctg gaggatcaaa tcatccaggc aaacccggca
ctcgaggcct ttggcaacgc caaaacgctg agaaatgaca actcgtctcg ttttggaaaa
ttcatcagga ttcactttgg cacaagtggg aaactgtcat cggccgacat tgagacgtac
ctgctggaga agtcccgtgt tacattccag cttaaggctg agaggaatta tcacatcttc
taccagatcc tgtccaacca gaagcctgag ctgctggatc tgctgctcat caccaacaac
ccgtacgact actgctacat ctcccaagga gaggtaacgg tcgcctccat taacgactct
gaggagctta tggcaacaga cagcgccttc gatgttcttg gcttcactgc tgaggagaaa
acagctgtct acaaactgac cggtgccatc atgcactacg gcaacatgaa gttcaaacag
aagcagcgcg aggagcaagc tgaaccggac agtaccgagg ctgcagataa atcagcttac
ctaatggggc tcaactctgc agatctcatc aaggggctgt gccatcccag agtgaaggtt
ggaaatgaat atgtcaccaa gggccaaagt gtggatcaag tctactatgc catcggtgca
ctggccaagt cagtgtacg
>Poeciliidae_Poecilia_mexicana_2_1
actaagaggg tcatccagta cttcgccagc atcgctgcag ttggagg--- ---cgga---
gtcaaaaagg acagcagcaa ggggactctg gaggatcaaa tcatccaggc aaacccggca
ctcgaggcct ttggcaacgc caaaacgctg agaaatgaca actcgtctcg ttttggaaaa
ttcatcagga ttcactttgg cacaagtggg aaactgtcat cggccgacat tgagacgtac
ctgctggaga agtcccgtgt tacattccag cttaaggctg agaggaatta tcacatcttc
taccagatcc tgtccaacca gaagcctgag ctgctggatc tgcttctcat caccaacaac
ccgtacgact actgctacat ctcccaagga gaggtaacgg tcgcctccat taacgactct
gaggagctta tggcaacaga cagcgccttc gatgttcttg gcttcactgc tgaggagaaa
acagctgtct acaaactgac cggtgccatc atgcactacg gcaacatgaa gttcaaacag
aagcagcgcg aggagcaagc tgaaccggac agtaccgagg ctgcagataa atcagcttac
ctaatggggc tcaactctgc agatctcatc aaggggctgt gccatcccag agtgaaggtt
ggaaatgaat atgtcaccaa gggccaaagt gtggatcaag tctactatgc catcggtgca
ctggccaagt cagtgtacg
>Poeciliidae_Poecilia_mexicana_3_1
actaagaggg tcatccagta cttcgccagc atcgctgcag ttggagg--- ---cgga---
gtcaaaaagg acagcagcaa ggggactctg gaggatcaaa tcatccaggc aaacccggca
ctcgaggcct ttggcaacgc caaaacgctg agaaatgaca actcgtctcg ttttggaaaa
ttcatcagga ttcactttgg cacaagtggg aaactgtcat cggccgacat tgagacgtac
ctgctggaga agtcccgtgt tacattccag cttaaggctg agaggaatta tcacatcttc
taccagatcc tgtccaacca gaagcctgag ctgctggatc tgcttctcat caccaacaac
ccgtacgact actgctacat ctcccaagga gaggtaacgg tcgcctccat taacgactct
gaggagctta tggcaacaga cagcgccttc gatgttcttg gcttcactgc tgaggagaaa
acagctgtct acaaactgac cggtgccatc atgcactacg gcaacatgaa gttcaaacag
aagcagcgcg aggagcaagc tgaaccggac agtaccgagg ctgcagataa atcagcttac
ctaatggggc tcaactctgc agatctcatc aaggggctgt gccatcccag agtgaaggtt
ggaaatgaat atgtcaccaa gggccaaagt gtggatcaag tctactatgc catcggtgca
ctggccaagt cagtgtacg
>Poeciliidae_Poecilia_orri_1_1
actaagaggg tcatccagta cttcgccagc atcgctgcag ttggagg--- ---cgga---
gtcaaaaagg acagcagcaa ggggactctg gaggatcaaa tcatccaggc aaacccggca
ctcgaggcct ttggcaacgc caaaacgctg agaaatgaca actcgtctcg ttttggaaaa
ttcatcagga ttcactttgg cacaagtggg aaactgtcat cggccgacat tgagacgtac
ctgctggaga agtcccgtgt tacattccag cttaaggctg agaggaacta ccacatcttc
taccagatcc tgtccaacca gaagcctgag ctgctggatc tattgctcat caccaacaac
ccgtacgact actgctacat ctcccaagga gaggtaacgg tcgcctccat taacgactct
gaggagctta tggcaacaga cagcgccttc gatgttcttg gcttcactgc tgaggagaaa
acagctgtct acaaactgac cggtgccatc atgcactacg gcaacatgaa gttcaaacag
aagcagcgag aggagcaagc tgaaccggac agtaccgagg ctgcagataa atcagcttac
ctaatggggc tcaactctgc agatctcatc aaggggctgt gccatcccag agtgaaggtt
ggaaatgaat atgtcaccaa gggccaaagt gtggatcaag tctactatgc catcggtgca
ctggccaagt cagtgtacg
>Poeciliidae_Poecilia_orri_2_1
actaagaggg tcatccagta cttcgccagc atcgctgcag ttggagg--- ---cgga---
gtcaaaaagg acagcagcaa ggggactctg gaggatcaaa tcatccaggc aaacccggca
ctcgaggcct ttggcaacgc caaaacgctg agaaatgaca actcgtctcg ttttggaaaa
ttcatcagga ttcactttgg cacaagtggg aaactgtcat cggccgacat tgagacgtac
ctgctggaga agtcccgtgt tacattccag cttaaggctg agaggaacta ccacatcttc
taccagatcc tgtccaacca gaagcctgag ctgctggatc tgctgctcat caccaacaac
ccgtacgact actgctacat ctcccaagga gaggtaacgg tcgcctccat taacgactct
gaggagctta tggcaacaga cagcgccttc gatgttcttg gcttcacttc tgaggagaaa
acagctgtct acaaactgac cggtgccatc atgcactacg gcaacatgaa gttcaaacag
aagcagcgag aggagcaagc tgaaccggac agtaccgagg ctgcagataa atcagcttac
ctaatggggc tcaactctgc agatctcatc aaggggctgt gccatcccag agtgaaggtt
ggaaatgaat atgtcaccaa gggccaaagt gtggatcaag tctactatgc catcggtgca
ctggccaagt cagtgtacg
>Poeciliidae_Poecilia_salvatoris_1_1
actaagaggg tcatccagta cttcgccagc atcgctgcag ttggagg--- ---cgga---
gtcaaaaagg acagcagcaa ggggactctg gaggatcaaa tcatccaggc aaacccggca
ctcgaggcct ttggcaacgc caaaacgctg agaaatgaca actcgtctcg ttttggaaaa
ttcatcagga ttcactttgg cacaagtggg aaactgtcat cggccgacat cgagacgtac
ctgctggaga agtcccgtgt tacattccag cttaaggctg agaggaacta ccacatcttc
taccagatcc tgtccaacca gaagcctgag ctgctggatc tgctgctcat caccaacaac
ccgtacgact actgctacat ctcccaagga gaggtaacgg tcgcctccat taacgactct
gaggagctta tggcaacaga cagcgccttc gatgttcttg gcttcactgc tgaggagaaa
acagctgtct acaaactgac cggtgccatc atgcactacg gcaacatgaa gttcaaacag
aagcagcgcg aggagcaagc tgaaccggac agtaccgagg ctgcagacaa atcagcttac
ctaatggggc tcaactctgc agatctcatc aaggggctgt gccatcccag agtgaaggtt
ggaaatgaat atgtcaccaa gggccaaagt gtggatcaag tctactatgc catcggtgca
ctggccaagt cagtgtacg
>Poeciliidae_Poecilia_salvatoris_2_1
actaagaggg tcatccagta cttcgccagc atcgctgcag ttggagg--- ---cgga---
gtcaaaaagg acagcagcaa ggggactctg gaggatcaaa tcatccaggc aaacccggca
ctcgaggcct ttggcaacgc caaaacgctg agaaatgaca actcgtctcg ttttggaaaa
ttcatcagga ttcactttgg cacaagtggg aaactgtcat cggccgacat tgagacgtac
ctgctggaga agtcccgtgt tacattccag cttaaggctg agaggaacta ccacatcttc
taccagatcc tgtccaacca gaagcctgag ctgctggatc tgttgctcat caccaacaac
ccgtacgact actgctacat ctcccaagga gaggtaacgg tcgcctccat taacgactct
gaggagctta tggcaacaga cagcgccttc gatgttcttg gcttcactgc tgaggagaaa
acagctgtct acaaactgac cggtgccatc atgcactacg gcaacatgaa gttcaaacag
aagcagcgmg aggagcaagc tgaaccggac agtaccgagg ctgcagataa atcagcttac
ctaatggggc tcaactctgc agatctcatc aaggggctgt gccatcccag agtgaaggtt
ggaaatgaat atgtcaccaa gggccaaagt gtggatcaag tctactatgc catcggtgca
ctggccaagt cagtgtacg
>Poeciliidae_Poecilia_sphenops_1_1
acgaagaggg tcatccagta cttcgccagc atcgctgcag ttggagg--- ---cgga---
gtcaaaaagg acagcagcaa ggggactctg gaggatcaaa tcatccaggc aaacccggca
ctcgaggcct ttggcaacgc caaaacgctg agaaatgaca actcgtctcg ttttggaaaa
ttcatcagga ttcactttgg cacaagtggg aaactgtcat cagccgacat tgagacgtac
ctgctggaga agtcccgtgt tacattccag cttaaggctg agaggaacta ccacatcttc
taccagatcc tgtccaacca gaagcctgag ctgttggatc tgctgctcat caccaacaac
ccgtacgact actgctacat ctcccaagga gaggtaacgg tcgcctccat taacgactct
gaggagctta tggcaacaga cagcgccttc gatgttcttg gcttcactgc tgaggagaaa
acagctgtct acaaactgac cggtgccatc atgcactacg gcaacatgaa gttcaaacag
aagcagcgcg aggagcaagc tgaaccggac agtaccgagg ctgcagataa atcagcttac
ctaatggggc tcaactctgc agatctcatc aaggggctgt gccatcccag agtgaaggtt
ggaaatgaat atgtcaccaa gggccaaagt gtggatcaag tctactatgc catcggtgca
ctggccaagt cagtgtacg
>Poeciliidae_Poecilia_sphenops_2_1
actaagaggg tcatccagta cttcgccagc atcgctgcag ttggagg--- ---cgga---
gtcaaaaagg acagcagcaa ggggactctg gaggatcaaa tcatccaggc aaacccggca
ctcgaggcct ttggcaacgc caaaacgctg agaaatgaca actcgtctcg ttttggaaaa
ttcatcagga ttcactttgg cacaagtggg aaactgtcat cggccgacat tgagacgtac
ctgctggaga agtcccgtgt tacattccag cttaaggctg agaggaatta tcacatcttc
taccagatcc tgtccaacca gaagcctgag ctgctggatc tgcttctcat caccaacaac
ccgtacgact actgctacat ctcccaagga gaggtaacgg tcgcctccat taacgactct
gaggagctta tggcaacaga cagcgccttc gatgttcttg gcttcactgc tgaggagaaa
acagctgtct acaaactgac cggtgccatc atgcactacg gcaacatgaa gttcaaacag
aagcagcgcg aggagcaagc tgaaccggac agtaccgagg ctgcagataa atcagcttac
ctaatggggc tcaactctgc agatctcatc aaggggctgt gccatcccag agtgaaggtt
ggaaatgaat atgtcaccaa gggccaaagt gtggatcaag tctactatgc catcggtgca
ctggccaagt cagtgtacg
>Poeciliidae_Poecilia_vivipara_1_1
acgaagaggg tcatccagta cttcgccagc atcgctgcag ttggagg--- ---cgga---
gtcaaaaagg acagcagcaa ggggactctg gaggatcaaa tcatccaggc aaacccagca
ctcgaggcct ttggcaacgc caaaactctg agaaatgaca actcgtctcg ttttggaaaa
ttcatcagga ttcactttgg cacaagtggg aaactgtcat cagctgacat tgagacgtac
ctgctggaga agtcccgtgt tacattccag cttaaggctg agaggaacta ccacatcttc
taccagatcc tgtccaacca gaagcctgag ctgctggatc tgctgctcat caccaacaac
ccgtacgact actgctacat ctcccaagga gaggtaacgg tcgcctccat taacgactct
gaggagctta tggccacaga cagcgccttc gacgtgctag gcttcactgc tgaggagaaa
acagccgtct acaaactgac cggtgccatc atgcactacg gcaacatgaa gttcaaacag
aagcagcgcg aggagcaggc tgaaccagat ggtaccgagg ctgcagataa atcagcttac
ctaatggggc tcaactctgc agatctcatc aaagggctgt gccatcccag agtgaaggtt
ggaaatgaat atgtcaccaa gggccaaagt gtggatcaag tctactatgc catcggtgca
ctggccaagt cagtgtacg
>Poeciliidae_Poecilia_vivipara_2_1
acgaagaggg tcatccagta cttcgccagc atcgctgcag ttggagg--- ---cgga---
gtcaaaaagg acagcagcaa ggggactctg gaggatcaaa tcatccaggc aaacccagca
ctcgaggcct ttggcaacgc caaaacgctg agaaatgaca actcgtctcg ttttggaaaa
ttcatcagga ttcactttgg cacaagtggg aaactgtcat cagctgacat tgagacgtac
ctgctggaga agtcccgtgt tacattccag cttaaggctg agaggaacta ccacatcttc
taccagatcc tgtccaacca gaagcctgag ctgctggatc tgctactcat caccaacaac
ccgtacgact actgctacat ctcccaagga gaggtaacgg tcgcctccat taacgactct
gaggagctta tggccacaga cagcgccttc gacgtgctag gcttcactgc tgaggagaaa
acagccgtct acaaactgac cggtgctatc atgcactacg gcaacatgaa gttcaaacag
aagcagcgcg aggagcaggc tgaaccagat ggtaccgagg ctgcagataa atcagcttac
ctaatggggc tcaactctgc agatctcatc aaagggctgt gccatcccag agtgaaggtt
ggaaatgaat atgtcaccaa gggccaaagt gtggatcaag tctactatgc catcggtgca
ctggccaagt cagtgtacg
>Poeciliidae_Poeciliopsis_elongata_1_1
actaagaggg tcatccagta ctttgccagc atcgctgcgg ttggagg--- ---cgga---
gccaaaaagg acagcagcaa ggggactctg gaggatcaaa tcatccaggc aaacccagca
ctcgaggcct ttggcaatgc caaaacgctg agaaatgaca actcgtctcg ttttggaaaa
ttcatcagra ttcactttgg cacaagtggg aaactgtcat cggccgacat cgagacgtac
ctgctggaga agtcccgtgt tacattccag cttaaggctg agcggaacta ccacatcttc
taccagatcc tgtccaacca gaagcctgag ctgctggata tgctgctcat caccaacaac
ccgtacgact actgctacat ctcccaagga gaggtaacgg tcgcctccat taacgactct
gaggagctta tggccacaga cagtgccttc gacgtgctgg gcttcactgc tgaggagaaa
acagctgttt acaaactgac cggtgccatc atgcactacg gcaacctgaa gttcaaacag
aagcagcgag aggagcaggc tgaaccagac ggtaccgagg ctgcagataa atcagcttac
ctaatggggc tcaactctgc agatctcatc aaggggctgt gccatcccag ggtgaaggtt
ggaaacgaat atgtcaccaa gggccaaagt gtggatcaag tctactatgc catcggtgca
ctggctaagt cggtgtacg
>Poeciliidae_Poeciliopsis_gracilis_1_1
actaagaggg tcatccagta ctttgccagc atcgctgcgg ttggagg--- ---cgga---
cccaaaaagg acagcagcaa ggggactctg gaggatcaaa tcatccaggc aaacccagca
ctcgaggcct ttggcaatgc caaaacgctg agaaatgaca actcgtctcg ttttggaaaa
ttcatcagga tacactttgg tacaagtggg aaactgtcat cggccgatat cgagacgtac
ctgctggaga agtcccgtgt tacattccag cttaaggcgg agaggaacta ccacatcttc
taccagatcc tatctaacca gaagcctgag ctgttggata tgctgctcat caccaacaac
ccgtacgact actgctacat ctcccaagga gaggtaacag tcgcctccat taatgactct
gaggagctta tggccacaga cagtgccttc gatgtgctag gcttcactgc tgaggagaaa
acagctgtct acaaactgac cggtgccatc atgcactacg gcaacatgaa gttcaaacag
aagcagcgcg aggagcaggc tgaaccagac ggcaccgagg ctgcagataa atcagcttac
ctgatggggc tcaactctgc agatctcatc aaggggctgt gccatcccag agtgaaggtt
ggaaatgaat atgtcaccaa gggccaaagt gtggatcaag tctactatgc cattggtgca
ctggccaagt cagtgtacg
>Poeciliidae_Poeciliopsis_paucimaculata_1_1
actaagaggg tcatccagta ctttgccagc atcgctgcgg ttggagg--- ---tgga---
gccaaaaagg acagcagcaa ggggactctg gaggatcaaa ttatccaggc aaacccggca
cttgaggcct ttggcaatgc caaaacactg agaaatgaca actcgtctcg ttttggaaaa
ttcatcagga ttcactttgg cacaagtggg aaactgtcat cggccgacat cgagacgtac
ctgctggaga agtcccgtgt tacattccag cttaaggctg agaggaacta ccacatcttc
taccagatcc tgtccaacca gaagcctgag ctgctggata tgctgctcat caccaacaac
ccgtacgact actgctacat ctcccaagga gaggtaacgg tcgcctccat taacgactct
gaggagctta tggccacaga cagtgccttc gatgtgctag gcttcactgc tgaggagaaa
acggctgtct acaaactgac cggtgccatc atgcactacg gcaacatgaa gttcaaacag
aagcagcgcg aggagcaggc tgaaccagac ggtaccgagg ctgcagataa atcagcttac
ctaatggggc tcaactctgc agatctcatc aaggggctgt gccatcccag ggtgaaggtc
ggaaatgaat atgtcaccaa gggccaaagt gtggatcaag tctactatgc catcggtgca
ctggctaagt cggtgtatg
>Poeciliidae_Poeciliopsis_retropinna_1_1
actaagaggg tcatccagta ctttgccagc atcgctgcgg ttggagg--- ---cgga---
gccaaaaagg acaacagcaa ggggactctg gaggatcaaa tcatccaggc aaacccggca
ctcgaggcct ttggcaatgc caaaacgctg agaaatgaca actcgtctcg ttttggaaaa
ttcatcagga ttcactttgg cacaagtgga aaactgtcat cggccgacat cgagacatac
ttgctggaga agtcccgtgt tacattccag cttaaggctg agaggaacta ccacatcttc
taccagatcc tgtccaacca gaagcctgag ctgctggata tgctgctcat caccaacaac
ccgtacgact actgctacat ctcccaagga gaggtaacgg tcgcctccat taatgactct
gaggagctta tggccacaga cagtgccttc gatgtgctag gcttcactgc tgatgagaaa
acagctgtct acaaactgac cggtgccatc atgcactatg gcaacatgaa gttcaaacag
aagcagcgcg aggagcaggc tgaaccagac ggtaccgagg ctgcagataa atcagcttac
ctaatggggc tcaactctgc agatctcatc aaggggctgt gccatcccag ggtgaaggtt
ggaaatgaat atgtcaccaa gggccaaagt gtggatcaag tctactatgc catcggtgca
ctggctaagt cggtgtacg
>Poeciliidae_Poeciliopsis_turrubarensis_1_1
actaagaggg tcatccagta ctttgccagc atcgctgcgg ttggagg--- ---cgga---
gccaaaaagg acagcagcaa ggggactctg gaggatcaaa tcatccaggc aaacccagca
ctcgaggcct ttggcaatgc caaaacgctg agaaatgaca actcgtctcg ttttggaaaa
ttcatcagga tacactttgg tacaagtggg aaactgtcat cggccgatat cgagacatac
ctgctggaga agtcccgtgt tacattccag cttaaggctg agaggaacta ccacatcttc
taccagatcc tgtccaacca gaagcctgag ctgctggata tgctgctcat caccaacaac
ccgtacgact actgctacat ctcccaagga gaggtaacag tcgcctccat taacgactct
gaggagctta tggccacaga cagtgccttc gatgtgctag gcttcactgc tgaagagaaa
acagctgtct acaaactgac cggtgccatc atgcactacg gcaacatgaa gttcaaacag
aagcagcgcg aggaacaggc tgaaccagac ggtaccgaag ctgcagataa atcagcttac
ctgatggggc tcaactctgc agatctcatc aagggactgt gccatcccag agtgaaggtt
ggaaatgaat atgtcaccaa gggccaaagt gtggatcagg tctactatgc cattggtgca
ctggccaagt cagtgtacg
>Serrasalmidae_Colossoma_macropomum_1_1
accaagagag taatccagta ttttgcaagt attgcagctg ctggtgg--- ---tgct---
gccaagaagg actccaacaa aggcaccttg gaggaccaaa tcattcaggc caatcctgca
ctcgaagcct tcggaaatgc caaaacagtg agaaatgaca actcgtctcg ctttggaaag
tttatccgca ttcattttgg aacaagtggt aaactgtctt cagctgacat cgaaacatac
ttgctggaaa agtcacgtgt gacctttcag ctaaaagcag aaaggaacta ccacatcttt
ttccagatat tatccaacgc aaagcctgag ctgctggata tgctgttgat tacaaataat
ccctatgatt actcttacat ctcccaagga gaggtaactg ttgcaagtat caatgacagc
gaggagttgt tagctaccga caatgccttt gatgtgcttg gcttcactcc agatgagaag
atgggagtct acaaactgac tggtgctatc atgcattatg gcaatatgaa gttcaagcag
aagcagcgtg aggaacaggc agagcctgat ggtacagaag ctgctgacaa atcagcctac
ctaatggggc tgaactctgc agatcttctg aaaggactct gtcatccaag ggtcaaggta
ggaaatgagt atgtcacgaa aggtcaaggc gtggatcaag tgtactactc acttggtgcg
ctggcaaagg cagtgtatg
>Serrasalmidae_Pygocentrus_nattereri_1_1
accaagagag taatccagta ttttgcaagt attgcagctg ctggtgg--- ---tgct---
gccaagaagg attccaacaa aggcaccttg gaggatcaaa tcatccaggc caatcctgca
ctcgaagcct tcggcaatgc caaaacagta agaaatgaca actcgtctcg ctttggaaag
tttatccgca ttcattttgg aacaagtggt aaactatctt cagctgacat cgaaacatat
ttgctggaaa agtcacgtgt gacctttcag ctaaaagcag aaaggaacta ccacatcttt
ttccagatat tatccagtgc aaagcctgag ctgctagata tgctgttgat tacaaataat
ccctatgatt actcttacat ctcccaagga gaggtaactg ttgcaagtat caatgacagt
gaggagttgc tagctaccga caatgccttt gatgtgcttg gtttcactcc agatgagaag
atgggagtct ataaactgat tggtgctatc atgcattatg gtaatatgaa gttcaagcag
aagcagcgtg aggaacaggc agagcctgat ggtacagaag ctgctgataa atcagcttac
ctaatggggc tgaactctgc agatcttctc aaaggactct gtcatccaag ggtcaaggta
ggaaatgagt atgtcacaaa aggccaaggc gtggatcaag tgtactactc acttggtgca
ctggcannnn nnnnnnnnn
>Trichomycteridae_Trichomycterus_immaculatus_1_1
nnnnnnnnnn nnnnnnnnnn nnnnnnnnnn nnnnnnnnnn nnnnnnnnnn nnnnnnnnnn
nnnnnnnnnn nnnnnnnnnn nggcacactg gaggatcaaa ttatccaagc caaccctgca
cttgaggcat tcggtaatgc aaaaacagtg agaaatgaca actcctctcg ctttggaaag
tttattcgca ttcactttgg aacaagtggt aaactttctt cagctgacat tgaaacatac
ctgctggaaa agtctcgtgt gtcctttcag ctgaagtcag aaaggaatta ccacatcttt
ttccagatat tgtccaatgc aaagcctgag ctgctggata tgctgttgat taccaataat
ccctatgatt actcttacat ctcccaagga gaggtgactg ttgcttccat aaatgatagc
gaggagttga tggccactga cagtgccttt gatgtgcttg gctttacccc agatgagaag
atgggggtct acaaactaac tggtgcgatc atgcactatg gtaacatgaa gttcaagcag
aaacaacgtg aagagcaggc agaaccagat ggaacagaag ctgctgacaa atcagcctac
ctgatgggtc tcaactctgc tgatnnnnnn nnnnnnnnnn nnnnnnnnnn nnnnnnnnnn
nnnnnnnnnn nnnnnnnnnn nnnnnnnnnn nnnnnnnnnn nnnnnnnnnn nnnnnnnnnn
nnnnnnnnnn nnnnnnnnn
>Trichomycteridae_Trichomycterus_reinhardti_1_1
accaaaagag tgatccagta ttttgcaagc attgcagctg ctggaggaa- --gtagt---
agcaaaaagg acaccaacaa aggcacactg gaggatcaaa ttatccaagc caaccctgca
cttgaggcat tcggtaatgc aaaaacagtg agaaatgaca actcctctcg ctttggaaag
tttattcgca ttcactttgg aacaagtggt aaactttctt cagctgacat tgaaacatac
ctgctggaaa agtctcgtgt gacctttcag ctgaagtcag aaaggaatta ccacatcttt
ttccagatat tgtccaatgc aaagcctgag ctgctggata tgatgttgat taccaataat
ccctacgatt actcttacat atcccaagga gaggtgactg ttgcttccat aaatgatagc
gaggagttga tggccactga cagtgccttt gatgtgcttg gctttacccc agatgagaag
atgggggtct acaaactaat tggtgcgatc atgcactatg gtaacatgaa gttcaaacag
aaacaacgtg aagagcaggc agaaccagat ggcacagaag ctgctgacaa atcagcctac
ctgatgggtc tcaactctgc tgatctcctt aaaggactct gtcatccaag ggtcaaagtc
ggcaatgaat atgtcactaa aggccaaggt gtggatcagg tgtactactc aattggtgca
ctggcaaagt cagtgtatg
>Loricariidae_Pseudancistrus_nigrescens_1_1
nnnnnnnnnn nnnnnnnnnn nnnnnnnnnn nnnnnnnnnn nnnnnnnnnn nnnnnnnnnn
nnnnnnnnnn nnnnnnnnnn nnnnnnnnnn nnnnnncaaa tcatccaggc taaccctgca
cttgaggcat ttggcaatgc caaaacagtg agaaatgaca actcctctcg ttttggaaag
ttcatccgca ttcactttgg aacaagtgga aaactttctt cagctgacat cgaaacatac
ctgttggaaa agtcacgtgt aacctttcaa ctaaaggcag aaaggaacta ccacatcttc
ttccagatat tgtctaacgc aaagcctgag ctgctagata tgctgttaat taccaataat
ccctatgact actcttacat ctcccaggga gaggtaattg ttgcatccat caatgatagc
gaggagctga tggcaacaga caacgcattc gatgtgctcg gcttcactcc agaggagaag
atgggagtct acaaactgac tggtgcaatc atgcattacg gcaacatgaa gttcaagcag
aaacagcgtg aggaacaggc agaaccagac ggaacagaag ctgctgacaa atcagcgtac
ctaatgggcc tgaactctgc tgatctcctg aaaggacttt gtcatccaag agttaaggta
ggcaatgaat acgtcacaaa aggccaaggt gtggatcagg tgtactactc gctcggtgca
ctggcaaagt cggtgtacg
>Loricariidae_Pseudancistrus_nigrescens_2_1
nnnnnnnnnn nnnnnnnnnn nnnnnnnnnn nnnnnnnnnn nnnnnnnnnn nnnnnnnnnn
nnnnnnnnnn nnnnnnnnnn nnnnnnnnnn nnnnnncaaa tcatccaggc taaccctgca
cttgaggcat ttggcaatgc caaaacagtg agaaatgaca actcctctcg ttttggaaag
ttcatccgca ttcactttgg aacaagtgga aaactttctt cagctgacat cgaaacatac
ctgttggaaa agtcacgtgt aacctttcaa ctaaaggcag aaaggaacta ccacatcttc
ttccagatat tgtctaacgc aaagcctgag ctgctagata tgctgttaat taccaataat
ccctatgact actcttacat ctcccaggga gaggtaattg ttgcatccat caatgatagc
gaggagctga tggcaacaga caacgcattc gatgtgctcg gcttcactcc agaggagaag
atgggagtct acaaactgac tggtgcaatc atgcattacg gcaacatgaa gttcaagcag
aaacagcgtg aggaacaggc agaaccagac ggaacagaag ctgctgacaa atcagcgtac
ctaatgggcc tgaactctgc tgatctcctg aaaggacttt gtcatccaag agttaaggta
ggcaatgaat acgtcacaaa aggccaaggt gtggatcagg tgtactactc gctcggtgca
ctggcaaagt cggtgtacg
>Atherinopsidae_Atherinella_hubbsi_1_1
nnnnnnnnnn nnnnnnnnnn nnnnnnnnnn nnnnnnnnnn nnnnnnnnnn nnnnnnnnnn
nnnnnnaagg acagcagcaa ggggacgctg gaggaccaga tcatccaggc caacccggcg
ctcgaggcct tcggcaacgc caagacggtg aggaacgaca actcgtctcg tttcggcaaa
ttcatccgca tccacttcgg cacgagtggc aaactgtcgt cggccgacat cgaaacgtac
ctgctggaga agtcccgcgt cacctttcag ctgaaggcag aaaggaacta tcacatcttc
taccagatcc tgtccgaaca gaagccagag ctgctggaca tgctgctgat caccaacaac
ccgtatgact actcctacat ctcccaggga gaggtgaccg tggcctccat caacgactcg
gaggagctga tggccaccga cagcgccttc gacgtgctcg gcttcacccc ggaggagaag
atgggcgtct acaagctgac gggcgccatc atgcactacg gcaacatgaa gttcaagcag
aagcagcgag aggagcaggc ggagcccgac gggaccgagg cggccgacaa gtcagcctac
ttgatggggc tgaactccgc tgacctcatc aaggggctct gccaccccag agtcaaggtg
gggaacgagt atgtcaccaa gggccagagc gtggaccagg tctactacgc cnnnnnnnnn
nnnnnnnnnn nnnnnnnnn
>Atherinopsidae_Chirostoma_labarcae_1_1
nnnnnnnnnn nnnnnnnnnn nnnnnnnnnn nnnnnnnnnn nnnnnnnnnn nnnnnnnnnn
nnnnnnaggg acgccagcaa gggcaccctg gaggaccaga tcatccaggc caacccggcg
ctggaggcct tcggcaatgc caagacgctg aggaacgaca actcctctcg cttcgggaag
ttcatccgca tccacttcgg caacagcggc aagctgtcgt ccgccgacat cgagacgtac
ctgctggaga agtcccgggt cacctttcag ctgaaggccg agaggaacta ccacatcttc
taccagatcc tgtccaacca gaagccggag ctgctggaca tgctgctgat caccaacaac
ccctacgact actcctacat ctcccagggg gaggtgaccg tggcctccat caacgactcg
gaggagctgc tggccaccga cagcgccttc gacgtgctgg gcttcacccc cgaggagaag
atgggcgtct acaagctgac cggcgccatc atgcaccacg gcaacatgaa gttcaagcag
aagcagcgag aggagcaggc ggagcccgac ggcaccgagg ccgccgacaa gtcggcctac
ctgatggggc tgaactccgc cgacctcatc aaggggctct gccacccccg ggtcaaggtg
gggaacgagt acgtcaccaa gggccagagc gtggaccagg tgcactacgc cnnnnnnnnn
nnnnnnnnnn nnnnnnnnn
>Atherinopsidae_Chirostoma_riojai_1_1
nnnnnnnnnn nnnnnnnnnn nnnnnnnnnn nnnnnnnnnn nnnnnnnnnn nnnnnnnnnn
nnnnnnaggg acgccagcaa gggcaccctg gaggaccaga tcatccaggc caacccggcg
ctggaggcct tcggcaacgc caagacgctg aggaacgaca actcctctcg cttcgggaag
ttcatccgca tccacttcgg caacagcggc aagctgtcgt ccgccgacat cgagacgtac
ctgctggaga agtcccgggt cacctttcag ctgaaggccg agaggaacta ccacatcttc
taccagatcc tgtccaacca gaagccggag ctgctggaca tgctgctgat caccaacaac
ccctacgact actcctacat ctcccagggg gaggtgaccg tggcctccat caacgactcg
gaggagctgc tggccaccga cagcgccttc gacgtgctgg gcttcacccc cgaggagaag
atgggcgtct acaagctgac cggcgccatc atgcaccacg gcaacatgaa gttcaagcag
aagcagcgag aggagcaggc ggagcccgac ggcaccgagg ccgccgacaa gtcggcctac
ctgatggggc tgaactccgc cgacctcatc aaggggctct gccacccccg ggtcaaggtg
gggaacgagt acgtcaccaa gggccagagc gtggaccagg tgcactacgc cnnnnnnnnn
nnnnnnnnnn nnnnnnnnn
>Atherinopsidae_Menidia_beryllina_1_1
nnnnnnnnnn nnnnnnnnnn nnnnnnnnnn nnnnnnnnnn nnnnnnnnnn nnnnnnnnnn
nnnnnnaggg acgccagcaa gggcaccctg gaggaccaga tcatccaggc caacccggcg
ctggaggcct tcggcaacgc caagacgctg aggaacgaca actcctctcg cttcgggaag
ttcatccgca tccacttcgg caacagcggc aagctgtcgt ccgccgacat cgagacgtac
ctgctggaga agtcccgggt cacctttcag ctgaaggccg agaggaacta ccacatcttc
taccagatcc tgtccaacca gaagccggag ctgctggaca tgctgctgat caccaacaac
ccctacgact actcctacat ctcccagggc gaggtgaccg tggcctccat caacgactcg
gaggagctgc tggccaccga cagcgccttc gacgtgctgg gcttcacccc cgaggagaag
atgggcgtct acaagctgac cggcgccatc atgcaccacg gcaacatgaa gttcaagcag
aagcagcgag aggagcaggc ggagcccgac ggcaccgagg ccgccgacaa gtcggcctac
ctgatggggc tgaactccgc cgacctcatc aaggggctct gccacccccg ggtcaaggtg
gggaacgagt acgtcaccaa gggccagagc gtggaccagg tgcactacnn nnnnnnnnnn
nnnnnnnnnn nnnnnnnnn
>Atherinopsidae_Menidia_colei_1_1
nnnnnnnnnn nnnnnnnnnn nnnnnnnnnn nnnnnnnnnn nnnnnnnnnn nnnnnnnnnn
nnnnnnaggg acgccagcaa gggcaccctg gaggaccaga tcatccaggc caacccggcg
ctggaggcct tcggcaacgc caagacgctg aggaacgaca actcctcgcg cttcgggaag
ttcatccgca tccacttcgg caccagcggc aagctgtcgt ccgccgacat cgagacgtac
ctgctggaga agtcccgggt cacctttcag ctgaaggccg agaggaacta ccacatcttc
taccagatcc tgtccaacca gaagccggag ctgctggaca tgctgctgat caccaacaac
ccctacgact actcctacat ctcccagggg gaggtgaccg tggcctccat caacgactcg
gaggagctgc tggccaccga cagcgccttc gacgtgctgg gcttcacccc cgaggagaag
atgggcgtct acaagctgac cggcgccatc atgcaccacg gcaacatgaa gttcaagcag
aagcagcgag aggagcaggc ggagcccgac ggcaccgagg ccgccgacaa gtccgcctac
ctgatggggc tgaactccgc cgacctcatc aaggggctct gccacccccg ggtcaaggtg
gggaacgagt acgtcaccaa gggccagagc gtggaccagg tgcactacgc cnnnnnnnnn
nnnnnnnnnn nnnnnnnnn
>Atherinopsidae_Poblana_alchichica_1_1
nnnnnnnnnn nnnnnnnnnn nnnnnnnnnn nnnnnnnnnn nnnnnnnnnn nnnnnnnnnn
nnnnnnaggg acgccagcaa gggcaccctg gaggaccaga tcatccaggc caacccggcg
ctggaggcct tcggcaacgc caagacgctg aggaacgaca actcctctcg cttcgggaag
ttcatccgca tccacttcgg caacagcggc aagctgtcgt ccgccgacat cgagacgtac
ctgctggaga agtcccgggt cacctttcag ctgaaggccg agaggaacta ccacatcttc
taccagatcc tgtccaacca gaagccggag ctgctggaca tgctgctgat caccaacaac
ccctacgact actcctacat ctcccagggg gaggtgaccg tggcctccat caacgactcg
gaggagctgc tggccaccga cagcgccttc gacgtgctgg gcttcacccc cgaggagaag
atgggcgtct acaagctgac cggcgccatc atgcaccacg gcaacatgaa gttcaagcag
aagcagcgag aggagcaggc ggagcccgac ggcaccgagg ccgccgacaa gtcggcctac
ctgatgggac tgaactccgc cgacctcatc aaggggctct gccacccccg ggtcaaggtg
gggaacgagt acgtcaccaa gggccagagc gtggaccagg tgcactacgc catcnnnnnn
nnnnnnnnnn nnnnnnnnn
>Cichlidae_Uaru_amphiacanthoides_2_1
accaagaggg tcattcagta ctttgccagc attgctgcag ttggggg--- ---tgga---
accaaaaaag acaccagcaa gggaactctg gaagatcaaa tcattcaggc aaacccggca
ctggaggcct tcggcaacgc caaaacgttg agaaatgaca actcgtcccg ttttggaaaa
tttatccgaa tccatttcgg catgagcggc aagctgtcat ctgctgacat agagacatat
ctgctggaaa agtcacgagt tacctttcag ctgaaagcag aaaggaacta tcacatcttt
taccagatcc tgtccaatca gaagccagag ctgttggaca tgctgctgat caccaacaac
ccatacgact actcctacat ctcccaagga gaggtaacag tcccctccat caatgactca
gaggagctga tggccacaga tggtgccttt gatgtgcttg gcttcactcc agaggagaag
atgagtgtct acaagctaac tggtgccatc atgcactacg gcaacatgaa gttcaaacag
aagcagcgcg aagagcaggc tgaacctgat ggaactgagg ctgctgataa atcagcttac
ctaatggggc tgaactctgc tgatctcatc aagggcctgt gccacccccg agtcaaggta
ggaaatgaat atgtcaccaa agggcagaat gtagaccaag tctacnnnnn nnnnnnnnnn
nnnnnnnnnn nnnnnnnnn
>Loricariidae_Hypancistrus_debilittera_1_1
nnnnnnnnnn nnnnnnnnnn nnnnnnnnnn nnnnnnnnnn nnnnnnnnnn nnnnnnnnnn
nnnnnnnnnn nnnnnnnnnn nnnnnnnnnn nnnnnncaaa tcatccaggc taaccctgca
cttgaggcat ttggcaatgc caaaacagtg agaaatgaca actcctctcg ttttggaaag
ttcatccgca ttcactttgg aacaagtggt aaactttctt cagctgacat cgaaacatac
ctgctggaaa agtcacgtgt aacatttcaa ctaaaagcag aaaggaacta ccacatcttc
ttccagatat tgtctaacgc aaagcctgag ctactagata tgctgttaat taccaataat
ccctatgact actcttacat ctcccaaggt gaggtaactg ttgcatccat caatgatagc
gaggagctga tggcaacaga caacgcattc gatgtgctcg gtttcactcc agaggagaag
atgggagtct acaaactgac tggtgcaatc atgcattatg gtaacatgaa gttcaagcag
aagcagcgtg aggaacaggc agaaccagac ggaacagaag ctgctgacaa atcagcgtac
ctaatgggcc tgaactctgc tgatctcctg aaaggacttt gtcatccaag agttaaggta
ggcaatgaat atgtcacaaa aggccaaggt gtggatcagg tgtactactc aatcggtgca
ttggcaaagt cagtgtacg
>Loricariidae_Parancistrus_nudiventris_1_1
nnnnnnnnnn nnnnnnnnnn nnnnnnnnnn nnnnnnnnnn nnnnnnnnnn nnnnnnnnnn
nnnnnnnnnn nnnnnnnnnn nnnnnnnnnn nnnnnncaaa tcatccaggc taaccctgca
cttgaggcat ttggcaatgc caaaacagtg agaaatgaca actcctctcg ttttggaaag
ttcatccgca ttcactttgg aacaagtggc aaactttctt cagctgacat cgaaacatac
ctgctggaaa agtcacgtgt aacctttcaa ctaaaagcag aaaggaacta ccacatcttc
ttccagatat tgtctaatgc aaagcctgag ctgctagata tgctgttaat taccaataat
ccctatgact actcttacat ctcccaagga gaggtaactg ttgcatccat caatgatagt
gaggagctga tggcaacaga caacgcattc gatgtgctcg gcttcactcc agaggagaag
atgggagtct acaaactgac tggtgcaatc atgcattatg gtaacatgaa gttcaagcag
aaacagcgtg aggaacaagc agaaccagac ggaacagaag ctgctgacaa atcagcgtac
ctaatgggcc tgaactctgc tgatctcctg aaaggacttt gtcatccaag agttaaggta
ggcaatgaat atgtcacaaa aggccaaggt gtggatcagg tgtactactc acttggtgca
ctggcaaagt cggtgtacg
>Loricariidae_Peckoltia_sabaji_3_1
nnnnnnnnnn nnnnnnnnnn nnnnnnnnnn nnnnnnnnnn nnnnnnnnnn nnnnnnnnnn
nnnnnnnnnn nnnnnnnnnn nnnnnnnnnn nnnnnncaaa tcatccaggc taaccctgca
cttgaggcat ttggcaatgc caaaacagtg agaaatgaca actcctctcg ttttggaaag
ttcatccgca ttcactttgg aacaagtggt aaactttctt cagctgacat cgaaacatac
ctgctggaaa agtcacgtgt aacatttcaa ctaaaagcag aaaggaacta ccacatcttc
ttccagatat tgtctaacgc aaagcctgag ctactagata tgctgttaat taccaataat
ccctatgact actcttacat ctcccaaggt gaggtaactg ttgcatccat caatgatagc
gaggagctga tggcaacaga caacgcattt gatgtgctcg gtttcactcc agaggagaag
atgggagtct acaaactgac tggtgcaatc atgcattatg gtaacatgaa gttcaagcag
aagcagcgtg aggaacaggc agaaccagac ggaacagaag ctgctgacaa atcagcgtac
ctaatgggcc tgaactctgc tgatctcctg aaaggacttt gtcatccaag agttaaggta
ggcaatgaat atgtcacaaa aggccaaggt gtggatcagg tgtactactc aatcggtgca
ttggcaaagt cagtgtatg
>Loricariidae_Peckoltia_vittata_1_1
nnnnnnnnnn nnnnnnnnnn nnnnnnnnnn nnnnnnnnnn nnnnnnnnnn nnnnnnnnnn
nnnnnnnnnn nnnnnnnnnn nnnnnnnnnn nnnnnncaaa tcatccaggc taaccctgca
cttgaggcat ttggcaatgc caaaacagtg agaaatgaca actcctctcg ttttggaaag
ttcatccgca ttcactttgg aacaagtggt aaactttctt cagctgacat cgaaacatac
ctgctggaaa agtcacgtgt aacatttcaa ctaaaagcag aaaggaacta ccacatcttc
ttccagatat tgtctaacgc aaagcctgag ctactagata tgctgttaat taccaataat
ccctatgact actcttacat ctcccaaggt gaggtaactg ttgcatccat caatgatagc
gaggagctga tggcaacaga caacgcattc gatgtgctcg gtttcactcc agaggagaag
atgggagtct acaaactgac tggtgcaatc atgcattatg gtaacatgaa gttcaagcag
aagcagcgtg aggaacaggc agaaccagac ggaacagaag ctgctgacaa atcagcgtac
ctaatgggcc tgaactctgc tgatctcctg aaaggacttt gtcatccaag agttaaggta
ggcaatgaat atgtcacaaa aggccaaggt gtggatcagg tgtactactc aattggtgca
ttggcaaagt cannnnnnn
>Loricariidae_Peckoltia_vittata_2_1
nnnnnnnnnn nnnnnnnnnn nnnnnnnnnn nnnnnnnnnn nnnnnnnnnn nnnnnnnnnn
nnnnnnnnnn nnnnnnnnnn nnnnnnnnnn nnnnnncaaa tcatccaggc taaccctgca
cttgaggcat ttggcaatgc caaaacagtg agaaatgaca actcctctcg ttttggaaag
ttcatccgca ttcactttgg aacaagtggt aaactttctt cagctgacat cgaaacatac
ctgctggaaa agtcacgtgt aacatttcaa ctaaaagcag aaaggaacta ccacatcttc
ttccagatat tgtctaacgc aaagcctgag ctactagata tgctgttaat taccaataat
ccctatgact actcttacat ctcccaaggt gaggtaactg ttgcatccat caatgatagc
gaggagctga tggcaacaga caacgcattc gatgtgctcg gtttcactcc agaggagaag
atgggagtct acaaactgac tggtgcaatc atgcattatg gtaacatgaa gttcaagcag
aagcagcgtg aggaacaggc agaaccagac ggaacagaag ctgctgacaa atcagcgtac
ctaatgggcc tgaactctgc tgatctcctg aaaggacttt gtcatccaag agttaaggta
ggcaatgaat atgtcacaaa aggccaaggt gtggatcagg tgtactactc aattggtgca
ttggcaaagt cannnnnnn
>Loricariidae_Pseudacanthicus_leopardus_1_1
nnnnnnnnnn nnnnnnnnnn nnnnnnnnnn nnnnnnnnnn nnnnnnnnnn nnnnnnnnnn
nnnnnnnnnn nnnnnnnnnn nnnnnnnnnn nnnnnncaaa tcatccaggc taaccctgca
cttgaggcat ttggcaatgc caaaacagtg agaaatgaca actcctctcg tttcggaaag
ttcatccgca ttcactttgg aacaagtggt aaactttctt cagctgacat cgaaacatac
ctgctggaaa agtcacgtgt aacctttcaa ctaaaagcag aaaggaacta ccacatcttc
tttcagatat tgtctaatgc aaagcctgag ctgctagata tgctgttaat taccaataat
ccctatgact actcttacat ctcccaagga gaggtaactg ttgcatccat caacgatagc
gaggagctga tggcaacgga caatgcattc gatgtgctcg gcttcactcc agaggagaag
atgggagtct acaaactgac tggtgcaatc atgcattatg gtaacatgaa gttcaagcag
aaacagcgag aggaacaggc agaaccagac ggaacagaag ctgctgataa atcagcgtac
ctaatgggcc tgaactctgc tgatctcctg aaaggacttt gtcatccaag agttaaggta
ggcaatgaat atgtcacaaa aggccaaggt gtggatcagg tgtactactc actcggtgca
ctggcaaann nnnnnnnnn
>Loricariidae_Pseudacanthicus_leopardus_2_1
nnnnnnnnnn nnnnnnnnnn nnnnnnnnnn nnnnnnnnnn nnnnnnnnnn nnnnnnnnnn
nnnnnnnnnn nnnnnnnnnn nnnnnnnnnn nnnnnncaaa tcatccaggc taaccctgca
cttgaggcat ttggcaatgc caaaacagtg agaaatgaca actcctctcg tttcggaaag
ttcatccgca ttcactttgg aacaagtggt aaactttctt cagctgacat cgaaacatac
ctgctggaaa agtcacgtgt aacctttcaa ctaaaagcag aaaggaacta ccacatcttc
tttcagatat tgtctaatgc aaagcctgag ctgctagata tgctgttaat taccaataat
ccctatgact actcttacat ctcccaagga gaggtaactg ttgcatccat caacgatagc
gaggagctga tggcaacgga caatgcattc gatgtgctcg gcttcactcc agaggagaag
atgggagtct acaaactgac tggtgcaatc atgcattatg gtaacatgaa gttcaagcag
aaacagcgag aggaacaggc agaaccagac ggaacagaag ctgctgataa atcagcgtac
ctaatgggcc tgaactctgc tgatctcctg aaaggacttt gtcatccaag agttaaggta
ggcaatgaat atgtcacaaa aggccaaggt gtggatcagg tgtactactc actcggtgca
ctggcaaann nnnnnnnnn
>Poeciliidae_Belonesox_belizanus_1_1
accaagaggg tcatccagta cttcgccagc atcgctgcgg ttggagg--- ---cgga---
gccaaaaagg acagcagcaa ggggactctg gaggatcaaa tcatccaggc aaacccggca
ctcgaggcct tcggcaatgc caaaacgctg agaaatgaca actcgtctcg ttttggaaaa
ttcatcagga ttcactttgg cacaagtggg aaactgtcat cggctgacat cgagacgtac
ctgctggaga agtcccgtgt cacattccag cttaaggctg agaggaacta ccacatcttc
taccagatcc tgtccaacca gaagcctgag ctacttgatc tgctgctcat caccaataac
ccgtacgact actgctacat ctcccaagga gaggtaacag tcgcctccat taacgactct
gaggagctta tggccacaga cagcgccttc gatgtgctag gcttcactgc tgaggagaaa
acagcagtct acaaactgac tggtgccatc atgcactacg gcaacatgaa gtacaaacag
aagcagcgtg aagagcaggc tgaaccggac gggacagagg ctgcagataa atcagcttac
ctaatggggc ttaactctgc agatctcatc aaggggctgt gccatcccag agtgaaggtt
ggaaatgaat atgtcaccaa gggccaaagt gtggatcaag tctactatgc catcggtgca
ctggccaagt cagtgtacg
>Fluviphylacidae_Fluviphylax_simplex_1_1
accaagaggg tcatccagta ttttgctagc attgctgcag tt---ag--- ---tgga---
gccaagaaag acagcagcaa gggaactctg gaagatcaaa tcattcaagc aaacccagca
cttgaggcct ttggcaatgc caaaacactg aggaatgaca actcgtctcg ttttggaaaa
tttatcagaa ttcacttcgg cacaagtggc aaactgtctt cggccgacat cgagacgtac
ctgttagaga agtcccgtgt cacctttcag ctcaaggcag agaggaacta ccacatcttc
taccaaatcc tgtccaatca gaagcctgag ctgctggatc tkctgctcat tacaaacaat
ccgtacgact acagctacat atcccaagga gaggtaactg ttgcatccat caatgactca
gaggagctga tggccacaga cagtgccttt gatgtgctag gcttcacccc agaagaaaaa
actgccgtct acaaactgac tggtgccatt atgcactatg gcaatttgaa gtttaaacag
aagcaacggg aggagcaggc tgagcccgac ggtaccgagg ctgcagataa atcagcgtac
ctaatggggc tcaactctgc agacctcatc aaggggctgt gtcatcccag agtcaaggta
ggaaatgaat atgttacaaa gggccaaagt gtggaccarg tctactatgc cattggtgca
ctggctaagt cagtgtatg
>Poeciliidae_Poecilia_butleri_1_1
actaagaggg tcatccagta cttcgccagc atcgctgcag ttggagg--- ---cgga---
gtcaaaaagg acagcagcaa ggggactctg gaggatcaaa tcatccaggc aaacccggca
ctcgaggcct ttggcaacgc caaaacgctg agaaatgaca actcgtctcg ttttggaaaa
ttcatcagga ttcactttgg cacaagtggg aaactgtcat cggccgacat tgagacrtac
ctgctggaga agtcccgtgt tacattccag cttaaggctg agaggaatta tcacatcttc
taccagatcc tgtccaacca gaagcctgag ctgctggatc tgctgctcat caccaacaac
ccgtacgact actgctacat ctcccaagga gaggtaacgg tcgcctccat taacgactct
gaggagctta tggcaacaga cagcgccttc gatgttcttg gcttcactgc tgaggagaaa
acagctgtct acaaactgac cggtgccatc atgcactacg gcaacatgaa gttcaaacag
aagcagcgcg aggagcaagc tgaaccggac agtaccgagg ctgcagataa atcagcttac
ctaatggggc tcaactctgc agatctcatc aaggggctgt gccatcccag agtgaaggtt
ggaaatgaat atgtcaccaa gggccaaagt gtggatcaag tctactatgc catcggtgca
ctggccaagt cagtgtacg
>Poeciliidae_Poecilia_hispaniolana_1_1
actaagaggg tcatccagta cttcgccagc atcgctgcag ttggagg--- ---cgga---
gtcaaaaagg acagcagcaa ggggactctg gaggatcaaa tcatccaggc aaacccggca
ctcgaggcct ttggcaacgc caaaacgctg agaaatgaca actcgtctcg ttttggaaaa
ttcatcagga ttcactttgg cacaagtggg aaactgtcat cggccgacat cgagacgtac
ctgctggaga agtcccgtgt tacattccag cttaaggctg agaggaacta ccacatcttc
taccagatcc tgtccaacca gaagcctgag ctgctggatc tgctgctcat caccaacaac
ccgtacgact actgctacat ctcccaagga gaggtaacgg tggcctccat taatgactct
gaggagctta tggccacaga cagcgccttc gacgtgctag gcttcactgc tgaggagaaa
acagctgtct acaaactgac cggtgccatc atgcactacg gcaacatgaa gttcaaacag
aagcagcgcg aggagcaggc tgaaccagac ggtaccgagg ctgcagataa atcagcttac
ctaatggggc tcaactctgc agatctcatc aaggggctgt gccatcccag agtgaaggtt
ggaaatgaat atgtcaccaa gggccaaagt gtggatcaag tctactatgc catcggtgcn
nnnnnnnnnn nnnnnnnnn
>Poeciliidae_Poecilia_hondurensis_1_1
actaagaggg tcatccagta cttcgccagc atcgctgcag ttggagg--- ---cgga---
gtcaaaaagg acagcagcaa ggggactctg gaggatcaaa tcatccaggc aaacccggca
ctcgaggcct ttggcaacgc caaaacgctg agaaatgaca actcgtctcg ttttggaaaa
ttcatcagga ttcactttgg cacaagtggg aaactgtcat cggccgacat tgagacgtac
ctgctggaga agtcccgtgt tacattccag cttaaggctg agaggaacta ccacatcttc
taccagatcc tgtccaacca gaagcctgag ctgctggatc tgctgctcat caccaacaac
ccgtacgact actgctacat ctcccaagga gaggtaacgg tcgcctccat taacgactct
gaggagctta tggcaacaga cagcgccttc gatgttcttg gcttcactgc tgaggagaaa
acagctgtct acaaactgac cggtgccatc atgcactacg gcaacatgaa gttcaaacag
aagcagcgcg aggagcaagc tgaaccggac agtaccgagg ctgcagataa atcagcttac
ctaatggggc tcaactctgc agatctcatc aaggggctgt gccatcccag agtgaaggtt
ggaaatgaat atgtcaccaa gggccaaagt gtggatcaag tctactatgc catcggtgca
ctggccaagt cagtgtacg
>Poeciliidae_Poecilia_melanogaster_1_1
acgangaggg tcatccagta cttcgccagc atcgctgcag ttggagg--- ---cgga---
gtcaaaaagg acagcagcaa ggggactctg gaggatcaaa tcatccaggc aaacccggca
ctcgaggcct ttggcaatgc caaaacactg agaaatgaca attcgtctcg ttttggaaaa
ttcatcagga ttcactttgg cacaagtggg aaactgtcat cggccgacat cgagacgtac
ctgctggaga agtcccgtgt tacattccag cttaaggctg agaggaacta tcacatcttc
taccagatcc tgtccaacca gaagcctgag ctgctggatc tgctgctcat caccaacaac
ccgtacgact actgctacat ctcccaagga gaggtaacgg tggcctccat taacgactct
gaggagctta tggccacaga cagcgccttc gacgtgctag gcttcactgc tgaggagaaa
acagccgtct acaaactgac cggtgccatc atgcactatg gcaacatgaa gttcaaacag
aagcagcgag aggagcaggc tgaaccagac ggtaccgagg ctgcagataa atcagcttac
ctaatggggc tcaactctgc agatctcatc aaggggctgt gccatcccag agtgaaggtt
ggaaatgaat atgtcactaa gggccaaagt gtggatcaag tctactatgc catcggtgnn
nnnnnnnnnn nnnnnnnnn
>Poeciliidae_Poecilia_sphenops_3_1
acgaagaggg tcatccagta cttcgccagc atcgctgcag ttggagg--- ---cgga---
gtcaaaaagg acagcagcaa ggggactctg gaggatcaaa tcatccaggc aaacccggca
ctcgaggcct ttggcaacgc caaaacgctg agaaatgaca actcgtctcg ttttggaaaa
ttcatcagga ttcactttgg cacaagtggg aaactgtcat crgccgacat tgagacgtac
ctgctggaga agtcccgtgt tacattccag cttaaggctg agaggaacta ccacatcttc
taccagatcc tgtccaacca gaagcctgag ctgttggatc tgctgctcat caccaacaac
ccgtacgact actgctacat ctcccaagga gaggtaacgg tcgcctccat taacgactct
gaggagctta tggcaacaga cagcgccttc gatgttcttg gcttcactgc tgaggagaaa
acagctgtct acaaactgac cggtgccatc atgcactacg gcaacatgaa gttcaaacag
aagcagcgcg aggagcaagc tgaaccggac agtaccgagg ctgcagataa atcagcttac
ctaatggggc tcaactctgc agatctcatc aaggggctgt gccatcccag agtgaaggtt
ggaaatgaat atgtcaccaa gggccaaagt gtggatcaag tctactatgc catcggtgca
ctggccaagt cagtgtacg
>Poeciliidae_Xiphophorus_alvarezi_1_1
actaagaggg tcatccagta cttcgccagc atcgctgcgg ttggagg--- ---cgga---
gccaaaaagg acagcagcaa ggggactctg gaggatcaaa tcatccaggc aaacccggca
ctcgaggcct ttggcaatgc caaaacgctg agaaatgaca actcgtctcg ttttggaaaa
ttcatcagga ttcactttgg cacaagtggg aaactgtcat cggccgacat cgagacgtac
ctgctggaga agtcccgtgt tacattccag cttaaggctg agaggaacta ccacatcttc
taccagatcc tgtccaacca gaagcctgag ctgctggatc tgctgctcat caccaacaac
ccgtatgact actgctacat ctcccaagga gaggtaacgg tcgcctccat taacgactct
gaggagctta tggccacaga cagtgccttc gatgtgctag gcttcactgc tgaggagaaa
acagccgtct acaaactgac cggtgccatc atgcaccacg gcaacatgaa gttcaaacag
aagcagcgcg aggagcaggc tgaaccggac agtaccgagg ctgcagataa atcagcttac
ctaatggggc tgaactctgc agatctcatc aaggggctgt gccatcccag agtgaaggtt
ggaaatgaat atgtcaccaa gggccaaagt gtggatcaag tctactatgc catcggtgca
ctggccaagt cagtgtacg
>Poeciliidae_Xiphophorus_gordoni_1_1
actaagaggg tcatccagta cttcgccagc atcgctgcgg ttggagg--- ---cgga---
gccaaaaagg acagcagcaa ggggactctg gaggatcaaa tcatccaggc aaacccggca
ctcgaggcct ttggcaatgc caaaacgctg agaaatgaca actcgtctcg ttttggaaaa
ttcatcagga ttcactttgg cacaagtggg aaactgtcat cggccgacat cgagacgtac
ctgctggaga agtcccgtgt tacattccag cttaaggctg agaggaacta ccacatcttc
taccagatcc tgtccaacca gaagcctgag ctgctggatc tgctgctcat caccaacaac
ccgtacgact actgctacat ctcccaagga gaggtaacgg tcgcctccat taacgactct
gaggagctta tggccacaga cagtgccttc gatgtgctag gcttcactgc tgaggagaaa
acagccgtct acaaactgac cggtgccatc atgcaccacg gcaacatgaa gttcaaacag
aagcagcgcg aggagcaggc tgaaccggac agtaccgagg ctgcagataa atcagcttac
ctaatggggc tgaactctgc agatctcatc aaggggctgt gccatcccag agtgaaggtt
ggaaatgaat atgtcaccaa gggccaaagt gtggatcaag tctactatgc catcggtgca
ctggccaagt cagtgtacg
>Poeciliidae_Xiphophorus_variatus_1_1
actaagaggg tcatccagta cttcgccagc atcgctgccg ttggagg--- ---cgga---
gccaaaaagg acagcagcaa ggggactctg gaggatcaaa tcatccaggc aaacccggca
ctcgaggcct ttggcaatgc caaaacgctg agaaatgaca actcgtctcg ttttggaaaa
ttcatcagga ttcactttgg cacaagtggg aaactgtcat cggccgacat cgagacgtac
ctgctggaga agtcccgtgt tacattccag cttaaggctg agaggaacta ccacatcttc
taccagatcc tgtccaacca gaagcctgag ctgctggatc tgctgctcat caccaacaac
ccgtacgact actgctacat ctcccaagga gaggtaacgg tcgcctccat taacgactct
gaggagctta tggccacaga cagcgccttc gatgtgctag gcttcactgc tgaggagaaa
acagctgtct acaaactgac cggtgccatc atgcaccacg gcaacatgaa gttcaaacag
aagcagcgcg aggagcaggc tgaaccggac agtaccgagg ctgcagataa atcagcttac
ctaatggggc tgaactctgc agatctcatc aaggggctgt gccatcccag agtgaaggtt
ggaaatgaat atgtcaccaa gggccaaagt gtggatcaag tctactatgc catcggtgca
ctggccaagt cagtgtatg
>Serrasalmidae_Serrasalmus_spilopleura_1_1
nnnnnnnnnn nnnnnnnnnn nnnngcaagt attgcagctg ctggtgg--- ---tgct---
gccaagaagg attccaacaa aggcaccttg gaggatcaaa tcatccaggc caatcctgca
ctcgaagcct tcggcaatgc caaaacagta agaaatgaca actcgtctcg ctttggaaag
tttatccgca ttcattttgg aacaagtggt aaactatctt cagctgacat cgaaacatat
ttgctggaaa agtcacgtgt gacctttcag ctaaaagcag aaaggaacta ccacatcttt
ttccagatat tatccagtgc aaagcctgag ctgctagata tgctgttgat tacaaataat
ccctatgatt actcttacat ctcccaagga gaggtaactg ttgcaagtat caatgacagt
gaggagttgt tagctacaga caatgccttt gatgtgcttg gtttcactcc agatgagaag
atgggagtct ataaactgat tggtgctatc atgcattatg gtaatatgaa gttcaagcag
aagcagcgtg aggaacaggc agagcctgat ggtacagaag ctgctgataa atcagcttac
ctaatggggc tgaactctgc agatcttctc aaaggactct gtcatccaag ggtcaaggta
ggaaatgagt atgtcacaaa aggccaaggt gtggatcaag tgtattactc acttggtgca
ctggctaagt cagnnnnnn
>Trichomycteridae_Ituglanis_boitata_1_1
nnnnnnnnnn nnnnnnnnnn nnnnnnnnnn nnnnnnnnnn nnnnnnnnnn nnnnnnnnnn
nnnnnnnnnn nnnnnnnnnn nggcacactg gaggatcaaa ttatccaagc caaccctgca
cttgaggcat tcggtaatgc aaaaacagtg agaaatgaca actcctctcg ctttggaaag
tttattcgca ttcactttgg aacaagtggc aaactttctt cagctgacat tgagacatac
ctactggaaa agtctcgtgt gacttttcag ctgaagtcag aaaggactta ccacatcttt
ttccagatat tgtccaatgc aaagcctgaa ctgctggata tgcttttgat taccaataat
ccctacgatt actcctacat ctcccaagga gaggtaactg ttgcatccat aaatgatagc
gaggagttga tggccactga cagtgccttt gatgtccttg gctttacccc agatgagaag
atgggggtgt acaaactaac tggtgcgatc atgcactatg gtaacatgaa gttcaagcag
aaacaacgtg aagagcaggc agaaccagat ggcacagaag ctgctgacaa atcagcctac
ctgatgggtc tcaactgtgc tgatnnnnnn nnnnnnnnnn nnnnnnnnnn nnnnnnnnnn
nnnnnnnnnn nnnnnnnnnn nnnnnnnnnn nnnnnnnnnn nnnnnnnnnn nnnnnnnnnn
nnnnnnnnnn nnnnnnnnn
>Trichomycteridae_Trichomycterus_areolatus_1_1
nnnnnnnnnn nnnnnnnnnn nnnnnnnnnn nnnnnnnnnn nnnnnnnnnn nnnnnnnnnn
nnnnnnnnnn nnnnnnnnnn nggcacactg gaggatcaaa ttatccaagc caaccctgca
cttgaggcat tcggtaatgc aaaaacagtg agaaatgaca actcctctcg ctttggaaag
tttattcgca ttcactttgg aacaagtggt aaactttctt cagctgacat tgaaacatac
ctgctggaaa agtctcgtgt gtcctttcag ctgaagtcag aaaggaatta ccacatcttt
ttccagatat tgtccaatgc aaagcctgag ctgctggaca tgctgttgat taccaataat
ccctatgatt actcttacat ctcccaagga gaggtgactg ttgcttccat aaatgatagc
gaggagttga tggccactga cagtgccttt gatgtgcttg gctttacccc agatgagaag
atgggagtct acaaactaac tggtgcaatc atgcactatg gtaacatgaa gttcaagcag
aaacaacgtg aagagcaggc agaaccagat ggcacagaag ctgctgacaa atcagcctac
ctgatgggtc tcaactctgc tgatnnnnnn nnnnnnnnnn nnnnnnnnnn nnnnnnnnnn
nnnnnnnnnn nnnnnnnnnn nnnnnnnnnn nnnnnnnnnn nnnnnnnnnn nnnnnnnnnn
nnnnnnnnnn nnnnnnnnn
>Poeciliidae_Priapichthys_annectens_1_1
actaagaggg tcatccagta ctttgccagc atcgctgcgg ttggagg--- ---tgga---
gccaaaaagg acagcagcaa ggggactctg gaggatcaaa tcatccaggc aaacccagca
cttgaggcct ttggtaatgc caaaacactg agaaatgaca actcgtcccg ttttggaaaa
ttcatcagga ttcactttgg cacaagtgga aaactgtcat cggccgacat cgagacatac
ctgctggaga agtcccgtgt tacattccag cttaaggctg agaggaacta ccacatcttc
taccagatcc tgtccaacca gaagcctgag ctgctggatc tgctgctcat caccaacaac
ccgtacgact actgctacat ctcccaagga gaggtaacgg tagcctccat taacgactct
gaggagctta tggccacaga cagtgccttc gatgtgctag gcttcactgc tgaggagaaa
acaggtgtct acaaactgac cggtgccatc atgcactatg gcaacatgaa gttcaaacag
aagcagcgcg aggagcaggc tgaaccggac ggtaccgagg ctgcagataa atcagcttac
ctaatggggc tcaactctgc agatctcatc aaggggctgt gccatcccag agtgaaggtt
ggaaatgaat atgtcaccaa gggccaaagt gtagatcaag tctattatgc catcggtgca
ctggccaagt cagtgtacg
>Loricariidae_Pseudancistrus_barbatus_1_1
nnnnnnnnnn nnnnnnnnnn nnnnnnnnnn nnnnnnnnnn nnnnnnnnnn nnnnnnnnnn
nnnnnnnnnn nnnnnnnnnn nnnnnnnnnn nnnnnncaaa tcatccaggc taaccctgca
cttgaggcat ttggcaatgc caaaacagtg agaaatgaca actcctctcg ttttggaaag
ttcatccgca ttcactttgg aacaagtgga aaactttctt cagctgacat cgaaacatac
ctgttggaaa agtcacgtgt aacctttcaa ctaaaggcag aaaggaacta ccacatcttc
ttccagatat tgtctaacgc aaagcctgag ctgctagata tgctgttaat taccaataat
ccatatgact actcttacat ctcccaagga gaggtaactg ttgcatctat caatgatagc
gaggagctga tggcaacaga caaygcattc gatgtrctcg gcttcactcc agaggagaag
atgggagtct acaaactgac tggtgcaatc atgcattacg gcaacatgaa gttcaagcag
aaacagcgtg aggaacaggc agaaccagac ggaacagaag ctgctgacaa atcagcgtac
ctaatgggcc tgaactctgc tgatctcctg aaaggacttt gtcatccaag agttaaggta
ggcaatgaat atgtcacaaa aggccaaggt gtggatcagg tgtactactc gctcggtgca
ctggcaaagt cggtgtacg
>Loricariidae_Pseudancistrus_barbatus_2_1
nnnnnnnnnn nnnnnnnnnn nnnnnnnnnn nnnnnnnnnn nnnnnnnnnn nnnnnnnnnn
nnnnnnnnnn nnnnnnnnnn nnnnnnnnnn nnnnnncaaa tcatccaggc taaccctgca
cttgaggcat ttggcaatgc caaaacagtg agaaatgaca actcctctcg ttttggaaag
ttcatccgca ttcactttgg aacaagtgga aaactttctt cagctgacat cgaaacatac
ctgttggaaa agtcacgtgt aacctttcaa ctaaaggcag aaaggaacta ccacatcttc
ttccagatat tgtctaacgc aaagcctgag ctgctagata tgctgttaat taccaataat
ccatatgact actcttacat ctcccaagga gaggtaactg ttgcatctat caatgatagc
gaggagctga tggcaacaga caaygcattc gatgtrctcg gcttcactcc agaggagaag
atgggagtct acaaactgac tggtgcaatc atgcattacg gcaacatgaa gttcaagcag
aaacagcgtg aggaacaggc agaaccagac ggaacagaag ctgctgacaa atcagcgtac
ctaatgggcc tgaactctgc tgatctcctg aaaggacttt gtcatccaag agttaaggta
ggcaatgaat atgtcacaaa aggccaaggt gtggatcagg tgtactactc gctcggtgca
ctggcaaagt cggtgtacg
>Acestrorhynchidae_Acestrorhynchus_falcatus_1_1
accaagagag ttatccagta ttttgcaagt attgcagctg ctggagg--- ---tggt---
ggcaagaagg actcaaacaa gggcaccctg gaagaccaaa tcattcaggc taatccagcg
cttgaggcct ttggcaatgc caaaacagtg agaaatgaca actcttcccg atttggaaag
tttatccgca tccattttgg aacaagtggt aaactttctt cagctgacat tgaaacatac
ctgctggaaa agtcacgtgt gacctttcag ctaaaggctg aaaggaacta ccacatcttt
ttccagatat tatccaatgc aaagccagag ctgctggata tgctgttgat tacaaataat
ccctatgatt actcttacat ctcccaagga gaagtaactg ttgcaagtat caatgacagt
gaagagttat tagccactga taatgccttt gatgtacttg gtttcactcc agatgagaag
atgggagtgt acaaactaac tggtgctatc atgcactatg gtaatatgaa gttcaagcag
aagcaacgag aggagcaggc agaacctgat ggtacagaag ctgctgacaa atctgcctac
ctaatggggc tgaactcggc tgatcttctg aagggactct gtcatccaag ggtcaaagtt
ggaaatgaat atgtcacaaa aggccaaggt gtggatcaag tatactattc ccttggtgca
ctggctaagt cagtgtatg
>Acestrorhynchidae_Acestrorhynchus_lacustris_1_1
nnnnnnnnnn nnnnnnnnnn nnnnncaagt attgcagctg ctggagg--- ---tggt---
ggcaagaagg actcaaacaa gggcactctg gaagaccaaa tcattcaggc taatccagca
ctggaggcct ttgggaatgc caaaacgtta agaaatgaca actcttcccg atttggaaag
tttatccgca ttcattttgg aacaagtggt aaactttctt cagctgacat tgaaacatac
ctgctggaaa agtcacgagt gacctttcag ctaaagtctg aaaggaacta ccacatcttt
ttccagatat tatccaatgc aaagccagag ctgctggata tgctgttgat tacaaataat
ccctatgatt actcttacat ctcccaagga gaagtaactg ttgcaagtat caatgacagt
gaagagttgt tagccactga taatgccttt gacgtacttg gtttcactcc agatgagaag
atgggagtgt acaaactaac tggtgctatc atgcactatg gtaatatgaa gttcaagcag
aagcaacgag aggaacaggc agaacctgat ggtacagaag ctgctgacaa atctgcctac
ctaatggggc tgaactcggc tgatcttctg aagggactct gccatccaag ggtcaaggtt
ggaaatgaat atgtcacaaa aggccaaggt gtggatcaag tatactactc gcttggtgca
ctggctaagt cagnnnnnn
>Acestrorhynchidae_Acestrorhynchus_pantaneiro_1_1
accaagagag ttatccagta ttttgcaagt attgcagctg ctggagg--- ---tggt---
ggcaagaagg actcaaacaa gggcactctg gaagaccaaa tcattcaggc taatccagca
ctggaggcct ttgggaatgc caaaacgtta agaaatgaca actcttcccg atttggaaag
tttatccgca ttcattttgg aacaagtggt aaactttctt cagctgacat tgaaacatac
ctgctggaaa agtcacgagt gacctttcag ctaaagtctg aaaggaacta ccacatcttt
ttccagatat tatccaatgc aaagccagag ctgctggata tgctgttgat tacaaataat
ccctatgatt actcttacat ctcccaagga gaagtaactg ttgcaagtat caatgacagt
gaagagttgt tagccactga taatgccttt gacgtacttg gtttcactcc agatgagaag
atgggagtgt acaaactaac tggtgctatc atgcactatg gtaatatgaa gttcaagcag
aagcaacgag aggaacaggc agaacctgat ggtacagaag ctgctgacaa atctgcctac
ctaatggggc tgaactcggc tgatcttctg aagggactct gccatccaag ggtcaaggtt
ggaaatgaat atgtcacaaa aggccaaggt gtggatcaag tatactactc gcttggtgca
ctggctaagt cagtgtatg
>Atherinopsidae_Atherinella_argentea_1_1
nnnnnnnnnn nnnnnnnnnn nnnnnnnnnn nnnnnnnnnn nnnnnnnnnn nnnnnnnnnn
nnnnnnaagg acagcagcaa gggcacgctg gaggaccaga tcatccaggc caacccggcg
ctcgaggcct tcggcaacgc caagacgctg agaaacgaca actcgtctcg tttcggcaaa
ttcatccgca tccacttcgg cacgagcggc aaactgtcgt cggccgacat cgagacgtac
ctgctggaga agtcccgcgt cacctttcag ctsaaggcgg agaggaacta ccacatcttc
taccagatcc tgtccgaaca gaagccggag ctgctggaca tgctgctgat caccaacaac
ccgtacgact actcctacat ctcccaggga gaggtgaccg tggcctccat caacgactcg
gaggagctgg tggccaccga cagcgccttc gacgtgctcg gcttcacccc ggaggagaag
atgggcgtct acaagctgac gggcgccatc atgcactacg gcaacatgaa gttcaagcag
aagcagcgag aggagcaggc ggagcccgac gggaccgagg cggccgacaa gtccgcctac
ctgatggggc tgaactccgc cgacctcatc aaggggctct gccacccccg agtcaaggtg
gggaacgagt atgtcaccaa gggccagagc gtggaccagg tctactacgc catcnnnnnn
nnnnnnnnnn nnnnnnnnn
>Atherinopsidae_Atherinella_crystallina_1_1
nnnnnnnnnn nnnnnnnnnn nnnnnnnnnn nnnnnnnnnn nnnnnnnnnn nnnnnnnnnn
nnnnnnaagg acagcagcaa ggggacgctg gaggaccaga tcatccaggc caacccggcg
ctcgaggcct tcggcaacgc caagacggtg aggaatgaca actcatctcg ttttggcaaa
ttcatccgca tccacttcgg cacgagcggc aaactgtcgt cggccgacat cgaaacgtac
ctgctggaga agtcccgcgt cacctttcag ctgaaggcgg agaggaacta ccacatcttc
taccagatcc tgtccgaaca gaagccagag ctgctggaca tgctgctgat caccaacaac
ccgtacgact actcctacat ctcccaggga gaggtgacag tggcctccat caacgactcg
gaggagctga tggccaccga cagcgccttc gacgtgctcg gcttcacccc agaggagaag
atgggcgtct acaagctgac gggcgccatc atgcactacg gcaacatgaa gttcaagcag
aagcagcgag aggagcaggc ggagcccgac gggactgagg cggccgacaa gtccgcctac
ctgatggggc tgaactccgc tgacctcatc aaggggctct gccaccccag agtcaaggtg
gggaacgaat atgtcaccaa gggccagagc gtggaccagg tctactacgc cnnnnnnnnn
nnnnnnnnnn nnnnnnnnn
>Atherinopsidae_Atherinella_guatemalensis_1_1
nnnnnnnnnn nnnnnnnnnn nnnnnnnnnn nnnnnnnnnn nnnnnnnnnn nnnnnnnnnn
nnnnnnaagg acagcagcaa ggggacgctg gaggaccaga tcatccaggc caacccggcg
ctcgaggcct tcggcaacgc caagacggtg aggaacgaca actcgtctcg attcggtaaa
ttcatccgca tccacttcgg cacgagcggc aaactgtcgt cggccgacat cgaaacgtac
ctgctggaga agtcccgcgt cacctttcag ctgaaggcgg agaggaacta ccacatcttc
taccagatcc tgtccgaaca gaagcccgag ctgctggaca tgctgctgat caccaacaac
ccctacgact actcctacat ctcccaggga gaggtgaccg tggcctccat caacgactcg
gaggagctga tggccaccga cagcgccttc gacgtgctcg gcttcacccc ggaggagaag
atgggcgtct acaagctgac gggcgccatc atgcactacg gcaacatgaa gttcaagcag
aagcagcgag aggagcaggc ggagcccgac gggaccgagg cggccgacaa gtccgcctac
ctgatggggc tgaactccgc cgacctcatc aaggggctct gccacccccg agtcaaggtg
gggaacgagt acgtcaccaa gggccagagc gtggaccagg tctactacgc catcnnnnnn
nnnnnnnnnn nnnnnnnnn
>Atherinopsidae_Atherinella_marvelae_1_1
nnnnnnnnnn nnnnnnnnnn nnnnnnnnnn nnnnnnnnnn nnnnnnnnnn nnnnnnnnnn
nnnnnnaagg acagcagcaa ggggacgctg gaggaccaga tcatccaggc caacccggcg
ctcgaggcct tcggcaacgc caagacggtg aggaacgaca actcgtctcg tttcggcaaa
tttattcgca tccacttcgg cacgagtggc aaactgtcat cggccgacat cgaaacgtac
ctgctggaga agtcccgcgt cacctttcag ctgaaggcgg agaggaacta ccacatcttc
taccagatcc tgtccgaaca gaagccagag ctgctggaca tgctgctgat caccaacaac
ccgtacgact actcctacat ctcccaggga gaggtgaccg ttgcctccat caacgactcg
gaggagctga tggccaccga cagcgccttc gacgtgctcg gcttcacccc ggaggagaag
atgggcgtct acaagctgac gggcgccatc atgcactacg gcaacatgaa gttcaagcag
aagcagcgag aggagcaggc ggagcccgat gggacagagg cggccgacaa gtcagcctac
ttgatggggc tgaactccgc tgacctcatc aaggggctct gccaccccag agtcaaggtg
gggaacgagt atgtcaccaa gggccagagc gtggaccagg tctactacgc cnnnnnnnnn
nnnnnnnnnn nnnnnnnnn
>Atherinopsidae_Atherinella_milleri_1_1
nnnnnnnnnn nnnnnnnnnn nnnnnnnnnn nnnnnnnnnn nnnnnnnnnn nnnnnnnnnn
nnnnnnaagg acagcagcaa ggggacgctg gaggaccaga tcatccaggc caacccggcg
ctcgaggcct tcggcaacgc caagacggtg aggaacgaca actcgtctcg tttcggcaaa
tttattcgca tccacttcgg cacsagtggc aaactgtcat cggccgacat cgaaacgtac
ctactggaga agtcccgcgt cacctttcag ctgaaggcgg agaggaacta ccacatcttc
taccagatcc tgtccgaaca gaagccagag ctgctggaca tgctgctgat caccaacaac
ccgtatgact actcctacat ctcccaggga gaggtgaccg ttgcctccat caacgactcg
gaggagctga tggccaccga cagcgccttc gacgtgctcg gcttcacccc ggaggagaag
atgggcgtct acaagctgac gggcgccatc atgcactacg gcaacatgaa gttcaagcag
aagcagcgag aggagcaggc ggagcccgat gggaccgagg cggccgacaa gtcagcctac
ttgatggggc tgaactccgc tgacctcatc aaggggctct gccaccccag agtcaaggtg
gggaacgagt atgtcaccaa gggccagagc gtggaccagg tctactacgc cnnnnnnnnn
nnnnnnnnnn nnnnnnnnn
>Atherinopsidae_Atherinella_pellosemeion_1_1
nnnnnnnnnn nnnnnnnnnn nnnnnnnnnn nnnnnnnnnn nnnnnnnnnn nnnnnnnnnn
nnnnnnaagg acagcagcaa ggggacgctg gaggaccaga tcatccaggc caacccggcg
ctcgaggcct tcggcaacgc caagacggtg aggaatgaca actcgtctcg ttttggcaaa
ttcatccgca tccacttcgg cacgagcggc aaactgtcgt cggccgacat cgaaacgtac
ctgctggaga agtcccgcgt cacctttcag ctgaaggcgg agaggaacta ccacatcttc
taccagatcc tgtccgaaca gaagccagag ctgctggaca tgctgctgat caccaacaac
ccgtacgact actcctacat ctcccaggga gaggtgacag tggcctccat caacgactcg
gaggagctga tggccaccga cagcgccttc gacgtgctcg gcttcacccc agaggagaag
atgggcgtct acaagctgac gggcgccatc atgcactacg gcaacatgaa gttcaagcag
aagcagcgag aggagcaggc ggagcccgac gggactgagg cggccgacaa gtccgcctac
ctgatggggc tgaactccgc tgacctcatc aaagggctct gccaccccag agtcaaggtg
gggaacgaat atgtcaccaa gggccagagc gtggaccagg tctactacgc cnnnnnnnnn
nnnnnnnnnn nnnnnnnnn
>Atherinopsidae_Atherinella_sallei_1_1
nnnnnnnnnn nnnnnnnnnn nnnnnnnnnn nnnnnnnnnn nnnnnnnnnn nnnnnnnnnn
nnnnnnaagg acagcagcaa agggacgctg gaggaccaga tcatccaggc caacccggcg
ctcgaggcct tcggcaacgc caagacggtg aggaacgata actcgtcccg tttcggcaaa
ttcatccgca tccacttcgg cacgagtggc aaactgtcgt cggctgacat cgaaacatat
ctgctggaga agtcccgcgt cacctttcag ctgaaggcgg agaggaacta ccacatcttc
taccagatcc tgtcagaaca gaagccagag ctgctggaca tgctgctgat caccaacaac
ccgtatgact actcctacat ctcccaggga gaggtgaccg tggcctccat caacgactca
gaggagctga tggccaccga cagcgccttc gacgtgctcg gcttcacccc agaggagaag
atgggcgtct acaagctgac gggcgccatc atgcactacg gcaacatgaa gttcaagcag
aagcagcgag aggagcaggc ggagcccgac gggactgaag cagccgacaa gtcagcctac
ttgatggggc tgaactccgc cgacctcatc aaggggctct gccaccccag agtcaaggtg
gggaatgagt atgtcaccaa gggccagagc gtggaccagg tctactacgc cnnnnnnnnn
nnnnnnnnnn nnnnnnnnn
>Atherinopsidae_Atherinella_schultzi_1_1
nnnnnnnnnn nnnnnnnnnn nnnnnnnnnn nnnnnnnnnn nnnnnnnnnn nnnnnnnnnn
nnnnnnaagg acagcagcaa ggggacgctg gaggaccaga tcatccaggc caacccagcg
ctcgaggcct tcggcaacgc caagacggtc agaaacgaca actcgtctcg tttcggcaaa
ttcatccgca tccacttcgg cacgagcgga aaactgtcgt cggccgacat tgaaacctac
ttgctggaga agtcccgcgt cacctttcag ctgaaggccg agaggaacta ccacatcttc
taccagatcc tgtcggaaca gaagccagag ctgctggaca tgctgctgat caccaacaac
ccgtacgact actcctacat ctcccagggg gaggtgaccg tggcctccat caacgactcg
gaggagctga tggccaccga cagcgccttc gacgtgctcg gcttcacccc ggaggagaag
atgggcgtct acaagctgac gggtgccatc atgcactacg gaaacatgaa gttcaagcag
aagcagcgag aggagcaggc ggagcccgac ggcaccgagg cggccgacaa gtccacctac
ctgatggggc tgaactccgc cgacctcatc aaggggctct gccaccccag agtcaaggtg
gggaacgagt atgtcaccaa gggccagagc gtggaccagg tctactacgc tgtcnnnnnn
nnnnnnnnnn nnnnnnnnn
>Atherinopsidae_Chirostoma_humboldtianum_1_1
nnnnnnnnnn nnnnnnnnnn nnnnnnnnnn nnnnnnnnnn nnnnnnnnnn nnnnnnnnnn
nnnnnnaggg acgccagcaa gggcaccctg gaggaccaga tcatccaggc caacccggcg
ctggaggcct tcggcaacgc caagacgctg aggaacgaca actcctctcg cttcgggaag
ttcatccgca tccacttcgg caccagcggc aagctgtcgt ccgccgacat cgagacgtac
ctgctggaga agtcccgggt cacctttcag ctgaaggccg agaggaacta ccacatcttc
taccagatcc tgtccaacca gaagccggag ctgctggaca tgctgctgat caccaacaac
ccctacgact actcctacat ctcccagggg gaggtgaccg tggcctccat caacgactcg
gaggagctgc tggccaccga cagcgccttc gacgtgctgg gcttcacccc cgaggagaag
atgggcgtct acaagctgac cggcgccatc atgcaccacg gcaacatgaa gttcaagcag
aagcagcgag aggagcaggc ggagcccgac ggcaccgagg ccgccgacaa gtcggcctac
ctgatgggac tgaactccgc cgacctcatc aaggggctct gccacccccg ggtcaaggtg
ggcaacgagt acgtcaccaa gggccagagc gtggaccagg tgcactacnn nnnnnnnnnn
nnnnnnnnnn nnnnnnnnn
>Atherinopsidae_Odontesthes_mauleanum_1_1
nnnnnnnnnn nnnnnnnnnn nnnnnnnnnn nnnnnnnnnn nnnnnnnnnn nnnnnnnnnn
nnnnnnagag acgccagcaa ggggacgctg gaggaccaga tcatccaggc caacccggcg
ctcgaggcct tcggcaacgc caaaactctg agaaacgaca actcgtctcg cttcggaaag
ttcatccgca ttcacttcgg cacgagcgga aaactgtcgt ccgccgacgt ggagacgtac
ctgctggaga agtcccgggt caccttccag ctcaaggccg agaggaacta ccacatcttc
taccagatcc tgtccaacca gaagccagag ctgctggatc tgctgctgat caccaacaat
ccgtacgact actcctacat ctcccaggga gagctgacgg tcgcctccat caacgactcc
gaggagctga tggccacgga tagcgccttc gacgtgctcg gcttcacccc cgaggagaag
atgggcgtct acaagctgac cggcgccatc atgcactacg gcaacctgaa gttcaaacag
aagcagcggg aggagcaggc cgaacccgac gggaccgagg ccgtggataa atcagcctac
ctgatggggc tgaaccccgc agacctcatc aaaggcctgt gccaccccag agtcaaggtg
gggaacgagt tcgtcaccaa gggccagagc gtggaccaag tctactatgc cattnnnnnn
nnnnnnnnnn nnnnnnnnn
>Atherinopsidae_Poblana_ferdebueni_1_1
nnnnnnnnnn nnnnnnnnnn nnnnnnnnnn nnnnnnnnnn nnnnnnnnnn nnnnnnnnnn
nnnnnnaggg acgccagcaa gggcaccctg gaggaccaga tcatccaggc caacccggcg
ctggaggcct tcggcaacgc caagacgctg aggaacgaca actcctctcg cttcgggaag
ttcatccgca tccacttcgg caacagcggc aagctgtcgt ccgccgacat cgagacgtac
ctgctggaga agtcccgggt cacctwtcag ctgaaggccg agaggaacta ccacatcttc
taccagatcc tgtccaacca gaagccggag ctgctggaca tgctgctgat caccaacaac
ccctacgact actcctacat ctcccagggg gaggtgaccg tggcctccat caacgactcg
gaggagctgc tggccaccga cagcgccttc gacgtgctgg gcttcacccc cgaggagaag
atgggcgtct acaagctgac cggcgccatc atgcaccacg gcaacatgaa gttcaagcag
aagcagcgag aggagcaggc ggagcccgac ggcaccgagg ccgccgacaa gtcggcctac
ctgatgggac tgaactccgc cgacctcatc aaggggctct gccacccccg ggtcaaggtg
gggaacgagt acgtcaccaa gggccagagc nnnnnnnnnn nnnnnnnnnn nnnnnnnnnn
nnnnnnnnnn nnnnnnnnn
>Callichthyidae_Corydoras_aurofrenatus_1_1
accaagagag taatccagta ttttgcaagt attgcagctg ctggtggag- --gaagtgca
gccaaaaagg actcgagcaa gggcactttg gaggatcaaa tcatccaggc taaccctgca
cttgaggcat ttggcaatgc caaaacggtg agaaatgaca actcctctcg ttttggaaag
ttcatccgca ttcactttgg aacaagtggt aaactttctt cagccgacat tgaaacatat
ctgctggaaa agtcacgtgt aacttttcaa ctaaagtcag aaaggaacta ccacatcttt
ttccagatat tgtctaatgc aaagcctgag ctgctagata tgctgttaat tacaaacaat
ccctatgatt actcttacat ctcccaagga gargtaaccg ttgcatccat taacgatagt
gaggagttga tggcaacaga caatgctttt gatgtgcttg gcttcactcc agaggagaag
atgggagtct acaaactgac tggtgcaata atgcattatg gtaacatgaa gttcaagcag
aaacagcgtg aggaacaagc agaacctgat ggtacagaag ctgctgacaa atcagcgtac
ctaatgggtc ttaactctgc tgatctcctt aaaggacttt gtcatcccag agtcaagggt
ggcaatgaat atatcacaaa aggccaaggt gtggatcaag tgtattactc aattggggca
ctggcannnn nnnnnnnnn
>Cichlidae_Bujurquina_zamorensis_1_1
accaagagag tcattcagta ctttgccagc attgctgcag ttggggg--- ---tgca---
agcaaaaaag acacaagcaa ggggactctg gaagatcaaa tcattcaggc gaacccggca
ctggaggcct tcggcaacgc caaaacgttg agaaacgaca actcgtcccg ttttggaaaa
tttatccgaa tccatttcgg catgagcggc aagctgtcat ctgctgacat agagacgtat
ctgctggaaa agtcacgagt tacctttcag ctgaaggcag aaaggaacta tcacatattt
taccagatcc tgtccaatca gaagccagag ctgctggaca tgctgctgat caccaacaac
ccatatgact actcctatat ctcccaagga gaggtaacag ttgcctccat caatgactca
gaggagctga tggccaccga tggtgccttt gatgtgcttg gcttcactac agaggagaag
atgagtgtct acaagctcac cggggccatc atgcattacg gcaacatgaa gttcaaacag
aagcagcggg aagagcaggc tgaaccagat ggaaccgagg ctgctgataa atcagcttac
ctaatggggc tgaactctgc tgatctcatc aaggggctgt gccaccctcg agtcaaggta
ggaaatgaat atgtcaccaa aggacagaat gtagaccaag tctactatgc cattggtgct
ctggcaaagt cagtnnnnn
>Cichlidae_Cryptoheros_cutteri_1_1
accaagagag tcattcagta ctttgccagc attgctgcag ttggggg--- ---tgga---
agcaaaaaag acaccagcaa gggaactctc gaagatcaaa tcattcaggc aaacccggca
ctggaggcct tcggcaacgc caaaacatta agaaatgaca actcgtcccg ttttggaaaa
tttatccgaa tccatttcgg catgagcggc aagctgtcat ctgctgacat agagacgtat
ctgctggaaa agtcacgagt tacctttcag ctgaaagcgg aaaggaacta tcacgtcttt
taccagatcc tgtccaatca aaagccagag ctgttggaca tgctgctgat caccaacaac
ccatacgact actcctacat ctcccaagga gaggtaacag tcccctccat caatgactca
gaggagctga tggccaccga tggtgccttt gatgtgcttg gcttcactcc agaggagaag
atgagtgtct acaagctaac tggtgccatc atgcactacg gcaacatgaa gttcaaacag
aagcagcgcg aagagcaggc tgaacctgat ggaaccgagg ctgctgataa atcagcttac
ctaatggggc tgaactctgc tgatctcatc aagggcctgt gccacccccg agtcaaggta
ggaaatgaat atgtcaccaa agggcagaat gtagaccaag tctactatgc cattggtgct
ctggcaaagt cagtctatg
>Loricariidae_Ancistrus_ranunculus_1_1
nnnnnnnnnn nnnnnnnnnn nnnnnnnnnn nnnnnnnnnn nnnnnnnnnn nnnnnnnnnn
nnnnnnnnnn nnnnnnnnnn nnnnnnnnnn nnnnnncaaa tcatccaggc taaccctgca
cttgaggcat ttggtaatgc caaaacagtg agaaatgaca actcctctcg ttttggaaag
ttcatacgaa ttcactttgg aacaagtgga aaactttctt cagctgacat cgaaacatac
ctgctggaaa agtcacgtgt aacctttcaa ctaaaggcag aaaggaacta tcacatcttc
ttccagatat tgtctaatgc aaagcctgag ctgctagata tgctgctaat taccaataat
ccctatgact actcttacat ctcccaagga gaggtaactg ttgcatccat caatgacagc
gaggagctga tggcaacaga caatgcattc gatgtactcg gcttcactcc agaggagaag
atgggagtct acaaactgac tggtgcaatc atgcattacg gcaacatgaa gttcaagcag
aaacagcgtg aggaacaggc agaaccagac ggaacagaag ctgctgacaa atcagcgtac
ctaatgggcc tgaactctgc tgatctcctg aaaggacttt gtcatccaag agttaaggta
ggcaatgaat atgtcacaaa aggccaaggt gtggatcagg tgtactactc cctcggtgca
ctggcaaagt cggtgtacg
>Loricariidae_Ancistrus_ranunculus_2_1
nnnnnnnnnn nnnnnnnnnn nnnnnnnnnn nnnnnnnnnn nnnnnnnnnn nnnnnnnnnn
nnnnnnnnnn nnnnnnnnnn nnnnnnnnnn nnnnnncaaa tcatccaggc taaccctgca
cttgaggcat ttggtaatgc caaaacagtg agaaatgaca actcctctcg ttttggaaag
ttcatacgaa ttcactttgg aacaagtgga aaactttctt cagctgacat cgaaacatac
ctgctggaaa agtcacgtgt aacctttcaa ctaaaggcag aaaggaacta tcacatcttc
ttccagatat tgtctaatgc aaagcctgag ctgctagata tgctgctaat taccaataat
ccctatgact actcttacat ctcccaagga gaggtaactg ttgcatccat caatgacagc
gaggagctga tggcaacaga caatgcattc gatgtactcg gcttcactcc agaggagaag
atgggagtct acaaactgac tggtgcaatc atgcattacg gcaacatgaa gttcaagcag
aaacagcgtg aggaacaggc agaaccagac ggaacagaag ctgctgacaa atcagcgtac
ctaatgggcc tgaactctgc tgatctcctg aaaggacttt gtcatccaag agttaaggta
ggcaatgaat atgtcacaaa aggccaaggt gtggatcagg tgtactactc cctcggtgca
ctggcaaagt cggtgtacg
>Loricariidae_Dekeyseria_scaphirhynchus_1_1
nnnnnnnnnn nnnnnnnnnn nnnnnnnnnn nnnnnnnnnn nnnnnnnnnn nnnnnnnnnn
nnnnnnnnnn nnnnnnnnnn nnnnnnnnnn nnnnnncaaa tcatccaggc taaccctgca
cttgaggcat ttggcaatgc caaaacagtg agaaatgaca actcctctcg ttttggaaag
ttcatccgca ttcactttgg aacgagtgga aaactttctt cagctgacat cgaaacatac
ctgctggaaa agtcacgtgt aacctttcaa ctaaaggcag aaaggaacta ccacatcttc
ttccagatat tgtctaacgc aaagcctgag ctgttagata tgctgttaat taccaataat
ccctatgact actcatacat ctcccaagga gaggtaactg ttgcatccat caatgatagt
gaggaactga tggcaacgga caacgcattc gatgtgctcg gcttcactcc agaggagaag
atgggagtct acaagctgac tggtgcaatc atgcattacg gcaacatgaa gttcaagcag
aaacagcgtg aggaacaggc agaaccagac ggaacagaag ctgctgacaa atcagcttac
ctaatgggcc tgaactctgc tgatctcctg aaaggacttt gtcatccaag agttaaggta
ggcaatgaat atgtcacaaa aggccaaggt gtggatcagg tgtactactc actcggtgca
ctggcaaagt cggtgtacg
>Loricariidae_Hemiancistrus_medians_1_1
nnnnnnnnnn nnnnnnnnnn nnnnnnnnnn nnnnnnnnnn nnnnnnnnnn nnnnnnnnnn
nnnnnnnnnn nnnnnnnnnn nnnnnnnnnn nnnnnncaaa tcatccaggc taaccctgca
cttgaggcat ttggcaatgc caaaacagtg agaaatgaca actcctctcg ttttggaaag
ttcatccgca ttcactttgg aacaagtggt aaactttctt cagctgacat cgaaacatac
ctgctggaaa agtcacgtgt aacctttcaa ctaaaagcag aaaggaacta ccacatcttc
ttccagatat tgtctaatgc aaagcctgag ctgctagata tgctgttaat taccaataat
ccctatgact actcttacat ctcccaagga gaggtaactg ttgcatccat caatgatagc
gaggagctga tggcaacaga caacgcattc gatgtgctcg gtttcactcc agaggagaag
atgggagtct acaaactgac tggtgcaatc atgcattatg gtaacatgaa gttcaagcag
aaacagcgtg aggaacaggc agaaccagat ggaacagaag ctgctgacaa atcagcgtac
ctaatgggcc tgaactctgc tgatctcctg aaaggacttt gtcatccaag agttaaggta
ggcaatgaat atgtcacaaa aggccaaggt gtggatcagg tgtactactc acttggtgca
ctggcaaagt cggtgtacg
>Loricariidae_Hemiancistrus_medians_2_1
nnnnnnnnnn nnnnnnnnnn nnnnnnnnnn nnnnnnnnnn nnnnnnnnnn nnnnnnnnnn
nnnnnnnnnn nnnnnnnnnn nnnnnnnnnn nnnnnncaaa tcatccaggc taaccctgca
cttgaggcat ttggcaatgc caaaacagtg agaaatgaca actcctctcg ttttggaaag
ttcatccgca ttcactttgg aacaagtggt aaactttctt cagctgacat cgaaacatac
ctgctggaaa agtcacgtgt aacctttcaa ctaaaagcag aaaggaacta ccacatcttc
ttccagatat tgtctaatgc aaagcctgag ctgctagata tgctgttaat taccaataat
ccctatgact actcttacat ctcccaagga gaggtaactg ttgcatccat caatgatagc
gaggagctga tggcaacaga caacgcattc gatgtgctcg gtttcactcc agaggagaag
atgggagtct acaaactgac tggtgcaatc atgcattatg gtaacatgaa gttcaagcag
aaacagcgtg aggaacaggc agaaccagat ggaacagaag ctgctgacaa atcagcgtac
ctaatgggcc tgaactctgc tgatctcctg aaaggacttt gtcatccaag agttaaggta
ggcaatgaat atgtcacaaa aggccaaggt gtggatcagg tgtactactc acttggtgca
ctggcaaagt cggtgtacg
>Loricariidae_Lasiancistrus_schomburgkii_1_1
nnnnnnnnnn nnnnnnnnnn nnnnnnnnnn nnnnnnnnnn nnnnnnnnnn nnnnnnnnnn
nnnnnnnnnn nnnnnnnnnn nnnnnnnnnn nnnnnncaaa tcatccaggc taaccctgca
cttgaggcat ttggtaatgc caaaacagtg agaaatgaca actcctctcg ttttggaaag
ttcatccgaa ttcactttgg aacaagtgga aaactttctt cagctgacat cgaaacatac
ctgctggaaa agtcacgtgt aacctttcaa ctaaaggcag aaaggaacta ccacattttc
ttccagatat tgtctaacgc aaagcctgag ctgctagata tgcttttaat taccaataat
ccctatgact actcttacat ctcccaagga gaggtaactg ttgcatccat caatgatagc
gaggagctga tggcaacaga caatgcatty gatgtgctcg gcttcactcc agaggagaag
atgggagtct acaaactgac tggtgcaatc atgcattacg gcaacatgaa gttcaagcag
aaacagcgtg aggaacaggc agaaccagac ggaacagaag ctgctgacaa atcagcgtac
ctaatgggtc tgaactctgc tgatctcctg aaaggacttt gtcatccaag agttaaggta
ggcaatgaat atgtcacaaa aggtcaaggt gtggatcagg tgtactactc actcggtgca
ctggcaaagt cagtgtacg
>Loricariidae_Lasiancistrus_schomburgkii_2_1
nnnnnnnnnn nnnnnnnnnn nnnnnnnnnn nnnnnnnnnn nnnnnnnnnn nnnnnnnnnn
nnnnnnnnnn nnnnnnnnnn nnnnnnnnnn nnnnnncaaa tcatccaggc taaccctgca
cttgaggcat ttggtaatgc caaaacagtg agaaatgaca actcctctcg ttttggaaag
ttcatccgaa ttcactttgg aacaagtgga aaactttctt cagctgacat cgaaacatac
ctgctggaaa agtcacgtgt aacctttcaa ctaaaggcag aaaggaacta ccacattttc
ttccagatat tgtctaacgc aaagcctgag ctgctagata tgcttttaat taccaataat
ccctatgact actcttacat ctcccaagga gaggtaactg ttgcatccat caatgatagc
gaggagctga tggcaacaga caatgcatty gatgtgctcg gcttcactcc agaggagaag
atgggagtct acaaactgac tggtgcaatc atgcattacg gcaacatgaa gttcaagcag
aaacagcgtg aggaacaggc agaaccagac ggaacagaag ctgctgacaa atcagcgtac
ctaatgggtc tgaactctgc tgatctcctg aaaggacttt gtcatccaag agttaaggta
ggcaatgaat atgtcacaaa aggtcaaggt gtggatcagg tgtactactc actcggtgca
ctggcaaagt cagtgtacg
>Loricariidae_Lasiancistrus_schomburgkii_3_1
nnnnnnnnnn nnnnnnnnnn nnnnnnnnnn nnnnnnnnnn nnnnnnnnnn nnnnnnnnnn
nnnnnnnnnn nnnnnnnnnn nnnnnnnnnn nnnnnncaaa tcatccaggc taaccctgca
cttgaggcat ttggtaatgc caaaacagtg agaaatgaca actcctctcg ttttggaaag
ttcatccgaa ttcactttgg aacaagtgga aaactttctt cagctgacat cgaaacatac
ctgctggaaa agtcacgtgt aacctttcaa ctaaaggcag aaaggaacta ccacattttc
ttccagatat tgtctaacgc aaagcctgag ctgctagata tgcttttaat taccaataat
ccctatgact actcttacat ctcccaagga gaggtaactg ttgcatccat caatgatagc
gaggagctga tggcaacaga caatgcatty gatgtgctcg gcttcactcc agaggagaag
atgggagtct acaaactgac tggtgcaatc atgcattacg gcaacatgaa gttcaagcag
aaacagcgtg aggaacaggc agaaccagac ggaacagaag ctgctgacaa atcagcgtac
ctaatgggtc tgaactctgc tgatctcctg aaaggacttt gtcatccaag agttaaggta
ggcaatgaat atgtcacaaa aggtcaaggt gtggatcagg tgtactactc actcggtgca
ctggcaaagt cagtgtacg
>Loricariidae_Pareiorhina_rudolphi_1_1
accaagagag taatccagta ttttgcaagt attgcagctg ctgctggan- --gcagt---
nncaaaaagg actcgaccaa gggcacactg gaagatcaaa tcatccaggc taaccctgca
cttgaggcat ttggtaatgc caaaactctg agaaatgaca actcctctcg ttttggaaag
tttattcgca ttcattttgg aacaagtgga aaactttctt cagctgacat tgaaacatac
ctgctggaaa agtcacgtgt aacctttcag ctaaaggcag aaaggaacta ccacattttc
ttccagatat tgtctaacgc aaagcctgag ctgctagata tgcttttaat taccaataat
ccttacgact attcttacat ctcccaagga gaagtaactg ttgcatccat caatgatagc
gaggagctga tggcaacaga caacgcattt gatgtgctcg gattcactcc agaggaaaag
atgggagtct acaaactgat tggtgcaata atgcattacg gtaacatgaa gttcaaacag
aaacagcgag aggaacaggc agaaccagac ggaacagaag ctgctgacaa atcagcatac
ctaatgggcc tgaactctgc tgatctcctg aaaggacttt gtcatccaag agttaaggta
ggcaatgaat atgtcacaaa aggccaaggt gtggatcagg tgtactactc actcggtgca
ctggcaaagt cagtgtatg
>Loricariidae_Peckoltia_braueri_1_1
nnnnnnnnnn nnnnnnnnnn nnnnnnnnnn nnnnnnnnnn nnnnnnnnnn nnnnnnnnnn
nnnnnnnnnn nnnnnnnnnn nnnnnnnnnn nnnnnncaaa tcatccaggc taaccctgca
cttgaggcat ttggcaatgc caaaacagtg agaaatgaca actcctctcg ttttggaaag
ttcatccgca ttcactttgg aacaagtggt aaactttctt cagctgacat cgaaacatac
ttgctggaaa agtcacgtgt aacatttcaa ctaaaagcag aaaggaacta ccacatcttc
ttccagatat tgtctaacgc aaagcctgag ctactagata tgctgttaat taccaataat
ccctatgact actcttacat ctcccaaggt gaggtaactg ttgcatccat caatgatagc
gaggagctga tggcaacaga caacgcattt gatgtgctcg gtttcactcc agaggagaag
atgggagtct acaaactgac tggtgcaatc atgcattatg gtaacatgaa gttcaagcag
aagcagcgtg aggaacaggc agaaccagac ggaacagaag ctgctgacaa atcagcgtac
ctaatgggcc tgaactctgc tgatctcctg aaaggacttt gtcatccaag agttaaggta
ggcaatgaat atgtcacaaa aggccaaggt gtggatcagg tgtactactc aatcggtgca
ttggcaaagt cagtgtacg
>Loricariidae_Peckoltia_vittata_3_1
nnnnnnnnnn nnnnnnnnnn nnnnnnnnnn nnnnnnnnnn nnnnnnnnnn nnnnnnnnnn
nnnnnnnnnn nnnnnnnnnn nnnnnnnnnn nnnnnncaaa tcatccaggc taaccctgca
cttgaggcat ttggcaatgc caaaacagtg agaaatgaca actcctctcg ttttggaaag
ttcatccgca ttcactttgg aacaagtggt aaactttctt cagctgacat cgaaacatac
ctgctggaaa agtcacgtgt aacatttcaa ctaaaagcag aaaggaacta ccacatcttc
ttccagatat tgtctaacgc aaagcctgag ctactagata tgctgttaat taccaataat
ccctatgact actcttacat ctcccaaggt gaggtaactg ttgcatccat caatgatagc
gaggagctga tggcaacaga caacgcattc gatgtgctcg gtttcactcc agaggagaag
atgggagtct acaaactgac tggtgcaatc atgcattatg gtaacatgaa gttcaagcag
aagcagcgtg aggaacaggc agaaccagac ggaacagaag ctgctgacaa atcagcgtac
ctaatgggcc tgaactctgc tgatctcctg aaaggacttt gtcatccaag agttaaggta
ggcaatgaat atgtcacaaa aggccaaggt gtggatcagg tgtactactc aattggtgca
ttggcaaagt cannnnnnn
>Loricariidae_Pseudacanthicus_leopardus_3_1
nnnnnnnnnn nnnnnnnnnn nnnnnnnnnn nnnnnnnnnn nnnnnnnnnn nnnnnnnnnn
nnnnnnnnnn nnnnnnnnnn nnnnnnnnnn nnnnnncaaa tcatccaggc taaccctgca
cttgaggcat ttggcaatgc caaaacagtg agaaatgaca actcctctcg tttcggaaag
ttcatccgca ttcactttgg aacaagtggt aaactttctt cagctgacat cgaaacatac
ctgctggaaa agtcacgtgt aacctttcaa ctaaaagcag aaaggaacta ccacatcttc
tttcagatat tgtctaatgc aaagcctgag ctgctagata tgctgttaat taccaataat
ccctatgact actcttacat ctcccaagga gaggtaactg ttgcatccat caacgatagc
gaggagctga tggcaacgga caatgcattc gatgtgctcg gcttcactcc agaggagaag
atgggagtct acaaactgac tggtgcaatc atgcattatg gtaacatgaa gttcaagcag
aaacagcgag aggaacaggc agaaccagac ggaacagaag ctgctgataa atcagcgtac
ctaatgggcc tgaactctgc tgatctcctg aaaggacttt gtcatccaag agttaaggta
ggcaatgaat atgtcacaaa aggccaaggt gtggatcagg tgtactactc actcggtgca
ctggcaaann nnnnnnnnn
>Loricariidae_Pseudolithoxus_dumus_1_1
nnnnnnnnnn nnnnnnnnnn nnnnnnnnnn nnnnnnnnnn nnnnnnnnnn nnnnnnnnnn
nnnnnnnnnn nnnnnnnnnn nnnnnnnnnn nnnnnncaaa tcatccaggc taaccctgca
cttgaggcat ttggtaatgc caaaacagtg agaaatgaca actcctctcg ttttggaaag
ttcatccgaa ttcactttgg racaagtgga aaactttctt cagctgacat cgaaacatac
ctgctggaaa agtcacgwgt aacctttcaa ctaaaggcag aaaggaacta ccacatcttc
ttccagatat tgtctaacgc aaagcctgag ctgctagata tgctgttaat taccaataat
ccctatgact actcytacat ctcccaagga gaggtaactg ttgcatccat caatgatagc
gaggagctga tggcaacaga caacgcattc gatgtgctcg gcttcactcc agaggagaag
atgggagtct acaaattgay tggtgcaatc atgcattatg gcaacatgaa gttcaagcag
aaacagcgtg aggaacaggc agaaccagac ggaacagaag ctgctgacaa atcagcgtac
ctaatgggcc tgaactctgc tgatctcctg aaaggacttt gtcatccaag agttaaggta
ggcaatgaat atgtcacaaa aggccaaggt gtggatcagg tgtactactc actcggtgca
ctggcaaagt cagtgtatg
>Loricariidae_Pseudolithoxus_dumus_2_1
nnnnnnnnnn nnnnnnnnnn nnnnnnnnnn nnnnnnnnnn nnnnnnnnnn nnnnnnnnnn
nnnnnnnnnn nnnnnnnnnn nnnnnnnnnn nnnnnncaaa tcatccaggc taaccctgca
cttgaggcat ttggtaatgc caaaacagtg agaaatgaca actcctctcg ttttggaaag
ttcatccgaa ttcactttgg racaagtgga aaactttctt cagctgacat cgaaacatac
ctgctggaaa agtcacgwgt aacctttcaa ctaaaggcag aaaggaacta ccacatcttc
ttccagatat tgtctaacgc aaagcctgag ctgctagata tgctgttaat taccaataat
ccctatgact actcytacat ctcccaagga gaggtaactg ttgcatccat caatgatagc
gaggagctga tggcaacaga caacgcattc gatgtgctcg gcttcactcc agaggagaag
atgggagtct acaaattgay tggtgcaatc atgcattatg gcaacatgaa gttcaagcag
aaacagcgtg aggaacaggc agaaccagac ggaacagaag ctgctgacaa atcagcgtac
ctaatgggcc tgaactctgc tgatctcctg aaaggacttt gtcatccaag agttaaggta
ggcaatgaat atgtcacaaa aggccaaggt gtggatcagg tgtactactc actcggtgca
ctggcaaagt cagtgtatg
>Loricariidae_Pseudolithoxus_dumus_3_1
nnnnnnnnnn nnnnnnnnnn nnnnnnnnnn nnnnnnnnnn nnnnnnnnnn nnnnnnnnnn
nnnnnnnnnn nnnnnnnnnn nnnnnnnnnn nnnnnncaaa tcatccaggc taaccctgca
cttgaggcat ttggtaatgc caaaacagtg agaaatgaca actcctctcg ttttggaaag
ttcatccgaa ttcactttgg racaagtgga aaactttctt cagctgacat cgaaacatac
ctgctggaaa agtcacgwgt aacctttcaa ctaaaggcag aaaggaacta ccacatcttc
ttccagatat tgtctaacgc aaagcctgag ctgctagata tgctgttaat taccaataat
ccctatgact actcytacat ctcccaagga gaggtaactg ttgcatccat caatgatagc
gaggagctga tggcaacaga caacgcattc gatgtgctcg gcttcactcc agaggagaag
atgggagtct acaaattgay tggtgcaatc atgcattatg gcaacatgaa gttcaagcag
aaacagcgtg aggaacaggc agaaccagac ggaacagaag ctgctgacaa atcagcgtac
ctaatgggcc tgaactctgc tgatctcctg aaaggacttt gtcatccaag agttaaggta
ggcaatgaat atgtcacaaa aggccaaggt gtggatcagg tgtactactc actcggtgca
ctggcaaagt cagtgtatg
>Loricariidae_Pterygoplichthys_gibbiceps_1_1
nnnnnnnnnn nnnnnnnnnn nnnnnnnnnn nnnnnnnnnn nnnnnnnnnn nnnnnnnnnn
nnnnnnnnnn nnnnnnnnnn nnnnnnnnnn nnnnnncaaa tcatccaggc taaccctgca
cttgaggcat ttggcaatgc caaaacagtg agaaatgaca actcctctcg ttttggaaag
ttcatccgca ttcactttgg aacaagtggt aaactttctt cagctgacat cgaaacatac
ctgctggaaa agtcacgtgt aacatttcaa ctaaaatcag aaaggaacta ccacatcttc
ttccagatat tgtctaacgc aaagcctgag ctgctagata tgctgttaat taccaataat
ccctatgact actcttacat ctcccaaggt gaggtaactg ttgcatccat caatgatagc
gaggagctga tggcaacaga caacgcattc gatgtgcttg gtttcactcc agaggagaag
atgggagtct acaaactgac tggtgcaatc atgcattatg gtaacatgaa gttcaagcag
aagcagcgtg aggaacaggc agaaccagac ggaacagaag ctgctgacaa atcagcgtac
ctaatgggcc tgaactctgc tgatctcctg aaaggacttt gtcatccaag agttaaggta
ggcaatgaat atgtcacaaa aggccaaggt gtggatcagg tgtactactc aatcggtgca
ctggcaaagt cagtgtacg
>Poeciliidae_Carlhubbsia_stuarti_1_1
actaagaggg tcatccagta cttcgccagc atcgctgcgg ttggagg--- ---cgga---
gccaaaaagg acagcagcaa ggggactctg gaggatcaaa tcatccaggc aaacccggca
ctcgaggcct ttggcaatgc caaaacgctg agaaatgaca actcatctcg ttttggaaaa
ttcatcagga ttcactttgg cacaagtgga aaactgtcat cggccgacat cgagacgtac
ctgctggaga agtcccgtgt tacattccag cttaaggctg agaggaacta ccacatcttc
taccagatcc tgtccaacca gaagcctgag ctgctggatc tgctgctcat caccaacaac
ccatacgact actgttatat ctcccaagga gaggtaacag tcgcctccat taacgactct
gaggagctta tggccacaga cagtgccttc gatgtgctag gcttcactgc tgaggagaaa
acagccgtct acaaactgac cggtgccatc atgcactacg gcaacatgaa gttcaaacag
aagcagcgtg aggagcaggc tgaaccagac ggtaccgagg ctgcagataa atcagcttac
ctaatggggc tcaactctgc agatctcatc aaggggctgt gccatcccag agtgaaggtt
ggaaatgaat atgtcaccaa gggccaaagt gtggatcaag tctactatgc catcggtgca
ctggccaagt cagtgtacg
>Poeciliidae_Phallichthys_amates_1_1
actaagaggg tcatccagta cttcgccagc atcgctgcgg ttggagg--- ---cgga---
gccaaaaagg acagcagcaa ggggactctg gaggatcaaa tcatccaggc aaacccagca
cttgaggcct ttggcaatgc caaaacgctg agaaatgaca actcgtcccg ttttggaaaa
ttcatcagga ttcactttgg cacaagtgga aaactgtcat cggccgacat cgagacgtac
ctgctggaga agtcccgtgt tacattccag cttaaggctg agaggaacta ccacatcttc
taccagatcc tgtccaacca gaagcctgag ctgctggatc tgctgctcat caccaacaac
ccgtacgact actgctacat ctcccaagga gaggtaacgg tcgcctccat taacgactct
gaggagctta tggccacaga cagtgccttt gatgtgctag gcttcactgc tgaggagaaa
acaggcgtct acaaactgac cggtgccatc atgcactatg gcaacatgaa gttcaaacag
aagcagcgtg aggagcaggc tgaaccggac ggtaccgagg ctgcagataa atcagcttac
ctaatggggc tgaactctgc agatctcatc aaggggctgt gccatcccag agtgaaggtt
ggaaatgaat atgtcaccaa gggccaaagt gtagatcaag tctactatgc catcggtgca
ctggccaagt cagtgtacg
>Poeciliidae_Phallichthys_quadripunctatus_1_1
actaagaggg tcatccagta cttcgccagc atcgctgcgg ttggagg--- ---cgga---
gctaaaaagg acagcagcaa ggggactctg gaggatcaaa tcatccaggc aaacccagca
cttgaggcct ttggcaatgc caaaacgctc agaaatgaca actcgtcccg ttttggaaaa
ttcatcagaa ttcactttgg cacaagtgga aaactgtcat cagccgacat cgagacgtac
ctgctggaga agtcccgtgt tacattccag cttaaggctg agaggaacta ccacatcttc
taccagatcc tgtccaacca gaagcctgag ctgctggatc tgctgctcat caccaacaac
ccgtacgact actgctacat ctcccaagga gaggtaacgg tcgcctccat taacgactct
gaggagctta tggccacaga cagcgccttc gatgtgctag gcttcactgc tgaggagaaa
acaggcgtct acaaactgac cggtgccatc atgcactatg gcaacatgaa gttcaaacag
aagcagcgtg aggagcaggc tgagccggac ggtacagagg ctgcagataa atcagcttac
ctaatggggc tcaactctgc agatctcatc aaggggctgt gccatcccag agtgaaggtt
ggaaatgaat atgtcactaa gggccaaagt gtagatcaag tctactatgc catcggtgca
ctggccaagt cagtgtacg
>Poeciliidae_Phallichthys_tico_1_1
actaagaggg tcatccagta cttcgccagc atcgctgcgg ttggagg--- ---tgga---
gccaaaaagg acagcagcaa ggggactctg gaggatcaaa tcatccaggc aaacccagca
cttgaggcct ttggcaatgc caaaacgctg agaaatgaca actcgtcccg ttttggaaaa
ttcatcagga ttcactttgg cacaagtgga aaactgtcat cggccgacat cgagacgtac
ctgctggaga agtcccgtgt tacattccag cttaaggctg agagaaacta ccacatcttc
taccagatcc tgtccaacca gaagcctgag ctgctggatc tgctgctcat caccaacaac
ccgtacgact actgctacat ctcccaagga gaggtaacgg tcgcttccat taacgactct
gaggagctta tggccacaga cagcgccttc gatgtgctag gcttcactgc tgaggagaaa
acaggcgtct acaaactgac cggtgccatc atgcactatg gcaacatgaa gttcaaacag
aagcagcgtg aggagcaggc tgaaccggac ggtactgaag ctgcagataa atcagcttac
ctaatggggc tcaactctgc agacctcatc aaggggctgt gccatcccag agtaaaggtt
ggaaatgaat atgtcaccaa gggccaaagt gtagatcaag tctactatgc cattggtgca
ctggccaaat cagtgtacg
>Poeciliidae_Poecilia_parae_1_1
actaagaggg tcatccagta cttcgccagc atcgctgcag ttggagg--- ---cgca---
gtcaaaaagg acagcagcaa ggggactctg gaggatcaaa tcatccaggc aaacccggca
ctcgaggcct ttggcaacgc caagacgctg agaaatgaca actcgtctcg ttttggaaaa
ttcatcagga ttcactttgg cacaagtggg aaactgtcat cggccgacat cgagacgtac
ctgctggaga aatcccgtgt tactttccag cttaaggctg agaggaacta ccacatcttc
taccagatcc tgtccaacca gaagcctgag ctgctggatc tgctgctcat caccaacaac
ccgtacgact actgctacat ctcccaagga gaggtaacgg tcgcctccat taatgactct
gaggagctaa tggccacaga cagcgccttc gacgttcttg gcttcactgc tgaggagaaa
acagccgtct acaaactgac cggtgccatc atgcactacg gcaacatgaa gttcaaacag
aagcagcgcg aggagcaagc tgaaccagac ggtaccgagg cggcagataa atcagcttac
ctaatggggc tcaactctgc agatctcatc aaggggctgt gccatcccag agtgaaggtt
ggaaatgaat atgtcaccaa gggccaaagt gtggatcaag tctactatgc catcggtgca
ctggccaagt cagtgtacg
>Poeciliidae_Poecilia_petenensis_1_1
actaagaggg tcatccagta cttcgccagc atcgctgcag ttggagg--- ---cgga---
gtcaaaaagg acagcagcaa ggggactctg gaggatcaaa ttatccaggc aaacccggca
ctcgaggcct ttggcaacgc caaaacgctg agaaatgaca actcgtctcg ttttggaaaa
ttcatcagga ttcattttgg cacaagtggg aaactgtcat cggccgacat tgagacatac
ctgctggaga agtcccgtgt tacattccag cttaaggctg agaggaacta ccacatcttc
taccagatcc tgtccaacca gaagcctgag ctgctggatc tgctgctcat caccaacaac
ccgtacgact actgctacat ctcccaagga gaggtaacgg tcgcctccat taacgactct
gaggagctta tggcaacaga cagcgccttc gatgttcttg gcttcactgc tgaggagaaa
acagctgtct acaaactgac cggtgccatc atgcactacg gcaacatgaa gttcaaacag
aagcagcgcg aggagcaagc tgaaccagac agtaccgagg ctgcagataa atcagcttac
ctaatggggc tcaactctgc agatctcatc aaggggctgt gccatcccag agtgaaggtt
ggaaatgaat atgtcaccaa gggccaaagt gtggatcaag tctactatgc catyggtgca
ctggccaagt cagtgtacg
>Poeciliidae_Poecilia_reticulata_1_1
actaagaggg tcatccagta cttcgccagc atcgctgcag ttggagg--- ---cgca---
gtcaaaaagg acagcagcaa ggggactctg gaggatcaaa tcatccaggc aaacccggca
ctcgaggcct ttgggaacgc caaaacgctg agaaatgaca actcgtctcg ttttggaaaa
ttcatcagga ttcactttgg cacaagtggg aaactgtcat cggccgacat cgagacgtac
ctgctggaga agtcccgtgt tacattccag cttaaggctg agagggacta ccacatcttc
taccagatcc tgtccaacca gaagcctgag ctgctggatc tgctgctcat caccaacaac
ccatatgact acagctacat ctcccaagga gaggtaacgg tcgcctccat taacgactct
gaggagctta tggccacaga cagcgccttc gacgttcttg gcttcactgc tgaggagaaa
acagccgtct acaaactgac cggtgccatc atgcactacg gcaacctgaa gttcaaacag
aagcagcgcg aggagcaggc tgaaccagac ggtaccgagg ctgcagataa atcagcttac
ctaatggggc tcaactctgc agatctcatc aaggggctgt gccatcccag agtgaaggtt
ggaaacgaat atgtcaccaa gggccaaagt gtggatcaag tctactatgc cgtcggtgca
ctggccaagt cagtgtacg
>Poeciliidae_Poecilia_sarrafae_1_1
actaagaggg tcatccagta cttcgccagc atcgctgcag ttggagg--- ---cgca---
gtcaaaaagg acagcagcaa ggggactctg gaggatcaaa tcatccaggc aaacccggca
ctcgaggcct ttggcaacgc caaaacactg agaaatgaca actcgtctcg ttttggaaaa
ttcatcagga ttcactttgg cacaagtggg aaactgtcat cggccgacat cgagacgtac
ctgctggaga aatcccgtgt tactttccag cttaaggctg agaggaacta ccacatcttc
taccagatcc tgtccaacca gaagcctgag ctgctggatc tgctgctcat caccaacaac
ccttacgact actgctacat ctcccaagga gaggtaacgg tcgcctccat taatgactct
gaggagctta tggccacaga cagcgccttc gacgttcttg gcttcactgc tgaggagaaa
acagccgtct acaaactgac cggtgccatc atgcactacg gcaacatgaa gttcaaacag
aagcagcgcg aggagcaagc tgaaccggac ggtaccgagg cggcagataa atcggcttac
ctaatggggc tcaactctgc agatctcatc aaggggctgt gccatcccag agtgaaggtt
ggaaatgaat atgtcaccaa gggccaaagt gtggatcaag tctactatgc catcggtgca
ctggccaagt cagtgtatg
>Poeciliidae_Poecilia_velifera_1_1
actaagaggg tcatccagta cttcgccagc atygctgcag ttggagg--- ---cgga---
gtcaaaaagg acagcagcaa ggggactctg gaggatcaaa tcatccaggc aaacccsgcm
ctcgaggcct ttggcaacgc caaaacgctg agaaatgaca actcgtctcg ttttggaaaa
ttcatcagga ttcactttgg cacaagtggg aaactgtcat cggccgacat tgagacgtac
ctgctggaga agtcccgtgt tacattccag cttaaggctg agaggaayta ycacatcttc
taccagatcc tgtccaacca gaagcctgag ctgctggatc tgctkctcat caccaacaac
ccgtacgact actgctacat ctcccaagga gaggtaacgg tcgcctccat taacgactct
gaggagctta tggcaacaga cagcgccttc gatgttcttg gcttcactgc tgaggagaaa
acagctgtct acaaactgac cggtgccatc atgcactacg gcaacatgaa gttcaaacag
aagcagcgcg aggagcaagc tgaaccrgac agtaccgagg ctgcagataa atcagcttac
ctaatggggc tcaactctgc agatctcatc aaggggctgt gccatcccag agtgaaggtt
ggaaatgaat atgtcaccaa gggccaaagt gtggatcaag tctactatgc catcggtgca
ctggccaagt cagtgtacg
>Poeciliidae_Poecilia_vittata_1_1
actnngaggg tcatccagta cttcgccagc attgctgcag ttggagg--- ---cgga---
gtcaaaaagg acagcagcaa ggggactctg gaggatcaaa tcatccaggc aaacccggca
ctcgaggcct ttggcaacgc caaaacgctg agaaatgaca attcgtctcg ttttggaaaa
ttcatcagga ttcactttgg cacaagtgga aaactgtcat cggccgacat cgagacgtac
ctgctggaga agtcccgtgt tacattccag cttaaggctg agaggaacta ccacatcttc
taccagatcc tgtccaacca gaagcctgag ctgctggatc tgctgctcat cactaacaac
ccatacgact actgctacat ctcccaagga gaggtaacgg tggcctccat taacgactct
gaggagctta tggccacaga cagcgccttc gacgtgctag gcttcactgc tgaggagaaa
acagccgtct acaaactgac cggtgccatc atgcactacg gcaacatgaa gttcaaacag
aagcagcgcg aggagcaggc tgaaccagac ggtaccgagg ctgcagataa atcagcttac
ctaatggggc tcaattctgc agatctcatc aaggggctgt gccatcccag agtgaaggtt
ggaaatgaat atgtcactaa gggccaaagt gtggatcaag tctactatgc catcggtgcn
nnnnnnnnnn nnnnnnnnn
>Poeciliidae_Poecilia_wingei_1_1
actaagaggg tcatccagta cttcgccagc atcgctgcag ttggagg--- ---cgct---
gtcaaaaagg acagcagcaa ggggactctg gaggatcaaa tcatccaggc aaacccggca
ctcgaggcct ttggsaacgc caaaacgctg agaaatgaca actcgtctcg ttttggaaaa
ttcatcagga ttcactttgg cacaagtggg aaactgtcat cggccgacat cgagacgtac
ctgctggaga agtcccgtgt tacattccag cttaaggctg agagggacta ccacatcttc
taccagatcc tgtccaacca gaagcctgag ctgctggatc tgctgctcat caccaacaac
ccatatgact acagctacat ctcccaagga gaggtaacgg tcgcctccat taacgactct
gaggagctta tggccacaga cagcgccttc gacgttcttg gcttcactgc tgaggagaaa
acagccgtct acaaactgac cggtgccatc atgcactacg gcaacctgaa gttcaaacag
aagcagcgcg aggagcaggc tgaaccagac ggtaccgagg ctgcagataa atcagcttac
ctaatggggc tcaactctgc agatctcatc aaggggctgt gccatcccag agtgaaggtt
ggaaacgaat atgtcaccaa gggccaaagt gtggatcaag tctactatgc cgtcggtgca
ctggccaagt cagtgtacg
>Poeciliidae_Poecilia_wingei_2_1
actaagaggg tcatccagta cttcgccagc atcgctgcag ttggagg--- ---cgct---
gtcaaaaagg acagcagcaa ggggactctg gaggatcaaa tcatccaggc aaacccggca
ctcgaggcct ttggcaacgc caaaacgctg agaaatgaca actcgtctcg ttttggaaaa
ttcatcagga ttcactttgg cacaagtggg aaactgtcat cggccgacat cgagacgtac
ctgctggaga agtcccgtgt tacattccag cttaaggctg agagggacta ccacatcttc
taccagatcc tgtccaacca gaagcctgag ctgctggatc tgctgctcat caccaacaac
ccatatgact acagctacat ctcccaagga gaggtaacgg tcgcctccat taacgactct
gaggagctta tggccacaga cagcgcctty gacgttcttg gcttcactgc tgaggagaaa
acagccgtct acaaactgac cggtgccatc atgcactacg gcaacctgaa gttcaaacag
aagcagcgcg aggagcaggc tgaaccagac ggtaccgagg ctgcagataa atcagcttac
ctaatggggc tcaactctgc agatctcatc aaggggctgt gccatcccag agtgaaggtt
ggaaacgaat atgtcaccaa gggccaaagt gtggatcaag tctactatgc cgtcggtgca
ctggccaagg cagtgtacg
>Poeciliidae_Xiphophorus_signum_1_1
actaagaggg tcatccagta cttcgccagc atcgctgcgg ttggagg--- ---cgga---
gccaaaaagg acagcagcaa ggggactctg gaggatcaaa tcatccaggc aaacccggca
ctcgaggcct ttggcaatgc caaaacgctg agaaatgaca actcgtctcg ttttggaaaa
ttcatcagga ttcactttgg gacaagtggg aaactgtcat cggccgacat cgagacgtac
ctgctggaga agtcccgtgt tacattccag cttaaggctg agaggaacta ccacatcttc
taccagatcc tgtccaacca gaagcctgag ctgctggatc tgctgctcat caccaacaac
ccgtacgact actgctacat ctcccaagga gaggtaacgg tcgcctccat taacgactct
gaggagctta tggccacaga cagtgccttc gatgtgctag gcttcactgc tgaggagaaa
acagccgtct acaaactgac cggtgccatc atgcaccacg gcaacatgaa gttcaaacag
aagcagcgcg aggagcaggc tgaaccggac agtaccgagg ctgcagataa atcagcttac
ctaatggggc tgaactctgc agatctcatc aaggggctgt gccatcccag agtgaaggtt
ggaaatgaat atgtcaccaa gggccaaagt gtggatcaag tctactatgc catcggtgca
ctggccaagt cagtgtacg
>Prochilodontidae_Prochilodus_argenteus_1_1
accaagagag taatccagta tttcgcaagt attgcagctg ctgccgg--- ---tgct---
tgcaagaagg actccaataa aggcaccctg gaggaccaaa tcatccaggc caatcctgca
ctcgaggcct tcggcaatgc caaaacactg agaaacgaca actcttcccg cttcggaaag
tttatccgca tccatttcgg aacaagtggt aaactgtctt cggctgacat tgaaacatat
ttgctggaaa agtcccgtgt gacctttcag ttaaaatctg aaaggaacta tcacatcttc
ttccagatat tatccaacgc aaagcccgag ctgctggata tgctgctgat tacaaataat
ccctatgact actcttacat ctcccaagga gaggtaactg tcgcaagtat taatgacagc
gaggagttgt ttgccaccga caatgccttc gacgtgcttg gtttcactcc tgatgagaag
atgggagtct acaaactgac tggtgctatc atgcattatg gcaacatgaa gtttaagcag
aagcagcgtg aggaacaggc cgaacctgat ggtaccgaag ctgctgataa atcagcctac
ctaatggggc tgaactctgc agatcttctg aaaggactct gtcatccaag ggtcaaggta
ggaaacgaat atgtcaccaa aggccaaggt gtggatcagg tgtactactc aattggtgca
ctggcaaagg cagtgtann
>Prochilodontidae_Prochilodus_brevis_1_1
accaagagag taatccagta tttcgcaagt attgcagctg ctgccgg--- ---tgct---
tgcaagaagg actccaataa aggcaccctg gaggaccaaa tcatccaggc caatcctgca
ctcgaggcct tcggcaatgc caaaacactg agaaacgaca actcgtcccg cttcggaaag
tttatccgca tccatttcgg aacaagtggt aaactgtctt cggctgacat tgaaacatat
ttgctggaaa agtcccgtgt gacctttcag ttaaaatctg aaaggaacta tcacatcttc
ttccagatat tatccaacgc aaagcctgag ctgctggata tgctgctgat tacaaataat
ccctatgact actcttacat ctcccaagga gaggtaactg tcgcaagtat taatgacagc
gaggagttgt ttgccaccga caatgccttc gacgtgcttg gtttcactcc tgatgagaag
atgggagtct acaaactgac tggtgccatc atgcattatg gcaacatgaa gtttaagcag
aagcagcgtg aggaacaggc agaacctgat ggtactgaag ctgctgacaa atcagcctac
ctaatggggc tgaactctgc agatcttctg aaaggactct gtcatccaag ggtcaaggta
ggaaacgaat atgtcaccaa aggccaaggt gtggatcagg tgtactactc annnnnnnnn
nnnnnnnnnn nnnnnnnnn
>Prochilodontidae_Prochilodus_costatus_1_1
accaagagag taatccagta ttttgcaagt attgcagctg ctgccgg--- ---tgct---
tgcaagaagg actccaataa aggcaccctg gaggaccaaa tcatccaggc caatcctgca
ctcgaggcct tcggcaatgc caaaacactg agaaacgaca actcttcccg cttcggaaag
tttatccgca tccatttcgg aacaagtggt aaactgtctt cggctgacat tgaaacatat
ttgctggaaa agtcccgtgt gacctttcag ttaaaatctg aaaggaacta tcacatcttc
ttccagatat tatccaacgc aaagcccgag ctgctggata tgctgctgat tacaaataat
ccctatgact actcttacat ctcccaagga gaggtaactg tcgcaagtat taatgacagc
gaggagttgt ttgccaccga caatgccttc gacgtgcttg gtttcactcc tgatgagaag
atgggagtct acaaactgac tggtgctatc atgcattatg gcaacatgaa gtttaagcag
aagcagcgtg aggaacaggc cgaacctgat ggtaccgaag ctgctgacaa atcagcctac
ctaatggggc tgaactctgc agatcttctg aaaggactct gtcatccaag ggtcaaggta
ggaaacgaat atgtcaccaa aggccaaggt gtggatcagg tgtactactc annnnnnnnn
nnnnnnnnnn nnnnnnnnn
>Prochilodontidae_Prochilodus_lacustris_1_1
nnnnnnnnnn nnnnnnnnnn nnnngcaagt attgcagctg ctgccgg--- ---tgct---
tgcaagaagg actccaataa aggcaccctg gaggaccaaa tcatccaggc caatcctgcc
cttgaggcct tcggcaatgc caaaacactg agaaacgaca actcatcccg cttcggaaag
tttatccgca tccatttcgg aacaagtggt aaactgtctt cggctgacat tgaaacatat
ttgctggaaa agtcccgtgt gacctttcag ttaaaatctg aaaggaacta tcacatcttc
ttccagatat tatccaacgc aaagcctgag ctgctggata tgctgctgat tacaaataat
ccctatgact actcttacat ctcccaagga gaggtaactg tcgcaagtat taacgacagc
gaggagttgt ttgccaccga caatgccttc gacgtgcttg gtttcactcc tgaagagaag
atgggagtct acaaactgac tggtgctatc atgcattatg gcaacatgaa gtttaagcag
aagcagcgtg aggaacaggc agaacctgat ggtaccgaag ctgctgacaa atcagcctac
ctaatggggc tgaactctgc agatcttctg aaaggactct gtcatccaag ggtcaaggta
ggaaacgaat atgtcaccaa aggccaaggt gtggatcagg tgtactactc annnnnnnnn
nnnnnnnnnn nnnnnnnnn
>Prochilodontidae_Prochilodus_lacustris_2_1
accaagagag taatccagta tttcgcaagt attgcagctg ctgccgg--- ---tgct---
tgcaagaagg actccaataa aggcaccctg gaggaccaaa tcatccaggc caatcctgcc
cttgaggcct tcggcaatgc caaaacactg agaaacgaca actcgtcccg cttcggaaag
tttatccgca tccatttcgg aacaagtggt aaactgtctt cggctgacat tgaaacatat
ttgctggaaa agtcccgtgt gacctttcag ttaaaatctg aaaggaacta tcacatcttc
ttccagatat tatccaacgc aaagcctgag ctgctggata tgctgctgat tacaaataat
ccctatgact actcttacat ctcccaagga gaggtaactg tcgcaagtat taacgacagc
gaggagttgt ttgccaccga caatgccttc gacgtgcttg gtttcactcc tgatgagaag
atgggagtct acaaactgac tggtgctatc atgcattatg gcaacatgaa gtttaagcag
aagcagcgtg aggaacaggc agaacctgat ggtaccgaag ctgctgacaa atcagcctac
ctaatggggc tgaactctgc agatcttctg aaaggactct gtcatccaag ggtcaaggta
ggaaacgaat atgtcaccaa aggccaaggt gtggatcagg tgtactactc aattggtgca
ctggcaaagg cagtgtatg
>Prochilodontidae_Prochilodus_lineatus_1_1
accaagagag taatccagta tttcgcaagt attgcagctg ctgccgg--- ---tgct---
tgcaagaagg actccaataa aggcaccctg gaggaccaaa tcatccaggc caatcctgca
ctcgaggcct tcggcaatgc caaaacactg agaaacgaca actcttctcg cttcggaaag
tttatccgca tccatttcgg aacaagtggt aaactgtctt cggctgacat tgaaacatat
ttgctggaaa agtcccgtgt gacctttcag ttaaaatctg aaaggaacta tcacatcttc
ttccagatat tatccaacgc aaagcctgag ctgctggata tgctgctgat tacaaataat
ccctatgact actcttacat ctcccaagga gaggtaactg tcgcaagtat taatgacagc
gaggagttgt tagccaccga caatgccttc gacgtgcttg gtttcactcc tgatgagaag
atgggagtct acaaactgac cggtgctatc atgcattatg gcaacatgaa gtttaagcag
aagcagcgtg aggaacaggc agaacctgat ggtaccgaag ctgctgacaa atcagcctac
ctaatggggc tgaactctgc agatcttctg aaaggactct gtcatccaag ggtcaaggta
ggaaatgaat atgtcaccaa aggccaaggt gtggatcagg tgtactactc aattggtgca
ctggcaannn nnnnnnnnn
>Prochilodontidae_Prochilodus_lineatus_2_1
accaagagag taatccagta tttcgcaagt attgcagctg ctgccgg--- ---tgct---
tgcaagaagg actccaataa aggcaccctg gaggaccaaa tcatccaggc caatcctgca
ctcgaggcct tcggcaatgc caaaacactg agaaacgaca actcttcccg cttcggaaag
tttatccgca tccatttcgg aacaagtggt aaactgtctt cggctgacat tgaaacatat
ttgctggaaa agtcccgtgt gacctttcag ttaaaatctg aaaggaacta tcacatcttc
ttccagatat tatccaacgc aaagcctgag ctgctggata tgctgctgat tacaaataat
ccctatgact actcttacat ctcccaagga gaggtaactg tcgcaagtat caatgacagc
gaggagttgt tagccaccga caatgccttc gacgtgcttg gtttcactcc tgatgagaag
atgggagtct acaaactgac cggtgctatc atgcattatg gcaacatgaa gtttaagcag
aagcagcgtg aggaacaggc agaacctgat ggtaccgaag ctgctgacaa atcagcctac
ctaatggggc tgaactctgc agatcttctg aaaggactct gtcatccaag ggtcaaggta
ggaaatgaat atgtcaccaa aggccaaggt gtggatcagg tgtactactc aattggtgca
ctggcaaagg cagtgtatg
>Prochilodontidae_Prochilodus_magdalenae_1_1
accaagagag taatccagta tttcgcaagt attgcagctg ctgccgg--- ---tgct---
tgcaagaagg actccaataa aggcaccctg gaggaccaaa tcatccaggc caatcctgca
ctcgaggcct tcggcaatgc caaaacactg agaaacgata actcttcccg tttcggaaag
tttatccgca tccatttcgg aacaagtggt aaactgtctt cggctgacat tgaaacatat
ttgctggaaa agtcccgtgt gacctttcag ttaaaatctg aaaggaacta tcacatcttc
ttccagatat tatccaacgc aaagcccgag ctgctggata tgctgctgat tacaaataat
ccctatgact actcttacat ctcccaaggg gaggtaactg tcgcaagtat taatgacagc
gaggagttgt ttgccaccga caatgctttc gacgtgcttg gtttcactcc tgatgagaag
atgggagtct acaaactgac tggtgctatc atgcattatg gcaatatgaa gtttaagcag
aagcagcgtg aggaacaggc agaacctgat ggtaccgaag ctgctgacaa atcggcctac
ctaatggggc tgaactctgc agatcttctg aaaggactct gtcatccaag ggtcaaggta
ggaaatgaat atgtcaccaa aggccaaggt gtggatcagg tgtactactc aattggcgca
ctggcaaagg cagtgtatg
>Prochilodontidae_Prochilodus_magdalenae_2_1
accaagagag taatccagta ttttgcaagt attgcagctg ctgccgg--- ---tgct---
tgcaagaagg actccaataa aggcaccctg gaggaccaaa tcatccaggc caatcctgca
ctcgaggcct tcggcaatgc caaaacactg agaaacgaca actcgtcccg cttcggaaag
tttatccgca tccatttcgg aacaagtggt aaactgtctt cggctgacat tgaaacatat
ttgctggaaa agtcccgtgt gacctttcag ttaaaatctg aaagaaacta tcacatcttc
ttccagatat tatccaacgc aaagcccgag ctgctggata tgctgctgat tacaaataat
ccctatgact actcttacat ctcccaagga gaggtaactg tcgcaagtat taacgacagc
gaggagttgt tagccaccga caatgccttc gacgtgcttg gtttcactcc tgatgagaag
atgggagtct acaaactgac tggtgctatc atgcattatg gcaacatgaa gtttaagcag
aagcagcgtg aggaacaggc agaacctgat ggtaccgaag ctgctgacaa atcagcctac
ctaatggggc tgaactctgc agatcttctg aaaggactct gtcatccaag ggtcaaggta
ggaaacgaat atgtcaccaa aggccaaggt gtggatcagg tgtactactc aattggtgca
ctggcaaagg cagtgtatg
>Prochilodontidae_Prochilodus_mariae_1_1
accaagagag taatccagta ttttgcaagt attgcagctg ctgctgg--- ---tgct---
tgcaagaagg actccaataa aggcaccctg gaggaccaaa tcatccaggc caatcctgcc
cttgaggcct tcggcaatgc caaaacactg agaaacgaca actcgtcccg cttcggaaag
tttatccgca tccatttcgg aacaagtggt aaactgtctt cggctgacat tgaaacatat
ttgctggaaa agtcccgtgt gacctttcag ttaaaatctg aaaggaacta tcacatcttc
ttccagatat tatccaacgc aaagcccgag ctgctggata tgctgctgat tacaaataat
ccctatgact actcttacat ctcccaagga gaggtaactg tcgcaagtat taatgacagt
gaggagttgt ttgccaccga caatgccttc gacgtgcttg gtttcactcc tgatgagaag
atgggagtct acaaactgac tggtgccatc atgcattatg gcaacatgaa gtttaagcag
aagcagcgtg aggaacaggc agaacctgat ggtaccgaag ctgctgacaa atcagcctac
ctaatggggc tgaactctgc agatcttctg aaaggactct gtcatccaag ggtcaaggta
ggaaacgaat atgtcaccaa aggccaaggt gtggatcagg tgtactactc aattggtgca
ctggcaaagg cagtgtatg
>Prochilodontidae_Prochilodus_nigricans_1_1
accaagagag taatccagta tttcgcaagt attgcagctg ctgctgg--- ---tgct---
tgcaagaagg actccaataa aggcaccctg gaggaccaaa tcatccaggc caatcctgca
ctcgaggcct tcggcaatgc caaaacactg agaaacgaca actcgtctcg cttcggaaag
tttatccgca tccatttcgg aacaagtggt aaactgtctt cggctgacat tgaaacatat
ttgctggaaa agtcccgtgt gacctttcag ttaaaatctg aaaggaacta tcacatcttc
ttccagatat tatccaacgc aaagcctgag ctgctggata tgctgctgat tacaaataat
ccctatgact actcttacat ctcccaagga gaggtaactg tcgcaagtat taacgacagc
gaggagttgt ttgccaccga caatgccttc gacgtgcttg gtttcactcc tgatgagaag
atgggagtct acaaactgac tggtgctatc atgcattatg gcaacatgaa gtttaagcag
aagcagcgtg aggaacaggc agaacctgat ggtaccgaag ctgctgacaa atcagcctac
ctaatggggc tgaactctgc agatcttctg aaaggactct gtcatccaag ggtcaaggta
ggaaatgaat atgtcaccaa aggccaaggt gtggatcagg tgtactactc aattggtgca
ctggcaaagg cagtgtatg
>Prochilodontidae_Prochilodus_nigricans_2_1
accaagagag taatccagta tttcgcaagt attgcagctg ctgccgg--- ---tgct---
tgcaagaagg actccaataa aggcaccctg gaggaccaaa tcatccaggc caatcctgca
ctcgaggcct tcggcaatgc caaaacactg agaaacgata actcgtcccg tttcggaaag
tttatccgca tccatttcgg aacaagtggt aaactgtctt cggctgacat tgaaacatat
ttgctggaaa agtcccgtgt gacctttcag ttaaaatctg aaaggaacta tcacatcttc
ttccagatat tatccaacgc aaagcccgag ctgctggata tgctgctgat tacaaataat
ccctatgact actcttacat ctcccaagga gaggtaactg tcgcaagtat taatgacagc
gaggagttgt ttgccaccga caatgccttc gacgtgcttg gtttcactcc tgatgagaag
atgggagtct acaaactgac tggtgctatc atgcattatg gcaatatgaa gtttaagcag
aagcagcgtg aggaacaggc agaacctgat ggtaccgaag ctgctgacaa atcagcctac
ctaatggggc tgaactctgc agatcttctg aaaggactct gtcatccaag ggtcaaggta
ggaaatgaat atgtcaccaa aggccaaggt gtggatcagg tgtactactc aattggcgca
ctggcaaagg cagtgtatg
>Prochilodontidae_Prochilodus_nigricans_3_1
accaagagag taatccagta tttcgcaagt attgcagctg ctgccgg--- ---tgct---
tgcaagaagg actccaataa aggcaccctg gaggaccaaa tcatccaggc caatcctgca
ctcgaggcct tcggcaatgc caaaacactg agaaacgata actcgtcccg tttcggaaag
tttatccgca tccatttcgg aacaagtggt aaactgtctt cggctgacat tgaaacatat
ttgctggaaa agtcccgtgt gacctttcag ttaaaatctg aaaggaacta tcacatcttc
ttccagatat tatccaacgc aaagcccgag ctgctggata tgctgctgat tacaaataat
ccctatgact actcttacat ctcccaagga gaggtaactg tcgcaagtat taatgacagc
gaggagttgt ttgccaccga caatgccttc gacgtgcttg gtttcactcc tgatgagaag
atgggagtct acaaactgac tggtgctatc atgcattatg gcaatatgaa gtttaagcag
aagcagcgtg aggaacaggc agaacctgat ggtaccgaag ctgctgacaa atcagcctac
ctaatggggc tgaactctgc agatcttctg aaaggactct gtcatccaag ggtcaaggta
ggaaatgaat atgtcaccaa aggccaaggt gtggatcagg tgtactactc aattggcgca
ctggcaaagg cagtgtatg
>Prochilodontidae_Prochilodus_reticulatus_1_1
accaagagag taatccagta ttttgcaagt attgcagctg ctgccgg--- ---tgct---
tgcaagaagg actccaataa aggcaccctg gaggaccaaa tcatccaggc caatcctgca
ctcgaggcct tcggcaatgc caaaacactg agaaacgaca actcgtcccg cttcggaaag
tttatccgca tccatttcgg aacaagtggt aaactgtctt cggctgacat tgaaacatat
ttgctggaaa agtcccgtgt gacctttcag ttaaaatctg aaagaaacta tcacatcttc
ttccagatat tatccaatgc aaagcccgag gggtgggata tactactgat tgcaaataat
ccctatgact actcttacat ctcccaagga gaggtaactg tcgcaagtat taacgacagc
gaggagttgt tagccaccga caatgccttc gacgtgcttg gtttcactcc tgatgagaag
atgggagtct acaaactgac tggtgctatc atgcattatg gcaacatgaa gtttaagcag
aagcagcgtg aggaacaggc agaacctgat ggtaccgaag ctgctgacaa atcagcctac
ctaatggggc ttaactctgc agatcttctg aaaggactct gtcatccaag ggtcaaggta
ggaaacgaat atgtcaccaa aggccaaggt gtggatcagg tgtactactc aattggtgca
ctggcaaagg cagtgtatg
>Prochilodontidae_Prochilodus_reticulatus_2_1
acgaagagag taatccagta ttttgcaagt attgcagctg ctgccgg--- ---tgct---
tgcaagaagg actccaataa aggcaccctg gaggaccaaa tcatccaggc caatcctgca
ctcgaggcct tcggcaatgc caaaacactg agaaacgaca actcgtcccg cttcggaaag
tttatccgca tccatttcgg aacaagtggt aaactgtctt cggctgacat tgaaacatat
ttgctggaaa agtcccgtgt gacctttcag ttaaaatctg aaaggaacta tcacatcttc
ttccagatat tatccaacgc aaagcctgag ctgctggata tgctgctgat tacaaataat
ccctatgact actcttacat ctcccaagga gaggtaactg tcgcaagcat taacgacagc
gaggagttgt tagccaccga caatgccttc gacgtgcttg gtttcactcc tgatgagaag
atgggagtct acaaactgac tggtgctatc atgcattatg gcaacatgaa gtttaagcag
aagcagcgtg aggaacaggc agaacctgat ggtacagaag ctgctgacaa atcagcctac
ctaatggggc tgaactctgc agatcttctg aaaggactct gtcatccaag ggtcaaggta
ggaaacgaat atgtcaccaa aggccaaggt gtggatcagg tgtactactc aattggtgca
ctggcaaagg cagtgtatg
>Prochilodontidae_Prochilodus_rubrotaeniatus_1_1
accaagagag taatccagta ttttgcaagt attgcagctg ctgctgg--- ---tgct---
tgcaagaagg actccaataa aggcaccctg gaggaccaaa tcatccaggc caatcctgca
ctcgaggcct tcggcaatgc caaaacactg agaaacgaca actcgtcccg cttcggaaag
tttatccgca tccatttcgg aacaagtggt aaactgtctt cggctgacat tgaaacatat
ttgctggaaa agtcccgtgt gacctttcag ttaaaatctg aaaggaacta tcacatcttc
ttccagatat tatccaacgc aaagcctgag ctgctggata tgctgctgat tacaaataat
ccctatgact actcttacat ctcccaagga gaggtaactg tcgcaagtat taacgacagc
gaggagttgt ttgccaccga caatgccttc gacgtgcttg gtttcactcc tgatgagaag
atgggagtct acaaactgac tggtgctatc atgcattatg gcaacatgaa gtttaagcag
aagcagcgtg aggaacaggc agaacctgat ggtaccgaag ctgctgacaa atcagcctac
ctaatggggc tgaactctgc agatcttctg aaaggactct gtcatccaag ggtcaaggta
ggaaacgaat atgtcaccaa aggccaaggt gtggatcagg tgtactactc aattggtgca
ctggcaaagg cagtgtatg
>Prochilodontidae_Semaprochilodus_insignis_1_1
accaagagag tgatccagta ttttgcaagt attgcagctg ctgctgg--- ---tgct---
ctcaagaagg actccaataa aggcaccctg gaggaccaaa tcatccaggc caatcctgca
ctcgaggcct tcggcaatgc caaaacagtg agaaatgaca actcgtcccg ctttggaaag
tttatccgca tccatttcgg aacaagtggt aaactgtcct cggctgacat tgaaacatat
ttgctggaaa agtcccgtgt gacctttcag ctaaaatctg aaaggaacta ccatatcttc
ttccagatat tatccaacgc aaagcctgag ctgctggata tgctgttgat tacaaataat
ccctatgact actcttacat ctcccaagga gaggtaactg tggcaagtat taatgacagc
gaggagttgt tagccaccga caatgctttc gacgtgcttg gtttcactcc agatgagaag
atgggagtct acaaactgac tggtgctatc atgcattatg gcaacatgaa gtttaagcag
aagcagcgtg aggaacaggc agaacctgac ggtacagaag ctgctgacaa atcagcctac
ctaatggggc tgaactctgc agatcttctg aaaggactct gtcatccaag ggtcaaggta
ggaaacgaat atgtcaccaa aggccaaggt gtggaccaag tgtactactc annnnnnnnn
nnnnnnnnnn nnnnnnnnn
>Prochilodontidae_Semaprochilodus_kneri_1_1
accaagagag tgatccagta ttttgcaagt attgcagctg ctgctgg--- ---tgct---
ctcaagaagg actccaataa aggcaccctg gaggaccaaa tcatccaggc caatcctgca
ctcgaggcct tcggcaatgc caaaacagtg agaaatgaca actcgtcccg ctttggaaag
tttatccgca tccatttcgg aacaagtggt aaactgtcct cggctgacat tgaaacatat
ttgctggaaa agtcccgtgt gacctttcag ctaaaatctg aaaggaacta ccacatcttc
ttccagatat tatccaacgt aaagcctgag ctgctggata tgctgttgat tacaaataat
ccctatgact actcttacat ctcccaagga gaggtaactg tggcaagtat aaatgacagc
gaggagttgt tagccaccga caatgctttc gatgtgcttg gtttcactcc agatgagaag
atgggagtct acaaactgac tggtgctatc atgcattatg gcaacatgaa gtttaagcag
aagcagcgtg aggaacaggc agaacctgac ggtacagaag ctgctgacaa atcagcctac
ctaatggggc tgaactctgc agatcttctg aaaggactct gtcatccaag ggtcaaggta
ggaaacgaat atgtcaccaa aggccaaggt gtggaccaag tgtactactc annnnnnnnn
nnnnnnnnnn nnnnnnnnn
>Serrasalmidae_Catoprion_mento_1_1
accaagagag taatccagta ttttgcaagt attgcagctg ctggtgg--- ---tgct---
gccaagaagg actccaacaa aggcaccttg gaggatcaaa tcatccaggc caatcctgca
ctcgaagcct tcggcaatgc caaaacactg agaaatgaca actcttctcg ctttggaaag
tttatccgca ttcattttgg aacaagtggt aaactatctt cagctgacat cgaaacatat
ttgctggaaa agtcacgtgt gacctttcag ctaaaatcag aaaggaacta ccacatcttt
ttccagatat tatccaatgc aaagcctgag ctgctagata tgctgttgat tacaaataat
ccctatgatt actcttacat ctcccaagga gaggtaactg tcgcaagtat caatgacagt
gaggagttgt tagctactga caatgccttt gatgtgcttg gtttcactcc ggatgagaag
atgggagtct acaaactgac tggtgctatc atgcattatg gtaatatgaa gttcaagcag
aagcagcgtg aggaacaggc agagcctgat ggtacagaag ctgctgataa atcagcttac
ctaatggggc tgaactctgc agatcttttg aaaggactct gtcatccaag ggtcaaggta
ggaaatgagt atgtcacaaa aggccaaggt gtggatcaag tgtactactc acttggtgca
ctggcaaagg cagtgtatg
>Serrasalmidae_Myloplus_schomburgkii_1_1
accaagagag taatccagta ttttgcaagt attgcagctg ctggtgg--- ---tgct---
gtcaagaagg actccaacaa aggcaccttg gaggatcaaa tcattcaggc caatcctgca
ctcgaagcct tcggcaatgc caaaacagcg agaaatgaca actcgtctcg ctttggaaag
tttatccgca ttcattttgg aacaagtggt aaactgtctt cggctgacat cgagacatat
ttgctggaaa agtcacgtgt gacctttcag ctaaaatcag aaaggaacta ccacatcttt
ttccagatat tatccaatgc aaagcctgag ctgctagata tgctgttgat tacaaacaat
ccctatgatt actcttacat ctcccaagga gaggtaactg ttgcaagtat caatgacagt
gaggagttgt tagctaccga caatgccttt gatgtgcttg gcttcactcc agatgagaag
atgggagtct acaaactgac tggtgctatc atgcattatg gtaatatgaa gttcaagcag
aagcagcgtg aggaacaggc agagcctgat ggtacagaag ctgctgataa atcagcttac
ctaatggggc tgaactctgc agatcttctg aaaggactct gtcatccaag ggtcaaggta
ggaaatgagt atgtcacaaa aggccaaggc gtggatcaag tgtactactc annnnnnnnn
nnnnnnnnnn nnnnnnnnn
>Trichomycteridae_Cambeva_cubataonis_1_1
nnnnnnnnnn nnnnnnnnnn nnnnnnnnnn nnnnnnnnnn nnnnnnnnnn nnnnnnnnnn
nnnnnnnnnn nnnnnnnnnn nggcacactg gaggatcaaa ttatccaagc caaccctgca
cttgaggcat tcggcaatgc aaaaacactg agaaatgaca actcctctcg ctttggaaag
tttattcgca ttcactttgg aacaagtggt aaactttctt cagctgacat tgaaacatac
ctgctggaaa agtctcgtgt gactttccag ctgaagtcag aaaggaatta ccacatcttt
ttccagatat tgtccaatgc aaagcctgag ctgctggata tgctgttgat taccaataat
ccctatgatt actctttcat ctcccaagga gaggtgactg ttgcctccat aaatgatagc
gaggagttga tggccactga cagtgccttt gatgtgcttg gctttacccc agatgagaag
atgggggtct acaaactaac tggtgcgatc atgcactatg gtaacatgaa gttcaagcag
aaacaacgtg aagagcaggc agaaccagat ggcacagaag ctgctgacaa atcaacctac
ctgatgggtc tcaactctgc tgatnnnnnn nnnnnnnnnn nnnnnnnnnn nnnnnnnnnn
nnnnnnnnnn nnnnnnnnnn nnnnnnnnnn nnnnnnnnnn nnnnnnnnnn nnnnnnnnnn
nnnnnnnnnn nnnnnnnnn
>Trichomycteridae_Trichomycterus_alternatus_1_1
nnnnnnnnnn nnnnnnnnnn nnnnnnnnnn nnnnnnnnnn nnnnnnnnnn nnnnnnnnnn
nnnnnnnnnn nnnnnnnnnn nggcacactg gaggatcaaa ttatccaagc caaccctgca
cttgaggcat tcggtaatgc aaaaacagcg agaaatgaca actcctctcg ctttggaaag
tttattcgca ttcactttgg aacaagtggt aaactttctt cagctgacat tgaaacatac
ctgctggaaa agtctcgtgt gacctttcag ctgaagtcag aaaggaatta ccacatcttt
ttccagatat tgtccaatgc aaagcctgag ctgctggata tgctgttgat taccaataat
ccctatgatt actcttacat ctcccaagga gaggtgactg ttgcttccat aaatgatagc
gaggagttga tggccactga cagtgccttt gatgtgcttg gctttacccc agatgagaag
atgggggtct acaaactaac tggtgcgatc atgcactatg gtaacatgaa gttcaagcag
aaacaacgtg aagagcaggc agaaccagat ggcacagaag ctgctgacaa atcagcctac
ctgatgggtc tcaactctgc tgatnnnnnn nnnnnnnnnn nnnnnnnnnn nnnnnnnnnn
nnnnnnnnnn nnnnnnnnnn nnnnnnnnnn nnnnnnnnnn nnnnnnnnnn nnnnnnnnnn
nnnnnnnnnn nnnnnnnnn
>Trichomycteridae_Trichomycterus_brasiliensis_1_1
nnnnnnnnnn nnnnnnnnnn nnnnnnnnnn nnnnnnnnnn nnnnnnnnnn nnnnnnnnnn
nnnnnnnnnn nnnnnnnnnn nggcacactg gaggatcaaa ttatccaagc caaccctgca
cttgaggcat tcggtaatgc aaaaacagtg agaaatgaca actcctctcg ctttggaaag
tttattcgca ttcactttgg aacaagtggt aaactttctt cagctgacat tgaaacatac
ctgctggaaa agtctcgtgt gtcctttcag ctgaagtcag aaaggaatta ccacatcttt
ttccagatat tgtccaatgc aaagcctgag ctgctggaca tgctgttgat taccaataat
ccctatgatt actcttacat ctcccaagga gaggtgactg ttgcttccat aaatgatagc
gaggagttga tggccactga cagtgccttt gatgtgcttg gctttacccc agatgagaag
atgggagtct acaaactaac tggggcgatc atgcactatg gtaacatgaa gttcaagcag
aaacaacgtg aagagcaggc agaaccagat ggcacagaag ctgctgacaa atcagcctac
ctgatgggtc tcaactctgc tgatnnnnnn nnnnnnnnnn nnnnnnnnnn nnnnnnnnnn
nnnnnnnnnn nnnnnnnnnn nnnnnnnnnn nnnnnnnnnn nnnnnnnnnn nnnnnnnnnn
nnnnnnnnnn nnnnnnnnn
>Trichomycteridae_Trichomycterus_nigricans_1_1
nnnnnnnnnn nnnnnnnnnn nnnnnnnnnn nnnnnnnnnn nnnnnnnnnn nnnnnnnnnn
nnnnnnnnnn nnnnnnnnnn nggcacactg gaggatcaaa ttatccaagc caacccggca
cttgaggcat tcggtaatgc aaaaacattg agaaatgaca actcctctcg ctttggaaag
tttattcgca ttcactttgg aacaagtggt aaactttctt cagctgacat tgaaacatac
ctgctggaaa agtctcgtgt gtcctttcag ctgaagtcag aaaggaatta ccacatcttt
ttccagatat tgtccaatgc aaagcctgag ctgctggata tgctgttgat taccaataat
ccctatgatt actcttacat ctcccaagga gaggtgactg ttgcttccat aaatgatagc
gaggagttga tggccactga cagtgccttt gatgtgcttg gctttacccc agatgagaag
atgggggtct acaaactaac tggtgcgatc atgcactatg gtaacatgaa gttcaagcag
aaacaacgtg aagagcaggc agaaccagat ggcacagaag ctgctgacaa atcagcctac
ctgatgggtc tcaactctgc tgatnnnnnn nnnnnnnnnn nnnnnnnnnn nnnnnnnnnn
nnnnnnnnnn nnnnnnnnnn nnnnnnnnnn nnnnnnnnnn nnnnnnnnnn nnnnnnnnnn
nnnnnnnnnn nnnnnnnnn
>Trichomycteridae_Trichomycterus_nigroauratus_1_1
nnnnnnnnnn nnnnnnnnnn nnnnnnnnnn nnnnnnnnnn nnnnnnnnnn nnnnnnnnnn
nnnnnnnnnn nnnnnnnnnn nggcacactg gaggatcaaa ttatccaagc caaccctgca
cttgaggcat tyggcaatgc aaaaacagtg agaaatgaca actcctctcg ctttggaaag
tttattcgca ttcactttgg aacaagtggt aaactgtctt cagctgacat tgaaacatac
ctgctggaaa agtctcgtgt gtcctttcag ctgaagtcag aaaggaatta ccacatcttt
ttccagatat tgtccaatgc aaagcctgag ctgctggata tgctgttgat taccaataat
ccctatgatt actcttacat ctcccaagga gaggtgactg ttgcttccat aaatgatagc
gaggagttga tggccactga cagtgccttt gatgttcttg gctttacccc agatgagaag
atgggggtct acaaactaac tggtgcgatc atgcactatg gtaacatgaa gttcaagcag
aaacaacgtg aagagcaggc agaaccagat ggcacagaag ctgctgacaa atcagcctac
ctgatgggtc tcaactctgc tgatnnnnnn nnnnnnnnnn nnnnnnnnnn nnnnnnnnnn
nnnnnnnnnn nnnnnnnnnn nnnnnnnnnn nnnnnnnnnn nnnnnnnnnn nnnnnnnnnn
nnnnnnnnnn nnnnnnnnn
>Poeciliidae_Pamphorichthys_hollandi_1_1
acgaagaggg tcatccagta ctttgccagc attgctgcag ttggagg--- ---cgga---
gtcaaaaagg acagcagcaa ggggactctg gaggatcaaa tcatccaggc aaacccggca
ctcgaggcct ttggcaacgc caaaacgctg agaaatgaca actcgtctcg ttttggaaaa
ttcatcagga ttcactttgg cacaagtggg aaactatcat cagccgacat tgagacgtac
ctgctggaga agtcccgtgt tacattccag cttaaggctg agaggaacta ccacatcttc
taccagatcc tgtccaacca gaagcctgag ctgctggatc tgctgctcat caccaacaac
ccgtacgact actgctacat ctcccaagga gaggtaacag tcgcctccat taatgactct
gaggagctta tggccacaga cagcgccttc gacgtgctag gcttcactgc tgaggagaaa
acagccgtct acaaactgac cggtgccatc atgcactatg gcaacatgaa gttcaaacag
aagcagcgtg aggagcaggc tgaaccagac ggtaccgagg ctgcagataa atcagcttac
ctaatggggc tcaactctgc agatctcatc aaggggctgt gccatcccag agtgaaggtt
ggaaatgaat atgtcaccaa gggccaaagt gtggatcaag tctactatgc catcggtgca
ctggccaagt cagtgtacg
>Poeciliidae_Priapella_olmecae_1_1
actaagaggg tcatccagta cttcgccagc attgctgcgg ttggagg--- ---cgga---
gccaaaaagg acagcagcaa ggggactctg gaggatcaaa tcatccaggc aaacccggca
cttgaggcgt ttggcaatgc caaaacgctg agaaatgaca actcgtctcg ttttggaaaa
ttcatcagga ttcactttgg cacaagtggg aaactgtcat cggccgacat cgagacgtac
ctgctggaga agtcccgtgt tacattccag cttaaggctg agaggaacta ccacatcttc
taccagatcc tgtccaacca gaagcctgag ctgctggatc tgctgctcat caccaacaac
ccgtacgact actgctacat ctcccaagga gaggtaacgg tcgcctccat taacgactct
gaggagctta tggccacaga cagcgccttc gatgtgctag gcttcactgc tgaggagaaa
tcagccgtct acaaactgac tggtgccatc atgcactacg gcaacttgaa gttcaaacag
aagcagcgtg aggagcaggc tgaaccggac ggtaccgagg ctgcagataa atcagcttac
ctaatggggc tcaactctgc agatctcatc aaggggctgt gccatcccag agtgaaggtt
ggaaatgaat atgtcaccaa gggccaaagt gtggatcaag tctactatgc cattggtgca
ctggccaagt cagtgtacg
>Poeciliidae_Priapichthys_darienensis_1_1
acgaagaggg tgatccagta cttcgccagc atcgctgcag ttggagg--- ---cgga---
gccaaaaagg acagcagcaa ggggactttg gaggatcaaa tcatccaggc aaatccagca
cttgaggcct ttggcaatgc caaaacgttg agaaatgaca actcatctcg ttttggaaaa
ttcatcagga ttcactttgg cacaagtggc aaactgtcat cggctgacat cgagacgtac
ctgctggaga agtcccgtgt tacattccag cttaaggctg agaggaacta ccacatcttc
taccagatcc tgtccaacca gaagcctgag ctgctggatc tgctgctcat caccaacaac
ccgtacgact actgctacat ctcccaagga gaggtaacag tcgcctccat taacgactct
gaggagctta tggccacaga cagcgccttc gatgtgctag gcttcactgc tgaggaaaaa
acaggcgtct acaaactgac cggtgccatc atgcactacg gcaacatgaa gttcaaacag
aagcagcgcg aggagcaggc tgaaccagac ggtaccgagg ctgcagataa atcagcttac
ctaatggggc tcaactctgc agatctcatc aaggggctgt gccatcccag agtgaaggtt
ggaaatgaat atgtcaccaa gggccaaagt gtggatcaag tctattatgc catcggtgca
ctagccaagt cagtgtacg
>Poeciliidae_Priapichthys_panamensis_1_1
actaagaggg tcatccagta cttcgccagc atcgctgcgg ttggagg--- ---cgga---
gccaaaaagg acagcagcaa ggggactctg gaggatcaaa tcatccaggc aaacccggca
ctcgaggcct ttggcaatgc caaaacattg agaaatgaca actcgtctcg ttttggaaaa
ttcatcagga ttcattttgg cacaagtggg aaactgtcat cagccgacat cgagacatac
ctgctggaga agtcccgtgt aacgttccag cttaaggctg agaggaacta ccacatcttc
taccagatcc tgtccaacca gaagcctgag ctgctggatc tgctgctcat caccaacaac
ccatacgact actgctacat ctcccaagga gaggtaacgg tcgcctccat taatgactct
gaggagctta tggccacaga cagtgccttc gatgtgctag gcttcactgc tgaggagaaa
acaggtgtct ataaactgac cggtgccatc atgcactacg gcaacatgaa gttcaaacag
aagcagcgtg aggagcaggc tgaaccggac ggtaccgagg ctgcagataa atcagcttac
ctaatggggc tcaactctgc agatctcatc aaggggcttt gccatcccag agtgaaggtt
ggaaatgaat atgtcaccaa gggccaaagt gtggatcaag tctactatgc catcggtgca
ctggccaagt cagtgtacg
>Loricariidae_Pseudancistrus_barbatus_3_1
nnnnnnnnnn nnnnnnnnnn nnnnnnnnnn nnnnnnnnnn nnnnnnnnnn nnnnnnnnnn
nnnnnnnnnn nnnnnnnnnn nnnnnnnnnn nnnnnncaaa tcatccaggc taaccctgca
cttgaggcat ttggcaatgc caaaacagtg agaaatgaca actcctctcg ttttggaaag
ttcatccgca ttcactttgg aacaagtgga aaactttctt cagctgacat cgaaacatac
ctgttggaaa agtcacgtgt aacctttcaa ctaaaggcag aaaggaacta ccacatcttc
ttccagatat tgtctaacgc aaagcctgag ctgctagata tgctgttaat taccaataat
ccatatgact actcttacat ctcccaagga gaggtaactg ttgcatctat caatgatagc
gaggagctga tggcaacaga caaygcattc gatgtrctcg gcttcactcc agaggagaag
atgggagtct acaaactgac tggtgcaatc atgcattacg gcaacatgaa gttcaagcag
aaacagcgtg aggaacaggc agaaccagac ggaacagaag ctgctgacaa atcagcgtac
ctaatgggcc tgaactctgc tgatctcctg aaaggacttt gtcatccaag agttaaggta
ggcaatgaat atgtcacaaa aggccaaggt gtggatcagg tgtactactc gctcggtgca
ctggcaaagt cggtgtacg
>Loricariidae_Pseudancistrus_depressus_1_1
nnnnnnnnnn nnnnnnnnnn nnnnnnnnnn nnnnnnnnnn nnnnnnnnnn nnnnnnnnnn
nnnnnnnnnn nnnnnnnnnn nnnnnnnnnn nnnnnncaaa tcatccaggc taaccctgca
cttgaggcat ttggcaatgc caaaacagtg agaaaygaca actcctctcg ttttggaaag
ttcatccgca ttcactttgg aacaagtgga aaactttctt cagctgacat cgaaacatac
ctgttggaaa agtcacgtgt aacctttcaa ctaaaggcag aaaggaacta ccacatcttc
ttccagatat tgtctaacgc aaagcctgag ctgctagata tgctgttaat taccaataat
ccatatgact actcttacat ctcccaagga gaggtaactg ttgcatctat caatgatagc
gaggagctga tggcaacaga caacgcattc gatgtgctcg gcttcactcc agaggagaag
atgggagtct acaaactgac tggtgcaatc atgcattacg gcaacatgaa gttcaagcag
aaacagcgtg aggaacaggc agaaccagac ggaacagaag ctgctgacaa atcagcgtac
ctaatgggcc tgaactctgc tgatctcctg aaaggacttt gtcatccaag agttaaggta
ggcaatgaat atgtcacaaa aggccaaggt gtggatcagg tgtactactc gctcggtgca
ctggcaaagt cggtgtacg
>Anostomidae_Leporinus_friderici_1_1
accaagagag taatccagta ttttgcaagt attgctgctg ctggtgg--- ---tgct---
gccaagaagg actccaacaa aggcaccctg gaggaccaaa tcatccaggc caatcctgca
ctcgaagcct ttggtaatgc caaaacagtg agaaacgaca actcgtctcg ctttggaaag
ttcattcgca ttcactttgg aacaagtggt aaactgtctt cagctgacat tgaaacatat
ttgctggaaa agtcacgcgt gacctttcag ctaaaatcag aaaggaacta ccacatcttt
ttccagatat tatccaatgc aaagcctgag ctgctagata tgctattgat tacaaataat
ccctacgact actcttacat ctcccaagga gaggtaactg ttgcaagtat caatgacagc
gaggagctgc tagccaccga caatgccttc gatgtgcttg gcttcactcc agatgagaaa
atgggagtct ataaactgac tggtgctatc atgcattatg gcaacatgaa gtttaagcag
aagcagcgtg aggaacaggc agagcccgat ggtacagaag ccgctgacaa atcagcctac
ttgatgggac tgaactctgc agatcttctc aaaggactct gtcatccaag ggtcaaggta
ggaaatgaat atgtcaccaa aggtcaaggc gtggatcaag tgtactactc annnnnnnnn
nnnnnnnnnn nnnnnnnnn
>Anostomidae_Leporinus_lacustris_1_1
accaaaagag taatccagta ttttgcaagt attgcagctg ctggtgg--- ---tgct---
gccaagaagg actccaacaa aggcaccctg gaggaccaaa tcatccaggc caatcctgca
ctcgaagcct ttggtaatgc caaaacagtg agaaacgaca actcgtctcg ctttggaaag
ttcattcgca ttcactttgg aacaagtggt aaactgtctt cagctgacat tgaaacatat
ttgctggaaa agtcacgtgt gacctttcag ctaaaatcag aaaggaacta ccacatcttt
ttccagatat tatccaatgc aaagcctgag ctgctagata tgctattgat tacaaataat
ccctacgact actcttacat ctcccaagga gaggtaactg ttgcaagtat caatgacagc
gaggagctgc tagccaccga caacgccttc gatgtccttg gcttcactcc agatgagaaa
atgggagtct ataaactgac tggtgctatc atgcattatg gcaacatgaa gtttaagcag
aagcagcgtg aggaacaggc agagcccgat ggtacagaag ccgctgacaa atcagcctac
ttaatgggac tgaactctgc agatcttctc aaaggactct gtcatccaag ggtcaaggta
ggaaatgaat atgtcaccaa aggtcaaggc gtggatcaag tgtactactc acttggtgca
ctggctaagt cnnnnnnnn
>Anostomidae_Leporinus_lacustris_2_1
accaaaagag taatccagta ttttgcaagt attgcagctg ctggtgg--- ---tgct---
gccaagaagg actccaacaa aggcaccctg gaggaccaaa tcatccaggc caatcctgca
ctcgaagcct ttggtaatgc caaaacagtg agaaacgaca actcgtctcg ctttggaaag
tttattcgca ttcactttgg aacaagtggt aaactgtctt cagctgacat tgaaacatat
ttgctggaaa agtcacgtgt gacctttcag ctaaaatcag aaaggaacta ccacatcttt
ttccagatat tatccaatgc aaagcctgag ctgctagata tgctattgat tacaaataat
ccctacgact actcttacat ctcccaagga gaggtaactg ttgcaagtat caatgacagc
gaggagctgc tagccaccga caacgccttc gatgtccttg gcttcactcc agatgagaaa
atgggagtct ataaactgac tggtgctatc atgcattatg gcaacatgaa gtttaagcag
aagcagcgtg aggaacaggc agagcccgat ggtacagaag ccgctgacaa atcagcctac
ttaatgggac tgaactctgc agatcttctc aaaggactct gtcatccaag ggtcaaggta
ggaaatgaat atgtcaccaa aggtcaaggc gtggatcaag tgtactactc acttggtgca
ctggctaagt cnnnnnnnn
>Anostomidae_Leporinus_piau_1_1
accaagagag taatccagta ttttgcaagt attgctgctg ctgstgg--- ---tgct---
gccaagaagg actccaacaa aggcaccctg gaggaccaaa tcatccaggc caatcctgca
ctcgaagcct ttggtaatgc caaaacagtg agaaaygaca actcrtctcg ctttggaaag
ttcattcgca ttcactttgg aacaagtggt aaactgtctt cagctgacat tgaaacatat
ttgctggaaa agtcacgtgt gacctttcag ctaaaatcag aaaggaacta ccacatcttt
ttccagatat tatccaatgc aaagcctgag ctgctagata tgctattgat tacaaataat
ccctacgact actcttacat ctcccaagga gaggtaactg ttgcaagtat caatgacagc
gaggagctgc tagccacaga caatgccttc gatgtgcttg gcttcactcc agatgagaaa
atgggagtct ataaactgac tggtgctatc atgcattatg gcaacatgaa gtttaagcag
aagcagcgtg aggaacaggc agagcccgat ggtacagaag ccgctgacaa atcagcctac
ttaatgggac tgaactctgc agatcttctc aaaggactct gtcatccaag ggtcaaggta
ggaaatgaat atgtcaccaa aggtcaaggy gtggatcaag tgtactactc acttggtgca
ctggctaagt cnnnnnnnn
>Anostomidae_Hypomasticus_steindachneri_1_1
accaagagag taatccagta ttttgcaagt attgcagctg ctggtgg--- ---tgct---
gccaagaagg actccaacaa aggcaccctg gaggaccaaa tcatccaggc caatcctgca
ctcgaagcct ttggcaatgc caaaacactg agaaatgaca actcgtctcg ctttggaaag
ttcattcgca ttcactttgg aacaagtggt aaactgtctt cagctgacat tgaaacatat
ttgctggaaa agtcacgtgt gacctttcag ctaaaagcag aaaggaacta ccacatcttt
ttccagatat tatccaacca aaagcctgag ctgctagata tgctgttgat tacaaataat
ccctacgact actcttacat ctcccaagga gaggtaactg ttgcaagtat caatgacagc
gaggagttgc tagccaccga caatgccttc gatgtgcttg gcttcactcc agacgagaaa
atgggagtct ataaactgac tggtgctatc atgcattatg gcaacatgaa gtttaagcag
aagcagcgtg aggaacaggc agagcccgat ggtacagaag ctgctgacaa atcagcctac
ttaatgggat tgaactctgc agatcttctc aaaggactct gtcatccaag ggtcaaggta
ggaaatgaat atgtcaccaa aggccaaggc gtggatcaag tgtactactc acttggtgct
ctggctaagg cnnnnnnnn
>Anostomidae_Leporinus_striatus_1_1
accaagagag taatccagta ttttgcaagt attgcagctg ctggtgg--- ---tgct---
gccaagaagg actccaacaa aggcaccctg gaggaccaaa tcatccaggc caatcctgca
ctcgaagcct ttggcaatgc caaaacagtg agaaatgaca actcgtctcg ctttggaaag
ttcattcgca ttcactttgg aacaagtggt aaactgtctt cagctgacat cgaaacatat
ttgctggaaa agtcacgagt gacctttcag ctaaaagcag aaaggaacta ccacatcttt
ttccagatat tatccaatgc caagcctgag ctgctagata tgctgttgat tacaaataat
ccctacgact actcttacat ctcccaagga gaggtaactg ttgcaagtat caatgacagc
gaggagttgc tagccaccga caatgccttc gatgtgcttg gcttcactcc agatgagaaa
atgggagtct ataaactgac tggtgctatc atgcattatg gcaacatgaa gtttaagcag
aagcagcgtg aggaacaggc agagcccgat ggtacagaag ctgctgacaa atcagcctat
ttaatgggac tgaactctgc agatcttctc aaaggactct gccatccaag ggtcaaggta
ggaaatgaat atgtcaccaa aggccaaggc gtggatcaag tgtactactc annnnnnnnn
nnnnnnnnnn nnnnnnnnn
>Anostomidae_Leporinus_striatus_2_1
accaagagag taatccagta ttttgcaagt attgcagctg ctggtgg--- ---tgct---
gccaagaagg actccaacaa aggcaccctg gaggaccaaa tcatccaggc caatcctgca
ctcgaagcct ttggcaatgc caaaacagtg agaaatgaca actcgtctcg ctttggaaag
ttcattcgca ttcactttgg aacaagtggt aaactgtctt cagctgacat ygaaacatat
ttgctggaaa agtcacgagt gacctttcag ctaaaagcag aaaggaacta ccacatcttt
ttccagatat tatccaatgc caagcctgag ctgctagata tgctgttgat tacaaataat
ccctacgact actcttacat ctcccaagga gaggtaactg ttgcaagtat caatgacagc
gaggagttgc tagccaccga caatgccttc gatgtgcttg gcttcactcc agatgagaaa
atgggagtct ataaactgac tggtgctatc atgcattatg gcaacatgaa gtttaagcag
aagcagcgtg aggaacaggc agagcccgat ggtacagaag ctgctgacaa atcagcctat
ttaatgggac tgaactctgc agatcttctc aaaggactct gccatccaag ggtcaaggta
ggaaatgaat atgtcaccaa aggccaaggc gtggatcaag tgtactactc acttggtgct
ctggctaagt cnnnnnnnn
>Anostomidae_Leporinus_striatus_3_1
accaagagag taatccagta ttttgcaagt attgcagctg ctggtgg--- ---tgct---
gccaagaagg actccaacaa aggcaccctg gaggaccaaa tcatccaggc caatcctgca
ctcgaagcct ttggcaatgc caaaacagtg agaaatgaca actcgtctcg cttcggaaag
ttcattcgca ttcactttgg aacaagtggt aaactgtctt cagctgacat tgaaacatat
ttgctggaaa agtcacgagt gacctttcag ctaaaagcag aaaggaacta ccacatcttt
ttccagatat tatccaatgc caagcctgag ctgctagata tgctgttgat tacaaataat
ccctacgact actcttacat ctcccaagga gaggtaactg ttgcaagtat caatgacagc
gaggagttgc tagccaccga caatgccttc gatgtgcttg gcttcactcc agatgagaaa
atgggagtct ataaactgac tggtgctatc atgcattatg gcaacatgaa gtttaagcag
aagcagcgtg aggaacaggc agagcccgat ggtacagaag ctgctgacaa atcagcctat
ttaatgggac tgaactctgc agatcttctc aaaggactct gccatccaag ggtcaaggta
ggaaatgaat atgtcaccaa aggccaaggc gtggatcaag tgtactactc acttggtgct
ctggctaagt cnnnnnnnn
>Anostomidae_Leporinus_taeniatus_1_1
accaaaagag taatccagta ttttgcaagt attgcagctg ctgctgg--- ---tgct---
gccaagaagg actccaacaa aggcaccctg gaggaccaaa tcatccaggc caatcctgca
ctcgaagcct ttggtaatgc caaaacagtg agaaacgaca actcgtctcg ctttggaaag
ttcattcgca ttcactttgg aacaagtggt aaactgtctt cagctgacat tgaaacatat
ttgctggaaa agtcacgtgt gacctttcag ctaaaatcag aaaggaacta ccacatcttt
ttccagatat tatccaatgc aaagcctgag ctgctagata tgctattgat tacaaataat
ccctacgact actcttacat ctcccaagga gaggtaactg ttgcaagtat caatgacagc
gaggagctgc tagccaccga caatgccttc gatgtccttg gcttcactcc agatgagaaa
atgggagtct ataaattgac tggtgctatc atgcattatg gcaacatgaa gtttaagcag
aagcagcgtg aggaacaggc agagcctgat ggtacagaag ccgctgacaa atcagcctac
ttaatgggac tgaactctgc agatcttctc aaaggactct gtcatccaag ggtcaaggta
ggaaatgaat atgtcaccaa aggtcaaggc gtggatcaag tgtactactc acttggtgca
ctggctaagt cnnnnnnnn
>Anostomidae_Megaleporinus_macrocephalus_1_1
accaagagag taatccagta ttttgcaagt attgcagctg ctggtgg--- ---tgct---
gccaagaagg actccaacaa aggcaccctg gaggaccaaa tcatccaggc caatcctgca
ctcgaagcct ttggcaatgc caaaacagtg agaaatgaca actcgtctcg ctttggaaag
ttcattcgca ttcactttgg aacaagtggt aaactgtctt cagctgacat tgagacatat
ttgctggaaa agtctcgtgt gacctttcag ctaaaagcag aaaggaacta ccacatcttt
tttcagatat tatccaatgc caagcctgag ctgctagata tgctgttgat tacaaacaat
ccctatgact actcttacat ctcccaagga gaggtaactg ttgcaagtat caatgacagc
gaggagttgc tcgccaccga caatgccttc gatgtgcttg gcttcactcc agatgagaaa
atgggagtct ataaactgac tggtgctatc atgcattatg gcaacatgaa gtttaagcag
aagcagcgtg aggaacaggc agagcccgat ggtacagaag ctgctgacaa atcagcctac
ttaatgggac tgaactctgc agatcttctc aaaggactct gccatccaag ggtcaaggta
ggaaatgaat atgtcaccaa aggccaaggc gtggatcaag tgtactactc acttggtgct
ctggcaaagt cnnnnnnnn
>Anostomidae_Schizodon_intermedius_1_1
accaagagag taatccagta ttttgcaagt attgcagctg ctggtgg--- ---tgct---
gccaagaagg actccaacaa aggcaccctg gaggaccaaa tcatccaggc caatcctgca
ctcgaagcct ttggcaatgc caaaacagtg agaaatgaca actcgtctcg ctttggaaag
ttcattcgca ttcactttgg aacaagtgga aaactgtctt cagctgacat tgaaacatat
ttgctggaaa agtcacgtgt gaccttccag ctaaaagcag aaaggaacta ccacatcttt
ttccagatat tatccaatgc aaagcctgag ctgctcgata tgctgttgat tacaaataat
ccctacgact actcttacat ctcccaagga gaggtaactg tttcaagtat caatgacagc
gaggagttgc tagccaccga caatgccttt gatgtgcttg gcttcactcc agatgagaaa
atgggagtct ataaactgac tggtgctatc atgcattatg gcaacatgaa gtttaagcag
aagcagcgtg aggaacaggc agagcccgat ggtacagaag ctgctgacaa atcagcctac
ttaatgggac tgaactctgc agatcttctc aaaggactct gtcatccaag ggtcaaggta
ggaaatgaat atgtcaccaa aggccaaggc gtggaccaag tgtactactc actcggtgct
ctggctaagt cnnnnnnnn
>Ariidae_Cathorops_spixii_1_1
accaagagag taatccagta ttttgcaagt attgcagctg ctggtggagc aagcagt---
gttaagaagg actctaacaa agggacactg gaagatcaaa tcatccaggc caaccctgca
ctagaggctt ttggcaatgc caaaacrttg agaaatgaca actcatctcg ctttggaaag
ttcattcgca ttcattttgg aacaagcggt aaactttctt cagccgacat cgaaacgtac
ctgctggaaa aatcacgagt gacctttcag ctgaaggcag aaaggaacta tcacatcttt
taccagatat tgaccaatgc aaagcctgag ctgctggata tgctgctgat tacaaataat
ccatatgatt actcttacat ctcccaagga gaagtaactg ttccatcaat caatgatagc
gaggagttaa tggccacgga caatgccttt gatgtgcttg gcttcacccc agatgagaag
atgggagtct acaaactgac aggagcgatc atgcattatg gcaacatgaa attcaagcag
aaacagcgtg aagaacaggc agaaccagac ggtacagaag ctgctgacaa atcagcctac
ctaatgggac tgaactccgc tgatctcctg aaaggacttt gtcatccaag ggttaaagta
ggcaatgaat atgtcacaaa aggccaaggt gtggatcaag tatactactc nnnnnnnnnn
nnnnnnnnnn nnnnnnnnn
>Ariidae_Potamarius_nelsoni_1_1
nnnnnnnnnn nnnnnnnnnn nnnnnnnnnn nnnnnnnnng ctggaggagc aagcagt---
gctaagaagg actctaacaa agggacactg gaagatcaaa tcatccaggc caaccctgca
ctagaagctt ttggcaatgc caaaacattg agaaatgaca actcatctcg ctttggaaag
ttcattcgca ttcattttgg aacaagcggt aaactttctt cagccgacat tgaaacatac
ctgctggaaa aatcacgagt gacttttcag ctgaaggcag aaaggaatta tcacatcttt
taccagatat tgactaatgc aaagcctgag ctgctggata tgctgctgat tacaaataat
ccatatgatt actcttacat ctcccaagga gaagtaaccg ttccatcaat caatgatagc
gaggagttaa tggccacaga caatgccttt gatgtgcttg gcttcacccc agatgagaag
atgggagtct acaaactgac aggagctatc atgcattatg gcaacatgaa attcaagcag
aaacagcgag aagaacaggc agaaccagac ggtacagaag ctgctgacaa atcagcctac
ctaatgggac tgaactccgc tgatctcctg aaaggacttt gtcatccaag ggttaaagta
ggcaatgaat atgtcacaaa annnnnnnnn nnnnnnnnnn nnnnnnnnnn nnnnnnnnnn
nnnnnnnnnn nnnnnnnnn
>Atherinopsidae_Atherinella_balsana_1_1
nnnnnnnnnn nnnnnnnnnn nnnnnnnnnn nnnnnnnnnn nnnnnnnnnn nnnnnnnnnn
nnnnnnaagg acagcagcaa ggggacgctg gaggaccaga tcatccaggc caacccggcg
ctcgaggcct tcggcaacgc caagacggtg aggaacgaca actcgtctcg ttttggcaaa
ttcatccgca tccacttcgg cacgagcggc aaactgtcgt cggccgacat cgaaacgtac
ctgctggaga agtcccgcgt cacctttcag ctgaaggcgg agaggaacta ccacatcttc
taccagatcc tgtctgaaca gaagcccgag ctgctggaca tgctgctgat caccaacaac
ccgtacgact actcctacat ctcccaggga gaggtgaccg tggcctccat caatgactcg
gaggagctga tggccaccga cagcgccttc gacgtgctcg gcttcacccc ggaggagaag
atgggcgtct acaagctgac gggcgccatc atgcactacg gcaacatgaa gttcaagcag
aagcagcgag aggagcaggc agagcccgac gggaccgagg cggccgacaa gtccgcctac
ctgatggggc tgaactccgc cgacctcatc aaggggctct gccacccccg agtcaaggtg
gggaacgagt atgtcaccaa gggccagagc gtggaccagg tctactatgc catcnnnnnn
nnnnnnnnnn nnnnnnnnn
>Atherinopsidae_Atherinella_sardina_1_1
nnnnnnnnnn nnnnnnnnnn nnnnnnnnnn nnnnnnnnnn nnnnnnnnnn nnnnnnnnnn
nnnnnnaagg acagcagcaa ggggacgctg gaggaccaga tcatccaggc caacccggcg
ctcgaggcct tcggcaacgc caagacggtg aggaacgaca actcgtctcg tttcggcaaa
ttcatccgca tccacttcgg cacgagtggc aaactgtcgt cggccgacat cgaaacgtac
ctgctggaga agtcccgcgt cacctttcag ctgaaggcag aaaggaacta tcacatcttc
taccagatcc tgtccgaaca gaagccagag ctgctggaca tgctgctgat caccaacaac
ccgtatgact actcctacat ctcccaggga gaggtgaccg tggcctccat caacgactcg
gaggagctga tggccaccga cagcgccttc gacgtgctcg gcttcacccc ggaggagaag
atgggcgtct acaagctgac gggcgccatc atgcactacg gcaacatgaa gttcaagcag
aagcagcgag aggagcaggc ggagcccgac gggaccgagg cggccgacaa gtcagcctac
ttgatggggc tgaactccgc tgacctcatc aaggggctct gccaccccag agtcaaggtg
gggaacgagt atgtcaccaa gggccagagc gtggaccagg tctactacgc cnnnnnnnnn
nnnnnnnnnn nnnnnnnnn
>Atherinopsidae_Basilichthys_semotilus_1_1
nnnnnnnnnn nnnnnnnnnn nnnnnnnnnn nnnnnnnnnn nnnnnnnnnn nnnnnnnnnn
nnnnnnagag acaacagcaa ggggacactg gaggatcaaa tcatccaggc gaacccggcg
ctcgaggcct tcggcaacgc aaaaactttg agaaacgaca actcgtctcg tttcggaaaa
ttcattcgca ttcactttgg cacaagtggc aaactgtcgt ctgccgacgt tgagacgtac
ctactagaga agtcacgtgt cacctttcag ctcaaggctg agaggaacta ccacatcttc
tatcagatcc tgtccaatca gaagccagag ctgctggacc tgctgctgat caccaacaat
ccatacgact actcctacat ctcccaagga gagttaacag tcgcctcaat caatgactct
gaggagctga tggccacaga tagcgccttc gacgtgcttg gcttcactcc agaggagaag
acgggggtct acaaactgac tggcgccatc atgcactatg gcaacctgaa gttcaaacag
aagcagcggg aggaacaggc tgaacctgat gggaccgagg ctgctgataa atcagcttac
ctcatggggc tgaaccccgc agacctaatc aaagggctgt gccatcccag agtcaaggta
ggaaatgagt acgtcaccaa gggccaaagt gtggaccaag tctactacgc cnnnnnnnnn
nnnnnnnnnn nnnnnnnnn
>Atherinopsidae_Chirostoma_consocium_1_1
nnnnnnnnnn nnnnnnnnnn nnnnnnnnnn nnnnnnnnnn nnnnnnnnnn nnnnnnnnnn
nnnnnnaggg acgccagcaa gggcaccctg gaggaccaga tcatccaggc caacccggcg
ctggaggcct tcggcaacgc caagacgctg aggaacgaca actcctctcg cttcgggaag
ttcatccgca tccacttcgg caccagcggc aagctgtcgt ccgccgacat cgagacgtac
ctgctggaga agtcccgggt cacctttcag ctgaaggccg agaggaacta ccacatcttc
taccagatcc tgtccaacca gaagccggag ctgctggaca tgctgctgat caccaacaac
ccctacgact actcctacat ctcccagggg gaggtgaccg tggcctccat caacgactcg
gaggagctgc tggccaccga cagcgccttc gacgtgctgg gcttcacccc cgaggagaag
atgggcgtct acaagctgac cggcgccatc atgcaccacg gcaacatgaa gttcaagcag
aagcagcgag aggagcaggc ggagcccgac ggcaccgagg ccgccgacaa gtcggcctac
ctgatgggrc tgaactccgc cgacctcatc aaggggctct gccacccccg ggtcaaggtg
ggcaacgagt acgtcaccaa gggccagagc gtggaccagg tgcactacgc catcnnnnnn
nnnnnnnnnn nnnnnnnnn
>Atherinopsidae_Menidia_beryllina_2_1
accaagaggg tcatccagta cttcgccagc atcgccgccg tgggcgg--- ---cgcc---
ggcaagaggg acgccagcaa gggcaccctg gaggaccaga tcatccaggc caacccggcg
ctggaggcct tcggcaacgc caagacgctg aggaacgaca actcctctcg cttcgggaag
ttcatccgca tccacttcgg caacagcggc aagctgtcgt ccgccgacat cgagacgtac
ctgctggaga agtcccgggt cacctttcag ctgaaggccg agaggaacta ccacatcttc
taccagatcc tgtccaacca gaagccggag ctgctggaca tgctgctgat caccaacaac
ccctacgact actcctacat ctcccagggc gaggtgaccg tggcctccat caacgactcg
gaggagctgc tggccaccga cagcgccttc gacgtgctgg gcttcacccc cgaggagaag
atgggcgtct acaagctgac cggcgccatc atgcaccacg gcaacatgaa gttcaagcag
aagcagcgag aggagcaggc ggagcccgac ggcaccgagg ccgccgacaa gtcggcctac
ctgatggggc tgaactccgc cgacctcatc aaggggctct gccacccccg ggtcaaggtg
gggaacgagt acgtcaccaa gggccagagc gtggaccagg tgcactacgc catcggcgcc
ctggccnnnn nnnnnnnnn
>Atherinopsidae_Odontesthes_regia_1_1
nnnnnnnnnn nnnnnnnnnn nnnnnnnnnn nnnnnnnnnn nnnnnnnnnn nnnnnnnnnn
nnnnnnagag acgccagcaa ggggacgctg gaggaccaga tcatccaggc caacccggcg
ctcgaggcct tcggcaacgc caaaactctg agaaacgaca actcgtctcg cttcggaaag
ttcatccgca ttcacttcgg cacgagcgga aaactgtcrt ccgccgacgt ggagacgtac
ctgctggaga agtcccgggt caccttccag ctcaaggccg agaggaacta ccacatcttc
taccagatcc tgtccaacca gaagccagag ctgctggacc tgctgctgat caccaacaat
ccgtacgact actcctacat ctcccaggga gagctgacgg tcgcctccat caacgactcc
gaggagctga tggccacgga tagcgccttc gacgtgctcg gcttcacccc cgaggagaag
atgggcgtct acaagctgac cggcgccatc atgcactacg gcaacctgaa gttcaaacag
aagcagcggg aggagcaggc cgagcccgac gggaccgagg ccgtggataa atcagcctac
ctgatggggc tgaaccccgc ggacctcatc aaaggcctgt gccaccccag agtcaaggtg
gggaacgagt tcgtcaccaa gggccagagc gtggaccaag tctactacgc cnnnnnnnnn
nnnnnnnnnn nnnnnnnnn
>Callichthyidae_Corydoras_stenocephalus_1_1
nnnnnnnnnn nnnnnnnnnn nnnnnnnnnn nnnnnnnnnn nnnnnnnnnn nnnnnnnnnn
nnnnnnnnnn nnnnnnnnnn nnnnnnnnnn nnnnnncaaa tcatccaggc taaccctgca
cttgargcgt ttggcaatgc caaaacactg cgaaatgaca attcctcccg ttttggaaag
ttcatccgca ttcattttgg aaccagcgga aagctttcct cagccgacat tgaaacatat
ttactggaaa aatcacgggt gacctttcag ctcaaatcgg aaaggaatta tcacatcttc
tttcagatat tgtccaatgc aaaacctgag ctgctggata tgctgttgat caccaataac
ccctatgatt actcttttat ctctcaagga gaagtaaccg ttgcatccat taatgacagt
gaggagctga tggccactga caatgctttt gatgtgcttg gatttacccc agatgaaaaa
atgtcagtct acaaactgac aggtgccatc atgcattacg gaaacatgaa atttaagcag
aaacagcgag aagaacaggc agagcctgat ggtacagaag ctgctgacaa atcagcctat
ctaatgggtt taaactctgc tgatctcctg aaaggactct gccacccaag ggttaaggta
ggcaatgaat acgtcacgaa aggccaaggt gtggatcaag tgtactactc aattggtgcg
ctggcaaagt cagtgtatg
>Cetopsidae_Helogenes_marmoratus_1_1
nnnnnnnnnn nnnnnnnnta ttttgcaagt attgcagctg ctggtggagc aagtggg---
agtaagaagg actcaaacaa ggggacactg gaagatcaaa tcattcaggc caaccctgca
ttagaggctt ttggaaatgc caagacgttg agaaatgaca actcgtctcg ctttggaaag
ttcattcgca ttcattttgg aacaagtggc aaactttctt cagctgacat tgaaacatac
ctgctagaaa aatcacgagt gacctttcag ttaaaggcag aaaggaacta tcacatcttt
tatcagatat tgaccaatgc aaaacctgag ctgctggata tgctgctaat tacaaataat
ccatatgact actcttacat ctcccaagga gaagtaaccg ttccttccat caatgatagt
gaggaattaa tggccactga cagtgcgttt gatgtgcttg gcttcacccc agaagagaag
atgggagttt acaaacttat aggagcaatc atgcattatg gcaacatgaa gtttaaacag
aagcagcgtg aagagcaggc agaaccagat ggtacagaag ctgctgacaa gtcagcctac
ctaatggggc tgaactccgc cgatcttcta aaaggtctct gtcatcccag ggtaaaggtt
ggaaatgaat atgtcaccaa aggtcaaggt gtggatcaag tttactactc aattggtgca
ctggcaaagt cagtttatg
>Characidae_Bryconamericus_exodon_1_1
nnnnnnnnnn nnnnnnnnnn nnnnnnnnnn nnnnnnnnnn nnnnnnnnnn nnnnnnnnnn
agcaagaagg acgcaagcaa gggcaccttg gaggatcaaa tcatccaggc taatcctgca
cttgaggcct ttggcaatgc aaaaactcta agaaatgaca actcrtctcg ttttggaaag
tttatccgca ttcattttgg aacgagtggc aaactttctt cagcrgacat cgaaacctat
ctgctggaaa agtcccgtgt tacctttcag ctaaaatcag aaagaaacta tcacatcttt
ttccagatat tatccaatgc aaagccagag ctcctggata tgctgctgat tacaaataat
ccttacgatt actcttacat ctcccaagga gaagtaactg ttgcgagtat caatgacagc
gaggagctgc tagccacaga cagtgccttt gatgtgcttg ggttcacgcc agatgaaaag
atgggagtgt acaaattgac tggtgcaatc atgcattatg ggaacatgaa gttcaagcag
aagcagcgtg aggaacaggc tgaacctgat ggtacagaag ctgctgacaa atctgcctac
ctaatgggac tgaactcygc agatcttcta aagggactct gccatccrag ggtgaaggta
gggaatgaat acgtgacaaa annnnnnnnn nnnnnnnnnn nnnnnnnnnn nnnnnnnnnn
nnnnnnnnnn nnnnnnnnn
>Characidae_Bryconamericus_lethostigmus_1_1
nnnnnnnnnn nnnnnnnnnn nnnnnnnnnn nnnnnnnnnn nnnnnnnnnn nnnnnnnnnn
agcaagaagg acgcaagcaa gggcaccttg gaggatcaaa tcatccaggc taatcctgca
cttgaggcct ttggcaatgc aaaaactcta agaaatgaca actcatctcg ttttggaaag
tttatccgca ttcatttcgg aacgagtggc aaactttctt cagcggacat cgaaacctat
ctgctggaaa agtcccgtgt tacctttcag ctaaaatcag aaagaaacta tcacatcttt
ttccaaatat tatccaatgc aaagccagag ctcctggata tgctgctgat tacaaataat
ccttacgatt actcttacat ctcccaagga gaagtaactg ttgcgagtat caatgacagc
gaggagctgc ttgccacaga cagtgccttt gatgtgcttg ggttcacacc agatgagaag
atgggagtgt acaaattgac tggtgcaatc atgcattatg ggaacatgaa gttcaagcag
aagcagcgtg aggaacaggc tgagcctgat ggttcagaag ctgctgacaa atctgcctac
ctaatgggac tgaactctgc agatcttctg aagggactct gccatccaag ggtgaaggta
gggaatgagt acgtgacaaa annnnnnnnn nnnnnnnnnn nnnnnnnnnn nnnnnnnnnn
nnnnnnnnnn nnnnnnnnn
>Characidae_Diapoma_guarani_1_1
nnnnnnnnnn nnnnnnnnnn nnnnnnnnnn nnnnnnnnnn nnnnnnnnnn nnnnnnnnnn
agcaagaagg acgcaagcaa gggcaccttg gaggatcaaa tcatccaggc taatcctgca
cttgaggcct ttggcaatgc aaaaactctg agaaatgaca actcatctcg ttttggaaag
tttatccgca ttcattttgg aacgagtggc aaactttctt cagcrgacat cgaaacctat
ctgctggaaa agtcccgtgt yacctttcag ctaaaatcag aaagaaacta tcacatmttt
ttccaaatat tatccaatgc aaagccggag ctcctggata tgctgctgat aacaaataat
ccttacgatt actcttacat ctcccaagga gaagtaactg ttgcgagtat caatgacagc
gaggagctgc tagccacgga cagtgccttt gatgtgcttg ggttcacamc agatgagaag
atgggagtgt acaaattgac tggtgcaatc atgcattatg ggaacatgaa gttcaagcag
aagcagcgtg aggaacaggc tgaacctgat ggtacagaag ctgcggacaa atctgcctac
ctaatgggac tgaactctgc agatcttcta aagggactct gccatccaag ggtgaaggta
gggaatgaat acgtgacaaa annnnnnnnn nnnnnnnnnn nnnnnnnnnn nnnnnnnnnn
nnnnnnnnnn nnnnnnnnn
>Characidae_Eretmobrycon_emperador_1_1
nnnnnnnnnn nnnnnnnnnn nnnnnnnnnn nnnnnnnnnn nnnnnnnnnn nnnnnnnnnn
agcaagaagg acgcaaacaa gggcaccttg gaggatcaaa tcatccaggc taatcctgca
cttgaggcct tcggcaatgc caaaactcta agaaatgaca actcctctcg ttttggaaag
tttatccgca ttcattttgg aacgagtggc aagctttctt cagcggacat cgaaacgtat
ctgctggaaa agtcccgtgt tacctttcag ctcaaatcag aaagaaacta ccacatcttt
ttccaaatat tatccaacgc aaagccagag ctgctggata tgctgttgat tacaaataat
ccatatgatt actcttacat ctcccaagga gaagtaactg ttgcaagtat caatgacagc
gaggagctgc tagccaccga caatgccttt gatgtgcttg ggttcacgcc agatgaaaag
atgggagtgt acaagttgac aggtgccatc atgcattatg ggaacatgaa gttcaagcag
aagcagcgtg aagaacaggc tgaacctgat ggtacagaag ctgctgacaa atctgcctat
ctaatgggac tgaactctgc agatcttctg aagggactct gccatccaag ggtgaaggta
gggaatgaat atgtcacaaa annnnnnnnn nnnnnnnnnn nnnnnnnnnn nnnnnnnnnn
nnnnnnnnnn nnnnnnnnn
>Characidae_Eretmobrycon_terrabensis_1_1
nnnnnnnnnn nnnnnnnnnn nnnnnnnnnn nnnnnnnnnn nnnnnnnnnn nnnnnnnnnn
agcaagaagg acacaaacaa gggcaccttg gaggatcaaa tcatccaggc taatcctgca
cttgaggcct tcggcaatgc caaaactcta agaaatgaca actcctctcg ttttggaaag
tttatccgca ttcatttcgg aacgagtggc aagctwtctt cagcggacat cgaaacgtat
ctgctggaaa agtcccgtgt tacctttcag ctcraatcag aaagaaacta ccacatcttt
ttccaaatat tatccaatgc aaagccagag ctgctggata tgctgttgat tacraataat
ccctatgatt actcttacat ctccsaagga gaagtaactg ttgcaagtat caatgacagc
gaggagctgc tagccaccga caatgccttt gatgtgcttr ggttcacgcc agatgaaaag
atgggagtgt acraattgac aggtgcmatc atgcattatg ggaacwtgaa gttcaagcag
aagcagcgtg aagaacaggc tgaacctgat ggtacagaag ctgctgacaa atctgcctat
ctaatgggac tgaactctgc agatcttctg aagggactct gccatccaag ggtgaaggta
gggaatgaat atgtcacaaa annnnnnnnn nnnnnnnnnn nnnnnnnnnn nnnnnnnnnn
nnnnnnnnnn nnnnnnnnn
>Characidae_Gephyrocharax_atracaudatus_1_1
nnnnnnnnnn nnnnnnnnnn nnnnnnnnnn nnnnnnnnnn nnnnnnnnnn nnnnnnnnnn
agcaagaagg acacaagcaa aggcaccttg gaggatcara tcatccaggc taaccctgca
ctygaggcct tcggcaacgc camaactcta agaaacgaca actcatctcg tttcggaaag
ttcatccgca ttcacttcgg aacgagtggc aaactttctt cagcggacat cgaaacgtat
ctgctggaaa agtcccgtgt tacctttcag ctaaaatctg aaagaaacta tcacatcttc
tttcaaatat tatctaatgc aaagccagag ctcctggata tgctgttgat tacraacaat
ccctacgact attcttacat ctcccaagga gaagtaactg ttgcgagtat caatgacagt
gaggagcttc aagccacwga cagtgccttt gatgtccttg ggttcacgkc agatgagaag
atgggagtgt acaaattgac tggtgcaatc atgcattacg ggaacatgaa gttcaagcag
aagcagcgtg aggaacaggc cgaacctgat kgtacagaag ctgctgacaa atccgcctac
ctmatgggac tgaactctgc agatctcctg aagggactct gccatccaag ggtgaaggta
gggaacgaat atgtaacaaa annnnnnnnn nnnnnnnnnn nnnnnnnnnn nnnnnnnnnn
nnnnnnnnnn nnnnnnnnn
>Characidae_Hemibrycon_taeniurus_1_1
nnnnnnnnnn nnnnnnnnnn nnnnnnnnnn nnnnnnnnnn nnnnnnnnnn nnnnnnnnnn
agcaagaagg acacaagcaa gggcaccttg gaggatcaaa tcatccaggc taatcctgca
cttgaggctt tcggcaacgc caaaacttta agaaatgaca actcatctcg ttttggaaag
tttatccgaa ttcattttgg aacgagtggc aaactttctt cagcggacat cgaaacgtat
ctgctggaaa agtcccgtgt tacctttcag ctaaaatcag aaagaaacta tcacatcttt
ttccaaatat tatccaatgc aaagccagag ctcctggata tgctgttgat tacaaataat
ccctacgatt actcttacat ctctcaagga gaagtaactg ttgcaagtat caatgacagc
gaggagctgc tagccaccga cagtgccttt gatgtgcttg gattcacgcc agatgagaag
atgggagtgt acaaattgac tggtgcaatc atgcattatg ggaacatgaa gttcaagcag
aagcagcgtg aggaacaggc tgaacctgat ggtacagaag ctgctgacaa atctgcctac
ctaatgggac tgaactctgc agatcttctg aagggactct gccatccaag ggtgaaggta
gggaatgaat atgtgacaaa annnnnnnnn nnnnnnnnnn nnnnnnnnnn nnnnnnnnnn
nnnnnnnnnn nnnnnnnnn
>Characidae_Hyphessobrycon_eques_1_1
accaagagag tcatccagta ttttgcaagt attgcagctg ctggagg--- ---ttct---
gtcaagaagg acgcaaacaa gggcaccctg gaggatcaaa tcatccaggc aaatcctgca
cttgaggcct ttggcaacgc caaaacagta agaaatgaca actcctctcg ttttggaaag
tttatccgca ttcattttgg aacaagtggc aaactttctt cagctgacat cgaaacatat
ctgctggaaa agtcccgagt tacctttcag ctaaaatcag agaggaacta ccacatcttt
ttccagatct tatccaatgc caagccagag ctgctggata tgttgctgat tacaaacaat
ccctacgatt actcttacat ctcccaagga gaagtaactg ttgcaagtat caatgacagc
gaggagctgt tagccaccga cagtgccttc gatgtacttg gtttcacacc agatgagaag
atgggagtgt acaaattgac tggtgctatc atgcattatg gaaacatgaa gttcaagcaa
aagcagcgtg aggaacaggc tgaacctgat ggtacagaag ctgctgacaa atctgcctac
ctaatggggc tgaactctgc agatcttctg aagggactct gccatccgag ggtgaaggta
ggaaatgaat atgtcacana aggtcaaggt gtggatcaag tatactactc acttggtgca
ctggctaagt cagtgtnnn
>Characidae_Lophiobrycon_weitzmani_1_1
nnnnnnnnnn nnnnnnnnnn nnnnnnnnnn nnnnnnnnnn nnnnnnnnnn nnnnnnnnnn
agcaagaagg acacaagcaa gggcaccttg gaggatcaaa tcatccaggc taatcctgca
cttgaggcct ttggcaacgc caaaacttta agaaaygaca actcatctcg ttttgggaag
tttatccgca ttcactttgg aacgagtggc aaactttctt cagcagacat cgaaacgtat
ctgctggaaa agtcacgtgt tacctttcag ctaaaatcag aaagaaacta tcacatcttt
ttccaaatat tatccaatgc aaagccagag ctcctggata tgctgttgat tacaaataat
ccctacgatt actcgtacat ctcccaagga gaagtaactg ttgcaagtat caatgacagc
gaggagctgc tagccaccga cagtgcattt gatgtgcttg ggttcacgcc agatgagaag
atgggagttt acaaattgac tggtgcaatc atgcattatg ggaacatgaa gttcaagcag
aagcagcgtg aggaacaggc tgaacctgat ggttcagaag ctgctgacaa atctgcctac
ctaatgggac tgaactctgc agatctcctg aagggactct gccatccaag ggtgaaggta
gggaatgaat atgtgacaaa annnnnnnnn nnnnnnnnnn nnnnnnnnnn nnnnnnnnnn
nnnnnnnnnn nnnnnnnnn
>Characidae_Mimagoniates_inequalis_1_1
nnnnnnnnnn nnnnnnnnnn nnnnnnnnnn nnnnnnnnnn nnnnnnnnnn nnnnnnnnnn
agcaagaagg acacaagcaa gggcaccttg gaggatcaaa tcatccaggc taatcctgca
cttgaggcct ttggcaacgc caaaacctta agaaacgaca actcgtctcg ttttgggaag
tttatccgca ttcattttgg aaccagtggc aaactttctt cagcagacat cgaaacgtat
ctgctggaaa agtcccgtgt tacctttcag ctaaaatcag aaagaaacta tcacgtcttt
ttccaaatat tatccaatgc aaagccagag ctcctggaca tgctgttgat tacaaataat
ccctacgact actcgtacat ctcccaagga gaagtaactg tcgcaagtat caatgacagc
gaggagctgc tagccaccga cagtgccttt gatgtgcttg ggttcacgcc agatgagaag
atgggagtgt acaaattgac tggtgcaatc atgcactatg ggaacatgaa gttcaagcag
aagcagcgtg aggaacaggc tgaacctgat ggttcagaag ctgctgacaa atctgcctac
ctaatgggac tgaactctgc agatcttctg aagggactct gccatccaag ggtgaaggta
gggaatgaat atgtgacaaa annnnnnnnn nnnnnnnnnn nnnnnnnnnn nnnnnnnnnn
nnnnnnnnnn nnnnnnnnn
>Characidae_Moenkhausia_costae_1_1
accaagcgag ttatccagta ttttgcaagt attgcagctg ctggagg--- ---ttct---
gtcaagaagg atgcaaacaa gggcactctg gaggatcaaa tcattcaggc aaatcctgca
cttgaggcct ttggcaatgc caaaactgta aggaatgaca actcctctcg ttttggaaag
tttatccgca ttcattttgg aacaagtggc aaactttctt cagctgacat cgaaacatat
ctgttggaaa agtccagagt tacctttcag ctaaaatcag agaggaacta ccacatcttt
ttccagatct tatccaatgc caagccagag ctgctggata tgctgctgat tacaaataat
ccctacgatt actcttacat ctcccaagga gaagtaacag ttgcaagtat caatgacagt
gaggagctgt tagccactga cagtgccttt gatgtgcttg gtttcacacc agatgagaag
atgggagtgt acaaattgac tggcgctatc atgcattatg ggaacatgaa gtttaagcaa
aagcagcgtg aggaacaggc tgaacctgat ggtacagaag ctgctgacaa atctgcctac
ctaatggggc tgaactctgc agatcttctg aagggactgt gccatccaag ggtcaaggta
ggaaatgaat atgtcacaaa aggtcaaggt gtggatcaag tatactactc acttggtgca
ctggctaagt cagtgtacg
>Characidae_Tetragonopterus_chalceus_1_1
accaagagag ttatccagta ttttgcaagt attgcagctg ctggagg--- ---ttct---
gccaagaagg acacaaacaa gggcaccttg gaggatcaaa tcatccaggc taatcctgca
cttgaggctt ttggcaatgc caaaactgta agaaatgaca actcatctcg ttttggaaag
tttatccgca ttcatttcgg aacaagtggc aaactttctt cagctgacat cgaaacatat
ctgctggaaa agtcccgagt tacctttcag ctaaaatcag aaagaaacta ccacatcttt
ttccagatat tatccaatgc aaagccggag ctgctggata tgctgttgat tacaaataat
ccctatgatt actcgtacat ctcccaagga gaggtaactg ttgcaagtat caatgacagc
gaggagctgc tagccactga caatgctttt gatgtgcttg gtttcacgcc agatgagaaa
atgggagtgt acaaattgac tggtgctatc atgcattatg ggaacatgaa gttcaagcag
aagcagcgtg aggaacaggc tgaacctgat ggtacagaag ctgctgacaa atctgcctac
ttaatgggac tgaactctgc agatcttctg aagggactct gccacccaag ggttaaggta
gggaatgaat atgtcacaaa aggccaaggt gtggatcaag tatactactc acttggtgca
ctggctaagt cagtgtatg
>Doradidae_Anadoras_grypus_1_1
acaaagagag taatccagta ttttgcaagt attgcagctg ctggtggaac gagtggg---
ggtaaaaagg attctaacaa agggacactg gaagatcaaa tcatccaggc caaccctgca
ctagaggctt ttggcaatgc caaaacattg agaaatgaca actcatctcg ctttggaaaa
ttcattcgca ttcattttgg aacaagtggt aaactttctt cagctgacat tgaaacatac
ctgctggaaa aatcacgagt gacctttcag ctaaaggcag aaaggaacta tcatatcttt
taccagatat tgaccaattc aaagcctgag ctgctggata tgctgctgat taccaataat
ccatatgatt actcttacat ctcccaagga gaagtaacag ttccatccat caatgatagt
gaggagttat tggccacaga caatgccttt gatgtgcttg gtttcacccc agatgagaag
atgggagtct acaaattgat aggtgctatc atgcattatg gcaacatgaa attcaagcag
aaacagcgag aagaacaggc ggaaccagat ggttcagaag ctgctgacaa gtcagcctac
ctaatggggc tgaactctgc tgatcttctg aaaggactct gtcatccaag ggttaaggta
ggcaatgaat atgtcacaaa aggccaaggt gtggatcaag tatactactc aattggggca
ctggcaaagt cagtgtatg
>Doradidae_Oxydoras_niger_1_1
nnnnngcgag taatccagta ttttgcaagt attgcagctg ctggtggaac aagtgga---
ggtaagaagg actctaacaa agggacactg gaagatcaaa tcattcaggc caaccctgca
ctagaggctt ttggcaatgc caaaacattg agaaatgaca actcatctcg ctttggaaaa
ttcattcgca ttcattttgg tacaagtggc aaactttctt cagctgacat tgaaacatac
ctgctagaaa aatcacgagt gacctttcag ctaaaggcag aaaggaacta tcatatcttt
taccagatat tgaccaatgc aaagcctgag ctgctggaca tgctgctgat tacaaataat
ccgtatgatt actcttacat ctcccaagga gaagtaacag ttccatccat caatgatagc
gaggagttat tggccactga caatgccttt gatgtgcttg gcttcacccc annnnnnnnn
nnnnnnnnnn nnnnnnnnnn nnnnnnnnnn nnnnnnnnnn nnnnnnnnnn nnnnnnnnnn
nnnnnnnnnn nnnnnnnnnn nnnnnnnnnn nnnnnnnnnn nnnnnnnnnn nnnnnnnnnn
nnnnnnnnnn nnnnnnnnnn nnnnnnnnnn nnnnnnnnnn nnnnnnnnnn nnnnnnnnnn
nnnnnnnnnn nnnnnnnnnn nnnnnnnnnn nnnnnnnnnn nnnnnnnnnn nnnnnnnnnn
nnnnnnnnnn nnnnnnnnn
>Doradidae_Trachydoras_nattereri_1_1
accaagagag taatccagta ttttgcaagt attgcagctg ctgctggaac aagtgga---
ggtaagaagg actctaacaa agggacactg gaagatcaaa tcattcaggc caaccctgca
ctagaggctt ttggcaatgc caaaacattg agaaatgaca attcatctcg ctttggaaaa
ttcattcgca ttcattttgg aacaagtggc aaactttctt cagctgacat tgaaacatac
ctgctggaaa aatcacgagt gacctttcag ctaaaggcag aaaggaacta tcatatcttt
taccagatat tgaccaatgc aaagccagag ctgctggaca tgctgctgat tacaaataat
ccatatgatt actcttacat ctcccaagga gaagtaacag ttccatccat caatgacagc
gaggagttat tggccaccga caatgccttt gatgtgcttg gcttcacccc agatgagaag
atgggagtct acaaactgac cggtgctatc atgcattatg gcaacatgaa attcaagcag
aaacagcgag aagagcaggc agaaccagat ggtacagaag ctgctgataa gtcagcctac
ctaatggggt tgaactctgc tgatcttctg aaaggactct gtcatccaag ggttaaggta
ggcaatgaat atgtcacaaa aggccaaggt gtggatcaag tatactactc aatcggggca
ctggcaaagt cagtgtatg
>Erythrinidae_Hoplias_malabaricus_1_1
accaagagag taatccagta ttttgcaagt attgctgctg ctggtgg--- ---ggct---
ttaaagaaag actccaacaa gggtaccctg gaggatcaaa tcatccaggc caatcctgca
ctcgaggcct ttggcaatgc taaaactgtg agaaatgaca actcttcccg ctttggaaaa
tttatccgca ttcattttgg aacaagtggt aaactttctt ctgctgatat tgaaacatat
ctgctggaaa agtcacgtgt gacttttcag ttaaaatctg aaagaaacta ccacatcttt
ttccagatat tatccaatga aaagcctgag ctgctagata tgctgctgat tacaaataat
ccttatgatt attccttcat ctctcaagga gaggtaacgg ttgcaagtat caatgacagc
gaggagcttc tagcaactga caatgccttt gatgtgcttg gtttcactcc agaagagaag
atgggagtct ataagttgac tggtgctatc atgcattatg gtaacatgaa gttcaagcag
aagcagcgcg aggaacaggc agaacctgac ggcacagaag ctgctgacaa atcagcctac
ctaatggggc tgaactctgc agatctactg aaaggactct gtcatccaag ggtcaaggta
ggaaatgaat atgtcacaaa aggccaaggc gtggatcaag tgtactactc aattggtgca
ctggcaaagg cagtttatg
>Iguanodectidae_Iguanodectes_geisleri_1_1
actaagaggg tcattcagta ttttgctagc atcgctgccg ctgggggatc ---cgct---
ggaaaaaagg actcgagcaa gggaacgttg gaggatcaga ttattcaagc taaccctgcg
ctggaggctt tcggcaatgc gaaaacgctc cgaaacgaca actcgtctcg ctttgggaaa
ttcatccgca ttcatttcgg gacgagcgga aaactgtcat cggctgatat cgaaacgtac
ctgttggaga agtcaagagt gaccttccag ctgaagtctg agagaaacta ccatatcttc
ttccagatat tatccaacga gaagcccgag cttctggaca tgctattgat caccaataat
ccatacgact actcgtacat ctcacaagga gaagtgaccg tctcatctat caatgataat
gaggagctga tagcgaccga taaggctttt gatgtgcttg gcttcacgtc tgaggagaag
atgggagtct ataagctgac cggcgctatc atgcattacg gaaacatgaa attcaagcag
aagcagcgcg aggagcaggc cgagcccgac ggcactgaag acgcagataa agcagcttat
ctgatggggc tgaactctgc cgacctgctc aaaggactct gccatccaag ggtcaaggtg
ggcaatgaat atgttacaaa aggacaaagt gtggaccagg tgtattactc aatcggcgca
ctggccaagt cggtgtatg
>Loricariidae_Ancistrus_macrophthalmus_1_1
nnnnnnnnnn nnnnnnnnnn nnnnnnnnnn nnnnnnnnnn nnnnnnnnnn nnnnnnnnnn
nnnnnnnnnn nnnnnnnnnn nnnnnnnnnn nnnnnncaaa tcatccaggc taaccctgca
cttgaggcat ttggtaatgc caaaacagtg agaaatgaca actcctctcg ttttggaaag
ttcatccgaa ttcactttgg cacaagtgga aaactttctt cagctgacat tgaaacatac
ctgctggaaa agtcacgtgt aacctttcaa ctaaaggcag aaaggaacta ccacatcttc
ttccagatat tgtctaatgc aaagcccgag ctgctagata tgctgctaat taccaacaat
ccctacgact actcttacat ctcccaagga gaggtaactg ttgcatccat caatgacagc
gaggagctga tggcaacaga caatgcattc gatgtactcg gcttcactcc agaggagaag
atgggagtct acaaactgac tggtgcaatc atgcattacg gcaacatgaa gttcaagcag
aaacagcgtg aggaacaggc agaaccagac ggaacagaag ctgctgacaa atcagcgtac
ctaatgggcc tgaactctgc tgatctcctg aaaggacttt gtcacccaag agttaaggta
ggcaatgaat atgtcacaaa aggccaaggt gtggatcagg tgtactactc cctcggtgca
ctggcaaagt cggtgtacg
>Loricariidae_Ancistrus_macrophthalmus_2_1
nnnnnnnnnn nnnnnnnnnn nnnnnnnnnn nnnnnnnnnn nnnnnnnnnn nnnnnnnnnn
nnnnnnnnnn nnnnnnnnnn nnnnnnnnnn nnnnnncaaa tcatccaggc taaccctgca
cttgaggcat ttggtaatgc caaaacagtg agaaatgaca actcctctcg ttttggaaag
ttcatccgaa ttcactttgg cacaagtgga aaactttctt cagctgacat tgaaacatac
ctgctggaaa agtcacgtgt aacctttcaa ctaaaggcag aaaggaacta ccacatcttc
ttccagatat tgtctaatgc aaagcccgag ctgctagata tgctgctaat taccaacaat
ccctacgact actcttacat ctcccaagga gaggtaactg ttgcatccat caatgacagc
gaggagctga tggcaacaga caatgcattc gatgtactcg gcttcactcc agaggagaag
atgggagtct acaaactgac tggtgcaatc atgcattacg gcaacatgaa gttcaagcag
aaacagcgtg aggaacaggc agaaccagac ggaacagaag ctgctgacaa atcagcgtac
ctaatgggcc tgaactctgc tgatctcctg aaaggacttt gtcacccaag agttaaggta
ggcaatgaat atgtcacaaa aggccaaggt gtggatcagg tgtactactc cctcggtgca
ctggcaaagt cggtgtacg
>Loricariidae_Ancistrus_macrophthalmus_3_1
nnnnnnnnnn nnnnnnnnnn nnnnnnnnnn nnnnnnnnnn nnnnnnnnnn nnnnnnnnnn
nnnnnnnnnn nnnnnnnnnn nnnnnnnnnn nnnnnncaaa tcatccaggc taaccctgca
cttgaggcat ttggtaatgc caaaacagtg agaaatgaca actcctctcg ttttggaaag
ttcatccgaa ttcactttgg cacaagtgga aaactttctt cagctgacat tgaaacatac
ctgctggaaa agtcacgtgt aacctttcaa ctaaaggcag aaaggaacta ccacatcttc
ttccagatat tgtctaatgc aaagcccgag ctgctagata tgctgctaat taccaacaat
ccctacgact actcttacat ctcccaagga gaggtaactg ttgcatccat caatgacagc
gaggagctga tggcaacaga caatgcattc gatgtactcg gcttcactcc agaggagaag
atgggagtct acaaactgac tggtgcaatc atgcattacg gcaacatgaa gttcaagcag
aaacagcgtg aggaacaggc agaaccagac ggaacagaag ctgctgacaa atcagcgtac
ctaatgggcc tgaactctgc tgatctcctg aaaggacttt gtcacccaag agttaaggta
ggcaatgaat atgtcacaaa aggccaaggt gtggatcagg tgtactactc cctcggtgca
ctggcaaagt cggtgtacg
>Loricariidae_Ancistrus_megalostomus_1_1
nnnnnnnnnn nnnnnnnnnn nnnnnnnnnn nnnnnnnnnn nnnnnnnnnn nnnnnnnnnn
nnnnnnnnnn nnnnnnnnnn nnnnnnnnnn nnnnnncaaa tcatccaggc taaccctgca
cttgaggcat ttggtaatgc caaaacggtg agaaatgaca actcctctcg ttttgggaag
ttcatccgaa ttcactttgg aacaagtgga aaactttctt cagctgacat cgaaacatac
ctgctggaaa agtcacgtgt aacttttcaa ctaaagtcgg aaaggaacta ccacatcttc
ttccagatat tgtctaatgc aaagcctgag ctgctagata tgctgctaat taccaataat
ccctatgact actcttacat ctcccaagga gaggtaactg ttgcatccat caatgacagc
gaggagctga tggcaacaga caatgcattt gatgtactcg gcttcactcc agaggagaag
atgggagtct acaaactgac tggtgcaatc atgcattacg gcaacatgaa gttcaagcag
aaacagcgtg aggaacaggc agaaccagac ggaacagaag ctgctgacaa atcagcgtac
ctaatgggcc tgaactctgc tgatctcctg aaaggacttt gtcatccaag agttaaggta
ggcaatgaat atgtcacaaa aggccaaggt gtggatcagg tttactactc cctcggtgca
ctggcaaagt cggtgtacg
>Loricariidae_Ancistrus_megalostomus_2_1
nnnnnnnnnn nnnnnnnnnn nnnnnnnnnn nnnnnnnnnn nnnnnnnnnn nnnnnnnnnn
nnnnnnnnnn nnnnnnnnnn nnnnnnnnnn nnnnnncaaa tcatccaggc taaccctgca
cttgaggcat ttggtaatgc caaaacggtg agaaatgaca actcctctcg ttttgggaag
ttcatccgaa ttcactttgg aacaagtgga aaactttctt cagctgacat cgaaacatac
ctgctggaaa agtcacgtgt aacttttcaa ctaaagtcgg aaaggaacta ccacatcttc
ttccagatat tgtctaatgc aaagcctgag ctgctagata tgctgctaat taccaataat
ccctatgact actcttacat ctcccaagga gaggtaactg ttgcatccat caatgacagc
gaggagctga tggcaacaga caatgcattt gatgtactcg gcttcactcc agaggagaag
atgggagtct acaaactgac tggtgcaatc atgcattacg gcaacatgaa gttcaagcag
aaacagcgtg aggaacaggc agaaccagac ggaacagaag ctgctgacaa atcagcgtac
ctaatgggcc tgaactctgc tgatctcctg aaaggacttt gtcatccaag agttaaggta
ggcaatgaat atgtcacaaa aggccaaggt gtggatcagg tttactactc cctcggtgca
ctggcaaagt cggtgtacg
>Loricariidae_Ancistrus_ranunculus_3_1
nnnnnnnnnn nnnnnnnnnn nnnnnnnnnn nnnnnnnnnn nnnnnnnnnn nnnnnnnnnn
nnnnnnnnnn nnnnnnnnnn nnnnnnnnnn nnnnnncaaa tcatccaggc taaccctgca
cttgaggcat ttggtaatgc caaaacagtg agaaatgaca actcctctcg ttttggaaag
ttcatacgaa ttcactttgg aacaagtgga aaactttctt cagctgacat cgaaacatac
ctgctggaaa agtcacgtgt aacctttcaa ctaaaggcag aaaggaacta tcacatcttc
ttccagatat tgtctaatgc aaagcctgag ctgctagata tgctgctaat taccaataat
ccctatgact actcttacat ctcccaagga gaggtaactg ttgcatccat caatgacagc
gaggagctga tggcaacaga caatgcattc gatgtactcg gcttcactcc agaggagaag
atgggagtct acaaactgac tggtgcaatc atgcattacg gcaacatgaa gttcaagcag
aaacagcgtg aggaacaggc agaaccagac ggaacagaag ctgctgacaa atcagcgtac
ctaatgggcc tgaactctgc tgatctcctg aaaggacttt gtcatccaag agttaaggta
ggcaatgaat atgtcacaaa aggccaaggt gtggatcagg tgtactactc cctcggtgca
ctggcaaagt cggtgtacg
>Loricariidae_Aphanotorulus_emarginatus_1_1
nnnnnnnnnn nnnnnnnnnn nnnnnnnnnn nnnnnnnnnn nnnnnnnnnn nnnnnnnnnn
nnnnnnnnnn nnnnnnnnnn nnnnnnnnnn nnnnnncaaa tcatccaggc taaccctgca
cttgaggcat tcggcaatgc caaaacagtg agaaatgaca actcctctcg ttttggaaag
ttcatccgca ttcactttgg aacaagtggt aaactttctt cagctgacat cgaaacatac
ctgctggaaa agtcacgtgt aacatttcaa ctaaaatcag aaaggaacta ccacatcttc
ttccagatat tgtctaacgc aaagcctgag ctgctagata tgctgttaat taccaataat
ccctatgact actcttacat ctcccaaggt gaggtaactg ttgcatccat caatgatagc
gaggagctga tggcaacaga caatgcattc gatgtgctcg gtttcactcc agaggagaag
atgggagtct acaaactgac tggtgcaatc atgcattatg gtaacatgaa gttcaagcag
aagcagcgtg aggaacaggc agaaccagac ggaacagaag ctgctgacaa atcagcgtac
ctaatgggcc tgaattctgc tgatctcctg aaaggacttt gtcatccaag agttaaggta
ggcaatgaat atgtcacaaa aggccaaggt gtggatcagg tgtactactc aatcggtgca
ctggcaaagt cagtgtacg
>Loricariidae_Aphanotorulus_emarginatus_2_1
nnnnnnnnnn nnnnnnnnnn nnnnnnnnnn nnnnnnnnnn nnnnnnnnnn nnnnnnnnnn
nnnnnnnnnn nnnnnnnnnn nnnnnnnnnn nnnnnncaaa tcatccaggc taaccctgca
cttgaggcat tcggcaatgc caaaacagtg agaaatgaca actcctctcg ttttggaaag
ttcatccgca ttcactttgg aacaagtggt aaactttctt cagctgacat cgaaacatac
ctgctggaaa agtcacgtgt aacatttcaa ctaaaatcag aaaggaacta ccacatcttc
ttccagatat tgtctaacgc aaagcctgag ctgctagata tgctgttaat taccaataat
ccctatgact actcttacat ctcccaaggt gaggtaactg ttgcatccat caatgatagc
gaggagctga tggcaacaga caatgcattc gatgtgctcg gtttcactcc agaggagaag
atgggagtct acaaactgac tggtgcaatc atgcattatg gtaacatgaa gttcaagcag
aagcagcgtg aggaacaggc agaaccagac ggaacagaag ctgctgacaa atcagcgtac
ctaatgggcc tgaattctgc tgatctcctg aaaggacttt gtcatccaag agttaaggta
ggcaatgaat atgtcacaaa aggccaaggt gtggatcagg tgtactactc aatcggtgca
ctggcaaagt cagtgtacg
>Loricariidae_Aphanotorulus_emarginatus_3_1
nnnnnnnnnn nnnnnnnnnn nnnnnnnnnn nnnnnnnnnn nnnnnnnnnn nnnnnnnnnn
nnnnnnnnnn nnnnnnnnnn nnnnnnnnnn nnnnnncaaa tcatccaggc taaccctgca
cttgaggcat tcggcaatgc caaaacagtg agaaatgaca actcctctcg ttttggaaag
ttcatccgca ttcactttgg aacaagtggt aaactttctt cagctgacat cgaaacatac
ctgctggaaa agtcacgtgt aacatttcaa ctaaaatcag aaaggaacta ccacatcttc
ttccagatat tgtctaacgc aaagcctgag ctgctagata tgctgttaat taccaataat
ccctatgact actcttacat ctcccaaggt gaggtaactg ttgcatccat caatgatagc
gaggagctga tggcaacaga caatgcattc gatgtgctcg gtttcactcc agaggagaag
atgggagtct acaaactgac tggtgcaatc atgcattatg gtaacatgaa gttcaagcag
aagcagcgtg aggaacaggc agaaccagac ggaacagaag ctgctgacaa atcagcgtac
ctaatgggcc tgaattctgc tgatctcctg aaaggacttt gtcatccaag agttaaggta
ggcaatgaat atgtcacaaa aggccaaggt gtggatcagg tgtactactc aatcggtgca
ctggcaaagt cagtgtacg
>Loricariidae_Chaetostoma_fischeri_1_1
nnnnnnnnnn nnnnnnnnnn nnnnnnnnnn nnnnnnnnnn nnnnnnnnnn nnnnnnnnnn
nnnnnnnnnn nnnnnnnnnn nnnnnnnnnn nnnnnncaaa tcatccaggc taaccctgca
cttgaggcat ttggcaatgc caaaacagtg cgaaatgaca actcctctcg ttttggaaag
ttcatccgca ttcactttgg aacaagtggt aaactttctt cagctgacat cgaaacatac
ctcctggaaa agtcacgtgt aacctttcaa ctaaaggcag aaaggaacta ccacatcttc
ttccagatat tgtctaacgc aaagcctgag ttgctagata tgctgttaat taccaacaat
ccctatgact actcttacat ctcccaagga gaggtaaccg ttgcatccat caacgatagc
gaggagctga tggcaacaga caacgcattc gatgtgctcg gcttcactcc agaggagaag
atgggagtct acaaactgac tggtgcaatc atgcattacg gtaacatgaa gttcaagcag
aaacagcgtg aggaacaggc agaaccagac ggaacagagg ctgctgacaa atcagcgtac
ctaatgggcc tgaactctgc tgatctcctg aaaggacttt gtcatccaag agttaaggta
ggcaatgaat atgtcacaaa aggccaaggt gtggatcagg tgtactactc gctcggtgca
ctggcaaagt cggtgtacg
>Loricariidae_Dekeyseria_scaphirhynchus_2_1
nnnnnnnnnn nnnnnnnnnn nnnnnnnnnn nnnnnnnnnn nnnnnnnnnn nnnnnnnnnn
nnnnnnnnnn nnnnnnnnnn nnnnnnnnnn nnnnnncaaa tcatccaggc taaccctgca
cttgaggcat ttggcaatgc caaaacagtg agaaatgaca actcctctcg ttttggaaag
ttcatccgca ttcactttgg aacgagtgga aaactttctt cagctgacat cgaaacatac
ctgctggaaa agtcacgtgt aacctttcaa ctaaaggcag aaaggaacta ccacatcttc
ttccagatat tgtctaacgc aaagcctgag ctgttagata tgctgttaat taccaataat
ccctatgact actcatacat ctcccaagga gaggtaactg ttgcatccat caatgatagt
gaggaactga tggcaacgga caacgcattc gatgtgctcg gcttcactcc agaggagaag
atgggagtct acaagctgac tggtgcaatc atgcattacg gcaacatgaa gttcaagcag
aaacagcgtg aggaacaggc agaaccagac ggaacagaag ctgctgacaa atcagcttac
ctaatgggcc tgaactctgc tgatctcctg aaaggacttt gtcatccaag agttaaggta
ggcaatgaat atgtcacaaa aggccaaggt gtggatcagg tgtactactc actcggtgca
ctggcaaagt cggtgtacg
>Loricariidae_Guyanancistrus_brevispinis_1_1
nnnnnnnnnn nnnnnnnnnn nnnnnnnnnn nnnnnnnnnn nnnnnnnnnn nnnnnnnnnn
nnnnnnnnnn nnnnnnnnnn nnnnnnnnnn nnnnnncaaa tcatccaggc taaccctgca
cttgaggcat ttggaaatgc caaaacagtg agaaatgaca actcctctcg ttttggaaag
ttcatccgca ttcactttgg aacaagtgga aaactttctt cagctgacat cgaaacatac
ctgctagaaa agtcacgtgt aacctttcaa ctaaaggcag aaagaaacta ccacatcttc
ttccagatat tgtctaacgc aaagcctgag ctgctagata tgctgttaat taccaataat
ccctatgact actcttacat ctcccaagga gaggtaactg ttgcatccat caatgatagt
gaggagctga tggcaacaga caacgcattc gatgtgcttg gcttcactcc agaggagaag
atgggagtct acaaactgat tggtgcaatc atgcattacg gcaacatgaa gttcaagcag
aaacagcgtg aggaacaggc agaaccagac ggaacagaag ctgctgacaa atcagcgtac
ctaatgggcc tgaactctgc tgatctcctg aaaggacttt gtcatccaag agttaaggta
ggcaatgaat atgtcacaaa aggccaaggt gtggatcagg tgtactactc actcggtgca
ctggcaaagt cggtgtacg
>Loricariidae_Hemiancistrus_medians_3_1
nnnnnnnnnn nnnnnnnnnn nnnnnnnnnn nnnnnnnnnn nnnnnnnnnn nnnnnnnnnn
nnnnnnnnnn nnnnnnnnnn nnnnnnnnnn nnnnnncaaa tcatccaggc taaccctgca
cttgaggcat ttggcaatgc caaaacagtg agaaatgaca actcctctcg ttttggaaag
ttcatccgca ttcactttgg aacaagtggt aaactttctt cagctgacat cgaaacatac
ctgctggaaa agtcacgtgt aacctttcaa ctaaaagcag aaaggaacta ccacatcttc
ttccagatat tgtctaatgc aaagcctgag ctgctagata tgctgttaat taccaataat
ccctatgact actcttacat ctcccaagga gaggtaactg ttgcatccat caatgatagc
gaggagctga tggcaacaga caacgcattc gatgtgctcg gtttcactcc agaggagaag
atgggagtct acaaactgac tggtgcaatc atgcattatg gtaacatgaa gttcaagcag
aaacagcgtg aggaacaggc agaaccagat ggaacagaag ctgctgacaa atcagcgtac
ctaatgggcc tgaactctgc tgatctcctg aaaggacttt gtcatccaag agttaaggta
ggcaatgaat atgtcacaaa aggccaaggt gtggatcagg tgtactactc acttggtgca
ctggcaaagt cggtgtacg
>Loricariidae_Hemiancistrus_subviridis_1_1
nnnnnnnnnn nnnnnnnnnn nnnnnnnnnn nnnnnnnnnn nnnnnnnnnn nnnnnnnnnn
nnnnnnnnnn nnnnnnnnnn nnnnnnnnnn nnnnnncaaa tcatccaggc taaccctgca
cttgaggcat ttggcaatgc caaaacagtg agaaatgaca actcctctcg ttttggaaag
ttcatccgca ttcactttgg aacaagtggt aaactttctt cagctgacat agaaacatac
ctgctggaaa agtcacgtgt aacctttcaa ttaaaagcag aaaggaacta ccacatcttc
ttccagatat tgtctaatgc aaagcctgag ctgctagata tgctgttaat taccaataat
ccctatgact actcttacat ctcccaagga gaggtaactg ttgcatccat caatgatagc
gaggagctga tggcaacaga caacgcgttc gatgtgctcg gcttcactcc agaggagaag
atgggagtct acaaactgac tggtgcaatc atgcattatg gtaacatgaa gttcaagcag
aaacagcgtg aggaacaggc agaaccagac ggaacagaag ctgctgacaa atcagcgtac
ctaatgggcc tgaactctgc tgatctcctg aaaggacttt gtcatccaag agttaaggta
ggcaatgaat atgtcacaaa aggccaaggg gtggatcagg tgtactactc actcggtgca
ctggcaaagt cggtgtacg
>Loricariidae_Hemiancistrus_subviridis_2_1
nnnnnnnnnn nnnnnnnnnn nnnnnnnnnn nnnnnnnnnn nnnnnnnnnn nnnnnnnnnn
nnnnnnnnnn nnnnnnnnnn nnnnnnnnnn nnnnnncaaa tcatccaggc taaccctgca
cttgaggcat ttggcaatgc caaaacagtg agaaatgaca actcctctcg ttttggaaag
ttcatccgca ttcactttgg aacaagtggt aaactttctt cagctgacat agaaacatac
ctgctggaaa agtcacgtgt aacctttcaa ttaaaagcag aaaggaacta ccacatcttc
ttccagatat tgtctaatgc aaagcctgag ctgctagata tgctgttaat taccaataat
ccctatgact actcttacat ctcccaagga gaggtaactg ttgcatccat caatgatagc
gaggagctga tggcaacaga caacgcgttc gatgtgctcg gcttcactcc agaggagaag
atgggagtct acaaactgac tggtgcaatc atgcattatg gtaacatgaa gttcaagcag
aaacagcgtg aggaacaggc agaaccagac ggaacagaag ctgctgacaa atcagcgtac
ctaatgggcc tgaactctgc tgatctcctg aaaggacttt gtcatccaag agttaaggta
ggcaatgaat atgtcacaaa aggccaaggg gtggatcagg tgtactactc actcggtgca
ctggcaaagt cggtgtacg
>Loricariidae_Hemipsilichthys_gobio_1_1
nnnnnnnnnn nnnnnnnnnn nnnnnnnnnn nnnnnnnnnn nnnnnnnnnn nnnnnnnnnn
nnnnnnnnnn nnnnnnnnnn nnnnnnnnnn nnnnnncaaa tcatccaggc taaccctgca
cttgaggcct ttggcaatgc caaaacagcg agaaatgaca attcctctcg ttttggaaag
tttatccgca ttcactttgg aacaagtggt aaactttctt cagctgacat tgaaacatat
ctgctggaaa agtcacgcgt aacctttcaa ctgaagtcag aaaggaacta ccacatcttt
ttccagatat tgtctaacgc aaagcccgaa ctgctggata tgctgttaat tacaaataat
ccctatgatt actcttttat ctcccaagga gaggtaactg tagcatccat caatgacagc
gaggagttga tagccacaga taatgctttc gatgtgctag gcttcactcc cgaggagaag
atgggagtct acaaactgac tggtgcaata atgcattatg gtaacatgaa gttcaagcag
aaacagcgtg aggaacaggc tgaaccagat ggttcagaag ctgctgacaa atcagcatac
ctaatgggtc tgaactctgc tgatcttctg aaaggacttt gtcatccaag agtcaaggta
ggcaatgaat atgtcacaaa aggtcaggga gtggatcagg tgtactactc aattggtgca
ctggcaaagt cagtgtacg
>Loricariidae_Hemipsilichthys_nimius_1_1
nnnnnnnnnn nnnnnnnnnn nnnnnnnnnn nnnnnnnnnn nnnnnnnnnn nnnnnnnnnn
nnnnnnnnnn nnnnnnnnnn nnnnnnnnnn nnnnnncaaa tcatccaggc taaccctgca
cttgaggcct ttggcaatgc caaaacagtg agaaatgaca attcctctcg ttttggaaag
ttcatccgca ttcactttgg aacaagtggt aaactttctt cagctgacat tgaaacatat
ctgctggaaa agtcacgcgt aacctttcaa ctgaagtcag aaaggaacta ccacatcttt
ttccagatat tgtctaacgc aaagccggag ctgctggata tgctgttaat tacaaataat
ccctatgatt actcttttat ctcccaaggg gaggtcactg ttgcatccat caacgatagc
gaggagttga tggccacaga taatgctttc gatgtgctag gcttcactcc agaggagaag
atgggagtct acaaactgac tggtgcaata atgcattatg gtaacatgaa gttcaagcag
aaacagcgtg aggaacaggc tgaaccagat ggtacagaag ctgctgacaa atcagcatac
ctaatgggtc tgaactctgc tgatcttctg aaaggacttt gtcatccaag agttaaggta
ggcaatgaat atgtcacaaa aggtcaagga gtggatcagg tgtactattc aattggtgca
ctggcaaagt cagtgtacg
>Loricariidae_Hypostomus_macushi_1_1
nnnnnnnnnn nnnnnnnnnn nnnnnnnnnn nnnnnnnnnn nnnnnnnnnn nnnnnnnnnn
nnnnnnnnnn nnnnnnnnnn nnnnnnnnnn nnnnnncaaa tcatccaggc taaccctgca
cttgaggcat ttggcaatgc caaaacagtg agaaatgaca actcctctcg tttcggaaag
ttcattcgca ttcactttgg aacaagtggt aaactttctt cagctgacat cgaaacatac
ctgctggaga agtcacgtgt aacatttcaa ctaaaatcag aaaggaacta ccacatcttc
ttccaaatat tgtctaacgc aaagcctgag ctgctagata tgctgttaat tacaaataat
ccctatgact actctttcat ctcccaaggt gaggtaactg ttgcatccat caatgatagt
gaggagctga tggcaacaga caacgcattc gatgtgctcg gtttcactcc agaggagaag
atgggagtct acaaactgac tggtgcaatc atgcattatg gtaacatgaa gttcaagcag
aagcagcgtg aggaacaggc agaaccagac ggaacagaag ctgctgacaa atcagcatac
ctaatgggcc tgaactctgc tgatctcctg aaaggacttt gtcatccaag agttaaggta
ggcaatgaat atgtcacaaa aggccaaggt gtggatcagg tgtactactc catcggtgca
ctggcaaagt cagtgtatg
>Loricariidae_Hypostomus_pyrineusi_1_1
nnnnnnnnnn nnnnnnnnnn nnnnnnnnnn nnnnnnnnnn nnnnnnnnnn nnnnnnnnnn
nnnnnnnnnn nnnnnnnnnn nnnnnnnnnn nnnnnncaaa tcatccaggc taaccctgca
cttgaggcat ttggcaatgc caaaacagtg agaaatgaca actcctctcg tttcggaaag
ttcattcgca ttcactttgg aacaagtggt aaactttctt cagctgacat cgaaacatac
ctgctggaaa agtcacgtgt aacatttcaa ctaaaatcag aaaggaacta ccacatcttc
ttccaaatat tgtctaacgc aaagcctgag ctgctagata tgctgttaat taccaataat
ccctatgact actctttcat ctcccaaggt gaggtaactg ttgcatccat caatgatagc
gaggagctga tggcaacaga caacgcattc gatgtgctcg gtttcactcc agaggagaag
atgggagtct acaaactgac tggtgcaatc atgcattatg gtaacatgaa gttcaagcag
aagcagcgtg aggaacaggc agaaccagac ggaacagaag ctgctgacaa atcagcgtac
ctaatgggcc tgaactctgc tgatctcctg aaaggacttt gtcatccaag agttaaggta
ggcaatgaat atgtcacaaa aggccaaggt gtggatcagg tgtactactc aatcggtgca
ctggcaaagt cagtgtatg
>Loricariidae_Hypostomus_pyrineusi_2_1
nnnnnnnnnn nnnnnnnnnn nnnnnnnnnn nnnnnnnnnn nnnnnnnnnn nnnnnnnnnn
nnnnnnnnnn nnnnnnnnnn nnnnnnnnnn nnnnnncaaa tcatccaggc taaccctgca
cttgaggcat ttggcaatgc caaaacagtg agaaatgaca actcctctcg tttcggaaag
ttcattcgca ttcactttgg aacaagtggt aaactttctt cagctgacat cgaaacatac
ctgctggaaa agtcacgtgt aacatttcaa ctaaaatcag aaaggaacta ccacatcttc
ttccaaatat tgtctaacgc aaagcctgag ctgctagata tgctgttaat taccaataat
ccctatgact actctttcat ctcccaaggt gaggtaactg ttgcatccat caatgatagc
gaggagctga tggcaacaga caacgcattc gatgtgctcg gtttcactcc agaggagaag
atgggagtct acaaactgac tggtgcaatc atgcattatg gtaacatgaa gttcaagcag
aagcagcgtg aggaacaggc agaaccagac ggaacagaag ctgctgacaa atcagcgtac
ctaatgggcc tgaactctgc tgatctcctg aaaggacttt gtcatccaag agttaaggta
ggcaatgaat atgtcacaaa aggccaaggt gtggatcagg tgtactactc aatcggtgca
ctggcaaagt cagtgtatg
>Loricariidae_Hypostomus_taphorni_1_1
nnnnnnnnnn nnnnnnnnnn nnnnnnnnnn nnnnnnnnnn nnnnnnnnnn nnnnnnnnnn
nnnnnnnnnn nnnnnnnnnn nnnnnnnnnn nnnnnncaaa tcatccaggc taaccctgca
cttgaggcat ttggcaatgc caaaacagtg agaaatgaca actcctctcg tttcggaaag
ttcattcgca ttcactttgg aacaagtggt aaactttctt cagctgacat cgaaacatac
ctgctggaaa agtcacgtgt aacatttcaa ctaaaatcag aaaggaacta ccacatcttc
ttccagatat tgtctaacgc aaagcctgag ctgctagata tgctgttaat taccaataat
ccctatgact actctttcat ctctcaaggt gaggtaactg ttgcatccat caatgatagc
gaggagctga tggcaacaga caacgcattc gatgtgctcg gttttactcc agaggagaag
atgggagtct acaaactgac gggtgcaatc atgcattatg gtaacatgaa gttcaagcag
aagcagcgtg aggaacaggc agaaccagac ggaacagaag ctgctgacaa atcagcatac
ctaatgggcc tgaactctgc tgatctcctg aaaggacttt gtcatccaag agttaaggta
ggcaatgaat atgtcacaaa aggccaaggt gtagatcagg tgtactactc aatcggtgca
ctggcaaagt cagtgtatg
>Loricariidae_Hypostomus_taphorni_2_1
nnnnnnnnnn nnnnnnnnnn nnnnnnnnnn nnnnnnnnnn nnnnnnnnnn nnnnnnnnnn
nnnnnnnnnn nnnnnnnnnn nnnnnnnnnn nnnnnncaaa tcatccaggc taaccctgca
cttgaggcat ttggcaatgc caaaacagtg agaaatgaca actcctctcg tttcggaaag
ttcattcgca ttcactttgg aacaagtggt aaactttctt cagctgacat cgaaacatac
ctgctggaaa agtcacgtgt aacatttcaa ctaaaatcag aaaggaacta ccacatcttc
ttccagatat tgtctaacgc aaagcctgag ctgctagata tgctgttaat taccaataat
ccctatgact actctttcat ctctcaaggt gaggtaactg ttgcatccat caatgatagc
gaggagctga tggcaacaga caacgcattc gatgtgctcg gttttactcc agaggagaag
atgggagtct acaaactgac gggtgcaatc atgcattatg gtaacatgaa gttcaagcag
aagcagcgtg aggaacaggc agaaccagac ggaacagaag ctgctgacaa atcagcatac
ctaatgggcc tgaactctgc tgatctcctg aaaggacttt gtcatccaag agttaaggta
ggcaatgaat atgtcacaaa aggccaaggt gtagatcagg tgtactactc aatcggtgca
ctggcaaagt cagtgtatg
>Loricariidae_Isorineloricaria_spinosissima_1_1
nnnnnnnnnn nnnnnnnnnn nnnnnnnnnn nnnnnnnnnn nnnnnnnnnn nnnnnnnnnn
nnnnnnnnnn nnnnnnnnnn nnnnnnnnnn nnnnnncaaa tcatccaggc taaccctgca
cttgaggcat ttggcaatgc caaaacagtg agaaatgaca actcctctcg ttttggaaag
ttcatccgca ttcactttgg aacaagtggt aaactttctt cagctgacat cgaaacatac
ctgctcgaaa agtcacgtgt aacatttcaa ctaaaagcag aaaggaacta ccacatcttc
ttccagatat tgtctaacgc aaagcctgag ctgctagata tgctgttaat taccaataat
ccctatgact actcttacat ctcccaaggt gaggtaactg ttgcatccat caatgatagc
gaggagctga tggcaacaga caacgcattc gatgtgctcg gtttcactcc agaggagaag
atgggagtct acaaactgac tggtgcaatc atgcattatg gtaacatgaa gttcaagcag
aagcagcgtg aggaacaggc agaaccagat ggaacagaag ctgctgacaa atcagcgtac
ctaatgkgcc tgaactctgc cgatctcctc aaaggacttt gtcatccaag agttaaggta
ggcaatgaat acgtcacaaa aggccaaggt gtggatcagg tgtactactc aatcggtgca
ctggcaaagt cagtgtatg
>Loricariidae_Lasiancistrus_tentaculatus_1_1
nnnnnnnnnn nnnnnnnnnn nnnnnnnnnn nnnnnnnnnn nnnnnnnnnn nnnnnnnnnn
nnnnnnnnnn nnnnnnnnnn nnnnnnnnnn nnnnnncaaa tcatccaggc taaccccgca
cttgaggcat ttggtaatgc caaaacagtg agaaatgaca actcctctcg ttttggaaag
ttcatccgaa ttcactttgg aacaagtgga aaactttctt cagctgacat cgaaacatac
ctgctggaaa agtcacgtgt aacctttcaa ctaaaggcag aaaggaacta ccacatcttc
ttccagatat tgtctaacgc aaagcctgag ctgctagata tgcttttaat taccaataat
ccctatgact actcttacat ctctcaagga gaggtaactg ttgcatccat caatgatagc
gaggagctga tggcaacaga caatgcattc gatgtgctcg gcttcactcc agaggagaag
atgggagtct acaaactgac tggtgcaatc atgcattacg gcaacatgaa gttcaagcag
aaacagcgtg aggaacaggc agaaccagac ggaacagaag ctgctgacaa atcagcgtac
ctaatgggtc tgaactctgc tgatctcctg aaaggacttt gtcatccaag agttaaggta
ggcaatgaat atgtcacaaa aggtcaaggt gtggatcagg tgtactactc actcggtgca
ctggcaaagt cagtgtacg
>Loricariidae_Lasiancistrus_tentaculatus_2_1
nnnnnnnnnn nnnnnnnnnn nnnnnnnnnn nnnnnnnnnn nnnnnnnnnn nnnnnnnnnn
nnnnnnnnnn nnnnnnnnnn nnnnnnnnnn nnnnnncaaa tcatccaggc taaccccgca
cttgaggcat ttggtaatgc caaaacagtg agaaatgaca actcctctcg ttttggaaag
ttcatccgaa ttcactttgg aacaagtgga aaactttctt cagctgacat cgaaacatac
ctgctggaaa agtcacgtgt aacctttcaa ctaaaggcag aaaggaacta ccacatcttc
ttccagatat tgtctaacgc aaagcctgag ctgctagata tgcttttaat taccaataat
ccctatgact actcttacat ctctcaagga gaggtaactg ttgcatccat caatgatagc
gaggagctga tggcaacaga caatgcattc gatgtgctcg gcttcactcc agaggagaag
atgggagtct acaaactgac tggtgcaatc atgcattacg gcaacatgaa gttcaagcag
aaacagcgtg aggaacaggc agaaccagac ggaacagaag ctgctgacaa atcagcgtac
ctaatgggtc tgaactctgc tgatctcctg aaaggacttt gtcatccaag agttaaggta
ggcaatgaat atgtcacaaa aggtcaaggt gtggatcagg tgtactactc actcggtgca
ctggcaaagt cagtgtacg
>Loricariidae_Leporacanthicus_heterodon_1_1
nnnnnnnnnn nnnnnnnnnn nnnnnnnnnn nnnnnnnnnn nnnnnnnnnn nnnnnnnnnn
nnnnnnnnnn nnnnnnnnnn nnnnnnnnnn nnnnnncaaa tcatccaggc taaccctgca
cttgaggcat ttggcaatgc caaaacagtg agaaatgaca actcctctcg ttttggaaag
ttcatccgca ttcactttgg aacaagtggt aaactttctt cagctgacat cgaaacatac
ctcctggaaa agtcacgtgt aacctttcaa ctaaaagcag aaaggaacta ccacatcttc
ttccagatat tgtctaatgc aaagcctgag ctgctagata tgctgttaat taccaataat
ccctatgact actcttacat ctcccaagga gaggtaactg ttgcatccat caacgatagc
gaggagctga tggcaacgga caacgcattc gatgtgctcg gcttcactcc agaggagaag
atgggagtct acaaactgac tggtgcaatc atgcattatg gtaacatgaa gttcaagcag
aaacagcgag aggaacaggc agaaccagac ggaacagaag ctgctgataa atcagcgtac
ctaatgggcc tgaactctgc tgatctcctg aaaggacttt gtcatccaag agttaaggta
ggcaatgaat atgtcacaaa aggccaaggt gtggatcagg tgtactactc actcggtgca
ctggcaaagt cggtgtacg
>Loricariidae_Leporacanthicus_heterodon_2_1
nnnnnnnnnn nnnnnnnnnn nnnnnnnnnn nnnnnnnnnn nnnnnnnnnn nnnnnnnnnn
nnnnnnnnnn nnnnnnnnnn nnnnnnnnnn nnnnnncaaa tcatccaggc taaccctgca
cttgaggcat ttggcaatgc caaaacagtg agaaatgaca actcctctcg ttttggaaag
ttcatccgca ttcactttgg aacaagtggt aaactttctt cagctgacat cgaaacatac
ctcctggaaa agtcacgtgt aacctttcaa ctaaaagcag aaaggaacta ccacatcttc
ttccagatat tgtctaatgc aaagcctgag ctgctagata tgctgttaat taccaataat
ccctatgact actcttacat ctcccaagga gaggtaactg ttgcatccat caacgatagc
gaggagctga tggcaacgga caacgcattc gatgtgctcg gcttcactcc agaggagaag
atgggagtct acaaactgac tggtgcaatc atgcattatg gtaacatgaa gttcaagcag
aaacagcgag aggaacaggc agaaccagac ggaacagaag ctgctgataa atcagcgtac
ctaatgggcc tgaactctgc tgatctcctg aaaggacttt gtcatccaag agttaaggta
ggcaatgaat atgtcacaaa aggccaaggt gtggatcagg tgtactactc actcggtgca
ctggcaaagt cggtgtacg
>Loricariidae_Leporacanthicus_triactis_1_1
nnnnnnnnnn nnnnnnnnnn nnnnnnnnnn nnnnnnnnnn nnnnnnnnnn nnnnnnnnnn
nnnnnnnnnn nnnnnnnnnn nnnnnnnnnn nnnnnncaaa tcatccaggc taaccctgca
cttgaggcat ttggcaatgc caaaacagtg agaaatgaca actcctctcg ttttggaaag
ttcatccgca ttcactttgg aacaagtggt aaactttctt cagctgacat cgaaacatac
ctcctggaaa agtcacgtgt aaccttycaa ctaaaagcag aaaggaacta ccacatcttc
ttccagatat tgtctaatgc aaagcctgag ctgctagata tgctgttaat taccaataat
ccctatgact actcttacat ctcccaagga gaggtaactg ttgcatccat caacgatagc
gaggagctga tggcaacgga caacgcattc gatgtgctcg gcttcactcc agaggagaag
atgggagtct acaaactgac tggtgcaatc atgcattatg gtaacatgaa gttcaagcag
aaacagcgag aggaacaggc agaaccagac ggaacagaag ctgctgataa atcagcgtac
ctaatgggcc tgaactctgc tgatctcctg aaaggacttt gtcatccaag agttaaggta
ggcaatgaat atgtcacaaa aggccaaggt gtggatcagg tgtactactc actcggtgca
ctggcaaagt cggtgtacg
>Loricariidae_Panaque_bathyphilus_1_1
nnnnnnnnnn nnnnnnnnnn nnnnnnnnnn nnnnnnnnnn nnnnnnnnnn nnnnnnnnnn
nnnnnnnnnn nnnnnnnnnn nnnnnnnnnn nnnnnncaaa tcatccaggc taaccctgca
cttgaggcat ttggcaatgc caaaacagtc agaaatgaca actcctctcg ttttggaaag
ttcatccgca ttcactttgg aacaagtggt aaactttctt cagctgacat agaaacatac
ctgctggaaa agtcacgtgt aacctttcaa ctaaaagcag aaaggaacta ccacatcttc
ttccagatat tgtctaacgc aaagcctgag ctgctagata tgctgttaat taccaataat
ccctatgact actcttacat ctcccaagga gaggtaactg ttgcatccat caatgatagt
gaggagctga tggcaacaga caacgcattc gatgtgctcg gcttcactcc agaggagaag
atgggagtct acaaactgac tggtgcaatc atgcattatg gtaacatgaa gttcaagcag
aaacagcgtg aggaacaggc agaaccagat ggaacagaag ctgctgacaa atcagcgtac
ctaatgggcc tgaactctgc tgatctccta aaaggacttt gtcatccaag agttaaggta
ggcaatgaat atgtcacaaa aggccaaggt gtggatcagg tgtactactc actcggtgca
ctggcaaagt cggtgtacg
>Loricariidae_Panaque_nigrolineatus_1_1
nnnnnnnnnn nnnnnnnnnn nnnnnnnnnn nnnnnnnnnn nnnnnnnnnn nnnnnnnnnn
nnnnnnnnnn nnnnnnnnnn nnnnnnnnnn nnnnnncaaa tcatccaggc taaccctgca
cttgaggcat ttggcaatgc caaaacagtc agaaatgaca actcctctcg ttttggaaag
ttcatccgca ttcactttgg aacaagtggt aaactttctt cagctgacat agaaacatac
ctgctggaaa agtcacgtgt aacctttcaa ctaaaagcag aaaggaacta ccacatcttc
ttccagatat tgtctaacgc aaagcctgag ctgctagata tgctgttaat taccaataat
ccctatgact actcttacat ctcccaagga gaggtaactg ttgcatccat caatgatagt
gaggagctga tggcaacaga caacgcattt gatgtgctcg gcttcactcc agaggagaag
atgggagtct acaaactgac tggtgcaatc atgcattatg gtaacatgaa gttcaagcag
aaacagcgtg aggaacaggc agaaccagac ggaacagaag ctgctgacaa atcagcgtac
ctaatgggcc tgaactctgc tgatctcctg aaaggacttt gtcatccaag agttaaggta
ggcaatgaat atgtcacaaa aggccaaggt gtggatcagg tgtactactc actcggtgca
ctggcaaagt cggtgtacg
>Loricariidae_Panaque_schaeferi_1_1
nnnnnnnnnn nnnnnnnnnn nnnnnnnnnn nnnnnnnnnn nnnnnnnnnn nnnnnnnnnn
nnnnnnnnnn nnnnnnnnnn nnnnnnnnnn nnnnnncaaa tcatccaggc taaccctgca
cttgaggcat ttggcaatgc caaaacagtc agaaatgaca actcctctcg ttttggaaag
ttcatccgca ttcactttgg aacaagtggt aaactttctt cagctgacat agaaacatac
ctgctggaaa agtcacgtgt aacctttcaa ctaaaagcag aaaggaacta ccacatcttc
ttccagatat tgtctaacgc aaagcctgag ctgctagata tgctgttaat taccaataat
ccctatgact actcttacat ctcccaagga gaggtaactg ttgcatccat caatgatagt
gaggagctga tggcaacaga caacgcattc gatgtgctcg gcttcactcc agaggagaag
atgggagtct acaaactgac tggtgcwatc atgcattatg gtaacatgaa gttcaagcag
aaacagcgtg aggaacaggc agaaccagac ggaacagaag ctgctgacaa atcagcgtac
ctaatgggcc tgaactctgc tgatctcctg aaaggacttt gtcatccaag agttaaggta
ggcaatgaat atgtcacaaa aggccaaggt gtggatcagg tgtactactc actcggtgca
ctggcaaagt cggtgtacg
>Loricariidae_Paralithoxus_bovallii_1_1
nnnnnnnnnn nnnnnnnnnn nnnnnnnnnn nnnnnnnnnn nnnnnnnnnn nnnnnnnnnn
nnnnnnnnnn nnnnnnnnnn nnnnnnnnnn nnnnnncaaa tcatccaggc taaccctgca
cttgaggcat ttggcaatgc caaaacagtg agaaatgaca actcctctcg ttttggaaag
ttcatccgca ttcactttgg aacaagtgga aaactttctt cagctgacat cgaaacatac
ctgctggaaa agtcacgagt aacctttcaa ctaaaggcag aaaggaacta ccacatcttc
ttccagatat tatctaatgc aaagcctgag ctgctagata tgctgttaat taccaataat
ccctatgact actcttatat ctcccaagga gaggtaactg ttgcatccat caatgacagc
gaggagttga tggcaacaga caatgcgttc gatgtgcttg gcttcactcc agaggagaag
atgggagtct acaaactgac tggtgcgatc atgcattatg gtaacatgaa gttcaagcag
aaacagcgtg aggaacaggc agaaccagac ggaacagaag ctgctgacaa atcagcgtac
ctaatgggcc tgaactctgc tgacctcctg aaaggacttt gtcatccaag agttaaggta
ggcaatgaat atgtcacaaa aggccaaggt gtggatcagg tctactactc actcggtgca
cttgcaaagt ctgtgtatg
>Loricariidae_Paralithoxus_bovallii_2_1
nnnnnnnnnn nnnnnnnnnn nnnnnnnnnn nnnnnnnnnn nnnnnnnnnn nnnnnnnnnn
nnnnnnnnnn nnnnnnnnnn nnnnnnnnnn nnnnnncaaa tcatccaggc taaccctgca
cttgaggcat ttggcaatgc caaaacagtg agaaatgaca actcctctcg ttttggaaag
ttcatccgca ttcactttgg aacaagtgga aaactttctt cagctgacat cgaaacatac
ctgctggaaa agtcacgagt aacctttcaa ctaaaggcag aaaggaacta ccacatcttc
ttccagatat tatctaatgc aaagcctgag ctgctagata tgctgttaat taccaataat
ccctatgact actcttatat ctcccaagga gaggtaactg ttgcatccat caatgacagc
gaggagttga tggcaacaga caatgcgttc gatgtgcttg gcttcactcc agaggagaag
atgggagtct acaaactgac tggtgcgatc atgcattatg gtaacatgaa gttcaagcag
aaacagcgtg aggaacaggc agaaccagac ggaacagaag ctgctgacaa atcagcgtac
ctaatgggcc tgaactctgc tgacctcctg aaaggacttt gtcatccaag agttaaggta
ggcaatgaat atgtcacaaa aggccaaggt gtggatcagg tctactactc actcggtgca
cttgcaaagt ctgtgtatg
>Loricariidae_Paralithoxus_bovallii_3_1
nnnnnnnnnn nnnnnnnnnn nnnnnnnnnn nnnnnnnnnn nnnnnnnnnn nnnnnnnnnn
nnnnnnnnnn nnnnnnnnnn nnnnnnnnnn nnnnnncaaa tcatccaggc taaccctgca
cttgaggcat ttggcaatgc caaaacagtg agaaatgaca actcctctcg ttttggaaag
ttcatccgca ttcactttgg aacaagtgga aaactttctt cagctgacat cgaaacatac
ctgctggaaa agtcacgagt aacctttcaa ctaaaggcag aaaggaacta ccacatcttc
ttccagatat tatctaatgc aaagcctgag ctgctagata tgctgttaat taccaataat
ccctatgact actcttatat ctcccaagga gaggtaactg ttgcatccat caatgacagc
gaggagttga tggcaacaga caatgcgttc gatgtgcttg gcttcactcc agaggagaag
atgggagtct acaaactgac tggtgcgatc atgcattatg gtaacatgaa gttcaagcag
aaacagcgtg aggaacaggc agaaccagac ggaacagaag ctgctgacaa atcagcgtac
ctaatgggcc tgaactctgc tgacctcctg aaaggacttt gtcatccaag agttaaggta
ggcaatgaat atgtcacaaa aggccaaggt gtggatcagg tctactactc actcggtgca
cttgcaaagt ctgtgtatg
>Loricariidae_Peckoltia_braueri_2_1
nnnnnnnnnn nnnnnnnnnn nnnnnnnnnn nnnnnnnnnn nnnnnnnnnn nnnnnnnnnn
nnnnnnnnnn nnnnnnnnnn nnnnnnnnnn nnnnnncaaa tcatccaggc taaccctgca
cttgaggcat ttggcaatgc caaaacagtg agaaatgaca actcctctcg ttttggaaag
ttcatccgca ttcactttgg aacaagtggt aaactttctt cagctgacat cgaaacatac
ttgctggaaa agtcacgtgt aacatttcaa ctaaaagcag aaaggaacta ccacatcttc
ttccagatat tgtctaacgc aaagcctgag ctactagata tgctgttaat taccaataat
ccctatgact actcttacat ctcccaaggt gaggtaactg ttgcatccat caatgatagc
gaggagctga tggcaacaga caacgcattt gatgtgctcg gtttcactcc agaggagaag
atgggagtct acaaactgac tggtgcaatc atgcattatg gtaacatgaa gttcaagcag
aagcagcgtg aggaacaggc agaaccagac ggaacagaag ctgctgacaa atcagcgtac
ctaatgggcc tgaactctgc tgatctcctg aaaggacttt gtcatccaag agttaaggta
ggcaatgaat atgtcacaaa aggccaaggt gtggatcagg tgtactactc aatcggtgca
ttggcaaagt cagtgtacg
>Loricariidae_Peckoltia_lineola_1_1
nnnnnnnnnn nnnnnnnnnn nnnnnnnnnn nnnnnnnnnn nnnnnnnnnn nnnnnnnnnn
nnnnnnnnnn nnnnnnnnnn nnnnnnnnnn nnnnnncaaa tcatccaggc taaccctgca
cttgaggcat ttggcaatgc caaaacagtg agaaatgaca actcctctcg ttttggaaag
ttcatccgca ttcactttgg aacaagtggt aaactttctt cagctgacat cgaaacatac
ttgctggaaa agtcacgtgt aacatttcaa ctaaaagcag aaaggaacta ccacatcttc
ttccagatat tgtctaacgc aaagcctgag ctactagata tgctgttaat taccaataat
ccctatgact actcttacat ctcccaaggt gaggtaactg ttgcatccat caatgatagc
gaggagctga tggcaacaga caacgcattc gatgtgctcg gtttcactcc agaggagaag
atgggagtct acaaactgac tggtgcaatc atgcattatg gtaacatgaa gttcaagcag
aagcagcgtg aggaacaggc agaaccagac ggaacagaag ctgctgacaa atcagcgtac
ctaatgggcc tgaactctgc tgatctcctg aaaggacttt gtcatccaag agttaaggta
ggcaatgaat atgtcacaaa aggccaaggt gtggatcagg tgtactactc aatcggtgca
ttggcaaagt cagtgtacg
>Loricariidae_Peckoltia_lineola_2_1
nnnnnnnnnn nnnnnnnnnn nnnnnnnnnn nnnnnnnnnn nnnnnnnnnn nnnnnnnnnn
nnnnnnnnnn nnnnnnnnnn nnnnnnnnnn nnnnnncaaa tcatccaggc taaccctgca
cttgaggcat ttggcaatgc caaaacagtg agaaatgaca actcctctcg ttttggaaag
ttcatccgca ttcactttgg aacaagtggt aaactttctt cagctgacat cgaaacatac
ttgctggaaa agtcacgtgt aacatttcaa ctaaaagcag aaaggaacta ccacatcttc
ttccagatat tgtctaacgc aaagcctgag ctactagata tgctgttaat taccaataat
ccctatgact actcttacat ctcccaaggt gaggtaactg ttgcatccat caatgatagc
gaggagctga tggcaacaga caacgcattc gatgtgctcg gtttcactcc agaggagaag
atgggagtct acaaactgac tggtgcaatc atgcattatg gtaacatgaa gttcaagcag
aagcagcgtg aggaacaggc agaaccagac ggaacagaag ctgctgacaa atcagcgtac
ctaatgggcc tgaactctgc tgatctcctg aaaggacttt gtcatccaag agttaaggta
ggcaatgaat atgtcacaaa aggccaaggt gtggatcagg tgtactactc aatcggtgca
ttggcaaagt cagtgtacg
>Loricariidae_Pseudancistrus_corantijniensis_1_1
nnnnnnnnnn nnnnnnnnnn nnnnnnnnnn nnnnnnnnnn nnnnnnnnnn nnnnnnnnnn
nnnnnnnnnn nnnnnnnnnn nnnnnnnnnn nnnnnncaaa tcatccaggc taaccctgca
cttgaggcat ttggcaatgc caaaacagtg agaaatgaca actcctctcg ttttggaaaa
ttcatccgca ttcactttgg aacaagtgga aaactttctt cagctgacat cgaaacatac
ctgttggaaa agtcacgtgt aacctttcaa ctaaaggcag aaaggaacta ccacatyttc
ttccagatat tgtctaacgc aaagcctgag ctgctagata tgctgttaat taccaataat
ccctatgact actcttacat ctcccaagga gaggtaattg ttgcatccat caatgatagc
gaggagctga tggcaacaga caacgcattc gatgtgctcg gcttcactcc agaggagaag
atgggagtct acaaactgac tggtgcaatc atgcattacg gcaacatgaa gttcaagcag
aaacagcgtg aggaacaggc agaaccagac ggaacagaag ctgctgacaa atcagcgtac
ctaatgggcc tgaactctgc tgatctcctg aaaggacttt gtcatccaag agttaaggta
ggcaatgaat acgtcacaaa aggccaaggt gtggatcagg tgtactactc gctcggtgca
ctggcaaagt cggtgtacg
>Loricariidae_Pseudancistrus_genisetiger_1_1
nnnnnnnnnn nnnnnnnnnn nnnnnnnnnn nnnnnnnnnn nnnnnnnnnn nnnnnnnnnn
nnnnnnnnnn nnnnnnnnnn nnnnnnnnnn nnnnnncaaa tcatccaggc taaccctgca
cttgaggcat ttggcaatgc caaaacggtg agaaatgaca attcgtctcg atttggaaag
ttcatccgca ttcactttgg aacaagtggt aaactttctt cagctgatat tgaaacatat
cttctggaaa agtcacgtgt aacctttcaa ctaaagacag aaaggaacta ccacattttt
ttccagatat tgtctaacgc aaagcctgaa ctgctagata tgctgttaat tacaaataat
ccctatgatt actcttacat ctcccaagga gaggtaactg ttgcatccat caatgacagc
gaggagttga tggcaacaga caatgctttc gatgtgcttg gcttcactcc agaggagaag
atgggagtct acaaactgac tggtgcgata atgcattatg gtaacatgaa gttcaagcag
aaacagcgtg aggaacaggc agaaccagat ggaacagaag cagctgacaa atctgcatac
ctaatgggtc tgaactctgc tgacctcctg aaaggacttt gtcatccaag agttaaggta
ggcaatgaat atgtcacaaa aggccaaggt gtggatcagg tgtactactc aattggtgca
ctggcaaagt cagtgtacg
>Loricariidae_Pseudancistrus_pectegenitor_1_1
nnnnnnnnnn nnnnnnnnnn nnnnnnnnnn nnnnnnnnnn nnnnnnnnnn nnnnnnnnnn
nnnnnnnnnn nnnnnnnnnn nnnnnnnnnn nnnnnncaaa tcatccaggc taacccagca
cttgaggcat ttggcaatgc caaaacagtg agaaatgaca actcctctcg ttttggaaag
ttcatccgta ttcactttgg aacaagtggt aaactttctt cagctgacat cgaaacatac
ctgctggaaa agtcacgtgt aacctttcaa ctaaaagcag aaaggaacta ccacatcttc
ttccagatat tgtctaacgc aaagcctgag ctgctagata tgctgttaat taccaataat
ccctatgact actcttacat ctcccaagga gaggtaactg ttgcttccat caatgatagc
gaggagctga tggcaacgga caacgcattc gatgtgctcg gcttcactcc agaggagaag
atgggagtct acaaactgac tggtgcaatc atgcattatg gtaacatgaa gttcaagcag
aaacagcgtg aggaacaggc agaaccagac ggaacagaag ctgctgacaa atcagcgtac
ctaatgggcc tgaactctgc tgatctcctg aaaggacttt gtcatccaag agttaaggta
ggcaatgaat atgtcacaaa aggccaaggt gtggatcagg tgtactactc actcggtgca
ctggcaaagt cagtgtacg
>Loricariidae_Pseudancistrus_pectegenitor_2_1
nnnnnnnnnn nnnnnnnnnn nnnnnnnnnn nnnnnnnnnn nnnnnnnnnn nnnnnnnnnn
nnnnnnnnnn nnnnnnnnnn nnnnnnnnnn nnnnnncaaa tcatccaggc taacccagca
cttgaggcat ttggcaatgc caaaacagtg agaaatgaca actcctctcg ttttggaaag
ttcatccgta ttcactttgg aacaagtggt aaactttctt cagctgacat cgaaacatac
ctgctggaaa agtcacgtgt aacctttcaa ctaaaagcag aaaggaacta ccacatcttc
ttccagatat tgtctaacgc aaagcctgag ctgctagata tgctgttaat taccaataat
ccctatgact actcttacat ctcccaagga gaggtaactg ttgcttccat caatgatagc
gaggagctga tggcaacgga caacgcattc gatgtgctcg gcttcactcc agaggagaag
atgggagtct acaaactgac tggtgcaatc atgcattatg gtaacatgaa gttcaagcag
aaacagcgtg aggaacaggc agaaccagac ggaacagaag ctgctgacaa atcagcgtac
ctaatgggcc tgaactctgc tgatctcctg aaaggacttt gtcatccaag agttaaggta
ggcaatgaat atgtcacaaa aggccaaggt gtggatcagg tgtactactc actcggtgca
ctggcaaagt cagtgtacg
>Loricariidae_Pseudancistrus_sidereus_1_1
nnnnnnnnnn nnnnnnnnnn nnnnnnnnnn nnnnnnnnnn nnnnnnnnnn nnnnnnnnnn
nnnnnnnnnn nnnnnnnnnn nnnnnnnnnn nnnnnncaaa tcatccaggc taaccctgca
cttgaggcat ttggcaatgc caaaacagtt agaaatgaca attcctctcg ttttggaaag
ttcatccgca ttcactttgg aacgagtgga aaactttctt cagctgacat cgaaacatac
ctgctggaaa agtcgcgtgt aacctttcaa ctaaaagcag aaaggaacta ccacattttc
ttccagatat tgtctaacgc aaagcctgag ctgctagata tgctgttaat taccaataat
ccctatgact actcttacat ctcccaagga gaggtaactg ttgcatccat caatgatagc
gaggagctga tggcaacgga caacgcattc gatgtgctcg gcttcactcc agaggagaag
atgggagtct acaaactgac tggtgcaatc atgcattatg gtaacatgaa gttcaagcag
aaacagcgtg aggaacaggc agaaccagac ggaacagaag ctgctgacaa atcagcgtac
ctaatgggcc tgaactccgc tgatctcctg aaaggacttt gtcatccaag agttaaggta
ggcaatgaat atgtcacaaa aggccaaggt gtggatcagg tgtactactc actcggtgca
ctggcaaagt cggtgtacg
>Loricariidae_Pseudancistrus_sidereus_2_1
nnnnnnnnnn nnnnnnnnnn nnnnnnnnnn nnnnnnnnnn nnnnnnnnnn nnnnnnnnnn
nnnnnnnnnn nnnnnnnnnn nnnnnnnnnn nnnnnncaaa tcatccaggc taaccctgca
cttgaggcat ttggcaatgc caaaacagtt agaaatgaca attcctctcg ttttggaaag
ttcatccgca ttcactttgg aacgagtgga aaactttctt cagctgacat cgaaacatac
ctgctggaaa agtcgcgtgt aacctttcaa ctaaaagcag aaaggaacta ccacattttc
ttccagatat tgtctaacgc aaagcctgag ctgctagata tgctgttaat taccaataat
ccctatgact actcttacat ctcccaagga gaggtaactg ttgcatccat caatgatagc
gaggagctga tggcaacgga caacgcattc gatgtgctcg gcttcactcc agaggagaag
atgggagtct acaaactgac tggtgcaatc atgcattatg gtaacatgaa gttcaagcag
aaacagcgtg aggaacaggc agaaccagac ggaacagaag ctgctgacaa atcagcgtac
ctaatgggcc tgaactccgc tgatctcctg aaaggacttt gtcatccaag agttaaggta
ggcaatgaat atgtcacaaa aggccaaggt gtggatcagg tgtactactc actcggtgca
ctggcaaagt cggtgtacg
>Loricariidae_Pseudolithoxus_tigris_1_1
nnnnnnnnnn nnnnnnnnnn nnnnnnnnnn nnnnnnnnnn nnnnnnnnnn nnnnnnnnnn
nnnnnnnnnn nnnnnnnnnn nnnnnnnnnn nnnnnncaaa tcatccaggc taaccctgca
cttgaggcat ttggtaatgc caaaacagtg agaaatgaca actcctctcg ttttggaaag
ttcatccgaa ttcactttgg aacaagtgga aaactttctt cagctgacat cgaaacatac
ctgctggaaa agtcacgtgt aacctttcaa ctaaaggcag aaagaaacta ccacatcttc
ttccagatat tgtctaacgc aaagcctgag ctgctagata tgctgttaat taccaataat
ccctatgact actcttacat ctcccaagga gaggtaactg ttgcatccat caatgatagc
gaggagctga tggcaacaga caatgcattc gatgtgctcg gcttcactcc agaggagaag
atgggagtct acaaattgac tggtgcaatc atgcattatg gcaacatgaa gttcaagcag
aaacagcgtg aggaacaggc agaaccagac ggaacagaag ctgctgacaa atcagcgtac
ctaatgggcc tgaactctgc tgatctcctg aaaggacttt gtcatccaag agttaaggta
ggcaatgaat atgtcacaaa aggccaaggt gtggatcagg tgtactactc acttggtgca
ctggcaaagt cggtgtatg
>Loricariidae_Pseudolithoxus_tigris_2_1
nnnnnnnnnn nnnnnnnnnn nnnnnnnnnn nnnnnnnnnn nnnnnnnnnn nnnnnnnnnn
nnnnnnnnnn nnnnnnnnnn nnnnnnnnnn nnnnnncaaa tcatccaggc taaccctgca
cttgaggcat ttggtaatgc caaaacagtg agaaatgaca actcctctcg ttttggaaag
ttcatccgaa ttcactttgg aacaagtgga aaactttctt cagctgacat cgaaacatac
ctgctggaaa agtcacgtgt aacctttcaa ctaaaggcag aaagaaacta ccacatcttc
ttccagatat tgtctaacgc aaagcctgag ctgctagata tgctgttaat taccaataat
ccctatgact actcttacat ctcccaagga gaggtaactg ttgcatccat caatgatagc
gaggagctga tggcaacaga caatgcattc gatgtgctcg gcttcactcc agaggagaag
atgggagtct acaaattgac tggtgcaatc atgcattatg gcaacatgaa gttcaagcag
aaacagcgtg aggaacaggc agaaccagac ggaacagaag ctgctgacaa atcagcgtac
ctaatgggcc tgaactctgc tgatctcctg aaaggacttt gtcatccaag agttaaggta
ggcaatgaat atgtcacaaa aggccaaggt gtggatcagg tgtactactc acttggtgca
ctggcaaagt cggtgtatg
>Loricariidae_Pseudolithoxus_tigris_3_1
nnnnnnnnnn nnnnnnnnnn nnnnnnnnnn nnnnnnnnnn nnnnnnnnnn nnnnnnnnnn
nnnnnnnnnn nnnnnnnnnn nnnnnnnnnn nnnnnncaaa tcatccaggc taaccctgca
cttgaggcat ttggtaatgc caaaacagtg agaaatgaca actcctctcg ttttggaaag
ttcatccgaa ttcactttgg aacaagtgga aaactttctt cagctgacat cgaaacatac
ctgctggaaa agtcacgtgt aacctttcaa ctaaaggcag aaagaaacta ccacatcttc
ttccagatat tgtctaacgc aaagcctgag ctgctagata tgctgttaat taccaataat
ccctatgact actcttacat ctcccaagga gaggtaactg ttgcatccat caatgatagc
gaggagctga tggcaacaga caatgcattc gatgtgctcg gcttcactcc agaggagaag
atgggagtct acaaattgac tggtgcaatc atgcattatg gcaacatgaa gttcaagcag
aaacagcgtg aggaacaggc agaaccagac ggaacagaag ctgctgacaa atcagcgtac
ctaatgggcc tgaactctgc tgatctcctg aaaggacttt gtcatccaag agttaaggta
ggcaatgaat atgtcacaaa aggccaaggt gtggatcagg tgtactactc acttggtgca
ctggcaaagt cggtgtatg
>Loricariidae_Pterygoplichthys_gibbiceps_2_1
nnnnnnnnnn nnnnnnnnnn nnnnnnnnnn nnnnnnnnnn nnnnnnnnnn nnnnnnnnnn
nnnnnnnnnn nnnnnnnnnn nnnnnnnnnn nnnnnncaaa tcatccaggc taaccctgca
cttgaggcat ttggcaatgc caaaacagtg agaaatgaca actcctctcg ttttggaaag
ttcatccgca ttcactttgg aacaagtggt aaactttctt cagctgacat cgaaacatac
ctgctggaaa agtcacgtgt aacatttcaa ctaaaatcag aaaggaacta ccacatcttc
ttccagatat tgtctaacgc aaagcctgag ctgctagata tgctgttaat taccaataat
ccctatgact actcttacat ctcccaaggt gaggtaactg ttgcatccat caatgatagc
gaggagctga tggcaacaga caacgcattc gatgtgcttg gtttcactcc agaggagaag
atgggagtct acaaactgac tggtgcaatc atgcattatg gtaacatgaa gttcaagcag
aagcagcgtg aggaacaggc agaaccagac ggaacagaag ctgctgacaa atcagcgtac
ctaatgggcc tgaactctgc tgatctcctg aaaggacttt gtcatccaag agttaaggta
ggcaatgaat atgtcacaaa aggccaaggt gtggatcagg tgtactactc aatcggtgca
ctggcaaagt cagtgtacg
>Loricariidae_Spectracanthicus_punctatissimus_1_1
nnnnnnnnnn nnnnnnnnnn nnnnnnnnnn nnnnnnnnnn nnnnnnnnnn nnnnnnnnnn
nnnnnnnnnn nnnnnnnnnn nnnnnnnnnn nnnnnncaaa tcatccaggc taaccctgca
cttgaggcat ttggcaatgc caaaacagtg agaaatgaca actcctctcg ttttggaaag
ttcatccgca ttcactttgg aacaagtggc aaactttctt cagctgacat cgaaacatac
ctgctggaaa agtcacgtgt aacctttcaa ctaaaagcag aaaggaacta ccacatcttc
ttccagatat tgtctaatgc aaagcctgag ctgctagata tgctgttaat taccaataat
ccctatgact actcttacat ctcccaagga gaggtaactg ttgcatccat maatgatagt
gaggagctga tggcaacaga caacgcattc gatgtgctcg gcttcactcc agaggagaag
atgggagtct acaaactgac tggtgcaatc atgcattatg gtaacatgaa gttcaagcag
aaacagcgtg aggaacaagc agaaccagac ggaacagaag ctgctgacaa atcagcgtac
ctaatgggcc tgaactctgc tgatctcctg aaaggacttt gtcatccaag agttaaggta
ggcaatgaat atgtcacaaa aggccaaggt gtggatcagg tgtactactc acttggtgca
ctggcaaagt cggtgtacg
>Loricariidae_Sturisoma_monopelte_1_1
nnnnnnnnnn nnnnnnnnnn nnnnnnnnnn nnnnnnnnnn nnnnnnnnnn nnnnnnnnnn
nnnnnnnnnn nnnnnnnnnn nnnnnnnnnn nnnnnncaaa tcatccaggc taaccctgca
cttgaggcat ttggcaatgc caaaactgtg agaaatgata actcctctcg ttttggaaag
ttcatccgga ttcattttgg aacaagtggt aaactttctt cagctgatat tgaaacatac
ctgctggaaa agtcacgagt aacttttcaa ctaaagtcag aaaggaacta ccacatcttt
ttccagatat tgtctaacgc aaagcctgag ctgctagata tgctgttaat tacaaacaat
ccctatgatt actcttacat ctcccaagga gaggtaactg ttgcatccat taatgatagc
gaggagttga tggcaacaga caatgctttt gatgtgcttg gcttcactcc agatgagaag
atgggagtct acaaactgac tggtgcaata atgcattatg gtaacatgaa gttcaagcag
aaacagcgtg aggaacaggc agaaccagat ggtacagaag ttgctgacaa atcagcgtac
ctaatgggtc taaactccgc tgatctcctt aaaggacttt gtcatccaag agtcaaggta
ggtaatgaat atgtcacaaa aggccaaggg gtggatcagg tgtattactc aattggcgca
ctggcaaagt cagtgtacg
>Parodontidae_Apareiodon_affinis_1_1
accaagagag taatccagta ttttgcaagt attgcagctg ctgctgg--- ---tgct---
tgcaagaagg actccagcaa aggcaccctg gaggatcaaa tcatccaggc caatcctgca
cttgaagcct ttgggaatgc caaaacagta aggaatgaca actcgtctcg ctttggaaag
tttattcgca tccattttgg aacaagtggt aaactgtctt cagctgacat tgaaacatat
ttgctggaaa aatcacgtgt gacatttcag cttaaatcag aaaggaacta tcacatcttt
ttccagatat tatcaaacgc aaagcctgag cttctggata tgctattgat taccaacaat
ccctatgatt actctttcat ctcccaagga gaggtaactg ttgcaagtat caatgacagt
gaggagctgc tagccaccga cagtgccttt gatgtgcttg ggttcactcc agatgagaag
atgggagtct acaaactaac tggtgctatc atgcattatg gcaacatgaa gtttaagcag
aagcagcgag aggagcaggc agagcctgat ggtacagaag ctgccgacaa atcagcatac
ctaatggggc tgaactctgc agatcttctg aaaggacttt gccatccaag agtcaaggta
ggaaatgaat atgtgacaaa aggccaaggt gtggatcaag tgtactactc aataggtgct
ctggcaaagt cagtgtatg
>Parodontidae_Parodon_nasus_1_1
accaagagag taatccagta ttttgcaagt attgcagctg ctgctgg--- ---tgct---
ggcaagaagg actccagcaa aggcaccctg gaggatcaaa tcatccaggc taatcctgca
ctcgaagcct ttggaaatgc caaaacagta aggaatgaca actcgtctcg ctttggaaag
tttattcgca tccattttgg aacaagtggt aaactgtctt cagctgacat tgaaacatat
ttgctggaaa agtcacgtgt gacttttcag cttaaatcag aaaggaacta tcacatcttt
ttccagatat tatcaaacgc aaagcctgag cttctggata tgctgttgat tacaaacaat
ccttatgatt actcttacat ctcccaagga gaggtaactg ttgcaagtat caatgactgt
gaggagctgc tagccaccga cagtgccttt gatgtgcttg ggttcactcc agatgagaag
atgggagtct acaaactaac tggtgctatc atgcattatg gcaacatgaa gtttaagcag
aagcagcgag aggagcaagc agagcctgat ggtacagaag ctgccgataa atcagcgtac
ctaatggggc tgaactcggc agatcttctg aaaggacttt gtcatccaag agtcaaggta
ggaaatgaat atgtgacaaa aggccaaggt gtggatcaag tgtactactc aatcggtgct
ctggcaaagt cagtgtatg
>Pimelodidae_Hypophthalmus_edentatus_1_1
accaagaggg taatccagta ttttgcaagc attgcagctg ctggaggagc aagtggg---
ggtaagaagg actcaagcaa agggacactg gaagatcaaa tcatccaggc caaccctgca
ctagaggctt ttggcaatgc caaaactctt agaaatgaca attcatctcg ctttggaaag
ttcattcgca ttcatttcgg aacaagtggt aaactttctt cagctgacat tgaaacatac
ctgctggaaa aatcacgagt gacctttcag ctaaaggcag aaaggaacta tcacatcttt
taccagatat tgaccaatgc aaagcctgag ctgctagata tgctgctaat aacaaataat
ccatatgatt actcttacat ctcccaagga gaagtaactg ttccatccat caatgatagt
gaagagttaa tggccactga caatgcattt gatgtgcttg gcttcacccc agaggagaag
gtgggagtat acaaactgac cggagcgatc atgcattatg gcaacatgaa attcaagcag
aaacagcgtg aagaacaggc agaaccagat ggttcagaag ctgctgacaa atcagcctac
ctaatggggc tgaactctgc tgatctcctg aaaggactct gccatccaag ggttaaggta
ggcaatgaat atgtcacaaa aggccaaggt gtggatcaag tatactactc nnnnnnnnnn
nnnnnnnnnn nnnnnnnnn
>Poeciliidae_Brachyrhaphis_rhabdophora_1_1
actaagaggg tcatccagta cttcgccagc atcgctgcgg ttggagg--- ---cgga---
gccaaaaagg acagcagcaa ggggactctg gaggatcaaa tcatccaggc aaacccagca
cttgaggcct ttggcaatgc caaaacgctg agaaatgaca actcgtcccg ttttggaaaa
ttcatcagga ttcactttgg cacaagtgga aaactgtcat cggccgacat cgagacgtac
ctgctggaga agtcccgtgt tacattccag cttaaggctg agaggaacta ccacatcttc
taccagatcc tgtccaacca gaagcctgag ctgctggatc tgctgctcat caccaacaac
ccgtacgact actgctacat ctcccaagga gaggtaacgg tcgcctccat taacgactct
gaggagctta tggccacaga cagcgccttc gatgtgctag gcttcactgc tgaggagaaa
acaggcgtct acaaactgac cggtgccatc atgcactacg gcaacatgaa gttcaaacag
aagcagcgtg aggagcaggc tgaaccggac ggtaccgagg ctgcagataa atcagcttac
ttaatggggc tcaactctgc agatctcatc aaggggctgt gccatcccag agtgaaggtt
ggaaatgaat atgtcaccaa gggtcaaagt gtagatcaag tctactatgc catcggtgca
ctggccaagt cagtgtatg
>Poeciliidae_Cnesterodon_septentrionalis_1_1
actaagaggg tcatccagta cttcgccagc atcgctgcag ttggagg--- ---cgca---
gccaaaaaag acagcagcaa ggggactctg gaggatcaaa tcatccaggc aaacccggca
ctcgaggcct ttggcaacgc caaaacgctg agaaatgaca actcgtctcg ttttggaaaa
ttcatcagga ttcactttgg cacaagtggg aagctgtcat cggccgacat cgagacgtat
ctgctggaga agtcccgtgt tacgttccag cttaaggctg agaggaacta ccacatcttc
taccagatcc tgtccaacca gaaacctgag ctgctggatc tgctgctcat caccaacaac
ccgtacgact actgctacat ctcccaagga gaggtaacgg tcgcctccat taacgactct
gaggagctta tggccacaga cagcgcctac gacgtgctag gcttcactgc tgaggagaaa
acagccgtct acaaactgat cggtgccatc atgcactacg gcaacatgaa gttcaaacag
aagcagcgcg aggagcaggc agaaccggac ggtaccgagg ctgcagataa atcagcttac
ctaatggggc tcaactctgc agatctcatc aaggggctgt gccatcccag agtgaaggtt
ggaaatgaat atgtcaccaa gggccaaagt gtggatcaag tctactattc catcggtgca
ctggccaagt cagtgtacg
>Poeciliidae_Neoheterandria_cana_1_1
actaagaggg tcatccagta cttcgccagc attgctgcag ttggagg--- ---cgga---
gccaaaaagg acagcagcaa ggggactctg gaggatcaaa tcatccaggc aaacccagca
cttgaggcct ttggcaatgc caaaacgctg agaaatgaca actcgtctcg ttttggaaaa
ttcatcagga ttcactttgg cacaagtggg aaactgtcat cggctgacat cgagacttat
ctgctggaga aatcccgtgt tacattccag cttaaggctg agaggaacta ccacatcttc
taccagatcc tgtccaacca gaagcctgag ctgctggata tgctgctcat caccaacaac
ccctacgact actgttacat ctcccaagga gaggtaacgg tcgcctccat taatgactct
gaggagctta tggccacaga cagcgccttc gatgtgctag gcttcactgc tgaagagaaa
acagctgtct acaaactgac tggtgccatc atgcactacg gcaacatgag attcaaacag
aagcagcgtg aggagcaggc tgaaccggac ggtaccgagg ctgcagataa atcagcttac
ttaatggggc tcaactctgc agatctcatc aaggggctgt gccatcccag agtgaaggtt
ggaaatgaat atgtcaccaa gggccaaagt gtggatcaag tctactatgc cattggtgca
ctggccaagt cggtgtacg
>Poeciliidae_Pamphorichthys_hollandi_2_1
acgaagaggg tcatccagta ctttgccagc attgctgcag ttggagg--- ---cgga---
gtcaaaaagg acagcagcaa ggggactctg gaggatcaaa tcatccaggc aaacccggca
ctcgaggcct ttggcaacgc caaaacgctg agaaatgaca actcgtctcg ttttggaaaa
ttcatcagga ttcactttgg cacaagtggg aaactatcat cagccgacat tgagacgtac
ctgctggaga agtcccgtgt tacattccag cttaaggctg agaggaacta ccacatcttc
taccagatcc tgtccaacca gaagcctgag ctgctggatc tgctgctcat caccaacaac
ccgtacgact actgctacat ctcccaagga gaggtaacag tcgcctccat taatgactct
gaggagctta tggccacaga cagcgccttc gacgtgctag gcttcactgc tgaggagaaa
acagccgtct acaaactgac cggtgccatc atgcactatg gcaacatgaa gttcaaacag
aagcagcgtg aggagcaggc tgaaccagac ggtaccgagg ctgcagataa atcagcttac
ctaatggggc tcaactctgc agatctcatc aaggggctgt gccatcccag agtgaaggtt
ggaaatgaat atgtcaccaa gggccaaagt gtggatcaag tctactatgc catcggtgca
ctggccaagt cagtgtacg
>Poeciliidae_Phalloceros_caudimaculatus_1_1
actaagaggg tcatccagta cttcgccagc atcgctgcag ttggagg--- ---cgga---
gccaaaaagg acagcagcaa ggggactctg gaggatcaaa tcatccaggc aaatccggca
ctcgaggcct ttggcaacgc caaaacgttg agaaatgaca actcatctcg ttttggaaaa
ttcatcagga ttcactttgg caccagcggg aaactgtcat cggccgacat cgagacgtac
ctgctggaaa agtcccgtgt tacattccag cttaaggctg agaggaacta ccacatcttc
taccagatcc tgtccaacca gaagcctgag ctgctggatc tgctgctcat caccaacaac
ccgtacgact actgctacat ctcccaagga gaggtaacgg tcgcctccat taacgactct
gaggagctca tggccacaga cagcgccttc gacgtgctag gcttcactgc tgaggagaaa
acagccgtct acaaactgac cggtgccatc atgcactacg gcaacttgaa attcaaacag
aagcagcgtg aggagcaggc tgaaccggac ggtaccgagg ctgcagataa atcagcttac
ttaatggggc tcaactctgc agatctcatc aaggggctgt gccatcccag agtgaaggtt
ggaaatgaat atgtcaccaa gggccaaagt gtggatcaag tctactattc catcggtgca
ctggccaagt cagtgtatg
>Poeciliidae_Poecilia_butleri_2_1
actaagaggg tcatccagta cttcgccagc atcgctgcag ttggagg--- ---cgga---
gtcaaaaagg acagcagcaa ggggactctg gaggatcaaa tcatccaggc aaacccggca
ctcgaggcct ttggcaacgc caaaacgctg agaaatgaca actcgtctcg ttttggaaaa
ttcatcagga ttcactttgg cacaagtggg aaactgtcat cggccgacat tgagacatac
ctgctggaga agtcccgtgt tacattccag cttaaggctg agaggaatta tcacatcttc
taccagatcc tgtccaacca gaagcctgag ctgctggatc tgctgctcat caccaacaac
ccgtacgact actgctacat ctcccaagga gaggtaacgg tcgcctccat taacgactct
gaggagctta tggcaacaga cagcgccttc gatgttcttg gcttcactgc tgaggagaaa
acagccgtct acaaactgac cggtgccatc atgcactacg gcaacatgaa gttcaaacag
aagcagcgcg aggagcaagc tgaaccggac agtaccgagg ctgcagataa atcagcttac
ctaatggggc tcaactctgc agatctcatc aaggggctgt gccatcccag agtgaaggtt
ggaaatgaat atgtcaccaa gggccaaagt gtggatcaag tctactatgc catcggtgca
ctggccaagt cagtgtacg
>Poeciliidae_Poecilia_dominicensis_1_1
actaagaggg tcatccagta cttcgccagc atcgctgcag ttggagg--- ---agga---
gtcaaaaagg acagcagcaa ggggactctg gaggatcaaa tcatccaggc aaacccggca
ctcgaggcct ttggcaacgc caaaacgctg agaaatgaca actcatctcg ttttggaaaa
ttcatcagga ttcactttgg cacaagtggg aaactgtcat cggccgacat cgagacgtac
ctgctggaga agtcccgtgt tacattccag cttaaggctg agaggaacta ccacatcttc
taccagatcc tgtccaacca gaagcctgag ctgctggatc tgctactcat caccaacaac
ccgtacgact actgctacat ctcccaagga gaggtaacgg tggcctccat taatgactct
gaggagctta tggccacaga cagtgccttc gacgtgctag gcttcactgc tgaggagaaa
acagctgtct acaaactgac cggtgccatc atgcactacg gcaacatgaa gttcaaacag
aagcagcgcg aggagcaggc tgaaccagac ggtaccgagg ctgcagataa atcagcttac
ctaatggggc tcaactctgc agatctcatc aaggggctgt gccatcccag agtgaaagtt
ggaaatgaat atgtcaccaa gggccaaagt gtggatcaag tctactatgc catcggtgcn
nnnnnnnnnn nnnnnnnnn
>Poeciliidae_Poecilia_elegans_1_1
actaagaggg tcatccagta cttcgccagc attgctgcag ttggagg--- ---agga---
gtcaaaaagg acagcagcaa ggggactctg gaggatcaaa tcatccaagc aaacccggca
ctcgaggcct ttggcaacgc caaaacgctg agaaatgaca actcgtctcg ttttggaaaa
ttcatcagga ttcactttgg cacaagtggg aaactgtcat cggccgacat cgagacgtac
ctgctggaga agtcccgtgt tacattccag cttaaggctg agagaaacta ccacatcttc
taccagatcc tgtccaacca gaagcctgag ctgctggatc tgctgctcat caccaacaac
ccgtacgact actgctacat ctcccaagga gaggtaacgg tggcctccat taatgactct
gaggagctta tggccacaga cagtgccttc gacgtgctag gcttcactgc tgaggagaaa
acagccgtct acaaactgat cggtgccatc atgcactacg gcaacatgaa gttcaaacag
aagcagcgcg aggagcaggc tgaaccagac ggtaccgagg ctgcagataa atcagcttac
ctaatggggc tcaactctgc agatctcatc aaggggctgt gccatcccag agtgaaggtt
ggaaatgaat atgtcaccaa gggccaaagt gtggatcaag tctactatgc catcggtgcn
nnnnnnnnnn nnnnnnnnn
>Poeciliidae_Poecilia_heterandria_1_1
acgaagaggg tcatccagta cttcgccagc atcgctgcag ttggagg--- ---cgga---
gtcaaaaagg acagcagcaa ggggactctg gaggatcaaa tcatccaggc aaacccggca
ctcgaggcct ttggcaatgc caaaacactg agaaatgaca attcgtctcg ttttggaaaa
ttcatcagga ttcactttgg cacaagtggg aaactgtcat cagccgacat cgagacgtac
ctgctggaga agtcccgtgt tacattccag cttaaggctg agaggaacta ccacatcttc
taccagatcc tgtccaacca gaagcctgag ctgctggatc tgctgctcat caccaacaac
ccgtacgact actgctacat ctcccaagga gaggtaacgg tagcctccat taatgattct
gaggagctta tggccacaga cagcgccttc gacgtgctag gcttcactgc tgaggagaaa
acagccgtct acaaactgac cggtgccatc atgcactacg gcaacatgaa gttcaaacag
aagcagcgag aggagcaggc tgaaccagac ggtaccgagg ctgcagataa atcagcttac
ctaatggggc tcaactcagc agatctcatc aaggggctgt gccatcccag agtgaaggtt
ggaaatgaat atgtcactaa gggccaaagc gtggatcaag tctactatgc cattggtgca
ctggccaagt cagtgtatg
>Poeciliidae_Poecilia_marcellinoi_1_1
acgaagaggg tcatccagta cttcgccagc atcgctgcag ttggagg--- ---cgga---
gtsaaaaagg acagcagcaa ggggactctg gaggatcaaa tcatccaggc aaacccggca
ctcgaggcct ttggcaacgc caaaacgctg agaaatgaca actcgtctcg ttttggaaaa
ttcatcagga ttcactttgg cacaagtggg aaactgtcat cggccgacat tgagacrtac
ctgctggaga agtcccgtgt tacattccag cttaaggctg agaggaayta ycacatcttc
taccagatcc tgtccaacca gaagcctgag ctgytggatc tgctgctcat caccaacaac
ccgtacgact actgctacat ctcccaagga gaggtaacgg tcgcctccat taacgactct
gaggagctta tggcaacaga cagygccttc gatgttcttg gcttcactgc tgaggagaaa
acagctgtct acaaactgac cggtgccatc atgcactacg gcaacatgar gttcaaacag
aagcagcgcg aggagcaagc tgaaccggac agtaccgagg ctgcagataa atcagcttac
ctaatggggc tcaactctgc agatctcatc aaggggctgt gccatcccag agtgaaggtt
ggaaatgaat atgtcaccaa gggccaaagt gtggatcaag tctactatgc catcggtgca
ctggccaagt cagtgtacg
>Poeciliidae_Poecilia_nelsoni_1_1
actaagaggg tcatccagta cttcgccagc atcgctgcag ttggagg--- ---cgga---
gtcaaaaagg acagcagcaa ggggactctg gaggatcaaa tcatccaggc aaacccggca
ctcgaggcct ttggcaacgc caaaacgctg agaaatgaca actcgtctcg ttttggaaaa
ttcatcagga ttcactttgg cacaagtggg aaactgtcat cggccgacat ygagacrtac
ctgctggaga agtcccgtgt tacattccag cttaaggctg agaggaatta tcacatcttc
taccagatcc tgtccaacca gaagcctgag ctgctggatc tgctgctcat caccaacaac
ccgtacgact actgctacat ctcccaagga gaggtaacgg tcgcctccat taacgactct
gaggagctta tggcaacaga cagcgccttc gatgttcttg gcttcactgc tgaggagaaa
acagcygtct acaaactgac cggtgccatc atgcactacg gcaacatgaa gttcaaacag
aagcagcgcg aggagcaagc tgaaccggac agtaccgagg ctgcagataa atcagcttac
ctaatggggc tcaactctgc agatctcatc aaggggctgt gccatcccag agtgaaggtt
ggaaatgaat atgtcaccaa gggccaaagt gtggatcaag tctactatgc catcggtgca
ctggccaagt cagtgtacg
>Poeciliidae_Poecilia_nigrofasciata_1_1
actaagaggg tcatccagta cttcgccagc attgctgcag ttggagg--- ---cgga---
gtcaaaaagg acagcagcaa ggggactctg gaggatcaaa tcatccaggc aaacccggca
ctcgaggcct ttggcaacgc caaaacgctg agaaatgaca attcgtctcg ttttggaaaa
ttcatcagga ttcactttgg cacaagtggg aaactgtcat cggccgacat cgagacgtac
ctgctggaga agtcccgtgt tacattccag cttaaggctg agaggaacta ccacatcttc
taccagatcc tgtccaacca gaagcctgag ctgctggatc tgttgctcat cactaacaac
ccatacgact actgctacat ctcccaagga gaggtaacgg tggcctccat taacgactct
gaggagctta tggccacaga cagcgccttc gacgtgctag gcttcactgc tgaggagaaa
acagccgtct acaaactgat cggtgccatc atgcactacg gcaacatgaa gttcaaacag
aagcagcgcg aggagcaggc tgaaccagac ggtaccgagg ctgcagataa atcagcttac
ctaatggggc tcaattctgc agatctcatc aaggggctgt gccatcccag agtgaaggtt
ggaaatgaat atgtcactaa gggccaaagt gtggatcaag tctactatgc catcggtgcn
nnnnnnnnnn nnnnnnnnn
>Poeciliidae_Poecilia_parae_2_1
actaagaggg tcatccagta cttcgccagc atcgctgcag ttggagg--- ---cgca---
gtcaaaaagg acagcagcaa ggggactctg gaggatcaaa tcatccaggc aaacccggca
ctcgaggcct ttggcaacgc caagacgctg agaaatgaca actcgtctcg ttttggaaaa
ttcatcagga ttcactttgg cacaagtggg aaactgtcat cggccgacat cgagacgtac
ctgctggaga aatcccgtgt tactttccag cttaaggctg agaggaacta ccacatcttc
taccagatcc tgtccaacca gaagcctgag ctgctggatc tgctgctcat caccaacaac
ccgtacgact actgctacat ctcccaagga gaggtaacgg tcgcctccat taatgactct
gaggagctaa tggccacaga cagcgccttc gaygttcttg gcttcactgc tgaggagaaa
acagccgtct acaaactgac cggtgccatc atgcactacg gcaacatgaa gttcaaacag
aagcagcgcg aggagcaagc tgaaccagac ggtaccgagg cggcagataa atcagcttac
ctaatggggc tcaactctgc agatctcatc aaggggctgt gccatcccag agtgaaggtt
ggaaatgaat atgtcaccaa gggccaaagt gtggatcaag tctactatgc catcggtgca
ctggccaagt cagtgtacg
>Poeciliidae_Poecilia_thermalis_1_1
actaagaggg tcatccagta cttcgccagc atcgctgcag ttggagg--- ---cgga---
gtcaaaaagg acagcagcaa ggggactctg gaggatcaaa tcatccaggc aaacccggca
ctcgaggcct ttggcaacgc caaaacgctg agaaatgaca actcgtctcg ttttggaaaa
ttcatcagga ttcactttgg cacaagtggg aaactgtcat cggccgacat tgagacgtac
ctgctggaga agtcccgtgt tacattccag cttaaggctg agaggaatta tcacatcttc
taccagatcc tgtccaacca gaagcctgag ctgctggatc tgcttctcat caccaacaac
ccgtacgact actgctacat ctcccaagga gaggtaacgg tcgcctccat taacgactct
gaggagctta tggcaacaga cagcgccttc gatgttcttg gcttcactgc tgaggagaaa
acagctgtct acaaactgac cggtgccatc atgcactacg gcaacatgaa gttcaaacag
aagcagcgcg aggagcaagc tgaaccggac agtaccgagg ctgcagataa atcagcttac
ctaatggggc tcaactctgc agatctcatc aaggggctgt gccatcccag agtgaaggtt
ggaaatgaat atgtcaccaa gggccaaagt gtggatcaag tctactatgc catcggtgca
ctggccaagt cagtgtacg
>Poeciliidae_Poecilia_velifera_2_1
actaagaggg tcatccagta cttcgccagc attgctgcag ttggagg--- ---cgga---
gtcaaaaagg acagcagcaa ggggactctg gaggatcaaa tcatccaggc aaaccccgcm
ctcgaggcct ttggcaacgc caaaacgctg agaaatgaca actcgtctcg ttttggaaaa
ttcatcagga ttcactttgg cacaagtggg aaactgtcat cggccgacat tgagacgtac
ctgctggaga agtcccgtgt tacattccag cttaaggctg agaggaacta ycacatcttc
taccagatcc tgtccaacca gaagcctgag ctgctggatc tgctgctcat caccaacaac
ccgtacgact actgctacat ctcccaagga gaggtaacgg tcgcctccat taacgactct
gaggagctta tggcaacaga cagcgccttc gatgttcttg gcttcactgc tgaggagaaa
acagctgtct acaaactgac cggtgccatc atgcactacg gcaacatgaa gttcaaacag
aagcagcgcg aggagcaagc tgaaccagac agtaccgagg ctgcagataa atcagcttac
ctaatggggc tcaactctgc agatctcatc aaggggctgt gccatcccag agtgaaggtt
ggaaatgaat atgtcaccaa gggccaaagt gtggatcaag tctactatgc catcggtgca
ctggccaagt cagtgtacg
>Prochilodontidae_Prochilodus_brevis_2_1
accaagagag taatccagta tttcgcaagt attgcagctg ctgccgg--- ---tgct---
tgcaagaagg actccaataa aggcaccctg gaggaccaaa tcatccaggc caatcctgca
ctcgaggcct tcggcaatgc caaaacactg agaaacgaca actcgtcccg cttcggaaag
tttatccgca tccatttcgg aacaagtggt aaactgtctt cggctgacat tgaaacatat
ttgctggaaa agtcccgtgt gacctttcag ttaaaatctg aaaggaacta tcacatcttc
ttccagatat tatccaacgc aaagcctgag ctgctggata tgctgctgat tacaaataat
ccctatgact actcttacat ctcccaagga gaggtaactg tcgcaagtat taatgacagc
gaggagttgt ttgccaccga caatgccttc gacgtgcttg gtttcactcc tgatgagaag
atgggagtct acaaactgac tggtgccatc atgcattatg gcaacatgaa gtttaagcag
aagcagcgtg aggaacaggc agaacctgat ggtactgaag ctgctgacaa atcagcctac
ctaatggggc tgaactctgc agatcttctg aaaggactct gtcatccaag ggtcaaggta
ggaaacgaat atgtcaccaa aggccaaggt gtggatcagg tgtactactc aattggtgca
ctggcaaagg cagtgtatg
>Prochilodontidae_Prochilodus_lineatus_3_1
accaagagag taatccagta tttcgcaagt attgcagctg ctgccgg--- ---tgct---
tgcaagaagg actccaataa aggcaccctg gaggaccaaa tcatccaggc caatcctgca
ctcgaggcct tcggcaatgc caaaacactg agaaacgaca actcttcccg cttcggaaag
tttatccgca tccatttcgg aacaagtggt aaactgtctt cggctgacat tgaaacatat
ttgctggaaa agtcccgtgt gacctttcag ttaaaatctg aaaggaacta tcacatcttc
ttccagatat tatccaacgc aaagcctgag ctgctggata tgctgctgat tacaaataat
ccctatgact actcttacat ctcccaagga gaggtaactg tcgcaagtat taatgacagc
gaggagttgt tagccaccga caatgccttc gacgtgcttg gtttcactcc tgatgagaag
atgggagtct acaaactgac cggtgctatc atgcattatg gcaacatgaa gtttaagcag
aagcagcgtg aggaacaggc agaacctgat ggtaccgaag ctgctgacaa atcagcctac
ctaatggggc tgaactctgc agatcttctg aaaggactct gtcatccaag ggtcaaggta
ggaaatgaat atgtcaccaa aggccaaggt gtggatcagg tgtactactc aattggtgca
ctggcaaagg cagtgtatg
>Prochilodontidae_Prochilodus_mariae_2_1
accaagagag taatccagta ttttgcaagt attgcagctg ctgccgg--- ---tgct---
tgcaagaagg actccaataa aggcaccctg gaggaccaaa tcatccaggc caatcctgca
ctcgaggcct tcggcaatgc caaaacactg agaaacgaca actcgtcccg cttcggaaag
tttatccgca tccatttcgg aacaagtggt aaactgtctt cggctgacat tgaaacatat
ttgctggaaa agtcccgtgt gacctttcag ttaaaatctg aaaggaacta tcacatcttc
ttccagatat tatccaatgc aaagcctgag ctgctggata tgctgctgat tacaaataat
ccctatgact actcttacat ctcccaagga gaggtaactg tcgcaagtat taacgacagt
gaggagttgt ttgccaccga caatgccttc gacgtgcttg gtttcactcc tgatgagaag
atgggagtct acaaactgac tggtgccatc atgcattatg gcaacatgaa gtttaagcag
aagcagcgtg aggaacaggc ggaacctgat ggtaccgaag ctgctgacaa atcagcctac
ctaatggggc tgaactctgc agatcttctg aaaggactct gtcatccaag ggtcaaggta
ggaaacgaat atgtcaccaa aggccaaggt gtggatcagg tgtactactc aattggtgca
ctggcaaagg cagtgtatg
>Prochilodontidae_Prochilodus_rubrotaeniatus_2_1
accaagagag taatccagta ttttgcaagt attgcagctg ctgctgg--- ---tgct---
tgcaagaagg actccaataa aggcaccctg gaggaccaaa tcatccaggc caatcctgca
cttgaggcct tcggcaatgc caaaacactg agaaacgaca actcgtcccg cttcggaaag
tttatccgca tccatttcgg aacaagtggt aaactgtctt cggctgacat tgaaacatat
ttgctggaaa agtcccgtgt gacctttcag ttaaaatctg aaaggaacta tcacatcttc
ttccagatat tatccaacgc aaagcccgag ctgctggata tgctgctgat tacaaataat
ccctatgact actcttacat ctcccaagga gaggtaactg tcgcaagtat taacgacagc
gaggagttgt ttgccaccga caatgccttc gacgtgcttg gtttcactcc tgatgagaag
atgggagtct acaaactgac tggtgccatc atgcattatg gcaacatgaa gtttaagcag
aagcagcgtg aggaacaggc agaacctgat ggtaccgaag ctgctgacaa atcagcctac
ctaatggggc tgaactctgc agatcttctg aaaggactct gtcatccaag ggtcaaggta
ggaaacgaat atgtcaccaa aggccaaggt gtggatcagg tgtactactc aattggtgca
ctggcaaagg cagtgtatg
>Prochilodontidae_Semaprochilodus_insignis_2_1
accaagagag tgatccagta ttttgcaagt attgcagctg ctgctgg--- ---tgct---
ctcaagaagg actccaataa aggcaccctg gaggaccaaa tcatccaggc caatcctgca
ctcgaggcct tcggcaatgc caaaacagtg agaaatgaca actcgtcccg ctttggaaag
tttatccgca tccatttcgg aacaagtggt aaactgtcct cggctgacat tgaaacatat
ttgctggaaa agtcccgtgt gacctttcag ctaaaatctg aaaggaacta ccacatcttc
ttccagatat tatccaacgt aaagcctgag ctgctggata tgctgttgat tacaaataat
ccctatgact actcttacat ctcccaagga gaggtaactg tggcaagtat aaatgacagc
gaggagttgt tagccaccga caatgctttc gacgtgcttg gtttcactcc agatgagaag
atgggagtct acaaactgac tggtgctatc atgcattatg gcaacatgaa gtttaagcag
aagcagcgtg aggaacaggc agaacctgac ggtacagaag ctgctgacaa atcagcctac
ctaatggggc tgaactctgc agatcttctg aaaggactct gtcatccaag ggtcaaggta
ggaaacgaat atgtcaccaa aggccaaggt gtggaccaag tgtactactc aatcggtgca
ctggcaaagg cagtgtacg
>Prochilodontidae_Semaprochilodus_kneri_2_1
accaagagag tgatccagta ttttgcaagt attgcagctg ctgctgg--- ---tgct---
ctcaagaagg actccaataa aggcaccctg gaggaccaaa tcatccaggc caatcctgca
ctcgaggcct tcggcaatgc caaaacagtg agaaatgaca actcgtcccg ctttggaaag
tttatccgca tccatttcgg aacaagtggt aaactgtcct cggctgacat tgaaacatat
ttgctggaaa agtcccgtgt gacctttcag ctaaaatctg aaaggaacta ccacatcttc
ttccagatat tatccaacgt aaagcctgag ctgctggata tgctgttgat tacaaataat
ccctatgact actcttacat ctcccaagga gaggtaactg tggcaagtat aaatgacagc
gaggagttgt tagccaccga caatgctttc gatgtgcttg gtttcactcc agatgagaag
atgggagtct acaaactgac tggtgctatc atgcattatg gcaacatgaa gtttaagcag
aagcagcgtg aggaacaggc agaacctgac ggtacagaag ctgctgacaa atcagcctac
ctaatggggc tgaactctgc agatcttctg aaaggactct gtcatccaag ggtcaaggta
ggaaacgaat atgtcaccaa aggccaaggt gtggaccaag tgtactactc aatcggtgca
ctggcaaagg cagtgtacg
>Serrasalmidae_Piaractus_mesopotamicus_1_1
accaagagag taatccagta ttttgcaagt attgcagctg ctggtgg--- ---tgct---
gccaagaagg actccaacaa aggcaccttg gaggaccaaa tcattcaggc caatcctgca
ctcgaagcct tcggaaatgc caaaacagtg agaaatgaca actcgtctcg ctttggaaag
tttatccgca ttcattttgg aacaagtggt aaactgtctt cagctgacat cgaaacatac
ttgctggaaa agtcacgtgt gacctttcag ctaaaagcag aaaggaacta ccacatcttt
ttccagatat tatccaacgc aaagcctgag ctgctggata tgctgttgat tacaaataat
ccctatgatt actcttacat ctcccaagga gaggtaactg ttgcaagtat caatgacagc
gaggagttgt tagctaccga caatgccttt gatgtgcttg gcttcactcc agatgagaag
atgggagtct acaaactgac tggtgctatc atgcattatg gcaatatgaa gttcaagcag
aagcagcgtg aggaacaggc agagcctgat ggtacagaag ctgctgacaa atcagcctac
ctaatggggc tgaactctgc agatcttctg aaaggactct gtcatccaag ggtcaaggta
ggaaatgagt atgtcacgaa aggtcaaggc gtggatcaag tgtactactc acttggtgcg
ctggcaaagg cagtgtatg
>Trichomycteridae_Henonemus_punctatus_1_1
nnnnnnnnnn nnnnnnnnnn nnnnnnnnnn nnnnnnnnnn nnnnnnnnnn nnnnnnnnnn
nnnnnnnnnn nnnnnnnnnn nggcacactg gaggatcaaa tcatccaggc caatcctgca
cttgaggcat ttggcaatgc aaaaactctg agaaatgaca actcttcgcg tttcggaaag
tttattcgca ttcatttcgg aacaagtggt aaactttctt cagctgacat tgaaacatac
ttgctggaaa aatctcgtgt gacctttcag ctaaagtcag aaaggaatta tcacatcttt
tttcaaatac tgtctaatgc aaagcctgag ctgctggaca tgctgctgat taccagtaat
ccctatgact actcttacat ctctcaagga gaggtaactg ttgcatccat aaacgatagc
gaggagttga tggccactga cagtgccttc gatgtgcttg gcttcacccc tgatgaaaag
atgggggtct acaaactaac cggtgccatc atgcattacg gcaacatgaa gttcaagcag
aaacaacgtg aagaacaggc agaaccagat ggaacagaag ctgctgacaa atcagcgtac
ctgatgggac tcaactctgc tgatnnnnnn nnnnnnnnnn nnnnnnnnnn nnnnnnnnnn
nnnnnnnnnn nnnnnnnnnn nnnnnnnnnn nnnnnnnnnn nnnnnnnnnn nnnnnnnnnn
nnnnnnnnnn nnnnnnnnn
>Trichomycteridae_Ituglanis_amazonicus_1_1
accaaaagag tgatccagta ttttgcaagc attgcagctg ctggaggaa- --gtagt---
agcaaaaagg atacaaacaa aggcacattg gaggatcaaa ttatccaagc caaccctgca
cttgaggcat tcggtaatgc aaaaacattg agaaatgaca actcctctcg ctttggaaag
tttattcgca ttcactttgg aacaagtggc aaactttctt cagctgacat tgagacatac
ctgctggaaa agtctcgtgt gacctttcag ctgaagtcag aaaggaatta ccacatattt
ttccagatat tgtccaatgc aaagcctgaa ctgctggata tgctgttgat taccaataat
ccctacgatt actcctacat ctcccaagga gaagtaactg ttgcatccat aaatgatagc
gaggagttga tggccactga cagtgccttt gatgtccttg gctttacccc agatgagaag
atgggggtgt acaaactaac tggtgcgatc atgcactatg gtaacatgaa gttcaagcag
aaacaacgtg aagagcaggc agaaccagat ggcacagaag ctgctgacaa atcagcctac
ctgatgggtc tcaactctgc tgatctccta aaagggcttt gtcatccgag ggttaaagtt
ggcaatgaat atgtcactaa aggccaaggt gtggatcagg tgtactactc gattggtgct
ctgtcannnn nnnnnnnnn
>Trichomycteridae_Listrura_camposae_1_1
nnnnnnnnnn nnnnnnnnnn nnnnnnnnnn nnnnnnnnnn nnnnnnnnnn nnnnnnnnnn
nnnnnnnnnn nnnnnnnnnn ngggaccctg gaggatcaga ttatccaggc caatcctgcg
ctcgaggcat ttggcaatgc aaagacgctg agaaacgaca actcttctcg ctttggaaag
tttattcgca ttcattttgg aacgagcggc aagctgtcct cagccgacat cgaaacgtac
ctgctggaaa agtcccgtgt gacctttcag ctaaagtcag aaaggaatta ccacatcttc
tttcagatat tgtccaatgc aaagcctgag ctgctggata tgctgttgat caccaataac
ccatacgatt actcctacat ctcccaagga gaggtaacgg ttgcatccat aaacgatagc
gaggagttga tgtccactga cagtgccttc gatgtgcttg gctttacccc agatgagaag
atgggagtct acaaactaac cggcgcaatc atgcattatg gtaacatgaa gttcaagcag
aaacagcgcg aagaacaggc agaaccagat ggtacagaag atgctgacaa atcagcatac
ctgatgggtc taaactctgc tgatnnnnnn nnnnnnnnnn nnnnnnnnnn nnnnnnnnnn
nnnnnnnnnn nnnnnnnnnn nnnnnnnnnn nnnnnnnnnn nnnnnnnnnn nnnnnnnnnn
nnnnnnnnnn nnnnnnnnn
>Trichomycteridae_Listrura_tetraradiata_1_1
accaaaagag tgatccagta ctttgcaagc atcgcagctg ctggaggaa- --gcggt---
ggcaaaaagg acaccaacaa agggacactg gaggatcaga tcatccaggc caatccggca
cttgaggcat ttggcaatgc aaaaacgctg aggaacgaca actcttctcg cttcggaaag
ttcattcgca ttcattttgg gacgagcggc aaactgtcct cagccgacat tgaaacatac
ctgctggaaa agtcccgtgt gacctttcag ctgaagtcgg aaaggaacta ccacatcttt
tttcagatat tgtccaatgc caagcccgag ctgctggaca tgctgctgat caccaataac
ccatatgatt actcctacat ctcccaagga gaggtaacag ttgcatccat aaacgacagc
gaggagctga tggccaccga cagtgccttt gatgtgcttg gctttacccc agatgagaag
atgggggtgt acaaactaac cggtgcgatc atgcattatg gtaacatgaa gttcaagcag
aaacagcgtg aggaacaggc agagccagat ggtaccgaag atgctgacaa atcagcctac
ctgatgggtc tgaactctgc tgacctcctc aaaggactct gtcacccaag ggttaaagta
gnnnnnnnnn nnnnnnnnnn nnnnnnnnnn nnnnnnnnnn nnnnnnnnnn nnnnnnnnnn
nnnnnnnnnn nnnnnnnnn
>Trichomycteridae_Scleronema_minutum_1_1
nnnnnnnnnn nnnnnnnnnn nnnnnnnnnn nnnnnnnnnn nnnnnnnnnn nnnnnnnnnn
nnnnnnnnnn nnnnnnnnnn nggcacactg gaggatcaaa ttatccaagc caaccctgca
cttgaggcat tcggtaatgc aaaaacagcg agaaatgaca actcctctcg ctttggaaag
tttattcgca ttcactttgg aacaagtggt aaacttgctt cagctgacat tgaaacatac
ctgctggaaa agtctcgtgt gactttccag ctgaagtcag aaaggaatta ccacatcttt
ttccaaatat tatccaatgc aaagcctgag ctgctggata tgctgttgat taccaataat
ccctatgatt actcttacat ctcccaagga gaggtgactg ttgcttccat aaatgatagc
gaggagttga tggccactga cagtgccttt gatgtgcttg gctttacccc agatgagaag
atgggggtct acaaactaac tggtgcgatc atgcactatg gtaacatgaa gttcaagcag
aaacaacgag aagagcaggc agaaccagat ggcacagaag ctgctgataa atcagcctac
ctaatgggtc tcaactctgc tgatnnnnnn nnnnnnnnnn nnnnnnnnnn nnnnnnnnnn
nnnnnnnnnn nnnnnnnnnn nnnnnnnnnn nnnnnnnnnn nnnnnnnnnn nnnnnnnnnn
nnnnnnnnnn nnnnnnnnn
>Trichomycteridae_Scleronema_minutum_2_1
nnnnnnnnnn nnnnnnnnnn nnnnnnnnnn nnnnnnnnnn nnnnnnnnnn nnnnnnnnnn
nnnnnnnnnn nnnnnnnnnn nggcacactg gaggatcaaa ttatccaagc caaccctgca
cttgaggcat tcggtaatgc aaaaacagcg agaaatgaca actcctctcg ctttggaaag
tttattcgca ttcactttgg aacaagtggt aaacttgctt cagctgacat tgaaacatac
ctgctggaaa agtctcgtgt gactttccag ctgaagtcag aaaggaatta ccacatcttt
ttccaaatat tatccaatgc aaagcctgag ctgctggata tgctgttgat taccaataat
ccctatgatt actcttacat ctcccaagga gaggtgactg ttgcttccat aaatgatagc
gaggagttga tggccactga cagtgccttt gatgtgcttg gctttacccc agatgagaag
atgggggtct acaaactaac tggtgcgatc atgcactatg gtaacatgaa gttcaagcag
aaacaacgag aagagcaggc agaaccagat ggcacagaag ctgctgataa atcagcctac
ctaatgggtc tcaactctgc tgatnnnnnn nnnnnnnnnn nnnnnnnnnn nnnnnnnnnn
nnnnnnnnnn nnnnnnnnnn nnnnnnnnnn nnnnnnnnnn nnnnnnnnnn nnnnnnnnnn
nnnnnnnnnn nnnnnnnnn
>Trichomycteridae_Trichogenes_longipinnis_1_1
accaagagag taatccagta ttttgcaagt attgcagctg ctggaggaa- --gtagt---
ggcaaaaagg acactaacaa gggtacactg gaggatcaaa tcatccaggc taaccctgca
cttgaggcat ttggcaatgc aaaaactttg agaaatgaca actcctcacg cttcggtaag
ttcatccgca ttcattttgg aaccagtggt aaactttcct cagctgacat tgaaacatac
ctgctggaga agtctcgtgt gacctttcag ctgaagtcag aaaggaacta ccacatcttt
ttccagatat tgtccaacgc aaagcctgag ctgctggata tgctgttgat taccaataac
ccctatgatt actcttatat ctcccaagga gaggtaactg ttgcatccat aaatgatagc
gaggagttaa tggccactga caatgccttt gatgtgcttg gctttacccc agatgagaag
atgggggtct acaaactaac tggtgctatc atgcattatg gtaacatgag gttcaagcaa
aagcaacgtg aagaacaggc agaaccagat ggtacagaag ctgctgacaa atcagcctac
ctaatgggtc tcaactcagc tgacctcctt aaaggacttt gtcatccaag ggttaaagta
ggcaatgaat atgtcacaaa aggccaaggt gtggatcagg tgtactactc acttggtgca
ctggcaaagt cagtgtatg
>Poeciliidae_Gambusia_luma_1_1
accaagaggg tcatccagta cttcgccagc atcgctgcrg ttggagg--- ---tgga---
gccaaaaagg acagcagcaa ggggactctg gaggatcaaa tcatccaggc aaacccggca
ctcgaggcct ttggcaatgc caaaacgctg agaaatgaca actcgtctcg ttttggaaaa
ttcatcagga ttcactttgg cacaagtggg aaactgtcat cggccgacat cgagacgtat
ctgctggaga agtcccgtgt tacattccag cttaaggctg agaggaacta ccacatcttc
taccagatcc tgtccaacca gaagcctgag ctactggatt tgctgctcat caccaacaac
ccgtacgact actgctacat ctcccaagga gaggtaacgg tcgcctccat taacgactct
gaggagctta tggccacaga cagcgccttc gatgtgctag gcttcactgc tgaggagaaa
acagccgtct acaaactgay cggtgccatc atgcactacg gcaacatgaa gtacaaacaa
aagcagcgtg aggagcaggc tgaaccagac ggtacagagg ctgcagataa atcagcttac
ctaatggggc ttaactctgc agatctcatc aaggggctgt gccatcccag agtgaaggtt
ggaaatgaat atgtcaccaa gggccaaagt gtggatcaag tctactatgc catcggtgca
ctggccaagt cagtgtacg
>Poeciliidae_Pamphorichthys_minor_1_1
acgaagaggg tcatccagta ctttgccagc atcgctgcag ttggagg--- ---cgca---
gtcaaaaagg acagcagcaa ggggactctg gaggatcaaa tcatccaggc aaacccggca
ctcgaggcct ttggcaacgc caaaacgctg agaaatgaca actcgtctcg ttttggaaaa
ttcatcagga ttcactttgg cacaagtggg aaactgtcat cggccgacat tgagacgtac
ctgctggaga agtcccgtgt tacattccag cttaaggctg agaggaacta ccacatcttc
taccagatcc tgtccaacca gaagcctgag ctgctggatc tgctgctcat caccaacaac
ccgtacgact actgctacat ctcccaagga gaggtaacag tcgcctccat taatgactct
gaggagctta tggccacaga cagcgccttc gacgtgctag gcttcactgc tgaggagaaa
acagccgtct acaaactgac cggtgccatc atgcactatg gcaacatgaa gttcaaacag
aagcagcgtg aggagcaggc tgaaccagac ggtaccgagg ctgcagataa atcagcttac
ctaatggggc tcaactctgc agatctcatc aaggggctgt gccatcccag agtgaaggtt
ggaaatgaat atgtcaccaa gggccaaagt gtggatcaag tctactatgc catcggtgca
ctggccaagt cagtgtacg
>Rivulidae_Anablepsoides_hartii_1_1
accaagagag tcatccagta ctttgccagc attgctgcag ttggagg--- ---tgca---
gtcaaaaagg acagcagcaa agggacgctg gaagatcaaa tcatccaggc aaacccagcg
ctcgaggcct tcgggaatgc caaaaccttg agaaatgata actcatctcg ttttggaaaa
tttattcgta ttcatttcgg caccagcggc aaactgtcct ctgctgatat tgagacgtac
ctgctggaaa agtctcgtgt cacctttcag cttaaggctg agaggaacta ccacatcttc
taccagatcc tgtctaacca gaagccagag ctgctggacc tgctactaat caccaataac
ccgtatgact actcttacat ctcccaggga gaggtgtcag ttgcctccat caatgattct
gaggagctga tggccaccga cagcgccttt gatgttcttg gtttcacctc agaggagaag
atgggtgtct acaaactgat aggtgccatc atgcactacg gaaacatgaa gtttaaaaat
aagcagcgtg aggagcaggc tgaacctgat ggcacagaag ctgccgataa atcagcctac
ctaatgggac tgaactctgc tgacctcata aaagggctgt gccatcccag ggtcaaggta
ggaaatgaat atgtcaccaa gggccaaagt gtagaccaag tttactatgc cattggtgca
ctggctaagt cagtgtatg
>Poeciliidae_Priapella_chamulae_1_1
actaagaggg tcatccagta cttcgccagc attgctgcgg ttggagg--- ---cgga---
gccaaaaagg acagcagcaa ggggactctg gaggatcaaa tcatccaggc aaacccggca
cttgaggcgt ttggcaatgc caaaacgctg agaaatgaca actcgtctcg ttttggaaaa
ttcatcagga ttcactttgg aacaagtggg aaactgtcat cggccgacat cgagacgtac
ctgctggaga agtcccgtgt tacattccag cttaaggctg agaggaacta ccacatcttc
taccagatcc tgtccaacca gaagcctgag ctgctggatc tgctgctcat caccaacaac
ccgtacgact attgctacat ctcccaagga gaggtaacgg tcgcctccat taacgactct
gaggagctta tggccacaga cagcgccttc gatgtgctag gcttcactgc tgaggagaaa
tcagccgtct acaaactgac tggtgccatc atgcactacg gcaacttgaa gttcaaacag
aagcagcgtg aggagcaggc tgaaccggac ggtaccgagg ctgcagataa atcagcttac
ctaatggggc tcaactctgc agatctcatc aaggggctgt gccatcccag agtgaaggtt
ggaaatgaat atgtcaccaa gggccaaagt gtggatcaag tctactatgc cattggtgca
ctggccaagt cagtgtacg
>Poeciliidae_Priapella_compressa_1_1
actaagaggg tcatccagta cttcgccagc attgctgcgg ttggagg--- ---cgga---
gccaaaaaag acagcagcaa ggggactctg gaggatcaaa tcatccaggc aaacccggca
ctcgaggcgt ttggcaatgc caaaacgctg agaaatgaca actcttctcg ttttggaaaa
ttcatcagga ttcactttgg cacaagtggg aaactgtcat cggccgacat cgagacgtac
ctgytggaga agtcccgtgt tacattccag cttaaggctg agaggaacta ccacatcttc
taccagatcc tgtccaacca gaagcctgag ctgctggatc tgctgctcat caccaacaac
ccgtacgact aytgctacat ctcccaagga gaggtaacrg tcgcctccat taaygactct
gaggagctta tggccacaga cagcgccttc gatgtgctag gcttcactgc tgaggagaaa
acagccgtct acaaactgac tggtgccatc atgcactacg gcaacttgaa gttcaaacag
aagcagcgcg aggagcaggc tgaaccagac ggtactgagg ctgcagataa atcagcttac
ctaatggggc tcaactctgc agatctcatc aaggggctgt gccatcccag agtgaaggtt
ggaaatgaat atgtcaccaa gggccaaagt gtggatcaag tctactatgc cattggtgca
ctggccaagt cagtgtacg
>Chilodontidae_Caenotropus_labyrinthicus_1_1
accaagagag ttatccaata ttttgcaagt attgcagctg ctggagg--- ---ttct---
ggcaagaagg acacaaacaa gggcaccttg gaggatcaaa tcatccaggc taatcctgca
ctcgaggcct tcggcaatgc caaaactgta agaaatgaca actcatctcg ttttggaaag
ttcatccgca ttcattttgg aacaagtggc aaactttctt cagctgacat tgaaacatat
ctgctggaaa agtcccgtgt tacctttcag ctaaaagcag aaagaaacta ccacatcttt
ttccagatat tatccaatgc aaagccagag ctgctggata tgctgttgat tacaaataat
ccctacgatt actgttacat ctcccaagga gaagtaactg ttgcaagtat caatgactgt
gaggagttgc tagccactga caacgcgttt gatgttcttg gtttcacacc agatgagaag
atgggagtgt acaaattgac tggtgccatc atgcattacg ggaacatgaa gttcaagcag
aagcagcgtg aggaacaggc tgaacctgat ggtacagaag ctgctgacaa gtctgcttat
ctaatggggc taaactctgc agatcttctg aagggactct gccatccaag ggtcaaggta
gggaatgaat atgtcacaaa aggccaaggt gtggatcaag tatactactc actctgtgca
ctggctaagt cagtgtatg
>Loricariidae_Pseudancistrus_depressus_2_1
nnnnnnnnnn nnnnnnnnnn nnnnnnnnnn nnnnnnnnnn nnnnnnnnnn nnnnnnnnnn
nnnnnnnnnn nnnnnnnnnn nnnnnnnnnn nnnnnncaaa tcatccaggc taaccctgca
cttgaggcat ttggcaatgc caaaacagtg agaaaygaca actcctctcg ttttggaaag
ttcatccgca ttcactttgg aacaagtgga aaactttctt cagctgacat cgaaacatac
ctgttggaaa agtcacgtgt aacctttcaa ctaaaggcag aaaggaacta ccacatcttc
ttccagatat tgtctaacgc aaagcctgag ctgctagata tgctgttaat taccaataat
ccatatgact actcttacat ctcccaagga gaggtaactg ttgcatctat caatgatagc
gaggagctga tggcaacaga caacgcattc gatgtgctcg gcttcactcc agaggagaag
atgggagtct acaaactgac tggtgcaatc atgcattacg gcaacatgaa gttcaagcag
aaacagcgtg aggaacaggc agaaccagac ggaacagaag ctgctgacaa atcagcgtac
ctaatgggcc tgaactctgc tgatctcctg aaaggacttt gtcatccaag agttaaggta
ggcaatgaat atgtcacaaa aggccaaggt gtggatcagg tgtactactc gctcggtgca
ctggcaaagt cggtgtacg
>Loricariidae_Pseudancistrus_depressus_3_1
nnnnnnnnnn nnnnnnnnnn nnnnnnnnnn nnnnnnnnnn nnnnnnnnnn nnnnnnnnnn
nnnnnnnnnn nnnnnnnnnn nnnnnnnnnn nnnnnncaaa tcatccaggc taaccctgca
cttgaggcat ttggcaatgc caaaacagtg agaaaygaca actcctctcg ttttggaaag
ttcatccgca ttcactttgg aacaagtgga aaactttctt cagctgacat cgaaacatac
ctgttggaaa agtcacgtgt aacctttcaa ctaaaggcag aaaggaacta ccacatcttc
ttccagatat tgtctaacgc aaagcctgag ctgctagata tgctgttaat taccaataat
ccatatgact actcttacat ctcccaagga gaggtaactg ttgcatctat caatgatagc
gaggagctga tggcaacaga caacgcattc gatgtgctcg gcttcactcc agaggagaag
atgggagtct acaaactgac tggtgcaatc atgcattacg gcaacatgaa gttcaagcag
aaacagcgtg aggaacaggc agaaccagac ggaacagaag ctgctgacaa atcagcgtac
ctaatgggcc tgaactctgc tgatctcctg aaaggacttt gtcatccaag agttaaggta
ggcaatgaat atgtcacaaa aggccaaggt gtggatcagg tgtactactc gctcggtgca
ctggcaaagt cggtgtacg
>Anablepidae_Anableps_anableps_1_1
accaagaggg tcatccagta ctttgccagc attgctgcag ttggagg--- ---tgga---
gccaaaaaag acagcagcaa ggggacactg gaagatcaaa tcatccaggc gaatccggca
ctcgaggcct ttggcaacgc caaaacgctg agaaatgata actcttctcg ttttgggaaa
ttcatcagga ttcactttgg cacaagtggc aagctgtcat cggccgacat tgagacgtat
ctgctggaga agtcccgtgt tacttttcag cttaaggctg agaggaacta ccacatcttc
taccagatcc tgtccaatca gaagcctgag ctgttggatc tgctgctcat caccaacaat
ccatatgact actgctacat ctcccaagga gaggtaacgg ttgcctccat caacgactca
gaggagctga tggccacaga cagtgccttt gacgtgctag gcttcaccct ggaggagaag
acatccgtct acaaactgac cggtgccatc atgcactatg gcaacatgaa gttcaaacag
aagcagcggg aggagcaggc tgaacctgat ggtactgagg ctgcagataa atcggcttac
ctaatggggc taaactctgc agacctcatc aaaggactct gccatcccag agtcaaggta
gggaatgaat atgtcaccaa gggccaaagt gtggaccaag tctactatgc catcggtgcg
ctggcgaagt cagtgtatg
>Anablepidae_Anableps_microlepis_1_1
accaagaggg tcatccagta ctttgccagc attgctgcag ttggagg--- ---tgga---
gccaaaaaag acagcagcaa ggggacactg gaagatcaaa tcatccaggc gaatccggca
ctcgaggcct ttggcaacgc caaaacgctg agaaatgata actcttctcg ttttgggaaa
ttcatcagga ttcactttgg cacaagtggc aagctgtcat cggccgacat tgagacgtat
ctgctggaga agtcccgtgt tacttttcag cttaaggctg agaggaacta ccacatcttc
taccagatcc tgtccaatca gaagcctgag ctgttggatc tgctgctcat caccaacaat
ccatatgact actgctacat ctcccaagga gaggtaacgg ttgcctccat caacgactca
gaggagctga tggccacaga cagtgccttt gacgtgctag gcttcaccct ggaggagaag
acatccgtct acaaactgac cggtgccatc atgcactatg gcaacatgaa gttcaaacag
aagcagcggg aggagcaggc tgaacctgat ggtactgagg ctgcagataa atcggcttac
ctaatggggc taaactctgc agacctcatc aaaggactct gccatcccag agtcaaggta
gggaatgaat atgtcaccaa gggccaaagt gtggaccaag tctactatgc catcggtgcg
ctggcgaagt cagtgtatg
>Anablepidae_Jenynsia_lineata_1_1
accaagaggg tcatccagta cttcgccagc atcgctgcgg ttggagg--- ---tgca---
gccaaaaagg acagcagcaa ggggacgctg gaagatcaaa tcatccaggc gaacccggcg
ctcgaggcct ttggcaacgc caaaacgctg agaaacgaca actcgtctcg ttttggaaaa
ttcatcagga tccacttcgg cacaagtggc aagctgtcgt cggccgacat cgagacgtac
ctgctggaaa agtcccgtgt tacttttcag ctcaaggctg agaggaacta ccacatcttc
taccagatcc tgtccaatca gaagcctgag ctgctggatc tgctgctcat caccaacaat
ccgtacgact actgctacat ctcccaagga gaggtaacgg tcgcctccat caacgactcc
gaggagctga tggccacaga cagcgccttt gacgtgctgg gcttcacccc ggaggagaaa
acaggcgtct acaaactgac cggcgccatt atgcaccatg gcaacatgaa gttcaaacag
aagcagcgag aggagcaggc ggaacctgac ggtaccgagg ctgcagataa atcggcttac
ctaatggggc taaactcggc ggacctcatc aaagggctgt gccatcccag agtcaaggta
gggaatgaat atgtcaccaa gggccaaagt gtggaccaag tctactacgc catcggcgcg
ttggcgaagt cagtgtatg
>Anablepidae_Jenynsia_onca_1_1
accaagaggg tcatccagta cttcgccagc atcgctgcgg ttggagg--- ---tgca---
gccaaaaagg acagcagcaa ggggacgctg gaagatcaaa tcatccaggc gaacccggcg
ctcgaggcct ttggcaacgc caaaacgctg agaaacgaca actcgtctcg ttttggaaaa
ttcatcagga tccacttcgg cacaagcggc aagctgtcgt cggccgacat cgagacgtac
ctgctggaaa agtcccgtgt tacttttcag ctcaaggctg agaggaacta ccacatcttc
taccagatcc tgtccaatca gaagcctgag ctgctggatc tgctgctcat caccaacaat
ccgtacgact actgctacat ctcccaagga gaggtaacgg tcgcctccat caacgactcc
gaggagctga tggccacaga cagcgccttt gacgtgctgg ggttcacccc ggaggagaaa
acaggcgtct acaaactgac cggcgccatt atgcaccatg gcaacatgaa gttcaaacag
aagcagcgag aggagcaggc ggaacctgac ggtaccgagg ctgcagataa atcggcttac
ctaatggggc taaactcggc ggacctcatc aaagggctgt gccatcccag agtcaaggta
gggaatgaat atgtcaccaa gggccaaagt gtggaccaag tctactatgc catcggagcg
ttggcaaagt cagtgtatg
>Anablepidae_Jenynsia_sanctaecatarinae_1_1
accaagaggg tcatccagta cttcgccagc atcgctgcgg ttggagg--- ---tgca---
gccaaaaagg acagcagcaa ggggacgctg gaagatcaaa tcatccaggc gaacccggcg
ctcgaggcct ttggcaacgc caaaacgctg agaaacgaca actcgtctcg ttttggaaaa
ttcatcagga tccacttcgg cacaagtggc aagctgtcgt cggccgacat cgagacgtac
ctgctggaaa agtcccgtgt tacttttcag ctcaaggctg agaggaacta ccacatcttc
taccagatcc tgtccaatca gaagcctgag ctgctggatc tgctgctcat caccaacaat
ccgtacgact actgctacat ctcccaagga gaggtaacgg tcgcctccat caacgactcc
gaggagctga tggccacaga cagtgccttt gacgtgctgg gcttcacccc ggaggagaaa
acaggcgtct acaaactgac cggcgccatt atgcaccatg gcaacatgaa gttcaaacag
aagcagcgag aggagcaggc ggaacctgac ggtaccgagg ctgcagataa atcggcttac
ctaatggggc taaactcggc ggacctcatc aaagggctgt gccatcccag agtcaaggta
gggaatgaat atgtcaccaa gggccaaagt gtggaccaag tctactacgc catcggcgcg
ttggcgaagt cagtgtatg
>Anablepidae_Jenynsia_unitaenia_1_1
accaagaggg tcatccagta cttcgccagc atcgctgcgg ttggagg--- ---tgca---
gccaaaaagg acagcagcaa ggggacgctg gaagatcaaa tcatccaggc gaacccggcg
ctcgaggcct ttggcaacgc caaaacgctg agaaacgaca actcgtctcg ttttggaaaa
ttcatcagga tccacttcgg cacaagtggc aagctgtcgt cggccgacat cgagacgtac
ctgctggaga agtcccgtgt tacttttcag ctcaaggctg agaggaacta ccacatcttc
taccagatcc tgtccaatca gaagcctgag ctgctggatc tgctgctcat caccaacaat
ccgtacgact attgctacat ctcccaagga gaggtaacgg tcgcctccat caacgactct
gaggagctga tggccacaga cagcgccttt gacgtgctgg gcttcacacc ggaagagaaa
acaggcgtct acaaactgac cggcgccatt atgcaccacg gcaacatgaa gttcaaacag
aagcagcggg aggagcaggc cgaacctgac ggtaccgagg ctgcagataa atcggcttac
ctaatggggc taaactcggc ggacctcatc aaagggctgt gccatcccag agtcaaggta
gggaatgaat atgtcaccaa gggccaaagt gtggaccaag tctactacgc catcggtgcg
ctggcgaagt cagtgtatg
>Anablepidae_Oxyzygonectes_dovii_1_1
accaagaggg tcatccagta ctttgccagc atcgctgcag ttggagg--- ---tgga---
gccaaaaaag acagcagcaa ggggacactg gaagatcaaa tcatccaggc aaacccagca
ctcgaggcct ttggcaacgc caaaacgctg agaaatgaca actcgtctcg ttttggaaaa
ttcatcagga ttcatttcgg cacaagtggc aaactgtcat cggccgacat cgagacgtac
ctgctggaga agtcccgtgt tacttttcag cttaaggctg agaggaacta ccacatcttc
taccagattc tgtccaatca gaagcctgag ctgttggatc tgctgctcat caccaacaat
ccatatgact actgctacat ctcccaagga gaggtaacag tggcctccat caatgactca
gaggagctga tggccacaga cagcgccttt gacgtgctag gcttcacctt ggaggagaaa
acagccgtct ataaactgac tggtgccatt atgcactacg gcaacatgaa gttcaaacag
aagcagaggg aggagcaggc tgaacctgat ggtaccgagg ctgcagataa atcrgcttac
ctaatggggc taaactctgc ggacctcatc aaagggcttt gccatcccag agtcaaggta
ggaaatgaat ttgtcaccaa gggccaaagt gtggaccaag tctactatgc catcggtgca
ctggctaagt cagtgtatg
>Anostomidae_Abramites_hypselonotus_1_1
accaagagag taatccagta ttttgcaagt attgcagctg ctggtgg--- ---tgct---
gccaagaagg actccaacaa aggcaccctg gaggaccaaa tcatccaggc caatcctgca
ctcgaagcct ttggcaatgc caaaacagtg agaaatgaca actcgtctcg ctttggaaag
ttcattcgca ttcactttgg aacaagtggt aaactgtctt cagctgacat tgagacatat
ttgctggaaa agtctcgtgt gacctttcag ctaaaggcag aaaggaacta ccacatcttt
ttccagatat tatccaatgc caaacccgag ctgctagata tgctgttgat tacaaacaat
ccctatgact actcttacat ctcccaagga gaggtaactg ttgcaagtat caatgacagc
gaggagttgc tagccaccga caatgccttt gatgtgcttg gcttcactcc agatgagaaa
atgggagtct ataaactgat tggtgctatc atgcattatg gcaacatgaa gtttaagcag
aagcagcgtg aggaacaggc ggagcccgat ggtacagaag ctgctgacaa atcagcctat
ttaatgggac tgaactctgc agatcttctc aaaggactct gccatccaag ggtcaaggta
ggaaatgaat atgtcaccaa aggccaaggc gtggatcaag tgtactactc annnnnnnnn
nnnnnnnnnn nnnnnnnnn
>Anostomidae_Abramites_hypselonotus_2_1
accaagagag taatccagta ttttgcaagt attgcagctg ctggtgg--- ---tgct---
gccaagaagg actccaacaa aggcaccctg gaggaccaaa tcatccaggc caatcctgca
ctcgaagcct ttggcaatgc caaaacagtg agaaatgaca actcatctcg ctttggaaag
ttcattcgca ttcactttgg aacaagtggt aaactgtctt cagctgacat tgagacatat
ttgctggaaa agtctcgtgt gacctttcag ctaaaggcag aaaggaacta ccacatcttt
ttccagatat tatccaatgc caaacccgag ctgctagata tgctgttgat tacaaacaat
ccctatgact actcttacat ctcccaagga gaggtaactg ttgcaagtat caatgacagc
gaggagttgc tagccaccga caatgccttc gatgtgcttg gcttcactcc agatgagaaa
atgggagtct ataaactgat tggtgctatc atgcattatg gcaacatgaa gtttaagcag
aagcarcgtg aggaacaggc ggagcccgat ggtacagaag ctgctgacaa atcagcctat
ttaatgggac tgaactctgc agatcttctc aaaggactct gccatccaag ggtcaaggta
ggaaatgaat atgtcaccaa aggccaaggc gtggatcaag tstactactc acttggtgct
ctggctaagt cnnnnnnnn
>Anostomidae_Anostomus_ternetzi_1_1
accaagagag taatccagta ttttgcaagt attgcagctg ctgctgg--- ---tgcc---
ggcaagaagg actccaacaa aggcaccctg gaggaccaaa tcatccaggc caatcctgca
cttgaagcct ttggcaatgc caaaactttg agaaatgaca actcgtctcg ctttggaaag
ttcattcgca ttcactttgg aacaagtggt aaactgtctt cagctgacat tgaaacctat
ttgctggaaa agtcacgtgt gacctttcag ctgaaagcag aaaggaacta ccacatcttt
ttccagatat tgtctaacgc aaagcctgaa ctgctagata tgctgttaat tacaaataat
ccctacgact attcttacat ctcccaagga gaggtaactg ttgcaagtat caatgacagc
gaagagttgc tagctaccga caatgccttt gatgtgcttg gcttcactcc agatgagaaa
atgggagtct ataaactgac tggtgctatc atgcattatg gcaacatgaa gtttaagcag
aagcagcgtg aggaacaggc agagcctgat ggtacggagg ctgctgacaa atcagcctac
ctaatgggac tgaactctgc agatcttctc aaaggactct gtcatccaag ggtcaaggta
ggaaatgaat atgtcaccaa aggccaaggc gtggatcaag tgtactactc acttggtgct
ctggcaaaag cagtgtatg
>Anostomidae_Anostomus_ternetzi_2_1
accaagagag taatccagta ttttgcaagt attgcagctg ctgctgg--- ---tgcc---
tgcaagaagg actccaacaa aggcaccctg gaagatcaaa tcatccaggc caatcctgca
cttgaagctt ttggcaatgc caaaacattg agaaatgaca actcgtctcg ctttggaaag
ttcattcgca ttcactttgg aacaagtggt aaactgtctt cagctgacat tgaaacatat
ttgctggaaa agtcacgtgt gacctttcag ctgaaagcag aaaggaacta tcacatcttt
ttccagatat tatccaacgc aaagccggag ctgctagata tgctgttaat tacaaataat
ccctacgact attcttacat ctcccaagga gaggtaactg ttgcaagtat caatgacagc
gaggagttgc tagctaccga caatgccttt gatgtgcttg gcttcactcc agatgagaaa
atgggagtct ataaactgac tggtgctatc atgcattatg gcaacatgaa gtttaagcag
aagcagcgtg aggaacaggc agagcctgat ggttcggagg ctgctgacaa atcagcctac
ctaatgggac tgaactctgc agatcttctc aaaggactct gtcatccaag ggtcaaggta
ggaaatgaat atgttaccaa aggccaaggc gtggatcaag tgtactactc acttggtgct
ctggcaaagg cnnnnnnnn
>Anostomidae_Hypomasticus_megalepis_1_1
accaagagag taatccagta ttttgcaagt attgcagctg ctgctgg--- ---tgct---
gccaagaagg actccaacaa aggcaccctg gaagaccaaa tcatccaggc caatcctgcg
ctggaagcct ttggcaatgc caaaacactg agaaatgaca actcgtctcg ctttgggaag
ttcattcgca ttcactttgg aacaagtggt aaactgtctt cagctgacat tgaaacatat
ttgctggaaa agtcacgtgt gacctttcag ctaaaagcag aaaggaacta ccacatcttt
ttccagatat tatccaacca aaagcctgag ctgctagata tgctgttgat tacaaataat
ccctacgact actcttacat ctcccaagga gaggtaactg ttgcaagtat caatgacagc
gaggagttgc tagccaccga caatgccttc gatgtgcttg gcttcactcc agatgagaag
atgggagtct ataaactgac tggtgctatc atgcattatg gcaacatgaa gtttaagcag
aagcagcgtg aggaacaggc agagcccgat ggtacagaag ctgctgacaa atcagcctac
ttaatgggac tgaactctgc agatcttctc aaaggactct gtcatccaag ggtcaaggta
ggaaatgaat atgtcaccaa aggccaaggc gtggatcaag tgtactactc acttggtgct
ctggctaaga cnnnnnnnn
>Anostomidae_Laemolyta_proxima_1_1
accaagagag taatccagta ttttgcaagt attgcagctg ctggtgg--- ---tgct---
gccaagaagg actccaacaa aggcaccctg gaggaccaaa tcatccaggc caatcctgca
ctcgaagcct ttggcaatgc caaaacagtg agaaatgaca actcgtctcg ctttggaaag
ttcattcgca ttcactttgg aacaagtggt aaactgtctt cagctgacat tgaaacatac
ttgctggaaa agtcacgtgt gacctttcag ctaaaagcag aaaggaacta ccacatcttt
ttccagatat tatccaatgc aaagcctgag ctgctagata tgctgctgat tacaaataat
ccctatgact actcttacat ctcccaagga gaggtaactg ttgcaagtat caatgacagc
gaggagttgc aagccaccga caatgccttc gatgtgcttg gtttcactcc agatgagaaa
atgggagtct ataaactgac tggtgctatc atgcattatg gcaacatgaa gtttaagcag
aagcagcgtg aggaacaggc agagcccgat ggtacagaag ctgctgacaa atcagcctac
ttaatgggac tgaactctgc agatcttctc aaaggactct gtcatccaag ggtcaaggta
ggaaatgaat atgtcaccaa aggccaaggt gtggatcaag tgtactactc acttggcgct
ctggctaagt cnnnnnnnn
>Anostomidae_Leporinus_affinis_1_1
accaagagag taatccagta ttttgcaagt attgcagctg ctggtgg--- ---tgct---
gccaagaagg actccaacaa gggcaccctg gaggaccaaa tcatccaggc caatcctgca
ctcgaagcct ttggtaatgc caaaacagtg agaaatgaca actcgtctcg ctttggaaag
ttcattcgca ttcactttgg aacaagtggt aaactgtctt cagctgacat tgaaacatat
ttgctggaaa agtcacgtgt gacctttcag ctaaaagcag aaaggaacta ccacatcttt
ttccagatat tatccaatgc aaagcctgag ctgctagata tgctgttgat tacaaataat
ccctacgact actcttacat ctcccaagga gaggtaactg ttgcaagtat caatgacagc
gaggagttgc tggccaccga caatgccttc gatgtgctcg gcttcactcc agatgagaaa
atgggagtct ataaactgac tggtgctatc atgcattatg gcaacatgaa gtttaagcag
aagcagcgtg aggaacaggc agagcccgat ggtacagaag ccgctgacaa atcagcctac
ttaatgggac tgaactcggc agatcttctc aaaggactct gtcatccaag ggtcaaggta
ggaaatgaat atgtcaccaa aggtcaaggc gtggatcaag tgtactactc acttggtgct
ctggctaagt cagtgtatg
>Anostomidae_Leporinus_agassizii_1_1
accaagagag taatccagta ttttgcaagt attgctgctg ctggtgg--- ---tgct---
gccaagaagg actccaacaa aggcaccctg gaggaccaaa tcatccaggc caatcctgca
ctcgaagcct ttggtaatgc caaaacagtg agaaacgaca actcgtctcg ctttggaaag
ttcattcgca ttcactttgg aacaagtggt aaactgtctt cagctgacat tgaaacatat
ttgctggaaa agtcacgtgt gacctttcag ctaaaatcag aaaggaacta ccacatcttt
ttccagatat tatccaatgc aaagcctgag ctgctagata tgctgttgat tacaaataat
ccctacgact actcttacat ctcccaagga gaggtaactg ttgcaagtat caatgacagc
gaggagctgc tagccacaga caatgccttc gatgtgcttg gcttcactcc agatgagaaa
atgggagtct ataaactgac tggtgctatc atgcattatg gcaacatgaa gtttaagcag
aagcagcgtg aggaacaggc agagcccgat ggtacagaag ccgctgacaa atcagcctac
ttgatgggac tgaactctgc agatcttctc aaaggactct gtcatccaag ggtcaaggta
ggaaatgaat atgtcaccaa aggtcaaggc gtggatcaag tgtactactc acttggtgca
ctggctaagt cagtgtatg
>Anostomidae_Leporinus_brunneus_1_1
accaaaagag taatccagta ttttgcaagt attgcagctg ctgctgg--- ---tgct---
gccaagaagg actccaacaa aggcaccctg gaggaccaaa tcatccaggc caatcctgca
ctcgaagcct ttggtaatgc caaaacagtg agaaacgaca actcgtctcg ctttggaaag
ttcattcgca ttcactttgg aacaagtggt aaactgtctt cagctgacat tgaaacatat
ttgctggaaa agtcacgtgt gacctttcag ctaaaatcag aaaggaacta ccacatcttt
ttccagatat tatccaatgc aaagcctgag ctgctagata tgctattgat tacaaataat
ccctacgact actcttacat ctcccaagga gaggtaactg ttgcaagtat caatgacagc
gaggagctgc tagccaccga caatgccttc gatgtccttg gcttcactcc agatgagaaa
atgggagtct ataaattgac tggtgctatc atgcattatg gcaacatgaa gtttaagcag
aagcagcgtg aggaacaggc agagcctgat ggtacagaag ccgctgacaa atcagcctac
ttaatgggac tgaactctgc agatcttctc aaaggactct gtcatccaag ggtcaaggta
ggaaatgaat atgtcaccaa aggtcaaggc gtggatcaag tgtactactc acttggtgca
ctggctaagt cagtgtatg
>Anostomidae_Leporinus_desmotes_1_1
accaagagag tgatccagta ttttgcaagt attgcagctg ctggtgg--- ---tgct---
gccaagaagg actccaacaa gggcaccctg gaagaccaaa tcatccaggc caatcctgca
ctcgaagcct ttggtaatgc caaaacagtg agaaatgaca actcgtctcg ctttggaaag
ttcattcgca ttcactttgg aacaagtggt aaactgtctt cagctgacat tgaaacatat
ttgctggaaa agtcacgtgt gacctttcag ctaaaagcag aaaggaacta ccacatcttt
ttccagatat tatccaatgc aaagcctgag ctgctagata tgctgttgat tacaaataat
ccctacgact actcttacat ctcccaagga gaagtaactg ttgcaagtat caatgacagc
gaggagttgc tagccaccga caatgccttt gatgtgcttg gcttcactcc agatgagaaa
atgggagtct ataaactgac tggtgctatc atgcattatg gcaacatgaa gtttaagcag
aagcagcgtg aggaacaggc agagcccgat ggtacagaag ccgctgacaa atcagcctac
ttaatgggac tgaactcggc agatcttctc aaaggactct gtcatccaag ggtcaaggta
ggaaatgaat atgtcaccaa aggtcaaggc gtggatcaag tatactactc acttggtgca
ctggctaagt cagtgtatg
>Anostomidae_Leporinus_ecuadorensis_1_1
accaagagag taatccagta ttttgcaagt attgcagctg ctggtgg--- ---tgct---
accaagaagg actccaacaa aggcaccctg gaggaccaaa tcatccaggc caatcctgca
ctcgaagcct ttggcaatgc caaaacagtg agaaatgaca actcgtctcg ctttggaaag
ttcattcgca ttcactttgg aacaagtggt aaactgtctt cagctgacat tgaaacatat
ttgctggaaa agtcacgcgt gacctttcag ctaaaagcag aaaggaacta ccacatcttt
ttccagatat tatccaacgc aaagcctgag ctgctagata tgctgttgat tacaaataat
ccctacgact actcttacat ctcccaagga gaggtaaccg ttgcaagtat caatgacagc
gaggagttgc tagccaccga caatgccttc gatgtgcttg gcttcactcc agatgagaaa
atgggagtct ataaactgac tggcgctatc atgcattatg gcaacatgaa gtttaagcag
aagcagcgtg aggaacaggc agagcccgat ggtacagaag ctgctgacaa atcagcctac
ttaatgggac tgaactctgc agatcttctc aaaggactct gtcatccaag ggtcaaggta
ggaaatgaat atgtcaccaa aggccaaggc gtggatcaag tgtactactc acttggtgct
ctggctaag- cagtgtatg
>Anostomidae_Leporinus_fasciatus_1_1
accaagagag taatccagta ttttgcaagt attgcagctg ctggtgg--- ---tgct---
gccaagaagg actccaacaa gggcaccctg gaggaccaaa tcatccaggc caatcctgca
ctcgaagcct ttggtaatgc caaaacagtg agaaatgaca actcgtctcg ctttggaaag
ttcattcgca ttcactttgg aacaagtggt aaactgtctt cagctgacat tgaaacatat
ttgctggaaa agtcacgtgt gacctttcag ctaaaagcag aaaggaacta ccacatcttt
ttccagatat tatccaatgc aaagcctgag ctgctagata tgctgttgat tacaaataat
ccctacgact actcttacat ctcccaagga gaggtaactg ttgcaagtat caatgacagc
gaggagttgc tggccaccga caatgccttc gatgtgctcg gcttcactcc agatgagaaa
atgggagtct ataaactgac tggtgctatc atgcattatg gcaacatgaa gtttaagcag
aaacagcgtg aggaacaagc agagcccgat ggtacagaac ctgctgacaa atcagcctac
ttaatgggac tgaactcggc agatcttctc aaaggactct gtcatccaag ggtcnnnnnn
nnnnnnnnnn nnnnnnnnnn nnnnnnnnnn nnnnnnnnnn nnnnnnnnnn nnnnnnnnnn
nnnnnnnnnn nnnnnnnnn
>Anostomidae_Leporinus_fasciatus_2_1
accaagagag taatccagta ttttgcaagt attgcagctg ctggtgg--- ---tgct---
gccaagaagg actccaacaa gggcaccctg gaggaccaaa tcatccaggc caatcctgca
ctcgaagcct ttggtaatgc caaaacagtg agaaatgaca actcgtctcg ctttggaaag
ttcattcgca ttcactttgg aacaagtggt aaactgtctt cagctgacat tgaaacatat
ttgctggaaa agtcacgtgt gacctttcag ctaaaagcag aaaggaacta ccacatcttt
ttccagatat tatccaatgc aaagcctgag ctgctagata tgctgttgat tacaaataat
ccctacgact actcttacat ctcccaagga gaggtaactg ttgcaagtat caatgacagc
gaggagttgc tggccaccga caatgccttc gatgtgctcg gcttcactcc agatgagaaa
atgggagtct ataaactgac tggtgctatc atgcattatg gcaacatgaa gtttaagcag
aagcagcgtg aggaacaggc agagcccgat ggtacagaag ccgctgacaa atcagcctac
ttaatgggac tgaactcggc agatcttctc aaaggactct gtcatccaag ggtcaaggta
ggaaatgaat atgtcaccaa aggtcaaggc gtggatcaag tgtactactc acttggtgct
ctggctaagt cnnnnnnnn
>Anostomidae_Leporinus_jatuncochi_1_1
accaagagag taatccagta ttttgcaagt attgcagctg ctggtgg--- ---tgct---
gccaagaagg actccaacaa aggcaccctg gaggaccaaa tcatccaggc caatcctgca
ctcgaagcct ttggcaatgc caaaacactg agaaatgaca actcgtctcg ctttggaaag
ttcattcgca ttcactttgg aacaagtggt aaactgtctt cagctgacat tgaaacatat
ttgctggaaa agtcacgtgt gacctttcag ctaaaagcag aaaggaacta ccacatcttt
ttccagatat tgtccaacca aaagcctgag ctgctagata tgctgttgat tacaaataat
ccctacgact actcttacat ctcccaagga gaggtaactg tcgcaagtat caatgacagc
gaggagttgc tagccactga caatgccttc gatgtgcttg gcttcactcc agacgagaaa
atgggagtct ataaactgac tggtgctatc atgcattatg gcaacatgaa gtttaagcag
aagcagcgtg aggaacaggc agagcccgat ggtacagaag ctgctgacaa atcagcctac
ttaatgggac tgaactctgc agatcttctc aaaggactct gtcatccaag ggtcaaggta
ggaaatgaat atgtcaccaa aggccaaggc gtggatcaag tgtactactc act-ggtgct
ctggctaaag ctgtgtatg
>Anostomidae_Leporinus_jatuncochi_2_1
accaagagag taatccagta ttttgcaagt attgcagctg ctggtgg--- ---tgct---
gccaagaagg actccaacaa aggcaccctg gaggaccaaa tcatccaggc caatcctgca
ctcgaagcct ttggcaatgc caaaacagtg agaaatgaca actcgtctcg ctttggaaag
ttcattcgca ttcactttgg aacaagtgga aaactgtctt cagctgacat tgaaacatat
ttgctggaaa agtcacgtgt gaccttccag ctaaaagcag aaaggaacta ccacatcttt
ttccagatat tatccaatgc aaagcctgag ctgctcgata tgctgttgat tacaaataat
ccctacgact actcttacat ctcccaagga gaggtaactg tttcaagtat caatgacagc
gaggagttgc tagccaccga caatgccttt gatgtgcttg gcttcactcc agatgagaaa
atgggagtct ataaactgac tggtgctatc atgcattatg gcaacatgaa gtttaagcag
aagcagcgtg aggaacaggc agagcccgat ggtacagaag ctgctgacaa atcagcctac
ttaatgggac tgaactctgc agatcttctc aaaggactct gtcatccaag ggtcaaggta
ggaaatgaat atgtcaccaa aggccaaggc gtggaccaag tgtactactc actcggtgct
ctggctaagt cagtgtatg
>Anostomidae_Leporinus_pearsoni_1_1
accaagagag taatccagta ttttgcaagt attgcagctg ctggtgg--- ---tgct---
gccaagaagg actccaacaa gggcaccctg gaggaccaaa tcatccaggc caatcctgca
ctcgaagcct ttggtaatgc caaaacattg agaaatgaca actcgtctcg ctttggaaag
ttcattcgca ttcactttgg aacaagtggt aaactgtctt cagctgacat tgaaacatat
ttgctggaaa agtcacgtgt gacctttcag ctaaaagcag aaaggaacta ccacatcttt
ttccagatat tatccaatgc aaagcctgag ctgytagata tgctgttgat tacaaataat
ccctacgact actcttacat ctcccaagga gaggtaactg ttgcaagtat caatgacagc
gaggagttgc tagccaccga caatgccttt gatgtgcttg gcttcactcc agatgagaaa
atgggagtct ataaactgac tggtgctatc atgcattatg gcaacatgaa gtttaagcag
aagcagcgtg aggaacaggc ggagcccgat ggtacagaag ccgctgacaa atcagcctac
ttaatgggac tgaactctgc agatcttctc aaaggactct gtcatccaag ggtcaaggta
ggaaatgaat atgtcaccaa aggccaaggc gtggatcaag tgtactactc acttggtgct
ctggctaagt cagtgtatg
>Anostomidae_Megaleporinus_elongatus_1_1
accaagagag taatccagta ttttgcaagt attgcagctg ctggtgg--- ---tgct---
gccaagaagg actccaacaa aggcaccctg gaggaccaaa tcatccaggc caatcctgca
ctcgaagcct ttggcaatgc caaaacagtg agaaatgaca actcgtctcg ctttggaaag
ttcattcgca ttcactttgg aacaagtggt aaactgtctt cagctgacat tgagacatat
ttgctggaaa agtctcgtgt gacctttcag ctaaaagcag aaaggaacta ccacatcttt
tttcagatat tatccaatgc caagcctgag ctgctagata tgctgttgat tacaaacaat
ccctatgact actcttacat ctcccaagga gaggtaactg ttgcaagtat caatgacagc
gaggagttgc tagccaccga caatgccttc gatgtgcttg gcttcactcc agatgagaaa
atgggagtct ataagctgac tggtgctatc atgcattatg gcaacatgaa atttaagcag
aagcagcgtg aggaacaggc agagcccgat ggtacagaag ctgctgacaa atcagcctac
ttaatgggac tgaactctgc agatcttctc aaaggactct gccatccaag ggtcaaggta
ggaaatgaat atgtcaccaa aggccaaggc gtggatcaag tgtactactc acttggtgct
cttgctaagt cnnnnnnnn
>Anostomidae_Megaleporinus_muyscorum_1_1
accaagagag taatccagta ttttgcaagt attgcagctg ctggtgg--- ---tgct---
gccaagaagg actccaacaa aggcaccctg gaggaccaaa tcatccaggc caatcctgca
ctcgaagcct ttggcaatgc caaaacagtg agaaatgaca actcgtctcg ctttggaaag
ttcattcgca ttcactttgg aacaagtggt aaactgtctt cagctgacat tgagacatat
ttgctggaaa agtctcgtgt gacctttcag ctaaaagcag aaaggaacta ccacatcttt
tttcagatat tatccaatgc caagcctgaa ctgctagata tgctgttgat tacaaacaat
ccctacgact actcttacat ctcccaagga gaggtaactg ttgcaagtat caatgacagc
gaggagttgc tagccaccga caatgccttc gatgtgcttg gcttcactcc agatgagaaa
atgggagtct ataaactgac tggtgctatc atgcattatg gcaacatgaa gtttaagcag
aagcagcgtg aggagcaggc agagcctgat ggtacagaag ctgctgacaa atcagcctac
ttaatgggac tgaactctgc agatcttctc aaaggactct gccatccaag ggtcaaggta
ggaaatgaat atgtcaccaa aggccaaggc gtggatcaag tgtactactc acttggtgct
ctggctaagt cnnnnnnnn
>Anostomidae_Megaleporinus_obtusidens_1_1
accaagagag taatccagta ttttgcaagt attgcagctg ctggtgg--- ---tgct---
gccaagaagg actccaacaa aggcaccctg gaggaccaaa tcatccaggc caatcctgca
ctcgaagcct ttggcaatgc caaaacagtg agaaatgaca actcgtctcg ctttggaaag
ttcattcgca ttcactttgg aacaagtggt aaactgtctt cagctgacat tgagacatat
ttgctggaaa agtctcgtgt gacctttcag ctaaaatcag aaagaaacta ccacatcttt
tttcagatat tatccaatgc caagcctgag ctgctagata tgctgttgat tacaaacaat
ccctacgact actcttacat ctcccaagga gaggtaactg ttgcaagtat caatgacagc
gaggagttgc tagccaccga caatgccttc gatgtgcttg gcttcactcc agatgagaaa
atgggagtct ataaactgac tggtgctatc atgcattatg gcaacatgaa atttaagcag
aagcagcgtg aggaacaggc agagcccgat ggtacagaag ctgctgacaa atcagcctac
ttaatgggac tgaactctgc agatcttctc aaaggactct gccatccaag ggtcaaggta
ggaaatgaat atgtcaccaa aggccaaggc gtggatcaag tgtactactc acttggtgct
cttgctaagt cnnnnnnnn
>Anostomidae_Megaleporinus_obtusidens_2_1
accaagagag taatccagta ttttgcaagt attgcagctg ctggtgg--- ---tgct---
gccaagaagg actccaacaa aggcaccctg gaggaccaaa tcatccaggc caatcctgca
ctcgaagcct ttggcaatgc caaaacagtg agaaatgaca actcgtctcg ctttggaaag
ttcattcgca ttcactttgg aacaagtggt aaactgtctt cagctgacat tgagacatat
ttgctggaaa agtctcgtgt gacctttcag ctaaaatcag aaagaaacta ccacatcttt
tttcagatat tatccaatgc caagcctgag ctgctagata tgctgttgat tacaaacaat
ccctacgact actcttacat ctcccaagga gaggtaactg ttgcaagtat caatgacagc
gaggagttgc tagccaccga caatgccttc gatgtgcttg gcttcactcc agatgagaaa
atgggagtct ataaactgac tggtgctatc atgcattatg gcaacatgaa atttaagcag
aagcagcgtg aggaacaggc agagcccgat ggtacagaag ctgctgacaa atcagcctac
ttaatgggac tgaactctgc agatcttctc aaaggactct gccatccaag ggtcaaggta
ggaaatgaat atgtcaccaa aggccaaggc gtggatcaag tgtactactc acttggtgct
cttgctaagt cnnnnnnnn
>Anostomidae_Megaleporinus_obtusidens_3_1
accaagagag taatccagta ttttgcaagt attgcagctg ctggtgg--- ---tgct---
gccaagaagg actccaacaa aggcaccctg gaggaccaaa tcatccaggc caatcctgca
ctcgaagcct ttggcaatgc caaaacagtg agaaatgaca actcgtctcg ctttggaaag
ttcattcgca ttcactttgg aacaagtggt aaactgtctt cagctgacat tgagacatat
ttgctggaaa agtctcgtgt gacctttcag ctaaaatcag aaagaaacta ccacatcttt
tttcagatat tatccaatgc caagcctgag ctgctagata tgctgttgat tacaaacaat
ccctacgact actcttacat ctcccaagga gaggtaactg ttgcaagtat caatgacagc
gaggagttgc tagccaccga caatgccttc gatgtgcttg gcttcactcc agatgagaaa
atgggagtct ataaactgac tggtgctatc atgcattatg gcaacatgaa atttaagcag
aagcagcgtg aggaacaggc agagcccgat ggtacagaag ctgctgacaa atcagcctac
ttaatgggac tgaactctgc agatcttctc aaaggactct gccatccaag ggtcaaggta
ggaaatgaat atgtcaccaa aggccaaggc gtggatcaag tgtactactc acttggtgct
cttgctaagt cnnnnnnnn
>Anostomidae_Megaleporinus_reinhardti_1_1
accaagagag taatccagta ttttgcaagt attgcagctg ctggtgg--- ---tgct---
gccaagaagg actccaacaa aggcaccctg gaggaccaaa tcatccaggc caatcctgca
ctcgaagcct ttggcaatgc caaaacagtg agaaatgaca actcgtctcg ctttggaaag
ttcattcgca ttcactttgg aacaagtggt aaactgtctt cagctgacat tgagacatat
ttgctggaaa agtctcgtgt gacctttcag ctaaaatcag aaaggaacta ccacatcttt
tttcagatat tatccaatgc caagcctgag ctgctagata tgctgttgat tacaaacaat
ccctaygact actcttacat ctcccaagga gaggtaactg ttgcaagtat caatgacagc
gaggagttgc tagccaccga caatgccttc gatgtgcttg gcttcactcc agatgagaaa
atgggagtct ataaactgac tggtgctatc atgcattatg gcaacatgaa gtttaagcag
aagcagcgtg aggaacaggc agagcccgat ggtacagaag ctgctgacaa atcagcctac
ttaatgggac tgaactctgc agatcttctc aaaggactct gccatccaag ggtcaaggta
ggaaatgaat atgtcaccaa aggccaaggy gtggatcaag tgtactactc acttggtgct
ctggcaaagt cnnnnnnnn
>Anostomidae_Rhytiodus_microlepis_1_1
accaagagag taatccagta ttttgcaagt attgcagctg ctggtgg--- ---tgct---
gccaagaagg actccaacaa aggcaccctg gaggaccaaa tcatccaggc caatcctgca
ctcgaagcct ttggtaatgc caaaacagtg agaaatgaca actcgtctcg ctttggaaag
ttcattcgca ttcactttgg aacaagtggt aaactgtctt cagctgacat tgaaacatat
ttgctggaaa agtcacgtgt gacctttcag ctaaaagcag aaaggaacta ccacatcttt
tttcagatat tatccaatgc aaagcctgag ctgctagata tgctgttgat tacaaataat
ccctacgact actcttacat ctcccaagga gaggtaactg ttgcaagtat caatgacagc
gaggagttgc tagccaccga caatgccttt gatgtgcttg gcttcactcc agatgagaaa
atgggagtct ataaactgac tggtgctatc atgcattatg gcaacatgaa atttaagcag
aagcagcgtg aggaacaggc agagcccgat ggtacagaag ctgctgacaa atcagcctac
ttaatgggac tgaactctgc agatcttctc aaaggactct gtcatccaag ggttaaggta
ggaaatgaat atgtcaccaa aggccaaggc gtggatcaag tgtactactc actcggtgct
ctggctaagt cnnnnnnnn
>Anostomidae_Schizodon_fasciatus_1_1
accaagagag taatccagta ttttgcaagt attgcagctg ctggtgg--- ---tgct---
gccaagaagg actccaacaa aggcaccctg gaggaccaaa tcatccaggc caatcctgca
ctcgaagcct ttggcaatgc caaaacagtg agaaatgaca actcgtctcg ctttggaaag
ttcattcgca ttcactttgg aacaagtgga aaactgtctt cagctgacat tgaaacatat
ttgctggaaa agtcacgtgt gaccttycag ctaaaagcag aaaggaacta ccacatcttt
ttccagatat tatccaatgc aaagcctgag ctgctcgata tgctgttgat tacaaataat
ccctacgact actcttacat ctcccaagga gaggtaactg tttcaagtat caatgacagc
gaggagttgc tagccaccga caatgccttt gatgtgcttg gcttcactcc agatgagaaa
atgggagtct ataaactgac tggtgctatc atgcattatg gcaacatgaa gtttaagcag
aagcagcgtg aggaacaggc agagcccgat ggtacagaag ctgctgacaa atcagcctac
ttaatgggac tgaactctgc agatcttctc aaaggactct gtcatccaag ggtcaaggta
ggaaatgaat atgtcaccaa aggccaaggc gtggaccaag tgtactactc actcggtgct
ctggctaagt cnnnnnnnn
>Anostomidae_Schizodon_knerii_1_1
accaagagag taatccagta ttttgccagt attgcagctg ctggtgg--- ---tgct---
gccaagaagg actccaacaa aggcacgctg gaggaccaaa tcatccaggc caatcctgca
ctcgaagcct ttggcaatgc caaaacagtg agaaatgaca attcgtctcg ctttggaaag
ttcattcgca ttcactttgg gacaagtggt aaactgtctt cagctgacat tgaaacatat
ttgctggaaa agtcacgcgt gacctttcag ctaaaagcgg aaaggaacta ccacatcttt
ttccagatat tatccaatgc aaagcctgag ctgctagata tgctgttgat tacaaataat
ccctacgact actcttacat ctcccaagga gaggtaactg ttgcaagtat caatgacagc
gaggagttgc tagccaccga caatgccttc gatgtgcttg gcttcactcc agatgagaaa
atgggagtct ataaactgac tggtgctatc atgcattatg gcaacatgaa gtttaagcag
aagcagcgag aggaacaggc agagcccgat ggtacagaag ctgctgacaa atcagcctac
ttaatgggac tgaactctgc agatcttctc aaaggactct gtcatccaag ggtcaaggta
ggaaatgaat atgtcaccaa aggccaaggc gtggatcaag tgtactactc acttggtgct
ctggctaagt cagtgtatg
>Anostomidae_Schizodon_scotorhabdotus_1_1
accaagagag taatccagta ttttgcaagt attgcagctg ctggtgg--- ---tgct---
gccaagaagg actccaacaa aggcaccctg gaggaccaaa tcatccaggc caatcctgca
ctcgaagcct ttggcaatgc caaaacagtg agaaatgaca actcgtctcg ctttggaaag
ttcattcgca ttcactttgg aacaagtgga aaactgtctt cagctgacat tgaaacatat
ttgctggaaa agtcacgtgt gaccttccag ctaaaagcag aaaggaacta ccacatcttt
ttccagatat tatccaatgc aaagccygag ctgctagata tgctgttgat tacaaataat
ccctacgact actcttacat ctcccaagga gaggtaactg ttgcaagtat caatgacagc
gaggagttgc tagccaccga caatgccttt gatgtgcttg gcttcactcc agatgagaaa
atgggagtct ataaactgac tggtgctatc atgcattatg gcaacatgaa gtttaagcag
aagcagcgtg aggaacaggc agagcccgat ggtacagaag ctgctgacaa atcagcctac
ttaatgggac tgaactctgc agatcttctc aaaggactct gtcatccaag ggtcaaggta
ggaaatgaat atgtcaccaa aggccaaggc gtggaccaag tgtactactc annnnnnnnn
nnnnnnnnnn nnnnnnnnn
>Anostomidae_Schizodon_vittatus_1_1
accaagagag taatccagta ttttgcaagt attgcagctg ctggggg--- ---tgct---
gccaagaagg actccaacaa aggcaccctg gaggaccaaa tcatccaggc caatcctgca
ctcgaagcct ttggcaatgc caaaacagtg agaaatgaca actcgtctcg ctttggaaag
ttcattcgca ttcactttgg aacaagtgga aaactgtctt cagctgacat tgaaacatat
ttgctggaaa agtcacgtgt gaccttccag ctaaaagcag aaaggaacta ccacatcttt
ttccagatat tatccaatgc aaagcctgag ctgctcgata tgctgttgat tacaaataat
ccctacgact actcttacat ctcccaagga gaggtaactg tttcaagtat caatgacagc
gaggagttgc tagccaccga caatgccttt gatgtgcttg gcttcactcc agatgagaaa
atgggagtct ataaactgac tggtgctatc atgcattatg gcaacatgaa gtttaagcag
aagcagcgtg aggaacaggc agagcccgat ggtacagaag ctgctgacaa atcagcctac
ttaatgggac tgaactctgc agatcttctc aaaggactct gtcatccaag ggtcaaggta
ggaaatgaat atgtcaccaa aggccaaggc gtggaccaag tgtactactc actcggtgct
ctggctaagt cagtgtatg
>Ariidae_Ariopsis_seemanni_1_1
nnnnnnnnnn nnnnnnnnnn nnnnnnnnnn nnnnnnnnng ctggaggagc aagcagt---
gttaagaagg actctaacaa agggacactg gaagatcaaa tcatccaggc caaccctgca
ctagaggctt ttggcaatgc caaaacattg agaaatgaca actcatctcg ctttggaaag
ttcattcgca ttcattttgg aacaagcggt aaactttctt cagccgacat tgaaacatac
ctgctggaaa aatcacgagt gacttttcag ctgaaggcag aaaggaacta tcacatcttt
taccagatat tgaccaatgc aaagcctgag ctgctggaca tgctgctgat tacaaataat
ccatatgatt actcttacat ctcccaagga gaagtaaccg ttccatcaat caatgatagc
gaggagttaa tggccacaga caatgccttt gatgtccttg gcttcacccc agatgagaag
atgggagtct acaaactgac aggagctatc atgcattatg gcaacatgaa attcaagcag
aaacagcgag aagaacaggc agaaccagac ggtacagaag ctgctgacaa atcagcctac
ctaatgggac tgaactccgc tgatctcctg aaaggacttt gtcatccaag ggttaaagta
ggcaatgaat atgtcacaaa annnnnnnnn nnnnnnnnnn nnnnnnnnnn nnnnnnnnnn
nnnnnnnnnn nnnnnnnnn
>Ariidae_Aspistor_quadriscutis_1_1
nnnnnnnnnn nnnnnnnnnn nnnnnnnnnn nnnnnnnnnn nnggaggagc aagcagt---
gttaagaagg actctaacaa agggacactg gaagatcaaa tcatccaggc caatcctgca
ctagaggctt ttggcaatgc caaaacattg agaaatgaca actcatctcg ctttggaaag
ttcattcgca ttcattttgg aacaagcggt aaactttctt cagccgacat tgaaacatac
ctgctggaaa aatcacgagt gacttttcag ctgaaggcag aaaggaacta tcacatcttt
taccagatat tgaccaatgc aaagcctgag ctgctggata tgctgctgat tacaaataat
ccatatgatt actcttacat ctcccaagga gaagtaactg ttccatcaat caatgatagc
gaggagttga tggctacgga caatgccttt gatgtgcttg gcttcacccc agatgagaag
atgggagtct acaaactgac aggagctatc atgcattatg gcaacatgaa attcaagcag
aaacagcgag aagaacaggc agaaccagac ggtacagaag ctgctgacaa atcagcctac
ctaatgggac tgaactccgc tgatctcctg aaaggacttt gtcatccaag ggtannnnnn
nnnnnnnnnn nnnnnnnnnn nnnnnnnnnn nnnnnnnnnn nnnnnnnnnn nnnnnnnnnn
nnnnnnnnnn nnnnnnnnn
>Ariidae_Cathorops_aguadulce_1_1
nnnnnnnnnn nnnnnnnnnn nnnnnnnnnn nnnnnnnnng ctggaggagc aagcagt---
gttaagaagg actctaacaa agggacactg gaagatcaaa tcatccaggc caaccctgca
ctagaggctt ttggcaatgc caaaacattg agaaatgaca actcatctcg ctttggaaag
ttcattcgca ttcattttgg aacaagcggt aaactttctt cagccgacat cgaaacatac
ctgctggaaa aatcacgagt gacctttcag ctgaaggcag aaaggaacta tcacatcttt
taccagatat tgaccaatgc aaagcctgag ctgctggata tgctgctgat tacaaataat
ccatatgatt actcttacat ctcccaagga gaagtaactg ttccatcaat caatgatagc
gaggagttaa tggccacgga caatgccttt gatgtgcttg gcttcacccc agatgagaag
atgggagtct acaaactgac aggagcgatc atgcattatg gcaacatgaa attcaagcag
aaacagcgtg aagaacaggc agaaccagac ggtacagaag ctgctgacaa atcagcctac
ctaatgggac tgaactccgc tgatctcctg aaaggacttt gtcatccaag ggttaaagta
ggcaatgaat atgtcacaaa annnnnnnnn nnnnnnnnnn nnnnnnnnnn nnnnnnnnnn
nnnnnnnnnn nnnnnnnnn
>Ariidae_Cathorops_fuerthii_1_1
nnnnnnnnnn nnnnnnnnnn nnnnnnnnnn nnnnnnnnng ctggaggagc aagcagt---
gttaagaagg actctaacaa agggacactg gaagatcaaa tcatccaggc caaccctgca
ctagaggctt ttggcaatgc caaaacgttg agaaatgaca actcatctcg ctttggaaag
ttcattcgca ttcattttgg aacaagcggt aaactttctt cagccgacat cgaaacgtac
ctgctggaaa aatcacgagt gacctttcag ctgaaggcag aaaggaacta tcacatcttt
taccagatat tgaccaatgc aaagcctgag ctgctggata tgctgctgat tacaaataat
ccatatgatt actcttacat ctcccaagga gaagtaactg ttccatcaat caatgatagc
gaggagttaa tggccacgga caatgccttt gatgtgcttg gcttcacccc agatgagaag
atgggagtct acaaactgac aggagcgatc atgcattatg gcaacatgaa attcaagcag
aaacagcgtg aagaacaggc agaaccagac ggtacagaag ctgctgacaa atcagcctac
ctaatgggac tgaactccgc tgatctcttg aaaggacttt gtcatccaag ggttaaagta
ggcaatgaat atgtcacaaa annnnnnnnn nnnnnnnnnn nnnnnnnnnn nnnnnnnnnn
nnnnnnnnnn nnnnnnnnn
>Ariidae_Cathorops_hypophthalmus_1_1
nnnnnnnnnn nnnnnnnnnn nnnnnnnnnn nnnnnnnnng ctggaggagc aagcagt---
gttaagaagg actctaacaa agggacactg gaagatcaaa tcatccaggc caaccctgca
ctagaggctt ttggcaatgc caaaacgttg agaaatgaca actcatctcg ctttggaaag
ttcattcgca ttcattttgg aacaagcggt aaactttctt cagccgacat cgaaacgtac
ctgctggaaa aatcacgagt gacctttcag ctgaaggcag aaaggaacta tcacatcttt
taccagatat tgaccaatgc aaagcctgag ctgctggata tgctgctgat tacaaataat
ccatatgatt actcttacat ctcccaagga gaagtaactg ttccatcaat caatgatagc
gaggagttaa tggccacgga caatgccttt gatgtgcttg gcttcacccc agatgagaag
atgggagtct acaaactgac aggagcgatc atgcattatg gcaacatgaa attcaagcag
aaacagcgtg aagaacaggc agaaccagac ggtacagaag ctgctgacaa atcagcctac
ctaatgggac tgaactccgc tgatctcctg aaaggacttt gtcatccaag ggttaaagta
ggcaatgaat atgtcacaaa annnnnnnnn nnnnnnnnnn nnnnnnnnnn nnnnnnnnnn
nnnnnnnnnn nnnnnnnnn
>Ariidae_Cathorops_mapale_1_1
nnnnnnnnnn nnnnnnnnnn nnnnnnnnnn nnnnnnnnng ctggaggagc aagcagt---
gttaagaagg actctaacaa agggacactg gaagatcaaa tcatccaggc caaccctgca
ctagaggctt ttggcaatgc caaaacgttg agaaatgaca actcatctcg ctttggaaag
ttcattcgca ttcattttgg aacaagcggt aaactttctt cagccgacat cgaaacgtac
ctgctggaaa aatcacgagt gacctttcag ytgaaggcag aaaggaacta tcacatcttt
taccagatat tgaccaatgc aaagcctgag ctgctggata tgctgctgat tacaaataat
ccatatgatt actcttacat ctcccaagga gaagtaactg ttccatcaat caatgatagc
gaggagttaa tggccacgga caatgccttt gatgtgcttg gcttcacccc agatgagaag
atgggagtct acaaactgac aggagcgatc atgcattatg gcaacatgaa attcaagcag
aaacagcgtg aagaacaggc agaaccagac ggtacagaag ctgctgacaa atcagcctac
ctaatgggac tgaactccgc tgatctcttg aaaggacttt gtcatccaag ggttaaagta
ggcaatgaat atgtcacaaa annnnnnnnn nnnnnnnnnn nnnnnnnnnn nnnnnnnnnn
nnnnnnnnnn nnnnnnnnn
>Ariidae_Cathorops_steindachneri_1_1
nnnnnnnnnn nnnnnnnnnn nnnnnnnnnn nnnnnnnnng ctggaggagc aagcagt---
gttaagaagg actctaacaa agggacactg gaagatcaaa tcatccaggc caaccctgca
ctagaggctt ttggcaatgc caaaacgttg agaaatgaca actcatctcg ctttggaaag
ttcattcgca ttcattttgg aacaagcggt aaactttctt cagccgacat cgaaacgtac
ctgctggaaa aatcacgagt gacctttcag ctgaaggcag aaaggaacta tcacatcttt
taccagatat tgaccaatgc aaagcctgag ctgctggata tgctgctgat tacaaataat
ccatatgatt actcttacat ctcccaagga gaagtaactg ttccatcaat caatgatagc
gaggagttaa tggccacgga caatgccttt gatgtgcttg gcttcacccc agatgagaag
atgggagtct acaaactgac aggagcgatc atgcattatg gcaacatgaa attcaagcag
aaacagcgtg aagaacaggc agaaccagac ggtacagaag ctgctgacaa atcagcctac
ctaatgggac tgaactccgc tgatctcctg aaaggacttt gtcatccaag ggttaaagta
ggcaatgaat atgtcacaaa annnnnnnnn nnnnnnnnnn nnnnnnnnnn nnnnnnnnnn
nnnnnnnnnn nnnnnnnnn
>Ariidae_Notarius_bonillai_1_1
nnnnnnnnnn nnnnnnnnnn nnnnnnnnnn nnnnnnnnng ctggaggagc aagcagt---
gttaagaagg actctaacaa agggacactg gaagatcaaa tcatccaggc caaccctgca
ctagaggctt ttggcaatgc caaaacattg agaaatgaca actcatctcg ctttggaaag
ttcattcgca ttcattttgg aacaagcggt aaactttctt cagccgacat tgaaacatac
ctgctggaaa aatcacgagt gacttttcag ctgaaggcag aaaggaacta tcacatcttt
taccagatat tgaccaatgc aaagcctgag ctgctggata tgctgctgat tacaaataat
ccatatgatt actcttacat ctcccaagga gaagtaactg ttccatcaat caatgatagc
gaggagttga tggccacgga caatgccttt gatgtgcttg gcttcacccc agatgagaag
atgggagtct acaaactgat aggagctatc atgcattatg gcaacatgaa attcaagcag
aaacagcgag aagaacaggc agaaccagac ggtacagaag ctgctgacaa atcagcctac
ctaatgggac tgaactccgc tgatctcctg aaaggacttt gtcatccaag ggttaaagta
ggcaatgaat atgtcacaaa annnnnnnnn nnnnnnnnnn nnnnnnnnnn nnnnnnnnnn
nnnnnnnnnn nnnnnnnnn
>Ariidae_Notarius_cookei_1_1
nnnnnnnnnn nnnnnnnnnn nnnnnnnnnn nnnnnnnnng ctggaggagc aagcagt---
gttaagaagg actctaacaa agggacactg gaagatcaaa tcatccaggc caaccctgca
ctagaggctt ttggcaatgc caaaacattg agaaatgaca actcatctcg ctttggaaag
ttcattcgca ttcattttgg aacaagcggt aaactttctt cagccgacat tgaaacatac
ctgctggaaa aatcacgagt gacttttcag ctgaaggcag aaaggaacta tcacatcttt
taccagatat tgaccaatgc aaagcctgag ctgctggata tgctgctgat tacaaataat
ccatatgatt actcttacat ctcccaagga gaagtaactg ttccatcaat caatgatagc
gaggagttga tggccacgga caatgccttt gatgtgcttg gcttcacccc agatgagaag
atgggagtct acaaactgat aggagctatc atgcattatg gcaacatgaa attcaagcag
aaacagcgag aagaacaggc agaaccagac ggtacagaag ctgctgacaa atcagcctac
ctaatgggac tgaactccgc tgatctcctg aaaggacttt gtcatccaag ggttaaagta
ggcaatgaat atgtcacaaa annnnnnnnn nnnnnnnnnn nnnnnnnnnn nnnnnnnnnn
nnnnnnnnnn nnnnnnnnn
>Ariidae_Notarius_planiceps_1_1
nnnnnnnnnn nnnnnnnnnn nnnnnnnnnn nnnnnnnnng ctggaggagc aagcagt---
gttaagaagg actctaacaa agggacactg gaagatcaaa tcatccaggc caaccctgca
ctagaggctt ttggcaatgc caaaacattg agaaatgaca actcatctcg ctttggaaag
ttcattcgca ttcattttgg aacaagcggt aaactttctt cagccgacat tgaaacatac
ctgctggaaa aatcacgagt gacttttcag ctgaaggcag aaaggaacta tcacatcttt
taccagatat tgaccagtgc aaagcctgag ctgctggata tgctgctgat tacaaataat
ccatatgatt actcttacat ctcccaagga gaagtaactg ttccatcaat caatgatagc
gaggagttga tggccacgga caatgccttt gatgtgcttg gcttcacccc agatgagaag
atgggagtct acaaactgac aggagctatc atgcattatg gcaacatgaa attcaagcag
aaacagcgag aagaacaggc agaaccagac tgtacagaag ctgctgacaa atcagcctac
ctaatgggac tgaactccgc tgatctcctg aaaggacttt gtcatccaag ggttaaagta
ggcaatgaat atgtcacaaa annnnnnnnn nnnnnnnnnn nnnnnnnnnn nnnnnnnnnn
nnnnnnnnnn nnnnnnnnn
>Ariidae_Notarius_planiceps_2_1
nnnnnnnnnn nnnnnnnnnn nnnnnnnnnn nnnnnnnnng ctggaggagc aagcagt---
gttaagaagg actctaacaa agggacactg gaagatcaaa tcatccaggc caaccctgca
ctagaggctt ttggcaatgc caaaacattg agaaatgaca actcatctcg ctttggaaag
ttcattcgca ttcattttgg aacaagcggt aaactttctt cagccgacat tgaaacatac
ctgctggaaa aatcacgagt gacttttcag ctgaaggcag aaaggaacta tcacatcttt
taccagatat tgaccaatgc aaagcctgag ctgctggata tgctgctgat tacaaataat
ccatatgatt actcttacat ctcccaagga gaagtaactg ttccatcaat caatgatagc
gaggagttga tggccacgga caatgccttt gatgtgcttg gcttcacccc agatgagaag
atgggagtct acaaactgac aggagctatc atgcattatg gcaacatgaa attcaagcag
aaacagcgag aagaacaggc agaaccagac tgtacagaag ctgctgacaa atcagcctac
ctaatgggac tgaactccgc tgatctcctg aaaggacttt gtcatccaag ggttaaagta
ggcaatgaat atgtcacaaa annnnnnnnn nnnnnnnnnn nnnnnnnnnn nnnnnnnnnn
nnnnnnnnnn nnnnnnnnn
>Ariidae_Potamarius_izabalensis_1_1
nnnnnnnnnn nnnnnnnnnn nnnnnnnnnn nnnnnnnnng ctggaggagc aagcagt---
gctaagaagg actctaacaa agggacactg gaagatcaaa tcatccaggc caaccctgca
ctagaagctt ttggcaatgc caaaacattg agaaatgaca actcatctcg ctttggaaag
ttcattcgca ttcattttgg aacaagcggt aaactttctt cagccgacat tgaaacatac
ctgctggaaa aatcacgagt gacttttcag ctgaaggcag aaaggaatta tcacatcttt
taccagatat tgactaatgc aaagcctgag ctgctggata tgctgctgat tacaaataat
ccatatgatt actcttacat ctcccaagga gaagtaaccg ttccatcaat caatgatagc
gaggagttaa tggccacaga caatgccttt gatgtgcttg gcttcacccc agatgagaag
atgggagtct acaaactgac aggagctatc atgcattatg gcaacatgaa attcaagcag
aaacagcgag aagaacaggc agaaccagac ggtacagaag ctgctgacaa atcagcctac
ctaatgggac tgaactccgc tgatctcctg aaaggacttt gtcatccaag ggttaaagta
ggcaatgaat atgtcacaaa annnnnnnnn nnnnnnnnnn nnnnnnnnnn nnnnnnnnnn
nnnnnnnnnn nnnnnnnnn
>Ariidae_Potamarius_usumacintae_1_1
nnnnnnnnnn nnnnnnnnnn nnnnnnnnnn nnnnnnnnnn nnggaggagc aagcagt---
gctaagaagg actctaacaa agggacactg gaagatcaaa tcatccaggc caaccctgca
ctagaagctt ttggcaatgc caaaacattg agaaatgaca actcatctcg ctttggaaag
ttcattcgca ttcattttgg aacaagcggt aaactttctt cagccgacat tgaaacatac
ctgctggaaa aatcacgagt gacttttcag ctgaaggcag aaaggaatta tcacatcttt
taccagatat tgactaatgc aaagcctgag ctgctggata tgctgctgat tacaaataat
ccatatgatt actcttacat ctcccaagga gaagtaaccg ttccatcaat caatgatagc
gaggagttaa tggccacaga caatgccttt gatgtgcttg gcttcacccc agatgagaag
atgggagtct acaaactgac aggagctatc atgcattatg gcaacatgaa attcaagcag
aaacagcgag aagaacaggc agaaccagac ggtacagaag ctgctgacaa atcagcctac
ctaatgggac tgaactccgc tgatctcctg aaaggacttt gtcatccaag ggttaaagta
ggcaatgaat atgtcacaaa annnnnnnnn nnnnnnnnnn nnnnnnnnnn nnnnnnnnnn
nnnnnnnnnn nnnnnnnnn
>Ariidae_Sciades_couma_1_1
nnnnnnnnnn nnnnnnnnnn nnnnnnnnnn nnnnnnnnng ctggaggagc aagcagt---
gttaagaagg actctaacaa agggacactg gaagatcaaa tcatccaggc caaccctgca
ctagaggctt ttggcaatgc caaaacattg agaaatgaca actcatctcg ctttggaaag
ttcattcgca ttcattttgg aacaagtggt aaactttctt cagccgacat tgaaacatac
ctgctggaaa aatcacgagt gacttttcag ctgaaggcag aaaggaacta tcacatcttt
taccagatat tgaccaatgc aaagcctgag ctgctggata tgctgctgat tacaaataat
ccatatgatt actcttacat ctcccaagga gaagtaaccg ttccatcaat caatgatagt
gaggagttaa tggccacaga caatgccttt gatgtgcttg gcttcacccc agatgagaaa
atgggagtct acaaactgac aggagctatc atgcattatg gcaacatgaa attcaagcag
aaacagcgag aagaacaggc agaaccagac ggtacagaag ctgctgacaa atcagcctac
ctaatgggac tgaactccgc tgatctcctg aaaggacttt gtcatccaag ggttaaagta
ggcaatgaat atgtcacaaa annnnnnnnn nnnnnnnnnn nnnnnnnnnn nnnnnnnnnn
nnnnnnnnnn nnnnnnnnn
>Ariidae_Sciades_dowii_1_1
nnnnnnnnnn nnnnnnnnnn nnnnnnnnnn nnnnnnnnng ctggaggagc aagcagt---
gttaagaagg actctaacaa agggacactg gaagatcaaa tcatccaggc caaccctgca
ctagaggctt ttggcaatgc caaaacattg agaaatgaca actcatctcg ctttggaaag
ttcattcgca ttcattttgg aacaagcggt aaactttctt cagccgacat tgaaacatac
ctgctggaaa aatcacgagt gacttttcag ctgaaggcag aaaggaacta tcacatcttt
taccagatat tgaccaatgc aaagcctgag ctgctggata tgctgctgat tacaaataat
ccatatgatt actcttacat ctcccaagga gaagtaaccg ttccatcaat caatgatagt
gaggagttaa tggccacaga caatgccttt gatgtgcttg gcttcacccc agatgagaag
atgggagttt acaaactgac aggagctatc atgcattatg gcaacatgaa attcaagcag
aaacagcgag aagaacaggc agaaccagac ggtacagaag ctgctgacaa atcagcctac
ctaatgggac tgaactccgc tgatctcctg aaaggacttt gtcatccaag ggttaaagta
ggcaatgaat atgtcacaaa annnnnnnnn nnnnnnnnnn nnnnnnnnnn nnnnnnnnnn
nnnnnnnnnn nnnnnnnnn
>Ariidae_Sciades_proops_1_1
nnnnnnnnnn nnnnnnnnnn nnnnnnnnnn nnnnnnnnng ctggaggagc aagcagt---
gttaagaagg actctaacaa agggacactg gaagatcaaa tcatccaggc caaccctgca
ctagaggctt ttggcaatgc caaaacgttg agaaatgaca actcatctcg ctttggaaag
ttcattcgca ttcattttgg aacaagcggt aaactttctt cagccgacat tgaaacatac
ctgctggaaa aatcacgagt gacttttcag ctgaaggcag aaaggaacta tcacatcttt
taccagatat tgaccaatgc aaagcctgag ctgctggata tgctgctgat tacaaataat
ccatatgatt actcttacat ctcccaagga gaagtaaccg ttccatcaat caatgatagt
gaggagttaa tggccacaga caatgccttt gatgtgcttg gcttcacccc agatgagaaa
atgggagtct acaaactgac aggagctatc atgcattatg gcaacatgaa attcaagcag
aaacagcgag aagaacaggc agaaccagac ggtacagaag ctgctgacaa atcagcctac
ctaatgggac tgaactccgc tgatctcctg aaaggacttt gtcatccaag ggttaaagta
ggcaatgaat atgtcacaaa annnnnnnnn nnnnnnnnnn nnnnnnnnnn nnnnnnnnnn
nnnnnnnnnn nnnnnnnnn
>Atherinopsidae_Basilichthys_microlepidotus_1_1
nnnnnnnnnn nnnnnnnnnn nnnnnnnnnn nnnnnnnnnn nnnnnnnnnn nnnnnnnnnn
nnnnnnagag acaacagcaa ggggacactg gaggatcaaa tcatccaggc gaacccggcg
ctcgaagcct tcggcaacgc aaaaactttg agaaacgaca actcgtctcg tttcggaaaa
ttcattcgca ttcactttgg cacaagtggc aaactgtcgt ctgccgacgt tgagacgtac
ctactagaga agtcacgtgt cacctttcag ctcaaggctg agaggaacta ccacatcttc
tatcagatcc tgtccaatca gaagccagag ctgctggacc tgctgctgat caccaacaat
ccatacgact actcctacat ctcccaagga gagttaacag tcgcctcaat caatgactct
gaggagctga tggccacaga tagcgccttc gacgtgcttg gcttcactcc agaggagaag
acgggggtct acaaactgac tggcgccatc atgcactatg gcaacctgaa gttcaaacag
aagcagcggg aggaacaggc tgaacctgat gggacagagg ctgctgataa atcrgcttac
ctcatggggc tgaaccccgc agacctaatc aaagggctgt gccatcccag agtcaaggta
ggaaatgagt acgtcaccaa gggccaaagt gtggaccaag tctactacgc cnnnnnnnnn
nnnnnnnnnn nnnnnnnnn
>Atherinopsidae_Chirostoma_attenuatum_1_1
nnnnnnnnnn nnnnnnnnnn nnnnnnnnnn nnnnnnnnnn nnnnnnnnnn nnnnnnnnnn
nnnnnnaggg acgccagcaa gggcaccctg gaggaccaga tcatccaggc caacccggcg
ctggaggcct tcggcaacgc caagacgctg aggaacgaca actcctctcg cttcgggaag
ttcatccgca tccacttcgg caccagcggc aagctgtcgt ccgccgacat cgagacgtac
ctgctggaga agtcccgggt cacctttcag ctgaaggccg agaggaacta ccacatcttc
taccagatcc tgtccaacca gaagccggag ctgctggaca tgctgctgat caccaacaac
ccctacgact actcctacat ctcccagggg gaggtgaccg tggcctccat caacgactcg
gaggagctgc tggccaccga cagcgccttc gacgtgctgg gcttcacccc cgaggagaag
atgggygtct acaagctgac cggcgccatc atgcaccacg gcaacatgaa gttcaagcag
aagcagcgag aggagcaggc ggagcccgac ggcaccgagg ccgccgacaa gtcggcctac
ctgatgggac tgaactccgc cgacctcatc aaggggctct gccacccccg ggtcaaggtg
ggcaacgagt acgtcaccaa gggccagagc gtggaccagg tgcactacgc catcnnnnnn
nnnnnnnnnn nnnnnnnnn
>Atherinopsidae_Odontesthes_bonariensis_1_1
nnnnnnnnnn nnnnnnnnnn nnnnnnnnnn nnnnnnnnnn nnnnnnnnnn nnnnnnnnnn
nnnnnnagag acgccagcaa ggggacgctg gaggatcaga tcatccaggc caacccggcg
ctcgaggcct tcggcaacgc caaaactctg agaaacgaca actcgtctcg cttcggaaag
ttcatccgca ttcacttcgg cacgagcggc aaactgtcat ccgccgacgt ggagacgtac
ctgctggaga agtcccgggt caccttccag ctcaaggccg agaggaacta ccacatcttc
taccagatcc tgtccaacca gaagccagag ctgctggacc tgctgctgat caccaacaat
ccgtacgact actcctacat ctcccaggga gagctgacgg tcgcctccat caacgactcc
gaggagctga tagccacgga tagcgccttc gaygtgctcg gcttcacccc cgaggagaag
atgggcgtct acaagctgac cggcgccatc atgcactacg gcaacctgaa gttcaaacag
aagcagcggg aggagcaggc cgagcccgac gggaccgagg ccgtggataa atcagcctac
ctgatggggc tgaaccccgc agacctcatc aaaggcctgt gccaccccag agtcaaggtg
gggaacgagt acgtcaccaa gggccagagc gtggaccaag tctactacgc cnnnnnnnnn
nnnnnnnnnn nnnnnnnnn
>Atherinopsidae_Odontesthes_hatcheri_1_1
nnnnnnnnnn nnnnnnnnnn nnnnnnnnnn nnnnnnnnnn nnnnnnnnnn nnnnnnnnnn
nnnnnnagag acgccagcaa ggggacgctg gaggaccaga tcatccaggc caacccggcg
ctcgaggcct tcggcaacgc caaaactctg agaaacgaca actcgtctcg cttcggaaag
ttcatccgca ttcacttcgg cacgagcggc aaactgtcat ccgccgacgt ggagacgtac
ctgctggaga agtcccgggt caccttccag ctcaaggccg agaggaacta ccacatcttc
taccagatcc tgtccaacca gaagccagag ctgctggacc tgctgctgat caccaacaat
ccgtacgact actcctacat ctcccaggga gagctgacgg tcgcctccat caacgactcc
gaggagctga tggccacgga tagcgctttc gacgtgctcg gcttcacccc cgaggagaag
atgggcgtct acaagctgac cggcgccatc atgcactacg gcaacctgaa gttcaaacag
aagcagcggg aggagcaggc cgagcccgac gggaccgagg ccgtggataa atcagcctac
ctgatggggc tgaaccccgc agacctcatc aaaggcctgt gccaccccag agtcaaggtg
gggaacgagt acgtcaccaa gggccagagc gtggaccaag tctactacgc cnnnnnnnnn
nnnnnnnnnn nnnnnnnnn
>Atherinopsidae_Odontesthes_nigricans_1_1
nnnnnnnnnn nnnnnnnnnn nnnnnnnnnn nnnnnnnnnn nnnnnnnnnn nnnnnnnnnn
nnnnnnagag acgccagcaa ggggacgctg gaggaccaga tcatccaggc caacccggcg
ctcgaggcct tcggcaacgc caaaactctg agaaacgaca actcgtctcg cttcggaaag
ttcatccgca ttcacttcgg cacgagcggc aaactgtcgt ccgccgacgt ggagacgtac
ctgctggaga agtcccgggt caccttccag ctcaaggcsg agaggaacta ccacatcttc
taccagatcc tgtccaacca gaagccagag ctgctggacc tgctgctgat caccaacaat
ccgtacgact actcctacat ctcccaggga gagctgacgg tcgcctccat caacgactcc
gaggagctga tggccacgga tagcgccttc gacgtgctcg gcttcacgcc cgaggagaag
atgggcgtct acaagctgac cggcgccatc atgcactacg gcaacctgaa gttcaaacag
aagcagcggg aggagcaggc cgagcccgac gggaccgagg ccgtggataa atctgcctac
ctgatggggc tgaaccccgc agacgtcatc aaggggctgt gccaccccag agtcaaggtg
gggaacgagt acgtcaccaa gggccagagc gtggaccaag tctactactc catcnnnnnn
nnnnnnnnnn nnnnnnnnn
>Atherinopsidae_Odontesthes_perugiae_1_1
nnnnnnnnnn nnnnnnnnnn nnnnnnnnnn nnnnnnnnnn nnnnnnnnnn nnnnnnnnnn
nnnnnnagag acgccagcaa ggggacgctg gaggatcaga tcatccaggc caacccggcg
ctcgaggcct tcggcaacgc caaaactctg agaaacgaca actcgtctcg cttcggaaag
ttcatccgca ttcacttcgg cacgagcggc aaactgtcat ccgccgacgt ggagacgtac
ctgctggaga agtcccgggt caccttccag ctcaaggccg agaggaacta ccacatcttc
taccagatcc tgtccaacca gaagccagag ctgctggacc tgctgctgat caccaacaat
ccgtacgact actcctacat ctcccaggga gagctgacgg tcgcctccat caacgactcc
gaggagctga tagccacgga tagcgccttc gatgtgctcg gcttcacccc cgaggagaag
atgggcgtct acaagctgac cggcgccatc atgcactacg gcaacctgaa gttcaaacag
aagcagcggg aggagcaggc cgagcccgac gggaccgagg ccgtggataa atcagcctac
ctgatggggc tgaaccccgc agacctcatc aaaggcctgt gccaccccag agtcaaggtg
gggaacgagt acgtcaccaa gggccagagc gtggaccaag tctactacgc cnnnnnnnnn
nnnnnnnnnn nnnnnnnnn
>Atherinopsidae_Poblana_ferdebueni_2_1
accaagaggg tcatccagta cttcgccagc atcgccgccg tgggcgg--- ---cgcc---
ggcaagaggg acgccagcaa gggcaccctg gaggaccaga tcatccaggc caacccggcg
ctggaggcct tcggcaacgc caagacgctg aggaacgaca actcctctcg cttcgggaag
ttcatccgca tccacttcgg caacagcggc aagctgtcgt ccgccgacat cgagacgtac
ctgctggaga agtcccgggt cacctttcag ctgaaggccg agaggaacta ccacatcttc
taccagatcc tgtccaacca gaagccggag ctgctggaca tgctgctgat caccaacaac
ccctacgact actcctacat ctcccagggg gaggtgaccg tggcctccat caacgactcg
gaggagctgc tggccaccga cagcgccttc gacgtgctgg gcttcacccc cgaggagaag
atgggcgtct acaagctgac cggcgccatc atgcaccacg gcaacatgaa gttcaagcag
aagcagcgag aggagcaggc ggagcccgac ggcaccgagg ccgccgacaa gtcggcctac
ctgatgggac tgaactccgc cgacctcatc aaggggctct gccacccccg ggtcaaggtg
gggaacgagt acgtcaccaa gggccagagc gtggaccagg tgcactacgc catcggcgcc
ctggccnnnn nnnnnnnnn
>Auchenipteridae_Ageneiosus_ucayalensis_1_1
accaagagag taatccagta ttttgcaagt attgcagctg ctggtggaac aagtggc---
actaagaagg actctaacaa agggacactg gaagatcaaa tcatccaggc caaccctgca
ctagaggctt ttggcaatgc caaaacattg agaaatgaca actcatctcg ctttggaaaa
tttattcgca ttcattttgg aacaagtggt aaactttctt ctgctgacat tgaaacatac
ctgctggaaa aatcacgagt gacctttcag ctaaaagcag aaaggaacta tcatatcttt
taccagatat tgaccagtgc aaagcctgag ttgctggata tgctgctgat tacaaataat
ccatatgatt actcttatat ctcccaagga gaagtaacag ttccatcaat caatgatagc
gaggagttat tggccactga caatgcattt gatgtgcttg ggttcacccc agatgagaag
atgggagtct acaaactgac aggtgctatc atgcattatg gcaacatgaa attcaagcag
aaacagcgag aagaacaggc agaaccagat ggtacagaag ctgctgacaa gtcggcctac
ctaatggggc tgaactctgc tgatcttttg aaaggactct gtcatccaag ggttaaggta
ggcaatgaat atgtcacaaa aggccaaggt gtggatcaag tatactactc aattggagca
ctggcaaagt cagtgtatg
>Auchenipteridae_Tatia_intermedia_1_1
accaagagag tgatccagta tttcgcaagt attgcagctg ctggtggaac aagtggt---
gctaagaagg actctaacaa agggacactg gaagatcaaa tcatccaggc caaccctgca
ttagaggctt ttggaaatgc caaaacactg agaaatgaca actcctctcg ctttggaaag
ttcattcgca ttcattttgg aacaagtggg aaactttctt ctgctgacat tgaaacatac
ctgctggaaa aatcacgagt gacctttcag ctaaaggcag aaaggaacta tcatatcttt
taccagatac tgaccaatga aaagcctgag ctgctggata tgctgctgat tacaaataat
ccatatgatt actcttacat ctcccaagga gaagtaacag ttccatcaat caatgatagc
gaggagttat tggccactga caatgccttt gatgtgcttg gcttcacccc agatgagaaa
atgggagtct acaaactgac aggcgccatc atgcattatg gcaacatgaa attcaagcag
aaacaaagag aagaacaggc agaaccagat ggtacagaag ctgctgacaa gtcggcctac
ctaatggggc taaactctgc tgatcttctg aaaggactct gtcatccaag agttaaggta
ggcaatgaat atgtgacaaa aggccaaggt gtagatcaag tatactactc acttggagca
ctggcaaagt cagtgtatg
>Bryconidae_Brycon_chagrensis_1_1
accaagagag ttatccagta ttttgcgagc attgcagctg ctggagg--- ---tgct---
gccaagaagg actcaaacaa gggcaccctg gaggaccaaa tcatccaggc taatcctgca
cttgaggctt ttggcaatgc caaaacagta agaaatgaca actcgtcccg ttttggaaag
tttatccgca ttcatttcgg aacaagcggt aaactttctt cagctgacat tgaaacgtat
ctgctggaaa agtcacgtgt gacctttcag ctgaaatcag aaaggaacta ccacatcttt
ttccagatat tatccaatgt aaagccagag ctgctggata tgctgttgat tacaaacaat
ccctatgatt actcttacat ctcccaagga gaagtaactg tcgcaagtat caatgacagc
gaggagctgc tagccaccga caatgccttt gatgtgcttg gtttcactcc agatgagaag
atgggagtgt acaaattgac tggtgccatc atgcattatg gtaacatgaa attcaagcag
aagcaacgtg aggaacaggc tgaacctgat ggtacagaag ctgctgacaa atctgcctac
ctaatggggc tgaactctgc agatcttctg aagggactct gccatccaag ggtcaaggta
ggaaatgaat atgtcacaaa aggccaaggt gtggatcaag tatactactc aattggtgca
ctggctaagc gagtgnnnn
>Bryconidae_Brycon_hilarii_1_1
nnnnnnnngt ttatccagta ttttgcaagt attgcagctg ctggagg--- ---tgct---
ggcaagaagg actcaaacaa gggcaccctg gaggaccaaa tcatccaggc taatcctgca
cttgaggctt ttggcaatgc caaaacagta agaaatgaca actcgtctcg ttttggaaag
ttcatccgta ttcatttcgg aacaagcggt aaactttctt cagctgacat tgaaacgtat
ctgctggaaa agtcacgtgt gacctttcag ctaaaagcag aaaggaacta ccacatcttt
ttccagatat tatccaatgc aaagccagag ctgctggata tgctgttgat tacaaacaat
ccctatgatt actcttacat ctcccaagga gaagtaactg ttgcaagtat caatgacagt
gaagagctgc tagccaccga caatgccttt gatgtgctcg gtttcactcc agacgagaag
atgggagtgt acaaattgac tggtgccatc atgcattacg gtaacatgaa gttcaagcag
aagcagcgtg aggaacaggc tgaacccgat ggtacagaag ctgctgacaa atctgcctac
ctaatgggac tgaactctgc agatcttctg aagggactct gccatccaag ggtcaaggta
ggaaatgaat atgtcacaaa aggccaaagt gtggatcaag tatactactc acttggtgca
ctggctaagt cagtgaann
>Bryconidae_Brycon_hilarii_2_1
cccaagagag taatccagta ttttgcgagt attgcagctg ctggagg--- ---tgct---
ggcaagaagg actcaaacaa gggcaccctg gaggaccaaa tcatccaggc taatcctgca
cttgaggctt ttggcaatgc caaaacagta agaaatgaca actcgtctcg ttttggaaag
ttcatccgta ttcatttcgg aacaagcggt aaactttctt cagctgacat tgaaacgtat
ctgctggaaa agtcacgtgt gacctttcag ctaaaagcag aaaggaacta ccacatcttt
ttccagatat tatccaatgc aaagccagag ctgctggata tgctgttgat tacaaacaat
ccctatgatt actcttacat ctcccaagga gaagtaactg ttgcaagtat caatgacagt
gaagagctgc tagccaccga caatgccttt gatgtgctcg gtttcactcc agacgagaag
atgggagtgt acaaattgac tggtgccatc atgcattacg gtaacatgaa gttcaagcag
aagcagcgtg aggaacaggc tgaacccgat ggtacagaag ctgctgacaa atctgcctac
ctaatgggac tgaactctgc agatcttctg aagggactct gccatccaag ggtcaaggta
ggaaatgaat atgtcacaaa aggccaaagt gtggatcaag tatactactc acttggtgca
ctggctaagt cagtgtatg
>Bryconidae_Brycon_hilarii_3_1
actattcgac tagtccggta ttttgcgagt attgcagctg ctgcagg--- ---tgct---
ggcaagaagg actcaaacaa gggcaccctg gaggaccaaa tcatccaggc taatcctgca
cttgaggctt tcggcaatgc caaaacagta agaaatgaca actcgtctcg ttttggaaag
ttcatccgta ttcatttcgg aacaagcggt aaactttctt cagcggacat tgaaacgtat
ctgctggaaa agtcacgtgt gacctttcag ctaaaatcgg aaaggaacta ccacatcttt
ttccagatat tatccaatgc aaagccagag ctgctggata tgctgctgat tacaaacaat
ccctatgatt actcttacat ctcccaagga gaagtaactg ttgcaagtat caatgacagc
gaggagctgc tagccaccga caatgccttt gacgtgctcg gtttcactcc agacgagaag
ctgggagtgt acaaattgac tggtgccatc atgcattacg gtaacatgaa attcaagcag
aagcagcgtg aggaacaggc tgaacccgat ggtacagaag ctgctgacaa atctgcctac
ctaatggggc tgaactctgc agatcttctg aagggactct gccatccaag ggtcaaggta
ggaaatgaat atgtcacaaa aggccaaggt gtggatcaag tatactactc gcttggtgcg
ctggctaagt cagtgtatg
>Bryconidae_Brycon_insignis_1_1
nnnnnnnnnn nnnnnnnnnn nnnnnnnnnn nnnnnnnnnn nnnnnnnnnn nnnnnnnnnn
nnnnnnnnnn nctcaaacaa gggcaccctg gaggacccaa tcatggaggc taatcctgca
cttgaggctt ttggcaatgc caaaacaata agaaatgaca actcgtctcg ttttggaaag
ttcatccgta ttcatttcgg aacaagcggt aaactttctt cagctgacat tgaaacgtat
ctgctggaaa agtcacgtgt gacctttcag ctaaaagcag aaaggaacta ccacatcttt
ttccagatat tatccaatgc aaagccagag ccgctggata tgctgctgat tacaaacaat
ccctatgatt actcttacat ctcccaagga gaagtaactg ttgcaagtat caatgacagc
gaggagctgc tagccaccga caatgccttt gatgtgctcg gtttcactcc agacgagaag
atgggagtgt acaaattgat tggtgccatc atgcattacg gtaacatgaa attcaagcag
aagcagcgtg aggaacaggc tgaacccgat ggtacagaag ctgctgacaa atctgcctac
ctaatggggc tgaactctgc agatcttctg aagggactct gccatccaag ggtcaaggta
ggaaatgaat atgtcacaaa aggccaaagt gttgatcaag tatactactc acttggtgcg
ctggctaagt cagnnnnnn
>Bryconidae_Brycon_nattereri_1_1
accaagagag taatccagta ttttgcgagt attgcagctg ctggagg--- ---tgct---
ggcaagaagg actcaaacaa gggcaccctg gaggaccaaa tcatccaggc taatcctgca
cttgaggctt ttggcaatgc caaaacagca agaaatgaca actcgtctcg ttttggaaag
ttcatccgta ttcattttgg aacaagcggt aaactttctt cagctgacat tgaaacgtat
ctgctggaaa agtcacgtgt gacctttcag ctaaaagcag aaaggaacta ccacatcttt
ttccagatat tatccaatgc aaagccagag ctgctggata tgctgctgat tacaaacaat
ccctatgatt actcttacat ctcccaagga gaagtaaccg ttgcaagtat caatgacagc
gaggagctgc tagccaccga caatgccttt gatgtgctcg gtttcactcc agacgagaag
atgggagtgt acaaattgat tggtgccatc atgcattacg gtaacatgaa attcaagcag
aagcagcgtg aggaacaggc tgaacccgat ggttcagaag ctgctgacaa atctgcctac
ctaatggggc tgaactctgc agatcttctg aagggactct gccatccaag ggtcaaggta
ggaaatgaat atgtcacaaa aggccaaagt gtggatcaag tatactactc acttggagcg
ctggctaagt cagtgtatg
>Bryconidae_Brycon_opalinus_1_1
accaagagag taatccagta ttttgcaagt attgcagctg ctggagg--- ---tgct---
ggcaagaagg actcaaacaa gggcaccctg gaggaccaaa tcatccaggc taatcctgca
cttgaggctt ttggcaatgc caaaacagta agaaatgaca actcgtctcg ttttggaaag
ttcatccgta ttcatttcgg aacaagcggt aaactttctt cagctgacat cgaaacgtat
ctgctggaaa agtcccgtgt tacctttcag ctaaaagcag aaaggaacta ccacatcttt
ttccagatat tatccaatgc aaagccagag ctgctggata tgctgctgat tacaaacaat
ccctatgatt actcttacat ctcccaagga gaagtaactg ttgcaagtat caatgacagc
gaggagctgc tagccacaga caatgccttt gatgtgcttg gtttcactcc agacgagaag
atgggagtgt acaaattgat tggtgccatc atgcattacg gtaacatgaa attcaagcag
aagcagcgtg aggaacaggc tgaacctgat ggttcagaag ctgctgacaa atctgcctac
ctaatggggc tgaactctgc agatcttctg aagggactct gccatccaag ggtcaaggta
ggaaatgaat atgtcacaaa aggccaaggt gtggatcaag tatactactc acttggtgcg
ctggctaagt cagtatatg
>Bryconidae_Brycon_opalinus_2_1
nnnnnnnnnt ttcccaagta ttttgcaagt attgcagctg ctggagg--- ---tgct---
ggcaagaagg actcaaacaa gggcaccctg gaggaccaaa tcatccaggc taatcctgca
cttgaggctt ttggcaatgc caaaacagta agaaatgaca actcgtctcg ttttggaaag
ttcatccgta ttcatttcgg aacaagcggt aaactttctt cagctgacat tgaaacgtat
ctgctggaaa agtcacgtgt gacctttcag ctaaaagcag aaaggaacta ccacatcttt
ttccagatat tatccaatga aaagccagag ctgctggata tgctgctgat tacaaacaat
ccctatgatt actcttacat ctcccaagga gaagtaactg ttgcaagtat caatgacagc
gaggagctgc tagccaccga caatgccttt gatgtgcttg gtttcactcc agacgagaag
atgggagtgt acaaattgat tggtgccatc atgcattacg gtaacatgaa attcaagcag
aagcagcgtg aggaacaggc tgaacccgat ggtacagaag ctgctgacaa atctgcctac
ctaatggggc tgaactctgc agatcttctg aagggactct gccatccaag ggtcaaggta
ggaaatgaat atgtcacaaa aggccaaggt gtggatcaag tatactactc acttggtgcg
ctggctaagt cagtgtatg
>Bryconidae_Brycon_orthotaenia_1_1
accaaaagag ttatccagta ttttgcaagt attgcagctg ctggagg--- ---tgct---
ggcaagaagg actcaaacaa gggcaccctg gaggaccaaa tcatccaggc taatcctgca
cttgaggctt ttggcaatgc caaaacagta agaaatgaca actcgtctcg ttttggaaag
ttcatccgta ttcatttcgg aacaagcggt aaactttctt cagctgacat cgaaacgtat
ctgctggaaa agtcccgtgt tacctttcag ctaaaagcag aaaggaacta ccacatcttt
ttccagatat tatccaatgc caagccagag ctgctggata tgctgctgat tacaaacaat
ccctatgatt actcttacat ctcccaagga gaagtaactg ttgcaagtat caatgacagc
gaggagctgc tagccacaga caatgccttt gatgtgcttg gtttcactcc agacgagaag
atgggagtgt acaaattgat tggtgccatc atgcattacg gtaacatgaa attcaagcag
aagcagcgtg aagaacaggc tgaacctgat ggttcagaag ctgctgacaa atctgcctac
ctaatggggc tgaactctgc agatcttctg aagggactct gccatccaag ggtcaaggta
ggaaatgaat atgtcacaaa aggccaaggt gtggatcaag tatactactc acttggtgcg
ctggctaagt cannnnnnn
>Bryconidae_Brycon_pesu_1_1
accaagagag taatccagta tttcgcgagt attgcagctg ctggagg--- ---tgct---
ggcaagaagg actcaaacaa gggcaccctg gaggaccaaa tcatccaggc taatcctgcg
cttgaggctt ttggcaatgc caaaacatta agaaatgaca actcgtctcg ttttggaaag
ttcatccgca ttcatttcgg aacaagcggt aaactttcct cagctgacat tgagacgtat
ctgctggaaa agtcacgtgt gacctttcag ctaaaagcag aaaggaacta ccacatcttt
ttccagatat tatccaatgc aaagccagag ctgctggata tgctgttgat taccaacaat
ccttatgatt actcctacat ctcccaagga gaagtaactg ttgcaagtat caatgacagc
gaggagctgc tagccaccga caatgccttt gatgtgctcg gtttcactcc agacgagaag
atgggagtgt ataaattgac tggtgccatc atgcattatg gtaacatgaa attcaagcag
aagcagcgtg aggaacaggc tgagcccgat ggtacagaag ctgcggacaa atctgcctac
ctaatggggc taaactctgc agatcttctg aagggactct gccatccaag ggtcaaggta
ggaaatgaat atgtcacgaa aggccaaggc gtggatcaag tatactactc acttggtgca
ctggctaagt cagtgtatg
>Bryconidae_Brycon_petrosus_1_1
accaagagag ttatccagta ttttgcgagc attgcagctg ctggagg--- ---tgct---
gccaagaagg actcaaacaa gggcaccctg gaggaccaaa tcatccaggc taatcctgca
cttgaggctt ttggcaatgc caaaacagta agaaatgaca actcgtcccg ttttggaaag
tttatccgca ttcatttcgg aacaagcggt aaactttctt cagctgacat tgaaacgtat
ctgctggaaa agtcacgtgt gacctttcag ctgaaatcag aaaggaacta ccacatcttt
ttccagatat tatccaatgt aaagccagag ctgctggata tgctgttgat tacaaacaat
ccctatgatt actcttacat ctcccaagga gaagtaactg tcgcaagtat caatgacagc
gaggagctgc tagccaccga caatgccttt gatgtgcttg gtttcactcc agatgagaag
atgggagtgt acaaactgac tggtgccatc atgcattatg gtaacatgaa attcaagcag
aagcaacgtg aggaacaggc tgaacctgat ggttcagaag ctgctgacaa atctgcctac
ctaatggggc tgaactctgc agatcttctg aagggactct gccatccaag ggtcaaggta
ggaaatgaat atgtcacaaa aggccaaggt gtggatcaag tatactactc aattggtgca
ctggctaagt cagtgtatg
>Bryconidae_Salminus_affinis_1_1
accaagagag taatccagta ttttgcgagt attgcagctg ctgcagg--- ---tgct---
ggcaagaagg actcaaataa gggtaccctg gaggatcaaa tcattcaggc taatcctgca
cttgaggctt ttggcaatgc caaaacagtg agaaatgaca actcgtctcg ttttggaaaa
ttcatccgca ttcatttcgg aacaagcggt aaactttcct cagctgacat cgaaacatat
ctgctggaaa agtcacgtgt gacctttcag ctaaaatcag aaaggaacta ccacatcttt
ttccagatat tgtccaacgc caagccagag ctgctggata tgctgttgat tacaaacaac
ccctatgatt actcttacat ctcccaagga gaagtaactg ttgcaagcat caatgacagc
gaggagctgc tagccaccga caatgccttt gacgtgctcg gcttcactcc agacgagaag
atgggagtgt acaaattgac tggtgccatt atgcattacg gtaacatgaa attcaagcag
aagcagcgtg aggaacaggc tgaacccgat ggtacagaag ctgctgacaa atctgcctac
ctaatggggc tgaactctgc agatcttctg aagggactct gccatccaag nnnnnnnnnn
nnnnnnnnnn nnnnnnnnnn nnnnnnnnnn nnnnnnnnnn nnnnnnnnnn nnnnnnnnnn
nnnnnnnnnn nnnnnnnnn
>Bryconidae_Salminus_brasiliensis_1_1
accaagagag taatacagta ttttgcgagt attgcagctg ctgcagg--- ---tgct---
ggcaagaagg actcaaataa gggtaccctg gaggaccaaa tcattcaggc taatcctgca
cttgaggctt ttggcaatgc caaaacagtg agaaatgaca actcgtctcg ttttggaaaa
ttcatccgca ttcatttcgg aacaagcggt aaactttcct cagctgacat cgaaacatat
ctgctggaaa agtcacgtgt gacctttcag ctaaaatcag aaaggaacta ccacatcttt
ttccagatat tgtccaacgc caagccagag ctgctggata tgctgttgat tacaaacaac
ccctatgatt actcttacat ctcccaagga gaagtaactg ttgcaagcat caatgacagc
gaggagctgc tagccaccga caatgccttt gacgtgcttg gcttcactcc agacgagaag
atgggagtgt acaaattgac tggtgccatt atgcattatg gtaacatgaa attcaagcag
aagcagcgtg aggaacaggc tgaacccgat ggtacagaag ctgctgacaa atctgcctac
ctaatggggc tgaactctgc agatcttctg aagggactct gccatccaag agtcaaggta
ggaaacgaat atgtcacaaa gggccaaggc gtggatcaag tatactactc ccttggtgca
ctggctaagt cagtgtatg
>Bryconidae_Salminus_franciscanus_1_1
accaagagag taatacagta ttttgcgagt attgcagctg ctgcagt--- ---tgct---
ggcaagaagg actcaaataa gggtaccctg gaggaccatt tcattcaggc taatcctgca
cttgaggctt ttggcaatgc caaaacagtg agaaatgaca actcgtctcg ttttggaaaa
ttcatccgca ttcatttcgg aacaagcggt aaactttcct cagctgacat cgaaacatat
ctgctggaaa agtcacgtgt gacctttcag ctaaaatcag aaaggaacta ccacatcttt
ttccagatat tgtccaacgc caagccagag ctgctggata tgctgttgat tacaaacaac
ccctatgatt actcttacat ctcccaagga gaagtaactg ttgcaagcat caatgacagc
gaggagctgc tagccaccga caatgccttt gacgtgcttg gcttcactcc agacgagaag
atgggagtgt acaaattgac tggtgccatt atgcattatg gtaacatgaa attcaagcag
aagcagcgtg aggaacaggc tgaacccgat ggtacagaag ctgctgacaa atctgcctac
ctaatggggc tgaactctgc agatcttctg aagggactct gccatccaag agtcaaggta
ggaaacgaat atgtcacaaa gggccaaggc gtggatcaag tatactactc ccttggtgca
ctggctaagt cagtgtatg
>Bryconidae_Salminus_hilarii_1_1
accaagagag taatacagta ttttgcgagt attgcagctg ctgcagg--- ---tgct---
ggcaagaagg actcaaataa gggtaccctg gaggaccaaa tcattcaggc taatcctgca
cttgaggctt ttggcaatgc caaaacagtg agaaatgaca actcgtctcg ttttggaaaa
ttcatccgca ttcatttcgg aacaagcggt aaactttcct cagctgacat cgaaacatat
ctgctggaaa agtcacgtgt gacctttcag ctaaaatcag aaaggaacta ccacatcttt
ttccagatat tgtccaacgc caagccagag ctgctggata tgctgttgat tacaaacaac
ccctatgatt actcttacat ctcccaagga gaagtaactg ttgcaagcat caatgacagc
gaggagctgc tagccaccga caatgccttt gacgtgcttg gcttcactcc agacgagaag
atgggagtgt acaaattgac tggtgccatt atgcattatg gtaacatgaa attcaagcag
aagcagcgtg aggaacaggc tgaacccgat ggtacagaag ctgctgacaa atctgcctac
ctaatggggc tgaactctgc agatcttctg aagggactct gccatccaag agtcaaggta
ggaaacgaat atgtcacaaa gggccaaggc gtggatcaag tatactactc ccttggtgca
ctggctaagt cagtgtatg
>Characidae_Aphyocharax_dentatus_1_1
nnnnnnnnnn nnnnnnnnnn ntttgcaagt attgcggctg ctggagg--- ---ttct---
ggaaagaagg atgcaaacaa gggcaccttg gaggatcaaa tcatccaggc taatcctgca
cttgaggcct tcggcaatgc caaaacagta agaaatgaca actcctctcg ttttggaaaa
ttcatccgca ttcattttgg aacaagtggc aaactttctt cagctgacat tgaaacatat
ctgctggaaa agtcccgtgt tacctttcag ctaaagtcag aaagaaacta ccacatcttt
ttccagatat tatccagtgc aaagcctgag ctgttggata tgctgttgat cacaaataac
ccctatgatt actcttacat ctcccaagga gaagtaactg ttgcaagtat caatgacagc
gaggagctcc tagccaccga caatgccttt gatgtgcttg gtttcacacc agatgagaag
atgggagtgt acaaattgac tggtgctatc atgcattatg ggaacatgaa gttcaagcag
aagcagcgtg aggaacaggc cgaacctgat ggttcagaat ctgctgacaa atctgcctac
ctaatgggac tgaactctgc agatcttctg aagggactct gccatccacg ggtcaaggta
gggaatgaat atgtcacaaa aggccaaggc gtggatcaag tgtactactc acttggtgca
ctggctannn nnnnnnnnn
>Characidae_Attonitus_irisae_1_1
nnnnnnnnnn nnnnnnnnnn nnnnnnnnnn nnnnnnnnnn nnnnnnnnnn nnnnnnnnnn
nnnnnnnnng acgcaagcaa gggcaccttg gaggatcaaa tcatccaggc taatcctgca
cttgaggcct tcggcaatgc caaaactcta agaaatgaca actcgtcgcg ttttggaaag
tttatccgca ttcattttgg aacgagtggc aaactttctt cagcggacat cgaaacgtat
ctgctggaaa agtcccgtgt tacctttcag cttaaatcag aaagaaacta tcacatcttt
ttccaaatat tatccaatgc aaagccagag ctcctggata tgctgctgat tacaaataat
ccttacgatt actcttacat ctcccaagga gaagtaactg ttgctagtat caatgacagy
gaggagctgc tagccactga cagtgccttt gatgtgcttg ggttcacacc agatgagaag
atgggagtgt acaaattgac tggtgcaatc atgcattatg ggaacatgaa gttcaagcag
aagcagcgtg aggaacaggc tgaacctgat ggtacagaag ctgctgacaa atctgcctac
ctaatgggac tgaactctgc agatcttcta aagggactct gccatccaag ggtgaaggta
gggaatgaat atgtgacaaa annnnnnnnn nnnnnnnnnn nnnnnnnnnn nnnnnnnnnn
nnnnnnnnnn nnnnnnnnn
>Characidae_Bryconamericus_iheringii_1_1
nnnnnnnnnn nnnnnnnnnn nnnnnnnnnn nnnnnnnnnn nnnnnnnnnn nnnnnnnnnn
agcaagaagg acgcaagcaa gggcaccttg gaggatcaaa tcatccaggc taatcctgca
cttgaggcct ttggcaatgc aaaaactctg cgaaatgaca actcatctcg ttttggaaag
tttatccgca ttcatttcgg aacgagtggc aaactttctt cagcggacat cgaaacctat
ctgctggaaa agtcccgtgt tacctttcag ctaaaatcag aaagaaacta tcacatcttt
ttccaaatat tatccaatgc aaagccagag ctcctggata tgctgctgat tacaaataat
ccttacgatt actcttacat ctcccaagga gaagtaactg ttgcgagtat caatgacagc
gaggagctgc ttgccacaga cagtgccttt gatgtgcttg ggttcacacc agatgagaag
atgggagtgt acaaattgac tggtgcaatc atgcattatg ggaacatgaa gttcaagcag
aagcagcgtg aggaacaggc tgagcctgat ggttcagaag ctgctgacaa atctgcctac
ctaatgggac tgaactctgc agatcttcta aagggactct gccatccaag ggtgaaggta
gggaatgagt acgtgactaa annnnnnnnn nnnnnnnnnn nnnnnnnnnn nnnnnnnnnn
nnnnnnnnnn nnnnnnnnn
>Characidae_Bryconamericus_iheringii_2_1
nnnnnnnnnn nnnnnnnnnn nnnnnnnnnn nnnnnnnnnn nnnnnnnnnn nnnnnnnnnn
agcaagaagg acgcaagcaa gggcaccttg gaggatcaaa tcatccaggc taatcctgca
cttgaggcct ttggcaatgc aaaaactcta cgaaatgaca actcatctcg ttttggaaag
tttatccgca ttcatttcgg aacgagtggc aaactttctt cagcggacat cgaaacctat
ctgctggaaa agtcccgtgt tacctttcag ctaaaatcag aaagaaacta tcacatcttt
ttccaaatat tatccaatgc aaagccagag ctcctggata tgctgctgat tacaaataat
ccttacgatt actcttacat ctcccaagga gaagtaactg ttgcgagtat caatgacagc
gaggagctgc ttgccacaga cagtgccttt gatgtgcttg ggttcacacc agatgagaag
atgggagtgt acaaattgac tggtgcaatc atgcattatg ggaacatgaa gttcaagcag
aagcagcgtg aggaacaggc tgagcctgat ggttcagaag ctgctgacaa atctgcctac
ctaatgggac tgaactctgc agatcttcta aagggactct gccatccaag ggtgaaggta
gggaatgagt atgtgacaaa annnnnnnnn nnnnnnnnnn nnnnnnnnnn nnnnnnnnnn
nnnnnnnnnn nnnnnnnnn
>Characidae_Bryconamericus_ikaa_1_1
nnnnnnnnnn nnnnnnnnnn nnnnnnnnnn nnnnnnnnnn nnnnnnnnnn nnnnnnnnnn
agcaagaagg acgcaagcaa gggcaccttg gaggatcaaa tcatccaggc taatcctgca
cttgaggcct ttggcaatgc aaaaactcta cgaaatgaca actcatctcg ttttggaaag
tttatccgca ttcatttcgg aacgagtggc aaactttctt cagcggacat cgaaacctat
ctgctggaaa agtcccgtgt tacctttcag ctaaaatcag aaagaaacta tcacatcttt
ttccaaatat tatccaatgc aaagccagag ctcctggata tgctgctgat tacaaataat
ccttacgatt actcttacat ctcccaagga gaagtaactg ttgcgagtat caatgacagc
gaggagctgc ttgccacaga cagtgccttt gatgtgcttg ggttcacacc agatgagaag
atgggagtgt acaaattgac tggtgcaatc atgcattatg ggaacatgaa gttcaagcag
aagcagcgtg aggaacaggc tgagcctgat ggttcagaag ctgctgacaa atctgcctac
ctaatgggac tgaactctgc agatcttcta aagggannnn nnnnnnnnnn nnnnnnnnnn
nnnnnnnnnn nnnnnnnnnn nnnnnnnnnn nnnnnnnnnn nnnnnnnnnn nnnnnnnnnn
nnnnnnnnnn nnnnnnnnn
>Characidae_Bryconamericus_patriciae_1_1
nnnnnnnnnn nnnnnnnnnn nnnnnnnnnn nnnnnnnnnn nnnnnnnnnn nnnnnnnnnn
agcaagaagg acgcaagcaa gggcaccttg gaggatcaaa tcatccaggc taatcctgca
cttgaggcct ttggcaatgc aaaaacttta agaaatgaca actcatctcg ttttggaaag
tttatccgca ttcatttcgg aatgagtggc aaactttctt cagcggacat cgaaacctat
ctgctggaaa agtcccgtgt tacctttcag ctaaaatcag aaagaaacta tcacatcttt
ttccaaatat tatccaatgc aaagccagag ctcctggata tgctgctgat tacaaataat
ccttacgatt actcttacat ctcccaagga gaagtaactg ttgcgagtat caatgacagt
gaggagctgc ttgccacaga cagtgccttt gatgtgcttg ggttcacacc agatgagaag
atgggagtgt acaaattgac tggtgcaatc atgcattatg ggaacatgaa gttcaagcag
aagcagcgtg aggaacaggc tgagcctgat ggttcagaag ctgctgacaa atctgcctac
ctaatgggac tgaactctgc agatcttcta aagggactct gccatccaag ggtgaaggta
gggaatgaat acgtgacaaa annnnnnnnn nnnnnnnnnn nnnnnnnnnn nnnnnnnnnn
nnnnnnnnnn nnnnnnnnn
>Characidae_Bryconamericus_patriciae_2_1
nnnnnnnnnn nnnnnnnnnn nnnnnnnnnn nnnnnnnnnn nnnnnnnnnn nnnnnnnnnn
agcaagaagg acgcaagcaa gggcaccttg gaggatcaaa tcatccaggc taatcctgca
cttgaggcct ttggcaatgc aaaaacttta agaaatgaca actcatctcg ttttggaaag
tttatccgca ttcatttcgg aatgagtggc aaactttctt cagcggacat cgaaacctat
ctgctggaaa agtcccgtgt tacctttcag ctaaaatcag aaagaaacta tcacatcttt
ttccaaatat tatccaatgc aaagccagag ctcctggata tgctgctgat tacaaataat
ccttacgatt actcttacat ctcccaagga gaagtaactg ttgcgagtat caatgacagt
gaggagctgc ttgccacaga cagtgccttt gatgtgcttg ggttcacacc agatgagaag
atgggagtgt acaaattgac tggtgcaatc atgcattatg ggaacatgaa gttcaagcag
aagcagcgtg aggaacaggc tgagcctgat ggttcagaag ctgctgacaa atctgcctac
ctaatgggac tgaactctgc agatcttcta aagggactct gccatccaag ggtgaaggta
gggaatgaat acgtgacaaa annnnnnnnn nnnnnnnnnn nnnnnnnnnn nnnnnnnnnn
nnnnnnnnnn nnnnnnnnn
>Characidae_Bryconamericus_rubropictus_1_1
nnnnnnnnnn nnnnnnnnnn nnnnnnnnnn nnnnnnnnnn nnnnnnnnnn nnnnnnnnnn
agcaagaagg acgcaagcaa gggcaccttg gaggatcaaa tcatccaggc taatcctgca
cttgaggcct ttggcaatgc aaaaactcta agaaatgaca actcatctcg ttttggaaag
tttatccgca ttcatttcgg aacgagtggc aaactttctt cagcggacat cgaaacctat
ctgttggaaa agtcccgtgt tacctttcag ctaaaatcwg aaagaaacta tcacatcttt
ttccaaatat tatccaatgc aaagccagag ctcctggata tgctgctgat tacaaataat
ccttacgatt actcttacat ctcccaagga gaagtaactg ttgcgagtat caatgacagc
gaggagctgc ttgccacaga cagtgccttt gatgtgcttg ggttcacacc agatgagaag
atgggagtgt acaaattgac tggtgcaatc atgcattatg ggaacatgaa gttcaagcag
aagcagcgtg aggaacaggc tgagcctgat ggttcagaag ctgctgacaa atctgcctac
ctaatgggac tgaactctgc agatcttcta aagggactct gccatccaag ggtgaaggta
gggaatgagt acgtgacaaa annnnnnnnn nnnnnnnnnn nnnnnnnnnn nnnnnnnnnn
nnnnnnnnnn nnnnnnnnn
>Characidae_Bryconamericus_uporas_1_1
nnnnnnnnnn nnnnnnnnnn nnnnnnnnnn nnnnnnnnnn nnnnnnnnnn nnnnnnnnnn
agcaagaagg acgcaagcaa gggcaccttg gaggatcaaa tcatccaggc taatcctgca
cttgaggcct ttggcaatgc aaaaactcta agaaatgaca actcatctcg ttttggaaag
tttatccgca ttcatttcgg aacgagtggc aaactttctt cagcggacat cgaaacctat
ctgctggaaa agtcccgtgt tacctttcag ctaaaatcag aaagaaacta tcacatcttt
ttccaaatat tatccaatgc aaagccagag ctcctggata tgctgctgat tacaaataat
ccttacgatt actcttacat ctcccaagga gaagtaactg ttgcgagtat caatgacagc
gaggagctgc ttgccacaga cagtgccttt gatgtgcttg ggttcacacc agatgagaag
atgggagtgt acaaattgac tggtgcaatc atgcattatg ggaacatgaa gtttaagcag
aagcagcgtg aggaacaggc tgagcctgat ggttcagaag ctgctgacaa atctgcctac
cttatgggac tgaactctgc agatcttctg aagggactct gccatccaag ggtgaaggta
gggaatgagt acgtgacaaa annnnnnnnn nnnnnnnnnn nnnnnnnnnn nnnnnnnnnn
nnnnnnnnnn nnnnnnnnn
>Characidae_Cheirodon_stenodon_1_1
accaagagag ttatccagta tttcgcaagt attgctgctg ctggaggat- --ctgct---
gtcaagaagg acgcaaacaa gggcaccttg gaggatcaaa tcatccaggc taaccctgca
ctagaggcct ttggcaatgc caaaacggcg agaaatgaca actcatctcg ttttggaaag
tttatccgga ttcattttgg aacaagcggc aaactttctt cagctgacat cgaaacatat
ctgctggaaa agtcccgtgt tacctttcag ctaaagtcag aaagaaacta ccacatcttt
ttccagatct tatctaatgc aaagccagag ctgctggaca tgctgttgat tacgaataat
ccctatgatt actcttacat ctcccaagga gaagtaactg ttgcaagtat caatgacagt
gaggagctgc tagccaccga caatgccttt gatgtgcttg gtttcacacc agatgagaag
atgggagtgt acaaattgac cggtgctatc atgcattacg ggaacatgaa gttcaagcag
aagcagcgtg aggaacaggc tgaacctgat ggcacagaag ctgctgacaa atctgcctac
ctaatgggac tgaactctgc agatcttctg aagggactct gccatccaag agtcaaggta
ggaaatgaat atgttacaaa aggtcaaggt gtggatcaag tctactactc acttggtgca
ctggctaagt cagtgtatg
>Characidae_Cheirodon_stenodon_2_1
accaagagag ttatccagta tttcgcaagt attgctgctg ctggaggat- --ctgct---
gtcaaaaagg acgcaaacaa gggcaccttg gaggatcaaa tcatccaggc taaccctgca
ctagaggcct ttggcaatgc caaaacggcg agaaatgaca actcatctcg ttttggaaag
tttatccgga ttcattttgg aacaagtggc aaactttctt cagctgacat cgaaacatat
ctgctggaaa agtcccgtgt tacctttcag ctaaagtcag aaagaaacta ccacatcttt
ttccagatct tatctaatgc aaagccagag ctgctggaca tgctgttgat tacgaataat
ccctatgatt actcttacat ctcccaagga gaagtaactg ttgcaagtat caatgacagt
gaggagctgc tagccaccga caatgccttt gatgtgcttg gtttcacacc agatgagaag
atgggagtgt acaaattgac cggtgctatc atgcattacg ggaacatgaa gttcaagcag
aagcagcgtg aggaacaggc tgaacctgat ggcacagaag ctgctgacaa atctgcctac
ctaatgggac tgaactctgc agatcttctg aagggactct gccatccaag agtcaaggta
ggaaatgaat atgttnnnnn nnnnnnnnnn nnnnnnnnnn nnnnnnnnnn nnnnnnnnnn
nnnnnnnnnn nnnnnnnnn
>Characidae_Corynopoma_riisei_1_1
nnnnnnnnnn nnnnnnnnnn nnnnnnnnnn nnnnnnnnnn nnnnnnnnnn nnnnnnnnnn
agcaagaagg acacaagcaa gggcaccttg gaggatcaaa tcatccaggc taaccctgca
cttgaggcct tcggcaatgc caaaactcta agaaacgaca actcatctcg tttcggaaag
ttcatccgca ttcacttcgg aacgagtggc aaactttctt ccgcggacat cgaaacatat
ctgctggaaa agtcccgtgt tacctttcag ctcaaatcag aaagaaacta tcacatcttc
ttccaaatat tatccaatgc aaagccagag ctcctggata tgctgttgat tacaaacaat
ccctatgact actcttacat ctcccaagga gaagtaactg ttgcaagtat caacgacagc
gaggaactgc aagccaccga cagtgccttt gatgtccttg ggttcacgcc tgatgagaag
atgggagtgt acaaattaac tggtgcaatc atgcattatg ggaacatgaa gttcaagcag
aagcagcgtg aggaacaggc agaacctgat ggtacagaag ctgctgacaa atctgcctac
ctaatgggac tgaactctgc agatctcctg aagggactct gccatccaag ggtgaaggta
gggaacgaat atgtgacaaa annnnnnnnn nnnnnnnnnn nnnnnnnnnn nnnnnnnnnn
nnnnnnnnnn nnnnnnnnn
>Characidae_Corynopoma_riisei_2_1
nnnnnnnnnn nnnnnnnnnn nnnnnnnnnn nnnnnnnnnn nnnnnnnnnn nnnnnnnnnn
agcaagaagg acacaagcaa gggcaccttg gaggatcaaa tcatccaggc taaccctgca
ctcgaggcct tcggcaatgc caaaactcta agaaacgaca actcatctcg tttcggaaag
ttcatccgca ttcacttcgg aacgagtggc aaactttctt ccgcggacat cgaaacatat
ctgctggaaa agtcccgtgt tacctttcag ctcaaatcag aaagaaacta tcacatcttc
ttccaaatat tatccaatgc aaagccagag ctcctggata tgctgttgat tacaaacaat
ccctatgact actcttacat ctcccaagga gaagtaactg ttgcaagtat caacgacagc
gaggaactgc aagccaccga cagtgccttt gatgtccttg ggttcacgcc tgatgagaag
atgggagtgt acaaattaac tggtgcaatc atgcattatg ggaacatgaa gttcaagcag
aagcagcgtg aggaacaggc agaacctgat ggtacagaag ctgctgacaa atctgcctac
ctaatgggac tgaactctgc agatctcctg aagggactct gccatccaag ggtgaaggta
gggaacgaat atgtgacaaa annnnnnnnn nnnnnnnnnn nnnnnnnnnn nnnnnnnnnn
nnnnnnnnnn nnnnnnnnn
>Characidae_Creagrutus_affinis_1_1
nnnnnnnnnn nnnnnnnnnn nnnnnnnnnn nnnnnnnnnn nnnnnnnnnn nnnnnnnnnn
agcaagaagg acacaagcaa gggcaccttg gaggatcaaa tcatccaagc taatcctgca
cttgaggcct ttggcaacgc caaaactgta agaaatgaca actcatctcg ttttggaaag
tttatccgca ttcattttgg aacaagtggc aaactttctt cagcggacat cgaaacgtat
ctgctggaaa agtcccgtgt tacctttcag ctaaaatcag aaagaaacta tcacatcttt
ttccagatat tatccaatgc aaagccagag ctcctggata tgctgctgat tacaaataat
ccctacgatt actcttacat ctctcaagga gaagtaactg ttgcgagtat caatgacagc
gaggagctgc tagccacaga cagtgccttt gatgtgcttg ggttcacgcc agatgagaag
atgggagtgt acaaattgac tggtgcaatc atgcattatg ggaacatgaa gttcaagcag
aagcagcgtg aggaacaggc tgaacctgat ggtacagaag ctgctgacaa atctgcctac
ctaatgggac tgaactctgc agatcttctg aagggactct gccatccaag ggtgaaggtt
gggaatgaat atgtgacaaa annnnnnnnn nnnnnnnnnn nnnnnnnnnn nnnnnnnnnn
nnnnnnnnnn nnnnnnnnn
>Characidae_Creagrutus_britskii_1_1
nnnnnnnnnn nnnnnnnnnn nnnnnnnnnn nnnnnnnnnn nnnnnnnnnn nnnnnnnnnn
agcaagaagg acacaagcaa gggcaccttg gaggatcaaa tcatccaggc taatcctgca
cttgaggcct tcggcaacgc caaaacttta agaaatgaca actcatctcg ttttggaaag
tttatccgca ttcattttgg aacgagtggc aaactttctt cagcggacat cgaaacgtat
ctgctggaaa agtcccgtgt tacctttcag ctaaaatcag aaagaaacta tcacatcttt
ttccagatat tatccaatgc aaagccagag ctcctggata tgttgctgat tacaaataat
ccctacgatt actcttacat ctcccaagga gaagtaactg ttgcgagtat caatgacagc
gaggagctgc tagccacaga cagtgccttt gatgtgcttg ggttcacgcc agatgagaag
atgggagtgt ataaattgac tggtgcaatc atgcattatg ggaacatgaa gttcaagcag
aagcagcgtg aggaacaggc tgaacctgat ggtacagaag ctgctgacaa atctgcctac
ctaatgggac tgaactctgc agatcttctg aagggactct gccatccaag ggtgaaggta
gggaatgaat atgttacaaa annnnnnnnn nnnnnnnnnn nnnnnnnnnn nnnnnnnnnn
nnnnnnnnnn nnnnnnnnn
>Characidae_Creagrutus_ignotus_1_1
nnnnnnnnnn nnnnnnnnnn nnnnnnnnnn nnnnnnnnnn nnnnnnnnnn nnnnnnnnnn
agcaagaagg acacaagcaa gggcaccttg gaggatcaaa tcatccaggc taatcctgca
cttgaggcct tcggcaacgc caaaacttta agaaatgaca actcatctcg ttttggaaag
tttatccgca ttcattttgg aacgagtggc aaactttctt cagcggacat cgaaacgtat
ctgctggaaa agtcccgtgt tacctttcag ctaaaatcag aaagaaacta tcacatcttt
ttccagatat tatccagtgc aaagccagag ctcctggata tgctgctgat tacaaataat
ccctacgatt actcttacat ctcccaagga gaagtaactg ttgcgagtat caatgacagc
gaggagctgc tagccacaga cagtgccttt gatgtgcttg ggttcacgcc agatgagaag
atgggagtgt ataaattgac tggtgcaatc atgcattatg ggaacatgaa gttcaagcag
aagcagcgtg aggaacaggc tgaacctgat ggtacagaag ctgctgacaa atctgcctac
ctaatgggac tgaactctgc agatcttctg aagggactct gccatccaag ggtgaaggta
gggaatgaat atgttacaaa annnnnnnnn nnnnnnnnnn nnnnnnnnnn nnnnnnnnnn
nnnnnnnnnn nnnnnnnnn
>Characidae_Creagrutus_muelleri_1_1
nnnnnnnnnn nnnnnnnnnn nnnnnnnnnn nnnnnnnnnn nnnnnnnnnn nnnnnnnnnn
agcaagaagg acacaagcaa gggcaccttg gaggatcaaa tcatccaggc taatcctgca
cttgaggcct tcggcaacgc caaaacttta agaaatgaca actcatctcg ttttggaaag
tttatccgca ttcattttgg aacgagtggc aaactttctt cagcggacat cgaaacgtat
ctgctggaaa agtcccgtgt tacctttcag ctaaaatcag aaagaaacta tcacatcttt
ttccagatat tatccaatgc aaagccagag ctcckggata tgctgctgat tacaaataat
ccttacgatt actcttacat ctcccaagga gaagtaactg ttgcgagtat caatgacagc
gaggagctga tggccacaga cagtgccttt gatgtgcttg ggttcacgcc agatgagaag
atgggagtgt acaaactgac tggtgcaatc atgcattatg gaaacatgaa gttcaagcag
aagcagcgtg aggaacaggc tgaacctgat ggtacagaag ctgctgacaa atctgcctac
ctaatgggac tgaactcggc agatcttctg aagggactct gccatccaag ggtgaaggta
gggaatgaat atgtgacaaa annnnnnnnn nnnnnnnnnn nnnnnnnnnn nnnnnnnnnn
nnnnnnnnnn nnnnnnnnn
>Characidae_Creagrutus_occidaneus_1_1
nnnnnnnnnn nnnnnnnnnn nnnnnnnnnn nnnnnnnnnn nnnnnnnnnn nnnnnnnnnn
agcaagaagg acgcaagcaa gggcaccttg gaggatcaaa tcatccaggc taatcctgca
cttgaggcct ttggcaatgc maaaactgca agaaatgaca actcatctcg ttttggaaag
tttatccgca ttcattttgg aacgagtggc aaactttctt cagcggacat cgaaacctat
ctgctggaaa agtcccgtgt tacctttcag ctaaaatcag aaagaaacta tcacatcttt
ttccaaatat tatccaatgc aaagccagag ctcctggata tgctgctgat tacaaataat
ccttacgatt actcttacat ctcccaagga gaagtaactg ttgcaagtat caatgacagc
gaggagctgc tagccacaga cagtgccttt gaygtgcttg ggttcacgcc agatgagaag
atgggagtgt acaaattgac tggtgcaatc atgcattatg ggaacatgaa gttcaagcag
aagcagcgtg aggaacaggc tgaacctgat ggtacagaag ctgctgacaa atctgcctac
ctaatgggac tgaactctgc agatcttcta aagggactct gccatccaag ggtgaaggta
gggaatgaat aygtgacaaa annnnnnnnn nnnnnnnnnn nnnnnnnnnn nnnnnnnnnn
nnnnnnnnnn nnnnnnnnn
>Characidae_Creagrutus_occidaneus_2_1
nnnnnnnnnn nnnnnnnnnn nnnnnnnnnn nnnnnnnnnn nnnnnnnnnn nnnnnnnnnn
agcaagaagg acrcaagcaa gggcaccttg gaggatcaaa tcatccaggc taatcctgca
cttgaggcct ttggcaacgc caaaactgta agaaatgaca actcatctcg ttttggaaag
tttatccgca ttcattttgg aacgagtggc aaactttctt cagcggacat cgaaacgtat
ctgctggaaa agtcccgtgt tacctttcag ctaaaatcag aaagaaacta tcacatcttt
ttccaratat tatccaatgc aaagccagag ctsctggata tgctgctgat tacaaataat
ccttacgatt actcttacat ctcccaagga gaagtaactg ttgcgagtat caatgacagc
gaggagctgc tagccacaga cagtgccttt gatgtgcttg ggttcacgcc agatgagaag
atgggagtgt acaaattgac tggtgcaatc atgcattatg ggaacatgaa gttcaagcag
aagcagcgtg aggaacaggc tgaacctgat ggtacagaag ctgctgacaa atctgcctac
ctaatgggac tgaactckgc agatcttctg aagggactct gccatccaag ggtgaaggta
gggaatgaat atgtgacaaa annnnnnnnn nnnnnnnnnn nnnnnnnnnn nnnnnnnnnn
nnnnnnnnnn nnnnnnnnn
>Characidae_Creagrutus_petilus_1_1
nnnnnnnnnn nnnnnnnnnn nnnnnnnnnn nnnnnnnnnn nnnnnnnnnn nnnnnnnnnn
agcaagaagg acacaagcaa gggcaccttg gaggatcaaa tcatccaggc taatcctgca
cttgaggcct tcggcaacgc caaaacttta agaaatgaca actcatctcg ttttggaaag
tttatccgca ttcattttgg aacgagtggc aaactttctt cagcggacat cgaaacgtat
ctgctggaaa agtcccgtgt tacctttcag ctaaaatcag aaagaaacta tcacatcttt
ttccagatat tatccagtgc aaagccagag ctcctggata tgctgctgat tacaaataat
ccctacgatt actcttacat ctcccaagga gaagtaactg ttgcgagtat caatgacagc
gaggagctgc tagccacaga cagtgccttt gatgtgcttg ggttcacgcc agatgagaag
atgggagtgt ataaattgac tggtgcaatc atgcattatg ggaacatgaa gttcaagcag
aagcagcgtg aggaacaggc tgaacctgat ggtacagaag ctgctgacaa atctgcctac
ctaatgggac tgaactctgc agatcttctg aagggactct gccatccaag ggtgaaggta
gggaatgaat atgttacaaa annnnnnnnn nnnnnnnnnn nnnnnnnnnn nnnnnnnnnn
nnnnnnnnnn nnnnnnnnn
>Characidae_Creagrutus_seductus_1_1
nnnnnnnnnn nnnnnnnnnn nnnnnnnnnn nnnnnnnnnn nnnnnnnnnn nnnnnnnnnn
agcaagaagg acacaagcaa gggcaccttg gaggatcaaa tcatccaggc taatcctgca
cttgaggcct tcggcaacgc caaaacttta agaaatgaca actcatctcg ttttggaaag
tttatccgca ttcattttgg aacgagtggc aaactttctt cagcggacat cgaaacgtat
ctgctggaaa agtcccgtgt tacctttcag ctaaaatcag aaagaaacta tcacatcttt
ttccagatat tatccaatgc aaagccagag ctcctggata tgctgctgat tacaaataat
ccctacgatt actcttacat ctcccaagga gaagtaactg tcgcgagtat caatgacagc
gaggagctgc tagccacaga cagtgccttt gatgtgcttg ggttcacgcc agatgagaag
atgggagtgt acaaattgac tggtgcaatc atgcattatg ggaacatgaa gttcaagcag
aagcagcgtg aggaacaggc tgaacctgat ggtacagaag ctgctgacaa atctgcctac
ctaatgggac tgaactcggc agatcttctg aagggactct gccatccaag ggtgaaggta
gggaatgaat atgttacaaa annnnnnnnn nnnnnnnnnn nnnnnnnnnn nnnnnnnnnn
nnnnnnnnnn nnnnnnnnn
>Characidae_Diapoma_pyrrhopteryx_1_1
nnnnnnnnnn nnnnnnnnnn nnnnnnnnnn nnnnnnnnnn nnnnnnnnnn nnnnnnnnnn
agcaagaagg acgcaagcaa gggcaccttg gaggatcaaa tcatccaggc taatcctgca
cttgaggcct ttggcaatgc aaaaactcta agaaatgaca actcatctcg ttttggaaag
tttatccgca ttcattttgg aacgagtggc aaactttctt cagcggacat cgaaacatat
ctgctggaaa agtcccgtgt tacctttcag ctaaaatcag aaagaaacta tcacatcttt
ttccaaatat tatccaatgc aaagccggag ctcctggata tgctgctgat aacaaataat
ccttacgatt actcttacat ctcccaagga gaagtaactg ttgcgagtat caatgacagc
gaggagctgc tagccacgga cagtgccttt gatgtgcttg ggttcacacc agatgagaag
atgggagtgt acaaattgac tggtgcaatc atgcattatg ggaacatgaa gttcaagcag
aagcagcgtg aggaacaggc tgaacctgat ggtacagaag ctgcggacaa atctgcctac
ctaatgggac tgaactctgc agatcttcta aagggactct gccatccaag ggtgaaggta
gggaatgaat acgtgacaaa annnnnnnnn nnnnnnnnnn nnnnnnnnnn nnnnnnnnnn
nnnnnnnnnn nnnnnnnnn
>Characidae_Diapoma_speculiferum_1_1
nnnnnnnnnn nnnnnnnnnn nnnnnnnnnn nnnnnnnnnn nnnnnnnnnn nnnnnnnnnn
agcaagaagg acgcaagcaa gggcaccttg gaggatcaaa tcatccaggc taatcctgca
cttgaggcct ttggcaatgc aaaaactcta agaaatgaca actcatctcg ttttggaaag
tttatccgca ttcattttgg aacaagtggc aaactttctt cagcggacat cgaaacctat
ctgctggaaa agtctcgtgt tacctttcag ctaaaatcag aaagaaacta tcacatcttt
ttccaaatat tatccaatgc aaagccggag ctcctggata tgctgctgat aacaaataat
ccttacgatt actcttacat ctcccaagga gaagtaactg ttgcgagtat caatgacagc
gaggagctgc tagccacgga cagtgccttt gatgtgcttg ggttcacacc agatgagaag
atgggagtgt acaaattgac tggtgcaatc atgcattatg ggaacatgaa gttcaagcag
aagcagcgtg aggaacaggc tgaacctgat ggtacagaag ctgcggacaa atctgcctac
ctaatgggac tgaactctgc agatcttcta aagggactct gccatccaag ggtgaaggta
gggaatgaat acgtgacaaa annnnnnnnn nnnnnnnnnn nnnnnnnnnn nnnnnnnnnn
nnnnnnnnnn nnnnnnnnn
>Characidae_Diapoma_speculiferum_2_1
nnnnnnnnnn nnnnnnnnnn nnnnnnnnnn nnnnnnnnnn nnnnnnnnnn nnnnnnnnnn
agcaagaagg acgcaagcaa gggcaccttg gaggatcaaa tcatccaggc taatcctgca
cttgaggcct ttggcaatgc aaaaactcta agaaatgaca actcatctcg ttttggaaag
tttatccgca ttcattttgg aacaagtggc aaactttctt cagcggacat cgaaacctat
ctgctggaaa agtctcgtgt tacctttcag ctaaaatcag aaagaaacta tcacatcttt
ttccaaatat tatccaatgc aaagccggag ctcctggata tgctgctgat aacaaataat
ccttacgatt actcttacat ctcccaagga gaagtaactg ttgcgagtat caatgacagc
gaggagctgc tagccacgga cagtgccttt gatgtgcttg ggttcacacc agatgagaag
atgggagtgt acaaattgac tggtgcaatc atgcattatg ggaacatgaa gttcaagcag
aagcagcgtg aggaacaggc tgaacctgat ggtacagaag ctgcggacaa atctgcctac
ctaatgggac tgaactctgc agatcttcta aagggactct gccatccaag ggtgaaggta
gggaatgaat acgtgacaaa annnnnnnnn nnnnnnnnnn nnnnnnnnnn nnnnnnnnnn
nnnnnnnnnn nnnnnnnnn
>Characidae_Diapoma_terofali_1_1
nnnnnnnnnn nnnnnnnnnn nnnnnnnnnn nnnnnnnnnn nnnnnnnnnn nnnnnnnnnn
agcaagaagg acgcaagcaa gggcaccttg gaggatcaaa tcatccaggc taatcctgca
cttgaggcct ttggcaatgc aaaaactcta agaaatgaca actcatctcg ttttggaaag
tttatccgca ttcattttgg aacgagtggc aaactttctt cagcggacat cgaaacctat
ctgctggaaa agtcccgtgt tacctttcag ctaaaatcag aaagaaacta tcacatcttt
ttccaaatat tatccaatgc aaagccggag ctcctggata tgctgctgat aacaaataat
ccttacgatt actcttacat ctcccaagga gaagtaactg ttgcgagtat caatgacagc
gaggagctgc tagccacgga cagtgccttt gatgtgcttg ggttcacacc agatgagaag
atgggagtgt acaaattgac tggtgcaatc atgcattatg ggaacatgaa gttcaagcag
aagcagcgtg aggaacaggc tgaacctgat ggtacagaag ctgcggacaa atctgcctac
ctaatgggac tgaactctgc agatcttcta aagggactct gccatccaag ggtgaaggta
gggaatgaat acgtgacaaa annnnnnnnn nnnnnnnnnn nnnnnnnnnn nnnnnnnnnn
nnnnnnnnnn nnnnnnnnn
>Characidae_Diapoma_terofali_2_1
nnnnnnnnnn nnnnnnnnnn nnnnnnnnnn nnnnnnnnnn nnnnnnnnnn nnnnnnnnnn
agcaagaagg acgcaagcaa gggcaccttg gaggatcaaa tcatccaggc taatcctgca
cttgaggcct ttggcaatgc aaaaactcta agaaatgaca actcatctcg ttttggaaag
tttatccgca ttcattttgg aacgagtggc aaactttctt cagcggacat cgaaacctat
ctgctggaaa agtcccgtgt tacctttcag ctaaaatcag aaagaaacta tcacatcttt
ttccaaatat tatccaatgc aaagccggag ctcctggata tgctgctgat aacaaataat
ccttacgatt actcttacat ctcccaagga gaagtaactg ttgcgagtat caatgacagc
gaggagctgc tagccacgga cagtgccttt gatgtgcttg ggttcacacc agatgagaag
atgggagtgt acaaattgac tggtgcaatc atgcattatg ggaacatgaa gttcaagcag
aagcagcgtg aggaacaggc tgaacctgat ggtacagaag ctgcggacaa atctgcctac
ctaatgggac tgaactctgc agatcttcta aagggactct gccatccaag ggtgaaggta
gggaatgaat acgtgacaaa annnnnnnnn nnnnnnnnnn nnnnnnnnnn nnnnnnnnnn
nnnnnnnnnn nnnnnnnnn
>Characidae_Eretmobrycon_dahli_1_1
nnnnnnnnnn nnnnnnnnnn nnnnnnnnnn nnnnnnnnnn nnnnnnnnnn nnnnnnnnnn
agcaagaagg acgcaaacaa gggcaccttg gaggatcaaa tcatccaggc taatcctgca
cttgaggcct tcggcaatgc caaaactcta agaaatgaca actcctctcg ttttggaaag
tttatccgca ttcattttgg aacgagtggc aagctttctt cagcggacat cgaaacgtat
ctgctggaaa agtcccgtgt tacctttcag ctcaaatcag aaagaaacta ccacatcttt
ttccaaatat tatccaatgc aaagccagag ctgctggata tgctgttgat tacaaataat
ccctatgatt actcttacat ctcccaagga gaagtaactg ttgcgagtat caatgacagc
gaggagctgc tagccaccga caatgccttt gatgtgcttg ggttcacggc agatgaaaag
atgggagtgt acaaattgac aggtgccatc atgcattatg ggaacatgaa gttcaagcag
aagcagcgtg aagaacaggc tgaacctgat ggtacagaag ctgcggacaa atctgcctat
ctaatgggac tgaactctgc agatcttctg aagggactct gccatccaag ggtgaaggta
gggaatgaat atgtcacaaa annnnnnnnn nnnnnnnnnn nnnnnnnnnn nnnnnnnnnn
nnnnnnnnnn nnnnnnnnn
>Characidae_Eretmobrycon_dahli_2_1
nnnnnnnnnn nnnnnnnnnn nnnnnnnnnn nnnnnnnnnn nnnnnnnnnn nnnnnnnnnn
agcaagaagg acgcaagcaa gggcaccttg gaggatcaaa tcatccaggc taatcctgca
cttgaggcct tcggcaacgc caaaacctta agaaatgaca actcatctcg ttttggaaag
tttatccgca ttcatttcgg aacgagtggc aaactttctt cagcggacat cgaaacgtat
ctgctggaaa agtcccgagt tacmtttcag ctaaaatcag agagaaacta tcacatcttt
ttccaaatat tatccaatgc aaagccagag ctcctggata tgctgttgat tacaaataat
ccctacgatt actcttacat ctcccaagga gaagtaactg ttgcgagtat caatgacagc
gaggagctgc tagccaccga cagtgccttt gatgtgcttg ggttcacgcc agatgagaag
atgggagtgt acaaattgac tggtgcaatc atgcattatg ggaacatgaa gttcaagcag
aagcagcgtg aggaacaggc tgaacctgat ggtacagaag ctgctgacaa atctgcctac
ctaatgggac tgaactctgc agatcttcta aagggactct gccatccaag ggtgaaggta
gggaatgaat acgtgacaaa annnnnnnnn nnnnnnnnnn nnnnnnnnnn nnnnnnnnnn
nnnnnnnnnn nnnnnnnnn
>Characidae_Eretmobrycon_dahli_3_1
nnnnnnnnnn nnnnnnnnnn nnnnnnnnnn nnnnnnnnnn nnnnnnnnnn nnnnnnnnnn
agcaagaagg acgcaaacaa gggcaccttg gaggatcaaa tcatccaggc taatcctgca
cttgaggcct tcggcaatgc caaaactcta agaaatgaca actcctctcg ttttggaaag
tttatccgca ttcattttgg aacgagtggc aagctttctt cagcggacat cgaaacgtat
ctgctggaaa agtcccgtgt tacctttcag ctcaaatcag aaagaaacta ccacatcttt
ttccaaatat tatccaatgc aaagccagag ctgctggata tgctgttgat tacaaataat
ccctacgatt actcttacat ctcccaagga gaagtaactg ttgcaagtat caatgacagc
gaggagctgc tagccaccga caatgccttt gatgtgcttg ggttcacgcc agatgaaaag
atgggagtgt acaaattgac aggtgccatc atgcattatg ggaacatgaa gttcaagcag
aagcagcgtg aagaacaggc tgaacctgat ggtacagaag ctgcggacaa atctgcctat
ctaatgggac tgaactctgc agatcttctg aagggactct gccatccaag ggtgaaggta
gggaatgaat atgtcacaaa annnnnnnnn nnnnnnnnnn nnnnnnnnnn nnnnnnnnnn
nnnnnnnnnn nnnnnnnnn
>Characidae_Eretmobrycon_emperador_2_1
nnnnnnnnnn nnnnnnnnnn nnnnnnnnnn nnnnnnnnnn nnnnnnnnnn nnnnnnnnnn
agcaagaagg acgcaaacaa gggcaccttg gaggatcaaa tcatccaggc taatcctgca
cttgaggcct tcggcaatgc caaaactcta agaaatgaca actcctctcg ttttggaaag
tttatccgca ttcattttgg aacgagtggc aagctttctt cagcggacat cgaaacgtat
ctgctggaaa agtcccgtgt tacctttcag ctcaaatcag aaagaaacta ccacatcttt
ttccaaatat tatccaacgc aaagccagag ctgctggata tgctgttgat tacaaataat
ccatatgatt actcttacat ctcccaagga gaagtaactg ttgcaagtat caatgacagc
gaggagctgc tagccaccga caatgccttt gatgtgcttg ggttcacgcc agatgaaaag
atgggagtgt acaagttgac aggtgccatc atgcattatg ggaacatgaa gttcaagcag
aagcagcgtg aagaacaggc tgaacctgat ggtacagaag ctgctgacaa atctgcctat
ctaatgggac tgaactctgc agatcttctg aagggactct gccatccaag ggtgaaggta
gggaatgaat atgtcacaaa annnnnnnnn nnnnnnnnnn nnnnnnnnnn nnnnnnnnnn
nnnnnnnnnn nnnnnnnnn
>Characidae_Eretmobrycon_emperador_3_1
nnnnnnnnnn nnnnnnnnnn nnnnnnnnnn nnnnnnnnnn nnnnnnnnnn nnnnnnnnnn
nnnnagaagg acgcaaacaa gggcaccttg gaggatcaaa tcatccaggc taatcctgca
cttgaggcct tcggcaatgc caaaactcta agaaatgaca actcctctcg ttttggaaag
tttatccgca ttcattttgg aacgagtggc aagctttctt cagcggacat cgaaacgtat
ctgctggaaa agtcccgtgt tacctttcag ctcaaatcag aaagaaacta ccacatcttt
ttccaaatat tatccaacgc aaagccagag ctgctggata tgctgttgat tacaaataat
ccctatgatt actcttacat ctcccaagga gaagtaactg ttgcaagtat caatgacagc
gaggagctgc tagccaccga caatgccttt gatgtgcttg ggttcacgcc agatgaaaag
atgggagtgt acaagttgac aggtgccatc atgcattatg ggaacatgaa gttcaagcag
aagcagcgtg aagaacaggc tgaacctgat ggtacagaag ctgctgacaa atctgcctat
ctaatgggac tgaactctgc agatcttctg aagggactct gccatccaag ggtgaaggta
gggaatgaat atgtcacaaa aggccaaggt gtggatcaag tatactactc acttggtgca
ctggctaagt cagnnnnnn
>Characidae_Eretmobrycon_peruanus_1_1
nnnnnnnnnn nnnnnnnnnn nnnnnnnnnn nnnnnnnnnn nnnnnnnnnn nnnnnnnnnn
agcaagaagg acgcaaacaa gggcaccttg gaggatcraa tcatmcaggc taatyctgca
cttgaggcct tcggcaatgc caaaactcta agaaatgaca actcctctcg ttttggaaag
tttatccgca ttcattttgg aacgagtggc aagctttctt cagcggacat cgaaacgtat
ctgctggaaa agtcccgtgt tacctttcag ctcaaatcag aaagaaacta ccacatcttt
ttccaaatat tatccaatgc aaagccagag ctgctggata tgctgttgat tacaaataat
ccctatgatt actcttacat ctcccaagga gaagtaactg ttgcaagtat caatgacagc
gaggagctgc tagccactga caatgccttt gatgtgcttg ggttcacgcc agatgaaaag
atgggagtgt acaaattgac aggtgccatc atgcattatg ggaacatgaa gttcaagcag
aagcagcgtg aggaacaggc tgaacctgat ggttcagaag ccgcggacaa atctgcctat
ctgatgggac tgaactctgc agatcttctg aagggactct gccatccaag ggtgaaggta
gggaatgaat atgtcacaaa annnnnnnnn nnnnnnnnnn nnnnnnnnnn nnnnnnnnnn
nnnnnnnnnn nnnnnnnnn
>Characidae_Eretmobrycon_peruanus_2_1
nnnnnnnnnn nnnnnnnnnn nnnnnnnnnn nnnnnnnnnn nnnnnnnnnn nnnnnnnnnn
agcaagaagg acgcaaacaa gggcaccttg gaggatcaaa tcatccaggc taatcctgca
cttgaggcct tcggcaatgc caaaactcta agaaatgaca actcctctcg ttttggaaag
tttatccgca ttcattttgg aacgagtggc aagctttctt cagcggacat cgaaacgtat
ctgctggaaa agtcccgtgt tacctttcag ctcaaatcag aaagaaacta ccacatcttt
ttccaaatat tatccaatgc aaagccagag ctgctggata tgctgttgat tacaaataat
ccctatgatt actcttacat ctcccaagga gaagtaactg ttgcaagtat caatgacagc
gaggagctgc tagccactga caatgccttt gatgtgcttg ggttcacgcc agatgaaaag
atgggagtgt acaaattgac aggtgccatc atgcattatg ggaacatgaa gttcaagcag
aagcagcgtg aggaacaggc tgaacctgat ggttcagaag ccgcggacaa atctgcctat
ctgatgggac tgaactctgc agatcttctg aagggactct gccatccaag ggtgaaggta
gggaatgaat atgtcacaaa annnnnnnnn nnnnnnnnnn nnnnnnnnnn nnnnnnnnnn
nnnnnnnnnn nnnnnnnnn
>Characidae_Eretmobrycon_scleroparius_1_1
nnnnnnnnnn nnnnnnnnnn nnnnnnnnnn nnnnnnnnnn nnnnnnnnnn nnnnnnnnnn
agcaagaagg acacaaacaa gggcaccttg gaggatcaaa tcatccaggc taatcctgca
cttgaggcct tcggcaatgc caaaactcta agaaatgaca actcctctcg ttttggaaag
tttatccgca ttcatttcgg aacgagtggc aagctttctt cagcggacat cgaaacgtat
ctgctggaaa agtcccgtgt tacctttcag ctcaaatcag aaagaaacta ccacatcttt
ttccaaatat tatccaatgc aaagccagag ctgctggata tgctgttgat tacaaataat
ccctatgatt actcttacat ctcccaagga gaagtaactg ttgcaagtat caatgacagc
gaggagctgc tagccaccga caatgccttt gatgtgcttg ggttcacgcc agatgaaaag
atgggagtgt acaaattgac aggtgccatc atgcattatg ggaacatgaa gttcaagcag
aagcagcgtg aagaacaggc tgaacctgat ggtacagaag ctgctgacaa atctgcctat
ctaatgggac tgaactctgc agatcttctg aagggactct gccatccaag ggtgaaggta
gggaatgaat atgtcacaaa annnnnnnnn nnnnnnnnnn nnnnnnnnnn nnnnnnnnnn
nnnnnnnnnn nnnnnnnnn
>Characidae_Eretmobrycon_scleroparius_2_1
nnnnnnnnnn nnnnnnnnnn nnnnnnnnnn nnnnnnnnnn nnnnnnnnnn nnnnnnnnnn
agcaagaagg acacaaacaa gggcaccttg gaggatcaaa tcatccaggc taatcctgca
cttgaggcct tcggcaatgc caaaactcta agaaatgaca actcctctcg ttttggaaag
tttatccgca ttcatttcgg aacgagtggc aagctttctt cagcggacat cgaaacgtat
ctgctggaaa agtcccgtgt tacctttcag ctcaaatcag aaagaaacta ccacatcttt
ttccaaatat tatccaatgc aaagccagag ctgctggata tgctgttgat tacaaataat
ccctatgatt actcttacat ctcccaagga gaagtaactg ttgcaagtat caatgacagc
gaggagctgc tagccaccga caatgccttt gatgtgcttg ggttcacgcc agatgaaaag
atgggagtgt acaaattgac aggtgccatc atgcattatg ggaacatgaa gttcaagcag
aagcagcgtg aagaacaggc tgaacctgat ggtacagaag ctgctgacaa atctgcctat
ctaatgggac tgaactctgc agatcttctg aagggactct gccatccaag ggtgaaggta
gggaatgaat atgtcacaaa annnnnnnnn nnnnnnnnnn nnnnnnnnnn nnnnnnnnnn
nnnnnnnnnn nnnnnnnnn
>Characidae_Gephyrocharax_chocoensis_1_1
nnnnnnnnnn nnnnnnnnnn nnnnnnnnnn nnnnnnnnnn nnnnnnnnnn nnnnnnnnnn
agcaagaagg acacaagcaa aggcaccttg gaggatcaaa tcatccaggc taaccctgca
cttgaggcct tcggcaacgc caaaactcta agaaacgaca actcatctcg tttcggaaag
ttcatccgca ttcacttcgg aacgagtggc aaactttctt cagcggacat cgaaacgtat
ctgctggaaa agtcacgcgt tacctttcag ctaaaatctg aaagaaacta tcacatcttc
tttcaaatat tatccaatgc aaagccagag ctcctggata tgctgttgat tacaaacaat
ccctacgact attcttacat ctcccaagga gaagtaactg ttgcgagtat caatgacagt
gaggagcttc aagccaccga cagtgccttt gatgtccttg ggttcacgcc agatgagaag
atgggagtgt acaaattgac tggtgcaatc atgcattacg ggaacatgaa gttcaagcag
aagcagcgtg aggaacaggc cgaacctgat ggtacagaag ctgctgacaa atccgcctac
ctaatgggac tgaactctgc agatctcctg aagggactct gccatccaag ggtgaaggta
gggaacgaat atgtaacaaa annnnnnnnn nnnnnnnnnn nnnnnnnnnn nnnnnnnnnn
nnnnnnnnnn nnnnnnnnn
>Characidae_Glandulocauda_melanopleura_1_1
nnnnnnnnnn nnnnnnnnnn nnnnnnnnnn nnnnnnnnnn nnnnnnnnnn nnnnnnnnnn
agcaagaagg acacaagcaa gggcaccttg gaggatcaaa tcatccaggc taatcctgca
cttgaggcct ttggcaacgc caaaacwtta agaaacgaca actcatctcg ttttgggaag
tttatccgca ttcattttgg aacgagtggc aaactttctt cagcagacat cgaaacgtat
ctkctggaaa agtcccgtgt tacctttcag ctaaaatcag aaagaaacta tcacatcttt
tttcaaatat tatccaacgc aaagccagag ctcctggata tgctgttgat tacaaataat
ccctacgatt actcrtacat ctcccaagga gaagtaactg ttgcaagtat caatgacagc
gaggagctgc tagccaccga cagtgccttt gatgtgcttg ggttcacrgc mgatgagaag
atgggagtgt acaaattgac tggtgcaatc atgcattatg ggaacatgaa gttcaagcag
aagcagcgtg aggagcaggc tgaacctgat ggttcagaag ctgctgacaa atctgcctac
ctaatgggac tgaactctgc agatcttctg aagggactct gccatccaag ggtgaaggta
gggaatgaat atgtgacaaa annnnnnnnn nnnnnnnnnn nnnnnnnnnn nnnnnnnnnn
nnnnnnnnnn nnnnnnnnn
>Characidae_Hemibrycon_boquiae_1_1
nnnnnnnnnn nnnnnnnnnn nnnnnnnnnn nnnnnnnnnn nnnnnnnnnn nnnnnnnnnn
agcaagaagg acacaagcaa gggcaccttg gaggatcaaa tcatccaggc taatcctgca
cttgaggctt tcggcaacgc caaaacttta agaaatgaca actcatctcg ttttggaaag
tttatccgaa ttcattttgg aacgagtggc aaactttctt cagcggacat cgaaacgtat
ctgctggaaa agtcccgtgt tacctttcag ctaaaatcag aaagaaacta tcacatcttt
ttccaaatat tatccaatgc aaagccagag ctcctggata tgctgttgat tacaaataat
ccctacgatt actcttacat ctcccaagga gaagtaactg ttgcaagtat caatgacagc
gaggagctgc tagccaccga cagtgccttt gatgtgcttg gattcacgcc agatgagaag
atgggagtgt acaaattgac tggtgcaatc atgcattatg ggaacatgaa gttcaagcag
aagcagcgtg aggaacaggc tgaacctgat ggtacagaag ctgctgacaa atctgcctac
ctaatgggac tgaactctgc agatcttctg aagggactct gccatccaag ggtgaaggta
gggaatgaat atgtgacaaa annnnnnnnn nnnnnnnnnn nnnnnnnnnn nnnnnnnnnn
nnnnnnnnnn nnnnnnnnn
>Characidae_Hemibrycon_brevispini_1_1
nnnnnnnnnn nnnnnnnnnn nnnnnnnnnn nnnnnnnnnn nnnnnnnnnn nnnnnnnnnn
agcaagaagg acacaagcaa gggcaccttg gaggatcaaa tcatccaggc taatcctgca
cttgaggctt tcggcaacgc caaaacttta agaaatgaca actcatctcg ttttggaaag
tttatccgaa ttcattttgg aacgagtggc aaactttctt cagcggacat cgaaacgtat
ctgctggaaa agtcccgtgt tacctttcag ctaaaatcag aaagaaacta tcacatcttt
ttccaaatat tatccaatgc aaagccagag ctcctggata tgctgttgat tacaaataat
ccctacgatt actcttacat ctcccaagga gaagtaactg ttgcaagtat caatgacagc
gaggagctgc tagccaccga cagtgccttt gatgtgcttg gattcacgcc agatgagaag
atgggagtgt acaaattgac tggtgcaatc atgcattatg ggaacatgaa gttcaagcag
aagcagcgtg aggaacaggc tgaacctgat ggtacagaag ctgctgacaa atctgcctac
ctaatgggac tgaactctgc agatcttctg aagggactct gccatccaag ggtgaaggta
gggaatgaat atgtgacaaa annnnnnnnn nnnnnnnnnn nnnnnnnnnn nnnnnnnnnn
nnnnnnnnnn nnnnnnnnn
>Characidae_Hemibrycon_caucanus_1_1
nnnnnnnnnn nnnnnnnnnn nnnnnnnnnn nnnnnnnnnn nnnnnnnnnn nnnnnnnnnn
agcaagaagg acacaagcaa gggcaccttg gaggatcaaa tcatccaggc taatcctgca
cttgaggctt tcggcaacgc caaaacttta agaaatgaca actcatctcg ttttggaaag
tttatccgaa ttcattttgg aacgagtggc aaactttctt cagcggacat cgaaacgtat
ctgctggaaa agtcccgtgt tacctttcag ctaaaatcag aaagaaacta tcacatcttt
ttccaaatat tatccaatgc aaagccagag ctcctggata tgctgttgat tacaaataat
ccctacgatt actcttacat ctcccaagga gaagtaactg ttgcaagtat caatgacagc
gaggagctgc tagccaccga cagtgccttt gatgtgcttg gattcacgcc agatgagaag
atgggagtgt acaaattgac tggtgcaatc atgcattatg ggaacatgaa gttcaagcag
aagcagcgtg aggaacaggc tgaacctgat ggtacagaag ctgctgacaa atctgcctac
ctaatgggac tgaactctgc agatcttctg aagggactct gccatccaag ggtgaaggta
gggaatgaat atgtgacaaa annnnnnnnn nnnnnnnnnn nnnnnnnnnn nnnnnnnnnn
nnnnnnnnnn nnnnnnnnn
>Characidae_Hemibrycon_dariensis_1_1
nnnnnnnnnn nnnnnnnnnn nnnnnnnnnn nnnnnnnnnn nnnnnnnnnn nnnnnnnnnn
agcaagaagg acacaagcaa gggcaccttg gaggatcaaa tcatccaggc taatcctgca
cttgaggcct tcggcaacgc caaaacttta agaaatgaca actcatctcg ttttggaaaa
tttatccgaa ttcattttgg aacgagtggc aaactttctt cagcggacat cgaaacatat
ctgctggaaa agtcccgtgt tacctttcag ctaaaatcag aaagaaacta tcacatcttt
ttccaaatat tatccaatgc aaagccagag ctcctggata tgctgttgat tacaaataat
ccctacgatt actcttacat ctcccaagga gaagtaactg ttgcaagtat caatgacagt
gaggagctgc tagccaccga cagtgccttt gatgtgcttg ggttcacgcc agatgagaag
atgggagtgt acaaattgac tggtgcaatc atgcattatg ggaacatgaa gttcaagcag
aagcagcgtg aggaacaggc tgaacctgat ggtacagaag ctgctgacaa atctgcctac
ctaatgggac taaactctgc agatcttctg aagggactct gccatccaag ggtgaaggta
gggaatgaat atgtgacaaa annnnnnnnn nnnnnnnnnn nnnnnnnnnn nnnnnnnnnn
nnnnnnnnnn nnnnnnnnn
>Characidae_Hemibrycon_dariensis_2_1
nnnnnnnnnn nnnnnnnnnn nnnnnnnnnn nnnnnnnnnn nnnnnnnnnn nnnnnnnnnn
agcaagaagg acacaagcaa gggcaccttg gaggatcaaa tcatccaggc taatcctgca
cttgaggcct tcggcaacgc caaaacttta agaaatgaca actcatctcg ttttggaaaa
tttatccgaa ttcattttgg aacgagtggc aaactttctt cagcggacat cgaaacatat
ctgctggaaa agtcccgtgt tacctttcag ctaaaatcag aaagaaacta tcacatcttt
ttccaaatat tatccaatgc aaagccagag ctcctggata tgctgttgat tacaaataat
ccctacgatt actcttacat ctcccaagga gaagtaactg ttgcaagtat caatgacagt
gaggagctgc tagccaccga cagtgccttt gatgtgcttg ggttcacgcc agatgagaag
atgggagtgt acaaattgac tggtgcaatc atgcattatg ggaacatgaa gttcaagcag
aagcagcgtg aggaacaggc tgaacctgat ggtacagaag ctgctgacaa atctgcctac
ctaatgggac tgaactctgc agatcttctg aagggactct gccatccaag ggtgaaggta
gggaatgaat atgtgacaaa annnnnnnnn nnnnnnnnnn nnnnnnnnnn nnnnnnnnnn
nnnnnnnnnn nnnnnnnnn
>Characidae_Hemibrycon_dariensis_3_1
nnnnnnnnnn nnnnnnnnnn nnnnnnnnnn nnnnnnnnnn nnnnnnnnnn nnnnnnnnnn
agcaagaagg acacaagcaa gggcaccttg gaggatcaaa tcatccaggc taatcctgca
cttgaggcct tcggcaacgc caaaacttta agaaatgaca actcatctcg ttttggaaaa
tttatccgaa ttcattttgg aacgagtggc aaactttctt cagcggacat cgaaacatat
ctgctggaaa agtcccgtgt tacctttcag ctaaaatcag aaagaaacta tcacatcttt
ttccaaatat tatccaatgc aaagccagag ctcctggata tgctgttgat tacaaataat
ccctacgatt actcttacat ctcccaagga gaagtaactg ttgcaagtat caatgacagt
gaggagctgc tagccaccga cagtgccttt gatgtgcttg ggttcacgcc agatgagaag
atgggagtgt acaaattgac tggtgcaatc atgcattatg ggaacatgaa gttcaagcag
aagcagcgtg aggaacaggc tgaacctgat ggtacagaag ctgctgacaa atctgcctac
ctaatgggac taaactctgc agatcttctg aagggactct gccatccaag ggtgaaggta
gggaatgaat atgtgacaaa annnnnnnnn nnnnnnnnnn nnnnnnnnnn nnnnnnnnnn
nnnnnnnnnn nnnnnnnnn
>Characidae_Hemibrycon_inambari_1_1
nnnnnnnnnn nnnnnnnnnn nnnnnnnnnn nnnnnnnnnn nnnnnnnnnn nnnnnnnnnn
agcaagaagg acacaagcaa gggcaccttg gaggatcaaa tcatccaggc taatcctgca
cttgaggcct tcggcaatgc caaaacttta agaaatgaca actcatctcg ttttggaaag
tttatccgaa ttcattttgg aacgagtggc aaactttctt cagcggacat cgaaacgtat
ctgctggaaa agtcccgtgt tacctttcag ctaaaatcag aaagaaacta tcacatcttt
ttccaaatat tatccaacgc aaagccagag ctcctggata tgctgttgat tacaaataat
ccctatgatt actcttacat ctcccaagga gaagtaactg ttgcaagtat caatgacagc
gaggagctgc tagccaccga cagtgccttt gatgtgcttg gattcacgcc cgatgagaag
atgggagtgt acaaattgac tggtgcaatc atgcattatg ggaacatgaa gttcaagcag
aagcagcgtg aggaacaggc tgaacctgat ggtacagaag ctgctgacaa atctgcctac
ctaatgggac tgaactctgc agatcttctg aagggactct gccatccaag ggtgaaggta
gggaatgaat atgtgacaaa annnnnnnnn nnnnnnnnnn nnnnnnnnnn nnnnnnnnnn
nnnnnnnnnn nnnnnnnnn
>Characidae_Hemibrycon_jabonero_1_1
nnnnnnnnnn nnnnnnnnnn nnnnnnnnnn nnnnnnnnnn nnnnnnnnnn nnnnnnnnnn
agcaagaagg acacaagcaa gggcaccttg gaggatcaaa tcatccaggc taatcctgca
cttgaggctt ttggcaacgc caaaacttta agaaatgaca actcatctcg ttttggaaag
tttatccgaa ttcattttgg aacgagtggc aaactttctt cagcggacat cgaaacgtat
ctgctggaaa agtctcgtgt tacctttcag ctaaaatcag aaagaaacta tcacatcttt
ttccaaatat tatccaatgc aaagccagag ctcctggata tgctgttgat tacaaataat
ccctacgatt actcttacat ctcccaagga gaagtaactg ttgcaagtat caatgacagc
gaggagctgc tagccacaga cagtgccttt gatgtgcttg gattcacgcc agatgagaag
atgggagtgt acaaattgac tggtgcaatc atgcattatg ggaacatgaa gttcaagcag
aagcagcgtg aggaacaggc tgaacctgat ggtacagaag ctgctgacaa atctgcctac
ctaatgggac tgaactctgc agatcttctg aaaggactct gccatccaag ggtgaaggta
gggaatgaat atgtgacaaa annnnnnnnn nnnnnnnnnn nnnnnnnnnn nnnnnnnnnn
nnnnnnnnnn nnnnnnnnn
>Characidae_Hemibrycon_jelskii_1_1
nnnnnnnnnn nnnnnnnnnn nnnnnnnnnn nnnnnnnnnn nnnnnnnnnn nnnnnnnnnn
agcaaaaagg acacaagcaa gggcaccttg gaggatcaaa tcatccaggc taatcctgca
cttgaggctt tcggcaacgc caaaacttta agaaatgaca actcatctcg ttttggaaag
tttatccgaa ttcattttgg aacgagtggc aaactttctt cagcggacat cgaaacgtat
ctgctggaaa agtcccgtgt tacctttcag ctaaaatcag aaagaaacta tcacatcttt
ttccaaatat tatccaatgc aaagccagag cttctggata tgctgttgat tacaaataat
ccctatgatt actcttacat ctcccaagga gaagtaactg ttgcaagtat caatgacagc
gaggagctgc tagccaccga cagtgccttt gatgtgcttg gattcacgcc agatgagaag
atgggagtgt acaaattgac tggtgcaatc atgcattatg ggaacatgaa gttcaagcag
aagcagcgtg aggaacaggc tgaacctgat ggtacagaag ctgctgacaa atctgcctac
ctaatgggac taaactctgc agatcttctg aagggactct gccatccaag ggtgaaggta
gggaatgaat atgtgacaaa annnnnnnnn nnnnnnnnnn nnnnnnnnnn nnnnnnnnnn
nnnnnnnnnn nnnnnnnnn
>Characidae_Hemibrycon_plutarcoi_1_1
nnnnnnnnnn nnnnnnnnnn nnnnnnnnnn nnnnnnnnnn nnnnnnnnnn nnnnnnnnnn
agcaagaagg acacaagcaa gggcaccttg gaggatcaaa tcatccaggc taatcctgca
cttgaggctt tcggcaacgc caaaacttta agaaatgaca actcatctcg ttttggaaag
tttatccgaa ttcattttgg aacgagtggc aaactttctt cagcggacat cgaaacgtat
ctgctggaaa agtcccgtgt tccctttcag ctaaaatcag aaagaaacta tcacatcttt
ttccaaatat tatccaatgc aaagccagag ctccgggata tgctgttgat tacaaataat
ccctacgatt actcttacat ctcccaagga gaagtaactg ttgcaagtat caatgacagc
gaggagctgc tagccaccga cagtgccttt gatgtgcttg gattcacgcc agatgagaag
atgggagtgt acaaattgac tggtgcaatc atgcattatg ggaacatgaa gttcaagcag
aagcagcgtg aggaacaggc tgaacctgat ggtacagaag ctgctgacaa atctgcctac
ctaatgggac tgaactctgc agatcttttg aagggactct gccatccaag ggtgaaggta
gggaatgaat atgtgacaaa annnnnnnnn nnnnnnnnnn nnnnnnnnnn nnnnnnnnnn
nnnnnnnnnn nnnnnnnnn
>Characidae_Hemibrycon_taeniurus_2_1
nnnnnnnnnn nnnnnnnnnn nnnnnnnnnn nnnnnnnnnn nnnnnnnnnn nnnnnnnnnn
agcaagaagg acacaagcaa gggcaccttg gaggatcaaa tcatccaggc taatcctgca
cttgaggctt tcggcaacgc caaaacttta agaaatgaca actcatctcg ttttggaaag
tttatccgaa ttcattttgg aacgagtggc aaactttctt cagcggacat cgaaacgtat
ctgctggaaa agtcccgtgt tacctttcag ctaaaatcag aaagaaacta tcacatcttt
ttccaaatat tatccaatgc aaagccagag ctcctggata tgctgttgat tacaaataat
ccctacgatt actcttacat ctctcaagga gaagtaactg ttgcaagtat caatgacagc
gaggagctgc tagccaccga cagtgccttt gatgtgcttg gattcacgcc agatgagaag
atgggagtgt acaaattgac tggtgcaatc atgcattatg ggaacatgaa gttcaagcag
aagcagcgtg aggaacaggc tgaacctgat ggtacagaag ctgctgacaa atctgcctac
ctaatgggac tgaactctgc agatcttctg aagggactct gccatccaag ggtgaaggta
gggaatgaat atgtgacaaa annnnnnnnn nnnnnnnnnn nnnnnnnnnn nnnnnnnnnn
nnnnnnnnnn nnnnnnnnn
>Characidae_Knodus_hypopterus_1_1
nnnnnnnnnn nnnnnnnnnn nnnnnnnnnn nnnnnnnnnn nnnnnnnnnn nnnnnnnnnn
agcaagaagg acacaagcaa gggcaccttg gaggatcaaa tcatccaggc taatcctgca
cttgaggcct ttggcaatgc aaaaactcta agaaatgaca actcatctcg tttcggaaag
tttatccgca ttcattttgg aacgagtggc aaactttctt cagcggacat cgaaacgtat
ctgctggaaa agtcccgagt tacctttcag ctaaaatcag aaagaaacta tcatatcttt
ttccaaatat tatccaatgc aaagccagag ctcctggata tgctattgat tacaaataat
ccctacgatt actcttacat ctcccaagga gaagtaactg ttgcaagtat caatgacagc
gaggagctgc tagccaccga cagtgccttt gatgtgcttg ggttcacgcc agatgagaag
atgggagtgt acaaattgac tggtgcaatc atgcattatg ggaacatgaa gttcaagcag
aagcagcgtg aggaacaggc tgaacctgat ggtacagaag ctgctgacaa atctgcctac
ctaatgggac ttaactctgc agatcttcta aagggactct gccatccaag ggtgaaggta
gggaatgaat acgtgacaaa annnnnnnnn nnnnnnnnnn nnnnnnnnnn nnnnnnnnnn
nnnnnnnnnn nnnnnnnnn
>Characidae_Knodus_meridae_1_1
accaagagag tcatccagta ttttgcaagt attgcagccg ctggagg--- ---ttct---
agcaagaagg atgcaagcaa gggcaccttg gaagatcaaa tcatccaggc taatcctgca
cttgaggcct tcggcaacgc caaaacctta agaaatgaca actcatctcg ttttggaaag
tttatccgca ttcatttcgg aacgagtggc aaactttctt cagcggacat cgaaacgtat
ctgctggaaa agtcccgagt tacctttcag ctaaaatcag agagaaacta tcacatcttt
ttccaaatat tatccaatgc aaagccagag ctcctggata tgctgttgat tacaaataat
ccctacgatt actcttacat ctcccaagga gaagtaactg ttgcgagtat caatgacagc
gaggagctgc tagccaccga cagtgccttt gatgtgcttg ggttcacgcc agatgagaag
atgggagtgt acaaattgac tggtgcgatc atgcattatg ggaacatgaa gttcaagcag
aagcagcgtg aggaacaggc tgaacctgat ggtacagaag ctgctgacaa atcggcctac
ctaatgggac tgaactctgc agatcttcta aagggactct gccatccaag ggtgaaggta
gggaatgaat acgtgacaaa aggacaaggt gtggatcaag tatactactc acttggtgca
ctggctaagt cagtgtatg
>Characidae_Knodus_orteguasae_1_1
nnnnnnnnnn nnnnnnnnnn nnnnnnnnnn nnnnnnnnnn nnnnnnnnnn nnnnnnnnnn
agcaagaagg acgcaagcaa gggcaccttg gaggatcaaa tcatccaggc taatcctgca
cttgaggcct tcggcaacgc caaaactgca agaaatgaca actcatctcg ttttggaaag
tttatccgca ttcattttgg aacgagtggc aaactttctt cggcggacat cgaaacgtat
ctgctggaaa agtcccgtgt tacctttcag ctaaaatcag aaagaaacta tcacatcttt
ttccaaatat tatccaatgc aaagccagag ctcctggata tgctgctgat tacaaataat
ccttacgatt actcttacat ctcccaagga gaagtaactg ttgcaagtat caatgacagc
gaggagctgc tagccacmga cagtgccttt gatgtgcttg ggttcacgcc agatgagaag
atgggagtgt acaaattgac tggtgcaatc atgcactatg ggaacatgaa gttcaagcag
aagcagcgtg aggaacaggc tgaacctgat ggtacagaag ctgcggacaa atctgcctac
ctaatgggac tgaactctgc agatcttcta aagggactct gccatccaag ggtgaaggta
gggaatgaat acgtgacaaa annnnnnnnn nnnnnnnnnn nnnnnnnnnn nnnnnnnnnn
nnnnnnnnnn nnnnnnnnn
>Characidae_Knodus_orteguasae_2_1
nnnnnnnnnn nnnnnnnnnn nnnnnnnnnn nnnnnnnnnn nnnnnnnnnn nnnnnnnnnn
agcaagaagg acgcaagcaa gggcaccttg gaggatcaaa tcatccaggc taatcctgca
cttgaggcct tcggcaacgc caaaactgca agaaatgaca actcatctcg ttttggaaag
tttatccgca ttcattttgg aacgagtggc aaactttctt cggcggacat cgaaacgtat
ctgctggaaa agtcccgtgt tacctttcag ctaaaatcag aaagaaacta tcacatcttt
ttccaaatat tatccaatgc aaagccagag ctcctggata tgctgctgat tacaaataat
ccttacgatt actcttacat ctcccaagga gaagtaactg ttgcaagtat caatgacagc
gaggagctgc tagccaccga cagtgccttt gatgtgcttg ggttcacgcc agatgagaag
atgggagtgt acaaattgac tggtgcaatc atgcactatg ggaacatgaa gttcaagcag
aagcagcgtg aggaacaggc tgaacctgat ggtacagaag ctgcggacaa atctgcctac
ctaatgggac tgaactctgc agatcttcta aagggactct gccatccaag ggtgaaggta
gggaatgaat acgtgacaaa annnnnnnnn nnnnnnnnnn nnnnnnnnnn nnnnnnnnnn
nnnnnnnnnn nnnnnnnnn
>Characidae_Lophiobrycon_weitzmani_2_1
nnnnnnnnnn nnnnnnnnnn nnnnnnnnnn nnnnnnnnnn nnnnnnnnnn nnnnnnnnnn
agcaagaagg acacaagcaa gggcaccttg gaggatcaaa tcatccaggc taatcctgca
cttgaggcct ttggcaacgc caaaacttta agaaacgaca actcatctcg ttttgggaag
tttatccgca ttcactttgg aacgagtggc aaactttctt cagcagacat cgaaacgtat
ctgctggaaa agtcccgtgt tacctttcag ctaaaatcag aaagaaacta tcacatcttt
ttccaaatat tatccaatgc aaagccagag ctcctggata tgctgttgat tacaaataat
ccctacgatt actcgtacat ctcccaagga gaagtaactg ttgcaagtat caatgacagc
gaggagctgc tagccaccga cagtgcattt gatgtgcttg ggttcacgcc agatgagaag
atgggagttt acaaattgac tggtgcaatc atgcattatg ggaacatgaa gttcaagcag
aagcagcgtg aggaacaggc tgaacctgat ggttcagaag ctgctgacaa atctgcctac
ctaatgggac tgaactctgc agatctcctg aagggactct gccatccaag ggtgaaggta
gggaatgaat atgtgacaaa annnnnnnnn nnnnnnnnnn nnnnnnnnnn nnnnnnnnnn
nnnnnnnnnn nnnnnnnnn
>Characidae_Mimagoniates_inequalis_2_1
nnnnnnnnnn nnnnnnnnnn nnnnnnnnnn nnnnnnnnnn nnnnnnnnnn nnnnnnnnnn
agcaagaagg acacaagcaa gggcaccttg gaggatcaaa tcatccaggc taatcctgca
cttgaggcct ttggcaacgc caaaacctta agaaacgaca actcgtctcg ttttgggaag
tttatccgca ttcattttgg aaccagtggc aaactttctt cagcagacat cgaaacgtat
ctgctggaaa agtcccgtgt tacctttcag ctaaaatcag aaagaaacta tcacgtcttt
ttccaaatat tatccaatgc aaagccagag ctcctggaca tgctgttgat tacaaataat
ccctacgact actcgtacat ctcccaagga gaagtaactg tcgcaagtat caatgacagc
gaggagctgc tagccaccga cagtgccttt gatgtgcttg ggttcacgcc agatgagaag
atgggagtgt acaaattgac tggtgcaatc atgcactatg ggaacatgaa gttcaagcag
aagcagcgwg aggaacaggc tgaacctgat ggttcagaag ctgctgacaa atctgcctac
ctaatgggac tgaactctgc wgatcttctg aagggactct gccatccaag ggtgaaggta
gggaatgaat atgtgacaaa annnnnnnnn nnnnnnnnnn nnnnnnnnnn nnnnnnnnnn
nnnnnnnnnn nnnnnnnnn
>Characidae_Mimagoniates_microlepis_1_1
nnnnnnnnnn nnnnnnnnnn nnnnnnnnnn nnnnnnnnnn nnnnnnnnnn nnnnnnnnnn
agcaagaagg acacaagcaa gggcaccttg gaggatcaaa tcatccaggc taatcctgca
cttgaggcct ttggcaaygc caaaacttta agraacgaca actcgtctcg ttttgggaag
ttcatccgca ttcattttgg aacaagtggg aaactttctt ctgcagacat cgaaacgtat
ctgctggaaa agtcccgtgt tacctttcag ctaaaatccg aaagaaacta tcaygtcttt
ttccaaatat tatccaatgc aaagccagag ctcctggata tgctgttgat wacaaataat
ccctacgact actcgtacat ctcccaagga gaagtaactg tcgcaagtat caatgacagc
gaggarctgc tagccaccga cagtgccttt gatgtgcttg ggttcacgcc cgatgagaag
atgggagtgt acaaattgac tggtgcaatc atgcattatg ggaacatgaa gttcaagcag
aagcagcgyg aggaacaggc tgaacctgat ggttcagaag ctgctgacaa atctgcctac
ctaatgggac tgaactctgc agatctcctg aagggactct gccatccaag ggtgaaagta
gggaatgaat atgtgacaaa annnnnnnnn nnnnnnnnnn nnnnnnnnnn nnnnnnnnnn
nnnnnnnnnn nnnnnnnnn
>Characidae_Mimagoniates_microlepis_2_1
nnnnnnnnnn nnnnnnnnnn nnnnnnnnnn nnnnnnnnnn nnnnnnnnnn nnnnnnnnnn
agcaagaagg acacaagcaa gggcaccttg gaggatcaaa tcatccaggc yaatcctgca
cttgaggcct ttggcaacgc caaaacytta aggaacgaca actcgtctcg ttttgggaag
ttcatccgca ttcattttgg aacgagtggc aaactttctt cwgcagacat cgaaacgtat
ctgctggaaa agtcccgtgt tacctttcag ctaaaatcmg aaagaaacta tcaygtmttt
ttccaaatat tatccaatgc aaagccggag ctcctggaca tgctgttgat tacaaataat
ccctacgact actcrtacat ctcccaagga gaagtaactg tcgcaagtat caatgacagy
gaggagctgc tagccaccga cagtgccttt gatgtgcttg ggttcacgcc mgatgagaar
atgggagtgt acaaattgac tggtgcaatc atgcactatg ggaacatgaa gttcaagcag
aagcagcgtg aggaacaggc tgaacctgat ggttcagaag ctgctgacaa atctgcctac
ctaatgggac tgaactctgc agatctyctg aagggactct gccatccaag ggtgaaggta
gggaatgaat atgtgacaaa annnnnnnnn nnnnnnnnnn nnnnnnnnnn nnnnnnnnnn
nnnnnnnnnn nnnnnnnnn
>Characidae_Mimagoniates_microlepis_3_1
nnnnnnnnnn nnnnnnnnnn nnnnnnnnnn nnnnnnnnnn nnnnnnnnnn nnnnnnnnnn
agcaagaagg acacaagcaa gggcaccttg gaggatcaaa tcatccaggc taatcctgca
cttgaggcct ttggcaatgc caaaacctta aggaacgaca actcgtctcg ttttgggaag
ttcatccgca ttcattttgg aacgagtggc aaactttctt ctgcagacat cgaaacgtat
ctgctggaaa agtcccgtgt tacctttcag ctaaaatcag aaagaaacta tcatgtattt
ttccaaatat tatccaatgc aaagccagag ctcctggaca tgctgttgat tacaaataat
ccctacgact actcgtacat ctcccaagga gaagtaactg tcgcaagtat caatgacagt
gaggagctgc tagccaccga cagtgccttt gatgtgcttg ggttcacgcc cgatgagaag
atgggagtgt acaaattgac tggtgcaatc atgcactatg ggaacatgaa gttcaagcag
aagcagcgtg aggaacaggc tgaacctgat ggttcagaag ctgctgacaa atctgcctac
ctaatgggac tgaactctgc agatcttctg aagggactct gccatccaag ggtgaaggta
gggaatgaat atgtgacaaa annnnnnnnn nnnnnnnnnn nnnnnnnnnn nnnnnnnnnn
nnnnnnnnnn nnnnnnnnn
>Characidae_Moenkhausia_australe_1_1
accaagagag ttatccagta ttttgcaagt attgcagctg ctggagg--- ---ctct---
gtcaagaagg acgcaaacaa gggcaccctg gaggatcaaa tcatccaggc aaatcctgca
cttgaggcct ttggcaatgc caaaacatta agaaatgaca actcctctcg ttttggaaag
tttatccgca ttcattttgg aacaagtggc aaactttctt cagctgacat tgaaacatat
ctgctggaaa agtcccgtgt tacttttcag ctaaaatctg aaaggaacta ccacatcttt
ttccagatct tatccaatgc caagccagag ctgctggata tgctgctgat tacgaataat
ccctacgatt actcttacat ctcccaagga gaagtaactg ttgcgagtat caatgacagc
gaggagctgt tagccactga cagtgccttt gatgtgcttg gtttcacgcc agatgagaag
atgggagtgt acaagttgac tggtgctatc atgcattatg ggaacatgaa gttcaagcaa
aagcagcgtg aggaacaggc tgaacctgat ggtacagaag ctgctgacaa atctgcctac
ctaatggggc tgaactctgc agatcttctg aagggactct gccatccgag ggtcaaggta
ggaaatgaat atgtcacaaa aggtcaaggt gtggatcaag tatactattc ccttggtgca
ctggctaagt cagtgtatg
>Characidae_Moenkhausia_bonita_1_1
accaagcgag ttatccagta ttttgcaagt attgcagctg ctggagg--- ---ttct---
gtcaagaagg atgcaaacaa gggcactctg gaggatcaaa tcatacaggc aaatcctgca
cttgaggctt ttggcaacgc caaaacagta aggaatgaca actcctctcg ttttggaaag
tttatccgca ttcattttgg aacaagtggc aaactttctt cagctgacat cgaaacatat
ctgttggaaa agtctagagt tacctttcag ctaaaatcag agaggaacta ccacatcttt
ttccagatct tatccaatgc caagccagag ctgctggata tgctgctgat tacaaataat
ccctacgatt actcttacat ctcccaagga gaagtaactg ttgcaagtat caatgacagt
gaggagctgt tagccactga cagtgccttt gatgtgcttg gttttacacc agatgagaag
atgggagtgt acaaattgac tggtgctatc atgcattatg ggaacatgaa gttcaagcaa
aagcagcgtg aggaacaggc tgaacctgat ggtacagaag ctgctgacaa atctgcctac
ctaatggggc tgaactctgc agatcttctg aagggactgt gccatccgag ggtcaaggta
ggaaatgaat atgtcacaaa aggtcaaggt gtggatcaag tatactactc acttggtgca
ctggctaagt cagtgtacg
>Characidae_Moenkhausia_forestii_1_1
accaagagag ttatccagta ttttgcaagt attgcagctg ctggagg--- ---ctct---
gtcaagaagg acgcaaacaa gggcaccctg gaggatcaaa tcatccaggc aaatcctgca
cttgaggcct ttggcaatgc caaaacatta agaaatgaca actcctctcg ttttggaaag
tttatccgca ttcattttgg aacaagtggc aaactttctt cagctgacat tgaaacatat
ctgctggaaa agtcccgtgt tacttttcag ctaaaatctg aaaggaacta ccacatcttt
ttccagatct tatccaatgc caagccagag ctgctggata tgctgctgat tacgaataat
ccctacgatt actcttacat ctcccaagga gaagtaactg ttgcgagtat caatgacagc
gaggagctgt tagccactga cagtgccttt gatgtgcttg gtttcacgcc agatgagaag
atgggagtgt acaagttgac tggtgctatc atgcattatg ggaacatgaa gttcaagcaa
aagcagcgtg aggaacaggc tgaacctgat ggtacagaag ctgctgacaa atctgcctac
ctaatggggc tgaactctgc agatcttctg aagggactct gccatccgag ggtcaaggta
ggaaatgaat atgtcacaaa aggtcaaggt gtggatcaag tatactattc ccttggtgca
ctggctaagt cagtgtatg
>Characidae_Moenkhausia_gracilima_1_1
accaagcgag ttatccagta ttttgcaagt attgcagctg ctggagg--- ---ttct---
gtcaagaagg atgcaaacaa gggcactctg gaggatcaaa tcatccaggc aaatcctgca
cttgaggcct ttggcaacgc caaaacacta aggaatgaca actcctctcg ttttggaaag
tttatccgca ttcatttcgg aacaagtggc aaactttctt cagctgacat cgaaacatat
ctgttggaaa agtccagagt tacctttcag ctaaaatcag agaggaacta ccacatcttt
ttccagatct tatccaatgc caagccagag ctgctggata tgctgctgat tacaaataat
ccctacgatt actcttacat ctcccaagga gaagtaactg ttgcaagtat caatgacagc
gaggagctgt tagccactga cagtgccttt gatgtgcttg gtttcacacc agatgagaag
atgggagtgt acaagttgac tggtgcgatc atgcattatg ggaacatgaa gttcaagcaa
aagcagcgtg aggaacaggc tgaacctgat ggtacagaag ctgctgacaa atctgcctac
ctaatggggc tgaactctgc agatcttctg aagggactgt gccatccgag ggtcaaggta
ggaaatgaat atgtcacaaa aggtcaaggc gtggatcaag tttactactc acttggtgca
ctggctaagt cagtgtacg
>Characidae_Moenkhausia_intermedia_1_1
accaagcgag ttatccagta ttttgcaagt attgcagctg ctggagg--- ---ttct---
gtcaagaagg atgcaaacaa gggcactctg gaggatcaaa tcatacaggc aaatcctgca
cttgaggctt ttggcaatgc caaaacagta aggaatgaca actcctctcg ttttggaaag
tttatccgca ttcattttgg aacaagtggc aaactttctt cagctgacat cgaaacatat
ctgttggaaa agtctagagt tacctttcag ctaaaatcag agaggaacta ccacatcttt
ttccagatct tatccaatgc caagccagag ctgctggata tgctgctgat tacaaataat
ccctacgatt actcttacat ctcccaagga gaagtaactg ttgcaagtat caatgacagt
gaggagctgt tagccactga cagtgccttt gatgtgcttg gttttacacc agatgagaag
atgggagtgt acaaattgac tggtgccatc atgcattatg ggaacatgaa gttcaagcaa
aagcagcgtg aggaacaggc tgaacctgat ggtacagaag ctgctgacaa atctgcctac
ctaatggggc tgaactctgc agatcttctg aagggactgt gccatccgag ggtcaaggta
ggaaatgaat atgtcacaaa aggtcaaggt gtggatcaag tatactactc acttggtgca
ctggctaagt cagtgtacg
>Characidae_Moenkhausia_oligolepis_1_1
accaagagag ttatccagta ttttgcaagt attgcagctg ctggagg--- ---ttct---
gtcaagaagg acgcaaacaa gggcaccctg gaggatcaaa tcatccaggc aaatcctgca
cttgaggcct ttggcaatgc caaaacatta agaaatgaca actcctctcg ttttggaaag
tttatccgca ttcattttgg aacaagtggc aaactttctt cagctgacat tgaaacatat
ctgctggaaa agtcccgtgt aacctttcag ctaaaatctg aaaggaacta ccacatcttt
ttccagatct tatccaatgc caagccagag ctgctggata tgctgctgat tacgaataat
ccctacgatt actcttacat ctcccaagga gaagtaactg ttgcgagtat caatgacagc
gaggagctgt tagccactga cagtgccttt gatgtgcttg gtttcacgcc agatgagaag
atgggagtgt acaagttgac tggtgctatc atgcattatg ggaacatgaa gttcaagcaa
aagcagcgtg aggaacaggc tgaacctgat ggtacagaag ctgctgacaa atcagcctac
ctaatggggc tgaactctgc agatcttctg aagggactct gccatccgag ggtcaaggta
ggaaatgaat atgtcacaaa aggtcaaggt gtggatcaag tatactattc ccttggtgca
ctggctaagt cagtgtatg
>Characidae_Moenkhausia_sanctaefilomenae_1_1
accaagagag ttatccagta ttttgcaagt attgcagctg ctggagg--- ---ttct---
gtcaagaagg acgcaaacaa gggcaccctg gaggatcaaa tcatccaggc aaatcctgca
cttgaggcct ttggcaatgc caaaacatta agaaatgaca actcctctcg ttttggaaag
tttatccgca ttcattttgg aacaagtggc aaactttctt cagctgacat tgaaacatat
ctgctggaaa agtcccgtgt aacctttcag ctaaaatctg aaaggaacta ccacatcttt
ttccagatct tatccaatgc caagccagag ctgctggata tgctgctgat tacgaataat
ccctacgatt actcttacat ctcccaagga gaagtaactg ttgcgagtat caatgacagc
gaggagctgt tagccactga cagtgccttt gatgtgcttg gtttcacgcc agatgagaag
atgggagtgt acaagttgac tggtgctatc atgcattatg ggaacatgaa gttcaagcaa
aagcagcgtg aggaacaggc tgaacctgat ggtacagaag ctgctgacaa atctgcctac
ctaatggggc tgaactctgc agatcttctg aagggactct gccatccgag ggtcaaggta
ggaaatgaat atgtcacaaa aggtcaaggt gtggatcaag tatactattc ccttggtgca
ctggctaagt cagtgtatg
>Characidae_Nematobrycon_palmeri_1_1
nnnnnnnnnn nnnnnnnnnn nnnnnnnnnn nnnnnnnnnn nnnnnnnnnn nnnnnnnnnn
gtcaagaagg atgccaacaa aggcaccctg gaggatcaaa tcatccaggc aaatcctgca
cttgaggcat ttggcaacgc caaaacagta agaaatgata actcctctcg ttttggaaag
tttatccgca ttcattttgg aacaagtggc aaactttctt cagctgacat cgaaacatat
ctgctggaaa agtcccgtgt tacctttcag ctaaaatcag aaagaaacta ccatatcttt
tttcagatct tatccaatgc caagccagag ctgctggata tgctgctgat tacaaataat
ccctacgatt actcttacat ctcccaagga gaagtaactg ttgcaagtat caatgacagt
gaggagttgt ttgccactga cagtgccttt gatgtgcttg gtttcacgcc agatgagaag
atgggagtgt acaaattgac tggtgctatt atgcattatg gaaacatgaa gttcaagcaa
aagcagcgag aggaacaagc tgaacctgat ggtacagaag ctgctgacaa atctgcctac
ctaatggggc tgaactctgc agatcttctg aagggactct gccaccccag ggtcaaggta
ggaaatgaat atgtcacaaa annnnnnnnn nnnnnnnnnn nnnnnnnnnn nnnnnnnnnn
nnnnnnnnnn nnnnnnnnn
>Characidae_Nematocharax_varii_1_1
accaagcgag ttatccagta ttttgcaagt attgcagctg ctggagg--- ---ttct---
gtcaagaagg atgcaaacaa gggcactctg gaagatcaaa tcatccaggc aaatcctgca
cttgaggcct ttggcaacgc caaaacagta aggaatgaca actcctctcg ttttggaaag
tttatccgca ttcatttcgg aacaagtggc aaactttctt cagctgacat cgaaacatat
ctgttggaaa agtccagagt taccttccag ctaaaatcag agaggaacta ccacatcttt
ttccagatct tatccaatgc caagccagag ctgctggata tgctgctgat tacaaataat
ccctacgatt actcttacat ctcccaagga gaagtaactg ttgcaagtat caatgacagc
gaggagctgt tagccactga cagtgccttt gatgtgcttg gtttcacacc agatgagaag
atgggagtgt acaaattgac tggtgctatc atgcattatg ggaacatgaa gttcaagcaa
aagcagcgtg aggaacaggc tgaacctgat ggtacagaag ctgctgacaa atctgcctac
ctaatggggc tgaactctgc agaccttctg aagggactgt gccatccgag ggtcaaggta
ggaaatgaat atgtcacaaa aggtcaaggt gtggatcaag tatactactc acttggtgcg
ctggctaagt cagtgtacg
>Characidae_Nematocharax_venustus_1_1
accaagcgag ttatccagta ttttgcaagt attgcagctg ctggagg--- ---ttct---
gtcaagaagg atgcaaacaa gggcactctg gaagatcaaa tcatccaggc aaatcctgca
cttgaggcct ttggcaaygc caaaacagta aggaatgaca actcctctcg ttttggaaag
tttatccgca ttcatttcgg aacaagtggc aaactttctt cagctgacat cgaaacatat
ctgttggaaa agtccagagt taccttccag ctaaaatcag agaggaacta ccacatcttt
ttccagatct tatccaatgc caagccagag ctgctggata tgctgctgat tacaaataat
ccctacgatt actcttacat ctcccaagga gaagtaactg ttgcaagtat caatgacagc
gaggagctgt tagccactga cagtgccttt gatgtgcttg gtttcacacc agatgagaag
atgggagtgt acaaattgac tggtgctatc atgcattatg ggaacatgaa gttcaagcaa
aagcagcgtg aggaacaggc tgaacctgat ggtacagaag ctgctgacaa atctgcctac
ctaatggggc tgaactctgc agatcttctg aagggactgt gccatccgag ggtcaaggta
ggaaatgaat atgtcacaaa aggtcaaggt gtggatcaag tatactactc acttggtgca
ctggctaagt cagtgtacg
>Characidae_Nematocharax_venustus_2_1
accaagcgag ttatccagta ttttgcaagt attgcagctg ctggagg--- ---ttct---
gtcaagaagg atgcaaacaa gggcactctg gaagatcaaa tcatccaggc aaatcctgca
cttgaggcct ttggcaatgc caaaacagta aggaatgaca actcctctcg ttttggaaag
tttatccgca ttcatttcgg aacaagtggc aaactttctt cagctgacat cgaaacatat
ctgttggaaa agtccagagt taccttccag ctaaaatcag agaggaacta ccacatcttt
ttccagatct tatccaatgc caagccagag ctgctggata tgctgctgat tacaaataat
ccctacgatt actcttacat ctcccaagga gaagtaactg ttgcaagtat caatgacagc
gaggagctgt tagccactga cagtgccttt gatgtgcttg gtttcacacc agatgagaag
atgggagtgt acaaattgac tggtgctatc atgcattatg ggaacatgaa gttcaagcaa
aagcagcgtg aggaacaggc tgaacctgat ggtacagaag ctgctgacaa atctgcctac
ctaatggggc tgaactctgc agatcttctg aagggactgt gccatccgag ggtcaaggta
ggaaatgaat atgtcacaaa aggtcaaggt gtggatcaag tatactactc acttggtgca
ctggctaagt cagtgtacg
>Characidae_Odontostilbe_dialeptura_1_1
accaagagag ttatccagta tttcgcaagt attgcagctg ctggaggat- --ctgct---
gtcaagaagg acgcaaacaa gggcaccttg gaggatcaaa tcatccaggc taaccctgca
cttgaggcct ttggcaacgc caaaacggcg agaaatgaca actcatctcg tttcggaaag
tttatccgga ttcattttgg aacaagcggc aaactttctt cagctgacat cgaaacatat
ctgctggaaa agtcccgtgt tacctttcag ctaaagtcag aaagaaacta ccacatcttt
ttccagatct tatccaatgc aaagccagag ctgctggaca tgctgttgat tacgaataat
ccctatgatt actcttacat ctcccaagga gaagtaactg ttgcaagtat caatgacagc
gaggagctgc tagccaccga caatgccttc gatgtgcttg gtttcacacc agatgagaag
atgggagtgt acaaattgac cggtgctatc atgcattacg ggaacatgaa gttcaagcag
aagcagcgtg aggaacaggc agaacctgat ggcacagaag ctgctgacaa atctgcctac
ctaatgggac tgaactctgc agatcttctg aagggactct gccatccaag agtcaaggta
ggaaatgaat atgtcacaaa aggtcaaggt gtggatcaag tctactactc acttggtgca
ctggctaagt cagtgtacg
>Characidae_Odontostilbe_mitoptera_1_1
accaagagag ttatccagta tttcgcaagt attgcagctg ctggaggat- --ctgct---
gtcaagaagg acgcaaacaa gggcaccttg gaggatcaaa tcatccaggc taaccctgca
cttgaggcct ttggcaacgc caaaacggcg agaaatgaca actcatctcg tttcggaaag
tttatccgga ttcattttgg aacaagcggc aaactttctt cagctgacat cgaaacatat
ctgctggaaa agtcccgtgt tacctttcag ctaaagtcag aaagaaacta ccacatcttt
ttccagatct tatccaatgc aaagccagag ctgctggaca tgctgttgat tacgaataat
ccctatgatt actcttacat ctcccaagga gaagtaactg ttgcaagtat caatgacagc
gaggagctgc tagccaccga caatgccttc gatgtgcttg gtttcacacc agatgagaag
atgggagtgt acaaattgac cggtgctatc atgcattacg ggaacatgaa gttcaagcag
aagcagcgtg aggaacaggc agaacctgat ggcacagaag ctgctgacaa atctgcctac
ctaatgggac tgaactctgc agatcttctg aagggactct gccatccaag agtcaaggta
ggaaatgaat atgtcacaaa aggtcaaggt gtggatcaag tctactactc acttggtgca
ctggctaagt cagtgtacg
>Characidae_Odontostilbe_pequira_1_1
accaagagag ttatccagta tttcgcaagt attgcagctg ctggaggat- --ctgct---
gtcaagaagg acgcaaacaa gggcaccttg gaggatcaaa tcatccaggc taaccctgca
ctggaggcct ttggcaatgc caaaacggtg agaaatgaca actcatctcg tttcggaaag
tttatccgga ttcattttgg aacaagcggc aaactttctt cagctgacat tgaaacatat
ctgctggaaa agtcccgtgt taccttccag ctgaagtcag aaagaaacta ccacatcttt
ttccagatct tatccaatgc aaagccagag ctgctggaca tgctgttgat tacgaataac
ccctatgatt actcttacat ctcccaagga gaagtaactg ttgcaagtat caatgacagc
gaggagctgc tagccaccga caatgccttt gatgtgcttg gtttcacacc agatgagaag
atgggagtgt acaaattgac cggtgctatc atgcattacg ggaacatgaa gttcaagcag
aagcagcgtg aggaacaggc tgaacctgat ggcacagaag ctgctgacaa atctgcctac
ctaatgggac tgaactctgc agatcttctg aagggactct gccatccaag agtcaaggta
ggaaatgaat atgtcacaaa aggtcaaggt gtggatcaag tctactactc acttggtgca
ctggctaagt cagtgtacg
>Characidae_Odontostilbe_pequira_2_1
accaagagag ttatccagta tttcgcaagc attgcagctg ctggaggat- --ctgct---
gtcaagaagg acgcaaacaa gggcaccttg gaggatcaaa tcatccaggc taaccctgca
cttgaggcct ttggcaatgc caaaacggtg agaaatgaca actcgtctcg tttcggaaag
tttatccgga ttcactttgg aacaagcggc aaactttctt cagctgacat cgaaacatat
ctgctggaaa agtcccgtgt cacctttcag ctaaagtcag aaagaaacta ccacatcttt
ttccagatct tatccaatgc aaagccagag ctgctggaca tgctgttgat tacgaataat
ccctatgatt actcttacat ctcccaagga gaagtaactg ttgcaagcat caatgacagc
gaggagctgc tggccaccga caatgccttt gatgtgcttg gtttcacacc agatgagaag
atgggagtgt acaaactgac cggtgctatc atgcattacg ggaacatgaa gttcaagcag
aagcagcgtg aggaacaggc tgaacccgac ggcacagaag ctgctgacaa gtctgcctac
ctaatgggac tgaactctgc agatcttctg aaaggactct gccatccaag agtcaaggta
ggaaatgaat atgtgnnnnn nnnnnnnnnn nnnnnnnnnn nnnnnnnnnn nnnnnnnnnn
nnnnnnnnnn nnnnnnnnn
>Characidae_Odontostilbe_pequira_3_1
accaagagag ttatccagta tttcgcaagt attgcagctg ctggaggat- --ctgct---
gttaagaagg acgcaaacaa gggcaccttg gaggatcaaa tcatccaggc taatcctgca
ctggaggcct ttggcaatgc caaaacgttg agaaatgaca actcatctcg tttcggaaag
tttatccgga ttcattttgg aacaagcggc aaactttctt cagctgacat cgaaacatat
ctgctggaaa agtcccgtgt tacctttcag ctgaagtcag aaagaaacta ccacatcttt
ttccagatct tatccaatgc aaagccagag ctgctggaca tgctgttgat tacgaataac
ccctatgatt actcttacat ctcccaagga gaagtaactg ttgcaagtat caatgacagc
gaggagctgc tagccaccga caatgccttt gatgtgcttg gtttcacacc agatgagaag
atgggagtgt acaaattgac cggtgctatc atgcattacg ggaacatgaa gttcaagcaa
aagcagcgtg aggaacaggc tgaacctgat ggcacagaag ctgctgacaa atctgcctac
ctaatgggac tgaactctgc agatcttctg aagggactct gccatccaag agtcaaggta
ggaaatgaat atgtcnnnnn nnnnnnnnnn nnnnnnnnnn nnnnnnnnnn nnnnnnnnnn
nnnnnnnnnn nnnnnnnnn
>Characidae_Oligosarcus_paranensis_1_1
accaaaagag ttatccagta ttttgcaagt attgcagctg ctggagg--- ---ttct---
gccaagaagg acgcaaacaa gggcaccctg gaggatcaaa tcatccaggc taatcctgca
cttgaggcct ttggcaatgc caaaacagta agaaatgaca actcctctcg ttttggaaag
tttatccgca ttcattttgg aacaagtggc aaactttctt cagctgacat cgaaacatat
ctgctggaaa agtcccgagt tacctttcag ctgaaatcag aaaggaacta ccacatcttt
tttcagatct tatccaatgc caagccagag ctgctggata tgctgctgat tacaaacaat
ccctacgatt actcttacat ctcccaagga gaagtaactg ttgcaagtat caatgacagc
gaggagctgt ttgccactga cagtgccttt gatgtgcttg gtttcacacc agatgagaag
atgggagtgt acaaattgac tggtgctatc atgcattatg ggaacatgaa gttcaagcaa
aagcagcgtg aggaacaggc tgaacctgat ggtacagaag ctgctgacaa atctgcctac
ctaatggggc tgaactctgc agatctcctg aagggactct gccatccaag ggtcaaggta
ggaaatgaat acgttacaaa aggtcaagat gtggatcaag tatactactc acttggtgca
ctggctaagt cagtgtann
>Characidae_Phenacogaster_calverti_1_1
accaagagag ttatccagta ttttgcgagt attgcagctg ctggagg--- ---ttct---
ggcaagaagg acacgaacaa gggcaccttg gaggatcaaa tcatccaggc taatcctgca
ctcgaggcct tcggcaatgc caaaactgta agaaacgaca actcgtctcg tttcggaaag
tttatccgca ttcattttgg aacgagtggc aaactttctt cagctgacat cgaaacatat
ctgctggaaa agtcccgtgt cacctttcag ctaaaatcag aaagaaacta ccacatcttt
ttccagatat tatccagtgc aaagccggag ctgctggata tgctgttgat tacaaataat
ccctacgatt actgttacat ctcccaagga gaagtaactg ttgcaagtat caatgacagc
gaggagctgc tagccacaga caatgccttt gatgttcttg gtttcacacc agatgagaag
atgggagtgt acaaactgac tggtgccatc atgcattatg ggaacatgaa gttcaagcag
aagcagcgtg aggaacaggc tgaacctgat ggttcagaag ctgctgacaa gtctgcctac
ctaatggggc tgaactctgc agatcttctg aagggtctct gccatccaag ggtcaaggta
gggaatgaat acgtcacaaa aggccaaggt gtggatcaag tatactactc gctcggtgca
ctggctaagt cagtgtatg
>Characidae_Piabarchus_stramineus_1_1
nnnnnnnnnn nnnnnnnnnn nnnnnnnnnn nnnnnnnnnn nnnnnnnnnn nnnnnnnnnn
agcaagaagg acgcaagcaa gggcaccttg gaggatcaaa tcatccaggc taatcctgca
cttgaggcct ttggcaatgc aaaaactcta agaaatgaca actcatctcg ttttggaaag
tttatccgca ttcattttgg aacgagtggc aaactttctt cagcggacat cgaaacctat
ctgctggaaa agtcccgtgt tacctttcag ctaaaatcag aaagaaacta tcacatcttt
ttccagatat tatccaatgc aaagccagag ctcctggata tgctgctgat tacaaataat
ccttacgatt actcttacat ctcccaagga gaagtaactg ttgcgagtat caatgacagc
gaggagctgc tagccacaga cagtgccttt gatgtgcttg ggttcacgcc agatgagaag
atgggagtgt acaaattgac tggtgctatc atgcattatg ggaacatgaa gttcaagcag
aagcagcgtg aggaacaggc tgaacctgat ggtacagaag ctgctgacaa atctgcctac
ctaatgggac tgaactctgc agatcttcta aagggactct gccatccaag ggtgaaggta
gggaatgaat acgtgacaaa gnnnnnnnnn nnnnnnnnnn nnnnnnnnnn nnnnnnnnnn
nnnnnnnnnn nnnnnnnnn
>Characidae_Piabarchus_stramineus_2_1
nnnnnnnnnn nnnnnnnnnn nnnnnnnnnn nnnnnnnnnn nnnnnnnnnn nnnnnnnnnn
agcaagaagg acgcaagcaa gggcaccttg gaggatcaaa tcatccaggc taatcctgca
cttgaggcct ttggcaatgc aaaaactcta agaaatgaca actcatctcg ttttggaaag
tttatccgca ttcattttgg aacgagtggc aaactttctt cagcggacat cgaaacctat
ctgctggaaa agtcccgtgt tacctttcag ctaaaatcag aaagaaacta tcacatcttt
ttccagatat tatccaatgc aaagccagag ctcctggata tgctgctgat tacaaataat
ccttacgatt actcttacat ctcccaagga gaagtaactg ttgcgagtat caatgacagc
gaggagctgc tagccacaga cagtgccttt gatgtgcttg ggttcacgcc agatgagaag
atgggagtgt acaaattgac tggtgctatc atgcattatg ggaacatgaa gttcaagcag
aagcagcgtg aggaacaggc tgaacctgat ggtacagaag ctgctgacaa atctgcctac
ctaatgggac tgaactctgc agatcttcta aagggactct gccatccaag ggtgaaggta
gggaatgaat acgtgacaaa gnnnnnnnnn nnnnnnnnnn nnnnnnnnnn nnnnnnnnnn
nnnnnnnnnn nnnnnnnnn
>Characidae_Psellogrammus_kennedyi_1_1
accaagagag tgatccagta ttttgcaagt attgcagctg ctggagg--- ---agct---
gtcaagaagg acgccaacaa gggcactctg gaggatcaaa ttatccaggc aaatcctgca
cttgaggcct ttggcaacgc caaaacacta agaaatgaca actcctctcg tttcggaaag
tttatccgca ttcattttgg aacaagtggc aaactttctt cagctgacat cgaaacatat
ctgcttgaaa agtcccgtgt tacctttcag ctaaaatctg aaagaaacta ccacatcttt
tttcagatct tatctaatgc caagccagag ctgctggata tgctgctgat tacaaacaat
ccctacgatt actcttacat ctcccaagga gaagtaactg ttgcaagtat caatgacagc
gaggagctgt tagcaactga cagtgccttt gatgtgcttg gttttacacc agatgagaag
atgggagtgt acaaattgac cggtgccatc atgcattacg ggaacatgaa gttcaagcaa
aagcagcgtg aggaacaggc tgaacccgat ggtacagaag ctgctgacaa atctgcctac
ctaatggggc tgaattctgc agatcttctg aagggactct gtcatccgag ggtcaaggta
ggaaatgaat atgtcacaaa aggtcaaggt gtggatcaag tatactactc acttggtgca
ctggctaagt cagtgtatg
>Characidae_Tetragonopterus_chalceus_2_1
accaagagag ttatccagta ttttgcaagt attgcagctg ctggagg--- ---ttct---
gccaagaagg acacaaacaa gggcaccttg gaggatcaaa tcatccaggc taatcctgca
cttgaggcct tcggcaatgc caaaactgtt agaaatgaca actcatctcg ttttggaaag
tttatccgca ttcatttcgg aacaagtggc aaactttctt cagctgacat cgaaacatat
ctgctggaaa agtcccgagt tacctttcag ctaaaatcag aaagaaacta ccacatcttt
ttccagatat tatccaatgc aaagccggag ctgctggata tgctgttgat tacaaataat
ccctatgatt actcgtacat ctcccaagga gaggtaactg ttgcaagtat caatgacagc
gaggagctgc tagccaccga caatgctttt gatgtgcttg gtttcacgcc agatgagaaa
atgggagtgt acaaattgac tggtgctatc atgcattatg ggaacatgaa gttcaagcag
aagcagcgtg aggaacaggc tgaacctgat ggttcagaag ctgctgacaa atctgcctac
ttaatgggac tgaactctgc agatcttctg aagggactct gccacccaag ggttaaggta
ggaaatgaat atgtcacaaa aggccaaggt gtggatcaag tatactactc acttggtgca
ctggctaagt cagtgtatg
>Characidae_Xenurobrycon_heterodon_1_1
nnnnnnnnnn nnnnnnnnnn nnnnnnnnnn nnnnnnnnnn nnnnnnnnnn nnnnnnnnnn
agcaaraagg acgcaarcaa gggcaccttg gaggatcaaa tyatccaggc yaatcctgca
cttgaggcct tcggcaacgc caaractctr agaaatgaca actcrtctcg ttttggaaag
ttyattcgca ttcattttgg aaccagtggc aaactgtctt crgcagacat tgaaacrtat
ctsctggaaa agtcmcgtgt yacctttcar ctmaaatcag aaagraacta ccacatyttt
ttccaratat tatccartgc aaagccwgag ctgctggaca tgctgytgat tacaaayaay
ccatatgatt actcytacat ctcccaagga gaggtaactg ttgcaagtat caatgacagy
gaggagytrc wagccacyga cagtgcctty gatgtgcttg gsttcactcc agatgaraag
atgggagtat acaaaytgac tggtgcgatc atgcaytayg graacatgaa gttyaagcag
aagcagcgtg argaacaggc wgaaccygat ggyacagarg ctgctgacaa atcwkcctac
ctaatgggrc tgaaytctgc agaycttctg aarggactct gccatccaag ggtcaaggta
ggaaatgaat atgtcacmaa annnnnnnnn nnnnnnnnnn nnnnnnnnnn nnnnnnnnnn
nnnnnnnnnn nnnnnnnnn
>Cichlidae_Aequidens_metae_1_1
acgaagagag tcattcaata ctttgccagc attgctgcag ttggggg--- ---tgga---
agcaaaaaag acacaagcaa gggaactctg gaagatcaaa tcattcaggc gaacccggca
ctggaggcct tcggcaatgc caaaacgttg agaaacgaca actcgtcccg ttttggaaaa
tttatccgaa tccatttcgg catgagcggc aagttgtcat ctgctgacat agagacgtat
ctgctggaaa agtcacgagt tacctttcag ctgaaggcgg aaaggaacta tcacatcttt
taccagatct tgtccaatca gaagccagag ctgctggaca tgctgctgat caccaacaac
ccatacgact acacctacat ctcccaagga gaggtaacag ttgcctccat caatgactca
gaggagctga tggccactga tggtgccttt gatgtgcttg gcttcactcc agaggagaag
atgagtgtct acaagttaat tggggccatc atgcactacg gcaacatgaa gttcaaacag
aagcagcggg aagagcaggc tgaacctgat ggaaccgagg ctgctgataa atcagcttac
ctaatggggc tgaattctgc tgatctcatc aaggggctgt gccaccctcg agtcaaggta
ggaaatgaat atgtcaccaa agggcagaat gtagaccaag tctactattc cattggtgct
ctggcaaagt cagtgtatg
>Curimatidae_Curimata_acutirostris_1_1
accaagagag taatccagta tttcgcaagt attgcagctg ctggggg--- ---tgct---
tgcaagaagg actccaacaa aggcaccctg gaggaccaaa tcatccaggc caatcctgca
ctcgaagcct tcggcaatgc caaaacagtg agaaatgaca actcgtctcg ctttggaaag
tttatccgca tccattttgg aacgagtgga aaactggctt cggctgatat tgaaacatat
ctcctggaaa agtcgcgtgt gacctttcag ctaaaatcag aaaggaacta ccacatcttt
ttccagatat tatccaacgc aaagcctgag ctgctggata tgcttctgat tacaaacaac
ccgtacgact actcatacat ctcccaagga gaggtaactg ttgcaagtat caatgacagc
gaggagttgc tagccaccga caatgccttc gatgtacttg gcttcactcc agatgagaag
atgggagtct acaaactgac tggtgctatc atgcactatg gcaacatgaa gtttaagcag
aagcagcgtg aggaacaggc agaacctgat ggtacagaag ctgctgacaa atcagcttac
ctaatggggc tgaactctgc agaccttctg aaaggactct gtcatccaag ggtcaaggta
ggaaatgaat atgtcaccaa aggtcaaggc gtggatcaag tgtactactc acttggtgca
ctggcaaagg cagtgtatg
>Curimatidae_Curimata_acutirostris_2_1
accaagagag taatccagta tttcgcaagt attgcagctg ctggggg--- ---tgct---
tgcaagaagg actccaacaa aggcaccctg gaggaccaaa tcatccaggc caatcctgca
ctcgaagcct tcggcaatgc caaaacagtg agaaatgaca actcgtctcg ctttggaaag
tttatycgca tccattttgg aacgagtgga aaactggctt cggctgatat tgaaacatat
ctcctggaaa agtcgcgtgt gacctttcag ctaaaatcag aaaggaacta ccacatcttt
ttccagatat tatccaacgc aaagcctgag ctgctggata tgcttctgat tacaaacaac
ccgtacgact actcatacat ctcccaagga gaggtaactg ttgcaagtat caatgacagc
gaggagttgc tagccaccga caatgccttc gatgtacttg gcttcactcc agatgagaag
atgggagtct acaaactgac tggtgctatc atgcactatg gcaacatgaa gtttaagcag
aagcagcgtg aggaacaggc agaacctgat ggtacagaag ctgctgacaa atcagcttac
ctaatggggc tgaactctgc agaccttctg aaaggactct gtcatccaag ggtcaaggta
ggaaatgaat atgtcaccaa aggtcaaggc gtggatcaag tgtactactc acttggtgca
ctagcaaagg cagtgtatn
>Curimatidae_Curimata_cyprinoides_1_1
accaagagag taatccagta ttttgcaagt attgcagctg ctggggg--- ---tgct---
tgtaagaagg actccaacaa aggcaccttg gaggaccaaa tcatccaggc caatcctgca
ctcgaagcct tcggcaatgc caaaaccttg agaaatgaca actcgtctcg ctttggaaag
tttatccgca tccattttgg aacgagtggg aaactgtctt cggctgatat tgaaacatat
ctcctggaaa agtcgcgtgt gacctttcag ctaaaagcag aaaggaacta ccacatcttt
ttccagatat tatccaaygc aaagcctgag ctgctggata tgcttctgat tacaaacaac
ccgtacgact actcatacat ctcccaagga gaggtgactg tggcaagtat caatgacagc
gaggagttgc tagccaccga caatgccttc gatgtacttg gcttcactcc agatgagaag
atgggagtct acaaactgac tggtgctatc atgcactatg gcaacatgaa gtttaagcag
aagcagcgtg aagaacaggc ggaacctgat ggtacagaag ctgctgacaa atcagcctac
ctaatggggc tgaactctgc agaccttctg aaaggactct gtcatccaag ggtcaaggta
ggaaatgaat atgtcaccaa aggtcaaggc gtggatcaag tgtactactc acttggtgca
ctagcaaagg cagtgtatg
>Curimatidae_Curimata_cyprinoides_2_1
accaagagag taatccagta ttttgcaagt attgcagctg ctggggg--- ---tgct---
tgtaagaagg actccaacaa aggcaccttg gaggaccaaa tcatccaggc caatcctgca
ctcgaagcct tyggcaatgc caaaaccttg agaaatgaca actcgtctcg ctttggaaag
tttatccgca tccattttgg aacgagtggg aaactgtctt cggctgatat tgaaacatat
ctcctggaaa agtcgcgtgt gacctttcag ctaaaagcag aaaggaacta ccacatcttt
ttccagatat tatccaatgc aaagcctgag ctgctggata tgcttctgat tacaaacaac
ccgtacgact actcatacat ctcccaagga gaggtaactg tggcaagtat caatgacagc
gaggagttgc tagccaccga caatgccttc gatgtacttg gcttcactcc agatgagaag
atgggagtct acaaactgac tggtgctatc atgcactatg gcaacatgaa gtttaagcag
aagcagcgtg aagaacaggc ggaacctgat ggtacagaag ctgctgacaa atcagcctac
ctaatggggc tgaactctgc agaccttctg aaaggactct gtcatccaag ggtcaaggta
ggaaatgaat atgtcaccaa aggtcaaggc gtggatcaag tgtactactc annnnnnnnn
nnnnnnnnnn nnnnnnnnn
>Curimatidae_Curimata_incompta_1_1
accaagagag taatccagta ttttgcaagt attgcagctg ctggggg--- ---tgct---
tgcaagaagg actccaacaa aggcaccctg gaggaccaaa tcatccaggc caatcctgca
ctcgaagcct ttggcaatgc caaaacagtg agaaatgaca actcgtctcg ctttggaaag
tttatccgca tccattttgg aatgagtgga aaactggctt cggctgatat tgaaacatat
ctcctggaaa agtcgcgtgt gacctttcag ctaaaagcag aaaggaacta ccacatcttt
ttccagatat tatccaacgc aaagcctgag ctgctggata tgcttctgat tacaaacaac
ccgtacgact actcatacat ctcccaagga gaggtaactg ttgcaagtat caatgacagc
gaggagttgc tagccaccga caatgccttc gatgtacttg gcttcactcc agatgagaag
atgggagtct acaaactgac tggtgctatc atgcactatg gcaacatgaa gtttaagcag
aagcagcgtg aggaacaggc agaacctgat ggtacagaag ctgctgacaa atcagcctac
ctaatggggc tgaactctgc agaccttctg aaaggactct gtcatccaag ggtcaaggta
ggaaatgaat atgtcaccaa aggtcaaggc gtggatcaag tgtattactc acttggtgca
ctagcaaagg cagtgtatg
>Curimatidae_Curimata_inornata_1_1
accaagagag taatccagta ttttgcaagt attgcagctg ctggggg--- ---tgct---
tgcaagaagg actccaacaa aggcaccttg gaggaccaaa tcattcaggc caatcctgca
ctcgaagcct tcggcaatgc caaaaccttg agaaatgaca actcgtctcg ctttggaaag
tttatccgca tccattttgg aacgagtggg aaactgtctt cggctgatat tgaaacatat
ctcctggaaa agtcgcgtgt gacctttcag cttaaagcag aaaggaacta ccacatcttt
tttcagatat tatccaacgt aaagcctgag ctgctggata tgcttctgat tacaaacaac
ccgtacgact actcatacat ctcccaagga gaggtaactg tggcaagtat caatgacagc
gaggagttac tagccaccga caatgccttc gatgtacttg gcttcactcc agatgagaag
atgggagtct acaaactgac tggtgctatc atgcactatg gcaacatgaa gtttaagcag
aagcagcgtg aagaacaggc ggaacctgat ggtacagaag ctgctgacaa atcagcctac
ctaatggggc tgaactctgc agaccttctg aaaggactct gccatccaag ggtcaaggta
ggaaatgaat atgtcaccaa aggccaaggc gtggatcaag tgtactactc acttggtgca
ctagcaaagg cagtgtatg
>Curimatidae_Curimata_inornata_2_1
accaagaaag taatccagta ttttgcaagt attgcagctg ctggggg--- ---tgct---
tgcaagaagg actccaacaa aggcaccttg gaggaccaaa tcattcaggc caatcctgca
ctcgaagcct tcggcaatgc caaaaccttg agaaatgaca actcgtctcg ctttggaaag
tttatccgca tccattttgg aacgagtggg aaactgtctt cggctgatat tgaaacatat
ctcctggaaa agtcgcgtgt gacctttcag cttaaagcag aaaggaacta ccacatcttt
tttcagatat tatccaacgt aaagcctgag ctgctggata tgcttctgat tacaaacaac
ccgtacgact actcatacat ctcccaagga gaggtaactg tggcaagtat caatgacagc
gaggagttac tagccaccga caatgccttc gatgtacttg gcttcactcc agatgagaag
atgggagtct acaaactgac tggtgctatc atgcactatg gcaacatgaa gtttaagcag
aagcagcgtg aagaacaggc ggaacctgat ggtacagaag ctgctgacaa atcagcctac
ctaatggggc tgaactctgc agaccttctg aaaggactct gccatccaag ggtcaaggta
ggaaatgaat atgtcaccaa aggccaaggc gtggatcaag tgtactactc acttggtgca
ctggcaaagg cagtgtatn
>Curimatidae_Curimata_knerii_1_1
accaagagag taatccagta ttttgcaagt attgcagctg ctggggg--- ---tgct---
tgtaagaagg actccaacaa aggcaccttg gaggaccaaa tcatccaggc caatcctgca
ctcgaagcct tcggcaatgc caaaaccttg agaaatgaca actcgtctcg ctttggaaag
tttatccgca tccattttgg aacgagtggg aaactgtctt cggctgatat tgaaacatat
ctcctggaaa agtcgcgtgt gacctttcag ctaaaagcag aaaggaacta ccacatcttt
ttccagatat tatccaatgc aaagcctgag ctgctggata tgcttctgat tacaaacaac
ccgtacgact actcatacat ctcccaagga gaggtaactg tggcaagtat caatgacagc
gaggagttgc tagccaccga caatgccttc gatgtacttg gcttcactcc agatgagaag
atgggagtct acaaactgac tggtgctatc atgcactatg gcaacatgaa gtttaagcag
aagcagcgtg aagaacaggc ggaacctgat ggtacagaag ctgctgacaa atcagcctac
ctaatggggc tgaactctgc agaccttctg aaaggactct gtcatccaag ggtcaaggta
ggaaatgaat atgtcaccaa aggtcaaggc gtggatcaag tgtactactc acttggtgca
ctagcaaagg cagtgtatg
>Curimatidae_Curimata_knerii_2_1
accaagagag taatccagta ttttgcaagt attgcagctg ctggggg--- ---tgct---
tgtaagaagg actccaacaa aggcaccttg gaggaccaaa tcatccaggc caatcctgca
ctcgaagcct tcggcaatgc caaaaccttg agaaatgaca actcgtctcg ctttggaaag
tttatccgca tccattttgg aacgagtggg aaactgtctt cggctgatat tgaaacatat
ctcctggaaa agtcgcgtgt gacctttcag ctaaaagcag aaaggaacta ccacatcttt
ttccagatat tatccaacgc aaagcctgag ctgctggata tgcttctgat tacaaacaac
ccgtacgact actcatacat ctcccaagga gaggtgactg ttgcaagtat caatgacagc
gaggagttgc tagccaccga caatgccttc gatgtacttg gcttcactcc agatgagaag
atgggagtct acaaactgac tggtgctatc atgcactatg gcaacatgaa gtttaagcag
aagcagcgtg aagaacaggc ggaacctgat ggtacagaag ctgctgacaa atcagcctac
ctaatggggc tgaactctgc agaccttctg aaaggactct gtcatccaag ggtcaaggta
ggaaatgaat atgtcaccaa aggtcaaggc gtggatcaag tgtactactc acttggtgca
ctagcaaagg cagtgtatg
>Curimatidae_Curimata_roseni_1_1
accaagagag taatccagta ttttgcaagt attgcagctg ctggggg--- ---tgct---
tgcaagaagg actctaacaa aggcaccttg gaggaccaaa ttatccaggc caatcctgca
ctcgaagcct tcggcaatgc caaaaccgcg agaaatgaca actcgtctcg ctttggaaag
tttatccgca tccattttgg aacgagtggg aaactgtctt cggctgatat tgaaacatat
ctcctggaaa agtcgcgtgt gacctttcag ctaaaagcag aaaggaacta ccacatcttt
tttcagatat tatccaacgt aaagcctgag ctgctggata tgcttctgat tacaaataac
ccgtacgact actcatacat ctcccaagga gaggtaactg tggcaagtat caatgacagc
gaggagttgc tagccaccga caatgccttc gatgtacttg gcttcactcc agatgagaag
atgggagtct acaaactgac tggtgctatc atgcactatg gcaacatgaa gtttaagcag
aagcagcgtg aagaacaggc ggaacctgat ggtacagaag ctgctgacaa atcagcctac
ctaatggggc tgaactctgc agaccttctg aaaggactct gccatccaag ggtcaaggta
ggaaatgaat atgtcaccaa aggtcaaggc gtggatcaag tgtactactc acttggtgca
ctagcaaaag cagtgtatg
>Curimatidae_Curimatella_dorsalis_1_1
accaaaagag taatccagta ctttgcaagt attgcagctg ctggggg--- ---tgct---
tgcaaaaagg acaccaacaa aggcaccctg gaggaccaaa tcatccaggc caatcctgca
ctcgaagcct ttggcaatgc caaaacagtg agaaatgaca actcatctcg ttttggaaag
tttatccgca tccattttgg aacgagtgga aaactggcct cagctgacat tgaaacatat
ctcctggaaa agtcacgtgt gacctttcaa ctaaaatcag aaaggaacta ccacatcttt
ttccagatat tatccagcgc aaagcctgag cttctggaca tgcttctgat tacaaacaac
ccctatgact actcttacat ctcccaagga gaggtaactg ttgcaagtat caatgacagc
gaggagttgt tagccaccga caatgccttc gatgtgcttg gcttcactcc tgatgagaag
atgggagtct acaaactgac tggtgctatc atgcactatg gcaacatgaa gtttaagcag
aagcagcgtg aagaacaggc agaacctgat ggtacagaag ctgctgacaa atcagcctac
ctaatggggc tgaactctgc agaccttctg aaaggactct gtcatccaag ggtcaaggta
ggaaatgaat atgtcaccaa aggtcaaggc gtggatcaag tgtactactc acttggtgca
ctggcaaagt cagtgtatg
>Curimatidae_Curimatella_immaculata_1_1
accaagagag taatccagta ctttgcaagt attgcagctg ctggtgg--- ---tgct---
tgcaagaagg acaccaacaa aggcaccctg gaggaccaaa tcatccaggc caatcctgca
cttgaagcct tcggcaatgc caaaacagtg agaaatgaca actcgtctcg ctttggaaag
tttatccgca tccattttgg aacgagtgga aaactggcct cagctgacat tgaaacatat
ctcctggaaa agtcacgtgt gacctttcaa ctaaaatcag aaaggaacta ccacatcttt
ttccagatat tatccagcgc aaagcctgag ctgctggaca tgcttctgat tacaaacaac
ccctacgact actcttacat ctcccaagga gaggtaactg ttgcaagtat caatgacagc
gaagagttgt tagccaccga caatgccttc gatgtgcttg gcttcactcc tgatgagaag
atgggagtct acaaactgac tggtgctatc atgcactatg gcaacatgaa gtttaagcag
aagcagcgtg aagaacaagc agaacctgat ggtacagaag ctgctgacaa atcagcctac
ctaatggggc tgaactctgc agaccttctg aaaggactct gtcatccaag ggtcaaggta
ggaaatgaat atgtcaccaa aggtcaaggc gttgatcaag tgtactactc acttggtgca
ctggcaaagt cagtgtatg
>Curimatidae_Curimatella_immaculata_2_1
accaagagag taatccagta ctttgcaagt attgcagctg ctggtgg--- ---tgct---
tgcaagaagg acaccaacaa aggcaccctg gaggaccaaa tcatccaggc caatcctgca
cttgaagcct tcggcaatgc caaaacagtg agaaatgaca actcgtctcg ctttggaaag
tttatccgca tccattttgg aacgagtgga aaactggcct cagctgacat tgaaacatat
ctcctggaaa agtcacgtgt gacctttcaa ctaaaatcag aaaggaacta ccacatcttt
ttccagatat tatccagcgc aaagcctgag ctgctggaca tgcttctgat tacaaacaac
ccctacgact actcttacat ctcccaagga gaggtaactg ttgcaagtat caatgacagc
gaggagttgt tagccaccga caatgccttc gatgtgcttg gcttcactcc tgatgagaag
atgggagtct acaaactgac tggtgctatc atgcactatg gcaacatgaa gtttaagcag
aagcagcgtg aagaacaagc agaacctgat ggtacagaag ctgctgacaa atcagcctac
ctaatggggc tgaactctgc agaccttctg aaaggactct gtcatccaag ggtcaaggta
ggaaatgaat atgtcaccaa aggtcaaggc gttgatcaag tgtactactc acttggtgca
ctggcaaagt cagtgtatn
>Curimatidae_Curimatella_lepidura_1_1
accaagagag taatccagta ctttgcaagt attgcagctg ctggggg--- ---tgct---
tgcaaaaagg acaccaacaa aggcaccctg gaggaccaaa tcatccaggc caatcctgca
ctcgaagcct tcggcaatgc caaaacagtg agaaatgaca actcgtctcg cttcggaaag
tttatccgca tccattttgg aacgagtgga aaactggcct cggctgacat tgaaacatat
ctcctggaaa agtcacgtgt gacctttcaa ctaaaatcag aaaggaacta ccacatcttt
ttccagatat tatccagcgc aaagcctgag ctgctggaca tgcttctgat tacaaacaac
ccctacgact actcttacat ctcccaagga gaggtaactg ttgcaagtat caatgacagc
gaggagttgc tagccactga cagtgccttc gatgtgcttg gcttcactcc agatgagaag
atgggagtct acaaactgac tggtgccatc atgcactatg gcaacatgaa gtttaagcag
aagcagcgtg aggaacaggc agaacctgat ggtacagaag ctgctgacaa atcagcctac
ctaatggggc tgaactctgc agaccttctg aaaggactct gtcatccaag ggtcaaggta
ggaaatgaat atgtcaccaa aggtcaaggc gtggatcaag tgtactactc acttggtgca
ctggcaaagg cagtgtatg
>Curimatidae_Curimatella_lepidura_2_1
accaagagag taatccagta ctttgcaagt attgcagctg ctggggg--- ---tgct---
tgcaaaaagg acaccaacaa aggcaccctg gaggaccaaa tcatccaggc caatcctgca
ctcgaagcct tcggcaatgc caaaacagtg agaaatgaca actcgtctcg cttcggaaag
tttatccgca tccattttgg aacnagtgga aaactggcct cggctgacat tgaaacatat
ctcctggaaa agtcacgtgt gacctttcaa ctaaaatcag aaaggaacta ccacatcttt
ttccagatat tatccagcgc aaagcctgag ctgctggaca tgcttctgat tacaaacaac
ccctacgact actcttacat ctcccaagga gaggtaactg ttgcaagtat caatgacagc
gaggagttgc tagccactga cagtgccttc gatgtgcttg gcttcactcc agatgagaag
atgggagtct acaaactgac tggtgccatc atgcactatg gcaacatgaa gtttaagcag
aagcagcgtg aggaacaggc agaacctgat ggtacagaag ctgctgacaa atcagcctac
ctaatggggc tgaactctgc agaccttctg aaaggactct gtcatccaag ggtcaaggta
ggaaatgaat atgtcaccaa aggtcaaggc gtggatcaag tgtactactc acttggtgca
ctggcaaagg cagtgtatg
>Curimatidae_Curimatella_meyeri_1_1
accaagagag taatccagta ctttgcaagt attgcagctg ctggggg--- ---tgct---
tgcaaaaagg acaccaacaa aggcaccctg gaggaccaaa tcatccaggc caatcctgca
ctcgaagcct ttggcaatgc caaaacagtg agaaatgaca actcatctcg ctttggaaag
tttatccgca tccattttgg aacgagtgga aagctggctt cggctgacat tgaaacgtat
ctcctagaaa agtcacgtgt gacctttcaa ctaaaatcag aaaggaacta ccacatcttt
ttccagatat tatccagtgc aaagcctgaa ctactggaca tgcttctgat tacaaacaac
ccctacgact actcttacat ctcccaagga gaggtaactg ttgcaagtat caatgacagc
gaggagttgt tagccaccga caatgccttc gatgtgcttg gcttcactcc agatgagaag
atgggagtct acaaactgac tggtgctatc atgcactatg gcaacatgaa gtttaagcag
aagcagcgtg aagaacaggc agaacctgat ggtacagaag ctgctgacaa atcagcctac
ctaatggggc tgaactctgc agaccttctg aaaggactct gtcatccaag ggtcaaggta
ggaaatgaat atgtcaccaa aggtcaaggc gtggatcaag tgtactactc acttggtgca
ctggcaaagt cagtgtatg
>Curimatidae_Curimatella_meyeri_2_1
accaagagag taatccagta ctttgcaagt attgcagctg ctggggg--- ---tgct---
tgcaaaaagg acaccaacaa aggcaccctg gaggaccaaa tcatccaggc caatcctgca
ctcgaagcct ttggcaatgc caaaacagtg agaaatgaca actcatctcg ctttggaaag
tttatccgca tccattttgg aacgagtgga aagctggctt cggctgacat tgaaacgtat
ctcctagaaa agtcacgtgt gacctttcaa ctaaaatcag aaaggaacta ccacatcttt
ttccagatat tatccagtgc aaagcctgag ctactggaca tgcttctgat tacaaacaac
ccctacgact actcttacat ctcccaagga gaggtaactg ttgcaagtat caatgacagc
gaggagttgt tagccaccga caatgccttc gatgtgcttg gcttcactcc agatgagaag
atgggagtct acaaactgac tggtgctatc atgcactatg gcaacatgaa gtttaagcag
aagcagcgtg aagaacaggc agaacctgat ggtacagaag ctgctgacaa atcagcctac
ctaatggggc tgaactctgc agaccttctg aaaggactct gtcatccaag ggtcaaggta
ggaaatgaat atgtcaccaa aggtcaaggc gtggatcaag tgtactactc acttggtgca
ctggcaaagt cagtgtatn
>Curimatidae_Curimatopsis_cryptica_1_1
accaagagag taatccagta ttttgcaagt attgcagctg ctggtgg--- ---tggt---
tgcaagaagg atgccaacaa aggcaccctg gaggaccaaa tcatccaggc caatcctgca
ctggaagcct tcggcaatgc caaaacattg agaaatgaca actcatctcg ctttggaaag
ttcatccgca tccattttgg aacaagtggt aaactgtctt cggctgacat tgaaacgtat
ttgctggaga agtcacgtgt gacctttcag ctcaaatcag aaaggaacta ccatatcttt
ttccagatac tttccaatga aaagcctgag ctgctggaca tgctgttgat aacaaataac
ccctatgact actcctacat ctcccaagga gaggtaactg ttgccagtat caatgacagc
gaggagctgc tagccaccga cagtgcattt gacgtgcttg gcttcactcc agatgagaaa
atgggagtct acaaactgac tggtgctatc atgcattatg gcaacatgaa gtttaagcag
aagcagcgag aggaacaggc agaacctgat ggtacagaag ctgctgacaa atcagcctac
ctaatggggc tgaactctgc agatcttctc aaaggcctct gtcatccaag ggtcaaggta
ggaaatgaat atgttaccaa aggccaaggt gtggatcagg tgtactactc aattggtgca
ctggccaagt cagtgtatg
>Curimatidae_Curimatopsis_cryptica_2_1
accaagagag taatccagta ttttgcaagt attgcagctg ctggtgg--- ---tggt---
tgcaagaagg atgccaacaa aggcaccctg gaggaccaaa tcatccaggc caatcctgca
ctggaagcct tcggcaatgc caaaacattg agaaatgaca actcatctcg ctttggaaag
ttcatccgca tccattttgg aacaagtggt aaactgtctt cggctgacat tgaaacgtat
ttgctggaga agtcacgtgt gacctttcag ctcaaatcag aaaggaacta ccatatcttt
ttccagatac tttccaatga aaagcctgag ctgctggaca tgctgttgat aacaaataac
ccctatgact actcctacat ctcccaagga gaggtaactg ttgccagtat caatgacagc
gaggagctgc tagccaccga cagtgcattt gacgtgcttg gcttcactcc agatgagaaa
atgggagtct acaaactgac tggtgctatc atgcattatg gcaacatgaa gtttaagcag
aagcagcgag aggaacaggc agaacctgat ggtacagaag ctgctgacaa atcagcctac
ctaatggggc tgaactctgc agatcttctc aaaggcctct gtcatccaag ggtcaaggta
ggaaatgaat atgttaccaa aggccaaggt gtggatcagg tgtactactc aattggtgca
ctggccaagt cagtgtatg
>Curimatidae_Curimatopsis_macrolepis_1_1
accaagagag taatccagta ttttgcaagt attgcagctg ctggtgg--- ---tgct---
tgcaagaagg atgccaacaa aggcactctg gaagaccaaa tcatccaggc caatcctgca
ctggaagcct ttggcaatgc caaaacagtg agaaatgaca actcatctcg ctttggaaaa
ttcatccgca tccattttgg aacaagtggt aaactgtctt cagctgatat tgaaacgtat
ttgctggaga agtcacgtgt gacctttcag ctcaaagcag aaaggaacta ccacatcttt
ttccagatat tatccaacga aaagcctgag ctgctggata tgctgttgat aacaaataac
ccctatgact actcttacat ctcccaagga gaggtaactg ttgcgagtat caatgacaac
gaggagctgc tagccaccga cagcgcattt gacgtgcttg gcttcactcc agatgagaag
[truncated: 873,872 more chars]
