# Supplementary material for: Time-calibrated phylogeny of neotropical freshwater fishes
Source: Front Bioinform. 2024 Dec 6;4:1433995. doi: 10.3389/fbinf.2024.1433995 (PMC11659281; doi:10.3389/fbinf.2024.1433995)
Supplement: Supplementary file 1 [file DataSheet1.zip › Supplementary Material/aln/alignment_ND1.fasta]

>Eleotridae_Gobiomorus_dormitor_1_1
atgatttcaa taattctaac ccacatcctt aaccccttag catatattgt tccagtacta
cttgccgttg cattcctaac cttgctagag cggaaagtcc taggctatat acaacttcga
aagggcccaa acgtggtggg cccttacggc ctcctgcaac caattgccga cggcgtcaaa
ctattcatta aagagccaat ccggccttcg acatcctccc cccttctgtt catcctagcc
cccatgctag cactgaccct cgcgctcatt ctctgagccc ccctgcccct tccccacccc
gtcacagatt taaacctaag tatcctgttt atcctagctc tttccagcct ggcagtctac
tccatcctag gctcaggctg agcctccaac tcaaagtacg cactgattgg cgccctccgg
gcggtagcac agacaatttc gtatgaagtc agcctaggcc tcattttact cagcgcaatt
atcctcacag ggggctttac cctccaagcc ttcagcacca cacaagaaag cacttgactg
ttactgcctg cctgaccctt agctgcaata tgatacatct ccacgctcgc agagacgaac
cgcgcaccct tcgacctaac cgaaggagag tccgaactag tctccgggtt taacgtagaa
tatgcagggg ggcctttcgc tctctttttc ctggcagagt acgccaacat tctccttatg
aacaccctct cggccaccct cttcctcgga gcctcccacc ttccccatgc ccccggtatc
accacaatta atctcatgtt taaggcagca ctactctccg tcatatttct atgggtccga
gcgtcctacc cccgattccg atatgaccag ctcatacacc taatctgaaa aaacttcctg
cccttaacac tcgcactagt tatctgacac ctctccctcc caattgcatt cgcgggcctt
cccccgcaac ttta
>Eleotridae_Gobiomorus_maculatus_1_1
atgatctcac taattcttac ccacatcctt aaccctttag cgtacatcgt cccagtgttg
cttgctgtcg cattcctgac tctagttgag cggaaagtac taggctacat gcaacttcga
aagggcccaa acgtggttgg accctatgga cttctacaac caatcgccga cggagtcaaa
ttatttatta aggagccagt tcgcccttca acagcctccc ctcttctatt tatcctcgcc
cccatactgg ccctcacact agccttaatc ctatgagccc ccctccccct cccccaccca
gtcgcagacc tcaacctaag cattctattc atcctggccc tctccagcct agccgtctat
tctatcttag ggtcaggatg ggcatccaac tcaaaatatg ccctgatcgg cgccctgcgc
ccagtcgccc aaacgatttc ctttgaagta agcctaggac taattctgtt aagcgcaatt
atcttcacgg gaggcttcac atttcaggcc ttcagcacca cacaagaaag cacttgacta
cttctgcccg cctgaccgct ggccgcaata tggtacattt ccactcttgc agaaacaaac
cgtgcaccct ttgatctaac agagggggaa tcggaactgg tctcgggctt caatgtagag
tacgccggag ggccctttgc cctttttttc cttgcagaat actccaacat tcttttaata
aatactcttt ccgccaccct atttcttgga gcctcccact ttccacattt cccggaaatc
acaacaatta gcctaatatt taaggcggcc ctgttatcta tcatattcct atgagttcgg
gcatcctacc cccgattccg gtatgaccag ctcatacacc taatctgaaa aaactttctc
cccctgacac ttgcactagt tatttgacac ctagcccttc cagttgcatt tataggactc
ccacctcagc tcta
>Galaxiidae_Galaxias_maculatus_1_1
atgattgcag cccttttttc ctacatcatt aaccccctca cttacatcgt gcccgtcctg
cttgccgttg ctttctttac gctcgtagag cgaaaggttc ttggctacat gcagttacga
aagggtcccg ccattgtggg cccatacggc ttgcttcagc ctattgctga cggtgtaaag
ctgtttatta aagagcccgt ccggccctcc acttcttctc cctttctttt tctggccact
cctatacttg ctcttacgct tgccctaacg ctctgggccc ccatgcctat tccctaccca
gttgccgatt ttaatcttgg tattttgttt gtgttggcct tatctagtct tgccgtatac
tctattttgg gctcaggctg ggcctctaat tctaagtatg ccctgattgg agctcttcgg
gctgttgccc agaccatctc ttacgaggtt tccctaggtt tgattctgct tagcgttatt
atcttcacgg ggggctttac cctccagacc tttaatgttg cccaagaggc tgtttgactt
gcggccccag cttgaccgtt ggccgctata tggtatattt ctacacttgc agagacgaac
cgagcgcctt ttgatttgac agagggggag tctgaactcg tttcaggttt caacgttgag
tatgcgggtg ggccttttgc cctcttcttt cttgccgaat actccaacat ccttcttatg
aacacccttt cgactgtttt gttcctaggt gcttcccact ttcctcttgt tcctgaactc
acggccatta accttatggc gaaggcgtct cttctttcaa ttatgttctt gtgagtacgc
gcttcatacc cccggttccg ttatgatcag ctcatacact tggtgtggaa gaactttttg
cccctcaccc ttgctatggt tatttggcat cttgcccttc ccattgcatt tgctgggctt
cccccccagc tcta
>Galaxiidae_Galaxias_platei_1_1
atgatcacag cactgtttac gtatattatc aaccccctga cgtacattgt ccccgtcctt
ctcgcggtag ccttcctgac actgatcgaa cgaaaggtgc tcggctacat gcagcttcga
aagggcccta acatcgtggg cccgtacggt ctgctccagc ccattgctga cggtgttaag
ctttttatta aggaacctat ccgcccttcg acctcctccc cttttctttt tttggccacc
cccatacttg cgctgacttt ggccctgacc ctctgggcgc ccatgcctat cccttacccc
gtcgccgatt ttaacctggg cattttattt gtcttggcac tttctagcct cgcagtttac
tccatcctcg gatcgggctg ggcctcgaat tctaagtatg ccctcattgg ggctctccgg
gccgtcgcgc aaaccatctc ctacgaagtt agcctcggac taattctcct aagcattatc
atctttacag gcggttttac cttacagact tttagtgtag cccaagaggc tgtttggctt
gcggctcctg cctggcctct ggccgcaata tggtacattt ctacgcttgc cgaaacaaac
cgagccccct ttgacttgac ggagggggag tccgaactcg tctcggggtt caacgtggag
tacgcggggg gacctttcgc cttatttttc ttggcagagt acgccaacat tcttctaatg
aacaccttat ccgctgtttt gtttttagga gcatcccact tccccctctt gccagagctt
accgcgctaa acctgataac caaagcatct ctgctttcga ttgtattcct ctgggtgcga
gcttcgtacc cccgatttcg atatgaccag ctcatgcact tggtgtgaaa aaatttcctg
cccctaacac tagccttggt tctctgacac cttgctcttc ccattgcttt tgcaggcctg
cccccccagc tata
>Gobiidae_Sicydium_salvini_1_1
atgataacag ttatcctcac ccacatcctc aacccccttg catacattgt gccagtctta
ttagctgttg cattcctaac tctactagaa cgaaaagtac taggctatat gcagctacgt
aaaggcccca atgtagttgg cccttatggc ctcctccaac ctattgctga tggtgttaaa
ctatttatta aagaacctat tcgcccctct actgcctccc ctcttctatt cttaattgcc
cctatccttg cactaacact tgctttaacc ctatgagccc ctattcccct ccctcaccca
gttacagaca ttaacctaag catcctcttc attttagccc tatccagcct agcagtttac
tcaattctag ggtcaggatg agcctccaac tcaaaatatg ccttaattgg ggccctccga
gcagtagccc aaacaatttc atacgaggta agcctgggac taatcctatt gagtgcaatt
atttttactg gaggatttac actacaaaca tttaatatca cgcaagaaag catctgactt
ctttttcctg cctgacccct tgctgcaata tgatacatct ctacactagc agagacaaac
cgggccccat ttgacctaac agagggagaa tcagaacttg tatctggatt caatgttgaa
tatgcaggag gcccttttgc cctattcttt cttgcagagt atgctaatat tcttctaata
aatacactct ctgcaacatt attccttggg gcatctcact tcccccacct cccagaacta
acctccatta acctaataac taaagctgcc ttcctttcag tattattttt atgagtacgg
gcctcctacc ctcgcttccg ttatgaccaa ctcatgcact taatctgaaa aaattttctc
cccctgacac tagcccttgt tatttgacac ctcgctctcc cacttgccct tgcaggtctc
ccaccccaag gcta
>Anguillidae_Anguilla_rostrata_1_1
gctatgaaca caattctcac tcacatcatt aatcctctag catatattgt cccagtactt
ctagccgtcg cattcctaac acttctagaa cgaaaagtat taggatatat acagctacga
aaagggccaa acatcgttgg accatatggc ctccttcaac caatcgccga cggagtaaaa
ctatttatta aagaaccagt acgtccttca accgcatccc cattcctatt tttagctacc
ccaactcttg cactaaccct agccttaaca ctatgagccc ccataccaat gccttatcca
gtagtagaac taaacctagg aattatattc gtactagccc tatcaagcct agcagtttac
tcaatcctgg gctcaggctg agcctcaaat tcaaaatatg ctctaatcgg ggccctacgt
gccgtagccc aaacaatttc atatgaagta agcctaggcc taattcttct ttcaattatc
atcatcgttg gagggttcaa cctaaaaaca ttcaacatcg cacaagaagc aacatgatta
atagccccag cctgaccact ggcagcaata tgatatatct caacactagc tgaaacaaac
cgagccccat ttgaccttac agaaggagaa tcagaattag tatcaggctt caacgtagaa
tatgcaggag gaccatttgc cctatttttc ctagccgaat actcaaatat cctattaata
aataccttat caacaatcct atttctagga gcaatacaca ccccgctaat tccagaatta
acaacaataa acctaataat aaaagccacc atactttccg ttatattctt atgagtacgg
gcctcctacc cacgatttcg gtacgaccag cttatacacc taatgtgaaa aaacttccta
ccattaaccc tagccctact tatctgaaac ctagccttac ccattgccat ggcaggcctc
cccccaaaca acta
>Arapaimidae_Arapaima_gigas_1_1
atgcacaaac taatt---at cctaattatt aatccactat tatttattat ccccgtcctt
ctagccgtag ccttcctaac attgctagaa cgaaaaatcc tcggttatat acaactacgt
aaaggaccta acatcgtcgg gccatttggc ctccttcaac cattcgcaga tggaattaaa
ctatttacca aagaacccat tcggccccac acatcctcct catttctatt ccttttaaca
cccgccctag ccctaacctt agccttgatg ctatgagctc caataccaat tccataccca
atcaccaata taaacctagg aatcctattc attcttgcaa tttccagcct atcggtatac
gcaatcctag gctctggttg agcatccaac tctaattatg ccctaatcgg agctctacgt
gcagtagcac aaaccatctc ttatgaagta agcctagcac tgatcctcct ttcaactatt
atatttaccg gaggatttgc cctacaaacc tttaacatta cccaagaaaa aatttgacta
cttatcccag cctgaccttt agctgctata tgatatattt caaccctagc agaaactaac
cgagcccctt tcgacctgac ggagggggaa tcagaactag tatcaggatt taacgtagaa
tatgcaggag gtccattcgc cttatttttt ctagctgaat atgcaaacat cttactaata
aataccctct caactattct atttttaggt actacactca accccctact cccagaaacc
tcagcactca accttataat taaagcttct attctctcag tagtcttttt atgaatccgt
gcctcatacc cacgattccg atatgatcaa ctcatacacc tagtatgaaa aaacttcctc
ccaatcacac tagccctctt actctgacat tcagcactcc ctttagccat agcaggaatt
ccaccacaaa ctta
>Eleotridae_Eleotris_picta_1_1
atgatctcag taattttaac ccacatttta aatcccttag catacattgt cccagtcctc
ctagccgtcg catttctaac cctccttgaa cggaaagtac taggatacat gcagctacga
aagggcccaa acgtagtagg gccctacgga cttctccaac ccatcgcaga cggagtaaaa
ctatttatta aagaaccaat ccggccctca acatcctccc ccatcctctt catcttagcc
cccatgctcg ccctcacatt agcaatagtc ctgtgagccc cgctacccct cccgcacccc
gtcacagacc taaatctagg catccttttt atcctagccc tatcaagcct agccgtatac
tctattctcg gctcaggatg agcctcaaac tcaaaatacg ctctaatcgg agccctgcgg
gcagtagcac aaacaatctc atatgaggtc agcctaggcc tgatccttct gtgtgcaatt
atcttcacag gaggcttcac ccttaagacc ttcagcgttg cgcaagaaag tatctgactg
ctactacccg cgtggcctct cgccgcaata tggtacatct caaccctcgc cgagaccaac
cgagcaccct tcgacctaac agaaggagag tccgagctag tatccgggtt taacgtagaa
tacgcagggg gtcccttcgc tctattcttc ctggcagaat acgccaacat cctgctcata
aacacactct cggcggtcct attcttgggg gcctcccact tcccacacat acccgagctc
gcctcaatta acctcatatt taaagccgcc ctgctatccg tgctattctt gtgagtccga
gcgtcctacc cccggttccg gtacgaccag cttatacacc ttatctgaaa aaacttcctt
cccctcaccc ttgccctggt tatttgacac ctatccctgc ccattgcact tgcagggctc
ccccctcaac tata
>Carcharhinidae_Carcharhinus_leucas_1_1
atgctccaac ccattttact ctatctaatt aatccccttg cctacattat cccaatcctt
ttagccacag ccttcctcac attaattgaa cgaaaaattc tcggctatat acaatttcgt
aaaggtccaa acattgttgg accctatggc ctactccaac ctattgcaga tggcttaaaa
ctttttatta aagaacctat ccgtccatca atatcttctc catttttatt tttaatcacc
cctacaatag ctctaacact agccttactt atatggatac ctctccccct tccttactca
attatcaatc ttaacctagg tttattattc attttagcaa tctcaagtct tactgtctat
actattttag gatctggatg agcatctaac tcaaaatatg ctctaatagg agcattacgt
gctgtagcac aaaccatctc atacgaagta agcttaggtc tcatccttct atcaataatc
gtatttgccg gaggatttac cctccataca tttaacctag cccaagaaac tatctgactt
ctaatcccag gctgaccatt agctctaata tgatacattt caaccctagc agaaactaac
cgagccccat ttgatttaac agaaggagaa tctgaactag tatcagggtt taatattgaa
tatgcaggag gcccatttgc cctattcttc ttagccgaat acaccaacat cctattaata
aataccctat cagttatctt attcatagga acttcctata atccccttct cccacaaatc
tcaacactca gccttataat aaaagctata ttactaacat ttattttctt atgaattcga
gcatcttacc cccgcttccg ttatgatcaa cttatacacc taatctgaaa aaatttccta
cctctcaccc tagcaattat tctatgacat atagctctac ctcttgctac atcaagttta
cccccaatca ccta
>Eleotridae_Gobiomorus_dormitor_2_1
atgatttcaa taattctaac ccacatcctt aaccccttag catatattgt tccagtacta
cttgccgttg cattcctaac cttgctagag cggaaagtcc taggctatat acaacttcga
aagggcccaa acgtggtggg cccttacggc ctcctgcaac caattgccga cggcgtcaaa
ctattcatta aagagccgat ccggccttcg acatcctccc cccttctgtt catcctagcc
cccatgctag cactgaccct cgcgctcatt ctctgagccc ccctgcccct tccccacccc
gtcacagatt taaacctaag tatcctgttt atcctagctc tttccagcct ggcagtctac
tccatcctag gctcaggctg agcctccaac tcaaagtacg cactgattgg cgccctccgg
gcggtagcac agacaatttc gtatgaagtc agcctaggcc tcattttact cagcgcaatt
atcctcacag ggggctttac cctccaagcc ttcagcacca cacaagaaag cacttgactg
ttactgcctg cctgaccctt agctgcaata tgatacatct ccacgctcgc agagacgaac
cgcgcaccct tcgacctaac cgaaggagag tccgaactag tctccgggtt taacgtagaa
tatgcagggg ggcctttcgc tctctttttc ctggcagagt acgccaacat tctccttatg
aacaccctct cggccaccct cttcctcgga gcctcccacc ttccccatgc ccccggtatc
accacaatta atctcatgtt taaggcagca ctactctccg tcatatttct atgggtccga
gcgtcctacc cccgattccg atatgaccag ctcatacacc taatctgaaa aaacttcctg
cccttaacac tcgcactagt tatctgacac ctctccctcc caattgcatt cgcgggcctt
cccccgcaac ttta
>Eleotridae_Hemieleotris_latifasciata_1_1
atgatttcag taattttaac ccacatcctc aaccccttag catatatcgt ccctgtacta
cttgccgttg cattcctcac actacttgaa cgaaaagtac taggatacat gcaactccgt
aaaggcccaa acgtagtagg cccctacggt ctcctacaac caattgctga tggggtaaaa
ctatttatta aagaaccaat ccgcccctca acatcctccc ccctcctctt catcttagcc
cccatactag cactaacact agccctaatc ctttgagccc ctctacctct tccccacccc
gtcacaaata ttaacctaag catcctattc atcctcgccc tctcaagcct ggcggtctac
tccattctag gctcaggctg ggcatcaaat tcaaaatatg cactaattgg ggccctacca
acagtagcac aaacaatttc ttccaaagta accctagggc tgattttact ttgcgccatc
atcttcacag gaggctttac cctacaagcc tttagcacta cacaagaaag tacctgatta
ctcctacccg cctgacccct agctgcaata tgatacattt ccaccctcgc ggaaacaaac
cgtgcaccct tcgacctcac agagggggag tccgaactag tctcaggatt taacgtagaa
tacgcaggag ggcctttcgc cctatttttt ctagcagagt atgccaacat ccttttaata
aataccctat cagcaaccct cttcctagga gcctcccact tcccccatat accagaaatc
accacaatta atcttatatt taaagcggca ctcctatccg tactattctt atgagtccga
gcttcctacc cacgattccg atacgaccaa ctcatgcacc taatctgaaa aaacttcctc
cccttaacac ttgcactggt tatctgacat ctctccctcc ccatcgcatt tgctggactc
cccccacaac tcta
>Eleotridae_Microphilypnus_ternetzi_1_1
atgatatcaa taattttaac ccacattatt aaccccttgg cctacatcgt ccccgtcctt
cttgctgtcg cattcttcac cctaatcgaa cgaaaggtgc ttgggtatat gcaactgcga
aaagggccca acgtagtggg gccatacggc ttactccagc caatcgccga cggcgttaag
ctatttatta aagagcctat tcgcccatca acctcctcac cgcttctatt tattcttacc
ccaatcctag cactgacact agcacttatt tcatgagccc ctcttcccat accctaccca
gtcacagacc taaacctaag catcatcttc attttagccc tatcaagctt agcagtatat
tcaattctag gctcgggatg ggcctccaac tcaaaatacg cactaatcgg cgccctacga
gcagttgcac aaacaatttc atatgaagta agcctcggcc taattattct atgtgcagtt
atttttacag ggggttttac ccttcaaact tttaactctg cacaagaaag catctgactt
cttatccctg cctgacccct agctgcaata tgatacattt caacccttgc agaaacaaac
cgtgccccct ttgacctaac agagggggag tccgaactag tctcagggtt taacgtaaaa
tatgcaggag ggccttttgc cctgtttttc ctagcagaat actccaacat tctactaata
aacaccctag ccacaatcct ttttataggg gcaacccacc tcccccacct accagaacta
accacaatta accttatgct taaagcagcg ctactctccc ttcttttcct atgagtccga
gcatcctatc ctcgcttccg atatgaccaa ctcatgcacc tcatctgaaa aaacttccta
cctttaacac ttgccctggt catcctccac ctctccctgc cagtcgcatt tgcaggtctc
cccccacaac ccta
>Eleotridae_Eleotris_amblyopsis_1_1
nnnnnnncaa caattttaac ccacatttta aatcccctag catacatcgt ccccgtcctc
ctagctgttg catttttaac cctagttgaa cgaaaagtat tggggtatat acaactacga
aaaggcccaa acgtagtagg accttacgga ctcctacaac caattgctga cggtgttaaa
ttatttatca aagaaccaat ccgaccctca actgcctccc cccttctatt tattctcgcc
ccaatacttg cccttacact agcccttatc ctatgggccc ccctacccct cccccacccc
gttactgacc ttaacctaag cattctcttt atcctagccc tatcaagttt agcagtatac
tcaattctag gggccggatg ggcctccaat tcaaaatacg ctttaatcgg tgcgctacga
gcagtagcac aaacaatttc atatgaagta agcctagggc taattttatt atgcataatc
atcttaacag gcggcttcac cttaaaaatc tttagtactg cacaagaaag cgtctgactt
ttgataccag cctggcccct agctgcaata tgatatattt caaccctagc cgaaacaaac
cgagcacctt ttgaccttac agaaggagag tcagagttag tatcaggatt caacgtagaa
tatgcaggag ggcccttcgc cctctttttc ctagcagagt acgccaatat tttattaata
aatactctct cagcaactct gtttatagga gcctcacatt ttccctatgc cccagagata
actgcaatta gcctaatatt taaagccgcc ctattatcct gcttattcct atgagttcga
gcctcctacc cccgatttcg atatgatcaa cttatacacc tcatctgaaa aaacttctta
cccttagccc ttgccctagt aatttgacac ctctccctcc ccatcgcact tgcaggactc
ccccctcaac tgta
>Eleotridae_Eleotris_amblyopsis_2_1
atgatctcaa caattttaac ccacatttta aaccccctag catacatcgt ccccgtgctc
ctagctgttg catttctaac cctcgttgaa cgaaaagtgc taggatatat acaactacga
aaaggcccaa acgtggtagg accctacgga ctcctccaac caattgctga cggtgttaaa
ttatttatta aagaaccaat ccgcccttca acctcctccc cccttttatt tattttagcc
ccaatacttg ccctcacact agccctaatt ctatgggccc ccctacccct cccccacccc
gtcactgacc taaacctaag cattctcttt atcctagccc tatcaagcct agcagtctac
tcaatcttag ggtccggatg agcctcaaat tcaaaatacg ccctaatcgg cgccttacga
gcagtcgcac aaacaatttc atatgaagta agcctgggcc taattttact atgtgcaatc
atcttcacag gtggcttcac cttaaaaatc tttagcactg cacaagaaag catctgactg
ttaataccag cctgacccct agctgcaata tgatatatct caaccctggc cgaaacaaac
cgggcaccct tcgacctaac agagggggag tccgaattag tgtccggatt caacgtagaa
tatgcaggcg ggccctttgc cctctttttc ctagcagaat acgccaatat tttactaata
aatactctct cagcaattct atttatagga gcctcacatt ttccccacac accagaaatt
actgcaatta gcctaatatt taaagctgcc ctactgtccg ccctattcct gtgagtccga
gcttcttacc cccgattccg atatgatcaa ctcatgcacc ttatctgaaa aaacttctta
cccctaaccc ttgccctagt aatttgacac ctctccctcc ccatcgcact tgcaggcctc
ccccctcaac tata
>Eleotridae_Eleotris_amblyopsis_3_1
nnnnnnncaa caattttaac ccacatttta aacccattag catacatcgt ccccgtgctg
ctagctgttg catttctaac cctccttgaa cgaaaagtac taggatatat gcagctacga
aaaggcccaa acgtggtagg accctacgga ctcctccaac caattgctga cggtgttaaa
ttatttatta aagaaccaat ccggccgtta acatcctccc cccttccatt tattttagcc
ccaatactag ccctcacact agccctaatt ctttgggccc ccctacccct cccccacccc
gtcacagacc gaaaccgaag cattttcttt atcctagccc tatcaagcct agcagtctac
tcaatcttcg ggtcaggatg agcgtcaaat tcaaaatacg ccctaatcgg agccttacga
gcatgcgcac aaacaatctc atatgaagta agcctgggcc taattttact atgtgcaatc
atctttacag gtggcttcac ctttaaaacg tttagcactg cacaagaaag catctgactg
ttgataccag cctgacccct agctgcaata tggtatatct caaccctggc cgaaacaaac
cgggcaccct tcgacctaac ggaaggggag tccgaattag tgtccggatt caacgtagaa
tatgcaggag ggccctttgc cctctttttc ctagcagaat acgccaatat tttactaata
aatactctct cagcaattct atttatagga gcctcacatt ttccccacgc cccagaaatt
actgcaatta gcctaatatt taaagctgcc ctactgtccg ccctattcct gtgagtccga
gcttcttacc cccgattccg atatgatcaa ctcatgcacc ttatctgaaa aaacttctta
cccctaaccc ttgcgctagt aatttgacac ctctccctcc ccatcgcgct tgcaggcctt
ccccctcaac tata
>Eleotridae_Eleotris_picta_2_1
atgatctcag taattttaac ccacatttta aatcccttag catacattgt cccagtcctc
ctagccgtcg catttctaac cctccttgaa cggaaagtac taggatacat gcagctacga
aagggcccaa acgtagtagg gccctacgga cttctccaac ccatcgcaga cggagtaaaa
ctatttatta aagaaccaat ccggccctca acatcctccc ccatcctctt catcttagcc
cccatgctcg ccctcacatt agcaataatc ctgtgagccc cgctacccct tccgcacccc
gtcacagacc taaacctagg catccttttt atcctagccc tatcaagcct ggccgtatac
tctattctcg gctcaggatg ggcctcaaac tcaaaatacg ctctaatcgg agccctgcgg
gcagtagcac aaacaatctc atatgaggtc agcctaggcc tgatccttct gtgtgcaatt
atcttcacag gaggcttcac ccttaagacc ttcagcgttg cgcaagaaag tatttgactg
ttactacccg cgtggcctct cgccgcaata tggtacattt caaccctcgc cgagaccaac
cgagcacctt tcgacctaac agaaggagag tccgagctag tatccgggtt taacgtagaa
tacgcagggg gtcccttcgc tctattcttc ctggcagaat acgccaacat cctgttcata
aacacacttt cagcggtcct attcttgggg gcctcccact tcccacacat acccgaactc
gcctcaatta acctcatatt taaagccgcc ctgctatccg tgctattctt gtgagtccga
gcgtcctacc cccggttccg gtacgaccag cttatacacc ttatctgaaa aaacttcctt
cccctcaccc ttgccctggt tatttgacac ctatccctgc ccattgcact tgcagggctc
ccccctcaac tata
>Eleotridae_Eleotris_picta_3_1
atgatctcag taattttaac ccacatttta aatcccttag catacattgt cccagtcctc
ctagccgtcg catttctaac cctccttgaa cggaaagtac taggatacat gcagctacga
aagggcccaa acgtagtagg gccctacgga cttctccaac ccatcgcaga cggagtaaaa
ctatttatta aagaaccaat ccggccctca acatcctccc ccatcctctt catcttagcc
cccatgctcg ccctcacatt agcaataatc ctgtgagccc cgctacccct cccgcacccc
gtcacagacc taaatctagg catccttttt atcctagccc tatcaagcct agccgtatac
tctattctcg gctcaggatg ggcctcaaac tcaaaatacg ctctaatcgg agccctgcgg
gcagtagccc aaacaatctc atatgaggtc agcctaggcc tgatccttct gtgtgcaatt
atcttcacag gaggtttcac ccttaagacc ttcagcgttg cgcaagaaag tatctgactt
gtactaccgg cgtggcctct cgccgcaata tggtacattt caaccctcgc cgagaccaac
cgagcacctt tcgacctaac agaaggagag tccgagctag tatccgggtt taacgtagaa
tacgcagggg gtcccttcgc tctattcttc ctggcagaat acgccaacat cctgctcata
aacacactct cggcggtcct attcttgggg gcctcccact tcccacacat acccgagctc
acctcaatta acctcatatt taaagccgcc ctgctatccg tgctattctt gtgagtccga
gcgtcctacc cccggttccg gtacgaccag cttatacacc ttatctgaaa aaacttcctt
cccctcaccc ttgccctggt tatttgacac ctatccctgc ccattgcact tgcagggctc
ccccctcaac tata
>Eleotridae_Gobiomorus_maculatus_2_1
atgatctcac taattcttac ccacatcctt aaccctttag cgtacatcgt cccagtgttg
cttgctgtcg cattcctgac tctagttgag cggaaagtac taggctacat gcaacttcga
aagggcccaa acgtagttgg accctatgga cttctacaac caatcgccga cggagtcaaa
ttatttatta aggagccagt tcgcccttca acagcctccc ctcttctatt tatcctcgcc
cccatgctgg ccctcacact agccttaatc ctatgagccc ccctccccct cccccaccca
gtcgcagacc tcaacctaag cattctattc atcctagccc tctccagcct ggcggtctat
tctatcttgg ggtcagggtg ggcatccaac tcaaaatatg ccctgatcgg cgccctgcgc
gcagtcgcac aaacgatttc ctttgaagta agcctaggac taattctgtt aagcgcaatt
atcttcacgg gaggcttcac attacaggcc ttcagcacca cacaagaaag cacttgacta
cttctgcccg cctgaccgct ggccgcaata tggtacattt ccacccttgc agaaacaaac
cgtgcaccct ttgacctaac agagggggaa tcggaactgg tctcgggctt caatgtaaag
tacgccggag ggacctttgc cctttttttc cttgcagaat actccaacat tcttttaata
aatactcttt ccgccaccct attttttgga gcctcccact ttccacattt cccggaaatc
acaacaatca gcctaatatt taaggcggcc ctgttatcca tcatattcct atgagttcgg
gcatcctacc cccgattccg atatgaccag ctcatacacc taatctggaa aaactttctc
cccctgacac ttgcactagt tatttgacac ctagccctcc cagttgcatt tataggactc
ccacctcaat tcta
>Eleotridae_Gobiomorus_maculatus_3_1
atgatctcac taattcttac ccacatcctt aaccctttag cgtacatcgt cccagtgttg
cttgctgtcg cattcctgac tctagttgag cggaaagtac taggctacat gcaacttcga
aagggcccaa acgtggttgg accctatgga cttctacaac caatcgccga cggagtcaaa
ttatttatta aggagccagt tcgcccttca acagcctccc ctcttctatt tatcctcgcc
cccatgctgg ctctcacact agccttaatc ctatgagccc ccctccccct cccccaccca
gtcgcagacc tcaacctaag cattctattc atcctggccc tctccagcct aacggtctat
tctatcttgg ggtcagggtg ggcatccaac tcaaaatatg ccctaatcgg cgccctgcgc
gcagtcgcac agacgatttc ctatgaagta agcctaggac taattctgtt aagcgcaatt
atcttcacgg gaggtttcac attacaggcc ttcagcacca cacaagaaag cacttgacta
cttctgcccg cctgaccgct ggccgcaata tggtacattt ccacttttgc agaaacaaac
cgtgcaccct ttgatctaac agagggggaa tcggaactgg tctcgggctt caatgtagag
tacgccggag ggccctttgc cctttttttc cttgcagaat actccaacat tcttttaata
aatactcttt ccgccaccct gtttcttgga gcctcccacc tttccacatt cccggaaatc
acaacaatca gcctaatgtt taaggcggcc ctattatcca tcatattcct gtgagttcgg
gcatcctacc cccgattccg gtatgaccag ctcatacacc taatctggaa aaactttctc
cccctgacac ttgcactagt tatttgacac ctagccctcc cagttgcatt tataggactc
ccacctcagc tcta
>Eleotridae_Leptophilypnus_fluviatilis_1_1
atgattacaa ccatcttaac ccacatccta aacccattag cctacatcgt cccagtactg
ctagccgtcg cattcctcac actactagag cgaaaagtac taggctatat acaactacga
aaaggcccca acgtagtagg cccctatgga ctacttcaac ccatcgccga cggagtaaaa
ctatttatta aagaaccaat tcgaccatcc acagcctccc ccgtactatt tatcttagcc
ccaaccatag ccctcacact tgccctcatc ctatgggcac cccttcccat accccacccg
atcaccaacc taaacctcag cattctattt atcctagcac tatcaagcct agcagtctat
tctatcttag gctcagggtg agcatccaac tcaaaatacg ccctaatcgg ggccctacgg
gcagtagccc agaccatctc atatgaagta agccttggac taattctgct ctgcattatt
atcttttcgg gaggttttac cctccaagcc tttaacgtag cccaagaaag cacatgacta
atcatccctg catggccact agcagcaata tgatatatct caacactagc cgaaacaaac
cgcgcaccat tcgacctcac agaaggtgaa tcagaactgg tctccggctt caacgtaaaa
tatgcagggg gaccattcgc cttattcttc ctggcagaat acgccaacat cctccttata
aacaccctat cagcaatcct tttcctaggc tcctcccaca tcccatacgc accagaaatt
acaaccatca ccctaataac caaagctgcc ctcctctcag tcctattcct atgagtccgc
gcatcatacc cccgattccg atatgatcag ctcatacacc tcatctgaaa aaacttccta
ccactaaccc tagccttagt aatctgacat ctcgccctcc cgattatgtt cgcagggctc
cccccacagc ttta
>Eleotridae_Leptophilypnus_fluviatilis_2_1
atgattacaa ccatcttaac ccacatccta aacccattag cctacatcgt cccagtactg
ctagccgtcg cattcctcac actactagag cgaaaagtac taggctatat acaactacga
aaaggcccca acgtagtagg cccctatgga ctacttcaac ccatcgccga cggagtaaaa
ctatttatta aagaaccaat tcgaccatcc acagcctccc ccgtactatt tatcttagcc
ccaaccatag ccctcacact tgccctcatc ctatgggcac cccttcccat accccacccg
atcaccaacc taaacctcag cattctattt atcctagcac tatcaagcct agcagtctat
tctatcttag gctcagggtg agcatccaac tcaaaatacg ccctaatcgg ggccctacgg
gcagtagccc agaccatctc atatgaagta agccttggac taattctgct ctgcattatt
atcttttcgg gaggttttac cctccaagcc tttaacgtag cccaagaaag cacatgacta
atcatccctg catggccact agcagcaata tgatatatct caacactagc cgaaacaaac
cgcgcaccat tcgacctcac agaaggtgaa tcagaactgg tctccggctt caacgtagaa
tatgcagggg gaccattcgc cttattcttc ctggcagaat acgccaacat cctccttata
aacaccctat caacaatcct tttcctaggc tcctcccaca tcccatacgc accagaaatt
acaaccatca ccctaataac caaagctgcc ctcctctcag tcctattcct atgagtccgc
gcatcatacc cccgattccg atatgatcag ctcatacacc tcatctgaaa aaacttccta
ccactaaccc tagccttagt aatctgacat ctcgccctcc cgattatgtt cgcagggctc
cccccacagc ttta
>Eleotridae_Leptophilypnus_fluviatilis_3_1
atgattacaa ccatcttaac ccacatccta aacccattag cctacatcgt cccagtactg
ctagccgtcg cattcctcac actactagag cgaaaagtac taggctatat acaactacga
aaaggcccca acgtagtagg cccctatgga ctacttcaac ccatcgccga cggagtaaaa
ctatttatta aagaaccaat tcgaccatcc acagcctccc ccgtactatt tatcttagcc
ccaaccatag ccctcacact tgccctcatc ctatgggcac cccttcccat accccacccg
atcaccaacc taaacctcag cattctattt atcctagcac tatcaagcct agcagtctat
tctatcttag gctcagggtg agcatccaac tcaaaatacg ccctaatcgg ggccctacgg
gcagtagccc agaccatctc atatgaagta agccttggac taattctgct ctgcattatt
atcttttcgg gaggttttac cctccaagcc tttaacgtag cccaagaaag cacatgacta
atcatccctg catggccact agcagcaata tgatatatct caacactagc cgaaacaaac
cgcgcaccat tcgacctcac agagggtgaa tcagaactgg tctccggctt caacgtagaa
tatgcagggg gaccattcgc cttattcttc ctggcagaat acgccaacat cctccttata
aacaccctat cagcaatcct tttcctaggc tcctcccaca tcccatacgc accagaaatt
acaaccatca ccctaataac caaagctgcc ctcctctcag tcctattcct atgagtccgc
gcatcatacc cccgattccg atatgatcag ctcatacacc tcatctgaaa aaacttccta
ccactaaccc tagccttagt aatctgacat ctcgccctcc cgattatgtt cgcagggctc
cccccacagc ttta
>Eleotridae_Leptophilypnus_panamensis_1_1
atgatctcaa ttttattaac ccacatctta aatcccttaa tttatatcgt ccccgttctt
cttgcagttg cgttccttac cctcctagaa cgaaaggtat taggttatat gcagttgcga
aaaggcccaa atgtggttgg cccctatggc cttcttcaac ccatcgccga cggagtaaaa
ctatttatta aagaaccgat ccgaccatct acttcctccc ccctactatt tattttagcc
ccaatacttg ccctcacctt ggccctaatt ttatgagccc ccctccccat accacaccca
attaccaacc ttaacctaag cattctattt attttggcac tatcaagctt agcagtctac
tctattctag ggtcagggtg agcatccaat tcaaaatatg cactcattgg tgccctccgg
gcggtagccc aaaccatctc ctatgaagta agccccggcc taattctgct gtgcattatt
atttttacag ggggttttac tctacaagcc tttaacgtga ctcaagaaag cacatgatta
attatccctg cctgaccact agccgcaata tggtatatct ccaccctcgc tgaaacaaac
cgagcaccct ttgatcttac agaaggagaa tctgaactag tatcaggctt taacgtagaa
tacgccggag gacccttcgc tttatttttc ctagcagaat actctaacat tttacttata
aataccttat ccgcaattct atttctaggc tcatcacaca tcccctacgc ccccgaaatc
acaactatca ccttaataat taaagccgct ctcctatcag taatattttt atgggtccga
gcatcctacc cccgatttcg atatgaccaa ctcatacacc tcatttgaaa aaactttcta
ccccttaccc tagccctagt aatttgacat ctagccctcc ccatcatgtt ggccgggctt
ccaccccaac ttta
>Eleotridae_Leptophilypnus_panamensis_2_1
atgatctcaa ttttattaac ccacatctta aatcccttaa tttatatcgt ccccgttctt
cttgcagttg cgttccttac cctcctagaa cgaaaggtat taggttatat gcagttgcga
aaaggcccaa atgtggtcgg cccctatggc cttcttcaac ccatcgccga cggagtaaaa
ctatttatta aagaaccgat ccgaccatct acttcctccc ccctactatt tattttagcc
ccaatacttg ccctcacctt ggccctaatt ctatgagccc ccctccccat accacaccca
gttaccaacc ttaacctaag cattctattt attttggcac tatcaagctt agcagtctac
tctattctag ggtcagggtg agcatccaat tcaaaatatg cactcattgg tgccctccgg
gccgtacccc aaaccatctc ctatgaagta agcctcggcc taattctgct gtgcattatt
atttttacag ggggttttac tctacaagcc tttaacgtga ctcaagaaag cacatgatta
attatccctg cctgaccact agccgcaata tggtatatct ccaccctcgc tgaaacgaac
cgagcaccct ttgatcttac agaaggagag tctgaactag tatcaggctt taacgtagaa
tacgccggag gacccttcgc tttattattc ctagcagaat actctaacat tttacttata
aataccttat ccgcaattct atttctaggc tcatcacaca tcccctacgc ccccgaaatc
acaaccatca ccttaataat taaagccgct ctcctatcag taatattttt atgggtccga
gcatcctacc cccgatttcg atatgaccaa ctcatacacc tcatttgaaa aaactttcta
ccccttaccc tagccctagt aatttgacat ctagccctcc ccatcatgtt ggccgggctt
ccaccccaac ttta
