# Supplementary material for: Time-calibrated phylogeny of neotropical freshwater fishes
Source: Front Bioinform. 2024 Dec 6;4:1433995. doi: 10.3389/fbinf.2024.1433995 (PMC11659281; doi:10.3389/fbinf.2024.1433995)
Supplement: Supplementary file 1 [file DataSheet1.zip › Supplementary Material/aln/alignment_ND2.fasta]

>Cichlidae_Cichla_temensis_1_1
atgaacccct acatcttagc ta---ccctt ctttttggac taggcttagg aaccacaatt
acatttgcaa gctcccactg actccttgcc tgaataggcc tcgaacttaa cacccttgct
attattcccc taatagctca actccaccac cctcgagcag ttgaagccac tacaaaatat
ttccttaccc aagctgctgc cgcagctacc ctactattcg caagcattac taacgcctga
ctcacaggcc aatgagaaat tcaacaactc tcccacccac tccctaccac tatgatcaca
cttgccctag cgcttaaaat tggccttgcc cccctccacg catgactccc cgaagttcta
caaggcctcg acctcaccac cggactcatc ttatccacct gacaaaaact cgcccccttc
gccctccttc tacaaatcca acccacca-- -a------ct cgaccatact tatcctccta
ggcttaacat ctaccctcgt tggaggttga ggaggattaa accaaacaca actacgaaaa
atcctagcct actcatcaat cgcccacctg ggctgaataa ttcttgtttt acaattctcc
ccttccctca cactcctcac cctcttgaca tatatcatca taacatcctc cacattccta
atctttaaac tcaacaaagc caccaacatc aatatactag ccacatcatg aacaaaaacc
cccgccctaa cctcactcac accccttatc ctcctctcat taggaggcct ccctcccctc
acaggcttca tgccaaaatg actaagtctc caagaactca ctaaacaaga actagcccca
gccgccaccc tagcagcctt aacagccctc ctcagcctat acttctacct ccgcctatcc
tacgccataa ccctcactat ctcccctaac aacctcacag gcacaacccc ctgacgcctc
ccctcctcac aaac-cacac ttcccctagc catttcaacc tcactttcca tctccctcct
tcctctcaca ccagccat-a acatcactac taac------ ---------- --cactt---
-------ag
>Poeciliidae_Xiphophorus_hellerii_1_1
atggccccct ttgtttactc ca---ccctt atcattagtc ttggcctcgg cacaaccata
accttcgcca gcacccactg atacctcgct tgaatgggca ttgaaatcaa tacactagcc
atcattcccc taataaccca aaaccacaac cctcgagcaa ttgaagccac aaccaaatac
ttttttgcgc aggccaccgc ctcagcaaca ctgctattcg ctgccgtctc aaatgcattc
ttgacgggag ggtgggacat tcttcaaacc aaccaccccc taacttccac gctcgccacc
ctggccctag ctataaaaat cggtcttgcc ccccttcaca gctgaatgcc ggaagtaata
caaggcttaa gcctgctcac cggcctagtc ctctccactt gacaaaagct tgcccccctt
tgcctcatct accaaatcca gccagaca-- -g------cc caaatgtttt cattaccctg
ggcctcttat ctgtggtcgt aggcggctga gggggcttta accaggttca actccgaaaa
attcttgcat actcatcaat tgcccatctg ggatgaataa tcctcattct cccattctca
acccccctcg ccttacttgc cctttttacc tacctaataa tgaccttttc acttttctcc
tccttcatat tagttcgcac cacacatatt aactctttat ccacctcctg agccaaaatc
ccagctctta ctgcttccgt ccccctcatc ctcttatccc tgggaggcct gccaccccta
acagggttct taccaaaatg acttatcctc caagagttaa ctaaacatga cctgacccca
attgccactc tcgctgccct ttcatccctc ttcagccttt atttttacct ccgactatcg
tacacaatga cacttaccat gcccccaaac aaccccgccg gaacactccc ctgacgactc
agcccccaac acaa-caccc tccccccagc cctaaccacc gctgcaacaa tttacctcct
ccctatcacc ccggccat-t ctggctcttt tcac------ ---------- --tttct---
-------ag
>Poeciliidae_Poecilia_caucana_1_1
atggctcccc caatttactc tg---cctta attattagcc ttggccttgg cacaacgata
acctttgcca gcacccactg gtacctcgcc tgaataggca tcgaaattaa tacattagcc
atcatccccc taatagccca aaatcattct ccccgagcaa ttgaagctac tactaaatac
ttctttattc aagcaactgc ctcggcaaca cttttattcg ctagcatttc caacgcattc
ctaaccggac aatgagacgt cactcacacc cccttcaccc ccacctctac actaatcacc
cttgccctcg caataaaaat tggccttgcc cccttacata gctgaatgcc agaagtaata
cagggcctca acttacttac tggattgatc ctatccacct gacaaaaact tgcccccata
ttcctaatct accaaattca accaaaca-- -a------cc cagacatttt tattacccta
ggccttctat ccattatcgt gggaggatga ggggggttta atcaagtcca actccgaaaa
atcctagcat actcatcaat cgcccaccta ggatgaataa ttctaatcct ctcattttca
cccccacttg ccctactcac cattatcact tatattttaa taactttctc gttattttcc
tcttttatat taacccgcac tacacatatc aactctatag ctactacctg ggccaaaatc
ccaattctta ctgtttctac acccctaatc cttctatccc taggcggact accccctctt
acaggattta taccaaaatg attaattctc ctagaattaa ccaaacaaga cctagcccca
ctcgccatcc tagccgcact ctcatccctt ttcagccttt atttttatct ccgattatca
tacgcaatga cacttaccat accacccaac aaccccgcag ggacactacc atgacgactt
aaccctcgac acaa-taatc tccttatagc cttgacaact acatcaacaa tctgcctcct
ccccttaact cccgctat-t atagccctct tacc------ ---------- --tttct---
-------ag
>Poeciliidae_Poecilia_mexicana_1_1
atggctcccc taatctactc cg---ccctc atcatcagtc ttggcctagg tacaaccata
acctttgcca gcacccattg ataccttgcc tgaataggca tcgaaattaa tacattagcc
atcatccctc taatagccca aaaccacatc ccccgagcaa ttgaagctac cactaaatac
ttttttgtcc aagcgactgc ctcagcaaca cttctatttg ctggtatctc caatgcattt
ctaaccggac aatgagatat tacctacacc ccctataccc tcacttctac actaattacc
cttgcccttg caataaaaat tggccttgcc ccccttcaca gctgaatacc agaagtaatg
caaggcctta atttacttac cggactgatt ttatccactt gacaaaaact tgccccctta
tacctaattt atcaaattca accaaaca-- -a------cc caaacatttt tattgcctta
ggccttatat ctattattgt tggaggatga ggaggattca accaaatcca acttcgaaaa
atcctagcat actcatcaat cgcccaccta gggtgaataa tcttaattct ctcattttca
cccccactcg ccctactcac cattatcatt tacattttaa taaccttctc attattctcc
tcttttatac taacccgcac cacccatatc aactcccttt ccaccacctg agccaaaatt
ccaatcctta ctatttccac ccccctaatc cttctatccc taggcggact accccccctt
acaggattta taccaaaatg aataatcctc caagaattaa ccaaacaaag cctatgccca
ctcgccacca tagctgcact ctcatccctt ttcagccttt atttttacct ccgactatca
tacgcaataa cactcactat accaccaaat aaccctgcag ggacactccc atgacgactt
aaccctcaac acaa-caccc ttcccctagc cctaacaacc acctcaacaa tttgcctcct
tcccataacc cccgctat-c atatccctaa tacc------ ---------- --tttct---
-------ag
>Poeciliidae_Poecilia_perugiae_1_1
nnnnnnnnnn nnnnnnnnnn nnnnnnnnnn nnnnnnnnnn nnnnnnnnnn nnnnnnnnnn
nnnnnnnnnn nnnnnnnnnn nnnnnnnnnn nnnnnnnnnn nnnnnnnnnn nnnnnnnnnn
nnnnnnnnnn nnnnnnnnnn nnnnnnnnnn nnnnnnnnnn nnnnnnnnnn nnnnnnnnnn
nnnnnnnnnn nnnnnnnnnn nnnnnnnnnn nnnnnnnnnn nnnnnnnnnn nnnnnnnnnn
nnnnnnnnnn nnnnnnnnnn nnnnnnnnnn nnnnnnnnnn nnnnnnnnnn nnnnnnnnnn
nnnnnnnnnn nnnnnnnnnn nnnnnnnnnn nnnnnnnnnn nnnnnnnnnn nnnnnnnnnn
nnnnnnnnnn nnnnnnnnnn nnnnnnaatt ctttccactt gacaaaaact tgctcccctc
tacctaatct accaaatcca accaaaca-- -g------cc caaacacttt tattaccctg
ggcctcttat ccatcatcgt tgggggatga ggaggattca accaagtcca actccgaaaa
atcctagcat attcatcaat cgcccactta ggatgaataa ttctaattct ctcattctca
ccccccctcg ccctacttac cattctaatt tatctcttaa taaccttctc cctattctct
tctttcatac taacccgcac cacacacatc aactccctat ccactacctg agctaaaatt
ccaattctta ccgtttccac ccctctaatt ttactatccc taggtggact gccccctctc
acaggattta tgccaaaatg attaattctc caagagctga ctaaacaaga cctggcccca
ctcgccaccc tagccgcact atcatccctt ttcagcctat atttctacct ccggctatca
tacgcaataa cactttccat accacccaac aaccctgcag gaacactccc ctgacgactt
aaccctcaac acaa-cacct tcctaatggc cctaacaacc acctcaacaa tttnnnnnnn
nnnnnnnnnn nnnnnnnnnn nnnnnnnnnn nnnnnnnnnn nnnnnnnnnn nnnnnnnnnn
nnnnnnnnn
>Atherinopsidae_Atherinops_affinis_1_1
atgaatcctt atattctcat ta---cttta ctatttggcc tagtccttgg cactaccatc
acattcacaa gctctcactg gctccttgca tggataggac ttgaaataaa taccttagcc
attattccac ttatagctca acatcaccac cctcgagcag ttgaagccac cactaaatat
tttcttactc aagccacagc cgcagccata cttctttttg ccagcaccac aaacgcatgg
ctctcgggcc agtgggagat tcaacaaatc tctcacccta ttcctactac tatgattacc
cttgccttag cccttaaaat tggacttgca ccccttcacg cctggctccc cgaagttctt
caaggcctag acctcaccac gggcctgatc ctatctacat gacagaaact cgcaccattc
gcccttctcc tccaaattca acctacta-- -a------ct cccacatcct tattgcatta
ggactaacct ctgccctcgt cggcggctga ggtggcctca accaaaccca acttcggaag
atccttgctt actcatcaat cgcacacctg ggctgaatga ttctcgtatt acaattctcc
ccctccttaa cacttctagc cctcctcaca tatctcatga tgaccctctc aacattcctg
gtttttaaac tgaacaaatc cactacaatt aatatactag ccacttcatg agccaaagcc
ccggtcctta ctgcaattac accattcctc ttattatcct tgggtggtct tccacctcta
acgggcttta tacccaaatg attaattctc cacgaactaa ctaagcagga ccttgccccc
gccgccaccc tggctgctct atccgccctc ttaagtcttt acttttacct acgcctaaca
tacgcaatga ccctcaccct ttcccctaat aaccttgccg gaactacccc atgacgtcta
ccctccaccc aagc-ctcgc ttccactggc cctcgcctca tccgcaacta tctgtttgct
acccctggcc ccagctgc-c ctggctctcc tctc------ ---------- --accct---
-------ag
>Atherinopsidae_Chirostoma_jordani_1_1
atgtgaccat acatcttggc ca---ccctc ctttttggtc taggcctagg aacaaccatt
accttcgcga gctcccactg actcctcgcc tgaatgggcc tagaaatgaa caccctggcg
atcattcctt tgatagctca acaccaccac ccccgagcgg ttgaagccac cactaaatat
ttccttaccc aggctaccgc cgcagcaatg cttctctttg ccagcacaac caacgcctga
ctatcgggac agtgagaaat tcaacaaatc tcccacccag tacccattgc tatgattacc
ctcgcccttg ccctcaaagt agggcttgca ccacttcatg cctgactccc agaagtacta
caaggacttg acctgactac aggactaatc ctctccacct gacaaaaact tgcccccttc
gcactcctcc ttcagatcca acctactg-- -a------ct cccataccct tattgctctt
ggtctcgcat ccaccctagt gggcggatga gggggcttga accaaactca acttcgcaag
atcctagcgt actcgtccat cgcgcatctg ggctgaataa ttcttgttct acaattctcc
ccctccctca cactcctcgc cctcttaacc tacttcgtca taaccttctc cacattcata
acctttaaac ttaacaactc taccaccatc aacatacttg ccacctcatg gtccaaagca
cccgccctta cctctatcac gcccctgatt ctgctgtccc tcggcggact tccccctctc
accggcttca tgcccaaatg gcttattctt caagaactag ccaagcagga tctcgcactc
accgcaactt tcgccgccct ctcagccctg ctcagcctct acttctacct ccgtcttacg
tatgccatag ccttgaccat atcacctaac agcctcccag gaacagcccc atggcgtctc
tcctcccaac aaac-caccc ttccactagc cctttcatca tcagcagcca cctgcctcct
gcccctggca cccgccac-c atggctctct tgac------ ---------- --ccact---
-------ag
>Atherinopsidae_Menidia_menidia_1_1
atgtgaccct tcatcttggc ca---ccctc ctttttggtt tgggcctagg tacaaccatc
accttcgcga gtacccactg gctgctcgct tgaatgggcc tagagataaa taccctagcg
attattcctc tgatggcccg acaccaccac ccccgggcgg ttgaagccac cactaaatat
tttctcacac aagcggccgc agccgctata cttctatttg ctagcgtaac caacgcctga
ctgtcgggcc aatgggagat tcagcagatt tcccacccgg ttcccgtcac aataattacg
cttgccttgg cacttaaagt tggacttgca ccgcttcatg catgactccc agaggttctt
cagggacttg atttgactac cgggttaatt ttatccacct ggcagaagct tgcccccttc
gcactcctcc ttcaacttca accaacca-- -a------ct ccctcatcct tgttgctctt
ggtctcgcat caactcttgt cggcgggtgg ggaggcttga accagactca gcttcgaaaa
attctggcat attcctccat cgcacacctg ggctgaataa tccttgtttt acagttctcc
ccttcgctga cactccttgc cctcctaacc tatttcatca tgaccttctc cacatttata
gtctttaagc ttaatggttc taccaccgtc aacatgcttg ccacttcctg atctaaagca
ccagtcctca cctctattac ccctctgatt ctcctctccc tcgggggcct cccccctctc
acgggcttct tacccaaatg gcttattctt caagaacttg caaagcagga cctcgcactt
acggcgacct tcgccgccct ctcagccttg cttagtctct atttttatct tcgtcttacc
tatgccataa ctcttaccat atccccaaac aacttaccag gcacagcccc gtggcgtctc
cccacccacc agac-tactc tcccactagc actctcgtcg tcagcggcca cctgcctcct
ccccttggcc cccgccgc-c attgcccttt tagc------ ---------- --ccact---
-------ag
>Cichlidae_Crenicichla_lepidota_1_1
atgggcccac tcatccttct aa---cctta ctcctcggac tcggcctggg gacctcaatc
acactctcaa gctctcactg acttctcgcc tgaataggtc tagaacttaa caccttagca
atcatccccc tcatagcaca acaccaccac ccccgagcag tagaagcagc aacaaaatac
ttcctaaccc aagcagcagc cgctgctacc ctcctatttg ccagcaccta taacgcctga
cttacaggcc aatgagatat ttaccacata tcctcccccg taccaacaac cctaattacc
ctcgccttag cattcaaaat tggcctagcc ccgcttcaca cctgactccc cgaagttctt
caaggactcg actataccac aggactaatc ctgtcaacat gacaaaaact cgccccgttc
gccctactcc tacaaattca accccccg-- -a------ct ccaacatcat gatctttctt
ggcctttcct caacacttat cgggggttga ggggggctta accaaactca actacgaaaa
attcttgcct actcatccat cgctcaccta ggttgaataa tcctcgtcct acagttctcc
ccacccctct ccctccttac tctgctcact tactttctca taacagcctc cgtattctta
acctttaagc taaataaagc ccttaatatc aactcactat ctacctcctg agcaaaagcc
cccattctaa ccgccctctc accccttatt ctcctctctc tagggggcct acctcctctt
acagggttta tgccaaaatg acttattctt caagaactaa caaaacaaga cctaatccta
accgccacta tcgccgctct aacagcccta cttagcctct acttttacct ccgcctgtcg
tacgcactag ctctaaccct ttcccccaat aacttttcta acacaacaac ctgacgactt
ccatcgaccc agtt-ttcac ttctcctggc cacaacatca tccctcacca tttgccttct
cccccttacc ccaactat-t ataacactcc taac------ ---------- --catct---
-------ag
>Poeciliidae_Poecilia_gillii_1_1
atggctcccc caatttattc cg---ccctg atcatcagtc ttggccttgg tacaaccata
acctttgcca gcacccattg ataccttgcc tgaataggca tcgaaattaa tacattagcc
atcatccctc taatagccca aaaccacatt ccacgagcaa ttgaagctac cactaaatac
tttttcgtcc aagcaactgc ctcagcaaca cttctatttg ctagtatctc caacgcattt
ctaaccggac aatgagatat cactcacacc ccctataccc tcacttctac actaattacc
cttgcccttg caataaaaat tggtcttgcc ccccttcaca gctgaatacc agaagtaata
caaggcctta gtttacttac cggactgatt ctatccactt gacaaaaact tgccccctta
tacctaattt atcaaattca accaaata-- -a------cc caagcatttt tattgcctta
ggccttctat caattattgt gggggggtga ggaggattca accaagtcca acttcgaaaa
atcctagcat actcatcaat cgcccaccta ggatgaataa ttttaattct ctcattttca
cccccactcg ccctactcac cattattatt tacattttaa taaccttctc attattctcc
tcttttatat taacccgcac tacccacatc aactcccttt ccaccacctg agccaaaatt
ccaattctta ctatttctac ccccctaatc cttctatccc taggcggact accccctctc
acaggattta taccaaaatg aataatcctc caagaattaa ctaaacaaag cctatgccca
ctcgccacca tagctgcact ctcatccctt ttcagccttt atttttacct ccgactatca
tacgcaataa cactcactat accaccaaac aaccctgcag gaacactccc atgacgactt
aaccctcaac acaa-cactc ttcccctagc cctaacaact acctcaacaa tttgcctcct
tcccttaacc cccgccat-c atatccttaa tacc------ ---------- --tttct---
-------ag
>Poeciliidae_Poecilia_mexicana_2_1
atggctcccc taatctactc cg---ccctc atcatcagtc ttggcctagg tacaaccata
acctttgcca gcacccattg ataccttgcc tgaataggca tcgaaattaa tacattagcc
atcatccctc taatagccca aaaccacatc ccccgagcaa ttgaagctac cactaaatac
ttttttgtcc aagcaactgc ctcagcaaca cttctatttg ctggtatctc caatgcattt
ctaaccggac aatgagatat tacctacacc ccctataccc tcacttctac actaattacc
cttgcccttg caataaaaat tggccttgcc ccccttcaca gctgaatacc agaagtaatg
caaggcctta atttacttac cggactgatt ttatccactt gacaaaaact tgccccctta
tacctaattt atcaaattca accaaaca-- -a------cc caaacatttt tattgcctta
ggccttatat ctattattgt tggaggatga ggaggattca accaagtcca acttcgaaaa
atcctagcat actcatcaat cgcccaccta gggtgaataa tcttaattct ctcattttca
cccccactcg ccctactcac cattatcatt tacattttaa taaccttctc attattctcc
tcttttatac taacccgcac cacccatatc aactcccttt ccaccacctg agccaaaatt
ccaatcctta ctatttccac ccccctaatc cttctatccc taggcggact accccccctt
acaggattta taccaaaatg aataatcctc caagaattaa ccaaacaaag cctatgccca
ctcgccacca tagctgcact ctcatccctt ttcagccttt atttttacct ccgactatca
tacgcaataa cactcactat accaccaaat aaccctgcag ggacactccc atgacgactt
aaccctcaac acaa-caccc ttcccctagc cctaacaacc acctcaacaa tttgcctcct
tcccataacc cccgctat-c atatccctaa tacc------ ---------- --tttct---
-------ag
>Poeciliidae_Poecilia_mexicana_3_1
atggctcccc taatctactc cg---ccctt atcatcagtc ttggcctagg tacaaccata
acctttgcca gcacccattg ataccttgcc tgaataggca tcgaaattaa tacattagcc
atcatccctc taatagccca aaaccacatc ccccgagcaa ttgaagctac cactaaatac
ttttttgtcc aagcgactgc ctcagcaaca cttctatttg ctggtatctc caacgcattt
ctaaccggac aatgagatat tacctacacc ccctatactc tcacttctac actaattacc
cttgcccttg caataaaaat tggccttgcc ccccttcaca gctgaatacc agaagtaatg
caaggcctta atttacttac cggactgatt ttatccactt gacaaaaact tgccccctta
tacctaattt atcaaattca accaaaca-- -a------cc caaacatttt tattgcctta
ggccttatat ctattattgt tggaggatga ggaggattca accaagtcca acttcgaaaa
atcctagcat actcatcaat cgcccaccta gggtgaataa tcttaattct ctcattttca
cccccactcg ccctactcac cattatcatt tacattttaa taaccttctc attattctcc
tctttcatac taacccgcac cacccatatc aactcccttt ccaccacctg agccaaaatt
ccaatcctta ctatttccac ccccctaatc cttctatccc taggcggact accccccctt
gcaggattta taccaaaatg aataatcctc caagaattaa ccaaacaaag cctatgccca
ctcgccacca tagctgcact ctcatccctt ttcagccttt atttttacct ccgactatca
tacgcaataa cactcactat accaccaaat aaccctgcag ggacactccc atgacgactt
aaccctcaac acaa-caccc ttcccctagc cctaacaacc acctcaacaa tttgcctcct
tcccataacc cccgctat-c atatccctaa tacc------ ---------- --tttct---
-------ag
>Poeciliidae_Poecilia_orri_1_1
atggctcccc caatttactc cg---cccta atcatcagtc ttggccttgg tacaaccata
acctttgcca gcacccattg ataccttgcc tgaataggca tcgaaattaa tacattagcc
atcatccctc taataaccca aaaccacatt ccacgagcaa ttgaagctac cactaaatac
ttttttgtcc aagcaactgc ctcagcaaca cttctatttg ctagtatctc caacgcattt
ctaaccggac aatgagatat tactcacacc ccctataccc tcacttctac actaattacc
cttacccttg caataaaaat tggccttgcc ccccttcaca gctgaatacc agaagtaata
caaggcctta atttacttac cggactgatt ctatccactt gacaaaaact tgccccctta
tacctaattt atcaaattca accaaata-- -a------cc caaacatttt tattgcctta
ggccttctgt caattattgt aggggggtga ggaggattca accaagtcca acttcgaaaa
atcctagcat actcatcaat cgcccaccta ggatgaataa ttttaattct ctcattttca
cccccactcg ccctactcac cattattatt tacattttaa taaccttctc attattctcc
tcttttatat taacccgcac tacccatatc aactccctct ccaccacctg agccaaaatt
ccaattctta ctatttctac ccccctaatc cttctatccc taggaggact accccctctc
acaggattta taccaaaatg aataatcctc caagaattaa ctaaacaaag cctatgccca
ctcgccacca tagctgcact ctcatccctt ttcagccttt atttctacct ccgactatca
tacgcaataa cactcactat accaccaaac aaccctgcag gaacactccc atgacgactt
aaccctcgac ataa-cactc ttcccctagc cctaacaact acctcaacaa tttgcctcct
ccccttaacc cccgccat-c atatccctaa tacc------ ---------- --tttct---
-------ag
>Poeciliidae_Poecilia_orri_2_1
atggctcccc caatttactc cg---cccta atcatcagtc ttggccttgg tacaaccata
acctttgcca gcacccattg ataccttgcc tgaataggca tcgaaattaa tacattagcc
atcatccctc taatagccca aaaccacatc ccacgagcaa ttgaagctac cactaaatac
ttttttgtcc aagcaactgc ctcagcaaca cttctatttg ctagtatctc caacgcattt
ctaactggac aatgagatat tactcacacc ccctataccc tcacttctac actaattacc
cttgcccttg caataaaaat tggccttgcc ccccttcaca gctgaatacc agaagtaata
caaggcctta gtttacttac cggactgatt ctatccactt gacaaaaact tgccccctta
tacctaattt atcagattca accaaata-- -a------cc caaacatttt tattgcctta
ggccttctat caattattgt aggggggtga ggaggattca accaagtcca acttcgaaaa
atcctagcat actcatcaat cgcccaccta ggatgaataa ttttaattct ctcattttca
cccccactcg ccctactcac cattattatt tacattttaa taaccttctc attattctcc
tcttttatat taacccgcac tacccatatc aactccctct ccaccacctg agccaaaatt
ccaattctta ctatttctac ccccctaatc cttctatccc taggcggact accccctctc
acaggattta taccaaaatg aataatcctc caagaattaa ctaaacaaag cctatgccca
ctcgccacca tagctgcact ctcatccctt ttcagccttt atttttacct ccgactatca
tacgcaataa cactcactat accaccaaac aaccctgcag gaacactccc atgacgactt
aaccctcgac acaa-cactc ttcccctagc cctaacaact acctcaacaa tttgcctcct
tcccttaacc cccgccat-c atatccctaa tacc------ ---------- --tttct---
-------ag
>Poeciliidae_Poecilia_salvatoris_1_1
atggctcccc caatttactc cg---ccctg atcatcagtc ttggcctcgg tacaaccata
acctttgcca gcacccattg ataccttgcc tgaataggca tcgaaattaa tacattagcc
atcatccctc taatagccca aaaccacatt ccccgagcaa ttgaagctac cactaaatac
ttttttgttc aagcaactgc ctcagcaaca cttctatttg ctggaatctc caacgcattt
ctaaccggac aatgagatat tacctacacc ccctataccc tcacttctac actaattacc
cttgcccttg caataaaaat tggccttgcc ccccttcaca gctgaatacc agaagtaatg
caaggcctta atttacttac cggactgatt ctatccactt gacaaaaact tgccccctta
tacctaattt atcaaatcca accaaata-- -a------cc caaacatttt tattgcctta
ggccttctat ctattattgt tggagggtga ggaggattca accaagtcca acttcgaaaa
atcctagcat actcatcaat cgcccaccta ggatgaataa tcttaattct ctcattttca
cctccactcg ccctactcac cattattatt tacattttaa taaccttctc attattctcc
tcttttatat taacccgcac cacccatatc aactccctct ccaccacctg agccaaaatt
ccaatcctta ctgtttctac ccccttaatc cttctatccc taggcggact accccctctt
acaggattta taccaaaatg aataatcctc caagaattaa ccaaacaaag cctatgccca
ctcgccacta tagctgcact ctcatccctt ttcagccttt atttctacct ccgactatca
tacgcaataa cactcactat accaccaaat aaccctgcag ggacactccc atgacgactt
aaccctcgac acaa-caccc ttcccctagc cctaacaacc acctcaacaa tttgcctcct
tcccataacc cccgctat-c atatccctaa tacc------ ---------- --tttct---
-------ag
>Poeciliidae_Poecilia_salvatoris_2_1
atggctcccc caatttactc cg---ccctg atcatcagtc ttggcctcgg tacaaccata
acctttgcca gcacccattg ataccttgcc tgaataggca tcgaaattaa tacattagcc
atcatccctc taatagccca aaaccacatt ccccgagcaa ttgaagctac cactaaatac
ttttttgttc aagcaactgc ctcagcaaca cttctatttg ctggaatctc caacgcattt
ctaaccggac aatgagatat tacctacacc ccctataccc tcacttctac actaattacc
cttgcccttg caataaaaat tggccttgcc ccccttcaca gctgaatacc agaagtaatg
caaggcctta atttacttac cggactgatt ctatccactt gacaaaaact tgccccctta
tacctaattt atcaaatcca accaaata-- -a------cc caaacatttt tattgcctta
ggccttctat ctattattgt tggagggtga ggaggattca accaagtcca acttcgaaaa
atcctagcat actcatcaat cgcccaccta ggatgaataa tcttaattct ctcattttca
cctccactcg ccctactcac cattattatt tacattttaa taaccttctc attattctcc
tcttttatac taacccgcac cacccatatc aactccctct ccaccacctg agccaaaatt
ccaatcctta ctgtttctac ccccttaatc cttctatccc taggcggact accccctctt
acaggattta taccaaaatg aataatcctc caagaattaa ccaaacaaag cctatgccca
ctcgccacta tagctgcact ctcatccctt ttcagccttt atttctacct ccgactatca
tacgcaataa cactcactat accaccaaat aaccctgcag ggacactccc atgacgactt
aaccctcgac acaa-caccc ttcccctagc cctaacaacc acctcaacaa tttgcctcct
tcccataacc cccgctat-c atatccctaa tacc------ ---------- --tttct---
-------ag
>Poeciliidae_Poecilia_sphenops_1_1
atggcccccc taatttactc cg---cccta atcatcagtc ttggcctcgg tacaaccata
acctttgcca gcacccactg gtaccttgcc tgaataggca ttgaaattaa tacactagcc
atcattcccc taatagccca aaatcatatt ccccgagcaa ttgaagctac cactaaatac
ttcttcatcc aagcgactgc ctcagcaaca cttctattcg ctagtatctc caacgcattc
ctaaccggac aatgagacat tactcacacc ccctacaccc tcacctctac gctaattacc
cttgccctcg caataaaaat tggccttgcc cccctccaca gctgaatgcc agaagtaatg
caaggcctta acttacttac cgggctaatc ctgtccacct ggcaaaaact tgccccctta
tacctaattt accaaatcca accaaata-- -a------cc cagacatttt tattgcccta
ggcatcctat caattcttgt aggggggtgg ggaggattta accaagtcca actccgaaaa
atcctagcat actcatcaat cgcccaccta gggtgaataa ttttaatcct ttcattttca
cccccacttg ccctactaac cattataatt tacattttaa taaccttctc attattctcc
tcttttatat taacccgcac tacccacatc aactccctag ctaccacctg agccaaagtc
ccaattctta ctatctcaac ccccctagtt ttactatcct taggtggact accccctctc
acaggattta taccaaaatg attaatcctt caagagttaa ccaaacaaag cctatcccca
ctagccacta tagctgcact atcatccctc ttaagtctct atttctacct ccgattatca
tacgcaataa cacttaccat accaccaaac aaccctgcag ggacactccc atgacgactt
aaccctcgac acaa-caccc ttcctatagc cctgacaacc acctcaacaa tttgcctcct
ccccataacc cccaccat-c atatccctct tacc------ ---------- --tttct---
-------ag
>Poeciliidae_Poecilia_sphenops_2_1
atggcccccc taatttactc cg---cccta atcatcagtc ttggcctcgg tacaaccata
acctttgcca gcacccactg gtaccttgcc tgaataggca ttgaaattaa tacactagcc
atcattcccc taatagccca aaatcatatt ccccgagcaa ttgaagctac cactaaatac
ttcttcatcc aagcgactgc ctcagcaaca cttctattcg ctagtatctc caacgcattc
ctaaccggac aatgagacat tactcacacc ccctacaccc tcacctctac gctaattacc
cttgccctcg caataaaaat tggccttgcc ccccttcaca gctgaatgcc agaagtaatg
caaggcctaa acttacttac cgggctaatc ctgtccacct ggcaaaaact tgccccctta
tacctaattt accaaatcca accaaata-- -a------cc cagacatttt tattgcccta
ggcatcctat caattcttgt aggggggtgg ggaggattta accaagtcca actccgaaaa
atcctagcat actcatcaat cgcccaccta gggtgaataa ttttaatcct ttcattttca
cccccacttg ccctactaac cattataatt tacattttaa taaccttctc attattctcc
tcttttatat taacccgcac tacccacatc aactccctag ctaccacctg agccaaagtc
ccaattctta ctatctcaac ccctctagtt ttactatcct taggtggact accccctctc
acaggattta taccaaaatg attaatcctt caagagttaa ccaaacaaag cctatcccca
ctagccacta tagctgcact atcatccctc ttaagtctct atttctacct ccgattatca
tacgcaataa cacttaccat accaccaaac aaccctgcag ggacactccc atgacgactt
aaccctcgac acaa-caccc ttcctatagc cctgacaacc acctcaacaa tttgcctcct
ccccataacc cccaccat-c atatccctct tacc------ ---------- --tttct---
-------ag
>Poeciliidae_Poecilia_vivipara_1_1
atggctcccc ctatttactc cg---cctta attattagtc ttggcctcgg tacaaccata
acctttgcca gcacccactg gtaccttgcc tgaataggca ttgaaattaa tacattagcc
atcatcccat taatagccca aaaccacatc ccccgagcaa ttgaagccac cactaaatac
ttctttgttc aagcaactgc ctcagcaaca ctcttatttg ccagcatctc caacgcattc
ctcactggag aatgagacat tcttaatacc ccccacaccc ttacctccac actaattacc
ctcgcccttg caataaaaat tggccttgcc cccctccaca gctgaatgcc agaagtaatg
caaggcctaa gcttaattac cggcctaatc ctctccacct gacaaaaact tgcccccctc
tatttaattt accagatcca accaaaca-- -a------tc caaacatttt tatcaccctg
ggcctcctat ccatcattat tggaggatga ggaggattca atcaagtcca actacgaaaa
atcctagcat actcatcaat tgcccaccta ggatgaataa ttttaattct ttcattttca
cccccacttg cccttctcac tattctcatc tatattttaa taaccttctc actattctct
tctttcatat taacccgcac cacacacatc aactctttat ccaccacctg agctaaaatc
cccattctca ccgtctctac ccccctaatc ctattatctc taggcggact acctcccctc
acaggattta taccaaaatg actaattctc caagaactaa ccaaacaaaa cctagcccca
cttgctaccc tcgcagcact ttcatccctc ttcagcctct acttttacct ccgactatca
tatgcaataa cacttacaat accacccaat aatcccgcag gaatacttcc ctgacgactt
aaccctcgac acaa-cactt tccttacagc cctaacaacc acctcaacaa tctgcctcct
ccccataacc ccagccat-t atagccctat tacc------ ---------- --cttct---
-------ag
>Poeciliidae_Poecilia_vivipara_2_1
atggctcccc ctatttactc cg---cctta attattagtc ttggcctcgg tacaaccata
acctttgcca gcacccactg gtaccttgcc tgaataggca ttgaaattaa tacattagcc
atcatcccat taatagccca aaaccacatc ccccgagcaa ttgaagccac cactaaatac
ttctttgttc aagcaactgc ctcagcaaca ctcttatttg ccagcatctc caacgcattc
ctcactggag aatgagacat tcttaatacc ccccacaccc ttacctccac actaattacc
ctcgcccttg caataaaaat tggccttgcc cccctccaca gctgaatgcc agaagtaatg
caagggctaa gcttaattac cggcctaatc ctctccacct gacaaaaact tgcccccctc
tatttaattt accaaatcca accaaaca-- -a------tc caaacatttt cattaccctg
ggcctcctat ccatcattat tggaggatga ggaggattca atcaagtcca actacgaaaa
atcctagcat actcatcaat tgcccaccta ggatgaataa ttttaatcct ttcattttca
cccccacttg cccttctcac tattctcatc tatattttaa taaccttctc actattctct
tctttcatac taacccgcac cacacacatc aactctttat ccactacctg agctaaaatc
cccattctca ccgtctctac ccccctaatc ctattatccc taggcggant acctcccctc
acaggattta taccaaagtg actaattctc caagaactaa ccaaacaaaa cctagcccca
cttgctaccc tcgcagcact ttcatccctc ttcagcctct acttttacct ccgactatca
tatgcaataa cacttacaat accacccaat aatcccgcag gaatacttcc ctgacgactt
aaccctcgac acaa-cactt tccttacagc cctaacaacc acctcaacaa tctgcctcct
ccccataacc ccagccat-t atagccctat tacc------ ---------- --cttct---
-------ag
>Poeciliidae_Poeciliopsis_elongata_1_1
atggcacctt tcgtttattc cc---tttta gtcatcagcc tcggcctagg cacaacaatg
acttttgcta gcactcactg atatcttgcc tgaataggca tcgaaatcaa cacattagct
atcatcccac taatagccca aaaccacatc ccccgagcaa ttgaggccac cgctaaatac
ttttttgcac aagcaacagc ctcagcggca cttctatttg ccactatctc aaacgcacac
ctagtgggag aatgagacat tcttcaaagc catcatccct tcactacaac actcatcacc
cttgccctcg ccatgaaaat cggactagcc cccctccaca gttgaatacc agaagtatta
caaggactga ccctgcgtac tggactaatt ctctccacct gacaaaaact agcccccctc
tgcctcatct accaaatcca accaaaca-- -a------cc caaatgtttt catcaccctg
ggtctcctct ctatccttgt aggaggatga ggaggtttta accaacttca actccggaaa
atccttgcat actcttcaat tgcccatctc ggctgaataa ttcttattct atcattctca
ccccctctta ctctagtcgc cctcttcaca tacttagtaa taactttctc attattctct
tcctttataa aaacccgctc cacacacatt agctcattat ctatctcctg agctaaaatt
ccagcactca ctgcctccat ccccttcatc ctgctatcct taggaggctt acctcctctc
acaggatttt taccaaaatg attgatcctt ctagaattaa tcaaacaaga cctggcccca
attgccaccc ttgccaccct cgcatccctc tttagccttt acttttacct ccgactctcc
tacacaataa cactcactat accccctaac aaccccgccg gaacactccc ttgacgactc
accccccaac ataa-ctccc tcctttcagc ccttaccacc acaacaacaa tttttctcct
cccactaacc cctgcagt-c ctatctctct tctc------ ---------- --tttat---
-------ag
>Poeciliidae_Poeciliopsis_gracilis_1_1
atgtcaccaa tcaccatatc at---tattc tacagctccc ttggactcgg cactataata
gctttcgcca gcaaccactg acttctcgca tgaataggaa tcgaaatcaa cacactagcc
atcatccccc tgataattca aaacccccac ccccgagcag ttgaagcatc caccaagtac
ttctttgcac agacaatcgc ctcagcattg cttttatttg ccactctatc aaactcaatt
ttaaccggag aatgaaacat tcctctagtc tctcacccag caccctcgac gctctgcatc
ctcgctctcg caataaaact gggccttgcc ccccttcaca cctgactgcc tgaggtcatt
caagcactag acctccgcac tgccctagtt ctctctactt gacaaaaact tgcccccctt
taccttatgt accaaattcc cttggcca-- -g------cc aaaacctctt cttaggccta
ggcctcttat ccatcattgt ggggggactt ggagggttta accaactaca actacgaaaa
gttcttgcat actcttcaat cgcccaccta ggctgaatcg tccttgtcct tccgattatg
cctcccctgg ccttacttgc cctctacacc tacttattaa tgtctaccgc actatttctc
tccctaataa cccttcgtgc caaacacatc agctctctgt ctatctcctg agctaaagtc
ccagccttca ctgccatcct ccccttcatc ctactatctt taggagggct gccccctctt
acaggattcg caccaaaatg gctaatcctc ctatctatgg ttaaagaagc cctaatccta
gcagctgtca tcgccatcct ctcatccctc ctcagccttt attactacct ccgacttttc
tacacatcat ccctcactac accccctaac aaccccccag gaacactccc ctgacgacta
cgcccccgac ataa-tactc tcatcccagc tctaatcatc actgcaacaa tcgccctcct
tccccttacc cccgcaat-c ctcacctacc taac------ ---------- --ttgat---
-------aa
>Poeciliidae_Poeciliopsis_paucimaculata_1_1
atgacccctt ttatttcctc ca---cccta ggcattagtc tcggcctcgg cacaacaata
actttctcta gcactcactg gtaccttgcc tgaataggca tcgaaatcaa tacattagcc
atcatcccgc taatagccca aaaccacagc ccccgagcag tcgaagccac cactaaatac
ttctttgcac aagcaactgc ctcggcaaca cttctattcg ccactgtctc aaacgcattc
ctaatcggag aatgggacat tcttcaaagc catcaccccc taaccgccac acttattacc
cttgcccttg ccataaaaat cggcctggcc cccctccaca gctgaatgcc agaagtactt
caaggcctac ccctatttac cggactgatc ctttctactt gacaaaaact tgcccccctc
tgcctcattt tccagatcca gccaagca-- -a------cc cagatatttt cgtttctcta
ggcctcctat ctattctcgt tggaggctgg ggaggcttta accaagtcca gctccgaaaa
atcctcgcat actcttcaat tgcccatcta ggctgaatga ttctcatcct accattctct
ctccccctca ccctaatcgc cctctttata tacttaatta tgactttctc actattctct
tccttcataa tttcccgttc cacacacatt aacaccttat ctgcctcctg agctaaaatt
cctgcactca ctgcctccac cccctttatt ttactgtcac taggaggctt accccccctc
acaggatttt tgccaaaatg attaatcctc caagaattaa ccaaacaaaa tctggcccca
atcgccactc tcgccgccct ctcgtccctc tttagccttt atttttacct ccgactctcc
tacgcaataa ccctcaccat gccacccaac aaccctgccg ggacgctccc ctgacgactt
agcctacaaa acag-tacac tcctcccagc tatagccacc acagcaacaa tcttcctcct
cccgctgacc cctacgat-t ctttctctct tccc------ ---------- --cctct---
-------ag
>Poeciliidae_Poeciliopsis_retropinna_1_1
atgaccccct ctatctactc ta---tttta cttattagtt taggccttgg aacaacaata
acttttgcta gtacccattg ataccttgct tgaataggca tcgaaattaa cacactagct
atcatcccac taatagccca aaaccacaac ccccgagcag ttgaagccac cactaaatac
ttctttgcac aagctactgc ctcggcaaca cttctattcg ccgctgtctc aaacgcattc
ctagtgggag aatgagacat tcttcaaagc catcaccccc tcaccaccac acttagcacc
cttgccattg ccatgaaaat tgggctagcc cccctccaca gctgaatacc agaagtgttt
caaggattaa ccctactcaa tgggctaatt ctttctactt gacaaaaact cgcccctctc
tccctcattt accaaattca accgaaca-- -a------ct caaatatttt tattaccctg
ggccttatat ctattattgt aggggggtgg gggggtttta atcaagtaca actccgaaaa
attctcgcat actcttcaat tgcccatctc ggctgaatga tcctaatcct atcattctct
ccccccctca ccttaatcgc cctcttcaca tacctggtaa taactttttc actattttct
tcctttataa taacccgttc cacacatatt aacacattat ctacctcctg ggctaaaatt
cccgcgctca ctgcctctat ccccttcatt ctgctatccc tgggaggctt accacccctc
acagggttta taccaaaatg attaatcctc caagaactaa ctaagcaaaa cctaacccta
atcgccaccc tcgcagccct cgcatccctc ttcagccttt atttttacct acgactctcc
tacacaatga cacttacgat accccctaac aaccctgctg ggacgctccc ctgacgactc
accccacaac acaa-caccc tcctcccagc cctcaccacc acaacaacaa tctctcttct
cccactaacc cccacaat-c atagctttct cttc------ ---------- --cccct---
-------ag
>Poeciliidae_Poeciliopsis_turrubarensis_1_1
atgtcaccga tcactatatc at---ttttc cacatctctc tcggactcgg cactataata
actttcgcca gcaaccactg atttctcgca tgaatgggca ttgaaattaa tacattagcc
ctaatccccc tgatagtaca aaacccccac ccccgagcag ttgaagcatc taccaaatac
ttctttgcac aagcgaccgc ctcagcaata ctcctattcg ccaccctctt aaactccatc
ttaactggag aatgaaacat tcccctgatc tcccacccgg caccctcagc actttgcatc
cttgctctcg caataaaaat tggccttgcc ccccttcaca catgactgcc cgaagtaatt
caagcactag acctacgaac tagcctaatt ctttccacct gacaaaaact aggccccctt
taccttatat accaaatccc atcagtca-- -g------cc ctaacctctt cctacttcta
ggcctcttgt ctattattgt gggaggacta ggggggttta accaagtcca actccgaaaa
attgttgcat actcctcaat tgcccatttg ggctgaatcg ctatggccct agcaattata
ccccccctcg ccatacttgc cctttacgtg tatctactat cttccaccac attatttctc
tcactaatag ccctccgagc caaacacatt agcgccctgg ctatctcctg agctaaagcc
ccagccttca ctgccaccct ccccttcatc ctactatctt tagggggact gccccccctc
acaggcttta taccgaagtg actaattctc tcagccttag ttaaagaacc ccttaccctc
gtagccgtcc tcgccgccct ctcctccctc cttagccttt attattacct ccgactcttc
tacgcatcaa cactcaccat accccccaac aaccctcccg ggacactccc ctgacgactg
aagccccgac gaaa-cacac tcatcctagc tctaaccatt actgcaacgg ctgccctcct
tcctctagcc ccggcagt-c ctaacttact taac------ ---------- --ctgat---
-------aa
>Loricariidae_Pseudancistrus_nigrescens_1_1
nnnnnnnnnn nngtcctaac ca---tcttc ctatcaaacc taggcttagg tacagcctta
accttcgcca gctcccactg actcctagcc tgaataggat tagaaattaa taccctagcg
atcctcccac taatagccca acaccaccac ccccgatcag tagaagctac cactaaatac
tttctagccc aagcaaccgc agcagccacc attctatttg caagtataac aaatgcctga
atcataggag aatgaaatat ttcccatata tctcacccag ccgctactat tatagttaca
acagcattag ctataaaagt aggcctagca ccaatacatt tctgaatacc accagtgctc
caaggactag atcttaccac aggactgatc atggcaacat gacaaaaact agcacccttc
gcattactaa ttcaagtagc ccctgctaca ca------tc caactctatt aaccacacta
ggactcctct ccgctcttat tggaggttga ggaggtttaa accaaaccca actacgaaag
ataatagcct attcatccat cgcccatcta ggctgaataa ttatcgtaat tcaatttaca
ccccaactaa ccatcctaac gctaggcatt tatattatca taacagccgc agccttccta
acattcaaaa tactcctaag cacaaaaatc aatacactag cactaacctg gtctaaaact
ccaattgcca caacaaccac cgctctaatt ctactctccc taggcggcct accaccacta
acaggcttca taccaaaatg actaattcta caagaactga caaaacaaga actacccttc
accgcaacca tccttgccct cagtgctcta ttaagcctat acttctacct acgcctatgc
tacgccataa ccctaacaat cgccccaaac acaaacaacg ctacaacccc atgacgccta
ataaatacac aatc-aacac taccactagc caccacctca attctagccc tcacactcct
tccattaaca ccagccat-t caagcactaa ccca------ ---------- --cnnnnnnn
nnnnnnnnn
>Loricariidae_Pseudancistrus_nigrescens_2_1
nnnnnnnnnn nngtcctaac ca---tcttc ctatcaaacc taggcttagg tacagcctta
accttcgcca gctcccactg actcctagcc tgaataggat tagaaattaa taccctagcg
atcctcccac taatagccca acaccaccac ccccgatcag tagaagctac cactaaatac
tttctagccc aagcaaccgc agcagccacc attctatttg caagtataac aaatgcctga
atcataggag aatgaaatat ttcccatata tctcacccag ccgctactat tatagttaca
acagcattag ctataaaagt aggcctagca ccaatacatt tctgaatacc accagtgctc
caaggactag atcttaccac aggactgatc atggcaacat gacaaaaact agcacccttc
gcattactaa ttcaagtagc ccctgctaca ca------tc caactctatt aaccacacta
ggactcctct ccgctcttat tggaggttga ggaggtttaa accaaaccca actacgaaag
ataatagcct attcatccat cgcccatcta ggctgaataa ttatcgtaat tcaatttaca
ccccaactaa ccatcctaac gctaggcatt tatattatca taacagccgc agccttccta
acattcaaaa tactcctaag cacaaaaatc aatacactag cactaacctg gtctaaaact
ccaattgcca caacaaccac cgctctaatt ctactctccc taggcggcct accaccacta
acaggcttca taccaaaatg actaattcta caagaactga caaaacaaga actacccttc
accgcaacca tccttgccct cagtgctcta ttaagcctat acttctacct acgcctatgc
tacgccataa ccctaacaat cgccccaaac acaaacaacg ctacaacccc atgacgccta
ataaatacac aatc-aacac taccactagc caccacctca attctagccc tcacactcct
tccattaaca ccagccat-t caagcactaa ccca------ ---------- --cnnnnnnn
nnnnnnnnn
>Atherinopsidae_Atherinella_hubbsi_1_1
atgaaccctt acattttagc ca---ccctc ttgtttggct tgggcttagg cacaacccta
acattcgcaa gttcccactg actacttgcc tgaatgggat tagagatgaa cacccttgca
attattcccc ttatggccca acaccaccac ccccgagcgg tcgaagccac cacaaaatat
tttcttaccc aggccactgc cgcagctatg ctgctttttg ctaccacaac aaacgcctgg
ctctccggcc agtgggacat tctgcagatt actcacccaa ttcccgtcac cataattacc
ctagccttag cattaaaagt gggcctggcc cccctccacg cgtggctgcc agaagtactt
caaggcctcg acttaaccac tggcctgatt ctctctacat gacagaaact cgccccattt
gctcttctac tccaaattca gcctgcca-- -a------ct cccatatctt aattgcgcta
ggccttgcct ctacgcttat cggaggctgg ggaggactga atcaaactca actgcggaaa
atcctagctt actcgtcaat tgcccacctt ggctgaatgg tcttgatcct tcaattctcc
cctgccctag ccctcctaac cctccttacg tatcttatta taaccctttc agcatttcta
acttttaaat taaacaaatc aaccacaatt aatatactcg ccacctcttg atccaaagca
ccagctatta cctctctcgc tcccctaatt ttgctctccc tgggcggcct cccgcccctc
actggcttta tgcccaaatg gctcattctt caggaactta ctaaacaaca gctccctctg
accgccacac tagccgctct ttccgctctc cttagtcttt acttctatct tcgactaacc
tacgccataa ccttaaccat ctctcccaac agcctggccg gcaccacccc ctgacgtctc
ccctcaacac aact-gaccc ttcccctagc tctttcaacc tcagcaacaa tctgctttct
cccattaact cctgctgc-c gtggccctac tcac------ ---------- --gtact---
-------ag
>Atherinopsidae_Chirostoma_labarcae_1_1
atgaagccgt acatcttagc ca---ccctc cttttcggcc tgggcctggg aacagccacc
accttcgcga gttcccactg gctcctcgcc tgaatgggcc tagaaatcaa caccctggca
attattcctt taatggctcg gcatcaccac ccccgagcag ttgaagccac cactaaatat
ttcctcaccc aggctaccgc cgcggcaatg cttctctttg ccagcacgac caacgcctga
ctatccggcc agtgagaaat tcagcaaatc tcccacccag tgcccgttgc tatgattacc
cttgcccttg ccctcaagat cggactcgca ccacttcatg cctggctccc agaggtaatg
caagggcttg acctgactac aggcctaatc ctctccacct gacagaagct tgcccccttc
gcgctcctcc ttcaaattca acctgctg-- -a------ct cctatgtcct tattgctctt
ggtctcgcat ccactttagt gggcgggtga gggggcttaa accaaactca actccgaaag
atcctcgcgt actcgtcgat cgcgcacctc ggctgaataa ttcttgttct gcaattctcc
ccctccctca cactcctcgc cctcttaacc tatttcctca tgaccttctc cgcattcatg
gtctttaaat ccaacaactc taccaccatc aatatgcttg ccatctcatg gtccaaagca
cccgccgtta cctgtctcgc gcccccgatt ctactgtccc tcggcggact cccccctctg
accggcttta tgcccaaatg acttattctt caggaactgg ccaagcaggg tctcgcgctc
cccgcgactt tcgccgccct ctcagcccta ctcagcctct acttctacct ccgtcttaca
tatgccgtag ccttaaccac atcgccagac agcctcccag gcacggcccc gtggcgtctc
tccccccggc aaac-caccc ttcccctggc cctttcatca tcagcagcca cctgcctcct
gcccctcgca cccgccac-c atggctctct tgtc------ ---------- --ccgtt---
-------ag
>Atherinopsidae_Chirostoma_riojai_1_1
atgaacccat acatcttggc ca---ccctc ctttttggtc taggcctagg cacgaccatc
accttcgcga gctcccactg gctcctcgca tggatgggcc tagaaatgaa cacccttgcg
atcatccctt tgatagctca acaccaccac cctcgggcgg ttgaagccac cactaaatac
ttccttaccc aagctaccgc cgcggcgatg cttctttttg ccagcacgac caacgcctgg
ttatcaggtc agtgagagat tcaacaaatc tcccacccgg tacccgttgc catagttacc
ctcgcccttg ccctcaaagt tggacttgcc ccacttcatg cctgactccc agaggttctg
cagggacttg acctaactac tggactgatc ctctccacct gacagaagct tgccccattc
gcgctcctcc ttcaaattca gcctgcta-- -a------ct cctataccct tattgctctt
ggtctcatat ccgcccttgt gggcgggtgg ggaggcttga accaaactca acttcggaag
gtcctggcat actcatcgat tgcccacctt ggctggatgg ttcttgttct gcaattctcc
ccctccctca cactccttgc cctcttgacc tacttcgtca tgaccttctc gacgttcata
acctttaaac tcaacaactc taccaccgtc aacatgcttg ccacctcatg gtcaaaaaca
cctgtcctta cctctattgc ccccctggtt ctcctttccc tcggcggact cccacctctc
actggcttca tgcccaagtg acttattctt caggagctag ccaagcaaga tctcgcactc
accgcgactt tagcggccct ctcggcccta ctcagcctct acttctacct ccgccttaca
tacgccatga ccctaaccat atccccgaac aacctcccgg ccacggcccc atggcgtctc
tcctcccaac aagg-cgccc ttcccctagc cctttcatca tcagcggcca cctgtctcct
acccctagcg cccgctac-c atggccctat tggc------ ---------- --ccact---
-------ag
>Atherinopsidae_Menidia_beryllina_1_1
atgaatccat atatcttggc ca---ccctc ctttttggct taggcctagg aacaaccatc
accttcgcga gttcccactg gctcctcgcc tgaataggcc tagaaatgaa caccctggca
attattcctt taatagctca acaccatcac ccccgggcag ttgaggccac cactaaatat
ttcctcaccc aggctaccgc cgcagcaatg cttctctttg ccagcacaac caacgcctga
ctctcaggtc agtgagagat tcaacaaatc tcccacccgg tacccattac tataattacc
ctcgccctag cccttaaagt tggactcgca ccacttcatg cctgactccc cgaggtgctg
cagggacttg acctaactac aggactaatc ctctccacat gacaaaagct tgcccccttc
gcacttctcc ttcaaattca acccacta-- -a------ct cctatatcct tattgctctt
ggccttgcat caaccctaat aggcggatgg ggaggcttaa accaaactca acttcgaaaa
atcctggcgt actcatcgat tgcgcaccta ggctggataa ttcttgttct gcaattctcc
ccatccctta cactcctcgc cctcttaacc tacttcatca taaccttctc tacgtttata
acctttaaac tcaataactc caccaccgtc aacatgcttg ccacctcatg atccaaagca
cccgtcctca cctctattac acccctaatt ctcctctccc ttggaggact accccctcta
actggcttca tacccaaatg acttatcctt caagaactag ccaaacagga tcttgcactc
accgcaacct tcgctgccct ctccgcccta ctcagtctct tcttctacct ccgtctcacg
tatgccataa ccctaactat atcaccaaat aacctcccgg gtacaacccc atgacgcctc
tcctctcacc aagt-caccc tccccctagc cctctcatca tcagcagcca cctgcctcct
gcccctggcc cccgccac-t atggctctct taac------ ---------- --ccact---
-------ag
>Atherinopsidae_Menidia_colei_1_1
atgaaccctt acatcttggc ca---ccctc ctttttggtc taggcctagg aacaaccatc
accttcgcga gttcccactg gctcctcgcc tgaataggcc tagaaatgaa caccctggca
attatccctt taatagctca acaccaccac ccccgggcag ttgaagccac cactaaatat
ttccttaccc aggctaccgc cgcagcaatg cttctctttg ccagcacaac caacgcctgg
ctgtcaggcc aatgagaaat tcagcaaatt tcccacccag tgcccattac tataatcacc
ctcgccctag ccctcaaagt tgggctcgca ccacttcatg cctgactccc agaggtacta
caagggcttg atctaactac agggctaatc ctctccacgt ggcaaaagct tgcccccttc
gcacttctcc ttcaaattca acctacca-- -a------ct cctatatcct tatcggcctt
ggccttgcat caaccctaat gggtgggtga gggggcttaa accaaactca gcttcgcaaa
gtactagcgt actcgtcgat tgcacacctg ggctggatga ttcttgttct acaattttcc
ccatccctca cactcctcgc cctcttaacc tacttcgtca taaccttctc tacgttcatg
acctttaaac tcaacaactc caccactgtc aacatgcttg ccacctcgtg atccaaagca
cctgtcctca cctctatcac acccctaatt ctcctctccc ttggcgggct gccccctcta
actggcttca tgcccaaatg gcttattctt caggaactgg ccaagcagga tcttgcactc
accgcgactt tcgccgccct ctccgcccta ctcagtctct acttctatct ccgtctcacg
tatgccataa ccctaaccat atcgccaaat aaccttccag gcacagcccc ctggcgtctc
tcctctcagc aggc-caccc tcccgctagc cctctcgtca tcagcggcca cctgccttct
acccctggcc cccgccac-c atggctctct tgac------ ---------- --ctcct---
-------ag
>Atherinopsidae_Poblana_alchichica_1_1
atgaacccat acatcttagc ca---tcctc ctttttggtc taggcctagg gaccacaatc
accttcgcga gctcccactg gctcctcgca tgaatgggcc tagaaatgaa cacccttgcg
atcatccctt taatagctca gcaccaccac cctcgggcgg ttgaagccgc cactaaatac
ttccttaccc aagctaccgc cgcggcgatg cttctatttg ccagcacaac caacgcctga
ctatcaggtc aatgagaact tcaacaaatc tcccacccag tgcccgttgc catgattacc
ctcgccctcg ccctcaagat tgggcttgca ccacttcatg cctggctccc agaggtgttg
caagggcttg acctaactac tgggctaatc ctctctacct ggcaaaaact tgccccattc
gcgctactcc ttcagattca gcctgcta-- -a------ct cctataccct tgttgctctt
ggtctcgcat ccacccttgt gggcggatgg ggaggcttga accaaactca acttcgaaag
gtcctggcgt actcatcgat tgcccacctt ggctggatgg ttattgttct gcaattctcc
ccctccctca cactccttgc cctcttgacc tacttcgtca tgaccttctc cacattcatg
acctttaaac tcaacaactc taccaccatc aacatgcttg ccacctcgtg gtcgaaaaca
cctatccttg cctctattgc gcccctgatt ctcctctccc tcggcggact cccacctctc
actggcttca tacccaagtg acttattctt caagaacttg ccaagcaagg tctcgcgctc
accgcgactt tagccgccct gtcggccctg ctcagcctct acttctacct ccgccttaca
tatgcaatga ccctaaccat atccccaaac aacctcccgg ccacagcccc atggcgtctc
tccccccaac aaaa-caccc ttcccctagc cctttcatca tcagcggcca cctgcctcct
acccctagcc cccgctac-c atggctctct tgac------ ---------- --ccact---
-------ag
>Eleotridae_Gobiomorus_dormitor_1_1
nnnnnnnnnn nnnnnnnnnn nnnnnnnnnn nnnnnnnnnn nnnnnnnnnn nnnnnnnnnn
nnnnntgcaa gctctcactg actccttgcc tgaataggcc tagaaattaa caccctcgct
atcgtgccac tgatagcgca acaccaccac ccccgagcga ttgaagctac caccaaatat
ttcctcaccc aggcgaccgc ggccgccaca ctactatttg caagtatcac caacacatgg
ctgacaggac agtgagatat tcagcaaatg gcacaccccg tccccctcac cataattacc
cttgctctcg ccctaaaaat tggcctagcc cccctacaca cctgaatgcc agaagttttg
cagggacttg acctaacgac cggccttatt ctgtctacat gacaaaaatt ggcccccttc
gccctcctgc tgcagatctc caacacaa-- -g------cc aaacgacact aatcctgcta
gcccttgctt ccacccttgt cggcggatga ggcggcctga accaaacgca actacgtaag
atccttgcat actcttcaat cgcgcacttg gggtgaatgg tattagtcat tcagttttca
ccctccctca ccctcctcgc cctcctcctc tacttcataa tgaccttctc agccttcctc
tccttcaaag ccaacaacgc cacgaccatc aatacactag ccacctcctg ggcaaagtcg
cccattatta caaccatgtc accgataatc ttactttccc tcggaggcct cccccctctt
tcagggttca tgcccaagtg actcatcctc caggaactga ctaagcaaga tcttgcagcc
actgccacaa tcgccgccct cacagcactg cttagtctct acttctacct ccggctctca
tacgccatga ccctgaccat atcaccaaac aacctcttgg gtacaacccc ttgacgccta
accccctccc aact-ctccc tcccactttc aaccgcaacc ataatggcct gcgccctact
ccccaccacc ccagcagt-a actgccctct tcac------ ---------- --cctttnnn
nnnnnnnnn
>Poeciliidae_Belonesox_belizanus_1_1
atgacccctt ttgtctacgc ta---ccctt atcctcagcc ttggcattgg cacaaccata
acattcacca gcacccattg atatcttgcc tgaataggcg ttgaaattaa cacactagct
attattcctc taatagccaa taattacacc ccccgagcaa ttgaagccgc cactaaatat
ttttttgtac aggctaccgc ttcagcaacc cttcttttcg ctgccacctc aaacgctctt
ctcacaggaa catgagatat ctttcaaacc agtcaaaacc ccacctccac actgattact
cttgccctcg ccatgaaaat tggactagcc cctcttcaca gctgaatacc agaagtaata
caaggcctca acctactaac aggcttaatt atatcaactt gacaaaaact tgcccctctt
tgccttatat atcaaattca accaaaca-- -c------cc ctactctttt catttccctc
ggtattttat ccattgttgt gggtggttgg ggtggcttta accaagtaca actccgaaaa
atccttgcat actcctcaat tgcacacctt ggatgaatac ttctcattct atcattctcg
cctcctctca cccttattac cctttccacg tatctactta tgactttttc attattttcc
tcatttatcc taactaacac catgcatatc aacaccctct ccacctcatg agctaaaatt
cccaccctca ccgcctccat ccctctaatc cttctctctt taggtggctt acccccttta
acaggttttc tacctaaatg acttattctt caagaattaa ccaaacaaaa cctatccatt
atcgccaccc ttgcagccct ctcctcttta ttcagccttt acttctatct ccgactatca
tacgcaataa cacttacaat acccccaaac aaccccctag gaaccctccc ttgacgacta
acccctattc acag-cacct ttattccann nnnnnnnnnn nnnnnnnnnn nnnnnnnnnn
nnnnnnnnnn nnnnnnnnnn nnnnnnnnnn nnnnnnnnnn nnnnnnnnnn nnnnnnnnnn
nnnnnnnnn
>Fluviphylacidae_Fluviphylax_simplex_1_1
atgagccctt ttatcctttt ca---cactt ttatttgccc ttggtttagg aaccataatc
accttcacca gcacccactg actccttgct tgaataggcc tagaaattaa tacactagca
attatccctc ttatagccaa agactaccac ccccgtgcag tagaagcagc tactaagtat
tttctgaccc aggcaaccgc tgctgccata gtactcttcg ccagtacctc ccatgcatga
attacgggcc agtgagaaat cagccacctc agccaccccc tacccataac cctaatcacc
ctcgcactag cccttaaaat tggtttagcc cccctacacg catgaatacc agaagtcctc
caaggattaa acttaactac aggattaatc ctctctacct gacaaaaact tgcccccttc
tgccttatcc tccaactctc ttcaacta-- -a------tc aaaacttgtt tgtattctta
ggattaacct caatactagt cggcgggtga ggggggctta accagactca actacgtaaa
atccttgcat actcctcaat tgctcacctt ggttgaataa tcctcgttct gcaattctcc
tctctaatca ccctaataac actagcccta tacattgtaa taacctcctc cttattcata
acattcaaaa ttaataacac cacaactgtc aactccctgt catcatcctg agccaaaata
cccgctctta cttcaattct gccttttatc ttattgtcct tggggggcct tcctcccctc
acaggattca tgccaaagtg aataatttta acagagcttt caaaacaagg agttggcttc
accataaccc ttgccgcttt gtcggcccta ctcagcctct acttttacct acgactatca
tacgcaataa ccctgaccat atcccctaat aatctaactg gcagcctctc atgacgcctc
ttacctaaat accc-tacct tacccttagc aactctggcc tcctttacta tctgacttct
acccctcact ccctctat-a atagttgtat tcac------ ---------- --tccct---
-------ag
>Poeciliidae_Poecilia_butleri_1_1
atggcccctc caatttactc tg---ccctg atcatcagtc ttggccttgg tacaaccata
acctttgcca gcacccattg ataccttgcc tgaataggca tcgaaattaa tacattagcc
atcatccctc taatagccca aaaccacatt ccccgagcaa ttgaagctac cactaaatac
ttttttgttc aagcgactgc ctcagcaaca cttctatttg ctggtatttc caacgcattt
ctaaccggac aatgagacat tactcacacc ccttataccc tcacttctac acttattaca
cttgcccttg caataaaaat tggccttgcc ccccttcaca gctggatacc agaagtaatg
caaggcctta atttacttac cggactgatt ttatccactt gacaaaaact tgccccctta
tacctaatct atcaaattca accaaata-- -a------cc caaacatttt tattgcccta
ggctttctat caatcattgt agggggatgg ggaggattca accaagtcca acttcgaaaa
atcctagcat actcatcaat cgcccaccta gggtgaataa ttttaattct atcattttca
cccccactcg ccctactcac cattattatt tacatcttaa taaccttctc attattctcc
tcttttatat taacccgcac cacccatatc aactcccttt ctaccacctg agccaaaatt
ccaattctta ctatttctac acccctaatc cttctatcct taggcggact accccccctc
acaggattta taccaaaatg aataatcctc caagaattaa ccaaacaaag cctatgcccg
ctcgccacca tagctgcact ctcatccctt ttcagtcttt atttttatct ccgactatct
tacgcaataa cactcactat gccaccaaat aaccctgcag gaacactccc atgacgactt
aaccctcgac acaa-tactc ttcccctagc cctaacaacc acctcaacaa tttgcctcct
tcccataacc cccgccat-c atatccctaa tacc------ ---------- --tttct---
-------ag
>Poeciliidae_Poecilia_hispaniolana_1_1
atggctcccc ccatttactc cg---cccta atcattagtc ttggccttgg tacaaccata
acctttgcca gcacccactg gtaccttgcc tgaataggca tcgaaattaa tacattagcc
atcatccccc taataactca aaaccacatc ccacgagcaa ttgaagccac cactaaatac
ttttttactc aggcaaccgc ctcagcaaca cttctattcg ctagcatttc caacgcattc
ctcaccggag aatgagacat ccttcatacc ccctacaccc tcacctccac actagtcacc
ctggcccttg caataaaaat tggccttgcc ccccttcaca gctgaatgcc agaagtaatg
caaggcctaa acttacttac cggactaatc ctttccactt gacaaaaact tgcccccctc
tacctaattt accaaatcca accaaaca-- -g------tc caaacatctt catcacccta
ggcctcctgt ccattattgt tggaggatga ggagggttta accaagtcca actccgaaaa
attctagcat actcatcaat tgctcatctg ggctgaataa tcctaattct ttcattttca
ccacccctcg ccctacttac cattctaatt tatcttctaa taactttctc actattctct
tcttttatat caacccgcgc cacacacatc aactccctat ccaccacctg agctaaaatc
ccaattctta ctatttctac tcctctaatt ttactatccc taggtggact acctcctctt
acaggattta taccgaaatg attaattctc caagaattaa ccaaacaaga cctagctcca
ctcgccgccc tcgctgcgct ctcatccctt ttcagccttt atttttacct ccgactatca
tacgcaataa cacttaccat accacccaac aaccccgcag ggacactccc ctgacgactt
aatcctcaac acaa-caatt tccttatagc cctaacaacc acctcaacaa tttgcctcct
tcccgtaacc ccagccat-t atagccctgt tacc------ ---------- --cttct---
-------ag
>Poeciliidae_Poecilia_hondurensis_1_1
atggcccctc caatttactc tg---cccta atcatcagtc ttggccttgg tacaaccata
acctttgcca gcacccattg gttccttgcc tgaataggca tcgaaattaa tacattagcc
atcatccctc taatagccca aaaccacatc ccccgagcaa ttgaagctac cactaaatac
ttctttgtcc aagcaactgc ctcagcaaca cttctatttg ctagtatctc caacgcattt
ctaaccggac aatgagacat tactcacacc ccatataccc tcacttctac actaatcacc
cttgcccttg ccataaaaat tggccttgcc cccctccaca gctgaatacc agaagtaata
caaggcctta atttacttac cggaataatc ctatccactt gacaaaaact tgccccctta
tacctaattt atcaaattca accaagta-- -a------cc caaacatttt tattgcccta
ggccttctat caattcttgt agggggatga ggaggattca accaagtcca acttcgaaaa
atcctagcat actcatcaat cgcccaccta ggatgaataa ttttaattct ctcattttca
cccccattag ccttactcac cattattatt tatattttaa taaccttctc attattctcc
tcttttatat taacccgcac cacccacatt aactccctat ccaccacctg agccaagatt
ccaattctta ctatttctac ccccctaatc cttctatcca taggtggact accccctctt
acaggattta taccaaaatg atttatccta caagaactaa ccaaacaaaa cctatgccca
atcgccacca tagctgcact ctcatccctt ttcagccttt atttttacct ccgactatca
tacgcaataa cacttaccat accaccaaac aaccctgcag gaacactccc atgacgactt
aaccctcgat acaa-taccc ttcctctagc cctaacaacc acctcaacaa tttgcctcct
tcccataacc cccgccat-c atatccttaa tacc------ ---------- --tttct---
-------ag
>Poeciliidae_Poecilia_melanogaster_1_1
nnnnnnnnnn nnnnnnnnnn nnnnnnnnnn nnnnnnnnnn nnnnnnnnnn nnnnnnnnnn
nnnnnnnnnn nnnnnnnnnn nnnnnnnnnn nnnnnnnnnn nnnnnnnnnn nnnnnnnnnn
nnnnnnnnnn nnnnnnnnnn nnnnnnnnnn nnnnnnnnnn nnnnnnnnnn nnnnnnnnnn
nnnnnnnnnn nnnnnnnnnn nnnnnnnnnn nnnnnnnnnn nnnnnnnnnn nnnnnnnnnn
nnnnnnnnnn nnnnnnnnnn nnnnnnnnnn nnnnnnnnnn nnnnnnnnnn nnnnnnnnnn
nnnnnnnnnn nnnnnnnnnn nnnnnnnnnn nnnnnnnnnn nnnnnnnnnn nnnnnnnnnn
nnnnnnnnnn nnnnnnnnnn nnnnnnaatc ctttccacct gacaaaaact tgcccccctt
tgcctaatct accaaattca accaaaca-- -a------cc caaacatttt tattacccta
ggcctcctat ccatcatcgt tggaggatga ggaggattta accaagtcca gctccgaaaa
atcctagcat actcatcaat tgcccatcta ggatgaataa tcctaatcct ttcattctca
cctcacctcg ccctactcac catcctaatt taccttttaa taaccttctc actattctct
tctttcatat taacccgcgc cacacacatc aactccctat ccaccacctg agctaaaatt
ccaattctta ctatctccac tcctctaatt ttattatccc taggtggact gcctcctctc
acaggattca taccaaaatg attaatcctc caagaactaa ctaaacaaga cctagctccg
ctcgccaccc tcgccgcact atcgtccctt ttcagcctct atttctacct ccgattatca
tacgcaataa cacttaccat accacccaac aaccccgcag gaacactccc ctgacgactt
aaccctcaac acaa-cactt tccttataac cctaacaact acctcaacaa tttnnnnnnn
nnnnnnnnnn nnnnnnnnnn nnnnnnnnnn nnnnnnnnnn nnnnnnnnnn nnnnnnnnnn
nnnnnnnnn
>Poeciliidae_Poecilia_sphenops_3_1
atggcccccc taatttactc cg---cccta atcatcagtc ttggcctcgg tacaaccata
acctttgcca gcacccactg gtaccttgcc tgaataggca ttgaaattaa tacactagcc
atcattcccc taatagccca aaatcatatt ccccgagcaa ttgaagctac cactaaatac
ttcttcatcc aagcgactgc ctcagcaaca cttctattcg ctagtatctc caacgcattc
ctaaccggac aatgagacat tactcacacc ccctacaccc tcacctctac actaattacc
cttgccctcg caataaaaat tggccttgcc ccccttcaca gctgaatgcc agaagtaatg
caaggcctta acttacttac cgggctaatc ctgtccacct ggcaaaaact tgccccctta
tacctaattt accaaatcca accaaata-- -a------cc cagacatttt tattacccta
ggcatcctat caattcttgt aggggggtgg ggaggattta accaagtcca acttcgaaaa
attctagcat actcatcaat cgcccaccta gggtgaataa ttttaatcct ttcattttca
cccccacttg ccctactaac cattataatt tacattttaa taaccttctc attattctcc
tcttttatat taacccgcac tacccacatc aactccctag ctaccacctg agccaaagtc
ccaattctta ctatctcaac ccctctagtt ttactatcct taggcggact accccctctc
acaggattta taccaaaatg attaatcctt caagagttaa ccaaacaaag cctatcccca
ctagccacta tagctgcact atcatccctc ttaagtctct atttctacct ccgattatca
tacgcaataa cacttaccat accaccaaac aaccctgcag ggacactccc atgacgactt
aaccctcgac acaa-caccc ttcctatagc cctgacaacc acctcaacaa tttgcctcct
ccccataacc cccaccat-c atatccctct tacc------ ---------- --tttct---
-------ag
>Poeciliidae_Xiphophorus_alvarezi_1_1
atggccccct ttgtttactc ca---ccctt atcattagtc ttggcctcgg cacaaccata
accttcgcca gcacccactg atacctcgct tgaatgggca ttgaaatcaa tacactagcc
atcattcccc taataaccca aaaccacaac cctcgagcaa ttgaagccac aaccaaatac
ttttttgcgc aggccaccgc ctcagcaaca ctgctattcg ctgccgtctc aaatgcattc
ttgacgggag ggtgggacat tcttcaaacc aaccaccccc taacttccac gctcgccacc
ctggccctag ctataaaaat cggtcttgcc ccccttcaca gctgaatgcc ggaagtaata
caaggcttaa gcctgctcac cggcctagtc ctctccactt gacaaaagct tgcccccctt
tgcctcatct accaaatcca gccagaca-- -r------cc caaatgtttt cattaccctg
ggcctcttat ctgtggtcgt gggcggctga gggggcttta accaggttca actccgaaaa
attcttgcat actcatcaat tgcccatctg ggatgaataa tcctcattct cccattctca
acccccctcg ccttacttgc cctttttacc tacctaataa tgaccttttc acttttctcc
tccttcatat tagttcgcac cacacatatt aactctttat ccacctcctg agccaaaatc
ccagctctta ctgcttccgt ccccctcatc ctcttatccc tgggaggcct gccaccccta
acagggttct taccaaaatg acttatcctc caagagttaa ctaaacatga cctgacccca
attgccactc tcgctgccct ttcatccctc ttcagccttt atttttacct ccgactatcg
tacacaatga cacttaccat gcccccaaac aaccccgccg gaacactccc ctgacgactc
agcccccaac acaa-caccc tccccccagc cctaaccacc gctgcaacaa tttacctcct
ccctatcacc ccggccat-t ctggctcttt tcac------ ---------- --tttct---
-------ag
>Poeciliidae_Xiphophorus_gordoni_1_1
atggccccat ttgtctactc ca---ccctt atcattagtc ttggtctcgg cacaaccata
accttcgcca gcacccactg atacctcgcc tgaatgggca tcgaaatcaa tacactagcc
attatcccct taataaccca aaaccacaac cctcgggcaa ttgaagccac caccaaatac
ttttttgcac aagccaccgc ttcagcaaca ctgttattcg ctgctgtctc aaatgcattc
ttgacgggag ggtgagacat tcttcaaatc aaccaccccc taacttccac actcaccacc
ctagccctag ctataaaaat cggtctcgcc ccccttcaca gctgaatacc agaagtaata
caaggcttaa acctgcttac tggcctaatc ctctccactt gacaaaaact tgcccccttt
tgcctcattt accaaatcca gccagaca-- -a------cc caaatgcttt cattacttta
ggcctcttat ctgtaatcgt aggcggctga ggaggtttca accaagttca actccgaaaa
attcttgcat actcctcaat cgcccatcta ggatggatga ttctcattct cccgttctca
cctcccctca ccttacttgc cctttttacc tacctaataa tgaccttttc actcttctcc
tccttcatat tagttcgcac cacacatatt aactccttat ccacctcctg agccaaaatc
ccaactctca ctgcttgcgt ccccttcatc ctcttatccc tgggaggcct gccaccccta
acaggattct taccaaagtg acttatcctt caagagttaa ctaaacaaga cctagcccca
attgccactc tcgctgccct ttcatccctc ttcagccttt atttttacct ccgactgtcg
tacacaataa cactcactat acccccaaac aaccccgccg gaacactccc ctgacgactt
aacccccaac acaa-caccc tccccctggc cctaaccgcc actacaacaa ttttcctcct
ccctatcacc ccaaccat-t ctagctcttt tcac------ ---------- --cttct---
-------ag
>Poeciliidae_Xiphophorus_variatus_1_1
atggccccat ttgtctactc ca---ccctt atcattagtc ttggtctcgg cacaaccata
accttcgcca gcacccactg atacctcgcc tgaatgggca tcgaaatcaa tacactagcc
attatccctt taataaccca aaaccacaac cctcgggcaa ttgaagccac caccaaatac
ttttttgcac aagccaccgc ttcagcaaca ctgctattcg ctgctgtctc aaatgcattc
ttgacggggg agtgagacat tcttcaaatc aaccaccccc taacttccac actcaccacc
ctagccctag ctataaaaat cggtctcgcc ccccttcaca gctgaatacc agaagtaata
caaggcttaa acctgcttac tggcctaatt ctctccactt gacaaaaact tgcccccttt
tgcctcattt accaaatcca cccagaca-- -a------cc caaatgtttt cattacttta
ggcctcctat ctgtaatcgt gggcggctga ggaggtttca accaagttca actccgaaaa
attcttgcat actcctcaat cgcccatctg gggtggatga ttctcattct cccgttctca
cctcccctca ccttacttgc cttttttacc tacctaataa tgaccttttc acttttctcc
tccttcatat tagttcgcac cacacatatt aactccttat ccacctcctg agccaaaatc
ccaactctca ctgcttgcgt ccccctcatc ctcttatccc tgggaggctt gccaccccta
acaggattct taccaaagtg acttatcctt caagagttaa ctaaacaaga cctagcccca
attgccactc tcgccgccct ttcatccctc ttcagccttt atttttacct ccgactgtcg
tacacaataa cactcactat acccccaaac aaccccgccg gaacactccc ctgacgactc
aacccccaac acaa-caccc tccccctggc cctaaccacc actacaacaa tttacctcct
ccctgtcacc ccagccat-c ctggctcttt tcac------ ---------- --ttcct---
-------ag
>Poeciliidae_Priapichthys_annectens_1_1
atgacccccc tagtttacac ca---ccctc atcatcagtc ttgggctagg cacaaccctc
acctttgcca gcactcactg gtatcttgcc tgaataggca tcgaaatcaa cacactagcc
attatccccc taatagccca aaaccataaa ccacgagcag ttgaagccgc cactaaatat
ctctttgccc aagcaactgc ctcagcaaca cttcttttcg ccagtatttc caatgcgttc
ttgaccggag aatgagacat tcttctaacc caccaccccc tcacctccac acttatcacc
cttgccctag ccttaaaagt tggactcgcc ccccttcaca gctgaatacc ggaggtgatg
caaggactga acttgctcac tggcctagtt ctagctacct gacaaaaact cgcccccctt
tgtctcattt atcaaattca accaaaca-- -g------tc cgaatatctt tatcgctctg
ggccttctat ccattatttt agggggttgg gggggtttta atcaagttca actccgaaaa
atccttgcat actcatcaat cgctcaccta gggtggatag ttctcattct ccccttctcc
cccaccctca ctttagtcgc cctttccacc tatttaataa tgaccttttc cctattctcc
gccttcatac tagtccgcac cacacacatc aattctttgt ccaccgcgtg ggccaaagcc
cccgctctta ctgcctccat ccctctcgtc cttctttctc tagggggcct accccccctc
acaggatttc tgccaaaatg actgattctt caagaattaa ctaaacaaaa tctaaccccc
atcgccctcc tagccgctct ctcagccctc ttcagtcttt acttttacct tcgactagcc
tacacaacaa cacttaccat acccccaaac aaccctgcag ggacacttcc ctgacgattg
gcctcacacc acaa-tacca ccctcccagc cctaaccaca tccacaacaa ttttcctcct
ccccatagcc ccagcgat-t ctagcccttt ttac------ ---------- --cctct---
-------aa
>Atherinopsidae_Atherinella_argentea_1_1
atgaaccctt acatcttagc ca---ccctt ttgttcggac taggcctcgg cacaaccctc
accttcgcga gctcccactg gctacttgcc tgaatgggcc tggagatgaa taccctcgca
attatccccc ttatagccca acagcaccac ccccgagcag ttgaagccac cacaaaatat
ttcctcaccc aagccaccgc cgcagctatg ttgctttttg ctagcaccac aaacgcctga
ctgtcgggcc agtgagagat ccaacagatt acccacccag tccccgttac aataattaca
ctagctttag ccctaaaagt aggcttagcc ccccttcacg cgtggttgcc tgaggtactt
cagggcctcg acctgaccac cggcctgatc ctctctacat gacaaaaact tgcccccttc
gccctcctcc ttcaaattca acccgcaa-- -a------ct cctacatcct catcgcacta
ggacttgcct ctacccttat ggggggctga ggaggtctta accaaaccca gctacgaaaa
attctagcct actcatcaat cgcccacctc ggctggatgc ttctcgtcct ccagtactcc
ccacctctta ccctcctcac tcttcttacc tactttgtca taacattctc aacatttctg
gcttttaaac taaataaatc tactacaatt aatatacttg ccacctcttg atcgaaggca
cctattgtca catcaattgc accccttatt ctactttctc tcgggggcct ccccccacta
accggcttta tacccaaatg acttatcctt caagaactca ccaaacaaga tctcccccta
accgctaccc tagccgccct ttcagccctt ctcagcctct acttctacct tcgactaaca
tacgctatga ccctaaccat ctcccccaat aatctagccg gaaccacccc ctgacgtctt
ccctcaacac aact-gaccc tccccttggc tgtttcggcc tcagcaacaa tctgccttct
ccccttagcc cccgctgc-t atagcactcc tcac------ ---------- --ctact---
-------ag
>Atherinopsidae_Atherinella_crystallina_1_1
nnnnnnnnnt acatcttggc ca---ccctn ttatttggtc taggcctagg cacaactctc
acctttgcaa gttcccattg actacttgcc tgaatgggcc tagaaataaa cactctcgca
atcatccccc tcatggccca acaacaccac ccccgggcag ttgaagccac tacgaaatac
ttcctcacac aagccaccgc cgcggctatg ctacttttcg ccagcacaac aaatgcctga
atatctggcc agtgggatat tcaacaaatt agccacccag tccctgtcac aataattact
ctcgccctgg ccctgaaagt gggcttggcc cccctccacg cctgactccc cgaagtcctt
cagggccttg atttaaccac cggcctgatc ctctccactt ggcagaagct agcccccttc
gcccttctcc tccaaattca acctacaa-- -a------ct cttacgtcct ggtcatccta
ggacttgcct ccgctcttat aggaggctgg ggaggcctca atcaaactca actccgaaag
atcttggcct attcgtccat tgctcacctc ggctggataa ttcttatcct ccaattttcc
ccctcactaa ccctgttgac ccttcttacc tactttatta tgacactctc aacatttctg
gcttttaaac taaataaatc tacaacaatt aacatactcg ctacctcttg gtccaaggca
cccgtcctca cctctattgc gcccctcatc ctcctctctc tcgggggcct tccccccctt
acgggcttta tgccaaagtg gttaattctt caagaactaa ccaaacagga cctccccctg
actgctactc tagccgctct ctctgccctt ctcagcctct acttttacct tcgattaact
tatgccatag ccctaaccat ctcccccaac aacctccccg gaaccgcccc ttggcgcctc
ccctcaaccc agct-aactc ttcccctagc catctcaacc tcagcaacga tttgcctcct
cccactagcc cccgccgc-c acggcactcc tggt------ ---------- --ccact---
-------ag
>Atherinopsidae_Atherinella_guatemalensis_1_1
atgaacccct acatcttggc ca---ccctt ctatttggtc taggcctagg cacaactctc
acatttgcaa gctcccactg actgcttgcc tgaatgggcc tagaaatcaa cactctcgcc
attattccac ttatagccca acagcatcac ccccgagcag ttgaggccac tacaaaatac
tttctcaccc aagccaccgc cgcagctata ctactctttg ccagcacaac aaacgcctga
ttatcaggcc aatgagaaat tcaacaaatt aaccacccag ttcccgttac tataattacc
ctagccctag ccctgaaagt aggcctagct cccctacatg cctgactccc agaagtatta
caaggccttg acttaaccac cggcttaatt ctctccacat ggcagaaact tgcccccttc
gccctcctcc tccaaatttg ccctacaa-- -a------tt cctatatctt aatcacactg
gggcttgcct caacactaat aggaggttga ggcggcctta accaaacaca attgcggaaa
attcttgcct attcatcaat tgcccacctc ggctgaataa ttctaatcct tcaattctcc
cccaccctca cccttctaac tcttctcacc tactttatta taacactctc aacattccta
actttcaaac taaataaatc caccacaatt aacatacttg ctacttcctg gtctaaagca
cccgtcgtta cctccatcac tccccttatc ctcctctctc taggtggtct accgcccctc
acaggtttca tcccaaaatg atttattctc caagagctta ccaaacaaga gcttcctctg
actgctaccc tagctgccct ctctgccctc cttagcctct acttttacct ccgcttaacg
tatgccataa ccctgactat ttccccgaac aacttagccg gcaccacccc gtgacgcctc
ccctcaacac aact-gaccc tccccttggc tgtttcagct tcaataacaa tttgcctcct
cccactagct cccgctgc-c gtagcactcc tcac------ ---------- --ccact---
-------ag
>Atherinopsidae_Atherinella_marvelae_1_1
atgaacccct acattttagc ca---ccctt ttgtttggcc tgggcctagg cacaaccctc
acattcgcaa gttcccactg actgcttgcc tgaatgggat tagagatgaa cacccttgca
atcatcccgc ttatagccca acatcaccac ccccgagcag tcgaggccac cacaaaatat
ttcctcactc aggccaccgc cgcagcaata ctactatttg ctagcacaac aaacgcctgg
ctctccggcc agtgagagat tcagcagatt actcacccgg tccctgttac catgattacc
ctcgcactgg cattaaaaat tggcttagcc ccccttcatg cgtgactgcc ggaggtactt
cagggccttg acctgaccac tggcctgatc ctctctacat ggcagaagct cgccccattt
gccctccttc tacaaattca gcctgtaa-- -a------ct cccacatctt gattgcccta
ggccttgcct ctacactcat ggggggctga ggaggcctga atcaaaccca attacgaaag
atcctagcct actcatcaat tgcccacctt ggctgaatga tcttaatcct acaattctcc
cctacactaa ccctcctagc cctccttaca tactttgtta tgaccctctc aacatttctg
actttcaagt taaataagtc caccacaatt aacatgctcg ccacctcctg atctaaagca
ccagttatta cctctattgc ccctctcgtt ctactttccc taggcggtct tccaccccta
actggcttca tacctaagtg acttatcctt caagaacttg ccaaacaaca actccccctt
accgccacac tagccgctct ttccgccctc ctcagtcttt acttttacct tcgactgaca
tatgctatga ccttaaccat ctctcccaac aacctagccg gcactacccc ctgacgtctc
ccctcaacgc agct-aaccc ttccactagc cctttcaacc tcagcaacag tctgcctcct
cccactaacc cctgccgc-c atagccctac tagc------ ---------- --attct---
-------ag
>Atherinopsidae_Atherinella_milleri_1_1
atgaacccct acattttagc ca---ccctt ttgtttggcc tgggcctagg cacaactctc
acattcgcga gttcccactg actgcttgcc tgaatgggat tagagatgaa cacccttgca
atcatcccac ttatagccca acatcaccac ccccgagcag tcgaggccac cacaaaatat
ttcctcactc aggccaccgc cgcagcgata ctactgtttg ctagcacaac aaacgcctgg
ctctccggcc aatgagaaat tcaacagatt actcacccga tccctgttac aataattacc
ctcgcactgg cattaaaaat tggcttagcc ccccttcacg cgtgactgcc ggaggtactt
caaggccttg acctgaccac cggcctgatc ctctctacat gacagaaact cgccccattt
gccctccttc tccaaattca gcctgcaa-- -a------ct cccacatctt gattgcccta
ggccttgcct ctacactcat ggggggctga ggaggcctga atcaaaccca attgcgaaaa
atcctagcct actcatcgat tgcccacctt ggctggataa ttttagtcct gcaattctcc
cctacactaa ccctcctagc cctctttaca tactttgtta taaccctctc aacatttctg
actttcaagt taaataagtc caccacaatt aacatgctcg ccacctcctg atctaaagca
ccagttatta cctctattgc ccctctcgtt ctactttccc tcggcggtct tccaccccta
actggcttca tacccaaatg acttattctt caagaacttg ccaaacaaca actccccctt
accgccacac tagccgctct ttccgccctc ctcagtcttt acttttacct tcgactgaca
tatgctatga ccttaaccat ctctcccaac aacctacccg gcactacccc ctggcgtctc
ccctcaacgc aact-aaccc ttccactagc cctttcaacc tcagcaacaa tctgcctcct
cccactaacc cctgccgc-c atagccctac tagc------ ---------- --attct---
-------ag
>Atherinopsidae_Atherinella_pellosemeion_1_1
nnnnnnnnnt acatcttggc ca---ccctg ttatttggtc taggcctagg cacaactctc
acctttgcaa gttcccattg actacttgcc tgaatgggcc tagaaataaa cactctcgca
atcatccccc tcatggccca acaacaccac ccccgggcag ttgaggccac tacgaaatac
ttcctcacac aggccgccgc cgcggctatg ctacttttcg ccagcacaac aaatgcctga
ctatctggcc aatgggatat tcaacaaatt agccacccag tccctgtcac aatgattact
cttgccctgg ccctgaaagt gggcttggcc cccctccacg cctgactccc cgaagtcctt
cagggccttg atttaaccac cggcctgatc ctctccactt ggcagaagct agcccccttc
gcccttctcc tccaaattca acctacaa-- -a------ct cctacgtcct aattatccta
ggacttgcct ccgctcttat aggaggctgg ggaggcctca atcaaactca actccggaag
atcttggcct attcgtccat tgctcacctc ggctggataa ttcttatcct ccaattttcc
ccctcactaa ccctgttgac ccttcttacc tactttatta tgacactctc aacatttctg
gcttttaaac taaataaatc tacaacaatt aatatgctcg ctacctcttg gtccaaggca
cccgtcctca cctctgttgc gcccctcatc ctcctctctc tcgggggcct tccacccctt
acgggcttta tgccaaaatg gttaattctt caagaactaa ccaaacagga cctccccctg
actgctactc tagccgctct ctctgccctt ctcagcctct acttttacct tcgactaact
tatgccatag ccctaaccat ttcccccaac aacctccccg gaaccgcccc ttggcgcctc
ccctcaaccc agct-aactc ttcccctagc catctcaacc tcagcaacaa tttgcctcct
cccactagcc cccgccgc-c acggcgctcc tggt------ ---------- --ccact---
-------ag
>Atherinopsidae_Atherinella_sallei_1_1
atgaaccctt acattttggc ca---cccta ctatttggat tgggcctagg cacaaccctc
acattcgcga gctcccactg gctgcttgcc tgaatgggac tagaaataaa tacccttgca
atcatccccc ttatagccca acaccaccac ccccgagcag ttgaagctac tacaaagtat
ttcctcaccc aagccgctgc cgcagctata ctactctttg ctagcacaac aaacgcctga
ttgtcaggcc aatgggaaat tcaacaaatt acccacccga tccccactac catgattacc
ctagcactcg cactaaaagt aggactagcc cccctccacg catgactgcc agaagtactt
caaggcctcg acttaaccac tggcctgatt ctttctacat gacagaaact cgccccattc
gccctccttc tccaaatcca acccacga-- -a------tt cccacatcct gattgctcta
ggcctggcct ctacacttgt gggaggttga ggggggctaa accaaaccca actacgaaag
atcctagcct actcatcagt cgcccacctc ggctgaataa tcctcattct tcaattctcc
cccgcactaa ccctcctcac cctcctcgcg tactttatca taaccctttc tacatttcta
acttttaaat taaataagtc taccacggtt aacatactcg ccgcctcctg atctaaagca
ccagtaatta cctccctcgc ccccctcgtt ttactctccc tcggaggcct cccaccccta
actggtttta tgcccaaatg acttatcctc caggaactta ccaaacaaca actcccctta
actgctacac tagccgctct ttctgccctc ctcagtcttt acttctacct tcggctgacg
tacgccataa ccttaactat ctcccctaac aacctggccg gcaccacccc ttgacgtctc
ccctcagtac aaac-gacct acccactagc tctttcagtc tcagcaacaa tctgcctcct
tccacttact cccgctgc-c atagccttgc tgac------ ---------- --gctct---
-------ag
>Atherinopsidae_Atherinella_schultzi_1_1
atgaacccct acatcttagc ca---ccctt ttatttggtt taggtctagg caccaccctt
acattcgcga gttcccattg attactcgcc tgaataggac tagaaataaa taccctcgcg
attatcccac ttatagccca acaacaccac ccccgagcag tagaggccac tacaaaatat
ttccttaccc aagccactgc cgcagcaata cttctctttg ccagcataac aaacgcttga
ctaacaggcc agtgagaaat tcaacagatt tctcatccag tccctatcac aataattacc
cttgccctag cacttaaaat tggacttgcc ccccttcacg catgactacc agaagttctt
caaggcttgg acctaaccac gggacttatc ctatccacct gacaaaaact cgcccccttc
gccctcatcc tccaaattca acccacca-- -a------ct catacatcct aattgctcta
gggttagctt ctacacttat agggggttgg gggggcctta atcaaaccca acttcgaaaa
atcctggcct actcatcaat cgcccacctt ggctggataa tgttagtttt acaattctct
ccctctctaa ctcttttaac ccttctcacc tacttcatta taacattctc aacattttta
atcttcaaac taaacaaatc caccacaatt aatatactcg ccacttcctg atctaaaacc
cccatcatca ccgctgttgc cccccttatt ctactctcac tggggggcct gccacccctc
actggcttta taccaaagtg actcatcctt caagaactaa ccaagcaggc acttcccttc
accgccactc tagccgccct ttcagccctc cttagtcttt acttttatct tcgactaact
tataccatag ccctaactat ctccccaaac aacctggccg gaaccacccc gtgacgtctt
ccatcagccc aact-taccc tccccctagc catctcatcc tctgcaacaa tctgtctact
cccactagcc cccgctgc-t atagcacttc taac------ ---------- --ctagt---
-------ag
>Atherinopsidae_Chirostoma_humboldtianum_1_1
atgaacccac acatcttggc ca---ccctc ctttttggcc taggcctagg gacaaccatc
accttcgcga gttcccactg gctcctcgcc tgaatgggcc tagaaatgaa caccctagca
atcattcctt taatagctca acaccaccac ccccgggcag ttgaagccac cactaaatac
ttccttaccc aggccaccgc cgcagcgatg cttctctttg ccagcacgac taacgcctga
ctatcgggcc aatgggaaat tcaacacatc tcccacccag tgcccgttgc tataattacc
ctcgccctcg ccctcaaagt cgggcttgca ccgcttcatg cctgactccc ggaggtattg
caagggcttg acctgactac aggactaatc ctctccacct gacaaaaact tgcccccttc
gcactcctcc ttcaaattca gcctgctg-- -a------ct cccatgccct tattgccctt
ggtctcgcat ccaccctggt gggcggatga gggggtttaa accaaaccca acttcgcaag
atcctagcgt attcgtcgat cgcgcacctg ggctggataa ttcttgttct gcagttctcc
ccctccctta cactcctcgc cctattaacc tattttgtca taaccttctc cacatttata
gccttcaaac tcaacaactc taccaccatc aacatacttg ccacctcatg gtccaaagca
cccgccctta cctctattac gcccctgatt ctcctgtccc tcggcggact cccacctctc
actggcttca tgcccaagtg gcttattctt caagaactag ccaagcagga tctcgcactc
accgcaactt tcgccgccct ctcagccctg ctgagcctct acttctacct ccgtcttaca
tatgccatga ccctaaccat atcaccaaac aacctcccag gcacggcccc atgacgtctc
tcctcccaac aagc-caccc ttcccctagc cctttcatca tcagcagcca cctgcctcct
acccctagca cccgccac-c atggctctct tggc------ ---------- --ccact---
-------ag
>Atherinopsidae_Menidia_menidia_2_1
atgtgaccct tcatcttggc ca---ccctc ctttttggtt tgggcctagg tacaaccatc
accttcgcga gtacccactg gctgctcgct tgaatgggcc tagagataaa taccctagcg
attattcctc tgatggcccg acaccaccac ccccgggcgg ttgaagccac cactaaatat
tttcttacac aagcggccgc agccgctata cttctatttg ctagcgtaac caacgcctga
ctgtcgggtc aatgggagat tcagcagatt tcccacccgg ttcccgtcac aataattacg
cttgccttgg cacttaaagt tggacttgca ccgcttcatg catgactccc agaggttctt
cagggacttg atttgactac cgggttaatt ttatccacct ggcagaagct tgcccccttc
gcactcctcc ttcaactcca accaacca-- -a------ct ccctcatcct tgttgctctt
ggtctcgcat caactcttgt cggcgggtgg ggaggcttga accagactca gcttcgaaaa
attttggcat attcctccat cgcacatctg ggctgaataa tccttgtttt acagttctcc
ccttcgctga cactccttgc cctcctaacc tatttcatca tgaccttctc cacatttata
gtttttaagc ttaatggttc taccaccgtc aacatgcttg ccacttcctg atctaaagca
ccagtcctca cctctattac ccctctgatt ctcctctccc tcgggggcct cccccctctc
acgggcttct tacccaaatg gcttattctt caagaacttg caaagcagga cctcgcactt
acggcgacct tcgccgccct ctcagccttg cttagtctct atttttatct tcgtcttacc
tatgccataa ctcttaccat atccccaaac aacttaccag gcacagcccc gtggcgtctc
cccacccacc agac-tactc tcccactagc actctcgtcg tcagcggcca cctgcctcct
ccccttggcc cccgccgc-c attgcccttt tagc------ ---------- --ccact---
-------ag
>Atherinopsidae_Odontesthes_mauleanum_1_1
atgaacccat atattttagt ta---ctcta ctctttggcc tagtcctggg cactactatc
acatttacaa gctctcactg gcttcttgca tgaatgggcc ttgagataaa taccctcgcc
attattccat taatagccca acaccatcac ccccgagccg ttgaagccac cactaaatat
tttctcaccc aggccaccgc cgcggccata ctcttatttg ccagcaccac aaacgcctga
ctttcgggcc agtgagagat tcaacaaatt tctcatcccg ttcctactac cataattacc
cttgccttgg cccttaaaat tggacttgca cccctccacg catgactccc cgaagtcctc
caaggtttag accttaccac aggcctgatt ttgtctacat gacaaaaact tgcacccttc
gccctcctcc ttcagatcca acccacta-- -a------tt cccacatcct cattgcactg
ggacttacct ccgccctcgt tgggggctgg ggcggcctga accagaccca actgcggaaa
attcttgcct attcatcaat tgctcatttg ggctggatga tccttgtatt acaattctcc
ccctctctca ccctccttac cctgctcacg tactttttaa taactatctc aacatttcta
gtttttaaaa taaacaaatc caccacgatt aacatgctcg cgacctcctg ggccaaagcc
cccgccctca ccgcgatcac gccctttgta ctattatcct tggggggcct ccctcccctc
actggattta tgcctaaatg attaattctt catgaattaa ctaagcagga tcttgccccc
gccgcaaccc ttgctgccct ttccgctctc ctcagccttt atttttacct tcgactcacc
tacgcaataa ctcttaccct ctccccaaat aatctcccag gagtcacccc atgacgcctg
ccttcaatac aagc-ggcat taccgttagc cctttcttcc tccgcaacca tttgccttct
gcctcttgct ccagcagc-t atagcccttc ttac------ ---------- --accct---
-------ag
>Atherinopsidae_Poblana_ferdebueni_1_1
atgaacccat acatcttggc ca---tcctc ctttttggtc taggcctagg gaccacaatt
accttcgcga gctcccactg gctcctcgca tggatgggcc tagaaatgaa cacccttgcg
atcatccctt taatagctca acaccaccac cctcgggcgg ttgaagccgc cactaaatac
ttccttaccc aagctaccgc cgcggcgatg cttctgtttg ccagcacgac taacgcctga
ctatcaggtc aatgggaagt tcaacaaatc tcccacccag tgccggttgc catgattacc
cttgccctcg ccctcaaggt tggacttgcg ccacttcatg cctgactccc agaggtgttg
caggggcttg acctgactac tgggctcatc ctctctacct gacaaaagct tgccccattc
gcgctactcc ttcagattca gcctgcta-- -a------ct cctataccct tgttgctctt
ggtctcgcat ccacccttgt gggcgggtgg gggggcttaa accaaactca acttcgaaaa
gtcctggcgt actcatcaat tgctcacctt ggctggatgg ttattgttct gcaattctcc
ccctccctca cactccttgc cctcttaacc tacttcgtca tgaccttctc cacattcata
acctttaaac tcaacaactc taccaccatc aacatgcttg ccacctcctg gtcaaaaaca
cctatcctta cctctattgc ccccctgatt ctcctttccc tcggcgggct cccacctctc
actggcttca tgcccaagtg acttattctt caagaactag ccaagcaaga tctcgcgctc
accgcgactt tcgccgccct atcggccctg ctcagcctct acttctacct ccgccttaca
tacgcgatga ccctaaccat gtccccaaac aacctcccag ccacggcccc atggcgtctg
tccccccaac aaag-caccc ttcccctagc cctttcgtca tcagcggcca cctgcctcct
acccctggcg cccgctac-c atggctctct tgac------ ---------- --ccact---
-------ag
>Cichlidae_Cichla_ocellaris_1_1
atgaaccctt acatcttagc ta---ccctt ctctttggac taggcctagg aaccacaatt
acatttgcaa gctctcactg actccttgcc tggataggcc ttgaacttaa caccctcgct
atcattccac taatagctca actccatcac ccccgagcag ttgaagccac tacaaaatat
ttccttaccc aagccgctgc cgcagccacc ctactattcg caagcattac taacgcttga
cttacaggcc aatgagaaat ccaacaactc tcccacccac ttcctgccac tataattaca
cttgccctag cacttaaaat cggccttgcc cccctccacg catgactccc cgaagtcctc
caaggcctcg acctcaccac tggacttatc ttatccactt gacaaaaact cgcccccttc
gccctcctcc tgcaaatcca acccacta-- -a------ct cgaccatgct tatcctctta
ggcttaatat caaccctcgt tggaggttga gggggcttaa accaaacaca actacgaaaa
atcctagcct actcatcaat cgcccaccta ggctgaataa ttcttgtttt acaattctct
ccttccctca cacttcttgc tctcctaaca tatatcatca taacatcttc cacatttcta
atctttaaac tcaataaagc cactaacatc aatacactag ccacatcatg aacaaaaagc
cccgccctaa cctcactcac acccctaatc ctcctctcac taggaggcct ccctcctctt
acaggcttta taccaaaatg actaatccta caagaactca ccaaacaaga actagcccca
gccgccaccc tagcagccct aacagccctc ctcagcctat acttctacct tcgcctatcc
tacgccataa cccttactat ttcccccaac aacctcacag gcacaacccc ctgacgcctt
ccctcctcac aaac-tacac ttcccctagc catttcaacc tcactttcca tctgcctcct
tccactcaca ccagccat-a acatcactac taat------ ---------- --tactt---
-------ag
>Eleotridae_Gobiomorus_maculatus_1_1
nnnnnnnnnn nnnnnnnnnn nnnnnnnnnn nnnnnnnnnn nnnnnnnnnn nnnnnnnnnn
nnctttgcaa gctcccactg gctcctcgcc tgaatgggcc tggagattaa taccctagct
attattccat taatagctca ccatcaccac cctcgagcca ttgaagcaac caccaaatac
ttcctaaccc aagcaaccgc agctgccacc ctattgtttg ccagtattac taatgcctgg
cttacaggac agtgaaatat tcaagagatg tcacaccccg tacccctcac cataattacc
cttgccctcg ccctaaagat cggccttgca ccactccaca cctgactgcc tgaagtactt
caggggcttg atttaacaac aggcctgatc ctgtccacct gacagaaact cgcccctttt
gccctcctat tacagatctg caaagcgg-- -a------tc aaacactgtt gattctacta
gctctagctt caacacttgt tggaggctga ggaggcctaa accaaacaca gctacgcaaa
atcctagcat actcctcaat cgcacatctt gggtgaataa tgcttattat ccaattctcc
ccttctctta ccctcctcgc cctcctccta tacttcgtaa taaccttctc cgccttccta
actttcaagg ccactaactc tacgactatt aatgcactgg caacttcctg aactaaggcc
ccaattgtta ccgccatact cccaatagtc cttctctccc ttggtgggct cccccctctc
acggggttca tacccaagtg gctgatcctt caagaactta ctaaacagta ccttccagcc
actgccacaa tcgctgctct cacagcacta ctcagccttt atttctatct ccgactttcc
tacgctataa ccctaaccat atcaccaaac aacctgctag gcaccacccc gtgacggctt
aactcctccc aact-ggcac tccccctatc aaccgcaacc atcttagcat gtgcccttct
ccccatcacc ccagcagt-a acgacccttc ttac------ ---------- --cctct---
-------aa
>Galaxiidae_Galaxias_maculatus_1_1
atgaacccta tagtctttgc ca---tcctt ttgtccagcc ttggcctggg gacagccctt
acttttgcca gctctcactg gttgctagca tgaatgggtc ttgaaattaa caccctggcg
attctcccac tgataaccca gcaccatcac ccccgagcca tcgaagctac caccaaatac
tttctaaccc aggccaccgc agctgccata attctctttg ccagcactac taatgcctgg
atgtcagggg agtgagacat ccaccagtta agtcacccag ttgctgctgc tgttgcactt
atggctcttg cccttaaaat tggtctggcc cccgtacact tttggatgcc agaggtaatt
cagggccttg atcttaccac cggtcttttg ctatccacat ggcaaaagct cgcccccttc
gcccttgttg tgcaggttgc accttttgcc ca------cc ccgccatgct caccaccttg
ggggtccttt caactttgat tggaggctgg gggggtttaa accaggtcca gctgcgcaag
gtccttgctt actcctctat cgcccacctc ggttgaatgg tacttgtgct tcaatttgcc
ccttcactta cccttcttgc tttggtagtg tacattctta tgactgcctc cgccttctta
acattcaatg tcgtccagtc caccagcgtc tctgtattgg ccactgcctg agccaaggct
ccggcgcttg tggctttaac ctccttggtt ttgttatccc tgggaggcct tccccctttg
accgggttta tgcccaagtg gctcatcctt caggaactaa ctaagcaggg gattccgctg
gttgctaccc tcgctgccct caccgcgctc ctaagcctgt atttttacct acgactttgc
tacgccatgt ccctcaccac ttctcctaat actacgctgg cgaccgcccc atgacgtgtt
tgcaccctac gccc-cagcc tccccctgtc tgctacttct gtagcagcgc tagcgttgct
gcctgtaacc ccggctttcg ctaccttttt tggc------ ---------- --ttg-----
---taagag
>Galaxiidae_Galaxias_platei_1_1
atgaacccct tcgtccttgc cg---tcctt ctgtccagcc ttggcttggg aaccgccctc
accttcgcta gctcgcactg gcttctagcg tggatgggcc tggagattaa caccttggcc
attattccac taatgaccca acaacaccac ccccgagcgg tggaagcgac cacaaagtac
tttctgacac aggctaccgc cgccgcgatg atcctatttg ccagcacaac taacgcatga
cttacgggag aatggggcat ccaacagcta tctcatcccg ttgccgccgc cactgcactc
atggccctgg ccctaaaggt cggcctggcc cccgtccact tttggctccc tgaggttatt
cagggcctcg acctgcctac aggcctcttg ctttcgacct ggcagaaact cgccccattt
gctctcattg tccaggttgc ccctttcgcc ga------ct ccgcccttct tacagccttg
ggcatcctct caaccttggt tggcgggtgg ggaggcctga accagactca gctgcggaaa
gtactagctt actcctccat cgcgcacctc ggctgaatgg tcctcgtact ccagttcgcc
ccctccctca cccttctcgc tttattaacc tacatcttaa tgacggcctc cgcctttttg
acattcaacg ccactcgctc aaccagcatc tccatgcttg ccaccgcctg ggcgaaggcg
cccgcccttg ttggtcttgc ctctctagtg ctactgtccc tgggcggcct cccaccctta
accgggttca tgcctaagtg attgatcctc caggaactca ctaagcaggg cttgcccctt
actgccacca tcgcggcact tacagccctc ctcagccttt acttctacct gcgcctttgt
tatgccatat ccctgaccac ctccccaaac acttccccca ccgctgcacc atggcgaatt
atcaccaccc aatc-ccacc tgccccttgc agctgctaca acctgtgctt taacgctact
cccgcttaca cccgcagt-g tcagccctgc tcac------ ---------- --ccc-----
---ctagag
>Gobiidae_Sicydium_salvini_1_1
atgaacccct acattatagc at---ttctt tacctttgcc tcctcctagg taccacaatt
actgtctcta gctcccactg gctacttgca tgaatagggt tagaaatcaa caccctagcc
attatcccat taatagcaca gagccaccac ccccgagcca cagaagcagc tacaaaatac
ttcttaacac aagccactgc tgcagccaca ctactgtttg caagtattac aaatgcctga
ctaacaggac agtgagacat taaacttata actcacccaa tccccactac cataattctc
cttgcactat cccttaaaat tgggctcgcc cccctccaca cctggctgcc agaagtcctc
caaggactgg acctgctaac aggacttgtc ctctcaactt gacaaaaact tgcaccattt
agccttcttc tacaaatccc tgcctaca-- -g------cc aagacttact gattttaata
ggcctagcat ccaccctggt tggtggctga ggtggtctaa atcaaacaca actacggaaa
attcttgcat actcatcaat tgcccacctg gggtgaatac tgataattat tcaattttcc
ccctcattaa ccctgcttgc actcataatg tacctggtaa taaccacctc aacattcctt
atcttaaact tcaacaactc aaaaaacatt aatgcccttg caacatcatg agcaaaagca
ccattaataa cagcaatggc acccatctta ttactgtcac tagggggctt acctccaata
tcaggcttca taccaaaatg actaatcctg caagaactaa caaaacaaca gctgcccata
acagctgtaa ttgcagccct aacagccctg ctaagcctct acttctacct ccggctctcc
tatgcaataa ccctaacaat cacacccaat aatttagcag gaacagccct ttgacgacta
actccagcac atcc-ttccc tcattctttc actaaccaca cttacagcaa tcctccttct
tccacttaca ccagcaat-t acagccctcc tcaa------ ---------- --cc------
-tttaaaag
>Poeciliidae_Phallichthys_amates_1_1
atggccccct ttattttcac cg---cactt atcatcagtc ttggtctagg aacaaccgca
acttttgcca gcactcactg gtaccttgcc tgaataggca tcgaaatcaa cacattagcc
attattcccc taatagctca aaaccacagc ccccgaacaa ttgaagccac cacaaaatac
ttttttgcac aagcaactgc ctcagcaaca cttctattcg ccagcatctc cagcgcactc
atatctggag aatgaaacat ccttcaaact caccacccat ttcccttcac acttatcacc
cttgccctag ccataaagat cggactagcc cccctccaca gctgaatacc agaagtaata
caaggtctaa gcttattcgc tggcctaatc ctatccacct gacaaaaact tgcccccctt
tgcctcatct atcaaatcca accaaaca-- -a------cc caaatatttt tattacccta
agtctcctat ccattattgt gggtgggtga gggggtttta accaaaccca actccgaaag
atccttgcat actcatcaat cgctcacctc ggatgaataa ttctcatcct ctctttcttc
ccccccctca ccttaattgc cctcttcacc tatataacaa tgaccttctc actattttac
tccttaatcc taattcgcgc cacacacatc agctccctag ccaccgcatg agccaaattc
ccaactctca ctgcttccgt acccttcatc ctcctgtccc tgggaggcct tccacccctt
acaggattct taccaaaatg attaattctt caagaactga ccaaacaaga cctagtcccc
atcgccctct tagccaccct cgcctctctc ttcagcctct acttctacct tcggctatca
tatgcaatag cacttactat acccccaaac aaccccgcag ggacactccc ctgacgatta
aaatcctacc acaa-cacca cccttccatc cttaactacc tccataacaa tctttctcct
ccccctagcc ccagccat-c ctaactcttt tttc------ ---------- --cttct---
-------ag
>Poeciliidae_Phallichthys_quadripunctatus_1_1
atggcccccc ttgttttaac ca---cccta attattagcc ttggcttagg tacaaccata
acctttgcca gcactcactg ataccttgcc tgaataggca tcgaaatcaa tacactagcc
atcatccccc taatagccca aaaccacagc ccccgaacaa ttgaagccac cactaaatac
ttctttgccc aagcagctgc ctcagcgacc cttctattcg ccagcatctc caacgcattc
ctaacaggag aatgagatat tcttcaagcc caccaccccc tcacctccac acttattatt
cttgccctag caataaaaat tggactggcc cccctccaca gctggatacc agaagtgata
caaggactaa acttgctcac tggcctaatt ctatccacct gacaaaaact tgcccctctt
tgcctcatat tccaaatcca accaaaca-- -a------tc caaatatttt tattttcctt
ggactcctat ccattattgt aggggggtgg gggggtttca accaagtcca actccgaaaa
atccttgcat attcatcaat cgcccatctg ggttgaataa ttctcattct ccctttttcc
ccatccctta ccttaattgc cctctctacc tacttactta taaccttttc cctattttcc
tcttttatac taatccgcac cacacacatc aattctctag ccactgcctg ggccaaagcc
cccgctatta ctgcctccgt acccctcatc ctcctatccc tcggaggcct gcctcccctc
acaggatttc taccaaaatg actgattctc caagaactaa ttaaacaaaa cctagccccc
atcgccctcc tagccgccct ctcatctctc ttcagccttt atttttacct tcgattagtt
tatgcaattg cacttaccat gcccccgaac aaccccgcag gaacactctc ctgacgacta
aagatcaact acaa-catca ccctcccagc cctaaccacc tccacaacca tttttctcct
ccccttagcc ccagccat-t ctagctctct ttac------ ---------- --tccct---
-------ag
>Poeciliidae_Phallichthys_tico_1_1
atggcccccc tcgtttacac ta---ccctg atcactagcc ttggtctagg tacaaccaca
acctttgcca gcactcactg atacctcgcc tgaatgggca tcgaaatcaa cacactagcc
attattcccc taatagccca aaaccacaac ccccgaacaa ttgaagcaac cactaaatac
ttctttgctc aagcaactgc ctcagcgaca cttctattcg ccagtatctc caacgcattc
ctaaccggag aatgagatat ccttcaaacc caccaccccc tcacctccac actaatcacc
cttgccctag ccataaaaat cgggctagcc cctcttcaca gctgaatgcc agaagtaata
caagggttga acttacttac tggcctaatt ctctccacat gacaaaaact tgcccctctt
tgccttatct accaaatcca accaaata-- -g------cc caaacatttt cattacctta
ggcctcctat ccattattgc aggaggatga ggaggtttca accaagtaca actccggaaa
atccttgcat actcctcaat cgcccatcta ggatgaataa tcctcattct ttctttttca
ccccccctcg ccttaatcgc cctctttacc tacttaataa tgaccttctc actattctcc
tcttttatac taatcaatac tacacacatt agttctttat ccaccgcatg agccaaaatc
cctgctctta ctgcttccgt acccttcatt ctcctatccc tagggggcct accccctctc
acaggattcc taccaaaatg actaatcctt caagaactaa ccaaacaaga cctagccccc
atcgccctcc tagctgccct ctcatctctt ttcagccttt atttctacct tcgactatca
tatacaataa cacttaccat acccccaaac aaccccgcag gaacactccc ctgacgatta
aaacccctct acag-cacca ctctcccggc cttgaccacc tccacaacaa ttttccttct
tcccctggcc ccggccat-c ctagctcttt ttac------ ---------- --tttct---
-------ag
>Poeciliidae_Poecilia_parae_1_1
atggctcccc ccatttactc cg---ccctt attataagcc tcggccttgg tactaccata
acctttgcca gctcccactg gttccttgcc tgaataggta ttgaaatcaa tacattagcc
attattccat taatatccca aagtcatctt ccccgagcaa ctgaagccgc cactaaatat
ttttttgccc aagcaactgc ctcagcaaca ctcctattcg ccagtatctc taatgcattt
tttactggag aatgagacat cactcaaacc cctaacatcc caacctcaac actcattacc
ctggccttag ccataaaaat tggccttgcc cccctccata gctgaatacc agaagttata
caaggcctaa ccctatttgc aggcttgatt ctctccactt gacaaaaact tgcccccctt
tacctcatct atcaaattca accaaaca-- -a------cc ctaacatctt catcacccta
ggtgttctat ccattattgt ggggggttgg gggggattta atcaagtcca actccgaaaa
atcctagcat attcatcaat cgctcaccta ggatgaataa ttcttattct ttcattttca
ccccccctcg ctctgctcac cattgtaatt tacttactaa tgaccttttc actattttct
tccttcattc tcacccgagc aacacatatt aattctctat ccactacctg agccaaaatc
ccgatcctca ccatttcaac cccactaatc ctcctttcct tagggggatt accacccctt
acaggattta tacccaaatg acttattctc caagaattga ctaaacaaga cctgacccca
ctcgccacca tcgccgcact ttcatcccta tttagcctct acttttatct tcgactttca
tatgcaataa cacttactat atcacccaat aaccccgccg gaacactccc atgacgactt
aacccacgac ataa-taccc cccttgtagc cctaaccact acctcaacaa tttgtcttct
tcccataacc cccgccat-c atggccttga tatc------ ---------- --ttttt---
-------ag
>Poeciliidae_Poecilia_petenensis_1_1
atggctcccc ccatttactc cg---cctta atcatcagtc ttggccttgg tacaaccata
acctttgcca gcactcactg gtacctcgcc tgaataggca tcgaaattaa tacattagcc
atcatccccc taatagccca aaaccacatc ccccgagcaa ttgaagctac tactaaatac
ttctttgtcc aagcaactgc ctcagcaaca ctcttattcg ctagcatctc caacgcattc
ctaaccggac agtgggatat tactcacacc ccccacaccc tcacctctac actaattacc
ctcgccctcg caataaaaat tggccttgcc ccacttcaca gctgaatgcc agaagtaatg
caaggcctta atttacttac aggactaatc ctctctacct gacaaaaact tgccccctta
tacctaattt accaaattca accaaaca-- -g------tc caaatacctt tatcgccctg
ggccttctat caatcattgt aggaggatga ggaggattta accaagttca acttcgaaaa
atcctagcat actcatcaat tgcccaccta ggatgaataa ttttaatcct ttcattttca
cccccactag ccctacttac catcattatt tacattataa taaccttttc attattttcc
tcttttatat taactcgcac tacacacatc aactccctat ccactacctg agccaaaatc
ccaattctta ctgtttccac ccccttaatc ctactttccc taggcggact tccccctcta
acaggattcg caccaaaatg attaattctc caagaattaa ccaaacaaaa cctagcccca
ctcgcagccc tagctgcact ctcatccctt ttcagtcttt atttttatct ccgattatca
tacgcaataa cacttaccat accaccaaac aaccctgcag ggacactccc atgacgactt
aaccctcaac acaa-aaccc ttcccatagc cctaacaacc acctcaacaa tctgccttct
tcccataacc cccaccat-c ataaccctat tacc------ ---------- --tttct---
-------ag
>Poeciliidae_Poecilia_reticulata_1_1
nnnnnnnnnn nnnnnnnnnn nnnnnnnnnn nnnnnnnnnn nnnnnnnnnn nnnnnnnnnn
nnnnnnnnnn nnnnnnnnnn nnnnnnnnnn nnnnnnnnnn nnnnnnnnnn nnnnnnnnnn
nnnnnnnnnn nnnnnnnnnn nnnnnnnnnn nnnnnnnnnn nnnnnnnnnn nnnnnnnnnn
nnnnnnnnnn nnnnnnnnnn nnnnnnnnnn ctactatttg ctagcatctc taatgcattc
ctcaccggag aatgagacat tctacaaacc cctaatactc ttacttcttc actaattacc
ctagcccttg ccataaaaat tggacttgcc ccccttcaca gctgaatacc agaagtaatg
caaggcttaa gcctacttac tggattaatt ttatccactt gacaaaaact tgctcccctt
tacctcatct accaaattca actaacca-- -a------ct ccaacatttt tattatccta
ggacttctat ccattattgt gggagggtga ggaggattta accaagtaca gctccgaaaa
atcctagcat actcatcaat tgcccactta gggtgaataa ttttaattct ttcatcctca
cctccactag ccctactcac catcctcatt tatctcctaa taaccttctc actattttct
tcttttatgt taacccgagc cacacacatc aactctctag ccactacctg agccaaaata
ccaattctca ccatctcaac cccactaatt ctgttatccc taggagggtt accccccctt
acaggattta taccaaaatg acttattctc caannnnnnn nnnnnnnnnn nnnnnnnnnn
nnnnnnnnnn nnnnnnnnnn nnnnnnnnnn nnnnnnnnnn nnnnnnnnnn nnnnnnnnnn
nnnnnnnnnn nnnnnnnnnn nnnnnnnnnn nnnnnnnnnn nnnnnnnnnn nnnnnnnnnn
nnnnnnnnnn nnnnnnnnnn nnnnnnnnnn nnnnnnnnnn nnnnnnnnnn nnnnnnnnnn
nnnnnnnnnn nnnnnnnnnn nnnnnnnnnn nnnnnnnnnn nnnnnnnnnn nnnnnnnnnn
nnnnnnnnn
>Poeciliidae_Poecilia_sarrafae_1_1
atggcccccc ctgtttactc cg---ccctt attattagtc ttggcttagg tactaccata
acctttgcca gcacccactg gtaccttgcc tgaatgggca ttgaaattaa tacattagcc
atcattccac taatatccca aaaccacctc ccccgagcaa ctgaagccac cactaaatat
ttttttgccc aagcaactgc ctcagcaaca cttctattcg ctagtatctc caacgcgttc
ctcaccggag agtgagatat tacccaaacc cctaataccc taacttcaac acttattacc
cttgcccttg ctataaaaat tgggcttgcc cccctccaca gctgaatgcc agaagttata
caaggactaa gtatatttac aggattgatt ctgtccacct gacaaaaact tgcgcccctc
taccttattt accaaatcca accaagca-- -a------tc ctaatatttt tatcactctg
ggggtaatat cagttattgt cgggggttga ggcggattca accaagtcca gctccgaaaa
attttagcat actcatcaat cgcccacctg gggtgaataa ttctcattct ttcattttca
cccccactcg ccctccttac tattttaatc tacttactta taaccttttc gttattttct
tcttttatac taacccgggc cacacatatc aactccttat ccaccacctg agccaaaatc
cccatcctta ccatttcaat ccccctaatc ctcctatctc tcggaggcct accccccctt
actgggttta tgccaaaatg actaatttta caagaattaa ctaaacaagg cctggcccca
cttgccactc tcgtggcact ttcatccctt ttcagccttt acttctacct tcgactttcc
tacgcaatag cactcaccat accacctaac aacccggctg ggacactacc ttgacgactt
cgcccacaac ataa-caccc cgctaatagc cttgaccacc accacaacaa tttgtctcct
acccataacc ccagccat-t ataaccttac tatc------ ---------- --tattt---
-------ag
>Poeciliidae_Poecilia_velifera_1_1
atggctcccc ccatttactc cg---cctta atcataagtc ttggccttgg tacaaccata
acctttgcca gcacccactg gtaccttgcc tgaataggca tcgaaattaa tacattagcc
attattcccc taatagccca aaaccacatt ccccgagcaa ttgaagctac cactaaatac
ttctttgttc aagcaactgc ctcagcaaca ctcttatttg ctagtatctc caacgcattc
ctaaccggac agtgagatat tactcacacc ccctacaccc tcacttctac actaattacc
cttgccctcg caataaaaat tggccttgcc ccccttcaca gctgaatgcc agaagtaatg
caaggcctta acttacttac cggactaatc ctctctactt gacaaaaact tgccccccta
yacctaatct accaaattca accaaata-- -g------tc caaatacctt cattgcccta
ggccttctat caattattgt aggaggatga ggaggattta accaagtcca acttcgaaaa
atcctagcat actcatcaat cgcccaccta ggatgaataa ttctaatcct ttcattttca
cccccactcg ccctacttac cattatcatc tacattttaa taaccttctc attattctcc
tctttcatat taactcgcac tacacatatc aactccctat ccaccacctg agccaaaatc
ccaattctta ctatttccac ccccttaatc ctactatccc taggcggact accccctcta
acaggattcg caccaaaatg attaattctc caagaattaa ctaaacaaaa cctagcccca
ctcgcagccc tagctgcact atcatccctt ttcagcctat atttttatct ccggttatca
tacgcaataa cacttaccat gccaccaaac aatcctgcag gaacactccc atgacgaatt
aaccctcgac acaa-taccc ttccgatagc cctaacaacc accttaacaa tctgcctcct
tcccataacc cccaccat-c ataaccctat tacc------ ---------- --tttct---
-------ag
>Poeciliidae_Poecilia_vittata_1_1
nnnnnnnnnn nnnnnnnnnn nnnnnnnnnn nnnnnnnnnn nnnnnnnnnn nnnnnnnnnn
nnnnnnnnnn nnnnnnnnnn nnnnnnnnnn nnnnnnnnnn nnnnnnnnnn nnnnnnnnnn
nnnnnnnnnn nnnnnnnnnn nnnnnnnnnn nnnnnnnnnn nnnnnnnnnn nnnnnnnnnn
nnnnnnnnnn nnnnnnnnnn nnnnnnnnnn nnnnnnnnnn nnnnnnnnnn nnnnnnnnnn
nnnnnnnnnn nnnnnnnnnn nnnnnnnnnn nnnnnnnnnn nnnnnnnnnn nnnnnnnnnn
nnnnnnnnnn nnnnnnnnnn nnnnnnnnnn nnnnnnnnnn nnnnnnnnnn nnnnnnnnnn
nnnnnnnnnn nnnnnnnnnn nnnnnnaatt ctttccactt gacaaaaact tgcccccctc
tacctaatct accaaatcca accaaaca-- -g------cc caaacatttt tattgcccta
ggcctcttat caattgtcgt cggagggtga ggaggattta accaagtcca actccgaaaa
atcctggcat actcgtcaat cgcccatctg ggatgaataa tcctaattct ctcattctca
ccccccctcg ccctacttac cattctaatt tacctcctaa taaccttctc cctattttct
tctttcatat taacccgcac cacacacatc aactccctat ccaccacctg ggctaaaatc
ccaattctta ccgtatccac ccccctaatt ttattatccc taggcggact accccctctc
acaggattca taccaaaatg attaatcctc caagaactga ctaaacaaga cctaacccca
ctcgccaccc tagccgcact atcatcccta ttcagcctct atttctacct ccgactatca
tacgcaataa cacttacaat accacccaac aaccccgcag gaacactcnc ctgacgactt
aaccctcaac nnnnnnnnnn nnnnnnnnnn nnnnnnnnnn nnnnnnnnnn nnnnnnnnnn
nnnnnnnnnn nnnnnnnnnn nnnnnnnnnn nnnnnnnnnn nnnnnnnnnn nnnnnnnnnn
nnnnnnnnn
>Poeciliidae_Poecilia_wingei_1_1
atggccccac caatttactc cg---cccta attattagtc ttggcctagg aactaccata
acctttgcca gcacccactg gtatcttgcc tgaataggca ttgaaattaa tacattagcc
attattcccc taatatccca aaaccacatt ccccgagcaa ctgaggccac cactaaatat
ttttttgccc aagcaactgc ctcagcaaca ctcctatttg ctagcatctc taatgcattc
ctcaccggag aatgagatat tctccaaacc cctaataccc ttacttcttc actaattacc
cttgccctgg ccataaaaat tggactagct ccccttcaca gctgaatacc agaagtaatg
caaggcttaa gcctactaaa tggattaatt ttatccactt gacaaaaact tgcccccctt
tacctcattt accaaattca accaacca-- -a------tt ccaacatttt tattgtccta
ggacttctat ccattattgt aggaggatga ggaggattta accaagtaca actccgaaaa
attctagcat actcatcaat tgcccactta gggtgaataa ttttaattct ttcattctca
cctccactag ccctactcac catcctcatt tatctcctaa taaccttctc actattttct
tcttttatat taacccgagc cacacacatc aactctctgg ccactacctg agccaaaatc
ccaattctca ccatctcaac ccccctaatt ctcttatccc taggaggatt gccccctctt
acaggattta taccaaaatg acttattctc caagaattaa caaagcaaga tctagccccc
attgccaccc tagccgcact ttcatcccta ttcagtctat atttttactt acgactttca
tatgcaataa cactcaccat accacccaac aacccagcag ggacacttcc atgacgactt
aatccacgac acaa-cacca ccctaatatc cctaacaacc acatcaacaa tctgcctatt
acccgtaacc ccggccat-t atagccctgt tacc------ ---------- --ctttt---
-------ag
>Poeciliidae_Poecilia_wingei_2_1
atggccccac caatttactc cg---cccta attattagtc ttggcctagg aactaccata
acctttgcca gcacccactg gtatcttgcc tgaataggca ttgaaattaa tacattagcc
attattcccc taatatccca aaaccacatt ccccgagcaa ctgaggccac cactaaatat
ttttttgccc aagcaactgc ctcagcaaca ctcctatttg ctagcatctc taatgcattc
cttaccggag aatgagatat tctccaaacc cctaataccc ttacttcttc actaattacc
cttgccctgg ccataaaaat tggactagct ccccttcaca gctgaatacc agaagtaatg
caaggcttaa gcctactaaa tggattaatt ttatccactt gacaaaaact tgcccccctt
tacctcattt accaaattca accaacca-- -a------tt ccaacatttt tattgtccta
ggacttctat ccattattgt aggaggatga ggaggattta accaagtaca actccgaaaa
attctagcat actcatcaat tgcccactta gggtgaataa ttttaattct ttcattctca
cctccactag ccctactcac catcctcatt tatctcctaa taaccttctc actattttct
tcttttatat taacccgagc cacacacatc aactctctgg ccactacctg agccaaaatc
ccaattctca ccatctcaac ccccctaatt ctcttatccc taggaggatt gccccctctt
acaggattta taccaaaatg acttattctc caagaattaa caaagcaaga tctagccccc
attgccactc tagccgcact ttcatcccta ttcagtctat atttttattt acgactttca
tatgcaataa cactcaccat accacccaac aacccagcag ggacacttcc atgacgactt
aatccacgac acaa-cacca ccctaatatc cctaacaacc acatcaacaa tctgcctatt
acccgtaacc ccggccat-t atagccctgt tacc------ ---------- --ctttt---
-------ag
>Poeciliidae_Xiphophorus_signum_1_1
atgacccccc ttgcttactc ca---ccttc attatcagtc tcggcctcgg cacaaccata
accttcgcca gcgcccactg attcctcgcc tgaatgggca ttgaaatcaa cacactagcc
attattcccc taatagccca aagccacagc cctcgagcaa ttgaagccac aaccaaatac
ttttttgcac aggccaccgc ttcagcaaca ctgctattcg ctgccacctc aaatgcattc
ttgacaggag ggtgagacat tcttcaaacc aaccaccccc taacttccac actcgccacc
ttagccctgg ctataaaaat cggcctcgcc ccccttcaca gctgaatgcc ggaagtaata
caaggcttaa gcctgcttac tggcctagtc ctctccactt ggcaaaagct cgcccccttc
tgcctcatct accaaattca gccagaca-- -g------cc caaatgtttt catcacctta
ggcctcttat ctgtgatcgt gggcggctgg gggggtttca accaagttca actccgaaaa
attcttgcat actcatcaat cgcccatctg ggatgaataa tcctcatcct cccattctca
ccccccctca ccttacttgc cctttttacc tacctaataa tgaccttttc acttttctcc
gccttcatat tagttcgcac cacacatatt aactctttgt ccaccgcctg agccaaaatc
ccagctctta ctgcctctct ccccctcatc ctcttatccc tggggggcct gccaccccta
acagggttct taccaaaatg gctcatcctc caagagttaa ctaaacatga cctagcccca
attgccactc tcgctgccct ttcatccctc ttcagccttt atttttacct ccgactatca
tacacaatga cacttactat gcccccaaac aaccccgccg gaactctccc ctgacgactc
aacccccgac acaa-caccc tccccctagc cctaaccacc actgcaacaa tttgcctcct
ccctgccacc ccagccat-t ctggctcttt tcat------ ---------- --tttct---
-------aa
>Poeciliidae_Pamphorichthys_hollandi_1_1
atggctcccc caatttactc ca---ccctg atcattagtc ttggcctcgg tacaaccata
acctttgcca gcacccactg gtacctcgct tgaataggca ttgaaatcaa cacactagct
attattcccc taataaccca aaaccacatc ccccgagcaa ttgaagccgc cactaaatac
ttctttgccc aagcaaccgc ctcggcaaca cttctatttg ccagcacttc caacgccttc
ttaacaggag aatgagatat tcttcatact ccatattcac ttacttctac actaataacc
ttagcccttg caataaaaat tggccttgcc cccttacaca gctgaatacc agaagttata
caaggcctaa acttacttac aggtttagtt ctttccacat gacaaaaact tgcccctctc
tacctaattt atcaaatcca acctaaca-- -a------tc caaacatttt tattaccctc
ggaattttat ctattattgt aggaggctga ggaggattta atcaagtcca actccgaaaa
atcttagcat attcatcaat cgcccaccta ggttgaataa ttttaattct ttcattttca
cctccccttg ctctacttac aattatcatt tatctaataa taaccttctc actattttct
tcttttatat taattcgcac cacacacatt aactcccttt ccaccacctg agctaaaatc
ccaatcctta ctatctccac tcctttaatc ttattatcac tgggagggct acctcccctc
acaggattta taccaaaatg attaattcta caagaattaa ccaaacaaga cctagcccca
ctcgctacca tcgctgcact ctcatccctc ttcagccttt acttttatct tcgactatca
tatgctataa cactaaccat accacccaac aacccagcag gaacacttcc ctgacgactt
aatctcaaac acaa-aacct tctttatagc tgtaacaacc acctcaacaa ttactcttct
tcccataacc ccagctat-c ataaccctcc tacc------ ---------- --tttct---
-------ag
>Poeciliidae_Priapella_olmecae_1_1
atggcccccc tcattcactc ca---cacta attattagcc ttggtctcgg cacaaccata
accttcgcta gcacccattg atatcttgct tgggtgggta ttgaaatcaa cacactagcc
attattcccc taatagcaca aaaccacagc cctcgagcaa ttgaagcctc cactaaatac
tttttcgcac aagctactgc ctcagcaaca ctcttatttg ccgccgtctc caatgccttc
ctaaccggag aatgagacat tcttcaaacc tcccatcccc ttacctccgc actcactacg
cttgccctcg caataaaaat cggcctagcc ccccttcaca gctgaatacc ggaagttata
caaggcttaa gcctgcttac gggcctaatc ctctccacct gacaaaaact tgcccccctt
tgcctcatct atcaaatcca accaaaca-- -a------cc caaatatttt taccatccta
ggactcctat caattattgt agggggctga ggggggttta accaagtcca actgcgaaaa
attctcgcat attcatccat cgcccacctg ggatggataa tcctcattct tccacactct
gcccctctta ccctccttgc cctttttacc tatctaataa taaccttttc attattttcc
tcctttattt taacccgcac tatacacatc aactctttat ccactacctg aactaaaatc
ccaacactca ctgcttctat tcccctcatt ctgctatctt taggaggcct gccacctctc
acaggattct taccaaaatg actcattctc caagaactaa ccaagcaaaa tttgacccct
atcgctaccc tcgctgccct ctcgtccctc ttcagtctct atttttacct tcgactctcc
tacacaatag cactgactat gcctccaaac aatccctccg gaacactccc ctggcgactc
aaccccaacc acaa-cactc tccctctagc cctaactgct acagcaacaa tttgcctcct
ccccgtaacc ccagccat-t ttagcattct ttac------ ---------- --tttct---
-------ag
>Poeciliidae_Priapichthys_darienensis_1_1
atggcccccc ttgtctactc ca---cccta attattagtc ttggtctcgg cacaaccatg
acctttgcta gcactcactg atacctcgcc tgaatgggca ttgagatcaa tacactagcc
attattcccc taatatccca aaaccatacc ccccgagcag ttgaagccac caccaaatac
ttttttgccc aagcaactgc ctcagctaca ctcctttttg ctagcgtatc taatgcattt
caagtgggag aatgagatat ctttcaagcc caccaccccc ttactaccac acttattacc
cttgccctcg ccataaaaat tggactagcc ccccttcaca gctgaatacc agaagttata
caaggcctaa gcctgctcac cggcctaatt ctctccactt ggcaaaaact tgccccccta
tgcctaattt accaaattca accagaca-- -a------cc ccaacatatt tatctccctt
ggattattat caattattgt aggaggatgg gggggattta accaagtaca actccgaaaa
atccttgcat actcatcaat cgcccaccta ggatgaataa ttctcattct ctcattctta
ccccccctca ccctaattac ccttatcacc tacctattaa taacctcctc tcttttttcc
tcttttatat tgactcgcac cacacacatc aactccttat ccacctcctg agccaaaatc
ccaactctta ctgcctccgt tcccttcatt cttctatcac taggaggcct acctcccctt
acaggatttc tcccaaaatg aataattctt caagaactaa ccaaacaaga actagcacca
atcgccaccc tagccgccct atcatctctt tttagccttt acttttattt acgactatca
tacacaataa ctctcaccat gcctccaaac aaccctacag gaacactccc ctgacgactc
aaccctcaac ataa-tacca ttctaacagc cctaaccact accgcaacaa tttttcttct
tcctatcacc cctgccat-a ttaactcttt ttgc------ ---------- --cttgt---
-------aa
>Poeciliidae_Priapichthys_panamensis_1_1
atggccccct tcatttatac ca---ccttg atcatcagcc ttggtctagg ttcaactata
acttttgcca gcacacactg ataccttgcc tggataggta tcgaaattaa cacgctggcc
atcatccccc taatagccca aaaccacagc cctcgagcgg tcgaagccac tactaagtat
ttctttgccc aagctacagc ctcagcaaca cttctatttg ccggagcctc taacgcattt
ctcaccggac aatgagacat tcttcaaacc ccacaccccc ttacctctgc tctcgttaca
ctagctcttg ccataaaact agggctggca ccacttcaca gctgaatgcc cgaagtaata
caaggcctaa gcctaccaac cggccttatc ctctccacct gacaaaaact agcgcccctc
tgcctcatct accaaatcca gccaaaca-- -g------tc caaacctttt tatcttcctg
gggctactgt ctatcattgc agggggatgg ggaggcttca accaagtcca actccgaaaa
attcttgcct actcatcaat cgcccaccta ggatgaatgg ttcttgtact ctccttctca
cctcccctta cactaatcgc cttgttcacc tacctcctaa taaccttttc cctattttac
tcctttattc tgctacgtac aacacacatc aacactttat ccactacatg agccaaaatc
ccagccctta cggcctccgt tcctcttatc cttctctctt tagggggcct tccccctctt
acaggcttct tgccaaaatg acttattctt caagaactag ccaaacaaga cctggcccca
gttgccaccc tcscagccct ttcatcgctc ttcagccttt acttctatct ccgcttgtca
tacacaataa cactcactat tcccccaaac aacccagcag gaacactccc ctgacgactt
aagcccagcc aaag-cacca tcctcccagc aataaccacc tcagcgacaa tcttccttct
acccctagcc cctgtcat-c ctggctctct ctac------ ---------- --ttttt---
-------ag
>Tetraodontidae_Colomesus_asellus_1_1
atgaaccctt acattacagc ct---ttata ttatttggct tactcctagg caccacaatc
accgcatcca gctcacactg actaatcgct tgaataggcc tagaaatcaa tacccttgcc
atcacccctt taatggcgca acaccatcac ccacgagcag ttgaagccac aaccaaatat
ttccttacac aagccactgc agctgcaata cttctatttg caagcacaac caacgcttga
ctcacaggag aatgagaaat tcagcaaata acccaccccg tcccatccac agttatcatt
atcgcccttg ccttaaaaat tggcttagcc ccccttcata catgactccc agaggtccta
caaggacttg atttaaccac cggactcatc ctctctacat gacaaaaact tgcacctttc
accctattac ttcaactaca gcctaaca-- -a------cc caaccctcct aattactctc
ggactgctct ccatgttagc aggaggctga ggaggactaa atcaaaccca attacgaaag
atccttgcct actcatctgt agcccatctt ggatgaatga cggtagtcct accattctca
ccagccctca gcctcataac ccttatcacc tacctcatca tgacatccgc cgctttcctt
atccttattt taaatgaagc tacaaccatt aactcgttag ccatatcatg agccaaagcc
cctaccatag cagccttggc ccccctagtc tttctatcat taggaggcct tcctcctctc
acaggtttta taccaaaatg actaatcctc caagaactaa ccaaacaaga ccttgccctt
acagccaccc tagcagctct cagctccctc ctcagcttgt acttctacct gcgcctttca
tacgccatag ccacaaccct agcccccaac aacctcatag gcacactctt ctgacgaatt
ccaacaacac aaca-aaccc tcccaatcgc aaccttcacc gccctttcaa ttctcctcct
acccctaacc cctacctt-t ctcagcctct tcaa------ ---------- --ccccttca
gcctctaag
>Atherinopsidae_Atherinella_balsana_1_1
nnnnnnnnnn nnnnnnnnnn nnnnnncctt ctatttggtc taggcctagg cacaaccctc
acatttgcaa gctcccactg attacttgcc tgaatgggcc tagaaatgaa cactcttgct
attatcccac tcatagccca acggcatcac ccccgagcag ttgaagccac tacaaagtat
ttcctcaccc aagccaccgc cgcagccata ctactttttg ccagtacaac aaacgcttga
ttatccggcc aatgagaaat ccaacaaatc actcacccag ttcccgtcac aatgataact
ctcgccctgg ccctaaaagt gggcctagcc ccccttcacg cctgacttcc agaagtactc
caaggcctcg acttaactac cggcttgatc ctctccacat gacaaaagtt agctcccttc
gccctcctcc tccaagtgca acccacta-- -a------tt ctaatgtctt gattgcactt
ggacttacct caacacttat tggaggctga ggcggcctaa atcaaacaca gctccgaaaa
attcttgctt attcatcaat tgctcacctc ggctgaataa ttcttatcat tcagttctcc
cccaccctca ccctcctagc tctccttact tactttgtca taacattctc aacatttcta
accttcaaac taaataagtc cactacaatt aacatgctcg ctgcttcatg gtctaaggca
ccaattatta cttctatcgc cccccttatc ctcctctccc tagggggcct accgcccctc
acaggtttta tgccaaagtg actcattctt caagaactta ccaaacaaga acttcctcta
accgccaccc tagctgctct ctctgccctc ctcagtcttt acttctacct tcgcctaacg
tacgccatga ccctaactat ctcccctaat aacttagccg gtaccacccc atgacgccta
cccccgatac aggc-aactc tccccctggc tgtttcagcc tcgataacaa tctgcctcct
ccctctagcc cctgctgc-c atagcactcc tcac------ ---------- --ccannnnn
nnnnnnnnn
>Atherinopsidae_Atherinella_sardina_1_1
atgaaccctt acattttagc ca---ccctc ttgtttggct tgggcttagg cacaacccta
acattcgcaa gttcccactg actacttgcc tgaatgggat tagagatgaa cacccttgca
attattcccc ttatggccca acaccaccac ccccgagcgg tcgaagccac cacaaaatat
tttcttactc aggccactgc cgcagctatg ctgctttttg ctgccacaac aaacgcctgg
ctctccggcc agtgggacat tctgcagatt actcacccaa ttcccgtcac cataattacc
ctagccttag cattaaaagt gggcctggcc cccctccacg cgtggctacc agaagtactt
caaggcctcg acttaaccac tggcctgatt ctctctacat gacagaaact tgccccattt
gctcttctac tccaaattca gcctgcca-- -a------ct cccatatctt aattgcgcta
ggccttgcct ctacgcttat cggtggctgg ggaggactga atcaaactca actgcggaaa
atcctagctt actcgtcaat tgcccacctt ggctgaatgg tcttgatcct tcaattctcc
cctgccctag ccctcctaac cctccttacg tatcttatta tgaccctttc agcatttcta
acttttaaat taaacaaatc aaccacaatt aatatactcg ccacctcttg atccaaagca
ccagctatta cctctctcgc tcccctaatt ttgctctccc tgggcggcct cccgcccctc
actggcttta tgcccaaatg actcattctt caggaactta ctaaacaaca gctccctctg
accgccacac tggccgctct ttccgctctc cttagtcttt acttctatct tcgactaacc
tacgccataa ccttaaccat ctctcccaac agcctggccg gcaccacccc ctgacgtctc
ccctcaacac aact-gaccc ttcccctagc tttttcaacc tcagcaacag tctgctttct
cccattaact cctgctgc-c gtggccctac tcac------ ---------- --gtact---
-------ag
>Atherinopsidae_Chirostoma_consocium_1_1
atgaacccac acatcttggc ca---ccctc ctttttggcc taggcctagg gacaaccatc
accttcgcga gttcccactg gctcctcgcc tgaatgggcc tagaaatgaa caccctagca
atcattcctt taatagctca acaccaccac ccccgggcag ttgaagccac cactaaatac
ttccttaccc aggccaccgc cgcagcgatg cttctctttg ccagcacgac taacgcctga
ctatcgggcc aatgggaaat tcaacacatc tcccacccag tgcccgttgc tataattacc
ctcgccctcg ccctcaaagt cgggcttgca ccgcttcatg cctgactccc ggaagtattg
caagggcttg acctgactac aggactaatc ctctccacct gacaaaaact tgcccccttc
gcactcctcc ttcaaattca gcctgctg-- -a------ct cccatgccct tattgccctt
ggtctcgcat ccaccctggt gggcggatga gggggtttaa accaaaccca acttcgcaag
atcctagcgt attcgtcgat cgcgcacctg ggctggataa ttcttgttct gcagttctcc
ccctccctta cactcctcgc cctattaacc tattttgtca taaccttctc cacatttatg
gcctttaaac tcaacaactc taccaccatc aacatacttg ccacctcatg gtccaaagca
cccgccctta cctctattac gcccctgatt ctcctgtccc tcggcggact cccacctctc
actggcttca tgcccaagtg gcttattctt caagaactag ccaagcagga tctcgcactc
accgcaactt tcgccgccct ctcagccctg ctaagcctct acttctacct ccgtcttaca
tatgccatga ccctgaccat atctccaaac aacctcccag gcacggcccc atgacgtctc
tcctcccaac aagc-caccc ttcccctagc cctttcatca tcagcagcca cctgcctcct
acccctagca cccgccac-c atggctctct tggc------ ---------- --ccact---
-------ag
>Atherinopsidae_Menidia_beryllina_2_1
atgaactcat atatcttggc ca---ccctc ctttttggct taggcctagg aacaaccatc
accttcgcga gttcccactg gctcctcgcc tgaataggcc tagaaatgaa caccctggca
attattcctt taatagctca acaccatcac ccccgggcag ttgaggccac cactaaatat
ttcctcaccc aggctaccgc cgcagcaatg cttctctttg ccagcacaac caacgcctga
ctctcaggtc agtgagagat tcaacaaatc tcccacccgg tacccattac tataattacc
ctcgccctag cccttaaagt tggactcgca ccacttcatg cctgactccc cgaggtgctg
cagggacttg acctaactac aggactaatc ctctccacat gacaaaagct tgcccccttc
gcacttctcc ttcaaattca acccacta-- -a------ct cctatatcct tattgctctt
ggccttgcat caaccctaat aggcggatgg ggaggcttaa accaaactca acttcgaaaa
atcctggcgt actcgtcgat tgcgcaccta ggctggataa ttcttgttct gcaattctcc
ccatccctta cactcctcgc cctcttaacc tacttcatca taaccttctc tacgtttata
acctttaaac tcaataactc caccaccgtc aacatgcttg ccacctcatg atccaaagca
cccgtcctca cctctattac acccctaatt ctcctctccc ttggaggact accccctcta
actggcttca tacccaagtg acttatcctt caagaactag ccaaacagga tcttgcactc
accgcaacct tcgctgccct ctccgcccta ctcagtctct acttctacct ccgtctcacg
tatgccataa ccctaactat atcaccaaat aacctcccgg gtacaacccc atgacgcctc
tcctctcacc aagc-caccc tccccctagc cctctcatca tcagcagcca cctgcctcct
gcccctggcc cccgccac-t atggctctct taac------ ---------- --ccact---
-------ag
>Cichlidae_Teleocichla_centrarchus_1_1
atgagcccac ccatcctcat aa---ccctc ctactcgcac tcagcctagg gacattaatt
acaatctcaa gctcccactg acttatagct tgaatagggt tagaactgaa cacaatagcc
attattccgt taatagcgca acaccaccac ccacgagcag ttgaagctac aacaaaatat
ttcctaaccc aagcagcagc tgccgccacc ctgctatttg ccagcacata caacgcctgg
ctcacaggcc aatgggatat ttaccacatg tcctcccccc tcccaaatac attaattatc
ctagcccttg cattcaaaat tggcctagcc ccactacacg cctgactacc ggaagtcctt
caaggacttg actacactac aggtcttatt ttatccacct gacaaaaaat cgccccattc
gccctcctcc tacaaattca gcccgcta-- -a------ct ctaacatcat aatcttttta
ggactaacat ctaccctaat cggagggtga ggtggactta accaaactca gttacgaaag
atacttgcct actcatcaat tgcccaccta ggctgaataa ttctgattat ccagttttcc
ccgcccctgt ctatactggc cctattaacc tacttcttca taacatcctc tgtattccta
acctttaaaa aatattcagc ctcaaacatt aacactattt cgacctcctg ggcaaaatcc
ccagccataa ccgccataac acccctcatt atactatccc tagcgggact gccccccctc
accggattta taccaaaatg acttatccta caagaactaa ccaaacaaga gttaattaca
accgccacaa ttgttgccat aacagcccta ttaagtctgt acttttacct acgcctgtcc
tatgctattg ctctaacaat accccccaac aacttctcca atataaccac ctgacgtctc
ccaccaaacc aact-atcac ttccactaat tatttcttcg accataacca tctgcctact
tcctcttacc cctaccat-a aatgcacttc ttac------ ---------- --tttct---
-------ag
>Eleotridae_Eleotris_picta_1_1
nnnnnnnnnn nnnnnnnnnn nnnnnnnnnn nnnnnnnnnn nnnnnnnnnn nnnnnnnnnn
nnctttgcaa gctcccactg gctcctagcc tgaatagggc tagaaatcaa caccctagcc
atcattccgc taatagcgca gcaccaccac ccccgcgcaa tcgaagcaac caccaaatat
ttcctcactc aagcaaccgc agccgccaca ctcttattcg caagcgtaac caacgcctga
ctcacgggcc aatgagacat ccaacaaatg acgcacccag tgcccatcac catgattacc
ctcgcactcg ccttaaagat tggactggcc cccttacaca cctgactgcc agaggttctt
caagggcttg atttgacaac aggactaatt ctctccacct gacaaaaact cgcccccttt
gccctcctcc tacaaatctc caagtcag-- -a------cc aaacgatctt aattatcctt
gccctcgctt caaccctcgt gggcgggtga ggaggactaa accaaaccca actccgaaaa
atcctggcct actcatcaat cgcccaccta ggatggataa tattagtcat ccagttcgcc
ccctccctca ccctgctagc cctagtccta tacttcgcca tgaccttttc agcattccta
acattcaaaa ttaacaatgc cacaaccatc aactccctgg caaccgcatg aacaaaagcc
ccgatcctca cgactctaac cccgatgatc ctactctcac tggggggcct cccccctctt
acaggcttta tgtcaaaatg acttattctt caagaactga caaaacaaga cctagccccc
accgctacaa tcgcagctct caccgcgcta ctcagccttt acttttacct tcgactctca
tacgccataa ccttgaccat gtcaccaaac aaccttctag gaaccacacc atgacgatta
acctccaccc aact-ctcac tccccctctc agcctcaact ataatggcct gcgccctctt
gccactagcc cccgcaat-c acagccctgc taac------ ---------- --acttt---
-------aa
>Loricariidae_Dekeyseria_amazonica_1_1
nnnnnnnnnn nnnnnnnnnn nn---nnnnn nnnnnnnnnn nnnnnnnnnn nnnnnnnnnn
nnnnnnnnnn nnnnnnnnnn nnnnnnnnnn nnnnnnnnnn nnnnnnnnnn nnccctagcc
atcctcccat taatagctca acaccaccac ccacgatcag tagaagccac taccaaatat
ttcctagccc aagcaactgc agcagccacc atcctattcg caagtataac aaacgcatga
attacaggag aatgaaacat cacccatata tctcacccag ctgccaccat cacaattaca
tcagcactag ccataaaagt aggcctagca cccatacact tctgaatacc cccagttctt
caaggactag accttactac aggactaatt atagcaacat gacaaaaact ggcaccattc
gcattactaa ttcaaattgc cccaaccaca ca------cc ccatactatt aactacacta
ggtctccttt ccgctgctat tggtggctga ggaggactaa accaaaccca actacgaaaa
atattagctt actcatcaat cgcccatcta ggctgaataa tcattgtaat tcaatttata
cctcaactaa ctattctaac cctaagtatt tatatcatta taacatccgc aacattccta
acatttaaac tactcctaag cacaaaaatt aacacattaa ccatagcctg atcaaaaaca
ccccttatta caacaaccac tgcactaatt ctcctctcac taggcggcct cccaccacta
acaggattta tgccaaaatg actaatccta caagaactaa caaaacaaga actacccata
accgcaacta tcctcgccct cacagcccta ctaagcctat acttctacct acgactatgc
tatgccataa ccctaacaat tgccccaagc acaaacaact ccacaacccc atgacgttta
acaaacacac aaac-aaccc tcccactagc catcttctca accataaccc tcatactact
cccactaacc cctgctat-t caagcactag tata------ ---------- --ct------
-------ag
>Loricariidae_Hisonotus_thayeri_1_1
atgaatccct acgtcctaac ca---ttttc ctatcaagcc ttggcctagg aactacacta
acattcgcca gctcccactg actcctagcc tgaatggggc tagaaatcaa caccctagcc
atcctaccac tgatagccca acaccaccac ccacgatcag tagaagccac taccaagtat
ttcctagccc aagcaactgc agcagccacc atcttattcg caagcataac aaatgcatga
attacaggac aatgagacat cacccacata tcccaccctg ccgctacaat tataatcaca
acagccctag ccctaaaagt gggcctagca ccaatacact tctgaatacc cccagtccta
caaggcctag acctcactac aggactaatc atgtcaacat ggcaaaagct ggcaccattc
gcactactaa ttcaaatcgc accaaccatg ca------cc caacactact caccacaatc
ggcatcctat ccaccataat tgggggctga ggcggactga accaaacaca gctacgaaaa
atactagcct actcctcaat tgcccactta ggttgaatga ttgtagtaat tcaatttata
cctcaactaa ccgccctaac cctaggcatc tacatcatca tgacatccac aacattcctg
acatttaaac tacttatgac cacaaaaatg agtacactag caataacctg gtccaaaact
ccactcatca caacaaccgc cgccttagcc ctactatccc taggcggatt accaccactc
acaggcttca taccaaaatg actaattctt caagaactgg taaaacaaga acttcccctc
accgccacta ttatagcact aagtgcacta ctaagcctat acttttatct acgactatgc
tacaccataa ccttaactat tgccccagat acgaacaact ccacaacccc atgacgacta
acaaataccc aaac-caccc tgcccttggc aatttttaca attctaaccc tgatattact
ccccctgaca ccagccat-c caggcactag tata------ ---------- --ct------
-------ag
>Loricariidae_Paralithoxus_bovallii_1_1
nnnnnnnnnn nngtactaac ta---tctta ttatcaagtc taggactagg tacaacacta
acctttgcca gctcccactg actcttagct tgaataggcc tagaaattaa tacattagcc
atcctcccac ttatagctca acatcatcac ccacgatccg tagaagctac tacaaaatac
ttccttgcac aagcaaccgc agcagccgcc attctatttg ccagcataac aaacgcatga
attacaggag aatgaaatat taacaacata tccaatccag cctccactat tataatcaca
accgcactag ctataaaagt aggattagca ccaatacatt tctgaatacc tcccgtaata
caaggactag accttaacac aggattaatt atagcaacat gacaaaaact agcaccattt
gcacttctag tccaaacagc tcctaccaca ca------cc caaccctatt aatttcaata
gggattttat caaccatcat tggaggctga ggtggactaa accaaaccca actacgaaaa
atactagcct attcatcaat cgcccaccta ggctgaatag caattgtaat acaattcata
cctcaactaa ccattctaac cctcagcatt tatatcatta tgacatccac aatattccta
accttcaaac tactcataag cacaaaaatt aataccttaa cattaacctg atctaaaacc
ccaattatca caacaaccgc tgccatagcc ctactatccc ttggtggcct tccaccccta
acaggattca taccaaaatg acttatccta caagaactca caaaacagca actacccctc
acagcaacaa tcattgctct cagcgcccta ctaagcctat acttctactt acgcttatgt
tatgcaataa ccctaacaat ttaccccaat acaaataacg ctcaaacccc atgacgacta
acaaacaaac aaat-aacac taccactatc nnnnnnnnnn nnnnnnnnnn nnnnnnnnnn
nnnnnnnnnn nnnnnnnnnn nnnnnnnnnn nnnnnnnnnn nnnnnnnnnn nnnnnnnnnn
nnnnnnnnn
>Loricariidae_Paralithoxus_bovallii_2_1
nnnnnnnnnn nngtactaac ta---tctta ttatcaagtc taggactagg tacaacacta
acctttgcca gctcccactg actcttagct tgaataggcc tagaaattaa tacattagcc
atcctcccac ttatagctca acatcatcac ccacgatccg tagaagctac tacaaaatac
ttccttgcac aagcaaccgc agcagccgcc attctatttg ccagcataac aaacgcatga
attacaggag aatgaaatat taacaacata tccaatccag cctccactat tataatcaca
accgcactag ctataaaagt aggattagca ccaatacatt tctgaatacc tcccgtaata
caaggactag accttaacac aggattaatt atagcaacat gacaaaaact agcaccattt
gcacttctag tccaaacagc tcctaccaca ca------cc caaccctatt aatttcaata
gggattttat caaccatcat tggaggctga ggtggactaa accaaaccca actacgaaaa
atactagcct attcatcaat cgcccaccta ggctgaatag caattgtaat acaattcata
cctcaactaa ccattctaac cctcagcatt tatatcatta tgacatccac aatattccta
accttcaaac tactcataag cacaaaaatt aataccttaa cattaacctg atctaaaacc
ccaattatca caacaaccgc tgccatagcc ctactatccc ttggtggcct tccaccccta
acaggattca taccaaaatg acttatccta caagaactca caaaacagca actacccctc
acagcaacaa tcattgctct cagcgcccta ctaagcctat acttctactt acgcttatgt
tatgcaataa ccctaacaat ttaccccaat acaaataacg ctcaaacccc atgacgacta
acaaacaaac aaat-aacac taccactatc nnnnnnnnnn nnnnnnnnnn nnnnnnnnnn
nnnnnnnnnn nnnnnnnnnn nnnnnnnnnn nnnnnnnnnn nnnnnnnnnn nnnnnnnnnn
nnnnnnnnn
>Loricariidae_Paralithoxus_bovallii_3_1
nnnnnnnnnn nngtactaac ta---tctta ttatcaagtc taggactagg tacaacacta
acctttgcca gctcccactg actcttagct tgaataggcc tagaaattaa tacattagcc
atcctcccac ttatagctca acatcatcac ccacgatccg tagaagctac tacaaaatac
ttccttgcac aagcaaccgc agcagccgcc attctatttg ccagcataac aaacgcatga
attacaggag aatgaaatat taacaacata tccaatccag cctccactat tataatcaca
accgcactag ctataaaagt aggattagca ccaatacatt tctgaatacc tcccgtaata
caaggactag accttaacac aggattaatt atagcaacat gacaaaaact agcaccattt
gcacttctag tccaaacagc tcctaccaca ca------cc caaccctatt aatttcaata
gggattttat caaccatcat tggaggctga ggtggactaa accaaaccca actacgaaaa
atactagcct attcatcaat cgcccaccta ggctgaatag caattgtaat acaattcata
cctcaactaa ccattctaac cctcagcatt tatatcatta tgacatccac aatattccta
accttcaaac tactcataag cacaaaaatt aataccttaa cattaacctg atctaaaacc
ccaattatca caacaaccgc tgccatagcc ctactatccc ttggtggcct tccaccccta
acaggattca taccaaaatg acttatccta caagaactca caaaacagca actacccctc
acagcaacaa tcattgctct cagcgcccta ctaagcctat acttctactt acgcttatgt
tatgcaataa ccctaacaat ttaccccaat acaaataacg ctcaaacccc atgacgacta
acaaacaaac aaat-aacac taccactatc aactctaaca accctcactc taatactact
gccactaaca ccaaccat-a caagcactag tatt------ ---------- --annnnnnn
nnnnnnnnn
>Poeciliidae_Neoheterandria_cana_1_1
atgacccccc ttgtttactc ca---ctcta atcattagtc ttggcctcgc tacaacaata
actttcgcta gtacacactg attccttgct tgaataggca tcgaaattaa cacattagcc
attatcccct taataactaa aaaccacgcc ccccgaacaa ctgaagccac cactaaatat
ttcttcgcac aagcaacagc ctcagcaact ctcatatttg cggccatatc taatgctttc
ctagttggag aatgagacat tattcaaacc caccatcccc tcacctccac acttgtcacc
ctcgccctcg ctataaaaat tggactggcc ccccttcaca gctgaatacc cgaagttctc
caagggctag atctactaac tggcttaatc ctctctactt gacaaaaact cgcccccctt
tgcctcatct accagattga accaaaca-- -g------cc ctaatgtctt tattaccttg
ggacttctat ccatccttgt tggagggtgg gggggattta accaagtcca actccgaaaa
atccttgcat actcctcaat tgcccatcta ggctgaataa tgctcattct ctcattttat
ccccccctca ccctaattgc ccttcttacc tatttaataa taacctctgc cttattcttc
tccttcataa taacccaagc aacacatatt tcctccctat ccacctcctg aactaaaatt
ccagccctaa ccgccatcac cccccttatc ctcctgtccc ttgcaggact accccctctc
acaggattta taccaaaatg actaatcctg ttagaactca ccaaacaaaa cctaattccc
attgcggccc tcgccgccct ttcatcccta cttagccttt atttctacct ccggctgtcc
tacwcaataa cactcaccat acccccaaat aaccctgccg gaaccctccc ctgacgactc
atcccccaat gcaa-tactc tcctcccagc cctaactacc acaacaacaa ttttcctcct
tccaacaacc ccaaccat-t ctaactcttt tcac------ ---------- --cccct---
-------ag
>Poeciliidae_Pamphorichthys_hollandi_2_1
atggctcccc ccatttactc cg---ccctt atcatcagcc ttggccttgg tacaaccata
acctttgcca gcacccactg gtaccttgct tgaataggca tcgaaattaa tacattagct
attattcccc taataaccca aaaccacatc ccccgagcaa ttgaagccac cactaaatac
ttttttgccc aagcgaccgc ctcagcaaca cttctattcg ctagtatctc taacgcattc
ttaaccgggg aatgagatat ccttaatact ccctacacac ttacttccac actcataacc
ttggccattg caatgaaaat tggacttgcc cccttacaca gctgaatacc agaagttatg
caaggcctaa acttgcttac aggactagtt ctttcaacct gacaaaaact tgcccctctt
tatctaattt gtcaaatcca acccagca-- -a------cc caaacatttt cgttacacta
gggatcatat caattattgt aggaggctga ggaggattta atcaagttca actccgaaaa
atcttagcat actcatcaat tgcccacctg ggctgaataa ttttagttct ttcattttca
cctcccctcg ccctacttac aattataatc tatttaacaa taaccttctc actgttttct
tctttcatac taactcgcac cacacacatt aactcccttt ccaccacctg aactaaagtc
ccaattctta ctgtctccac tcctttaatt ttattatcac tgggaggctt acctcccctc
acagggttca tgccgaaatg attaattcta caagaattaa ccaaacaaga cctagcccca
ctcgccacca tcgctgcact ctcatcccta ttcagccttt atttttacct acgactatcg
tatgctataa cactaactat gccacccaac aacccaacag gaacacttcc atgacgactt
aatcctcaac acaa-aacct tctttatagc tttaacaacc acctcaacaa ttactcttct
tcctatgacc ccagctat-c atagccctcc tacc------ ---------- --tttct---
-------ag
>Poeciliidae_Poecilia_butleri_2_1
atggcccctc caatttactc tg---ccctg atcatcagtc ttggccttgg tacaaccata
acctttgcca gcacccattg ataccttgcc tgaataggca tcgaaattaa tacattagcc
atcatccctc taatagccca aaaccacatt ccccgagcaa ttgaagctac cactaaatac
ttttttgttc aagcgactgc ctcagcaaca cttctatttg ctggtatttc caacgcattt
ctaaccggac aatgagacat tactcacacc ccttataccc tcacttctac acttattaca
cttgcccttg caataaaaat tggccttgcc ccccttcaca gctggatacc agaagtaatg
caaggcctta atttacttac cggactgatt ttatccactt gacaaaaact tgccccctta
tacctaatct atcaaattca accaaata-- -a------cc caaacatttt tattgcccta
ggctttctat caatcattgt agggggatgg ggaggattca accaagtcca acttcgaaaa
atcctagcat actcatcaat cgcccaccta gggtgaataa ttttaattct atcattttca
cccccactcg ccctactcac cattattatt tacatcttaa taaccttctc attattctcc
tcttttatat taacccgcac cacccatatc aactcccttt ctaccacctg agccaaaatt
ccaattctta ctatttctac acccctaatc cttctatcct taggcggact accccccctc
acaggattta taccaaaatg aataatcctc caagaattaa ccaaacaaag cctatgcccg
ctcgccacca tagctgcact ctcatccctt ttcagtcttt atttttatct ccgactatct
tacgcaataa cactcactat gccaccaaat aaccctgcag gaacactccc atgacgactt
aaccctcgac acaa-tactc ttcccctagc cctaacaacc acctcaacaa tttgcctcct
tcccataacc cccgccat-c atatccctaa tacc------ ---------- --tttct---
-------ag
>Poeciliidae_Poecilia_dominicensis_1_1
nnnnnnnnnn nnnnnnnnnn nnnnnnnnnn nnnnnnnnnn nnnnnnnnnn nnnnnnnnnn
nnnnnnnnnn nnnnnnnnnn nnnnnnnnnn nnnnnnnnnn nnnnnnnnnn nnnnnnnnnn
nnnnnnnnnn nnnnnnnnnn nnnnnnnnnn nnnnnnnnnn nnnnnnnnnn nnnnnnnnnn
nnnnnnnnnn nnnnnnnnnn nnnnnnnnnn nnnnnnnnnn nnnnnnnnnn nnnnnnnnnn
nnnnnnnnnn nnnnnnnnnn nnnnnnnnnn nnnnnnnnnn nnnnnnnnnn nnnnnnnnnn
nnnnnnnnnn nnnnnnnnnn nnnnnnnnnn nnnnnnnnnn nnnnnnnnnn nnnnnnnnnn
nnnnnnnnnn nnnnnnnnnn nnnnnnaatc ctctccactt gacaaaaact tgcccccctc
tatctaattt accaaatcca accaaaca-- -g------tc caaacatttt catcaccctg
ggcctcctat ccattattgt tggagggtgg ggaggattta accaagtcca actccgaaaa
attctagcat actcatcaat cgcccatcta ggatgaataa ttctaattct ttcattttca
ccaccccttg ccctactcac cattctaatt tatctcctga taactttctc actattctct
tctttcatat taacccgcgc cacacacatc aactccctat ccaccgcctg agctaaaatt
ccaattctta ctatttccac ccctctaatt ttattatccc taggtggact acctcctctt
acaggattca taccaaaatg attaattctc caagaactaa ccaaacaaga cctagcccca
ctcgccgccc tcgccgcact ctcatccctt ttcagcctct acttttacct ccgactatca
tacgcaataa cacttaccat gccacctaac aaccccgcag ggacactccc ctgacgactt
aaccctcaac acaa-cactt tcttcatagc cctaacaacc acctcaacaa tttnnnnnnn
nnnnnnnnnn nnnnnnnnnn nnnnnnnnnn nnnnnnnnnn nnnnnnnnnn nnnnnnnnnn
nnnnnnnnn
>Poeciliidae_Poecilia_elegans_1_1
nnnnnnnnnn nnnnnnnnnn nnnnnnnnnn nnnnnnnnnn nnnnnnnnnn nnnnnnnnnn
nnnnnnnnnn nnnnnnnnnn nnnnnnnnnn nnnnnnnnnn nnnnnnnnnn nnnnnnnnnn
nnnnnnnnnn nnnnnnnnnn nnnnnnnnnn nnnnnnnnnn nnnnnnnnnn nnnnnnnnnn
nnnnnnnnnn nnnnnnnnnn nnnnnnnnnn nnnnnnnnnn nnnnnnnnnn nnnnnnnnnn
nnnnnnnnnn nnnnnnnnnn nnnnnnnnnn nnnnnnnnnn nnnnnnnnnn nnnnnnnnnn
nnnnnnnnnn nnnnnnnnnn nnnnnnnnnn nnnnnnnnnn nnnnnnnnnn nnnnnnnnnn
nnnnnnnnnn nnnnnnnnnn nnnnnnaatc ctttccactt gacaaaaact tgcccccctc
tacctaattt accaaatcca accaaaca-- -g------tc caaacatttt catcacccta
ggcctcctat ccattattgt tgggggatga gggggattta accaagtcca actccgaaaa
attctagcat attcatcaat tgcccatctg ggatgaataa ttctaattct ttcattttca
cctccactcg ccctacttac cattctaatc taccttctaa taaccttctc actattctct
tcttttatat taacccgcac cacacacatc aactccctat ccaccacctg agctaaaatt
ccaactctta ctatctccac ccctctaatt ttgttatccc taggtggact acctcctctt
acaggattca taccaaaatg gttaattctc caagaattaa ccaaacaaga cctagcccca
ctcgccaccc tagctgcact ctcatccctt ttcagccttt acttctacct ccgactatca
tacgcaataa cacttaccat accacctaac aaccccgcag gaacactccc ctgacgactt
aatcctcaac acaa-cactt tccttatggc cctatcaacc acctcaacaa tttnnnnnnn
nnnnnnnnnn nnnnnnnnnn nnnnnnnnnn nnnnnnnnnn nnnnnnnnnn nnnnnnnnnn
nnnnnnnnn
>Poeciliidae_Poecilia_gillii_2_1
atggctcccc caatttattc cg---ccctg atcatcagtc ttggccttgg tacaaccata
acctttgcca gcacccattg ataccttgcc tgaataggca tcgaaattaa tacattagcc
atcatccctc taatagccca aaaccacatt ccacgagcaa ttgaagctac cactaaatac
tttttcgtcc aagcaactgc ctcagcaaca cttctatttg ctagtatctc caacgcattt
ctaaccggac aatgagatat cactcacacc ccctataccc tcacttctac actaattacc
cttgcccttg caataaaaat tggtcttgcc ccccttcaca gctgaatacc agaagtaata
caaggcctta gtttacttac cggactgatt ctatccactt gacaaaaact tgccccgtta
tacctaattt atcaaattca accaaata-- -a------cc caagcatttt tattgcctta
ggccttctat caattattgt gggggggtga ggaggattca accaagtcca acttcgaaaa
atcctagcat actcatcaat cgcccaccta ggatgaataa ttttaattct ctcattttca
cccccactcg ccctactcac cattattatt tacattttaa taaccttctc attattctcc
tcttttatat taacccgcac tacccacatc aactcccttt ccaccacctg agccaaaatt
ccaattctta ctatttctac ccccctaatc cttctatccc taggcggact accccctctc
acaggattta taccaaaatg aataatcctc caagaattaa ctaaacaaag cctatgccca
ctcgccacca tagctgcact ctcatccctt ttcagccttt atttttacct ccgactatca
tacgcaataa cactcactat accaccaaac aaccctgcag gaacactccc atgacgactt
aaccctcaac acaa-cactc ttcccctagc cctaacaact acctcaacaa tttgcctcct
tcccttaacc cccgccat-c atatccttaa tacc------ ---------- --tttct---
-------ag
>Poeciliidae_Poecilia_gillii_3_1
atggctcccc caatttattc cg---ccctg atcatcagtc ttggccttgg tacaaccata
acctttgcca gcacccattg ataccttgcc tgaataggca tcgaaattaa tacattagcc
atcatccctc taatagccca aaaccacatt ccacgagcaa ttgaagctac cactaaatac
tttttcgtcc aagcaactgc ctcagcaaca cttctatttg ctagtatctc caacgcattt
ctaaccggac aatgagatat cactcacacc ccctataccc tcacttctac actaattacc
cttgcccttg caataaaaat tggtcttgcc ccccttcaca gctgaatacc agaagtaata
caaggcctta gtttacttac cggactgatt ctatccactt gacaaaaact tgccccctta
tacctaattt atcaaattca accaaata-- -a------cc caagcatttt tattgcctta
ggccttctat caattattgt gggggggtga ggaggattca accaagtcca acttcgaaaa
atcctagcat actcatcaat cgcccaccta ggatgaataa ttttaattct ctcattttca
cccccactcg ccctactcac cattattatt tacattttaa taaccttctc attattctcc
tcttttatat taacccgcac tacccacatc aactcccttt ccaccacctg agccaaaatt
ccaattctta ctatttctac ccccctaatc cttctatccc taggcggact accccccctc
acaggattta taccaaaatg aataatcctc caagaattaa ctaaacaaag cctatgccca
ctcgccacca tagctgcact ctcatccctt ttcagccttt atttttacct ccgactatca
tacgcaataa cactcactat accaccaaac aaccctgcag gaacactccc atgacgactt
aaccctcaac acaa-cactc ttcccctagc cctaacaact acctcaacaa tttgcctcct
tcccttaacc cccgccat-c atatccttaa tacc------ ---------- --tttct---
-------ag
>Poeciliidae_Poecilia_heterandria_1_1
atggctcccc ccatctactc tg---cccta attattagcc ttggccttgg tacaaccata
acctttgcca gcacccactg gtaccttgcc tgaataggca ttgaaattaa tacattagcc
atcattccct taatagccca aaaccatttc cctcgagcaa ttgaagccac cactaaatac
ttctttactc aagcaactgc ctcagcaaca cttctgttcg ccagcatctc caatgcattc
cttaccggag aatgagatat tcttcacacc ccccacaccc tcaccttcac actaattacc
ctagccctcg caataaaaat tggccttgcc cccctccaca gctgaatgcc agaagtaata
caaggcctaa acttgcttac cggcctaatc ctctccacct gacaaaaact tgcccctctc
tacctgatct atcaaattca accaaaca-- -g------tc caaacatctt tattaccctg
ggcctcctat ccattattgt aggggggtga ggagggttta accaagtcca gctccgaaaa
atcctagcgt actcatcaat cgcccactta gggtgaataa ttttaatcct ctcattttct
ccccccctcg ccctactcac tatttcaatc tacctattaa taacattctc actattttct
tcctttatat taacccgcac cacacatatt aactccctat ctactacttg agctaaaatc
ccgatcctta ctatctctac ccccataatt cttatatcac taggtggact tccccccctc
acaggattca taccaaaatg attaatcctc caagaattaa ctaaacaaaa cctagcccca
ctcgccaccc tagctgcact ctcatccctt ttcagccttt atttctacct tcgactatcg
tacgcaatta cactcactat accacctaat aatccagcag ggacactccc ctgacgactc
aacccaaaac acca-cactc tccccatagc tgtagcaacc acctcaacaa tttgcctact
ccccataacc ccgaccat-c atagccctcc tacc------ ---------- --cttct---
-------ag
>Poeciliidae_Poecilia_marcellinoi_1_1
nnnnnnnnnn nnnnnnnnnn nnnnnnnnnn nnnnnnnnnn nnnnnnnnnn nnnnnnnnnn
nnnnnnnnnn nnnnnnnnnn nnnnnnnnnn nnnnnnnnnn nnnnnnnnnn nnnnnnnnnn
nnnnnnnnnc taatagccca aaatcatatt ccccgagcaa ttgaagccac cactaaatat
ttcttcatcc aagcaactgc ctcagcaaca cttctattcg ctagtatctc caacgcattc
ctaaccggac aatgagacat tactcacacc ccctacaccc tcacctctac gctaattacc
cttgccctcg caataaaaat tggccttgcc ccccttcaca gctgaatgcc agaagtaatg
caaggcctta acttacttac cgggctaatc ctgtccacct ggcaaaaact tgccccctta
tacctaattt accaaatcca accaaata-- -a------cc cagacatttt tattgcccta
ggcatcctat caattcttgc gggggggtgg ggaggattca accaagtcca acttcgaaaa
atcctagcat actcatcaat cgcccaccta ggatgaataa ttttaatcct ttcattttca
cccccacttg ccctactaac cattataatt tacattttaa taaccttctc attattctcc
tcttttatat taacccgcac tacccacatc aactccctag ctaccacctg agccaaagtc
ccaattctta ctatctcaac ccctctagtt ttactatccc taggtggact accccctctc
acaggattta taccaaaatg attaatcctt caagagttaa ccaaacaaag cctatcccca
ctagccacta tagctgcact atcatccctc ttaagtctct atttctacct ccgattatca
tacgcaataa cacttaccat accaccaaac aaccctgcag ggacactccc atgacgactt
aaccctcgac acaa-caccc tccctatagc cctgacaacc acctcaacaa tttgcctcct
ccccataacc cccaccat-c atatccctct tacc------ ---------- --tctct---
-------ag
>Poeciliidae_Poecilia_nelsoni_1_1
atggctcctc caatttactc tg---ccctg atcatcagtc ttggccttgg tacaaccata
acctttgcca gcacccattg ataccttgcc tgaataggca tcgaaattaa tacattagcc
atcatccctc taatagccca aaaccacatt ccccgagcaa ttgaagctac cactaaatac
ttttttgttc aagcaactgc ctcagcaaca cttctatttg ctggtatctc caacgcattt
ttaaccggac aatgagatat ttctcacacc ccttataccc ttacttctac actaatcacc
cttgcccttg caataaaaat tggccttgct ccccttcaca gctgaatacc agaagtaata
caaggcctta atttacttac cggactaatc ctatccactt gacaaaaact tgccccctta
tacctaattt atcaaattca accaaata-- -a------cc caaacatttt tattacctta
ggccttctat caattattgt aggagggtga ggaggattca accaagtcca acttcgaaaa
atcctagcat attcatcaat cgcccaccta gggtggataa tcttaattct atcattttca
cccccactcg ccctactcac cattattatc tacattttaa taaccttctc actattctcc
tcttttatat taacccgcac cacccatatc aactcccttt ctaccacctg agccaaaatt
ccaattctca ctgtttccac acccctaatc ctcctatccc taggcggact accccctctc
acaggattta taccaaaatg aataatcctc caagaactaa ccaaacaaag cctatgccca
ctcgccacca tagctgcact ctcatccctt ttcagtcttt atttttacct ccgactatct
tacgcaataa cactcactat accaccaaat aaccctgcag gaacactccc atgacgactt
aaccctcgac acaa-tactc ttcccctagc cctaacaacc acctcaacaa tttgcctcct
tcccataacc ccagccat-c atatccttaa tacc------ ---------- --tttct---
-------ag
>Poeciliidae_Poecilia_nigrofasciata_1_1
nnnnnnnnnn nnnnnnnnnn nnnnnnnnnn nnnnnnnnnn nnnnnnnnnn nnnnnnnnnn
nnnnnnnnnn nnnnnnnnnn nnnnnnnnnn nnnnnnnnnn nnnnnnnnnn nnnnnnnnnn
nnnnnnnnnn nnnnnnnnnn nnnnnnnnnn nnnnnnnnnn nnnnnnnnnn nnnnnnnnnn
nnnnnnnnnn nnnnnnnnnn nnnnnnnnnn nnnnnnnnnn nnnnnnnnnn nnnnnnnnnn
nnnnnnnnnn nnnnnnnnnn nnnnnnnnnn nnnnnnnnnn nnnnnnnnnn nnnnnnnnnn
nnnnnnnnnn nnnnnnnnnn nnnnnnnnnn nnnnnnnnnn nnnnnnnnnn nnnnnnnnnn
nnnnnnnnnn nnnnnnnnnn nnnnnnaatt ctttccactt gacaaaaact tgcccccctc
tacctaattt accaaatcca accaaaca-- -g------cc caaacacttt tattaccctg
ggcctcttat ccatcatcgt tgggggatga ggaggattca accaagtcca actccgaaaa
atcctagcat attcatcaat cgcccactta ggatgaataa ttctaattct ctcattctca
ccccccctcg ccctacttac cattctaatt tatctcttaa taaccttctc cctattctct
tctttcatac taacccgcac cacacacatc aactccctat ccactacctg agctaaaatc
ccaattctta ccgtttccac ccctctaatt ttactatccc taggtggact accccctctt
acaggattta tgccaaaatg attaattctc caagagctga ctaaacaaga cctggcccca
atcgccaccc tagccgcact atcatccctt ttcagcctat atttctacct ccgactatca
tacgcaataa cactttccat accacccaac aaccctgcag gaacactccc ctgacgactt
aaccctcaac acaa-cacct tcttcatggc cctcacaacc acctcaacaa tttnnnnnnn
nnnnnnnnnn nnnnnnnnnn nnnnnnnnnn nnnnnnnnnn nnnnnnnnnn nnnnnnnnnn
nnnnnnnnn
>Poeciliidae_Poecilia_parae_2_1
atggctcccc ccatttactc cg---ctctt attataagcc tcggccttgg aactaccata
acctttgcca gctcccactg gttccttgcc tgaataggta ttgaaatcaa tacattagcc
attattccat taatatccca aaatcatctt ccccgagcaa ctgaagccgc cactaaatat
ttttttgccc aagcaactgc ctcagcaaca ctcctattcg ccagtatctc taatgcattt
ttcactggag aatgagacat cactcaaacc cctaacaccc caatctcaac actcattacc
ctggccttag ccataaaaat tggccttgcc cccctccata gctgaatacc agaagttata
caaggcctaa ccctatttgc aggcttgatt ctctccactt gacaaaaact tgcccccctt
tacctcatct atcaaattca accaaaca-- -a------cc ctaacatctt catcacccta
ggtgttctat ccattattgt aggaggttga ggaggattta atcaagtcca actccgaaaa
atcctagcat attcatcaat cgctcaccta ggatgaataa ttcttattct ttcattttca
ccccccctcg ctctactcac cattgtaatt tacttactaa tgaccttttc actattttct
tccttcattc tcacccgagc aacacatatt aattctctat ccactacctg agccaaaatc
ccaatcctca ccatttcaac cccactaatc ctcctttcct tagggggatt accacccctt
acaggattta tacccaaatg acttattctc caagaattga ctaaacaaga cctgacccca
ctcgccgcca tcgccgcact ttcatcccta tttagcctct acttttatct tcgactttca
tatgcaataa cacttactat atcacccaat aaccccgccg gaacactccc atgacgactt
agcccacgac ataa-taccc cccttatagc cctaaccact acctcaacaa tttgtcttct
tcccatgacc cccgccat-c atggccttaa tatc------ ---------- --ttttt---
-------ag
>Poeciliidae_Poecilia_thermalis_1_1
atggctcccc caatctactc cg---ccctc atcatcagtc ttggcctcgg tacaaccata
acctttgcca gcacccattg attccttgcc tgaataggca ttgaaattaa tacattagcc
atcatccctc taatagccca aaaccacatc ccccgagcaa ttgaagctac cactaaatac
ttttttgtcc aagcaactgc ctcagcaaca cttctatttg ctggtatctc caacgcattt
cttaccggac aatgagatat tacccacacc ccctataccc tcacttctac actaattacc
cttgcccttg caataaaaat tggccttgcc ccccttcaca gctgaatacc agaagtaatg
caaggcctta atttacttac cggactgatt ctatccactt gacaaaaact tgccccctta
tacctaattt atcaaattca accaaaca-- -a------cc caaacatttt tattgcctta
ggccttctat ctattattgt tggaggatga ggaggattca accaagtcca acttcgaaaa
atcctagcat actcatcaat cgcccaccta gggtgaataa tcttaattct cccattttca
cccccactcg ccctactcac cattattatt tacattttaa taaccttctc attattctcc
tcttttatac taacccgcac cacccacatc aactcccttt ccactacctg agccaaaatt
ccaatcctta ctatctccac ccccctaatc cttctatccc taggaggact accccctctt
acaggattta taccaaaatg aataatcctc caagaattaa ccaaacaaag cctatgccca
ctcgccacca tagctgcact ctcatccctt ttcagccttt atttttacct ccgactatca
tacgcaataa cactcactat gccaccaaat aaccctgcag ggacactccc atgacgactt
aaccctcgac acaa-taccc ttcccctagc cctaacaacc acctcaacaa tttgcctcct
tcccataacc cccactat-c atatccctaa tacc------ ---------- --tttct---
-------ag
>Poeciliidae_Poecilia_velifera_2_1
atggctcccc ccatttactc cg---cctta atcataagtc ttggccttgg tacaaccata
acctttgcca gcacccactg gtaccttgcc tgaataggca tcgaaattaa tacattagcc
attattcccc taatagccca aaaccacatt ccccgagcaa ttgaagctac cactaaatac
ttctttgttc aagcaactgc ctcagcaaca ctcttatttg ctagtatctc caacgcattc
ctaaccggac agtgagatat tactcacacc ccctacaccc tcacttctac actaattacc
cttgccctcg caataaaaat tggccttgcc ccccttcaca gctgaatgcc agaagtaatg
caaggcctta acttacttac cggactaatc ctctctactt gacaaaaact tgccccccta
tacctaatct accaaattca accaaata-- -g------tc caaatacctt cattgcccta
ggccttctat caattattgt aggaggatga ggaggattta accaagtcca acttcgaaaa
atcctagcat actcatcaat cgcccaccta ggatgaataa ttctaatcct ttcattttca
cccccactcg ccctacttac cattatcatc tacattttaa taaccttctc attattctcc
tctttcatat taactcgcac tacacatatc aactccctat ccaccacctg agccaaaatc
ccaattctta ctatttccac ccccttaatc ctactatccc taggcggact accccctcta
acaggattcg gaccaaaatg attaattctc caagaattaa ctaaacaaaa cctagcccca
ctcgcaaccc tagctgcact atcatccctt ttcagcctat atttttatct ccggttatca
tacgcaataa cacttaccat gccaccaaac aatcctgcag gaacactccc atgacgaatt
aaccctcgac acaa-taccc ttccgatagc cctaacaacc accttaacaa tctgcctcct
tcccataacc cccaccat-c ataaccctat tacc------ ---------- --tttct---
-------ag
>Poeciliidae_Gambusia_luma_1_1
atgactcccc tcgtctactt ca---cccta ttcgttagtc ttggtattgg cactaccctt
acatttgcca gtacccattg atatctcgcc tgaatgggtg ttgaaattaa tactttggcc
attatccccc ttatagccca aaatcacaac ccacgtgcaa ctgaagctac caccaaatac
ttctttgcac aagccactgc ctcaacaaca ctcctattcg ctgccacctc taacgctttt
ttcaccggaa gttggaatat ttttcaaacc aatcataacc tcacctttat actaataacc
ctcgccctcg ccataaaaat tggcctagct ccccttcata gctgaatgcc tgaagtgata
caaggcctaa ctttaataac aggtttaatt ttatcaacct gacaaaagct agcccccctt
tgccttattt atcagattca accccaca-- -a------cc caaacctttt tttatcctta
ggcctgttat ccatcattgt agggggctga gggggcttca accaaactca gctccgaaag
atccttgcat actcatcgat tgcccaccta gggtggatga tccttattct ttccttctcc
cctccccttg cccttattgc cttttctacg tatcttttaa taaccttctc cctgttttct
tactttatta taaccaactc tacacacatt aactctctat ctacttcatg agccaagata
ccaacactca ctgctttaac tccccttatc ctcctgtccc tgggaggcct ccctccactc
acaggatttt taccaaaatg acttatcctt caagaactaa ccaaacaaga ccttatacta
gtcgcagccc tagccaccct tttttccctg ttcagtctct acttttattt gcgattatca
tattccatga cattaactat acctcccaac aaccctgcgg ggtccctccc ttgacgactt
agccccaccc atta-tactt ttcccccagc cctgaccact tcaataacaa ttttacttct
accaattacc cctgcctt-t atatctcctt tcct------ ---------- --actct---
-------aa
>Rivulidae_Austrofundulus_transilis_1_1
attaaccctt atattagtat cacaattaca gcgttctcta taatcatggg aactctaatc
accacctcaa gctctcactg acttattgcc tgaataggcc tagaaattaa taccttcgca
attattcccc ttataactca gaaacatact tcccgagcta tagaagctac aatcaaatac
tttattatcc aaacaaccgc tacagctgta cttttattcg ctagcatttc aaacgcatga
atattaggac aatgagacat tcaacaaata aatcacccct tcaccattac aataatttat
ttagccctag cattaaaatt aggattagct cccctgcacg cctgatttcc agaggttatt
caaggtttaa gcttaatgac aggatttatt ttagccacct gacaaaaact agccccaatc
tccttaatac ttcaactatc gaactatt-- -a------cc ccaaacttat aactttatta
ggcctacttt ctattctaat aggcggatgg ggaggtttaa gtcaaacaca actccgaaag
attctaggct attcttcaat tgctaacctg gggtgaataa cactggtcct ccaacataca
cccatactag ctctttccgc cttcatttta tatgtagtaa taaccttttt tttatttttt
tcattttgac taacgcaatc tacctctatt aatgcacttt caacatcctg aactaaaacc
cctattatct cagctacttc aactctgatc ctcttatcat taggagggtt gccgcctctc
actggcttcc tccctaagat attaattctt gcagagctaa ctgagcaaaa cctagcttta
acagctacaa tagcagctct ctcagccctt ctaagcttat acttctacct acgactttct
tacgccttag cacttaccac tcctccaaac aatttacctg caatcctacc atgacgaatt
aattttacaa agcc-tacat tacttatagc aatctcctca acgctatctt tactactttt
accaatttct ccaatatt-a tcaatgtat- ---------- ----ttcatt aatagat---
-------ag
>Rivulidae_Rivulus_cylindraceus_1_1
atgaacccct acataattat ta---ttata gtcttttcat taggcttagg aacaataatt
actcaaacaa gctcccactg acttcttgca tgaataggtc tagaaattaa tactttcgct
attcttcccc taataactta taagcacaac ccccgagcaa tagaagccac tattaaatat
ttcatcgtac aaacaacggc agcaacaata ttattattcg ctagtatttc aaacgcatga
ctaacaggac aatgagacat tcaacatata aatcaccact taccccttat aataattact
attgcactag ctataaagat aggcttagca ccaatacatg cctgatttcc tgaagtctta
caaggactag atctttcaac aggccttatt ctttccacct gacaaaaaat cgcccctttc
tctcttatta ttcaaatccc atctacta-- -a------cg caacacttct tatcgtatta
ggtctagtat caatcctaat aggaggctga ggaggcttaa atcaaacaca actacgaaaa
attttaggtt attcatccgt tgcccacctg ggatgaataa tcttaatttt acaatactcc
ccgtcactag ccttattaac ttttactatt tatgttatat taacttcctc tatgtttttt
atttttttaa ataaccaaac aaccaccatt aattccttag caatttcctg aactaaaaca
ccaattattt cagcccttac accccttgtt ttactatcat taggaggcct ccctcctctc
accggcttcc ttccaaaatg aataattctg ctagagctaa ctaaacaaga acttatacca
accgcaacta ttgcagctct ttccgccctc ttaagccttt acttttattt acgcctttct
tatgccataa ccctaacaac ctccccaaac aataccccag caattatacc atgacgaact
gctgccccta aaac-tcctc tatttttagc aatcacaacc gctttttctt tattattact
tccaatttcc ccttccac-a ttaactctat tttg------ ---------- --catat---
-------ag
>Poeciliidae_Pamphorichthys_minor_1_1
atggctcccc caatttactc cg---ccctg atcattagtc ttggccttgg tacaaccata
acctttgcca gcacccactg gtatctcact tgaataggca tcgaaatcaa cacattagct
attattcccc taataaccca aaaccacatc ccccgagcaa ttgaagccgc cactaaatac
ttctttgccc aggcaaccgc ctcggcaaca cttctatttg ccagcacttc caacgctttc
ttaaccggag aatgagatat tcttcatact ccatattcac ttacttctac actaataacc
ttagcccttg ctataaaaat tggccttgcc cccttacaca gctgaatacc agaagttata
caaggcgtaa acttacttac aggtttagtt ctttccacat gacaaaaact tgcccccctc
tacctaattt atcagatcca acctaaca-- -g------tc caaacatttt tattacccta
ggaattttat ctatttttgt aggaggctga ggaggattta atcaagtcca actacgaaaa
atcttagcat actcatcaat tgctcaccta ggttgaataa ttttaattct ttcattttca
cctccccttg ctttacttac aattataatt tatctaataa taaccttctc actattttct
tcttttatat taattcgcac cacgcacatt aactcccttt ccaccacctg agctaaaatc
ccaatccttt ctatctccac tcctttaatc ttattgtcac tgggagggtt acctcctctc
acaggattta taccaaaatg attaattcta caagaattaa ccaaacaaga cctagcccca
ctcgctacca tcgctgcact ctcatccctc ttcagccttt acttttatct tcgactatca
tatgctatga cactaaccat accacccaac aacccagcag gaacactccc ctgacgactt
aacctcaaac acaa-aactt cctttatagc tttaacaacc atctcaacaa ttactcttct
tcccataacc ccagctat-c ataaccctcc tacc------ ---------- --tttct---
-------ag
>Rivulidae_Anablepsoides_hartii_1_1
gtgagccccc tcattctagt cc---tcata ttaatttccc taagcatggg cactttaatt
actgtcacaa gcacccactg gttcctcgca tgagtaggcc tagaaattaa taccttcgct
attattcctt taataaccca aaactataaa ccccgcgcta tagaggccac tattaaatat
tttattatcc aaacaaccgc cgccactata ttattatttg ccagcatctc caacgcctga
ctcctaggac aatgagatat tcaacaaata aatcaccccc ttcccctcac aataatttct
atcgcactag ccctaaaact aggcctagcc cccatacacg cttgataccc agaagtcatt
caaggcttaa atttaccaac aggcctgatt ctctccacct gacaaaaact cgcccccttc
tcattcttgc ttaagttacc ttccaaca-- -a------cg caattctcct cactattctt
ggtttacttt ccatcctaat aggcggctga ggaggcttaa accaaacaca actccgaaaa
attctaggtt attcctctgt cgctcacttg ggatgaatag ttttagtaat acaatatgtg
ccttcactat ccctcctagc tttcataaca tatgttatta taacattttc aatattcttc
acattttgat gtagtcaatc aaccactatt aatgccctct caacttcatg aactaaaacc
cctattcttt cagctcttac tccactaatc ttattatcac taggaggcct cccacccctc
actgggttcc tcccaaaatg aataattcta ttagaactaa caaaacaaga actcataata
gttgccacaa tagcagctct atccgccctt ctaagtcttt atttttacct gcgcctctcc
tatgctataa ccctaactac ctccccaaac aacttgcccg caacattacc ctgacgaatc
aactttattc aacc-cacca tgcccctagc cactaccact gcaatttcat tatgcttact
acccctctcc ccaaccat-t ttaacacttt tttc------ ---------- --tctct---
-------ag
>Poeciliidae_Priapella_chamulae_1_1
atggcccccc tcattcacac ca---cctta attattagtc tcagtcttgg cacaaccata
accttcgcta gcacccactg atatcttgct tgaataggca ttgaaatcaa tacactagcc
attattcccc taataacaca aaaccacagc cctcgagcaa ctgaagcctc cactaaatac
tttttcgcac aagctactgc ctcagcaaca ctcttatttg ctgccgtctc caatgccttc
ctaaccggag ggtgagacat tcttcaaacc tcccatcccc ttacctccac cctcactaca
cttgcccttg caataaaaat cggcctagcc cctcttcaca gctgaatgcc ggaagtaata
caaggcttaa gcctacttac tggcctaatc ctctccacct gacaaaaact tgcccccctt
tgcctcattt accaaatcca accaaaca-- -a------cc caaatatttt tattatcctg
ggactcttat caattattgt agggggctga ggagggttta accaagtcca actccgaaaa
attcttgcat attcctccat cgcccacctg gggtgaataa ccctcattct cccacactct
ccccctctca ccctcctcgc cctctttacc tacctagtaa taaccttctc attattctcc
tcctttatac taacccgcac tacacacatc aactctttat ccaccgccgg aactaaaatc
ccagcactca ctgcttctat tcccctcgtt cttctatctt taggaggcct accacccctc
acaggattct taccaaaatg actcattctc caagaactaa ccaagcaaaa tttgaccccc
atcgccaccc tcgctgccct ctcttccctc ttcagtctct acttttacct tcgactctcc
tacacaataa cactgaccat gcccccaaac aacccctccg gaacactccc ctggcgactc
aaccccaacc acaa-cacct tccccctagc cctaactgct acagcaacaa tttgcctcct
ccccgtaacc ccagccat-t ttagcattct ttac------ ---------- --tttct---
-------ag
>Poeciliidae_Priapella_compressa_1_1
atggcccccc tcattcactc ca---cctta attattagtc tcggtcttgg cacaaccata
accttcgcta gcacccattg atatcttgct tgaataggta ttgaaatcaa cacactagcc
attattcccc taataacaca aaaccacagc cctcgagcaa ctgaagcctc cactaaatac
tttttcgcgc aagctactgc ctcagcaaca ctcttatttg ctgccgtctc caatgccttc
ctaaccggag gatgagacat tattcaaacc tcccaccccc ttacctccac cctcactaca
cttgcccttg caataaaaat cggcctggcc cctcttcaca gctgaatgcc agaagtaata
caaggcttaa gcctaactac tggcctaatc ctctccacct gacaaaaact tgcccccctt
tgcctcattt atcaaatcca accagaca-- -a------cc caaatatttt tactatcctg
ggactcttat caattattgt aggaggctga ggggggttta accaagtcca actccgaaaa
attcttgcat actcctccat cgcccaccta ggatggataa tcctcattct cccacactct
gcccctctca ccctccttgc cctttttact tacctactca taaccttctc attattctcc
tcctttatac taacccgcac tacacacatc aactctttat ccaccgccgg aactaaaatc
ccagcactca ctgcttctat tcccctcatt cttttatctt taggaggcct accacccctc
acaggattct taccaaaatg actcattctc caagaactaa ccaagcaaaa tttgacccct
atcgccaccc tcgctgccct ctcttccctc ttcagtctct acttttacct tcgactctcc
tacgcaataa cactgaccat gcccccaaac aacccctccg gaacactccc ctggcgactc
aaccccaacc acaa-caccc tccccccagc cctaactact acagcaacaa tttgcctcct
ccccgtaacc ccagccat-t ttagcattct ttac------ ---------- --tttct---
-------ag
>Atherinopsidae_Chirostoma_attenuatum_1_1
atgaacccat acatcttggc ca---ccctc ctttttggcc taggcctagg aacaaccatc
accttcgcga gttcccactg actcctcgcc tgaatgggcc tggaaatgaa caccctcgca
attattcctt tgatagctca acaccaccac ccccgggcag ttgaggccac cactaagtac
ttccttatcc aggccaccgc cgcggccatg cttctctttg ccagcacgac caacgcctga
ctatcaggcc aatgagagat ccaacaaata tcccacccgg tacccattgc tatgattacc
ctcgccctcg ccctcaaggt cgggcttgcg ccacttcatg cctggctccc cgaggtgttg
caggggcttg acctaactac tggactcatc ctctccacct gacaaaaact tgcccccttc
gcactccttc ttcaaatcca acctgccg-- -a------ct cccatgccct tattgctctt
ggtctcgcat ccactctaat gggtgggtgg ggaggtttaa accaaaccca gcttcgcaag
atcctagcgt attcatcgat cgcgcaccta ggctgaatgg ttcttgttct gcaattctcc
ccctccctca cactcctcgc cctattaacc tactttgtcg taaccttctc cacattcata
acctttaaga tcaacggctc taccaccatc aatatgcttg ccacctcctg gtccaaagcg
cctgccctta cctctgttac gcccatgatt ctcctgtccc tcggcggact cccacctctc
actggcttca tgcccaaatg acttattctt caagaactag ccaagcagga tctcgcactc
accgcgactt tcgccgccct ctcggcccta ctcagcctat tcttctacct ccgtcttacg
tatgccatgg ccctcaccat atcgccgaac gccctcccag gcacggcccc atgacgtctc
tcctcccagc aagc-caccc ttcccctagc cctttcgtcg tcggcagcca cctgcctcct
gcccctcgca cccgccac-c atggctctct tggc------ ---------- --ccact---
-------ag
>Atherinopsidae_Odontesthes_humensis_1_1
nnnnnnnnnn nnnnnnnnnn nnnnnnnnnn nnnnnnnnnn nnnnnnnnnn nnnnnnnnnn
nnnnnnnnnn nnnnnnnnnn nnnnnnnnnn nnnnnnnnnn nnnnnnnnnn nnnnnnnnnn
nnnnnnnnnn nnnnnnnnnn nnnnnnnnnn nnnnnnnnnn nnnnnnnnnn nnnnnnnnnn
nnnnnnaccc aggccaccgc cgcggccata ctcttgtttg ccagcaccac caacgcatga
ctttcgggcc agtgagaaat tcaacaaatt tctcaccccg ttcctactac cataattacc
cttgccctgg cccttaaaat tgggcttgca cccctccacg catgacttcc cgaagtcctt
caaggtctag accttaccac agggctgatt ctatctacat gacaaaagct tgcacccttc
gcccttctcc ttcaaatcca acccacta-- -a------ct cccatatcct tattgctcta
ggacttactt ccgcccttgt tggaggctgg ggtggcctaa accagaccca gctacgaaaa
attcttgcct actcatcaat tgctcattta ggctggatga tcctcgtact acaattctcc
ccctctctta ccctcctaac cctccttacg tactttataa taactatctc aacattcctg
gtctttaaaa tgaacaaatc caccacaatt aatatgctcg cgacctcctg agccaaagcc
cccgccctca ccgcaatcac accctttnnn nnnnnnnnnn nnnnnnnnnn nnnnnnnnnn
nnnnnnnnnn nnnnnnnnnn nnnnnnnnnn nnnnnnnnnn nnnnnnnnnn nnnnnnnnnn
nnnnnnnnnn nnnnnnnnnn nnnnnnnnnn nnnnnnnnnn nnnnnnnnnn nnnnnnnnnn
nnnnnnnnnn nnnnnnnnnn nnnnnnnnnn nnnnnnnnnn nnnnnnnnnn nnnnnnnnnn
nnnnnnnnnn nnnnnnnnnn nnnnnnnnnn nnnnnnnnnn nnnnnnnnnn nnnnnnnnnn
nnnnnnnnnn nnnnnnnnnn nnnnnnnnnn nnnnnnnnnn nnnnnnnnnn nnnnnnnnnn
nnnnnnnnn
>Atherinopsidae_Poblana_ferdebueni_2_1
atgaacccat acatcttggc ca---tcctc ctttttggtc taggcctagg gaccacaatt
accttcgcga gctcccactg gctcctcgca tggatgggcc tagaaatgaa cacccttgcg
atcatccctt taatagctca acaccaccac cctcgggcgg ttgaagccgc cactaaatac
ttccttaccc aagctaccgc cgcggcgatg cttctgtttg ccagcacgac taacgcctga
ctatcaggtc aatgggaagt tcaacaaatc tcccacccag tgccggttgc catgattacc
cttgccctcg ccctcaaggt tggacttgcg ccacttcatg cctgactccc agaggtgttg
caggggcttg acctgactac tgggctcatc ctctctacct gacaaaagct tgccccattc
gcgctactcc ttcagattca gcctgcta-- -a------ct cctataccct tgttgctctt
ggtctcgcat ccacccttgt gggcgggtgg gggggcttaa accaaactca acttcgaaaa
gtcctggcgt actcatcaat tgctcacctt ggctggatgg ttattgttct gcaattctcc
ccctccctca cactccttgc cctcttaacc tacttcgtca tgaccttctc cacattcata
acctttaaac tcaacaactc taccaccatc aacatgcttg ccacctcctg gtcaaaaaca
cctatcctta cctctattgc ccccctgatt ctcctttccc tcggcgggct cccacctctc
actggcttca tgcccaagtg acttattctt caagaactag ccaagcaaga tctcgcgctc
accgcgactt tcgccgccct atcggccctg ctcagcctct acttctacct ccgccttaca
tacgcgatga ccctaaccat gtccccaaac aacctcccag ccacggcccc atggcgtctg
tccccccaac aaag-caccc ttcccctagc cctttcgtca tcagcggcca cctgcctcct
acccctggcg cccgctac-c atggctctct tgac------ ---------- --ccact---
-------ag
>Cichlidae_Crenicichla_hadrostigma_1_1
atgaatccac tcatcctcct ca---ccctc ctccttggac taggcctagg gacctcaatt
acactatcaa gctcccactg acttctcgct tgaataggat tagaactcaa cacactagcc
ataattcccc taatagccca acaccaccat ccccgggcag tcgaagccgc aacaaaatac
ttcctaaccc aagcagcagc tgccgccacc ctcctctttg ctagcaccta taatgcctga
ctgacaggac aatgggacat ctaccacata tccacacctc tcccaaccac cctaatcacc
ctagccttgg catttaaaat tggcctagcc cccctacatg cctgactacc tgaagtcctt
caaggacttg attataccac aggactaatt ctttccactt gacaaaaact tgcccccttc
gccctactcc tccaaatcca acccgcca-- -a------tt ccaacatcat aatcttcctt
ggcctttcat ccaccctcat tggaggctga ggaggactta accaaaccca actacgaaaa
atccttgcat actcatctat tgcccactta ggctgaataa ttctaattat acaattcacc
ccctccctct ccctccttgc cctaatcacc tacttcttca taacaacctc actattccta
acctttaaac taaatatagc cctaaacatt aatacactat ccacctcctg agcaaaagcc
cccgccctaa cagccctgac acccctgatc ctcctttccc tcggaggcct acccccccta
actggcttta taccaaaatg acttatcctt caagaactaa ctaaacaaga cctaatccta
gccgccacca ttgctgcctt aacagctctc cttagcctct acttttacct tcgtttatct
tacgccatag ccctaaccct ctcccccaac aatttttcta acaaaaccat ttgacgactc
ccctcaaccc aaat-ctcac tccccttagc aacaacaacc tccattacta tctgtctcct
acccatgacc ccaaccat-t tcaacactcc taac------ ---------- --cctct---
-------ag
>Cichlidae_Crenicichla_minuano_1_1
atgaatccac tcatcctcct ca---ccctc ctccttggac taggcctagg gacctcaatt
acactatcaa gctcccactg acttctcgct tgaataggat tagaactcaa cacactagcc
ataatccccc taatagccca acaccaccat ccccgggcag tcgaagccgc aacaaaatac
ttcctaaccc aagcagcagc tgccgccacc ctcctctttg ctagcaccta taatgcctga
ctgacaggac aatgggacat ctaccacata tccacacctc tcccaaccac cctaatcacc
ctagccttgg catttaaaat tggcctagcc cccctacatg cctgactacc tgaagtcctt
caaggacttg attataccac aggactaatt ctttccactt gacaaaaact tgcccccttc
gccctacttc tccaaatcca acccgcca-- -a------tt ccaacatcat aatcttcctt
ggcctttcat ccaccctcat tggaggctga ggaggactta accaaaccca actacgaaaa
atccttgcat actcatctat tgcccactta ggctgaataa ttctaattat acaattcacc
ccctccctct ccctccttgc cctaatcacc tacttcttca taacaacctc actattccta
acctttaaac taaatatagc cctaaacatt aatacactat ccacctcctg agcaaaagcc
cccgccctaa cagccctaac acccctgatt ctcctttccc tcggaggcct acccccccta
actggcttta taccaaaatg acttatcctt caagaactaa ctaaacaaga cctaatccta
gccgccacca ttgctgcctt aacagctctc cttagcctct acttttacct tcgtttatct
tacgccatag ccctaaccct ctcccccaac aatttttcta acaaaaccat ttgacgactc
ccctcaaccc aaat-ctcac tcctcttagc aacaacaacc tccattacta tctgtctcct
acccatgacc ccaaccat-t tcaacactcc taac------ ---------- --cctct---
-------ag
>Loricariidae_Lithoxus_lithoides_1_1
nnnnnnnnnn nngtcctaac ca---ttcta ttatcaagcc taggcttagg cacaacacta
acctttgcca gctcccactg actcttagcc tgaatgggct tagaaatcaa taccttagct
attttaccac taatagctca acaccaccac ccccgatctg tagaagccac caccaaatat
tttcttgccc aagcaactgc agcagccacc attctatttg caagcataac aaacgcatgg
ataacaggag aatggaacat cactcacata acccacccag ccgctaccat cataattaca
acagcattag ccataaaaat tggactagca ccaatacatt tctgaatacc accagtaata
caaggattgg acctaaccac gggactaatt atggcaacat gacaaaaatt agcaccattt
gcactattaa ttcaaatagc ccccgccgca ca------cc caaccctact aacctctcta
ggactcctct ccgccctaat tggaggctga ggtggattaa accaaaccca actacgaaaa
atactagcct actcatcaat tgctcacctg ggctgaataa ttattgtaat acaatttata
ccccaactaa ccatcctaac cctcagcatc tacatcatca taacatccac agcatttata
atatttaaac tacttataag cacaaaaatt aatacactag cactaacctg atcaaaaaac
ccaatcatca caacaaccgc tgcactaacc cttctatccc taggagggct tccaccacta
acaggcttca taccaaaatg gttaatttta caggaattaa caaaacaagg cctacccctc
accgcaacca ttcttgccat aagtgcctta ctaagcctat acttctacct acgtctatgt
tacactataa ccctcacaat tacccctaac acaaacaatt ccctaactcc atggcgccta
gcaaacacac aacc-aacac taccactatc caccataaca accctcaccc tcatacttct
gcccctaaca ccagcaat-a caagcactaa tctc------ ---------- --cnnnnnnn
nnnnnnnnn
>Loricariidae_Paralithoxus_pallidimaculatus_1_1
nnnnnnnnnn nnnnnnnnnn nnnnnnnnnn nnnnnnnnnn nnnnnnnnnn nnnnnnnnnn
nnnnnnnnnn nnnnnnnnnn nnnnnnnnnn nnnnnnnnnn nnnnnnnnnn nnnnnnnnnn
nnnnnnnnnn nnnnnnnnnn nnnnnnnnnn nnnnnnnnnn nnnnnnnnnn nnnnnnnnnn
nnnnnnnnnn nnnnnnnnnn nnnnnnnnnn nnnnnnnnnn nnnnnnnnnn nnnnnnatga
attacaggag aatgaaacat caacaacata tctcacccag cctccactat nataatcaca
accgcactag ctataaaagt aggattagca ccaatacatt tctgaatacc ccccgtaata
caaggactag accttaacac aggattaatt atagcaacat gacaaaaact agcaccattt
gcactcctag tccaaatagc ccctaccaca ca------cc caaccttatt aatttcaatg
ggtgttctat caaccatcat tggaggttga ggtggtataa accaaaccca actacgaaaa
atactagcct attcatcaat cgcccacctg ggctgaatag caattgtaat acaatttata
cctcaactaa ccattttaac tctcagcatc tacattatta taacatctac aatattttta
acattcaaac tactcacaag cacaaaaatt aataccttaa tattaacttg atctaaaaca
ccaattatca taacaaccgc tgccctaacc ctactatccc ttggtggcct cccaccctta
acaggattca tacctaaatg actaatccta caagaactca caaaacaaca actacccctc
acagcaacaa ttattgctct tagcgcccta ctaagtctat acttctactt acgcttatgt
tatgccataa ccctaacaat ttatcccaat acaaacaatg ctcaaacccc atgacgacta
ataaataaac aaat-aacat taccactatc aactctaaca atactcactc taatgctact
gccactaaca ccaaccat-t caagcactag tatt------ ---------- --annnnnnn
nnnnnnnnn
>Loricariidae_Paralithoxus_stocki_1_1
nnnnnnnnnn nngtactaac ta---tccta ctatcaagcc tagggttagg tacaacacta
acctttgcca gctcccactg actcttagct tgaataggcc tagaaattaa taccatagct
atcctcccac taatagctca acaccaccac ccacgatccg tagaagccac tacaaaatac
ttcctcgcac aagcaaccgc agcagctaca attctatttg ctagcataac aaacgcatga
attacaggag aatgaaacat caacaacata tctaatccaa cctccactat tataattaca
accgcactag ctataaaagt aggattagca ccaatacatt tctgattgcc ccctgttata
caaggactag accttaacac aggattaatt atagcaacat gacaaaaact agcaccattt
gcacttctaa tccaaacagc cccgaacaca ca------cc caaccctttt aatttcaata
ggaattctat caacaatcat tggaggttga ggtgggttaa accaaactca gctacgaaaa
atactagcct actcatcaat cgctcacctg ggatgaatag caattgtaat acaatttata
cctcaactaa ctattttaac cctcagcatc tacatcatta tgacatctac aatattcata
acattcaaac tactcataag cacaaaaatt aataccttaa cattaacctg atctaaaacc
ccaatcatca cgacaactgc cgccctagcc ctactatccc taggcggtct tccaccatta
acaggattca taccaaaatg actaattcta caagaactca caaaacaaca actgcccctc
acagcaacaa ttattgctct tagcgcctta ctaagcttat acttctactt acgattatgc
tatgccataa ccctaacaat ttatcccaat acaaacaacg ctcaaacccn nnnnnnnnnn
nnnnnnnnnn nnnnnnnnnn nnnnnnnnnn nnnnnnnnnn nnnnnnnnnn nnnnnnnnnn
nnnnnnnnnn nnnnnnnnnn nnnnnnnnnn nnnnnnnnnn nnnnnnnnnn nnnnnnnnnn
nnnnnnnnn
>Loricariidae_Paralithoxus_stocki_2_1
nnnnnnnnnn nngtactaac ta---tccta ctatcaagcc tagggttagg tacaacacta
acctttgcca gctcccattg actcttagct tgaataggcc tagaaattaa taccctagct
atcctcccac taatagctca acaccaccac ccacgatctg tagaagctac tacaaaatac
ttccttgcac aagcaaccgc agcagctaca attctatttg ctagcataac aaacgcatga
attacaggag aatgaaacat caacaacata tccaatccaa cctccactat tataattaca
accgcactag ctataaaagt aggattagca ccaatacatt tctgaatgcc ccctgttata
caaggactag accttaacac gggattaatc atagcaacat gacaaaaact agcaccattt
gcacttctaa tccaaacagc cccaactaca ca------cc caaccctttt aatttcaata
ggaattctat caacaatcat tggaggatga ggtggattaa accaaactca actacgaaaa
atactagcct actcatcaat cgctcacctg ggatgaatag caattgtaat acaatttata
cctcaactaa ctattttaac cctcagcatt tacatcatta tgacatctac aatattccta
acattcaaac tactcataag cacaaaaatt aataccttaa cattaacctg atctaaaacc
ccaatcatca caacaactgc cgccctagcc ctactatccc taggtggtct tccaccatta
acaggattca taccaaaatg actaattcta caagaactca caaaacagca actgcccctc
acagcaacaa ttattgctct tagcgcccta ctaagtttat acttctactt acgattatgc
tatgccataa ctctaacatt tatcccnaat acaaacaacg ctcnaacccc atgacgacta
anaaacaaac aaat-aacac taccactatc annnnnnnnn nnnnnnnnnn nnnnnnnnnn
nnnnnnnnnn nnnnnnnnnn nnnnnnnnnn nnnnnnnnnn nnnnnnnnnn nnnnnnnnnn
nnnnnnnnn
>Poeciliidae_Neoheterandria_elegans_1_1
atggccccct ttatctacac cg---cccta atcaccagcc ttggcctcgg cacaacaata
actttcgcca gctcccactg gtttcttgcc tgaataggtg tcgaaattaa tacactagcc
atcctacccc tcatggcccg aaaccacaac ccccgagcaa ctgaggccac cactaagtac
ttcttcgcac aagcaacagc ctcagcaacc cttctatttg ccgccgcatc aaacgcattt
attgttggag agtgggatat tattcaaact ttccatcccc tcacctctac acttgtcacc
cttgcccttg ctataaaaat cggcctagcc cccctccaca gctgaatacc agaggtgctc
caaggactag acctgctcac cggcctaatc ctctccactt ggcaaaaact agcccccctt
tgcctaatct accaaatcca accaaaca-- -a------cc ccgacatttt tgtcgctcta
ggcctcctat ccaccctcgt gggcgggtgg gggggcttca accaagtcca actccgaaaa
atccttgcat actcctcaat tgcacatctc ggctgaataa tactagtcct cccctttgcc
ccgcccctca ccctaatgac cctctttatt tacctggcta tagccctctc attattttcc
tgtttcacac tgatccgcac cacacacatt accaccctct ccacctcctg agccaaaatc
ccaaccctca ccgccgccac caccctcacc ttactctccc tcggaggctt gccccccctt
tcaggctttt caccaaaatg aataattctc ctggaactca ccaaacaaaa tttggcccca
attgcctccc tggcagccct ctcatcacta ctcagcctat atttctacct ccgactgtcc
tacgcaatga cactcactat gcccccaaac aacccccccg gaacactccc ctgacgactc
agcccaaaac acaa-caccc tcttccccgc cctagtcacc acagcaacaa tttttctcct
tccgctaacc ccggccat-c acaactcttt tcac------ ---------- --cccnnnnn
nnnnnnnnn
>Poeciliidae_Pamphorichthys_araguaiensis_1_1
atggctcccc ccatttactc ca---ccctt atcattagtc ttggccttgg tacaaccata
acctttgcca gcacccactg gtaccttgct tgaataggca tcgaaattaa tacattagct
attattcccc taataaccca aaaccacatc ccccgagcaa ttgaagccgc cactaaatac
ttctttgccc aagcaaccgc ctcaacaaca cttctattcg ctagtatctc taatgctttc
ttaaccgggg aatgagatat ccttaatacc ccctacacac ttacttacac acttttaacc
ttggccattg caataaaaat tggacttgcc cccttacaca gctgaatgcc agaagttatg
caaggcctaa acttgcttac aggactagtt ctttcaacct gacaaaaact tgcccctctt
tatctgattt atcaaatcca acccaata-- -a------cc caaacatttt cattacccta
ggaattatat caatcattgt aggaggctga ggaggattta atcaagtcca actccgaaaa
atcttagcat attcatcaat tgcccacctg ggttgaataa ttttagttct ttcattttca
ccccccctcg ccctacttac aattataatc tatttagcaa taactttctc actattttct
tctttcatac taactcgcac cacacacatt aactcccttt ccaccacctg agctaaagtc
ccaattctta ctgtctccac tcctttaatc ttattatcac tgggaggctt acctcccctc
acaggattca tgcccaaatg attgatttta caagaattaa ccaaacaaga cctagcccca
ctcgccacca tcgctgcact ctcatcccta ttcagccttt atttttacct acgactatct
tatgctataa cactaactat gccacccaac aacccagcag gaacacttcc atgacgactt
aatcctcaat acaa-aacct tttttatagc tttaacaact acctcaacaa tcactcttct
tcctatgacc ccagctat-c ataaccctcc tacc------ ---------- --ttttt---
-------ag
>Poeciliidae_Pamphorichthys_hasemani_1_1
atggctcctc ccatttactc cg---cccta attattagtc ttggccttgg tacaaccata
acttttgcca gcacccactg gtaccttgct tgaatgggca tcgaaattaa tacattagct
attattcccc taataaccca aaaccacacc ccccgagcaa ttgaagccgc tactaaatac
ttctttgccc aagcaaccgc ctcagcaaca cttctatttg ccagcatttc caatgctttc
ctaactggag aatgagatat tcttcatact ccctacttac tcacctttac acttgtgacc
ttagccctcg caataaaaat tggtcttgcc cccttacaca gctgaatacc agaagttatg
caaggcctaa acttgcttac aggattaatt ctctcgacct gacaaaaact tgcccctctt
tatttaattt ataagatcca acctaaca-- -a------cc caaacatttt cgttaccctg
ggcattatat ctattattgt gggaggatga ggaggattta atcaagtcca actccgaaaa
atcttagcat actcatcaat cgcccacctg ggttgaataa ttttgattct ctcgttttca
cctcccctcg ccctacttac aattattatc tatttaacaa tgaccttctc actattttct
tcatttatac ttactcgcac cacacacatt aattcccttt caaccacctg agctaaaatc
ccaattttaa ctatctctac tcctttaatt ttattgtctc taggaggcct acctcccctt
acaggattta taccaaaatg gttaattttg caggaattga ccaaacaaga cctagccccc
ctcgccacca ttgccgcact ctcatcccta tttagccttt atttttatct acgactttca
tatgctataa cactaactat cccacccaac aacccagcgg gcacacttac atgacgactt
tgccctcaac acaa-aacct tctttataac tttaacaacc atctcaacag ttactcttct
tcctgtaacc ccagctat-t atggctctcc tacc------ ---------- --tttct---
-------ag
>Poeciliidae_Pamphorichthys_minor_2_1
atggctcccc caatttactc cg---ccctg atcattagtc ttggccttgg tacaaccata
acctttgcca gcacccactg gtatctcgct tgaataggca tcgaaatcaa cacattagct
attattcccc taataaccca aaaccacatc ccccgagcaa ttgaagccgc cactaaatac
ttctttgccc aagcaaccgc ctcggcaaca cttctatttg ccagcacttc caacgctttc
ttaaccggag aatgagatat tcttcatact ccatattcac ttacttctac actaataacc
ttagcccttg ctataaaaat tggccttgcc cccttacaca gctgaatacc agaagttata
caaggcgtaa acttacttac aggtttagtt ctttccacat gacaaaaact tgcccccctc
tacctaattt atcagatcca acctaaca-- -g------tc caaacatttt tattacccta
ggaattttat ctattattgt aggaggctga ggaggattta atcaagtcca actacgaaaa
atcttagcat actcatcaat tgctcaccta ggttgaataa ttttaattct ttcattttca
cctccccttg ctttacttac aattataatt tatctaataa taaccttctc actattttct
tcttttatat taattcgcac cacgcacatt aactcccttt ccaccacctg agctaaaatc
ccaatccttt ctatctccac tcctttaatc ttattgtcac tgggagggtt acctcctctc
acaggattta taccaaaatg attaattcta caagaattaa ccaaacaaga cctagcccca
ctcgctacca tcgctgcact ctcatccctc ttcagccttt acttttatct tcgactatca
tatgctatga cactaaccat accacccaac aacccagcag gaacactccc ctgacgactt
aacctcaaac acaa-aactt cctttatagc tttaacaacc acctcaacaa ttactcttct
tcccataacc ccagctat-c ataaccctcc tacc------ ---------- --tttct---
-------ag
>Poeciliidae_Pamphorichthys_scalpridens_1_1
atggctcccc ccatttactc cg---ccctg atcattagtc ttggccttgg cacgaccata
acctttgcca gcacccactg gtacctcgct tgaataggca ttgaaatcaa cacattagct
attattcccc taataactca aaatcatacc ccccgagcaa ttgaagccgc cactaaatac
ttctttgccc aagcaaccgc ctcagcaaca cttttattcg ctagcatctc caacgctttc
ttaaccggag agtgagacat tcttcatact ccgtattcac ttacttctac actaataacc
ttagccctcg caataaaaat tggcctcgcc cccttacaca gctgaatacc agaagtaata
caaggcctag acttacttac aggtttagtt ctttccacat gacaaaaact tgcccccctc
tacctaattt atcaaatcca acccgaca-- -a------cc caaacatttt tattaccctg
ggaattacat ctatcattat aggaggctga ggaggtttta accaagtcca actacgaaaa
atcttagcgt actcatcaat tgcccaccta ggttgaataa ttttaattct ttcattttca
cctccccttg ctctacttac agttataatt tatctaataa taaccttctc aatattttcc
tcttttatat taactcgcac cacacacatc aactcccttt ccaccacctg agccaaaatc
ccaattctta ctatctccac tcccttaatc ctactatcac taggagggtt acctcctctt
acaggattcr taccaaaatg attgattcta caagaattaa ctaaacaaga cctagcccca
ctcgccacca tcgctgcact ctcatccctc ttcagccttt atttttatct ccgattatca
tatgcaataa cacttactat accacccaac aacccagcag gaacactccc ctgacgactt
aacctcaaac acaa-aactt cctttatagc cctaacaacc acctcaacaa tttgccttct
tcccataacc ccagccat-t ataaccctcc tccc------ ---------- --tttct---
-------ag
>Poeciliidae_Poecilia_hondurensis_2_1
atggcccctc caatttactc tg---cccta atcatcagtc ttggccttgg tacaaccata
acctttgcca gcacccattg gttccttgcc tgaataggca tcgaaattaa tacattagcc
atcatccctc taatagccca aaaccacatc ccccgagcaa ttgaagctac cactaaatac
ttctttgtcc aagcaactgc ctcagcaaca cttctatttg ctagtatctc caacgcattt
ctaaccggac aatgagacat tactcacacc ccatataccc tcacttctac actaatcacc
cttgcccttg ccataaaaat tggccttgcc cccctccaca gctgaatacc agaagtaata
caaggcctta atttacttac cggaaaaatc ctatccactt gacaaaaact tgccccctta
tacctaattt atcaaattca accaagta-- -a------cc caaacatttt tattgcccta
ggccttctat caattcttgt agggggatga ggaggattca accaagtcca acttcgaaaa
atcctagcat actcatcaat cgcccaccta ggatgaataa ttttaattct ctcattttca
cccccattag ccttactcac cattattatt tatattttaa taaccttctc attattctcc
tcttttatat taacccgcac cacccacatt aactccctat ccaccacctg agccaagatt
ccaattctta ctatttctac ccccctaatc cttctatcca tagggggact accccctctt
acaggattta taccaaaatg atttgtccta caagaactaa ccaaacaaaa cctatgccca
atcgccacca tagctgcact ctcatccctt ttcagccttt atttttacct ccgactatca
tacgcaataa cacttaccat accaccaaac aaccctgcag gaacactccc atgacgactt
aaccctcgat acaa-taccc ttcctctagc cctaacaacc acctcaacaa tttgcctcct
tcccataacc cccgccat-c atatccttaa tacc------ ---------- --tttct---
-------ag
>Poeciliidae_Poecilia_hondurensis_3_1
atggcccccc caatttactc tg---cccta atcatcagtc ttggccttgg tacaaccata
acctttgcca gcacccattg gtaccttgcc tgaataggca tcgaaattaa tacattagcc
atcatccctc taatagccca aaaccacatc ccccgagcaa ttgaagctac cactaaatac
ttctttgtcc aagcgactgc ctcagcaaca cttctgtttg ctagtatctc caacgcattt
ctaaccggac aatgagacat tactcacacc ccatataccc tcacttctac actaatcacc
cttgcccttg ccataaaaat tggccttgcc cccctccaca gctgaatacc agaagtaatg
caaggcctta atttacttac cggaataatc ctatccactt gacaaaaact tgccccctta
tacctaattt atcaaattca accaagta-- -a------cc caaacatttt tattgcccta
ggccttctat caattcttgt agggggatga ggaggattca accaagtcca acttcgaaaa
atcctagcat actcatcaat cgcccaccta ggatgaataa tcttaattct ctcattttca
cccccactag ccttactcac cattattatt tatattttaa taaccttctc attattctcc
tcttttatat taacccgcac cacccacatt aactccctat ccaccacctg agccaaaatt
ccaattctta ctatttctac ccccctaatc cttctatccc taggtggact accccctctt
acaggattta taccaaaatg atttatccta caagaattaa ccaaacaaaa cctatgccca
atcgccacca tagctgcact ctcatccctt ttcagccttt atttttacct ccgactatca
tacgcaataa cacttaccat accaccaaac aaccctgcag gaacactccc atggcgactt
aaccctcgat acaa-taccc ttcctctagc cctgacaacc acctcaacaa tttgcctcct
tcccataacc cccgccat-t atatccttaa tacc------ ---------- --tttct---
-------ag
>Poeciliidae_Poecilia_picta_1_1
atggctcccc caatttactc cg---ccctt attatcagtc ttggccttgg tactaccata
acctttgcca gcacccactg gtatcttgcc tgaataggta ttgaaatcaa tacattagcc
attattccct taatatccca taaccatacc ccccgagcaa ctgaagccac cactaaatat
ttttttgccc aagcaactgc ttcagcaaca ctactatttg ctggcatctc taatgcattc
cttactgggg aatgagacat ccttcaaacc cctaacaccc ttacttccac actcatcacc
cttgccctcg ccataaaaat tggcctagcc cctcttcaca gctgaatgcc agaagtaata
caaggtttaa gcctactaac tggtctaatc ctctccactt gacaaaaact tgcccccctt
tatcttattt atcaaattca accaaata-- -g------cc caaatatctt tgtaacctta
ggcattctat ctattattgt aggaggatga ggaggattca accaagttca actccgaaaa
atcctagcat actcctcaat tgcccaccta ggatgaatag tgctaatcct ttcattttct
ccaaccttag ccctactcac tattgttatc tatttattaa taaccttctc actattttct
tcttttatat taacccgcgc cacacatatt aattccttat ccacctcatg aactaaaatc
ccaatcctca ccatctctac ccccttaatt cttctgtcct taggaggact accacccctc
acgggattta taccaaaatg acttattctt caagaattga ccaagcaaga cctggcccca
cttgctactc tcgtagcact ttcatcttta ttcagcctct acttttacct ccgactatcc
tatgcaatag cactaaccat gccacccaac aacccaaccg caacactccc atgacgaatc
aaccctcaac acaa-caccc ccctaatagc cctaacaacc acctcaacaa tctgccttct
acccctaacc ccagctat-t atagccctac tatc------ ---------- --ctctt---
-------ag
>Poeciliidae_Poecilia_sulphurophila_1_1
nnnnnnnnnn nnnnnnnnnn nnnnnnnnnn nnnnnnnnnn nnnnnnnnnn nnnnnnnnnn
nnnnnnnnnn nnnnnnnnnn nnnnnnnnnn nnnnnnnnnn nnnnnnnnnn nnnnnnnnnn
nnnnnnnnnn nnnnnnnnnn nnnnnnnnnn nnnnnnnnnn nnnnnnnnnn nnnnnnnnnn
nnnnnnnnnn nnnnnnnnnn nnnnnnnnnn nnnnnnnnnn nnnnnnnnnn nnnnnnnnnn
nnnnnnnnnn nnnnnnnnnn nnnnnnnnnn nnnnnnnnnn nnnnnnnnnn nnnnnnnnnn
nnnnnnnnnn nnnnnnnnnn nnnnnnnnnn nnnnnnnnnn nnnnnnnnnn nnnnnnnnnn
nnnnnnnnnn nnnnnnnnnn nnnnnnaatt ctttccactt gacaaaaact tgctcccctc
tacctaatct accaaatcca accaaaca-- -g------cc caaacacttt tattaccctg
ggcctcttat ccatcatcgt tgggggatga ggaggattca accaagtcca actccgaaaa
atcctagcat attcatcaat cgcccactta ggatgaataa ttctaattct ctcattctca
ccccccctcg ccctacttac cattctaatt tatctcttaa taaccttctc cctattctct
tctttcatac taacccgcac cacacacatc aactccctat ccactacctg agctaaaatt
ccaattctta ccgtttccac ccctctaatt ttactatccc taggtggact gccccctctc
acaggattta tgccaaaatg attaattctc caagagctga ctaaacaaga cctggcccca
ctcgccaccc tagccgcact atcatccctt ttcagcctat atttctacct ccggctatca
tacgcaataa cactttccat accacccaac aaccctgcag gaacactccc ctgacgactt
aaccctcaac acaa-cacct tcctaatggc cctcacaacc acctcaacaa ttgnnnnnnn
nnnnnnnnnn nnnnnnnnnn nnnnnnnnnn nnnnnnnnnn nnnnnnnnnn nnnnnnnnnn
nnnnnnnnn
>Poeciliidae_Poecilia_versicolor_1_1
nnnnnnnnnn nnnnnnnnnn nnnnnnnnnn nnnnnnnnnn nnnnnnnnnn nnnnnnnnnn
nnnnnnnnnn nnnnnnnnnn nnnnnnnnnn nnnnnnnnnn nnnnnnnnnn nnnnnnnnnn
nnnnnnnnnn nnnnnnnnnn nnnnnnnnnn nnnnnnnnnn nnnnnnnnnn nnnnnnnnnn
nnnnnnnnnn nnnnnnnnnn nnnnnnnnnn nnnnnnnnnn nnnnnnnnnn nnnnnnnnnn
nnnnnnnnnn nnnnnnnnnn nnnnnnnnnn nnnnnnnnnn nnnnnnnnnn nnnnnnnnnn
nnnnnnnnnn nnnnnnnnnn nnnnnnnnnn nnnnnnnnnn nnnnnnnnnn nnnnnnnnnn
nnnnnnnnnn nnnnnnnnnn nnnnnnaatc ctttccactt gacaaaaact tgcccctctc
tatcttattt accaagtcca accaagca-- -a------cc caaacatttt tattgccctc
ggtctcctat ccattatcgt tggagggtgg ggaggattta accaagtcca actccgaaaa
atcctagcat actcatcaat tgcccatctg gggtgaataa ttttaatcct ttcattctca
cccaccctcg ccttacttac cattctaatt tacctcttga taaccttctc gctattctcc
tctttcatat taactcgcac cacacacatt aattccttat ccaccacatg agctaaaatc
ccaattctta ctgtcgccac ccctttgatc ttattatccc taggtggact accccctctc
acaggattta taccaaaatg attaattctc caagagttaa ctaaacaaga cctagctccg
ctcgccaccc tagctgcact atcatccctt ttcagcctct atttctacct ccgactatcg
tacgcaataa cacttaccat accacctaac aaccccgcag gaacactccc atgacgactc
aaccctcagc acaa-cactc tcctcatggc cctaacaacc acctcaacaa tttnnnnnnn
nnnnnnnnnn nnnnnnnnnn nnnnnnnnnn nnnnnnnnnn nnnnnnnnnn nnnnnnnnnn
nnnnnnnnn
>Poeciliidae_Poecilia_zonata_1_1
nnnnnnnnnn nnnnnnnnnn nnnnnnnnnn nnnnnnnnnn nnnnnnnnnn nnnnnnnnnn
nnnnnnnnnn nnnnnnnnnn nnnnnnnnnn nnnnnnnnnn nnnnnnnnnn nnnnnnnnnn
nnnnnnnnnn nnnnnnnnnn nnnnnnnnnn nnnnnnnnnn nnnnnnnnnn nnnnnnnnnn
nnnnnnnnnn nnnnnnnnnn nnnnnnnnnn nnnnnnnnnn nnnnnnnnnn nnnnnnnnnn
nnnnnnnnnn nnnnnnnnnn nnnnnnnnnn nnnnnnnnnn nnnnnnnnnn nnnnnnnnnn
nnnnnnnnnn nnnnnnnnnn nnnnnnnnnn nnnnnnnnnn nnnnnnnnnn nnnnnnnnnn
nnnnnnnnnn nnnnnnnnnn nnnnnnaatc ctttccactt gacaaaaact tgcccccctg
tacctaatct accaaatcca accaaaca-- -a------tc caaacatttt tatcaccctc
ggcctcctat ccattatcgt tggaggatga ggaggattta accaagtaca actccgaaaa
atcctagcat actcatcaat tgcccacttg ggatgaataa ttctagtcct ttcattctca
tccaccctcg ccttacttac cattataatc tacctcttaa taaccttctc gctattctct
tctttcatac tagttcgcac cacacacatc aactccttat ccaccacatg ggctaaaatc
ccaatcctta cggtctccac ccccttgatt ttactatccc taggcggact accccctctt
acaggattta taccaaaatg attaattctc caagaattaa ctaaacaaga cctagctccg
ctcgccaccc tagctgcact atcatccctt ttcagcctct atttctacct tcgactatca
tacgcaataa cacttactat accacctaat aaccccgcag gaacactccc atgacgacta
aaccctcaac acaa-cactt tcctcatagc cctaacaacc acctcaacaa tttnnnnnnn
nnnnnnnnnn nnnnnnnnnn nnnnnnnnnn nnnnnnnnnn nnnnnnnnnn nnnnnnnnnn
nnnnnnnnn
>Poeciliidae_Scolichthys_iota_1_1
atggcccccc ttgtttactc ta---cctta atcaccagcc ttggtctagg cacaactata
accttcgcca gcacacactg atatcttgcc tgaataggca tcgaaatcaa tacactagcc
atcatccccc taataacaca aaaccacaac ccacgtgcaa ttgaagccac cgccaaatac
ttttttgcac aagccactgc ctcagcaacc cttctattcg ccgcaacttc taacgcattt
ttaacaggag aatgagatat tcttcaatct actcacccac tatcctcagc cctcattatc
cttgccctcg ccataaaaat tggcctggcc cccctacaca gctgaatgcc agaggtaata
caaggcttaa gtttgtttac cggactaatt ctatccacct gacaaaaact tgcccccatt
tgcctcatct accaaattca accagata-- -a------cc caaacatttt tattacctta
ggcctcctat ccatcattgt ggggggatta ggagggttca accaagtcca aatccgaaaa
atacttgcat actcatcaat tgcccaccta gggtgaatag tccttattct ctcattctca
ccccccctca ccataattgc cctttttatt tacctaataa tgactttctc attattttcc
tcatttatat tgacccgcgc cacacacatt aacgctttat ccacctcctg agccaaaatt
ccagccctca ctgcttccat tcccctaatt ctcctatctc ttggaggcct acccccccta
acaggctttt taccaaaatg gctaatccta caagaattaa caaaacaaga cctagcccca
attgccacct tagctgccct atcatccctc ttcagcctat atttttatct ccgactagca
tattccataa cactaactat accaccaaac aaccccgcag gaacactacc ctgacgactc
tgccccaaac acaa-caccc ttttcccggc cctaaccact actacaaccg tatgcctcct
ccccatgacc ccctccat-t ctagcccttt ttac------ ---------- --ttttt---
-------ag
>Poeciliidae_Xenophallus_umbratilis_1_1
atgtccccct tcatttgcac ca---cccta atcattagtt ttggactagg cacaaccata
acctttacca gcactcactg attccttgcc tgaatgggta ttgaaattaa cacattagct
atcatccctc taatagccaa aaaccacagc cctcgaacgg tanaggccac taccaaatat
ttnttcgccc aagccaccgc ctcagcaacg cttttgttcg ctagcgcctc caacgccctc
ctaaccggag ggtgggacat cattcaatcc caccaccccc tcacctcaac actcattacc
ctctccctag ccataaaagt tggattagcc cctcttcaca gctgaatacc agaagtgata
caggggttaa acttgcttac tggcctagtt ctctccacct gacaaaaact agcccccctc
tgcctaatct accaaattca accaaaca-- -a------cc cacacattct tatcaccctt
ggactcctat ccattgtagt ggggggctgg gggggcttca accaggtcca actccggaaa
atcctcgcat actcctcaat cgcccacctc ggatgaataa ttcttatcct ctccttctcc
cctcccctca cactaactgc cctttttacc tacttattaa taaccttttc actcttctct
tcctttattc taatccgcac cacacacatc agctctctat ccaccgcatg ggctaaaatc
ccaactctca ccgcctccat ccctttcatt ctcctctctt tgggaggcct tcccccccta
acaggattcc taccaaaatg gttaatcctg caagaactca ccaaacaaga cctagcccct
attgccgtac tagctgccct ttcatccctc ttcagcctct acttctacct ccgattatca
tattccataa cactcaccat acccccaaac aaccctttag ggttactacc ttgacgatta
agcccctccc ataa-cacca cacttcaagc cttaaccacc tctgcaacaa tcttcctcct
ccctttagct ccaaccat-c ctaaccctct tcat------ ---------- --ctttt---
-------ag
>Sternopygidae_Archolaemus_sp_1_1
atgaatccat acgtccttat ca---tctta ctgtcaagcc tcggcctcgg aaccacatta
accttcgcca gctcccactg actgctcgcc tgaataggac ttgaaattaa taccctagca
atccttccac tcatagccca acaccaccac ccacgagcag tagaagcctc aaccaaatat
ttcctcactc aagcaaccgc agccgcaacc atcctatttg caagcaccac caacgcctgg
attataggag aatgaaacat taaccaccta tcacacccac tcccaaccgc cctcattacc
atcgcactag ccataaaaat tgggcttgcc ccactacact tctgacttcc agaagtcctt
caaggacttg acataaccac gggcctaatc atatcaactt gacaaaaact tgccccatta
gccctcctag ttcagatcgc cccaattaca ca------ac ctaccctact aacaacctta
ggactcctat cgaccctcat tggaggctga gggggcctaa accaaacnnn nnnnnnnnnn
nnnnnnnnnn nnnnnnnnnn nnnnnnnnnn nnnnnnnnnn nnnnnnnnnn nnnnnnnnnn
nnnnnnnnnn nnnnnnnnnn nnnnnnnnnn nnnnnnnnnn nnnnnnnnnn nnnnnnnnnn
nnnnnnnnnn nnnnnnnnnn nnnnnnnnnn nnnnnnnnnn nnnnnnnnnn nnnnnnnnnn
nnnnnnnnnn nnnnnnnnnn nnnnnnnnnn nnnnnnnnnn nnnnnnnnnn nnnnnnnnnn
nnnnnnnnnn nnnnnnnnnn nnnnnnnnnn nnnnnnnnnn nnnnnnnnnn nnnnnnnnnn
nnnnnnnnnn nnnnnnnnnn nnnnnnnnnn nnnnnnnnnn nnnnnnnnnn nnnnnnnnnn
nnnnnnnnnn nnnnnnnnnn nnnnnnnnnn nnnnnnnnnn nnnnnnnnnn nnnnnnnnnn
nnnnnnnnnn nnnnnnnnnn nnnnnnnnnn nnnnnnnnnn nnnnnnnnnn nnnnnnnnnn
nnnnnnnnnn nnnnnnnnnn nnnnnnnnnn nnnnnnnnnn nnnnnnnnnn nnnnnnnnnn
nnnnnnnnn
>Rivulidae_Nematolebias_whitei_1_1
atgaatccgt atacaacagt at---tgttt tattccacaa tatttttagg tactataata
gttctttcaa gctcacactg attactcgcc tgagttggtc tagaaataaa tatatttgct
gttttacctc taatagcaca aaaccaccac ccccgggctt tagaagcaac attaaaatat
ttcattattc aagctctagc agcaataata ctgctatttg cttcaacttc taatgcatga
ctctccggac aatgaaatat tcaacatata actcatccca tccctcttgc actagttact
attgcactat ctttaaaatt aggactggca ccagtacatt cctgatatcc agaaatcata
caagggttaa accttaaaat aggcttaatt ttatccacat gacaaaaact agctccctta
attctctttc ttcaaattcc ctcagaac-- -a------tt cttttttgta tgtactattg
ggtttaactt caacattaat tggaggctga ggcggactaa atcaaacaca acttcgaaaa
atattagctt actcctcaat tgcacacata ggatgaactg tgctaattat acaatattca
ccctacctcg cttttttaac tttcttcttt tatgtaatta tcacaacacc attatttata
acattctact atttaaacac aacaataatt agttccttat cagcctcctg aactaaaatc
ccccttttaa cgtctattgc ccctctcatt atcctttcac taggaggact acccccgctt
accggctttc ttccaaaatg aataattatt tctgaattaa caaaacaagg cttacttctg
gtagccactg tagctgcact atcaacactt ttaagccttt ttttctacct tcgcctttct
tatgtaatag ccttgacaat ccctccaaat nnnnnnnnnn nnnnnnnnnn nnnnnnnnnn
nnnnnnnnnn nnnnnnnnnn nnnnnnnnnn nnnnnnnnnn nnnnnnnnnn nnnnnnnnnn
nnnnnnnnnn nnnnnnnnnn nnnnnnnnnn nnnnnnnnnn nnnnnnnnnn nnnnnnnnnn
nnnnnnnnn
>Rivulidae_Atlantirivulus_santensis_1_1
atgagccctc acatcctttt aa---tcata actctttcac tttttatagg cactttaatt
accatctcta gttcccattg actccttgca tgaataggat tagaaattag tacatttgcg
attcttcctc taataactct taaataccat cctcgagcta tggaagcaac aactaaatat
tttttagtac aaacagccgc tgccacgata cttctatttg ccagtatctc aaatgcttga
ctaacaggac aatgagaaat tcaacaaata aatcatccac tccccctcac aatgattaca
attgcccttg cattaaaact aggcctcgcc ccattacatg catgattccc tgaaattatc
caaggtttgt ccctttctac aggcctagtt ctctctacct gacaaaaatt agcccctttc
tcccttattc ttcaactacc aaatgcca-- -a------ct caaccttgct tattatactt
ggactcctat ctattttgat aggcggctga gggggtctaa atcaaacaca gcttcgaaaa
atcctcggtt actcctcagt tgcacaccta ggctgaataa ttttaattgt ccaattttta
ccctcattag catttcttgc ttttataaca tacattatat taacattttc aatatttttc
acatttttat tcacccaatc aaccactatc aatataatct caactgcctg gcctaaaaat
ccaattattt cagctattat gcccttaacc ttattatctt taggaggcct accacccctt
accgggttcc tccccaaatg aataatttta tcagaactaa ctaagcaagg gctaatatta
gccgccacaa tagcagcagt atcaacgctc ctaagccttt acttttattt acgcctctcc
tacgctataa ctttaaccac ctccccaaat aacctcccag caatccttcc gtgacgaatt
aatttttgtc agcc-tacta tacctctagc aatttcttca gctatagcac tttgcctatt
accactctcc ccaactat-t ctagcacttt tttc------ ---------- --ttttt---
-------ag
>Rivulidae_Spectrolebias_semiocellatus_1_1
atgagccctc acataatact ta---tattc tcaagcatct taattacagg cacaataatt
actttatcaa gctctcattg acttcttgct tgaataggcc ttgaaattaa taccttcgca
attattcctt ttatagctca aaaaggacac ccccgagctt tagaagctac tctaaaatat
ttcattattc aagctctagc agctattata cttttatttt cttcaactct taatgcttga
gttttcggtc aatgagatat caaacatata acacacccag ctcttcttac aattattatt
attgctttag cattaaaaat aggcttagcc cctgttcatg cttgatttcc cgaagtttta
caaggattaa gttttaaaac aggcctaatt ctttcaactt gacaaaaact agccccttta
actctcttaa tacaaatttc ccaagagt-- -a------tt ctattttata tatcacgctg
ggtttaatgt caatcttagc tggaggttga ggaggtttaa atcaaacaca actacgaaaa
attttagctt attcctccat tgctcatcta ggctgaatta tcttaattgt gcattatctt
cctcctctcg cttttttaac ttttacaatt tacgttatta tttcttttac tttatttttt
tctttccatt ttatatttgc tacttctatc aacacccttt ctatttcttg aactaaagcc
cccattttaa tttcaattat acctttaact cttttttcat tagctggctt accccctttt
acaggtttta tttcaaaatg atttattctt aatgaattaa caaaacaaaa cttaacactc
gttgctatta ttggagtact ttcagctctc ttaagtctct ttttttattt acgcctctct
tatgctgtag cattaacaat acccgctaat aatattttaa ctatactccc atgacgcttc
cccttttcac tctc-tccac ttttcctann nnnnnnnnnn nnnnnnnnnn nnnnnnnnnn
nnnnnnnnnn nnnnnnnnnn nnnnnnnnnn nnnnnnnnnn nnnnnnnnnn nnnnnnnnnn
nnnnnnnnn
>Rivulidae_Pituna_poranga_1_1
gtaaatccgt atattttaac ta---ttttg gccatctctt tggtattagg aacccttcta
gccactacca cttctcattg aattatagtt tgagtcgggc tagaaattaa cacattcact
attcttcccc taataacaca gaagtactcc ccgcgagcaa ttgaagctgc tgtaaaatac
tttattatcc aaaccgccgc caccataatt attctttttg ccactatcct aaatgcctga
atagcgggtg actgaagcat taagcaaata aactatcctc cctccctaat aatagtaact
atgtcccttg tattaaaaat agggcttgcc cctcttcatg cttggttccc agaagtaatg
caaggtttaa ccctagagct aggccttatc ctctccacct gacaaaaatt agcacccttc
tctattctcc tccaacttac aatttata-- -a------ct caactttaat tacctcccta
ggcttgctct ctattttaat aggcggttga ggaggactca accaaacaca aattcggaaa
atcctaagct attcatctat cgctaatttg ggatgaatac tattaatctc acagtacctt
ccctcaatag cttttataac atttttaatt tattcaattc taaccttttc tatatttatt
atactttgac tcaatcagtc aactaccatt aatactctat caacctcctg atttaaaact
cccgcccttt tatttatggt acccctaatc ctgctgtcgc taggaggatt acccccccta
acaggcttta tcccaaaatg aataattctt tttgaactaa caaaacaaaa cctcacattt
tttgccacaa cagcagcatt ggcaaacctt ataagtctat tcttttactt acgaatatct
tatgcaatag ccttaacctc atcccctaac tttatcccaa taactttatc ctgacgcatc
aaaaccctgt cttt-tacag cacccctggg gatctctacc ggaatttctt tatatacgct
gcccataacc ccagcaat-c atgattataa ttcc------ ---------- --ttaga---
-------ag
>Rivulidae_Hypsolebias_magnificus_1_1
atgagccctt acatactaat aa---tattc tcaagcatgt taattttagg caccacaatt
accctttcaa gctctcactg acttcttgcc tgagtaggtc tcgagataaa caccttcgca
attattcctt ttatagctca aaaaagccac ccacgagctt tagaagctac tctaaaatac
ttcattattc aatccacagc agcaatctta atattactct cttcaaccct aaacgcctga
ctctcaggcc aatgaaacat tcaacatata atttatcctc ttccacttac aatcaccatt
attaccctaa cactaaaaat gggcttagcc ccaatacatg cttgataccc tgaagtcttg
cagggcttaa gctttaaagt aggcttaata ctctcaacct gacaaaaatt ggccccttta
atcctattta ttcaaatttc caaagaat-- -a------tt ctattttata tattcctctc
ggtttaacct caattttagt aggaggctga gggggcctca accaaacaca actgcgaaaa
attctaggtt attcttctat tgcacaccta ggatgagcta tcttaatgac tcactatata
ccgcccatct ctttcttaac cttcttaatt tatacaacaa taactttcac tttatttttt
acctttcact tcttatcttc agcttcaatc aattcagccg ccacttcttg gactaaaacc
acatttttag tttcaattac accactcact cttttttctc taagtggctt accccctttc
acaggcttta tttcaaaatg attaattcta aatgaattaa caaaacaagg ccttctacta
gcagctgtta ctgccacact atctgctctt ttaagccttt ttttttactt acgcctctct
tatgtaatag cattaaccgt acccccaaat aacctttcag ccacacttcc ttgacgtttc
ccactttcac tccc-cccaa tttttttaac aatgtccatt attctttcct gctctttact
acccctctcc ccttctat-a ctagcctttc tctc------ ---------- --atact---
-------ag
>Atherinopsidae_Atherinella_chagresi_1_1
nnnnnnnnnn ncattttagc cg---ccctc ttgtttggct tgggcttagg cacaaccctc
acgttcgcaa gttcccactg attgcttgcc tgaataggac tagaaataaa cacccttgca
attattcccc ttatagccca acaccaccac ccccgagcgg tagaggctac cacaaaatat
tttctcaccc aggccactgc cgcagctatg ctactttttg ctagcacaac aaacgcctga
ctctccggcc agtgggacat ccaacagatt actcacccac ttcccgtcac cataattacc
ctcgccctag cattaaaagt gggcctagcc cctctccacg catgactgcc agaagtactt
caaggcctcg acctaaccac aggcctgatt ctctctacat ggcagaaact cgcccccttt
gcccttctcc tccaagttca acctgcca-- -a------ct cccacatctt aattgcgcta
ggccttgcct ccacacttat ggggggctga ggaggactaa atcagactca gctacgaaag
atcctagcct actcatcaat tgcccacctt ggctggatga tcttaattct ccagttttcc
cccccgctga ctctcctagc cctccttaca tactttatta tgaccatctc aacattcctg
actttcaagt tgaataaatc aaccacaatt aatatactcg ccacctcctg atccaaggca
ccaattatta cctctctcgc ccccctaatc ctactctctc tagggggcct cccgcccctc
accggcttta tgcccaaatg gctcattctt caagagctta ctaagcaaca actccctctt
accgccacac tagccgctct ctccgccctc ctgagtcttt acttctacct tcggctgacc
tacgccataa ccttaactat ctcccccaac aacacggccg gcaccacccc gtgacgcctt
ccctcaacgc agct-aactc tccccctagc gctttcaacc tcagcaacaa tctaccttct
cccactgact cctgctgc-c atggccctcc tggc------ ---------- --atact---
-------ag
>Atherinopsidae_Atherinella_hubbsi_2_1
atgaaccctt acattttagc ca---ccctc ttgtttggct tgggcttagg cacaacccta
acattcgcaa gttcccactg actacttgcc tgaatgggat tagagatgaa cacccttgca
attattcccc ttatggccca acaccaccac ccccgagcgg tcgaagccac cacaaaatat
tttcttaccc aggccactgc cgcagctatg ctgctttttg ctaccacaac aaacgcctgg
ctctccggcc agtgggacat tctgcagatt actcacccaa ttcccgtcac cataattacc
ctagccttag cattaaaagt gggcctggcc cccctccacg cgtggctgcc agaagtactt
caaggcctcg acttaaccac tggcctgatt ctctctacat gacagaaact cgccccattt
gctcttctac tccaaattca gcctgcca-- -a------ct cccatatctt aattgcgcta
ggccttgcct ctacgcttat cggaggctgg ggaggactga atcaaactca actgcggaaa
atcctagctt actcgtcaat tgcccacctt ggctgaatgg tcttgatcct tcaattctcc
cctgccctag ccctcctaac cctccttacg tatcttatta taaccctttc agcatttcta
acttttaaat taaacaaatc aaccacaatt aatatactcg ccacctcttg atccaaagca
ccagctatta cctctctcgc tcccctaatt ttgctctccc tgggcggcct cccgcccctc
actggcttta tgcccaaatg gctcattctt caggaactta ctaaacaaca gctccctctg
accgccacac tagccgctct ttccgctctc cttagtcttt acttctatct tcgactaacc
tacgccataa ccttaaccat ctctcccaac agcctggccg gcaccacccc ctgacgtctc
ccctcaacac aact-gaccc ttcccctagc tctttcaacc tcagcaacag tctgctttct
cccattaact cctgctgc-c gtggccctac tcac------ ---------- --gtact---
-------ag
>Atherinopsidae_Chirostoma_jordani_2_1
atgaacccat acatcttggc ca---ccctc ctttttggtc taggcctagg aacaaccatt
accttcgcga gctcccactg actcctcgcc tgaatgggcc tagaaatgaa caccctggcg
atcattcctt tgatagctca acaccaccac ccccgagcgg ttgaagccac cactaaatat
ttccttaccc aggctaccgc cgcagcaatg cttctctttg ccagcacaac caacgcctga
ctatcgggac agtgagaaat tcaacaaatc tcccacccag tacccattgc tatgattacc
ctcgcccttg ccctcaaagt agggcttgca ccacttcatg cctgactccc agaagtacta
caaggacttg acctgactac aggactaatc ctctccacct gacaaaaact tgcccccttc
gcactcctcc ttcagatcca acctactg-- -a------ct cccataccct tattgctctt
ggtctcgcat ccaccctagt gggcggatga gggggcttga accaaactca acttcgcaag
atcctagcgt actcgtccat cgcgcatctg ggctgaataa ttcttgttct acaattctcc
ccctccctca cactcctcgc cctcttaacc tacttcgtca taaccttctc cacattcata
acctttaaac ttaacaactc taccaccatc aacatacttg ccacctcatg gtccaaagca
cccgccctta cctctatcac gcccctgatt ctgctgtccc tcggcggact tccccctctc
accggcttca tgcccaaatg gcttattctt caagaactag ccaagcagga tctcgcactc
accgcaactt tcgccgccct ctcagccctg ctcagcctct acttctacct ccgtcttacg
tatgccatag ccttgaccat atcacctaac agcctcccag gaacagcccc atggcgtctc
tcctcccaac aaac-caccc ttccactagc cctttcatca tcagcagcca cctgcctcct
gcccctggca cccgccac-c atggctctct tgac------ ---------- --ccact---
-------ag
>Atherinopsidae_Chirostoma_labarcae_2_1
atgaagccgt acatcttagc ca---gcctc cttttcggcc tgggcctggg aacagccacc
accttcgcga gttcccactg gctcctcgcc tgaatgggcc tagaaatcaa caccctggca
attattcctt taatggctcg gcatcaccac ccccgagcag ttgaagccac cactaaatat
ttcctcaccc aggctaccgc cgcggcaatg cttctctttg ccagcacgac caacgcctga
ctatccggcc agtgagaaat tcagcaaatc tcccacccag tgcccgttgc tatgattacc
cttgcccttg ccctcaagat cggactcgca ccacttcatg cctggctccc agaggtaatg
caagggcttg acctgactac aggcctaatc ctctccacct gacagaagct tgcccccttc
gcgctcctcc ttcaaattca acctgctg-- -a------ct cctatgtcct tattgctctt
ggtctcgcat ccactttagt gggcgggtga gggggcttaa accaaactca actccgaaag
atcctcgcgt actcgtcgat cgcgcacctc ggctgaataa ttcttgttct gcaattctcc
ccctccctca cactcctcgc cctcttaacc tatttcctca tgaccttctc cgcattcatg
gtctttaaat ccaacaactc taccaccatc aatatgcttg ccatctcatg gtccaaagca
cccgccgtta cctgtctcgc gcccccgatt ctactgtccc tcggcggact cccccctctg
accggcttta tgcccaaatg acttattctt caggaactgg ccaagcaggg tctcgcgctc
cccgcgactt tcgccgccct ctcagcccta ctcagcctct acttctacct ccgtcttaca
tatgccgtgg ccttaaccac atcgccagac agcctcccag gcacggcccc gtggcgtctc
tccccccggc aaac-caccc ttcccctggc cctttcatca tcagcagcca cctgcctcct
gcccctcgca cccgccac-c atggctctct tgtc------ ---------- --ccgtt---
-------ag
>Atherinopsidae_Chirostoma_riojai_2_1
atgaacccat acatcttggc ca---ccctc ctttttggtc taggcctagg cacgaccatc
accttcgcga gctcccactg gctcctcgca tggatgggcc tagaaatgaa cacccttgcg
atcatccctt tgatagctca acaccaccac cctcgggcgg ttgaagccac cactaaatac
ttccttaccc aagctaccgc cgcggcgatg cttctttttg ccagcacgac caacgcctgg
ttatcaggtc agtgagagat tcaacaaatc tcccacccgg tacccgttgc catagttacc
ctcgcccttg ccctcaaagt tggacttgcc ccacttcatg cctgactccc agaggttctg
cagggacttg acctaactac tggactgatc ctctccacct gacagaagct tgccccattc
gcgctcctcc ttcaaattca gcctgcta-- -a------ct cctataccct tattgctctt
ggtctcatat ccgcccttgt gggcgggtgg ggaggcttga accaaactca acttcggaag
gtcctggcat actcatcgat tgcccacctt ggctggatgg ttcttgttct gcaattctcc
ccctccctca cactccttgc cctcttgacc tacttcgtca tgaccttctc gacgttcata
acctttaaac tcaacaactc taccaccgtc aacatgcttg ccacctcatg gtcaaaaaca
cctgtcctta cctctattgc ccccctggtt ctcctttccc tcggcggact cccacctctc
actggcttca tgcccaagtg acttattctt caggagctag ccaagcaaga tctcgcactc
accgcgactt tagcggccct ctcggcccta ctcagcctct acttctacct ccgccttaca
tacgccatga ccctaaccat atccccgaac aacctcccgg ccacggcccc atggcgtctc
tcctcccaac aagg-cgccc ttcccctagc cctttcatca tcagcggcca cctgtctcct
acccctagcg cccgctac-c atggccctat tggc------ ---------- --ccact---
-------ag
>Atherinopsidae_Menidia_beryllina_3_1
atgaatccat atatcttggc ca---ccctc ctttttggct taggcctagg aacaaccatc
accttcgcga gttcccactg gctcctcgcc tgaataggcc tagaaatgaa caccctggca
attattcctt taatagctca acaccatcac ccccgggcag ttgaggccac cactaaatat
ttcctcaccc aggctaccgc cgcagcaatg cttctctttg ccagcacaac caacgcctga
ctctcaggtc agtgagagat tcaacaaatc tcccacccgg tacccattac tataattacc
ctcgccctag cccttaaagt tggactcgca ccacttcatg cctgactccc cgaggtgctg
cagggacttg acctaactac aggactaatc ctctccacat gacaaaagct tgcccccttc
gcacttctcc ttcaaattca acccacta-- -a------ct cctatatcct tattgctctt
ggccttgcat caaccctaat aggcggatgg ggaggcttaa accaaactca acttcgaaaa
atcctggcgt actcatcgat tgcgcaccta ggctggataa ttcttgttct gcaattctcc
ccatccctta cactcctcgc cctcttaacc tacttcatca taaccttctc tacgtttata
acctttaaac tcaataactc caccaccgtc aacatgcttg ccacctcatg atccaaagca
cccgtcctca cctctattac acccctaatt ctcctctccc ttggaggact accccctcta
actggcttca tacccaagtg acttatcctt caagaactag ccaaacagga tcttgcactc
accgcaacct tcgctgccct ctccgcccta ctcagtctct acttctacct ccgtctcacg
tatgccataa ccctaactat atcaccaaat aacctcccgg gtacaacccc atgacgcctc
tcctctcacc aagc-caccc tccccctagc cctctcatca tcagcagcca cctgcctcct
gcccctggct cccgccac-t atggctctct taac------ ---------- --ccact---
-------ag
>Atherinopsidae_Poblana_letholepis_1_1
atgaacccat acatcttagc cg---tcctc ctttttggtc taggcctagg gaccacaatc
accttcgcga gctcccactg gctcctcgca tgaatgggcc tagaaatgaa cacccttgcg
atcatccctt taatagctca gcaccaccac cctcgggcgg ttgaagccgc cactaaatac
ttccttaccc aagctaccgc cgcggcgatg cttctgtttg ccagcacaac caacgcctga
ctatcgggtc aatgagaact tcaacaaatc tcccacccag tgcccgttgc catgattacc
ctcgccctcg ccctcaagat tggacttgca ccacttcatg cctggctccc agaggtgttg
caaggacttg acctaactac tgggctaatc ctctctacct ggcaaaaact tgccccattc
gcgctactcc ttcagattca gcctgcta-- -a------ct cctataccct tgttgctctt
ggtctcgcat ccacccttgt gggcggatgg ggaggcttga accaaactca acttcgaaag
gtcctggcgt actcatcaat tgctcacctt ggctggatgg ttattgttct gcaattctcc
ccctccctca cactccttgc cttcttaacc tacttcgtca tgaccttctc cacattcata
acctttaaac tcaacaactc taccaccatc aacatgcttg ccacctcctg gtcaaaaaca
cctatcctta cctctattgc ccccctgatt ctcctttccc tcggcgggct cccacctctc
actggcttca tgcccaagtg acttattctt caagaactag ccaagcaaga tctcgcgctc
accgcgactt tcgccgccct atcggccctg ctcagcctct acttctacct ccgccttaca
tacgcgatga ccctaaccat gtccccaaac aacctcccag ccacggcccc atggcgtctg
tccccccaac aaag-caccc ttcccctagc cctttcgtca tcagcggcca cctgcctcct
acccctggcg cccgctac-c atggctctct tgac------ ---------- --ccact---
-------ag
>Cichlidae_Crenicichla_cametana_1_1
atgaatccac tcatcctcct aa---ttctc ctctttggac taagcctagg aacaacaatc
acactctcaa gctcccactg acttctcgcc tgaataggac ttgaactaaa caccctagct
ataatccccc ttataaccca acactaccac ccccgagcag ttgaagccgc aacaaaatat
ttcctcaccc aagcagcagc tgccgccact cttctatttg ccagcactta caacgcctga
ctaacaggac aatgagacat ttaccacata tctacccccc tacctaccac cctaatcatc
ctcgccctag cattcaaaat cgggctagcc cctctgcata cctgactacc cgaggtactc
caaggacttg actacaccac aggacttatc ctctctacct gacaaaaact tgctccattt
gccctactcc tccaaatcca accctcca-- -g------cc caaacattat aatctttctt
ggcctctcgt ccacccttat tggcggctga gggggactta accaaaccca gctacgaaaa
atcctcgcct actcatccat cgcccaccta ggctgaataa tcctcattat acaattttcc
ccctccctag ccctccttgc cctaatcacc tacttcttca taacggcctc cgtatttctc
accttcaaac taaatatagc cctaaacatt aacacactat ccacctcctg atcaaaagcc
cctgccctaa cagcccttac accccttatc ctcctatccc ttggaggcct accaccccta
accggattta taccaaaatg acttatcctt caagaactaa ctaagcaaga cctagcccta
accgccacaa tcaccgcctt aacagccctc ctcagcctct acttctacct ccgcttatct
tacgcaatag ccctcaccct atcccccaac agcttctccc acacaaccac ctgacgacta
ccatcaactc aact-ttcac tacctctagc cacaataacc tccattacca tctgcctcct
acccctcacc ccgactat-c tcagcactcc taac------ ---------- --cccct---
-------ag
>Cichlidae_Crenicichla_lacustris_1_1
atgagcccac tcatccttgt ta---ccctt ctctttggac taggcctcgg gacaacaatt
acactatcaa gctcacactg actgctagct tgaataggac tagaactcaa caccctcgcc
ataattcccc taatagccca gcatcatcac ccccgggcag tcgaagccgc aacaaaatac
ttcctgaccc aagcagcagc tgccgccacc ctcctattcg ccagcaccta caacgcctga
ctaacaggac aatgagatat ttactacata tccacccccc tcccaacaac actaatcacc
ctagccctgg catttaaaat tgggttagcc cccctacatg cctgactacc cgaagtcctc
caaggaattg accttaccac aggactaatc ctctctactt ggcaaaaaat tgcccccttt
gctctactcc tccaaatcca gccaacca-- -a------ct cggacattat aatttttctt
ggcctttcat ccacccttat tggggggtgg gggggactaa atcaaaccca actacgaaaa
atcctggcct attcatccat tgcccacctc ggttgaataa tcctagtcat acaattcgcc
ccggccctct ccctccttgc cctaataacc tacttcttaa taactgcctc cctattccta
acatttaaac taaacatagc cttaaacatt aatacactgt ccacctcctg agcgaaagcc
ccagccctga cagccctgac accccttatt cttctttccc ttgggggcct tccacccctt
accggcttca tgccaaaatg acttattctt caagaactga ccaaacaagg ccttatccta
accgccacca tagctgcctt aacagccctt ctcagtcttt acttctactt acgcctatct
tacgcaatag ccctaaccct atcccccaac aacttttcca acacggccac ttgacgaacc
cattcaaccc aact-ctcac ttcccttagc cacaataacc tcagccacca tctgtcttct
acccataacc cctactat-c tcaacactct taac------ ---------- --cctct---
-------ag
>Cichlidae_Crenicichla_lacustris_2_1
atgagcccac tcatccttgt ta---ccctt ctctttggac taggcctcgg gacaacaatt
acactatcaa gctcacactg actgctagct tgaataggac tagaactcaa caccctcgcc
ataattcccc taatagccca gcatcatcac ccccgggcag tcgaagccgc aacaaaatac
ttcctgaccc aagcagcagc tgccgccacc ctcctattcg ccagcaccta caacgcctga
ctaacaggac aatgagatat ttactacata tccacccccc tcccaacaac actaatcacc
ctagccctgg catttaaaat tgggttagcc cccctacatg cctgactacc cgaagtcctc
caaggaattg accttaccac aggactaatc ctctctactt ggcaaaaaat tgcccccttt
gctctactcc tccaaatcca gccaacca-- -a------ct cggacattat aatttttctt
ggcctttcat ccacccttat tggggggtgg gggggactaa atcaaaccca actacgaaaa
atcctggcct attcatccat tgcccacctc ggttgaataa tcctagtcat acaattcgcc
ccggccctct ccctccttgc cctaataacc tacttcttaa taactgcctc cctattccta
acatttaaac taaacatagc cttaaacatt aatacactgt ccacctcctg agcgaaagcc
ccagccctga cagccctgac accccttatt cttctttccc ttgggggcct tccacccctt
accggcttca tgccaaaatg acttattctt caagaactga ccaaacaagg ccttatccta
accgccacca tagctgcctt aacagccctt ctcagtcttt acttctactt acgcctatct
tacgcaatag ccctaaccct atcccccaac aacttttcca acacggccac ttgacgaacc
cattcaaccc aact-ctcac ttcccttagc cacaataacc tcagccacca tctgtcttct
acccataacc cctactat-c tcaacactct taac------ ---------- --cctct---
-------ag
>Cichlidae_Crenicichla_lacustris_3_1
atgagcccac tcatccttat ca---ccctt ctctttggac taggcctcgg gacaacaatc
acactatcaa gctcacactg gctcctggct tgaataggac tagaactcaa caccctcgcc
ataatccccc taatagccca acatcaccac ccccgggcag tcgaagccgc aacaaaatac
ttcctgaccc aagcagcagc tgccgccacc ctcctattcg ccagcaccta caacgcctga
ctaacaggac aatgagatat ttactacata tccacccccc tcccaacagc actaatcacc
ctagccctgg catttaaaat tggactagct cccctacatg cctgactacc cgaagtcctc
caaggaattg acctcaccac aggactaatt ctctccacct gacaaaaaat tgcccccttt
gctctactcc tccaactcca accaacga-- -g------ct cgagcattat aatttttctt
ggcctttcat caaccctaat tggagggtgg gggggactta atcaaaccca actacggaaa
atcctagcct attcatccat tgcccacctc ggttgaataa tcctggtcat acaattcgcc
cctgccctct ccctccttgc cctagtgacc tacttcttaa taacagcctc cctattccta
atatttaaac taaacatagc cttaaacatt aacacactag ccacctcctg gacgaaagcc
ccggccctga cagccctaac accccttatc cttctttccc tcgggggcct tccacccctt
accggcttta tgccaaaatg acttattctt caagaactga ccaaacaaaa ccttgtccta
accgccacca tcgctgcctt aacagccctc ctcagtcttt acttctactt acgcctatct
tatgcaatag ccctaaccct ctcccccaac aacttctcta atataatcac ctgacgaact
cattcaaccc aatt-atcac tacccctggc tgcaataacc tccgccacca tctgtcttct
acccataaca cctaccat-c tcaacactct taac------ ---------- --cctct---
-------ag
>Cichlidae_Crenicichla_lenticulata_1_1
atgaacccac tcatcctcct aa---ccctc ctcctcggac taggcctggg aacaacaatt
acactttcaa gctcacactg acttcttgcc tgaataggac tagaacttaa caccctggca
ataatccctc tgatagcaca acaccaccac ccccgagcag tcgaagcagc aacaaaatac
ttcctcaccc aagcagctgc cgccgctacc atcctcttcg ccagcaccta caacgcctga
cttacaggcc aatgagacat ctaccatatg tcctcccccc taccaaccac cctaatcacc
ctcgccctgg cattcaaaat tggcctagct ccactccaca cttgactccc cgaagttctt
caaggacttg actacaccac aggactaatc ctgtcaacct gacaaaaact agccccattt
gccctcctcc ttcaaatcca gcccactg-- -a------ct ccaatattat aatttttctt
ggcctctcat caacacttat tgggggctga ggggggctca accaaaccca actacgaaaa
atacttgcct actcatctat tgcccacctg ggatgaataa tccttgtcct tcaattctcc
ccctcccttt ccctccttac cttatttact tacttcttca taacaacctc tgtattctta
acctttaagc taaataaagc cctaaatatc aacacactat ccacctcctg agtaaaagcc
ccagccctaa ccgccctcac accccccatc ctcctctccc taggaggcct gcctcccttc
acaggattta tgccaaaatg acttattctt caagaactga ctaaacaaga cctagtccca
accgccacca ttgctgccat aacagccctt cttagcctct acttctacct ccgcctatcg
tacgcaatgg cccttaccct ccccccaaac aacttctcca cctcaacatc ctgacgactt
acctcaaccc aact-ctcac tccccctagc ttcaacaaca tccctcacca tctgcctcct
ccccctcacc ccaaccat-c acaaccctcc tgac------ ---------- --cctct---
-------ag
>Cichlidae_Crenicichla_lepidota_2_1
atgggcccac tcatccttct aa---cctta ctcctcggac tcggcctggg gacctcaatc
acactctcaa gctctcactg acttctcgcc tgaatagggc tcgaacttaa caccttagca
atcatccccc tcatagcaca acaccaccac ccccgagcag tcgaagcagc aacaaaatac
ttcctaaccc aagcagcagc cgctgctacc ctcctatttg ccagcaccta taacgcctga
cttacaggcc aatgagatat ttaccacata tcctcccccg taccaacaac cctaattacc
ctcgccttag cattcaaaat tggcctagcc ccacttcaca catgactccc cgaagttctt
caaggactcg actacaccac aggactaatc ctgtcaacat gacaaaaact cgccccgttc
gccctactcc tacaaattca accccccg-- -a------ct ccaacatcat gatctttctt
ggcctttcct caacacttat tgggggttga ggagggctta accaaactca actacgaaaa
attcttgcct actcatccat tgctcaccta ggttgaataa tcctcgtcct acagttctcc
ccacccctct ccctccttac tctactcact tacttcctca taacagcctc cgtattctta
acctttaagc taaataaagc ccttaatatc aactcactat ctacctcctg agcaaaagcc
cctattctaa ccgccctctc accccttatt ctcctctctc tagggggcct acctcctctt
acagggttta tgccaaaatg acttattctt caagaactaa caaaacaaga cctaatccta
accgccacta tcgccgctct aacagcccta cttagcctct acttttacct ccgcctgtca
tacgcgctag ctctaaccct ttcccccaat aacttttcca acacaataac ctgacgactt
ccatcaaccc aatt-ttcac ttctcctggc cacaacatca tccctcacca tttgccttct
cccccttacc ccaactat-t atcacactcc taac------ ---------- --catct---
-------ag
>Cichlidae_Crenicichla_lepidota_3_1
atgggcccac tcatccttct aa---cctta ctcctcggac tcggcctggg gacctcaatc
acactctcaa gctctcactg acttctcgcc tgaataggac tagaacttag caccttagca
atcatccccc tcatagcaca acaccaccac ccccgagcag tcgaagcagc aacaaaatac
ttcctaaccc aagcagcagc cgctgctacc ctcctatttg ccagcaccta taacgcctga
cttacaggcc aatgagatat ttaccacata tcctcccccg taccaacaac cctaattacc
ctcgccttag cattcaaaat tggcctagcc ccgcttcaca cctgactccc cgaagttctt
caaggactcg actataccac aggactaatc ctgttaacat gacaaaaact cgccccgttc
gccctactcc tacaaattca accccccg-- -a------ct ccaacatcat gatctttatt
ggcctttcct caacacttat tgggggttga ggggggctta accaaactca actacgaaaa
attcttgcct actcatccat tgctcaccta ggttgaataa tcctcgtcat acagttctcc
ccacccctct ccctccttac cctattcact tacttcctca taacagcctc cgtattctta
acctttaagc taaataaagc ccttaatatc aactcactat ctacctcctg agcaaaagcc
cctattctaa ccgccctctc accccttatt ctcctctctc tagggggcct acctcctctt
acagggttta tgccaaaatg acttattctt caagaactaa caaaacaaga cctaatccta
accgccacta tcgccgctct aacagcccta cttagcctct acttttacct ccgcctgtca
tacgcgctag ctctaaccct ttcccccaat aacttttcca acacaataac ctgacgactt
ccatcaaccc aatt-ctcac ttctcctggc cacaacatca tccctcacca tttgccttct
cccccttacc ccaactat-t attacactcc taac------ ---------- --catct---
-------ag
>Cichlidae_Crenicichla_reticulata_1_1
atgaacccac tcatccttct aa---ctctc ctcttcggtc taggcctagg aacaacaatt
acactatcaa gctcccactg actcctcgcc tgaataggac tagaactcaa cactctagcc
attgtccccc taatagccca acaccatcac ccccgagcag ttgaagccgc aacaaaatac
tttctaaccc aagcagcagc tgccgccacc cttctctttg ccagcaccta taacgcctga
ctaacaggac agtgggacat ttaccacata tccaccccaa tcccaaccac cctaattacc
ctagccctag catttaaaat cggactagcc cccctgcacg cctgactacc cgaagttctc
caaggacttg actacaccac agggcttatc ctctccacct gacaaaaact tgccccattt
gccctactcc tccaaatcca acccacca-- -a------cc caaacattat aatcttcctt
ggcctatcat ccacccttat tggcggatgg gggggcctca accaaaccca actacgaaag
atcctcgcct actcatccat cgcccacctc ggatgaacaa tccttattat acaattctcc
ccatccctct ccctcctcac cctaatcacc tacttcttca taacagcctc cgtatttctt
accttcaaac taaacatagc cctaaacatt aatacactat ccacctcctg agcgaaagcc
cccgccctaa cagccctaac accccttatc ctactatccc taggggggct accacccctc
accggattta taccaaaatg actcatcctt caagaattga ctaaacaaga cctagcccta
accgccacaa tcgccgccct gacagccctc cttagcctct acttctacct ccgcctgtct
tacgcaatgg ccctcaccct gtcccccaac agcttctctc acacaacaac ttgacgactc
ccaccaactc aact-ttcac tacccttggc cacaacaacc tccattacca tctgcctcct
acccctgacc cccactat-c tcagcactcc taac------ ---------- --cttct---
-------ag
>Cichlidae_Crenicichla_vittata_1_1
atgaacccac atatccttct ta---ccctc ctatttggat taggccttgg aacaacaatc
acactatcaa gctcacactg actcctcgct tgaatgggac tagaactcaa caccctagcc
attatccccc tgatagccca acatcatcac ccccgagcag tagaggccgc aacaaaatac
tttttaaccc aagcagcagc tgccgctacc ctcctctttg ccagcaccta taacgcctgg
ctaacgggac aatgagatat ctaccacata tcaacccccc tcccaaccac cctaatcacc
ttagccctgg catttaaaat tgggctagcc cccctccatg cctgactacc tgaagtcctc
caagggcttg attacactac aggactaatt ctctcaactt gacaaaaact tgcccctttc
gccctactcc tccaaattca gccgacca-- -a------ct ctaatattat aatctttctt
ggactctcat ctacccttat cggggggtga ggcggactta accaaaccca gctacgaaag
atcttagcct actcatctat tgcccatctt ggttgaataa ttctggttat acaattttcc
ccctccctct ccctccttgc cctaatcacc tacttcctaa taacaacctc tctattccta
acatttaaaa taaacatagc cctaaacatt aacaccctct ccacctcctg agcgaaagcc
ccggccctaa cagccctgac ccccctcatc ctcctctccc tggggggact gccacccctc
acagggttca tgccaaaatg actaattctt caagaactaa ctaaacaaga tctgatccta
gccgccacaa ttgctgccct aacagccctt cttagccttt acttctacct gcgcctatct
tatacaatag ccctcaccct atcacccaac aacttctcca acacaaccgt ttgacgaatg
ccctcaaacc aact-ctctc tacccctggc cacaataacc tccgccacca tctgtcttct
acccataacc ccaactat-c tcaacactcc tgac------ ---------- --cctct---
-------aa
>Cichlidae_Crenicichla_vittata_2_1
atgaatccac atatccttct ta---ccctc ctatttggat taggccttgg aacaacaatc
acactatcaa gctcacactg actcctcgct tgaatgggac tagaactcaa caccctagcc
attatccccc tgatagccca acatcatcac ccccgagcag tagaggccgc aacaaaatac
tttttaaccc aagcagcagc tgccgctacc ctcctctttg ccagcaccta taacgcctgg
ctaacgggac aatgagatat ctaccacata tcaacccccc tcccaaccac cctaatcacc
ttagccctgg catttaaaat tggactagcc cccctccatg cctgactacc tgaagtcctc
caagggcttg attacactac aggactaatt ctctcaactt gacaaaaact tgcccctttc
gccctactcc tccaaattca gccgacca-- -a------ct ctaatattat aatctttctt
ggactctcat ctacccttat cggggggtga ggcggactta accaaaccca gctacgaaag
atcttagcct actcatctat tgcccatctt ggttgaataa ttctggttat acaattttcc
ccctccctct ccctccttgc cctaatcacc tacttcctca taacaacctc tctattccta
acatttaaaa taaacatagc cctaaacatt aacaccctct ccacctcctg agcgaaagcc
ccggccctaa cagccctgac ccccctcatc ctcctctccc tggggggact gccacccctc
acagggttca tgccaaaatg actaattctt caagaactaa ctaaacaaga tctgatccta
gccgccacaa ttgctgccct aacagccctt cttagccttt acttctacct gcgcctatct
tatacaatag ccctcaccct atcacccaac aacttctcca acacaaccgt ttgacgaatg
ccctcaaacc aact-ctctc tacccctggc cacaataacc tccgccacca tctgtcttct
acccataacc ccaactat-c tcaacactcc tgac------ ---------- --cctct---
-------aa
>Cichlidae_Crenicichla_vittata_3_1
atgaatccac atatccttct ta---ccctc ctatttggat taggccttgg aacaacaatc
acactatcaa gctcacactg actcctcgct tgaatgggac tagaactcaa caccctagcc
attatccccc tgatagccca acatcatcac ccccgagcag tagaggccgc aacaaaatac
tttttaaccc aagcagcagc tgccgctacc ctcctctttg ccagcaccta taacgcctgg
ctaacgggac aatgagatat ctaccacata tcaacccccc tcccaaccac cctaatcacc
ttagccctgg catttaaaat tggactagcc cccctccatg cctgactacc tgaagtcctc
caagggcttg attacactac aggactaatt ctctcaactt gacaaaaact tgcccctttc
gccctactcc tccaaattca gccgacca-- -a------ct ctaatattat aatctttctt
ggactctcat ctacccttat cggggggtga ggcggactta accaaaccca gctacgaaag
atcttagcct actcatctat tgcccatctt ggttgaataa ttctggttat acaattttcc
ccctccctct ccctccttgc cctaatcacc tacttcctca taacaacctc tctattccta
acatttaaaa taaacatagc cctaaacatt aacaccctct ccacctcctg agcgaaagcc
ccggccctaa cagccctgac ccccctcatc ctcctctccc tggggggact gccacccctc
acagggttca tgccaaaatg actaattctt caagaactaa ctaaacaaga tctgatccta
gccgccacaa ttgctgccct aacagccctt cttagccttt acttctacct gcgcctatct
tatacaatag ccctcaccct atcacccaac aacttctcca acacaaccgt ttgacgaatg
ccctcaaacc aact-ctctc tacccctggc cacaataacc tccgccacca tctgtcttct
acccataacc ccaactat-c tcaacactcc tgac------ ---------- --cctct---
-------aa
>Cyprinodontidae_Cualac_tessellatus_1_1
atgaaccctt atatcctcgc ca---ccctt ctaattggac taggccttgg aacaaccatc
accttcgcca gctcccactg actcttggcc tgaataggct tggaaattaa tacccttgca
attattcctt taatagctca gtctcaccac cctcgagcgg ttgaagccac taccaaatat
ttccttgcac aggccaccgc ggccgctata cttctctttg caggcatctc caacgcctga
cttaccggcc agtgggaaat tttacagata gctcaccccc tccctacaac cctaattacc
ctggcattag cacttaaaat tggccttgcc ccccttcatg cctgaatgcc tgaagttctt
caaggactag acttaaccac cggccttatc ctttccacct ggcaaaagct cgccccattt
tgccttattc tccaagttca acccacca-- -a------cc caactattct tcttatacta
gggctagcct ctaccttggt ggggggctga ggcggcctta atcaaactca actccgaaaa
attttagcct actcttcaat tgcccacctt ggttgaatga tactagttct acaattctcc
ccctcactta ctttccttac cctccttatc tacttcatca tgaccttttc catatttatt
tccttcaaag taaataacgc caccaatatt aactcccttg ccacctcatg ggccaaagcc
cctgcactca cctccatcct ccccttaatt ctcctctctc tcggaggcct cccgcccttg
accggcttcc tacctaaatg gcttatttta caagaattag ccaagcaaga ccttgccccc
cttgcaaccc ttgctgccct ctctgcactt ctaagcctct acttctacct ccgactctca
tacgctataa cactaactat aacccctaat aaccttacag ctacccttcc ctgacgactc
caatctctcc aatt-aaccc ttcctttagc agtcgcctct tccgcaacaa tctgccttct
cccccttgcc cctgccgc-a actgctctct tcac------ ---------- --ctggt---
-------ag
>Cyprinodontidae_Cyprinodon_dearborni_1_1
nnnnnnnnnn nnnnnnnnnn nnnnnnnnnn nnnnnnnnnn nnnnnnnnnn nnnnnnnnnn
nnnnnnnnnn nnnnnnnnnn nnnnnnnnnn nnnnnnnnnn nnnnnnnnnn nnnnnnnnnn
nnnnnnnnnn nnnnnnnnnn nnnnnnnnnn nnnnnnnnnn nnnnnnnnnn nnnnnnnnnn
nnnnnnnnnn nnnnnnnnnn nnnnnnnnnn nnnntctttg cgagcatctc caatgcctga
ctttccggcc aatgagaaat ccaccaaata tctcacctct taccaacaac cctaattacc
ctcgccctgg cacttaaaat tggccttgct cccctccaca cctgaatgcc tgaagtcctc
caaggattag acttgactac gggccttatc ctctccacct gacaaaaact cgcacccttc
tgcctgcttc ttcaaattca gcccgcca-- -a------cg caactattct tcttgtgctc
gggatcacct ctaccttagt aggaggctga ggaggcctaa atcaaaccca acttcgaaag
atcttggcct attcctcaat tgcacatcta ggctgaataa tactagtact ccaattctcc
ccttccctca ccttcttgac ccttcttgtc tactttatta taactttttc cctattcatt
tcatttaaga ttaataatgc cactaacatc aatactctcg ctacctcttg agctaaagcc
cctgctctaa cctcaattat tcccctgatt cttctatccc tagggggcct tccaccttta
acaggttttc tccctaagtg actaatttta caagaattaa ccaagcaaga ccttgccccc
cttgcaaccg ttgctgccct ctctgccctc ctaannnnnn nnnnnnnnnn nnnnnnnnnn
nnnnnnnnnn nnnnnnnnnn nnnnnnnnnn nnnnnnnnnn nnnnnnnnnn nnnnnnnnnn
nnnnnnnnnn nnnnnnnnnn nnnnnnnnnn nnnnnnnnnn nnnnnnnnnn nnnnnnnnnn
nnnnnnnnnn nnnnnnnnnn nnnnnnnnnn nnnnnnnnnn nnnnnnnnnn nnnnnnnnnn
nnnnnnnnn
>Cyprinodontidae_Orestias_agassii_1_1
nnnaaccctt atattatcac ca---ccctc ctatttagct taggcctggg gaccacaatt
accttcgcca gctcccactg gctcctcgct tggataggac tagaaattaa tacattagcc
attattcctt taatagcacg taaccatcac ccccgagcag tagaagcaac caccaagtat
tttttaacgc aggccactgc tgcagctgta ctcctctttg cgagcgtttc taatgcatgg
gtaacaggcc agtgagatat tagttacata actcaccccc tccctaatac acttattatt
ttggccctgt cccttaagat tggcctggca cccctccaca cttgaatacc tgaagtactt
caaggcctag atttgactac aggcttaatt ctttccacct ggcaaaaact tgcccccttc
tacctttttc ttcaggttgc ccctataa-- -a------tc acaccctcct tattgttctc
ggactttttt caactcttgt cggaggctgg ggcggactga atcaaactca attacgcaag
attctggcat attcctcaat tgcccaccta ggctgaataa ttcttgtttt acagttttcg
cctcgcctaa cactgcttgc cttactcaca tattttgtta taacattctc ccttttcata
gtttttaagt ttaataactc cacaaccctt aattctctga ccacttcttg ggctaaagcc
cctgccctta ccgcaatgct cccactcatc ctgttgtcct tagggggtct ccctcctcta
acaggctttc tccccaagtg aataattctc ctagaactta ctaaacagag cctggccttg
attgccacct tagcagcgct ttcagcatta ttgagcctct tcttttatct tcgcgtctcc
tacgccataa cccttactat ctcgcccaat aatactactg gcacactccc gtggcgcctt
aactcgcatc tccc-ttcta cccccctggc actcgccgca tctttaacta cctgtctcct
cccgattgcc cccgctac-g atagcccttc t--------- ---------- ----------
---------
>Eleotridae_Gobiomorus_dormitor_2_1
nnnnnnnnnn nnnnnnnnnn nnnnnnnnnn nnnnnnnnnn nnnnnnnnnn nnnnnnnnnn
nnctttgcaa gctctcactg actccttgcc tgaataggcc tagaaattaa caccctcgct
atcgagccac tgatagcgca acaccaccac ccccgagcaa ttgaagctac caccaaatat
ttcctcaccc aggcgaccgc ggccgccaca ctactatttg caagtatcac caacacatgg
ctgacaggac agtgagatat tcagcaaatg gcacaccccg tccccctaac cataattacc
cttgctctcg ccctaaaaat tggcctagcc cccctacaca cctgaatgcc agaagttttg
cagggacttg acctaacgac cggccttatt ctgtctacat gacaaaaatt ggcccccttc
gccctcctgc tgcagatctc caacacga-- -g------cc aaacgacgct aatcctgcta
gcccttgctt ccacccttgt cggcggatga ggcggcctga accaaaccca actacgtaag
atccttgcat actcttcaat cgcgcacttg gggtgaatgg tattagtcat tcagttttca
ccctccctca ccctcctcgc cctcctcctc tacttcataa tgaccttctc agccttcctc
tccttcaaag ccaacaacgc cacgaccatc aatacactag ccacctcctg ggcaaagtcg
cccattatta caaccatgtc accgataatc ttactttccc tcggaggcct cccccctctt
tcagggttca tgcccaagtg actcatcctc caggaactga ctaagcaaga tcttgcagcc
actgccacaa tcgccgccct cacagcactg cttagtctct acttctacct ccggctctca
tacgccatga ccctgaccat atcaccaaac aacctcttgg gtacaacccc ttgacgccta
accccctccc aact-ctccc tcccactttc aaccgcaacc ataatggcct gcgccctact
ccccgccacc ccagcagt-a actgccctct tcac------ ---------- --ccttt---
-------aa
>Eleotridae_Hemieleotris_latifasciata_1_1
nnnnnnnnnn nnnnnnnnnn nnnnnnnnnn nnnnnnnnnn nnnnnnnnnn nnnnnnnnnn
nncttcgcaa gctcccactg actcctcgcc tgaataggcc tagaaattaa taccctcgcc
atcattcccc tgatagcaca acaccaccat ccccgagcaa ttgaagcaac caccaaatat
tttctcaccc aagcaaccgc agccgcaacc ctcctatttg caagcattac caatacatga
ctcaccggac agtgagacat tctccaaata acacaccccg tccccctcac aataattacc
ctggccctcg ccctaaaaat tggattagca cccctacata cctgactgcc agaagtacta
caaggccttg acctgacaac cggactaatt ctgtcaactt gacaaaaact agccccattc
gcactactcc tgcaaatctc caagacag-- -a------cc aaacaacact tattctactc
gctcttgcat ccacccttgt tggaggctga ggcggcctaa accaaacaca actacgaaaa
atcctagcat attcttcaat cgcacacctc gggtgaataa tgctaattat tcaattctcc
ccctccctca ccctcctcgc tctcatccta tattttgtaa taaccttctc ggctttcctc
tcattcaaag ccaacaatgc cacgaccatc aacacactag caacttcttg agcaaaatct
ccaattatta caactttggc ccccataatt cttctttccc taggaggcct ccctcccctt
acaggattca tgccaaaatg actcatcctc caagagctga ctaaacaaga ccttgcagcc
accgccacaa ttgcagctct cacagcacta ctaagcctgt acttctacct tcgactttcc
tacgctataa ccctaaccat atcaccaaat aacctgctag gcaccacacc atggcgactt
aactcctccc aact-ctcac tcccactatc agccgcaacc ataatggcct gcaccctcct
accagttacc ccggcaat-g acagccttac tcac------ ---------- --ccttt---
-------aa
>Loricariidae_Cteniloricaria_platystoma_1_1
nnnnnnnnnn nnnnnnnnnn nnnnnnnnnn nnnnnnnnnn nnnnnnnnnn nnnnnnnnnn
nnnnnnnnnn nnnnnnnnnn nnnnnnnnnn nnnnnnnnnn nnnnnnnnnn nnnnnnnnnn
nnnnnnnnnn nnnnnnnnnn nnnnnnnnnn nnnnnnnnnn nnnnnnnnnn nnnnnnnnnn
nnnnnnnnnn nnnnnnnnnn nnnnnnnnnn nnnnnnnnnn nnnnnnnnnn nnnnnnnnnn
nnnnnnnnnn nnnnnnnnnn nnnnnnnnnn nnnnacccca ctgcnactat natcatcaca
acagccctag ctataaaagt aggactagca cctttacact tctgaatacc cccagtccta
caaggactgg atctcaccac aggacttatc ataacaacat gacaaaaact tgcacccttc
gcactactaa ttcaagtagc cccaaccaca ca------cc caacactact aactacccta
gcactactct ccacttttat cggaggctga ggtggactta accaaaccca attacggaaa
atgctagctt actcatcaat tgcacaccta ggctgaataa ccattgtaat tcaacttata
ccccaactaa caattttaac cctaagcatt tatattatta taaccaccgc aacctttcta
acattcaaac aactaataac cacaaaaatt aatacactag cactagcctc atcaaaaacc
cccatactag caactaccac cgccctaatc cttctctccc taggaggcct accacccctt
acaggattta taccaaaatg actaatccta caagaattaa caaaacaagg actacccctc
accgcaacta tcattgccct cagcgcccta ctaagcctat acttttatct acgcctatgc
tacgccataa ccctaacaat tgccccaaac acgaacaatg ccacaacccc ttgacgacta
ataaacaccc aaat-aaccc tccccctagc caccttcaca actttatccc ttaccctcct
ccccctcaca ccagcaat-t caagcactag tcaa------ ---------- --cnnnnnnn
nnnnnnnnn
>Loricariidae_Paralithoxus_planquettei_1_1
nnnnnnnnnn nngtactaac ta---tttta ttatcaagcc taggactagg tacaacactg
acctttgcca gctctcactg actcttagct tgaataggcc tagaaattaa caccctagct
attctcccac taatagccca acatcaccac ccacgatccg tagaagctac cacaaaatac
ttccttgcac aagcaaccgc agcagccacc attttattcg ctagcataac aaatgcatga
attacgggag aatgaaatat caacaacata tcccatccag cctctactat tataatcaca
accgcattag ctataaaagt aggattagca ccaatacatt tctgaatacc ccccgtaata
caaggacttg accttaacac aggattaatc atagcaacat gacaaaaact agcaccattt
gcacttctaa tccaaacagc cccttccaca ca------cc caaccctctt aatttcaata
ggaattctat caaccattat tggaggttga ggtggactaa accaaaccca actacgaaaa
atactagcct actcatcaat cgcccacctg ggctgaatag caatcgtaat acaatttata
cctcaactaa ccattctaac cctcagcata tacatcatta tgacatctac aacgttcata
acatttaaac tacttataag cacaaaaatt aataccttaa cattaacctg atctaaaacc
ccaattatca caacaaccgc cgccctaacc ctactatccc tcggcggcct tccaccatta
acagggttca taccaaaatg actaattctg caagaactca caaaacagca acttcccctc
acagcaacaa tcattgccct cagcgcccta ctaagcttat acttctatct acgcttatgc
tatgccataa ccctaacaat ttatcccaat acaaacaatg ctcaaacccc atgacgccta
ataaacaaac aatt-aacac ttccactatc aacnnnnnnn nnnnnnnnnn nnnnnnnnnn
nnnnnnnnnn nnnnnnnnnn nnnnnnnnnn nnnnnnnnnn nnnnnnnnnn nnnnnnnnnn
nnnnnnnnn
>Poeciliidae_Poecilia_butleri_3_1
atggcccctc caatttactc tg---ccctg atcatcagtc ttggccttgg tacaaccata
acctttgcca gcacccattg ataccttgcc tgaataggca tcgaaattaa tacattagcc
atcatccctc taatagccca aaaccacatt ccccgagcaa ttgaagctac cactaaatac
ttttttgttc aagcgactgc ctcagcaaca cttctatttg ctagtatttc caacgcattt
ctaaccggac aatgagacat tactcacacc ccttataccc tcacttctac acttattaca
cttgcccttg caataaaaat tggccttgcc ccccttcaca gctggatacc agaagtaatg
caaggcctta atttacttac cggactgatt ttatccactt gacaaaaact tgccccctta
tacctaatct atcaaattca accaaata-- -a------cc caaacatttt tattgcccta
ggctttctat caatcattgt agggggatgg ggaggattca accaagtcca acttcgaaaa
atcctagcat actcatcaat cgcccaccta gggtgaataa ttttaattct atcattttca
cccccactcg ccctactcac cattattatt tacatcttaa taaccttctc attattctcc
tcttttatat taacccgcac cacccatatc aactcccttt ctaccacctg agccaaaatt
ccaattctta ctatttctac acccctaatc cttctatcct taggcggact accccccctc
acaggattta taccaaaatg aataatcctc caagaattaa ccaaacaaag cctatgcccg
ctcgccacca tagctgcact ctcatccctt ttcagtcttt atttttatct ccgactatct
tacgcaataa cactcactat gccaccaaat aaccctgcag gaacactccc atgacgactt
aaccctcgac acaa-tactc ttcccctagc cctaacaacc acctcaacaa tttgcctcct
tcccataacc cccgccat-c atatccctaa tacc------ ---------- --tttct---
-------ag
>Poeciliidae_Poecilia_caucana_2_1
atggctcccc caatttactc tg---cctta attattagcc ttggccttgg cacaacgata
acctttgcca gcacccactg gtacctcgcc tgaataggca tcgaaattaa tacattagcc
atcatccccc taatagccca aaatcattct ccccgagcaa ttgaagctac tactaaatac
ttctttattc aagcaactgc ctcggcaaca cttttattcg ctagcatttc caacgcattc
ctaaccggac aatgagacgt cactcacacc cccttcaccc ccacctctac actaatcacc
cttgccctcg caataaaaat tggccttgcc cccttacata gctgaatgcc agaagtaata
cagggcctca atttacttac tggattgatc ctatccacct gacaaaaact tgcccccata
ttcctaatct atcaaattca accaaaca-- -a------cc cagacatttt tattacccta
ggccttctat ccattatcgt gggaggatga ggggggttta atcaagtcca actccgaaaa
atcctagcat actcatcaat cgcccaccta ggatgaataa ttctaatcct ctcattttca
cccccacttg ccctactcac cattatcact tatattttaa taactttctc gttattttcc
tcttttatat taacccgcac tacacatatc aactctatag ctactacctg ggccaaaatc
ccaattctta ctgtttctac acccctaatt cttctatccc taggcggact accccctctt
acaggattta taccaaaatg attaattctc ctagaattaa ccaaacaaga cctagcccca
ctcgccatcc tagccgcact ctcatccctt ttcagccttt atttttatct ccgattatca
tacgcaatga cacttaccat accacccaac aaccccgcag ggacactacc atgacgactt
aatcctcgac acaa-taatc tccttatagc cttgacaact acatcaacaa tctgcctcct
ccccttaact cccgctat-t atagccctct tacc------ ---------- --tttct---
-------ag
>Poeciliidae_Poecilia_caymanensis_1_1
nnnnnnnnnn nnnnnnnnnn nnnnnnnnnn nnnnnnnnnn nnnnnnnnnn nnnnnnnnnn
nnnnnnnnnn nnnnnnnnnn nnnnnnnnnn nnnnnnnnnn nnnnnnnnnn nnnnnnnnnn
nnnnnnnnnn nnnnnnnnnn nnnnnnnnnn nnnnnnnnnn nnnnnnnnnn nnnnnnnnnn
nnnnnnnnnn nnnnnnnnnn nnnnnnnnnn nnnnnnnnnn nnnnnnnnnn nnnnnnnnnn
nnnnnnnnnn nnnnnnnnnn nnnnnnnnnn nnnnnnnnnn nnnnnnnnnn nnnnnnnnnn
nnnnnnnnnn nnnnnnnnnn nnnnnnnnnn nnnnnnnnnn nnnnnnnnnn nnnnnnnnnn
nnnnnnnnnn nnnnnnnnnn nnnnnngatc ctctccactt gacaaaaact tgcccccctt
tacctaatct accaaatcca accaaaca-- -g------cc caaacatttt tattgcccta
ggactcttat caattatcgt cggggggtga gggggattta accaagtcca actccgaaaa
atcctggcat actcgtcaat cgcccatctg ggatgaataa tcctaattct ctcattctca
ccccccctcg ccctacttac catcctaatt tacctcctaa taaccttctc cctattttct
tctttcatat taacccgcac cacacacatc aactccctat ccaccacctg ggctaaaatc
ccaattctta ccgtatccac ccccctaatt ttactatccc taggcggact accccctctc
acaggattca taccaaaatg attaatcctc caagaactga ctaaacagga cctagcccca
cttgccaccc tagccgcact atcatcccta ttcagcctct atttctacct ccgactatca
tacgcaataa cacttaccat accacccaac aaccccgcag gaacactccc ctgacgactt
aaccctcaac acaa-cacct ttcttatagc ccttacaacc acatcaacaa tttnnnnnnn
nnnnnnnnnn nnnnnnnnnn nnnnnnnnnn nnnnnnnnnn nnnnnnnnnn nnnnnnnnnn
nnnnnnnnn
>Poeciliidae_Poecilia_dominicensis_2_1
atggctcccc ccatttactc cg---cccta atcattagtc ttggccttgg tacaaccata
acctttgcca gcacccactg gtaccttgcc tgaataggca tcgaaattaa tacattagcc
atcatccccc taataaccca aaaccacatc cctcgagcaa ttgaagccac cactaaatac
ttctttactc aagcaactgc ctcagcaaca cttctattcg ctagcatttc caacgcattc
ctcaccggag aatgagacat ccttcatacc ccttacaccc tcacctctac actagtcacc
ctagccctcg caataaaaat tggccttgcc ccccttcaca gctgaatgcc agaagtaatg
caaggcctaa acttacttac cggcctaatc ctctccactt gacaaaaact tgcccccctc
tatctaattt accaaatcca accaaaca-- -g------tc caaacatttt catcaccctg
ggcctcctat ccattattgt tggagggtgg ggaggattta accaagtcca actccgaaaa
attctagcat actcatcaat cgcccatcta ggatgaataa ttctaattct ttcattttca
ccaccccttg ccctactcac cattctaatt tatctcctga taactttctc actattctct
tctttcatat taacccgcgc cacacacatc aactccctat ccaccgcctg agctaaaatt
ccaattctta ctatttccac ccctctaatt ttattatccc taggtggact acctcctctt
acaggattca taccaaaatg attaattctc caagaactaa ccaaacaaga cctagcccca
ctcgccgccc tcgctgcact ctcatccctt ttcagcctct acttttacct ccgactatca
tacgcaataa cacttaccat gccacctaac aaccccgcag ggacactccc ctgacgactt
aaccctcaac acaa-cactt tcttcacagc cctaacaacc acctcaacaa tttgcctcct
tcccgtaacc ccagccat-t atagccctgt tacc------ ---------- --cttct---
-------ag
>Poeciliidae_Poecilia_orri_3_1
atggctcccc caatttactc cg---cccta attatcaatc ttggccttgg tacaaccata
acctttgcca gcacccattg ataccttgcc tgaataggca tcgaaattaa tacattagcc
atcatccctc taatagccca aaaccacatt ccacgagcaa ttgaagctac cactaaatac
ttttttgtcc aagcaactgc ctcagcaaca cttctatttg ctagtatctc caacgcattt
ctaaccggac aatgagatat tactcacacc ccctataccc tcacttctac actaattacc
cttgcccttg caataaaaat tggccttgcc ccccttcaca gctgaatacc agaagtaata
caaggcctta gtttacttac cggactgatt ctatccactt gacaaaaact tgcccccttt
tacctaattt atcaaattca accaaata-- -a------cc caaacatttt tattgcctta
ggccttctat caattattgt aggggggtga ggaggattca accaagtcca acttcgaaaa
atcctagcat actcatcaat cgcccaccta ggatgaataa ttttaattct ctcattttca
cccccactcg ccctactcac cattattatt tacattttaa taaccttctc attattctcc
tcttttatat taacccgcac tacccatatc aactccctct ccaccacctg agccaaaatt
ccaattctta ctatttctac ccccctaatc cttctatccc taggcgggct accccctctc
acaggattta taccaaaatg aataatcctc caagaattaa ctaaacaaag cctatgccca
ctcgccacca tagctgcact ctcatccctt ttcagccttt atttttacct ccgactatca
tacgcaataa cactcactat accaccaaac aaccctgcag gaacactccc atgacgactt
aaccctcgac acaa-cactc ttcccctagc cctaacaact acctcaacaa tttgcctcct
tcccttaacc cccgccat-c atatccctaa tacc------ ---------- --tttct---
-------ag
>Poeciliidae_Poecilia_reticulata_2_1
nnnnnnnnnn nnnnnnnnnn nnnnnnnnnn nnnnnnnnnn nnnnnnnnnn nnnnnnnnnn
nnnnnnnnnn nnnnnnnnnn nnnnnnnnnn nnnnnnnnnn nnnnnnnnnn nnnnnnnnnn
nnnnnnnnnn nnnnnnnnnn nnnnnnnnnn nnnnnnnnnn nnnnnnnnnn nnnnnnnnnn
nnnnnnnnnn nnnnnnnnnn nnnnnnnnnn ctactatttg ctagcatctc taatgcattc
ctcaccggag aatgagacat tctacaaacc cctaatactc ttacttcttc actaattacc
ctagcccttg ccataaaaat tggacttgcc ccccttcaca gctgaatacc agaagtaatg
caaggcttaa gcctacttac tggattaatt ttatccactt gacaaaaact tgctcccctt
tacctcatct accaaattca actaacca-- -a------ct ccaacatttt tattatccta
ggacttctat ccattattgt gggagggtga ggaggattta accaagtaca gctccgaaaa
atcctagcat actcatcaat tgcccactta gggtgaataa ttttaattct ttcattctca
cctccactag ccctactcac aatcctcatt tatctcctaa taaccttctc actattttat
tcttttatgt taacccgagc cacacacatc aactctatag ccactacctg atccaaaata
ccaattctca ccatctcaac cccactaatt ctgttatccc taggaggatt accccccctt
acaggattta taccaaaatg acttattctc caannnnnnn nnnnnnnnnn nnnnnnnnnn
nnnnnnnnnn nnnnnnnnnn nnnnnnnnnn nnnnnnnnnn nnnnnnnnnn nnnnnnnnnn
nnnnnnnnnn nnnnnnnnnn nnnnnnnnnn nnnnnnnnnn nnnnnnnnnn nnnnnnnnnn
nnnnnnnnnn nnnnnnnnnn nnnnnnnnnn nnnnnnnnnn nnnnnnnnnn nnnnnnnnnn
nnnnnnnnnn nnnnnnnnnn nnnnnnnnnn nnnnnnnnnn nnnnnnnnnn nnnnnnnnnn
nnnnnnnnn
>Poeciliidae_Poecilia_vivipara_3_1
atggctcccc ctatttactc cg---cctta attattagtc ttggcctcgg tacaaccata
acctttgcca gcacccactg gtaccttgcc tgaataggca ttgaaattaa tacattagcc
atcatcccat taatagccca aaaccacatc ccccgagcaa ttgaagccac cactaaatac
ttctttgttc aagcaactgc ctcagcaaca ctcttatttg ccagcatctc caacgcattc
ctcactggag aatgagacat tcttaatacc ccccacaccc ttacctccac actaattacc
ctcgcccttg caataaaaat tggccttgcc cccctccaca gctgaatgcc agaagtaatg
caagggctaa gcttaattac cggcctaatc ctctccacct gacaaaaact tgcccccctc
tatttaattt accaaatcca accaaaca-- -a------tc caaacatttt cattaccctg
ggcctcctat ccatcattat tggaggatga ggaggattca atcaagtcca actacgaaaa
atcctagcat actcatcaat tgcccaccta ggatgaataa ttttaatcct ttcattttca
cccccacttg cccttctcac tattctcatc tatattttaa taaccttctc actattctct
tctttcatac taacccgcac cacacacatc aactctttat ccactacctg agctaaaatc
cccattctca ccgtctctac ccccctaatc ctattatccc taggcggant acctcccctc
acaggattta taccaaagtg actaattctc caagaactaa ccaaacaaaa cctagcccca
cttgctaccc tcgcagcact ttcatccctc ttcagcctct acttttacct ccgactatca
tatgcaataa cacttacaat accacccaat aatcccgcag gaatacttcc ctgacgactt
aaccctcgac acaa-cactt tccttacagc cctaacaacc acctcaacaa tctgcctcct
ccccataacc ccagccat-t atagccctat tacc------ ---------- --cttct---
-------ag
>Poeciliidae_Poeciliopsis_infans_1_1
atgtcacccc tcacacaatc aa---ttttc ataattagcc taattctagg gacaacatta
actttgtcaa gcactcactg actactcgcc tgaatgggca tcgaaattaa tacattagcc
atcattcccc taataattca aaattcacaa cctcgancaa ttgaagcagc caccaaatac
ttcttcgcac aagcaggagc ctcagcgtta ctcttatttg ctgctttctt aaactcatgt
ttaactgggt catgaaatat tgttcaaata caccacccag ccgcctcaac actttgcatc
cttgctctcg caataaaaat tggcattgcc cccctccatt cgtgagtacc cgaagtaata
caagcactar atctgcgcac tgcattaatt ctttctactt gacagaaact tgcccctctt
tatttaatgt accaaattcc catggaca-- -a------tt ctgaacttat cctcttatta
ggccttcttt ccattgctgt aggaggactt ggaggactca atcaagtcca gattctaaaa
atcatagcat actcttcaat tgcccatttg ggatgaatag tcattattct gtctatttca
gcccacctca ccctacttgc cctctacaca tacctactaa tttcatcctc attattcttt
tccctaataa taatacgcac caaacacatt agctctttat ctatctcctg ggctaaaatc
ccagtcctca caataacact cccccttatc cttttatcaa taggaggcct accccccctc
acaggattca caccaaaatg attaatcacc atagaattaa tgaaatccgg tctagcccta
atagctcttt ttgccatcct tttgtcgctc ctaagccttt atttttacct gcgaattttc
tatacaacaa cactcaccac accccctaac aacccccctg gatcacttcc ctgacgattt
tttccccaac acat-tacac tacttccaac cctagccatt actgcaacaa ttactcttct
acccctgacc ccagcaat-c ctaaccttca taac------ ---------- --ctaat---
-------at
>Poeciliidae_Poeciliopsis_infans_2_1
atgtcgcccc tcacacaaac aa---ttttc ataattagtc taactctagg aacaacatta
actttatcaa gcactcactg actactcgcc tgaataggca tcgaaattaa tacattagcc
atcattcccc taataattca aaattcacaa cctcgagcaa ttgaagcagc caccaaatac
ttcttcgcac aagcaggggc ctcggcgttg ctcttatttg ctgctttctt aaattcatgt
ttaactggat catgaaatat tgtccaaata caccacccag ctgcctcaac actttgcatc
cttgctctcg caataaaaat tgggattgcc cccctccatt cctgagtacc cgaagtaata
caagcactag atctgcgcac tgcattgatt ctttctactt gacaaaaact tgcccccctt
tatttaatgt accaaattcc cctagaca-- -a------tt ctgaccttat tctcttctta
ggccttcttt ccattgctgt aggaggactt ggaggactca atcaagttca gattctaaaa
attatagcat actcttcaat tgcccattta ggatggatag tcattattct gtctatttca
gcccacctca ccctactcgc cctctacaca tacctactaa tttcctcctc attattcttt
tccctaataa taatacgcac caaacacatt agctctttat ctatctcctg agctaaaatc
ccaaccctca caataacact tccccttatc cttctatcaa taggaggcct accccccctc
acagggttca caccaaaatg actaattacc atagaattaa tgaaatccgg tctagcccta
atagctcttt ttgccatcct tttatcgctc ctaagccttt atttttacct ccgaattttc
tacacaacaa cacttaccac accccctaac aacccccctg gatcacttcc ctgacgattt
tttccccaac acat-tacac tacttccaac cctagccgtt actgcaacga ttactctcct
ccccctgacc ccagcaat-c ctaaccttca taac------ ---------- --ctaat---
-------at
>Poeciliidae_Pseudopoecilia_festae_1_1
atggccccct ttatttacac ca---ttcta attattagtc ttggtctagg cacaaccata
acctttgcca gtaaccactg atacctggcc tgaataggca tcgaaattaa cacattagct
attatccccc taataactca aaaccacacc ccccgagaaa ccgaagccac cactaaatac
ttctttaccc aagcaactgc ctcagcaaca ctcctctttg ccagtgtctc caacgcattt
ttagtggggg agtgagacat tcttcaaacc aatcaccccg ccacctccgc cctcataacc
ctcgccctgg ccataaaagt tggattagca cctctccaca gctggatacc agaagtcata
caaggcctta ccctagccac agggctaatt ctttcaactt gacaaaaact tgcacccctt
tgcctccttt atcaaatgca actaaaca-- -a------cc ctaacatcct aatctccatg
ggccttctat caatcattgt tggaggctga ggaggtttta atcaagttca acttcgaaaa
atccttgcat actcatcaat cgcacattta ggctgaataa ttctcattct tacattttct
ccccccctta ccttaatcac ccttatcacc tatttagtaa taaccttctc actattctcc
tcatttatac taacccgcac aacacacatc aattctttat ccacctcatg ggccaaaatc
ccagccctaa ctgcctctat tcccctcatc cttttatcgc taggaggcct gccccccctc
acaggattta tgccaaaatg attaattctt caagaattaa ccaaacaaga cttgacccaa
atggccgccc tagccgctct aacatctctc ttcagccttt acttctacct tcgactatca
tattcaatag tactcaccat acccccaaac aacccctcag gaacactccc ctgacgactt
aacccaaaac acaa-cacca ccctaacaac cctaaccatc acaacaacaa ttctcctcct
ccctgtaaca ccagccat-c ctaactctat tcac------ ---------- --tttct---
-------aa
>Profundulidae_Tlaloc_hildebrandi_1_1
atgaacccct acatcttatc ta---ccctg ttatttgctc ttggcctcgg aactactatc
acgttttcta gttctcactg attactagcc tgaataggcc tagaaattaa tacactagcc
atcattcccc tcatggccca attccaccac ccacgagcag tagaagcaac cacaaaatat
tttctaattc aagcaaccgc agccgccaca ctcctctttg cgggcatgtc aaacgcatga
cttaccggac aatgagatat tcaacacatg caccacccct tccctacaac cttggttatt
ttagctttag ccctaaaaat tggcctagca ccactccaca gctgaatacc tgaagtcctc
caaggcctag acctgacaac gggattaatc ctttcaacat gacaaaaact cgcccccctt
tccatcatcc ttcaaattca accaacca-- -a------cc ataccattct tattttccta
ggacttatat caacccttat tggaggctgg ggaggactta accaaaccca actacgaaaa
atcttggcat attcttcaat cgcccaccta gggtgaataa ttttaatctt acaattttcc
ccctctctca ctatgctcac cttcctaatc tacactttta taacattttc actgtttatt
tcctttaaac taaactactc aacaaatatt aataccctaa caacctcttg atctaaagcc
ccagttcatg cctcaattat tcccctcatc ttactttctc tagggggcct cccaccccta
acagggttta tacccaaatg actcattatt caagaattag ctaaacaaga acttgcccca
gccgccacct tagccgcact ttccgcactc ctaagcttat acttttacct tcgcctctcc
tacgctataa ccttaaccat ttcacctaac aatactacag gcactctccc ctgacgtcta
cctacacgac aact-cacct tacccctcgc aatttcagcc gccacaaccc tgtgcttatt
acccgttaca cccgccat-a gtggccttac tcac------ ---------- --ttttt---
-------ag
>Rivulidae_Austrofundulus_leohoignei_1_1
attagccctt atattattat tacaattaca gcgttctcta tgatcctggg aactctaatc
actacctcaa gctctcactg acttattgct tgactaggcc tagaaattaa tacttttgca
attattcccc ttataactca gaaacatgcc ccccgagcta tagaagctgc aattaaatat
tttattatcc aaacaaccgc tacagctgta cttctatttg ctagcatctc aaatgcatga
atactaggac aatgaaacat tcaacaaata agtcaccctc tcaccattac aataatttgc
atagccctag cattaaaact aggattggct cccctacacg cctgatttcc agaggttatt
caaggtttaa acttgataac aggttttatt ttagccacct gacaaaaact agccccaatc
tccttaatgc ttcaactgtc aaactgta-- -a------cc ccacacttat cacttcatta
ggactactct ctattctaat aggcggctga ggcggtttaa atcaaacaca actccgaaaa
atcttggcct actcttcaat cgcccatcta gggtgaataa cactggtact ccaacataca
cctataattg ctttctctgc ctttactgta tatgtgataa taaccttttt tttatttttc
tcattttgat taacacaaac tacttctatt aatgcactat caacatcttg aactaaaacc
cctattattt caattacttc atctctaatc ctcttgtcat taggcggatt accgcctctt
actggattct tccctaaact actaattctt gcagagttaa ctgaacaaaa tctagcttta
acagctacaa tagcagctct ctcaaccctt cttagcttat acttctacct gcgactttct
tataccctgg cacttactac tcctccaaac aatttacccg caaccctgcc atgacgaatt
aatttaaaaa tccc-tacaa tacttctagc aacctcttca acattgtctt taatacttat
acccctttct ccaatatt-a tcaatgtat- ---------- ----ctcctt aataatt---
-------gg
>Rivulidae_Austrofundulus_limnaeus_1_1
attagccctt atgttattct tacaattaca gcattctcta tggtcctagg aactctgatc
actgcctcga gctctcattg actcattgct tgaataggcc tagaaattaa caccttcgca
attatccctc ttataactca aaaacacacc ccccgagcta tagaagctgc aattaaatat
tttattgtcc aaacaactgc tacagctgta cttctatttg ccagtgtttc taatgcatga
atactgggac aatgaaatat tcaacaaata agccatcccc tcactatcac aatagtctat
gtagccctgg ccttaaaatt aggattggct cccctacacg cctgatttcc agaaattatt
caaggtttga gcttagtaac aggttttatc ttggccacct ggcaaaaact agccccaatc
tcttttattc ttcagctacc caactgca-- -a------cc ccatacttat tacttcctta
ggcctactct ctattttaac gggcggctga gggggtttaa atcaaacaca actacgaaaa
attttaggtt actcttcaat tgcacaccta ggatgaatga tattggtaat ccagcatata
cctatgcttg ccctcacagc tttcattgta tacgtagtaa cgactttttt cttattcttc
tcattttgac tgactcaaac aaccactatt aatgcacttt caacctcctg aactaaaacc
cctattatct caactacttc ctccttaatt ctcttgtcat taggaggctt gccccctctt
actggctttt ttcctaaact gttaattctt gcagaactaa ctgaacaaaa cctagcttta
acagctaccg tagcagccct atcaaccctt cttagcctct acttctacct acgactttcc
tacgccatag tactcaccac gcctccaaat acccttcctg cagccctacc atgacgaatt
aactttacaa aacc-aacgc tacttctagc atcctcctca acattgtctt tgttaatcat
acctctttct ccaatatt-a tcaatatat- ---------- ----ttgctc aatagtt---
-------ag
>Rivulidae_Pterolebias_longipinnis_1_1
atcaacccgc taatcctcac cc---ttcta atattctccc ttatcttagg tactttaatt
actatatcta gctcccactg atttatagct tgacttggct tagaaatcaa ctacctagct
ataattcctc tcatgttaca aaaatacagc caccgatcag tagaagctgc cataaaatat
tttttaatcc aagcaaccgc ctcttccaca ctcttgtttg caagcgctat aaacatttga
atatttggag tatgaaatat tcaacaaaca gacaaacctg taattctctt tataattttc
gctgccctaa ctttaaaact aggactagca cctttccaca cttgatttcc agaagttata
caaggattaa ctttacccac ctgtttacta ctttcaacct gacaaaaaat cgctcccctc
tccctattaa ttcaactacc aataaaat-- -a------ct ctgtaattat tcattttatt
ggtttattat ctattataat cggaggatgg ggaggcttaa accaaaccca actaccaaaa
atcatagggt actctgccat cgcacatttc ggatgaataa ttttaattat tcaacaaata
ccagaattaa cttccctagc tttcataatt tatacaattt taacttcctc tatattccta
atattctgat acaataaaac aaacaacatt acctcacttt caatcacatg aactaaaata
ccaattattt taatcattac ccccctaatt ttattttcac taggaggttt accccctctc
actggattct taccaaaatg aatgatttta ttagaattag ctaaaaatga atttgtactt
actgcttcaa cagcagcagt actagcacta ttaactctct atttttacgt acgcttatct
tttgctctag ccattactac ctccccaagc attttgccag atctcatgcc atggcgcata
ataccctccc acccttttca tcattaacgg gatgcttatt gcaatgtctt taggcctcct
caccatcgcc ccagccat-t atagcactat ttca------ ---------- --ctact---
--gctgaag
>Rivulidae_Campellolebias_brucei_1_1
nnnnnnnnnn nnnnnnnnnn nnnnnnnnnn nnnnnnnnnn nnnnnnnnnn nnnnnnnnnn
nnnnnnnnnn nnnnnnnnnn nnnnnnnnnn nnnnnnnnnn nnnnnnnnnn nnnnnnnnnn
nnnnnnnnnn nnnnnnnnnn nnnnnnnnnn nnnnnnnnnn nnnnnnnnnn nnnnnnnnnn
nnnnnnnnnn nnnnnnnnnn nnnnnnnnnn nnnnnnnnnn nnnnnnnnnn nnnnnnnnnn
nnnnnnnnnn nnnnnnnnnn nnnnnnnnnn nnnnnnnnnn nnnnnnnnnn nnnnnnnnnn
nnnnnnnnnn nnnnnnnnnn nnnnnnnnnn nnnnnnnnnn nnnnnnnnnn nnnnnnnnnn
nnnnnnnnnn nnnnnnnnnn nnnnnnnnnn nnnnnnnnnn nnnnnnnnnn nnnnnnnnnn
nnnnnnnnna tacaaatttc ttatactt-- -c------ac cactcctatg cacaattctt
ggtttaacct caattttagt agccgggtgg gggggattaa atcaaacaca actgcgtaaa
atttttgctt actcatctat tgctcacctt ggctgagctt ttttagttat tcagtattac
gccccccttg ctcttataac ttttttcatt tatgctatta tagcagcccc tatttttata
tctttacatt atcttcaaac taaaaatata aatgctctcc taatctcttg aagcaaatat
cctatcttat atcttttttt gccctttaat cttctatcca tagccgggct gccacccctt
acaggatttt taccaaaatg actagttctc gaagaattaa caaaacaatc cttaatatgt
atggcgatcg tagcttcact atcaatactt ttaaaccttt attattatat tctgctatct
tatagcatag cattaattac cccccccgga nnnnnnnnnn nnnnnnnnnn nnnnnnnnnn
nnnnnnnnnn nnnnnnnnnn nnnnnnnnnn nnnnnnnnnn nnnnnnnnnn nnnnnnnnnn
nnnnnnnnnn nnnnnnnnnn nnnnnnnnnn nnnnnnnnnn nnnnnnnnnn nnnnnnnnnn
nnnnnnnnn
>Rivulidae_Kryptolebias_brasiliensis_1_1
atgagccctt acttaacagt ca---tttta tcctttacat taggcttagg cactataatt
actttttcca gctcccactg gctgcttgcc tgaataggct tggaactaaa cacctttgca
atccttcctt ttatagcata tcaacatttt ccacgagcaa tagaggccac tatcaaatat
tttcttatcc aaactaccgc tgccacaata ctattatttg ccagcatttc caatgcctga
ctctcaggac aatgagatgt tcaacaaata acacatacct taccccttac cctaatcacc
atagccttag cattaaaaat tggtcttgcc ccagtacacg cttgatttcc tgaagtcctt
caaggcctaa acctcccaac gggccttatt ctctccacct gacaaaaact agcacctctc
tcccttatcg tacaaattcc ttctacaa-- -a------ct cctctcttct aattacactc
ggcattacct ctattttaat aggaggctga ggcggcttaa atcaaacaca actccgaaaa
atcctaggat attcctccgt cgcacaccta ggatgaataa tcttagtctt acaatacgcc
ccctctctta ctttattagc ttttcttaca tacatcttct taactttttc aatattcctc
acatttcact gtaaccagtc cactaacata aactctttat caacttcttg aacaaaaaca
cctaccctag cagctacagc cccttttgtc ttattgtccc taggaggctt accccctcta
accggcttcc tgccaaaatg agcaatccta caagaattaa caaaacaaga cttacttcca
attgccaccc tagcagctct ttccgcgctc ctaagcttat acttttacct acgtctctcc
tacgcaatcg ctttaacaac acctcccaac aaccttcctg ccacattacc atgacgcatc
acctttaaac aacc-ttcaa tttttctagc ggccaccatc acaatctcac tctgcatatt
gcccctttct ccttccat-t ctagctttct tttc------ ---------- --ccact---
-------ag
>Rivulidae_Terranatos_dolichopterus_1_1
atgagcccct acatattagt ta---ttata attttctcct taattttagg aactcttatt
accatctcaa gctcctactg acttactgct tgaatagggt tagaaattaa tactttagca
attattcccc ttataattca aaaattttct ccccgcacta tagaagctgc tattaaatac
ttcgttattc aaacaactgc cactaccaca ctcttaattg caagcatttc aaatgcttga
accctaggac aatgaaaaat tcaacaaatt aatcacccaa ttcctcttat aataatttct
ctagcattag ccttaaaatt aggcctatct cctgtccacg cttgatttcc tgaaattatt
caagctctag acctactagt aggattaact ctatctacat gacagaaact tgcaccacta
tctcttataa ttcaactacc taataata-- -a------tt ttacacttat tattactcta
agcttattat ctattttgat aggcggatga ggaggtttaa atcaaacaca gctccgcaaa
atcctcagtt actcctcaat tgcacatcta ggatgaataa tactagtact tttatattgc
ccaacactaa ctcttttaac cttcacccta tactctattt taacttttgc aatattttat
actttttgac ataatcaaac tacttccatt aatgctcttt caacttcatg aacaaaaaat
ccaattctat tagttttatc atccttaatt ctactatctt taggcggact tccccctctc
actgggttcc tcccaaaatg aatgatcctc ctagaactag ttaaacaaag cctcacatta
accgctacaa ttgcagcctt atctaccctt ttaagcctct acttttatct tcgcctctcc
tacaccatag ctcttacttc accccctaac aatttacccg caattttacc atgacgattt
aactccacac aacc-cctaa tttatataac aacctccgcc attgtatcct tatgctttct
cccccttacc ccacttat-c acaacatttc tatt------ ---------- --cccat---
-------ag
>Rivulidae_Trigonectes_rubromarginatus_1_1
atgagccctc atattctagc ta---ttata attttttcac tctgtacagg aactctaatt
actattacaa gctcccactg acttttagct tgaataggtt tagaaatcaa cacctttgca
attctccccc ttatagcaca aaaccaaaac ccccgcgcta tagaagccac agtaaaatat
tttatcatcc aaacagctgc tgctaccatg cttctatttg ctagcatctc aaatgcttga
ctcttaggac aatgagacat tcagcaaata aatcacccct ttacattaac aatagtctca
acagctatcg cacttaaact aggtctagca cccatacatg catgatttcc tgagattatt
caaggcctaa gcctaccaac aggtctaatt ctctcaacct gacagaaact tgcccccctt
tctattttac ttcaattacc aacaaata-- -a------tt caataatttt aactgcccta
ggactactat caattttagc aggtggctga ggaggcctaa atcaaacaca acttcgaaaa
attcttggtt attcatcagt tgcacaccta ggttgaataa ttcttgttct cgaatacata
cccgcattaa cctttatagc ttttatcgta tatgtaatct taaccttttc tatgttcctt
acattttgat acaataagtc cggcaccatt aatgcactct caacttcttg aactaaaaca
ccaattattt caacaatatc tcctctaatc ctactatctt taggaggctt acctccttta
tcaggctttc tcccaaaatg aataattctt tcagaattaa ctaaacaaga actaatacta
accgcaacag tagccgcact atcagcccta cttagcctct atttttactt acggctatct
tatgccatag cccttaccac accccccaat aatttacccg caactttacc atgacgtatt
aactttttac agcc-cacaa taccactagc aatctccact ataatttcat tatgtatttt
accactttcc ccaacaac-a ttagcactct tttc------ ---------- --atact---
-------ag
>Rivulidae_Plesiolebias_aruana_1_1
atgaacccct ttctcctcac ca---ttgta attatttctt taaccacagg aactctaatt
actatcacaa gctctcattg aattctagca tggctcggtt tagaaattaa tacatttgct
attcttccaa taataatcca catgcattcc cctcgaaaaa tcgaagtaac cgttaaatat
tttattattc aaacaatcgc cactatatta attttattcg ccactattat aaatgcatga
gtaactggag aatgagaaat taaacaaact aatttaactt tacctttact tttaatttct
cttgctctca tactaaaaat aggtctagct cctctacacg cctgattcac agaggcagta
caaagttcag acttcttaac aggactcatt ctttctactt gacaaaaatt tgcacctctc
accctcctac ttcaactaac gactaaac-- -a------ct caactattac cattactatt
ggcttattat ctattttaat cggtggttta gggggactaa atcaaacaca aacacgaaaa
atccttagct actcttcaat tgcccaccta ggctgaataa ttctaatttc gcagtacatc
ccccttatag cttttacaac ttttgtaatc tacaccatta taaatttctc aatgtttttt
atactattcc tcagtcaatc aacttctatt aaaatcttaa caactatttg agttaaaacc
ccaagctttc tttttattat gccactaatt ctattatctt taggcggact tccacctcta
acaggattcc tcccaaaatg aataattctc tcagagctgt taaagcaaag cctcacacca
tttgccacaa tagcagcaat agctagcctt ttaagcttat acttttattt gcgtatagct
tacataactg ctataactac ttccccaaac ttagttttaa caattgtgcc gtgacgaatc
acatctcttt atcc-ccccg taatcctagc tatttcctct agcttatctt tatatatttt
acccctctca cctgcaat-t ataattataa cttg------ ---------- --cttgt---
-------ag
>Rivulidae_Trigonectes_balzanii_1_1
atgagccctc atatcctcgc ta---ttata gttttttcac tatgtacagg aactctaatt
actatttcaa gctcccactg acttctagct tgaatagggt tagaaattaa caccttcgca
attctccccc tcatagcaca aaaccaaaac cctcgcgcta tagaagcgac agtaaaatac
tttattattc aaacagctgc tgccactata ctactgtttg ctagcatttc aaatgcttga
cttttaggac aatgagacat tcaacaaatg aatcatccct ttaccctaac aataatttta
acagctattg cactaaaact aggcttagcc cccatgcatg cctgatttcc cgaaattgtt
caaggcttaa atctaccaac aggcttaact ctatccacct gacaaaaact cgcccctctt
tccattatac tccaactacc aacaaata-- -a------tt caataatttt aactaccctt
ggaatattat caattttagc gggaggctga gggggcctaa atcaaacgca acttcgaaaa
attcttggtt actcatctgt cgcacaccta ggctgaataa ttcttgttct tgaatacata
ccagcactaa cttttatagc tttcattatg tatgtaactt taaccttttc catgttcctc
acattttgat ataataaatc aaacactatt aatgcactgt caacttcttg aactaaaaca
ccaattattt cagccatctc ccccttaatc ttactgtcct taggaggctt acctcctctc
tctggctttc ttccaaaatg aataattctc tcagaactaa ctaaacaaga actaatgttg
actgcaacag tcgcagcact ctcagcctta ctaagcctgt atttttactt acggctatcc
tatgccatag cacttactac accccctaac aacctacctg caacattacc ttggcgtatt
agctttatac aacc-tacaa tacccttagc aatttccgct atgatctcac tatgtatttt
acccctctct ccaacagc-t ctagcactct ttcc------ ---------- --acact---
-------ag
>Rivulidae_Laimosemion_strigatum_1_1
nnnnnnnnnn nnnnnnnnnn nnnnnnnnnn nnnnnnnnnn nnnnnnnnnn nnnnnnnnnn
nnnnnnnnnn nnnnnnnnnn nnnnnnnnnn nnnnnnnnnn nnnnnnnnnn nnnnnnnnnn
nnnnnnnnnn nnnnnnnnnn nnnnnnnnnn nnnnnnnnnn nnnnnnnnnn nnnnnnnnnn
nnnnnnnnnn nnnnnnnnnn nnnnnnnnnn nnnnnnnnnn nnnnnnnnnn nnnnnnnnnn
nnnnnnnnnn nnnnnnnnnn nnnnnnnnnn nnnnnnnnnn nnnnnnnnnn nnnnnnnnnn
nnnnnnnnnn nnnnnnnnnn nnnnnnnnnn nnnnnnnnnn nnnnnnnnnn nnnnnnnnnn
nnnnnnnnnn nnnnnnnnnn nnnnnnnnnn nnnnnnnnnn nnnnnnnnnt agcccctttt
tcactattac ttcaattacc ctctaata-- -a------tt caatacttct cgctatcctc
ggattattct ctattattat agggggctga gggggcttaa accaaacaca gctccgaaaa
atcctaggtt attcctctgt tgcacatcta ggatgaatag tattaatctt acaatatata
ccttctttat cttttttagc tttcataacc tatgttatct taacattttc tatatttctt
acattctggt ataatcaatc aaccactatt aatgcactat caacttcatg gactaaaacc
ccgattctct cagcccttgc ccccctaatt ttattatcat taggaggcct cccaccccta
accggctttc tcccaaaatg aataatcctt tcagaattga caaaacaaga acttaattta
accgccacaa cagcagctct ctcagccctc ctaagccttt acttttactt acgcctctca
tacgccataa ccttaacctc ttccccaaat aatttacccg caacacttcc atggcgcatt
aattttttac aaac-cacaa taccattaac aattaccaca acaatttcat tatgtttatt
acccctctcc ccaaccgt-g ttatcacttt tttc------ ---------- --cctct---
-------ag
>Curimatidae_Curimatopsis_evelynae_1_1
atgaacccct atgtacttac tg---tgttc ctacttagcc taggcctagg aacaacccta
accttcgcca gctcacactg aattctagcc tgaataggcc ttgaaatcaa cacactagct
attattcccc ttatagccca acatcaccac ccccgagcag tagaagccac cactaaatat
ttccttacac aagcaacagc agccgcaaca attctatttg ccagcgcaac caacgcctgg
tttataggag aatgaaatat tatacacctc tcccaccctg cagccaccac attagcaata
acaggcctag cacttaaaat tggactcgcc cccctacact tctgacttcc agaagtactt
caaggactag accttaccac aggactaatt atgtctacat ggcaaaaact agcaccattc
gcgctccttc ttcaaataac acattcaaca aa------cc caacactact tatagtccta
ggcctctcat caactctgat tgggggttga ggagggctta atcagacaca actacgaaaa
attttagcat attcatcaat tgcacaccta ggctgaataa tcatcattat taaatttgca
ccacaactaa cactcctcgc cttgagcatt tatattatta tgacatcagc agccttccta
acattcaaaa tatctgctac tacaaaaatc agtacactag cattaacctg atcaaaaacc
cccacactaa ctgtaaccac agccctagtt cttctctccc taggcggatt acccccacta
actggcttta tgcctaaatg actaattcta caagaactta caaaacaagg tcttccactt
atagccacca ttgcagccct tagtgccctt ctcagcctat acttttacct acgcctatgt
tatgtaataa cactaacaat ttctccacac acaaataatt ttattacccc atgacgttta
ttacccacac aaac-aactc tacccctagc tattttcaca accgcaaccc tcataatttt
acctgtcacc ccaacaat-t acagccataa tata------ ---------- --ct------
-------ag
>Atherinopsidae_Atherinella_alvarezi_1_1
nnnnnnnnnn nnnnnnnnnn nnnnnnnnnn nnnnnnnnnn ngggcctagg cacaaccctc
acattcgcga gttcccactg actgcttgcc tgaatggggt tagaaatgaa cacccttgca
atcatcccac ttatagccca acatcaccac ccccgagcag tcgaggccac cacaaaatat
ttcctcactc aggccaccgc cgcagcaata ctactatttg ctagcacaac aaacgcctgg
ctctctggcc aatgagaaat tcagcagatt actcacccgg tccctgttac gataattacc
ctcgcactgg cattaaaaat tggcttagcc ccccttcacg cgtgactgcc ggaagtactt
caaggccttg acctgaccac tggcctgatc ctctctacat ggcagaaact cgccccattt
gccctccttc tccaaattca gcctgtaa-- -a------ct cccacatctt gattgcccta
ggccttgcct ctacactcat ggggggctga ggaggcctga atcaaaccca attacgaaaa
atcctagcct actcatcaat tgcccacctt ggctggataa tcttaatcct acaattctcc
cctacactaa ccctcctagc cctcctcaca tactttgtta tgaccctctc aacatttctg
actttcaagt taaataaatc caccacaatt aacatgctcg ccacctcctg atctaaagca
ccagttatta cctctattgc ccctctcgtt ctactttccc tcggcggtct tccgcctcta
actggcttca tacccaaatg acttatcctt caagaacttg ccaaacaaca actccccctt
accgccacac tagccgctct ttctgccctc ctcagtcttt acttttacct tcgactgaca
tatgctatga ccttaaccat ctcccccaac aacatagccg gcactacccc ctggcgtctc
ccctcaacgc agct-aaccc ttccactagc cctttcaacc tcagcaacaa tctgcctcct
cccactaacc cctgccgc-c atagccctac tagc------ ---------- --attct---
-------ag
>Atherinopsidae_Atherinella_ammophila_1_1
atgaacccct acatcttagc ca---ccctc ctatttggtc taggtctagg caccaccctt
acattcgcga gttcccattg attactcgcc tgaataggcc tagaaatgaa taccctggcg
attatcccac ttatagccca acaacaccac ccccgagcag tagaggccac tacaaagtat
ttcctcaccc aagccactgc cgcagcaata cttctctttg ccagcataac aaacgcctga
ctaacaggcc agtgagaaat tcaacaaatc tctcatccag tccctatcac gataattacc
cttgccctag cacttaaaat cggacttgcc ccccttcacg cctgactgcc agaagttctt
caaggcttgg acctaaccac gggacttatc ctatccacct gacaaaaact cgcccccttc
gccctcatcc tccaaattca acccacca-- -a------ct catacatcct ggttgctcta
ggattagctt ctacacttat agggggttgg ggaggcctta atcaaaccca acttcgaaaa
atcctggcct actcatcaat cgcccacctt ggctggataa ttttagtttt acagttctct
ccctctctaa ctcttttagc ccttctcacc tacttcatta taacattctc aacattttta
atcttcaaac taaacaaatc caccacaatt aatatactcg ccacttcctg gtctaaaact
cccgtcatca ccgctgttgc ccctcttatc ctactctcac tggggggcct accacccctc
actggcttta taccaaagtg actcatcctt caggaactaa ccaagcaggc acttcccttc
accgccactc tggccgccct ttcagccctc cttagtcttt acttttatct ccgactaact
tataccacag ccctaactac ctccccaaac aatctggccg gaaccacccc atggcgtctt
ccgtcaactc aact-taccc tccccctagc catctcgtcc tcagcaacaa tctgtctact
cccactagcc cccgctgc-t atagcacttc taac------ ---------- --ctagt---
-------ag
>Atherinopsidae_Atherinella_argentea_2_1
atgaaccctt acatcttagc ca---ccctt ttgttcggac taggcctcgg cacaaccctc
accttcgcga gctcccactg gctacttgcc tgaatgggcc tggagatgaa taccctcgca
attatccccc ttatagccca acagcaccac ccccgagcag ttgaagccac cacaaaatat
ttcctcaccc aagccaccgc cgcagctatg ttgctttttg ctagcaccac aaacgcctga
ctgtcgggcc agtgagagat ccaacagatt acccacccag tccccgttac aataattaca
ctagctttag ccctaaaagt aggcttagcc ccccttcacg cgtggttgcc tgaggtactt
cagggcctcg acctgaccac cggcctgatc ctctctacat gacaaaaact tgcccccttc
gccctcctcc ttcaaattca acccgcaa-- -a------ct cctacatcct catcgcacta
ggacttgcct ctacccttat ggggggctga ggaggtctta accaaaccca gctacgaaaa
attctagcct actcatcaat cgcccacctc ggctggatgc ttctcgtcct ccagtactcc
ccacctctta ccctcctcac tcttcttacc tactttgtca taacattctc aacatttctg
gcttttaaac taaataaatc tactacaatt aatatacttg ccacctcttg atcgaaggca
cctattgtca catcaattgc accccttatt ctactttctc tcgggggcct ccccccacta
accggcttta tacccaaatg acttatcctt caagaactca ccaaacaaga tctcccccta
accgctaccc tagccgccct ttcagccctt ctcagcctct acttctacct tcgactaaca
tacgctatga ccctaaccat ctcccccaat aatctagccg gaaccacccc ctgacgtctt
ccctcaacac aact-gaccc tccccttggc tgtttcggcc tcagcaacaa tctgccttct
ccccttagcc cccgctgc-t atagcactcc tcac------ ---------- --ctact---
-------ag
>Atherinopsidae_Atherinella_balsana_2_1
nnnnnnnnnn nnnnnnnnnn nnnnnnnnnn nnatttggtc taggcctagg cacaaccctc
acatttgcaa gctcccactg attacttgcc tgaatgggcc tagaaatgaa cactcttgct
attatcccac tcatagccca acggcatcac ccccgagcag ttgaagccac tacaaagtat
ttcctcaccc aagccaccgc cgcagccata ctactttttg ccagtacaac aaacgcttga
ttatccggcc aatgagaaat ccaacaaatc actcacccag ttcccgtcac aatgataact
ctcgccctgg ccctaaaagt gggcctagcc ccccttcacg cctgacttcc agaagtactc
caaggcctcg acttaactac cggcttgatc ctctccacat gacaaaagtt agctcccttc
gccctcctcc tccaagtgca acccacta-- -a------tt ctaatgtcct gattgcactt
ggacttacct caacacttat tggaggctga ggcggcctaa atcaaacaca gctccgaaaa
attcttgctt attcatcaat tgctcacctc ggctgaataa ttcttatcat tcagttctcc
cccaccctca ccctcctagc tctccttact tactttgtca taacattctc aacatttcta
accttcaaac taaataagtc cactacaatt aacatgctcg ctgcttcatg gtctaaggca
ccaattatta cttctatcgc cccccttatc ctcctctccc tagggggcct accgcccctc
acaggtttta tgccaaagtg actcattctt caagaactta ccaaacaaga acttcctcta
accgccaccc tagctgctct ctctgccctc ctcagtcttt acttctacct tcgcctaacg
tacgccatga ccctaactat ctcccctaat aacttagccg gtaccacccc atgacgccta
cccccgatac aggc-aactc tccccctggc tgtttcagcc tcgataacaa tctgcctcct
ccctctagcc cctgctgc-c atagcactcc tcac------ ---------- --ccannnnn
nnnnnnnnn
>Atherinopsidae_Atherinella_colombiensis_1_1
atgagccccc taatcacggc cc---ttctt cttctcgctc taagtttagg caccatcctc
acactttcaa gttcacactg gctgctcgcc tggataggcc tagaaataaa tacactcgca
attatccccc ttatggccca gcaccaccac ccccgtgcag tagaagccac tacaaaatat
tttctggccc aagccaccgc cgcagccata ctactttttg ctagcacaac aaacgcctga
ttatcaggac tttgagaaat tcaacaaatt tcccacccag tcccccttac aatagcaata
ctagccttag cacttaaaat tggtctagcc cccctgcatg catgattacc agaagtgctt
caaggactag acttaactat gggccttctt ctctctacat gacagaaact tgccccattt
gcccttctcc tccaaatcta tcctaata-- -a------ct cgcatatttt actagcactc
ggccttgcct ccatcttaat tggcgggtgg gggggcctca atcaaaccca gctccggaaa
atcctagctt attcctccat cgcgcacctt ggctgaataa ccctaatcct ccaattttcc
ccccctttaa cgctactcgc cctatctatt tacctcatta taacattctc gatattctta
attttcaagt taagcaagtc gaccacaatt aatatactcg ccactacctg atctaaaaca
ccaatcatta ccgctgttgc tcctcttgcc ctactctccc tcgggggtct cccacccctc
actggcttta taccaaaatg gcttatcctc caggaattaa caaaacaaga actcccctta
gtcgccacca taagcgccct ttctgccctc cttgcccttt atttttacct tcgattaacc
tataccataa ccctcaccat ctctcctaat aaccaacctg gggtgagcac atgacgcttt
acttcaaacc agct-ggcac tcccactagc cattgcaacc tcagcaacaa tctgcctcct
cccacttact ccttctat-c tccgcactat ttta------ ---------- --ccgtt---
-------ag
>Atherinopsidae_Atherinella_colombiensis_2_1
atgagccccc taatcacggc cc---ttctt cttctcgctc taagtttagg caccatcctc
acattttcaa gttcacactg gctgctcgcc tggataggcc tagaaataaa tacactcgca
attatccccc ttatggccca gcaccaccac ccccgtgcag tagaagccac tacaaaatat
tttctggccc aagccaccgc cgcagccata ctactttttg ctagcacaac aaacgcctga
ttatcaggac tttgagaaat tcaacaaatt tcccacccag tcccccttac aatagcaata
ctagccttag cacttaaaat tggtctagcc cccctgcatg catgattacc agaagtgctt
caaggactag acttaactat gggccttctt ctctctacat gacagaaact tgccccattt
gcccttctcc tccaaatcta tcctaata-- -a------ct cgcatatttt actagcactc
ggccttgcct ccatcttaat tggcgggtgg gggggcctca atcaaaccca gctccggaaa
atcctagctt attcctccat cgcgcacctt ggctgaataa ccctaatcct ccaattttcc
ccccctttaa cgctactcgc cctatctatt tacctcatta taacattctc gatattctta
attttcaagt taagcaagtc gaccacaatt aatatactcg ccactacctg atctaaaaca
ccaatcatta ccgctgttgc tcctcttgcc ctactctccc tcgggggtct cccacccctc
actggcttta taccaaaatg gcttatcctc caggaattaa caaaacaaga actcccctta
gtcgccacca taagcgccct ttctgccctc cttgcccttt atttttacct tcgattaacc
tataccataa ccctcaccat ctctcctaat aaccaacctg gggtgagcac atgacgcttt
acttcaaacc agct-ggcac tcccactagc cattgcaacc tcagcaacaa tctgcctcct
cccacttact ccttctat-c tccgcactat ttta------ ---------- --ccgtt---
-------ag
>Atherinopsidae_Atherinella_crystallina_2_1
nnnnnnnnnt acatcttggc ca---ccctn ttatttggtc taggcctagg cacaactctc
acctttgcaa gttcccattg actacttgcc tgaatgggcc tagaaataaa cactctcgca
atcatccccc tcatggccca acaacaccac ccccgggcag ttgaagccac tacgaaatac
ttcctcacac aagccaccgc cgcggctatg ctacttttcg ccagcacaac aaatgcctga
atatctggcc agtgggatat tcaacaaatt agccacccag tccctgtcac aataattact
ctcgccctgg ccctgaaagt gggcttggcc cccctccacg cctgactccc cgaagtcctt
cagggccttg atttaaccac cggcctgatc ctctccactt ggcagaagct agcccccttc
gcccttctcc tccaaattca acctacaa-- -a------ct cttacgtcct ggtcatccta
ggacttgcct ccgctcttat aggaggctgg ggaggcctca atcaaactca actccgaaag
atcttggcct attcgtccat tgctcacctc ggctgaataa ttcttatcct ccaattttcc
ccttcactaa ccctgttgac ccttcttacc tactttatta tgacactctc aacatttctg
gcttttaaac taaataaatc tacaacaatt aacatactcg ctacctcttg gtccaaggca
cccgtcctca cctctattgc gcccctcatc ctcctctctc tcgggggcct tccccccctt
acgggcttta tgccaaagtg gttaattctt caagaactaa ccaaacagga cctccccctg
actgctactc tagccgctct ctctgccctt ctcagcctct acttttacct tcgattaact
tatgccatag ccctaaccat ttcccccaac aacctccccg gaaccgcccc ttggcgcctc
ccctcaaccc agct-aactc ttcccctagc catctcaacc tcagcaacga tttgcctcct
cccactagcc cccgccgc-c acggcactcc tggt------ ---------- --ccact---
-------ag
>Atherinopsidae_Atherinella_guatemalensis_2_1
atgaacccct acatcttggc ca---ccctt ctatttggtc taggcctagg cacaaccctc
acatttgcaa gctcccactg gctgcttgcc tggataggcc tagaaatcaa cactctcgcc
attattccac ttatagccca acaacatcac ccccgagcag ttgaggccac tacaaaatat
tttctgaccc aagctaccgc cgcagccata ctactctttg ccagcacaac aaacgcctga
ttatcgggcc agtgggaaat tcaacaaatt aaccacccag tgcccgtcac aataattacc
ctggccctgg ccctcaaagt aggcctggcc cccctgcatg cctgactccc agaagtactg
caaggccttg acttaaccac cggcttaatt ctctccacat gacagaaact tgcccccttc
gccctcctcc tccaaatcta ccctacaa-- -a------tt cctacatctt gatcgcacta
ggacttacct cgacactagt agggggctga ggcggcctta accagacgca acttcggaaa
attcttgcct attcatcaat tgcccacctc ggctggatag tcctaatcct tcaattctcc
cccaccctca cccttctaac ccttctcacc tactttatta taacactctc aacattccta
gccttcaaac taaataagtc caccacaatt aatatgcttg ctacttcctg atctaaagca
cctatcgtta cctctgtcgc ccctcttatt ctcctctccc taggcggtct accacccctc
acaggtttca taccaaaatg gcttattctc caagagctta ccaaacaaga acttcctcta
actgccaccc tagccgccct ctctgccctc ctcagcctct acttctacct ccgcctaacg
tatgccataa ccctaactat ctcccctaac aatctagccg gcaccacccc ctgacggctc
ccctccacac agct-gaccc tccccctggc tgtctcagcc tcaataacaa tttgcctcct
cccactagcc cccgctgc-c atagcactcc tcac------ ---------- --ccatt---
-------ag
>Atherinopsidae_Atherinella_guatemalensis_3_1
atgaacccct acatcttggc ca---ccctt ctatttggtc taggcctagg cacaactctc
acgtttgcaa gctcccactg actgcttgcc tgaatgggcc tagaaatcaa cactctcgcc
attattccac ttatagccca acagcatcac ccccgagcag ttgaggccac tacaaagtac
tttctcaccc aagccaccgc cgcagctata ctactctttg ccagcacaac aaacgcctga
ttatcaggcc aatgagaaat tcaacagatt aaccatccag ttcccgttac tataattacc
ctagccctag ccctgaaagt aggcctagct cctctacatg cttgactccc ggaagtacta
caaggccttg acttaaccac cggcttaatt ctctccacat ggcagaaact tgcccccttc
gccctcctcc tccaaatttg ccctacaa-- -a------tt cctatatctt aattacactg
gggcttgcct caacactaat aggaggttga ggtggcctta accaaacgca attacggaaa
attcttgcct attcgtcaat tgcccacctc ggctggataa ttttaatcct tcaattctcc
cccaccctca cccttctgac tcttctcacc tactttatta taactatctc aacattccta
gccttcaaac taaataaatc caccacaatt aatatacttg ctacttcctg gtctaaagca
cccgtcatta cctccgtcac ccccctaatc ctcctctctc taggtggtct accacccctc
acaggtttca tgccaaaatg atttattctc caagagctta ccaaacaaga gcttcctcta
actgctaccc tagctgccct ctctgccctc cttagcctct acttctacct ccgcttaacg
tatgccataa ctctaactat ttcccccaac aacttagccg gcaccacccc ctgacgcctc
ccctctacac aact-gaccc tccccttagc tgtctcagcc tcaatagcaa tttgcctcct
cccactagcc cccgctgc-c gtagcactcc tcac------ ---------- --ccact---
-------ag
>Atherinopsidae_Atherinella_marvelae_2_1
atgaacccct acattttagc ca---ccctt ttgtttggcc tgggcctagg cacaaccctc
acattcgcaa gttcccactg actgcttgcc tgaatgggat tagagatgaa cacccttgca
atcatcccgc ttatagccca acatcaccac ccccgagcag tcgaggccac cacaaaatat
ttcctcactc aggccaccgc cgcagcaata ctactatttg ctagcacaac aaacgcctgg
ctctccggcc agtgagagat tcagcagatt actcacccgg tccctgttac catgattacc
ctcgcactgg cattaaaaat tggcttagcc ccccttcatg cgtgactgcc ggaggtactt
cagggccttg acctgaccac tggcctgatc ctctctacat ggcagaagct cgccccattt
gccctccttc tacaaattca gcctgtaa-- -a------ct cccacatctt gattgcccta
ggccttgcct ctacactcat ggggggctga ggaggcctga atcaaaccca attacgaaag
atcctagcct actcatcaat tgcccacctt ggctgaatga tcttaatcct acaattctcc
cctacactaa ccctcctagc cctccttaca tactttgtta tgaccctctc aacatttctg
actttcaagt taaataagtc caccacaatt aacatgctcg ccacctcctg atctaaagca
ccagttatta cctctattgc ccctctcgtt ctactttccc taggcggtct tccaccccta
actggcttca tacctaagtg acttatcctt caagaacttg ccaaacaaca actccccctt
accgccacac tagccgctct ttccgccctc ctcagtcttt acttttacct tcgactgaca
tatgctatga ccttaaccat ctctcccaac aacctagccg gcactacccc ctgacgtctc
ccctcaacgc agct-aaccc ttccactagc cctttcaacc tcagcaacag tctgcctcct
cccactaacc cctgccgc-c atagccctac tagc------ ---------- --attct---
-------ag
>Atherinopsidae_Atherinella_milleri_2_1
atgaacccct acattttagc ca---ccctt ttgtttggcc tgggcctagg cacaactcta
acattcgcga gttcccactg actgcttgcc tgaatgggat tagagatgaa cacccttgca
atcatcccac ttatagccca acatcaccac ccccgagcag tcgaggccac cacaaaatat
ttcctcactc aggccaccgc cgcagcgata ctactgtttg ctagcacaac aaacgcctgg
ctctccggcc aatgagaaat tcaacagatt actcacccga tccctgttac aataattacc
ctcgcactgg cattaaaaat tggcttagcc ccccttcacg cgtgactgcc ggaggtactt
caaggccttg acctgaccac cggcctgatc ctctctacat gacagaaact cgccccattt
gccctccttc tccaaattca gcctgcaa-- -a------ct cccacatctt gattgcccta
ggccttgcct ctacactcat ggggggctga ggaggcctga atcaaaccca attgcgaaaa
atcctagcct actcatcgat tgcccacctt ggctggataa ttttagtcct gcaattctcc
cctacactaa ccctcctagc cctctttaca tactttgtta taaccctctc aacatttctg
actttcaagt taaataagtc caccacaatt aacatgctcg ccacctcctg atctaaagca
ccagttatta cctctattgc ccctctcgtt ctactttccc tcggcggtct tccaccccta
actggcttca tacccaaatg acttattctt caagaacttg ccaaacaaca actccccctt
accgccacac tagccgctct ttccgccctc ctcagtcttt acttttacct tcgactgaca
tatgctatga ccttaaccat ctctcccaac aacctacccg gcactacccc ctggcgtctc
ccctcaacgc aact-aaccc ttccactagc cctttcaacc tcagcaacaa tctgcctcct
cccactaacc cctgccgc-c atagccctac tagc------ ---------- --attct---
-------ag
>Atherinopsidae_Atherinella_pellosemeion_2_1
nnnnnnnnnt acatcttggc ca---ccctg ttatttggtc taggcctagg cacaactctc
acctttgcaa gttcccattg actacttgcc tgaatgggcc tagaaataaa cactctcgca
atcatccccc tcatggccca acaacaccac ccccgggcag ttgaggccac tacgaaatac
ttcctcacac aggccgccgc cgcggctatg ctacttttcg ccagcacaac aaatgcctga
ctatctggcc aatgggatat tcaacaaatt agccacccag tccctgtcac aatgattact
cttgccctgg ccctgaaagt gggcttggcc cccctccacg cctgactccc cgaagtcctt
cagggccttg atttaaccac cggcctgatc ctctccactt ggcagaagct agcccccttc
gcccttctcc tccaaattca acctacaa-- -a------ct cctacgtcct aattatccta
ggacttgcct ccgctcttat aggaggctgg ggaggcctca atcaaactca actccggaag
atcttggcct attcgtccat tgctcacctc ggctggataa ttcttatcct ccaattttcc
ccctcactaa ccctgttgac ccttcttacc tactttatta tgacactctc aacatttctg
gcttttaaac taaataaatc tacaacaatt aatatgctcg ctacctcttg gtccaaggca
cccgtcctca cctctgttgc gcccctcatc ctcctctctc tcgggggcct tccacccctt
acgggcttta tgccaaaatg gttaattctt caagaactaa ccaaacagga cctccccctg
actgctactc tagccgctct ctctgccctt ctcagcctct acttttacct tcgactaact
tatgccatag ccctaaccat ttcccccaac aacctccccg gaaccgcccc ttggcgcctc
ccctcaaccc agct-aactc ttcccctagc catctcaacc tcagcaacaa tttgcctcct
cccactagcc cccgccgc-c acggcgctcc tggt------ ---------- --ccact---
-------ag
>Atherinopsidae_Atherinella_sallei_2_1
atgaaccctt acattttggc ca---cccta ctatttggat tgggcctagg cacaaccctc
acattcgcga gctcccactg gctgcttgcc tgaatgggac tagaaataaa tacccttgca
atcatccccc ttatagccca acaccaccac ccccgagcag ttgaagctac tacaaagtat
ttcctcaccc aagccgctgc cgcagctata ctactctttg ctagcacaac aaacgcctga
ttgtcaggcc aatgggaaat tcaacaaatt acccacccga tccccactac catgattacc
ctagcactcg cactaaaagt aggactagcc cccctccacg catgactgcc agaagtactt
caaggcctcg acttaaccac tggcctgatt ctttctacat gacagaaact cgccccattc
gccctccttc tccaaatcca acccacga-- -a------tt cccacatcct gattgctcta
ggcctggcct ctacacttgt gggaggttga ggggggctaa accaaaccca actacgaaag
atcctagcct actcatcagt cgcccacctc ggctgaataa tcctcattct tcaattctcc
cccgcactaa ccctcctcac cctcctcgcg tactttatca taaccctttc tacatttcta
acttttaaat taaataagtc taccacggtt aacatactcg ccgcctcctg atctaaagca
ccagtaatta cctccctcgc ccccctcgtt ttactctccc tcggaggcct cccaccccta
actggtttta tgcccaaatg acttatcctc caggaactta ccaaacaaca actcccctta
actgctacac tagccgctct ttctgccctc ctcagtcttt acttctacct tcggctgacg
tacgccataa ccttaactat ctcccctaac aacctggccg gcaccacccc ttgacgtctc
ccctcagtac aaac-gacct acccactagc tctttcagtc tcagcaacaa tctgcctcct
tccacttact cccgctgc-c atagccttgc tgac------ ---------- --gctct---
-------ag
>Atherinopsidae_Atherinella_schultzi_2_1
nnnnnnncct acatcttagc ca---ccctc ctatttggtt taggtctagg caccaccctt
acattcgcga gttcccattg attactcgcc tgaataggac tagaaataaa taccctcgcg
attatcccac ttatagccca acagcaccac ccccgagcag tagaagccac tacaaaatac
ttccttaccc aagccactgc cgcagcaata cttctctttg ccagcataac aaacgcctga
ctaacaggcc agtgagaaat tcaacaaatt tctcatccag tccctatcac aataattacc
cttgccctag cacttaaaat tggacttgcc ccccttcacg cctgactgcc agaagttctt
caaggcttgg acctaaccac gggacttatc ctatccacct gacaaaaact cgcccccttc
gccctcatcc tccaaattca acccacca-- -a------ct catacatcct aattgctcta
ggattagctt ctacacttgt agggggttgg ggaggcctta atcaaaccca gcttcgaaaa
atcctggcct actcatcaat cgcccatctt ggctggataa ttttaatttt acaattctct
tcctctctaa ctcttttagc ccttctcacc tacttcatta taacattctc aacattttta
atcttcaagc taaacaagtc caccacaatt aacatgctcg ccgcttcctg gtctaaaact
cccgtcatca ccgctattgc cccccttatc ctactctcac tggggggcct gccacccctc
actggcttta taccaaagtg actcatcctt caagaactaa ccaagcaggc acttcccttc
accgccactc tagccgccct ttcagccctc cttagtcttt acttttatct ccgactaact
tataccatag ccctaactat ttccccaaac aacctggtcg gaaccacccc gtgacgtctt
ccgtcaactc aact-taccc tccccctagc catctcctcc tcagcaacaa tctgtctact
cccactagcc cccgctgc-t atagcacttc taac------ ---------- --ctagt---
-------ag
>Atherinopsidae_Chirostoma_chapalae_1_1
atgaacccac acatcttggc ca---ccctc ctttttggcc taggcctagg aacaaccatc
accttcgcga gttcccactg actcctcgcc tgaatgggcc tagaaatgaa caccctagca
atcattcctt taatagctca acaccaccac ccccgggcag ttgaagccac cactaaatac
ttccttaccc aggccaccgc cgcagcgatg cttctctttg ccagcacgac taacgcctga
ctatcgggcc aatgggaaat tcaacacatc tcccacccag tgcccgttgc tataattacc
ctcgccctcg ccctcaaagt cgggcttgca ccgcttcatg cctgactccc ggaggtattg
caagggcttg acctgactac aggactaatc ctctccacct gacaaaaact tgcccccttc
gcactcctcc ttcaaattca gcctgctg-- -a------ct cccatgccct tattgccctt
ggtctcgcat ccaccctggt gggcggatga gggggtctaa accaaaccca acttcgcaag
atcctagcgt attcgtcgat cgcgcacctg ggctgaataa ttcttgttct gcagttctcc
ccctccctta cactcctcgc cctattaacc tattttgtca taaccttctc cacatttata
gcctttaaac tcaacaactc taccaccatc aacatacttg ccacctcatg gtccaaagca
cccgccctta cctctattac gcccctgatt ctcctgtccc tcggcggact cccacctctc
actggcttca tgcccaagtg gcttattctt caagaactag ccaagcaaga tctcgcactc
accgcaactt tcgccgccct ctcagccctg ctgagcctct acttctacct ccgtcttaca
tatgccatga ccctaaccat gtcaccaaac aacctcccag gcacggcccc atgacgtctc
tcctcccaac aagc-caccc ttcccctagc cctttcatca tcagcagcca cctgcctcct
acccctagca cccgccac-c atggctctct tggc------ ---------- --ccact---
-------ag
>Atherinopsidae_Chirostoma_contrerasi_1_1
atgaacccat acatcttggc ca---ccctc ctctttggtc taggcctagg gacgaccatc
accttcgcga gttcccactg gctcctcgcc tgaatgggcc tagagatgaa caccctggca
atcattcctt taatagctca gcaccaccac ccccgggcag ttgaggccac cactaaatat
ttccttaccc aggctaccgc cgcagcagtg attctctttg ccagcacgac caacgcctga
ctgtcaggcc agtgggaaat tcaacaagtc tcccacccgg taccccttgc tataatcacc
atcgccctcg ccctcaaggt tggacttgca cctcttcatg cctggctccc agaggtgttg
cagggccttg acctcactac ggggctagtc ctatccacct gacagaagct tgcccccttc
gcactcctcc tccaaattga gcctgcta-- -a------ct cctataccct tactgctctt
ggtctcgcat ccaccctggt tggcgggtga ggagggttaa accagaccca acttcgaaag
atcctcgcgt actcatcaat tgcacacctt ggctgaatag ttcttgtgct gcaattctcc
ccctccctca cactccttgc cctcttaacc tacttcatca taaccttctc cgcatttata
acctttaagc tcaacaactc taccaccatc aacatgcttg ccacctcatg gtctaaagca
cccgccctta cctccattac gccccttgtc ctcctgtccc ttggcgggct cccgcctctc
actggcttca tacccaagtg gcttattctt caggaactag ccaagcaaga tctcgcactc
accgcaactt tcgccgccct ctcggccctg ctcagcctct acttctacct ccgtcttaca
tatgccatga ccctaaccat gtccccgaac aacctaccag gcacggcccc atgacgtctc
tccttcaaac aagc-cgccc ttcccctggc cctttcgtcc tcggcagcca cctgcctcct
gcccctagcg cccgccac-c atggctctct tggc------ ---------- --ccact---
-------ag
>Atherinopsidae_Chirostoma_estor_1_1
atgaacccac acatcttggc ca---ccctc ctttttggcc taggcctagg aacaaccatc
accttcgcga gttcccactg actcctcgcc tgaatgggcc tagaaatgaa caccctagca
atcattcctt taatagctca acaccaccac ccccgggcag ttgaagccac cactaaatac
ttccttaccc aggccaccgc cgcagcgatg cttctctttg ccagcacgac taacgcctga
ctatcgggcc aatgggaaat tcaacacatc tcccacccag tgcccgttgc tataattacc
ctcgccctcg ccctcaaagt cgggcttgca ccgcttcatg cctgactccc ggaagtattg
caagggcttg acctgactac aggactaatc ctctccacct gacaaaaact tgcccccttc
gcactcctcc ttcaaattca gcctgctg-- -a------ct cccatgccct tattgccctt
ggtctcgcat ccaccctggt gggcggatga gggggtttaa accaaaccca acttcgcaag
atcctagcgt attcgtcgat cgcgcacctg ggctggataa ttcttgttct gcagttctcc
ccctccctta cactcctcgc cctattaacc tattttgtca taaccttctc cacatttata
gcctttaaac tcaacaactc taccaccatc aacatacttg ccacctcatg gtccaaagca
cccgccctta cctctattac gcccctgatt ctcctgtccc tcggcggact cccacctctc
actggcttca tgcccaagtg gcttattctt caagaactag ccaagcagga tctcgcactc
accgcaactt tcgccgccct ctcagccctg ctgagcctct acttctacct ccgtcttaca
tatgccatga ccctaaccat atctccaaac aacctcccag gcacggcccc atgacgtctc
tcctcccaac aagc-caccc ttcccctagc cctttcatca tcagcagcca cctgcctcct
acccctagca cccgccac-c atggctctct tggc------ ---------- --ccact---
-------ag
>Atherinopsidae_Chirostoma_promelas_1_1
atgaacccac acatcttggt ca---ccctc ctttttggcc taggcctagg gacaaccatc
accttcgcga gttcccactg actcctcgcc tgaatgggcc tagaaatgaa caccctagca
atcattcctt taatagctca acaccaccac ccccgggcag ttgaagccac cactaaatac
ttccttaccc aggccaccgc cgcagcgatg cttctctttg ccagcacgac taacgcctga
ctatcgggcc aatgggaaat tcaacacatc tcccacccag tgcccgttgc tataattacc
ctcgccctcg ccctcaaagt cgggcttgca ccgcttcatg cctgactccc ggaggtattg
caagggcttg acctgactac aggactaatc ctctccacct gacaaaaact tgcccccttc
gcactcctcc ttcaaattca gtctgctg-- -a------ct cccatgccct tattgccctt
ggtctcgcat ccaccctggt gggcggatga gggggtttaa accaaaccca acttcgcaag
atcctagcgt attcgtcgat cgcgcacctg ggctggataa ttcttgttct gcagttctcc
ccctccctta cactcctcgc cctattaacc tattttgtca taaccttctc cacatttata
gcctttaaac tcaacaactc taccaccatc aacatacttg ccacctcatg gtccaaagca
cccgccctta cctctattac gcccctgatt ctcctgtccc tcggcggact cccacctctc
actggcttca tacccaagtg gcttattctt caagaactag ccaagcagga tctcgcactc
accgcaactt tcgccgccct ctcagccctg ctgagcctct acttctacct ccgtcttaca
tatgccatga ccctaaccat gtcaccaaac aacctcccag gcacggcccc atgacgtctc
tcctcccaac aagc-caccc ttcccctagc cctttcatca tcagcagcca cctgcctcct
acccctggca cccgccac-c atggctctct tggc------ ---------- --ccact---
-------ag
>Atherinopsidae_Menidia_colei_2_1
atgaaccctt acatcttggc ca---ccctc ctttttggtc taggcctagg aacaaccatc
accttcgcga gttcccactg gctcctcgcc tgaataggcc tagaaataaa caccctggca
attatccctt taatagctca acaccaccac ccccgggcag ttgaagccac cactaaatat
ttccttaccc aggctaccgc cgcagcaatg cttctctttg ccagcacaac caacgcctgg
ctgtcaggcc aatgagaaat tcagcaaatt tcccacccag tgcccattac tataatcacc
ctcgccctgg ccctcaaagt tgggctcgca ccacttcatg cctggctccc agaggtacta
caagggcttg atctaactac agggctaatc ctctccacgt ggcaaaaact tgcccccttc
gcacttctcc ttcaaattca acctacca-- -a------ct cctatatcct tatcggcctt
ggccttgcat caaccctaat gggtgggtga gggggcttaa accaaactca gcttcgcaaa
gtactagcgt actcgtcgat tgcacacctg ggctggatga ttcttgttct acaattttcc
ccatccctca cactcctcgc cctcttaacc tacttcgtca tgaccttctc tacgttcatg
acctttaaac tcaacaactc caccactgtc aacatgcttg ccacctcgtg atccaaagca
cctgtcctca cctctatcac acccctaatt ctcctctccc ttggcgggct gccccctcta
actggcttca tgcccaaatg gcttattctt caggaactag ccaagcagga tcttgcactc
accgcgactt tcgccgccct ctccgccctg ctcagtctct acttctacct ccgtctcacg
tatgccataa ccctgaccat atcgccaaat aaccttccag gcacagcccc ctggcgtctc
tcctctcagc aggc-caccc tcccgctagc cctctcgtca tcagcggcca cctgccttct
acccctggcc cccgccac-c atggctctct tgac------ ---------- --ctcct---
-------ag
>Atherinopsidae_Poblana_alchichica_2_1
atgaacccat acatcttagc ca---tcctc ctttttggtc taggcctagg gaccacaatt
accttcgcga gctcccactg gctcctcgca tgaatgggcc tagaaatgaa cacccttgcg
atcatccctt taatagctca gcaccaccac cctcgggcgg ttgaagccgc cactaaatac
ttccttaccc aagctaccgc cgcggcgatg cttctgtttg ccagcacaac caacgcctga
ctatcaggtc aatgagaact tcaacaaatc tcccacccag tgcccgttgc catgattacc
ctcgccctcg ccctcaagat tgggcttgca ccacttcatg cctggctccc agaggtgttg
caaggacttg acctaactac tgggctaatc ctctctacct ggcaaaaact tgccccattc
gcgctactcc ttcaggttca gcctgcta-- -a------ct cctataccct tgttgctctt
ggtctcgcat ccacccttgt gggcggatgg ggaggcttga accaaactca acttcgaaag
gtcctggcgt actcatcgat tgcccacctt ggctggatgg ttattgttct gcaattctcc
ccctccctca cactccttgc cctcttgacc tacttcgtca tgaccttctc cacattcatg
acctttaaac tcaacaactc taccaccatc aacatgcttg ccacctcgtg gtcgaaaaaa
cctatccttg cctctattgc gcccctgatt ctcctctccc tcggcggact cccacctctc
actggcttca tacccaagtg acttattctt caagaacttg ccaagcaagg tctcgcgctc
accgcgactt tagccgccct gtcggccctg ctcagcctct acttctacct ccgccttaca
tatgcaatga ccctaaccat atccccaaac aacctcccgg ccacagcccc atggcgtctc
tccccccaac aaaa-caccc ttcccctagc cctttcatca tcagcggcca cctgcctcct
acccctagcc cccgctac-c atggctctct tgac------ ---------- --ccact---
-------ag
>Atherinopsidae_Poblana_squamata_1_1
atgaacccat acatcttagc cg---tcctc ctttttggtc taggcctagg gaccacaatc
accttcgcga gctcccactg gctcctcgca tgaatgggcc tagaaatgaa cacccttgcg
atcatccctt taatagctca gcaccaccac cctcgggcgg ttgaagccgc cactaaatac
ttccttaccc aagctaccgc cgcggcgatg cttctgtttg ccagcacaac caacgcctga
ctatcgggtc aatgagaact tcaacaaatc tcccacccag tgcccgttgc catgattacc
ctcgccctcg ccctcaagat tggacttgca ccacttcatg cctggctccc agaggtgttg
caaggacttg acctaactac tgggctaatc ctctctacct ggcaaaaact tgccccattc
gcgctactcc ttcagattca gcctgcta-- -a------ct cctataccct tgttgctctt
ggtctcgcat ccacccttgt gggcggatgg ggaggcttga accaaactca acttcgaaag
gtcctggcgt actcgtcgat tgcccacctt ggctggatgg ttattgttct gcaattctcc
ccctccctca cactccttgc cttcttgacc tacttcgtca tgaccttctc cacattcatg
acctttaaac tcaacaactc taccaccatc aacatgcttg ccacctcgtg gtcgaaaaca
cctatccttg cctctattgc gcccctgatt ctcctctccc tcggcggact cccacctctc
actggcttca tacccaagtg acttattctt caagaacttg ccaagcaagg tctcgcgctc
accgcgactt tagccgccct gtcggcccta ctcagcctct acttctacct ccgccttaca
tatgcaatga ccctaaccat atccccaaac aacctcccgg ccacagcccc atggcgtctc
tccccccaac aaaa-caccc ttcccctagc cctttcatca tcagcggcca cctgcctcct
acccctagcc cccgctac-c atggctctct tgac------ ---------- --ccact---
-------ag
>Cichlidae_Crenicichla_celidochilus_1_1
atgaacccat tcatcctcct ca---ccctc ctccttggac taggcctagg gacctcaatt
acactatcaa gctcccactg acttctcgct tgaataggat tagaactcaa cacactagcc
ataatccccc taatagccca acaccaccat ccccgggcag tcgaagccgc aacaaaatac
ttcctaaccc aagcagcagc tgccgccacc ctcctctttg ctagcaccta taatgcctga
ctgacaggac aatgggacat ctaccacata tccacacctc tcccaaccac cctaatcacc
ctagccttgg catttaaaat tggcctagcc cccctacatg cctgactacc tgaagtcctt
caaggacttg attattccac aggactaatt ctttccactt gacaaaaact tgcccccttc
gccctacttc tccaaatcca acccgcca-- -a------tt ccaacatcat aatcttcctt
ggcctttcat ccaccctcat tggaggctga ggaggactta accaaaccca actacgaaaa
atccttgcat actcatctat tgcccactta ggctgaataa ttctaattat acaattcacc
ccctccctct ccctccttgc cctaatcacc tacttcttca taacaacctc actattccta
acctttaaac taaatatagc cctaaacatt aatacactat ccacctcctg agcaaaagcc
cccgccctaa cagccctaac acccctgatt ctcctttccc tcggaggcct acccccccta
actggcttta taccaaaatg acttatcctt caagaactaa ctaaacaaga cctaatccta
gccgccacca ttgctgcctt aacagctctc cttagcctct acttttacct tcgtttatct
tacgccatag ccctaaccct ctcccccaac aatttttcta acaaaaccat ttgacgactc
ccctcaaccc aaat-ctcac tccccttagc aacaacaacc tccattacta tctgtctcct
acccatgacc ccaaccat-t tcaacactcc taac------ ---------- --cctct---
-------ag
>Cichlidae_Crenicichla_cyanonotus_1_1
atgaacccac tcatccttct aa---ccctc ctctttggac taggcctggg aacaacaatt
acactctcaa gctcccactg actactcgca tgaatgggac tggaactcaa caccctagcc
ataatccccc tgatagccca acaccaccac ccacgggcag ttgaagccgc aacaaaatac
tttctcaccc aagcagcagc tgccgccacc ctcctctttg ccagcaccta caacgcctga
ctaacaggac aatgagacat cttccacatg tccaccccca tcccaaccac tttaatcacc
ctcgccctag catttaaaat tggattagcc cccctacatg cctgattacc cgaagtcctc
caggggcttg actacactac aggacttatc ctctccacct gacaaaaact tgccccattt
gccctactcc tccaaatcca accaacca-- -a------cc caaatattat gatctttctt
ggcctttcat ccacccttat tggcggctgg ggggggctta accaaaccca attacggaaa
atcctcgcct attcatccat cgctcaccta gggtgaataa tcctaattat acaattctcc
cactccctat ccctccttgc cctaatcaca tacttcttca taacagcctc cgtgttccta
acctttaaac taaatacagc cctaaacatt aatacactct ccacctcctg agcgaaagcc
ccggccctaa cagccctagc acccctcatc ctcctctcct tagggggcct accacccctc
actgggttta taccaaaatg actaatcctt caagaattga ctaaacaaga cctagcccta
accgccacaa tcgccgccct aacagccctc ctcagccttt acttctacct ccgcctatct
tacgcaatag ccctaaccat atcccccaac agcttctccc acacaaccac ttgacgactc
ccatcaactc aact-ctcac tccctctaac aacaataacc tccactacta tcttccttct
tcccctcacc ccaactat-t tcagctctcc tagc------ ---------- --cttat---
-------ag
>Cichlidae_Crenicichla_gaucho_1_1
atgaacccac acatctttct aa---ccctc ctctttggat taggcctagg aacaacaata
acactatcaa gctcacactg actactagct tgaataggac tagaactcaa taccctagcc
attatccccc tgatagccca acatcaccac ccccgagcag tagaagccgc aacaaaatac
ttcctaaccc aagcagcagc cgccgccact ctcctatttg ccagcaccta caacgcctga
ctaacaggac aatgagatat ttatcacata tcagcccccc taccaaccac cctaatcacc
ttagccctag catttaaaat tggactagcc ccccttcatg cctgactacc cgaagtcctc
caaggacttg attacaccac aggactaatt ctatccactt gacaaaagct tgcccctttc
gccctactac tccaaattca accaacca-- -a------ct caagcattat aatctttctt
ggactctcat ctacccttgt tggggggtgg ggcggactaa accaaaccca gctacggaag
atcctggcct actcatctat tgcccacctg ggttgaataa ttctagttat acaatttgcc
ccatccctct ccctccttgc tctaatcacc tacttcttca taacaacctc ccttttcctg
acatttaaac taaacatagc cttaaacatt aacaccctgt ccacctcctg agcaaaagca
ccagccttaa cgaccctgac ccccctcatc ctactttctc tagggggcct accacccctt
accgggttca tgccaaaatg actaattctt caagaactaa ccaaacaaga cctaatctta
accgccacaa tcgccgcctt gacagccctt cttagccttt acttctacct gcgcctatct
tacgcaatag ccctgaccct ttcacccaac aacttctcca acacaaccgt ctgacgaatc
ccctcaaccc aact-ctcac tacccctaac cacaataacc tccgctacca tctgcctcct
gcccataacc cccacaat-c tcaacactcc tgac------ ---------- --cctct---
-------ag
>Cichlidae_Crenicichla_gaucho_2_1
atgaacccac acatctttct aa---ccctc ctctttggat taggcctagg aacaacaata
acactatcaa gctcacactg actactagct tgaataggac tagaactcaa taccctagct
attatccccc tgatagccca acatcaccac ccccgagcag tagaagccgc aacaaaatac
ttcctaaccc aagcagcagc cgccgccact ctcctatttg ccagcaccta caacgcctga
ctaacaggac aatgagatat ttatcacata tcagcccccc taccaaccac cctaatcacc
ttagccctag catttaaaat tggactagcc ccccttcatg cctgactacc cgaagtcctc
caaggacttg attacaccac aggactaatt ctatccactt gacaaaagct tgcccctttc
gccctactac tccaaattca accaacca-- -a------ct caagcattat aatctttctt
ggactctcat ctacccttgt tggagggtgg ggcggactaa accaaaccca gctacggaag
atcctggcct actcatctat tgcccacctg ggttgaataa ttctagttat acaatttgcc
ccatccctct ccctccttgc tctaatcacc tacttcttca taacaacctc ccttttcctg
acatttaaac taaacatagc cttaaacatt aacaccctgt ccacctcctg agcaaaagca
ccagccttaa cgaccctgac ccccctcatc ctactttctc tagggggcct accacccctt
accgggttca tgccaaaatg actaattctt caagaactaa ccaaacaaga cctaatctta
accgccacaa tcgccgcctt gacagccctt cttagccttt acttctacct gcgcctatct
tacgcaatag ccctgaccct ttcacccaac aacttctcca acacaaccgt ctgacgaatc
ccctcaaccc aact-ctcac tacccctaac cacaataacc tccgctacca tctgcctcct
gcccataacc cccacaat-c tcaacactcc tgac------ ---------- --cctct---
-------ag
>Cichlidae_Crenicichla_gaucho_3_1
atgaacccac acatctttct aa---ccctc ctctttggat taggcctagg aacaacaata
acactatcaa gctcacactg actactagct tgaataggac tagaactcaa taccctagcc
attatccccc tgatagccca acatcaccac ccccgagcag tagaagccgc aacaaaatac
ttcctaaccc aagcagcagc cgccgccact ctcctatttg ccagcaccta caacgcctga
ctaacaggac aatgagatat ttatcacata tcagcccccc taccaaccac cctaatcacc
ttagccctag catttaaaat tggactagcc ccccttcatg cctgactacc cgaagtcctc
caaggacttg attacaccac aggactaatt ctatccactt gacaaaagct tgcccctttc
gccctactac tccaaattca accaacca-- -a------ct caagcattat aatctttctt
ggactctcat ctacccttgt tggggggtgg ggcggactaa accaaaccca gctacggaag
atcctggcct actcatctat tgcccacctg ggttgaataa ttctagttat acaatttgcc
ccatccctct ccctccttgc tctaatcacc tacttcttca taacaacctc ccttttcctg
acatttaaac taaacatagc cttaaacatt aacaccctgt ccacctcctg agcaaaagca
ccagccttaa cgaccctgac ccccctcatc ctactttctc tagggggcct accacccctt
accgggttca tgccaaaatg gctaattctt caagaactaa ccaaacaaga cctaatctta
accgccacaa tcgccgcctt aacagccctt cttagccttt acttctacct gcgcctatct
tacgcaatag ccctgaccct ttcacccaac aacttctcca acacaaccgt ctgacgaatc
ccctcaaccc aact-ctcac tacccctaac cacaataacc tccgctacca tctgcctcct
gcccataacc cccacaat-c tcaacactcc tgac------ ---------- --cctct---
-------ag
>Cichlidae_Crenicichla_geayi_2_1
atgagccccc tcattcttct aa---ccctt ctcctaggac taggcctagg aacaacaatt
acactctcaa gctcccactg gcttctcgcc tgaataggac tggagctcaa taccctggcc
ataatccccc tgatagccca acaccatcac ccccgggcag ttgaagccgc aacaaaatat
tttcttaccc aagcagcagc tgccgccacc cttctttttg ccagcacata caacgcttga
ctaacaggac aatgagacat ttaccacata tccacccccc tcccaaccac cctgatcacc
ctcgccctgg catttaaaat tggactagcc cccctgcatg cctgactacc cgaagtcctc
caaggactcg actacaccac agggcttatc ctatccacct gacaaaaact tgccccattt
gccctactcc ttcaaatcca gtccgcca-- -a------cc caaacattat aatttttctc
ggcctttcat ccacccttat tggcggatgg ggtgggctca accaaaccca gctacgaaag
atcctcgcct actcgtccat cgcccacctg ggctgaataa ttctgattat acaattttcc
cccgccctat ccctcctcgc cctaattacc tacttcttta taacatcctc cgtatttctt
acctttaaac ttaattcatc cctaaacatt aacacactgt ccacctcctg aacgaaagcc
ccagccctaa cagccctgac acccctaatc ctcctatccc taggaggcct accaccccta
accgggttta taccaaagtg actcatcctt caagaactta ccaaacaaga cctagtccta
accagcacaa tcgccgccct aacagccctc cttagcctct acttctacct ccgcctatct
tacgcaatag ccctcaccct ctcccccaac agcttctccc acataaccac ttgacgactc
ccggcaactc aacc-ctccc tacccctagc cacaataacc tccactacca tcttcctcct
acccctaact ccaactat-c tcagcactcc taac------ ---------- --cttat---
-------aa
>Cichlidae_Crenicichla_hu_1_1
atgaatccac acatccttct ca---ccctc ctatttgggt taggcctggg gacaacaatc
gcactatcaa gctcacactg actcctcgct tggataggac tagaactcaa caccctggcc
ataatccccc tcatagctca acatcatcac ccacgagcag tagaagccgc aacaaaatac
ttcctaaccc aagcagcagc tgccgccacc ctcctctttg ccagcaccta taacgcctgt
ctaacaggac aatgagatat ttatctcata tcaacccccc tcccgaccac cctaatcacc
ctagccttag catttaaaat tggactagcc ccacttcatg cctgactacc cgaagtcctc
caagggcttg actatactac aggactaatc ctctcaactt gacaaaaaat tgcccctttc
gcccttctcc tccaaattca accaacca-- -a------tt ctagcattat gatctttctt
ggcctttcat ctacccttgt ggggggatgg ggcggactta accaaaccca actacgaaaa
attctagcct actcatctat cgcccacctt ggttgaataa ttctggtcat acaatttacc
ccctccctct ccctccttgc cctaatcacc tacttcttca taacagcctc cctattcctg
acatttaaac taaacatagc cttaaacatt aataccctgt ccacctcctg ggcgaaagcc
ccggccttaa cagccctaac ccccctaatc ctcctctccc tagggggcct accacccctt
accggattca tgccaaaatg attaattctt caagaactaa ccaaacaaga cctaatccta
accgccacaa ttgctgcctt aacagccctc ctcagccttt acttctacct acgcctgtct
tacgcaatag ccctaaccct ctcccccaac aactccttca acacaaccgt ttgacgaacc
ccctcaaccc aact-ctcac tacccctagc cacaataacc tccgccacca tttgtctcct
acccataacc ccaactat-c tcaacactcc tgac------ ---------- --cctct---
-------ag
>Cichlidae_Crenicichla_hu_2_1
atgaatccac acatccttct ca---ccctc ctatttgggt taggcctggg gacaacaatc
gcactatcaa gctcacactg actcctcgct tggataggac tagaactcaa caccctggcc
ataatccccc ttatagctca acatcatcac ccacgagcag tagaagccgc aacaaaatac
ttcctaaccc aagcagcagc tgccgccacc ctcctctttg ccagcaccta taacgcctgt
ctaacaggac aatgagatat ttatctcata tcaacccccc tcccgaccac cctaatcacc
ctagccttag catttaaaat tggactagcc ccacttcatg cctgactacc cgaagtcctc
caagggcttg actatactac aggactaatc ctctcaactt gacaaaaaat tgcccctttc
gcccttctcc tccaaattca accaacca-- -a------tt ctagcattat gatctttctt
ggcctttcat ctacccttgt ggggggatgg ggcggactta accaaaccca actacgaaaa
attctagcct actcatctat cgcccacctt ggttgaataa ttctggtcat acaatttacc
ccctccctct ccctccttgc cctaatcacc tacttcttca taacagcctc cctattcctg
acatttaaac taaacatagc cttaaacatt aataccctgt ccacctcctg ggcgaaagcc
ccggccttaa cagccctaac ccccctaatc ctcctctccc tagggggcct accacccctt
accggattca tgccaaaatg attaattctt caagaactaa ccaaacaaga cctaatccta
accgccacaa ttgctgcctt aacagccctc ctcagccttt acttctacct acgcctgtct
tacgcaatag ccctaaccct ctcccccaac aactccttca acacaaccgt ttgacgaacc
ccctcaaccc aact-ctcac tacccctagc cacaataacc tccgccacca tttgtctcct
acccataacc ccaactat-c tcaacactcc tgac------ ---------- --cctct---
-------ag
>Cichlidae_Crenicichla_hu_3_1
atgaatccac acatccttct ca---ccctc ctatttgggt taggcctggg gacaacaatc
gcactatcaa gctcacactg actcctcgct tggataggac tagaactcaa caccctggcc
ataatccccc tcatagctca acatcatcac ccacgagcag tagaagccgc aacaaaatac
ttcctaaccc aagcagcagc tgccgccacc ctcctctttg ccagcaccta taacgcctgt
ctaacaggac aatgagatat ttatctcata tcaacccccc tcccgaccac cctaatcacc
ctagccttag catttaaaat tggactagcc ccacttcatg cctgactacc cgaagtcctc
caagggcttg actatactac aggactaatc ctctcaactt gacaaaaaat tgcccctttc
gcccttctcc tccaaattca accaacca-- -a------tt ctagcattat gatctttctt
ggcctttcat ctacccttgt ggggggatgg ggcggactta accaaaccca actacgaaaa
attctagcct actcatctat cgcccacctt ggttgaataa ttctggtcat acaatttacc
ccctccctct ccctccttgc cctaatcacc tacttcttca taacagcctc cctattcctg
acatttaaac taaacatagc cttaaacatt aataccctgt ccacctcctg ggcgaaagcc
ccggccttaa cagccctaac ccccctaatc ctcctctccc tagggggcct accacccctt
accggattca tgccaaaatg attaattctt caagaactaa ccaaacaaga cctaatccta
accgccacaa ttgctgcctt aacagccctc ctcagccttt acttctacct acgcctgtct
tacgcaatag ccctaaccct ctcccccaac aactccttca acacaaccgt ttgacgaacc
ccctcaaccc aact-ctcac tacccctagc cacaataacc tccgccacca tttgtctcct
acccataacc ccaactat-c tcaacactcc tgac------ ---------- --cctct---
-------ag
>Cichlidae_Crenicichla_igara_1_1
atgaatccac tcatcctcct ca---ccctc ctccttggac taggcctagg gacctcaatc
acactatcaa gctcccactg gcttctcgct tgaataggat tagaactcaa cacactagcc
ataatccccc taatagccca acaccaccat ccccgggcag tcgaagccgc aacaaaatac
ttcctaaccc aagcagcagc tgccgccacc ctcctctttg ctagcaccta taatgcctga
ctgacaggac aatgagacat ctaccacata tccacacctc tcccaaccac cctaatcacc
ctagccttgg catttaaaat tggcctagcc cccctacatg cctggctacc tgaagtcctt
caaggacttg attataccac aggactaatt ctttccactt gacaaaaact tgcccccttc
gccctacttc tccaaatcca acccgcca-- -a------tt ccaacatcat aatctttctt
ggcctttcat ccaccctcat tgggggctga ggaggactta accaaaccca actacgaaaa
atccttgcat actcatccat tgcccactta ggctgaataa ttctaatcat acaattcact
ccctccctct ccctccttgc cctaatcacc tacttcttca taacaacctc actattccta
acctttaaac taaatatagc cctaaacatt aacacactat ccacctcctg ggcaaaagcc
cccgccctaa cagccctaac acccctgatc ctcctctccc tcggaggcct acccccccta
actggcttta taccaaaatg acttatcctc caagaactaa ctaaacaaga cctaatccta
accgccacca ttgctgcctt aacagctctc cttagcctct acttttatct tcgtttatct
tatgccatag ccctaaccct ctcccccaac aatttctcta acaaaaccat ttgacgactc
ccttcaaccc aaat-ttcac tccccttagc aacaacaacc tctattacta tctgtctact
acccatgacc ccaaccat-t tcaacactcc tagc------ ---------- --cctct---
-------ag
>Cichlidae_Crenicichla_igara_2_1
atgaatccac tcatcctcct ca---ccctc ctccttggac taggcctagg gacctcaatc
acactatcaa gctcccactg gcttctcgct tgaataggat tagaactcaa cacactagcc
ataatccccc taatagccca acaccaccat ccccgggcag tcgaagccgc aacaaaatac
ttcctaaccc aagcagcagc tgccgccacc ctcctctttg ctagcaccta taatgcctga
ctgacaggac aatgagacat ctaccacata tccacacctc tcccaaccac cctaatcacc
ctagccttgg catttaaaat tggcctagcc cccctacatg cctggctacc tgaagtcctt
caaggacttg attataccac agggctaatt ctttccactt gacaaaaact tgcccccttc
gccctacttc tccaaatcca acccgcca-- -a------tt ccaacatcat aatctttctt
ggcctttcat ccaccctcat tgggggctga ggaggactta accaaaccca actacgaaaa
atccttgcat actcatccat tgcccactta ggctgaataa ttctaatcat acaattcact
ccctccctct ccctccttgc cctaatcacc tacttcttca taacaacctc actattccta
acctttaaac taaatatagc cctaaacatt aacacactat ccacctcctg ggcaaaagcc
cccgccctaa cagccctaac acccctgatc ctcctctccc tcggaggcct acccccccta
actggcttta taccaaaatg acttatcctc caagaactaa ctaaacaaga cctaatccta
accgccacca ttgctgcctt aacagctctc cttagcctct acttttatct tcgtttatct
tatgccatag ccctaaccct ctcccccaac aatttctcta acaaaaccat ttgacgactc
ccttcaaccc aaat-ttcac tccccttagc aacaacaacc tctattacta tctgtctact
acccatgacc ccaaccat-t tcaacactcc tagc------ ---------- --cctct---
-------ag
>Cichlidae_Crenicichla_igara_3_1
atgaatccac tcatcctcct ca---ccctc ctccttggac taggcctagg gacctcaatc
acactatcaa gctcccactg gcttctcgct tgaataggat tagaactcaa cacactagcc
ataatccccc taatagccca acaccaccat ccccgggcag tcgaagccgc aacaaaatac
ttcctaaccc aagcagcagc tgccgccacc ctcctctttg ctagcaccta taatgcctga
ctgacaggac aatgagacat ctaccacata tccacacctc tcccaaccac cctaatcacc
ctagccttgg catttaaaat tggcctagcc cccctacatg cctggctacc tgaagtcctt
caaggacttg attataccac aggactaatt ctttccactt gacaaaaact tgcccccttc
gccctacttc tccaaatcca acccgcca-- -a------tt ccaacatcat aatctttctt
ggcctttcat ccaccctcat tgggggctga ggaggactta accaaaccca actacgaaaa
atccttgcat actcatccat tgcccactta ggctgaataa ttctaatcat acaattcact
ccctccctct ccctccttgc cctaatcacc tacttcttca taacaacctc actattccta
acctttaaac taaatatagc cctaaacatt aacacactat ccacctcctg ggcaaaagcc
cccgccctaa cagccctaac acccctgatc ctcctctccc tcggaggcct acccccccta
actggcttta taccaaaatg acttatcctc caagaactaa ctaaacaaga cctaatccta
accgccacca ttgctgcctt aacagctctc cttagcctct acttttatct tcgtttatct
tatgccatag ccctaaccct ctcccccaac aatttctcta acaaaaccat ttgacgactc
ccttcaaccc aaat-ttcac tccccttagc aacaacaacc tctattacta tctgtctact
acccatgacc ccaaccat-t tcaacactcc tagc------ ---------- --cctct---
-------ag
>Cichlidae_Crenicichla_jupiaensis_1_1
atgaatccac acatccttct ca---ccctc ctctttggat taggcctggg aacaacaata
acattatcaa gctcacactg actcctcgct tgaatagggc tggaactaaa taccctggcc
ataatccccc tcatagccca acatcaccat ccacgatcag tagaagccgc aacaaaatat
ttcctaaccc aagcagcagc tgccgccact ctactatttg ccagcaccta taacgcctga
ctaacaggac aatgagacat ttaccatata tcaacccccc taccaaccac tctaattacc
ctagccctag catttaaaat tggactagcc ccccttcatg cctgactacc cgaagtactc
caaggacttg attatactac aggactaatt ctctctactt gacaaaaaat tgcccctttc
gccctactcc ttcaaattca accaacca-- -a------tt ctagcattat gatctttctt
ggcctctcat ctacccttat tggaggatgg ggtgggctta atcaaaccca actacgaaag
atcctagcct actcatctat cgcccacctt ggttgaataa ttctggtcat acaatttgcc
ccatccctct ccctccttgc cctaatcacc tacttcttca taacaacctc cctattcctt
acatttaaac taaacataac cttaaacatt aacaccctat ccacctcctg agcgaaagcc
ccagccttaa caaccctaac ccccctcatc ctactttccc tcgggggcct accacccctt
accggattca tgccaaaatg actaattctt caagaactaa ctaaacaaga cctaatccca
acagccacaa tagctgcctt aacagccctt cttagccttt acttctacct gcgtctatct
tacgcaatag ccctaaccct ttcccctaac aacttctcca acacaaccgt ctgacgaatc
ccctcaaccc aact-ctcaa tgcccttagc cacagtgacc tccactacca tctttctcct
gcccataacc ccgactat-t tcagcactcc tgac------ ---------- --cctat---
-------ag
>Cichlidae_Crenicichla_macrophthalma_1_1
atgaacccaa ttattttctc aa---ttatc cttcttggac taggcctagg aacaataatt
acactctcaa gctcccactg actcctcgcc tgaataggac tggaactcaa caccctagct
ataattccac taatagccca acaccaccac cctcgagcag tagaagccgc aacaaaatac
ttccttaccc aagcaacagc tgctgccact ctcctctttg ccagcaccta caacgcctga
ctcacaggac aatgagacat ttttcacata tcaacacccc tcccaaccac ccttattacc
ctcgccctag catttaaaat tggcctagcc ccacttcatg cctgactacc cgaagtactt
caaggccttg actattttac aggactaact ctctcaacct gacaaaaact cgcccctttc
gcccttctcc tacaaatcca gccaacca-- -a------ct ccaacattat aatctttctt
ggtctctcat ctaccctcat cggaggatgg gggggactaa accaaaccca attacgaaaa
atactcgcct actcatccat tgctcacctg ggctgaataa ttatagttat acaatttgcc
cccgccctat ccctcctcac cctaattacc tacttcttca taacaacttc cctgttccta
accttcaaac taaatatagc cttgaacatt aactccctat caacctcctg ggcaaaagcc
ccagccctaa caacccttac acccctaatc ttcctctctc taggaggcct gcccccacta
accggattca taccaaaatg actcattcta caagaactaa caaaacaaga cctaatcctt
accgccacca tcgctgccac aacagccctc cttagccttt acttctatct acgcctgtct
tacgcaataa ccctaaccct accccccaac agcttctcca gcacaacctc ctgacgactc
ccacaaaccc aact-cattc ttcccctagc tacaacaaca tccatcacca tctgtctttt
accactgacc cccacaat-c tcaacactcc tgac------ ---------- --cccct---
-------ag
>Cichlidae_Crenicichla_mandelburgeri_1_1
atgaatccac acatccttct ca---ccctc ctatttggat taggcctggg aacaacaatc
gcactatcaa gctcacactg actcctcgct tgaatagggc tggaactcaa caccctggcc
ataatccccc tgatagctca acatcatcac ccccgagcag tagaagccgc aacaaaatac
ttcctaaccc aagcagcagc tgccgccacc ctcctctttg ccagcaccta taacgcctga
ctaacaggac aatgagatat ttatctcata tcaacccccc tcccaactac cctaatcacc
ttagccctag catttaaaat tggactagcc ccacttcatg cctgactacc cgaagtcctc
caagggcttg actatactac aggactaatt ctctcaactt gacaaaaact tgcccctttc
gccctactcc tccaaattca accaacca-- -a------tt ctagtattat gatttttctt
ggcctctcat ctacccttgt ggggggatgg ggcggactta accaaaccca actacgaaaa
atcctagcct actcatctat tgcccacctt ggttgaataa ttctggttat acaatttacc
ccctccctct ccctccttgc ccttatcacc tacttcttca taacagcctc cctattccta
acatttaaac taaacatagc cttaaacatt aataccctgt ccacctcctg ggcgaaagcc
ccggccctaa cagccctaac ccccctaatc cttctctccc tagggggcct accacccctc
accgggttca tgccaaaatg actaattctt caggaactaa ccaaacaaga cttaatccta
accgccacaa ttgctgcctt aacagccctt cttagccttt acttctacct acgcctgtct
tacgcaataa ccctgaccct ctcccccaac aacttctcca acacaaccgc ttgacgaatc
ccctcaaccc aact-ctcac tccccctagc cacaataacc tctaccacca tttgtctcct
acccataacc ccaactat-c tcaacactcc tgac------ ---------- --cctct---
-------ag
>Cichlidae_Crenicichla_mandelburgeri_2_1
atgaatccac acatccttct ca---ccctc ctatttggat taggcctggg aacaacaatc
gcactatcaa gctcacactg actcctcgct tgaatagggc tggaactcaa caccctagcc
ataatccccc tgatagctca acatcaccac ccccgagcag tagaagccgc aacaaaatac
ttcctaaccc aagcagcagc tgccgccacc ctcctctttg ccagcaccta taacgcctga
ctaacaggac aatgagatat ttatctcata tcaacccccc tcccaactac cctaatcacc
ttagccctag catttaaaat tggactagcc ccacttcatg cctgactacc cgaagtcctc
caagggcttg actatactac aggactaatt ctctcaactt gacaaaaact tgcccctttc
gccctactcc tccaaattca accaacca-- -a------tt ctagtattat gatctttctt
ggcctctcat ctacccttgt gggagggtgg ggcggactta accaaaccca actacgaaaa
atcctagcct actcatctat tgcccacctt ggttgaataa ttctggttat acaatttacc
ccctccctct ccctccttgc ccttatcacc tacttcttca taacagcctc cctattccta
acatttaaac taaacatagc cttaaacatt aataccctgt ccacctcctg ggcgaaagcc
ccggccctaa cagccctaac ccccctaatc cttctctccc tggggggcct accacccctc
accgggttca tgccaaaatg actaattctt caggaactaa ccaaacaaga cttaatccta
accgccacaa ttgctgcctt aacagccctt cttagccttt acttctacct acgcctgtct
tacgcaatag ccctgaccct ctcccccaac aacttctcca acacaaccgc ttgacgaatc
ccctcaaccc aact-ctcac tccccctagc cacaataacc tctaccacca tttgtctcct
acccataacc ccaactat-c tcaacactcc tgac------ ---------- --cctct---
-------ag
>Cichlidae_Crenicichla_mandelburgeri_3_1
atgaatccac acatccttct ca---ccctc ctatttggat taggcctggg aacaacaatc
gcactatcaa gctcacactg actcctcgct tgaatagggc tggaactcaa caccctggcc
ataatccccc tgatagctca acatcatcac ccccgagcag tagaagccgc aacaaaatac
ttcctaaccc aagcagcagc tgccgccacc ctcctctttg ccagcaccta taacgcctga
ctaacaggac aatgagatat ttatctcata tcaacccccc tcccaactac cctaatcacc
ttagccctag catttaaaat tggactagcc ccacttcatg cctgactacc cgaagtcctc
caagggcttg actatactac aggactaatt ctctcaactt gacaaaaact tgcccctttc
gccctactcc tccaaattca accaacca-- -a------tt ctagtattat gatttttctt
ggcctctcat ctacccttgt ggggggatgg ggcggactta accaaaccca actacgaaaa
atcctagcct actcatctat tgcccacctt ggttgaataa ttctggttat acaatttacc
ccctccctct ccctccttgc ccttatcacc tacttcttca taacagcctc cctattccta
acatttaaac taaacatagc cttaaacatt aataccctat ccacctcctg ggcaaaagcc
ccggccctaa cagccctaac ccccctaatc cttctctccc tagggggcct accacccctc
accgggttca tgccaaaatg actaattctt caggaactaa ccaaacaaga cttaatccta
accgccacaa ttgctgcctt aacagccctt cttagccttt acttctacct acgcctgtct
tacgcaatag ccctgaccct ctcccccaac aacttctcca acacaaccgc ttgacgaatc
ccctcaaccc aact-ctcac tccccctagc cacaataacc tctaccacca tttgtctcct
acccataacc ccaactat-c tcaacactcc tgac------ ---------- --cctct---
-------ag
>Cichlidae_Crenicichla_marmorata_1_1
atgaacccac ttatcctcct aa---ccctc ctccttggac taggcttggg aactacaatc
acactctcaa gctcccactg acttcttgcc tgaataggcc tagaactcaa caccctggca
ataattcccc tcatagcaca acaccaccac ccccgggcag tcgaagcagc aacaaaatac
ttcctcaccc aagcagcagc agccgccact atcctctttg ccagcaccta caatgcctga
cttacaggcc aatgagacat ctaccatatg tcctcccccc taccaaccac tctaatcacc
cttgccctag cattcaaaat tggcctagcc ccgctccaca cctgactccc cgaagtccta
caaggactcg actacaccac aggactaatc ctgtcaacct gacaaaaact agcccccttt
gccctcctcc ttcaaatcca gcccgcta-- -a------ct ccaatattat aatctttcta
ggtctctcct caacactcat tggaggctga ggggggctca accaaaccca gctacgaaaa
atacttgcct actcatccat tgctcacctg ggctgaataa tccttgtcct tcaattctcc
ccctccctct ccctcctcac cttacttacc tacttcttca taactgcctc cgtattctta
acctttaaac taaacaaagc cctaaacatc aacacactat ccacctcctg agcaaaaact
ccagccctaa ctaccctcac accccccatc ctcctctccc taggaggcct gccccccctc
acaggattta tgccaaaatg actcattctt caagaactaa ccaaacaaga cctaattcca
accgccacca tcgccgccct aacagccctt cttagccttt acttctacct ccgcctctca
tacgcaatgg ccctaaccct ccccccaaac aacttctcca ccacaacctc ctgacgactt
acctcaaccc aact-ttcac tccccctagc tttaacaaca tccctcacca tctgcctcct
ccccctcacc ccaaccat-c acagccctcc tgac------ ---------- --ccttt---
-------ag
>Cichlidae_Crenicichla_minuano_2_1
atgaatccac tcatcctcct ca---ccctc ctccttggac taggcctagg gacctcaatt
acactatcaa gctcccactg acttctcgct tgaataggat tagaactcaa cacactagcc
ataatccccc taatagccca acaccaccat ccccgggcag tcgaagccgc aacaaaatac
ttcctaaccc aagcagcagc cgccgccacc ctcctctttg ctagcaccta taatgcctga
ctgacaggac aatgggacat ctaccacata tccacacctc tcccaaccac cctaatcacc
ctagccttgg catttaaaat tggcctagcc cccctacatg cctgactacc tgaagtcctt
caaggacttg attataccac aggactaatt ctttccactt gacaaaaact tgcccccttc
gccctacttc tccaaatcca acccgcca-- -a------tt ccaacattat aatcttcctt
ggcctttcat ccaccctcat tggaggctga ggaggactta accaaaccca actacgaaaa
atccttgcat actcatctat tgcccactta ggctgaataa ttctaattat acaattcacc
ccctccctct ccctccttgc cctaatcacc tacttcttca taacaacctc actattccta
acctttaaac taaatatagc cctaaacatt aatacactat ccacctcctg agcaaaagcc
cccgccctaa cagccctaac acccctgatt ctcctttccc tcggaggcct acccccccta
actggcttta taccaaaatg acttattctt caagaactaa ctaaacaaga tctaatccta
gccgccacca ttgctgcctt aacagctctc cttagcctct acttttacct tcgtttatct
tacgccatag ccctaaccct ctcccccaac aatttttcta acaaaaccat ttgacgactc
ccctcaaccc aaat-ctcac tccccttagc aacaacaacc tccattacta tctgcctcct
acccatgacc ccaaccat-t tcaacactcc taac------ ---------- --cctct---
-------ag
>Cichlidae_Crenicichla_minuano_3_1
atgaatccac tcatcctcct ca---ccctc ctccttggac taggcctagg gacctcaatt
acactatcaa gctcccactg acttctcgct tgaataggat tagaactcaa cacactagcc
ataatccccc taatagccca acaccaccat ccccgggcag tcgaagccgc aacaaaatac
ttcctaaccc aagcagcagc tgccgccacc ctcctctttg ctagcaccta taatgcctga
ctgacaggac aatgggacat ctaccacata tccacacccc tcccaaccac cctaatcacc
ctagccttgg catttaaaat tggcctagcc cccctacatg cctgactacc tgaagtcctt
caaggacttg attataccac aggactaatt ctttccactt gacaaaaact tgcccccttc
gccctacttc tccaaatcca acccacca-- -a------tt ccaacatcat aatcttcctt
ggcctttcat ccaccctcat tggaggctga ggaggactta accaaaccca actacgaaaa
atccttgcat actcatctat tgcccactta ggctgaataa ttctaattat acaattcacc
ccctccctct ccctccttgc cctaatcacc tacttcttca taacaacctc actattccta
acctttaaac taaatatagc cctaaacatt aatacactat ccacctcctg agcaaaagcc
cccgccctaa cagccctaac acccctgatt ctcctttccc tcggaggcct acccccccta
actggcttca taccaaaatg acttatcctt caagaactaa ctaaacaaga cctaatccta
gccgccacca ttgctgcctt aacagctctc cttagcctct acttttacct tcgtttatct
tacgccatag ccctaaccct ctcccccaac aatttttcta acaaaactat ttgacgactc
ccctcaaccc aaat-ctcac tccccttagc aacaacaacc tccattacta tctgtctcct
acccatgacc ccaaccat-t tcaacactcc taac------ ---------- --cctct---
-------ag
>Cichlidae_Crenicichla_missioneira_1_1
atgaacccac tcatcctcct ca---ccctc ctccttggac taggcctagg gacctcaatt
acactatcaa gctcccactg acttctcgct tgaataggat tagaactcaa cacactagcc
ataatccccc taatagccca acaccaccat ccccgggcag tcgaagccgc aacaaaatac
ttcctaaccc aagcagcagc tgccgccacc ctcctctttg ctagcaccta taatgcctga
ctgacaggac aatgggatat ctaccacata tccacacctc tcccaaccac cctgatcacc
ctagccttgg catttaaaat tggcctagcc cccctacatg cctgactacc tgaagtcctt
caaggacttg attataccac aggactaatt ctctccactt gacaaaaact tgcccccttc
gccctacttc tccaaatcca acccgcca-- -a------tt ccaacatcat aatcttcctt
ggcctttcat ccaccctcat tggaggctga ggaggactta accaaaccca actacgaaaa
atccttgcat actcatctat tgcccactta ggctgaataa ttctaattat acaattcacc
ccctccctct ccctccttgc cctaatcacc tacttcttca taacaacctc actattccta
acctttaaac taaatatagc cctaaacatt aatacactat ccacctcctg agcaaaagcc
cccgccctaa cagccctaac acccctgatc ctcctttccc tcggaggcct acccccccta
actggcttta taccaaaatg acttatcctt caagaactaa ctaaacaaga cctaatccta
accgccacca ttgctgcctt aacagctctc cttagcctct acttttacct tcgtttatct
tacgccatag ccctaaccct ctcccccaac aatttttcta acaaaaccat ttgacgactc
ccctcagccc aaat-ctcac tccccttagc aacaacaacc tccattacta tctgtctcct
acccatgacc ccaaccat-t tcaacactcc taac------ ---------- --cctct---
-------ag
>Cichlidae_Crenicichla_regani_1_1
atgaccccac tcatccttct ta---ccctt acccttgggg ttggtctagg aactacaatc
acgcttttaa gctctcactg acttctcgcc tgaatagggt tagaactcaa caccatagcc
ataattcccc tcatggcaca acaccatcac ccccgagcag tcgaagcggc aacaaaatat
ttcctcaccc aagcagcagc agctgccacc ctcctttttg caagcacata caacgcctga
ctaacaggcc aatgagacat ctaccacata tccgcccccc taccaaccac cctagtcacc
ctagctctgg cattcaaaat tggcctagcc ccactacaca tctgactccc cgaagtcctt
caagggcttg actatactac gggactaatt ctttcaacct gacaaaaact tgccccgttt
gcactcctcc tccaaatcca acccgaca-- -a------ct ccaacattat aatcctcctt
ggcctctcat ccacactcat tggcggctgg ggggggttaa accaaaccca actacgaaaa
atcctcgcct attcatcaat cgctcaccta ggctgaataa tcctgatcct aaaattttcg
ccctccttat ccatccttgc cctaaccacc tactttttta taacgacctc cgtattctta
acttttaaat taaataaagc cttaaacatc aacatactat ccacctcctg ggcaaaagcc
cccacactga ccgccatcgc gccactcgtt ctcctctccc taggaggcct accccccctc
acaggcttca taccaaaatg actaatcctt caagaattaa ctaaacaggg cctaattcta
accgccacca tcatcgccct aacagcccta ctcagcctct atttctacct acgcctatca
tatgtaatta cccttaccat accccctaac aactccccca atataactac ttgacgactt
cccccagccc agcc-ctcac ttcctctagc cacatcaaca tccctaacca cccacctcct
ccccctaacc ccaaccat-a acaaccctcc tagc------ ---------- --cctct---
-------ag
>Cichlidae_Crenicichla_reticulata_2_1
atgaacccac tcatccttct aa---ctctc ctcttcggac taggcctagg gacaacaatt
acactatcaa gctcccactg actccccgcc tgaataggac tagaactcaa cactctagcc
attatccccc taatagccca acaccatcac ccccgagcag ttgaggccgc aacaaaatac
tttctcaccc aagcagcagc tgccgccacc cttctctttg ccagcaccta taacgcctga
ctaacaggac agtgagacat ttaccacata tccaccccca tcccaaccac cctaattact
ctagccctag catttaaaat cggactagcc cccctgcatg cctgactacc cgaagttctc
caaggacttg actacaccac aggacttatc ctctccacct gacaaaaact tgccccattt
accctactcc tccaaatcca acccacca-- -a------cc caaacattat aatcttcctt
ggcctatcat ccacccttat tggaggatgg gggggcctta accaaaccca actacgaaag
atcctcgcct actcatccat cgcccatctg ggctgaacaa tccttattat acaattctcc
ccatccctat ccctccttac cctaatcacc tacttcttca taacagcctc cgtatttctt
accttcaaac taaacatagc cctaaacatt aatacactat ccacctcctg aacgaaagcc
cccaccctaa cagccctaac accccttatc ctcctgtccc tgggaggcct accacccctc
accggattta taccaaaatg actcatcctt caggaactga ctaaacaaga cctagcccta
accgccacaa tcgccgccct aacagccctc cttagcctct acttctacct ccgcctatct
tacgcaatgg ccctcaccct gtcccccaac agcttctctc acacaacaac ttgacgactc
ccaccaactc aact-ttcac tacccttggc cacaacaacc tccattacca tctgcctcct
ccccctggcc ccaactat-c tcagcactcc taac------ ---------- --cttct---
-------ag
>Cichlidae_Crenicichla_scottii_1_1
atgaacccac acatccttct aa---ccctc ctctttggat taggcctagg aacaacaatc
acactatcaa gctcacactg actactcgct tgaataggac tagaactcaa taccctagcc
attatccccc tgatagccca acatcaccac ccccgagcag tagaagccgc aacaaaatac
ttcctaaccc aagcagcagc cgccgccact ctcctatttg ccagcaccta caacgcctga
ctaacaggac aatgagatat ttatcacata tcagcccccc taccaaccac cctaatcacc
ttagccctag catttaaaat tggactagcc ccccttcatg cctgactacc cgaagtcctc
caaggacttg actacaccac aggactaatt ctatccactt gacaaaagct tgcccctttc
gccctactac tccaaattca accaacca-- -a------ct caagcattat aatctttctt
ggactctcat ctacccttgt cggggggtgg ggcggactaa accaaaccca gctacggaag
atcctggcct actcatctat tgcccacctg ggttgaataa ttctagttat acaatttgcc
ccatccctct ccctccttgc tctaatcacc tacttcttca taacaacctc cattttcctg
acatttaaac taaacatagc cttaaacatt aacaccctgt ccacctcctg agcaaaagca
ccagccttaa cgaccctgac ccccctcatc ctactttctc tagggggcct accacccctt
accgggttca tgccaaaatg gctcattctt caagaactaa ccaaacaaga cctaatctta
accgccacaa tcgccgcctt gacagccctt cttagccttt acttctacct gcgcctatct
tacgcaatag ccctgaccct ttcacccaac aacttctcca acacaaccgt ttgacgaatc
ccctcaaccc aact-ctcac tacccctaac cacaataacc tccgctacca tctgcctcct
gcccataacc cccacaat-c tcaacactcc tgac------ ---------- --cctct---
-------ag
>Cichlidae_Crenicichla_semifasciata_1_1
atgaacccac tcatccttct aa---ccctc ctctttgggc tagccctggg gactacaatt
acactctcaa gctcccactg acttttcgcc tgaataggac tggagcttaa caccctagcc
attatccccc taatagccca acaccaccac ccccgggcag ttgaagccgc aacaaaatac
ttccttaccc aagcagcagc tgccgccacc cttctttttg ccagcaccta caacgcctga
ctaacaggac aatgagacat ctatcatata gccacccccc taccaaccac cctaattact
ctcgccctag catttaaaat tggactagcc ccccttcatg cctgactacc tgaagtcctt
caagggcttg actacaccac aggacttatc ctctccacct gacaaaaact tgccccattt
gccctactta ttcaaatcca accaacaa-- -a------cc caagtattat aatctttctc
ggcctttcat ccacccttat cggcggttga gggggactaa accaaaccca actgcgaaaa
attctagcct actcatcaat cgcccacctg ggatgaataa ttctaattat acaattctcc
ccctcccttt ccctccttac cctaattacc tactttttca tgacagcctc catattcctc
acctttaaat taaatacggc cacaaacatt aacacattat ccacctcctg agcgaaagcc
ccagccctga cagccctagc acccctcatt ctcctctcat tagggggcct cccgcccctt
accggattca tgcctaaatg actaatccta caagaactaa ccaaacaaga tctagcccta
accgccacaa tcgccgccct aacagccctc cttagcctct acttctacct ccgcctatct
tacgcaatag ccctcaccct ctcccccaac agcttctccc atataaccac ttgacgactc
ccatcaaccc agat-atcac tccccctggc cacaataacc tccatcacca tctgcctcct
cccccttacc ccaaccat-c tcagcactcc taac------ ---------- --cttct---
-------ag
>Cichlidae_Crenicichla_tendybaguassu_1_1
atgaacccac tcatcctcct ca---ccctc ctccttggac taggcctagg gacctcaatt
acactatcaa gctcccactg acttctcgct tgaataggat tagaactcaa cacactagcc
ataatccccc taatagccca acaccaccat ccccgggcag tcgaagccgc aacaaaatac
ttcctaaccc aagcagcagc tgccgccacc ctcctctttg ctagcaccta taatgcctga
ctgacaggac aatgggatat ctaccacata tccacacctc tcccaaccac cctgatcacc
ctagccttgg catttaaaat tggcctagcc cccctacatg cctgactacc tgaagtcctt
caaggacttg attataccac aggactaatt ctctccactt gacaaaaact tgcccccttc
gccctacttc tccaaatcca acccgcca-- -a------tt ccaacatcat aatcttcctt
ggcctttcat ccaccctcat tggaggctga ggaggactta accaaaccca actacgaaaa
atccttgcat actcatctat tgcccactta ggctgaataa ttctaattat acaattcacc
ccctccctct ccctccttgc cctaatcacc tacttcttca taacaacctc actattccta
acctttaaac taaatatagc cctaaacatt aatacactat ccacctcctg agcaaaagcc
cccgccctaa cagccctaac acccctgatc ctcctttccc tcggaggcct acccccccta
actggcttta taccaaaatg acttatcctt caagaactaa ctaaacaaga cctaatccta
accgccacca ttgctgcctt aacagctctc cttagcctct acttttacct tcgtttatct
tacgccatag ccctaaccct ctcccccaac aatttttcta acaaaaccat ttgacgactc
ccctcagccc aaat-ctcac tccccttagc aacaacaacc tccattacta tctgtctcct
acccatgacc ccgaccat-t tcaacactcc taac------ ---------- --cctct---
-------ag
>Cichlidae_Crenicichla_tesay_1_1
atgaatccac acatccttct ca---ccctc ctatttggat taggcctggg aacaacaatt
gcactatcaa gctcacactg actcctcgct tgaatagggc tagaactcaa caccctggcc
ataatccccc tgatagctca acatcatcac ccccgagcag tagaagccgc aacaaaatac
ttccttaccc aagcagcagc tgccgccacc ctcctctttg ccagcaccta taacgcctga
ctaacaggac aatgagatat ttatctcata tcaacccccc tcccaactac cctaatcacc
ttagccctag catttaaaat tggactagcc ccacttcatg cctgactacc cgaagtcctc
caagggcttg actatactac aggactaatt ctctcaactt gacaaaaact tgcccctttc
gccctactcc tccaaattca accaacca-- -a------tt ctagcattat gatctttctt
ggcctctcat ctacccttgt gggaggatgg ggcggactta accaaaccca actacgaaaa
atcctagcct actcatctat tgcccacctt ggttgaataa ttctggttat acaatttacc
ccctccctct ccctccttgc cctaatcacc tacttcttca taacagcctc cctattccta
acatttaaac taaacatagc cttaaacatt aataccctgt ccacctcctg ggcgaaagcc
ccggccctaa cagccctgac ccccctaatt cttctctccc tggggggcct accacccctc
accgggttca tgccaaaatg actaattctt caggaactaa ccaaacaaga cttaatccta
accgccacaa ttgctgcctt aacagccctt cttagccttt acttctacct acgcctgtct
tacgcaatag ccctgaccct ctcccccaac aacttctcca acacaaccgc ttgacgaatc
ccctcaaccc aact-ctcac tccccctagc cacaataacc tccaccacca tttgcctcct
acccataacc ccaactat-c tcaacactcc tgac------ ---------- --cctct---
-------ag
>Cichlidae_Crenicichla_yaha_1_1
atgaatccac acatccttct ca---ccctc ctatttggat taggcctggg aacaacaatt
gcactatcaa gctcacactg actcctcgct tgaatagggc tagaactcaa caccctggcc
ataattcccc tgatagctca acatcatcac ccccgagcag tagaagccgc aacaaaatac
ttcctaaccc aagcagcagc tgccgccacc ctcctctttg ccagcaccta taacgcctga
ctaacaggac aatgagatat ttatctcata tcaacccccc tcccaaccac cctaatcacc
ttagccctag catttaaaat tggactagcc ccacttcatg cctgactacc cgaagtcctc
caagggcttg actatactac aggactaatt ctctcaactt gacaaaaact tgcccctttc
gccctactcc tccaaattca accaacca-- -a------tt ctagtattat gatctttctt
ggcctctcat ctacccttgt ggggggatga ggcggactta accaaaccca actacgaaaa
atcctagcct actcatctat tgcccacctt ggttgaataa ttctggttat acaatttacc
ccctccctct ccctccttgc ccttgtcacc tacttcttca taacagcctc ccttttccta
acatttaaac taaacatagc cttaaacatt aataccctct ccacctcctg ggngaaagcc
ccagccctaa cagccctaac ccccctaatc cttctctccc tggggggcct accacccctc
accgggttca tgccaaaatg actaattctt caggaactaa ccaaacaaga cttaatccta
accgccacaa ttgctgcctt aacagccctt cttagccttt acttctacct acgcctgtct
tacgcaatag ccctgaccct ctcccccaac aacttctcca acacaaccgc ttgacgaatc
ccctcaaccc aact-ctcac tccccctagc cacaataacc tctaccacca tttgtctcct
acccataacc ccaactat-c tcaacactcc tcac------ ---------- --cctct---
-------ag
>Cichlidae_Crenicichla_ypo_1_1
atgaatccac acatccttct ca---ccctc ctatttggat taggcctggg aacaacaatc
acactatcaa gctcacactg gctcctcgct tgaatagggc tagaactcaa caccctcgcc
ataatccccc tgatagctca acatcatcac ccccgggcag tagaagccgc aacaaaatac
ttcctaaccc aagcagcagc tgccgccacc ctcctctttg ccaccaccta taacgcctga
ctaacaggac aatgagatat ttattacata tcaacccctc tcccaacaac cctaatcacc
ttagccctag catttaaaat tggactagcc ccccttcatg cctgactacc cgaagtcctc
caagggcttg attatactac gggactaatt ctatcaactt gacaaaaact tgcccctttc
gccctactcc tccaaattca accaacca-- -a------tt ctagcattat gatttttctt
ggcctctcat ctacccttgt cggggggtga ggcggactta accaaaccca actacgaaaa
atcctagcct actcatctat tgcccacctt ggttgaataa ttctagttat acaatttacc
ccctccctct ccctccttgc cctaatcacc tacttcttca taacaacctc cctattccta
acatttaaac taaacatagc cttaaacatt aacaccctgt ccacctcctg gccgaaagcc
ccagccttaa cagctctaac ccccctcatc ctcctctccc tgggaggcct accacccctt
accgggttca tgccaaaatg actgattctt caagaactga ccaaacaagg cctaatccta
accgccacaa ttgctgcctt gacagccctt cttagccttt acttctacct tcgcctatct
tacacaatag ccctgaccct ctcccctaac aacttctcca acacgaccgt ttgacgaacc
ccatcagccc aact-ctcac tacccctagc cacaataacc tccgctacca tctgcctcct
acccataacc ccaactat-c tcagcactcc tgac------ ---------- --catct---
-------ag
>Cichlidae_Crenicichla_ypo_2_1
atgaatccac acatccttct ca---ccctc ctatttggat taggcctggg aacaacaatc
acactatcaa gctcacactg gctcctcgct tgaatagggc tagaactcaa caccctcgcc
ataatccccc tgatagctca acatcatcac ccccgggcag tagaagccgc aacaaaatac
ttcctaaccc aagcagcagc tgccgccacc ctcctctttg ccaccaccta taacgcctga
ctaacaggac aatgagatat ttattacata tcaacccctc tcccaacaac cctaatcacc
ttagccctag catttaaaat tggactagcc ccccttcatg cctgactacc cgaagtcctc
caagggcttg attatactac gggactaatt ctatcaactt gacaaaaact tgcccctttc
gccctactcc tccaaattca accaacca-- -a------tt ctagcattat gatttttctt
ggcctctcat ctacccttgt cggggggtga ggcggactta accaaaccca actacgaaaa
atcctagcct actcatctat tgcccacctt ggttgaataa ttctagttat acaatttacc
ccctccctct ccctccttgc cctaatcacc tacttcttca taacaacctc cctattccta
acatttaaac taaacatagc cttaaacatt aacaccctgt ccacctcctg gccgaaagcc
ccagccttaa cagctctaac ccccctcatc ctcctctccc tgggaggcct accacccctt
accgggttca tgccaaaatg actgattctt caagaactga ccaaacaagg cctaatccta
accgccacaa ttgctgcctt gacagccctt cttagccttt acttctacct tcgcctatct
tacacaatag ccctgaccct ctcccctaac aacttctcca acacgaccgt ttgacgaacc
ccatcagccc aact-ctcac tacccctagc cacaataacc tccgctacca tctgcctcct
acccataacc ccaactat-c tcagcactcc tgac------ ---------- --catct---
-------ag
>Cichlidae_Crenicichla_ypo_3_1
atgaatccac acatccttct ca---ccctc ctatttggat taggcctggg aacaacaatc
acactatcaa gctcacactg gctcctcgct tgaatagggc tagaactcaa caccctcgcc
ataatccccc tgatagctca acatcatcac ccccgggcag tagaagccgc aacaaaatac
ttcctaaccc aagcagcagc tgccgccacc ctcctctttg ccaccaccta taacgcctga
ctaacaggac aatgagatat ttattacata tcaacccctc tcccaacaac cctaatcacc
ttagccctag catttaaaat tggactagcc ccccttcatg cctgactacc cgaagtcctc
caagggcttg attatactac gggactaatt ctatcaactt gacaaaaact tgcccctttc
gccctactcc tccaaattca accaacca-- -a------tt ctagcattat gatttttctt
ggcctctcat ctacccttgt cggggggtga ggcggactta accaaaccca actacgaaaa
atcctagcct actcatctat tgcccacctt ggttgaataa ttctggttat acaatttacc
ccctccctct ccctccttgc cctaatcacc tacttcttca taacaacctc cctattccta
acatttaaac taaacatagc cttaaacatt aacaccctgt ccacctcctg gccgaaagcc
ccagccttaa cagctctaac ccccctcatc ctcctctccc tgggaggcct accacccctt
accgggttca tgccaaaatg actgattctt caagaactga ccaaacaagg cctaatccta
accgccacaa ttgctgcctt gacagccctt cttagccttt acttctacct tcgcctatct
tacacaatag ccctgaccct ctcccctaac aacttctcca acacaaccgt ttgacgaacc
ccatcagccc aact-ctcac tacccctagc cacaataacc tccgctacca tttgcctcct
acccataacc ccaactat-c tcagcactcc tgac------ ---------- --catct---
-------ag
>Eleotridae_Microphilypnus_ternetzi_1_1
nnnnnnnnnn nnnnnnnnnn nnnnnnnnnn nnnnnnnnnn nnnnnnnnnn nnnnnnnnnn
nnctttgcaa gctcccactg actacttgct tgaataggac tagaaatcaa taccctggcc
atcatccccc taatagccca acatcaccac ccacgggcaa ttgaagccac caccaaatat
tttcttacac aggctacagc cgcagccaca ctattattta ccggtatcac aaacacctgg
ttaacagggc aatgagacat tcaacaaata acacacccca tccccttaac aataataacc
cttgcccttg ccctaaaaat cggcctagcc cccctacaca cctgaatacc agaggtactt
caagggctcg acctcacaac agggcttgtc ctatcaacct gacaaaaact tgccccattc
gccttgctcc tacaaatctc aaaaacgg-- -a------cc aaaccacatt aatccttcta
gcacttgcct cgaccctggt cggaggatga ggaggactaa accaaacgca actacgcaaa
attctagcat actcatccat cgcacacctc ggatgaataa tactcattat tcaattttcc
ccctctctaa cctttttggc cctaatactt tatttagtga taaccttttc agccttttct
acatttaaaa tcaacaacgc aacaactatt aatacactag caacctcctg aacaaaagtg
cccgctatta tggccgtatc ccctatgatt ctcctgtcct taggagggct ccccccactt
acaggcttca tgccaaagtg actaatcctt caagaactaa ccaaacaagg cctcgccact
acagccacaa ttgctgccct cactgccctt ttaagcctct acttctacct tcgactctct
tatgcaataa cactaaccat attccccaac aaccaaattg ccactacacc atgacgcctt
aattcccttc aact-caccc tgcccctttc aacctcaatc ataataacat ccgccctcct
accaattacc ccagcaat-a acagccctcc ttct------ ---------- --acttt---
-------aa
>Fluviphylacidae_Fluviphylax_pygmaeus_1_1
atgaatccat tcatcctctc ca---cactt ctatttgcct tgggattagg taccataatt
acctttacta gcacccactg gcttcttgct tgaataggct tagaaattaa taccctagca
atcatccccc tcataactaa aaaccatcac ccccgtgcag tagaagctgc tactaaatac
tttttaaccc aagcaaccgc tgctgctata gtcctttttg ccagcgtctc taacgcatgg
ctcacaagcc aatgagacat taatcaactc aaccaccccc tacctacaac cctgattacc
ctggcactag cacttaaaat tggcctagcc cccctccaca catgaatacc agaagtcctc
caaggtttag acctaattac aggcctaatc ctctctacct gacaaaaact tgccccattt
tgcctcatac tacaactttc atttacca-- -a------cc aaaacttgct agtattttta
ggtttaacct ctatgctagt gggcggatga ggcggactta accaaactca gttacgtaaa
attctcgcat attcctcaat tgcccacctt ggatgaatga tacttatttt acaattctcc
ccttcaatct ccctaataac attatctcta taccttgtta taacctcctc cttattttta
acattcaaaa ttaataattc tatgactatt aactctttag caacttcctg agccaaagta
cctgccctaa cttcaatctt acccttcacc ctactatcac ttggaggact tccccctctt
acggggttta taccaaaatg aataatttta acagaacttt caaagcaagg cattggcctc
gccgcaacta tcgccgcctt atcagcacta ctaagcctct acttttatct tcgcttatcc
tacgccataa ccctgactat atccccccat aacttaacag ggaccctctc atgacgactc
caacctaaac atct-cacct tacctctagc aattttaacc accaccacca tttgcctctt
acccctcacc ccggccac-a atatctatct ttac------ ---------- --tctct---
-------ag
>Poeciliidae_Gambusia_nicaraguensis_1_1
atgacccccc ttatctactc ca---cccta atcatcagcc ttgggatcgg cactacccta
acatttgcca gcacccactg atacctcgcc tgaatgggta ttgaaattaa cacactagcc
attattcccc taataacaca aacccacagc ccccgagcaa ccgaagccac cactaaatat
ttctttgcac aagccaccgc ctctgcaaca cttctcttcg ctgccacttc taatgccttc
ttcaccggaa gttgaaacat cattcaaacc agtcaccccc tcacctacgc actaataacc
ctcgccctag ccataaaaat cggcctagcc ccccttcaca gctgaatgcc cgaagtaatg
caaggcctaa ctctacttac aggtctaatt ctttccacct gacaaaaact tgcccccttt
tgccttattt atcaaattca accacata-- -g------cc caaacctttt tgttttcttg
ggcctcctat ccattattac agggggctga gggggcttca accaagtgca gctccgaaaa
atccttgcat attcatcaat tgcccacctc ggctgaatag tcctcatcct ttctttttca
ccccctctta cacttattgc ctttttcaca tacctcttaa taactttctc cctattttac
tctttcataa taaccaatgc cacacacatc aactccctag ccacttcctg ggccaaaatc
ccaactctca ccgctttaac ccctcttatc cttctctccc tagggggcct gccccctctg
acagggttct taccaaaatg actaatcctt caagaactaa caaaacaaga cctagcttta
atcgctattg tcgccgccct attctccctc tttagtcttt atttttatct ccgactatca
tatgcactag cattaaccat acccccaaat aaccctgcag gaatcctccc ttgacgactc
aaaccctcct acaa-caccc tccccctcgc tttaacctcc acaataacag tttttcttct
ccccatcacc ccagcctt-t ataacnnnnn nnnnnnnnnn nnnnnnnnnn nnnnnnnnnn
nnnnnnnnn
>Poeciliidae_Gambusia_wrayi_1_1
atgacccctt ttatctactc ca---ccatg atcatcagcc ttggaatcgg cactacccta
acatttgcta gcacccactg atatctcgcc tgaataggta ttgaaatcaa cacattagcc
attatccccc taatggccca aaaccacagc ccccgagcaa ctgaagccac cactaaatac
ttctttgcac aagccaccgc ctcagcaaca cttctcttcg ctgccacctc taatgccttc
tttaccggaa gttgaaatat ccttcaaacc aatcaccccc taacctatgc actattaacc
cttgctttag ctataaaaat cggcctagcc cccctccaca gctgaatgcc cgaggtattg
caaggcctaa ccctaccaac aggtctaatc ctttccactt tacaaaaact tgcccctttt
tgccttatct atcaaattca accacaca-- -g------cc caaacctttt tttatcctta
ggactcctgt ctatcgttgc agggggctga gggggcttca accaagtgca actccgaaaa
atccttgcat attcatcaat tgcccacctc ggctgaatgg ttctcatcct ctctttttca
ccccctctta cacttattgc cttcgtcaca tacctcataa taactttctc cctattctat
tcttttatga taacaaatac cacacacatc aacaccctat ccacctcctg agccaaaatc
ccaaccctca ccgctttaac ccctcttatt cttctctccc taggaggcct acctcctcta
acagggtttt taccaaaatg actaatcctt caagaactaa ccaaacaaga cctagcttta
atcgccaccc tcgccgccct attctctctc tttagccttt acttttatct ccgactatcg
tacgcaataa cattaactat acccccaaat aatcccgcag gggtcctccc ttggcgactc
aaccccaccc acaa-caccc tccccccagn nnnnnnnnnn nnnnnnnnnn nnnnnnnnnn
nnnnnnnnnn nnnnnnnnnn nnnnnnnnnn nnnnnnnnnn nnnnnnnnnn nnnnnnnnnn
nnnnnnnnn
>Poeciliidae_Poecilia_caucana_3_1
atggctcccc ccatttactc tg---ccttg attattagcc ttggccttgg tacaaccata
acctttgcca gtacccactg gtacctcgcc tgaataggca tcgaaattaa tacattagcc
atcattcccc taatagccca aaatcattct ccccgagcaa ttgaagctac tactaaatac
ttctttattc aagcaactgc ctcggcaaca cttctattcg ctagcatttc aaatgcattc
ctaaccggac aatgagacat cactcacacc cccttcaccc tcacctctac gctaatcacc
cttgccctcg caataaaaat tggccttgcc cctctacaca gctgaatgcc agaagtaata
caaggcctca atttacttac cggattaatt ttatccacct gacaaaaact tgcccctata
tacctaattt accaaattca accaaaca-- -a------tt caaatatttt tattacccta
ggccttctat ccattatcgt ggggggatgg ggaggattta atcaagtcca actccgaaaa
atcttagctt actcatcaat cgcccaccta ggatgaataa ttcttatcct ctcattttca
cccccacttg ccctactcac cattattatt tatattttaa taactttctc gttattttcc
tcttttatat taacccgcac tacacatatc aactctttat ctaccacctg agccaaaatc
ccaattctta ctgtttctac acccctaatt cttctatccc taggcggact accccctctc
acaggatttg taccaaaatg attaatcctc caagaactaa ccaaacaaga cctagccccc
ctcgccaccc tagctgcact ctcatccctt ttcagccttt atttttacct ccgattatca
tacgcnnnnn nnnnnnnnnn nnnnnnnnnn nnnnnnnnnn nnnnnnnnnn nnnnnnnnnn
nnnnnnnnnn nnnnnnnnnn nnnnnnnnnn nnnnnnnnnn nnnnnnnnnn nnnnnnnnnn
nnnnnnnnnn nnnnnnnnnn nnnnnnnnnn nnnnnnnnnn nnnnnnnnnn nnnnnnnnnn
nnnnnnnnn
>Poeciliidae_Poecilia_hispaniolana_2_1
atggctcccc ccatttactc cg---cccta atcattagtc ttggccttgg tacaaccata
acctttgcca gcacccactg gtaccttgcc tgaataggca tcgaaattaa tacattagcc
atcatccccc taataactca aaaccacatc ccacgagcaa ttgaagccac cactaaatac
ttttttactc aggcaaccgc ctcagcaaca cttctattcg ctagcatttc caacgcattc
ctcaccggag aatgagacat ccttcatacc ccctataccc tcacctccac actagtcacc
ctggcccttg caataaaaat tggccttgcc ccccttcaca gctgaatgcc agaagtaatg
caaggcctaa acttacttac cggactaatc ctttccactt gacaaaaact tgcccccctc
tacctaattt accaaatcca accaaaca-- -g------tc caaacatctt catcacccta
ggcctcctgt ccattattgt tggaggatga ggagggttta accaagtcca actccgaaaa
attctagcat actcatcaat tgctcatctg ggctgaataa tcctaattct ttcattttca
ccacccctcg ccctacttac cattctaatt tatctcctaa taactttctc actattctct
tcttttatat caacccgcgc cacacacatc aactccctat ccaccacctg agctaaaatc
ccaattctta ctatttctac tcctctaatc ttactatccc taggtggact acctcctctt
acaggattta taccgaaatg attaattctc caagaattaa ccaaacaaga cctagctcca
ctcgccgccc tcgctgcgct ctcatccctt ttcagccttt atttttacct ccgactatca
tacgcaataa cacttaccat accacccaac aaccccgcag ggacactccc ctgacgactt
aatcctcaac acaa-caatc tccttatagc cctaacaacc acctcaacaa tttgcctcct
tcccgtaacc ccagccat-t atagccctgt tacc------ ---------- --cttct---
-------ag
>Poeciliidae_Poecilia_islai_1_1
nnnnnnnnnn nnnnnnnnnn nnnnnnnnnn nnnnnnnnnn nnnnnnnnnn nnnnnnnnnn
nnnnnnnnnn nnnnnnnnnn nnnnnnnnnn nnnnnnnnnn nnnnnnnnnn nnnnnnnnnn
nnnnnnnnnn nnnnnnnnnn nnnnnnnnnn nnnnnnnnnn nnnnnnnnnn nnnnnnnnnn
nnnnnnnnnn nnnnnnnnnn nnnnnnnnnn nnnnnnnnnn nnnnnnnnnn nnnnnnnnnn
nnnnnnnnnn nnnnnnnnnn nnnnnnnnnn nnnnnnnnnn nnnnnnnnnn nnnnnnnnnn
nnnnnnnnnn nnnnnnnnnn nnnnnnnnnn nnnnnnnnnn nnnnnnnnnn nnnnnnnnnn
nnnnnnnnnn nnnnnnnnnn nnnnnnaatt ctttccactt gacaaaaact tgcccccctc
tacctaattt accaaatcca accaaaca-- -g------cc caaacacttt tattaccctg
ggcctcttat ccatcatcgt tgggggatgg ggaggattca accaagtcca actccgaaaa
atcctagcat attcatcaat cgcccactta ggatgaataa ttctaattct ctcattctca
ccccccctcg ccctacttac cattctaatt tatctcttaa taaccttctc cctattctct
tctttcatat taacccgcac cacacacatc aactccctat ccactacctg agctaaaatc
ccaattctta ccgtttccac ccctctaatt ttactatccc taggtggact accccctctt
acangattta tgccaaaatg attaattctc caagaactga ctaaacaaga cctggcccca
ctcgccaccc tagccgcact atcatccctt ttcagcctat atttctacct ccgactatca
tacgcaataa cactttccat accacccaac aaccctgcag gaacactccc ctgacgactt
aaccctcaac acaa-caccn tcttcatggc cctcacaacc acctcaacaa ttnnnnnnnn
nnnnnnnnnn nnnnnnnnnn nnnnnnnnnn nnnnnnnnnn nnnnnnnnnn nnnnnnnnnn
nnnnnnnnn
>Poeciliidae_Poecilia_islai_2_1
nnnnnnnnnn nnnnnnnnnn nnnnnnnnnn nnnnnnnnnn nnnnnnnnnn nnnnnnnnnn
nnnnnnnnnn nnnnnnnnnn nnnnnnnnnn nnnnnnnnnn nnnnnnnnnn nnnnnnnnnn
nnnnnnnnnn nnnnnnnnnn nnnnnnnnnn nnnnnnnnnn nnnnnnnnnn nnnnnnnnnn
nnnnnnnnnn nnnnnnnnnn nnnnnnnnnn nnnnnnnnnn nnnnnnnnnn nnnnnnnnnn
nnnnnnnnnn nnnnnnnnnn nnnnnnnnnn nnnnnnnnnn nnnnnnnnnn nnnnnnnnnn
nnnnnnnnnn nnnnnnnnnn nnnnnnnnnn nnnnnnnnnn nnnnnnnnnn nnnnnnnnnn
nnnnnnnnnn nnnnnnnnnn nnnnnnaatt ctttccactt gacaaaaact tgcccccctc
tacctaattt accaaatcca accaaaca-- -g------cc caaacacttt tattaccctg
ggcctcttat ccatcatcgt tgggggatgn ggaggattca accaagtcca actccgaaaa
atcctagcat attcatcaat cgcccactta ggatgaataa ttctaattct ctcattctca
ccccccctcg ccctacttac cattctaatt tatctcttaa taaccttctc cctattctct
tctttcatat taacccgcac cacacacatc aactccctat ccactacctg agctaaaatc
ccaattctta ccgtttccac ccctctaatt ttactatccc taggtggact accccctctt
acaggattta tgccaaaatg attaattctc caaganctga ctaaacaaga cctggcccca
ntcgccaccc tagccgcact atcatccctt ttcagcctat atttctacct ccgactatca
tacgcaataa cactttccat accacccaac aaccctgcag gaacactccc ctgacgactt
aaccctcaac acaa-cacct tcttcatggc cctcacaacc acctcaacaa ttnnnnnnnn
nnnnnnnnnn nnnnnnnnnn nnnnnnnnnn nnnnnnnnnn nnnnnnnnnn nnnnnnnnnn
nnnnnnnnn
>Poeciliidae_Poecilia_melanogaster_2_1
nnnnnnnnnn nnnnnnnnnn nnnnnnnnnn nnnnnnnnnn nnnnnnnnnn nnnnnnnnnn
nnnnnnnnnn nnnnnnnnnn nnnnnnnnnn nnnnnnnnnn nnnnnnnnnn nnnnnnnnnn
nnnnnnnnnn nnnnnnnnnn nnnnnnnnnn nnnnnnnnnn nnnnnnnnnn nnnnnnnnnn
nnnnnnnnnn nnnnnnnnnn nnnnnnnnnn nnnnnnnnnn nnnnnnnnnn nnnnnnnnnn
nnnnnnnnnn nnnnnnnnnn nnnnnnnnnn nnnnnnnnnn nnnnnnnnnn nnnnnnnnnn
nnnnnnnnnn nnnnnnnnnn nnnnnnnnnn nnnnnnnnnn nnnnnnnnnn nnnnnnnnnn
nnnnnnnnnn nnnnnnnnnn nnnnnnaatc ctttccacct gacaaaaact tgcccccctt
tgcctaatct accaaattca accaaaca-- -a------cc caaacatttt tattacccta
ggcctcctat ccatcatcgt tggaggatga ggaggattta accaagtcca gctccgaaaa
atcctagcat actcatcaat tgcccatcta ggatgaataa tcctaatcct ttcattctca
cctcacctcg ccctactcac catcctaatt taccttttaa taaccttctc actattctct
tctttcatat taacccgcgc cacacacatc aactccctat ccaccacctg agctaaaatt
ccaattctta ctatctccac tcctctaatt ttattatccc taggtggact gcctcctctc
acaggattca taccaaaatg attaatcctc caagaactaa ctaaacaaga cctagctccg
ctcgccaccc tcgccgcact atcgtccctt ttcagcctct atttctacct ccgattatca
tacgcaataa cacttaccat accacccaac aaccccgcag gaacactccc ctgacgactt
aaccctcaac acaa-cactt tccttataac cctaacaact acctcaacaa tttnnnnnnn
nnnnnnnnnn nnnnnnnnnn nnnnnnnnnn nnnnnnnnnn nnnnnnnnnn nnnnnnnnnn
nnnnnnnnn
>Poeciliidae_Poecilia_melanogaster_3_1
atggctcccc ccatttactc cg---cccta atcattagcc ttggccttgg cacaaccata
acctttgcca gcacccactg atatcttgcc tgaataggca tcgaaattaa tacactagcc
atcatcccct taatagccca aaaccacatc ccacgagcaa ttgaagccac cactaaatac
ttctttgctc aagcgaccgc ctcagcaaca cttctattcg ctagcatctc aaacgcattc
ctatccggag aatgagacat tattcacact cccctcacct ccacctccac actaattacc
ctggccctcg caataaaaat tggacttgcc ccccttcaca gctgaatacc agaagtaatg
caaggcctag acttacttac cggtctaatc ctttccacct gacaaaaact tgcccccctt
tgcctaatct accaaattca accaaaca-- -a------cc caaacatttt tattacccta
ggcctcctat ccatcatcgt tggaggatga ggaggattta accaagtcca gctccgaaaa
atcctagcat actcatcaat tgcccatcta ggatgaataa tcctaatcct ttcattctca
cctcacctcg ccctactcac catcctaatt taccttttaa taaccttctc actattctct
tctttcatat taacccgcgc cacacacatc aactccctat ccaccacctg agctaaaatt
ccaattctta ctatctccac tcctctaatt ttattatccc taggtggact gcctcctctc
acaggattca taccaaaatg attaatcctc caagaactaa ctaaacaaga cctagctccg
ctcgccaccc tcgccgcact atcgtccctt ttcagcctct atttctacct ccgattatca
tacgcaataa cacttaccat accacccaac aaccccgcag gaacactccc ctgacgactt
aaccctcaac acaa-cactt tccttataac cctaacaact acctcaacaa tttgcctcct
tcccgtaacc ccagctat-t atagccctgt tacc------ ---------- --ctcct---
-------ag
>Poeciliidae_Poecilia_nigrofasciata_2_1
nnnnnnnnnn nnnnnnnnnn nnnnnnnnnn nnnnnnnnnn nnnnnnnnnn nnnnnnnnnn
nnnnnnnnnn nnnnnnnnnn nnnnnnnnnn nnnnnnnnnn nnnnnnnnnn nnnnnnnnnn
nnnnnnnnnn nnnnnnnnnn nnnnnnnnnn nnnnnnnnnn nnnnnnnnnn nnnnnnnnnn
nnnnnnnnnn nnnnnnnnnn nnnnnnnnnn nnnnnnnnnn nnnnnnnnnn nnnnnnnnnn
nnnnnnnnnn nnnnnnnnnn nnnnnnnnnn nnnnnnnnnn nnnnnnnnnn nnnnnnnnnn
nnnnnnnnnn nnnnnnnnnn nnnnnnnnnn nnnnnnnnnn nnnnnnnnnn nnnnnnnnnn
nnnnnnnnnn nnnnnnnnnn nnnnnnaatt ctttccactt gacaaaaact tgcccccctc
tacctaattt accaaatcca accaaaca-- -g------cc caaacacttt tattaccctg
ggcctcttat ccatcatcgt tgggggatga ggaggattca accaagtcca actccgaaaa
atcctagcat attcatcaat cgcccactta ggatgaataa ttctaattct ctcattctca
ccccccctcg ccctacttac cattctaatt tatctcttaa taaccttctc cctattctct
tctttcatac taacccgcac cacacacatc aactccctat ccactacctg agctaaaatc
ccaattctta ccgtttccac ccctctaatt ttactatccc taggtggact accccctctt
acaggattta tgccaaaatg attaattctc caagagctga ctaaacaaga cctggcccca
atcgccaccc tagccgcact atcatccctt ttcagcctat atttctacct ccgactatca
tacgcaataa cactttccat accacccaac aaccctgcag gaacactccc ctgacgactt
aaccctcaac acaa-cacct tcttcatggc cctcacaacc acctcannnn nnnnnnnnnn
nnnnnnnnnn nnnnnnnnnn nnnnnnnnnn nnnnnnnnnn nnnnnnnnnn nnnnnnnnnn
nnnnnnnnn
>Poeciliidae_Poecilia_reticulata_3_1
nnnnnnnnnn nnnnnnnnnn nnnnnnnnnn nnnnnnnnnn nnnnnnnnnn nnnnnnnnnn
nnnnnnnnnn nnnnnnnnnn nnnnnnnnnn nnnnnnnnnn nnnnnnnnnn nnnnnnnnnn
nnnnnnnnnn nnnnnnnnnn nnnnnnnnnn nnnnnnnnnn nnnnnnnnnn nnnnnnnnnn
nnnnnnnnnn nnnnnnnnnn nnnnnnnnnn ctactatttg ctagcatctc taatgcattc
ctcaccggag aatgagacat tctacaaacc cctaatactc ttacttcttc actaattacc
ctagcccttg ccataaaaat tggacttgcc ccccttcaca gctgaatacc agaagtaatg
caaggcttaa gcctacttac tggattaatt ttatccactt gacaaaaact tgctcccctt
tacctcatct accaaattca actaacca-- -a------ct ccaacatttt tattatccta
ggacttctat ccattattgt gggagggtga ggaggattta accaagtaca gctccgaaaa
atcctagcat actcatcaat tgcccactta gggtgaataa ttttaattct ttcattctca
cctccactag ccctactcac catcctcatt tatctcctaa taaccttctc actattttct
tcttttatgt taacccgagc cacacacatc aactctctag ccactacctg agccaaaata
ccaattctca ccatctcaac cccactaatt ctgttatccc taggagggtt accccccctt
acaggattta aaccaaaatg acttattctc caannnnnnn nnnnnnnnnn nnnnnnnnnn
nnnnnnnnnn nnnnnnnnnn nnnnnnnnnn nnnnnnnnnn nnnnnnnnnn nnnnnnnnnn
nnnnnnnnnn nnnnnnnnnn nnnnnnnnnn nnnnnnnnnn nnnnnnnnnn nnnnnnnnnn
nnnnnnnnnn nnnnnnnnnn nnnnnnnnnn nnnnnnnnnn nnnnnnnnnn nnnnnnnnnn
nnnnnnnnnn nnnnnnnnnn nnnnnnnnnn nnnnnnnnnn nnnnnnnnnn nnnnnnnnnn
nnnnnnnnn
>Poeciliidae_Poecilia_sulphurophila_2_1
nnnnnnnnnn nnnnnnnnnn nnnnnnnnnn nnnnnnnnnn nnnnnnnnnn nnnnnnnnnn
nnnnnnnnnn nnnnnnnnnn nnnnnnnnnn nnnnnnnnnn nnnnnnnnnn nnnnnnnnnn
nnnnnnnnnn nnnnnnnnnn nnnnnnnnnn nnnnnnnnnn nnnnnnnnnn nnnnnnnnnn
nnnnnnnnnn nnnnnnnnnn nnnnnnnnnn nnnnnnnnnn nnnnnnnnnn nnnnnnnnnn
nnnnnnnnnn nnnnnnnnnn nnnnnnnnnn nnnnnnnnnn nnnnnnnnnn nnnnnnnnnn
nnnnnnnnnn nnnnnnnnnn nnnnnnnnnn nnnnnnnnnn nnnnnnnnnn nnnnnnnnnn
nnnnnnnnnn nnnnnnnnnn nnnnnnaatt ctttccactt gacaaaaact tgctcccctc
tacctaatct accaaatcca accaaaca-- -g------cc caaacacttt tattaccctg
ggcctcttat ccatcatcgt tgggggatga ggaggattca accaagtcca actccgaaaa
atcctagcat attcatcaat cgcccactta ggatgaataa ttctaattct ctcattctca
ccccccctcg ccctacttac cattctaatt tatctcttaa taaccttctc cctattctct
tctttcatac taacccgcac cacacacatc aactccctat ccactacctg agctaaaatt
ccaattctta ccgtttccac ccctctaatt ttactatccc taggtggact gccccctctc
acaggattta tgccaaaatg attaattctc caagagctga ctaaacaaga cctggcccca
ctcgccaccc tagccgcact atcatccctt ttcagcctat atttctacct ccggctatca
tacgcaataa cactttccat accacccaac aaccctgcag gaacactccc ctgacgactt
aaccctcaac acaa-cacct tcctaatggc cctcacaacc acctcaacaa ttgnnnnnnn
nnnnnnnnnn nnnnnnnnnn nnnnnnnnnn nnnnnnnnnn nnnnnnnnnn nnnnnnnnnn
nnnnnnnnn
>Poeciliidae_Poecilia_thermalis_2_1
atggctcccc caatctactc cg---ccctc atcatcagtc ttggcctcgg tacaaccata
acctttgcca gcacccattg attccttgcc tgaataggca ttgaaattaa tacattagcc
atcatccctc taatagccca aaaccacatc ccccgagcaa ttgaagctac cactaaatac
ttttttgtcc aagcaactgc ctcagcaaca cttctatttg ctggtatctc caacgcattt
cttaccggac aatgagatat tacccacacc ccctataccc tcacttctac actaattacc
cttgcccttg caataaaaat tggccttgcc ccccttcaca gctgaatacc agaagtaatg
caaggcctta atttacttac cggactgatt ctatccactt gacaaaaact tgccccctta
tacctaattt atcaaattca accaaaca-- -a------cc caaacatttt tattgcctta
ggccttctat ctattattgt tggaggatga ggaggattca accaagtcca acttcgaaaa
atcctagcat actcatcaat cgcccaccta gggtgaataa tcttaattct cccattttca
cccccactcg ccctactcac cattattatt tacattttaa taaccttctc attattctcc
tcttttatac taacccgcac cacccacatc aactcccttt ccactacctg agccaaaatt
ccaatcctta ctatctccac ccccctaatc cttctatccc taggaggact accccctctt
acaggattta taccaaaatg aataatcctc caagaattaa ccaaacaaag cctatgccca
ctcgccacca tagctgcact ctcatccctt ttcagccttt atttttacct ccgactatca
tacgcaataa cactcactat gccaccaaat aaccctgcag ggacactccc atgacgactt
aaccctcgac acaa-taccc ttcccctagc cctaacaacc acctcaacaa tttgcctcct
tcccataacc cccactat-c atatccctaa tacc------ ---------- --tttct---
-------ag
>Poeciliidae_Poecilia_thermalis_3_1
atggctcccc caatctactc cg---ccctc atcatcagtc ttggcctcgg tacaaccata
acctttgcca gcacccattg attccttgcc tgaataggca ttgaaattaa tacattagcc
atcatccctc taatagccca aaaccacatc ccccgagcaa ttgaagctac cactaaatac
ttttttgtcc aagcaactgc ctcagcaaca cttctatttg ctggtatctc caacgcattt
cttaccggac aatgagatat tacccacacc ccctataccc tcacttctac actaattacc
cttgcccttg caataaaaat tggccttgcc ccccttcaca gctgaatacc agaagtaatg
caaggcctta atttacttac cggactgatt ctatccactt gacaaaaact tgccccctta
tacctaattt atcaaattca accaaaca-- -a------cc caaacatttt tattgcctta
ggccttctat ctattattgt tggaggatga ggaggattca accaagtcca acttcgaaaa
atcctagcat actcatcaat cgcccaccta gggtgaataa tcttaattct cccattttca
cccccactcg ccctactcac cattattatt tacattttaa taaccttctc attattctcc
tcttttatac taacccgcac cacccacatc aactcccttt ccactacctg agccaaaatt
ccaatcctta ctatctccac ccccctaatc cttctatccc taggaggact accccctctt
acaggattta taccaaaatg aataatcctc caagaattaa ccaaacaaag cctatgccca
ctcgccacca tagctgcact ctcatccctt ttcagccttt atttttacct ccgactatca
tacgcaataa cactcactat gccaccaaat aaccctgcag ggacactccc atgacgactt
aaccctcgac acaa-taccc ttcccctagc cctaacaacc acctcaacat tttgcctcct
tcccataacc cccactat-c atatccctaa tacc------ ---------- --tttct---
-------ag
>Poeciliidae_Poecilia_versicolor_2_1
nnnnnnnnnn nnnnnnnnnn nnnnnnnnnn nnnnnnnnnn nnnnnnnnnn nnnnnnnnnn
nnnnnnnnnn nnnnnnnnnn nnnnnnnnnn nnnnnnnnnn nnnnnnnnnn nnnnnnnnnn
nnnnnnnnnn nnnnnnnnnn nnnnnnnnnn nnnnnnnnnn nnnnnnnnnn nnnnnnnnnn
nnnnnnnnnn nnnnnnnnnn nnnnnnnnnn nnnnnnnnnn nnnnnnnnnn nnnnnnnnnn
nnnnnnnnnn nnnnnnnnnn nnnnnnnnnn nnnnnnnnnn nnnnnnnnnn nnnnnnnnnn
nnnnnnnnnn nnnnnnnnnn nnnnnnnnnn nnnnnnnnnn nnnnnnnnnn nnnnnnnnnn
nnnnnnnnnn nnnnnnnnnn nnnnnnaatc ctttccactt gacaaaaact tgcccctctc
tatcttattt accaagtcca accaagca-- -a------cc caaacatttt tattgccctc
ggtctcctat ccattatcgt tggagggtgg ggaggattta accaagtcca actccgaaaa
atcctagcat actcatcaat tgcccatctg gggtgaataa ttttaatcct ttcattctca
cccaccctcg ccttacttac cattctaatt tacctcttga taaccttctc gctattctcc
tctttcatat taactcgcac cacacacatt aattccttat ccaccacatg agctaaaatc
ccaattctta ctgtcgccac ccctttgatc ttattatccc taggtggact accccctctc
acaggattta taccaaaatg attaattctc caagagttaa ctaaacaaga cctagctccg
ctcgccaccc tagctgcact atcatccctt ttcagcctct atttctacct ccgactatcg
tacgcaataa cacttaccat accacctaac aaccccgcag gaacactccc atgacgactc
aaccctcagc acaa-cactc tcctcatggc cctaacaacc acctcaacaa tttnnnnnnn
nnnnnnnnnn nnnnnnnnnn nnnnnnnnnn nnnnnnnnnn nnnnnnnnnn nnnnnnnnnn
nnnnnnnnn
>Poeciliidae_Poecilia_versicolor_3_1
atggctcccc ccatttactc cg---ccctg atcattagcc ttggccttgg tacaaccata
acctttgcca gcacccactg atatcttgcc tgaataggca tcgaaattaa tacactagct
atcatcccct taatagcccg aaaccacatc ccccgagcaa ttgaagccac caccaaatac
ttctttgccc aagcgaccgc ctcagcaaca cttctattcg ctagcatctc aaatgcattc
ctcaccggag agtgagacat tcttcacacc ccctatacct ccacctccac actaattacc
cttgcccttg caataaaaat tggtcttgcc ccccttcaca gctgaatacc agaagtaatg
caaggcttag acttacttac cggcctaatc ctttccactt gacaaaaact tgcccctctc
tatcttattt accaagtcca accaagca-- -a------cc caaacatttt tattgccctc
ggtctcctat ccattatcgt tggagggtgg ggaggattta accaagtcca actccgaaaa
atcctagcat actcatcaat tgcccatctg gggtgaataa ttttaatcct ttcattctca
cccaccctcg ccttacttac cattctaatt tacctcttga taaccttctc gctattctcc
tctttcatat taactcgcac cacacacatt aattccttat ccaccacatg agctaaaatc
ccaattctta ctgtcgccac ccctttgatc ttattatccc taggtggact accccctctc
acaggattta taccaaaatg attaattctc caagagttaa ctaaacaaga cctagctccg
ctcgccaccc tagctgcact atcatccctt ttcagcctct atttctacct ccgactatcg
tacgcaataa cacttaccat accacctaac aaccccgcag gaacactccc atgacgactc
aaccctcagc acaa-cactc tcctcatggc cctaacaacc acctcaacaa tttgcctcct
tcccgtaacc ccagctat-t atagccctat tacc------ ---------- --cttct---
-------ag
>Poeciliidae_Poecilia_vittata_2_1
atggctcccc ccatttactc cg---ccctg atcattagcc ttggccttgg tacaaccata
acctttgcca gcacccactg gtatcttgcc tgaataggaa tcgaaatcaa tacactagct
atcatcccgt taatagccca aaaccatatc ccccgagcaa ttgaagccac cactaaatac
ttctttgccc aagcaaccgc ctcagcaaca cttctatttg ccagcatctc aaacgcactc
cttaccgggg ggtgggacat tctccacacc ccatacacct ccacctccac actaattacc
ctagcccttg caataaaaat tggccttgcc ccccttcaca gctgaatacc agaagttata
caaggactaa acctgcttac cggcctaatt ctttccactt gacaaaaact tgcccccctc
tacctaatct accaaatcca accaaaca-- -g------cc caaacatttt tattgcccta
ggcctcttat caattgtcgt cggagggtga ggaggattta accaagtcca actccgaaaa
atcctggcat actcgtcaat cgcccatctg ggatgaataa tcctaattct ctcattctca
ccccccctcg ccctacttac cattctaatt tacctcctaa taaccttctc cctattttct
tctttcatat taacccgcac cacacacatc aactccctat ccaccacctg ggctaaaatc
ccaattctta ccgtatccac ccccctaatt ttattatccc taggcggact accccctctc
acaggattca taccaaaatg attaatcctc caagaactga ctaaacaaga cctaacccca
ctcgccaccc tagccgcact atcatcccta ttcagcctct atttctacct ccgactatca
tacgcaataa cacttacaat accacccaac aaccccgcag gaacactccc ctgacgactt
aaccctcaac acaa-cacct ttcttatagc ccttacaacc acctcaacaa tttgccttct
tcccgtaacc ccagctat-c atagccttat tgcc------ ---------- --cttct---
-------ag
>Poeciliidae_Poecilia_zonata_2_1
nnnnnnnnnn nnnnnnnnnn nnnnnnnnnn nnnnnnnnnn nnnnnnnnnn nnnnnnnnnn
nnnnnnnnnn nnnnnnnnnn nnnnnnnnnn nnnnnnnnnn nnnnnnnnnn nnnnnnnnnn
nnnnnnnnnn nnnnnnnnnn nnnnnnnnnn nnnnnnnnnn nnnnnnnnnn nnnnnnnnnn
nnnnnnnnnn nnnnnnnnnn nnnnnnnnnn nnnnnnnnnn nnnnnnnnnn nnnnnnnnnn
nnnnnnnnnn nnnnnnnnnn nnnnnnnnnn nnnnnnnnnn nnnnnnnnnn nnnnnnnnnn
nnnnnnnnnn nnnnnnnnnn nnnnnnnnnn nnnnnnnnnn nnnnnnnnnn nnnnnnnnnn
nnnnnnnnnn nnnnnnnnnn nnnnnnaatc ctttccactt gacaaaaact tgcccccctg
tacctaatct accaaatcca accaaaca-- -a------tc caaacatttt tatcaccctc
ggcctcctat ccattatcat tggaggatga ggaggattta accaagtaca actccgaaaa
atcctagcat actcatcaat tgcccacttg ggatgaataa ttctagtcct ttcattctca
tccaccctcg ccttacttac cattataatc tacctcttaa taaccttctc gctattctct
tctttcatac tagttcgcac cacacacatc aactccttat ccaccacatg ggctaaaatc
ccaatcctta cggtctccac ccccttgatt ttactatccc taggcggact accccctctt
acaggattta taccaaaatg attaattctc caagaattaa ctaaacaaga cctagctccg
ctcgccaccc tagctgcact atcatccctt ttcagcctct atttctacct tcgactatca
tacgcaataa cacttactat accacctaat aaccccgcag gatcactccc atgacgacta
aaccctcaac acaa-cactt tcctcatagc cctaacaacc acctcaacaa tttnnnnnnn
nnnnnnnnnn nnnnnnnnnn nnnnnnnnnn nnnnnnnnnn nnnnnnnnnn nnnnnnnnnn
nnnnnnnnn
>Poeciliidae_Poecilia_zonata_3_1
nnnnnnnnnn nnnnnnnnnn nnnnnnnnnn nnnnnnnnnn nnnnnnnnnn nnnnnnnnnn
nnnnnnnnnn nnnnnnnnnn nnnnnnnnnn nnnnnnnnnn nnnnnnnnnn nnnnnnnnnn
nnnnnnnnnn nnnnnnnnnn nnnnnnnnnn nnnnnnnnnn nnnnnnnnnn nnnnnnnnnn
nnnnnnnnnn nnnnnnnnnn nnnnnnnnnn nnnnnnnnnn nnnnnnnnnn nnnnnnnnnn
nnnnnnnnnn nnnnnnnnnn nnnnnnnnnn nnnnnnnnnn nnnnnnnnnn nnnnnnnnnn
nnnnnnnnnn nnnnnnnnnn nnnnnnnnnn nnnnnnnnnn nnnnnnnnnn nnnnnnnnnn
nnnnnnnnnn nnnnnnnnnn nnnnnnaatc ctttccactt gacaaaaact tgcccccctg
tacctaatct accaaatcca accaaaca-- -a------tc caaacatttt tatcaccctc
ggcctcctat ccattatcgt tggaggatga ggaggattta accaagtaca actccgaaaa
atcctagcat actcatcaat tgcccacttg ggatgaataa ttctagtcct ttcattctca
tccaccctcg ccttacttac cattataatc tacctcttaa taaccttctc gctattctct
tctttcatac tagttcgcac cacacacatc aactccttat ccaccacatg ggctaaaatc
ccaatcctta cggtctccac ccccttgatt ttactatccc taggcggact accccctctt
acaggattta taccaaaatg attaattctc caagaattaa ctaaacaaga cctagctccg
ctcgccaccc tagctgcact atcatccctt ttcagcctct atttctacct tcgactatca
tacgcaataa cacttactat accacctaat aaccccgcag gaacactccc atgacgacta
aaccctcaac acaa-cactt tcctcatagc cctaacaacc acctcaacaa tttnnnnnnn
nnnnnnnnnn nnnnnnnnnn nnnnnnnnnn nnnnnnnnnn nnnnnnnnnn nnnnnnnnnn
nnnnnnnnn
>Rivulidae_Atlantirivulus_janeiroensis_1_1
nnnnnnnnnn nnnnnnnnnn nnnnnnnnnn nnnnnnnnnn nnnnnnnnnn nnnnnnnnnn
nnnnnnnnnn nnnnnnnnnn nnnnnnnnnn nnnnnnnnnn nnnnnnnnnn nnnnnnnnnn
nnnnnnnnnn nnnnnnnnnn nnnnnnnnnn nnnnnnnnnn nnnnnnnnnn nnnnnnnnnn
nnnnnnnnnn nnnnnnnnnn nnnnnnnnnn nnnnnnnnnn nnnnnnnnnn nnnnnnnnnn
nnnnnnnnnn nnnnnnnnnn nnnnnnnnnn nnnnnnnnnn nnnnnnnnnn nnnnnnnnnn
nnnnnnnnnn nnnnnnnnnn nnnnnnnnnn nnnnnnnnnn nnnnnnnnnn nnnnnnnnnn
nnnnnnnnnn nnnnnnnnnn nnnnnnnnnn nnnnnnnnnn nnnnnnnnnn nnnnccattt
tcccttattc ttcaactacc aaatgcca-- -a------tt caactcttct tattatcttt
ggattactat ctattttaat aggcggctga ggggggttga atcaaacgca acttcggaaa
atcctcggct actcttcaat tgcacaccta ggctgaataa ttttaatttt acaattcatg
ccctcattag cattccttgc ttttataaca tacattattc tcacattttc aatattttta
acatttatat atacccaggc aaccactatc aacatgatct ctactgcctg acccaaaaat
ccaataattt cagctattac tcccctaacc ttattatctc tcgggggctt accacccctt
actggattcc taccaaaatg aataatttta tcagaactaa ctaagcaagg actaatgctg
gccgccacag cagcagcatt atcagccctc ctaagccttt acttttattt acgtctttcc
tacgctatga ctttaactac atccccaaac aatttaccag caacccttcc atgacgaact
agtttttatt gccc-cacaa tacctctagc aacttcttca acaattgcac tttgcttact
acccctttct ccaaccat-c ctagcacttt tttc------ ---------- --ttttt---
-------ag
>Rivulidae_Atlantirivulus_luelingi_1_1
atgagccctc acatcctttt aa---tcata accttttcac tttttatagg cactttaatt
actatctcca gctcccattg actccttgca tggatagacc tagaaat--- cacattcgct
attcttccac taataactca aaaatatcat ccccgcgcta tagaagcaac aactaaatat
tttttagtac aaacagccgc tgccacgata ctactatttg ccagcatctc aaatgcttga
ctaacaggac aatgagaaat tcaacaaata aaccatccaa ttccccttac aataatcacc
atcgccctcg cactaaaact agggctcgcc ccaatacatg cctgattccc cgaaatcatt
caagacttaa cccttactac aggtttgatt ctttccacct gacaaaaact agcccctttt
tcccttattc ttcaactacc aaatgaca-- -a------tt catcacttct tattatcttt
gggcttctat ctattttaat aggtggctga ggggggttaa atcagacgca acttcaaaaa
atcctcggtt acttctcagt cgcacattta ggctgaatag ttttagttat acaatttata
cccccattag catttcttgc tttcataaca tacattatcc ttacattttc aatatttttc
acatttttat ttattcaatc aactactatt aatatgatct caactgcttg acctaaaaat
ccaattattt cagctataac ccccttaacc ttattatctc tagggggcct cccacccctt
atcgggttcc ttccaaaatg aatgatttta ttagaactaa ctaatcaagg attaatatta
gctgccacaa tagcagcatt atcagctctc ctaagtcttt acttttattt acgcctctcc
tacgccataa ctttaaccac atccccaaat aatttaccag caacccatcc atgacaaatt
aacttctttc aacc-cacaa tacccctagc aatttccaca gcaatagcac tttgcctatt
accactatct ccaactat-c ctagcacttt ttcc------ ---------- --tcttt---
-------ag
>Rivulidae_Laimosemion_geayi_1_1
atgagtcctc ttatactatt tt---taata ctatcttcac taacagcagg cactctaatc
acgcttacga gcacccactg attaatagct tgaatagggt tagagattaa tacattcgcc
attctacctt taataatcaa aaaatatcac ccccgagcta tagaagccac tactaaatat
tttattattc aaacaacagc agctactata cttttatttg ccaccacttc taacgcatga
acaacaggcc aatgagaaat tcaacaaata aatgatacct taccacttgc cattattact
ctcgcactta tattaaaaat aggattagct ccactacacc cttgattccc cgaggttctt
caaggcctaa gcttttcaac cggactaatt ctctcaacct gacaaaaact cgccccattt
tctcttatac ttcaaatttc ttctttca-- -a------ct caacactttt aattattttt
ggactaactt caattttaat aggcggctga gggggactta accaaacaca gctacgaaaa
attcttggtt attcatctgt tgcacactta ggctgaataa ttttagtaat acaatattca
ctaaacttag cttttttaac ttttattaca tatgttacat taacattctc tatattcctt
atattcatgt ttaatcaagc ctctaccatc aatatactat cactttcttc aaccaaaacc
ccgattctct cagcaatcac cccccttatt tttctatcat taggaggttt accccctctt
acaggatttt taccaaagtg acttattctt acagaactaa ctaaacaaga cataataatt
gccgcaacag tagccgcatt atcagccctt ttaagccttt acttttactt acgactctcc
tacgcaataa ccttgtacat atccccaaac aatttacccg caacactttc atgacgactt
agccctgccc aaaa-caccg tacccttagc aatttctaca acactatcat tacttttatt
acccattatg ccctcaat-c ctggctttta tctc------ ---------- --ccact---
-------ag
>Rivulidae_Kryptolebias_marmoratus_1_1
atgagcccct acatactcat ta---tttta atttttacct taggcttagg caccctaatt
actctctcca gctcccactg acttattgct tggataggct tagagctcaa caccttcgca
attctacccc taatagcaca acaacactcc ccccgagcca tagaagccac cattaaatat
tttattattc aaacaactgc cgctacaata cttttatttg caagcgtctc caatgcctga
ctttcaggcc aatgagaaat tcaacaaata tcacacccca cccccctcgc actaattacc
attgccctag cattaaaact agggctcgcc cccatacatg cttgattccc cgaagttctt
caaggactaa acttctccac gggcctcatt ctctcaacct gacaaaaact agcacctttt
tcactcttac ttcaaattcc cccaacaa-- -g------ct ctttcctctt aatcacactc
ggcttcattt cggttttaat aggaggatgg gggggattaa accaaacaca gctccgaaaa
attttaggct actcatccat cgcacactta ggatgaataa ttctaattat gcaatacgcc
ccccctttaa ccctcctagc cctcacagta tatattgtcc ttacctcttc aatatttcta
acttttctct acaaccaagc caccaacatt aactctttag caatctcttg aaccaaaacc
cccatgctca cagccctaac accccttgtt ttattatccc tcggcggcct tccccctcta
acaggcttct taccaaaatg agcgattctt caagaactaa caaaacaggg gctaacaccc
gtagccgcct taacagcact ctcagcccta ttaagccttt acttttacct ccgcctttct
tacgccactg ctttaacaac cccccccaac aacctccctg ccacactacc atgacgcatt
atctttaaac agcc-cacta cttttctggc agtcctcatt actatatccc tttctttatt
gcccctctcg ccctccgt-a atagcttttt tcac------ ---------- --cttct---
-------ag
>Rivulidae_Gnatholebias_zonatus_1_1
attaatccac acaccataat tac---tata accttcttcc taatcatagg aaccctcatt
actatttcaa gctctcactg actccttatt tgagtaggct tagaaataaa caccttcgca
attattcctt tcatgaccaa aaagtgtaac cctcgcgcta ctgaagctgc tactaaatac
tttattattc aatctgttgc taccactaca ctattatttg ctagcatttc aaatgcttga
atctcagggc aatgggatat tcaacaaata aaccaccctc ttcttctcac aataatttct
atagctttag ctataaaatt aggtctagct cctatacacg cttgatttcc agaaatcctt
caaggattaa atttaacaac aggcctaatt ttatcaacct gacaaaagct cgccccactt
tcattaatac ttcaactccc caacaata-- -a------ct cccctttaat tattacctta
ggcttattat ctattttaac tggtggttga ggaggactaa atcaaactca actacgaaaa
attcttggtt actcctcaat cgcacattta ggatgaataa tactagtaat tcaatattta
cccgccttaa cctttatagc ttttattaca tatactatat taactttctc aatattttta
tcattccaac acactcaaac tacctccatt aatgcacttt caacttcatg aaccaaagca
ccaatcctct taactttagc actattaact ctattatctt taggcggcct tcctcctctt
actggctttt tcccaaaatg aataattcta ttagaactca ctaaacaaaa acttacactt
atagctacta tagcggcatt atccagtctt ttaagcttat acttctactt acgcttatcc
tatgccatga ttctcactac acctccaagc aatttaccta caattttacc ttgacgtatc
aacttttcac aacc-cataa cacttttagc aataagcttt attatatctt tatttttctt
acccctttcc ccgaccct-c ctaacaattt tatc------ ---------- --ttatt---
-------ag
>Rivulidae_Llanolebias_stellifer_1_1
attgatcccc taatcaaaat aa---ttata tctctatctt taatttcagg aactttaatc
actatctcaa gctcccactg actactagtc tgaataggtt tagaaatcaa caccttcgca
atcatcccct tcataaccca aaaatataat tctcgaacaa cagaagctac cattaaatat
tttattatcc aaacaactgc cactaccata ctactatttg caagcatttc aaatgcatga
gttataggac aatgagatat caaacaaaca aatcacccgc tccccctcat aataatttcc
cttgccctag cactaaaact gggcctagcc ccattacacg catgatttcc agaaatcatc
caaggattaa gcctacctac aggactaatt ttatccactt gacaaaaact agcacctctc
acccttatgc ttcaactgcc caacaaca-- -a------tt ccccactcct tataatttta
agcttaacat ccattttaat cggtggttga ggaggactaa accaaacaca aatccgcaaa
atcctggctt attcttcaat ctcacacctg ggatgaataa tcttagtaca ccaatatatg
ccagcactcg cttttatagc tttcctcata tatatcattc taactttctc catatttttc
acattctgac tcacccaatc aacctccatc aattccctat caacttcatg atctaaaata
ccaattctct tagctaccgc aatattaatt ctactatcac taggaggact cccaccattt
actggcttta taccaaaatg aataattctt ctcgagctaa ctaaacaaaa actattttta
accgccacaa tagctgcact atcagctctt ctaaatctct acttctactt acgcttatcc
tacaatataa ttctaacaac gcctcccata aatctaccta taatcctccc atggcgaatt
aaagtatcac agcc-tatta taccactagc tatctcctcc atcatatctc tatgcctact
acccatctgc cctactat-c atagcactat tcca------ ---------- --ttagc---
-------ag
>Rivulidae_Papiliolebias_bitteri_1_1
atgaatcctt tcgttaaaat aa---tcata attatttctc taattacagg aactctaata
gctatcacaa gttcacactg aattttagca tgaattggtc tagaaattaa tacatttgct
attcttcctt taataaacca aaaatattat cctcgaacaa ttgaagctac aacaaaatac
tttattattc aaactgctgc tgctacaata cttttattta gtactatttt aaatgcatga
ttaactggag aatgagaaat tcaacaaaca agtcacccct taattttgat actagtaaca
attgctctta tactaaaaat aggcttagct cccctacatg cttgattccc agaagtaatg
caaggtttaa agttctcaac aggacttatt ctctccacat tacaaaaatt agcccccttt
tcccttcttc ttcaattaac agtaggta-- -t------ac caattcttat atccatcttt
ggacttcttt ccattttaat tggaggctga gggggtataa atcaaacaca aactcgaaaa
attctcagct actcctcaat tgctcatttt ggatgaatat tattaattat tcaatatata
ccttcactag cttttacagc ttttataatt tacgtaatta taacctcaac aatatttata
atattttgat ttaatcaatc aacaaccata aatactttac taacttcttg accaaaaacc
cccgctcttt taattattat gcctttaatc cttatatctc tagggggtct cccccctcta
acaggattta ttccaaaatg atttatcctc tcagaattag taaaacataa tctggtaatt
ttatctacca ctgcagcact agtaagcctt atatctttct ccttttacct ccgcatatcc
tatgctatag cacatacttc atctccgaat ttcaccttca taacattacc atgacacatt
gaaactacct accc-gcttt tacccttagc aatttgtatt ggactatcaa tttatattct
acctctagca tcaataat-t ttagcaataa ctcc------ ---------- --gtatt---
-------ag
>Rivulidae_Rachovia_brevis_1_1
ataaatcctt atattatcct taccattaca gtcttttcta taatcatagg aaccctcatc
accgcttcaa gctcccactg acttcttgct tgagtaggct tagaaattaa caccttcgca
attattcctc tcataaccca gaaacacaac cctcgagcta tagaagctac tattaaatat
tttattatcc aaactactgc tacagctgta atattatttg ctagcatttc aaacgcatgc
atctcaggac aatgagatat tcaacaaata aaccaccctc tccctctcac aataatttat
atagccctag cattaaaact aggattagct ccactacatg catgattccc agaagtaatc
caaggactag acttaataac aggattcatc ctaaccacct gagaaaaatt agccccaatc
tcccttaccc ttcaactacc taactgca-- -a------cc ctatactcct taatacctta
agcttgctct caattttaat aggcggatgg ggtggcttaa atcaaacaca actacgtaaa
attcttgggt actcttcgat cgcgcaccta ggctgaataa tactagtact tcaatatata
cctatactca ctttcataac tttcctaata tatgtaatcc caactttctt tttatttttc
acattttgac aagcccaaac aacctctatt aatgcactct caacttcatg agctaaaata
cccattattt caactaccgc acccctgatt tttttatccc taggaggact tccccctctc
actggctttt tcccaaaatt attaattctt gcagaattat cggaacaaaa actcgcacca
gcagctatta tagctgcact ttcagctctt ctcagtcttt acttttactt acgtctctct
tacactttaa ctctgaccac acccccaaat aacatgcccg cgactttacc atgacgaacc
catttcacaa aaaa-tacaa taattttagc aatttcctct acagtatctt taatcttcct
accccccttt ccaatatt-t tcaatatga- ---------- ----ttcttt gatgatt---
-------ag
>Rivulidae_Xenurolebias_izecksohni_1_1
atgagtcctt ttttatcctt aa---cattc tttagtatta tgattttagg cactttaact
gttctctcaa gttctcactg gctaattact tgagtgggcc ttgaaattaa tacattcgcc
attctccctt taatagctca aaatcatcac cctcaagctt tagaagccac cctgaaatat
tttattgtcc aagtcactgc agcaataata cttttattcg ctacaatatc taacgcatgg
ctctccgggc aatgaagcat tcaacatata acacacccca tccccctttc aatagttatt
atcgcactag cattaaaaat aggcttagct cctctacatg tatgattccc agaaatttta
caggggttaa gttttaactt aggtttaatt ttaacaacgt gacaaaaact agctccttta
attattttcc tccaaatccc cattgaaa-- -g------cc ctgccttata tacaacatta
ggattagtat caattttagt aggtggttga gggggactaa accaaacgca actacgaaaa
atgctagctt actcttccat cgctcactta gggtgaattg ttttagtaat acaattctta
ccttcactcg cctttttagt ttttttaata tatgttatca taacagcccc cctctttctt
acatttcaat ttataaaaac aacaactatt aattctctgt ccacttcctg agcaaaaacc
cccatcttaa tttccctaac ccctcttact cttttttcac ttgggggact gccccctctt
acaggctttc ttcctaaatg acttatttta gatgaactaa caaaacaaaa tataattcct
gtagcagtta ttgctgcatt atctgctcca cttagccttt ttttttatct tcgcctctcc
tacgctatat caataaccat acccccaaat aatcttccat cttccctccc gtgacgactt
aacccctccc gcat-tcccc tttttttaac aattttatct atcgcttctg tctccttaat
accnnnnnnn nnnnnnnnnn nnnnnnnnnn nnnnnnnnnn nnnnnnnnnn nnnnnnnnnn
nnnnnnnnn
>Rivulidae_Xenurolebias_myersi_1_1
atgagtccct tcttatcctt aa---cattc tttagtatca tgattttagg tactttaact
gttctctcaa gttctcactg gctagttact tgggtaggcc ttgaaattaa tacattcgcc
attctccctt taatagctca aaatcatcac cctcgagctt tagaagccac cttgaaatat
tttattgttc aagtcactgc agcaataata cttttatttg ctacaatatc taacgcatgg
ctctccgggc aatgaagcat tcaacatata acacatccca tcccccttgc aataattatt
atcgcactag cattaaaaat aggcttagct cctctacata tatgatttcc agaaatttta
caagggttaa gttttaattt aggtttaatt ttaacaacgt gacaaaaact agctccttta
attcttttcc tccaaatccc tattgaaa-- -g------cc ctgccttata tacaacatta
gggttagtat caattttagt aggtggttga gggggactaa accagacgca actacgaaaa
atgctagctt actcttccat cgctcattta gggtgaattg ttttagtaat acagttttca
tcctctctcg cctttttggt ttttttaatg tatgttatca taacaacccc cctctttctt
acattccaat ttataaaaac aacaactatt aattctctat ccacttcctg agctaaaacc
cccattttaa tttccctagc ccctcttact cttttttcac ttgggggact accccctctt
acaggctttc ttcctaaatg acttattttg gacgaactaa caaaacaaaa tatattacct
gtagcagtta ttgccgcatt atctgctctc cttagccttt ttttttatct tcgcctctcc
tatgctatat caataactat acccccaaac aatctcccat cttcccttcc atgacgactt
aacccctccc acat-tcccc cttttttaac aattttatct attgcttctg tctccttann
nnnnnnnnnn nnnnnnnnnn nnnnnnnnnn nnnnnnnnnn nnnnnnnnnn nnnnnnnnnn
nnnnnnnnn
>Rivulidae_Anablepsoides_ophiomimus_1_1
atgagccccc atattttaat ta---tcata attttttcac taagcatagg caccttaatt
accatcacaa gttcccattg actcctcgca tgaataggat tagaaattaa tacattcgct
atcattcctt taataactca aaaatatagc ccccgagcta tagaagccac cattaagtat
ttcattatac aaacaaccgc cgccaccata cttttattcg ccagcatttc aaatgcctga
ctcacaggac aatgagacat ccaacaaata actcatcccc ttcccctcac aataatctct
attgccctcg ccctaaaact tgggttagct ccaatacacg catgatttcc agaagtagtt
caaggcctaa ctttaacaac aggtcttgta ctctctacct gacaaaaact cgcccccctt
tctctcatac ttcaactacc tactaaca-- -a------cg catttctcct taccactctt
ggattattat ctatcttaat aggaggatga ggagggctaa accaaacaca actccgaaaa
atcctcggat attcttctgt tgcccaccta ggatgaataa ttctagttat acagtatatg
ccctcaataa cttttatagc ttttattatc tacattatct tgacattctc aatattcctc
acattctgat ataatcaaac taccactatt aatgctttat caacctcgtg agccaaaacc
cccaccctat cagccattac tcccctaatt ttactatcat taggaggcct cccacccctt
actggctttc taccaaaatg aataattctt tcagaattaa caaaacaaga actcatatta
accgccacaa cagccgccct atcaacttta ttaagccttt atttttattt acgactttcc
tatgccataa cccttaccac atccccaaat aacttaccag caacattacc atgacgaatc
aactttctac agcc-cacaa tacctttggc aattgcctct gtactttcat tgtctcttct
tcccctctcc cccaccgc-t cttgcactct tctc------ ---------- --tcact---
-------ag
>Rivulidae_Moema_peruensis_1_1
atgagccctc atatcataat aa---ttata gtcttttcat taatcacagg aactttaatt
accatttcaa gctcccactg acttctcgct tgagtaggac tagaaattaa cactttcgcc
attcttccct taataactca aaaatattac ccccgagcca tagaagctgc caccaaatac
tttattatcc aaacgactgc taccaccata ctactatttg ctagcgtttc aaatgcctga
tccctgggac aatgagagat tcaacagcta aaccaccccc tccctcttac cataatttct
attgctctcg ccctaaaact aggtttagcc cccatacatg cttgattccc agaaactctg
caaggtctaa gcttgccaac aggattaatt ctagcaacct gacaaaaact cgcccctctc
gccctcatac tacaactccc ggccggca-- -a------ct cactaatttt tacttctctc
gggctacttt caattattat ggggggctga ggaggcttaa atcaaacaca acttcgaaaa
attcttggct actcctcagt cgcacaccta ggatgaataa ttcttatcct acaatacatg
cccatactaa ctttcatagc tttcaccgta tatacaatct tgaccctctc catattcctc
acattttgat ataataaaac aaactctatt aacgcacttt caacctcatg atcaaaaacc
cccattatct cagctatatc ccccctaatt ttattatccc tagggggtct gcctcctctc
acgggctttc tcccaaaatg aataattctt tcagaactaa ctaaacaaga gctcataata
actgctaccg tcgcagcact ttcaactctt ttaagcctct acttttactt acgattatct
tacgctattg cccttaccac acccccaaac aacctcccca caactctccc ctgacgtatc
aactttctac aacc-cacaa cacccctggc aatctccaca gtagtttcac tatgcctact
acccctatct ccaaccat-t ttagtttttt tcct------ ---------- --taact---
-------ag
>Rivulidae_Moema_staecki_1_1
ataagcccta acataataat ta---tcata aacttttcac taattacagg aaccttaatt
accatctcaa gctcccactg actcctcgct tgagtcggct tagaaattag caccttcgct
attcttcccc tgttaactca aaaatacagt ccccgggcga tagaggcaac cactaaatac
tttattgtac aagctacggc taccaccata ctattatttg ctaccatttc aaatgtttga
atacttggac aatgagatat ccaacaaata ggtcacccta tttctttcac aataatttcc
attgccattg ccttaaaact aggcctagct cctatacatg cctgatttcc agaagtactt
caaggcttaa gcctaccagc cggcctaatt ttatccacct gacaaaaaat tgctccctta
gctcttatac ttcaactatc accaaaca-- -a------tt taacaataat aacttatcta
ggcttacttt caattatcgt aggagggtgg ggaggactaa accaaaccca actccgaaaa
atccttggct actcttccat cgcacacctc ggttgaatag ccttaattat taaatatagc
cccgccttaa cctttttagc ttttaatatc tatgtaattt taacgataac tatattcctc
acattttgat ataataaaac aaactctatt aacatgcttt caacttcatg agtaaaaacc
ccaattcttt catctatttc tcctttaatt ttattatctt taggaggcct accccctctt
acagggttcc tcccaaaatg aataattatt tcagaattaa tcaatcaaga actagtttta
accaccacta ttgcctcaat tgcaaccctt ttaagcctat atttttattt acgactatcc
tacgctataa cctttatcac cccaccaaat aatttacccg ctactctccc atgacgtatt
tattttttac aaac-tacaa cccctttatc aatttctact atactatccc tttgtcttct
cccactttat ctcattat-a ctctcactt- ---------- ---------- --taatt---
-------ag
>Rivulidae_Neofundulus_paraguayensis_1_1
ataaaccctg tgatcttgat ca---ctata actttatcat tatgcatagg aaccctaatc
accacctcaa gctcacactg acttctcgct tgaatgggac tagaaatcaa cactttcgcc
attatccccc ttatagctca aaatcaaacc ccacgagcca cagaagctgc cactaagtac
tttattattc aggtaactgc tgccaccctt ctactatttg ccagcatttc aaatgcttga
ctgcttggac aatgaaacat ccaacaaatg aatcatcctt ttcccctaat tatgctctac
accgcgctag ctctaaaact aggcttagcc ccaatgcatg cctgactccc agaaatttta
caagggctca accttccaac agggctacta ctgacaacgt ggcaaaaact cgcccccctc
tctcttgtgg ttcaactacc aactagta-- -attatactt caatagtcct catttatata
gctctcttat ccattctagt tggaggctgg ggcggtctaa accaaacaca actacgaaaa
atcttagggt attcctccat tgcacactta ggctgaatat tcttagtgtt acaatattta
ccgcccctaa cttttatagc ctttattgta tacgtagttt taactttttc caccttcctt
gttttctgat ataacaaaac taacactgtc aacaccctat caacttcatg agcaaaaata
cccactatta cagctatctc tcctctaatt ctactatcat tagggggctt ccccccacta
actggcttca ttccaaaatg aataatcctg ttagaactaa ctaaacaaga tataatgctt
attgccacaa tagcagcact gtcagccctg ttaagccttt atttttatgt ccgactgttc
tatgcaataa ccctcaccat accccccaac aatttacctg caaccctacc atgacgcgtc
aatttcttat ctcc-aacac tgcctttagc aatttctact gttatttcac tatgtctctt
acccctaacc cccactac-c acaacacttc tttc------ ---------- --ccttt---
-------ag
>Rivulidae_Rachovia_maculipinnis_1_1
attagcttct accttcttat cc---ttata gctttttcca tggtaacagg aactttaatt
actatttcaa gctcccattg acttcttgcc tgaacaggcc tagaaattaa caccttcgca
gtcattccct taataaccca aaaatacatc cctcgaacca tagaagctac cattaaatac
tttattatcc aaacaaccgc tacagctacc ctattattcg ctagcatctc aaacgcttga
attctgggac aatgagagat ccaacaaata acccaccccc ttcctcttac aataatctac
ttagctctag ccttaaaact aggcttagct ccagttcaca cttgattccc tgaaattatt
caaggtttaa ctctaccctt aggcttaatt ttatccacct gacaaaaact cgcccctatc
tccttgatac tccaactacc cgagcacg-- -a-------- ----acttat caccacacta
agtctcttat ctatcataat aggaggttga ggaggcttaa atcaaacaca actccgtaaa
attctaggtt attcctccgt ctctaactta gggtgaatat tacttatttt tcaatatgac
actgataccg cttttctaat cttctgcgca tatgtaatcc cagctttctt tttatttttc
acattttgac ttaaccaaac aacttctatt aacgcacttt caacctcatg aaccaaaaca
ccacttcttt cagccactat ccctctaatt ttattatctt cagggggcat acctcccctt
acgggatttg ccctaaaatg agtagttctt tcagaactag ccgatcacga tcttgaatta
atagccctaa cagcagcact atcagccctt ctaaccctct atttctactt acgcctctct
tacgccttaa tccttaccac ccctccaaac aacctcccca caaccttgcc atgacgcatt
aattttcaac agcc-cataa tatttttggc aatctgcgct accctagcac tatgtctatt
gccaataacc tcaatact-t acag------ ------aagc ata------- --ggacg---
-------gg
>Profundulidae_Tlaloc_labialis_1_1
atgaatcctt acatctcgtc ta---ccctg ttatttgctc ttggccttgg aactactatc
acgtttgcta gttctcactg attactagcc tgaataggcc tggaaattaa cacactggcc
attatccccc tcatagccca atttcaccac ccacgagcag tagaagcgac cacaaaatat
tttttaatcc aagcaaccgc agccgccaca cttctttttg caagcatatc aaacgcatga
ctaaccggac aatgagacat tcaacacatg catcacccct tccctacaac cttaattatt
ttagccttgg ccttaaaaat tggcctagca ccccttcaca gctgaatacc tgaagtcctt
caaggcctag atttgacaac aggattaatc ctttcaacat gacaaaaact cgcccccctt
tccatcatcc tccaaattca accaacca-- -a------cc acaccattct tattttcctc
gggcttgtat caacccttat tgggggctga ggggggctta accaaaccca actacgaaag
atcttagcat attcttcaat cgcccacctc ggatgaatga ttttaatctt acaattttct
ccctctctca ctatgctcac cttcctaatc tacatcttca tgacattttc actattcatt
tccttcaaac taaactactc aacaaatatt aataccctga caacctcctg atctaaggcc
ccagttctta cctcaatcat tcccctcatc ttgctctccc tagggggcct ttcacccctg
acaggtttta tacccaaatg acttattatt caagaactag ctaaacaaga gcttgccccc
gccgccacct tagccgcact ttccgcactc ctaagcttat acttttatct tcgcctctcc
tacccaataa ccttgaccat ttcccctaac aataccacgg gcactctccc ctgacgactg
cctacacgac aatt-cacct taccacttgc aatttcagcc tccacaaccc tttgcttatt
accccttacc cccgccat-a gtagccttac tcac------ ---------- --ttttt---
-------ag
>Potamotrygonidae_Potamotrygon_histrix_1_1
atgaaccccc taattctctc ca---tcaca atattcagtc taggattagg caccacaata
acattcatcg cctcccactg actgctaatc tgagtaggac tagaaatcaa cacaatagcc
attaccccac tcataattta ccaacatcat ccccgagcca cagaagccac cacaaaatat
ttcctcaccc aagcaactgc ctcagccctc ctcctatttg ccgccaccac aaacgcctga
accacaggcc actggtccat cactgatatt attaacccaa cctctgccac actcatatcc
atcgccctat ccctaaaaat cggactagca cccctacact tctgactacc agaagtccta
caaggactta acctccttac aggacttatc ctatcaacct gacaaaaact agcaccattc
gcagtactac tccaacttta ctcctcactc aa------cc caacactact aacctccata
ggcctactat caattattat cggcggctga ggtggcctta accagaccca actacgaaaa
atcctagcat actcatcaat cgcacacatc ggctgaataa ttattatcct accctactcc
cctaccctca ccatcctaac cctaacaact tatatcatca taacatcatc cctattccta
ctctttaaca caaacaacac cacaaacatt aactcaatcg ccacctcatc caccaaatcc
cccctactaa ctatcactac cataataacc ctcctctccc taggaggcct ccctcctctt
accggcttta tacccaaatg actaattcta caagaaataa ccaaacaatc cctaaccacc
ccagcactaa tcatagccct aacagcccta ctaagcctat tcttctacat acgcctatgc
tactcaatta ccctcaccct ctccccccac ccatcaacct ccccatcaac ctgacgcaca
aaacccccac accc-aaacc taaccaccac actaacaacc tccctatccc tactccttct
cccactcacc ccaataat-a ctctcactaa ccac------ ---------- --ata-----
---------
>Potamotrygonidae_Potamotrygon_motoro_1_1
atgaaccccc taattctctc ca---tcaca atcttcagtc taggcttagg caccacaata
acattcatcg cctcccactg actgctaatc tgagtgggcc tagaaatcaa cacaatggct
attacccccc tcataatcta tcaacatcac ccccgagcca cagaagccac tacaaaatac
ttcctcaccc aagctactgc ctcagccctc ctcctatttg ctgccaccac aaacgcctgg
accacaggcc agtggtccat cactgatgtt attaacccaa cctctgccac acttatatcc
attgccttag ccctaaaaat tggcctagca ccactacact tctgactacc agaagtccta
caaggactta acctccttac aggacttatt ttatccacct gacaaaaact agccccattc
gcagtattac tccaacttta cccctcactc aa------cc caacaatgct catctccata
ggcctattat caatcattat tggcggctga ggaggtctaa atcaaaccca actacgaaaa
atcctagcat actcatcaat cgcacacatc ggttgaataa ttaccatcct acactactcc
cacacactca ccatcctaac cctaactacc tacattatta taacatcatc cctattcctt
ctcttcaaca caaacaatac aacaaacatt aactcaatcg ccacctcatc caccaaatcc
cccatgctaa taaccatcac cataataacc ctcctctccc taggaggcct cccacctctt
accggcttca tacccaaatg actaatcctt caagaaataa ccaaacaatc cttaattatt
ccagcactaa tcatagccat aacagcccta ctaagcctat tcttctacat acgcctatgc
tactcaatta ccctcaccct ctccccccac ccatcaacct ccccatcaac ctgacgcaca
aaaacctcac accc-aaacc ttaccaccac actaacaaca tccctatccc tactactcct
cccactcacc cccataat-g atctcactaa ccac------ ---------- --ataag---
-------aa
>Potamotrygonidae_Potamotrygon_magdalenae_1_1
atgagcccct taattctctc ca---tcaca atcctcagtc taggactagg taccacaaca
acattcatcg cctcccactg actacttatc tgagtaggac tagaaatcaa cacaatagcc
atcaccccac tcataatcta ccaacaccac ccacgagcca cagaagcaac cacaaaatac
ttccttaccc aagcgactgc ctcagccatc ctactattcg cagccactac aaacgcctga
acaacaggcc agtggtccat cactgatatt attaacccaa cctccgccac actaatatcc
atcgccctcg ccctaaaaat cggcctagca ccactacact tctgattacc agaagtccta
caaggacttg acctccccac aggacttatc ttatccacct gacaaaaact agcaccattc
gcagtactac tccaactcta ccccttactc aa------tc caacactact tatttccatg
ggcctattat caatcgtcat cggcggttga ggcggcctaa accaaaccca actacgaaaa
atcttagcat actcatcaat cgcacacatc ggctgaataa ttaccatcct acactactct
cccaccctca ctatcctaac cctagcaacc tacatcatca taacatcatc cctattccta
ctcttcaaca caaacaatac cacaaacatt aactcaatcg ccacctcctc caccaaatca
cccctactaa caatcatcac cataataatt ctcctctccc taggaggcct acctcccctc
accggcttca tacccaaatg actaatccta caagaaataa ccaaacaatc cctaattatc
ccagcactaa tcatagcctt aacagcccta ctcagcctac tcttctacat acgcctatgc
tactcaatta ccctcaccct ctccccacac acatcaatct ccccatcaac ctgacgcaca
aagaccctac acct-aaacc cagccaccac actaactgca tccctatcca ttctcctcct
cccgctcacc cccatagt-a ctttcactca ccac------ ---------- --ataag---
-------aa
>Atherinopsidae_Atherinella_alvarezi_2_1
nnnnnnnnnn nnnnnnnnnn nnnnnnnnnn nnnnnnnnnn ngggcctagg cacaaccctc
acattcgcga gttcccactg actgcttgcc tgaatggggt tagaaatgaa cacccttgca
atcatcccac ttatagccca acatcaccac ccccgagcag tcgaggccac cacaaaatat
ttcctcactc aggccaccgc cgcagcaata ctactatttg ctagcacaac aaacgcctgg
ctctctggcc aatgagaaat tcagcagatt actcacccgg tccctgttac gataattacc
ctcgcactgg cattaaaaat tggcttagcc ccccttcacg cgtgactgcc ggaagtactt
caaggccttg acctgaccac tggcctgatc ctctctacat ggcagaaact cgccccattt
gccctccttc tccaaattca gcctgtaa-- -a------ct cccacatctt gattgcccta
ggccttgcct ctacactcat ggggggctga ggaggcctga atcaaaccca attacgaaaa
atcctagcct actcatcaat tgcccacctt ggctggataa tcttaatcct acaattctcc
cctacactaa ccctcctagc cctcctcaca tactttgtta tgaccctctc aacatttctg
actttcaagt taaataaatc caccacaatt aacatgctcg ccacctcctg atctaaagca
ccagttatta cctctattgc ccctctcgtt ctactttccc tcggcggtct tccgcctcta
actggcttca tacccaaatg acttatcctt caagaacttg ccaaacaaca actccccctt
accgccacac tagccgctct ttctgccctc ctcagtcttt acttttacct tcgactgaca
tatgctatga ccttaaccat ctcccccaac aacatagccg gcactacccc ctggcgtctc
ccctcaacgc agct-aaccc ttccactagc cctttcaacc tcagcaacaa tctgcctcct
cccactaacc cctgccgc-c atagccctac tagc------ ---------- --attct---
-------ag
>Atherinopsidae_Atherinella_milleri_3_1
atgaacccct acattttagc ca---ccctt ttgtttggcc tgggcctagg cacaactctc
acattcgcga gttcccactg actgcttgcc tgaatgggat tagagatgaa cacccttgca
atcatcccac ttatagccca acatcaccac ccccgagcag tcgaggccac cacaaaatat
ttcctcactc aggccaccgc cgcagcgata ctactgtttg ctagcacaac aaacgcctgg
ctctccggcc aatgagaaat tcaacagatt actcacccga tccctgttac aataattacc
ctcgcactgg cattaaaaat tggcttagcc ccccttcacg cgtgactgcc ggaggtactt
caaggccttg acctgaccac cggcctgatc ctctctacat gacagaaact cgccccattt
gccctccttc tccaaattca gcctgcaa-- -a------ct cccacatctt gattgcccta
ggccttgcct ctacactcat ggggggctga ggaggcctga atcaaaccca attgcgaaaa
atcctagcct actcatcgat tgcccacctt ggctggataa ttttagtcct gcaattctcc
cctacactaa ccctcctagc cctctttaca tactttgtta taaccctctc aacatttctg
actttcaagt taaataagtc caccacaatt aacatgctcg ccacctcctg atctaaagca
ccagttatta cctctattgc ccctctcgtt ctactttccc tcggcggtct tccaccccta
actggcttca tacccaaatg acttattctt caagaacttg ccaaacaaca actccccctt
accgccacac tagccgctct ttccgccctc ctcagtcttt acttttacct tcgactgaca
tatgctatga ccttaaccat ctctcccaac aacctacccg gcactacccc ctggcgtctc
ccctcaacgc aact-aaccc ttccactagc cctttcaacc tcagcaacaa tctgcctcct
cccactaacc cctgccgc-c atagccctac tagc------ ---------- --attct---
-------ag
>Atherinopsidae_Atherinella_sardina_2_1
atgaaccctt acattttagc ca---ccctc ttgtttggct tgggcttagg cacaacccta
acattcgcaa gttcccactg actacttgcc tgaatgggat tagagatgaa cacccttgca
attattcccc ttatggccca acaccaccac ccccgagcgg tcgaagccac cacaaaatat
tttcttaccc aggccgctgc cgcagctatg ctgctttttg ctaccacaac aaacgcctgg
ctctccggcc agtgggacat tctgcagatt actcacccag ttcccgtcac cataattacc
ctagccttag cattaaaagt gggcctggcc cccctccacg cgtggctgcc agaagtactt
caaggcctcg acttaaccac tggcctgatt ctctctacat gacagaaact cgccccattt
gctcttctac tccaagttca gcctgcca-- -a------ct cccatatctt aattgcgcta
ggccttgcct ctacgcttat cggaggctgg ggaggactga atcaaactca actgcggaaa
atcctagctt actcgtcaat tgcccacctt ggctgaatgg tcttgatcct tcaattctcc
cctgccctag ccctcctaac cctccttacg tatcttatta taaccctttc agcatttcta
acttttaaat taaacaaatc aaccacaatt aatatactcg ccacctcttg atccaaagca
ccagctatta cctctctcgc tcccctaatt ttgctctccc tgggcggcct cccgcccctc
actggcttta tgcccaaatg actcattctt caggaactta ctaaacaaca gctccctctg
accgccacac tagccgctct ttccgctctc cttagtcttt acttctatct tcgactaacc
tacgccataa ccttaaccat ctctcccaac agcctggccg gcaccacccc ctgacgtctc
ccctcaacac aact-gaccc ttcccctagc tctttcagcc tcagcaacag tctgctttct
cccactaact cctgctgc-c gtggccctac tcac------ ---------- --gtact---
-------ag
>Atherinopsidae_Atherinella_schultzi_3_1
atgaacccct acatcttagc ca---ccctc ctatttggtt taggtctagg caccaccctt
acattcgcga gttcccattg attactcgcc tgaataggac tagaaataaa taccctcgcg
attatcccac ttatagccca acagcaccac ccccgagcag tagaagccac tacaaaatac
ttccttaccc aagccactgc cgcagcaata cttctctttg ccagcataac aaacgcctga
ctaacaggcc agtgagaaat tcaacaaatt tctcatccag tccctatcac aataattacc
cttgccctag cacttaaaat tggacttgcc ccccttcacg cctgactgcc agaagttctt
caaggcttgg acctaaccac gggacttatc ctatccacct gacaaaaact cgcccccttc
gccctcatcc tccaaattca acccacca-- -a------ct catacatcct aattgctcta
ggattagctt ctacacttgt agggggttgg ggaggcctta atcaaaccca gcttcgaaaa
atcctggcct actcatcaat cgcccatctt ggctggataa ttttaatttt acaattctct
tcctctctaa ctcttttagc ccttctcacc tacttcatta taacattctc aacattttta
atcttcaagc taaacaagtc caccacaatt aacatgctcg ccgcttcctg gtctaaaact
cccgtcatca ccgctattgc cccccttatc ctactctcac tggggggcct gccacccctc
actggcttta taccaaagtg actcatcctt caagaactaa ccaagcaggc acttcccttc
accgccactc tagccgccct ttcagccctc cttagtcttt acttttatct ccgactaact
tataccatag ccctaactat ttccccaaac aacctggtcg gaaccacccc gtgacgtctt
ccgtcaactc aact-taccc tccccctagc catctcctcc tcagcaacaa tctgtctact
cccactagcc cccgctgc-t atagcacttc taac------ ---------- --ctagt---
-------ag
>Atherinopsidae_Chirostoma_attenuatum_2_1
atgaacccat acatcttggc ca---ccctc ctttttggcc taggcctagg aacaaccatc
accttcgcga gttcccactg actcctcgcc tgaatgggcc tggagatgaa caccctagca
attattcctt tgatagctca acaccaccac ccccgggcag ttgaggccac cactaagtac
ttccttatcc aggccaccgc cgcggccatg cttctctttg ccagcacgac caacgcctga
ctatcaggcc agtgagaagt ccaacaaata tcccacccag tacccattgc tatgattacc
ctcgccctcg ccctcaaggt cgggcttgcg ccacttcatg cctggctccc cgaggtgttg
caggggcttg acctaactac tggactcatc ctctccacct gacaaaaact tgcccccttc
gcactccttc ttcagatcca acctgccg-- -a------ct cccataccct tattgctctt
ggtctcgcat ccactctaat aggtgggtgg ggaggtttaa accaaaccca gcttcgcaag
atcctagcgt attcatcgat cgcgcaccta ggctgaatgg ttcttgttct gcaattctcc
ccctccctca cactcctcgc cctattaacc tactttgtcg tgaccttctc cacattcata
acctttaaga tcaacggctc taccaccatc aatatgcttg ccacctcctg gtccaaagcg
cctgccctta cctctgttac gcccatgatt ctcctgtccc tcggcggact cccacctctc
actggcttca tgcccaaatg acttattctt caagaactag ccaagcagga tctcgcactc
accgcgactt tcgccgccct ctcggcccta ctcagcctat tcttctacct ccgtcttacg
tatgccatgg ccctgaccat atccccgaac gccctcccag gcacagcccc atgacgcctc
ccctcccaac aagc-caccc ttcccctggc cctttcgtcg tcggcagcca cctgcctcct
gcccctcgca cccgccac-c atggctctct tggc------ ---------- --ccact---
-------ag
>Atherinopsidae_Chirostoma_patzcuaro_1_1
atgaacccac acatcttggc ca---ccctc ctttttggcc taggcctagg gacaaccatc
accttcgcga gttcccactg gctcctcgcc tgaatgggcc tagaaatgaa caccctagca
atcattcctt taatagctca acaccaccac ccccgggcag ttgaagccac cactaaatac
ttccttaccc aggccaccgc cgcagcgatg cttctctttg ccagcacgac taacgcctga
ctatcgggcc aatgggaaat tcaacacatc tcccacccag tgcccgttgc tataattacc
ctcgccctcg ccctcaaagt cgggcttgca ccgcttcatg cctgactccc ggaagtattg
caagggcttg acctgactac aggactaatc ctctccacct gacaaaaact tgcccccttc
gcactcctcc ttcaaattca gcctgctg-- -a------ct cccatgccct tattgccctt
ggtctcgcat ccaccctggt gggcggatga gggggtttaa accaaaccca acttcgcaag
atcctagcgt attcgtcgat cgcgcacctg ggctggataa ttcttgttct gcagttctcc
ccctccctta cactcctcgc cctattaacc tattttgtca taaccttctc cacatttatg
gcctttaaac tcaacaactc taccaccatc aacatacttg ccacctcatg gtccaaagca
cccgccctta cctctattac gcccctgatt ctcctgtccc tcggcggact cccacctctc
actggcttca tgcccaagtg gcttattctt caagaactag ccaagcagga tctcgcactc
accgcaactt tcgccgccct ctcagccctg ctaagcctct acttctacct ccgtcttaca
tatgccatga ccctgaccat atctccaaac aacctcccag gcacggcccc atgacgtctc
tcctcccaac aagc-caccc ttcccctagc cctttcatca tcagcagcca cctgcctcct
gcccctagca cccgccac-c atggctctct tggc------ ---------- --ccact---
-------ag
>Atherinopsidae_Chirostoma_sphyraena_1_1
atgaacccac acatcttggc ca---ccctc ctttttggcc taggcctagg gacaaccatc
accttcgcga gttcccactg actcctcgcc tgaatgggcc tagaaatgaa caccctagca
atcattcctt taatagctca acaccaccac ccccgggcag ttgaagccac cactaaatac
ttccttaccc aggccaccgc cgcggcgatg cttctctttg ccagcacgac taacgcctga
ctatcgggcc aatgggagat tcaacacatc tcccacccag tgcccgttgc tataattacc
ctcgccctcg ccctcaaagt cgggcttgca ccgcttcatg cctgactccc ggaggtattg
caagggcttg acctgactac aggactaatc ctctccacct gacaaaaact tgcccccttc
gcactcctcc ttcaaattca gcctgctg-- -a------ct cccatgccct tattgccctt
ggtctcgcat ccaccctagt gggcggatga gggggcttaa accaaaccca acttcgcaag
atcctagcgt attcgtcgat cgcgcacctg ggctggataa ttcttgttct gcagttctcc
ccctccctta cactcctcgc cctattaacc tattttatca taaccttctc cacatttata
acctttaaac tcaacaactc caccaccatc aacatacttg ccacctcatg gtccaaagca
cccgccctta cctctattac gcccctgatt ctcctgtccc tcggcggact cccacctctc
actggcttca tgcccaagtg gcttattctt caagaactag ccaagcagga tctcgcactc
accgcaactt tcgccgccct ctcagccctg ctcagcctct acttctacct ccgtcttaca
tatgccatga ccctgaccat gtcaccaaac aacctcccag gcacggcccc atgacgtctc
tcctcccagc aagc-caccc ttcccctagc cctttcatcg tcagcagcca cctgcctcct
acccctggcg cccgccac-c atggctctct tggc------ ---------- --ccact---
-------ag
>Cichlidae_Crenicichla_celidochilus_2_1
atgaacccat tcatcctcct ca---ccctc ctccttggac taggcctagg gacctcaatt
acactatcaa gctcccactg acttctcgct tgaataggat tagaactcaa cacactagcc
ataatccccc taatagccca acaccaccat ccccgggcag tcgaagccgc aacaaaatac
ttcctaaccc aagcagcagc tgccgccacc ctcctctttg ctagcaccta taatgcctga
ctgacaggac aatgggacat ctaccacata tccacacctc tcccaaccac cctaatcacc
ctagccttgg catttaaaat tggcctagcc cccctacatg cctgactacc tgaagtcctt
caaggacttg attattccac aggactaatt ctttccactt gacaaaaact tgcccccttc
gccctacttc tccaaatcca acccgcca-- -a------tt ccaacatcat aatcttcctt
ggcctttcat ccaccctcat tggaggctga ggaggactta accaaaccca actacgaaaa
atccttgcat actcatctat tgcccactta ggctgaataa ttctaattat acaattcacc
ccctccctct ccctccttgc cctaatcacc tacttcttca taacaacctc actattccta
acctttaaac taaatatagc cctaaacatt aatacactat ccacctcctg agcaaaagcc
cccgccctaa cagccctaac acccctgatt ctcctttccc tcggaggcct acccccccta
actggcttta taccaaaatg acttatcctt caagaactaa ctaaacaaga cctaatccta
gccgccacca ttgctgcctt aacagctctc cttagcctct acttttacct tcgtttatct
tacgccatag ccctaaccct ctcccccaac aatttttcta acaaaaccat ttgacgactc
ccctcaaccc aaat-ctcac tccccttagc aacaacaacc tccattacta tctgtctcct
acccatgacc ccaaccat-t tcaacactcc taac------ ---------- --cctct---
-------ag
>Cichlidae_Crenicichla_punctata_1_1
atgaacccgc acatccttct ca---ccctc ctctttggat tagtcctagg aacaacaatc
accctatcaa gctcacactg actactcgct tgaataggat tagaactaaa taccctagcc
ataattcccc tgatagccca acaccatcac ccccgagcag tagaggccgc aacaaaatac
ttcctaaccc aagcagcagc cgccgccact ctactatttg ccagcaccta caacgcctga
ctaacaggac aatgagatat ttatcacata tcaaccccca tcccaaccac cctagtcacc
ttagccctag catttaaaat tgggctagcc ccccttcatg cctgactacc cgaagtcctc
caaggacttg actacaccac tgggctaatt ctatccactt gacaaaaact tgcccctttc
gccatactac tccaaattca accaacca-- -a------ct ctagcataat aatctttctt
ggactctcat ctacccttgt tggaggatga ggtggactaa accaaactca actacggaaa
atcctggcct actcgtctat tgcccaccta ggttgaataa ttctggtcat acaatttgcc
ccatccctct ccctccttgc tctagtcacc tacttcttca taacaacctc ccttttcctg
acatttaaac taaacataac cttaaacatt aacaccctat ccacctcctg agcgaaagcc
ccggccttaa cggccctggc ccccctcatc ctcctctccc tgggaggcct accacccctc
accgggttca tgccaaaatg actcattctt caagaattga ccaaacaaga cctaatctta
accgccacaa tcgctgcctt aacagccctt cttagccttt acttctacct acgactatct
tatgcaatag ccctaaccct ttcacccaac aacttctcca acacaaccgt ttgacgaatc
ccctcaaccc aact-ctccc tacccctaac tacaataacc tccgctacca tttgtctcct
gcccataacc cccactat-c tcaacactcc taac------ ---------- --cctct---
-------ag
>Cyprinodontidae_Orestias_agassii_2_1
nnnaaccctt atattatcgc ca---ccctc ctatttagct taggcctggg gaccacaatt
accttcgcca gctcccactg gctcctcgct tggataggac tagaaattaa tacattagcc
attattcctt taatagcacg taaccatcac ccccgagcag tagaagcaac caccaagtat
tttttaacgc aggccactgc tgcagctgta ctcctctttg cgagcgtttc taatgcatgg
gtaacaggcc agtgagatat tagttacata actcaccccc tccctaatac acttattatt
ttggccctgt cccttaagat tggcctggca cccctccaca cttgaatacc tgaagtactt
caaggcctag atttgaccac aggcttaatt ctttccacct ggcaaaaact tgcccccttc
tacctttttc ttcaggttgc ccctataa-- -a------tc acaccctcct tattgttctc
ggactttttt caactcttgt cggaggctgg ggcggactga atcaaactca attacgcaag
attctggcat attcctcaat tgcccaccta ggctgaataa ttcttgtttt acagttttcg
cctcgcctaa cactgcttgc cttactcaca tattttgtta taacattctc ccttttcata
gtttttaagt ttaataactc cacaaccctt aactctctga ccacttcttg ggctaaagcc
cctgccctta ccgcaatgct cccactcatc ctgttgtcct tagggggtct ccctcctcta
acaggctttc tccccaagtg aataattctc ctagaactta ctaaacagag cctggccttg
atggccacct tagcagcgct ttcagcatta ttgagcctct tcttttatct tcgcgtctcc
tacgccataa cccttactat ctcgcccaat aatactactg gcacactccc gtggcgcctt
aactcgcatc tccc-ttcta cccccctggc actcgccgca tctttaacta cctgtctcct
cccgattgcc cccgctac-g atagcccttc t--------- ---------- ----------
---------
>Cyprinodontidae_Orestias_agassii_3_1
nnnaaccctt atattatcgc ca---ccctc ctatttagct taggcctggg gaccacaatt
accttcgcca gctcccactg gctcctcgct tggataggac tagaaattaa tacattagcc
attattcctt taatagcacg taaccatcac ccccgagcag tagaagcaac caccaagtat
tttttaacgc aggccactgc tgcagctgta ctcctctttg cgagcgtttc taatgcatgg
gtaacaggcc agtgagatat tagttacata actcaccccc tccctaatac acttattatt
ttggccctgt cccttaagat tggcctggca cccctccaca cttgaatacc tgaagtactt
caaggcctag atttgaccac aggcttaatt ctttccacct ggcaaaaact tgcccccttc
tacctttttc ttcaggttgc ccctataa-- -a------tc acaccctcct tattgttctc
ggactttttt caactcttgt cggaggctgg ggcggactga atcaaactca attacgcaag
attctggcat attcctcaat tgcccaccta ggctgaataa ttcttgtttt acagttttcg
cctcgcctaa cactgcttgc cttactcaca tattttgtta taacattctc ccttttcata
gtttttaagt ttaataactc cacaaccctt aactctctga ccacttcttg ggctaaagcc
cctgccctta ccgcaatgct cccactcatc ctgttgtcct tagggggtct ccctcctcta
acaggctttc tccccaagtg aataattctc ctagaactta ctaaacaaag cctggccttg
atggccacct tagcagcgct ttcagcatta ttgagcctct tcttttatct tcgcgtctcc
tacgccataa cccttactat ctcgcccaat aatactactg gcacactccc gtggcgcctt
aactcgcatc tccc-ttcta cccccctggc actcgccgca tctttaacta cctgtctcct
cccgattgcc cccgctac-g atagcccttc t--------- ---------- ----------
---------
>Eleotridae_Eleotris_amblyopsis_1_1
nnnnnnnnnn nnnnnnnnnn nnnnnnnnnn nnnnnnnnnn nnnnnnnnnn nnnnnnnnnn
nnctttgcaa gttcccactg acttttagcc tgaatgggac tagaaatcaa cacactagcc
attattccac tgatagcgca acatcatcac ccccgcgcag ttgaagcaac caccaaatat
ttcctcacac aagcaacagc agcagccaca ttactatttg caagcgtaac caacgcttga
ctcactggac aatgggacat ccaacaaata acacaccccg tagctattac cataatcacc
ctcgccctcg ccctcaaaat tgggctcgcc cccctacaca cgtgactgcc agaagtacta
caaggacttg atttaacaac aggactcctt ctatccacct gacaaaaact cgcccccttt
atcctactcc tacaaatctc caaatcag-- -a------cc aaacaatcct aattatactt
gccctcacgt ccacccttgt cggcggatgg ggcggactaa accagacaca actccgaaaa
atcctagcct actcctcaat cgcacattta ggctgaataa tgctaattat ccaatttgca
ccctcactca ccctcctcgc cctcacgctg tatctcgtaa taactttctc ggcattctta
accttcaaaa tcaacaacgc caccgccatt aattcactgg caatttcatg agcgaaagcc
cccatcctca caagcatgac ccccatgatc ctcctctccc taggaggcct cccgcctctc
tcaggatttg tgcccaaatg attaattctc gaagaattgg caaagcaaga tttggcccca
gccgcaactg ttgccgccct caccgcacta ctaagcctct acttctactt acgcctctgg
aatgccataa ccttaacaat ctcccccaat aatctcatgg gcactacacc atgacgactc
accccctccc aagt-gtcac tccccctctc cgcatccatc cttttaacct ccaccctatt
gcccctcacc ccagcagt-t acagcccttt taac------ ---------- --actat---
-------aa
>Eleotridae_Eleotris_amblyopsis_2_1
nnnnnnnnnn nnnnnnnnnn nnnnnnnnnn nnnnnnnnnn nnnnnnnnnn nnnnnnnnnn
nnctttgcaa gttcccactg acttttagcc tgaatggggc tagaaatcaa tacactagcc
atcattccac taatagcgca acatcatcac ccccgcgcag ttgaagcaac caccaaatat
ttcctcacac aagcaacagc agcagctaca ttactatttg caagcgtaac caacgcttga
ctcacaggac aatgagacat ccaacaaata acgcacccag tagctattac cataattacc
ctcgccctcg ccctaaaaat tggactcgcc ccgctacaca cttgactgcc agaagtccta
caaggacttg atttaacaac agggctcctc ctatccacct gacaaaaact cgcccccttt
attctactcc tacaaatctc caaatcag-- -a------cc aaacaatcct gattatactt
gccctcacct ccacccttgt cggcggatga ggcgggctaa atcaaacaca actccgaaaa
atcctagcct actcctcaat tgcacacttg ggctgaataa tgctaattat tcaattcaca
ccctcactca ccctcctcgc cctcacacta tacctcgtaa taactttctc ggcattctta
accttcaaaa tcaacaacgc caccacgatt aattcactgg caatttcatg agcaaaagcc
cctatcctca caagcatgac ccccatgatc ctcctctccc taggcggcct cccgcccctc
tcaggattta tgcccaaatg attaattctc caagaactag caaagcaaga cttagcccca
gccgcaacct ttgccgccct caccgcacta ctaagcctct acttctactt acgcctctcg
tatgccataa ccctaacaat ctcccccaat agtctcatag gcaccacacc atgacgactt
acctcctccc aact-gtcac tccccctctc cgcctccatc cttttagcct ccaccctact
gcccctcacc ccagcaat-t acggcccttt taac------ ---------- --actct---
-------aa
>Eleotridae_Eleotris_amblyopsis_3_1
nnnnnnnnnn nnnnnnnnnn nnnnnnnnnn nnnnnnnnnn nnnnnnnnnn nnnnnnnnnn
nnctttgcaa gttcccactg acttttagcc tgaatggggc tagaaatcaa tacactagcc
atcattccac tgatagcaca acatcatcac ccccgcgcag ttgaagcaac caccaaatat
ttcctcacac aagcaacagc agcagctaca ttactatttg caagcgtaac caacgcttga
ctcacaggac aatgagacat ccaacaaata acgcacccag tagctattac cataattacc
ctcgccctcg ccctaaaaat tggactcgcc cccctacaca cttgactgcc agaagtccta
caaggacttg atttaacaac agggctcctc ctatccacct gacaaaaact cgcccccttt
attctactcc tacaaatctc caaatcag-- -a------cc aaacaatcct gattatactt
gccctcacct ccacccttgt cggcggatga ggcgggctaa atcaaacaca actccgaaaa
atcctagcct actcctcaat tgcacacttg ggctgaataa tgctaattat tcaatttgca
ccctcactca ccctcctcgc cctcacacta tacctcgtaa taactttctc ggcattctta
accttcaaaa tcaacaacgc caccacgatt aattcagtgg caatttcatg agcaaaagcc
cccatcctca caagcatgac ccccatgatc ctcctgtccg taggcggcct cccgcccctg
tcaggattta tgcccaaatg attaattctc caagaactag caaagcaaga cttagcccca
gccgcaacct ttgccgccct caccgcaata ataagcctct acttctactt acgtctctcg
tatgccataa ccctgacaat ctcccccaat aatctcatag gcaccacacc atgacgactt
acctcctccc aact-gtcac tccccctctc cgcctccatc cttttagcct ccaccctact
gcccctcacc ccagcaat-t acggcccttt taac------ ---------- --actat---
-------aa
>Eleotridae_Eleotris_picta_2_1
nnnnnnnnnn nnnnnnnnnn nnnnnnnnnn nnnnnnnnnn nnnnnnnnnn nnnnnnnnnn
nnctttgcaa gctcccactg gctcctagcc tgaatagggc tagaaatcaa caccctagcc
atcattccgc taatagcgca gcaccaccac ccccgcgcaa tcgaagcaac caccaaatat
ttcctcactc aagcaaccgc agccgccaca ctcttattcg caagcgtaac caacgcctga
ctcacgggcc aatgagacat ccaacaaatg acgcacccag tgcccatcac catgattacc
ctcgcactcg ccttaaagat tgggctggcc cccttacaca cctgactgcc agaagttctt
caagggcttg atttgacaac aggactaatt ctctccacct gacaaaaact cgcccccttt
gccctcctcc tacaaatctc caagtcag-- -a------cc aaacaatctt aattatcctt
gccctcgctt caaccctcgt aggcgggtga ggaggactaa accaaaccca gctccgaaaa
atcctggcct actcatcaat cgcccaccta ggatggataa tattagtcat ccagttcgcc
ccctccctca ccctgctagc cctagtccta tacttcacca tgaccttttc agcattccta
acattcaaaa ttaacaatgc cacaaccatc aactccctgg caaccgcatg aacaaaagcc
ccgatcctca cgactctaac ccctatgatc ctactctcac tggggggcct cccccctctt
acaggcttta tgtcaaaatg acttattctt caagaactga caaaacaaga cctagcccct
accgctacaa tcgcagctct caccgcgcta ctcagccttt acttttacct tcgactctca
tacgccataa ccttgaccat gtcaccaaac aaccttctag gaaccacacc atgacgatta
acctccaccc aact-ctcac tccccctctc agcctcaact ataatggcct gcgccctctt
gccactagcc cccgcaat-c acagccctgc taac------ ---------- --acttt---
-------aa
>Eleotridae_Eleotris_picta_3_1
nnnnnnnnnn nnnnnnnnnn nnnnnnnnnn nnnnnnnnnn nnnnnnnnnn nnnnnnnnnn
nnctttgcaa gctcccactg gctcctagcc tgaatagggc tagaaatcaa caccctagcc
atcattccgc taatagcgca gcaccaccac ccccgcgcaa tcgaagcaac caccaaatat
ttcctcactc aagcaaccgc agccgccaca ctcttattcg caagcgtaac caacgcctga
ctcacgggcc aatgagacat ccaacaaatg acgcacccag tgcccatcac catgattacc
ctcgcactcg ccttaaagat tgggctggcc cccttacaca cctgactgcc agaagttctt
caagggcttg atttgacaac aggactaatt ctctccacct gacaaaaact cgcccccttt
gccctcctcc tacaaatctc caagtcag-- -a------cc aaacaatctt aattgtcctt
gccctcgctt caaccctcgt gggcgggtga ggaggactaa accaaaccca actccgaaaa
atcctggcct actcatcaat cgcccaccta ggatggataa tattagtcat ccagttcgcc
ccctccctca ccctgctagc cctagtccta tacttcgcca tgaccttttc agcattccta
acattcaaaa ttaacaatgc cacaaccatc aactccctgg caaccgcatg aacaaaagcc
ccgatcctca cgactctagc ccctatgatc ctactctcac tggggggcct cccccctctt
acaggcttta tgtcaaaatg acttattctt caagaactga caaaacaaga cctagcccct
accgctacaa tcgcagctct caccgcgcta ctcagccttt acttttacct tcgactctca
tacgccataa ccttgaccat gtcaccaaac aaccttctag gaaccacacc atgacgacta
acctccaccc aact-ctcac tccccctctc agcctcaact ataatggcct gcgccctctt
gccactagcc cccgcaat-c acagccctgc taac------ ---------- --acttt---
-------aa
>Eleotridae_Gobiomorus_maculatus_2_1
nnnnnnnnnn nnnnnnnnnn nnnnnnnnnn nnnnnnnnnn nnnnnnnnnn nnnnnnnnnn
nnctttgcaa gctcccactg gctcctcgcc tgaatgggcc tggagattaa taccctagct
attattccat taatagctca ccatcaccac cctcgggcca ttgaagcaac caccaaatac
ttcctaaccc aagcaaccgc agctgccacc ctattgtttg ccagtattac taatgcctgg
cttacaggac agtgaaatat tcaagagatg tcacaccccg tacccctcac cataattacc
cttgccctcg ccctaaagat cggccttgca ccactccaca cctgactgcc tgaagtactt
caggggcttg atttaacaac aggcctgatc ctgtccacct gacaaaaact cgcccctttt
gccctcctgt tacagatctg caaaacgg-- -a------tc agacactatt aattctacta
gctctagctt caacacttgt tggagggtga ggaggcctaa accaaacaca gctacgcaaa
gtcctagcat actcctcaat cgcacatctt gggtgaataa tacttattat ccaattctcc
cgttctctta ccctcctcgc cctcctccta tacttcgtaa taaccttctc cgccttccta
actttcaagg ccactaactc tacgactatt aatgcactgg caacttcctg aactaaggcc
ccaattgtta ccgccatact cccaatagtg cttctctcgc ttggtggact cccccctctc
acggggttca tacccaagtg gctgatcctt caagaactta ctaaacagta ccttccagcc
actgccacaa tcgctgctct cacagcacta ctcagccttt atttctatct ccgactttcc
tacgctataa ccctgaccat atcaccaaac aacctgctag gtaccacccc gtgacggctt
aactcctccc aact-gtcac tccccctgtc gaccgcaacc atcttagcat gtgcccttct
ccccatcacc ccagcagt-a acaacccttc ttgc------ ---------- --cctct---
-------aa
>Eleotridae_Gobiomorus_maculatus_3_1
nnnnnnnnnn nnnnnnnnnn nnnnnnnnnn nnnnnnnnnn nnnnnnnnnn nnnnnnnnnn
nnctttgcaa gctcccactg gctcctcgcc tgaatgggcc tggagattaa taccctagct
attattccat taatagctca ccatcaccac cctcgagcca ttgaagcaac caccaaatac
ttcctaaccc aagcaaccgc agctgccacc ctattgtttg ccagtattac taatgcctgg
cttacaggac agtgaaatat tcaagagatg tcacaccccg tacccctcac cataattacc
cttgccctcg ccctaaagat cggccttgca ccactccaca cctgactgcc tgaggtactt
cagggacttg atttaacaac aggcctgatc ctgtccacct gacaaaaact cgcccctttt
gccctcctgt tgcagatctg caaagcgg-- -a------tc aaacactgtt aattctacta
gctctagctt caacacttgt tggaggatga ggaggcctaa accaaacaca gctacgcaaa
gtcctagcat actcctcaat cgcacatctt gggtgaataa tacttattat ccaattctcc
ccttctctta ccctcctcgc cctcctccta tacttcgtaa taaccttctc cgccttccta
actttcaagg ccactaactc tacgactatt aatgcactgg caacttcctg aactaaggcc
ccaattgtta ccgccatgct cccaatagtc cttctctcgc ttggcggact cccccctctc
acggggttca tacccaagtg gctgatcctt caagaactta ctaaacagta ccttccagcc
actgccacaa tcgctgctct cacagcactg ctcagccttt atttctatct ccgactttcc
tacgctataa ccctgaccat atcaccaaac aacctgctag gtaccacccc gtgacggctt
aactcctccc aact-gtcac tccccctctc aaccacaacc atcttagcat gtgcccttct
ccccatcacc ccagcagt-a acaacccttc ttac------ ---------- --cctct---
-------aa
>Eleotridae_Leptophilypnus_fluviatilis_1_1
nnnnnnnnnn nnnnnnnnnn nnnnnnnnnn nnnnnnnnnn nnnnnnnnnn nnnnnnnnnn
nnctttgcaa gctcccactg attactagca tgaatgggcc tagaaatcaa cacactagcc
atccttcccc taatagcaca acaccaccac ccgcgagcaa ttgaagcaac cactaaatac
ttcttaacac aagcaaccgc cgcggccacc ttactattcg caagcaccac caatgcctga
attacaggac aatgagacat ccaacaaata acacacccaa ttcccctcac tatggtaacc
ctcgccctgg ccttaaaagt aggtctcgcc cccttacaca cctgactccc cgaagtcctt
caaggcctag atctaaccac aggactaatc ctctcgacct gacaaaaact agccccattt
accctcctac tacaaatctc taccacaa-- -a------cc aaaccatgat aattttattg
gccctcacct ctacactcgt aggcgggtga ggaggtctta accaaacgca actacgcaaa
atcttagcat attcttcaat tgcccaccta gggtgaatgc tactagtaat acaattttcc
ccatccctaa ccttccttac actcatactt tacttcgtaa taacattctc cgccttccta
acattcaaaa ttaataacac cacaacagtt aatggattag ccacctcctg agccaaaaca
ccagccatca ccgccctagc ccccctaatc ttactaacac taggaggcct cccgcccctg
accggattca tacctaaatg actaatcctc caagaactgg caaaacaaga tcttgctcca
acagccacaa ttgccgccct tacagcactc ctaagcttat acttctacct ccgcttatct
tacgccataa cccttacaat tgccccaaac aatcttatag caaccccctc atgacgaaaa
caaaccgccc agca-aaccc ttccccttgc aacctccaca gtaatagcca ccacactact
gcccttaacc cctgccat-c actgccctat taac------ ---------- --aattt---
-------aa
>Eleotridae_Leptophilypnus_fluviatilis_2_1
nnnnnnnnnn nnnnnnnnnn nnnnnnnnnn nnnnnnnnnn nnnnnnnnnn nnnnnnnnnn
nnctttgcaa gctcccactg attactagca tgaatgggcc tagaaatcaa cacactagcc
atccttcccc taatagcaca acaccaccac ccgcgagcaa ttgaagcaac cactaaatac
ttcttaacac aagcaaccgc cgcggccacc ttactattcg caagcaccac caatgcctga
attacaggac aatgagacat ccaacaaata acacacccaa ttcccctcac tatggtaacc
ctcgccctgg ccttaaaagt aggtctcgcc cccttacaca cctgactccc cgaggtcctt
caaggcctag atctaaccac aggactaatc ctctcgacct gacaaaaact agccccattt
accctcctac tacaaatctc taccacaa-- -a------cc aaaccatgat aattttattg
gccctcacct ctacactcgt aggcgggtga ggaggtctta accaaacgca actacgcaaa
atcctagcat attcttcaat tgcccaccta gggtgaatgc tactagtaat acaattttcc
ccatccctaa ccttccttac actcatactt tacttcgtaa taacattctc cgccttccta
acattcaaaa ttaataacac cacaacagtt aatggattag ccacctcctg agccaaaaca
ccagccatca ccgccctagc ccccctaatc ttactaacac taggaggcct cccgcccctg
accggattca tacctaaatg actaatcctc caagaactgg caaaacaaga tcttgctcca
acagccacaa ttgccgccct tacagcactc ctaagcttat acttctacct ccgcttatct
tacgccataa cccttacaat tgccccaaac aatcttatag caaccccctc atgacgaaaa
caaaccgccc agca-aaccc ttccccttgc aacctccaca gtaatagcca ccacactact
gcccttaacc ccggccat-c actgccctat taac------ ---------- --atttt---
-------aa
>Eleotridae_Leptophilypnus_fluviatilis_3_1
nnnnnnnnnn nnnnnnnnnn nnnnnnnnnn nnnnnnnnnn nnnnnnnnnn nnnnnnnnnn
nnctttgcaa gctcccactg attactagca tgaatgggcc tagaaatcaa cacactagcc
atccttcccc taatagcaca acaccaccac ccgcgagcaa ttgaagcaac cactaaatac
ttcttaacac aagcaaccgc cgcggccacc ttactattcg caagcaccac caatgcctga
attacaggac aatgagacat ccaacaaata acacacccaa ttcccctcac tatggtaacc
ctcgccctgg ccttaaaagt aggtctcgcc cccttacaca cctgactccc cgaggtcctt
caaggcctag atctaaccac aggactaatc ctctcgacct gacaaaaact agccccattt
accctcctac tacaaatctc taccacaa-- -a------cc aaaccatgat aattttattg
gccctcacct ctacactcgt aggcgggtga ggaggtctta accaaacgca actacgcaaa
atcctagcat attcttcaat tgcccaccta gggtgaatgc tactagtaat acaattttcc
ccatccctaa ccttccttac actcatactt tacttcgtaa taacattctc cgccttccta
catttcaaaa ttaataacac cacaacagtt aatggattag ccgcttcgtg tgccaaaaca
gcagccatca ccgccctagc ccccctaatt ttactaacac taggaggcct cccgcccgtg
accggattca tacctaaatg actaatcctc caagaactgg caaaacaaga tcttgctcca
acagccacaa ttgccgccct tacagcactc ctaagcttat acttctacct ccgcttatct
tacgccataa cccttacaat tgccccaaac aatcttatag caaccccctc atgacgaaaa
caaaccgccc agca-aaccc ttccccttgc aacctccaca gtaatagcca ccacactact
gcccttaacc ccggccat-c actgccctat taac------ ---------- --atttt---
-------aa
>Eleotridae_Leptophilypnus_panamensis_1_1
nnnnnnnnnn nnnnnnnnnn nnnnnnnnnn nnnnnnnnnn nnnnnnnnnn nnnnnnnnnn
nnttttgcaa gctcccactg actattagca tgaataggcc tagaaattaa tacactagcc
atcctccccc tgatagcaca acaccaccac ccacgagcaa ttgaagccac caccaaatat
ttcctcaccc aagcaacagc tgcagccacc ctactattcg ctagcactac aaatgcctga
attacgggcc aatgagacat tcaacaaata actcacccga tcccccttac cataattact
ctagccctcg ccctaaaagt aggcctagcc ccgctgcatg cctgactacc cgaagttcta
caaggattag atctaaccac aggactaatc ttatccactt ggcaaaaact agccccattt
attttactac tacagatctc aacaacaa-- -a------cc aaacaataat gatcgcttta
gccctaattt ctaccctcgt tggcggatga gggggcttaa accaaacaca attacgaaaa
atcttagcat attcctcaat cgcccactta ggctggatat tactagtcat acaatttaac
ccatcactca ccttacttac cctaattatt tattttataa taacattttc cgccttccta
acatttaaac ttaataactc caccacagta aacggactag ctacctcctg ggccaaaaca
ccaggaatta ccgctctcac ccccttagtc ttattaacaa taggaggact cccgcccctt
accggtttta taccaaaatg actcattctt caagaactaa caaaacaaga ccttgcccca
acagccacaa tcgccgccct aaccgcacta ttaagcctct acttctatct acgactatcc
tacgctatgg ccctaacaat tgccccaaat aatcttatag ctacccccac atgacggaaa
caaccaaccc agca-aaccc ttcccttagc agcatcaaca ataatagcta ccacacttct
accccttaca ccagccat-t gccgcccttc taac------ ---------- --acttt---
-------aa
>Eleotridae_Leptophilypnus_panamensis_2_1
nnnnnnnnnn nnnnnnnnnn nnnnnnnnnn nnnnnnnnnn nnnnnnnnnn nnnnnnnnnn
nnttttgcaa gctcccactg actattagca tgaataggcc tagaaattaa tacactagcc
atcctccccc tgatagcaca acaccaccac ccacgagcaa ttgaagccac caccaaatat
ttcctcaccc aagcaacagc tgcagccacc ctactattcg ctagcactac aaatgcctga
attacgggcc aatgagacat tcaacaaata actcacccga tcccccttac cataattact
ctagccctcg ccctaaaagt aggcctagcc ccgctgcatg cctgactacc cgaagttcta
caaggattag atctaaccac aggactaatc ttatccactt ggcaaaaact agccccattt
attttactac tacagatctc aacaacaa-- -a------cc aaacaataat gatcgcttta
gccctaattt ctaccctcgt tggcggatga gggggcttaa accaaacaca attacgaaaa
atcttagcat attcctcaat cgcccactta ggctggatat tactagtcat acaatttaat
ccatcactca ccttacttac cctaattatt tattttataa taacattttc cgccttccta
acatttaaac ttaataattc caccacagta aacggactag ctacctcgtg ggccaaaaca
ccagtaatta ccgctctctc cccgttagta ctattaacac taggaggact cccgcccctt
accggtttta taccaaaatg actcattctt caagaactaa caaaacaaga ccttgcccca
acagccacaa tcgccgccct aaccgcacta ttaagcctct acttctatct acgactatcc
tacgctatgg ccctaacaat tgccccaaat aatcttatag ctacccccac atgacgaaaa
caaccaaccc agca-aaccc ttcccttagc agcatcaaca ataatagcta ccacacttct
accccttaca ccagccat-t gccgcccttc taac------ ---------- --acttt---
-------aa
>Poeciliidae_Cnesterodon_decemmaculatus_1_1
nnnnnnnnnn tcatttactc ca---cctta atcattagtc ttggcctcgg cacaaccata
acttttgcca gtacccactg gtatcttgct tgaataggca tcgaaattaa tacattagcc
atcatcccct taatagctca aaatcacgac ccccgagcaa ttgaagccac cactaaatat
tttttcattc aggcaacagc ctcagcaaca cttctatttg ctagcatctc caacgcattc
ctcaccggag agtgagacat tcttcaaaca cctcatatcc ttacctctac acttatttcc
ctagctctag ccatgaaaat tggacttgcc cccctacaca gctgaatgcc agaagtaata
caaggcctaa acttaactac tggcctgatc ctatccactt gacaaaaact tgcccccttt
taccttattt atcaaattca accaaaca-- -a------ct caaatatctt tatcacccta
ggtctcttat ccattatcat tggaggttga gggggattta accaagtcca actccgaaaa
attttagcgt actcttcaat cgcccacctg ggatgaatga ttttagtcct tccattttca
cctcccctca ccctcctaac ccttttcatt tacctattaa taactttctc attattttac
tccttcatat tcaaccgcac cacacacatt aactctttat ccacatcctg agccaagacc
ccagctctca ctgtcgctac ccccttcatc ctcttgtcat tagggggatt accccctctc
acaggattca taccaaaatg attaatcctc caagaactaa ccaaacaaga actaactcct
ttagccaccc tagctgcact ctcatccctt ttcagcctct acttctatct acggttatct
tacgcaataa ccctcactat acctcctaac aaccccgccg gaacactccc ttgacgactt
aacccccaac ataa-aaatt ttatcccgac cctaacaacc accnnnnnnn nnnnnnnnnn
nnnnnnnnnn nnnnnnnnnn nnnnnnnnnn nnnnnnnnnn nnnnnnnnnn nnnnnnnnnn
nnnnnnnnn
>Poeciliidae_Gambusia_hispaniolae_1_1
atgactcccc ttatctattc ca---gtctg atcatcagcc ttgggatcgg cactaccctc
acatttgcta gtacccattg atatctcgcc tgaatgggta ttgaaatcaa cacattagcc
attattcccc tgataacaca gaaccacagc ccccgggcaa ctgaagccac cactaaatac
ttctttgcac aagccaccgc ctcagcgacc cttctcttcg ctgctacctc taacgctttc
ttcaccggaa gttgagacat ccttcaaatc aatcacccct atacctttgc tctaatgacc
cttgccctag tcctaaaact gggcctagcc ccccttcaca gctggctgcc cgaagtcata
caaggcatgg atttactaac aggactaatc ctctccacct gacaaaaact tgcccccttt
tgccttattt atcaagtcca accccaca-- -a------cc craacctttt cgtattctta
gggctcctgt ctattattac aggaggatgg ggaggcttca accaagtaca actccgaaaa
atccttgcat attcatcaat tgcacattta ggatgaatag tcctcatcct tcccttttct
ccccccacta cacttattgc ctttttcacc tacctactaa taaccttttc cctattttac
tcttttatta tagccaaagc cctacacatc aactctctag ccatctcctg agccaaaatc
ccaactctca ccgctttaac acctcttatc ctcctctccc taggaggctt accccctctg
acaggatttt taccaaaatg attaatcctt caagaattga ccaaacacga cctattcata
atcgccaccc tcgccgccct cttctccctc ttcagtattt atttttacct ccgactaaca
tacgcaataa cactaacaat acccccaaat aacccctcag gagcccttcc ttgacgcctc
tactccaacc tcta-caccc tccccctgtc cttaaccgca acaataacaa tttttcttct
ccctatttcc ccggccgt-t aaaacnnnnn nnnnnnnnnn nnnnnnnnnn nnnnnnnnnn
nnnnnnnnn
>Poeciliidae_Gambusia_manni_1_1
atgactcctc ttattttctc ca---cccta atcatcagcc taggcgtcgg cactaccctg
acatttgcta gcacccactg atatctcgcc tggatgggta ttgaaatcaa cacactagcc
attattccct taataacaca aagccacagc ccccgagcaa ctgaagccac cactaagtac
ttctttgcac aagccaccgc ctctgctaca cttctcttcg ctgccacctc taatgccttc
ttcaccggaa gttgagacat tcttcaaacc aatcatcccc ccaccttcac actaataacc
cttgcactgg ccataaaaat tggccttgct cccctccaca gctgaatgcc cgaagtaata
caaggcctaa ccctcccaac aggtctaatt ctttccacct gacaaaagct cgcccccttt
tgccttatct atcagattca accacaca-- -g------cc caaacctttt catagcctta
ggactacttt ccattattac aggaggctga ggaggcttca accaggtaca actccgaaaa
atccttgcat actcatcaat tgcccacctc ggctgaatag ttcttatcct ttctttttca
tcctctctca cacttattgc ctttttcaca tacctcttaa taactttctc cttattttat
tctttcataa taatcaaagc tacacacatc aactctctgt ccacctcctg agccaaaatc
ccaactctta ccgctctaac ccccctcatc cttctctcct tggggggcct cccccctcta
acaggatttt taccaaaatg actaatcctt caagaattaa caaaacaaga cctagcttta
atcgctgtcc ttgctgccct attctcactc tttagccttt atttttatct acgactatca
tacgcaatag cattaaccat acccccaaat aaccctgcag gaatcctccc ttgacgactt
agccccgccc acaa-caccc tcccctcggc tttaaccact acaataacaa tttttcttct
ccctattacc cctgcctt-t ataacnnnnn nnnnnnnnnn nnnnnnnnnn nnnnnnnnnn
nnnnnnnnn
>Poeciliidae_Gambusia_manni_2_1
atgactcctc ttattttctc ca---cccta atcatcagcc taggcgtcgg cactaccctg
acatttgcta gcacccactg atatctcgcc tggatgggta ttgaaatcaa cacactagcc
attattccct taataacaca aagccacagc ccccgagcaa ctgaagccac cactaagtac
ttctttgcac aagccaccgc ctctgctaca cttctcttcg ctgccacctc taatgccttc
ttcaccggaa gttgagacat tcttcaaacc aatcatcccc ctaccttcac actaataacc
cttgcactgg ccataaaaat tggccttgct cccctccaca gctgaatgcc cgaagtaata
caaggcctaa ccctcccaac aggcctaatt ctttccacct gacaaaagct cgcccccttt
tgccttatct atcagattca accacaca-- -g------cc caaacctttt catagcctta
ggactacttt ccattattac aggaggctga ggaggcttca accaggtaca actccgaaaa
atcctcgcat actcatcaat tgcccacctc ggctgaatag ttcttatcct tcctttttca
tcctctctca cacttattgc ctttttcaca tacctcttaa taactttctc cttattttat
tctttcataa taatcaaagc tacacacatc aactctctgt ccacctcctg agccaaaatc
ccaactctta ccgctctaac ccccctcatc cttctctcct tggggggcct cccccctcta
acaggatttt taccaaaatg actaatcctt caagaattaa caaaacaaga cctagcttta
atcgctgtcc ttgctgccct attctcactc tttagccttt atttttatct acgactatca
tacgcaatag cattaaccat acccccaaat aaccctgcag gaatcctccc ttgacgactt
agcccctccc acaa-caccc tccccccggc tttaaccact acaataacaa tttttcttct
ccctattacc cctgcctt-t ataacnnnnn nnnnnnnnnn nnnnnnnnnn nnnnnnnnnn
nnnnnnnnn
>Poeciliidae_Gambusia_manni_3_1
atgactcctc ttattttctc ca---cccta atcatcagcc taggcgtcgg cactaccctg
acatttgcta gcacccactg atatctcgcc tggatgggta ttgaaatcaa cacactagcc
attattccct taataacaca aagccacagc ccccgagcaa ctgaagccac cactaagtac
ttctttgcac aagccaccgc ctctgctaca cttctcttcg ctgccacctc taatgccttc
ttcaccggaa gttgagacat tcttcaaacc aatcatcccc ctaccttcac actaataacc
cttgcactgg ccataaaaat tggccttgct cccctccaca gctgaatgcc cgaagtaata
caaggcctaa ccctcccaac aggtctaatt ctttccacct gacaaaagct cgcccccttt
tgccttatct atcagattca accacaca-- -g------cc caaacctttt catagcctta
ggactacttt ccattattac aggaggctga ggaggcttca accaggtaca actccgaaaa
atcctcgcat actcatcaat tgcccacctc ggctgaatag ttcttatcct tcctttttca
tcctctctca cacttattgc ctttttcaca tacctcttaa taactttctc cttattttat
tctttcataa taatcaaagc tacacacatc aactctctgt ccacctcctg agccaaaatc
ccaactctta ccgctctaac ccccctcatc cttctctcct tggggggcct cccccctcta
acaggatttt taccaaaatg actaatcctt caagaattaa caaaacaaga cctagcttta
atcgctgtcc ttgctgccct attctcactc tttagccttt atttttatct acgactatca
tacgcaatag cattaaccat acccccaaat aaccctgcag gaatcctccc ttgacgactt
agcccctccc acaa-caccc tccccccggc tttaaccact acaataacaa tttttcttct
ccctattacc cctgcctt-t aaaacnnnnn nnnnnnnnnn nnnnnnnnnn nnnnnnnnnn
nnnnnnnnn
>Poeciliidae_Poecilia_melanonotata_1_1
atggctcccc ccatttactc cg---cccta atcatcagcc ttggccttgg tacaaccata
acctttgcca gcactcactg gtatcttgcc tgaataggca tcgaaattaa tacactagct
atcatcccat taatagccca aaaccatatt ccccgagcag tcgaagccac cactaaatac
ttctttgccc aagcaaccgc ctcagcaaca ctcctattcg ctggcatctc aaacgcattc
ctcaccggag aatgggacat tcttcacact ccctacacct caacctccac actaattacc
ctagccctcg caataaaaat tggccttgcc cccctacaca gctgaatacc agaagtaata
caaggcctaa acttacttac cggactaatt ctttccactt gacaaaaact tgctcccctc
tacctaatct accaaatcca accaaaca-- -g------cc caaacacttt tattaccctg
ggcctcttat ccatcatcgt tgggggatga ggaggattca accaagtcca actccgaaaa
atcctagcat attcatcaat cgcccactta ggatgaataa ttctaattct ctcattctca
ccccccctcg ccctacttac cattctaatt tatctcttaa taaccttctc cctattctct
tctttcatac taacccgcac cacacacatc aactccctat ccactacctg agctaaaatt
ccaattctta ccgtttccac ccctctaatt ttactatccc taggtggact gccccctctc
acaggattta tgccaaaatg attaattctc caagagctga ctaaacaaga cctggcccca
ctcgccaccc tagccgcact atcatccctt ttcagcctat atttctacct ccggctatca
tacgcaataa cactttccat accacccaac aaccctgcag gaacactccc ctgacgactt
aaccctcaac acaa-cacct tcctaatggc cctcacaacc acctcaacaa tttgcctcct
tcccgtaacc ccagccat-c atagccctgt tacc------ ---------- --attct---
-------ag
>Poeciliidae_Poecilia_nelsoni_2_1
atggctcctc caatttactc tg---ccctg atcatcagtc ttggccttgg tacaaccata
acctttgcca gcacccattg ataccttgcc tgaataggca tcgaaattaa tacattagcc
atcatccctc taatagccca aaaccacatt ccccgagcaa ttgaagctac cactaaatac
ttttttgttc aagcaactgc ctcagcaaca cttctatttg ctggtatctc caacgcattt
ctaaccggac aatgagatat ttctcacacc ccttataccc ttacttctac actaattacc
cttgcccttg caataaaaat cggccttgct ccccttcaca gctgaatacc agaagtaata
caaggcctta atttacttac cgggctgatc ctatccactt gacaaaaact tgccccctta
tacctaattt atcaaattca accaaata-- -a------cc caaacatttt tattgcctta
ggccttctat caattattgt aggagggtga gggggcttca accaggtcca acttcgaaaa
atcctagcat attcatcaat cgcccaccta gggtgaataa ttttaattct atcattttca
cccccactcg ccctactcac cattattatc tacattttaa taaccttctc actattctcc
tcttttatat taacccgcac cacccatatc aactcccttt ctaccacctg agccaaaatc
ccaattctca ctgtttccac acccctaatc ctcctatccc taggcggact accccctctc
acaggattta taccaaaatg aataatcctc caagaactaa ccaaacagag cctatgccca
ctcgccacca tagctgcact ctcatccctt ttcagtcttt atttttacct ccgactatct
tacgcaataa cactcactat accaccaaat aaccctgcag gaacactccc atgacgactt
aaccctcgac acaa-tactc ttcccctagc cctaacaacc acctcaacaa tttgcctcct
tcccataacc ccagccat-c atatccttaa tacc------ ---------- --tttct---
-------ag
>Poeciliidae_Poecilia_nelsoni_3_1
atggctcctc caatttactc tg---ccctg atcatcagtc ttggccttgg tacaaccata
acctttgcca gcacccattg ataccttgcc tgaataggct tcgaaattaa tacattagcc
atcatccctc taatagccca aaaccacatt ccccgagcaa ttgaagctac cactaaatac
ttttttgttc aagcaactgc ctcagcaaca cttctatttg ctggtatctc caacgcattt
ctaaccggac aatgagatat ttctcacacc ccttataccc ttacttctac actaattacc
cttgcccttg caataaaaat cggccttgct ccccttcaca gctgaatacc agaagtaata
caaggcctta atttacttac cgggctgatc ctatccactt gacaaaaact tgccccctta
tacctaattt atcaaattca accaaata-- -a------cc caaacatttt tattgcctta
ggccttctat caattattgt aggagggtga gggggcttca accaggtcca acttcgaaaa
atcctagcat attcatcaat cgcccaccta gggtgaataa ttttaattct atcattttca
cccccactcg ccctactcac cattattatc tacattttaa taaccttctc actattctcc
tcttttatat taacccgcac cacccatatc aactcccttt ctaccacctg agccaaaatc
ccaattctca ctgtttccac acccctaatc ctcctatccc taggcggact gccccctctc
acaggattta taccaaaatg aataatcctc caagaactaa ccaaacagag cctatgccca
ctcgccacca tagctgcact ctcatccctt ttcagtcttt atttttacct ccgactatct
tacgcaataa cactcactat accaccaaat aaccctgcag gaacactccc atgacgactt
aaccctcgac acaa-tactc ttcccctagc cctaacaacc acctcaacaa tttgcctcct
tcccataacc ccagccat-c atatccttaa tacc------ ---------- --tttct---
-------ag
>Poeciliidae_Poecilia_pauciradiata_1_1
atggctcccc ccatttactc cg---cccta atcattagcc ttggccttgg tacaaccata
acctttgcca gcacccactg gtatcttgcc tgaataggca tcgaaattaa cacactagct
atcatcccat taatagccca aaaccatatc ccccgagcaa ttgaagccac cactaaatac
ttctttgccc aagcaaccgc ctcagcaaca cttctattcg ctggcgtctc aaacgcactc
ctcaccggag aatgagatat tcttcacacc ccctgtacct ccacctccac actaattacc
ctagccctag caataaaaat tggccttgcc cccctccaca gctggatacc agaagtgata
caaggcctaa acttacttac cggcctaatt ctttccactt gacaaaaact tgcccccctc
tacctaatct accaaatcca accaaaca-- -g------cc caaacatttt cattacccta
ggcctcttat ccattatcgt tggtgggtga ggggggttca accaagtcca actccgaaaa
atcctagcat attcatcaat cgcccactta ggatgaataa tcctaattct ctcattctca
ccccccctag ccctacttac cattctaatt tacctcttaa taaccttctc cctattctct
tccttcatat taacccgcac cacgcacatc aactccctat ccactacctg ggctaaaatc
ccaattctta ccgtctccac ccccctaatt ttactatccc taggcggact accccctctt
acaggattca taccaaaatg attaattctc caagaactga ctaaacaaga cctagcccca
ctcgctaccc tagctgcact atcatccctc ttcagcctat atttctacct ccgactatca
tacgcattaa cacttaccat accacccaac aaccctgcag gaacactccc ctgacgactt
aaccctcaac acaa-cactt tcctcatggc ccttacaacc acctcaacaa tttgcctcct
tcccgtaacc ccagccat-t atagccctgt tacc------ ---------- --cttct---
-------ag
>Poeciliidae_Poeciliopsis_gracilis_2_1
atgtcaccaa tcaccatatc at---tattc tacagctccc ttgggctcgg cactataata
gctttcgcca gcaaccactg acttctcgca tgaataggaa tcgaaatcaa cacactagcc
atcatccccc tgataattca aaacccccac ccccgagcag ttgaagcatc caccaagtac
ttcttcgcac agacaatcgc ctcggcattg cttttatttg ccaccctatc aaactcaatt
ttaaccggag aatgaaacat tcctctagtt tctcacccag taccctcaac gctatgcatc
ctcgctctcg caataaaact gggccttgcc ccccttcaca cctgactgcc tgaagtcatt
caagcactag acctccgcac tgccctagtt ctctctactt gacaaaaact tgcccccctt
taccttatgt accaaattcc cttggcca-- -a------cc aaaacctctt cttgagccta
ggcctcttat ccatcattgt ggggggactt gggggattta accaacttca actccgaaaa
gttcttgcat actcttcaat cgctcacctg ggctgaattg tccttgtcct accaattatg
cctcccctag ccttacttgc cctctacacc tacttattaa tgtctaccgc actattcctc
tccctaataa cccttcgtgc caaacacatc agctctctat ctatctcctg ggctaaagtc
ccagccttca ctgccatcct ccccttcatc cttctatctt taggagggct gccccctctc
acaggattcg caccaaaatg gctaattctc ctatctatgg ttaaagaagc cctgatccta
gcagctgtca tcgccatcct ctcatccctc ctcagccttt attattacct ccgacttttc
tacacatcat ccctcactac accccctaac aaccccccag gaacactccc ctgacggcta
cgcccccgat ataa-tacac tcatcccagc tctagttatc actgcaacaa tcgccctcct
tccccttacc cccgcaat-c ctcacctacc taac------ ---------- --ttgat---
-------aa
>Poeciliidae_Poeciliopsis_gracilis_3_1
atgtcaccaa tcaccatatc at---tattc tacagctccc ttggactcgg cactataata
gctttcgcca gcaaccactg acttctcgca tgaataggaa tcgaaatcaa cacactagcc
atcatccccc tgataattca aaacccccac ccccgagcag ttgaagcatc caccaagtac
ttctttgcac agacaatcgc ctcagcattg cttttatttg ccactctatc aaactcaatt
ttaaccggag aatgaaacat tcctctagtc tctcacccag caccctcgac gctctgcatc
ctcgctctcg caataaaact gggccttgcc ccccttcaca cctgactgcc tgaggtcatt
caagcactag acctccgcac tgccctagtt ctctctactt gacaaaaact tgcccccctt
taccttatgt accaaattcc cttagcca-- -g------cc aaaacctctt cttaggccta
ggcctcttgt ccatcattgt ggggggactt ggagggttta accaactaca actacgaaaa
gttcttgcat actcttcaat cgcccaccta ggctgaatcg tccttgtcct tccgattatg
cctcccctgg ccttacttgc cctctacacc tacttattaa tgtctaccgc actatttctc
tccctaataa cccttcgtgc caaacacatc agctctctgt ctatctcctg agctaaagtc
ccagccttca ctgccatcct ccccttcatc ctactatctt taggagggct gccccctctt
acaggattcg caccaaaatg gctaatcctc ctatctatgg ttaaagaagc cctaatccta
gcagctgtca tcgccatcct ctcatccctc ctcagccttt attactacct ccgacttttc
tacacatcat ccctcactac accccctaac aaccccccag gaacactccc ctgacgacta
cgcccccgac ataa-tactc tcatcccagc tctaatcatc actgcaacaa tcgccctcct
tccccttacc cccgcaat-c ctcacctacc taac------ ---------- --ttgat---
-------aa
>Poeciliidae_Poeciliopsis_hnilickai_1_1
atgtcaccaa tcaccatatc at---tattc tacagctccc ttggactcgg cactataata
gctttcgcca gcaaccactg acttctcgca tgaataggaa tcgaaatcaa cacactagcc
atcatccccc tgataattca aagcccccat ccccgagcag ttgaagcatc caccaagtac
ttyttcgcac agacaatcgc ctcggcattg cttttatttg ccaccctatc aaactcaatt
ttaactggag aatgaaacat tcctctagtt tctcacccag caccctcaac gctatgcatc
ctcgctctcg caataaaact gggccttgcc ccccttcaca cctgactgcc ggaagtcatt
caagcactag acctccgcac tgccctagtt ctctctactt gacaaaaact tgcccccctt
taccttatgt accaaattcc cttagcca-- -a------cc aaaacctctt cttaggccta
ggcctattgt ccatcattgt ggggggactt gggggattta accaactaca actccgaaaa
gttcttgcat actcttcaat cgcccacctg ggctgaatcg tccttgtcct accgattatg
cctcccctag ccttacttgc cctctacacc tacttattaa tgtctaccgc actatttctc
tccctaataa cccttcgtgc caaacacatc agctctctat ctatctcctg agctaaagtc
ccagccttca ctgccatcct ccccttcatc cttctatctt taggggggct gccccctctc
acaggattcg caccaaaatg gctaattctc ctatctatag ttaaagaagc cctgatccta
gcagctgtca tcgccatcct ctcatccctc ctcagccttt attattacct ccgacttttc
tacacatcat ccctcactac gccccctaac aaccccccag gaacactccc ctgacgacta
cgcccccgat gtaa-tacac tcatcccagc tctagtcatc actgcaacaa tcgccctcct
tccccttacc cccgcaat-c ctcacctacc taac------ ---------- --ttgat---
-------aa
>Poeciliidae_Poeciliopsis_turrubarensis_2_1
atgtcaccga tcactatatc at---ttttc cacatctctc tcggactcgg cactataata
actttcgcca gcaaccactg atttctcgca tgaatgggca ttgaaattaa tacattagcc
ctaatccccc tgatagtaca aaacccccac ccccgagcgg ttgaagcatc taccaaatac
ttctttgcac aagcgaccgc ctcagcaata ctcttattcg ccaccctctt aaactccatc
ttaactggag aatgaaacat tcccctgatc tcccacccgg caccctcagc actttgcatc
cttgctctcg caataaaaat tggccttgcc ccccttcaca catgactgcc cgaagtaatt
caagcactag acctacgaac tagcctaatt ctttctacct gacaaaaact aggtcccctt
taccttatat accaaatccc atcagtca-- -g------cc caaacctctt cctacttcta
ggcctcttgt ctattattgt ggggggacta ggggggttta accaagtcca actccgaaaa
attgttgcat actcctcaat tgcccattta ggctgaatcg ctattgccct agcaattata
cctcccctcg ccttacttgc cctttacgtg tatctactat cttccaccac attatttctc
tcactaatag ccctccgagc caaacacatt agcgccctgg ctatctcctg agctaaagcc
ccaaccttca ctgccaccct ccccttcatc ctactatctt taggaggact gccccccctc
acaggcttta taccgaagtg actaattctc tcagccttag ttaaagaacc ccttaccctg
gtagccgtcc tcgccgccct ctcctccctc cttagccttt attattacct ccgactcttc
tacgcatcaa cactcaccat accccccaac aacccccccg ggacactccc ctgacgactg
aagccccgac gaaa-cacac tcatcctagc tctaaccatt actgcaacgg ctgccctcct
tcctctagcc ccggcagt-c ctaacttact taac------ ---------- --ctgat---
-------aa
>Potamotrygonidae_Paratrygon_aiereba_1_1
atgaaccctc taattctctc cc---tcata tactttagcc taggactagg caccacaata
acatttactg cctcccactg actactcatc tgagtcggat tagaaattaa cacaatagcc
attaccccac tcataatcta tcagcaccac ccccgagcca cagaagcaac cacaaaatat
ttccttatcc aaacaactgc ttcagccctc ctactatttg ccgccacaac aaacgcctga
accacaggcc aatgggctat cactgaaatt actaacccag cctctgccac acttatatcc
atcgccctag ccttaaaaat tggcctagca ccactacact tctgactacc agaagttcta
caaggactca accttatcac aggacttatc ttattaacct gacaaaaact agcaccattc
gcagtactac tccaactcta ccattccctc aa------cc caacactact tatctccata
ggcttactat caatcatcat aggggggtga ggaggcctaa accaaaccca actacgaaaa
atactagcat attcatcaat cgcacatatc ggttgaataa ttattatcct acactattcc
ccctccctca ccctcttaaa cctaataacc tacattatca tgacttcatc cctatttcta
ttattcaaca ctaacaacac cacaaacatc aactcaatcg ccacctcata caccaaatcc
cccctactaa caatcataac cataacaacc ctcctctccc taggaggcct cccccctctt
acagggttca taccaaaatg actcatccta caagaaataa caaaacaatc cctatccatc
ccagcactaa tcatagccat aacagcccta ctaagtctat tcttctacat acgcctatgt
tattcaatca cccttaccct atctccacac ccatcaatct catcatcaac ctgacgaaca
aaaaccctac accc-aaact caaccactac actaatagca tccctctccc tactcctcct
accactcacc cccacaat-a ctctcactag ttac------ ---------- --annnnnnn
nnnnnnnnn
>Potamotrygonidae_Potamotrygon_falkneri_1_1
atgagccctt taattctctc ca---tcaca atcctcagtc taggactagg taccacaaca
acattcatcg cctcccactg actacttatc tgagtaggac tagaaatcaa cacaatagcc
atcaccccac tcataatcta ccaacaccac ccacgagcca cagaagcaac cacaaaatac
ttccttaccc aagcgactgc ctcagccatc ctactattcg cagccactac aaacgcctga
acaacaggcc agtggtccat cactgatatt attaacccaa cctccgccac actaatatcc
atcgccctcg ccctaaaaat cggcctagca ccactacact tctgattacc agaagtccta
caaggacttg acctccccac aggacttatc ttatccacct gacaaaaact agcaccattc
gcagtactac tccaactcta ccccttactc aa------tc caacactact tatttccatg
ggcctattat caatcgtcat cggcggttga ggcggcctaa accaaaccca actacgaaaa
atcttagcat actcatcaat cgcacacatc ggctgaataa ttaccatcct acactactct
cccaccctca ctatcctaac cctagcaacc tacatcatca taacatcatc cctattccta
ctcttcaaca caaacaatac cacaaacatt aactcaatcg ccacctcctc caccaaatca
cccctactaa caatcatcac cataataatt ctcctctccc taggaggcct acctcccctc
accggcttca tacccaaatg actaatccta caagaaataa ccaaacaatc cctaattatc
ccagcactaa tcatagcctt aacagcccta ctcagcctac tcttctacat acgcctatgc
tactcaatta ccctcaccct ctccccacac acatcaatct ccccatcaac ctgacgcaca
aagaccctac acct-aaacc cagccaccac actaactgca tccctatcca ttctcctcct
cccgctcacc cccatagt-a ctttcactca ccac------ ---------- --atannnnn
nnnnnnnnn
>Profundulidae_Profundulus_balsanus_1_1
atgagccctt atatttcatt ta---catta ttatttacct taggacttgg aactactatt
accttcgcca gccaccactg attattagcc tgaataggcc tagaaatcaa tacactagct
attattcccc taatagctca acttcatcac cctcgagcaa tcgaagcaac tacaaaatat
ttcctaattc aagcaacagc ggccgccaca ctcttatttg caagcctatc aaatgcgtga
cttactggac aatgagatat tcagcacata cagcacccct tccttacaac actaatcact
ttggcattag ccctaaaaat tggcctagca ccccttcata gctgaatacc cgaagttata
caaggccttg acctaacaac aggactaatt gtttccacat gacaaaaact tgccccctta
tctttaatac ttcaaattca cccaacca-- -a------ta ataacctact tattattata
ggactaatat ctaccctaat tggaggttga ggaggactta accaaactca attacgaaaa
atcctagcat actcatcaat tgctcacctt gggtgaataa tactagttct acaattttcc
ccatctctta ccattcttac tatactaatt tatatctcta taacattctc cttatttatt
acctttaaat taaatcattc aacaaatatt aataccctag caatttcctg aacaaaaata
ccagtcctca cttcactaac ccctttaatt ctcctttcat taggaggcct cccaccccta
acaggcttta taccaaaatg attaattatt caagaactcg taaagcaaga attaacaccc
accgctacca tcgccgcact ctctgccctt ctcagcctgt atttttactt acgcctctcc
tacacaataa ccataattat ttcacctaac aatactacag gaacacttcc ctgacgcact
tccacacaac aact-tactt tacctctagc aatttcaact attatgacaa tttgcctact
acctattaca cccaccct-a atagcctcac ttac------ ---------- --acttt---
-------ag
>Profundulidae_Profundulus_balsanus_2_1
atgaaccctt atatttcatt ta---cactg ttatttgccc taggacttgg aacttctatt
accttcgcca gccaccactg attattagcc tgaataggcc tggaaatcaa tacactggct
attattcctc taatagctca gcttcatcgc cctcgagcag tcgaagcaac tacaaaatat
ttcctaattc aagcaaccgg agccgccaca cttttatttg caagcctgtc aaacgcatga
cttaccggac aatgagacat tcaacaaatg catcacccct tccttacaac actaattact
ttggcattgg ccctaaaaat tggcctagca ccccttcata gctgaatacc cgaagttctt
caaggccttg acctaacaac aggactaatt ctttccacat gacaaaaact tgccccctta
tctttaatac ttcaaattca accaacca-- -a------tc ataatctact tattatccta
ggactaatat ctaccctaat tgggggttga gggggtctta atcaaactca attacgaaaa
atcctagcat actcatcaat tgctcacctt gggtgaatga tactagttct acaattttcc
ccatctctta ccattcttac tatactaatt tacatctcta tagcattctc cttatttatt
acctttaaat taaatcattc aacaaatatt aattccctag caattccctg aacaaaaata
ccagccctta cttcactaac ccctttaatt ctgctttcat taggaggcct tccaccccta
acaggcttca taccaaaatg attaattatt caagaactcg taaagcaaga attagcaccc
agcgctacca tagccgcact ctctgccctt ctcagtctgt atttttactt tcgcctctcc
tacaccataa ctatgattat ttcacctaat aataccacag gaacacttcc ctgacgtact
tccacgcgac aact-cactt taccattagc aatttcagcc ataataacaa tttgcctatt
acctattaca cccgccct-a atagcctcac ttac------ ---------- --acttt---
-------ag
>Profundulidae_Profundulus_balsanus_3_1
atgaaccctt atatttcatt ta---catta ttatttgccc taggacttgg aacttctatt
accttcgcca gccaccactg attattagcc tgaataggac tagaaatcaa tacactagct
attattcctc taatagctca acttcatcac cctcgagcaa tcgaagcaac tacaaaatat
ttcctaattc aagcaaccgg agccgccaca cttttatttg caagcctatc aaacgcatga
cttacaggac aatgagacat tcaacaaata catcacccct tccttacaac actaattact
ttggcattag ccctaaaaat tggcctagca ccccttcata gctgaatacc cgaagttctt
caaggccttg acctaacaac aggactaatt ctttccacat gacaaaaact tgccccctta
tctttaatac ttcaaattca accaacca-- -a------tc ataatctact tattattcta
ggactaatat ctatcctaat tggaggttga gggggtctta atcaaactca attacgaaaa
atcctagcat actcatcaat tgctcacctt gggtgaataa tactagttct acaattttcc
ccatctctta ccattcttac tatactaatt tacatctcta taacattctc cttatttatt
acctttaaat taaatcattc aacaaatatt aattccctag caatttcttg aacaaaaata
ccagccctca cttcactaac ccctttaatt ctcctttcat taggaggcct cccaccccta
acaggcttca taccaaaatg attaattatt caagaactcg taaagcaaga attaacaccc
accgctacca tcgccgcact ctctgccctt ctcagtctgt atttttactt acgcctctcc
tacaccataa ctataattat ttcacctaat aataccacag gaacacttcc ctgacgtact
tccacgcaac aact-cactt taccactagc aatttcaacc ataataacaa tgtgcctatt
acctattaca cccgccct-a ataacctcac ttac------ ---------- --acttt---
-------ag
>Profundulidae_Profundulus_guatemalensis_1_1
atgaaccctt atatttcatt ta---catta ttatttgccc tagggcttgg aactactatc
accttcgcca gccaccactg attattagcc tgaataggct tagaaatcaa tacactagct
attattcctc taatagctca acttcatcac cctcgagcaa tcgaagcaac tacaaaatat
ttcctaattc aagcaaccgg agccgccaca cttttatttg caagcctatc aaacgcatga
cttacaggac aatgagacat tcaacacata catcaccccc tccttacaac actaatcact
ttggcattag ccctaaaaat tggcctagca ccccttcata gttgaatacc cgaagtccta
caaggccttg acctaacaac aggactaatt ctttccacat gacaaaaact tgccccctta
tctttaatac ttcaaattca accaacca-- -a------ta acaatttact tattatatta
ggactaatat ccaccctaat tggaggttga ggaggactta accaaactca attacgaaaa
attctagcat actcatcgat cgcccacctt ggttgaataa tattaattct acaattttcc
caatctctta ctattctcac tatactaatt tacatctcta taacattttc cttatttatt
acctttaaat taaatcattc aacagacatt aattccctaa caatttcctg aacaaaaata
ccagccctca cttcactaac ccctttaatt ctcctttcat taggaggcct cccaccccta
acaggtttca taccaaaatg attaatcatc caagaacttg taaaacaaga attagcaccc
accgctacca tcgccgcact ctctgccctc ctcagtctgt atttttactt acgcctctcc
tacactataa ctataattat ttcacctaac aatactacag gaacacttcc ctgacgctct
tccacacaac aact-cacac taccactagc aatttcaacc ataataacaa tctgcctatt
acctattaca cccgccct-a atagcctcac ttac------ ---------- --acttt---
-------ag
>Profundulidae_Profundulus_kreiseri_1_1
atgaaccctt atatttcatt ta---catta ttatttgccc tcggacttgg aactactatt
accttcgcca gccaccactg attattagcc tgaataggct tagaaatcaa cacactagct
attattcctc taatagcaca acttcatcac cctcgagcaa tcgaagcaac tacaaaatat
ttcctaattc aagcaaccgg agccgccaca cttctatttg caagcctatc aaacgcatga
cttacaggac aatgagacat tcaacacata catcaccccc tccttacaac actaatcact
ttggcattag ccctaaaaat cggcctagca ccccttcata gctgaatacc cgaagtccta
caaggccttg acctaacaac aggactaatt ctttccacat gacaaaaact tgccccctta
tctttaatac ttcaaattca accaacca-- -a------ta acaatttact cattattctt
ggactaacat ccaccctaat tggaggttga ggagggctta accaaactca gttacgaaaa
atcctagcat actcatcagt tgcccacctt ggttgaataa tactagtcct acaattttcc
ccatctctta ctattctcac tatactaatt tacatctcta taacattctc cttatttatt
acctttaaat taaatcattc aacaaatatt aattccctag caatttcctg aacaaaaata
ccagccctca cttcactaac ccctttaatt ctcctctcat taggaggcct cccaccccta
acaggcttta taccaaaatg attaattatt caagaactag taaagcaaga attagcaccc
accgctacca tcgccgcact ctctgccctc ctcagtctgt atttttactt acgcctctcc
tacaccataa ctataattat ttcacctaac aataccacag gaacacttcc ctgacgcact
tccacacaac aact-cacgc taccactagc aatttcaacc atagtaacaa tttgcctatt
acctattaca cccgccct-a atagcctcac ttac------ ---------- --acttt---
-------ag
>Profundulidae_Profundulus_mixtlanensis_1_1
atgaaccctt atatctcatt ta---tatta ttatttgctc taggccttgg aactacaatc
acctttgcca gccaccattg actattagcc tgaataggct tagaaatcaa tacactagcc
atcattcctc ttatagccca attttatcac cctcgagcag tcgaagcaac tacaaaatac
tttttaattc aagcaaccgc tgccgccaca ctactatttg cgagcctatc aaacgcatga
ctcacagggc aatgagacat tcaacacata catcacccct ttcctacaac actaattacc
ttagccttag ccctaaaaat tggtttagca cctcttcata gttgaatacc tgaagtttta
caaggacttg acctaacaac aggattaatt ctctccacat gacaaaaact tgccccccta
tctttaattc ttcaaatcca accaatca-- -a------ta ataacctact tattattctt
gggcttttat ctatcctagt tggaggttga gggggtctta accaaaccca attacgaaaa
attttagcat attcatcaat tgcccatctt ggatgaataa tactagtcct gcagttttca
ccacctctca ctgtccttac tatattaatt tacatttcga taacattctc tttatttatt
acctttaaac taaaccattc aacaaatatt aattccctag caatctcctg aacaaaaacg
cccaccctta cctcactaac ccctctaatt ctcctttcat taggaggcct accaccccta
acgggcttta ttccaaaatg attaattatt caagaacttg taaaacaaga actagcaccc
gtcgccaccc tagccgcact ctctgccctc cttagcctat acttttattt acgcctctcc
tacaccataa ccatgattat ctcacccaac aacatcattg gaatacttcc atgacgcacc
cccacacaac aatt-aacct ttcccctagc aatttcaacc atgataacaa tctgcctact
acccattaca cccgccct-a atagtctcac tcac------ ---------- --gcttt---
-------ag
>Profundulidae_Profundulus_parentiae_1_1
atgaacccct atatttcatt ta---catta ttatttgccc taggacttgg aacttctatt
accttcgcca gccaccactg attattggcc tgaataggac tagaaatcaa tacactagct
attattcctc taatagctca acttcatcac cctcgagcaa tcgaagcaac tacaaaatat
ttcctaattc aagcaaccgg agccgccaca cttttatttg caagcctatc aaacgcatga
cttacaggac aatgagacat tcaacaaata catcacccct tcctttcaac actaattact
ttggcattag ccctaaaaat tggcctagca ccccttcata gctgaatacc cgaagttctt
caaggccttg acctaacaac aggactaatt ctttccacat gacaaaaact tgccccctta
tctttaatac ttcaaattca accaacca-- -a------tc ataatctact tattattcta
ggactaatat ctatcctaat tggaggttga gggggtctta atcaaactca attacgaaaa
atcctagcat actcatcaat tgctcacctt gggtgaataa tactaatttt acaattttcc
ccatctctta ccattcttac tatactaatt tacatctcta taacattctc cttatttatt
acctttaaat taaatcattc aacaaatatt aattccctag caatttcttg aacaaaaata
ccagccctca cttcactaac ccctttaatt ctcctttcat taggagggct cccaccccta
acaggcttca taccaaaatg attaattatt caagaactcg taaagcaaga attaacaccc
accgctacca tcgccgcact ctctgccctt ctcagtctgt atttttactt acgcctctcc
tacaccataa ctataattat ttcacctaat aataccacag gaacacttcc ctgacgtact
tccacgcaac aact-cactt taccactagc aatttcaacc ataataacaa tgtgcctatt
acctattaca cccgccct-a ataacctcac ttac------ ---------- --acttt---
-------ag
>Profundulidae_Profundulus_parentiae_2_1
atgaacccct atatttcatt ta---tatta ttatttgccc taggacttgg aacttctatt
accttcgcca gccaccactg attattggcc tgaataggac tagaaatcaa tacactagct
attattcctc taatagctca acttcatcac cctcgagcaa tcgaagcaac tacaaaatat
ttcctaattc aagcaaccgg agccgccaca cttttatttg caagcctatc aaacgcatga
cttacaggac aatgagacat tcaacaaata catcacccct tcctttcaac actaattact
ttggcattag ccctaaaaat tggcctagca ccccttcata gctgaatacc cgaagttctt
caaggccttg acctaacaac aggactaatt ctttccacat gacaaaaact tgccccctta
tctttaatac ttcaaattca accaacca-- -a------tc ataatctact tattattcta
ggactaatat ctatcctaat tggaggttga gggggtctta atcaaactca attacgaaaa
atcctagcat actcatcaat tgctcacctt gggtgaataa tactaattct acaattttcc
ccatctctta ccattcttac tatactaatt tacatctcta taacattctc cttatttatt
acctttaaat taaatcattc aacaaatatt aattccctag caatttcttg aacaaaaata
ccagccctca cttcactaac ccctttaatt ctcctttcat taggaggcct cccaccccta
acaggcttca taccaaaatg attaattatt caagaactcg taaagcaaga attaacaccc
accgctacca tcgccgcact ctctgccctt ctcagtctgt atttttactt acgcctctcc
tacaccataa ctataattat ttcacctaat aataccacag gaacacttcc ctgacgtact
tccacgcaac aact-cactt taccactagc aatttcaacc ataataacaa tgtgcctatt
acctattaca cccgccct-a ataacctcac ttac------ ---------- --acttt---
-------ag
>Profundulidae_Profundulus_parentiae_3_1
atgaaccctt atatttcatt ta---tatta ttatttgccc taggacttgg aacttctatt
accttcgcca gccaccactg attattagcc tgaataggcc tagaaatcaa tacactagct
attattcctc taatagctca acttcatcac cctcgagcaa tcgaagcaac tacaaaatat
ttcctaattc aagcaaccgg ggccgccaca cttttatttg caagcctgtc aaacgcatga
cttacaggac aatgagacat tcaacaaata catcacccct tccttacaac actaattact
ttggcattag ccctaaaaat tggcctagca ccccttcata gctgaatacc cgaagttctt
caaggccttg acctaacaac aggactaatt ctttccacat gacaaaaact tgccccctta
tctttaatac ttcaaattca accaacca-- -a------tc ataatctact tattattcta
ggactaatat ctaccctaat tggaggttga gggggtctta atcaaactca attacgaaaa
atcctagcat actcatcaat tgctcacctt gggtgaatga tactagttct acaattttcc
ccatctctta ccattcttac tatactaatt tacatctcta taacattctc cttatttatt
[truncated: 129,026 more chars]
