# Supplementary material for: Time-calibrated phylogeny of neotropical freshwater fishes
Source: Front Bioinform. 2024 Dec 6;4:1433995. doi: 10.3389/fbinf.2024.1433995 (PMC11659281; doi:10.3389/fbinf.2024.1433995)
Supplement: Supplementary file 1 [file DataSheet1.zip › Supplementary Material/aln/alignment_ND4.fasta]

>Callichthyidae_Corydoras_aeneus_1_1
cttggaggct atggaataat acgaataata attatactag accccttatc taaagaaata
gcatacccat ttattattct agccttatga ggaattatca taaccggatc aatttgtctc
cgacaaacag acctaaaatc actcatcgcc tactcatcag tcagccacat aggtctggtc
gcaggaggaa tcttaatcca aaccccatga ggcttcaccg gagcaattat cttaataatc
gctcatggtc tagtgtcatc cgcgctcttc tgccttgcca acaccacata tgaacgcacc
catagccgaa cgatagtatt agcccgagga atacaaatac tcctcccact aaccgcaacc
tgatgattta ttgccaacct agcaaatcta gctttacctc ctctacctaa tctcatggga
gaattactaa ttattacatc catattcaac tgatctccct gaacactaat tatcacggga
acaggcaccc taatcacagc tgcttactca ctatacctct tcctgaaaac ccaacgaggc
acactaccca cccatatcat caacctacaa ccctaccac- acccgagaac acctactcat
aatcctacat ctcctcccaa ttattatact tatcacaaaa ccagaactca tgtgaggatg
atgatact-- ---gtagata tagtttcaac taaaacatta gattgtggtt ctaaaaatag
aggttaaaat ccacttatcc accgagagag gcc---aaga gcagta-agg actgctaat-
ccataccccc atggttag
>Trichomycteridae_Ituglanis_boitata_1_1
ttaggaggtt acggaataat gcgaataata attatattag accccctctc taaagaaata
gcatacccat ttattattct tgcactatgg ggcattatca taacagggtc aatttgctta
cgacaaacag atttaaaatc cctcatcgca tattcatccg ttagtcacat gggcctggtt
gcagggggga tccttattca aaccccatga ggcttcaccg gagcaattat cctaataatt
gcccacggcc tagtctcctc cgcactattc tgccttgcaa atacaaccta tgaacggacc
cacagccgaa caatagtact agcccgcggc ctccaagtaa tcttcccatt gactgccgtt
tgatgattta ttgccaacct tgcaaatcta gcactacccc cactaccaaa tttaatagga
gaactcatta ttatcacagc catatttaac tgatccccct gaaccctggc tatgaccgga
gccgggacct taatcaccgc tgcttattcc ctctacctgt tccttataac acaacggggg
cccctgccta cacacattat aaacctccaa cccttccat- acccgagaac acctacttat
ggccttacac ctcctaccaa ttattcttct cattacaaaa cctgagttaa tgtgaggatg
atgatact-- ---gtagata tagtttcaac taaaacatta gattgtggtt ctaaaaatag
aggttaaagc cctcttatcc accgagagag gcc---agaa gcaatg-agg actgctaac-
ccccatcccc atggttaa
>Trichomycteridae_Trichomycterus_areolatus_1_1
nnnnnnggat acgggataat acgaataata gttatactag accccctctc taaagaaata
gcatacccat ttattattct tgcactctga ggtattatca taacaggatc tatttgctta
cgacagacag acctaaaatc cctcatcgca tactcatccg ttagccacat aggcctggtt
gcagggggaa tccttattca aaccccatga ggctttaccg gggcaattat cctaataatt
gcccacggcc tagcctcctc cgccctgttc tgccttgcaa atacagccta cgaacgaact
cacagccgaa caatagtatt ggcccgaggc ctccaagtaa tttttccctt ggccgccgta
tgatgattta ctgctaacct cgcaaacttg gcattgcccc ccctaccaaa tttaataggg
gagctcatta ttattacagc catgtttaat tgatccccct gaactttagc cataacaggg
gccgggacct tgattaccgc cgcttattcc ctctacctct ttcttataac acaacgaggg
cccctgccca cacacattac aaatttacaa cccttccac- acccgagaac acctacttat
ggtcctccac cttctaccaa ttatccttct cattacaaag cgtgaattaa tatgaggatg
gtgatact-- ---gtagata tagtttcaac aaaaacaata gactgtggtt ctaaaaatag
aggttaaaat cctcttatcc accgagagag gct---agag gcaatg-agg actgctaat-
ccccatcccc a-ggttaa
>Callichthyidae_Corydoras_aeneus_2_1
cttggaggct atggaataat acgaataata attatactag accccttatc taaagaaata
gcatacccat ttattattct agccttatga ggaattatca taaccggatc aatttgtctc
cgacaaacag acctaaaatc actcatcgcc tactcatcag tcagccacat aggtctggtc
gcaggaggaa tcttaatcca aaccccatga ggcttcaccg gagcaattat cttaataatc
gctcatggtc tagtgtcatc cgcgctcttc tgccttgcca acaccacata tgaacgcacc
catagccgaa cgatagtatt agcccgagga atacaaatac tcctcccact aaccgcaacc
tgatgattta ttgccaacct agcaaatcta gctttacctc ctctacctaa tctcatggga
gaattactaa ttattacatc catattcaac tgatctccct gaacactaat tatcacggga
acaggcaccc taatcacagc tgcttactca ctatacctct tcctgaaaac ccaacgaggc
acactaccca cccatatcat caacctacaa ccctaccac- acccgagaac acctactcat
aatcctacat ctcctcccaa ttattatact tatcacaaaa ccagaactca tgtgaggatg
atgatact-- ---gtagata tagtttcaac taaaacatta gattgtggtt ctaaaaatag
aggttaaaat ccacttatcc accgagagag gcc---aaga gcagta-agg actgctaat-
ccataccccc atggttag
>Callichthyidae_Corydoras_aurofrenatus_1_1
cttggaggct atggaatgat gcgaataata cttctactgg atcctctctc caaagaaata
gcatacccgt ttattatctt agccttatga ggaatcatca tgacaggctc gatctgttta
cgacaaacag acctaaaatc actcattgct tactcatctg tgagtcacat gggactcgtt
gcagcaggaa tcctaatcca aaccccatga ggcttcacag gggctattat tctaatggta
gcacatggtc ttgtctcctc aatacttttc tgtctcgcta acacaacata tgaacgcaca
catagtcgaa ctataatatt agcccgagga atacaactac ttctaccact aaccacaata
tgatgattca ccgcaaatct agcaaacctg gctctacccc ctctcccaaa cctcatgggg
gaactcttaa ttattatggc catattcaac tgatctccct gaacactcat catgacaggg
gcgggtaccc tcatcacagc tgcctactcc ctctacctct tcctaaaaac ccaacgaggt
gccctaccag cccacattat taaccttcaa ccttaccac- actcgagaac acctgctcat
agccctacac tttttaccaa ttatgctact gataataaaa ccagaactaa tatgaggatg
ataaaaat-- ---gtagata tag-tttaaa aaaaacatta gattgtggtt ctaaaaacag
aggttaaaat ccacttatcc accgagagag gct---tcaa gcacta-agg actgctaat-
ccctaccccc atggttaa
>Galaxiidae_Galaxias_maculatus_1_1
cttgggggct acggcatgat gcggatggtg ttggttctgg accctttgac taaggaccta
gcatacccct ttattgtatt ggcgttgtga gggatcatta tgacgggctc aatttgcctt
cggcaaactg acctgaaatc tttgattgcc tactcgtcgg ttagtcatat gggccttgtt
gcaggtggca ttttgattca gaccccgtga gggtttacag gcgcgatcat tttaatgatc
gctcatggtt taacctcatc tgctcttttc tgtttggcca acactagcta tgagcgcacc
catagtcgaa caatgctact cgcgcgtgga atacaaatgg ttcttccact tatggccacc
tggtgattta ttgctaactt agctaacctt gcactcccgc ctcttcctaa tcttatgggt
gaacttgtta ttattacctc tttgtttaac tggtcggggt gaacgattgc gctcactggg
gtaggaaccc taattacggc tgcctactcg ctatatctgt tcttggttag ccagcggggc
cccgtccccc cacacgttat tgctctccca ccctcctac- actcgggaac acctcctctt
ggccctgcac ctgctccctg tagtgctgct ggtggccaag cctgagttga tgtggggttg
atcttttt-- ---gtagata tag-tttagc caaaacatca gattgtgatt ctgaaaacag
gggttaaacc ccccttgtcc accgagagag gcc---gggt gcactg-gtg actgctaatc
ctccagctcc gtggttaa
>Galaxiidae_Galaxias_platei_1_1
ctcggaggct acggcatgat gcggataata ctagtcctgg accccctcac caaagagctt
gcatatccct tcatcgtcct agccctgtga gggatcatta taacgggcac catctgccta
cggcagacgg acctcaagtc tttgattgcc tactcgtctg ttagccacat gggcctggtg
gcggggggaa ttctcatcca aaccccctgg ggctttacgg gtgcaatcat cctcatgatt
gcacacggcc tagcttcatc cgccttgttc tgcctggcaa acaccagtta cgaacgcacc
cacagccgga caatgcttct agcccgtgga atacaaatgg tcctccccct tatggcaact
tgatggtttg ttgctaatct tgcaaatctt gctctgcccc ccttgcccaa tttgatagga
gaactagtaa ttattacttc gctatttagc tgatccaact gaacccttgt cctcaccggc
cttggcaccc taatcacagc tgcctactcc ctatacctct ttctggttag ccagcggggc
cccctcccct cgcacatcat tgccctcccg ccatcccac- acccgagaac acctcctttt
agccctacac cttctcccag ttaccctact ggtcctaaag cctgagctca tctggggctg
gtctttct-- ---gtagaca tag-tttaat caaaacacta gattgtgatt ctagaaacag
gggttaaacc cctcttgtcc accgagagag gcc---cgag gcactg-gtg actgctaatc
ctccagcccc atggttaa
>Gobiidae_Sicydium_salvini_1_1
ctagggggtt atggaatgat acgaataatg attatcctag agcccctcac taaagaacta
agctatccct tcatcatcct tgcgctatga ggggtgatca tgacaggctc tatctgctta
cgacaaacag acctaaaatc cctaattgca tactcctctg taggccatat aggactagtt
gctgggggaa tcttaattca aacaccgtgg ggatttacag gggctctaat cctcataatt
gcccatggct taacatcttc tgccttattc tgtcttgcca acaccaacta tgaacgaacc
cacacccgaa cgatagttct tgcccgaggc atacaaattg ttttgcccct cataacaacc
tggtgattta ttgcaagtct tgcaaacctt gcactccctc ctctccctaa cctaatggga
gaattaatga ttattacctc tctattcaac tgatcctgga ccacaattgc acttacaggt
gctggcacct taattactgc agggtactcc ctatacatgt tccttatgac acaacgaggg
ccaatccccc aacatattat tgccctagac ccttcacac- acccgagaac acttgctcct
tgcactacac atcctccccc tcctcctcct aatttcaaaa cctgaactag tctgagggtg
gacattct-- ---gtagaca tag-tttaac aaaaacctta gattgtgatt ctaaagacag
aggttaaaac ccccttgtcc accgagagag gct--tgcaa gcaaca-aag actgctaac-
ccttgtaccc tcggttga
>Trichomycteridae_Cambeva_cubataonis_1_1
nnnnnnnnnn nnnnnnnnnn nnnnnnnnnn nnnnnnnnnn nnnnnnnnnn nnnnnnnnnn
nnnnnnnnnn nnnnnnnnnn nnnnctctga ggaattatca tnacagggtc tatctgccta
cgacaaacag acctaaaatc cctcatcgcg tactcatccg ttagccacat gggcctngtt
gcaggaggaa tcctcatcca naccccatga ggcttcaccg gagcaatnat cttaataatt
gcncacggct tagtctcctc cgcacttttc tgccttgcaa atacggctta tgaacgaacc
cacagccgaa caatagtact agcccgagga ctccaagtaa tttttcccct aactgccatc
tgatgattca ttgctaacct cgcaaatcta gcattacccc ctctaccaaa cttaatagga
gaactcatta ttatcacaac catgtttaac tgatccccct gaaccctggc cataacagga
accgggacac taattaccgc cgcctactcc ttataccttt ttcttataac acaacgaggc
cccctaccca cacatattac aaatctgcag cccttccac- acccgagagc atctactaat
ggttcttcac ctcctgccag ttattcttct catcacaaaa cctgaattaa tatgaggatg
gtgatact-- ---gtagata tagtttcaac aaaaacatta gattgtgatt ctaaaaatag
aggttaaaac ccccttatcc accgagagag gcc---agaa gcaatg-agg actgctaat-
ccccatcccc gtagttaa
>Trichomycteridae_Trichomycterus_nigricans_1_1
ctaggcggct acgggataat gcggataata attatactag accccctctc taaagaaata
gcatacccat tcattatcct cgcactctga ggcattatca tgacagggtc catctgctta
cgacaaacag acctaaaatc cctcatcgca tactcatccg ttagccacat aggcctagtt
gcaggaggaa tccttatcca aaccccatgg ggcttcaccg gagcaattat tctaataatc
gcccacggcc tggcctcctc cgcactattc tgccttgcaa acacggccta tgaacgaacc
catagccgaa caatggtatt agcccgaggc ctccaagtaa ttttcccctt aaccgccgtc
tgatgattca ctgccaacct cgcaaatttg gcactccccc ctctgccaaa tctaatagga
gaactcatta ttatcacagc catgtttaac tggtccccct gaaccctaat cataacagga
gccgggacgc taatcaccgc cgcctactcc ctatacctct ttcttataac acaacgaggt
cccctgccca cacacattac aaatttacag ccattccac- acccgagaac acttactaat
ggttcttcat ctcctgccaa tcatccttct cattacaaag cctgaattaa tgtgaggatg
atgatact-- ---gtagata tagtttcaac taaaacatta gattgtggtt ctaaaaatag
aggttagaat cctcttatcc accgagagag gtc---agaa acaatg-agg actgctaat-
ccccatcccc gcggttaa
>Anguillidae_Anguilla_rostrata_1_1
ctaggtggat acggaataat acgaataatt atcattttaa ctccactaac caaagaacta
gcctatccat tcattattct cgccctctga ggaatcatta taaccggctc tatctgctta
cgacaaacag acctaaaatc tataattgca tactcatcag tcagccacat aggcctagta
gcaggaggaa ttctcatcca aaccccatga ggatttacag gagcaattat cctgataatt
gcccacggac tagtatcatc agcattattt tgtctagcca acaccaacta cgaacgaacc
cacagccgaa cccttctact agcccgaggc ctacaaataa ttcttccttt aatagccgcc
tgatgattta ttgctaacct agccaactta gcactcccac cactaccaaa cctaatagga
gaactgataa ttattacatc tatgtttaac tgatcatact gatctattgc attaacaggt
ttaggaaccc taatcacagc cggatattca ttatatatat tcttaataac acaacgaggc
ccaaccccaa atcacatcat tggtttagaa ccatcacat- acccgagaac acctgctaat
tgctatacac ctcattccag tacttcttct agtactaaaa cctgaactaa tatgaggatg
atgcttat-- ---gtaaata tag-tttaat caagacatta gattgtgatt ctaaagacag
gagataaaac ctccttgttt accgagagag taagatacaa gcctga-aga attgctagtc
cttcaagacc gtggttta
>Arapaimidae_Arapaima_gigas_1_1
ctaggcggtt atgggataat acgaattaca tccttacttg accctcttac taaagaactc
tcctacccct ttattgttat agctctttga gggattatta taacaggctc gatctgctta
cgacagacag acttaaagtc actaatcgct tactcatcag tcagccacat aggattggta
gtagcgggta ttcttactca aaccccatga ggcttcaccg gagcaattat tctaataatt
gcccatggcc tagtatcatc cgcactattc tgcctcgcta atactaatta tgaacgaacc
cacaatcgta ctcttctact tacacgaggc atacaaatta ttttgccact tataacaaca
tgatgattca tggctaatct agctaactta gccttaccac ccatcccaaa cctcatagga
gaactgttta ttattgtttc aacatttaat tgatcatatt gaacaatttt attaacaggc
cttggaacac taatcacggc aagctactct ctgtatatgt tcttaataac acaacgtggc
ccaacgccaa cccacatcat cacattgtac ccttcacat- tcacgagaac accttctcat
agctcttcac ctactcccaa ttcttatgtt aatatcaaaa ccagaacttg tatgaggatg
atgttact-- ---gtagata tagtttaaat -aaaacgtta gattgtgatt ctaaaaataa
aagttaaaac ctctttattt accaagagag gct---ggca gcacta-ggg actgctaatc
cccaagctcc atggttca
>Gymnotidae_Electrophorus_electricus_1_1
ctaggtggat atggtataat acgaataatc cttttactaa atccactaac aaaagaaata
gcctacccat tcattatcct agccctttga ggagtaatta tatcaagctc catctgcttg
cgacaaaccg atctaaaatc tttaatcgcc tattcctcta ttggccatat gggtttggtc
acagctggta ttataatcca aacaccatga agcttttctg gtgcaattat cctaataatt
gcacacggac tcacatcttc cgccctcttt tgtttagcaa acacctccta tgaacgaaca
tacaaccgaa cactaatcct aacccgtggt atacaagcaa ttctccccct cgctactacc
tgatggctcc tttttaatct atttaacctt gccctccccc ccacacctaa ccttgtagga
gaattaataa tcatatccgc aatatttaac tgatctcaat gaacaattat tcttacagga
actggcacat taattactac cgcctactcc ctccaccttt tcctaactac acaacaagg-
---------- ---------- ---------- ---------- ---------- ----------
---------- ---------- ---------- ---------- ---------- ----------
---------- ---------- ---------- ---------- ---------- ----------
---------- ---------- ---------- ---------- ---------- ----------
---------- --------
>Gymnotidae_Electrophorus_electricus_2_1
ctaggtggat atggtataat acgaataatc cttttactaa atccactaac aaaagaaata
gcctacccat tcattattct agccctttga ggagtaatta tatcaagctc catctgcttg
cgacaaaccg atctaaaatc tttaatcgcc tattcctcta ttggccatat gggtttggtc
acagctggta ttataatcca aacaccatga agcttttctg gtgcaattat cctaataatt
gcacacggac tcacatcttc cgccctcttt tgtttagcaa acacctccta tgaacgaaca
tacaaccgaa cactaatcct aacccgtggt atacaagcaa ttctccccct cgctactacc
tgatggctcc tttttaatct atttaacctt gccctccccc ccacacctaa ccttgtagga
gaattaataa tcatatccgc aatatttaac tgatctcaat gaacaattat tcttacagga
actggcacat taattactac cgcctactcc ctccaccttt tcctaactac acaacaagg-
---------- ---------- ---------- ---------- ---------- ----------
---------- ---------- ---------- ---------- ---------- ----------
---------- ---------- ---------- ---------- ---------- ----------
---------- ---------- ---------- ---------- ---------- ----------
---------- --------
>Tetraodontidae_Colomesus_asellus_1_1
ctgggaggct acggcatgat acgaatcctt gtaacactcg aaccactcac aaaagaactt
agctacccat tcattgtact agccctatgg ggcatcatca taacaggctc catctgtata
cgccagactg atctaaaatc acttattgcc tactcatccg taggccacat aggcctagtt
gtaggaggaa tccttattca aaccccttga ggatttaccg gagccctcat cctaataatt
gctcatggtt taacctcctc cgccctgttt tgtctggcta acacaaacta cgagcgcaca
cacagccgaa ccatactact agcccgaggg atacaaatag ccctcccact tatgaccgcc
tgatgattta ttgctacctt agccaacctc gccctccctc ccctccccaa tcttataggc
gagctaataa ttattacttc tctgtttaac tgatcctgat gaaccattat tttaaccggc
ctagggaccc taatcactgc tggatattcg ctctacatat tcctaacaac acaacgaggc
cccctccccc accatatttt agccttagag ccttcccat- acccgagagc acctcctcat
caccctccac ctcctccccc ttctccttct catcctaaaa cccgaactaa tctgaggttg
aactgcct-- ---gtagaca tag-tttaaa caaaacatta gattgtgatt ctaaaaacag
aggttgaaac cctcttgccc accgagagag gca--tgct- gcggta-agg actgctaat-
cttcactcct ttggttaa
>Callichthyidae_Aspidoras_eurycephalus_1_1
ctaggaggct atggtataat acgcataata ataatgttag accccccatc caaggagata
gcatatccat tcattgtcct agccctctga ggaattatta taacaggatc aatctgtctt
cgacagacag acctaaaatc actcatcgcc tactcatccg tcagccacat gggtttggtt
gcagggggga ttttaattca aactccatga ggctttaccg gagcaattat cttaataatc
gcccatggcc ttgtatcctc tgcattattc tgtcttgcta acacaacata cgaacgcaca
catagccgaa ccatggtcct agcccgaggg atacagctac tccttccact aaccgcaacc
tgatgattta tcgccaacct agcaaaccta gccctacccc ctatgcccaa tctcatagga
gaactcttaa ttatcacagc catattcaac tgatccccat gaacactagc cataacagga
actggcaccc tgattacagc tgcctactcc ctctatcttt tcttaaaaac ccaacggggc
gccctgccaa cacatattat taatctgcaa ccgtaccac- acccgagaac acttactcat
aatcctacac ctactcccaa ttatcctact catcacaaaa ccagagatta tatgagggtg
gtggtact-- ---gtagata tagttttaac taaaacatta gattgtggtt ctaaaaatag
aggttaaaat ccacttattt accgagagag gcc---taaa gcagta-agg actgctaat-
ccataccccc acggttag
>Callichthyidae_Aspidoras_microgalaeus_1_1
ctaggaggct atgggataat acgaataata ataatattag accccctctc caaggaaatg
gcctacccat ttattgtcct agccctttga ggcattatta taacaggatc aatttgcctt
cggcagacag acctaaagtc gctcatcgcc tactcatccg tcagccacat gggactggtc
gcaggaggga ttttaattca aaccccatga ggcttcaccg gagcaattat cttgataatc
gctcatggcc ttgtatcatc cgcactattc tgccttgcta acacaacata cgaacgcaca
cacagtcgaa ctatagtgct agctcgaggg atgcagttaa tacttccact aaccgcaact
tgatgattta ttaccaacct agcaaatcta gccctgcccc ccataccaaa tcttatagga
gaactcctaa ttattacagc catacttaac tgatccccct gaacactaac cataacagga
actggcaccc tgattacagc tgcttactcc ctctatcttt tcttaaaaac ccaacgtggg
gcactaccag tgcacattat taacctacaa ccatatcac- acccgagaac acctacttat
aatactacac ctgctcccag tcatcttact tatcacaaaa ccagaaatta tatgagggtg
atgatact-- ---gtagata tagttttaac taaaacatta gattgtggtt ctaaaaatag
aggttaaaat ccacttattt gccgagagag gct---taaa gcagta-agg actgctaat-
ccataccccc acggttag
>Callichthyidae_Callichthys_callichthys_1_1
nnnngaggct atggcgcaat acgaataata gtcatacttg accccctctc caaagaaata
gcatacccat ttattattct cgccctgtgg ggtgtaatta taacaggcac catctgcatg
cgccaaaccg acctaaaatc ccttattgcc tactcatcag tcagccatat gggacttgtt
gcagccggca tcctcattca aaccccctga ggcttcaccg gggcaatcat tctcataatt
gcccacggcc tagtatcatc cgccctattc tgcctagcaa ataccacata cgaacgcacc
catagccgaa caatggttct agcacgagga atacaactga tcctacccct aaccgccacc
tgatggttta ttgccaacct ggccaacctt gccctccctc ccttccccaa cttaatagga
gaacttctca tcattacagc catattcaac tggtccccct gaactcttgt tataacagga
gccggaacct taattacagc tgcctactcc ctacacctct tcctcacaac ccaacgaggc
cccctcccca cccacatatt taatcttcaa ccattccac- acccgagaac acctcctaat
agcattccac ttgctccccc tcattctctt agtcacaaaa ccagaactca tatggggatg
at---act-- ---gtaggta tagtttaacc taagacatta gattgtggtt ctaaaaatag
aggttaaact cctcttgccc gccgagagag gtt---tgta acagca-agg attgctaat-
ccctgccccc gcggttaa
>Callichthyidae_Callichthys_callichthys_2_1
nnnngaggat atggcataat acgaataata gtcatacttg accccctctc caaagaaata
gcatacccat ttattattct cgccctgtgg ggtgtaatta taacaggtac catctgcatg
cgccaaaccg atataaaatc ccttattgcc tactcatcag tcagccatat gggacttgtt
gcagccggca tcctcattca aaccccctga ggcttcaccg gggcaatcat tctcataatt
gcccacggcc tagtatcatc cgccctattc tgcctagcaa ataccacata cgaacgcacc
catagccgaa caatggttct agcacgagga atacaactaa tcctacccct aaccgccacc
tgatggttta ttgccaacct ggccaacctt gccctccctc ccttccctaa cttaatagga
gaacttctca tcattacatc catattcaac tggtccccct gaactcttgt tataacagga
gccggaacct taattacagc tgcctactcc ctacacctct tcctcacaac ccaacgaggc
cccctcccca cccacatatt taatcttcaa ccattccac- acccgagaac acctcctaat
agcattccac ttgctccccc tcattctctt aatcacaaaa ccagaactca tatggggatg
at---act-- ---gtaggta tagtttaacc taagacatta gattgtggtt ctaaaaatag
aggttaaact cctcttaccc gccgagagag gtt---tgaa acagca-agg attgctaat-
ccatgccccc gcggttaa
>Callichthyidae_Corydoras_aeneus_3_1
cttggaggct atggaataat acgaataata attatactag accccttatc taaagaaata
gcatacccat ttattattct agccttatga ggaattatca taaccggatc aatttgtctc
cgacaaacag acctaaaatc actcatcgcc tactcatcag tcagccacat aggtctggtc
gcaggaggga tcttaatcca aaccccatga ggcttcaccg gagcaattat cttaataatc
gctcatggtc tagtgtcatc cgcgctcttc tgccttgcca acaccacata tgaacgcacc
catagccgaa cgatagtatt agcccgagga atacaaatac tcctcccact aaccgcaacc
tgatgattta ttgccaacct agcaaatcta gctttacctc ctctacccaa tctcatggga
gaattactaa ttattacatc catattcaac tgatctccct gaacactaat tatcacggga
acaggcaccc taatcacagc tgcttactca ctatacctct tcctgaaaac ccaacgaggc
acactaccca cccatatcat caacctacaa ccctaccac- acccgagaac acctactcat
aatcctacat ctcctcccaa ttattatact tatcacaaaa ccagaactca tgtgaggatg
atgatact-- ---gtagata tagtttcaac taaaacatta gattgtggtt ctaaaaatag
aggttaaaat ccacttatcc accgagagag gcc---aaga gcagta-agg actgctaat-
ccataccccc atggttag
>Callichthyidae_Corydoras_ehrhardti_1_1
cttggaggct acggaataat gcgaataata attctactag accccctatc taaagaaata
gcgtacccat ttattattct agccctatgg ggtatcatta taacaggatc aatttgcctc
cgacaaacag acttaaaatc actcattgcc tactcatcag ttagccacat gggattagtc
gcaggaggaa tcttaatcca aaccccatga ggcttcaccg gggccattat tttaataatc
gcccacggcc tagtttcatc tgctctattc tgtcttgcca acaccacata tgaacgtacc
cacagccgaa ccatagtact agcccgagga atacaactac ttctcccact aaccgcaacc
tgatggttta tcacaaatct agcaaatcta gccctacccc cactacccaa cttaatagga
gaactactaa ttatttcagc catgtacaac tgatccccct gaacactaat tattacagga
acaggcaccc taatcacagc tgcttattca ctctatttat tcttaaaaac acaacgaggc
acactaccca cccatatcat taacctccaa ccctaccac- acccgagaac acctcctcat
aattctacac ctcctcccag ttattttact aattacaaaa ccagaactca tgtgaggatg
atggtact-- ---gtagata tagttttaat taaaacatta gattgtggtt ctaaaaatag
aggttaaaat cctcttatcc accgagagag gcc---gaga gcagta-agg actgctaat-
ccataccccc gcggttta
>Callichthyidae_Corydoras_ehrhardti_2_1
cttggaggct acggaataat gcgaataata attctactag accccctatc taaagaaata
gcgtacccat ttattattct agccctatgg ggtatcatta taacaggatc aatttgcctc
cgacaaacag acttaaaatc actcattgcc tactcatcag ttagccacat gggattagtc
gcaggaggaa tcttaatcca aaccccatga ggcttcaccg gggccattat tttaataatc
gcccacggcc tagtttcatc tgctctattc tgtcttgcca acaccacata tgaacgtacc
cacagccgaa ccatagtact agcccgagga atacaactac ttctcccact aaccgcaacc
tgatggttta tcacaaatct agcaaatcta gccctacccc cactacccaa cttaatagga
gaactactaa ttatttcagc catgtacaac tgatccccct gaacactaat tattacagga
acaggcaccc taatcacagc tgcttattca ctctatttat tcttaaaaac acaacgaggc
acactaccca cccatatcat taacctccaa ccctaccac- acccgagaac acctcctcat
aattctacac ctcctcccag ttattttact aattacaaaa ccagaactca tgtgaggatg
atggtact-- ---gtagata tagttttaat taaaacatta gattgtggtt ctaaaaatag
aggttaaaat cctcttatcc accgagagag gcc---gaga gcagta-agg actgctaat-
ccataccccc gcggttta
>Callichthyidae_Corydoras_ehrhardti_3_1
cttggaggct acggaataat gcgaataata attctactag accccctatc taaagaaata
gcgtacccat ttattattct agccctatgg ggtatcatta taacaggatc aatttgcctc
cgacaaacag acttaaaatc actcattgcc tactcatcag ttagccacat gggattagtc
gcaggaggaa tcttaatcca aaccccatga ggcttcaccg gggccattat tttaataatc
gcccacggcc tagtttcatc tgctctattc tgtcttgcca acaccacata tgaacgtacc
cacagccgaa ccatagtact agcccgagga atacaactac ttctcccact aaccgcaacc
tgatggttta tcacaaatct agcaaatcta gccctacccc cactacccaa cttaatagga
gaactactaa ttatttcagc catgtacaac tgatccccct gaacactaat tattacagga
acaggcaccc taatcacagc tgcttattca ctctatttat tcttaaaaac acaacgaggc
acactaccca cccatatcat taacctccaa ccctaccac- acccgagaac acctcctcat
aattctacac ctcctcccag ttattttact aattacaaaa ccagaactca tgtgaggatg
atggtact-- ---gtagata tagttttaat taaaacatta gattgtggtt ctaaaaatag
aggttaaaat cctcttatcc accgagagag gcc---gaga gcagta-agg actgctaat-
ccataccccc gcggttaa
>Callichthyidae_Corydoras_fowleri_1_1
cttggtggct atggaataat acgaataata atgttactag accctctctc caaagaaata
acatacccct tcatcatctt ggccttatga ggaattatca tgacaggctc catctgttta
cgacaaacag acctaaaatc actcattgct tattcatctg tcagccatat gggactagtt
gcaggaggta tcttaatcca aactccatga agtttcactg gagccatcat cctaataatt
gcccacggtc ttgtatcctc agccctattc tgccttgcca acaccacata tgaacgcaca
cacagccgaa ctataatatt agcccgaggc atacaattac ttctcccact aaccacaaca
tgatgattta ttataaacct agcaaacctg gccttacccc cacttcctaa tcttatagga
gaactcttaa tcattacatc catatttaat tgatccccat gaacacttgt cattacagga
acaggcactc tcatcacagc cgcttactcc ctctacctat tcctaaaaac ccaacggggc
attttaccaa cccacattat taacctccaa ccttatcac- acccgggaac acctactcat
aatcctacac ctcttaccaa tcattatact tattacaaaa ccagaactaa tatgaggatg
atgatact-- ---gtagata tagttttaaa aaaaacatta gattgtggtt ctaaaaatag
aggttaaaat ccacttatcc accgagagag gct---tgaa gcaata-agg actgctaac-
ccctaccccc atggttaa
>Callichthyidae_Corydoras_maculifer_1_1
cttggaggct atggcatgat acgaataata atactactag acccactctc taaagaaata
gcatatccct ttattatcct ggccctatgg ggcattatta taaccggctc aatctgtttg
cgacaaacag acctaaaatc gctcattgcc tactcatctg tgagccacat aggacttgtc
gcagccggga tcctagttca aaccccgtga ggcttcaccg gggccatcgt cctaatagta
gcacacggtc ttgcctcctc gatgcttttc tgcctcgcca acacaacata tgaacgcaca
catagccgaa ccatagtact ggcccgagga atacaactgc ttctaccact agccgcagta
tgatgactca ctgcaaacct agcaaacctg gccctgcccc cgctcccaaa cctcatagga
gagctcctaa tcattacaac catatttaac tgatcaccat ggacactgat cataacagga
gctggcaccc ttattacagc tgcctactcc ctctacctct tcctaaacac ccaacgaggc
actctaccaa cccacatcat taacctccaa ccatatcac- acccgagaac acttgcttat
agccctacac tttctaccca tcatgttact ggtcacaaaa ccagagctaa tatgaggatg
atgatact-- ---gtagata tag-tttaaa aaaaacatta gattgtgatt ctaaagacag
aggttaaagc cctcttatcc accgagagag gct---tcaa gcatta-agg actgctaat-
ccctaccccc ctggttaa
>Callichthyidae_Corydoras_panda_1_1
cttggaggct acggaataat acgaataata attttactag acccactgtc taaagaaata
gcatacccat ttattatctt agccttatga ggagttatta taacaggttc aatttgtcta
cgacaaacag acttaaagtc actcattgcc tactcatcag ttagccacat aggactagtt
gcaggaggga ttttaatcca aaccccatga ggctttaccg gggcaattat cttaataatt
gcccatggcc tggtatcgtc tgcactcttc tgtcttgcta acaccacata tgaacgcacc
cacagccgga ccatagtcct agcccgagga atacaactac ttcttccact aaccgcagcc
tgatgattta ttgccaacct agcaaatcta gccttacctc ccctacctaa tctcatggga
gaactgctaa ttattacagc catattcaat tgatccccct gaacactaat tatcacagga
acaggcaccc taatcacagc tgcttactca ctatatctat tcctaaaaac ccaacgaggc
acactaccca cccacatcat taacctacaa ccatatcac- acccgagaac acctacttat
aaccctacac ctcctcccaa tcattatact catcacaaaa ccagagctta tatgaggatg
atggtact-- ---gtagata tagtttcaac taaaacatta gattgtggtt ctaaaaatag
aggttaaaat ccacttatcc accgagagag gcc---aaaa gcagta-agg actgctaat-
ccataccccc atggttaa
>Callichthyidae_Corydoras_pygmaeus_1_1
ctcgggggct atggtataat acgaataata attttactag accccatatc taaagagata
gcatacccat ttattatcct agccttatgg gggattatta taacaggatc aatctgccta
cgacaaacag acctaaagtc actcatcgct tactcatccg ttagccacat ggggttagtc
gcagggggaa ttttgatcca aactccgtga ggctttaccg gagcaattat cttaataatt
gcccacggac tagtatcatc agcactattc tgcttggcca acaccacata tgagcgcact
cacagccgaa ccatagttct agcccgagga atacaactcc tcctcccatt aactacaacc
tgatgattta ttgctaacct agcaaactta gccttacccc cattacctaa ccttataggt
gagctcctaa ttatctcagc catatttaac tgatcccaat gaactctttt aattacagga
acgggtaccc taattacagc tgcctactcc ctctatctct tcctaaaaac ccaacgtggt
acactaccca cccacattat taaccttcaa ccatatcac- acccgagaac atctactcat
agctttacac cttatcccaa ttatcctact catctcaaaa ccagaactta tatgaggatg
attgtatt-- ---gtagata tagttttaat taaaacatta gattgtggtt ctaaaaatag
aggttaaaat ccacttatcc accgagagag gct---taaa gcagta-agg actgctaat-
ccataccccc acagttaa
>Callichthyidae_Corydoras_pygmaeus_2_1
ctcgggggct atggtataat acgaataata attttactag accccatatc taaagagata
gcatacccat ttattatcct agccttatgg gggattatta taacaggatc aatctgccta
cgacaaacag acctaaagtc actcatcgct tactcatccg ttagccacat ggggttagtc
gcagggggaa ttttgatcca aactccgtga ggctttaccg gagcaattat cttaataatt
gcccacggac tagtatcatc agcactattc tgcttggcca acaccacata tgagcgcact
cacagccgaa ccatagttct agcccgagga atacaactcc tcctcccatt aactacaacc
tgatgattta ttgctaacct agcaaactta gccttacccc cattacctaa ccttataggt
gagctcctaa ttatctcagc catatttaac tgatcccaat gaactctttt aattacagga
acgggtaccc taattacagc tgcctactcc ctctatctct tcctaaaaac ccaacgtggt
acactaccca cccacattat taaccttcaa ccatatcac- acccgagaac atctactcat
agctttacac cttatcccaa ttatcctact catctcaaaa ccagaactta tatgaggatg
attgtatt-- ---gtagata tagttttaat taaaacatta gattgtggtt ctaaaaatag
aggttaaaat ccacttatcc accgagagag gct---taaa gcagta-agg actgctaat-
ccataccccc acagttaa
>Callichthyidae_Corydoras_pygmaeus_3_1
ctcgggggct atggtataat acgaataata attttactag accccatatc taaagagata
gcatacccat ttattatcct agccttatgg gggattatta taacaggatc aatctgccta
cgacaaacag acctaaagtc actcatcgct tactcatccg ttagccacat ggggttagtc
gcagggggaa ttttgatcca aactccgtga ggctttaccg gagcaattat cttaataatt
gcccacggac tagtatcatc agcactattc tgcttggcca acaccacata tgagcgcact
cacagccgaa ccatagttct agcccgagga atacaactcc tcctcccatt aactacaacc
tgatgattta ttgctaacct agcaaactta gccttacccc cattacctaa ccttataggt
gagctcctaa ttatctcagc catatttaac tgatcccaat gaactctttt aattacagga
acgggtaccc taattacagc tgcctactcc ctctatctct tcctaaaaac ccaacgtggt
acactaccca cccacattat taaccttcaa ccatatcac- acccgagaac atctactcat
agctttacac cttatcccaa ttatcctact catctcaaaa ccagaactta tatgaggatg
attgtatt-- ---gtagata tagttttaat taaaacatta gattgtggtt ctaaaaatag
aggttaaaat ccacttatcc accgagagag gct---taaa gcagta-agg actgctaat-
ccataccccc acagttaa
>Callichthyidae_Corydoras_rabauti_1_1
ctgggcggct atggaataat acgaataata attatactag accccctatc taaagaaata
gcatacccat ttgttatcct ggccttatga ggaattatta taactggatc aatttgtctt
cgacaaacag acttaaaatc actcatcgcc tactcatcag tcagtcacat gggcctggtc
gcagggggaa tcttaatcca aaccccatga ggctttaccg gagcaattat cttaataatc
gcccacggtc tagtatcatc agcactcttt tgtcttgcca ataccacata tgaacgtaca
catagccgaa ccatagttct agcccgagga atacaactac tcctcccact aaccgcaacc
tgatgattta tcaccaacct agcaaaccta gctttacctc ctctacctaa tcttatagga
gaactactaa ttatcacagc catgtttaac tgatctcctt gaacactagt tattacagga
acaggcaccc taattacagc tgcctactca ctatatcttt tcctaaaaac ccaacgaggc
acattacccg cccacattat taacctacaa ccataccac- acccgagagc acctactcat
aattttacat ctcctcccaa ttattatact catcgcaaaa ccagaactca tatgaggatg
atgatact-- ---gtagata tagtttcaac taaaacatta gattgtggtt ctaaaaatag
aggttaaaac ccacttatcc accgagagag gcc---aaaa gcagta-agg actgctaat-
ccataccccc atggttaa
>Callichthyidae_Corydoras_reticulatus_1_1
cttgggggct atggcataat acgaataata attctactag acccactatc taaagaaata
gcatacccgt ttattatcct agccctatga gggattatca taacaggatc aatttgtctt
cgacagacgg acctaaaatc gctcatcgcc tactcatcag tcagccacat gggcctagtg
gcaggaggaa ttttaatcca aaccccatga ggcttcaccg gagcaattat tttaataatc
gcccatggtt tggtatcatc cgcactcttc tgccttgcca acaccacata tgaacgcacc
cacagccgaa ccatggtact agcccgagga atacaactac tcctcccact aaccgcaacc
tgatgattta tcgctaacct agcaaatcta gccctacctc ccctaccaaa cctcatgggt
gaactactaa ttatttcgtc tatattcaac tgatcccctt gaacactcgc tatcacaggg
acaggcaccc taattacagc cgcttactca ttatatctat tcctaaagac tcaacgaggc
acactaccta ctcatatcat caacctacag ccctatcac- acccgagaac acctactcat
aaccctacac ctcctcccaa ttattatgct catcacaaag ccggagctca tgtgaggatg
atgatact-- ---gtagata tagtttcaat caaaacatta gattgtggtt ctaaaaatag
aggttaaaat ccacttatcc accgagagag gct---gaga gcagta-agg actgctaat-
ccataccccc atggttag
>Callichthyidae_Corydoras_reticulatus_2_1
cttgggggct atggcataat acgaataata attctactag acccactatc taaagaaatr
gcatacccgt ttattatcct agccctatga gggattatca taacaggatc aatttgtctt
cgacagacgg acctaaaatc gctcatcgcc tactcatcag tcagccacat gggcctagtg
gcaggaggaa ttttaatcca aaccccatga ggcttcaccg gagcaattat tttaataatc
gcccatggtt tggtatcatc cgcactcttc tgccttgcca acaccacata tgaacgcacc
cacagccgaa ccatggtact agcccgagga atacaactac tcctcccact aaccgcaacc
tgatgattta tcgctaacct agcaaatcta gccctacctc ccctaccaaa cctcatgggt
gaactactaa ttatttcgtc tatattcaac tgatcccctt gaacactcgc tatcacaggg
acaggcaccc taattacagc cgcttactca ttatatctat tcctaaagac tcaacgaggc
acactaccta ctcatatcat caacctacag ccctatcac- acccgagaac acctactcat
aaccctacac ctcctcccaa ttattatgct catcacaaag ccggagctca tgtgaggatg
atgatact-- ---gtagata tagtttcaat caaaacatta gattgtggtt ctaaaaatag
aggttaaaat ccacttatcc accgagagag ggt---gaga gcagta-agg actgctaat-
ccataccccc atggttag
>Callichthyidae_Corydoras_reticulatus_3_1
cttgggggct atggcataat acgaataata attctactag acccactatc taaagaaata
gcatacccgt ttattatcct agccctatga gggattatca taacaggatc aatttgtctt
cgacagacgg acctaaaatc gctcatcgcc tactcatcag tcagccacat gggcctagtg
gcaggaggaa ttttaatcca aaccccatga ggcttcaccg gagcaattat tttaataatc
gcccatggtt tggtatcatc cgcactcttc tgccttgcca acaccacata tgaacgcacc
cacagccgaa ccatggtact agcccgagga atacaactac tcctcccact aaccgcaacc
tgatgattta tcgctaacct agcaaatcta gccctacctc ccctaccaaa cctcatgggt
gaactactaa ttatttcgtc tatattcaac tgatcccctt gaacactcgc tatcacaggg
acaggcaccc taattacagc cgcttactca ttatatctat tcctaaagac tcaacgaggc
acactaccta ctcatatcat caacctacag ccctatcac- acccgagaac acctactcat
aaccctacac ctcctcccaa ttattatgct catcacaaag ccggagctca tgtgaggatg
atgatact-- ---gtagata tagtttcaat caaaacatta gattgtggtt ctaaaaatag
aggttaaaat ccacttatcc accgagagag gct---gaga gcagta-agg actgctaat-
ccataccccc atggttag
>Callichthyidae_Corydoras_serratus_1_1
cttggaggct atggactaat acggataata ctactactag accccctctc taaagaaata
gcatacccgt ttattgtcct ggccctatga ggcatcatta taacaggctc aatctgcttg
cgacaaacag acataaaatc actcattgct tactcatctg tcagtcacat aggactcgtc
gcagcaggaa tcctaattca aaccccatga ggcttcacag gggccatcat cctaatagta
gcacatggtc ttgtatcctc aatacttttc tgtctcgcta atacaacata tgaacgcaca
cacagccgta ccataatgct agcccgagga atacaactac ttctaccact aaccgcaatg
tggtgattca ctgcaaatct ggcaaaccta gccctacccc cactcccaaa ccttatagga
gaacttctaa tcatcacagc catgtttaac tggtccccat gaacattaat tataacagga
acaggcacac tcattacagc tgcttactcc ctctacctct tcctaaagac ccagcggggc
actctgccag cccacattat caacctccaa ccataccac- actcgagaac acctgctcat
agccctacac tttctgccaa ttatgctact aatgacaaaa ccggagctaa tatgaggatg
gtgataat-- ---gtagata tag-tttaac acaaacatta gattgtggtt ctaaaaatag
aggttaaaat ccacttatcc accgagagag gct---tcaa gcacta-agg actgctaat-
ccctactccc atggttaa
>Callichthyidae_Corydoras_stenocephalus_1_1
cttggaggct atggaatgat gcgtataata ctactgctag accccctctc taaagaaata
gcgtacccgt ttattatttt ggccttgtga ggcattatta taacaggctc aatctgctta
cggcaaacag acctaaaatc actcattgct tactcatctg tcagtcacat aggactcgtt
gcagcaggga tcttaatcca aaccccatga agcttcacgg ggaccatcat cctgatagtg
gcacatggtc ttgtttcctc aatactattc tgtcttgcca acacaacata tgaacgcaca
catagtcgag tcataatact tgcccgagga atacaactac ttctaccact aaccgcaata
tggtgattta ctgcaaatct agcaaacctg gcccttcccc cactcccaaa ctttgtgggg
gaaatcctaa ttattacagc cgtgtttaac tgatccccat gaacactaat tatgacagga
gtaggcaccc tcattacagc tgcctactcc ctctacctat tcctgaagac ccaacggggc
gccctaccag cccacattat taacctccaa ccctaccac- actcgagaac acctactcat
ggtcctacac cttttaccaa ttatgctgct aataacaaaa ccagagctaa tatgaggatg
ataataat-- ---gtagata tag-tttaaa acaaacatta gattgtggtt ctaaaaatag
aggttaaacc ccacttatcc accgagagag gct---tcaa gcacta-agg actgctaat-
ccctaccccc atggttaa
>Callichthyidae_Scleromystax_barbatus_1_1
ctcggaggct acggaataat acgaataata attctactag atcccctttc taaagaaata
gcttaccctt tcattattct agccctatgg ggaatcatca tgacagggtc aatttgcctc
cgacaaacgg acctaaagtc gcttatcgct tattcatctg ttagccatat aggtttggtc
gcagggggaa tcttaatcca aaccccatga ggctttaccg gagcaattat cttaataatc
gcccacggtt tagtatcctc cgccctcttc tgccttgcta acaccacata cgagcgcacc
cacagccgaa caatagttct agcccgcggt atacaactgc tcctcccact aaccgcaacc
tgatgattca ttgctaacct agcaaaccta gccctacccc ctctacccaa cctaatagga
gaactcctaa ttattacatc tatatttaac tgatccccat gaacactaac cattacagga
acaggcaccc taattactgc tgcttactca ctatatctct tcctaaaaac tcaacgaggc
acgctaccta cccacattat taacctccaa ccatatcac- acccgagaac atttactcat
aaccctgcac cttctcccaa ttattctact tattacaaaa ccagaactta tatgaggatg
gtgatatt-- ---gtagata tagttttaac caaaacatta gattgtggtt ctaaaaatag
aggttaaaat cctcttatcc accgagagag gct---taaa gcagta-agg actgctaat-
ccctcccccc atggttaa
>Callichthyidae_Scleromystax_barbatus_2_1
ctcggaggct acggaataat acgaataata attctactag atcccctttc taaagaaata
gcttaccctt tcattattct agccctatgg ggaatcatca tgacagggtc aatttgcctc
cgacaaacgg acctaaagtc gcttatcgct tattcatctg ttagccatat aggtttggtc
gcagggggaa tcttaatcca aaccccatga ggctttaccg gagcaattat cttaataatc
gcccacggtt tagtatcctc cgccctcttc tgccttgcta acaccacata cgagcgcacc
cacagccgaa caatagttct agcccgcggt atacaactgc tcctcccact aaccgcaacc
tgatgattca ttgctaacct agcaaaccta gccctacccc ctctacccaa cctaatagga
gaactcctaa ttattacatc tatatttaac tgatccccat gaacactaac cattacagga
acaggcaccc taattactgc tgcttactca ctatatctct tcctaaaaac tcaacgaggc
acgctaccta cccacattat taacctccaa ccatatcac- acccgagaac atttactcat
aaccctgcac cttctcccaa ttattctact tattacaaaa ccagaactta tatgaggatg
gtgatatt-- ---gtagata tagttttaac caaaacatta gattgtggtt ctaaaaatag
aggttaaaat cctcttatcc accgagagag gct---taaa gcagta-agg actgctaat-
ccctcccccc atggttaa
>Loricariidae_Dekeyseria_amazonica_1_1
ctcggaggat atggaataat acgcataata gttatactag accctctatc caaagacata
gcatacccat ttattatcct tgccctatgg ggcattatca taacaggctc tatctgtctt
cgacaaacag acctaaaatc cctaatcgct tactcatcag tcagccacat aggccttgtg
gcaggaggga tcctaattca aaccccatgg gggtttactg gagcaattat ccttataatt
gcccacggac tagtatcatc agccctattc tgcctagcta atacaacata cgaacgaaca
cacagccgaa ccatagtcct tgcccgaggc ctacaaatac tcttccccct cactgccacc
tggtgattta ttgccaactt agcaaacctg gccctgcctc ccctccccaa cctaatagga
gaaattgtta ttattacagc aatattcaac tgatccccac taacccttgc cctaacagga
gcaggtacac taatcacagc agcctactcc ctctacctat ttttaataac acaacgaggc
cccctaccca cccatattac caacctccaa ccattccac- acccgagagc acctcctaat
aaccctccac ctcctaccaa tcattctcct tattacaaaa ccagagctca tatgaggctg
atggtact-- ---gtagata tagttttaac caaaacatta gattgtggtt ctaaaaatag
aggttaaaat cctcttatcc accgagagag gcc---agaa gcaata-agg actgctaac-
ccttgtatcc atggttaa
>Loricariidae_Hemipsilichthys_nimius_1_1
nnnnnnnnnn nnnnnnnnnn nnnnnnnatg attgtactag accccctctc caaggaaata
gcctacccat tcatcatcct ggccctatga ggcattatca tgactgggtc catttgtcta
cgccaaaccg acctgaaatc cctcatcgcc tactcctcag tcagccacat aggcctggtg
gcagggggaa tcttaatcca aaccccatga ggcttcaccg gagcaattat tctaataatt
gcccacggcc tagtgtcttc agccctattc tgcctagcca acacaaccta tgagcgagcg
cacagccgaa ccataatcct agcccgagga ttacaaatgc tcttcccact aaccgccgtc
tggtgactta ttgctaacct agcaaacctg gctctaccac ccctcccaaa cctcatagga
gaacttctca tcatcaccac gatattcaac tgatcaccca tgaccctcgc cctaacagga
gccggcacac taattacagc agcctactcc ctctacctat acctaatgac acaacggggc
ccacttccct cccacattct aaacctacaa ccatttcac- acccgagagc acctattaat
aaccctacac ctccttccca ttattctcct catcaccaaa ccggaactca tgtgaggatg
atgatact-- ---gtaggta tagttttaac caaaacatta gattgtggtt ctaaaaatag
aggttaaaac cctcttaccc accgagagag gcc---agag acaata-agg gctgcnnnnn
nnnnnnnnnn nnnnnnnn
>Loricariidae_Hisonotus_thayeri_1_1
ctagggggct atggaataat acgtataatg attatactag accccctctc taaagaactg
acatacccat ttattattct tgccctctgg ggtatcatca taacgggctc catctgttta
cgacaaactg acttaaaatc tcttattgcc tactcctcag ttagccacat gggcctagta
gcgggcggaa tccttatcca aaccccatga ggcttcaccg gagcagtaat tctaataatc
gcccacggac tggtatcctc agcccttttt tgtctagcca atacaaccta cgaacgaacc
cacagccgaa ccataatcct agcacgaggt atacaaataa ttttcccact caccgccacc
tgatggttta tcgccaacct agcaaaccta gccctcccac cactaccaaa tttaatagga
gaaattatta ttattacagc aatatttaac tgatccccac taaccctagc cctaacaggg
gcgggcacac tcatcacagc agcctactct ctctacctct tcctaataac acagcggggc
ccacttccaa cccacattac taacctccaa ccatttcat- actcgagaac accttctaat
aacccttcac ctactcccca tcaccctcct aatcacaaaa ccagagctca tgtgaggctg
atggtatt-- ---gtaggta tagttttaac caaaacatta gattgtggtt ctaaaaataa
aggttaaaat ccttttaccc accgagagag gcc---agaa gcaata-agg actgctaat-
ccctatcccc atggttaa
>Loricariidae_Neoplecostomus_paranensis_1_1
nnnnnnnnnt atgaaatgat acgaataata attatgttag accccctatc caaagactta
gcttaccctt tcatcgtcct tgctctctgg ggtattatta taaccggctc catctgcctg
caacaaacag acctaaaatc cctcatcgcc tactcttcag tgagccacat aggcctggta
gcaggtggaa tcctaattca aaccccatga ggattcaccg gggcaatcat cctgataatc
gcccacggac tagtgtcctc agctctattc tgcctagcta atacaacata tgaacgaaca
cacagccgaa ccataatcct cgctcgtggt atacaagtaa tctttccact caccaccacc
tgatgattca ttgctaacct ggcaaatcta gccctaccac ctctacctaa tttaatagga
gagatcatta ttattacagc aatattcaac tgatcccccc taacccttat cctagcagga
gctggtacac ttatcacagc agcctactcc ctctaccttt tcctaataac acaacgaggc
cccctaccaa cccatatcac aaaccttcag ccattccac- acccgagaac atcttttaat
aacccttcac ttactcccaa ttatcctcct agtaacaaaa ccagagctca tatgagggtg
atgatact-- ---gtaggta tagtttcaac taaaacatta gattgtgatt ctaaaaacaa
aggttaaaac ccttttaccc accgagagag gcc---aaaa gcaata-agg actgctaac-
ccctatnnnn nnnnnnnn
>Trichomycteridae_Henonemus_punctatus_1_1
ctggggggtt atggtataat acgaataatg gttatattag acccactatc aaaagaaata
gcatatccat tcattatttt agccctatga ggcatcatta tgacaggatc catttgtctt
cgccaaacag atctaaaatc attaattgcc tattcctctg tcagccacat aggcctggtc
gctggcggaa tcttaatcca aacaccctga ggctttactg gagcaattat tctaataatc
gcacatggcc tagtctcctc agccctgttc tgtctagcaa acacaaccta tgagcgaacc
catagccgaa ccatggtatt agcgcgaggc ctacaaatac tgctgccact cacagccatt
tgatggttta ttgctaatct tgcaaatcta gcattacccc ctctcccaaa ccttatagga
gaattagtaa ttattacagc catatttaac tgatcgcctt gaaccctggc tataacaggt
tctggaaccc taattaccgc cgcatactcc ctatacctat tcttaataac acaacgtggt
ccaaccccaa cccatattac aaacttacaa ccttaccac- acccgagaac acctgttaat
aattttacac ctcctcccaa ttattttgct tattacaaaa ccagagctaa tatgaggctg
atggtact-- ---gtagata tagttttaac aaaaacatta gattgtggtt ctaaaaatag
gggttaaaat ccccttatcc accgagagaa gct---agaa gcaatg-aga actgctaat-
tctcacctcc atggttaa
>Trichomycteridae_Listrura_camposae_1_1
cttggaggct acggcataat acgaataata ataatgctag acccactctc caaagaaata
gcctacccct tcattatcct agccctttga ggcattatca taacaggctc catctgctta
cgtcaaacag acctaaaatc cctaattgcc tactcatccg tcagccacat aggcctggtt
gcagggggga ttctaattca aactccatga ggatttaccg gggcaattat tcttataatc
gcacacggcc tggtctcctc cgcattattc tgcttagcaa acacggccta tgagcgaaca
cacagccgaa ccatagtatt ggctcgaggg ctccaagtaa tcttccccct cactgctgtc
tgatgattca ctgccaacct cgctaacctg gcactacccc cactaccaaa cctgatagga
gaattaatta ttattacaac catgtttaat tgatccccat gaacccttgt aataacaggc
accggcacac taatcaccgc cgcctattca ctctacttat ttcttataac acaacgagga
ccattaccaa cccacatcat aaacctacaa ccattccac- acccgagaac atctcctaat
gctcctccac cttcttcctg tcattcttct cattacaaaa cctgaactaa tatgagggtg
atgatact-- ---gtaggta tagtttcaac aaaaacatta gattgtggtt ctaaaaatag
gggttaaaat ccccttaccc accgagagag gcc---tgaa gcaatg-agg actgctaat-
ctccatcccc atggttaa
>Trichomycteridae_Listrura_tetraradiata_1_1
ctaggaggct acggtataat acgaataata attatactag acccactctc taaagagata
gcctaccctt tcattattct agccctttga ggtattatca tgactggctc catttgctta
cgacaaacag acctgaaatc cctaatcgcc tactcatccg tcagtcacat gggcctcgtt
gcaggaggta ttttaattca aaccccatga ggttttaccg gagcaattat tcttataatt
gcacacggcc ttgtctcttc agcactattt tgcttagcaa atacagccta cgagcgaacc
catagccgaa ccatagtgct agcccgaggc cttcaaataa tcttccccct cactgccatc
tgatgattta ttgctaatct tgctaattta gctctgcctc cgctaccaaa cctaatagga
gaacttatta ttattacaac cctgttcaat tggtccccct gaaccctcgc aataacaggt
gccggcaccc tcattaccgc tgcctactca ctctatttat ttcttataac acaacgagga
ccactgccta cacacattac aaacttacaa ccattccac- acccgagaac atctattaat
ggctctccac cttctcccag tcattcttct cattacaaaa ccagaactaa tatgaggatg
gtgatact-- ---gtaggtg tagttttaac aaaaacatta gattgtgatt ctaaaaatag
gggttaaaat cccctcaccc accgagagag gcc---cgaa acaatg-agg actgctaat-
ccccatcccc atggttaa
>Trichomycteridae_Scleronema_minutum_2_1
cttggcggct acggaataat acgaataata attatactag accccctctc caaagaaata
gcatacccat ttattatcct cgcactctga ggcatcatca taacaggatc tatttgccta
cgacaaacag acctaaaatc cctaatcgcc tactcatccg ttagccacat gggcctggtc
gcaggaggaa tcctaatcca aactccatga ggcttcaccg gggcaattat cctgataatc
gcccacggcc tagtctcctc cgcacttttc tgccttgcaa ataccgccta cgaacgaacc
catagccgga caatagtatt agcccgagga ctccaagtaa tttttccatt aaccgcggtc
tgatgattca ttgctaacct cgcaaatctg gcattacccc cattaccaaa tttaatagga
gaactcatta ttatcacaac cctatttaac tgatccccat gaaccctggc tataacagga
gccggaacat taattacagc cgcctactcc ttatacctct ttcttatgac acaacgaggt
tccctgccca cccacatcat aaacctacaa cccttccat- acccgagagc atctactaat
aattcttcac ctactacccg ttattcttct catcacaaag cctgaattaa tatgaggatg
gtgatact-- ---gtagata tagttttaac aaaaacatta gattgtggtt ctaaaaatag
aggttaatat cctcttatcc accgagagag gcc---agaa gcaatg-agg actgctaat-
ccccatcccc gtagttaa
>Trichomycteridae_Trichogenes_longipinnis_1_1
ctaggtggct acggcataat acgaataata attatactag atcctctctc taaagaaata
atctacccat tcattattct agccctctga gggatcatta taacaggatc tatttgccta
cgacaaacag acttaaaatc cctcatcgcc tactcatccg tcagtcacat aggcctggtc
gcaggaggca tcctaatcca aaccccatga ggcttcaccg gagcaatcat tctaataatt
gcccacggcc tagtgtcatc agcacttttc tgcttagcca atacaaccta tgaacgcacc
cacagccgaa caataatgct agcccgaggc atacaaatta tyttccctct aaccgctatt
tgatgattca tcgccaacct tgcaaatcta gccttacccc cattgcccaa cctcatagga
gaaataatta ttattacagc catatttaac tgatccccat gaactctagt cataactgga
gcaggaacac ttattacagc tgcttactcc ctataccttt tccttataac ccaacgtggc
ccgctcccaa cacatattat taaccttcaa cccttccac- acccgagagc atctactaat
agtccttcac cttctaccag tcattcttct catcacaaag ccagagctga tatgaggatg
gtgatatt-- ---gtaggta tagttttaat taaaacatta gattgtggtt ctaaaaacag
aggttagacc cctcttatcc accgagagag gcc---ccaa gcaata-aag actgctaat-
ccctgtctcc gcggttaa
>Carcharhinidae_Carcharhinus_leucas_1_1
ctaggaggct acggaataat acgaattatt attatactta atcctcttac taaagaaata
gcttatccat tcttaatctt agctatctga ggtatcgtaa taactagctc tatctgtcta
cgacaaacag acctaaaatc tcttattgct tactcctcag tcagccatat aggtcttgtc
gcagcagcta tcctcattca aaccccatga agttttgcag gagcaacaac attaataatt
gcccatggcc taatctcatc agctttattc tgcttagcca acactaacta tgaacgtatt
cacagtcgaa ctctcctctt agcccgaggg atccaaatta tcctcccact tatagcaacc
tgatgattcc tcactaacct tgccaacctt gctctacctc catctccaaa cctcatagga
gaacttttta tcattacatc actatttaac tgatctaatt gaaccttaat cctcacaggc
tctggagtat taatcacagc atcttactcc ctctatatat tccttataac tcaacgagga
acaacaccta accaccttct ctcacttaat ccctctcat- acacgagaac atctcctcct
tagcctccat atcatacccg tattattact aattcttaaa ccagaactta tctgaggctg
aacattct-- ---gtattta tag-tttaac taaaacatta gattgtggtt ctaaaaacaa
aagttaaaat ctttttatct accgagagag gtc---cggg acacga-aga tctgctaat-
tcttctaatc atggttca
>Lepisosteidae_Atractosteus_tristoechus_1_1
ctaggaggat atggcataat acgagtagta gtactgctag accccctaac caaagaacta
gcctacccac tcatcattct tgccctgtga ggagccatca tgacagggac aacctgctta
cgacaaacag acctaaaagc cctaatcgcc tattcatccg tcagccatat aggtctggtg
acaggaggca ttttaatcca aacaccctga ggcttcaccg gcgcaatcat cctaataatt
gcccacggtc tagtctcctc cgctctcttc tgcttggcaa acaccgtata tgagcgaact
aatacccgca ccctcctaat cacacgagga atacaaactc tcctccccct cacagccgta
tgatgattta tcgcaagcct tgctaaccta gcactacccc ccttcccaaa tctaacagga
gaaatagcca tcatagcatc actattctac tgatcagaat ggaccctaat cctcacagga
ctagcagcct taatcacaat catttacacc atgtatatat ttataacaac acaatgaggc
cccgtcccac catctataag caatattgaa cccccaaac- aaccgagaac acttattaat
ttccctacat cttatcccag tcctgctact catcctgaaa ccagaactag tatgaggatg
gtaccatt-- ---gtagaca tag-tttaac caaaacatta gattgtgatt ctaaaaacag
aagttaaaac cttcttgtcc accgagagag gcc--tggag gcactacata actgctaatt
aactagaatt gtggttcg
>Megalopidae_Megalops_atlanticus_1_1
cttggaggtt atggcataat acgcataata gttatactaa gcccaataac caaagaactg
gcatacccat tcattgcttt agcaatatga ggcattatca taaccggctc aatctgttta
cgacagaccg acctaaaatc actaattgcc tactcctctg taagccacat aggcctagtg
gcaggaggaa tcctaatcca aaccccatga ggcttcacag gagcaatcat cttaataatt
gcacacggat tagcatcctc agccctattc tgcctagcca atacaaacta cgaacgaacc
cacagccgaa ccctactact cgcccgaggg ctgcaaacag ttctaccact catggccgcc
tgatggttca ttataaacct agccaacctg gccttaccac ccctacccaa cctcatagga
gaattaataa ttatcgcatc cataataaac tgatcactat gaacaatcct gttaacagga
ctgggaacac tcattaccgc cagctattcc ctatacatat tcctaataac acaacgaggc
ccaactccaa accacatcct aatcctagaa ccctcacac- acccgagaac acctactaat
aacactccac ctcatcccaa tcctgctcct catactaaaa cccgaactaa tatgaggatg
atgcttct-- ---gcagata tagtttaaac -aaaacgtta ggccgtgact ctaaaaataa
gagataaaac ctctttatct gccgagggag cca---agag gggcta-aga actgctaact
ctttagcacc atggttca
>Mugilidae_Joturus_pichardi_1_1
ttagggggct atggcataat gcgaataata attatactag aacctcttac taaagaatta
agctaccccc tcatcatctt tgcactctga ggcgttatca taacgggctc tatttgcctc
cgccagacag acctaaaatc tctaattgcc tattcatcag taagccatat aggacttgtt
gcagccggca tccttattca aacaccctga ggattctcag gcgccctaat tcttataatc
gctcacggac tcacctcctc tgctttattc tgccttgcca acactaatta tgaacgcact
cacagccgta caatagttct tgcacgagga cttcaaatag tacttccact aatggcaaca
tgatgattta ttgcaagcct agcaaacctt gctcttcccc ctctccctaa tttaatagga
gaattaataa ttatcacatc cctgtttaac tgatcctgat gaacaattgc ccttacaggg
gccggtacct taattacagc tgcgtactca ttatacatat tcctaataac acagcgaggc
ccgctcccag aacatattat cgctctcgac ccctcacac- tcccgagaac acttactcat
agccctacat ctccttcctc tgcttcttct tgtcctcaag cctgagctgg tctgaggctg
gacgacct-- ---gtagaca tag-tttaat caaaacatta gattgtgatt ctgaaaatag
aggttaaaat ccccttatcc accgagagag gct--cgcta gcaatg-aaa actgctaat-
tttcacgacc ttggttga
>Mugilidae_Mugil_curema_1_1
ctaggaggct atggtataat gcgcatgata atcctactag agcctctaac caaagaatta
agctacccct ttattatttt tgccctttga ggtatcatca tgacaggttc tatctgtctc
cgtcagacag acttaaaatc cctaatcgct tactcatcag tcagccacat aggacttgtc
gcagcaggca ttttaatcca aacaccctga gggttctcag gagctttaat tcttataatt
gcccacggcc taacctcctc tgccctattc tgccttgcta atactaacta cgagcgcacc
cacagccgaa caatagtcct agcacgaggc ctccaaacag tccttcccct gataacctct
tgatgattca ttgcaagtct agcaaatctc gctctccctc ccctccctaa cctaatagga
gagctaataa tcatctcctc cttattcaac tgatcttgat gaacccttat cctcacagga
gctggcaccc taattacagc cgcctactcc ctctacatgt ttttaataac acaacgaggc
cccctcccta aacacatcat tgccctcgac ccatcacac- tcccgagaac atcttctcct
aaccctgcat ctccttcctc tccttctcct tattcttaaa cctgagctaa tctgaggttg
aactgcct-- ---gtagata tag-tttaac aaaaacatta gattgtgatt ctaaaaacag
gggttaaaat ccccttttcc accgagagag gct--cgcta gcaacg-aaa actgctaat-
tttcgcgacc ttggttgg
>Osteoglossidae_Osteoglossum_bicirrhosum_1_1
ctaggtggtt acggaataat acgaattaca atcctactag accccctcac aaaagaacta
gcctacccat ttatcgtcct agccttatga ggcgtcatta tgaccggctc aatttgcctc
cggcaaactg atctaaagtc tctaatcgcc tattcatcag tcagtcacat gggactggtt
gccagcggca tcctcattca aaccccatga agcttcacag gagcaatcat tctaataatt
gcccacggac tagtttcatc cgcattattc tgcctagcca acacaaacta tgaacgaact
cacagccgaa cattactact aactcgagga ctacaaacaa tcttaccact aataacaact
tgatgattta ttgcaaattt agctaacctc gccctcccgc ctctaccaaa cctaatagga
gaattagcaa ttatcacctc catatttaac tgatctccgt gaaccattat cttaacagga
ctgggaaccc taatcaccgc tgggtactcc ttatacgtct ttttaataac ccaacgaggc
ccaaccccat tacacaccat ttcactaagc cccacacat- acacgagaac accttctcat
aacactacac cttatcccag tgcttctatt aatcaccaag cctgaactta tatgaggaat
attttact-- ---gtaaata tagtttaaac -aaaacatta gattgtgatt ctaaaaacaa
aagttaaaat ctttttattt accaagagag gcc---ggca acatta-agg actgctaatc
cctaaa-tcc gtggttca
>Osteoglossidae_Osteoglossum_ferreirai_1_1
ctaggtggtt acggaataat acgaattaca atcctattag acccccttac aaaagaacta
gcctatccat ttatcatctt agccctatga ggcatcatca taactggctc aatttgcctc
cgacaaactg acttaaaatc tctaatcgcc tattcatcag ttagtcatat aggattagtt
gcaagcggta ttcttattca aaccccatga agcttcacag gagcaatcat tttaataatt
gcccacggac tagtttcatc cgcattattc tgtctagcta atacaaacta tgaacgaact
cacagccgaa cattactatt aacccgagga ttacaaacaa tcttgccact aataacaact
tgatggttta tcgcaaatct agccaacctc gccctcccac ctttaccaaa cctaatagga
gaactagcaa tcatcacctc catatttaac tgatccccat gaaccatcat cttaacagga
ctaggaactc taatcaccgc tggatactct ctatacgtct ttttaataac ccaacgaggc
ccaaccccat tacacactat ttcactaaac ccgacacat- acacgagaac accttcttat
agcactacac ctcatcccag tgcttctatt aatcaccaag cctgagctaa tatgaggaac
attttact-- ---gtaaata tagtttaaat -aaaacatta gattgtgatt ctaaaaacaa
aagttaaaat ctttttattt accaagagag gcc---ggca acatta-agg actgctaatc
cctaaa-tcc gtggttca
>Pristidae_Pristis_pristis_1_1
ctaggaggtt atggtataat acgaattatt gttatactta accccttaac aaaagaaata
gcctatccat ttcttatcct agctatttga ggcattatca taactagctc tatttgtcta
cgacaaacag atctcaaatc actaatcgcc tattcatcaa ttagccatat aggcctagta
gcagcagcta tcctaatcca aacaccatga agctttgcag gagctatcgc cctaataatt
gcccatggct tagtctcttc ggcccttttc tgcctagcta atactaacta cgaacgcact
catagccgaa cattactcct agctcgtgga atacaaatca ttcttcctct cataggaacc
tcatgactcc ttattaactt agcaaacctt gctttacccc ctacccccaa cctgatagga
gaattattaa ttatcacctc cctatttaaa tgatctaact gaactatcat tactaccggc
ctaggtgtcc tattaacagc ttcctattca ctctatatat tcgccataac acaacgaggt
ccaacaccac aacacctact cttcataaac ccaacccac- acacgagaac atctccttat
ctacctacac ttaattccaa ccctcttgct cattcttaaa cccgaactta tcctagggtg
aacaacct-- ---gtaatta tag-tttaac aaaaacatta gattgtggtt ctaaagacaa
aagttaaaat ctttttaatt accaagagag gtc--ttggg acaaag-aga actgctaat-
tctcctactc atggttca
>Callichthyidae_Aspidoras_albater_1_1
ctaggaggat atggtataat acgaataata ataatattag accccctctc caaggagata
gcctacccat tcatcgtcct agccctatga ggaattatta taacaggagc gatctgtctt
cgacagacag acttaaaatc tctcattgcc tactcatcag tcagccacat aggcttggtc
gcagtaggca ttttaattca aaccccatga ggctttaccg gagcaatcat cttgataatt
gcccacggcc ttgtgtcatc cgcactattt tgtcttgcca acacaacata tgagcgcaca
catagtcgaa ccatagttct agctcgaggt atacaactac tcctcccatt agccgcaact
tgatgattta ttgccaacct agcaaaccta gccctacccc ctataccaaa tcttatggga
gaactcctaa ttattacagc catattcaac tgatccccat gaacactagc tataacagga
gccggaaccc tgattacagc tgcttactcc ctctatcttt tcttaaaaac ccaacggggt
gtattaccaa cacatattat taacctccca ccatatcac- acccgagaac acttactcat
agtcctacac ctactcccaa tcatcttact catcacaaag ccagaaatta tatgaggatg
gtggtact-- ---gtagata tagttttaac taaaacatta gattgtggtt ctaaagatag
aggttaaaat ccacttattt accgagagag gcc---taaa gcagta-agg gctgctaat-
ccataccccc gcggttag
>Callichthyidae_Aspidoras_pauciradiatus_1_1
ctaggaggct acggaataat gcggataata attatactag accccatttc taaagagata
gcatacccat tcatcatcct agccctatga ggaattatta taactggatc aatctgtctc
cgacaaacag acttaaaatc actaattgct tactcatctg ttagccacat aggactggtt
gcaggaggaa ttttaatcca aaccccatga ggctttaccg gagcaatcat tttaataatt
gcccatggat tagtttcatc cgcactcttt tgcctcgcta acaccacata tgaacgaact
catagccgga caatagtact agcccgagga atacaactac ttctcccact caccgcaacc
tgatgattta ttgctaacct agcaaatcta gccctaccac ctctacctaa tcttatggga
gaacttctga ttatcacatc catatttaat tgatccccat gaactctaat tattacaggc
actggtactc taattacagc tgcctattct ctctacctat tcctaaaaac ccaacgaggc
actctacccg cccatattat taacctccaa ccctaccac- acccgagaac acttacttat
gactatacac cttctcccaa ttattttact catcataaaa ccagaactca tatgaggatg
atgatact-- ---gtagata tagttttaat aaaaacatta gattgtggtt ctaaaaatag
aggttaaaat ccacttatct accgagagag gcc---taaa gcagta-agg actgctaat-
ccataccccc atggttaa
>Callichthyidae_Aspidoras_poecilus_1_1
ctaggaggct atggtatgat acgaataata atgatgttag accccctctc caaggagata
gcctacccat tcatcgtcct agccctttga ggtattatta taacagggtc aatctgtctt
cgacaaacag acctaaaatc gctcatcgcc tactcatccg tcagccacat ggggttggtt
gcagggggga ttttagtcca aaccccatgg ggctttaccg gagcaatcat cttgataatt
gcccatggcc ttgtatcatc cgcattattc tgtcttgcta acacaacata tgaacgcaca
catagtcgaa ctatagtgct agctcgggga atacaattac tccttccact aaccgcaact
tgatgattta tcgccaacct agcaaaccta gccctacccc ccataccaaa tcttatagga
gaactactaa ttattgcagc catgttcaac tgatccccat gaacactaat tataacagga
actggcaccc taattacagc tgcttactcc ctctatcttt tcttaaaaac ccaacgaggg
ccactaccaa cacacattat taatctgcaa ccataccac- acccgagaac acttactcat
agcactacac ctactcccaa tcatcttact tatcacaaaa ccagaaatta tatgaggatg
atgatact-- ---gtagata tagttttaac taaaacatta gattgtggtt ctaaaaatag
aggttaaaat ccacttattt accgagagag gct---caaa gcagta-agg actgctaat-
ccataccccc gcggttaa
>Callichthyidae_Aspidoras_poecilus_2_1
ctaggaggct atggtatgat acgaataata atgatgttag accccctctc caaggagata
gcctacccat tcatcgtcct agccctttga ggtattatta taacagggtc aatctgtctt
cgacaaacag acctaaaatc gctcatcgcc tactcatccg tcagccacat ggggttggtt
gcagggggga ttttagtcca aaccccatgg ggctttaccg gagcaatcat cttgataatc
gcccatggcc ttgtatcatc cgcattattc tgtcttgcta acacaacata tgaacgcaca
catagtcgaa ctatagtgct agctcgggga atacaattac tccttccact aaccgcaact
tgatgattta tcgccaacct agcaaaccta gccctacccc ccataccaaa tcttatagga
gaactactaa ttattgcagc catgttcaac tgatccccat gaacactaat tataacagga
actggcaccc taattacagc tgcttactcc ctctatcttt tcttaaaaac ccaacgaggg
ccactaccaa cacacattat taatctgcaa ccataccac- acccgagaac acttactcat
agcactacac ctactcccaa tcatcttact tatcacaaaa ccagaaatta tatgaggatg
atgatact-- ---gtagata tagttttaac taaaacatta gattgtggtt ctaaaaatag
aggttaaaat ccacttattt accgagagag gct---caaa gcagta-agg gctgctaat-
ccataccccc gcggttaa
>Callichthyidae_Aspidoras_raimundi_1_1
ctaggaggct atggtataat atgaataatg ataatattag actccctcta caaggaaata
gcctacccat ttatcaatct aaccctttga ggtattatta taacaggatc aatctgtctt
tggcagacag acctaaaatc gcttatcgcc tactcatccg tcagccacat tggattggtt
gcaggaggga ttttaattca aaccccatca ggcttcactg gagcaatcat cttgataatt
gctcatggcc ttgtatcatc cgcattattc tgtcttgcta acacaacata tgaacgcaca
catagtcgaa ctatggtatt agctcgagga atacaattac tccttccact aaccgcaact
tgatcattta ttgccaacct agcgaaccca gccctacccc ctatacaaaa tcttatagga
gaacgcctaa ttgttacagc tatatttaat tgatccccat gaacactagc tataacagga
actggcactc taatcacagc tgcttactcc ctctatcttt tcttaaaaac ccaacgaggt
gcactaccgg cacacattat taacctacaa ccataccac- acccgagaac acttacttat
aatactacac ctgctcccaa tcatcttact tatcacaaaa ccagaaatta tatgaggatg
atgatact-- ---gtagata tagttttaac taaaacatta gattgtggtt ctaaaaatag
aggttaaaat ccacttattt accgagagag gct---taaa gcagta-agg actgctaac-
ccataccccc gcggttag
>Callichthyidae_Aspidoras_spilotus_1_1
ctaggaggct atggtataat acgaataata ataatattag accccctctc caaagagata
gcttacccat ttatcgtcct agccctttga ggtattatta taacagggtc aatttgcctt
cggcagacag acctaaaatc gctcatcgcc tactcatccg ttagccacat gggactggtc
gcaggtggaa ttttaattca aaccccatga ggcttcaccg gagcgatcat cttgataatt
gcccatggcc ttgtatcatc tgcattattc tgtcttgcta acacaacata tgagcgcaca
cacagccgaa ctatggtatt agctcgagga atacaattac tacttccact aaccgcaact
tgatgattta ttaccaacct ggcaaatcta gccctacccc ccataccaaa tcttatagga
gaactcctta ttattacagc catatttaac tgatccccat gaacactaac cataacagga
actggcaccc taattacagc tgcttactcc ctctatcttt tcttaaaaac ccaacgaggg
acactaccag tacacattat taacctacaa ccataccac- acccgagaac acctacttat
aacactacac ctgatcccaa tcaccctact catcacaaaa ccagaaatca tatgagggtg
atgatact-- ---gtagata tagttttaac taaaacatta gattgtggtt ctaaaaatag
aggttaaaat ccacttattt accgagagag gct---taaa gcagta-agg actgctaat-
ccataccccc acggttaa
>Callichthyidae_Aspidoras_spilotus_2_1
ctaggaggct atggtataat acgaataata ataatattag accccctctc caaagagata
gcttacccat ttatcgtcct agccctttga ggtattatta taacagggtc aatttgcctt
cggcagacag acctaaaatc gctcatcgcc tactcatccg ttagccacat gggactggtc
gcaggtggaa ttttaattca aaccccatga ggcttcaccg gagcgatcat cttgataatt
gcccatggcc ttgtatcatc tgcattattc tgtcttgcta acacaacata tgagcgcaca
cacagccgaa ctatggtatt agctcgagga atacaattac tacttccact aaccgcaact
tgatgattta ttaccaacct ggcaaatcta gccctacccc ccataccaaa tcttatagga
gaactcctta ttattacagc catatttaac tgatccccat gaacactaac cataacagga
actggcaccc taattacagc tgcttactcc ctctatcttt tcttaaaaac ccaacgaggg
acactaccag tacacattat taacctacaa ccataccac- acccgagaac acctacttat
aacactacac ctgatcccaa tcaccctact catcacaaaa ccagaaatca tatgagggtg
atgatact-- ---gtagata tagttttaac taaaacatta gattgtggtt ctaaaaatag
aggttaaaat ccacttattt accgagagag gct---taaa gcagta-agg actgctaat-
ccataccccc acggttaa
>Callichthyidae_Aspidoras_spilotus_3_1
ctaggaggct atggtataat acgaataata ataatattag accccctctc caaagagata
gcttacccat ttatcgtcct agccctttga ggtattatta taacagggtc aatttgcctt
cggcagacag acctaaaatc gctcatcgcc tactcatccg ttagccacat gggactggtc
gcaggtggaa ttttaattca aaccccatga ggcttcaccg gagcgatcat cttgataatt
gcccatggcc ttgtatcatc tgcattattc tgtcttgcta acacaacata tgagcgcaca
cacagccgaa ctatggtatt agctcgagga atacaattac tacttccact aaccgcaact
tgatgattta ttaccaacct ggcaaatcta gccctacccc ccataccaaa tcttatagga
gaactcctta ttattacagc catatttaac tgatccccat gaacactaac cataacagga
actggcaccc taattacagc tgcttactcc ctctatcttt tcttaaaaac ccaacgaggg
acactaccag tacacattat taacctgcaa ccataccac- acccgagaac acctacttat
aacactacac ctgatcccaa tcaccctact catcacaaaa ccagaaatca tatgagggtg
atgatact-- ---gtagata tagttttaac taaaacatta gattgtggtt ctaaaaatag
aggttaaaat ccacttattt accgagagag gct---taaa gcagta-agg actgctaat-
ccataccccc acggttaa
>Callichthyidae_Aspidoras_taurus_1_1
ctaggaggct atgggataat acgaataata ataatattag accccctctc caaggaaatg
gcctacccat ttattgtcct agccctttga ggcattatta taacaggatc aatttgcctt
cggcagacag acctaaagtc gctcatcgcc tactcatccg tcagccacat gggactggtc
gcaggaggga ttttaattca aaccccatga ggcttcaccg gagcaattat cttgataatc
gctcatggcc ttgtatcatc cgcactattc tgccttgcta acacaacata cgaacgcaca
cacagtcgaa ctatactgtt agctcgaggg atgcagttaa tccttccact aaccgcaact
tgatgattta ttgccaacct agcaaatcta gccctgcccc ctataccaaa tcttatagga
gaactcctaa ttattacagc catatttaac tgatccccct gaacactaac cataacagga
actggcaccc tgattacagc tgcttactcc ctctatcttt tcttaaaaac ccaacgtggg
gcactaccag tgcacattat taacctacaa ccatatcac- acccgagaac acctacttat
aatactacac ctgctcccaa tcatcttact tatcacaaaa ccagaaatta tatgagggtg
atgatact-- ---gtagata tagttttaac taaaacatta gattgtggtt ctaaaaatag
aggttaaaat ccacttattt accgagagag gct---taaa gcagta-agg actgctaat-
ccataccccc acggttag
>Callichthyidae_Aspidoras_taurus_2_1
ctaggaggct atgggataat acgaataata ataatattag accccctctc caaggaaatg
gcctacccat ttattgtcct agccctttga ggcattatta taacaggatc aatttgcctt
cggcagacag acctaaagtc gctcatcgcc tactcatccg tcagccacat ggggctggtc
gcaggaggga ttttaattca aaccccatga ggcttcaccg gagcaattat cttgataatc
gctcacggcc ttgtatcatc cgcactattc tgccttgcta acacaacata cgaacgcaca
cacagtcgaa ctatagtgtt agctcgaggg atgcagttaa tccttccact aaccgcaact
tgatgattta ttgccaacct agcaaatcta gccctgcccc ctataccaaa tcttatagga
gaactcctaa ttattacagc catatttaac tgatccccct gaacactagc cataacagga
actggcaccc tgattacagc tgcttactcc ctctatcttt tcttaaaaac ccaacgtggg
gcactaccag tgcacattat taacctacaa ccatatcac- acccgagaac acctacttat
aatactacac ctgctcccaa tcatcttact tatcacaaaa ccagaaatta tatgagggtg
atgatact-- ---gtagata tagttttaac taaaacatta gattgtggtt ctaaaaatag
aggttaaaat ccacttattt accgagagag gct---taaa gcagta-agg actgctaat-
ccataccccc acggttag
>Callichthyidae_Corydoras_agassizii_1_1
ctcggaggct atggcataat acgaataata gtcttactag atccactatc caaagaaata
gcatacccat ttattattct agccctatga ggaattatta taacaggatc aatctgtctt
cgacaaacag acctaaaatc actcatcgcc tactcatcag tcagccacat aggactagtg
gcaggaggaa ttttaatcca aaccccatga ggcttcaccg gagcaattat tttaataatc
gcccacggtc tagtatcatc cgcactcttc tgccttgcta acaccacata tgaacgcacc
cacagccgaa ccatagtact agcccgagga atacaactac tcctcccact aaccgcaacc
tgatgattta tcgctaatct agcaaatcta gccctacccc ccctaccaaa cctcataggt
gaactactaa ttattacatc tatattcaac tgatcccctt gaacacttgt tattacagga
acaagcaccc taatcacagc cgcctactca ttatacctat tcctaaaaac tcaacgaggt
gcactaccca cccacatcat taacctacaa ccctaccac- acccgagaac acctactcat
agccctacac ctcatcccaa ttattatact catcacaaaa ccggaactta tatgaggatg
atgatact-- ---gtagata tagtttcaat caaaacatta gattgtggtt ctaaaaatag
aggttaaaat ccacttatcc accgagagag gcc---gaga gcagta-agg actgctaat-
ccataccccc atggttaa
>Callichthyidae_Corydoras_amapaensis_1_1
ctcggaggct atggtttgat gcggataata ctactactag accccctctc caaagaaata
gcatacccgt tcattattct agctttatgg ggtatcatta taacaggttc aatctgctta
cgacaaacag acataaaatc actcattgct tactcatctg ttagtcacat aggtcttgtc
gcagcaggaa tcctaattca aaccccatga ggcttcacag gagccatcat cctaatggta
gcacatggtc ttgtatcctc aatactcttc tgtctcgcta atacaacata tgaacgcaca
cacagccgaa ccataatgct agcccgagga atacaattac ttctacctct aaccacaata
tgatgattta ctgcaaatct ggcaaaccta gccctacccc cactcccaaa tcttatggga
gaacttctaa tcatcacagc catatttaac tgatctccat gaacactaat tatgacagga
acaggcacac tcattacagc tgcctactcc ctctacctat tcctgaaaac ccaacgaggc
actctaccag cccacattat caacatccaa ccattccac- acccgagaac atctactcat
ggccctacac tttctgccaa ttatgctact aatgacaaaa ccagaactaa tatgaggatg
atgataat-- ---gtagata tag-tttaac acaaacatta gattgtggtt ctaaaaatag
aggttaaaat ccccttatcc accgagagag gct---tcaa gcacta-agg actgctaat-
ccctattccc atggttaa
>Callichthyidae_Corydoras_amapaensis_2_1
ctcggaggct atggtttgat gcggataata ctactactag accccctctc caaagaaata
gcatacccgt tcattattct agctttatgg ggtatcatta taacaggttc aatctgctta
cgacaaacag acataaaatc actcattgct tactcatctg ttagtcacat aggtcttgtc
gcagcaggaa tcctaattca aaccccatga ggcttcacag gagccatcat cctaatggta
gcacatggtc ttgtatcctc aatactcttc tgtctcgcta atacaacata tgaacgcaca
cacagccgaa ccataatgct agcccgagga atacaattac ttctacctct aaccacaata
tgatgattta ctgcaaatct ggcaaaccta gccctacccc cactcccaaa tcttatggga
gaacttctaa tcatcacagc catatttaac tgatctccat gaacactaat tatgacagga
acaggcacac tcattacagc tgcctactcc ctctacctat tcctgaaaac ccaacgaggc
actctaccag cccacattat caacatccaa ccattccac- acccgagaac atctactcat
ggccctacac tttctgccaa ttatgctact aatgacaaaa ccagaactaa tatgaggatg
atgataat-- ---gtagata tag-tttaac acaaacatta gattgtggtt ctaaaaatag
aggttaaaat ccccttatcc accgagagag gct---tcaa gcacta-agg actgctaat-
ccctattccc atggttaa
>Callichthyidae_Corydoras_amapaensis_3_1
ctcggaggct atggtttgat gcggataata ctactactag accccctctc caaagaaata
gcatacccgt tcattattct agctttatgg ggtatcatta taacaggttc aatctgctta
cgacaaacag acataaaatc actcattgct tactcatctg ttagtcacat aggtcttgtc
gcagcaggaa tcctaattca aaccccatga ggcttcacag gagccatcat cctaatggta
gcacatggtc ttgtatcctc aatactcttc tgtctcgcta atacaacata tgaacgcaca
cacagccgaa ccataatgct agcccgagga atacaattac ttctacctct aaccacaata
tgatgattta ctgcaaatct ggcaaaccta gccctacccc cactcccaaa tcttatggga
gaacttctaa tcatcacagc catatttaac tgatctccat gaacactaat tatgacagga
acaggcacac tcattacagc tgcctactcc ctctacctat tcctgaaaac ccaacgaggc
actctaccag cccacattat caacatccaa ccattccac- acccgagaac atctactcat
ggccctacac tttctgccaa ttatgctact aatgacaaaa ccagaactaa tatgaggatg
atgataat-- ---gtagata tag-tttaac acaaacatta gattgtggtt ctaaaaatag
aggttaaaat ccccttatcc accgagagag gct---tcaa gcacta-agg actgctaat-
ccctattccc atggttaa
>Callichthyidae_Corydoras_arcuatus_1_1
ctcggaggct atggaataat acgaataata attatactag acccactatc taaggaaata
gcatacccat tcattatctt agccttatga ggaatcatca taacaggttc aatttgttta
cgacaaacag acttaaaatc actcattgcc tactcgtcag ttagtcacat aggactagtt
gcaggaggaa ttttaatcca aaccccatga ggcttcaccg gagcaattat cttaataatt
gcccatggcc tggtatcatc cgcactcttc tgccttgcta acaccacata tgaacgtacc
catagccgaa caatagtcct agcccgagga atacaactac ttcttccact aaccgcaacc
tgatgattta ttgccaacct agcaaacctg gccttgcctc ccctacccaa ccttatggga
gaactactaa ttattacagc catgttcaat tgatcctcct gaacacttat catcacagga
acaggcaccc taatcacagc tgcttactca ttatacctat tcctaaaaac ccaacgaggc
acactccctg cccacatcat taatctacaa ccatatcac- acccgagaac acctacttat
aattatacat ctcctcccaa ttattatact tattacaaaa ccagaactta tgtgaggatg
atgatact-- ---gtagata tagtttcaac taaaacatta gattgtggtt ctaaaaatag
aggttaaaat cctcttatcc accgagagag gcc---aaaa gcagta-agg actgctaat-
ccataccccc atggttaa
>Callichthyidae_Corydoras_arcuatus_2_1
ctcggaggct atggaataat acgaataata attatactag acccactatc taaggaaata
gcatacccat tcattatctt agccttatga ggaatcatca taacaggttc aatttgttta
cgacaaacag acttaaaatc actcattgcc tactcgtcag ttagtcacat aggactagtt
gcaggaggaa ttttaatcca aaccccatga ggcttcaccg gagcaattat cttaataatt
gcccatggcc tggtatcatc cgcactcttc tgccttgcta acaccacata tgaacgtacc
catagccgaa caatagtcct agcccgagga atacaactac ttcttccact aaccgcaacc
tgatgattta ttgccaacct agcaaacctg gccttgcctc ccctacctaa ccttatggga
gaactactaa ttattacagc catgttcaat tgatcctcct gaacacttat catcacagga
acaggcaccc taatcacagc tgcttactca ttatacctat tcctaaaaac ccaacgaggc
acactccctg cccacatcat taatctacaa ccatatcac- acccgagaac acctacttat
aattatacat ctcctcccaa ttattatact tattacaaaa ccagaactta tgtgaggatg
atgatact-- ---gtagata tagtttcaac taaaacatta gattgtggtt ctaaaaatag
aggttaaaat cctcttatcc accgagagag gcc---aaaa gcagta-agg actgctaat-
ccataccccc atggttaa
>Callichthyidae_Corydoras_arcuatus_3_1
ctcggaggct atggaataat acgaataata attatactag acccactatc taaggaaata
gcatacccat tcattatctt agccttatga ggaatcatca taacaggttc aatttgttta
cgacaaacag acttaaaatc actcattgcc tactcgtcag ttagtcacat aggactagtt
gcaggaggaa ttttaatcca aaccccatga ggcttcaccg gagcaattat cttaataatt
gcccatggcc tggtatcatc cgcactcttc tgccttgcta acaccacata tgaacgtacc
catagccgaa caatagtcct agcccgagga atacaactac ttcttccact aaccgcaacc
tgatgattta ttgccaacct agcaaacctg gccttgcctc ccctacctaa ccttatggga
gaactactaa ttattacagc catgttcaat tgatcctcct gaacacttat catcacagga
acaggcaccc taatcacagc tgcttactca ttatacctat tcctaaaaac ccaacgaggc
acactccctg cccacatcat taatctacaa ccatatcac- acccgagaac acctacttat
aattatacat ctcctcccaa ttattatact tattacaaaa ccagaactta tgtgaggatg
atgatact-- ---gtagata tagtttcaac taaaacatta gattgtggtt ctaaaaatag
aggttaaaat cctcttatcc accgagagag gcc---aaaa gcagta-agg actgctaat-
ccataccccc atggttaa
>Callichthyidae_Corydoras_bilineatus_1_1
ctaggaggct acggaataat acgaataata attatactag accccatctc taaagagata
gcatacccat ttattatttt agccctatgg ggaattatca tgaccggatc aatttgcctc
cgacaaacag acctaaaatc acttatcgct tactcatctg ttagccacat aggactggtt
gcaggaggaa ttttaattca aaccccatgg ggcttcaccg gagcaattat cttaataatc
gcccatggcc tagtctcatc agccctcttc tgcctcgcca atacaacata tgaacgtacc
cacagccgaa caatagttct agcccgagga atacaaatgc ttctcccact taccgcaacc
tgatggttta ttgccaatct agcaaaccta gctctgcccc ccctacctaa tcttatagga
gaacttctaa ttattacctc tatatttaac tgatccccat gaacactaat tattacagga
acaggcaccc taattacagc tgcctactca ctctatcttt tcctaaaaac ccaacgaggt
accctaccca tgcacattat taacctccaa ccttatcac- acccgagaac acctgctcat
aaccctacac cttctcccaa ttattttact catcacaaaa ccagaactca tatgaggatg
atgatact-- ---gtagata tagtttcaat caaaacatta gattgtggtt ctaaaaatag
aggttaaaac ccacttatcc accgagagag gcc---taaa gcagta-agg actgctaat-
ccataccccc atggttaa
>Callichthyidae_Corydoras_britskii_1_1
ctcggaggct acggtataat gcgaatgata attatactag acccattatc taaagaaata
gcatacccat ttattattct agccctatga ggaattatta tgacaggatc aatttgtctc
cgacaaacag acctaaaatc actcatcgcc tactcatcag tcagccacat gggactagtg
gcaggaggaa tcttaatcca aaccccatga ggcttcaccg gagcaattat tttaatgatc
gcccatggcc tagtatcatc cgcactcttc tgtctcgcca acaccacata tgaacgcacc
cacagccgaa ctatagttct agcccgaggt atacaactac tcctcccact aaccgcaact
tgatgattca tcgccaacct agcaaaccta gctctacccc ccctgcccaa cctcatagga
gaactactaa tcattacagc tatatttaac tgatccccct gaacactaat tattacagga
acaggcaccc taatcacagc cgcctactca ctatacctat tccttaaaac ccaacgaggc
actctgccca cccatatcat taacctgcaa ccctaccat- acccgagagc atctactcat
agcccttcat ctcctcccaa tcattatact catcacaaaa ccagaactta tatgaggatg
atgatact-- ---gtagata tagtttcaat taaaacatta gattgtggtt ctaaaaatag
aggttaaaac ccacttatcc accgagagag gct---gaga gcaata-agg gctgctaat-
ccatatcacc atggttaa
>Callichthyidae_Corydoras_burgessi_1_1
ttaggaggct atggaataat acgaataata attatactag accccctatc taaagaaata
gcatacccat ttattattct agccttatga ggaattatca tgaccggatc aatttgtctc
cgacaaacgg acttaaaatc actcattgcc tactcatcag ttagccacat gggcctggtc
gcaggaggaa tcttaatcca aactccatga ggctttaccg gagcaattat cttaataatc
gcccatggtc tagtgtcatc cgcactcttc tgtcttgcta acactacata tgaacgtacc
cacagccgaa caatagtact agcccgagga atacaactac tcctcccact aaccgcaacc
tgatgattta ttgccaacct agcaaatcta gctttacctc ccttacccaa cctaatagga
gaactactaa ttatcacagc catgttcaac tgatctcctt gaacattaat tattacagga
acaggcaccc taattacagc tgcctactca ctatatcttt tcctaaaaac ccaacgaggc
acattaccca cccacattat taacctacaa ccctaccac- actcgagagc acctacttat
aaccctacat ctcctcccaa ttattatact catcacaaaa ccagaactca tatgaggatg
atgatact-- ---gtagata tagtttcaac taaaacatta gattgtggtt ctaaaaatag
aggttaaaat ccacttatcc accgagagag gcc---gaga gcagta-agg actgctaat-
ccataccccc atggttaa
>Callichthyidae_Corydoras_burgessi_2_1
ttaggaggct atggaataat acgaataata attatactag accccctatc aaaagaaata
gcatacccat ttattattct agccttatga ggaattatca tgaccggatc aatttgtctc
cgacaaacgg acttaaaatc actcattgcc tactcatcag ttagccacat gggcctggtc
gcaggaggaa tcttaatcca aactccatga ggctttaccg gagcaattat cttaataatc
gcccatggtc tagtgtcatc cgcactcttc tgtcttgcta acactacata tgaacgtacc
cacagccgaa caatagtact agcccgagga atacaactac tcctcccact aaccgcaacc
tgatgattta ttgccaacct agcaaatcta gctttacctc ccttacccaa cctaatagga
gaactactaa ttatcacagc catgttcaac tgatctcctt gaacattaat tattacagga
acaggcaccc taattacagc tgcctactca ctatatcttt tcctaaaaac ccaacgaggc
acattaccca cccacattat taacctacaa ccctaccac- actcgagagc acctacttat
aaccctacat ctcctcccaa ttattatact catcacaaaa ccagaactca tatgaggatg
atgatact-- ---gtagata tagtttcaac taaaacatta gattgtggtt ctaaaaatag
aggttaaaat ccacttatcc accgagagag gcc---gaga gcagta-agg actgctaat-
ccataccccc atggttaa
>Callichthyidae_Corydoras_condiscipulus_1_1
cttggaggtt atggcatgat acgaataatg accttactag accccctatc caaagaaata
gcatacccat ttattatcct agccctatgg gggattatca taacaggatc aatttgtctt
cgacagacag acctaaaatc actcatcgcc tactcgtcag tcagccacat gggactagtg
gcaggaggaa ttttaatcca aaccccatga ggcttcaccg gagcaattat tttaataatc
gcccatggtc tagtgtcatc cgcactcttc tgccttgcca acaccacata tgaacgcacc
cacagccgaa ccatggtact agcccgagga atacaactac tcctcccact aaccacaacc
tgatgattta tcgctaacct agcaaatcta gccctacctc ctctaccaaa cctcatgggt
gaactactaa ttattacatc tatgttcaac tgatcccctt gaacacttgt catcacagga
acaggcaccc taattacagc cgcttactca ttatatctat tcctaaaaac tcaacgaggc
acactaccca cccacatcat caacctacaa ccataccac- acccgagaac acctactcat
aaccctacac ctcctcccaa ttattatact catcacaaaa ccggaactta tgtgaggatg
atgatact-- ---gtagata tagtttcaat caaaacatta gattgtggtt ctaaaaatag
aggttaaaac ccacttatcc accgagagag gct---gaga gcagta-agg actgctaat-
ccacaccccc atggttaa
>Callichthyidae_Corydoras_condiscipulus_2_1
cttggaggtt atggcatgat acgaataatg accttactag accccctatc caaagaaata
gcatacccat ttattatcct agccctatgg gggattatca taacaggatc aatttgtctt
cgacagacag acctaaaatc actcatcgcc tactcgtcag tcagccacat gggactagtg
gcaggaggaa ttttaatcca aaccccatga ggcttcaccg gagcaattat tttaataatc
gcccatggtc tagtgtcatc cgcactcttc tgccttgcca acaccacata tgaacgcacc
cacagccgaa ccatggtact agcccgagga atacaactac tcctcccact aaccacaacc
tgatgattta tcgctaacct agcaaatcta gccctacctc ctctaccaaa cctcatgggt
gaactactaa ttattacatc tatgttcaac tgatcccctt gaacacttgt catcacagga
acaggcaccc taattacagc cgcttactca ttatatctat tcctaaaaac tcaacgaggc
acactaccca cccacatcat caacctacaa ccataccac- acccgagaac acctactcat
aaccctacac ctcctcccaa ttattatact catcacaaaa ccggaactta tgtgaggatg
atgatact-- ---gtagata tagtttcaat caaaacatta gattgtggtt ctaaaaatag
aggttaaaac ccacttatcc accgagagag gct---gaga gcagta-agg actgctaat-
ccacaccccc atggttaa
>Callichthyidae_Corydoras_condiscipulus_3_1
cttggaggtt atggcatgat acgaataatg accttactag accccctatc caaagaaata
gcatacccat ttattatcct agccctatgg gggattatca taacaggatc aatttgtctt
cgacagacag acctaaaatc actcatcgcc tactcgtcag tcagccacat gggactagtg
gcaggaggaa ttttaatcca aaccccatga ggcttcaccg gagcaattat tttaataatc
gcccatggtc tagtgtcatc cgcactcttc tgccttgcca acaccacata tgaacgcacc
cacagccgaa ccatggtact agcccgagga atacaactac tcctcccact aaccacaacc
tgatgattta tcgctaacct agcaaatcta gccctacctc ctctaccaaa cctcatgggt
gaactactaa ttattacatc tatgttcaac tgatcccctt gaacacttgt catcacagga
acaggcaccc taattacagc cgcttactca ttatatctat tcctaaaaac tcaacgaggc
acactaccca cccacatcat caacctacaa ccataccac- acccgagaac acctactcat
aaccctacac ctcctcccaa ttattatact catcacaaaa ccggaactta tgtgaggatg
atgatact-- ---gtagata tagtttcaat caaaacatta gattgtggtt ctaaaaatag
aggttaaaac ccacttatcc accgagagag gct---gaga gcagta-agg actgctaat-
ccacaccccc atggttaa
>Callichthyidae_Corydoras_difluviatilis_1_1
cttggaggct atggcatgat acgaataatg attgtactag acccactatc taaagaaata
gcatacccat ttattattct agccctatga ggaattgtta taacaggttc aatctgcctt
cgacaaacag acttaaaatc ccttattgcc tactcatcag tcagccacat ggggttggta
gcaggaggga ttttaatcca aaccccatga ggctttaccg gggcaattat tttaatagtc
gcccacggtc tagcatcatc cgcactcttc tgtcttgcta acaccacata cgaacgcact
cacagccgaa ccatagtact agcccgagga atacaactac tcctcccatt aaccgcaacc
tgatggttca ttgccaacct agcaaatctg gccttacccc ccctgcccaa cctaatagga
gaactactga ttattacatc aatattcaac tgatccccct gaacactaat catcacagga
acgggcactc taattactgc cgcctactca ctatacctgt tcctgaaaac tcaacgaggc
acactgccca cccacataat caacctacaa ccctaccac- acccgagaac acctactcat
aaccctacac ctcctcccaa ttattatgct catcacaaag ccagaactaa tgtgaggatg
atgatact-- ---gtagata tagtttcaat caaaacatta gattgtggtt ctaaaaatag
aggttaaaat ccacttatcc accgagagag gcc---aaga gcagta-agg actgctaat-
ccataccccc atggttaa
>Callichthyidae_Corydoras_difluviatilis_2_1
cttggaggct atggcatgat acgaataatg attgtactag acccactatc taaagaaata
gcatacccat ttattattct agccctatga ggaattatca taacaggttc aatctgcctt
cgacaaacag acttaaaatc ccttattgcc tactcatcag tcagccacat ggggttggta
gcaggaggga ttttaatcca aaccccatga ggctttaccg gggcaattat tttaataatc
gcccacggtc tagcatcatc cgcactcttc tgtcttgcta acaccacata cgaacgcact
cacagccgaa ccatagtact agcccgagga atacaactac tcctcccatt aaccgcaacc
tgatggttca ttgccaacct agcaaatctg gccttacccc ccctgcccaa cctaatagga
gaactactga ttattacatc aatattcaac tgatccccct gaacactaat tattacagga
acgggcactc taattactgc cgcctactca ctatacctgt tcctgaaaac tcaacgaggc
acactgccca cccacataat caacctacaa ccctaccac- acccgagaac acctactcat
aaccctacac ctcctcccaa ttattatgct catcacaaag ccagaactaa tgtgaggatg
atgatact-- ---gtagata tagtttcaat taaaacatta gattgtggtt ctaaaaatag
aggttaaaat ccacttatcc accgagagag gcc---aaga gcagta-ggg actgctaat-
ccataccccc atggttaa
>Callichthyidae_Corydoras_elegans_1_1
ctaggaggct acggaataat acgaataata attatactag accccatctc taaagaaata
gcatacccat ttattatttt agctctatga ggaattatta tgacaggatc aatttgccta
cgacaaacgg atctaaaatc acttattgcc tactcatctg ttagccacat aggactggtt
gcagggggaa ttttaattca aactccatgg ggcttcaccg gagcaattat cttaatgatt
gcccatggtc tagtctcatc agccctcttc tgcctagcca atacaacata cgaacgcacc
cacagccgaa ccatagtcct agcccgagga atacaagtac tcctcccact taccgcaacc
tgatgattta ttgccaatct agcaaaccta gccttacctc ccctgcccaa tcttatagga
gagcttctaa ttattacctc tatattcaac tgatctccat gaacactaat tattacagga
acaggtaccc taattacagc tgcctactca ctttacctat tcctaaaaac ccaacgaggc
accctaccca cacatattat taacctccaa ccctatcac- acccgagaac atctactcat
aaccctacat cttctcccaa ttattttact catcacaaaa ccagagctca tatgaggatg
atgatact-- ---gtagata tagtttcaat caaaacatta gattgtggtt ctaaaaatag
aggttaaaat ccacttatcc accgagagag gcc---taaa gcagta-agg actgctaat-
ccataccccc atggttaa
>Callichthyidae_Corydoras_elegans_2_1
ctaggaggct acggaataat acgaataata attatactag accccatctc taaagaaata
gcatacccat ttattatttt agctctatga ggaattatta tgacaggatc aatttgccta
cgacaaacgg atctaaaatc acttattgcc tactcatctg ttagccacat aggactggtt
gcagggggaa ttttaattca aactccatgg ggcttcaccg gagcaattat cttaatgatt
gcccatggtc tagtctcatc agccctcttc tgcctagcca atacaacata cgaacgcacc
cacagccgaa ccatagtcct agcccgagga atacaaatac tcctcccact taccgcaacc
tgatgattta ttgccaatct agcaaaccta gccttacctc ccctgcccaa tcttatagga
gagcttctaa ttattacctc tatattcaac tgatctccat gaacactaat tattacagga
acaggtaccc taattacagc tgcctactca ctttacctat tcctaaaaac ccaacgaggc
accctaccca cacacattat taacctccaa ccctatcac- acccgagaac acctactcat
aaccctacat cttctcccaa ttattttact catcacaaaa ccagagctca tatgaggatg
atgatact-- ---gtagata tagtttcaat caaaacatta gattgtggtt ctaaaaatag
aggttaaaat ccacttatcc accgagagag gcc---taaa gcagta-agg actgctaat-
ccataccccc atggttaa
>Callichthyidae_Corydoras_elegans_3_1
ctaggaggct acggaataat acgaataata attatactag accccatctc taaagaaata
gcatacccat ttattatttt agctctatga ggaattatta tgacaggatc aatttgccta
cgacaaacgg atctaaaatc acttattgcc tactcatctg ttagccacat aggactggtt
gcagggggaa ttttaattca aactccatgg ggcttcaccg gagcaattat cttaatgatt
gcccatggtc tagtctcatc agccctcttc tgcctagcca atacaacata cgaacgcacc
cacagccgaa ccatagtcct agcccgagga atacaaatac tcctcccact taccgcaacc
tgatgatttw ttgccaatyt agcaaaccta gccttacctc ccctgcccaa tyttatagga
gagcttctaa ttattacctc tatattcaac tgatctccat gaacactaat tattacagga
acaggtaccc taattacagc tgcctactca ctttacctat tcctaaaaac ccaacgaggc
accctaccca cacacattat taacctccaa ccctatcac- acccgagaac atctgctcat
aaccctacat cttctcccaa ttattttact catcacaaaa ccagagctca tatgaggatg
atgatact-- ---gtagata tagtttcaat caaaacatta gattgtggtt ctaaaaatag
aggttaaaat ccacttatcc accgagagag gcc---taaa gcagta-agg actgctaat-
ccataccccc atggttaa
>Callichthyidae_Corydoras_flaveolus_1_1
cttggaggct acggaataat acgaataata actctactag accccctctc taaagaaata
gcatacccat tcatcaccct ggccctgtgg ggggtcatca tgaccggatc gatctgtctt
cgacaaacag acttaaaatc actaatcgcc tactcatcag ttagccacat ggggctagtt
gcaggaggaa ttttaatcca aaccccatga ggatttaccg gggctatcat cttaatggtt
gcccacggcc tagtatcatc agcactcttc tgtcttgcca acaccacata cgaacgcacc
cacagccgaa ccatagtact agcccgagga atacaactac tcctcccatt agccgcaacc
tgatgattta tcgcaaacct agcaaatctg gccctaccgc ccctacccaa cctcatagga
gaactactaa ttattacagc gatatttaac tgatccccct gaaccctagt tattacagga
acaggtaccc taattacagc cgcttattca ctatatctgt tcctaaagac ccaacgaggc
acgctaccca cccacatcat caacctccaa ccttaccac- acccgagaac atctacttat
agttctacat ctcatcccaa ttattctgct cataacaaaa ccagaactca tatgaggatg
gtggtact-- ---gtagata tagtttcaac taaaacatta gattgtgatt ctaaaaatag
aggttaaaac ccacttatcc accgagagag gcc---caaa gcagta-agg actgctaat-
ccataccacc atggttag
>Callichthyidae_Corydoras_flaveolus_2_1
cttggaggct acggaataat acgaataata actctactag accccctctc taaagaaata
gcatacccat tcatcaccct ggccctgtgg ggggtcatca tgaccggatc gatctgtctt
cgacaaacag acttaaaatc actaatcgcc tactcatcag ttagccacat ggggctagtt
gcaggaggaa ttttaatcca aaccccatga ggatttaccg gggctatcat cttaatggtt
gcccacggcc tagtatcatc agcactcttc tgtcttgcca acaccacata cgaacgcacc
cacagccgaa ccatagtact agcccgagga atacaactac tcctcccatt agccgcaacc
tgatgattta tcgcaaacct agcaaatttg gccctaccgc ccctacccaa cctcatagga
gaactactaa ttattacagc gatatttaac tgatccccct gaaccctagt tattacagga
acaggtaccc taattacagc cgcttattca ctatatctgt tcctaaagac ccaacgaggc
acgctaccca cccacatcat caacctccaa ccttaccac- acccgagaac atctacttat
agttctacat ctcatcccaa ttattctgct cataacaaaa ccagaactca tatgaggatg
gtggtact-- ---gtagata tagtttcaac taaaacatta gattgtgatt ctaaaaatag
aggttaaaac ccacttatcc accgagagag gcc---caaa gcagta-agg actgctaat-
ccataccccc atggttag
>Callichthyidae_Corydoras_flaveolus_3_1
cttgggggct acggaataat acgaataata actctactag accccctctc taaagaaata
gcatacccat tcatcaccct ggccctgtgg ggggtcatca tgaccggatc gatctgtctt
cgacaaacag acttaaaatc actaatcgcc tactcatcag ttagccacat ggggctagtt
gcaggaggaa ttttaatcca aaccccatga ggatttaccg gggctatcat cttaatggtt
gcccacggcc tagtatcatc agcactcttc tgtcttgcca acaccacata cgaacgcacc
cacagccgaa ccatagtact agcccgagga atacaactac tcctcccatt agccgcaacc
tgatgattta tcgcaaacct agcaaatctg gccctaccgc ccctacccaa cctcatagga
gaactactaa ttattacagc gatatttaac tgatccccct gaaccctagt tattacagga
acaggcaccc taattacagc cgcttattca ctatatctgt tcctaaagac ccaacgaggc
acgctaccca cccacatcat caacctccaa ccttaccac- acccgagaac atctacttat
agttctacat ctcatcccaa ttattctgct cataacaaaa ccagaactca tatgagggtg
gtggtact-- ---gtagata tagtttcaac taaaacatta gattgtgatt ctaaaaatag
aggttaaaac ccacttatcc accgagagag gcc---caaa gcagta-agg actgctaat-
ccataccacc atggttag
>Callichthyidae_Corydoras_fowleri_2_1
cttggtggct atggaataat acgaataata atgttactag accctctctc caaagaaata
acatacccct tcatcatctt ggccttatga ggaattatca tgacaggctc catctgttta
cgacaaacag acctaaaatc actcattgct tattcatctg tcagccatat gggactagtt
gcaggaggta tcttaatcca aactccatga agtttcactg gagccatcat cctaataatt
gcccacggtc ttgtatcctc agccctattc tgccttgcca acaccacata tgaacgcaca
cacagccgaa ctataatatt agcccgaggc atacaattac ttctcccact aaccacaaca
tgatgattta ttataaacct agcaaacctg gccttacccc cacttcctaa tcttatagga
gaactcttaa tcattacatc catatttaat tgatccccat gaacacttgt cattacagga
acaggcactc tcatcacagc cgcttactcc ctctacctat tcctaaaaac ccaacggggc
attttaccaa cccacattat taacctccaa ccttatcac- acccgggaac acctactcat
aatcctacac ctcttaccaa tcattatact tattacaaaa ccagaactaa tatgaggatg
atgatact-- ---gtagata tagttttaaa aaaaacatta gattgtggtt ctaaaaatag
aggttaaaat ccacttatcc accgagagag gct---tgaa gcaata-agg actgctaac-
ccctaccccc atggttaa
>Callichthyidae_Corydoras_garbei_1_1
cttggaggct acggcataat acgaataata attatactag atccgctatc taaagaaata
acatacccgt ttattattct agccctttgg ggaattatca taaccgggtc aatttgcctt
cgacagacag acttaaaatc gctcatcgcc tactcatctg tcagccacat ggggctggta
gcaggaggga ttttaatcca aaccccatga ggcttcaccg gagcaattat tttaatgatc
gcccacggcc tagtatcatc cgcactattc tgtcttgcta acaccacata cgaacgcacc
cacagccgaa ctatagtact agcccgagga atacagctac tcctaccact aactgcaact
tggtggttca tcgccaacct agcaaatcta gccttacctc ccctacctaa cctaatagga
gaactactga ttattacatc aatattcaac tgatccccct gaacactgat tattacagga
gcaggcaccc taattacagc cgcctactca ctatatctat tcctaaaaac tcaacgaggc
acattaccca cccacatcat taacctacaa ccctaccac- acccgagaac acctgctcat
agccctacat ctcctcccaa tcattatact tatcacaaag ccagaactaa tatgaggatg
atgatact-- ---gtagata tagtttcaac taaaacatta gattgtggtt ctaaaaatag
aggttaaaac ccgcttatcc accgagagag gcc---gaga gcagta-agg actgctaat-
ccataccccc acggttaa
>Callichthyidae_Corydoras_habrosus_1_1
cttggaggtt atggaataat acgaataata attatactcg acccactatc taaagaaata
gcatacccat ttattatcct ggctttatga ggaattatta taacaggttc aatttgcctg
cgtcaaacag acttgaaatc actcattgcc tactcatcag tcagccatat aggactagtc
gcaggaggca tcttaatcca aaccccatga ggcttcaccg gagcaatcat cttaatgatc
gcacatggcc tggtatcatc cgcactcttc tgtcttgcta ataccacata tgaacgcacc
cacagccgaa ctatagtcct agcccgagga atacagctac tccttccact aaccgcaact
tgatgattta ttgccaacct agcaaacctg gccttacctc ccctacctaa tcttataggg
gaactactaa ttattacagc catatttaac tgatccccct ggacactaat tattacagga
acaggaactc taattacagc tgcctactca ctgtatttgt tcctaaaaac ccaacgaggc
acactaccta cccacatcat caatttacaa ccattccac- acccgagagc acttactcat
aattcttcac ctcctcccaa tcattttact tatcacaaaa ccagagctta tgtgaggatg
atgatact-- ---gtagata tagtttcaac taaaacatta gattgtggtt ctaaaaatag
aggttaaaat ccacttatcc accgagagag gcc---aaaa gcagta-agg actgctaat-
ccataccccc atggttaa
>Callichthyidae_Corydoras_habrosus_2_1
cttggaggtt atggaataat acgaataata attatactcg acccactatc taaagaaata
gcatacccat ttattatcct ggctttatga ggaattatta taacaggttc aatttgcctg
cgtcaaacag acttgaaatc actcattgcc tactcatcag tcagccatat aggactagtc
gcaggaggca tcttaatcca aaccccatga ggcttcaccg gagcaatcat cttaatgatc
gcacatggcc tggtatcatc cgcactcttc tgtcttgcta ataccacata tgaacgcacc
cacagccgaa ctatagtcct agcccgagga atacagctac tccttccact aaccgcaact
tgatgattta ttgccaacct agcaaacctg gccttacctc ccctacctaa tcttataggg
gaactactaa ttattacagc catatttaac tgatccccct ggacactaat tattacagga
acaggaactc taattacagc tgcctactca ctgtatttgt tcctaaaaac ccaacgaggc
acactaccta cccacatcat caatttacaa ccattccac- acccgagagc acttactcat
aattcttcac ctcctcccaa tcattttact tatcacaaaa ccagagctta tgtgaggatg
atgatact-- ---gtagata tagtttcaac taaaacatta gattgtggtt ctaaaaatag
aggttaaaat ccacttatcc accgagagag gcc---aaaa gcagta-agg actgctaat-
ccataccccc atggttaa
>Callichthyidae_Corydoras_imitator_1_1
cttggaggct atggcataat acgaataatg atcttactag atccactatc caaagaaata
gcatacccat ttattattct ggccctatga gggattatta taacaggatc aatttgtctt
cgacagacgg acctaaaatc actcatcgcc tactcatcag tcagccacat gggactagtg
gcaggaggaa ttttaatcca aaccccatga ggcttcaccg gagcaattat tctaatgatc
gcccatggtc tagtatcatc cgcactcttc tgccttgcca acaccacata tgaacgcacc
cacagccgga ccatagtact agcccgaggt atacaactac tcctcccact aaccgcaacc
tgatgattta ttgctaacct agcaaaccta gccctacctc ccctaccaaa cctcatgggt
gaactactaa ttatcacatc tatgttcaac tgatcccctt gaacgcttgt tatcacagga
acaggcaccc taatcacagc cgcttactca ctatacctat tcctaaaaac ccaacggggc
acactaccta cccacatcat caacctacaa ccctatcac- acccgagaac acctactcat
aaccctacac ctcctcccaa ttattatact catcacaaaa ccggaactta tgtgaggatg
atgatact-- ---gtagata tagttttaat caaaacatta gattgtggtt ctaaaaatag
aggttaaaat ccacttatcc accgagagag gct---gaga gcagta-agg actgctaat-
ccataccccc atggttag
>Callichthyidae_Corydoras_imitator_2_1
cttggaggct atggcataat acgaataatg atcttactag atccactatc caaagaaata
gcatacccat ttattattct ggccctatga gggattatta taacaggatc aatttgtctt
cgacagacgg acctaaaatc actcatcgcc tactcatcag tcagccacat gggactagtg
gcaggaggaa ttttaatcca aaccccatga ggcttcaccg gagcaattat tctaatgatc
gcccatggtc tagtatcatc cgcactcttc tgccttgcca acaccacata tgaacgcacc
cacagccgga ccatagtact agcccgaggt atacaactac tcctcccact aaccgcaacc
tgatgattta ttgctaacct agcaaaccta gccctacctc ccctaccaaa cctcatgggt
gaactactaa ttatcacatc tatgttcaac tgatcccctt gaacgcttgt tatcacagga
acaggcaccc taatcacagc cgcttactca ctatacctat tcctaaaaac ccaacggggc
acactaccta cccacatcat caacctacaa ccctatcac- acccgagaac acctactcat
aaccctacac ctcctcccaa ttattatact catcacaaaa ccggaactta tgtgaggatg
atgatact-- ---gtagata tagttttaat caaaacatta gattgtggtt ctaaaaatag
aggttaaaat ccacttatcc accgagagag gct---gaga gcagta-agg actgctaat-
ccataccccc atggttag
>Callichthyidae_Corydoras_julii_1_1
ctcggaggct atggaataat acgaataata attatacttt acccactatc taaggaaata
gcatacccat tcattatcct agccttatga ggaatcatca taacaggttc aatttgttta
cgacaaacag acttaaaatc actcattgcc tactcgtcag ttagtcacat aggactagtc
gcaggaggaa ttttaatcca aaccccatga ggcttcaccg gagcaattat cctaataatt
gcccacggac tagtatcatc cgcactcttc tgtcttgcta acaccacata tgaacgtacc
catagccgaa ctatagtcct agcccgagga atacaactac ttcttccact aaccgcaacc
tgatgattta ttgccaacct ggcaaaccta gccttgcctc ccctacccaa ccttatggga
gaactactaa ttattacagc catgttcaac tgatccccct gaacacttat tatcacagga
acaggtaccc taatcacagc tgcctactca ttatacctat ttctaaaaac ccagcgaggc
acactaccta cccacatcat taatctacaa ccatatcac- acccgagaac acctacttat
aattatacat ctcctcccaa ttatcatact cattacaaaa ccagaactta tgtgaggatg
atgatact-- ---gtagata tagtttcaac taaaacatta gattgtggtt ctaaaaatag
aggttaaaac ccacttatcc accgagagag gcc---aaaa gcagta-agg actgctaat-
ccataccccc atggttaa
>Callichthyidae_Corydoras_julii_2_1
ctcggaggct atggaataat acgaataata attatactag acccattatc taaggaaata
gcatacccat tcattatcct agccttatga ggaatcatca taacaggttc aatttgttta
cgacaaacag acttaaaatc actcattgcc tactcgtcag ttagtcacat aggactagtc
gcaggaggaa ttttaatcca aaccccatga ggcttcaccg gagcaattat cttaataatt
gcccatggac tagtatcatc cgcactcttc tgtcttgcta acaccacata tgaacgtacc
catagccgaa ctatagtcct agcccgagga atacaactac ttcttccact aaccgcaacc
tgatgattta ttgccaacct agcaaaccta gccttgcctc ccctacccaa ccttatggga
gaactactaa ttattacagc catgttcaac tgatccccct gaacacttat tatcacagga
acaggtaccc taatcacagc tgcttactca ttatacctat ttctaaaaac ccagcgaggc
acactaccta cccacatcat taatctacaa ccatatcac- acccgagaac acctacttat
aattatacat ctcctcccaa ttatcatact cattacaaaa ccagaactta tatgaggatg
atgatact-- ---gtagata tagtttcaac taaaacatta gattgtggtt ctaaaaatag
aggttaaaac ccacttatcc accgagagag gcc---aaaa gcagta-agg actgctaat-
ccataccccc atggttaa
>Callichthyidae_Corydoras_leopardus_1_1
cttggaggct acggcataat acgaataata gtcttactag atccactatc caaagaaata
gcatacccat ttattatttt agccctatga ggaatcatca taacaggatc aatctgtctc
cgacaaacag acttgaaatc actcatcgcc tactcatcag ttagccacat gggactagtg
gcaggaggaa ttttaatcca aaccccatga ggcttcaccg gagcaattat tttaataatc
gcccacggtc tagtatcatc cgcactcttc tgccttgcta acaccacata cgaacgcacc
cacagccgaa ccatagtact agctcgagga atacagctac tcctcccact aaccgcaacc
tgatgattta tcgctaatct agcaaatctg gccctacctc ctctaccaaa cctcatgggt
gagctactaa ttattacatc tatattcaac tgatcccctt gaacacttgt tatcacagga
acaggtaccc taatcacagc cgcttactca ctatacctat tcctaaaaac tcaacgaggt
acactaccca cccacatcat taacctgcaa ccctaccac- acccgagaac acctactcat
agccctacac ctcctcccaa ttattatgct catcacaaaa ccggaactta tatgaggatg
atgatact-- ---gtagata tagtttcaat caaaacatta gattgtggtt ctaaaaatag
aggttaaaat ccacttatcc accgagagag gcc---gaga gcagta-agg actgctaat-
ccataccccc atggttaa
>Callichthyidae_Corydoras_leopardus_2_1
cttggaggct acggcataat acgaataata gtcttactag atccactatc caaagaaata
gcatacccat ttattatttt agccctatga gggatcatca taacaggatc aatctgtctc
cgacaaacag accttaaatc actcatcgcc tactcatcag ttagccacat gggactagtg
gcaggaggaa ttttaatcca aaccccatga ggcttcaccg gagcaattat tttaataatc
gcccacggtc tagtatcatc cgcactcttc tgccttgcta acaccacata cgaacgcacc
cacagccgaa ccatagtact agctcgagga atacagctac tcctcccact aaccgcaacc
tgatgattta tcgctaatct agcaaatcta gccctacctc ccctaccaaa cctcatgggt
gagctactaa ttattacatc tatattcaac tgatcccctt gaacacttgt tatcacagga
acaggtaccc tgatcacagc cgcttactcg ttatacctat tcctaaaaac tcaacgaggt
acactaccca cccacatcat taacctgcaa ccctaccac- acccgagaac acctactcat
agccctacac ctcctcccaa ttattatgct catcacaaaa ccggaactta tatgaggatg
atgatact-- ---gtagata tagtttcaac caaaacatta gattgtggtt ctaaaaatag
aggttaaaat ccacttatcc accgagagag gcc---gaga gcagta-agg actgctaat-
ccataccccc atggttaa
>Callichthyidae_Corydoras_maculifer_2_1
cttggaggct atggcatgat acgaataata atactactag acccactctc taaagaaata
gcatatccct ttattatcct ggccctatgg ggcattatta taaccggctc aatctgtttg
cgacaaacag acctaaaatc gctcattgcc tactcatctg tgagccacat aggacttgtc
gcagccggga tcctagttca aaccccgtga ggcttcaccg gggccatcgt cctaatagta
gcacacggtc ttgcctcctc gatgcttttc tgcctcgcca acacaacata tgaacgcaca
catagccgaa ccatagtact ggcccgagga atacaactgc ttctaccact agccgcagta
tgatgactca ctgcaaacct agcaaacctg gccctgcccc cgctcccaaa cctcatagga
gagctcctaa tcattacaac catatttaac tgatcaccat ggacactgat cataacagga
gctggcaccc ttattacagc tgcctactcc ctctacctct tcctaaacac ccaacgaggc
actctaccaa cccacatcat taacctccaa ccatatcac- acccgagaac acttgcttat
agccctacac tttctaccca tcatgttact ggtcacaaaa ccagagctaa tatgaggatg
atgatact-- ---gtagata tag-tttaaa aaaaacatta gattgtgatt ctaaagacag
aggttaaagc cctcttatcc accgagagag gct---tcaa gcatta-agg actgctaat-
ccctaccccc ctggttaa
>Callichthyidae_Corydoras_maculifer_3_1
cttggaggct atggcatgat acgaataata atactactag acccactctc taaagaaata
gcatatccct ttattatcct ggccctatgg ggcattatta taaccggctc aatctgtttg
cgacaaacag acctaaaatc gctcattgcc tactcatctg tgagccacat aggacttgtc
gcagccggga tcctagttca aaccccgtga ggcttcaccg gggccatcgt cctaatagta
gcacacggtc ttgcctcctc gatgcttttc tgcctcgcca acacaacata tgaacgcaca
catagccgaa ccatagtact ggcccgagga atacaactgc ttctaccact agccgcagta
tgatgactca ctgcaaacct agcaaacctg gccctgcccc cgctcccaaa cctcatagga
gagctcctaa tcattacaac catatttaac tgatcaccat ggacactgat cataacagga
gctggcaccc ttattacagc tgcctactcc ctctacctct tcctaaacac ccaacgaggc
actctaccaa cccacatcat taacctccaa ccatatcac- acccgagaac acttgcttat
agccctacac tttctaccca tcatgttact ggtcacaaaa ccagagctaa tatgaggatg
atgatact-- ---gtagata tag-tttaaa aaaaacatta gattgtgatt ctaaagacag
aggttaaagc cctcttatcc accgagagag gct---tcaa gcatta-agg actgctaat-
ccctaccccc ctggttaa
>Callichthyidae_Corydoras_metae_1_1
cttggaggct atggaataat acgaataata atcatactag acccactgtc taaagaaata
gcatacccat ttattatctt agccctatgg gggattatta taacaggttc aatttgttta
cgacaaacag acttaaaatc actcattgcc tactcatcag tcagccacat aggactggtt
gcaggaggaa tcttaatcca aaccccatga ggcttcaccg gggcaattat cttaataatt
gcccatggcc tagtatcatc cgcactcttc tgccttgcta acaccacata tgaacgcacc
cacagccgaa ccatagtcct agcccgggga atacagctac ttcttccact aaccgcaacc
tgatgattta ttgccaacct agcaaatcta gccttacctc ccctacccaa cctcatagga
gaactactaa ttatcacagc catattcaat tgatccccat gaacactaat tatcacagga
acaggcaccc taatcacagc tgcttactca ctatacttat tcctaaaaac ccaacgaggc
acactaccta ctcacatcat taatctacaa ccgtaccac- acccgagaac acctactcat
aattctacac ctcctcccaa ttattatgct tattacaaag ccggaactta tgtgagggtg
atgatact-- ---gtagata tagtttcaac taaaacatta gattgtggtt ctaaaaatag
aggttaaaac ccacttatcc accgagagag gcc---aaaa gcagta-agg actgctaat-
ccataccccc atggttaa
>Callichthyidae_Corydoras_nattereri_1_1
cttggaggct acgggataat acgaataata attctactag accccctatc taaagaaata
gcatacccat ttattattct agccctatga ggtatcatta taacagggtc aatttgcctc
cgacaaacag acttaaaatc actcattgcc tactcatcag tcagccacat gggattagtc
gcaggaggaa tcttaatcca aaccccatga ggctttaccg gagctattat tttaataatt
gcccacggcc tagtatcatc tgctctattc tgtcttgcca acaccacata tgaacgtacc
cacagccgaa ccatagtact agcccgagga atacaactac ttctcccact aaccgcaacc
tgatggttta ccacaaatct agcaaatcta gccctacctc cactacccaa cttaatagga
gaactactaa ttatttcagc catgtacaac tgatccccct gaacactaat tattacagga
acaggcaccc taatcacagc tgcttattca ctctatttat tcttaaaaac acaacggggc
acactaccca cccacatcat taacctccaa ccctaccac- acccgagaac acctcctcat
aattctacac ctcctcccag ttattttact aattacaaaa ccagagctca tgtgaggatg
gtggtact-- ---gtagata tagttttaat taaaacatta gattgtggtt ctaaaaatag
aggttaaaat cctcttatcc accgagagag gcc---gaga gcagta-agg actgctaat-
ccataccccc gcggttaa
>Callichthyidae_Corydoras_nattereri_2_1
cttggaggct acgggataat acgaataata attctactag accccctatc taaagaaata
gcgtacccat ttattattct agccctatga ggtatcatta taacaggatc aatttgcctc
cgacaaacag acttaaaatc actcattgcc tactcatcag ttagccacat gggattagtc
gcaggaggaa tcttaatcca aaccccatga ggctttaccg gggctattat tttaataatc
gcccacggcc tagtatcatc tgctctattc tgtcttgcca ataccacata tgaacgcacc
cacagccgaa ccatagtact agcccgagga atacaactac ttctcccact aaccgcaacc
tgatggttta tcacaaatct agcaaatcta gccctacctc cactacccaa cttaatagga
gaactactaa ttatttcagc catgtacaac tgatccccct gaacactaat tattacagga
acaggcaccc taatcacagc tgcttattca ctctatctat tcttaaaaac acaacgaggc
acactacccg cccacatcat taacctccaa ccctaccac- acccgagaac acctcctcat
aattctacac ctcctcccaa ttattttact aattacaaaa ccagaactca tgtgaggatg
gtggtact-- ---gtagata tagttttaat taaaatatta gattgtggtt ctaaaaatag
aggttaaaat cctcttatcc accgagagag gcc---gaga gcagta-agg actgctaat-
ccataccccc gcggttaa
>Callichthyidae_Corydoras_nattereri_3_1
cttggaggct acgggataat acgaataata attctactag accccctatc taaagaaata
gcgtacccat ttattattct agccctatga ggtatcatta taacaggatc aatttgcctc
cgacaaacag acttaaaatc actcattgcc tactcatcag ttagccacat gggattagtc
gcaggaggaa tcttaatcca aaccccatga ggctttaccg gggctattat tttaataatc
gcccacggcc tagtatcatc tgctctattc tgtcttgcca ataccacata tgaacgcacc
cacagccgaa ccatagtact agcccgagga atacaactac ttctcccact agccgcaacc
tgatggttta tcacaaatct agcaaatcta gccctacctc cactacccaa cttaatagga
gaactactaa ttatttcagc catgtacaac tgatccccct gaacactaat tattacagga
acaggcaccc taatcacagc tgcttattca ctctatctat tcttaaaaac acaacgaggc
acactacccg cccacatcat taacctccaa ccctaccac- acccgagaac acctcctcat
aattctacac ctcctcccaa ttattttact aattacaaaa ccagaactca tgtgaggatg
gtggtact-- ---gtagata taattttaat taaaatatta gattgtggtt ctaaaaatag
aggttaaaat cctcttatcc accgagagag gcc---gaga gcagta-agg actgctaat-
ccataccccc gcggttaa
>Callichthyidae_Corydoras_nijsseni_1_1
ctaggaggct acggaataat acgaataata attatactag accccatctc caaagaaata
gcatacccat ttattatttt agccctatga ggaattatta taacaggatc aatctgtcta
cgacaaacgg atctaaaatc acttatcgct tactcatctg ttagccacat ggggctggtt
gcagggggaa ttttaattca aaccccatgg ggcttcaccg gagcaattat cttaatgatc
gcccatggcc tagtctcatc agccctcttc tgcctagcca atacaacgta tgagcgcacc
cacagccgaa ccatagtcct agcccgagga atacaaatac ttctcccact taccgcaacc
tgatgattta ttgccaatct agcaaaccta gccttacctc ccttacctaa ccttatagga
gaacttctaa ttattacctc tatattcaac tgatccccat gaacactaat tattacagga
acaggcaccc taattacagc tgcctactca ctttacctat tcctaaaaac ccaacgaggc
accctaccca cacacattat taacctccaa ccctatcat- acccgagaac acctactcat
gaccatacat cttctcccaa ttattttact catcacaaaa ccagaactca tatgaggatg
atgatact-- ---gtagata tagtttcaat caaaacatta gattgtggtt ctaaaaatag
aggttaaaat cctcttatcc accgagagag gcc---taaa gcagta-agg actgctaat-
ccataccccc atggttaa
>Callichthyidae_Corydoras_nijsseni_2_1
ctaggaggct acggaataat acgaataata attatactag accccatctc caaagaaata
gcatacccat ttattatttt agccctatga ggaattatta taacaggatc aatctgtcta
cgacaaacgg atctaaaatc acttatcgct tactcatctg ttagccacat gggactggtt
gcagggggaa ttttaattca aaccccatgg ggcttcaccg gagcaattat cttaatgatc
gcccatggcc tagtctcatc agccctcttc tgcctagcca atacaacgta tgagcgcacc
cacagccgaa ccatagtcct agcccgagga atacaaatac ttctcccact taccgcaacc
tgatgattta ttgccaatct agcaaaccta gccttacctc ccttacctaa ccttatagga
gaacttctaa ttattacctc tatattcaac tgatccccat gaacactaat tattacagga
acaggcaccc taattacagc tgcctactca ctttacctat tcctaaaaac ccaacgaggc
accctaccca cacacattat taacctccaa ccctatcat- acccgagaac acctactcat
gaccatacat cttctcccaa ttattttact catcacaaaa ccagaactca tatgaggatg
atgatact-- ---gtagata tagtttcaat caaaacatta gattgtggtt ctaaaaatag
aggttaaaat cctcttatcc accgagagag gcc---taaa gcagta-agg actgctaat-
ccataccccc atggttaa
>Callichthyidae_Corydoras_nijsseni_3_1
ctaggaggct acggaataat acgaataata attatactag accccatctc caaagaaata
gcatacccat ttattatttt agccctatga ggaattatta taacaggatc aatctgtcta
cgacaaacgg atctaaaatc acttatcgct tactcatctg ttagccacat ggggctggtt
gcagggggaa ttttaattca aaccccatgg ggcttcaccg gagcaattat cttaatgatc
gcccatggcc tagtctcatc agccctcttc tgcctagcca atacaacgta tgagcgcacc
cacagccgaa ccatagtcct agcccgagga atacaaatac ttctcccact taccgcaacc
tgatgattta ttgccaatct agcaaaccta gccttacctc ccttacctaa ccttatagga
gaacttctaa ttattacctc tatattcaac tgatccccat gaacactaat tattacagga
acaggcaccc taattacagc tgcctactca ctttacctat tcctaaaaac ccaacgaggc
accctaccca cacacattat taacctccaa ccctatcat- acccgagaac acctactcat
gaccatacat cttctcccaa ttattttact catcacaaaa ccagaactca tatgaggatg
atgatact-- ---gtagata tagtttcaat caaaacatta gattgtggtt ctaaaaatag
aggttaaaat cctcttatcc accgagagag gcc---taaa gcagta-agg actgctaat-
ccataccccc atggttaa
>Callichthyidae_Corydoras_oiapoquensis_1_1
cttggaggct atggaataat acgaataata actatactag acccactatc taaagaaata
gcatacccat ttattatctt agccttgtga ggaattatta taacaggttc aatttgtcta
cgacaaacag acttgaaatc actcattgcc tactcatcag ttagccacat aggactagtc
gcaggaggaa ttttaatcca aaccccatga ggcttcaccg gagcaattat cttaataatt
gcccatggac tggtatcatc ggcactcttc tgtcttgcta acaccacata tgaacgtacc
cacagccgaa ctatagtact agcccgagga atacaactac ttcttccact aaccgcaacc
tgatgattta ttgccaacct agcaaatcta gccttacctc ccctacccaa tcttatagga
gagctactaa ttattacagc catgttcaat tgatccccct gaacactgat taccacagga
acaggtaccc taatcacagc tgcctactca ctatacctat tcctaaaaac ccaacgaggc
acactaccca cccacatcat taacctacaa ccataccac- acccgagaac acctacttat
aaccctacat ctcctcccaa tcattatact tattacaaaa ccagaactta tatgaggatg
atggtact-- ---gtagata tagtttcaac taaaacatta gattgtggtt ctaaaaatag
aggttaaaat ccacttatcc accgagagag gcc---aaaa gcagta-agg actgctaat-
ccataccccc atggttaa
>Callichthyidae_Corydoras_oiapoquensis_2_1
cttggaggct atggaataat acgaataata actatactag acccactatc taaagaaata
gcatacccat ttattatctt agccttgtga ggaattatta taacaggttc aatttgtcta
cgacaaacag acttgaaatc actcattgcc tactcatcag ttagccacat aggactagtc
gcaggaggaa ttttaatcca aaccccatga ggcttcaccg gagcaattat cctaataatt
gcccatggac tggtatcatc ggcactcttc tgtcttgcta acaccacata tgaacgtacc
cacagccgaa ctatagtact agcccgagga atacaactac ttcttccact aaccgcaacc
tgatgattca ttgccaacct agcaaatcta gccttacctc ccctacccaa tcttatagga
gagctactaa ttattacagc catgttcaat tgatccccct gaacactgat taccacagga
acaggtaccc taatcacagc tgcctactca ctatacctat tcctaaaaac ccaacgaggc
acactacccg cccacatcat taacctacaa ccataccac- acccgagaac acctacttat
aaccctacat ctcctcccaa tcattatact tattacaaag ccagaactta tatgaggatg
atggtact-- ---gtagata tagtttcaaa taaaacatta gattgtggtt ctaaaaatag
aggttaaaat ccacttatcc accgagagag gcc---aaaa gcagta-agg actgctaat-
ccataccccc atggttaa
>Callichthyidae_Corydoras_paleatus_1_1
cttggaggct acggaataat acgaatgata attctactag accccctatc taaagaaata
gcatacccat ttattattct agccctatga ggtatcatta taacaggatc aatttgccta
cgacaaacag acttaaaatc actcattgcc tactcatcag tcagccacat ggggttagtc
gcaggaggga tcttaatcca aactccatga ggctttaccg gagctattat tttaataatc
gcccatggcc tagtatcatc tgccctattc tgccttgcca acaccacata tgaacgtaca
cacagccgaa ccatagtatt agcccgagga atacaactaa ttcttccatt aaccgcaacc
tgatggttta tcgcaaacct ggcaaatcta gccctacctc cactacccaa cttaatagga
gaactactaa tcattacagc tatatacaac tgatccccat gaacactaat tattacagga
acaggtactc taatcacagc cgcctattca ctctacctct tcctaaaaac acaacgaggc
acactaccca cccacatcat taaccttcaa ccctatcac- acccgagaac acctcctcat
aattctacac cttctcccaa ttattttact aattacaaaa ccagaactca tgtgaggatg
atggtact-- ---gtagata tagttttaat taaaacatta gattgtggtt ctaaaaatag
aggttaaaat ccacttatcc accgagagag gct---gaga gcagta-agg actgctaat-
ccataccccc gtggttaa
>Callichthyidae_Corydoras_paleatus_2_1
cttggaggct acggaataat acgaatgata attctactag accccctatc taaagaaata
gcatacccat ttattattct agccctatga ggtatcatta taacaggatc aatttgccta
cgacaaacag acttaaaatc actcattgcc tactcatcag tcagccacat ggggttagtc
gcaggaggga tcttaatcca aactccatga ggctttaccg gagctattat tttaataatc
gcccatggcc tagtatcatc tgctctattc tgccttgcca acaccacata tgaacgtaca
cacagccgaa ccatagtatt agcccgaggg atacaactaa ttctcccatt gaccgcaacc
tgatggttta tcgcaaacct ggcaaatcta gccctacctc cactacccaa cttaatagga
gaactactaa tcattacagc tatatacaac tgatccccat gaacactaat tattacagga
acaggtactc taatcacagc cgcctattca ctctacctct tcctaaaaac acaacgaggc
acactaccca cccacatcat taaccttcaa ccctatcac- acccgagaac acctcctcat
aattctacac cttctcccaa ttattttact aattacaaaa ccagaactca tgtgaggatg
atggtact-- ---gtagata tagttttaat taaaacatta gattgtggtt ctaaaaatag
aggttaaaat ccacttatcc accgagagag gct---gaga gcagta-agg actgctaat-
ccataccccc gtggttaa
>Callichthyidae_Corydoras_panda_2_1
cttggaggct acggaataat acgaataata attttactag acccactgtc taaagaaata
gcatacccat ttattatctt agccttatga ggagttatta taacaggttc aatttgtcta
cgacaaacag acttaaaatc actcattgcc tactcatcag ttagccacat aggactagtt
gcaggaggga ttttaatcca aaccccatga ggcttcaccg gggcaattat cttaataatt
gcccatggcc tggtatcgtc tgcactcttc tgtcttgcta acaccacata tgaacgcacc
cacagccgga ccatagtcct agcccgagga atacaactac ttcttccact aaccgcagcc
tgatgattta ttgccaacct agcaaatcta gccttacctc ccctacctaa tctcatggga
gaactgctaa ttattacagc cctattcaat tgatccccct gaacactaat tatcacagga
acaggcaccc tattcacagc tgcttaccca ctatatctat tcctaaaaac ccaacgaggc
acactcccca cacacatcat taacctacaa ccatatcac- acccgagaac acctacttat
aaccctacac ctcctcccaa tcattatact catcacaaaa ccagagttta tatgaggatg
atggtact-- ---gtagata tagtttcaac taaaacatta gattgtggtt ctaaaaatag
aggttaaaat ccacttatcc accgagagag gcc---aaaa gcagta-agg actgctaat-
ccaaaccccc atggttaa
>Callichthyidae_Corydoras_serratus_2_1
cttggaggct atggactaat acggataata ctactactag accccctctc taaagaaata
gcatacccgt ttattgtcct ggccctatga ggcatcatta taacaggctc aatctgcttg
cgacaaacag acataaaatc actcattgct tactcatctg tcagtcacat aggactcgtc
gcagcaggaa tcctaattca aaccccatga ggcttcacag gggccatcat cctaatagta
gcacatggtc ttgtatcctc aatacttttc tgtctcgcta atacaacata tgaacgcaca
cacagccgta ccataatgct agcccgagga atacaactac ttctaccact aaccgcaatg
tggtgattca ctgcaaatct ggcaaaccta gccctacccc cactcccaaa ccttatagga
gaacttctaa tcatcacagc catgtttaac tggtccccat gaacattaat tataacagga
acaggcacac tcattacagc tgcttactcc ctctacctct tcctaaagac ccagcggggc
actctgccag cccacattat caacctccaa ccataccac- actcgagaac acctgctcat
agccctacac tttctgccaa ttatgctact aatgacaaaa ccggagctaa tatgaggatg
gtgataat-- ---gtagata tag-tttaac acaaacatta gattgtggtt ctaaaaatag
aggttaaaat ccacttatcc accgagagag gct---tcaa gcacta-agg actgctaat-
ccctactccc atggttaa
>Callichthyidae_Corydoras_serratus_3_1
cttggaggct atggactaat acggataata ctactactag accccctctc taaagaaata
gcatacccgt ttattgtcct ggccctatga ggcatcatta taacaggctc aatctgcttg
cgacaaacag acataaaatc actcattgct tactcatctg tcagtcacat aggactcgtc
gcagcaggaa tcctaattca aaccccatga ggcttcacag gggccatcat cctaatagta
gcacatggtc ttgtatcctc aatacttttc tgtctcgcta atacaacata tgaacgcaca
cacagccgta ccataatgct agcccgagga atacaactac ttctaccact aaccgcaatg
tggtgattca ctgcaaatct ggcaaaccta gccctacccc cactcccaaa ccttatagga
gaacttctaa tcatcacagc catgtttaac tggtccccat gaacattaat tataacagga
acaggcacac tcattacagc tgcttactcc ctctacctct tcctaaagac ccagcggggc
actctgccag cccacattat caacctccaa ccataccac- actcgagaac acctgctcat
agccctacac tttctgccaa ttatgctact aatgacaaaa ccggagctaa tatgaggatg
gtgataat-- ---gtagata tag-tttaac acaaacatta gattgtggtt ctaaaaatag
aggttaaaat ccacttatcc accgagagag gct---tcaa gcacta-agg actgctaat-
ccctactccc atggttaa
>Callichthyidae_Corydoras_sterbai_1_1
cttggaggct atggaataat acgaataata attatactag acccactatc taaagaaatg
gcatacccat ttattatcct agccttatga ggaatcatta taacaggctc aatttgctta
cgacaaacgg acttaaaatc actcattgcc tactcatcag tcagccacat aggactagtc
gcaggaggaa ttttaatcca aaccccatga ggctttaccg gagcaattat cctaataatt
gcccatggct tagtatcatc cgcactcttc tgtcttgcta acaccacata tgaacgtacc
catagccgaa ctatagtcct agcccgagga atgcaactac ttcttccact aaccgcaacc
tgatgattta ttgccaacct ggcaaatcta gccttacctc ccctacccaa tctcatagga
gaactactaa ttattacagc catgttcaat tgatccccct gaacactaat tatcacagga
acaggcaccc taatcacagc tgcttattca ctatacctgt tcctaaaaac ccaacgaggc
acactaccta ctcacatcat caacctacaa ccataccac- acccgagaac acctacttat
aactatacat ctcctcccaa ttattatact tatcacaaaa ccagaactta tgtgaggatg
atgatact-- ---gtagata tagtttcaac taaaacatta gattgtggtt ctaaaaatag
aggttaaaat ccacttatcc accgagagag gcc---aaaa gcagta-agg actgctaat-
ccataccacc atggttaa
>Callichthyidae_Corydoras_trilineatus_1_1
ctcggaggct atggaataat acgaatgata attatactag acccactatc taaggaaata
gcatatccat ttattatcct agccctatga ggaatcatta taacaggttc aatttgttta
cgacaaacag acttaaaatc actcatcgcc tactcatcag tcagtcacat aggactagtc
gcaggaggaa ttttaattca aaccccatga ggcttcaccg gagcaattat cttaataatt
gcccatggcc tggtatcatc cgcactcttc tgccttgcta acaccacata tgaacgtacc
catagccgaa ctatagtcct agcccgagga atacaactac ttcttccact aaccgcaacc
tgatgattta ttgccaacct agcaaaccta gccttacctc ccctacctaa tcttatgggg
gaactactaa ttattacaac catgttcaat tgatccccct gaacactcat tatcacagga
acaggtacct taatcacagc tgcttactca ttatacctat tcctaaaaac tcagcgaggc
acgctaccca cccatatcat taatctacaa ccatatcac- actcgagaac acctacttat
aatcatacat ctcctcccaa tcatcatact cattacaaaa ccagaactta tatgaggatg
atgacact-- ---gtagata tagtttcaat taaaacatta gattgtggtt ctaaaaatag
aggttaaaat ccacttatcc accgagagag gcc---aaaa gcagta-agg actgctaat-
ccataccccc atggttaa
>Callichthyidae_Corydoras_trilineatus_2_1
ctcggaggct atggaataat acgaatgata attatactag acccactatc taaggaaata
gcatatccat ttattatcct agccctatga ggaatcatta taacaggttc aatttgttta
cgacaaacag acttaaaatc actcatcgcc tactcatcag tcagtcacat aggactagtc
gcaggaggaa ttttaattca aaccccatga ggcttcaccg gagcaattat cttaataatt
gcccatggcc tggtatcatc cgcactcttc tgccttgcta acaccacata tgaacgtacc
catagccgaa ctatagtcct agcccgagga atacaactac ttcttccact aaccgcaacc
tgatgattta ttgccaacct agcaaaccta gccttacctc ccctacctaa tcttatgggg
gaactactaa ttattacaac catgttcaat tgatccccct gaacactcat tatcacagga
acaggtacct taatcacagc tgcttactca ttatacctat tcctaaaaac tcagcgaggc
acgctaccca cccatatcat taatctacaa ccatatcac- actcgagaac acctacttat
aatcatacat ctcctcccaa tcatcatact cattacaaaa ccagaactta tatgaggatg
atgacact-- ---gtagata tagtttcaat taaaacatta gattgtggtt ctaaaaatag
aggttaaaat ccacttatcc accgagagag gcc---aaaa gcagta-agg actgctaat-
ccataccccc atggttaa
>Callichthyidae_Corydoras_trilineatus_3_1
ctcggaggct atggaataat acgaatgata attatactag acccactatc taaggaaata
gcatatccat ttattatcct agccctatga ggaatcatta taacaggttc aatttgttta
cgacaaacag acttaaaatc actcatcgcc tactcatcag tcagtcacat aggactagtc
gcaggaggaa ttttaattca aaccccatga ggcttcaccg gagcaattat cttaataatt
gcccatggcc tggtatcatc cgcactcttc tgccttgcta acaccacata tgaacgtacc
catagccgaa ctatagtcct agcccgagga atacaactac ttcttccact aaccgcaacc
tgatgattta ttgccaacct agcaaaccta gccttacctc ccctacctaa tcttatgggg
gaactactaa ttattacaac catgttcaat tgatccccct gaacactcat tatcacagga
acaggtacct taatcacagc tgcttactca ttatacctat tcctaaaaac tcagcgaggc
acgctaccca cccatatcat taatctacaa ccatatcac- actcgagaac acctacttat
aatcatacat ctcctcccaa tcatcatact cattacaaaa ccagaactta tatgaggatg
atgacact-- ---gtagata tagtttcaat taaaacatta gattgtggtt ctaaaaatag
aggttaaaat ccacttatcc accgagagag gcc---aaaa gcagta-agg actgctaat-
ccataccccc atggttaa
>Callichthyidae_Corydoras_tukano_1_1
cttggaggct acggaataat acgaataata attctactag accccctatc taaagaaata
gcatacccat ttattatttt agccctatga ggaattatta taacaggatc aatttgcctt
cgacaaacag atttaaaatc actcattgcc tactcatcgg ttagtcacat aggactagtc
gcaggaggaa ttttaatcca aactccatga ggctttaccg gagctatcat tctaataatt
gcccacggcc tagtatcatc tgccctcttc tgtcttgcca acactacata tgaacgtact
catagccgaa ccatagtatt agcccgaggg atacaattac ttctcccact aaccgcaacc
tgatgattca tcacaaatct agcaaactta gccctacccc cattacccaa tctaatagga
gaactactaa ttattacagc tatatataac tgatccccct gaacactaat tattacagga
acaggtacta taatcacagc tgcttattca ctctatctat tcctaaaaac acaacgaggc
acactaccta cccacatcac taaccttcaa ccatatcat- acccgagaac atctcatcat
gattctacac ctgctcccaa ttattttact aattacaaaa ccagaactca tatgaggatg
atggtact-- ---gtagata tagttttaaa caaaacatta gattgtgatt ctaaaaatag
aggttaaaat ccacttatcc accgagagag gcc---aaga gcaata-agg actgctaat-
ccgcaccccc atggttaa
>Callichthyidae_Corydoras_tukano_2_1
cttggaggct acggaataat acgaataata attctactag accccctatc taaagaaata
gcatacccat ttattatttt agccctatga ggaattatta taacaggatc aatttgcctt
cgacaaacag atttaaaatc actcattgcc tactcatcgg ttagtcacat aggactagtc
gcaggaggaa ttttaatcca aactccatga ggctttaccg gagctatcat tctaataatt
gcccacggcc tagtatcatc tgccctcttc tgtcttgcca acactacata tgaacgtact
catagccgaa ccatagtatt agcccgaggg atacaattac ttctcccact aaccgcaacc
tgatgattca tcacaaatct agcaaactta gccctacccc cattacccaa tctaatagga
gaactactaa ttattacagc tatatataac tgatccccct gaacactaat tattacagga
acaggtacta taatcacagc tgcttattca ctctatctat tcctaaaaac acaacgaggc
acactaccta cccacatcac taaccttcaa ccatatcat- acccgagaac atctcatcat
gattctacac ctgctcccaa ttattttact aattacaaaa ccagaactca tatgaggatg
atggtact-- ---gtagata tagttttaaa caaaacatta gattgtgatt ctaaaaatag
aggttaaaat ccacttatcc accgagagag gcc---aaga gcaata-agg actgctaat-
ccgcaccccc atggttaa
>Callichthyidae_Corydoras_tukano_3_1
cttggaggct acggaataat acgaataata attctactag accccctatc taaagaaata
gcatacccat ttattatttt agccctatga ggaattatta taacaggatc aatttgcctt
cgacaaacag atttaaaatc actcattgcc tactcatcgg ttagtcacat aggactagtc
gcaggaggaa ttttaatcca aactccatga ggctttaccg gagctatcat tctaataatt
gcccacggcc tagtatcatc tgccctcttc tgtcttgcca acactacata tgaacgtact
catagccgaa ccatagtatt agcccgagga atacaattac ttctcccact aaccgcaacc
tgatgattca tcacaaatct agcaaactta gccctacccc cattacccaa tctaatagga
gaactactaa ttattacagc tatatataac tgatccccct gaacactaat tattacagga
acaggtacta taatcacagc tgcttattca ctctatctat tcctaaaaac acaacgaggc
acactaccta cccacatcac taaccttcaa ccctatcat- acccgagaac atctcatcat
gactctacac ctgctcccaa ttattttact aattacaaaa ccagaactca tatgaggatg
atggtact-- ---gtagata tagttttaaa caaaacatta gattgtgatt ctaaaaatag
aggttaaaat ccacttatcc accgagagag gcc---aaga gcaata-agg actgctaat-
ccgcaccccc atggttaa
>Callichthyidae_Corydoras_virginiae_1_1
cttggaggct acggcataat acgaatgata atcctactag atccactatc caaagaaata
gcatacccat ttattatttt agccctatga ggaattatca taacaggatc aatctgtctt
cgacaaacag acctaaaatc actcatcgcc tactcatcag tcagccacat gggactagtg
gcaggaggaa ttttaatcca aaccccatga ggcttcaccg gagcaattat tttaataatc
gcccacggtc tagtatcatc cgcactcttc tgtcttgcta acaccacata tgaacgcacc
cacagccgaa ccatagtact agcccgagga atacaactac tcctcccact aaccacaacc
tgatgattta tcgctaatct agcaaatcta gccctacctc ccctaccaaa cctcatgggt
gaactactaa ttattacatc tatattcaac tgatcccctt gaacacttgt tattacagga
acaggtaccc taatcacagc cgcttactca ttatacctat tcctaaaaac tcaacgaggt
acactaccca cccacatcat taacctacaa ccctaccac- acccgagaac acctactcat
agccctacac ctcctcccaa ttattatgct catcacaaaa ccggagctta tatgaggatg
atgatact-- ---gtagata tagtttcaat caaaacatta gattgtggtt ctaaaaatag
aggttaaaat ccacttatcc accgagagag gcc---gaga gcagta-agg actgctaat-
ccataccccc atggttaa
>Callichthyidae_Corydoras_virginiae_2_1
cttggaggct acggcataat acgaatgata atcctactag atccactatc caaagaaata
gcatacccat ttattatttt agccctatga ggaattatca taacaggatc aatctgtctt
cgacaaacag acctaaaatc actcatcgcc tactcatcag tcagccacat gggactagtg
gcaggaggaa ttttaatcca aaccccatga ggcttcaccg gagcaattat tttaataatc
gcccacggtc tagtatcatc cgcactcttc tgtcttgcta acaccacata tgaacgcacc
cacagccgaa ccatagtact agcccgagga atacaactac tcctcccact aaccacaacc
tgatgattta tcgctaatct agcaaatcta gccctacctc ccctaccaaa cctcatgggt
gaactactaa ttattacatc tatattcaac tgatcccctt gaacacttgt tattacagga
acaggtaccc taatcacagc cgcttactca ttatacctat tcctaaaaac tcaacgaggt
acactaccca cccacatcat taacctacaa ccctaccac- acccgagaac acctactcat
agccctacac ctcctcccaa ttattatgct catcacaaaa ccggagctca tatgaggatg
atgatact-- ---gtagata tagtttcaat caaaacatta gattgtggtt ctaaaaatag
aggttaaaat ccacttatcc accgagagag gcc---gaga gcagta-agg actgctaat-
ccataccccc atggttaa
>Callichthyidae_Corydoras_virginiae_3_1
gttggaggct acggcataat acgaatgata atcctactag atccactatc caaagaaata
gcatacccat ttattatttt agccctatga ggaattatca taacaggatc aatctgtctt
cgacaaacag acctaaaatc actcatcgcc tactcatcag tcagccacat gggactagtg
gcaggaggaa ttttaatcca aaccccatga ggcttcaccg gagcaattat tttaataatc
gcccacggtc tagtatcatc cgcactcttc tgtcttgcta acaccacata tgaacgcacc
cacagccgaa ccatagtact agcccgagga atacaactac tcctcccact aaccacaacc
tgatgattta tcgctaatct agcaaatcta gccctacctc ccctaccaaa cctcatgggt
gaactactaa ttattacatc tatattcaac tgatcccctt gaacacttgt tattacagga
acaggtaccc taatcacagc cgcttactca ttatacctat tcctaaaaac tcaacgaggt
acactaccca cccacatcat taacctacaa ccctaccac- acccgagaac acctactcat
agccctacac ctcctcccaa ttattatgct catcacaaaa ccggagctta tatgaggatg
atgatact-- ---gtagata tagtttcaat caaaacatta gattgtggtt ctaaaaatag
aggttaaaat ccacttatcc accgagagag gcc---gaga gcagta-agg actgctaat-
ccataccccc atggttaa
>Callichthyidae_Corydoras_weitzmani_1_1
cttggaggct acggaataat acgaataata attttactag acccactgtc taaagaaata
gcatacccat ttattatctt agccttatga ggagttatta taacaggttc aatttgtcta
cgacaaacag acttgaaatc actcattgcg gtatcatcag ttagccacat aggactagtt
gcaggaggaa ttttaatcca aaccccctga ggcttcaccg gagcaattat cttaataatt
gcccatggcc tggtatcatc tgcactcttc tgtcttgcta acaccacata tgaacgtacc
cacagccgaa ctatagtcct agcccgagga atacaactac ttctcccact aaccgcaacc
tgatgattta ttgccaacct ggcaaatcta gccttacctc ctctacctaa tcttatagga
gaactactaa ttattacagc catattcaat tgatcccctt gaacactgat tattacagga
acaggcaccc taatcacagc tgcttactca ctatatctat tcctaaaaac tcaacgaggc
acactaccta cccacatcat taatctacaa ccatatcac- acccgagaac acctacttat
aattctacac ctcctcccaa ttataatact cattacaaaa ccagaactta tatgaggatg
atggtacg-- ---gtagata tagtttcaac taaaacatta gattgtggtt ctaaaaatag
aggttaaaat ccacttatcc accgagagag gcc---aaaa acagta-agg actgctaat-
ccataccccc atggttaa
>Callichthyidae_Dianema_longibarbis_1_1
nnnnggggat atggcataat acgaataata attttactag accccttatc taaagaaata
gcatatccat ttattgccct agcccttgga ggaattatta taactggtac tatctgcata
cgtcaaactg acataaaatc cctcatcgca tactcttctg taagtcacat gggcttctac
gcagctggca ttttaattca gaccccatga gggtttactg gagcaattat tcttataatt
gcccacggac tagtatcatc cgccctattt tgtttagcta ataccacata tgaacgaacc
catagccgaa caatagtgct agcacgaggt atacaactaa ttttaccact cgccgccaca
tgatgattta ttgccaatct agctaacctt gctctccccc ctcttccaaa ccttatagga
gaacttctaa ttattacagc tatatttaac tgatccccct gaaccctagt aattacagga
gcaggtactc ttattacagc tgcatactcc ctttacctct tcttaacaac ccaacggggc
cctctaccta tccacattac taatatacaa ccattccac- acccgcgaac atctacttat
agttctacac ctactcccaa ttattttatt gattacgaag ccagaactaa tgtgaggctg
atggtatt-- ---gtagata tagttttaac caaaacatta gattgtggtt ctaaaaatag
aggttaaact cctcttatcc accgagagag gct---agag gcaata-agg actgttaat-
ccctatctcc gcagttaa
>Callichthyidae_Scleromystax_macropterus_1_1
ctcggaggct acggaataat acgaataata atttatccag accccctctc taaagaaata
gcctacccat ttattattct agccctatga ggaattatta tgacaggatc aatttgtctt
cgacagacag atctaaaatc acttatcgct tactcgtctg ttagccacat aggcttggtc
gcaggaggaa tcttgatcca aactccatga ggctttaccg gggcaattat cttaataatt
gcccatggat tagtatcctc agcactcttc tgccttgcta acaccacata cgaacgcact
cacagccgaa cgatagtact agcccgcggg atacaactgc ttctcccact aaccgcaacc
tgatgattca tcgctaactt agcaaacctc gccctacctc ccctacctaa cctaatagga
gaaatcctaa ttatcacatc aatgtttaac tgatccccct gaacactaat cattacagga
acaggcaccc taattacagc cgcttattca ctctacctct tcctaaaaac ccaacggggc
acactacctg cccatattat taacctccaa ccataccac- acccgagaac atttactcat
aacactccac cttctaccaa ttattctact tattacaaag ccagaactta tatgaggatg
gtgatact-- ---gtagata tagttttaac caaaacatta gattgtggtt ctaaaaatag
aggttaaaat cctcttatcc accgagagag gct---taaa gcagta-agg actgctaat-
ccataccccc atggttaa
>Callichthyidae_Scleromystax_prionotos_1_1
cttggaggct atggaataat acgaataata attttactag acccactctc caaggaaata
gcctacccat tcattattct agctctatgg gggatcatta taacagggtc aatttgtcta
cgacaaacag acctaaagtc actcattgcc tactcatctg tcagccacat aggcttggtc
gcaggtggaa tcctaatcca aactccatga ggcttcaccg gagcaattat cttaataatt
gcccatggct tagtatcctc cgcgctcttc tgccttgcta acaccacata cgaacgtacc
cacagccgaa caatagttct agcccgcggt atacagctgc tcctcccact aaccgcgacc
tgatgattca tcgccaacct agcaaaccta gccctgcccc ctctacccaa tttaatagga
gaactcctaa ttattacatc aatatttaac tgatccccat gaacactaat tattacagga
acaggcaccc tgattacagc tgcttactca ctttacctct tcctaaaaac acaacggggc
acgctaccca cccatattat taacctccag ccataccac- acccgagaac atctactcat
aaccctccac cttctcccaa ttattctact catcacaaaa ccagaactta tatgagggtg
gtggtact-- ---gtagata tagttttaat caaaacatta gattgtggtt ctaaaaatag
aggttaaaat cctcttatcc accgagagag gct---taga gcagta-ggg actgctaat-
ccataccccc gtggtaaa
>Callichthyidae_Scleromystax_prionotos_2_1
cttggaggct atggaataat acgaataata attttactag acccactctc caaggaaata
gcctacccat tcattattct agctctatgg gggatcatta taacagggtc aatttgtcta
cgacaaacag acctaaagtc actcattgcc tactcatctg tcagccacat aggcttggtc
gcaggtggaa tcctaatcca aactccatga ggcttcaccg gagcaattat cttaataatt
gcccatggct tagtatcctc cgcgctcttc tgccttgcta acaccacata cgaacgtacc
cacagccgaa caatagttct agcccgcggt atacagctgc tcctcccact aaccgcgacc
tgatgattca tcgccaacct agcaaaccta gccctgcccc ctctacccaa tttaatagga
gaactcctaa ttattacatc aatatttaac tgatccccat gaacactaat tattacagga
acaggcaccc tgattacagc tgcttactca ctttacctct tcctaaaaac acaacggggc
acgctaccca cccatattat taacctccag ccataccac- acccgagaac atctactcat
aaccctccac cttctcccaa ttattctact catcacaaaa ccagaactta tatgagggtg
gtggtact-- ---gtagata tagttttaat caaaacatta gattgtggtt ctaaaaatag
aggttaaaat cctcttatcc accgagagag gct---taga gcagta-ggg actgctaat-
ccataccccc gtggtaaa
>Callichthyidae_Scleromystax_prionotos_3_1
cttggaggct atggaataat acgaataata attttactag acccactctc caaggaaata
gcctacccat tcattattct agctctatgg gggatcatta taacagggtc aatttgtcta
cgacaaacag acctaaagtc actcattgcc tactcatctg tcagccacat aggcttggtc
gcaggtggaa tcctaatcca aactccatga ggcttcaccg gagcaattat cttaataatt
gcccatggct tagtatcctc cgcgctcttc tgccttgcta acaccacata cgaacgtacc
cacagccgaa caatagttct agcccgcggt atacagctgc tcctcccact aaccgcgacc
tgatgattca tcgccaacct agcaaaccta gccctgcccc ctctacccaa tttaatagga
gaactcctaa ttattacatc aatatttaac tgatccccat gaacactaat tattacagga
acaggcaccc tgattacagc tgcttactca ctttacctct tcctaaaaac acaacggggc
acgctaccca cccatattat taacctccag ccataccac- acccgagaac atctactcat
aaccctccac cttctcccaa ttattctact catcacaaaa ccagaactta tatgagggtg
gtggtact-- ---gtagata tagttttaat caaaacatta gattgtggtt ctaaaaatag
aggttaaaat cctcttatcc accgagagag gct---taga gcagta-ggg actgctaat-
ccataccccc gtggtaaa
>Loricariidae_Neoplecostomus_paranensis_2_1
nnnnnnnnnt atgaaatgat acgaataata attatgttag accccctatc caaagactta
gcttaccctt tcatcgtcct tgctctctgg ggtattatta taaccggctc catctgcctg
caacaaacag acctaaaatc cctcatcgcc tactcttcag tgagccacat aggcctggta
gcaggtggaa tcctaattca aaccccatga ggattcaccg gggcaatcat cctgataatc
gcccacggac tagtgtcctc agctctattc tgcctagcta atacaacata tgaacgaaca
cacagccgaa ccataatcct cgctcgtggt atacaagtaa tctttccact caccaccacc
tgatgattca ttgctaacct ggcaaatcta gccctaccac ctctacctaa tttaatagga
gagatcatta ttattacagc aatattcaac tgatcccccc taacccttat cctagcagga
gctggtacac ttatcacagc agcctactcc ctctaccttt tcctaataac acaacgaggc
cccctaccaa cccatatcac aaaccttcag ccattccac- acccgagaac atcttttaat
aacccttcac ttactcccaa ttatcctcct agtaacaaaa ccagagctca tatgagggtg
atgatact-- ---gtaggta tagtttcaac taaaacatta gattgtgatt ctaaaaacaa
aggttaaaac ccttttaccc accgagagag gcc---aaaa gcaata-agg actgctaac-
ccctatnnnn nnnnnnnn
>Sternopygidae_Archolaemus_sp_1_1
ctaggaggtt atggtataat acgaattaca gttatactag acccactcac aaaagacctg
gcatacccat ttatcatcct ggccctctgg ggcattatca taacaggatc catttgtcta
cgacaaacag acctcaaatc cctaatcgca tactcctccg taagccacat aggtctagtt
gcagcaggca ttctaatcca gaccccatga ggatttaccg gagcaattat tctaataatt
gctcacggcc tagtttcctc cgccctattc tgcctagcaa acacagccta tgaacgaaca
cacagccgaa caataattct cgctcgtggc ctacaaataa tttttcccct ggccgccgcc
tgatgattta ttgctaacct agctaacctc gccttacccc cactcccaaa ccttatagga
gaactaatga ttatttcagc aatattcaac tgatctccat ggaccctcct aatgacagga
accggaactc ttatcaccgc agcctactca cttcacctct ttttaacctc acaacgaggc
ccaaccccca cacacattat cagcctccaa ccattccac- acacgagaac acctactcat
agccctccat ctcctcccag tcattatatt aattataaaa ccagaactga tatgaggatg
atgttact-- ---gtaggca tagtnnnnnn nnnnnnnnnn nnnnnnnnnn nnnnnnnnnn
nnnnnnnnnn nnnnnnnnnn nnnnnnnnnn nnnnnnnnnn nnnnnnnnnn nnnnnnnnnn
nnnnnnnnnn nnnnnnnn
>Trichomycteridae_Henonemus_punctatus_2_1
ctggggggtt atggtataat acgaataatg gttatattag acccactatc aaaagaaata
gcatatccat tcattatttt agccctatga ggcatcatta tgacaggatc catttgtctt
cgccaaacag atctaaaatc attaattgcc tattcctctg tcagccacat aggcctggtc
gctggcggaa tcttaatcca aacaccctga ggctttactg gagcaattat tctaataatc
gcacatggcc tagtctcctc agccctgttc tgtctagcaa acacaaccta tgagcgaacc
catagccgaa ccatggtatt agcgcgaggc ctacaaatac tgctgccact cacagccatt
tgatggttta ttgctaatct tgcaaatcta gcattacccc ctctcccaaa ccttatagga
gaattagtaa ttattacagc catatttaac tgatcgcctt gaaccctggc tataacaggt
tctggaaccc taattaccgc cgcatactcc ctatacctat tcttaataac acaacgtggt
ccaaccccaa cccatattac aaacttacaa ccttaccac- acccgagaac acctgttaat
aattttacac ctcctcccaa ttattttgct tattacaaaa ccagagctaa tatgaggctg
atggtact-- ---gtagata tagttttaac aaaaacatta gattgtggtt ctaaaaatag
gggttaaaat ccccttatcc accgagagaa gct---agaa gcaatg-aga actgctaat-
tctcacctcc atggttaa
>Trichomycteridae_Paravandellia_oxyptera_1_1
nnnnnnnnnn nnnnnnnnnn ncgaataatg accatactag accccttatc caaagaaata
gcgtacccac ttatcgtgct agccttatga ggtattatta taacaggctc tatctgcctt
cgtcaaacag acataaaatc cctaattgca tactcatctg tcagccacat aggcctggta
gcagcaggaa tcctgatcca aacaccctgg ggctttacag gagcaatcat cttaataatt
gcccacggct tggtctcttc cgcactattc tgcctagcaa atacagcata cgaacgaacc
cacagccgaa ctatgatcct cgcccgagga ctacaaatac tattccccct gacagctgta
tgatgattca ttgctaacct agcaaatcta gccctcccac ctctaccaaa cctaataggc
gaactaacca ttattactgc tatatttaac tgatcccctt gaactatcac cataactgga
acagggacac taatcacagc cgcctattcc ctgtacctat tcttaataac acaacgaggt
cccaccccct cccacattac aaacctcaca ccataccac- acccgagaac atctaacact
aatcctccac cttctaccag ttatcctcct aatcataaaa cccgaactta tatgaggatg
gtggtatt-- ---gtagata tag-tttaac aaaaacatta gattgtgatt ctgaagtcag
aggttaaaac cctcttatcc accgagagag gcc---agaa gcaatg-agg actgctaac-
ccccatcccc atggttaa
>Trichomycteridae_Trichomycterus_areolatus_2_1
nnnnnnnnnn nnnnnntaat acgaataata attatactag atcccctctc caaagaaata
gcatacccat ttattattct cgcactctga ggtattatca taacaggatc tatttgctta
cgacagacag acctaaaatc cctcatcgca tactcatccg ttagccacat aggcctggtt
gcagggggaa tccttattca aaccccatga ggctttaccg gagcaattat cctaataatt
gcccacggcc tagcctcctc cgccctattc tgccttgcaa atacagccta cgaacgaact
cacagccgaa caatagtatt agcccgaggc ctccaggtaa tttttcccct agccgccgta
tgatgattca ctgctaacct cgcaaacctg gcattaccac ccctgccaaa tttaataggg
gagctcatta ttattacagc catgtttaat tggtccccct gaactttggc cataacaggg
gccggaacct taattaccgc cgcttactcc ctctacctct ttcttataac acaacgaggg
gccctaccca cacacattac aaatttacaa cccttccac- acccgagaac acctacttat
ggtcctccac cttctaccaa ttatccttct cattacaaaa cctggattaa tatgaggatg
gtgatact-- ---gtagata tagtttcaac aaaaacatta gattgtggtt ctaaaaatag
aggttaaaat cctcttatcc accgagagag gcc---agaa gcaatg-agg actgctaat-
ccccatcccc atggttaa
>Lepidosirenidae_Lepidosiren_paradoxa_1_1
ttgggaggtt ttggtcttct acgaatctca attatcctaa ccccaattac aacaataata
gcctacccat ttattattct cgccctttga ggtattatta taaccagctc tatttgtctc
cgccaattag acctaaaatc tctaattgct tactcctcag taagtcatat ggggctagtt
atttccggaa ttttaattca aactccatgg ggaataacag gtgcaataat cttaataatt
gcacacggac tcgtatcttc acttttattt tgcctagcga atacaagtta tgagcgaatt
catagtcgaa caataatctt gattcgcggt ctacaaatta ttttaccact aatgtcactc
tgatgattcc taacaagtct aataaattta gctttacccc catcaattaa tttaatggca
gaacttacaa ttataacatc tttatttaac tgatcaagct ttactattat cattacagga
acaggaactc ttattacagc tgcttactcc ctttacatat tcctaataac ccagcgaggg
cccacaccta aacacataat t---ttggac cctacttat- acccgagaac acctattaat
ctcccttcac ataattccat cattactcct aatcctaaaa ccagagttaa tctggggttg
attttatt-- ---gcaagtg tagtttaa-- taaaacacta gattgtggat ctagaaataa
aggctaaacc cctctcactc gccaagttgt ggc--cgggg gcagaa-agg tctgctaat-
cctaactccc atggttca
>Synbranchidae_Synbranchus_marmoratus_1_1
ctgggcggct acggcttaat tcgaataata atagttaccg gccctttggc aaaagaactg
agctaccctt ttattatcct tgccctctga ggcatcatca taaccggctc aatttgtgta
cgtcaaaccg acttaaaatc cttaatcgct tactcctctg taggacacat aagtcttgtc
gcagcggcca ttcttatcca aacaccctga agcatcgccg gtgccctcat tcttataatt
gcccacggct tgacatcctc tgcattattc tgcctagcaa ataccaacta cgaacgcact
cacactcgaa caataaccct cacacgaggg atacaagtcg tattaccact tatagtgtta
tgatgattct ttatctgcct aactaaccta gccttacccc cacttcctaa cctgataggg
gaactaataa ttatcatctc tttattcaac tgatcattct gaaccattat cttcacaggc
ctaggagccc taatcaccgc aatctactcc ctctatatat tcctcaatac tcaacgaggc
tctcttataa cccacctact ttcactagac cccacccac- tcacgcgaac acctactcat
tgcccttcat gcacttccac tattattagt catacttaaa ccagagctaa tttgagggtg
aaccttct-- ---gtagata tag-tttaac taaaacatta gattgtgatt ctaataatag
gagtttaact ctccttattt accaaatgag ----taagca acaaca-aaa cctgctaag-
ctttgtcact ttggttga
>Callichthyidae_Aspidoras_depinnai_1_1
ctaggaggct atggtataat acgaataata ataatattag accccctctc caaagagata
gcttacccat ttatcgtcct agccctttga ggcattatta taacaggatc aatttgcctt
cggcagacag acctaaaatc gctcatcgcc tactcatccg tcagccacat gggactggtc
gcaggtggaa ttttaattca aaccccatga ggcttcaccg gagcgatcat cttgataatt
gcccatggcc ttgtatcatc tgcattattc tgtcttgcta acacaacata tgagcgcaca
cacagccgaa ctatggtatt agctcgagga atacaattac tacttccact aaccgcaact
tggtgattta ttaccaacct ggcaaatcta gccctacccc ccataccaaa tcttatagga
gaactcctta ttattacagc catatttaac tgatccccat gaacactaac cataacagga
actggcaccc tgattacagc tgcttactcc ctctatcttt tcttaaaaac ccaacgaggg
acactaccag tacacattat taacctgcaa ccataccac- acccgagaac acctacttat
aacactacac ctgatcccaa tcaccttact catcataaaa ccagaaatca tatgggggtg
atgatact-- ---gtagata tagttttaac taaaacatta gattgtggtt ctaaaaatag
aggttaaaat ccccttattt accgagagag gct---taaa gcagta-agg actgctaat-
ccataccccc acggttag
>Callichthyidae_Callichthys_callichthys_3_1
ctaggaggct atggcgcaat acgaataata gtcatacttg accccctctc caaagaaata
gcatacccat ttattattct cgccctgtgg ggtgtaatta taacaggcac catctgcatg
cgccaaaccg acctaaaatc ccttattgcc tactcatcag tcagccatat gggacttgtt
gcagccggca tcctcattca aaccccctga ggcttcaccg gggcaatcat tctcataatt
gcccacggcc tagtatcatc cgccctattc tgcctagcaa ataccacata cgaacgcacc
catagccgaa caatggttct agcacgagga atacaactga tcctacccct aaccgccacc
tgatggttta ttgccaattt ggcaaatttg ggtacgccat ctttccccaa acttatagga
gagcttctca tcattacagc catattcacc tggtccccct gaactctggt attaacagga
gcgggaaccc taattacagc tgcctactcc ctacacctct tcctcacaac ccaacgaggc
cccctcccca cccacatatt taatcttcaa ccattccac- acccgagaac acctcctaat
agcattccac ttgctccccc tcattctctt agtcacaaaa ccagaactca tatggggatg
at---act-- ---gtaggta tagtttaacc -aagacatta gattgtggtt ctaaaaatag
aggttaaact cctcttgccc gccgagagag gtt---tgta acagca-agg attgctaat-
ccctgccccc gcggttaa
>Callichthyidae_Corydoras_acrensis_1_1
ctcggaggct atggaataat acgaatgata attatactag acccactatc taaggaaata
gcatatccat ttattatcct agccctatga ggaatcatta taacaggttc aatttgttta
cgacaaacag acttaaaatc actcatcgcc tactcatcag tcagtcacat aggactagtc
gcaggaggaa ttttaattca aaccccatga ggcttcaccg gagcaattat cttaataatt
gcccatggcc tggtatcatc cgcactcttc tgccttgcta acaccacata tgaacgtacc
catagccgaa ctatagtcct agcccgagga atacaactac ttcttccact aaccgcaacc
tgatgattta ttgccaacct agcaaaccta gccttacctc ccctacctaa tcttatgggg
gaactactaa ttattacaac catgttcaat tgatccccct gaacactcat tatcacagga
acaggtacct taatcacagc tgcttactca ttatacctat tcctaaaaac tcagcgaggc
acgctaccca cccatatcat taatctacaa ccatatcac- actcgagaac acctacttat
aatcatacat ctcctcccaa tcatcatact cattacaaaa ccagaactta tatgaggatg
atgacact-- ---gtagata tagtttcaac taaaacatta gattgtgatt ctaaaaatag
aggttaaaat ccacttatcc accgagagag gcc---aaaa gcagta-agg actgctaat-
ccctaccccc atggttaa
>Callichthyidae_Corydoras_acrensis_2_1
ctcggaggct atggaataat acgaatgata attatactag acccactatc taaggaaata
gcatatccat ttattatcct agccctatga ggaatcatta taacaggatc aatttgttta
cgacaaacag acttgaaatc actcatcgcc tactcgtcag tcagccacat aggactagtt
gcaggaggaa ttttaattca aaccccatga ggcttcaccg gagcaattat cttaataatt
gcccatggcc tggtatcatc cgcactcttc tgccttgcta acaccacata tgaacgtacc
catagccgaa ctatagtcct agcccgagga atacaactac ttcttccact aaccgcaacc
tgatgattta ttgccaacct agcaaaccta gccttacctc ccctacctaa tcttatgggg
gaactactaa ttattacaac catgttcaat tgatccccct gaacactcat tatcacagga
acaggtacct taatcacagc tgcttactca ttatacctat tcctaaaaac tcagcgaggc
acgctaccca cccatatcat taatctacaa ccatatcac- actcgagaac acctacttat
aatcatacat ctcctcccaa tcatcatact cattacaaaa ccagaactta tatgaggatg
atgacact-- ---gtagata tagtttcaac taaaacatta gattgtgatt ctaaaaatag
aggttaaaat ccacttatcc accgagagag gcc---aaaa gcagta-agg actgctaat-
ccctaccccc atggttaa
>Callichthyidae_Corydoras_acutus_1_1
cttggaggtt atgggctgat acggataata cttttactag accccctctc taaagaaatg
gcatacccgt ttattattct agccttgtga ggcatcatca tgacaggctc catctgttta
cggcaaacag acctaaaatc acttattgcc tactcatctg ttagccatat aggactcgtt
gcagcaggaa tcctaatcca aaccccgtga ggctttacgg gggccatcat tctgatagta
gcacatggtc ttgtctcctc aatacttttc tgtctcgcca acacaacata tgaacgaaca
catagccgaa ttatgatgct agcccgaggg atacaactac ttctgccact aactacaata
tgatgattta ttgcaaatct agcaaaccta gccctacccc cactcccaaa ccttgtgggt
gaactcctaa ttatcacagc catatttaac tgatccccat ggacattagt tataacaggg
acaggcaccc ttattacagc tgcctactcc ctctacctct tcctaaagac ccaacgaggt
gccctgccag cccacattat taacctccaa ccctaccac- actcgagaac acctacttat
ggtcctacac cttttaccaa ttatgctact gatggtgaaa ccagagctaa tatgagggtg
ataacaat-- ---gtagata tag-tttaaa aaagacatta gattgtgatt ctaaaaatag
aggttaaaac ccacttatcc accgagagag gct---tcaa gcacta-agg actgctaat-
ccctaccccc atggttaa
>Callichthyidae_Corydoras_adolfoi_1_1
cttggaggct atggaataat acgaataata attatactag atccattatc taaagagata
gcatacccat ttattatctt agccttatga gggattatta taacaggttc aatttgttta
cgacaaacag acttaaaatc actcattgcc tactcatcag ttagccacat aggactagtt
gcagggggaa ttttaatcca aaccccatga ggcttcaccg gagcaattat cttaataatt
gcccatggcc tggtatcatc cgcactcttc tgtcttgcca acaccaccta tgaacgcacc
cacagccgaa ctatagtcct agcccgagga atacaactac ttctcccact aaccgcggcc
tgatgattta ttgccaacct agcaaatcta gccttacctc ccctacccaa tcttatggga
gaactactaa ttatcacagc catgttcaat tgatccccat gaacgctgat tattacaggg
acaggtaccc taatcacagc tgcttactca ctatatttat tcctaaagac ccaacgaggc
acactaccta cccacatcat taatcttcaa ccttaccac- acccgagaac acctacttat
aattctacat ctcctcccaa ttattatgct tattacaaaa ccagagctta tgtgaggatg
gtggtact-- ---gtagata tagtttcaac taaaacatta gattgtggtt ctaaaaatag
aggttaaaat ccacttatcc accgagagag gcc---aaaa gcagta-agg actgctaat-
ccataccccc atggttaa
>Callichthyidae_Corydoras_adolfoi_2_1
cttggaggct atggaataat acgaataata attatactag atccattatc taaagagata
gcatacccat ttattatctt agccttatga gggattatta taacaggttc aatttgttta
cgacaaacag acttaaaatc actcattgcc tactcatcag ttagccacat aggactagtt
gcagggggaa ttttaatcca aaccccatga ggcttcaccg gagcaattat cttaataatt
gcccatggcc tggtatcatc cgcactcttc tgtcttgcca acaccaccta tgaacgcacc
cacagccgaa ctatagtcct agcccgagga atacaactac ttcttccact agccgcggcc
tgatgattta ttgccaacct agcaaatcta gccttacctc ccctacccaa tcttatggga
gaactactaa ttatcacagc catgttcaat tgatccccat gaacgctgat tattacaggg
acaggtaccc taatcacagc tgcttactca ctatatttat tcctaaagac ccaacgaggc
acactaccca cccacatcat taatcttcaa ccctaccac- acccgagaac acctacttat
aattctacat ctcctcccaa ttattatgct tattacaaaa ccagagctta tgtgaggatg
gtggtact-- ---gtagata tagtttcaac taaaacatta gattgtggtt ctaaaaatag
aggttaaaat ccacttatcc accgagagag gcc---aaaa gcagta-agg actgctaat-
ccataccccc atggttaa
>Callichthyidae_Corydoras_albolineatus_1_1
ctaggaggct acggaataat acgaataata attttactag accctttatc taaagaaata
gcatacccat ttattatttt agccctatga gggatcatta taacaggatc aatttgcctc
cgacaaacag atttaaaatc acttattgcc tactcttcgg ttagtcacat aggactagtc
gcaggaggga tcttaattca aaccccatga ggcttcaccg gagctatcat tttaataatt
gctcacggcc tagtatcatc cgctcttttc tgtcttgcca acaccacata cgagcgcacc
catagccgaa ccatagtatt agcccgagga atacaactaa ttctcccact aaccgcaacc
tgatgattca tcgcaaacct agcaaactta gccctacccc cactacctaa tctaatagga
gaactactta ttatttcagc tatatacaac tgatcacctt gaacactaat tattacagga
acgggcaccc taattacagc tgcctactca ctttacctat tcctaaaaac acaacgaggc
acactaccca cccacatcat caacctccaa ccctaccac- acccgagaac acctcctcat
aactctacat ctcctcccaa ttattttatt aattacaaaa ccagaactca tatgaggatg
atgatact-- ---gtagata tagtttaaaa caaaacatta gattgtgatt ctaaaaatag
aggttaaaat ccacttatcc accgagagag gcc---aaga gcagta-agg actgctaat-
ccataccccc gtggttaa
>Callichthyidae_Corydoras_albolineatus_2_1
ctaggaggct acggaataat acgaataata attttactag accctttatc taaagaaata
gcatacccat ttattatttt agccctatga gggatcatta taacaggatc aatttgcctc
cgacaaacag atttaaaatc acttattgcc tactcttcgg ttagtcacat aggactagtc
gcaggaggga tcttaattca aaccccatga ggcttcaccg gagctatcat tttaataatt
gctcacggcc tagtatcatc cgctcttttc tgtcttgcca acaccacata cgagcgcacc
catagccgaa ccatagtatt agcccgagga atacaactaa ttctcccact aaccgcaacc
tgatgattca tcgcaaacct agcaaactta gccctacccc cactacctaa tctaatagga
gaactactta ttatttcagc tatatacaac tgatcacctt gaacactaat tattacagga
acgggcaccc taattacagc tgcctactca ctttacctat tcctaaaaac acaacgaggc
acactaccca cccacatcat caacctccaa ccctaccac- acccgagaac acctcctcat
aactctacat ctcctcccaa ttattttatt aattacaaaa ccagaactca tatgaggatg
atgatact-- ---gtagata tagtttaaaa caaaacatta gattgtgatt ctaaaaatag
aggttaaaat ccacttatcc accgagagag gcc---aaga gcagta-agg actgctaat-
ccataccccc gtggttaa
>Callichthyidae_Corydoras_albolineatus_3_1
ctaggaggct acggaataat acgaataata attttactag accctttatc taaagaaata
gcatacccat ttattatttt agccctatga gggatcatta taacaggatc aatttgcctc
cgacaaacag atttaaaatc acttattgcc tactcttcgg ttagtcacat aggactagtc
gcaggaggga tcttaattca aaccccatga ggcttcaccg gagctatcat tttaataatt
gctcacggcc tagtatcatc cgctcttttc tgtcttgcca acaccacata cgagcgcacc
catagccgaa ccatagtatt agcccgagga atacaactaa ttctcccact aaccgcaacc
tgatgattca tcgcaaacct agcaaactta gccctacccc cactacctaa tctaatagga
gaactactta ttatttcagc tatatacaac tgatcacctt gaacactaat tattacagga
acgggcaccc taattacagc tgcctactca ctttacctat tcctaaaaac acaacgaggc
acactaccca cccacatcat caacctccaa ccctaccac- acccgagaac acctcctcat
aactctacat ctcctcccaa ttattttatt aattacaaaa ccagaactca tatgaggatg
atgatact-- ---gtagata tagtttaaaa caaaacatta gattgtgatt ctaaaaatag
aggttaaaat ccacttatcc accgagagag gcc---aaga gcagta-agg actgctaat-
ccataccccc gtggttaa
>Callichthyidae_Corydoras_ambiacus_1_1
cttggaggtt atggtataat acgaataata atcttactag atccactatc caaagaaata
gcatacccat ttattattct agccctatga ggaattatca taacaggatc aatctgtctt
cgacaaacag acctaaaatc actcatcgcc tactcatcag ttagccacat aggactagtg
gcaggaggaa ttttaatcca aaccccatga ggcttcaccg gagcaattat tttaataatc
gcccacggtc tagtatcatc cgcactcttc tgccttgcca acaccacata tgagcgcacc
cacagccgaa ccatagtatt agcccgagga atacaactac tcctcccact aaccgcaacc
tgatgattta ttgctaatct agcaaatcta gccctacctc ccctaccaaa cctcatgggt
gaactactaa ttattacatc tatattcaac tgatcccctt gaacacttgt tatcacagga
acaggtaccc taatcacagc cgcttactca ttatacctat tcctaaaaac tcaacgaggt
acactaccca cccacatcat taacctacaa ccctaccac- acccgagaac acctactcat
agccctacac ctcctcccaa ttattatgct catcacaaaa ccggaactta tatgaggatg
atgatact-- ---gtagata tagtttcaat caaaacatta gattgtggtt ctaaaaatag
aggttaaaat ccacttatcc accgagagag gcc---gaga gcagta-agg actgctaat-
ccacaccccc mtggttaa
>Callichthyidae_Corydoras_ambiacus_2_1
cttggaggtt atggtataat acgaataata atcttactag atccactatc caaagaaata
gcatacccat ttattattct agccctatga ggaattatca taacaggatc aatctgtctt
cgacaaacag acctaaaatc actcatcgcc tactcatcag ttagccacat aggactagtg
gcaggaggaa ttttaatcca aaccccatga ggcttcaccg gagcaattat tttaataatc
gcccacggtc tagtatcatc cgcactcttc tgccttgcca acaccacata tgagcgcacc
cacagccgaa ccatagtatt agcccgagga atacaactac tcctcccact aaccgcaacc
tgatgattta ttgctaatct agcaaatcta gccctacctc ccctaccaaa cctcatgggt
gaactactaa ttattacatc tatattcaac tgatcccctt gaacacttgt tatcacagga
acaggtaccc taatcacagc cgcttactca ttatacctat tcctaaaaac tcaacgaggt
acactaccca cccacatcat taacctacaa ccctaccac- acccgagaac acctactcat
agccctacac ctcctcccaa ttattatgct catcacaaaa ccggaactta tatgaggatg
atgatact-- ---gtagata tagtttcaat caaaacatta gattgtggtt ctaaaaatag
aggttaaaat ccacttatcc accgagagag gcc---gaga gcagta-agg actgctaat-
ccacaccccc atggttaa
>Callichthyidae_Corydoras_ambiacus_3_1
cttggaggct atggtataat acgaataata atcttactag atccactatc caaagaaata
gcatacccat ttattattct agccctatga ggaattatca taacaggatc aatctgtctt
cgacaaacag acctaaaatc actcatcgcc tactcatcag ttagccacat aggactagtg
gcaggaggaa ttttaatcca aaccccatga ggcttcaccg gagcaattat tttaataatc
gcccacggtc tagtatcatc cgcactcttc tgccttgcca acaccacata tgagcgcacc
cacagccgaa ccatagtatt agcccgagga atacaactac tcctcccact aaccgcaacc
tgatgattta ttgctaatct agcaaatcta gccctacctc ccctaccaaa cctcatgggt
gaactactaa ttattacatc tatattcaac tgatcccctt gaacacttgt tatcacagga
acaggtaccc taatcacagc cgcttactca ttatacctat tcctaaaaac tcaacgaggt
acactaccca cccacatcat taacctacaa ccctaccac- acccgagaac acctactcat
agccctacac ctcctcccaa ttattatgct catcacaaaa ccggaactta tatgaggatg
atgatact-- ---gtagata tagtttcaat caaaacatta gattgtggtt ctaaaaatag
aggttaaaat ccacttatcc accgagagag gcc---gaga gcagta-agg actgctaat-
ccacaccccc atggttaa
>Callichthyidae_Corydoras_araguaiaensis_1_1
cttggaggct atggaataat acgaataata attatactag acccactatc taaagaaata
gcatacccat tcattatctt agccttatga ggaatcatta taacaggttc aatttgttta
cgacaaacag acctaaaatc actcattgcc tactcctcag ttagtcacat aggactagtt
gcagggggaa ttttaatcca aaccccatga ggcttcaccg gagcaattat cttaataatc
gcccatggcc tagtatcatc cgcactcttc tgtcttgcta ataccacata tgaacgtacc
catagccgaa ctatagtcct agcccgagga atacaactac ttctcccact aaccgcaacc
tgatgattta ttgccaacct agcaaaccta gccttacctc ccctacctaa tcttatggga
gaactactaa ttatcacagc catgttcaat tgatccccat gaacacttat tatcacagga
gtaggtaccc taattacagc tgcttactca ttatatctat tcctaaaaac ccagcgaggc
acactaccca cccacatcat taatctacaa ccatatcat- acccgagaac acctacttat
aattatacat ctcctcccaa ttattatact cattacaaaa ccagaactta tgtgaggatg
atgatact-- ---gtagata tagtttcaat taaaacatta gattgtggtt ctaaaaatag
aggttaaaat ccacttatcc accgagagag gcc---aaaa gcagta-agg actgctaat-
ccataccccc atggttaa
>Callichthyidae_Corydoras_araguaiaensis_2_1
cttggaggct atggaataat acgaataata attatactag acccactatc taaagaaata
gcatacccat ttattatctt agccttatga ggaatcatta taacaggttc aatttgttta
cgacaaacag acctaaaatc actcattgcc tactcctcag ttagtcacat aggactagtt
gcagggggaa ttttaatcca aaccccatga ggcttcaccg gagcaattat cttaataatc
gcccatggcc tagtatcatc cgcactcttc tgtcttgcta ataccacata tgaacgtacc
catagccgaa ctatagtcct agcccgagga atacaactac ttctcccact aaccgcaacc
tgatgattta ttgccaacct agcaaaccta gccttacctc ccctacctaa tcttatggga
gaactactaa ttatcacagc catgttcaat tgatccccat gaacacttat tatcacagga
gtaggtaccc taattacagc tgcctactca ttatatctat tcctaaaaac ccagcgaggc
acactaccca cccacatcat taatctacaa ccatatcat- acccgagaac acctacttat
aattatacat ctcctcccaa ttattatact cattacaaaa ccagaactta tgtgaggatg
atgatact-- ---gtagata tagtttcaac taaaacatta gattgtggtt ctaaaaatag
aggttaaaat ccacttatcc accgagagag gcc---aaaa gcagta-agg actgctaat-
ccataccccc atggttaa
>Callichthyidae_Corydoras_araguaiaensis_3_1
cttggaggct atggaataat acgaataata attatactag acccactatc taaagaaata
gcatacccat ttattatctt agccttatga ggaatcatta taacaggttc aatttgttta
cgacaaacag acctaaaatc actcattgcc tactcctcag ttagtcacat aggactagtt
gcagggggaa ttttaatcca aaccccatga ggcttcaccg gagcaattat cttaataatc
gcccatggcc tagtatcatc cgcactcttc tgtcttgcta ataccacata tgaacgtacc
catagccgaa ctatagtcct agcccgagga atacaactac ttctcccact aaccgcaacc
tgatgattta ttgccaacct agcaaaccta gccttactcc ccctacctaa tcttatggga
gaactactaa ttatcacagc catgttcaat tgatccccat gaacacttat tatcacagga
gtaggtaccc taattacagc tgcctactca ttatatctat tcctaaaaac ccagcgaggc
acactaccca cccacatcat taatctacaa ccatatcat- acccgagaac acctacttat
aattatacat ctcctcccaa ttattatact cattacaaaa ccagaactta tgtgaggatg
atgatact-- ---gtagata tagtttcaaa taaaacatta gattgtggtt ctaaaaatag
aggttaaaat ccacttatcc accgagagag gcc---aaaa gcagta-agg actgctaat-
ccataccccc atggttaa
>Callichthyidae_Corydoras_armatus_1_1
ctcggaggct acggaataat acgaataata attatattag acccattgtc taaagaaata
gcatacccat ttattattct agctttatga ggaattatca taacaggttc aatttgttta
cgacaaacag acttaaaatc actcattgcc tactcatcag ttagccatat aggactagtc
gcaggaggaa ttttaatcca aaccccatga ggcttcaccg gagcaattat cttaataatt
gcccatggtc tagtatcatc cgcactcttc tgtcttgcta acaccacata tgaacgcacc
cacagccgaa ctatagtcct agcccgagga atacaactac tccttccact aaccgcaacc
tgatgattca ttgccaacct ggcaaatcta gccttacccc ctttacctaa tcttatagga
gaactactaa ttatcacatc catattcaat tgatcccctt gaacactaat tatcacagga
acaggtaccc taatcacagc tgcttactca ctatacctat tcctaaagac ccaacgaggc
acactaccta ctcacatcat taatctacaa ccataccac- acccgagaac acctactcat
aattttacat ctcctcccaa ttattatact tattataaaa ccagaactta tgtgaggatg
atgatact-- ---gtagata tagtttcaaa taaaacatta gattgtggtt ctaaaaatag
aggttaaaat ccacttatcc accgagagag gcc---aaaa gcagta-agg actgctaat-
ccataccccc atggttaa
>Callichthyidae_Corydoras_armatus_2_1
ctcggaggct acggaataat acgaataata attatattag acccattgtc taaagaaata
gcatacccat ttattattct agctttatga ggaattatca taacaggttc aatttgttta
cgacaaacag acttaaaatc actcattgcc tactcatcag ttagccatat aggactagtc
gcaggaggaa ttttaatcca aaccccatga ggcttcaccg gagcaattat cttaataatt
gcccatggtc tagtatcatc cgcactcttc tgtcttgcta acaccacata tgaacgcacc
cacagccgaa ctatagtcct agcccgagga atacaactac tccttccact aaccgcaacc
tgatgattca ttgccaacct ggcaaatcta gccttacccc ctttacctaa tcttatagga
gaactactaa ttatcacatc catattcaat tgatcccctt gaacactaat tatcacagga
acaggtaccc taatcacagc tgcttactca ctatacctat tcctaaagac ccaacgaggc
acactaccta ctcacatcat taatctacaa ccataccac- acccgagaac acctactcat
aattttacat ctcctcccaa ttattatact tattataaaa ccagaactta tgtgaggatg
atgatact-- ---gtagata tagtttcaaa taaaacatta gattgtggtt ctaaaaatag
aggttaaaat ccacttatcc accgagagag gcc---aaaa gcagta-agg actgctaat-
ccataccccc atggttaa
>Callichthyidae_Corydoras_atropersonatus_1_1
ctcggaggct acggaataat acgaataata attatattag acccattgtc taaagaaata
gcatacccat ttattattct agctttatga ggaattatca taacaggttc aatttgttta
cgacaaacag acttaaaatc actcattgcc tactcatcag ttagccatat aggactagtc
gcaggaggaa ttttaatcca aaccccatga ggcttcaccg gagcaattat cttaataatt
gcccatggtc tagtatcatc cgcactcttc tgtcttgcta acaccacata cgaacgcacc
cacagccgaa ctatagtcct agcccgagga atacaactac tccttccact aaccgcaacc
tgatgattca ttgccaatct agcaaatcta gccttacccc ctttacctaa tcttatagga
gaactactaa ttattacatc catattcaat tgatcccctt gaacactaat tatcacagga
acaggtaccc taatcacagc tgcttactca ctatacctat tcctaaagac ccaacgaggc
acactaccta ctcacatcat taatctacaa ccataccac- acccgagaac acctactcat
aattttacat ctcctcccaa ttattatact tattataaaa ccagaactta tgtgaggatg
atgatact-- ---gtagata tagtttcaaa taaaacatta gattgtggtt ctaaaaatag
aggttaaaat ccacttatcc accgagagag gcc---aaaa gcagta-agg actgctaat-
ccataccccc atggttaa
>Callichthyidae_Corydoras_atropersonatus_2_1
ctcggaggct acggaataat acgaataata attatattag acccattgtc taaagaaata
gcatacccat ttattattct agctttatga ggaattatca taacaggttc aatttgttta
cgacaaacag acttaaaatc actcattgcc tactcatcag ttagccatat aggactagtc
gcaggaggaa ttttaatcca aaccccatga ggctttaccg gagcaattat cttaataatt
gcccatggtc tagtatcatc cgcactcttc tgtcttgcta acaccacata tgaacgcacc
cacagccgaa ctatagtcct agcccgagga atacaactac tccttccact aaccgcaacc
tgatgattca ttgccaatct agcaaatcta gccttacccc ctttacctaa tcttatagga
gaactactaa ttattacatc catattcaat tgatcccctt gaacactaat tatcacagga
acaggtaccc taatcacagc tgcttactca ctatacctat tcctaaagac ccaacgaggc
acactaccta ctcacatcat taatctacaa ccataccac- acccgagaac acctgctcat
aattttacat ctcctcccaa ttattatact tattataaaa ccagaactta tgtgaggatg
atgatact-- ---gtagata tagtttcaaa taaaacatta gattgtggtt ctaaaaatag
aggttaaaat ccacttatcc accgagagag gcc---aaaa gcagta-agg actgctaat-
ccataccccc atggttaa
>Callichthyidae_Corydoras_aurofrenatus_2_1
cttggaggct atggaatgat gcgaataata cttctactgg atcctctctc caaagaaata
gcatacccgt ttattatctt agccttatga ggaatcatca tgacaggctc gatctgttta
cgacaaacag acctaaaatc actcattgct tactcatctg tgagtcacat gggactcgtt
gcagcaggaa tcctaatcca aaccccatga ggcttcacag gggctattat tctaatggta
gcacatggtc ttgtctcctc aatacttttc tgtctcgcta acacaacata tgaacgcaca
catagtcgaa ctataatatt agcccgagga atacaactac ttctaccact aaccacaata
tgatgattca ccgcaaatct agcaaacctg gctctacccc ctctcccaaa cctcatgggg
gaactcttaa ttattatggc catattcaac tgatctccct gaacactcat catgacaggg
gcgggtaccc tcatcacagc tgcctactcc ctctacctct tcctaaaaac ccaacgaggt
gccctaccag cccacattat taaccttcaa ccttaccac- actcgagaac acctgctcat
agccctacac tttttaccaa ttatgctact gataataaaa ccagaactaa tatgaggatg
ataaaaat-- ---gtagata tag-tttaaa aaaaacatta gattgtggtt ctaaaaacag
aggttaaaat ccacttatcc accgagagag gct---tcaa gcacta-agg actgctaat-
ccctaccccc atggttaa
>Callichthyidae_Corydoras_aurofrenatus_3_1
cttggaggct atggaatgat gcgaataata cttttactgg atcctctctc caaagaaata
gcatacccgt ttattatttt agccttatga ggaatcatca tgacaggctc gatctgttta
cgacaaacag acctaaaatc actcattgct tactcatctg tgagtcacat gggactcgtt
gcagcaggaa tcctaatcca aaccccatga agcttcacag ggrctattat tctaatggta
gcacatggtc ttgtctcctc aatacttttc tgtctcgcta acacaacata tgaacgcaca
catagtcgaa ctataatatt agcccgagga atacaactac ttctaccact aaccacaata
tgatgattca ccgcaaatct agcaaacctg gctctacccc ctctcccaaa cctcatgggg
gaactcttaa ttattatggc catgttcaac tgatctccct gaacactcat catgacaggg
gcgggcaccc tcatcacagc tgcctactcc ctctacctct tcctaaaaac ccaacgaggt
gccctaccag cccacattat taaccttcaa ccttaccac- actcgagaac acctgctcat
agccctacac tttttgccaa ttatgctact gataataaaa ccagaactaa tatgaggatg
ataaagat-- ---gtagata tag-tttaaa aaaaacatta gattgtggtt ctaaaaacag
aggttaaaat ccacttatcc accgagagag gct---tcaa gcacta-agg actgctaat-
ccctaccccc atggttaa
>Callichthyidae_Corydoras_axelrodi_1_1
cttggaggct atggtataat acgaataata attatactag acccactgtc taaagaaata
gcatatccat ttattatctt agccctatga ggaattatta taacaggctc aatttgctta
cgacaaacag acttaaaatc actcattgcc tactcatcag tcagccacat aggactagtt
gcaggaggga tcttaatcca aacaccatga ggctttaccg gagcaattat cttaataatt
gcccacggcc tggtatcatc cgcactcttc tgccttgcta acaccacata tgaacgcacc
cacagccgaa ctatagtcct agcccgagga atacaactac ttcttccact aaccgcagcc
tgatgattta ttgccaacct agcaaaccta gccttacccc ccttacccaa tctcatggga
gaactactaa ttatcacagc catattcaat tgatccccat gaacactaat tatcacagga
acaggcaccc tgatcacagc tgcttactca ctatatttgt tcctaaaaac ccaacgaggc
acactaccca ctcatatcat taatctacag ccataccac- acccgagaac acctactcat
aattctacat ctcctcccaa ttattatact tattacgaag ccggaactta tatgaggatg
atgatact-- ---gtagata tagtttcaac taaaacatta gattgtggtt ctaaaaatag
aggttaaaat ccacttatcc accgagagag gcc---aaaa gcagta-agg actgctaat-
ccataccccc atggttaa
>Callichthyidae_Corydoras_axelrodi_2_1
cttggaggct atggtataat acgaataata attatactag acccactgtc taaagaaata
gcatatccat ttattatctt agccctatga ggaattatta taacaggctc aatttgctta
cgacaaacag acttaaaatc actcattgcc tactcatcag tcagccacat aggactagtt
gcaggaggga tcttaatcca aacaccatga ggctttaccg gagcaattat cttaataatt
gcccacggcc tggtatcatc cgcactcttc tgccttgcta acaccacata tgaacgtacc
cacagccgaa ctatagtcct agcccgagga atacaactac ttcttccact aaccgcagcc
tgatgattta ttgccaacct agcaaatcta gccttacccc ccttacccaa tctcatggga
gaactactaa ttatcacagc catattcaat tgatccccat gaacactaat tatcacagga
acaggcaccc tgatcacagc tgcttactca ctatatttgt tcctaaaaac ccaacgaggc
acactaccta ctcatatcat taatctacag ccataccac- acccgagaac acctactcat
aattctacat ctcctcccaa ttattatact tattacgaag ccggaactta tatgaggatg
atgatact-- ---gtagata tagtttcaac taaaacatta gattgtggtt ctaaaaatag
aggttaaaat ccacttatcc accgagagag gcc---aaaa gcagta-agg actgctaat-
ccataccccc atggttaa
>Callichthyidae_Corydoras_bicolor_1_1
ctcggaggct atggaataat acgaataata attatactag atccactatc taaggaaata
gcatatccat ttattatctt agccttatga ggaattatca taacaggttc aatttgttta
cgacaaacag acttaaaatc actcattgcc tactcgtcag tcagtcacat aggactagtc
gcagggggaa ttttaatcca aactccatga ggctttaccg gagctattat cttaataatc
gcccatggcc tggtatcatc cgcactcttc tgtcttgcca acaccacata tgaacgtacc
catagccgaa ccatagtcct agcccgagga atacaactac ttcttccact aaccgcaacc
tgatgattta ttgccaacct agcaaaccta gccttacctc ccctacctaa tcttatagga
gaactactaa ttattacagc catgttcaat tgatccccat gaacgcttat tatcacagga
acaggtaccc taattacagc tgcttactca ttatacctat tcctaaaaac ccagcgaggt
acactaccca cccacatcat taatctacaa ccataccac- acccgagaac acctacttat
aactatacat ctcctcccaa ttattatact tattacaaaa ccagaactta tgtgaggatg
atgatact-- ---gtagata tagtttcaac taaaacatta gattgtggtt ctaaaaatag
aggttaaaat ccacttatcc accgagagag gcc---aaaa gcagta-agg actgctaat-
ccataccccc atggttaa
>Callichthyidae_Corydoras_bicolor_2_1
ctcggaggct atggaataat acgaataata attatactag atccactatc taaggaaata
gcatatccat ttattatctt agccttatga ggaattatca taacaggttc aatttgttta
cgacaaacag acttaaaatc actcattgcc tactcgtcag tcagtcacat aggactagtc
gcagggggaa ttttaatcca aactccatga ggctttaccg gagctattat cttaataatc
gcccatggcc tggtatcatc cgcactcttc tgtcttgcca acaccacata tgaacgtacc
catagccgaa ccatagtcct agcccgagga atacaactac ttcttccact aaccgcaacc
tgatgattta ttgccaacct agcaaaccta gccttacctc ccctacctaa tcttatagga
gaactactaa ttattacagc catgttcaat tgatccccat gaacacttat tatcacagga
acaggtaccc taattacagc tgcttactca ttatacctat tcctaaaaac ccagcgaggt
acactaccca cccacatcat taatctacaa ccataccac- acccgagaac acctacttat
aactatacat ctcctcccaa ttattatact tattacaaaa ccagaactca tgtgaggatg
atgatact-- ---gtagata tagtttcaac taaaacatta gattgtggtt ctaaaaatag
aggttaaaat ccacttatcc accgagagag gcc---aaaa gcagta-agg actgctaat-
ccataccccc atggttaa
>Callichthyidae_Corydoras_bicolor_3_1
ctcggaggct atggaataat acgaataata attatactag atccactatc taaggaaata
gcatatccat ttattatctt agccttatga ggaattatca taacaggttc aatttgttta
cgacaaacag acttaaaatc actcattgcc tactcgtcag tcagtcacat aggactagtc
gcagggggaa ttttaatcca aactccatga ggctttaccg gagctattat cttaataatc
gcccatggcc tggtatcatc cgcactcttc tgtcttgcca acaccacata tgaacgtacc
catagccgaa ccatagtcct agcccgagga atacaactac ttcttccact aaccgcaacc
tgatgattta ttgccaacct agcaaaccta gccttacctc ccctacctaa tcttatagga
gaactactaa ttattacagc catgttcaat tgatccccat gaacacttat tatcacagga
acaggtaccc taattacagc tgcttactca ttatacctat tcctaaaaac ccagcgaggt
acactaccca cccacatcat taatctacaa ccataccac- acccgagaac acctacttat
aactatacat ctcctcccaa ttattatact tattacaaaa ccagaactta tgtgaggatg
atgatact-- ---gtagata tagtttcaac taaaacatta gattgtggtt ctaaaaatag
aggttaaaat ccacttatcc accgagagag gcc---aaaa gcagta-agg actgctaat-
ccataccccc atggttaa
>Callichthyidae_Corydoras_bilineatus_2_1
ctaggaggct acggaataat acgaataata attatactag accccatctc taaagagata
gcatacccat ttattatttt agccctatgg ggaattatca tgaccggatc aatttgcctc
cgacaaacag acctaaaatc acttatcgct tactcatctg ttagccacat aggactggtt
gcaggaggaa ttttaattca aaccccatgg ggcttcaccg gagcaattat cttaataatc
gcccatggcc tagtctcatc agccctcttc tgcctcgcca atacaacata tgaacgtacc
cacagccgaa caatagttct agcccgagga atacaaatgc ttctcccact taccgcaacc
tgatggttta ttgccaatct agcaaaccta gctctgcccc ccctacctaa tcttatagga
gaacttctaa ttattacctc tatatttaac tgatccccat gaacactaat tattacagga
acaggcaccc taattacagc tgcctactca ctctatcttt tcctaaaaac ccaacgaggt
accctaccca tgcacattat taatctccaa ccttatcac- acccgagaac acctgctcat
aaccctacat cttctcccaa ttattttact catcacaaaa ccagagctca tatgaggatg
atgatact-- ---gtagata tagtttcaat caaaacatta gattgtggtt ctaaaaatag
aggttaaaac ccacttatcc accgagagag gcc---taaa gcagta-agg actgctaat-
ccataccccc atggttaa
>Callichthyidae_Corydoras_blochi_1_1
cttggaggct atggtttaat acgaataata ttactactag atcccctctc taaagaaata
gcatacccgt ttatcatcct agctctatga ggtattatta taacaggctc aatctgctta
cgacagacag acctaaaatc actcattgct tactcatctg ttagtcacat aggactcgtc
gcagcaggaa ttctaattca aaccccatga ggcttcacag gagccatcat cctaatagta
gcacatggtc ttgtatcctc aatacttttc tgtctcgcca atacaacata cgaacgtaca
cacagccgaa ccataatgct agcccgagga atacaattac ttctaccact aaccgcaata
tgatgattta ctgcaaatct agcaaaccta gccttacccc cacttccaaa tctcatagga
gaacttctaa tcatcacagc catgttcaac tggtctccat gaacattaat tataacagga
acaggtacac tcattacagc tgcctactcc ctctacctct tcctaaaaac ccagcgaggc
actctgccaa cccacattat taacctccag ccatatcac- actcgagaac acctactcat
agccctacac tttctgccaa ttatgctact aataacaaaa ccagaactaa tatgaggatg
atggtaat-- ---gtagata tag-tttaac acaaacatta gattgtggtt ctaaaaatag
aggttaaaat ccacttatcc gccgagagag gct---tcaa gcacta-agg actgctaat-
ccctactccc atggttaa
>Callichthyidae_Corydoras_blochi_2_1
cttggaggct atggtttaat acgaataata ttactactag atcccctctc taaagaaata
gcatacccgt ttatcatcct agctctatga ggtatcatta taacaggctc aatctgctta
cgacagacag acctaaaatc actcattgct tactcatctg ttagtcacat aggactcgtc
gcagcaggaa ttctaattca aaccccatga ggcttcacag gagccatcat cctaatagta
gcacatggtc ttgtatcctc aatacttttc tgtctcgcca atacaacata cgaacgtaca
cacagccgaa ccataatgct agcccgagga atacaattac ttctaccact aaccgcaata
tgatgattta ctgcaaatct agcaaaccta gccttacccc cacttccaaa tctcatagga
gaacttctaa tcatcacagc catgttcaac tggtctccat gaacattaat tataacagga
acaggtacac tcattacagc tgcctactcc ctctacctct tcctaaaaac ccagcgaggc
actctgccaa cccacattat taacctccag ccatatcac- actcgagaac acctactcat
agccctacac tttctgccaa ttatgctact aataacaaaa ccagaactaa tatgaggatg
atggtaat-- ---gtagata tag-tttaac acaaacatta gattgtggtt ctaaaaatag
aggttaaaat ccacttatcc accgagagag gct---tcaa gcacta-agg actgctaat-
ccctactccc atggttaa
>Callichthyidae_Corydoras_blochi_3_1
cttggaggct atggattaat acgaataatg ttactactag atcccctctc taaagaaatg
gcatatccgt tcatcatcct agctctatga ggtatcatta taacaggctc gatctgctta
cgacagacag acctaaaatc actcattgct tactcatctg ttagtcatat aggtctcgtc
gcagcaggaa tcctaattca aaccccatga ggcttcacag gggccatcat cctaatagta
gcacatggtc ttgtatcctc aatacttttc tgtctcgcca atacaacata tgaacgcaca
cacagccgaa ccataatgct agcccgagga atacaactac ttctaccact aaccacaata
tgatgattta ctgcaaatct ggcaaacctg gccttacccc cacttccaaa tctaatagga
gagcttctaa tcatcacagc catgttcaac tggtccccat gaacattaat tataacagga
acaggcacac tcatcacagc tgcctactcc ctctacctct tcctaaaaac ccaacgaggc
actctgccaa cccacattat taacctccag ccatatcac- actcgagaac acctactcat
agccctacac tttctgccaa ttatgctact aataacaaaa ccagagctaa tatgaggatg
atggtaat-- ---gtagata tag-tttaac acaaacatta gattgtggtt ctaaaaatag
aggttaaagt ccacttatcc accgagagag gct---ttaa gcacta-agg actgctaat-
ccctactccc atggttaa
>Callichthyidae_Corydoras_boesemani_1_1
ctcggaggct atggaataat gcgaataata attttactag acccactatc taaggaaata
gcatacccct ttattatcct agccttatga ggaatcatca taacaggttc aatttgttta
cgacaaacag acttaaaatc actcattgcc tactcgtcag ttagtcacat aggactagtc
gcaggaggaa ttttgatcca aaccccatga ggctttaccg gagcaattat cttaataatt
gcccatggcc tggtatcatc cgcactcttc tgtcttgcta acaccacata tgaacgtacc
catagccgaa cgatagtcct agcccgagga atacaactac ttctcccact aaccgcaacc
tgatgattta ttgccaacct agcaaaccta gccttacccc ccctacctaa tcttatggga
gaactgctaa ttatcacagc catattcaat tgatccccct gaacacttat tatcacagga
acaggtaccc taatcacagc tgcttactca ctatatctgt tcctaaaaac ccaacgaggc
acgctaccca cccacatcat caatctacaa ccatatcac- acccgagaac acctacttat
aatcatacac ctcctcccaa ttatcacact tattacgaaa ccagaactta tatgaggatg
atggtact-- ---gtagata tagtttcaac taaaacatta gattgtggtt ctaaaaatag
aggttaaaat ccccttatcc accgagagag gcc---aaaa gcagta-agg actgctaat-
ccataccccc atggttaa
>Callichthyidae_Corydoras_boesemani_2_1
ctcggaggct atggaataat gcgaataata attttactag acccactatc taaggaaata
gcatacccct ttattatcct agccttatga ggaatcatca taacaggttc aatttgttta
cgacaaacag acttaaaatc actcattgcc tactcgtcag ttagtcacat aggactagtc
gcaggaggaa ttttgatcca aaccccatga ggctttaccg gagcaattat cttaataatt
gcccatggcc tggtatcatc cgcactcttc tgtcttgcta acaccacata tgaacgtacc
catagccgaa cgatagtcct agcccgagga atacaactac ttctcccact aaccgcaacc
tgatgattta ttgccaacct agcaaaccta gccttacccc ccctacctaa tcttatggga
gaactgctaa ttatcacagc catattcaat tgatccccct gaacacttat tatcacagga
acaggtaccc taatcacagc tgcttactca ctatatctgt tcctaaaaac ccaacgaggc
acgctaccca cccacatcat caatctacaa ccatatcac- acccgagaac acctacttat
aatcatacac ctcctcccaa ttatcacact tattacgaaa ccagaactta tatgaggatg
atggtact-- ---gtagata tagtttcaac taaaacatta gattgtggtt ctaaaaatag
aggttaaaac ccccttatcc accgagagag gcc---aaaa gcagta-agg actgctaat-
ccataccccc atggttaa
>Callichthyidae_Corydoras_bondi_1_1
ctaggaggct atggtataat acgaataata atcatactag acccgctatc taaagaaata
gcatacccct ttattatctt agccttatga ggaattatta taacaggttc aatttgttta
cgacaaacag acttaaaatc actcattgcc tactcatcag tcagtcatat gggattagtc
gcaggaggga ttttaatcca aaccccatga ggcttcaccg gggcaattat cttaataatt
gcccatggcc tggtatcctc cgcactcttc tgtcttgcta acaccacata tgaacgtacc
catagccgaa ctatagtcct agcccgagga atacaactac tccttccact agctgcaacc
tgatgattca ttgccaacct agcaaacctg gccctgcctc ccctacctaa tctcatggga
gaactactaa ttattacagc tatgttcaac tgatccccct gaacacttat tatcacagga
acaggcaccc taatcacagc tgcttactca ctatatctat tcctaaaaac ccagcgaggc
acactaccta cccacatcat taatatacaa ccataccac- acccgagaac acctacttat
aattatacat ctcctcccag ttattatact catcacaaaa ccagaactta tgtgaggatg
gtggtact-- ---gtagata tagtttcaat taaaacatta gattgtggtt ctaaaaatag
aggttaaaat ccacttatcc accgagagag gcc---aaaa gcagta-agg actgctaat-
ccataccccc atggttaa
>Callichthyidae_Corydoras_bondi_2_1
ctaggaggct atggtataat acgaataata atcatactag acccgctatc taaagaaata
gcatacccct ttattatctt agccttatga ggaattatca taacaggttc aatttgttta
cgacaaacag acttaaaatc actcattgcc tactcatcag tcagtcatat gggattagtc
gcaggaggca ttttaatcca aaccccatga ggcttcaccg gggcaattat cttaataatt
gcccatggcc tggtatcctc cgcactcttc tgtcttgcta acaccacata tgaacgtacc
catagccgaa ctatagtcct agcccgagga atacaactac tccttccact agctgcaacc
tgatgattta ttgccaacct agcaaacctg gccctacctc ccctacctaa tctcatggga
gaactactaa ttatcacagc tatgttcaat tgatccccct gaacacttat tatcacagga
acaggcaccc taatcacagc tgcttactca ctatatctat tcctaaaaac ccagcgaggc
acactaccta cccacatcat taatatacaa ccataccac- acccgagaac acctacttat
aattatacac ctcctcccag ttattatact catcacaaaa ccagaactta tgtgaggatg
gtggtact-- ---gtagata tagtttcaat taaaacatta gattgtggtt ctaaaaacag
aggttaaaat ccacttatcc accgagagag gcc---aaaa gcagta-agg actgctaat-
ccataccccc atggttaa
>Callichthyidae_Corydoras_bondi_3_1
ctaggaggct atggtataat acgaataata attatactag acccgctatc taaagaaata
gcatacccct ttattatctt agccttatga ggaattatca taacaggttc aatttgttta
cgacaaacag acttaaaatc actcattgcc tactcatcag tcagtcatat gggattagtc
gcaggaggga ttttaatcca aaccccatga ggcttcaccg gggcaattat cttaataatt
gcccatggcc tggtatcctc cgcactcttc tgtcttgcta acaccacata tgaacgtacc
catagccgaa ctatagtcct agcccgagga atacaactac tccttccact agctgcaacc
tgatgattca ttgccaacct agcaaaccta gccctacctc ccctacctaa tctcatggga
gaactactaa ttatcacagc tatgttcaat tgatccccct gaacacttat tatcacagga
acaggcaccc taatcacagc tgcttactca ctatatctat tcctaaaaac ccagcgaggc
acactaccta cccacatcat taatatacaa ccataccac- acccgagaac acctacttat
aattatacat ctcctcccag ttattatact catcacaaaa ccagaactta tgtgaggatg
gtggtact-- ---gtagata tagtttcaat taaaacatta gattgtggtt ctaaaaatag
aggttaaaat ccacttatcc accgagagag gcc---aaaa gcagta-agg actgctaat-
ccataccccc atggttaa
>Callichthyidae_Corydoras_breei_1_1
cttgggggct acggaataat acgaataata attatactag acccactatc taaagaaata
gcatacccat ttattatcct agccttatgg ggaattatta taacaggttc aatttgttta
cgacaaacag acttaaaatc actcattgcc tactcatcag ttagccacat gggactagtg
gcaggaggaa ttttaatcca aaccccatga ggctttaccg gagcaattat cttaataatt
gcccatggcc tagtgtcatc cgcactcttc tgtcttgcta acaccacata tgaacgtacc
cacagtcgaa ccatagtcct agcccgagga atacaactac ttcttccact aaccgcaacc
tgatggttta ttgccaacct agcaaatcta gccttaccac ccctacccaa tcttatggga
gaactactaa ttatcacagc catgttcaac tgatccccat gaacactaat tatcacggga
acaggtaccc taattacagc tgcctactca ctatatctat tcctaaaaac ccaacgaggc
acactaccta cccacatcat taatctccaa ccgtaccac- acccgagaac acctactcat
aattttacat ctcctaccaa ttattatatt aatcacaaaa ccagaactta tatgaggatg
atgatact-- ---gtagata tagtttcaac taaaacatta gattgtggtt ctaaaaatag
aggttaaaat ccacttatcc accgagagag gcc---aaaa gcagta-agg actgctaat-
ccataccccc atggttaa
>Callichthyidae_Corydoras_breei_2_1
cttgggggct acggaataat acgaataata attatactag acccactatc taaagaaata
gcatacccat ttattatcct agccttatgg ggaattatta taacaggttc aatttgttta
cgacaaacag acttaaaatc actcattgcc tactcatcag ttagccacat gggactagtg
gcaggaggaa ttttaatcca aaccccatga ggctttaccg gagcaattat cttaataatt
gcccatggcc tagtgtcatc cgcactcttc tgtcttgcta acaccacata tgaacgtacc
cacagtcgaa ccatagtcct agcccgagga atacaactac ttcttccact aaccgcaacc
tgatggttta ttgccaacct agcaaatcta gccttaccac ccctacccaa tcttatggga
gaactactaa ttatcacagc catgttcaac tgatccccat gaacactaat tatcacggga
acaggtaccc taattacagc tgcctactca ctatatctat tcctaaaaac ccaacgaggc
acactaccta cccacatcat taatctccaa ccgtaccac- acccgagaac acctactcat
aattttacat ctcctaccaa ttattatatt aatcacaaaa ccagaactta tatgaggatg
atgatact-- ---gtagata tagtttcaac taaaacatta gattgtggtt ctaaaaatag
aggttaaaat ccacttatcc accgagagag gcc---aaaa gcagta-agg actgctaat-
ccataccccc atggttaa
>Callichthyidae_Corydoras_breei_3_1
cttggaggct acggaataat acgaataata attattctag accccctatc taaagaaata
gcatacccat ttattatcct agccttatgg ggaattatta taacaggttc aatttgttta
cgacaaacag acttaaaatc actcattgcc tactcatcag ttagccacat gggactggtg
gcaggaggaa ttttaatcca aaccccatga ggcttcaccg gagcaattat cttaataatt
gcccatggcc tagtgtcttc cgcactcttc tgtcttgcta acaccacata tgaacgwacc
cacagtcgaa ccatagtcct agcccgagga atacaactac tttttccact aaccgcaacc
tgatggttta ttgccaacct agcaaatcta gccttaccac ccctacccaa tcttatggga
gaactactaa ttatcacagc catgttcaac tgatccccat gaacactaat tatcacggga
acaggtaccc taattacagc tgcctactca ctatatctat tcctaaaaac ccaacgaggc
acactaccta cccacatcat taatctccaa ccgtaccac- acccgagaac acctactcat
aattttacat ctcctaccaa ttattatatt aatcacaaaa ccagaactta tatgaggatg
atgatact-- ---gtagata tagtttcaac taaaacatta gattgtggtt ctaaaaatag
aggttaaaat ccaattatcc accgagagag gcc---aaaa gcagta-agg actgataat-
ccataccccc atggttaa
>Callichthyidae_Corydoras_brevirostris_1_1
ctcggaggct atggaataat acgaataata attatactag atccactatc taaggaaata
gcatatccat ttattatctt agccttatga ggaatcatca taacaggttc aatttgttta
cgacaaacag acttaaaatc actcattgcc tactcgtcag tcagtcacat aggactagtc
gcaggaggaa ttttaatcca aactccatga ggcttcaccg gagctattat cttaataatc
gcccatggcc tggtatcatc cgcactcttc tgtcttgcta acaccacata tgaacgtacc
catagccgaa ccatagtcct agcccgagga atacaactac ttcttccact aaccgcaacc
tgatgattta ttgccaacct agcaaaccta gccttacctc ccctacctaa tcttatagga
gaactactaa ttattacagc catgttcaat tgatccccat gaacgcttat tatcacagga
acaggtaccc taattacagc tgcttactca ttatacctat tcctaaaaac ccagcgaggt
acactaccta cccacatcat taatctacaa ccataccac- acccgagaac acctacttat
aactatacat ctcctcccaa ttattatact tattacaaaa ccagaactta tgtgaggatg
atgatact-- ---gtagata tagtttcaac taaaacatta gattgtggtt ctaaaaatag
aggttaaaat ccacttatcc accgagagag gcc---aaaa gcagta-agg actgctaat-
ccataccccc atggttaa
>Callichthyidae_Corydoras_brevirostris_2_1
ctcggaggct atggaataat acgaataata attatactag atccactatc taaggaaata
gcatatccat ttattatctt agccttatga ggaatcatca taacaggttc aatttgttta
cgacaaacag acttaaaatc actcattgcc tactcgtcag tcagtcacat aggactagtc
gcaggaggaa ttttaatcca aactccatga ggcttcaccg gagctattat cttaatagtc
gcccatggcc tggtatcatc cacactcttc tgtcttgcta acaccacata tgaacgtacc
catagccgaa ccatagtcct agcccgagga atacaactac ttcttccact aaccgcaacc
tgatgattta ttgccaacct agcaaaccta gccttacctc ccctacctaa tcttatagga
gaactactaa ttattacagc catgttcaat tgatccccat gaacgcttat tatcacagga
acaggtaccc taattacagc tgcttactca ttatacctat tcctaaaaac ccagcgaggt
acactaccta cccacatcat taatctacaa ccataccac- acccgagaac acctacttat
aactatacat ctcctcccaa ttattatact tattacaaaa ccagaactta tgtgaggatg
atgatact-- ---gtagata tagtttcaac taaaacatta gattgtggtt ctaaaaatag
aggttaaaat ccacttatcc accgagagag gcc---aaaa gcagta-agg actgctaat-
ccataccccc atggttaa
>Callichthyidae_Corydoras_britskii_2_1
ctcggaggct acggtataat gcgaatgata attatactag acccattatc taaagaaata
gcatacccat ttattattct agccctatga ggaattatta tgacaggatc aatttgtctc
cgacaaacag acctaaaatc actcatcgcc tactcatcag tcagccacat gggactagtg
gcaggaggaa tcttaatcca aaccccatga ggcttcaccg gagcaattat tttaatgatc
gcccatggcc tagtatcatc cgcactcttc tgtctcgcca acaccacata tgaacgcacc
cacagccgaa ctatagttct agcccgaggt atacaactac tcctcccact aaccgcaact
tgatgattca tcgccaacct agcaaaccta gctctacccc ccctgcccaa cctcatagga
gaactactaa tcattacagc tatatttaac tgatccccct gaacactaat tattacagga
acaggcaccc taatcacagc cgcctactca ctatacctat tccttaaaac ccaacgaggc
actctgccca cccatatcat taacctgcaa ccctaccat- acccgagagc atctactcat
agcccttcat ctcctcccaa tcattatact catcacaaaa ccagaactta tatgaggatg
atgatact-- ---gtagata tagtttcaat taaaacatta gattgtggtt ctaaaaatag
aggttaaaac ccacttatcc accgagagag gct---gaga gcaata-agg actgctaat-
ccatatcacc atggttaa
>Callichthyidae_Corydoras_burgessi_3_1
ttaggaggct atggaataat acgaataata attatactag accccctatc taaagaaata
gcatacccat ttattattct agccttatga ggaattatca tgaccggatc aatttgtctc
cgacaaacgg acttaaaatc actcattgcc tactcatcag ttagccacat gggcctggtc
gcaggaggaa tcttaatcca aactccatga ggctttaccg gagcaattat cttaataatc
gcccatggtc tagtgtcatc cgcactcttc tgtcttgcta acactacata tgaacgtacc
cacagccgaa caatagtact agcccgagga atacaactac tcctcccact aaccgcaacc
tgatgattta ttgccaacct agcaaatcta gctttacctc ccttacccaa cctaatagga
gaactactaa ttatcacagc catgttcaac tgatctcctt gaacattaat tattacagga
acaggcaccc taattacagc tgcctactca ctatatcttt tcctaaaaac ccaacgaggc
acattaccca cccacattat taacctacaa ccctaccac- actcgagagc acctacttat
aaccctacat ctcctcccaa ttattatact catcacaaaa ccagaactca tatgaggatg
atgatact-- ---gtagata tagtttcaac taaaacatta gattgtggtt ctaaaaatag
aggttaaaat ccacttatcc accgagagag gcc---gaga gcagta-agg actgctaat-
ccataccccc atggttaa
>Callichthyidae_Corydoras_caudimaculatus_1_1
cttgggggct acggaataat acgaataata attatactag acccactatc taaagaaata
gcatacccat ttattatctt acctctatgg gggattgtta taacgggatc aatttgtcta
cgacaaacag acttaaaatc actcattgcc tactcatcag tcagccacat aggactagtt
gcgggaggaa ttttaatcca aactccatgg ggctttaccg gagcaattat cttaataatt
gcccatggcc tggtgtcatc tgcactcttt tgtcttgcta acaccacata tgaacgcacc
cacagccgaa ctatagtact agcccgagga atgcaattac ttcttccact aaccgcaacc
tgatgattta ttgccaacct agcaaatcta gccttacccc ccctacctaa cctaatagga
gaactgctaa ttattacagc tatattcaat tgatccccct gaacactaat tatcacagga
acaggcaccc taatcacagc tgcttactca ctatatctat tcctaaaaac ccaacgaggc
acactaccca cccacatcat taatcttcaa ccatatcac- acccgagaac acctacttat
aatcctacat ctcctcccaa ttattatact cattacaaag ccagaactta tgtgaggatg
atgatact-- ---gtagata tagtttcaac taaaacatta gattgtgatt ctaaaaatag
aggttaaaat ccacttatcc accgagagag gcc---aaaa gcagta-agg actgctaat-
ccataccccc atggttaa
>Callichthyidae_Corydoras_caudimaculatus_2_1
cttgggggct acggaataat acgaataata attatactag acccactatc taaagaaata
gcatacccat ttattatctt agctctatgg gggattatta taacaggctc aatttgtcta
cgacaaacag acttaaaatc actcattgcc tactcatcag tcagccacat aggactagtt
gcaggaggaa ttttaatcca aactccatgg ggcttcaccg gagcaattat cttaataatt
gcccatggcc tggtgtcatc tgcactcttt tgtcttgcta acaccacata tgaacgcacc
cacagccgaa ctatagtact agcccgagga atgcaattac ttcttccact aaccgcaacc
tgatgattta ttgccaacct agcaaatcta gccttacccc ccctacctaa cctaatagga
gaactgctaa ttattacagc tatattcaat tgatccccct gaacactaat tatcacagga
acaggcaccc taatcacagc tgcttactca ctatacctat tcctaaaaac ccaacgaggc
acactaccca cccacatcat taatcttcaa ccatatcac- acccgagaac acctacttat
gatcctacat ctcctcccaa ttattatact cattacaaaa ccagaactta tgtgaggatg
atgatact-- ---gtagata tagtttcaac taaaacatta gattgtggtt ctaaaaatag
aggttaaaat ccacttatcc accgagagag gcc---aaaa gcagta-agg actgctaat-
ccataccccc atggttaa
>Callichthyidae_Corydoras_caudimaculatus_3_1
cttgggggct acggaataat acgaataata attatactag acccactatc taaagaaata
gcatacccat ttattatctt agctctatgg gggattatta taacaggctc aatttgtcta
cgacaaacag acttaaaatc actcattgcc tactcatcag tcagccacat aggactagtt
gcaggaggaa ttttaatcca aactccatgg ggcttcaccg gagcaattat cttaataatt
gcccatggcc tggtgtcatc tgcactcttt tgtcttgcta acaccacata tgaacgcacc
cacagccgaa ctatagtact agcccgagga atgcaattac ttcttccact aaccgcaacc
tgatgattta ttgccaacct agcaaatcta gccttacccc ccctacctaa cctaatagga
gaactgctaa ttattacagc tatattcaat tgatccccct gaacactaat tatcacagga
acaggcaccc taatcacagc tgcttactca ctatatctat tcctaaaaac ccaacgaggc
acactaccca cccacatcat taatcttcaa ccatatcac- acccgagaac acctacttat
gatcctacat ctcctcccaa ttattatact cattacaaaa ccagaactta tgtgaggatg
atgatact-- ---gtagata tagtttcaac taaaacatta gattgtggtt ctaaaaatag
aggttaaaat ccacttatcc accgagagag gcc---aaaa gcagta-agg actgctaat-
ccataccccc atggttaa
>Callichthyidae_Corydoras_cervinus_1_1
cttggaggct atggtataat acggataata ctcctactag accccctatc taaagaaatg
gcatacccgt tcattattct agccttgtga ggaattatca tgacaggctc aatctgtttg
cggcaaacag acctaaaatc acttattgcc tactcatctg ttagtcatat gggactcgtt
gcagcaggaa tcctaatcca aaccccatga ggcttcacgg gtgctattat tctaatgatt
gcacatggtc ttgtctcctc aatacttttc tgtctcgcca acacaacata tgagcgaaca
catagtcgaa ttataatatt agcccgagga atgcagctac tcctaccact aaccacaata
tgatggttta ctgcaaatct agcaaaccta gccctacccc cactcccaaa ccttgtaggt
gagctcctaa ttatcacagc catatttaac tgatcccctt ggacactagt tatgacagga
atgggtaccc tcattacagc tgcctactcc ctctacctct tcctaaaaac ccaacgaggt
gccctaccag cccatatcat caacctccaa ccctaccac- acccgagaac acctacttat
ggccctacac tttttaccaa ttatgctact aatgataaaa ccagagctaa tatgaggatg
gtagtaat-- ---gtagata tag-tttaaa aaaaacatta gattgtggtt ctaaaaacag
aggttaaagc ccacttatcc accgagagag gct---tcaa gcatta-agg actgctaat-
ccctaccccc atggttaa
>Callichthyidae_Corydoras_cervinus_2_1
cttggaggct atggtataat acggataata ctcctactag accccctatc taaagaaatg
gcatacccgt tcattattct agccttgtga ggaattatca tgacaggctc aatctgtttg
cggcaaacag acctaaaatc acttattgcc tactcatctg ttagtcatat gggactcgtt
gcagcaggaa tcctaatcca aaccccatga ggcttcacgg gtgctattat tctaatgatt
gcacatggtc ttgtctcctc aatacttttc tgtctcgcca acacaacata tgagcgaaca
catagtcgaa ttataatatt agcccgagga atgcagctac tcctaccact aaccacaata
tgatggttta ctgcaaatct agcaaaccta gccctacccc cactcccaaa ccttgtaggt
gagctcctaa ttatcacagc catatttaac tgatcccctt ggacactagt tatgacagga
atgggtaccc tcattacagc tgcctactcc ctctacctct tcctaaaaac ccaacgaggt
gccctaccag cccatatcat caacctccaa ccctaccac- acccgagaac acctacttat
ggccctacac tttttaccaa ttatgctact aatgataaaa ccagagctaa tatgaggatg
gtagtaat-- ---gtagata tag-tttaaa aaaaacatta gattgtggtt ctaaaaacag
aggttaaagc ccacttatcc accgagagag gct---tcaa gcatta-agg actgctaat-
ccctaccccc atggttaa
>Callichthyidae_Corydoras_concolor_1_1
ctcggaggct atgggataat acgaataata attatactag acccattgtc taaagaaata
gcatacccat ttattatctt agccttatgg ggtattatta taacaggttc aatttgttta
cgacaaacag acttaaaatc actcattgcc tactcatcag taagccacat aggactggtc
gcagggggaa ttttaatcca aaccccatga ggctttaccg gagcaatcat tttaataatt
gcccacggcc tagtatcatc cgcactcttc tgtcttgcta acaccacata tgagcgcacc
cacagccgaa ctatagtcct agcccgagga atacaactac ttcttccact aaccgcaacc
tgatgattta ttgccaacct agcaaatcta gccttacctc ccctacctaa tcttatggga
gagctactaa ttattacagc catattcaat tgatccccat gaacactaat tatcacggga
acaggtaccc taatcaccgc tgcttactca ctatacttat tcctaaaaac ccaacgaggc
acactaccta gccacatcat taatctacaa ccataccac- acccgagaac acctacttat
agttctacac ctcctcccaa ttattatgct tattacaaaa ccagaactta tgtgaggctg
atgatact-- ---gtagata tagtttcaac taaaacatta gattgtgatt ctaaaaatag
aggttaaaac ccacttatcc accgagagag gcc---aaaa gcagta-agg actgctaat-
ccataccccc atggttaa
>Callichthyidae_Corydoras_concolor_2_1
cttggaggct atgggataat acggataata attatactag acccattgtc taaagaaata
gcatacccat ttattatctt agccttatgg ggtattatta taacaggttc aatttgttta
cgacaaacag acttaaaatc actcattgcc tactcatcag taagccacat aggactggtc
gcagggggaa ttttaatcca aaccccatga ggctttaccg gagcaatcat cttaataatt
gcccacggcc tagtatcatc cgcactcttc tgtcttgcta acaccacata tgaacgcacc
cacagccgaa ctatggtcct agcccgagga atacaactac ttcttccact gaccgcaacc
tgatgattta ttgctaacct agcaaatcta gccttacctc ccctgcctaa tcttatggga
gagctactaa ttattacagc catattcaat tgatccccat gaacactaat tatcacggga
acaggtaccc taatcaccgc tgcttactca ctatacttat tcctaaaaac ccaacgaggc
acactaccta gccacatcat taatctacaa ccataccac- acccgagaac acctacttat
agttctacac ctcctcccaa ttattatgct tattacaaaa ccagaactta tgtgaggctg
atgatact-- ---gtagata tagtttcaac taaaacatta gattgtgatt ctaaaaatag
aggttaaaac ccacttatcc accgagagag gcc---aaaa gcagta-agg actgctaat-
ccataccccc atggttaa
>Callichthyidae_Corydoras_concolor_3_1
cttggaggct atgggataat acggataata attatactag acccattgtc taaagaaata
gcatacccat ttattatctt agccttatgg ggtattatta taacaggttc aatttgttta
cgacaaacag acttaaaatc actcattgcc tactcatcag taagccacat aggactggtc
gcagggggaa ttttaatcca aaccccatga ggctttaccg gagcaatcat cttaataatt
gcccacggcc tagtatcatc cgcactcttc tgtcttgcta acaccacata tgaacgcacc
cacagccgaa ctatggtcct agcccgagga atacaactac ttcttccact gaccgcaacc
tgatgattta ttgctaacct agcaaatcta gccttacctc ccctgcctaa tcttatggga
gagctactaa ttattacagc catattcaat tgatccccat gaacactaat tatcacggga
acaggtaccc taatcaccgc tgcttactca ctatacttat tcctaaaaac ccaacgaggc
acactaccta gccacatcat taatctacaa ccataccac- acccgagaac acctacttat
agttctacac ctcctcccaa ttattatgct tattacaaaa ccagaactta tgtgaggctg
atgatact-- ---gtagata tagtttcaac taaaacatta gattgtgatt ctaaaaatag
aggttaaaac ccacttatcc accgagagag gcc---aaaa gcagta-agg actgctaat-
ccataccccc atggttaa
>Callichthyidae_Corydoras_copei_1_1
ctcggaggct atggaataat acgaatgata attatactag acccactatc taaggaaata
gcatacccat ttattatcct agccctatga ggaatcatta taacaggttc aatttgttta
cgacaaacag acttaaaatc actcatcgcc tactcgtcag tcagtcacat aggactagtc
gcaggaggaa ttttaattca aaccccatga ggcttcaccg gagcaattat cttaataatt
gcccatggcc tggtatcatc cgcactcttc tgccttgcta acaccacata tgaacgtacc
catagccgaa ctatagtcct agcccgagga atacaactac ttcttccact aaccgcaacc
tgatgattta ttgccaacct agcaaaccta gccttacctc ccctacctaa tcttatgggg
gaactactaa ttattacaac catgttcaat tgatccccct gaacacttat tatcacagga
acaggtacct taatcacagc tgcttactca ttatacctat tcctaaaaac tcagcgaggc
acgctaccca cccatatcat taatctacaa ccatatcac- actcgagaac acctacttat
gatcatacat ctcctcccaa tcatcatact cattacaaaa ccagaactta tatgaggatg
atgatact-- ---gtagata tagtttcaac taaaacatta gattgtggtt ctaaaaatag
aggttaaaat ccacttatcc accgagagag gcc---aaaa gcagta-agg actgctaat-
ccataccccc atggttaa
>Callichthyidae_Corydoras_coppenamensis_1_1
cttgggggct atgggataat acgaataatg gttatattag acccattatc taaagaaata
gcatacccat ttattatctt agccctatgg ggaattatta taacaggttc aatttgttta
cgacagacag acttaaaatc actcattgcc tactcatcag ttagccatat ggggctggtc
gcaggaggaa ttttaatcca aactccatga ggcttcaccg gagcaattat tttgatagtt
gcccacggcc tggtgtcatc tgcactcttc tgtctcgcca atacaacata tgaacgtacc
catagccgaa ccatggtcct agcccgagga atacaactac ttcttccact aaccgcaact
tgatgattca ttgccaacct agcaaaccta gccttacctc ccctacctaa cctcatggga
gaattactaa ttattacagc catgttcaat tgatccccct gaacactaat tattacagga
acaggtaccc taatcacagc tgcttattca ctatatctat tcctaaaaac ccaacgaggt
acgctaccta cccacatcat taacctacaa ccataccac- acccgagagc acctacttat
aattctacat ctcctcccaa ttattgtact tatcacaaaa ccagaaatta tgtgaggatg
atgattct-- ---gtagata tagtttcaac taaaacatta gattgtggtt ctaaaaatag
aggttaaaat ccacttatcc accgagagag gcc---aaaa gcaata-ggg actgctaat-
ccctgccccc atggttaa
>Callichthyidae_Corydoras_coppenamensis_2_1
cttgggggct atgggataat acgaataatg gttatattag acccattatc taaagaaata
gcatacccat atattatctt agccctatgg ggaattatta taacaggttc aatttgttta
cgacagacag acttaaaatc actcattgcc tactcatcag ttagccatat ggggctggtc
gcaggaggaa ttttaatcca aactccatga ggcttcaccg gagcaattat tttgatagtt
gcccacggcc tggtgtcatc tgcactcttc tgtctcgcca atacaacata tgaacgtact
catagccgaa ccatggtcct agcccgagga atacaactac ttcttccact aaccgcaact
tgatgattca ttgccaacct agcaaaccta gccttacctc ccctacctaa cctcatggga
gaattactaa ttattacagc catgttcaac tgatccccct gaacactaat tattacagga
acaggtaccc taatcacagc tgcttattca ctatatctat tcctaaaaac ccaacgaggt
acactaccta cccacatcat taacctacaa ccataccac- acccgagagc acctacttat
aattctacat ctcctcccaa ttattgtact tatcacaaaa ccagaaatta tgtgaggatg
atgattct-- ---gtagata tagtttcaac taaaacatta gattgtggtt ctaaaaatag
aggttaaaat ccacttatcc accgagagag gcc---aaaa gcaata-ggg actgctaat-
ccctgccccc atggttaa
>Callichthyidae_Corydoras_coriatae_1_1
cttggtggct atggaataat acgaataata atgttactag accctctctc caaagaaata
acatacccct tcatcatctt ggccaaatgg ggcatcatta ctacactttc cactgcttta
cgacaaacag acctaaaatc actcattgct tattcatctg tcagccatat aggactagtt
gcaggaggta tcttaatcca aactccatgg agttttactg gagccatcat cctaataatt
gcccacggtc ttgtatcctc agccctattc tgccttgcca acaccacata tgaacgcaca
cacagccgaa ctataatatt agcccgaggc atacaattac tcctcccact aaccacaaca
tgatgattta ttataaatct agcaaacctg gccttacccc cacttcctaa tcttatagga
gaactcttaa tcattacatc catatttaat tgatccccat gaacactcgt cattacagga
acaggcactc tcatcacagc cgcttactcc ctctacttat tcctaaaaac ccaacggggc
attttgccaa cccacattat taatctccaa ccctaccac- acccgggaac acctactcat
aaccctacac ctcttaccaa tcattatact tattacaaaa ccagaactaa tatgaggatg
atgatact-- ---gtagata tagttttaaa caaaacatta gattgtggtt ctaaaaatag
aggttaaaat ccacttatcc accgagagag gct---tgaa gcaata-agg actgctaac-
ccctaccccc atggttaa
>Callichthyidae_Corydoras_cruziensis_1_1
ctcggaggct atggaataat acgaatgata attatactag acccactatc taaggaaata
gcatatccat ttattatcct agccctatga ggaatcatta taacaggttc aatttgttta
cgacaaacag acttaaaatc actcatcgcc tactcatcag tcagtcacat aggactagtc
gcaggaggaa ttttaattca aaccccatga ggcttcaccg gagcaattat cttaataatt
gcccatggcc tggtatcatc cgcactcttc tgccttgcta acaccacata tgaacgtacc
catagccgaa ctatagtcct agcccgagga atacaactac ttcttccact aaccgcaacc
tgatgattta ttgccaacct agcaaaccta gccttacctc ccctacctaa tcttatgggg
gaactactaa ttattacaac catgttcaat tgatccccct gaacactcat tatcacagga
acaggtacct taatcacagc tgcttactca ttatacctat tcctaaaaac tcagcgaggc
acgctaccca cccatatcat taatctacaa ccatatcac- actcgagaac acctacttat
aatcatacat ctcctcccaa tcatcatact cattacaaaa ccagaactta tatgaggatg
atgacact-- ---gtagata tagtttcaac taaaacatta gattgtgatt ctaaaaatag
aggttaaaat ccacttatcc accgagagag gcc---aaaa gcagta-agg actgctaat-
ccctaccccc atggttaa
>Callichthyidae_Corydoras_crypticus_1_1
cttggaggct atggcataat acgaataatg atcttactag atccactatc caaagaaata
gcatacccat ttattattct agccctatga gggattatta taacaggatc aatttgtctt
cgacagacgg acctaaaatc actcatcgcc tactcatcag tcagccacat gggactagtg
gcaggaggaa ttttaatcca aaccccatga ggctccaccg gagcaattat tctaatgatc
gcccatggtc tagtatcatc cgcactcttc tgccttgcca acaccacata tgaacgcacc
cacagccgaa ccatagtact agcccgaggt atacaactac tcctcccact aaccgcaacc
tgatgattta ttgctaacct agcaaaccta gccctacctc ccctaccaaa cctcatgggt
gaactactaa ttatcacatc tatgttcaac tgatcccctt gaacgcttgt tatcacagga
acaggcaccc taatcacagc cgcttactca ctatacctat tcctaaaaac ccaacggggc
acactaccta cccacatcat caacctacaa ccctatcac- acccgagaac acctactcat
aaccctacac ctcctcccaa ttattatact catcacaaaa ccggaactta tgtgaggatg
atgatact-- ---gtagata tagttttaat caaaacatta gattgtggtt ctaaaaatag
aggttaaaat ccacttatcc accgagagag gct---gaga gcagta-agg actgctaat-
ccataccccc atggttag
>Callichthyidae_Corydoras_crypticus_2_1
cttggaggct atggcataat acgaataatg atcttactag atccactatc caaagaaata
gcatacccat ttattattct agccctatga gggattatta taacaggatc aatttgtctt
cgacagacgg acctaaaatc actcatcgcc tactcatcag tcagccacat gggactagtg
gcaggaggaa ttttaatcca aaccccatga ggcttcaccg gagcaattat tctaataatc
gcccacggtc tagtatcatc cgcactcttc tgccttgcca acaccacata tgaacgcacc
cacagccgaa ccatagtact agcccgaggt atacaactac tcctcccact aaccgcaacc
tgatgattta ttgctaacct agcaaaccta gccctacctc ccctaccaaa cctcatgggt
gaactactaa ttatcacatc tatgttcaac tgatcccctt gaacgcttgt tatcacagga
acaggcaccc taatcacagc cgcttactca ctatacctat tcctaaaaac ccaacggggc
acactaccta cccacatcat caacctacaa ccctatcac- acccgagaac acctactcat
aaccctacac ctcctcccaa ttattatact catcacaaaa ccggaactta tgtgaggatg
atgatact-- ---gtagata tagttttaat caaaacatta gattgtggtt ctaaaaatag
aggttaaaat ccacttatcc accgagagag gct---gaga gcagta-agg actgctaat-
ccataccccc atggttag
>Callichthyidae_Corydoras_crypticus_3_1
cttggaggct atggcataat acgaataatg atcttactag atccactatc caaagaaata
gcatacccat ttattattct agccctatga gggattatta taacaggatc aatttgtctc
cgacagacgg acctaaaatc actcatcgcc tactcatcag tcagccacat gggactagtg
gcaggaggaa ttttaatcca aaccccatga ggctttaccg gagcaattat tctaatgatc
gcccatggtc tagtatcatc cgcactcttc tgccttgcca acaccacata tgaacgcacc
cacagccgaa ccatagtact agcccgaggc atacaactac tcctcccact aaccgcaacc
tgatgattta ttgctaacct agcaaaccta gccctacctc ccctaccaaa cctcatgggt
gaactactaa ttatcacatc tatgttcaac tgatcccctt gaacgcttgt tatcacagga
acaggcaccc taatcacagc cgcttactca ctatacctat tcctaaaaac ccaacggggc
acactaccta cccacatcat caacctacaa ccctatcac- acccgagaac acctactcat
aaccctacac ctcctcccaa ttattatact catcacaaaa ccggaactta tgtgaggatg
atgatact-- ---gtagata tagttttaat caaaacatta gattgtggtt ctaaaaatag
aggttaaaat ccacttatcc accgagagag gct---gaga gcagta-agg actgctaat-
ccataccccc atggttag
>Callichthyidae_Corydoras_davidsandsi_1_1
cttggaggct atggaataat acgaataata attatactag acccattatc taaagagata
gcatacccat ttattatctt agccttatga ggaattatta taacaggttc aatttgttta
cgacaaacag acttaaaatc actcattgcc tactcatcag ttagccacat aggactagtt
gcaggaggaa ttttaatcca aaccccatga ggcttcaccg gagcaattat cttaataatc
gcccatggcc tggtatcatc cgcactcttc tgtcttgcca acaccaccta tgaacgcacc
cacagccgaa ctataatcct agcccgagga atacagctac ttctcccact aaccgcaacc
tgatgattta ttgccaacct agcaaatcta gccttacctc ccctacccaa tcttatggga
gagctactaa ttatcacagc catattcaat tgatccccat gaacgctgat tattacaggg
gcaggtaccc taatcacagc tgcttactcg ctatatttat tcctaaagac ccaacgaggc
acactaccca cccacatcat taatctacag ccttaccac- acccgagaac acctacttat
aattctacat ctcctcccaa ttattatgct tattacaaaa ccagaactta tatgaggatg
atgatact-- ---gtagata tagtttcaac taaaacatta gattgtggtt ctaaaaatag
aggttaaaat ccacttatcc accgagagag gcc---aaaa gcagta-agg actgctaat-
ccataccccc atggttaa
>Callichthyidae_Corydoras_davidsandsi_2_1
cttggaggct atggaataat acgaataata attatactag acccattatc taaagagata
gcatacccat ttattatctt agccttatga ggaattatta taacaggttc aatttgttta
cgacaaacag acttaaaatc actcattgcc tactcatcag ttagccacat aggactagtt
gcaggaggaa ttttaatcca aaccccatga ggcttcaccg gagcaattat cttaataatt
gcccatggcc tggtatcatc cgcactcttc tgtcttgcca acaccaccta tgaacgcacc
cacagccgaa ctataatcct agcccgagga atgcagctac ttctcccact aaccgcaacc
tgatgattta ttgccaacct agcaaatcta gccttacctc ccctacccaa tcttatggga
gagctactaa tcatcacagc catattcaat tgatccccat gaacgctgat tattacaggg
gcaggtaccc taatcacagc tgcttactcg ctatatttat tcctaaagac ccaacgaggc
acactaccca cccacatcat taatctacag ccttaccac- acccgagaac acctacttat
aattctacac ctcctcccaa ttattatgct tattacaaaa ccagaactta tatgaggatg
atgatact-- ---gtagata tagtttcaac taaaacatta gattgtggtt ctaaaaatag
aggttaaaat ccacttatcc accgagagag gcc---aaaa gcagta-agg actgctaat-
ccataccccc atggttaa
>Callichthyidae_Corydoras_delphax_1_1
cttggaggct atggcataat acgaataatg atcttacata gtccactatc caaagaaata
gcatacccct ttattatcct ggccctatgg gggattatca taacaggatc aatttgtctt
cgacaaacag acctaaaatc actcattgcc tactcatcag tcagccacat aggactagta
gcaggaggaa ttttaatcca aaccccatga ggcttcaccg gagcaattat tttaataatc
gcccatggtc tagtatcatc cgcactcttc tgccttgcca ataccacata tgaacgcacc
cacagccgaa ccatagtact agcccgagga atacaactac tcctcccact aaccgcaacc
tgatgattta tcgctaacct agcaaatcta gccctacctc ccctaccaaa cctcataggt
gaactactaa ttatcacatc tatattcaac tgatcccctt gaacacttgt tatcacagga
acaggtaccc taattacagc cgcttactca ttatatctat tcctaaaaac tcaacgaggc
acactaccca cccacatcat caacctacaa ccctaccac- acccgagaac acctgctcat
agccctacac ctcctcccaa ttattatact catcacaaaa ccagaactta tgtgaggatg
atgatact-- ---gtagata tagtttcaac caaaacatta gattgtggtt ctaaaaatag
aggttaaaat ccacttatcc accgagagag gct---gaga gcagta-agg actgctaat-
ccataccccc atggttaa
>Callichthyidae_Corydoras_delphax_2_1
cttggaggct atggcataat acgaataatg atcttactag atccactatc caaagaaata
gcatacccct ttattatcct ggccctatgg gggattatca taacaggatc aatttgtctt
cgacaaacag acctaaaatc actcattgcc tactcatcag tcagccacat aggactagta
gcaggaggaa ttttaatcca aaccccatga ggcttcaccg gagcaattat tttaataatc
gcccatggtc tagtatcatc cgcactcttc tgccttgcca ataccacata tgaacgcacc
cacagccgaa ccatagtact agcccgagga atacaactac tcctcccact aaccgcaacc
tgatgattta tcgctaacct agcaaatcta gccctacctc ccctaccaaa cctcataggt
gaactactaa ttatcacatc tatattcaac tgatcccctt gaacacttgt tatcacagga
acaggtaccc taattacagc cgcttactca ttatatctat tcctaaaaac tcaacgaggc
acactaccca cccacatcat caacctacaa ccctaccac- acccgagaac acctgctcat
agccctacac ctcctcccaa ttattatact catcacaaaa ccagaactta tgtgaggatg
atgatact-- ---gtagata tagtttcaac caaaacatta gattgtggtt ctaaaaatag
aggttaaaat ccacttatcc accgagagag gct---gaga gcagta-agg actgctaat-
ccataccccc atggttaa
>Callichthyidae_Corydoras_diphyes_1_1
cttggaggct acggaataat acgtataata attctactag acccactatc taaagagata
gcatacccat ttatcatcct agccctatga ggaattatta taacaggatc aatttgcctc
cgacaaacag acttaaaatc actaattgcc tactcatcag ttagccacat gggactagtc
gcaggaggaa tcttaatcca aactccatgg ggcttcaccg gagccatcat tttaataatt
gcccacggcc tagtatcatc tgccctcttc tgtcttgcca acaccacata tgagcgtacc
cacagccgaa ccatagtgct agcccgagga atacaactac ttctccctct aaccgcaacc
tgatggttta tcgcaaacct agcaaaccta gccctacctc ctctccccaa cctaatgggg
gaactactaa ttattacagc catatacaac tgatccccct gaacactaat tattacagga
acaggtaccc taatcacagc tgcttattca ctctacctat tcctaaaaac acagcgaggc
gtactacccg cccacattat taacctccaa ccctatcac- acccgagaac acctcctcat
aattctacac ctcctcccaa ttatcttact aattacaaaa ccagagctca tatgaggatg
gtggtact-- ---gtagata tagtttcaac taaaacatta gattgtggtt ctaaaaatag
aggttaaaat ccacttatcc accgagagag gcc---gagc gcagta-agg actgctaat-
ccataccccc gtggttaa
>Callichthyidae_Corydoras_diphyes_2_1
cttggaggct acggaataat acgtataata attctactag acccactatc taaagagata
gcatacccat ttatcatcct agccctatga ggaattatta taacaggatc aatttgcctc
cgacaaacag acttaaaatc actaattgcc tactcatcag ttagccacat gggactagtc
gcaggaggaa tcttaatcca aactccatgg ggctttaccg gagccatcat tttaataatt
gcccacggcc tagtatcatc tgccctcttc tgtcttgcca acaccacata tgagcgtacc
cacagccgaa ccatagtgct agcccgagga atacaactac ttctccctct aaccgcaacc
tgatggttta tcgcaaacct agcaaaccta gccctacctc ctctccccaa cctaatgggg
gaactactaa ttattacagc catatacaac tgatccccct gaacactaat tattacagga
acaggtaccc tgatcacagc tgcttattca ctctacctat tcctaaaaac acagcgaggc
gtactacccg cccacattat taacctccaa ccctatcac- acccgagaac acctcctcat
aattctacac ctcctcccaa ttatcttact aattacaaaa ccagagctca tatgaggatg
gtggtact-- ---gtagata tagtttcaac taaaacatta gattgtggtt ctaaaaatag
aggttaaaat ccacttatcc accgagagag gcc---gagc gcagta-agg actgctaat-
ccataccccc gtggttaa
>Callichthyidae_Corydoras_diphyes_3_1
cttggaggct acggaataat acgtataata attctactag acccactatc taaagagata
gcatacccat ttatcatcct agccctatga ggaattatta taacaggatc aatttgcctc
cgacaaacag acttaaaatc actaattgcc tactcatcag ttagccacat gggactagtc
gcaggaggaa tcttaatcca aactccatgg ggcttcaccg gagccatcat tttaataatt
gcccacggcc tagtatcatc tgccctcttc tgtcttgcca acaccacata tgagcgtacc
cacagccgaa ccatagtgct agcccgagga atacaactac ttctccctct aaccgcaacc
tgatggttta tcgcaaacct agcaaaccta gccctacctc ctctccccaa cctaatgggg
gaactactaa ttattacagc catatacaac tgatccccct gaacactaat tattacagga
acaggtaccc tgatcacagc tgcttattca ctctacctat tcctaaaaac acagcgaggc
gtactacccg cccacattat taacctccaa ccctatcac- acccgagaac acctcctcat
aattctacac ctcctcccaa ttatcttact aattacaaaa ccagagctca tatgaggatg
gtggtact-- ---gtagata tagtttcaac taaaacatta gattgtggtt ctaaaaatag
aggttaaaat ccacttatcc accgagagag gcc---gagc gcagta-agg actgctaat-
ccataccccc gtggttaa
>Callichthyidae_Corydoras_duplicareus_1_1
cttggaggct atggaataat acgaataata attatactag acccactatc taaagagata
gcgtacccat ttattatctt agccttatga ggaatcatta taacaggttc aatttgttta
cgacaaacag acttaaaatc actcattgcc tactcatcag ttagccacat aggactagtt
gcaggaggaa ttttaatcca aaccccatga ggcttcaccg gagcaattat cttaataatt
gcccatggcc tggtatcatc cgcactcttc tgtcttgcca acaccaccta tgaacgcact
cacagccgaa ctatagtcct agcccgaggg atacaactac tccttccact agccgcaacc
tgatgattta ttgccaatct ggcaaatcta gccttacctc ccctacctaa tcttataggg
gaactactaa ttatcacagc catattcaat tgatccccat gaacgctgat tattacaggg
acaggtaccc taatcacagc tgcttactca ctatatttat tcctaaagac ccaacgaggc
acactaccca cccacatcat taatctacaa ccttaccac- acccgagagc acctacttat
aattctacat ctcctcccaa ttattatact tattacaaaa ccagaactta tgtgagggtg
atgttact-- ---gtagata tagtttcaac taaaacatta gattgtggtt ctaaaaatag
aggttaaaat ccacttatcc accgagagag gcc---taaa gcagta-agg actgctaat-
ccataccccc atggttaa
>Callichthyidae_Corydoras_ellisae_1_1
cttggaggat atggaatgat gcgtataata cttttactag atcctctctc taaagaaata
gcatacccat ttattatttt agccttatga ggaataatca tgacaggctc aatctgttta
cgacaaacag acctaaaatc actcattgct tactcatctg taagtcacat aggactcgtc
gcagcaggaa tcctaatcca aaccccatga agctttacag gagctattat tctaatggtg
gcacatggtc ttgtctcctc aatacttttc tgtctcgcta acacaacata tgaacgcaca
catagtcgaa ttataatatt agcccgagga atacaactac ttctaccact aaccacaata
tgatgattca ccgcaaatct agcaaacctg gctttacccc ctctcccaaa cctcatgggg
gaactcctaa ttattatggc catgtttaat tgatctccct gaacactcat catgacaggg
gcgggtaccc tcatcacagc tgcctactcc ctctacctct tcctaaaaac ccaacgaggt
gccctaccag cccacattat taaccttcaa ccttatcac- actcgagaac acctgctcat
agccctacac tttttaccaa ttatgctact gatgataaaa ccagaactga tatgaggatg
gtagaaat-- ---gtagata tag-tttaaa aaaaacatta gattgtggtt ctaaaaacag
aggttaaaat ccacttatcc accgagagag gct---tcaa gcacta-agg actgctaat-
ccctaccccc atggttaa
>Callichthyidae_Corydoras_ellisae_2_1
cttggaggat atggaatgat gcgtataata cttttactag atcctctctc taaagaaata
gcatacccat ttattatttt agccttatga ggaataatca tgacaggctc aatctgttta
cgacaaacag acctaaaatc actcattgct tactcatctg tgagtcacat aggactcgtc
gcagcaggaa tcctaatcca aaccccatga agctttacag gagctattat tctaatggtg
gcacatggtc ttgtctcctc aatacttttc tgtctcgcta acacaacata tgaacgcaca
catagtcgaa ttataatatt agcccgagga atacaactac ttctaccgct aaccacaata
tgatgattca ccgcaaatct agcaaacctg gctttacccc ctctcccaaa cctcatgggg
gaactcctaa ttattatggc catgtttaat tgatctccct gaacactcat catgacaggg
gcgggtaccc tcatcacagc tgcctactcc ctctacctct tcctaaaaac ccaacgaggt
gccctaccag cccacattat taaccttcaa ccttatcac- actcgagaac acctgctcat
agccctacac tttttaccaa ttatgctact gatgataaaa ccagaactga tatgagggtg
gtagaaat-- ---gtagata tag-tttaaa aaaaacatta gattgtggtt ctaaaaacag
aggttaaaat ccacttatcc accgagagag gct---tcaa gcacta-agg actgctaat-
ccctaccccc atggttaa
>Callichthyidae_Corydoras_ephippifer_1_1
cttggaggct atggcataat acgaataatg atcttactag atccactatc caaagaaata
gcatacccat ttattatttt agccctatga gggattatta taacaggatc aatctgtctt
cgacagacag acctaaaatc actcatcgcc tactcatcag tcagccacat aggactagta
gcaggaggaa ttttaatcca aaccccatga ggcttcaccg gagcaattat tttaataatc
gcccacggtc tagtatcatc cgcactcttc tgccttgcca acaccacata tgaacgtacc
cacagccgaa ccatagtact agcccgagga atacaactac tcctcccact aaccgcaacc
tgatgattta ttgctaacct agcaaatcta gccctacctc ccctaccaaa ccttatgggt
gaactactaa ttattacatc tatattcaac tgatcccctt gaacacttat tatcacggga
acaggtaccc taattacagc cgcttactca ttatacctgt tcctaaaaac tcaacgaggc
acactaccca cccacatcat taatctacaa ccctaccac- acccgagaac acctactcat
agccctacac ctcctcccaa ttattatgct catcacaaaa ccggaactta tgtgaggatg
atgatact-- ---gtagata tagtttcaac caaaacatta gattgtggtt ctaaaaatag
aggttaaaat ccacttatcc accgagagag gcc---gaga gcagta-agg actgctaat-
ccataccccc atggttaa
>Callichthyidae_Corydoras_ephippifer_2_1
cttggaggct atggcataat acgaataatg atcttactag atccactatc caaagaaata
gcatacccat ttattatttt agccctatga gggattatta taacaggatc aatctgtctt
cgacagacag acctaaaatc actcatcgcc tactcatcag tcagccacat aggactagtg
gcaggaggaa ttttaatcca aaccccatga ggcttcaccg gagcaattat tttaataatc
gcccacggtc tagtatcatc cgcactcttc tgccttgcca acaccacata tgaacgtacc
cacagccgaa ccatagtact agcccgagga atacaactac tcctcccact aaccgcaacc
tgatgattta ttgctaacct agcaaatcta gccctacctc ccctaccaaa ccttatgggt
gaactactaa ttattacatc tatattcaac tgatcccctt gaacacttat tatcacggga
acaggtaccc taattacagc cgcttactca ttatacctgt tcctaaaaac tcaacgaggc
acactaccca cccacattat taatctacaa ccctaccac- acccgagaac acctactcat
agccctacac ctcctcccaa ttattatgct catcacaaaa ccggaactta tgtgaggatg
atgatact-- ---gtagata tagtttcaac caaaacatta gattgtggtt ctaaaaatag
aggttaaaat ccacttatcc accgagagag gcc---gaga gcagta-agg actgctaat-
tcataccccc atggttaa
>Callichthyidae_Corydoras_ephippifer_3_1
cttggaggct atggcataat acgaataatg atcttactag atccactatc caaagaaata
gcatacccat ttattatttt agccctatga gggattatta taacaggatc aatctgtctt
cgacagacag acctaaaatc actcatcgcc tactcatcag tcagccacat aggactagtg
gcaggaggaa ttttaatcca aaccccatga ggcttcaccg gagcaattat tttaataatc
gcccacggtc tagtatcatc cgcactcttc tgccttgcca acaccacata tgaacgtacc
cacagccgaa ccatagtact agcccgagga atacaactac tcctcccact aaccgcaacc
tgatgattta ttgctaacct agcaaatcta gccctacctc ccctaccaaa ccttatgggt
gaactactaa ttattacatc tatattcaac tgatcccctt gaacacttat tatcacggga
acaggtaccc taattacagc cgcttactca ttatacctgt tcctaaaaac tcaacgaggc
acactaccca cccacattat taatctacaa ccctaccac- acccgagaac acctactcat
agccctacac ctcctcccaa ttattatgct catcacaaaa ccggaactta tgtgaggatg
atgatact-- ---gtagata tagtttcaac caaaacatta gattgtggtt ctaaaaatag
aggttaaaat ccacttatcc accgagagag gcc---gaga gcagta-agg actgctaat-
ccataccccc atggttaa
>Callichthyidae_Corydoras_eques_1_1
ctaggaggct atggaataat acgaataata attatactag atcccctgtc aaaagaaata
gcatacccat ttattattct agccttatga ggaattatca taaccggatc aatttgtctc
cgacaaacgg acttaaaatc actcattgcc tactcatcag ttagccacat aggcctggtc
gcagggggaa tcttaatcca aaccccatga ggctttaccg gagcaattat cttaataatc
gcccatggtc tggtgtcatc cgcactcttc tgtcttgcta acaccacata tgaacgtacc
cacagccgaa caatagtact agcccgagga atacaactac tcctcccgct aaccgcaacc
tgatgattta ttgctaacct agcaaatcta gctttacccc ccctacccaa cctaatagga
gaactactaa ttattacagc catgtttaac tgatcccctt gaacactaat tattacagga
acgggcaccc taattacagc tgcctactca ctatatcttt tcctaaaaac ccaacgaggc
acattaccca cccacattat caacctacaa ccctaccac- actcgagagc acctactaat
aaccctacat ctcctcccaa ttattatact catcacaaaa ccagaactca tatgaggatg
atgatact-- ---gtagata tagtttcaac taaaacatta gattgtggtt ctaaaaatag
aggttaaaat ccacttatcc accgagagag gcc---gaga gcagta-agg actgctaat-
ccataccccc atggttaa
>Callichthyidae_Corydoras_filamentosus_1_1
cttggaggct atggtataat acgaataata atcctactag atcccctgtc taaagaaata
gcatacccat tcattattct agccctatga ggaattatta taacaggatc aatttgcctc
cgacaaacag acctaaaatc acttatcgcc tactcatcag tcagccatat aggactagta
gcaggaggaa ttctaatcca aaccccatga ggcttcaccg gagcaattat tttaataatc
gcccacggtc tagcatcatc tgcactcttc tgtcttgcta acaccacata tgaacgcacc
cacagccgaa ccatagtact agctcgagga atacaactac tcctcccact aaccgcaacc
tgatgattca tcgccaacct agcaaactta gccttacctc ccctacccaa cctcatagga
gagctactaa ttattacatc tatatttaac tgatcccctt gaacactaat tatcacagga
acaggtaccc tgatcacagc cgcttactca ctatatctat tcctaaaaac tcaacgaggc
acactacccg cccacatcat caacctacaa ccttaccac- acccgagaac atctactcat
agtactacac ctcctcccaa ttacactact catcacaaaa cctgaactca tgtgaggttg
atgatact-- ---gtagata tagtttcaat taaaacatta gattgtggtt ctaaagatag
aggttaaaat ccacttatcc accgagagag gcc---gaga gcagta-agg actgctaat-
ccataccccc atggttag
>Callichthyidae_Corydoras_geoffroy_1_1
cttggaggct atggactaat acgtataatg ctactactag accccctttc taaagaaata
gcatacccgt ttattatttt agctttatga ggcatcatta taacaggttc aatctgctta
cgacagacag atataaaatc cctcattgct tattcatctg tcagccatat aggactagtt
gcagcaggca tcctaattca aaccccatga ggcttcacgg gggccatcat cctaatggta
gcacatggtc ttgtatcctc catacttttc tgtctcgcta atacaacgta tgaacgcaca
catagccgaa ccataatact aacccgaggg atacaactac tcctaccact aaccacaata
tgatgattta ctgcaaatct agcaaaccta gccctccccc cactcccaaa ccttatagga
gagctcctaa tcattacagc tatatttaac tgatctccat gaactttaat cataacgggg
acgggcaccc tcattacagc tgcttactcc ctttacctct tcctgaaaac acaacgaggc
aatctgccag cccacattat taacctccaa ccatatcac- actcgagaac acctactcat
ggccctacac tttctgccaa ttatcctgct aataacaaaa ccagaactaa tatgaggatg
gtggtaac-- ---gtagata tag-tttaac acaaacatta gattgtggtt ctaaaaatag
aggttaaaac ccacttatcc accgagagag gct---tcaa gcacta-agg actgctaat-
ccctaccccc gtggttaa
>Callichthyidae_Corydoras_geoffroy_2_1
cttggaggct atggactaat acgtataatg ctactactag accccctttc taaagaaata
gcatacccgt ttattatttt agctttatga ggcatcatta taacaggttc aatctgctta
cgacagacag atataaaatc cctcattgct tattcatctg tcagccatat aggactagtt
gcagcaggca tcctaattca aaccccatga ggcttcacgg gggccatcat cctaatggta
gcacatggtc ttgtatcctc catacttttc tgtctcgcta atacaacgta tgaacgcaca
catagccgaa ccataatact aacccgaggg atacaactac tcctaccact aaccacaata
tgatgattta ctgcaaatct agcaaaccta gccctccccc cactcccaaa ccttatagga
gagctcctaa tcattacagc tatatttaac tgatctccat gaactttaat cataacgggg
acgggcaccc tcattacagc tgcttactcc ctttacctct tcctgaaaac acaacgaggc
aatctgccag cccacattat taacctccaa ccatatcac- actcgagaac acctactcat
ggccctacac tttctgccaa ttatcctgct aataacaaaa ccagaactaa tatgaggatg
gtggtaac-- ---gtagata tag-tttaac acaaacatta gattgtggtt ctaaaaatag
aggttaaaac ccacttatcc accgagagag gct---tcaa gcacta-agg actgctaat-
ccctaccccc gtggttaa
>Callichthyidae_Corydoras_geoffroy_3_1
cttggaggct atggactaat acgtataatg ctactactag accccctttc taaagaaata
gcatacccgt ttattatttt agctttatga ggcatcatta taacaggttc aatctgctta
cgacagacag atataaaatc cctcattgct tattcatctg tcagccatat aggactagtt
gcagcaggca tcctaattca aaccccatga ggcttcacgg gggccatcat cctaatggta
gcacatggtc ttgtatcctc catacttttc tgtctcgcta atacaacgta tgaacgcaca
catagccgaa ccataatact aacccgaggg atacaactac tcctaccact aaccacaata
tgatgattta ctgcaaatct agcaaaccta gccctccccc cactcccaaa ccttatagga
gagctcctaa tcattacagc tatatttaac tgatctccat gaactttaat cataacgggg
acgggcaccc tcattacagc tgcttactcc ctttacctct tcctgaaaac acaacgaggc
aatctgccag cccacattat taacctccaa ccatatcac- actcgagaac acctactcat
ggccctacac tttctgccaa ttatcctgct aataacaaaa ccagaactaa tatgaggatg
gtggtaac-- ---gtagata tag-tttaac acaaacatta gattgtggtt ctaaaaatag
aggttaaaac ccacttatcc accgagagag gct---tcaa gcacta-agg actgctaat-
ccctaccccc gtggttaa
>Callichthyidae_Corydoras_geryi_1_1
cttggaggct atggcataat acgaataata attctactag acccactatc taaagaaata
gcatacccat ttattatcct agccctatga gggattatca taacaggatc aatctgtctt
cgacagacgg acctaaaatc gctcatcgcc tactcatcag tcagccacat gggcctagtg
gcagggggaa ttttaatcca aaccccatga ggcttcaccg gagcaattat tttaataatc
gcccatggtt tggtatcatc cgcactcttc tgccttgcca acaccacata tgaacgcacc
cacagccgaa ccatagtact agcccgagga atacaactac ttctcccact aaccgcaacc
tgatgattta tcgctaacct agcaaatcta gccctacctc ccctaccaaa cctcatgggt
gaactactaa ttattacgtc catattcaac tgatcccctt gaacactcgc tatcacagga
acaggcaccc taattacagc cgcttactca ttatatctat tcctaaaaac tcaacgaggc
acactaccta ctcatatcat caacctacaa ccctatcac- acccgagaac acctactcat
agccctacac ctcctcccaa ttattatgct catcacaaag ccagagctca tgtgaggatg
atgatact-- ---gtagata tagtttcaat caaaacatta gattgtggtt ctaaaaatag
aggttaaaat ccacttatcc accgagagag gct---gaga gcagta-agg actgctaat-
ccataccccc atggttag
>Callichthyidae_Corydoras_geryi_2_1
cttggaggct atggcataat acgaataata attctactag acccactatc taaagaaata
gcatacccat ttattatcct agccctatga gggattatca taacaggatc aatctgtctt
cgacagacgg acctaaaatc gctcatcgcc tactcatcag tcagccacat gggcctagtg
gcagggggaa ttttaatcca aaccccatga ggcttcaccg gagcaattat tttaataatc
gcccatggtt tggtatcatc cacactcttc tgccttgcca acaccacata tgaacgcacc
cacagccgaa ccatagtact agcccgagga atacaactac ttctcccact aaccgcaacc
tgatgattta tcgctaacct agcaaatcta gccctacctc ccctaccaaa cctcatgggt
gaactactaa ttattacgtc catattcaac tgatcccctt gaacactcgc tatcacagga
acaggcaccc taattacagc cgcttactca ttatatctat tcctaaaaac tcaacgaggc
acactaccta ctcatatcat caacctacaa ccctatcac- acccgagaac acctactcat
agccctacac ctcctcccaa ttattatgct catcacaaag ccagagctca tgtgaggatg
atgatact-- ---gtagata tagtttcaat caaaacatta gattgtggtt ctaaaaatag
aggttaaaat ccacttatcc accgagagag gct---gaga gcagta-agg actgctaat-
ccataccccc atggttag
>Callichthyidae_Corydoras_gomezi_1_1
cttggaggct atggcataat acgaataatg atcttactag atccactatc caaagaaata
gcatacccat tcattattct agccctatgg ggaattatca taacaggatc aatctgtctc
cgacaaacag acctaaaatc actcatcgcc tactcatcag tcagccacat gggactagtg
gcaggaggaa ttttaatcca aaccccatga ggcttcaccg gagcaattat tttaataatc
gcccacggtc tagtatcctc cgcactcttc tgccttgcca acaccacata tgaacgcacc
cacagccgaa ccatagtact agcccgagga atacaacttc tcctcccact aaccgcaacc
tgatgattta tcgctaatct agcaaatcta gccctacctc ccctaccaaa cctcatgggt
gaactactaa ttattacatc tatattcaac tgatcccctt gaacacttgt catcacagga
acaggcaccc tgatcacagc cgcttactca ttatacctat tcctaaaaac tcaacgaggc
gcactgccca cccacatcat taacctacaa ccataccac- acccgagaac acctactcat
agccctacac ctcctcccaa ttatcatgct catcacaaaa ccagaactta tgtgaggatg
atgatact-- ---gtagata tagtttcaat taaaacatta gattgtggtt ctaaaaatag
aggttaaaat ccacttatcc accgagagag gcc---gaga gcagta-agg actgctaat-
ccataccccc atggttaa
>Callichthyidae_Corydoras_gomezi_2_1
cttggaggct atggcataat acgaataatg atcttactag atccactatc caaagaaata
gcatacccat tcattattct agccctatgg ggaattatca taacaggatc aatctgtctc
cgacaaacag acctaaaatc actcatcgcc tactcatcag tcagccacat gggactagtg
gcaggaggaa ttttaatcca aaccccatga ggcttcaccg gagcaattat tttaataatc
gcccacggtc tagtatcctc cgcactcttc tgccttgcca acaccacata tgaacgcacc
cacagccgaa ccatagtact agcccgagga atacaacttc tcctcccact aaccgcaacc
tgatgattta tcgctaatct agcaaatcta gccctacctc ccctaccaaa cctcatgggt
gaactactaa ttattacatc tatattcaac tgatcccctt gaacacttgt catcacagga
acaggcaccc tgatcacagc cgcttactca ttatacctat tcctaaaaac tcaacgaggc
gcactgccca cccacatcat taacctacaa ccataccac- acccgagaac acctactcat
agccctacac ctcctcccaa ttatcatgct catcacaaaa ccagaactta tgtgaggatg
atgatact-- ---gtagata tagtttcaat taaaacatta gattgtggtt ctaaaaatag
aggttaaaat ccacttatcc accgagagag gcc---gaga gcagta-agg actgctaat-
ccataccccc atggttaa
>Callichthyidae_Corydoras_gossei_1_1
cttggaggat acggaataat acgaataata attatactag acccactgtc taaagaaata
gcatacccat ttatcatcct agccttatga ggaatcatta taacaggctc aatttgctta
cgacaaacag acttaaaatc actcattgcc tactcatcag tcagccacat gggactagtc
gcaggaggaa ttttaatcca aaccccatga ggcttcaccg gagcaattat cttaataatc
gcccatggct tagtatcgtc cgcactcttc tgtcttgcta acaccacata tgaacgtacc
cacagccgaa ccatagtcct agcccgagga atacaactac ttctcccact aaccacatcc
tgatgattta ttgccaacct agcaaatcta gccttacctc ccctacccaa tctcatagga
gaactactaa ttattacagc catattcaat tgatccccct gaacactgat tattacagga
acaggtaccc taatcacagc tgcttactca ctatacctat tcctaaaaac ccaacgaggc
acactaccta cccatatcat caacctacaa ccatatcac- acccgagaac acctacttat
aattctacac ctcctcccaa ttattatact cattacaaaa ccagaactta tatgaggatg
atgatact-- ---gtagata tagtttcaac taaaacatta gattgtggtt ctaaaaatag
aggttaaaat ccacttatcc accgagagag gcc---aaaa gcagta-agg actgctaat-
ccataccacc atggttaa
>Callichthyidae_Corydoras_gossei_2_1
cttggaggat acggaataat acgaataata attatactag acccactgtc taaagaaata
gcatacccat ttatcatcct agccttatga ggaatcatta taacaggctc aatttgctta
cgacaaacag acttaaaatc actcattgcc tactcatcag tcagccacat gggactagtc
gcaggaggaa ttttaatcca aaccccatga ggcttcaccg gagcaattat cttaataatc
gcccatggct tagtatcgtc cgcactcttc tgtcttgcta acaccacata tgaacgtacc
cacagccgaa ccatagtcct agcccgagga atacaactac ttctcccact aaccacatcc
tgatgattta ttgccaacct agcaaatcta gccttacctc ccctacccaa tctcatagga
gaactactaa ttattacagc catattcaat tgatccccct gaacactgat tattacagga
acaggtaccc taatcacagc tgcttactca ctatacctat tcctaaaaac ccaacgaggc
acactaccta cccatatcat caacctacaa ccatatcac- acccgagaac acctacttat
aattctacac ctcctcccaa ttattatact cattacaaaa ccagaactta tatgaggatg
atgatact-- ---gtagata tagtttcaac taaaacatta gattgtggtt ctaaaaatag
aggttaaaat ccacttatcc accgagagag gcc---aaaa gcagta-agg actgctaat-
ccataccacc atggttaa
>Callichthyidae_Corydoras_gossei_3_1
cttggaggat acggaataat acgaataata attatactag acccactgtc taaagaaata
gcatacccat tcattatcct agccttatga ggaatcatta taacaggctc aatttgctta
cgacaaacag acttaaaatc actcattgcc tactcatcag tcagccacat gggactagtc
gcaggaggaa ttttaatcca aaccccatga ggcttcaccg gagcaattat cttaataatc
gcccatggct tagtatcgtc cgcactcttc tgtcttgcta acaccacata tgaacgtacc
cacagccgaa ccatagtcct agcccgagga atacaactac ttctcccact aaccgcatcc
tgatgattta ttgccaacct agcaaatcta gccttacctc ccctacccaa tctcatagga
gaactactaa ttattacagc catattcaat tgatccccct gaacactgat tattacagga
acaggtaccc taatcacagc tgcttactca ctatacctat tcctaaaaac ccaacgaggc
acactaccta cccatatcat caacctacaa ccatatcac- acccgagaac acctacttat
aattctacac ctcctcccaa ttattatact cattacaaaa ccagaactta tatgaggatg
atgatact-- ---gtagata tagtttcaac taaaacatta gattgtggtt ctaaaaatag
aggttaaaat ccacttatcc accgagagag gcc---aaaa gcagta-agg actgctaat-
ccataccacc atggttaa
>Callichthyidae_Corydoras_gracilis_1_1
ctaggaggct acggaataat acgaataata attatactag accccatttc taaagaaata
gcatatccat tcattattct agccctatga ggaattatta taactgggtc aatttgcctc
cgacaaacag acctaaaatc acttattgcc tactcatcag ttagtcatat aggactagta
gcaggaggaa ttttaatcca aactccatga ggctttaccg gagcaatcat cttaataatt
gcccatggcc tagtctcatc cgcactcttc tgcctcgcca acaccacata tgaacgtact
cacagccgaa ccatagtact agcccgcggg atacaactac ttctccccct caccgcaacc
tgatgattta ttgctaactt agcaaaccta gctctacctc ccatgcccaa cctcataggt
gaacttctaa ttattacatc catatttaac tgatccccat gaacacttat tattacaggt
acaggcactc tcattacagc tgcctactca ctctaccttt tcctaaaaac ccaacgaggc
accctaccca cccacattat taatctccaa ccctatcac- acccgagaac atttactcat
agtcctacac ctcctcccaa ttattttact tatcacaaaa ccagaactca tatgaggatg
gtgatact-- ---gtagata tagttttaat aaaaacatta gattgtggtt ctaaaaatag
aggttaaacc ccacttatcc accgagagag gcc---taaa gcagta-agg actgctaat-
ccataccccc atggttaa
>Callichthyidae_Corydoras_gracilis_2_1
ctaggaggct acggaataat acgaataata attatactag accccatttc taaagaaata
gcatatccat tcattattct agccctatga ggaattatta taactgggtc aatttgcctc
cgacaaacag acctaaaatc acttattgcc tactcatcag ttagtcatat aggactagta
gcaggaggaa ttttaatcca aactccatga ggctttaccg gagcaatcat cttaataatt
gcccatggcc tagtctcatc cgcactcttc tgcctcgcca acaccacata tgaacgtact
cacagccgaa ccatagtact agcccgcggg atacaactac ttctccccct caccgcaacc
tgatgattta ttgctaactt agcaaaccta gctctacctc ccatgcccaa cctcataggt
gaacttctaa ttattacatc catatttaac tgatccccat gaacacttat tattacaggt
acaggcactc tcattacagc tgcctactca ctctaccttt tcctaaaaac ccaacgaggc
accctaccca cccacattat taatctccaa ccctatcac- acccgagaac atttactcat
agtcctacac ctcctcccaa ttattttact tatcacaaaa ccagaactca tatgaggatg
gtgatact-- ---gtagata tagttttaat aaaaacatta gattgtggtt ctaaaaatag
aggttaaacc ccacttatcc accgagagag gcc---taaa gcagta-agg actgctaat-
ccataccccc atggttaa
>Callichthyidae_Corydoras_griseus_1_1
cttggaggct atgggataat acgaataata attatgctag atccattatc taaagagata
gcatatccat ttatcatctt agccttatga ggaatcatta taacaggttc aatttgttta
cgacaaacag acttaaaatc actcattgcc tactcatcag tcagccacat aggactagtc
gcagggggaa ttttaattca aaccccatga ggcttcaccg gagcaattat cttaataatc
gcccatggcc tggtgtcatc cgcactcttc tgtcttgcta acaccacata tgaacgcacc
cacagtcgaa ctatagtcct agcccgagga atgcaactac tccttccact aaccgcaact
tgatgattta ttgccaacct agcaaatcta gccttacctc cactacctaa tcttatagga
gaactactaa ttatcacagc catattcaat tgatccccct gaacactcat tatcacagga
acaggtaccc taatcacagc tgcttactca ctatatctat tcctaaaaac ccaacgaggc
acactaccta cccacatcat taatctacaa ccataccac- acccgagagc acctacttat
aactctacat ctcctcccaa ttattatact tattacaaaa ccagaactta tgtgaggatg
atgatact-- ---gtagata tagtttcaac taaaacatta gattgtggtt ctaaaaatag
aggttaaaat ccacttatcc accgagagag gcc---aaaa gcagta-agg actgctaat-
ccataccccc atggttaa
>Callichthyidae_Corydoras_guapore_1_1
cttggaggct atggaataat acgaataata attatattag accccctatc taaagaaatg
gtatatccat ttattatctt agccctatgg ggcattatta tgaccgggtc aatctgcctg
cgacaaacag acctaaaatc gcttatcgcc tactcatccg ttagccacat ggggttggtt
gcaggagggg ttctaatcca aaccccatga ggctttaccg gagcaattat tttaataatc
gcccacggcc tagtctcatc cgcactcttt tgtttggcca acactactta tgaacgaacc
cacagccgaa ccatggtgct agcccgaggt atacaactgc tcctcccact aaccgcaacc
tggtgattta tcgccaacct agcaaacctg gctctacccc ccttaccaaa cctcatagga
gagctcttaa ttattacagc catattcaac tgatctccat gaacactagt tattacagga
actggtactc ttattacggc cgcctattca ctttacctct tcctaaaaac ccaacgagga
acactaccca cccatatcat taacctccaa ccataccac- acccgagaac acctactcat
aacaatacac ctactcccaa ttatcctact tatcataaaa ccagaactta tatgaggatg
gtgatatt-- ---gtagata tagttttaaa aaaaacatta gattgtggtt ctaaaaatag
aggttaaaac ccacttatcc accgagagag gcc---caaa gcagta-agg actgctaat-
ccataccctc atggttaa
>Callichthyidae_Corydoras_guianensis_1_1
cttggaggct atggaataat acgaataata attttactag acccactatc taaagaaata
gcatacccat ttattatctt agccttgtga ggaatcatta taacaggttc aatttgttta
cgacagacag acttaaaatc actcattgcc tactcatcag tcagccacat aggactagtt
gcaggaggaa ttttaattca aactccatga ggcttcaccg gagcaattat cttaataatt
gcccacggcc tggtatcatc cgcactcttc tgtctcgcta acaccacata cgaacgtacc
cacagccgaa ctatagtact agcccgaggg atgcaactac ttcttccact gaccgcaacc
tgatgattta ttgccaacct agcaaaccta gccctacctc ccctacctaa cctgatagga
gaactactaa ttattacagc catattcaac tgatccccct gaacgctgat tatcacagga
acaggtaccc taattacagc tgcttactct ttatatttat tcctaaaaac ccaacgaggc
acactaccta cccacatcat caatctacaa ccatatcac- acccgagaac acctacttat
aatcttacat ctcctcccaa tcattatact tattacaaaa ccagaactaa tgtgaggatg
atgatact-- ---gtagata tagtttcaat taaaacatta gattgtggtt ctaaaaatag
aggttaaaat ccacttatcc accgagagag gca---aaaa gcagta-agg actgctaat-
ccataccccc atggttaa
>Callichthyidae_Corydoras_guianensis_2_1
cttggaggct atggaataat acgaataata attatactag acccactatc taaagaaata
gcatacccct ttattatctt agccttgtga ggaattatta taacaggttc aatttgttta
cgacagacag acttaaaatc actcattgcc tactcatcag ttagccacat aggactagtt
gcaggaggaa ttttaattca aaccccatga ggctttaccg gagcaattat cttaataatt
gcccatggcc tggtatcatc tgcactcttc tgtctcgcta acaccacata cgaacgtacc
cacagccgaa ctatagtcct agcccgagga atacaactac ttctcccact gaccgcaacc
tgatgattta ttgccaacct agcaaaccta gccctacctc ccctacctaa tctgatagga
gaactactaa ttattacagc catgttcaac tgatccccct gaacactgat catcacagga
acaggtaccc taatcacagc tgcttactca ctatatctat tcctaaaaac ccaacgaggc
acactaccta cccacatcat caatctacaa ccatatcac- acccgagaac acctgcttat
aattctacat ctcctcccaa tcgctatact tatcacaaaa ccagaactaa tgtgaggatg
atgatact-- ---gtagata tagtttcaat taaaacatta gattgtggtt ctaaaaatag
aggttaaaat ccacttatcc accgagagag gcc---aaaa gcagta-agg actgctaat-
ccataccccc atggttag
>Callichthyidae_Corydoras_guianensis_3_1
cttggaggct atggaataat acgaataata attatactag acccactatc taaagaaata
gcatacccct ttattatctt agccttgtga ggaattatta taacaggttc aatttgttta
cgacagacag acttaaaatc actcattgcc tactcatcag ttagccacat aggactagtt
gcaggaggaa ttttaattca aaccccatga ggctttaccg gagcaattat cttaataatt
gcccatggcc tggtatcatc tgcactcttc tgtctcgcta acaccacata cgaacgtacc
cacagccgaa ctatagtcct agcccgagga atacaactac ttctcccact gaccgcaacc
tgatgattta ttgccaacct agcaaaccta gccctacctc ccctacctaa tctgatagga
gaactactaa ttattacagc catgttcaac tgatccccct gaacactgat catcacagga
acaggtaccc taatcacagc tgcttactca ctatatctat tcctaaaaac ccaacgaggc
acactaccta cccacatcat caatctacaa ccatatcac- acccgagaac acctgcttat
aattctacat ctcctcccaa tcgctatact tatcacaaaa ccagaactaa tgtgaggatg
atgatact-- ---gtagata tagtttcaat taaaacatta gattgtggtt ctaaaaatag
aggttaaaat ccacttatcc accgagagag gcc---aaaa gcagta-agg actgctaat-
ccataccccc atggttag
>Callichthyidae_Corydoras_habrosus_3_1
cttggaggtt atggaataat acgaataata attatactcg acccactatc taaagaaata
gcatacccat ttattatcct ggctttatga ggaattatta taacaggttc aatttgcctg
cgtcaaacag acttgaaatc actcattgcc tactcatcag tcagccatat aggactagtc
gcaggaggca tcttaatcca aaccccatga ggcttcaccg gagcaatcat cttaatgatc
gcacatggcc tggtatcatc cgcactcttc tgtcttgcta ataccacata tgaacgcacc
cacagccgaa ctatagtcct agcccgagga atacagctac tccttccact aaccgcaact
tgatgattta ttgccaacct agcaaacctg gccttacctc ccctacctaa tcttataggg
gaactactaa ttattacagc catatttaac tgatccccct ggacactaat tattacagga
acaggaactc taattacagc tgcctactca ctgtatttgt tcctaaaaac ccaacgaggc
acactaccta cccacatcat caatttacaa ccattccac- acccgagagc acttactcat
aattcttcac ctcctcccaa tcattttact tatcacaaaa ccagagctta tgtgaggatg
atgatact-- ---gtagata tagtttcaac taaaacatta gattgtggtt ctaaaaatag
aggttaaaat ccacttatcc accgagagag gcc---aaaa gcagta-agg actgctaat-
ccataccccc atggttaa
>Callichthyidae_Corydoras_haraldschultzi_1_1
cttggaggct acggcataat acgaataata attttactag acccactatc caaagaaata
gcatacccat ttattatctt agccctatga ggaattatca taacaggatc aatttgtctt
cgacagaccg acctaaaatc actcatcgcc tactcatcag tcagccacat gggactagta
gcaggaggaa ttttaatcca aaccccatga ggcttcaccg gagcaattat tctaataatc
gcccatggcc tagtatcatc cgcactcttc tgccttgcta acaccacata tgaacgcacc
cacagccgaa ccatagtact agcccgagga atacaactac tactcccact aaccgcaacc
tgatgattta tcgccaatct agcaaatcta gccctacctc ccctaccaaa cctcatgggt
gaactactaa ttattacatc tatattcaac tgatcccctt gaacactcgt tattacagga
acaggtaccc taattacagc cgcctactca ctatacctat tcctaaaaac tcaacgaggc
acattaccca cccacatcat taatctacaa ccctaccac- acccgagaac acctactcat
agccctacac ctcctcccaa ttattatgct catcacaaaa ccggaactta tgtgaggatg
atgatact-- ---gtagata tagttttaat caaaacatta gattgtggtt ctaaaaatag
aggttaaaat ccacttatcc accgagagag gcc---gaga gcagta-agg actgctaat-
ccataccccc atggttaa
>Callichthyidae_Corydoras_haraldschultzi_2_1
cttggaggct acggcataat acgaataata attttactag acccactatc caaagaaata
gcatacccat ttattatctt agccctatga ggaattatca taacaggatc aatttgtctt
cgacagaccg acctaaaatc actcatcgcc tactcatcag tcagccacat gggactagta
gcaggaggaa ttttaatcca aaccccatga ggcttcaccg gagcaattat tctaataatc
gcccatggcc tagtatcatc cgcactcttc tgccttgcta acaccacata tgaacgcacc
cacagccgaa ccatagtact agcccgagga atacaactac tactcccact aaccgcaacc
tgatgattta tcgccaatct agcaaatcta gccctacctc ccctaccaaa cctcatgggt
gaactactaa ttattacatc tatattcaac tgatcccctt gaacactcgt tattacagga
acaggtaccc taattacagc cgcctactca ctatacctat tcctaaaaac tcaacgaggc
acattaccca cccacatcat taatctacaa ccctaccac- acccgagaac acctactcat
agccctacac ctcctcccaa ttattatgct catcacaaaa ccggaactta tgtgaggatg
atgatact-- ---gtagata tagttttaat caaaacatta gattgtggtt ctaaaaatag
aggttaaaat ccacttatcc accgagagag gcc---gaga gcagta-agg actgctaat-
ccataccccc atggttaa
>Callichthyidae_Corydoras_haraldschultzi_3_1
cttggaggct acggcataat acgaataata attttactag acccactatc caaagaaata
gcatacccat ttattatctt agccctatga ggaattatca taacaggatc aatttgtctt
cgacagaccg acctaaaatc actcatcgcc tactcatcag tcagccacat gggactagta
gcaggaggaa ttttaatcca aaccccatga ggcttcaccg gagcaattat tctaataatc
gcccatggcc tagtatcatc cgcactcttc tgccttgcta acaccacata tgaacgcacc
cacagccgaa ccatagtact agcccgagga atacaactac tactcccact aaccgcaacc
tgatgattta tcgccaatct agcaaatcta gccctacctc ccctaccaaa cctcatgggt
gaactactaa ttattacatc tatattcaac tgatcccctt gaacactcgt tattacagga
acaggtaccc taattacagc cgcctactca ctatacctat tcctaaaaac tcaacgaggc
acattaccca cccacatcat taatctacaa ccctaccac- acccgagaac acctactcat
agccctacac ctcctcccaa ttattatgct tatcacaaaa ccggaactta tgtgaggatg
atgatact-- ---gtagata tagttttaat caaaacatta gattgtggtt ctaaaaatag
aggttaaaat ccacttatcc accgagagag gcc---gaga gcagta-agg actgctaat-
ccataccccc atggttaa
>Callichthyidae_Corydoras_hastatus_1_1
ctaggaggat atggaataat ccgaataata atgatactag accccatttc aaaagaaata
gcctacccat ttattatcct agccctatga ggaattatca taactggatc aatttgcctt
cgacaaacag acctaaagtc actcatcgcc tattcatccg tcagccacat aggattggta
gcaggaggca ttctaatcca aacaccgtga ggctttaccg gagcaattat cttaataatc
gcccatggcc tggtctcatc cgcactcttc tgcttagcca acacaacata cgaacgcact
cacagccgca caatagtatt agctcgagga atacagctac tcctcccact aaccgcaacc
tggtgattta ttgctaactt agcaaattta gctctacccc ctctcccaaa tcttatagga
gaactcttaa ttattacagc tatgtttaac tgatccccct gaacactagc cattacagga
acaggaaccc taattacagc tgcctactca ctctacctat tcctaaaaac ccaacgggga
acactaccca cccacatcat caaccttcaa ccataccac- acccgagaac atctgctaat
agtactacat cttctcccaa ttatcttact tatcacaaag ccagaactca tgtgagggtg
atggtact-- ---gcagata tagttttaat taaaacatta gattgtggtt ctaaaaatag
aggttaaaac ccacttatcc gccgagagag gct---taaa gcagta-agg actgctaat-
ccataccccc atggttaa
>Callichthyidae_Corydoras_hastatus_2_1
ctaggaggat acggaataat acgaataata atgatactag accccatttc aaaagaaata
gcctacccat ttatcatcct agccctatga ggaattatca taactggatc aatttgcctt
cgacaaacag acctaaagtc actcatcgcc tattcatccg tcagccacat aggattggta
gcaggaggca ttctaatcca aacaccgtga ggctttaccg gagcaattat cttaataatc
gcccatggcc tggtctcatc cgcactcttc tgcctagcca acacaacata cgaacgcact
cacagccgta caatggtatt agctcgagga atacaactac tcctcccact aaccgcaacc
tgatgattta ttgctaactt agcaaattta gccctacccc ctctcccaaa tctcatagga
gaactattaa ttattacagc tatgtttaac tgatccccct gaacattagc cattacagga
acaggaaccc taattacagc tgcctactca ctctacctgt tcctaaaaac ccaacgggga
acactaccca cccacatcat caatcttcaa ccataccac- acccgagaac atctactaat
agtgctacat cttctcccaa ttatcttact tattacaaag ccagaactca tgtgaggatg
gtggtatt-- ---gcagata tagttttaat taaaacatta gattgtggtt ctaaaaatag
aggttaaagc ccacttatcc gccgagagag gct---taaa gcagta-agg actgctaat-
ccataccccc atggttaa
>Callichthyidae_Corydoras_hastatus_3_1
ctaggaggat atggaataat acgaataata atgatactag accccatttc aaaagaaata
gcctacccat ttattatcct agccctatga ggaattatca tgactggatc aatttgcctt
cgacaaacag acctaaaatc actcatcgcc tattcatccg tcagccacat aggattggta
gcagggggta ttctaatcca aacaccgtga ggctttaccg gagcaattat cttaataatc
gcccatggcc tggtctcatc cgcactcttc tgcttagcca acacaacata cgaacgcact
cacagccgca caatagtatt agctcgagga atacagctac tcctcccact aaccgcaacc
tgatgattta ttgctaactt agcaaattta gccctacccc ctctcccaaa tcttatagga
gaactcttaa ttattacagc tatgtttaac tgatccccct gaacactagc cattacagga
gcaggaaccc ttattacagc tgcctactca ctctacctat tcctaaaaac ccaacgggga
acactaccca cccacatcat caaccttcaa ccacaccac- acccgagaac atctgctaat
agtgctacat cttctcccaa ttatcttact tatcacaaag ccagaactca tgtgagggtg
atggtact-- ---gcagata tagttttaat taaaacatta gattgtggtt ctaaaaatag
aggttaaagc ccacttatcc gccgagagag gct---taaa gcagta-agg actgctaat-
ccataccccc atggttaa
>Callichthyidae_Corydoras_julii_3_1
ctcggaggct atggaataat acgaataata attatactag acccattatc taaggaaata
gcatacccat tcattatcct agccttatga ggaatcatca taacaggttc aatttgttta
cgacaaacag acttaaaatc actcattgcc tactcgtcag ttagtcacat aggactagtc
gcaggaggaa ttttaatcca aaccccatga ggcttcaccg gagcaattat cttaataatt
gcccatggac tagtatcatc cgcactcttc tgccttgcta acaccacata tgaacgtacc
catagccgaa ctatagtcct agcccgagga atacaactac ttcttccact aaccgcaacc
tgatgattta tcgccaacct agcaaaccta gccttgcctc ccctacccaa ccttatgggg
gaactactaa ttattacagc catattcaac tgatccccct gaacacttat tatcacagga
acaggtaccc taattacagc tgcttactca ttatacctat ttctaaaaac ccaacgaggc
acactaccta cccacatcat taacctacaa ccatatcac- acccgagaac acctaattat
aattatacat ctcctaccaa ttatcatact cattacaaaa ccagaactta tctgaggatg
atgatact-- ---gtagata tagtttcaac taaaacatta gattgtggtt ctaaaaatag
aggttaaaac ccacttatcc accgagagag gcc---aaaa gcagta-agg actgctaat-
ccataccccc atggttaa
>Callichthyidae_Corydoras_kanei_1_1
ctcggaggct atggaataat acgaataatg attatactag acccactatc taaggaaata
gcatacccat tcattatctt agccttatga ggaatcatca taacaggttc aatttgttta
cgacaaacag acttaaaatc gctcattgcc tactcgtcag ttagtcacat aggactagtc
gcaggaggaa ttttaatcca aaccccatga ggctttaccg gagcaattat cttaataatt
gcccatggcc tggtgtcatc cgcactcttc tgtcttgcta acaccacata tgaacgtacc
catagccgaa ctatagtcct agcccgagga atacaactac ttcttccact aaccgcaacc
tgatgattta ttgccaacct agcaaaccta gccttgcctc ccctacctaa ccttatggga
gagctactaa ttattacagc catgttcaat tgatccccct gaacacttat tatcacagga
acaggtaccc taattacagc tgcttactca ttatacctat tcctaaaaac ccagcgaggc
acactaccta cccacatcat taacctacaa ccatatcac- acccgagaac acctacttat
aaccatacat ctcctcccaa ttattatact tattacaaaa ccagaactta tgtgaggatg
atgatact-- ---gtagata tagtttcaac taaaacatta gattgtggtt ctaaaaatag
aggttaaaat ccccttatcc accgagagag gcc---aaaa gcagta-agg actgctaat-
ccataccccc atggttaa
>Callichthyidae_Corydoras_lacerdai_1_1
ctcggaggat acggaataat acgaataata atattactcg accccctctc taaagaaata
gcctacccat ttatcattct agccctatga ggcattatta taaccgggtc aatttgtctc
cgacaaacag acctgaaatc actcatcgcc tactcatccg tcagtcacat gggattagtc
gcagggggga tcttaatcca aaccccatga ggctttaccg gagcaattat cttaataatc
gcccacggcc tagtgtcatc agcactcttc tgtcttgcca acaccacata cgracgcacc
cacagccgaa caatagtgct agcccgagga atacagttgc tcctgccact aaccgcaacc
tgatgattca tcgctaatct agcaaactta gccctccctc ccctacccaa cctaataggg
gaactcctaa ttattacagc aatgtttaac tgatccccct gaacactaat tgccacagga
acgggcaccc taattacagc cgcttactca ctatacctgt tcctaaaaac ccaacggggc
acattacccg cccacattat tagcctccag ccttatcat- acccgagaac acctgctcat
aaccctacac cttctcccaa ttattctgct tattacaaag ccagagctca tatgaggatg
atgatact-- ---gtagata tagttttaat caaaacatta gattgtggtt ctaaaaatag
aggttaaaat ccccttatcc gccgagagag gcc---taga gcagta-agg actgctaat-
ccgtaccccc atggttag
>Callichthyidae_Corydoras_lacerdai_2_1
ctcggaggat acggaataat acgaataata atattactcg accccctctc taaagaaata
gcctacccat ttatcattct agccctatga ggcattatta taaccgggtc aatttgtctc
cgacaaacag acctgaaatc actcatcgcc tactcatccg tcagtcacat gggattagtc
gcagggggga tcttaatcca aaccccatga ggctttaccg gagcaattat cttaataatc
gcccacggcc tagtgtcatc agcactcttc tgtcttgcca acaccacata cgaacgcacc
cacagccgaa caatagtgct agcccgagga atacagttgc tcctgccact aaccgcaacc
tgatgattca tcgctaatct agcaaactta gccctccctc ccctacccaa cctaataggg
gaactcctaa ttattacagc aatgtttaac tgatccccct gaacactaat tgccacagga
acgggcaccc taattacagc cgcttactca ctatacctgt tcctaaaaac ccaacggggc
acattacccg cccacattat tagcctccag ccttatcat- acccgagaac acctgctcat
aaccctacac cttctcccaa ttattctgct tattacaaag ccagagctca tatgaggatg
atgatact-- ---gtagata tagttttaat caaaacatta gattgtggtt ctaaaaatag
aggttaaaat ccccttatcc gccgagagag gcc---taga gcagta-agg actgctaat-
ccgtaccccc atggttag
>Callichthyidae_Corydoras_lacerdai_3_1
ctcggaggat acggaataat acgaataata atattactcg accccctctc taaagaaata
gcctacccat ttatcattct agccctatga ggcattatta taaccgggtc aatttgtctc
cgacaaacag acctgaaatc actcatcgcc tactcatccg tcagtcacat gggattagtc
gcagggggga tcttaatcca aaccccatga ggctttaccg gagcaattat cttaataatc
gcccacggcc tagtgtcatc agcactcttc tgtcttgcca acaccacata cgaacgcacc
cacagccgaa caatagtgct agcccgagga atacagttgc tcctgccact aaccgcaacc
tgatgattca tcgctaatct agcaaactta gccctccctc ccctacccaa cctaataggg
gaactcctaa ttattacagc aatgtttaac tgatccccct gaacactaat tgccacagga
acgggcaccc taattacagc cgcttactca ctctacctgt tcctaaaaac ccaacggggc
acattacccg cccacattat tagcctccag ccttatcat- acccgagaac acctgctcat
aaccctacac cttctcccaa ttattctgct tattacaaag ccagagctca tatgaggatg
atgatact-- ---gtagata tagttttaat caaaacatta gattgtggtt ctaaaaatag
aggttaaaat ccccttatcc gccgagagag gcc---taga gcagta-agg actgctaat-
ccgtaccccc atggttag
>Callichthyidae_Corydoras_leopardus_3_1
cttggaggct acggcataat acgaataata gtcttactag atccactatc caaagaaata
gcatacccat ttattatttt agccctatga ggaatcatca taacaggatc aatctgtctc
cgacaaacag accttaaatc actcatcgcc tactcatcag ttagccacat gggactagtg
gcaggaggaa ttttaatcca aaccccatga ggcttcaccg gagcaattat tttaataatc
gcccacggtc tagtatcatc cgcactcttc tgccttgcta acaccacata cgaacgcacc
cacagccgaa ccatagtact agctcgagga atacagctac tcctcccact aaccgcaacc
tgatgattta tcgctaatct agcaaatcta gccctacctc ccctaccaaa cctcatgggk
gagstactaa ttattacatc tatattcaac tgatcccctt gaacacttgt tatcacagga
acaggtaccc tgatcacagc cgcttactcg ttatacctat tcctaaaaac tcaacgaggt
acactaccca cccacatcat taacctgcaa ccctaccac- acccgagaac acctactcat
agccctacac ctcctcccaa ttattatgct catcacaaaa ccggaactta tatgaggatg
atgatact-- ---gtagata tagtttcaac caaaacatta gattgtggtt ctaaaaatag
aggttaaaat ccacttatcc accgagagag gcc---gaga gcagta-agg actgctaat-
ccataccccc atggttaa
>Callichthyidae_Corydoras_leucomelas_1_1
ctcggaggct atggaataat acgaatgata attatactag acccactatc taaggaaatg
gcatacccat ttattatctt agccctatga ggaatcatca taacaggttc aatttgttta
cgacaaacag acctaaaatc actcattgcc tactcgtcag ttagtcacat aggactagtc
gcaggaggaa ttttaattca aactccatga ggcttcaccg gagcaatcat cttaataatt
gcccatggcc tggtatcatc cgcactcttc tgccttgcta acaccacata tgaacgtacc
catagccgaa ctatagtcct agcccgagga atacaactac ttcttccact aaccgcaacc
tgatgattta ttgccaacct agcaaaccta gccttacctc ccctacctaa tcttatggga
gaactactaa ttattacagc catgttcaat tgatccccct gaacactcac tatcacagga
acaggtacct taatcacagc tgcttactca ttatacctat tcctaaaaac tcaacgaggc
acactaccca cccacatcat taatctacaa ccatatcac- actcgagagc acctacttat
aattatacat ctcctcccaa ttattatact tatcacaaaa ccagaactta tatgaggatg
atgatact-- ---gtagata tagtttcaac taaaacatta gattgtggtt ctaaaaatag
aggttaaaat ccacttatcc accgagagag gcc---aaaa gcagta-agg actgctaat-
ccataccccc atggttaa
>Callichthyidae_Corydoras_leucomelas_2_1
ctcggaggct atggaataat acgaatgata attatactag acccactatc taaggaaata
gcatacccat ttattatctt agccctatga ggaatcatca taacaggttc aatttgttta
cgacaaacag acctaaaatc actcattgcc tactcgtcag ttagtcacat aggactagtc
gcaggaggaa ttttaattca aactccatga ggcttcaccg gagcaatcat cttaataatt
gcccatggcc tggtatcatc cgcactcttc tgccttgcta acaccacata tgaacgtacc
catagccgaa ctatagtcct agcccgagga atacaactac ttcttccact aaccgcaacc
tgatgattta ttgccaacct agcaaaccta gccttacctc ccctacctaa tcttatggga
gaactactaa ttattacagc catgttcaat tgatccccct gaacactcac tatcacagga
acaggtacct taatcacagc tgcttactca ttatacctat tcctaaaaac tcaacgaggc
acactaccca cccacatcat taatctacaa ccatatcac- actcgagagc acctacttat
aattatacat ctcctcccaa ttattatact tatcacaaaa ccagaactta tatgagggtg
atgatact-- ---gtagata tagtttcaac taaaacatta gattgtggtt ctaaaaatag
aggttaaaat ccacttatcc accgagagag gcc---aaaa gcagta-agg actgctaat-
ccataccccc atggttaa
>Callichthyidae_Corydoras_leucomelas_3_1
ctcggaggct atggaataat acgaatgata attatactag acccactatc taaggaaata
gcatacccat ttattatctt agccctatga ggaatcatca taacaggttc aatttgttta
cgacaaacag acctaaaatc actcattgcc tactcgtcag ttagtcacat aggactagtc
gcaggaggaa ttttaattca aactccatga ggcttcaccg gagcaatcat cttaataatt
gcccatggcc tggtatcatc cgcactcttc tgccttgcta acaccacata tgaacgtacc
catagccgaa ctatagtcct agcccgagga atacaactac ttcttccact aaccgcaacc
tgatgattta ttgccaacct agcaaaccta gccttacctc ccctacctaa tcttatggga
gaactactaa ttattacagc catgttcaat tgatccccct gaacactcac tatcacagga
acaggtacct taatcacagc tgcttactca ttatacctat tcctaaaaac tcaacgaggc
acactaccca cccacatcat taatctacaa ccatatcac- actcgagagc acctacttat
aattatacat ctcctcccaa ttattatact tatcacaaaa ccagaactta tatgagggtg
atgatact-- ---gtagata tagtttcaac taaaacatta gattgtggtt ctaaaaatag
aggttaaaat ccacttatcc accgagagag gcc---aaaa gcagta-agg actgctaat-
ccataccccc atggttaa
>Callichthyidae_Corydoras_loretoensis_1_1
ctcggaggct atgggataat acgaataata attatactag acccactgtc taaagaaata
gcatacccat ttattatctt agccttatga ggaatcatta taacaggttc aatttgttta
cgacaaacag acttaaaatc gctcattgcc tactcatcag ttagccacat aggactagtc
gcaggaggaa ttttaatcca aaccccatga ggcttcaccg gagcaattat cttaataatt
gcccatggcc tagtatcatc cgcactcttc tgtcttgcta acaccacata tgaacgtacc
cacagccgaa ccatagtcct ggcccgaggg atgcaactac ttcttccact aaccgcaacc
tgatgattta ttgccaacct agcaaatcta gccttacctc ccctacccaa tcttatggga
gagctactaa ttattacagc catattcaat tgatcccctt gaacactaat tatcacagga
acgggtaccc ttattacagc tgcttactca ctatacctat tcctaaaaac ccaacgaggc
acactaccca cccacatcat taacctacaa ccataccac- acccgagaac acctactaat
aactatacac ctcctcccaa ttattatact tattacaaaa ccagaactta tgtgaggatg
gtgatact-- ---gtagata tagtttcaac taaaacatta gattgtggtt ctaaaaatag
aggttaaaac ccacttatcc accgagagag gcc---aaaa gcagta-agg actgctaat-
ccataccccc atggttaa
>Callichthyidae_Corydoras_loretoensis_2_1
ctcggaggct atggaataat acgaataata attatactag acccactgtc taaagaaata
gcatacccat ttattatatt agccttatga ggaatcatta taacaggttc aatttgttta
cgacaaacag acttaaaatc gctcattgcc tactcatcag ttagccacat aggactagtc
gcaggaggaa ttttaatcca aaccccatga ggctttaccg gagcaattat cttaataatt
gcccatggcc tagtatcatc cgcactcttc tgtcttgcta acaccacata tgaacgtacc
cacagccgaa ccatagtcct ggcccgaggg atacaactac ttcttccact aaccgcaacc
tgatgattta ttgccaacct agcaaatcta gccttacctc ccctacccaa ccttatgggg
gaactactaa ttattacagc catattcaat tgatcccctt gaacactaat tatcacagga
acgggtaccc ttattacagc tgcttactca ctatacctat tcctaaaaac ccaacgaggc
acactaccca cccacatcat taacctacaa ccataccac- acccgagaac acctactaat
aactatacac ctcctcccaa ttattatact tattacaaaa ccagaactta tgtgaggatg
gtgatact-- ---gtagata tagtttcaac taaaacatta gattgtggtt ctaaaaatag
aggttaaaat ccacttatcc accgagagag gcc---aaaa gcagta-agg actgctaat-
ccataccccc atggttaa
>Callichthyidae_Corydoras_melanistius_1_1
cttggaggct acggtataat acgaataata attttactag atccactatc caaagaaata
gcatacccat ttattatttt agccctatga ggaattatca taacaggatc aatttgtctt
cgacagacgg acctaaaatc actcatcgcc tactcatcag tcagccacat aggactagta
gcaggaggaa ttttaatcca aaccccatga ggcttcaccg gagcaattat tctaataatt
gctcatggcc tagtatcatc cgcactcttc tgtcttgcta acaccacata tgaacgcacc
cacagccgaa ccatagtact agcccgagga atacaactac tcctcccact aaccgcaacc
tgatgattta tcgctaatct agcaaatcta gccctacctc ccctaccaaa cctcatgggt
gaactactaa ttattacatc tatattcaac tgatcccctt gaacacttgt tattacagga
acaggtaccc taatcacagc cgcttactca ctatacctat tcctaaaaac tcaacgaggc
acactaccca cccacatcat taatttacaa ccctaccac- acccgagaac acctactcat
agccctacac ctcctcccaa ttattatgct catcacaaaa ccagaactta tgtgaggatg
atgatact-- ---gtagata tagtttcaat caaaacatta gattgtggtt ctaaaaatag
aggttaaaat ccacttatcc accgagagag gcc---caga gcagta-agg actgctaat-
ccacaccccc atggttaa
>Callichthyidae_Corydoras_melanistius_2_1
cttggaggct acggtataat acgaataata attttactgg atccactatc caaagaaata
gcatacccat ttattatttt agccctatga ggaattatca taacaggatc aatttgtctt
cgacagacgg acctaaaatc actcatcgcc tactcatcag tcagccacat aggactagta
gcaggaggaa ttttaatcca aaccccatga ggcttcaccg gagcaattat tctaataatt
gctcatggcc tagtatcatc cgcactcttc tgtcttgcta acaccacata tgaacgcacc
cacagccgaa ccatagtact agcccgagga atacaactac tcctcccact aaccgcaacc
tgatgattta tcgctaatct agcaaatcta gccctacctc ccctaccaaa cctcatgggt
gaactactaa ttattacatc tatattcaac tgatcccctt gaacacttgt tattacagga
acaggtaccc taatcacagc cgcttactca ctatacctat tcctaaaaac tcaacgaggc
acactaccca cccacatcat taatttacaa ccctaccac- acccgagaac acctactcat
agccctacac ctcctcccaa ttattatgct catcacaaaa ccagaactta tatgaggatg
atgatact-- ---gtagata tagtttcaat caaaacatta gattgtggtt ctaaaaatag
aggttaaaat ccacttatcc accgagagag gcc---caga gcagta-agg actgctaat-
ccacaccccc atggttaa
>Callichthyidae_Corydoras_melanistius_3_1
cttggaggct acggtataat acgaataata attttactag atccactatc caaagaaata
gcatacccat ttattatttt agccctatga ggaattatca taacaggatc aatttgtctt
cgacagacgg acctaaaatc actcatcgcc tactcatcag tcagccacat aggactagta
gcaggaggaa ttttaatcca aaccccatga ggcttcaccg gagcaattat tctaataatt
gctcatggcc tagtatcatc cgcactcttc tgtcttgcta acaccacata tgaacgcacc
cacagccgaa ccatagtact agcccgagga atacaactac tcctcccact aaccgcaacc
tgatgattta tcgctaatct agcaaatcta gccctacctc ccctaccaaa cctcatgggt
gaactactaa ttattacatc tatattcaac tgatcccctt gaacacttgt tattacagga
acaggtaccc taatcacagc cgcttactca ctatacctat tcctaaaaac tcaacgaggc
acactaccca cccacatcat taatttacaa ccctaccac- acccgagaac acctactcat
agccctacac ctcctcccaa ttattatgct catcacaaaa ccagaactta tgtgaggatg
atgatact-- ---gtagata tagtttcaat caaaacatta gattgtggtt ctaaaaatag
aggttaaaat ccacttatcc accgagagag gcc---caga gcagta-agg actgctaat-
ccataccccc atggttaa
>Callichthyidae_Corydoras_melanotaenia_1_1
cttggaggct acggaataat acgaataata attatactag accccctatc taaagaaata
gcatacccat tcatcatcct agccttatga ggaattatca tgaccggatc aatttgtctc
cgacaaacgg acttgaaatc actcatcgcc tactcatcag ttagccacat aggcctggtc
gcaggaggaa tcttaatcca aaccccatga ggcttcaccg gagcaattat cttaataatc
gcccatggtc tagtatcatc cgcactcttc tgcctcgcta acaccacata tgaacgcacc
cacagccgaa ccatagtact agcccgagga atacaactac tcctcccact aaccgcaacc
tgatgattta ttgccaactt ggcaaaccta gctttacctc ccctacctaa tctcatagga
gaactactaa ttattacagc catattcaac tgatctcctt gaacactaat tattacgggg
acaggcaccc taatcacagc tgcttattca ctatacctct tcctaaaaac ccaacgaggc
acattaccca cccacatcat taacctacaa ccataccac- tcccgagagc acctactcat
aattctacat ctcctcccaa ttattatact catcacaaaa ccagaactca tatgaggatg
atggtact-- ---gtagata tagtttcaac taaaacatta gattgtggtt ctaaaaatag
aggttaaaat ccacttatcc accgagagag gcc---gaga gcagta-agg actgctaat-
ccataccccc atggttaa
>Callichthyidae_Corydoras_melanotaenia_2_1
cttggaggct acggaataat acgaataata attatactag accccctatc taaagaaata
gcatacccat tcatcatcct agccttatga ggaattatca tgaccggatc aatttgtctc
cgacaaacgg acttgaaatc actcatcgcc tactcatcag ttagccacat aggcctggtc
gcaggaggaa tcttaatcca aaccccatga ggcttcaccg gagcaattat cttaataatc
gcccatggtc tagtatcatc cgcactcttc tgcctcgcta acaccacata tgaacgcacc
cacagccgaa ccatagtact agcccgagga atacaactac tcctcccact aaccgcaacc
tgatgattta ttgccaactt ggcaaaccta gctttacctc ccctacctaa tctcatagga
gaactactaa ttattacagc catattcaac tgatctcctt gaacactaat tattacgggg
acaggcaccc taatcacagc tgcttattca ctatacctct tcctaaaaac ccaacgaggc
acattaccca cccacatcat taacctacaa ccataccac- tcccgagagc acctactcat
aattctacat ctcctcccaa ttattatact catcacaaaa ccagaactca tatgaggatg
atggtact-- ---gtagata tagtttcaac taaaacatta gattgtggtt ctaaaaatag
aggttaaaat ccacttatcc accgagagag gcc---gaga gcagta-agg actgctaat-
ccataccccc atggttaa
>Callichthyidae_Corydoras_melini_1_1
cttggaggat atggaataat acgaataata attatactag acccactatc caaagaaata
gcatacccat ttattatctt agccttgtga ggaattatta taacaggttc aatttgttta
cgacaaacag acttaaaatc actcattgcc tattcatcag ttagtcatat aggactagtc
gcaggaggaa ttttaatcca aacaccatga ggcttcaccg gagcaattat cttaataatc
gcccacggcc tggtgtcatc cgcactcttc tgtcttgcca acaccacata tgaacgtacc
cacagccgaa ctatagtcct agcccgagga atacaactac ttcttccact aaccgcaacc
tgatgattta ttgccaacct agcaaaccta gccctacctc cactacccaa tcttatggga
gaactactaa ttattacagc catgttcaat tgatccccct gaacactgat tatcacagga
acaggcaccc taatcacagc tgcttactca ctatatctat tcctgaaaac ccaacgaggc
acactaccca cccacatcat taacctacaa ccataccac- acccgagaac acctacttat
aattctacat ctcctcccaa ttattatact tattacaaaa ccagaactta tatgaggatg
atggtact-- ---gtagata tagtttcaac taaaacatta gattgtgatt ctaaaaatag
aggttaaaat ccacttatcc accgagagag gcc---aaaa gcagta-agg actgctaat-
ccataccccc atggttaa
>Callichthyidae_Corydoras_metae_2_1
cttggaggct atggaataat acgaataata atcatactag acccactgtc taaagaaata
gtatacccat ttattatctt agccctatgg gggattatta taacaggttc aatttgttta
cgacaaacag acttaaaatc actcattgcc tactcatcag tcagccacat aggactagtt
gcaggaggaa tcttaatcca aaccccatga ggcttcaccg gggcaattat cttaataatt
gcccatggcc tagtatcatc cgcactcttc tgccttgcta acaccacata tgaacgcacc
cacagccgaa ccatagtcct agcccgggga atacagctac ttcttccact aaccgcaacc
tgatgattta ttgccaacct agcaaatcta gccttacctc ccctacccaa cctcatagga
gaactactaa ttatcacagc catattcaat tgatccccat gaacactaat tatcacagga
acaggcaccc taatcacagc tgcttactca ctatacttat tcctaaaaac ccaacgaggc
acactaccta ctcacatcat taatctacaa ccgtaccac- acccgagaac acctactcat
aattctacac ctcctcccaa ttattatgct tattacaaag ccggaactta tgtgagggtg
atgatact-- ---gtagata tagtttcaac taaaacatta gattgtgatt ctaaaaatag
aggttaaaac ccacttatcc accgagagag gcc---aaaa gcagta-agg actgctaat-
ccataccccc atggttaa
>Callichthyidae_Corydoras_metae_3_1
cttggaggct atggaataat acgaataata attatactag acccactgtc taaagaaata
gcatatccat ttattatctt agccctatga ggaattatta taacaggctc aatttgctta
cgacaaacag acttaaaatc actcattgcc tactcatcag tcagccacat aggactagtt
gcaggaggga tcttaatcca aacaccatga ggcttcaccg gagcaattat cttaataatt
gcccacggcc tggtatcatc cgcactcttc tgccttgcta acaccacata tgaacgtacc
cacagccgaa ctatagtcct agcccgagga atacaactac ttcttccact aaccgcagcc
tgatgattta ttgccaacct agcaaatcta gccttacccc ccttacccaa tctcatggga
gaactactaa ttatcacagc catattcaat tgatccccat gaacactaat tatcacagga
acaggcaccc tgatcacagc tgcttactca ctatatttgt tcctaaaaac ccaacgaggc
acactaccta ctcatatcat taatctacag ccataccac- acccgagaac acctactcat
aattctacat ctcctcccaa ttgttatact tattacgaag ccggaactta tatgaggatg
atgatact-- ---gtagata tagtttcaat caaaacatta gattgtggtt ctaaaaatag
aggttaaaat ccacttatcc accgagagag gcc---aaaa gcagta-agg actgctaat-
ccataccccc atggttaa
>Callichthyidae_Corydoras_multimaculatus_1_1
cttggaggct atggaataat acgaataata attatactag acccactatc taaggaaata
gcatacccat ttattatctt agccttatga ggaatcatta taacaggctc aatttgttta
cgacaaacag acctaaaatc actcattgcc tactcctcag ttagtcacat aggactagtt
gcagggggaa ttttaatcca aaccccatga ggcttcaccg gagcaattat cttaataatc
gcccatggcc tagtatcatc cgcactcttc tgtcttgcta ataccacata tgaacgtacc
catagccgaa ctatagtcct agcccgagga atacaactac ttctcccact aaccgcaacc
tggtgattta ttgccaacct agcaaaccta gccttacctc ccctacctaa tcttatggga
gaactactaa ttatcacagc catgttcaat tgatccccat gaacacttat tatcacagga
ttaggtaccc taattacagc tgcttactca ttatatctat tcctaaaaac ccagcgaggc
acactaccca cccacatcat taatctacaa ccatatcat- acccgagaac acctacttat
aattatacat ctcctcccaa ttattatact cattacaaaa ccagaactta tgtgaggatg
atgatact-- ---gtagata tagtttcaac taaaacatta gattgtggtt ctaaaaatag
aggttaaaat ccacttatcc accgagagag gca---aaaa gcagta-agg actgctaat-
ccataccccc atggttag
>Callichthyidae_Corydoras_multiradiatus_1_1
cttggaggct acggtataat gcgaataata attatactaa acccactatc taaagaaata
gcatacccat ttattattct agccctatgg ggaattatca taacaggatc aatttgcctc
cgacaaacag acctaaaatc actcatcgcc tactcatcag tcagccacat aggactagta
gcaggaggaa tcttaatcca aactccatga ggcttcaccg gagcaattat tttaataatc
gcccatggcc tggtatcatc cgcactcttc tgtcttgcca ataccacata cgaacgcacc
catagccgaa ccatagtact agcccgaggc atacaactac tcctcccact aaccgcaacc
tggtgattta tcgccaacct agcaaaccta gccctgcccc ccctacccaa tcttatagga
gaactactaa ttatcacagc tatatttaac tgatctccct gaacattgat tattacagga
acaggcaccc taattacagc tgcctactca ctatacctat tccttaaaac ccaacgaggc
actctaccca cccacatcat taatctgcaa ccctaccac- acccgagaac acctactcat
ggcccttcat ctcctcccaa tcattatact catcacaaaa ccagaactta tatgaggatg
atggtact-- ---gtagata tagttttaat taaaacatta gattgtggtt ctaaaaatag
aggttaaaat ccacttatcc accgagagag gcc---gaga gcagta-agg actgctaat-
ccataccccc atggttaa
>Callichthyidae_Corydoras_nanus_1_1
ctaggaggct acggaataat acgaataata attatactag acccgatctc taaagaaata
gcatacccat tcattatttt agccctatga ggaattatta taacaggatc aatttgtcta
cgacaaacgg acctaaaatc acttatcgct tactcatctg tcagccacat aggactggtt
gcaggaggaa ttttaatcca aactccatgg ggctttaccg gagcaattat cttaataatt
gcccatggtc tagtctcatc cgccctattc tgcctcgcca atacaacata tgagcgcacc
catagccgaa ccatagttct agcccgagga atacaaatac tcctcccact taccgcaacc
tgatgattta ttgccaatct agcaaaccta gccctacccc ccctgcccaa tcttatagga
gagcttctaa ttattacctc tatatttaac tgatctccat gaacactaat tattacagga
acaggcaccc taattacagc tgcctactca ctttacctat tcctaaaaac ccaacgaggc
accctgccca cacacattat taacctccaa ccttatcac- acccgagaac acctactcat
aaccctgcat cttcttccaa ttattttact catcactaaa ccagaactca tatgaggatg
atgatact-- ---gtagata tagtttcaat caaaacatta gattgtggtt ctaaaaatag
aggttaaaat ccacttatcc accgagagag gcc---taaa gcagta-agg actgctaat-
ccataccccc atggttaa
>Callichthyidae_Corydoras_nanus_2_1
ctaggaggct atggaataat acgaataata attatactag acccgatctc taaagaaata
gcatacccat tcattatttt agccctatga ggaattatta taacaggatc aatttgtcta
cgacaaacgg acctaaaatc acttatcgct tactcatctg tcagccacat aggactggtt
gcaggaggaa ttttaatcca aactccatgg ggctttaccg gagcaattat cttaataatt
gcccatggtc tagtctcatc caccctattc tgcctcgcca atacaacata tgaacgcacc
catagccgaa ccatagttct agcccgagga atacaaatac tcctcccact taccgcaacc
tgatgattta ttgccaatct agcaaaccta gccctacccc ccctgcccaa tcttatagga
gagcttctaa ttattacctc tatatttaac tgatctccat gaacactaat tattacagga
acaggcaccc taattacagc tgcctactca ctttacctat tcctaaaaac ccaacgaggc
accctgccca cacacattat taacctccaa ccttatcac- acccgagaac acctactcat
aaccctgcat cttcttccaa ttattttact catcactaaa ccagaactca tatgaggatg
atgatact-- ---gtagata tagtttcaat caaaacatta gattgtggtt ctaaaaatag
aggttaaaat ccacttatcc accgagagag gcc---taaa gcagta-agg actgctaat-
ccataccccc atggttaa
>Callichthyidae_Corydoras_napoensis_1_1
ctaggaggct acggaataat acgaataata attatactag accccatctc taaagaaata
gcatacccat ttattatttt agccctatga ggaattatta taacaggatc aatttgtcta
cgacaaacgg acctaaaatc acttatcgct tactcatctg tcagccacat aggactggtt
gcaggaggaa ttttaattca aaccccatgg ggctttaccg gagcaattat cttaatgatt
gcccacggcc tagtctcatc agccctcttc tgcctagcca atacaacata cgaacgcacc
cacagccgaa ccatagtcct agcccgagga atacaaatac ttctcccact taccgcaacc
tgatgattta ttgccaattt agcaaaccta gccctacctc ccctacccaa tctcatagga
gaacttctaa ttattacctc tatgttcaac tgatccccat gaacactaat tattacagga
acaggcacct taattacagc tgcctactca ctttacctat tcctaaaaac ccaacgaggc
accctaccca cacacattat taacctccaa ccctatcat- acccgagaac acctactaat
gaccatacat cttctcccaa ttattctact catcacaaaa ccagaactca tatgaggatg
atgatact-- ---gtagata tagtttcaat taaaacatta gattgtggtt ctaaaaatag
aggttaaaat ccacttatcc accgagagag gcc---taaa gcagta-agg actgctaat-
ccataccccc atggttaa
>Callichthyidae_Corydoras_napoensis_2_1
ctaggaggct acggaataat acgaataata attatactag accccatctc taaagaaata
gcatacccat ttattatttt agccctatga ggaattatta taacaggatc aatttgtcta
cgacaaacgg acctaaaatc acttatcgct tactcatctg tcagccacat aggactggtt
gcaggaggaa ttttaattca aaccccatga ggctttaccg gagcaattat cttaatgatc
gcccacggcc tagtctcatc aaccctcttc tgcctagcca atacaacata tgaacgcacc
cacagccgaa ccatagtcct agcccgagga atgcaaatac ttctcccact taccgcaacc
tgatgattta ttgccaattt agcaaaccta gccctacctc ccctacccaa tctcatagga
gaacttctaa ttattacctc tatgttcaac tgatccccat gaacactaat tattacagga
acaggcacct taattacagc tgcctactca ctttacctat tcctaaaaac ccaacgaggc
accctaccca cacacattat taacctccaa ccctatcat- acccgagaac acctactaat
gaccatacat cttctcccaa ttattctact catcacaaaa ccagaactca tatgaggatg
atgatact-- ---gtagata tagtttcaat taaaacatta gattgtggtt ctaaaaatag
aggttaaaat ccacttatcc accgagagag gcc---taaa gcagta-agg actgctaat-
ccataccccc atggttaa
>Callichthyidae_Corydoras_napoensis_3_1
ctaggaggct acggaataat acgaataata attatactag accccatctc taaagaaata
gcatacccat ttattatttt agccctatga ggaattatta taacaggatc aatttgtcta
cgacaaacgg acctaaaatc acttatcgct tactcatctg tcagccacat aggactggtt
gcaggaggaa ttttaattca aaccccatgg ggctttaccg gagcaattat cttaatgatt
gcccacggcc tagtctcatc agccctcttc tgcctagcca atacaacata cgaacgcacc
cacagccgaa ccatagtcct agcccgagga atgcaaatac ttctcccact taccgcaacc
tgatgattta ttgccaattt agcaaaccta gccctacctc ccctacccaa tctcatagga
gaacttctaa ttattacctc tatgttcaac tgatccccat gaacactaat tattacagga
acaggcacct taattacagc tgcctactca ctttacctat tcctaaaaac ccaacgaggc
accctaccca cacacattat taacctccaa ccctatcat- acccgagaac acctactaat
gaccatacat cttctcccaa ttattctact catcacaaaa ccagaactca tatgaggatg
atgatact-- ---gtagata tagtttcaat taaaacatta gattgtggtt ctaaaaatag
aggttaaaat ccacttatcc accgagagag gcc---taaa gcagta-agg actgctaat-
ccataccccc atggttaa
>Callichthyidae_Corydoras_narcissus_1_1
cttggaggct atggattaat acggataata ctactactag accccctctc taaagaaata
gcatacccgt ttattattct agccctatga ggcatcatta taacaggctc aatctgctta
cggcaaacag acataaaatc actcatcgct tactcatctg ttagtcacat aggactcgtc
gcagcaggag tcctaattca aaccccatga ggcttcacag gggccatcat cctaatagta
gcacatggcc ttgtatcctc aatacttttc tgtctcgcca atacaacata tgaacgcaca
cacagccgaa ccataatact agcccgagga atacagctac ttctaccctt aaccgcaata
tgatgattta ctgcaaatct ggcaaacctg gccctacccc cactcccaaa ccttatgggt
gaacttctaa tcatcacagc catatttaac tggtctccat gaacactaat tataacaggt
ataggcacac tcattacagc tgcttactcc ctctacctct tcctgaagac ccagcggggc
actctaccag cccacattat taaccttcaa ccataccac- actcgagaac acctactcat
ggccttacac tttctgccaa ttatgctact aataacaaaa ccagagctaa tatgaggatg
gtgataat-- ---gtagata tag-tttaac acaaacatta gattgtggtt ctaaaaatag
aggttaaaat ccacttatcc accgagagag gct---tcaa gcacta-agg actgctaat-
ccctattccc atggttag
>Callichthyidae_Corydoras_negro_1_1
cttggaggct atggaatgat gcgaataata cttttactgg atcctctctc caaagaaata
gcatacccgt ttattatttt agccttatga ggaatcatca tgacaggctc gatctgttta
cgacaaacag acctaaaatc actcattgct tactcatctg tgagtcacat gggactcgtt
gcagcaggaa tcctaatcca aaccccatga agcttcacag gggctattat tctaatggta
gcacatggtc ttgtctcctc aatacttttc tgtctcgcta acacaacata tgaacgcaca
catagtcgaa ctataatatt agcccgagga atacaactac ttctaccact aaccacaata
tgatgattca ccgcaaatct agcaaacctg gctctacccc ctctcccaaa cctcatgggg
gaactcttaa ttattatggc catattcaac tgatctccct gaacactcat catgacaggg
gcgggcaccc tcatcacagc tgcctactcc ctctacctct tcctaaaaac ccaacgaggt
gccctaccaa cccacattat taaccttcaa ccttaccac- actcgagaac acctgctcat
agccctacac tttttgccaa ttatgctact gataataaaa ccagaactaa tatgaggatg
ataaaaat-- ---gtagata tag-tttaaa aaaaacatta gattgtggtt ctaaaaacag
aggttaaaat ccacttatcc accgagagag gct---tcaa gcacta-agg actgctaat-
ccctaccccc atggttaa
>Callichthyidae_Corydoras_negro_2_1
cctggaggct atggaatgat gcgaataata ctcttactgg atcctctctc caaagaaata
gcatacccat ttattatttt agccttatga ggaatcatca tgacaggctc gatctgttta
cgacaaacag acctaaaatc actcattgct tactcatctg taagtcacat aggactcgtc
gcagcaggaa tcctaatcca aaccccatga ggcttcacag gagctattat tctaatggtg
gcacatggtc ttgtctcctc aatacttttc tgtctcgcta acacaacata tgaacgcaca
catagtcgaa ttataatatt agcccgaggg atacaactac ttctaccact aaccacaata
tgatgattca ccgcaaatct ggcaaacctg gctctacccc ctctcccaaa cctcatggga
gaactcttaa ttattatggc catattcaac tgatctccct gaacactcat catgacaggg
gcgggtaccc tcatcacagc tgcctactcc ctctacctct tcctaaaaac ccaacgaggt
gccctaccag cccacattat taaccttcaa ccttaccat- actcgagaac acctgctcat
agccctacac tttttaccaa ttatgctact gataataaaa ccagaactaa tatgaggatg
ataaaaat-- ---gtagata tag-tttaaa aaaaacatta gattgtggtt ctaaaaacag
aggttaaaat ccacttatcc accgagagag gct---tcaa gcacta-agg attgctaac-
ccctaccccc mtggttaa
>Callichthyidae_Corydoras_ornatus_1_1
cttggaggct atggcataat acgaataatg atcttactag atccactatc caaagaaata
gcatacccat ttattattct agccctatga ggaattatta taacaggatc aatctgtctt
cgacaaacag acctaaagtc actcatcgcc tactcatcag tcagccacat gggactagtg
gcaggaggaa ttttaatcca aaccccatga ggctttaccg gagcaattat tttaataatc
gcccacggtc tagtatcatc cgcactcttc tgccttgcca acaccactta tgaacgaacc
cacagccgaa ccatagtact agcccgagga atacaactac tcctcccact aaccgcaacc
tgatgattta tcgctaacct agcaaatcta gccctacctc ccctaccaaa cctcatgggt
gaactactaa ttattacatc tatattcaac tgatccccct gaacacttgt catcacaggg
acaggtaccc taatcacagc cgcttactca ctgtacctat tcctaaaaac tcaacgaggc
acactaccca cccacatcat taacctacaa ccctaccac- acacgagaac acctactcat
agccctacac ctcctcccaa ttattatgct catcacaaaa ccggaactta tgtgaggatg
gtgatact-- ---gtagata tagtttcaat caaaacatta gattgtggtt ctaaaaatag
aggttaaaat ccacttatcc accgagagag gcc---gaga gcagta-agg actgctaat-
ccataccccc atggttaa
>Callichthyidae_Corydoras_osteocarus_1_1
cttggaggct atgggataat acgaataata attatactag acccattgtc taaagaaata
gcatatccat ttattatcct agccctatga ggaattatta taacaggctc aatttgctta
cgacaaacag acttaaaatc actcattgcc tactcatcag tcagccacat aggactagtc
gcaggaggga tcttaatcca aaccccatga ggcttcaccg gagcaattat cttaataatt
gcccacggcc tggtatcatc cgcactcttc tgccttgcta acaccacata tgaacgtacc
cacagccgaa ctatagtcct agcccgaggg atacaactac ttcttccact aaccgcaacc
tgatgattta ttgccaacct agcaaatcta gccttacctc ccctacccaa tctcatagga
gaactactaa ttatcacagc catattcaat tgatccccat gaacactaat tatcacagga
acaggcaccc tgatcacagc tgcttactca ctatatttat tcctaaaaac ccaacgaggc
acactaccta ctcacatcat taatctacaa ccataccac- acccgagaac acctactcat
aattctacat ctcctcccaa ttgttatact tattacgaag ccggaactta tgtgaggatg
atgatact-- ---gtagata tagtttcaat taaaacatta gattgtggtt ctaaaaatag
aggttaaaac ccacttatcc accgagagag gcc---aaaa gcagta-agg actgctaat-
ccataccccc atggttaa
>Callichthyidae_Corydoras_osteocarus_2_1
cttggaggct atgggataat acgaataata attatactag acccattgtc taaagaaata
gcatatccat ttattatcct agccctatga ggaattatta taacaggctc aatttgctta
cgacaaacag acttaaaatc actcattgcc tactcatcag tcagccacat aggactagtc
gcaggaggga tcttaatcca aaccccatga ggcttcaccg gagcaattat cttaataatt
gcccacggcc tggtatcatc cgcactcttc tgccttgcta acaccacata tgaacgtacc
cacagccgaa ctatagtcct agcccgaggg atacaactac ttcttccact aaccgcaacc
tgatgattta ttgccaacct agcaaatcta gccttacctc ccctacccaa tctcatagga
gaactactaa ttatcacagc catattcaat tgatccccat gaacactaat tatcacagga
acaggcaccc tgatcacagc tgcttactca ctatatttat tcctaaaaac ccaacgaggc
acactaccta ctcacatcat taatctacaa ccataccac- acccgagaac acctactcat
aattctacat ctcctcccaa ttgttatact tattacgaag ccggaactta tgtgaggatg
atgatact-- ---gtagata tagtttcaat taaaacatta gattgtggtt ctaaaaatag
aggttaaaac ccacttatcc accgagagag gcc---aaaa gcagta-agg actgctaat-
ccataccccc atggttaa
>Callichthyidae_Corydoras_oxyrhynchus_1_1
ctcggaggct atggcttaat acggataata cttctactag accccctctc taaagaaata
acatacccat tcattattct agccttatga ggcatcatca taaccggttc aatctgctta
cggcagacag acctaaaatc actcattgct tactcatctg ttagtcacat aggactcgtc
gcagcaggaa ttctaattca aaccccatga ggcttcacag gggccatcat cctgatggta
gcacacggtc ttgtatcctc aatacttttc tgccttgcta atacaacata tgaacgcaca
cacagccgaa ccatgatact agcccgagga atacaactac ttctacccct aaccacaata
tgatgattta ctgcaaatct ggcaaaccta gctttacccc cactcccaaa tcttatagga
gaacttctaa ttatcacagc catgtttaac tgatccccat gaacattaat tatgacaggg
acaggcacac tcattacagc tgcctactcc ctctatctct tcctgaaaac ccagcgaggc
gctttgccag cccacattat caacctccaa ccataccac- acccgagaac acctactcat
ggccctacac tttctgccaa ttatgttact aataacaaaa ccagagctaa tatgagggtg
atgataat-- ---gtagata tag-tttaac acaaacatta gattgtggtt ctaaaaatag
aggttaaaat ccacttatcc accgagagag gct---tcaa gcacta-agg actgctaat-
ccctattccc atggttaa
>Callichthyidae_Corydoras_oxyrhynchus_2_1
ctcggaggct atggcttaat acggataata cttctactag accccctctc taaagaaata
acatacccat tcattattct agccttatga ggcatcatca taaccggttc aatctgctta
cggcagacag acctaaaatc actcattgct tactcatctg ttagtcacat aggactcgtc
gcagcaggaa ttctaattca aaccccatga ggcttcacag gggccatcat cctgatggta
gcacacggtc ttgtatcctc aatacttttc tgccttgcta atacaacata tgaacgcaca
cacagccgaa ccatgatact agcccgagga atacaactac ttctacccct aaccacaata
tgatgattta ctgcaaatct ggcaaaccta gctttacccc cactcccaaa tcttatagga
gaacttctaa ttatcacagc catgtttaac tgatccccat gaacattaat tatgacaggg
acaggcacac tcattacagc tgcctactcc ctctatctct tcctgaaaac ccagcgaggc
gctttgccag cccacattat caacctccaa ccataccac- acccgagaac acctactcat
ggccctacac tttctgccaa ttatgttact aataacaaaa ccagagctaa tatgagggtg
atgatagt-- ---gtagata tag-tttaac acaaacatta gattgtggtt ctaaaaatag
aggttaaaat ccacttatcc accgagagag gct---tcaa gcacta-agg actgctaat-
ccctattccc atggttaa
>Callichthyidae_Corydoras_oxyrhynchus_3_1
ctcggaggct atggcttaat acggataata cttctactag accccctctc taaagaaata
acatacccat tcattattct agccttatga ggcatcatca taaccggttc aatctgctta
cggcagacag acctaaaatc actcattgct tactcatctg ttagtcacat aggactcgtc
gcagcaggaa ttctaattca aaccccatga ggcttcacag gggccatcat cctgatggta
gcacacggtc ttgtatcctc aatacttttc tgccttgcta atacaacata tgaacgcaca
cacagccgaa ccatgatact agcccgagga atacaactac ttctacccct aaccacaata
tgatgattta ctgcaaatct ggcaaaccta gctttacccc cactcccaaa tcttatagga
gaacttctaa ttatcacagc catgtttaac tgatccccat gaacattaat tatgacaggg
acaggcacac tcattacagc tgcctactcc ctctatctct tcctgaaaac ccagcgaggc
gctttgccag cccacattat caacctccaa ccataccac- acccgagaac acctactcat
ggccctacac tttctgccaa ttatgttact aataacaaaa ccagagctaa tatgagggtg
atgatagt-- ---gtagata tag-tttaac acaaacatta gattgtggtt ctaaaaatag
aggttaaaat ccacttatcc accgagagag gct---tcaa gcacta-agg actgctaat-
ccctattccc atggttaa
>Callichthyidae_Corydoras_paleatus_3_1
cttggaggct acggaataat acgaatgata attctactag accccctatc taaagaaata
gcatacccat ttattattct agccctatga ggtatcatta taacaggatc aatttgccta
cgacaaacag acttaaaatc actcattgcc tactcatcag tcagccacat ggggttagtc
gcaggaggga tcttaatcca aactccatga ggctttaccg gagctattat tttaataatc
gcccatggcc tagtatcatc tgctctattc tgtcttgcca acaccacata tgaacgcaca
cacagccgaa ccatagtatt agcccgaggg atacaactaa ttcttccatt gaccgcaacc
tgatggttta tcgcaaacct ggcaaatcta gccctacctc cactacccaa cttaatagga
gaactactaa tcattacagc tatatacaac tgatccccat gaacactaat tattacagga
acaggtactc taatcacagc cgcctattca ctctacctct tcctaaaaac acaacggggc
acactaccca cccacatcat taaccttcaa ccctatcac- acccgagaac accttctcat
aattctacac cttctcccaa ttattttact aattacaaaa ccagaactca tgtgaggatg
atggtact-- ---gtagata tagttttaat taaaacatta gattgtggtt ctaaaaatag
aggttaaaat ccacttatcc accgagagag gct---gaaa gcagta-agg actgctaat-
ccataccccc gtggttaa
>Callichthyidae_Corydoras_panda_3_1
cttggaggct acggaataat acgaataata attttactag acccactgtc taaagaaata
gcatacccat ttattatctt agccttatga ggagttatta taacaggttc aatttgtcta
cgacaaacag acttaaaatc actcattgcc tactcatcag ttagccacat aggactagtt
gcaggaggga ttttaatcca aaccccatga ggctttaccg gggcaattat cttaataatt
gcccatggcc tggtatcgtc tgcactcttc tgtcttgcta acaccacata tgaacgcacc
cacagccgga ccatagtcct agcccgagga atacaactac ttcttccact aaccgcagcc
tgatgattta ttgccaacct agcaaatcta gccttacctc ccctacctaa tctcatggga
gaactgctaa ttattacagc catattcaat tgatccccct gaacactaat tatcacagga
acaggcaccc taatcacagc tgcttactca ctatatctat tcctaaaaac ccaacgaggc
acactaccca cccacatcat taacctacaa ccatatcac- acccgagaac acctacttat
aaccctacac ctcctcccaa tcattatact catcacaaaa ccagagctta tatgaggatg
atggtact-- ---gtagata tagtttcaac taaaacatta gattgtggtt ctaaaaatag
aggttaaaat ccacttatcc accgagagag gcc---aaaa gcagta-agg actgctaat-
ccataccccc atggttaa
>Callichthyidae_Corydoras_pantanalensis_1_1
cttggaggct atggcataat acgaataata attctactag atccactgtc taaagaaata
gcatacccat ttatcatctt agccctatga gggattatta taacaggatc aatttgtctt
cgacaaacag acctaaaatc actcatcgcc tactcatcag tcagccacat gggcctagta
gcaggaggaa ttttaatcca aaccccatga ggcttcaccg gggcaattat tttaataatc
gcccatggtc tggtatcatc cgcactcttc tgccttgcca acaccacata tgaacgcacc
cacagccgaa ccatagtact agcccgagga atacaactac tcctcccact aaccgcaacc
tgatgattta ttgctaacct agcaaatcta gccctacctc ccctaccaaa cctcatgggt
gaactactaa ttatcacatc tatattcaac tgatcccctt gaacactcgc tatcacagga
acgggcaccc taatcacagc cgcttactcg ctatacctat tcctaaaaac tcaacgaggc
acactaccta cccacatcat caatctacaa ccctatcac- acccgagagc acttactcat
agccctacac ctcctcccaa ttattatact catcacaaaa ccagaactca tgtgaggatg
atgatact-- ---gtagata tagtttgaat caaaacatta gattgtggtt ctaaaaatag
aggttaaaat ccacttatcc accgagagag gct---gaga gcagta-agg actgctaat-
ccataccccc atggttaa
>Callichthyidae_Corydoras_pantanalensis_2_1
cttggaggct atggcataat acgaataata attctactag atccactgtc taaagaaata
gcatacccat ttatcatctt agccctatga gggattatta taacaggatc aatttgtctt
cgacaaacag acctaaaatc actcgtcgcc tactcatcag tcagccacat ggggctagta
gcaggaggaa ttttaatcca aaccccatga ggcttcaccg gggcaattat tttaataatc
gcccatggtc tggtatcatc cgcactcttc tgccttgcca acaccacata tgaacgcacc
cacagccgaa ccatagtact agcccgagga atacaactac tcctcccact aaccgcaacc
tgatgattta ttgctaacct aggaaatcta gccctacctc ccctaccaaa cctcatgggt
gaactactaa ttatcacatc tatattcaac tgatcccctt gaacactcgc tatcacagga
gcgggcaccc taatcacagc cgcttactcg ctatacctat tcctaaaaac tcaacgaggc
acactaccta cccacatcat caatctacaa ccctatcac- acccgagagc acttactcat
agccctacac ctcctcccaa ttattatact catcacaaaa ccagaactca tgtgaggatg
atgatact-- ---gtagata tagtttgaat caaaacatta gattgtggtt ctaaaaatag
aggttaaaat ccacttatcc accgagagag gct---gaga gcagta-agg actgctaat-
ccataccccc atggtaaa
>Callichthyidae_Corydoras_pantanalensis_3_1
cttggaggct atggcataat acgaataata attctactag atccactgtc taaagaaata
gcatacccat ttatcatctt agccctatga gggattatta taacaggatc aatttgtctt
cgacaaacag acctaaaatc actcatcgcc tactcatcag tcagccacat gggcctagta
gcaggaggaa ttttaatcca aaccccatga ggcttcaccg gggcaattat tttaataatc
gcccatggtc tggtatcatc cgcactcttc tgccttgcca acaccacata tgaacgcacc
cacagccgaa ccatagtact agcccgagga atacaactac tcctcccact aaccgcaacc
tgatgattta ttgctaacct agcaaatcta gccctacctc ccctaccaaa cctcatgggt
gaactactaa ttatcacatc tatattcaac tgatcccctt gaacactcgc tatcacagga
acgggcaccc taatcacaac cgcttactcg ctatacctat tcctaaaaac tcaacgaggc
acactaccta cccacatcat caatctacaa ccctatcac- acccgagagc acttactcat
agccctacac ctcctcccaa ttattatact catcacaaaa ccagaactca tgtgaggatg
atgatact-- ---gtagata tagtttgaat caaaacatta gattgtggtt ctaaaaatag
aggttaaaat ccacttatcc accgagagag gct---aaga gcagta-agg actgctaat-
ccataccccc atggttaa
>Callichthyidae_Corydoras_paragua_1_1
ctcggaggct atggaataat acgaataata attatactag acccactatc taaggaaata
gcatacccat ttattatctt agccttatga ggaatcatca taacaggttc aatttgttta
cgacaaacag acttaaaatc actcattgcc tactcgtcag ttagtcacat aggactagtc
gcagggggaa ttttaatcca aaccccatga ggctttaccg gagcaattat cttaataatc
gcccatggcc tggtatcgtc cgcactcttc tgccttgcta acaccacata tgaacgcacc
catagccgaa ctatggtcct agcccgagga atacaactac ttctcccact aaccgcaacc
tgatgattta ttgccaacct ggcaaaccta gccttacctc ccctacctaa tcttatggga
gaactactaa ttattacagc catgttcaat tgatccccct gaacacttat tattacagga
acaggtaccc taatcacagc tgcttactca ttatacctat tcctaaaaac ccaacgaggc
acactaccca cccacatcat taatctacaa ccatatcac- acccgagaac acctacttat
aattatacat ctcctcccaa ttattatact tattacaaaa ccagaactta tgtgaggatg
atgatact-- ---gtagata tagtttcaac taaaacatta gattgtggtt ctaaaaatag
aggttaaaat ccacttatcc accgagagag gcc---aaaa gcagta-agg actgctaat-
ccataccccc atggttaa
>Callichthyidae_Corydoras_pastazensis_1_1
cttggaggtt acgggataat acgaataata ctgctactag acccgctctc taaagaaatg
gcatacccat ttattattct tgccttatga ggtattatta taacgggctc aatctgttta
cggcaaacag acctaaaatc gctcattgct tactcatccg ttagccacat gggactcgtt
gcagcaggaa tcttgattca aaccccatga agtttcacag gagccatcat cctaatagta
gcacacggcc ttgtatcctc aatacttttc tgcctcgcca acacaacata tgaacgcaca
cacagccgaa ctataatgct agcccgagga atacaactac ttctaccatt aaccacaata
tgatgattta ctgcaaatct ggcaaatcta gctctacccc cactcccaaa ccttatggga
gaactcctaa ttattacggc catatttaac tgatctccat gaacactaat tatgacagga
acaggcaccc ttattacagc tgcctactcc ctttacctct tcctaaaaac ccaacgggga
cccctaccaa cccacatcat caatctccaa ccctaccac- acccgagaac acctactcat
ggccctacac tttctgccaa ttatactact aataacgaaa ccagaactaa tatgaggatg
gtg---at-- ---gtagata tag-tttaaa acaaacatta gattgtggtt ctaaaaatag
aggttaaacc ccacttatcc accgagagag gct---tcaa gcatta-agg actgctaat-
ccataccccc atggttaa
>Callichthyidae_Corydoras_pastazensis_2_1
cttgggggct atggaataat acgaataatg ctcctactag accccctctc taaggaaatg
gcatacccgt ttattattct ggccttatgg ggcattatta taacaggctc aatctgctta
cgacagacag accttaaatc gctcattgcc tactcatccg tcagccacat ggggctcgtt
gcagcaggaa tcttgattca aaccccatga agctttacag gggccatcat cctaatggta
gcacatgggc ttgtatcctc tatacttttc tgcctcgcca acacaacata cgaacgcaca
catagccgaa ctatgatact agcccgaggg atacaactac ttctgcccct aaccacaata
tgatgactta ttgcaaatct ggcaaaccta gcactacccc cactcccaaa cctcataggg
gagctcctaa ttattacagc catgtttaac tgatccccat gaacactaat tataacagga
gcaggtaccc ttatcacagc tgcctactcc ctctacctct tcctgaaaac ccaacggggg
cccctaccag cacacatcat cgacctccag ccttaccac- actcgagaac acctactcat
gaccttacac tttctaccaa ttatgctatt aatactaaaa ccagagctaa tatgaggatg
gtg---gt-- ---gtagata tag-tttaaa acaaacatta gattgtgatt ctaaaaatag
aggttaaaac ccacttatcc accgagagag gct---tcaa gcatta-agg actgctaat-
ccctaccccc atggttaa
>Callichthyidae_Corydoras_pastazensis_3_1
cttggaggtt acgggataat acgaataata ctgctactag acccgctctc taaagaaatg
gcatacccat ttattattct tgccttatga ggtattatta taacgggctc aatctgttta
cggcaaacag acctaaaatc gctcattgct tactcatccg ttagccacat gggactcgtt
gcagcaggaa tcttgattca aaccccatga agtttcacag gagccatcat cctaatagta
gcacacggcc ttgtatcctc aatacttttc tgcctcgcca acacaacata tgaacgcaca
cacagccgaa ccataatgct agcccgagga atacaactac ttctaccatt aaccacaata
tgatgattta ctgcaaatct ggcaaatcta gctctacccc cactcccaaa ccttatggga
gaactcctaa ttattacggc catatttaac tgatctccat gaacactaat tatgacagga
acaggcaccc ttattacagc tgcctactcc ctttacctct tcctaaaaac ccaacgggga
cccctaccaa cccacatcat caatctccaa ccctaccac- acccgagaac acctactcat
ggccctacac tttctgccaa ttatactact aataacgaaa ccagaactaa tatgaggatg
gtg---at-- ---gtagata tag-tttaaa acaaacatta gattgtggtt ctaaaaatag
aggttaaacc ccacttatcc accgagagag gct---tcaa gcatta-agg actgctaat-
ccataccccc atggttaa
>Callichthyidae_Corydoras_polystictus_1_1
cttggaggct acggaataat acgaataata attatactag acccactgtc taaagaaata
gcatacccat ttattatctt agccttatgg gggattatta taacaggttc aatttgtcta
cgacaaacag acttaaaatc actcattgcc tactcatcag ttagtcacat aggactagtt
gcaggaggaa ttttaatcca aaccccatga ggcttcaccg gagcaattat cttaataatt
gcccacggcc tggtatcatc tgcactcttc tgtcttgcta acaccacata tgaacgtacc
catagccgaa ctatagtcct agcccgagga atacaactac ttcttccact aaccgcaacc
tgatgattta ttgccaacct agcaaatcta gccttacctc ccctacccaa tcttatagga
gaactcttaa ttattacagc catattcaat tgatccccat gaacactaat tattacagga
acaggcaccc taattacagc tgcctactcg ctatacctat tcctaaaaac ccaacgaggc
acactaccca cccacatcat taatctacaa ccataccac- acccgagaac acctacttat
aattctacat ctcctcccaa ttatcatact catcacaaaa ccagaactta tgtgaggatg
gtgatact-- ---gtagata tagtttcaac taaaacatta gattgtggtt ctaaaaatag
aggttaaaac ccacttatcc accgagagag gcc---aaaa gcagta-agg actgctaat-
ccataccccc atggttaa
>Callichthyidae_Corydoras_polystictus_2_1
cttggaggct acggaataat acgaataata attatactag acccactgtc taaagaaata
gcatacccat ttattatctt agccttatgg gggattatta taacaggttc aatttgtcta
cgacaaacag acttaaaatc actcattgcc tactcatcag ttagtcacat aggactagtt
gcaggaggaa ttttaatcca aaccccatga ggcttcaccg gagcaattat cttaataatt
gcccacggcc tggtatcatc tgcactcttc tgtcttgcta acaccacata tgaacgtacc
catagccgaa ctatagtcct agcccgagga atacaactac ttcttccact aaccgcaacc
tgatgattta ttgccaacct agcaaatcta gccttacctc ccctacccaa tcttatagga
gaactcttaa ttattacagc catattcaat tgatccccat gaacactaat tattacagga
acaggcaccc taattacagc tgcctactcg ctatacctat tcctaaaaac ccaacgaggc
acactaccca cccacatcat taatctacaa ccataccac- acccgagaac acctacttat
aattctacat ctcctcccaa ttatcatact catcacaaaa ccagaactta tgtgaggatg
gtgatact-- ---gtagata tagtttcaac taaaacatta gattgtggtt ctaaaaatag
aggttaaaac ccacttatcc accgagagag gcc---aaaa gcagta-agg actgctaat-
ccataccccc atggttaa
>Callichthyidae_Corydoras_polystictus_3_1
cttggaggct acggaataat acgaataata attatactag acccactgtc taaagaaata
gcatacccat ttattatctt agccttatgg gggattatta taacaggttc aatttgtcta
cgacaaacag acttaaaatc actcattgcc tactcatcag ttagtcacat aggactagtt
gcaggaggaa ttttaatcca aaccccatga ggcttcaccg gagcaattat cttaataatt
gcccacggcc tggtatcatc tgcactcttc tgtcttgcta acaccacata tgaacgtacc
catagccgaa ctatagtcct agcccgagga atacaactac ttcttccact aaccgcaacc
tgatgattta ttgccaacct agcaaatcta gccttacctc ccctacccaa tcttatagga
gaactcttaa ttattacagc catattcaat tgatccccat gaacactaat tattacagga
acaggcaccc taattacagc tgcctactcg ctatacctat tcctaaaaac ccaacgaggc
acactaccca cccacatcat taatctacaa ccataccac- acccgagaac acctacttat
aattctacat ctcctcccaa ttatcatact catcacaaaa ccagaactta tgtgaggatg
gtgatact-- ---gtagata tagtttcaac taaaacatta gattgtggtt ctaaaaatag
aggttaaaac ccacttatcc accgagagag gcc---aaaa gcagta-agg actgctaat-
ccataccccc atggttaa
>Callichthyidae_Corydoras_potaroensis_1_1
ctaggaggtt atggaataat acgaataata attttactag accccttatc taaagaaata
gcatacccat ttattatttt agccctatga gggattatta taacgggatc aatctgcctt
cgacaaacag atttaaaatc acttattgcc tactcatcgg ttagccacat aggactagtc
gcaggaggaa tcttaattca aaccccatga ggctttaccg gagctatcat cttaataatt
gcccacggcc tagtatcatc tgctctcttc tgtcttgcca acaccacata tgaacgcacc
cacagccgaa ccatagtact agcccgagga atacaattaa ttctcccact aaccgcaacc
tgatgatttg tcgcaaacct agcaaactta gctctacccc ctctacctaa tctaatagga
gaactgctta ttattacggc tatatacaac tgatcacctt gaacactaat tattacagga
acaggcaccc taattacagc tgcctactcg ctctacctat tcttaaaaac acaacgaggc
acactaccta cccacatcat taatctccaa ccctaccac- acccgagaac acctcctcat
aactcttcat ctcctcccaa ttattttatt aattacaaaa ccagaactca tgtgaggatg
gtggtact-- ---gtagata tagtttaaac caaaacatta gattgtgatt ctaaaaatag
aggttaaaat ccacttatcc accgagagag gcc---gaga gcagta-agg actgctaat-
ccataccccc gtggttta
>Callichthyidae_Corydoras_potaroensis_2_1
ctaggaggtt atggaataat acgaataata attttactag accccttatc taaagaaata
gcatacccat ttattatttt agccctatga gggattatta taacgggatc aatctgcctt
cgacaaacag atttaaaatc acttattgcc tactcatcgg ttagccacat aggactagtc
gcaggaggaa tcttaattca aaccccatga ggcttcaccg gagctatcat cttaataatt
gcccacggcc tagtatcatc tgctctcttc tgtcttgcca acaccacata tgaacgcacc
cacagccgaa ccatagtact agcccgagga atacaattaa ttctcccact aaccgcaacc
tgatgatttg tcgcaaacct agcaaactta gctctacccc ccctacctaa tctaatagga
gaactgctta ttattacggc tatatacaac tgatcacctt gaacactaat tattacagga
acaggcaccc taattacagc tgcctactcg ctctacctat tcttaaaaac acaacgaggc
acactaccta cccacatcat taatctccaa ccctaccac- acccgagaac acctcctcat
aactcttcat ctcctcccaa ttattttatt aattacaaaa ccagaactca tgtgaggatg
gtggtact-- ---gtagata tagtttaaac caaaacatta gattgtgatt ctaaaaatag
aggttaaaat ccacttatcc accgagagag gcc---gaga gcagta-agg actgctaat-
ccataccccc gtggttaa
>Callichthyidae_Corydoras_potaroensis_3_1
ctaggaggtt atggaataat acgaataata attttactag accccttatc taaagaaata
gcatacccat ttattatttt agccctatga gggattatta taacgggatc aatctgcctt
cgacaaacag atttaaaatc acttattgcc tactcatcgg ttagccacat aggactagtc
gcaggaggaa tcttaattca aaccccatga ggcttcaccg gagctatcat cttaataatt
gcccacggcc tagtatcatc tgctctcttc tgtcttgcca acaccacata tgaacgcacc
cacagccgaa ccatagtact agcccgagga atacaattaa ttctcccact aaccgcaacc
tgatgatttg tcgcaaacct agcaaactta gctctacccc ccctacctaa tctaatagga
gaactgctta ttattacggc tatatacaac tgatcacctt gaacactaat tattacagga
acaggcaccc taattacagc tgcctactcg ctctacctat tcttaaaaac acaacgaggc
acactaccta cccacatcat taatctccaa ccctaccac- acccgagaac acctcctcat
aactcttcat ctcctcccaa ttattttatt aattacaaaa ccagaactca tgtgaggatg
gtggtact-- ---gtagata tagtttaaac caaaacatta gattgtgatt ctaaaaatag
aggttaaaat ccacttatcc accgagagag gcc---gaga gcagta-agg actgctaat-
ccataccccc gtggttaa
>Callichthyidae_Corydoras_pulcher_1_1
cttggaggct atggtataat acgaataata atcttactag atccactatc caaagaaata
gcatacccat ttattattct agccctatga ggaattatca taacaggatc gatctgtctt
cgacaaacgg acctaaaatc actcatcgcc tactcatcag tcagccacat gggactagtg
gcaggaggaa ttttaatcca aaccccatga ggctttaccg gagcaattat tttaataatc
gcccacggtc tagtatcatc cgcactcttc tgccttgcca acaccacata tgagcgcacc
cacagccgaa ccatagtatt agcccgagga atacaactac tcctcccact aaccgcaacc
tgatgattta ttgctaatct agcaaatcta gccctacctc ccctaccaaa cctcatgggt
gaactactaa ttattacatc tatattcaac tgatcccctt gaacacttgt tatcacagga
acaggtaccc taatcacagc cgcttactca ttatacctat tcctaaaaac tcaacgaggt
acactaccaa cccacatcat taacctacaa ccctaccac- acccgagaac acctacttat
agccctacac ctcctcccaa ttattatgct catcacaaaa ccggaactta tatgaggatg
atgatact-- ---gtagata tagtttcaat caaaacatta gattgtggtt ctaaaaatag
aggttaaaat ccacttatcc accgagagag gcc---gaga gcagta-agg actgctaat-
ccataccccc atggttaa
>Callichthyidae_Corydoras_pulcher_2_1
cttggaggct atggcataat acgaataata atcttactag atccactatc caaagaaata
gcatacccat ttattattct agccctatga ggaattatca taacaggatc aatctgtctt
cgacaaacgg acctaaaatc actcatcgcc tactcatcag tcagccacat gggactagtg
gcaggaggaa ttttaatcca aaccccatga ggcttcaccg gagcaattat tttaataatc
gcccacggtc tagtatcatc cgcactcttc tgccttgcca acaccacata tgaacgcacc
cacagccgaa ccatagtatt agcccgagga atacaactac tcctcccact aaccgcaacc
tgatgattta tcgctaatct agcaaatcta gccctacctc ccctaccaaa cctcataggt
gaactactaa ttattacatc tatattcaac tgatcccctt gaacacttgt tatcacagga
acaggtaccc taatcacagc cgcttactca ttatacctat tcctaaaaac tcaacgaggt
acactaccaa cccacatcat taacctacaa ccctaccac- acccgagaac acctactcat
aaccctacac ctcctcccaa ttattatgct catcacaaaa ccggaactta tatgaggatg
atgatact-- ---gtagata tagtttcaat caaaacatta gattgtggtt ctaaaaatag
aggttaaaat ccacttatcc accgagagag gcc---gaga gcagta-agg actgctaat-
ccataccccc atggttaa
>Callichthyidae_Corydoras_pulcher_3_1
cttggaggct atggcataat acgaataata atcttactag atccactatc caaagaaata
gcatacccat ttattattct agccctatga ggaattatca taacaggatc aatctgtctt
cgacaaacgg acctaaaatc actcatcgcc tactcatcag tcagccacat gggactagtg
gcaggaggaa ttttaatcca aaccccatga ggcttcaccg gagcaattat tttaataatc
gcccacggtc tagtatcatc cgcactcttc tgccttgcca acaccacata tgaacgcacc
cacagccgaa ccatagtatt agcccgagga atacaactac tcctcccact aaccgcaacc
tgatgattta tcgctaatct agcaaatcta gccctacctc ccctaccaaa cctcataggt
gaactactaa ttattacatc tatattcaac tgatcccctt gaacacttgt tatcacagga
acaggtaccc taatcacagc cgcttactca ttatacctat tcctaaaaac tcaacgaggt
acactaccaa cccacatcat taacctacaa ccctaccac- acccgagaac acctactcat
aaccctacac ctcctcccaa ttattatgct catcacaaaa ccggaactta tatgaggatg
atgatact-- ---gtagata tagtttcaat caaaacatta gattgtggtt ctaaaaatag
aggttaaaat ccacttatcc accgagagag gcc---gaga gcagta-agg actgctaat-
ccataccccc atggttaa
>Callichthyidae_Corydoras_punctatus_1_1
ctcggaggct atggaataat acgaataata attatactag atccactatc taaggaaata
gcatacccat tcattatcct agccttatga ggaatcatca taacaggttc aatttgttta
cgacaaacag acttaaaatc actcattgcc tactcgtcag ttagtcatat aggactagtc
gcaggaggaa ttctaatcca aaccccatga ggcttcaccg gggcaattat cttaataatt
gcccatggac tggtatcatc cgcactcttc tgtcttgcca acaccacata tgaacgtacc
catagccgaa ctatagtcct agcccgagga atacaactac ttcttccact aaccgcagcc
tgatgattta ttgccaacct agcaaaccta gccttgcctc ccctacccaa ccttatggga
gaactactaa ttattacagc catgttcaac tgatccccct gaacacttat tatcacagga
acaggtaccc taatcacagc tgcttactca ttatacctat ttctaaaaac ccagcgaggc
acactaccta cccacatcat taatctacaa ccatatcac- acccgagaac acctacttat
aattatacat ctcctcccaa ttatcatact cattacaaaa ccagaactta tgtgaggatg
atgatact-- ---gtagata tagtttcaac taaaacatta gattgtggtt ctaaaaatag
aggttaaaat ccacttatcc accgagagag gcc---aaaa gcagta-agg actgctaat-
ccataccccc atggttaa
>Callichthyidae_Corydoras_punctatus_2_1
ctcggaggct atggaataat acgaataata attatactag acccactatc taaggaaata
gcatacccat tcattatcct agccttatga ggaatcatca taacaggttc aatttgttta
cgacaaacag acttaaaatc actcattgcc tactcgtcag ttagtcacat aggactagtc
gcaggaggaa tcttaatcca aaccccatga ggcttcaccg gagcaattat cttaataatt
gcccatggac tggtatcatc cgcactcttc tgtcttgcta acaccacata tgaacgtacc
cacagccgaa ctatagtcct agcccgagga atacaactac ttcttccact aaccgcaacc
tgatgattta ttgccaacct agcaaaccta gccttgcctc ccctacccaa ccttatggga
gaactactaa ttattacagc catgttcaac tgatccccct gaacacttat tatcacagga
acaggtaccc taatcacagc tgcttactca ttatacctat ttctaaaaac ccagcgaggc
acactaccta cccacatcat taatctacaa ccatatcac- acccgagaac acctacttat
aattatacat ctcctcccaa ttatcatact cattacaaaa ccagaactta tgtgaggatg
atgatact-- ---gtagata tagtttcaac taaaacatta gattgtggtt ctaaaaatag
aggttaaaat ccacttatcc accgagagag gcc---aaaa gcagta-agg actgctaat-
ccataccccc atggttaa
>Callichthyidae_Corydoras_reynoldsi_1_1
cttggaggct acggaataat acgaataata accctgctag accccctatc taaagaaata
gcatacccat ttattatttt agccctatga ggaattatca taacaggatc aatctgcctc
cgacaaacag atttaaaatc actcattgcc tactcatcgg ttagccacat aggactagtc
gcaggaggaa tcttaatcca aacgccatga ggctttaccg gagctatcat tttaataatt
gcccacggcc tagtgtcatc tgccctcttc tgtcttgcca acaccacata tgaacgtacc
catagccgaa ccatagtatt agcccgagga atacaattac ttctcccact aaccgcaacc
tgatgattta tcacaaacct agcaaaccta gccctacccc cactacccaa cctaataggg
gaactactaa ttatcacagc tatgtacaac tgatccccct gaacactaat tattacagga
acaggcactc taatcacagc tgcttattca ctctacctat tcctaaaaac acaacgaggc
acactaccta cccacattat taacctccaa ccttatcac- acccgagaac accttctcat
aactctacac ctactcccaa tcattttact aattacaaaa ccagaactca tatgaggatg
atgatact-- ---gtagata tagtttcaaa caaaacatta gattgtgatt ctaaaaatag
aggttaaaat ccacttatcc accgagagag gcc---aaaa gcagta-agg actgctaat-
ccataccccc gtggttaa
>Callichthyidae_Corydoras_robineae_1_1
cttggaggct atggcataat acgaataatg atcttactag atccactatc caaagaaata
gcatacccat ttattattct agccctatga ggaattatca taacaggatc aatctgtctt
cgacagacag acctaaaatc actcatcgcc tactcatcag tcagccacat gggactagtg
gcaggaggaa ttttaatcca aaccccatga ggcttcaccg gagcaattat tttaatgatc
gcccacggtc tagtgtcatc cgcactcttc tgccttgcca acaccacata tgaacgcacc
cacagccgaa ccatagtact agcccgagga atacaactac tcctcccact aaccgcaacc
tgatgattta ttgctaacct agcaaatcta gccctacctc ccctaccaaa cctcataggt
gaactactaa ttattacatc tatattcaac tgatcccctt gaacacttgt catcacaggg
acaggtaccc taatcacagc cgcttactca ttatatctat tcctaaaaac ccaacgaggc
acactaccca cccacatcat taacctacag ccctaccac- acccgagaac acttactcat
agccctacat ctcctcccaa ttattatgct catcacaaaa ccagaactta tgtgaggatg
atgatact-- ---gtagata tagtttcaat caaaacatta gattgtggtt ctaaaaatag
aggttaaaat ccacttatcc accgagagag gcc---gaga gcagta-agg actgctaat-
ccataccccc atggttaa
>Callichthyidae_Corydoras_robineae_2_1
cttggaggct atggcataat acgaataatg atcttactag atccactatc caaagaaata
gcatacccat ttattattct agccctatga ggaattatca taacaggatc aatctgtctt
cgacagacag acctaaaatc actcatcgcc tactcatcag tcagccacat gggactagtg
gcaggaggaa ttttaatcca aaccccatga ggctttaccg gagcaattat tttaatgatc
gcccacggtc tagtgtcatc cgcactcttc tgccttgcca acaccacata tgaacgcacc
cacagccgaa ccatagtact agcccgagga atacaactac tcctcccact aaccgcaacc
tgatgattta ttgctaacct agcaaatcta gccctacctc ccctaccaaa cctcataggt
gaactactaa ttattacatc tatattcaac tgatcccctt gaacacttgt catcacaggg
acaggtaccc taatcacagc cgcttactca ttatatctat tcctaaaaac ccaacgaggc
acactaccca cccacatcat taacctacag ccctaccac- acccgagaac acttactcat
agccctacat ctcctcccaa ttattatgct catcacaaaa ccagaactta tgtgaggatg
atgatact-- ---gtagata tagtttcaat caaaacatta gattgtggtt ctaaaaatag
aggttaaaat ccacttatcc accgagagag gcc---gaga gcagta-agg actgctaat-
ccataccccc atggttaa
>Callichthyidae_Corydoras_robineae_3_1
cttggaggct atggcataat acgaataatg atcttactag atccactatc caaagaaata
gcatacccat ttattattct agccctatga ggaattatca taacaggatc aatctgtctt
cgacagacag acctaaaatc actcatcgcc tactcatcag tcagccacat gggactagtg
gcaggaggaa ttttaatcca aaccccatga ggctttaccg gagcaattat tttaatgatc
gcccacggtc tagtgtcatc cgcactcttc tgccttgcca acaccacata tgaacgcacc
cacagccgaa ccatagtact agcccgagga atacaactac tcctcccact aaccgcaacc
tgatgattta ttgctaacct agcaaatcta gccctacctc ccctaccaaa cctcataggt
gaactactaa ttattacatc tatattcaac tgatcccctt gaacacttgt catcacaggg
acaggtaccc taatcacagc cgcttactca ttatatctat tcctaaaaac ccaacgaggc
acactaccca cccacatcat taacctacag ccctaccac- acccgagaac acttactcat
agccctacat ctcctcccaa ttattatgct catcacaaaa ccagaactta tgtgaggatg
atgatact-- ---gtagata tagtttcaat caaaacatta gattgtggtt ctaaaaatag
aggttaaaat ccacttatcc accgagagag gcc---gaga gcagta-agg actgctaat-
ccataccccc atggttaa
>Callichthyidae_Corydoras_robustus_1_1
ctaggaggct atggtataat acgaataata atcttactag atccactatc caaagaaata
gcatacccat ttattattct agccctatga ggaattatca taacaggatc aatctgtctc
cgacagacag acctaaaatc actcatcgcc tactcatcag tcagccacat gggactagtg
acaggaggaa ttttgatcca aaccccatga ggctttaccg gagcaattat tttaataatc
gcccacggtc tagtatcatc cgcactcttc tgccttgcca acaccacata tgagcgcacc
cacagccgaa ccatagtatt agcccgagga atacaactac tactcccact aaccgcaacc
tgatgattta ttgctaatct agcaaatcta gccctacctc ccctaccaaa cctcatgggt
gaactactaa ttattacatc catattcaac tgatcccctt gaacacttgt tatcacagga
acaggtaccc taatcacagc cgcttactca ttatacctat tcctaaaaac tcaacgaggt
acactaccca cccacatcat taacatacaa ccctaccac- acccgagaac acctactcat
aaccctacac ctcctcccaa ttattatgct catcacaaaa ccggaactta tatgaggatg
atgatact-- ---gtagata tagtttcaat caaaacatta gattgtggtt ctaaaaatag
aggttaaaat ccacttatcc accgagagag gcc---gaga gcagta-agg actgctaat-
ccataccccc atggttaa
>Callichthyidae_Corydoras_schwartzi_1_1
ctcggaggct atggaataat acggataata gttatactag acccgctatc taaggaaata
gcatacccat tcattatttt agccttatga ggaatcatca taacaggttc aatttgttta
cgacaaacag acttaaaatc actcattgcc tactcatcag ttagtcatat aggactagtc
gcaggaggaa ttttgatcca aaccccatga ggctttaccg gagcaatcat cttaataatt
gcccatggcc tggtatcatc cgcactcttc tgtcttgcca acaccacgta tgaacgtacc
catagccgaa ctatagtcct agcccgagga atacaactac ttcttccact aaccgcaacc
tgatgattta ttgccaacct agcaaaccta gccttacctc ctctacctaa ccttatggga
gaactactaa ttattacagc catattcaat tgatccccct gaacacttat tatcacagga
acaggtaccc taatcacagc tgcttactca ttatacctat tcctaaaaac ccagcgaggc
acactaccta cccacatcat taatctacaa ccatatcat- acccgagagc acctacttat
aattatacac ctcctcccaa ttattatact cattacaaaa ccagaactta tgtgaggatg
atgatact-- ---gtagata tagtttcaac taaaacatta gattgtggtt ctaaaaatag
aggttaaaat ccacttatcc accgagagag gcc---aaaa gcagta-agg actgctaat-
ccataccccc atggttaa
>Callichthyidae_Corydoras_schwartzi_2_1
ctcggaggct atggaataat acggataata gttatactag acccactatc taaggaaata
gcatacccat tcattatctt agccttatga ggaatcatca taacaggttc aatttgttta
cgacaaacag acttaaaatc actcattgcc tactcatcag ttagtcatat aggactagtc
gcaggaggaa ttttgatcca aaccccatga ggctttaccg gagcaatcat cttaataatt
gcccatggcc tggtatcatc cgcactcttc tgtcttgcca acaccacgta tgaacgtacc
catagccgaa ctatagtcct agcccgagga atacaactac ttcttccact aaccgcaacc
tgatgattta ttgccaacct agcaaaccta gccttacctc ctctacctaa ccttatggga
gaactactaa ttattacagc catattcaat tgatccccct gaacacttat tatcacagga
acaggtaccc taatcacagc tgcttactca ttatacctat tcctaaaaac ccagcgaggc
acactaccta cccacatcat taatctacaa ccatatcat- acccgagagc acctacttat
aattatacac ctcctcccaa ttattatact cattacaaaa ccagaactta tgtgaggatg
atgatact-- ---gtagata tagtttcaac taaaacatta gattgtggtt ctaaaaatag
aggttaaaat ccacttatcc accgagagag gcc---aaaa gcagta-agg actgctaat-
ccataccccc atggttaa
>Callichthyidae_Corydoras_schwartzi_3_1
ctcggaggct atggaataat acggataata gttatactag acccgctatc taaggaaata
gcatacccat tcattatctt agccttatga ggaatcatca taacaggttc aatttgttta
cgacaaacag acttaaaatc actcattgcc tactcatcag ttagtcatat aggactagtc
gcaggaggaa ttttgatcca aaccccatga ggcttcaccg gagcaatcat cttaataatt
gcccatggcc tggtatcatc cgcactcttc tgtcttgcca acaccacgta tgaacgtacc
catagccgaa ctatagtcct agcccgagga atacaactac ttcttccact aaccgcaacc
tgatgattta ttgccaacct agcaaaccta gccttacctc ctctacctaa ccttatggga
gaactactaa ttattacagc catattcaat tgatccccct gaacacttat tatcacagga
acaggtaccc taatcacagc tgcttactca ttatacctat tcctaaaaac ccagcgaggc
acactaccta cccacatcat taatctacaa ccatatcat- acccgagagc acctacttat
aattatacac ctcctcccaa ttattatact cattacaaaa ccagaactta tgtgaggatg
atgatact-- ---gtagata tagtttcaac taaaacatta gattgtggtt ctaaaaatag
aggttaaaat ccacttatcc accgagagag gcc---aaaa gcagta-agg actgctaat-
ccataccccc atggttaa
>Callichthyidae_Corydoras_semiaquilus_1_1
cttggtggct atgggataat acgaataata atattattag acccactctc caaagaaata
acatacccct tcatcatctt agccttatga ggaattatca tgacaggctc catctgttta
cgacaaacag acctaaaatc actcattgct tattcatctg tcagccatat aggattagtt
gcaggaggta tcttaatcca aactccatgg agtttcactg gagccatcat cctaataatt
gcccacggtc ttgtatcctc agccctattc tgccttgcca acaccacata tgaacgcaca
cacagccgaa ctataatatt agcccgaggt atacaattac tcctcccact aaccacaaca
tgatgattta ttataaatct agcaaacctg gccttacccc cacttcctaa tcttatagga
gaactcttaa tcattacatc catatttaat tgatccccat gaacacttgt tattacagga
acaggcactc tcatcacagc cgcttactcc ctctacctat tcctaaaaac ccaacggggc
attttgccaa cccacattat taatctccaa ccttaccac- acccgggaac acctactcat
aaccctacac ctcttaccaa tcattatgct tattacaaaa ccagaactaa tatgaggatg
atgatact-- ---gtagata tagttttaaa taaaacatta gattgtggtt ctaaaaatag
aggttaaaat ccacttatcc accgagagag gct---tgaa gcaata-agg actgctaac-
ccctaccccc atggttaa
>Callichthyidae_Corydoras_septentrionalis_1_1
cttggaggct atggaatgat gcgtataata ctactgctag accccctctc taaagaaata
gcgtacccgt ttattatttt ggccttgtga ggcattatta taacaggctc aatctgctta
cggcaaacag acctaaaatc actcattgct tactcatctg tcagtcacat aggactcgtt
gcagcaggga tcttaatcca aaccccatga agcttcacgg ggaccatcat cctgatagtg
gcacatggtc ttgtttcctc aatactattc tgtcttgcca acacaacata tgaacgcaca
catagtcgag tcataatact tgcccgagga atacaactac ttctaccact aaccacaata
tggtgattca ctgcaaatct agcaaacctg gcccttcccc cactcccaaa ctttgtgggg
gaaatcctaa ttattacagc cgtgtttaac tgatccccat gaacactaat tatgacagga
gtaggcaccc tcattacagc tgcctactcc ctctacctat tcctgaagac ccaacggggc
gccctaccag cccacattat taacctccaa ccctaccac- actcgagaac acctactcat
ggtcctacac cttttaccaa ttatgctgct aataacaaaa ccagagctaa tatgaggatg
ataataat-- ---gtagata tag-tttaaa acaaacatta gattgtggtt ctaaaaatag
aggttaaacc ccacttatcc accgagagag gct---tcaa gcacta-agg actgctaat-
ccctaccccc atggttaa
>Callichthyidae_Corydoras_septentrionalis_2_1
cttggaggct atggaatgat gcgtataata ctactgctag accccctctc taaagaaata
gcgtacccgt ttattatttt ggccttgtga ggcattatta taacaggctc aatctgctta
cggcaaacag acctaaaatc actcattgct tactcatctg tcagtcacat aggactcgtt
gcagcaggga tcttaatcca aaccccatga agcttcacgg ggaccatcat cctgatagtg
gcacatggtc ttgtttcctc aatactattc tgtcttgcca acacaacata tgaacgcaca
catagtcgag ttataatact tgcccgagga atacaactac ttctaccact aaccgcaata
tggtgattta ctgcaaatct agcaaacctg gcccttcccc cactcccaaa ctttgtgggg
gaaatcctaa ttattacagc cgtgtttaac tgatccccat gaacactaat tatgacagga
gtaggcaccc tcattacags tgcctactcc ctctwcctat tcctgaagac ccaacggggc
gccctaccag cccacattat taacctccaa ccctaccac- actcgagaac acctactcat
ggtcctacac cttttaccaa ttatgctgct aataacaaaa ccagagctaa tatgaggatg
ataataat-- ---gkagata tag-tttaaa acaaacatta gattgtggtt ctaaaaatag
aggttaaacc ccacttatcc accgagagag gct---tcaa gcacta-agg actgctaat-
ccctaccccc atggttaa
>Callichthyidae_Corydoras_seussi_1_1
cttggaggct atggcataat acgaataatg atcttactag atccactatc caaagaaata
gcatacccat tcatcatctt agccctatga ggaattatca taacaggatc aatctgtctt
cgacaaacag acctaaaatc actcatcgcc tactcatcag tcagccacat gggtctagtg
gcaggaggca ttttaatcca aaccccatga ggcttcaccg gagcaattat tttaataatt
gcccacggtc tagtatcatc cgcactcttc tgccttgcca ataccacata tgaacgcacc
cacagccgaa ccatagtact agcccgagga atacaactac tcctcccatt aaccgcaacc
tgatgattta ttgctaacct agcaaatcta gccctacctc ccctgccaaa cctcatgggt
gaactactaa ttattacatc tatattcaac tgatcccctt gaacgcttgt tatcacggga
acaggtaccc taatcacagc cgcttactca ttatatctat tcctaaaaac tcaacgaggc
acactaccca cccacatcat taatctacaa ccataccac- acccgagaac acctactcat
aaccctacac ctcctcccaa ttattatgct catcacaaaa ccggaactca tatgaggatg
atgatact-- ---gtagata tagtttcaac caaaacatta gattgtggtt ctaaaaatag
aggttaaaat ccacttatcc accgagagag gcc---aaaa gcagta-agg actgctaat-
ccataccccc atggttaa
>Callichthyidae_Corydoras_seussi_2_1
cttggaggct atggcataat acgaataatg atcttactag atccactatc caaagaaata
gcatacccat tcatcatctt agccctatga ggaattatca taacaggatc aatctgtctt
cgacaaacag acctaaaatc actcatcgcc tactcatcag tcagccacat gggtctagtg
gcaggaggca ttttaatcca aaccccatga ggcttcaccg gagcaattat tttaataatt
gcccacggtc tagtatcatc cgcactcttc tgccttgcca ataccacata tgaacgcacc
cacagccgaa ccatagtact agcccgagga atacaactac tcctcccact aaccgcaacc
tgatgattta ttgctaacct agcaaatcta gccctacctc ccctgccaaa cctcatgggt
gaactactaa ttatcacatc tatattcaac tgatcccctt gaacgcttgt tatcacggga
gcaggtaccc taatcacagc cgcttactca ttatatctat tcctaaaaac tcaacgaggc
acactaccca cccacatcat taatctacaa ccataccac- acccgagaac acctactcat
aaccctacac ctcctcccaa ttattatgct catcacaaaa ccggaactca tatgaggatg
atgatact-- ---gtagata tagtttcaac caaaacatta gattgtggtt ctaaaaatag
aggttaaaat ccacttatcc accgagagag gcc---aaaa gcagta-agg actgctaat-
ccataccccc atggttaa
>Callichthyidae_Corydoras_seussi_3_1
cttggaggct atggcataat acgaataatg atcttactag atccactatc caaagaaata
gcatacccat tcatcatctt agccctatga ggaattatca taacaggatc aatctgtctt
cgacaaacag acctaaaatc actcatcgcc tactcatcag tcagccacat gggtctagtg
gcaggaggca ttttaatcca aaccccatga ggcttcaccg gagcaattat tttaataatt
gcccacggtc tagtatcatc cgcactcttc tgccttgcca ataccacata tgaacgcacc
cacagccgaa ccatagtact agcccgagga atacaactac tcctcccact aaccgcaacc
tgatgattta ttgctaacct agcaaatcta gccctacctc ccctgccaaa cctcatgggt
gaactactaa ttatcacatc tatattcaac tgatcccctt gaacgcttgt tatcacggga
gcaggtaccc taatcacagc cgcttactca ttatatctat tcctaaaaac tcaacgaggc
acactaccca cccacatcat taatctacaa ccataccac- acccgagaac acctactcat
aaccctacac ctcctcccaa ttattatgct catcacaaaa ccggaactca tatgaggatg
atgatact-- ---gtagata tagtttcaac caaaacatta gattgtggtt ctaaaaatag
aggttaaaat ccacttatcc accgagagag gcc---aaaa gcagta-agg actgctaat-
ccataccccc atggttaa
>Callichthyidae_Corydoras_similis_1_1
cttggaggct acggaataat acgaataata atcatactag acccactctc caaagaaata
gcatacccat ttattatctt agccttatga gggattatta taacaggttc aatttgtcta
cgacaaacag acttaaaatc actcattgcc tactcatcag ttagccatat aggactagtt
gcaggaggaa ttttaatcca aaccccatga ggcttcaccg gggcaattat cttaataatc
gcccatggcc tagtatcatc tgcactcttc tgtcttgcta acaccacata cgaacgtacc
cacagtcgaa ctatagtcct agcccgagga atacaactac ttcttccact aaccgcaacc
tgatgattta ttgccaacct agcaaatcta gccttacctc ccctacctaa tcttatagga
gaactgctaa ttatcacagc catatttaat tgatccccct gaacactaat tatcacagga
acaggcaccc taatcacagc tgcttactca ctatatctat tcctaaaaac ccaacgaggc
acactaccca cccacatcat taatctacaa ccatatcac- acccgagaac acctacttat
aatcctacat ctcctcccaa ttattatact catcacaaaa ccagaactta tgtgaggatg
atgatact-- ---gtagata tagtttcaat taaaacatta gattgtggtt ctaaaaatag
aggttaaaat ccacttatcc accgagagag gcc---aaaa gcagta-agg actgctaat-
ccataccccc atggttaa
>Callichthyidae_Corydoras_similis_2_1
cttggaggct acggaataat acgaataata atcataccag acccactctc caaagaaata
gcatacccat ttattatctt agccttatga gggattatta taacaggttc aatttgtcta
cgacaaacag acttaaaatc actcattgcc tactcatcag ttagccatat aggactagtt
gcaggaggaa ttttaatcca aaccccatga ggcttcaccg gggcaattat cttaataatc
gcccatggcc tagtatcatc tgcactcttc tgtcttgcta acaccacata cgaacgtacc
cacagtcgaa ctatagtcct agcccgagga atacaactac ttcttccact aaccgcaacc
tgatgattta ttgccaacct agcaaatcta gccttacctc ccctacctaa tcttatagga
gaactgctaa ttatcacagc catatttaat tgatccccct gaacactaat tatcacagga
acaggcaccc taatcacagc tgcttactca ctatatctat tcctaaaaac ccaacgaggc
acactaccca cccacatcat taatctacaa ccatatcac- acccgagaac acctacttat
aatcctacat ctcctcccaa ttattatact catcacaaaa ccagaactta tgtgaggatg
atgatact-- ---gtagata tagtttcaat taaaacatta gattgtggtt ctaaaaatag
aggttaaaat ccacttatcc accgagagag gcc---aaaa gcagta-agg actgctaat-
ccataccccc atggttaa
>Callichthyidae_Corydoras_similis_3_1
cttggaggct acggaataat acgaataata atcatactag acccactctc caaagaaata
gcatacccat ttattatctt agccttatga gggattatta taacaggttc aatttgtcta
cgacaaacag acttaaaatc actcattgcc tactcatcag ttagccatat aggactagtt
gcaggaggaa ttttaatcca aaccccatga ggcttcaccg gggcaattat cttaataatc
gcccatggcc tagtatcatc tgcactcttc tgtcttgcta acaccacata cgaacgtacc
cacagtcgaa ctatagtcct agcccgagga atacaactac ttcttccact aaccgcaacc
tgatgattta ttgccaacct agcaaatcta gccttacctc ccctacctaa tcttatagga
gaactgctaa ttatcacagc catatttaat tgatccccct gaacactaat tatcacagga
acaggcaccc taatcacagc tgcttactca ctatatctat tcctaaaaac ccaacgaggc
acactaccca cccacatcat taatctacaa ccatatcac- acccgagaac acctacttat
aatcctacat ctcctcccaa ttattatact catcacaaaa ccagaactta tgtgaggatg
atgatact-- ---gtagata tagtttcaat taaaacatta gattgtggtt ctaaaaatag
aggttaaaat ccacttatcc accgagagag gcc---aaaa gcagta-agg actgctaat-
ccataccccc atggttaa
>Callichthyidae_Corydoras_sipaliwini_1_1
cttggaggat acggaataat gcgaataata attatactag acccactatc taaagaaata
gcatacccat ttattatctt agccttgtga ggaattatta taacaggctc aatttgtcta
cgacaaacag acttaaaatc actcattgcc tactcatcag ttagccacat aggactggtg
gcaggaggaa ttttaatcca aaccccatga ggcttcaccg gagcaattat cttaataatt
gcccatggcc tagtatcatc cgcactcttc tgtcttgcta acaccacata tgaacgcacc
cacagccgaa ccatagtcct agcccgagga atacaactac ttcttccact aaccgcaacc
tgatggttta ttgccaacct agcaaacctg gccttacctc ccctaccaaa tcttatgggc
gagctactaa ttattacagc catattcaat tgatccccgt gaacactaat tattacagga
acaggcaccc taatcacagc tgcatactca ctatatctat tcctaaaaac ccaacgagga
acactaccta cccatattat taatctccaa ccataccac- acccgagaac acctactcat
aattctacat ctcctaccaa ttattatact aattacaaag ccagaactta tatgaggatg
atgatact-- ---gtagata tagtttcaac taaaacatta gattgtggtt ctaaaaatag
aggttaaaat ccacttatcc accgagagag gcc---aaaa gcagta-agg actgctaat-
ccataccccc atggttag
>Callichthyidae_Corydoras_sipaliwini_2_1
cttggaggat acggaataat gcgaataata atcatactag acccactatc taaagaaata
gcatacccat ttattatctt agccttgtga ggaattatta taacaggctc aatttgtcta
cgacaaacag acttaaaatc actcattgcc tactcatcag ttagccatat aggactagtg
gcaggaggaa ttttaatcca aaccccatga ggcttcaccg gagcaattat cttaatagtt
gcccatggcc tagcatcatc cgcactcttc tgtcttgcta acaccacata tgaacgcacc
cacagccgaa ccatagtcct agcccgagga atacaactac ttcttccact aaccgcaacc
tgatggttta tcgccaacct agcaaaccta gccttacctc ccctaccgaa tcttatgggc
gagctactaa ttattacagc catattcaat tgatccccat gaacactaat tattacagga
acaggcaccc taatcacagc tgcatactca ctatacctat tcctaaaaac ccaacgaggc
acactaccca cccatatcat taatctccaa ccataccat- gcccgagaac acctactcat
aattctacat cttctaccaa ttattatact gatcacaaaa ccagaactta tatgaggatg
atgatact-- ---gtagata tagtttcaac taaaacatta gattgtggtt ctaaaaatag
aggttaaaat ccccttatcc accgagagag gcc---aaaa gcagta-agg actgctaat-
ccataccccc atggttag
>Callichthyidae_Corydoras_sipaliwini_3_1
cttggaggat acggaataat gcgaataata atcatactag acccactatc taaagaaata
gcatacccat ttattatctt agccttgtga ggaattatta taacaggctc aatttgtcta
cgacaaacag acttaaaatc actcattgcc tactcatcag ttagccatat agggctagtg
gcaggaggaa ttttaatcca aaccccatga ggcttcaccg gagcaattat cttaatagtt
gcccatggcc tagcatcatc cgcactcttc tgtcttgcta acaccacata tgaacgcacc
cacagccgaa ccatagtcct agcccgagga atacaactac ttcttccact aaccgcaacc
tgatggttta tcgccaacct agcaaaccta gccttacctc ccctaccgaa tcttatgggc
gagctactaa ttattacagc catattcaat tgatccccat gaacactaat tattacagga
acaggcaccc taatcacagc tgcatactca ctatacctat tcctaaaaac ccaacgaggc
acactaccca cccatatcat taatctccaa ccataccat- gcccgagaac acctactcat
aattctacat cttctaccaa ttattatact gatcacaaaa ccagaactta tatgaggatg
atgatact-- ---gtagata tagtttcaac taaaacatta gattgtggtt ctaaaaatag
aggttaaaat ccccttatcc accgagagag gcc---aaaa gcagta-agg actgctaat-
ccataccccc atggttag
>Callichthyidae_Corydoras_sodalis_1_1
cttgggggct atggcataat acgaataata attctactag acccactatc taaagaaata
gcatacccgt ttattatcct agccctatga gggattatca taacaggatc aatttgtctt
cgacagacgg acctaaaatc gctcatcgcc tactcatcag tcagccacat gggcctagtg
gcaggaggaa ttttaatcca aaccccatga ggcttcaccg gagcaattat tttaataatc
gcccatggtt tggtatcatc cgcactcttc tgccttgcca acaccacata tgaacgcacc
cacagccgaa ccatggtact agcccgagga atacaactac tcctcccact aaccgcaacc
tgatgattta tcgctaacct agcaaatcta gccctacctc ccctaccaaa cctcatgggt
gaactactaa ttatttcgtc tatattcaac tgatcccctt gaacactcgc tatcacaggg
acaggcaccc taattacagc cgcttactca ttatatctat tcctaaagac tcaacgaggc
acactaccta ctcatatcat caacctacag ccctatcac- acccgagaac acctactcat
aaccctacac ctcctcccaa ttattatgct catcacaaag ccggagctca tgtgaggatg
atgatact-- ---gtagata tagtttcaat caaaacatta gattgtggtt ctaaaaatag
aggttaaaat ccacttatcc accgagagag gct---gaga gcagta-agg actgctaat-
ccataccccc atggttag
>Callichthyidae_Corydoras_sodalis_2_1
cttgggggct atggcataat acgaataata attctactag acccactatc taaagaaata
gcatacccgt ttattatcct agccctatga gggattatca taacaggatc aatttgtctt
cgacagacgg acctaaaatc gctcatcgcc tactcatcag tcagccacat gggcctagtg
gcaggaggaa ttttaatcca aaccccatga ggcttcaccg gagcaattat tttaataatc
gcccatggtt tggtatcatc cgcactcttc tgccttgcca acaccacata tgaacgcacc
cacagccgaa ccatggtact agcccgagga atacaactac tcctcccact aaccgcaacc
tgatgattta tcgctaacct agcaaatcta gccctacctc ccctaccaaa cctcatgggt
gaactactaa ttatttcgtc tatattcaac tgatcccctt gaacactcgc tatcacaggg
acaggcaccc taattacagc cgcttactca ttatatctat tcctaaagac tcaacgaggc
acactaccta ctcatatcat caacctacag ccctatcac- acccgagaac acctactcat
aaccctacac ctcctcccaa ttattatgct catcacaaag ccggagctca tgtgaggatg
atgatact-- ---gtagata tagtttcaat caaaacatta gattgtggtt ctaaaaatag
aggttaaaat ccacttatcc accgagagag gct---gaga gcagta-agg actgctaat-
ccataccccc atggttag
>Callichthyidae_Corydoras_sodalis_3_1
cttgggggct atggcataat acgaataata attctactag acccactatc taaagaaata
gcatacccgt ttattatcct agccctatga gggattatca taacaggatc aatttgtctt
cgacagacgg acctaaaatc gctcatcgcc tactcatcag tcagccacat gggcctagtg
gcaggaggaa ttttaatcca aaccccatga ggcttcaccg gagcaattat tttaataatc
gcccatggtt tggtatcatc cgcactcttc tgccttgcca acaccacata tgaacgcacc
cacagccgaa ccatggtact agcccgagga atacaactac tcctcccact aaccgcaacc
tgatgattta tcgctaacct agcaaatcta gccctacctc ccctaccaaa cctcatgggt
gaactactaa ttatttcgtc tatattcaac tgatcccctt gaacactcgc tatcacaggg
acaggcaccc taattacagc cgcttactca ttatatctat tcctaaagac tcaacgaggc
acactaccta ctcatatcat caacctacag ccctatcac- acccgagaac acctactcat
aaccctacac ctcctcccaa ttattatgct catcacaaag ccggagctca tgtgaggatg
atgatact-- ---gtagata tagtttcaat caaaacatta gattgtggtt ctaaaaatag
aggttaaaat ccacttatcc accgagagag gct---gaga gcagta-agg actgctaat-
ccataccccc atggttag
>Callichthyidae_Corydoras_solox_1_1
ctcggaggct atggcttaat acggataata cttctactag accccctctc taaagaaata
gcatacccat tcattattct agccttatga ggtatcatca taaccggttc aatctgctta
cggcagacag acctaaagtc actcattgct tactcatctg ttagtcatat aggactcgtc
gcagcaggaa ttctaattca aaccccatga ggctttacag gggccatcat cctgatggta
gcacacggtc ttgtatcctc aatacttttc tgcctcgcta atacaacata tgaacgcaca
cacagccgaa ccatgatact agcccgagga atacaactac ttctacccct aaccacaata
tgatgattta ctgcaaatct ggcaaaccta gctttacccc cactcccaaa tcttatagga
gaacttctaa ttatcacagc catgtttaac tgatccccat gaacattaat tatgacaggg
gcaggcacac tcattacagc tgcctactcc ctctatctct tcctgaaaac ccagcgaggc
gctttgccag cccacattat caacctccaa ccataccac- acccgagaac acctactcat
ggccctacac tttctgccaa ttatgctact aataacaaaa ccagagctaa tatgagggtg
atgataat-- ---gtagata tag-tttaac acaaacatta gattgtggtt ctaaaaatag
aggttaaaat ccacttatcc accgagagag gct---tcaa gcacta-agg actgctaat-
ccctattccc atggttaa
>Callichthyidae_Corydoras_solox_2_1
ctcggaggct atggcttaat acggataata cttctactag accccctctc taaagaaata
gcatacccat tcattattct agccttatga ggtatcatca taaccggttc aatctgctta
cggcagacag acctaaagtc actcattgct tactcatctg ttagtcatat aggactcgtc
gcagcaggaa ttctaattca aaccccatga ggctttacag gggccatcat cctgatggta
gcacacggtc ttgtatcctc aatacttttc tgcctcgcta atacaacata tgaacgcaca
cacagccgaa ccatgatact agcccgagga atacaactac ttctacccct aaccacaata
tgatgattta ctgcaaatct ggcaaaccta gctttacccc cactcccaaa tcttatagga
gaacttctaa ttatcacagc catgtttaac tgatccccat gaacattaat tatgacaggg
gcaggcacac tcattacagc tgcctactcc ctctatctct tcctgaaaac ccagcgaggc
gctttgccag cccacattat caacctccaa ccataccac- acccgagaac acctactcat
ggccctacac tttctgccaa ttatgctact aataacaaaa ccagagctaa tatgagggtg
atgataat-- ---gtagata tag-tttaac acaaacatta gattgtggtt ctaaaaatag
aggttaaaat ccacttatcc accgagagag gct---tcaa gcacta-agg actgctaat-
ccctattccc atggttaa
>Callichthyidae_Corydoras_spilurus_1_1
cttggaggct atggcatgat acgaataatg accttactag atccactatc caaagaaata
gcatacccat ttattatcct agccctatgg ggaattatca taacaggatc aatttgtctc
cgacagacag acctaaaatc actcatcgcc tactcctcag tcagccacat gggactagtg
gcaggaggaa ttttaatcca aaccccatga ggcttcaccg gagcaattat tttaataatc
gcccatggtc tagtgtcatc cgcactcttc tgccttgcca acaccacata tgaacgcacc
cacagccgaa ccatggtact agcccgagga atacaactac tcctcccact agccgcaacc
tgatgattta tcgctaacct agcaaatcta gccctacctc ctctgccaaa cctcatgggc
gaactactaa tcatcacatc tatattcaac tgatcccctt gaacacttgc tatcacaggg
acaggcaccc taatcacagc cgcttactca ttatacctat tcctaaaaac tcaacgaggc
acactaccca cccacatcat caacctacaa ccctaccac- acccgagaac acctactcat
aaccctacac ctcctcccaa ttattatact catcacaaaa ccggaactta tatgaggatg
atgatact-- ---gtagata tagtttcaat caaaacatta gattgtggtt ctaaaaatag
aggttaaaac ccacttatcc accgagagag gct---gaga gcagta-agg actgctaat-
ccacaccccc atggttaa
>Callichthyidae_Corydoras_splendens_1_1
ctcggaggct acggcataat acgaataata attatactag acccgttatc taaagaaata
gcatacccat ttattattct agccctgtga ggaattatca taacagggtc aatttgtctt
cgacaaacag acctaaaatc actcattgcc tattcatcag tcagccacat aggactagtg
gcaggaggaa ttttaatcca aaccccatga ggcttcaccg gggcaattat tttaataatc
gcccatggcc tagtatcgtc cgcactcttc tgtcttgcta ataccacata cgaacgcacc
catagccgaa ccatagtact agcccgaggc atacaactac tcctcccact aaccgcaacc
tgatgattca tcgccaacct agcaaacctg gcactacctc ccctacccaa ccttatggga
gaactactaa ttattacagc catatttaac tgatccccat gaacactaac tattacagga
acaggcaccc taattacagc cgcctactca ctatacctat tccttaaaac ccaacgaggc
acactaccca cccatatcat taatctgcaa ccctaccac- acccgagaac acctgctcat
agcccttcac ctcctcccag tcatcatact catcacaaaa ccagaactta tgtgaggatg
atgatatt-- ---gtagata tagtttcaat taaaacatta gattgtggtt ctaaaaatag
aggttaaagt ccacttatcc accgagagag gct---aaaa gcagta-agg actgctaat-
ccataccccc atggttaa
>Callichthyidae_Corydoras_splendens_2_1
ctcggaggct acggcataat acgaataata attatactag acccgttatc taaagaaata
gcatacccat ttattattct agccctgtga ggaattatca taacagggtc aatttgtctt
cgacaaacag acctaaaatc actcattgcc tattcatcag tcagccacat aggactagtg
gcaggaggaa ttttaatcca aaccccatga ggcttcaccg gggcaattat tttaataatc
gcccatggcc tagtatcgtc cgcactcttc tgtcttgcta ataccacata cgaacgcacc
catagccgaa ccatagtact agcccgaggc atacaactac tcctcccact aaccgcaacc
tgatgattca tcgccaacct agcaaacctg gcactacctc ccctacccaa ccttatggga
gaactactaa ttattacagc catatttaac tgatccccat gaacactaac tattacagga
acaggcaccc taattacagc cgcctactca ctatacctat tccttaaaac ccaacgaggc
acactaccca cccatatcat taatctgcaa ccctaccac- acccgagaac acctgctcat
agcccttcac ctcctcccag tcatcatact catcacaaaa ccagaactta tgtgaggatg
atgatatt-- ---gtagata tagtttcaat taaaacatta gattgtggtt ctaaaaatag
aggttaaagt ccacttatcc accgagagag gct---aaaa gcagta-agg actgctaat-
ccataccccc atggttaa
>Callichthyidae_Corydoras_stenocephalus_2_1
cttggaggct atggaatgat gcgtataata ctactgctag accccctctc taaagaaata
gcgtacccgt ttattatttt agccttgtga ggcattatta taacaggctc aatctgctta
cggcaaacag acctaaaatc actcattgct tactcatctg tcagtcacat aggactcgtt
gcagcaggga tcttaatcca aaccccatga agcttcacgg ggaccatcat cctgatagtg
gcacatggtc ttgtttcctc aatactattc tgtcttgcca acacaacata tgaacgcaca
catagtcgag tcataatact tgcccgagga atacaactac ttctaccact aaccgcaata
tggtgattta ctgcaaatct agcaaacctg gcccttcccc cactcccaaa ctttgtgggg
gaaatcctaa ttattacagc cgtgtttaac tgatccccat gaacactaat tatgacagga
gtaggcaccc tcattacagc tgcctactcc ctctacctat tcctgaagac ccaacggggc
gccctaccag cccacattat taacctccaa ccctaccac- actcgagaac acctactcat
ggtcctacac cttttaccaa ttatgctgct aataacaaaa ccagagctaa tatgaggatg
ataataat-- ---gtagata tag-tttaaa acaaacatta gattgtggtt ctaaaaatag
aggttaaacc ccacttatcc accgagagag gct---tcaa gcacta-agg actgctaat-
ccctaccccc atggttaa
>Callichthyidae_Corydoras_sterbai_2_1
cttggaggct atggaataat acgaataata attatactag acccactatc taaagaaatg
gcatacccat ttattatcct agccttatgg ggaatcatta taacaggctc aatttgctta
cgacaaacgg acttaaaatc actcattgcc tactcatcag tcagccacat aggactagtc
gcaggaggaa ttttaatcca aaccccatga ggctttaccg gagcaattat cctaataatt
gcccatggct tagtatcatc cgcactcttc tgtcttgcta acaccacata tgaacgtacc
catagccgaa ctatagtcct agcccgagga atgcaactac ttcttccact aaccgcaacc
tgatgattta ttgccaacct agcaaatcta gccttacctc ccctacccaa tctcatagga
gaactactaa ttattacagc catattcaat tgatccccct gaacactaat tatcacagga
acaggcaccc taatcacagc tgcttattca ctatacctgt tcctaaaaac ccaacgaggc
acactaccta ctcacatcat caacctacaa ccataccac- acccgagaac acctacttat
aactatacat ctcctcccaa ttattatact tatcacaaaa ccagaactta tgtgaggatg
atgatact-- ---gtagata tagtttcaac taaaacatta gattgtggtt ctaaaaatag
aggttaaaat ccacttatcc accgagagag gcc---aaaa gcagta-agg actgctaat-
ccataccacc atggttaa
>Callichthyidae_Corydoras_treitlii_1_1
cttggaggct atgggttaat acgaataata ctactactag accccctctc taaagaaata
gcatacccgt ttattattct agccctatga ggcatcatta taacaggctc aatctgctta
cggcaaacag acataaaatc actcattgct tactcatccg ttagtcacat gggactcgtc
gcagcaggaa tcctaattca aaccccatga ggcttcacag gagccatcat cctaatagta
gcacatggcc ttgcatcctc aatactcttc tgtctcgcta atacaacata tgaacgcaca
cacagccgaa ccataatgct agcccgaggg atacaactac ttctaccctt aactacaata
tgatgattta ctgcaaatct ggcaaaccta gccctacccc cactcccaaa ccttatagga
gaacttctaa ttatcacagc catatttaac tggtctccat gaacattaat tataacagga
ataggcacac taattacagc tgcttactcc ctctaccttt tcctgaaaac ccagcggggc
actttgccag cccacattat caaccttcaa ccataccac- actcgagaac acctactcat
ggccttacac tttctgccaa ttatgctact aatgacaaaa ccagaactaa tatgaggatg
ataatagt-- ---gtagata tag-tttaac acaaacatta gattgtggtt ctaaaaatag
aggttaaaat ccacttatcc accgagagag gct---tcaa gcacta-agg actgctaat-
ccctatgccc atggttaa
>Callichthyidae_Corydoras_treitlii_2_1
cttggaggct atgggttaat acgaataata ctactactag accccctctc taaagaaata
gcatacccgt ttattattct agccctatga ggcatcatta taacaggctc aatctgctta
cggcaaacag acataaaatc actcattgct tactcatccg ttagtcacat gggactcgtc
gcagcaggaa tcctaattca aaccccatga ggcttcacag gagccatcat cctaatagta
gcacatggcc ttgcatcctc aatactcttc tgtctcgcta atacaacata tgaacgcaca
cacagccgaa ccataatgct agcccgaggg atacaactac ttctaccctt aactacaata
tgatgattta ctgcaaatct ggcaaaccta gccctacccc cactcccaaa ccttatagga
gaacttctaa ttatcacagc catatttaac tggtctccat gaacattaat tataacagga
ataggcacac tcattacagc tgcttactcc ctctaccttt tcctgaaaac ccagcggggc
actttgccag cccacattat caaccttcaa ccataccac- actcgagaac acctactcat
ggccttacac tttctgccaa ttatgctact aatgacaaaa ccagaactaa tatgaggatg
ataatagt-- ---gtagata tag-tttaac acaaacatta gattgtggtt ctaaaaatag
aggttaaaat ccacttatcc accgagagag gct---tcaa gcacta-agg actgctaat-
ccctatgccc atggttaa
>Callichthyidae_Corydoras_treitlii_3_1
cttggaggct atgggttaat acgaataata ctactactag accccctctc taaagaaata
gcatacccgt ttattattct agccctatga ggcatcatta taacaggctc aatctgctta
cggcaaacag acataaaatc actcattgct tactcatccg ttagtcacat gggactcgtc
gcagcaggaa tcctaattca aaccccatga ggcttcacag gagccatcat cctaatagta
gcacatggcc ttgcatcctc aatactcttc tgtctcgcta atacaacata tgaacgcaca
cacagccgaa ccataatgct agcccgaggg atacaactac ttctaccctt aactacaata
tgatgattta ctgcaaatct ggcaaaccta gccctacccc cactcccaaa ccttatagga
gaacttctaa ttatcacagc catatttaac tggtctccat gaacattaat tataacagga
ataggcacac taattacagc tgcttactcc ctctaccttt tcctgaaaac ccagcggggc
actttgccag cccacattat caaccttcaa ccataccac- actcgagaac acctactcat
ggccttacac tttctgccaa ttatgctact aatgacaaaa ccagaactaa tatgaggatg
ataatagt-- ---gtagata tag-tttaac acaaacatta gattgtggtt ctaaaaatag
aggttaaaat ccacttatcc accgagagag gct---tcaa gcacta-agg actgctaat-
ccctatgccc atggttaa
>Callichthyidae_Corydoras_undulatus_1_1
ctaggaggct acggaataat acgaataata attatactag accccatctc taaagaaata
gcatacccat ttattatttt agctctatgg ggaattatta tgaccggatc aatttgcctc
cgacaaacag acctaaaatc acttatcgct tactcatctg ttagccacat aggactggtt
gcaggaggaa ttttaattca aaccccatgg ggctttaccg gagcaattat cttaataatc
gcccatggcc tagtctcatc agcccttttt tgcctcgcca atacaacata tgaacgtacc
cacagccgaa caatagttct agcccgagga atacaaatgc ttctcccact taccgcaacc
tgatggttta ttgccaatct agcaaaccta gccctgcccc ccctgcctaa tcttatagga
gaacttctaa ttattacctc tatatttaac tgatccccat gaacactaat tattacagga
acaggcaccc taattacagc tgcctactca ctctatcttt tcctaaaaac ccaacgaggc
accctaccca tgcatattat taacctccaa ccttatcac- acccgagaac acctgctcat
aaccctacat cttctcccaa ttattttact catcacaaaa ccagaactca tatgaggatg
atgatact-- ---gtagata tagtttcaat caaaacatta gattgtggtt ctaaaaatag
aggttaaaac ccacttatcc accgagagag gcc---taaa gcagta-agg actgctaat-
ccataccccc atggttaa
>Callichthyidae_Corydoras_vittatus_1_1
cttggaggct atgggttaat acgaatgata ctactactag accccctctc taaagaaata
gcatacccgt ttattattct agctttatga ggcatcatta taacaggctc aatctgctta
cggcaaacag acctaaaatc actcattgcc tactcatctg tgagccacat aggactcgtc
gcagcaggaa tcctgattca aaccccatga ggcttcacag gggccatcat cctaatagta
gcacacggtc ttgtatcctc aatacttttc tgtctcgcta atacaacata tgaacgcaca
cacagccgaa ccataatgct agcccgagga atacaactac ttctaccgct aaccgcaata
tgatgattta ctgcaaatct agcaaatctg gccctacccc cactcccaaa cctcatagga
gaacttctaa tcatcacagc catgtttaac tggtctccat gaacattaat tataacagga
acaggtacac tcattacagc tgcctactcc ctctacctct tcctgaaaac ccagcggggc
gccctgccag cccacattat caacctccag ccataccac- actcgagagc acctactcat
agccctgcac tttctgccaa ttattctact aatgacaaaa ccagagctaa tatgaggatg
atggtagt-- ---gtagata tag-tttaac acaaacatta gattgtggtt ctaaaaatag
aggttaaaat ccacttatcc accgagagag gct---tcaa gcacta-agg actgctaat-
ccctattccc atggttaa
>Callichthyidae_Corydoras_vittatus_2_1
cttggaggct atgggttaat acgaatgata ctactactag accccctctc taaagaaata
gcatacccgt ttattattct agctttatga ggcatcatta taacaggctc aatctgctta
cggcaaacag acctaaaatc actcattgcc tactcatctg ttagccacat aggactcgtc
gcagcaggaa tcctgattca aaccccatga ggcttcacag gggccatcat cctaatagta
gcacacggtc ttgtatcctc aatacttttc tgtctcgcta atacaacata tgaacgcaca
cacagccgaa ccataatgct agcccgagga atacaactac ttctaccgct aaccgcaata
tgatgattta ctgcaaatct agcaaatctg gccctacccc cactcccaaa cctcatagga
gaacttctaa tcatcacagc catgtttaac tggtctccat gaacattaat tataacagga
acaggtacac tcattacagc tgcctactcc ctctacctct tcctgaaaac ccagcggggc
gccctgccag cccacattat caacctccag ccataccac- actcgagagc acctactcat
agccctgcac tttctgccaa ttattctact aatgacaaaa ccagagctaa tatgaggatg
atggtagt-- ---gtagata tag-tttaac acaaacatta gattgtggtt ctaaaaatag
aggttaaaat ccacttatcc accgagagag gct---tcaa gcacta-agg actgctaat-
ccctattccc atggttaa
>Callichthyidae_Corydoras_vittatus_3_1
cttggaggct atggattaat acgaatgata ctactactag accccctctc taaagaaata
gcatacccgt ttattattct agctttatgg ggcatcatta taacaggctc aatctgctta
cggcaaacag acctaaaatc actcattgcc tactcatctg ttagccacat aggactcgtc
gcagcaggaa tcctgattca aaccccatga ggcttcacag gggccatcat cctaatagta
gcacacggtc ttgtatcctc aatacttttc tgtctcgcta atacaacata tgaacgcaca
cacagccgaa ccataatgct agcccgagga atacaactac ttctaccgct aaccgcaata
tgatgattta ctgcaaatct agcaaatctg gccttacccc cactcccaaa cctcatagga
gaacttctaa tcatcacagc catgtttaac tggtctccat gaacattaat tataacagga
acaggtacac tcattacagc tgcctactcc ctttacctct tcctgaaaac ccagcggggc
gccctgccag cccacattat caacctccag ccataccac- actcgagagc acctactcat
agccctgcac tttctgccaa ttattctact aataacaaaa ccagagctaa tatgaggatg
atggtagt-- ---gtagata tag-tttaac acaaacatta gattgtgatt ctaaaaatag
aggttaaaat ccacttatcc accgagagag gct---tcaa gcacta-agg actgctaat-
ccctattccc atggttaa
>Callichthyidae_Corydoras_zygatus_1_1
ctagggggct acggaataat gcgaataatg attatactag atcccctatc caaagaaata
gcatacccat ttattatcct agccttatga ggaattatca tgaccggatc aatttgtctc
cgacaaacag acctgaagtc actcatcgcc tactcatcag tcagccacat gggcctggtc
gcagggggaa tcttaatcca aaccccatga ggcttcaccg gagcaattat cttaataatc
gcccatggtc tagtatcatc cgcactcttt tgtcttgcta acaccacata tgaacgtacc
cacagccgaa ccatagtact agcccgagga atacaactac tcctcccact aaccgcaacc
tgatggttta ttgccaacct agcgaatcta gctttacccc ctctacccaa cctcatagga
gaactactaa ttattacagc catgtttaac tggtctcctt gaacactaat tattacagga
acaggcaccc taatcacagc tgcctattca ctataccttt tcctaaaaac ccaacgaggc
acactaccca ctcacattat taacctacaa ccctaccac- acccgagaac acctactcat
aattctacat ctcctcccaa ttattatact catcacaaaa ccagaactca tgtgaggatg
atgatact-- ---gtagata tagtttcaac taaaacatta gattgtggtt ctaaaaatag
aggttaaaat ccacttatcc accgagagag gcc---gaga gcagta-agg actgctaat-
ccataccccc atggttaa
>Callichthyidae_Corydoras_zygatus_2_1
ctagggggct acggaataat gcgaataatg attatactag atcccctatc caaagaaata
gcatacccat ttattatcct agccttatga ggaattatca tgaccggatc aatttgtctc
cgacaaacag acttgaagtc actcatcgcc tactcatcag tcagccacat gggcctggtc
gcagggggaa tcttaatcca aaccccatga ggcttcaccg gagcaattat cttaataatc
gcccatggtc tagtatcatc cgcactcttt tgtctcgcta acaccacata cgaacgtacc
cacagccgaa ccatagtact agcccgagga atacaactac tcctcccact aaccgcaacc
tgatggttta ttgccaacct agcgaatcta gctttacccc ctctacccaa cctcatagga
gaactactaa ttattacagc catgtttaac tggtctcctt gaacactaat tattacagga
acaggcaccc taatcacagc tgcctattca ctataccttt tcctaaaaac ccaacgaggc
acactaccca ctcacattat caacctacaa ccctaccac- acccgagaac acctactcat
aattctacat ctcctcccaa ttattatact catcacaaaa ccagaactca tgtgaggatg
atgatact-- ---gtagata tagtttcaac taaaacatta gattgtggtt ctaaaaatag
aggttaaaat ccacttatcc accgagagag gcc---gaga gcagta-agg actgctaat-
ccataccccc atggttaa
>Callichthyidae_Corydoras_zygatus_3_1
ctagggggct acggaataat gcgaataatg attatactag atcccctatc caaagaaata
gcatacccat ttattatcct agccttatga ggaattatca tgaccggatc aatttgtctc
cgacaaacag acttgaagtc actcatcgcc tactcatcag tcagccacat gggcctggtc
gcagggggaa tcttaatcca aaccccatga ggcttcaccg gagcaattat cttaataatc
gcccatggtc tagtatcatc cgcactcttt tgtcttgcta acaccacata tgaacgtacc
cacagccgaa ccatagtact agcccgagga atacaactac tcctcccact aaccgcaacc
tgatggttta ttgccaacct agcgaatcta gctttacccc ctctacccaa cctcatagga
gaactactaa ttattacagc catgtttaac tggtctcctt gaacactaat tattacagga
acaggcaccc taatcacagc tgcctattca ctataccttt tcctaaaaac ccaacgagga
acactaccca ctcacattat caacctacaa ccctaccac- acccgagaac acctactcat
aattctacat ctcctcccaa ttattatact catcacaaaa ccagaactca tgtgaggatg
atgatact-- ---gtagata tagtttcaac taaaacatta gattgtggtt ctaaaaatag
aggttaaaat ccacttatcc accgagagag gcc---gaga gcagta-agg actgctaat-
ccataccccc atggttaa
>Callichthyidae_Dianema_longibarbis_2_1
cttggaggat atggcataat acgaataata attttactag accccttatc taaagaaata
gcatatccat ttattgccct agccctttga ggaattatta taactggtac tatctgcata
cgtcaaactg acataaaatc cctcatcgca tactcttctg taagtcacat gggcttagtt
gcagctggca ttttaattca gaccccatga ggatttactg gagcaattat tcttataatt
gcccacggac tagtatcatc cgccctattt tgtttagcta ataccacata tgaacgaacc
catagccgaa caatagtgct agcacgaggt atacaactaa ttttgccact cgccgccaca
tgatgattta ttgccaatct agctaacctt gctctcccac ctcttccaaa ccttatagga
gaacttctaa ttattacagc tatatttaac tgatccccct gaacgctagt aattacagga
gcaggtactc ttattacagc tgcatactcc ctttacctct tcttaataac ccaacggggc
cctctaccta tccacattac taatatacaa ccattccac- acccgcgaac atctacttat
agttctacac ctactcccaa ttattttatt gattacgaag ccagaactaa tgtgaggctg
atggtatt-- ---gtagata tagttttaac caaaacatta gattgtggtt ctaaaaatag
aggttaaact cctcttatcc accgagagag gcc---agag gcaata-agg actgctaat-
ccctatctcc gcagttaa
>Nematogenyidae_Nematogenys_inermis_1_1
ctngggggct atgggataat acgcataata ataatactcg accccctttc taaaaatatg
acatacccat ttattatctt agccctatga ggtataatca taacaggctc catctgctta
cgacaaacag acctaaaatc actcatcgcc tattcatcta ttagccacat aggtttagcc
acaggaggta ttcttattca aaccccctgg ggctttacag gggcaattac tttaataatc
gcccacggct tagtctcatc aaccctattc tgcttagcta acacgaccta cgaacgagta
cacagccgaa caatattact tacccgaggc ctacaagtaa tttttccgct gactgctgtc
tgatgactca tgtccaacct aactaacctg gcccttcccc cctcaccaaa cctaatagga
gaaattataa ttatcacagc cctattcgtc tgatcaccat gaacacttgc cctcaccgga
ctaagcaccc taatcacagc atcctactca ttatacctct ttcttatgac acaatacgga
acaccaccaa ctcatatact caacatatat tcaccgcat- actcgagaac acctattaat
catacttcac cttctaccaa tcttccttct tattactaaa acagaacttt tgtgaggatg
atggtact-- ---gtaaata tagtttaaat -aaaacacta gattgtgatt ctagtaataa
aggttaaaaa ccttttactt gccgagagag gta---taaa acaata-aga actgctaat-
tcttagcccc gcagttaa
>Trichomycteridae_Listrura_nematopteryx_1_1
ctaggaggct acggtatgat acgaatgata attatactag acccgctctc taaagagata
gcctaccctt tcattattct agccctttga ggtattatta taaccggctc catctgctta
cgacaaacag acctaaaatc cctaatcgcc tactcatccg tcagccacat aggcctcgtt
gcaggaggca tcttaattca aaccccatga ggctttaccg gagcaattat tcttataatt
gcacacggcc tggtctcttc agcactattt tgcctagcaa atacagccta cgagcgaacc
catagccgaa ccatagtgct ggcccgaggc cttcaaataa tcttccccct cgctgccgtt
tgatgattta ttgctaatct tgctaattta gccctacccc cattaccaaa cctgatagga
gaacttatta ttattacagc cctatttaac tgatccccct gaaccctcgc aataacaggt
gccggcaccc tcattaccgc tgcctattca ctctatttat ttcttataac acaacgagga
ccactgccca cacacattac aaatttacaa ccattccac- acccgagagc atctattaat
ggttctccac cttctcccag tcattctcct cattacaaaa ccagaactaa tatgagggtg
gtgatact-- ---gtaggtg tagttttaac aaaaacatta gattgtggtt ctaaaaatag
gggttaaagc cccctcaccc accgagagag gcc---cgaa gcaatg-agg actgctaat-
ccccatcccc acggttaa
>Trichomycteridae_Microcambeva_barbata_1_1
ctaggaggct acggcatgat acgaataatg attatactag accccctctc caaagaaata
gcatacccat ttattatttt agccctctga ggtattatca taacaggatc catctgttta
cgacaaacag acctaaaatc tctaattgcc tactcatccg tcagccacat aggcctggtt
gcgggaggaa ttctaattca aacaccatga ggattcaccg gagcaattat tctaataatt
gcccatggct tagtctcttc agcactattc tgcttagcaa atacagccta cgaacgaacc
cacagccgaa caatagtatt agcccgaggc ctacaaatga ttttccccct caccgccgtc
tgatgattta ttgctaacct ggccaacctg gccctaccgc ccttgccaaa cctaatagga
gaacttatca ttattacaac tatatttaac tgatcaccat atactctcgc aataacaggc
gccggaaccc taattaccgc tgcctactca ctctacctat tcctcataac acaacgaggc
cccctgccca cccatattgt aaacttacaa ccattccac- acccgagagc acctactcat
agtcctccac ctcctccccg tcattctcct tattacaaaa cccgaactaa tatgagggtg
atgatact-- ---gtagata tagttttaac aaaaacatta gattgtggtt ctaaaaatag
gggttaaaat ccccttatcc accgagagag gcc---agaa gcaatg-agg actgctaat-
ccccatcccc atggttaa
>Trichomycteridae_Microcambeva_jucuensis_1_1
ttggtaggct acggcatgat acgaataatn attatactag accccctctc caaagaaatg
gcatacccat ttattatttt agccctctga ggcattatca taacaggctc catctgttta
cgacaaacag acctaaaatc tctaattgcc tactcatctg tcagccacat aggcctggtt
gcgggaggaa ttctaattca aacaccatga ggattcaccg gagcaattat tctaataatt
gcccatggct tagtctcttc agcactattc tgcttagcaa atacagccta cgaacgaacc
cacagccgaa caatagtatt agcccgaggc ctacaaatga tctttcccct caccgccgtc
tgatgattta ttgctaacct ggccaaccta gccctaccac ccctgccaaa cctaatagga
gagcttatca tcattacaac tatatttaac tggtcaccat atactctcgc aataacaggc
gccgggaccc taattaccgc tgcctactcg ctctacctgt tcctcataac acaacgaggc
cccctcccca cccatattgt aaacttacaa ccatttcac- acgcgagagc acctactcat
agtcctccac ctcctccccg tcattctcct tattacaaag cccgaactaa tatgagggtg
atgatact-- ---gtagata tagttttaat aaaaacatta gattgtggtt ctaaaaatag
gggttaaaat ccccttatcc accgagagag gcc---agaa gcaatg-agg actgctaat-
ccccatcccc atggttaa
>Trichomycteridae_Microcambeva_ribeirae_1_1
cttggaggct atggtataat acgaataata atcatactag accccctctc taaagaaata
gcatacccat ttattatctt agccctttga ggaattatta tgacagggtc tatttgttta
cgacaaacgg atctaaaatc cctaatcgcc tactcatctg ttagccacat aggcttggtt
gcaggaggaa ttctagttca aacgccatga ggatttaccg gggcgattat ccttataatt
gcccatggcc tggtctcctc agcattattc tgcctggcaa acacagctta tgaacgaaca
catagtcgaa caatagtatt agcccgagga ctacaaataa tctttccact cacggctgtt
tgatgattca tcgctaactt agccaatttg gccttgcctc ccctgccaaa tctaataggc
gaacttatta ttattacaac tatgtataac tggtcgcctc tgacccttgc aataactgga
gcaggaacac taatcactgc tgcctactca ctctatttgt ttctaataac gcaacgaggc
ccactaccca accatattat aaacttacaa ccattccac- acccgagaac atctattaat
agtcctacac ctcctccccg tcattctcct tattacaaaa cccgaactaa tatgagggtg
atgatact-- ---gtagata tagtttcaac aaaaacatta gattgtggtt ctaaaaatgg
aagttaaaat ctccctatcc accgagagag gct---agaa gcaatg-agg actgctaat-
ccccatcccc atggttaa
>Trichomycteridae_Sarcoglanis_simplex_1_1
taaggcggat atggcataat acgaataata gttcttctag accccccctc caaagaaata
gcctacccat ttattattct agctctctga ggcgtcatta taacaggatc aatctgtcta
cgacagactg atctaaaagc actcatcgcg tactcctccg taagccatat aggcctgatt
gcaggaggaa ttttaattca gaccccatga ggcttctcag gggcaattgt tttaatagtt
gctcacggcc tagtctcatc agcattattc tgtctagcaa atataacata tgaacgaacc
cacagccgag caataatttt aacccgaggc ctacaagcaa tcttccccct gaccgctttc
tgatggctca tcaccaacct tgcaaaccta gctttgcccc ctctgccaaa cctaatagga
gagctcatca ttatcgcctc cctatttaat tggtccccct gaactctcgc tataacgggc
ctgggagccc ttattactgc tgcatattcc ctctacttat ttatcataac acaacgaggc
cctctcccat cgcacctcac caaccttaaa ccctcccac- acccgagaac accttataat
aaccctccac ctcctcccaa ttattctact cattacaaaa ccagagttaa taggaggatg
atgatact-- ---gtagata tagttttaac aaaaacatta gattgtggtt ctaaaaatag
gggttaaaac ccccttatcc accgagagag gct--ataaa gcaatg-aag actgctaac-
cctcatctcc gcggttaa
>Cichlidae_Bujurquina_mariae_1_1
ctaggcgggt acggtataat acgaataata ataatactag agcccttaac caaagaactc
agttatcctt ttattattct tgccctctga ggagtaatca taacaagctc tatttgccta
cgccaaactg atttaaagtc cctaatcgcc tactcatcag ttagccacat gggccttgtt
gcagccggaa ttttaattca aaccccttga agctttaccg gtgccttaat tcttataatc
gcccatggac tgacttcctc cgctcttttt tgtttagcta acacaaatta tgaacgaacc
cacagccgaa cccttatttt agcccgaggc ttacaaatag ttcttcccct aataacggct
tgatgattta ttgccagcct tgctaacctc gccctgcctc ccctccctaa cctaatagga
gaattaataa ttattacctc tctatttaac tgatcatgat gaacaattgc actaacagga
acaggcactc taatcaccgc aagttattcc ctctatatat tcttaataac acagcggggt
cccctcccct cccacattat tgcacttgaa ccaacacac- tctcgagaac accttttaat
ggttatacac atcctccccc ttctactctt aattcttaaa ccagagttaa tttgaggctg
aacgttct-- ---gtagata tag-tttaac aaaaacatta gattgtgatt ctaaaaacag
aggttaaagt cctcttatcc accgagagag atc--tgcc- ataaca-aag actgctaat-
ccctgtttcc ttggttaa
>Loricariidae_Hypancistrus_zebra_1_1
cttggaggct atggaataat acgaataata attatattag acccactatc taaagacata
gcttatccat ttattattct tgccttatga ggtattatta taacaggctc tatttgtctc
cgtcaaacag acttaaaatc acttattgcc tattcatcag ttagccacat aggattagta
gcaggaggaa tcctaattca aaccccatga gggtttaccg gcgcaattat tctaataatc
gcccacggac tagtatcctc agccctattc tgcctagcca atacaatata tgaacgaaca
catagtcgaa ccataattct tgcccgaggc ttacaagtca tcttcccact caccactact
tgatgattca tcgctaacct agcaaaccta gccctacctc ccctacccaa cttaatagga
gaaatcatca ttatcacagc aatatttaac tgatccccat taaccctcat cctaactgga
acaggtacac taattacagc agcctattcc ctataccttt ttctgataac acaacgaggc
cccctcccaa cccatattat aaacctacaa cccttccac- acccgagaac accttctaat
gactctgcac ctactcccaa tcatcctact catcacaaaa ccagagctca tatgagggtg
atggtatt-- ---gtagata tagtttaaat caaaacatta gattgtggtt ctaaaaatag
aagttaaaat cctcttatcc accgagagag gcta-aaaaa gcaata-agg actgctaat-
ccttatatcc atggttaa
>Geotriidae_Geotria_australis_1_1
ttagggggat acggcataat acgaataacc tcgctactaa tcccgctgac taaaaactta
gctacgccat ttatagtaat cgccatatga ggaataatta tgacaagctc aatctgctta
cgacaaacag acctaaaatc tataatcgcc tactcttcaa tcagccatat aggcctagta
atcgcaggca ccctcacaat aaccccttga gcctgatcgg gcgccctcgc tatgataatt
gcccacggcc ttgtatcatc tggcctattc tgcttagcaa acattaccta cgaacgaacc
catactcgct ctatctttat aaatcggggc ctaaaaatac tattccccct tataacattc
tgatgactaa taataacatt tgccaacata gctttacccc cattccctaa ctttatagca
gaaatcatga ttatttctgc tatatttaac tgatcagact gaacaatact gcttctagga
ttaagcatag tcttaacggc cctattctca ctaaatatac tcctgataac acaacatgaa
catccaaata aacatgcccc ag----tcaa ccccatcact acccgagaac acctcctgct
cctcatgcac acctgcccct tattcgctct gatcgtaaac cca------- ----actatg
atcatactct aacgcacgca tagtttcact caaaacatta gattgtgagt ctaataaaga
aggttaaaat ccctctgttt gccgagagag gcc-tggtac gcacca-aga actgctaat-
tcttatccct gcggttca
>Diplomystidae_Diplomystes_camposensis_1_1
ctggggggct acggcataat acgaataata gtcatactag acccgctttc caaagacata
gcataccctt tcatcattct ggccctatga ggtattatta tgacagggtc catctgcctg
cggcaaacag acctaaaatc actaatcgcc tactcatctg ttagccacat gggcctggtt
gcaggaggaa tcttaattca aaccccatga ggctttactg gagcaatcgt cctcataatt
gcccacggac tagcatcctc agcattgttt tgccttgcca atacaactta tgaacgaaca
catagccgaa caataatcct tgctcgagga atacaaataa ttttcccact aacagccatt
tgatggtttt ccgccaatct agcaaaccta gccctacccc ctctgcccaa tctaatagga
gaactcatga ttattacagc catatttaat tgatccccct gaaccttagt cctaaccgga
gcaggtaccc taattacagc ggcatactcc ttatacctat ttctaataac ccaacgtggc
cccctaccgc tacacattac aaaccttcaa cccttccat- actcgagaac acttattaat
agcccttcac cttatcccaa tctttctcct catcacaaaa cctgagctaa tatgaggctg
atgatact-- ---gtagata tagtttaaac annnnnnnnn nnnnnnnnnn nnnnnnnnnn
nnnnnnnnnn nnnnnnnnnn nnnnnnnnnn nnnnnnnnnn nnnnnnnnnn nnnnnnnnnn
nnnnnnnnnn nnnnnnnn
>Diplomystidae_Diplomystes_mesembrinus_1_1
ctggggggct acggcataat acgaataata gtcatactag acccgctttc caaagacatg
gcatacccct tcatcatttt ggccctatgg ggtattatta taacagggtc catctgcctg
cggcaaacag acctaaaatc actaatcgcc tactcatctg tcagccacat gggcctagtt
gcaggaggaa tcttaattca aaccccatga ggctttactg gagcaatcgt cctcataatt
gcccacggac tagcatcctc agcactattt tgccttgcca atacaactta tgaacgaaca
catagccgaa caataatcct tgctcgaggt atacaaataa ttttcccact aacagccatt
tgatggtttt ccgccaatct agcaaatcta gccctacccc ctctgcccaa tctaatagga
gaactcataa ttattacagc catatttaat tgatccccct gaaccttggc cctaaccgga
gcaggcaccc taatcacagc ggcatactcc ttatacctat ttctaataac ccaacgtggc
cccctaccgc tgcacattac aaaccttcaa cctttccat- actcgagaac acttattaat
ggcccttcac cttatcccaa tctttctcct catcacaaaa cctgagctaa tatgaggctg
atgatact-- ---gtagata tagtttaaac annnnnnnnn nnnnnnnnnn nnnnnnnnnn
nnnnnnnnnn nnnnnnnnnn nnnnnnnnnn nnnnnnnnnn nnnnnnnnnn nnnnnnnnnn
nnnnnnnnnn nnnnnnnn
>Diplomystidae_Olivaichthys_viedmensis_1_1
ctggggggct acggcataat acgaataata gtcatactag acccgctttc caaagacatg
gcatacccct tcatcatttt ggccctatgg ggtattatta taacagggtc catctgcctg
cggcaaacag acctaaaatc actaatcgcc tactcatctg tcagccacat gggcctggtt
gcaggaggaa tcttaattca aaccccatga ggctttactg gagcaatcgt cctcataatt
gcccacggac tagcatcctc agcactgttt tgccttgcca atacaactta tgaacgaaca
catagccgaa caataatcct tgctcgaggt atacaaataa ttttcccact aacagccatt
tgatggtttt ccgccaatct agcaaaccta gccctacccc ctctgcccaa tctaatagga
gaactcataa ttattacagc catatttaat tgatccccct gaaccttggc cctaaccgga
gcaggcaccc taatcacagc ggcatactcc ttatacctat ttctaataac ccaacgtggc
cccctaccgc tgcacattac aaaccttcaa cctttccat- actcgagaac acttattaat
ggcccttcac cttatcccaa tctttctcct catcacaaaa cctgagctaa tatgaggctg
atgatact-- ---gtagata tagtttaaac annnnnnnnn nnnnnnnnnn nnnnnnnnnn
nnnnnnnnnn nnnnnnnnnn nnnnnnnnnn nnnnnnnnnn nnnnnnnnnn nnnnnnnnnn
nnnnnnnnnn nnnnnnnn
>Callichthyidae_Aspidoras_fuscoguttatus_1_1
ctaggaggct atgccataat acgaataata ataatattag accccctctc caaggaaatg
gcctacccat ttattgtcct agccctttga ggcattatta taacaggatc aatttgcctt
cggcagacag acctaaagtc gctcatcgcc tactcatccg tcagccacat ggggctggtc
gcaggaggga ttttaattca aaccccatga ggcttcaccg gagcaattat cttgataatc
gctcatggcc ttgtatcatc cgcactattc tgccttgcta acacaacata cgaacgcaca
cacagtcgaa ctatagtgtt agctcgaggg atgcagttaa tccttccact aaccgcaact
tgatgattta ttgccaacct agcaaatcta gccctgcccc ctataccaaa tcttatagga
gaactcctaa ttattacagc catatttaac tgatccccct gaacactagc cataacagga
actggcaccc tgattacagc tgcttactcc ctctatcttt tcttaaaaac ccaacgtggg
gcactaccag tgcacattat taacctacaa ccatatcac- acccgagaac acctacttat
aatactacac ctgctcccaa tcatcttact tatcacaaaa ccagaaatta tatgagggtg
atgatact-- ---gtagata tagttttaac taaaacatta gattgtggtt ctaaaaatag
aggttaaaat ccacttattt accgagagag gct---taaa gcagta-agg actgctaatc
ccataccccc acggttag
>Callichthyidae_Dianema_urostriatum_1_1
nnnnngggat atggcatatt acgaatatta cttttattat accccttatc taaagaaata
ccatatccat ttattgccct accccttgga ggaattatta tatctggtac tatctgcata
cgccaaactg acatataatc cctcatcgca tactcttctg tatgtcacat gggcttctac
gcagctggca ttttatttca gtccccatga ggctttactg gagcaattat tcttatattt
gcccatggac tactatcatc cgccctattt tgtttggcta ataccacata tgaacgaacc
catagccgaa caatactgct accacgaggt atacaactga ttttaccact cgccgccaca
tgatgattta ttgcaaatct acctaacctt gctctccccc ctcttccaaa ccttatacga
gaacttctat ttattacagc tatatttaac tgatccccct gaaccctact atttacagga
gcaggtactc ttattacagc tgcatactcc ctttacctct tcttatcaac ccaacggggc
cctctaccta tccacattac taatatacaa ccattccac- acccgcgaac atctacttat
acttctacac ctactcccaa ttattttatt gattacgaag ccagaactca tgtgaggctg
atggtatt-- ---gtagata tagttttaac caaaacatta gattgtggtt ctaaaaatag
agattaaact cctcttatcc accgagagag gct---agag gcaata-aaa actgttaat-
ccctatctcc gcagttaa
>Callichthyidae_Lepthoplosternum_pectorale_1_1
nnnngtggct atggtataat acgaataata gttatcctcg accccatatc aaaagaaatg
atctatcctt ttattgttct cgctttgtgg ggtatcatta taaccggcac tatctgcttg
cgccaaacag atctaaagtc tctcatcgct tactcttctg ttagccacat aggactggta
gcagccggca tttttattca gaccccctga ggcttcacag gtgcaattgt tcttatagtt
gcccatgctt tagtatcgtc tgcactattc tgtttagcta atactaccta tgaacgcacc
catagtcgaa caacactctt agcacgtggc atacagctaa ttttaccctt agccgccacc
tggtgattta tcgcaaacct agccaatctt gctcttcccc ctctcccaaa cttgataggg
gaactcctaa ttattaccgc tacctttaat tgatccccat gaactcttat tgtcacagga
gttggaaccc taattacagc tgcttactct cttaacctat tcctaactac ccaacgaggc
cctctcccca cccacattat taacctccaa ccatttcac- actcgtgaac atcttttaat
aacactccac cttctcccta ttgttctttt ggttaaaaaa ccagaactta tatgaggatg
ttgatatt-- ---gtgaata tagtttaaat -aaaatatta gattctgatt acaaggacag
gggttaaatc ccccttattc accgagagag gct----aaa gcaata-agg actgctaat-
ccctatgtcc gtggttaa
>Callichthyidae_Lepthoplosternum_pectorale_2_1
nnnngtggct atggtataat acgaataata gttatcctcg accccctatc aaaagaaatg
atctatcctt ttattattct cgctttgtgg ggtatcatta taaccggcac tatctgcttg
cgccaaacag atctaaagtc tctcatcgct tactcttctg ttagccacat aggactggta
gcagccggca tttttattca gaccccctga ggcttcacag gtgcaattgt tcttatagtt
gcccatgctt tagtatcgtc tgcactattc tgtttagcta atactaccta tgaacgcacc
catagtcgaa caacactctt agcacgtggc atacaactaa ttttaccctt agccgccacc
tggtgattta tcgcaaacct agccaatctt gctcttcccc ctctcccaaa cttgataggg
gaactcctaa ttattaccgc tacctttaat tgatccccat gaactcttat tattacagga
gttggaacca taattacagc tgcttactct cttaacctat tcctaactac ccaacgaggg
gccttcccca cccacattat taacctccaa ccatttcac- actcgtgaac atcttttaat
agccctccac cttctcccta ttgttctttt ggttaaaaaa ccagaactta tatgaggatg
ttgatatt-- ---gtgaata tagtttaaat -aaaatatta gattgtgatt ctaaggacag
gggttaaatc ccccttattc accgagagag gct----aaa gcaata-agg actgctaat-
ccctatgtcc gtggttaa
>Callichthyidae_Megalechis_thoracata_1_1
nnnngggggt acggcataat acgaataata atcatcctca accccctatc taaagaaata
gtttacccat ttattgccct cgccctgtga ggtatcatta taacgggaac catttgcata
cgtcaaacag acctaaaatc tcttatcgct tactcatcgg ttagccatat aggattagtt
gcaggcggta tctttattca aaccccatga ggttttactg gggcaatcat tctcataatt
gcccatgctt tggtgtcttc cgctctattc tgtctagcca acaccaccta tgagcgaacc
catagtcgaa caacgctcct aacacgaggc atacaactaa tcttaccctt gaccgccact
tgatggttca ttgctaatct cgctaatctt gctctccccc catttccaaa tttaatagga
gaacttttaa ttatcactgc cacatttaac tggtcacctt gaacccttat tattacaggg
ataggaacac taattacagc cgcttattca ctcaaccttt tcctaacaac ccaacgaggg
cctttaccaa ttcacataat taaccttcaa ccctttcat- actcgtgaac accttttgat
agctcttcac cttcttccaa ttatccttct agttaaaaag ccagaactta tatgagggta
ttgatatt-- ---gtggata tagtttaatt aaaaatatta gattgtggtt ctaaggacag
gagttaaaac ctccttattc accgagagag gtt----aaa gcagta-agg agtgctaat-
ccctacgtcc atggttaa
>Callichthyidae_Megalechis_thoracata_2_1
nnnngagggt acggaataat acgaataata atcatcctca accccctatc aaaagaaatg
gtctacccat ttattgccct cgccttgtga ggtatcatta taacgggaac catttgcata
cgtcaaacag acctaaaatc tcttatcgct tactcatcgg ttagccacat aggattagtt
gcagccggta tctttattca aaccccatga ggctttactg gggcaatcat tctcataatt
gcccatgctt tggtatcttc cgctctattc tgtttagcca acaccaccta tgaacgaacc
catagtcgaa caacactcct aacacgaggc atacaactaa tcttaccctt gaccgccact
tgatgattca ttgctaatct cgctaatctt gccctccccc cacttccaaa tttaatagga
gaacttttaa ttattactgc cacatttaac tgatcgcctt gaacccttat tattacggga
ataggaacac taattacagc cgcttattca ctaaaccttt tcctaacaac ccaacgaggg
cctttaccaa tccatataat taaccttcaa ccttttcat- actcgtgaac accttttaat
agcgcttcac cttcttccaa tcattctcct ggttaaaaaa cccgaactta tatgaggatg
ttgatatt-- ---gtggata tagtttaatt -aaaatatta gattgtgatt ctaaggacag
gagttaaagc ccccttatcc accgagagag gct---aaaa gcagta-agg actgctaat-
ccctacgtcc atggttaa
>Diplomystidae_Diplomystes_cuyanus_1_1
ctggggggct acggcataat acgaataata gtcatactag acccgctttc caaagacatg
gcatacccct tcatcatttt ggccctgtgg ggtattatta taacagggtc catctgcctg
cggcaaacag acctaaaatc actaatcgcc tactcatctg tcagccacat gggcctggtt
gcaggaggaa tcttaattca aaccccatga ggctttactg gagcaatcgt cctcataatt
gcccacggac tagcatcctc agcactgttt tgccttgcca atacaactta tgaacgaaca
catagccgaa caataatcct tgctcgaggt atacaaataa ttttcccact aacagccatt
tgatggtttt ccgccaatct agcaaaccta gccctacccc ctctgcccaa tctaatagga
gaactcataa ttatcacagc catatttaat tgatccccct gaaccttggc cctaaccgga
gcaggcaccc taatcacagc ggcatactcc ctatacctgt ttctaataac ccaacgtggc
cccctaccgc tgcacattac aaaccttcaa cctttccat- actcgagaac acttattaat
ggcccttcac cttatcccaa tctttctcct catcacaaaa cctgagctaa tatgaggctg
atgatact-- ---gtagata tagtttaaac annnnnnnnn nnnnnnnnnn nnnnnnnnnn
nnnnnnnnnn nnnnnnnnnn nnnnnnnnnn nnnnnnnnnn nnnnnnnnnn nnnnnnnnnn
nnnnnnnnnn nnnnnnnn
>Diplomystidae_Diplomystes_nahuelbutaensis_1_1
ctaggaggct acggcataat acgaataata gtcatactag acccgctttc caaagacatg
gcatacccct tcatcatttt ggccctctga ggtattatta tgacagggtc catctgccta
cggcaaacag acctaaaatc actaatcgcc tactcatctg ttagccacat gggcctggtt
gcaggaggaa tcttaattca aaccccatga ggctttactg gagcaatcgt cctcataatt
gcccacggac tagcatcctc agcattgttt tgccttgcca atacaactta tgaacgaaca
cacagccgaa caataatcct tgctcgaggt atacaaataa tcttcccact aacagccatt
tgatgattct ccgccaatct agcaaacctg gccctacccc ctctgcccaa tctaatagga
gaactcataa ttattacagc catatttaat tgatccccct gaaccttagt cctaaccgga
gcaggtaccc taattacagc agcatactcc ttatacctat ttctaataac ccaacgtggc
cccctaccac tgcacattac aaacctccaa cctttccac- actcgagaac acttattaat
ggctcttcac cttatcccaa tctttctcct catcacaaaa cctgagctaa tatgaggctg
atgatact-- ---gtagata tagtttaaac annnnnnnnn nnnnnnnnnn nnnnnnnnnn
nnnnnnnnnn nnnnnnnnnn nnnnnnnnnn nnnnnnnnnn nnnnnnnnnn nnnnnnnnnn
nnnnnnnnnn nnnnnnnn
>Diplomystidae_Diplomystes_nahuelbutaensis_2_1
ctggggggct acggcataat acgaataata gtcatactag acccactttc caaagacatg
gcatacccct tcatcatttt ggccctctgg ggtattgtta tgacagggtc catctgcctg
cggcaaacag acctaaaatc actaatcgcc tactcatctg ttagccacat gggcctggtt
gcaggaggaa tcttaattca aaccccatga ggctttactg gagcaatcgt cctcataatt
gcccacggac tagcatcctc agcattgttt tgccttgcca atacaactta tgaacgaaca
catagccgaa caataatcct tgctcgaggt atacaaataa tcttcccact aacagccatt
tgatgatttt ccgccaatct agcaaacctg gccctacccc ctctgcccaa tctaatagga
gaactcataa ttattacagc catatttaat tgatccccct gaaccttagt cctaaccgga
gcaggtaccc taattacagc agcatactcc ttatacctat ttctaataac ccaacgtggc
cccctaccac tgcacattac aaaccttcaa cctttccac- actcgagaac acttattaat
ggctcttcac cttatcccaa tctttctcct catcacaaaa cctgagttaa tatgaggctg
atgatact-- ---gtagata tagtttaaac annnnnnnnn nnnnnnnnnn nnnnnnnnnn
nnnnnnnnnn nnnnnnnnnn nnnnnnnnnn nnnnnnnnnn nnnnnnnnnn nnnnnnnnnn
nnnnnnnnnn nnnnnnnn
>Doradidae_Amblydoras_gonzalezi_1_1
ctaggaggat atggcataat acgaataata gtaattctag accccctatc caaagaccta
atttacccaa ttattgtact agccctatga ggcgtaatta taacagggtc catctgtcta
cgacaaacag acctaaaatc tttaatcgcc tactcctccg tgagccatat aggcctagta
gctgggggca tcctaatcca aaccccatga ggcttcaccg gagcattagt gttaataatc
gcccatggcc tagtctcttc agctttattc tgcctagcca acacaaccta tgaacgaacc
catagccgaa ctataatcct cgcccgaggc atacaagcaa tcttcccact aacagcagta
tgatgattca tttcaaatct agcaaacctg gcactccccc ctataccaaa tctaatagga
gaactagtaa ttatcacagc aatattcaat tgatctccct gaacccttct attgaccggg
acaggaactt taatcacagc cgcctactct ctatacctct tcctaatgac tcaacgaggc
ccccttccac agcacattat taacctccag cccttccac- acacgagaac accttacaat
aacacttcac ctactccctg tcatgttgct cattattaag ccagaaatca tatgaggctg
atgatatt-- ---gtagata tag-tttaac acaaacacta gattgtggtt ctaaaaatag
aggttaaatt cctcttatcc accgaaagag gcc---tgag gcagta-agg attgctaac-
ccctatttcc atggttaa
>Trichomycteridae_Acanthopoma_annectens_1_1
ctaggaggct acggcataat acgaatgatg gtaatactag acccgctatc caaagaaatg
gcatacccgt ttatcattct agccctctga ggcatcatta tgaccgggtc tatttgtctt
cgccaaacag acctaaaatc attaattgcc tattcctccg tcagccacat aggtctagtt
gccggcggaa tcttaatcca aacaccctga ggctttaccg gggcaattat cctaataatt
gctcacggcc tcgtctcctc tgccctattc tgtttagcaa acacaacata tgaacgaaca
cacagtcgaa ctatagtact ggcccgagga ctacaaatgc ttctaccact aaccgccatt
tgatgattca ttgccaacct tgcaaatcta gcacttcccc cacttccaaa cctgatagga
gaactagtaa tcattacagc tatatttagc tgatcacctt gaaccctcgt tataacaggc
actggaaccc taatcaccgc cgcctactcc ctatacctat ttttaataac acaacggggc
ccaaccccaa ctcatattat gaacctacaa ccctaccac- acccgagaac acttactgat
agtactacac ctgcttccaa tcatcttact tattacaaag ccagagctaa tatgaggctg
atgatact-- ---gtagata tagttttaac aaaaacatta gattgtggtt ctaaaaatag
gggttaaaat ccccttatcc accgagagag gct---agaa gcaatg-aga actgctaat-
tctcaccccc atggctaa
>Trichomycteridae_Homodiaetus_anisitsi_1_1
ctaggaggct acggaataat acgaataata actatgttag atcccctttc aaaagaaata
gcctaccctt tcattatcct tgccttatga ggcattatta taacaggctc tatttgttta
cgacagacag acctaaaatc actaattgcc tactcctctg tcagccacat aggcctggtc
gcaggaggca ttttaattca aacaccctga ggctttaccg gtgcaatcat cctcataatt
gcccacggcc tagtgtcctc agccctattt tgcctagcca acacagccta tgaacgaacc
catagtcgaa caatagtgct agcccgagga atacagattc tattcccact aaccgccgtc
tgatgattta ttgccaacct tgcaaactta gccctacccc ctctacctaa ccttatagga
gagttaatta ttattacatc tatatttaac tgatccccat gaaccctgat tataacagga
actggaacac ttattactgc tgcctactcc ctctatttat ttttaataac acagcgtgga
cccaccccca cccacattat taaccttcaa ccctatcat- actcgagaac acttattaat
tatacttcac ctcatcccaa tcattttact aattacaaaa ccagaactaa tatgaggctg
atggtatt-- ---gtaggta tagttttaac taaaatatta gattgtggtt ctaaaaatag
gggttaaaat ccccttaccc accgagagag gct---taga gcaatg-aga actgctaat-
tcccaccccc atggttaa
>Trichomycteridae_Paracanthopoma_parva_1_1
ttaggaggct atggcataat acgaataata acaatacttg atcccctgtc taaagaaata
gcttacccat tcattgtact agccttatga ggaatcatca taacaggatc aatctgcctt
cgacaaacag atctaaaatc actaattgcc tactcatctg tcagccacat aggtctggta
gccgggggca ttctcattca aaccccttgg ggcttcaccg gtgcaatcat cctaataatc
gcccacggac ttgtctcatc cgcactcttt tgcctggcaa acacaaccta cgaacgcacc
cacagccgaa caatactctt agcccgcgga ctgcaaacac tcttccccct tacagccacc
tgatgattta tagccaacct tgcaaacctt gcactgcccc ccctaccaaa ccttatagga
gagctaatca tcattactgc aatatttagc tgatctccta caaccatcat tatgacgggg
actggcacat taatcacagc tgcctactct ctctatctgt tcttaacaac gcaacgaggc
ccaacaccca cccacctgct taacctagaa ccctttcac- acacgagaac atctattaat
agcgctccac ctcatccccg ttatcctcct tattacaaaa ccagaactca tatgaggctg
atgatact-- ---gtagata tagttttaat aaaaacatta gactgtggct ctaaaaaaat
aggttaaaac ccttttatct gccgagagag gct---tgaa gcagcg-aga attgctaat-
ccccgccccc gtagctaa
>Trichomycteridae_Pygidianops_amphioxus_1_1
nnnggaagct acggactaat acgcatgata gtcatacttg acccaatctc aaaagaaata
gcctacccct tcataatctt agctatttga ggtattatta taacaggcac aatctgcctc
cgacaaacag acataaaagc actcatcgct tactcatccg ttagccatat aggccttgtt
gcagggggga tcctaattca aaccccatga ggatttaccg gagcaactat tctcataatt
gctcacggct tagtctcctc cgcactattc tgcctagcaa acataaccta tgaacgcacc
cacagtcgga ccctaatttt aacccgaggc ttacaaatca tcctcccact agccgccacc
tgatgatttt tatctagtct tgcaaacctg gcattacccc ccctgccaaa cctaacagca
gaactattta ttattacatc aatatttaac tgatccccct gaacacttgc aataacaggc
acaggaaccc taattacgac cgcttattcc ttatacctat ttctcatgac acaacgaggc
cccctaccaa cccatatcgt aaatctaccc ccatctcac- acccgagaac acctactaat
aatacttcac cttatccccc tccttctcct catcacaaac ccccaactca tgtggggatg
acagcact-- ---gtaggtg tagttttaat aaaaacacta gattgtgatt ctaaaaataa
gggttaaaat cccctcaccc accgagagag gca---gaaa gcaaca-gag actgctaac-
ctcccacacc acggttta
>Trichomycteridae_Stauroglanis_gouldingi_1_1
nnnnnnnnnn nnnnnnnnnn nnnnnnnnnn nnnnnnnnnn nnnnnctctc caaagaaata
gcctacccct tngttattct cgccctatga ggcatcatca taacaggctc tatttgcctc
cgacaaactg atttaaaatc cctaatcgct tactcctccg tcagtcacat gggcttggta
gcaggaggaa ttcttattca aacaccatga ggcttcaccg gagcaatcat tttaataatc
gcccacggcc tagtctcctc agcactattc tgtttagcta atacaaccta cgaacgaacc
catactcgaa ccatagtcct cgcccgagga ctgcaaataa tcttccctct cactgccact
tgatgattta ttgccagcct tgcaaaccta gctttacctc cactcccaaa tcttataggg
gagttgatta ttattacagc tatatttaac tgatccccat gaacactggc ccttacagga
ttaggaactt taatcaccgc cgcctactcc ctgtacttat ttttaataac acaacgaggc
ccactcccca cacatattac aaacctacaa ccgtaccac- acccgagaac acttacttat
gacccttcac cttctaccag taattctcct catcacaaag ccagagctta tgtgaggatg
atggtatt-- ---gtaggca tagttttaac aaaaacatta gattgtggtt ctaaaaatag
gggttaaaat ccccttaccc accgagagag gca---ggaa gcaatg-aaa actgctaat-
tttcatcacc atggctaa
>Diplomystidae_Diplomystes_chilensis_1_1
ctggggggct acggcataat acgaataata gtcatactag acccactttc caaagacatg
gcatacccct tcatcatttt ggccctctgg ggtattatta tgacagggtc catctgcctg
cggcaaacag acctaaaatc actaatcgcc tactcatctg ttagccacat gggcctggtt
gcaggaggaa tcttaattca aaccccatga ggctttactg gagcaatcgt cctcataatt
gcccacggac tagcatcctc agcattgttt tgccttgcca atacaactta tgaacgaaca
catagccgaa caataatcct tgctcgaggt atacaaataa tctttccact aacagccatt
tgatgatttt ccgccaatct agcaaacctg gccctacccc ctctgcccaa cctgatagga
gaactcataa ttattacagc catatttaac tgatccccct gaaccttagt cctaaccgga
gcaggtaccc taattacagc agcatactcc ttatacctat ttctaataac ccaacgtggc
cccctaccgc tgcacattac aaaccttcaa cctttccac- actcgagaac acttattaat
ggctcttcac cttatcccaa tctttctcct catcacaaaa cctgagttaa tatgaggctg
atgatact-- ---gtagata tagtttaaac annnnnnnnn nnnnnnnnnn nnnnnnnnnn
nnnnnnnnnn nnnnnnnnnn nnnnnnnnnn nnnnnnnnnn nnnnnnnnnn nnnnnnnnnn
nnnnnnnnnn nnnnnnnn
>Callichthyidae_Corydoras_difluviatilis_3_1
cttggcggct atggcatgat acgaataatg attgtactag acccactatc taaagaaata
gcatacccat ttattattct agccctatga ggaattatca taacaggttc aatctgcctt
cgacaaacag acttaaaatc ccttattgcc tactcatcag tcagccacat ggggttggta
gcaggaggga ttttaatcca aaccccatga ggctttaccg gggcaattat tttaataatc
gcccacggtc tagcatcatc cgcactcttc tgtcttgcta acaccacata cgaacgcact
cacagccgaa ccatagtact agcccgagga atacaactac tcctcccatt aaccgcaacc
tgatggttca ttgccaacct agcaaatctg gccttacccc ccctgcccaa cctaatagga
gaactactga ttattacatc aatattcaac tgatccccct gaacactaat tattacagga
acnggcactc taattactgc cgcctactca ctatacctgt tcctgaaaac tcaacgaggc
acactgccca cccacataat caacctacaa ccctaccac- acccgagaac acctactcat
aaccctacac ctcctcccaa ttattatgct catcacaaag ccagaactaa tgtgaggatg
atgatact-- ---gtagata tagtttcaat taaaacatta gattgtggtt ctaaaaatag
aggttaaaat ccacttatcc accgagagag gcc---aaga gcagta-ggg actgctaat-
ccataccccc atggttaa
>Callichthyidae_Corydoras_splendens_3_1
ctcggaggct acggcataat acgaataata attatactag acccgttgtc taaagaaata
gcatacccat ttattattct agccctatga ggaattatca taacagggtc aatttgtctt
cgacaaacag acctaaaatc actcatcgcc tattcatcag tcagccacat aggactagtg
gcaggaggaa ttttaatcca aaccccatga ggctttaccg gagcagttat tttaataatc
gcccatggcc tagtatcgtc cgcactcttc tgtcttgcta ataccacata cgaacgcacc
catagccgaa ccatagtact agcccgaggc atacaactac tcctcccact aaccgcaacc
tggtgattca tcgccaacct agcaaacctg gcactacctc ccttacccaa ccttatggga
gagctactaa ttattacagc catatttaac tgatccccat gaacactaac tattacagga
acaggtaccc taattacagc cgcctactca ctatacctat tcctaaaaac ccaacgaggc
acactaccca cccatatcat taatctgcaa ccctaccac- acccgagaac acctgctcat
agcccttcac ctcctcccag tcatcatact catcacaaaa ccagaactta tgtgaggatg
atggtatt-- ---gtagata tagttttaat taaaacatta gattgtggtt ctaaaaatag
aggttaaaat ccacttatcc accgagagag gcc---aaaa gcagta-agg actgctaat-
ccataccccc atggttaa
>Callichthyidae_Megalechis_picta_1_1
nnnngaggat atggcatgat acgaataata attattctta accccctatc aaaagaaata
atctacccgt tcattgctct cgctctatgg ggtattatta taacaggcac tatgtgtata
cgtcaaacag acctaaagtc tcttatcgct tactcatctg ttagccatat aggattagtc
gcagccggta ttttcatccc aaatccatga ggcttcacag gagcaattgt tctcatagtc
gcacatgcac tagtatcctc tgctctattc tgtttggcta acaccaccta tgaacgaacc
cacagccgta caacactttt aacacgggga atacagctaa tcctaccctt aaccgccgcc
tgatgattta ttgctaactt ggccaatctc gccctccccc cactcccaaa tttaatagga
gaactattaa ttatcactgc tacattcaac tgatccccct gaacccttat tatcacagga
ataggaacac taattacagc cgcttactct ctcaatctct ttctaacaac ccaacgaggg
cccttgccca ctcatattct caacctccaa ccttttcac- actcgtgagc accttctaat
agcccttcac cttcttccaa tcatccttct agtcaaaaaa ccggaactta tgtgggggtg
ttggtact-- ---gtgaata tagtttaaac -aaaatatta gattgtgatt ctaaggatag
gggttaaaac cttcttattc accgagagag gct---taga gcagta-agg attgctaat-
ccctacatcc atggttaa
>Callichthyidae_Megalechis_picta_2_1
nnnnggggat ttggcataat acgaataata atgatactta accccctgtc aacagaagt-
atctaccctc atcttgacct ctccctatgg ggtattatta tatcaggcac tatttgtata
cgtcaaacag acctatagtc tcttatcgct tactcatctg ttagccatat atgcttactc
gcagccggta ttttcatcca aactccatga ggcttcacag gagcaattgt tctcatactc
gcacatgcac tactatcctc tgctctattc tgtttggcta acaccaccta tgaacgaacc
cacagccgta caacactttt atcacgggga atacagctat tcctaccctt atccgccgcc
tgatgattta ttgctaactt ggccaatctc gccctccccc cactcccaaa tttattacga
gaactattat ttatcactgc tacattcaac tgatccccct gaacccttat tatcacagga
atacgaacac tatttacagc cgcttactcc ttta--cctt ttctaacaac ccaacgaggg
cccttgccca ttcatattat caacctccaa ccttttcac- actcgtgagc acctt-tatt
accccttcac cttcttccaa tcatccttct actcaaaaaa ccggaactta tgtgggggtg
ttggtact-- ---gtgaata tagtttaaac -aaaatatta gattgtggtt ctaaggatag
gggttaaaac ctctttattc accgagagag gct---tagt acagta-agg actgctaat-
ccctacatcc atggttaa
>Loricariidae_Delturus_parahybae_1_1
nnnnnnnnnn nnnnnnnnnn nnnnnnnnnn attatactag atcccctctc caaagaaata
gcatacccat tcattatcct agccctctga ggcatcatca tgaccggatc catttgctta
cgacaaacag acctaaaatc actcatcgct tactcctctg ttagccacat gggcctggta
gcagggggaa tcttaatcca aaccccatga ggctttaccg gagcaattat tctaataatt
gcacacggcc tagtatcctc agccctattc tgcttggcca atacaactta tgaacgaaca
catagccgaa ctataattct tgctcgagga ctacaaatgc tcttccccct aaccgcagtc
tgatgattta ttgccaactt agcaaaccta gccttaccac cccttcccaa cctcatagga
gagctcctca ttatcacaac aatatttaat tgatcccctc taacccttgt cctcacagga
acaggcacac taatcacagc agcctattcc ctctacctgt tcctaatgac acaacgaggc
ccactttccc cccatatcct taatctacaa ccatttcac- acccgagaac acctattaat
taccctgcac ctcctcccca ttattctcct catcaccaag ccagagctta tatgaggatg
atgacact-- ---gtagata tagtttcaac caaaacatta gattgtggtt ctaaaaacag
aggttaaaat cctcttatcc accgagagag gcc---agaa gcgata-agg actgctaac-
ccctannnnn nnnnnnnn
>Trichomycteridae_Acanthopoma_annectens_2_1
ctaggaggct acggcataat acgaatgatg gtaatactag acccgctatc caaagaaata
gcatacccgt ttattattct agctctctga ggcatcatta tgaccgggtc tatttgtctt
cgccaaacag acctaaaatc attaattgcc tattcctccg tcagccacat aggtctagtt
gccggcggaa tcttaatcca aacaccctga ggctttaccg gggcaattat cctaataatt
gctcacggcc tcgtctcctc tgccctattc tgtttagcaa acacaacata tgaacgaaca
cacagtcgaa ctatagtact ggcccgagga ctacaaatgc ttctaccact aaccgccatt
tgatgattca ttgccaacct tgcaaatcta gcacttcccc cacttccaaa cctgatagga
gagctagtaa tcattacagc tatatttagc tgatcacctt gaaccctcgt tataacaggc
actggaaccc taatcaccgc cgcctactcc ctatacctat ttttaataac acaacggggc
ccaaccccaa ctcatattat gaacctacaa ccctaccac- acccgagaac acttactgat
agtactacac ctgcttccaa tcatcttact tattacaaag ccagagctaa tatgaggctg
atgatact-- ---gtagata tagttttaac aaaaacatta gattgtggtt ctaaaaatag
gggttaaaat ccccttatcc accgagagag gct---agaa gcaatg-aga actgctaat-
tctcaccccc atggctaa
>Trichomycteridae_Pseudostegophilus_nemurus_1_1
ctaggaggct acggtataat acgtatgatg atcatactag acccactatc caaagaaata
gcatatccgt ttattattct agccctatga ggcatcatta tgacagggtc tatttgtctc
cgccaaacag acctaaaatc attaattgcc tactcctctg tcagccacat aggattagtt
gctggcggaa tcttaatcca aacaccctga ggctttaccg gagcaattat cctaataatt
gcccacggcc tcgtctcctc ggccctattc tgcttagcaa acacaaccta tgaacgaaca
cacagccgaa ccataatact ggcccgagga ttacaaatac tgctaccatt aactgccatc
tggtgattta ttgctaacct tgcaaatcta gcactacccc ctcttcctaa tctaataggg
gaattagtaa ttattacagc catatttaac tgatcacctt tgaccctgac tataacagga
actgggaccc taatcaccgc cgcctactcc ctatatttat tcttaataac acaacgaggc
ccgatcccaa cccatattac aaacctacaa ccctatcac- acccgagaac atctactaat
agtactacat ctacttccaa tcatcttact tattacaaag ccagaactaa tatgaggctg
atggtact-- ---gtagata tagttttaac aaaaacatta gattgtggtt ctaaaaatag
aggttaaaat ccccttatcc accgagagag gct---ggaa gcaatg-aga actgctaat-
tctcaccccc gcggttaa
>Trichomycteridae_Typhlobelus_guacamaya_1_1
nnnnnnnnnn nnnnnnnnnn nnnnnnnnnn nnnnnnnnnn nnnnnnnnnn nnnnnnnnnn
nnnnnnnnnn nnnnnnnnnn nnnnnnnnnn nnnnnnnnnn nnnnnnnnnn nnnnnnnnnn
nnnnnnnnnn nnnnnnnnnn nnnnnnnnnn nnnncctccg taagccatat aggcgtgatt
gcaggaggaa ttttaattca gaccccatga ggcttctcag gggcaattgt tttactagtt
gctcacggcc tagtctcatc agcattattc tgtctagcaa atataacata tgaacgaacc
cacagccgac caataatttt aacccgaggc ctacaagcaa tcttccccct gaccgctttc
tgatggctca tcaccaacct tgcaaaccta gctttgcccc ctctgccaaa cctaatagga
gagctcatca ttatcgcctc cctatttaat tggtccccct gaactctcgc tataacgggc
ctgggagc-- ---------- ---------- ---------- ---------- ----------
---------- --cacctcac caaccttaaa ccctccc--- ---------- ----------
--ccctccac cnnnnnnnnn nnnnnnnnnn nnnnnnnnnn nnnnnnnnnn nnnnnnnnnn
nnnnnnnnnn nnnnnnnnnn nnnnnnnnnn nnnnnnnnnn nnnnnnnnnn nnnnnnnnnn
nnnnnnnnnn nnnnnnnnnn nnnnnnnnnn nnnnnnnnnn nnnnnnnnnn nnnnnnnnnn
nnnnnnnnnn nnnnnnnn
>Trichomycteridae_Vandellia_cirrhosa_2_1
ctcggaggct atggtataat acgaataata ataatactag accccctatc taaagagata
gcatacccct ttatcattct agccctctga ggcatcatta taacaggctc catctgccta
cgacagacag acctcaaatc actaatcgcc tattcatcag taagccacat aggcttagtt
gcaggaggca tcctaattca aacaccatga ggcttcaccg gggcaattat tcttataatt
gcccacggct tggcatcttc cgcactattc tgtctagcaa atacaacata cgaacgaacc
catagccgaa caatagtcct agcacgaggc ctacaaatgc tcttccccct agcagccaca
tgatgattta tcgctaatct tgcaaaccta gcactgcctc ccctaccaaa cctaatagga
gaacttacta ttatctctgc aatattcaac tgatcccctt gaaccatcat cctaacagga
gcaggcacac taattacagc agcctactca ctttacctct tcttaataac acaacgagga
ccaacaccaa aacaccttat caaccttcaa ccctaccac- acccgagaac atctactaat
aaccctccat ctactaccaa tcctcttact aattaccaaa ccagagctta tatgagggtg
gtgatact-- ---gtaggca tagttttaac aaaaacatta gattgtggtt ctaaaaacag
gggttaaaac ccccttaccc accgagagag gca---taaa gcagta-agg attgctaac-
ccctaccacc ccggttaa
>Callichthyidae_Corydoras_britskii_3_1
ctannnggct acggcataat acgaataata attatactag acccattatc taaagaaata
gcatacccat ttattattct agccctatga ggaattatta taacaggatc aatttgtctt
cgacaaacag acctaaaatc actcatcgcc tattcatcag tcagccacat gggactagtg
gcaggaggaa ttttaatcca aaccccatga ggctttaccg gagcaattat tttaataatc
gcccatggcc tagtatcatc cgcactcttc tgtcttgcta ataccacata cgaacgcacc
catagccgaa ccatagtact agcccgaggc atacaactac tcctcccact aacggcaacc
tgatgattca tcgccaacct agcaaacctg gcactacctc ccttacccaa cctcatagga
gaactactaa tcattacagc tatatttaac tgatccgcct gaacactaat tattacagga
acaggcaccc taatcacagc cgcctactca ctatacctat tccttaaaac ccaacgaggc
actctgccca cccatatcat taacctgcaa ccctaccat- acccgagagc atctactcat
agcccttcat ctcctcccaa tcattatact catcacaaaa ccagaactta tatgaggatg
atgatact-- ---gtagata tagtttcaat taaaacatta gattgtggtt ctaaaaatag
aggttaaaac ccacttatcc accgagagag gct---gaaa gcaata-agg actgctaat-
ccatatcacc atggttaa
>Callichthyidae_Dianema_urostriatum_2_1
cttggaggat atggcataat acgaataata attttactag accccttatc taaagaaata
gcatatccat ttattgccct agccctttga ggaattatta taactggtac tatctgcata
cgtcaaactg acataaaatc cctcatcgca tactcttctg taagtcacat gggcttagtt
gcagctggca ttttaattca gaccccatga ggatttactg gagcaattat tcttataatt
gcccacggac tagtatcatc cgccctattt tgtttagcta ataccacata tgaacgaacc
catagccgaa caatagtgct agcacgaggt atacaactaa tttttgcact cgccgccaca
tgatgattta ttgccaatct agctaacctt gctctccccc tccttccaaa ccttatagga
gaacttctaa ttattacagc tatatttaac tgatccccct gaacgctagt aataacagga
gcaggtactc taattacagc tgcatactcc ctttacctct tcttaataac ccaacggggc
ccactaccta tccacattac taatatacaa ccattccac- acccgcgaac atctacttat
agttctacac ctactcccaa ttattttatt gattacgaag ccagaactaa tgtgaggctg
atggtatt-- ---gtagata tagttttaac caaaacatta gattgtggtt ctaaaaatag
aggttaaact cctcttatcc accgagagag gcc---agag gcaata-agg actgctaat-
ccctatctcc gcagttaa
>Callichthyidae_Lepthoplosternum_altamazonicum_1_1
ctaggaggtt atgggataat acgaataata gttattctta acccggtgtc aaaagaaatg
atctatccct ttatcgttct cgccctgtga ggcattatta taacaggcac catttgtata
cgtcaaacag acctaaaatc tcttatcgct tattcttctg ttagtcacat aggtctagtt
gcagccggca tctttattca aaccccttga ggtttcacgg gtgcaattgt tcttatagtt
gcccatgctt tagtgtcctc cgctctattc tgcttagcta atactactta tgagcgcact
catagccgaa caacccttct aacacgaggt atacaactaa ttttaccctt agccgctgcc
tgatgattta ttgcaaacct agctaatctt gctctccccc catttccaaa cttaatagga
gaacttctaa ttattaccgc cacatttaat tgatccccat gaactcttat tatcacagga
gttggggact taatcacagc cgcctattca ctcaacctct tcctaaccac ccaacgagga
cccttaccca cccacattct taatcttcaa ccctttcac- actcgtgaac atcttttaat
agcccttcac cttcttccaa ttattcttct ggttaaaaaa ccagaactta tatggggatg
ttgatatt-- ---gtgaatg tagtttaaat -aaaatatta gattgtgatt ctaaggacag
gggttaaagc ccccttattc accgagagag gct----aaa gcaata-agg actgctaat-
ccctatgtcc gtggttaa
>Callichthyidae_Lepthoplosternum_tordilho_1_1
ctagtaggat ccgggataat acgaataatg gtgntactag acccactcnc caaagacata
gcctacccct tcatcnttct agccctctgg ggcattatta taacaggctc catctgttta
cgacaaacag acctaaaatc cctaatcgcc tactcctctg tgagccatat agggttggtc
gccggaggaa tcctaatcca aacaccctga ggatttacag gagcaatcat tttaataatt
gcccatggct tggtatcctc tgccctcttc tgcctagcca acacaacata cgagcgaacc
cacagccgga caataattct agcccgaggc ctacaaacaa tttttcccct aatagccata
tgatgattta ttgctaatct agccaacttg gccctccccc ccctaccaaa cttaatggga
gaactnctaa ttattacagc cannnnnnnn nnnnnnnnnn nnnnnnnnnn nnnnnnnnnn
nnnnnnnnnn nnnnnnnnnn nnnnnnnnnn nnnnnnnnnn nnnnnnnnnn nnnnnnnnnn
nnnnnnnnnn nnnnnnnnnn nnnnnnnnnn nnnnnnnnnn nnnnnnnnnn nnnnnnnnnn
nnnnnnnnnn nnnnnnnnnn nnnnnnnnnn nnnnnnnnnn nnnnnnnnnn nnnnnnnnnn
nnnnnnnnnn nnnnnnnnnn nnnnnnnnnn nnnnnnnnnn nnnnnnnnnn nnnnnnnnnn
nnnnnnnnnn nnnnnnnnnn nnnnnnnnnn nnnnnnnnnn nnnnnnnnnn nnnnnnnnnn
nnnnnnnnnn nnnnnnnn
>Callichthyidae_Megalechis_picta_3_1
nnnnggggat atggcatgat acgaataata atcattctag accccttatc aaaagagata
atctacccat tcattgctct cgctctatgg ggcattatta taacaggcac tatttgtata
cgtcaaacag acctaaagtc tcttatcgcc tattcatctg tcagccacat aggcttagtc
gcagctggta ttttcattca aactccatga ggtttcacag gagcaattgt tcttatagtt
gcacatgcac tagtatcctc cgccctcttc tgtttagcta acaccaccta tgaacgaacc
catagccgta caacactttt aacacgagga atacaactaa tcctaccctt aaccgctgcc
tgatgattca ttgctaacct ggccaatcta gccctccccc cactcccaaa tttaatagga
gaacttttaa ttatcactgc tacattcaat tgatctcctt gaacccttat tatcacaggg
ataggaacac taattacagc cgcttactct ctcaatctct ttctaacaac ccaacgaggg
cccttaccca ttcatattct caacctccaa ccttttcac- actcgtgagc accttctaat
agcccttcac cttctcccaa ttatcctcct ggttaaaaaa ccggaactca tgtggggata
ttgatatt-- ---gtgaata tagtttaaac -aaaatatta gattgtgatt ctaaggatag
gggttaaaac ctccttattc accgagagag gtt---aaga acagta-agg aatgctaat-
tcctacgtcc atggtccc
>Trichomycteridae_Haemomaster_venezuelae_1_1
ctaggaggtt atggtataat acgaataata attattctcg acccattatc aaaagaaata
gtatattatt ttattattct agccctatga ggaattatta taacagggtc tatttgtata
cgtcaaacag acctaaaatc tttaattgct tactcatctg ttagtcatat gggtttagta
gcaggaggaa tcttaactca aaccacatgg ggttttaccg gagcaattat tttaataatt
gcccacggcc ttacctcttc tgcactattc tgcttagtaa acaccacata tgaacgtaca
catacacgaa cattagtttt aacacgaagc cttcaaaccc tatttccact aaccacgcta
tgatgattta ttgccaatct ttcaaaccta gcactcccac cactaccaaa cctaatagga
gagctaatta ttattacagc tatatttaac tgatccgaag caactctagc cataaccggc
atcggaaccc taattaccgc tacctactca ctatatttat ttctaataac acaacgaggg
tctataccaa ctcacctagt gaacctacaa ccttaccac- acccgagaac acctattatt
aacccttcac ttagcaccta ttgttcttct aattacaaaa ccagaactca tttgaggttg
atgatatt-- ---gtagata tagttttaat aaaaacatta gattgtgatt ctaaaaacag
ggacttaaac ccccttatcc accagatgag gcc---agaa gcaacg-gga actgctaaa-
ccccttaact atggttaa
>Trichomycteridae_Megalocentor_echthrus_1_1
ctaggaggat atggcataat acgtataata attatactag accccctatc caaagaaata
gcatatccat ttattatttt agccatatga ggcattatta taacaggatc catctgcctt
cgccaaacag acttaaaatc actaattgcc tactcctctg ttagccacat aggactggtt
gctagcggta ttttaatcca aacaccctga ggctttaccg gagcaatcat tctaataatt
gcccacggac tcgtctcctc tgctctgttt tgtttagcaa atacatctta tgaacgaaca
catagtcgaa ccataatatt agctcgggga ttacaaatat tattaccttt aactgccatt
tgatgattta ttactaatct tgcaaatcta gcacttcccc ctctcccaaa cttaatagga
gaactactaa ttattacagc tatatttaat tgatcacctt gaaccctaat tataacaggc
actggaaccc taatcactgc tgcctactcc ctatatctat ttttaataac acaacgaggc
ccaaccccaa cacatataat aaatcttcaa ccctatcat- acccgagagc acttattaat
agtacttcat ctacttccaa ttattctact tattacaaaa ccagaactaa tatgaggatg
atgatact-- ---gtagata tagttttaac aaaaacatta gattgtggtt ctaaaattag
gggttaaaat ccccttatcc accgagagag gct---agaa gcaatg-aga actgctaat-
tcccaccccc atggttaa
>Trichomycteridae_Pareiodon_microps_1_1
ctaggaggct acggcataat acgaataatg gttatactag acccgctgtc caaagaaata
gcatacccat ttattatctt agctttatgg ggcatcatca taacagggtc tatttgtctt
cgccaaacag acctgaaatc actaattgcc tattcctctg ttagccacat aggtctggtt
gctggaggaa tcttaatcca aacaccctga ggctttaccg gggcaattat cctgataatc
gcccatggcc tcgtctcctc tgccctattc tgtttagcaa acacaacata tgaacgaaca
cacagccgag tcatagtact ggctcgagga ctacaaatac tactaccact gactgccatt
tgatggttta ctgctaacct tgcaaatcta gcacttcccc cacttccaaa cctaatagga
gaactagtaa ttattacagc tatatttaac tgatcgcctt gaaccctagc cataacaggg
gctggaaccc taatcaccgc cgcctactca ctatatttat tcttaataac acaacgaggc
ccaatcccaa ctcatattat aaacctacaa ccctatcat- acccgagaac acctactaat
agtactacac ctgcttccaa tcatcttact tattacaaag ccagaattaa tatgaggctg
atgatact-- ---gtagata tagttttaac aaaaacatta gattgtggtt ctaaaaatag
gggttaaaat ccccttatcc accgagagag gcg---agaa gcaatg-aga actgctaat-
tcccatcccc atggttaa
>Trichomycteridae_Trichomycterus_corduvensis_1_1
cttggcggct acggaataat gcgaataata attatactag accccctttc taaagaaata
gcgtacccat ttattatcct cgcgctctga ggtattatca taacaggatc tatttgccta
cgacagacag acctaaaatc cctcatcgca tattcatccg ttagccatat aggcctggtt
gcaggaggga ttcttattca gaccccatga ggctttaccg gagcaatcat cttaataatc
gcacacggtc tggtctcctc cgcactgttc tgccttgcaa acactgccta tgagcgaaca
catagccgaa caatactact agcccggggc ctccaaataa tttttccctt aaccgccgta
tgatgattcg ttgctaacct cgcaaatcta gcattacctc ctttaccaaa tttaatagga
gaacttatta ttattacagc catgtttaac tgatccccct gaaccctggc cataacgggg
gccgggacat taatcaccgc cgcctactcc ctctacctat ttcttataac acaacgagga
cctctgccta cacacattac aaatctacag cccttccac- acccgagaac acttacttat
ggcccttcac ctcctaccag ttgtcctcct cattacaaaa cctgaattaa tatgaggatg
gtggtact-- ---gtagata tagtttcaac aaaaacatta gattgtggtt ctaaaaatag
aggttagaat cctcttatcc accgagagaa gcc---agag gcaatg-agg actgctaat-
ccccatcccc gtggttaa
>Trichomycteridae_Vandellia_sanguinea_1_1
ctgggggggt acggaataat acgaataata ataatactag accccttatc caaagaaatg
gcataccctt ttatcatcct tgccctttga ggcatcatta taacaggctc catttgccta
cggcaaacag acctcaaatc attaatcgcc tactcatcag taagccacat aggcttagtt
gcaggaggca tcctaatcca aacaccatgg ggcttcaccg gagcaatcat tcttataatc
gcccacggtt tagtatcatc cgcactattt tgcctagcaa atacaacata cgaacgaacc
cacagccgaa caataattct agcacgaggc ctacaaatgc tcttcccctt agcagccacg
tgatgattta tcgccaatct tgcaaaccta gcactacctc ccctcccaaa cctaatagga
gaactcacta ttatctctgc aatattcaac tgatccccct gaaccatcct cctgacagga
acaggcacac taatcacagc agcctactca ctctacctat tcttaataac acaacgggga
cctacaccaa aacacattat tagccttcaa cctttccac- acccgagaac acctcctaat
aacccttcat ctattaccag tactcctact aatcaccaaa ccagaactca tgtgaggatg
atggtact-- ---gtagata tagttttaat aaaaacatta gattgtggtt ctaaaaacag
gggttaaaac ccccttatcc accgagagag gca---taaa gcagta-agg attgctaac-
ccctaccacc ccggctaa
>Astroblepidae_Astroblepus_sp_LBP_1357_1_1
nnnnnnnnnn nnnnnnnnnn nnnnnnnnnn nnnnnnnnnn nnnnnnnnnn nnnngacata
gtatatccct ttattatcct cgctctctgg ggcattatta taacagggtc tatttgccta
cgccaaacag accttaaatc actaattgcc tactcctcag taagtcacat aggcctagta
gcaggaggca ttttaattca aacaccatga ggatttaccg gagcaattat cctaataatt
gcacatggcc ttgtctcatc agccctattc tgccttgcta atacaacata tgagcgaaca
cacagccgga ccataattct tgcccgaggc ttacaagcta tcttccccct aaccgctact
tgatgattta tcgcaaactt agcaaactta gccctcccgc cactacccaa cctaataggg
gagctcctaa ttattacagc cctattcaac tgatccccca tcacccttat cttaacaggg
gcagggacac taattacagc agcctattca ctatacctat tcttaacaac acaacggggt
ccactaccaa cacacattat caatcttcaa ccatttcat- acacgagagc acctactaat
aacaatacac ttactaccag taatcctctt aatcacaaag cccgcactca tatgaggatg
atggtact-- ---gtaggta taatttaaca taaaacatta gattgtgatt ctaaaaataa
aggttaaaat ccactt-tcc accgagagag gnnnnnnnnn nnnnnnnnnn nnnnnnnnnn
nnnnnnnnnn nnnnnnnn
>Trichomycteridae_Apomatoceros_alleni_1_1
nnnnnnnntt acggaataat acgaataata accatactag atccgctatc caaagaaata
gcctatccct ttattattct agccttatga ggcatcatta tgacaggttc catttgtctt
cgtcaaacag acctaaaatc attaattgcc tactcctctg ttagccacat gggattagtt
gcaggaggga ttctaattca aacaccctgg ggctttaccg gagcaatcat tttaataatt
gcgcatggtc tcgtctcctc agccctattc tgtttagcaa acacaaccta tgaacgaaca
catagccgaa ccatggtctt agcccgagga cttcaaatat taataccact aactgccatc
tgatgattta ttgctaacct tgcaaaccta gcactacccc ctctccctaa tcttatagga
gaactagtaa ttattacagc tatattcaac tgatcacctt gaaccctggt tataacaggt
actggtactc ttattaccgc cgcctactcc ttatacttat ttttaatgac acaacgaggc
ccaactccaa accacattat taaccttcaa ccctaccac- acccgagaac atttactaat
aattctacac ctcctcccaa ttatcttact aatcacaaag ccagaactga tatgaggctg
atgatatt-- ---gtagata tagttttaac aaaaacatta gattgtggtt ctaaaaatag
gggttaaaat ccccttatcc accgagagag gct---agaa gcnnnnnnnn nnnnnnnnnn
nnnnnnnnnn nnnnnnnn
>Trichomycteridae_Homodiaetus_anisitsi_2_1
ctaggaggct acggaataat acgaataata actatgttag accccctttc aaaagaaata
gcctaccctt tcattatcct tgccttatga ggcatcatta taacaggctc tatttgttta
cgacagacag acctaaaatc actaattgcc tactcctctg tcagccacat aggcctggtc
gcaggaggca ttttaattca aacaccctga ggctttaccg gtgcaatcat cctcataatt
gcccacggcc tagtgtcctc agccctattt tgcctagcca acacagccta tgaacgaacc
catagtcgaa caatagtgct agcccgagga atacagattc tattcccact aaccgccgtc
tgatgattta ttgccaacct tgcaaactta gccctacccc ctctacctaa ccttatagga
gaattaatta ttattacatc tatatttaac tgatccccat gaaccctaat tataacagga
gctggaacac ttattactgc tgcctactcc ctctatttat ttttaataac acagcgtgga
cccaccccca cccacattat taaccttcaa ccctatcat- actcgagaac acttattaat
tatacttcac ctcatcccaa tcattttact aattacaaaa ccagaactaa tatgaggctg
atggtatt-- ---gtaggta tagttttaac taaaatatta gattgtggtt ctaaaaatag
gggttaaaat ccccttaccc accgagagag gct---taga gcaatg-aga actgctaat-
tcccaccccc atggttaa
>Trichomycteridae_Homodiaetus_anisitsi_3_1
ctaggaggct acggaataat acgaataata actatgttag atcccctttc aaaagaaata
gcctaccctt tcattatcct tgccttatga ggcatcatta taacaggctc tatttgttta
cgacagacag acctaaaatc actaattgcc tactcctctg tcagccacat aggcctggtc
gcaggaggca ttttaattca aacaccctga ggctttaccg gtgcaatcat cctcataatt
gcccacggcc tagtgtcctc agccctattt tgcctagcca acacagccta tgaacgaacc
catagtcgaa caatagtgct agcccgagga atacagattc tattcccact aaccgccgtc
tgatgattta ttgccaacct tgcaaactta gccctacccc ctctacctaa ccttatagga
gaattaatta ttattacatc tatatttaac tgatccccat gaaccctgat tataacagga
gctggaacac ttattactgc tgcctactcc ctctatttat ttttaataac acagcgtgga
cccaccccca cccacattat taaccttcaa ccctatcat- actcgagaac acttattaat
tatacttcac ctcatcccaa tcattttact aattacaaaa ccagaactaa tatgaggctg
atggtatt-- ---gtaggta tagttttaac taaaatatta gattgtggtt ctaaaaatag
gggttaaaat ccccttaccc accgagagag gct---taga gcaatg-aga actgctaat-
tcccaccccc atggttaa
>Trichomycteridae_Pareiodon_microps_2_1
ctaggaggct acggcataat acgaataatg gttatactag acccgctgtc caaagaaata
gcatacccat ttattatctt agctttatgg ggcatcatca taacagggtc tatttgtctt
cgccaaacag acctgaaatc actaattgcc tattcctctg ttagccacat aggtctggtt
gctggaggaa tcttaatcca aacaccctga ggctttaccg gggcaattat cctgataatc
gcccatggcc tcgtctcctc tgccctattc tgtttagcaa acacaacata tgaacgaaca
cacagccgag tcatagtact ggctcgagga ctacaaatac tactaccact gactgccatt
tgatggttta ctgctaacct tgcaaatcta gcacttcccc cacttccaaa cctaatagga
gaactagtaa ttattacagc tatatttaac tgatcgcctt gaaccctagc cataacaggg
gctggaaccc taatcaccgc cgcctactca ctatatttat tcttaataac acaacgaggc
ccaatcccaa ctcatattat aaacctacaa ccctatcat- acccgagaac acctactaat
agtactacac ctgcttccaa tcatcttact tattacaaag ccagaattaa tatgaggctg
atgatact-- ---gtagata tagttttaac aaaaacatta gattgtggtt ctaaaaatag
gggttaaaat ccccttatcc accgagagag gcg---agaa gcaatg-aga actgctaat-
tcccatcccc atggttaa
>Trichomycteridae_Pseudostegophilus_nemurus_2_1
ctaggaggct acggtataat acgtatgatg gtcatactag acccactatc caaagagata
gcatatccgt ttattattct agccctatga ggcatcatta tgacagggtc tatttgtctc
cgccaaacag acctaaaatc attaattgcc tactcctctg tcagccacat aggattagtt
gctggcggaa tcttaatcca aacaccctga ggctttaccg gagcaattat cctaataatt
gcccacggcc tcgtctcctc ggccctattc tgcttagcaa acacaaccta tgaacgaaca
cacagccgaa ccataatact ggcccgagga ttacaaatac tgctaccatt aactgccatc
tggtgattta ttgctaacct tgcaaatcta gcactacccc ctcttcctaa tctaataggg
gaattagtaa ttattacagc catatttaac tgatcacctt tgaccctgac tataacagga
actgggaccc taatcaccgc cgcctactcc ctatatttat tcttaataac acaacgaggc
ccgatcccaa cccatattac aaacctacaa ccctatcac- acccgagaac atctactaat
agtactacat ctacttccaa tcatcttact tattacaaag ccagaactaa tatgaggctg
atggtact-- ---gtagata tagttttaan nnnnnnnnnn nnnnnnnnnn nnnnnnnnnn
nnnnnnnnnn nnnnnnnnnn nnnnnnnnnn nnnnnnnnnn nnnnnnnnnn nnnnnnnnnn
nnnnnnnnnn nnnnnnnn
