# Supplementary material for: Time-calibrated phylogeny of neotropical freshwater fishes
Source: Front Bioinform. 2024 Dec 6;4:1433995. doi: 10.3389/fbinf.2024.1433995 (PMC11659281; doi:10.3389/fbinf.2024.1433995)
Supplement: Supplementary file 1 [file DataSheet1.zip › Supplementary Material/aln/alignment_nonLTR.fasta]

>Rivulidae_Austrolebias_wolterstorffi_1_1
gacacgaaag actcttatgt tagaatgctg ttcatcgact tcagctcggc attcaacacc
atcatccccc aacagctcat ccttaaactg gacagtctgg ggctgaacac ctcaatgtgt
aactggctgc tagacttcct gaccgggaga ccacaggcag tacgggtcgg gagtaacaca
tccagcacca tcacattgaa tacaggggcc ccacaaggat gtgtgctgag cccccttcta
ttcaccctgc taacacacga ctgcacacca tcatacagct ccaaccactt catcaagttt
gnggacgaca caacagtggt gggtctcatc agcaacaatg atgagacgga ctacaggaac
gaggtgagcc gcctggcctt gtggtgcgga cacaacaatc tcactctgaa cgtggagaag
acaaaggaga ttgttgtgga cttcaggaag agggatgccc aacatgcccc tctgaccatc
aagggcacca cagtggagag agtggacagc accaagttcc tgggagtgca cgtctcagag
gacctgtcct ggagcaagaa cactgnatct ctggccaana aggntcacca gcgcctctnn
tttctccgna agctgaaaag agctggagct ccancccccc atcatgttgc accttctaca
>Rivulidae_Austrolebias_affinis_1_1
gacacgaagg actcttntgt tagaatgctg ttcatcgact tcagttcggc attcaacacc
atcatccccc aacagctcat ccttaaactg gacagtctgg ggctgaacac ctcaatgtgt
aactggctgc tagacttcct gaccgggaga ccacagacag tacgggttgg aagtaacaca
tctagcacca tcacattgaa cacaggggcc ccacaaggat gtgtgctgag cccccttcta
ttcaccctgc taacacacga ctgcacacca tcatacagct ccaaccactt catcaagttt
gcggacgaca caacagtggt gggtctcatc agcaacaacg atgagacgga ctacaggaac
gaggtgagcc gcctggcctt gtggtgcgga cacaacaatc tcactctcaa cgtggagaag
acaaaggaga ttgttgtgga cttcaggaag agggatgncc aacatgcncc tctgaccatc
aacagcacca cagtggagag agtggacagc acnaagttcc tgggagtgna cgtctcanan
ganctgtcct ggagcangaa cactgnatca ctggccaaga aggntcacca ncgcctctan
tttctccgta agctgaaaag ggntggannt tnaacccccc atcatgttgg accttctaca
>Rivulidae_Austrolebias_arachan_1_1
gacacgaagg actcttatgt tagaatgctg ttcatcgact tcagctcggc attcaacacc
atcatccccc aacagctcat ccataaactg gacagtctgg ggctgaacac ctcaatgtgt
aactggctgc tagacttcct gaccgggaga ccacagacag tacggatcgg gagtaacaca
tctagcacca tcacattgaa cacaggggcc ccacaaggat gtgtgctgag cccccttcta
ttcaccctgc taacacacga ctgcacacca tcgtacagct ccaaccactt catcaagttt
gcggacgaca caacagtggt gggtctcatc agcaacaacg atgagacgga ctacaggaac
gaggtgagcc gcttggcctt gtggtgcgga cacaacaatc tcactctcaa cgtggagaag
acaaaggaga ttgtcgtgga cttcaggaag agggatgcac aacatgcccc tctgaccatc
aacagcaccg cagtggagag agtggacagc accaagttcc tgggagtgca cgtctcaaag
gacctgtcct ggagcaggaa cactgcatca ctggccaaga aggctcacca gcgcctctac
tttctccgca agctgaaaag ggctggagct tcaacccccn atcatgttgc accttctaca
>Rivulidae_Austrolebias_cheradophilus_1_1
gacacgaagg actcttatgt tagaatgctg ttcatcgact tcagctcggc attcaacacc
atcatccccc aacagctcat ccttaaactg gacagtctgg ggctgaacac ctcaatgtgt
aactggctgc tagacttcct gaccgggaga ccacagacag tacgggtcgg gagcaacaca
tctagcacca tcacattgaa cacaggggcc ccacaaggat gtgtgctgag cccccttcta
ttcaccctgc taacacacga ctgcacacca tcatacagct ccaaccactt catcaagttt
gcggacgaca caacggtggt gggtctcatc agcaacaacg atgagacgga ctacaggaac
gaggtgagcc gcctggtctt gtggtgcgga cacaacaatc tcactctcaa cgtggagaag
acaaaggaga ttgttgtgga cttcaggaag agggatgccc aacatgcccc tctgaccatc
aacagcaccg cagtggagag agtagacagc accaagttcc tgggagtgca cgtctcagag
gacctgtcct ggagcaagaa cactgcatca ctggccaaga aggctcacca gcgcctctac
tttctccgca agctgaaaag ggctggagct tcaacccccn atcatgttgc accttctaca
>Rivulidae_Austrolebias_cinereus_1_1
gacacgaagg actcttatgt tagaatgctg ttcatcgact tcagctcggc attcaacacc
atcatccccc aacagctcat ccttaaactg gacagtctgg ggctgaacac ctcaatgtgt
aactggctgc tagacttcct gaccgggaga ccacagacag tacggatcgg gagtaacaca
tctagcacca tcacattgaa cacaggggcc ccacaaggat gtgtgctgag cccccttcta
ttcaccctgc taacacacga ctgcacacca tcgtacagct ccaaccactt catcaagttt
gcggacgaca caacagtggt aggtctcatc agcaacaacg atgagacgga ctacaggaac
gaggtgagcc gcttggcctt gtggtgcgga cacaacaatc tcactctcaa cgtggagaag
acaaaggaga ttgtcgtgga cttcaggaag agggatgcac aacatgcccc tctgaccatc
aacagcaccg cagtggagag agtggacagc accaagttcc tgggagtgca cgtctcaaag
gacctgtcct ggagcaggaa cactgcatca ctggccaaga aggctcacca gcgcctctac
tttctccgca agctgaaaag ggctggagct tcaacccccn atcatgtngc accttctaca
>Rivulidae_Austrolebias_cinereus_2_1
gacacgcagg cctcttntgt tagcatgctg ttcatcgact tcagctcggc attcaacacc
atcatccccc aacagctcat ccataaactg gacagtctgg ggctgaacac ctcaatgtgt
aactggctgc tagacttcct gaccgggaga ccacagacag tacggatcgg gagtaacaca
tctagcacca tcacattgaa cacaggggcc ccacaaggat gtgtgctgag cccccttcta
ttcaccctgc taacacacga ctgcacacca tcgtacagct ccaaccactt catcaagttt
gcggacgaca caacagtggt aggtctcatc agcaacaacg atgagacgga ctacaggaac
gaggtgagcc gcttggcctt gtggtgcgga cacaacaatc tcactctcaa cgtggagaag
acaaaggaga ttgtcgtgga cttcaggaag agggatgcac aacatgcccc tctgaccatc
aacagcaccg cagtggagag agtggacagc accaagttcc tgggagtgca cgtctcaaag
gacctgtcct ggagcaggaa cactgcatca ctggccaaga aggctcacca gcgcctctac
tttctccgca agctgaaaag ggctggagct tcaacccccn atcatgttgc accttctaca
>Rivulidae_Austrolebias_elongatus_1_1
gacacgaaag actcttatgt tagaatgctg ttcatcgact tcagctcggc attcaacacc
atcatccccc aacagctcat ccttaaactg gacagtctgg ggctgaacac ctcaatgtgt
aactggctgc tagacttcct gaccgggaga ccacaggcag tacgggtcgg gaacaacaca
tccagcacca tcacattgaa tacaggagcc ccacaaggat gtgtgctgag cccccttcta
ttcaccctgc taactcacga ctgcacacca tcgtacagct ccaaccactt catcaaattt
gcngacgaca caacagtggt gggtctcatc agcaacaacg atgagacgga ctacagggat
gaggtgagcc gcctggtctt gtggtgcgga cacaacaatc tcactctcaa cgtggagaag
acaaaagaga ttgttgtgga cttcaggaag agggatgccc aacatgcccc tctgaccatc
aacaacaccn cagtggagag agtggacagc accaagttcc tgggagtgna ngtctcanag
ganctgtcct ggagnaagaa cactgcatca ctgggcaana aggntcacca ncgcctctac
tttctccgca agctgaatag agctggagnt tcaacccccc atcatgttgg acctnctaca
>Rivulidae_Austrolebias_juanlangi_1_1
nacacgcagg cctcttntgt tngcatgctg ttcatcgact tcagttcggc attcaacacc
atcatccccc aacagctcat ccttaaactg gacagtctgg ggctgaacac ctcaatgtgt
aactggctgc tagacttcct gaccgggaga ccacagacag tacgggttgg aagtaacaca
tctagcacca tcacattgaa cacaggggcc ccacaaggat gtgtgctgag cccccttcta
ttcaccctgc taacacacga ctgcacacca tcatacagct ccaaccactt catcaagttt
gcggacgaca caacagtggt gggtctcatc agcaacaacg atgagacgga ctacaggaac
gaggtgagcc gcctggcctt gtggtgcgga cacaacaatc tcactctcaa cgtggagaag
acaaaggaga ttgttgtgga cttcaggaag agggatgccc aacatgcccc tctgaccatc
aacagcacca cagtggagaa agtggacagc acaaagttcc tgggagtgna cgtctcanag
gacctgtcct ggagcangaa cactgnatca ctggccaana aggntcacca acgcctctac
tttctccgta agctgaaaag ggctggagct tcaacccccn atcatgttgn accttctaca
>Rivulidae_Austrolebias_nigripinnis_1_1
gacacgaagg actcttntgt tagaatgctg ttcatcgact tcagttcggc attcaacacc
atcatccccc aacagctcat ccttaaactg gacagtctgg ggctgaacac ctcaatgtgt
aactggctgc tagacttcct gaccgggaga ccacagacag tacgggttgg aagtaacaca
tctagcacca tcacattgaa cacaggggcc ccacaaggat gtgtgctgag cccccttcta
ttcaccctgc taacacacga ctgcacacca tcatacagct ccaaccactt catcaagttt
gcggacgaca caacggtggt gggtctcatc agcaacaacg atgagacgga ctacaggaac
gaggtgagcc gcctggcctt gtggtgcgga cacaacaatc tcactctcaa cgtggagaag
acaaaggaga ttgttgtgga cttcaggaag agggatgccc aacatgcccc tctgaccatc
aacagcacca cagtggagag agtggacagc acaaagttcc tgggagtgca cgtctcagag
gacctgtcct ggagcaggaa cactgcatca ctggccaaga aggctcacca gcgcctctan
tttctccgca agctgaaaag ggctggagct ccaanccccn atcatgnagc accttctaca
>Rivulidae_Austrolebias_reicherti_1_1
gacacgaagg actcttatgt tagaatgctg ttcatcgact tcagctcggc attcaacacc
atcatccccc aacagctcat ccataaactg gacagtctgg ggctgaacac ctcaatgtgt
aactggctgc tagacttcct gaccgggaga ccacagacag tacggatcgg gagtaacaca
tctagcacca tcacattgaa cacaggggcc ccacaaggat gtgtgctgag cccccttcta
ttcaccctgc taacacacga ctgcacacca tcgtacagct ccaaccactt catcaagttt
gcggacgaca caacagtggt gggtctcatc agcaacaacg atgagacgga ctacaggaac
gaggtgagcc gcttggcctt gtggtgcgga cacaacaatc tcactctcaa cgtggagaag
acaaaggaga ttgtcgtgga cttcaggaag agggatgcac aacatgcccc tctgaccatc
aacagcaccg cagtggagag agtggacagc accaagttcc tgggagtgca cgtctcaaag
gacctgtcct ggagcaggaa cactgcatca ctggccaaga aggctcacca gcgcctctan
tttctccgca agctgaaaag ggctggagct tcaacccccn atcatgttgc accttctaca
>Rivulidae_Austrolebias_vandenbergorum_1_1
gacacgaang actcttatgt tagaatgctg ttcatcgact tcagctcggc attcaacacc
atcatccccc aacagctcat ccttaaactg gacagtctgg ggctgaacac ctcaatgtgt
aactggctgc tagacttcct gaccgggaga ccacagacag tacgggtcgg gagtaacaca
tctagcacca tcacattgaa cacaggggcc ccacaaggat gtgtgctgag cccccttcta
ttcaccctgc taacacacga ctgcacacca tcatacagct ccaaccactt catcaagttt
gcggacgaca caacagtggt gggtctcatc agcaacaacg atgagacgga ctacaggaac
gaggtgagcc gcctggcctt gtggtgcgga cacaacaatc tcactctcaa cgtggagaag
acaaaggaga ttgttgtgga cttcaggaag agggatgccc aacatgcccc tctgaccatc
aacagcaccg cagtggagag agtggacagc accaagttcc tgggagtgca tgtctcaaag
gacctgtcct ggagcaggaa cactgcatca ctggccaaga aggctcacca gcgtctctac
tttctccgca agctgaaaag ggctggagct tcaacccccc atcatgttgc accttctaca
>Rivulidae_Austrolebias_viarius_1_1
nnnacgaagg actcttatgt tagaatgctg ttcatcgact tcagctcggc attcaacacc
atcatccccc aacagctcat ccntaaactg gacagtctgg ggctgaacac ctcaatgtgt
aactggctgc tagacttcct gaccgggaga ccacagacag tacggatcgg gagtaacaca
tctagcacca tcacattgaa cacaggggcc ccacaaggat gtgtgctgag cccccttcta
ttcaccctgc taacacacga ctgcacacca tcgtacagct ccaaccactt catcaagttt
gcggacgaca caacagtggt gggtctcatc agcaacaacg atgagacgga ctacaggaac
gaggtgagcc gcttggcctt gtggtgcgga cacaacaatc tcactctcaa cgtggagaag
acaaaggaga ttgttgtgga cttcaggaag agggatgcac aacatgcccc tctgaccatc
aacagcaccg cagtggagag agtggacagc accaagttcc tgggagtgca cgtctcaaag
gacctgtcct ggagcaggaa cactgcatca ctggccaaga aggctcacca gcgcctctac
tttctccgca agctgaaaag ggctggagct tcaacccccn atcatgtngc accttctaca
>Rivulidae_Austrolebias_viarius_2_1
nnnacgaagg actcttatgt tagaatgctg ttcatcgact tcagctcggc attcaacacc
atcatccccc aacagctcat ccataaactg gacagtctgg ggctgaacac ctcaatgtgt
aactggctgc tagacttcct gaccgggaga ccacagacag tacggatcgg gagtaacaca
tctagcacca tcacattgaa cacaggggcc ccacaaggat gtgtgctgag cccccttcta
ttcaccctgc taacacacga ctgcacacca tcgtacagct ccaaccactt catcaagttt
gcggacgaca caacagtggt gggtctcatc agcaacaacg atgagacgga ctacaggaac
gaggtgagcc gcttggcctt gtggtgcgga cacaacaatc tcactctcaa cgtggagaag
acaaaggaga ttgtngtgga cttcaggaag agggatgcac aacatgcccc tctgaccatc
aacagcaccg cagtggagag agtggacagc accaagttcc tgggagtgca cgtctcaaag
gacctgtcct ggagcaggaa cactgcatca ctggccaaga aggctcacca gcgcctctac
tttctccgca agctgaaaag ggctggagct tcaacccccn atcatgtngc accttctaca
>Rivulidae_Austrolebias_wolterstorffi_2_1
gacacgaaag actcttatgt tagaatgctg ttcatcgact tcagctcggc attcaacacc
atcatccccc aacagctcat ccttaaactg gacagtctgg ggctgaacac ctcaatgtgt
aactggctgc tagacttcct gaccgggaga ccacaggcag tacgggtcgg gagtaacaca
tccagcacca tcacattgaa tacaggggcc ccacaaggat gtgtgctgag cccccttcta
ttcaccctgc taacacacga ctgcacacca tcatacagct ccaaccactt catcaagttt
gcggacgaca caacagtggt gggtctcatc agcaacaatg atgagacgga ctacaggaac
gaggtgagcc gcctggcctt gtggtgcgga cacaacaatc tcactctgaa cgtggagaac
acaaaggaga ttgttgtgga cttcaggaag agggatgccc aacatgcccc tctgaccatc
aagagcacca cagtggagag agtggacagc accaagttcc tgggagtgca cgtctcagag
gacctgtcct ggagcaagaa cactgcatca ctggccaana aggctcacca gcgcctctnn
tttctccgna agctgaaaag agntggagct ccaacccccc atcatgttgc accttctaca
>Rivulidae_Austrolebias_bellottii_1_1
gacacgaagg actcttatgt tagaatgctg ttcatcgact tcagctcggc attcaacacc
atcatccccc aacagctcat ccttaaactg gacagtctgg ggctgaacac ctcaatgtgt
aactggctgc tagacttcct gaccgggaga ccacagacag tacgggtcgg gagtaacaca
tctagcacca tcacattgaa tacaggggcc ccacaaggat gtgtgctgag cccccttcta
ttcaccctgc taacacacga ctgcacacca tcatacagct ccaaccactt catcaagttt
gcggacgaca caacagtggt gggtctcatc agcaacaacg atgagacgga ctacaggaac
gaggtgagcc gcctggcctt gtggtgcgga cacaacaatc tcactctcaa cgtggagaag
acaaaggaga ttgttgtgga cttcaggaag agggatgccc aacatgcccc tctgaccatc
aacagcaccg cagtggagag agtggacagc accaagttcc tgggagtgca tgtctcaaag
gacctgtcct ggagcaggaa cactgcatca ctggccaaga aggctcacca gcgcctctac
tttctccgca agctgaaaag ggctggagct tcaacccccc atcatgttgc accttctaca
>Rivulidae_Austrolebias_bellottii_2_1
gacacgaagg actcttatgt tagaatgctg ttcatcgact tcagctcggc attcaacacc
atcatccccc aacagctcat ccttaaactg gacagtctgg ggctgaacac ctcaatgtgt
aactggctgc tagacttcct gaccgggaga ccacagacag tacgggtcgg gagtaacaca
tctagcacca tcacattgaa tacaggggcc ccacaaggat gtgtgctgag cccccttcta
ttcaccctgc taacacacga ctgcacacca tcatacagct ccaaccactt catcaagttt
gcggacgaca caacagtggt gggtctcatc agcaacaacg atgagacgga ctacaggaac
gaggtgagcc gcctggcctt gtggtgcgga cacaacaatc tcactctcaa cgtggagaag
acaaaggaga ttgttgtgga cttcaggaag agggatgccc aacatgcccc tctgaccatc
aacagcaccg cagtggagag agtggacagc accaagttcc tgggagtgca tgtctcaaag
gacctgtcct ggagcaggaa cactgcatca ctggccaaga aggctcacca gcgtctctac
tttctccgca agctgaaaag ggctggagct tcaacccccn atcatgttgc accttctaca
>Rivulidae_Austrolebias_cinereus_3_1
gacacgaagg actcttatgt tagaatgctg ttcatcgact tcagctcggc attcaacacc
atcatccccc aacagctcat ccataaactg gacagtctgg ggctgaacac ctcaatgtgt
aactggctgc tagacttcct gaccgggaga ccacagacag tacggatcgg gagtaacaca
tctagcacca tcacattgaa cacaggggcc ccacaaggat gtgtgctgag cccccttcta
ttcaccctgc taacacacga ctgcacacca tcgtacagct ccaaccactt catcaagttt
gcggacgaca caacagtggt aggtctcatc agcaacaacg atgagacgga ctacaggaac
gaggtgagcc gcttggcctt gtggtgcgga cacaacaatc tcactctcaa cgtggagaag
acaaaggaga ttgtcgtgga cttcaggaag agggatgcac aacatgcccc tctgaccatc
aacagcaccg cagtggagag agtggacagc accaagttcc tgggagtgca cgtctcaaag
gacctgtcct ggagcaggaa cactgcatca ctggccaaga aggctcacca gcgcctctac
tttctccgca agctgaaaag ggctggagct tcaacccccc atcatgttgc accttctaca
>Rivulidae_Austrolebias_elongatus_2_1
gacacgaaag actcttatgt tagaatgctg ttcatcgact tcagctcggc attcaacacc
atcatccccc aacagctcat ccttaaactg gacagtctgg ggctgaacac ctcaatgtgt
aactggctgc tagacttcct gaccgggaga ccacaggcag tacgggtcgg gaacaacaca
tccagcacca tcacattgaa tacaggagcc ccacaaggat gtgtgctgag cccccttcta
ttcaccctgc taactcacga ctgcacacca tcgtacagct ccaaccactt catcaaattt
gcagacgaca caacagtggt gggtctcatc agcaacaacg atgagacgga ctacagggat
gaggtgagcc gcctggtctt gtggtgcgga cacaacaatc tcactctcaa cgtggagaag
acaaaagaga ttgttgtgga cttcaggaag agggatgccc aacatgcccc tctgaccatc
aacaacacca cagtggagag agtggacagc accaagttcc tgggagtgca cgtctcagag
gacctgtcct ggagcaggaa cactgcatca ctggccaaga aggctcacca gcgcctctac
tttctccgca agctgaatag agctggagct ccaacccncn atcattgtgc accttctaca
>Rivulidae_Austrolebias_gymnoventris_1_1
gacacgaaag actcttatgt tagaatgctg ttcatcgact tcagctcggc attcaacacc
atcatccccc aacagctcat ccttaaactg gacagtctgg ggctgaacac ctcaatgtgt
aactggctgc tagacttcct gaccgggaga ccacaggcag tacgggtcgg gaataacaca
tccagcacca tcacattgaa tacaggagcc ccacaaggat gtgtgctgag cccccttcta
ttcaccctgc taacacacga ctgcacacca tcntacagct ccaaccactt catcaagttt
gcggacgaca caacagtggt gggtctcatc agcaacaacg atgagacgga ctacaggaat
gaggtgagcc gcctggcctt gtggtgcgga cacaacaatc tcactctcaa cgtggagaag
acaaaagaga ttgttgtgga cttcaggaag agggatgccc aacatgcccc tctgatcatc
aacagcacca cagtggagag agtggacagc accaagttcc tgggagtgca cgtctcaaag
gacctgtcct ggagcaggaa cactgnatca ctggccaaga aggctcacca acgcctctac
tttctccgca agctgaaaag ggctggagct tcaacccccc atcatgttgc accttctaca
>Rivulidae_Austrolebias_melanoorus_1_1
nacacgcaag cctcttntgt tagcatgctg ttcatcgact tcagctcggc attcaacacc
atcatccccc aacagctcat ccttaaactg gacagtctgg ggctgaacac ctcaatgtgt
aactggctgc tagacttcct gaccgggaga ccacagacag tacgggtcgg gagtaacaca
tctagcacca tcacattgaa tacaggggcc ccacaaggat gtgtgctgag cccccttcta
ttcaccctgc taacacacga ctgcacacca tcatacagct ccaaccactt catcaagttt
gcggacgaca caacagtggt gggtctcatc agcaacaacg atgagacgga ctacaggaac
gaggtgagcc gcctggcctt gtggtgcgga cacaacaatc tcactctcaa cgtggagaag
acaaaggaga ttgttgtgna cttcaggaag agggatgccc aacatgcccc tctgacnatc
aacagcaccg cagtggagag agtggacagc accangttcc tgggagtgca tgtctcaaag
gacctgtcct ggagcaggan cactgcatna ntggccaaga aggctcacca gcgtctctac
tttctncgca agctgnanag ggctggagct ncnancncnc atcatgttgc accttctaca
>Rivulidae_Austrolebias_monstrosus_1_1
nncacgcaag cctctttgct tagcatgctg ttcatngact tcagctcggc attcaacacc
atcatccccc aacagctcat ccttaaactg gacagtctgg ggctgaacac ctcaatgtgt
aactggctgc tagacttcct gaccgggaga ccacaggcag tacgggtcgg gaacaacaca
tccagcacca tcacattgaa tacaggagcc ccacaaggat gtgtgctgag cccccttcta
ttcaccctgc taactcacga ctgcacacca tcgtacagct ccaaccactt catcaaattt
gcagacgaca caacagtggt gggtctcatc agcaacaacg atgagacgga ctacagggat
gaggtgagcc gcctggtctt gtggtgcgga cacaacaatc tcactctcaa cgtggagaag
acaaaagaga ttgttgtgga cttcaggaag agggatgccc aacatgcccc tctgaccatc
aacaacacca cagtggagag agtggacagc accaagttcc tgggagtgna cgtctcagag
ganctgtcct ggagcaggaa cactgcatca ctggccaaga angctcacca ncgcctctac
tttctccgca agctgaatag agctggagct tcancccccn atcatggtgn accttctaca
>Rivulidae_Austrolebias_nigripinnis_2_1
gacacgaagg actcttatgt tagaatgctg ttcatcgact tcagttcggc attcaacacc
atcatccccc aacagctcat ccttaaactg gacagtctgg ggctgaacac ctcaatgtgt
aactggctgc tagacttcct gaccgggaga ccacagacag tacgggttgg aagtaacaca
tctagcacca tcacattgaa cacaggggcc ccacaaggat gtgtgctgag cccccttcta
ttcaccctgc taacacacga ctgcacacca tcatacagct ccaaccactt catcaagttt
gcggacgaca caacggtggt gggtctcatc agcaacaacg atgagacgga ctacaggaac
gaggtgagcc gcctggcctt gtggtgcgga cacaacaatc tcactctcaa cgtggagaag
acaaaggaga ttgttgtgga cttcaggaag agggatgccc aacatgcccc tctgaccatc
aacagcacca cagtggagag agtggacagc acaaagttcc tgggagtgca cgtctcagag
gacctgtcct ggagcaggaa cactgcatca ctggccaaga aggntcacna ncgcnnnnnn
nnnnnnnnnn nnnnnnnnnn nnnnnnnnnn nnnnnnnnnn nnnnnnnnnn nnnnnnnnnn
>Rivulidae_Austrolebias_patriciae_1_1
gacacgaagg actcttatgt tagaatgctg ttcatcgact tcagctcggc attcaacacc
atcatccccc aacagctcat ccttaaactg gacagtctgg ggctgaacac ctcaatgtgt
aactggctgc tagacttcct gaccgggaga ccacagacag tacgggtcgg gagtaataca
tctagcacca tcacactgaa cacaggggcc ccacaaggat gtgtgctgag ccccctcctg
ttcaccctgc taacacacga ctgcacacca tcatacagct ccaaccactt catcaagttt
gcggacgaca caacagtggt gggtctcatc agcaacaacg atgagacgga ctacaggaac
gaggtgagcc gcctggcctt gtggtgcgga cacaacaatc tcactctcaa cgtggagaag
acaaaggaga ttgttgtgga cttcaggaag agggatgccc aatatgcccc tctgaccatc
aacagcacca cagtggagag agtggacagc accaagttcc tgggagtgca cgtctcagag
gaactgtcct ggaacaggaa cactgcatca ctggccaaga angctcacca gcgcctctac
tttctccgca agctgaaang ggctggagct tcaanccccc atcatggagc accttctaca
>Rivulidae_Austrolebias_patriciae_2_1
nncacgcagg cctcttccgt tcgtatgctg ttcatcgnct tcagctcggc attcaacacc
atcatccccc aacagctcat ccttaaactg gacagtctgg ggctgaacac ctcaatgtgt
aactggctgc tagacttcct gaccgggaga ccacagacag tacgggtcgg gagtaataca
tctagcacca tcacattgaa cacaggggcc ccacaaggat gtgtgctgag ccccctcctg
ttcaccctgc taacacacga ctgcacacca tcatacagct ccaaccactt catcaagttt
gcggacgaca caacagtggt gggtctcatc agcaacaacg atgagacgga ctacaggaac
gaggtgagcc gcctggcctt gtggtgcgga cacaacaatc tcactctcaa cgtggagaag
acaaaggaga ttgttgtgga cttcaggaag agggatgccc aatatgcccc tctgaccatc
aacagcacca cagtggagag agtggacagc accaagttcc tgggagtgna cgtctcanag
gaactgtcct ggagcangaa cactgcatna ctggncaaga aggntcacca ncgcctctan
tttctccgna agctgaaaag ggctgganct tcaacccccc atcatngagc accttctaca
>Rivulidae_Austrolebias_prognathus_1_1
gacacgaaag actcttatgt tagaatgctg ttcatcgact tcagctcggc attcaacacc
atcatccccc aacagctcat ccttaaactg gacagtctgg ggctgaacac ctcaatgtgt
aactggctgc tagacttcct gaccgggaga ccacaggcag tacgggtcgg gaataacaca
tccagcacca tcacattgaa tacaggngcc ccacaaggat gtgtgctgag cccccttcta
ttcaccctgc taacacacga ctgcacacca tcatacagct ccaaccactt catcaagttt
gcggacgaca caacagtggt gggtctcatc agcaacaacg atgagacgga ctacaggaat
gaggtgagcc gcctggcctt gtggtgcgga cacaacaatc tcactctcaa cgtggagaag
acaaaggaga ttgttgtgga cttcaggaag agggatgccc aacatgcccc tctgaccatc
aacagcacca cagtggagag agtggacagc accaagttcc tgggagtgna cgtctcaaag
gacctgtcct ggagcaagaa caatgcatca ctggccaaga aggntcacca acgcctctac
tttctccgca agctgaatag agctggagct ccaacncccn atcatgtngn accttctaca
>Rivulidae_Austrolebias_reicherti_2_1
gacacgaagg actcttatgt tagaatgctg ttcatcgact tcagctcggc attcaacacc
atcatccccc aacagctcat ccataaactg gacagtctgg ggctgaacac ctcaatgtgt
aactggctgc tagacttcct gaccgggaga ccacagacag tacggatcgg gagtaacaca
tctagcacca tcacattgaa cacaggggcc ccacaaggat gtgtgctgag cccccttcta
ttcaccctgc taacacacga ctgcacacca tcgtacagct ccaaccactt catcaagttt
gcggacgaca caacagtggt gggtctcatc agcaacaacg atgagacgga ctacaggaac
gaggtgagcc gcttggcctt gtggtgcgga cacaacaatc tcactctcaa cgtggagaag
acaaaggaga ttgtcgtgga cttcaggaag agggatgcac aacatgcccc tctgaccatc
aacagcaccg cagtggagag agtggacagc accaagttcc tgggagtgna cgtctcaaag
gacctgtcct ggagcaggaa cactgcatca ctggccaana aggntcacca acgcctctan
tttctccgca agctgaaaag ggctggagct tcaacccccn atcatgttgc accttctaca
>Rivulidae_Austrolebias_adloffi_1_1
gncacgcagg cctcttntgt tngcatgctg ttcatcgact tcagctcggc attcaacagc
atcatccccc aacagctcat ccataaactg gacagtctgg ggctgaacac ctcaatgtgt
aactggctgc tagacttcct gaccgggaga ccacagacag tacggatcgg gagtaacaca
tctagcacca tcacattgaa cacaggggcc ccacaaggat gtgtgctgag cccccttcta
ttcaccctgc taacacacga ctgcacacca tcgtacagct ccaaccactt catcaagttt
gcggacgaca caacagtggt gggtctcatc agcaacaacg atgagacgga ctacaggaac
gaggtgagcc gcttggcctt gtggtgcgga cacaacaatc tcactctcaa cgtggagaag
acaaaggaga ttgttgtgga cttcaggaag agggatgcac aacatgcccc tctgaccatc
aacagcaccg cagtggagag agtggacagc accaagttcc tgggagtgca cgtctcaaag
gacctgtcct ggagcaggaa cactgcatca ctggccaaga aggctcacca gcgcctctac
tttctccgca agctgaaaag ggctggagct tcaacccccn atcatgttgc accttctaca
>Rivulidae_Austrolebias_alexandri_1_1
gacacgaagg actcttatgt tagaatgctg ttcatcgact tcagttcggc attcaacacc
atcatccccc aacagctcat ccttaaactg gacagtctgg ggctgaacac ctcaatgtgt
aactggctgc tagacttcct gaccgggaga ccacagacag tacgggttgg aagtaacaca
tctagcacca tcacattgaa cacaggggcc ccacaaggat gtgtgctgag cccccttcta
ttcaccctgc taacacacga ctgcacacca tcatacagct ccaaccactt catcaagttt
gcggacgaca caacagtggt gggtctcatc agcaacaacg atgagacgga ctacaggaac
gaggtgagcc gcctggcctt gtggtgcgga cacaacaatc tcactctcaa cgtggagaag
acaaaggaga ttgttgtgga cttcaggaag agggatgccc aacatgcccc tctgaccatc
aacagcacca cagtggagag agtggacagc acnaagttcc tgggagtgca cgtctcagag
gacctgtcct ggagcaggaa cactgcatca ctggccaaga aggctcacca gcgcctctac
tttctccgta agctgaaaag ggctggagct tcaacccccn atcatgtngc accttctaca
>Rivulidae_Austrolebias_charrua_1_1
gacacgaagg actcttatgt tagaatgctg ttcatcgact tcagctcggc attcaacacc
atcatccccc aacagctcat ccataaactg gacagtctgg ggctgaacac ctcaatgtgt
aactggctgc tagacttcct gaccgggaga ccacagacag tacggatcgg gagtaacaca
tctagcacca tcacattgaa cacaggggcc ccacaaggat gtgtgctgag cccccttcta
ttcaccctgc taacacacga ctgcacacca tcgtacagct ccaaccactt catcaagttt
gcggacgaca caacagtggt gggtctcatc agcaacaacg atgagacgga ctacaggaac
gaggtgagcc gcttggcctt gtggtgcgga cacaacaatc tcactctcaa cgtggagaag
acaaaggaga ttgttgtgga cttcaggaag agggatgcac aacatgcccc tctgaccatc
aacagcaccg cagtggagag agtggacagc accaagttcc tgggagtgca cgtctcaaag
gacctgtcct ggagcaggaa cactgcatca ctggccaaga aggctcacca gcgcctctac
tttctccgca agctgaaaag ggctggagct tcaacccncc atcatgtngc accttctaca
>Rivulidae_Austrolebias_cheradophilus_2_1
gacacgaagg actcttatgt tagaatgctg ttcatcgact tcagctcggc attcaacacc
atcatccccc aacagctcat ccttaaactg gacagtctgg ggctgaacac ctcaatgtgt
aactggctgc tagacttcct gaccgggaga ccacagacag tacgggtcgg gagcaacaca
tctagcacca tcacattgaa cacaggggcc ccacaaggat gtgtgctgag cccccttcta
ttcaccctgc taacacacga ctgcacacca tcatacagct ccaaccactt catcaagttt
gcggacgaca caacggtggt gggtctcatc agcaacaacg atgagacgga ctacaggaac
gaggtgagcc gcctggtctt gtggtgcgga cacaacaatc tcactctcaa cgtggagaag
acaaaggaga ttgttgtgga cttcaggaag agggatgccc aacatgcccc tctgaccatc
aacagcaccg cagtggagag agtagacagc accaagttcc tgggagtgca cgtctcaaag
gacctgtcct ggagcaagaa cactggatca ctggccaaga aggntcacca gcgcctctan
tttctccgna agctgaaaag ggctggagct tcaacccccc atcatgttgn accttctaca
>Rivulidae_Austrolebias_gymnoventris_2_1
gacacgaaag actcttatgt tagaatgctg ttcatcgact tcagctcggc attcaacacc
atcatccccc aacagctcat ccttaaactg gacagtctgg ggctgaacac ctcaatgtgt
aactggctgc tagacttcct gaccgggaga ccacaggcag tacgggtcgg gaataacaca
tccagcacca tcacattgaa tacaggagcc ccacaaggat gtgtgctgag cccccttcta
ttcaccctgc taacacacga ctgcacacca tcgtacagct ccaaccactt catcaagttt
gcggacgaca caacagtggt gggtctcatc agcaacaacg atgagacgga ctacaggaat
gaggtgagcc gcctggcctt gtggtgcgga cacaacaatc tcactctcaa cgtggagaag
acaaaagaga ttgttgtgga cttcaggaag agggatgccc aacatgcccc tctgaccatc
aacagcacca cagtggagag agtggacagc accaagttcc tgggagtgga cgtctcaaag
gacctgtcct ggagnaggaa naatgnatca ctggccaana aggntcacna acgcctctan
tttctctgca agntgaaaag ggntggagct ccaacccccn atcatgtngn ancttctaca
>Rivulidae_Austrolebias_melanoorus_2_1
gacacgaaag actcttatgt tagaatgctg ttcatcgact tcagctcggc attcaacacc
atcatccccc aacagctcat ccttaaactg gacagtctgg ggctgaacac ctcaatgtgt
aactggctgc tagacttcct gaccgggaga ccacagacag tacgggtcgg gagtaacaca
tctagcacca tcacattgaa tacaggggcc ccacaaggat gtgtgctgag cccccttcta
ttcaccctgc taacacacga ctgcacacca tcatacagct ccaaccactt catcaagttt
gcggacgaca caacagtggt gggtctcatc agcaacaacg atgagacgga ctacaggaac
gaggtgagcc gcctggcctt gtggtgcgga cacaacaatc tcactctcaa cgtggagaag
acaaaggaga ttgttgtgga cttcaggaag agggatgccc aacatgcccc tctgaccatc
aacagcaccg cagtggagag agtggacagc accaagttcc tgggagtgca ngtctcaaag
gacctgtcct ggagcaggaa cactgcatca ctggccaaga aggctcacca gcgtctctac
tttctccgca agctgaaaag ggctggagct tcaacccccn atcatgttgc accttctaca
>Rivulidae_Austrolebias_periodicus_1_1
nncacgcagg nctcttangn tcgcatgctg ttcatcgact tcagttcggc attcaacacc
atcatccccc aacagctcat ccttaaactg gacagtctgg ggctgaacac ctcaatgtgt
aactggctgc tagacttcct gaccgggaga ccacagacag tacgggttgg aagtaacaca
tctagcacca tcacattgaa cacaggggcc ccacaaggat gtgtgctgag cccccttcta
ttcaccctgc taacacacga ctgcacacca tcatacagct ccaaccactt catcaagttt
gcggacgaca caacagtggt gggtctcatc agcaacaacg atgagacgga ctacaggaac
gaggtgagcc gcctggcctt gtggtgcgga cacaacaatc tcactctcaa cgtggagaag
acaaaggaga ttgttgtgga cttcaggaag agggatgccc aacatgcccc tctgaccatc
aacagcacca cagtggagag agtggacagc acaaagttcc tgggagtgna ngtctcanag
gacctgtcct gnagnangaa nantgnatca ctggccaana aggntcacca acgcctctac
tttctccgta agctnaaaag ggctggagct ncancccccc atcatgttgn ancttctaca
>Rivulidae_Austrolebias_robustus_1_1
nacacgcagg cctcttntgt gagcatgctg ttcatcgact tcagctcggc attcaacacc
atcatccccc aacagctcat ccataaactg gacagtctgg ggctgaacac ctcaatgtgt
aactggctgc tagacttcct gaccgggaga ccacagacag tacggatcgg gagtaacaca
tctagcacca tcacattgaa cacaggggcc ccacaaggat gtgtgctgag cccccttcta
ttcaccctgc taacacacga ctgcacacca tcgtacagct ccaaccactt catcaagttt
gcggacgaca caacagtggt gggtctcatc agcaacaacg atgagacgga ctacaggaac
gaggtgagcc gcttggcctt gtggtgcgga cacaacaatc tcactctcaa cgtggagaag
acaaaggaga ttgtcgtgga cttcaggaag agggatgcac aacatgcccc tctgaccatc
aacagcaccg cagtggagag agtggacagc accaagttcc tgggagtgca cgtctcaaag
gacctgtcct ggagcaggaa cactgcatca ctggccaaga aggctcacca gcgcctctac
tttctccgca agctgaaaag ggctggagct tcaacccccn atcatgtngc accttctaca
>Rivulidae_Austrolebias_viarius_3_1
gacacgaagg actcttatgt tagaatgctg ttcatcgact tcagctcggc attcaacacc
atcatccccc aacagctcat ccataaactg gacagtctgg ggctgaacac ctcaatgtgt
aactggctgc tagacttcct gaccgggaga ccacagacag tacggatcgg gagtaacaca
tctagcacca tcacattgaa cacaggggcc ccacaaggat gtgtgctgag cccccttcta
ttcaccctgc taacacacga ctgcacacca tcgtacagct ccaaccactt catcaagttt
gcggacgaca caacagtggt gggtctcatc agcaacaacg atgagacgga ctacaggaac
gaggtgagcc gcttggcctt gtggtgcgga cacaacaatc tcactctcaa cgtggagaag
acaaaggaga ttgtcgtgga cttcaggaag agggatgcac aacatgcccc tctgaccatc
aacagcaccg cagtggagag agtggacagc accaagttcc tgggagtgca cgtctcaaag
gacctgtcct ggagcaggaa cactgcatca ctggccaaga aggctcacca ncgcctctac
tttctccgca agctgaaaag ggctggagct tcaacccccn atcatgttgc accttctaca
>Rivulidae_Austrolebias_alexandri_2_1
gacacgaagg actcttatgt tagaatgctg ttcatcgact tcagctcggc attcaacacc
atcatccccc aacagctcat ccttaaactg gacagtctgg ggctgaacac ctcaatgtgt
aactggctgc tagacttcct gaccgggaga ccacagacag tacgggtcgg aagtaacaca
tctagcacca tcacattgaa cacaggggcc ccacaaggat gtgtgctgag cccccttcta
ttcaccctgc taacacacga ctgcacacca tcatacagct ccaaccactt catcaagttt
gcggacgaca caacagtggt gggtctcatc agcaacaacg atgagacgga ctacaggaac
gaggtgagcc gcctggcctt gtggtgcgga cacaacaatc tcactctcaa cgtggagaag
acaaaggaga ttgttgtgga cttcaggaag agggatgccc aacatgcccc tctgaccatc
aacagcacca cagtggagag agtggacagc accaagttcc tgggagtgca cgtctcagag
gacctgtcct ggagcaggaa cactgcatca ctggccaaga aggctcacca gcgcctctac
tttctccgta agctgaaaag ggctggagct tcaacncccn atcatgttgc accttctaca
>Rivulidae_Austrolebias_nigripinnis_3_1
nnnacgcagg cctcttcngt tagcatgctg ttcatcgact tcagttcggc attcaacacc
atcatccccc aacagctcat ccttaaactg gacagtctgg ggctgaacac ctcaatgtgt
aactggctgc tagacttcct gaccgggaga ccacagacag tacgggttgg aagtaacaca
tctagcacca tcacattgaa cacaggggcc ccacaaggat gtgtgctgag cccccttcta
ttcaccctgc taacacacga ctgcacacca tcatacagct ccaaccactt catcaagttt
gcggacgaca caacggtggt gggtctcatc agcaacaacg atgagacgga ctacaggaac
gaggtgagcc gcctggcctt gtggtgcgga cacaacaatc tcactctcaa cgtggagaag
acaaaggaga ttgttgtgga cttcaggaag agggatgccc aacatgcccc tctgaccatc
aacagcacca cagtggagag agtggacagc acaaagttcc tgggagtgca cgtctcagag
gacctgtcct ggagcaggaa cactgcatca ctggccaaga angctcacca gcgcctctac
tttctccgca agctgaaaag ggctggagct ccaanccccn atcatggagc accttctaca
>Rivulidae_Austrolebias_nonoiuliensis_1_1
gacacgaagg actcttatgt tagaatgctg ttcatcgact tcagctcggc attcaacacc
atcatccccc aacagctcat ccataaactg gacagtctgg ggctgaacac ctcaatgtgt
aactggctgc tagacttcct gaccgggaga ccacagacag tacggatcgg gagtaacaca
tctagcacca tcacattgaa cacaggggcc ccacaaggat gtgtgctgag cccccttcta
ttcaccctgc taacacacga ctgcacacca tcgtacagct ccaaccactt catcaagttt
gcggacgaca caacagtggt gggtctcatc agcaacaacg atgagacgga ctacaggaac
gaggtgagcc gcttggcctt gtggtgcgga cacaacaatc tcactctcaa cgtggagaag
acaaaggaga ttgtcgtgga cttcaggaag agggatgcac aacatgcccc tctgaccatc
aacagcaccg cagtggagag agtggacagc accaagttcc tgggagtgca cgtctcaaag
gacctgtcct ggagcaggaa cactgcatca ctggccaaga aggctcacca gcgcctctac
tttctccgca agctgaaaag ggctggagct tcaacccccn atcatgttgc accttctaca
>Rivulidae_Neofundulus_paraguayensis_1_1
gacacaaaag actcttatgt tagactgctg ttcatcgact tcagctcggc attcaacacc
atcatccctc aacagctcat ccttaaactg gacagtctgg ggctgaatac ctcaatgtgc
aactggctgc tagacttcct gaccgggagg ccacagacgg tacgggtcgg gagtaataca
tccagcacca tcacattgaa cacaggggcc ccacaaggat gtgtgctgag tccccttcta
ttcaccctgt taacacacga ctgcacacca tcgtacagct ccaaccactt catcaaattt
gcggangaca ccacagtggt gggtctcatc aacaacaacg atgagacgga ttacaggaac
gaggtgagcc gcctggcctt gtggtgtgga cacaacaatc tcactctcaa cgtggagaag
acaaaggaga ttgttgtgga cttcaggaag agggttgccc atcatgcatc cctgaccatc
aacggctcca cagtggagag agtggacagc accaagttcc tgggagtgca tgtctcagag
gacctgtcct ggagcaggaa cactgcatca ctggccaaga aggctcacca gcgcctctac
tttctccgca agctgaagag agctggagct acaanccccn atcatngagc accttctaca
>Rivulidae_Austrolebias_charrua_2_1
gacacgaagg actcttntgt tagaatgctg ttcatcgact tcagctcggc attcaacacc
atcatccccc aacagctcat ccataaactg gacagtctgg ggctgaacac ctcaatgtgt
aactggctgc tagacttcct gaccgggaga ccacagacag tacggatcgg gagtaacaca
tctagcacca tcacattgaa cacaggggcc ccacaaggat gtgtgctgag cccccttcta
ttcaccctgc taacacacga ctgcacacca tcgtacagct ccaaccactt catcaagttt
gcggacgaca caacagtggt gggtctcatc agcaacaacg atgagacgga ctacaggaac
gaggtgagcc gcttggcctt gtggtgcgga cacaacaatc tcactctcaa cgtggagaag
acaaaggaga ttgtcgtgga cttcaggaag agggatgcac aacatgcccc tctgaccatc
aacagcaccg cagtggagag agtggacagc accaagttcc tgggagtgna cgtctcaaag
gacctgtcct ggagcaggaa cactgcatca ctggccaaga aggctcacca acgcctctnn
tttntccnca agctgaaaag ggctggngnt tcaacccccc atcatgttgn accttctaca
>Rivulidae_Austrolebias_adloffi_2_1
gacacgcang cctcttntgt tngcatgctg ttcatcgact tcagctcggc ataccacagc
atcatccccc aacagctcat ccataaactg gacagtctgg ggctgaacac ctcaatgtgt
aactggctgc tagacttcct gaccgggaga ccacagacag tacggatcgg gagtaacaca
tctagcacca tcacattgaa cacaggggcc ccacaaggat gtgtgctgag cccccttcta
ttcaccctgc taacacacga ctgcacacca tcgtacagct ccaaccactt catcaagttt
gcggacgaca caacagtggt gggtctcatc agcaacaacg atgagacgga ctacaggaac
gaggtgagcc gcttggcctt gtggtgcgga cacaacaatc tcactctcaa cgtggagaag
acaaaggaga ttgttgtgga cttcaggaag agggatgcac aacatgcccc tctgaccatc
aacagcaccg cagtggagag agtggacagc accaagttcc tgggagtgca cgtctcaaag
gacctgtcct ggagcaggaa cactgcatca ctggccaaga aggctcacca gcgcctctac
tttctccgca agctgaaaag ggctggagct tcaacccccn atcatgttgc accttctaca
>Rivulidae_Austrolebias_adloffi_3_1
gacacgaagg actcttatgt tagaatgctg ttcatcgact tcagctcggc attcaacagc
atcatccccc aacagctcat ccataaactg gacagtctgg ggctgaacac ctcaatgtgt
aactggctgc tagacttcct gaccgggaga ccacagacag tacggatcgg gagtaacaca
tctagcacca tcacattgaa cacaggggcc ccacaaggat gtgtgctgag cccccttcta
ttcaccctgc taacacacga ctgcacacca tcgtacagct ccaaccactt catcaagttt
gcggacgaca caacagtggt gggtctcatc agcaacaacg atgagacgga ctacaggaac
gaggtgagcc gcttggcctt gtggtgcgga cacaacaatc tcactctcaa cgtggagaag
acaaaggaga ttgttgtgga cttcaggaag agggatgcac aacatgcccc tctgaccatc
aacagcaccg cagtggagag agtggacagc accaagttcc tgggagtgca cgtctcaaag
gacctgtcct ggagcaggaa cactgcatca ctggccaaga aggntcacna acgcctctac
tttctccgca agctgaaaag ggctggagct tcnncccccn nnnnnnnnnn nnnnnnnnnn
