# Supplementary material for: Time-calibrated phylogeny of neotropical freshwater fishes
Source: Front Bioinform. 2024 Dec 6;4:1433995. doi: 10.3389/fbinf.2024.1433995 (PMC11659281; doi:10.3389/fbinf.2024.1433995)
Supplement: Supplementary file 1 [file DataSheet1.zip › Supplementary Material/aln/alignment_nonLTRA.fasta]

>Rivulidae_Cynolebias_leptocephalus_1_1
nnnnnnnnnn nnnnnnnnnn nnnnnnntga gcaggcataa ttggcacggc actaagctta
ttaattcgag ctgaactaag tcagccaggc cctcttattg gtaatgacca aatttataat
gttattgtaa cagctcatgc ttttgtaata atttttttta tagttatacc agttataatt
ggggggttcg gcaactgatt aatccctcta ataattgggg ctcctgatat agccttccca
cgaataaata atataagctt ttgactgctt cccccctctt tctttctact tcttgcctct
tcaggcattg aggcaggagc tggaactggc tgaactgtat acccgcccct tgctggtaat
ctagctcatg ctggagcttc tgtagactta accatcttct ctctacactt agctggcgcc
tcctcaatct taggggccat taattttatt accacagttc ttaacataaa acctcccgca
ctttctcaat accaaacccc actatttgtg tgagccgtaa taattactgc tgtcttactt
ttactttcat tacccgtttt agctgctggg attactatat tacttacaga tcgaaactta
aatacaactt tttttgatcc tgctggagga ggtgatccaa tcctctatca acacttattt
tgattttttg gtcacnnn
>Rivulidae_Cynolebias_obscurus_1_1
nnnnnnnnnn nnnnnnnnnn nnnnnnnnnn nnnnnnnnnn nnggcccggc gctgagttta
ttaattcgag ctgaactaag ccaacctggc cctcttattg gtaatgatca gatctataat
gtaattgtaa cagctcatgc ctttgtaata atttttttta tagtaatacc aattataatt
ggggggtttg gtaactgact gattcctcta ataattggag cccctgatat ggccttcccg
cgaataaata atataagttt ttgactactt cccccttctt tcctcttact cctcgcttct
tcaggcgttg aggcaggagc cggaacaggc tgaactgttt acccccccct tgcaggcaat
cttgctcacg ctggagcttc tgtagactta accattttct ccttacactt agctggcatc
tcctcaatct taggggccat taattttatt actacagttt ttaacataaa acctcctgca
ctttcccaat accaaacccc tctatttgta tgagctgtaa taattactgc cgttcttctc
ttactttcat tacccgtttt agctgctggg attactatat tgcttacaga ccgaaactta
aacacaactt tttttgaccc cgctggagga ggcgatccaa ttctctatca acacttattt
tgattttttg gtcaccct
>Rivulidae_Cynolebias_oticus_1_1
ggcacccttt atttagcatt cggtgcttga gcaggcataa ttggtacagc actaagctta
ttaattcgag ctgaactaag tcagccgggc cctcttattg gtaatgacca aatttataat
gttattgtaa cagctcatgc ttttgtaata atttttttta tagttatacc agttataatt
ggtgggtttg gcaactgatt aatccctcta ataattgggg ctcctgatat agccttccca
cgaataaata atataagttt ttgactgctc cccccctctt tctttctact tcttgcctct
tcaggcattg aggcaggagc tggaactggc tgaactgtat acccacccct tgctggtaat
ctagctcacg ctggagcttc tgtagactta accatcttct ccctacattt agctggcgcc
tcctcaatct taggggccat taattttatt accacagttc ttaatatgaa acctcccgca
ctttctcaat accaaacccc actatttgtg tgagctgtaa taattactgc tgtcttactt
ttactttcat tacccgtttt agctgctggg attactatat tacttacaga tcgaaactta
aatacaactt tttttgaccc tgctggagga ggtgatccaa tcctctatca acacttattt
tgattttttg gtcaccct
>Rivulidae_Cynolebias_parnaibensis_1_1
ggcacccttt atttagcatt tggtgcttga gcaggcatag ttggcacggc actgagttta
ttaattcgag ctgaactaag ccaacctggc cctcttattg gtaatgatca gatctataat
gtaattgtaa cagctcatgc ctttgtaata atttttttta tagttatacc aattataatt
gggggttttg gtaactgact gattcctcta ataattgggg cccctgatat ggcctttcca
cgaataaaca atataagttt ttgactgctt cccccttctt tccttttact tctcgcttct
tcaggcgttg aagcaggagc cggaacaggc tgaactgttt acccccctct tgctggtaat
cttgcccacg ctggagcttc tgtagactta accattttct ctttacactt agccggcatc
tcctcaatct taggagctat taattttatt accacagttt ttaacataaa acctcctgca
ctttcccaat accaaacccc tctgtttgta tgagctgtaa taattacggc tgttcttctc
ttactttcat tacccgtttt agctgctggt attaccatat tacttacaga ccgaaactta
aacacaactt tttttgatcc agctggagga ggcgacccaa ttctctatca acacttattt
tgattttttg gtcacnnn
>Rivulidae_Cynolebias_perforatus_1_1
ggtacccttt atttagcatt cggtgcctga gcaggcataa ttggtacagc actaagctta
ttaattcgag ctgaactaag tcagccaggc cctcttatcg gtaatgacca aatttataat
gttattgtaa cagctcatgc ttttgtaata atttttttta tagttatacc aattataatt
ggtgggttcg gcaactgatt aatccctcta ataatagggg ctcctgatat agctttccca
cgaataaata atataagttt ttgactgctc cccccctctt tctttctact tcttgcctct
tcaggcattg aggcaggagc tggaactggc tgaactgtat acccacccct tgctggtaat
ctagctcacg ctggagcttc tgtagactta accatcttct ctctacattt agctggcgcc
tcctcaatct taggagccat taattttatt accacagttc taaatataaa acctcccgca
ctttctcaat accaaacccc actatttgtg tgagctgtaa taattactgc tgtcttactt
ttactttcat tacccgtttt agctgctggg attactatat tacttacaga tcgaaactta
aatacaactt tttttgaccc tgctggagga ggtgatccaa tcctctatca acacttattt
tgattttttg gtnnnnnn
>Rivulidae_Cynolebias_roseus_1_1
nnnnnnnnnn nnnnnnnnnn nnnnnnnnnn nnnggcataa ttggcacggc actgagttta
ttaattcgag ctgaactaag ccaacctggc cctcttattg gtaatgatca gatctataat
gtaattgtaa cagctcatgc ctttgtaata atttttttta tagttatacc tatcataatt
ggggggtttg gtaactgact aattcctcta ataattggag cccctgatat agcctttccg
cgaataaata atataagttt ttgactgctt cctccttctt tccttttact tctcgcttct
tcaggcgttg aggcgggagc cggaacaggc tgaactgttt acccccccct tgccagcaat
cttgctcacg ccggagcttc agtagattta accattttct ctttacactt agctggtatc
tcttcaatct taggggccat taattttatt accaccgttt ttaacataaa acctcctgca
ctttcccaat accaaacccc tctatttgta tgagctgtta taattactgc tgttcttctc
ttactttcat tacccgtttt agctgctgga attaccatac tgcttacaga ccgaaactta
aacacaactt tttttgatcc tgctggagga ggcgacccaa ttctttatca acacctattt
tgattttttg gtcacnnn
>Rivulidae_Cynolebias_vazabarrisensis_1_1
nnnnnnnnnn nnnnnnnnnn nnnnnnnnnn nnnnnnnnnn nnggcacggc actgagttta
ttaattcgag ctgaactaag ccaacctggc cctcttattg gtaatgatca gatctataat
gtaattgtaa cagctcatgc ctttgtaata atttttttta tagttatacc agttataatt
ggagggtttg gtaactgact gattcctcta ataattggag cccctgatat agcctttcca
cgaataaaca atatgagttt ttgactgctt cccccttctt tccttttact tctcgcttct
tcaggcgttg aagcaggagc cggaacaggc tgaactgttt acccccctct tgctggtaat
cttgctcacg ctggagcttc tgtagactta accattttct ctttacactt agccggcatc
tcctcaatct taggagctat taattttatt accacagttt ttaacataaa acctcctgca
ctttcccaat accaaacccc tctgtttgta tgagctgtaa taattactgc cgttcttctc
ttactttcat tacccgtttt agctgctggt attaccatat tgcttacaga ccgaaactta
aacacaactt tttttgatcc cgccggagga ggcgacccaa ttctctatca acacttattt
tgattttttg gtcaccct
>Rivulidae_Cynolebias_gilbertoi_1_1
nnnnnnnnnn nnnnnnnnnn nnnnnnntga gcaggcataa ttgggacagc actaagttta
ttaattcggg ctgaactaaa ccaacccggc tctcttcttg gtaatgatca aatatataat
gtagttgtaa cagctcatgc ttttgtaata atttttttta tagttatacc tattataatt
ggagggttcg gtaactgact aatcccccta ataattggag ctcctgatat agcttttcca
cgaataaata atataagttt ttggctactt cccccttctt tccttctgct tcttgcctct
tcaggtgttg aagccggagc gggaactggt tgaactgttt accctcccct agccagcaat
attgcccatg ctggagcttc tgtggatctg accattttct ccctacactt agctggcatc
tcttctatct taggagccat taattttatt accacagttt ttaacataaa acctccatca
ctctctcaat atcaaacccc tttatttgta tgagctgtaa taattaccgc tgtcctcctt
ttactctcat tacctgtcct agctgctggc atcacaatac tgcttacaga ccgaaactta
aacacaactt tttttgatcc tgcggggggg ggtgacccaa tcctctatca gcacttattt
tgattttttg gtcaccct
>Rivulidae_Cynolebias_parietalis_1_1
ggcacccttt atttagcatt cggtgcctga gcaggcataa ttggtacagc actaagctta
ttaattcgag ctgaactaag ccagccaggc cctcttattg gtaatgacca aatttataat
gttattgtaa cagcccatgc ttttgtaata atttttttta tagttatacc aattataatt
ggtgggttcg gcaactgatt aatccctcta ataattgggg ctcctgatat agccttccca
cgaataaata atataagttt ttgactgctt cccccctctt tctttctact tcttgcctct
tcaggcattg aggcaggagc tggaactggc tgaactgtat acccacccct tgctggtaat
ctagctcacg ctggagcttc tgtagactta accatcttct ctctacatct agctggcgcc
tcctcaatct taggggccat taattttatt accacagttc ttaatatgaa acctcccgcg
ctttctcaat atcaaacccc actatttgtg tgagctgtaa taattactgc tgtcttactt
ttactttcat tacccgtttt agctgctggg attactatac tacttacaga tcgaaactta
aatacaactt tttttgaccc tgctggagga ggtgatccaa tcctctatca acacttattt
tgattttttg gtcaccct
>Rivulidae_Cynolebias_porosus_1_1
ggcacccttt atttagcatt tggtgcttga gcaggcatag ttggcacggc actgagttta
ttaattcgag ctgaactaag ccaacctggc cctcttattg gtaatgatca gatctataat
gtaattgtaa cagctcatgc ctttgtaata atttttttta tagttatacc aattataatt
gggggttttg gtaactgact gattccttta ataattgggg cccctgatat ggcctttcca
cgaataaaca atataagttt ctgactgctt cccccttctt tccttttact tctcgcttct
tcaggcgttg aagcaggagc cggaacaggc tgaactgttt acccccctct tgctggtaac
cttgcccacg ctggagcttc tgtagactta accattttct ctttacactt agccggcatc
tcctcaatct taggggctat taattttatt accacagttt ttaacataaa acctcctgca
ctttcccaat accaaacccc tctgtttgta tgagctgtaa taattacggc tgttcttctc
ttactttcat tacccgtttt agctgctggt attaccatat tgcttacaga ccgaaactta
aacacaactt tttttgatcc cgctggagga ggcgacccaa ttctctatca acacttattt
tgattttttg gtcaccct
>Rivulidae_Cynolebias_gilbertoi_2_1
ggcacccttt acttagcatt tggtgcttga gcaggcataa ttgggacagc actaagttta
ttaattcggg ctgaactaaa ccaacccggc tctcttcttg gtaatgatca aatatataat
gtagttgtaa cagctcatgc ttttgtaata atttttttta tagttatacc tattataatt
ggagggttcg gtaactgact aatcccccta ataattggag ctcctgatat agcttttcca
cgaataaata atataagttt ttggctactt cccccttctt tccttctgct tcttgcctct
tcaggtgttg aagccggagc gggaactggt tgaactgttt accctcccct agccagcaat
attgcccatg ctggagcttc tgtggatctg accattttct ccctacactt agctggcatc
tcttctatct taggagccat taattttatt accacagttt ttaacataaa acctccatca
ctctctcaat atcaaacccc tttatttgta tgagctgtaa taattaccgc tgtcctcctt
ttactctcat tacctgtcct agctgctggc atcacaatac tgcttacaga ccgaaactta
aacacaactt tttttgatcc tgcggggggg ggtgacccaa tcctctatca gcacttattt
tgattttttg gtcaccct
>Rivulidae_Cynolebias_obscurus_2_1
nnnnnnnnnn nnnnnnnnnn nnnnnnnnnn nnnnnnnnnn nnggcccggc gctgagttta
ttaattcgag ctgaactaag ccaacctggc cctcttattg gtaatgatca gatctataat
gtaattgtaa cagctcatgc ctttgtaata atttttttta tagtaatacc aattataatt
ggggggtttg gtaactgact gattcctcta ataattggag cccctgatat ggccttcccg
cgaataaata atataagttt ttgactactt cccccttctt tcctcttact cctcgcttct
tcaggcgttg aggcaggagc cggaacaggc tgaactgttt acccccccct tgcaggcaat
cttgctcacg ctggagcttc tgtagactta accattttct ccttacactt agctggcatc
tcctcaatct taggggccat taattttatt actacagttt ttaacataaa acctcctgca
ctttcccaat accaaacccc tctatttgta tgagctgtaa taattactgc cgttcttctc
ttactttcat tacccgtttt agctgctggg attactatat tgcttacaga ccgaaactta
aacacaactt tttttgaccc cgctggagga ggcgatccaa ttctctatca acacttattt
tgattttttg gtcaccct
>Rivulidae_Cynolebias_ochraceus_1_1
nnnnnnnnnn nnnnnnnnnn nnnnnnnnnn nnnggcataa ttggcactgc attaagttta
ttaattcgag ctgaactaag ccaaccaggc tctcttcttg gcaatgatca aatatataat
gtcgttgtaa cagctcatgc ttttgtaata atttttttta tagttatacc aattataatt
ggcggatttg gtaactgatt aatcccttta ataattggag cccctgatat ggcttttcca
cgaataaata acataagttt ttgactgctt cccccttctt tcctcctact ccttgcctct
tcaggcattg aagccggagc aggaactggt tgaactgttt acccacccct agccagcaat
atcgctcacg ccggagcttc tgtagaccta accattttct ctctacattt agctggtgtc
tcttccatct taggcgctat taactttatt accacagttc ttaatataaa acctccatca
ctctctcaat atcaaacccc tttatttgta tgagctgtta taattacggc cgtcctcctc
ttactctcac tacccgttct agctgctgga attactatac tacttacaga ccgaaactta
aacacaactt ttttcgaccc tgctggggga ggcgacccaa tcctttatca acacttattt
tgattttttg gtcacnnn
>Rivulidae_Cynolebias_ochraceus_2_1
ggcacccttt atttagcatt tggtgcttga gcaggcataa ttggcactgc attaagttta
ttaattcgag ctgaactaag ccaaccaggc tctcttcttg gcaatgatca aatatataat
gtcgttgtaa cagctcatgc ttttgtaata atttttttta tagttatacc aattataatt
ggcggatttg gtaactgatt aatcccttta ataattggag cccctgatat ggcttttcca
cgaataaata acataagttt ttgactgctt cccccttctt tcctcctact ccttgcctct
tcaggcattg aagccggagc aggaactggt tgaactgttt acccacccct agccagcaat
atcgctcacg ccggagcttc tgtagaccta accattttct ctctacattt agctggtgtc
tcttccatct taggcgctat taactttatt accacagttc ttaatataaa acctccatca
ctctctcaat atcaaacccc tttatttgta tgagctgtta taattacggc cgtcctcctc
ttactctcac tacccgttct agctgctgga attactatac tacttacaga ccgaaactta
aacacaactt ttttcgaccc tgctggggga ggcgacccaa tcctttatca acacttattt
tgattttttg gtcacnnn
>Rivulidae_Cynolebias_oticus_2_1
nnnnnncttt atttagcatt cggtgcttga gcaggcataa ttggtacagc actaagctta
ttaattcgag ctgaactaag tcagccgggc cctcttattg gtaatgacca aatttataat
gttattgtaa cagctcatgc ttttgtaata atttttttta tagttatacc agttataatt
ggtgggtttg gcaactgatt aatccctcta ataattgggg ctcctgatat agccttccca
cgaataaata atataagttt ttgactgctc cccccctctt tctttctact tcttgcctct
tcaggcattg aggcaggagc tggaactggc tgaactgtat acccacccct tgctggtaat
ctagctcacg ctggagcttc tgtagactta accatcttct ccctacattt agctggcgcc
tcctcaatct taggggccat taattttatt accacagttc ttaatatgaa acctcccgca
ctttctcaat accaaacccc actatttgtg tgagctgtaa taattactgc tgtcttactt
ttactttcat tacccgtttt agctgctggg attactatat tacttacaga tcgaaactta
aatacaactt tttttgaccc tgctggagga ggtgatccaa tcctctatca acacttattt
tgattttttg gtcacnnn
>Rivulidae_Cynolebias_oticus_3_1
nnnnnnnnnn nnnnnnnnnn nnnngcttga gcaggcataa ttggtacagc actaagctta
ttaattcgag ctgaactaag tcagccgggc cctcttattg gtaatgacca aatttataat
gttattgtaa cagctcatgc ttttgtaata atttttttta tagttatacc agttataatt
ggtgggtttg gcaactgatt aatccctcta ataattgggg ctcctgatat agccttccca
cgaataaata atataagttt ttgactgctc cccccctctt tctttctact tcttgcctct
tcaggcattg aggcaggagc tggaactggc tgaactgtat acccacccct tgctggtaat
ctagctcacg ctggagcttc tgtagactta accatcttct ccctacattt agctggcgcc
tcctcaatct taggggccat taattttatt accacagttc ttaatatgaa acctcccgca
ctttctcaat accaaacccc actatttgtg tgagctgtaa taattactgc tgtcttactt
ttactttcat tacccgtttt agctgctggg attactatat tacttacaga tcgaaactta
aatacaactt tttttgaccc tgctggagga ggtgatccaa tcctctatca acacttattt
tgattttttg gtcaccct
>Rivulidae_Cynolebias_parietalis_2_1
ggcacccttt atttggcatt cggtgcctga gcaggcataa ttggtacagc actaagctta
ttaattcgag ctgaactaag ccagccaggc cctcttattg gtaatgacca aatttataat
gttattgtaa cagcccatgc ttttgtaata atttttttta tagttatacc aattataatt
ggtgggttcg gcaactgatt aatccctcta ataattgggg ctcctgatat agccttccca
cgaataaata atataagttt ttgactgctt cccccctctt tctttctact tcttgcctct
tcaggcattg aggcaggagc tggaactggc tgaactgtat acccacccct tgctggtaat
ctagctcacg ctggagcttc tgtagactta accatcttct ctctacatct agctggcgcc
tcctcaatct taggggccat taattttatt accacagttc ttaatatgaa acctcccgcg
ctttctcaat atcaaacccc actatttgtg tgagctgtaa taattactgc tgtcttactt
ttactttcat tacccgtttt agctgctggg attactatac tacttacaga tcgaaactta
aatacaactt tttttgaccc tgctggagga ggtgatccaa tcctctatca acacttattt
tgattttttg gtcacnnn
>Rivulidae_Cynolebias_parietalis_3_1
ggcacccttt atttagcatt cggtgcctga gcaggcataa ttggtacagc actaagctta
ttaattcgag ctgaactaag ccagccaggc cctcttattg gtaatgacca aatttataat
gttattgtaa cagcccatgc ttttgtaata atttttttta tagttatacc aattataatt
ggtgggttcg gcaactgatt aatccctcta ataattgggg ctcctgatat agccttccca
cgaataaata atataagttt ttgactgctt cccccctctt tctttctact tcttgcctct
tcaggcattg aggcaggagc tggaactggc tgaactgtat acccacccct tgctggtaat
ctagctcacg ctggagcttc tgtagactta accatcttct ctctacatct agctggcgcc
tcctcaatct taggggccat taattttatt accacagttc ttaatatgaa acctcccgcg
ctttctcaat atcaaacccc actatttgtg tgagctgtaa taattactgc tgtcttactt
ttactttcat tacccgtttt agctgctgga attactatac tacttacaga tcgaaactta
aatacaactt tttttgaccc tgctggagga ggtgatccaa tcctctatca acacttattt
tgattttttg gtcacnnn
>Rivulidae_Cynolebias_perforatus_2_1
ggcacccttt atttagcatt cggtgcctga gcaggcataa ttggtacagc actaagctta
ttaattcgag ctgaactaag tcagccaggc cctcttattg gtaatgacca aatttataat
gttattgtaa cagctcatgc ttttgtaata atttttttta tagttatacc aattataatt
ggtgggttcg gcaactgatt aatcccccta ataattggag ctcctgatat agccttccca
cgaataaata atataagttt ttgactgctc cccccctctt tctttctact tcttgcctct
tcaggcattg aggcaggagc tggaactggc tgaactgtat acccacccct tgctggtaat
ctagctcacg ctggagcttc tgtagactta accatcttct ctctacattt agctggcgcc
tcctcaatct taggagccat taattttatt accacagttc taaatatgaa acctcccgca
ctttctcaat accaaacccc actatttgtg tgagctgtaa taattactgc tgtcttactt
ttactttcat tacccgtttt agctgctggg attactatat tacttacaga tcgaaactta
aatacaactt tttttgaccc tgctggagga ggtgatccaa tcctctatca acacttattt
tgattttttg gtcaccct
>Rivulidae_Cynolebias_perforatus_3_1
ggcacccttt atttagcatt cggtgcctga gcaggcataa ttggtacagc actaagctta
ttaattcgag ctgaactaag tcagccaggc cctcttattg gtaatgacca aatttataat
gttattgtaa cagctcatgc ttttgtaata atttttttta tagttatacc aattataatt
ggtgggttcg gcaactgatt aatcccccta ataattggag ctcctgatat agccttccca
cgaataaata atataagttt ttgactgctc cccccctctt tctttctact tcttgcctct
tcaggcattg aggcaggagc tggaactggc tgaactgtat acccacccct tgctggtaat
ctagctcacg ctggagcttc tgtagactta accatcttct ctctacattt agctggcgcc
tcctcaatct taggagccat taattttatt accacagttc taaatatgaa acctcccgca
ctttctcaat accaaacccc actatttgtg tgagctgtaa taattactgc tgtcttactt
ttactttcat tacccgtttt agctgctggg attactatat tacttacaga tcgaaactta
aatacaactt tttttgaccc tgctggagga ggtgatccaa tcctctatca acacttattt
tgattttttg gtcacnnn
>Rivulidae_Cynolebias_porosus_2_1
ggcacccttt atttagcatt tggtgcttga gcaggcatag ttggcacggc actgagttta
ttaattcgag ctgaactaag ccaacctggc cctcttattg gtaatgatca gatctataat
gtaattgtaa cagctcatgc ctttgtaata atttttttta tagttatacc aattataatt
gggggttttg gtaactgact gattccttta ataattgggg cccctgatat ggcctttcca
cgaataaaca atataagttt ctgactgctt cccccttctt tccttttact tctcgcttct
tcaggcgttg aagcaggagc cggaacaggc tgaactgttt acccccctct tgctggtaac
cttgcccacg ctggagcttc tgtagactta accattttct ctttacactt agccggcatc
tcctcaatct taggggctat taattttatt accacagttt ttaacataaa acctcctgca
ctttcccaat accaaacccc tctgtttgta tgagctgtaa taattacggc tgttcttctc
ttactttcat tacccgtttt agctgctggt attaccatat tgcttacaga ccgaaactta
aacacaactt tttttgatcc cgctggagga ggcgacccaa ttctctatca acacttattt
tgattttttg gtcaccct
>Rivulidae_Cynolebias_roseus_2_1
ggcacccttt atttagcatt tggtgcttga gcaggcataa ttggcacggc actgagttta
ttaattcgag ctgaactaag ccaacctggc cctcttattg gtaatgatca gatctataat
gtaattgtaa cagctcatgc ctttgtaata atttttttta tagttatacc tatcataatt
ggggggtttg gtaactgact aattcctcta ataattggag cccctgatat agcctttccg
cgaataaata atataagttt ttgactgctt cctccttctt tccttttact tctcgcttct
tcaggcgttg aggcgggagc cggaacaggc tgaactgttt acccccccct tgccagcaat
cttgctcacg ccggagcttc agtagattta accattttct ctttacactt agctggtatc
tcttcaatct taggggccat taattttatt accaccgttt ttaacataaa acctcctgca
ctttcccaat accaaacccc tctatttgta tgagctgtta taattactgc tgttcttctc
ttactttcat tacccgtttt agctgctgga attaccatac tgcttacaga ccgaaactta
aacacaactt tttttgatcc tgctggagga ggcgacccaa ttctttatca acacctattt
tgattttttg gtcacnnn
>Rivulidae_Cynolebias_vazabarrisensis_2_1
nnnnnnnnnn nnnnnnnnnn nggtgcttga gcaggcataa ttggcacggc actgagttta
ttaattcgag ctgaactaag ccaacctggc cctcttattg gtaatgatca gatctataat
gtaattgtaa cagctcatgc ctttgtaata atttttttta tagttatacc agttataatt
ggagggtttg gtaactgact gattcctcta ataattggag cccctgatat agcctttcca
cgaataaaca atatgagttt ttgactgctt cccccttctt tccttttact tctcgcttct
tcaggcgttg aagcaggagc cggaacaggc tgaactgttt acccccctct tgctggtaat
cttgctcacg ctggagcttc tgtagactta accattttct ctttacactt agccggcatc
tcctcaatct taggagctat taattttatt accacagttt ttaacataaa acctcctgca
ctttcccaat accaaacccc tctgtttgta tgagctgtaa taattactgc cgttcttctc
ttactttcat tacccgtttt agctgctggt attaccatat tgcttacaga ccgaaactta
aacacaactt tttttgatcc cgccggagga ggcgacccaa ttctctatca acacttattt
tgattttttg gtcaccct
>Rivulidae_Cynolebias_vazabarrisensis_3_1
nnnnnnnnnn nnnnnnnnnn nnnnnnnnnn nnnnnnnnnn nnnnnacggc actgagttta
ttaattcgag ctgaactaag ccaacctggc cctcttattg gtaatgatca gatctataat
gtaattgtaa cagctcatgc ctttgtaata atttttttta tagttatacc agttataatt
ggagggtttg gtaactgact gattcctcta ataattggag cccctgatat agcctttcca
cgaataaaca atatgagttt ttgactgctt cccccttctt tccttttact tctcgcttct
tcaggcgttg aagcaggagc cggaacaggc tgaactgttt acccccctct tgctggtaat
cttgctcacg ctggagcttc tgtagactta accattttct ctttacactt agccggcatc
tcctcaatct taggagctat taattttatt accacagttt ttaacataaa acctcctgca
ctttcccaat accaaacccc tctgtttgta tgagctgtaa taattactgc cgttcttctc
ttactttcat tacccgtttt agctgctggt attaccatat tgcttacaga ccgaaactta
aacacaactt tttttgatcc cgccggagga ggcgacccaa ttctctatca acacttattt
tgattttttg gtcaccct
