# Supplementary material for: Time-calibrated phylogeny of neotropical freshwater fishes
Source: Front Bioinform. 2024 Dec 6;4:1433995. doi: 10.3389/fbinf.2024.1433995 (PMC11659281; doi:10.3389/fbinf.2024.1433995)
Supplement: Supplementary file 1 [file DataSheet1.zip › Supplementary Material/aln/alignment_PLAGL2.fasta]

>Cichlidae_Cichla_temensis_1_1
nnnnnnnaca aagaggcctt caagtgcgag gagtgtggga agcactacaa caccaagctg
ggatacaagc gccatgtggc catgcactcc gccacagcgg gggatctcac ctgtaaagtg
tgcatgcaga gctatgagag cacgcctgtt ctcctggagc accttaagag ccactctggg
aagtcctcag ccggtgccaa ggagaaaaaa cacccatgcg accactgtga ccgtcgtttc
tacacgcgga aggatgtgag acgacacatg gtggtccaca cgggccgaaa ggacttccta
tgccagtact gtgcccagcg ctttggcagg aaagaccatc tgacgcgcca tgtgaagaag
agccactcgc aggagctgct gaagatcaag acagagcctc cagatatgtt aggtctttta
gctacagggt ctccaccctg ctctgtgaag gaagagctca gccccatgat gtgcggcatg
gggcccaaca aagaccccat gatgggcaaa ccattcccta gtggggcacc ttttccaatg
ggcatgtaca acccccacca tctccaggcc atgtcgaatt ctggggtggg tcacccacac
ccgtccctga tgcccagctc cttgtctgca gctatgggca tgnnnnnnnn nnnnnn
>Cichlidae_Andinoacara_rivulatus_1_1
gaccccaaca aagaggcctt caagtgtgag gagtgtggga agcactacaa caccaagctg
ggatacaagc gccatgtggc catgcactct gccacagcgg gggatctcac ctgtaaagtg
tgcatgcaga gctacgagag cacgcctgtt ctcctggagc accttaagag ccactctggg
aagtcctcag ccggtgccaa ggagaaaaaa cacccatgtg accactgtga ccgtcgtttc
tacacgcgga aggatgtgag gcgacacatg gtggtgcaca cgggccgaaa ggacttccta
tgccagtact gtgctcagcg ctttggcagg aaagaccatc tgacgcgcca tgtgaagaag
agccactcgc aggagctgct gaagatcaag acggagcctc cggatatgtt aggtctttta
gctacagggt ctccgccctg ctctgtgaag gaggagctca gccccatgat gtgtggcatg
ggacccaaca aagaccccat gatgggcaaa ccattcccta gtggggcacc ttttccaatg
ggtatgtaca acccccacca tctccaggcc atgtcgaatt caggggtggg tcacccacac
ccgtccctga tgcccacctc cttgtctgca gcaatgggca tgggttgtca catgga
>Cichlidae_Rocio_octofasciata_1_1
gaccccaaca aagaggcctt caagtgcgag gagtgtggga agcactacaa caccaagctg
ggatacaagc gccatgtggc catgcactct gccacagcgg gggatctcac ctgtaaagtg
tgcatgcaga gctacgagag cacacctgtt ctcctggagc accttaagag ccactctggg
aagtcctcag ccggtgccaa ggagaaaaaa cacccatgcg accactgtga ccgtcgtttt
tacacgcgga aggatgtgag acgacacatg gtggtccaca cgggccgaaa ggacttcctt
tgccagtact gtgctcagcg ctttggcagg aaagaccatc tgacgcgcca tgtgaagaag
agccactcgc aggagctgct gaagatcaag acagagcctc cggatatgtt aggtctttta
gctacagggt ctccaccctg ctctgtgaag gaggagctca gccccatgat gtgtggcatg
gggcccaaca aagaccccat gatgggcaaa ccatttccta gtggggcacc ttttccaatg
ggcatgtaca acccccacca tctccaggcc atgtcgaatt ctggggtggg acacccacac
nnnnnnnnnn nnnnnnnnnn nnnnnnnnnn nnnnnnnnnn nnnnnnnnnn nnnnnn
>Cichlidae_Satanoperca_jurupari_1_1
nnnnnnnnnn nnnnnnnntt caagtgcgaa gagtgtggga agcactacaa caccaagctg
ggatacaagc gccatgtggc catgcactcc gccacagcag gggatctcac ctgtaaagtg
tgcatgcaga gctacgagag cacgcctgtt ctcctggagc accttaagag ccactctggg
aagtcctcag ccggtgccaa ggagaaaaaa cacccatgtg accactgtga ccgtcgtttt
tacacacgga aggatgtgag acgacacatg gtggtccaca cgggccgaaa ggacttctta
tgccagtact gtgcccagcg ctttggcagg aaagaccatc tgacgcgcca tgtgaagaag
agccactcac aggagctgct gaagatcaag acagagcctc cggatatgct aggtctttta
gctacaggct ctccaccctg ctctgtgaag gaggagctca gccccatgat gtgtggcatg
gggcccaaca aagaccccat gatgggcaaa ccattcccta gtggggcacc ttttccaatg
ggcatgtaca acccccacca tctccaggcc atgtcaaatt ctggggtggg tcatccacac
nnnnnnnnnn nnnnnnnnnn nnnnnnnnnn nnnnnnnnnn nnnnnnnnnn nnnnnn
>Cichlidae_Uaru_amphiacanthoides_1_1
nnnnnnnnnn nnnnnnnnnn nnnnnnnnnn nnnnnnnnna agcactacaa caccaagctg
ggatacaagc gccatgtggc catgcactcc gccacagcgg gggatctcac ctgtaaagtg
tgcatgcaga gctacgagag cacgcctgtt ctcctggagc accttaagag ccactctggg
aagtcctcag ccggtgccaa ggagaaaaaa cacccatgtg accactgtga ccgtcgtttc
tacacgcgga aggatgtgag acgacacatg gtggtccaca cgggccgaaa ggacttccta
tgccagtact gtgctcagcg ctttggcagg aaagaccatc tgacgcgcca tgtgaagaag
agccactcac aggagctgct gaagatcaag acagagcctc cggatatgtt aggtctttta
gctacaggat ctccaccctg ctctgtgaag gaggagctca gccccatgat gtgtggcatg
gggcccaaca aagaccccat gatgggcaaa ccattcccta gtggggcacc ttttccaatg
ggcatgtaca acccccacca tctccaggcc atgtcgaatt ctggggtggg tcacccacac
ccgtccctga tgcccagctc cttgtctgca gctatgnnnn nnnnnnnnnn nnnnnn
>Cichlidae_Cleithracara_maronii_1_1
nnnnnnaaca aagaggcctt caagtgcgag gagtgtggga agcactacaa caccaagctg
ggatacaagc gccatgtggc catgcactcc gccacagcgg gggatctcac ctgtaaagtg
tgcatgcaga gctacgagag cacgcctgtt ctcctggagc accttaagag ccactctggg
aagtcctcag ccggtgccaa ggagaagaaa cacccatgcg accactgtga ccgtcgtttt
tatacgcgga aggatgtgag acgacacatg gtggtccaca cgggccgaaa ggacttcctg
tgccagtact gtgcccagcg ctttggcagg aaagaccatc tgacgcgcca tgtgaagaag
agccactcgc aggagctgct gaagatcaag acggagcctc cggatatgtt aggtcttcta
gccacaggct ctccaccctg ctctgtgaag gaggagctca gccccatgat gtgtggcatg
ggccccaaca aagaccccat gatgggcaaa ccattcccta gtggggcacc ttttccaatg
ggcatgtaca acccccacca tctccaggcc atgtcgaatt ctggggtggg tcacccacac
nnnnnnnnnn nnnnnnnnnn nnnnnnnnnn nnnnnnnnnn nnnnnnnnnn nnnnnn
>Cichlidae_Heros_efasciatus_1_1
gaccccaaca aagaggcctt caagtgcgag gagtgtggga agcactacaa caccaagctg
ggatacaagc gccatgtggc catgcactcc gccacagcag gggatctcac ctgtaaagtg
tgcatgcaga gctacgagag cacgcctgtt ctcctggagc accttaagag ccactctggg
aagtcctcag ccggtgccaa ggagaaaaaa cacccatgcg accactgtga ccgtcgtttc
tacacgcgga aggatgtgag acgacacatg gtggtccaca cgggccgaaa ggacttccta
tgccagtact gtgctcagcg ctttggcagg aaagaccatc tgacgcgcca tgtgaagaag
agccactcac aggagctgct gaagatcaag acagagcctc cagatatgct aggtctttta
gctacagggt ctccaccctg ctctgtgaag gaggagctca gccccatgat gtgtggcatg
gggcccaaca aagaccccat gatgggcaaa ccattcccta gtggggcacc ttttccaatg
ggcatgtaca acccccacca tctccaggcc atgtcgaatt ctggggtggg tcacccacac
ccgtccctga tgcccagctc cttgtctgca gctatgggca tgggttgtca catgga
>Cichlidae_Trichromis_salvini_1_1
nnnnnnnnnn nnnnnnnntt caagtgcgag gagtgtggga agcactacaa caccaagctg
ggatacaagc ggcatgtggc catgcactcc gccacagcgg gggatctcac ctgtaaagtg
tgcatgcaga gctacgagag cacgcctgtt ctcctggagc accttaagag ccactctggg
aagtcctcag ctggtgccaa ggagaaaaaa cacccatgcg accactgtga ccgtcgtttt
tacacgcgga aggatgtgag acgacacatg gtggtccaca cgggccgaaa ggacttccta
tgccagtact gtgctcagcg ctttggcagg aaagaccatc tgacgcgcca tgtgaagaag
agccactcgc aggagctgct gaagatcaag acagagcctc cggatatgtt aggtctttta
gctacagggt ctccaccctg ctctgtgaag gaggagctca gccccatgat gtgtggcatg
gggcccaaca aagaccccat gatgagcaaa ccattcccta gtggggcacc ttttccaatg
ggcatgtaca acccccacca tctccaggcc atgtcgaatt ctggggtggg tcacccacac
ccgtccnnnn nnnnnnnnnn nnnnnnnnnn nnnnnnnnnn nnnnnnnnnn nnnnnn
>Cichlidae_Hypselecara_temporalis_1_1
nnnnnnnnnn nnnnnnnnnn nnnnnnnnnn nnnnnnnnnn nnnnnnnnnn naccaagctg
ggatacaagc gccatgtggc catgcactcc gccacagcgg gggatctcac ctgtaaagtg
tgcatgcaga gctacgagag cacccctgtt cttctggagc acctgaagag ccactctggg
aagtcctcag ccggtgccaa ggagaaaaaa cacccatgcg accactgtga ccgtcgtttc
tacacacgga aggatgtgag acgacacatg gtggtccaca cgggccgaaa ggacttccta
tgccagtact gtgctcagcg ctttggcagg aaagaccatc tgacgcgcca tgtgaagaag
agccactcgc aggagctgct gaagatcaag acagagcctc cggatatgtt aggtctttta
gctacagggt ctccaccctg ctcagtgaag gaggagctca gccccatgat gtgtggcatg
gggcccaaca aagaccccat gatgggcaaa ccattcccta gtggggcacc ttttccaatg
ggcatgtaca acccccacca tctccaggcc atgtcgaatt ctggggtggg tcacccacac
ccgtccctga tgcccagctc cttgtctgca gctatgggcn nnnnnnnnnn nnnnnn
>Cichlidae_Mesonauta_festivus_1_1
nnnnnnnnnn nnnnnnnnnn nnnnnnnnnn nnnnnnnnnn nncactacaa caccaagctg
ggatacaagc gccatgtggc catgcactcc gccacggcgg gggatctcac ctgtaaagtg
tgcatgcaga gctacgagag cacgcctgtt ctcctggagc accttaagag ccactctggg
aaatcctcag ccggtgccaa ggagaaaaaa cacccatgcg accactgcga ccgtcgtttc
tacacgcgga aggatgtgag acgacacatg gttgtccaca cgggccgaaa ggacttccta
tgccagtact gtgctcagcg ctttggcagg aaagaccatc tgacgcgcca tgtgaagaag
agccactcgc aggagctgct gaagatcaag acagagcctc cggatatgtt aggtctttta
gctacagggt ctccaccctg ctctgtgaag gaggagctca gccccatgat gtgtggcatg
gggcccaaca aagaccccat gatgggcaaa ccattcccta gtggggcacc ttttccaatg
ggcatgtaca acccccacca tctccaggcc atgtcgaatt ctggggtggg tcacccacac
ccgtccctga tgcccagctc cttgtctgca gctatgggca tgnnnnnnnn nnnnnn
>Cichlidae_Mesonauta_insignis_1_1
gaccccaaca aagaggcctt caagtgcgag gagtgtggga agcactacaa caccaagctg
ggatacaagc gccatgtggc catgcactcc gccacagcgg gggatctcac ctgtaaagtg
tgcatgcaga gctacgagag cacgcctgtt ctcctggagc accttaagag ccactctggc
aaatcctcag ccggtgccaa ggagaaaaaa cacccatgcg accactgcga ccgtcgtttc
tacacgcgga aggatgtgag acgacacatg gtggtccaca cgggccgaaa ggacttccta
tgccagtact gtgctcagcg ctttggcagg aaagaccatc tgacgcgcca tgtgaagaag
agccactcgc aggagctgct gaagatcaag acagagcctc cggatatgtt aggtctttta
gctacagggt ctccaccctg ctctgtgaaa gaggagctca gccccatgat gtgtggcatg
gggcccaaca aagaccccat gatgggcaaa ccattcccta gtggggcacc ttttccaatg
ggcatgtaca acccccacca tctccaggcc atgtcgaatt ctggggtggg tcacccacac
ccgtccctga tgcccagctc cttgtctgca gctatgggca tgggttgtca catgga
>Cichlidae_Hoplarchus_psittacus_1_1
gaccccaaca aagaggcctt caagtgcgag gagtgtggga agcactacaa caccaagctg
ggatacaagc gccatgtggc catgcactcc gccacagcgg gggatctcac ctgtaaagtg
tgcatgcaga gctacgagag cacgcctgtt ctcctggagc accttaagag ccactctggg
aagtcctcag ccggtgccaa ggagaaaaaa cacccatgcg accactgtga ccgtcgtttc
tacacgcgga aggatgtgag acgacacatg gtggtccaca cgggccgaaa ggacttccta
tgccagtact gtgctcagcg ctttggcagg aaagaccatc tgacgcgcca tgtgaagaag
agccactcgc aggagctgct gaagatcaag acagagcctc cggatatgtt aggtctttta
gctacagggt ctccaccctg ctcagtgaag gaggagctca gccccatgat gtgtggcatg
gggcccaaca aagaccccat gatgggcaaa ccattcccta gtggggcacc ttttccaatg
ggcatgtaca acccccacca tctccaggcc atgtcgaatt ctggggtggg tcacccacac
ccgtccctga tgcctagctc cttgtctgca gctatgggca tgggttgtca catgga
>Cichlidae_Mesonauta_egregius_1_1
nnnnnnnnnn nnnnnnnnnn nnnnnnnnnn nnnnnnnnnn nnnnnnnnaa caccaagctg
ggatacaagc gccatgtggc catgcactcc gccacagcgg gggatctcac ctgtaaagtg
tgcatgcaga gctacgagag cacgcctgtt ctcctggagc accttaagag ccactctggg
aaatcctcag ccggtgccaa ggagaaaaaa cacccatgcg accactgcga ccgtcgtttc
tacacgcgga aggatgtgag acgacacatg gttgtccaca cgggccgaaa ggacttccta
tgccagtact gtgctcagcg ctttggcagg aaagaccatc tgacgcgcca tgtgaagaag
agccactcgc aggagctgct gaagatcaag acagagcctc cggatatgtt aggtctttta
gctacagggt ctccaccctg ctctgtgaaa gaggagctca gccccatgat gtgtggcatg
gggcccaaca aagaccccat gatgggcaaa ccattcccta gtggggcacc ttttccaatg
ggcatgtaca acccccacca tctccaggcc atgtcgaatt ctggggtggg tcacccacac
ccgtccctga tgcccagctc cttgtctgca gctatgggca tgggtnnnnn nnnnnn
>Cichlidae_Mikrogeophagus_ramirezi_1_1
nnnnnnnnnn nnnnnnnntt caagtgcgag gagtgtggga agcactacaa caccaagctg
ggatacaagc gccatgtggc catgcactcc gccacagcgg gggatctcac ctgtaaagtg
tgcatgcaga gctacgagag cacgcctgtt ctcctggagc accttaagag ccactctggg
aagtcctcag ccggtgccaa ggagaaaaaa cacccatgcg accactgtga ccgtcgcttc
tacacacgga aggatgtgag acgacacatg gtggtccaca caggccgaaa ggacttccta
tgccagtact gtgcccagcg ctttggcagg aaagaccatc tgacgcgcca tgtgaagaag
agccactcac aggagctgct gaagatcaag acggagcctc cggatatgtt aggtctttta
gctacagggt ctccaccctg ctctgtgaag gaggagctca gccccatgat gtgtggcatg
gggcccaaca aagaccccat gatgggcaaa ccattcccta gtggggcacc ttttccaatg
ggcatgtaca acccccacca tctccaggcc atgtcaaatt ctggggtggg tcacccacac
ccgtccctga tgcccagctc cttgtctgca gctatgnnnn nnnnnnnnnn nnnnnn
>Cichlidae_Nandopsis_tetracanthus_1_1
gaccccaaca aagaggcctt caagtgcgag gagtgtggga agcactacaa caccaagctg
ggatacaagc gccatgtggc catgcactcc gccacagcgg gggatctcac ctgtaaagtg
tgcatgcaga gctacgagag cacgcctgtt ctcctggagc accttaagag ccactctggg
aagtcctcag ccggtgccaa ggagaaaaaa cacccatgcg accactgtga ccgtcgtttc
tacacgcgga aggatgtgag acgacacatg gtggtccaca cgggccgaaa ggacttccta
tgccagtact gtgctcagcg ctttggcagg aaagaccatc tgacgcgcca tgtgaagaag
agccactcgc aggagctgct gaagatcaag acagagcctc cggatatgtt aggtctttta
gctacagggt ctccaccctg ctctgtgaag gaggagctca gccccatgat gtgtggcatg
gggcccaaca aagaccccat gatgggcaaa ccattcccta gtggggcacc ttttccaatg
ggcatgtaca acccccacca tctccaggcc atgtcgaatt ctggggtggg tcacccacac
ccgtccctga tgcccagctc cttgtctgca gctatgggca tgggttgtca catgga
>Cichlidae_Retroculus_xinguensis_1_1
nnnnnnnnnn nnnaggcctt caaatgcgag gagtgtggga agcactacaa caccaagctg
ggatacaagc gccacgtggc catgcattcc gccacagcgg gggatctcac ctgtaaagtg
tgcatgcaga gttacgagag cacgcctgtt ctcctggagc accttaagag ccactctggg
aaatcttcgg ccggtgccaa ggagaaaaaa cacccatgtg accactgtga ccgtcgtttc
tacacgcgga aggacgtgag acgacacatg gtggtccaca caggccgaaa ggacttccta
tgccagtact gtgcccagcg ctttggcagg aaagaccatc tgacgcgcca tgtgaagaag
agccactcgc aggagctgct gaagatcaag acggagcctc cggatatgtt aggtctttta
gctacaggtt ctccgccctg ctctgtgaag gaggagctca gccccatgat gtgcggcatg
gggcccaaca aagaccccat gatgggcaaa ccattcccta gtggagcacc ttttccaatg
ggcatgtaca acccccacca tctccaggcc atgtcgaatt ctggggtggg tcacccacac
ccgtccctga tgcccagctc cttgtctgca gctatgnnnn nnnnnnnnnn nnnnnn
>Cichlidae_Talamancaheros_sieboldii_1_1
nnnnnnnnnn nnnnnnnnnn nnnnnnnnnn nnnnnnnnnn nnnnnnnnaa caccaagctg
ggatacaagc gccatgtggc catgcactcc gccacagcgg gggatctcac ctgtaaagtg
tgcatgcaga gctacgagag cacgcctgtt ctcctggagc accttaagag ccactctggg
aagtcctcag ctggtaccaa ggagaaaaaa cacccatgcg accactgtga ccgtcgtttc
tacacgcgga aggatgtgag acgacacatg gtggtccaca cgggccgaaa ggacttccta
tgccagtact gtgctcagcg ctttggcagg aaagaccatc tgacgcgcca tgtgaagaag
agccactcgc aggagctgct gaagatcaag acagagcctc cggatatgtt aggtctttta
gctacagggt ctccaccctg ctctgtgaag gaggagctca gccccatgat gtgtggcatg
gggcccaaca aagaccccat gatgggcaaa ccattcccta gtggggcaca ttttccaatg
ggcatgtaca acccccacca tctccaggcc atgtcgaatt ctggggtggg tcacccacac
ccgtccctga tgcccagctc cttgtctgca gctatgggcn nnnnnnnnnn nnnnnn
>Cichlidae_Amatitlania_sajica_1_1
nnnnnnnnnn nnnnnnnnnn nnnnnnnnnn nnnnnnnnnn nnnnnnnnaa caccaagctg
ggatacaagc gccatgtggc catgcactcc gccacagcgg gggatctcac ctgtaaagtg
tgcatgcaga gctacgagag cacgcctgtt ctcctggagc accttaagag ccactctggg
aagtcctcag ctggtgccaa ggagaaaaaa cacccatgcg accactgtga ccgtcgtttc
tacacgcgga aggatgtgag acgacacatg gtggtccaca cgggccgaaa ggacttccta
tgccagtact gtgctcagcg ctttggcagg aaagaccatc tgacgcgcca tgtgaagaag
agccactcgc aggagctgct gaagatcaag acagagcctc cggatatgtt aggtctttta
gctacagggt ctccaccctg ctctgtgaag gaggagctca gccccatgat gtgtggcatg
gggcccaaca aagaccccat gatgggcaaa ccattcccta gtggggcaca ttttccaatg
ggcatgtaca acccccacca tctccaggcc atgtcgaatt ctggggtggg tcacccacac
ccgtccctga tgcccagctc cttgtctgca gctatgnnnn nnnnnnnnnn nnnnnn
>Cichlidae_Caquetaia_kraussii_1_1
nnnnnnnnnn nnnnnnnnnn nnnnnnnnnn nnnnnnnnna agcactacaa caccaagctg
ggatacaagc gccatgtggc catgcactcc gccacagcgg gggatctcac ctgtaaagtg
tgcatgcaga gctacgagag cacgcctgtc ctcctggagc accttaagag ccactctggg
aagtcctcag ccggtgccaa ggagaaaaaa cacccatgcg accactgtga ccgtcgtttc
tacacgcgga aggatgtgag acgacacatg gtggtccaca cgggccgaaa ggacttccta
tgccagtact gtgctcagcg ctttggcagg aaagaccatc tgacgcgcca tgtgaagaag
agccactcgc aggagctgct gaagatcaag acagagcctc cggatatgtt aggtctttta
gctacagggt ctccaccctg ctctgtgaag gaggagctca gccccatgat gtgtggcatg
gggcccaaca aagaccccat gatgggcaaa ccattcccta gtggggcacc ttttccaatg
ggcatgtaca accctcacca tctccaggcc atgtcgaatt ctggggtggg tcacccacac
ccgtccctga tgcccagctc cttgtctgca gctatgggcn nnnnnnnnnn nnnnnn
>Cichlidae_Thorichthys_meeki_1_1
nnnnnnaaca aagaggcctt caagtgcgag gagtgtggga agcactacaa caccaagctg
ggatacaagc ggcatgtggc catgcactcc gccacagcgg gggacctcac ctgtaaagtg
tgcatgcaga gctacgagag cacgcctgtt ctcctggagc accttaagag ccactctggg
aagtcctcag ctggtgccaa ggagaaaaaa cacccgtgcg accactgtga ccgtcgtttt
tacacgcgga aggatgtgag acgacacatg gtggtccaca cgggccgaaa ggacttccta
tgccagtact gtgctcagcg ctttggcagg aaagaccatc tgacgcgcca tgtgaagaag
agccactcgc aggagctgct gaagatcaag acagagcctc cggatatgtt aggtctttta
gctacagggt ctccaccctg ctctgtgaag gaggagctca gccccatgat gtgtggcatg
gggcccaaca aagaccccat gatgggcaaa ccattcccta gtggggcacc ttttccaatg
ggcatgtaca acccccacca tctccaggcc atgtcgaatt ctggggtggg tcacccacac
ccgtccctgn nnnnnnnnnn nnnnnnnnnn nnnnnnnnnn nnnnnnnnnn nnnnnn
>Cichlidae_Herichthys_cyanoguttatus_1_1
gaccccaaca aagaggcctt caagtgcgag gagtgtggga agcactacaa caccaagctg
ggatacaagc gtcatgtggc catgcactcc gccacagcgg gggatctcac ctgtaaagtg
tgcatgcaga gctacgagag cacgcctgtt ctcctggagc accttaagag ccactctggg
aagtcctcag ctggtgccaa ggagaaaaaa cacccatgcg accactgtga ccgtcgtttc
tacacgcgga aggatgtgag acgacacatg gtggtccaca cgggccgaaa ggacttccta
tgccagtact gtgctcagcg ctttggcagg aaagaccatc tgacgcgcca tgtgaagaag
agccactcgc aggagctgct gaagatcaag acagagcctc cggatatgtt aggtctttta
gctacagggt ctccaccctg ctctgtgaag gaggagctca gccccatgat gtgtggcatg
gggcccaaca aagaccccat gatgggcaaa ccattcccta gtggggcacc ttttccaatg
ggcatgtaca acccccacca tctccaggcc atgtcgaatt ctggggtggg tcacccacac
ccgtccctga tgcccagctc cttgtctgca gctatgggca tgggttgtca catgga
>Cichlidae_Laetacara_curviceps_1_1
nnnnnnnnnn nnnnngcctt caagtgcgag gagtgtggga agcactacaa caccaagctg
ggatacaagc gccatgtggc catgcactcc gccacagcgg gggatctcac ctgcaaagtg
tgcatgcaga gctacgagag cacgcctgtt ctcctggagc accttaagag ccactctggg
aagtcctcag ccggtgccaa ggagaaaaaa cacccgtgcg accactgtga ccgtcgtttt
ttcacgcgga aggatgtgag acgacacatg gtggtccaca cgggccgaaa ggacttcctg
tgccagtact gtgctcagcg ctttggcagg aaagaccatc tgacgcgcca cgtgaagaag
agccactcgc aggagctgct gaagatcaag acggagcctc cggatatgtt aggtctttta
gctacagggt ctccaccctg ctctgtgaag gaggagctca gccccatgat gtgtggcatg
gggcccaaca aagaccccat gatgggcaaa ccattcccta gcggggcacc ttttccaatg
ggcatgtaca acccccacca tctccaagcc atgtcgaatt ctggggtggg tcacccacac
ccgnnnnnnn nnnnnnnnnn nnnnnnnnnn nnnnnnnnnn nnnnnnnnnn nnnnnn
>Cichlidae_Petenia_splendida_1_1
gaccccaaca aagaggcctt caagtgcgag gagtgtggga agcactacaa caccaagctg
ggatacaagc gccatgtggc catgcactcc gccacagcgg gggatctcac ctgtaaagtg
tgcatgcaga gctacgagag cacgcctgtt ctcctggagc accttaagag ccactctggg
aagtcctcag ccggtgccaa ggagaaaaaa cacccatgcg accactgtga ccgtcgtttc
tacacacgga aggatgtgag acgacacatg gtggtccaca cgggccgaaa ggacttccta
tgccagtact gtgctcagcg ctttggcagg aaagaccatc tgacgcgcca tgtgaagaag
agccactcgc aggagctgct gaagatcaag acagagcctc cggatatgtt aggtctttta
gctacagggt ctccaccctg ctctgtgaag gaggagctca gccccatgat gtgtggcatg
gggcccaaca aagaccccat gatgggaaaa ccattcccta gtggggcacc ttttccaatg
ggcatgtaca acccccacca tctccaggcc atgtcgaatt ctggggtggg tcacccacac
ccgtccctga tgcccagctc cttgtctgca gctatgggca tgggttgtca catgga
>Cichlidae_Amphilophus_macracanthus_1_1
gaccccaaca aagaggcctt caagtgcgag gagtgtggga agcactacaa caccaagctg
ggatacaagc gccatgtggc catgcactct gccacagcgg gggatctcac ctgtaaagtg
tgcatgcaga gctacgagag cacacctgtt ctcctggagc accttaagag ccactctggg
aagtcctcag ccggtgccaa ggagaaaaaa cacccatgcg accactgtga ccgtcgtttc
tacacgcgga aggatgtgag acgacacatg gtggtccaca cgggccgaaa ggacttccta
tgccagtact gtgctcagcg ctttggcagg aaagaccatc tgacgcgcca tgtgaagaag
agccactcgc aggagctgct gaagatcaag acagagcctc cggatatgtt aggtctttta
gctacagggt ctccaccctg ctctgtgaag gaggagctca gccccatgat gtgtggcatg
gggcccaaca aagaccccat gatgggcaag ccattcccta gtggggcacc ttttccaatg
ggcatgtaca acccccacca tctccaggcc atgtcgaatt ctggggtggg acacccacac
ccgtccctga tgcccagctc cttgtctgca gctatgggca tgggttgtca catgga
>Cichlidae_Amphilophus_trimaculatus_1_1
gaccccaaca aagaggcctt caagtgcgag gagtgtggga agcactacaa caccaagctg
ggatacaagc gccatgtggc catgcactcc gccacagcgg gggatctcac ctgtaaagtg
tgcatgcaga gctacgagag cacgcctgtt ctcctggagc accttaagag ccactctggg
aagtcctcag ctggtgccaa ggagaaaaaa cacccatgtg accactgtga ccgtcgtttc
tacacgcgga aggatgtgag acgacacatg gtggtccaca cgggccgaaa ggacttccta
tgccagtact gtgctcagcg ctttggcagg aaagaccatc tgacgcgcca tgtgaagaag
agccactcgc aggagctgct gaagatcaag acagagcctc cggatatgtt aggtctttta
gctacagggt ctccaccctg ctctgtgaag gaggagctca gccccatgat gtgtggcatg
gggcccaaca aagaccccat gatgggcaaa ccattcccta gtggggcaca ttttccaatg
ggcatgtaca acccccacca tctccaggcc atgtcgaatt ctggggtggg tcacccacac
ccgtccctga tgcccagctc cttgtctgca gctatgggca tgggttgtca catgga
>Cichlidae_Nandopsis_haitiensis_1_1
gaccccaaca aagaggcctt caagtgcgag gagtgtggga agcactacaa caccaagctg
ggatacaagc gccatgtggc catgcactcc gccacagcgg gggatctcac ctgtaaagtg
tgcatgcaga gctacgagag cacgcctgtt ctcctggagc accttaagag ccactctggg
aagtcctcag ccggtgccaa ggagaaaaaa cacccatgcg accactgtga ccgtcgtttc
tacacgcgga aggatgtgag acgacacatg gtggtccaca cgggccgaaa ggacttccta
tgccagtact gtgctcaacg ctttggcagg aaagaccatc tgacgcgcca tgtgaagaag
agccactcgc aggagctgct gaagatcaag acagagcctc cggatatgtt aggtctttta
gctacagggt ctccaacctg ctctgtgaag gaggagctca gccccatgat gtgtggcatg
gggcccaaca aagaccccat gatgggcaaa ccattcccta gtggggcacc ttttccaatg
ggcatgtaca acccccacca tctccaggcc atgtcgaatt ctggggtggg tcacccacac
ccgtccctga tgcccagctc cttgtctgca gctatgggca tgggttgtca catgga
>Cichlidae_Symphysodon_discus_1_1
gaccccaaca aagaggcctt caagtgcgag gagtgtggga agcactacaa caccaagctg
ggatacaagc gccatgtggc catgcactcc gccacagcgg gggatctcac ctgtaaagtg
tgcatgcaga gctacgagag cacgcctgtt ctcctggagc accttaagag ccactccggg
aagtcctcag ccggtgccaa ggagaaaaaa cacccatgcg accactgtga ccgtcgtttc
tacacgcgga aggatgtgag acgacacatg gtagtccaca cgggccgaaa ggacttccta
tgccagtact gtgctcagcg ctttggcagg aaagaccatc tgacgcgcca tgtgaagaag
agccactcgc aggagctgct gaagatcaag acggagcctc cggatatgtt aggtctttta
gctacagggt ctccaccctg ctctgtgaag gaggagctca gccccatgat gtgtggcatg
gggcccaaca aagaccccat gatgggcaaa ccattcccta gtggggcacc ttttccaatg
ggcatgtaca acccccacca tctccaggcc atgtcgaatt ctggggtggg tcacccacac
ccgtccctga tgcccagctc cttgtctgca gctatgggca tgggttgtca catgga
>Cichlidae_Cichla_temensis_2_1
gaccccaaca aagaggcctt caagtgcgag gagtgtggga agcactacaa caccaagctg
ggatacaagc gccatgtggc catgcactcc gccacagcgg gggatctcac ctgtaaagtg
tgcatgcaga gctatgagag cacgcctgtt ctcctggagc accttaagag ccactctggg
aagtcctcag ccggtgccaa ggagaaaaaa cacccatgcg accactgtga ccgtcgtttc
tacacgcgga aggatgtgag acgacacatg gtggtccaca cgggccgaaa ggacttccta
tgccagtact gtgcccagcg ctttggcagg aaagaccatc tgacgcgcca tgtgaagaag
agccactcgc aggagctgct gaagatcaag acagagcctc cagatatgtt aggtctttta
gctacagggt ctccaccctg ctctgtgaag gaagagctca gccccatgat gtgcggcatg
gggcccaaca aagaccccat gatgggcaaa ccattcccta gtggggcacc ttttccaatg
ggcatgtaca acccccacca tctccaggcc atgtcgaatt ctggggtggg tcacccacac
ccgtccctga tgcccagctc cttgtctgca gctatgggca tgggctgtca catgga
>Cichlidae_Mayaheros_urophthalmus_1_1
gaccccaaca aagaggcctt caagtgcgag gagtgtggga agcactacaa caccaagctg
ggatacaagc gccatgtggc catgcactcc gccacagcgg gggatctcac ctgtaaagtg
tgcatgcaga gctacgagag cacgcctgtt ctcctggagc accttaagag ccactctggg
aagtcctcag ctggtgccaa ggagaaaaaa cacccatgcg accactgtga ccgtcgtttc
tacacgcgga aggatgtgag acgacacatg gtggtccaca cgggccgaaa ggacttccta
tgccagtact gtgctcagcg ctttggcaga aaagaccatc tgacgcgcca tgtgaagaag
agccactcgc aggagctgct aaagatcaag acagagcctc cggatatgtt aggtctttta
gctacagggt ctccaccctg ctctgtgaag gaggagctca gccccatgat gtgtggcatg
gggcccaaca aagaccccat gatgggcaaa ccattcccta gtggggcaca ttttccaatg
ggcatgtaca acccccacca tctccaggcc atgtcgaatt ctggggtggg tcacccacac
ccgtccctga tgcccagctc cttgtctgca gctatgggca tgggttgtca catgga
>Cichlidae_Mesonauta_mirificus_1_1
gaccccaaca aagaggcctt caagtgcgag gagtgtggga agcactacaa caccaagctg
ggatacaagc gccatgtggc catgcactcc gccacagcgg gggatctcac ctgtaaagtg
tgcatgcaga gctacgagag cacgcctgtt ctcctggagc accttaagag ccactctggg
aaatcctcag ccggtgccaa ggagaaaaaa catccatgcg accactgcga ccgtcgtttc
tacacgcgga aggatgtgag acgacacatg gtggtccaca cgggccgaaa ggacttccta
tgccagtact gtgctcagcg ctttggcagg aaagaccatc tgacgcgcca tgtgaagaag
agccactcgc aggagctgct gaagatcaag accgagcctc cggatatgtt aggtctttta
gctacagggt ctccaccctg ctctgtgaaa gaggagctca gccccatgat gtgtggcatg
gggcccaaca aagaccccat gatgggcaaa ccattcccta gtggggcacc ttttccaatg
ggcatgtaca acccccacca tctccaggcc atgtcgaatt ctggggtggg tcacccacac
ccgtccctga tgcccagctc cttgtctgca gctatgggca tgggttgtca catgga
>Cichlidae_Rocio_octofasciata_2_1
gaccccaaca aagaggcctt caagtgcgag gagtgtggga agcactacaa caccaagctg
ggatacaagc gccatgtggc catgcactct gccacagcgg gggatctcac ctgtaaagtg
tgcatgcaga gctacgagag cacacctgtt ctcctggagc accttaagag ccactctggg
aagtcctcag ccggtgccaa ggagaaaaaa cacccatgcg accactgtga ccgtcgtttc
tacacgcgga aggatgtgag acgacacatg gtggtccaca cgggccgaaa ggacttcctt
tgccagtact gtgctcagcg ctttggcagg aaagaccatc tgacgcgcca tgtgaagaag
agccactcgc aggagctgct gaagatcaag acagagcctc cggatatgtt aggtctttta
gctacagggt ctccaccctg ctctgtgaag gaggagctca gccccatgat gtgtggcatg
gggcccaaca aagaccccat gatgggcaaa ccatttccta gtggggcacc ttttccaatg
ggcatgtaca acccccacca tctccaggcc atgtcgaatt ctggggtggg acacccacac
ccgtccctga tgcccagctc cttgtctgca gctatgggca tgggttgtca catgga
>Cichlidae_Trichromis_salvini_2_1
gaccccaaca aagaggcctt caagtgcgag gagtgtggga agcactacaa caccaagctg
ggatacaagc ggcatgtggc catgcactcc gccacagcgg gggatctcac ctgtaaagtg
tgcatgcaga gctacgagag cacgcctgtt ctcctggagc accttaagag ccactctggg
aagtcctcag ctggtgccaa ggagaaaaaa cacccatgcg accactgtga ccgtcgtttc
tacacgcgga aggatgtgag acgacacatg gtggtccaca cgggccgaaa ggacttccta
tgccagtact gtgctcagcg ctttggcagg aaagaccatc tgacgcgcca tgtgaagaag
agccactcgc aggagctgct gaagatcaag acagagcctc cggatatgtt aggtctttta
gctacagggt ctccaccctg ctctgtgaag gaggagctca gccccatgat gtgtggcatg
gggcccaaca aagactccat gatgggcaaa ccattcccta gtggggcacc ttttccaatg
ggcatgtaca acccccacca tctccaggcc atgtcgaatt ctggggtggg tcacccacac
ccgtccctga tgcccagctc cttgtctgca gctatgggca tgggttgtca catgga
>Cichlidae_Nandopsis_tetracanthus_2_1
gaccccaaca aagaggcctt caagtgcgag gagtgtggga agcactacaa caccaagctg
ggatacaagc gccatgtggc catgcactcc gccacagcgg gggatctcac ctgtaaagtg
tgcatgcaga gctacgagag cacgcctgtt ctcctggagc accttaagag ccactctggg
aagtcctcag ccggtgccaa ggagaaaaaa cacccatgcg accactgtga ccgtcgtttc
tacacgcgga aggatgtgag acgacacatg gtggtccaca cgggccgaaa ggacttccta
tgccagtact gtgctcagcg ctttggcagg aaagaccatc tgacgcgcca tgtgaagaag
agccactcgc aggagctgct gaagatcaag acagagcctc cggatatgtt aggtctttta
gctacagggt ctccaccctg ctctgtgaag gaggagctca gccccatgat gtgtggcatg
gggcccaaca aagaccccat gatgggcaaa ccattcccta gtggggcacc ttttccaatg
ggcatgtaca acccccacca tctccaggcc atgtcgaatt ctggggtggg tcacccacac
ccgtccctga tgcccagctc cttgtctgca gctatgggca tgggttgtca catgga
>Cichlidae_Biotoecus_opercularis_1_1
gaccccaaca aagaggcctt caagtgtgaa gagtgtggga agcactacaa caccaagctg
ggatacaagc gccatgtggc catgcactct gccacagcag gggacctcac ctgtaaagtg
tgcatgcaga gctacgagag cacgcccgtt ctcctggagc atctcaagag ccactctggg
aagtcctcag ccggtgccaa ggagaaaaaa cacccatgtg accactgtga ccgtcggttc
tacacacgga aggacgtgag acgacacatg gtggtccaca cgggccgaaa ggacttcctg
tgccagtact gtgcccagcg ctttggcagg aaagaccatc tgacgcgcca tgtgaagaag
agccactcac aagagctgct gaagatcaag acagagcctc cggatatgtt aggtctttta
gcgacagggt ctccaccctg ctctgtgaag gaagagctca gccccatgat gtgtggtatg
ggccccaaca aagaccccat gatgggcaaa ccattcccta gtggggcacc ttttccaatg
ggcatgtaca acccccacca tctccaggcc atgtcaaatt ctggggtggg tcacccacac
ccgtccctga tgcccagctc cttgtctgca gctatgggca tgggttgtca catgga
>Cichlidae_Crenicichla_lepidota_1_1
gaccccaaca aagaggcctt caagtgcgaa gagtgtggga agcactacaa caccaagctg
ggatacaagc ggcatgtggc catgcactct gccacagcgg gggatctcac ctgtaaagtg
tgcatgcaga gctacgagag cacgccggtt ctcctggagc accttaagag ccactctgga
aagtccacag ccggcgccaa ggaaaaaaaa cacccatgtg accactgtga ccgtcgtttc
tacacacgga aggatgtgag acgacacatg gtggtccaca ccggccgaaa ggacttccta
tgtcagtact gtgcccagcg ctttggcaga aaagaccatc tgacgcgcca tgtgaagaag
agccactcac aggagctgct gaagatcaag acagagcctc cagatatgtt aggtctttta
gctacagggt ctccaccctg ctctgtgaag gaggagctca gccccatgat gtgtggcatg
gggcctaaca aagaccccat gatgggcaaa ccattcccta gtggggcacc ttttccaatg
ggcatgtaca acccccacca tctccaggct atgtcaaatt ctggggtggg tcacccacac
ccgtccctga tgcccagctc cttgtctgca gctatgggca tgggttgcca catgga
>Cichlidae_Theraps_irregularis_1_1
gaccccaaca aagaggcctt caagtgcgag gagtgtggga agcactacaa caccaagctg
ggatacaagc gccatgtggc catgcactcc gccacagcgg gggatctcac ctgtaaagtg
tgcatgcaga gctacgagag cacgcctgtt ctcctggagc accttaagag ccactctggg
aagtcctcag ctggtgccaa ggagaaaaaa cacccatgcg accactgtga ccgtcgtttc
tacacgcgga aggatgtgag acgacacatg gtggtccaca cgggccgaaa ggacttccta
tgccagtact gtgctcagcg ctttggcagg aaagaccatc tgacgcgcca tgtgaagaag
agccactcgc aggagctgct gaagatcaag acagagcctc cggatatgtt aggtctttta
gctacagggt ctccaccctg ctctgtgaag gaggagctca gccccatgat gtgtggcatg
gggcccaaca aagaccccat gatgggcaaa ccattcccta gtggggcacc ttttccaatg
ggcatgtaca acccccacca tctccaggcc atgtcgaatt ctggggtggg tcacccacac
ccgtccctga tgcccagctc cttgtctgca gctatgggca tgggttgtca catgga
>Cichlidae_Amphilophus_istlanus_1_1
gaccccaaca aagaggcctt caagtgcgag gagtgtggga agcactacaa caccaagctg
ggatacaagc gccatgtggc catgcactcc gccacagcgg gggatctcac ctgtaaagtg
tgcatgcaga gctacgagag cacgcctgtt ctcctggagc accttaagag ccactctggg
aagtcctcag ctggtgccaa ggagaaaaaa cacccatgtg accactgtga ccgtcgtttc
tacacgcgga aggatgtgag acgacacatg gtggtccaca cgggccgaaa ggacttccta
tgccagtact gtgctcagcg ctttggcagg aaagaccatc tgacgcgcca tgtgaagaag
agccactcgc aggagctgct gaagatcaag acagagcctc cggatatgtt aggtctttta
gctacagggt ctccaccctg ctctgtgaag gaggagctca gccccatgat gtgtggcatg
gggcccaaca aagaccccat gatgggcaaa ccattcccta gtggggcaca ttttccaatg
ggcatgtaca acccccacca tctccaggcc atgtcgaatt ctggggtggg tcacccacac
ccgtccctga tgcccagctc cttgtctgca gctatgggca tgggttgtca catgga
>Cichlidae_Caquetaia_kraussii_2_1
gaccccaaca aagaggcctt caagtgcgag gagtgtggga agcactacaa caccaagctg
ggatacaagc gccatgtggc catgcactcc gccacagcgg gggatctcac ctgtaaagtg
tgcatgcaga gctacgagag cacgcctgtc ctcctggagc accttaagag ccactctggg
aagtcctcag ccggtgccaa ggagaaaaaa cacccatgcg accactgtga ccgtcgtttc
tacacgcgga aggatgtgag acgwcacatg gtggtccaca cgggccgaaa ggacttccta
tgccagtact gtgctcagcg ctttggcagg aaagaccatc tgacgcgcca tgtgaagaag
agccactcgc aggagctgct gaagatcaag acagagcctc cggatatgtt aggtctttta
gctacagggt ctccaccctg ctctgtgaag gaggagctca gccccatgat gtgtggcatg
gggcccaaca aagaccccat gatgggcaaa ccattcccta gtggggcacc ttttccaatg
ggcatgtaca accctcacca tctccaggcc atgtcgaatt ctggggtggg tcacccacac
ccgtccctga tgcccagctc cttgtctgca gctatgggca tgggttgtca catgga
>Cichlidae_Paraneetroplus_bulleri_1_1
gaccccaaca aagaggcctt caagtgcgag gagtgtggga agcactacaa caccaagctg
ggatacaagc gccatgtggc catgcactcc gccacagcgg gggatctcac ctgtaaagtg
tgcatgcaga gctacgagag cacgcctgtt ctcctggagc accttaagag ccactctggg
aagtcctcag ctggtgccaa ggagaaaaaa cacccatgcg accactgtga ccgtcgtttc
tacacgcgga aggatgtgag acgacacatg gtggtccaca cgggccgaaa ggacttccta
tgccagtact gtgctcagcg ctttggcagg aaagaccatc tgacgcgcca tgtgaagaag
agccactcgc aggagctgct gaagatcaag acagagcctc cggatatgtt aggtctttta
gctacagggt ctccaccctg ctctgtgaag gaggagctca gccccatgat gtgtggcatg
gggcccaaca aagaccccat gatgggcaaa ccattcccta gtggggcacc ttttccaatg
ggcatgtaca acccccacca tctccaggcc atgtcgaatt ctggggtggg tcacccacac
ccgtccctga tgcccagctc cttgtctgca gctatgggca tgggttgtca catgga
>Cichlidae_Thorichthys_maculipinnis_1_1
gaccccaaca aagaggcctt caagtgcgag gagtgtggga agcactacaa caccaagctg
ggatacaagc ggcatgtggc catgcactcc gccacagcgg gggacctcac ctgtaaagtg
tgcatgcaga gctacgagag cacgcctgtt ctcctggagc accttaagag ccactctggg
aagtcctcag ctggtgccaa ggagaaaaaa cacccatgcg accactgtga ccgtcgttty
tacacgcgga aggatgtgag acgacacatg gtggtccaca cgggccgaaa ggacttccta
tgccagtact gtgctcagcg ctttggcagg aaagaccatc tgacgcgcca tgtgaagaag
agccactcgc aggagctgct gaagatcaag acagagcctc cggatatgtt aggtctttta
gctacagggt ctccaccctg ctctgtgaag gaggagctca gccccatgat gtgtggcatg
gggcccaaca aagaccccat gatgggcaaa ccattcccwa gtggggcacc ttttccaatg
ggcatgtaca acccccacca tctccaggcc atgtcgaatt ctggggtggg tcacccgcac
ccgtccctga tgcccagctc cttgtctgca gctatgggca tgggttgtca catgga
>Cichlidae_Thorichthys_meeki_2_1
gaccccaaca aagaggcctt caagtgcgag gagtgtggga agcactacaa caccaagctg
ggatacaagc ggcatgtggc catgcactcc gccacagcgg gggacctcac ctgtaaagtg
tgcatgcaga gctacgagag cacgcctgtt ctcctggagc accttaagag ccactctggg
aagtcctcag ctggtgccaa ggagaaaaaa cacccgtgcg accactgtga ccgtcgtttc
tacacgcgga aggatgtgag acgacacatg gtggtccaca cgggccgaaa ggacttccta
tgccagtact gtgctcagcg ctttggcagg aaagaccatc tgacgcgcca tgtgaagaag
agccactcgc aggagctgct gaagatcaag acagagcctc cggatatgtt aggtctttta
gctacagggt ctccaccctg ctctgtgaag gaggagctca gccccatgat gtgtggcatg
gggcccaaca aagaccccat gatgggcaaa ccattcccta gtggggcacc ttttccaatg
ggcatgtaca acccccacca tctccaggcc atgtcgaatt ctggggtggg tcacccacac
ccgtccctga tgcccagctc cttgtctgca gctatgggca tgggttgtca catgga
>Cichlidae_Cincelichthys_pearsei_1_1
gaccccaaca aagaggcctt caagtgcgag gagtgtggga agcactacaa caccaagctg
ggatacaagc gccatgtggc catgcactcc gccacagcgg gggatctcac ctgtaaagtg
tgcatgcaga gctacgagag cacgcctgtt ctcctggagc accttaagag ccactctggg
aagtcctcag ctggtgccaa ggagaaaaaa cacccatgcg accactgtga ccgtcgtttc
tacacgcgga aggatgtgag acgacacatg gtggtccaca cgggccgaaa ggacttccta
tgccagtact gtgctcagcg ctttggcagg aaagaccatc tgacgcgcca tgtgaagaag
agccactcgc aggagctgct gaagatcaag acagagcctc cggatatgtt aggtctttta
gctacagggt ctccaccctg ctctgtgaag gaggagctca gccccatgat gtgtggcatg
gggcccaaca aagaccccat gatgggcaaa ccattcccta gtggggcacc ttttccaatg
ggcatgtaca acccccacca tctccaggcc atgtcgaatt ctggggtggg tcacccacac
ccgtccctga tgcccagctc cttgtctgca gctatgggca tgggttgtca catgga
>Cichlidae_Dicrossus_filamentosus_1_1
nnnnnnnnnn nnnnnnnntt caagtgcgag gagtgtggga agcattacaa caccaagctg
ggatacaagc gccatgtggc catgcactct gccacagcag gggatctcac ctgtaaagtg
tgcatgcaga gctacgagag cacgcctgtt ctcctggagc accttaagag ccactctgga
aagtcctcag ccggtgccaa ggagaaaaaa cacccatgcg accactgtga ccgtcgtttt
tacacacgga aggatgtgag acgacacatg gtggtccaca cgggccgaaa ggacttccta
tgccagtact gtgcccagcg ctttggcagg aaagaccatc tgacacgcca tgtgaagaag
agtcactcac aggagctgct gaagatcaag acagagcctc cggatatgtt aggtctttta
gctacaggat ctccaccctg ctctgtgaag gaggagctca gccccatgat gtgtggcatg
gggcccaaca aagaccccat gatgggcaaa ccattcccta gtggggcacc ttttccaatg
ggcatgtaca accctcacca tctgcaggcc atgtcaaatt ctggggtggg tnnnnnnnnn
nnnnnnnnnn nnnnnnnnnn nnnnnnnnnn nnnnnnnnnn nnnnnnnnnn nnnnnn
>Cetopsidae_Helogenes_marmoratus_1_1
gacccgaata aggaagcttt taagtgtgag gagtgtggca agcactataa cacaaagctt
ggctacaagc gccatgtggc catgcactct gccacagcag gagacttgac ctgtaaggta
tgtttgcaga gctatgagag cactcctgcc cttttggatc acctcaagag ccattctggc
aaatcatcag gaggcaccaa ggagaagaaa cacccatgcg atcactgtga ccgtcgcttt
tacacccgca aggatgtccg tcgacacatg gtagtgcaca cgggtcgcaa agatttcctg
tgccagtact gtgcccagcg ctttgggaga aaggaccatc tgacacgaca tgtgaagaag
agccactcgc aggagctgct gaagatcaag acagagccac ctgatatgct ggctctgctt
ggttctggct cgccgacctg cgctgtgaag gaagagctca gtcctatgat gtgtagcatg
ggccccaaca aggaatccat gatgaccaaa cctttccgca gcagcacccc tttctctatg
ggcatgtaca acccccacca cctccaggcc atgtctagtg caggaatggg tcaccatcac
---tccttgg ttccggggtc gctctctgct gctatgggca tgggttgttc catgga
>Pimelodidae_Hypophthalmus_edentatus_1_1
gaccccaaca aagaagcttt taaatgtgag gagtgtggca agcattataa cacaaagcta
ggctacaagc gccatgtggc catgcactct gccactgcag gagacttgac ctgcaaggta
tgtttgcaga gctatgagag cactcctgcc ctcttggatc acctcaagag ccattctggc
aaatcttcag gtggcaccaa ggagaagaaa cacccatgtg atcactgtga ccgtcgcttc
tacacccgca aagatgttcg ccggcacatg gtagtgcaca caggtcgcaa agattttctg
tgccagtact gtgcccagcg ctttggaaga aaggaccacc tcacacgaca tgtgaagaag
agccactcac aggagctgct aaagatcaag acagagccac cagatatgct agctctgctt
ggttctggct ctccaacttg tgctgtgaaa gaagagctca gtcctatgat gtgtagcatg
ggccccaaca aggactccat gatgaccaaa cctttccgca gtggcactcc gttctctatg
ggcatgtaca acccacacca cctccaggcc atgtccagcc cagggatggg ccaccatcac
---tccttag ttcctgggtc gctgtctgct gctatgggta tgggttgctc catgga
>Pimelodidae_Brachyplatystoma_filamentosum_1_1
gaccccaaca aagaagcttt taaatgtgag gagtgtggca agcattataa cacaaagcta
ggctacaagc gccatgtggc catgcactct gccactgcag gagacttgac ctgcaaggta
tgtttgcaga gctacgagag cactcctgcc ctcttggatc acctcaagag ccattccggc
aaatcttcag gtggcaccaa ggaaaagaaa cacccatgtg atcactgtga ccgtcgcttc
tacacccgca aggatgttcg ccggcacatg gtagtgcaca caggtcgcaa agattttctg
tgccagtact gtgcccagcg ctttggaaga aaggaccacc tcacacgaca tgtgaagaag
agccactcac aggagctgct aaagatcaag acagagccac cagatatgct ggctctgctt
ggttctggct ctccaacttg tgctgtgaaa gaagagctca gtcctatgat gtgtagcatg
ggccccaaca aggactccat gatgaccaaa ccgttccgca gtggcactcc gttctctatg
ggcatgtaca acccacacca cctccaggcc atgtccagcc cagggatggg ccaccatcac
---tccttag ttcctgggtc gctgtctgct gctatgggta tgggttgctc catgga
>Pimelodidae_Brachyplatystoma_rousseauxii_1_1
gaccccaaca aagaagcttt taaatgtgag gagtgtggca agcattataa cacaaagcta
ggctacaagc gccatgtagc catgcactct gccactgcag gagacttgac ytgyaaggta
tgtttgcaga gctacgagag cactcctgcc cttttggatc acctcaagag ccattccggc
aaatcttcag gtggcaccaa ggagaaaaaa cacccatgtg atcactgtga ccgtcgcttc
tacacccgca aggatgttcg ccggcacatg gtagtgcaca caggtcgcaa agattttctg
tgccagtact gtgcccagcg ctttggaaga aaggaccacc tcacacgaca tgtgaagaag
agccactcac aggagctcct aaagatcaag acagagccac cagatatgct ggctctgctt
ggttctggct ctccaaattg tgctgtgaaa gaagagctca gtcctatgat gtgtagcatg
ggccccaaca aggactccat gatgaccaaa cctttccgca gtggcactcc gttctctatg
ggcatgtaca acccacacca cctccaggcc atgtccagcc cagggatggg ccaccatcac
---tccttag ttcctgggtc gctgtctgct gctatgggta tgggttgctc catgga
>Pimelodidae_Brachyplatystoma_vaillantii_1_1
gaccccaaca aagaagcttt taaatgtgag gagtgtggca agcattataa cacaaagcta
ggctacaagc gccatgtagc catgcactct gccactgcag gagacttgac ytgyaaggta
tgtttgcaga gctacgagag cactcctgcc cttttggatc acctcaagag ccattccggc
aaatcttcag gtggcaccaa ggagaaaaaa cacccatgtg atcactgtga ccgtcgcttc
tacacccgca aggatgttcg ccggcacatg gtagtgcaca caggtcgcaa agattttctg
tgccagtact gtgcccagcg ctttggaaga aaggaccacc tcacacgaca tgtgaagaag
agccactcac aggagctcct aaagatcaag acagagccac cagatatgct ggctctgctt
ggttctggct ctccaaattg tgctgtgaaa gaagagctca gtcctatgat gtgtagcatg
ggccccaaca aggactccat gatgaccaaa cctttccgca gtggcactcc gttctctatg
ggcatgtaca acccacacca cctccaggcc atgtccagcc cagggatggg ccaccatcac
---tccttag ttcctgggtc gctgtctgct gctatgggta tgggttgctc catgga
>Pimelodidae_Hypophthalmus_edentatus_2_1
gaccccaaca aagaagcttt taaatgtgag gagtgtggca agcattataa cacaaagcta
ggctacaagc gccatgtggc catgcactct gccactgcag gagacttgac ctgcaaggta
tgtttgcaga gctatgagag cactcctgcc ctcttggatc acctcaagag ccattctggc
aaatcttcag gtggcaccaa ggagaagaaa cacccatgtg atcactgtga ccgtcgcttc
tacacccgca aagatgttcg ccggcacatg gtagtgcaca caggtcgcaa agattttctg
tgccagtact gtgcccagcg ctttggaaga aaggaccacc tcacacgaca tgtgaagaag
agccactcac aggagctgct aaagatcaag acagagccac cagatatgct agctctgctt
ggttctggct ctccaacttg tgctgtgaaa gaagagctca gtcctatgat gtgtagcatg
ggccccaaca aggactccat gatgaccaaa cctttccgca gtggcactcc gttctctatg
ggcatgtaca acccacacca cctccaggcc atgtccagcc cagggatggg ccaccatcac
---tccttag ttcctgggtc gctgtctgct gctatgggta tgggttgctc catgga
>Pimelodidae_Hypophthalmus_edentatus_3_1
gaccccaaca aagaagcttt taaatgtgag gagtgtggca agcattataa cacaaagcta
ggctacaagc gccatgtggc catgcactct gccactgcag gagacttgac ctgcaaggta
tgtttgcaga gctatgagag cactcctgcc ctcttggatc acctcaagag ccattctggc
aaatcttcag gtggcaccaa ggagaagaaa cacccatgtg atcactgtga ccgtcgcttc
tacacccgca aagatgttcg ccggcacatg gtagtgcaca caggtcgcaa agattttctg
tgccagtact gtgcccagcg ctttggaaga aaggaccacc tcacacgaca tgtgaagaag
agccactcac aggagctgct aaagatcaag acagagccac cagatatgct agctctgctt
ggttctggct ctccaacttg tgctgtgaaa gaagagctca gtcctatgat gtgtagcatg
ggccccaaca aggactccat gatgaccaaa cctttccgca gtggcactcc gttctctatg
ggcatgtaca acccacacca cctccaggcc atgtccagcc cagggatggg ccaccatcac
---tccttag ttcctgggtc gctgtctgct gctatgggta tgggttgctc catgga
>Pimelodidae_Brachyplatystoma_filamentosum_2_1
gaccccaaca aagaagcttt taaatgtgag gagtgtggca agcattataa cacaaagcta
ggctacaagc gccatgtggc catgcactct gccactgcag gagacttgac ctgcaaggta
tgtttgcaga gctacgagag cactcctgcc ctcttggatc acctcaagag ccattccggc
aaatcttcag gtggcaccaa ggaaaagaaa cacccatgtg atcactgtga ccgtcgcttc
tacacccgca aggatgttcg ccggcacatg gtagtgcaca caggtcgcaa agattttctg
tgccagtact gtgcccagcg ctttggaaga aaggaccacc tcacacgaca tgtgaagaag
agccactcac aggagctgct aaagatcaag acagagccac cagatatgct ggctctgctt
ggttctggct ctccaacttg tgctgtgaaa gaagagctca gtcctatgat gtgtagcatg
ggccccaaca aggactccat gatgaccaaa ccgttccgca gtggcactcc gttctctatg
ggcatgtaca acccacacca cctccaggcc atgtccagcc cagggatggg ccaccatcac
---tccttag ttcctgggtc gctgtctgct gctatgggta tgggttgctc catgga
>Pimelodidae_Brachyplatystoma_vaillantii_2_1
gaccccaaca aagaagcttt taaatgtgag gagtgtggca agcattataa cacaaagcta
ggctacaagc gccatgtagc catgcactct gccactgcag gagacttgac ytgyaaggta
tgtttgcaga gctacgagag cactcctgcc cttttggatc acctcaagag ccattccggc
aaatcttcag gtggcaccaa ggagaaaaaa cacccatgtg atcactgtga ccgtcgcttc
tacacccgca aggatgttcg ccggcacatg gtagtgcaca caggtcgcaa agattttctg
tgccagtact gtgcccagcg ctttggaaga aaggaccacc tcacacgaca tgtgaagaag
agccactcac aggagctcct aaagatcaag acagagccac cagatatgct ggctctgctt
ggttctggct ctccaaattg tgctgtgaaa gaagagctca gtcctatgat gtgtagcatg
ggccccaaca aggactccat gatgaccaaa cctttccgca gtggcactcc gttctctatg
ggcatgtaca acccacacca cctccaggcc atgtccagcc cagggatggg ccaccatcac
---tccttag ttcctgggtc gctgtctgct gctatgggta tgggttgctc catgga
>Pimelodidae_Hypophthalmus_fimbriatus_1_1
gaccccaaca aagaagcttt taaatgtgag gagtgtggca agcattataa cacaaagcta
ggctacaagc gccatgtggc catgcactct gccactgcag gagacttgac ctgcaaggta
tgtttgcaga gctatgagag cactcctgcc ctcttggatc acctcaagag ccattctggc
aaatcttcag gtggcaccaa ggagaagaaa cacccatgtg atcactgtga ccgtcgcttc
tacacccgca aagatgttcg ccgacacatg gtagtgcaca caggtcgcaa agattttctg
tgccagtact gtgcccagcg ctttggaaga aaggaccacc tcacacgaca tgtgaagaag
agccactcac aggagctgct aaagatcaag acagagccac cagatatgct ggctctgctt
ggttctggct ctccaacttg tgctgtgaaa gaagagctca gtcctatgat gtgtagcatg
ggccccaaca aggactccat gatgaccaaa cctttccgca gtggcactcc gttctctatg
ggcatgtaca acccacacca cctccaggcc atgtccagcc cagggatggg ccaccatcac
---tccttag ttcctgggtc gctgtctgct gctatgggta tgggttgctc catgga
>Pimelodidae_Hypophthalmus_fimbriatus_2_1
gaccccaaca aagaagcttt taaatgtgag gagtgtggca agcattataa cacaaagcta
ggctacaagc gccatgtggc catgcactct gccactgcag gagacttgac ctgcaaggta
tgtttgcaga gctatgagag cactcctgcc ctcttggatc acctcaagag ccattctggc
aaatcttcag gtggcaccaa ggagaagaaa cacccatgtg atcactgtga ccgtcgcttc
tacacccgca aagatgttcg ccgacacatg gtagtgcaca caggtcgcaa agattttctg
tgccagtact gtgcccagcg ctttggaaga aaggaccacc tcacacgaca tgtgaagaag
agccactcac aggagctgct aaagatcaag acagagccac cagatatgct ggctctgctt
ggttctggct ctccaacttg tgctgtgaaa gaagagctca gtcctatgat gtgtagcatg
ggccccaaca aggactccat gatgaccaaa cctttccgca gtggcactcc gttctctatg
ggcatgtaca acccacacca cctccaggcc atgtccagcc cagggatggg ccaccatcac
---tccttag ttcctgggtc gctgtctgct gctatgggta tgggttgctc catgga
>Pimelodidae_Hypophthalmus_oremaculatus_1_1
gaccccaaca aagaagcttt taaatgtgag gagtgtggca agcattataa cacaaagcta
ggctacaagc gccatgtagc catgcactct gccactgcag gagacttgac ctgcaaggta
tgtttgcaga gctatgagag cactcctgcc ctcttggatc acctcaagag ccattctggc
aaatcttcag gtggcaccaa ggagaagaaa cacccatgtg atcactgtga ccgtcgcttc
tacacccgca aagatgttcg ccggcacatg gtagtgcaca caggtcgcaa agattttctg
tgccagtact gtgcccagcg ctttggaaga aaggaccacc tcacacgaca tgtgaagaag
agccactcac aggagctgct aaagatcaag acagagccac cagatatgct ggctctgctt
ggttctggct ctccaacttg tgctgtgaaa gaagagctca gtcctatgat gtgtagcatg
ggccccaaca aggactccat gatgaccaaa cctttccgca gtggcactcc gttctctatg
ggcatgtaca acccacacca cctccaggcc atgtccagcc cagggatggg ccaccatcac
---tccttag ttcctgggtc gctgtctgct gctatgggta tgggttgctc catgga
>Pimelodidae_Hypophthalmus_oremaculatus_2_1
gaccccaaca aagaagcttt taaatgtgaa gagtgtggca agcattataa cacaaagcta
ggctacaagc gccatgtagc catgcactct gccactgcag gagacttgac ctgcaaggta
tgtttgcaga gctatgagag cactcctgcc ctcttggatc acctcaagag ccattctggc
aaatcttcag gtggcaccaa ggagaagaaa cacccatgtg atcactgtga ccgtcgcttc
tacacccgca aagatgttcg ccggcacatg gtagtgcaca caggtcgcaa agattttctg
tgccagtact gtgcccagcg ctttggaaga aaggaccacc tcacacgaca tgtgaagaag
agccactcac aggagctgct aaagatcaag acagagccac cagatatgct ggctctgctt
ggttctggct ctccaacttg tgctgtgaaa gaagagctca gtcctatgat gtgtagcatg
ggccccaaca aggactccat gatgaccaaa cctttccgca gtggcactcc gttctctatg
ggcatgtaca acccacacca cctccaggcc atgtccagcc cagggatggg ccaccatcac
---tccttag ttcctgggtc gctgtctgct gctatgggta tgggttgctc catgga
>Pimelodidae_Hypophthalmus_oremaculatus_3_1
gaccccaaca aagaagcttt taaatgtgag gagtgtggca agcattataa cacaaagcta
ggctacaagc gccatgtagc catgcactct gccactgcag gagacttgac ctgcaaggta
tgtttgcaga gctatgagag cactcctgcc ctcttggatc acctcaagag ccattctggc
aaatcttcag gtggcaccaa ggagaagaaa cacccatgtg atcactgtga ccgtcgcttc
tacacccgca aagatgttcg ccggcacatg gtagtgcaca caggtcgcaa agattttctg
tgccagtact gtgcccagcg ctttggaaga aaggaccacc tcacacgaca tgtgaagaag
agccactcac aggagctgct aaagatcaag acagagccac cagatatgct ggctctgctt
ggttctggct ctccaacttg tgctgtgaaa gaagagctca gtcctatgat gtgtagcatg
ggccccaaca aggactccat gatgaccaaa cctttccgca gtggcactcc gttctctatg
ggcatgtaca acccacacca cctccaggcc atgtccagcc cagggatggg ccaccatcac
---tccttag ttcctgggtc gctgtctgct gctatgggta tgggttgctc catgga
