# Supplementary material for: Time-calibrated phylogeny of neotropical freshwater fishes
Source: Front Bioinform. 2024 Dec 6;4:1433995. doi: 10.3389/fbinf.2024.1433995 (PMC11659281; doi:10.3389/fbinf.2024.1433995)
Supplement: Supplementary file 1 [file DataSheet1.zip › Supplementary Material/aln/alignment_PTCHD1.fasta]

>Cichlidae_Cichla_temensis_1_1
acccagcaga aatactttag taactacagt ccagtgattg ggttttatat ttatgaaccc
atcgagtact ggaactccac agtgcaggag cacttgaaga ctttgagtca tggtttcaac
aagatctctt ggatggacaa ctttttccac tacctgcggg tagtgaatgt gagtgcatca
actaagaacg acttcatcac catccttaag ggttccttcc tacgcagccc tgagtaccag
cacttcacag aggacatcat attttccaag aaccgtgaga cggacgaata cgacattatt
gcctcaagga tgtacttggt agcacggacc actgagaaga agcgtgagga ggtggtggag
cttttggaaa agcttcgtcc cttgatgttg atcaacagca tcaaattcat tgccttcaat
ccaacgtttg tgttcatgga ccggtacagc tcctctgtca tctcccccat tctgacctca
ggcttcagtg tactcaccat cctcatcctc actttcttcc tggtcatcaa ccccttggga
aac
>Cichlidae_Andinoacara_rivulatus_1_1
acccagcaga aatactttag taactacagt ccagtgattg ggttttatat ttatgaaccc
atcgagtact ggaactccac agtgcaggag cacttgaaga ctttgagtca tggtttcaac
aagatttctt ggatggacaa ctttttccac tacctgcggg tggtgaatgt gagtgcatca
actaaaactg acttcatcac catccttaag ggttccttcc tacgcagccc aaagtaccag
cacttcacag aggacatcat attttccaag aaccgtgaga cggacgaata cgacattatt
gcctcaagga tgtacttggt agcgcggacc actgaaaaga agcgggagga ggtggtggag
cttttggaaa agcttcgtcc cttgatgttg atcaacagca tcaaattcat tgccttcaat
ccaacgtttg tgttcatgga ccggtacagc tcctctgtca tctcccccat tctgacctca
ggcttcagcg tactcaccat cctcatcctc actttcttcc tggtcatcnn nnnnnnnnnn
nnn
>Cichlidae_Rocio_octofasciata_1_1
acccagcaga aatactttag taactacagt ccagtgattg ggttttatat ttatgaaccc
atcgagtact ggaactccac agtgcaggag cacttgaaga ctctaggtca tggtttcaac
aagatttctt ggatggacaa ctttttccac tacctgcggg tagtgaatgt gagtgcatca
actaagactg acttcatcac cattcttaag ggttccttcc tacgcagccc agagtaccag
cacttcacag aggacatcat attttccaag aaccgtgaga cggacgaata cgacattatt
gcctcaagga tgtacttggt agcgcggacc actgagaaga agcgggagga ggtggtggag
cttttggaaa agcttcgtcc cttgatgttg atcaacagca tcaaattcat tgcattcaat
ccaacgtttg tgttcatgga ccggtacagc tcctctgtca tctcccccat tctgacctca
ggcttcagcg tactcaccnn nnnnnnnnnn nnnnnnnnnn nnnnnnnnnn nnnnnnnnnn
nnn
>Cichlidae_Satanoperca_jurupari_1_1
acccagcaga aatactttag taactacagt ccggtgattg ggttttatat ttacgaaccc
atcgagtact ggaactccac agtgcaggag cacttgaaga ctttgagtca tggtttcaac
aagatttctt ggatggacaa ctttttccac tacctgcggg tagtgaatgt gagtgcgtca
actaagactg acttcatcac catccttaag ggttccttcc tacgcagccc agagtaccag
cacttcacag aggacatcat attttccaag aaccgtgaga cggacgaata cgacattatt
gcctcaagga tgtacttggt agcgcggacc actgagaaga agcgtgagga ggtggtggag
cttttggaaa agcttcgtcc cttgatgttg atcaacagta tcaaattcat tgccttcaat
ccaacgtttg tgttcatgga ccggtacagc tcctccgtca tctccccgat tctgacctca
ggcttcagcg tactcaccat cnnnnnnnnn nnnnnnnnnn nnnnnnnnnn nnnnnnnnnn
nnn
>Cichlidae_Uaru_amphiacanthoides_1_1
nnnnnnnnnn aatactttag taactacagt ccagtgattg ggttttatat ttatgaaccc
atcgagtact ggaactccac agtgcaggag cacttgaaga ctttgagtca tggtttcaac
aagatttctt ggatggacaa ctttttccac tacctgcggg tagtgaatgt gagtgcatca
actaagactg acttcatcac cattcttaag ggttccttcc tacgcagccc agagtaccag
cacttcacag aggacatcat attttccaag aaccgtgaga cggacgaata cgacattatt
gcctcaagga tgtatttggt agcacggacc actgagaaga agcgggagga ggtggtggag
cttttggaaa agcttcgtcc cttgatgttg atcaacagca tcaaattcat tgccttcaat
ccaacgtttg tgttcatgga ccggtacagc tcctctgtca tctcccccat tctgacctca
ggcttcagcg tactcaccat cctcatcctc actttcttcc tggtcatcaa ccccttggga
aac
>Cichlidae_Cleithracara_maronii_1_1
acccagcaga aatactttag taactacagt ccagtgattg ggttttatat ttatgaaccc
atcgagtact ggaactccac agtgcaggag cacttgaaga ctttgagtca tggtttcaac
aagatttctt ggatggacaa ctttttccac tacctgcggg tggtgaatgt gagtgcatca
actaagactg acttcatcac catccttaag ggttccttcc tacgcagccc agagtaccag
cacttcacag aggacatcat attttccaag aaccgtgaga cggacgaata cgacattatt
gcctcaagga tgtacttggt agctcggacc actgagaaga agcgggagga ggttgtggag
cttttggaaa agctccgtcc cttgatgttg atcaacagca tcaaattcat tgccttcaat
ccaacatttg tgttcatgga ccggtacagc tcctctgtca tctcccccat tctgacctca
ggcttcagcg tactcaccat cctcatcctc actttcttcc tggtcatcaa ccccttggga
aac
>Cichlidae_Heros_efasciatus_1_1
acccagcaga aatactttag taactacagt ccagtgattg ggttttatat ttatgaaccc
attgagtact ggaactccac agtgcaggag cacttgaaga ctttgagtca tggtttcaac
aagatttctt ggatggacaa ctttttccac tacctgcggg tagtgaatgt gagtgcatca
actaagactg acttcatcac cattcttaag ggttccttcc tacgcagccc agagtaccag
cacttcacag aggacatcat attttccaag aaccgtgaga cggacgaata cgacattatt
gcctcaagga tgtacttggt agcgcggacc actgagaaga agcgggagga ggtggtggag
cttttggaaa agcttcgtcc cttgatgttg atcaacagca tcaaattcat tgccttcaat
ccaacgtttg tgttcatgga ccggtacagc tcctctgtca tctcccccat tctgacctca
ggcttcagtg tactcaccat cctcatcctc actttcttcc tggtcatcaa ccccttggga
aac
>Cichlidae_Trichromis_salvini_1_1
acccagcaga aatactttag taactacagt ccagtgattg ggttttatat ttatgaaccc
atcgagtact ggaactccac agtgcaggag cacttgaaga ctttgagtca tggtttcaac
aagatttctt ggatggacaa ctttttccac tacctgcggg tagtgaatgt gagtgcatca
actaagactg acttcatcac cattcttaag ggttccttcc tacgcagccc agagtaccag
cacttcacag aggacatcat attttccaag aaccgtgaga cggacgaata tgacattatt
gcctcaagga tgtacttggt agcgcggacc actgaaaaga agcgggagga ggtggtggag
cttttggaaa agcttcgtcc cttgatgttg atcaacagca tcaaattcat tgccttcaat
ccaacgtttg tgttcatgga ccggtacagc tcctctgtca tctcccccat tctgacctca
ggcttcagcg tactcaccat cnnnnnnnnn nnnnnnnnnn nnnnnnnnnn nnnnnnnnnn
nnn
>Cichlidae_Hypselecara_temporalis_1_1
acccagcaga aatactttag taactacagt ccagtgattg ggttttatat ttatgaaccc
atcgagtact ggaactccac agtgcaggag cacttgaaga ccttgagtca tggtttcaac
aagatttctt ggatggacaa ctttttccac tacctgcggg tagtgaatgt gagtgcatca
actaagactg acttcatcac cattcttaag ggttccttcc tacgcagccc agagtaccag
cacttcacag aggacatcat attttccaag aaccgtgaga cggacgaata cgacattatt
gcctcaagga tgtacttggt agcgcggacc actgagaaga agcgggagga ggtggtggag
cttttggaaa agcttcgtcc cttgatgttg atcaacagca tcaaattcat tgccttcaat
ccaacgtttg tgttcatgga ccgatacagc tcctctgtca tctcccccat tctgacctca
ggcttcagcg tactcaccat cctcatcctc actttcttcc tggtcatcaa ccccttggga
aac
>Cichlidae_Mesonauta_festivus_1_1
acccagcaga aatactttag taactacagt ccagtgattg ggttttatat ttatgaaccc
attgagtact ggaactccac agtgcaggag cacttgaaga ctttgagtca tggtttcaac
aagatttctt ggatggacaa ctttttccac tacctgcggg tagtgaatgt gagtgcatca
actaagactg acttcatcac cattcttaag ggttccttcc tacgcagccc agagtaccag
cacttcacag aggacatcat tttttccaag aaccgtgaga cggacgaata cgacattatt
gcctcaagga tgtacttggt agcgcggacc actgagaaga agcgggagga ggtggtggag
cttttggaaa agcttcgtcc cttgatgttg atcaatagca tcaaattcat tgccttcaat
ccaacgtttg tgttcatgga ccggtacagc tcctctgtca tctcccccat tctgacctca
ggcttcagcg tactcaccat cctcatcctc actttcttcc tggtcatcaa ccccttggga
aac
>Cichlidae_Mesonauta_insignis_1_1
acccagcaga aatactttag taactacagt ccagtgattg ggttttatat ttatgaaccc
attgagtact ggaactccac agtgcaggag cacttgaaga ctttgagtca tggtttcaac
aagatttctt ggatggacaa ctttttccac tacctgcggg tagtgaatgt gagtgcatca
actaagactg acttcatcac cattcttaag ggttccttcc tacgcagccc agagtaccag
cacttcacag aggacatcat tttttccaag aaccgtgaga cggacgaata cgacattatt
gcctcaagga tgtacttggt agcgcggacc actgagaaga agcgggagga ggtggtggag
cttttggaaa agcttcgtcc cttgatgttg atcaatagca tcaaattcat tgccttcaat
ccaacgtttg tgttcatgga ccggtacagc tcctctgtca tctcccccat tctgacctca
ggcttcagcg tactcaccat cctcatcctc actttcttcc tggtcatcaa ccccttggga
aac
>Cichlidae_Amphilophus_citrinellus_1_1
acccagcaga aatactttag taactacagt ccagtgattg ggttttatat ttatgaaccc
atcgagtact ggaactccac agtgcaggag cacttgaaga ctttgagtca tggtttcaac
aagatttctt ggatggacaa ctttttccac tacctgcggg tagtgaatgt gagtgcatca
actaagactg acttcatcac cattcttaag ggttccttcc tacgcagccc agagtaccag
cacttcacag aggacatcat attttccaag aaccgtgaga cggacgaata cgacattatt
gcctcaagga tgtacttggt agcgcggacc actgagaaga agcgggagga ggtggtggag
cttttggaaa agcttcgtcc cttgatgttg atcaacagca tcaaattcat tgccttcaat
ccaacgtttg tgttcatgga ccggtacagc tcctctgtca tctcccccat tctgacctca
ggcttcagcg tactcaccat cctcatcctc actttcttcc tggtcatcaa ccccttggga
aac
>Cichlidae_Andinoacara_pulcher_1_1
acccagcaga aatactttag taactacagt ccagtgattg ggttttatat ttatgaaccc
atcgagtact ggaactccac agtgcaggag cacttgaaga ctttgagtca tggtttcaac
aagatttctt ggatggacaa ctttttccac tacctgcggg tggtgaatgt gagtgcatca
actaaaactg acttcatcac catccttaag ggttccttcc tacgcagccc agagtaccag
cacttcacag aggacatcat attttccaag aaccgtgaga cggacgaata tgacattatt
gcctcaagga tgtacttggt agcgcggacc actgagaaga agcgggagga ggtggtggag
cttttggaaa agcttcgtcc cttgatgttg atcaacagca tcaaattcat tgccttcaat
ccaacgtttg tgttcatgga ccggtacagc tcctctgtca tctcccccat tctgacctca
ggcttcagcg tactcaccat cctcatcctc actttcttcc tggtcatcaa ccccttggga
aat
>Cichlidae_Hoplarchus_psittacus_1_1
acccagcaga aatactttag taactacagt ccagtgattg ggttttatat ttatgaaccc
atcgagtact ggaactccac agtgcaggag cacttgaaga ctttgagtca tggtttcaac
aagatttctt ggatggacaa ctttttccac tacctgcggg tagtgaatgt gagtgcatca
actaagactg acttcatcac cattcttaag ggttccttcc tacgcagccc agagtaccag
cacttcacag aggacatcat attttccaag aaccgtgaga cggacgaata tgacattatt
gcctcaagga tgtacttggt agcrcggacc actgagaaga agcgggagga ggtggtggag
cttttggaaa agcttcgtcc cttgatgttg atcaacagca tcaaattcat tgccttcaat
ccaacgtttg tgttcatgga ccgatacagc tcctctgtca tctcccccat tctgacctca
ggcttcagcg tactcaccat cctcatcctc actttcttcc tggtcatcaa ccccttggga
aac
>Cichlidae_Mesonauta_egregius_1_1
acccagcaga aatactttag taactacagt ccagtgattg ggttttatat ttatgaaccc
attgagtact ggaactccac agtgcaggag cacttgaaga ctttgagtca tggtttcaac
aagatttctt ggatggacaa ctttttccac tacctgcggg tagtgaatgt gagtgcatca
actaagactg acttcatcac cattcttaag ggttccttcc tacgcagccc agagtaccag
cacttcacag aggacatcat tttttccaag aaccgtgaga cggacgaata cgacattatt
gcctcaagga tgtacttggt agcgcggacc actgagaaga agcgggagga ggtggtggag
cttttggaaa agcttcgtcc cttgatgttg atcaatagca tcaaattcat tgccttcaat
ccaacgtttg tgttcatgga ccggtacagc tcctctgtca tctcccccat tctgacctca
ggcttcagcg tactcaccat cctcatcctc actttcttcc tggtcatcaa ccccttggga
aac
>Cichlidae_Mikrogeophagus_ramirezi_1_1
acccagcaga aatacttcag taactacagt ccggtcattg ggttttatat ttatgaaccc
atcgagtact ggaactccac agtgcaggag cacttgaaga ctttgagtca tggtttcaac
aagatttctt ggatggacaa ctttttccac tacctgcggg tagtgaatgt gagtgcatcg
actaagactg acttcatcac catccttaag ggttccttcc tacgcagccc agagtaccag
cacttcacgg aggacatcat attttccaag aaccgtgaga cggatgaata cgacattatt
gcctcaagga tgtacttggt tgcgcggacc actgagaaga agcgtgagga ggtggtggag
cttttggaaa agcttcgtcc cttgatgttg atcaacagca tcaaattcat tgccttcaat
ccaacgtttg tgttcatgga ccggtacagc tcctccgtca tctcgcccat tctgacctca
ggcttcagcg tactcaccat cctcatcctc actttcttcc tggtcatcaa ccccctggga
aac
>Cichlidae_Nandopsis_tetracanthus_1_1
acccagcaga aatactttag taactacagt ccagtgattg ggttttatat ttatgaaccc
atcgagtact ggaactccac agtgcaggag cacttgaaga ctttgagtca tggtttcaac
aagatttctt ggatggacaa ctttttccac tacctgcggg tagtgaatgt gagtgcatca
actaagactg acttcatcac cattcttaag ggttccttcc tacgtagccc agagtaccag
cacttcacag aggacatcat attttccaag aaccgtgaga cggacgaata cgacattatt
gcctcaagga tgtacttggt agcgcggacc actgagaaga agcgggagga ggtggtggag
cttttggaaa agcttcgtcc cttgatgttg atcaacagca tcaaattcat tgccttcaat
ccaacgtttg tgttcatgga ccggtacagc tcctctgtca tctcccccat tctgacctca
ggcttcagcg tactcaccat cctcatcctc actttcttcc tggtcatcaa ccccttggga
aac
>Cichlidae_Retroculus_xinguensis_1_1
acccagcaga aatactttag taactacagt ccagtgattg ggttttatat ttatgaaccc
atcgaatact ggaactccac agtgcaggag cacttgaaga ctttgagtca tggtttcaac
aagatctctt ggatggacaa ctttttccac tatctacggg tagtgaatgt gagtgcatca
actaagaatg acttcatcac catccttaag ggttcctttc tacgcagccc agaataccag
cacttcacag aggacatcat attttcaaag aaccgtgaga cggacgaata tgacattatt
gcctcaagga tgtacttggt agcgcggacc actgaaaaga agcgtgagga ggtggtggag
cttttggaaa agcttcgtcc cttgatgttg atcaacagca tcaaattcat tgccttcaat
ccaacgtttg tgttcatgga ccggtacagc tcctctgtca tctcccccat tctgacctca
ggcttcagcg tactcaccat cctcatcctc actttcttcc tggtcatcaa ccctttggga
aac
>Cichlidae_Talamancaheros_sieboldii_1_1
acccagcaga aatactttag taactacagt ccagtgattg ggttttatat ttatgaaccc
atcgagtact ggaactccac agtgcaggag cacttgaaga ctttgagtca tggtttcaac
aagatttctt ggatggacaa ctttttccac tacctgcggg tagtgaatgt gagtgcatca
actaagactg acttcatcac cattcttaag ggttccttcc tacgcagccc agagtaccag
cacttcacag aggacatcat attttccaag aaccgtgaga cggacgaata cgacattatt
gcctcaagga tgtacttggt agcgcggacc actgagaaga agcgggagga ggtggtggag
cttttggaaa agcttcgtcc cttgatgttg atcaacagca tcaaattcat tgccttcaat
ccaacgtttg tgttcatgga ccggtacagc tcctctgtca tctcccccat tctgacctca
ggcttcagcg tactcaccat cctcatcctc actttcttcc tggtcatcaa ccccttggga
aac
>Cichlidae_Amatitlania_sajica_1_1
acccagcaga aatactttag taactacagt ccagtgattg ggttttatat ttatgaaccc
atcgagtact ggaactccac agtgcaggag cacttgaaga ctttgagtca tggtttcaac
aagatttctt ggatggacaa ctttttccac tacctgcggg tagtgaatgt gagtgcatca
actaagactg acttcatcac tattcttaag ggttccttcc tacgcagccc agagtaccag
cacttcacag aggacatcat attttccaag aaccgtgaga cggacgaata cgacattatt
gcctcaagga tgtacttggt agcgcggacc actgagaaga agcgggagga ggtggtggag
cttttggaaa agcttcgtcc cttgatgttg atcaacagca tcaaattcat tgccttcaat
ccaacgtttg tgttcatgga ccggtacagc tcctctgtca tctcccccat tctgacctca
ggcttcagcg tactcaccat cctcatcctc actttcttcc tggtcatcaa ccccttggga
aac
>Cichlidae_Caquetaia_kraussii_1_1
acccagcaga aatactttag taactacagt ccagtgatcg ggttttatat ttatgaaccc
atcgagtact ggaactccac agtgcaggag cacttgaaga ctttgagtca tggtttcaac
aagatttctt ggatggacaa ctttttccac tacctgcgag tagtgaatgt gagtgcatca
actaagactg acttcatcac cattcttaag ggttccttcc tacgcagccc agagtaccag
cacttcacag aggacatcat attttccaag aaccgtgaga cggacgaata cgacattatt
gcctcaagga tgtacttggt agcgcggacc actgagaaga agcgggagga ggtggtggag
cttttggaaa agcttcgtcc cttgatgttg atcaacagca tcaaattcat tgccttcaat
ccaacgtttg tgttcatgga ccggtacagc tcctctgtca tctcccccat tctgacctca
ggcttcagcg tactcaccat cctcatcctc actttcttcc tggtcatcaa ccctttggga
aac
>Cichlidae_Thorichthys_meeki_1_1
acccagcaga aatactttag taactacagt ccagtgattg ggttttatat ttatgaaccc
atcgagtact ggaactccac agtgcaggag cacttgaaga ctttgagtca tggtttcaac
aagatttctt ggatggacaa ctttttccac tacctgcggg tagttaatgt gagtgcatca
actaagactg acttcatcac cattcttaag ggttccttcc tacgcagccc agagtaccag
cacttcacag aggacatcat attttccaag aaccgtgaga cggacgaata cgacattatt
gcctcaagga tgtacttggt agcgcggacc actgagaaga agcgggagga ggtggtggag
cttttggaaa agcttcgtcc cttgatgttg atcaacagca tcaaattcat tgccttcaat
ccaacgtttg tgttcatgga ccggtacagc tcctctgtca tctcccccat tctgacctca
ggcttcagcg tactcaccnn nnnnnnnnnn nnnnnnnnnn nnnnnnnnnn nnnnnnnnnn
nnn
>Cichlidae_Geophagus_steindachneri_1_1
acccagcaga aatacttcag taactacagt ccggtgattg ggttctatat ttatgaacct
atcgagtact ggaactccac agtgcaggag cacttgaaga ctttgagtca tggtttcaac
aagatttctt ggatggataa ctttttccac tacctgcggg tagtgaatgt gagtgcatca
actaagactg acttcatcac catccttaag gggtccttct tacgcagccc agagtaccag
cacttcacag aggacatcat attttccaag aaccgtgaga cggacgaata cgacattatt
gcctcaagga tgtatttggt agcgcggacc actgagaaga agcgtgagga ggtggtggag
cttttggaaa agcttcgtcc cttgatgttg atcaacagca tcaaattcat tgccttcaat
ccaacctttg tgttcatgga ccgctacagc tcctccgtca tctcccccat tctgacctca
ggcttcagcg tactcaccat cctcatcctc actttcttcc tggtcatcaa ccccttggga
aac
>Cichlidae_Herichthys_cyanoguttatus_1_1
acccagcaga aatactttag taactacagt ccagtgattg ggttttatat ttatgaaccc
atcgagtact ggaactccac agtgcaggag cacttgaaga ctttgagtca tggtttcaac
aagatttctt ggatggacaa ctttttccac tacctgcggg tagtgaatgt gagtgcatca
actaagactg acttcatcac cattcttaag ggttccttcc tacgcagccc agagtaccag
cacttcacag aggacatcat attttccaag aaccgtgaga cggacgaata cgacattatt
gcctcaagga tgtacttggt agcgcggacc actgagaaga agcgggagga ggtggtggag
cttttggaaa agcttcgtcc cttgatgttg atcaacagca tcaaattcat tgccttcatt
ccaacgtttg tgttcatgga ccggtacagc tcctctgtca tctcccccat tctgacctca
ggcttcagcg tactcaccat cctcatcctc actttcttcc tggtcatcaa ccccttggga
aac
>Cichlidae_Laetacara_curviceps_1_1
acccagcaga aatactttag taactacagt ccagtgattg ggttttacat ttatgaaccc
atcgagtact ggaactccac agtgcaggag cacttgaaga ctttgagtca tggtttcaac
aagatttctt ggatggacaa ctttttccac tacctgcggg tggtgaatgt gagtgcatca
actaagactg acttcatcac catccttaag ggttccttcc tacgcagccc agagtaccag
cacttcacag aggacatcat attttccaag aaccgtgaga cggacgaata cgacattatt
gcctcaagga tgtacttggt agcgcggacc actgagaaga agcgggagga ggtggtggag
cttttggaaa agcttcgtcc cttgatgttg atcaacagca tcaaattcat tgccttcaat
ccaacgtttg tgttcatgga ccggtatagc tcctctgtca tctcccccat tctgacctca
ggcttcagcg tactcaccat cnnnnnnnnn nnnnnnnnnn nnnnnnnnnn nnnnnnnnnn
nnn
>Cichlidae_Petenia_splendida_1_1
acccagcaga aatactttag taactacagt ccagtgattg ggttttatat ttatgaaccc
atcgagtact ggaactccac agtgcaggag cacttgaaga ctttgagtca tggtttcaac
aagatttctt ggatggacaa ctttttccac tacctgcggg tagtgaatgt gagtgcatca
actaagactg acttcatcac cattcttaag ggttccttcc tacgcagccc agagtaccag
cacttcacag aggacattat attttccaag aaccgtgaga cggatgaata cgacattatt
gcctcaagga tgtacttggt agcgcggacc actgagaaga agcgggagga ggtggtggag
cttttggaaa agcttcgtcc cttgatgttg atcaacagca tcaaattcat tgccttcaat
ccaacgtttg tgttcatgga ccggtacagc tcctctgtca tctcccccat tctgacctca
ggcttcagcg tactcaccat cctcatcctc actttctttc tggtcatcaa ccccttggga
aac
>Cichlidae_Amphilophus_macracanthus_1_1
acccagcaga aatactttag taactacagt ccagtgattg ggttttatat ttatgaaccc
atcgagtact ggaactccac agtgcaggag cacttgaaga ctttgagtca tggtttcaac
aagatttctt ggatggacaa ctttttccac tacctgcggg tagtgaatgt gagtgcatca
actaagactg acttcatcac cattcttaag ggttccttcc tacgcagccc agagtaccag
cacttcacag aggacatcat attttccaag aaccgtgaga cggacgaata cgacattatt
gcctcaagga tgtacttggt agcgcggacc actgagaaga agcgggagga ggtggtggag
cttttggaaa agcttcgacc cttgatgttg atcaacagca tcaaattcat tgccttcaat
ccaacgtttg tgttcatgga ccggtacagc tcctctgtca tctcccccat tctgacctca
ggcttcagcg tactcaccat cctcatcctc actttcttcc tggtcatcaa ccccttggga
aac
>Cichlidae_Amphilophus_trimaculatus_1_1
acccagcaga aatactttag taactacagt ccagtgattg ggttttatat ttatgaaccc
atcgagtact ggaactccac agtgcaggag cacttgaaga ctctgagtca tggtttcaac
aagatttctt ggatggacaa ctttttccac tacctgcggg tagtgaatgt gagtgcatca
actaagactg acttcatcac cattcttaag ggttccttcc tacgcagccc agagtaccag
cacttcacag aggacatcat attttccaag aaccgtgaga cggacgaata cgacattatt
gcctcaagga tgtacttggt agcgcggacc actgagaaga agcgggagga ggtggtggag
cttttggaaa agcttcgtcc cttgatgttg atcaacagca tcaaattcat tgccttcaat
ccaacgtttg tgttcatgga ccggtacagc tcctctgtca tctcccccat tctgacctca
ggcttcagcg tactcaccat cctcatcctc actttcttcc tggtcatcaa ccccttggga
aac
>Cichlidae_Crenicichla_sveni_1_1
acccagcaga aatactttag taactacagt ccagtgattg ggttttatat ttatgaaccc
atcgagtact ggaactccac agtgcaggag cacttgaaga ctttgagtca tggtttcaac
aagatttctt ggatggacaa ctttttccac tacctgcggg tagtgaatgt gagtgcatca
actaagactg acttcatcac catccttaag ggttccttcc tacgcagccc agagtaccag
cacttcacag aggacatcat attttccaag aaccgtgaga cggacgaata tgacattatt
gcctcaagga tgtacttggt agcgcggacc actgagaaga agcgtgagga ggtggtggag
cttttggaaa agcttcgtcc cttgatgttg atcaacagca tcaaattcat tgccttcaat
ccgacatttg tgttcatgga ccggtacagc tcctccgtca tctcccccat tctgacctca
ggcttcagcg tactcaccat cctcatcctc actttcttcc tggtcatcaa ccccttggga
aac
>Cichlidae_Nandopsis_haitiensis_1_1
acccagcaga aatactttag taactacagt ccagtgattg ggttttatat ttatgaaccc
atcgagtact ggaactccac agtgcaggag cacttgaaga ctttgagtca tggtttcaac
aagatttctt ggatggacaa ctttttccac tacctgcggg tagtgaatgt gactgcatca
actaagactg acttcatcac cattcttaag ggttccttcc tacgcagccc agagtaccag
cacttcacag aggacatcat attttccaag aaccgtgaga cggacgaata tgacattatt
gcctcaagga tgtacttggt agcgcggacc actgagaaga agcgggagga ggtggtggag
cttttggaaa agcttcgtcc cttgatgttg attaacagca tcaaattcat tgccttcaat
ccaacgtttg tgttcatgga ccggtacagc tcctctgtca tctcccccat tctgacctca
ggcttcagcg tactcaccat cctcatcctc actttcttcc tggtcatcaa ccccttggga
aac
>Cichlidae_Symphysodon_discus_1_1
acccagcaga aatactttag taactacagt ccagtgattg ggttttatat ttatgaaccc
atcgagtact ggaactccac agtgcaggag cacttgaaga ctttgagtca tggtttcaac
aagatttctt ggatggacaa ctttttccac tacctgcggg tagtgaatgt gagtgcatca
actaagactg acttcatcac cattcttaag ggttccttcc tacgcagccc agagtaccag
cacttcacag aggacatcat attttccaag aaccgtgaga cggacgaata cgacattatt
gcctcaagga tgtatttggt agcacggacc actgagaaga agcgggagga ggtggtggag
cttttggaaa agcttcgtcc cttgatgttg atcaacagca tcaaattcat tgccttcaat
ccaacgtttg tgttcatgga ccggtacagc tcctctgtca tctcccccat tctgacctca
ggcttcagcg tactcaccat cctcatcctc actttcttcc tggtcatcaa ccccttggga
aac
>Cichlidae_Cichla_temensis_2_1
acccagcaga aatactttag taactacagt ccagtgattg ggttttatat ttatgaaccc
atcgagtact ggaactccac agtgcaggag cacttgaaga ctttgagtca tggtttcaac
aagatctctt ggatggacaa ctttttccac tacctgcggg tagtgaatgt gagtgcatca
actaagaacg acttcatcac catccttaag ggttccttcc tacgcagccc tgagtaccag
cacttcacag aggacatcat attttccaag aaccgtgaga cggacgaata cgacattatt
gcctcaagga tgtacttggt agcacggacc actgagaaga agcgtgagga ggtggtggag
cttttggaaa agcttcgtcc cttgatgttg atcaacagca tcaaattcat tgccttcaat
ccaacgtttg tgttcatgga ccggtacagc tcctctgtca tctcccccat tctgacctca
ggcttcagtg tactcaccat cctcatcctc actttcttcc tggtcatcaa ccccttggga
aac
>Cichlidae_Mayaheros_urophthalmus_1_1
acccagcaga aatactttag taactacagt ccagtgattg ggttttatat ttatgaaccc
atcgagtact ggaactccac agtgcaggag cacttgaaga ctttgagtca tggtttcaac
aagatttctt ggatggacaa ctttttccac tacctgcggg tagtgaatgt gagtgcatca
actaagactg acttcatcac cattcttaag ggttccttcc tacgcagccc agagtaccag
cacttcacag aggacatcat attttccaag aaccgtgaga cggacgaata cgacattatt
gcctcaagga tgtacttggt agcgcggacc actgagaaga agcgggaaga ggtggtggag
cttttggaaa agcttcgtcc cttgatgttg atcaacagca tcaaattcat tgccttcaat
ccaacgtttg tgttcatgga ccggtacagc tcctctgtca tctcccccat tctgacctca
ggcttcagcg tactcaccat cctcatcctc actttcttcc tggtcatcaa ccccttggga
aac
>Cichlidae_Mesonauta_mirificus_1_1
acccagcaga aatactttag taactacagt ccagtgattg ggttttatat ttatgaaccc
attgagtact ggaactccac agtgcaggag cacttgaaga ctttgagtca tggtttcaac
aagatttctt ggatggacaa ctttttccac tacctgcggg tagtgaatgt gagtgcatca
actaagactg acttcatcac cattcttaag ggttccttcc tacgcagccc agagtaccag
cacttcacag aggacatcat tttttccaag aaccgtgaga cggacgaata cgacattatt
gcctcaagga tgtacttggt agcgcggacc actgagaaga agcgggagga ggtggtggag
cttttggaaa agcttcgtcc cttgatgttg atcaatagca tcaaattcat tgccttcaat
ccaacgtttg tgttcatgga ccggtacagc tcctctgtca tctcccccat tctgacctca
ggcttcagcg tactcaccat cctcatcctc actttcttcc tggtcatcaa ccctttggga
nnn
>Cichlidae_Rocio_octofasciata_2_1
acccagcaga aatactttag taactacagt ccagtgattg ggttttatat ttatgaaccc
atcgagtact ggaactccac agtgcaggag cacttgaaga ctctgggtca tggtttcaac
aagatttctt ggatggacaa ctttttccac tacctgcggg tagtgaatgt gagtgcatca
actaagactg acttcatcac cattcttaag ggttccttcc tacgcagccc agagtaccag
cacttcacag aggacatcat attttccaag aaccgtgaga cggacgaata cgacattatt
gcctcaagga tgtacttggt agcgcggacc actgagaaga agcgggagga ggtggtggag
cttttggaaa agcttcgtcc cttgatgttg attaacagca tcaaattcat tgccttcaat
ccaacgtttg tgttcatgga ccggtacagc tcctctgtca tctcccccat tctgacctca
ggcttcagcg tactcaccat cctcatcctc actttcttcc tggtcatcaa ccccttggga
aac
>Cichlidae_Trichromis_salvini_2_1
acccagcaga aatactttag taactacagt ccagtgattg ggttttatat ttatgaaccc
atcgagtact ggaactccac agtgcaggag cacttgaaga ctttgagtca tggtttcaac
aagatttctt ggatggacaa ctttttccac tacctgcggg tagtgaatgt gagtgcatca
actaagactg acttcatcac cattcttaag ggttccttcc tacgcagccc agagtaccag
cacttcacag aggacatcat attttccaag aaccgtgaga cggacgaata tgacattatt
gcctcaagga tgtacttggt agcgcggacc actgagaaga agcgggagga ggtggtggag
cttttggaaa agcttcgtcc cttgatgttg atcaacagca tcaaattcat tgccttcaat
ccaacgtttg tgttcatgga ccggtacagc tcctctgtca tctcccccat tctgacctca
ggcttcagcg tactcaccat cctcatcctc actttcttcc tggtcatcaa ccccttggga
aac
>Cichlidae_Cichlasoma_boliviense_1_1
acccagcaga aatactttag taactacagt ccagtgattg ggttttatat ttatgaaccc
atcgagtact ggaactccac agtgcaggag cacttgaaga ctctgagtca tggtttcaac
aagatttctt ggatggacaa ctttttccac tacctgcggg tggtgaatgt gagtgcatca
actaagactg acttcatcac catccttaag ggttccttcc tacgcagccc agagtaccag
cacttcacag aggacatcat attttccaag aaccgtgaga cggacgaata cgacattatt
gcctcaagga tgtacttggt ggcgcggacc actgagaaga agcgggagga ggtggtggag
cttttggaaa agcttcgtcc cttgatgttg atcaacagca tcaaattcat tgccttcaat
ccaacgtttg tgttcatgga ccggtacagc tcctctgtca tctcccccat tctgacctca
ggcttcagcg tactcaccat cctcatcctc actttcttcc tggtcatcaa ccccttggga
aac
>Cichlidae_Geophagus_iporangensis_1_1
acccagcaga aatactttag taactacagt ccggtgattg ggttttatat ttatgaaccc
atcgagtact ggaactccac agtgcaggag cacttaaaga ctttgagtca tggtttcaac
aagatttctt ggatggacaa ctttttccac tacctgcggg tagtgaatgt gagtgcatca
actaagactg acttcatcac catccttaag agttccttcc tacgcagccc agagtaccag
cacttcacag aggacatcat attttccaag aaccgtgaga cggacgaata cgacattatt
gcctcaagga tgtacttggt agcgcggacc actgagaaga agcgtgagga ggtggtggag
cttttggaaa agcttcgtcc cttgatgttg atcaacagca tcaaattcat tgccttcaat
ccaacgtttg tgttcatgga ccggtacagc tcctccgtca tctcccccat tctgacctca
ggcttcagcg tactcaccat cctcatcctc actttcttcc tggtcatcaa ccccttggaa
aac
>Cichlidae_Gymnogeophagus_balzanii_1_1
nnnnnnnnnn nnnnnnnnnn nnnnnnnnnn nnnnnnnnnn nnnnnnnnnn nnnnnnnnnn
nnnnnnnnnn nnnnnnnnnn nnnnnnnnnn nnnnnnnnnn ntttgagtca tggtttcaac
aagatttctt ggatggacaa ctttttccac tacctgcggg tagtgaatgt gagtgcatca
actaagactg acttcatcac catccttaag ggttccttcc tacgcagccc agagtaccag
cacttcacag aggacatcat attttccaag aaccgtgaga cggacgaata cgacattatt
gcctcaagga tgtatttggt agcgcggacc actgagaaga agcgtgagga ggtggtggag
cttttggaaa agcttcgccc cttgatgttg atcaacagca tcaaattcat tgccttcaat
ccaacttttg tgttcatgga ccggtacagc tcctccgtca tctcccccat tctgacctca
ggcttcagcg tactcaccat cctcatcctc actttcttcc tggtcatcaa ccccttggga
aac
>Cichlidae_Nandopsis_tetracanthus_2_1
acccagcaga aatactttag taactacagt ccagtgattg ggttttatat ttatgaaccc
atcgagtact ggaactccac agtgcaggag cacttgaaga ctttgagtca tggtttcaac
aagatttctt ggatggacaa ctttttccac tacctgcggg tagtgaatgt gagtgcatca
actaagactg acttcatcac cattcttaag ggttccttcc tacgtagccc agagtaccag
cacttcacag aggacatcat attttccaag aaccgtgaga cggacgaata cgacattatt
gcctcaagga tgtacttggt agcgcggacc actgagaaga agcgggagga ggtggtggag
cttttggaaa agcttcgtcc cttgatgttg atcaacagca tcaaattcat tgccttcaat
ccaacgtttg tgttcatgga ccggtacagc tcctctgtca tctcccccat tctgacctca
ggcttcagcg tactcaccat cctcatcctc actttcttcc tggtcatcaa ccccttggga
aac
>Cichlidae_Pterophyllum_leopoldi_1_1
acccagcaga aatacttcag taactacagt ccagtgattg ggttttatat ttatgaaccc
attgagtact ggaactccac agtgcaggag cacttgaaga ctttgagtca tggtttcaac
aagatttctt ggatggacaa ctttttccac tacctgcggg tagtgaatgt gagtgcatca
actaagactg actttatcac cattcttaag ggttccttcc tacgcagccc agagtaccag
cacttcacag aggacatcat attctccaag aaccgcgaga cggacgaata cgacattatt
gcctcaagga tgtacttggt agcgcggacc actgagaaga agcgggagga ggtggtggag
cttttggaaa agcttcgtcc cttgatgctg atcaacagca tcaaattcat tgccttcaat
ccaacgtttg tgttcatgga ccggtacagc tcctctgtca tctcccccat tctgacctca
ggcttcagcg tactcaccat cctcatcctc actttcttcc tggtcatcaa ccccttggga
aac
>Cichlidae_Pterophyllum_scalare_1_1
acccagcaga aatacttcag taactacagt ccagtgattg ggttttatat ttatgaaccc
attgagtact ggaactccac agtgcaggag cacttgaaga ctttgagtca tggtttcaac
aagatttctt ggatggacaa ctttttccac tacctgcggg tagtgaatgt gagtgcatca
actaagactg actttatcac cattcttaag ggttccttcc tacgcagccc agagtaccag
cacttcacag aggacatcat attctccaag aaccgtgaga cggacgaata cgacattatt
gcctcaagga tgtacttggt agcgcggacc actgagaaga agcgggagga ggtggtggag
cttttggaaa agcttcgtcc cttgatgctg atcaacagca tcaaattcat tgccttcaat
ccaacgtttg tgttcatgga ccggtacagc tcctctgtca tctcccccat tctgacctca
ggcttcagcg tactcaccat cctcatcctc actttcttcc tggtcatcaa ccccttggga
aac
>Cichlidae_Amatitlania_nigrofasciata_1_1
acccagcaga aatactttag taactacagt ccagtgattg ggttttatat ttatgaaccc
atcgagtact ggaactccac agtgcaggag cacttgaaga ctttgagtca tggtttcaac
aagatttctt ggatggacaa ctttttccac tacctgcggg tagtgaatgt gagtgcatca
actaagactg acttcatcac cattcttaag ggttccttcc tacgcagccc agagtaccag
cacttcacag aggacatcat attttccaag aaccgtgaga cggacgaata cgacattatt
gcctcaagga tgtacttggt agcgcggacc actgagaaga agcgggagga ggtggtggag
cttttggaaa agcttcgtcc cttgatgttg atcaacagca tcaaattcat tgccttcaat
ccaacgtttg tgttcatgga ccggtacagc tcctctgtca tctcccccat tctgacctca
ggcttcagcg tactcaccat cctcatcctc actttcttcc tggtcatcaa ccccctggga
aac
>Cichlidae_Biotoecus_opercularis_1_1
acccagcaga aatactttag taactacagc ccggtgattg ggttttatat ttacgaaccc
atcgagtact ggaactccac agtgcaggag cacttgaaga ctttgagtca tggtttcaac
aagatttcct ggatggacaa ctttttccac tacctgcggg tagtgaatgt gagtgcatca
actaagacgg acttcatcac catccttaag ggttccttcc tacgcagccc agagtaccag
cacttcacag aggacatcat attttccaag aaccgtgaga cagacgaata cgacattatt
gcctcaagga tgtacttggt agcgcggacc accgagaaga agcgtgagga ggtggtggag
cttttggaaa agcttcgtcc cttgatgttg atcaacagca tcaaattcat tgccttcaat
ccaacgtttg tgttcatgga ccggtacagc tcctctgtca tctcccccat tctgacctca
ggcttcagcg tactcaccat tctcatcctc actttcttcc tggtcatcaa ccccttggga
aac
>Cichlidae_Crenicichla_lepidota_1_1
acccagcaga aatactttag taactacagt ccagtgattg ggttttatat ttatgaaccc
atcgagtact ggaactccac agtgcaggag cacttgaaga ctttgagtca tggtttcaac
aagatttctt ggatggacaa ctttttccac tacctgcggg tagtgaatgt gagtgcatca
actaagactg acttcatcac catccttaag ggttccttcc tacgcagccc agagtaccag
cacttcacag aggacatcat attttccaag aaccgtgaga cagacgaata tgacattatt
gcctcaagga tgtacttggt agcgcggacc actgagaaga agcgtgagga ggtggtggag
cttttggaaa agcttcgtcc cttgatgttg atcaacagca tcaaattcat tgccttcaat
ccgacatttg tgttcatgga ccggtacagc tcctccgtca tctcccccat tctgacctca
ggcttcagcg tactcaccat cctcatcctc actttcttcc tggtcatcaa ccccttggga
aac
>Cichlidae_Theraps_irregularis_1_1
acccagcaga aatactttag taactacagt ccagtgattg ggttttatat ttatgaaccc
atcgagtact ggaactccac agtgcaggag cacttgaaga ctttgagtca tggtttcaac
aagatttctt ggatggacaa ctttttccac tacctgcggg tagtgaatgt gagtgcatca
actaagactg acttcatcac cattcttaag ggttccttcc tacgcagccc agagtaccag
cacttcacag aggacatcat attttccaag aaccgtgaga cggacgaata cgacattatt
gcctcaagga tgtacttggt agcgcggacc actgagaaga agcgggagga ggtggtggag
cttttggaaa agcttcgtcc cttgatgttg atcaacagca tcaaattcat tgccttcaat
ccaacgtttg tgttcatgga ccggtacagc tcctctgtca tctcccccat tctgacctca
ggcttcagcg tactcaccat cctcatcctc actttcttcc tggtcatcaa ccccttggga
aac
>Cichlidae_Amphilophus_istlanus_1_1
acccagcaga aatactttag taactacagt ccagtgattg ggttttatat ttatgaaccc
atcgagtact ggaactccac agtgcaggag cacttgaaga ctctgagtca tggtttcaac
aagatttctt ggatggacaa ctttttccac tacctgcggg tagtgaatgt gagtgcatca
actaagactg acttcatcac cattcttaag ggttccttcc tacgcagccc agagtaccag
cacttcacag aggacatcat attttccaag aaccgtgaga cggacgaata cgacattatt
gcctcaagga tgtacttggt agcgcggacc actgagaaga agcgggagga ggtggtggag
cttttggaaa agcttcgtcc cttgatgttg atcaacagca tcaaattcat tgccttcaat
ccaacgtttg tgttcatgga ccggtacagc tcctctgtca tctcccccat tctgacctca
ggcttcagcg tactcaccat cctcatcctc actttcttcc tggtcatcaa ccccttggga
aac
>Cichlidae_Caquetaia_kraussii_2_1
acccagcaga aatactttag taactacagt ccagtgatcg ggttttatat ttatgaaccc
atcgagtact ggaactccac agtgcaggag cacttgaaga ctttgagtca tggtttcaac
aagatttctt ggatggacaa ctttttccac tacctgcgag tagtgaatgt gagtgcatca
actaagactg acttcatcac cattcttaag ggttccttcc tacgcagccc agagtaccag
cacttcacag aggacatcat attttccaag aaccgtgaga cggacgaata cgacattatt
gcctcaagga tgtacttggt agcgcggacc actgagaaga agcgggagga ggtggtggag
cttttggaaa agcttcgtcc cttgatgttg atcaacagca tcaaattcat tgccttcaat
ccaacgtttg tgttcatgga ccggtacagc tcctctgtca tctcccccat tctgacctca
ggcttcagcg tactcaccat cctcatcctc actttcttcc tggtcatcaa ccccttggga
aac
>Cichlidae_Paraneetroplus_bulleri_1_1
acccagcaga aatactttag taactacagt ccagtgattg ggttttatat ttatgaaccc
atcgagtact ggaactccac agtgcaggag cacttgaaga ctttgagtca tggtttcaac
aagatttctt ggatggacaa ctttttccac tacctgcggg tagtgaatgt gagtgcatca
actaagactg acttcatcac cattcttaag ggttccttcc tacgcagccc agagtaccag
cacttcacag aggacatcat attttccaag aaccgtgaga cggacgaata cgacattatt
gcctcaagga tgtacttggt agcgcggacc actgagaaga agcgggagga ggtggtggag
cttttggaaa agcttcgtcc cttgatgttg atcaacagca tcaaattcat tgccttcaat
ccaacgtttg tgttcatgga ccggtacagc tcctctgtca tctcccccat tctgacctca
ggcttcagcg tactcaccat cctcatcctc actttcttcc tggtcatcaa ccccttggga
aac
>Cichlidae_Thorichthys_maculipinnis_1_1
acccagcaga aatactttag taactacagt ccagtgattg ggttttatat ttatgaaccc
atcgagtact ggaactccac agtgcaggag cacttgaaga ctttgagtca tggtttcaac
aagatttctt ggatggacaa ctttttccac tacctgcggg tagtgaatgt gagtgcatca
actaagactg acttcatcac cattcttaag ggttccttcc tacgcagccc agagtaccag
cacttcacag aggacatcat attttccaag aaccgtgaga cggacgaata cgacattatt
gcctcaagga tgtacttggt agcgcggacc actgagaaga agcgggagga ggtggtggag
cttttggaaa agcttcgtcc cttgatgttg atcaacagca tcaaattcat tgccttcaat
ccaacgtttg tgttcatgga ccggtacagc tcctctgtca tctcccccat tctgacctca
ggcttcagcg tactcaccat cctcatcctc actttcttcc tggtcatcaa ccccttggga
aac
>Cichlidae_Thorichthys_meeki_2_1
acccagcaga aatactttag taactacagt ccagtgattg ggttttatat ttatgaaccc
atcgagtact ggaactccac agtgcaggag cacttgaaga ctttgagtca tggtttcaac
aagatttctt ggatggacaa ctttttccac tacctgcggg tagttaatgt gagtgcatca
actaagactg acttcatcac cattcttaag ggttccttcc tacgcagccc agagtaccag
cacttcacag aggacatcat attttccaag aaccgtgaga cggacgaata cgacattatt
gcctcaagga tgtacttggt agcgcggacc actgagaaga agcgggagga ggtggtggag
cttttggaaa agcttcgtcc cttgatgttg atcaacagca tcaaattcat tgccttcaat
ccaacgtttg tgttcatgga ccggtacagc tcctctgtca tctcccccat tctgacctca
ggcttcagcg tactcaccat cctcatcctc actttcttcc tggtcatcaa ccccttggga
aac
>Cichlidae_Uaru_amphiacanthoides_2_1
acccagcaga aatactttag taactacagt ccagtgattg ggttttatat ttatgaaccc
atcgagtact ggaactccac agtgcaggag cacttgaaga ctttgagtca tggtttcaac
aagatttctt ggatggacaa ctttttccac tacctgcggg tagtgaatgt gagtgcatca
actaagactg acttcatcac cattcttaag ggttccttcc tacgcagccc agagtaccag
cacttcacag aggacatcat attttccaag aaccgtgaga cggacgaata cgacattatt
gcctcaagga tgtatttggt agcacggacc actgagaaga agcgggagga ggtggtggag
cttttggaaa agcttcgtcc cttgatgttg atcaacagca tcaaattcat tgccttcaat
ccaacgtttg tgttcatgga ccggtacagc tcctctgtca tctcccccat tctgacctca
ggcttcagcg tactcaccat cctcatcctc actttcttcc tggtcatcaa ccctttggga
aac
>Cichlidae_Bujurquina_zamorensis_1_1
acccagcaga aatactttag taactacagt ccggtgattg ggttttatat ttatgaaccc
atcgagtact ggaactccac ggtgcaggag cacttgaaga ctttgagtca tggtttcaac
aagatttctt ggatggacaa ctttttccac tacctgcggg tggtgaacgt gagtgcatca
actaagaccg acttcatcac catcctcaag ggttccttcc tacgcagccc agagtaccag
cacttcacag aggacatcat attttccaag aaccgtgaga cggacgaata cgacattatt
gcctcaagga tgtacttggt ggcgcggacc accgagaaga agcgtgagga ggtggtggag
ctgttggaaa agcttcgtcc cctgatgttg atcaacagca tcaaattcat tgccttcaat
ccaacgtttg tgttcatgga ccggtacagc tcctccgtca tctcccccat tctcacctcg
ggtttcagcg tactcaccat cctcatcctc acgttcttcc tggtcatcaa ccccttggga
aac
>Cichlidae_Cichla_ocellaris_1_1
nnnnnnnnnn nnnnnnnnnn nnnnnnnnnn nnnnnnnnnn nnnnnnnnnn nnnnnnnnnn
nnnnnnnact ggaactccac agtgcaggag cacttgaaga ctttgagtca cggtttcaac
aagatctcct ggatggacaa ctttttccac tacttgcggg tagtgaatgt gagtgcatca
actaagaatg acttcatcac catccttaaa ggttccttct tgcgtagccc agagtaccag
cacttcacag aggatatcat attttccaag aacagcgaga ctgacgaata tgacatcatt
gcttcaagga tgtacttggt agcacgaacc actgagaaga aacgtgagga ggtggtggag
cttttggaaa agcttcggcc cttgatgctg atcaacagca tcaaattcat tgccttcaat
ccaacgtttg tgttcatgga ccggtatagc tcctctgtca tctcccccat tctgacctca
ggcttcagcg tactcaccat cctcatcctc actttcttcc tggtcatcaa cccattggga
aac
>Cichlidae_Cincelichthys_pearsei_1_1
acccagcaga aatactttag taactacagt ccagtgattg ggttttatat ttatgaaccc
atcgagtact ggaactccac agtgcaggag cacttgaaga ctttgagtca tggtttcaac
aagatttctt ggatggacaa ctttttccac tacctgcggg tagtgaatgt gagtgcatca
actaagactg acttcatyac cattcttaag ggttccttcc tacgcagccc agagtaccag
cacttcacag aggacatcat attttccaag aaccgtgaga cggacgaata cgacattatt
gcctcaagga tgtacttggt agcgcggacc actgagaaga agcgggagga ggtggtggag
cttttggaaa agcttcgtcc cttgatgttg atcaacagca tcaaattcat tgccttcaat
ccaacgtttg tgttcatgga ccggtacagc tcctctgtca tctcccccat tctgacctca
ggcttcagcg tactcaccat cctcatcctc actttcttcc tggtcatcaa ccccttggga
aac
>Cichlidae_Cryptoheros_cutteri_1_1
acccagcaga aatactttag taactacagt ccagtgattg ggttttatat ttatgaaccc
atcgagtact ggaactccac agtgcaggag cacttgaaga ctttgagtca tggtttcaac
aagatttctt ggatggacaa ctttttccac tacctgcggg tagtgaatgt gagtgcatca
actaagactg acttcatcac cattcttaag ggttccttcc tacgcagccc agagtaccag
cacttcacag aggacatcat attttccaag aaccgtgaga cggacgaata cgacattatt
gcctcaagga tgtacttggt agcgcggacc actgagaaga agcgggagga ggtggtggag
cttttggaaa agcttcgtcc cttgatgttg atcaacagca tcaaattcat tgccttcaat
ccaacgtttg tgttcatgga ccggtacagc tcctctgtca tctcccccat tctgacctca
ggcttcagcg tactcaccat cctcatcctc actttcttcc tggtcatcaa ccccttggga
aac
>Cichlidae_Dicrossus_filamentosus_1_1
acccagcaga aatactttag taactacagt ccggtgattg ggttttatat ttatgaaccc
attgagtact ggaactccac agtgcaagag cacttgaaga ctctgagtca tggtttcaac
aagatttctt ggatggacaa ctttttccac tacctgcggg tagtgaatgt gagtgcatca
actaagactg acttcatcac catccttaag ggttccttcc tacgcagccc agagtaccag
cacttcacag aggacatcat attttcaaag aaccgtgaga cggacgaata cgacattatt
gcctcaagga tgtacttggt tgcgcggacc actgagaaga agcgtgagga ggtggtggag
cttttggaga agcttcgtcc cttgatgttg atcaacagca tcaaattcat tgccttcaat
ccaacgtttg tgttcatgga ccggtacagc tcctctgtca tctcccccat tctgacctca
ggcttcagcg tactcaccat cctcatcctc actttcttcc tggtcatcaa ccctttggga
aac
>Characidae_Bryconamericus_exodon_1_1
acccagcaga aactgttyag caactacagc cctgtgatag gsttctacat ttaygaaccc
atygaatact ggaactctac agtgcaggag cacctcaaaa ctctcggtca gggcttcaac
aagatatcgt ggattgataa ytacttcaac tatctaaaag tygtcaatgt cagygcatcr
accaaaagyg attttataaa cattctcaag aattccttyc tgaagagccc ggagtatcag
cacttcacvg aggacatcat tttctcmaaa aaygg----- -ggacgagta ygacatcatt
gcrtcragga tgtacytggt agcmmgaacc ackgagaaga ccagggagga ggtggtggaa
ctgctggaga gactcagrcc rctctccctc attaacagca tcaagttcat tgtcttcaac
ccyacctttg tgttcatgga ccgctacagt tcctcggtcg tctcgccaat cctcacatca
gggttcagcg tcctgaccgt cctcatcctk actttcttcc tcgtcatcaa ccccctggga
aac
>Characidae_Bryconamericus_lethostigmus_1_1
acccagcaga aactgttcag caactacagc cctgtgatwg gcttctacat ttacgaaccc
atcgaatact ggaactctac rgtgcaggag cacctcaaaa ctctcggyca gggcttcaac
aagatatcgt ggattgataa ctacttcaac tatctaaaag tcgtcaaygt cagcgcatcg
accaaaagcg attttataaa cattctcaag aaytccttcc tgaagagccc ggagtatcag
cacttcaccg aggacatcat tttctcgaaa aacgg----- -ggacgagta cgacatcatt
gcktcaagga tgtacctggt agcgagaacc acggagaaga ccagggagga ggtggtggaa
ctgctggaga gactcaggcc gctctccctc attaacagca tcaagttcat tgtcttcaac
cctacctttg tgttcatgga ccgctacagt tcctcagtsg tctcgccgat cctcacgtcg
gggttcagtg tcctgaccgt cctcatcctg actttcttcc tcgtcatcaa ccccctggga
aac
>Characidae_Diapoma_guarani_1_1
acccagcaga aactgttcag caactacagc cctgtgatag gcttctacat ctacgaaccc
atcgaatact ggaactctac agtgcaggag cacctcaaaa ctctcggtca gggcttcaac
aagatatcgt ggattgataa ctacttcaac tatctaaaag tcgtcaatgt cagtgcatcg
accaaaagyg attttataaa cattctcaag aattccttcc tgaagagccc ggagtatcag
cacttcacag aggacatcat tttctcraaa aacgg----- -ggacgagta cgacatcatc
gcgtcaagga tgtacctggt agcgagaacc acggagaaga ccagggagga ggtggtggaa
ctgctggaga gactcaggcc gctctccctc atcaacagca tcaagttcat tgtcttcaac
cctacctttg tgttcatgga ccgctacagt tcctcagtcg tctcgccgat cctcacgtcg
gggttcagtg tcctgaccgt cctcatcctg actttcttcc tcgtcatcaa ccccctggga
aac
>Characidae_Eretmobrycon_emperador_1_1
acccagcaga aactgtttag taactacagc cctgtgatag ggttctacat ttatgaaccc
attgaatact ggaactccac agtgcaggag cacctcaaaa ctctcggtca gggcttcaac
aagatatcgt ggattgataa ttacttcaac tatctaaaag ttgctaatgt cagtgcatca
accaaaagtg attttataaa cattctcaag aattcctttc tgaagagccc agagtatcag
cacttcactg aggacataat tttctcgaaa aatgg----- -ggacgagta tgacatcatt
gcatctagga tgtacttggt agcaagaacc acagagaaga ccagggagga ggtggtggaa
ctgctggaga gactcagacc actatctctt attaacagca tcaagttcat tgtcttcaac
cctacctttg tgttcatgga ccgctacagt tcctcagttg tctcaccaat cctcacatca
gggttcagtg tcctgaccgt cctcatcctg actttcttcc tcgtcatcaa ccccctggga
aac
>Characidae_Eretmobrycon_terrabensis_1_1
acccagcaga aactgtttag taactacagc cctgtgatag ggttctacat ttatgaaccc
attgaatact ggaactccac agtgcaggag cacctcaaaa ctctcggtca gggcttcaac
aagatatcgt ggattgataa ttacttcaac tatctaaaag ttgctaatgt cagtgcatca
accaaaagtg attttataaa cattctcaag aattcctttc tgaagagccc agagtatcag
cacttcactg aggacataat tttctcgaaa aatgg----- -ggacgagta tgacatcatt
gcatctagga tgtacttggt agcaagaacc acagagaaga ccagggagga ggtggtggaa
ctgctggaga gactcagacc actatctctt attaacagca tcaagttcat tgtcttcaac
cctacctttg tgttcatgga ccgctacagt tcctcagttg tctcaccaat cctcacatca
gggttcagtg tcctgaccgt cctcatcctg actttcttcc ttgtcatcaa ccccctggga
aac
>Characidae_Gephyrocharax_atracaudatus_1_1
acccagcaga aactgtttag caactacagc cctgtgattg ggttctacat ttacgaaccc
attgaatact ggaactcgac agtgcaggag cacctgaaaa ctctcggtca gggcttcaac
aagatatcgt ggattgataa ttacttcaac tatctaaaag ttgtcaacgt cagtgcatca
accaaaagtg attttataaa cattctcaag aattcctttc tgaagagccc ggagtatcag
cacttcactg aggacatcat tttctcgaaa aatgg----- -ggacgagta cgacatcatt
gcgtcaagga tgtacttagt agcgagaacc acggagaaga ccagagagga ggttgtggaa
ctgctggaga gactcagacc actctccctc attaacagca tcaagttcat cgtcttcaac
cctacttttg tgttcatgga ccgctacagt tcctcggtcg tctcgccgat cctcacgtca
gggtttagtg tcctgaccgt cctcatcctg actttcttcc tcgtcatcaa ccccctggga
aac
>Characidae_Hemibrycon_taeniurus_1_1
acccagcaga aactgtttag caactacagc cctgtgatag ggttctacat ttatgaaccc
attgaatact ggaactctac agtgcaggag cacctcaaaa ctctcggtca gggcttcaac
aagatatcgt ggattgataa ttacttcaac tatctaaaag ttgtcaatgt cagtgcatca
accaaaagtg attttataaa cattctcaag aattcctttc tgaagagccc ggagtatcag
cacttcaccg aggacatcat tttctcgaaa aatgg----- -ggacgagta tgacatcatt
gcatcaagga tgtacttggt agcacgaacc actgagaaga ccagggagga ggtggtggaa
ctgctggaga gactcagacc actctccctc attaacagca tcaagttcat tgtcttcaac
cctacctttg tgttcatgga ccgctacagt tcctcggtcg tctcaccaat cctcacatca
gggttcagcg tcctgaccgt cctcatcctg actttcttcc tcgtcatcaa ccccctgggg
aac
>Characidae_Hyphessobrycon_eques_1_1
acccagcaga aactgttcag caactacagc cctgtgatag ggttctacat ttatgaaccc
attgaatact ggaactctac agtgcaggag cacctcaaga ctctgggcca gggtttcaat
aagatatcgt ggattgataa ttacttcaac tatctaaaag tggccaatgt cagtgcatca
accaaaagtg attttataaa cattctcaag aattctttcc tgaagagccc ggagtaccag
cacttcacgg aggacatcat tttctcgaag aatgg----- -ggacgagta tgacatcatc
gcatctagga tgtacttggt agcaagaacc acagagaaga ctagggagga ggtggtggaa
ctgctggaga gactcagacc actctccctc attaacagca tcaagttcat tgtcttcaac
cctacctttg tgttcatgga ccgctacagc tcctcggtyg tttcgccgat cctcacgtcg
ggattcagcg tcctgaccgt cctcatcctg actttcttcc tcgtcatcaa ccccctggga
aac
>Characidae_Lophiobrycon_weitzmani_1_1
acccagcaga aactgtttag caactacagc cctgttatag ggttctacat ttatgaaccc
attgagtact ggaactctac agtgcaggag cacctcaaaa ctctcggtca gggcttcaac
aagatatcgt ggattgataa ttatttcaac tatctaaaag ttgtcaatgt cagtgcatca
accaaaagtg attttataaa cattctcaag aattcctttc tgaagagccc ggagtttcag
cacttcaccg aggacataat tttctcgaaa aatgg----- -ggaagagta tgacatcatt
gcgtcaagga tgtacttggt agcaagaacc actgagaaga ccagggagga ggtggtggaa
ctgctggaga gactcagacc actctccctc ataaacagca tcaaattcat tgtcttcaac
cctacctttg tgttcatgga ccgctacagt tcctccgtgg tctcaccaat tctcacgtca
gggttcagtg tcctgaccgt cctcatcctg accttcttcc tcgtcattaa ccccctggga
aac
>Characidae_Mimagoniates_inequalis_1_1
acccagcaga aactgttcag caactacagc cctgtgatag ggttctacat ttatgaaccc
attgagtact ggaactctac agtgcaggag cacctcaaaa ctctcggtca gggcttcaac
aagatatcgt ggattgataa ttacttcaac tatctaaaag ttgtcaatgt gagtgcatca
accaaaagtg attttataaa cattctcaag aactcctttc tgaagagccc ggagtatcag
cacttcactg aggacatmat tttctcgaaa aatgg----- -ggacgagta cgacatcatt
gcgtcaagga tgtacttggt agcaagaacc actgagaaga ccagggagga ggtggtggaa
ctgctggaga gactcagacc actctccctc atcaacagca tcaagttcat tgtcttcaac
cctacctttg tgttcatgga ccgctacagt tcctcggtgg tctcgccaat tctcacgtca
ggcttcagtg tcctgaccgt cctcatcctg actttcttcc tcgtcatcaa ccccctggga
aac
>Characidae_Tetragonopterus_chalceus_1_1
acccagcaga aactgtttag caactacagc cctgtgattg ggttctacat ttatgaaccc
atcgagtact ggaactctac agtgcaggag cacctcaaga ctctcggtca gggcttcaat
aagatatcgt ggattgataa ttacttcaac tatctaaaag ttgccaatgt cagtgcgtca
accaaaagtg attttataaa cattctgaag aattcctttc tgaagagccc ggagtatcag
cacttcactg aggacatcat tttctccaag aatgg----- -ggacgagta cgacatcatt
gcatctagaa tgtacttggt agcaagaacc acagagaaga ccagggagga ggtggtggaa
ctgctggaga gactcagacc actgtccctc attaacagca tcaagttcat cgtcttcaac
cccaccttcg tgttcatgga ccgctacagc tcctcagtcg tctcgccaat tctcacatca
gggttcagyg tcctgacagt cctcattctc actttcttcc ttgtcatcaa ccccctggga
aac
>Characidae_Attonitus_irisae_1_1
acccagcaga aactgttcag caactacagc cctgtgatag gcttctacat ttacgaaccc
atcgagtact ggaactctac agtgcaggag cacctcaaaa ctcttggtca gggcttcaac
aagatatcgt ggatcgacaa ctacttcaac tatctaaaag tcgtcaatgt cagcgcatcg
accaaaagcg attttataaa cattctcaag aattccttcc tgaagagccc ggagtatcag
cacttcacgg aggacatmat tttctcgaaa aacgg----- -ggacgagta cgacatcatc
gcctcgagga tgtacttggt agcgagaacc acggagaaga ccagggagga ggtggtggag
ctgctggaga gactcaggcc gctctccctc attaacagca tcaagttcat cgtcttcaac
cctacctttg tgttcatgga ccgctacagt tcctcggtcg tctcgccgat cctcacgtcc
gggttcagtg tcctgaccgt cctcatcctg actttcttcc tcgtcatcaa ccccctggga
aac
>Characidae_Bryconamericus_iheringii_1_1
acccagcaga aactgttcag caactacagc cctgtgatag gcttctacat ttacgaaccc
atcgaatact ggaactctac agtgcaggag cacctcaaaa ctctcggtca gggcttcaac
aagatatcgt ggattgataa ctacttcaac tatctaaaag tcgtcaatgt cagcgcatcg
accaaaagcg attttataaa cattctcaag aattccttcc tgaagagccc ggagtatcag
cacttcaccg aggacatcat tttctcgaaa aacgg----- -ggatgagta tgacatcatt
gcgtcaagga tgtacctggt agcgagaacc acggagaaga ccagggagga ggtggtggaa
ctgctggaga gactcaggcc gctctccctc attaacagca tcaagttcat tgtcttcaac
cctacctttg tgttcatgga ccgctacagt tcctcagtcg tctcgccgat cctcacatcg
gggttcagtg tcctgaccgt cctcatcctg actttcttcc tcgtcatcaa ccccctggga
aac
>Characidae_Bryconamericus_iheringii_2_1
acccagcaga aactgtttag caactacagc cctgtgatag ggttctacat ttatgaaccc
attgaatact ggaactccac agtgcaggag cacctcaaaa ctctcggtca gggtttcaac
aagatatcgt ggattgataa ttacttcaac tatctaaaag ttgtcaatgt cagtgcatca
accaaaagtg attttataaa cattctcaag aattccttty tgaagagccc ggagtatcag
cacttcacmg aggacatcat tttctcgaaa aatgg----- -ggacgagta tgacatcatt
gcatcaagga tgtacttggt agcacgaacc actgagaaga ccagggagga ggtggtggaa
ctgctggaga gactcagacc actctccctc attaacagca tcaagttcat tgtcttcaac
cctacttttg tgttyatgga ccgctacagt tcctcggtcg tctcgccaat cctcacatca
gggttcagcg tcctgaccgt cctcnnnnnn nnnnnnnnnn nnnnnnnnnn nnnnnnnnnn
nnn
>Characidae_Bryconamericus_ikaa_1_1
acccagcaga aactgttcag caactacagc cctgtgatag gcttctacat ttacgaaccc
atcgaatact ggaactctac agtgcaggag cacctcaaaa ctctcggtca gggcttcaac
aagatatcgt ggattgataa ctacttcaac tatctaaaag tcgtcaatgt cagcgcatcg
accaaaagcg attttataaa cattctcaag aattccttcc tgaagagccc ggagtatcag
cacttcaccg aggacatcat tttctcgaaa aacgg----- -ggacgagta cgacatcatt
gcgtcaagga tgtacctggt agcgagaacc acggagaaga ccagggagga ggtggtggaa
ctgctggaga gactcaggcc gctctccctc attaacagca tcaagttcat tgtcttcaac
cctacctttg tgttcatgga ccgctacagt tcctcagtcg tctcgccgat cctcacgtcg
gggttcagtg tcctgaccgt cctcatcctg actttcttcc tcgtcatcaa ccccctggga
aac
>Characidae_Bryconamericus_patriciae_1_1
acccagcaga aactgttcag caactacagc cctgtgatwg gsttctacat ttaygaaccc
atygaatact ggaactckac rgtgcaggag cacctsaara ctctcggyca gggcttcaay
aagatatcgt ggattgataa ytacttcaac tatctaaaag tygtcaaygt cagcgcatcr
accaaaagyg attttataaa cattctcaag aaytccttyc tgaagagccc ggagtatcag
cacttcaccg aggacatcat tttctcgaaa aacgg----- -ggacgagta ygacatcaty
gcgtcwagga tgtacctggt agcgagracc acggagaaga ccagggagga ggtggtggaa
ctgctggaga gactcagrcc gctctccctc atyaacagca tcaagttcat tgtcttcaac
cctacctttg tgttcatgga ccgctacagt tcctcagtsg tctcgccgat cctcacgtcr
ggrttcagtg tcctgaccgt cctcatcctg actttcttcc tcgtcatcaa ccccctggga
aac
>Characidae_Bryconamericus_patriciae_2_1
acccagcaga aactgttcag caactacagc cctgtgatwg gcttctacat ttacgaaccc
atcgaatact ggaactckac agtgcaggag cacctcaaaa ctctcggyca gggcttcaac
aagatatcgt ggattgataa ctacttcaac tatctaaaag tcgtcaaygt cagcgcatcg
accaaaagcg attttataaa cattctcaag aaytccttcc tgaagagccc ggagtatcag
cacttcaccg aggacatcat tttctcgaaa aacgg----- -ggacgagta cgacatcatt
gcgtcaagga tgtacctggt agcgagracc acggagaaga ccagggagga ggtggtggaa
ctgctggaga gactcaggcc gctctccctc attaacagca tcaagttcat tgtcttcaac
cctacctttg tgttcatgga ccgctacagt tcctcagtsg tctcgccgat cctcacgtcg
gggttcagtg tcctgaccgt cctcatcctg actttcttcc tcgtcatcaa ccccctggga
aac
>Characidae_Bryconamericus_rubropictus_1_1
acccagcaga aactgttcag caactacagc cctgtgatag gcttctacat ttacgaaccc
atcgaatact ggaactctac agtgcaggag cacctcaaaa ctctcggtca gggcttcaac
aagatatcgt ggattgataa ctacttcaac tatctaaaag tcgtcaatgt cagcgcatcg
accaaaagcg attttataaa cattctcaag aattccttcc tgaagagccc ggagtatcag
cacttcaccg aggacatmat tttctcgaaa aacgg----- -ggacgagta cgacatcatt
gcgtcaagga tgtacctggt agcgagaacc acggagaaga ccagggagga ggtggtggaa
ctgctggaga gactcaggcc gctctccctc attaacagca tcaagttcat tgtcttcaac
cctacctttg tgttcatgga ccgctacagt tcctcagtcg tctcgccgat cctcacgtcg
ggcttcagtg tcctgaccgt cctcatcctg actttcttcc tcgtcatcaa ccccctggga
aac
>Characidae_Bryconamericus_uporas_1_1
acccagcaga aactgttcag caactacagc cctgtgatag gcttctacat ttacgaaccc
atcgaatact ggaactctac agtgcaggag cacctcaaaa ctctcggtca gggcttcaac
aagatatcgt ggattgataa ctacttcaac tatctaaaag tcgtcaatgt cagcgcatcg
accaaaagcg attttataaa cattctcaag aattccttcc tgaagagccc ggagtatcag
cacttcaccg aggacatcat tttctcgaaa aacgg----- -ggacgagta cgacatcatt
gcgtcaagga tgtacctggt agcgagaacc acggagaaga ccagggagga ggtggtggaa
ctgctggaga gactcaggcc gctctccctc attaacagca tcaagttcat tgtcttcaac
cctacctttg tgttcatgga ccgctacagt tcctcagtcg tctcgccgat cctcacgtcg
ggcttcagtg tcctgaccgt cctcatcctg actttcttcc tcgtcatcaa ccccctggga
aac
>Characidae_Corynopoma_riisei_1_1
acccagcaga aactgtttag caactacagc cctgtgattg ggttctacat ttacgaaccc
attgaatact ggaactcgac ggtgcaggag cacctcaaaa ctcttggtca gggcttcaac
aagatatcgt ggattgataa ttacttcaat tatctaaaag ttgtcaacgt cagtgcatca
accaaaagtg attttataaa cattctcaag aattcctttc tgaagagccc ggagtatcag
cacttcacag aggacataat tttctcgaaa aatgg----- -ggacgagta cgacatcatt
gcgtcaagga tgtacttggt agcaagaacc acagagaaga ccagggagga ggtggtggaa
cttctggaga gactcagacc actctccctc attaacagca tcaagttcat cgtcttcaac
cctacttttg tgttcatgga ccgctacagt tcctcggttg tctcgccgat cctcacgtca
gggttcagtg tcctgaccgt cctcatcctg acgttcttcc tcgtcatcaa ccccctggga
aac
>Characidae_Corynopoma_riisei_2_1
acccagcaga aactgtttag caactacagc cctgtgattg ggttctacat ttacgaaccc
attgaatact ggaactcgac ggtgcaggag cacctcaaaa ctcttggtca gggcttcaac
aagatatcgt ggattgataa ttacttcaat tatctaaaag ttgtcaacgt cagtgcatca
accaaaagtg attttataaa cattctcaag aattcctttc tgaagagccc ggagtatcag
cacttcacag aggacataat tttctcgaaa aatgg----- -ggacgagta cgacatcatt
gcgtcaagga tgtacttggt agcaagaacc acagagaaga ccagggagga ggtggtggaa
cttctggaga gactcagacc actctccctc attaacagca tcaagttcat cgtcttcaac
cctacttttg tgttcatgga ccgctacagt tcctcggttg tctcgccgat cctcacgtca
gggttcagtg tcctgaccgt cctcatcctg acgttcttcc tcgtcatcaa ccccctggga
aac
>Characidae_Creagrutus_affinis_1_1
acccagcaga aactgttcag caactacagc cctgtgatag gcttctacat ttatgaaccc
atcgaatact ggaactctac agtgcaggag cacctcaaaa ctctcggcca gggcttcaac
aagatatcgt ggattgataa ctatttcaac tatctaaaag tcgtcaatgt cagcgcatcg
accaaaagcg attttataaa catcctcaag aattcctttc tgaagagccc agagtatcag
cacttcaccg aggacatcat tttctcgaaa aacgg----- -ggacgagta cgacatcatt
gcgtcgagga tgtacttggt agcgagaacc acggagaaga ccagggagga ggtggtggaa
ctgctggaga gactcaggcc gctctccctc attaacagca tcaagttcat tgtcttcaac
cctacctttg tgttcatgga ccgctacagt tcctcagtcg tctcgccgat cctcacgtcg
ggcttcagtg tcctgaccgt actcatcctg actttcttcc tcgtcatcaa ccccctggga
aac
>Characidae_Creagrutus_britskii_1_1
acccagcaga aactgttcag caactacagc cctgtgatwg gcttctacat ttaygaaccc
atcgaatact ggaactcyac agtgcaggag cacctcaaaa ctctcggcca gggcttcaac
aagatatcgt ggatygataa ctacttcaac tatctraarg tcgtcaaygt cagcgcatcg
accaaaagcg aytttataaa catyctcaag aaytccttyc tgaagagccc ggagtatcag
cacttcaccg aggacatcat yttctcgaaa aacgg----- -ggacgagta cgacatcatt
gcgtcragga tgtacytggt agcgagracc acggagaaga ccagggagga ggtggtggaa
ctgctggaga gactcaggcc gctctccctc attaacagca tcaagttcat ygtcttcaac
cctacctttg tgttcatgga ccgctacagt tcctcrgtsg tctcgccsat cctcacgtcg
ggsttcagyg tcctgaccgt cctcatcctg acyttcttcc tcgycatcaa ccccctggga
aac
>Characidae_Creagrutus_ignotus_1_1
acccagcaga aactgttcag caactacagc cctgtgatag gcttctacat ttatgaaccc
atcgaatact ggaactccac agtgcaggag cacctcaaaa ctctcggcca gggcttcaac
aagatatcgt ggatcgataa ctacttcaac tatctaaagg tcgtcaatgt cagcgcgtcg
accaaaagcg actttataaa catcctcaag aattcctttc tgaagagccc ggagtaccag
cacttcaccg aggacatcat cttctcgaaa aacgg----- -ggacgagta cgacatcatt
gcgtcgagga tgtacttggt agcgaggacc acggagaaga ccagggagga ggtggtggaa
ctgctggaga gactcaggcc gctctccctc attaacagca tcaagttcat cgtcttcaac
cctacctttg tgttcatgga ccgctacagt tcctcggtcg tctcgccgat cctcacgtcg
ggcttcagtg tcctgaccgt cctcatcctg actttcttcc tcgccatcaa ccccctggga
aac
>Characidae_Creagrutus_muelleri_1_1
acccagcaga aactgttcag caactacagc cctgtgatag gcttctacat ttacgaaccc
atcgaatact ggaactctac agtgcaggag cacctcaaaa ctctcggcca gggcttcaac
aagatatcgt ggattgataa ctacttcaac tatctgaagg tcgtcaacgt cagcgcgtcg
accaaaagcg atttcataaa catcctcaag aattcctttc tgaagagccc ggagtatcag
cacttcaccg aggacatcat cttctcgaaa aacgg----- -ggacgagta cgacatcatt
gcgtcgagga tgtacttggt agcgaggacc acggagaaga ccagggagga ggtggtggaa
ctgctggaga gactcaggcc gctctccctc atcaacagca tcaagttcat tgtcttcaac
cccacctttg tgttcatgga ccgctacagt tcctcggtcg tctcgccgat cctcacgtcg
ggcttcagcg tcctgaccgt cctcatcctg actttcttcc tcgtcatcaa ccccctggga
aac
>Characidae_Creagrutus_occidaneus_1_1
acccagcaga aactgttcag caactacagc cccgtgatag gcttctacat ttacgaaccc
atcgaatact ggaactctac agtgcaggag cacctcaaaa ctctcggcca gggcttcaac
aagatatcgt ggattgataa ctacttcaac tatctaaagg tggtcaatgt cagcgcttcg
accaaaagcg attttataaa catcctcaag aattcctttc tgaagagccc ggagtatcag
cacttcaccg aggacatcat tttctcgaaa aacgg----- -ggacgagta cgacatcatt
gcgtcgagga tgtacttggt agccagaacc acggagaaga ccagggagga ggtggtggaa
ctgctggaga gactcaggcc gctctccctc atcaacagca tcaagttcat tgtcttcaac
cctacctttg tgttcatgga ccgctacagt tcctcggtcg tctcgccgat cctcacgtcg
ggcttcagtg tcctgaccgt cctcatcctg actttcttcc tcgtcatcaa ccccctggga
aac
>Characidae_Creagrutus_occidaneus_2_1
acccagcaga aactgttcag caactacagc cccgtgatag gcttctacat ttacgaaccc
atcgaatact ggaactctac agtgcaggag cacctcaaaa ctctcggcca gggcttcaac
aagatatcgt ggattgataa ctacttcaac tatctaaagg tggtcaatgt cagcgcttcg
accaaaagcg attttataaa catcctcaag aattcctttc tgaagagccc ggagtatcag
cacttcaccg aggacatcat tttctcgaaa aacgg----- -ggacgagta cgacatcatt
gcgtcgagga tgtacttggt agccagaacc acggagaaga ccagggagga ggtggtggaa
ctgctggaga gactcaggcc gctctccctc atcaacagca tcaagttcat tgtcttcaac
cctacctttg tgttcatgga ccgctacagt tcctcggtcg tctcgccgat cctcacgtcg
ggcttcagtg tcctgaccgt cctcatcctg actttcttcc tcgtcatcaa ccccctggga
aac
>Characidae_Creagrutus_petilus_1_1
acccagcaga aactgttcag caactacagc cctgtgatag gcttctacat ttatgaaccc
atcgaatact ggaactccac agtgcaggag cacctcaaaa ctctcggcca gggcttcaac
aagatatcgt ggatcgataa ctacttcaac tatctaaagg tcgtcaatgt cagcgcgtcg
accaaaagcg actttataaa catcctcaag aattcctttc tgaagagccc ggagtaccag
cacttcaccg aggacatcat cttctcgaaa aacgg----- -ggacgagta cgacatcatt
gcgtcgagga tgtacttggt agcgaggacc acggagaaga ccagggagga ggtggtggaa
ctgctggaga gactcaggcc gctctccctc attaacagca tcaagttcat cgtcttcaac
cctacctttg tgttcatgga ccgctacagt tcctcggtcg tctcgccgat cctcacgtcg
ggcttcagtg tcctgaccgt cctcatcctg actttcttcc tcgccatcaa ccccctggga
aac
>Characidae_Creagrutus_seductus_1_1
acccagcaga aactgttcag caactacagc cctgtgatwg gcttctacat ttaygaaccc
atcgaatact ggaactcyac agtgcaggag cacctcaaaa ctctcggcca gggcttcaac
aagatatcgt ggattgataa ctacttcaac tatctaaarg tcgtcaaygt cagcgcatcg
accaaaagcg attttataaa catyctcaag aattccttyc tgaagagccc ggagtatcag
cacttcaccg aggacatcat yttctcgaaa aacgg----- -ggacgagta cgacatcatt
gcgtcragga tgtacytggt agcgaggacc acggagaaga ccagggagga ggtggtggaa
ctgctggaga gactcaggcc gctctccctc attaacagca tcaagttcat tgtcttcaac
cctacctttg tgttcatgga ccgctacagt tcctcrgtsg tctcgccgat cctcacgtcg
ggsttcagyg tcctgaccgt cctcatcctg actttcttcc tcgtcatcaa ccccctggga
aac
>Characidae_Diapoma_pyrrhopteryx_1_1
acccagcaga aactgttcag caactacagc cctgtgatwg gcttctacat ytacgaaccc
atcgaatact ggaactctac rgtgcaggag cacctcaara ctctcggyca gggcttcaac
aagatatcgt ggattgataa ytacttcaac tatctaaaag tygtcaaygt cagcgcatcg
accaaaagcg attttataaa cattctcaag aaytccttyc tgaagagccc ggagtatcag
cacttcaccg aggacatcat tttctcgaaa aacgg----- -ggacgagta ygacatcaty
gcrtcaagga tgtacctggt agcgagaacc ackgagaara ccagggagga ggtggtggaa
ctgctggaga gactcagrcc gctctccctc atyaacagca tcaagttcat tgtcttcaac
cctacctttg tgttcatgga ccgctacagt tcctcagtsg tctcgccgat cctcacgtcg
gggttcagtg tcctgaccgt cctcatcctg actttcttcc tcgtcatcaa ccccctggga
aac
>Characidae_Diapoma_speculiferum_1_1
acccagcaga aactgttcag caactacagc cctgtgatag gcttctacat ctacgaaccc
atcgaatact ggaactctac agtgcaggag cacctcaaaa ctctcggtca gggcttcaac
aagatatcgt ggattgataa ctacttcaac tatctaaaag tcgtcaatgt cagcgcatcg
accaaaagcg attttataaa cattctcaag aattccttcc tgaagagccc ggagtatcag
cacttcaccg aggacatcat tttctcgaaa aacgg----- -ggacgagta cgacatcatc
gcgtcaagga tgtacctggt agcgagaacc acggagaaga ccagggagga ggtggtggaa
ctgctggaga gactcaggcc gctctccctc atcaacagca tcaagttcat tgtcttcaac
cctacctttg tgttcatgga ccgctacagt tcctcagtcg tctcgccgat cctcacgtcg
gggttcagtg tcctgaccgt cctcatcctg actttcttcc tcgtcatcaa ccccctggga
aac
>Characidae_Diapoma_speculiferum_2_1
acccagcaga aactgttcag caactacagc cctgtgatag gcttctacat ytacgaaccc
atcgaatact ggaactctac rgtgcaggag cacctcaaaa ctctcggyca gggcttcaac
aagatatcgt ggattgataa ctacttcaac tatctaaaag tcgtcaaygt cagygcatcg
accaaaagcg attttataaa cattctcaag aaytccttcc tgaagagccc ggagtatcag
cacttcaccg aggacatmat tttctcgaaa aacgg----- -ggacgagta cgacatcaty
gcgtcaagga tgtacctggt agcgagaacc acggagaaga ccagggagga ggtggtggaa
ctgctggaga gactcaggcc gctctccctc atyaacagca tcaagttcat tgtcttcaac
cctacctttg tgttcatgga ccgctacagt tcctcagtsg tctcgccgat cctcacgtcg
gggttcagtg tcctgaccgt cctcatcctg actttcttcc tcgtcatcaa ccccctggga
aac
>Characidae_Diapoma_terofali_1_1
acccagcaga aactgttcag caactacagc cctgtgatag gcttctacat ctacgaaccc
atcgaatact ggaactctac agtgcaggag cacctcaaaa ctctcggtca gggcttcaac
aagatatcgt ggattgataa ctacttcaac tatctaaaag tcgtcaatgt cagcgcatcg
accaaaagcg attttataaa cattctcaag aattccttcc tgaagagccc ggagtatcag
cacttcaccg aggacatcat tttctcgaaa aacgg----- -ggacgagta cgacatcatc
gcgtcaagga tgtacctggt agcgagaacc acggagaaga ccagggagga ggtggtggaa
ctgctggaga gactcaggcc gctctccctc atcaacagca tcaagttcat tgtcttcaac
cctacctttg tgttcatgga ccgctacagt tcctcagtcg tctcgccgat cctcacgtcg
gggttcagtg tcctgaccgt cctcatcctg actttcttcc tcgtcatcaa ccccctggga
aac
>Characidae_Diapoma_terofali_2_1
acccagcaga aactgttcag caactacagc cctgtgatag gcttctacat ytacgaaccc
atcgaatact ggaactctac agtgcaggag cacctcaaaa ctctcggyca gggcttcaac
aagatatcgt ggattgataa ctacttcaac tatctwaaag tcgtcaaygt cagcgcatcg
accaaaagcg attttataaa cattctcaag aattccttcc tgaagagccc ggagtatcag
cacttcaccg aggacatcat tttctcgaaa aacgg----- -ggacgagta cgacatcaty
gcgtcaagga tgtacctggt agckagaacc acggagaaga ccagggagga ggtggtggaa
ctgctggaga gactcaggcc gctctccctc atcaacagca tcaagttcat tgtcttcaac
cctacctttg tgttcatgga ccgctacagt tcctcagtcg tctcgccgat cctcacgtcg
gggttcagtg tcctgaccgt cctcatcctg actttcttcc tcgtcatcaa ccccctggga
aac
>Characidae_Eretmobrycon_dahli_1_1
acccagcaga aactgtttag taactacagc cctgtgatag ggttctacat ttatgaaccc
attgaatact ggaactccac agtgcaggag cacctcaaaa ctctcggtca gggcttcaac
aagatatcgt ggattgataa ttacttcaac tatctaaaag ttgctaatgt cagtgcatca
accaaaagtg attttataaa cattctcaag aattcctttc tgaagagccc agagtatcag
cacttcactg aggacataat tttctcgaaa aatgg----- -ggacgagta tgacatcatt
gcatctagga tgtacttggt agcaagaacc acagagaaga ccagggagga ggtggtggaa
ctgctggaga gactcagacc actatctctt attaacagca tcaagttcat tgtcttcaac
cctacctttg tgtttatgga ccgctacagt tcctcagttg tctcaccaat cctcacatca
gggttcagtg tcctgaccgt cctcatcctg actttcttcc tcgtcatcaa ccccctggga
aac
>Characidae_Eretmobrycon_dahli_2_1
acccagcaga aactgtttag taactacagc cctgtgatag ggttctacat ttatgaaccc
attgaatact ggaactccac agtgcaggag cacctcaaaa ctctcggtca gggcttcaac
aagatatcgt ggattgataa ttacttcaac tatctaaaag ttgctaatgt cagtgcatca
accaaaagtg attttataaa cattctcaag aattcctttc tgaagagccc agagtatcag
cacttcactg aggacataat tttctcgaaa aatgg----- -ggacgagta tgacatcatt
gcatctagga tgtacttggt agcaagaacc acagagaaga ccagggagga ggtggtggaa
ctgctggaga gactcagacc actatctctt attaacagca tcaagttcat tgtcttcaac
cctacctttg tgtttatgga ccgctacagt tcctcagttg tctcaccaat cctcacatca
gggttcagtg tcctgaccgt cctcatcctg actttcttcc tcgtcatcaa ccccctggga
aac
>Characidae_Eretmobrycon_dahli_3_1
acccagcaga aactgtttag taactacagc cctgtgatag ggttctacat ttatgaaccc
attgaatact ggaactccac agtgcaggag cacctcaaaa ctctcggtca gggcttcaac
aagatatcgt ggattgataa ttacttcaac tatctaaaag ttgctaatgt cagtgcatca
accaaaagtg attttataaa cattctcaag aattcctttc tgaagagccc agagtatcag
cacttcactg aggacataat tttctcgaaa aatgg----- -ggacgagta tgacatcatt
gcatctagga tgtacttggt agcaagaacc acagagaaga ccagggagga ggtggtggaa
ctgctggaga gactcagacc actatctctt attaacagca tcaagttcat tgtcttcaac
cctacctttg tgttcatgga ccgctacagt tcctcagttg tctcaccaat cctcacatca
gggttcagtg tcctgaccgt cctcatcctg actttcttcc ttgtcatcaa ccccctggga
aac
>Characidae_Eretmobrycon_emperador_2_1
acccagcaga aactgtttag taactacagc cctgtgatag ggttctacat ttatgaaccc
attgaatact ggaactccac agtgcaggag cacctcaaaa ctctcggtca gggcttcaac
aagatatcgt ggattgataa ttacttcaac tatctaaaag ttgctaatgt cagtgcatca
accaaaagtg attttataaa cattctcaag aattcctttc tgaagagccc agagtatcag
cacttcactg aggacataat tttctcgaaa aatgg----- -ggacgagta tgacatcatt
gcatctagga tgtacttggt agcaagaacc acagagaaga ccagggagga ggtggtggaa
ctgctggaga gactcagacc actatctctt attaacagca tcaagttcat tgtcttcaac
cctacctttg tgttcatgga ccgctacagt tcctcagttg tctcaccaat cctcacatca
gggttcagtg tcctgaccgt cctcatcctg actttcttcc tcgtcatcaa ccccctggga
aac
>Characidae_Eretmobrycon_emperador_3_1
acccagcaga aactgtttag taactacagc cctgtgatag ggttctacat ttatgaaccc
attgaatact ggaactccac agtgcaggag cacctcaaaa ctctcggtca gggcttcaac
aagatatcat ggattgataa ttacttcaac tatctaaaag ttgctaatgt cagtgcatca
accaaaagtg attttataaa cattctcaag aattcctttc tgaagagccc agagtatcag
cacttcactg aggacataat tttctcgaaa aatgg----- -ggacgagta tgacatcatt
gcatctagga tgtacttggt agcaagaacc acagagaaga ccagggagga ggtggtggaa
ctgctggaga gactcagacc actatctctt attaacagca tcaagttcat tgtcttcaac
cctacctttg tgttcatgga ccgctacagt tcctcagttg tctcaccaat cctcacatca
gggttcagtg tcctgaccgt cctcatcctg actttcttcc ttgtcatcaa ccccctggga
aac
>Characidae_Eretmobrycon_peruanus_1_1
acccagcaga aactgtttag taactacagc cctgtgatag ggttctacat ttatgaaccc
attgaatact ggaactccac agtgcaggag cacctcaaaa ctctcggtca gggcttcaac
aagatatcgt ggattgataa ttacttcaac tatctaaaag ttgctaatgt cagtgcatca
accaaaagtg attttataaa cattctcaag aattcctttc tgaagagccc agagtatcag
cacttcactg aggacataat tttctcgaaa aatgg----- -ggacgagta tgacatcatt
gcatctagga tgtacttggt agcaagaacc acagagaaga ccagggagga ggtggtggaa
ctgctggaga gactcagacc actatctctt attaacagca tcaagttcat tgtcttcaac
cctacctttg tgttcatgga ccgctacagt tcctcagttg tctcaccaat cctcacatca
gggttcagtg tcctgaccgt cctcatcctg actttcttcc tcgtcatcaa ccccctggga
aac
>Characidae_Eretmobrycon_peruanus_2_1
acccagcaga aactgtttag taactacagc cctgtgatag ggttctacat ttatgaaccc
attgaatact ggaactccac agtgcaggag cacctcaaaa ctctcggtca gggcttcaac
aagatatcgt ggattgataa ttacttcaac tatctaaaag ttgctaatgt cagtgcatca
accaaaagtg attttataaa cattctcaag aattcctttc tgaagagccc agagtatcag
cacttcactg aggacataat tttctcgaaa aatgg----- -ggacgagta tgacatcatt
gcatctagga tgtacttggt agcaagaacc acagagaaga ccagggagga ggtggtggaa
ctgctggaga gactcagacc actatctctt attaacagca tcaagttcat tgtcttcaac
cctacctttg tgtttatgga ccgctacagt tcctcagttg tctcaccaat cctcacatca
gggttcagtg tcctgaccgt cctcatcctg actttcttcc tcgtcatcaa ccccctggga
aac
>Characidae_Eretmobrycon_scleroparius_1_1
acccagcaga aactgtttag taactacagc cctgtgatag ggttctacat ttatgaaccc
attgaatact ggaactccac agtgcaggag cacctcaaaa ctctcggtca gggcttcaac
aagatatcgt ggattgataa ttacttcaac tatctaaaag ttgctaatgt cagtgcatca
accaaaagtg attttataaa cattctcaag aattcctttc tgaagagccc agagtatcag
cacttcactg aggacataat tttctcgaaa aatgg----- -ggacgagta tgacatcatt
gcatctagga tgtacttggt agcaagaacc acagagaaga ccagggagga ggtggtggaa
ctgctggaga gactcagacc actatctctt attaacagca tcaagttcat tgtcttcaac
cctacctttg tgttcatgga ccgctacagt tcctcagttg tctcaccaat cctcacatca
gggttcagtg tcctgaccgt cctcatcctg actttcttcc ttgtcatcaa ccccctggga
aac
>Characidae_Eretmobrycon_scleroparius_2_1
acccagcaga aactgtttag taactacagc cctgtgatag ggttctacat ttatgaaccc
attgaatact ggaactccac agtgcaggag cacctcaaaa ctctcggtca gggcttcaac
aagatatcat ggattgataa ttacttcaac tatctaaaag ttgctaatgt cagtgcatca
accaaaagtg attttataaa cattctcaag aattcctttc tgaagagccc agagtatcag
cacttcactg aggacataat tttctcgaaa aatgg----- -ggacgagta tgacatcatt
gcatctagga tgtacttggt agcaagaacc acagagaaga ccagggagga ggtggtggaa
ctgctggaga gactcagacc actatctctt attaacagca tcaagttcat tgtcttcaac
cctacctttg tgttcatgga ccgctacagt tcctcagttg tctcaccaat cctcacatca
gggttcagtg tcctgaccgt cctcatcctg actttcttcc ttgtcatcaa ccccctggga
aac
>Characidae_Gephyrocharax_chocoensis_1_1
acccagcaga aactgtttag caactacagc cctgtgattg ggttctacat ttacgaaccc
attgaatact ggaactcgac agtgcaggag cacctgaaaa ctctcggtca gggcttcaac
aagatatcgt ggattgataa ttacttcaac tatctaaaag ttgtcaacgt cagtgcatca
accaaaagtg attttataaa cattctcaag aattcctttc tgaagagccc ggagtatcag
cacttcactg aggacataat tttctcgaaa aatgg----- -ggacgagta cgacatcatt
gcgtcaagga tgtacttagt agcgagaacc acagagaaga ccagagagga ggttgtggaa
ctgctggaaa gactcagacc actctccctc attaacagca tcaagttcat cgtcttcaac
cctacttttg tgttcatgga ccgctacagt tcctctgtcg tctcgccgat cctcacgtca
gggtttagtg ttctgaccgt cctcatcctg actttcttcc tcgtcatcaa ccccctggga
aac
>Characidae_Glandulocauda_melanopleura_1_1
acccagcaga aactgtttag caactacagc cctgtgatag ggttctacat ttatgaaccc
attgaatact ggaactctac agtgcaggag cacctcaaaa ctctcgggca gggcttcaac
aagatatcgt ggattgataa ttacttcaac tatctaaaag ttgtcaatgt aagtgcatca
accaaaagtg attttataaa cattctcaag aattcctttc tgaagagccc ggagtatcag
cacttcactg aggacatcat tttctcgaaa aatgg----- -ggacgagta tgacatcatt
gcgtcaagga tgtacttggt agcaagaacc actgagaaga ccagggagga ggtggtggaa
ctgctggaga gactcagacc actctccctc attaacagca tcaagttcat tgtcttcaac
cctacctttg tgttcatgga ccgctacagt tcctcggtcg tctcaccaat cctcacgtca
gggttcagtg tcctgaccgt cctcatcctg actttcttcc tcgtcatcaa ccccctggga
aac
>Characidae_Hemibrycon_boquiae_1_1
acccagcaga aactgtttag caactacagc cctgtgatag ggttctacat ttatgaaccc
attgaatact ggaactccac agtgcaggag cacctcaaaa ctctcggtca gggtttcaac
aagatatcgt ggattgataa ttacttcaac tatctaaaag ttgtcaatgt cagtgcatca
accaaaagtg attttataaa cattctcaag aattcctttc tgaagagccc ggagtatcag
cacttcacag aggacatcat tttctcgaaa aatgg----- -ggacgagta tgacatcatt
gcatcaagga tgtacttggt agcacgaacc actgagaaga ccagggagga ggtggtggaa
ctgctggaga gactcagacc actctccctc attaacagca tcaagttcat tgtcttcaac
cctacttttg tgttcatgga ccgctacagt tcctcggtcg tctcgccaat cctcacatca
gggttcagcg tcctgaccgt cctcatcctg actttcttcc tcgtcatcaa ccccctgggg
aac
>Characidae_Hemibrycon_brevispini_1_1
acccagcaga aactgtttag caactacagc cctgtgatag ggttctacat ttatgaaccc
attgaatact ggaactccac agtgcaggag cacctcaaaa ctctcggtca gggtttcaac
aagatatcgt ggattgataa ttacttcaac tatctaaaag ttgtcaatgt cagtgcatca
accaaaagtg attttataaa cattctcaag aattcctttc tgaagagccc ggagtatcag
cacttcacag aggacatcat tttctcgaaa aatgg----- -ggacgagta tgacatcatt
gcatcaagga tgtacttggt agcacgaacc actgagaaga ccagggagga ggtggtggaa
ctgctggaga gactcagacc actctccctc attaacagca tcaagttcat tgtcttcaac
cctacttttg tgttcatgga ccgctacagt tcctcggtcg tctcgccaat cctcacatca
gggttcagcg tcctgaccgt cctcatcctg actttcttcc tcgtcatcaa ccccctggga
aac
>Characidae_Hemibrycon_caucanus_1_1
acccagcaga aactgtttag caactacagc cctgtgatag ggttctacat ttatgaaccc
attgaatact ggaactccac agtgcaggag cacctcaaaa ctctcggtca gggtttcaac
aagatatcgt ggattgataa ttacttcaac tatctaaaag ttgtcaatgt cagtgcatca
accaaaagtg attttataaa cattctcaag aattcctttc tgaagagccc ggagtatcag
cacttcacag aggacatcat tttctcgaaa aatgg----- -ggacgagta tgacatcatt
gcatcaagga tgtacttggt agcacgaacc actgagaaga ccagggagga ggtggtggaa
ctgctggaga gactcagacc actctccctc attaacagca tcaagttcat tgtcttcaac
cctacttttg tgttcatgga ccgctacagt tcctcggtcg tctcgccaat cctcacatca
gggttcagcg tcctgaccgt cctcatcctg actttcttcc tcgtcatcaa ccccctgggg
aac
>Characidae_Hemibrycon_dariensis_1_1
acccagcaga aactgtttag caactacagc cctgtgatag ggttctacat ttatgaaccc
attgaatact ggaactctac agtgcaggag cacctcaaaa ctctcggtca gggcttcaac
aagatatcgt ggattgataa ttacttcaac tatctaaaag ttgtcaatgt cagtgcatca
accaaaagtg attttataaa cattctcaag aattcctttc tgaagagccc ggagtatcag
cacttcaccg aggacatcat tttctcgaaa aatgg----- -ggacgagta tgacatcatt
gcatcaagga tgtacttggt agcacgaacc actgagaaga ccagggagga ggtggtggaa
ctgctggaga gactcagacc actctccctc attaacagca tcaagttcat tgtcttcaac
cctacctttg tgttcatgga ccgctacagt tcctctgtcg tctcgccaat cctcacatca
gggttcagcg tcctgaccgt cctcatcctg actttcttcc tcgtcatcaa ccccctgggg
aac
>Characidae_Hemibrycon_dariensis_2_1
acccagcaga aactgtttag caactacagc cctgtgatag ggttctacat ttatgaaccc
attgaatact ggaactctac agtgcaggag cacctcaaaa ctctcggtca gggcttcaac
aagatatcgt ggattgataa ttacttcaac tatctaaaag ttgtcaatgt cagtgcatca
accaaaagtg attttataaa cattctcaag aattcctttc tgaagagccc ggagtatcag
cacttcaccg aggacatcat tttctcgaaa aatgg----- -ggacgagta tgacatcatt
gcatcaagga tgtacttggt agcacgaacc actgagaaga ccagggagga ggtggtggaa
ctgctggaga gactcagacc actctccctc attaacagca tcaagttcat tgtcttcaac
cctacctttg tgttcatgga ccgctacagt tcctctgtcg tctcgccaat cctcacatca
gggttcagcg tcctgaccgt cctcatcctg actttcttcc tcgtcatcaa ccccctgggg
aac
>Characidae_Hemibrycon_dariensis_3_1
acccagcaga aactgtttag caactacagc cctgtgatag ggttctacat ttatgaaccc
attgaatact ggaactctac agtgcaggag cacctcaaaa ctctcggtca gggcttcaac
aagatatcgt ggattgataa ttacttcaac tatctaaaag ttgtcaatgt cagtgcatca
accaaaagtg attttataaa cattctcaag aattcctttc tgaagagccc ggagtatcag
cacttcaccg aggacatcat tttctcgaaa aatgg----- -ggacgagta tgacatcatt
gcatcaagga tgtacttggt agcacgaacc actgagaaga ccagggagga ggtggtggaa
ctgctggaga gactcagacc actctccctc attaacagca tcaagttcat tgtcttcaac
cctacctttg tgttcatgga ccgctacagt tcctctgtcg tctcgccaat cctcacatca
gggttcagcg tcctgaccgt cctcatcctg actttcttcc tcgtcatcaa ccccctggga
aac
>Characidae_Hemibrycon_inambari_1_1
acccagcaga aactgtttag caactacagc cctgtgatag ggttctacat ttatgaaccc
attgaatact ggaactctac agtgcaggag cacctcaaaa ctctyggtca gggcttcaac
aagatatcgt ggattgataa ttacttcaac tatctaaaag ttgtcaatgt cagtgcatca
accaaaagtg attttataaa cattctcaag aattcctttt tgaagagccc ggagtatcag
cacttcaccg aggacatcat tttctcgaaa aatgg----- -ggacgagta tgacatcatt
gcatcaagga tgtacttggt agcacgaacc actgagaaga ccagggagga ggtggtggaa
ctgctggaga gactcagacc actctccctc attaacagca tcaagttcat tgtcttcaac
cctacctttg tgtttatgga ccgctacagt tcctcggtcg tctcrccaat cctcacatca
gggttcagtg tcctgaccgt cctcatcctg actttcttcc tcgtcatcaa ccccctgggg
aac
>Characidae_Hemibrycon_jabonero_1_1
acccagcaga aactgtttag caactacagc cctgtgatag ggttctacat ttatgaaccc
attgaatact ggaactctac agtgcaggag cacctcaaaa ctctaggtca gggcttcaac
aagatatcat ggattgataa ttacttcaac tatctaaaag ttgtcaatgt cagtgcatca
accaaaagtg attttataaa cattctcaag aattcctttc tgaagagccc ggagtatcag
cacttcacag aggacataat tttctcgaaa aatgg----- -ggacgagta tgacataatt
gcatcaagga tgtacttggt agcacgaacc actgagaaga ccagggagga ggtggtggaa
ctgctggaga gactcagacc actttccctc attaacagca tcaagttcat tgtcttcaac
cctacctttg tgttcatgga ccgctacagt tcctcggtcg tctcgccaat cctcacatca
gggttcagcg tcctgaccgt cctcatcctg actttcttcc tcgtcatcaa ccccctggga
aac
>Characidae_Hemibrycon_jelskii_1_1
acccagcaga aactgtttag caactacagc cctgtgatag ggttctacat ttatgaaccc
attgaatact ggaactctac agtgcaggag cacctcaaaa ctctcggtca gggcttcaac
aagatatcgt ggattgataa ttacttcaac tatctaaaag ttgtcaatgt cagtgcatca
accaaaagtg attttataaa cattctcaag aattcctttc tgaagagccc cgagtatcag
cacttcaccg aggacatcat tttctcgaaa aatgg----- -ggacgagta tgacatcatt
gcatcaagga tgtacttggt agcacgaacc actgagaaga ccagggagga ggtggtggaa
cttctggaga gactcagacc actctccctc attaacagca tcaagttcat tgtcttcaac
cctacctttg tgttcatgga ccgctacagt tcctcggtcg tctcgccaat cctcacatca
gggttcagcg tcctgaccgt cctcatcctg actttcttyc tcgtcatcaa ccccctgggg
aac
>Characidae_Hemibrycon_plutarcoi_1_1
acccagcaga aactgtttag caactacagc cctgtgatag ggttctacat ttatgaaccc
attgaatact ggaactccac agtgcaggag cacctcaaaa ctctcggtca gggcttcaac
aagatatcgt ggattgataa ttacttcaac tatctaaaag ttgtcaatgt cagtgcatca
accaaaagtg attttataaa cattctcaag aattcctttc tgaagagccc ggagtatcag
cacttcacag aggacatcat tttctcgaaa aatgg----- -ggacgagta tgacatcatt
gcatcaagga tgtacttggt agcacgaacc actgagaaga ccagggagga ggtggtggaa
ctgctggaga gactcagacc actctccctc attaacagca tcaagttcat tgtcttcaac
cctacttttg tgttcatgga ccgctacagt tcctcggtcg tctcgccaat cctcacatca
gggttcagcg tcctgaccgt cctcatcctg actttcttcc tcgtcatcaa ccccctggga
aac
>Characidae_Hemibrycon_taeniurus_2_1
acccagcaga aactgtttag caactacagc cctgtgatag ggttctacat ttatgaaccc
attgaatact ggaactctac agtgcaggag cacctcaaaa ctctcggtca gggcttcaac
aagatatcgt ggattgataa ttacttcaac tatctaaaag ttgtcaatgt cagtgcatca
accaaaagtg attttataaa cattctcaag aattcctttc tgaagagccc ggagtatcag
cacttcaccg aggacatcat tttctcgaaa aatgg----- -ggacgagta tgacatcatt
gcatcaagga tgtacttggt agcacgaacc actgagaaga ccagggagga ggtggtggaa
ctgctggaga gactcagacc actctccctc attaacagca tcaagttcat tgtcttcaac
cctacctttg tgttcatgga ccgctacagt tcctcggtcg tctcaccaat cctcacatca
gggttcagcg tcctgaccgt cctcatcctg actttcttcc tcgtcatcaa ccccctgggg
aac
>Characidae_Knodus_hypopterus_1_1
acccagcaga aactgttcag caactacagc cccgtgatcg gcttctacat ttacgagccc
atcgagtact ggaactctac agtgcaggag cacctcaaaa ctctcggcca gggcttcaac
aagatatcgt ggatcgataa ctacttcaac tatctgaaag tggtcaacgt cagcgcgtcg
accaaaagcg actttataca cattctcaag aactccttcc tgaagagccc cgagtatcag
cacttcaccg aggacatcat tttctcgaag aacgg----- -ggacgagta cgacatcatc
gcgtcgagga tgtacctggt ggcgaggacc acggagaaga ccagggagga ggtggtggag
ctgctggaga gactcaggcc gctctccctc atcaacagca tcaagttcat cgtcttcaac
cccaccttcg tgttcatgga ccgctacagc tcctcggtcg tctcgccgat cctcacgtcg
ggcttcagcg ccctgaccgt gctcatcctg acgttcttcc tcgtcatcaa ccccctggga
aac
>Characidae_Knodus_meridae_1_1
acccagcaga aactgttcag caactacagc cccgtgatag gcttctacat ttacgagccc
atcgaatact ggaactctac ggtgcaggag cacctcaaaa ctctcggcca gggcttcaac
aagatatcgt ggatcgataa ctacttcaac tatctaaaag tggtcaacgt cagcgcgtcg
accaaaagcg actttataaa cattctcaag aactccttcc tgaagagccc ggagtatcag
cacttcaccg aggacatcat tttctcgaaa aacgg----- -ggacgagta cgacatcatc
gcgtcgagga tgtacctggt ggcgaggacc acggagaaga ccagggagga ggtggtggag
ctgctggaga ggctcaggcc gctctccctc attaacagca tcaagttcat cgtcttcaac
cccaccttcg tgttcatgga ccgctacagc tcctcggtgg tctcgccgat cctcacctcg
ggcttcagcg ttctgaccgt cctcatcctg actttcttcc tcgtcatcaa ccccctggga
aac
>Characidae_Knodus_orteguasae_1_1
acccagcaga aactgtttag caattacagc ccagtgatag ggttctacat ttatgaaccc
attgaatact ggaactctac agtgcaggag cacctcaaga ctctmggcca gggcttcaat
aagatttcgt ggattgataa ttaytttaay tatctgaarg ttgccaatgt cagtgcatcc
accaaaagtg attttataaa cattctcaag aattcttttt tgaagagccc ggagtatcag
catttcacag aggacatcat tttctccaaa aacgg----- -ggatgagta tgacatcatt
gcctccagga tgtacttggt agccagaacc actgagaaga ccagggagga ggtggtggaa
ctgctggaga gactcaggcc actctccctc ataaacagca tcaagttcat tgtcttcaac
cccacctttg tgttcatgga cnnnnnnnnn nnnnnnnnnn nnnnnnnnnn nnnnnnnnnn
nnnnnnnnnn nnnnnnnnnn nnnnnnnnnn nnnnnnnnnn nnnnnnnnnn nnnnnnnnnn
nnn
>Characidae_Knodus_orteguasae_2_1
acccagcaga aactgttcag caactacagc cctgtgatwg gcttctacat ytacgaaccc
atcgaatact ggaactctac rgtgcaggag cacctcaaaa ctctcggyca gggcttcaac
aagatatcgt ggattgataa ctacttcaac tatctaaaag tcgtcaaygt cagcgcatcg
accaaaagcg attttataaa cattctcaag aaytccttcc tgaagagccc ggagtatcag
cacttcaccg aggacatcat tttctcgaaa aacgg----- -ggacgagta cgacatcaty
gcgtcaagga tgtacctggt agcgagaacc acggagaaga ccagggagga ggtggtggaa
ctgctggaga gactcaggcc gctctccctc atyaacagca tcaagttcat tgtcttcaac
cctacctttg tgttcatgga ccgctacagt tcctcagtsg tctcgccgat cctcacgtcg
gggttcagtg tcctgaccgt cctcatcctg actttcttcc tcgtcatcaa ccccctggga
aac
>Characidae_Lophiobrycon_weitzmani_2_1
acccagcaga aactgtttag caactacagc cctgtgatag ggttctacat ttatgaaccc
attgaatact ggaactccac agtgcaggag cacctcaaaa ctctcggtca gggcttcaac
aagatatcgt ggattgataa ttactttaac tatctaaaag ttgtcaacgt cagtgcatca
accaaaagtg attttataaa cattctcaag aattcctttc tgaagagccc ggagtatcag
cacttcaccg aggacatcat tttctcgaaa aatgg----- -ggacgagta tgacatcatt
gcgtcaagga tgtacttggt agcaagaacc actgagaaga ccagggagga ggtggtggaa
ctgctggaga gactcagacc actctccctc attaacagca tcaagttcat tgtcttcaac
cctacctttg tgttcatgga ccgctacagt tcctcggtcg tctcgccgat cctcacgtcg
gggtttagtg tcctgaccat cctcatcctg actttcttcc tcgtcatcaa ccccctggga
aac
>Characidae_Mimagoniates_inequalis_2_1
acccagcaga aactgttcag caactacagc cctgtgatag ggttctacat ttatgaaccc
attgartact ggaactctac agtgcaggag cacctcaaaa ctctcggtca gggcttcaac
aagatatcgt ggattgataa ttacttcaac tatctaaaag ttgtcaatgt gagtgcatca
accaaaagtg attttataaa cattctcaag aactccttyc tgaagagccc ggagtatcag
cacttcacyg aggacatcat tttctcgaaa aatgg----- -ggacgagta cgacatcatt
gcgtcaagga tgtacttggt agcaagaacc actgagaaga ccagggagga ggtggtggaa
ctgctggaga gactcagacc actctccctc atcaacagca tcaagttcat tgtcttcaac
cctacctttg tgttcatgga ccgctacagt tcctcggtgg tctcgccaat tctcacgtca
ggcttcagtg tcctgaccgt cctcatcctg actttcttcc tcgtcatcaa ccccctggga
aac
>Characidae_Nematobrycon_palmeri_1_1
acccagcaga aacttttcag caactacagc cctgtgatag ggttctacat ttatgaaccc
attgaatact ggaactctac agtgcaggag cacctcaaga ctctcggtca gggtttcaat
aagatatcat ggattgataa ctacttcaac tatctaaaag ttgccaatgt cagtgcatca
accaaaagtg attttataaa cattctcaag aattccttcc tgaagagccc agagtatcag
cacttcacgg aggacatcat tttctcgaag aatgg----- -ggacgagta tgacatcatt
gcatctagga tgtacttggt agcaagaacc acagagaaga ccagggagga ggtggtggaa
ctgctggaga gactccgacc actgtccctc attaacagca ttaagttcat tgtcttcaac
cctacctttg tgttcatgga ccgctacagt tcctcagtcg tttcgccaat cctcacatca
ggttttagtg tcctgaccgt cctcatcctg actttcttcc tcgtcatcaa ccccctgggg
aac
>Characidae_Piabarchus_stramineus_1_1
acccagcaga aactgttcag caactacagc cctgtgatwg gcttctacat ttacgaaccc
atcgaatact ggaactctac rgtgcaggag cacctcaaaa ctctcggyca gggcttcaac
aagatatcrt ggattgataa ctacttcaac tatctaaaag tcgtcaaygt cagcgcatcg
accaaaagcg attttataaa cattctcaag aattccttcc tgaagagccc ggagtatcag
cacttcaccg aggacatcat tttctcgaaa aacgg----- -ggaygaata cgacatcatt
gcgtcaagga tgtacctggt agcgagaacc acggagaaga ccagggagga ggtggtggaa
ctgctggaga gactcaggcc gctctcccty attaacagca tcaagttcat tgtcttcaac
cctacctttg tgttcatgga ccgctacagt tcctcagtsg tctcgccgat actcacgtcr
gggttcagtg tcctgaccgt cctcatcctg actttcttcc tcgtcatcaa ccccctggga
aac
>Characidae_Piabarchus_stramineus_2_1
acccagcaga aactgttcag caactacagc cctgtgatag gcttctacat ttacgaaccc
atcgaatact ggaactctac agtgcaggag cacctcaaaa ctctcggtca gggcttcaac
aagatatcat ggattgataa ctacttcaac tatctaaaag tcgtcaatgt cagcgcatcg
accaaaagcg attttataaa cattctcaag aattccttcc tgaagagccc ggagtatcag
cacttcaccg aggacatcat tttctcgaaa aacgg----- -ggatgaata cgacatcatt
gcgtcaagga tgtacctggt agcgagaacc acggagaaga ccagggagga ggtggtggaa
ctgctggaga gactcaggcc gctctccctt attaacagca tcaagttcat tgtcttcaac
cctacctttg tgttcatgga ccgctacagt tcctcagtcg tctcgccgat actcacgtcr
gggtttagtg tcctgaccgt cctcatcctg actttcttcc tcgtcatcaa ccccctggga
aac
>Characidae_Xenurobrycon_heterodon_1_1
acccagcaga aactgtttag caaytacagc cctgtgatag ggttctacat ttatgaaccy
attgaatact ggaactccac agtgcaggag cacctcaara ctctcggcca gggyttcaat
aagatatcgt ggattgataa ttacttyaac tatctaaaag ttgccaaygt cagtgcatca
accaaaagtg attttataaa cattctcaar aattccttyc traagagccc ggagtatcag
cacttcackg aggacatmat tttctcgaar aatgg----- -ggacgagta tgacatcaty
gcwtctagga tgtacytggt agcaagaacc acagaraaga ccagggagga ggtggtggaa
ctgctggaga gactcagacc actctccctc attaacagca tcaagttcat ygtcttcaac
ccaacctttg tgttcatgga ccgctacagt tcytcrgtyg tctcgccrat cctcacatca
gggttcagyg tcctgaccgt cctcatcctg actttctttc tcgtcatcaa cccgttggga
aac
>Cichlidae_Apistogramma_linkei_1_1
acccagcaga aatactttag taactacagt ccggtgattg ggttttatat ttatgaaccc
atcgagtact ggaactccac ggtgcaggag cacttgaaga ctttgagtca tggtttcaac
aagatttctt ggatggacaa ctttttccac tacctgcggg tggtgaacgt gagtgcatca
actaagaccg acttcatcac catcctcaag ggttccttcc tacgcagccc agagtaccag
cacttcacag aggacatcat attttccaag aaccgtgaga cggacgaata cgacattatt
gcctcaagga tgtacttggt ggcgcggacc accgagaaga agcgtgagga ggtggtggag
ctgttggaaa agcttcgtcc cctgatgttg atcaacagca tcaaattcat tgccttcaat
ccaacgtttg tgttcatgga ccggtacagc tcctccgtca tctcccccat tctcacctcg
ggtttcagcg tactcaccat cctcatcctc acgttcttcc tggtcatcaa ccccttggga
aac
>Characidae_Corynopoma_riisei_3_1
acccagcaga aactgtttag caactacagc cctgtgattg ggttctacat ttacgaaccc
attgaatact ggaactcgac ggtgcaggag cacctcaaaa ctcttggtca gggcttcaac
aagatatcgt ggattgataa ttacttcaat tatctaaaag ttgtcaacgt cagtgcatca
accaaaagtg attttataaa cattctcaag aattcctttc tgaagagccc ggagtatcag
cacttcacag aggacataat tttctcgaaa aatgg----- -ggacgagta cgacatcatt
gcgtcaagga tgtacttggt agcaagaacc acagagaaga ccagggagga ggtggtggaa
cttctggaga gactcagacc actctccctc attaacagca tcaagttcat cgtcttcaac
cctacttttg tgttcatgga ccgctacagt tcctcggttg tctcgccgat cctcacgtca
gggttcagtg tcctgaccgt cctcatcctg acgttcttcc tcgtcatcaa ccccctggga
aac
>Characidae_Creagrutus_barrigai_1_1
acccagcaga aactgttcag caactacagc cccgtgatag gcttctacat ttatgaaccc
atcgagtact ggaactccac agtgcaggag cacctcaaaa ctctcggcca gggcttcaac
aagatatcgt ggatcgataa ctacttcaac tatctgaagg tcgtcaatgt cagcgcgtcg
accaaaagcg atttcataaa catcctcaag aattccttcc tgaagagccc ggagtatcag
cacttcaccg aggacatcat cttctcgaaa aacgg----- -ggacgagta cgacatcatt
gcgtcgagga tgtacttggt agcgaggacc acggagaaga ccagggagga ggtggtggaa
ctgctggaga gactcaggcc gctctccctc attaacagca tcaagttcat tgtcttcaac
cccacctttg tgttcatgga ccgctacagt tcctcggtcg tctcgccgat cctcacgtcg
ggcttcagcg tcctgaccgt cctcatcctg actttcttcc tcgtcatcaa ccccctggga
aac
>Characidae_Creagrutus_barrigai_2_1
acccagcaga aactgttcag caactacagc cctgtgatag gcttctacat ttacgaaccc
atcgagtact ggaactctac agtgcaggag cacctcaaaa ctctcggtca gggcttcaac
aagatatcgt ggatcgacaa ctacttcaac tatctaaaag tcgtcaatgt cagcgcatcg
accaaaagcg attttataaa cattctcaag aattccttcc tgaagagccc ggagtatcag
cacttcacgg aggacataat tttctcgaaa aacgg----- -ggacgagta cgacatcatc
gcgtcgagga tgtacttggt agcgagaacc acggagaaga ccagggagga ggtggtggag
ctgctggaga gactcaggcc gctctccctc attaacagca tcaagttcat cgtcttcaac
cccacctttg tgttcatgga ccgctacagt tcctcggtcg tctcgccgat cctcacgtcg
gggttcagtg tcctgaccgt cctcatcctg actttcttcc tcgtcatcaa ccccctggga
aac
>Characidae_Creagrutus_melanzonus_1_1
acccagcaga aactgttcag caactacagc cctgtgatag gcttctacat ttatgaaccc
atcgaatact ggaactccac agtgcaggag cacctcaaaa ctctcggcca gggcttcaac
aagatatcgt ggattgataa ctacttcaac tatctaaagg tcgtcaatgt cagcgcatcg
accaaaagcg attttataaa catcctcaag aattcctttc tgaagagccc ggagtatcag
cacttcaccg aggacatcat cttctcgaaa aacgg----- -ggacgagta cgacatcatt
gcgtcgagga tgtacttggt agcgaggacc acggagaaga ccagggagga ggtggtggaa
ctgctggaga gactcaggcc gctctccctc attaacagca tcaagttcat tgtcttcaac
cctacctttg tgttcatgga ccgctacagt tcctcggtcg tctcgccgat cctcacctcg
ggcttcagcg tcctgaccgt cctcatcctg actttcttcc tcgtcatcaa ccccytggga
aac
>Characidae_Creagrutus_seductus_2_1
acccagcaga aactgttcag caactacagc cctgtgatag gcttctacat ttatgaaccc
atcgaatact ggaactccac agtgcaggag cacctcaaaa ctctcggcca gggcttcaac
aagatatcgt ggattgataa ctacttcaac tatctaaagg tcgtcaatgt cagcgcatcg
accaaaagcg attttataaa catcctcaag aattcctttc tgaagagccc ggagtatcag
cacttcaccg aggacatcat cttctcgaaa aacgg----- -ggacgagta cgacatcatt
gcgtcgagga tgtacttggt agcgaggacc acggagaaga ccagggagga ggtggtggaa
ctgctggaga gactcaggcc gctctccctc attaacagca tcaagttcat tgtcttcaac
cctacctttg tgttcatgga ccgctacagt tcctcggtcg tctcgccgat cctcacgtcg
ggcttcagcg tcctgaccat cctcatcctg actttcttcc tcgtcatcaa ccccctggga
aac
>Characidae_Diapoma_alburnum_1_1
acccagcaga aactgttcag caactacagc cctgtgatag gcttctacat ctacgaaccc
atcgaatact ggaactctac agtgcaggag cacctcaaaa ctctcggtca gggcttcaac
aagatatcgt ggattgataa ctacttcaac tatctaaaag tcgtcaatgt cagcgcatcg
accaaaagcg attttataaa cattctcaag aattccttcc tgaagagccc ggagtatcag
cacttcaacg aggacataat tttctcgaaa aacgg----- -ggacgagta cgacatcatc
gcgtcaagga tgtacctggt cgcgagaacc acggagaaga ccagggagga ggtggtggaa
ctgctggaga gactcaggcc gctctccctc atcaacagca tcaagttcat tgtcttcaac
cctacctttg tgttcatgga ccgctacagt tcctcagtcg tctcgccgat cctcacgtcg
gggttcagtg tcctgaccgt cctcatcctg actttcttcc tcgtcatcaa ccccctggga
aac
>Characidae_Eretmobrycon_bayano_1_1
acccagcaga aactgtttag taactacagc cctgtgatag ggttctacat ttatgaaccc
attgaatact ggaactccac agtgcaggag cacctcaaaa ctctcggtca gggcttcaac
aagatatcgt ggattgataa ttactttaac tatctaaaag ttgctaatgt cagtgcatca
accaaaagtg attttataaa cattctcaag aattcctttc tgaagagccc agagtatcag
cacttcactg aggacataat tttctcgaaa aatgg----- -ggacgagta tgacatcatt
gcatctagga tgtacttggt agcaagaacc acagagaaga ccagggagga ggtggtggaa
ctgctggaga gactcagacc tctatctctt attaacagca tcaagttcat tgtcttcaac
cctacctttg tgttcatgga ccgctacagt tcctcagttg tctcaccaat cctcacatca
gggttcagtg tcctgaccgt cctcatcctg actttcttcc ttgtcatcaa ccccctggga
aac
>Characidae_Eretmobrycon_terrabensis_2_1
acccagcaga aactgtttag taactacagc cctgtgatag ggttctacat ttatgaaccc
attgaatact ggaactccac agtgcaggag cacctcaaaa ctctcggtca gggcttcaac
aagatatcgt ggattgataa ttacttcaac tatctaaaag ttgctaatgt cagtgcatca
accaaaagtg attttataaa cattctcaag aattcctttc tgaagagccc agagtatcag
cacttcactg aggacataat tttctcgaaa aatgg----- -ggacgagta tgacatcatt
gcatctagga tgtacttggt agcaagaacc acagagaaga ccagggagga ggtggtggaa
ctgctggaga gactcagacc actatctctt attaacagca tcaagttcat tgtcttcaac
cctacctttg tgttcatgga ccgctacagt tcctcagttg tctcaccaat cctcacatca
gggttcagtg tcctgaccgt cctcatcctg actttcttcc ttgtcatcaa ccccctggga
aac
>Characidae_Eretmobrycon_terrabensis_3_1
acccagcaga aactgtttag taactacagc cctgtgatag ggttctacat ttatgaaccc
attgaatact ggaactccac agtgcaggag cacctcaaaa ctctcggtca gggcttcaac
aagatatcgt ggattgataa ttacttcaac tatctaaaag ttgctaatgt cagtgcatca
accaaaagtg attttataaa cattctcaag aattcctttc tgaagagccc agagtatcag
cacttcactg aggacataat tttctcgaaa aatgg----- -ggacgagta tgacatcatt
gcatctagga tgtacttggt agcaagaacc acagagaaga ccagggagga ggtggtggaa
ctgctggaga gactcagacc actatctctt attaacagca tcaagttcat tgtcttcaac
cctacctttg tgttcatgga ccgctacagt tcctcagttg tctcaccaat cctcacatca
gggttcagtg tcctgaccgt cctcatcctg actttcttcc ttgtcatcaa ccccctggga
aac
>Characidae_Gephyrocharax_atracaudatus_2_1
acccagcaga aactgtttag caactacagc cctgtgattg ggttctacat ttacgaaccc
attgaatact ggaactcgac agtgcaggag cacctgaaaa ctctcggtca gggcttcaac
aagatatcgt ggattgataa ttacttcaac tatctaaaag ttgtcaacgt cagtgcatca
accaaaagtg attttataaa cattctcaag aattcctttc tgaagagccc ggagtatcag
cacttcactg aggacatcat tttctcgaaa aatgg----- -ggacgagta cgacatcatt
gcgtcaagga tgtacttagt wgcgagaacc acggagaaga ccagagagga ggttgtggaa
ctgctggaga gactcagacc actctccctc attaacagca tcaagttcat cgtcttcaac
cctacttttg tgttcatgga ccgctacagt tcctcggtcg tctcgccgat cctcacgtca
gggtttagtg tcctgaccgt cctcatcctg actttcttcc tcgtcatcaa ccccctggga
aac
>Characidae_Gephyrocharax_atracaudatus_3_1
acccagcaga aactgtttag caactacagc cctgtgattg ggttctacat ttacgaaccc
attgaatact ggaactcgac agtgcaggag cacctgaaaa ctctcggtca gggcttcaac
aagatatcgt ggattgataa ttacttcaac tatctaaaag ttgtcaacgt cagtgcatca
accaaaagtg attttataaa cattctcaag aattcctttc tgaagagccc ggagtatcag
cacttcactg aggacatcat tttctcraaa aatgg----- -ggacgagta cgacatcatt
gcgtcaagga tgtacttagt agcgagaacc acggaraaga ccagagagga ggttgtggaa
ctgctggaga gactcagacc actctccctc attaacagca tcaagttcat cgtcttcaac
cctacttttg tgttcatgga ccgctacagt tcctcggtcg tctcgccgat cctcacgtca
gggtttagtg tcctgaccgt cctcatcctg actttcttcc tcgtcatcaa ccccctggga
aac
>Characidae_Gephyrocharax_chocoensis_2_1
acccagcaga aactgtttag caactacagc cctgtgattg ggttctacat ttacgaaccc
attgaatact ggaactcaac agtgcaggag cacctgaaaa ctctcggtca gggcttcaac
aagatatcgt ggattgataa ttacttcaac tatctaaaag ttgtcaacgt cagtgcatca
accaaaagtg attttataaa cattctcaag aattcctttc tgaagagccc ggagtatcag
cacttcactg aggacatcat tttctcgaaa aatgg----- -ggacgagta cgacatcatt
gcgtcaagga tgtacttagt agcgagaacc acagagaaga ccagagagga ggttgtggaa
ctgctggaga gactcagacc actctccctc attaacagca tcaagttcat cgtcttcaac
cctacttttg tgttcatgga ccgctacagt tcctckgtcg tctcgccaat cctcacgtca
gggtttagtg tcctgaccgt cctcatcctg actttcttcc ttgtcatcaa ccccctggga
aac
>Characidae_Gephyrocharax_intermedius_1_1
acccagcaga aactgtttag caactacagc cctgtgattg ggttctacat ttacgaaccc
attgaatact ggaactcgac agtgcaggag cacctgaaaa ctctcggtca gggcttcaat
aagatatcgt ggattgataa ttacttcaac tatctaaaag ttgtcaacgt cagtgcatca
accaaaagtg attttataaa cattctcaag aattcctttc tgaagagccc ggagtatcag
cacttcactg aggacataat tttctcgaaa aatgg----- -ggacgagta cgacatcatt
gcgtcaagga tgtacttagt tgcgagaacc acggagaaga ccagagagga ggttgtggaa
ctgctggaga gactcagacc actctccctc attaacagca tcaagttcat cgtcttcaac
cctacttttg tgttcatgga ccgctacagt tcctcggtcg tctcgccgat cctcacgtca
gggtttagtg tcctgaccgt cctcatcctg actttcttcc tcgtcatcaa ccccctggga
aac
>Characidae_Gephyrocharax_valencia_1_1
acccagcaga aactgtttag caactacagc cctgtgattg ggttctacat ttacgaaccc
attgaatact ggaactcgac agtgcaggag cacctgaaaa ctctcggtca gggcttcaac
aagatatcgt ggattgataa ttacttcaac tatctraaag ttgtcaacgt cagtgcatca
accaaaagtg attttataaa cattctcaag aattcctttc tgaagagccc ggagtatcag
cacttcactg aggacatcat tttctcsaaa aatgg----- -ggacgagta cgacatcatt
gcstcwagga tgtatttggt agcsagaacc acagagaaga ccagagagga ggtggtggaa
ctgctggaga gactcagacc actctccctc attaacagca tcaagttcat cgtcttcaac
ccyacttttg tgttcatgga ccgctacagt tcctcggtcg tctcgccgat cctcacgtca
gggttcagtg tcctgactgt cctcatcctg actttcttcc tcgtcatcaa ccccctggga
aac
>Characidae_Hemibrycon_cristiani_1_1
acccagcaga aactgtttag caactacagc cctgtgatag ggttctacat ttatgaaccc
attgaatact ggaactctac agtgcaggag cacctcaaaa ctctcggtca gggcttcaac
aagatatcgt ggattgataa ttacttcaac tatctaaaag ttgtcaatgt cagtgcatca
accaaaagtg attttataaa cattctcaag aattcctttc tgaagagccc ggagtatcag
cacttcaccg aggacatcat tttctcgaaa aatgg----- -ggacgagta tgacataatt
gcatcaagga tgtacttggt agcacgaaca actgagaaga ccagggagga ggtggtggaa
ctgctggaga gactcagacc actctccctc attaacagca tcaagttcat tgtcttcaac
cctacctttg tgttcatgga ccgctacagt tcctcggtcg tctcaccaat actcacatca
gggttcagcg tcctgaccgt cctcatcctg actttcttcc tcgtcatcaa ccccctggga
aac
>Characidae_Hemibrycon_helleri_1_1
acccagcaga aactgttcag caactacagc cctgtgatag ggttctacat ttatgaaccc
attgagtact ggaactctac agtgcaggag cacctcaaaa ctctcggtca gggcttcaac
aagatatcgt ggattgataa ttacttcaac tatctaaaag ttgtcaatgt gagtgcatca
accaaaagtg attttataaa cattctcaag aactcctttc tgaagagccc ggagtatcag
cacttcactg aggacatcat tttctcgaaa aatgg----- -ggacgagta cgacatcatt
gcgtcaagga tgtacttggt agcaaggacc actgagaaga ccagggagga ggtggtggaa
ctgctggaga gactcagacc actctccctc atcaacagca tcaagttcat tgtcttcaac
cctacctttg tgttcatgga ccgctacagt tcctcggtgg tctcaccaat cctcacgtca
ggcttcagtg tcctgaccgt cctcatcctg actttcttcc tcgtcatcaa ccccctggga
aac
>Characidae_Hemibrycon_huambonicus_1_1
acccagcaga aactgtttag caactacagc cctgtgatag ggttctacat ttatgaaccc
attgaatact ggaactctac agtgcaggag cacctcaaaa ctctcggyca gggcttcaac
aagatatcgt ggattgataa ttacttcaac tatctaaaag ttgtcaatgt cagtgcatca
accaaaagtg attttataaa cattctcaag aattcctttc tgaagagccc ggagtatcag
cacttcacag aggacatcat tttctcaaaa aatgg----- -ggacgagta tgacatcatt
gcatcaagga tgtacttggt agcacgaacc actgagaaga ccagggagga ggtggtggaa
ctgctggaga gactcagacc actctccctc attaacagca tcaagttcat tgtcttcaac
cctacctttg tgttcatgga ccgctacagt tcctcggtcg tctcgccaat cctcacatca
gggttcagcg tcctgaccgt cctcatcctt actttcttcc tcgtcatcaa ccccctgggg
aac
>Characidae_Hemibrycon_huambonicus_2_1
acccagcaga aactgtttag caactacagc cctgtgatag ggttctacat ttatgaaccc
attgaatact ggaactctac agtgcaggag cacctcaaaa ctctcggtca gggcttcaac
aagatatcgt ggattgataa ttacttcaac tatctaaaag ttgtcaatgt cagtgcatca
accaaaagtg attttataaa cattctcaag aattcctttc tgaagagccc ggagtatcag
cacttcacag aggacatcat tttctcaaaa aatgg----- -ggacgagta tgacatcatt
gcatcaagga tgtacttggt agcacgaacc actgagaaga ccagggagga ggtggtggaa
ctgctggaga gactcagacc actctccctc attaacagca tcaagttcat tgtcttcaac
cctacctttg tgttcatgga ccgctacagt tcctcggtcg tctcgccaat cctcacatca
gggttcagcg tcctgaccgt cctcatcctt actttcttcc tcgtcatcaa ccccctgggg
aac
>Characidae_Hemibrycon_huambonicus_3_1
acccagcaga aactgtttag caactacagc cctgtgatag ggttctacat ttatgaaccc
attgaatact ggaactctac agtgcaggag cacctcaaaa ctctcggtca gggcttcaac
aagatatcgt ggattgataa ttacttcaac tatctaaaag ttgtcaatgt cagtgcatca
accaaaagtg attttataaa cattctcaag aattcctttc tgaagagccc ggagtatcag
cacttcacag aggacatcat tttctcaaaa aatgg----- -ggacgagta tgacatcatt
gcatcaagga tgtacttggt agcacgaacc actgagaaga ccagggagga ggtggtggaa
ctgctggaga gactcagacc actctccctc attaacagca tcaagttcat tgtcttcaac
cctacctttg tgttcatgga ccgctacagt tcctcggtcg tctcgccaat cctcacatca
gggttcagcg tcctgaccgt cctcatcctt actttcttcc tcgtcatcaa ccccctgggg
aac
>Characidae_Hemibrycon_jabonero_2_1
acccagcaga aactgtttag caactacagc cctgtgatag ggttctacat ttatgaaccc
attgaatact ggaactctac agtgcaggag cacctcaaaa ctctaggtca gggcttcaac
aagatatcat ggattgataa ttacttcaac tatctaaaag ttgtcaatgt cagtgcatca
accaaaagtg attttataaa cattctcaag aattcctttc tgaagagccc ggagtatcag
cacttcacag aggacataat tttctcgaaa aatgg----- -ggacgagta tgacataatt
gcatcaagga tgtatttggt agcacgaacc actgagaaga ccagggagga ggtggtggaa
ctgctggaga gactcagacc actttccctc attaacagca tcaagttcat tgtcttcaac
cctacctttg tgttcatgga ccgctacagt tcctcggtcg tctcgccaat cctcacatca
gggttcagcg tcctgaccgt cctcatcctg actttcttcc tcgtcatcaa ccccctggga
aac
>Characidae_Hemibrycon_jelskii_2_1
acccagcaga aactgtttag caactacagc cctgtgatag ggttctacat ttatgaaccc
attgaatact ggaactctac agtgcaggag cacctcaaaa ctctcggtca gggcttcaac
aagatatcgt ggattgataa ttacttcaac tatctaaaag ttgtcaatgt cagtgcatca
accaaaagtg attttataaa cattctcaag aattcctttc tgaagagccc cgagtatcag
cacttcaccg aggacatcat tttctcgaaa aatgg----- -ggacgagta tgacatcatt
gcatcaagga tgtacttggt agcacgaacc actgagaaga ccagggagga ggtggtggaa
cttctggaga gactcagacc actctccctc attaacagca tcaagttcat tgtcttcaac
cctacctttg tgttcatgga ccgctacagt tcctcggtcg tctcgccaat cctcacatca
gggttcagcg tcctgaccgt cctcatcctg actttcttcc tcgtcatcaa ccccctggga
aac
>Characidae_Hemibrycon_loisae_1_1
acccagcaga aactgtttag taactacagc cctgtgatag ggttctacat ttatgaaccc
attgaatact ggaactccac agtgcaggag cacctcaaaa ctctcggtca gggcttcaac
aagatatcgt ggattgataa ttacttcaac tatctaaaag ttgctaatgt cagtgcatca
accaaaagtg attttataaa cattctcaag aattcctttc tgaagagccc agagtatcag
cacttcactg aggacataat tttctcgaaa aatgg----- -ggacgagta tgacatcatt
gcatctagga tgtacttggt agcaagaacc acagagaaga ccagggagga ggtggtggaa
ctgctggaga gactcagacc actatctctt attaacagca tcaagttcat tgtcttcaac
cctacctttg tgtttatgga ccgctacagt tcctcagttg tctcaccaat cctcacatca
gggttcagtg tcctgaccgt cctcatcctg actttcttcc tcgtcatcaa ccccctggga
aac
>Characidae_Hyphessobrycon_eques_2_1
acccagcaga aactgttcag caactacagc cctgtgatag ggttctacat ttatgaaccc
attgaatact ggaactctac agtgcaggag cacctcaaga ctctgggcca gggtttcaat
aagatatcgt ggattgataa ttacttcaac tatctaaaag tggccaatgt cagtgcatca
accaaaagtg attttataaa cattctcaag aattctttcc tgaagagccc ggagtaccag
cacttcacgg aggacatcat tttctcgaag aatgg----- -ggacgagta tgacatcatc
gcatctagga tgtacttggt agcaagaacc acagagaaga ctagggagga ggtggtggaa
ctgctggaga gactcagacc actctccctc attaacagca tcaagttcat tgtcttcaac
cctacctttg tgttcatgga ccgctacagc tcctcggtyg tttcgccgat cctcacgtcg
ggattcagcg tcctgaccgt cctcatcctg actttcttcc tcgtcatcaa ccccctggga
aac
>Characidae_Knodus_heteresthes_1_1
acccagcaga aactgttcag caactacagc cccgtgatag gcttctacat ttacgaaccc
atcgaatact ggaactctac ggtgcaggag cacctcaaaa ctctcggcca gggcttcaac
aagatatcgt ggatcgataa ctacttcaac tatctaaaag tcgtcaacgt cagcgcgtcg
accaaaagcg actttataaa cattctcaag aactccttcc tgaagagccc ggagtaccag
cacttcaccg aggacatcat tttctccaag aacgg----- -ggacgagta cgacatcatc
gcgtcgagga tgtacctggt ggcgagaacc acggagaaga ccagggagga ggtggtggag
ctgctggaga gactcaggcc gctctccctc attaacagca tcaagttcat cgtcttcaac
cccaccttcg tgttcatgga ccgctacagc tcctcggtcg tctcgccgat cctcacgtcg
ggcttcagcg ccctgaccgt cctcatcctg accttcttcc tcgtcatcaa ccccctgggg
aac
>Characidae_Knodus_heteresthes_2_1
acccagcaga aactgttcag caactacagc cctgtgatwg gsttctacat ttacgaaccc
atcgaatact ggaactctac rgtgcaggag cacctcaaaa ctctcggyca gggcttcaac
aagatatcgt ggattgataa ctacttcaac tatctaaaag tcgtcaaygt cagcgcatcg
accaaaagcg attttataaa cattctcaag aaytccttcc tgaagagccc ggagtatcag
cacttcaccg aggacatcat tttctcgaaa aacgg----- -ggacgagta cgacatcaty
gcgtcaagga tgtacctggt agcgagaacc acggagaaga ccagggagga ggtggtggaa
ctgctggaga gactcaggcc gctctccctc atyaacagca tcaagttcat tgtcttcaac
cctacctttg tgttcatgga ccgctacagt tcctcagtsg tctcgccgat cctcacgtcg
gggttcagtg tcctgaccgt cctcatcctg actttcttcc tcgtcatcaa ccccctggga
aac
>Characidae_Knodus_moenkhausii_1_1
acccagcaga aactgttcag caactacagc cccgtgatag gcttctacat ttacgagccc
atcgaatact ggaactctac ggtgcaggag cacctcaaaa ctctcggcca gggcttcaac
aagatatcgt ggatcgataa ctacttcaac tatctaaaag tggtcaacgt cagcgcgtcg
accaaaagcg actttataaa cattctcaag aactccttcc tgaagagccc ggagtatcag
cacttcaccg aggacatcat tttctcgaaa aacgg----- -ggacgagta cgacatcatc
gcgtcgagga tgtacctggt ggcgaggacc acggagaaga ccagggagga ggtggtggag
ctgctggaga ggctcaggcc gctctccctc attaacagca tcaagttcat cgtcttcaac
cccaccttcg tgttcatgga ccgctacagc tcctcggtgg tctcgccgat cctcacctcg
ggcttcagcg tcctgaccgt cctcatcctg actttcttcc tcgtcatcaa ccccctggga
aac
>Characidae_Knodus_smithi_1_1
acccagcaga aactgtttag caactacagc cctgtgatag ggttctacat ttatgaacct
attgaatact ggaactccac agtgcaggag cacctcaaaa ctcttggcca gggtttcaat
aagatatcgt ggattgataa ttactttaac tatctaaaag ttgccaacgt cagtgcatca
accaaaagtg attttataaa cattctcaaa aattcctttc tgaagagccc ggagtatcag
cacttcactg aggacatcat tttctcgaaa aatgg----- -ggacgagta tgacatcatt
gcttctagga tgtacttggt agcaagaacc acagaaaaga ccagggagga ggtggtggaa
ctgctggaaa gactcagacc actctccctc attaacagca tcaagttcat tgtcttcaac
ccaacctttg tgttcatgga ccgctacagt tcctcagtcg tctcgccaat cctcacatca
gggttcagta tcctgaccgt cctcatcctg actttctttc tcgtcatcaa ccccttggga
aac
>Characidae_Knodus_smithi_2_1
acccagcaga aactgttcag caactacagc cctgtgatwg gcttctacat ytacgaaccc
atcgaatact ggaactctac rgtgcaggag cacctcaaaa ctctcggyca gggcttcaay
aagatatcgt ggattgataa ytacttcaac tatctaaaag tygtcaaygt cagcgcatcg
accaaaagcg attttataaa cattctcaag aaytccttyc tgaagagccc ggagtatcag
cacttcaccg aggacatcat tttctcgaaa aacgg----- -ggacgagta cgacatcatt
gcgtcaagga tgtacctggt agcgagaacc acggagaaga ccagggagga ggtggtggaa
ctgctggaga gactcaggcc gctctccctc atyaacagca tcaagttcat tgtcttcaac
cctacctttg tgttcatgga ccgctacagt tcctcagtsg tctcgccgat cctcacgtcg
gggttcagtg tcctgaccgt cctcatcctg actttcttcc tcgtcatcaa ccccctggga
aac
>Characidae_Piabina_argentea_1_1
acccagcaga aactgttcag caactacagc cctgtgattg gcttctacat ttacgaaccc
atcgaatact ggaactctac ggtgcaggag cacctcaaaa ctctcggcca gggcttcaac
aagatatcgt ggattgataa ctacttcaac tatctaaaag tcgtcaacgt cagcgcatcg
accaaaagcg attttataaa cattctcaag aactccttcc tgaagagccc ggagtatcag
cacttcaccg aggacatcat tttctcgaaa aacgg----- -ggacgagta cgacatcatt
gcgtcaagga tgtacctggt agcgagaacc acggagaaga ccagggagga ggtggtggaa
ctgctggaga gactcaggcc gctctccctc attaacagca tcaagttcat tgtcttcaac
cctacctttg tgttcatgga ccgctacagt tcctcagtgg tctcgccgat cctcacgtcg
gggttcagtg tcctgaccgt cctcatcctg actttcttcc tcgtcatcaa ccccctggga
aac
>Characidae_Xenurobrycon_coracoralinae_1_1
acccagcaga aactgtttag caactacagc cctgtgatag gsttctacat ttaygaaccy
atygaatact ggaactcyac agtgcaggag cacctcaaaa ctctyggyca gggcttcaay
aagatatcgt ggattgataa ttacttyaac tatctaaaag tygycaaygt cagtgcatcr
accaaaagyg attttataaa cattctcaar aattccttyc tgaagagccc ggagtatcag
cacttcacyg aggacatcat tttctcraaa aawgg----- -ggacgagta ygacatcatt
gcktcwagga tgtacttggt wgcaagmacc acrgaaaaga ccagggagga ggtggtggaa
ytgctggara gactcagacc actctccctc attaayagca tcaagttcat tgtcttcaac
ccwacctttg tgttcatgga ccgctacagt tcctcagtyg tctcgccrat cctcacrtcr
gggttcagtg tcctgaccgt yctcatcctg actttcttyc tygtcatcaa ccccttggga
aac
>Cichlidae_Retroculus_lapidifer_1_1
acccagcaga aatactttag taactacagt ccagtgattg ggttttatat ttatgaaccc
atcgagtact ggaactccac agtgcaggag cacttgaaga ctttgagtca tggtttcaac
aagatctctt ggatggacaa ctttttccac tatctacggg tagtgaatgt gagtgcatca
actaagaatg acttcatcac catccttaag ggttcctttc tacgcagccc agaataccag
cacttcacag aggacatcat attttcaaag aaccgtgaga cggacgaata tgacattatt
gcctcaagga tgtacttggt agcgcggacc actgaaaaga agcgtgagga ggtggtggag
cttttggaaa agcttcgtcc cttgatgttg atcaacagca tcaaattcat tgccttcaat
ccaacgtttg tgttcatgga ccggtacagc tcctctgtca tctcccccat tctgacctca
ggcttcagcg tactcaccat cctcatcctc actttcttcc tggtcatcaa ccccttagga
aac
>Cichlidae_Vieja_hartwegi_1_1
acccagcaga aatactttag taactacagt ccagtgattg ggttttatat ttatgaaccc
atcgagtact ggaactccac agtgcaggag cacttgaaga ctctgagtca tggtttcaac
aagatttctt ggatggacaa ctttttccac tacctgcggg tagtgaatgt gagtgcatca
actaagactg acttcatcac cattcttaag ggttccttcc tacgcagccc agagtaccag
cacttcacag aggacatcat attttccaag aaccgtgaga cggacgaata cgacattatt
gcctcaagga tgtacttggt agcgcggacc actgagaaga agcgggagga ggtggtggag
cttttggaaa agcttcgtcc cttgatgttg atcaacagca tcaaattcat tgccttcaat
ccaacgtttg tgttcatgga ccggtacagc tcctctgtca tctcccccat tctgacctca
ggcttcagcg tactcaccat cctcatcctc actttcttcc tggtcatcaa ccccttggga
aac
>Characidae_Attonitus_bounites_1_1
acccagcaga aactgttcag caactacagc cctgtgatag gcttctacat ttacgaaccc
atcgagtact ggaactctac agtgcaggag cacctcaaaa ctctcggtca gggcttcaac
aagatatcgt ggatcgacaa ctacttcaac tatctaaaag tcgtcaatgt cagcgcatcg
accaaaagcg attttataaa cattctcaag aattccttcc tgaagagccc ggagtatcag
cacttcacgg aggacatcat tttctcgaaa aacgg----- -ggacgagta cgacatcatc
gcgtcgagga tgtacttggt agcgagaacc acggagaaga ccagggagga ggtggtggag
ctgctggaga gactcaggcc gctctccctc attaacagca tcaagttcat cgtcttcaac
cccacctttg tgttcatgga ccgctacagt tcctcggtcg tctcgccgat cctcacgtcg
gggttcagtg tcctgaccgt cctcatcctg actttcttcc tcgtcatcaa ccccctggga
aac
>Characidae_Attonitus_ephimeros_1_1
acccagcaga aactgttcag caactacagc cctgtgatag gcttctacat ttacgaaccc
atcgagtact ggaactctac agtgcaggag cacctcaaaa ctctcggtca gggcttcaac
aagatatcgt ggatcgacaa ctacttcaac tatctaaaag tcgtcaatgt cagcgcatcg
accaaaagcg attttataaa cattctcaag aattccttcc tgaagagccc ggagtatcag
cacttcacgg aggacatcat tttctcgaaa aacgg----- -ggacgagta cgacatcatc
gcgtcgagga tgtacttggt agcgagaacc acggagaaga ccagggagga ggtggtggag
ctgctggaga gactcaggcc gctctccctc attaacagca tcaagttcat cgtcttcaac
cccacctttg tgttcatgga ccgctacagt tcctcggtcg tctcgccgat cctcacgtcr
gggttcagtg tcctgaccgt cctcatcctg actttcttcc tcgtcatcaa ccccctggga
aac
>Characidae_Bryconamericus_ikaa_2_1
acccagcaga aactgttcag caactacagc cctgtgatag gcttctacat ttacgaaccc
atcgaatact ggaactctac agtgcaggag cacctcaaaa ctctcggtca gggcttcaac
aagatatcgt ggattgataa ctacttcaac tatctaaaag tcgtcaatgt cagcgcatcg
accaaaagcg attttataaa cattctcaag aattccttcc tgaagagccc ggagtatcag
cacttcaccg aggacatcat tttctcgaaa aacgg----- -ggacgagta cgacatcatt
gcgtcaagga tgtacctggt agcgagaacc acggagaaga ccagggagga ggtggtggaa
ctgctggaga gactcaggcc gctctccctc attaacagca tcaagttcat tgtcttcaac
cctacctttg tgttcatgga ccgctacagt tcctcagtcg tctcgccgat cctcacgtcg
gggttcagtg tcctgaccgt cctcatcctg actttcttcc tcgtcatcaa ccccctggga
aac
>Characidae_Creagrutus_bolivari_1_1
acccagcaga aactgttcag caactacagc cctgtgatag gcttctacat ttatgaaccc
atcgaatact ggaactccac ggtgcaggag cacctcaaga ctctcggcca gggcttcaac
aagatatcgt ggatygataa ctacttcaac tatctgaaag tcgtcaatgt cagcgcgtcg
accaaaagcg attttataaa catcctgaag aattcctttc tgaagagccc ggagtatcag
cacttcaccg aggacatcat cttctcgaaa aacgg----- -ggacgagta cgacatcatc
gcgtcgagga tgtacttggt agcgaggacc acggagaaga ccagggagga ggtggtggaa
ctgctggaga gactcaggcc gctctccctc atcaacagca tcaagttcat tgtcttcaac
cctacctttg tgttcatgga ccgctacagt tcctcagtcg tctcgccgat cctcacgtcg
ggcttcagcg tcctgaccgt cctcatcctg actttcttcc tcgtcatcaa ccccctggga
aac
>Characidae_Creagrutus_brevipinnis_1_1
acccagcaga aactgttcag caactacagc cctgtgatag gcttctacat ttatgaaccc
atcgaatact ggaactctac agtgcaggag cacctcaaaa ctctcggcca gggcttcaac
aagatatcgt ggattgataa ctacttcaac tatctaaaag tcgtcaatgt cagcgcatcg
accaaaagcg attttataaa catcctcaag aattcctttc tgaagagccc agagtatcag
cacttcaccg aggacatcat tttctcaaaa aacgg----- -ggacgagta cgacatcatt
gcgtcgagga tgtacttggt agcgagaacc acggagaaga ccagggagga ggtggtggaa
ctgctggaga gactcaggcc gctctccctc attaacagca tcaagttcat tgtcttcaac
cctacctttg tgttcatgga ccgctacagt tcctcagtcg tctcgccgat cctcacgtcg
ggcttcagtg tcctgaccgt actcatcctg actttcttcc tcgtcatcaa ccccctggga
aac
>Characidae_Creagrutus_maxillaris_1_1
acccagcaga aactgttcag caactacagc ccggtgatag gcttctacat ttatgaaccc
atcgaatact ggaactccac agtgcaggag cacctcaaaa ctctcggcca gggcttcaac
aagatatcgt ggattgataa ctacttcaac tatctgaaag tcgtcaatat cagcgcatcg
accaaaagcg attttataaa catcctgaag aattcctttc tgaagagccc ggagtatcag
cacttcaccg aggacatcat cttctcgaaa aacgg----- -ggacgagta cgacatcatc
gcgtcgagga tgtacttggt agcgaggacc acggagaaga ccagggagga ggtggtggaa
ctgctggaga gactcaggcc gctctccctc atcaacagca tcaagttcat tgtcttcaac
cctacctttg tgttcatgga ccgctacagc tcctccgtcg tctcgccgat cctcacgtcg
ggcttcagcg tcctgaccgt cctcatcctg actttcttcc tcgtcatcaa ccccctggga
aac
>Characidae_Creagrutus_phasma_1_1
acccagcaga aactgttcag caactacagc ccggtgatag gcttctacat ttatgaaccc
atcgaatact ggaactccac agtgcaggag cacctcaaaa ctctcggcca gggcttcaac
aagatatcgt ggattgataa ctacttcaac tacctgaaag tcgtcaatgt cagcgcatcg
accaaaagcg attttataaa catcctgaag aattcctttc tgaagagccc ggagtatcag
cacttcaccg aggacatcat cttctcgaaa aacgg----- -ggacgagta cgacatcatc
gcgtcgagga tgtacttggt agcgaggacc acggagaaga ccagggagga ggtggtggaa
ctgctggaga gactcaggcc gctctccctc atcaacagca tcaagttcat tgtcttcaac
cctacctttg tgttcatgga ccgctacagt tcctccgtcg tctcgccgat cctcacgtcg
ggcttcagtg tcctgaccgt cctcatcctg actttcttcc tcgtcatcaa ccccctggga
aac
>Characidae_Diapoma_alburnum_3_1
acccagcaga aactgttcag caactacagc cctgtgatag gcttctacat ctacgaaccc
atcgaatact ggaactctac agtgcaggag cacctcaaaa ctctcggtca gggcttcaac
aagatatcgt ggattgataa ctacttcaac tatctaaaag tcgtcaatgt cagcgcatcg
accaaaagcg attttataaa cattctcaag aattccttcc tgaagagccc ggagtatcag
cacttcaacg aggacataat tttctcgaaa aacgg----- -ggacgagta cgacatcatc
gcgtcaagga tgtacctggt agcgagaacc acggagaaga ccagggagga ggtggtggaa
ctgctggaga gactcaggcc gctctccctc atcaacagca tcaagttcat tgtcttcaac
cctacctttg tgttcatgga ccgctacagt tcctcagtcg tctcgccgat cctcacgtcg
gggttcagtg tcctgaccgt cctcatcctg actttcttcc tcgtcatcaa ccccctggga
aac
>Characidae_Diapoma_dicropotamicus_1_1
acccagcaga aactgttcag caactacagc cctgtgatag gcttctacat ctacgaaccc
atcgaatact ggaactctac agtgcaggag cacctgaaaa ctctcggtca gggcttcaac
aagatatcgt ggattgataa ctacttcaac tatctaaaag tcgtcaatgt cagcgcatcg
accaaaagcg attttataaa cattctcaag aattccttcc tgaagagccc ggagtatcag
cacttcaccg aggacatcat tttctcgaaa aacgg----- -ggacgagta cgacatcatc
gcgtcaagga tgtacctggt agcgagaacc acggagaaga ccagggagga ggtggtggaa
ctgctggaga gactcaggcc gctctccctc atcaacagca tcaagttcat tgtcttcaac
cctacctttg tgttcatgga ccgctacagt tcctcagtcg tctcgccgat cctcacgtcg
gggttcagtg tcctgaccgt cctcatcctg actttcttcc tcgtcatcaa ccccctggga
aac
>Characidae_Diapoma_lepiclastum_1_1
acccagcaga aactgttcag caactacagc cctgtgatag gsttctacat ytacgaaccc
atygaatact ggaactctac agtgcaggag cacctcaaaa ctctcggtca gggcttcaac
aagatatcrt ggattgataa ctacttcaac tatctaaaag tcgtcaatgt cagcgcatcg
accaaaagcg attttataaa cattctcaag aattccttcc tgaagagccc ggagtatcag
cacttcacag aggacatcat tttctcgaaa aacgg----- -ggacgagta cgacatcatc
gcgtcaagga tgtacctggt agcgagaacc acggagaaga ccagggagga ggtggtggaa
ctgctggaga gactcaggcc gctctccctc atcaacagca tcaagttcat tgtcttcaac
cctacctttg tgttcatgga ccgctacagt tcctcrgtcg tctcgccgat cctcacgtcg
gggttcagtg tcctgaccgt cctcatcctg actttcttcc tcgtcatcaa ccccctggga
aac
>Characidae_Diapoma_tipiaia_1_1
acccagcaga aactgttcag caactacagc cctgtgatag gcttctacat ctacgaaccc
atcgaatact ggaactctac agtgcaggag cacctcaaaa ctctcggtca gggcttcaac
aagatatcgt ggattgataa ctacttcaac tatctaaaag tcgtcaatgt cagcgcatcg
accaaaagcg attttataaa cattctcaag aattccttcc tgaagagccc ggagtatcag
cacttcaccg aggacatcat tttctcgaaa aacgg----- -ggacgagta cgacatcatc
gcgtcaagga tgtacctggt agcgagaacc acggagaaga ccagggagga ggtggtggaa
ctgctggaga gactcaggcc gctctccctc atcaacagca tcaagttcat tgtcttcaac
cctacctttg tgttcatgga ccgctacagt tcctcagtcg tctcgccgat cctcacgtcg
gggttcagtg tcctgaccgt cctcatcctg actttcttcc tcgtcatcaa ccccctggga
aac
>Characidae_Diapoma_tipiaia_2_1
acccagcaga aactgttcag caactacagc cctgtgatag gcttctacat ctacgaaccc
atcgaatact ggaactctac agtgcaggag cacctcaaaa ctctcggtca gggcttcaac
aagatatcgt ggattgataa ctacttcaac tatctaaaag tcgtcaatgt cagcgcatcg
accaaaagcg attttataaa cattctcaag aattccttcc tgaagagccc ggagtatcag
cacttcaccg aggacatcat tttctcgaaa aacgg----- -ggacgagta cgacatcatc
gcgtcaagga tgtacctggt agcgagaacc acggagaaga ccagggagga ggtggtggaa
ctgctggaga gactcaggcc gctctccctc atcaacagca tcaagttcat tgtcttcaac
cctacctttg tgttcatgga ccgctacagt tcctcagtcg tctcgccgat cctcacgtcg
gggttcagtg tcctgaccgt cctcatcctg actttcttcc tcgtcatcaa ccccctggga
aac
>Characidae_Hemibrycon_inambari_2_1
acccagcaga aactgtttag caactacagc cctgtgatag ggttctacat ttatgaaccc
attgaatact ggaactctac agtgcaggag cacctcaaaa ctcttggtca gggcttcaac
aagatatcgt ggattgataa ttacttcaac tatctaaaag ttgtcaatgt cagtgcatca
accaaaagtg attttataaa cattctcaag aattcctttt tgaagagccc ggagtatcag
cacttcaccg aggacatcat tttctcgaaa aatgg----- -ggacgagta tgacatcatt
gcatcaagga tgtacttggt agcacgaacc actgagaaga ccagggagga ggtggtggaa
ctgctggaga gactcagacc actctccctc attaacagca tcaagttcat tgtcttcaac
cctacctttg tgtttatgga ccgctacagt tcctcggtcg tctcaccaat cctcacatca
gggttcagtg tcctgaccgt cctcatcctg actttcttcc tcgtcatcaa ccccctgggg
aac
>Characidae_Knodus_chapadae_2_1
acccagcaga aactgttcag caactacagc cccgtgatag gcttctacat ttacgagccc
atcgaatact ggaactctac ggtgcaggag cacctcaaaa ctctcggcca gggcttcaac
aagatatcgt ggatcgataa ctacttcaac tatctaaaag tggtcaacgt cagcgcgtcg
accaaaagcg actttataaa cattctcaag aactccttcc tgaagagccc ggagtatcag
cacttcaccg aggacatyat tttctcgaaa aacgg----- -ggacgagta ygacatcatc
gcgtcgagga tgtacctggt ggcgaggacc acggagaaga ccagggagga ggtggtggag
ctgctggaga ggctcaggcc gctctccctc attaacagca tcaagttcat cgtcttcaac
cccaccttcg tgttcatgga ccgctacagc tcctcggtgg tctcgccgat cctcacgtcg
ggcttcagcg ttctgaccgt cctcatcctg actttcttcc tcgtcatcaa ccccctggga
aac
>Characidae_Knodus_megalops_1_1
acccagcaga aactgttcag caactacagc cccgtgatag gcttctacat ttacgagccc
atcgaatact ggaactctac agtgcaggag cacctcaaaa ctctcggcca gggcttcaac
aagatatcgt ggatcgataa ctacttcaac tatctaaaag tggtcaacgt cagcgcgtcg
accaaaagcg actttataaa cattctcaag aactccttcc tgaagagccc ggagtatcag
cacttcaccg aggacatcat tttctcgaaa aacgg----- -ggacgagta cgacatcatc
gcgtcgagga tgtacctggt ggcgaggacc acggagaaga ccagggagga ggtggtggag
ctgctggaga ggctcaggcc gctctccctc atcaacagca tcaagttcat cgtcttcaac
cccaccttcg tgttcatgga ccgctacagc tcctcggtcg tctcgccgat cctcacgtcg
ggcttcagcg tcctgaccgt cctcatcctg actttcttcc tcgtcatcaa ccccctgggg
aac
>Characidae_Lepidocharax_burnsi_1_1
acccagcaga aactgtttag caactacagc cctgtgatag gcttctacat ttatgaaccc
atcgaatact ggaactctac agtgcaggag cacctcaaaa ctctcggtca gggcttcaac
aagatatcgt ggattgataa ttacttcaac tatctaaaag tcgtcaatgt cagtgcatcg
accaaaagcg attttataaa cattctcaag aattcctttc tgaagagccc ggagtatcag
cacttcaccg aggacatcat tttctcgaaa aaagg----- -ggacgagta cgacatcatt
gcgtcaagga tgtacttggt agcgagaacc acggagaaga ccagggagga ggtggtggaa
ctgctggaga gactcagacc actctccctc atcaacagya tcaagttcat tgtcttcaac
cctaccttcg tgttcatgga ccgctacagt tcctcagttg tctcgccgat cctcacgtcg
gggttcagtg tcctgaccgt cctcatcctg actttcttcc tcgtcatcaa ccccctggga
aac
>Characidae_Lepidocharax_burnsi_2_1
acccagcaga aactgtttag caactacagc cctgtgatag gcttctacat ttatgaaccc
atcgaatact ggaactctac agtgcaggag cacctcaaaa ctctcggtca gggcttcaac
aagatatcgt ggattgataa ttacttcaac tatctaaaag tcgtcaatgt cagtgcatcg
accaaaagcg attttataaa cattctcaag aattcctttc tgaagagccc ggagtatcag
cacttcaccg aggacatcat tttctcgaaa aaagg----- -ggacgagta cgacatcatt
gcgtcaagga tgtacttggt agcgagaacc acggagaaga ccagggagga ggtggtggaa
ctgctggaga gactcagacc actctccctc atcaacagca tcaagttcat tgtcttcaac
cctacctttg tgttcatgga ccgctacagt tcctcagttg tctcgccgat cctcacatcg
gggttcagtg tcctgaccgt cctcatcctg actttcttcc tcgtcatcaa ccccctggga
aac
>Characidae_Markiana_nigripinnis_2_1
acccagcaga aactgtttag caactatagc cctgttatag ggttctatat ttatgagccc
atcgaatact ggaactccac agtgcaggag cacctcaaaa ctctcggtca gggcttcaat
aagatatcgt ggattgataa ttacttcaac tatctaaaag ttgccaatgt cagtgcatca
accaaaagtg attttataaa cattcttaag aattcctttt tgaagagccc agagtatcaa
cacttcactg aggacataat tttctcaaaa aatgg----- -ggacgagta tgacatcatt
gcatctagga tgtacttggt agcaagaacc acagagaaga ccagggagga ggtggtggaa
ctgctggaga gactcagacc actctctctt attaacagca tcaagttcat tgtcttcaac
cctacctttg tgttcatgga ccgctacagt tcctcagttg tctcaccaat actcacatca
gggttcagtg tcctgaccgt cctcatcctg actttcttcc ttgtcatcaa ccccctggga
aac
>Characidae_Markiana_nigripinnis_3_1
acccagcaga aactgtttag caactatagc cctgttatag ggttctatat ttatgagccc
atcgaatact ggaactccac agtgcaggag cacctcaaaa ctctcggtca gggcttcaat
aagatatcgt ggattgataa ttacttcaac tatctaaaag ttgccaatgt cagtgcatca
accaaaagtg attttataaa cattcttaag aattcctttt tgaagagccc agagtatcaa
cacttcactg aggacataat tttctcaaaa aatgg----- -ggacgagta tgacatcatt
gcatctagga tgtacttggt agcaagaacc acagagaaga ccagggagga ggtggtggaa
ctgctggaga gactcagacc actctctctt attaacagca tcaagttcat tgtcttcaac
cctacctttg tgttcatgga ccgctacagt tcctcagttg tctcaccaat actcacatca
gggttcagtg tcctgaccgt cctcatcctg actttcttcc ttgtcatcaa ccccctggga
aac
>Characidae_Rhinobrycon_negrensis_1_1
acccagcaga aactgttcag caactacagc ccygtgatag gcttctacat ttacgaaccc
atcgaatact ggaactctac agtgcaggag cacctcaaaa ctctcggcca gggcttcaac
aagatatcgt ggatygataa ctacttcaac tatctaaaag tcgtcaacgt cagcgcgtcg
accaaaagcg aytttataaa catyctcaag aactccttcc tgaagagccc ggagtatcag
cacttcaccg aggacatcat tttctcgaaa aacgg----- -kgacgagta cgacatcaty
gcgtcragga tgtacctggt ggcgagaacc acggagaaga ccagggagga ggtggtggaa
ctgctggaga gactcaggcc gctctccctc attaacagca tcaagttcat tgtcttcaac
cccaccttyg tgttcatgga ccgctacagy tcctcrgtcg tctcgccgat cctcacgtcg
gggttcagtg tcctsaccgt cctcatcctg actttcttcc tcgtcatcaa ccccctgggg
aac
>Characidae_Tyttocharax_tambopatensis_1_1
acccagcaga aactgtttag caactacagc cctgtgatag ggttctacat ttatgaaccc
attgaatact ggaactccac agtgcaggag cacctcaaaa ctctcggcca gggcttcaat
aagatatcct ggattgataa ttacttcaac tatctaaaag ttgccaacgt cagtgcatca
accaaaagtg attttataaa cattctcaaa aattcctttc tgaagagcsc ggagtatcag
cacttcaatg aggacatcat tttctcgaaa aatgg----- -ggatgagta tgacatcatt
gcttctagga tgtacttggt agcaagaacc acagaaaaga ccagggagga ggtggtggaa
ctgctggaga gactcagacc actctccctc attaacagca tcaagttcat tgtcttcaac
ccaacctttg tgttcatgga ccgctacagt tcctcagtcg tctcaccaat cctcacatca
ggattcagtg tcctgaccgt cctcatcctc actttctttc tcgtcattaa ccccctggga
aac
>Characidae_Attonitus_irisae_2_1
acccagcaga aactgttcag caactacagc cctgtgatag gcttctacat ttacgaaccc
atcgagtact ggaactctac agtgcaggag cacctcaaaa ctcttggtca gggcttcaac
aagatatcgt ggatcgacaa ctacttcaac tatctaaaag tcgtcaatgt cagcgcatcg
accaaaagcg attttataaa cattctcaag aattccttcc tgaagagccc ggagtatcag
cacttcacgg aggacatmat tttctcgaaa aacgg----- -ggacgagta cgacatcatc
gcctcgagga tgtacttggt agcgagaacc acggagaaga ccagggagga ggtggtggag
ctgctggaga gactcaggcc gctctccctc attaacagca tcaagttcat cgtcttcaac
cctacctttg tgttcatgga ccgctacagt tcctcggtcg tctcgccgat cctcacgtcc
gggttcagtg tcctgaccgt cctcatcctg actttcttcc tcgtcatcaa ccccctggga
aac
>Characidae_Attonitus_irisae_3_1
acccagcaga aactgttcag caactacagc cctgtgatag gcttctacat ttacgaaccc
atcgagtact ggaactctac agtgcaggag cacctcaaaa ctcttggtca gggcttcaac
aagatatcgt ggatcgacaa ctacttcaac tatctaaaag tcgtcaatgt cagcgcatcg
accaaaagcg attttataaa cattctcaag aattccttcc tgaagagccc ggagtatcag
cacttcacgg aggacatcat tttctcgaaa aacgg----- -ggacgagta cgacatcatc
gcctcgagga tgtacttggt agcgagaacc acggagaaga ccagggagga ggtggtggag
ctgctggaga gactcaggcc gctctccctc attaacagca tcaagttcat cgtcttcaac
cctacctttg tgttcatgga ccgctacagt tcctcggtcg tctcgccgat cctcacgtcc
gggttcagtg tcctgaccgt cctcatcctg actttcttcc tcgtcatcaa ccccctggga
aac
>Characidae_Ceratobranchia_obtusirostris_1_1
acccagcaga aactgttcag caactacagc cctgtgatag gcttctacat ttacgaaccc
atcgaatact ggaactctac agtgcaggag cacctcaaaa ctctcggcca gggcttcaac
aagatatcgt ggatygacaa ctacttcaac tatctaaaag tcgtcaatgt cagcgcatcg
accaaaagcg attttataaa cattctcaag aattccttcc tgaagagccc ggagtaccag
cacttcacgg aggacatcat tttctcgaaa aacgg----- -ggacgagta cgacatcatc
gcgtcgagga tgtacctggt tgcgagaacc acggagaaga ccagggagga ggtggtggaa
ctgctggaga gactcaggcc gctctccctc attaacagca tcaagttcat cgtcttcaac
cctacctttg tgttcatgga ccgctacagt tcctcggtcg tctcgccgat cctcacgtcg
gggttcagcg tcctgaccgt cctcatcctg actttcttcc tcgtcatcaa ccccctggga
aac
>Characidae_Chrysobrycon_myersi_1_1
acccagcaga aactgtttag caactacagc cctgtgatag ggttctacat ttatgaaccc
atygartact ggaactctac agtgcaggag cacctcaara ctctyggtca gggcttcaay
aagatatcgt ggattgataa ttacttcaac tatctyaaag ttgycaatgt cagtgcatca
accaaaagtg attttataaa cattctcaag aattcctttc tgaagagccc ggagtatcar
cacttcackg aggacatcat tttctcraaa aatgg----- -ggacgagta ygacatcatt
gcrtmaagga tgtacttggt agcaagaacc acwgagaaga ccagrgagga ggtggtggaa
ctgctggaga gactcagacc actctccctc attaacagca tcaagttcat hgtyttcaac
cctacytttg tgttcatgga ccgctacagt tcctcrgtcg tctcgccrat cctcacrtca
gggttcagyg tcctgaccgt cctcatcctg actttcttcc tygtcatcaa ccccctggga
aac
>Characidae_Diapoma_dicropotamicus_2_1
acccagcaga aactgttcag caactacagc cctgtgatag gcttctacat ctacgaaccc
atcgaatact ggaactctac agtgcaggag cacctgaaaa ctctcggtca gggcttcaac
aagatatcgt ggattgataa ctacttcaac tatctaaaag tcgtcaatgt cagcgcatcg
accaaaagcg attttataaa cattctcaag aattccttcc tgaagagccc ggagtatcag
cacttcaccg aggacatcat tttctcgaaa aacgg----- -ggacgagta cgacatcatc
gcgtcaagga tgtacctggt agcgagaacc acggagaaga ccagggagga ggtggtggaa
ctgctggaga gactcaggcc gctctccctc atcaacagca tcaagttcat tgtcttcaac
cctacctttg tgttcatgga ccgctacagt tcctcagtcg tctcgccgat cctcacgtcg
gggttcagtg tcctgaccgt cctcatcctg actttcttcc tcgtcatcaa ccccctggga
aac
>Characidae_Diapoma_lepiclastum_2_1
acccagcaga aactgttcag caactacagc cctgtgatag gcttctacat ctacgaaccc
atcgaatact ggaactctac agtgcaggag cacctcaaaa ctctcggtca gggcttcaac
aagatatcgt ggattgataa ctacttcaac tatctaaaag tcgtcaatgt cagcgcatcg
accaaaagcg attttataaa cattctcaag aattccttcc tgaagagccc ggagtatcag
cacttcacag aggacatcat tttctcgaaa aacgg----- -ggacgagta cgacatcatc
gcgtcaagga tgtacctggt agcgagaacc acggagaaga ccagggagga ggtggtggaa
ctgctggaga gactcaggcc gctctccctc atcaacagca tcaagttcat tgtcttcaac
cctacctttg tgttcatgga ccgctacagt tcctcagtcg tctcgccgat cctcacgtcg
gggttcagtg tcctgaccgt cctcatcctg actttcttcc tcgtcatcaa ccccctggga
aac
>Characidae_Diapoma_obi_1_1
acccagcaga aactgttcag caactacagc cctgtgatag gcttctacat ctacgaaccc
atcgaatact ggaactctac agtgcaggag cacctcaaaa ctctcggtca gggcttcaac
aagatatcrt ggattgataa ctacttcaac tatctaaaag tcgtcaatgt cagcgcatcg
accaaaagcg attttataaa cattctcaag aattccttcc tgaagagccc ggagtatcag
cacttcaccg aggacataat tttctcgaaa aacgg----- -ggacgagta cgacatcatc
gcgtcaagga tgtacctggt agcgagaacc accgagaaga ccagggaaga ggtggtggaa
ctgctggaga gactcaggcc gctctccctc atcaacagca tcaagttcat tgtcttcaac
cctacctttg tgttcatgga ccgctacagt tcctcagtcg tctcgccgat cctcacgtcg
gggttcagtg tcctgaccgt cctcatcctg actttcttcc tcgtcatcaa ccccctggga
aac
>Characidae_Eretmobrycon_miraensis_1_1
acccagcaga aactgtttag taactacagc cctgtgatag ggttctacat ttatgaaccc
attgaatact ggaactccac agtgcaggag cacctcaaaa ctctcggtca gggcttcaac
aagatatcgt ggattgataa ttacttcaac tatctaaaag ttgctaatgt cagtgcatca
accaaaagtg attttataaa cattctcaag aattcctttc tgaagagccc agagtatcag
cacttcactg aggacataat tttctcgaaa aatgg----- -ggacgagta tgacatcatt
gcatctagga tgtacttggt agcaagaacc acagagaaga ccagggagga ggtggtggaa
ctgctggaga gactcagacc actatctctt attaacagca tcaagttcat tgtcttcaac
cctacctttg tgtttatgga ccgctacagt tcctcagttg tctcaccaat cctcacatca
gggttcagtg tcctgaccgt cctcatcctg actttcttcc tcgtcatcaa ccccctggga
aac
>Characidae_Hemibrycon_galvisi_1_1
acccagcaga aactgtttag caactacagc cctgtgatag ggttctacat ttatgaaccc
attgaatact ggaactccac agtgcaggag cacctcaaaa ctctcggtca gggtttcaac
aagatatcgt ggattgataa ttacttcaac tatctaaaag ttgtcaatgt cagtgcatca
accaaaagtg attttataaa cattctcaag aattcctttc tgaagagccc ggagtatcag
cacttcacag aggacatcat tttctcgaaa aatgg----- -ggacgagta tgacatcatt
gcatcaagga tgtacttggt agcacgaacc actgagaaga ccagggagga ggtggtggaa
ctgctggaga gactcagacc actctccctc attaacagca tcaagttcat tgtcttcaac
cctacttttg tgttcatgga ccgctacagt tcctcggtcg tctcgccaat cctcacatca
gggttcagcg tcctgaccgt cctcatcctg actttcttcc tcgtcatcaa ccccctggga
aac
>Characidae_Hemibrycon_galvisi_2_1
acccagcaga aactgtttag caactacagc cctgtgatag ggttctacat ttatgaaccc
attgaatact ggaactccac agtgcaggag cacctcaaaa ctctcggtca gggtttcaac
aagatatcgt ggattgataa ttacttcaac tatctaaaag ttgtcaatgt cagtgcatca
accaaaagtg attttataaa cattctcaag aattcctttc tgaagagccc ggagtatcag
cacttcacag aggacatcat tttctcgaaa aatgg----- -ggacgagta tgacatcatt
gcatcaagga tgtacttggt agcacgaacc actgagaaga ccagggagga ggtggtggaa
ctgctggaga gactcagacc actctccctc attaacagca tcaagttcat tgtcttcaac
cctacttttg tgttcatgga ccgctacagt tcctcggtcg tctcgccaat cctcacatca
gggttcagcg tcctgaccgt cctcatcctg actttcttcc tcgtcatcaa ccccctggga
aac
