# Supplementary material for: Time-calibrated phylogeny of neotropical freshwater fishes
Source: Front Bioinform. 2024 Dec 6;4:1433995. doi: 10.3389/fbinf.2024.1433995 (PMC11659281; doi:10.3389/fbinf.2024.1433995)
Supplement: Supplementary file 1 [file DataSheet1.zip › Supplementary Material/aln/alignment_PTR.fasta]

>Cichlidae_Andinoacara_rivulatus_1_1
nnnnnnnnnn nnnnnnnnnn nnnnnnnnnn nnnnnnnnnn nnnnnnnnnn nnnnnnnnnn
nnnnnnnnnc tgttggtgag taactccccg agtgtttcat acgctctgac ccagcagaaa
tactttagta actacagtcc agtgattggg ttttatattt atgaacccat cgagtactgg
aactccacag tgcaggagca cttgaagact ttgagtcatg gtttcaacaa gatttcttgg
atggacaact ttttccacta cctgcgggtg gtgaatgtga gtgcatcaac taaaactgac
ttcatcacca tccttaaggg ttccttccta cgcagcccaa agtaccagca cttcacagag
gacatcatat tttccaagaa ccgtgagacg gacgaatacg acattattgc ctcaaggatg
tacttggtag cgcggaccac tgaaaagaag cgggaggagg tggtggagct tttggaaaag
cttcgtccct tgatgttgat caacagcatc aaattcattg ccttcaatcc aacgtttgtg
ttcatggacc ggtacagctc ctctgtcatc tcccccattc tgacctcagg cttcagcgta
ctcaccatcc tcatcctcac tttcttcctg gtcatcnnnn nnnnnnnnnn nnnnnnnnnn
nnnnnnnnnn nnnnnnnnnn nnnnnnnnnn nnnnnnnnnn nnnnn
>Cichlidae_Rocio_octofasciata_1_1
nnnnnnnnnn nnnnnnnnnn nnnnnnnnnn nnnnnnnnnn nnnnnnnnnn nnnnnnnnnn
nnngtgaacc tgttggcgag taactcccca agtgtttcat atgctctgac ccagcagaaa
tactttagta actacagtcc agtgattggg ttttatattt atgaacccat cgagtactgg
aactccacag tgcaggagca cttgaagact ctaggtcatg gtttcaacaa gatttcttgg
atggacaact ttttccacta cctgcgggta gtgaatgtga gtgcatcaac taagactgac
ttcatcacca ttcttaaggg ttccttccta cgcagcccag agtaccagca cttcacagag
gacatcatat tttccaagaa ccgtgagacg gacgaatacg acattattgc ctcaaggatg
tacttggtag cgcggaccac tgagaagaag cgggaggagg tggtggagct tttggaaaag
cttcgtccct tgatgttgat caacagcatc aaattcattg cattcaatcc aacgtttgtg
ttcatggacc ggtacagctc ctctgtcatc tcccccattc tgacctcagg cttcagcgta
ctcaccnnnn nnnnnnnnnn nnnnnnnnnn nnnnnnnnnn nnnnnnnnnn nnnnnnnnnn
nnnnnnnnnn nnnnnnnnnn nnnnnnnnnn nnnnnnnnnn nnnnn
>Cichlidae_Satanoperca_jurupari_1_1
nnnnnnnnnn nnnnnnnnnn nnnnnnnnnn nnnnnnnnnn nnnnnnnnnn nnnnnnnnnn
nnngtgaacc tgttggcaag taactcccca agtgtttcat acgctctgac ccagcagaaa
tactttagta actacagtcc ggtgattggg ttttatattt acgaacccat cgagtactgg
aactccacag tgcaggagca cttgaagact ttgagtcatg gtttcaacaa gatttcttgg
atggacaact ttttccacta cctgcgggta gtgaatgtga gtgcgtcaac taagactgac
ttcatcacca tccttaaggg ttccttccta cgcagcccag agtaccagca cttcacagag
gacatcatat tttccaagaa ccgtgagacg gacgaatacg acattattgc ctcaaggatg
tacttggtag cgcggaccac tgagaagaag cgtgaggagg tggtggagct tttggaaaag
cttcgtccct tgatgttgat caacagtatc aaattcattg ccttcaatcc aacgtttgtg
ttcatggacc ggtacagctc ctccgtcatc tccccgattc tgacctcagg cttcagcgta
ctcaccatcn nnnnnnnnnn nnnnnnnnnn nnnnnnnnnn nnnnnnnnnn nnnnnnnnnn
nnnnnnnnnn nnnnnnnnnn nnnnnnnnnn nnnnnnnnnn nnnnn
>Cichlidae_Uaru_amphiacanthoides_1_1
nnnnnnnnnn nnnnnnnnnn nnnnnnnnnn nnnnnnnnnn nnnnnnnnnn nnnnnnnnnn
nnnnnnnnnn nnnnnnnnnn nnnnnnnnnn nnnnnnnnnn nnnnnnnnnn nnnnnnnnaa
tactttagta actacagtcc agtgattggg ttttatattt atgaacccat cgagtactgg
aactccacag tgcaggagca cttgaagact ttgagtcatg gtttcaacaa gatttcttgg
atggacaact ttttccacta cctgcgggta gtgaatgtga gtgcatcaac taagactgac
ttcatcacca ttcttaaggg ttccttccta cgcagcccag agtaccagca cttcacagag
gacatcatat tttccaagaa ccgtgagacg gacgaatacg acattattgc ctcaaggatg
tatttggtag cacggaccac tgagaagaag cgggaggagg tggtggagct tttggaaaag
cttcgtccct tgatgttgat caacagcatc aaattcattg ccttcaatcc aacgtttgtg
ttcatggacc ggtacagctc ctctgtcatc tcccccattc tgacctcagg cttcagcgta
ctcaccatcc tcatcctcac tttcttcctg gtcatcaacc ccttgggaaa cttttggctc
atcctcacag ttacatccgt ggagctgggt gttttgggtt tgatg
>Cichlidae_Cleithracara_maronii_1_1
nnnnnnnnnn nnnnnnnnnn nnnnnnnnnn nnnnnnnnnn nnnnnnnnnn nnnnnnnnnn
nnngtgaacc tgttggcgag taattccccg agtgtttcat acgctttgac ccagcagaaa
tactttagta actacagtcc agtgattggg ttttatattt atgaacccat cgagtactgg
aactccacag tgcaggagca cttgaagact ttgagtcatg gtttcaacaa gatttcttgg
atggacaact ttttccacta cctgcgggtg gtgaatgtga gtgcatcaac taagactgac
ttcatcacca tccttaaggg ttccttccta cgcagcccag agtaccagca cttcacagag
gacatcatat tttccaagaa ccgtgagacg gacgaatacg acattattgc ctcaaggatg
tacttggtag ctcggaccac tgagaagaag cgggaggagg ttgtggagct tttggaaaag
ctccgtccct tgatgttgat caacagcatc aaattcattg ccttcaatcc aacatttgtg
ttcatggacc ggtacagctc ctctgtcatc tcccccattc tgacctcagg cttcagcgta
ctcaccatcc tcatcctcac tttcttcctg gtcatcaacc ccttgggaaa cttttggctc
atcctcacag ttacatccgt ggagctgggt gttttgggtt tgatg
>Cichlidae_Heros_efasciatus_1_1
tatctgattt atgcttcttt ctcattcatg ggatgtttac aaatcagtga tggatcaaat
attgtgaacc tgttggcgag taactccccg agtgtttcat acgctctgac ccagcagaaa
tactttagta actacagtcc agtgattggg ttttatattt atgaacccat tgagtactgg
aactccacag tgcaggagca cttgaagact ttgagtcatg gtttcaacaa gatttcttgg
atggacaact ttttccacta cctgcgggta gtgaatgtga gtgcatcaac taagactgac
ttcatcacca ttcttaaggg ttccttccta cgcagcccag agtaccagca cttcacagag
gacatcatat tttccaagaa ccgtgagacg gacgaatacg acattattgc ctcaaggatg
tacttggtag cgcggaccac tgagaagaag cgggaggagg tggtggagct tttggaaaag
cttcgtccct tgatgttgat caacagcatc aaattcattg ccttcaatcc aacgtttgtg
ttcatggacc ggtacagctc ctctgtcatc tcccccattc tgacctcagg cttcagtgta
ctcaccatcc tcatcctcac tttcttcctg gtcatcaacc ccttgggaaa cttttggctc
atcctcacag ttacatccgt ggagctgggt gttttgggtt tgatg
>Cichlidae_Trichromis_salvini_1_1
nnnnnnnnnn nnnnnnnnnn nnnnnnnnnn nnnnnnnnnn nnnnnnnnnn nnnnnnnnnn
nnngtgaacc tgttggcgag taactcccca agtgtttcat acgctctgac ccagcagaaa
tactttagta actacagtcc agtgattggg ttttatattt atgaacccat cgagtactgg
aactccacag tgcaggagca cttgaagact ttgagtcatg gtttcaacaa gatttcttgg
atggacaact ttttccacta cctgcgggta gtgaatgtga gtgcatcaac taagactgac
ttcatcacca ttcttaaggg ttccttccta cgcagcccag agtaccagca cttcacagag
gacatcatat tttccaagaa ccgtgagacg gacgaatatg acattattgc ctcaaggatg
tacttggtag cgcggaccac tgaaaagaag cgggaggagg tggtggagct tttggaaaag
cttcgtccct tgatgttgat caacagcatc aaattcattg ccttcaatcc aacgtttgtg
ttcatggacc ggtacagctc ctctgtcatc tcccccattc tgacctcagg cttcagcgta
ctcaccatcn nnnnnnnnnn nnnnnnnnnn nnnnnnnnnn nnnnnnnnnn nnnnnnnnnn
nnnnnnnnnn nnnnnnnnnn nnnnnnnnnn nnnnnnnnnn nnnnn
>Cichlidae_Hypselecara_temporalis_1_1
nnnnnnnnnn nnnnnnnnnn nnnnnnnnnn nnnnnnnnnn nnnnnnnnnn nnnnnnnnnn
nnngtgaacc tgttggcaag taactccccg agtgtttcat acgctctgac ccagcagaaa
tactttagta actacagtcc agtgattggg ttttatattt atgaacccat cgagtactgg
aactccacag tgcaggagca cttgaagacc ttgagtcatg gtttcaacaa gatttcttgg
atggacaact ttttccacta cctgcgggta gtgaatgtga gtgcatcaac taagactgac
ttcatcacca ttcttaaggg ttccttccta cgcagcccag agtaccagca cttcacagag
gacatcatat tttccaagaa ccgtgagacg gacgaatacg acattattgc ctcaaggatg
tacttggtag cgcggaccac tgagaagaag cgggaggagg tggtggagct tttggaaaag
cttcgtccct tgatgttgat caacagcatc aaattcattg ccttcaatcc aacgtttgtg
ttcatggacc gatacagctc ctctgtcatc tcccccattc tgacctcagg cttcagcgta
ctcaccatcc tcatcctcac tttcttcctg gtcatcaacc ccttgggaaa cttttggctc
atcctcacag ttacatccgt ggagctgggt gttttgggtt tgatg
>Cichlidae_Mesonauta_festivus_1_1
nnnnnnnnnn nnnnnnnnnn nnnnnnnnnn nnnnnnnnnn nnnnnnnnnn nnnnnnnnnn
nnngtgaacc tgttggcgag taactccccg agtgtttcat acgctctgac ccagcagaaa
tactttagta actacagtcc agtgattggg ttttatattt atgaacccat tgagtactgg
aactccacag tgcaggagca cttgaagact ttgagtcatg gtttcaacaa gatttcttgg
atggacaact ttttccacta cctgcgggta gtgaatgtga gtgcatcaac taagactgac
ttcatcacca ttcttaaggg ttccttccta cgcagcccag agtaccagca cttcacagag
gacatcattt tttccaagaa ccgtgagacg gacgaatacg acattattgc ctcaaggatg
tacttggtag cgcggaccac tgagaagaag cgggaggagg tggtggagct tttggaaaag
cttcgtccct tgatgttgat caatagcatc aaattcattg ccttcaatcc aacgtttgtg
ttcatggacc ggtacagctc ctctgtcatc tcccccattc tgacctcagg cttcagcgta
ctcaccatcc tcatcctcac tttcttcctg gtcatcaacc ccttgggaaa cttttggctc
atcctcacag ttacatccgt ggagctgggt gttttgggtt tgatg
>Cichlidae_Mesonauta_insignis_1_1
nnnnnnnnnn nnnnnnnnnn nnnnnnnnnn nnnnnnnnnn nnnnnnnnnn nnnnnnnnnn
nnngtgaacc tgttggcgag taactccccg agtgtttcat acgctctgac ccagcagaaa
tactttagta actacagtcc agtgattggg ttttatattt atgaacccat tgagtactgg
aactccacag tgcaggagca cttgaagact ttgagtcatg gtttcaacaa gatttcttgg
atggacaact ttttccacta cctgcgggta gtgaatgtga gtgcatcaac taagactgac
ttcatcacca ttcttaaggg ttccttccta cgcagcccag agtaccagca cttcacagag
gacatcattt tttccaagaa ccgtgagacg gacgaatacg acattattgc ctcaaggatg
tacttggtag cgcggaccac tgagaagaag cgggaggagg tggtggagct tttggaaaag
cttcgtccct tgatgttgat caatagcatc aaattcattg ccttcaatcc aacgtttgtg
ttcatggacc ggtacagctc ctctgtcatc tcccccattc tgacctcagg cttcagcgta
ctcaccatcc tcatcctcac tttcttcctg gtcatcaacc ccttgggaaa cttctggctc
atcctcacag ttacatccgt ggaactgggt gttttgggtt tgatg
>Cichlidae_Amphilophus_citrinellus_1_1
tatctgattt acgcttcttt ctcattcatg ggatgtttac aaatcagtga tggatcaaat
attgtgaacc tgttggcaag taactccccg agtgtttcat acgctctgac ccagcagaaa
tactttagta actacagtcc agtgattggg ttttatattt atgaacccat cgagtactgg
aactccacag tgcaggagca cttgaagact ttgagtcatg gtttcaacaa gatttcttgg
atggacaact ttttccacta cctgcgggta gtgaatgtga gtgcatcaac taagactgac
ttcatcacca ttcttaaggg ttccttccta cgcagcccag agtaccagca cttcacagag
gacatcatat tttccaagaa ccgtgagacg gacgaatacg acattattgc ctcaaggatg
tacttggtag cgcggaccac tgagaagaag cgggaggagg tggtggagct tttggaaaag
cttcgtccct tgatgttgat caacagcatc aaattcattg ccttcaatcc aacgtttgtg
ttcatggacc ggtacagctc ctctgtcatc tcccccattc tgacctcagg cttcagcgta
ctcaccatcc tcatcctcac tttcttcctg gtcatcaacc ccttgggaaa cttttggctc
atcctcacag ttacatccgt ggagctgggt gttttgggtt tgatg
>Cichlidae_Andinoacara_pulcher_1_1
natctgattt atgcttcttt ctcattcatg ggatgtttac aaataagtga tggatcgaat
attgtgaacc tgttggcaag taactcccca agtgtttcat acgctttgac ccagcagaaa
tactttagta actacagtcc agtgattggg ttttatattt atgaacccat cgagtactgg
aactccacag tgcaggagca cttgaagact ttgagtcatg gtttcaacaa gatttcttgg
atggacaact ttttccacta cctgcgggtg gtgaatgtga gtgcatcaac taaaactgac
ttcatcacca tccttaaggg ttccttccta cgcagcccag agtaccagca cttcacagag
gacatcatat tttccaagaa ccgtgagacg gacgaatatg acattattgc ctcaaggatg
tacttggtag cgcggaccac tgagaagaag cgggaggagg tggtggagct tttggaaaag
cttcgtccct tgatgttgat caacagcatc aaattcattg ccttcaatcc aacgtttgtg
ttcatggacc ggtacagctc ctctgtcatc tcccccattc tgacctcagg cttcagcgta
ctcaccatcc tcatcctcac tttcttcctg gtcatcaacc ccttgggaaa tttttggctc
atcctcacag ttacatccgt ggagctgggt gttttgggtt tgatg
>Cichlidae_Hoplarchus_psittacus_1_1
tatctgattt atgcttcttt ctcattcatg ggatgtttac aaatcagtga tggatcaaat
attgtgaacc tgttggcaag taactccccg agtgtttcat acgctctgac ccagcagaaa
tactttagta actacagtcc agtgattggg ttttatattt atgaacccat cgagtactgg
aactccacag tgcaggagca cttgaagact ttgagtcatg gtttcaacaa gatttcttgg
atggacaact ttttccacta cctgcgggta gtgaatgtga gtgcatcaac taagactgac
ttcatcacca ttcttaaggg ttccttccta cgcagcccag agtaccagca cttcacagag
gacatcatat tttccaagaa ccgtgagacg gacgaatatg acattattgc ctcaaggatg
tacttggtag crcggaccac tgagaagaag cgggaggagg tggtggagct tttggaaaag
cttcgtccct tgatgttgat caacagcatc aaattcattg ccttcaatcc aacgtttgtg
ttcatggacc gatacagctc ctctgtcatc tcccccattc tgacctcagg cttcagcgta
ctcaccatcc tcatcctcac tttcttcctg gtcatcaacc ccttgggaaa cttttggctc
atcctcacag ttacatccgt ggagctgggt gttttgggtt tgatg
>Cichlidae_Mesonauta_egregius_1_1
nnnnnnnnnn nnnnnnnnnn nnnnnnnnnn nnnnnnnnnn nnnnnnnnnn nnnnnnnnnn
nnnnnnnnnc tgttggcgag taactccccg agtgtttcat acgctctgac ccagcagaaa
tactttagta actacagtcc agtgattggg ttttatattt atgaacccat tgagtactgg
aactccacag tgcaggagca cttgaagact ttgagtcatg gtttcaacaa gatttcttgg
atggacaact ttttccacta cctgcgggta gtgaatgtga gtgcatcaac taagactgac
ttcatcacca ttcttaaggg ttccttccta cgcagcccag agtaccagca cttcacagag
gacatcattt tttccaagaa ccgtgagacg gacgaatacg acattattgc ctcaaggatg
tacttggtag cgcggaccac tgagaagaag cgggaggagg tggtggagct tttggaaaag
cttcgtccct tgatgttgat caatagcatc aaattcattg ccttcaatcc aacgtttgtg
ttcatggacc ggtacagctc ctctgtcatc tcccccattc tgacctcagg cttcagcgta
ctcaccatcc tcatcctcac tttcttcctg gtcatcaacc ccttgggaaa cnnnnnnnnn
nnnnnnnnnn nnnnnnnnnn nnnnnnnnnn nnnnnnnnnn nnnnn
>Cichlidae_Mikrogeophagus_ramirezi_1_1
nnnnnnnnnn nnnnnnnnnn nnnnnnnnnn nnnnnnnnnn nnnnnnnnnn nnnnnnnnnn
nnngtgaacc tgttggcgag taactccccg agtgtttcat acgctctgac ccagcagaaa
tacttcagta actacagtcc ggtcattggg ttttatattt atgaacccat cgagtactgg
aactccacag tgcaggagca cttgaagact ttgagtcatg gtttcaacaa gatttcttgg
atggacaact ttttccacta cctgcgggta gtgaatgtga gtgcatcgac taagactgac
ttcatcacca tccttaaggg ttccttccta cgcagcccag agtaccagca cttcacggag
gacatcatat tttccaagaa ccgtgagacg gatgaatacg acattattgc ctcaaggatg
tacttggttg cgcggaccac tgagaagaag cgtgaggagg tggtggagct tttggaaaag
cttcgtccct tgatgttgat caacagcatc aaattcattg ccttcaatcc aacgtttgtg
ttcatggacc ggtacagctc ctccgtcatc tcgcccattc tgacctcagg cttcagcgta
ctcaccatcc tcatcctcac tttcttcctg gtcatcaacc ccctgggaaa cttttggctc
atcctcacag ttacatccgt ggagctgggt gttttgggtt tgatg
>Cichlidae_Nandopsis_tetracanthus_1_1
nnnnnnnnnn nnnnnnnnnn nnnnnnnnnn nnnnnnnnnn nnnnnnnnnn nnnnnnnnnn
nnngtgaacc tgttggcgag taactccccg agtgtttcat acgctctgac ccagcagaaa
tactttagta actacagtcc agtgattggg ttttatattt atgaacccat cgagtactgg
aactccacag tgcaggagca cttgaagact ttgagtcatg gtttcaacaa gatttcttgg
atggacaact ttttccacta cctgcgggta gtgaatgtga gtgcatcaac taagactgac
ttcatcacca ttcttaaggg ttccttccta cgtagcccag agtaccagca cttcacagag
gacatcatat tttccaagaa ccgtgagacg gacgaatacg acattattgc ctcaaggatg
tacttggtag cgcggaccac tgagaagaag cgggaggagg tggtggagct tttggaaaag
cttcgtccct tgatgttgat caacagcatc aaattcattg ccttcaatcc aacgtttgtg
ttcatggacc ggtacagctc ctctgtcatc tcccccattc tgacctcagg cttcagcgta
ctcaccatcc tcatcctcac tttcttcctg gtcatcaacc ccttgggaaa cttttggctc
atcctcacag ttacatccgt ggagctgggt gtttnnnnnn nnnnn
>Cichlidae_Talamancaheros_sieboldii_1_1
nnnnnnnnnn nnnnnnnnnn nnnnnnnnnn nnnnnnnnnn nnnnnnnnnn nnnnnnnnnn
nnngtgaacc tgttggcgag taactccccg agtgtttcat acgctctgac ccagcagaaa
tactttagta actacagtcc agtgattggg ttttatattt atgaacccat cgagtactgg
aactccacag tgcaggagca cttgaagact ttgagtcatg gtttcaacaa gatttcttgg
atggacaact ttttccacta cctgcgggta gtgaatgtga gtgcatcaac taagactgac
ttcatcacca ttcttaaggg ttccttccta cgcagcccag agtaccagca cttcacagag
gacatcatat tttccaagaa ccgtgagacg gacgaatacg acattattgc ctcaaggatg
tacttggtag cgcggaccac tgagaagaag cgggaggagg tggtggagct tttggaaaag
cttcgtccct tgatgttgat caacagcatc aaattcattg ccttcaatcc aacgtttgtg
ttcatggacc ggtacagctc ctctgtcatc tcccccattc tgacctcagg cttcagcgta
ctcaccatcc tcatcctcac tttcttcctg gtcatcaacc ccttgggaaa cttctggctc
atcctcacag ttacatccgt ggagctgggt gttttgggtt tgatg
>Cichlidae_Amatitlania_sajica_1_1
nnnnnnnnnn nnnnnnnnnn nnnnnnnnnn nnnnnnnnnn nnnnnnnnnn nnnnnnnnnn
nnnnnnnnnc tgttggcgag taactccccg agtgtttcat acgctctgac ccagcagaaa
tactttagta actacagtcc agtgattggg ttttatattt atgaacccat cgagtactgg
aactccacag tgcaggagca cttgaagact ttgagtcatg gtttcaacaa gatttcttgg
atggacaact ttttccacta cctgcgggta gtgaatgtga gtgcatcaac taagactgac
ttcatcacta ttcttaaggg ttccttccta cgcagcccag agtaccagca cttcacagag
gacatcatat tttccaagaa ccgtgagacg gacgaatacg acattattgc ctcaaggatg
tacttggtag cgcggaccac tgagaagaag cgggaggagg tggtggagct tttggaaaag
cttcgtccct tgatgttgat caacagcatc aaattcattg ccttcaatcc aacgtttgtg
ttcatggacc ggtacagctc ctctgtcatc tcccccattc tgacctcagg cttcagcgta
ctcaccatcc tcatcctcac tttcttcctg gtcatcaacc ccttgggaaa cnnnnnnnnn
nnnnnnnnnn nnnnnnnnnn nnnnnnnnnn nnnnnnnnnn nnnnn
>Cichlidae_Caquetaia_kraussii_1_1
nnnnnnnnnn nnnnnnnnnn nnnnnnnnnn nnnnnnnnnn nnnnnnnnnn nnnnnnnnnn
nnnnnnnnnc tgttggcgag taactcccca agtgtttcat acgctctgac ccagcagaaa
tactttagta actacagtcc agtgatcggg ttttatattt atgaacccat cgagtactgg
aactccacag tgcaggagca cttgaagact ttgagtcatg gtttcaacaa gatttcttgg
atggacaact ttttccacta cctgcgagta gtgaatgtga gtgcatcaac taagactgac
ttcatcacca ttcttaaggg ttccttccta cgcagcccag agtaccagca cttcacagag
gacatcatat tttccaagaa ccgtgagacg gacgaatacg acattattgc ctcaaggatg
tacttggtag cgcggaccac tgagaagaag cgggaggagg tggtggagct tttggaaaag
cttcgtccct tgatgttgat caacagcatc aaattcattg ccttcaatcc aacgtttgtg
ttcatggacc ggtacagctc ctctgtcatc tcccccattc tgacctcagg cttcagcgta
ctcaccatcc tcatcctcac tttcttcctg gtcatcaacc ctttgggaaa cnnnnnnnnn
nnnnnnnnnn nnnnnnnnnn nnnnnnnnnn nnnnnnnnnn nnnnn
>Cichlidae_Thorichthys_meeki_1_1
nnnnnnnnnn nnnnnnnnnn nnnnnnnnnn nnnnnnnnnn nnnnnnnnnn nnnnnnnnnn
nnngtgaacc tgttggcgag taactcccca agtgtttcat acgctctgac ccagcagaaa
tactttagta actacagtcc agtgattggg ttttatattt atgaacccat cgagtactgg
aactccacag tgcaggagca cttgaagact ttgagtcatg gtttcaacaa gatttcttgg
atggacaact ttttccacta cctgcgggta gttaatgtga gtgcatcaac taagactgac
ttcatcacca ttcttaaggg ttccttccta cgcagcccag agtaccagca cttcacagag
gacatcatat tttccaagaa ccgtgagacg gacgaatacg acattattgc ctcaaggatg
tacttggtag cgcggaccac tgagaagaag cgggaggagg tggtggagct tttggaaaag
cttcgtccct tgatgttgat caacagcatc aaattcattg ccttcaatcc aacgtttgtg
ttcatggacc ggtacagctc ctctgtcatc tcccccattc tgacctcagg cttcagcgta
ctcaccnnnn nnnnnnnnnn nnnnnnnnnn nnnnnnnnnn nnnnnnnnnn nnnnnnnnnn
nnnnnnnnnn nnnnnnnnnn nnnnnnnnnn nnnnnnnnnn nnnnn
>Cichlidae_Geophagus_steindachneri_1_1
tatctcattt atgcttcttt ctcattcatg ggatgtttac aaatcagtga tggttcaaat
attgtgaacc tgttggcgag taactccccg agtgtttcat acgctctgac ccagcagaaa
tacttcagta actacagtcc ggtgattggg ttctatattt atgaacctat cgagtactgg
aactccacag tgcaggagca cttgaagact ttgagtcatg gtttcaacaa gatttcttgg
atggataact ttttccacta cctgcgggta gtgaatgtga gtgcatcaac taagactgac
ttcatcacca tccttaaggg gtccttctta cgcagcccag agtaccagca cttcacagag
gacatcatat tttccaagaa ccgtgagacg gacgaatacg acattattgc ctcaaggatg
tatttggtag cgcggaccac tgagaagaag cgtgaggagg tggtggagct tttggaaaag
cttcgtccct tgatgttgat caacagcatc aaattcattg ccttcaatcc aacctttgtg
ttcatggacc gctacagctc ctccgtcatc tcccccattc tgacctcagg cttcagcgta
ctcaccatcc tcatcctcac tttcttcctg gtcatcaacc ccttgggaaa cttttggctc
atcctcacag ttacatctgt ggagctgggt gttttgggtt tgatg
>Cichlidae_Herichthys_cyanoguttatus_1_1
tatctgattt acgcttcttt ctcattcatg ggatgtttac aaatcagtga tggatcaaat
attgtgaacc tgttggcgag taactccccg agtgtttcat acgctctgac ccagcagaaa
tactttagta actacagtcc agtgattggg ttttatattt atgaacccat cgagtactgg
aactccacag tgcaggagca cttgaagact ttgagtcatg gtttcaacaa gatttcttgg
atggacaact ttttccacta cctgcgggta gtgaatgtga gtgcatcaac taagactgac
ttcatcacca ttcttaaggg ttccttccta cgcagcccag agtaccagca cttcacagag
gacatcatat tttccaagaa ccgtgagacg gacgaatacg acattattgc ctcaaggatg
tacttggtag cgcggaccac tgagaagaag cgggaggagg tggtggagct tttggaaaag
cttcgtccct tgatgttgat caacagcatc aaattcattg ccttcattcc aacgtttgtg
ttcatggacc ggtacagctc ctctgtcatc tcccccattc tgacctcagg cttcagcgta
ctcaccatcc tcatcctcac tttcttcctg gtcatcaacc ccttgggaaa cttttggctc
atcctcacag ttacatccgt ggagctgggt gttttgggtt tgatg
>Cichlidae_Laetacara_curviceps_1_1
nnnnnnnnnn nnnnnnnnnn nnnnnnnnnn nnnnnnnnnn nnnnnnnnnn nnnnnnnnnn
nnngtgaacc tgttggcgag taactcccca agtgtttcat acgcgttgac ccagcagaaa
tactttagta actacagtcc agtgattggg ttttacattt atgaacccat cgagtactgg
aactccacag tgcaggagca cttgaagact ttgagtcatg gtttcaacaa gatttcttgg
atggacaact ttttccacta cctgcgggtg gtgaatgtga gtgcatcaac taagactgac
ttcatcacca tccttaaggg ttccttccta cgcagcccag agtaccagca cttcacagag
gacatcatat tttccaagaa ccgtgagacg gacgaatacg acattattgc ctcaaggatg
tacttggtag cgcggaccac tgagaagaag cgggaggagg tggtggagct tttggaaaag
cttcgtccct tgatgttgat caacagcatc aaattcattg ccttcaatcc aacgtttgtg
ttcatggacc ggtatagctc ctctgtcatc tcccccattc tgacctcagg cttcagcgta
ctcaccatcn nnnnnnnnnn nnnnnnnnnn nnnnnnnnnn nnnnnnnnnn nnnnnnnnnn
nnnnnnnnnn nnnnnnnnnn nnnnnnnnnn nnnnnnnnnn nnnnn
>Cichlidae_Petenia_splendida_1_1
tatctgattt acgcttcttt ctcattcatg ggatgtttac aaatcagtga tggatcaaat
attgtgaacc tgttggcgag taactccccg agtgtttcat acgctctgac ccagcagaaa
tactttagta actacagtcc agtgattggg ttttatattt atgaacccat cgagtactgg
aactccacag tgcaggagca cttgaagact ttgagtcatg gtttcaacaa gatttcttgg
atggacaact ttttccacta cctgcgggta gtgaatgtga gtgcatcaac taagactgac
ttcatcacca ttcttaaggg ttccttccta cgcagcccag agtaccagca cttcacagag
gacattatat tttccaagaa ccgtgagacg gatgaatacg acattattgc ctcaaggatg
tacttggtag cgcggaccac tgagaagaag cgggaggagg tggtggagct tttggaaaag
cttcgtccct tgatgttgat caacagcatc aaattcattg ccttcaatcc aacgtttgtg
ttcatggacc ggtacagctc ctctgtcatc tcccccattc tgacctcagg cttcagcgta
ctcaccatcc tcatcctcac tttctttctg gtcatcaacc ccttgggaaa cttttggctc
atcctcacag ttacatccgt ggagctgggt gttttgggtt tgatg
>Cichlidae_Amphilophus_macracanthus_1_1
tatctgattt atgcttcttt ttcattcatg ggatgtttac aaatcagtga tggatcaaat
attgtgaacc tgttggcgag taactccccg agtgtttcat atgctctgac ccagcagaaa
tactttagta actacagtcc agtgattggg ttttatattt atgaacccat cgagtactgg
aactccacag tgcaggagca cttgaagact ttgagtcatg gtttcaacaa gatttcttgg
atggacaact ttttccacta cctgcgggta gtgaatgtga gtgcatcaac taagactgac
ttcatcacca ttcttaaggg ttccttccta cgcagcccag agtaccagca cttcacagag
gacatcatat tttccaagaa ccgtgagacg gacgaatacg acattattgc ctcaaggatg
tacttggtag cgcggaccac tgagaagaag cgggaggagg tggtggagct tttggaaaag
cttcgaccct tgatgttgat caacagcatc aaattcattg ccttcaatcc aacgtttgtg
ttcatggacc ggtacagctc ctctgtcatc tcccccattc tgacctcagg cttcagcgta
ctcaccatcc tcatcctcac tttcttcctg gtcatcaacc ccttgggaaa cttttggctc
atcctcacag ttacatccgt ggagctgggt gttttgggtt tgatg
>Cichlidae_Amphilophus_trimaculatus_1_1
tatctgattt acgcttcttt ctcattcatg ggatgtttac aaatcagtga tggatcaaat
attgtgaacc tgttggcaag taactcaccg agtgtttcat acgctctgac ccagcagaaa
tactttagta actacagtcc agtgattggg ttttatattt atgaacccat cgagtactgg
aactccacag tgcaggagca cttgaagact ctgagtcatg gtttcaacaa gatttcttgg
atggacaact ttttccacta cctgcgggta gtgaatgtga gtgcatcaac taagactgac
ttcatcacca ttcttaaggg ttccttccta cgcagcccag agtaccagca cttcacagag
gacatcatat tttccaagaa ccgtgagacg gacgaatacg acattattgc ctcaaggatg
tacttggtag cgcggaccac tgagaagaag cgggaggagg tggtggagct tttggaaaag
cttcgtccct tgatgttgat caacagcatc aaattcattg ccttcaatcc aacgtttgtg
ttcatggacc ggtacagctc ctctgtcatc tcccccattc tgacctcagg cttcagcgta
ctcaccatcc tcatcctcac tttcttcctg gtcatcaacc ccttgggaaa cttttggctc
atcctcacag ttacatccgt ggagctgggt gttttgggtt tgatg
>Cichlidae_Nandopsis_haitiensis_1_1
tatctgattt acgcttcttt ctcattcatg ggatgtttac aaatcagtga tggatcaaat
attgtgaacc tgttggcaag taactccccg agtgtttcat acgctctgac ccagcagaaa
tactttagta actacagtcc agtgattggg ttttatattt atgaacccat cgagtactgg
aactccacag tgcaggagca cttgaagact ttgagtcatg gtttcaacaa gatttcttgg
atggacaact ttttccacta cctgcgggta gtgaatgtga ctgcatcaac taagactgac
ttcatcacca ttcttaaggg ttccttccta cgcagcccag agtaccagca cttcacagag
gacatcatat tttccaagaa ccgtgagacg gacgaatatg acattattgc ctcaaggatg
tacttggtag cgcggaccac tgagaagaag cgggaggagg tggtggagct tttggaaaag
cttcgtccct tgatgttgat taacagcatc aaattcattg ccttcaatcc aacgtttgtg
ttcatggacc ggtacagctc ctctgtcatc tcccccattc tgacctcagg cttcagcgta
ctcaccatcc tcatcctcac tttcttcctg gtcatcaacc ccttgggaaa cttttggctc
atcctcacag ttacatccgt ggagctgggt gttttgggtt tgatg
>Cichlidae_Symphysodon_discus_1_1
tatctgattt acgcttcttt ctcattcatg ggatgtttac aaatcagtga tggatcaaat
attgtgaacc tgttggcaag taactccccg agtgtttcat acgctctgac ccagcagaaa
tactttagta actacagtcc agtgattggg ttttatattt atgaacccat cgagtactgg
aactccacag tgcaggagca cttgaagact ttgagtcatg gtttcaacaa gatttcttgg
atggacaact ttttccacta cctgcgggta gtgaatgtga gtgcatcaac taagactgac
ttcatcacca ttcttaaggg ttccttccta cgcagcccag agtaccagca cttcacagag
gacatcatat tttccaagaa ccgtgagacg gacgaatacg acattattgc ctcaaggatg
tatttggtag cacggaccac tgagaagaag cgggaggagg tggtggagct tttggaaaag
cttcgtccct tgatgttgat caacagcatc aaattcattg ccttcaatcc aacgtttgtg
ttcatggacc ggtacagctc ctctgtcatc tcccccattc tgacctcagg cttcagcgta
ctcaccatcc tcatcctcac tttcttcctg gtcatcaacc ccttgggaaa cttttggctc
atcctcacag ttacatccgt ggagctgggt gttttgggtt tgatg
>Cichlidae_Mayaheros_urophthalmus_1_1
tatctgattt acgcttcttt ctcattcatg ggatgtttac aaatcagtga tggatcaaat
attgtgaacc tgttggcaag taactccccg agtgtttcat acgctctgac ccagcagaaa
tactttagta actacagtcc agtgattggg ttttatattt atgaacccat cgagtactgg
aactccacag tgcaggagca cttgaagact ttgagtcatg gtttcaacaa gatttcttgg
atggacaact ttttccacta cctgcgggta gtgaatgtga gtgcatcaac taagactgac
ttcatcacca ttcttaaggg ttccttccta cgcagcccag agtaccagca cttcacagag
gacatcatat tttccaagaa ccgtgagacg gacgaatacg acattattgc ctcaaggatg
tacttggtag cgcggaccac tgagaagaag cgggaagagg tggtggagct tttggaaaag
cttcgtccct tgatgttgat caacagcatc aaattcattg ccttcaatcc aacgtttgtg
ttcatggacc ggtacagctc ctctgtcatc tcccccattc tgacctcagg cttcagcgta
ctcaccatcc tcatcctcac tttcttcctg gtcatcaacc ccttgggaaa cttttggctc
atcctcacag ttacatccgt ggagctgggt gttttgggtt tgatg
>Cichlidae_Mesonauta_mirificus_1_1
nnnnnnnnnn nnnnnnnnnn nnnnnnnnnn nnnnnnnnnn nnnnnnnnnn nnnnnnnnnn
nnnnnnnnnc tgctggcgag taactccccg agtgtttcat acgctctgac ccagcagaaa
tactttagta actacagtcc agtgattggg ttttatattt atgaacccat tgagtactgg
aactccacag tgcaggagca cttgaagact ttgagtcatg gtttcaacaa gatttcttgg
atggacaact ttttccacta cctgcgggta gtgaatgtga gtgcatcaac taagactgac
ttcatcacca ttcttaaggg ttccttccta cgcagcccag agtaccagca cttcacagag
gacatcattt tttccaagaa ccgtgagacg gacgaatacg acattattgc ctcaaggatg
tacttggtag cgcggaccac tgagaagaag cgggaggagg tggtggagct tttggaaaag
cttcgtccct tgatgttgat caatagcatc aaattcattg ccttcaatcc aacgtttgtg
ttcatggacc ggtacagctc ctctgtcatc tcccccattc tgacctcagg cttcagcgta
ctcaccatcc tcatcctcac tttcttcctg gtcatcaacc ctttgggann nnnnnnnnnn
nnnnnnnnnn nnnnnnnnnn nnnnnnnnnn nnnnnnnnnn nnnnn
>Cichlidae_Rocio_octofasciata_2_1
tatctgattt atgcttcttt ctcattcatg ggatgtttac aaatcagtga tggatcaaat
attgtgaacc tgttggcgag taactccccg agtgtttcat atgctctgac ccagcagaaa
tactttagta actacagtcc agtgattggg ttttatattt atgaacccat cgagtactgg
aactccacag tgcaggagca cttgaagact ctgggtcatg gtttcaacaa gatttcttgg
atggacaact ttttccacta cctgcgggta gtgaatgtga gtgcatcaac taagactgac
ttcatcacca ttcttaaggg ttccttccta cgcagcccag agtaccagca cttcacagag
gacatcatat tttccaagaa ccgtgagacg gacgaatacg acattattgc ctcaaggatg
tacttggtag cgcggaccac tgagaagaag cgggaggagg tggtggagct tttggaaaag
cttcgtccct tgatgttgat taacagcatc aaattcattg ccttcaatcc aacgtttgtg
ttcatggacc ggtacagctc ctctgtcatc tcccccattc tgacctcagg cttcagcgta
ctcaccatcc tcatcctcac tttcttcctg gtcatcaacc ccttgggaaa cttttggctc
atcctcacag ttacatccat ggagctgggt gttttgggtt tgatg
>Cichlidae_Trichromis_salvini_2_1
tatctgattt acgcttcttt ctcattcatg ggatgtttac aaatcagtga tggatcaaat
attgtgaacc tgttggcgag taactccccg agtgtttcat acgctctgac ccagcagaaa
tactttagta actacagtcc agtgattggg ttttatattt atgaacccat cgagtactgg
aactccacag tgcaggagca cttgaagact ttgagtcatg gtttcaacaa gatttcttgg
atggacaact ttttccacta cctgcgggta gtgaatgtga gtgcatcaac taagactgac
ttcatcacca ttcttaaggg ttccttccta cgcagcccag agtaccagca cttcacagag
gacatcatat tttccaagaa ccgtgagacg gacgaatatg acattattgc ctcaaggatg
tacttggtag cgcggaccac tgagaagaag cgggaggagg tggtggagct tttggaaaag
cttcgtccct tgatgttgat caacagcatc aaattcattg ccttcaatcc aacgtttgtg
ttcatggacc ggtacagctc ctctgtcatc tcccccattc tgacctcagg cttcagcgta
ctcaccatcc tcatcctcac tttcttcctg gtcatcaacc ccttgggaaa cttttggctc
atcctcacag ttacatccgt ggagctgggt gttttgggtt tgatg
>Cichlidae_Cichlasoma_boliviense_1_1
nnnnnnnnnn nnnnnnnnnn nnnnnnnnnn nnnnnnnnnn nnnnnnnnnn nnnnnnnnnn
nnngtgaacc tgttggcgag taactccccg agtgtttcat acgctttgac ccagcagaaa
tactttagta actacagtcc agtgattggg ttttatattt atgaacccat cgagtactgg
aactccacag tgcaggagca cttgaagact ctgagtcatg gtttcaacaa gatttcttgg
atggacaact ttttccacta cctgcgggtg gtgaatgtga gtgcatcaac taagactgac
ttcatcacca tccttaaggg ttccttccta cgcagcccag agtaccagca cttcacagag
gacatcatat tttccaagaa ccgtgagacg gacgaatacg acattattgc ctcaaggatg
tacttggtgg cgcggaccac tgagaagaag cgggaggagg tggtggagct tttggaaaag
cttcgtccct tgatgttgat caacagcatc aaattcattg ccttcaatcc aacgtttgtg
ttcatggacc ggtacagctc ctctgtcatc tcccccattc tgacctcagg cttcagcgta
ctcaccatcc tcatcctcac tttcttcctg gtcatcaacc ccttgggaaa cttctggctc
atcctcacag ttacatccgt ggagctgggt gttttgggtt tgatg
>Cichlidae_Geophagus_iporangensis_1_1
nnnnnnnnnn nnnnnnnnnn nnnnnnnnnn nnnnnnnnnn nnnnnnnnnn nnnnnnnnnn
nnngtgaacc tgttggcgag taactccccg agtgtttcat acgctctgac ccagcagaaa
tactttagta actacagtcc ggtgattggg ttttatattt atgaacccat cgagtactgg
aactccacag tgcaggagca cttaaagact ttgagtcatg gtttcaacaa gatttcttgg
atggacaact ttttccacta cctgcgggta gtgaatgtga gtgcatcaac taagactgac
ttcatcacca tccttaagag ttccttccta cgcagcccag agtaccagca cttcacagag
gacatcatat tttccaagaa ccgtgagacg gacgaatacg acattattgc ctcaaggatg
tacttggtag cgcggaccac tgagaagaag cgtgaggagg tggtggagct tttggaaaag
cttcgtccct tgatgttgat caacagcatc aaattcattg ccttcaatcc aacgtttgtg
ttcatggacc ggtacagctc ctccgtcatc tcccccattc tgacctcagg cttcagcgta
ctcaccatcc tcatcctcac tttcttcctg gtcatcaacc ccttggaaaa cttttggctc
atcctcacag ttacatccgt ggagctgggt gttttgggtt tgatg
>Cichlidae_Gymnogeophagus_balzanii_1_1
nnnnnnnnnn nnnnnnnnnn nnnnnnnnnn nnnnnnnnnn nnnnnnnnnn nnnnnnnnnn
nnnnnnnnnn nnnnnnnnnn nnnnnnnnnn nnnnnnnnnn nnnnnnnnnn nnnnnnnnnn
nnnnnnnnnn nnnnnnnnnn nnnnnnnnnn nnnnnnnnnn nnnnnnnnnn nnnnnnnnnn
nnnnnnnnnn nnnnnnnnnn nnnnnnnnnt ttgagtcatg gtttcaacaa gatttcttgg
atggacaact ttttccacta cctgcgggta gtgaatgtga gtgcatcaac taagactgac
ttcatcacca tccttaaggg ttccttccta cgcagcccag agtaccagca cttcacagag
gacatcatat tttccaagaa ccgtgagacg gacgaatacg acattattgc ctcaaggatg
tatttggtag cgcggaccac tgagaagaag cgtgaggagg tggtggagct tttggaaaag
cttcgcccct tgatgttgat caacagcatc aaattcattg ccttcaatcc aacttttgtg
ttcatggacc ggtacagctc ctccgtcatc tcccccattc tgacctcagg cttcagcgta
ctcaccatcc tcatcctcac tttcttcctg gtcatcaacc ccttgggaaa cttttggctc
atcctcacag ttacatctgt ggagctgggt gttttgggtt tgatg
>Cichlidae_Nandopsis_tetracanthus_2_1
tatctgattt atgcttcttt ctcattcatg ggatgtttac aaatcagtga tggatcaaat
attgtgaacc tgttggcgag taactccccg agtgtttcat acgctctgac ccagcagaaa
tactttagta actacagtcc agtgattggg ttttatattt atgaacccat cgagtactgg
aactccacag tgcaggagca cttgaagact ttgagtcatg gtttcaacaa gatttcttgg
atggacaact ttttccacta cctgcgggta gtgaatgtga gtgcatcaac taagactgac
ttcatcacca ttcttaaggg ttccttccta cgtagcccag agtaccagca cttcacagag
gacatcatat tttccaagaa ccgtgagacg gacgaatacg acattattgc ctcaaggatg
tacttggtag cgcggaccac tgagaagaag cgggaggagg tggtggagct tttggaaaag
cttcgtccct tgatgttgat caacagcatc aaattcattg ccttcaatcc aacgtttgtg
ttcatggacc ggtacagctc ctctgtcatc tcccccattc tgacctcagg cttcagcgta
ctcaccatcc tcatcctcac tttcttcctg gtcatcaacc ccttgggaaa cttttggctc
atcctcacag ttacatccgt ggagctgggt gttttgggtt tgatg
>Cichlidae_Pterophyllum_leopoldi_1_1
nnnnnnnnnn nnnnnnnnnn nnnnnnnnnn nnnnnnnnnn nnnnnnnnnn nnnnnnnnnn
nnngtgaacc tgttggcgag taactccccg agtgtttcat acgctctgac ccagcagaaa
tacttcagta actacagtcc agtgattggg ttttatattt atgaacccat tgagtactgg
aactccacag tgcaggagca cttgaagact ttgagtcatg gtttcaacaa gatttcttgg
atggacaact ttttccacta cctgcgggta gtgaatgtga gtgcatcaac taagactgac
tttatcacca ttcttaaggg ttccttccta cgcagcccag agtaccagca cttcacagag
gacatcatat tctccaagaa ccgcgagacg gacgaatacg acattattgc ctcaaggatg
tacttggtag cgcggaccac tgagaagaag cgggaggagg tggtggagct tttggaaaag
cttcgtccct tgatgctgat caacagcatc aaattcattg ccttcaatcc aacgtttgtg
ttcatggacc ggtacagctc ctctgtcatc tcccccattc tgacctcagg cttcagcgta
ctcaccatcc tcatcctcac tttcttcctg gtcatcaacc ccttgggaaa cttctggctc
atcctcacag ttacatccgt ggagctgggt gttttgggtt tgatg
>Cichlidae_Pterophyllum_scalare_1_1
tatctgattt acgcttcttt ctcattcatg ggatgtttac aaatcagtga tggatcaaat
attgtgaacc tgttggcgag taactccccg agtgtttcat acgctctgac ccagcagaaa
tacttcagta actacagtcc agtgattggg ttttatattt atgaacccat tgagtactgg
aactccacag tgcaggagca cttgaagact ttgagtcatg gtttcaacaa gatttcttgg
atggacaact ttttccacta cctgcgggta gtgaatgtga gtgcatcaac taagactgac
tttatcacca ttcttaaggg ttccttccta cgcagcccag agtaccagca cttcacagag
gacatcatat tctccaagaa ccgtgagacg gacgaatacg acattattgc ctcaaggatg
tacttggtag cgcggaccac tgagaagaag cgggaggagg tggtggagct tttggaaaag
cttcgtccct tgatgctgat caacagcatc aaattcattg ccttcaatcc aacgtttgtg
ttcatggacc ggtacagctc ctctgtcatc tcccccattc tgacctcagg cttcagcgta
ctcaccatcc tcatcctcac tttcttcctg gtcatcaacc ccttgggaaa cttttggctc
atcctcacag ttacatccgt ggagctgggt gttttgggtt tgatg
>Cichlidae_Amatitlania_nigrofasciata_1_1
tatctgattt acgcttcttt ctcattcatg ggatgtttac aaatcagtga tggatcaaat
attgtgaacc tgttggcgag taactccccg agtgtttcat acgctctgac ccagcagaaa
tactttagta actacagtcc agtgattggg ttttatattt atgaacccat cgagtactgg
aactccacag tgcaggagca cttgaagact ttgagtcatg gtttcaacaa gatttcttgg
atggacaact ttttccacta cctgcgggta gtgaatgtga gtgcatcaac taagactgac
ttcatcacca ttcttaaggg ttccttccta cgcagcccag agtaccagca cttcacagag
gacatcatat tttccaagaa ccgtgagacg gacgaatacg acattattgc ctcaaggatg
tacttggtag cgcggaccac tgagaagaag cgggaggagg tggtggagct tttggaaaag
cttcgtccct tgatgttgat caacagcatc aaattcattg ccttcaatcc aacgtttgtg
ttcatggacc ggtacagctc ctctgtcatc tcccccattc tgacctcagg cttcagcgta
ctcaccatcc tcatcctcac tttcttcctg gtcatcaacc ccctgggaaa cttttggctc
atcctcacag ttacatccgt ggagctgggt gttttgggtt tgatg
>Cichlidae_Theraps_irregularis_1_1
tatctgattt acgcttcttt ctcattcatg ggatgtttac aaatcagtga tggatcaaat
attgtgaacc tgttggcgag taactccccg agtgtttcat acgctctgac ccagcagaaa
tactttagta actacagtcc agtgattggg ttttatattt atgaacccat cgagtactgg
aactccacag tgcaggagca cttgaagact ttgagtcatg gtttcaacaa gatttcttgg
atggacaact ttttccacta cctgcgggta gtgaatgtga gtgcatcaac taagactgac
ttcatcacca ttcttaaggg ttccttccta cgcagcccag agtaccagca cttcacagag
gacatcatat tttccaagaa ccgtgagacg gacgaatacg acattattgc ctcaaggatg
tacttggtag cgcggaccac tgagaagaag cgggaggagg tggtggagct tttggaaaag
cttcgtccct tgatgttgat caacagcatc aaattcattg ccttcaatcc aacgtttgtg
ttcatggacc ggtacagctc ctctgtcatc tcccccattc tgacctcagg cttcagcgta
ctcaccatcc tcatcctcac tttcttcctg gtcatcaacc ccttgggaaa cttttggctc
atcctcacag ttacatccgt ggagctgggt gttttgggtt tgatg
>Cichlidae_Amphilophus_istlanus_1_1
tatctgattt acgcttcttt ctcattcatg ggatgtttac aaatcagtga tggatcaaat
attgtgaacc tgttggcaag taactccccg agtgtttcat acgctctgac ccagcagaaa
tactttagta actacagtcc agtgattggg ttttatattt atgaacccat cgagtactgg
aactccacag tgcaggagca cttgaagact ctgagtcatg gtttcaacaa gatttcttgg
atggacaact ttttccacta cctgcgggta gtgaatgtga gtgcatcaac taagactgac
ttcatcacca ttcttaaggg ttccttccta cgcagcccag agtaccagca cttcacagag
gacatcatat tttccaagaa ccgtgagacg gacgaatacg acattattgc ctcaaggatg
tacttggtag cgcggaccac tgagaagaag cgggaggagg tggtggagct tttggaaaag
cttcgtccct tgatgttgat caacagcatc aaattcattg ccttcaatcc aacgtttgtg
ttcatggacc ggtacagctc ctctgtcatc tcccccattc tgacctcagg cttcagcgta
ctcaccatcc tcatcctcac tttcttcctg gtcatcaacc ccttgggaaa cttttggctc
atcctcacag ttacatccgt ggagctgggt gttttgggtt tgatg
>Cichlidae_Caquetaia_kraussii_2_1
tatctgattt acgcttcttt ctcattcatg ggatgtttac aaatcagtga tggatcaaat
attgtgaacc tgttggcgag taactcccca agtgtttcat acgctctgac ccagcagaaa
tactttagta actacagtcc agtgatcggg ttttatattt atgaacccat cgagtactgg
aactccacag tgcaggagca cttgaagact ttgagtcatg gtttcaacaa gatttcttgg
atggacaact ttttccacta cctgcgagta gtgaatgtga gtgcatcaac taagactgac
ttcatcacca ttcttaaggg ttccttccta cgcagcccag agtaccagca cttcacagag
gacatcatat tttccaagaa ccgtgagacg gacgaatacg acattattgc ctcaaggatg
tacttggtag cgcggaccac tgagaagaag cgggaggagg tggtggagct tttggaaaag
cttcgtccct tgatgttgat caacagcatc aaattcattg ccttcaatcc aacgtttgtg
ttcatggacc ggtacagctc ctctgtcatc tcccccattc tgacctcagg cttcagcgta
ctcaccatcc tcatcctcac tttcttcctg gtcatcaacc ccttgggaaa cttttggctc
atcctcacag ttacatccgt ggagctgggt gttttgggtt tgatg
>Cichlidae_Paraneetroplus_bulleri_1_1
tatctgattt acgcttcttt ctcattcatg ggatgtttac aaatcagtga tggatcaaat
attgtgaact tgttggcgag taactccccg agtgtttcgt acgctctgac ccagcagaaa
tactttagta actacagtcc agtgattggg ttttatattt atgaacccat cgagtactgg
aactccacag tgcaggagca cttgaagact ttgagtcatg gtttcaacaa gatttcttgg
atggacaact ttttccacta cctgcgggta gtgaatgtga gtgcatcaac taagactgac
ttcatcacca ttcttaaggg ttccttccta cgcagcccag agtaccagca cttcacagag
gacatcatat tttccaagaa ccgtgagacg gacgaatacg acattattgc ctcaaggatg
tacttggtag cgcggaccac tgagaagaag cgggaggagg tggtggagct tttggaaaag
cttcgtccct tgatgttgat caacagcatc aaattcattg ccttcaatcc aacgtttgtg
ttcatggacc ggtacagctc ctctgtcatc tcccccattc tgacctcagg cttcagcgta
ctcaccatcc tcatcctcac tttcttcctg gtcatcaacc ccttgggaaa cttttggctc
atcctcacag ttacatccgt ggagctgggt gttttgggtt tgatg
>Cichlidae_Thorichthys_maculipinnis_1_1
tatctgattt acgcttcttt ctcattcatg ggatgtttac aaatcagtga tggatcaaat
attgtgaacc tgttggcgag taactccccg agtgtttcat acgctctgac ccagcagaaa
tactttagta actacagtcc agtgattggg ttttatattt atgaacccat cgagtactgg
aactccacag tgcaggagca cttgaagact ttgagtcatg gtttcaacaa gatttcttgg
atggacaact ttttccacta cctgcgggta gtgaatgtga gtgcatcaac taagactgac
ttcatcacca ttcttaaggg ttccttccta cgcagcccag agtaccagca cttcacagag
gacatcatat tttccaagaa ccgtgagacg gacgaatacg acattattgc ctcaaggatg
tacttggtag cgcggaccac tgagaagaag cgggaggagg tggtggagct tttggaaaag
cttcgtccct tgatgttgat caacagcatc aaattcattg ccttcaatcc aacgtttgtg
ttcatggacc ggtacagctc ctctgtcatc tcccccattc tgacctcagg cttcagcgta
ctcaccatcc tcatcctcac tttcttcctg gtcatcaacc ccttgggaaa cttttggctc
atcctcacag ttacatccgt ggagctgggt gttttgggtt tgatg
>Cichlidae_Thorichthys_meeki_2_1
tatctgattt acgcttcttt ctcattcatg ggatgtttac aaatcagtga tggatcaaat
attgtgaacc tgttggcgag taactccccg agtgtttcat acgctctgac ccagcagaaa
tactttagta actacagtcc agtgattggg ttttatattt atgaacccat cgagtactgg
aactccacag tgcaggagca cttgaagact ttgagtcatg gtttcaacaa gatttcttgg
atggacaact ttttccacta cctgcgggta gttaatgtga gtgcatcaac taagactgac
ttcatcacca ttcttaaggg ttccttccta cgcagcccag agtaccagca cttcacagag
gacatcatat tttccaagaa ccgtgagacg gacgaatacg acattattgc ctcaaggatg
tacttggtag cgcggaccac tgagaagaag cgggaggagg tggtggagct tttggaaaag
cttcgtccct tgatgttgat caacagcatc aaattcattg ccttcaatcc aacgtttgtg
ttcatggacc ggtacagctc ctctgtcatc tcccccattc tgacctcagg cttcagcgta
ctcaccatcc tcatcctcac tttcttcctg gtcatcaacc ccttgggaaa cttttggctc
atcctcacag ttacatccgt ggagctgggt gttttgggtt tgatg
>Cichlidae_Uaru_amphiacanthoides_2_1
nnnnnnnnnn nnnnnnnnnn nnnnnnnnnn nnnnnnnnnn nnnnnnnnnn nnnnnnnnnn
nnnnnnnnnc tgttggcgag taactccccg agtgtttcat acgctctgac ccagcagaaa
tactttagta actacagtcc agtgattggg ttttatattt atgaacccat cgagtactgg
aactccacag tgcaggagca cttgaagact ttgagtcatg gtttcaacaa gatttcttgg
atggacaact ttttccacta cctgcgggta gtgaatgtga gtgcatcaac taagactgac
ttcatcacca ttcttaaggg ttccttccta cgcagcccag agtaccagca cttcacagag
gacatcatat tttccaagaa ccgtgagacg gacgaatacg acattattgc ctcaaggatg
tatttggtag cacggaccac tgagaagaag cgggaggagg tggtggagct tttggaaaag
cttcgtccct tgatgttgat caacagcatc aaattcattg ccttcaatcc aacgtttgtg
ttcatggacc ggtacagctc ctctgtcatc tcccccattc tgacctcagg cttcagcgta
ctcaccatcc tcatcctcac tttcttcctg gtcatcaacc ctttgggaaa cnnnnnnnnn
nnnnnnnnnn nnnnnnnnnn nnnnnnnnnn nnnnnnnnnn nnnnn
>Cichlidae_Bujurquina_zamorensis_1_1
tatctcattt atgcttcttt ctcgttcatg ggatgtttac aaatcagtga tggatcgaat
attgtgaacc tgttggcgag caactccccg agtgtttcat acgctctgac ccagcagaaa
tactttagta actacagtcc ggtgattggg ttttatattt atgaacccat cgagtactgg
aactccacgg tgcaggagca cttgaagact ttgagtcatg gtttcaacaa gatttcttgg
atggacaact ttttccacta cctgcgggtg gtgaacgtga gtgcatcaac taagaccgac
ttcatcacca tcctcaaggg ttccttccta cgcagcccag agtaccagca cttcacagag
gacatcatat tttccaagaa ccgtgagacg gacgaatacg acattattgc ctcaaggatg
tacttggtgg cgcggaccac cgagaagaag cgtgaggagg tggtggagct gttggaaaag
cttcgtcccc tgatgttgat caacagcatc aaattcattg ccttcaatcc aacgtttgtg
ttcatggacc ggtacagctc ctccgtcatc tcccccattc tcacctcggg tttcagcgta
ctcaccatcc tcatcctcac gttcttcctg gtcatcaacc ccttgggaaa cttttggctc
atcctcacag tcacatccgt ggagctgggt gttttgggtt tgatg
>Cichlidae_Cincelichthys_pearsei_1_1
tatctgattt acgcttcttt ctcattcatg ggatgtttac aaatcagtga tggatcaaat
attgtgaacc tgttggcgag taactccccg agtgtttcat acgctctgac ccagcagaaa
tactttagta actacagtcc agtgattggg ttttatattt atgaacccat cgagtactgg
aactccacag tgcaggagca cttgaagact ttgagtcatg gtttcaacaa gatttcttgg
atggacaact ttttccacta cctgcgggta gtgaatgtga gtgcatcaac taagactgac
ttcatyacca ttcttaaggg ttccttccta cgcagcccag agtaccagca cttcacagag
gacatcatat tttccaagaa ccgtgagacg gacgaatacg acattattgc ctcaaggatg
tacttggtag cgcggaccac tgagaagaag cgggaggagg tggtggagct tttggaaaag
cttcgtccct tgatgttgat caacagcatc aaattcattg ccttcaatcc aacgtttgtg
ttcatggacc ggtacagctc ctctgtcatc tcccccattc tgacctcagg cttcagcgta
ctcaccatcc tcatcctcac tttcttcctg gtcatcaacc ccttgggaaa cttttggctc
atcctcacag ttacatccgt ggagctgggt gttttgggtt tgatg
>Cichlidae_Cryptoheros_cutteri_1_1
tatctgattt acgcttcttt ctcattcatg ggatgtttac aaatcagtga tggatcaaat
attgtgaacc tgttggcgag taactccccg agtgtttcat acgctctgac ccagcagaaa
tactttagta actacagtcc agtgattggg ttttatattt atgaacccat cgagtactgg
aactccacag tgcaggagca cttgaagact ttgagtcatg gtttcaacaa gatttcttgg
atggacaact ttttccacta cctgcgggta gtgaatgtga gtgcatcaac taagactgac
ttcatcacca ttcttaaggg ttccttccta cgcagcccag agtaccagca cttcacagag
gacatcatat tttccaagaa ccgtgagacg gacgaatacg acattattgc ctcaaggatg
tacttggtag cgcggaccac tgagaagaag cgggaggagg tggtggagct tttggaaaag
cttcgtccct tgatgttgat caacagcatc aaattcattg ccttcaatcc aacgtttgtg
ttcatggacc ggtacagctc ctctgtcatc tcccccattc tgacctcagg cttcagcgta
ctcaccatcc tcatcctcac tttcttcctg gtcatcaacc ccttgggaaa cttttggctc
atcctcacag ttacatccgt ggagctgggt gttttgggtt tgatg
>Prochilodontidae_Prochilodus_argenteus_1_1
tacttgattt atgcgtcttt ttctttcatg ggatgtttac aaatcagcga cggctacaat
atagtgaatc tgttagccag caattcacct agtgtgtcat ttgccctcac ccagcagaaa
ctgttcagca actacagtcc agtaataggg ttctacatcc acgagcccat tgaatactgg
aactctacag tgcaggagca cctcaagact ctaggccagg gcttcaataa gatttcgtgg
atcgataatt actttaacta tctgaaggtt gtcaatgtca gcgcgtcaac caaaagcgat
tttataaaca ttctcaagaa ttcttttttg aagagcccgg agtatcagca cttcacagag
gacatcatct tctccaaaaa tgg------a gatgagtatg acatcattgc ctccaggatg
tacctggtag ccaggactac cgagaagacc agggaggagg tcgtggaact gctggagaga
cttagaccac tctccctcat aaacagcatc aagttcattg tcttcaaccc cacctttgtg
ttcatggacc ggtacagttc atcggtcgtc tcgccgatcc tcacatcagg attcagtgtc
ctgaccgtcc ttatcctcac tttcttcctt gtcatcaacc ccctggggaa cttctggttg
atcttgaccg tcacgtctgt ggagctgggc gtcttaggcc tcatg
>Prochilodontidae_Prochilodus_brevis_1_1
tacttgattt atgcgtcttt ttctttcatg ggatgtttac aaatcagcga cggctacaat
atagtgaatc tgttagccag caattcacct agtgtgtcat ttgccctcac ccagcagaaa
ctgttcagca actacagtcc agtaataggg ttctacatct acgagcccat tgaatactgg
aactctacag tgcaggagca cctcaagact ctaggccagg gcttcaataa gatttcgtgg
atcgataatt actttaacta tctgaaggtt gtcaatgtca gcgcgtcaac caaaagcgat
tttataaaca ttctcaagaa ttcttttttg aagagcccag agtatcagca cttcacagag
gacatcatct tctccaaaaa tgg------a gatgagtatg acatcattgc ctccaggatg
tacctggtag ccaggactac cgagaagacc agggaggagg tcgtggaact gctggagaga
cttagaccac tctccctcat aaacagcatc aagttcattg tcttcaaccc cacctttgtg
ttcatggacc ggtacagttc atcggtcgtc tcaccgatcc tcacatcagg attcagtgtc
ctgaccgtcc ttatcctcac tttcttcctc gtcatcaacc ccctggggaa cttctggttg
atcttgaccg tcacatctgt ggagctgggc gtcttaggcc tcatg
>Prochilodontidae_Prochilodus_costatus_1_1
tacttgattt atgcgtcttt ttctttcatg ggatgtttac aaatcagcga cggctacaat
atagtgaatc tgttagccag caattcacct agtgtgtcat ttgccctcac ccagcagaaa
ctgttcagca actacagtcc agtaataggg ttctacatct atgagcccat tgaatactgg
aactctacag tgcaggagca cctcaagact ctaggccagg gcttcaataa gatttcgtgg
attgataatt actttaacta tctgaaggtt gtcaatgtca gcgcgtcaac caaaagcgat
tttataaaca ttctcaagaa ttcttttttg aagagcccgg agtatcagca cttcacagag
gacatcatct tctccaaaaa tgg------a gatgagtatg acatcattgc ctccaggatg
tacctggtag ccaggactac cgagaagacc agggaggagg ttgtggaact gctggagaga
cttagaccac tctccctcat aaacagcatc aagttcattg tcttcaaccc cacctttgtg
ttcatggacc ggtacagttc atcggtcgtc tcgccgatcc tcacatcagg attcagtgtc
ctgaccgtcc ttatcctcac tttcttcctt gtcatcaacc ccctggggaa cttctggttg
atcttgaccg tcacgtctgt ggagctgggc gtcttaggcc tcatg
>Prochilodontidae_Prochilodus_lacustris_1_1
tacttgattt atgcgtcttt ttctttcatg ggatgtttac aaatcagcga cggctacaat
atagtgaatc tgttagccag caattcacct agtgtgtcat ttgccctcac ccagcagaaa
ctgttcagca actacagtcc agtaataggg ttctacatct acgagcccat tgaatactgg
aactctacag tgcaggagca cctcaagact ctaggccagg gcttcaataa gatttcgtgg
atcgataatt actttaacta tctgaaggtt gtcaatgtca gcgcgtcaac caaaagcgat
tttataaaca ttctcaagaa ttcttttttg aagagcccgg agtatcagca cttcacagag
gacatcatct tctccaaaaa tgg------a gatgagtatg acatcattgc ctccaggatg
tacctggtag ccaggactac cgagaagacc agggaggagg tcgtggaact gctggagaga
cttagaccac tctccctcat aaacagcatc aagttcattg tcttcaaccc cacctttgtg
ttcatggacc ggtacagttc atcggtcgtc tcaccgatcc tcacatcagg attcagtgtc
ctgaccgtcc ttatcctcac tttcttcctc gtcatcaacc ccctggggaa cttctggttg
atcttgaccg tcacatctgt ggagctgggc gtcttaggcc tcatg
>Prochilodontidae_Prochilodus_lacustris_2_1
tacttgattt atgcgtcttt ttctttcatg ggatgtttac aaatcagcga cggctacaat
atagtgaatc tgttagccag caattcacct agtgtgtcat ttgccctcac ccagcagaaa
ctgttcagca actacagtcc agtaataggg ttctacatct acgagcccat tgaatactgg
aactctacag tgcaggagca cctcaagact ctaggccagg gcttcaataa gatttcgtgg
atcgataatt actttaacta tctgaaggtt gtcaatgtca gcgcgtcaac caaaagcgat
tttataaaca ttctcaagaa ttcttttttg aagagcccgg agtatcagca cttcacagag
gacatcatct tctccaaaaa tgg------a gatgagtatg acatcattgc ctccaggatg
tacctggtag ccaggactac cgagaagacc agggaggagg tcgtggaact gctggagaga
cttagaccac tctccctcat aaacagcatc aagttcattg tcttcaaccc cacctttgtg
ttcatggacc ggtacagttc atcggtcgtc tcaccgatcc tcacatcagg attcagtgtc
ctgaccgtcc ttatcctcac tttcttcctc gtcatcaacc ccctggggaa cttctggttg
atcttgaccg tcacatctgt ggagctgggc gtcttaggcc tcatg
>Prochilodontidae_Prochilodus_lineatus_1_1
tacttgattt atgcgtcttt ttctttcatg ggatgtttac aaatcagcga cggctacaat
atagtgaatc tgttagccag caattcacct agtgtgtcat ttgccctcac ccagcagaaa
ctgttcagca actacagtcc agtaataggg ttctacatct atgagcccat tgaatactgg
aactctacag tgcaggagca cctcaagact ctaggccagg gcttcaataa gatttcgtgg
attgataatt actttaacta tctgaaggtt gtcaatgtca gcgcgtcaac caaaagcgat
tttataaaca ttctcaagaa ttcttttttg aagagcccgg agtatcagca cttcacagag
gacatcatct tctccaaaaa tgg------a gatgagtatg acatcattgc ctccaggatg
tacctggtag ccaggactac cgagaagacc agggaggagg ttgtggaact gctggagaga
cttagaccac tctccctcat aaacagcatc aagttcattg tcttcaaccc cacctttgtg
ttcatggacc ggtacagttc atcggtcgtc tcgccgatcc tcacatcagg attcagtgtc
ctgaccgtcc ttatcctcac tttcttcctt gtcatcaacc ccctggggaa cttctggttg
atcttgaccg tcacgtctgt ggagctgggc gtcttaggcc tcatg
>Prochilodontidae_Prochilodus_lineatus_2_1
tacttgattt atgcgtcttt ttctttcatg ggatgtttac aaatcagcga cggctacaat
atagtgaatc tgttagccag caattcacct agtgtgtcat ttgccctcac ccagcagaaa
ctgttcagca actacagtcc agtaataggg ttctacatct atgagcccat tgaatactgg
aactctacag tgcaggagca cctcaagact ctaggccagg gcttcaataa gatttcgtgg
attgataatt actttaacta tctgaaggtt gtcaatgtca gcgcgtcaac caaaagcgat
tttataaaca ttctcaagaa ttcttttttg aagagcccgg agtatcagca cttcacagag
gacatcatct tctccaaaaa tgg------a gatgagtatg acatcattgc ctccaggatg
tacctggtag ccaggactac cgagaagacc agggaggagg ttgtggaact gctggagaga
cttagaccac tctccctcat aaacagcatc aagttcattg tcttcaaccc cacctttgtg
ttcatggacc ggtacagttc atcggtcgtc tcgccgatcc tcacatcagg attcagtgtc
ctgaccgtcc ttatcctcac tttcttcctt gtcatcaacc ccctggggaa cttctggttg
atcttgaccg tcacgtctgt ggagctgggc gtcttaggcc tcatg
>Prochilodontidae_Prochilodus_magdalenae_1_1
tacttgattt atgcgtcttt ttctttcatg ggatgtttac aaatcagcga cggctacaat
atagtgaatc tgttagccag caattcacct agtgtgtcat ttgccctcac ccagcagaaa
ctgttcagca attacagtcc agtaataggg ttctacatct acgagcccat tgaatactgg
aactctacag tgcaggagca cctcaagact ctaggccagg gcttcaataa gatttcgtgg
atcgataatt actttaacta tctgaaggtt gtcaatgtca gcgcgtcaac caaaagcgat
tttataaaca ttctcaagaa ttcttttttg aagagcccgg agtatcagca cttcacagag
gacatcatct tctccaaaaa tgg------a gatgagtatg acatcattgc ctccaggatg
tacctggtag ccaggactac cgagaagacc agggaggagg tcgtggaact gctggagaga
cttagaccac tctccctcat aaacagcatc aagttcattg tcttcaaccc cacctttgtg
ttcatggacc gctacagttc atcggtcgtc tcgccgatcc tcacatcagg attcagtgtc
ctgaccgtcc ttatcctcac tttcttcctc gtcatcaacc ccctggggaa cttctggttg
atcttgaccg tcacgtctgt ggagctgggc gtcttaggcc tcatg
>Prochilodontidae_Prochilodus_magdalenae_2_1
tacttgattt atgcgtcttt ttctttcatg ggatgtttac aaatcagcga cggctacaat
atagtgaatc tgttagccag caattcacct agtgtgtcat ttgccctcac ccagcagaaa
ctgttcagca attacagtcc agtaataggg ttctacatct atgagcccat tgaatactgg
aactctacag tgcaggagca cctcaagact ctaggccagg gcttcaataa gatttcgtgg
atcgataatt actttaacta tctgaaggtt gtcaatgtca gcgcgtcaac caaaagcgat
tttataaaca ttctcaagaa ttcttttttg aagagcccgg agtatcagca cttcacagag
gacatcatct tctccaaaaa tgg------a gatgagtatg acatcattgc ctccaggatg
tacctggtag ccaggactac cgagaagacc agggaggagg tcgtggaact gctggagaga
cttagaccac tctccctcat aaacagcatc aagttcattg tcttcaaccc cacctttgtg
ttcatggacc gctacagttc atcggtcgtc tcgccgatcc tcacatcagg attcagtgtc
ctgaccgtcc ttatcctcac tttcttcctc gtcatcaacc ccctggggaa cttctggttg
atcttgaccg tcacgtctgt ggagctgggc gtcttaggcc tcatg
>Prochilodontidae_Prochilodus_mariae_1_1
tacttgattt atgcgtcttt ttctttcatg ggatgtttac aaatcagcga cggctacaat
atagtgaatc tgttagccag caattcacct agtgtgtcat ttgccctcac ccagcagaaa
ctgttcagca actacagtcc agtaataggg ttctacatct atgagcccat tgaatactgg
aactctacag tgcaggagca cctcaagact ctaggccagg gcttcaataa gatttcgtgg
atcgataatt actttaacta tctgaaggtt gtcaatgtca gcgcgtcaac caaaagcgat
tttataaaca ttctcaagaa ttcttttttg aagagcccgg agtatcagca cttcacagag
gacatcatct tctccaaaaa tgg------a gatgagtatg acatcattgc ctccaggatg
tacctggtag ccaggactac cgagaagacc agggaggagg ttgtggaact gctggagaga
cttagaccac tctccctcat aaacagcatc aagttcattg tcttcaaccc cacctttgtg
ttcatggacc ggtacagttc atcggtcgtc tcaccgatcc tcacatcagg attcagtgtc
ctgaccgtcc ttatcctcac tttcttcctc gtcatcaacc ccctggggaa cttctggttg
atcttgaccg tcacgtctgt ggagctgggc gtcttaggcc tcatg
>Prochilodontidae_Prochilodus_nigricans_1_1
tacttgattt atgcgtcttt ttctttcatg ggatgtttac aaatcagcga cggctacaat
atagtgaatc tgttagccag caattcacct agtgtgtcat ttgccctcac ccagcagaaa
ctgttcagca actacagtcc agtaataggg ttctacatct atgagcccat tgaatactgg
aactctacag tgcaggagca cctcaagact ctaggccagg gcttcaataa gatttcgtgg
atcgataatt actttaacta tctgaaggtt gtcaatgtca gcgcgtcaac caaaagcgat
tttataaaca ttctcaagaa ttcttttttg aagagcccgg agtatcagca cttcacagag
gacatcatct tctccaaaaa tgg------a gatgagtatg acatcattgc ctccaggatg
tacctggtag ccaggactac cgagaagacc agggaggagg tcgtggaact gctggagaga
cttagaccac tctccctcat aaacagcatc aagttcattg tcttcaaccc cacctttgtg
ttcatggacc ggtacagttc atcggtcgtc tcaccgatcc tcacatcagg attcagtgtc
ctgaccgtcc ttatcctcac tttcttcctc gtcatcaacc ccctggggaa cttctggttg
atcttgaccg tcacgtctgt ggagctgggc gtcttaggcc tcatg
>Prochilodontidae_Prochilodus_nigricans_2_1
tacttgattt atgcgtcttt ttctttcatg ggatgtttac aaatcagcga cggctacaat
atagtgaatc tgttagccag caattcacct agtgtgtcat ttgccctcac ccagcagaaa
ctgttcagca actacagtcc agtaataggg ttctacatct acgagcccat tgaatactgg
aactctacag tgcaggagca cctcaagact ctaggccagg gcttcaataa gatttcgtgg
atcgataatt actttaacta tctgaaggtt gtcaatgtca gcgcgtcaac caaaagcgat
tttataaaca ttctcaagaa ttcttttttg aagagcccgg agtatcagca cttcacagag
gacatcatct tctccaaaaa tgg------a gatgagtatg acatcattgc ctccaggatg
tacctggtag ccaggactac cgagaagacc agggaggagg tcgtggaact gctggagaga
cttagaccac tctccctcat aaacagcatc aagttcattg tcttcaaccc cacctttgtg
ttcatggacc ggtacagttc atcggtcgtc tcaccgatcc tcacatcagg attcagtgtc
ctgaccgtcc ttatcctcac tttcttcctc gtcatcaacc ccctggggaa cttctggttg
atcttgaccg tcacgtctgt ggagctgggc gtcttaggcc tcatg
>Prochilodontidae_Prochilodus_nigricans_3_1
tacttgattt atgcgtcttt ttctttcatg ggatgtttac aaatcagcga cggctacaat
atagtgaatc tgttagccag caattcacct agtgtgtcat ttgccctcac ccagcagaaa
ctgttcagca actacagtcc agtaataggg ttctacatct atgagcccat tgaatactgg
aactctacag tgcaggagca cctcaagact ctaggccagg gcttcaataa gatttcgtgg
atcgataatt actttaacta tctgaaggtt gtcaatgtca gcgcgtcaac caaaagcgat
tttataaaca ttctcaagaa ttcttttttg aagagcccgg agtatcagca cttcacagag
gacatcatct tctccaaaaa tgg------a gatgagtatg acatcattgc ctccaggatg
tacctggtag ccaggactac cgagaagacc agggaggagg tcgtggaact gctggagaga
cttagaccac tctccctcat aaacagcatc aagttcattg tcttcaaccc cacctttgtg
ttcatggacc ggtacagttc atcggtcgtc tcaccgatcc tcacatcagg attcagtgtc
ctgaccgtcc ttatcctcac tttcttcctc gtcatcaacc ccctggggaa cttctggttg
atcttgaccg tcacgtctgt ggagctgggc gtcttaggcc tcatg
>Prochilodontidae_Prochilodus_reticulatus_1_1
tacttgattt atgcgtcttt ttctttcatg ggatgtttac aaatcagcga cggctacaat
atagtgaatc tgttagccag caattcacct agtgtgtcat ttgccctcac ccagcagaaa
ctgttcagca actacagtcc agtaataggg ttctacatct acgagcccat tgaatactgg
aactctacag tgcaggagca cctcaagact ctaggccagg gcttcaataa gatttcgtgg
atcgataatt actttaacta tctgaaggtt gtcaatgtca gcgcgtcaac caaaagcgat
tttataaaca ttctcaagaa ttcttttttg aagagcccgg agtatcagca cttcacagag
gacatcatct tctccaaaaa tgg------a gatgagtatg acatcattgc ctccaggatg
tacctggtag ccaggactac cgagaagacc agggaggagg tcgtggaact gctggagaga
cttagaccac tctccctcat aaacagcatc aagttcattg tcttcaaccc cacctttgtg
ttcatggacc ggtacagttc atcggtcgtc tcgccgatcc tcacatcagg attcagtgtc
ctgaccgtcc ttatcctcac tttcttcctc gtcatcaacc ccctggggaa cttctggttg
atcttgaccg tcacgtctgt ggagctgggc gtcttaggcc tcatg
>Prochilodontidae_Prochilodus_reticulatus_2_1
tacttgattt atgcgtcttt ttctttcatg ggatgtttac aaatcagcga cggctacaat
atagtgaatc tgttagccag caattcacct agtgtgtcat ttgccctcac ccagcagaaa
ctgttcagca actacagtcc agtaataggg ttctacatct acgagcccat tgaatactgg
aactctacag tgcaggagca cctcaagact ctaggccagg gcttcaataa gatttcgtgg
atcgataatt actttaacta tctgaaggtt gtcaatgtca gcgcgtcaac caaaagcgat
tttataaaca ttctcaagaa ttcttttttg aagagcccgg agtatcagca cttcacagag
gacatcatct tctccaaaaa tgg------a gatgagtatg acatcattgc ctccaggatg
tacctggtag ccaggactac cgagaagacc agggaggagg tcgtggaact gctggagaga
cttagaccac tctccctcat aaacagcatc aagttcattg tcttcaaccc cacctttgtg
ttcatggacc ggtacagttc atcggtcgtc tcgccgatcc tcacatcagg attcagtgtc
ctgaccgtcc ttatcctcac tttcttcctc gtcatcaacc ccctggggaa cttctggttg
atcttgaccg tcacgtctgt ggagctgggc gtcttaggcc tcatg
>Prochilodontidae_Prochilodus_rubrotaeniatus_1_1
tacttgattt atgcgtcttt ttctttcatg ggatgtttac aaatcagcga cggctacaat
atagtgaatc tgttagccag caattcacct agtgtgtcat ttgccctcac ccagcagaaa
ctgttcagca actacagtcc agtaataggg ttctacatct atgagcccat tgaatactgg
aactctacag tgcaggagca cctcaagact ctaggccagg gcttcaataa gatttcgtgg
atcgataatt actttaacta tctgaaggtt gtcaatgtca gcgcgtcaac caaaagcgat
tttataaaca ttctcaagaa ttcttttttg aagagcccgg agtatcagca cttcacagag
gacatcatct tctccaaaaa tgg------a gatgagtatg acatcattgc ctccaggatg
tacctggtag ccaggactac cgagaagacc agggaggagg ttgtggaact gctggagaga
cttagaccac tctccctcat aaacagcatc aagttcattg tcttcaaccc cacctttgtg
ttcatggacc ggtacagttc atcggtcgtc tcaccgatcc tcacatcagg attcagtgtc
ctgaccgtcc ttatcctcac tttcttcctc gtcatcaacc ccctggggaa cttctggttg
atcttgaccg tcacgtctgt ggagctgggc gtcttaggcc tcatg
>Prochilodontidae_Semaprochilodus_insignis_1_1
tacttgattt atgcgtcttt ttctttcatg ggatgtttac aaatcagcga tggttacaat
atagtgaacc tgttagccag caattcacct agtgtgtcat ttgccctcac ccagcagaaa
ctgttcagca actacagtcc agtgataggg ttctacatct atgagcccat tgaatactgg
aactcaacag tgcaggagca cctcaagact ctaggccagg gcttcaataa gatttcgtgg
atcgataatt actttaacta tctgaaggtt gtcaatgtca gcgcgtcaac caaaagcgat
tttataaaca ttctcaagaa ttcttttttg aagagcccgg agtatcagca cttcacggag
gacatcatct tctccaaaaa tgg------a gatgagtatg acatcattgc ctccaggatg
tacctggtag ccagaactac tgagaagacc agggaggagg tggtggaact gctggagaga
cttagaccac tctccctcat aaacagcatc aagttcatcg tcttcaaccc caccttcgtg
ttcatggacc ggtacagttc atcggtcgtc tcgccgatcc tcacgtcagg attcagtgtc
ctgaccgtcc ttatcctcac tttcttcctc gtcatcaacc ccctggggaa cttctggttg
atcttgaccg tcacgtctgt ggagctgggc gtcttaggcc tcatg
>Prochilodontidae_Semaprochilodus_kneri_1_1
tacttgattt atgcgtcttt ttctttcatg ggatgtttac aaatcagcga tggctacaat
atagtgaacc tgttagccag caattcacct agtgtgtcat ttgccctcac ccagcagaaa
ctgttcagca actacagtcc agtgataggg ttctacatct atgagcccat tgaatactgg
aactcaacag tgcaggagca cctcaagact ctaggccagg gcttcaataa gatttcgtgg
atcgataatt actttaacta tctgaaggtt gtcaatgtca gcgcgtcaac caaaagcgat
tttataaaca ttctcaagaa ttcttttttg aagagcccgg agtatcagca cttcacggag
gacatcatct tctccaaaaa cgg------a gatgagtatg acatcattgc ctccaggatg
tacctggtag ccagaactac tgagaagacc agggaggagg tggtggaact gctggagaga
cttagaccac tctccctcat aaacagcatc aagttcatcg tcttcaaccc caccttcgtg
ttcatggacc ggtacagttc atcggtcgtc tcgccgatcc tcacgtcagg attcagtgtc
ctgaccgtcc ttatcctcac tttcttcctc gtcatcaacc ccctggggaa cttctggttg
atcttgaccg tcacgtctgt ggagctgggc gtcttaggcc tcatg
>Prochilodontidae_Prochilodus_brevis_2_1
tacttgattt atgcgtcttt ttctttcatg ggatgtttac aaatcagcga cggctacaat
atagtgaatc tgttagccag caattcacct agtgtgtcat ttgccctcac ccagcagaaa
ctgttcagca actacagtcc agtaataggg ttctacatct acgagcccat tgaatactgg
aactctacag tgcaggagca cctcaagact ctaggccagg gcttcaataa gatttcgtgg
atcgataatt actttaacta tctgaaggtt gtcaatgtca gcgcgtcaac caaaagcgat
tttataaaca ttctcaagaa ttcttttttg aagagcccag agtatcagca cttcacagag
gacatcatct tctccaaaaa tgg------a gatgagtatg acatcattgc ctccaggatg
tacctggtag ccaggactac cgagaagacc agggaggagg tcgtggaact gctggagaga
cttagaccac tctccctcat aaacagcatc aagttcattg tcttcaaccc cacctttgtg
ttcatggacc ggtacagttc atcggtcgtc tcaccgatcc tcacatcagg attcagtgtc
ctgaccgtcc ttatcctcac tttcttcctc gtcatcaacc ccctggggaa cttctggttg
atcttgaccg tcacatctgt ggagctgggc gtcttaggcc tcatg
>Prochilodontidae_Prochilodus_lineatus_3_1
tacttgattt atgcgtcttt ttctttcatg ggatgtttac aaatcagcga cggctacaat
atagtgaatc tgttagccag caattcacct agtgtgtcat ttgccctcac ccagcagaaa
ctgttcagca actacagtcc agtaataggg ttctacatct atgagcccat tgaatactgg
aactctacag tgcaggagca cctcaagact ctaggccagg gcttcaataa gatttcgtgg
attgataatt actttaacta tctgaaggtt gtcaatgtca gcgcgtcaac caaaagcgat
tttataaaca ttctcaagaa ttcttttttg aagagcccgg agtatcagca cttcacagag
gacatcatct tctccaaaaa tgg------a gatgagtatg acatcattgc ctccaggatg
tacctggtag ccaggactac cgagaagacc agggaggagg ttgtggaact gctggagaga
cttagaccac tctccctcat aaacagcatc aagttcattg tcttcaaccc cacctttgtg
ttcatggacc ggtacagttc atcggtcgtc tcgccgatcc tcacatcagg attcagtgtc
ctgaccgtcc ttatcctcac tttcttcctt gtcatcaacc ccctggggaa cttctggttg
atcttgaccg tcacgtctgt ggagctgggc gtcttaggcc tcatg
>Prochilodontidae_Prochilodus_mariae_2_1
tacttgattt atgcgtcttt ttctttcatg ggatgtttac aaatcagcga cggctacaat
atagtgaatc tgttagccag caattcacct agtgtgtcat ttgccctcac ccagcagaaa
ctgttcagca actacagtcc agtaataggg ttctacatct atgagcccat tgaatactgg
aactctacag tgcaggagca cctcaagact ctaggccagg gcttcaataa gatttcgtgg
atcgataatt actttaacta tctgaaggtt gtcaatgtca gcgcgtcaac caaaagcgat
tttataaaca ttctcaagaa ttcttttttg aagagcccgg agtatcagca cttcacagag
gacatcatct tctccaaaaa tgg------a gatgagtatg acatcattgc ctccaggatg
tacctggtag ccaggactac cgagaagacc agggaggagg ttgtggaact gctggagaga
cttagaccac tctccctcat aaacagcatc aagttcattg tcttcaaccc cacctttgtg
ttcatggacc ggtacagttc atcggtcgtc tcaccgatcc tcacatcagg attcagtgtc
ctgaccgtcc ttatcctcac tttcttcctc gtcatcaacc ccctggggaa cttctggttg
atcttgaccg tcacgtctgt ggagctgggc gtcttaggcc tcatg
>Prochilodontidae_Semaprochilodus_insignis_2_1
tacttgattt atgcgtcttt ttctttcatg ggatgtttac aaatcagcga tggttacaat
atagtgaacc tgttagccag caattcacct agtgtgtcat ttgccctcac ccagcagaaa
ctgttcagca actacagtcc agtgataggg ttctacatct atgagcccat tgaatactgg
aactcaacag tgcaggagca cctcaagact ctaggccagg gcttcaataa gatttcgtgg
atcgataatt actttaacta tctgaaggtt gtcaatgtca gcgcgtcaac caaaagcgat
tttataaaca ttctcaagaa ttcttttttg aagagcccgg agtatcagca cttcacggag
gacatcatct tctccaaaaa tgg------a gatgagtatg atatcattgc ctccaggatg
tacctggtag ccagaactac tgagaagacc agggaggagg tggtggaact gctggagaga
cttagaccac tctccctcat aaacagcatc aagttcatcg tcttcaaccc caccttcgtg
ttcatggacc ggtacagttc atcggtcgtc tcgccgatcc tcacgtcagg attcagtgtc
ctgaccgtcc ttatcctcac tttcttcctc gtcatcaacc ccctggggaa cttctggttg
atcttgaccg tcacgtctgt ggagctgggc gtcttaggcc tcatg
>Prochilodontidae_Semaprochilodus_kneri_2_1
tacttgattt atgcgtcttt ttctttcatg ggatgtttac aaatcagcga tggctacaat
atagtgaacc tgttagccag caattcacct agtgtgtcat ttgccctcac ccagcagaaa
ctgttcagca actacagtcc agtgataggg ttctacatct atgagcccat tgaatactgg
aactcaacag tgcaggagca cctcaagact ctaggccagg gcttcaataa gatttcgtgg
atcgataatt actttaacta tctgaaggtt gtcaatgtca gcgcgtcaac caaaagcgat
tttataaaca ttctcaagaa ttcttttttg aagagcccgg agtatcagca cttcacggag
gacatcatct tctccaaaaa tgg------a gatgagtatg acatcattgc ctccaggatg
tacctggtag ccagaactac tgagaagacc agggaggagg tggtggaact gctggagaga
cttagaccac tctccctcat aaacagcatc aagttcatcg tcttcaaccc caccttcgtg
ttcatggacc ggtacagttc atcggtcgtc tcgccgatcc tcacgtcagg attcagtgtc
ctgaccgtcc ttatcctcac tttcttcctc gtcatcaacc ccctggggaa cttctggttg
atcttgaccg tcacgtctgt ggagctgggc gtcttaggcc tcatg
>Cichlidae_Apistogramma_linkei_1_1
tatctcattt atgcttcttt ctcgttcatg ggatgtttac aaatcagtga tggatcgaat
attgtgaacc tgttggcgag caactccccg agtgtttcat acgctctgac ccagcagaaa
tactttagta actacagtcc ggtgattggg ttttatattt atgaacccat cgagtactgg
aactccacgg tgcaggagca cttgaagact ttgagtcatg gtttcaacaa gatttcttgg
atggacaact ttttccacta cctgcgggtg gtgaacgtga gtgcatcaac taagaccgac
ttcatcacca tcctcaaggg ttccttccta cgcagcccag agtaccagca cttcacagag
gacatcatat tttccaagaa ccgtgagacg gacgaatacg acattattgc ctcaaggatg
tacttggtgg cgcggaccac cgagaagaag cgtgaggagg tggtggagct gttggaaaag
cttcgtcccc tgatgttgat caacagcatc aaattcattg ccttcaatcc aacgtttgtg
ttcatggacc ggtacagctc ctccgtcatc tcccccattc tcacctcggg tttcagcgta
ctcaccatcc tcatcctcac gttcttcctg gtcatcaacc ccttgggaaa cttttggctc
atcctcacag tcacatccgt ggagctgggt gttttgggtt tgatg
>Cichlidae_Vieja_hartwegi_1_1
tatctgattt acgcttcttt ctcattcatg ggatgtttac aaatcagtga tggatcaaat
attgtgaact tgttggcgag taactccccg agtgtttcgt acgctctgac ccagcagaaa
tactttagta actacagtcc agtgattggg ttttatattt atgaacccat cgagtactgg
aactccacag tgcaggagca cttgaagact ctgagtcatg gtttcaacaa gatttcttgg
atggacaact ttttccacta cctgcgggta gtgaatgtga gtgcatcaac taagactgac
ttcatcacca ttcttaaggg ttccttccta cgcagcccag agtaccagca cttcacagag
gacatcatat tttccaagaa ccgtgagacg gacgaatacg acattattgc ctcaaggatg
tacttggtag cgcggaccac tgagaagaag cgggaggagg tggtggagct tttggaaaag
cttcgtccct tgatgttgat caacagcatc aaattcattg ccttcaatcc aacgtttgtg
ttcatggacc ggtacagctc ctctgtcatc tcccccattc tgacctcagg cttcagcgta
ctcaccatcc tcatcctcac tttcttcctg gtcatcaacc ccttgggaaa cttttggctc
atcctcacag ttacatccgt ggagctgggt gttttgggtt tgatg
>Prochilodontidae_Prochilodus_mariae_3_1
tacttgattt atgcgtcttt ttctttcatg ggatgtttac aaatcagcga cggctacaat
atagtgaatc tgttagccag caattcacct agtgtgtcat ttgccctcac ccagcagaaa
ctgttcagca actacagtcc agtaataggg ttctacatct atgagcccat tgaatactgg
aactctacag tgcaggagca cctcaagact ctaggccagg gcttcaataa gatttcgtgg
atcgataatt actttaacta tctgaaggtt gtcaatgtca gcgcgtcaac caaaagcgat
tttataaaca ttctcaagaa ttcttttttg aagagcccgg agtatcagca cttcacagag
gacatcatct tctccaaaaa tgg------a gatgagtatg acatcattgc ctccaggatg
tacctggtag ccaggactac cgagaagacc agggaggagg ttgtggaact gctggagaga
cttagaccac tctccctcat aaacagcatc aagttcattg tcttcaaccc cacctttgtg
ttcatggacc ggtacagttc atcggtcgtc tcaccgatcc tcacatcagg attcagtgtc
ctgaccgtcc ttatcctcac tttcttcctc gtcatcaacc ccctggggaa cttctggttg
atcttgaccg tcacgtctgt ggagctgggc gtcttaggcc tcatg
