# Supplementary material for: Time-calibrated phylogeny of neotropical freshwater fishes
Source: Front Bioinform. 2024 Dec 6;4:1433995. doi: 10.3389/fbinf.2024.1433995 (PMC11659281; doi:10.3389/fbinf.2024.1433995)
Supplement: Supplementary file 1 [file DataSheet1.zip › Supplementary Material/aln/alignment_RAG1.fasta]

>Cichlidae_Cichla_temensis_1_1
tttgaatggc agccagctct caagaatgtg tccccatcct gtaatgttgg cattattaat
gggctctctg gatggtcttc ctcggtggat gacgccccag ctgacactat cactcggcgc
tttcgctatg atgtggcact ggtgtctgct ttaaaggatc tggaggagga cattgtggag
gggctgagag agagtgggat ggaagacagt gcctgcacat caggttttag tgtcatgatc
aaggaatgtt gcgatggcat gggtgatgtc agcgagaagc atggtggagg accagttgtt
cctgagaagg ctgttcgttt ttctttcact attatgtcta tctctgtcct ggcagacgat
g---aggtgg a--------- ---------g gaggttacca ttttcactga gccaaagcca
aattcagaac tgtcctgtaa gcctctctgc ctgatgtttg tggatgagtc agatcatgag
acactcacag ctgtcctggg gcccatagtt gcagagcgta atgcaatgaa agaaagcagg
cttatcttgt ccatcggtgg tctgcctcgc tcctttcgct tccacttcag aggcacagga
tatgatgaga agatggtccg tgagatggag gggctggagg cttctgggtc cacatacatc
tgcactctat gtgactccag tcgtgcagag gcctctcaaa acatggtgct gcactccatc
acccgcaatc atgaagataa ccta-gaacg ttatgaaata tggagaacca accccttttc
tgagtccgta gatgagctgc gtgacagagt caaaggggtg tctgcaaagc ccttcatgga
aacgcagccc acactagatg cattgcactg tgacatcggc aatgctactg aattctacaa
aatcttccag gatgagattg gggaagtgta c---aaaaaa gccaac---- --cccagccg
ggaggagcgg cgcagctgga gggcagccct agataaacag ctgaggaaga agatgaagct
taaaccagta atgaggatga atggaaacta tgctcgcaga ctaatgaccc aggaggctgt
ggaggtggtg tgcgagctgg tgccctcaga agagagaagg gaggccctga gggagcttat
aaggctctac ctccagatga agcctgtgtg gcgtgccacc tgcccagcca aggaatgccc
tgaccagcta tgccgctaca gttttaactc ccagcacttt gctgacctcc tctccactac
cttcaaatat aggtacaatg gaaagataac caattat-ct gcacaagact ctggcccatg
tacc
>Cichlidae_Andinoacara_rivulatus_1_1
nnngaatggc agccagctct caagaatgtg tccccatcct gtaatgttgg cattattaat
gggctctctg gatggtcttc ctcggtggat gacgccccag ctgacactat cactcggcgc
tttcgctatg atgtggcact ggtgtctgct ttaaaggatc tggaggagga catcgtggag
gggctgagag agagtgggat ggaagacagt gcctgcacat caggttttag tgtcatgatc
aaggaatgtt gcgatggcat gggtgatgtc agtgagaagc atggtggagg accagttgtt
cccgagaagg ctgttcgctt ttctttcacc attatgtctg tctctgtcct ggcagacgat
g---aggtgg a--------- ---------g gaggttacca ttttcacaga gccaaagcca
aattcagaac tgtcctgtaa gcctctctgt ctgatgtttg tggatgagtc agatcacgag
acactcacag ctgtcctggg gcccacagtt gcggagcgta atgcaatgaa agaaagcagg
cttatcttgt ccatcggtgg tctgcctcgc tcctttcgct tccacttcag aggcacggga
tatgatgaga agatggtccg tgagatggag gggctggagg cctctgggtc cacatacatc
tgcactctat gtgactccag tcgcgctgag gcctctcaaa acatggtgct gcactccatc
acccgcaatc atgacgagaa ccta-gaacg ctatgaaata tggagaacca accccttttc
tgagtctgta gatgagctgc gcgacagagt caaaggggtg tctgcgaagc ccttcatgga
aacgcagccc acgctggatg cgttgcactg tgacatcggc aatgctactg aattctacaa
aatcttccag gatgagattg gagaagtgta c---aaaggg gccaac---- --cccagccg
ggaggaacgg cgcagctgga gggcagccct agataaacag ctgaggaaga agatgaagct
taaaccagta atgaggatga atggaaacta tgctcgcaga ctaatgaccc aggaggctgc
ggaggtggtg tgtgagctgg tgccctcaga agagagaagg gaggccctga gggagcttat
gaggctctac ctccagatga agcctgtgtg gcgtgccacc tgcccagcca aggaatgccc
tgacctgcta tgccgctaca gttttaattc ccagcacttt gctgacctcc tctcctctac
cttcaaatat aggtacaatg gaaagataac caattat-ct gcacaagact ctggcccatg
tacc
>Cichlidae_Rocio_octofasciata_1_1
nnnnnnnnnn nnnnnnnnnn nnnnnnnnnn nnnnnntcct gtaatgttgg cattattaat
gggctctctg gatggtcttc ctcggtggat gacgccccag ctgacactat cactcggcgc
tttcgctatg atgtggcact ggtgtctgct ttaaaggatc tggaggagga cattgtggag
gggctgagag agagtgggat ggaagacagt gcctgcacat caggttttac tgtcatgatc
aaggaatgtt gcgatggcat gggtgatgtc agtgagaagc acggtggagg accagttgtt
cctgagaagg ctgttcgttt ttctttcact attatgtctg tctctgtcct ggcagacgat
g---aggtgg a--------- ---------g gaggttacca ttttcactga gccaaagcca
aattcagaac tgtcctgtaa gcctctctgc ctgatgtttg tggatgagtc agatcatgag
acactcacag ctgtcctggg gcccatagtt gcggagcgtt atgctatgaa agaaagcagg
cttatcttgt ccatcggtgg tctgcctcgc tcctttcgct tccacttcag aggcacggga
tatgatgaga agatggtccg tgagatggag gggctggagg cctctgggtc cacatacatc
tgcactctat gtgactccag tcgtgctgag gcctctcaaa acatggtgct gcactccatc
acccgcaatc atgaagagaa ccta-gaacg ctatgaaata tggagaacca accccttttc
tgagtccgta gatgagctgc gtgacagagt caaaggggtg tctgcaaagc ccttcatgga
gacgcagccc acactggatg cattgcactg tgacatcggc aatgctactg aattctacaa
aatcttccag gatgagattg gagaagtgta c---aaaagg gccaac---- --cccagtcg
ggaggaacgg cgcagctgga gggcagccct agataaacag ctgaggaaga agatgaagct
taaaccggta atgaggatga atggaaacta tgctcgcaga ctaatgaccc aggagactgt
ggaggtggtg tgcgagctgg tgccctcaga agagagaagg gaggccctga gggagctcat
gaggctctac ctccagatga agcctgtgtg gcgtgccacc tgcccagcca aggaatgccc
tgacctgctg tgccgctaca gttttaactc ccagcacttt gctgacctcc tctcctctac
cttcaaatat aggtacaatg gaaagataac caattat-ct gcacaagact ctggcccatg
tacc
>Cichlidae_Satanoperca_jurupari_1_1
nnnnnnnnnn nnnnnnnnnn nnnnnnngtg tgtccatcct ataatgttgg cattattaat
gggctctctg gatggtcttc ctcggtggat gacgccccag ctgacactat cactcggcgc
tttcgctatg atgtggcact ggtgtctgca ttaaaggatc tggaggagga catcgtggag
gggctgagag agagtgggat ggaagacagt gcttgcacat caggttttag tgtcatgatc
aaggaatgtt gcgatggcat gggtgatgtc agtgagaagc atggcggagg accagctgtt
cctgagaagg ctgttcgttt ttctttcact attatgtctg tctctgtcct ggcagacgat
g---aggtgg a--------- ---------g gaggttacca ttttcactga gccaaagcca
aattcagaac tgtcctgtaa gcctctctgc ctaatgtttg tggatgagtc agatcatgag
acactcacag ctgtcctggg gcccatagtt gcggagcgta atgcaatgaa agaaagcagg
cttatcttgt ccatcggtgg tctgcctcgt tcctttcgct tccacttcag aggcacggga
tatgatgaga agatggtccg tgagatggag gggctggagg cttccgggtc cacatacatc
tgcactctat gcgactccag tcgtgctgag gcctctcaaa acatggtgct gcactccatc
acccgcagtc atgaagagaa ccta-gaacg ctacgaaata tggaggacca accccttttc
tgagtccgca gatgagctgc gtgacagagt caaaggggtg tctgcaaagc ccttcatgga
gacgcagccc acgctagatg cattacactg tgacatcggc aatgctactg aattctacaa
aatcttccag gatgagattg gagaagtgta c---aaaggg accaac---- --cccagccg
ggaggaacgg cgcagctgga gggcagccct agataaacag ctgaggaaga agatgaagct
taaaccagta atgaggatga atggaaacta tgcccgcaga ctaatgaccc aggaggctgt
ggaggtggtg tgtgagctgg tgccctcaga agagagaagg gaggccctga gggatcttat
gaggctctac ctccagatga agcctgtgtg gcgtgccacc tgcccagcca aggaatgccc
tgacctgcta tgccgttaca gttttaactc ccagcacttt gctgacctcc tctcctctac
cttcaaatat aggtacaatg gaaagataac caattat-ct gcacaagact ctggcccatg
tacc
>Cichlidae_Uaru_amphiacanthoides_1_1
nnnnnnnnnn nnnnnnnnnn nnnnnnnnnn nnnccatcct gtaatgttgg cattattaat
gggctctctg gatggtcttc ctcggtggat gacgccccag ctgacactat cactcggcgc
tttcgttatg atgtggcact ggtgtctgct ttaaaggatc tggaggagga catcgtggag
gggctgagag agagtgggat ggaagacagt gcctgcacat caggctttag tgtcatgatc
aaggaatgtt gcgatggcat gggtgatgtc agtgagaagc atggtggagg accagttgtt
cctgagaagg ctgttcgttt ttctttcact attatgtctg tctctgtcct ggcagacgat
g---aggtgg a--------- ---------g gaggttacca ttttcactga gccaaagcca
aattcagaac tgtcctgtaa gcctctctgc ctgatgtttg tggatgagtc agatcacgag
acactcacag ctgtcctggg gcccatagtt gctgagcgta atgcaatgaa agaaagcagg
cttatcttat ccattggtgg tctgcctcgc tcctttcgct tccacttcag aggcacggga
tatgatgaga agatggtccg tgagatggag gggctggagg cctctgggtc cacatacatc
tgcactctat gtgactccag tcgtgctgag gcctctcaaa acatggtgct gcactccatc
acccgcaatc atgaagagaa ccta-gaacg ctatgaaata tggagaacca accccttttc
tgagtccgta gacgagctgc gtgacagagt caaaggggtg tctgcaaagc ccttcatgga
gacgcagccc acgctggatg cattgcactg tgacatcggc aatgctactg aattctacaa
aatcttccag gatgagattg gagaagtgta c---aaaagg gccaac---- --cccagccg
ggaggaacgg cgcagctgga gggcagccct agataaacag ctgaggaaga agatgaagct
taaaccggta atgaggatga atggaaacta tgctcgcaga ctaatgaccc aggaggctgt
ggaggtggtg tgcgagctgg tgccctcaga agagagaagg gaggccctga gggagctcat
gaggctctac ctccagatga agcctgtgtg gcgtgccacc tgcccagcca aggaatgccc
tgacctgctg tgccgctaca gttttaactc ccagcacttt gctgacctcc tctcctctac
cttcaaatat aggtacaatg gaaagataac caattat-ct gcacaagact ctggcccatg
tacc
>Cichlidae_Cleithracara_maronii_1_1
nnngaatggc agccagctct caagaatgtt tccccatcct gtaatgttgg cattattaat
gggctctctg gatggtcttc ctcggtggat gatgccccag ctgacactat cactcggcgc
tttcgctatg atgtggcact ggtgtctgct ttaaaggatc tggaggagga catcgtggag
gggctgagag agagtgggat ggaagacagt gcctgcacat caggttttag tgtcatgatc
aaggaatgct gcgatggcat gggcgatgtc agtgagaagc atggtggagg accagttgtt
cctgagaagg ctgttcgctt ttctttcact attatgtctg tctctgtcct ggcagacgat
g---aggtgg a--------- ---------g gaggttacca ttttcactga gccaaagcca
aattcagaac tgtcctgtaa gcctctctgc ttgatgtttg tggatgagtc agatcatgag
acactcacag ctgtcctggg gcccatagtt gcggagcgta atgcaatgaa agaaagcagg
cttatcttgt ccatcggtgg tctgcctcgc tcctttcgct tccacttcag aggcacggga
tatgatgaga agatggtccg tgagatggag gggctggagg cctctgggtc cacatacatc
tgcactctat gtgactccag tcgtgctgag gcctctcaaa acatggtgct gcactccatc
acccgcaatc atgacgagaa ccta-gaacg ctatgaaata tggagaacca accccttttc
tgagtccgta gatgagctgc gtgacagagt caaaggggtg tctgcaaagg ccttcatgga
gacgcagccc acgctggacg cattgcactg tgacatcggc aatgctactg aattctacaa
aatcttccag gatgagattg gagaagtgta c---aaaagg gccaac---- --cccagccg
ggaggaacgg cgcagctgga gggcagccct agataaacag ctgaggaaga agatgaagct
taaaccagta atgaggatga atggaaacta tgctcgcaga ctaatgaccc aggaggctgt
ggaagtggtg tgtgagctgg tgccctcaga agagaaaagg gaggccctga aggagcttat
caggctctac atccagatga agcctgtgtg gcgtgccacc tgcccagcca aggaatgccc
cgacctgctt tgccgctaca gttttaactc ccaacacttt gctgacctcc tctcctctac
cttcaaannn nnnnnnnnnn nnnnnnnnnn nnnnnnnnnn nnnnnnnnnn nnnnnnnnnn
nnnn
>Cichlidae_Heros_efasciatus_1_1
tttgaatggc agccagctct caagaatgtg tcaccatcct gtaatgttgg cattattaat
gggctctctg gatggttttc ctcggtggat gacgccccag ctgacactat cactcggcgc
tttcgctatg atgtggcact ggtgtctgct ttaaaggatc tggaggagga catcgtggag
gggctgagag agagtgggat ggaagacagt gcctgcacat caggttttag tgtcatgatc
aaggaatgtt gcgatggcat gggtgatgtc agtgagaagc atggtggagg accagttgtt
cctgagaagg ctgttcgttt ttctttcact attatgtctg tctctgtcct ggcagacgat
g---agctgg a--------- ---------g gaggttacca ttttcactga gccaaagcca
aattcagaac tgtcctgtaa gcctctctgc ctgatgtttg tggatgagtc agatcatgag
acactcacag ctgtccttgg gcccatagtt gctgagcgta atgcaatgaa agaaagcagg
cttatcttgt ccattggtgg tctgcctcgc tcctttcgct tccacttcag aggcacggga
tatgatgaga agatggtccg cgagatggag gggctggagg cctctgggtc cacatacatc
tgcactctat gtgactccag tcgtgctgag gcctctcaaa acatggtgct gcactccatc
acccgcaatc atgaagagaa ccta-gaacg ctatgaaata tggagaacca accccttttc
tgagtccgta gatgagctgc gtgatagagt caaaggggtg tctgcaaagc ccttcatgga
gacgcagccc acgctggatg cattgcactg tgacatcggc aatgctactg aattctacaa
aatcttccag gatgagattg gagaagtgta c---aaaaag ggccac---- --cccagccg
ggaggaacgg cgcagctgga gggcagccct agataannnn nnnnnnnnnn nnnnnnnnnn
nnnnnnnnnn nnnnnnnnnn nnnnnnnnnn nnnnnnnnnn nnnnnnnnnn nnnnnnnnnn
nnnnnnnnnn nnnnnnnnnn nnnnnnnnnn nnnnnnnnnn nnnnnnnnnn nnnnnnnnnn
nnnnnnnnnn nnnnnnnnnn nnnnnnnnnn nnnnnnnnnn nnnnnnnnnn nnnnnnnnnn
nnnnnnnnnn nnnnnnnnnn gttttaactc ccagcacttt gctgacctcc tctcctctac
cttcagatat aggtacaatg gaaagataac caattat-tt gcacaagact ctggcccatg
tacc
>Cichlidae_Trichromis_salvini_1_1
nnnnnnnnnn nnnnnnnnnn nnnnaatgtg tcaccatcct gtaatgttgg cattattaat
gggctctctg gatggtcttc ctcggtggat gacgccccag ctgacactat cactcggcgc
tttcgctatg atgtggcact ggtgtctgct ttaaaggatc tggaggagga cattgtggag
gggctgagag agagtgggat ggaagacagt gcctgcacat caggttttag tgtcatgatc
aaggaatgtt gcgatggcat gggtgatgtc agtgagaagc atggtggagg accagttgtt
cctgagaagg ctgttcgttt ttctttcact attatgtctg tctctgtcct ggcagatgat
g---aggtgg a--------- ---------g gaggttacca ttttcactga gccaaagcca
aattcagaac tgtcctgtaa gcctctctgc ctgatgtttg tggatgagtc agatcatgag
acactcacag ctgtcctggg gcccatagtt gcggagcgta atgcaatgaa agaaagcaga
cttatcttgt ccatcggtgg tctgcctcgc tcctttcgct tccacttcag aggcacggga
tatgatgaga agatggtccg tgagatggag gggttggagg cctctgggtc cacatacgtc
tgcaccctan nnnnnnnnnn nnnnnnnnnn nnnnnnnnnn nnnnnnnnnn nnnnnnnnnn
nnnnnnnnnn nnnnnnnnnn nnnnnnnnnn nnnnnnnnnn nnnnnnnnnn nnnnnnnnnn
nnnnnnnnnn nnnnnnnnnn nnnnnnnnnn nnnnnnnnnn nnnnnnnnnn nnnnnnnnnn
nnnnnnnnnn nnnnnnnnnn nnnnnnnnnn nnnnnnnnnn nnnnnnnnnn nnnnnnnnnn
nnnnnnnnnn nnnnnnnnnn nnnnnnnnnn nnnnnnnnnn nnnnnnnnnn nnnnnnnnnn
nnnnnnnnnn nnnnnnnnnn nnnnnnnnnn nnnnnnnnnn nnnnnnnnnn nnnnnnnnnn
nnnnnnnnnn nnnnnnnnnn nnnnnnnnnn nnnnnnnnnn nnnnnnnnnn nnnnnnnnnn
nnnnnnnnnn nnnnnnnnnn nnnnnnnnnn nnnnnnnnnn nnnnnnnnnn nnnnnnnnnn
nnnnnnnnnn nnnnnnnnnn nnnnnnnnnn nnnnnnnnnn nnnnnnnnnn nnnnnnnnnn
nnnnnnnnnn nnnnnnnnnn nnnnnnnnnn nnnnnnnnnn nnnnnnnnnn nnnnnnnnnn
nnnnnnnnnn nnnnnnnnnn nnnnnnnnnn nnnnnnnnnn nnnnnnnnnn nnnnnnnnnn
nnnn
>Cichlidae_Hypselecara_temporalis_1_1
nnnnnnnnnn nnnnnnnnnn nnnnnnngtg tcaccatcct gtaatgttgg cattattaat
gggctctctg gatggtcttc ctcggtggat gacgccccag ctgacactat cactcggcgc
tttcgctatg atgtggcact ggtgtctgct ttaaaggatc tggaggagga catcgtggag
gggctgagag agagtgggat ggaagacagt gcctgcacat caggttttag tgtcatgatc
aaggaatgtt gcgatggcat gggtgatgtc agtgagaagc atggtggagg accagttgtt
cctgagaagg ctgttcgttt ttctttcact attatgtctg tctctgtcct ggcagacgat
g---aggtgg a--------- ---------g gaggttacca ttttcactga gccaaagcca
aattcggaac tgtcctgtaa gcctctctgc ctgatgtttg tggatgagtc agatcatgag
acactcacag ctgtcctggg gcccatagtt gcggagcgca atgcaatgaa agaaagcagg
cttatcttgt ccatcggtgg tctgcctcgc tcctttcgct tccacttcag aggcacgggg
tatgatgaga agatggtccg tgagatggag gggctggagg cctctgggtc cacatacgtc
tgcactctat gtgactccag tcgtgctgag gcctctcaaa acatggtgct gcactccatc
acccgcaatc atgtagagaa ccta-gaacg ctatgaaata tggagaacca accccttttc
tgagtctgta gatgagctgc gtgacagagt caaaggggtg tctgcaaagc ccttcatgga
gacgcagccc acgctggatg cattgcactg tgacatcggc aatgctactg aattctacaa
aatcttccag gatgagattg gagaagtgta c---aaaagg gccaac---- --cccagccg
ggaggaacgg cgcagctgga gggcagccct agataaacag ctgaggaaga agatgaagct
taaaccagta atgaggatga atggaaacta tgctcgcaga ctaatgaccc aggaggctgt
ggaggtggtg tgcgagctgg tgccctcaga agagagaagg gaggccctga gggagctcat
gaggctctac atccagatga agcctgtgtg gcgtgccacc tgcccagcca aggaatgccc
tgacctgctg tgccgctaca gttttaactc ccagcacttt gctgacctcc tctcctctac
cttcaaatat aggtacaatg gaaagataac caattat-ct gcacaagact ctggcccatg
tacc
>Cichlidae_Mesonauta_festivus_1_1
nnnnnnnnnn nnnnnnnnnn nnnnnnnnnn nnnnnnnnnn nnnnngttgg cattattaat
gggctctctg gatggtcttt ctcggtggat gacgccccgg ctgacactat cactcggcgc
tttcgctatg atgtggcact ggtgtctgct ttaaaggatc tggaggagga catcgtggag
gggctgagag agagtgggat ggaagacagt gcctgcacat caggctttag tgtcatgatc
aaggaatgtt gcgatggcat gggtgatgtc agtgagaagc atggtggagg accagttgtt
cctgagaagg ctgttcgttt ttctttcact attatgtctg tctctgtcct ggcagacgat
g---aggtgg a--------- ---------g gaggttacca ttttcactga gccaaagcca
aattcagaac tgtcctgtaa gcctctctgc ctgatgtttg tggatgagtc agatcatgag
acactcacag ctgtcctggg gcccatagtt gctgagcgta atgcaatgaa agaaagcagg
ctcatcttgt ccattggtgg tctgcctcgc tcctttcgct tccacttcag aggcacggga
tatgatgaga agatggtccg tgagatggag gggctggagg cctctgggtc cacatatatc
tgcactctat gtgactccag tcgtgctgag gcctctcaaa acatggtgct gcactccatc
acccgcaatc atgaagagaa ccta-gaacg ctatgaaata tggagaacca accccttttc
tgagtccgta gatgagctgc gtgacagagt caaaggggtg tctgcaaagc ctttcatgga
gacgcagccc acgctggatg cactgcactg tgacatcggc aatgctactg aattctacaa
aatcttccag gatgagattg gagaagtgta c---aaaagg gccaac---- --cccagccg
ggaggaacga cgcagctgga gggcagccct agataaacag ctgaggaaga agatgaagct
taaaccggta atgaggatga atggaaacta tgctcgcaga ctaatgaccc aggaggctgt
ggaggtggtg tgcgagctgg tgccctcaga agagagaagg gaggccctga gggagctcat
gaggctctac atccagatga agcctgtgtg gcgtgccacc tgcccagcca aggaatgccc
tgacctgctg tgccgctaca gttttaactc ccagcacttt gctgacctcc tctcctctac
cttcaaatat aggtacaatg gaaaaataac caattat-ct gcacaagact ctggcccatg
tacc
>Cichlidae_Mesonauta_insignis_1_1
nnnnnnnnnn nnnnnnnnnn nnnnnnnnnn nnnnnnnnnn nnnnngttgg cattattaat
gggctctctg gatggtcttc ctcggtggat gacgccccgg ctgacactat cactcggcgc
tttcgctatg atgtggcact ggtgtctgct ttaaaggatc tggaggagga catcgtggag
gggctgagag agagtgggat ggaagacagt gcctgcacat caggctttag tgtcatgatc
aaggaatgtt gcgatggcat gggtgatgtc agtgagaagc atggtggagg accagttgtt
cctgagaagg ctgttcgttt ttctttcact attatgtctg tctctgtcct ggcagacgat
g---aggtgg a--------- ---------g gaggttacca ttttcactga gccaaagcca
aattcagaac tgtcctgtaa gcctctctgc ctgatgtttg tggatgagtc agatcatgag
acactcacag ctgtcctggg gcccatagtt gctgagcgta atgcaatgaa agaaagcagg
cttatcttgt ccattggtgg tctgcttcgc tcctttcgct tccacttcag aggcacggga
tatgatgaga agatggtccg tgagatggag gggctggagg cctctgggtc cacatacatc
tgcactctat gtgactccag tcgtgctgag gcctctcaaa acatggtgct gcactccatc
acccgcaatc atgaagagaa ccta-gaacg ctatgaaata tggagaacca accccttttc
tgagtccgta gatgagctgc gtgacagagt caaaggggtg tctgcaaagc ccttcatgga
gacgcagccc acgctggatg cattgcactg tgacatcggc aatgccactg aattctacaa
aatcttccag gatgagattg gagaagtgta c---aaaagg gccaac---- --cccagccg
ggaggaacgg cgcagctgga gggcagccct agataaacag ctgaggaaga agatgaagct
taaaccggta atgaggatga atggaaacta tgctcgcaga ctaatgaccc aggaggctgt
ggaggtggtg tgcgagctgg tgccctcaga agagagaagg gaggccctga gggagctcat
gaggctctac atccagatga agcctgtgtg gcgtgccacc tgcccagcca aggaatgccc
tgacctgctg tgccgctaca gttttaactc ccagcacttt gctgacctcc tctcctctac
cttcaaatat aggtacaatg gaaaaataac caattat-ct gcacaagact ctggcccatg
tacc
>Cichlidae_Amphilophus_citrinellus_1_1
tttgaatggc agccagctct caagaatgtg tcaccatcct gtaatgttgg cattattaat
gggctctctg gatggttttc ctcggtggat gatgccccag ctgacactat cactcggcgc
tttcgctatg atgtggcact ggtgtctgct ttaaaggatc tggaggagga cattgtggag
gggctgagag agagtgggat ggaagacagt gcctgcacat caggttttag tgtcatgatc
aaggaatgtt gcgatggcat gggtgatgtc agtgagaagc acggtggagg accagttgtt
cctgagaagg ctgttcgttt ttctttcact attatgtctg tctctgtcct ggcagacgat
g---aggtgg a--------- ---------g gaggttacca ttttcactga gccaaagcca
aattcagaac tgtcctgtaa gcctctctgc ctgatgtttg tggatgagtc agatcatgag
acactcacag ctgtcctggg gcccataatt gcggagcgta atgcaatgaa agaaagtagg
cttatcttgt ccatcggtgg tctgcctcgc tcctttcgct tccacttcag aggcactgga
tatgatgaga agatggtccg tgagatggag gggctggagg cctctgggtc cacatacatc
tgtactctat gtgactccag tcgtgctgag gcctctcaaa acatggtgct gcactccatc
acccgcaatc atgaagagaa ccta-gaacg ctatgaaata tggagaacca accccttttc
tgagtctgta gatgagctgc gtgacagagt caaaggggtg tctgcaaagc cctttatgga
gacgcagccc acgctggatg cattgcactg tgacattggc aatgctactg aattctacaa
aatcttccag gatgagattg gagaagtgta c---aaaagg gccaac---- --cccagtcg
ggaggaacgg cgcagctgga gggcagccct agataaacag ctgaggaann nnnnnnnnnn
nnnnnnnnnn nnnnnnnnnn nnnnnnnnnn nnnnnnnnnn nnnnnnnnnn nnnnnnnnnn
nnnnnnnnnn nnnnnnnnnn nnnnnnnnnn nnnnnnnnnn nnnnnnnnnn nnnnnnnnnn
nnnnnnnnnn nnnnnnnnnn nnnnnnnnnn nnnnnnnnnn nnnnnnnnnn nnnnnnnnnn
nnnnnnnnnn nnnnnnnnnn nnnnnnnnnn nnnnnnnnnn nnnnnnnnnn nnnnnnnnnn
nnnnnnnnnn nnnnnnnnnn nnnnnnnnnn nnnnnnnnnn nnnnnnnnnn nnnnnnnnnn
nnnn
>Cichlidae_Andinoacara_pulcher_1_1
tttgaatggc agccagctct caagaatgtg tccccatcct ataatgttgg cattattaat
gggctctctg gatggtgttc ctcggtggat gacgccccag ctgacactat cactcggcgc
tttcgctatg atgtggcact ggtgtctgct ttaaaggatc tggaggagga catcgtggag
gggctgagag agagtgggat ggaagacagt gcctgcacat caggttttag tgtcatgatc
aaggaatgtt gcgatggcat gggtgatgtc agtgagaagc atggtggagg accagctgtt
cccgagaagg ctgttcgctt ttctttcacc attatgtctg tctctgtcct ggcagacgat
g---aggtgg a--------- ---------g gaggttacca ttttcacaga gccaaagcca
aattcagaac tgtcctgtaa gcctctctgt ctgatgttcg tggatgagtc agatcacgag
acactcacag ctgtcctggg gcccatagtt gcagagcgta atgcaatgaa agaaagcagg
cttatcttgt ccatcggtgg tctgcctcgc tcctttcgct tccacttcag aggcacggga
tatgatgaga agatggtccg tgagatggag gggctggagg cctctgggtc cacatacatc
tgcactctat gtgactccag tcgcgctgag gcctctcaaa acatggtgct gcactccatc
acccgcgatc atgaagagaa ccta-gaacg ctatgaaata tggagaacca accccttttc
tgagtctgtg gatgagctgc gcgacagagt caaaggggtg tctgcgaagc ccttcatgga
aacgcagccc acgctggatg cgttgcactg tgacatcggc aatgctactg aattctacaa
aatcttccag gatgagattg gagaagtgta c---aaaggg gccaac---- --cccagccg
ggaggaacgg cgcagctgga gggcagccct agataaacag ctgaggaaga agatgaagct
taaaccagta atgaggatga atggaaacta tgctcgcaga ctaatgaccc aggaggctgc
ggaggtggtg tgtgagctgg tgccctcaga agagagaagg gaggccctga gggagcttat
gaggctctac ctccagatga agcctgtgtg gcgtgccacc tgcccagcca aggaatgccc
tgacctgcta tgccgctaca gttttaattc ccaacacttt gctgacctcc tctcctctac
cttcaaatat aggtacaatg gaaagataac caattat-ct gcacaagact ctggcccatg
tacc
>Cichlidae_Hoplarchus_psittacus_1_1
tttgaatggc agccagctct caagaatgtg tcaccatcct ataatgttgg cattattaat
gggctctctg gatggtcttc ctcggtggat gacgccccag ctgacactat cactcggcgc
tttcgctatg atgtggcact ggtgtctgct ttaaaggatc tggaggagga cattgtggag
gggctgagag agagtgggat ggaagacagc gcctgcacat caggttttag tgtcatgatc
aaggaatgtt gcgatggcat gggtgatgtc agtgagaagc atggtggagg accagttgtt
cctgagaagg ctgttcgttt ttctttcact attatgtctg tctctgtcct ggcagacgat
g---aggtgg a--------- ---------g gaggttacca ttttcactga gccaaagcca
aattcggaac tgtcctgtaa gcctctctgc ctgatgtttg tggatgagtc agatcatgag
acactcacag ctgtcctggg gcccatagtt gcggagcgta atgcaatgaa agaaagcagg
cttatcttgt ccatcggtgg tctgcctcgc tcctttcgct tccacttcag aggcacgggg
tatgatgaga agatggtccg tgagatggag gggctggagg cctctgggtc cacatacatc
tgcactctat gtgactccag tcgtgctgag gcctctcaaa acatggtgct gcactccatc
acccgcaatc atgaagagaa ccta-gaacg ctatgaaata tggagaacca accccttttc
tgagtctgta gatgagctgc gtgacagagt caaaggggtg tctgcaaagc ccttcatgga
gacgcagccc acgctggatg cattgcactg tgacatcggc aatgctactg aattctacaa
aattttccag gatgagattg gagaagtgta c---aaaagg gccaac---- --cccagccg
ggaggaacgg cgcagctgga gggcagccct agataaacag ctgaggaaga agatgaagct
nnnnnnnnnn nnnnnnnnnn nnnnnnnnnn nnnnnnnnnn nnnnnnnnnn nnnnnnnnnn
nnnnnnnnnn nnnnnnnnnn nnnnnnnnnn nnnnnnnnnn nnnnnnnnnn nnnnnnnnnn
nnnnnnnnnn nnnnnnnnnn nnnnnnnnnn nnnnnnnnnn nnnnnnnnnn nnnnnnnnnn
nnnnnnnnnn nnnnnnnnnn nnnnnnnnnn nnnnnnnnnn nnnnnnnnnn nnnnnnnnnn
nnnnnnnnnn nnnnnnnnnn nnnnnnnnnn nnnnnnnnnn nnnnnnnnnn nnnnnnnnnn
nnnn
>Cichlidae_Mesonauta_egregius_1_1
nnnnnnnnnn nnnnnnnnnn nnnnnnnnnn nnnnnnnnnn nnnnngttgg cattattaat
gggctctctg gatggtcttt ctcggtggat gacgccccgg ctgacactat cactcggcgc
tttcgctatg atgtggcact ggtgtctgct ttaaaggatc tggaggagga catcgtggag
gggctgagag agagtgggat ggaagacagt gcctgcacat caggctttag tgtcatgatc
aaggaatgtt gcgatggcat gggtgatgtc agtgagaagc atggtggagg accagttgtt
cctgagaagg ctgttcgttt ttctttcact attatgtctg tctctgtcct ggcagacgat
g---aggtgg a--------- ---------g gaggttacca ttttcactga gccaaagcca
aattcagaac tgtcctgtaa gcctctctgc ctgatgtttg tggatgagtc agatcatgag
acactcacag ctgtcctggg gcccatagtt gctgagcgta atgcaatgaa agaaagcagg
cttatcttgt ccattggtgg tctgcctcgc tcctttcgct tccacttcag aggcacggga
tatgatgaga agatggtccg tgagatggag gggctggagg cctctgggtc cacatatatc
tgcactctat gtgactccag tcgtgctgag gcctctcaaa acatggtgct gcactccatc
acccgcaatc atgaagagaa ccta-gaacg ctatgaaata tggagaacca accccttttc
tgagtccgta gatgagctgc gtgacagagt caaaggggtg tctgcaaagc ccttcatgga
gacgcagccc acgctggatg cattgcactg tgacatcggc aatgctactg aattctacaa
aatcttccag gatgagattg gagaagtgta c---aaaagg gccaac---- --cccagccg
ggaggaacgg cgcagctgga gggcagccct agataaacag ctgaggaaga agatgaagct
taaaccggta atgaggatga atggaaacta tgctcgcaga ctaatgaccc aggaggctgt
ggaggtggtg tgcgagctgg tgccctcaga agagagaagg gaggccctga gggagctcat
gaggctctac atccagatga agcctgtgtg gcgtgccacc tgcccagcca aggaatgccc
tgacctgctg tgccgctaca gttttaactc ccagcacttt gctgacctcc tctcctctac
cttcaaatat aggtacaatg gaaaaataac caattat-ct gcacaagact ctggcccatg
tacc
>Cichlidae_Mikrogeophagus_ramirezi_1_1
nnngaatggc agccagctct caagaatgtg tccccatcct gtaatgttgg cattattaat
gggctctctg gatggttctc ctcggtggat gacgccccag ctgacactat cactcggcgc
tttcgctatg atgtggcgct ggtgtctgct ttaaaggacc tggaggagga catcgtggag
gggctgagag agagtgggat ggaagacagt gcttgcacat caggctttag tgtcatgatc
aaggaatgtt gcgatggcat gggcgatgtc agtgagaagc acggtggagg accggtcgtt
cccgagaagg ctgttcgttt ttctttcact attatgtctg tctctgtcct ggcagacgat
g---aggtgg a--------- ---------g gaggttacca ttttcactga gccaaagcca
aactcagaac tgtcctgtaa gcctctctgc ctaatgtttg tggatgagtc agatcacgag
acactcacag ctgtcctggg gcccatagtt gcggagcgta acgcgatgaa agaaagcagg
cttatcttgt ccatcggcgg tctgcctcgt tcctttcgct tccacttcag gggcacggga
tatgatgaga agatggtccg cgagatggag gggctggagg cttctgggtc cacatacatc
tgcactctct gcgactccag tcgtgcggag gcctctcaga acatggtgct gcactccatc
acccgcaatc atgaagagaa ccta-gaacg ctatgaaata tggaggacca accccttttc
tgagtctgtg gatgagctgc gtgacagagt caaaggggtg tctgcaaagc cctttatgga
gacgcagccc acgctagatg cattgcactg tgacatcggc aatgctactg aattctacaa
aattttccaa gatgagattg gagaagtgta c---aaaagg gccaac---- --cccagccg
ggaggaacgg cgcagctgga gggcagccct agataaacag ctgaggaaga agatgaagct
taaaccagta atgaggatga atggaaacta tgcccgcaga ctaatgaccc aggaggctgt
ggaggtggtg tgcgagctgg tgccctcaga agagagaagg gaggccctga gggagctcat
gaggctctac atccagatga agcctgtgtg gcgagccacc tgcccagcca aggagtgccc
tgacctgctg tgccgctaca gttttaactc ccagcacttt gccgacctcc tctcctcaac
cttcaagtat aggtacaatg gaaagataac caattac-ct gcacaagact ctggcccatg
tccc
>Cichlidae_Nandopsis_tetracanthus_1_1
nnngaatggc agccagctct caagaatgtg tcaccatcct gtaatgttgg cattattaat
gggctctctg gatggttatc ctcagtggat gacgccccag ctgacactat cactcggcgc
tttcgctatg atgtggcact ggtgtctgct ttaaaggatc tggaggagga catcgtggag
gggctgagag agagtgggat ggaagacagt gcctgcacat caggttttag tgtcatgatc
aaggaatgtt gcgatggcat gggtgatgtc agtgagaagc atggtggagg accagttgtt
cctgagaagg ctgttcgttt ttctttcact attatgtctg tctctgtcct ggcagacgat
g---aggtgg a--------- ---------g gaggttacca ttttcactga gccaaagcca
aattcagaac tgtcctgtaa gcctctctgc ctgatgtttg tggatgagtc agatcatgag
acactcacag ctgtcctggg gcccatagtt gcggagcgta atgcaatgaa agaaagcagg
cttatattgt ccatcggtgg tctgcctcgc tcctttcgct tccacttcag aggcacggga
tatgatgaga agatggtccg tgagatggag gggctggagg cctctgggtc cacatacatc
tgtactctat gtgactccag tcgtgcagag gcctctcaaa acatggtgct gcactccatc
acccgcaatc atgaagagaa ccta-gaacg ctatgaaata tggagaacca accccttttc
tgagtctgta gatgagctgc gtgacagagt caaaggggtg tctgcaaagc ccttcatgga
gacgcagccc acgctggatg cattgcactg tgacatcggc aatgctactg aattctacaa
aatcttccag gatgagattg gagaagtgta c---aaaagg gccaac---- --cccagtcg
ggaggaacgg cgcagctgga gggcagccct agataaacag ctgaggaaga agnnnnnnnn
nnnnnnnnnn nnnnnnnnnn nnnnnnnnnn nnnnnnnnnn nnnnnnnnnn nnnnnnnnnn
nnnnnnnnnn nnnnnnnnnn nnnnnnnnnn nnnnnnnnnn nnnnnnnnnn nnnnnnnnnn
nnnnnnnnnn nnnnnnnnnn nnnnnnnnnn nnnnnnnnnn nnnnnnnnnn nnnnnnnnnn
nnnnnnnnnn nnnnnnnnnn nnnnnnnnnn nnnnnnnnnn nnnnnnnnnn nnnnnnnnnn
nnnnnnnnnn nnnnnnnnnn nnnnnnnnnn nnnnnnnnnn nnnnnnnnnn nnnnnnnnnn
nnnn
>Cichlidae_Retroculus_xinguensis_1_1
nnnnnnnnnn nnnnnnnnnn nnnnnnnnnn nnnccatcct gtaatgttgg cattattaat
gggctctctg gatggtcttc ctctgtggat gacgccccag ctaacactat cactcggcgc
tttcgctatg atgtggcact ggtgtctgct ttaaaggatc tggaggagga catcatggag
gggctgagag agagtgggat ggaagacagt gcctgcacat caggttttag tgtcatgatc
aaggaatgtt gcgatggcat gggtgatgtc agtgagaagc atggtggagg accagttgtt
cctgagaagg ctgttcgttt ttctttcact attatgtcta tctctgtcct ggcagatgat
g---aggtgg a--------- ---------g gaggttacca tttttactga gcaaaagcca
aattcagaac tgtcctgtaa gcctctctgc ctgatgtttg tggatgagtc agatcatgag
acactcacag ctgtcctggg gcccatagtt gcagagcgca atgcaatgaa agaaagcagg
cttatcttgt ccatcggtgg cctgcttcgc tcctttcgct tccacttcag aggcacggga
tatgatgaga agatggtccg tgaaatggag gggctggagg cctctgggtc cacatacatc
tgcactctat gtgactccag tcgtgcagag gcctctcaaa acatggtgct gcactccatc
acccgcaatc atgaagagaa ccta-gaacg ctatgaaata tggagaacca accccttttc
cgagtccgta gatgagctgc gtgacagagt caaaggggtg tctgcaaagc ccttcatgga
gacgcagccc accctagatg cattgcactg cgacattggc aatgctactg aattctacaa
aatcttccag gatgagattg gagaagtgta c---aaaaag cccaac---- --cccagccg
ggaggaacgg cgcagctgga gggcagccct agataaacag ctaaggaaga agatgaagct
taaaccaata atgaggatga atggaaacta tgcccgtaga ctaatgaccc aggaggctgt
ggaggtggtg tgtgagctgg tgtcctcaga agagagaagg gaggccctga gggagcttat
gaggctctac ctccagatga agcctgtgtg gcgtgccacc tgcccggcca aggagtgccc
tgaccagcta tgccgctaca gttttaactc acagcacttt gctgacctcc tctccactac
ctttaaatat aggtacaatg gaaagataac caattat-ct gcacaagact ctggcccatg
tacc
>Cichlidae_Talamancaheros_sieboldii_1_1
nnngaatggc agccagctct caagaatgtg tcaccatcct gtaatgttgg cattattaat
gggctctctg gatggttttc ctcggtggat gacgccccag ctgacactat cactcggcgc
tttcgctatg atgtggcact ggtgtctgct ttaaaggatc tggaggagga cattgtggag
gggctgagag agagtgggat ggaagacagt gcctgcacat caggttttag tgtcatgatc
aaggaatgtt gcgatggcat gggtgatgtc agtgagaagc acggtggagg accagttgtt
cctgagaagg ctgttcgttt ttctttcact attatgtctg tctctgtcct ggcagacgat
g---aggtgg a--------- ---------g gaggttacca ttttcactga gccaaagcca
aattcagaac tgtcctgtaa gcctctctgc ctgatgtttg tggatgagtc agatcatgag
acactcacag ctgtcctggg gcccatagtt gcggagcgta atgcaatgaa agaaagcagg
cttatcttgt ccatcggtgg tctgcctcgc tcctttcgct tccacttcag aggcacggga
tatgatgaga agatggtccg tgagatggag gggctggagg cctctgggtc cacatacatc
tgtactctat gtgactccag tcgtgctgag gcctctcaaa acatggtgct gcactccatc
acccgcaatc atgaagagaa ccta-gaacg atatgaaata tggagaacca accccttttc
tgagtctgta gatgagctgc gtgacagagt caaaggggtg tctgcaaagt cctttatgga
gacgcagccc acgctggatg cattgcactg tgacattggc aatgctactg aattctacaa
aatcttccag gatgagattg gagaagtgta c---aaaagg gccaac---- --cccagtcg
ggaggaacgg cgcagctgga gggcagccct agataaacag ctgaggaaga agatgaagct
taaaccggta atgaggatga atggaaacta tgctcgcaga ctaatgaccc aggaggctgt
ggaggtggtg tgcgagctgg tgccctcaga agagagaagg gaggccctga gggagctcat
gaggctctac ctccagatga agcctgtgtg gcgtgccacc tgcccagcca aggaatgccc
tgacctgctg tgccgctaca gttttaactc ccagcacttt gctgacctcc tctcctctaa
cttcaaatat aggtacaatg gaaagataac caattat-ct gcacaagact ctggcccatg
tacc
>Cichlidae_Amatitlania_sajica_1_1
nnnnnnnnnn nnnnnnnnnn nnnnnnnnnn nnnnnnnnnn nnnnngttgg cattattaat
gggctctctg gatggttttc ctcggtggat gacgccccag ctgacactat cactcggcgc
tttcgctatg atgtggcact ggtgtctgct ttaaaggatc tggaggagga cattgtggag
gggctgagag agagtgggat ggaagacagt gcctgcacat caggttttag tgtcatgatc
aaggaatgtt gcgatggcat gggtgatgtc agtgagaagc acggtggagg accagttgtt
cctgagaagg ctgttcgttt ttctttcact attatgtctg tctctgtcct ggcagacgat
g---aggtgg a--------- ---------g gaggttacca ttttcactga gccaaagcca
aattcagaac tgtcctgtaa gcctctctgc ctgatgtttg tggatgagtc agatcatgag
acactcacag ctgtcctggg gcccatagtt gcggagcgta atgcaatgaa agaaagcagg
cttatcttgt ccatcggtgg tctgcctcgc tcctttcgct tccacttcag aggcacggga
tatgatgaga agatggtccg tgagatggag gggctggagg cctctgggtc cacatacatc
tgtactctat gtgactccag tcgtgctgag gcctctcaaa atatggtgct gcactccatc
acccgcaatc atgaggagaa ccta-gaacg ctatgaaata tggagaacca accctttttc
tgagtctgta gatgagctgc gtgacagagt caaaggggtg tctgcaaagc cctttatgga
gacgcagccc acgctggatg cattgcactg tgacattggc aatgctactg aattctacaa
aatcttccag gatgagattg gagaagtgta c---aaaagg gccaac---- --cccagtcg
ggaggaacgg cgcagctgga gggcagccct agataaacag ctgaggaaga agatgaagct
taaaccagta atgaggatga atggaaacta tgctcgcaga ctaatgaccc aggaggctgt
ggaggtggtg tgcgagctgg tgccctcaga agagagaagg gaggccctaa gggagctcat
gaggctctac atccagatga agcctgtgtg gcgtgccacc tgcccagcca aggaatgccc
tgacctgctg tgccgctaca gttttaactc ccagcacttt gctgacctcc tctcctctac
cttcaaatat aggtacaatg gaaagataac caattat-ct gcacaagact ctggcccatg
tacc
>Cichlidae_Caquetaia_kraussii_1_1
nnnnnnnnnn nnnnnnnnnn nnnnnnnnnn nnnnnnnnnn nnnnnnnnnn nattattaat
gggctctctg gatggttatc ctcagtggat gacgccccag ctgacactat cactcggcgc
tttcgttatg atgtggcact ggtgtctgct ttaaaggatc tggaggagga catcgtggag
gggctgagag agagtgggat ggaagacagt gcctgcacat caggttttag tgtcatgatc
aaggaatgtt gcgatggcat gggtgatgtc agtgagaagc atggtggagg accagttgtt
cctgagaagg ctgttcgttt ttctttcact attatgtctg tctctgtcct ggcagacgat
g---aagtgg a--------- ---------g gaggttacca ttttcactga gccaaagcca
aattcagaac tgtcctgtaa gcctctctgc ctgatgtttg tggatgagtc agatcatgag
acactcacag ctgtcctggg gcccatagtt gcggagcgta atgcaatgaa agaaagcagg
cttatcttgt ccatcggtgg tctgcctcgc tcctttcgct tccacttcag aggcacggga
tatgatgaga agatggtccg tgagatggag gggctggagg cctctgggtc cacatacatc
tgcactctat gtgactccag tcgtgctgag gcctctcaaa acatggtgct gcactccatc
acccgcaatc atgaagagaa ccta-gaacg ctatgaaata tggagaacca accccttttc
tgagtctgta gacgagctgc gtgacagagt caaaggggtg tctgcaaagc ccttcatgga
gacgcagccc acgctggatg cattgcactg tgacattggc aatgctactg aattctacaa
aatcttccag gatgagattg gagaagtgta c---aaaagg gccaac---- --cccagccg
ggaggaacgg cgcagctgga gggcagccct agataaacag ctgaggaaga agatgaagct
taaaccggta atgaggatga atggaaacta tgctcgcaga ctaatgaccc aggagactgt
ggaggtggtg tgcgagctgg tgccctcaga agagagaagg gaggccctga gggagctcat
gagactctac ctccagatga agcctgtgtg gcgtgccacc tgcccagcca aggaatgccc
tgacctgctg tgccgctaca gttttaactc ccagcacttt gctgacctcc tctcctctac
cttcaaatat aggtacaatg gaaagataac caattat-ct gcacaagact ctggcccatg
tacc
>Cichlidae_Thorichthys_meeki_1_1
nnnnnnnnnn nnnnnnnnnn nnnnnnnnnn nnnnnntcct gtaatgttgg cattattaat
gggctctctg gatggtcttc ctcggtggat gacgccccag ctgacactat cactcggcgc
tttcgctatg atgtggcact ggtgtctgct ttaaaggatc tggaggagga cattgtggag
gggttgagag agagtgggat ggaagacagt gcctgcacat caggttttag tgtcatgatc
aaggaatgtt gcgatggcat gggtgatgtc agtgagaagc atggtggagg accagttgtt
cctgagaagg ctgttcgttt ttctttcact attatgtctg tctctgtcct ggcagacgat
g---aggtgg a--------- ---------g gaggttacca ttttcactga gccaaagcca
aattcagaac tgtcctgtaa gcctctctgc ctgatgtttg tggatgagtc agatcatgag
acactcacag ctgtcctggg gcccatagtt gcggagcgta atgcaatgaa agaaagcagg
cttatcttgt ccatcggtgg tctgcctcgc tcctttcgct tccacttcag aggcacggga
tatgatgaga agatggtccg tgagatggag gggctggagg cctctgggtc cacatacatc
tgcacgctat gtgactccag tcgtgctgag gcctctcaaa acatggtgct gcactccatc
acccgcaatc atgaagagaa ccta-gaacg ctatgaaata tggagaacca accccttttc
tgagtctgta gatgagctgc gtgacagagt caaaggggtg tctgcaaagc cctttatgga
gacgcagccc acgctggatg cattgcactg tgacatcggc aatgctactg aattctacaa
aatcttccag gatgagattg gagaagtgta c---aaaagg gccaac---- --cccagtcg
ggaggaacgg cgcagctgga gggcagccct agataaacag ctgaggaaga agatgaagct
taaaccggta atgaggatga atggaaacta tgctcgcaga ctaatgaccc aggaggctgt
ggaggtggtg tgcgagctgg tgccctcaga agagagaagg gaggccctga gggagctcgt
gaggctctac ctccagatga agcctgtgtg gcgtgccacc tgcccagcca aggaatgccc
tgacctgctg tgccgctaca gttttaactc ccagcacttt gctgacctcc tctcctctac
cttcaaatat aggtacaatg gaaagataac caattat-ct gcacaagact ctggcccatg
tacc
>Cichlidae_Geophagus_steindachneri_1_1
tttgaatggc agccagctct caagaatgtg tccccatcct gtaatgttgg cattattaat
gggctctctg gatggtcttc ctcggtggat gacgcgccag ctgacactat cactcggcgc
tttcgctatg atgtggcact ggtgtctgct ttaaaggatc tggaggagga catcgtggag
gggctgagag agagtgggat ggaagacagt gcttgcacat caggttttag tgtcatgatc
aaagaatgtt gcgatggcat gggtgatgtc agtgagaagc atggtggagg accagttgtt
cctgagaagg ctgttcgttt ttcgttcact attatgtctg tctctgtcct ggcagacgat
g---aggtgg a--------- ---------g gaggttacca ttttcactga gccaaagcca
aattcagaac tgtcctgtaa gcctctctgc ctaatgtttg tggatgagtc agatcatgag
acactcacag ctgtcctggg gcccatagtt gcggagcgta atgcaatgaa agaaagcagg
cttatcttgt ccatcggtgg tctgcctcgt tcctttcgct tccatttcag aggcacggga
tatgatgaga agatggtccg cgagatggag gggctggagg cttctgggtc cacatacatc
tgcactctat gcgactccag tcgtgctgag gcctctcaaa acatggtgct gcactccatc
acccgcaatc atgaagagaa cctc-gaacg ctacgaaata tggaggacca accccttttc
tgagtctgta gatgagctac gtgacagagt caaaggggtg tctgcaaagg ccttcatgga
gacacagccc acactagatg cattgcactg tgacatcggc aatgctactg aattctacaa
aatcttccag gatgagattg gagaagtgta c---aaaagg gccaac---- --cccagccg
ggaggaacgg cgcagctgga gggcagccct agataaacag ctgaggaaga agatgaagct
taaaccagta atgaggatga atggaaacta tgcccgcaga ctaatgaccc aggaggctgt
ggaggtggtg tgcgagctgg tgccctcaga agagagaagg gaggccctga gggagcttat
gaggctctac ctccagatga agcctgtgtg gcgtgccacc tgcccagcca aggaatgccc
tgacctacta tgccgctaca gttttaactc tcagcacttt gctgacgtcc tgtcctctac
cttcaaatat aggtacaatg gaaaaataac caattat-ct gcacaagact ctggcccatg
tccc
>Cichlidae_Laetacara_curviceps_1_1
tttgaatggc agccagctct caagaatgtg tcgccatcct gtaatgtcgg cattattaat
gggctctctg gatggttttc ctcggtggat gacgccccgg ctgacactat cactcggcgc
tttcgctatg atgtggcact ggtgtctgct ttaaaggatc tggaggagga catcgtggag
gggctgagag agaatgggat ggaagacagt gcctgcacat caggttttag tgtcatgatc
aaggaatgtt gcgatggcat gggtgatgtc agtgagaagc acggtggagg accagttgtt
cctgagaagg ctgttcgctt ttctttcact attatgtctg tctctgtcct ggcagacgat
g---aggtgg a--------- ---------g gaggttacca ttttcactga gccaaagcca
aattcagaac tgtcctgtaa gcccctctgc ctgatgtttg tggatgagtc agatcacgag
acactcacag ctgtcctggg gcccatagtt gcagagcgta atgcaatgaa agaaagcagg
ctcatcttgt ccatcggtgg tctgcctcgc tcctttcgct tccacttcag aggcacggga
tatgatgaga agatggtccg tgagatggag gggctggagg cctctgggtc cacatacatc
tgcactctat gtgactccag tcgtgctgag gcctctcaaa acatggtgct gcactccatc
acccgcaatc atgaagagaa ccta-gaacg ttatgaaata tggagaacca accccttttc
ggagtccgta gatgagctgc gtgacagagt caaaggggtg tctgcaaagc ccttcatgga
aacccagccc acgctggatg cattgcactg tgacattggc aatgctactg aattctacaa
aatcttccag gatgagattg gagaagtgta c---aaaggg accaac---- --cccagccg
ggaggaacgg cgcagctgga gggcagccct agataaacag ctgaggaaga agatgaagct
taaaccagta atgaggatga atggaaacta tgctcgcaga ctaatgaccc aggaggctgt
ggaggtggtg tgtgagctgg tgccctcaga agagagaagg gaggccctga gggagcttat
gaggctctac ctccagatga agcctgtgtg gcgtgccacc tgcccagcca aggaatgccc
tgacctgcta tgccgctaca gttttaattc ccagcacttt gctgacgtcc tctcctctac
cttcaaatat aggtacaatg gaaagataac caattat-ct gcacaagact ctggcccatg
tacc
>Cichlidae_Petenia_splendida_1_1
tttgaatggc agccagctct caagaatgtg tcaccatcct gtaatgttgg cattattaat
gggctctctg gatggttttc ctcggtggat gacgccccag ctgacactat cactcggcgc
tttcgctatg atgtggcact ggtgtctgct ttaaaggatc tggaggagga cattgtggag
gggctgagag agagtgggat ggaagacagt gcctgcacat caggttttag tgtcatgatc
aaggaatgtt gcgatggcat gggtgatgtc agtgagaagc acggtggagg accagttgtt
cctgagaagg ctgttcgttt ttctttcact attatgtctg tctctgtcct ggcagacgat
g---aggtgg a--------- ---------g gaggttacca ttttcactga gccaaagcca
aattcagaac tgtcctgtaa gcctctctgc ctgatgtttg tggatgagtc agatcatgag
acactcacag ctgtcctggg gcccgtagtt gcggagcgta atgcaatgaa agaaagcagg
cttatcttgt ccatcggtgg tctgcctcgc tcctttcgct tccacttcag aggcacggga
tatgatgaga agatggtccg tgagatggag gggctggagg cctctgggtc cacatacatc
tgtactctat gtgactccag tcgtgctgag gcctctcaaa acatggtgct gcactccatc
acccgcaatc atgaagagaa ccta-gaacg ctatgaaata tggagaacca accccttttc
tgagtctgta gatgagctgc gtgacagagt caaaggggtg tctgcaaagc cctttatgga
gacgcagccc acgctggatg cattgcactg tgacattggc aatgctactg aattctacaa
aatcttccag gatgagattg gagaagtgta c---aaaagg gccaac---- --cccagtcg
ggaggaacgg cgcagctgga gggcagccct agataaacag ctgaggaann nnnnnnnnnn
nnnnnnnnnn nnnnnnnnnn nnnnnnnnnn nnnnnnnnnn nnnnnnnnnn nnnnnnnnnn
nnnnnnnnnn nnnnnnnnnn nnnnnnnnnn nnnnnnnnnn nnnnnnnnnn nnnnnnnnnn
nnnnnnnnnn nnnnnnnnnn nnnnnnnnnn nnnnnnnnnn nnnnnnnnnn nnnnnnnnnn
nnnnnnnnnn nnnnnnnnnn nnnnnnnnnn nnnnnnnnnn nnnnnnnnnn nnnnnnnnnn
nnnnnnnnnn nnnnnnnnnn nnnnnnnnnn nnnnnnnnnn nnnnnnnnnn nnnnnnnnnn
nnnn
>Cichlidae_Amphilophus_macracanthus_1_1
tttgaatggc agccagctct caagaatgtg tcaccatcct gtaatgttgg cattattaat
gggctctctg gatggtcttc ctcggtggat gacgccccag ctgacactat cactcggcgc
tttcgctatg atgtggcact ggtgtctgct ttaaaggatc tggaggagga cattgtggag
gggctgagag agagtgggat ggaagacagt gcctgcacat caggttttag tgtcatgatc
aaggaatgtt gcgatggcat gggtgatgtc agtgagaagc atggtggagg accagttgtt
cctgagaagg ctgttcgttt ttctttcact gttatgtctg tctctgtcct ggcagacgat
g---aggtgg a--------- ---------g gaggttacca ttttcactga gccaaagcca
aattcagaac tgtcctgtaa gcctctctgc ctgatgtttg tggatgagtc agatcatgag
acactcacag ctgtcctggg gcccatagtt gcggagcgta atgctatgaa agaaagcagg
cttatcttgt ccatcggtgg tctgcctcgc tcctttcgct tccacttcag aggcacggga
tatgatgaga agatggtccg tgagatggag gggctggagg cctctgggtc cacatacatc
tgcactctat gtgactccag tcgtgctgag gcctctcaaa acatggtgct gcactccatc
acccgcaatc atgacgagaa ccta-gaacg ctatgaaata tggagaacca accccttttc
tgagtctgta gatgagctgc gtgacagagt caaaggggtg tctgcaaagc ccttcatgga
gacgcagccc acactggatg cattgcactg tgacatcggc aatgctactg aattctacaa
aatcttccag gatgagattg gagaagtgta c---aaaagg gccaac---- --cccagtcg
ggaggaacgg cgcagctgga gggcagccct agataaacag ctgaggaaga agatgaagct
nnnnnnnnnn nnnnnnnnnn nnnnnnnnnn nnnnnnnnnn nnnnnnnnnn nnnnnnnnnn
nnnnnnnnnn nnnnnnnnnn nnnnnnnnnn nnnnnnnnnn nnnnnnnnnn nnnnnnnnnn
nnnnnnnnnn nnnnnnnnnn nnnnnnnnnn nnnnnnnnnn nnnnnnnnnn nnnnnnnnnn
nnnnnnnnnn nnnnnnnnnn nnnnnnnnnn nnnnnnnnnn nnnnnnnnnn nnnnnnnnnn
nnnnnnnnnn nnnnnnnnnn nnnnnnnnnn nnnnnnnnnn nnnnnnnnnn nnnnnnnnnn
nnnn
>Cichlidae_Amphilophus_trimaculatus_1_1
tttgaatggc agccagctct caagaatgtg tcaccatcct gtaatgttgg cattattaat
gggctctctg gatggttttc ctcggtggat gacgccccag ctgacactat cagtcgacgc
tttcgctatg atgtggcact ggtgtctgct ttaaaggatc tggaggagga cattgtggag
gggctgagag agagtgggat ggaagacagt gcctgcacat caggttttag tgtcatgatc
aaggaatgtt gcgatggcat gggtgatgtc agtgagaagc acggtggagg accagttgtt
cctgagaagg ctgttcgttt ttctttcact attatgtctg tctctgtcct ggcagacgat
g---aggtgg a--------- ---------g gaggttacca ttttcactga gccaaagcca
aattcagaac tgtcctgtaa gcctctctgc ctgatgtttg tggatgagtc agatcatgag
acactcacag ctgtcctggg gcccatagtt gcggagcgta atgcaatgaa agaaagcagg
cttatcttgt ccatcggtgg tctgcctcgc tcctttcgct tccacttcag aggcactgga
tatgatgaga agatggtccg tgagatggag gggctggagg cctctgggtc cacatacatc
tgtactctat gtgactccag tcgtgctgag gcctctcaaa acatggtgct gcactccatc
acccgcaatc atgaagagaa ccta-gaacg ctatgaaata tggagaacca accccttttc
tgagtctgta gatgagctgc gtgacagagt caaaggggtg tctgcaaagc cctttatgga
gacgcagccc acgctggatg cattgcactg tgacattggc aatgctactg aattctacaa
aatcttccag gatgagattg gagaagtgta c---aaaagg gccaac---- --cccagtcg
ggaggaacgg cgcagctgga gggcagccct agataaacag ctgaggaann nnnnnnnnnn
nnnnnnnnnn nnnnnnnnnn nnnnnnnnnn nnnnnnnnnn nnnnnnnnnn nnnnnnnnnn
nnnnnnnnnn nnnnnnnnnn nnnnnnnnnn nnnnnnnnnn nnnnnnnnnn nnnnnnnnnn
nnnnnnnnnn nnnnnnnnnn nnnnnnnnnn nnnnnnnnnn nnnnnnnnnn nnnnnnnnnn
nnnnnnnnnn nnnnnnnnnn nnnnnnnnnn nnnnnnnnnn nnnnnnnnnn nnnnnnnnnn
nnnnnnnnnn nnnnnnnnnn nnnnnnnnnn nnnnnnnnnn nnnnnnnnnn nnnnnnnnnn
nnnn
>Cichlidae_Crenicichla_sveni_1_1
nnnnnnnnnn nnnnnnnnnn nnnnnnnnnn nnnnnnnnnt gtaatgttgg cattattaat
gggctctctg gatggtcttc ctcggtggat gatgccccag ctgacactat cactcggcgc
tttcgctatg atgtggcact ggtgtctgct ttaaaggatc tggaggagga catcgtggag
gggctgagag agagtgggat ggaagatagt gcttgcacat caggttttag tgtcatgatc
aaggaatgct gtgatggcat gggtgatgtc agtgagaagc atggtggagg accagctgtt
cccgagaagg ctgttcgttt ttctttcact attatgtctg tctctgtcct ggcagacgat
g---aggtgg a--------- ---------g gaggttaccg ttttcactga gccaaagccg
aattcagaac tgtcctgtaa gcctctctgt ctaatgtttg tggatgagtc agatcacgag
acactcacgg ctgtcctggg gcccataatt gcggagcgta atgcaatgaa agaaagcagg
cttatcttgt ccatcggtgg tctgcctcgt tcctttcgct tccacttcag aggcacgggg
tatgatgaga agatggtccg tgagatggag gggctggagg cttctgggtc cacgtacatc
tgcactctat gcgactccag tcgtgctgag gcctctcaaa acatggtgct gcactccatc
acccgcaatc atgaagagaa ccta-gaacg ctatgaaata tggaggacta accccttttc
tgagtccaca gatgagctac gtgacagagt caaaggggtg tctgcaaagc ccttcatgga
gacacagccc acactagatg cattgcactg tgacattggc aatgctactg aattctacaa
aatcttccag gatgagattg gagaagtgta c---aaaagg gccaac---- --cccagccg
ggaggaacgg cgcagctgga gggcagccct agataaacag ctgaggaaga agatgaagct
taaaccagta atgaggatga atggaaacta tgcccgcaga ctaatgaccc aggagaccgt
ggaggtggtg tgtgagctgg tgccctcaga agagagaagg gaggccttga aggagcttat
gaggctctac ctccagatga agcctgtgtg gcgtgccacc tgcccaacca aggaatgccc
ggacctgcta tgccgctaca gttttaactc ccagcacttt gccgacctcc tctcctctac
ctttaaatat aggtacaatg gaaagataac caattat-ct gcacaagact ctagcccacg
tccc
>Cichlidae_Nandopsis_haitiensis_1_1
tttgaatggc agccagctct caagaatgtg tcaccatcct gtaatgttgg cattattaat
gggctctctg gatggctatc ctcggtggat gacgccccag ctgacactat cactcggcgc
tttcgctatg atgtggcact ggtgtctgct ttaaaggatc tggaggagga cattgtggag
gggctgagag agagtgggat ggaagacagt gcctgcacat caggttttag tgtcatgatc
aaggaatgtt gcgatggcat gggtgatgtc agtgagaagc atggtggagg accagttgtt
cctgagaagg ctgttcgttt ttctttcact attatgtctg tctctgtcct ggcagacgat
g---aggtgg a--------- ---------g gaggttacca ttttcactga gccaaagcca
aattcagaac tgtgctgtaa gcctctctgc ctgatgtttg tggatgagtc agatcatgag
acactcacag ctgtcctggg gcccatagtt gcagagcgta atgcaatgaa agaaagcagg
cttatattgt ccatcggtgg tctgcctcgc tcctttcgct tccacttcag aggcacggga
tatgatgaga agatggtccg tgagatggag gggctggagg cctctgggtc cacatacatc
tgtactctat gtgactccag tcgtgctgag gcctctcaaa acatggtgct gcactccgtc
acccgcaatc atgaagagaa ccta-gaacg ctatgaaata tggagaacca accccttttc
tgagtctgta gatgagctgc gtgacagagt caaaggggtg tctgcaaagc ccttcatgga
gacgcagccc acgctggatg cattgcactg tgacatcggc aatgctactg aattctacaa
aatcttccag gatgagattg gagaagtgta c---aaaagg gccaac---- --cccagtcg
ggaggaacgg cgcagctgga gggcagccct agataaacag ctgaggaann nnnnnnnnnn
nnnnnnnnnn nnnnnnnnnn nnnnnnnnnn nnnnnnnnnn nnnnnnnnnn nnnnnnnnnn
nnnnnnnnnn nnnnnnnnnn nnnnnnnnnn nnnnnnnnnn nnnnnnnnnn nnnnnnnnnn
nnnnnnnnnn nnnnnnnnnn nnnnnnnnnn nnnnnnnnnn nnnnnnnnnn nnnnnnnnnn
nnnnnnnnnn nnnnnnnnnn nnnnnnnnnn nnnnnnnnnn nnnnnnnnnn nnnnnnnnnn
nnnnnnnnnn nnnnnnnnnn nnnnnnnnnn nnnnnnnnnn nnnnnnnnnn nnnnnnnnnn
nnnn
>Cichlidae_Symphysodon_discus_1_1
tttgaatggc agccagctct caagaatgtg tcaccatcct gtaatgttgg cattattaat
gggctctctg gatggtcttc ctcggtggat gatgccccag ctgacactat cactcggcgc
tttcgctatg atgtggcact ggtgtctgct ttaaaggatc tggaggagga catcgtggag
gggctgagag agagtgggat ggaagacagt gcctgcacat caggctttag tgtcatgatc
aaggaatgtt gcgatggcat gggtgatgtc agtgagaagc atggtggagg accagttgtt
cctgagaagg ctgttcgttt ttctttcact attatgtctg tctctgtcct ggcagacgat
g---aggtgg a--------- ---------g gaggttacca ttttcactga gccaaagcca
aattcagaac tgtcctgtaa gcctctctgc ctgatgtttg tggatgagtc agatcatgag
acactcacag ctgtcctggg gcccatagtt gctgagcgta atgcaatgaa agaaagcagg
cttatcttgt ccatcggtgg tctgcctcgc tcctttcgct tccacttcag aggcacggga
tatgatgaga agatggtccg tgagatggag gggctggagg cctctgggtc cacatacatc
tgcactctat gtgactccag tcgtgctgag gcctctcaaa atatggtgct gcactccatc
acccgcaatc atgaagagaa ccta-gaacg ctatgaaata tggagaacca acccctttcc
tgagtccgta gacgagctgc gtgacagagt caaaggggcg tctgcaaagc ccttcatgga
gacgcagccc acgctggatg cattgcactg tgacatcggc aatgctactg aattctacaa
aatcttccag gatgagattg gagaagtgta c---aaaagg gccaac---- --cccagccg
ggaggaacgg cgcagctgga gggcagccct agataaacag ctgaggaaga agatgaagct
taaaccggta atgaggatga atggaaacta tgctcgcaga ctaatgaccc aggaggctgt
agaggtggtg tgcgagctgg tgccctcaga agagagaagg gaggctctga gggagctcat
gaggctctac ctccagatga agcctgtgtg gcgtgccacc tgtccagcca aggaatgccc
tgacctgctg tgccgctaca gttttaactc ccagcacttt gctgacctcc tctcctctac
cttcaaatat aggtacaatg gaaagataac caattat-ct gcacaagact ctggcccatg
tacc
>Cichlidae_Tahuantinsuyoa_macantzatza_1_1
tttgaatggc agccagctct caagaatgtg tccccatctt ataatgttgg cattattaat
gggctctctg gatggtcttc ctcggtggat gacgtcccag ctgacactat cactcggcgc
tttcgctatg atgtggcact ggtgtctgct ttaaaggatc tggaggagga catcgtggac
gggctgagag agagtgggat ggaagacagt gcctgcacgt caggttttag tgtcatgatc
aaggagtgtt gcgatggcat gggtgatgtc agtgagaagc acggtggagg accagttgtt
cccgagaagg ctgttcgctt ttctttcacc attatgtctg tctctgtcct ggcagatgat
g---agttgg a--------- ---------g gaggttacca ttttcactga gccaaagcca
aattcagaac tgtcctgtaa gcctctctgt ctgatgtttg tggatgagtc agatcacgag
acactcacag ctatcctggg gcccatagtt gcggagcgta atgcaatgaa agaaagcagg
cttatcttgt ccatcggtgg tctgcctcgc tcctttcgct tccacttcag aggcacggga
tatgatgaga agatggtccg tgagatggag gggctagagg cctctgggtc cacttacatc
tgcactctat gtgactccag tcgtgctgag gcctctcaaa acatggtgct gcactccatc
acccgcaatc atgaagagac ccta-gaacg ctatgaaata tggagaacca accccttttc
tgagtctgta gatgagctgc gcgacagagt caaaggggtg tctgcaaagc ccttcatgga
aacgcagccc acgctggatg cattgcactg tgacatcggc aatgctactg aattctacaa
aatcttccag gatgagattg gagaagtgta c---aaaggg gccaac---- --cccagccg
ggaggaacgg cgcagctgga gggcagccct agataaacag ctgaggaaga agatgaagct
taaaccagta atgaggatga atggaaacta tgctcgcaga ctaatgaccc aggagactgt
ggaggtggtg tgtgagctgg tgccctcaga agagagaagg gaggccctga gggagcttat
gaggctctac ctccagatga agcctgtgtg gcgtgccacc tgcccagcca aggaatgccc
tgacctgcta tgccgctaca gttttaattc ccagcacttt gctgacctcc tctcctccac
cttcaaatat aggtacaatg gaaagataac taattat-ct gcacaagact ctggcccatg
tacc
>Cichlidae_Cichla_temensis_2_1
tttgaatggc agccagctct caagaatgtg tccccatcct gtaatgttgg cattattaat
gggctctctg gatggtcttc ctcggtggat gacgccccag ctgacactat cactcggcgc
tttcgctatg atgtggcact ggtgtctgct ttaaaggatc tggaggagga catcgtggag
gggctgagag agagtgggat ggaagacagt gcctgcacat caggttttag tgtcatgatc
aaggaatgtt gcgatggcat gggtgatgtc agcgagaagc atggtggagg accagttgtt
cctgagaagg ctgttcgttt ttctttcact attatgtcta tctctgtcct ggcagacgat
g---aggtgg a--------- ---------g gaggttacca ttttcactga gccaaagcca
aattcagaac tgtcctgtaa gcctctctgc ctgatgtttg tggatgagtc agatcatgag
acactcacag ctgtcctggg gcccatagtt gcagagcgta atgcaatgaa agaaagcagg
cttatcttgt ccatcggtgg tctgcctcgc tcctttcgct tccacttcag aggcacagga
tatgatgaga agatggtccg tgagatggag gggctggagg cttctgggtc cacatacatc
tgcactctat gtgactccag tcgtgcagag gcctctcaaa acatggtgct gcactccatc
acccgcaatc atgaagataa ccta-gaacg ttatgaaata tggagaacca accccttttc
tgagtccgta gatgagctgc gtgacagagt caaaggggtg tctgcaaagc ccttcatgga
aacgcagccc acgctagatg cattgcactg tgacatcggc aatgctactg aattctacaa
aatcttccag gatgaaattg gggaagtgta c---aaaaaa gccaac---- --cccagccg
ggaggagcgg cgcagctgga gggcagccct agataaacag ctgaggaaga agatgaagct
nnnnnnnnnn nnnnnnnnnn nnnnnnnnnn nnnnnnnnnn nnnnnnnnnn nnnnnnnnnn
nnnnnnnnnn nnnnnnnnnn nnnnnnnnnn nnnnnnnnnn nnnnnnnnnn nnnnnnnnnn
nnnnnnnnnn nnnnnnnnnn nnnnnnnnnn nnnnnnnnnn nnnnnnnnnn nnnnnnnnnn
nnnnnnnnnn nnnnnnnnnn nnnnnnnnnn nnnnnnnnnn nnnnnnnnnn nnnnnnnnnn
nnnnnnnnnn nnnnnnnnnn nnnnnnnnnn nnnnnnnnnn nnnnnnnnnn nnnnnnnnnn
nnnn
>Cichlidae_Mayaheros_urophthalmus_1_1
tttgaatggc agccagctct caagaatgtg tcaccatcct gtaatgttgg cattattaat
gggctctctg gatggttttc ctcggtggat gacgccccag ctgacactat cactcggcgc
tttcgctatg atgtggcact ggtgtctgct ttaaaggatc tggaggagga cattgtggag
gggctgagag agagtgggat ggaagacagt gcctgcacat caggttttag tgtcatgatc
aaggaatgtt gcgatggcat gggtgatgtc agtgagaagc acggtggagg accagttgtt
cctgagaagg ctgttcgttt ttctttcact attatgtctg tctctgtcct ggcagacgat
g---aggtgg a--------- ---------g gaggttacca ttttcactga gccaaagcca
aattcagaac tgtcctgtaa gcctctctgc ctgatgtttg tggatgagtc agatcatgag
acactcacag ctgtcctggg gcccatagtt gcggagcgta acgcaatgaa agaaagcagg
cttatcttgt ccatcggtgg tctgcctcgc tcctttcgct tccacttcag aggcacggga
tatgatgaga agatggtccg tgagatggag gggctggagg cctctgggtc cacatacatc
tgtactctat gtgactccag tcgtgctgag gcctctcaaa acatggtgct gcactccatc
acccgcaatc atgaagagaa ccta-gaacg ctatgaaata tggagaacca accccttttc
tgagtctgta gatgagctgc gtgacagagt caaaggggtg tctgcaaagc cctttatgga
gacgcagccc acgctggatg cattgcactg tgacattggc aatgctactg aattctacaa
aatcttccag gatgagattg gagaagtgta c---aaaagg gccaac---- --cccagtcg
ggaggaacgg cgcagctgga gggcagccct agataaacag ctgaggaaga agatgaagct
nnnnnnnnnn nnnnnnnnnn nnnnnnnnnn nnnnnnnnnn nnnnnnnnnn nnnnnnnnnn
nnnnnnnnnn nnnnnnnnnn nnnnnnnnnn nnnnnnnnnn nnnnnnnnnn nnnnnnnnnn
nnnnnnnnnn nnnnnnnnnn nnnnnnnnnn nnnnnnnnnn nnnnnnnnnn nnnnnnnnnn
nnnnnnnnnn nnnnnnnnnn nnnnnnnnnn nnnnnnnnnn nnnnnnnnnn nnnnnnnnnn
nnnnnnnnnn nnnnnnnnnn nnnnnnnnnn nnnnnnnnnn nnnnnnnnnn nnnnnnnnnn
nnnn
>Cichlidae_Mesonauta_mirificus_1_1
nnnnnnnnnn nnnnnnnnnn nnnnnnnnnn nnnnnnnnnn nnnnngttgg cattattaat
gggctctctg gatggtcttt ctcggtggat gacgccccgg ctgacactat cactcggcgc
tttcgctatg atgtggcact ggtgtctgct ttaaaggatc tggaggagga catcgtggag
gggctgagag agagtgggat ggaagacagt gcctgcacat caggctttag tgtcatgatc
aaggaatgtt gcgatggcat gggtgatgtc agtgagaagc atggtggagg accagttgtt
cctgagaagg ctgttcgttt ttctttcact attatgtctg tctctgtcct ggcagacgat
g---aggtgg a--------- ---------g gaggttacca ttttcactga gccaaagcca
aattcagaac tgtcctgtaa gcctctctgc ctgatgtttg tggatgagtc agatcatgag
acactcacag ctgtcctggg gcccatagtt gctgagcgta atgcaatgaa agaaagcagg
cttatcttgt ccattggtgg tctgcctcgc tcctttcgct tccacttcag aggcacggga
tatgatgaga agatggtccg tgagatggag gggctggagg cctctgggtc cacatacatc
tgcactctat gtgactccag tcgtgctgag gcctctcaaa acatggtgct gcactccatc
acccgcaatc atgaagagaa ccta-gaacg ctatgaaata tggagaacca accccttttc
tgagtccgta gatgagctgc gtgacagagt caaaggggtg tctgcaaagc ccttcatgga
gacgcagccc acactggatg cattgcactg tgacatcggc aatgctactg aattctacaa
aatcttccag gatgagattg gagaagtgta c---aaaagg gccaac---- --cccagccg
ggaggaacgg cgcagctgga gggcagccct agataaacag ctgaggaaga agatgaagct
taaaccggta atgaggatga atggaaacta tgctcgcaga ctaatgaccc aggaggctgt
ggaggtggtg tgcgagctgg tgccctcaga agagagaagg gaggccctga gggagctcat
gaggctctac atccagatga agcctgtgtg gcgtgccacc tgcccagcca aggaatgccc
tgacctgctg tgccgctaca gttttaactc ccagcacttt gctgacctcc tctcctctac
cttcaaatat aggtacaatg gaaaaataac caattat-ct acacaagact ctggcccatg
tacc
>Cichlidae_Rocio_octofasciata_2_1
tttgaatggc agccagctct caaaaatgtg tcaccatcct gtaatgttgg cattattaat
gggctctctg gatggtcttc ctcggtggat gacgccccag ctgacactat cactcggcgc
tttcgctatg atgtggcact ggtgtctgct ttaaaggatc tggaggagga cattgtggag
gggctgagag agagtgggat ggaagacagt gcctgcacat caggttttac tgtcatgatc
aaggaatgtt gcgatggcat gggtgatgtc agtgagaagc acggtggagg accagttgtt
cctgagaagg ctgttcgttt ttctttcact attatgtctg tctctgtcct ggcagacgat
g---aggtgg a--------- ---------g gaggttacca ttttcactga gccaaagcca
aattcagaac tgtcctgtaa gcctctctgc ctgatgtttg tggatgagtc agatcatgag
acactcacag ctgtcctggg gcccatagtt gcggagcgtt atgctatgaa agaaagcagg
cttatcttgt ccatcggtgg tctgcctcgc tcctttcgct tccacttcag aggcacggga
tatgatgaga agatggtccg tgagatggag gggctggagg cctctgggtc cacatacatc
tgcactctat gtgactccag tcgtgctgag gcctctcaaa acatggtgct gcactccatc
acccgcaatc atgaagagaa ccta-gaacg ctatgaaata tggagaacca accccttttc
tgagtccgta gatgagctgc gtgacagagt caaaggggtg tctgcaaagc ccttcatgga
gacgcagccc acactggatg cattgcactg tgacatcggc aatgctactg aattctacaa
aatcttccag gatgagattg gagaagtgta c---aaaagg gccaac---- --cccagtcg
ggaggaacgg cgcagctgga gggcagccct agataaacag ctgaggaann nnnnnnnnnn
nnnnnnnnnn nnnnnnnnnn nnnnnnnnnn nnnnnnnnnn nnnnnnnnnn nnnnnnnnnn
nnnnnnnnnn nnnnnnnnnn nnnnnnnnnn nnnnnnnnnn nnnnnnnnnn nnnnnnnnnn
nnnnnnnnnn nnnnnnnnnn nnnnnnnnnn nnnnnnnnnn nnnnnnnnnn nnnnnnnnnn
nnnnnnnnnn nnnnnnnnnn nnnnnnnnnn nnnnnnnnnn nnnnnnnnnn nnnnnnnnnn
nnnnnnnnnn nnnnnnnnnn nnnnnnnnnn nnnnnnnnnn nnnnnnnnnn nnnnnnnnnn
nnnn
>Cichlidae_Trichromis_salvini_2_1
tttgaatggc agccggctct caagaatgtg tcaccatcct gtaatgttgg cattattaat
gggctctctg gatggtcttc ctcggtggat gacgccccag ctgacactat cactcggcgc
tttcgctatg atgtggcact ggtgtctgct ttaaaggatc tggaggagga cattgtggag
gggctgagag agagtgggat ggaagacagt gcctgcacat caggttttag tgtcatgatc
aaggaatgtt gcgatggcat gggtgatgtc agtgagaagc acggtggagg accagttgtt
cctgagaagg ctgttcgttt ttctttcact attatgtctg tctctgtcct ggcagatgat
g---aggtgg a--------- ---------g gaggttacca ttttcactga gccaaagcca
aattcagaac tgtcctgtaa gcctctctgc ctgatgtttg tggatgagtc agatcatgag
acactcacag ctgtcctggg gcccatagtt gcggagcgta atgcaatgaa agaaagcaga
cttatcttgt ccatcggtgg tctgcctcgc tcctttcgct tccacttcag aggcacggga
tatgatgaga agatggtccg tgagatggag gggctggagg cctctgggtc cacatacgtc
tgcactctat gtgactccag tcgtgctgag gcctctcaaa acatggtgct gcactccatc
acccgcaatc atgaagagaa ccta-gaacg ctatgaaata tggagaacca accccttttc
tgagtctgta gatgagctgc gtgacagagt caaaggggtg tctgcaaagc ccttcatgga
gacgcagccc acgctggatg cactgcactg tgacatcggc aatgctactg aattctacaa
aatcttccag gatgagattg gagaagtgta c---aaaagg gccaac---- --cccagtcg
ggaggaacgg cgcagctgga gggcagccct agataaacag ctgaggaann nnnnnnnnnn
nnnnnnnnnn nnnnnnnnnn nnnnnnnnnn nnnnnnnnnn nnnnnnnnnn nnnnnnnnnn
nnnnnnnnnn nnnnnnnnnn nnnnnnnnnn nnnnnnnnnn nnnnnnnnnn nnnnnnnnnn
nnnnnnnnnn nnnnnnnnnn nnnnnnnnnn nnnnnnnnnn nnnnnnnnnn nnnnnnnnnn
nnnnnnnnnn nnnnnnnnnn nnnnnnnnnn nnnnnnnnnn nnnnnnnnnn nnnnnnnnnn
nnnnnnnnnn nnnnnnnnnn nnnnnnnnnn nnnnnnnnnn nnnnnnnnnn nnnnnnnnnn
nnnn
>Poeciliidae_Xiphophorus_hellerii_1_1
tttgaatggc agccagctct caaaaacgtg tccacatctt ataatgttgg aatcataaat
gggctgtcag gatggacatc ttcgttagat gactccccag ctgacaccat cacccggcgc
tttcgctatg atgtggcgct tgttggagca ctgaaggacc ttgaggagga catcatggaa
ggtctgagag acactggaat ggaagatagt gcttgcacct tgggctttag agtcatgatc
aaggagtgct gtgatggcat gggtgatgtt agcgaaaagc atggtggagg accagctgtt
cctgagaagg ctgttcgctt ctctttcact gttatgtccg tctctatcca ggctgaagat
g---aacagg a--------- ---------g gaggtcacaa tttttacaga gccaaagccc
aattctgaac tatcctgtaa gcccctttgc cttatgtttg tggatgaatc agaccatgag
actctcactg ctgttttggg gcccatagtc gcagagcgaa atgcgatgaa agagagcagg
ctcattctgt ctatgggtgg catgccacgc tcctttcgct tccacttcag gggcacagga
tatgatgaaa agatggtgcg tgaaatggag ggcctggaag cttcgggatc tacatacatc
tgtactttgt gtgactccag tcgagcagag gctgctcaaa acatggtgct acactccgtc
acccgcagcc atgatgagaa tctg-gaacg ttatgaaata tggagaacca accccttttc
tgagtctgta gatgagctac gagacagagt caaaggagtc tcggccaagc cctttctgga
gacccagccc acgatagatg cattacactg cgacataggc aatgccactg aattctacaa
aatcttccag gatgaaattg gagaagtgta t---aaaaac cccaac---- --cccagcag
agaggaccgg cgtagctgga gggcagcctt ggataaacag ctgaggaaga agatgaagct
taaaccagtg atgaggatga atgggaacta tgcccgaagg ttaatgacca tggaggctac
tgaggtggtt tgtgaactgg tgccctcaga ggagaggaga gaggtcctga gggaactcat
gaggctctac ctccaaatga aacctgtgtg gcgtgccacc tgtccagcca aggagtgccc
tgaccagctg tgccgctaca gttttaactc ccagcgcttt gctgacctgc tctccgctac
tttcaagtac aggtacaatg gaaaaataac caattac-ct gcacaagacc ctggcccatg
tgcc
>Cichlidae_Acaronia_nassa_1_1
tttgaatggc agccagctct caagaatgtg tccccatcct ataatgttgg cattattaat
gggctctctg gatggtcttc ctcggtggat gatgccccgg ctgacactat cactcggcgc
tttcgctatg atgtggcact ggtgtctgct ttaaaggatc tggaggagga catcgtggag
gggctgagag agagtgggat ggaagacagt gcctgcacat caggttttag tgtcatgatc
aaggaatgtt gcgatggcat gggtgatgtc agtgagaagc atggcggagg accagttgtt
cccgagaagg ctgttcgctt ttctttcact attatgtctg tctctgtcct ggcagacgat
g---aggtgg a--------- ---------g gaggttacca ttttcactga gccaaagcca
aattcagaac tgtcctgtaa gcctctctgt ctgatgtttg tggatgagtc agatcacgag
acactcacag ctgtcctggg gcccatagtt gcagagcgta atgcaatgaa agaaagcagg
ctcatcttgt ccatcggtgg tctgcctcgc tcctttcgct tccacttcag aggcacggga
tatgatgaga agatggtccg tgagatggag gggctggagg cctctgggtc cacatacatc
tgcactctat gtgactccag tcgtgctgag gcctctcaaa acatggtgct gcactccatc
acccgcaatc atgacgaaaa ccta-gaacg ctatgaaata tggagaacca accccttttc
tgagtctgta gatgagctgc gtgacagagt caaaggggtg tctgcaaagc ccttcttgga
gacgcagccc acgctggatg cattgcactg tgacatcggc aatgctactg aattctacaa
aatcttccag gatgagattg gggaagtgca c---aaaggg gccaac---- --cccagccg
ggaggagcgg cgcagctgga gggcagccct agataaacag ctgaggaaga agatgaagct
taaaccagta atgaggatga atggaaacta tgctcgcaga ctaatgaccc aggaggctgt
ggaggtggtg tgtgagctgg tgccctcaga agagagaagg gaggccctga gggagctgat
gaggctctac atccagatga agcctgtgtg gcgtgccacc tgcccagcca aggaatgccc
tgacctacta tgccgctaca gttttaattc ccagcacttt gctgacctcc tctcctctac
cttcaaatat aggtacaatg gaaagataac caattat-ct gcacaagact ctggcccatg
tacc
>Cichlidae_Amphilophus_lyonsi_1_1
tttgaatggc agccagctct caagaatgtg tcaccatcct gtaatgttgg cattattaat
gggctctctg gatggttttc ctcggtggat gacgccccag ctgacactat cagtcggcgc
tttcgctatg atgtggcact ggtgtctgct ttaaaggatc tggaggagga cattgtggag
gggctgagag agagtgggat ggaagacagt gcctgcacat caggttttag tgtcatgatc
aaggaatgtt gcgatggcat gggtgatgtc agtgagaagc acggtggagg accagttgtt
cctgagaagg ctgttcgttt ttctttcact attatgtctg tctctgtcct ggcagacgat
g---aggtgg a--------- ---------g gaggttacca ttttcactga gccaaagcca
aattcagaac tgtcctgtaa gcctctctgc ctgatgtttg tggatgagtc agatcatgag
acactcacag ctgtcctggg gcccatagtt gcggagcgta atgcaatgaa agaaagcagg
cttatcttgt ccatcggtgg tctgcctcgc tcctttcgct tccacttcag aggcactgga
tatgatgaga agatggtccg tgagatggag gggctggagg cctctgggtc cacatacatc
tgtactctat gtgactccag tcgtgctgag gcctctcaaa acatggtgct gcactccatc
acccgcaatc atgaagagaa ccta-gaacg ctatgaaata tggagaacca accccttttc
tgagtctgta gatgagctgc gtgacagagt caaaggggtg tctgcaaagc cctttatgga
gacgcagccc acgctggatg cattgcactg tgacattggc aatgctactg aattctacaa
aatcttccag gatgagattg gagaagtgta c---aaaagg gccaac---- --cccagtcg
ggaggaacgg cgcagctgga gggcagccct agataaacag ctgaggaaga agatgaagct
taaaccggta atgaggatga atggaaacta tgctcgcaga ctaatgaccc aggaggctgt
ggaggtggtg tgcgagctgg tgccctcaga agagagaagg gaggtcctga gggagctcat
gaggctctac ctccagatga agcctgtgtg gcgtgccacc tgcccagcca aggaatgccc
tgacctgctg tgccgctaca gttttaactc ccagcacttt gctgacctcc tctcctctac
cttcaaatat aggtacaatg gaaagataac caattat-ct gcacaagact ctggcccatg
tacc
>Cichlidae_Cichlasoma_boliviense_1_1
nnnnnnnnnn nnnnnnnnnn nnnnnnnnnn nnnnnnnnnt gtaatgttgg cattattaat
gggctctctg gatggtcttc ctcggtggat gacgccccag ctgacactat cactcggcgc
tttcgctatg atgtggcact ggcgtctgct ttaaaggatc tggaggagga catcgtggag
gggctgagag agagtgggat ggaagacagt gcctgcacgt caggttttag tgtcatgatc
aaggaatgct gcgatggcat gggtgatgtc agtgagaagc atggcggagg accagttgtt
cccgagaagg ctgttcgctt ttctttcact attatgtctg tctctgtcct ggcagacgat
g---aggtgg a--------- ---------g gaggttacca ttttcactga gccaaagcca
aattcagaac tgtcctgtaa gcctctctgc ctgatgtttg tggatgagtc agatcacgag
acactcacag ctgtcctggg gcccataatt gcggagcgta acgcaatgaa agaaagcagg
cttatcttgt ccatcggtgg tctgcctcgc tcctttcgct tccacttcag aggcacggga
tatgatgaga agatggtccg tgagatggag gggctggagg cctctggctc cacatacatc
tgcactctat gtgactccag tcgtgctgag gcctctcaaa acatggtgct gcactccatc
acccgcaatc atgacgagaa ccta-gaacg ctatgaaata tggagaacca accccttttc
tgagtccgta gatgagttgc gtgacagagt taaaggggtg tctgcaaagc ccttcatgga
aacgcagccc acgctggatg cattgcactg tgacatcggc aacgctactg aattctacaa
aatcttccag gatgagattg gagaagtgta c---aaaggg gccaac---- --cccagccg
ggaggaacgg cgcagctgga gggcagccct agataaacag ctgaggaaga agatgaagct
taaaccagta atgaggatga atggaaacta tgctcgcaga ctaatgaccc aggaggctgc
ggaggtggtg tgcgagctgg tgccctcaga agagagaagg gaggccctga gggaacttat
gaggctctac atccagatga agcctgtgtg gcgtgccacc tgcccagcca aggaatgccc
tgacctgcta tgccgctaca gttttaattc ccagcacttt gctgacctcc tctcctctac
cttcaaatat aggtacaatg gaaagataac caattat-ct gcacaagact ctggcccatg
tacc
>Cichlidae_Cichlasoma_dimerus_1_1
tttgaatggc agccagctct caagaatgtg tccccgtctt acaatgttgg cattattaat
gggctctctg gatggtcttc ctcggtggat gacgccccag ctgacactat cactcggcgc
tttcgctatg atgtggcact ggcgtctgct ttaaaggatc tggaggagga catcgtggag
gggctgagag agagtgggat ggaagacagt gcctgcacgt caggttttag tgtcatgatc
aaggaatgct gcgatggcat gggtgatgtc agtgagaagc atggcggagg accagttgtt
cccgagaagg ctgttcgctt ttctttcact attatgtctg tctctgtcct ggcagacgat
g---aggtgg a--------- ---------g gaggttacca ttttcactga gccaaagcca
aattcagaac tgtcctgtaa gcctctctgc ctgatgtttg tggatgagtc agatcacgag
acactcacag ctgtcctggg gcccataatt gcggagcgta atgcaatgaa agaaagcagg
cttatcttgt ccatcggtgg tctgcctcgc tcctttcgct tccacttcag aggcacggga
tatgatgaga agatggtccg tgagatggag gggctggagg cctctgggtc cacatacatc
tgcactctat gtgactccag tcgtgctgag gcctctcaaa acatggtgct gcactccatc
acccgcaatc atgacgagaa ccta-gaacg ctatgaaata tggagaacca accccttttc
tgagtccgta gatgagttgc gtgacagagt taaaggggtg tctgcaaagc ccttcatgga
aacgcagccc acgctggatg cattgcactg tgacatcggc aacgctactg aattctacaa
aatcttccag gatgagattg gagaagtgta c---aaaggg gccaac---- --cccagccg
ggaggaacgg cgcagctgga gggcagccct agataaacag ctgaggaaga agatgaagct
taaaccagta atgaggatga atggaaacta tgctcgcaga ctaatgaccc aggaggctgc
ggaggtggtg tgcgagctgg tgccctcaga agagagaagg gaggccctgc gggagcttat
gaggctctac ctccagatga agcctgtgtg gcgtgccacc tgcccagcca aggaatgccc
tgacctgcta tgccgctaca gttttaattc ccagcacttt gctgacctcc tctcctctac
cttcaaatat aggtacaatg gaaagataac caattat-ct gcacaagact ctggcccatg
tacc
>Cichlidae_Geophagus_brasiliensis_1_1
tttgaatggc agccagctct caagaatgtg tccccatcct ataatgttgg cattattaat
ggtctctctg gatggtgttc ctcggtggat gacgccccag ctgacactat cactcggcgc
tttcgctatg atgtggcact ggtgtctgct ttaaaggatc tggaggagga catcgtggag
gggctgagag agagtgggat ggaagacagt gcttgcacat caggttttag tgtcatgatc
aaggaatgtt gcgatggcat gggtgatgtc agtgagaagc atggtggagg accagttgtt
cctgagaagg ctgttcggtt ttctttcact attatgtctg tctctgtcct ggcagacgat
g---aggtgg a--------- ---------g gaggttacca ttttcactga gccaaagcca
aattcagaac tgtcctgtaa gcctctctgc ttaatgtttg tggatgagtc agatcacgag
acactcacag ctgtcctggg gcccatagtt gcggagcgta atgcaatgaa agaaagcagg
cttatcttgt ccatcggtgg tctgcctcgt tcctttcgct tccacttcag aggcacggga
tatgatgaga agatggtccg cgagatggaa gggctggagg cttctgggtc cacatacatc
tgcactctat gcgactccag tcgtgctgag gcctctcaaa acatggtgct acactccatc
acccgcaatc atgaagagaa ccta-gaacg ctatgaaata tggaggacca accccttttc
tgagtctgta aatgagctgc gtgacagagt caaaggggtg tcagcaaagc ccttcatgga
gacgcagccc acgctagatg cattgcactg tgacatcggc aatgctactg aattctacaa
aatcttccag gatgagattg gagaagtgta c---aaaagg gctaac---- --cccagccg
ggaggaacgg cgcagctgga gggcagccct agataaacag ctgaggaaga agatgaagct
taaaccagta atgaggatga atggaaacta tgcccgcaga ctaatgaccc aggagactgt
ggaggtggtg tgcgagctgg tgccctcaga agagagaagg gaggccctga gggagcttat
gaggctctac atccagatga agcctgtgtg gcgtgccacc tgcccagcca aggaatgccc
tgacctgcta tgccgctaca gctttaactc ccagcacttt gctgacctcc tctcctctac
cttcaaatat aggtacaatg gaaagataac caattat-ct gcacaagacc ctggcccatg
tccc
>Cichlidae_Geophagus_iporangensis_1_1
nnnnnnnnnn nnnnnnnnct caagaatgtg tccccatcct ataatgttgg cattattaat
ggtctctctg gatggtgttc ctcggtggat gacgccccag ctgacactat cactcggcgc
tttcgctatg atgtggcact ggtgtctgct ttaaaggatc tggaggagga catcgtggag
gggctgagag agagtgggat ggaagacagt gcttgcacat caggttttag tgtcatgatc
aaggaatgtt gcgatggcat gggtgatgtc agtgagaagc atggtggagg accagttgtt
cctgagaagg ctgttcggtt ttctttcact attatgtctg tctctgtcct ggcagacgat
g---aggtgg a--------- ---------g gaggttacca ttttcactga gccaaagcca
aattcagaac tgtcctgtaa gcctctctgc ttaatgtttg tggatgagtc agatcacgag
acactcacag ctgtcctggg gcccatagtt gcggagcgta atgcaatgaa agaaagcagg
cttatcttgt ccatcggtgg tctgcctcgt tcctttcgct tccacttcag aggcacggga
tatgatgaga agatggtccg cgagatggaa gggctggagg cttctgggtc cacatacatc
tgcactctat gcgactccag tcgtgctgag gcctctcaaa acatggtgct acactccatc
acccgcaatc atgaagagaa ccta-gaacg ctatgaaata tggaggacca accccttttc
tgagtctgta aatgagctgc gtgacagagt caaaggggtg tcagcaaagc ccttcatgga
gacgcagccc acgctagatg cattgcactg tgacatcggc aatgctactg aattctacaa
aatcttccag gatgagattg gagaagtgta c---aaaagg gctaac---- --cccagccg
ggaggaacgg cgcagctgga gggcagccct agataaacag ctgaggaaga agatgaagct
taaaccagta atgaggatga atggaaacta tgcccgcaga ctaatgaccc aggagactgt
ggaggtggtg tgcgagctgg tgccctcaga agagagaagg gaggccctga gggagcttat
gaggctctac atccagatga agcctgtgtg gcgtgccacc tgcccagcca aggaatgccc
tgacctgcta tgccgctaca gctttaactc ccagcacttt gctgacctcc tctcctctac
cttcaaatat aggtacaatg gaaagataac caattat-ct gcacaagacc ctggcccatg
tccc
>Cichlidae_Nandopsis_tetracanthus_2_1
tttgaatggc agccagctct caagaatgtg tcaccatcct gtaatgttgg cattattaat
gggctctctg gatggttatc ctcagtggat gacgccccag ctgacactat cactcggcgc
tttcgctatg atgtggcact ggtgtctgct ttaaaggatc tggaggagga catcgtggag
gggctgagag agagtgggat ggaagacagt gcctgcacat caggttttag tgtcatgatc
aaggaatgtt gcgatggcat gggtgatgtc agtgagaagc atggtggagg accagttgtt
cctgagaagg ctgttcgttt ttctttcact attatgtctg tctctgtcct ggcagacgat
g---aggtgg a--------- ---------g gaggttacca ttttcactga gccaaagcca
aattcagaac tgtcctgtaa gcctctctgc ctgatgtttg tggatgagtc agatcatgag
acactcacag ctgtcctggg gcccatagtt gcggagcgta atgcaatgaa agaaagcagg
cttatattgt ccatcggtgg tctgcctcgc tcctttcgct tccacttcag aggcacggga
tatgatgaga agatggtccg tgagatggag gggctggagg cctctgggtc cacatacatc
tgtactctat gtgactccag tcgtgcagag gcctctcaaa acatggtgct gcactccatc
acccgcaatc atgaagagaa ccta-gaacg ctatgaaata tggagaacca accccttttc
tgagtctgta gatgagctgc gtgacagagt caaaggggtg tctgcaaagc ccttcatgga
gacgcagccc acgctggatg cattgcactg tgacatcggc aatgctactg aattctacaa
aatcttccag gatgagattg gagaagtgta c---aaaagg gccaac---- --cccagtcg
ggaggaacgg cgcagctgga gggcagccct agataaacag ctgaggaann nnnnnnnnnn
nnnnnnnnnn nnnnnnnnnn nnnnnnnnnn nnnnnnnnnn nnnnnnnnnn nnnnnnnnnn
nnnnnnnnnn nnnnnnnnnn nnnnnnnnnn nnnnnnnnnn nnnnnnnnnn nnnnnnnnnn
nnnnnnnnnn nnnnnnnnnn nnnnnnnnnn nnnnnnnnnn nnnnnnnnnn nnnnnnnnnn
nnnnnnnnnn nnnnnnnnnn nnnnnnnnnn nnnnnnnnnn nnnnnnnnnn nnnnnnnnnn
nnnnnnnnnn nnnnnnnnnn nnnnnnnnnn nnnnnnnnnn nnnnnnnnnn nnnnnnnnnn
nnnn
>Cichlidae_Pterophyllum_leopoldi_1_1
nnngaatggc aaccagctct caagaatgtg tcaccatcct gtaatgttgg cattattaat
gggctctctg gatggtcttc ctcggtggat gacgccccag ctgacactat cactcggcgc
tttcgctatg atgtggcact ggtgtctgct ttaaaggatc tggaggagga catcgtggag
gggctgagag agagtgggat ggaagacagt gcctgcacgt caggttttag tgtcatgatc
aaggaatgtt gcgatggcat gggtgatgtc agtgagaagc atggtggagg accggtcatt
cctgagaagg ctgttcgttt ttctttcact attatgtctg tctctgtcct ggcagacgat
g---aggtgg a--------- ---------g gaggttacca ttttcactga gccaaagcca
aattcagaac tgtcctgtaa gcctctctgc ctgatgtttg tggatgagtc agatcatgag
acactcacag ctgtcctggg gcccataatt gcggagcgta atgcaatgaa agaaagcagg
cttatcttgt ccattggtgg tctgcctcgc tcctttcgct tccacttcag aggcacggga
tatgatgaga agatggtccg tgagatggag gggctggagg cctctgggtc cacatacatc
tgcactctat gtgactccag tcgtgctgag gcctctcaga acatggtgct gcactccatc
acccgcaatc atgaagagaa ccta-gaacg ctatgaaata tggagaacca accccttttc
tgagtccgta gatgagctgc gtgacagagt caaaggggtg tctgcaaagc ccttcatgga
gacgcagccc acgctggatg cgctgcactg tgacatcggc aatgctactg aattctacaa
aatcttccag gatgagattg gagaagtgca c---aaaagg gccaac---- --cccagccg
ggaggaacgg cgcagctgga gggcagccct agataaacag ctgaggaaga agatgaagct
taaaccagta atgaggatga atggaaacta tgctcgcaga ttaatgaccc aggaggctgt
ggaggtggtg tgcgagctgg tgccctcaga agagagacgg gaggccctga gggagcttat
aaggctctac ctccagatga agcctgtgtg gcgtgccacc tgcccagcca aggaatgccc
tgatctgctg tgccgctaca gttttaactc ccagcacttt gctgacctcc tctcctctac
cttcaaatat aggtacaatg gaaagataac caattat-ct gcacaagact ctggcccacg
tacc
>Poeciliidae_Poecilia_caucana_1_1
tttgaatggc agccagctct caaaaatgtg tccgaatctt acaatgtcgg catcataaat
gggctgtcag gatggacatc ttcgttagat gactccccag ccgacaccat cacccggcgc
tttcgctacg atgtggcgct tgttgcagca ctgaaggacc ttgaggagga catcatggag
ggtctgagag acactgggat ggaagatagt gcttgcacct tgggctttcg ggtcatgatc
aaggagtgct gcgatggcat gggtgatgtt agcgaaaagc atggaggagg accagctgtt
cctgagaagg ccgtccgctt ctctttcact gttatgtctg tctctatcca ggctgaagat
g---aacagg a--------- ---------g gaggtcacaa tttttacaga gccaaagccc
aattctgaac tatcctgtaa gcccctttgc cttatgtttg tggatgagtc agaccacgag
actctcactg ctgttttggg gcccatagtt gcagagcgaa atgcgatgaa agagagcagg
ctcattctgt ctatgggcgg catgccacgc tcctttcgtt tccacttcag gggcacaggg
tatgacgaaa agatggtgcg tgaaatggag ggcctggaag cttcgggatc tacgtatgtc
tgtactttgt gtgactccag tcgagcagag gctgctcaaa acatggtgtt acactccatc
acccgcagcc atgatgagaa tctg-gaacg ttatgaaata tggagaacca accccttttc
tgagtccgta gatgagcttc gagacagagt caagggagtc tcggccaagc cctttctgga
gacccagccc acgctagatg cactgcactg cgacataggc aatgccactg aattctacaa
aatcttccag gatgaaattg gagaagtgta c---aaaaac cccaac---- --cccagcag
agaggaacgg cgcagctgga gggcggcctt ggataaacag ctgaggaaga agatgaagct
taagccagtg atgaggatga atgggaacta cgcccgaagg ttaatgacca tggaggctac
cgaggtggtt tgtgaactgg tgccctcaga ggagaggaga gaggtcctga gggaactcat
gaggctctac ctccagatga aacctgtgtg gcgtgccacc tgtccagcca aggagtgccc
tgaccagctg tgccgctaca gttttaactc ccagcgcttt gccgacctgc tctccgctac
cttcaagtac aggtacaacg gcaaaataac caattac-tt gcacaagacc ctggcccacg
tgcc
>Poeciliidae_Poecilia_mexicana_1_1
tttgaatggc agccagctct caaaaatgtg tccgaatctt ataatgtcgg catcataaat
gggctgtcag gatggacatc ttcgttagat gactccccag ccgacaccat cacccggcgc
tttcgctacg atgtggcgct tgttgcagca ctgaaggacc ttgaggagga catcatggag
ggtctgagag acactgggat ggaagatagt gcttgtacct tgggctttag ggtcatgatc
aaggagtgct gcgatggcat gggtgatgtt agcgaaaagc atggtggagg accagctgtt
cctgagaagg ccgtccgctt ctctttcact gtcatgtctg tctctatcca ggctgaagat
g---aacagg a--------- ---------g gaggtcacaa tttttacaga gccaaagccc
aattctgaac tatcctgtaa gcccctttgc cttatgtttg tggatgagtc agaccacgag
actctcactg ctgttttggg gcccatagtt gcagagcgaa atgcgatgaa agagagcagg
ctcattctat ctatgggcgg catgccacgc tcctttcgtt tccacttcag gggcacaggg
tatgacgaaa agatggtgcg tgaaatggag ggcctggaag cttcgggatc tacgtatatc
tgtactttgt gtgactccac tagagcagag gctgctcaaa acatggtgtt acactccatc
acccgcagcc atgatgagaa tctg-gaacg ttatgaaata tggagaacca accccttttc
tgagtccgta gatgagctac gagacagagt caagggagtc tcggccaagc cctttctgga
gacccagccc acgctagatg cactgcactg cgacataggc aacgccactg aattctacaa
aatcttccag gatgaaattg gagaagtgta c---aaaaac cccaac---- --cccagcaa
agaggaacgg cgcagctgga gggcggcctt ggataaacag ctgaggaaga agatgaagct
taagccagtg atgaggatga atgggaacta tgcccgaagg ttaatgacca tggaggctac
cgaggtggtt tgcgaactgg tgccctcaga ggagaggaga gaggtcctga gggaactcat
gaggctctac ctccagatga aacctgtgtg gcgtgccacc tgtccagcca aggagtgccc
cgaccagctg tgccgctaca gttttaactc ccagcgcttt gccgacctgc tctccgctac
cttcaagtac aggtacaacg gaaaaataac caattac-ct acataagacc ctggcccacg
tgcc
>Poeciliidae_Poecilia_perugiae_1_1
tttgaatggc agccagctct caaaaacgtg tccgcgtctt ataatgtcgg catcataaac
gggctgtcag gatggacatc ttcgttagat gactccccag ccgacaccat cacccggcgc
tttcggtacg atgtggctct tgttgcagca ctgaaggacc ttgaggagga catcatggag
ggtctgagag acactggaat ggaagacagt gcttgcacct tgggcttcag agtcatgatc
aaggagtgct gtgatggcat gggtgatgtt agcgaaaagc atggtggagg accagctgtt
cctgagaagg ccgtccgctt ctctttcact gttatgtctg tctctatcca ggctgaagat
g---aacagg a--------- ---------g gaggtcacaa tttttacaga gccaaagccc
aattctgaac tatcctgtaa gcccctttgc cttatgtttg tggatgagtc agaccacgag
actctcactg ctgttttggg gcccatagtt gcagagcgaa atgcaatgaa agagagcagg
ctcattctat ctatgggtgg catgccacgc tcctttcgct tccacttcag gggcacgggg
tatgacgaaa agatggtgcg tgaaatggag ggcctggaag cttcgggatc tacgtatgtc
tgtactttgt gtgactccag ccgagcagag gctgctcaaa acatggtgtt acactccatc
acccgcagcc atgatgagaa tctg-gaacg ttatgaaata tggagatcca accccttttc
tgagtcagta gatgagctac gagacagagt caagggagtc tcggccaagc cctttctgga
gacccagccc acgctagacg cactgcactg cgacattggc aatgccactg aattctacaa
aatcttccag gatgaaattg gagaagtgta c---aaaaac accaac---- --cccagcag
agaggaacgg cgcagctgga gggcggcctt ggataaacag ctgaggaaga agatgaagct
taagccagtg atgaggatga atgggaacta tgcccgaagg ttaatgacca tggaggctac
cgaggtggtt tgcgaactgg tgccctcaga ggagaggaga gaggtcctga gggaactcat
gaggctctac ctccagatga aacctgtgtg gcgtgccacc tgtccagcca aggagtgccc
cgaccagctg tgccgctaca gttttaactc ccagcgcttt gccgacctgc tctccgctac
cttcaagtac aggtacaacg gaaaaataac caattac-ct gcacaagacc ctggcccacg
tgcc
>Atherinopsidae_Atherinops_affinis_1_1
tttgaatggc agccagctct caagaatgtg tctacatctt tcaatgttgg cattattaat
gggctctctg gatggacgtc ctcgttggat gactccccag ctgacaccat cactcggcgc
tttcgctatg atgtggcact ggtggcagca ctaaaggatg tggaggagga cataatggag
gggctgagag agagcgrgat ggaagacagc gcttgcacct cagggttcag ygtyatgatc
aaggaatgtt gtgatggcat gggtgatgtt agcgagaaac atggtggagg accagttgtg
cctgagaagg ctgtccgctt ctctttcact attatgtctg tgtctgtcca ggcagaggat
g---agaagg a--------- ---------a gaggttaccg ttttcagaga gccaaagcca
aactcagaac tgtcctgtaa acccctttgc ctgatgtttg tggatgagtc agaccatgag
actctcacag ccgtcttggg gcctatagtt gcagagcgta atgcaatgaa ggagagcagg
ctcatcytgt ccatgggagg tatgctgcgc tcctttcgct tccacttcag gggcacagga
tacgatgaaa aaatggtgcg tgatatggag ggcctggagg cttccgggtc cacttatgtc
tgcactctgt gtgactccag tcgtccagag gctgcccaaa acatggtgtt acattccatc
acccgtaatc atgatgagaa ccta-gagcg ttatgaaata tggagaacaa accccttctc
tgagtctgcg gatgagctac gagacagagt caaaggagtc tctgccaagc cctttatgga
gatgcagccc acattagatg cattacactg tgacattggc aatgccactg aattctacaa
aatcttccag gacgagattg gggaggtgtt c---aaaaag gtcaac---- --cccagtcg
ggaggaacgg cgctgctgga gggcagcctt agataaacag ctgaggaaga acattaagct
taaaccagta atgaggatga atgggaacta tgctcgcaag ctaatgaccc tggaggctgt
ggaggtggtg tgtgaactgg tgccctcaga agagaggaga gaggccctaa gggagcttat
gaggctctac ctccagatga agcctgtgtg gcgcgccacc tgcccagcca aggaatgccc
tgaccagctg tgccgctaca gttttaactc ccagcgcttt gctgacctcc tctcctctac
cttcaaatat aggtacaacg gaaagataac caattac-ct gcacaagacc ctggctcatg
tgcc
>Atherinopsidae_Chirostoma_jordani_1_1
tttgagtggc agccagctct aaagaatgtg tcaccatctt gctatattgg catcatcaat
gggctctctg gatggatgtc ttccctggat gactccccag ctgacacaat cacccgacgc
tttcgatatg atgtggcgct ggtggctgca ctgaaagatt tggaggagga catcatggag
ggactgaggg aaagtgggat ggaagatagc gcttgcacct caggcttcag cgtaatgatc
aaggaatgct gtgatggcat gggtgatgtc agtgaraaac atggcggagg accagttgtt
cctgagaaag ctgtccggtt ctctttcacg attatgtccg tttctatcca ggcagaggat
g---aacagg a--------- ---------a gaggttacca ttttcagaga gccaaagccc
aactcagagc tgtcctgtaa gcccctttgc ctaatgtttg tggatgagtc agaccacgag
accctcacag ccgtcctggg gcctatagtt gcagaacgta atgcgatgaa agagagccgg
ctcatcttgt ctgtgggagg tctgctgcgc tccttccgtt tccatttcag gggtacagga
tacgatgaaa aaatggtgcg cgatatggag ggcttggagg cctcagggtc cacttatgtc
tgcactctgt gcgactccag tcgtgcagag gctgcccaaa acatggtgtt acattccatc
acccgcaatc atgatgaaaa cctg-gatcg ttatgaaata tggagaacca acccattttc
cgagtctgtg gatgagctgc gtgacagagt caaaggtgtc tctgccaagc ccttcatgga
gatgcagccc acattagatg cattacactg tgacatcgga aatgccactg agttctacaa
aatctttcaa gacgagatcg gggaggtgta c---aaaaag agcaac---- --cccagtcg
cgaggaacgg cgcagctgga gggcagcctt agacaaacag ctgaggaaga aaatgaagct
aaaaccagta atgaggatga atgggaacta ttctcgcagg ctaatgaccc tggaggctgt
ggaggtggtg tgtgagctgg tgccctcaga ggagaggaga gatgccctga gggagctcat
gaagctctac ctccagatga agcccgtgtg gcgggctacc tgcccagcca aggaatgtcc
tgaccagctg tgccgctaca gctttaactc ccagcacttt gctgacctcc tgtcctctac
cttcaaatat aggtacaatg gaaagataac caattac-ct gcacaagacc ctggcacatg
tacc
>Atherinopsidae_Menidia_menidia_1_1
tttgaatggc agccagctct aaagaatgtg tcaccatctt gctayattgg catcatcaat
gggctctctg gatggatgtc ttccctggat gacgccccag ctgacacaat cacccgacgc
tttcgctatg atgtggcgct ggtggctgca ctgaaagatt tggaggagga catcatggag
ggactgaggg aaagtgggat ggaagatagy gcttgcacct caggcttcag cgtaatgatc
aaggaatgct gtgatggcat gggtgatgtc agtgagaaac atggcggagg accagctgtt
cctgagaaag ctgtccggtt ctctttcact gttatgtccg tttctatcca ggcagaggat
g---aamagg a--------- ---------a gaggttacma ttttcagaga gccaaagccc
aactcagagc tgtcytgtaa gcccctttgc ctaatgtttg tggatgagtc agaccacgag
accctcacag ccgtcctggg gcctatagtt gcagagcgta atgcgatgaa agagagccgg
ctcatcttgt cggtgggagg tctgctgcgc tcctttcgtt tccatttcag gggtacagga
tacgatgaaa aaatggtgcg cgatatggag ggyttggagg cctcagggtc cacttatgtc
tgcactctgt gcgactccag tcgtgcagag gctgcccaaa acatggtgtt acattccatc
acccgcaatc aygatgaaaa cctg-gatcg ttatgaaata tggagaacca acccattttc
cgagtctgtg gatgagctgc gtgacagagt caaaggtgtc tctgccaagc ccttcatgga
gatgcagccc acattagatg cgttacactg tgacatcgga aatgccacyg agttctacaa
aatctttcaa gacgagatcg gggaggtgta c---aaaaag agcaac---- --cccagtcg
cgagcaacgg cgctgctgga gggcagcctt agacaaacag ctgaggaaga aaatgaagct
aaaaccagta atgaggatga atgggaacta tgctcgcagg ctaatgaccc tggaggctgt
ggaggtggtg tgtgagctgg tgccctcaga ggagaggaga gatgccctga gggagctcat
gaagctctac ctccagatga agcccgtgtg gcgcgctacc tgcccggcca aggaatgtcc
tgaccagctg tgccgctaca gctttaactc ccagcacttt gccgacctcc tgtcctctac
cttcaaatat aggtacaatg gaaagataac caattac-ct gcacaagacc ctggcacatg
tgcc
>Cichlidae_Aequidens_tetramerus_1_1
tttgaatggc agccagctct caagaatgtg tccccatcct acaatgttgg cattattaat
gggctctctg gatggtcttc ctcggtggat gacgccccag ctgacactat cactcggcgc
tttcgctatg atgtggcact ggtgtctgct ttaaaggatc tggaggagga catcgtggag
gggctgagag agagtgggat ggaagacagc gcctgcacgt caggttttag tgtcatgatc
aaggaatgct gcgatggcat gggtgatgtc agtgagaagc atggcggagg accagttgtt
cccgagaagg ctgttcgctt ttctttcact attatgtctg tctctgtcct ggcagacgat
g---aggtgg a--------- ---------g gaggttacca ttttcactga gccaaagcca
aattcagaac tgtcctgtaa gcctctctgc ctgatgtttg tggatgagtc agatcacgag
acactcacag ctgtcctggg gcccataatt gcggagcgta atgcaatgaa agaaagcagg
cttatcttgt ccattggtgg tctgcctcgc tccttccgct tccacttcag aggcacggga
tatgatgaga agatggtccg tgagatggag gggctggagg cctccgggtc cacatacatc
tgcactctat gtgactccag tcgtgctgag gcctctcaaa acatggtgct gcactccatc
acccgcaatc atgacgagaa ccta-gaacg ctatgaaata tggagaacca accccttttc
tgagtccgtt gatgagctgc gtgacagagt taaaggggtg tctgcaaagc ccttcatgga
aacgcagccc acgctggatg cattgcactg tgacatcggc aatgctactg aattctacaa
aatcttccag gatgagattg gagaagtgta c---aaaggg gccaac---- --cccagccg
ggaggaacgg cgcagctgga gggcagccct agataaacag ctgaggaaga agatgaagct
taaaccagta atgaggatga atggaaacta tgctcgcaga ctaatgaccc aggagactgc
ggaggtggtg tgcgagctgg tgccctcaga agagagaagg gaggccctga gggagcttat
gaggctctac ctccagatga agcctgtgtg gcgtgccacc tgcccagcca aggaatgccc
tgacctgcta tgccgctaca gttttaattc ccagcacttt gctgacctcc tctcctctac
cttcaaatat aggtacaatg gaaagataac caattat-ct gcacaagact ctggcccatg
tacc
>Cichlidae_Andinoacara_coeruleopunctatus_1_1
tttgaatggc agccagctct caagaatgtg tccccatcct ataatgttgg cattattaat
gggctctctg gatggtgttc ctcggtggat gacgccccag ctgacactat cactcggcgc
tttcgctatg atgtggcact ggtgtctgct ttaaaggatc tggaggagga catcgtggag
gggctgagag agagtgggat ggaagacaga gcctgcacat caggttttag tgtcatgatc
aaggaatgtt gcgatggcat gggtgatgtc agtgagaagc atggtggagg accagttgtt
cccgagaagg ctgttcgctt ttctttcacc attatgtctg tctctgtcct ggcagacgat
g---aggtgg a--------- ---------g gaggttacca ttttcacaga gccaaagcca
aattcagaac tgtcctgtaa gcctctctgt ctgatgtttg tggatgagtc agatcacgag
acactcacag ctgtcctggg gcccatagtt gcggagcgta atgcaatgaa agaaagcagg
ctcatcttgt ccatcggtgg tctgcctcgc tcctttcgct tccacttcag aggcacggga
tatgatgaga agatggtccg tgagatggag gggctggagg cctctgggtc cacatacatc
tgcactctat gtgactccag tcgcgctgag gcctctcaaa acatggtgct gcactccatc
acccgcgatc atgaagagaa ccta-gaacg ctatgaaata tggagaacca accccttttc
tgagtctgtg gatgagctgc gcgacagagt caaaggggtg tctgcgaagc ccttcatgga
aacgcagccc acgctggatg cgttgcactg tgacatcggc aatgctactg aattctacaa
aatcttccag gatgagattg gagaagtgta c---aaaggg gccaac---- --cccagccg
ggaggaacgg cgcagctgga gggcagccct agataaacag ctgaggaaga agatgaagct
taaaccagta atgaggatga atggaaacta tgctcgcaga ctaatgaccc aggaggctgc
ggaggtggtg tgtgagctgg tgccctcaga agagagaagg gaggccctga gggagcttat
gaggctctac ctccagatga agcctgtgtg gcgtgccacc tgcccagcca aggaatgccc
tgacctgcta tgccgctaca gttttaattc ccagcacttt gctgacctcc tctcctctac
cttcaaatat aggtacaatg gaaagataac caattat-ct gcacaagact ctggcccatg
tacc
>Cichlidae_Biotoecus_opercularis_1_1
nnnnnnnnnn nnnnnnnnnn nnnnnnnnnn tcaccatcct ataatgttgg cattattaat
gggctctctg gatggtcttc ttcggtggat gacgccccag ctgacactat cactcggcgc
tttcgctatg atgtggcact ggtgtctgct ttaaaggatc tggaggagga cattgtggag
gggctgagag agagcgggat ggaagacagt gcttgcacat caggttttag cgtcatgatc
aaggaatgtt gcgatggcat gggtgatgtc agtgaaaaac atggtggtgg accagttatt
cctgagaagg ctgttcgttt ttctttcact attatggctg tctctgtcct ggcagatgat
g---aggtgg a--------- ---------g gaggttacca ttttcactga gccaaagcca
aattcagaac tgtcttgtaa gcctctctgc ctaatgtttg tggatgagtc agatcatgag
acactcacag ctgtcctggg gcccatagtt gcygaacgta atgcaatgaa agaaagcagg
ctcatcttgt ccattggtgg tctgcctcgt tcgtttcgct tccacttcag aggcacggga
tatgatgaga agatggtccg tgagatggag gggctggagg cttctgggtc cacatacatc
tgcactctat gtgactccag tcgtgctgag gcctctcaaa acatggtgct gcactccatc
acccgaagtc atgaggagaa ccta-gaacg ctatgaaata tggaggacca accccttttc
tgagtctgta gatgagctgc gtgacagagt caaaggggtg tctgcaaagc cattcatgga
gacgcagccc acgctagatg cattgcactg tgacatcggc aatgctactg aattctacaa
aatattccag gatgaaattg gagaagtgca c---aaaggg gtcaac---- --cccagccg
ggaggaacgg cgcagctgga gggcagccct agataaacag ctgaggaaga agatgaagct
taaaccagta atgaggatga atggaaacta tgcccgcaga ctaatgaccc aggaggctgt
ggaggtggtg tgcgagctgg tgccctcgga agagagaagg gaggccctga gggagcttat
gaggctctac attcagatga aacctgtgtg gcgtgccacc tgcccagcca aggaatgccc
tgacctgctg tgccagtaca gttttaactc ccagcacttt gctgacctcc tctcctctac
cttcaaatat aggtacaatg gaaagattac caattat-ct gcacaagact ctggcccatg
tacc
>Cichlidae_Chiapaheros_grammodes_1_1
tttgaatggc agccagctct caagaatgtg tcaccatcct gtaatgttgg cattattaat
gggctctctg gatggtcttc ctcggtggat gacgccccag ctgacactat cactcggcgc
tttcgctatg atgtggcact ggtgtctgct ttaaaggatc tggaggagga cattgtggag
gggctgagag agagtgggat ggaagacagt gcctgcacat caggttttag tgtcatgatc
aaggaatgtt gcgatggcat gggtgatgtc agtgagaagc atggtggagg accagttgtt
cctgagaagg ctgttcgttt ttctttcact attatgtctg tctctgtcct ggcagacgat
g---aggtgg a--------- ---------g gaggttacca ttttcactga gccaaagcca
aattcagaac tgtcctgtaa gcctctctgc ctgatgtttg tggatgagtc agatcatgag
acactcacag ctgtcctggg gcctgtaatt gcggagcgta atgcaatgaa agaaagcagg
cttatcttgt ccattggtgg tctgcctcgc tcctttcgct tccacttccg aggcacggga
tatgatgaga agatggtccg tgagatggag gggctggagg cctctgggtc cacatacatc
tgcactctat gtgactccag tcgtgctgag gcctctcaaa acatggtgct gcactccatc
acccgcaatc atgaagagaa ccta-gaacg ctatgaaata tggagaacca accccttttc
tgagtctgta gatgagctgc gtgacagagt caaaggggtg tctgcaaagc ccttcatgga
gacgcagccc acgctggatg cattgcactg tgacatcggc aatgctactg aattctacaa
aatcttccag gatgagattg gagaagtgta c---aaaagg gccaac---- --cccagtcg
ggaggaacgg cgcagctgga gggcagccct agataaacag ctgaggaann nnnnnnnnnn
nnnnnnnnnn nnnnnnnnnn nnnnnnnnnn nnnnnnnnnn nnnnnnnnnn nnnnnnnnnn
nnnnnnnnnn nnnnnnnnnn nnnnnnnnnn nnnnnnnnnn nnnnnnnnnn nnnnnnnnnn
nnnnnnnnnn nnnnnnnnnn nnnnnnnnnn nnnnnnnnnn nnnnnnnnnn nnnnnnnnnn
nnnnnnnnnn nnnnnnnnnn nnnnnnnnnn nnnnnnnnnn nnnnnnnnnn nnnnnnnnnn
nnnnnnnnnn nnnnnnnnnn nnnnnnnnnn nnnnnnnnnn nnnnnnnnnn nnnnnnnnnn
nnnn
>Cichlidae_Laetacara_thayeri_1_1
tttgaatggc agccagctct caagaatgtg tcgccatcct gtaatgttgg cattattaat
gggctctctg gatggttttc ctcggtggat gacgccccgg ctgacactat cactcggcgc
tttcgctatg atgtggcact ggtgtctgct ttaaaggatc tggaggagga catcgtggag
ggcctgagag agagtgggat ggaagacagt gcctgcacat caggttttag tgtcatgatc
aaggaatgtt gcgatggcat gggtgatgtc agtgagaagc acggcggagg accagttgtt
cctgagaagg ctgttcgctt ttctttcact attatgtctg tctctgtcct ggcagatgat
g---aggtgg a--------- ---------g gaggttacca ttttcactga gccaaagcca
aattcagaac tgtcctgtaa gcctctctgc ctgatgtttg tggatgagtc agatcatgag
acactcacag ctgtcctggg gcccatagtt gcagagcgta aggcaatgaa agaaagcagg
ctcatcttgt ccatcggtgg tctgcctcgc tcctttcgct tccacttcag aggcacggga
tatgatgaga agatggtccg tgagatggag gggctggagg cctctgggtc cacatacatc
tgcactctat gtgactccag tcgtgctgag gcctgtcaaa acatggtgct gcactccatc
acccgcaatc atgaagagaa ccta-gaacg ttatgaaata tggagaacca accccttttc
tgagtccgta gatgagctgc gtgacagagt caaaggggtg tctgcaaagc ccttcatgga
aacccagccc acgctggatg cattgcactg tgacatcggc aatgctactg aattctacaa
aatcttccaa gatgagattg gagaagtgta c---aaaggg gccaac---- --cccagccg
ggaggaacgg cgcagctgga gggcagccct agataaacag ctgaggaaga agatgaagct
taaaccagta atgaggatga atggaaacta tgctcgcaga ctaatgaccc aggaggctgt
ggatgtggtg tgtgagctgg tgccctcaga agagagaagg gacgccctga gggagcttat
gaggctctac ctccagatga agcctgtgtg gcgtgccacc tgcccagcca aggaatgccc
tgacctgcta ctgcgctaca gttttaattc ccagcacttt gctgacgtcc tctcctctac
cttcaaatat aggtacaatg gaaagataac caattat-ct gcacaagact ctggcccatg
tacc
>Cichlidae_Nannacara_taenia_1_1
tttgaatggc agccagctct caagaatgtg tccccatcct gtaatgttgg cattattaat
gggctctctg gatggtcttc ctcggtggat gacgccccag ctgacactat cactcggcgc
tttcgctatg atgtggcact ggtgtctgct ttaaaggatc tggaggagga catcgtggag
gggctgagag agagtgggat ggaagacagt gcctgcacat caggttttag tgtcatgatc
aaggaatgtt gcgacggcat gggcgatgtc agtgagaagc atggcggagg accagttgtt
cctgagaagg ctgttcgctt ttctttcact attatgtctg tctctgtcct gccagacgat
g---aggtgg a--------- ---------g gaggttacca ttttcactga gccaaagcca
aattcagaac tgtcctgtaa gcctctctgc ctgatgtttg tggatgagtc agatcatgag
acactcacag ctgtcctggg gcccatagtc gcggagcgta atgcaatgaa agaaagcagg
cttatcttgt ccatcggtgg tctgcctcgc tcttttcgct tccacttcag aggcacggga
tatgatgaga agatggtccg tgagatggag gggctggagg cctctgggtc cacatacatc
tgcactctat gtgactccag ccgtgctgag gcctctcaaa acatggtgct gcactccatc
acccgcaatc atgaagagaa ctta-gaacg ctatgaaatg tggagaacca accccttttc
tgagtccgca gatgagctgc gtgacagagt caaaggggtg tctgcaaagc ccttcctgga
gacgcagccc acgctggatg cattgcactg tgacatcggc aatgctactg aattctacaa
aatcttccag gatgagattg gagaagtgta c---aaaagg gccaac---- --cccagccg
ggaggaacgg cgcagctgga gggcagccct agataaacag ctgaggaaga agatgaagct
taaaccagta atgaggatga atggaaacta tgctcgcaga ctaatgaccc aggaggctgt
ggaggtggtg tgtgagctgg tgccctcaga agagagaagg gaagccctga gggagcttat
caggctctac atccagatga agcctgtgtg gcgtgccacc tgcccagcca aggaatgccc
tgacctgctt tgccgctaca gttttaactc ccagcacttt gctgacctcc tctcctctac
cttcaaatac aggtacaatg gaaagataac caattat-ct gcacaagact ctggcccatg
tacc
>Loricariidae_Baryancistrus_demantoides_1_1
nnnnnnnnnn nnnnnnnnnn nnnaaatgtc tccagctcat ggaatgtagg tatcattgat
gggctttctg ggtggagagc atccgtagac gatgtacctg cagacaccat ttctagaagg
tttcgctatg atgtggcact agtgtcagct cttaaagact tggaggagga catcatggag
ggactgaaag agaggggtat agatgacagc acctgtacct cagggttcac tgtggtggtt
aaagagtcat gcgatggcat gggagatgtc agtgagaagc aaggatgtgg cccagcagtc
ccggaaaagg cagtgagatt ctcgtttaca gtgatgtcca tctcctttaa agctgaaggt
g---aggaag a--------- ---------t gcagtcacaa tcttccagga gaaaaagcct
aactctgagc tatcctgcag gccattgtgc ctcatgttcg ttgatgagtc tgatcacgag
atgctgacag ctattttggg gcctgtagtg gcagagcgta aagccatgaa ggagagtcgc
ctcatactct ctataggtgg actccttcgt tcattccgct ttttcttccg agccacaggt
tgtgacgaga agatggtgag agacatggaa ggtttggagg ctgctggctc tacgtatatc
tgtacattgt gtgattccac acgagctgaa gcctctcaga acatggtact tcattccatc
accagaagcc atgatgaaaa cctt-gagcg ctatgagata tggaggacta acccattttc
agagtctgca gaggaactgc gtgatcgagt caaaggggtc tcagccaaac cctttatgga
gacgcagccc acattagatg ccctacactg tgatattggc aatgctactg agttctataa
gatcttccag gatgagattg gcgaagtgta t---ctgaaa agtaac---- --ccaacccg
tgaacagcgt cggagctgga ggtcagccct agacaaacag ctgagaaaaa acctgaagct
gaaaccagtg atgaggatga acgggaacta tgcccggcga ttaatgaccc gtgnnnnnnn
nnnnnnnnnn nnnnnnnnnn nnnnnnnnnn nnnnnnnnnn nnnnnnnnnn nnnnnnnnnn
nnnnnnnnnn nnnnnnnnnn nnnnnnnnnn nnnnnnnnnn nnnnnnnnnn nnnnnnnnnn
nnnnnnnnnn nnnnnnnnnn nnnnnnnnnn nnnnnnnnnn nnnnnnnnnn nnnnnnnnnn
nnnnnnnnnn nnnnnnnnnn nnnnnnnnnn nnnnnnnnnn nnnnnnnnnn nnnnnnnnnn
nnnn
>Loricariidae_Peckoltia_sabaji_1_1
nnnnnnnnnn nnnnnnnnnn nnnaaatgtc tccagctcat ggaatatagg tatcattgat
ggtctttctg ggtggagacc atccgtagac gatgtacctg cagacaccat ttctagaagg
tttcgctatg atgtggcact agtgtcagct cttaaagact tggaggagga catcatggag
ggactgaaag agaggggtat agatgacagc acctgtacct cagggttcac tgtggtggtt
aaagagtcat gcgatggcat gggagatgtc agtgagaagc aaggaggtgg cccagcagtc
ccggaaaagg cagtgagatt ctcgtttaca gtgatgtcca tctcctttaa agctgaaggt
g---aggaag a--------- ---------t gcagtcacaa tcttccagga gaaaaagcct
aactctgagc tatcctgcag gccattgtgc ctcatgttcg ttgatgagtc tgatcacgag
atgctgacag ctatcttggg gcctgtagtg gcagagcgta aagccatgaa ggagagtcgc
ctcatactct ctataggtgg actccttcgt tcattccgct ttttcttccg agccacaggt
tgtgacgaga agatggtgag agacctggaa ggtttggagg ctgctggctc tacgtatatc
tgtacattgt gtgattccac acgagctgaa gcctctcaga acatggtact acactccatt
accagaagcc atgatgaaaa cctt-gagcg ctatgagata tggaggacta acccattttc
agagtctgca gacgaactgc gtgatcgagt caaaggggtc tcagccaaac cctttatgga
gacacagccc acattagatg ccctacactg tgatattggc aatgctactg agttctataa
gatcttccag gatgagattg gcgaagtgta t---ctaaaa agtaac---- --ccaacccg
tgaacagcgc cggagctgga ggtcagccct agacaaacag ctgagaaaaa aactgaagct
gaaaccagtg atgaggatga acgggaacta tgcccggcga ttaatgaccc gtgnnnnnnn
nnnnnnnnnn nnnnnnnnnn nnnnnnnnnn nnnnnnnnnn nnnnnnnnnn nnnnnnnnnn
nnnnnnnnnn nnnnnnnnnn nnnnnnnnnn nnnnnnnnnn nnnnnnnnnn nnnnnnnnnn
nnnnnnnnnn nnnnnnnnnn nnnnnnnnnn nnnnnnnnnn nnnnnnnnnn nnnnnnnnnn
nnnnnnnnnn nnnnnnnnnn nnnnnnnnnn nnnnnnnnnn nnnnnnnnnn nnnnnnnnnn
nnnn
>Loricariidae_Peckoltia_sabaji_2_1
tttgagtggc agccaccact taaaaatgtc tccagctcat ggaatatagg tatcattgat
ggtctttctg ggtggagacc atccgtagac gatgtacctg cagacaccat ttctagaagg
tttcgctatg atgtggcact agtgtcagct cttaaagact tggaggagga catcatggag
ggactgaaag agaggggtat agatgacagc acctgtacct cagggttcac tgtggtggtt
aaagagtcat gcgatggcat gggagatgtc agtgagaagc aaggaggtgg cccagcagtc
ccggaaaagg cagtgagatt ctcgtttaca gtgatgtcca tctcctttaa agctgaaggt
g---aggaag a--------- ---------t gcagtcacaa tcttccagga gaaaaagcct
aactctgagc tatcctgcag gccattgtgc ctcatgttcg ttgatgagtc tgatcacgag
atgctgacag ctatcttggg gcctgtagtg gcagagcgta aagccatgaa ggagagtcgc
ctcatactct ctataggtgg actccttcgt tcattccgct ttttcttccg agccacaggt
tgtgacgaga agatggtgag agacctggaa ggtttggagg ctgctggctc tacgtatatc
tgtacattgt gtgattccac acgagctgaa gcctctcaga acatggtact acactccatt
accagaagcc atgatgaaaa cctt-gagcg ctatgagata tggaggacta acccnttttc
agagtctgcn nnnnnnnnnn nnnnnnnnnn nnnnnnnnnn nnnnnnnnnn nnnnnnnnnn
nnnnnnnnnn nnnnnnnnnn nnnnnnnnnn nnnnnnnnnn nnnnnnnnnn nnnnnnnnnn
nnnnnnnnnn nnnnnnnnnn nnnnnnnnnn nnnnnnnnnn nnnnnnnnnn nnnnnnnnnn
nnnnnnnnnn nnnnnnnnnn nnnnnnnnnn nnnnnnnnnn nnnnnnnnnn nnnnnnnnnn
nnnnnnnnnn nnnnnnnnnn nnnnnnnnnn nnnnnnnnnn nnnnnnnnnn nnnnnnnnnn
nnnnnnnnnn nnnnnnnnnn nnnnnnnnnn nnnnnnnnnn nnnnnnnnnn nnnnnnnnnn
nnnnnnnnnn nnnnnnnnnn nnnnnnnnnn nnnnnnnnnn nnnnnnnnnn nnnnnnnnnn
nnnnnnnnnn nnnnnnnnnn nnnnnnnnnn nnnnnnnnnn nnnnnnnnnn nnnnnnnnnn
nnnnnnnnnn nnnnnnnnnn nnnnnnnnnn nnnnnnnnnn nnnnnnnnnn nnnnnnnnnn
nnnn
>Poeciliidae_Poecilia_gillii_1_1
tttgaatggc agccagctct caaaaatgtg tccgaatctt ataatgtcgg catcataaat
ggcctgtcag gatggacatc ttcgttagat gactccccag ccgacaccat cacccggcgc
tttcgctacg atgtggcgct tgttgcagca ctgaaggacc ttgaggagga catcatggag
ggtctgagag acactgggat ggaagatagt gcttgcacct tgggctttag ggtcatgatc
aaggagtgct gcgatggcat gggtgatgtt agcgaaaagc atggtggagg accagctgtt
cctgagaagg ccgtccgctt ctctttcact gttatgtctg tctctatcca ggctgaagat
g---aacagg a--------- ---------g gaggtcacaa tttttacaga gccaaagccc
aattctgagc tatcctgtaa gcccctttgc cttatgtttg tggatgrgtc agaccacgag
actctcactg ctgttttggg gcccatagtt gcagagcgaa atgcgatgaa agagagcagg
ctcattctat ctatgggcgg catgccacgc tcctttcgtt tccacttcag gggcacaggg
tatgacgaaa agatggtgcg tgaaatggag ggcctggaag cttcgggatc tacgtatatc
tgtactttgt gtgactccac tcgagcagag gctgctcaaa acatggtgtt acactccatc
acccgcagcc atgatgagaa tctg-gaacg ttatgaaata tggagaacca accccttttc
tgagtccgta gatgagctac gagacagagt caagggagtc tcggccaagc cctttctgga
gacccagccc acgctagatg cactgcactg cgacataggc aacgccactg aattctacaa
aatcttccag gatgaaattg gagaagtgta c---aaaaac cccaac---- --cccagcag
agaggaacgg cgcagctgga gggcggcctt ggataaacag ctgaggaaga agatgaagct
taagccagtg atgaggatga atgggaacta tgcccgaagg ttaatgacca tggaggctac
cgaggtggtt tgcgaactgg tgccctcaga ggagaggaga gaggtcctga gggaactcat
gaggctctac ctccagatga aacctgtgtg gcgtgccacc tgtccagcca aggagtgccc
cgaccagctg tgccgttaca gttttaactc ccagcgcttt gccgacctgc tctccgctac
cttcaagtac aggtacaacg gaaaaataac caattac-ct acacaagacc ctggcccacg
tgcc
>Poeciliidae_Poecilia_mexicana_2_1
tttgaatggc agccagctct caaaaatgtg tccgaatctt ataatgtcgg catcataaat
gggctgtcag gatggacatc ttcgttagat gactccccag ccgacaccat cacccggcgc
tttcgctacg atgtggcgct tgttgcagca ctgaaggacc ttgaggagga catcatggag
ggtctgagag acactgggat ggaagatagt gcttgtacct tgggctttag ggtcatgatc
aaggagtgct gcgatggcat gggtgatgtt agcgaaaagc atggtggagg accagctgtt
cctgagaagg ccgtccgctt ctctttcact gtcatgtctg tctctatcca ggctgaagat
g---aacagg a--------- ---------g gaggtcacaa tttttacaga gccaaagccc
aattctgaac tatcctgtaa gcccctttgc cttatgtttg tggatgagtc agaccacgag
actctcactg ctgttttggg gcccatagtt gcagagcgaa atgcgatgaa agagagcagg
ctcattctat ctatgggcgg catgccacgc tcctttcgtt tccacttcag gggcacaggg
tatgacgaaa agatggtgcg tgaaatggag ggcctggaag cttcgggatc tacgtatatc
tgtactttgt gtgactccac tagagcagag gctgctcaaa acatggtgtt acactccatc
acccgcagcc atgatgagaa tctg-gaacg ttatgaaata tggagaacca accccttttc
tgagtccgta gatgagctac gagacagagt caagggagtc tcggccaagc cctttctgga
gacccagccc acgctagatg cactgcactg cgacataggc aacgccactg aattctacaa
aatcttccag gatgaaattg gagaagtgta c---aaaaac cccaac---- --cccagcaa
agaggaacgg cgcagctgga gggcggcctt ggataaacag ctgaggaaga agatgaagct
taagccagtg atgaggatga atgggaacta tgcccgaagg ttaatgacca tggaggctac
cgaggtggtt tgcgaactgg tgccctcaga ggagaggaga gaggtcctga gggaactcat
gaggctctac ctccagatga aacctgtgtg gcgtgccacc tgtccagcca aggagtgccc
cgaccagctg tgccgctaca gttttaactc ccagcgcttt gccgacctgc tctccgctac
cttcaagtac aggtacaacg gaaaaataac caattac-ct acacaagacc ctggcccacg
tgcc
>Poeciliidae_Poecilia_mexicana_3_1
tttgaatggc agccagctct caaaaatgtg tccgaatctt ataatgtcgg catcataaat
gggctgtcag gatggacatc ttcgttagat gactccccag ccgacaccat cacccggcgc
tttcgctacg atgtggcgct tgttgcagca ctgaaggacc ttgaggagga catcatggag
ggtctgagag acactgggat ggaagatagt gcttgtacct tgggctttag ggtcatgatc
aaggagtgct gcgatggcat gggtgatgtt agcgaaaagc atggtggagg accagctgtt
cctgagaagg ccgtccgctt ctctttcact gtcatgtctg tctctatcca ggctgaagat
g---aacagg a--------- ---------g gaggtcacaa tttttacaga gccaaagccc
aattctgaac tatcctgtaa gcccctttgc cttatgtttg tggatgagtc agaccacgag
actctcactg ctgttttggg gcccatagtt gcagagcgaa atgcgatgaa agagagcagg
ctcattctat ctatgggcgg catgccacgc tcctttcgtt tccacttcag gggcacaggg
tatgacgaaa agatggtgcg tgaaatggag ggcctggaag cttcgggatc tacgtatatc
tgtactttgt gtgactccac tagagcagag gctgctcaaa acatggtgtt acactccatc
acccgcagcc atgatgagaa tctg-gaacg ttatgaaata tggagaacca accccttttc
tgagtccgta gatgagctac gagacagagt caagggagtc tcggccaagc cctttctgga
gacccagccc acgctagatg cactgcactg cgacataggc aacgccactg aattctacaa
aatcttccag gatgaaattg gagaagtgta c---aaaaac cccaac---- --cccagcag
agaggaacgg cgcagctgga gggcggcctt ggataaacag ctgaggaaga agatgaagct
taagccagtg atgaggatga atgggaacta tgcccgaagg ttaatgacca tggaggctac
cgaggtggtt tgcgaactgg tgccctcaga ggagaggaga gaggtcctga gggaactcat
gaggctctac ctccagatga aacctgtgtg gcgtgccacc tgtccagcca aggagtgccc
cgaccagctg tgccgctaca gttttaactc ccagcgcttt gccgacctgc tctccgctac
cttcaagtac aggtacaacg gaaaaataac caattac-ct acacaagacc ctggcccacg
tgcc
>Poeciliidae_Poecilia_orri_1_1
nnnnnnnnnn nnnnnnnnnn nnnnnnnnnn nnnnnnnnnn nnnnnnnnnn nnnnnnnnnn
nnnnnnnnnn nnnnnnnnnn nnnnnnnnnn nnnnnnnnnn nnnnnnnnnn nnnnnnnnnn
nnnnnnnnnn nnnnnnnnnn nnnnnnnnnn nnnnnnnnnn nnnnnnnnnn nnnnnnnnnn
nnnnnnnnnn nnnnnnnnnn nnnnnnnnnn nnnnnnnnnn nnnnnnnnnn nnnnnnnnnc
aaggagtgtt gtgatggcat gggtgatgtt agtgaaaagc atggtggagg accagctgtt
cctgagaagg ccgtccgctt ctctttcact gtcatgtctg tctctatcca ggctgaagat
g---aacagg a--------- ---------g gaggtcacaa tttttacaga gccaaagccc
aattctgaac tatcctgtaa gcccctttgc cttatgtttg tggatgagtc agaccacgag
actctcactg ctgttttggg gcccatagtt gcagagcgaa atgcgatgaa agagagcagg
ctcattctat ctatgggcgg catgccacgc tcctttcgtt tccacttcag gggcacaggg
tatgacgaaa agatggtgcg tgaaatggag ggcctggaag cttcgggatc tacgtatatc
tgtactttgt gtgactccac tagagcagag gctgctcaaa acatggtgtt acactccatc
acccgcagcc atgatgagaa tctg-gaacg ttatgaaata tggagaacca accccttttc
tgagtccgta gatgagctac gagacagagt caaaggagtc tcggcnnnnn nnnnnnnnnn
nnnnnnnnnn nnnnnnnnnn nnnnnnnnnn nnnnnnnnnn nnnnnnnnnn nnnnnnnnnn
nnnnnnnnnn nnnnnnnnnn nnnnnnnnnn nnnnnnnnnn nnnnnnnnnn nnnnnnnnnn
nnnnnnnnnn nnnnnnnnnn nnnnnnnnnn nnnnnnnnnn nnnnnnnnnn nnnnnnnnnn
nnnnnnnnnn nnnnnnnnnn nnnnnnnnnn nnnnnnnnnn nnnnnnnnnn nnnnnnnnnn
nnnnnnnnnn nnnnnnnnnn nnnnnnnnnn nnnnnnnnnn nnnnnnnnnn nnnnnnnnnn
nnnnnnnnnn nnnnnnnnnn nnnnnnnnnn nnnnnnnnnn nnnnnnnnnn nnnnnnnnnn
nnnnnnnnnn nnnnnnnnnn nnnnnnnnnn nnnnnnnnnn nnnnnnnnnn nnnnnnnnnn
nnnnnnnnnn nnnnnnnnnn nnnnnnnnnn nnnnnnnnnn nnnnnnnnnn nnnnnnnnnn
nnnn
>Poeciliidae_Poecilia_orri_2_1
tttgaatggc agccagctct caaaaatgtg tccgaatctc ataatgtcgg catcataaat
gggctgtcag gatggacatc ttcgttagat gactccccag ccgacaccat cacccggcgc
tttcgctacg atgtggcgct tgttgcagca ctgaaggacc ttgaggagga catcatggag
ggtctgagag acactgggat ggaagatagt gcttgcacct tgggctttag ggtcatgatc
aaggagtgct gcgatggcat gggtgatgtt agcgaaaagc atggtggagg accagctgtt
cctgagaagg ccgtccgctt ctctttcact gttatgtctg tctctatcca ggctgaagat
g---aacagg a--------- ---------g gaggtcacaa tttttacaga gccaaagccc
aattctgaac tatcctgtaa gcccctttgc cttatgtttg tggatgagtc agaccacgag
actctcactg ctgttttggg gcccatagtt gcagagcgaa atgcgatgaa agagagcagg
ctcattctat ctatgggcgg catgccacgc tcctttcgtt tccacttcag gggcacaggg
tatgacgaaa agatggtgcg tgaaatggag ggcctggaag cttcgggatc tacgtatatc
tgtactttgt gtgactccac tcgagcagag gctgctcaaa acatggtgtt acactccatc
acccgcagcc atgatgagaa tctg-gaacg ttatgaaata tggagaacca accccttttc
tgagtccgta gatgagctac gagacagagt caagggagtc tcggccaagc cctttctgga
gacccagccc acgctagatg cactgcactg cgacataggc aatgccactg aattctacaa
aatcttccag gatgaaattg gagaagtgta c---aaaaac cccaac---- --cccagcag
agaggaacgg cgcagctgga gggcggcctt ggataaacag ctgaggaaga agatgaagct
taagccagtg atgaggatga atgggaacta tgcccgaagg ttaatgacca tggaggctac
cgaggtggtt tgtgaactgg tgccctcaga ggagaggaga gaggtcctga gggaactcat
gaggctctac ctccagatga aacctgtgtg gcgtgccacc tgtccagcca aggagtgccc
cgaccagctg tgccgctaca gttttaactc ccagcgcttt gccgacctgc tctccgctac
cttcaagtac aggtacaacg gaaaaataac caattac-ct gcacaagacc ctggcccacg
tgcc
>Poeciliidae_Poecilia_salvatoris_1_1
nnnnnnnnnn nnnnnnnnnn nnnnnnnnnn nnnnnnnnnn nnnnnnnnnn nnnnnnnnnn
nnnnnnnnnn nnnnnnnnnn nnnnnnnnnn nnnnnnnnnn nnnnnnnnnn nnnnnnnnnn
nnnnnnnnnn nnnnnnnnnn nnnnnnnnnn nnnnnnnnnn nnnnnnnnnn nnnnnnnnnn
nnnnnnnnnn nnnnnnnnnn nnnnnnnnnn nnnnnnnnnn nnnnnnnnnn nnnnnnnnnc
aaggagtgtt gtgatggcat gggtgatgtt agcgaaaagc atggtggagg accagctgtt
cctgagaagg ccgtccgctt ctctttcact gttatgtctg tctctatcca ggctgaagat
g---aacagg a--------- ---------g gaggtcacaa tttttacaga gccaaagccc
aattctgaac tatcctgtaa gcccctttgc cttatgtttg tggatgagtc agaccacgag
actctcactg ctgttttggg gcccatagtt gcagagcgaa atgcgatgaa agagagcagg
ctcattctat ctatgggcgg catgccacgc tcctttcgtt tccacttcag gggcacaggg
tatgacgaaa agatggtgcg tgaaatggag ggcctggaag cttcgggatc tacgtatatc
tgtactttgt gtgactccag tcgagcagag gctgctcaaa acatggtgtt rcactccatc
acccgcagcc atgatgagaa tctg-gaacg ttatgaaata tggagaacca accccttttc
tgagtccgta gatgagctac gagacagagt caaaggagtc tcggcnnnnn nnnnnnnnnn
nnnnnnnnnn nnnnnnnnnn nnnnnnnnnn nnnnnnnnnn nnnnnnnnnn nnnnnnnnnn
nnnnnnnnnn nnnnnnnnnn nnnnnnnnnn nnnnnnnnnn nnnnnnnnnn nnnnnnnnnn
nnnnnnnnnn nnnnnnnnnn nnnnnnnnnn nnnnnnnnnn nnnnnnnnnn nnnnnnnnnn
nnnnnnnnnn nnnnnnnnnn nnnnnnnnnn nnnnnnnnnn nnnnnnnnnn nnnnnnnnnn
nnnnnnnnnn nnnnnnnnnn nnnnnnnnnn nnnnnnnnnn nnnnnnnnnn nnnnnnnnnn
nnnnnnnnnn nnnnnnnnnn nnnnnnnnnn nnnnnnnnnn nnnnnnnnnn nnnnnnnnnn
nnnnnnnnnn nnnnnnnnnn nnnnnnnnnn nnnnnnnnnn nnnnnnnnnn nnnnnnnnnn
nnnnnnnnnn nnnnnnnnnn nnnnnnnnnn nnnnnnnnnn nnnnnnnnnn nnnnnnnnnn
nnnn
>Poeciliidae_Poecilia_salvatoris_2_1
tttgaatggc agccagctct caaaaatgtg tccgaatctt ataatgtcgg catcataaat
gggctgtcag gatggacatc ttcgttagat gactccccag ccgacaccat cacccggcgc
tttcgctacg atgtggcgct tgttgcagca ctgaaggacc ttgaggagga catcatggag
ggtctgagag acactgggat ggaagatagt gcttgcacct tgggctttag ggtcatgatc
aaggagtgct gcgatggcat gggtgatgtt agcgaaaagc atggtggagg accagctgtt
cctgagaagg ccgtccgctt ctctttcact gttatgtctg tctctatcca ggctgaagat
g---aacagg a--------- ---------g gaggtcacaa tttttacaga gccaaagccc
aattctgaac tctcctgtaa gcccctttgc cttatgtttg tggatgagtc agaccacgag
actctcactg ctgttttggg gcccatagtt gcagagcgaa atgcgatgaa agagagcagg
ctcattctat ctatgggcgg catgccacgc tcctttcgtt tccacttcag gggcacaggg
tatgacgaaa agatggtgcg tgaaatggag ggcctggaag cttcgggatc tacgtatatc
tgtactttgt gtgactccac tcgagcagag gctgctcaaa acatggtgtt acactccatc
acccgcagcc atgatgagcc tctg-gaacg ttatgaaata tggagaacca accccttttc
tgagtccgta gatgagctac gagacagagt caagggagtc tcggccaagc cctttctgga
gacccagccc acgctagatg cactgcactg cgacataggc aacgccactg aattctacaa
aatcttccag gatgaaattg gagaagtgta c---aaaaac cccaac---- --cccagcag
agaggaacgg cgcagctgga gggcggcctt ggataaacag ctgaggaaga agatgaagct
taagccagtg atgaggatga atgggaacta tgcccgaagg ttaatgacca tggaggctac
cgaggtggtt tgcgaactgg tgccctcaga ggagaggaga gaggtcctga gggaactcat
gaggctctac ctccagatga aacctgtgtg gcgtgccacc tgtccagcca aggagtgccc
cgaccagctg tgccgctaca gttttaactc ccagcgcttt gccgacctgc tctccgctac
cttcaagtac aggtacaacg gaaaaataac caattac-ct gcacaagacc ctggcccatg
tgcc
>Poeciliidae_Poecilia_sphenops_1_1
tttgaatggc agccagctct caaaaatgtg tctgaatctt ataatgtcgg catcataaat
gggctgtcag gatggacatc ttcgttagat gactccccag ccgacaccat cacccggcgc
tttcgctacg atgtggcgct tgttgcagca ctgaaggacc ttgaggagga catcatggag
ggtctgagag acactgggat ggaagatagt gcttgcacct tgggctttag ggtcatgatc
aaggagtgct gcgatggcat gggtgatgtt agcgaaaagc atggtggagg accagctgtt
cctgagaagg ccgtccgctt ctccttcact gttatgtctg tctctatcca ggctgaagat
g---aacagg a--------- ---------g gaggtcacaa tttttacaga gccaaagccc
aattctgaac tatcctgtaa gcccctttgc cttatgtttg tggatgagtc agaccacgag
actctcactg ctgttttggg gcccatagtt gcagagcgaa atgcgatgaa agagagcagg
ctcattctat ctatgggcgg catgccacgc tcctttcgtt tccacttcag gggcacaggg
tatgacgaaa agatggtgcg tgaaatggag ggcctggaag cttcgggatc tacgtatatc
tgtactttgt gtgactccag tcgagcagag gctgctcaaa acatggtgtt acactccatc
acccgcagcc atgatgagaa tctg-gaacg ttatgaaata tggagaacca accccttttc
tgagtccgta gatgagctac gagacagagt caagggagtc tcggccaagc cctttctgga
gacccagccc acgctagatg cactgcactg cgacataggc aatgccactg aattctacaa
aatcttccag gatgaaattg gagaagtcta c---aaaaac cccaac---- --cccagcag
agaggaacgg cgcagctgga gggcggcctt ggataaacag ctgaggaaga agatgaagct
taagccagtg atgaggatga atgggaacta tgcccgaagg ttaatgacca tggaggctac
cgaggtggtt tgcgaactgg tgccctcaga ggagaggaga gaggtcctga gggaactcat
gaggctctac ctccagatga aacctgtgtg gcgtgccacc tgtccagcca aggagtgccc
cgaccagctg tgccgctaca gttttaactc ccagcgcttt gccgacctgc tctccgctac
cttcaagtac aggtacaacg gaaaaataac caattac-ct gcacaagacc ctggcccacg
tgcc
>Poeciliidae_Poecilia_sphenops_2_1
tttgaatggc agccagctct caaaaatgtg tctgaatctt ataatgtcgg catcataaat
gggctgtcag gatggacatc ttcgttagat gactccccag ccgacaccat cacccggcgc
tttcgctacg atgtggcgct tgttgcagca ctgaaggacc ttgaggagga catcatggag
ggtctgagag acactgggat ggaagatagt gcttgcacct tgggctttag ggtcatgatc
aaggagtgct gcgatggcat gggtgatgtt agcgaaaagc atggtggagg accagctgtt
cctgagaagg ccgtccgctt ctccttcact gttatgtctg tctctatcca ggctgaagat
g---aacagg a--------- ---------g gaggtcacaa tttttacaga gccaaagccc
aattctgaac tatcctgtaa gcccctttgc cttatgtttg tggatgagtc agaccacgag
actctcactg ctgttttggg gcccatagtt gcagagcgaa atgcgatgaa agagagcagg
ctcattctat ctatgggcgg catgccacgc tcctttcgtt tccacttcag gggcacaggg
tatgacgaaa agatggtgcg tgaaatggag ggcctggaag cttcgggatc tacgtatatc
tgtactttgt gtgactccag tcgagcagag gctgctcaaa acatggtgtt acactccatc
actcgcagcc atgatgagaa tctg-gaacg ttatgaaata tggagaacca accccttttc
tgagtccgta gatgagctac gagacagagt caagggagtc tcggccaagc cctttctgga
gacccagccc acgctagatg cactgcactg cgacataggc aatgccactg aattctacaa
aatcttccag gatgaaattg gagaagtcta c---aaaaac cccaac---- --cccagcag
agaggaacgg cgcagctgga gggcggcctt ggataaacag ctgaggaaga agatgaagct
taagccagtg atgaggatga atgggaacta tgcccgaagg ttaatgacca tggaggctac
cgaggtggtt tgcgaactgg tgccctcaga ggagaggaga gaggtcctga gggaactcat
gaggctctac ctccagatga aacctgtgtg gcgtgccacc tgtccagcca aggagtgccc
cgaccagctg tgccgctaca gttttaactc ccagcgcttt gccgacctgc tctccgctac
cttcaagtac aggtacaacg gaaaaataac caattac-ct gcacaagacc ctggcccacg
tgcc
>Poeciliidae_Poecilia_vivipara_1_1
tttgaatggc agccagcact caaaaacgtg tctgcatctt ataatgtcgg catcataaat
gggctgtcag gatggacatc ttcgttagat gactccccag ctgacaccat cacccggcgc
tttcgctacg atgtggctct tgttgcagca ctgaaggacc tggaggagga catcatggag
ggtctgagag acactggaat ggaagatagc gcttgcacct tgggctttag agtcatgatc
aaggagtgct gcgatggcat gggtgatgtt agtgaaaagc atggtggagg accagctgtt
cctgagaagg ccgtccgctt ctctttcact gttatgtctg tctctatcca ggctgaagat
g---aacagg a--------- ---------g gaggtcacaa tttttacaga gccaaagccc
aattctgaac tatcctgtaa gcccctttgc cttatgtttg tggatgagtc agaccacgag
actctcactg ctgttttggg gcccatagtt gcagagcgaa atgctatgaa agagagcagg
ctcattctat ctatgggcgg catgccacgc tcctttcgct tccacttcag gggcacaggg
tatgacgaaa agatggtgcg tgaaatggag ggcctggaag cttcgggatc tacgtatatc
tgtactttgt gtgactccag tcgagcagag gctgctcaaa acatggtgtt acactccatc
acccgcaacc atgatgagaa tctg-gaacg ctatgaaata tggagaacca accccttttc
tgagtccgta gatgagctac gagacagagt caagggagtc tcggccaagc cctttctgga
gacccagccc acgctagatg cactgcactg cgacataggc aatgccactg aattctacaa
aatcttccag gatgaaattg gagaagtgta c---aaaaac cccaac---- --cccagcag
agaggaacgg cgcagctgga gggcggcctt ggataaacag ctgaggaaga agatgaagct
taagccagtg atgaggatga acgggaacta tgcccgaagg ttaatgacca tggaggccac
cgaggtggtt tgtgaactgg tgccctcaga ggagaggaga gaggtcctga gggaactcat
gaggctctat ctccagatga aacctgtgtg gcgtgccacc tgtccagcca aggagtgccc
cgaccagctg tgccgctaca gttttaactc ccagcgcttt gccgacctgc tcgccgctac
cttcaagtac aggtacaatg gaaaaataac caattac-ct gcacaagacc ctggcccatg
tgcc
>Poeciliidae_Poecilia_vivipara_2_1
tttgaatggc agccagcact caaaaacgtg tccgcatctt ataatgtcgg catcataaat
gggctgtcag gatggacatc ttcgttagat gactccccag ctgacaccat cacccggcgc
tttcgctacg atgtggctct tgttgcagca ctgaaggacc tggaggagga catcatggag
ggtctgagag acactggaat ggaagatagc gcttgcacct tgggctttag agtcatgatc
aaggagtgct gcgatggcat gggtgatgtt agcgaaaagc atggtggagg accagctgtt
cctgagaagg ccgtccgctt ctctttcact gttatgtctg tctctatcca ggctgaagat
g---aacagg a--------- ---------g gaggtcacaa tctttacaga gccaaagccc
aattctgaac tatcctgtaa gcccctttgc cttatgtttg tggatgagtc agaccacgag
actctcactg ctgttttggg gcccatagtt gcagagcgaa atgctatgaa agagagcagg
ctcattctat ctatgggcgg catgccacgc tcctttcgct tccacttyag gggcacaggg
tatgacgaaa agatggtgcg tgaaatggag ggcctggaag cttcgggatc tacgtatatc
tgtactttgt gtgactccag tcgagcagag gctgctcaaa acatggtgtt acactccatc
acccgcaacc atgatgagaa tctg-gaacg ttatgaaata tggagaacca accccttttc
tgagtccgta gatgagctac gagacagagt caagggagtc tcggccaagc cctttctgga
gacccagccc acgctagatg cactgcactg cgacataggc aatgccactg aattctacaa
aatcttccag gatgaaattg gagaagtgta c---aaaaac cccaac---- --cccagcag
agaggaacgg cgcagctgga gggcggcctt ggataaacag ctgaggaaga agatgaagct
taagccagtg atgaggatga acgggaacta tgcccgaagg ttaatgacca tggaggccac
cgaggtggtt tgtgaactgg tgccctcaga ggagaggaga gaggtcctga gggaactcat
gaggctctac ctccagatga aacctgtgtg gcgtgccacc tgtccagcca aggagtgccc
cgaccagctg tgccgctaca gttttaactc ccagcgcttt gccgacctgc tcgccgctac
cttcaagtac aggtacaatg gaaaaataac caattac-ct gcacaagacc ctggcccatg
tgcc
>Poeciliidae_Poeciliopsis_elongata_1_1
tttgaatggc agccagctct caaaaacgtg tccacgtctt gcaatattgg catcataaat
gggctgtcag gatggacgtc ttcgttagat gactccccag ctgacaccat cacccggcgc
tttcgctatg atgtggcact tgttgcagca ctgaaggacc ttgaggagga catcatggag
ggtctgagag acactggaat ggaagacagt gcttgcacct tgggctttag agtcatgatc
aaggagtgct gtgatggcat gggtgatgtt agtgaaaagc atggtggagg accagctgtt
cctgagaagg ctgttcgctt ctctttcact gttatgtctg tctctatcca ggctgaagat
g---aacaag a--------- ---------g gaggtcacaa tttttacaga gccaaagcca
aattctgaac tatcctgtaa gcccctttgc cttatgtttg tggatgagtc agaccacgag
actctcactg ctgttttggg gcccatagtt gcagagcgaa atgcgatgaa agagagcaga
ctcattctat ctatgggcgg catgccacgc tcctttcgct tccacttcag gggcacgggg
tatgatgaaa agatggtgcg tgaaatggag ggcctggaag cttcgggatc tacatatatc
tgtactttgt gtgactccag tcgagcagag gctgctcaaa acatggtgtt acactccatc
acccgcagcc atgatgagaa tctg-gaacg ttatgaaata tggagaacca accccttttc
tgagtctgta gatgagctac gagacagagt caaaggagtc tcggccaagc cctttctgga
gacccagccc acgctagatg cattgcactg cgacataggc aatgccactg agttctacaa
aatcttccag gatgaaattg gagaagtgta t---aaaaac cccaac---- --cccagcag
agaggatcgg cgcagctgga gggcagcctt ggataaacag ctgaggaaga agatgaagct
taagccagtg atgaggatga atgggaacta tgcccgaagg ttaatgacca tggaggctac
cgaggtcgtt tgtgaactgg tgccctcaga ggagaggaga gaggtcctga gggaactcat
gaggctctac ctccagatga aacctgtgtg gcgtgccacc tgtccagcca aggagtgccc
cgaccagctg tgccgctaca gttttaactc ccagcacttt gccgacctgc tctccgctgc
cttcaagtac aggtacaatg gaaaaataac caattac-ct gcacaagacc ctcgcccacg
tgcc
>Poeciliidae_Poeciliopsis_gracilis_1_1
tttgaatggc agccagctct caaaaacgtg tccacatctt ataatgttgg catcataaat
gggctgtcag gatggacatc ttcattagac gactccccag ctgacaccat cacccggcgc
tttcgctatg atgtggcact tgttgcagca ctgaaagacc ttgaggagga catcatggag
ggtctgagag acactggaat ggaagatagc gcttgcacct tgggctttag agtcatgatc
aaggagtgct gtgatggcat gggtgatgtt agcgaaaagc atggtggagg accagctgtt
cctgagaagg ctgttcgctt ctctttcact gttatgtctg tctctatcca ggctgaagat
g---aacagg a--------- ---------g gaggtcacaa ttttcacaga gccaaagccc
aattctgaac tatcctgtaa gcccctttgc cttatgtttg tggatgagtc agaccacgag
actctcactg ctgttttggg gcccatagtt gcagagcgca atgcaatgaa agagagcagg
ctcattctgt ctatgggtgg catgccacgc tcctttcgct tccacttcag gggcacaggg
tatgatgaaa agatggtgcg tgaaatggag ggcctagaag cttcgggatc aacatatatc
tgtactttgt gtgactccag tcgagcagag gcatctcgaa acatggtgct acactccatc
acccgcagcc atgatgagaa tctg-gaacg ttatgaaata tggagaacca accccttttc
tgagtctgta gatgagctac gagacagagt caaaggagtc tcagccaagc cctttctgga
gacccagccc actctagatg cattgcactg cgacataggc aatgccactg aattctacaa
aatcttccag gatgaaattg gagaagtgta t---aaaaac cccaac---- --cccagcag
agaggatcgg cgcagctgga gggcagcctt ggataaacag ctgaggaaga agatgaagct
taaaccagtg atgaggatga atgggaacta tgcccgaagg ttaatgacca tggaggctac
rgaggtggtt tgtgaactgg tgccctcaga ggagaggaga gaggtcctga gggaactcat
gaggctctac ctccagatga aacctgtgtg gcgtgccacc tgtccagcca aggagtgccc
tgaccagctg tgccgctaca gttttaactc ccagcgcttt gccgacctgc tctccgctac
cttcaagtac aggtacaatg gaaaaataac aaactac-ct gcacaagacc ctcgcccatg
tgcc
>Poeciliidae_Poeciliopsis_paucimaculata_1_1
tttgaatggc agccagctct taaaaacgtg tccacatctt gtaatgttgg catcataaat
gggctgtcag gatggacatc ttcgttagat gactccccag ctgacaccat cacccggcgc
tttcgctatg atgtggcact tgttgcagca ctaaaggacc ttgaggagga cgtcatggag
ggtctgagag acactggaat ggaagacagc gcttgcacgt tgggctttag agtcatgatc
aaggagtgct gtgatggcat gggtgatgtt agtgaaaagc atggtggagg accagctgtt
cctgagaagg ctgttcgctt ctcttttact gttatgtctg tctctatcca ggctgaagat
g---aacaag a--------- ---------g gaggtcacaa tttttacaga gccaaagccc
aattctgaac tatcctgtaa gcccctttgc cttatgtttg tggatgagtc agaccacgag
actctcactg ctgttttggg gcccatagtt gcagagcgaa atgcgatgaa agagagcagg
ctcattctat ctatgggtgg catgccacgc tcctttcgct tccacttcag gggcacaggg
tatgatgaaa agatggtgcg tgaaatggag ggcctggaag cttcaggatc tacatatatc
tgtactttgt gtgactccag tcgagcagag gctgctcaaa acatggtgtt acactccatc
acccgcggcc atgatgagaa tctg-gaacg ttatgaaata tggagaacca accccttttc
tgagtctgta gatgagctac gagacagagt caaaggagtc tcggccaagc cctttctgga
gacccagccc acgttagatg cattgcactg cgacataggc aatgccactg agttctacaa
aatcttccag gatgaaattg gagaagtgta t---aaaaac cccaac---- --cccagcag
agaggatcgg cgcagctgga gggcagcctt ggataaacag ctgaggaaga agatgaagct
taaaccagtg atgaggatga atgggaacta tgcccgaagg ttaatgacca tggaggctac
cgaggtcgtt tgtgaactgg tgccctcaga ggagaggaga gaggtcctga gggaactctt
gaggctctac ctccagatga aacctgtgtg gcgtgccacc tgtccagcca aggagtgccc
cgaccagctg tgccgctaca gttttaactc ccagcgcttt gccgacctgc tctccactgc
cttcaagtac aggtacaatg gaaaaataac caattac-ct gcacaagacc ctcgcccatg
tgcc
>Poeciliidae_Poeciliopsis_retropinna_1_1
tttgaatggc agccagctct caaaaacgtg tccacatctt gtaatgttgg catcataaat
gggctgtcag gatggacgtc ttcgttagat gactccccag ctgacaccat cacccggcgc
tttcgttatg atgtggcact tgttgcagca ctgaaggaca ttgaggagga catcatggag
ggtctgagag acactggaat ggaagacagc gcttgcacct tgggctttag agtcatgatc
aaggagtgct gtgatggcat gggtgatgtt agtgaaaagc atggtggagg accagctgtt
cctgagaagg ctgttcgctt ctctttcact gttatgtctg tctctatcca ggctgaagat
g---aacaag a--------- ---------g gaggtcacaa tttttacaga gccaaagcca
aattctgaac tatcctgtaa gcccctttgc cttatgtttg tggatgagtc agaccacgaa
actctcactg ctgttttggg gcccatagtt gcagagcgaa atgcgatgaa agagagcaga
ctcattctat ctatgggcgg catgccacgc tcctttcgct tccacttcag gggcacaggg
tatgatgaaa agatggtgcg tgaaatggag ggcctggaag cttcgggatc tacatatatc
tgtactttgt gtgactccag tcgagcagag gctgctcaaa acatggtgtt acactccatc
acccgcagcc atgatgagaa tctg-gaacg ttatgaaata tggagaacca accccttttc
tgagtctgta gatgagctac gagacagagt caaaggagtc tcggccaagc cctttctgga
gacccagccc acgctagatg cattgcactg cgacataggc aatgccactg agttctacaa
aatcttccag gatgaaattg gagaagtgta t---aaaaac cccaac---- --cccagcag
agaggatcgg cgcagctgga gggcagcctt ggataaacag ctgaggaaga agatgaagct
taagccagtg atgaggatga atgggaacta tgcccgaagg ttaatgacca tggaggctac
cgaggtcgtt tgtgaactgg tgccctcaga ggagaggaga gaggtcctga gggaactcct
gaggctctac ctccagatga aacctgtgtg gcgtgccacc tgtccagcca aggagtgccc
tgaccagctg tgccgctaca gttttaactc ccagcgcttt gctgacttgc tctccgctgc
cttcaagtac aggtacaatg gaaaaataac caattac-ct gcacaagacc ctcgcccatg
tgcc
>Poeciliidae_Poeciliopsis_turrubarensis_1_1
tttgaatggc agccagctct caaaaacgtg tccacatctt gtaatgtcgg catcataaat
gggctgtcag gatggacatc ttcattagac gactccccag ctgacaccat cacccggcgc
tttcgctatg atgtggcact tgttgcagca ctgaaagacc ttgaggagga catcatggag
ggtctgagag acactggaat ggaagatagt gcttgcacct tgggctttag agtcatgatc
aaggagtgct gtgatggcat gggtgatgtt agcgaaaagc acggtggagg accagctgtt
cctgagaagg ctgttcgctt ctctttcact gttatgtctg tctctatcca ggctgaagat
g---aacagg a--------- ---------r gaggtcacaa tttttacaga gccaaagccc
aattctgaac tatcctgtaa gcccctttgc cttatgtttg tggatgagtc agaccaygag
actctcactg ctgttttggg gcccatagtt gcagagcgca atgcaatgaa agagagcagg
ctcattctgt ctatgggtgg catgccacgc tcctttcgct tccacttcag gggcacaggg
tatgacgaaa agatggtgcg tgaaatggag ggcctggaag cttcgggatc tacatatatc
tgtactttgt gtgactccag tcgagcagag gctgctcgaa acatggtgct acactccatc
acccgcagcc atgatgagaa tctg-gaacg ttatgaaata tggagagcca accccttttc
tgagtctgta gacgagctac gagacagagt caaaggagtc tcggccaagc cctttctgga
gacccagccc acgctagatg cattgcactg cgacataggc aatgccactg aattctacaa
aatcttccag gatgaaattg gagaagtgta t---aaaaac cccaac---- --ccgagcag
agaggatcgg cgcagctgga gggcagcctt ggataaacag ctgaggaaga agatgaagct
taaaccagtg atgaggatga atgggaacta tgcccgaagg ttaatgacca tggaggctac
agacgtggtt tgtgaactgg tgccctcaga ggagaggaga gaggtcytga gggaactcat
gaggctctac ctccagatga aacctgtgtg gcgtgccacc tgtccagcca aggagtgccc
tgaccagctg tgccgctaca gttttaactc ccagcgcttt gccgacctgc tctccgctac
cttcaagtac aggtacaacg gaaaaataac aaattac-ct gcacaagacc ctcgcccatg
tgcc
>Serrasalmidae_Colossoma_macropomum_1_1
nnnnnnnnnn nnnnnnnnnn nnnnnnngtg tctacctctt ggaatgtagg catcattgat
ggactctctg gctggacagt ctctgtagat gatataccag cagataccat tgctagaaga
ttccgctatg atgtggcgct ggtatcagct gtcaaagact tggaagagga catcatggag
ggactgaggg aaagagggtt ggatgacagc acttgcactt caggtttcac tgtggtgatc
aaagagtcat gtgacggcat gggagatgtc agtgagaagc atggaggagg gccagctgtt
ccggagaagg cggtgaggtt ctcttttaca gtgatgtcca tcacggttca aggggaaggt
g---aggaag a--------- ---------a gcagtcacaa tcttccaaga gcaaaaaccc
aactcagagc tctcctgcag gcccctgtgc ctgatgtttg tggatgagtc tgatcacgag
atgctgactg ccatcttggg tcctgtagtg gcagaacgta aagctatgaa ggagagtcgc
ctcattttgt ccataggtgg gcttcttcgt tcctttcgct ttttcttccg aggcacaggc
tacgatgaga agatggtgag agaaatggaa gggttggagg cttcaggctc cacttacatc
tgcactctgt gtgactccac acgagctgaa gcctctcaga acatggtgct gcactctatc
acccgaagcc atgaggaaaa cctt-gagcg gtatgagatt tggagaacca accctttctc
cgagtctgca gacgagctgc gggatcgagt caaaggggtc tcagctaagc cttttatgga
gacccaggcc acgctggatg ccttgcactg tgacattggc aatgctacag agttctacaa
gatattccag gatgagatcg gcgaaatgta c---ctaaaa aacaat---- --ccaactcg
agaggagcgt cggcgctggc gatcagccct tgacaagcag ctgaggaaga agatgaagct
gaagccagtg atgaggatga atggaaacta cgcccggcgg ttgatgaccc gtgaggccat
ggaggtggtg tgtgagctgg ttccttcaga ggagcgtcgc aaggccctga gagaactgat
ggagctgtat ctccagatga agcccgtgtg gcgctccacc tgcccagcca gagactgccc
tgatcaactc tgccgttaca gcttcaactc ccaacgcttt gctgaactcc tgtccaccac
attcaaatac cgttacgatg gcaagattac caactac-ct ccacaagact tggccccnnn
nnnn
>Loricariidae_Pseudancistrus_nigrescens_1_1
nnnnnnnnnn nnnnnnnnnn nnnaaatgtc tccagctcat ggaatgtagg tatcattgat
gggctttctg ggtggagagc atccatagat gatgtatcag cagacaccat ttctagaagg
tttcgctacg atgtggcact agtgtcagct cttaaagact tggaggagga catcatggag
ggactgagag agaggggtat agatgatagc acctgtacct cagggttcac cgtggtggtt
aaggagtcat gcgatggcat gggagatgtc agtgagaagc aaggatgtgg cccagcagtc
ccggaaaagg cagtgagatt ctcgtttaca gtgatgtcca tctcctttaa agctgaaggt
g---aggaag a--------- ---------t gcagtcacaa tcttccagga gaaaaagcct
aactctgagc tatcctgcag gccattgtgc ctcatgttcg ttgatgagtc tgatcacgag
atgctgacag ctatcttggg gcctgtagtg gcagagcgta aagccatgaa ggagagtcgc
ctcatactct ctataggtgg actccttcgt tccttccgct ttttcttccg agccacaggt
tgtgacgaga agatggtgag agacatggaa ggtttggagg ctgctggctc tacgtatatc
tgtacattgt gtgattccac acgagctgaa gcctctcaga acatggtgct tcattccgtc
accagaagcc atgatgaaaa cctt-gagcg ctatgagata tggaggacta acccattttc
agagtcagca gaggaactgc gtgatcgagt caaaggggtc tcagccaaac cctttatgga
gacacagccc acattagacg ccctacactg tgatattggc aatgctactg agttctataa
gatcttccag gatgagattg gcgaagtgta t---ctgaaa aataac---- --ccaacccg
tgaacagcgc cggagctgga ggtcagccct agacaaacag ctgagaaaaa agctgaagct
gaaaccagtg atgaggatga acgggaacta tgcccggcga ttaatgaccc gtgnnnnnnn
nnnnnnnnnn nnnnnnnnnn nnnnnnnnnn nnnnnnnnnn nnnnnnnnnn nnnnnnnnnn
nnnnnnnnnn nnnnnnnnnn nnnnnnnnnn nnnnnnnnnn nnnnnnnnnn nnnnnnnnnn
nnnnnnnnnn nnnnnnnnnn nnnnnnnnnn nnnnnnnnnn nnnnnnnnnn nnnnnnnnnn
nnnnnnnnnn nnnnnnnnnn nnnnnnnnnn nnnnnnnnnn nnnnnnnnnn nnnnnnnnnn
nnnn
>Loricariidae_Pseudancistrus_nigrescens_2_1
nnnnnnnnnn nnnnnnnnnn nnnaaatgtc tccagctcat ggaatgtagg tatcattgat
gggctttctg ggtggagagc atccatagat gatgtatcag cagacaccat ttctagaagg
tttcgctacg atgtggcact agtgtcagct cttaaagact tggaggagga catcatggag
ggactgagag agaggggtat agatgatagc acctgtacct cagggttcac cgtggtggtt
aaggagtcat gcgatggcat gggagatgtc agtgagaagc aaggatgtgg cccagcagtc
ccggaaaagg cagtgagatt ctcgtttaca gtgatgtcca tctcctttaa agctgaaggt
g---aggaag a--------- ---------t gcagtcacaa tcttccagga gaaaaagcct
aactctgagc tatcctgcag gccattgtgc ctcatgttcg ttgatgagtc tgatcacgag
atgctgacag ctatcttggg gcctgtagtg gcagagcgta aagccatgaa ggagagtcgc
ctcatactct ctataggtgg actccttcgt tccttccgct ttttcttccg agccacaggt
tgtgacgaga agatggtgag agacatggaa ggtttggagg ctgctggctc tacgtatatc
tgtacattgt gtgattccac acgagctgaa gcctctcaga acatggtgct tcattccgtc
accagaagcc atgatgaaaa cctt-gagcg ctatgagata tggaggacta acccattttc
agagtcagca gaggaactgc gtgatcgagt caaaggggtc tcagccaaac cctttatgga
gacacagccc acattagacg ccctacactg tgatattggc aatgctactg agttctataa
gatcttccag gatgagattg gcgaagtgta t---ctgaaa aataac---- --ccaacccg
tgaacagcgc cggagctgga ggtcagccct agacaaacag ctgagaaaaa agctgaagct
gaaaccagtg atgaggatga acgggaacta tgcccggcga ttaatgaccc gtgnnnnnnn
nnnnnnnnnn nnnnnnnnnn nnnnnnnnnn nnnnnnnnnn nnnnnnnnnn nnnnnnnnnn
nnnnnnnnnn nnnnnnnnnn nnnnnnnnnn nnnnnnnnnn nnnnnnnnnn nnnnnnnnnn
nnnnnnnnnn nnnnnnnnnn nnnnnnnnnn nnnnnnnnnn nnnnnnnnnn nnnnnnnnnn
nnnnnnnnnn nnnnnnnnnn nnnnnnnnnn nnnnnnnnnn nnnnnnnnnn nnnnnnnnnn
nnnn
>Apteronotidae_Apteronotus_albifrons_1_1
nnngagtggc agcctgctct taaaaatgtg tccagctctt gggatgtagg catccttgat
gggctttctg gctggacagc ttctgtagat gatgtacctg cagacaccat ttctagaaga
ttccgctatg atgtggcact tgtatcagct ctgaaggact tggaggagga catcatagaa
ggactgagag aaagagggct ggatgacagt acctgcacat caggattcac cgtggtgatt
aaggagtcat gtgatggcat gggggatgtc agtgagaagc atggaggagg cccagccatc
ccagagaagg cagtgcgatt ctctttcaca gtgatgtcca tctccattca agcagtggat
g---aggagg a--------- ---------a gcagtcacca tcttccagga acaaaagccc
aattcagaat tttcctgcag acccctatgc atcatgtttg tggatgagtc caatcacgag
atgctgacta ccatcttggg gcctgtggta gcagagcgta aagctatgac aaacagtcgc
ctcattcttt ctataggcgg tctccttcgt tcctttcggt tttacttccg gggcactggc
tatgatgaga aaatggtgag agaaatggaa ggcctagagg cctcaggctc cacctatatc
tgcaccctgt gtgactctac aagagctgaa gcctctcaga acatggtgtt gcattctatc
acccgcagcc acgatgaaaa cctt-gagcg ttacgagatc tggaggacca accctttttc
tgagtctgca gaggagctgc gagatcgggt caaaggtgtc tcagccaagc cctttatgga
gacccatccc acattagatg ccctgcactg tgacattggc aatgctaccg agttctacaa
gatcttccaa gatgagattg gggagctgta c---ctgaag aaaaac---- --gcatcccg
agaggaacgc cgttgttggc gctcagccct tgacaagcag ttaaggaaga agctgaagct
gaagccagtg atgaggatga acgggaatta cgcacggcga ctcatgaccc gcaatgctgt
ggaggcggtg tgcgagctcg ttccttcaga ggagcgtcgc gaagctctca aggagctgat
ggagctgtat ctccagatga agcccgtgtg nnnnnnnnnn nnnnnnnnnn nnnnnnnnnn
nnnnnnnnnn nnnnnnnnnn nnnnnnnnnn nnnnnnnnnn nnnnnnnnnn nnnnnnnnnn
nnnnnnnnnn nnnnnnnnnn nnnnnnnnnn nnnnnnnnnn nnnnnnnnnn nnnnnnnnnn
nnnn
>Atherinopsidae_Atherinella_hubbsi_1_1
tttgaatggc agccagctct caagaatgtg tcaacatctt gcaatattgg catcattaat
gggctctctg gatggatgtc ttccctggat gactcgccag ctgacacgat cactcggcgc
tttcgctatg atgtggcact ggtggcggca ctaaaagatc tggaggagga catcatggag
ggactgagag aaagtgggat ggaagatagt gcttgcacct caggcttcag cgtaatgatc
aaggaatgct gtgatggcat gggcgatgtc agtgagaaac atggcggcgg cccggttgtt
cctgagaaag ccgtccggtt ctctttcact gttatgtctg tttctgtcca ggacgaggac
a---aacaga a--------- ---------a gaggtcacca ttttcaggga gccaaagcca
aactcagagc tgtcctgtaa gcccctttgc ctgatgtttg tggacgagtc agaccacgag
accgtcacag ccgtcctggg gcccatagtt gcagagcgta acgcaatgaa agagagccgg
ctcatcttgt ctgtgggagg tctgctgcgc tcctttcgtt tccatttcag gggtacggga
tatgacgaaa aaatggtgcg tgatatggag ggcttggaag cctcagggtc cacttatgtc
tgcactctgt gcgactccac tcgagcagag gctgcccaaa acatggtgtt acattccgtc
acccgcaatc acgatgaaaa ccta-gatcg ttatgaaata tggagaacca acccattttc
tgagtctgtg gaggagctgc gtgacagagt caaaggagtc tctgccaagc ccttcatgga
gatgcagccc acattagatg cgctacactg tgacattgga aatgccactg aattctacaa
aatctttcag gacgagattg gggaggtgta c---aaaaag gtcaac---- --cccagtcg
cgaagaacgg cgcagctgga gggcagcctt agataaacag ctgaggaaga aaatgaagct
taaaccagtg atgaggatga atgggaacta tgctcgcagg ctaatgaccc tggaggctgt
ggaggtggtg tgcgagctgg tgccctcaga ggagaggaga gaggccctga gggagcttat
gaagctctac ctccagatga agcctgtgtg gcgcgcgacc tgcccggcta aggaatgtcc
tgaccagctg tgccgctaca gcttcaactc ccagcacttt gccgacctcc tgtcctctac
cttcaaatat agrtacaatg gaaagataac caattac-ct gcacaagacc ctggcccacg
tgcc
>Atherinopsidae_Chirostoma_labarcae_1_1
tttgagtggc agccagctct aaagaatgtg tcaccatctt gctatattgg catcatcaat
gggctctctg gatggatgtc ttccctggat gactccccag ctgacacaat cacccgacgc
tttcgatatg atgtggcgct ggtggctgct ctgaaagatt tggaggagga catcatggag
ggactgaggg aaagtgggat ggaagatwac gcttgcacct caggcttcag cgtaatgatc
aaggaatgct gtgatggcat gggtgatgtc agtgagaaac atggcggagg accagttgtt
cctgagaaag ctgtccggtt ctctttcacg attatgtccg tttctatcca gkcagaggat
g---aacagg a--------- ---------a gaggttacca ttttcagaga gccaaagccc
aactcagagc tgtcctgtaa gcccctttgc ctaatgtttg tggatgagtc agaccacgag
accctcacag ccgtcctggg gcctgtagtt gcagaacgta atgcgatgaa agagagccgg
ctcatcttgt ctgtgggagg tctgctgcgc tccttccgtt tccatttcag gggtacagga
tacgatgaaa aaatggtgcg cgatatggag ggcttggagg cctcagggtc cacttatgtc
tgcactctgt gcgactccag tcgtgcagag gctgcccaaa acatggtgtt acattccatc
acccgcaatc atgatgaaaa cctg-gatcg ttatgaaata tggagaacca acccattttc
cgagtctgtg gatgagctgc gtgacagagt caaaggtgtc tctgccaagc ccttcatgga
gatgcagccc acattagatg cattacactg tgacatcgga aatgccactg agttctacaa
aatctttcaa gacgagatcg gggaggtgta c---aaaaag agcaac---- --cccagtcg
cgaggaacgg cgcagctgga gggcagcctt agacaaacag ctgaggaaga aaatgaagct
aaaaccagta atgaggatga atgggaacta tgctcgcagg ctaatgaccc tggaggctgt
ggaggtggtg tgtgagctgg tgccctcaga ggagaggaga gmtgccctga gggagctcat
gaagctctac ctccagatga agcccgtgtg gcgggctacc tgcccagcca aagaatgtcc
tgaccagctg tgccgctaca gctttaactc ccagcacttt gctgacctcc tgtcctctac
cttcaaatat aggtacaatg gaaagataac caattac-ct gcacaagacc ctggcacatg
tacc
>Atherinopsidae_Chirostoma_riojai_1_1
tttgaatggc agccagctct aaagaatgtg tcaccatctt gctatattgg catcatcaat
gggctctctg gatggatgtc ttccctggac gactccccag ctgacacaat cacccggcgc
tttcgctatg atgtggcgct ggtggctgca ctgaaagatt tggaggagga catcatggag
ggactgaggg aaagtgggat ggaagatagt gcctgcacct caggcttcag cgtaatgatc
aaggaatgct gtgatggcat gggtgatgtc agtgagaaac atggcggagg accagttgtt
cctgagaaag ctgtccggtt ctctttcact attatgtccg tttctatcca ggcagaggat
g---aacagg a--------- ---------a gaggttacca ttttcagaga gccaaagccc
aactcagagc tgtcctgtaa gcccctttgc ctaatgtttg tggatgagtc agaccacgag
accctcacag ccgtcctggg gcctatagtt gcagagcgta gtgcaatgaa agagagccgg
ctcatcttgt ctgtgggagg tctgctgcgc tcctttcgtt tccatttcag gggtacagga
tacgatgaaa aaatggtgcg cgatatggag ggcttggagg cctcaggatc cacttatgtc
tgcactctgt gcgactccag tcgtgcagag gctgcccaaa acatggtgtt acattccatc
acccgcaatc atgatgaaaa cctg-gatcg ttatgaaata tggagaacca acccattttc
cgagtctgtg gatgagctgc gtgacagagt caaaggtgtc tctgccaagc ccttcatgga
gatgcagccc acattagatg cattacactg tgacatcgga aatggcactg agttctacaa
aatctttcaa gacgagatcg gggaggtgta c---aaaaag agcaac---- --cccagtcg
cgaggaacgg cgcagctgga gggcagcctt agacaaacag ctgaggaaga aaatgaagct
aaaaccagta atgaggatga atgggaacta tgctcgcagg ctaatgaccc tggaggctgt
ggaggtggtg tgtgagctgg tgccctcaga ggagaggaga gatgccctga gggagctcat
gaagctctac ctccagatga agcccgtgtg gcgggctacc tgcccagcca aggaatgtcc
tgaccagctg tgccgctaca gctttaactc ccagcacttt gctgacctcc tgtcctctac
cttcaaatat aggtacaatg gaaagataac caattac-ct gcacaagacc ctggcacatg
tacc
>Atherinopsidae_Menidia_beryllina_1_1
nnnnnnnnnn nnnnnnnnnn nnnnnnnnnn nnnnnntctt gctatattgg cattatcaat
gggctctctg ggtggatgtc ttccctggat gactccccag ctgacacaat cacccggcgc
tttcgctatg atgtggcgct ggtggctgca ctgaaagatt tggaggagga catcatggag
ggactgaggg aaagtgggat ggaagataat gcctgcacct caggcttcag cgtaatgatc
aaggaatgct gtgatggcat gggtgatgtc agtgagaaac atggcggagg accagttgtt
cctgagaaag ctgtccggtt ctctttcact attatgtccg tttctatcca ggcagaggat
g---aacagg a--------- ---------a gaggttacca tttttagaga gccaaagccc
aactcagagc tgtcctgtaa gcccctttgc cttatgtttg tggatgagtc agaccacgag
accctcacag ccgtcctggg gcctatagtt gcagagcgta atgcaatgaa agagagccgg
ctcatcttgt ctgtgggagg tctgctgcgc tcctttcgtt tccatttcag gggtacagga
tacgatgaaa aaatggtgcg cgatatggag ggcttggagg cctcagggtc cacttatgtc
tgcactctgt gcgactccag tcgtgcagag gctgcccaaa acatggtgtt acattccatc
acccgcaatc atgatgaaaa cctg-gatcg ttatgaaata tggagaacca acccattttc
cgagtctgtg gatgagctgc gtgacagagt caaaggtgtc tctgccaagc ccttcatgga
gatgcagccc acattagatg cattacactg tgacatcgga aatgccactg agttctacaa
aatctttcaa gacgagatcg gggaggtgta c---aaaaag agcaac---- --cccagtcg
cgaggaacgg cgcagctgga gggcagcctt agacaaacag ctgaggaaga aaatgaagct
aaaaccagta atgaggatga atgggaacta tgctcgcagg ctaatgaccc tggaggctgt
ggaggtggtg tgtgagctgg tgccctcgga ggagaggaga gatgccctga gggagctcat
gaagctctac ctccagatga agcccgtgtg gcgcgctacc tgcccagcca aggaatgtcc
tgaccagctg tgccgctaca gctttaactc ccagcacttt gccgacctcc tgtcctctac
cttcaaatat aggtacaatg gaaagataac caattac-ct gcacaagacc ctggcacatg
tacc
>Atherinopsidae_Menidia_colei_1_1
tttgaatggc agccagccct aaagaatgtg tcaccatctt gctatattgg cattatcaat
gggctctctg gatggatgtc ttccctggat gactccccag ctgacacaat cacccggcgc
tttcgctatg atgtggcgct ggtggctgca ctgaaagatt tggaggagga catcatggag
ggactgaggg aaagtgggat ggaagatagc gcttgcacct caggcttcag cgtaatgatc
aaggaatgct gtgatggcat gggtgatgtc agtgagaaac atggcggagg accagttgtt
cctgagaaag ctgtccggtt ctctttcact attatgtccg tttctatcca ggcagaggat
g---aacagg a--------- ---------a gaggttacta ttttcagaga gccaaagccc
aactcagagc tgtcctgtaa gcccctttgc ctaatgtttg tggatgagtc agaccacgag
accctcacag ccgtcctggg gcctatagtt gcagagcgta atgcaatgaa agagagccgg
ctcatcttgt ctgtgggagg tctgctgcgc tcctttcgtt tccatttcag gggtacagga
tacgatgaaa aaatggtgcg cgatatggag ggyttggagg cctcagggtc cacttatgtc
tgcactctgt gygactccag tcgtgcagag gctgcccaaa acatggtgtt acattccatc
acccgcaatc atgatgaaaa cctg-gatcg ttatgaaata tggagaacca acccattttc
mgagtctgtg gatgagctgc gtgacagagt caaaggtgtc tctgccaagc ccttcatgga
gatgcagccc acattagatg cattacactg tgacatcgga aatgccactg agttctacaa
aatctttcaa gacgagatcg gggaggtgta c---aaaaag agcaac---- --cccagtcg
cgaggaacgg cgcagctgga gggcagcctt agacaaacag ctgaggaaga aaatgaagct
aaaaccagta atgaggatga atgggaacta tgctcgcagg ctaatgaccc tggaggctgt
ggaggtggtg tgtgagctgg tgccctcaga ggagaggaga gatgccctga gggagctcat
gaagctctac ctccagatga agcccgtgtg gcgcgctacc tgcccagcca aggaatgtcc
tgaccagctg tgccgctaca gctttaactc ccagcacttt gctgacctcc tgtcctctac
cttcaaatat aggtacaatg gaaagataac caattac-ct gcacaagacc ctggcacatg
tgcc
>Atherinopsidae_Poblana_alchichica_1_1
tttgaatggc agccagctct aaagaatgtg tcaccatctt gctatattgg catcatcaat
gggctctctg gatggatgtc ttccctggac gactccccag ctgacacaat cacccggcgc
tttcgctatg atgtggcgct ggtggctgca ctgaaagatt tggaggagga catcatggag
ggactgaggg aaagtgggat ggaagatagt gcctgcacct caggcttcag cgtaatgatc
aaggaatgct gtgatggcat gggtgatgtc agtgagaaac atggcggagg accagttgtt
cctgagaaag ctgtccggtt ctctttcact attatgtccg tttctatcca ggcagaggat
g---aacagg a--------- ---------a gaggttacca ttttcagaga gccaaagccc
aactcagagc tgtcctgtaa gcccctttgc ctaatgtttg tggatgagtc agaccacgag
accctcacag ccgtcctggg gcctatagtt gcagagcgta gtgcaatgaa agagagccgg
ctcatcttgt ctgtgggagg tctgctgcgc tcctttcgtt tccatttcag gggtacagga
tacgatgaaa aaatggtgcg cgatatggag ggcttggagg cctcaggatc cacttatgtc
tgcactctgt gcgactccag tcgtgcagag gctgcccaaa acatggtgtt acattccatc
acccgcaatc atgatgaaaa cctg-gatcg ttatgaaata tggagaacca acccattttc
cgagtctgtg gatgagctgc gtgacagagt caaaggtgtc tctgccaagc ccttcatgga
gatgcagccc acattagatg cattacactg tgacatcgga aatggcactg agttctacaa
aatctttcaa gacgagatcg gggaggtgta c---aaaaag agcaac---- --cccagtcg
cgaggaacgg cgcagctgga gggcagcctt agacaaacag ctgaggaaga aaatgaagct
aaaaccagta atgaggatga atgggaacta tgctcgcagg ctaatgaccc tggaggctgt
ggaggtggtg tgtgagctgg tgccctcaga ggagaggaga gatgccctga gggagctcat
gaagctctac ctccagatga agcccgtgtg gcgggctacc tgcccagcca aggaatgtcc
tgaccagctg tgccgctaca gctttaactc ccagcacttt gctgacctcc tgtcctctac
cttcaaatat aggtacaatg gaaagataac caattac-ct gcacaagacc ctggcacatg
tacc
>Belonidae_Strongylura_notata_1_1
tttgaatggc agccagctct caagaatgtg tctacatctt gcactgttgg cattattaat
gggctctctg gatgggcgtt ctcagtggat gactccccag ctgacactat cactcgtcgc
tttcgctatg atgttgcgct ggtggcagca ttaaaagatc tggaagagga catcatggag
gggctgacac agaatgggat ggaagacagt gcttgtacct caggctttaa cgtcatgatc
aaggaatgct gtgatggcat gggggacgtc agcgagaagc atggcggagg accagctgtt
cctgagaaag ctgtccgctt ctctttcact gttatgtctg tctctgtcca tggagaaggt
g---acaatg a--------- ---------a gcrgttacaa ttttcactga accaaagcca
aactcagagc tgtcttgtaa acctctgtgc ctgatgtttg tagacgagtc agaccatgag
acactcacag ctgtcctggg gcctatagtc gcagagcgta atgcaatgaa agagagtcgg
ttaatcctat ccataggagg cttgccacgc tcctttcgct tccacttcag gggtacagga
tacgatgaaa agatggtacg tgagatggag ggcctggagg cctccgggtc aacatacgtc
tgcactctgt gtgactccag ccgtgcggat gctgctcaaa acatggtgtt acattccatc
acccggagcc atgatgagaa tcta-gaacg ttatgaagta tggagaacca atccattttc
tgagtctgtg gaagagctac gagacagagt caaaggagtc tctgctaagn cattcatgga
gacgcaaccc acgctagatg cattacactg cgacattggc aatgccgctg aattctacaa
aatcttccag gacgagattg gtgaggtcta c---aaaaaa gtgaac---- --cccagccg
tgaagagcga cgcagctgga gggcagcttt agataaacag ctgaggaaga agatgaagct
taarccagtg atgaggatga atgggaacta cgcccgcaag ctaatgaccc tggaggctgt
ggaggtggtg tgtgagctgg tgccctcaga ggagaggaga gaggccctga cagagcttat
gaaactctac ctcgagatga agcctgtgtg gcgcgccacc tgcccgncca aggagtgtcc
cgagcagctg tgcggctaca gttttaactc gcagcgtttc gctgacctcc tctcctctgc
cttcaaatat aggtacaatg gaaagataac caattac-ct gcacaagacc ctggctcacg
tgcc
>Cichlidae_Aequidens_diadema_1_1
tttgaatggc agccagctct caagaatgtg tccccatcct acaatgttgg cattattaat
gggctctctg gatggtcttc ctcggtggat gatgccccag ctgacactat cactcggcgc
tttcgctatg atgtggcact ggtgtctgct ttaaaggatc tggaggagga catcgtggag
gggctgagag agagtgggat ggaagacagt gcctgcacgt caggttttag tgtcatgatc
aaggaatgtt gcgatggcat gggtgatgtc agtgaraagc atggcggagg accagttgtt
cccgagaagg ctgttcgctt ttctttcact attatgtctg tctctgtcct ggcagacgat
g---aggtgg a--------- ---------g gaggttacca ttttcactga gccaaagcca
aattcagaac tgtcctgtaa gcctctctgc ctgacgtttg tggatgagtc agatcacgag
acactcacag ctgtcctggg gcccatagtt gcggagcgta atgcaatgaa agaaagcagg
cttatcttgt ccatcggtgg tctgcctcgc tcctttcgct tccacttcag aggcactgga
tatgatgaga agatggtccg tgagatggag gggctggagg cctctgggtc cacatacatc
tgcactctat gtgactccag tcgtgctgag gcctctcaaa acatggtgct gcactccatc
acccgcaatc atgaagagaa ctta-gaacg ctatgaaata tggagaacca accccttttc
tgagtccgta gatgagctgc gtgacagagt caaaggggtg tctgcaaagc ccttcatgga
aacgcagccc acgctggatg cattgcactg tgacatcggc aatgctactg aattctacaa
aatcttccag gatgagattg gagaagtgta c---aaaggg gccaac---- --cccagccg
ggaggaacgg cgcagctgga gggcagccct agataaacag ctgaggaaga agatgaagct
taaaccagta atgaggatga atggaaacta tgctcgcaga ctaatgaccc aggaggctgc
ggaggtggtg tgcgagctgg tgccctcaga agagagaagg gaggccctga gggagcttat
gaggctctac ctccagatga agcctgtgtg gcgtgccacc tgcccagcca aggaatgccc
tgacctgcta tgccgctaca gttttaattc ccagcacttt gctgacctcc tctcctctac
cttcaaatat aggtacaatg gaaagataac caattat-ct gcacaagact ctggcccatg
tacc
>Cichlidae_Amphilophus_istlanus_1_1
tttgaatggc agccagctct caagaatgtg tcaccatcct gtaatgttgg cattattaat
gggctctctg gatggttttc ctcggtggat gacgccccag ctgacactat cagtcgacgc
tttcgctatg atgtggcact ggtgtctgct ttaaaggatc tggaggagga cattgtggag
gggctgagag agagtgggat ggaagacagt gcctgcacat caggttttag tgtcatgatc
aaggaatgtt gcgatggcat gggtgatgtc agtgagaagc acggtggagg accagttgtt
cctgagaagg ctgttcgttt ttctttcact attatgtctg tctctgtcct ggcagacgat
g---aggtgg a--------- ---------g gaggttacca ttttcactga gccaaagcca
aattcagaac tgtcctgtaa gcctctctgc ctgatgtttg tggatgagtc agatcatgag
acactcacag ctgtcctggg gcccatagtt gcggagcgta atgcaatgaa agaaagcagg
cttatcttgt ccatcggtgg tctgcctcgc tcctttcgct tccacttcag aggcactgga
tatgatgaga agatggtccg tgagatggag gggctggagg cctctgggtc cacatacatc
tgtactctat gtgactccag tcgtgctgag gcctctcaaa acatggtgct gcactccatc
acccgcaatc atgaagagaa ccta-gaacg ctatgaaata tggagaacca accccttttc
tgagtctgta gatgagctgc gtgacagagt caaaggggtg tctgcaaagc cctttatgga
gacgcagccc acgctggatg cattgcactg tgacattggc aatgctactg aattctacaa
aatcttccag gatgagattg gagaagtgta c---aaaagg gccaac---- --cccagtcg
ggaggaacgg cgcagctgga gggcagccct agataaacag ctgaggaaga agatgaagct
nnnnnnnnnn nnnnnnnnnn nnnnnnnnnn nnnnnnnnnn nnnnnnnnnn nnnnnnnnnn
nnnnnnnnnn nnnnnnnnnn nnnnnnnnnn nnnnnnnnnn nnnnnnnnnn nnnnnnnnnn
nnnnnnnnnn nnnnnnnnnn nnnnnnnnnn nnnnnnnnnn nnnnnnnnnn nnnnnnnnnn
nnnnnnnnnn nnnnnnnnnn nnnnnnnnnn nnnnnnnnnn nnnnnnnnnn nnnnnnnnnn
nnnnnnnnnn nnnnnnnnnn nnnnnnnnnn nnnnnnnnnn nnnnnnnnnn nnnnnnnnnn
nnnn
>Cichlidae_Caquetaia_kraussii_2_1
tttgaatggc agccagctct caagaatgtg tcaccatcct gtaatgttgg cattattaat
gggctctctg gatggttatc ctcagtggat gacgccccag ctgacactat cactcggcgc
tttcgttatg atgtggcact ggtgtctgct ttaaaggatc tggaggagga catcgtggag
gggctgagag agagtgggat ggaagacagt gcctgcacat caggttttag tgtcatgatc
aaggaatgtt gcgatggcat gggtgatgtc agtgagaagc atggtggagg accagttgtt
cctgagaagg ctgttcgttt ttctttcact attatgtctg tctctgtcct ggcagacgat
g---aagtgg a--------- ---------g gaggttacca ttttcactga gccaaagcca
aattcagaac tgtcctgtaa gcctctctgc ctgatgtttg tggatgagtc agatcatgag
acactcacag ctgtcctggg gcccatagtt gcggagcgta atgcaatgaa agaaagcagg
cttatcttgt ccatcggtgg tctgcctcgc tcctttcgct tccacttcag aggcacggga
tatgatgaga agatggtccg tgagatggag gggctggagg cctctgggtc cacatacatc
tgcactctat gtgactccag tcgtgctgag gcctctcaaa acatggtgct gcactccatc
acccgcaatc atgaagagaa ccta-gaacg ctatgaaata tggagaacca accccttttc
tgagtctgta gacgagctgc gtgacagagt caaaggggtg tctgcaaagc ccttcatgga
gacgcagccc acgctggatg cattgcactg tgacattggc aatgctactg aattctacaa
aatcttccag gatgagattg gagaagtgta c---aaaagg gccaac---- --cccagccg
ggaggaacgg cgcagctgga gggcagccct agataaacag ctgaggaann nnnnnnnnnn
nnnnnnnnnn nnnnnnnnnn nnnnnnnnnn nnnnnnnnnn nnnnnnnnnn nnnnnnnnnn
nnnnnnnnnn nnnnnnnnnn nnnnnnnnnn nnnnnnnnnn nnnnnnnnnn nnnnnnnnnn
nnnnnnnnnn nnnnnnnnnn nnnnnnnnnn nnnnnnnnnn nnnnnnnnnn nnnnnnnnnn
nnnnnnnnnn nnnnnnnnnn nnnnnnnnnn nnnnnnnnnn nnnnnnnnnn nnnnnnnnnn
nnnnnnnnnn nnnnnnnnnn nnnnnnnnnn nnnnnnnnnn nnnnnnnnnn nnnnnnnnnn
nnnn
>Cichlidae_Laetacara_dorsigera_1_1
tttgaatggc agccagctct caagaatgtg tcgccatcct gtaatgtcgg cattattaat
gggctctctg gatggttttc ctcggtggat gacgccccgg ctgacactat cactcggcgc
tttcgctatg atgtggcact ggtgtctgct ttaaaggatc tggaggagga catcgtggag
gggctgagag agagtgggat ggaagacagt gcctgcacat caggttttag tgtcatgatc
aaggaatgtt gcgatggcat gggtgatgtc agtgagaagc acggtggagg accagttgtt
cctgagaagg ctgttcgctt ttctttcact attatgtctg tctctatcct ggcagacgat
g---aggtgg a--------- ---------g gaggttacca ttttcactga gccaaagcca
aattcagaac tgtcctgtaa gcccctctgc ctgatgtttg tggatgagtc agatcacgag
acactcacag ctgtcctggg gcccatagtt gcagagcgta atgcaatgaa agaaagcagg
ctcatcttgt ccatcggtgg tctgcctcgc tcctttcgct tccacttcag aggcacggga
tatgatgaga agatggtccg tgagatggag gggctggagg cctctgggtc cacatacatc
tgcactctat gtgactccag tcgtgctgag gcctctcaaa acatggtgct gcactccatc
acccgcaatc atgaagagaa ccta-gaacg ttatgaaata tggagaacca accccttttc
tgagtccgta gatgagctgc gtgacagagt caaaggggtg tctgcaaagc ccttcatgga
aacccagccc acgctggatg cattgcactg tgacattggc aatgctactg aattctacaa
aatcttccag gatgagattg gagaagtgta c---aaaggg acaaac---- --cccagccg
ggaggaacgg cgcagctgga gggcagccct agataaacag ctgaggaaga agatgaagct
taaaccagta atgaggatga atggaaacta tgctcgcaga ctaatgaccc aggaggctgt
ggaggtggtg tgtgagctgg tgccctcaga agagagaagg gaggccctga gggagcttat
gaggctctac ctccagatga agcctgtgtg gcgtgccacc tgcccagcca aggaatgccc
tgacctgcta tgccgctaca gttttaattc ccagcacttt gctgacgtcc tctcctctac
cttcaaatat aggtacaatg gaaagataac caattat-ct gcacaagact ctggcccatg
tacc
>Cichlidae_Paraneetroplus_bulleri_1_1
tttgaatggc agccagctct caagaatgtg tcaccatcct gtaatgttgg cattattaat
gggctctctg gatggtcttc ctcggtggat gacgccccag ctgacactat cactcggcgc
tttcgctatg atgtggcact ggtgtctgct ttaaaggatc tggaggagga cattgtggag
gggctgagag agagtgggat ggaagacagt gcctgcacat caggttttag tgtcatgatc
aaggaatgtt gcgatggcat gggtgatgtc agtgagaagc atggtggagg accagttgtt
cctgagaagg ctgttcgttt ttctttcact gttatgtctg tctctgtcct ggcagacgat
g---aggtgg a--------- ---------g gaggttacca ttttcactga gccaaagcca
aattcagaac tgtcctgtaa gcctctctgc ctgatgtttg tggatgagtc agatcatgag
acactcacag ctgtcctggg gcccataatt gcggagcgta atgcaatgaa agaaagcagg
cttatcttgt ccatcggtgg tctgcctcgc tcctttcgct tccacttccg aggcacgggt
tatgatgaga agatggtccg tgagatggag gggctggagg cctctgggtc cacatacatc
tgcactctat gtgactccag tcgtgctgag gcctctcaaa acatggtgct gcactccatc
acccgcaatc atgaagagaa ccta-gaacg ctatgaaata tggagaacca accccttttc
tgagtctgta gatgagctgc gtgacagagt caaaggggtg tctgcaaagc ccttcatgga
gacgcagccc acgctggatg cattgcactg tgacatcggc aatgctactg aattctacaa
aatcttccag gacgagattg gagaagtgta c---aaaagg gccaac---- --cccagtcg
ggaggaacgg cgcagctgga gggcagccct agataaacag ctgaggaaga agatgaagct
nnnnnnnnnn nnnnnnnnnn nnnnnnnnnn nnnnnnnnnn nnnnnnnnnn nnnnnnnnnn
nnnnnnnnnn nnnnnnnnnn nnnnnnnnnn nnnnnnnnnn nnnnnnnnnn nnnnnnnnnn
nnnnnnnnnn nnnnnnnnnn nnnnnnnnnn nnnnnnnnnn nnnnnnnnnn nnnnnnnnnn
nnnnnnnnnn nnnnnnnnnn nnnnnnnnnn nnnnnnnnnn nnnnnnnnnn nnnnnnnnnn
nnnnnnnnnn nnnnnnnnnn nnnnnnnnnn nnnnnnnnnn nnnnnnnnnn nnnnnnnnnn
nnnn
>Cichlidae_Thorichthys_maculipinnis_1_1
tttgaatggc agccagctct caagaatgtg tcaccatcct gtaatgttgg cattattaat
gggctctctg gatggtcttc ctcggtggat gacgccccag ctgacactat cactcggcgc
tttcgctatg atgtggcact ggtgtctgct ttaaaggatc tggaggagga cattgtggag
gggttgagag agagtgggat ggaagacagt gcctgcacat caggttttag tgtcatgatc
aaggaatgtt gcgatggcat gggtgatgtc agtgagaagc atggtggagg accagttgtt
cctgagaagg ctgttcgttt ttctttcact attatgtctg tctctgtcct ggcagacgat
g---aggtgg a--------- ---------g gaggttacca ttttcactga gccaaagcca
aattcagaac tgtcctgtaa gcctctctgc ctgatgtttg tggatgagtc agatcatgag
acactcacag ctgtcctggg gcccatagtt gcggagcgta atgcaatgaa agaaagcagg
cttatcttgt ccatcggtgg tctgcctcgc tcctttcgct tccacttcag aggcacggga
tatgatgaga agatggtccg tgagatggag gggctggagg cctctgggtc cacatacatc
tgtactctat gtgactccgg tcgtgctgag gcctctcaaa acatggtgct gcactccatt
acccgcaatc atgaagagaa ccta-gaacg ctatgaaata tggagaacca accccttttc
tgagtctgta gatgagctgc gtgacagagt caaaggggtg tctgcaaagc ccttcatgga
gacgcagccc acgctggatg cattgcactg tgacattggc aatgctactg aattctacaa
aatcttccag gatgagattg gagaagtgta c---aaaagg gccaac---- --cccagtcg
ggaagaacgg cgcagctgga gggcagccct agataaacag ctgaggaaga agatgaagct
nnnnnnnnnn nnnnnnnnnn nnnnnnnnnn nnnnnnnnnn nnnnnnnnnn nnnnnnnnnn
nnnnnnnnnn nnnnnnnnnn nnnnnnnnnn nnnnnnnnnn nnnnnnnnnn nnnnnnnnnn
nnnnnnnnnn nnnnnnnnnn nnnnnnnnnn nnnnnnnnnn nnnnnnnnnn nnnnnnnnnn
nnnnnnnnnn nnnnnnnnnn nnnnnnnnnn nnnnnnnnnn nnnnnnnnnn nnnnnnnnnn
nnnnnnnnnn nnnnnnnnnn nnnnnnnnnn nnnnnnnnnn nnnnnnnnnn nnnnnnnnnn
nnnn
>Cichlidae_Thorichthys_meeki_2_1
tttgaatggc agccagctct caagaatgtg tcaccatcct gtaatgttgg cattattaat
gggctctctg gatggtcttc ctcggtggat gacgccccag ctgacactat cactcggcgc
tttcgctatg atgtggcact ggtgtctgct ttaaaggatc tggaggagga cattgtggag
gggttgagag agagtgggat ggaagacagt gcctgcacat caggttttag tgtcatgatc
aaggaatgtt gcgatggcat gggtgatgtc agtgagaagc atggtggagg accagttgtt
cctgagaagg ctgttcgttt ttctttcact attatgtctg tctctgtcct ggcagacgat
g---aggtgg a--------- ---------g gaggttacca ttttcactga gccaaagcca
aattcagaac tgtcctgtaa gcctctctgc ctgatgtttg tggatgagtc agatcatgag
acactcacag ctgtcctggg gcccatagtt gcggagcgta atgcaatgaa agaaagcagg
cttatcttgt ccattggtgg tctgcctcgc tcctttcgct tccacttcag aggcacggga
tatgatgaga agatggtccg tgagatggag gggctggagg cctctgggtc cacatacatc
tgcactctat gtgactccag tcgtgctgag gcctctcaaa acatggtgct gcactccatc
acccgcaatc atgaagagaa ccta-gaacg ctatgaaata tggagaacca accccttttc
tgagtctgta gatgagctgc gtgacagagt caaaggggtg tctgcaaagc ccttcatgga
gacgcagccc acgctggatg cattgcactg tnnnnnnnnn nnnnnnnnnn nnnnnnnnnn
nnnnnnnnnn nnnnnnnnnn nnnnnnnnnn nnnnnnnnnn nnnnnnnnnn nnnnnnnnnn
nnnnnnnnnn nnnnnnnnnn nnnnnnnnnn nnnnnnnnnn nnnnnnnnnn nnnnnnnnnn
nnnnnnnnnn nnnnnnnnnn nnnnnnnnnn nnnnnnnnnn nnnnnnnnnn nnnnnnnnnn
nnnnnnnnnn nnnnnnnnnn nnnnnnnnnn nnnnnnnnnn nnnnnnnnnn nnnnnnnnnn
nnnnnnnnnn nnnnnnnnnn nnnnnnnnnn nnnnnnnnnn nnnnnnnnnn nnnnnnnnnn
nnnnnnnnnn nnnnnnnnnn nnnnnnnnnn nnnnnnnnnn nnnnnnnnnn nnnnnnnnnn
nnnnnnnnnn nnnnnnnnnn nnnnnnnnnn nnnnnnnnnn nnnnnnnnnn nnnnnnnnnn
nnnn
>Eleotridae_Gobiomorus_dormitor_1_1
tttgaatggc agccggctct caagaacgtg tccccgtgct gcaacgtggg cattattaat
ggcctctcgg gatggacgtc ttcgctggat gacgccccgg ctgacaccat cactcggcga
ttccgctatg atgtggctct ggtgtcggca cttaaagatc tcgaggagga tattatggag
gggctgagag acagcggact ggatgacagc tcgtgcacct ctggcttcaa tataatgatc
aaggaatcgt gcgacgggat gggcgatgtc agcgagaagc acggcggcgg gcccatggtt
cctgagaaag ccgtgcgttt ctctttcact ataatgtcgg tgtccctggt gacagatgac
a---gggagg g--------- ---------g gaggtctcca tcttcaccga agccaagcca
aactcagagc tgtcctgtaa gcccctctgc ctcacgtttg tagatgaatc cgaccacgag
acccttaccg ccgtcttggg gcctatagta gcagagcgta acgccatgaa agaaagcaga
ctgattgtgt ccatcggcgg cctgcctcgc tcattccgct tccacttcag ggggacaggt
tatgatgaga agatggtgcg tgagatggag ggactcgaag cctcggggtc cacctacgtc
tgtacgctgt gtgacaccac tcgagcggag gcctctcaaa atatggttct gcactccatc
acccgaagcc acgatgaaaa ccta-gaacg atatgaaatc tggaggacaa accctttttc
tgagtccgca gatgagcttc gagacagggt caaaggcgtg tcagcgaaac ccttcatgga
gacccaaccc acgctcgatg caytgcactg tgacatcggc aacgccacag agttctacaa
aatcttccag gatgagatcg gagaggtgta c---gcgaag cctaac---- --cccagcag
ggaggagcgg cgcagctgga ggacggccct ggacaagcag ctgaggaaga mgctgcgtct
aaagccggta atgaggatga acgggaacta cgcccggcgg ctgatgaccc tggaggccgc
ggaggccgtg tgcgagctgg tgcccacgga ggagcggaga gaggccctca gggagctcat
gaggctctac ctccagatga agcccgtctg gagagccacc tgcccggcaa aggagtgccc
cgaccagctg tgccgctaca gcttcaactc ccagaggttt gccgacctcc tctcctctac
attcaaatac aggtacaacg ggaagataac caactac-ct gcacaaaacc ctggcccacg
tccc
>Gymnotidae_Gymnotus_cylindricus_1_1
nnngagtggc aacctgctct caaaaatgtg tccagctctt ggaatatagg catccttgat
gggctttctg gctggacagc ctctgtagat gacgcaccta cagacacaat ttctagaaga
ttccgctatg awgtggcact tgtatcagcc cttaaggact tggaggagga cattatggag
ggtctgagag aaagagggct ggatgacagc acctgtactt caggattcac tgttgtgatt
aaggagtcat gtgatggcat gggggatgtc agtgagaagc acggaggagg cccggctgta
ccagagaagg cagtgcgatt ctctttcaca gtgatgtcca tctccatcca agaggaggga
a---atgagg a--------- ---------a gcagtmacca tcttccgtga gttaaagccc
aattcggaga tgtcctgcag acccatgtgc ctcatgtttg tggatgagtc cgatcatgag
acgctgacca ccgtcttggg gcctgtggtg gcagagcgga aagctatgac aaacagtcgc
ctcattttgt ctataggtgg tctccttcgt tcctttcggt tttgcttctg gggcacaggc
tacgatgaga agatggtgag agagatggaa ggattggagg cgtcaggctc cacctacatc
tgcaccctgt gcgactctac acgagctgaa gcctctcaga acatggtgct gcattcggtc
acccgcaacc atgatgaaaa cctc-gagcg ttatgagatc tggaggacca acccttattc
tgaatctgca gaagaactgc gtgatagggt caaaggggtc tcagccaagc cctttatgga
aacccatccc acgttagatg ccctgcactg tgacattggc aatgctactg agttctacaa
gatcttccaa gatgagatcg gggaggttta c---ctgaag aataac---- --ccaacccg
agaggagcgg cgtcgctggc gttcagccct tgacaagcag ctgaggaaaa ggctcaagct
gaagccagtg atgaggatga atgggaacta cgcacggcgg ctcatgaccc gtgatgctgt
ggaggtggtg tgtgagctta ttccatcaga ggaacgtcgc gaggcgctga aggagctgat
ggagctgtat ttccagatga agcccgtgtg nnnnnnnnnn nnnnnnnnnn nnnnnnnnnn
nnnnnnnnnn nnnnnnnnnn nnnnnnnnnn nnnnnnnnnn nnnnnnnnnn nnnnnnnnnn
nnnnnnnnnn nnnnnnnnnn nnnnnnnnnn nnnnnnnnnn nnnnnnnnnn nnnnnnnnnn
nnnn
>Loricariidae_Hypancistrus_debilittera_1_1
nnnnnnnnnn nnnnnnnnnn nnnaaatgtc tccagctcat ggaatgtagg tatcattgat
ggtctttctg ggtggagacc atccgtagac gatgtacctg cagacaccat ttctagaagg
tttcgctatg atgtggcact agtgtcagct cttaaagact tggaggagga catcatggag
ggactgaaag agaggggtat agatgacagc acctgtacct cagggttcac tgtggtggtt
aaagagtcat gcgatggcat gggagatgtc agtgagaagc aaggaggtgg cccagcagtc
ccggaaaagg cagtgagatt ctcgtttaca gtgatgtcca tctcctttaa agctgaaggt
g---aggaag a--------- ---------t gcagtcacaa tcttccagga gaaaaagcck
aactctgagc tatcctgcag gccactgtgc ctcatgttcg ttgatgagtc tgatcatgag
atgctgacag ctatcttggg gcctgtagtg gcagagcgta aagccatgaa ggaragtcgc
ctcatactct ctataggtgg actccttcgt tcattccgct ttttcttccg agccacaggt
tgtgacgaga agatggtgag agacatggaa ggtttggagg ctgctggctc tacgtatatc
tgtacattgt gtgattccac acgagctgaa gcctctcaga acatggtact acattccatt
accagaagcc atgatgaaaa cctt-gagcg ctatgagata tggaggacta acccattttc
agagtctgta gaggaactgc gtgatcgagt caaaggggtc tcagccaaac cctttatgga
gacacagccc acattagatg ccctacactg tgatattggc aatgctactg agttctataa
gatcttccag gatgagattg gcgaagtgta t---ctaaaa agtaac---- --ccaacccg
tgaacagcgc cggagctgga ggtcagccct agacaaacag ctgagaaaaa aactgaagct
gaaaccagtg atgaggatga acgggaacta tgcccggcga ttaatgaccc gtgnnnnnnn
nnnnnnnnnn nnnnnnnnnn nnnnnnnnnn nnnnnnnnnn nnnnnnnnnn nnnnnnnnnn
nnnnnnnnnn nnnnnnnnnn nnnnnnnnnn nnnnnnnnnn nnnnnnnnnn nnnnnnnnnn
nnnnnnnnnn nnnnnnnnnn nnnnnnnnnn nnnnnnnnnn nnnnnnnnnn nnnnnnnnnn
nnnnnnnnnn nnnnnnnnnn nnnnnnnnnn nnnnnnnnnn nnnnnnnnnn nnnnnnnnnn
nnnn
>Loricariidae_Parancistrus_nudiventris_1_1
nnnnnnnnnn nnnnnnnnnn nnnaaatgtc tccagctcat ggaatgtagg tatcattgat
gggctttctg ggtggagagc atccgtagac gatgtacctg cagacaccat ttctagaagg
tttcgctatg atgtggcact agtgtcagct cttaaagact tggaggagga catcatggag
ggactgaaag agaggggtat agatgacagc acctgtacct cagggttcac tgtggtggtt
aaagagtcat gcgatggcat gggagatgtc agtgagaagc aaggatgtgg cccagcagtc
ccggaaaagg cagtgagatt ctcgtttaca gtgatgtcca tctcctttaa agctgaaggt
g---aggaag a--------- ---------t gcagtcacaa tcttccagga gaaaaagcct
aactctgagc tatcctgcag gccattgtgc ctcatgtttg ttgatgagtc tgatcacgag
atgctgacag ctatcttggg gcctgtagtg gcagagcgca aagccatgaa ggagagtcgc
ctcatactct ctataggggg actccttcgt tcattccgct ttttcttccg rgccacaggt
tgtgacgaga agatggtgag agacatggaa ggtttagagg ctgctggctc tacgtatatc
tgtacattgt gtgattccac acgagctgaa gcctctcaga acatggtact tcattccatc
accagaagcc atgatgaaaa cctt-gagcg ctatgagata tggaggacta acccattttc
agagtctgca gaggaactgc gtgatcgagt caaaggggtc tcagccaaac cctttatgga
gacacagccc acattagatg ccctacactg tgatattggc aatgctactg agttctataa
gatcttccag gatgagattg gcgaagtgta t---ctgaaa agtaac---- --ccaacccg
tgaacagcgc cggagctgga ggtcagccct agacaaacag ctgagaaaaa acctgaagct
gaaaccagtg atgaggatga acgggaacta tgcccggcga ttaatgaccc gtgnnnnnnn
nnnnnnnnnn nnnnnnnnnn nnnnnnnnnn nnnnnnnnnn nnnnnnnnnn nnnnnnnnnn
nnnnnnnnnn nnnnnnnnnn nnnnnnnnnn nnnnnnnnnn nnnnnnnnnn nnnnnnnnnn
nnnnnnnnnn nnnnnnnnnn nnnnnnnnnn nnnnnnnnnn nnnnnnnnnn nnnnnnnnnn
nnnnnnnnnn nnnnnnnnnn nnnnnnnnnn nnnnnnnnnn nnnnnnnnnn nnnnnnnnnn
nnnn
>Loricariidae_Peckoltia_vittata_1_1
tttgagtggc agccaccact taaaaatgtc tccagctcat ggaatatagg tatcattgat
ggtctttctg ggtggagacc atccgtagac gatgtacctg cagacaccat ttctagaagg
tttcgctatg atgtggcact agtgtcagct cttaaagact tggaggagga catcatggag
ggactgaaag agaggggtat agatgacagc acctgtacct cagggttcac tgtggtggtt
aaagagtcat gcgatggcat gggagatgtc agtgagaagc aaggaggtgg cccagcagtc
ccggaaaaag cagtgagatt ctcgtttaca gtgatgtcca tctcctttaa agctgaaggt
g---aggaag a--------- ---------t gcagtcacaa tcttccagga gaaaaagcct
aactctgagc tatcctgcag gccattgtgc ctcatgttcg ttgatgagtc tgatcacgag
atgctgacag ctatcttggg gcctgtagtg gcagagcgta aagccatgaa ggagagtcgc
ctcatactct ctataggtgg actccttcgt tcattccgct ttttcttccg agccacaggt
tgtgacgaga agatggtgag agacctggaa ggtttggagg ctgctggctc tacgtatatc
tgtacattgt gtgattccac acgagctgaa gcctctcaga acatggtact acactccatt
accagaagcc atgatgaaaa cctt-gagcg ctatgagata tggaggacta acccattttc
agagtctgca gacgaactgc gtgatcgagt caaaggggtc tcagccaaac ccttnnnnnn
nnnnnnnnnn nnnnnnnnnn nnnnnnnnnn nnnnnnnnnn nnnnnnnnnn nnnnnnnnnn
nnnnnnnnnn nnnnnnnnnn nnnnnnnnnn nnnnnnnnnn nnnnnnnnnn nnnnnnnnnn
nnnnnnnnnn nnnnnnnnnn nnnnnnnnnn nnnnnnnnnn nnnnnnnnnn nnnnnnnnnn
nnnnnnnnnn nnnnnnnnnn nnnnnnnnnn nnnnnnnnnn nnnnnnnnnn nnnnnnnnnn
nnnnnnnnnn nnnnnnnnnn nnnnnnnnnn nnnnnnnnnn nnnnnnnnnn nnnnnnnnnn
nnnnnnnnnn nnnnnnnnnn nnnnnnnnnn nnnnnnnnnn nnnnnnnnnn nnnnnnnnnn
nnnnnnnnnn nnnnnnnnnn nnnnnnnnnn nnnnnnnnnn nnnnnnnnnn nnnnnnnnnn
nnnnnnnnnn nnnnnnnnnn nnnnnnnnnn nnnnnnnnnn nnnnnnnnnn nnnnnnnnnn
nnnn
>Loricariidae_Peckoltia_vittata_2_1
tttgagtggc agccaccact taaaaatgtc tccagctcat ggaatgtagg tgtcattgat
ggtctttctg ggtggagacc atccgtagac gatgtacctg cagacaccat ttctagaagg
tttcgctatg atgtggcacc agtgtcagct cttaaagact tggaggagga catcatggag
ggactgaaag agaggggtat agatgacagc acctgtacct cagggttcac tgtggtggtt
aaagagtcat gcgatggcat gggagatgtc agtgagaagc aaggaggtgg cccagcagtc
ccggaaaagg cagtgagatt ctcgtttaca gtgatgtcca tctcctttaa agctgaaggt
g---aggaag a--------- ---------t gcagtcacaa tcttccagga gaaaaagccc
aactctgagc tatcctgcag gccattgtgc ctcatgttcg ttgatgagtc tgatcacgag
atgctgacag ctatcttggg gcctgtagtg gcagagcgta aagccatgaa ggagagtcgc
ctcatactct ctataggtgg actccttcgt tcattccgct ttttcttccg agccacaggt
tgtgacgaaa agatggtgag agacatggaa ggtttggagg ctgctggctc tatgtatatc
tgtacattgt gtgattccac acgagctgaa gcctctcaga acatggtatt acattccatt
accagaagcc atgatgaaaa cctt-gagcg ctatgagata tggaggacta acccattttc
agagtctgca gaggaactgc gtgatcgagt caaaggggtc tcagccaaac cctttatgga
gacacagccc acattagatg ccctannnnn nnnnnnnnnn nnnnnnnnnn nnnnnnnnnn
nnnnnnnnnn nnnnnnnnnn nnnnnnnnnn nnnnnnnnnn nnnnnnnnnn nnnnnnnnnn
nnnnnnnnnn nnnnnnnnnn nnnnnnnnnn nnnnnnnnnn nnnnnnnnnn nnnnnnnnnn
nnnnnnnnnn nnnnnnnnnn nnnnnnnnnn nnnnnnnnnn nnnnnnnnnn nnnnnnnnnn
nnnnnnnnnn nnnnnnnnnn nnnnnnnnnn nnnnnnnnnn nnnnnnnnnn nnnnnnnnnn
nnnnnnnnnn nnnnnnnnnn nnnnnnnnnn nnnnnnnnnn nnnnnnnnnn nnnnnnnnnn
nnnnnnnnnn nnnnnnnnnn nnnnnnnnnn nnnnnnnnnn nnnnnnnnnn nnnnnnnnnn
nnnnnnnnnn nnnnnnnnnn nnnnnnnnnn nnnnnnnnnn nnnnnnnnnn nnnnnnnnnn
nnnn
>Loricariidae_Pseudacanthicus_leopardus_1_1
tttgagtggc agccacctct taaaaatgta tccagctcat ggaatgtagg tatcattgat
gggctttctg ggtggagagc atccgtagat gatgtaccag cagacaccat ttctagaagg
tttcgctatg atgtggcact agtgtcagct cttaaagact tggaggagga catcatggag
ggactgaaag acaggggtat agatgacagc acctgtacct cagggttcac cgtggtggtt
aaagagtcat gcgatggcat gggagatgtc agtgagaagc aaggatgtgg cccagcagtc
ccggaaaagg cagtgagatt ctcgtttaca gtgatgtcca tctcttttaa agctgaagat
g---aggaag a--------- ---------t gcagtcacaa tcttccagga gaaaaagcct
aactctgagc tgtcctgcag gccattgtgc ctcatgttcg tggatgagtc tgatcacgag
atgctgacag ctatattggg gcctgtagtg gcagagcgta aagccatgaa ggagagtcgt
ctcataatct ctataggtgg actccttcgt tcattccgct ttttcttccg agccacaggt
tgtgacgaga agatggtgag agacatggaa ggtttggagg ctgctggctc tacatatatc
tgtacattgt gtgattccac acgagctgaa gcctctcaga acatggtact tcattccatc
accagaagcc atgatgaaaa cctt-gagcg ctatgagata tggaggacta acccattttc
agagtctgca gaggaactgc gtgatcgagt caaggggatc tcagccaaac cctttatgga
gacacagccc acattagatg ccctnnnnnn nnnnnnnnnn nnnnnnnnnn nnnnnnnnnn
nnnnnnnnnn nnnnnnnnnn nnnnnnnnnn nnnnnnnnnn nnnnnnnnnn nnnnnnnnnn
nnnnnnnnnn nnnnnnnnnn nnnnnnnnnn nnnnnnnnnn nnnnnnnnnn nnnnnnnnnn
nnnnnnnnnn nnnnnnnnnn nnnnnnnnnn nnnnnnnnnn nnnnnnnnnn nnnnnnnnnn
nnnnnnnnnn nnnnnnnnnn nnnnnnnnnn nnnnnnnnnn nnnnnnnnnn nnnnnnnnnn
nnnnnnnnnn nnnnnnnnnn nnnnnnnnnn nnnnnnnnnn nnnnnnnnnn nnnnnnnnnn
nnnnnnnnnn nnnnnnnnnn nnnnnnnnnn nnnnnnnnnn nnnnnnnnnn nnnnnnnnnn
nnnnnnnnnn nnnnnnnnnn nnnnnnnnnn nnnnnnnnnn nnnnnnnnnn nnnnnnnnnn
nnnn
>Loricariidae_Pseudacanthicus_leopardus_2_1
nnnnnnnnnn nnnnnnnnnn nnnaaatgta tccagctcat ggaatgtagg tatcattgat
gggctttctg ggtggagagc atccgtagat gatgtaccag cagacaccat ttctagaagg
tttcgctatg atgtggcact agtgtcagct cttaaagact tggaggagga catcatggag
ggactgaaag acaggggtat agatgacagc acctgtacct cagggttcac cgtggtggtt
aaagagtcat gcgatggcat gggagatgtc agtgagaagc aaggatgtgg cccagcagtc
ccggaaaagg cagtgagatt ctcgtttaca gtgatgtcca tctcttttaa agctgaagat
g---aggaag a--------- ---------t gcagtcacaa tcttccagga gaaaaagcct
aactctgagc tgtcctgcag gccattgtgc ctcatgttcg tggatgagtc tgatcacgag
atgctgacag ctatattggg gcctgtagtg gcagagcgta aagccatgaa ggagagtcgt
ctcataatct ctataggtgg actccttcgt tcattccgct ttttcttccg agccacaggt
tgtgacgaga agatggtgag agacatggaa ggtttggagg ctgctggctc tacatatatc
tgtacattgt gtgattccac acgagctgaa gcctctcaga acatggtact tcattccatc
accagaagcc atgatgaaaa cctt-gagcg ctatgagata tggaggacta acccattttc
agagtctgca gaggaactgc gtgatcgagt caaagggatc tcagccaaac cctttatgga
gacacagccc acattagatg ccctacactg tgatattggc aatgctactg agttctataa
gatcttccag gatgagattg gtgaagtgta t---ctgaaa aataac---- --ccaacccg
tgaacagcgc cggagctgga ggtcagctct agacaaacag ctgagaaaaa agctgaagct
gaaaccagtg atgaggatga acgggaatta cgcccggcga ttaatgaccc gtgnnnnnnn
nnnnnnnnnn nnnnnnnnnn nnnnnnnnnn nnnnnnnnnn nnnnnnnnnn nnnnnnnnnn
nnnnnnnnnn nnnnnnnnnn nnnnnnnnnn nnnnnnnnnn nnnnnnnnnn nnnnnnnnnn
nnnnnnnnnn nnnnnnnnnn nnnnnnnnnn nnnnnnnnnn nnnnnnnnnn nnnnnnnnnn
nnnnnnnnnn nnnnnnnnnn nnnnnnnnnn nnnnnnnnnn nnnnnnnnnn nnnnnnnnnn
nnnn
>Poeciliidae_Belonesox_belizanus_1_1
tttgaatggc agccagctct caaaaacgtg tccacatctt gtaacgttgg catcataaat
gggctgtcag gatggacatc ttcgttagat gactccccag ctgacaccat cacccggcgc
tttcgctatg atgtggcgct tgttggagca ctgaaggatc ttgaggagga catcatggaa
ggtctgagag acactggaat ggaagatagc gcttgcacct tgggctttag agtcatgatc
aaggagtgct gtgatggcat gggtgacgtt agcgaaaagc atggtggagg accagctgtt
cctgagaagg ctgttcgctt ctctttcact gttatgtctg tctctatcca ggctgaagat
g---aacagg a--------- ---------g gaggtcacaa tttttacaga gccaaagccc
aattctgaac tatcctgtaa gcccctttgc cttatgtttg tggatgagtc agaccacgag
actctcactg ctgttttggg gcctatagtt gcagagcgaa atgcgatgaa agagagcagg
ctcattctat caatgggcgg catgccacgg tcctttcgct tccacttcag gggcacaggg
tatgatgaaa agatggtgcg tgaaatggag ggcctggaag cttcgggatc tacatatatc
tgtactttgt gtgactccag tcgagcagag gctgctcaaa acatggtgtt acactccatc
acccgcagcc atgatgagaa tctg-gaacg ttatgaaata tggagaacca accccttttc
tgagtctgta gatgagctac gagacagagt caaaggagtc tcagccaagc cctttctgga
gacccagccc acgctagatg cattgcactg cgacataggc aatgccactg aattctataa
aatcttccag gatgaaattg gagaagtgta t---aaaaac cccaac---- --cccagcag
agagcaacgg cgcagctgga gggcagcctt ggataaacaa ctgaggaaga agatgaagct
taaaccagtg atgaggatga atgggaacta tgcccgaagg ttaatgacca tggaggctac
cgaggtggtt tgtgaactgg tgccctcaga ggagaggaga gaggtcctga gggaactcat
gaggctctac ctccaaatga aacctgtgtg gcgtgccacc tgtccagcca aggagtgccc
tgaccagctg tgccgctaca gttttaactc ccagcgcttt gccgacctgc tctccgcttc
cttcaagtac aggtataatg gaaaaataac caattac-ct gcacaagacc ctggcccatg
tgcc
>Fluviphylacidae_Fluviphylax_simplex_1_1
tttgaatggc agccagctct caaaaacgtg tccacatcgt gtagtattgg cattattaat
gggctgtcag gatggacctc ttctttggat gatgcccctg ctgataccat cacccggcgt
tttcgctatg acgtggcgct ggttgcagcg ttgaaagacc tagaggagga tatcatggag
gggctgagag atacagggat ggaagacagt gcttgcacct tggggtttag agtcatgatc
aaagagtgtt gcgatggcat gggtgatgtt agcgaaaagc atggtggagg accagctgtt
cctgagaagg ctgtccgctt ctctttcact gtaatgtcag tctctatcca ggctgaagat
g---agcagg a--------- ---------g gaggttacaa ttttcacaga gccgaagccc
aattctgaac tttcctgtaa gcctctctgt ctaatgtttg tggatgagtc agaccatgag
acgctcactg ctgttttggg gcctatagtt gcagagcgaa aagccatgaa agagagcagg
ctcattctat ccatgggtgg catgctacgt tcctttcgct tccatttcag gggcacaggg
tatgatgaaa agatggtgcg cgagatggag ggcctggaag cttcaggatc tacatacatc
tgtactctgt gtgactccag tcgtgcagag gctgctcaga acatggtctt acactccatc
acccgcagcc atgaggagaa ccta-gatcg ttatgaaata tggagaacca accccttttc
tgagtctgta gatgagctgc gagacagagt caaaggagtg tcagccaagc ccttcctgga
gacccagccg acacttgatg cattgcactg cgacataggc aatgccactg aattctacaa
aatcttccag gatgaaatcg gagaagtgta t---aaaaag gccaac---- --cccagcag
agaggagcgg cgcagctgga gagcagcctt ggacaaacag ctgaggaaga agatgaagct
taaaccagtg atgaggatga atgggaacta tgcccgaagg ttaatgacca cggaggccgc
cgaggtggtt tgtgaactgg tgccctcaga ggagaggagg gaggccctga gggagctcat
gaggctctat ctccagatga aacctgtgtg gcgtgccacc tgtcccgcca aggagtgccc
cgaccaggtg tgccgctaca gttttaactc ccagcgcttt gccgacctgc tctcctctac
cttcaagtac aggtacaatg gaaaaataac caattac-ct gcacaagacc ctggcccatg
tgcc
>Poeciliidae_Poecilia_butleri_1_1
tttgaatggc agccagctct caaaaatgtg tccgaatctt ataatgtcgg catcataaat
gggctgtcag gatggacatc ttcgttagat gactccccag ccgacaccat cacccggcgc
tttcgctacg atgtggcgct tgttgcagca ctgaaggacc ttgaggagga catcatggag
ggtctgagag acactgggat ggaagatagt gcttgcacct tgggctttag ggtcatgatc
aaggagtgct gcgatggcat gggtgatgtt agcgaaaagc atggtggagg accagctgtt
cctgagaagg ccgtccgctt ctctttcact gttatgtctg tctctatcca ggctgaagat
g---aacagg a--------- ---------g gaggtcacaa tttttacaga gccaaagccc
aattctgaac tatcctgtaa gcccctttgc cttatgtttg tggatgagtc agaccacgag
actctcactg ctgttttggg gcccatagtt gcagagcgaa atgcgatgaa agagagcagg
ctcattctat ctatgggcgg catgccacgc tcctttcgtt tctacttcag gggcacaggg
tatgacgaaa agatggtgcg tgaaatggag ggcctggaag cttcgggatc tacgtatatc
tgtactttgt gtgactccag tcgagcagag gctgctcaaa acatggtgtt acactccatc
acccgcagcc atgatgagaa tctg-gaacg ttatgaaata tggagaacca accccttttc
tgagtccgta gatgagctac gagacagagt caagggagtc tcggccaagc cctttctgga
gacccagccc acgctagatg cactgcactg cgacataggc aatgccactg aattctacaa
aatcttccag gatgaaattg gagaagtgta c---aaaaac cccaac---- --cccagcag
agagcaacgg cgcagctgga gggcggcctt ggataaacag ctgaggaaga agatgaagct
taagccagtg atgaggatga atgggaacta tgcccgaagg ttaatgacca tggaggctac
cgaggtggtt tgcgaactgg tgccctcaga ggagaggaga gaggtcctga gggaactcat
gaggctctac ctccagatga aacctgtgtg gcgtgccacc tgtccagcca aggagtgccc
tgaccagctg tgccgctaca gttttaactc ccagcgcttt gccgacctgc tctccgctac
cttcaagtac aggtacaacg gaaaaataac caattac-tt gcacaagacc ctggcccatg
tgcc
>Poeciliidae_Poecilia_hispaniolana_1_1
tttgaatggc agccagctct caaaaacgtg tccgcatctt ataatgtcgg catcataaat
gggctgtcag gatggacatc ttcgttagat gactccccag ccgacaccat cacccggcgc
tttcgctacg atgtggcgct tgttgcagca ctgaaggacc ttgaggagga catcatggag
ggtctgagag acactggaat ggaagatagt gtttgcacct tgggctttag agtcatgatc
aaggagtgct gtgatggcat gggtgatgtt agcgaaaagc atggtggagg accacctgtt
cctgagaagg ccgtccgctt ctctttcact gttatgtctg tctctatcca ggctgaagat
g---aacagg a--------- ---------g gaggtcacaa tttttacaga gccaaagccc
aattctgaac tatcctgtaa gcccctttgc cttatgtttg tggatgagtc agaccacgag
actctcactg ctgttttggg gcccatagtt gcagagcgaa atgcgatgaa agagagcagg
ctcattctat ctatgggcgg catgccacgc tcctttcgct tccacttcag gggcacaggg
tatgacgaaa agatggtgcg tgaaatggag ggcctggaag cttcgggatc tatgtatgtc
tgtactttgt gtgactccag tcgagcagag gctgctcaaa acatggtgtt acactccatc
acccgcagcc atgatgaaaa tctg-gaacg ttatgaaata tggagaacca accccttttc
tgagtccgta gatgagctac gagacagagt caagggagtc tcggccaagc cctttctgga
gacccagccc acgctagacg cactgcactg cgacataggc aatgccactg aattctacaa
aatcttccag gatgaaattg gagaagtgta c---aaaaac cccaac---- --cccagcag
agaggaacgg cgcagctgga gggcggcctt ggataaacag ctgaggaaga agatgaagct
taagccagtg atgaggatga atgggaacta tgcccgaagg ttaatgacca tggaggctac
cgaggtggtt tgcgacctgg tgccctcaga ggagaggaga gaggtcctga gggaactcat
gaggctctac ctccagatga aacctgtgtg gcgtgccacc tgtccagcca aggagtgccc
cgaccagctg tgccgctaca gttttaactc ccagcacttt gccgacctgc tctctgctac
cttcaagtac aggtacaacg gaaaaataac caattac-ct gcacaagacc ctggcccacg
tgcc
>Poeciliidae_Poecilia_hondurensis_1_1
tttgaatggc agccagctct caaaaatgtg tccgaatcct ataatgtcgg catcataaat
gggctgtcag gatggacatc ttcgttagat gactccccag ccgacaccat cacccggcgc
tttcgctacg atgtggcgct tgttgcagca ctgaaggacc ttgaggagga catcatggag
ggtctgagag acactgggat ggaagatagt gcttgcacct tgggctttag ggtcatgatc
aaggagtgct gcgatggcat gggtgatgtt agcgaaaagc atggtggagg accagctgtt
cctgagaagg ccgtccgctt ctctttcact gttatgtctg tctctatcca ggctgaagat
g---aacagg a--------- ---------g gaggtcacaa tttttacaga gccaaagccc
aattctgaac tatcctgtaa gcccctttgc cttatgtttg tggatgagtc agaccacgag
actctcactg ctgttttggg gcccatagtt gcagagcgaa atgcgatgaa agagagcagg
ctcattctat ctatgggcgg catgccacgc tcgtttcgtt tccacttcag gggcacaggg
tatgacgaaa agatggtgcg tgaaatggag ggcctggaag cttcgggatc tacgtatatc
tgtactttgt gtgactccac tcgagcagag gctgctcaaa acatggtgtt acactccatc
acccgcagcc atgatgagaa tctg-gaacg ttatgaaata tggagaacca accccttttc
tgagtctgta gatgagctac gagacagagt caagggagtc tcggccaagc cctttctgga
gacccagccc acgctagatg cactgcactg cgacataggc aacgccactg aattctacaa
aatcttccag gatgaaattg gagaagtgta c---aaaaac cccaac---- --cccagcag
agaggaacgg cgcagctgga gggcagcctt ggataaacag ctgaggaaga agatgaagct
taagccagtg atgaggatga atgggaacta tgcccgaagg ttaatgacca tggaggctac
cgaggtggtt tgcgaactgg tgccctcaga ggagaggaga gaggtcctga gggaactcat
gaggctctac ctccagatga aacctgtgtg gcgtgccacc tgtccagcca aggagtgccc
cgaccagctg tgccgctaca gttttaactc ccagcgcttt gccgacctgc tctccgctac
cttcaagtac aggtacagcg gaaaaataac caattrc-ct acacaagacc ctggcccacg
tgcc
>Poeciliidae_Poecilia_melanogaster_1_1
tttgaatggc agccagctct caaaaacgtg tccgcgtctt ataatgtcgg catcataaat
gggctgtcag gatggacatc ttcgttagat gactccccag ccgacaccat cacccggcgc
tttcggtatg atgtggctct tgttgcagca ctgaaggacc ttgaggagga catcatggag
ggtctgagag acactggaat ggaagacagt gcttgcacct tgggcttcag agtcatgatc
aaggagtgct gtgatggcat gggtgatgtt agcgaaaagc atggtggagg accagctgtt
cctgagaagg ccgtccgctt ctctttcact gttatgtctg tctctatcca ggctgaagat
g---aacagg a--------- ---------g gaggtcacaa tttttacaga gccaaagccc
aattctgaac tatcctgtaa gcccctttgc cttatgtttg tggatgagtc agaccacgag
actctcactg ctgttttggg gcccatagtt gcagagcgaa atgcgatgaa agagagcagg
ctcattctat ctatgggagg catgccacgc tcctttcgct tccacttcag gggcacgggg
tatgacgaaa agatggtgcg tgaaatggag ggcctggaag cttcgggatc tacgtatgtc
tgtactttgt gtgactccag tcgagcggag gctgctcaaa acatggtgtt acactccatc
acccgcagcc atgatgagaa tctg-gaacg ttatgaaata tggagatcca accccttttc
tgagtccgta gatgagctac gagacagagt caagggagtc tcggccaagc cctttctgga
gacccagccc acgctagacg cactgcactg cgacataggc aatgccactg aattctacaa
aatcttccag gatgaaattg gagaagtgta c---aaaaac accaac---- --cccagcag
agaggaacgg cgcagctgga gggcggcctt ggataaacag ctgaggaaga agatgaagct
taagccagtg atgaggatga atgggaacta tgcccgaagg ttaatgacca tggaggctac
cgaggtggtt tgcgaactgg tgccctcaga ggagaggaga gaggtcctga gggaactcat
gaggctctac atccagatga aacctgtgtg gcgtgccacc tgtccagcca aggagtgccc
cgaccagctg tgccgctaca gttttaactc ccagcgcttt gccgacctgc tctccgcttc
cttcaagtac aggtacaacg gaaaaataac caattac-ct gcacaagacc ctggcccacg
tgcc
>Poeciliidae_Poecilia_sphenops_3_1
tttgaatggc agccagctct caaaaatgtg tctgaatctt ataatgtcgg catcataaat
gggctgtcag gatggacatc ttcgttagat gactccccag ccgacaccat cacccggcgc
tttcgctacg atgtggcgct tgttgcagca ctgaaggacc ttgaggagga catcatggag
ggtctgagag acactgggat ggaagatagt gcttgcacct tgggctttag ggtcatgatc
aaggagtgct gcgatggcat gggtgatgtt agcgaaaagc atggtggagg accagctgtt
cctgagaagg ccgtccgctt ctccttcact gttatgtctg tctctatcca ggctgaagat
g---aacagg a--------- ---------g gaggtcacaa tttttacaga gccaaagccc
aattctgaac tatcctgtaa gcccctttgc cttatgtttg tggatgagtc agaccacgag
actctcactg ctgttttggg gcccatagtt gcagagcgaa atgcgatgaa agagagcagg
ctcattctat ctatgggcgg catgccacgc tcctttcgtt tccacttcag gggcacaggg
tatgacgaaa agatggtgcg tgaaatggag ggcctggaag cttcgggatc tacgtatatc
tgtactttgt gtgactccag tcgagcagag gctgctcaaa acatggtgtt acactccatc
acccgcagcc atgatgagaa tctg-gaacg ttatgaaata tggagaacca accccttttc
tgagtccgta gatgagctac gagacagagt caagggagtc tcggccaagc cctttctgga
gacccagccc acgctagatg cactgcactg cgacataggc aatgccactg aattctacaa
aatcttccag gatgaaattg gagaagtcta c---aaaaac cccaac---- --cccagcag
agaggaacgg cgcagctgga gggcggcctt ggataaacag ctgaggaaga agatgaagct
taagccagtg atgaggatga atgggaacta tgcccgaagg ttaatgacca tggaggctac
cgaggtggtt tgcgaactgg tgccctcaga ggagaggaga gaggtcctga gggaactcat
gaggctctac ctccagatga aacctgtgtg gcgtgccacc tgtccagcca aggagtgccc
cgaccagctg tgccgctaca gttttaactc ccagcgcttt gccgacctgc tctccgctac
cttcaagtac aggtacaacg gaaaaataac caattac-ct gcacaagacc ctggcccacg
tgcc
>Poeciliidae_Xiphophorus_alvarezi_1_1
tttgaatggc agccagctct caaaaacgtg tccacatctt gtaatgttgg catcataaat
gggctgtcag gatggacatc ttcgttagat gactccccag ctgacaccat cacccggcgc
tttcgctatg atgtggcgct tgttgcagca ctgaaagacc ttgaggagga catcatggag
ggtctgagag acactggaat ggaagatagc gcttgcacct tgggctttag agtcatgatc
aaggagtgct gtgatggcat gggtgatgtt agcgaaaagc atggtggagg accagctgtt
cctgagaagg ctgttcgctt ctctttcact gttatgtctg tctctatcca gggtgaagat
g---aacagg a--------- ---------g gaggtcacca tttttacaga gccaaagccc
aattctgaac tatcctgtaa gcccctttgc cttatgtttg tggatgagtc agaccacgag
actctcactg ctgttttggg gcccatagtt gcagagcgaa atgcgatgaa agagagcagg
ctcattctat ctatgggcgg catgccacgc tcctttcgct tccacttcag gggcacaggg
tatgatgaaa agatggtgcg tgaaatggag ggcctggaag cttcgggatc tacatatatc
tgtactttgt gtgactctag tcgagcagag gctgctcaaa acatggtgtt acactccatc
acccgcagcc atgatgagaa tctg-gaacg ttatgaaata tggagaacca accccttttc
tgagtctgta gatgagctac gagacagagt caaaggagtc tcggccaagc cctttctgga
gacccagccc acgctggatg cattgcactg cgacataggc aatgccactg aattctacaa
aatcttccag gatgaaattg gagaagtgta t---aaaagc cccaac---- --cccagcag
agaggaaagg cgcagctgga gggcagcctt ggataaacag ctgaggaaga agatgaagct
taaaccagta atgaggatga atgggaacta tgcccgaagg ttaatgacca tggaggctac
tgaggtggtt tgtgaactgg tgccctcaga ggagaggaga gaggtcctga gggaactcat
gaggctctac ctccagatga aacctgtgtg gcgtgccacc tgtccagcca aggagtgccc
tgaccagctg tgccgctaca gttttaactc ccagcgcttt gccgacctgc tctccgctac
cttcaagtac aggtataatg gaaaaataac caattac-ct gcacaagacc ctggcccatg
tgcc
>Poeciliidae_Xiphophorus_gordoni_1_1
tttgaatggc agccagctct caaaaacgtg tccacatctt ataatgttgg catcataaat
gggctgtcag gatggacatc ttcgttagat gactccccag ctgacaccat cacccggcgc
tttcgctatg atgtggcgct tgttggagca ctgaaggacc ttgaggagga catcatggaa
ggtctgagag acactggaat ggaagatagc gcttgcacct tgggctttag agtcatgatc
aaggagtgct gtgatggcat gggtgatgtt agcgaaaagc atggtggagg accagctgtt
cctgagaagg ctgttcgctt ctctttcact gttatgtctg tctctatcca ggctgaagat
g---aacagg a--------- ---------g gaggtcacaa tttttacaga gccaaagccc
aattctgaac tatcctgtaa gcccctttgc cttatgtttg tggatgaatc agaccacgag
actctcactg ctgttttggg gcccatagtc gcagagcgaa atgcgatgaa agagagcagg
ctcattctgt ctatgggtgg catgccacgc tcctttcgct tccacttcag gggcacagga
tatgatgaaa agatggtgcg tgaaatggag ggcctggaag cttcgggatc tacatacatc
tgtactttgt gtgactccag tcgagcagag gctgctcaaa acatggtgct acactccgtc
acccgcagcc atgatgagaa tctg-gaacg ttatgaaata tggagaacca accccttttc
tgagtctgta gatgagctac gagacagagt caaaggagtc tcggccaagc cctttctgga
gacccagccc acgatagatg cattgcactg cgacataggc aatgccactg aattctacaa
aatcttccag gacgaaattg gagaagtgta t---aaaaac cccaac---- --cccaccag
agaggaccgg cgcagctgga gggcagcctt ggataaacag ctgaggaaga agatgaagct
taaaccagtg atgaggatga atgggaacta tgcccgaagg ttaatgacca tggaggctac
tgaggtggtt tgtgaactgg tgccctcaga ggagaggaga gaggtcctga gggaactcat
gaggctctac ctccaaatga aacctgtgtg gcgtgccacc tgtccagcca aggagtgccc
tgaccagctg tgccgctaca gttttaactc ccagcgcttt gctgacctgc tctccgctac
cttcaagtac aggtacaatg gaaaaataac caattac-ct gcacaagacc ctggcccatg
tgcc
>Poeciliidae_Xiphophorus_variatus_1_1
tttgaatggc agccagctct caaaaacgtg tccacatctt ataatgttgg aatcataaat
gggctgtcag gatggacatc ttcgttagat gactccccag ctgacaccat cacccggcgc
tttcgctatg atgtggcgct tgttggagca ctgaaggacc ttgaggagga catcatggaa
ggtctgagag acactggaat ggaagatagt gcttgcacct tgggctttag agtcatgatc
aaggagtgct gtgatggcat gggtgatgtt agcgaaaagc atggtggagg accagctgtt
cctgagaagg ctgttcgctt ctctttcact gttatgtctg tctctatcca ggctgaagat
g---aacagg a--------- ---------g gaggtcacaa tttttacaga gccaaagccc
aattctgaac tatcctgtaa gcccctttgc cttatgtttg tggatgaatc agaccacgag
actctcactg ctgttttggg gcccatagtc gcagagcgaa atgcgatgaa agagagcagg
ctcattctgt ctatgggtgg catgccacgc tcctttcgct tccactttag gggcacagga
tatgatgaaa agatggtgcg tgaaatggag ggcctggaag cttcgggatc tacatacatc
tgtactttgt gtgactccag tcgagcagag gctgctcaaa acatggtgct acactccgtc
acccgcagcc atgatgagaa tctg-gaacg ttatgaaata tggagaacca accccttttc
tgagtctgta gatgagctac gagacagagt caaaggagtc tcggccaagc cctttctgga
gacccagccc acgatagatg cattgcactg cgacataggc aatgccactg aattctacaa
aatcttccag gatgaaattg gagaagtgta t---aaaaac cccaac---- --cccagcag
agaggaccgg cgcagctgga gggcagcctt ggataaacag ctgaggaaga agatgaagct
taaaccagtg atgaggatga atgggaacta tgcccgaagg ttaatgacca tggaggctac
tgaggtggtt tgtgaactgg tgccctcaga ggagaggaga gaggtcctga gggaactcat
gaggctctac ctccaaatga aacctgtgtg gcgtgccacc tgtccagcca aggagtgccc
tgaccagctg tgccgctaca gttttaactc ccagcgcttt gctgacctgc tctccgctac
cttcaagtac aggtacaatg gaaaaataac caattac-ct gcacaagacc ctggcccatg
tgcc
>Rivulidae_Austrolebias_wolterstorffi_1_1
nnnnnnnnnn nnnnnnnnnn nnnnnnnnnn nnnnnntctt gcagtgttgg cattattaat
ggactctctg gatggacatc atcggtggat gactctccag ctgacaccat cactcgacgc
tttcgctacg atgtggcact ggtggcagca ttaaaggatc tggaggaaga catcatggag
gggctgagag agactgggat ggaagacagt gcttgcacct taggttttag tgtcatgatc
aaggaatgtt gtgatggcat gggcgacatc agtgaaaaac atggaggagg accagccgtc
cctgaaaagg ctgttcgctt ctctttcact gttatgtctg tttctatcca ggctgaagat
g---acaatg a--------- ---------a gaaattacca ttttcactga accaaaacca
aactcagagc tatcctgcaa gcccctttgt cttgtgtttg tggatgagtc agaccatgag
acacttacag gtgtcctggg gcctattgtt gcagagcgta atgcaatgaa agaaagcaga
ctcattctct ccttgggtgg catgccacgc tcgtttcgct tccatttcag aggcacgggc
tatgatgaaa agatggtgcg cgaaatggag ggactggaag cctcggggtc cacatatatc
tgtactctct gtgactccag tcgagcagag gccgctcaaa atatggtgnn nnnnnnnnnn
nnnnnnnnnn nnnnnnnnnn nnnnnnnnnn nnnnnnnnnn nnnnnnnnnn nnnnnnnnnn
nnnnnnnnnn nnnnnnnnnn nnnnnnnnnn nnnnnnnnnn nnnnnnnnnn nnnnnnnnnn
nnnnnnnnnn nnnnnnnnnn nnnnnnnnnn nnnnnnnnnn nnnnnnnnnn nnnnnnnnnn
nnnnnnnnnn nnnnnnnnnn nnnnnnnnnn nnnnnnnnnn nnnnnnnnnn nnnnnnnnnn
nnnnnnnnnn nnnnnnnnnn nnnnnnnnnn nnnnnnnnnn nnnnnnnnnn nnnnnnnnnn
nnnnnnnnnn nnnnnnnnnn nnnnnnnnnn nnnnnnnnnn nnnnnnnnnn nnnnnnnnnn
nnnnnnnnnn nnnnnnnnnn nnnnnnnnnn nnnnnnnnnn nnnnnnnnnn nnnnnnnnnn
nnnnnnnnnn nnnnnnnnnn nnnnnnnnnn nnnnnnnnnn nnnnnnnnnn nnnnnnnnnn
nnnnnnnnnn nnnnnnnnnn nnnnnnnnnn nnnnnnnnnn nnnnnnnnnn nnnnnnnnnn
nnnnnnnnnn nnnnnnnnnn nnnnnnnnnn nnnnnnnnnn nnnnnnnnnn nnnnnnnnnn
nnnn
>Serrasalmidae_Serrasalmus_spilopleura_1_1
nnnnnnnnnn nnnnnnnnnn nnnnnnngtg tctacctctt gggatgtagg catcattgat
ggactctctg gctggacagt ctctgtagat gatataccag cagataccat ctctagacga
ttccgctatg atgtggcact agtatcagct cttaaagact tggaggagga tatcatggag
ggtctaaggg agagaggctt ggatgacagc acttgcactt ccggtttcac tgtggtgatc
aaggagtcat gtgacggcat gggagatgtc agcgagaagc atggaggagg gccagctgtt
ccggagaagg cggtgaggtt ctcttttact gttatgtcca ttacggttca agcagaaggt
g---aggaag a--------- ---------a gcagtcacaa tcttccaaga gctaaaaccc
aactcagagc tctcctgcag gcccctgtgt ttgatgttcg tggatgagtc tgatcatgag
atgctgactg ccatcttggg tcctgtagtg gcagaacgta gagctatgaa ggagagtcgc
ctcattttgt ccataggtgg gcttcttcgt tcctttcgct tttacttccg aggcacaggc
tatgatgaga agatggtgag agaaatggaa gggttggagg cttcaggctc cacttacatc
tgcacactgt gtgactccac acgagctgat gcctctcaga acatggtgct gcactctatc
acccgaagcc atgaggaaaa cctt-gagcg ctatgagatt tggagaacca accctttctc
tgagtctgca gatgagctgc gggatcgagt gaaaggggtt tcagctaagc cttttatgga
gacccaggct actctggatg ccttgcactg tgacattggc aatgctaccg agttttacaa
ratattccaa gatgagatcg gcgaaatgta c---ctgaaa cacaat---- --ccaactcg
agaggagcgc cgacgctggc gatcagccct tgacaagcag ctgaggaaga aggtgaagct
aaagccagtg atgaggatga atggaaacta tgcccggcgg ctgatgaccc gtgaggctgt
ggaggtggtg tgtgagctgg ttccttcaga ggagcgccgt aaggccctga gagagctgat
ggagctgtac atccagatga agcctgtgtg gcggtccact tgcccagcca gagactgccc
cgatcaactc tgccgttaca gcttcaactc ccaacgcttt gctgaactct tgtccaccac
attcaaatac cgttatgatg gcaagattac caactac-ct ccacaagact ttggcccatg
tgcc
>Poeciliidae_Priapichthys_annectens_1_1
tttgaatggc agccggctct caaaaacgtg tccacatctt gtaatgttgg catcataaat
gggctgtcag gatggacatc ttcgttagat gactccccag ctgacaccat cacccggcgc
tttcgctatg atgtggcact tgttgcagca ctgaaggacc ttgaggagga catcatggag
ggtctgagag acactggaat ggaagacagc gcttgcacct tgggctttag agtcatgatc
aaggagtgct gtgatggcat gggtgatgtt agcgaaaagc atggtggagg accagcagtt
cctgagaagg ctgttcgctt ctctttcact gttatgtctg tctctatcca ggctgaagat
g---aacagg a--------- ---------g gaggtcacaa tttttacaga gccaaagccc
aattctgaac tatcctgtaa gcccctatgc cttatgtttg tggatgagtc agaccacgag
actctcactg ctgttttggg gcccatagtt gcagaacgaa atgcgatgaa agagagcagg
ctcattctat ctatgggcgg tatgccacgc tcctttcgct tccacttcag gggcacaggg
tatgatgaaa agatggtgcg tgaaatggag ggcctggaag cttcgggatc tacatatatc
tgtactttgt gtgactccac tcgagcagag gctgctcaaa acatggtgtt acactccatc
acccgcagcc atgatgagaa tctg-gaacg ttatgaaata tggagaacca accccttttc
tgagtctgta gatgagctac gagacagagt caaaggagtc tcggccaagc cctttttgga
gacccagccc acgctagatg cattgcactg cgacataggc aatgccactg aattctacaa
aatcttccag gatgaaattg gagaagtgtt t---aaaaac cccaac---- --cccagcag
agaggatcgg cgcagctgga gggcagcctt ggataaacag ctgaggaaga agatgaagct
taaaccagtg atgaggatga atgggaacta tgcccgaagg ttaatgacca tggaggctac
cgaggttgtt tgtgaactgg tgccctcaga ggagaggaga gaggtcctga gggaactcat
gaggctctac ctccagatga aacctgtgtg gcgtgccacc tgtccagcca aggagtgccc
cgaccagctg tgccgctaca gttttaactc ccagcgcttt gccgacctgc tctccgctac
cttcaagtac aggtacaatg gaaaaataac caactac-ct gcacaagacc ctggcccatg
tgcc
>Loricariidae_Pseudancistrus_barbatus_1_1
nnnnnnnnnn nnnnnnnnnn nnnnnnngtc tccagctcat ggaatgtagg tatcattgat
gggctttctg ggtggagagc atccgtagac gatgtaccag cagacaccat ttctagaagg
tttcgctacg atgtggcact agtgtcagct cttaaagact tggaggagga catcatggag
ggactgagag agaggggtat agatgatagc acctgtacct cagggttcac cgtggtggtt
aaggagtcat gcgatggcat gggagatgtc agtgagaagc aaggatgtgg cccagcagtc
ccggaaaagg cagtgagatt ctcgtttaca gtgatgtcca tctcctttaa agctgaaggt
g---aggaag a--------- ---------t gcagtcacaa tcttccagga gaaaaagcct
aactctgagc tatcctgcag gccattgtgc ctcatgttcg ttgatgagtc tgatcacgag
atgctgacag ctatcttggg gcctgtagtg gcagagcgta aagccatgaa ggagagtcgc
ctcatactct ctataggtgg actccttcgt tcctttcgct ttttcttccg atccacaggt
tgtgacgaga agatggtgag agacatggaa ggtttggagg ctgctggctc tacgtatatc
tgtacattgt gtgattccac acgagctgaa gcctctcaga acatggtgct tcattccatc
accagaagcc atgatgaaaa cctt-gagcg ctatgagata tggaggacta acccattttc
agagtctgca gaggaactgc gtgatcgagt caaaggggtc tcagccaaac cctttatgga
gacacagccc acattagatg ccctacactg tgatattggc aatgctactg agttctataa
gatctttcag gatgagattg gcgaagtgta t---ctgaaa aataac---- --ccaacccg
tgaacagcgc cggagctgga ggtcagccct agacaaacag ctgagaaaaa agctgaagct
gaaaccagtg atgaggatga acgggaacta tgcccggcga ttaatgannn nnnnnnnnnn
nnnnnnnnnn nnnnnnnnnn nnnnnnnnnn nnnnnnnnnn nnnnnnnnnn nnnnnnnnnn
nnnnnnnnnn nnnnnnnnnn nnnnnnnnnn nnnnnnnnnn nnnnnnnnnn nnnnnnnnnn
nnnnnnnnnn nnnnnnnnnn nnnnnnnnnn nnnnnnnnnn nnnnnnnnnn nnnnnnnnnn
nnnnnnnnnn nnnnnnnnnn nnnnnnnnnn nnnnnnnnnn nnnnnnnnnn nnnnnnnnnn
nnnn
>Loricariidae_Pseudancistrus_barbatus_2_1
nnnnnnnnnn nnnnnnnnnn nnnnaatgtc tccagctcat ggaatgtagg tatcattgat
gggctttctg ggtggagagc atccgtagac gatgtaccag cagacaccat ttctagaagg
tttcgctacg atgtggcact agtgtcagct cttaaagact tggaggagga catcatggag
ggactgagag agmggggtat agatgatagc acctgtacct cagggttcac cgtggtggtt
aaggagtcat gcgatggcat gggagatgtc agtgagaagc aaggatgtgg cccagcagtc
ccggaaaagg cagtgagatt ctcgtttaca gtgatgtcca tctcctttaa agctgaaggt
g---aggaag a--------- ---------t gcagtcacaa tcttccagga gaaaaagcct
aactckgagc tatcctgcag gccattgtgc ctcatgttcg ttgatgagtc tgatcacgag
atgctgacag ctatcttggg gcctgtagtg gcagagcgta aagccatgaa ggagagtcgc
ctcatactct ctataggtgg actccttcgt tcctttcgct ttttcttccg atccacaggt
tgtgacgaga agatggtgag agacatggaa ggtttggagg ctgctggctc tacgtatatc
tgtacattgt gtgattccac acgagctgaa gcctctcaga acatggtgct tcattccatc
accagaagcc atgatgaaaa cctt-gagcg ctatgagata tggaggacta acccattttc
agagtctgca gaggaactgc gtgatcgagt caaaggggtc tcagccaaac cctttatgga
gacacagccc acattagatg ccctacactg tgatattggc aatgctactg agttctataa
gatctttcag gatgagattg gcgaagtgta t---ctgaaa aataac---- --ccaacccg
tgaacagcgc cggagctgga ggtcagccct agacaaacag ctgagaaaaa agctgaagct
gaaaccagtg atgaggatga acgggaacta tgcccggcga ttaatgaccc gtgnnnnnnn
nnnnnnnnnn nnnnnnnnnn nnnnnnnnnn nnnnnnnnnn nnnnnnnnnn nnnnnnnnnn
nnnnnnnnnn nnnnnnnnnn nnnnnnnnnn nnnnnnnnnn nnnnnnnnnn nnnnnnnnnn
nnnnnnnnnn nnnnnnnnnn nnnnnnnnnn nnnnnnnnnn nnnnnnnnnn nnnnnnnnnn
nnnnnnnnnn nnnnnnnnnn nnnnnnnnnn nnnnnnnnnn nnnnnnnnnn nnnnnnnnnn
nnnn
>Acestrorhynchidae_Acestrorhynchus_falcatus_1_1
nnnnnnnnnn nnnnnnnnnn nnnnnnngtg tccagtgctt ggaacatagg catcattgat
gggctctctg gctggacagc ctctgtagat gatgtacccg cagacaccat caccagaagg
ttccgatatg atgttgcact agtatcggct ctaaaagact tggaggagga catcatggag
ggattaaggg aaaaaaggtt ggatgacagc acatgcacat caggtttcac cgttgtagtc
aaggaagcat gtgatggcat gggtgatgtc agcgagaagc atggaggagg accggctgtt
cctgagaagg ctgtgagatt ctcttttaca gtgatgtcca tcactgttca agctgaaggt
g---aggaag a--------- ---------a gcggtcacaa tcttccagga gccaaagcct
aactctgagc tgtcctgtag gccactgtgc ctcatgtttg tagatgaatc tgatcatgag
atgctgactg ccatcttggg tcctgtagtc acagagcgta aatcgatgaa ggacagtcgc
ctcattctgt ctattggtgg gcttcttcgt tcttttcgct tcttgtttcg aggcacaggc
tatgatgaga aaatggtgag ggaaatggaa ggtttggagg cttcaggttc tacctacatt
tgcactttat gtgactccac acgagctgaa gcatctcaaa acatggtgct gcactcaatt
cctcgaagcc atgaggaaaa cctt-gagcg ttatgagatt tggaggacca accctttctc
tgagtctgca gaggaactgc gtgatcgggt caaaggagtc tcagctaagc ctttcatgga
gacccagacc aggctagatg ccttgcactg tgacatagga aatgctacgg agttctacaa
gatattccag gatgagatag gtgaaatgta c---cagaaa accaac---- --ccacctcg
cgaggaacgc cgacggtggc ggacagccct tgacaagcaa ctgaggaaga agatgaagct
gaagccagtg atgaggatga acgggaagta cgcccgacgg ttgatgacac gtgaggctgt
ggaagtggta tgtgaattgg ttccttcaga ggatcgtcgc aaggctctga aagagctcat
ggagttgtat ctccagatga agcccgtgtg gcgctctacc tgcccagcca gagactgccc
tgatcaattc tgccgttaca gctacaactc gcaatgcttc gctgaactct tatcctctac
attcaaatat cgttatgatg gcaaaattac caactac-ct ccacaagacg ctggcccatg
ttcc
>Acestrorhynchidae_Acestrorhynchus_lacustris_1_1
nnnnnnnnnn nnnnnnnnnn nnnnnnngtg tctacctctt ggaatatagg catcatcgat
ggtctctctg gctggacagc ctctgtagat gatgtaccag cagacaccat ttctagaagg
tttcgctatg atgttgcgct agtatcagca cttaaagact tagaggagga cataatggag
ggcttgagag agagaggact ggatgacagc acctgcacat caggtttcac tgtggtaatc
aaagagtcat gtgatggcat gggagatgtc agcgagaagc atggaggagg accagccatt
cctgagaagg ctgtgagatt ttcttttaca gtgatgtcca tcactgttca agctgagggt
g---aggagg a--------- ---------a gcggttacaa tcttccagga gcaaaagcca
aactcagagc tgtcctgcag gcccctgtgc ctcatgtttg tggacgagtc tgatcatgag
atgctgaccg ctatcttggg tcctgtagtg gcagagcgta aagctatgaa agagagtagg
cttattctat ccataggtgg gctctttcgt tcctttcgct tcttcttccg aggcacaggc
tatgatgaaa agatggtgag agaaatggaa gggttagagg cttcaggctc cacttatgtt
tgtaccttgt gtgactccac acgagctgaa gcctctcaaa acatggttct gcactccatc
actcgaagcc atgatgaaaa cctt-gagcg ctatgaaatc tggaggacca atcctttctc
tgagtctgca gatgaactgc gggatcgggt caaaggggtc tcagctaagc ctttcatgga
gacccagccc acactagatg ccttgcactg tgacattggc aatgcaactg agttctacaa
gatattccag gatgagattg gtgaaatgta c---cagaaa aacaac---- --ccgcctcg
agaagaacgg cgacgttggc gttcggctct tgacaagcaa ctgaggaaaa aattgaagct
gaagccagtg atgaggatga atggaaacta tgctcggcgg cttatgaccc gtgaagctgt
ggatgtagtg tgtgagctgg ttccttcaga ggagcgtcgc aaggctctga cagaattgat
ggagttgtac atccagatga agcctgtgtg gcgctcgacc tgccccgcaa gagactgtcc
tgatcaactc tgccgttaca gctacaactc gcaatgcttt gctgagctcc tgtccactac
attcaagtat cgctatgatg gcaagattac caactac-ct cnnnnnnnnn nnnnnnnnnn
nnnn
>Acestrorhynchidae_Acestrorhynchus_pantaneiro_1_1
nnnnnnnnnn nnnnnnnnnn nnnnnnngtg tctacctctt ggaatgtagg catcatcgat
ggtctctctg gctggacagc ctctgtagat gatgtaccag cagacaccat ttctagaagg
tttcgctatg atgttgcgct agtatcagca cttaaagact tagaggagga cataatggag
ggtttgagag agagaggact ggatgacagc acctgcacat caggtttcac tgtggtaatc
aaagagtcat gtgatggcat gggagatgtc agcgagaagc atggaggagg accagccatt
cctgagaagg ctgtgagatt ttcttttacg gtgatgtcca tcactgttca aactgatggt
g---aggagg a--------- ---------a gcggttacaa tcttccagga gcaaaagcca
aactcagagc tgtcctgcag gcccctgtgc ctcatgtttg tggatgagtc tgatcatgag
atgctgactg ctatcttggg tcctgtagtg gcagagcgta aagctatgaa agagagtagg
cttattctat ccataggtgg actctttcgt tcctttcgct tctacttcct aggcacaggc
tatgatgaaa agatggtgag agaaatggaa gggttagagg cttcaggctc cacttatgtt
tgtaccttgt gtgactccac acgagctgaa gcctctcaaa acatggttct gcactccatc
actcgaagcc atgatgaaaa cctt-gaacg ctatgagatc tggaggacca atcctttctc
tgagtctgca gatgaactgc gggatcgggt caaaggggtc tcagctaagc ctttcatgga
gacccagccc acactagatg ccttgcactg tgacattggc aatgcaactg aattctacaa
gatattccag gatgagatcg gtgaaatgta c---cagaaa aacaac---- --ccgcctcg
agaagaacgg cggcgctggc gttcgactct tgacaagcaa ctgaggaaaa aattgaagct
gaagccagtg atgagaatga atggaaacta tgctcggcgg cttatgaccc gtgaagctgt
acatgtagtg tgtgagctgg ttccttcaga ggagcgtcgc aaggctctga cagaattgat
ggagttgtac ctccagatga agcctgtctg gcgctcgacc tgccccgcaa gagactgccc
tgatcaactc tgccgttaca gctacaactc acaatgcttt gctgagatcc tgtccactac
attcaagtat cgctatgatg gcaagattac caactnnnnn nnnnnnnnnn nnnnnnnnnn
nnnn
>Atherinopsidae_Atherinella_argentea_1_1
tttgaatggc agccagctct caagaatgtg gcaacatctt gcaatattgg cattattaat
gggctctctg gatggatgtc ttccctggat gactcgccag ctgacacgat cactcgacgc
tttcgctatg atgtggcact ggtggcggca ctaaaagatc tggaggagga catcatggag
ggaytgagag aaagtggcat ggaagatagt gcttgcacct caggcttcag cgtaatgatc
aaggagtgct gtgatggcat gggcgacgtc agtgagaaac atggcggcgg cccagttgtt
cccgagaaag ccgtccgctt ctctttcacc gttatgtctg tttctgtccg ggcagagggc
g---aacagg a--------- ---------a gaggtcacca ttttcaggga gccaaagcca
aactcagagc tgtcctgcaa gcccctttgc ctgatgtttg tggacgagtc agaccacgag
actctcacag ccgtcctggg gcccatagtt gccgagcgta atgcaatgaa agagagccgg
cttatcttgt ctgtgggagg cctgctgcgc tccttccgtt tccacttcag gggtacggga
tatgacgaaa aaatggtgcg tgatatggag ggcttggaag cctcagggtc cacttatgtc
tgcactctgt gcgactccac tcgtgcagag gctgcccaaa acatggtgtt acattccatc
acccgcaatc acgacgaaaa ccta-gatcg ttatgaaata tggagaacca acccattttc
tgagtctgtg gaggagctcc gtgacagagt caaaggagtc tccgccaagc ccttcatgga
gatgcagccc acattagatg cgctacactg tgacattgga aatgccactg aattctacaa
aatctttcag gacgagattg gggaggtgta c---aaaaag gtcanc---- --cccagtcg
cgaagagcgg cgcagctgga gggcagcctt agacaaacag ctgaggaaga aaatgaagct
taaaccagtg atgaggatga atgggaacta tgctcgcagg ctaatgaccc tggaggctgt
ggaggtggtg tgcgagctgg tgccctcaga ggagaggaga gaggccctga gggagctcat
gaagctctac ctccagatga agcctgtgtg gcgcgcgacc tgcccggcta aggaatgtcc
tgaccagctg tgccgctaca gcttcaactc ccagcacttt gccgacctcc tgtcctctac
cttcaaatat aggtacaatg gaaagataac caattac-ct gcacaagacc ctggcccacg
tgcc
>Atherinopsidae_Atherinella_crystallina_1_1
tttgaatggc agccagctct caagaatgtg tcaacatctt gcaatattgg cattattaat
gggctctcag gatggatgtc ttccctggat gactcgccag ctgacacgat cactcgacgc
tttcgctatg atgtggcact ggtggcggca ctaaaagatc tggaggagga catcatggag
ggactgagag aaagcgggat ggaggatagt gcttgcacct caggcttcag cgtaatgatc
aaggaatgct gtgatggcat gggcgacgtc agtgagaaac acggcggcgg cccagttgtt
cctgagaaag ccgtccggtt ctctttcact gttatgtctg tttctgttca ggcagaggac
g---aacagg a--------- ---------a gaggtcacca ttttcaggga gccaaagcca
aactcagagc tgtcctgtaa gcccctttgc ctgatgtttg tggacgagtc agaccacgag
actctcacag ccgtcctggg gcccatagtt gcagagcgta atgcaatgaa agagagccgg
cttatcttgt ctgtgggagg tctgctgcgc tcctttcgtt tccatttcag gggtacggga
tatgatgaaa aaatggtgcg tgatatggag ggcttggaag cctcagggtc cacctatgtc
tgcactctgt gcgactccac tcgtgcagag gctgcccaaa acatggtgtt acattccatc
acccgcaatc acgatgaaaa ccta-gatcg ttacgaaata tggagaacca acccattttc
tgagtctgtg gaggagctgc gtgacagagt caaaggagtc tctgccaagc ccttcatgga
gatgcagccc acattagatg cgctacactg tgacattgga aatgccactg aattctacaa
aatctttcag gacgagattg gggaggtgta c---aaaaag gtcaac---- --cccagtcg
cgaagagcgg cgcagctgga gggcagcctt agataaacag ctgaggaaga aaatgaagct
taaaccagtg atgaggatga atgggaacta tgctcgcagg ctaatgaccc tggaggctgt
ggaggtggtg tgcgagctgg tgccctcaga ggagaggaga gaggccctga gggagctcat
gaagctctac ctccagatga agcctgtgtg gcgcgcgacc tgcccggcta aggaatgtcc
tgaccagctg tgccgctaca gcttcaactc ccagcacttt gccgacctcc tgtcctctac
cttcaaatat aggtacaatg gaaagataac caattac-ct gcacaagacc ctggcccacg
tgcc
>Atherinopsidae_Atherinella_guatemalensis_1_1
tttgaatggc agccagctct caagaatgtg tcaacatctt gcaatattgg cattattaat
gggctctcag gatggatgtc ttccctggat gactcgccag ccgacacgat cactcgacgc
tttcgctatg atgtggcact ggtggcggca ctaaaagatc tggaggagga catcatggag
ggactgagag aaagtgggat ggaagatagt gcttgcacct caggcttcag cgtaatgatc
aaggaatgct gtgatggcat gggcgacgtc agcgagaaac acggcggcgg cccagttgtt
cctgagaaag ccgtccgctt ctctttcact gttatgtctg tttctgtcca ggcagaggac
g---agcacg a--------- ---------a gaggtcacca ttttcaggga gccaaagcca
aactcagagc tgtcctgtaa gcccctctgc ctgatgtttg tggacgagtc tgaccacgag
actctcacag ccgtcctggg gcccatagtt gcagagcgta atgcaatgaa agagagccgg
ctgatcttgt ctgtgggagg tctgctgcgc tcctttcgtt tccatttcag gggtacggga
tatgacgaaa aaatggtgcg ggatatggag ggcttggaag cctcagggtc cacttatgtc
tgcactctgt gcgactccac tcgtgcagag gctgcccaaa acatggtgtt acattccatc
acccgcaatc acgatgagaa ccta-gatcg ttacgaaata tggagaacca acccattttc
tgagtctgtg gaggagctgc gtgacagagt caaaggagtc tctgccaagc ccttcatgga
gatgcagccc acattagatg cgctacactg tgacattgga aatgccactg aattctacaa
aatctttcag gacgagattg gggaggtgta c---aaaaag gtcaac---- --cccagccg
cgaagaacgg cgcggctgga gggcagcctt ggataaacag ctgaggaaga aaatgaagct
taaaccagtg atgaggatga atgggaacta tgctcgcagg ctaatgaccc tggaggctgt
ggaggtggtg tgcgagctgg tgccctcaga ggagaggaga gaggccctga gggagctcat
gaagctctac ctccagatga agcctgtgtg gcgcgcgacc tgcccggcta aggaatgtcc
tgaccagctg tgccgctaca gcttcaactc ccagcacttt gccgacctcc tgtcctctac
cttcaaatat aggtacaatg gaaagataac caattac-ct gcacaagacc ctggcccacg
tgcc
>Atherinopsidae_Atherinella_marvelae_1_1
tttgaatggc aaccagctct caagaatgtg tcaacatctt gcaatattgg cattattaat
gggctctctg gatggatgtc ttccctggat gactcgccag ctgacacaat cactcggcgc
tttcgctatg atgtggcact ggtggcggca ctaaaagatc tggaggagga catcatggag
ggactgagag aaagtgggat ggaagatagt gcttgcacct cagacttcag cgtaatgatc
aaggaatgct gtgatggcat gggcgatgtc agtgagaaac atggcggcgg cccagttgtt
cctgagaaag ccgtccggtt ctctttcact gttatgtctg tttctgtcca ggacgaggac
a---aacaga a--------- ---------a gaggtcacca ttttcaggga gccaaagcca
aactcagagc tgtcctgtaa gcccctttgc ctgatgtttg tggacgagtc agaccacgag
accctcacag ccgtcctggg gcccatagtt gcagagcgta atgcaatgaa agagagccgg
ctcatcttgt ctgtgggagg tctgctgcgc tcctttcgtt tccatttcag gggtacggga
tatgacgaaa aaatggtgcg tgatatggag ggcttggaag cctcagggtc cacttatgtc
tgcactctgt gcgactccac tcgtgcagag gctgcccaaa acatggtgtt acattccatc
acccgcaatc acgatgaaaa ccta-gatcg ttatgaaata tggagaacca acccattttc
tgagtctgtg gaggagctgc gtgacagagt caaaggagtc tctgccaagc ccttcatgga
gatgcagccc acattagatg cgctacactg tgacattgga aatgccactg aattctacaa
aatctttcag gacgagattg gggaggtgta c---aaaaag gtcaac---- --cccagtcg
cgaagaacgg cgcagctgga gggcagcctt agataaacag ctgaggaaga aaatgaagct
taaaccagtg atgaggatga atgggaacta tgctcgcagg ctaatgaccc tggaggctgt
ggaggtggtg tgcgagctgg tgccctcaga ggagaggaga gaggccctga gggagcttat
gaagctctac ctccagatga agcctgtgtg gcgcgcgacc tgcccggcta aggaatgtcc
tgaccagctg tgccgctaca gcttcaactc ccagtacttt gccgacctcc tgtcctctac
cttcaaatat aggtacaatg gaaagataac caattac-ct gcacaagacc ctggcccacg
tgcc
>Atherinopsidae_Atherinella_milleri_1_1
tttgaatggc aaccagctct caagaatgtg tcaacatctt gcaatattgg cattattaat
gggctctctg gatggatgtc ttccctggat gactcgccag ctgacacgat cactcggcgc
tttcgctatg atgtggcact ggtggcggca ctaaaagatc tggaggagga catcatggag
ggactgagag aaagtgggat ggaagatagt gcttgcacct caggcttcag cgtaatgatc
aaggaatgct gtgatggcat gggcgatgtc agtgagaaac atggcggcgg cccagttgtt
cctgagaaag ccgtccggtt ctctttcact gttatgtctg tttctgtcca ggacgaggac
a---aacaga a--------- ---------a gaggtcacca ttttcaggga gccaaagcca
aactcagagc tgtcctgtaa gcccctttgc ctgatgtttg tggacgagtc agaccacgag
accctcacag ccgtcctggg gcccatagtt gcagagcgta atgcaatgaa agagagccgg
ctcatcttgt ctgttggagg tctgctgcgc tcctttcgtt tccatttcag gggtacggga
tatgacgaaa aaatggtgcg tgatatggag ggcttggaag cctcagggtc cacttatgtc
tgcactctgt gcgactccac tcgtgcagag gctgcccaaa acatggtgtt acattccatc
acccgcaatc acgatgaaaa ccta-gatcg ttatgaaata tggagaacca acccattttc
tgagtctgtg gaggagctgc gtgacagagt caaaggagtc tctgccaagc ccttcatgga
gatgcagccc acattagatg cgctacactg tgacattgga aatgccactg aattctacaa
aatctttcag gacgagattg gggaggtgta c---aaaaag gtcaac---- --cccagtcg
cgaagaacgg cgcagctgga gggcagcctt agataaacag ctgaggaaga aaatgaagct
taaaccagtg atgaggatga atgggaacta ygctcgcagg ctaatgaccc tggaggctgt
ggaggtggtg tgcgagctgg tgccctcaga ggagaggaga gaggccctga gggagcttat
gaagctctac ctccagatga agcctgtktg gcgcgcgacc tgcccggcta aggaatgtcc
tgaccagctg tgccgctaca gcttcaactc ccagtacttt gccgacctcc tgtcctctac
cttcaaatat aggtacaatg gaaagataac caattac-ct gcacaagacc ctggcccacg
tgcc
>Atherinopsidae_Atherinella_pellosemeion_1_1
tttgaatggc agccagctct caagaatgtg tcaacatctt gcaatattgg cattattaat
gggctctcag gatggatgtc ttccctggat gactcgccag ctgacacgat cactcgacgc
tttcgctatg atgtggcact ggtggcggca ctaaaagatc tggaggagga catcatggag
ggactgagag aaagcgggat ggaggatagt gcttgcacct caggcttcag cgtaatgatc
aaggaatgct gtgatggcat gggcgacgtc agtgagaaac acggcggcgg cccagttgtt
cctgagaaag ccgtccggtt ctctttcact gttatgtctg tttctgttca ggcagaggat
g---aacagg a--------- ---------a gaggtcacca ttttcaggga gccaaagcca
aactcagagc tgtcctgtaa gcccctttgc ctgatgtttg tggacgagtc agaccacgag
actctcacag ccgtcctggg gcccatagtt gcagagcgta atgcaatgaa agagagccgg
cttatcttgt ctgtgggagg tctgctgcgc tcctttcgtt tccatttcag gggtacggga
tatgatgaaa aaatggtgcg tgatatggag ggcttggaag cctcagggtc cacctatgtc
tgcactctgt gcgactccac tcgtgcagag gctgcccaaa acatggtgtt acattccatc
acccgcaatc acgatgaaaa ccta-gatcg ttacgaaata tggagaacca acccattttc
tgagtctgtg gaggagctgc gtgacagagt caaaggagtc tctgccaagc ccttcatgga
gatgcagccc acattagatg cgctacactg tgacattgga aatgccactg aattctacaa
aatctttcag gacgagattg gggaggtgta c---aaaaag gtcaac---- --cccagtcg
cgaagagcgg cgcagctgga gggcagcctt agataaacag ctgaggaaga aaatgaagct
taaaccagtg atgaggatga atgggaacta tgctcgcagg ctaatgaccc tggaggctgt
ggaggtggtg tgcgagctgg tgccctcaga ggagaggaga gaggccctga gggagctcat
gaagctctac ctccagatga agcctgtgtg gcgcgcgacc tgcccggcta aggaatgtcc
tgaccagctg tgccgctaca gcttcaactc ccagcacttt gccgacctcc tgtcctctac
cttcaaatat aggtacaatg gaaagataac caattac-ct gcacaagacc ctggcccacg
tgcc
>Atherinopsidae_Atherinella_sallei_1_1
tttgaatggc agccagctct caagaatgtg tcaacatctt gcaatattgg cattattaat
gggctctctg gatggatgtc ttccctggat gactcgccag ctgacacgat cactcggcgc
tttcgctatg atgtggcact ggtggcggca ctaaaagatc tggaggagga catcatggag
ggactgagag aaagtgggat ggaagatagt gcttgcacct caggcttcag cgtaatgatc
aaggaatgct gtgatggcat gggcgatgtc agtgagaaac atggcggcgg cccagttgtt
cctgagaaag ccgtccggtt ctctttcact gttatgtctg tttctgtcca ggcagaggac
g---aacaga a--------- ---------a gaggtcacca ttttcaggga gccaaagcca
aactcagagc tgtcctgtaa gcccctttgc ctgatgtttg tggacgagtc agaccacgag
actctcacag ccgtcctggg ccccatagtt gcagagcgta acgcaatgaa agagagccgt
cttatcttgt ctgtgggagg tctgctgcgc tcctttcgtt tccatttcag gggtacggga
tatgacgaaa aaatggtgcg tgatatggag ggcttggaag cctcagggtc cacttatgtc
tgcactctgt gcgactccac tcgtgcagag gctgcccaaa acatggtgtt acattccatc
acccgcaatc acgatgaaaa ccta-gatcg ttatgaaata tggagaacca acccattttc
tgagtctgtg gaggagctgc gtgacagagt caaaggagtc tctgccaagc ccttcatgga
gatgcagccc acattagatg ctctacactg tgacattgga aatgccactg aattttacaa
aatctttcag gacgaaattg gggaggtgta c---aaaaag gtcaac---- --cccagtcg
cgaagaacgg cgcagctgga gggcagcctt agataaacag ctgaggaaga aaatgaagct
taaaccagtg atgaggatga atgggaacta cgctcgcagg ctaatgaccc tggaggctgt
ggaggtggtg tgcgagctgg tgccctcaga ggagaggaga gaggccctga gggagcttat
gaagctctac ctccagatga agcccgtgtg gcgcgcaacc tgcccggcta aggaatgtcc
tgaccagctg tgccgctaca gcttcaactc ccagcacttt gccgacctcc tgtcctctac
cttcaaatat aggtacaatg gaaagataac caattac-ct gcacaagacc ctggcccacg
tgcc
>Atherinopsidae_Atherinella_schultzi_1_1
tttgaatggc agccagctct caagaatgtg tcaacatctt gcaacattgg cattattaat
gggctctctg gatggatgtc ttccctggat gactcgccag ctgacacgat cactcgacgc
tttcgctatg atgtggcact ggtggcggca ctgaaagatc tggaggagga catcatggag
ggactgagag aaagtggaat ggaagatagt gcttgcacct caggcttcag cgtaatgatc
aaggaatgct gtgatggcat gggcgatgtc agtgagaaac atggcggcgg cccagttgtt
cctgagaaag ccgtccggtt ctctttcact gttatgtctg tttctgtcca ggcagaagac
g---aacagg a--------- ---------a gaggtcacca ttttcagaga gccaaagcca
aactcagaac tgtcctgtaa gcccctttgc ctgatgtttg tggacgagtc agaccacgag
actctcacag ctgtcctggg gcccatagtt gcagagcgca atgcaatgaa agagagccgg
cttatcttgt ctgtgggagg tctgctgcgc tcctttcgtt tccatttcag gggcacggga
tatgacgaaa aaatggtgcg tgatatggag ggcttggaag cctcagggtc cacttatgtc
tgcactctgt gcgactccag tcgtgcagag gcttcccaaa acatggtgtt acattccatc
acccgcaatc acgatgaaaa ccta-gatcg ctatgaaata tggagaacca acccattttc
tgagtccatg gaagagctgc gtgacagagt aaaaggagtc tctgccaagc ccttcatgga
gatgcagccc acattagatg cgctacactg tgacattgga aatgccactg aattctacaa
aatctttcag gatgagattg gggaggtgta c---aaaaag gtcaac---- --cccagtcg
cgaagaacgg cgcagctgga gggcagcctt agataaacag ctgaggaaga aaatgaagct
aaaacctgtg atgaggatga atgggaacta tgctcgcaag ctaatgaccc tggaggctgt
ggaggtggtg tgcgagctgg tgccctcaga ggacaggaga gaggccctga gggagcttat
gaagctctac ctccagatga agcccgtgtg gcgcgcgacc tgcccggcta aggaatgtcc
tgaccagctg tgccgctaca gcttcaactc ccagcacttt gctgacctcc tgtcctctac
cttcaaatat aggtacaacg gaaagataac caattac-ct gcacaagacc ctcgcccacg
tgcc
>Atherinopsidae_Chirostoma_humboldtianum_1_1
tttgaatggc agccagctct aaagaatgtg tcaccatctt gctatattgg catcatcaat
gggctctctg gatggatgtc ttccctggat gactccccag ctgacacaat cacccggcgc
tttcgctatg atgtggcgct ggtggctgca ctgaaagatt tggaggagga catcatggag
ggactgaggg aaagtgggat ggaagatagt gcctgcacct caggcttcag cgtaatgatc
aaggaatgct gtgatggcat gggtgatgtc agtgagaaac atggcggagg accagttgtt
cctgagaaag ctgtccggtt ctctttcact attatgtccg tttctatcca ggcagaggat
g---aacagg a--------- ---------a gaggttacca ttttcagaga gccaaagccc
aactcagagc tgtcctgtaa gcccctttgc ctaatgtttg tggatgagtc agaccacgag
accctcacag ccgtcctggg gcctatagtt gcagagcgta atkcaatgaa agagagccgg
ctcatcttgt ctgtgggagg tctgctgcgc tcctttcgtt tccatttcag gggtacagga
tacgatgaaa aaatggtgcg cgatatggag ggcttggagg cctcaggatc cacttatgtc
tgcactctgt gcgactccag tcgtgcagag gctgcccaaa acatggtgtt acattccgtc
acccgcaatc atgatgaaaa cctg-gatcg ttatgaaata tggagaacca acccattttc
cgagtctatg gatgagctgc gtgacagagt caaaggtgtc tctgccaagc ccttcatgga
gatgcagccc acattagatg cattacactg tgacatcgga aatgccactg agttctacaa
aatctttcaa gacgagatcg gggaggtgta c---aaaaag agcaac---- --cccagtcg
cgaggaacgg cgcagctgga gggcagcctt agacaaacag ctgaggaaga aaatgaagnn
nnnnnnnnnn nnnnnnnnnn nnnnnnnnnn nnnnnnnnnn nnnnnnnnnn nnnnnnnnnn
nnnnnnnnnn nnnnnnnnnn nnnnnnnnnn nnnnnnnnnn nnnnnnnnnn nnnnnnnnnn
nnnnnnnnnn nnnnnnnnnn nnnnnnnnnn nnnnnnnnnn nnnnnnnnnn nnnnnnnnnn
nnnnnnnnnn nnnnnnnnnn nnnnnnnnnn nnnnnnnnnn nnnnnnnnnn nnnnnnnnnn
nnnnnnnnnn nnnnnnnnnn nnnnnnnnnn nnnnnnnnnn nnnnnnnnnn nnnnnnnnnn
nnnn
>Atherinopsidae_Menidia_menidia_2_1
tttgaatggc agcccgctct aaagaatgtg tcaccatctt gctayattgg catcatcaat
ggtctctctg gatggatgtc ttccctggat gacgccccag ctgacacaat cacccggcgc
tttcgctatg atgtggcgct ggtggctgca ctgaaagatt tggaggagga catcatggag
ggactgaggg aaagtgggat ggaagatagc gcttgcacct caggcttcag cgtaatgatc
aaggaatgct gtgatggcat gggtgatgtc agtgagaaac atggcggagg accagctgtt
cctgagaaag ctgtccggtt ctctttcact gttatgtccg tttctatcca ggcagaggat
g---aaaagg a--------- ---------a gaggttacaa ttttcagaga gccaaagccc
aactcagagc tgtcctgtaa gcccctttgc ctaatgtttg tggatgagtc agaccacgag
accctcacag ccgtcctggg gcctatagtt gcagagcgta atgcgatgaa agagagccgg
ctcatcttgt cggtgggagg tctgctgcgc tccttccgtt tccatttcag gggtacagga
tacgatgaaa aaatggtgcg cgatatggag ggcttggagg cctcagggtc cacttatgtc
tgcactctgt gcgactccag tcgtgcagag gctgcccaaa acatggtgtt acattccatc
acccgcaatc acgatgaaaa cctg-gatcg ttatgaaata tggagaacca acccattttc
cgagtctgtg gatgagctgc gtgacagagt caaaggtgtc tctgccaagc ccttcatgga
gatgcagccc acattagatg cgttacactg tgacatcgga aatgccaccg agttctacaa
aatctttcaa gacgagatcg gggaggtgta c---aaaaag agcaac---- --cccagtcg
cgagcaacgg cgctgctgga gggcagcctt agacaaacag ctgaggaaga aaatgaagnn
nnnnnnnnnn nnnnnnnnnn nnnnnnnnnn nnnnnnnnnn nnnnnnnnnn nnnnnnnnnn
nnnnnnnnnn nnnnnnnnnn nnnnnnnnnn nnnnnnnnnn nnnnnnnnnn nnnnnnnnnn
nnnnnnnnnn nnnnnnnnnn nnnnnnnnnn nnnnnnnnnn nnnnnnnnnn nnnnnnnnnn
nnnnnnnnnn nnnnnnnnnn nnnnnnnnnn nnnnnnnnnn nnnnnnnnnn nnnnnnnnnn
nnnnnnnnnn nnnnnnnnnn nnnnnnnnnn nnnnnnnnnn nnnnnnnnnn nnnnnnnnnn
nnnn
>Atherinopsidae_Odontesthes_mauleanum_1_1
tttgaatggc agccagctct caaaaatgtg tccacatctt gcaatgttgg cattattaat
gggctctctg gatggacgtc ctcgttggat gactccccag ctgacaccat cactcggcgc
tttcgctatg atgtggcact ggtggcagca ctaaaggatg tggaggagga cataatggag
gggctgagag agagcgggat ggaagacagc gcgtgcacct cagggttcag cgtcatgatc
aaggaatgct gtgatggcat gggtgatgtt aacgagaaac atggtggagg accagccgtg
cctgagaagg ttgtccgctt ctcgttcact attatgtctg tgtctctcca ggcagaggat
g---agaagg a--------- ---------a gaggttacca ttttcagaga gcccaaacca
aactcagaac tttcctgtaa gcccctttgc ctgatgtttg tggatgagtc agaccatgaa
actctcacag ctgtcttggg gccaatagtt gcagagcgta ttgcaatgaa ggagagcagg
ctcatcctgt ccatgggagg catgctgcgc tcctttcgct tccacttcag gggcacggga
tacgatgaaa aaatggtgcg tgatatggag ggcatggagg cttccgggtc cacttatgtc
tgcactctgt gtgactccac tcgtccagag gctgcccaaa acatggtgtt acattccatc
acccgcaatc atgatgagag ccta-gagcg ttatgaaata tggagaacaa atccattttc
tgagtctgcg gatgagctac gagacagagt caaaggagtc tctgccaagc cctttatgga
gatgcagccc acattagatg cattacactg cgacattggc aatgccactg aattctacaa
aatcttccag gacgagattg gggaggtgtt c---aaaaag gtcaac---- --cccagtcg
ggaggaacgg cgaagctgga gagcagcctt agataaacag ctgaggaaga acattaagct
taaaccagta atgaggatga atgggaacta tgctcgtaag ctaatgaccc tggaggctgt
ggaggtggtg tgtgaactgg tgccctcaga agagaggaga gaggccctaa gggagcttat
gaggctctac atccagatga agcctgtgtg gcgtgccacc tgcccagcca aggaatgccc
tgaccagctg tgccgctaca gctttaactc ccagcgcttt gctgacctcc tctcctctac
cttcaaatat aggtacaatg gaaagataac caattac-ct gcacaagacc ctggctcatg
tgcc
>Atherinopsidae_Poblana_ferdebueni_1_1
nnnnnnnnnn nnnnnnnnnn nnnnnnnnnn nnngcctctt gctatattgg catcatcaat
gggctctctg gatggatgtc ttccctggac gactccccag ctgacacaat cacccggcgc
tttcgctatg atgtggcgct ggtggctgca ctgaaagatt tggaggagga catcatggag
ggactgaggg aaagtgggat ggaagatagt gcctgcacct caggcttcag cgtaatgatc
aaggaatgct gtgatggcat gggtgatgtc agtgagaaac atggcggagg accagttgtt
cctgagaaag ctgtccggtt ctctttcact attatgtccg tttctatcca ggcagaggat
g---aacagg a--------- ---------a gaggttacca ttttcagaga gccaaagccc
aactcagagc tgtcctgtaa gcccctttgc ctaatgtttg tggatgagtc agaccacgag
accctcacag ccgtcctggg gcctatagtt gcagagcgtr gtgcaatgaa agagagccgg
ctcatcttgt ctgtgggagg tctgctgcgc tcctttcgtt tccatttcag gggtacagga
tacgatgaaa aaatggtgcg cgatatggag ggcttggagg cctcaggatc cacttatgtc
tgcactctgt gcgactccag tcgtgcagag gctgcccaaa acatggtgtt acattccatc
acccgcaatc atgatgaaaa cctg-gatcg ttatgaaata tggagaacca acccattttc
cgagtctgtg gatgagctgc gtgacagagt caaaggtgtc tctgccaagc ccttcatgga
gatgcagccc acattagatg cattacactg tgacatcgga aatggcactg agttctacaa
aatctttcaa gacgagatcg gggaggtgta c---aaaaag agcaac---- --cccagtcg
cgaggaacgg cgcagctgga gggcagcctt agacaaacag ctgaggaaga aaatgaagct
aaaaccagta atgaggatga atgggaacta tgctcgcagg ctaatgaccc tggaggctgt
ggaggtggtg tgtgagctgg tgccctcaga ggagaggaga gatgccctga gggagctcat
gaagctctac ctccagatga agcccgtgtg gcgggctacc tgcccagcca aggaatgtcc
tgaccagctg tgccgctaca gctttaactc ccagcacttt gctgacctcc tgtcctctac
cttcaaatat aggtacaatg gaaagataac caattac-ct gcacaagacc ctggcacatg
tacc
>Belonidae_Strongylura_marina_1_1
nnnnnnnnnn nnnnnnnnnn nnnnnnnnnn nnnacatctt gcagggttgg cattttcaat
gggctttttg gatgggcgtt ttcagtggat gactccccag ctgacactat cacttgtcgc
tttcgctatg atgttgcgct ggtggcagca ttaaaggatt tggaagagga catcatggag
gggctgacac agaatgggat ggaagacagt gcttgcacct caggctttaa cgtcatgatc
aaggaatgct gtgatggcat gggggatgtc agcgagaagc atggcggggg accagctgtt
cccgagaaag ctgtccgctt ctctttcact gttatgtctg tctctgtcca gggagaaggt
g---acaatg a--------- ---------a gcagttacaa ttttcactga accaaagcca
aactcagagc tgtcttgtaa accgctttgc ctgatgtttg cagacgagtc agaccacgag
acactcacag ctctcctggg gcctatagtc gcagagcgta atgcaatgaa agagagccgg
ttaatcctat ccataggagg cctgccacgc tcctttcgct tccacttcag gggtacagga
tacgatgaaa agatggtgcg tgagatggag ggcctggagg cctccgggtc aacatacgtc
tgcactctgt gcgactccag ccgcgcggac gctgctcaaa acatggtgtt acattccatc
acccgcagcc atgatgagaa tcta-gaacg ttatgaaata tggagaacca acccattttc
tgagtctgtg gaagagctgc gagacagagt caaaggagtc tctgctaagc cattcatgga
gacgcaaccc acgatagatg cattacactg cgacattggc aatgcagctg aattctacaa
aatcttccag gacgagattg gtgaagtcta c---aaaaaa gtgaac---- --cccagccg
tgaagagcga cgcagctgga gggcagcctt agataaacag ctgaggaaga agatgaagct
taaaccggtg atgaggatga atgggaacta tgcccgcagg ctaatgaccc aggaggctgt
ggaggtggtg tgtgagctgg tgccctcaga ggagagaaga aagacgctga aagagcttat
gaaactctac ctcgagatga agcctgtgtg gcgcgccacc tgcccagcca aggagtgtcc
cgagcagctg tgcggctaca gttttaactc acagcgtttt gctgacctcc tctcttctgc
cttcaaatat aggtacaatg gaaagataac caattac-ct gcacaagact ctggctcacg
tgcc
>Belonidae_Strongylura_timucu_1_1
tttgaatggc agccagctct caagaatgtg tctacatctt gcagcgttgg cattattaat
gggctctctg gatgggcgtt ctcagtggat gactccccag ctgacactat cactcgtcgc
tttcgctatg atgttgcgct ggtggcagca ttaaaggatc tggaagagga catcatggag
gggctgacac agaatgggat ggaagacagt gcttgcacct caggctttaa cgtcatgatc
aaggaatgct gtgatggcat gggggatgtc agcgagaagc atggcggagg accagctatt
cctgagaaag ctgtccgctt ctctttcact gttatgtcta tctctgtcca cggagaaggg
g---acaatg a--------- ---------a gcggttacaa ttttcactga accaaagcca
aactcagagc tgtcttgtaa accgctttgc ctgatgtttg tagacgagtc agaccacgag
acactcacgg ccgtcctggg gcctatagtc gcagagcgta atgcaatgaa agagagccgg
ttaatcctat ccataggagg cttgccacgc tcctttcgct tccacttcag gggtacagga
tacgatgaga agatggtgcg tgagatggag ggcctggagg cctccgggtc aacatacgtc
tgcactctgt gcgactccag ccgtgcggac gctgctcaaa acatggtgtt acattccatc
acccgcagcc atgatgagaa tcta-gaacg ttatgaaata tggagaacca acccattttc
tgagtctgtg gacgagctgc gagacagagt caaaggagtc tctgctaagc cattcatgga
gacgcaaccc accctagatg cattacactg cgacattggc aacgccgctg agttctacaa
aatcttccag gacgagattg gtgaagtcta c---aaaaaa gtgaac---- --cccagccg
cgaagagcga cgtagctgga gggcagcctt agataaacaa ctgaggaaga agatgaagct
taaaccagtg atgaggatga atgggaacta tgcccgcagg ctaatgaccc tagaggctgt
ggaggtggtg tgtgagctgg tgccctcaga ggagaggaga gaggccctga aagagctcgt
gaaactntac attgagatga agcctgtgtg gcgcgccacc tgcccggcca aggagtgtcc
tgagcagctg tgcgcctaca gttttaactc acagcgtttt gcagacctcc tctcttctgc
cttcaaatat aggtacaatg gaaagataac caattac-ct gcacaagacc ctggctcacg
tccc
>Cichlidae_Andinoacara_biseriatus_1_1
tttgaatggc agccagctct caagaatgtg tccccatcct gtaatgttgg cattattaat
gggctctctg gatggtcttc ctcggtggat gacgccccag ctgacactat cactcggcgc
tttcgctatg atgtggcact ggtgtctgct ttaaaggatc tggaggagga catcgtggag
gggctgagag agagtgggat ggaagacagt gcctgcacat caggttttag tgtcatgatc
aaggaatgtt gcgatggcat gggtgatgtc agtgagaagc atggtggagg accagttgtt
cccgagaagg ctgttcgctt ttctttcacc attatgtctg tctctgtcct ggcagaagat
g---aggtgg a--------- ---------g gaggttacca ttttcacaga gccaaagcca
aattcagaac tgtcctgtaa gcctctctgt ctgatgtttg tggatgagtc agatcacgag
acactcacag ctgtcctggg gcccgtagtt gcggagcgta atgcaatgaa agaaagcagg
cttatcttgt ccatcggtgg tctgcctcgc tcctttcgct tccacttcag aggcacggga
tatgatgaga agatggtccg tgagatggag gggctggagg cctctgggtc cacatacatc
tgcactctat gtgactccag tcgcgctgag gcctctcaaa acatggtgct gcactccatc
acccgcaatc atgacgagaa ccta-gaacg ctatgaaata tggagaacca accccttttc
tgagtctgta gatgagctgc gcgacagagt caaaggggtg tctgcgaagc ccttcatgga
aacgcagccc acgctggatg cgttgcactg tgacatcggc aatgctactg aattctacaa
aatcttccag gatgagattg gagaagtgta c---aaaggg gccaac---- --cccagccg
ggaggaacgg cgcagctgga gggcagccct agataaacag ctgaggaaga agatgaagct
taaaccagta atgaggatga atggaaacta tgctcgcaga ctaatgaccc aggaggctgc
ggaggtggtg tgtgagctgg tgccctcaga agagagaagg gaggccctga gggagcttat
gaggctctac ctccagatga agcctgtgtg gcgtgccacc tgcccagcca aggaatgccc
tgacctgcta tgccgctaca gttttaattc ccagcacttt gctgacctcc tctcctctac
cttcaaatat aggtacaatg gaaagataac caattat-ct gcacaagact ctggcccatg
tacc
>Cichlidae_Cichlasoma_orinocense_1_1
tttgaatggc agccagctct caagaatgtg tccccrtcct acaatgttgg cattattaat
gggctctctg gatggtcttc ctcggtggat gacgccccag ctgacactat cactcggcgc
tttcgctatg atgtggcact ggcgtctgct ttaaaggatc tggaggagga catcgtggag
gggctgagag agagtgggat ggaagacagt gcctgcacgt caggttttag tgtcatgatc
aaggaatgct gcgatggcat gggtgatgtc agtgagaagc atggcggagg accagttgtt
cccgagaagg ctgttcgctt ttctttcact attatgtctg tctctgtcct ggcagacgat
g---aggtgg a--------- ---------g gaggttacca ttttcactga gccaaagcca
aattcagaac tgtcctgtaa gcctctctgc ctgatgtttg tggatgagtc agatcacgag
acactcacag ctgtcctggg gcccataatt gcggagcgta acgcaatgaa agaaagcagg
cttatcttgt ccatcggtgg tctgcctcgc tcctttcgct tccacttcag aggcacggga
tatgatgaga agatggtccg tgagatggag gggctggagg cctctggctc cacatacatc
tgcactctat gtgactccag tcgtgctgag gcctctcaaa acatggtgct gcactccatc
acccgcaatc atgacgagaa ccta-gaacg ctatgaaata tggagaacca mccccttttc
tgnnnnnnnn nnnnnnnnnn gtgacagagt taaaggggtg tttgcaaagc ccttcatgga
aacgcagccc acgctggatg cattgcactg tgacatgggc aacgntactg aattctacaa
aatcttccag gatgagattg gagaagtgta c---aaaggg gccaac---- --cccagccg
ggaggaacgg cgcagctgga gggcagccct agataaacag ctgaggaaga agatgaagct
taaaccagta atgaggatga atggaaacta tgctcgcaga ctaatgaccc aggaggctgc
ggaggtggtg tgcgagctgg tgccctcaga agagagaagg gaggccctga gggagcttat
gaggctctac atccagatga agcctgtgtg gcgtgccacc tgcccagcca aggaatgccc
tgacctgcta tgccgctaca gttttaattc ccagcacttt gctgacctcc tctcctctac
cttcaaatat aggtacaatg gaaagataac caattat-ct gcacaagact ctggcccatg
tacc
>Cichlidae_Cincelichthys_pearsei_1_1
tttgaatggc agccagctct caagaatgtg tcaccatcct gtaatgttgg cattattaat
gggctctctg gatggtcttc ctcggtggat gacgccccag ctgacactat cactcggcgc
tttcgctatg atgtggcact ggtgtctgct ttaaaggatc tggaggagga cattgtggag
gggctgagag agagtgggat ggaagacagt gcctgcacat caggttttag tgtcatgatc
aaggaatgtt gcgatggcat gggtgatgtc agtgagaagc atggtggagg accagttgtt
cctgagaagg ctgttcgttt ttctttcact gttatgtctg tctctgtcct gacagacgat
g---aggtgg a--------- ---------g gaggttacca ttttcactga gccaaagcca
aattcagaac tgtcctgtaa gcctctctgc ctgatgtttg tggatgagtc agatcatgag
acactcacag ctgtcctggg gcccataatt gcggagcgta atgcaatgaa agaaagcagg
cttatcttgt ccatcggtgg tctgcctcgc tcctttcgct tccacttccg aggcacggga
tatgatgaga agatggtccg tgagatggag gggctggagg cctctgggtc cacatacatc
tgcactctat gtgactccag tcgtgctgag gcctctcaaa acatggtgct gcactccatc
acccgcaatc atgaagagaa ccta-gaacg ctatgaaata tggagaacca accccttttc
tgagtctgta gatgagctgc gtgacagagt caaaggggtg tctgcaaagc ccttcatgga
gacgcagccc acgctggatg cattgcactg tgacatcggc aatgctactg aattctacaa
aatcttccag gacgagattg gagaagtgta c---aaaagg gccaac---- --cccagtcg
ggaggaacgg cgcagctgga gggcagccct agataagcag ctgaggaaca agatgaagct
nnnnnnnnnn nnnnnnnnnn nnnnnnnnnn nnnnnnnnnn nnnnnnnnnn nnnnnnnnnn
nnnnnnnnnn nnnnnnnnnn nnnnnnnnnn nnnnnnnnnn nnnnnnnnnn nnnnnnnnnn
nnnnnnnnnn nnnnnnnnnn nnnnnnnnnn nnnnnnnnnn nnnnnnnnnn nnnnnnnnnn
nnnnnnnnnn nnnnnnnnnn nnnnnnnnnn nnnnnnnnnn nnnnnnnnnn nnnnnnnnnn
nnnnnnnnnn nnnnnnnnnn nnnnnnnnnn nnnnnnnnnn nnnnnnnnnn nnnnnnnnnn
nnnn
>Cichlidae_Mesoheros_festae_1_1
tttgaatggc agccagctct caagaatgtg tcaccatcct gtaatgttgg cattattaat
gggctctctg gatggtcttc ctcggtggat gacgccccag ctgacactgt cactcggcgt
tttcgctatg atgtggcact ggtgtctgct ttaaaggatc tggaggagga cattgtggag
gggctgagag agagtgggat ggaagacagt gcctgcacat caggttttag tgtcatgatc
aaggaatgtt gcgatggcat gggtgatgtc agtgagaagc atggtggagg accagttgtt
cctgagaagg ctgttcgttt ttctttcact attatgtctg tctctgtcct ggcagacgat
g---aggtgg a--------- ---------g gaggttacca ttttcactga gccaaagcca
aattcagaac tgtcctgtaa gcctctctgc ctgacgtttg tggatgagtc agatcatgag
acactcacag ctgtcctggg gcccatagtt gcggagcgta atgcaatgaa agaaagcagg
cttatcttgt ccatcggtgg tctgcctcgc tcctttcgct tccacttcag aggcacggga
tatgatgaga agatggtccg tgagatggag gggctggagg cctctgggtc cacatacatc
tgcactctat gtgactccac tcgtgctgag gcctctcaaa acatggtgct gcactccatc
acccgcaatc atgaagaaaa ccta-gaacg ctatgaaata tggagaacca accccttttc
tgagtctgta gatgagctgc gtgacagagt caaaggggtg tctgcaaagc ccttcatgga
gacgcagccc acgctggatg cattgcactg tgacatcggc aatgctactg aattctacaa
aatcttccag gatgagattg gagaagtgta c---aaaagg gccaac---- --cccagtcg
ggaggaacgg cgcagctgga gggcagccct agataaacag ctgaggaann nnnnnnnnnn
nnnnnnnnnn nnnnnnnnnn nnnnnnnnnn nnnnnnnnnn nnnnnnnnnn nnnnnnnnnn
nnnnnnnnnn nnnnnnnnnn nnnnnnnnnn nnnnnnnnnn nnnnnnnnnn nnnnnnnnnn
nnnnnnnnnn nnnnnnnnnn nnnnnnnnnn nnnnnnnnnn nnnnnnnnnn nnnnnnnnnn
nnnnnnnnnn nnnnnnnnnn nnnnnnnnnn nnnnnnnnnn nnnnnnnnnn nnnnnnnnnn
nnnnnnnnnn nnnnnnnnnn nnnnnnnnnn nnnnnnnnnn nnnnnnnnnn nnnnnnnnnn
nnnn
>Cichlidae_Neetroplus_nematopus_1_1
tttgaatggc agccagctct caagaatgtg tcaccatcct gtaatgttgg cattattaat
gggctctctg gatggttttc ctcggtggat gacgccccag ctgacactat cactcggcgc
tttcgctatg atgtggcact ggtgtctgct ttaaaggatc tggaggagga cattgtggag
gggctgagag agagtgggat ggaagacagt gcctgcacat caggttttag tgtcatgatc
aaggaatgtt gcgatggcat gggtgatgtc agtgagaagc acggtggagg accagttgtt
cctgagaagg ctgttcgttt ttctttcact attatgtctg tctctgtcct ggcagacgat
g---aggtgg a--------- ---------g gaggttacca ttttcactga gccaaagcca
aattcagaac tgtcctgcaa gcctctctgc ctgatgtttg tggatgagtc agatcatgag
acactcacag ctgtcctggg gcccatagtt gcggagcgta atgcaatgaa agaaagcagg
cttatcttgt ccatcggtgg tctgcctcgc tcctttcgct tccacttcag aggcacggga
tatgatgaga agatggtccg tgagatggag gggctggagg cctctgggtc cacatacatc
tgtactctat gtgactccac tcgtgctgag gcctctcaaa acatggtgct gcactccatc
acccgcaatc atgaagagaa ccta-gaacg ctatgaaata tggagaacca accctttttc
tgagtctgta gatgagctgc gtgacagagt caaaggggtg tctgcaaagc cctttatgga
gacgcagccc acgctggatg cattgcactg tgacattggc aatgctactg aattctacaa
aatcttccag gatgagattg gagaagtgta c---aaaagg gccaac---- --cccagtcg
ggaggaacgg cgcagctgga gggcagccct agataaacag ctgaggaaga agatgaagct
taaaccggta atgaggatga atggaaacta tgctcgcaga ctaatgaccc aggaggctgt
ggaggtggtg tgcgagctgg tgccctcaga agagagaagg gaggccctga gggagctcat
gaggctctac attcagatga agcctgtgtg gcgtgccacc tgcccagcca aggaatgccc
tgacctgctg tgccgctaca gttttaactc ccagcacttt gctgacctcc tctcctctac
cttcaaatat aggtacaatg gaaagataac caattat-ct gcacaagact ctggcccatg
tacc
>Eleotridae_Gobiomorus_maculatus_1_1
tttgaatggc agcccgctct gaagaatgtg tctccctgct gcagcgtggg cattattaat
ggcctctcgg gatggacgtc tgcgctggac gaggccccgg ctgacaccat cactcggaga
ttccgctatg atgtggckct ggtgtcggcg gtgaaggatc tggaggagga cattatggag
ggactgagag acagcgggct ggaggacagc tcgtgcacct ctggcttcaa tatcatgatc
aaggagtcgt gtgacgggat gggagacgtm agygagaagc acggcggagg gcctatggtt
cctgagaaag cagtgcgttt ctccttcacg ataatgtcyg tgtctctcgt gacagatgac
a---gggagg g--------- ---------g gaggtgtcca ttttcaccga aaccaarcca
aactcagagc tgtcctgtaa gcccctatgc ctcacttttg tagatgartc ygatcacgag
accctcacyg ctgtcctggg gcctatagta gcagaacgaa acgccatgaa agagagcaga
ctgatcctgt ccatmggtgg cctgcctcgg tctttccggt tcyacttcag ggggacrggt
tatgatgaga agatggtgcg wgagatggag ggactcgaag cgtcagggtc cacctacgtc
tgcacactgt gtgacaccac cagagctgag gcctctcaaa atatggttct gcactccatc
acccggagcc acgatgaaaa tctg-gaacg atatgaaata tggaggacaa accctttttc
cgagtccgca gatgagcttc gagatagggt caaaggggtg tcggcgaagc ccttcatgga
gacacaaccc acgctggacg cactgcactg tgatatcggt aacgccacag agttttacaa
aatcttccag gacgagatcg gggaggtgta c---gcgaag cctaac---- --cccagcag
agaggagagg cgcagctgga ggacggctct ggacaagcag ctgaggaaga aactacgact
taagcctgta atgaggatga atgggaacta cgcccgcaga ctcatgaccc tggaggctgc
ggaggctgtg tgcgagctgg tgcccacgga ggagcgcaga gaggccctga tggagctcat
gagactctac ctccagatga agcccgtctg gagggcctcg tgcccggcca aggagtgccc
cgaccagctg tgccgctaca gcttcaactc ccagaggttc gccgacctcc tctcctccac
attcaaatac agatacaacg gtaagataac caactac-ct acacaaaact ctagcccacg
tccc
>Loricariidae_Ancistrus_ranunculus_1_1
nnnnnnnnnn nnnnnnnnnn nnnnaagttc tccagctcat ggaatgtagg tatcattgat
gggctttcag gatggagagc atccatagat gatgtaccag cagacactat ttctagaagg
tttcgctatg atgtggcact agtgtcagct cttaaagact tggaggagga catcatggag
ggactgagag agaggggtat agatgacagc acctgtacct cagggttcac tgtggtggtt
aaggagtcat gtgatggcat gggagatgtc agtgagaagc aaggatgtgg cccagcagtt
ccggaaaagg cagtgagatt ctcgtttaca gtgatgtcca tctcctttaa agctgaaggt
g---aggaag a--------- ---------t gcagtcacaa tcttccagga gaaaaagccc
aactctgagc tatcctgcag gccattgtgc ctcatgtttg ttgatgagtc tgatcacgag
atgctgacag ctatcttggg gcctgtagtg gcagagcgta aagccatgaa ggagagtcgc
ctcatactct ctataggtgg actccttcgt tccttccgct ttttcttccg agccacaggt
tgtgacgaga agatggtgag agacatggaa ggtttggagg ctgctggctc tacatatatc
tgtacattgt gtgattccac acgagctgaa gcctctcaga acatggtgct tcattccatc
accagaagcc atgatgaaaa cctt-gatcg ctatgagata tggaggacta acccattttc
agagtctgca gaggaactgc gggatcgagt caaaggggtc tcagccaaac catttatgga
gacacagccc acattagatg ccctacactg tgatattggg aatgctactg agttctataa
gatctttcag gatgagattg gcgaagtgta t---ctgaaa aacaac---- --ccaacccg
tgaacagcgc cggagctgga ggtcagccct agacaaacag ctgagaaaaa aactaaagct
gaaaccagtg atgaggatga acgggaacta tgcccggcga ttaatgaccc gtnnnnnnnn
nnnnnnnnnn nnnnnnnnnn nnnnnnnnnn nnnnnnnnnn nnnnnnnnnn nnnnnnnnnn
nnnnnnnnnn nnnnnnnnnn nnnnnnnnnn nnnnnnnnnn nnnnnnnnnn nnnnnnnnnn
nnnnnnnnnn nnnnnnnnnn nnnnnnnnnn nnnnnnnnnn nnnnnnnnnn nnnnnnnnnn
nnnnnnnnnn nnnnnnnnnn nnnnnnnnnn nnnnnnnnnn nnnnnnnnnn nnnnnnnnnn
nnnn
>Loricariidae_Ancistrus_ranunculus_2_1
nnnnnnnnnn nnnnnnnnnn nnnaaatgtc tccagctcat ggaatgtagg tatcattgat
gggctttcag gatggagagc atccatagat gatgtaccag cagacactat ttctagaagg
tttcgctatg atgtggcact agtgtcagct cttaaagact tggaggagga catcatggag
ggactgagag agaggggtat agatgacagc acctgtacct cagggttcac tgtggtggtt
aaggagtcat gtgatggcat gggagatgtc agtgagaagc aaggatgtgg cccagcagtt
ccggaaaagg cagtgagatt ctcgtttaca gtgatgtcca tctcctttaa agctgaaggt
g---aggaag a--------- ---------t gcagtcacaa tcttccagga gaaaaagccc
aactctgagc tatcctgcag gccattgtgc ctcatgtttg ttgatgagtc tgatcacgag
atgctgacag ctatcttggg gcctgtagtg gcagagcgta aagccatgaa ggagagtcgc
ctcatactct ctataggtgg actccttcgt tccttccgct ttttcttccg agccacaggt
tgtgacgaga agatggtgag agacatggaa ggtttggagg ctgctggctc tacatatatc
tgtacattgt gtgattccac acgagctgaa gcctctcaga acatggtgct tcattccatc
accagaagcc atgatgaaaa cctt-gatcg ctatgagata tggaggacta acccattttc
agagtctgca gaggaactgc gggatcgagt caaaggggtc tcagccaaac catttatgga
gacacagccc acattagatg ccctacactg tgatattggg aatgctactg agttctataa
gatctttcag gatgagattg gcgaagtgta t---ctgaaa aacaac---- --ccaacccg
tgaacagcgc cggagctgga ggtcagccct agacaaacag ctgagaaaaa aactaaagct
gaaaccagtg atgaggatga acgggaacta tgcccggcga ttaatgaccc gtgnnnnnnn
nnnnnnnnnn nnnnnnnnnn nnnnnnnnnn nnnnnnnnnn nnnnnnnnnn nnnnnnnnnn
nnnnnnnnnn nnnnnnnnnn nnnnnnnnnn nnnnnnnnnn nnnnnnnnnn nnnnnnnnnn
nnnnnnnnnn nnnnnnnnnn nnnnnnnnnn nnnnnnnnnn nnnnnnnnnn nnnnnnnnnn
nnnnnnnnnn nnnnnnnnnn nnnnnnnnnn nnnnnnnnnn nnnnnnnnnn nnnnnnnnnn
nnnn
>Loricariidae_Dekeyseria_scaphirhynchus_1_1
nnnnnnnnnn nnnnnnnnnn nnnaaatgtc tccagctcat ggaatgtagg tatcattgat
gggctttctg ggtggagagc atccgtagat gatgtaccag cagacaccat ttctagaagg
tttcgctatg atgtggcact agtgtcagct cttaaagact tggaggagga catcatggag
ggactgagag agaggggtat agatgacagc acctgtacct cagggttcac cgtggtggtt
aaggagtcat gtgatggcat gggagatgtc agtgagaagc aaggatgtgg cccagcagtc
ccggaaaagg cagtgagatt ctcatttaca gtgatgtcca tcgcctttaa agctgaagat
g---aggaaa a--------- ---------t gcagtcacaa tcttccagga gaaaaagcct
aactctgagc tatcatgcag gccattgtgc ctcatgtttg ttgatgagtc tgatcacgag
atgctgacaa gtatcttggg gcctgtagtg gcagagcgta aagccatgaa ggagagtcgc
ctcatactct ctataggtgg actccttcgt tccttccgct ttttcttccg aaccacaggt
tgtgacgaga agatggtgag agacgtggaa ggtttagagg ctgctggctc tatgtatatc
tgtacgttgt gtgattccac acgagctgaa gcctctcaga acatggtgct tcattcgatc
accagaagcc acgatgaaaa cctt-gagcg ctatgagata tggaggacta acccattttc
agagtctgca gaggaactga gggatcgagt caaaggcgtc tcatccaaac catttatgga
gacacagccc acattagatg ccctacactg tgatattggc aatgctactg agttctataa
gatcttccag gatgagattg gcgaagttta t---ctgaaa aataac---- --ccaacccg
tgaacagcgc cgtagctgga ggtcagccct agacaaacag ctgagaaaaa agctgaaggt
gaaaccagtg atgaggatga acgggaacta tgcgcggcga ttaatgaccc gtgnnnnnnn
nnnnnnnnnn nnnnnnnnnn nnnnnnnnnn nnnnnnnnnn nnnnnnnnnn nnnnnnnnnn
nnnnnnnnnn nnnnnnnnnn nnnnnnnnnn nnnnnnnnnn nnnnnnnnnn nnnnnnnnnn
nnnnnnnnnn nnnnnnnnnn nnnnnnnnnn nnnnnnnnnn nnnnnnnnnn nnnnnnnnnn
nnnnnnnnnn nnnnnnnnnn nnnnnnnnnn nnnnnnnnnn nnnnnnnnnn nnnnnnnnnn
nnnn
>Loricariidae_Hemiancistrus_medians_1_1
nnnnnnnnnn nnnnnnnnnn nnnnaatgtc tccagctcat ggaatgtagg tatcattgat
gggctttctg ggtggagagc atccgtagac gatgtacctg cagacaccat ttctagaagg
tttcgctatg atgtggcact agtgtcagct cttaaagact tggaggagga catcatggag
ggactgaaag agaggggtat agatgacagc acctgtacct cagggttcac tgtggtggtt
aaagagtcat gcgatggcat gggagatgtc agtgagaagc aaggatgtgg cccagcagtc
ccggaaaagg cagtgagatt ctcgtttaca gtgatgtcca tctcctttaa agctgaaggt
g---aggaag a--------- ---------t gcagtcacaa tcttccagga gaaaaagcct
aactctgagc tatcctgcag gccattgtgc ctcatgttcg ttgatgagtc tgatcacgag
atgctgacag ctatcttggg gcctgtagtg gcagagcgta aagccatgaa ggagagtcgc
ctcatactct ctataggkgg actccttcgt tcattccgct ttttcttccg agccacaggt
tgtgacgaga agatggtrag agacatggaa ggtttggagg ctgctggctc taygtatatc
tgtacattgt gtgattccac acgagctgaa gcctctcaga acatggtact tcattccatc
accagaagcc atgatgaaaa cctt-gagcg ctatgarata tggaggacta acccattttc
agagtctgca gaggaactgc gtgatcgagt caaaggggtc tcagccaaac cctttatgga
gacacagccc acattagatg ccctacactg tgatattggc aatgctactg agttctayaa
gatcttccag gatgagattg gcgaagtgta t---ctgaaa agtaac---- --ccaacccg
tgaacagcgc cggagctgga ggtcagccct agacaaacag ctgagaaaaa acctgaagct
gaaaccagtg atgaggatga acgggaacta tgcnnnnnnn nnnnnnnnnn nnnnnnnnnn
nnnnnnnnnn nnnnnnnnnn nnnnnnnnnn nnnnnnnnnn nnnnnnnnnn nnnnnnnnnn
nnnnnnnnnn nnnnnnnnnn nnnnnnnnnn nnnnnnnnnn nnnnnnnnnn nnnnnnnnnn
nnnnnnnnnn nnnnnnnnnn nnnnnnnnnn nnnnnnnnnn nnnnnnnnnn nnnnnnnnnn
nnnnnnnnnn nnnnnnnnnn nnnnnnnnnn nnnnnnnnnn nnnnnnnnnn nnnnnnnnnn
nnnn
>Loricariidae_Hemiancistrus_medians_2_1
nnnnnnnnnn nnnnnnnnnn nnnnaatgtc tccagctcat ggaatgtagg tatcattgat
gggctttctg ggtggagagc atccgtagac gatgtacctg cagacaccat ttctagaagg
tttcgctatg atgtggcact agtgtcagct cttaaagact tggaggagga catcatggag
ggactgaaag agaggggtat agatgacagc acctgtacct cagggttcac tgtggtggtt
aaagagtcat gcgatggcat gggagatgtc agtgagaagc aaggatgtgg cccagcagtc
ccggaaaagg cagtgagatt ctcgtttaca gtgatgtcca tctcctttaa agctgaaggt
g---aggaag a--------- ---------t gcagtcacaa tcttccagga gaaaaagcct
aactctgagc tatcctgcag gccattgtgc ctcatgttcg ttgatgagtc tgatcacgag
atgctgacag ctatcttggg gcctgtagtg gcagagcgta aagccatgaa ggagagtcgc
ctcatactct ctataggkgg actccttcgt tcattccgct ttttcttccg agccacaggt
tgtgacgaga agatggtrag agacatggaa ggtttggagg ctgctggctc taygtatatc
tgtacattgt gtgattccac acgagctgaa gcctctcaga acatggtact tcattccatc
accagaagcc atgatgaaaa cctt-gagcg ctatgarata tggaggacta acccattttc
agagtctgca gaggaactgc gtgatcgagt caaaggggtc tcagccaaac cctttatgga
gacacagccc acattagatg ccctacactg tgatattggc aatgctactg agttctayaa
gatcttccag gatgagattg gcgaagtgta t---ctgaaa agtaac---- --ccaacccg
tgaacagcgc cggagctgga ggtcagccct agacaaacag ctgagaaaaa acctgaagct
gaaaccagtg atgaggatga acgggaacta tgcnnnnnnn nnnnnnnnnn nnnnnnnnnn
nnnnnnnnnn nnnnnnnnnn nnnnnnnnnn nnnnnnnnnn nnnnnnnnnn nnnnnnnnnn
nnnnnnnnnn nnnnnnnnnn nnnnnnnnnn nnnnnnnnnn nnnnnnnnnn nnnnnnnnnn
nnnnnnnnnn nnnnnnnnnn nnnnnnnnnn nnnnnnnnnn nnnnnnnnnn nnnnnnnnnn
nnnnnnnnnn nnnnnnnnnn nnnnnnnnnn nnnnnnnnnn nnnnnnnnnn nnnnnnnnnn
nnnn
>Loricariidae_Isbrueckerichthys_alipionis_1_1
tttgagtggc agccatctct taaaaatgtc tccagctcat ggaatgtaag tatcattaat
gggctttctg ggtggagagc atccgtagat gatgtaccag cagacaccat ttcaagaagg
tttcgctacg atgtggcact agtgtcagct cttaaagact tggaggagga catcatagat
ggactgagag agagaggtat agatgacagc acctgtacct cagggttcac agtggtggtt
aaggagtcat gcgatggcat gggagatgtc agtgagaagc aaggaaatgg cccagcagtc
ccagagaaag cagtgagatt ctcatttaca gttatgtcta tctcctttaa agctgaaggt
a---aggaag a--------- ---------t gcagtcacaa tcttccaaga gaaaaagcct
aactctgagc tatcctgcag gccattgtgc ctcatgcttg ttgatgagtc tgatcacgag
atgctgacag gtatcttggg acctgtagtg gcagagcgta aagctatgaa ggagagttgc
cttatacttt ctataggtgg actccttcgt tcctttcggt ttttttttcg agccacaggt
tatgacgaga aaatggtgag agaaatggaa ggcttggagg ctgctggctc tatgtatgtc
tgtacgttgt gtgattccac acgggctgaa gcctctcaga acatggtgct tcattccatc
actagaagcc atgacgaaaa cctt-gagcg ctatgagata tggaggacta accccttttc
agagtccgcg gaggaactgc gagatcgagt caaagggntc tcagccannn nnnnnnnnnn
nnnnnnnnnn nnnnnnnnnn nnnnnnnnnn nnnnnnnnnn nnnnnnnnnn nnnnnnnnnn
nnnnnnnnnn nnnnnnnnnn nnnnnnnnnn nnnnnnnnnn nnnnnnnnnn nnnnnnnnnn
nnnnnnnnnn nnnnnnnnnn nnnnnnnnnn nnnnnnnnnn nnnnnnnnnn nnnnnnnnnn
nnnnnnnnnn nnnnnnnnnn nnnnnnnnnn nnnnnnnnnn nnnnnnnnnn nnnnnnnnnn
nnnnnnnnnn nnnnnnnnnn nnnnnnnnnn nnnnnnnnnn nnnnnnnnnn nnnnnnnnnn
nnnnnnnnnn nnnnnnnnnn nnnnnnnnnn nnnnnnnnnn nnnnnnnnnn nnnnnnnnnn
nnnnnnnnnn nnnnnnnnnn nnnnnnnnnn nnnnnnnnnn nnnnnnnnnn nnnnnnnnnn
nnnnnnnnnn nnnnnnnnnn nnnnnnnnnn nnnnnnnnnn nnnnnnnnnn nnnnnnnnnn
nnnn
>Loricariidae_Isbrueckerichthys_alipionis_2_1
tttgagtggc agccatctct taaaaatgtc tccagctcat ggaatgtaag tatcattaat
gggctttctg ggtggagagc atccgtagat gatgtaccag cagacaccat ttcaagaagg
tttcgctacg atgtggcact agtgtcagct cttaaagact tggaggagga catcatagat
ggactgagag agagaggtat agatgacagc acctgtacct cagggttcac agtggtggtt
aaggagtcat gcgatggcat gggagatgtc agtgagaagc aaggaaatgg cccagcagtc
ccagagaaag cagtgagatt ctcatttaca gttatgtcta tctcctttaa agctgaaggt
a---aggaag a--------- ---------t gcagtcacaa tcttccaaga gaaaaagcct
aactctgagc tatcctgcag gccattgtgc ctcatgcttg ttgatgagtc tgatcacgag
atgctgacag gtatcttggg acctgtagtg gcagagcgta aagctatgaa ggagagttgc
cttatacttt ctataggtgg actccttcgt tcctttcggt ttttttttcg agccacaggt
tatgacgaga aaatggtgag agaaatggaa ggcttggagg ctgctggctc tatgtatgtc
tgtacgttgt gtgattccac acgggctgaa gcctctcaga acatggtgct tcattccatc
actagaagcc atgacgaaaa cctt-gagcg ctatgagata tggaggacta accccttttc
agagtccgcg gaggaactgc gagatcgagt caaagggntc tcagccannn nnnnnnnnnn
nnnnnnnnnn nnnnnnnnnn nnnnnnnnnn nnnnnnnnnn nnnnnnnnnn nnnnnnnnnn
nnnnnnnnnn nnnnnnnnnn nnnnnnnnnn nnnnnnnnnn nnnnnnnnnn nnnnnnnnnn
nnnnnnnnnn nnnnnnnnnn nnnnnnnnnn nnnnnnnnnn nnnnnnnnnn nnnnnnnnnn
nnnnnnnnnn nnnnnnnnnn nnnnnnnnnn nnnnnnnnnn nnnnnnnnnn nnnnnnnnnn
nnnnnnnnnn nnnnnnnnnn nnnnnnnnnn nnnnnnnnnn nnnnnnnnnn nnnnnnnnnn
nnnnnnnnnn nnnnnnnnnn nnnnnnnnnn nnnnnnnnnn nnnnnnnnnn nnnnnnnnnn
nnnnnnnnnn nnnnnnnnnn nnnnnnnnnn nnnnnnnnnn nnnnnnnnnn nnnnnnnnnn
nnnnnnnnnn nnnnnnnnnn nnnnnnnnnn nnnnnnnnnn nnnnnnnnnn nnnnnnnnnn
nnnn
>Loricariidae_Isbrueckerichthys_duseni_1_1
tttgagtggc agccatctct taaaaatgtc tccagctcat ggaatgtaag tatcattgat
gggctttctg ggtggagagc atccgtagat gatgtaccag cagacaccat ttcaagaagg
tttcgctacg atgtggcact agtgtcagct cttaaagact tggaggagga catcatagat
ggactgagag agagaggtat agatgacagc acctgtacct cagggttcac agtggtggtt
aaggagtcat gcgatggcat gggagatgtc agtgagaagc aaggaaatgg cccagcagtc
ccagagaaag cagtgagatt ctcatttaca gttatgtcta tctcctttaa agctgaaggt
a---aggaag a--------- ---------t gcagtcacaa tcttccaaga gaaaaagcct
aactctgagc tatcctgcag gccattgtgc ctcatgcttg ttgatgagtc tgatcacgag
atgctgacag gtatcttggg gcctgtagtg gcagagcgta aagctatgaa ggagagtcgc
ctcatacttt ctataggtgg actccttcgt tcctttcgtt ttttttttcg agccacaggt
tatgacgaga aaatggtgag agaaatggaa ggcttggagg ctgctggctc tatgtatgtc
tgtacgttgt gtgattccac acgggctgaa gcctctcaga acatggtgct tcattccatc
actagaagcc atgatgaaaa cctt-gagcg ctatgaggta tggaggacta accccttttc
agagtccgcg gaggaactgc gagatcgagt caaagggntc tcagccaaac cctnnnnnnn
nnnnnnnnnn nnnnnnnnnn nnnnnnnnnn nnnnnnnnnn nnnnnnnnnn nnnnnnnnnn
nnnnnnnnnn nnnnnnnnnn nnnnnnnnnn nnnnnnnnnn nnnnnnnnnn nnnnnnnnnn
nnnnnnnnnn nnnnnnnnnn nnnnnnnnnn nnnnnnnnnn nnnnnnnnnn nnnnnnnnnn
nnnnnnnnnn nnnnnnnnnn nnnnnnnnnn nnnnnnnnnn nnnnnnnnnn nnnnnnnnnn
nnnnnnnnnn nnnnnnnnnn nnnnnnnnnn nnnnnnnnnn nnnnnnnnnn nnnnnnnnnn
nnnnnnnnnn nnnnnnnnnn nnnnnnnnnn nnnnnnnnnn nnnnnnnnnn nnnnnnnnnn
nnnnnnnnnn nnnnnnnnnn nnnnnnnnnn nnnnnnnnnn nnnnnnnnnn nnnnnnnnnn
nnnnnnnnnn nnnnnnnnnn nnnnnnnnnn nnnnnnnnnn nnnnnnnnnn nnnnnnnnnn
nnnn
>Loricariidae_Isbrueckerichthys_duseni_2_1
tttgagtggc agccatctct taaaaatgtc tccagctcat ggaatgtaag tatcattgat
gggctttctg ggtggagagc atccgtagat gatgtaccag cagacaccat ttcaagaagg
tttcgctacg atgtggcact agtgtcagct cttaaagact tggaggagga catcatagat
ggactgagag agagaggtat agatgacagc acctgtacct cagggttcac agtggtggtt
aaggagtcat gcgatggcat gggagatgtc agtgagaagc aaggaaatgg cccagcagtc
ccagagaaag cagtgagatt ctcatttaca gttatgtcta tctcctttaa agctgaaggt
a---aggaag a--------- ---------t gcagtcacaa tcttccaaga gaaaaagcct
aactctgagc tatcctgcag gccattgtgc ctcatgcttg ttgatgagtc tgatcacgag
atgctgacag gtatcttggg gcctgtagtg gcagagcgta aagctatgaa ggagagtcgc
ctcatacttt ctataggtgg actccttcgt tcctttcgtt ttttttttcg agccacaggt
tatgacgaga aaatggtgag agaaatggaa ggcttggagg ctgctggctc tatgtatgtc
tgtacgttgt gtgattccac acgggctgaa gcctctcaga acatggtgct tcattccatc
actagaagcc atgatgaaaa cctt-gagcg ctatgaggta tggaggacta accccttttc
agagtccgcg gaggaactgc gagatcgagt caaagggntc tcagccaaac cctnnnnnnn
nnnnnnnnnn nnnnnnnnnn nnnnnnnnnn nnnnnnnnnn nnnnnnnnnn nnnnnnnnnn
nnnnnnnnnn nnnnnnnnnn nnnnnnnnnn nnnnnnnnnn nnnnnnnnnn nnnnnnnnnn
nnnnnnnnnn nnnnnnnnnn nnnnnnnnnn nnnnnnnnnn nnnnnnnnnn nnnnnnnnnn
nnnnnnnnnn nnnnnnnnnn nnnnnnnnnn nnnnnnnnnn nnnnnnnnnn nnnnnnnnnn
nnnnnnnnnn nnnnnnnnnn nnnnnnnnnn nnnnnnnnnn nnnnnnnnnn nnnnnnnnnn
nnnnnnnnnn nnnnnnnnnn nnnnnnnnnn nnnnnnnnnn nnnnnnnnnn nnnnnnnnnn
nnnnnnnnnn nnnnnnnnnn nnnnnnnnnn nnnnnnnnnn nnnnnnnnnn nnnnnnnnnn
nnnnnnnnnn nnnnnnnnnn nnnnnnnnnn nnnnnnnnnn nnnnnnnnnn nnnnnnnnnn
nnnn
>Loricariidae_Isbrueckerichthys_epakmos_1_1
tttgagtggc agccatctct taaaaatgtc tccagctcat ggaatgtaag tatcattgat
gggctttctg ggtggagagc atccgtagat gatgtaccag cagacaccat ttcaagaagg
tttcgctacg atgtggcact agtgtcagct cttaaagact tggaggagga catcatagat
ggactgagag agagaggtat agatgacagc acctgtacct cagggttcac agtggtggtt
aaggagtcat gcgatggcat gggagatgtc agtgagaagc aaggaaatgg cccagcagtc
ccagagaaag cagtgagatt ctcatttaca gttatgtcta tctcctttaa agctgaaggt
a---aggaag a--------- ---------t gcagtcacaa tcttccaaga gaaaaagcct
aactctgagc tatcctgcag gccattgtgc ctcatgcttg ttgatgagtc tgatcacgag
atgctgacag gtatcttggg gcctgtagtg gcagagcgta aagctatgaa ggagagtcgc
ctcatacttt ctataggtgg actccttcgt tcctttcgtt ttttttttcg agccacaggt
tatgacgaga aaatggtgag agaaatggaa ggcttggagg cttctggctc tatgtatgtc
tgtacgttgt gtgattccac acgggctgaa gcctctcaga acatggtgct tcattccatc
actagaagcc atgatgaaaa cctt-gagcg ctatgagata tggaggacta accccttttc
agagtccgcg gaggaactgc gagatcgagt caaagggntc tcagccaann nnnnnnnnnn
nnnnnnnnnn nnnnnnnnnn nnnnnnnnnn nnnnnnnnnn nnnnnnnnnn nnnnnnnnnn
nnnnnnnnnn nnnnnnnnnn nnnnnnnnnn nnnnnnnnnn nnnnnnnnnn nnnnnnnnnn
nnnnnnnnnn nnnnnnnnnn nnnnnnnnnn nnnnnnnnnn nnnnnnnnnn nnnnnnnnnn
nnnnnnnnnn nnnnnnnnnn nnnnnnnnnn nnnnnnnnnn nnnnnnnnnn nnnnnnnnnn
nnnnnnnnnn nnnnnnnnnn nnnnnnnnnn nnnnnnnnnn nnnnnnnnnn nnnnnnnnnn
nnnnnnnnnn nnnnnnnnnn nnnnnnnnnn nnnnnnnnnn nnnnnnnnnn nnnnnnnnnn
nnnnnnnnnn nnnnnnnnnn nnnnnnnnnn nnnnnnnnnn nnnnnnnnnn nnnnnnnnnn
nnnnnnnnnn nnnnnnnnnn nnnnnnnnnn nnnnnnnnnn nnnnnnnnnn nnnnnnnnnn
nnnn
>Loricariidae_Lasiancistrus_schomburgkii_1_1
nnnnnnnnnn nnnnnnnnnn nnnaaatgtc tccagctcat ggaatgtagg tatcattgat
gggctttctg ggtggagagc atccatagac gatgtaccag cagacaccat ttctagaagg
ttccgctacg atgtggcact agtgtcagct cttaaagatt tggaggagga catcatggag
ggactgagag agaggggtat agatgacagc acctgtacct cagggttcac cgtggtggtt
aaggagtctt gtgatggcat gggagatgtt agtgagaagc aaggatgtgg cccagcagtc
ccagaaaagg cagtgagatt ctcgtttaca gtgatgtcca tctcctttaa agctgaaggt
g---aggaaa a--------- ---------t gcagtcacaa tcttccagga gaaaaagcct
aactctgagc tatcctgcag gccattgtgc ctcatgtttg ttgatgagtc tgatcacgag
atgctgacag ctatcttggg gcctgtagtg gcagagcgta aagccatgaa ggagagtcgc
ctcatactct ctataggtgg actccttcgt tccttccgct ttttcttccg agccacaggt
tgtgacgaga agatggtgag agacatggaa ggtttggagg ctgctggctc tatgtatatc
tgtacgttgt gtgattccac acgagctgaa gcctctcaga acatggtgct tcattccatc
accagaagcc atgatgaaaa cctt-gagcg ctatgagata tggaggacta acccattttc
agagtctgca gaggaactgc gggatcgagt caaaggggtc tcagccaaac cctttatgga
gacacagccc acattagatg ccctacactg tgatattggc aatgctactg agttctataa
gatcttccag gatgagattg gcgaagtgta t---ctgaaa aataac---- --ccaacccg
tgaacagcgc cggagctgga ggtcagccct agacaaacag ctgagaaaaa aactgaagct
gaaaccagtg atgaggatga acgggaacta tgcccggcga ttaatgaccc gtgnnnnnnn
nnnnnnnnnn nnnnnnnnnn nnnnnnnnnn nnnnnnnnnn nnnnnnnnnn nnnnnnnnnn
nnnnnnnnnn nnnnnnnnnn nnnnnnnnnn nnnnnnnnnn nnnnnnnnnn nnnnnnnnnn
nnnnnnnnnn nnnnnnnnnn nnnnnnnnnn nnnnnnnnnn nnnnnnnnnn nnnnnnnnnn
nnnnnnnnnn nnnnnnnnnn nnnnnnnnnn nnnnnnnnnn nnnnnnnnnn nnnnnnnnnn
nnnn
>Loricariidae_Lasiancistrus_schomburgkii_2_1
nnnnnnnnnn nnnnnnnnnn nnnaaatgtc tccagctcat ggaatgtagg tatcattgat
gggctttctg ggtggagagc atccatagac gatgtaccag cagacaccat ttctagaagg
ttccgctacg atgtggcact agtgtcagct cttaaagatt tggaggagga catcatggag
ggactgagag agaggggtat agatgacagc acctgtacct cagggttcac cgtggtggtt
aaggagtctt gtgatggcat gggagatgtt agtgagaagc aaggatgtgg cccagcagtc
ccagaaaagg cagtgagatt ctcgtttaca gtgatgtcca tctcctttaa agctgaaggt
g---aggaaa a--------- ---------t gcagtcacaa tcttccagga gaaaaagcct
aactctgagc tatcctgcag gccattgtgc ctcatgtttg ttgatgagtc tgatcacgag
atgctgacag ctatcttggg gcctgtagtg gcagagcgta aagccatgaa ggagagtcgc
ctcatactct ctataggtgg actccttcgt tccttccgct ttttcttccg agccacaggt
tgtgacgaga agatggtgag agacatggaa ggtttggagg ctgctggctc tatgtatatc
tgtacgttgt gtgattccac acgagctgaa gcctctcaga acatggtgct tcattccatc
accagaagcc atgatgaaaa cctt-gagcg ctatgagata tggaggacta acccattttc
agagtctgca gaggaactgc gggatcgagt caaaggggtc tcagccaaac cctttatgga
gacacagccc acattagatg ccctacactg tgatattggc aatgctactg agttctataa
gatcttccag gatgagattg gcgaagtgta t---ctgaaa aataac---- --ccaacccg
tgaacagcgc cggagctgga ggtcagccct agacaaacag ctgagaaaaa aactgaagct
gaaaccagtg atgaggatga acgggaacta tgcccggcga ttaatgaccc gtgnnnnnnn
nnnnnnnnnn nnnnnnnnnn nnnnnnnnnn nnnnnnnnnn nnnnnnnnnn nnnnnnnnnn
nnnnnnnnnn nnnnnnnnnn nnnnnnnnnn nnnnnnnnnn nnnnnnnnnn nnnnnnnnnn
nnnnnnnnnn nnnnnnnnnn nnnnnnnnnn nnnnnnnnnn nnnnnnnnnn nnnnnnnnnn
nnnnnnnnnn nnnnnnnnnn nnnnnnnnnn nnnnnnnnnn nnnnnnnnnn nnnnnnnnnn
nnnn
>Loricariidae_Lasiancistrus_schomburgkii_3_1
nnnnnnnnnn nnnnnnnnnn nnnaaatgtc tccagctcat ggaatgtagg tatcattgat
gggctttctg ggtggagagc atccatagac gatgtaccag cagacaccat ttctagaagg
ttccgctacg atgtggcact agtgtcagct cttaaagatt tggaggagga catcatggag
ggactgagag agaggggtat agatgacagc acctgtacct cagggttcac cgtggtggtt
aaggagtctt gtgatggcat gggagatgtt agtgagaagc aaggatgtgg cccagcagtc
ccagaaaagg cagtgagatt ctcgtttaca gtgatgtcca tctcctttaa agctgaaggt
g---aggaaa a--------- ---------t gcagtcacaa tcttccagga gaaaaagcct
aactctgagc tatcctgcag gccattgtgc ctcatgtttg ttgatgagtc tgatcacgag
atgctgacag ctatcttggg gcctgtagtg gcagagcgta aagccatgaa ggagagtcgc
ctcatactct ctataggtgg actccttcgt tccttccgct ttttcttccg agccacaggt
tgtgacgaga agatggtgag agacatggaa ggtttggagg ctgctggctc tatgtatatc
tgtacgttgt gtgattccac acgagctgaa gcctctcaga acatggtgct tcattccatc
accagaagcc atgatgaaaa cctt-gagcg ctatgagata tggaggacta acccattttc
agagtctgca gaggaactgc gggatcgagt caaaggggtc tcagccaaac cctttatgga
gacacagccc acattagatg ccctacactg tgatattggc aatgctactg agttctataa
gatcttccag gatgagattg gcgaagtgta t---ctgaaa aataac---- --ccaacccg
tgaacagcgc cggagctgga ggtcagccct agacaaacag ctgagaaaaa aactgaagct
gaaaccagtg atgaggatga acgggaacta tgcccggcga ttaatgaccc gtgnnnnnnn
nnnnnnnnnn nnnnnnnnnn nnnnnnnnnn nnnnnnnnnn nnnnnnnnnn nnnnnnnnnn
nnnnnnnnnn nnnnnnnnnn nnnnnnnnnn nnnnnnnnnn nnnnnnnnnn nnnnnnnnnn
nnnnnnnnnn nnnnnnnnnn nnnnnnnnnn nnnnnnnnnn nnnnnnnnnn nnnnnnnnnn
nnnnnnnnnn nnnnnnnnnn nnnnnnnnnn nnnnnnnnnn nnnnnnnnnn nnnnnnnnnn
nnnn
>Loricariidae_Pareiorhaphis_hystrix_1_1
tttgagtggc agccatctct taaaaatgtc tccagctcat ggaatgtagg tatcattgat
gggctttctg ggtggagagc atctgtagat gatgtaccag cagacaccat ttcaagaagg
tttcgctacg atgtggcact agtgtcagct cttaaagact tggaggagga catcatagat
ggactgagag agagaggtat agatgacagc acctgtacct cagggttcac agtggtggtt
aaggagtcat gtgatggcat gggagatgtc agtgagaagc aaggaaatgg cccagcagtc
ccagagaaag cagtgagatt ctcatttaca gttatgtcta tctcctttaa agctgaaggt
a---aggaag a--------- ---------t gcagtcacaa tcttccaaga gaaaaagcct
aactctgagc tatcctgcag gccattgtgc ctcatgcttg ttgatgagtc tgatcacgag
acgctgacag gcatcttggg acctgtagtg gcagagcgta aagctatgaa ggagagtcgc
ctcatacttt ctataggtgg actccttcgt tcctttcgtt ttttttttcg agccacaggt
tatgacgaga agatggtgag agaaatggaa ggcttggagg ctgctggctc tatgtatgtc
tgtacgttgt gtgattccac acgggctgaa gcctctcaga acatggtgct tcattccatc
actagaagtc atgatgaaaa cctt-gagcg ctatgagata tggaggacta accccttttc
agagtccgcg gaagaactgc gagaccgagt caaagggttc tcagccaaac ccttnnnnnn
nnnnnnnnnn nnnnnnnnnn nnnnnnnnnn nnnnnnnnnn nnnnnnnnnn nnnnnnnnnn
nnnnnnnnnn nnnnnnnnnn nnnnnnnnnn nnnnnnnnnn nnnnnnnnnn nnnnnnnnnn
nnnnnnnnnn nnnnnnnnnn nnnnnnnnnn nnnnnnnnnn nnnnnnnnnn nnnnnnnnnn
nnnnnnnnnn nnnnnnnnnn nnnnnnnnnn nnnnnnnnnn nnnnnnnnnn nnnnnnnnnn
nnnnnnnnnn nnnnnnnnnn nnnnnnnnnn nnnnnnnnnn nnnnnnnnnn nnnnnnnnnn
nnnnnnnnnn nnnnnnnnnn nnnnnnnnnn nnnnnnnnnn nnnnnnnnnn nnnnnnnnnn
nnnnnnnnnn nnnnnnnnnn nnnnnnnnnn nnnnnnnnnn nnnnnnnnnn nnnnnnnnnn
nnnnnnnnnn nnnnnnnnnn nnnnnnnnnn nnnnnnnnnn nnnnnnnnnn nnnnnnnnnn
nnnn
>Loricariidae_Pareiorhaphis_splendens_1_1
tttgagtggc agccatctct taaaaatgtc tccagctcat ggaatgtagg tatcattgat
gggctttctg ggtggagagc atccgtagat gatgtaccag cagacaccat ttcaagaagg
tttcgctacg atgtggcact agtgtcagct cttaaagact tggaggagga cataatagat
ggactgagag agagaggtat agatgacagc acctgtacct cagggtttac agtggtggtt
aaggagtcat gcgatggcat gggagatgtc agtgagaagc aaggaaatgg cccagcagtc
ccagagaaag cagtgagatt ctcatttaca gttatgtcta tttcctttaa agctgaaggt
a---aggaag a--------- ---------t gcagtcacaa tcttccaaga gaaaaagcct
aactctgagc tatcctgcag gccattgtgc ctcatgcttg ttgatgagtc tgatcacgag
atgctgacag gtatcttggg acctgtagtg gcagagcgta aagctatgaa ggagagtcgc
ctcatacttt ctataggtgg actccttcgt tcctttcgtt ttttttttcg agccacaggt
tatgacgaga agatggtgag agaaatggaa ggcttggagg ctgctggctc tatgtatgtc
tgtacgttgt gtgattccac acgggctgaa gcctctcaga acatggtgct tcattccatc
actagaagcc atgatgaaaa cctt-gagcg ctatgagata tggaggacta accccttttc
agagtccgcg gacgaactgc gagatcgagt caaagggttn ncagccaaac cctttnnnnn
nnnnnnnnnn nnnnnnnnnn nnnnnnnnnn nnnnnnnnnn nnnnnnnnnn nnnnnnnnnn
nnnnnnnnnn nnnnnnnnnn nnnnnnnnnn nnnnnnnnnn nnnnnnnnnn nnnnnnnnnn
nnnnnnnnnn nnnnnnnnnn nnnnnnnnnn nnnnnnnnnn nnnnnnnnnn nnnnnnnnnn
nnnnnnnnnn nnnnnnnnnn nnnnnnnnnn nnnnnnnnnn nnnnnnnnnn nnnnnnnnnn
nnnnnnnnnn nnnnnnnnnn nnnnnnnnnn nnnnnnnnnn nnnnnnnnnn nnnnnnnnnn
nnnnnnnnnn nnnnnnnnnn nnnnnnnnnn nnnnnnnnnn nnnnnnnnnn nnnnnnnnnn
nnnnnnnnnn nnnnnnnnnn nnnnnnnnnn nnnnnnnnnn nnnnnnnnnn nnnnnnnnnn
nnnnnnnnnn nnnnnnnnnn nnnnnnnnnn nnnnnnnnnn nnnnnnnnnn nnnnnnnnnn
nnnn
>Loricariidae_Pareiorhaphis_splendens_2_1
tttgagtggc agccatctct taaaaatgtc tccagctcat ggaatgtagg tatcattgat
gggctttctg ggtggagagc atccgtagat gatgtaccag cagacaccat ttcaagaagg
tttcgctacg atgtggcact agtgtcagct cttaaagact tggaggagga cataatagat
ggactgagag agagaggtat agatgacagc acctgtacct cagggtttac agtggtggtt
aaggagtcat gcgatggcat gggagatgtc agtgagaagc aaggaaatgg cccagcagtc
ccagagaaag cagtgagatt ctcatttaca gttatgtcta tttcctttaa agctgaaggt
a---aggaag a--------- ---------t gcagtcacaa tcttccaaga gaaaaagcct
aactctgagc tatcctgcag gccattgtgc ctcatgcttg ttgatgagtc tgatcacgag
atgctgacag gtatcttggg acctgtagtg gcagagcgta aagctatgaa ggagagtcgc
ctcatacttt ctataggtgg actccttcgt tcctttcgtt ttttttttcg agccacaggt
tatgacgaga agatggtgag agaaatggaa ggcttggagg ctgctggctc tatgtatgtc
tgtacgttgt gtgattccac acgggctgaa gcctctcaga acatggtgct tcattccatc
actagaagcc atgatgaaaa cctt-gagcg ctatgagata tggaggacta accccttttc
agagtccgcg gacgaactgc gagatcgagt caaagggttn ncagccaaac cctttnnnnn
nnnnnnnnnn nnnnnnnnnn nnnnnnnnnn nnnnnnnnnn nnnnnnnnnn nnnnnnnnnn
nnnnnnnnnn nnnnnnnnnn nnnnnnnnnn nnnnnnnnnn nnnnnnnnnn nnnnnnnnnn
nnnnnnnnnn nnnnnnnnnn nnnnnnnnnn nnnnnnnnnn nnnnnnnnnn nnnnnnnnnn
nnnnnnnnnn nnnnnnnnnn nnnnnnnnnn nnnnnnnnnn nnnnnnnnnn nnnnnnnnnn
nnnnnnnnnn nnnnnnnnnn nnnnnnnnnn nnnnnnnnnn nnnnnnnnnn nnnnnnnnnn
nnnnnnnnnn nnnnnnnnnn nnnnnnnnnn nnnnnnnnnn nnnnnnnnnn nnnnnnnnnn
nnnnnnnnnn nnnnnnnnnn nnnnnnnnnn nnnnnnnnnn nnnnnnnnnn nnnnnnnnnn
nnnnnnnnnn nnnnnnnnnn nnnnnnnnnn nnnnnnnnnn nnnnnnnnnn nnnnnnnnnn
nnnn
>Loricariidae_Pareiorhaphis_splendens_3_1
tttgagtggc agccatctct taaaaatgtc tccagctcat ggaatgtagg tatcattgat
gggctttctg ggtggagagc atccgtagat gatgtaccag cagacaccat ttcaagaagg
tttcgctacg atgtggcact agtgtcagct cttaaagact tggaggagga cataatagat
ggactgagag agagaggtat agatgacagc acctgtacct cagggtttac agtggtggtt
aaggagtcat gcgatggcat gggagatgtc agtgagaagc aaggaaatgg cccagcagtc
ccagagaaag cagtgagatt ctcatttaca gttatgtcta tttcctttaa agctgaaggt
a---aggaag a--------- ---------t gcagtcacaa tcttccaaga gaaaaagcct
aactctgagc tatcctgcag gccattgtgc ctcatgcttg ttgatgagtc tgatcacgag
atgctgacag gtatcttggg acctgtagtg gcagagcgta aagctatgaa ggagagtcgc
ctcatacttt ctataggtgg actccttcgt tcctttcgtt ttttttttcg agccacaggt
tatgacgaga agatggtgag agaaatggaa ggcttggagg ctgctggctc tatgtatgtc
tgtacgttgt gtgattccac acgggctgaa gcctctcaga acatggtgct tcattccatc
actagaagcc atgatgaaaa cctt-gagcg ctatgagata tggaggacta accccttttc
agagtccgcg gaggaactgc gagatcgagt caaagggttc tcagccaaac cctttatgga
gacacagccc acannnnnnn nnnnnnnnnn nnnnnnnnnn nnnnnnnnnn nnnnnnnnnn
nnnnnnnnnn nnnnnnnnnn nnnnnnnnnn nnnnnnnnnn nnnnnnnnnn nnnnnnnnnn
nnnnnnnnnn nnnnnnnnnn nnnnnnnnnn nnnnnnnnnn nnnnnnnnnn nnnnnnnnnn
nnnnnnnnnn nnnnnnnnnn nnnnnnnnnn nnnnnnnnnn nnnnnnnnnn nnnnnnnnnn
nnnnnnnnnn nnnnnnnnnn nnnnnnnnnn nnnnnnnnnn nnnnnnnnnn nnnnnnnnnn
nnnnnnnnnn nnnnnnnnnn nnnnnnnnnn nnnnnnnnnn nnnnnnnnnn nnnnnnnnnn
nnnnnnnnnn nnnnnnnnnn nnnnnnnnnn nnnnnnnnnn nnnnnnnnnn nnnnnnnnnn
nnnnnnnnnn nnnnnnnnnn nnnnnnnnnn nnnnnnnnnn nnnnnnnnnn nnnnnnnnnn
nnnn
>Loricariidae_Pareiorhaphis_steindachneri_1_1
tttgagtggc agccatctct taaaaatgtc tccagctcat ggaatgtagg tatcattgat
gggctttctg ggtggagagc atccgtagat gatgtaccag cagacaccgt ttcaagaagg
tttcgctacg atgtggcact agtgtcagct cttaaagact tggaggagga catcatagat
ggactgagag agagaggtat agatgacagc acctgtacct cagggttcac agtggtggtt
aaggagtcat gcgatggcat gggagatgtc agtgagaagc aaggaaatgg cccagcagtc
ccagagaaag cagtgagatt ctcatttaca gttatgtcta tcctctttaa agctgaaggt
a---aggaag a--------- ---------t gcagtcacaa tcttccaaga gaaaaagcct
aactctgagc tatcctgcag gccattgtgc ctcatgcttg ttgatgagtc tgatcacgag
atgctgacag gcatcttggg acctgtagtg gcagagcgta aagctatgaa ggagagtcgc
ctcatacttt ctataggtgg actccttcgt tcctttcgtt ttttttttcg agccacaggt
tatgacgaga agatggtgag agaaatggaa ggcttggagg ctgctggctc tatgtatgtc
tgtacgttgt gtgattccac acgggctgaa gcctctcaga acatggtgct tcattccatc
actagaagcc atgatgaaaa cctt-gagcg ctatgagata tggaggacta accccttttc
agagtccgtg gaggaactgc gagatcgagt caaagggttc tcagccaaac cnnnnnnnnn
nnnnnnnnnn nnnnnnnnnn nnnnnnnnnn nnnnnnnnnn nnnnnnnnnn nnnnnnnnnn
nnnnnnnnnn nnnnnnnnnn nnnnnnnnnn nnnnnnnnnn nnnnnnnnnn nnnnnnnnnn
nnnnnnnnnn nnnnnnnnnn nnnnnnnnnn nnnnnnnnnn nnnnnnnnnn nnnnnnnnnn
nnnnnnnnnn nnnnnnnnnn nnnnnnnnnn nnnnnnnnnn nnnnnnnnnn nnnnnnnnnn
nnnnnnnnnn nnnnnnnnnn nnnnnnnnnn nnnnnnnnnn nnnnnnnnnn nnnnnnnnnn
nnnnnnnnnn nnnnnnnnnn nnnnnnnnnn nnnnnnnnnn nnnnnnnnnn nnnnnnnnnn
nnnnnnnnnn nnnnnnnnnn nnnnnnnnnn nnnnnnnnnn nnnnnnnnnn nnnnnnnnnn
nnnnnnnnnn nnnnnnnnnn nnnnnnnnnn nnnnnnnnnn nnnnnnnnnn nnnnnnnnnn
nnnn
>Loricariidae_Pseudacanthicus_leopardus_3_1
tttgagtggc agccacctct taaaaatgta tccagctcat ggaatgtagg tatcattgat
gggctttctg ggtggagagc atccgtagat gatgtaccag cagacaccat ttctagaagg
tttcgctatg atgtggcact agtgtcagct cttaaagact tggaggagga catcatggag
ggactgaaag acaggggtat agatgacagc acctgtacct cagggttcac cgtggtggtt
aaagagtcat gcgatggcat gggagatgtc agtgagaagc aaggatgtgg cccagcagtc
ccggaaaagg cagtgagatt ctcgtttaca gtgatgtcca tctcttttaa agctgaagat
g---aggaag a--------- ---------t gcagtcacaa tcttccagga gaaaaagcct
aactctgagc tgtcctgcag gccattgtgc ctcatgttcg tggatgagtc tgatcacgag
atgctgacag ctatattggg gcctgtagtg gcagagcgta aagccatgaa ggagagtcgt
ctcataatct ctataggtgg actccttcgt tcattccgct ttttcttccg agccacaggt
tgtgacgaga agatggtgag agacatggaa ggtttggagg ctgctggctc tacatatatc
tgtacattgt gtgattccac acgagctgaa gcctctcaga acatggtact tcattccatc
accagaagcc atgatgaaaa cctt-gagcg ctatgagata tggaggacta acccattttc
agagtctgca gaggaactgc gtgatcgagt caaggggatc tcagccaaac cctttatgga
gacacagccc acattagatg ccctnnnnnn nnnnnnnnnn nnnnnnnnnn nnnnnnnnnn
nnnnnnnnnn nnnnnnnnnn nnnnnnnnnn nnnnnnnnnn nnnnnnnnnn nnnnnnnnnn
nnnnnnnnnn nnnnnnnnnn nnnnnnnnnn nnnnnnnnnn nnnnnnnnnn nnnnnnnnnn
nnnnnnnnnn nnnnnnnnnn nnnnnnnnnn nnnnnnnnnn nnnnnnnnnn nnnnnnnnnn
nnnnnnnnnn nnnnnnnnnn nnnnnnnnnn nnnnnnnnnn nnnnnnnnnn nnnnnnnnnn
nnnnnnnnnn nnnnnnnnnn nnnnnnnnnn nnnnnnnnnn nnnnnnnnnn nnnnnnnnnn
nnnnnnnnnn nnnnnnnnnn nnnnnnnnnn nnnnnnnnnn nnnnnnnnnn nnnnnnnnnn
nnnnnnnnnn nnnnnnnnnn nnnnnnnnnn nnnnnnnnnn nnnnnnnnnn nnnnnnnnnn
nnnn
>Loricariidae_Pseudolithoxus_dumus_1_1
tttgagtggc agccacctct taaaaatgtc tccagctcat ggaatgtagg tatcattgat
gggctttctg ggtggagagc atccgtagag gatgtaccag cagacaccat ttctagaagg
tttcgctacg atgtggcact agtgtcagct cttaaagact tggaggagga catcatggag
ggactgagag agaggggtat agatgacagc acctgtacct cagggttcac tgtggtggtt
aaggagtcat gtgatggcat gggagatgtc agtgagaagc aaggatgtgg cccagcagtc
ccggaaaagg cagtgagatt ctcgtttaca gtgatgtcca tatcctttaa agctgaaggt
g---aggaag a--------- ---------t gcagtcacaa tcttccagga gaaaaagcct
aactctgagc tatcctgcag gccactgtgc ctcatgttcg ttgatgagtc tgatcacgag
atgctgacag ctatcttggg gcctgtagtg gcagagcgta aagccatgaa ggagagtcgc
ctcatactct ctataggtgg actccttcgt tccttccgct ttttcttccg agccacaggt
tgtgacgaga agatggtgag agacatggaa ggtttggagg ctgctggctc tacgtatatc
tgtacgttgt gtgattccac acgagctgaa gcctctcaga acatggtgcc tcattccatc
accagaagcc atgatgaaaa cctt-gagcg ctatgagata tggaggacta acccattttc
agagtctgca gaggaactgc gggatcgagt caaaggggtc tcagccaaac cctttatggc
aacacagccc acattagatg ccctannnnn nnnnnnnnnn nnnnnnnnnn nnnnnnnnnn
nnnnnnnnnn nnnnnnnnnn nnnnnnnnnn nnnnnnnnnn nnnnnnnnnn nnnnnnnnnn
nnnnnnnnnn nnnnnnnnnn nnnnnnnnnn nnnnnnnnnn nnnnnnnnnn nnnnnnnnnn
nnnnnnnnnn nnnnnnnnnn nnnnnnnnnn nnnnnnnnnn nnnnnnnnnn nnnnnnnnnn
nnnnnnnnnn nnnnnnnnnn nnnnnnnnnn nnnnnnnnnn nnnnnnnnnn nnnnnnnnnn
nnnnnnnnnn nnnnnnnnnn nnnnnnnnnn nnnnnnnnnn nnnnnnnnnn nnnnnnnnnn
nnnnnnnnnn nnnnnnnnnn nnnnnnnnnn nnnnnnnnnn nnnnnnnnnn nnnnnnnnnn
nnnnnnnnnn nnnnnnnnnn nnnnnnnnnn nnnnnnnnnn nnnnnnnnnn nnnnnnnnnn
nnnn
>Loricariidae_Pseudolithoxus_dumus_2_1
nnnnnnnnnn nnnnnnnnnn nnnaaatgtc tccagctcat ggaatgtagg tatcattgat
gggctttctg ggtggagagc atccgtagag gatgtaccag cagacaccat ttctagaagg
tttcgctacg atgtggcact agtgtcagct cttaaagact tggaggagga catcatggag
ggactgagag agaggggtat agatgacagc acctgtacct cagggttcac tgtggtggtt
aaggagtcat gtgatggcat gggagatgtc agtgagaagc aaggatgtgg cccagcagtc
ccggaaaagg cagtgagatt ctcgtttaca gtgatgtcca tctcctttaa agctgaaggt
g---aggaag a--------- ---------t gcagtcacaa tcttccagga gaaaaagcct
aactctgagc tatcctgcag gccactgtgc ctcatgttcg ttgatgagtc tgatcacgag
atgctgacag ctatcttggg gcctgtagtg gcagagcgta aagccatgaa ggagagtcgc
ctcatactct ctataggtgg actccttcgt tccttccgct ttttcttccg agccacaggt
tgtgacgaga agatggtgag agacatggaa ggtttggagg ctgctggctc tacgtatatc
tgtacgttgt gtgattccac acgagctgaa gcctctcaga acatggtgct tcattccatc
accagaagcc atgatgaaaa cctt-gagcg ctatgagata tggaggacta acccattttc
agagtctgca gaggaactgc gggatcgagt caaaggggtc tcagccaaac cctttatggc
aacacagccc acattagatg ccctacactg tgatattggc aatgctactg agttctataa
gatcttccag gatgagattg gcgaagtgta t---ctgaaa aataac---- --ccaacccg
tgaacagcgc cggagctgga ggtcagccct agacaaacag ctgagaaaaa agctgaagtt
gaaaccagtg atgaggatga acgggaacta tgcccggcga ttaatgacct gtgnnnnnnn
nnnnnnnnnn nnnnnnnnnn nnnnnnnnnn nnnnnnnnnn nnnnnnnnnn nnnnnnnnnn
nnnnnnnnnn nnnnnnnnnn nnnnnnnnnn nnnnnnnnnn nnnnnnnnnn nnnnnnnnnn
nnnnnnnnnn nnnnnnnnnn nnnnnnnnnn nnnnnnnnnn nnnnnnnnnn nnnnnnnnnn
nnnnnnnnnn nnnnnnnnnn nnnnnnnnnn nnnnnnnnnn nnnnnnnnnn nnnnnnnnnn
nnnn
>Loricariidae_Pseudolithoxus_dumus_3_1
nnnnnnnnnn nnnnnnnnnn nnnnaatgtc tccagctcat ggaatgtagg tatcattgat
gggctttctg ggtggagagc atccgtagag gatgtaccag cagacaccat ttctagaagg
tttcgctacg atgtggcact agtgtcagct cttaaagact tggaggagga catcatggag
ggactgagag agaggggtat agatgacagc acctgtacct cagggttcac tgtggtggtt
aaggagtcat gtgatggcat gggagatgtc agtgagaagc aaggatgtgg cccagcagtc
ccggaaaagg cagtgagatt ctcgtttaca gtgatgtcca tctcctttaa agctgaaggt
g---aggaag a--------- ---------t gcagtcacaa tcttccagga gaaaaagcct
aactctgagc tatcctgcag gccactgtgc ctcatgttcg ttgatgagtc tgatcacgag
atgctgacag ctatcttggg gcctgtagtg gcagagcgta aagccatgaa ggagagtcgc
ctcatactct ctataggtgg actccttcgt tccttccgct ttttcttccg agccacaggt
tgtgacgaga agatggtgag agacatggaa ggtttggagg ctgctggctc tacgtatatc
tgtacgttgt gtgattccac acgagctgaa gcctctcaga acatggtgct tcattccatc
accagaagcc atgatgaaaa cctt-gagcg ctatgagata tggaggacta acccattttc
agagtctgca gaggaactgc gggatcgagt caaaggggtc tcagccaaac cctttatggc
aacacagccc acattagatg ccctacactg tgatattggc aatgctactg agttctataa
gatcttccag gatgagattg gcgaagtgta t---ctgaaa aataac---- --ccaacccg
tgaacagcgc cggagctgga ggtcagccct agacaaacag ctgagaaaaa agctgaagtt
gaaaccagtg atgaggatga acgggaacta tgcccggcga ttaatgacct gtnnnnnnnn
nnnnnnnnnn nnnnnnnnnn nnnnnnnnnn nnnnnnnnnn nnnnnnnnnn nnnnnnnnnn
nnnnnnnnnn nnnnnnnnnn nnnnnnnnnn nnnnnnnnnn nnnnnnnnnn nnnnnnnnnn
nnnnnnnnnn nnnnnnnnnn nnnnnnnnnn nnnnnnnnnn nnnnnnnnnn nnnnnnnnnn
nnnnnnnnnn nnnnnnnnnn nnnnnnnnnn nnnnnnnnnn nnnnnnnnnn nnnnnnnnnn
nnnn
>Poeciliidae_Carlhubbsia_stuarti_1_1
tttgaatggc agccagctct caaaaacgtg tccacatctt gtaatgttgg catcataaat
gggctgtcag gatggacatc ttcgttagat gactccccag ctgacaccat cacccggcgc
tttcgctatg atgtagcgct tgttgcagca ctgaaggacc ttgaggagga catcatggaa
ggtctgagag acactggaat ggaagatagc gcttgcacct tgggctttag agtcatgatc
aaggagtgct gtgatggcat gggtgatgtt agcgaaaagc atggtggagg accagctgtt
cctgagaagg ctgttcgctt ctctttcact gttatgtctg tctctatcca ggctgaagat
g---aacagg a--------- ---------g gaggtcacaa tttttacaga gccaaagccc
aattctgaac tatcttgtaa gcccctttgc cttatgtttg tggatgagtc agaccacgag
actctcactg ctgttttggg gcccatagtt gcagagcgaa atgcgatgaa agagagcagg
ctcattcttt ctatgggtgg catgccacgc tcctttcgct tccatttcag gggcacaggg
tatgatgaaa agatggtgcg tgaaatggag ggcctggaag cttcgggatc tacatatatc
tgtactttgt gtgactccag tcgagcagag gctgctcaaa acatggtgtt acacgccatc
acccgcagcc acgatgagaa tctg-gaacg ttatgaaata tggagaacca accccttttc
tgagtctgta gatgagctac gagacagagt caaaggagtc tcggccaagc cctttctgga
gacccagccc acgctagatg cattacactg cgacataggc aatgccactg aattctacaa
aatcttccag gatgaaattg gagaagtgta t---aaaaac cccaac---- --cccagcag
agaggaacgg cgcagctgga gggcagcctt ggataaacag ctgaggaaga agatgaagct
taaaccagtg atgaggatga atgggaacta tgcccgaagg ttaatgacca tggaggctac
cgaggtggtt tgtgaactgg tgccctcaga ggagaggaga gaggtcctga gggaactcat
gaggctctac ctccagatga aacctgtgtg gcgtgccacc tgtccagcca aggagtgccc
tgaccagctg tgccgctaca gttttaactc ccagcgcttt gctgacctgc tctccgctac
cttcaagtac aggtacaatg gaaaaataac caattac-tt gcacaagacc ctggcccatg
tgcc
>Poeciliidae_Phallichthys_amates_1_1
tttgaatggc agccggctct caaaaacgtg tccacatctt gtaatgttgg catcataaat
gggctgtcag gatggacatc ttcgttagat gactccccag ctgacaccat cacccggcgc
tttcgctatg acgtggcact tgtcgcagca ctgaaggacc ttgaggagga catcatggag
ggtctgagag acactggaat ggaagatagc gtttgcacct tgggctttag agtcatgatc
aaggagtgct gtgatggcat gggtgatgtt agcgaaaagc atggtggagg accagctgtt
cctgagaagg ctgttcgctt ctctttcact gttatgtctg tctctatcca ggctgaagat
g---aactgg a--------- ---------g gaggtcacaa tttttacaga gccaaagccc
aattctgaac tatcctgtaa gcccctatgc cttatgtttg tggatgagtc agaccatgag
actctcactg ctgttttggg gcccatagtt gcagagcgaa atgcgatgaa agagagcagg
ctcattctat ctatgggcgg catgccacgc tcctttcgct tccacttcag gggcacaggg
tatgatgaaa aaatggtgcg tgaaatggag ggcctggaag cttcgggatc tacatatata
tgtactttgt gtgactccac tcgagcagag gctgctcaaa acatggtgtt acactccatc
acccgcagcc atgatgagaa tctg-gaacg ttatgaaatg tggagaacca accccttttc
tgagtctgta gatgagctac gagacagagt caaaggagtc tcggccaagc cctttctgga
gacccagccc acgctagatg cattgcactg cgacataggc aatgccactg aattctacaa
aatcttccag gatgaaattg gagaagtgta t---aaaaac cccaac---- --cccagcag
agaggatcga cgcagttgga gggcagcctt ggataaacag ctgaggaaga agatgaagct
taaaccagtg atgaggatga atgggaacta tgcccgaagg ttaatgacca tggaggctac
cgaggtggtt attgaactgg tgccctcaga ggagaggaga gaggtcctga gggaactcat
gaggctctac ctccagatga aacctgtgtg gcgtgccacc tgtccagcca aggagtgccc
cgaccagctg tgccgctaca gttttaactc ccagcgcttt gccgacctgc tcgccgctac
cttcaagtac aggtacaatg gaaaaataac caattac-ct gcacaagacc ctggcccatg
tgcc
>Poeciliidae_Phallichthys_quadripunctatus_1_1
tttgaatggc agccagctct caaaaaygtg tccacatctt gtaatgttgg catcataaat
gggctgtcag gatggacatc ttcgttagat gactctccag ctgacaccat cacccggcgc
tttcgttatg atgtggcact tgttgcagca ctgaaggacc ttgaggagga catcatggag
ggtctgagag acactggaat ggaagatagc gcttgcacct tgggctttag agtcatgatc
aaggagtgct gtgatggcat gggtgatgtt agcgaaaagc atggtggagg accagctgtt
cctgagaagg ctgttcgctt ctctttcact gttatgtctg tctctatcca ggctgaagat
g---aacagg a--------- ---------g gaggtcacaa tttttacaga gccaaagccc
aattctgaac tatcctgtaa gcccctatgc cttatgtttg tggatgagtc agaccacgag
actctcactg ctgttttggg gcccatagtt gcagagcgaa atgcaatgaa agagagcagg
ctcattctat ctatgggcgg catgccacgc tcctttcgct tccacttcag gggcacrggg
tatgatgaaa agatggtgcg tgaaatggag ggcctggaag cttcgggatc tacatatgtc
tgtactttgt gtgactccac tcgagcagag gctgctcaaa acatggtgtt acactccatc
acccgcagcc atgatgagaa tctt-gagcg ttatgaaata tggagaacca accccttttc
tgagtctgta gatgagctac gagacagagt caaaggagtc tcrgccaagc cctttctgga
gacccagccc acgctagatg cattgcactg cgacataggc aatgccactg aattctacaa
aatcttccag gatgaaattg gagaagtgta t---aaaaac cccaac---- --cccagcag
agaggatcgg cgcagttgga gggcagcctt ggataaacag ctgaggaaga agatgaagct
taaaccagtg atgaggatga atgggaacta tgcccgaagg ttaatgacca tggaggctrc
cgaggtggtt agtgaactgg tgccctcaga ggagaggaga gagatcctga gggaactcat
gaggctctac ctccagatga aacctgtgtg gcgtgccacc tgtccagcca aggagtgccc
cgaccagctg tgccgctaca gttttaactc ccagcgcttt gccgacctgc tctccgctac
cttcaagtac aggtacaatg gaaaaataac caattac-ct gcacaagacc ctggcccatg
tgcc
>Poeciliidae_Phallichthys_tico_1_1
tttgaatggc agccggctct caaaaacgtg tccacatctt ataatgttgg catcataaat
gggctgtcag gatggacatc ttcgttagat gactccccag ctgacaccat cacccggcgc
tttcgctatg acgtggcact tgttgcagca ctgaaggacc ttgaggagga catcatggag
ggtctgagag acactggaat ggaagatagc gcttgcacct tgggctttag agtcatgatc
aaggagtgct gtgatggcat gggtgatgtt agcgaaaagc atggtggagg accagctgtt
cctgagaagg ctgttcgctt ctctttcact gttatgtctg tctctatcca ggctgaagat
g---aacagg a--------- ---------g gaggtcacaa tttttacaga gccaaagccc
aattctgaac tatcctgtaa gcccctatgc cttatgtttg tggatgagtc agaccacgag
actctcactg ctgttttggg tcccatagtt gcagagcgaa atgcgatgaa agagagcagg
ctcattctat ctatggccgg catgccacgc tcctttcgct tccacttcag gggcacaggg
tatgacgaaa agatggtgcg tgaaatggag ggcctggaag cttcgggatc aacatatatc
tgtactttgt gtgactccac tcgagcagag gctgctcaca acatggtgtt acactccatc
acccgcagcc atgatgagaa tctg-gaacg ttatgaaata tggagatcca accccttttc
tgagtctgta gatgagctac gagacagagt caaaggagtc tcggccaagc cctttctgga
gacccagccc acgctagatg cattgcactg cgacataggc aatgccactg aattctacaa
aatcttccag gatgaaattg gagaagtgta t---aaaaac cccaag---- --cccagcag
agaggatcgg cgcagttgga gggcagcctt ggataaacag ctgaggaaga agatgaagct
taaaccagtg atgaggatga atgggaacta tgcccgaagg ttaatgacca tggaggctat
cgaggtggtt agtgaactgg tgccctcaga ggagaggaga gaggtcctga gggaactcat
gaggctctac ctccagatga aacctgtgtg gcgtgccacc tgtccagcca aggagtgccc
cgaccagctg tgccgttaca gttttaactc ccagcgcttt gccgacctgc tctccgctac
cttcaagtac aggtataatg gaaaaataac caattac-ct gcacaagacc ttggcccatg
tgcc
>Poeciliidae_Poecilia_parae_1_1
tttgaatggc agccagctct caaaaacgtg tccgcatctt ataatgtcgg catcataaat
gggctgtcag gatggacatc ttcattagat gactgcccag ctgacaccat cacccggcgc
tttcgctacg atgtggcgct tgttgcggca ctgaaggacc tagaggagga catcatggag
ggtctgagag acactggaat ggaagatagt gcttgcacct tgggctttag agtcatgatc
aaggagtgct gcgatggcat gggtgatgtt agcgaaaagc atggtggagg accagctgtt
cctgagaagg ccgtccgctt ctctttcact gttatgtctg tctctatcca ggctgaagay
g---aacagg a--------- ---------g gaggtcacaa tttttacaga gccaaagccc
aattctgaac tatcctgtaa gcccctttgc cttatgtttg tggatgagtc agaccacgag
actctcactg ctgttttggg gcccatagtt gcagagcgca atgcratgaa agagagcagg
ctcattctat ctatgggcgg tatgccacgc tcctttcgct tccacttcag gggcacaggg
tatgacgaaa agatggtgcg tgaaatggag ggcctggaag cttcgggatc tacgtatgtc
tgtactttgt gtgactccag tcgagcagag gctgctcaaa acatggtgtt acactccatc
acccgcagcc atgatgagaa tctg-gaacg ttatgaaata tggagaacca accccttttc
tgagtccgta gatgagctac gagacagagt caagggagtc tcggccaagc cctttctgga
gacccagccc acgctagatg cactgcactg cgacataggc aatgccactg aattctacaa
aatcttccag gatgaaattg gagaagtgta t---aaaaac cccaac---- --cccagcag
agaggaacgg cgcagctgga gggcggcctt ggataaacag ctgaggaaga agatgaagct
taagccagtg atgaggatga atgggaacta cgcccgaagg ttaatgacca tggaggctac
cgaggtggtt tgcgaactgg tgccctcaga ggagaggaga gaggtcctga gggaactcat
gaggctctac ctccagatga aacctgtgtg gcgtgccacc tgtccagcca aggaatgccc
cgaccagctg tgccgctaca gttttaactc ccagcgcttt gccgacctgc tctccgctac
cttcaagtac aggtacaatg gaaaaataac caattac-ct gcacaagacc ctggcccacg
tgcc
>Poeciliidae_Poecilia_petenensis_1_1
tttgaatggc agccagctct caaaaatgtg tccgaatctt ataatgtcgg catcataaat
gggctgtcag gatggacatc ttcgttagat gactccccag ccgacaccat cacccggcgc
tttcgctacg atgtggcgct tgttgcagca ctgaaggacc ttgaggagga catcatggag
ggtctgagag acactgggat ggaagatagt gcttgcacct tgggctttag ggtcatgatc
aaggagtgct gcgatggcat gggtgatgtt agcgaaaagc atggtggagg accagctgtt
cctgagaagg ccgtccgctt ctctttcact gttatgtctg tctctatcca ggctgaagat
g---aacagg a--------- ---------g gaggtcacaa tttttacaga gccaaagccc
aattctgaac tatcctgtaa gcccctttgc cttatgtttg tggatgagtc agaccacgag
actctcactg ctgttttggg gcccatagtt gcagagcgaa atgcgatgaa agagagcagg
ctcattctat ctatgggcgg catgccacgc tcctttcgtt tccacttcag gggcacaggg
tatgacgaaa agatggtgcg tgaaatggag ggcctggaag cttcgggatc tacgtatatc
tgtactttgt gtgactccag tcgagcagag gctgcccaaa acatggtgtt acactccatc
acccgcagcc atgatgagaa tctg-gaacg ttatgaaata tggagaacca accccttttc
tgagtccgta gatgagctac gagacagagt caagggagtc tcggcaaagc cctttctgga
gacccagccc acgttagatg cactgcactg cgacataggc aatgccactg aattctacaa
aatcttccag gatgaaattg gagaagtgta c---aaaaac cccaac---- --cccagcag
agaggaacgg cgcagctgga gggcggcctt ggataaacag ctgaggaaga agatgaagct
gaagccagtg atgaggatga atgggaacta tgcccgaagg ttaatgacca tggaggctac
cgaggtggtt tgcgaactgg tgccctcaga ggagaggaga gaggtcctga gggaactcat
gaggctctac ctccagatga aacctgtgtg gcgtgccacc tgtccagcca aggagtgccc
cgaccagctg tgccgctaca gttttaactc ccagcgcttt gccgacctgc tctccgctac
cttcaagtac aggtacaacg gaaaaataac caattac-ct gcacaagacc ctggcccacg
tgcc
>Poeciliidae_Poecilia_reticulata_1_1
tttgaatggc agccagctct caaaaacgtg tccgcatctt ataatgtcgg cattataaat
gggctgtcag gatggacatc ttcgttagat gactccccag ccgacaccat cacccggcgc
tttcgctacg atgtggctct tgttgcagca ctgaaggacc ttgaggagga catcatggag
ggtctgagag acactggaat ggaagatagt gcttgcacct tgggctttag agtcatgatc
aaggagtgct gcgatggcat gggtgatgtt agtgaaaagc atggtggagg accagctgtt
cctgagaagg ctgtccgctt ctctttcact gttatgtctg tctctatcca ggctgaagat
g---aacagg a--------- ---------g gaggtcacaa tttttacaga gccaaagccc
aattctgaac tatcctgtaa gcccctttgc cttatgtttg tggatgagtc agaccatgag
actttcgctg ctgttttggg gcccatagtt gcagagcgaa atgcgatgaa agagagcagg
ttcattctat ctatgggcgg catgccacgc tcctttcgct tccacttcag gggcacgggg
tatgatgaaa agatggtgcg tgaaatggag ggcctggaag catcgggatc tacgtatgtc
tgtactttgt gtgactccag tcgagcagag gctgctcaaa acatggtgtt acactccatc
acccgcagcc atgatgagaa tctg-gaacg ttatgaaata tggagatcca accccttttc
tgagtccgca gatgagctac gagacagagt caaaggagtc tcggccaagc cctttctgga
gacccagccc acgctagatg cactgcactg cgacataggc aatgccactg aattctacaa
aatcttccag gatgaaattg gagaagtgtt t---aaaaac cccaac---- --cccagcag
agaggaacgg cgcagctgga gggcggcctt ggataaacag ctgaggaaga agatgaagct
taagccagtg atgaggatga atgggaactt tgcccgaagg ttaatgacca tggaggctac
cgaggtggtt tgcgaactgg tgccctcaga ggagaggaga gaggtgctga gggaactcat
gaggctctac ctccagatga aacctgtgtg gcgtgccacc tgtccagcca aggagtgccc
tgaccagctg tgccgctaca gttttaactc ccagcgcttt gccgacctgc tctccgctac
cttcaagtac aggtacaatg gaaaaataac caattac-ct gcacaagacc ctggcccacg
tgcc
>Poeciliidae_Poecilia_sarrafae_1_1
tttgaatggc agccagctct caaaaatgtg tccgcatctt ataatgtcgg catcataaat
gggctgtcag gatggacatc ttcgttagat gactgcccag ccgacaccat cacccggcgc
tttcgctacg atgtggcgct tgttgcagca ctgaaggacc tagaggagga catcatggag
ggtctgagag acactggaat ggaagatagc gcttgcacct tgggctttag agtcatgatc
aaggagtgct gcgatggcat gggtgatgtt agcgaaaagc atggtggagg accagctgtt
cctgagaagg ccgtccgctt ctctttcact gttatgtctg tctctatcca ggctgaagat
g---aacagg a--------- ---------g gaggtcacaa tttttacaga gccaaagccc
aattctgaac tatcctgtaa gcccctttgt cttatgtttg tggatgagtc agaccacgag
actctcactg ctgttttggg gcccatagtt gcagagcgca atgcgatgaa agagagcagg
ctcattctat ctatgggtgg catgccacgc tcctttcgct tccacttcag gggcacaggg
tatgacgaaa agatggtgcg tgaaatggag ggcctggaag cttcgggatc tacgtatgtc
tgtactttgt gtgactccag tcgagcagag gctgctcaaa acatggtgtt acactccatc
acccgcagcc atgatgagaa tctg-gaacg ttatgaaata tggagaacca accccttttc
tgagtccgta gatgagctac gagacagagt caagggagtc tcggccaagc cctttctgga
gacccagccc acgctagatg cactgcactg cgacataggc aatgccactg aattctacaa
aatcttccag gatgaaattg gagaagtgta t---aaaagc cccaac---- --cccagcag
agaggaacgg cgcagctgga gggcggcctt ggataaacag ctgaggaaga agatgaagct
caagccagtg atgaggatga atgggaacta cgcccgaagg ttaatgacca tggaggctac
cgaggtggtt tgcgaactgg tgccctcaga ggagaggaga gaggtcctga gggaactcat
gaggctctac ctccagatga aacctgtgtg gcgtgccacc tgtccagcca aggagtgccc
cgaccagctg tgccgctaca gttttaactc ccagcgcttt gccgacctgc tctccgccac
cttcaagtac aggtacaatg gaaaaataac caattac-ct gcacaagacc ctggcccacg
tgcc
>Poeciliidae_Poecilia_velifera_1_1
tttgaatggc agccagctct caaaaatgtg tccgaatctt ataatgtcgg catcataaat
gggctgtcag gatggacatc ttcgttagat gactccccag ccgacaccat cacccggcgc
tttcgctacg atgtggcgct tgttgcagca ctgaaggacc ttgaggagga catcatggag
ggtctgagag acactggrat ggaagatagt gcttgcacct tgggctttag ggtcatgatc
aaggagtgct gcgatggcat gggtgatgtt agcgaaaagc atggtggagg accagctgtt
cctgagaagg ccgtccgctt ctctttcact gttatgtctg tctctatcca ggctgaagat
g---aacagg a--------- ---------g gaggtcacaa tttttacaga gccaaagccc
aattctgaac tatcctgtaa gcccctttgc cttatgtttg tggatgagtc agaccacgag
actctcactg ctgttttggg gcccatagtt gcagagagaa atgcgatgaa agagagcagg
ctcattctat ctatgggcgg catgccacgc tcctttcgtt tccacttcag gggcacaggg
tatgacgaaa agatggtgcg tgaaatggag ggcctggaag cttcgggatc tacgtatatc
tgtactttgt gtgactccag tcgagcagag gctgctcaaa acatggtgtt acactccatc
acccgcagcc atgatgagaa tctg-gaacg ttatgaaata tggagaacca accccttttc
tgagtccgta gatgagctac gagacagagt caagggagtc tcggcaaagc cctttctgga
gacccagccc acgctagatg cactgcactg cgacataggc aatgccactg aattctacaa
aatcttccag gatgaaattg gagaagtgta c---aaaaac cccaac---- --cccagcag
agaggaacgg cgcagctgga gggcggcctt ggataaacag ctgaggaaga agatgaagct
taagccagtg atgaggatga atgggaacta tgcccgaagg ttaatgacca tggaggctac
cgaggtggtt tgcgaactgg tgccctcaga ggagaggaga gaggtcctga gggaactcat
gaggctctac ctccagatga aacctgtgtg gcgtgccacc tgtccagcca aggagtgccc
cgaccagctg tgccgctaca gttttaactc ccagcgcttt gccgacctgc tctccgctac
cttcaagtac aggtacaacg gaaaaataac caattac-ct gcacaagacc ctggcccatg
tgcc
>Poeciliidae_Poecilia_wingei_1_1
tttgaatggc agccagctct caaaaacgtg tccgcatctt ataatgtcgg catcataaat
gggctatcag gatggacatc ttcgttagat gactccccag ccgacaccat cacccggcgc
tttcgctacg atgtggctct tgttgcagca ctgaaggacc ttgaggagga catcatggag
ggtctgagag acactggaat ggaagatagt gcttgcacct tgggctttag agtcatgatc
aaggagtgct gcgatggcat gggtgatgtt agtgaaaagc atggtggagg accagctgtt
cctgagaagg ccgtccgctt ctctttcact gttatgtctg tctctatcca ggctgaagat
g---aacagg a--------- ---------g gaggtcacaa tttttacaga gccaaagccc
aattctgaac tatcctgtaa gcccctttgc cttatgtttg tggatgagtc agaccacgag
actctcactg ctgttttggg gcccatagtt gcagagcgaa atgcgatgaa agagagcagg
ctcattctat ctatgggcgg catgccacgc tcctttcgct tccacttcag gggcacaggg
tatgatgaaa agatggtgcg tgaaatggag ggcctggaag cttcgggatc tacgtatgtc
tgtactttgt gtgactccag tcgagcagag gctgctcaaa acatggtgtt acactccatc
acccgcagtc atgatgagaa tctg-gaacg ttatgaaata tggagatcca accccttttc
tgagtccgca gatgagctac gagacagagt caaaggagtc tcggccaagc cctttctgga
gacccagccc acgctagatg cactgcactg cgacataggc aatgccactg aattctacaa
aatcttccag gatgaaattg gagaagtgtt t---aaaaac cccaac---- --cccagcag
agaggaacgg cgcagctgga gggcggcctt ggataaacag ctgaggaaga agatgaagct
taagccagtg atgaggatga atgggaactt tgcccgaagg ttaatgacca tggaggctac
agaggtggtt tgcgaactgg tgccctcaga ggagaggaga gaggtgctga gggaactcat
gaggctctac ctccagatga aacctgtgtg gcgtgccacc tgtccagcca aggagtgccc
tgaccagctg tgccgctaca gttttaactc ccagcgcttt gccgacctgc tctccgctac
cttcaagtac aggtacaatg gaaaaataac caattac-ct gcacaagacc ctggcccacg
tgcc
>Poeciliidae_Poecilia_wingei_2_1
tttgaatggc agccagctct caaaaacgtg tccgcatctt ataatgtcgg catcataaat
gggctatcag gatggacatc ttcgttagat gactccccag ccgacaccat cacccggcgc
tttcgctacg atgtggctct tgttgcagca ctgaaggacc ttgaggagga catcatggag
ggtctgagag acactggaat ggaagatagt gcttgcacct tgggctttag agtcatgatc
aaggagtgct gcgatggcat gggtgatgtt agtgaaaagc atggtggagg accagctgtt
cctgagaagg ccgtccgctt ctctttcact gttatgtctg tctctatcca ggctgaagat
g---aacagg a--------- ---------g gaggtcacaa tttttacaga gccaaagccc
aattctgaac tatcctgtaa gcccctttgc cttatgtttg tggatgagtc agaccacgag
actctcactg ctgttttggg gcccatagtt gcagagcgaa atgcgatgaa agagagcagg
ctcattctat ctatgggcgg catgccacgc tcctttcgct tccacttcag gggcacaggg
tatgatgaaa agatggtgcg tgaaatggag ggcctggaag cttcgggatc tacgtatgtc
tgtactttgt gtgactccag tcgagcagag gctgctcaaa acatggtgtt acactccatc
acccgcagtc atgatgagaa tctg-gaacg ttatgaaata tggagatcca accccttttc
tgagtccgca gatgagctac gagacagagt caaaggagtc tcggccaagc cctttctgga
gacccagccc acgctagatg cactgcactg cgacataggc aatgccactg aattctacaa
aatcttccag gatgaaattg gagaagtgtt t---aaaaac cccaac---- --cccagcag
agaggaacgg cgcagctgga gggcggcctt ggataaacag ctgaggaaga agatgaagct
taagccagtg atgaggatga atgggaactt tgcccgaagg ttaatgacca tggaggctac
agaggtggtt tgcgaactgg tgccctcaga ggagaggaga gaggtgctga gggaactcat
gaggctctac ctccagatga aacctgtgtg gcgtgccacc tgtccagcca aggagtgccc
tgaccagctg tgccgctaca gttttaactc ccagcgcttt gccgacctgc tctccgctac
cttcaagtac aggtacaatg gaaaaataac aaattac-ct gcacaagacc ctggcccacg
tgcc
>Poeciliidae_Xiphophorus_signum_1_1
tttgaatggc agccagctct caaaaacgtg tccacatctt ataatgttgg aatcataaat
gggctgtcag gatggacatc ttcgttagat gactccccag ctgacaccat cacccggcgc
tttcgctatg atgtggcgct tgttggagca ctgaaggacc ttgaggagga catcatggaa
ggtctgagag acactggaat ggaagatagt gcttgcacct tgggctttag agtcatgatc
aaggagtgct gtgatggcat gggtgatgtt agcgaaaagc atggtggagg accagctgtt
cctgagaagg ctgttcgctt ctctttcact gttatgtctg tctctatcca ggctgaagat
g---aacagg a--------- ---------g gaggtcacaa tttttacaga gccaaagccc
aattctgaac tatcctgtaa gcccctttgc cttatgtttg tggatgaatc agaccacgag
actctcactg ctgttttggg gcccatagtc gcagagcgaa atgcgatgaa agagagcagg
ctcattctgt ctatgggtgg catgccacgc tcctttcgct tccactttag gggcacagga
tatgatgaaa agatggtgcg tgaaatggag ggcctggaag cttcgggatc tacatacatc
tgtactttgt gtgactccag tcgagcagag gctgctcaaa acatggtgct acactccgtc
acccgcagcc atgatgagaa tctg-gaacg ttatgaaata tggagaacca accccttttc
tgagtctgta gatgagctac gagacagagt caaaggagtc tcggccaagc cctttctgga
gacccagccc acgatagatg cattgcactg cgacataggc aatgccactg aattctacaa
aatcttccag gatgaaattg gagaagtgta t---aaaaac cccaac---- --cccagcag
agaggaccgg cgcagctgga gggcagcctt ggataaacag ctgaggaaga agatgaagct
taaaccagtg atgaggatga atgggaacta tgcccgaagg ttaatgacca tggaggctac
tgaggtggtt tgtgaactgg tgccctcaga ggagaggaga gaggtcctga gggaactcat
gaggctctac ctccaaatga aacctgtgtg gcgtgccacc tgtccagcca aggagtgccc
tgaccagctg tgccgctaca gttttaactc ccagcgcttt gctgacctgc tctccgctac
cttcaagtac aggtacaatg gaaaaataac caattac-ct gcacaagacc ctggcccatg
tgcc
>Prochilodontidae_Prochilodus_argenteus_1_1
tttgagtggc agcctgctct caaaaatgtg tccacctctt gggatgtagg tatcatcgat
gggctctctg gctggacagt ctctgtagat gatgtaccag cagataccat ctctagaaga
ttccgctatg atgtggcact agtatcagct ctaaaagatt tggaggagga catcatggaa
ggactaaggg agagggggtt ggatgacagc acttgcactt ccggtttcac agtggtgatc
aaggagtcat gtgatggcat gggagacgtg agcgagaagc atggaggagg accagccatt
ccagagaagg cggtaaggtt ctcttttacg gtgatgtcca tcacggttca agctgaaggt
g---aggatg a--------- ---------a gcagtcacaa tcttccagga accaaagccc
aactctgagc tctcctgcag gcctctgtgc ctgatgtttg tggatgagtc tgatcatgag
atgctcactg ccatcttggg gccagtagtg gcagagcgta gagccatgaa ggagagtcgc
ctcattctgt ccattggggg gcttcttcgt tccttccgct tttacttccg aggcacaggc
tatgatgaga agatggtgag agaaatggaa gggttagagg cttcaggttc cacttacatc
tgcacccttt gtgactccac acgagccgag gcctctcaga acatggtgct gcactccatc
acccgaagcc atgaggaaaa cctt-gatcg ctacgagata tggaggacca accctttctc
tgagtctgca gacgagttgc gcgatcgtgt caaaggggtc tcagcgaagc ctttcatgga
gacccagccc acgctagacg ccttgcattg tgacattggc aatgctacag agttctacaa
gatattccag gatgagattg gtgaagtgta c---cagaga accaat---- --ccaactcg
agaggagcgg cgacgctggc gatcagccct tgataagcag ctgaggaaga agatgaagct
gaagccagtg atgaggatga atgggaatta cgcccgacgc ctgatgaccc gtgaggctgt
ggaggcgttg tgtgagctgg ttccctcaga ggagcgtcgc aaggccctga gagagctgat
ggagctgtac ctccagatga agcctgtgtg gcgctccacc tgcccagcca gagactgccc
tgatcaactc ttacgttaca gctttaactc ccagcgcttt gccgaactcc tgtccaccac
attcaaatac cgttatgatg gcaagatcac caactac-ct ccacaaaacc ttggcccatg
tgcc
>Prochilodontidae_Prochilodus_brevis_1_1
nnnnnnnnnn nnnnnnnnnn nnnnaatgtg tccacctctt gggatgtagg tatcatcgat
gggctctctg gctggacagt ctctgtagat gatgtaccag cagataccat ctctagaaga
ttccgctatg atgtggcact agtatcagct ctaaaagatt tggaggagga catcatggaa
ggactaaggg agagggggtt ggatgacagc acttgcactt ccggtttcac agtggtgatc
aaggagtcat gtgacggcat gggagacgtg agcgagaagc atggaggagg accagccatt
ccagagaagg cggtaaggtt ctcttttacg gtgatgtcca tcacggttca agctgaaggt
g---aggatg a--------- ---------a gcagtcacaa tcttccagga accaaagccc
aactccgagc tctcctgcag gcccctgtgc ctgatgtttg tggatgagtc tgatcatgag
atgctcactg ccatcttggg gccagtagtg gcagagcgta gagccatgaa ggagagtcgc
ctcattctgt ccattggggg gcttcttcgt tccttccgct tttacttccg aggcacaggc
tatgatgaga agatggtgag agaaatggaa gggttagagg cttcaggttc cacttacatc
tgcacccttt gtgactccac ccgagctgag gcctctcaga acatggtgct gcactccatc
acccgaagcc atgaggaaaa cctt-gatcg ctatgagata tggaggacca accctttctc
tgagtctgca gacgagttgc gcgatcgtgt caaaggggtc tcagcgaagc ctttcatgga
gacccagacc acgctagacg ccttgcattg tgacattggc aatgctacag agttctacaa
gatattccag gatgagattg gtgaagtgta c---cagaga accaat---- --ccaactcg
agaggagcgg cgacgctggc gatcagccct tgataagcag ctgaggaaga agctgaagct
gaagccagtg atgaggatga atgggaacta cgcccgacgg ctgatgaccc gtgagtctgt
ggaggcgttg tgtgagcttg ttccctcaga ggagcgtcgc aaggccctga gagagctgat
ggagctgtac ctccagatga agcctgtgtg gcgctccacc tgcccagcca gagattgccc
tgatcaactc ttacgttaca gcttcaactc ccagcgcttt gccgaactcc tgtccaccac
attcaaatac cgttatgatg gcaagatcac caactac-ct ccacaaaacc ttagcccatg
tgcc
>Prochilodontidae_Prochilodus_costatus_1_1
nnnnnnnnnn nnnnnnnnnn nnnnaatgtg tccacctctt gggatgtagg tatcatcgat
gggctctctg gctggacagt ctctgtagat gatgtaccag cagataccat ctctagaaga
ttccgctatg atgtggcact agtatcagct ctaaaagatt tggaggagga catcatggaa
ggactaaggg agagggggtt ggatgacagc acttgcactt ccggtttcac agtggtgatc
aaggagtcat gtgacggcat gggagacgtg agcgagaagc atggaggagg accagccatt
ccagagaagg cggtaaggtt ctcttttacg gtgatgtcca tcacggttca agctgaaggt
g---aggatg a--------- ---------a gcagtcacaa tcttccagga acaaaagccc
aactctgagc tctcctgcag gcccctgtgc ctgatgtttg tggatgagtc tgatcatgag
atgctcactg ccatcttggg gccagtagtg gcagagcgta gagccatgaa ggagagtcgc
ctcattctgt ccattggggg gcttcttcgt tccttccgct tttacttccg aggcacaggc
tatgatgaga agatggtgag agaaatggaa gggttagagg cttcaggttc cacttacatc
tgcacccttt gtgactccac acgagctgag gcctctcaga acatggtgct gcactccatc
acccgaagcc atgaggaaaa cctt-gatcg ctacgagata tggaggacca accctttctc
tgagtctgca gacgagttgc gcgatcgtgt caaaggggtc tcagcgaagc ctttcatgga
gacccagacc acgctagacg ccttgcattg tgacattggc aatgctacag agttctacaa
gatattccag gatgagattg gtgaagtgta c---cagaga accaat---- --ccaactcg
agaggagcgg cgacgctggc gatcagccct tgataagcag ctgaggaaga agatgaagct
gaagccagtg atgaggatga atgggaacta cgcccgacgg ctgatgaccc gtgagtctgt
ggaggcattg tgtgagctgg ttccctcaga ggagcgtcgc aaggccctga gagagctgat
ggagctgtac ctccagatga agcctgtgtg gcgctccacc tgcccagcca gagattgccc
tgatcaactc ttacgttaca gcttcaactc ccagcgcttt gccgaactcc tgtccaccac
attcaaatac cgttatgatg gcaagatcac caactac-ct ccacaaaacc ttggcccatg
tgcc
>Prochilodontidae_Prochilodus_lacustris_1_1
nnnnnnnnnn nnnnnnnnnn nnnnaatgtg tccacctctt gggatgtagg tattatcgat
gggctctctg gctggacagt ctctgtagat gatgtaccag cagataccat ctctagaaga
ttccgctatg atgtggcact agtatcagct ctaaaagatt tggaggagga catcatggaa
ggactaaggg agagggggtt ggatgacagc acttgcactt ccggtttcac agtggtgatc
aaggagtcat gtgacggcat gggagacgtg agcgagaagc atggaggagg gccagccatt
ccagagaagg cggtaaggtt ctcttttacg gtgatgtcca tcacggttca agctgaaggt
g---aggatg a--------- ---------a gcagtcacaa tcttccagga accaaagccc
aactccgagc tctcctgcag gcccctgtgc ctgatgtttg tggatgagtc tgatcatgag
atgctcactg ccatcttggg gccagtagtg gcagagcgta gagccatgaa ggagagtcgc
ctcattctgt ccattggggg gcttcttcgt tccttccgct tttacttccg aggcacaggc
tatgatgaga agatggtgag agaaatggaa gggttagagg cttcaggttc cacttacatc
tgcacccttt gtgactccac ccgagctgag gcctctcaga acatggtgct gcactccatc
acccgaagcc atgaggaaaa cctt-gatcg ctatgagata tggaggacca accctttctc
tgagtctgca gacgagttgc gcgatcgtgt caaaggggtc tcagcgaagc ctttcttgga
gacccagacc acgctagacg ccttgcattg tgacattggc aatgctacag agttctacaa
gatattccag gatgagattg gtgaagtgta c---cagaga accaat---- --ccaactcg
agaggagcgg cgacgctggc gatcagccct tgataagcag ctgaggaaga agctgaagct
gaagccggtg atgaggatga atgggaacta cgcccgacgg ctgatgaccc gtgagtctgt
ggaggcgttg tgtgagctgg ttccctcaga ggagcgtcgc aaggccctga gagagctgat
ggagctgtac ctccagatga agcctgtgtg gcgctccacc tgcccagcca gagattgccc
tgatcaactc ttacgttaca gctttaactc ccagcgcttt gccgaactcc tgtccaccac
attcaaatac cgttatgatg gcaagatcac caactac-ct ccacaaaacc ttagcccatg
tgnn
>Prochilodontidae_Prochilodus_lacustris_2_1
tttgagtggc agcccgctct caaaaatgtg tccacctctt gggatgtagg tattatcgat
gggctctctg gctggacagt ctctgtagat gatgtaccag cagataccat ctctagaaga
ttccgctatg atgtggcact agtatcagct ctaaaagatt tggaggagga catcatggag
ggactaaggg agagggggtt ggatgacagc acttgcactt ccggtttcac agtggtgatc
aaggagtcat gtgacggcat gggagacgtg agcgagaagc atggaggagg gccagccatt
ccagagaagg cggtaaggtt ctcttttacg gtgatgtcca tcacggttca agctgaaggt
g---aggatg a--------- ---------a gcagtcacaa tcttccagga accaaagccc
aactccgagc tctcctgcag gcccctgtgc ctgatgtttg tggatgagtc tgatcatgag
atgctcactg ccatcttggg gccagtagtg gcagagcgta gagccatgaa ggagagtcgc
ctcattctgt ccattggggg gcttcttcgt tccttccgct tttacttccg aggcacaggc
tatgatgaga agatggtgag agaaatggaa gggttagagg cttcaggttc cacttacatc
tgcacccttt gtgactccac ccgagctgag gcctctcaga acatggtgct gcactccatc
acccgaagcc atgaggaaaa cctt-gatcg ctatgagata tggaggacca accctttctc
tgagtctgca gacgagttgc gcgatcgtgt caaaggggtc tcagcgaagc ctttcatgga
gacccagacc acgctagacg ccttgcattg tgacattggc aatgctacag agttctacaa
gatattccag gatgagattg gtgaagtgta c---cagaga accaat---- --ccaactcg
agaggagcgg cgacgctggc gatcagccct tgataagcag ctgaggaaga agctgaagct
gaagccggtg atgaggatga atgggaacta cgcccgacgg ctgatgaccc gtgagtctgt
ggaggcgttg tgtgagctgg ttccctcaga ggagcgtcgc aaggccctga gagagctgat
ggagctgtac ctccagatga agcctgtgtg gcgctccacc tgcccagcca gagattgccc
tgatcaactc ttacgttaca gctttaactc ccagcgcttt gccgaactcc tgtccaccac
attcaaatac cgttatgatg gcaagatcac caactac-ct ccacaaaacc ttagcccatg
tgcc
>Prochilodontidae_Prochilodus_lineatus_1_1
tttgagtggc agcccgctct caaaaatgtg tccacctctt gggatgtagg tatcatcgat
gggctctctg gctggacagt ctctgtagat gatgtaccag cagataccat ctctagaaga
ttccgctatg atgtggcact agtatcagct ctaaaagatt tggaggagga catcatggaa
ggactaaggg agagggggtt ggatgacagc acttgcactt ccggtttcac agtggtgatc
aaggagtcat gtgatggcat gggagacgtg agcgagaagc atggaggagg accagccatt
ccagagaagg cggtaaggtt ctcttttacg gtgatgtcca tcacggttca agctgaaggt
g---aggatg a--------- ---------a gcagtcacaa tcttccagga accaaagccc
aactctgagc tctcctgcag gcccctgtgc ctgatgtttg tggatgagtc tgatcatgag
atgctcactg ccatcttggg gccagtagtg gcagagcgta gagccatgaa ggagagtcgc
ctcattctgt ccattggggg gcttcttcgt tccttccgct tttacttccg aggcacaggc
tatgatgaga agatggtgag agaaatggaa gggttagagg cttcaggttc cacttacatc
tgcacccttt gtgactccac acgagccgag gcctctcaga acatggtgct gcactccatc
acccgaagcc atgaggaaaa cctt-gatcg ctacgagata tggaggacca accctttctc
tgagtctgca gacgagttgc gtgatcgtgt caaaggggtc tcagcgaagc ctttcatgga
gacccagccc acgctagacg ccttgcattg tgacattggc aatgctacag agttctacaa
gatattccag gatgagattg gtgaagtgta c---cagaga accaat---- --ccaactcg
agaggagcgg cgacgctggc gatcagccct tgataagcag ctgaggaaga agatgaagct
gaagccagtg atgaggatga atgggaatta cgcccgacgg ctgatgaccc gtgaggctgt
ggaggcgttg tgtgagctgg ttccctcaga ggagcgttgc aaggccctga gagagctgat
ggagctgtac ctccagatga agcctgtgtg gcgctccacc tgcccagcca gagactgccc
tgatcaactc ttacgttaca gctttaactc ccagcgcttt gccgaactcc tgtccaccac
attcaaatac cgttatgatg gcaagatcac caactac-ct ccacaaaacc ttggcccatg
tgcc
>Prochilodontidae_Prochilodus_lineatus_2_1
tttgagtggc agcccgctct caaaaatgtg tccacctctt gggatgtagg tatcatcgat
gggctctctg gctggacagt ctctgtagat gatgtaccag cagataccat ctctagaaga
ttccgctatg atgtggcact agtatcagct ctaaaagatt tggaggagga catcatggaa
ggactaaggg agagggggtt ggatgacagc acttgcactt ccggtttcac agtggtgatc
aaggagtcat gtgacggcat gggagacgtg agcgagaagc atggaggagg accagccatt
ccagagaagg cggtaaggtt ctcttttacg gtgatgtcca tcacggttca agctgaaggt
g---aggatg a--------- ---------a gcagtcacaa tcttccagga accaaagccc
aactctgagc tctcctgcag gcccctgtgc ctgatgtttg tggatgagtc tgatcatgag
atgctcactg ccatcttggg gccagtagtg gcagagcgta gagccatgaa ggagagtcgc
ctcattctgt ccattggggg gcttcttcgt tccttccgct tttacttccg aggcacaggc
tatgatgaga agatggtgag agaaatggaa gggttagagg cttcaggttc cacttacatc
tgcacccttt gtgactccac acgagccgag gcctctcaga acatggtgct gcactccatc
acccgaagcc atgaggaaaa cctt-gatcg ctacgagata tggaggacca accctttctc
tgagtctgca gacgagttgc gtgatcgtgt caaaggggtc tcagcgaagc ctttcatgga
gacccagccc acgctagacg ccttgcattg tgacattggc aatgctacag agttctacaa
gatattccag gatgagattg gtgaagtgta c---cagaga accaat---- --ccaactcg
agaggagcgg cgacgctggc gatcagccct tgataagcag ctgaggaaga agatgaagct
gaagccagtg atgaggatga atgggaatta cgcccgacgg ctgatgaccc gtgaggctgt
ggaggcgttg tgtgagctgg ttccctcaga ggagcgtcgc aaggccctga gagagctgat
ggagctgtac ctccagatga agcctgtgtg gcgctccacc tgcccagcca gagactgccc
tgatcaactc ttacgttaca gctttaactc ccagcgcttt gccgaactcc tgtccaccac
attcaaatac cgttatgatg gcaagatcac caactac-ct ccacaaaacc ttggcccatg
tgcc
>Prochilodontidae_Prochilodus_magdalenae_1_1
nnnnnnnnnn nnnnnnnnnn nnnnaatgtt tccacctctt gggatgtagg tatcatcgat
gggctctctg gctggacagt ctctgtagat gatgtaccag cagataccat ctctagaaga
ttccgctatg atgtggcact agtatcagct ctaaaagatt tggaggagga catcatggaa
ggactaaggg agagggggtt ggatgacagc acttgcactt ctggtttcac agtggtgatc
aaggagtcat gtgatggcat gggagacgtg agcgagaagc atggaggagg accagccatt
ccagagaagg cggtaaggtt ctcttttacg gtgatgtcca tcacggttca agctgaaggt
g---aggatg a--------- ---------a gcagtcacaa tcttccagga acaaaagccc
aactctgagc tctcctgcag gcccctgtgc ctgatgtttg tggatgagtc tgatcatgag
atgctcactg ccatcttggg gccagtagtg gcagagcgta gagccatgaa ggagagtcgc
ctcattctgt ccattggggg gcttcttcgt tccttccgct tttacttccg aggcacaggc
tatgatgaga agatggtgag agaaatggaa gggttagagg cttcaggttc cacttacatc
tgcacccttt gtgactccac ccgagctgag gcctctcaga acatggtgct gcactccatc
acccgaagcc atgaggaaaa cctt-gatcg ctacgagata tggaggacca accctttctc
tgagtctgca gacgagttgc gcgatcgtgt caaaggggtc tcagcgaagc ctttcatgga
gacccagccc acgctagacg ccttgcattg tgacattggc aatgctacag agttctacaa
gatattccag gatgagatcg gtgaagtgta c---cagaga accaat---- --ccaactcg
agaggagcgg cgacgctggc gatcagccct tgataagcag ctgaggaaga agctgaagct
gaagccagtg atgaggatga atgggaacta cgcccgacgg ctgatgaccc gtgagtctgt
ggaggcgttg tgtgagcttg ttccctcaga ggagcgtcgc aaagccctga gagagctgat
ggagctgtac ctccagatga agcctgtgtg gcgctccacc tgcccagcca gagactgccc
tgatcaactc ttacgttaca gctttaactc ccagcgcttt gccgatctcc tgtccaccac
attcaaatac cgttatgatg gcaagatcac caactac-ct ccacaaaacc ttggcccatg
tgcc
>Prochilodontidae_Prochilodus_magdalenae_2_1
tttgagtggc agcccgctct caaaaatgtt tccacctctt gggatgtagg gatcatcgat
gggctctctg gctggacagt ctctgtagat gatgtaccag cagataccat ctctagaaga
ttccgctatg atgtggcact agtatcagct ctaaaagatt tggaggagga catcatggaa
ggactaaggg agagggggtt ggatgacagc acttgcactt ctggtttcac agtggtgatc
aaggagtcat gtgacggcat gggagacgtg agcgagaagc atggaggagg accagccatt
ccagagaagg cggtaaggtt ctcttttacg gtgatgtcca tcacggttca agctgaaggt
g---aggatg a--------- ---------a gcagtcacaa tcttccagga acaaaagccc
aactctgagc tctcctgcag gcccctgtgc ctgatgtttg tggatgagtc tgatcatgag
atgctcactg ccatcttggg gccagtagtg gcagagcgta gagccatgaa ggagagtcgc
ctcattctgt ccattggggg gcttcttcgt tccttccgct tttacttccg aggtacaggc
tatgatgaga agatggtgag agaaatggaa gggttagagg cttcaggttc cacttacatc
tgcacccttt gtgactccac acgagctgag gcctctcaga acatggtgct gcactccatc
acccgaagcc atgaggaaaa cctt-gatcg ctacgagata tggaggacca accctttctc
tgagtctgca gacgagttgc gcgatcgtgt caaaggggtc tcagcgaagc ctttcatgga
gacccagccc acgctagacg ccttgcattg tgacattggc aatgctacag agttctacaa
gatattccag gatgagattg gtgaagtgta c---cagaga accaat---- --ccaactcg
agaggagcgg cgacgctggc gatcagccct tgataagcag ctgaggaaga agctgaagct
gaagccagtg atgaggatga atgggaacta cgcccgacgg ctgatgaccc gtgagtctgt
ggaggcgttg tgtgagcttg ttccctcaga ggagcgtcgc aaagccctga gagagctgat
ggagctgtac ctccagatga agcctgtgtg gcgctccacc tgcccagcca gagactgccc
tgatcaactc ttacgttaca gctttaactc ccagcgcttt gccgatctcc tgtccaccac
attcaaatac cgttatgatg gcaagatcac caactac-ct ccacaaaacc ttggcccatg
tgcc
>Prochilodontidae_Prochilodus_mariae_1_1
tttgagtggc agcctgctct caaaaatgtg tccacctctt gggatgtagg tatcatcgat
gggctctctg gctggacagt ctctgtagat gatgtaccag cagataccat ctctagaaga
ttccgctatg atgtggcact agtatcagct ctaaaagatt tggaggagga catcatggaa
ggactaaggg agagggggtt ggatgacagc acttgcactt ccggtttcac agtggtgatc
aaggagtcat gtgatggcgt gggagacgtg agcgagaagc atggaggagg accagccatt
ccagagaagg cggtaaggtt ctcttttacg gtgatgtcca tcacgattca ggctgaaggt
g---aggatg a--------- ---------a gcagtcacaa tcttccagga accaaagccc
aactccgagc tctcctgcag gcccctgtgc ctgatgtttg tggatgagtc tgatcatgag
atgctcactg ccatcttggg gccagtagtg gcagagcgta gagccatgaa ggagagtcgc
ctcattctgt ccattggggg gcttcttcgt tccttccgct tttacttccg aggcactggc
tatgatgaga agatggtgag agaaatggaa gggttagagg cttcaggttc cacttacatc
tgcacccttt gtgactccac ccgagctgag gcctctcaga acatggtgct gcactccatc
acccgaagcc atgaggaaaa cctt-gatcg ctacgagata tggaggacca accctttctc
tgagtctgca gacgagttgc gcgatcgtgt caaaggggtc tcagcgaagc ctttcatgga
gacccagacc acgctagacg ccttgcattg tgacattggc aatgctacag agttttacaa
gatattccag gatgagattg gtgaagtgta c---cagaga cccaat---- --ccaactcg
agaggagcgg cggggctggc gatcagccct tgataagcag ctgaggaaga agctgaagct
gaagccagtg atgaggatga atgggaacta cgcccgacgg ctgatgaccc gtgagtctgt
ggaggcgttg tgtgagcttg ttccctcaga ggagcgtcgc aaggccctga gagagctgat
ggagctgtac ctccagatga agcctgtgtg gcgctccacc tgcccagcca gagattgccc
tgatcaactc ttacgttaca gctttaactc ccagcgcttt gctgaactcc tgtccaccac
attcaaatac cgttatgatg gcaagatcac caactac-ct ccacaaaacc ttagcccatg
tgcc
>Prochilodontidae_Prochilodus_nigricans_1_1
tttgagtggc agcccgctct caaaaatgtg tccacctctt gggatgtagg tattatcgat
gggctctctg gctggacagt ctctgtagat gatgtaccag cagataccat ctctagaaga
ttccgctatg atgtggcact agtatcagct ctaaaagatt tggaggagga catcatggaa
ggactaaggg agagggggtt ggatgacagc acttgcactt ccggtttcac agtggtgatc
aaggagtcat gtgacggcat gggagacgtg agcgagaaac atggaggagg accagccatt
ccagagaagg cggtaaggtt ctcttttacg gtgatgtcca tcacggttca agctgaaggt
g---aggatg a--------- ---------a gcagtcacaa tcttccagga accaaagccc
aactccgagc tctcctgcag gcccctgtgc ctgatgtttg tggatgagtc tgatcatgag
atgctcactg ccatcttggg gccagtagtg gcagagcgta gagccatgaa ggagagtcgc
ctcattctgt ccattggggg gcttcttcgt tccttccgct tttacttccg aggcacaggc
tatgatgaga agatggtgag agaaatggaa gggttagagg cttcaggttc cacttacatc
tgcacccttt gtgactccac acgagctgag gcctctcaga acatggtgct gcactccatc
acccgaagcc atgaggaaaa cctt-gatcg ctacgagata tggaggacca accctttctc
tgagtctgca gacgagttgc gcgatcgtgt caaaggggtc tcagcgaagc ctttcatgga
gacccagacc acgctagacg ccttgcattg tgacattggc aatgctacag agttctacaa
gatattccag gatgagattg gtgaagtgta c---cagaga accaat---- --ccaactcg
agaggagcgg cgacgctggc gatcagccct tgataagcag ctgaggaaga agctgaagct
gaagccagtg atgaggatga atgggaacta cgcccgacgg ctgatgaccc gtgagtctgt
ggaggcgttg tgtgagcttg ttccctcaga ggagcgtcgc aaggccctga gagagctgat
ggagctgtac ctccagatga agcctgtgtg gcgctccacc tgcccagcca gagattgccc
tgatcaactc ttacgttaca gctttaactc ccagcgcttt gccgaactcc tgtccaccac
attcaaatac cgttatgatg gcaagatcac caactac-ct ccacaaaacc ttagcccatg
tccc
>Prochilodontidae_Prochilodus_nigricans_2_1
tttgagtggc agcccgctct caaaaatgtg tccacctctt gggatgtagg tatcatcgat
gggctctctg gctggacagt ctctgtagat gatgtaccag cagataccat ctctagaaga
ttccgctatg atgtggcact agtatcagct ctaaaagatt tggaggagga catcatggaa
ggactaaggg agagggggtt ggatgacagc acttgcactt ccggtttcac agtggtgatc
aaggagtcat gtgatggcat gggagacgtg agcgagaagc atggaggagg accagccatt
ccagagaagg cggtaaggtt ctcttttacg gtgatgtcca tcacggttca agctgaaggt
g---aggatg a--------- ---------a gcagtcacaa tcttccagga accaaagccc
aactctgagc tctcctgcag gcccctgtgc ctgatgtttg tggatgagtc tgatcatgag
atgctcactg ccatcttggg gccagtagtg gcagagcgta gagccatgaa ggagagtcgc
ctcattctgt ccattggggg gcttcttcgt tccttccgct tttacttccg aggcactggc
tatgatgaga agatggtgag agaaatggaa gggttagagg cttcaggttc cacttacatc
tgcacccttt gtgactccac acgagctgag gcctctcaga acatggtgct gcactccatc
acccgaagcc atgaggaaaa cctt-gatcg ctacgagata tggaggacca accctttctc
tgagtctgca gacgagttgc gcgatcgtgt caaaggggtc tcagcgaagc ctttcatgga
gacccagacc acgctagacg ccttgcattg tgacattggc aatgctacag agttctacaa
gatattccag gatgagattg gtgaagtgta c---cagaga accaat---- --ccaactcg
agaggagcgg cgacgctggc gatcagccct tgataagcag ctgaggaaga agctgaagct
gaagccagtg atgaggatga atgggaacta cgcccgacgg ctgatgaccc gtgagtctgt
ggaggcgttg tgtgagcttg ttccctcaga ggagcgtcgc aaggccctga gagagctgat
ggagctgtac ctccagatga agcctgtgtg gcgctccacc tgcccagcca gagattgccc
tgatcaactc ttacgttaca gctttaactc ccagcgcttt gccgaactcc tgtccaccac
attcaaatac cgttatgatg gcaagatcac caactac-ct ccacaaaacc ttagcccatg
tgcc
>Prochilodontidae_Prochilodus_nigricans_3_1
tttgagtggc agcccgctct caaaaatgtg tccacctctt gggatgtagg tattatcgat
gggctctctg gctggacagt ctctgtagat gatgtaccag cagataccat ctctagaaga
ttccgctatg atgtggcact agtatcagct ctaaaagatt tggaggagga catcatggaa
ggactaaggg agagggggtt ggatgacagc acttgcactt ccggtttcac agtggtgatc
aaggagtcat gtgacggcat gggagacgtg agcgagaagc atggaggagg accagccatt
ccagagaagg cggtaaggtt ctcttttacg gtgatgtcca tcacggttca agctgaaggt
g---aggatg a--------- ---------a gcagtcacaa tcttccagga accaaagccc
aactccgagc tctcctgcag gcccctgtgc ctgatgtttg tggatgagtc tgatcatgag
atgctcactg ccatcttggg gccagtagtg gcagagcgta gagccatgaa ggagagtcgc
ctcattctgt ccattggggg gcttcttcgt tccttccgct tttacttccg aggcactggc
tatgatgaga agatggtgag agaaatggaa gggttagagg cttcaggttc cacttacatc
tgcacccttt gtgactccac ccgagctgag gcctctcaga acatggtgct gcactccatc
acccgaagcc atgaggaaaa cctt-gatcg ctacgagata tggaggacca accctttctc
tgagtctgca gacgagttgc gcgatcgtgt caaaggggtc tcagcgaagc ctttcatgga
gacccagacc acgctagacg ccttgcattg tgacattggc aatgctacag agttctacaa
gatattccag gatgagattg gtgaagtgta c---cagaga accaat---- --ccaactcg
agaggagcgg cgacgctggc gatcagccct tgataagcag ctgaggaaga agctgaagct
gaagccagtg atgaggatga atgggaacta cgcccgacgg ctgatgaccc gtgagtctgt
ggaggcgttg tgtgagcttg ttccctcaga ggagcgtcgc aaggccctga gagagctgat
ggagctgtac ctccagatga agcctgtgtg gcgctccacc tgcccagcca gagattgccc
tgatcaactc ttacgttaca gctttaactc ccagcgcttt gccgaactcc tgtccaccac
attcaaatac cgttatgatg gcaagatcac caactac-ct ccacaaaacc ttggcccatg
tgcc
>Prochilodontidae_Prochilodus_reticulatus_1_1
nnnnnnnnnn nnnnnnnnnn nnnnnnngtt tccacctctt gggatgtagg tatcttcaaa
gggctctctg gctggacagt ctctgtagat gatgtcccag cagataccat ctctagaaga
ttccgctatg atgtggcact actatcggct ctaaaagatt tggaggagga catcatggaa
ggactaacgg agagggggtt ggatgacagc acttgcactt ctggtttctc agtggtgatc
aaggagtcat gtgacggcat gggagacgtg agcgagaagc atggaggagg accagccatt
ccagagaagg cggcatggtt ctcttttacg gtgatgtcca tcacggttca agctgaaggt
g---aggatg a--------- ---------a gcagtcacaa tcttccagga acaaaagccc
aactctgagc tctcctgcag gcccctgtgc ctgatgtttg tggatgagtc tgatcatgag
atgctcactg ccatcttggg gccagtagtg gcagagcgta gagccatgaa ggagagtcgc
ctcattctgt ccattggggg gcttcttcgt tccttccgct tttacttccg aggcacaggc
tatgatgaga agatggtgag agaaatggaa gggttagagg cttcaggttc cacttacatc
tgcacccttt gtgactccac ccgagctgag gcctctcaga acatggtgct gcactccatt
acccgaagcc atgaggaaaa cctt-gatcg ctacgagata tggaggacca accctttctc
tgagtctgca gacgagttgc gtgatcgtgt caaaggggtc tcagcgaagc ctttcatgga
gacccagccc accctagacg ccttgcattg tgacattggc aatgctacag agttctacaa
gatattccag gatgagattg gtgaagtgta c---cagaga accaat---- --ccaactcg
agaggagcgg cgacgctggc gatcagccct tgataagcag ctgaggaaga agctgaagct
gaagccagtg atgaggatga atgggaacta cgcccgacgg ctgatgaccc gtgagtctgt
ggagccgttg tgtgagcttg ttccctcaga ggagcgtcgc aaagccctga gggagctgat
ggagctgtac ctccagatga agcctgtgtg gcgctccacc tgcccagcca gagacacttt
tgatcaactc tttgcttaca gctttccctc ccagcatctc accgatctcc cgtgcgcatc
agtcgcatgc cgttctgatg gcaagatcac caccttc-ct acaccaaacc ctgcgccttg
cgcc
>Prochilodontidae_Prochilodus_reticulatus_2_1
tttgagtggc agcccgctct caaaaatgtt tccacctctt gggatgtagg tatcatcgat
gggctctctg gctggacagt ctctgtagat gatgtaccag cagataccat ctctagaaga
ttccgctatg atgtggcact agtatcagct ctaaaagatt tggaggagga catcatggaa
ggactaaggg agagggggtt ggatgacagc acttgcactt ctggtttcac agtggtgatc
aaggagtcat gtgatggcat gggagacgtg agcgagaagc atggaggagg accagccatt
ccagagaagg cggtaaggtt ctcttttacg gtgatgtcca tcacggttca agctgaaggt
g---aggatg a--------- ---------a gcagtcacaa tcttccagga acaaaagccc
aactccgagc tctcctgcag gcccctgtgc ctgatgtttg tggatgagtc tgatcatgag
atgctcactg ccatcttggg gccagtagtg gcagagcgta gagccatgaa ggagagtcgc
ctcattctgt ctattggggg gcttcttcgt tccttccgct tttacttccg aggcacaggc
tatgatgaga agatggtgag agaaatggaa gggttagagg cttcaggttc cacttacatc
tgcacccttt gtgactccac ccgagctgag gcctctcaga acatggtgct gcactccatc
acccgaagcc atgaggaaaa cctt-gatcg ctacgagata tggaggacca accctttctc
tgagtctgca gacgagttgc gcgatcgtgt caaaggggtc tcagcgaagc ctttcatgga
gacccagccc acgctagacg ccttgcattg tgacattggc aatgctacag agttctacaa
gatattccag gatgagattg gtgaagtgta c---cagaga accaat---- --ccaactcg
agaggagcgg cgacgctggc gatcagccct tgataagcag ctgaggaaga agctgaagct
gaagccagtg atgaggatga atgggaacta cgcccgacgg ctgatgaccc gtgaatctgt
ggaggcgttg tgtgagcttg ttccctcaga ggagcgtcgc aaggccctga gagagctgat
ggagctgtac ctccagatga agcctgtgtg gcgctccacc tgcccagcca gagactgccc
tgatcaactc ttacgttaca gctttaactc ccagcgcttt gccgatctcc tgtccaccac
attcaaatac cgttatgatg gcaagatcac caactac-ct ccacaaaacc ttggcccatg
tgcc
>Prochilodontidae_Prochilodus_rubrotaeniatus_1_1
tttgagtggc agcccgctct caaaaatgtg tccacctctt gggatgtagg tatcatcgat
gggctctctg gctggacagt ctctgtagat gatgtaccag cagataccat ctctagaaga
ttccgctatg atgtggcact agtatcagct ctaaaagatt tggaggagga catcatggaa
ggactaaggg agagggggtt ggatgacagc acttgcactt ccggtttcac agtggtgatc
aaggagtcat gtgacggcat gggagacgtg agcgagaagc atggaggagg accagccatt
ccagagaagg cggtaaggtt ctcttttacg gtgatgtcca tcacggttca agctgaaggt
g---aggatg a--------- ---------a gcagtcacaa tcttccagga accaaagccc
aactctgagc tctcctgcag gcccctgtgc ctgatgtttg tggatgagtc tgatcatgag
atgctcactg ccatcttggg gccagtagtg gcagagcgta gagccatgaa ggagagtcgc
ctcattctgt ccattggggg gcttcttcgt tccttccgct tttacttccg aggcacaggc
tatgatgaga agatggtgag agaaatggaa gggttagagg cttcaggttc cacttacatc
tgcacccttt gtgactccac ccgagctgag gcctctcaga acatggtgct gcactccatc
acccgaagcc atgaggaaaa cctt-gatcg ctacgagata tggaggacca accctttctc
tgagtctgca gacgagttgc gcgatcgtgt caaaggggtc tcagcgaagc ctttcatgga
gacccagacc acgctagacg ccttgcattg tgacattggc aatgctacag agttctacaa
gatattccag gatgagattg gtgaagtgta c---cagaga accaat---- --ccaactcg
agaggagcgg cgacgctggc gatcagccct tgataagcag ctgaggaaga agctgaagct
gaagccagtg atgaggatga atgggaacta cgcccggcgg ctgatgaccc gtgagtctgt
ggaggcgttg tgtgagcttg ttccctcaga ggagcgtcgc aaggccctga gagagctgat
ggagctgtac ctccagatga agcctgtgtg gcgctccacc tgcccagcca gagattgccc
tgatcaactc ttacgttaca gctttaactc ccagcgcttt gccgaactcc tgtccaccac
attcaaatac cgttatgatg gcaagatcac caactac-ct ccacaaaacc ttggcccatg
tgcc
>Prochilodontidae_Semaprochilodus_insignis_1_1
tttgagtggc agcctgctct caaaaacgtg tccacctctt gggatgtagg tatcatcaat
gggctctctg gctggacagt ctctgtagat gatgtaccag cggataccat cgctagaaga
ttccgctatg atgtggcact agtatcaacc ctaaaagatt tagaggagga catcatggaa
ggactaaggg agagggggtt ggatgacagc acttgtactt ccggttttac agtagtgatc
aaggagtctt gtgacggcat gggagacgtg agcgagaagc atggaggagg accagccatt
ccagagaagg cggtaaggtt ctcttttaca gtgatgtcca tcacggttca agctgaaggt
g---aggaag a--------- ---------a gcagtcacaa tcttccagga acaaaagccc
aactccgagc tctcctgcag acccctgtgc ctgatgtttg tggatgagtc tgatcatgag
atgctcactg ccatcttggg gccagtagtg gcagagcgta gagccatgaa ggagagtcgc
ctcattctat ccattggggg gcttcttcgt tcctttcgct tttacttccg aggcacaggc
tatgatgaga agatggtgag agaaatggaa gggttagagg cttcaggttc cacttacatc
tgcaccctgt gtgactccac acgagctgag gctgctcaga acatggtgct gcactccatc
acccgaagcc atgatgaaaa cctt-gagcg ctacgagata tggaggacca atcctttctc
tgagtctgca gaggaattgc gggatcgggt caaaggggtc tcagcgaagc ctttcatgga
gacccagccc acgctagacg ccttgcattg tgacattggc aatgctaccg agttctacaa
gatattccag gatgagattg gtgaaatgta c---caggga accaat---- --ccaacgcg
agaggagcgc cgacgctggc gatcagccct tgataagcag ctgaggaaga agatgaagct
gaagccagtg atgaggatga atgggaacta cgcccggcgg ctgatgaccc gtgaggctgt
ggaggtggtg tgtgagctgg ttccctcaga ggagcgtcgc aaggccctga gagagctgat
ggagctatac ctccagatga agcctgtatg gcgctccacc tgcccagcca gagactgccc
tgatcaactc tgccgttaca gcttcaactc ccagcgcttt gccgaactcc tgtccaccac
attcaaatac cgttatgatg gcaagattac taactac-ct ccacaaaacc ttggcccacg
tgcc
>Prochilodontidae_Semaprochilodus_kneri_1_1
nnnnnnnnnn nnnnnnnnnn nnnnnnngtg tccacctctt gggatgtagg tatcatcaat
gggctctctg gctggacagt ctctgtagat gatgtaccag cggataccat cgctagaaga
ttccgctatg atgtggcact agtatcaacc ctaaaagatt tagaggagga catcatggaa
ggactaaggg agagggggtt ggatgacagc acttgtactt ccggttttac agtagtgatc
aaggagtctt gtgacggcat gggagacgtg agcgagaagc atggaggagg accagccatt
ccagagaagg cggtaaggtt ctcttttaca gtgatgtcca tcacggttca agctgaaggt
g---aggaag a--------- ---------a gcagtcacaa tcttccagga acaaaagccc
aactccgagc tctcctgcag acccctgtgc ctgatgtttg tggatgagtc tgatcatgag
atgctcactg ccatcttggg gccagtagtg gcagagcgta gagccatgaa ggagagtcgc
ctcattctgt ccattggggg gcttcttcgt tcctttcgct tttacttccg aggcacaggc
tatgatgaga agatggtgag agaaatggaa gggttagagg cttcaggttc cacttacatc
tgcaccctgt gtgactccac acgagctgag gctgctcaga acatggtgct gcactccatc
acccgaagcc atgatgaaaa cctt-gagcg ctacgagata tggaggacca atcctttctc
tgagtctgca gaggaattgc gggatcgggt caaaggggtc tcagcgaagc ctttcatgga
gacccagccc acgctagacg ccttgcattg tgacattggc aatgctaccg agttctacaa
gatattccag gatgagattg gtgaaatgta c---caggga accaat---- --ccaacgcg
agaggagcgc cgacgctggc gatcagccct tgataagcag ctgaggaaga agatgaagct
gaagccagtg atgaggatga atgggaacta cgcccggcgg ctgatgaccc gtgaggctgt
ggaggtggtg tgtgagctgg ttccctcaga ggagcgtcgc aaggccctga gagagctgat
ggagctatac ctccagatga agcctgtann nnnnnnnnnn nnnnnnnnnn nnnnnnnnnn
nnnnnnnnnn nnnnnnnnnn nnnnnnnnnn nnnnnnnnnn nnnnnnnnnn nnnnnnnnnn
nnnnnnnnnn nnnnnnnnnn nnnnnnnnnn nnnnnnnnnn nnnnnnnnnn nnnnnnnnnn
nnnn
>Rivulidae_Austrolebias_affinis_1_1
nnnnnnnnnn nnnnnnnnnn nnnnnnnnnn nnnnnnnnnn nnnnnnnnnn nnnnnnnnnn
nnnnnnnnnn nnnnnnnnnn nnnnnnnnnn nnnnnnnnnn nnnnnnnnnn nnnnnnnnnn
nnnnnnnnnn nnnnnnnnnn nnnnnnnnnn nnnnnnnnnn nnnnnnnnnn nnnnnnnnnn
nnnnnnnnnn nnnnnnnnnn nnnnnnnnnn nnnnnnnnnn nnnnnnnnnn nnnnnnnnnn
nnnnnnnnnn nnnnnnnnnn nnnnnnnnnn nnnnnnnnnn nnnnnnnnnn nnnnnnnnnn
nnnnnnnnnn nnnnnngctt ctctttcact gtcatgtctg tttctatcca ggctgaagac
g---acaatg a--------- ---------a gaaattacca ttttcactga accaaaacca
aactcagagc tatcctgtaa gcccctttgt cttgtgtttg tggatgagtc cgaccacgag
acacttacag gtgtcctggg gcctattgtt gcagagcgca atgcaatgaa agaaagcagg
ctcattctgt ccttgggcgg catgccacgc tcgtttcgct tccatttcag aggcacgggc
tacgatgaaa agatggtgcg cgaaatggag ggactggaag cctcggggtc cacctatatc
tgtactctct gcgactccag tcgagcagag gccgctcaca atatggtgct gcactccatc
actcgcagcc acgaggaaaa tcta-gaacg ctacgaaatc tggagaacca acccgttctc
cgagtctgtg gatgagctgc gagacagagt caaagnnnnn nnnnnnnnnn nnnnnnnnnn
nnnnnnnnnn nnnnnnnnnn nnnnnnnnnn nnnnnnnnnn nnnnnnnnnn nnnnnnnnnn
nnnnnnnnnn nnnnnnnnnn nnnnnnnnnn nnnnnnnnnn nnnnnnnnnn nnnnnnnnnn
nnnnnnnnnn nnnnnnnnnn nnnnnnnnnn nnnnnnnnnn nnnnnnnnnn nnnnnnnnnn
nnnnnnnnnn nnnnnnnnnn nnnnnnnnnn nnnnnnnnnn nnnnnnnnnn nnnnnnnnnn
nnnnnnnnnn nnnnnnnnnn nnnnnnnnnn nnnnnnnnnn nnnnnnnnnn nnnnnnnnnn
nnnnnnnnnn nnnnnnnnnn nnnnnnnnnn nnnnnnnnnn nnnnnnnnnn nnnnnnnnnn
nnnnnnnnnn nnnnnnnnnn nnnnnnnnnn nnnnnnnnnn nnnnnnnnnn nnnnnnnnnn
nnnnnnnnnn nnnnnnnnnn nnnnnnnnnn nnnnnnnnnn nnnnnnnnnn nnnnnnnnnn
nnnn
>Rivulidae_Austrolebias_arachan_1_1
nnnnnnnnnn nnnnnnnnnn nnnnnnnnnn nnnnnnnnnn nnnnnnnnnn nnnnnnnnnn
nnnnnnnnnn nnnnnnnnnn nnnnnnnnnn nnnnnnnnnn nnnnnnnnnn nnnnnnnnnn
nnnnnnnnnn nnnnnnnnnn nnnnnnnnnn nnnnnnnnnn nnnnnnnnnn nnnnnnnnnn
nnnnnnnnnn nnnnnnnnnn nnnnnnnnnn nnnnnnnnnn nnnnnnnnnn nnnnnnnnnn
nnnnnnnnnn nnnnnnnnnn nnnnnnnnnn nnnnnnnnnn nnnnnnnnnn nnnnnnnnnn
nnnnnnnnnn nnnnnngctt ctctttcact gttatgtctg tttctatcca ggctgaagac
g---acaatg a--------- ---------a gaaattacca ttttcactga accaaaacca
aactcagagc tatcctgtaa gcccctttct cttgtgtttg tggatgagtc ggaccacgag
acgcttacag gtgtcctggg gcctattgtt gcagagcgta atgcaatgaa agaaagcagg
ctcattctgt ccttgggtgg catgccacgc tcgtttcgct tccatttcag aggcacgggc
tacgatgaaa agatggtgcg cgaaatggag ggactggaag cctcggggtc cacgtatgtc
tgtactctct gtgactccag tcgagcagag gccgctcaaa acatggtgtt gcactccgtc
actcgcagcc acgaggaaaa tcta-gaacg ctatgaaatc tggagaacca acccgttctc
tgagtctgtg gatgagctgc gagacagagt caaagnnnnn nnnnnnnnnn nnnnnnnnnn
nnnnnnnnnn nnnnnnnnnn nnnnnnnnnn nnnnnnnnnn nnnnnnnnnn nnnnnnnnnn
nnnnnnnnnn nnnnnnnnnn nnnnnnnnnn nnnnnnnnnn nnnnnnnnnn nnnnnnnnnn
nnnnnnnnnn nnnnnnnnnn nnnnnnnnnn nnnnnnnnnn nnnnnnnnnn nnnnnnnnnn
nnnnnnnnnn nnnnnnnnnn nnnnnnnnnn nnnnnnnnnn nnnnnnnnnn nnnnnnnnnn
nnnnnnnnnn nnnnnnnnnn nnnnnnnnnn nnnnnnnnnn nnnnnnnnnn nnnnnnnnnn
nnnnnnnnnn nnnnnnnnnn nnnnnnnnnn nnnnnnnnnn nnnnnnnnnn nnnnnnnnnn
nnnnnnnnnn nnnnnnnnnn nnnnnnnnnn nnnnnnnnnn nnnnnnnnnn nnnnnnnnnn
nnnnnnnnnn nnnnnnnnnn nnnnnnnnnn nnnnnnnnnn nnnnnnnnnn nnnnnnnnnn
nnnn
>Rivulidae_Austrolebias_cheradophilus_1_1
nnnnnnnnnn nnnnnnnnnn nnnnnnnnnn nnnnnnnnnn nnnnnnnnnn nnnnnnnnnn
nnnnnnnnnn nnnnnnnnnn nnnnnnnnnn nnnnnnnnnn nnnnnnnnnn nnnnnnnnnn
nnnnnnnnnn nnnnnnnnnn nnnnnnnnnn nnnnnnnnnn nnnnnnnnnn nnnnnnnnnn
nnnnnnnnnn nnnnnnnnnn nnnnnnnnnn nnnnnnnnnn nnnnnnnnnn nnnnnnnnnn
nnnnnnnnnn nnnnnnnnnn nnnnnnnnnn nnnnnnnnnn nnnnnnnnnn nnnnnnnnnn
nnnnnnnnnn nnnnnnnnnn nnnnnnnnnn nnnnnnnnnn nnnnnnnnnn nnnnnnagac
g---acaatg a--------- ---------a gaaattacca ttttcactga accaaaacca
aactcagagc tatcctgtaa gcccctttgt cttgtgtttg tggatgagtc cgaccacgag
acacttacgg gtgtcctggg gcctattgtt gcagagcgta atgcaatgaa agaaagcagg
ctcattctgt ccttgggtgg cctgccacgc tcgtttcgct tccatttcag aggcacgggc
tacgatgaaa agatggtgcg cgaaatggag ggactggaag cctcggggtc cacatatatc
tgtactctct gtgactccag tcgagcggag gccgctcaaa atatggtgtt gcactccatc
actcgcagcc acgaggaaaa tcta-gaacg ctatgaaatc tggagaacca acccgttctc
tgagtctgta gatgagctgc gagacagagt caaagnnnnn nnnnnnnnnn nnnnnnnnnn
nnnnnnnnnn nnnnnnnnnn nnnnnnnnnn nnnnnnnnnn nnnnnnnnnn nnnnnnnnnn
nnnnnnnnnn nnnnnnnnnn nnnnnnnnnn nnnnnnnnnn nnnnnnnnnn nnnnnnnnnn
nnnnnnnnnn nnnnnnnnnn nnnnnnnnnn nnnnnnnnnn nnnnnnnnnn nnnnnnnnnn
nnnnnnnnnn nnnnnnnnnn nnnnnnnnnn nnnnnnnnnn nnnnnnnnnn nnnnnnnnnn
nnnnnnnnnn nnnnnnnnnn nnnnnnnnnn nnnnnnnnnn nnnnnnnnnn nnnnnnnnnn
nnnnnnnnnn nnnnnnnnnn nnnnnnnnnn nnnnnnnnnn nnnnnnnnnn nnnnnnnnnn
nnnnnnnnnn nnnnnnnnnn nnnnnnnnnn nnnnnnnnnn nnnnnnnnnn nnnnnnnnnn
nnnnnnnnnn nnnnnnnnnn nnnnnnnnnn nnnnnnnnnn nnnnnnnnnn nnnnnnnnnn
nnnn
>Rivulidae_Austrolebias_cinereus_1_1
nnnnnnnnnn nnnnnnnnnn nnnnnnnnnn nnnnnntctt gcagtgttgg catcattaat
ggactctctg gatggacatc atcggtggat gactctccag ctgacaccat cactcgacgc
tttcgctacg atgtggcact ggtggcagcg ttaaaggatc tggaggaaga catcatggag
gggctgagag agactgggat ggaagacagt gcgtgcacct taggttttag tgtcatgatc
aaggaatgtt gtgatggcat gggcgacatc agtgaaaaac atggaggagg accagccgtc
cctgaaaagg ctgttcgctt ctctttcact gttatgtctg tttctatcca ggctgaagat
g---acaatg a--------- ---------a gagattacca ttttcacaga accaaaaccg
aactcagagc tatcctgtaa gcccctttgc cttgtgtttg tggatgagtc cgaccacgag
acacttacag gtgtcctggg gcctattgtt gcagagcgta atgcaatgaa agaaagcagg
ctcattctgt ccttgggtgg catgccacgc tcgtttcgct tccatttcag aggcacaggc
tacgatgaaa agatggtgcg cgaaatggag ggactggaag cctcggggtc cacatatatc
tgtacgctct gtgactccag tcgagcagag gccgctcaaa atatggtgnn nnnnnnnnnn
nnnnnnnnnn nnnnnnnnnn nnnnnnnnnn nnnnnnnnnn nnnnnnnnnn nnnnnnnnnn
nnnnnnnnnn nnnnnnnnnn nnnnnnnnnn nnnnnnnnnn nnnnnnnnnn nnnnnnnnnn
nnnnnnnnnn nnnnnnnnnn nnnnnnnnnn nnnnnnnnnn nnnnnnnnnn nnnnnnnnnn
nnnnnnnnnn nnnnnnnnnn nnnnnnnnnn nnnnnnnnnn nnnnnnnnnn nnnnnnnnnn
nnnnnnnnnn nnnnnnnnnn nnnnnnnnnn nnnnnnnnnn nnnnnnnnnn nnnnnnnnnn
nnnnnnnnnn nnnnnnnnnn nnnnnnnnnn nnnnnnnnnn nnnnnnnnnn nnnnnnnnnn
nnnnnnnnnn nnnnnnnnnn nnnnnnnnnn nnnnnnnnnn nnnnnnnnnn nnnnnnnnnn
nnnnnnnnnn nnnnnnnnnn nnnnnnnnnn nnnnnnnnnn nnnnnnnnnn nnnnnnnnnn
nnnnnnnnnn nnnnnnnnnn nnnnnnnnnn nnnnnnnnnn nnnnnnnnnn nnnnnnnnnn
nnnnnnnnnn nnnnnnnnnn nnnnnnnnnn nnnnnnnnnn nnnnnnnnnn nnnnnnnnnn
nnnn
>Rivulidae_Austrolebias_cinereus_2_1
nnnnnnnnnn nnnnnnnnnn nnnnnnnnnn nnnnnnnnnn nnnnnnnnnn nnnnnnnnnn
nnnnnnnnnn nnnnnnnnnn nnnnnnnnnn nnnnnnnnnn nnnnnnnnnn nnnnnnnnnn
nnnnnnnnnn nnnnnnnnnn nnnnnnnnnn nnnnnnnnnn nnnnnnnnnn nnnnnnnnnn
nnnnnnnnnn nnnnnnnnnn nnnnnnnnnn nnnnnnnnnn nnnnnnnnnn nnnnnnnnnn
nnnnnnnnnn nnnnnnnnnn nnnnnnnnnn nnnnnnnnnn nnnnnnnnnn nnnnnnnnnn
nnnnnnnnnn nnnnnngctt ctctttcact gttatgtctg tttctatcca ggctgaagat
g---acaatg a--------- ---------a gagattacca ttttcacaga accaaaaccg
aactcagagc tatcctgtaa gcccctttgc cttgtgtttg tggatgagtc cgaccacgag
acacttacag gtgtcctggg gcctattgtt gcagagcgta atgcaatgaa agaaagcagg
ctcattctgt ccttgggtgg catgccacgc tcgtttcgct tccatttcag aggcacaggc
tacgatgaaa agatggtgcg cgaaatggag ggactggaag cctcggggtc cacatatatc
tgtacgctct gtgactccag tcgagcagag gccgctcaaa atatggtgtt gcactccatc
actcgcagcc acgaggaaaa tcta-gaacg ctatgaaatc tggagaacca acccgttctc
tgagtctgta gatgagctgc gagacagagt caaagnnnnn nnnnnnnnnn nnnnnnnnnn
nnnnnnnnnn nnnnnnnnnn nnnnnnnnnn nnnnnnnnnn nnnnnnnnnn nnnnnnnnnn
nnnnnnnnnn nnnnnnnnnn nnnnnnnnnn nnnnnnnnnn nnnnnnnnnn nnnnnnnnnn
nnnnnnnnnn nnnnnnnnnn nnnnnnnnnn nnnnnnnnnn nnnnnnnnnn nnnnnnnnnn
nnnnnnnnnn nnnnnnnnnn nnnnnnnnnn nnnnnnnnnn nnnnnnnnnn nnnnnnnnnn
nnnnnnnnnn nnnnnnnnnn nnnnnnnnnn nnnnnnnnnn nnnnnnnnnn nnnnnnnnnn
nnnnnnnnnn nnnnnnnnnn nnnnnnnnnn nnnnnnnnnn nnnnnnnnnn nnnnnnnnnn
nnnnnnnnnn nnnnnnnnnn nnnnnnnnnn nnnnnnnnnn nnnnnnnnnn nnnnnnnnnn
nnnnnnnnnn nnnnnnnnnn nnnnnnnnnn nnnnnnnnnn nnnnnnnnnn nnnnnnnnnn
nnnn
>Rivulidae_Austrolebias_elongatus_1_1
nnnnnnnnnn nnnnnnnnnn nnnnnnnnnn nnnnnntctt gcagtgttgg cattattaat
ggactctctg gatggacatc atcggtggat gactctccag ctgacaccat cactcgacgc
tttcgctacg atgtggcact ggtggcagcg ttaaaggatc tggaggagga catcatggag
gggctgagag agactgggat ggaagacagt gcgtgcacct taggttttag tgtcatgatc
aaggaatgct gtgatggcat gggcgacatc agtgaaaaac atggaggagg accagccgtc
cctgaaaagg ctgttcgctt ctctttcact gttatgtctg tttctatcca ggctgaagac
g---acaatg a--------- ---------a gaaattacca ttttcactga accaaaacca
aactcagagc tatcctgtaa gcccctttgt cttgtgtttg tggatgagtc cgaccacgag
acacttacgg gtgtcctggg gcctattgtt gcagagcgta atgcaatgaa agaaagcagg
ctcattctgt ccttgggtgg catgccacgc tcgtttcgct tccatttcag aggcacgggc
tatgatgaaa agatggtgcg cgaaatggag ggactggaag cctcggggtc cacatatatc
tgtactctct gtgactccag tcgagcagag gccgctcaaa atatggtgnn nnnnnnnnnn
nnnnnnnnnn nnnnnnnnnn nnnnnnnnnn nnnnnnnnnn nnnnnnnnnn nnnnnnnnnn
nnnnnnnnnn nnnnnnnnnn nnnnnnnnnn nnnnnnnnnn nnnnnnnnnn nnnnnnnnnn
nnnnnnnnnn nnnnnnnnnn nnnnnnnnnn nnnnnnnnnn nnnnnnnnnn nnnnnnnnnn
nnnnnnnnnn nnnnnnnnnn nnnnnnnnnn nnnnnnnnnn nnnnnnnnnn nnnnnnnnnn
nnnnnnnnnn nnnnnnnnnn nnnnnnnnnn nnnnnnnnnn nnnnnnnnnn nnnnnnnnnn
nnnnnnnnnn nnnnnnnnnn nnnnnnnnnn nnnnnnnnnn nnnnnnnnnn nnnnnnnnnn
nnnnnnnnnn nnnnnnnnnn nnnnnnnnnn nnnnnnnnnn nnnnnnnnnn nnnnnnnnnn
nnnnnnnnnn nnnnnnnnnn nnnnnnnnnn nnnnnnnnnn nnnnnnnnnn nnnnnnnnnn
nnnnnnnnnn nnnnnnnnnn nnnnnnnnnn nnnnnnnnnn nnnnnnnnnn nnnnnnnnnn
nnnnnnnnnn nnnnnnnnnn nnnnnnnnnn nnnnnnnnnn nnnnnnnnnn nnnnnnnnnn
nnnn
>Rivulidae_Austrolebias_juanlangi_1_1
nnnnnnnnnn nnnnnnnnnn nnnnnnnnnn nnnnnnnnnn nnnnnnnnnn nnnnnnnnnn
nnnnnnnnnn nnnnnnnnnn nnnnnnnnnn nnnnnnnnnn nnnnnnnnnn nnnnnnnnnn
nnnnnnnnnn nnnnnnnnnn nnnnnnnnnn nnnnnnnnnn nnnnnnnnnn nnnnnnnnnn
nnnnnnnnnn nnnnnnnnnn nnnnnnnnnn nnnnnnnnnn nnnnnnnnnn nnnnnnnnnn
nnnnnnnnnn nnnnnnnnnn nnnnnnnnnn nnnnnnnnnn nnnnnnnnnn nnnnnnnnnn
nnnnnnnnnn nnnnnngctt ctctttcact gtcatgtctg tttctatcca ggctgaagac
g---acaatg a--------- ---------a gaaattacca ttttcactga accaaaacca
aactcagagc tatcctgtaa gcccctttgt cttgtgtttg tggatgagtc cgaccacgag
acacttacag gtgtcctggg gcctattgtt gcagagcgca atgcaatgaa agaaagcagg
ctcattctgt ccttgggcgg catgccacgc tcgtttcgct tccatttcag aggcacgggc
tacgatgaaa agatggtgcg cgaaatggag ggactggaag cctcggggtc cacctatatc
tgtactctct gcgactccag tcgagcagag gccgctcaca atatggtgct gcactccatc
actcgcagcc acgaggaaaa tcta-gaacg ctacgaaatc tggagaacca acccgttctc
cgagtctgtg gatgagctgc gagacagagt caaagnnnnn nnnnnnnnnn nnnnnnnnnn
nnnnnnnnnn nnnnnnnnnn nnnnnnnnnn nnnnnnnnnn nnnnnnnnnn nnnnnnnnnn
nnnnnnnnnn nnnnnnnnnn nnnnnnnnnn nnnnnnnnnn nnnnnnnnnn nnnnnnnnnn
nnnnnnnnnn nnnnnnnnnn nnnnnnnnnn nnnnnnnnnn nnnnnnnnnn nnnnnnnnnn
nnnnnnnnnn nnnnnnnnnn nnnnnnnnnn nnnnnnnnnn nnnnnnnnnn nnnnnnnnnn
nnnnnnnnnn nnnnnnnnnn nnnnnnnnnn nnnnnnnnnn nnnnnnnnnn nnnnnnnnnn
nnnnnnnnnn nnnnnnnnnn nnnnnnnnnn nnnnnnnnnn nnnnnnnnnn nnnnnnnnnn
nnnnnnnnnn nnnnnnnnnn nnnnnnnnnn nnnnnnnnnn nnnnnnnnnn nnnnnnnnnn
nnnnnnnnnn nnnnnnnnnn nnnnnnnnnn nnnnnnnnnn nnnnnnnnnn nnnnnnnnnn
nnnn
>Rivulidae_Austrolebias_nigripinnis_1_1
nnnnnnnnnn nnnnnnnnnn nnnnnnnnnn nnnnnntctt gcagtgttgg cattattaac
ggactctctg gatggacatc atcggtggat gactctccag ctgacacctt cactcgacgc
tttcgctacg acgtggcact ggtggcagcg ttaaaggatc tggaggaaga catcatggag
gggctgagag agactgggat ggaagacagt gcttgcgcct taggttttag tgtcatgatc
aaggaatgtt gtgatggcat gggcgacatc agcgaaaaac atggaggagg accggctgtc
cctgagaagg ctgttcgctt ctcgttcact gttatgtctg tttctatcca ggctgaagat
g---acaatg a--------- ---------a gaaattacca ttttcactga accaaaacca
aactcagagc tctcctgtaa gcccctttgc cttatgtttg tggatgagtc agaccacgag
acacttacag gtgtcctggg gcctatcgtt gcagagcgta atgcaatgaa agaaagcagg
ctcattctgt ccttgggtgg catgccacgc tcgtttcgct tccatttcag aggcacgggc
tacgatgaaa agatggtgcg cgaaatggag ggactggaag cctcggggtc cacctatatc
tgtactctct gtgactccag tcgagcagag gccgctcaca atatggtgnn nnnnnnnnnn
nnnnnnnnnn nnnnnnnnnn nnnnnnnnnn nnnnnnnnnn nnnnnnnnnn nnnnnnnnnn
nnnnnnnnnn nnnnnnnnnn nnnnnnnnnn nnnnnnnnnn nnnnnnnnnn nnnnnnnnnn
nnnnnnnnnn nnnnnnnnnn nnnnnnnnnn nnnnnnnnnn nnnnnnnnnn nnnnnnnnnn
nnnnnnnnnn nnnnnnnnnn nnnnnnnnnn nnnnnnnnnn nnnnnnnnnn nnnnnnnnnn
nnnnnnnnnn nnnnnnnnnn nnnnnnnnnn nnnnnnnnnn nnnnnnnnnn nnnnnnnnnn
nnnnnnnnnn nnnnnnnnnn nnnnnnnnnn nnnnnnnnnn nnnnnnnnnn nnnnnnnnnn
nnnnnnnnnn nnnnnnnnnn nnnnnnnnnn nnnnnnnnnn nnnnnnnnnn nnnnnnnnnn
nnnnnnnnnn nnnnnnnnnn nnnnnnnnnn nnnnnnnnnn nnnnnnnnnn nnnnnnnnnn
nnnnnnnnnn nnnnnnnnnn nnnnnnnnnn nnnnnnnnnn nnnnnnnnnn nnnnnnnnnn
nnnnnnnnnn nnnnnnnnnn nnnnnnnnnn nnnnnnnnnn nnnnnnnnnn nnnnnnnnnn
nnnn
>Rivulidae_Austrolebias_reicherti_1_1
nnnnnnnnnn nnnnnnnnnn nnnnnnnnnn nnnnnnnnnn nnnnnnnnnn nnnnnnnnnn
nnnnnnnnnn nnnnnnnnnn nnnnnnnnnn nnnnnnnnnn nnnnnnnnnn nnnnnnnnnn
nnnnnnnnnn nnnnnnnnnn nnnnnnnnnn nnnnnnnnnn nnnnnnnnnn nnnnnnnnnn
nnnnnnnnnn nnnnnnnnnn nnnnnnnnnn nnnnnnnnnn nnnnnnnnnn nnnnnnnnnn
nnnnnnnnnn nnnnnnnnnn nnnnnnnnnn nnnnnnnnnn nnnnnnnnnn nnnnnnnnnn
nnnnnnnnnn nnnnnngctt ctctttcact gttatgtctg tttctatcca ggctgaagac
g---acaatg a--------- ---------a gaaattacca ttttcactga accaaaaccg
aactcagagc tatcctgtaa gcccctttst cttgtgtttg tggatgagtc ggaccacgag
acacttacag gtgtcctggg gcctattgtt gcagagcgca atgcaatgaa agaaagcagg
ctcattctgt ccttgggtgg catgccacgc tcgtttcgct tccatttcag aggcacgggc
tacgatgaaa agatggtgcg cgaaatggag ggactggaag cctcggggtc cacatatgtc
tgtactctct gtgactccag tcgagcagag gccgctcaaa acatggtgtt gcactccgtc
actcgcagcc acgaggaaaa tcta-gaacg ctatgaaatc tggagaacca acccgttctc
tgagtctgtg gacgagctgc gagacagagt caaagnnnnn nnnnnnnnnn nnnnnnnnnn
nnnnnnnnnn nnnnnnnnnn nnnnnnnnnn nnnnnnnnnn nnnnnnnnnn nnnnnnnnnn
nnnnnnnnnn nnnnnnnnnn nnnnnnnnnn nnnnnnnnnn nnnnnnnnnn nnnnnnnnnn
nnnnnnnnnn nnnnnnnnnn nnnnnnnnnn nnnnnnnnnn nnnnnnnnnn nnnnnnnnnn
nnnnnnnnnn nnnnnnnnnn nnnnnnnnnn nnnnnnnnnn nnnnnnnnnn nnnnnnnnnn
nnnnnnnnnn nnnnnnnnnn nnnnnnnnnn nnnnnnnnnn nnnnnnnnnn nnnnnnnnnn
nnnnnnnnnn nnnnnnnnnn nnnnnnnnnn nnnnnnnnnn nnnnnnnnnn nnnnnnnnnn
nnnnnnnnnn nnnnnnnnnn nnnnnnnnnn nnnnnnnnnn nnnnnnnnnn nnnnnnnnnn
nnnnnnnnnn nnnnnnnnnn nnnnnnnnnn nnnnnnnnnn nnnnnnnnnn nnnnnnnnnn
nnnn
>Rivulidae_Austrolebias_vandenbergorum_1_1
nnnnnnnnnn nnnnnnnnnn nnnnnnnnnn nnnnnntctt gcagtgttgg catcattaat
ggactctctg gatggacatc gtcggtggat gactctccag ctgacaccat cactcgacgc
tttcgctacg acgtggcact ggtggcagcg ttaaaggatc tggaggaaga catcatggag
gggctgagag agacagggat ggaagacagt gcgtgcacct tgggttttag tgtcatgatc
aaggaatgct gtgatggcat gggcgacgtc agtgaaaaac atggaggagg accagccgtc
cctgaaaagg ctgttcgctt ctctttcact gtcatgtcyg tttctatcca ggctgaagac
g---acaatg a--------- ---------a gaaattacca ttttcactga acctaaacca
aactcagagc tatcctgtaa gcccctttgt cttgtgtttg tggatgagtc ggaccacgag
acacttacag gtgtcctggg gcctattgtc gcagagcrta atgcaatgaa agaaagcagg
ctcattctgt ccctgggtgg catgccacgc tcgtttcgct tccatttcag aggcacgggc
tacgatgaaa agatggtgcg cgaaatggag ggactggaag cctcggggtc cacatatatc
tgtactctct gtgactccag tcgagcagag gcctctcaca atatggtgnn nnnnnnnnnn
nnnnnnnnnn nnnnnnnnnn nnnnnnnnnn nnnnnnnnnn nnnnnnnnnn nnnnnnnnnn
nnnnnnnnnn nnnnnnnnnn nnnnnnnnnn nnnnnnnnnn nnnnnnnnnn nnnnnnnnnn
nnnnnnnnnn nnnnnnnnnn nnnnnnnnnn nnnnnnnnnn nnnnnnnnnn nnnnnnnnnn
nnnnnnnnnn nnnnnnnnnn nnnnnnnnnn nnnnnnnnnn nnnnnnnnnn nnnnnnnnnn
nnnnnnnnnn nnnnnnnnnn nnnnnnnnnn nnnnnnnnnn nnnnnnnnnn nnnnnnnnnn
nnnnnnnnnn nnnnnnnnnn nnnnnnnnnn nnnnnnnnnn nnnnnnnnnn nnnnnnnnnn
nnnnnnnnnn nnnnnnnnnn nnnnnnnnnn nnnnnnnnnn nnnnnnnnnn nnnnnnnnnn
nnnnnnnnnn nnnnnnnnnn nnnnnnnnnn nnnnnnnnnn nnnnnnnnnn nnnnnnnnnn
nnnnnnnnnn nnnnnnnnnn nnnnnnnnnn nnnnnnnnnn nnnnnnnnnn nnnnnnnnnn
nnnnnnnnnn nnnnnnnnnn nnnnnnnnnn nnnnnnnnnn nnnnnnnnnn nnnnnnnnnn
nnnn
>Rivulidae_Austrolebias_viarius_1_1
nnnnnnnnnn nnnnnnnnnn nnnnnnnnnn nnnnnnnnnn nnnnnnnnnn nnnnnnnnnn
nnnnnnnnnn nnnnnnnnnn nnnnnnnnnn nnnnnnnnnn nnnnnnnnnn nnnnnnnnnn
nnnnnnnnnn nnnnnnnnnn nnnnnnnnnn nnnnnnnnnn nnnnnnnnnn nnnnnnnnnn
nnnnnnnnnn nnnnnnnnnn nnnnnnnnnn nnnnnnnnnn nnnnnnnnnn nnnnnnnnnn
nnnnnnnnnn nnnnnnnnnn nnnnnnnnnn nnnnnnnnnn nnnnnnnnnn nnnnnnnnnn
nnnnnnnnnn nnnnnngctt ctctttcact gttatgtctg tttctatcca ggctgaagac
g---aaaatg a--------- ---------a gaaattacca ttttcactga accaaaaccg
aactcagagc tatcctgtaa gcccctttgt cttgtgtttg tggatgagtc ggaccacgag
acacttacag gtgtcctggg gcctattgtt gcagagcgta atgcaatgaa agaaagcagg
ctcattctgt ccttgggtgg catgccacgc tcgtttcgct tccatttcag aggcacgggc
tacgatgaaa agatggtgcg cgaaatggag ggactggaag cctcggggtc cacatatatc
tgtactctct gtgactccag tcgagcagag gccgctcaaa acatggtgtt gcactccgtc
actcgcagcc acgaggaaaa tcta-gagcg ctatgaaatc tggagaacca acccgttctc
tgagtctgta gacgagctgc gagacagagt caaagnnnnn nnnnnnnnnn nnnnnnnnnn
nnnnnnnnnn nnnnnnnnnn nnnnnnnnnn nnnnnnnnnn nnnnnnnnnn nnnnnnnnnn
nnnnnnnnnn nnnnnnnnnn nnnnnnnnnn nnnnnnnnnn nnnnnnnnnn nnnnnnnnnn
nnnnnnnnnn nnnnnnnnnn nnnnnnnnnn nnnnnnnnnn nnnnnnnnnn nnnnnnnnnn
nnnnnnnnnn nnnnnnnnnn nnnnnnnnnn nnnnnnnnnn nnnnnnnnnn nnnnnnnnnn
nnnnnnnnnn nnnnnnnnnn nnnnnnnnnn nnnnnnnnnn nnnnnnnnnn nnnnnnnnnn
nnnnnnnnnn nnnnnnnnnn nnnnnnnnnn nnnnnnnnnn nnnnnnnnnn nnnnnnnnnn
nnnnnnnnnn nnnnnnnnnn nnnnnnnnnn nnnnnnnnnn nnnnnnnnnn nnnnnnnnnn
nnnnnnnnnn nnnnnnnnnn nnnnnnnnnn nnnnnnnnnn nnnnnnnnnn nnnnnnnnnn
nnnn
>Rivulidae_Austrolebias_viarius_2_1
nnnnnnnnnn nnnnnnnnnn nnnnnnnnnn nnnnnntctt gcagtgttgg cattattaat
ggactctctg gatggacatc atcggtggat gactctccag ctgacaccat cactcgacgc
tttcgctacg atgtggcact ggtggcagcg ttaaaggatc tggaggaaga catcatggag
gggctgagag agactgggat ggaagacagt gcttgcacct tgggttttag tgtcatgatc
aaggaatgtt gtgatggcat gggcgacatc agtgaaaaac atggaggagg accagccgtc
cctgaaaagg ctgttcgctt ctctttcact gttatgtctg tttctatcca ggctgaagac
g---acaatg a--------- ---------a gaaatcacca ttttcactga accaaaaccg
aactcagagc tatcctgtaa gcccctttgt cttgtgtttg tggatgagtc ggaccacgag
acacttacag gtgtcctggg gcctattgtt gcagagcgta atgcaatgaa agaaagcagg
ctcattctgt ccttgggtgg catgccacgc tcgtttcgct tccatttcag aggcacgggc
tacgatgaaa agatggtgcg cgaaatggag ggactggaag cctcggggtc cacatatgtc
tgcactctct gtgactccag tcgagcagag gccgcgcaaa atatggtgnn nnnnnnnnnn
nnnnnnnnnn nnnnnnnnnn nnnnnnnnnn nnnnnnnnnn nnnnnnnnnn nnnnnnnnnn
nnnnnnnnnn nnnnnnnnnn nnnnnnnnnn nnnnnnnnnn nnnnnnnnnn nnnnnnnnnn
nnnnnnnnnn nnnnnnnnnn nnnnnnnnnn nnnnnnnnnn nnnnnnnnnn nnnnnnnnnn
nnnnnnnnnn nnnnnnnnnn nnnnnnnnnn nnnnnnnnnn nnnnnnnnnn nnnnnnnnnn
nnnnnnnnnn nnnnnnnnnn nnnnnnnnnn nnnnnnnnnn nnnnnnnnnn nnnnnnnnnn
nnnnnnnnnn nnnnnnnnnn nnnnnnnnnn nnnnnnnnnn nnnnnnnnnn nnnnnnnnnn
nnnnnnnnnn nnnnnnnnnn nnnnnnnnnn nnnnnnnnnn nnnnnnnnnn nnnnnnnnnn
nnnnnnnnnn nnnnnnnnnn nnnnnnnnnn nnnnnnnnnn nnnnnnnnnn nnnnnnnnnn
nnnnnnnnnn nnnnnnnnnn nnnnnnnnnn nnnnnnnnnn nnnnnnnnnn nnnnnnnnnn
nnnnnnnnnn nnnnnnnnnn nnnnnnnnnn nnnnnnnnnn nnnnnnnnnn nnnnnnnnnn
nnnn
>Rivulidae_Austrolebias_wolterstorffi_2_1
nnnnnnnnnn nnnnnnnnnn nnnnnnnnnn nnnnnntctt gcagtgttgg cattattaat
ggactctctg gatggacatc atcggtggat gactctccag ctgacaccat cactcgacgc
tttcgctacg atgtggcact ggtggcagca ttaaaggatc tggaggaaga catcatggag
gggctgagag agactgggat ggaagacagt gcttgcacct taggttttag tgtcatgatc
aaggaatgtt gtgatggcat gggcgacatc agtgaaaaac atggaggagg accagccgtc
cctgaaaagg ctgttcgctt ctctttcact gttatgtctg tttctatcca ggctgaagat
g---acaatg a--------- ---------a gaaattacca ttttcactga accaaaacca
aactcagagc tatcctgcaa gcccctttgt cttgtgtttg tggatgagtc agaccatgag
acacttacag gtgtcctggg gcctattgtt gcagagcgta atgcaatgaa agaaagcaga
ctcattctct ccttgggtgg catgccacgc tcgtttcgct tccatttcag aggcacgggc
tatgatgaaa agatggtgcg cgaaatggag ggactggaag cctcggggtc cacatatatc
tgtactctct gtgactccag tcgagcagag gccgctcaaa atatggtgnn nnnnnnnnnn
nnnnnnnnnn nnnnnnnnnn nnnnnnnnnn nnnnnnnnnn nnnnnnnnnn nnnnnnnnnn
nnnnnnnnnn nnnnnnnnnn nnnnnnnnnn nnnnnnnnnn nnnnnnnnnn nnnnnnnnnn
nnnnnnnnnn nnnnnnnnnn nnnnnnnnnn nnnnnnnnnn nnnnnnnnnn nnnnnnnnnn
nnnnnnnnnn nnnnnnnnnn nnnnnnnnnn nnnnnnnnnn nnnnnnnnnn nnnnnnnnnn
nnnnnnnnnn nnnnnnnnnn nnnnnnnnnn nnnnnnnnnn nnnnnnnnnn nnnnnnnnnn
nnnnnnnnnn nnnnnnnnnn nnnnnnnnnn nnnnnnnnnn nnnnnnnnnn nnnnnnnnnn
nnnnnnnnnn nnnnnnnnnn nnnnnnnnnn nnnnnnnnnn nnnnnnnnnn nnnnnnnnnn
nnnnnnnnnn nnnnnnnnnn nnnnnnnnnn nnnnnnnnnn nnnnnnnnnn nnnnnnnnnn
nnnnnnnnnn nnnnnnnnnn nnnnnnnnnn nnnnnnnnnn nnnnnnnnnn nnnnnnnnnn
nnnnnnnnnn nnnnnnnnnn nnnnnnnnnn nnnnnnnnnn nnnnnnnnnn nnnnnnnnnn
nnnn
>Serrasalmidae_Catoprion_mento_1_1
nnnnnnnnnn nnnnnnnnnn nnnnnnngtg tctacctctt gggatgtagg catcattgat
ggactctctg gctggacagt ctctgtagat gatataccag cagataccat ctctagacga
ttccgctatg acgtggcact agtatcagct cttaaagact tggaggagga tatcatggag
ggtctaaggg agagaggttt ggatgacagc acttgcactt ccggtttcac tgtggtgatc
aaggagtcat gtgacggcat gggagatgtc agcgagaagc atggaggagg gcccgctgtt
ccagagaagg cggtgaggtt ttcttttact gtgatgtcca tcacggttca agcagagggt
g---aggaag a--------- ---------a gcagtcacaa tcttccaaga gcaaaaaccc
aactcagagc tctcctgcag gcccctgtgt ttgatgttcg tggatgagtc tgatcatgag
atgctgactg ccatcttggg tcctgtagtg gcagaacgta gagctatgaa ggagagtcgc
ctcattttgt ccataggtgg gcttcttcgt tcctttcgct tttatttccg aggcacgggc
tatgatgaga agatggtaag agaaatggaa gggttggagg cttcaggctc cacttacatc
tgcacactgt gtgactccac acgagctgaa gcctctcaga acatggtgct gcactctatc
acccgaagcc atgaagaaaa cctt-gagcg ctatgagatt tggagaacca accctttctc
tgagtctgca gacgagctgc gggatcgagt gaaaggggtt tcagctaagc cttttatgga
gacccaggct actctggatg ccttgcactg tgacattggc aatgctaccg agttttacaa
gatattccaa gatgagatcg gcgaaatgta c---ctgaaa aacaat---- --ccaactcg
agaggagcgc cgacgctggc gatcagccct tgacaagcag ctgaggaaga aggtgaagct
gaagccagtg atgaggatga atggaaacta cgcccggcgg ctgatgaccc gtgaggccgt
ggaggtggtg tgtgagctgg ttccttcaga ggagcgccgc aaggccctga gagagctgat
ggagttgtac ctccagatga agcctgtgtg gcgctccact tgcccagcca gagactgccc
cgatcaactt tgccgttaca gcttcaactc ccaacgcttt gctgaactct tgtccaccac
attcaaatac cgttatgatg gcaagattac caactac-ct ccacaagact atggcccatg
accc
>Serrasalmidae_Myloplus_schomburgkii_1_1
nnnnnnnnnn nnnnnnnnnn nnnnaatgtg tctacctctt gggatgtagg catcattgat
ggactctctg gctggacagt ctctgtagat gatataccag cagataccat cgctagacga
ttccgctatg acgtggcact agtatcagct ctcaaagact tggaggagga catcatggag
ggtctaaggg agagaggctt ggatgacagc acttgcactt ccggtttcac tgtggtgatc
aaggagtcat gtgacggcat gggagatgtc agcgagaagc atggaggagg gccagttgtt
ccagagaagg cggtgaggtt ctcttttaca gtgatgtcca tcacggttca agcagaaggt
g---aggaag a--------- ---------a gcagtcacaa tcttccagga gcaaaaaccc
aactcagagc tctcctgcag gcccctgtgt ttgatgttcg tggatgagtc tgatcatgag
atgctgactg ccatcttggg tcctgtagtg gcagaacgta gagctatgaa ggagagtcgc
ctcattttgt ccataggtgg gcttcttcgt tcctttcgct ttttcttccg aggcacaggc
tatgatgaga agatggtgag agaaatggaa gggttggagg cttcaggctc cacttacgtc
tgcacactgt gtgactccac acgagctgaa gcctctcaga acatggtgct gcactctatc
acccgaagcc atgaggaaaa cctt-gagcg ctatgagatt tggagaacta accctttctc
tgagtctgca gatgagctgc gggatcgagt aaaaggggtc tcagctaagc cttttatgga
gacccaggct actctggatg ccttgcactg tgacattggc aatgctaccg agttttacaa
gatattccaa gatgagatag gcgaagtgta c---ctgaaa aacaat---- --ccaactcg
agaggagcgc cgacgttggc gatcagccct tgacaagcag ctgaggaaga agatgaagct
gaagccagtg atgaggatga atggaaacta tgcccggcgg ctgatgaccc gtgaggctgt
ggaggtggtg tgtgacctgg ttccttcaga ggagcgccgc aaggccctga gagagctgat
ggagctgtac ctccaaatga agcccgtgtg gcgctccact tgcccagcca gagactgccc
cgatcaactc tgccgctaca gcttcaactc ccaacgcttt gccgaactcc tgtccaccac
atttaaatac cgttatgatg gcaagattac caactac-ct ccacaagact ttggctcatg
tgcc
>Poeciliidae_Pamphorichthys_hollandi_1_1
tttgaatggc agccagctct caaaaacgtg tccgcatctt ataatgtcgg catcataaat
ggcctgtcag gatggacatc ttcattggat gactccccgg ccgacaccat cacccggcgc
tttcgctacg atgtggctct tgttgcagca ctgaaggacc ttgaggagga catcatggag
ggtctgagag acaccgggat ggaagatagc gcttgcacct tgggcttcag agtcatgatc
aaggagtgct gcgatggcat gggtgacgtt agcgaaaagc atggtggagg accagctgtt
cctgagaagg ccgtccgctt ctctttcacc gttatgtccg tctccatcca ggctgaagat
g---aacagg a--------- ---------g gaggtcacga tttttacaga gccaaagccc
aattctgaac tatcctgtaa gcccctttgc cttatgtttg tggatgagtc agaccacgag
actctcactg ctgttttggg gcccatagtt gcagagcgca atgcgatgaa agagagcagg
ctcattctat ctatgggcgg catgccacgc tccttccgct tccacttcag ggggacaggg
tatgacgaaa agatggtgcg tgaaatggag ggcctggagg cttcgggatc tacgtatatc
tgtactttgt gtgactccag tcgagcagag gctgctcaaa acatggtgtt gcactccatc
acccgcagtc atgatgaaaa tatg-gaacg ttatgaaatt tggagaacca accccttttc
tgagtctgta gatgagctac gagacagagt caagggagtc tcggccaagc cctttctgga
gacccagccc acgctggacg ccctgcactg cgacataggc aatgccactg aattctacaa
aatcttccag gatgaaattg gagaagtgta c---aaaaat ccgaac---- --cccagcag
agaggaacgg cgcagctgga gggcggcctt ggacaaacag ctgaggaaga agatgaagct
taagccagtg atgaggatga atgggaacta tgcccgaagg ttaatgacca tggaggccag
cgaggtggtg tgcgaactgg tgccctcaga ggagaggaga gaggtcctga gggaactcat
gaggctctac ctccagatga aacctgtgtg gcgtgccacc tgtccagcca aggagtgccc
cgaccagctg tgccgctaca gttttaactc ccagcgcttt gccgacctgc tctctgcctc
cttcaagtac aggtacaacg gaaaaataac caattac-ct gcacaagacc ctggcccacg
tgcc
>Poeciliidae_Priapella_olmecae_1_1
tttgaatggc agccagctct caaaaacgtg tccacatctt gtaatgttgg catcataaat
gggctgtcag gatggacatc ttcgttagat gactccccag ctgacaccat cacccggcgc
tttcgctatg atgtggcgct tgttgcagca ctgaaggacc ttgaggagga catcatggag
ggtctgagag acactggaat ggaagatagc gcttgcacct tgggctttag agtcatgatc
aaggagtgct gtgatggcat gggtgatgtt agcgaaaagc atggtggagg accagctgtt
cctgagaagg ctgttcgctt ctctttcact gttatgtctg tctctatcca gggtgaagat
g---aacagg a--------- ---------g gaggtcacca tttttacaga gccaaagccc
aattctgaac tatcctgtaa gcccctttgc cttatgtttg tggatgagtc agaccacgag
actctcactg ctgttttggg gcccatagtt gcagagcgaa atgcgatgaa agagagcagg
ctcattctat ctatgggcgg catgccacgc tcctttcgct tccacttcag gggcacaggg
tatgatgaaa agatggtgcg tgaaatggag ggcctggaag cttcgggatc tacatatatc
tgtactttgt gtgactctag tcgagcagag gctgctcaaa acatggtgtt acactccatc
acccgcagcc atgatgagaa tctg-gaacg ttatgaaata tggagaacca accccttttc
tgagtctgta gatgagctac gagacagagt caaaggagtc tcggccaagc cctttctgga
gacccagccc acgctggatg cattgcactg cgacataggc aatgccactg aattctacaa
aatcttccag gatgaaattg gagaagtgta t---aaaagc cccaac---- --cccagcag
agaggaaagg cgcagctgga gggcagcctt ggataaacag ctgaggaaga agatgaagct
taaaccagtg atgaggatga atgggaacta tgcccgaagg ttaatgacca tggaggctac
tgaggtggtt tgtgaactgg tgccctcaga ggagaggaga gaggtcctga gggaactcat
gaggctctac ctccagatga aacctgtgtg gcgtgccacc tgtccagcca aggagtgccc
tgaccagctg tgccgctaca gttttaactc ccagcgcttt gccgacctgc tctccgctac
cttcaagtac aggtataatg gaaaaataac caattac-ct gcacaagacc ctggcccatg
tgcc
>Poeciliidae_Priapichthys_darienensis_1_1
tttgaatggc aaccagctct caaaaacgtg tccacatctt ataatattgg catcataaat
gggctgtcag gatggacatc ttcgttagac gactccccag ctgacaccat cacccggcgc
tttcgctatg atgtggctct tgttgcagca ctgaaggaca ttgaggagga catcatggat
ggtttgagag acactgggat ggaagatagc gcttgcacct tgggctttag agtcatgatc
aaggagtgct gtgatggcat gggtgaygtt agtgaaaagc atggtggagg accrgctgtt
cctgagaagg ccgttcgctt ctctttcact gttatgtctg tctctatcca ggctgaagat
g---aacaag a--------- ---------g gaggtcacaa tttttacaga gccaaagccc
aattctgaac tatcctgtaa gcccctatgc cttatgtttg tggatgaatc agaccacgag
actctgactg cygttttggg gcccatagtt gcagagagaa atgcgatgaa agagagcagg
ctcattctat ctatgggygg catgccacgc tcctttcgct tccacttcag gggcacaggg
tatgatgaaa agatggtgcg tgaaatggag ggcctggaag cttcaggatc tacatatatc
tgtaccttgt gtgactccag tcgagcagag gcagctcaaa acatggtgtt acactccatc
acccgcagcc atgatgagaa tctg-gaacg ttatgaaatc tggagaacca accccttttc
tgagtctgta gatgagctac gagacagagt caaaggagtc tcggccaagc cctttctgga
gacccagccc acgctagatg cattgcactg ygacataggt aatgccactg aattctacaa
aatcttccag gatgaaattg gagaagtgta t---aaaaac cccaac---- --cccagcag
agaggatcgg cgcagctgga gggcagcctt ggataaacag ctgaggaaga rgatgaagct
gaaaccagtg atgaggatga atgggaacta tgcccgaagg ttaatgacca tggaggctac
tgaggtggtt tgtgaactgg tgccctcaga ggagaggaga gaggtcctca gggaactcat
gaggctctat ctccagatga aacctgtgtg gcgtgccacc tgcccagcca aggagtgccc
cgaccagctg tgccgctaca gttttaactc ccagcgtttt gccgacctac tctccgcaac
cttcaagtac aggtacaatg gaaaaataac caattac-ct gcacaaaacc ctggcccatg
tgcc
>Poeciliidae_Priapichthys_panamensis_1_1
tttgaatggc aaccagctct caaaaacgtg tccacatctt ataatgttgg catcataaat
gggctgtcag gctggacatc ttcgttagat gactccccag ctgacaccat cacccggcgc
tttcgctatg atgtggcact tgttgcagca ctgaaggatc ttgaggagga catcatggag
ggtctgagag acactggaat ggaagatagc gcttgcacct tgggctttag agtcatgata
aaggagtgct gtgatggcat gggtgatgtt agcgaaaagc atggtggagg accagctgtt
cctgagaagg ctgttcgctt ctctttcact gttatgtctg tctctataca ggctgaagat
g---aacagg a--------- ---------g gaggtcacaa ttttcacaga gccaaagccc
aattctgaat tatcctgtaa gcccctatgc cttatgtttg tggatgagtc agaccatgag
accctcactg ctgttttggg gcccatagtt gcagagcgaa atgcaatgaa agagagcagg
ctcattctct ctatgggcgg catgccacgc tcctttcgct tccacttcag gggcacaggg
tatgatgaaa agatggtgcg tgaaatggag ggcctggaag cttcgggatc tacatatgtc
tgtactttgt gtgactccag tcgagcagag gctgctcaaa acatggtgtt acactccatc
acacgcagcc atgatgagaa tctg-gaacg ttatgaaata tggagaacca accccttttc
tgagtctgta gatgagctac gagatagagt caaaggagtc tcggccaagc cctttctgga
gacccagccc actctagatg cattgcactg cgacataggc aatgccactg aattctacaa
aatcttccag gatgaaattg gagaagtgta c---aaaaat cccaac---- --cccagcag
agaggatcgg cgcagctgga gggcagcctt ggataaacag ctgaggaaga agatgaagct
taaaccagtg atgaggatga atgggaacta tgcccgaagg ttaatgacca tggaggctac
cgaggtggtt tgtgaactgg tgccctcaga ggagaggaaa gaggtcctga aggaactcat
gaggctgtac cttcagatga aacctgtgtg gcgtgccacc tgtccagcca aggagtgccc
tgaccagctg tgccgctaca gttttaactc ccagcgcttt gccgacctgc tctccgctac
cttcaagtac aggtacaacg ggaaaataac caattac-ct gcacaagacc ctggcccatg
tgcc
>Loricariidae_Pseudancistrus_depressus_1_1
nnnnnnnnnn nnnnnnnnnn nnnaaatgtc tccagctcat ggaatgtagg tatcattgat
gggctttctg ggtggagagc atccgtagac gatgtaccag cagacaccat ttctagaagg
tttcgctacg atgtggcact agtgtcagct cttaaagact tggaggagga catcatggag
ggactgagag agmggggtat agatgatagc acctgtacct cagggttcac cgtggtggtt
aaggagtcat gcgatggcat gggagatgtc agtgagaagc aaggatgtgg cccagcagtc
ccggaaaagg cagtgagatt ctcgtttaca gtgatgtcca tctcctttaa agctgaaggt
g---aggaag a--------- ---------t gcagtcacaa tcttccagga gaaaaagcct
aactctgagc tatcctgcag gccattgtgc ctcatgttcg ttgatgagtc tgatcacgag
atgctgacag ctatcttggg gcctgtagtg gcagagcgta aagccatgaa ggagagtcgc
ctcatactct ctataggtgg actccttcgt tccttccgct ttttcttccg atccacaggt
tgtgacgaga agatggtgag agacatggaa ggtttggagg ctgctggctc tacgtatatc
tgtacattgt gtgattccac acgagctgaa gcctctcaga acatggtgct tcattccatc
accagaagcc atgatgaaaa cctt-gagcg ctatgagata tggaggacta acccattttc
agagtctgca gaggaactgc gtgatcgagt caaaggggtc tcagccaaac cctttatgga
gacacagccc acattagatg ccctacactg tgatattggc aatgctactg agttctataa
gatctttcag gatgagattg gcgaagtgta t---ctgaaa aataac---- --ccaacccg
tgaacagcgc cggagctgga ggtcagccct agacaaacag ctgagaaaaa agctgaagct
gaaaccagtg atgaggatga acgggaacta tgcccggcga ttaatgaccc atgnnnnnnn
nnnnnnnnnn nnnnnnnnnn nnnnnnnnnn nnnnnnnnnn nnnnnnnnnn nnnnnnnnnn
nnnnnnnnnn nnnnnnnnnn nnnnnnnnnn nnnnnnnnnn nnnnnnnnnn nnnnnnnnnn
nnnnnnnnnn nnnnnnnnnn nnnnnnnnnn nnnnnnnnnn nnnnnnnnnn nnnnnnnnnn
nnnnnnnnnn nnnnnnnnnn nnnnnnnnnn nnnnnnnnnn nnnnnnnnnn nnnnnnnnnn
nnnn
>Anostomidae_Leporinus_friderici_1_1
nnnnnnnnnn nnnnnnnnnn nnnnaatgtg tccccctctt gggatgtagg catcattgat
gggctctccg gctggacggt ctctgtagat gacgtaccag ccgacaccat gtctagaaga
ttccgctatg atgtggcgct ggcgtcagct ctgaaagact tggaggaaga catcatagag
ggactaaggg agagagggtt ggatgacagc acttgcactt caggtttcac ggtggtggta
aaggagtcat gtgacggcat gggagatgtg agcgagaagc atggaggagg accagccgtt
ccggagaagg cggtgaggtt ctcttttacg gtgatgtccg tcacggttca agctgaaggt
g---aggaag a--------- ---------a gcagtcacga tcttccagga gcaaaagccc
aactcagagc tctcctgcag gcccctgtgc ctgatgttcg tggatgagtc tgatcatgag
atgctgaccg ccatcttagg tcctgtagtg gcagagcgta gagccatgaa ggagagtcgt
ctcatcctgt ccattggggg gcttcttcgt tcttttcgct tttacttccg aggcacaggc
tacgatgaga agatggtgag agaaatggaa gggctggagg cttcaggctc cacttacgtc
tgcacgctgt gcgactccac acgagctgaa gcctctcaga acatggtgct gcactccatc
acccgaagcc atgaggaaaa cctt-gagcg ctacgagata tggaggacca atcctttctc
tgagtctgca gacgaactgc gagatcgggt caaaggggtc tcagctaagc ctttcatgga
gacccagccc acactagacg ccttgcattg tgacattggt aatgctactg agttctacaa
gatattccag gatgagattg gcgaaatgta c---ctgaaa accaat---- --ccaactcg
agaggagcgc agacgttggc gatcagccct tgataagcag ctgaggaaga agatgaagct
gaagccagtg atgaggatga acgggaacta cgcccggcgg ctgatgaccc gagaggccgt
tgaggtggtg tgtgagctgg ttccctcaga ggagcgtcgc aaggccctga gagagctcat
ggagctgtac cttcagatga agcctgtgtg gcgctccacc tgcccagcca aagactgccc
tgatcaactc tgtcgttaca gcttcaactc ccaacgcttt gccgaactcc tgtccaccac
attcaaatac cgttatgacg gcaagattac caactac-ct ccacaaaacg ttggcccacg
tgcc
>Anostomidae_Leporinus_lacustris_1_1
nnnnnnnnnn nnnnnnnnnn nnnnnnnnnn nnnnnnnntt gggatgtagg catcattgat
gggctctccg gctggacgat ctctgtagat gacgtaccag ccgacaccat ggctagaaga
ttccgctatg atgtggcgct ggcgtcagct ctgaaagact tggaggaaga catcatagag
ggactaaggg agagagggtt ggatgacagc acttgcactt caggtttcac ggtggtggta
aaggagtcat gtgacggcat gggagatgtg agcgagaagc atggaggagg accagccgtt
ccggagaagg cggtgaggtt ctcttttacg gtgatgtccg tcacggttca agctgaaggt
g---aggaag a--------- ---------a gcagtcacga tcttccagga gcaaaagccc
aactcagagc tctcctgcag gcccctgtgc ctgatgttcg tggatgagtc tgatcatgag
atgctgaccg ccatcttagg tcctgtagtg gcagagcgta gagccatgaa ggagagtcgt
ctcatcctgt ccattggggg gcttcttcgt tcttttcgct tttacttccg aggcacaggc
tacgatgaga agatggtgag agaaatggaa gggctggagg cttcaggctc cacttatgtc
tgcacgctgt gcgactccac acgagctgaa gcctctcaga acatggtgct gcactccatc
accagaagcc atgaggaaaa cctt-gagcg ctacgagata tggaggacca atcctttctc
tgagtctgca gatgaactgc gagatcgggt caaaggggtc tcagctaagc ctttcatgga
gacccagccc acactagatg ccttgcattg tgacattggc aatgctactg agttctacaa
gatattccag gatgagattg gcgaaatgta c---ctgaaa accaat---- --cctaatcg
agaggagcgc cgacgttggc gatcggctct tgataagcag ctcaggaaga agatgaagct
gaagccagtg atgaggatga acgggaacta cgcccggcgg ctgatgaccc gagaggccgt
tgaggtggtg tgtgagctgg ttccctcaga agagcgtcgc aaggccctga gagagctcat
ggagctgtac cttcagatga agcctgtgtg gcgctccacc tgccctgcca aggactgccc
tgatcagctc tgtcgttaca gtttcaactc ccagcgcttt gccgaactcc tgtctactac
attcaaatac cgttatgatg gcaagattac caactac-ct ccacaaaacg ttggcccacg
tgcc
>Anostomidae_Leporinus_lacustris_2_1
nnnnnnnnnn nnnnnnnnnn nnnnnnnnnn nnnnnnnntt gggatgtagg catcattgat
gggctctccg gctggacgat ctctgtagat gacgtaccag ccgacaccat ggctagaaga
ttccgctatg atgtggcgct ggcgtcagct ctgaaagact tggaggaaga catcatagag
ggactaaggg agagagggtt ggatgacagc acttgcactt caggtttcac ggtggtggta
aaggagtcat gtgacggcat gggagatgtg agcgagaagc atggaggagg accagccgtt
ccggagaagg cggtgaggtt ctcttttacg gtgatgtccg tcacggttca agctgaaggt
g---aggaag a--------- ---------a gcagtcacga tcttccagga gcaaaagccc
aactcagagc tctcctgcag gcccctgtgc ctgatgttcg tggatgagtc tgatcatgag
atgctgaccg ccatcttagg tcctgtagtg gcagagcgta gagccatgaa ggagagtcgt
ctcatcctgt ccattggggg gcttcttcgt tcttttcgct tttacttccg aggcacaggc
tacgatgaga agatggtgag agaaatggaa gggctggagg cttcaggctc cacttatgtc
tgcacgctgt gcgactccac acgagctgaa gcctctcaga acatggtgct gcactccatc
accagaagcc atgaggaaaa cctt-gagcg ctacgagata tggaggacca atcctttctc
tgaatctgca gatgaactgc gagatcgggt caaaggggtc tcagctaagc ctttcatgga
gacccagccc acactagatg ccttgcattg tgacattggc aatgctactg agttctacaa
gatattccag gatgagattg gcgaaatgta c---ctgaaa accaat---- --cctaatcg
agaggagcgc cgacgttggc gatcggctct tgataagcag ctcaggaaga agatgaagct
gaagccagtg atgaggatga acgggaacta cgcccggcgg ctgatgaccc gagaggccgt
tgaggtggtg tgtgagctgg ttccctcaga agagcgtcgc aaggccctga gagagctcat
ggagctgtac cttcagatga agcctgtgtg gcgctccacc tgccctgcca aggactgccc
tgatcagctc tgtcgttaca gtttcaactc ccagcgcttt gccgaactcc tgtctactac
attcaaatac cgttatgatg gcaagattac caactac-ct ccacaaaacg ttggcccacg
tgcc
>Anostomidae_Leporinus_piau_1_1
tttgagtggc agcccgctct caaaaatgtg tccccctctt gggatgtagg catcattgat
gggctctccg gctggacggt ctctgtagat gacgtaccag csgacaccat gtctagaaga
ttccgctatg atgtggcgct ggcgtcagct ctgaaagact tggaggaaga catcatagag
ggactcaggg agagagggtt ggatgacagc acttgcactt caggtttcac ggtggtggta
aaggagtcat gtgacggcat gggagatgtg agcgagaagc atggaggagg accagccgtt
ccggagaagg cggtgaggtt ctcttttacg gtgatgtccg tcacggttca agctgaaggt
g---aggaag a--------- ---------a gcagtcacga tcttccagga gcaaaagccc
aactcagagc tctcctgcag gcccctgtgc ctgatgttcg tggatgagtc tgatcatgag
atgctgaccg ccatcttagg tcctgtagtg gcagagcgya gagccatgaa ggagagtcgt
ctcatcctgt ccattggggg gcttcttcgt tcttttcgct tttacttccg aggcacaggc
tacgatgaga agatggtgag agaaatggaa gggctggagg cttcaggctc cacttatgtc
tgcacgctgt gcgactccac acgagctgaa gcctctcaga acatggtgct gcactccatc
accagaagcc atgaggaaaa cctt-gagcg ctacgagata tggaggacca atcctttctc
tgagtctgca gacgaactgc gagatcgggt caaaggggtc tcagctaagc ctttcatgga
gacccagccc acactagatg ccttgcattg tgacattggc aatgctactg agttctacaa
gatattccag gacgagattg gcgaaatgta c---ctgaaa accaat---- --ccaaatcg
agaggagcgc cgacgttggc gatcggctct tgataagcag ctgaggaaga agatgaagct
gaagccagtg atgaggatga acgggaacta cgcccggcgg ctgatgaccc gagaggccgt
tgaggtggtg tgtgagctgg ttccctcaga ggagcgtcgc aaggccctga gagagctcat
ggagctgtac cttcagatga agcctgtgtg gcgctccacc tgccctgcca aggactgccc
tgatcagctc tgtcgttaca gcttcaactc ccaacgcttt gccgaactcc tgtctaccac
attcaaatac cgctatgacg gcaagattac caactac-ct ccacaaaact ttggcccacg
tgcc
>Anostomidae_Hypomasticus_steindachneri_1_1
nnnnnnnnnn nnnnnnnnnn nnnnnnnnnn nnnnnnnntt gggatgtagg catcattgat
gggctgtctg gctggacagt ctctgtagat gatgttccag cggacaccat ggctagaaga
ttccgctatg atgtggcact ggcgtcagct ctgaaagact tggaggaaga catcatagag
ggactaaggg agagagggtt ggatgacagc acttgcactt caggtttcac tgtggtggta
aaggagtcat gtgacggcat gggagatgtg agcgagaagc atggaggagg accagccgtt
ccggagaagg cggtgaggtt ctcttttacg gtgatgtcca tcacggttca agctgaaggt
g---aggaag a--------- ---------a gcagtcacaa tcttccagga gcaaaagcct
aactcagagc tctcctgcag gcccctgtgc ctgatgttyg tggatgagtc tgatcatgag
atgctgacyg ccatcttagg tcctgtagtg gcagagcgta gggccatgaa ggagagtcgt
ctcatcctgt ccattggggg gcttcttcgt tcttttcgct tttacttccg aggcacgggc
tacgatgaga agatggtgag agaaatggaa gggttggagg cttcaggctc cacttatatc
tgtacgctgt gcgactccac acgagctgaa gcctctcaga acatggtgct gcactccatc
acccgaagcc atgaggaaaa cctt-gagcg ctacgagata tggaggacca atcctttctc
tgagtctgca gacgaactgc gagatcgggt caaaggggtc tcagctaagc ctttcatgga
gacccagccc acactagacg ccttgcattg tgacattggc aatgctactg agttctacaa
gatattccag gatgagattg gcgaaatgta c---ctaaaa accaat---- --ccaaatcg
agaggagcgc cgacgttggc gatcagctct tgataagcag ctgaggaaga agatgaagct
gaagccagtg atgaggatga atgggaacta cgcccggcgg ctgatgaccc gagaggccat
tgaggtggtg tgcgagctgg ttccctcaga ggagcgtcgc aaagccctga gagagctcat
ggagttgtac cttcagatga agcctgtgtg gcgctccacc tgcccagcca aagactgccc
tgatcagctc tgtcgttaca gcttcaactc ccaacgcttt gccgaactcc tgtccaccac
attcaaatat cgttatgatg gcaagatcac caactac-ct ccacaaaacg ttggcccacg
tgcc
>Anostomidae_Leporinus_striatus_1_1
nnnnnnnnnn nnnnnnnnnn nnnnaatgtg tccccctctt ggggtgtagg catcattgat
gggctctccg gctggacggt ctctgtagat gatgtaccag cggacaccat ggctagaaga
ttccgctacg atgtggcgct ggcgtcagct ctgaaagact tggaggaaga catcatagag
ggactaaggg agagagggtt ggatgacagc acctgcactt caggtttcgc ggtggtggta
aaggagtcat gtgacggcat gggagatgtg agcgagaagc atggaggagg accagccgtt
cctgagaagg cggtgaggtt ctcttttacg gtgatgtctg tcacagttca agctgaaggt
g---aggaag a--------- ---------a gcagtcacga tcttccagga gcagaagccc
aactcagagc tctcctgcag gcccctgtgc ctgatgttcg tggatgagtc tgatcatgag
atgctgaccg ccatcttagg tcctgtggtg gcagagcgta gagccatgaa ggagagtcgt
ctcatcctgt ccattggggg acttcttcgt tctttccgct tttacttccg aggcacaggc
tacgatgaga agatggtgag agaaatggag gggctggagg cttcaggctc cacttatatc
tgcacgctgt gtgactccac acgagctgaa gcctctcaga acatggtgct gcactccatc
acccgaagcc atgaggaaaa cctt-gagcg ctacgagata tggaggacca atccattctc
tgagtctgca gacgaactgc gagatcgggt caaaggagtc tctgctaagc ctttcatgga
gacccagccc acacttgatg ccttgcattg tgacattggc aatgctactg agttctacaa
gatattccag gatgagattg gcgaaatgta c---ctgaaa accaat---- --ccaaatcg
agaggagcgc cgacgttggc gatcagctct tgataagcag ctgagaaaga agatgaagct
gaagccagtg atgaggatga acgggaacta cgcccggcgg ctgatgaccc aagaggccgt
tgaggtggtg tgtgatctgg ttccttcaga ggagcgtcgc aaggccctga gagagctcat
ggagctgtac cttcagatga agcctgtgtg gcgctccacc tgcccagcca aggactgccc
tgatcagctc tgtcgttaca gcttcaactc ccaacgcttt gccgaactcc tgtctaccac
attcaaatac cgttatgacg gcaagattac caactac-ct ccacaaaacg ttggcccacg
tgcc
>Anostomidae_Leporinus_striatus_2_1
tttgagtggc agcccgctct caaaaatgtg tccccctctt ggggtgtagg catcattgat
gggctctccg gctggacggt ctctgtagat gatgtaccag cggacaccat ggctagaaga
ttccgctacg atgtggcgct ggcgtcagct ctgaaagact tggaggaaga catcatagag
ggactaaggg agagagggtt ggatgacagc acctgcactt caggtttcgc ggtggtggta
aaggagtcat gtgacggcat gggagatgtg agcgagaagc atggaggagg accagccgtt
cctgagaagg cggtgaggtt ctcttttacg gtgatgtctg tcacagttca agctgaaggt
g---aggaag a--------- ---------a gcagtcacga tcttccagga gcagaagccc
aactcagagc tctcctgcag gcccctgtgc ctgatgttcg tggatgagtc tgatcatgag
atgctgaccg ccatcttagg tcctgtggtg gcagagcgta gagccatgaa ggagagtcgt
ctcatcctgt ccattggggg gcttcttcgt tctttccgct ttyacttccg aggcacaggc
tacgatgaga agatggtgag agaaatggag gggctggagg cttcaggctc cacttatatc
tgcacgctgt gtgactccac acgagctgaa gcctctcaga acatggtgct gcactccatc
acccgaagcc atgaggaaaa cctt-gagcg ctacgagata tggaggacca atccattctc
tgagtctgca gacgaactgc gagatcgggt caaaggagtc tctgctaagc ctttcatgga
gacccagccc acacttgatg ccttgcattg tgacattggc aatgctactg agttctacaa
gatattccag gatgagattg gcgaaatgta c---ctgaaa accaat---- --ccaaatcg
agaggagcgc cgacgttggc gatcagctct tgataagcag ctgagaaaga agatgaagct
gaagccagtg atgaggatga acgggaacta cgcccggcgg ctgatgaccc gagaggccgt
tgaggtggtg tgtgatctgg ttccttcaga ggagcgtcgc aaggccctga gagagctcat
ggagctgtac cttcagatga agcctgtgtg gcgctccacc tgcccagcca aggactgccc
tgatcagctc tgtcgttaca gcttcaactc ccaacgcttt gccgaactcc tgtctaccac
attcaaatac cgttatgacg gcaagattac caactac-ct ccacaaaacg ttggcccacg
tgcc
>Anostomidae_Leporinus_striatus_3_1
nnnnnnnnnn nnnnnnnnnn nnnnnnnnnn nnnnnnnntt gggatgtagg catcattgat
gggctctccg gctggacggt ctctgtagat gatgtaccag cggacaccat ggctagaaga
ttccgctacg atgtggcgct ggcgtcagct ctgaaagact tggaggaaga catcatagag
ggactaaggg agagagggtt ggatgacagc acctgcactt caggtttcgc ggtggtggta
aaggagtcat gtgacggcat gggagatgtg agcgagaagc atggaggagg accagctgtt
ccggagaagg cggtgaggtt ctcttttacg gtgatgtctg tcacagttca agctgaaggt
g---aggaag a--------- ---------a gcagtcacga tcttccagga gcagaagccc
aactcagagc tctcctgcag gcccctgtgc ctgatgttcg tggatgagtc tgatcatgag
atgctgaccg ccatcttagg tcctgtrgtg gcagagcgta gagccatgaa ggagagtcgt
ctcatcctgt ccattggggg gcttcttcgt tctttccgct ttcacttccg aggcacaggc
tacgatgaga agatggtgag agaaatggaa gggctggagg cttcaggctc cacttatatc
tgcacgctgt gtgactccac acgagctgaa gcctctcaga acatggtgct gcactccatc
acccgaagcc atgaggaaaa cctt-gagcg ctacgagata tggaggacca atcctttctc
tgagtctgca gacgaactgc gagatcgggt caaaggagtc tcmgctaagc ctttcatgga
gacccagccc acactwgatg ccttgcattg tgacattggc aatgctactg agttctacaa
gatattccag gatgagattg gcgaaatgta c---ctgaaa accaat---- --ccaaatcg
agaggagcgc cgacgttggc gatcagctct tgataagcag ctgaggaaga agatgaagct
gaagccagtg atgaggatga acgggaacta cgcccggcgg ctgatgaccc gagaggccgt
tgaggtggtg tgtgatctgg ttccctcaga ggagcgtcgc aaggccctga gagagctcat
ggagctgtac cttcagatga agcctgtgtg gcgctccacc tgcccagcca aggactgccc
tgatcagctc tgtcgttaca gcttcaactc ccaacgcttt gccgaactcc tgtctaccac
attcaaatac cgttatgacg gcaagattac caactac-ct ccacaaaacg ttggcccacg
tgcc
>Anostomidae_Leporinus_taeniatus_1_1
nnnnnnnnnn nnnnnnnnnn nnnnnnnnnn nnnnnnnntt gggatgtagg catcattgat
gggctctccg gctggacggt ctctgtagat gacgtaccag cggacaccat ggctagaaga
ttccgctatg atgtggcgtt ggcgtcagct ctgaaagact tggaggaaga catcatagag
ggactaaggg agagagggtt ggatgacagc acttgcactt caggtttcac ggttgtggta
aaggagtcat gtgacggcat gggagatgtg agcgagaagc atggaggagg accagccgtt
ccggagaagg cggtgaggtt ctcttttacg gtgatgtccg tcacggttca agctgaaggt
g---aagaag a--------- ---------a gcagtcacga tcttccagga gcaaaagccc
aactcagagc tctcctgcag gcccctgtgc ctgatgtttg tggatgagtc tgatcatgag
atgctgaccg ccatcttagg tcctgtagtg gcagagcgta gagccatgaa ggagagtcgt
ctcatcctgt ccattggggg gcttcttcgt tcttttcgct tttacttccg aggcacaggc
tacgatgaga agatggtgag agaaatggaa gggctggagg cttcaggctc cacttacgtc
tgcacgctgt gtgactccac acgagctgaa gcctctcaga acatggtgct gcactccatc
accagaagcc atgaggaaaa cctt-gagcg ctacgagata tggaggacca atcctttctc
tgagtctgca gacgaactgc gagatcgggt caaaggggtg tcagctaagc ctttcatgga
gacccagccc acactagatg ccttgcattg tgacattggc aatgctactg agttctacaa
gatattccag gatgagattg gcgaaatgta c---ctgaaa amcaat---- --ccaaatcg
agaggagcgc cgtcgttggc gatcagctct tgataagcag ctcaggaaga agatgaagct
gaagccagtg atgaggatga acgggaacta cgcccgaagg ctgatgaccc gagaggccgt
tgaggtggtg tgtgagctgg ttccctcaga ggagcgtcgc aaggccctga gagagctcat
ggagctgtac cttcagatga agcctgtgtg gcgctccacc tgccctgcca aggactgtcc
tgatcagctc tgtcgttaca gcttcaactc ccagcgcttt gccgaactct tgtctaccac
attcaaatac cgttatgatg gcaagattac caactac-ct ccacaaaacg ttggcccacg
tgcc
>Anostomidae_Megaleporinus_macrocephalus_1_1
tttgagtggc agcccgctct aaaaaatgtg tccccctctt gggatgtagg catcattgat
gggctgtccg gctggacggt ctctgtagat gatgtaccag cggacaccat ggctagaaga
ttccgctatg atgtggcgct ggcatcagct ctgaaagact tggaggagga catcatagag
ggactaaggg agagagggtt ggatgacagc acttgcactt caggtttcac ggtggtgata
aaggagtcat gtgacggcat gggagatgtg agcgagaagc atggaggagg accagccgtt
ccggagaagg cggtgaggtt ctcttttacg gtgatgtccg tcacggttca agctgaaggt
g---aggaag a--------- ---------a gcagtcacga tcttccagga ggagaagccc
aactcagagc tctcctgcag gcccctgtgc ctgatgttcg tggatgagtc tgatcatgag
atgctgaccg ccatcttagg tcccgtggtg gcagagcgta gagccatgaa ggagagccgt
ctcatcctgt ccatcggggg gcttcttcgt tcttttcgct tttacttccg aggcacaggc
tacgatgaga agatggtgag agaaatggaa gggctggagg cttcaggctc cacttatatc
tgcacgctgt gcgactccac acgagctgaa gcctctcaga acatggtgct acactccatc
acccgaagcc acgaggaaaa cctt-gagcg ctacgagata tggaggacca atcctttctc
cgagtctgca gacgagctgc gagatcgggt caaaggagtc tcagctaagc cttttatgga
gacccagccc acactagatg ccttgcattg tgacattggc aatgctactg agttctacaa
gatcttccag gatgagattg gcgaaatgta c---ctgaaa accaat---- --ccacatcg
agaggagcgc cggcgttggc gatcagctct tgataagcag ctaaggaaga agatgaagct
gaagccagtg atgaggatga acggtaacta tgcccggcgg ctgatgaccc gagaggccgt
tgaggtggtg tgtgagctgg ttccctcaga ggagcgtcgc aaggccctga gagagctcat
ggagctgtac cttcagatga agcctgtgtg gcgctccacc tgcccagcca aggactgccc
tgatcagctc tgtcgttaca gcttcaactc ccaacgcttt gctgaactcc tgtctaccac
tttcaaatac cgttatgacg gcaagattac caactac-ct ccacaaaacg ttggcccacg
tccc
>Anostomidae_Schizodon_intermedius_1_1
nnnnnnnnnn nnnnnnnnnn nnnnnnnnnn nnnnnnnntt gggacgtagg catcattgat
gggctctccg gttggacggt ctctgtagat gatgtaccag cggacaccat ggctagaaga
ttccgctatg atgtggcact ggcgtcagct ctgaaagact tggaggaaga catcatagag
ggactaaggg agagagggtt ggatgacagc acttgcactt caggtttcac tgtggtgata
aaagagtcat gtgacggcat gggagatgtg agcgagaagc acggaggagg accagccgtt
ccggagaagg cggtgaggtt ctctttcacg gtgatgtccg tcacggttca agctgaaggt
g---aggaag a--------- ---------a gcagtcacga tcttccagga gcaaaagccc
aactcggagc tctcctgcag gcccctgtgc ctgatgttcg tggatgagtc tgatcatgag
atgctgaccg ccatcttagg tcctgtagtg gcagagcgta gagccatgaa ggagagtcgt
ctcatcctgt ccattggggg gcttcttcgt tcttttcgct ttttcttccg aggcacaggc
tacgatgaga agatggtgag agaaatggaa gggttggagg cttcaggctc cacttatatc
tgcacactgt gcgactccac acgagctgaa gcctcgcaga acatggtgct gcactccatc
acccgaagcc atgaggaaaa cctt-gagcg ctacgagata tggaggacca atcctttctc
tgagtctgca gacgaactgc gagatcgggt caaaggagtc tcagctaagc ctttcatgga
gacccagccc acactagatg ccttgcattg tgacattggc aatgctactg agttctacaa
gatattccag gatgagattg gcgaaatgta c---ctgaaa accaat---- --ccaaatcg
agaggagcgc cgacgttggc gatcagctct tgataagcag ctgaggaaga agatgaagct
gaagccagtg atgaggatga acgggaacta cgcccggcgg ctgatgacgc gagaggcagt
tgaggtggtg tgtgagctgg ttccctcaga ggagcgtcgc aaggccctga aagagctcat
ggagctgtac cttcagatga agcctgtgtg gcgctccacc tgcccggcca aagactgccc
tgatcaactc tgtcgttaca gcttcaactc ccaacgcttt gccgaactcc tgtctaccac
cttcaaatac cgttatgatg gcaagattac caactac-ct ccacaaaacg ttggcccacg
tgcc
>Atherinopsidae_Atherinella_balsana_1_1
tttgaatggc agccagctct caagaatgtg tcaacatctt gcaatattgg cattattaat
gggctctcag gatggatgtc ttccctggat gactcgccgg ctgacacgat cactcgacgc
tttcgctatg atgtggcact ggtggcggca ctaaaagatc tggaggagga catcatggag
ggactgagag aaagtgggat ggaagatagt gcttgcacct caggcttcag cgtaatgatc
aaggaatgct gtgatggcat gggcgacgtc agcgagaaac acggcggcgg cccagttgtt
cctgagaaag ccgtccgctt ctctttcact gttatgtctg tttctgtcca ggcagaggac
g---agcagg a--------- ---------a gaggtcacca ttttcaggga gccaaagcca
aactcagagc tgtcctgtaa gcccctctgc ctgatgtttg tggacgagtc cgaccacgag
actctcacag ccgtcctggg gcccatagtt gcagagcgca atgcaatgaa agagagccgg
ctgatcttgt ctgtgggagg tctgctgcgc tcctttcgtt tccatttcag gggtacggga
tatgacgaaa aaatggtgcg ggatatggag ggcttggaag cctcagggtc cacttatgtc
tgcactctgt gcgactccac tcgtgcagag gctgcccaaa acatggtgtt acattccatc
acccgcaatc acgatgagaa ccta-gatcg ttacgaaata tggagaacca acccattttc
tgagtctgtg gaggagctgc gtgacagagt caaaggagtc tctgccaagc ccttcatgga
gatgcagccc acattagatg cgctacactg tgacattgga aatgccactg aattctacaa
aatctttcag gacgagattg gggaggtgta c---aaaaag gtcaac---- --cccagccg
cgaagaacgg cgcagctgga gggcagcttt agataaacag ctgaggaaga aaatgaagct
taaaccagtg atgaggatga atgggaacta tgctcgcagg ctaatgaccc tggaggctgt
ggaggtggtg tgcgagctgg tgccctcaga ggagaggaga gaggccctga gggagctcat
gaagctctac ctccagatga agcctgtgtg gcgcgcgacc tgcccggcta aggaatgtcc
tgaccagctg tgccgctaca gcttcaactc ccagcacttt gccgacctcc tgtcctctac
cttcaaatat aggtacaatg gaaagataac caattac-ct gcacaagacc ctggcccacg
tgcc
>Atherinopsidae_Atherinella_sardina_1_1
tttgaatggc agccagctct caagaatgtg tcaacatctt gcaatattgg catcattaat
gggctctctg gatggatgtc ttccctggat gactcgccag ctgacacgat cactcggcgc
tttcgctatg atgtggcact ggtggcggca ctaaaagatc tggaggagga catcatggag
ggactgagag aaagtgggat ggaagatagt gcttgcacct caggcttcag cgtaatgatc
aaggaatgct gtgatggcat gggcgatgtc agtgagaaac atggcggcgg cccggttgtt
cctgagaaag ccgtccggtt ctctttcact gttatgtctg tttctgtcca ggacgaggac
a---aacaga a--------- ---------a gaggtcacca ttttcaggga gccaaagcca
aactcagagc tgtcctgtaa gcccctttgc ctgatgtttg tggacgagtc agaccacgag
accgtcacag ccgtcctggg gcccatagtt gcagagcgta acgcaatgaa agagagccgg
ctcatcttgt ctgtgggagg tctgctgcgc tcctttcgtt tccatttcag gggtacggga
tatgacgaaa aaatggtgcg tgatatggag ggcttggaag cctcagggtc cacttatgtc
tgcactctgt gcgactccac tcgagcagag gctgcccaaa acatggtgtt acattccgtc
acccgcaatc acgatgaaaa ccta-gatcg ttatgaaata tggagaacca acccattttc
tgagtctgtg gaggagctgc gtgacagagt caaaggagtc tctgccaagc ccttcatgga
gatgcagccc acattagatg cgctacactg tgacattgga aatgccactg aattctacaa
aatctttcag gacgagattg gggaggtgta c---aaaaag gtcaac---- --cccagtcg
cgaagaacgg cgcagctgga gggcwgcctt agataaacag ctgaggaaga aaatgaagct
taaaccagtg atgaggatga atgggaacta tgctcgcagg ctaatgaccc tggaggctgt
ggaggtggtg tgcgagctgg tgccctcaga ggagaggaga gaggccctga gggagcttat
gaagctctac ctccagatga agcctgtgtg gcgcgcgacc tgcccggcta aggaatgtcc
tgaccagctg tgccgctaca gcttcaactc ccagcacttt gccgacctcc tgtcctctac
cttcaaatat aggtacaatg gaaagataac caattac-ct gcacaagacc ctggcccacg
tgcc
>Atherinopsidae_Basilichthys_semotilus_1_1
tttgaatggc agccagctct caagaatgtg tctgcatctt gcaatgttgg cattattaat
gggctctctg gatggacgtc ctcgttggat gactccccag ctgacaccat cactcggcgc
tttcgctatg atgtggcact ggtggcagca ctaaaggatg tggaggagga cataatggag
gggctaagag agagcgggat ggaagacagc acgtgcacct cagggttcag cgtcatgatc
aaggaatgct gtgatggcat gggtgatgtt agcgagaaac atggtggagg accagctgtg
cctgagaagg ttgtccgctt ctcattcact attatgtctg tgtctgtcca ggcagaggat
g---agaatg a--------- ---------a gaggttaccg ttttcagaga gccaaagcca
aactcagaac tgtcctgtaa acccctttgc ctgatgtttg tggatgagtc agaccatgag
actctcacag ctgtcttggc gccaatagtt gcagagcgta atgcaatgaa ggagagcagg
ctcatcctgt ccatgggagg tatgctgcgc tcctttcgct tccacttcag gggcacggga
tacgatgaaa aaatggtgcg tgatatggag ggcctggagg cttccgggtc cacttatgtc
tgcactctgt gtgactccag tcgtgcagag gctgcccaaa acatggtgtt acattccatc
acccgtaatc atgatgagaa ccta-gagcg ttatgaaata tggagaacaa atcccttttc
tgagtctgcg gatgagctac gagacagagt caaaggagtc tctgccaagc cctttatgga
gatgcagccc acattagatg cattacactg tgacattggc aatgccactg aattctacaa
aatcttccag gacgagattg gggaggtgtt c---aaaaag gtcaac---- --cccagccg
agaggaacgg cgaagctgga gggcagcctt agataaacag ctgaggaaga acattaagct
taaaccagta atgaggatga atgggaacta tgctcgaaag ctaatgaccc tggaggctgt
ggaggtggtg tgtgaactgg tgccctcaga agagaggaga gaggccctaa gggagcttat
gaggctctac ctccagatga agcctgtgtg gcgcgccacc tgcccagcca aggaatgccc
cgaccagctg tgccgctaca gctttaactc ccagcgcttt gctgacctcc tctcctctac
cttcaaatat aggtacaacg gaaagataac caattac-ct gcacaagacc ctggctcatg
tgcc
>Atherinopsidae_Chirostoma_consocium_1_1
tttgaatggc agccagctct aaagaatgtg tcaccatctt gctatattgg catcatcaat
gggctctctg gatggatgtc ttccctggat gactccccag ctgacacaat cacccggcgc
tttcgctatg atgtggcgct ggtggctgca ctgaaagatt tggaggagga catcatggag
ggactgaggg aaagtgggat ggaagatagt gcctgcacct caygcttcag cgtaatgatc
aaggaatgct gtgatggcat gggtgatgtc agtgagaaac atggcggagg accagttgtt
cctgagaaag ctgtccggtt ctctttcact attatgtccg tttctatcca ggcagaggat
g---aacagg a--------- ---------a gaggttacca ttttcagaga gccaaagccc
aactcagagc tgtcctgtaa gcccctttgc ctaatgtttg tggatgagtc agaccacgag
accctcacag ccgtcctggg gcctatagtt gcagagcgta atgcaatgaa agagagccgg
ctcatcttgt ctgtgggagg tctgctgcgc tcctttcgtt tccatttcag gggtacagga
tacgatgaaa aaatggtgcg cgatatggag ggcttggagg cctcaggatc cacttatgtc
tgcactctgt gcgactccag tcgtgcagag gctgcccaaa acatggtgtt acattccgtc
acccgcaatc atgatgaaaa cctg-gatcg ttatgaaata tggagaacca acccnnnnnn
nnnnnnnnnn nnnnnnnnnn nnnnnnnnnn nnnnnnnnnn nnnnnnnnnn nnnnnnnnnn
nnnnnnnnnn nnnnnnnnnn nnnnnnnnnn nnnnnnnnnn nnnnnnnnnn nnnnnnnnnn
nnnnnnnnnn nnnnnnnnnn nnnnnnnnnn nnnnnnnnnn nnnnnnnnnn nnnnnnnnnn
nnnnnnnnnn nnnnnnnnnn nnnnnnnnnn nnnnnnnnnn nnnnnnnnnn nnnnnnnnnn
nnnnnnnnnn nnnnnnnnnn nnnnnnnnnn nnnnnnnnnn nnnnnnnnnn nnnnnnnnnn
nnnnnnnnnn nnnnnnnnnn nnnnnnnnnn nnnnnnnnnn nnnnnnnnnn nnnnnnnnnn
nnnnnnnnnn nnnnnnnnnn nnnnnnnnnn nnnnnnnnnn nnnnnnnnnn nnnnnnnnnn
nnnnnnnnnn nnnnnnnnnn nnnnnnnnnn nnnnnnnnnn nnnnnnnnnn nnnnnnnnnn
nnnnnnnnnn nnnnnnnnnn nnnnnnnnnn nnnnnnnnnn nnnnnnnnnn nnnnnnnnnn
nnnn
>Atherinopsidae_Menidia_beryllina_2_1
tttgaatggc agccagctct aaagaatgtg tcaccatctt gctatattgg cattatcaat
gggctctctg ggtggatgtc ttccctggat gactccccag ctgacacaat cacccggcgc
tttcgctatg atgtggcgct ggtggctgca ctgaaagatt tggaggagga catcatggag
ggactgaggg aaagtgggat ggaagatart gcctgcacct caggcttcag cgtaatgatc
aaggaatgct gtgatggcat gggtgatgtc agtgagaaac atggcggagg accagttgtt
cctgagaaag ctgtccggtt ctctttcact attatgtccg tttctatcca ggcagaggat
g---aacagg a--------- ---------a gaggttacca tttttagaga gccaaagccc
aactcagagc tgtcctgtaa gcccctttgc cttatgtttg tggatgagtc agaccacgag
accctcacag ccgtcctggg gcctatagtt gcagagcgta atgcaatgaa agagagccgg
ctcatcttgt ctgtgggagg tctgctgcgc tcctttcgtt tccatttcag gggtacagga
tacgatgaaa aaatggtgcg cgatatggag ggcttggagg cctcagggtc cacttatgtc
tgcactctgt gcgactccag tcgtgcagag gctgcccaaa acatggtgtt acattccatc
acccgcaatc atgatgaaaa cctg-gatcg ttatgaaata tggagaacca acccattttc
cgagtctgtg gatgagctgc gtgacagagt caaaggtgtc tctgccaagc ccttcatgga
gatgcagccc acattagatg cattacactg tgacatcgga aatgccactg agttctacaa
aatctttcaa gacgagatcg gggaggtgta c---aaaaag agcaac---- --cccagtcg
cgaggaacgg cgcagctgga gggcagcctt agacaaacag ctgaggaaga aaatgaagct
aaaaccagta atgaggatga atgggaacta tgctcgcagg ctaatgaccc tggaggctgt
ggaggtggtg tgtgagctgg tgccctcgga ggagaggaga gatgccctga gggagctcat
gaagctctac ctccagatga agcccgtgtg gcgcgctacc tgcccagcca aggaatgtcc
tgaccagctg tgccgctaca gctttaactc ccagcacttt gccgacctcc tgtcctctac
cttcaaatat aggtacaatg gaaagataac caattac-ct gcacaagacc ctggcacatg
tacc
>Belonidae_Ablennes_hians_1_1
nnnnnnnnnn nnnnnnnnnn nnnnnnnnng tctacatctt gcggtattgg catcattaat
gggctgtcng gatgggcgtt ctcagtggat gactacccag ctgacactat cactcgtcgc
tttcgctatg atgttgcgct ggtggcagca ttaaaggatc tggaagagga catcatggag
gggttgacac agaatgggat ggaagacagt gcttgcacct caggctttaa cgtcatgatc
aaggaatgct gtgatggcat gggggacgtc agcgagaagc acggtggtgg accagctgtg
cctgagaaag ctgtccgctt ctctttcact gttatgtctg tctctgtcca cagagaaggt
g---acgatg a--------- ---------a gcagttacaa ttttcactga accaaagcca
aactcagagc tgtcttgtaa accactttgc ctgatgtttg tagacgagtc agaccacgag
acactcacag ctgtcctggg gcccgtagtt gcagagcgta atgcaatgaa agagagccgg
ttaatcctat ccataggagg cttgccacgc tcctttcgct tccacttcag aggtacagga
tacgatgaaa agatggtgcg tgagatggag ggcttggagg cctctgggtc aacgtacgtc
tgcactctgt gcgactcaag ccgtgcggag gctgctcaaa acatggtgtt acattccatc
acccgcaacc atgatgagaa tcta-gaacg ttatgaaata tggagaacca acccattttc
tgagtctgtg gaagagttgc gagacagagt caaaggagtc tctgccaagc cattcatgga
gacgcagccc actctagatg cattacactg cgacattggc aatgccgctg aattctacaa
aatctttcag gacgagattg gtgaagtgta c---aaaaaa gtcaac---- --cccagccg
tgaagagcga cgcagctgga gggcagcctt agataaacag ctgaggaaga agatgaagct
taaaccagtc atgaggatga atgggaacta tgcccgcagg ctaatgaccc tggaggctgt
ggaggtggtg tgtgagctgg tgccctcaga ggaaaggagg gaggccctga aagatcttat
gaaactctac ctcgagatga agcctgtgtg gcgcgccacc tgcccggcca aggagtgtcc
cgagcagctg tacggctaca gttttaactc acagcgtttt gctgatatcc tctcctctgc
ctttaaatat agatacaatg gaaagataac caattac-ct gcacaagacc ctggctcatg
tgcc
>Belonidae_Strongylura_exilis_1_1
tttgaatggc agccagctct caagaatgtg tctacatctt gcagtgttgg cattatcaat
gggctctctg gatgggcgtt ctcagtggat gactccccag ctgacactat cactcgtcgc
tttcgctatg atgttgcgct ggtggcagca ttaaaggatc tggaagagga catcatggag
gggctgacac agaatgggat ggaagacagt gcttgcacct caggctttaa cgtcatgatc
aaggaatgct gtgatggcat gggggatgtc agcgagaagc atggnggggg accagctgtt
cctgagaaag ctgtccgctt ctctttcact gttatgtctg tctctgtcca tggagaaggt
g---acaatg a--------- ---------a gcagttacaa ttttcactga accaaagcca
aactcagagn tgtcttgtaa accgctttgc ctgatgtttg cagacgagtc agaccacgag
acactcacag ctctcctggg gcctatagtc gcagagcgta atgcaatgaa agagagccgg
ttaatcctat ccataggagg cctgccacgc tcctttcgct tccacttcag gggtacagga
tacgatgaaa agatggtgcg tgagatggag ggcctggagg cctccgggtc aacatacgtc
tgcactctgt gcgactccag ccgcgcggan gctgctcaaa acatggtgtt acattccatc
acccgcagcc atgatgagaa tcta-gaacg ttatgaaata tggagaacca acccattttc
tgagtctgtg gaagagctgc gagacagagt caaaggagtc tctgctaagc cattcatgga
gacgcaaccc acgatagatg cattacactg cgacattggc aatgcagctg aattctacaa
aatcttccag gacgagatcg gtgaagtcta c---aaaaaa gtgaac---- --cccagccg
tgaagagcga cgcagctgga gggcagcctt agataaacag ctgaggaaga agatgaagct
taaaccggtg atgaggatga atgggaacta tgcccgcagg ctaatgacca tggaggctgt
ggaggtggtg tgtgagctgg tgccctcaga ggagagaaga aagacgctga aagagcttat
gaaactctac ctcgagatga agcctgtgtg gcgcgccacc tgcccagcca aggagtgtcc
cgagcagctg tgcggctaca gttttaactc acagcgtttt gctgacctcc tctcttctgc
cttcaaatat aggtacaatg gaaagataac caactac-ct gcacaagact ctggctcacg
tgcc
>Belonidae_Strongylura_fluviatilis_1_1
tttgaatggc agccagctct caagaatgtg tctacatctt gcagtgttgg cattatcaat
gggctctctg gatgggcgtt ctcagtggat gactccccag ctgacactat cactcgtcgc
tttcgctatg atgttgcgct ggtggcagca ttaaaggatc tggaagagga catcatggag
gggctgacac aaaatgggat ggaagacagt gcttgcacct caggctttaa cgtcatgatc
aaggaatgct gtgatggcat gggggatgtc agcgagaagc atggtggagg accggctgtt
cctgagaaag ctgtccgctt ctctttcact gttatgtcta tctctgtcca tggagaaggt
g---acaatg a--------- ---------a gcagttacaa ttttcactga accaaagcca
aactcagagc tgtcttgtaa accgctttgc ctgatgtttg cagacgagtc agaccacgag
acactcacag ctctcctggg gcctatagtt gcagagcgta atgcaatgaa agagagccgg
ttaatcctat ccataggagg cctgccacgc tcctttcgct tccacttcag gggtacagga
tatgatgaaa agatggtgcg tgagatggag ggcctggagg cctctgggtc aacatacgtc
tgcnctctgt gcgactccag ccgcgcggac gctgcacaaa acatggtgtt acattctatc
acccgcagcc atgatgagaa tcta-gaacg ttatgaaata tggagaacca acccattttn
tgagtctgtg gaagagstgc gagacagagt caaaggagtc tctgctaagn cattcatgga
gacgcaaccc acgatggatg cattgcattg cgacattggc aatgcagctg aattctacaa
aatcttccag gacgagattg gtgaagtcta c---aaaaaa gtgaac---- --cccagccg
tgaagagcga cgcagctgga gggcagcctt agataaacag ctgaggawga agatgaagct
taarccagtg atgaggatga atgggaacta tgcccgcagg ctaatgaccc tggaggctgt
ggaggtggtg tgtgagctgg tgccctcaga ggagagaaga gagaccctga aggagcttat
gaaactctac ctcgagatga agcctgtgtg gcgcgccacc tgcccggcca aggagtgtcc
cgagcagctg tgcggctaca gttttaactc acagcgtttt gctgacctcc tctcctctgc
cttcaaatat aggtacaatg gaaagataac caattac-ct gcacaagacc ctggctcacg
tgcc
>Belonidae_Strongylura_hubbsi_1_1
tttgaatggc agccagctct caagaatgtg tcaacatctt gcagtgttgg cattatcaat
gggctctctg gatgggcgtt ctcagtggat gactccccag ctgacactat cactcgtcgc
tttcgctatg atgttgcgct ggtggcggca ttaaaggatc tggaagagga catcatggag
gggctgacac agaatgggat ggaagacagt gcttgcacct cagactttaa catcatgatc
aaggaatgct gtgatggcat gggggatgtc agcgagaagc atggcggagg accagctgtt
cctgagaaag ctgtccgctt ctctttcact gttatgtctg tctctgtcca tggagaaggt
g---acaatg a--------- ---------a ccagttacaa ttttcactga accaaagcca
aactcagagc tgtcttgtaa accactttgc ctgatgtttg tagacgagtc agaccacgag
acactcacag ctctcctggg gcctatagtc gcagagcgta atgcaatgaa agagagccgg
ttaatcctat ccataggagg cctgccacgc tcctttcgct tccacttcag gggtacagga
tatgatgaaa agatggtgcg tcagatggag ggcctggagg cctccgggtc aacatacgtc
tgcactctgt gcgactccag ccgcgcggac gctgctcaaa acatggtgtt acattccatc
acccgcagcc atgatgagaa tcta-gaacg ttatgaaata tggagaacca acccgttttc
tgagtctgtg gaagagctgc gagacagagt caaaggagtc tctgctaagc cattcatgga
gacgcaaccc acgatagatg cattacactg cgacattggc aatgcagctg aattctacaa
aatcttccag gacgaaattg gtgaagtcta c---aaaaaa gtgaac---- --cccagccg
tgaagagcga cgcagctgga gggcagcctt agataaacag ctgaggaaga agatgaagct
taaaccggtg atgaggatga atgggaacta tgcccgcagg ctaatgaccc tggaggctgt
ggaggtggtg tgtgagctgg tgccctcaga ggagagaaga aagacgctga aagagcttat
gaaactctac ctcgagatga agcctgtgtg gcgcgccacc tgcccggcca aggagtgtcc
cgagcagctg tgcggctaca gttttaactc acagcgtttt gctgacctcc tctcttctgc
cttcaaatat aggtacaatg gaaagataac caattac-ct gcacaagacc ctggctcacg
tgcc
>Callichthyidae_Aspidoras_eurycephalus_1_1
nnnnnnnnnn nnnnnnnnnn nnnnnnnnnn nnnnnnnnnn nnnnnnnnnn nnnnnnnnnn
nnnnnnnnnn nnnnnnnnnn nnnnnnnnnn nnnnnnnnnn nnnnnnnnnn nnnnnnnnnn
nnnnnnnnnn nnnnnnnnnn nnnnnnnnnn nnnnnnnnnn nnnnnnnnnn nnnnnnnnnn
nnnnnnnnnn nnnnnnnnnn nnnnnnnnnn nnnnnnnnnn nnnnnnnnnn nnnnnnnnnn
nnnnnnnnnn nnnnnnnnnn nnnnnnnnnn nnnnnnnnnn nnnnnnnnnn nnnnnnnnnn
nnnnnnnnnn nnnnnnnnnn ntctttcaca gtgatggcaa tcactgttct acctgaaggc
c---aggagg a--------- ---------t gcagtaacca tctttcagga gcaaaagcct
aattccgagt tgtcctgcag accactgtgt cttatgtttg ttgatgaatc tgatcatgag
atgctcacag ctacgttagg gccagtggtg gccgagcgta aagccatgaa ggaaagtcgt
ttgattcttt ctatcggcgg ccttcttcgc tccttccgct tctttttccg tggcacaggc
tatgacgaaa aaatggtacg agagatggaa ggtttggagg cctctggctc gacctatgtg
tgtaccttat gtgattcaac acgagctgaa gcctctgaga acatggttct tcactccatc
accagaagtc acgatgagaa ttta-gatcg ctacgagata tggcgcacca acccttattc
tgaatccgtt gaggaactga gggatcgagt aaaaggcgtc tcagccaaac cttttatgga
gacacaaccc acattagatg cccttcattg tgacattggc aatgccactg agttttacaa
gatattccag gatgagattg gggaagtgtt t---aaaaaa atcaat---- --cccacccg
tgaagagcgc cggcagtggc gatcaacatt ggacaagcaa ctgagaaaga aactgaagct
aaagcctgtg atgaggatga atgggaacta cgcccgacgt cttatgacca aagaagctgt
tgaagtggtg tgtgagctag ttcctacann nnnnnnnnnn nnnnnnnnnn nnnnnnnnnn
nnnnnnnnnn nnnnnnnnnn nnnnnnnnnn nnnnnnnnnn nnnnnnnnnn nnnnnnnnnn
nnnnnnnnnn nnnnnnnnnn nnnnnnnnnn nnnnnnnnnn nnnnnnnnnn nnnnnnnnnn
nnnnnnnnnn nnnnnnnnnn nnnnnnnnnn nnnnnnnnnn nnnnnnnnnn nnnnnnnnnn
nnnn
>Callichthyidae_Aspidoras_microgalaeus_1_1
nnnnnnnnnn nnnnnnnnnn nnnnnnnnnn nnnnnnnnnn nnnnnnnnnn nnnnnnnnnn
nnnnnnnnnn nnnnnnnnnn nnnnnnnnnn nnnnnnnnnn nnnnnnnnnn nnnnnnnnnn
nnnnnnnnnn nnnnnnnnnn nnnnnnnnnn nnnnnnnnnn nnnnnnnnnn nnnnnnnnnn
nnnnnnnnnn nnnnnnnnnn nnnnnnnnnn nnnnnnnnnn nnnnnnnnnn nnnnnnnnnn
nnnnnnnnnn nnnnnnnnnn nnnnnnnnnn nnnnnnnnnn nnnnnnnnnn nnnnnnnnnn
nnnnnnnnnn nnnnnnnnnn ntctttcaca gtgatggcaa tcactgttct acctgaaggc
c---aggagg a--------- ---------t gcagtaacca tctttcagga gcaaaagcct
aattccgagt tgtcctgcag accactgtgt cttatgtttg ttgatgaatc cgatcatgag
atgctcacag ctacattagg gcctgtggtg gccgagcgta aagccatgaa ggaaagtcgt
ttgattcttt ctatcggcgg ccttcttcgc tccttccgct tctttttccg tggcacaggc
tatgacgaaa aaatggtacg agagatggaa ggtttggagg cctctggctc aacctatgtg
tgtaccttat gtgattcaac acgagctgaa gcctctcaga acatggttct tcactccatc
accagaagtc acgatgaaaa ttta-gatcg ctacgagata tggcggaccw acccttattc
tgaatccgtt gaggaactga gggatcgagt aaaaggcgtc tcagccaaac cttttatgga
gacacaaccc acattagatg cccttcattg tgacattggc aatgccactg agttttacaa
gatattccag gatgagattg gggaagtgtt t---aaaaaa atcaat---- --cccacccg
tgaagagcgc cggcagtggc gatcaacatt ggacaagcaa ctgagaaaga agctgaagct
aaagcctgtg atgaggwtga atgggaacta cgcccgacka cttatgacca aasaagctgt
tgaagtggtg tgtgagctag ttcctacann nnnnnnnnnn nnnnnnnnnn nnnnnnnnnn
nnnnnnnnnn nnnnnnnnnn nnnnnnnnnn nnnnnnnnnn nnnnnnnnnn nnnnnnnnnn
nnnnnnnnnn nnnnnnnnnn nnnnnnnnnn nnnnnnnnnn nnnnnnnnnn nnnnnnnnnn
nnnnnnnnnn nnnnnnnnnn nnnnnnnnnn nnnnnnnnnn nnnnnnnnnn nnnnnnnnnn
nnnn
>Callichthyidae_Scleromystax_barbatus_1_1
nnnnnnnnnn nnnnnnnnnn nnnnnnnnnn nnnnnnnnnn nnnnnnnnnn nnnnnnnnnn
nnnnnnnnnn nnnnnnnnnn nnnnnnnnnn nnnnnnnnnn nnnnnnnnnn nnnnnnnnnn
nnnnnnnnnn nnnnnnnnnn nnnnnnnnnn nnnnnnnnnn nnnnnnnnnn nnnnnnnnnn
nnnnnnnnnn nnnnnnnnnn nnnnnnnnnn nnnnnnnnnn nnnnnnnnnn nnnnnnnnnn
nnnnnnnnnn nnnnnnnnnn nnnnnnnnnn nnnnnnnnnn nnnnnnnnnn nnnnnnnnnn
nnnnnnnnnn nnnnnnnnnn ntctttcaca gtgatgtcaa tcactgttca acctgaaggc
g---aggagg a--------- ---------a gcagtaacca tctttcagga gcaaaagcct
aattccgagt tctcctgcag accactgtgt cttatgtttg ttgatgaatc tgatcatgag
atgctgacag ctacattagg gcctgtggtg gccgagcgta aagccatgaa ggaaagtcgt
ctaattcttt ctatcggcgg ccttcttcgc tccttccgct tctttttccg tggcacaggc
tatgatgaaa aaatggtacg agagatggaa ggtttggagg cctctggctc gacctatgtg
tgtacgttat gtgattcaac acgagctgaa gcctctgcga acatggttct tcactccatc
acaagaagtc acgatgaaaa ttta-gatcg ctacgagata tggcggacca acccttattc
tgaatccgct gaggaactga gggatcgggt aaaaggcgtc tcagccaaac cttttatgga
gacacaaccc acattagatg cccttcattg tgacattggc aatgctactg agttttacaa
gatatttcag gatgaaattg gggaagtgtt t---caaaaa accaat---- --cccacccg
tgaagagcgc cggcagtggc gatcaacatt agacaagcaa ctgagaaaga agatgaagct
aaagccagtg atgaggatga atggaaacta cgcccgacga cttatgacaa aagaagctgt
tgaagtggtg tgtgagctag ttcctacann nnnnnnnnnn nnnnnnnnnn nnnnnnnnnn
nnnnnnnnnn nnnnnnnnnn nnnnnnnnnn nnnnnnnnnn nnnnnnnnnn nnnnnnnnnn
nnnnnnnnnn nnnnnnnnnn nnnnnnnnnn nnnnnnnnnn nnnnnnnnnn nnnnnnnnnn
nnnnnnnnnn nnnnnnnnnn nnnnnnnnnn nnnnnnnnnn nnnnnnnnnn nnnnnnnnnn
nnnn
>Callichthyidae_Scleromystax_barbatus_2_1
nnnnnnnnnn nnnnnnnnnn nnnnnnnnnn nnnnnnnnnn nnnnnnnnnn nnnnnnnnnn
nnnnnnnnnn nnnnnnnnnn nnnnnnnnnn nnnnnnnnnn nnnnnnnnnn nnnnnnnnnn
nnnnnnnnnn nnnnnnnnnn nnnnnnnnnn nnnnnnnnnn nnnnnnnnnn nnnnnnnnnn
nnnnnnnnnn nnnnnnnnnn nnnnnnnnnn nnnnnnnnnn nnnnnnnnnn nnnnnnnnnn
nnnnnnnnnn nnnnnnnnnn nnnnnnnnnn nnnnnnnnnn nnnnnnnnnn nnnnnnnnnn
nnnnnnnnnn nnnnnnnnnn ntctttcaca gtgatgtcaa tcactgttca acctgaaggc
g---aggagg a--------- ---------a gcagtaacca tctttcagga gcaaaagcct
aattccgagt tctcctgcag accactgtgt cttatgtttg ttgatgaatc tgatcatgag
atgctgacag ctacattagg gcctgtggtg gccgagcgta aagccatgaa ggaaagtcgt
ctaattcttt ctatcggcgg ccttcttcgc tccttccgct tctttttccg tggcacaggc
tatgatgaaa aaatggtacg agagatggaa ggtttggagg cctctggctc gacctatgtg
tgtacgttat gtgattcaac acgagctgaa gcctctgcga acatggttct tcactccatc
acaagaagtc acgatgaaaa ttta-gatcg ctacgagata tggcggacca acccttattc
tgaatccgct gaggaactga gggatcgggt aaaaggcgtc tcagccaaac cttttatgga
gacacaaccc acattagatg cccttcattg tgacattggc aatgctactg agttttacaa
gatatttcag gatgaaattg gggaagtgtt t---caaaaa accaat---- --cccacccg
tgaagagcgc cggcagtggc gatcaacatt agacaagcaa ctgagaaaga agatgaagct
aaagccagtg atgaggatga atgggaacta cgcccgacga cttatggcaa aagaagctgt
tgaagtggtg tgtgagctag ttcctacann nnnnnnnnnn nnnnnnnnnn nnnnnnnnnn
nnnnnnnnnn nnnnnnnnnn nnnnnnnnnn nnnnnnnnnn nnnnnnnnnn nnnnnnnnnn
nnnnnnnnnn nnnnnnnnnn nnnnnnnnnn nnnnnnnnnn nnnnnnnnnn nnnnnnnnnn
nnnnnnnnnn nnnnnnnnnn nnnnnnnnnn nnnnnnnnnn nnnnnnnnnn nnnnnnnnnn
nnnn
>Characidae_Bryconamericus_exodon_1_1
nnnnnnnnnn nnnnnnnnnn nnnnnnngtg tccagctctt ggaacgtagg catcatcgat
gggctctctg gctggacagc ctctgtagaa gatgttccgg cagacaccat ctccagacgc
ttccgctatg atgttgcgct agtatcagct ttgaaagact tggaggagga catcatgcag
ggtttgcgag agagggggtt ggatgacagc acctgcacct caggtttcac tgtggtagtc
aaagagtcat gtgatggcat gggagatgtc agcgagaagc atggaggagg accggctgtt
cctgagaagg ctgtaagatt ctcttttaca gtgatgtcca tcaccattca agcggaaggt
g---aggaag a--------- ---------a gctgtcacaa tctttcagga gcagaagccc
aattcggagc tgtcctgccg accgctgtgc ctcatgtttg tggacgagtc tgatcacgag
atgctgactg ccatcttggg gcctttagtg gcagagcgta gagcgatgaa ggagagtcgc
ctcattctgt ccataggtgg gcttcttcgt tccttccgct tcttcttccg aggcacaggc
tacgacgaga agatggttcg agaaatggaa gggttggagg cttcaggttc cacatacatc
tgcaccttgt gcgactccac acgtgccgaa gcgtcgcaaa acatggtgct gcactccatc
actcgaagcc acgaggaaaa cctt-gagag atatgagata tggaggtcca accctttctc
tgagtctgcg gacgaactgc gggatcgagt caaaggggtc tcagctaagc cgttcatgga
gacccagccc acgctagatg ccttgcactg tgacattggc aatgctacag agttctacaa
gatattccag gatgagattg gagaaatgta c---cagaaa gtcaac---- --cccgctcg
agaggagcga agatgctggc gatcagccct tgacaagcag ctgaggaaga agatgaagct
gaagccggtg atgaggatga acgggaacta cgcccggcgg ctgatgaccc gtgagacggt
ggaggtggtg tgtgagctgg ttccttcgga ggagcgtcgg aaagctctga gagagctgat
ggagttgtac ctccagatga agcctgtctg gcgctctact tgtccagcca gagactgccc
agatcaagtc tgccgttaca gcttcaactc gcaacgtttc gccgaaattt tgtccacaac
attcaaatat cgatacgatg gcaagatcac caactac-ct ccacaagaca ctggcccatg
tgcc
>Characidae_Bryconamericus_lethostigmus_1_1
tttgagtggc agccagctct caaaaacgtg tccagctctt ggaacgtagg catcatcgat
gggctctctg gctggacagc ctctgtagaa gatgttccgg cagacaccat ctccagacgc
ttccgctatg atgttgcgct agtatcagct ttgaaagact tggaggagga catcatggag
ggtttgcgag agagggggtt ggatgacagc acctgcacct caggtttcac tgtggtagtc
aaagagtcat gtgatggcat gggagatgtc agcgagaagc atggaggagg gccggctgtt
cctgagaagg ctgtaagatt ctcttttaca gtgatgtcca tcaccattca agcggaaggt
g---aggaag a--------- ---------a gctgtcacaa tcttccagga gcagaagccc
aattcggagc tgtcctgccg accgatgtgc ctcatgtttg tggacgagtc tgatcacgag
atgctgactg ccatcttggg gcctttagtg gcagagcgta gagcgatgaa ggagagtcgc
ctcattctgt ccataggtgg gcttcttcgt tccttccgct tcttcttccg aggcacaggc
tacgacgaga agatggtgcg agaaatggaa gggttggagg cttcaggttc cacatacatc
tgcaccttgt gcgactccac acgagccgaa gcatcgcaaa acatggtgct gcactccnnn
nnnnnnnnnn nnnnnnnnnn nnnnnnnnnn nnnnnnnnnn nnnnnnnnnn nnnnnnnnnn
nnnnnnnnnn nnnnnnnnnn nnnnnnnnnn nnnnnnnnnn nnnnnnnnnn nnnnnnnnnn
nnnnnnnnnn nnnnnnnnnn nnnnnnnnnn nnnnnnnnnn nnnnnnnnnn nnnnnnnnnn
nnnnnnnnnn nnnnnnnnnn nnnnnnnnnn nnnnnnnnnn nnnnnnnnnn nnnnnnnnnn
nnnnnnnnnn nnnnnnnnnn nnnnnnnnnn nnnnnnnnnn nnnnnnnnnn nnnnnnnnnn
nnnnnnnnnn nnnnnnnnnn nnnnnnnnnn nnnnnnnnnn nnnnnnnnnn nnnnnnnnnn
nnnnnnnnnn nnnnnnnnnn nnnnnnnnnn nnnnnnnnnn nnnnnnnnnn nnnnnnnnnn
nnnnnnnnnn nnnnnnnnnn nnnnnnnnnn nnnnnnnnnn nnnnnnnnnn nnnnnnnnnn
nnnnnnnnnn nnnnnnnnnn nnnnnnnnnn nnnnnnnnnn nnnnnnnnnn nnnnnnnnnn
nnnnnnnnnn nnnnnnnnnn nnnnnnnnnn nnnnnnnnnn nnnnnnnnnn nnnnnnnnnn
nnnn
>Characidae_Diapoma_guarani_1_1
nnnnnnnnnn nnnnnnnnnn nnnnnnnnnn nnnnnnnnnn nnnnnnnnnn nnnnnnnnnn
nnnnnnnnnn nnnnnnnnnn nnnnnnnnnn nnnnnnnnnn nnnnnnnnnn nnnnnnnnnn
nnnnnnnnnn nnnnnnnnnn nnnnnnnnnn nnnnnnnnnn nnnnnnnnnn nnnnnnnnnn
nnnnnnnnnn nnnnnnnnnn nnnnnnnnnn nnnnnnnnnn nnnnnnnnnn nnnnnnnnnn
nnnnnnnnnn nnnnnnnnnn nnnnnnnnnn nnnnnnnnnn nnnnnnnnnn nnnnnnnnnn
nnnnnnnnnn nnnnnnnnnn nnnnnnnnnn nnnnnnnnnn nnnnnnnnnn nnnnnnnnnn
nnnnnnnnnn nnnnnnnnnn nnnnnnnnnn nnnnnnnnnn nnnnnnnnnn nnnnnnnnnn
nnnnnnnnnn nnnnnnnnnn nnnnnnnnnn nnnnnnnnnn nnnnnnnnnn nnnnnnnnnn
nnnnnnnnnn nnnnnnnnnn nnnnnnnnnn nnnnnnnnnn nnnnnnnnnn nnnnagtcgc
ctcattctgt ccataggtgg gctccctcgt tccttccgct tcttcttccg aggcacaggc
tacgacgaga agatggtgcg agaaatggaa gggttggagg cttcaggttc cacatacatc
tgcaccttgt gcgactccac acgagccgac gcgtcgcaaa acatggtgct gcattccatc
actcgaagcc acgaggaaaa cctt-gagag atatgagata tggaggacca accctttctc
tgagtctgcg gacgaattgc gggatcgagt caaaggggtc tcagctaagc cgttcatgga
aacccagccc acgctagatg ctttgcactg tgacattggc aatgctacag agttctacaa
gatattccag gatgagattg gagaaatgta c---cagaaa gtcaac---- --cccgctcg
agaggagcga agacgctggc gatcagccct tgacaagcag ctgaggaaga agatgaagct
gaagccagtg atgaggatga acgggaatta cgccaggcgg ctcatgaccc gtgaggcagt
ggaggcggtg tgtgagctgg ttccttcaga ggagcgtcag aaagctctca gggagctgat
ggagttgtac ctccagatga agcctgtctg gcgctctact tgtccagcca gagactgccc
ggatcaagtc tgccgttaca gcttcaactc gcaacgtttc gccgaactat tgtccacaac
atttaaatat cgatacgatg gcaagatcac cnnnnnnnnn nnnnnnnnnn nnnnnnnnnn
nnnn
>Characidae_Eretmobrycon_emperador_1_1
nnnnnnnnnn nnnnnnnnnn nnnnnnnnnn nnnnnnnnnn nnnnnnnnnn nnnnnnnnnn
nnnnnnnnnn nnnnnnnnnn nnnnnnnnnn nnnnnnnnnn nnnnnnnnnn nnnnnnnnnn
nnnnnnnnnn nnnnnnnnnn nnnnnnnnnn nnnnnnnnnn nnnnnnnnnn nnnnnnnnnn
nnnnnnnnnn nnnnnnnnnn nnnnnnnnnn nnnnnnnnnn nnnnnnnnnn nnnnnnnnnn
nnnnnnnnnn nnnnnnnnnn nnnnnnnnnn nnnnnnnnnn nnnnnnnnnn nnnnnnnnnn
nnnnnnnnnn nnnnnnnnnn nnnnnnnnnn nnnnnnnnnn nnnnnnnnnn nnnnnnnnnn
nnnnnnnnnn nnnnnnnnnn nnnnnnnnnn nnnnnnnnnn nnnnnnnnnn nnnnnnnnnn
nnnnnnnnnn nnnnnnnnnn nnnnnnnnnn nnnnnnnnnn nnnnnnnnnn nnnnnnnnnn
nnnctgactg ccatcttggg tcctgtagtg gcagagcgca gagcgatgaa ggagagtcgc
ctcattctgt ccataggtgg gctccttcgg tcctttcact tcttcttccg aggcacaggc
tacgacgaga agatggtgcg agaaatggaa gggttggagg cttctggttc cacatacatc
tgcaccttgt gcgactccac acgagctgaa gcctcgcaaa acatggtgct gcactccatc
actcgaagcc acgaggaaaa cctt-gagag gtatgagata tggaggacca accctttctc
tgagtctgca gacgaactgc gggatcgggt caaaggggtc tcagctaagc cgttcatgga
gacccagccc acgctagatg ccttgcactg tgacattggc aatgctacag aattctacaa
gatattccag gatgagattg gtgaaatgta c---cagaaa gtcaac---- --cccgctcg
agaggagcgg cgaagctggc gatcagccct tgacaagcag ctgaggaaga agatgaagct
gaagccagtg atgaggatga acgggaacta tgcccgacgg ctgatgaccc gtgagacggt
ggaggtggtg tgtgagctgg ttccttcaga ggaacgtcgc aaagctctga aagagctgat
ggagttgtac ctccagatga agccagtctg gcgctctact tgtccagcca gagactgccc
tgatcaagtc tgccgttaca gcttcaactc gcaacgcttc gctgaactcc tgtccactac
attcaaatat cgctatgatg gcaagatcac taactac-ct ccacaagaca ctgnnnnnnn
nnnn
>Characidae_Eretmobrycon_terrabensis_1_1
tttgagtggc agccagctct caaaaatgtt tccagctctt ggaacgtagg catcatcgat
gggctctctg gctggactgc ctctgtagaa gatgttccag cagacaccat ctccaggcga
ttccgctatg atgttgcgct agtatcagct ttgaaagact tggaggagga catcatggag
ggtttgagag agagagggat ggatgacagc acctgcacct caggtttcac tgtggtagtc
aaagagtcat gtgatggcat gggagatgtc agcgagaagc atgggggagg accggctgtt
cctgagaagg ctgtgagatt ctctttcaca gtgatgtcca tcaccattca agcggaaggt
g---aggaag a--------- ---------a gctgtcacaa tctttcagga gcaaaagccc
aattcggagc tgtcctgccg accactgtgc ctcatgtttg tggacgagtc agatcacgag
atgctgactg ccatcttggg tcctgtagtg gcagagcgca gagcgatgaa ggagagtcgc
ctcattctgt ccataggtgg gctccttcgg tcctttcgct tcttcttccg aggcacaggc
tacgacgaga agatggtgcg agaaatggaa gggttggagg cttctggttc cacatacatc
tgcaccttgt gcgacnnnnn ncgagctgaa gcctcgcaaa acatggtgct gcactccatc
actcgaagcc atgaggaaaa cctt-gagag gtatgagata tggaggacca accctttctc
tgagtctgca gacgaactgc gggatcgggt caaaggggtc tcagctaagc cgttcatgga
gacccagccc acgctagatg ccttgcactg tgacattggc aatgctacag aattctacaa
gatattccag gatgagattg gtgaaatgta c---cagaaa gtcaac---- --cccgctcg
agaggagcga cgacgctggc gatcagccct tgacaagcag ctgaggaaga agatgaagct
gaagccggtg atgaggatga acgggaacta tgcccgacgg ctgatgaccc gtgagacggt
ggaggtggtg tgtgagctgg ttccttcaga ggaacgtcgc aaagctctga aagagctgat
ggagttgtac ctccagatga agcctgtctg gcgctctact tgtccagcca gagactgccc
tgatcaagtc tgccgttaca gcttcaactc gcaacgcttc gctgaactcc tgtccactac
attcaaatat cgctatgatg gcaagatcac taactac-ct ccacaagaca ctggctcatg
tgcc
>Characidae_Gephyrocharax_atracaudatus_1_1
nnnnnnnnnn nnnnnnnnnn nnnnnnnnnn nnnnnnnnnn nnnnnnnnnn nnnnnnnnnn
nnnnnnnnnn nnnnnnnnnn nnnnnnnnnn nnnnnnnnnn nnnnnnnnnn nnnnnnnnnn
nnnnnnnnnn nnnnnnnnnn nnnnnnnnnn nnnnnnnnnn nnnnnnnnnn nnnnnnnnnn
nnnnnnnnnn nnnnnnnnnn nnnnnnnnnn nnnnnnnnnn nnnnnnnnnn nnnnnnnnnn
nnnnnnnnnn nnnnnnnnnn nnnnnnnnnn nnnnnnnnnn nnnnnnnnnn nnnnnnnnnn
nnnnnnnnnn nnnnnnnnnn nnnnnnnnnn nnnnnnnnnn nnnnnnnnnn nnnnnnnnnn
nnnnnnnnnn nnnnnnnnnn nnnnnnnnnn nnnnnnnnnn nnnnnnnnnn nnnnnnnnnn
nnnnnnnnnn nnnnnnnnnn nnnnnnnnnn nnnnnnnnnn nnnnnnnnnn nnnnnnnnnn
nnnnnnactg ccatcttggg gcctgtagtg gcagagcgta gagcgatgaa ggagagtcgc
ctcattctgt ccataggtgg gctccttcgt tccttccgct tctttttccg aggcacaggc
tacgacgaga agatggtgcg ggaaatggaa gggttggagg cttcaggttc cacttacatc
tgcaccttgt gcgactccac gcgatccgaa gcgtcgcaaa acatggtgct gcactccatc
actcgaagcc acgaggaaaa cctt-gagag atacgagata tggaggacca accctttctc
tgagtctgcg gacgaactgc gggaccgagt aaaaggggtc tcagccaagc cgttcttgga
gacccagccc acgctagatg ccctgcactg tgacattggc aatgccacag agttctacaa
gatattccag gatgagattg gagaaatgta c---caaaaa tccaac---- --cccgctcg
agaggagcga agacgctggc gatcagccct tgacaagcag ctgaggaaga agatgaagct
gaagccggtg atgaggatga acgggaacta cgcccgacgg ctgatgacac gtgagacggt
ggaggtggtg tgtgacctgg ttccttcaga ggagcgtcgc aaagctctaa aagagctgat
ggagttgtac ctccagatga agcctgtctg gcgctctact tgtccagcca gagactgccc
ggatcaagtc tgccgttaca gcttcaactc gcaacgtttc gcagaactct tgtccactac
gttcaaatat cgatacgatg gcaagatcac caactac-ct ccacaagaca ctggccnnnn
nnnn
>Characidae_Hemibrycon_taeniurus_1_1
tttgagtggc agccagcgct caaaaacgtg tccagctctt ggaacgtagg catcattgat
gggctctctg gctggacagc gtctgtagaa gatgttccag cagacaccat ctccagacga
ttccgctatg atgttgcact agcatcaact ttgaaagact tggaggagga catcatggag
ggtttgagag agaggaggtt ggatgacagc acctgcacct caggtttcac tgtggtagtc
aaagagtcat gtgatggcat gggagatgtc agcgagaagc atggaggagg accggctgtt
cctgagaagg ctgtaagatt ctcttttaca gtgatgtcca tcaccattca agcggaaggt
g---aggaag a--------- ---------a gctgtcacaa tcttccagga gcagaagccc
aattccgagc tgtcctgccg accactgtgc ctcatgtttg tagacgagtc tgatcacgag
atgctgactg ccatcttggg tcctgtagtg gcagagcgta gagcgatgaa ggagagtcgc
ctcattctgt ccataggtgg gctccttcgt tccttccgct tcttcttccg aggcacaggc
tacgacgaga agatggtgcg agaaatggaa ggattggagg cttcaggttc cacatatatt
tgtacattgt gcgactccac acgagctgaa gcgtcgcaaa acatggtgct gcactccatc
actcgaagcc acgaggaaaa cctt-gagag atatgagata tggaggacca accctttttc
tgagtctgcg gacgaactgc gggatcgagt caaaggggtc tcagccaagc cattcatgga
gacccagccc acgctagatg ccttgcactg tgacattggc aatgctacag agttctacaa
gatattccag gatgagattg gagaaatgta c---cagaaa gtcaac---- --ccagctcg
agaggagcga agacgctggc gatcagccct tgacaagcag ctgaggaaca agatgaagct
gaagccgata atgaggatga acgggaacta cgcccgacgg ctgatgaccc gtgaggcggt
ggaggtggtg tgtgagctgg ttccttcaga ggagcgtcgc aaagctctga gagagctgat
ggagttgtac ctccagatga agcctgtctg gcgctctact tgtccaacca gagactgccc
ggatcaagtc tgccgttaca gcttcaactc gcagcgcttc gccgaactgc tgtccactac
gttcaaatat cgatacgatg gcaagatcac caactac-ct ccacaagaca ctggcccatg
tgcc
>Characidae_Hyphessobrycon_eques_1_1
nnnnnnnnnn nnnnnnnnnn nnnnnnnnnn nnnnnnnnnn nnnnnnnnnn nnnnnnnnnn
nnnnnnnnnn nnnnnnnnnn nnnnnnnnnn nnnnnnnnnn nnnnnnnnnn nnnnnnnnnn
nnnnnnnnnn nnnnnnnnnn nnnnnnnnnn nnnnnnnnnn nnnnnnnnnn nnnnnnnnnn
nnnnnnnnnn nnnnnnnnnn nnnnnnnnnn nnnnnnnnnn nnnnnnnnnn nnnnnnnnnn
nnnnnnnnnn nnnnnnnnnn nnnnnnnnnn nnnnnnnnnn nnnnnnnnnn nnnnnnnnnn
nnnnnnnnnn nnnnnnnnnn nnnnnnnnnn nnnnnnnnnn nnnnnnnnnn nnnnnnnnnn
nnnnnnnnnn nnnnnnnnnn nnnnnnnnnn nnnnnnnnnn nnnnnnnnnn nnnnnnnnnn
nnnnnnnnnn nnnnnnnnnn nnnnnnnnnn nnnnnnnnnn nnnnnnnnnn nnnnnnnnnn
nnnctgactg ccatcctggg tcctgtagtg gccgagcgta aagcaatgaa ggagagtcgc
ctcatccttt ccataggtgg actccttcgt tcctttcgct tcttcttccg aggcacaggc
tatgacgaga agatggtgmg agaaatggaa gggctggagg cttcaggatc cacctacgtc
tgcaccttgt gtgactcaac acgagctgaa gcctctcaaa acatggtgct gcactctatc
actcgaagcc acgaggaaaa cctt-gagag atatgagatt tggagaacca accctttctc
agagtctgca gacgaactgc gggatcgagt caaaggggtc tcagctaagc ctttcatgga
gacgcagccc acgctagatg ccttgcactg tgacattggc aatgctacag agttctacaa
gatattccag gatgagattg gtgaagtgta c---cagaaa gtcaac---- --cctgctcg
agaggagcga cggcgctggc gatcggccct tgacaagcag ttgaggataa agatgaagct
gaagccagtg atgaggatga acgggaatta cgcccggcgg ttgatgacca gtgaggctgt
ggaggtggtg tgtgagctgg taccttcaga agaacgtcgc aaggctctta gagagctgat
ggagttgtac ctccagatga agccggtctg gcgctctacc tgcccagcca gagactgccc
tgatcagctg tgccgttaca gcttcaactc gcaacgcttc gctgaacttt tgtccactac
gttcaaatat cgctatgatg gcaagattac caactac-ct ccacaagact nnnnnnnnnn
nnnn
>Characidae_Lophiobrycon_weitzmani_1_1
tttgagtggc agccagctct caaaaacgtg tccagctctt ggaacgtagg catcatcgat
gggctctctg gctggacagc ctctgttgaa gatgttccag cagacaccat ctctagacga
ttccgctatg atgttgcgct agtgtcagct ttgaaggact tggaggagga catcatggag
ggtctgagag agagggggtt ggatgacagc acctgcacct ccggtttcac tgtggtagtc
aaagagtcat gcgatggcat gggagatgtc agcgagaagc atggaggagg accggctgtt
cctgagaaag ctgtaagatt ctcttttaca gtgatgtcca tcgccattca agcagaaggt
g---aggaag a--------- ---------a gctgtcacaa tctttcagga gcaaaagccc
aattcggagc tgtcctgccg accactgtgc ctcatgtttg tggacgagtc tgatcacgag
atgctgactg ccatcttggg gcctgtattg gcagagcgca aggcgatgaa ggagagtcgc
ctcattctgt ccataggtgg gctccttcgt tccttccgct tcttcttccg aggcacaggc
tacgacgaga agatggtgcg agaaatggaa ggcttggagg cttcaggttc cacatacatc
tgcaccttgt gcgactccac acgagctgaa gcgtcaaaaa acatggtgct gcactccatc
actcgaagcc acgaggaaaa cctt-gagag gtatgagata tggagaacca accctttctc
tgagtctgcg gacgaactgc gggatcgagt caaaggggtc tcagctaagc cattcatgga
gacccagccc acgctagatg ccttgcactg tgacattggc aacgctacag agttctacaa
gatattccag gatgagattg gagaaatgta c---cagaaa gtcaac---- --cctgatcg
agaggagcga agacgctggc gatcagccct tgacaagcag ctgaggaaga agatgaagct
gaagccggtg atgaggatga acgggaacta cgcccgacgg ctgatgaccc gtgaggcaat
ggaggtggtg tgtgagctgg ttccttcaga ggagcgtcgc aaagctctga gagagctgat
ggagttgtac ctccagatga agcctgtctg gcgctcttct tgtccagcca gagattgccc
tgatcaagtc tgccgttaca gcttcaactc gcaacgtttc gccgaactcc tgtccactac
gttcaaatat agatacgatg gcaaaatcac caactac-ct ccacaagaca ctggcccatg
tgcc
>Characidae_Mimagoniates_inequalis_1_1
tttgagtggc agccagctct caaaaacgtg tccagctctt ggaacgtagg catcatcgat
gggctctctg gctggacagc ctctgttgaa gatgttccag cagacaccat ctctagacga
ttccgctatg atgttgcgct agcatcagct ttgaaggact tggaggagga catcatggag
ggtctgagag agagggggtt ggatgacagc acatgcacca caggtttcac tgtggtagtc
aaagagtcat gtgatggcat gggagatgtc agcgaaaagc atggaggagg accggctgtt
cctgagaagg ctgtaagatt ctcttttaca gtgatgtcca tcaccattca agcagaaggt
g---aggaag a--------- ---------a gctgtcacaa tctttcagga gcaaaagccc
aattcggagc tgtcctgccg accattgtgc ctcatgtttg tggacgagtc tgatcacgag
atgctgacgg ccgtcttggg gcctgtagtg gcagagcgta gagcgatgaa ggagagtcgc
ctcattctat ccataggtgg gctccttcgt tccttccgct tcttcttccg aggcacaggc
tacgacgaga agatggtgcg agaaatggaa gggttggagg cttcaggttc cacatacatc
tgcaccttgt gcgactccac acgaggtgaa gcgtcgcaaa acatggtgct gcactccatc
actcgaagcc acgaggaaaa cctt-gagag gtatgagata tggaggacca accctttctc
tgagtctgcg gacgaactgc gggatcgagt caaaggcgtc tcagctaagc cgttcatgga
gactcagccc acgctagatg ccttgcactg tgacattggc aatgctacag agttctacaa
gatattccag gatgagattg gagaaatgta c---cagaaa gtcaac---- --cccgctcg
agaggagcga agacgctggc gatcagccct tgacaagcag ctgaggacga agatgaagct
gaagccggtg atgaggatga acgggaacta cgcccgacgg ctgatgaccc gtgaggcgat
agatgtggtg tgtgagctgg ttccttcaga ggagcgtcgc aaagctctga aagaactgat
ggagttgtac ctccagatga agcctgtctg gcgctctact tgtccaacca gagactgccc
ggatcaagtc tgccgttaca gcttcaactc gcaacgtttc gccgaactcc tgtccactac
tttcaaatat agatacgatg gcaaaatcac caactac-ct ccacaagaca ctggcccatg
tgcc
>Characidae_Moenkhausia_costae_1_1
nnnnnnnnnn nnnnnnnnnn nnnnnnngtg tccagctctt ggaacattgg catcatcgat
gggctctccg gctggactgt gtctgtagag gacgtgccag cagacaccat ctctagacga
ttccgctatg atgttgcgct ggtttcagct ttgaaagact tggaggagga tatcatggag
ggtctgagag agaaagggtt ggatgacagc acctgcacat caggtttcac tgtggtaatc
aaggagtcat gtgatggcat gggggacgtt agcgagaagc acggaggagg accggctgtt
cctgagaagg ctgtgagatt ctcttttaca gtgatgtcca tcaccattca agcagaaggt
g---aggaag a--------- ---------a gcagtcacaa tattccagga gcaaaagccc
aactcagaac tatcctgccg accactgtgc ctcatgtttg tggacgagtc tgatcatgag
atgctgactg ccatcctggg tcctgtagtg gcagagcgta gagcaatgaa ggagagtcgc
ctcatccttt ccataggtgg actccttcgt tcctttcgct tcttcttccg aggcaccggc
tatgacgaga agatggtacg agaaatggaa gggctggagg cttcaggatc aacctacatc
tgcaccttgt gtgactcaac acgagctgaa gcctctcaaa acatggtgct gcactctatc
actcgaagcc atgacgaaaa cctt-gaaag atatgagatt tggcgaacca accctttctc
agagtctgca gatgaactgc gggatcgagt caaaggggtc tcagctaagc ctttcatgga
gacacagccc acgttagatg ccttgcactg tgacattggc aatgctacag agttctacaa
gatattccag gatgagatcg gtgaaatgta c---cagaaa gtcaac---- --cctgctcg
agaggagcga aggcgctggc gatcggctct tgacaagcag ttaagaatga agatgaagct
gaagccggtg atgaggatga atgggaacta cgcccggcgg ttgatgaccc gtgagactgt
ggaagttgtg tgtgagctgg ttccttcaga ggagcgtcgc aaggctctga aagagctgat
ggagttgtac ctccagatga agccggtctg gcgctctacc tgcccagcca gagactgccc
ggatcaactg tgccgttaca gcttcaactc acaacgcttc gctgaactct tgtcaactac
gttcaaatat cgctatgatg gcaagattac caactac-ct ccacaagact ctggcccatg
agcc
>Characidae_Tetragonopterus_chalceus_1_1
nnnnnnnnnn nnnnnnnnnn nnnnnnnnnn nnnnnnnnnn nnnnnnnnnn nnnnnnnnnn
nnnnnnnnnn nnnnnnnnnn nnnnnnnnnn nnnnnnnnnn nnnnnnnnnn nnnnnnnnnn
nnncgctatg atgttgcact agtatcagct ttgaaagact tggaggagga catcatggaa
ggcttgagag agagggggtt ggatgacagc acctgcacat caggtttcac tgtggtaatc
aaggagtcat gtgatggcat gggagatgtc agcgagaagc atggaggagg accagctgtt
cctgagaagg cagtgagatt ctcttttacg gtgatgtcca tcactgttca agcagaaggt
g---aggaag a--------- ---------a gctgtcacaa tcttccagga gccaaagccc
aactctgagc tgtcctgccg accactgtgc ctcatgtttg tggacgagtc tgatcacgag
atgctgaccg ccatcttggg tcctgtagtg gcagagcgta gagcaatgaa ggagagtcgt
ctcattctgt ccataggtgg gctccttcgt tcctttcgct tcttcttccg aggcacaggc
tacgatgaaa agatggtgcg ggaaatggag gggctggagg cttcaggttc cacgtacgtc
tgcaccctgt gtgactcgac gcgagctgaa gcctcgcaaa atatggtgct gcactccatc
actcgaagcc acgaggaaaa cctt-gagag atatgaaata tggaggacca accctttctc
tgagtctgca gacgaactgc gagatcgagt caagggggtt tcagctaagc ctttcatgga
gacccagccc acgctagacg ccttgcactg tgacattggc aatgctacag agttctacaa
gatattccag gatgagattg gtgagatgta c---cagaaa gtcaac---- --ccagctcg
agaggagcga cgacgctggc gatcggccct cgacaagcag ctgaggaaga agatgaagct
gaaaccagtg atgaggatga acgggaacta ctcccgacgg ctgatgaccc gtgaagctgt
ggaggtggtg tgtgaactgg ttccctcann nnnnnnnnnn nnnnnnnnnn nnnnnnnnnn
nnnnnnnnnn nnnnnnnnnn nnnnnnnnnn nnnnnnnnnn nnnnnnnnnn nnnnnnnnnn
nnnnnnnnnn nnnnnnnnnn nnnnnnnnnn nnnnnnnnnn nnnnnnnnnn nnnnnnnnnn
nnnnnnnnnn nnnnnnnnnn nnnnnnnnnn nnnnnnnnnn nnnnnnnnnn nnnnnnnnnn
nnnn
>Cichlidae_Bujurquina_vittata_1_1
tttgaatggc agccagctct caagaatgtg tccccatcct ataatgttgg cattattaat
gggctctctg gatggtcttc ctcggtggat gacgtcccag ctgacactat cactcggcgc
tttcgctatg atgtggcact ggtgtctgct ttaaaggatc tggaggagga catcgtggag
gggctgagag agagtgggat ggaagacagt gcctgcacat caggttttag tgtcatgatc
aaggagtgtt gcgatggcat gggtgatgtc agtgagaagc acggtggagg accagttgtt
cccgagaagg ctgttcgctt ttctttcacc attatgtctg tctctgtcct ggcagacgat
g---aggtgg a--------- ---------g gaggttacca ttttcactga gccaaagcca
aattcagaac tgtcctgtaa gcctctctgt ctgatgtttg tggatgagtc agatcacgag
acactcacag ctatcctggg gcccatagtt gcggagcgta atgcaatgaa agaaagcagg
cttatcttgt ccatcggtgg tctgcctcgc tcctttcgct tctacttcag aggcacggga
tatgatgaga agatggtccg tgagatggag gggctagagg cctctgggtc cacatacatc
tgcactctat gtgactccag tcgtgctgag gcctctcaaa acatggtgct gcactccatc
acccgcaatc atgaagagaa ccta-gaacg ctatgaaata tggagaacca accccttttc
tgagtctgta gatgagctgc gcgacagagt caaaggggtg tctgcaaagc ccttcatgga
aacgcagccc acgctggatg cattgcactg tgacatcggc aatgctactg aattctacaa
aatcttccag gatgagattg gagaagtgta c---aaaggg gccaac---- --cccagccg
ggaggaacgg cgcagctgga gggcagccct agataaacag ctgaggaaga agatgaagct
taaaccagta atgaggatga atggaaacta tgctcgcaga ctaatgaccc aggagactgt
ggaggtggtg tgtgagctgg tgccctcaga agagagaagg gaggccctga gggagcttat
gaggctctac ctccagatga agcctgtgtg gcgtgccacc tgcccagcca aggaatgccc
tgacctgcta tgccgctaca gttttaattc ccagcacttt gctgacctcc tctcctccac
cttcaaatat aggtacaatg gaaagataac caattat-ct gcacaagact ctggcccatg
tacc
>Cichlidae_Cichlasoma_amazonarum_1_1
tttgaatggc agccagctct caagaatgtg tccccgtcct acaatgttgg cattattaat
gggctctctg gatggtcttc ctcggtggat gacgccccag ctgacactat cactcggcgc
tttcgctatg atgtggcact ggcgtctgct ttaaaggatc tggaggagga catcgtggag
gggctgagag agagtgggat ggaagacagt gcctgcacgt caggttttag tgtcatgatc
aaggaatgct gcgatggcat gggtgatgtc agtgagaagc atggcggagg accagttgtt
cccgagaagg ctgttcgctt ttctttcact attatgtctg tctctgtcct ggcagacgat
g---aggtgg a--------- ---------g gaggttacca ttttcactga gccaaagcca
aattcagaac tgtcctgtaa gcctctctgc ctgatgtttg tggatgagtc agatcacgag
acactcacag ctgtcctggg gcccataatt gcggagcgta acgcaatgaa agaaagcagg
cttatcttgt ccatcggtgg tctgcctcgc tcctttcgct tccacttcag aggcacggga
tatgatgaga agatggtccg tgagatggag gggctggagg cctctgggtc cacatacatc
tgcactctat gtgactccag tcgtgctgag gcctctcaaa acatggtgct gcactccatc
acccgcaatc atgacgagaa ccta-gaacg ctatgaaata tggagaacca accccttttc
tgagtccgtt gatgagctgc gtgacagagt taaaggggtg tctgcaaagc ccttcatgga
aacgcagccc acgctggatg cattgcactg tgacatcggc aacgctactg aattctacaa
aatcttccag gatgagattg gagaagtgta c---aaaggg gccaac---- --cccagccg
ggaggaacgg cgcagctgga gggcagccct agataaacag ctgaggaaga agatgaagct
taaaccagta atgaggatga atggaaacta tgctcgcaga ctaatgaccc aggaggctgc
ggaggtggtg tgcgagctgg tgccctcaga agagagaagg gaggccctga gggagcttat
gaggctctac atccagatga agcctgtgtg gcgtgccacc tgcccagcca aggaatgccc
tgacctgcta tgccgctaca gttttaattc ccagcacttt gctgacctcc tctcctctac
cttcaaatat aggtacaatg gaaagataac caattat-ct gcacaagact ctggcccatg
tacc
>Cichlidae_Heroina_isonycterina_1_1
tttgaatggc agccagctct caagaatgtg tcaccatcct gtaatgttgg cattattaat
gggctctctg gatggttatc ctcggtggat gacgccccag ctgacactat cactcggcgc
tttcgctatg atgtggcact ggtgtctgct ttaaaggatc tggaggagga catcgtggag
gggctgagag agagtgggat ggaagacagt gcctgcacat caggttttag tgtcatgatc
aaggaatgtt gcgatggcat gggtgatgtc agtgagaagc atggtggagg accagttgtt
cctgagaagg ctgttcgttt ttctttcact attatgtctg tctctgtcct ggctgacgat
g---aggtgg a--------- ---------g gaggttacca ttttcactga gccaaagcca
aattcagaac tgtcctgtaa gcctctctgc ctgatgtttg tggatgagtc agatcatgag
acactcacag ctgtcctggg tcccatagtt gcggagcgta atgcaatgaa agaaagcagg
cttatcttgt ccatcggtgg tctgcctcgc tcctttcgct tccacttcag aggcacggga
tatgatgaga agatggtccg tgaaatggag gggctagagg cctctgggtc cacatacatc
tgcactctat gtgactccag tcgtgctgag gcctctcaaa ncatggtgct gcactccatc
acccgcaatc atgaagagaa ccta-gaccg ctatgaaata tggagaacca accccttttc
tgagtccgta gacgagctgc gtgacagagt caaaggggtg tctgcaaagc ctttcatgga
gacgcagccc acgctggatg cattgcactg tgacatcggc aatgctactg aattctacaa
aatcttccag gatgagattg gagaagtgta c---aaaagg gccaac---- --cccagccg
ggaggaacgg cgcagctgga gggcagccct agataaacag ttgaggaaga agatgaagct
taaaccggta atgaggatga atggaaacta tgctcgcaga ctaatgaccc aggagactgt
ggaggtggtg tgcgagctgg tgccctcaga agagagaagg gaggccctga gggagctcat
gagactctac ctccagatga agcctgtgtg gcgtaccacc tgcccagcca aggaatgccc
tgacctgctg tgccgctaca gttttaactc ccagcacttt gctgacctcc tctcctctac
cttcaaatat aggtacaatg gaaagataac caattat-ct gcacaagact ctggcccatg
tacc
>Cichlidae_Hypsophrys_nicaraguensis_1_1
tttgaatggc agccagctct caagaatgtg tcaccatcct gtaatgttgg cattattaat
gggctctctg gatggttttc ctcggtggat gacgccccag ctgacactat cactcggcgc
tttcgctatg atgtggcact ggtgtctgct ttaaaggatc tggaggagga cattgtggag
gggctgagag agagtgggat ggaagacagt gcctgcacat caggttttag tgtcatgatc
aaggaatgtt gcgatggcat gggtgatgtc agtgagaagc acggtggagg accagttgtt
cctgagaagg ctgttcgttt ttctttcact attatgtctg tctctgtcct ggcagacgat
g---aggtgg a--------- ---------g gaggttacca ttttcactga gccaaagcca
aattcagaac tgtcctgtaa gcctctctgc ctgatgtttg tggatgagtc agatcatgag
acactcacag ctgtcctggg gcccatagtt gcggagcgta atgcaatgaa agaaagcagg
cttatcttgt ccatcggtgg tctgcctcgc tcctttcgct tccacttcag aggcacagga
tatgatgaga agatggtccg tgagatggag gggctggagg cctctgggtc cacatacatc
tgtactctat gtgactccag tcgtgctgag gcctctcaaa acatggtgct gcactccatc
acccgcaatc atgatgagaa ccta-gaacg ctatgaaata tggagaacca accctttttc
tgagtctgta gatgagctgc gtgacagagt caaaggggtg tctgcaaagc cctttatgga
gacgcagccc atgctggatg cattgcactg tgacattggc aatgctactg aattctacaa
aatcttccag gatgagattg gagaagtgta c---aaaagg gccaac---- --cccagtcg
agaggaacgg cgcagctgga gggcagccct agataaacag ctgaggaann nnnnnnnnnn
nnnnnnnnnn nnnnnnnnnn nnnnnnnnnn nnnnnnnnnn nnnnnnnnnn nnnnnnnnnn
nnnnnnnnnn nnnnnnnnnn nnnnnnnnnn nnnnnnnnnn nnnnnnnnnn nnnnnnnnnn
nnnnnnnnnn nnnnnnnnnn nnnnnnnnnn nnnnnnnnnn nnnnnnnnnn nnnnnnnnnn
nnnnnnnnnn nnnnnnnnnn nnnnnnnnnn nnnnnnnnnn nnnnnnnnnn nnnnnnnnnn
nnnnnnnnnn nnnnnnnnnn nnnnnnnnnn nnnnnnnnnn nnnnnnnnnn nnnnnnnnnn
nnnn
>Cichlidae_Nandopsis_ramsdeni_1_1
tttgaatggc agccagctct caagaatgtg tcaccatcct gtaatgttgg cattattaat
gggctctctg gatggttatc ctcggtggat gacgccccag ctgacactat cactcggcgc
tttcgctatg atgtggcact ggtgtctgct ttaaaggatc tggaggagga catcgtggag
gggctgacag agagtgggat ggaagacagt gcctgcacat caggttttag tgtcatgatc
aaggaatgtt gcgatggcat gggtgatgtc agtgagaagc atggtggagg accagttgtt
cctgagaagg ctgttcgttt ttctttcact attatgtctg tctctgtcct ggcagacgat
g---aggtgg a--------- ---------g gaggttacca ttttcactga gccaaagcca
aattcagaac tgtgctgtaa gcctctctgc ctgatgtttg tggatgagtc agatcatgag
acactcacag ctgtcctggg gcccatagtt gcggagcgta atgcaatgaa agaaagcagg
cttatattgt ccatcggtgg tctgcctcgc tcctttcgct tccacttcag aggcacggga
tatgatgaga agatggtccg tgagatggag gggctggagg cctctgggtc cacatacatc
tgtactctat gtgactccag tcgtgctgag gcctctcaaa acatggtgct gcacgccatc
acccgcaatc atgaagagaa ccta-gaacg ctatgaaata tggagaacca accccttttc
tgagtctgta gatgagctgc gtgacagagt caaaggggtg tctgcaaagc ccttcatgga
gacgcagccc acgctggatg cattgcactg tgacatcggc aatgctactg aattctacaa
aatcttccag gatgagattg gagaagtgta c---aaaagg gctaac---- --cccagtcg
ggaggaacgg cgcagctgga gggcagccct agataaacag ctgaggaaga agatgaagct
taaaccggta atgaggatga atggaaacta tgctcgcaga ctaatgaccc aggaggctgt
ggacgtggtg tgcgagctgg tgccctcaga agagagaagg gaggccctga gggagctcat
gaggctctac ctccagatga agcctgtgtg gcgtgccacc tgcccagcca aggaatgccc
tgacctgctg tgccgctaca gttttaactc ccagcacttt gctgacctcc tctcctctac
cttcaaatat aggtacaatg gaaagataac caattat-ct gcacaagact ctggcccatg
tacc
>Cichlidae_Nannacara_anomala_1_1
tttgaatggc agccagctct caagaatgtg tccccatcct gtaatgttgg cattattaac
gggctctctg gatggtcttc ctcggtggat gacgccccag ctgacactat cactcggcgc
tttcgctatg atgtggcact ggtgtctgct ttaaaggatc tggaggagga catcgtggag
gggctgagag agagtgggat ggaagacagt gcctgcacat caggctttag tgtcatgatc
aaggaatgtt gcgacggcat gggcgatgtc agtgagaagc atggcggagg accagttgtt
cctgagaagg ctgttcgctt ttctttcact attatgtctg tctctgtcct gccagacgat
g---aggtgg a--------- ---------g gaggttacca ttttcagtga gccaaagcca
aattcagaac tgtcctgtaa gcctctctgc ctgatgtttg tggatgagtc agatcatgag
acactcacag ctgtcctggg gcccatagtc gcggagcgta atgcaatgaa agaaagcagg
cttatcttgt ccatcggtgg tctgcctcgc tcctttcgct tccacttcag aggcacggga
tatgatgaga agatggtccg tgagatggag gggctggagg cctctgggtc cacatacatc
tgcactctat gtgactccag ccgtgctgag gcctctcaaa acatggtgct gcactccatc
acccgcaatc atgaagagaa ctta-gaacg ctatgaaatg tggagaacca accccttttc
tgagtccgca gatgagctgc gtgacagagt caaaggggtg tctgcaaagc ccttcctgga
gacgcagccc acgctggatg cattgcactg tgacattggc aatgctactg aattctacaa
aatcttccag gatgagattg gagaagtgta c---aaaagg gccaac---- --cccagccg
ggaggaacgg cgcagctgga gggcagccct agataaacag ctgaggaaga agatgaagct
taaaccagta atgaggatga atggaaacta tgctcgcaga ctaatgaccc aggaggctgt
ggaggtggtg tgtgagctgg tgccctcaga agagagaagg gaagccctga gggagcttat
caggctctac atccagatga agcctgtgtg gcgtgccacc tgcccagcca aggaatgccc
tgacctgctt tgccgctaca gttttaactc ccagcacttt gctgacctcc tctcctctac
cttcaaatac aggtacaatg gaaagataac caattat-ct gcacaagact ctggcccatg
tacc
>Cichlidae_Rocio_octofasciata_3_1
nnnnnnnnnn nnnnnnnnnn nnnnaatgtg tcaccatcct gtaatgttgg cattattaat
gggctctctg gatggtcttc ctcggtggat gacgccccag ctgacactat cactcggcgc
tttcgctatg atgtggcact ggtgtctgct ttaaaggatc tggaggagga cattgtggag
gggctgagag agagtgggat ggaagacagt gcctgcacat caggttttac tgtcatgatc
aaggaatgtt gcgatggcat gggtgatgtc agtgagaagc acggtggagg accagttgtt
cctgagaagg ctgttcgttt ttctttcact attatgtctg tctctgtcct ggcagacgat
g---aggtgg a--------- ---------g gaggttacca ttttcactga gccaaagcca
aattcagaac tgtcctgtaa gcctctctgc ctgatgtttg tggatgagtc agatcatgag
acactcacag ctgtcctggg gcccatagtt gcggagcgtt atgctatgaa agaaagcagg
cttatcttgt ccatcggtgg tctgcctcgc tcctttcgct tccacttcag aggcacggga
tatgatgaga agatggtccg tgagatggag gggctggagg cctctgggtc cacatacatc
tgcactctat gtgactccag tcgtgctgag gcctctcaaa acatggtgct gcactccatc
acccgcaatc atgaagagaa ccta-gaacg ctatgaaata tggagaacca accccttttc
tgagtccgta gatgagctgc gtgacagagt caaaggggtg tctgcaaagc ccttcatgga
gacgcagccc acactggatg cattgcactg tgacatcggc aatgctactg aattctacaa
aatcttccag gatgagattg gagaagtgta c---aaaagg gccaac---- --cccagtcg
ggaggaacgg cgcagctgga gggcagccct agataaacag ctgaggaaga agatgaagct
taaaccggta atgaggatga atggaaacta tgctcgcaga ctaatgaccc aggagactgt
ggaggtggtg tgcgagctgg tgccctcaga agagagaagg gaggccctga gggagctcat
gaggctctac ctccagatga agcctgtgtg gcgtgccacc tgcccagcca aggaatgccc
tgacctgctg tgccgctaca gttttaactc ccagcacttt gctgacctcc tctcctctac
cttcaaatat aggtacaatg gaaagataac caattat-ct gcacaagact ctggcccatg
tacc
>Cichlidae_Symphysodon_aequifasciatus_1_1
tttgaatggc agccagctct caagaatgtg tcaccatcct gtaatgttgg cattattaat
gggctctctg gatggtcttc ctcggtggat gatgccccag ctgacactat cactcggcgc
tttcgctatg atgtggcact ggtgtctgct ttaaaggatc tggaggagga catcgtggag
gggctgagag agagtgggat ggaagacagt gcctgcacat caggctttag tgtcatgatc
aaggaatgtt gcgatggcat gggtgatgtc agtgagaagc atggtggagg accagttgtt
cctgagaagg ctgttcgttt ttctttcact attatgtctg tctctgtcct ggcagacgat
g---aggtgg a--------- ---------g gaggttacca ttttcactga gccaaagcca
aattcagaac tgtcctgtaa gcctctctgc ctgatgtttg tggatgagtc agatcatgag
acactcacag ctgtcctggg gcccatagtt gctgagcgta atgcaatgaa agaaagcagg
cttatcttgt ccatcggtgg tctgcctcgc tcctttcgct tccacttcag aggcacggga
tatgatgaga agatggtccg tgagatggag gggctggagg cctctgggtc cacatacatc
tgcactctat gtgactccag tcgtgctgag gcctctcaaa atatggtgct gcactccatc
acccgcaatc atgaagagaa ccta-gaacg ctatgaaata tggagaacca acccctttcc
tgagtccgta gacgagctgc gtgacagagt caaaggggcg tctgcaaagc ccttcatgga
gacgcagccc acgctggatg cattgcactg tgacatcggc aatgctactg aattctacaa
aatcttccag gatgagattg gagaagtgta c---aaaagg gccaac---- --cccagccg
ggaggaacgg cgcagctgga gggcagccct agataaacag ctgaggaaga agatgaagct
taaaccggta ataaggatga atggaaacta tgctcgcaga ctaatgaccc aggaggctgt
ggaggtggtg tgcgagctgg tgccctcaga agagagaagg gaggctctga gggagctcat
gaggctctac ctccagatga agcctgtgtg gcgtgccacc tgtccagcca aggaatgccc
tgacctgctg tgccgctaca gttttaactc ccagcacttt gctgacctcc tctcctctac
cttcaaatat aggtacaatg gaaagataac caattat-ct gcacaagact ctggcccatg
tacc
>Cichlidae_Tomocichla_tuba_1_1
tttgaatggc agccagctct caagaatgtg tcaccatcct gtaatgttgg cattattaat
gggctctctg gatggtcgtc ctcggtggat gacgccccag ctgacactat cactcggcgc
tttcgctatg atgtggcact ggtgtctgct ttaaaggatc tggaggagga cattgtggag
gggctgagag agagtgggat ggaagacagt gcctgcacat caggttttag tgtcatgatc
aaggaatgtt gcgatggcat gggtgatgtc agtgagaagc atggtggagg accagttgtt
cctgagaagg ctgttcgttt ttctttcact gttatgtctg tctctgtcct ggcagacgat
g---aggtgg a--------- ---------g gaggttacca ttttcactga gccaaagcca
aattcagaac tgtcctgtaa gcctctctgc ctgatgtttg tggatgagtc agatcatgag
acactcacag ctgtcctggg gcccatagtt gcggagcgta atgctatgaa agaaagcagg
cttatcttgt ccatcggtgg tctgcctcgc tcctttcgct tccacttcag aggcacggga
tatgatgaga agatggtccg tgagatggag gggctggagg cctctgggtc cacatacatc
tgcactctat gtgactccag tcgtgctgag gcctctcaaa acatggtgct gcactccatc
acccgcgatc atgaagagaa ccta-gaacg ctatgaaata tggagaacca accccttttc
tgagtccata gatgagctgc gtgacagagt caaaggggtg tctgcaaagc ccttcatgga
gacgcagccc acactggatg cattgcactg tgacatcggc aatgctactg aattctacaa
aatcttccag gatgagattg gagaagtgta c---aaaagg gccaac---- --cccagtcg
ggaggaacgg cgcagctgga gggcagccct agataaacag ctgaggaaga cgatgaagct
taaaccggta atgaggatga atggaaacta tgctcgcaga ctaatgaccc aggaggctgt
ggaggtggtg tgcgagctgg tgccctcaga agagagaagg gaggccctga gggagctcat
gaggctctac atccagatga agcctgtgtg gcgtgccacc tgcccagcca aggaatgccc
tgacctgctg tgccgctaca gttttaactc ccagcacttt gctgacctcc tctcctctac
cttcaaatat aggtacaatg gaaagataac caattat-ct gcacaagact ctggctcatg
tacc
>Erythrinidae_Hoplias_malabaricus_1_1
nnnnnnnnnn nnnnnnnnnn nnnnnnngtg tcccgctctt ggaatgtagg catcatcaat
gggctctctg gctggacggt ctctgtggat gacgtaccgg cagacaccat ctctagaagg
ttccgctatg atgttgcgct agtatcagct ttaaaagact tggaggagga catcatggaa
ggcttgagag agagaggatt ggatgacagt gcatgcacat caggcttcac tgtggtagtc
aaggagtcgt gtgatggcat gggagatgtc agcgagaagc acggaggagg accagctgtt
cccgagaaag cagtgagatt ctctttcaca gtgatgtcca tcaccgttca agctgaaggt
g---aggaag a--------- ---------a gcggtcacaa tcttccagga gcaaaagccc
aactccgagc tgtcctgcag gccactgtgc ctcatgtttg ttgacgagtc cgatcacgag
atgctgaccg ccatcttggg acctgtagtg gcagagcgta aagctatgaa ggagagtcgc
ctcattctgt ccattggtgg gctcctccgt tccttccgct tctacttccg gggcacaggc
tatgatgaga agatggtgag agaaatggaa gggttggagg cttcaggttc cacctacatc
tgcaccttgt gtgactccac acgagctgat gcctctcaaa acatggtgct gcactccatc
actcgaagcc atgaagaaaa cctt-gagcg ctatgagata tggaggacca accctttctc
tgagtctgca gacgaactgc gggatcgggt caaaggggtc tcagctaagc ctttcatgga
gacccagccc acgctagatg ccttgcactg tgacatcggc aatgctactg agttctacaa
gattttccag gatgagattg gtgaaatgta c---caaaaa aacaac---- --ccacctcg
ggaagagcgc cgacgctggc gatcgaccct tgacaaacag ctgaggaaga agctgaagct
gaagccagtg atgaggatga acggaaacta cgcacgacgc ctgatgaccc gtgaggctgt
ggaagtggtt tgtgagctgg ttccttcaga ggaccgtcgc aaggctctga cagagctgat
ggagttgtac ctccaaatga agcctgtgtg gcgctctacc tgcccagcca gagactgccc
tgaccagctc tgccgttaca gcttcaactc acaacgcttt gctgaactcc tgtccactac
attcaaatat cgttatgatg gcaagataac caactac-ct ccacaagaca ttggcccann
nnnn
>Hypopomidae_Brachyhypopomus_occidentalis_1_1
nnnnnnnnnn nnnnnnnnnn nnnnnnnnnn nnnnnnnnnn nnnnnnnnnn nnnnnnnnnn
nnnnnnnnnn nnnnnnnnnn nnnnnnnnnn nnnnnnnnnn nnnnnnnnnn nnnnnnnnnn
nnnnnnnnnn nnnnnnnnnn nnnnnnnnnn nnnnnnnnnn nnnnnnnnnn nnnnnnnnnn
nnnnnnnnnn nnnnnnnnnn nnnnnnnnnn nnnnnnnnnn nnnnnnnnnn nnnnnnnnnn
nnnnnnnnnn nnnnnnnnnn nnnnnnnnnn nnnnnnnnnn nnnnnnnnnn cccagccatc
ccagagaagg cagtgcggtt ctctttcaca gtgatgtcta tctccattca agtagagggt
g---ttgagg a--------- ---------a ccagtcacca tcttcaggga gccaaagcct
aattcggagc tgtcctgcag acccctgtgc ctcatgtttg tggacgagtc agatcacgag
atgctgaccg ccatcttggc gcctttgatt gcagagcaaa aagctatgac aaacagtcgc
ctcattctgt ctataggtgg cctcctgcgt tcctttcggt tttacttccg gggcacaggc
tatgacgaga agatggtgag agaaatggaa ggcctggagg cctcaggctc cacctacatc
tgcaccctgt gtgactctac acgagctgaa gcctctcaga acatggtgct gcattccgtc
acccgcagcc atgatgaaaa tctc-gaacg ttacgagatc tggaggacca atcctttctc
cgagtctgca gacgagctgc gtgatcgggt caaaggggtc tcagccaagc ccttcatgga
gacccatccc acgttagacg ccctgcactg tgacattggc aatgctaccg agttctacaa
gatcttccaa gatgagattg gggaggtgta c---ctgaag aaaagc---- --ccgtcccg
agaagagcga cgtagctggc gctcagccct tgacaagcag ctgaggaaga agctcaatct
gaagccagtg atgaggatga atggtaacta cgcacggcgt ctcatgactc gtgactctgt
ggaggtggtg tgtgagcttg ttccttcaga agagcgacgc gaggctcnnn nnnnnnnnnn
nnnnnnnnnn nnnnnnnnnn nnnnnnnnnn nnnnnnnnnn nnnnnnnnnn nnnnnnnnnn
nnnnnnnnnn nnnnnnnnnn nnnnnnnnnn nnnnnnnnnn nnnnnnnnnn nnnnnnnnnn
nnnnnnnnnn nnnnnnnnnn nnnnnnnnnn nnnnnnnnnn nnnnnnnnnn nnnnnnnnnn
nnnn
>Iguanodectidae_Iguanodectes_geisleri_1_1
nnnnnnnnnn nnnnnnnnnn nnnnnnngtg tccagctctt ggagcgtagg catcatcgac
gggctctccg gctggacagc ctctgtagaa gacgtgccgg cagacaccat cgctagaagg
ttccgctatg atgttgcgct tgtatcaact ctgaaagact tggaggaaga catcatggag
gggttgagaa agagaggctt ggatgacagc acctgtacgt cgggtttcac tgtagtgatc
aaggagtcgt gtgacggcat gggagacgtc agcgagaagc acggtggcgg gccggcggtt
cctgagaagg ctgtgagatt ctcttttacc gtgatgtcca tcaccattca agctgaaggt
g---aggaag a--------- ---------a gccgtcacaa tcttccagga gcagaagccc
aactcggagc tgtcctgcag gccgctgtgc ctcatgtttg tggacgagtc tgatcacgag
atgctgaccg ccatcttggg tcctgtagtg gcagagcgta gagctatgaa ggagagtcgc
ctcattctgt ccataggtgg gctccttcgt tcctttcgct tctacttccg aggcaccggc
tatgacgaga agatggtgag agagatggaa ggcctggagg cttcgggttc cacctacatc
tgcaccttgt gtgactccac gcgagctgaa gcctctcaga acatggtgct gcactccatc
actcgaagcc atgaggataa catt-gagcg gtatgagatg tggaggacca accctttctc
tgagtccgca gacgaactgc gggaccgggt taaaggggtg tctgctaagc ctttcatgga
gacccagcca acgttggatg cctttcactg ggatataggc aatgatagtg agttatacaa
gatcttccag gaggagatcg gcgaaatgta c---cttaag aacaac---- --ccaactcg
ggaggagcgg cgccgaaggc gatcgcctct agacaagcag ctgaggaaga agatgaagct
aaagccagtg atgaggatga acgggaagta cgccagacgg ttgatgaccc gggaagccat
agaagtcgtt tgtgagctgg ttccttccga ggagcgtcgc aaggctctga cagagctgat
ggagttgtac ctccagatga agccagtgtg gcgctccacc tgcccaacca aagactgccc
tgatcaatta tgccgttaca gtttcaactc gcaacggttg gccgacctct tgtccaccac
gttcaagtat cgctacgatg gcaagattac caactac-ct tcacaagacc ctggcccacg
tgcc
>Loricariidae_Ancistrus_macrophthalmus_1_1
nnnnnnnnnn nnnnnnnnnn nnnaaatgtc tccagctcat ggaatgtagg tatcattgat
gggctttcag gatggagrgc atccatagat gatgtaccag cagacactat ttctagaagg
tttcgctatg atgtggcact agtgtcagct cttaaagact tggaggagga catcatggag
ggactgagag agaggggtat agatgacagc acctgtacct cagggttcac tgtggtggtt
aaggagtcat gtgatggcat gggagatgtc agtgagaagc aaggatgtgg cccagcagtc
ccggaaaagg cagtgagatt ctcgtttaca gtgatgtcca tctcctttaa agctgaaggt
g---aggaag a--------- ---------t gcagtcacaa tcttccagga gaaaaagccc
aactctgagc tatcctgcag gccattgtgc ctcatgtttg ttgatgagtc tgatcatgag
atgctgacag ctatcttggg gcctgtagta gcagagcgta aagccatgaa ggagagtcgc
ctcatactct ctataggtgg actccttcgt tccttccgct ttttcttccg agccacaggt
tgtgacgaga agatggtgag agacatggaa ggtttggagg ctgctggctc tacatatatc
tgtacattgt gtgattccac acgagctgaa gcctctcaga acatggtgct tcattccatc
accagaagcc atgatgaaaa cctt-gatcg ctatgagata tggaggacta acccattttc
agagtctgca gaggaactgc gggatcgagt caaaggggtc tcagccaaac catttatgga
gacacagccc acattagatg ccctacactg tgatattggg aatgctactg agttctataa
gatctttcag gatgagattg gcgaagtgta t---ctgaaa aacaac---- --ccaacccg
tgaacagcgc cggagctgga ggtcagccct agacaaacag ctgagaaaaa gactaaagct
gaaaccagtg atgaggatga acgggaacta tgcccggcga ttaatgaccc gtgnnnnnnn
nnnnnnnnnn nnnnnnnnnn nnnnnnnnnn nnnnnnnnnn nnnnnnnnnn nnnnnnnnnn
nnnnnnnnnn nnnnnnnnnn nnnnnnnnnn nnnnnnnnnn nnnnnnnnnn nnnnnnnnnn
nnnnnnnnnn nnnnnnnnnn nnnnnnnnnn nnnnnnnnnn nnnnnnnnnn nnnnnnnnnn
nnnnnnnnnn nnnnnnnnnn nnnnnnnnnn nnnnnnnnnn nnnnnnnnnn nnnnnnnnnn
nnnn
>Loricariidae_Ancistrus_macrophthalmus_2_1
nnnnnnnnnn nnnnnnnnnn nnnnaatgtc tccagctcat ggaatgtagg tatcattgat
gggctttcag gatggagagc atccatagat gatgtaccag cagacactat ttctagaagg
tttcgctatg atgtggcact agtgtcagct cttaaagact tggaggagga catcatggag
ggactgagag agaggggtat agatgacagc acctgtacct cagggttcac tgtggtggtt
aaggagtcat gtgatggcat gggagatgtc agtgagaagc aaggatgtgg cccagcagtc
ccggaaaagg cagtgagatt ctcgtttaca gtgatgtcca tctcctttaa agctgaaggt
g---aggaag a--------- ---------t gcagtcacaa tcttccagga gaaaaagccc
aactctgagc tatcctgcag gccattgtgc ctcatgtttg ttgatgagtc tgatcatgag
atgctgacag ctatcttggg gcctgtagta gcagagcgta aagccatgaa ggagagtcgc
ctcatactct ctataggtgg actccttcgt tccttccgct ttttcttccg agccacaggt
tgtgacgaga agatggtgag agacatggaa ggtttggagg ctgctggctc tacatatatc
tgtacattgt gtgattccac acgagctgaa gcctctcaga acatggtgct tcattccatc
accagaagcc atgatgaaaa cctt-gatcg ctatgagata tggaggacta acccattttc
agagtctgca gaggaactgc gggatcgagt caaaggggtc tcagccaaac catttatgga
gacacagccc acattagatg ccctacactg tgatattggg aatgctactg agttctataa
gatctttcag gatgagattg gcgaagtgta t---ctgaaa aacaac---- --ccaacccg
tgaacagcgc cggagctgga ggtcagccct agacaaacag ctgagaaaaa gactaaagct
gaaaccagtg atgaggatga acgggaacta tgcccggcga ttaatgaccc gtnnnnnnnn
nnnnnnnnnn nnnnnnnnnn nnnnnnnnnn nnnnnnnnnn nnnnnnnnnn nnnnnnnnnn
nnnnnnnnnn nnnnnnnnnn nnnnnnnnnn nnnnnnnnnn nnnnnnnnnn nnnnnnnnnn
nnnnnnnnnn nnnnnnnnnn nnnnnnnnnn nnnnnnnnnn nnnnnnnnnn nnnnnnnnnn
nnnnnnnnnn nnnnnnnnnn nnnnnnnnnn nnnnnnnnnn nnnnnnnnnn nnnnnnnnnn
nnnn
>Loricariidae_Ancistrus_macrophthalmus_3_1
nnnnnnnnnn nnnnnnnnnn nnnnnnngtc tccagctcat ggaatgtagg tatcattgat
gggctttcag gatggagrgc atccatagat gatgtaccag cagacactat ttctagaagg
tttcgctatg atgtggcact agtgtcagct cttaaagact tggaggagga catcatggag
ggactgagag agaggggtat agatgacagc acctgtacct cagggttcac tgtggtggtt
aaggagtcat gtgatggcat gggagatgtc agtgagaagc aaggatgtgg cccagcagtc
ccggaaaagg cagtgagatt ctcgtttaca gtgatgtcca tctcctttaa agctgaaggt
g---aggaag a--------- ---------t gcagtcacaa tcttccagga gaaaaagccc
aactctgagc tatcctgcag gccattgtgc ctcatgtttg ttgatgagtc tgatcatgag
atgctgacag ctatcttggg gcctgtagta gcagagcgta aagccatgaa ggagagtcgc
ctcatactct ctataggtgg actccttcgt tccttccgct ttttcttccg agccacaggt
tgtgacgaga agatggtgag agacatggaa ggtttggagg ctgctggctc tacatatatc
tgtacattgt gtgattccac acgagctgaa gcctctcaga acatggtgct tcattccatc
accagaagcc atgatgaaaa cctt-gatcg ctatgagata tggaggacta acccattttc
agagtctgca gaggaactgc gggatcgagt caaaggggtc tcagccaaac catttatgga
gacacagccc acattagatg ccctacactg tgatattggg aatgctactg agttctataa
gatctttcag gatgagattg gcgaagtgta t---ctgaaa aacaac---- --ccaacccg
tgaacagcgc cggagctgga ggtcagccct agacaaacag ctgagaaaaa gactaaagct
gaaaccagtg atgaggatga acgggaacta tgcccggcga ttaatgannn nnnnnnnnnn
nnnnnnnnnn nnnnnnnnnn nnnnnnnnnn nnnnnnnnnn nnnnnnnnnn nnnnnnnnnn
nnnnnnnnnn nnnnnnnnnn nnnnnnnnnn nnnnnnnnnn nnnnnnnnnn nnnnnnnnnn
nnnnnnnnnn nnnnnnnnnn nnnnnnnnnn nnnnnnnnnn nnnnnnnnnn nnnnnnnnnn
nnnnnnnnnn nnnnnnnnnn nnnnnnnnnn nnnnnnnnnn nnnnnnnnnn nnnnnnnnnn
nnnn
>Loricariidae_Ancistrus_megalostomus_1_1
nnnnnnnnnn nnnnnnnnnn nnnnaatgtc tccagctctt ggaatgtagg tatcattgat
gggctttcag gatggagagc atccatagat gatgtaccag cagacactat ttctagaagg
tttcgctatg atgtggcact agtgtcagct cttaaagact tggaggagga catcatggag
ggactgagag agaggggtat agatgacagc acctgtacct cagggttcac tgtggtggtt
aaggagtcat gtgatggcat gggagatgtc agtgagaagc aaggatgtgg cccagcagtc
ccggaaaagg cagtgagatt ctcgtttaca gtgatgtcca tctcctttaa agctgaaggt
g---aggaag a--------- ---------t gcggtcacaa tcttccagga gaaaaagccc
aactctgagc tatcctgcag gccaatgtgc ctcatgtttg ttgatgagtc tgatcacgag
atgctgacag ctatcttggg gcctgtagtg gcagagcgta aagccatgaa ggagagtcgc
ctcatactct ctataggtgg actccttcgt tccttccgct ttttcttccg agccacaggt
tgtgacgaga agatggtgag agacatggaa ggtttggagg ctgctggctc tacatatata
tgtacgttgt gtgattccac acgagctgaa gcctctcaga acatggtgct tcattccatc
accagaagcc atgatgaaaa cctt-gatcg ctatgagata tggaggacta acccattttc
agagtctgca gaggaactgc gggatcgagt caaaggggtc tcagccaaac catttatgga
gacacagcct acattagatg ccctacactg tgatattggg aatgctactg agttctataa
gatctttcag gatgagattg gcgaagtgta t---ctgaaa aacaac---- --ccaacccg
tgaacagcgc cggagctgga ggtcagccct agacaaacag ctgagaaaaa aactaaagct
gaaaccagtg atgaggatga acgggaacta tgctcggcga ttaatgaccc atnnnnnnnn
nnnnnnnnnn nnnnnnnnnn nnnnnnnnnn nnnnnnnnnn nnnnnnnnnn nnnnnnnnnn
nnnnnnnnnn nnnnnnnnnn nnnnnnnnnn nnnnnnnnnn nnnnnnnnnn nnnnnnnnnn
nnnnnnnnnn nnnnnnnnnn nnnnnnnnnn nnnnnnnnnn nnnnnnnnnn nnnnnnnnnn
nnnnnnnnnn nnnnnnnnnn nnnnnnnnnn nnnnnnnnnn nnnnnnnnnn nnnnnnnnnn
nnnn
>Loricariidae_Ancistrus_megalostomus_2_1
nnnnnnnnnn nnnnnnnnnn nnnaaatgtc tccagctcat ggaatgtagg tatcattgat
gggctttcag gatggagagc atccatagat gatgtaccag cagacactat ttctagaagg
tttcgctatg atgtggcact agtgtcagct cttaaagact tggaggagga catcatggag
ggactgagag agaggggtat agatgacagc acctgtacct cagggttcac tgtggtggtt
aaggagtcat gtgatggcat gggagatgtc agtgagaagc aaggatgtgg cccagcagtc
ccggaaaagg cagtgagatt ctcgtttaca gtgatgtcca tctcctttaa agctgaaggt
g---aggaag a--------- ---------t gccgtcacaa tcttccagga gaaaaagccc
aactctgagc tatcctgcag gccattgtgc ctcatgtttg ttgatgagtc tgatcacgag
atgctgacag ctatcttggg gcctgtagtg gcagagcgta aagccatgaa ggagagtcgc
ctcatactct ctataggtgg actccttcgt tccttccrct ttttcttccg agccacaggt
tgtgacgaga agatggtgag agacatagaa ggtttggagg ctgctggctc tacatatata
tgtacattgt gtgattccac acgagctgaa gcctctcaga acatggtgct tcattccatc
accagaagcc atgatgaaaa cctt-gatcg ctatgagata tggaggacta acccattttc
agagtctgca gaggaactgc gggatcgagt caaaggggtc tcagccaaac catttatgga
gacacagcct acattagatg ccctacactg tgatattggg aatgctactg agttctataa
gatctttcag gatgagattg gcgaagtgta t---ctgaaa aacaac---- --ccaactcg
tgaacagcgc cgkagctgga ggtcagccct agacaaacag ctgagaaaaa aactaaagct
gaaaccagtg atgaggatga acgggaacta tgctcggcga ttaatgaccc atgnnnnnnn
nnnnnnnnnn nnnnnnnnnn nnnnnnnnnn nnnnnnnnnn nnnnnnnnnn nnnnnnnnnn
nnnnnnnnnn nnnnnnnnnn nnnnnnnnnn nnnnnnnnnn nnnnnnnnnn nnnnnnnnnn
nnnnnnnnnn nnnnnnnnnn nnnnnnnnnn nnnnnnnnnn nnnnnnnnnn nnnnnnnnnn
nnnnnnnnnn nnnnnnnnnn nnnnnnnnnn nnnnnnnnnn nnnnnnnnnn nnnnnnnnnn
nnnn
>Loricariidae_Chaetostoma_fischeri_1_1
nnnnnnnnnn nnnnnnnnnn nnnaaatgtc tccagctcat ggaatgtagg tatcattgat
gggctttctg ggtggagagc atccgtagat gatgtaccag cagacaccat ttctagaagg
tttcgatacg atgtggcact agtgtcagct cttaaagact tggaggagga catcatggag
ggactgagag agagaggtat agatgacagc acctgtacct cagggttcac cgtggtggtt
aaggagtcat gcgatggcat gggagatgtc agtgagaagc aaggatgtgg cccagcagtc
ccagagaagg cagtgagatt ctcgtttaca gtgatgtcca tctcctttaa agctgaaggt
g---aggaag a--------- ---------t gcagttacaa tcttccagga gaaaaagcct
aactctgagc tatcctgcag gccattgtgc ctcatgttcg ttgatgagtc tgatcacgag
atgctgacag ctatcttggg gcctgtagtg gcagagcgta aagccatgaa ggagagtcgc
ctcatactct ctataggtgg actccttcgt tccttccgct ttttcttccg agccacaggt
tgtgacgaga agatggtgag agacatggaa ggcttggagg ctgctggctc tacgtatgtc
tgtacgttgt gtgattccac acgagctgaa gcctctcaga acatggtgct tcattccgtc
accagaagcc atgatgaaaa cctt-gagcg ctatgagata tggaggacta acccattttc
agagtctgca gaggaactgc gggatcgagt caaaggggtc tcagccaaac cctttatgga
gacacagcct acattagatg ccctacactg tgatattggc aatgctactg agttctataa
gatcttccag gatgagattg gcgaagtgta t---ctgaaa aataac---- --ccaacccg
tgaacagcgc cggagctgga ggtcagccct agacaaacag ctgagaaaaa agctgaagct
gaaaccagtg atgaggatga acgggaacta tggccggcga ttaatgaccc gtgnnnnnnn
nnnnnnnnnn nnnnnnnnnn nnnnnnnnnn nnnnnnnnnn nnnnnnnnnn nnnnnnnnnn
nnnnnnnnnn nnnnnnnnnn nnnnnnnnnn nnnnnnnnnn nnnnnnnnnn nnnnnnnnnn
nnnnnnnnnn nnnnnnnnnn nnnnnnnnnn nnnnnnnnnn nnnnnnnnnn nnnnnnnnnn
nnnnnnnnnn nnnnnnnnnn nnnnnnnnnn nnnnnnnnnn nnnnnnnnnn nnnnnnnnnn
nnnn
>Loricariidae_Dekeyseria_scaphirhynchus_2_1
nnnnnnnnnn nnnnnnnnnn nnnaaatgtc tccagctcat ggaatgtagg tatcattgat
gggctttctg ggtggagagc atccgtagat gatgtaccag cagacaccat ttctagaagg
tttcgctatg atgtggcact agtgtcagct cttaaagact tggaggagga catcatggag
ggactgagag agaggggtat agatgacagc acctgtacct cagggttcac cgtggtggtt
aaggagtcat gtgatggcat gggagatgtc agtgagaagc aaggatgtgg cccagcagtc
ccggaaaagg cagtgagatt ctcatttaca gtgatgtcca tcgcctttaa agctgaagat
g---aggaaa a--------- ---------t gcagtcacaa tcttccagga gaaaaagcct
aactctgagc tatcatgcag gccattgtgc ctcatgtttg ttgatgagtc tgatcacgag
atgctgacaa gtatcttggg gcctgtagtg gcagagcgta aagccatgaa ggagagtcgc
ctcatactct ctataggtgg actccttcgt tccttccgct ttttcttccg aaccacaggt
tgtgacgaga agatggtgag agacgtggaa ggtttagagg ctgctggctc tatgtatatc
tgtacgttgt gtgattccac acgagctgaa gcctctcaga acatggtgct tcattcgatc
accagaagcc acgatgaaaa cctt-gagcg ctatgagata tggaggacta acccattttc
agagtctgca gaggaactga gggatcgagt caaaggcgtc tcatccaaac catttatgga
gacacagccc acattagatg ccctacactg tgatattggc aatgctactg agttctataa
gatcttccag gatgagattg gcgaagttta t---ctgaaa aataac---- --ccaacccg
tgaacagcgc cgtagctgga ggtcagccct agacaaacag ctgagaaaaa agctgaaggt
gaaaccagtg atgaggatga acgggaacta tgcgcggcga ttaatgaccc gtgnnnnnnn
nnnnnnnnnn nnnnnnnnnn nnnnnnnnnn nnnnnnnnnn nnnnnnnnnn nnnnnnnnnn
nnnnnnnnnn nnnnnnnnnn nnnnnnnnnn nnnnnnnnnn nnnnnnnnnn nnnnnnnnnn
nnnnnnnnnn nnnnnnnnnn nnnnnnnnnn nnnnnnnnnn nnnnnnnnnn nnnnnnnnnn
nnnnnnnnnn nnnnnnnnnn nnnnnnnnnn nnnnnnnnnn nnnnnnnnnn nnnnnnnnnn
nnnn
>Loricariidae_Hemiancistrus_subviridis_1_1
tttgagtggc agccacctct taaaaatgtc tccagctcgt ggaatgtagg tatcattgat
gggctttctg ggtggagagc atccgtagac gatgtacctg cagacaccat ttctagaagg
tttcgctatg atgtggcact agtgtcagct cttaaagact tggaggagga catcatggag
ggactgaaag agaggggtat agatgacagc acctgtacct cagggttcac tgtggcggtt
aaagagtcat gcgatggcat gggagatgtc agtgagaagc aaggatgtgg cccagcagtc
ccggaaaagg cagtgagatt ctcgtttaca gtgatgtcca tctcctttaa agctgaaggt
g---aggaag a--------- ---------t gcagtcacaa tcttccagga gaaaaagcct
aactctgagc tatcctgcag gccattgtgc ctcatgttcg ttgatgagtc tgatcacgag
atgctgacag ctattttggg gcctgtagtg gcagagcgta aagccatgaa ggagagtcgc
[truncated: 1,911,287 more chars]
