# Supplementary material for: Time-calibrated phylogeny of neotropical freshwater fishes
Source: Front Bioinform. 2024 Dec 6;4:1433995. doi: 10.3389/fbinf.2024.1433995 (PMC11659281; doi:10.3389/fbinf.2024.1433995)
Supplement: Supplementary file 1 [file DataSheet1.zip › Supplementary Material/aln/alignment_RAG2.fasta]

>Cichlidae_Cichla_temensis_1_1
ccagagagtt accttatcca cggtggccgc accccaaata atgagatctc atcaagcttg
tacctgttga ccatggatag tcgtggctgc aatcgtaaat taacactcct ctgtaaagag
aaagaactag tggcagaagt gccgggggcc cgatatggcc acacaatgac catggtccaa
agtcgtggga agacagcttg cgtgttgttt ggcggtaggt cctatatgcc ttcaggagaa
aggaccacag agagctggaa cagtgttgta gactgtccac ctcaggtgtt cctgtttgac
ctggagtttg gctgctgctc tgctcacact ttacctgagc ttagtgatgg acagtctttc
catttggccc ttgccagaga agactgcgtc tacttcattg gaggccactc actggcctct
gactcacgtc cacctcgtct gtttcgcctg cgtgttgagc ttttgcaagg cagccccttg
ctttcctgtg aaaccctaga caatggttta tctatctcta gtgccatctt tacccgtaca
ggacccg--- ctcatagata tatcatccta ggcggatatc agtcagactc ccaaaagagg
atggagtgca ctgctgtgat tctggatgag aaaggggtcc actttgagcc cttagaagca
cccaagtgga ccccagatat catccatagt cgtacttggt tcggtggcag ttctggggag
ggaagcatcc tactagctgt gcccacagag ggaaggccat cccaacaaga tatgcattac
ttctaccagg tgaactttca aacagaggga gaga---aca aagaggaagn nnnnnnnnnn
nnnnnnnnnn nnnnnnnnnn nnnnnnnnnn nnnnnnnnnn nnnnnnnnnn nnnnnnnnnn
nnnnnnnnnn nnnnnnnnnn nnnnnnnnnn nnnnnnnnnn nnnnnnnnnn
>Cichlidae_Andinoacara_rivulatus_1_1
ccagagagtt accttatcca cggtggccgc accccaaata atgagatctc atcaagcttg
tacctgttga ccatggatag tcgtggctgc aatcgtaaat taacactcct ctgtaaagag
aaagaactag tggcagaagt gccaggagcc cgatatggcc acacaatgac catggtccaa
agtcgtggga agacagcgtg tgtgttgttt gggggtaggt cctacatgcc atcaggagaa
aggaccacag agagctggaa cagtgttgta gactgtccac ctcaggtgtt cctgtttgac
ctagagtttg gctgctgctc ttctcacact ttacctgaac ttagtgatgg acagtctttc
catttggccc ttgccagaga agactgtgtc tactttattg gaggccactc attggcctca
gactcacgtc cacctcgtct gtttcgcctg cgtgttgagc ttttgcaagg cagccctttg
ctttcctgtg aaaccttaga caatggttta tctatctcta gtgccatctt tacccgcaca
ggacccg--- ctcatagata tatcatctta ggcggatatc agtcagactc ccaaaagagg
atggagtgca ctgctgtgat tctagatgag aaaggggtcc actttgagcc cttagaagca
cccaagtgga ccccagatat aatccacagt cgcacttggt ttggtggcag ttctggggag
ggaaacatcc tactagctgt gcctacagag ggaaggtcat cccaacaaga tatgcattac
ttctatcagg tgaannnnnn nnnnnnnnnn nnnnnnnnnn nnnnnnnnnn nnnnnnnnnn
nnnnnnnnnn nnnnnnnnnn nnnnnnnnnn nnnnnnnnnn nnnnnnnnnn nnnnnnnnnn
nnnnnnnnnn nnnnnnnnnn nnnnnnnnnn nnnnnnnnnn nnnnnnnnnn
>Cichlidae_Satanoperca_jurupari_1_1
ccagagagtt accttattca cggtggccgc accccaaata atgagatctc gtcaagcttg
tacctgttga ccatggatag tcgtggctgc aatcgtaaat taacactcct ctgtaaagag
aaagaactag tggcagaagt gccgggggcc cgatatggcc acacaatgac catggtccaa
agtcgtggga agacagcttg tgtgttgttt gggggtaggt cctacatgcc ttcaggagaa
aggaccaccg agagctggaa cagtgttgta gactgtccac ctcaggtctt cctatttgac
ctggagtttg gctgctgctc tgctcacact ttacctgagc ttactgatgg acagtctttc
cacttggccc ttgccagaga agactgtgtc tacttcattg gaggccactc actggcttca
gactcacgtc cacctcgtct gtttcgcctg cgtgtcgagc ttttgcaagg cagccccttg
ctttcctgtg aaaccttgga caatggctta tctatctcta gtgccatctt tacccgtaca
ggaccgg--- ctcatagata tatcatcttg ggcggatatc agtcagactc ccaaaagagg
atggagtgca ctgctgtgat tctggatgag aaaggggtcc actttgaccc tttagaagca
cccaattgga ccccagatat catccatagt cgtacttggt ttggtggcgg ttctggggag
ggaagcatcc tattagctgt gcctacagag ggaaggccgt cccaacagga tatgcattac
ttctaccagg tgaactttca aacagaggga gaga---cca aagaggaaga aagaaccctt
-ggctgcagc c--aggagtc aannnnnnnn nnnnnnnnnn nnnnnnnnnn nnnnnnnnnn
nnnnnnnnnn nnnnnnnnnn nnnnnnnnnn nnnnnnnnnn nnnnnnnnnn
>Cichlidae_Cleithracara_maronii_1_1
ccagagagtt accttatcca cggtggccgc accccaaata atgagatctc atcaagcttg
tacctgttga ccatggatag tggtggctgc aatcgtaaat taacactcct ctgtaaagag
aaagaactag tggcagaagt gccgggggcc cgatatggcc acacaatgac catggtccaa
agtcgtggaa agacagcttg tgtgttgttt gggggtaggt cttacatgcc ttcaggagaa
aggaccacag agagttggaa cagtgttgta gactgtccac ctcaggtgtt cctgtttgac
ctagagtttg gctgctgctc tgctcacact ttacctgagc ttagtgatgg tcagtctttc
catttggccc ttgccagaga agactgtgtc tactttattg gaggccactc actggcctca
gactcacgtc cacctcgtct ttttcgcctg cgcgttgacc ttttgcaagg cagccccttg
ctttcttgtg aaaccttaga caatggtttg tctatctcta gtgccatctt tacccgtacg
ggacccg--- cacatagata tatcatctta ggtggctatc agtcagactc ccaaaagagg
atggagtgca ctgctgtgat tctggatgag aaaggggtcc actttgagcc cttagaagca
cccacgtgga ccccagatat catccatagt cgcacttggt tcggtggcag ttctggggag
gtaagcatcc tgttagctgt gcctacagag ggaaggccat cccaacaaga tatacattac
tnctaccann nnnnnnnnnn nnnnnnnnnn nnnnnnnnnn nnnnnnnnnn nnnnnnnnnn
nnnnnnnnnn nnnnnnnnnn nnnnnnnnnn nnnnnnnnnn nnnnnnnnnn nnnnnnnnnn
nnnnnnnnnn nnnnnnnnnn nnnnnnnnnn nnnnnnnnnn nnnnnnnnnn
>Cichlidae_Trichromis_salvini_1_1
ccagagagtt accttatcca cggtggccgc accccaaata atgagatctc atcaagcttg
tacctgttga ccatggatag tcgtggctgc aatcgtaaat taacactcct ctgtaaagag
aaagaactag tggcagaagt gccgggagcc cgatatggcc acacaatgac catggtccaa
agtcgtggga agacagcttg tgtgttgttt gggggtaggt cctacatgcc ttcaggagaa
aggaccacag agagttggaa cagtgttgta gactgtccac ctcaggtgtt cctgtttgac
ctagagtttg gctgctgctc tgctcacact ttacctgagc ttagtgatgg acagtctttc
catttggccc ttgccagaga agactgtgtc tactttattg gaggccactc attggcctca
gacgcacgtc cacctcgtct gtttcgcctg cgtgttgagc ttttgcaagg cagccccttg
ctttcttgtg aaaccttaga caatggtttg tctatctcta gtgccatctt tacccgtacg
ggacccg--- ctcatagata tatcatctta ggtggctatc agtcagactc ccaaaagagg
atggagtgca ctgctttgat tctggatgag aaaggggtcc actttgagcc cttagaagca
cccacgtgga ccccagatat tatccatagt cgcacttggt ttggtggcag ttctggggag
ggaagcatcc tgttagctgt gcctacagag ggaaggccat cccagcaaga tatgcattac
ttctaccagg tgnnnnnnnn nnnnnnnnnn nnnnnnnnnn nnnnnnnnnn nnnnnnnnnn
nnnnnnnnnn nnnnnnnnnn nnnnnnnnnn nnnnnnnnnn nnnnnnnnnn nnnnnnnnnn
nnnnnnnnnn nnnnnnnnnn nnnnnnnnnn nnnnnnnnnn nnnnnnnnnn
>Cichlidae_Amphilophus_citrinellus_1_1
ccagagagtt accttatcca cggtggccgc accccaaata atgagatctc atcaagcttg
tacctgctga ccatggatag tcgtggctgc aatcgtaaat taacactcct ctgtaaagag
aaagaactag tggcagaagt gccgggggcc cgatatggcc acacaatgac catggtccaa
agtcgtggaa agacagcttg tgtgttgttt gggggtaggt cctacatgcc ttcaggagaa
aggaccacag agagctggaa cagtgttgta gactgtccac ctcaggtgtt cctgtttgac
ctagagtttg gctgctgctc tgctcacact ttacctgagc ttagtgatgg acagtctttc
catttggccc ttgccagaga agactgtgtc tactttattg gaggccactc actggcctca
gactcacgtc cacctcgtct ttttcgcctg cgcgttgagc ttttgcaagg cagccccttg
ctttcttgtg aaaccttaga caatggtttg tctatctcta gtgccatttt tacccgtacg
ggacccg--- cacatagata tatcatctta ggtggctatc agtcagactc ccaaaagagg
atggagtgca ctgctgtgat tctggatgag aaaggggtcc actttgagcc cttagaagca
cccacgtgga ccccagatat catccatagt cgcacttggt tcggtggcgg ttctggggag
ggaagcatcc tgttagctgt gcctacagag ggaaggccat cccaacaann nnnnnnnnnn
nnnnnnnnnn nnnnnnnnnn nnnnnnnnnn nnnnnnnnnn nnnnnnnnnn nnnnnnnnnn
nnnnnnnnnn nnnnnnnnnn nnnnnnnnnn nnnnnnnnnn nnnnnnnnnn nnnnnnnnnn
nnnnnnnnnn nnnnnnnnnn nnnnnnnnnn nnnnnnnnnn nnnnnnnnnn
>Cichlidae_Andinoacara_pulcher_1_1
ccagagagtt accttatcca cggtggccgc accccaaata atgagatctc atcaagcttg
tacctgttga ccatggatag tcgtggctgc aatcgtaaat taacactcct ctgtaaagag
aaagaattag tggaagaagt gccaggggcc cgatatggcc acacaatgac catggtccaa
agtcgtggga agacagcgtg tgtgttgttt gggggtaggt cctacatgcc atcaggagaa
aggaccacag agagctggaa cagtgttgta gactgtccac ctcaggtgtt cctgtttgac
ctagagtttg gctgctgctc tgcccacact ttacctgaac ttagtgatgg acagtctttc
catttggccc ttgccagaga agactgtgtc tactttattg gaggccattc attggcctca
gactcacgtc cacctcgtct gtttcgcctg cgtgttgagc tgttgcaagg cagccctttg
ctttcctgtg aaaccttaga caatggttta tctatctcta gtgccatctt tacccgtaca
ggacccg--- ctcatagata tatcatctta ggcggatatc agtcagactc ccaaaagagg
atggagtgca ctgctgtgat tctggatgag aaaggggtcc actttgagcc cttagaagca
cccaagtgga ccccagatat aatccacagt cgcacttggt ttggtggcag ttctggggag
ggaaacatcc atcatggtgt gcctacannn nnnnnnnnnn nnnnnnnnnn nnnnnnnnnn
nnnnnnnnnn nnnnnnnnnn nnnnnnnnnn nnnnnnnnnn nnnnnnnnnn nnnnnnnnnn
nnnnnnnnnn nnnnnnnnnn nnnnnnnnnn nnnnnnnnnn nnnnnnnnnn nnnnnnnnnn
nnnnnnnnnn nnnnnnnnnn nnnnnnnnnn nnnnnnnnnn nnnnnnnnnn
>Cichlidae_Mikrogeophagus_ramirezi_1_1
ccagagagtt acctgatcca cggtggccgc accccaaata atgagatctc gtcaagcttg
tacctgttga ccatggatag tcgtggctgc aatcgtaaat taacactcct ctgtaaagag
aaagaactag tggccgaagt gccgggggcc cgatatggcc acacaatgac catggtccaa
agtcgtggga agacagcttg tgtgttgttt gggggcaggt cctacatgcc ttcaggagaa
agaaccaccg agagctggaa cagtgttgta gactgtccac ctcaggtgtt cctgtttgac
ctggagtttg gctgctgctc tgctcacact ttacctgagc ttagtgatgg gcagtctttc
catttggccc ttgccagaga agactgtgtc tacttcattg gaggccactc actggcctct
gactcacgtc cacctcgtct gttttgcctg cgtgttgagc ttttgcaagg cagccccttg
ctttcctgtg aaaccttgga caatggttta tctatctcta gtgccatctg tacccgtaca
ggacccg--- ctcataaata tatcatctta ggcggatatc agtcagactc ccaaaagagg
atggactgcg ctgctgtgat tctggatgag aaaggggtcc actttgagcc cttagaagca
cccaagtgga ccccagatat catccatagt cgtacttggt ttggtggcag ttctggggag
ggaagcatcc tactagctgt gcctacggag ggaaggccat cccaacagga tatgcattac
ttctaccagg tgaactttca aacagaggaa gaca---cca aagaggaaga gagaaccctt
-ggctgcagc cnnnnnnnnn nnnnnnnnnn nnnnnnnnnn nnnnnnnnnn nnnnnnnnnn
nnnnnnnnnn nnnnnnnnnn nnnnnnnnnn nnnnnnnnnn nnnnnnnnnn
>Cichlidae_Geophagus_steindachneri_1_1
ccagagagtt accttatcca cggtggccgc accccaaata atgagatctc gtcaagcttg
tacctgttga ccatggatag tcgtggctgc aatcgtaaat taacactgct ctgtaaagag
aaagaattag tggctgaagt gccggggccc cgatatggcc acacaatgac catggtccaa
agtcgtggga agacagcttg tgtgttgttt gggggtaggt cctacatgcc ttcagaagaa
agaaccaccg agagctggaa cagtgttgtg gactgtccac ctcaggtgtt cctgtttgac
ctggagtttg gctgctgctc tgcttacact ttacctgagc ttagtgatgg acagtctttc
catttggccc ttgccagaga agactgtgtc tacttcattg gaggccactc actggcctca
gactcacgtc cacctcgtct gtttcgcctg cgcattgagc ttttgcaagg cagccccttg
ctttcctgtg aaaccctgga caatggttta tctatttcta gtgccatctt tacccgtaca
ggacccg--- ctcatagata catcatctta ggcggatatc agtcagactc ccaaaagagg
atggagtgca ctgctgtgac tctggatgag aaaggggtcc actttgagcc cttagaagca
cccaagtgga ccccagatat catccatagt cgtacttggt tcggtggcag ttctggggag
ggaagcatcc tactagctgt gcctacggag ggaaggccat cccaacagga tatgcattac
ttctaccagg tgagctttca aacagaggga gagt---cca aagaggaaga acgaaccctt
-ggctgcagc c--aggagtc aacagnnnnn nnnnnnnnnn nnnnnnnnnn nnnnnnnnnn
nnnnnnnnnn nnnnnnnnnn nnnnnnnnnn nnnnnnnnnn nnnnnnnnnn
>Cichlidae_Amphilophus_macracanthus_1_1
ccagagagtt accttatcca cggtggccgc accccaaata atgagatctc atcaagcttg
tacctgttga ccatggatag tcgtggctgc aatcgtaaat taacactcct ctgtaaagag
aaagaactag tggcagaagt gccgggggcc agatatggcc acacaatgac catggtccaa
agtcgtggga agacagcttg tgtgttgttt gggggtaggt cctacatgcc ttcaggagaa
aggaccacag agagttggaa cagtgttgta gactgtccac ctcaggtgtt cctgtttgac
ctagagtttg gctgctgctc tgctcacact ttacctgagc ttagtgatgg acagtctttc
catttggctc ttgccagaga agactgtgtc tactttattg gaggccactc attggcctca
gactcacgtc cacctcgtct gtttcgcctg cgcgttgagc ttttgcaagg cagccccttg
ctttcttgtg aaaccttaga caatggtttg tctatctcta gtgccatctt tacccgtacg
ggacccg--- ctcatagata tatcatctta ggtggctatc agtcagactc ccaaaagagg
atggagtgca ctgctgtgat tctggatgag aaaggggtcc actttgagcc cttagaagca
cccaagtgga ccccagatat catccatagt cgcacttggt tcggtggcag ttctggggag
ggaagcatcc tgttagctgt gcctacagag ggaaggccat cccaacaaga tatgcattac
ttctaccagg tgaacttcca annnnnnnnn nnnnnnnnnn nnnnnnnnnn nnnnnnnnnn
nnnnnnnnnn nnnnnnnnnn nnnnnnnnnn nnnnnnnnnn nnnnnnnnnn nnnnnnnnnn
nnnnnnnnnn nnnnnnnnnn nnnnnnnnnn nnnnnnnnnn nnnnnnnnnn
>Cichlidae_Amphilophus_trimaculatus_1_1
ccagagagtt accttatcca cggtggccgc accccaaata atgagatctc atcaagcttg
tacctgctga ccatggatag tcgtggctgc aatcgtaaat taacactcct ctgtaaagag
aaagaactag tggcagaagt gccgggggcc cgatatggcc acacaatgac catggtccaa
agtcgtggaa agacagcttg tgtgttgttt gggggtaggt cctacatgcc ttcaggagaa
aggaccacag agagctggaa cagtgttgta gactgtccac ctcaggtgtt cctgtttgac
ctagagtttg gctgctgctc tgctcacact ttacctgagc ttagtgatgg acagtctttc
catttggccc ttgccagaga agactgtgtc tactttattg gaggccactc actggcctca
gactcacgtc cacctcgtct ttttcgcctg cgcgttgagc ttttgcaagg cagccccttg
ctttcttgtg aaaccttaga caatggtttg tctatctcta gtgccatctt tacccgtacg
ggacccg--- cacatagata tatcatctta ggtggctatc agtcagactc ccaaaagagg
atggagtgca ctgctgtgat tctggatgag aaaggggtcc actttgagcc cttagaagca
cccatgtgga ccccagatat catccatagt cgcacttggt tcggtggcgg ttctggggag
ggaagcatcc tgttagctgt gcctacagag ggaaggccat cccaacaaga tatgcattac
ttctaccagg tgaacttcca aacagaggga gaga---cnn nnnnnnnnnn nnnnnnnnnn
nnnnnnnnnn nnnnnnnnnn nnnnnnnnnn nnnnnnnnnn nnnnnnnnnn nnnnnnnnnn
nnnnnnnnnn nnnnnnnnnn nnnnnnnnnn nnnnnnnnnn nnnnnnnnnn
>Cichlidae_Crenicichla_sveni_1_1
ccagagagtt accttatcca cggtggccgc accccaaata atgagatctc gtcaagcttg
tacctgttga ccatggatag tcgtggctgc aatcgtaaat taacactcct ctgtaaagag
aaagaactag tggcagaagt gccgggggcc cgatatggcc acacaatgac catggttcaa
agtcgtggga agacagcttg tgtgttgttt gggggtaggt cctacatgcc ttcaggagaa
aggaccaccg agagctggaa cagtgttgta gactgtccac ctcaggtgtt tctgtttgat
ctggagtttg gctgctgctc tgctcacact ttacctgagc ttagcgatgg acagtccttc
catttggccc ttgccagaga agactgtgtc tacttcattg gaggccactc actggcctca
gactcacgtc cacctcgtct gtttcgcctg cgtgttgagc ttttgcaagg cagccccttg
ctttcctgtg aaaccttgga caatggttta tctatctcta gtgccatctt tacccgtaca
ggacccg--- ctcatagata tatcatctta ggcggatatc agtcagactc ccaaaagagg
atggagtgca ctgctgtgat tctggatgag aaaggggtcc actttgagcc cttagaagca
cccaagtgga ccccagatat catccatagt cgtacttggt tcggtggcag ttctggggag
ggaatcatcc tactagctgt gcccacagag ggaaggccat cccaacagga tatgcattac
ttctaccagg taaaccttca aacagaggga gaga---cca aagaggaaga aagaaccctt
-ggctgcagc c--aggagtc aacagatatg annnnnnnnn nnnnnnnnnn nnnnnnnnnn
nnnnnnnnnn nnnnnnnnnn nnnnnnnnnn nnnnnnnnnn nnnnnnnnnn
>Cichlidae_Tahuantinsuyoa_macantzatza_1_1
ccagagagct accttatcca cggtggccgc accccaaata atgagatctc gtcaagcttg
tacctgttga ccatggatag tcgtggctgc aatcgtaaat taacactcct ctgtaaagag
aaagaactag tggcagaagt gccaggggcc cgatatggcc acacaatgac catggtccaa
agtcgtggga agacagcttg tgtgttgttt gggggtaggt cctacatgcc atcaggagaa
aggaccacag agagctggaa cagtgttgta gactgtccac ctcaggtgtt cctgtttgac
ctagagtttg gctgctgctc tgctcacact ttacctgagc ttagtgatgg acagtctttc
catttggccc ttgccagaga agactgtgtc tactttattg gaggccactc attggcctca
gactcacgtc cacctcgtct gtttcgcctg cgtgttgagc ttttgcaagg cagccctttg
ctttcctgtg aaaccttaga caatggttta tctatctcga gtgccatctt tacccgtaca
ggacccg--- ctcatagata tatcatctta ggcggatatc agtcagactc ccaaaagagg
atggagtgca ctgctgtgat tctggatgag aaaggggtcc actttgagcc cttcgaagca
cccaattgga ccccagatat catccacagt cgtacttggt tcggtggcag ttctggggag
ggaagcatcc tactagctgt gcctacagag ggaaggccat cccaacaaga tatgcattac
ttttatcagg tgaacttcca aacagaggnn nnnnnnnnnn nnnnnnnnnn nnnnnnnnnn
nnnnnnnnnn nnnnnnnnnn nnnnnnnnnn nnnnnnnnnn nnnnnnnnnn nnnnnnnnnn
nnnnnnnnnn nnnnnnnnnn nnnnnnnnnn nnnnnnnnnn nnnnnnnnnn
>Cichlidae_Mayaheros_urophthalmus_1_1
ccagagagtt accttatcca cggtggccgc accccaaata atgagatctc atcaagcttg
tacctgttga ccatggatag tcgtggctgc aatcgtaaat taacactcct ctgtaaagag
aaagaactag tggcagaagt gccgggggcc cgatatggcc acacaatgac catggttcaa
agtcgtggga agacagcttg tgtgttgttt gggggtaggt cctacatgcc ttcaggagaa
aggaccacag agagttggaa cagtgttgta gactgtccac ctcaggtgtt cctgtttgac
ctagagtttg gctgctgctc tgctcacact ttacctgagc ttagtgatgg acagtctttc
catttggccc ttgccagaga agactgtgtc tactttattg gaggccactc attggcctca
gatgcacgtc cacctcgtct gttttgcctg cgcattgagc ttttgcaagg cagccccttg
ctttcttgtg aaaccttaga caatggtttg tctatctcta gtgccatctt tacccgtacg
ggacccg--- ctcatagata tatcatctta ggtggctatc agtcagactc ccaaaagagg
atggagtgca ctgctgtgat tctggatgag aaaggggtcc actttgagcc cttagaagca
cccacgtgga ccccagatat tatccatagt cgcacttggt ttggtggtag ttctggggag
ggaagcatcc tgttagctgt gcctacagag ggaaggccat cccaacaaga tatgcattac
ttctaccagg tgaactnnnn nnnnnnnnnn nnnnnnnnnn nnnnnnnnnn nnnnnnnnnn
nnnnnnnnnn nnnnnnnnnn nnnnnnnnnn nnnnnnnnnn nnnnnnnnnn nnnnnnnnnn
nnnnnnnnnn nnnnnnnnnn nnnnnnnnnn nnnnnnnnnn nnnnnnnnnn
>Cichlidae_Trichromis_salvini_2_1
ccagagagtt accttatcca cggtggccgc accccaaata atgagatctc atcaagcttg
tacctgttga ccatggatag tcgtggctgc aatcgtaaat taacactcct ctgtaaagag
aaagaactag tggcagaagt gccgggagcc cgatatggcc acacaatgac catggtccaa
agtcgtggga agacagcttg tgtgttgttt gggggtaggt cctacatgcc ttcaggagaa
aggaccacag agagttggaa cagtgttgta gactgtccac ctcaggtgtt cctgtttgac
ctagagtttg gctgctgctc tgctcacact ttacctgagc ttagtgatgg acagtctttc
catttggccc ttgccagaga agactgtgtc tactttattg gaggccactc attggcctca
gacgcacgtc cacctcgtct gtttcgcctg cgtgttgagc ttttgcaagg cagccccttg
ctttcttgtg aaaccttaga caatggtttg tctatctcta gtgccatctt tacccgtacg
ggacccg--- ctcatagata tatcatctta ggtggctatc agtcagactc ccaaaagagg
atggagtgca ctgctttgat tctggatgag aaaggggtcc actttgagcc cttagaagca
cccacgtgga ccccagatat tatccatagt cgcacttggt ttggtggcag ttctggggag
ggaagcatcc tgttagctgt gcctacagag ggaaggccat cccagcaaga tatgcattac
ttctaccagg tgannnnnnn nnnnnnnnnn nnnnnnnnnn nnnnnnnnnn nnnnnnnnnn
nnnnnnnnnn nnnnnnnnnn nnnnnnnnnn nnnnnnnnnn nnnnnnnnnn nnnnnnnnnn
nnnnnnnnnn nnnnnnnnnn nnnnnnnnnn nnnnnnnnnn nnnnnnnnnn
>Cichlidae_Amphilophus_lyonsi_1_1
ccagagagtt accttatcca cggtggccgc accccaaata atgagatctc atcaagcttg
tacctgctga ccatggatag tcgtggctgc aatcgtaaat taacactcct ctgtaaagag
aaagaactag tggcagaagt gccgggggcc cgatatggcc acacaatgac catggtccaa
agtcgtggaa agacagcttg tgtgttgttt gggggtaggt cctacatgcc ttcaggagaa
aggaccacag agagctggaa cagtgttgta gactgtccac ctcaggtgtt cctgtttgac
ctagagtttg gctgctgctc tgctcacact ttacctgagc ttagtgatgg acagtctttc
catttggccc ttgccagaga agactgtgtc tactttattg gaggccactc actggcctca
gactcacgtc cacctcgtct ttttcgcctg cgcgttgagc ttttgcaagg cagccccttg
ctttcttgtg aaaccttaga caatggtttg tctatctcta gtgccatctt tacccgtacg
ggacccg--- caaatagata tatcatctta ggtggctatc agtcagactc ccaaaagagg
atggagtgca ctgctgtgat tctggatgag aaaggggtcc actttgagcc cttagaagca
cccatgtgga ccccagatat catccatagt cgcacttggt tcggtggcgg ttctggggag
ggaagcatcc tgttagctgt gcctacagag ggaaggccat cccaacaaga tatgcattac
ttctaccagg tgaacttcca aacagaggga gaga---caa nnnnnnnnnn nnnnnnnnnn
nnnnnnnnnn nnnnnnnnnn nnnnnnnnnn nnnnnnnnnn nnnnnnnnnn nnnnnnnnnn
nnnnnnnnnn nnnnnnnnnn nnnnnnnnnn nnnnnnnnnn nnnnnnnnnn
>Cichlidae_Cichlasoma_dimerus_1_1
ccagagagtt accttatcca cggtggccgc accccaaata atgagatctc atcgagcttg
tatctgttga ccatggatag tcgtggctgc aatcgtaaat taacgctcct ctgtaaagag
aaagaactag tggcagaagt gccgggggcc cgatatggcc acacaatgac catggtccaa
agccgtggga agacagcttg tgtgttgttt gggggtcggt cctacatgcc ttcaggagaa
aggaccacag agagctggaa cagtgttgta gactgtccac ctcaggtgtt cctgtttgac
ctagagtttg gctgctgctc tgctcacact ttacctgagc ttagtgatgg acagtctttc
catttggccc ttgccagaga agactgtgtc tactttattg gaggccactc attggcctca
gactcacgtc cacctcgtct gtttcgcctg cgtgttgagc ttttgcaagg cagccccttg
ctttcctgtg aaaccttaga caatggttta tctatctcta gtgccatctt tacccgtaca
ggacccg--- ctcatagata tatcatctta ggcggatatc aggcagactc ccaaaagagg
atggagtgca cttctgtgat tctggatgag aaaggggtcc actttgagcc cttagaagca
cccaagtgga ccccagatat catccatagt cgcacttggt tcggnggcag ttctnnnnnn
nnnnnnnnnn nnnnnnnnnn nnnnnnnnnn nnnnnnnnnn nnnnnnnnnn nnnnnnnnnn
nnnnnnnnnn nnnnnnnnnn nnnnnnnnnn nnnnnnnnnn nnnnnnnnnn nnnnnnnnnn
nnnnnnnnnn nnnnnnnnnn nnnnnnnnnn nnnnnnnnnn nnnnnnnnnn nnnnnnnnnn
nnnnnnnnnn nnnnnnnnnn nnnnnnnnnn nnnnnnnnnn nnnnnnnnnn
>Cichlidae_Geophagus_brasiliensis_1_1
ccagagagtt accttatcca cggtggccgc accccaaata atgagatctc gtcaagcttg
tacctgttga ccatggatag ccgtggctgc aatcgtaaat taacactcct ctgtaaagag
aaagaactag tggccgaagt gccgggggcc cgatatggcc acacaatgac catggtgcaa
agtcgtggga agacagcttg tgtgttgttt gggggtaggt cctacatgcc ttcaggagaa
agaaccacag agagctggaa cagtgttgta gactgtccac ctcaggtgtt cctgtttgac
ctggagtttg gctgctgctc tgctcacact ttacctgagc ttagtgatgg acagtctttc
catctggccc ttgccagaga agactgtgtc tacttcattg gaggccactc actggcctca
gactcacgtc cacctcgtct gtttcgcctg cgtgttgagc ttttgcaagg cagccccttg
ctttcctgtg aaaccttgga caatggttta tctatctcta gtgccatctt tacccgtaca
ggacccg--- ctcatagata tatcatctta ggcggatatc agtcagactc ccaaaagaga
atggagtgca ctgctgtgat tctagatgag aaaggggtcc actttgaacc cttagaagca
cccaagtgga ccccagatat aatccatagt cgtacttggt tcggtggcag ttctggggag
ggaagcatcc tactagctgt gcctacggag ggaaggccat cccaacaaga tatgcattac
ttctaccagg tgaactttca aacagaggga gaga---cca aagaggaaga aagaaccctt
-ggctgcagc c--aggagtc aacagattat gannnnnnnn nnnnnnnnnn nnnnnnnnnn
nnnnnnnnnn nnnnnnnnnn nnnnnnnnnn nnnnnnnnnn nnnnnnnnnn
>Cichlidae_Gymnogeophagus_balzanii_1_1
ccagagagtt accttatcca tggtggccgc accccaaata atgagatctc atcaagcttg
tacctgctga ccatggatag tcgtggctgc aatcgtaaat taacactgct ctgtaaagag
aaagaactgg tgggcgaagt gccgggtccc cgatacggtc acacaatgac catggtccaa
agtcgtggga agacagcttg tgtgttgttt ggtggtaggt cctacatgcc ttcagaagaa
agaaccaccg agagctggaa cagtgttgta gactgtccac ctcaggtgtt cctgtttgac
ctggagtttg gctgctgctc agctcacact ttacctgagc tttgtgatgg acagtctttc
catttggccc ttgccagaga agacagtgtc tacttcattg gaggccattc actggcctca
gactcacgtc cacctcgtct gtttcgcctg cgtgttgagc ttttgcaagg cagccccttg
ctttcctgtg aaaccttgga caatggttta tctatctcta gtgccatctt tacccgtaca
ggacccg--- ctcatagata tatcatctta ggcggatatc agtcagactc ccaaaagagg
atggagtgca ctgctgtgat tctggatgag aaaggggtcc actttgagcc cttagaagca
cccaagtgga ccccagatat catccatagt cgtacttggt tcggtggtag ttctggggaa
ggaggcatcc tactagctgt gcctacggag ggaaggccat cccaacagga tatgcattac
ttctaccagg tgaactttca aacagaggga gagt---ccg gagaggaaga aagaaccctt
-agctgcagc c--aggagtc annnnnnnnn nnnnnnnnnn nnnnnnnnnn nnnnnnnnnn
nnnnnnnnnn nnnnnnnnnn nnnnnnnnnn nnnnnnnnnn nnnnnnnnnn
>Poeciliidae_Poecilia_caucana_1_1
ccagagagtt atctcatcca tggaggccgc acccctaaca acgagatctc atcgagcttg
tacctgctta ctttggatag tcgaggttgc aatcgcaaac taacgctcaa gtgcaaagag
aaagagctgg tgggggaagt gccaggggcc cgatatggcc atgcaatgag cantgtgcaa
agccgcggga agacagcctg tgtgatgttt gggggcaggt cctacatgcc tgcaggagag
cggaccacag aaagatggaa cagtgttgtt gactgtcctc ctcaggtttt cctctttgat
cttgagtttg ggtgctcctc ggctcacact ttgcctgagc tcagtgaggg acagtccttt
cacgtagcta ttgccagaga ggacagcgtg tacttttttg gcggccattc tatcacctct
gactcacgtc ctcctcgtct gttccgcctt cgtgtggaac tcctgcaggg aagccctttg
ctttcctgcg agaccctaga ctttggcttg tccatctcta gtgccctcgt tacacgcacg
ggtcctg--- gtcataaata tattgtgtta ggcggatacc agtctgactc ccaaaagaga
atggagtgca acacggtcat tctggatgag aaggggatcc acattgagca cctagaacct
cccaagtgga ctcaagatat catccatagt cgcacgtggt ttggaggcag cgctggagac
ggctgcatcc tgttggctgt tcccaccgaa gggaggccat cccagcctga cgtgcattac
ttctatcatg tcagcttcca acaagacaag gaat---cca acgaggaaga agggacccag
-gcatgcagc c--aagagtc aacagattac gacaactcca ctccgcttga ggactttgag
gagcnnnact ttggtcgtga gccannnga- --gctggaaa aca---gcag
>Cichlidae_Aequidens_tetramerus_1_1
ccagagagtt accttatcca cggtggccgc accccaaata atgagatctc atcgagcttg
tacctgttga ccatggatag tcgtggctgc aatcgtaaat taacactcct ctgtaaagag
aaagaactag tggcggaagt gccgggggcc cgatatggcc acacaatgac catggtccaa
agtcgtggga agacagcttg tgtgttgttt gggggtcggt cctacatgcc ttcaggagaa
aggaccacag agagctggaa cagtgttgta gactgtccac ctcaggtgtt cctgtttgac
ctagagtttg gctgctgctc tgctcacact ttacctgagc ttagtgatgg acagtctttc
catttggccc ttgccagaga agactgtgtc tactttattg gaggccactc attggcctca
gactcacgtc cgcctcgtct gtttcgcctg cgtgttgagc ttttgcaagg cagccccttg
ctttcctgtg aaaccttaga caatggttta tctatctcta gtgccatctt tacccgtaca
ggacccg--- ctcatagata tatcatctta ggcggatatc agccagactc ccaaaagagg
atggagtgca ctgctgtgat tctggatgag aaaggggtcc actttgagcc cttagaagca
cccaagtgga ccccagatat catccatagt cgcacttggt tcggtggcag ttctggggag
ggaaacatcc tactagctgt gcctacagag ggaaggccat cccaacaaga tatgcattac
ttctatcnnn nnnnnnnnnn nnnnnnnnnn nnnnnnnnnn nnnnnnnnnn nnnnnnnnnn
nnnnnnnnnn nnnnnnnnnn nnnnnnnnnn nnnnnnnnnn nnnnnnnnnn nnnnnnnnnn
nnnnnnnnnn nnnnnnnnnn nnnnnnnnnn nnnnnnnnnn nnnnnnnnnn
>Cichlidae_Andinoacara_coeruleopunctatus_1_1
ccagagagtt accttatcca cggtggccgc accccaaata atgagatctc atcaagcttg
tacctgttga ccatggatag tcgtggctgc aatcgtaaat taacactcct ttgtaaagag
aaagaattag tggcagaagt gccaggggcc cgatatggcc acacaatgac catggtccaa
agtcgtggga agacagcgtg tgtgttgttt gggggtaggt cctacatgcc atcaggagaa
aggaccacag agagctggaa cagtgttgta gactgtccac ctcaggtgtt cctgtttgac
ctagagtttg gctgctgctc tgcccacact ttacctgaac ttagtgatgg acagtctttc
catttggccc tttccagaga agactgtgtc tactttattg gaggccactc gttggcctca
gactcacgtc cacctcgtct gtttcgcctg cgtgttgagc tgttgcaagg cagccctttg
ctttcctgtg aaaccttaga caatggttta tctatctcta gtgccatctt tacccgtaca
ggacccg--- ctcatagata tatcatctta ggcggatatc agtcagactc ccaaaagagg
atggagtgca ctgctgtgat tctggatgag aaaggggtcc attttgagcc cttagaagcg
cccaagtgga nnnnnnnnnn nnnnnnnnnn nnnnnnnnnn nnnnnnnnnn nnnnnnnnnn
nnnnnnnnnn nnnnnnnnnn nnnnnnnnnn nnnnnnnnnn nnnnnnnnnn nnnnnnnnnn
nnnnnnnnnn nnnnnnnnnn nnnnnnnnnn nnnnnnnnnn nnnnnnnnnn nnnnnnnnnn
nnnnnnnnnn nnnnnnnnnn nnnnnnnnnn nnnnnnnnnn nnnnnnnnnn nnnnnnnnnn
nnnnnnnnnn nnnnnnnnnn nnnnnnnnnn nnnnnnnnnn nnnnnnnnnn
>Cichlidae_Chiapaheros_grammodes_1_1
ccagagagtt accttatcca cggtggccgc accccaaata atgagatctc atcaagcttg
tacctgttgt ccatggatag tcgtggctgc aatcgtaaat taacactcct ctgtaaagag
aaagaactag tggcagaagt gccaggggcc cgatatggcc acacaatgac catggtccaa
agtcgtggga agacagcttg tgtgttgttt gggggtaggt cctacatgcc ttcaggagaa
aggaccacag agagttggaa cagtgttgta gactgtccac ctcaggtgtt cctgtttgac
ctagagtttg gctgctgctc tgctcacact ttacctgagc ttagtgatgg acagtctttc
catttggccc ttgccagaga agactgtgtc tactttattg gaggccactc actggcctca
gacgcacgtc cacctcgtct gtttcgcctg cgtgttgagc ttttgcaagg cagccccttg
ctttcttgtg aaaccttaga caatggtttg tctatctcta gtgccatctt tacccgtacg
ggacccg--- ctcatagata tatcatctta ggtggctatc agtcagactc ccaaaagagg
atggagtgca ctgctgtgat tctggatgag aaaggggtcc actttgagcc cttagaagca
cccacgtgga ccccagatat tatccatagt cgcacttggt ttggtggcag ttctggggag
ggaagcatcc tgtttgctgt gcctacagag ggaaggccat cccaacaaga tatgcattac
ttctatcagg tganctcnca annnnnnnnn nnnnnnnnnn nnnnnnnnnn nnnnnnnnnn
nnnnnnnnnn nnnnnnnnnn nnnnnnnnnn nnnnnnnnnn nnnnnnnnnn nnnnnnnnnn
nnnnnnnnnn nnnnnnnnnn nnnnnnnnnn nnnnnnnnnn nnnnnnnnnn
>Cichlidae_Cichla_intermedia_1_1
ccagagagtt accttatcca cggtggccgc accccaaata atgagatatc atcaagcttg
tacctgttga ccatggatag tcgtggctgc aatcgtaaat taacactcct ctgtaaagag
aaagaactag tggcagaagt gccgggggcc cgatatggcc acacaatgac catggtccaa
agtcgtggga agacagcttg cgtgttgttt ggcggtaggt cctatatgcc ttcaggagaa
aggaccacag agagctggaa cagtgttgta gactgtccac ctcaggtgtt cctgtttgac
ctggagtttg gctgctgctc tgctcacact atacctgagc ttagtgatgg acagtctttc
catttggccc ttgccagaga agactgcgtc tacttcattg gaggccactc actggcctct
gactcacgtc cacctcgtct gtttcgcctg cgtgttgagc ttttgcaagg cagccccttg
ctttcctgtg aaaccctaga caatggttta tctatctcta gtgccatctt tacccgtaca
ggacccg--- ctcatagata tatcatccta ggcggatatc agtcagactc ccaaaagagg
atggagtgca ctgctgtgat tctggatgag aaaggggtcc actttgagcc cttagaagca
cccaagtgga ccccagatat catccatagt cgtacttggt tcggtggcag ttctggggag
ggaagcatcc tactagctgt gcccacagag ggaaggccat cccaacaaga tatgcattac
ttctaccagg tgaactttca aacagaggga gaga---aca aagaggaaga aagaactctt
-ggctgcagc c--aagagtc aacagnnnnn nnnnnnnnnn nnnnnnnnnn nnnnnnnnnn
nnnnnnnnnn nnnnnnnnnn nnnnnnnnnn nnnnnnnnnn nnnnnnnnnn
>Cichlidae_Cichla_orinocensis_1_1
ccagagagtt accttatcca cggtggccgc accccaaata atgagatctc atcaagcttg
tacctgttga ccatggatag tcgtggctgc aatcgtaaat taacactcct ctgtaaagag
aaagaactag tggcagaagt gccgggggcc cgatatggcc acacaatgac catggtccaa
agtcgtggga agacagcttg tgtgttgttt ggcggtaggt cctatatgcc ttcaggagaa
aggaccacag agagctggaa cagtgttgta gactgtccac ctcaggtgtt cctgtttgac
ctggagtttg gctgctgctc tgctcacact ttacctgagc ttagtgatgg acagtctttc
catttggccc ttgccagaga agactgcgtc tacttcattg gaggccactc actggcctct
gactcacgtc cacctcgtct gtttcgcctg cgtgttgagc ttttgcaagg cagccccttg
ctttcctgtg aaaccctaga caatggttta tctatctcta gtgccatctt tacccgtaca
ggacccg--- ctcatagata tatcatccta ggcggatatc agtcagactc ccaaaagagg
atggagtgca ctgctgtgat tctggatgag aaaggggtcc actttgagcc cttagaagca
cccaagtgga ccccagatat catccatagt cgtacttggt tcggtggcag ttctggggag
ggaagcatcc tactagctgt gcccacagag ggaaggccat cccaacaaga tatgcattac
ttctaccagg tgaactttca aacagaggga gaga---aca aagaggaaga aagaactctt
-ggctgcagc c--aagagtc aacagnnnnn nnnnnnnnnn nnnnnnnnnn nnnnnnnnnn
nnnnnnnnnn nnnnnnnnnn nnnnnnnnnn nnnnnnnnnn nnnnnnnnnn
>Cichlidae_Laetacara_thayeri_1_1
ccagagagtt accttatcca cggtggccgc actccaaata atgaaatctc ctcaagcttg
tacctgttga ccatggatag tcgtggctgc aatcgtaaat taacactcct ctgtaaagag
aaagaactag tggcagaagt gccgggggcc cgatatggcc acacaatgac catggtccag
agtcgtggga agacagcttg tgtgttgttt gggggtaggt cctacatgcc ttcaggagag
aggaccacag agagctggaa cagtgttgta gactgtccac ctcaggtgtt cctgtttgat
ctagagtttg gctgctgctc tgctcacact ttacctgagc tgagtgatgg acagtctttc
catttggccc ttgccagaga agactgtgtc tactttattg gaggccactc attggcctca
gactcacgtc cacctcgtct gttttgcctc cgtgttgagc ttttgcaagg cagccccttg
ctttcctgtg aaaccttaga caatggtcta tctatctcta gtgccatctt tacccgtaca
ggaccca--- ctcatagata catcatcttg ggcggatatc agtcagactc ccaaaagagg
atagagtgca ctgctgtgat tctggatgag aaaggggtcc actttgagcc attagaagca
cccaagtgga ccccagatat catccatagt cgcacttggt tcggtggcag ttctggggag
ggaagcatcc tactagctgt gcctacagag ggaaggccat cccaacaaga tatgcattac
ttctatctgg tgnnnnnnnn nnnnnnnnnn nnnnnnnnnn nnnnnnnnnn nnnnnnnnnn
nnnnnnnnnn nnnnnnnnnn nnnnnnnnnn nnnnnnnnnn nnnnnnnnnn nnnnnnnnnn
nnnnnnnnnn nnnnnnnnnn nnnnnnnnnn nnnnnnnnnn nnnnnnnnnn
>Cichlidae_Nannacara_taenia_1_1
ccagagagtt acctaatcca cggtggtcgc accccaaata atgagatctc atcaagcttg
tacctgttga ccatggatag tcgtggctgc aatcgtaaat taacgctcct ctgtaaagag
aaagaactag tggcagaagt gccaggggcc cgatatggcc acacaatgac catggttcaa
agtcgtggga agacagcttg tgtgttgttt gggggtaggt cctacatgcc ttcaggagaa
aggaccacag agagctggaa cagtgttgta gactgtccac ctcaggtttt cctgtttgac
ctagagtttg gctgctgctc tgctcacact ttacctgagc ttagtgatgg acagtctttc
catttggccc ttgccagaga agactgtgtc tactttattg gaggccactc attggcctca
gactcacgtc cacctcgtct gtttcgcctg cgtgttgagc ttttgcaagg cagccctttg
ctttcctgtg aaaccttaga caacggtcta tctatctcta gtgccatctt tacccgtaca
ggacccg--- ctcatagata tatcatctta ggcggatatc agtcagactc ccaaaagagg
atggagtgca ctgctgtgat tctggatgag aaaggggtcc actttgagcc cttagaagca
cccacgtgga ccccagatat catacatagt cgcacttggt tcggtggcag ttctggggag
ggaagcatcc tactaggtgt gcctacagag ggaaggccat cccaacaaga tatgcattac
ttctatcagg tgaactccan nnnnnnnnnn nnnnnnnnnn nnnnnnnnnn nnnnnnnnnn
nnnnnnnnnn nnnnnnnnnn nnnnnnnnnn nnnnnnnnnn nnnnnnnnnn nnnnnnnnnn
nnnnnnnnnn nnnnnnnnnn nnnnnnnnnn nnnnnnnnnn nnnnnnnnnn
>Cichlidae_Satanoperca_daemon_1_1
ccagagagtt accttattca cggtggccgc accccaaata atgagatctc gtcaagcttg
tacctgttga ccatggatag tcgtggctgc aatcgtaaat taacactcct ctgtaaagag
aaagaactag tggcagaagt gccgggggcc cgatatggcc acacaatgac catggtccaa
agtcgtggga agacagcttg tgtgttgttt gggggtaggt cctacatgcc ttcaggagaa
aggaccaccg agagctggaa cagtgttgta gactgtccac ctcaggtgtt cctatttgac
ctggagtttg gctgctgctc tgctcacact ttacctgagc ttactgatgg acagtctttc
cacttggccc ttgccagaga aaactgtgtc tacttcattg gaggccactc actggcctca
gactcacgtc cacctcgtct gtttcgcctg cgtgttgaac ttttgcaagg cagccccttg
ctttcctgtg aaaccttaga caatggttta tctatctcta gtgccatctt tacccgtaca
ggaccgg--- ctcatagata tatcatctta ggcggatatc agtcagactc ccaaaagagg
atggagtgca ctgctgtgat tctggatgag aaaggggtcc actttgagcc tttagaagca
cccagttgga ccccagatat catccatagt cgtacttggt ttggtggcag ttctggggag
ggaagcatcc tattaggtgt gcctacagag ggaaggccat cccaacagga tatgcattac
ttctaccagg tgaactttca aacagaggga gaga---cca aagaggaaga aagaaccctt
-ggttgcagc c--aggagtc aannnnnnnn nnnnnnnnnn nnnnnnnnnn nnnnnnnnnn
nnnnnnnnnn nnnnnnnnnn nnnnnnnnnn nnnnnnnnnn nnnnnnnnnn
>Cichlidae_Satanoperca_leucosticta_1_1
ccagagagtt accttattca cggtggccgc accccaaata atgagatctc gtcaagcttg
tacctgttga ccatggatag tcgtggctgc aatcgtaaat taacactcct ctgtaaagag
aaagaactag tggcagaagt gccgggggcc cgatatggcc acacaatgac catggtccaa
agtcgtggga agacagcttg tgtgttgttt gggggtaggt cctacatgcc ttcaggagaa
aggactaccg agagctggaa cagtgttgta gactgtccac ctcaggtctt cctatttgac
ctggagtttg gctgctgctc tgctcacact ttacctgagc ttactgatgg acagtctttc
cacttggccc ttgccagaga agactgtgtc tacttcattg gaggccactc actggcctca
gactcacgtc cacctcgtct gtttcgcctg cgtgtcgagc ttttgcaagg cagccccttg
ctttcctgtg aaaccttgga caatggctta tctatctcta gtgccatctt tacccgtaca
ggaccgg--- ctcatagata tatcatcttg ggcggatatc agtcagactc ccaaaagagg
atggagtgca ctgctgtgat tctggatgag aaaggggtcc actttgaccc tttagaagca
cccaattgga ccccagatat catccatagt cgtacttggt ttggtggcag ttctggggag
ggaagcatcc tattagctgt gcctacagag ggaaggccgt cccaacagga tatgcattac
ttctaccagg tgaacnnnnn nnnnnnnnnn nnnnnnnnnn nnnnnnnnnn nnnnnnnnnn
nnnnnnnnnn nnnnnnnnnn nnnnnnnnnn nnnnnnnnnn nnnnnnnnnn nnnnnnnnnn
nnnnnnnnnn nnnnnnnnnn nnnnnnnnnn nnnnnnnnnn nnnnnnnnnn
>Loricariidae_Baryancistrus_demantoides_1_1
nnnnnnnnnn nnnnnnnnnn nnnnnnnnnn nnnnnnnnnn nnnnnnnnnn nnnnngcctt
tatatactta cagttgacag tcgtggatgc aatcgaaaag taaccctgaa atgccaggag
aaagagttgg taggtgagcc tccagggccc cgttatggtc acaccattag tgtagtccac
agcagaggga aaactgccta tgttcttttt ggtggcagat cctacatacc acctgctgag
agaacctctg agaattggaa cagtgtggtg gactgtctgc ctcaggtata cctcattgat
caagagtttg gctgtagttc agcacacttt cttcctgagc tcacggatgg ccagtcattc
cacctggcac tggcacgaga gaattgtgtc tacttccttg gaggccacat tgcatcaact
gactgccgac cgcctcgtct attccgacta cgcgtagagc ttctcttagg cagtccgttg
ctctcctgtg atatctttaa tgatggtcta gccatcacaa gtgccattgt aactccctta
ggctctg--- ctcatgagta cattatcatt ggtggatatc agtcagattc ccagaagcga
atgcagtgca cctacgttac actggatgat gatggtatac acatggagcc ccgagatgca
cctgagtgga atactgaaat cagtcaaagc cgcacctggt ttggtggaag cctggaaaag
ggcagcacac tgctggctgt accctcaggg acaaatccag cacctccaga tggctattac
ttctaccaag taacctttca gcaggaggga aa-------- -tgaagagga accaacccag
-acatgcagt c--aagaatc cactgaattt gaggattcag ctcccttaga ggattcagaa
gagctnnnnn nnnnnnnnnn nnnnnnnnnn nnnnnnnnnn nnnnnnnnnn
>Loricariidae_Peckoltia_sabaji_1_1
nnnnnnnnnn nnnnnnnnnn nnnnnnnnnn nnncccaaca atgaattgtc tgcaagcctt
tatatactta cggttgaaag tcgtggatgc aatcgaaaag taaccctgag atgccaggag
aaagagttgg taggtgagcc tccagggccc cgttatggtc acactattag tgtagtccac
agcagaggga aaactgccta tgttcttttt ggtggcagat cctacatacc gcctgctgag
agaacctctg agaattggaa cagtgtggtg gactgtttgc ctcaggtata cctcattgat
caagagtttg gctgttgttc agcacacttt cttcctgagc tcacggatgg ccagtcattc
cacctggcac tggcacgaga gaattgtgtc tacttccttg gaggccacat tgcatcaact
gactgccgac cgcctcgtct attccggcta cgcgtagagc ttctcttagg cagtccattg
ctctcctgtg atatctttaa tgatggtcta gccatcacaa gtgccattgt aactccctta
ggctctg--- ctcatgagta cattattatt ggtggatatc agtcagattc ccagaagcga
atgcagtgca cctacgttgc actggatgat gatggtatac acatggaacc ccgagatgca
cctgagtgga acactgaaat cagtcaaagt cgcacctggt ttggtggaag cctggaaaag
ggcagcacac tgctggctgt accctcaggg acaaatccag cacctccaga tggctattac
ttctataaag taacctttca gcatgaggaa aa-------- -tgaagagga accagcccag
-acttgcagt c--aagaatc cactgaattt gaggattcag ctcccttaga ggattcagaa
gagctatact ttggacgtga accacatga- --annnnnnn nnnnnnnnnn
>Loricariidae_Peckoltia_sabaji_2_1
nnnnnnnnnn nnnnnnnnnn nnnnnnnnnn nnncccaaca atgaattgtc tgcaagcctt
tatatactta cggttgaaag tcgtggatgc aatcgaaaag taaccctgag atgccaggag
aaagagttgg taggtgagcc tccagggccc cgttatggtc acactattag tgtagtccac
agcagaggga aaactgccta tgttcttttt ggtggcagat cctacatacc gcctgctgag
agaacctctg agaattggaa cagtgtggtg gactgtttgc ctcaggtata cctcattgat
caagagtttg gctgttgttc agcacacttt cttcctgagc tcacggatgg ccagtcattc
cacctggcac tggcacgaga gaattgtgtc tacttccttg gaggccacat tgcatcaact
gactgccgac cgcctcgtct attccggcta cgcgtagagc ttctcttagg cagtccattg
ctctcctgtg atatctttaa tgatggtcta gccatcacaa gtgccattgt aactccctta
ggctctg--- ctcatgagta cattattatt ggtggatatc agtcagattc ccagaagcga
atgcagtgca cctacgttgc actggatgat gatggtatac acatggaacc ccgagatgca
cctgagtgga acactgaaat cagtcaaagt cgcacctggt ttggtggaag cctggaaaag
ggcagcacac tgctggctgt accctcaggg acaaatccag cacctccaga tggctattac
ttctataaag taacctttca gcatgaggaa aa-------- -tgaagagga accagcccag
-acttgcagt c--aagaatc cactgaattt gaggattcag ctcccttaga ggattcagaa
gagctatact ttggacgtga accacatga- --annnnnnn nnnnnnnnnn
>Serrasalmidae_Colossoma_macropomum_1_1
cctgagtgtt acctcattca tgggggccgg acacccaata atgagctgtc ctctagcctc
tacgtgctaa gtgtcgacag tcgcggatgc aatcgaaaag tcacgctgag atgcctggag
aaagagctgg tgggagagcc tccagggcct cggtatggcc acaccattag tgtagttcac
agcaggggaa aaacagcctg tgttcttttc ggcggcaggt cttacatgcc acctgctgag
agaaccacag agaactggaa cactgtggtg gactgtccac cccaggtgta cctcattgac
ctggagtttg gctgctgctc agctcatacc ctcccggagc tcacggatgg ccagtcattc
catgtggcgc tggctcgaga ggattgtgtt tactttttag gtggccacat tctctccacc
gactgccgtc cggctcgcct gttcaggctg cgtgtggagc ttctcttagg cagcccagtt
ctctcttgtg atatgtttaa tgatggtctg tctatcacaa gcgccattgc aactcctgtg
ggtcctg--- ctcatgagta tatcatcctt ggtggctacc agtcagactc ccagaagcga
atgcagtgca cctacatcac actggatgat gtaggcatac atatggaacc tcgagagcca
cnnnnnnnnn nnnnnnnnnn nnnnnnnnnn nnnnnnnnnn nnnnnnnnnn nnnnnnnnnn
nnnnnnnnnn nnnnnnnnnn nnnnnnnnnn nnnnnnnnnn nnnnnnnnnn nnnnnnnnnn
nnnnnnnnnn nnnnnnnnnn nnnnnnnnnn nnnnnnnnnn nnnnnnnnnn nnnnnnnnnn
nnnnnnnnnn nnnnnnnnnn nnnnnnnnnn nnnnnnnnnn nnnnnnnnnn nnnnnnnnnn
nnnnnnnnnn nnnnnnnnnn nnnnnnnnnn nnnnnnnnnn nnnnnnnnnn
>Serrasalmidae_Pygocentrus_nattereri_1_1
cccgagtgtt acctcatcca tgggggccgt acacccaata atgagctgtc ctctagcctc
tatgtgctaa gtgtcgacag tcgcggatgc aatcgaaaag tcacattgaa atgccaggag
aaagagctgg tgggggagct tccagggcct aggtatggcc actccattag tgtagtccac
agcaggggaa aaacagcctg tgttcttttt ggtggcaggt cttacatgcc acctgctgag
agaaccactg agaactggaa cagtgtggtg gactgtccac cccaggtgta cctcattgac
ctggagtttg gctgctgctc agctcataca ctcccagagc tcacggatgg gcagtcattt
cacatggcac tggctcgaga ggattgtgtt tacttcttgg gtggccacat tctctccacc
gactgccgtc cggctcgcct gttcaggctg cgtgtggagc ttctcttagg cagcccagtg
ctctcttgtg atatgtttaa tgacggtctg tctatcacaa gtgccattgc aactcctgtg
ggtgctg--- ctcatgagta tatcatcctt ggtggctacc agtcagactc ccaaaagcga
atgcagtgca cctatgtcgc actggatgac gtaggcatac gtatggaacc acgagagcca
ccacagtgga gcagtgagat cagccaaagc cgtacttggt atggtggaag cctggaaaag
ggaagtgcat tgatagctat tccatcggag ggaaatcctg cacctccaga tgcctattat
ttttaccagg taagcttcca gcaagaggga ga-------- -tgtggaaga tccaacccag
-acatgcagc c--aggagtc cacagacttt gaggattcag ctcctctaga ggattcagaa
gagctgtact ttgggcgtga tcctaatga- --gatggagt ata---gcag
>Trichomycteridae_Trichomycterus_immaculatus_1_1
nnnnnnnnnn nnnnnnnnca cggaggccga acaccaaaca atgaactatc ctcaagcctc
tacattctta acattgacag tcgaggatgc aatcggaagg ttacgctgag atgtctggag
aaagaattgg ttggagagct gccaggacct cgttatggcc acaccattag tgtagtccac
agcagaggga aaactgcatg tgttctcttt ggtggcaggt cctacatgcc accttctgag
agaacgacag aaaactggaa cagcgtagtg gactgtccac cccaggtgta ccttatagat
ctggagtttg gctgctgctc agcacacacc cttcctgagc tcacagatgg ccagtcattc
catctggccc ttgcacgaca tgactgtgtc tacatcctgg gaggccacat tgcttcgact
gactgccgac caccccgtct attcaggcta cgtgtagagc ttctcttagg cagtccattg
ctctcctgtg agatcctcaa tgatagtctg tccattacaa gtgccattgt aacacccatt
ggat------ ctcatgagta catcatcctt ggtggttacc agtcagattc ccagaagcgc
atgcagtgca cttatgtggc actggatgat gtgggtattc acatggaggc ccgagagcca
cctgagtgga acagtgaaat tagtcaaagt cgcacctggt ttggtggaag ccttgaaaat
gggagcgcat tgctggctgt accatcagga acaaatccag caccaccaga aggttattac
ttctaccagg taagcttcaa gctgaaagaa ga-------- -tggagaaga accaacccag
-acatgcagt c--aagagtc cactgatttt gaggattcag ctcctctaga ggattcagaa
gagctgtact ttggacgtga accccatga- --aatggagg aca---gtag
>Trichomycteridae_Trichomycterus_reinhardti_1_1
nnnnnnnnnn nnnnnnnnca cggaggccga acaccaaaca atgaactatc ctcaagcctc
tacattctta acattgacag tcgaggatgc aatcggaagg ttacgctgag gtgtcargar
aaagaattgg ttggagagct gccaggacct cgttatggcc acaccattag tgtagtccac
agcagaggga aaactgcatg tgttctcttt ggtggcaggt cctacatgcc accttctgag
agaacgacag aaaactggaa cagcgtagtg gactgtccac cccaggtgta ccttatagat
ctggagtttg gctgctgctc agcacacacc cttcctgagc tcacagatgg ccagtcattc
catctggccc ttgcacgaca tgactgtgtc tacatcctgg gaggccacat tgcttcgact
gactgccgac caccccgcct attcaggcta catgtagagc ttctcttagg cagtccattg
cttacctgtg agatcctcaa tgatagtctg tccattacaa gtgccattgt aacacccatt
ggat------ ctcatgagta catcatcctt ggtggttacc agtcagattc ccagaagcgc
atgcagtgca cttatgtggc actggatgat gtgggtattc acatggagga ccgagagcca
cctgagtgga acagtgaaat tagtcaaagt cgcacctggt ttggtggaag tcttgaaaat
gggagcgcat tgctggctgt accatcagga acaaatccag caccaccaga aggttattac
ttctaccagg taagcttcaa gctgaaagaa ga-------- -tggagaaga accaacccag
-acatgcagt c--aagagtc cactgatttt gaggattcag ctcctctaga agattcagaa
gagctgtact ttggacgtga accccatga- --aatggagg aca---gtat
>Loricariidae_Pseudancistrus_nigrescens_1_1
nnnnnnnnnn nnnnnnnnnn nnnnnnnnnn nnnnnnnaca atgaattgtc tgcaagcctt
tatatactta cggttgacag tcgtggatgc aatcgaaaag tcaccctgag atgtcaggag
aaagagttgg taggtgagcc tccagggccc cgttatggtc acaccattag tgtagtccac
agcagaggga aaactgccta tgttcttttt ggtggcagat cctacatacc gcctgctgag
agaacctcgg agaattggaa cagtgtggtg gactgtctgc ctcaggtata cctcattgat
caagagtttg gctgttgttc agcacacttt cttcctgagc tcacggatgg ccagtcattc
cacctggcac tggcacgaga gaattgtgtc tacttccttg gaggccacat tgcatcaact
gactgccgac cacctcgtct attccgacta cgcgtagagc ttctcttagg cagtccattg
ctctcctgtg atatctttaa tgatggtcta gccatcacaa gtgccattgt aactccctta
ggctctg--- ctcatgagta cattatcgtt ggtggatatg agtcagattc ccagaagcga
atgcagtgca cctacattgc actggatgat gatggtatac acatggagcc ccgagatgca
cctgagtgga acactgaaat cagccaaagc cgcacctggt ttggtggaag cctggaaaag
ggcagcacac tgctggctgt accctcaggg acaaatccag cacctccaga tggctattac
ttctaccaag taacctttca gcaggaggga aa-------- -tgaagagga accaacccag
-acatgcagt c--aagaatc cactgaattt gaggattcag ctcccttaga ggattcagaa
gagctatact ttggacgcga accacatgan nnnnnnnnnn nnnnnnnnnn
>Loricariidae_Pseudancistrus_nigrescens_2_1
nnnnnnnnnn nnnnnnnnnn nnnnnnnnnn nnnnnnnaca atgaattgtc tgcaagcctt
tatatactta cggttgacag tcgtggatgc aatcgaaaag tcaccctgag atgtcaggag
aaagagttgg taggtgagcc tccagggccc cgttatggtc acaccattag tgtagtccac
agcagaggga aaactgccta tgttcttttt ggtggcagat cctacatacc gcctgctgag
agaacctcgg agaattggaa cagtgtggtg gactgtctgc ctcaggtata cctcattgat
caagagtttg gctgttgttc agcacacttt cttcctgagc tcacggatgg ccagtcattc
cacctggcac tggcacgaga gaattgtgtc tacttccttg gaggccacat tgcatcaact
gactgccgac cacctcgtct attccgacta cgcgtagagc ttctcttagg cagtccattg
ctctcctgtg atatctttaa tgatggtcta gccatcacaa gtgccattgt aactccctta
ggctctg--- ctcatgagta cattatcgtt ggtggatatg agtcagattc ccagaagcga
atgcagtgca cctacattgc actggatgat gatggtatac acatggagcc ccgagatgca
cctgagtgga acactgaaat cagccaaagc cgcacctggt ttggtggaag cctggaaaag
ggcagcacac tgctggctgt accctcaggg acaaatccag cacctccaga tggctattac
ttctaccaag taacctttca gcaggaggga aa-------- -tgaagagga accaacccag
-acatgcagt c--aagaatc cactgaattt gaggattcag ctcccttaga ggattcagaa
gagctatact ttggacgcga accacatgan nnnnnnnnnn nnnnnnnnnn
>Apteronotidae_Apteronotus_albifrons_1_1
nnnnnnnnnn nnnnnnnnnn nnnnnnnnnn nnnnnnnnnn nnnnnnnnnn nnnnnnnnnn
nnnnnnnnnn nnnnnnacaa ccgcggatgc aatcggaagg tcacactgag atgcaaggag
aaagagctgg ctggggagcc tccagggccc cggtatggcc acaccatcag tgtagtctac
agcaggggga aaacggcgtg tgtggtgttt ggtggtagga attacctgcc acctgctgag
agaaccacag agaactggaa caccgtggca gactgtccac ctctggtgta cctccttgac
cttgagttcg gatgctgttc tgcatactcc ctccctgagc tcgcagaggg ccagtcgttc
cacctggcgc ttgcgcggga ggactgtgtc tacttcctgg gtggccacat tctctccagc
gattgccgac cacctcgtct gttcaggctg cgtgtagagc ttctgttagg cagtccactg
ctctcctgtg atatcttcaa tgatggtttc tccatcacta gccccatcgc aacccccaca
ggctctg--- ctcatgagta catcatcctc ggaggttacc agtccgaatc ccagaagcga
atgcagtgca ccagtgttgc actagatgat gtgggtatac gcatcaagtc tcgggagcca
ccacaatgga gcagcgatat aagtcaaagc cgcacctggt ttggtgggaa cctggaaaag
gggagcgctc tgatggccgt tccatcagaa ggcaatacag catctccaga tgcatannnn
nnnnnnnnnn nnnnnnnnnn nnnnnnnnnn nnnnnnnnnn nnnnnnnnnn nnnnnnnnnn
nnnnnnnnnn nnnnnnnnnn nnnnnnnnnn nnnnnnnnnn nnnnnnnnnn nnnnnnnnnn
nnnnnnnnnn nnnnnnnnnn nnnnnnnnnn nnnnnnnnnn nnnnnnnnnn
>Belonidae_Strongylura_notata_1_1
ccagagagtt atctcatcca tggtggccgc acgccaaaca atgagatctc ctcaagcttg
tacctgctga ccacagacag ccgtggctgc aatcgcaaat taacacttcg gtgcaaagag
aaggagctag tgggagaggt gccaggagct cgatatggcc acacaatgag catggttcaa
agccatggga agacagcctg tgtgatgttt gggggtaggt cctacatgcc tgctggagag
cgaaccacag agagttggaa cagtgtcatt gactgtcctc ctcaggtttt cctgtttgac
ctggagtttg ggtgctcctc tgttcactct ttacctgaac tcagtgatgg acagtcctnn
nntttggccc tttcccgagg ggactgtgtt tatttcatcg gaggccactc actgacctct
gactcacgtc cacctcggct attttgtctc cgtgtcaagc tcttgcaggg tagccccttg
ctgtcatgtg aaaccctaga cacaggttta tccatctcga gtgccatcat cactcgtaca
ggcccca--- ctcacagata catcatccta ggtggatatc agtcagagtc tcagaagagg
atggagtgca acatagtcct tctggatgag aaagggatcc actttgagac cttacaaccg
cccaagtgga ctccagatgt catccatagt cgtacatggt ttggtggcag cgctggggaa
ggatgcatcc tgcttggtgt tcccacagag ggaaggccat cccaaactga tgtgcattat
ttctatcaag tgagcttcca ctcagaggga gaat---gca ttgaggatga cggagcccag
-gcctnnnnn nnnnnnnnnn nnnnnnnnnn nnnnnnnnnn nnnnnnnnnn nnnnnnnnnn
nnnnnnnnnn nnnnnnnnnn nnnnnnnnnn nnnnnnnnnn nnnnnnnnnn
>Callichthyidae_Corydoras_aeneus_1_1
nnnnnnnnnn nnnnnnnnnn nnnnnnnnnn nnnnccaaca atgagctgtc atcaagtctt
tatatgctta cagtagacag tcatggaagc aatcggaaag ttattttaaa atgccaggaa
aaagagttgg ttggggaacc tcctggacct cgttatggtc acacgattag taccattmat
agcagaggga aaactgcttt tattcttttt ggtggcaggt cctatatgcc ttcttctgag
aggaccacag aaaactggaa tagtgtggtc gactgtccac cccaggtgta ccttattgat
ctcgagtttg gctgctgttc agcgcacact tttcctgagc twactgatgg acagtcattc
caccttgccy tggcccgaga ggactgygtt tayttcctgg gtggccatat tgcctccaca
gactgtcgtc cacctcgcct attcaagcta cgtgtggaac tcctcctggg cagtccggtg
cttaactgtg agatcctaaa taatggttta tccatcacaa gtgccattgt aactcctatt
ggctttt--- cacatgagta tattgtcctt ggtggatacc agtgtgattc ccagaagaga
gtgcagtgca cctatattgg gttagatgat gtgggtatac gaattgagcc cagagagtcm
cctcagtgga acagcgagat caatcaaagy cgcacttggt tcggtggaag tctggcaaag
ggcagtgctt tgytagcggt accatcagag acaaatctag ctcctccaga tggtcattac
ttttaccagg tgtgcttcca gcagga---a gaa------g tagaagaaga acaaacccag
-acttgcagc c--aagaatc caatgaactt gaggattcag ctccactaga ggattcagag
gagctttact ttggacgcga gccccatga- --annnnnnn nnnnnnnnnn
>Cichlidae_Acarichthys_heckelii_1_1
ccagagagtt accttatcca cggtggccgc accccaaata atgagatctc atcaagcttg
tacctgttga ccatggatag tcgtggctgc aatcgtaaat taacactcct ctgtaaagag
aaagaactag tggcagaagt gccgggagcc cgatatggcc acacaatgac catggtccaa
agtcgtggga agacagcttg tgtgttgttt gggggtaggt cctacatgcc ttcaggagaa
aggaccaccg agagctggaa cagtgttgta gactgtccac ctcaggtgtt cctgtttgac
ctggagtttg gctgctgctc tgctcacact ttacctgagc ttagtgatgg gcagtctttc
catttggccc ttgccagaga agactgtgtc tacttcattg gaggccactc actggcctca
gactcacgtc cacctcgtct gtttcgcctg catgttgagc ttttgcaagg cagccccttg
ctttcttgtg aaaccttaga caatggttta tctatctcta gtgccatctt tacccgtaca
ggaccca--- ctcatagata tatcatctta ggcggatatc agtcagactc ccaaaagagg
atggcatgca ctgctgtgat tctggatgag aaaggggtcc actttgagcc cttagaagca
cccaagtgga ccccagatat catccatagt cgtacttggt tcggtggcag ttctggggag
ggaagcattc tactagctgt gcctacagag ggaaggccat cccaacaaga tatgcattac
ttctaccagg tgaactttca aacagaagga gaga---cca atgaggaaga aagaaccctt
-ggctgcagc c--aggagtc aacannnnnn nnnnnnnnnn nnnnnnnnnn nnnnnnnnnn
nnnnnnnnnn nnnnnnnnnn nnnnnnnnnn nnnnnnnnnn nnnnnnnnnn
>Cichlidae_Aequidens_diadema_1_1
ccagagagtt accttatcca cggtggccgc accccaaata atgagatctc atcgagcttg
tacctgttga ccatggatag tcgtggctgc aatcgtaaat taacactcct ctgtaaagag
aaagaactag tggcagaagt gccgggggcc cgatatggcc acacaatgac catggtccaa
agtcgtggga agacagcttg tgtattgttt gggggtcggt cctacatgcc ttcaggagaa
aggaccacag agagctggaa cagtgttgta gactgtccac ctcaggtgtt cctgtttgac
ctagagtttg gctgctgctc tgctcacact ttacctgagc ttagtgatgg acagtctttc
catttggccc ttgccagaga agactgtgtc tactttattg gaggccactc gttggcctca
gactcacgtc cgcctcgtct gtttcgcctg cgtgttgagc ttttgcaagg cagccccttg
ctttcctgtg aaaccttaga caatggttta tctatctcta gtgccatctt tacccgtaca
ggacccg--- ctcatagata tatcatctta ggcggatatc aggcagactc ccaaaagagg
atggagtgca ctgctgtgat tctggatgag aaaggggtcc actttgagcc cttagaagca
cccaagtgga ccccagatat catccatagt cgcacttggt tcggtggcag ttctggggag
ggaagcatcc tactggctgt gcctacagag ggaaggccat cccaacaaga tatgcattac
ttctatcagg tgaacttcca aacagaggga gaga---caa nnnnnnnnnn nnnnnnnnnn
nnnnnnnnnn nnnnnnnnnn nnnnnnnnnn nnnnnnnnnn nnnnnnnnnn nnnnnnnnnn
nnnnnnnnnn nnnnnnnnnn nnnnnnnnnn nnnnnnnnnn nnnnnnnnnn
>Cichlidae_Amphilophus_labiatus_1_1
ccagagagtt accttatcca cggtggccgc accccaaata atgagatctc atcaagcttg
tacctgctga ccatggatag tcgtggctgc aatcgtaaat taacactcct ctgtaaagag
aaagaactag tggcagaagt gccgggggcc cgatatggcc acacaatgac catggtccaa
agtcgtggaa agacagcttg tgtgttgttt gggggtaggt cctacatgcc ttcaggagaa
aggaccacag agagctggaa cagtgttgta gactgtccac ctcaggtgtt cctgtttgac
ctagagtttg gctgctgctc tgctcacact ttacctgagc ttagtgatgg acagtctttc
catttggccc ttgccagaga agactgtgtc tactttattg gaggccactc actggcctca
gactcacgtc cacctcgtct ttttcgcctg cgcgttgagc ttttgcaagg cagccccttg
ctttcttgtg aaaccttaga caatggtttg tctatctcta gtgccatttt tacccgtacg
ggacccg--- cacatagata tatcatctta ggtggctatc agtcagactc ccaaaagagg
atggagtgca ctgctgtgat tctggatgag aaaggggtcc actttgagcc cttagaagca
cccacgtgga ccccagatat catccatagt cgcacttggt tcggtggcgg ttctggggag
ggaagcatcc tgttagctgt gcctacagag ggaaggccat cccaacaaga tatgcattac
ttctaccagg tgaacttcca aacagagaga gaga---cnn nnnnnnnnnn nnnnnnnnnn
nnnnnnnnnn nnnnnnnnnn nnnnnnnnnn nnnnnnnnnn nnnnnnnnnn nnnnnnnnnn
nnnnnnnnnn nnnnnnnnnn nnnnnnnnnn nnnnnnnnnn nnnnnnnnnn
>Cichlidae_Biotoecus_dicentrarchus_1_1
ccagagagtt accttatcca cggtggccgc accccaaata atgagatctc gtcaagcttg
tacctgttga ccatggatag tcgtggctgc aatcgtaaat taacactcct ctgtaaagag
aaagaactag tggcagaagt gccgggggcc cgatatggcc acacaatgac tatggtccaa
agtcgtggga agacagcttg tgtgttattt gggggtaggt catacatgcc ttcaggagaa
aggaccactg agagctggaa cagtgttgta gactgtccac ctcaggtgtt cctgtttgac
ctggagtttg gctgctgctc tgctcacact ttacctgagc ttggtgatgg acagtctttc
catttggccc ttgccagaga agactgtgtc tacttcattg gaggccattc actgtcttca
gactctcgtc cacctcgcct gtttcgcctg cgtgttgagc ttttgcaagg cagccccctg
ctttcttgtg aaaccttaga caatggttta tctatctcta gtgccatctt tacccgtaca
gggcccg--- ctcatagata tatcatctta ggtggatatc agtcagactc ccaaaagagg
atggagtgca ctactgtaat tgtgggtgag aaaggggtcc actttgagcc cttagaagca
cccaagtgga ccccagatat catccatagt cgtacttggt ttggtggcag ttctggggag
gggagcatcc tcctagctgt gcctacagag ggaaggccat cccaacagga tatgcattac
atctaccagg tgaactttca aacagaggaa gaga---gca aagaggaaga aagaaccctt
-ggctgcagc c--aggagtc aacagaatat gannnnnnnn nnnnnnnnnn nnnnnnnnnn
nnnnnnnnnn nnnnnnnnnn nnnnnnnnnn nnnnnnnnnn nnnnnnnnnn
>Cichlidae_Laetacara_dorsigera_1_1
ccagagagct accttatcca cggtggccgc actccaaata atgaaatctc ctcaagcttg
tacctgttga ccatggatag tcgtggctgc aatcgtaaat taacactcct ctgtaaagag
aaagaactag tggcagaagt gccgggggcc cgatatggcc acacaatgac catggtccaa
agtcgtggga agacagcttg tgtgttgttt gggggtaggt cctacatgcc ttcaggagag
cggaccacag agagctggaa cagtgttgta gactgtccac ctcaggtgtt cctgtttgat
ctagagtttg gctgctgctc tgctcacact ttacctgaga tgagtgatgg acagtctttc
catttggccc ttgccagaga agaccgtgtc tactttattg gaggccactc attggcctca
gactcacgtc cacctcgtct gttttgcctc cgtgttgagc ttttgcaagg cagccccctg
ctttcctgtg aaaccttaga caatggtcta tctatctcca gtgccatctt tacccgaaca
ggacccg--- ctcatagata cgtcatctta ggcggatatc agtcagactc ccaaaagagg
atggagtgca ctgctgtgat tctggatgag aaaggggtcc actttgagcc cttagaagca
cctaagtgga ccccagatat catccatagt cgcacttggt tcggtggcag ttctggggag
ggaagcatcc tactagctgt gcctacagag ggaaggccat cccaacaaga tatgcattac
ttctatcagg tgaacttcca aacagaggga gnnnnnnnnn nnnnnnnnnn nnnnnnnnnn
nnnnnnnnnn nnnnnnnnnn nnnnnnnnnn nnnnnnnnnn nnnnnnnnnn nnnnnnnnnn
nnnnnnnnnn nnnnnnnnnn nnnnnnnnnn nnnnnnnnnn nnnnnnnnnn
>Cichlidae_Mikrogeophagus_altispinosus_1_1
ccagagagtt accttatcca cggtggccgc accccaaata atgagatctc gtcaagcttg
tacctgttga ccatggatag tcgtggctgc aatcgtaaat taacactcct ctgtaaagag
aaagaactag tggccgaagt gccgggggct cgatatggcc acacaatgac catggtccaa
agtcgtggga agacagcttg tgtgttgttt gggggtaggt cctacatgcc ttcaggagaa
agaaccaccg agagctggaa cagtgttgta gactgtccac ctcaggtgtt cctgtttgac
ctggagtttg gctgctgctc tgctcacact ttacctgagc ttagtgacgg acagtctttc
catttggccc ttgccagaga agactgtgtc tactttattg gaggccactc actggcctca
gactcacgtc cacctcgtct gtttcgcctg cgtgttgagc ttttgcaagg cagccccttg
ctttcctgtg aaaccttgca caatggttta tctatatcta gtgccatctt tacccgtaca
ggacccg--- ctcatagata tatcatcttg ggtggatatc agtcagactc ccaaaagagg
atggagtgca ctgctgtgat tctggatgag aaaggggtcc actttgagcc cttagaagca
cccatgtgga caccagatat catccatagt cgtacttggt tcggtggcag ttctggggag
ggaagcatcc tactagctgt gcctacggag ggaaggccat cccaacagga tatgcattac
ttctaccagg tgaattttca gacagaggga gaca---cca aagaggaaga gagaactcct
tggctgcagt ccaggaagtn nnnnnnnnnn nnnnnnnnnn nnnnnnnnnn nnnnnnnnnn
nnnnnnnnnn nnnnnnnnnn nnnnnnnnnn nnnnnnnnnn nnnnnnnnnn
>Cichlidae_Taeniacara_candidi_1_1
ccagagagtt accttatcca cggtggccgc accccaaata atgagatctc gtcaagcttg
tacctgttga ctatggatag tcgtggctgc aatcgtaaat taacactcct ctgtaaagag
aaagaactag tggcagaagt gccgggggcc cgatacggtc acacaatgac catggtccaa
agtcgtggga aaacagcttg tgtgctgttt gggggtaggt cctacatgcc ttcaggagaa
aggaccaccg agagctggaa cagtgttgta gactgtccac ctcaggtgtt tctgtttgac
ctggagtttg gctgctgctc tgctcacact ttacctgagc ttagtgatgg acagtctttc
catttggccc ttgccagaga agactgcgtc tacttcattg gaggccactc actggcctca
gactcacgtc cacctcgtct gtttcgcctg cgtgttgagc ttttgcaagg cagccccttg
gtttcctgtg aaactttaga caatggttta tcaatctcta gtgccatctt tacccgtaca
ggaccat--- ctcatagata tatcatttta ggtggatatc agtccgactc ccaaaagagg
ctggagtgca ctgctgtgat tctggatgag aaaggggtcc actttgagcc tttagaagca
cccaattgga ccccagatat catccatagt cgtacttggt ttggtggcag ttctggggag
ggaagcatcc tattagctgt gcctacagag ggaaggccat cccaacagga tacgcattac
ttctaccagg tgaactttca aacagaggga gaga---aca aagaggaaga aagaaccatt
-ggctgcagc c--aggagtc cacagannnn nnnnnnnnnn nnnnnnnnnn nnnnnnnnnn
nnnnnnnnnn nnnnnnnnnn nnnnnnnnnn nnnnnnnnnn nnnnnnnnnn
>Gymnotidae_Gymnotus_cylindricus_1_1
cctgagtgtt acctcatcca tggtggacga acacccaaca atgagctgtc atcaagcctc
tacatgctta gtgtggacag tcgtggatgc aatcggaagg tcacactgag atgccaggaa
aaagaaatgg ctggagaggc tccagggccc cggtatggcc acaccatcag tgtagtccac
agcaggggta aaaccgcatg tgtggtgttc ggtggcagga gctacctccc gcctgccgag
agaactacag agaactggaa cactgtgtca gactgtccac ccctggtgta cctcattgat
ctggagtttg gctgctgttc ggcacacacc ctcccggaac tcacagatgg tcaatcgttt
cacctggcac tggcacgaga ggactgtgtc tacttcctgg gtggccacat tctctccact
gactgccgac cacctcgcct gttcaggctg cgagtagagc tcctcttggg tagtccactg
ctctcctgtg atgtccttaa tgatggcttc tccattacaa gcgccatctc aactcccaca
ggctctg--- ctcatgagta catcatcctt ggyggctacc agtccgagtc ccagaagcga
atgcaatgca cctacgttgc actagatgat gtgggtattc gcattgagtc tcgagagcca
ccacagtgga gcagcgagat caaccaaagc cgaacctggt ttggtggaag cctggaaaag
ggcagcgccc tgatcgctgt tccttcagag ggcaattcgg catctccaga tgtgtattac
ttttaccagg taagcttcca gcaggaggca ga-------- -aggagagga tacaacccag
-acatgcagc c--aagagtc cactgacttt gaggattcag ctccattaga agattcagaa
gagctgtact ttggacgtga gccccatga- --gatggagt aca---gcag
>Loricariidae_Hypancistrus_debilittera_1_1
nnnnnnnnnn nnnnnnnnnn nnnnnnnnnn nnnnccaaca atgacttgtc tgcaagcctt
tatatactta cggttgacag tcgtggatgc aatcgaaaag taaccctgag atgccaggag
aaagagttgg taggtgagcc tccagggccc cgttatggtc acaccattag tgtagtccac
agcagaggga aaactgccta tgttcttttt ggtggcagat cctacatacc gcctgctgag
agaacctctg agaattggaa cagtgtggts gactgtttgc ctcaggtata cctcattgat
caagagtttg gctgttgttc agcacacttt cttcctgagc tcacggatgg ccagtcattc
cacctggcac tggcacgaga gaattgtgtc tacttccttg gaggccacat tgcatcaact
gactgccgac cgcctcgtct attccggcta cgcgtagagc ttctcttagg cagtccattg
ctctcctgtg atatctttaa tgatggtcta gccatcacaa gtgccattgt aactccctta
ggctctg--- ctcatgagta cattattatt ggtggatatc agtcagattc ccagaagcga
atgcagtgca cctacgttgc actggatgat gatggtatac acatggagcc ccgagatgca
cctgagtgga acactgaaat cagtcaaagt cgcacctggt ttggtggaag cttggaaaag
ggcagcacac tgctggctgt accctcaggg acaaatccag cacctccaga tggctattac
ttctataaag taacctttca gcatgaggga aa-------- -tgaagagga accagcccag
-acatgcagt c--aagaatc cactgaattt gaagattcag ctcccttaga ggattcagaa
gagctatact ttggacgtga accacatga- --annnnnnn nnnnnnnnnn
>Loricariidae_Parancistrus_nudiventris_1_1
nnnnnnnnnn nnnnnnnnnn nnnnnnnnnn nnnnccaaca atgaattgtc tgcaagcctt
tatatactta cggttgacag tcgtggatgc aatcgaaaag taaccctgag atgccaggag
aaagagttgg taggtgagcc tccagggccc cgttatggtc acaccattag tgtagtccac
agcagaggga aaactgccta tgttcttttt ggtggcagat cctacatacc gcctgctgag
agaacctctg agaattggaa cagtgtggtg gactgtctgc ctcaggtata cctcattgat
caagagtttg gctgttgttc agcacacttt cttcctgaac tcacggatgg ccagtcattc
cacctggcac tggcacgaga gaattgtgtc tacttccttg gaggccacat tgcatcaact
gactgccgac cacctcgtct attccgacta cgcgtagagc ttctcttagg cagtccgttg
ctctcctgtg atatctttaa tgatggtcta gccatcacaa gtgccattgt aactccctta
ggctctg--- ctcatgagta cattatcatt ggtggatatc agtcagattc ccagaagcga
atgcagtgca cctacgttgc actggatgat gatggtatac acatggagcc ccgagatgca
cctgagtgga atactgaaat cagtcaaagc cgcacctggt ttggtggaag cctggaaaag
ggcagcacac tgctggctgt accctcgggg acaaatccag cacctccaga tggctattac
ttctaccaag taacctttca gcgggaggga aa-------- -tgaagagga accaacccag
-acatgcagt c--aagaatc cactgaattt gaggattcag ctcccttaga ggattcagaa
gagctatact ttggacgtga accacatga- --annnnnnn nnnnnnnnnn
>Loricariidae_Peckoltia_sabaji_3_1
nnnnnnnnnn nnnnnnnnnn nnnnnnnnnn nnncccaaca atgaattgtc tgcaagcctt
tatatactta cggttgaaag tcgtggatgc aatcgaaaag taaccctgag atgccaggag
aaagagttgg taggtgagcc tccagggccc cgttatggtc acactattag tgtagtccac
agcagaggga aaactgccta tgttcttttt ggtggcagat cctacatacc gcctgctgag
agaacctctg agaattggaa cagtgtggtg gactgtttgc ctcaggtata cctcattgat
caagagtttg gctgttgttc agcacacttt cttcctgagc tcacggatgg ccagtcattc
cacctggcac tggcacgaga gaattgtgtc tacttccttg gaggccacat tgcatcaact
gactgccgac cgcctcgtct attccggcta cgcgtagagc ttctcttagg cagtccattg
ctctcctgtg atatctttaa tgatggtcta gccatcacaa gtgccattgt aactccctta
ggctctg--- ctcatgagta cattattatt ggtggatatc agtcagattc ccagaagcga
atgcagtgca cctacgttgc actggatgat gatggtatac acatggaacc ccgagatgca
cctgagtgga acactgaaat cagtcaaagt cgcacctggt ttggtggaag cctggaaaag
ggcagcacac tgctggctgt accctcaggg acaaatccag cacctccaga tggctattac
ttctataaag taacctttca gcatgaggaa aa-------- -tgaagagga accagcccag
-acttgcagt c--aagaatc cactgaattt gaggattcag ctcccttaga ggattcagaa
gagctatact ttggacgtga accacatga- --annnnnnn nnnnnnnnnn
>Loricariidae_Peckoltia_vittata_1_1
nnnnnnnnnn nnnnnnnnnn nnnnnnnnnn nnnnccaaca atgaattgtc tgcaagcctt
tatatactta cggttgacag tcgtggatgc aatcgaaaag taaccctgag atgccaggag
aaagagttgg taggtgagcc tccagggccc cgttatggtc acactattag tgtagtccac
agcagaggga aaactgccta tgttcttttt ggtggcagat cctacatacc gcctgctgag
agaacctctg agaattggaa cagtgtggtg gactgtttgc ctcaggtata cctcattgat
caagagtttg gctgttgttc agcacacttt cttcctgagc tcacggatgg ccagtcattc
cacctggcac tggcacgaga gaattgtgtc tacttccttg gaggccacat tgcatcaact
gactgccgac cgcctcgtct attccggcta cgtgtagagc ttctcttagg cagtccattg
ctctcctgtg atatctttaa tgatggtcta gccatcacaa gtgccattgt aactccctta
ggctctg--- ctcatgagta cattattatt ggtggatatc agtcagattc ccagaagcga
atgcagtgca cctacgttgc actggatgat gatggtatac acatggaacc ccgagatgca
cctgagtgga acactgaaat cagtcaaagt cgcacctggt ttggtggaag cctggaaaag
ggcagcacac tgctggctgt accctcaggg acaaatccag cacctccaga tggctattac
ttctataaag taacctttca gcatgaggga aa-------- -tgaagagga accagcccag
-acttgcagt c--aagaatc cactgaattt gaggattcag ctcccttaga ggattcagaa
gagctatact ttggacgtga accacatga- --annnnnnn nnnnnnnnnn
>Loricariidae_Peckoltia_vittata_2_1
nnnnnnnnnn nnnnnnnnnn nnnnnnnnnn nnnnccaaca atgaattgtc tgcaagcctt
tatatactta cggttgacag tcgtggatgc aatcgaaaag taaccctgag atgccaggag
aaagagttgg taggtgagcc tccagggccc cgttatggtc acactattag tgtagtccac
agcagaggga aaactgccta tgttcttttt ggtggcagat cctacatacc gcctgctgag
agaacctctg agaattggaa cagtgtggtg gactgtttgc ctcaggtata cctcattgat
caagagtttg gctgttgttc agcacacttt cttcctgagc tcacggatgg ccagtcattc
cacctggcac tggcacgaga gaattgtgtc tacttccttg gaggccacat tgcatcaact
gactgccgac cgcctcgtct attccggcta cgtgtagagc ttctcttagg cagtccattg
ctctcctgtg atatctttaa tgatggtcta gccatcacaa gtgccattgt aactccctta
ggctctg--- ctcatgagta cattattatt ggtggatatc agtcagattc ccagaagcga
atgcagtgca cctacgttgc actggatgat gatggtatac acatggaacc ccgagatgca
cctgagtgga acactgaaat cagtcaaagt cgcacctggt ttggtggaag cctggaaaag
ggcagcacac tgctggctgt accctcaggg acaaatccag cacctccaga tggctattac
ttctataaag taacctttca gcatgaggga aa-------- -tgaagagga accagcccag
-acttgcagt c--aagaatc cactgaattt gaggattcag ctcccttaga ggattcagaa
gagctatact ttggacgtga accacatga- --annnnnnn nnnnnnnnnn
>Loricariidae_Pseudacanthicus_leopardus_1_1
nnnnnnnnnn nnnnnnnnnn nggaggcccg acacccaaca atgaattgtc tgcaagcctt
tatatactta cggttgacag tcgtggatgc aatcgaaaag taaccctgag atgccaggag
aaagagttgg taggtgagcc tccagggccc cgttatggtc acaccattag tgtagtccac
agcagaggga aaactgccta tgttcttttt ggtggcagat cctacatacc gcctgctgag
agaacctctg agaattggaa cagtgtggtg gactgtctgc ctcaggtata cctcattgat
caagagtttg gctgttgttc agcacacttt cttcctgaac tcacggatgg ccagtcattc
cacctggcac tggcacgaga gaattgtgtc tacttccttg gaggccacat tgcatcaact
gactgccgac cgcctcgtct attccgacta cgcgtagagc ttctcttagg cagtccgttg
ctctcctgtg atatctttaa taatggtcta gccatcacaa gtgccattgt aactccctta
gtctctg--- ctcatgagta cattatcatt ggtggatatc agtcagattc ccagaaacga
atgcagtgca cctacgttgc actggatgat gatggtatac acatggagcc ccgagatgca
cctgagtgga acactgaaat cagtcaaagc cgcacctggt ttggtggaag cctggaaaag
ggcagcacac tgctggctgt accctcaggg acaaatccag caccttcaga tggctattac
ttctaccaag taacctttca gcaggaggga aa-------- -tgaagagga accaacccag
-acgtgcagt c--aagaatc cactgaattt gaggattcag ctcccttaga ggattcagaa
gagctatact ttggacgtga accacatga- --annnnnnn nnnnnnnnnn
>Loricariidae_Pseudacanthicus_leopardus_2_1
nnnnnnnnnn nnnnnnnnnn nggaggcccg acacccaaca atgaattgtc tgcaagcctt
tatatactta cggttgacag tcgtggatgc aatcgaaaag taaccctgag atgccaggag
aaagagttgg taggtgagcc tccagggccc cgttatggtc acaccattag tgtagtccac
agcagaggga aaactgccta tgttcttttt ggtggcagat cctacatacc gcctgctgag
agaacctctg agaattggaa cagtgtggtg gactgtctgc ctcaggtata cctcattgat
caagagtttg gctgttgttc agcacacttt cttcctgaac tcacggatgg ccagtcattc
cacctggcac tggcacgaga gaattgtgtc tacttccttg gaggccacat tgcatcaact
gactgccgac cgcctcgtct attccgacta cgcgtagagc ttctcttagg cagtccgttg
ctctcctgtg atatctttaa taatggtcta gccatcacaa gtgccattgt aactccctta
gtctctg--- ctcatgagta cattatcatt ggtggatatc agtcagattc ccagaaacga
atgcagtgca cctacgttgc actggatgat gatggtatac acatggagcc ccgagatgca
cctgagtgga acactgaaat cagtcaaagc cgcacctggt ttggtggaag cctggaaaag
ggcagcacac tgctggctgt accctcaggg acaaatccag caccttcaga tggctattac
ttctaccaag taacctttca gcaggaggga aa-------- -tgaagagga accaacccag
-acgtgcagt c--aagaatc cactgaattt gaggattcag ctcccttaga ggattcagaa
gagctatact ttggacgtga accacatga- --annnnnnn nnnnnnnnnn
>Serrasalmidae_Piaractus_brachypomus_1_1
cctgagtgtt acctcattca tgggggccgg acacccaata atgagctgtc ctctagcctc
tacgtgctaa gtgtcgacag tcacggatgc aatcgaaaag tcacactgag atgccaggag
aaagagctgg tgggggagcc tccgggacct cggtatggcc acaccattag tgtagttcac
agcaggggaa aaacagcctg tgttcttttc ggcggcaggt cttacatgtc acctgctgag
agaaccacag agaactggaa cagtgtggtg gactgtccac cccaggtgta cctcattgac
ctggagtttg gctgctgctc agctcatacc ctcccagagc tcacggatgg ccagtcattc
cacgtggcgc tggctcgaga ggattgtgtc tacttcttgg gtggccacat tctctccact
gactgccgtc cggctcgcct gttcaggctg cgtgtggagc ttctcttagg cagcccagtg
ctctcttgtg atatgtttaa tgatggtctg tctatcacaa gcgccattgc aactcctgtg
ggtcctg--- ctcatgagta tatcatcctt ggtggctacc agtcagactc ccagaagcga
atgcagtgca cctacgtcgc actggatgat gtaggcatac gtatggaacc tcgagagcca
cnnnnnnnnn nnnnnnnnnn nnnnnnnnnn nnnnnnnnnn nnnnnnnnnn nnnnnnnnnn
nnnnnnnnnn nnnnnnnnnn nnnnnnnnnn nnnnnnnnnn nnnnnnnnnn nnnnnnnnnn
nnnnnnnnnn nnnnnnnnnn nnnnnnnnnn nnnnnnnnnn nnnnnnnnnn nnnnnnnnnn
nnnnnnnnnn nnnnnnnnnn nnnnnnnnnn nnnnnnnnnn nnnnnnnnnn nnnnnnnnnn
nnnnnnnnnn nnnnnnnnnn nnnnnnnnnn nnnnnnnnnn nnnnnnnnnn
>Serrasalmidae_Serrasalmus_spilopleura_1_1
ccagagtgtt acctcattca tgggggccga acacccaata atgagctgtc ctctagcctc
tatgtgctaa gtgtcgacag tcgcggatgc aatcgaaaag tcacattgaa atgccaggag
aaagagctgg tgggggagct tccagggcct aggtatggcc actccattag tgtagtccac
agcaggggaa aaacagcctg tgttcttttt ggtggcaggt cttacatgcc acctgctgag
agaaccactg agaactggaa cagtgtggtg gactgtccac cccaggtgta cctcattgac
ctggagtttg gctgctgctc agctcataca ctcccagagc tcacggatgg gcagtcattt
cacatggcac tggctcgaga ggattgtgtt tacttcttgg gtggccacat tctctccacc
gactgccgtc cggctcgcct gttcaggctg cgtgtggagc ttctcttagg cagcccagtg
ctctcttgtg atatgtttaa tgatggtctg tctatcacaa gtgccattgc aactcctgtg
ggtcctg--- ctcatgagta tatcatcctt ggtggctacc agtcagactc ccaaaagcga
atgcagtgca cctatgtcgc actggatgac gtaggcatac gtatggaacc acgagagcca
ccacagtgga gcagtgagat cagccaaagc cgtacttggt atggtggaag cctggaaaag
ggaagtgcat tgattgctat tccatcggag ggaaatcctg cacctccaga tgcctattat
ttttaccagg taagcttcca gcaagaggga ga-------- -tgtggaaga tccaacccag
-acatgcagc c--aggagtc cacagacttt gaggattcag ctcctctaga ggattcagaa
gagctgtact ttgggcgtga tcctaatga- --gatggagt ata---gcag
>Trichomycteridae_Ituglanis_boitata_1_1
nnnnnnnnnn nnnnnnnnnn nnnnnnnnnn nnnnnnnnnn nngaactgtc ttcaagcctg
tacattctta atgttgacag tcgaggatgc aatcggaagg ttacgctgag atgtcaggag
aaagaattgg ttggagagct gccaggacct cgttatggcc acaccattag tgtagtccac
agcagaggga aaactgcatg tgttctcttt ggcggcaggt cctacatgcc accttctgag
agaacgacag aaaactggaa cagcgtagtg gactgtccac cccaggtgta ccttatagat
ctggagtttg gctgctgctc agcacacacc cttcctgagc tcacagatgg ccagtcattc
catctggcac ttgcacgaca tgactgtgtc tacatcctgg gaggccacat tgcttcgact
gactgccgac caccccgtct attcaggcta cacgtggagc ttcttttagg cagtccactg
ctctcctgtg agatccttaa tgatagtctg tccatcacaa gtgccattgt aacacccatt
ggat------ cacacgagta catcatcctt ggcggttacc agtcagattc ccagaagcgc
atgcagtgca ctcatgtggc actggatgat gtgggtatac acatggagac ccaagagcca
cctgagtgga acagtgaaat taatcaaagt cgcacctggt ttggtggaag cctggaaaat
gggagcgtat tgctggctgt accatcagga acaaatccag caccaccaga aggttatttc
ttctaccagt taagctttaa gcttaaagaa ga-------- -tggagaaga accaacccag
-acatgcagt c--aagagtc cactgatttt gaggattcag cacctctaga ggattcagaa
gagctatact ttggacgtga accccatga- --aatggagg aca---gtag
>Trichomycteridae_Trichomycterus_areolatus_1_1
nnnnnnnnnn nnnnnnnnnn nnnnnnnnnn nnnnnnnnnn nngaactgtc ttcgagcctg
tacattctta acgttgacag tcgaggatgc aatcggaagg ttacactgag atgtcaggag
aaagaattgg ttggagagct gccaggacct cgttatggcc acaccattag tgtagtccac
agcagaggga aaactgcatg tgttctcttt ggcggcaggt cctacatgcc accttctgag
agaacaacag aaaactggaa cagcgtagtg gactgtccac cccaggtgta ccttatagat
ctagaatttg gctgctgctc agcacacacc cttcctgagc tcacagatgg ccagtcattc
catctggcac ttgcacgaca tgactgtgtc tacatcctgg gaggccacat tgcttcgact
gactgccgac caccccgtct atttaggcta catgtggagc ttctcttagg cagtccattg
ctctcctgtg agatcctcaa tgatagtctg tccatcacaa gtgccattgt aacacccatt
ggat------ ctcacgagta cattatcctt ggcggttacc agtcagattc ccagaagcgc
atgcagtgca ctcatgtggc actggatgat gtgggtatac acatggagac ccgagagcca
cctgagtgga acagtgaaat tagtcaaagt cgcacctggt ttggtggagg cctggaaaat
gggagcgcat tgctggctgt accatcagga acaaatccag caccaccaga aggttattac
ttttaccagt taagctttaa gctgaaagaa ga-------- -tggagaaga accaacccag
-acatgcagt c--aagagtc cactgatttt gaggattcag cacctttaga ggattcagaa
gagctatact ttggacgtga accccatga- --aatggagg aca---gtag
>Loricariidae_Pseudancistrus_barbatus_1_1
nnnnnnnnnn nnnnnnnnnn nnnnnnnnnn nnacccaaca atgaattgtc tgcaagcctt
tatatactta cggttgacag tcgtggatgc aatcgaaaag tcaccctgag atgtcaggag
aaagagttgg taggtgagcc tccagggccc cgttatggtc acaccattag tgtagtccac
agtagaggga aaactgccta tgttcttttt ggtggcagat cctacatacc gcctgctgag
agaacctcgg agaattggaa cagtgtggtg gactgtctgc ctcaggtata cctcattgat
caagagtttg gctgttgttc agcacacttt cttcctgagc tcacggatgg ccagtcattc
cacctggcac tggcacgaga gaattgtgtc tacttccttg gaggccacat tgcatcaact
gactgccgac cgcctcgtct attccgacta cgcgtagagc ttcttttagg cagtccgttg
ctctcctgtg atatctttaa tgatggtcta gccatcacaa gtgccattgt aactccctta
ggctctg--- ctcatgagta cattatcgtt ggtggatatc agtcagattc ccagaagcga
atgcagtgca cctacattgc actggatgat gatggtatac acatggagcc ccgagatgca
cctgagtgga acactgaaat cagccaaagc cgcacctggt ttggtggaag cctggaaaag
ggcagcacac tgctggctgt accctccggg acaaatccag cacctccaga tggctattac
ttctaccaaa taacctttca gcaggaggga aa-------- -tgaagagga accaacccag
-acatgcagt c--aagaatc cactgaattt gaggattcag ctcccttaga ggattcagaa
gagctatact ttggacgtga accacatga- --annnnnnn nnnnnnnnnn
>Loricariidae_Pseudancistrus_barbatus_2_1
nnnnnnnnnn nnnnnnnnnn nnnnnnnnnn nnacccaaca atgaattgtc tgcaagcctt
tatatactta cggttgacag tcgtggatgc aatcgaaaag tcaccctgag atgtcaggag
aaagagttgg taggtgagcc tccagggccc cgttatggtc acaccattag tgtagtccac
agtagaggga aaactgccta tgttcttttt ggtggcagat cctacatacc gcctgctgag
agaacctcgg agaattggaa cagtgtggtg gactgtctgc ctcaggtata cctcattgat
caagagtttg gctgttgttc agcacacttt cttcctgagc tcacggatgg ccagtcattc
cacctggcac tggcacgaga gaattgtgtc tacttccttg gaggccacat tgcatcaact
gactgccgac cgcctcgtct attccgacta cgcgtagagc ttcttttagg cagtccgttg
ctctcctgtg atatctttaa tgatggtcta gccatcacaa gtgccattgt aactccctta
ggctctg--- ctcatgagta cattatcgtt ggtggatatc agtcagattc ccagaagcga
atgcagtgca cctacattgc actggatgat gatggtatac acatggagcc ccgagatgca
cctgagtgga acactgaaat cagccaaagc cgcacctggt ttggtggaag cctggaaaag
ggcagcacac tgctggctgt accctccggg acaaatccag cacctccaga tggctattac
ttctaccaaa taacctttca gcaggaggga aa-------- -tgaagagga accaacccag
-acatgcagt c--aagaatc cactgaattt gaggattcag ctcccttaga ggattcagaa
gagctatact ttggacgtga accacatga- --annnnnnn nnnnnnnnnn
>Acestrorhynchidae_Acestrorhynchus_falcatus_1_1
cctgagtgtt acctcatcca tggtggcaga acacctaaca atgaattgtc ctctagcctc
tacgtgctta gtgtaaatag tcgtggatgc aatcggaagg tcacactgag atgccaggag
aaagagctgg tgggggagcc tcctgggcct cggtatggcc acactgttag tgtggtccac
agcaggggga aaactgcatg tgtccttttt ggaggcaggt cctacatgcc acctgccgag
agaaccacag agaactggaa ttgtgtggtg gactgtccac cccaagtgta cctcattgac
ctagaatttg gatgctgttc agcacatacc atcccagagc tcacggatgg ccagtcattc
caccttgcac tggctcgaga ggactgtgtc tatttcctag gaggccacat tctctccact
gactgtcggc ctcctcgcct gttcaaactg catgtgcagc ttctcttagg cagtccagtg
ctctcctgtg aggtctttaa tgagggtctg tccatcacaa gtgccattgc aacttctgta
gactctg--- ctcatgagta tatgatcctg ggtggctacc agtccgactc ccagaagcaa
atgcagtgca ctcatgtcac actggacgac cttggcatac gtatggaacc ccgagaacca
ccaccatgga gcagtgacat tagccaaagc cgcacttggt ttggtggaag cctggaaaag
gggagtgctc tgattgctat tccgtcagag ggaaatccag cacctccaaa tccacaccac
ctctacctgg taagcttcca acaagaggga ga-------- -tgcagaaga cccaacccag
-acatgcagc c--aagagtc cactgacttt gaggattcag ctcctctaga ggattcagaa
gaactatact ttgggcgtga tcctaatga- --gatggagt taa---gcag
>Acestrorhynchidae_Acestrorhynchus_lacustris_1_1
cctgagtgtt acctcatcca tggtggcaga acacccaaca atgaattgtc ctctagcctc
tacgtgctta gtgtcgacag tcgtggatgc aatcggaagg tcatgctgag atgccaggag
aaagagcttg tgggggagcc tcccgggcct cggtatggcc acactgttag tgtggtccac
agcaggggga aaactgcatg tgtccttttt ggaggtaggt cctacatgcc acctgccgag
agaaccacag agaactggaa ttgtgtggtg gactgtccac cgcaggtgta cctcattgac
ctagaatttg gatgctgttc agcacattca atcccagagc tcacggatgg ccagtcgttc
cacctagcac tggctcgaga ggactgtgtc tatttcctag ggggccacat tctctccacc
gactgccggc ctcctcgctt gttcaaactg catgtgcagc ttctcttagg tagtccactg
ctctcctgtg aggtctttaa tgaaggtctg tccatcacaa gtgccattgc aacttctata
gactctg--- cacatgagta tatgatcctt ggtggctacc agtctgactc acagaagcaa
atgcagtgca catatgttac actggatgat cttggcatac atatggaacc tcgagaacca
ccaccatgga gcagtgacat tagccaaagc cgcacatggt ttggtggaag cctggaaaag
gggagtgctc tgattgctat tccatcagan nnnnnnnnnn nnnnnnnnnn nnnnnnnnnn
nnnnnnnnnn nnnnnnnnnn nnnnnnnnnn nnnnnnnnnn nnnnnnnnnn nnnnnnnnnn
nnnnnnnnnn nnnnnnnnnn nnnnnnnnnn nnnnnnnnnn nnnnnnnnnn nnnnnnnnnn
nnnnnnnnnn nnnnnnnnnn nnnnnnnnnn nnnnnnnnnn nnnnnnnnnn
>Acestrorhynchidae_Acestrorhynchus_pantaneiro_1_1
cctgagtgtt acctcatcca tggtggcaga acacccaaca atgaattgtc ctctagcctc
tacgtgctta gtgtcgacag tcgtggatgc aatcggaagg tcatgctgag atgccaggag
aaagagcttg tgggggagcc tcccgggcct cggtatggcc acactgttag tgtggtccac
agcaggggga aaactgcatg tgtccttttt ggaggtaggt cctacatgcc acctgccgag
agaaccacag agaactggaa ttgtgtggtg gactgtccac cgcaggtgta cctcattgac
ctagaatttg gatgctgttc agcacattca atcccagagc tcacggatgg ccagtcgttc
cacctagcac tggctcgaga ggactgtgtc tatttcctag ggggccacat tctctccacc
gactgccggc ctcctcgctt gttcaaactg catgtgcagc ttctcttagg tagtccactg
ctctcctgtg aggtctttaa tgaaggtctg tccatcacaa gtgccattgc aacttctata
gactctg--- cacatgagta tatgatcctt ggtggctacc agtctgactc acagaagcaa
atgcagtgca catatgttac actggatgat cttggcatac atatggaacc tcgagaacca
ccaccatgga gcagtgacat tagccaaagc cgcacatggt ttggtggaag cctggaaaag
gggagtgctc tgattgctat tccatcagan nnnnnnnnnn nnnnnnnnnn nnnnnnnnnn
nnnnnnnnnn nnnnnnnnnn nnnnnnnnnn nnnnnnnnnn nnnnnnnnnn nnnnnnnnnn
nnnnnnnnnn nnnnnnnnnn nnnnnnnnnn nnnnnnnnnn nnnnnnnnnn nnnnnnnnnn
nnnnnnnnnn nnnnnnnnnn nnnnnnnnnn nnnnnnnnnn nnnnnnnnnn
>Apteronotidae_Adontosternarchus_clarkae_1_1
nnnnnnnnnn nnnnnnnnnn nnnnnnnnnn nnnnnnnnnn nnnnnnnnnn nnnnnnnnnn
natgtgctca gcgtggacaa ccacggatgc aatcgaaagg tcacactcag atgccaggag
aaagagctgg ctggggagcc tccagggccc cggtatggcc acaccatcag tgtagtccac
agcaggggga aaacggcgtg tgtgttattt ggtggcagga gttacctgcc acctgctgag
agaaccacag agaactggaa caccgtggca gactgtccac ctctggtgta ccttctcgac
cttgagttcg gctgctgttc tgcatacagc ctcccagagc tcgcagatgg ccagtcattc
cacctggcac ttgcgcggga ggactgtgtc tacttcctgg gcggtcacat tctctccacc
gactgccgac cacctcgttt gttcaggctg cgtgtagagc tcctattagg cagtccactg
ctcacatgtg atatccttaa tgatggtttc tccatcacta gcgccatcgc aatacccaca
agctctg--- ctcatgagta catcatcctc ggaggctacc agtccgaatc ccagaagcga
atgcagtgca ccattgttgc actagatgat gtgggcatac gcatcaaatc tcgggagcca
ccacaatgga gcagcgatat aaatcaaagc cgcacttggt ttggtggaaa cctggaaaag
gggagtgccc tgattgctgt tccaacagaa ggcaatacac catctccaga tacatataac
ttttaccagg taagtttcca gcaggaggca ga-------- -agaagagga tccaacccaa
-acatgcagc c--aagaatc cactgacttt gaggactcag ctcctctaga ggattcagaa
gagctgtact tcggacgtga gcccaacga- --gatggagt aca---gcag
>Apteronotidae_Adontosternarchus_nebulosus_1_1
nnnnnnnnnn nnnnnnnnnn nnnnnnnnnn nnnnnnnnnn nnnnnnnnnn nnnnnnnnnn
nnnnnnnnnn nnnnnnacra ccacggatgc aatcgaaagg tcacactcag atgccaggag
aaagagctgg ctggggagcc tccagggccc cgatatggcc acaccatcag tgtagtccac
agcaggggga aaacggcgtg tgtattattt ggtggcagga gttacctgcc acctgctgag
agaaccacag agaactggaa caccgtggca gactgtccac ctctggtgta ccttctcgac
cttgagttcg gctgctgttc tgcatacagc ctcccagagc tcgcagatgg ccagtcgttc
cacctggcac ttgcgaggga ggactgtgtc tacttcctgg gcggtcacat tctctccacc
gactgccgac cacctcgtct gttcaggcta cgtgtagagc tcctattagg cagtccactg
ctcacctgtg atatccttaa tgatggtttc tccatcacta gcgccatcgc aatccccaca
agctctg--- ctcatgagta catcatcctc ggaggctacc agtccgaatc ccagaagcga
atgcagtgca ccattgttgc actagatgat gtgggcatac gcatcaaatc tcgggagcca
ccacaatgga gcagcgatat aaatcaaagc cgcacttggt ttggtggaaa cctggaaaag
cggagcgccc tgattgctgt tccaacagaa ggcaatacag catctccaga tgtatannnn
nnnnnnnnnn nnnnnnnnnn nnnnnnnnnn nnnnnnnnnn nnnnnnnnnn nnnnnnnnnn
nnnnnnnnnn nnnnnnnnnn nnnnnnnnnn nnnnnnnnnn nnnnnnnnnn nnnnnnnnnn
nnnnnnnnnn nnnnnnnnnn nnnnnnnnnn nnnnnnnnnn nnnnnnnnnn
>Apteronotidae_Apteronotus_anu_1_1
cctgagtgtt acctcattca cggcggccga acacccaaca atgagctgtc ctcgagcctc
tatgcactca gcgtggacaa ccgcggatgc aatcggaagg tcacactgag atgccaggag
aaagagctgg ctggggagcc tccagggccc cggtatggcc acaccatcag tgtagtccac
agcaaaggga aaacggcgtg tgtggtgttt ggtggcagga gttacctgcc acctgctgag
agaaccacag agaactggaa caccgtggca gactgtccac ctctggtgta cctccttgac
cttgagttcg gatgctgttc tgccttctcc ctccctgagc ttgcagatgg ccagtcgttc
cacctggcgc ttgcgcggga ggactgtgtc tacttcctgg gtggccacat tctctccagc
gattgccggc cacctcgtct gttcaggctg cgtgtagagc ttctattagg cagtccactg
ctctcctgcg atatcctcaa tgatggtttc tccattacta gtgccatcrc aacccccaca
agctctg--- ctcatgagta catcgtcctc ggaggctacc agtccgaatc ccagaagcga
atgcagtgca ccagtgttgc actagatgat gcgggtatac gcatcaagtc tcgggagcca
ccacaatgga gcagcgatat aagtcaaagc cgcacctggt ttggtgggaa cctggaaaag
gggagcgctc tgatggccgt tccatcagaa agtaatacag catctccaga tgcatataac
ttttaccagg taagcttcca gcaggaggca ga-------- -agaagagga tccaacccag
-acatgcagc c--aagaatc cactgacttt gaggactcgg ctcctctaga ggattcagaa
gagctgtact tcggacgtga gccccacga- --gatggagt aca---gcag
>Apteronotidae_Apteronotus_bonapartii_1_1
nnnnnnnnnn nnnnnnnnnn nnnnnnnnnn nnnnnnnnnn nnnnnnnnnn nnnnnnnnnn
nnnnnnnnnn nnnnnnnnnn nnnnnnnnnn nnnnnnnnnn nnnnnnnnnn nnnnnnnnnn
nnnnnnnnnn nnnnnnnnnn nnnnnnnnnn nnnnnnngcc acaccatcag tgtagtccac
agcaggggga aaacggcgtg tgtggtgttt ggtggcagga gttacctgcc acctgctgag
agaaccacag agaactggaa caccgtggca gactgtccac ctctggtgta cctccttgac
cttgagttcg gctgctgttc tgcatactcc ctccctgagc tcacagatgg ccagtcgttc
cacctggcac ttgcgcggga ggactgtgtc tacttcctgg gcggccacat tctctccagc
gattgccgac cacctcgtct gttcaggctg cgtgtagagc ttctattagg gagtccactg
ctctcctgtg atatccttaa tgatggtttc tccatcacta gcgccatcgc aaccctcaca
agctctg--- ctcatgagta catcatcctc ggaggctacc agtccgaatc ccagaagcga
atgcagtgca ccagtgttgc actcgatgat gtgggtatac gcatcaagtc tcgggagcct
ccacaatgga gcagcgatat aagtcaaagc cgcacctggt ttggtgggaa cctggaaaag
gggagcgctc tgattgccgt tccatcagaa ggcaatacag catctccaga tacgtannnn
nnnnnnnnnn nnnnnnnnnn nnnnnnnnnn nnnnnnnnnn nnnnnnnnnn nnnnnnnnnn
nnnnnnnnnn nnnnnnnnnn nnnnnnnnnn nnnnnnnnnn nnnnnnnnnn nnnnnnnnnn
nnnnnnnnnn nnnnnnnnnn nnnnnnnnnn nnnnnnnnnn nnnnnnnnnn
>Apteronotidae_Apteronotus_eschmeyeri_1_1
nnnnnnnnnn nnnnnnnnnn nnnnnnnnnn nnnnnnnnnn nnnnnnnnnn nnnnnnnnnn
nnnnnnnnnn nnnnnnacaa ccgtggatgc aatcggaagg tcacactgag atgccaggag
aaagagctgg ctggggagcc tccagggccc cggtatggcc acaccatcag tgtagtccac
agcaaaggga aaacggcgtg tgtggtgttt ggtggcagga gttacctgcc acctgctgag
agaaccacag agaactggaa caccgtggca gactgtccac ctctggtgta cctccttgac
cttgagttcg gatgctgttc tgcatactcc ctccctgagc ttgcagatgg ccagtcgttc
cacctggcgc ttgcgcggga ggactgtgtc tacttcctgg gcggccacat tctctccagc
gattgccgac cacctcgtct gttcaggctg cgtgtagagc ttctattagg cagtccactg
ctctcctgcg atatcctcaa tgacggtttc tccattacta gcgccatcgc aacccccaca
agctctg--- ctcatgagta catcgtcctt ggaggctacc agtccgaatc ccagaagcga
atgcagtgca ccagtgttgc actagatgat gcgggtatac acatcaagtc tcgggagcca
ccacaasgga gcagcgatat aagtcaaagc cgcacctggt ttggtgggaa cctggaaaag
gggagcgctc tgatggctgt tccatcagaa ggtaatacag catctccaga tgcatannnn
nnnnnnnnnn nnnnnnnnnn nnnnnnnnnn nnnnnnnnnn nnnnnnnnnn nnnnnnnnnn
nnnnnnnnnn nnnnnnnnnn nnnnnnnnnn nnnnnnnnnn nnnnnnnnnn nnnnnnnnnn
nnnnnnnnnn nnnnnnnnnn nnnnnnnnnn nnnnnnnnnn nnnnnnnnnn
>Apteronotidae_Apteronotus_mariae_1_1
nnnnnnnnnn nnnnnnnnnn nnnnnnnnnn nnnnnnnnnn nnnnnnnnnn nnnnnnnnnn
nnnnnnnnnn nnnnnnacaa ccgcggatgc aatcggaagg tcacactgag atgccaggag
aaagagctgg caggggagcc tccagggccc cggtacggcc acaccatcag tgtagtccac
agcaggggga aaatggcgtg tgtggtgttt ggtggcagga gttacctgcc acctgctgag
agaaccacag agaactggaa caccatggca gactgtccac ctctggtgta cctccttgac
cttgagttcg gatgctgttc tgcatactcc ctccctgagc tcgcagatgg ccagtcgttc
cacctggcgc ttgcgcggga ggactgtgtc tacttcctgg gcggccacat tctctcaagc
gattgccgac cacctcgtct gttcaggctg cgtgtagagc ttctattagg cagtccactg
ctctcctgtg atatcctcaa tgatggtttc tccatcacta gcgccatcgc aacccccaca
agctctg--- ctcatgagta catcatcctc ggaggctacc agtccgaatc ccagaagcga
atgcagtgca ccaatgttgc actggatgat gtgggtatac gcatcaagtc tcgggagcca
ccacaatgga gcagcgatat aagtcaaagc cgcacctggt ttggtgggaa cctggaaaag
gggagcgctc tgattgccgt tccatcagaa ggcaatacag catctccaga tgcatannnn
nnnnnnnnnn nnnnnnnnnn nnnnnnnnnn nnnnnnnnnn nnnnnnnnnn nnnnnnnnnn
nnnnnnnnnn nnnnnnnnnn nnnnnnnnnn nnnnnnnnnn nnnnnnnnnn nnnnnnnnnn
nnnnnnnnnn nnnnnnnnnn nnnnnnnnnn nnnnnnnnnn nnnnnnnnnn
>Apteronotidae_Compsaraia_samueli_1_1
nnnnnnnnnn nnnnnnnnnn nnnnnnnnnn nnnnnnnnnn nnnnnnnnnn nnnnnnnnnn
nnnnnnnnnn nnnnnnacaa ccacggatgc aatcggaagg tcacactgag atgccaggag
aaagagctgg ctggggagct tccagggccc cggtacggcc acaccatcag tgtagtccac
agcaggggga aaacagcgtg tgtggtgttt ggtggcagga gttacctgcc acctgctgag
agaaccacag agaactggaa caccgtggca gactgtccac ctctggtgta cctccttgac
cttgagttcg gctgctgttc tgcatactcc ctccctgagc tcacagatgg ccagtcgttc
cacctggcac ttgcgcggga ggactgtgtc tacttcctgg gaggccacat tctctccagc
gattgccgac cacctcgtct gttcaggctg cgtgtagagc ttttattagg cagtccactg
ctctcctgtg atatccttaa tgatggtttc tccatcacta gcgccatcgc aaccctcaca
agctctg--- ctcatgagta catcatcctc ggaggctacc agtccgaatc ccagaagcga
atgcagtgca ccagtgttgc actagatgat gtgggtatac acatcaagtc tcgggagcca
ccacaatgga gcagcgatat aagtcaaagc cgcacctggt ttggtgggaa cctggaaaag
gggagcactc tgattgccgt tccatcagaa ggcaatacag catctccaga tacgtannnn
nnnnnnnnnn nnnnnnnnnn nnnnnnnnnn nnnnnnnnnn nnnnnnnnnn nnnnnnnnnn
nnnnnnnnnn nnnnnnnnnn nnnnnnnnnn nnnnnnnnnn nnnnnnnnnn nnnnnnnnnn
nnnnnnnnnn nnnnnnnnnn nnnnnnnnnn nnnnnnnnnn nnnnnnnnnn
>Apteronotidae_Megadontognathus_kaitukaensis_1_1
nnnnnnnnnn nnnnnnnnnn nnnnnnnnnn nnnnnnnnnn nnnnnnnnnn nnnnnnnnnn
nnnnnnnnnn nnnnnnacaa ccgcggatgt aatcggaagg tcacactgag atgccaggag
aaagagctgg ctggggagcc tccagggccc cgttatggcc acaccatcag tgtagtccac
agcaggggga aaacggcgtg tgtggtgttt ggtggcagga gttacctgcc acctgctgag
agaaccacag agaactggaa caccgtggca gactgtccac ctctggtgta cctccttgac
cttgagttcg gatgctgttc tgcatactcc ctccctgagc tcgcagatgg ccagtcgttc
cacctggcgc ttgcgcggga ggactgtatc tacttcctgg gcggccacat tctctccagc
gattgccgac cacctcgtct gttcaggctg cgtgtagagc ttctattagg cagtccactg
ctctcctgtg atagcctcaa tgatggtttc tccatcacta gcgccatcgc aacccccaca
agctctg--- ctcatgagta catcatcctc ggaggctacc agtccgaatc ccagaagcga
atgcagtgca ccagtgttgc actaggtgat gtgggtatac gcatcaagtc tcgggagcca
ccacaatgga gcagcgatat aagtcaaagc cgcacctggt ttggtgggaa cctggaaaag
gggagcgctc tgattgccgt tccatcagaa ggcaatacag catctccaga tgcatannnn
nnnnnnnnnn nnnnnnnnnn nnnnnnnnnn nnnnnnnnnn nnnnnnnnnn nnnnnnnnnn
nnnnnnnnnn nnnnnnnnnn nnnnnnnnnn nnnnnnnnnn nnnnnnnnnn nnnnnnnnnn
nnnnnnnnnn nnnnnnnnnn nnnnnnnnnn nnnnnnnnnn nnnnnnnnnn
>Apteronotidae_Melanosternarchus_amaru_1_1
nnnnnnnnnn nnnnnnnnnn nnnnnnnnnn nnnnnnnnnn nnnnnnnnnn nnnnnnnnnn
nnnnnnnnnn nnnnnnacaa ccgcggatgc aatcggaagg tcacactgag atgccaggag
aaagagctgg ctggggagct tccagggccc cggtacggcc acaccatcag tgtagtccac
agcaggggga aaacagcgtg tgtggtgttt ggtggcagga gttacctgcc acctgctgag
agaaccacag agaactggaa caccgtggca gactgtccac ctctggtgta cctccttgac
cttgagttcg gctgctgttc tgcatactcc ctccctgagc tcgcagatgg ccagtcgttc
cacctggcac ttgcgcggga ggactgtgtc tacttcctgg gcggccacat tctctccagc
gattgccgac cacctcgtct gttcaggctg cgtgtagagc ttttattagg cagtccactg
ctctcctgtg atatccttaa tgatggtttc tccatcacta gcgccatcgc aaccctcaca
agctctg--- ctcatgagta catcatcctc ggaggctacc agtccgaatc ccagaagcga
atgcagtgca ccagtgttgc actagatgat gtgggtatac gcatcaagtc tcgggagcca
ccacaatgga gcagcgatat aagtcaaagc cgcacctggt ttggtgggaa cctggaaaag
gggagcgctc tgattgccgt tccatcagaa ggcaatacag catctccaga tacgtannnn
nnnnnnnnnn nnnnnnnnnn nnnnnnnnnn nnnnnnnnnn nnnnnnnnnn nnnnnnnnnn
nnnnnnnnnn nnnnnnnnnn nnnnnnnnnn nnnnnnnnnn nnnnnnnnnn nnnnnnnnnn
nnnnnnnnnn nnnnnnnnnn nnnnnnnnnn nnnnnnnnnn nnnnnnnnnn
>Apteronotidae_Platyurosternarchus_macrostoma_1_1
nnnnnnnnnn nnnnnnnnnn nnnnnnnnnn nnnnnnnnnn nnnnnnnnnn nnnnnnnnnn
nnnnnnnnnn nnnnnnacaa ccacggatgc aatcggaagg tcacactgag atgccaggag
aaagagctgg ctggggagct tccagggccc cggtacggcc acaccatcag tgtagtccac
agcaggggga aaacggcgtg tgtggtgttt ggtggcagga gttacctgcc acctgctgag
agaaccacag agaactggaa caccgtggca gactgtccac ctctggtgta cctccttgac
tttgagttcg gttgctgttc tgcatactcc ctccctgagc tcgcagatgg ccagtcgttc
cacctggcac ttgcacggga ggactgtgtc tacttcctgg gcggccacat tctctccagc
gattgccgac cacctcgtct gttcaggctg cgtgtagaac ttctattagg cagtccactg
ctctcctgtg atatccttaa cgatggtttc tccatcacta gcgccattgc aaccctcaca
ggctctg--- ctcatgagta catcatcctc ggaggctacc attccgaatc ccagaagcga
atgcagtgca ccagtgttgc actggatgat gtgggtatac gcatcaagtc tcgggagcca
ccacaatgga gcagcgatat aagtcaaagc cgcacctggt ttggtgggaa cctggaaaag
gggagtgctc tgattgccgt tccatcagaa ggcaatacag catctccaga taccaannnn
nnnnnnnnnn nnnnnnnnnn nnnnnnnnnn nnnnnnnnnn nnnnnnnnnn nnnnnnnnnn
nnnnnnnnnn nnnnnnnnnn nnnnnnnnnn nnnnnnnnnn nnnnnnnnnn nnnnnnnnnn
nnnnnnnnnn nnnnnnnnnn nnnnnnnnnn nnnnnnnnnn nnnnnnnnnn
>Apteronotidae_Sternarchella_calhamazon_1_1
nnnnnnnnnn nnnnnnnnnn nnnnnnnnnn nnnnnnnnnn nnnnnnnnnn nnnnnnnnnn
nnnnnnnnnn nnnnnnacaa ccacggatgc aatcggaagg tcacactgag atgccaggag
aaagagctgg ctggggagct tccagggccc cggtacggcc acaccatcag tgtagtccac
agcaggggga aaacggcgtg tgtggtgttt ggtggcagga gttacctgcc gcctgctgag
agaaccacag agaactggaa caccgtggca gactgtccac ctctggtgta cctccttgac
cttgagttcg gctgctgttc tgcatactcc ctccctgagc tcgcagatgg ccagtcgttc
cacctggcac ttgcgcggga ggactgtgtc tacttcctgg gcggccacat tctctccagc
gattgccgac cacctcgtct gttcaggctg cgtgtagagc ttctattagg cagtccactg
ctctcctgtg atatccttaa tgatggtttc tccatcacta gcgccatcgc aaccctcaca
agctctg--- ctcatgagta catcatcctc ggaggctacc agtccgaatc ccagaagcga
atgcagtgca ccagtgttgc actcgatgat gtgggtatac gcatcaagtc tcgggagcct
ccacaatgga gcagcgatat aagtcaaagc cgcacctggt ttggtgggaa cctggaaaag
gggagtgctc tgattgccgt tccatcagaa ggcaatacag catctccaga tgtatannnn
nnnnnnnnnn nnnnnnnnnn nnnnnnnnnn nnnnnnnnnn nnnnnnnnnn nnnnnnnnnn
nnnnnnnnnn nnnnnnnnnn nnnnnnnnnn nnnnnnnnnn nnnnnnnnnn nnnnnnnnnn
nnnnnnnnnn nnnnnnnnnn nnnnnnnnnn nnnnnnnnnn nnnnnnnnnn
>Apteronotidae_Sternarchella_duccis_1_1
nnnnnnnnnn nnnnnnnnnn nnnnnnnnnn nnnnnnnnnn nnnnnnnnnn nnnnnnnnnn
nnnnnnnnnn nnnnnnacaa ccacggatgc aatcggaagg tcacgctgag atgccaggag
aaagagctgg ctggggagct tccagggccc cggtacggcc acaccatcag tgtagtccac
agcaggggga aaacggcgtg tgtggtgttt ggtggcagga gttacctgcc gcctgctgag
agaaccacag agaactggaa caccgtggca gactgtccac ctctggtgta cctccttgac
cttgagttcg gctgctgttc tgcatactcc ctccctgagc tcgcagatgg ccagtcgttc
cacctggcac ttgcgcggga ggactgtgtc tacttcctgg gcggccacat tctctccagc
gattgccgac cacctcgtct gttcaggctg cgtgtagagc ttctattagg cagtccactg
ctctcctgtg atacccttaa tgatggtttc tccatcacta gcgccatcgc gaccctcaca
agctctg--- ctcatgagta catcatcctc ggaggctacc agtccgaatc ccagaagcga
atgcagtgca ccagtgttgc actcgatgat gtgggtatac gcatcaagtc tcgggagcct
ccacaatgga gcagcgatat aagtcaaagc cgcacctggt ttggtgggaa cctggaaaag
gggagcgctc tgattgccgt tccatcagaa ggcaatacag catctccaga tgtatannnn
nnnnnnnnnn nnnnnnnnnn nnnnnnnnnn nnnnnnnnnn nnnnnnnnnn nnnnnnnnnn
nnnnnnnnnn nnnnnnnnnn nnnnnnnnnn nnnnnnnnnn nnnnnnnnnn nnnnnnnnnn
nnnnnnnnnn nnnnnnnnnn nnnnnnnnnn nnnnnnnnnn nnnnnnnnnn
>Apteronotidae_Sternarchella_raptor_1_1
nnnnnnnnnn nnnnnnnnnn nnnnnnnnnn nnnnnnnnnn nnnnnnnnnn nnnnnnnnnn
nnnnnnnnnn nnnnnnacaa ccacggatgc aatcggaagg tcacgctgag atgccaggag
aaagagctgg ctggggagct tccagggccc cggtacggcc acaccatcag tgtagtccac
agcaggggga aaacggcgtg tgtggtgttt ggtggcagga gttacctgcc gcctgctgag
agaaccacag agaactggaa caccgtggca gactgtgcac ctctggtgta cctccttgac
cttgagttcg gctgctgttc tgcatactcc ctccctgagc tcgcagatgg ccagtcgttc
cacctggcac ttgcgcggga ggactgtgtc tacttcctgg gcggccacat tctctccagc
gattgccgac cacctcgtct gttcaggctg cgtgtagagc ttctattagg cagtccactg
ctctcctgtg atacccttaa tgatggtttc tccatcacta gcgccatcgc gaccctcaca
agctctg--- ctcatgagta catcatcctc ggaggctacc agtccgaatc ccagaagcga
atgcagtgca ccagtgttgc actcgatgat gtgggtatac gcatcaagtc tcgggagcct
ccacaatgga gcagcgatat aagtcaaagc cgcacctggt ttggtgggaa cctggaaaag
gggagcgctc tgattgccgt tccatcagaa ggcaatacag catctccaga tgtatannnn
nnnnnnnnnn nnnnnnnnnn nnnnnnnnnn nnnnnnnnnn nnnnnnnnnn nnnnnnnnnn
nnnnnnnnnn nnnnnnnnnn nnnnnnnnnn nnnnnnnnnn nnnnnnnnnn nnnnnnnnnn
nnnnnnnnnn nnnnnnnnnn nnnnnnnnnn nnnnnnnnnn nnnnnnnnnn
>Apteronotidae_Sternarchogiton_labiatus_1_1
nnnnnnnnnn nnnnnnnnnn nnnnnnnnnn nnnnnnnnnn nnnnnnnnnn nnnnnnnnnn
nnnnnnnnnn nnnnnnacaa ccgcggatgc aatcggaagg tcacactgag atgccaggag
aaagagctgg ctggggagct tccagggccc cggtacggcc acaccatcag tgtagtccac
agcaggggga aaacggcgtg tgtggtgttt ggtggcagga gttacctgcc acctgctgag
agaactacag agaattggaa caccgtggca gactgtccac ctctggtgta ccttcttgac
cttgagttca gctgctgttc tgcatactcc ctccctgagc tcacagatgg ccagtccttc
cacctggcac ttgcgcggga ggactgtgtc tacttcctgg gaggccacat tctctccagc
gattgccgac cacctcgtct gttcaggctg cgtgtagagc ttctattagg cagtccactg
ctgtcctgtg atatccttaa tgatggtttc tccatcacta gcgccatcgc aaccctcaca
agctctg--- ctcatgagta catcatcctc ggaggctacc agtccgaatc ccagaagcaa
atgcagtgca ccagtgttgc actagatgat gtgggtatac gcatcaagtc tcgggagcca
ccacaatgga gcagcgatat aactcaaagc cgcacctggt ttggtgggaa cctggaaaag
gggagcgctc tgattgccgt tccgtcagaa ggcaatacag catctccaga tacgtannnn
nnnnnnnnnn nnnnnnnnnn nnnnnnnnnn nnnnnnnnnn nnnnnnnnnn nnnnnnnnnn
nnnnnnnnnn nnnnnnnnnn nnnnnnnnnn nnnnnnnnnn nnnnnnnnnn nnnnnnnnnn
nnnnnnnnnn nnnnnnnnnn nnnnnnnnnn nnnnnnnnnn nnnnnnnnnn
>Apteronotidae_Sternarchogiton_porcinum_1_1
nnnnnnnnnn nnnnnnnnnn nnnnnnnnnn nnnnnnnnnn nnnnnnnnnn nnnnnnnnnn
nnnnnnnnnn nnnnnnacaa ccacggatgc aatcggaagg tcacactgag atgccaggag
aaagagctgg ctggggagct tccagggccc cggtacggcc acaccattag tgtagtccac
agcaggggga aaacggcgtg tgtggtgttt ggtggcagga gttacctgcc acctgctgag
agaaccacag agaattggaa caccgtggca gactgtccac ctctggtgta cctccttgac
cttgagttcg gctgctgttc tgcatactcc ctccctgagc tcgcagatgg ccagtcgttc
cacctggcac ttgcgcggga ggactgtgtc tacttcctgg gaggccacat tctctccagc
gattgccgac cacctcgtct gttcaggctg cgtgtagagc ttctattagg cagtccactg
ctctcctgtg atatccttaa tgatggtttc tccatcacta gcgccatcgc aaccctcaca
agctctg--- ctcatgagta catcatcctc ggaggctacc agtccgaatc ccagaagcga
atgcagtgca ccagtgttgc actagatgat gtgggtatac gcatcaagtc tcgggagcca
ccacaatgga gcagcgatat aagtcaaagc cgcacctggt ttggtgggaa cctgaaaaag
gggagtgctc tgattgccgt tccatcagaa ggcaatacag catctccaga tacgtannnn
nnnnnnnnnn nnnnnnnnnn nnnnnnnnnn nnnnnnnnnn nnnnnnnnnn nnnnnnnnnn
nnnnnnnnnn nnnnnnnnnn nnnnnnnnnn nnnnnnnnnn nnnnnnnnnn nnnnnnnnnn
nnnnnnnnnn nnnnnnnnnn nnnnnnnnnn nnnnnnnnnn nnnnnnnnnn
>Apteronotidae_Sternarchorhamphus_muelleri_1_1
ccagagtgtt acctcattca tggtggccga acacccaaca atgagctgtc ttcgagcctc
tatgtgctca acgtggacag ccgcggatgc aatcggaagg tcacactgag atgccaggag
aaagagctgg ctggggagat tccagggccc cggtatggtc acaccatcag tgtggtccac
agcagaggga aaacagcgtg cgtggtgttc ggtggcagga gctacctgcc atctgctgag
agaaccacag agacctggaa caccatggtg gactgtccac ctctggtgta cctccttgac
ctggagtttg gctgctgttc tgcatacacc ctcccagagc ttgcagatgg ccagtcgttc
catctggcac tggcacggga ggactgtgtc tacttcctgg gcggccacat tctctccacc
gactgccgac cacctcgtct gttcaggctg cgtgtagagc ttctattagg cagtccactg
ctctcctgtg atatccttaa tgatggtctc tccatcacta gcgccatcgt aacccccaca
ggctctg--- ctcatgagta catcatcctt ggtggctacc attccaagtc ccagaagcga
atgcagtgca ccagtgttgc actagatgat gtgggtatac gcatcgactc tcgggatcca
ccacaatgga gcagcgatat caatcaaagc cgcacctggt ttggtggaaa catcgaaaag
ggcagcgtcc tgattgctgt tccatcagaa ggccatacag catctccaga tgcatataac
ttttaccaag taagcttcca gcaggaggca ga-------- -aggagagga tccaactcag
-agatgcagc c--aagaatc cactgacttt gaggactcag ctcctctaga ggattccgaa
gagctgtact tcggacggga gccccatga- --gatggagt aca---gcag
>Apteronotidae_Sternarchorhynchus_marreroi_1_1
nnnnnnnnnn nnnnnnnnnn nnnnnnnnnn nnnnnnnnnn nnnnnnnnnn nnnnnnnnnn
nnnnnnnnnn nnnnnnacaa ccacggatgc aatcggaagg tcacactgag atgccaggag
aaagagctgg ctggggagct tccagggccc cggtacggcc acaccatcag tgtagtccac
agcaggggga aaacagcgtg tgtggtgttt ggcggcagga gttacctgcc acctgctgag
agaaccacag agaactggaa caccgtggca gactgtccac ctctggtgta cctccttgac
cttgagttcg gctgctgttc tgcatactcc ctccctgagc tcgcagatgg ccagtcgttc
cacctggcac ttgcgcggga ggactgtgtc tacttccttg gcggccacat tctctccagc
grttgccgac cacctcgtct gttcaggctg cgtgtagagc ttctattagg cagtccactg
ctctcctgtg atatccttaa tgatggtttc tccatcacta gcgccatcgc aatcctcaca
agctctg--- ctcatgagta catcatcctc ggaggctacc agtccgaatc ccagaagcga
atgcagtgca ccagtgttgc actagatgat gtgggtatac gcatcaagtc tcgggagcca
ccacaatgga gcagcgatat aagtcaaagc cacacctggt ttggtgggaa cctggaaaag
ggaagcgctc tgattgccgt tccatcagaa ggcaatacag catctccaga tgcatannnn
nnnnnnnnnn nnnnnnnnnn nnnnnnnnnn nnnnnnnnnn nnnnnnnnnn nnnnnnnnnn
nnnnnnnnnn nnnnnnnnnn nnnnnnnnnn nnnnnnnnnn nnnnnnnnnn nnnnnnnnnn
nnnnnnnnnn nnnnnnnnnn nnnnnnnnnn nnnnnnnnnn nnnnnnnnnn
>Apteronotidae_Sternarchorhynchus_mormyrus_1_1
nnnnnnnnnn nnnnnnnnnn nnnnnnnnnn nnnnnnnnnn nnnnnnnnnn nnnnnnnnnn
nnnnnnnnnn nnnnnnacaa ccacggatgc aatcggaagg tcacactgag atgccaggag
aaagagctgg ctggggagct tccagggccc cggtacggcc acaccatcag tgtagtccac
agcaggggga aaacagcgtg tgtggtgttt ggcggcagga gttacctgcc acctgctgag
agaaccacag agaactggaa caccgtggca gactgtccac ctctggtgta cctccttgac
cttgagttcg gctgctgttc tgcatactcc ctccctgagc tcgcagatgg ccagtcgttc
cacctggcac ttgcgcggga ggactgtgtc tacttcctgg gcggccacat tctctccagc
gattgccgac cacctcgtct gttcaggctg cgtgtagagc ttctattagg cagtccactg
ctctcctgtg atatccttaa tgacggtttc tccatcacta gcgccatcgc aaccctcaca
agctctg--- ctcatgagta catcatcctc ggaggctatc agtccgaatc ccagaagcga
atgcagtgca ccagtgttgc actagatgat gtgggtatac acatcaagtc tcgggagcca
ccacaatgga gcagcgatat aagtcaaagc cgcacctggt ttggtgggaa cctggaaaag
gggagcgctc tgattgctgt tccatcagaa ggcaatacag catctccaga tgcatannnn
nnnnnnnnnn nnnnnnnnnn nnnnnnnnnn nnnnnnnnnn nnnnnnnnnn nnnnnnnnnn
nnnnnnnnnn nnnnnnnnnn nnnnnnnnnn nnnnnnnnnn nnnnnnnnnn nnnnnnnnnn
nnnnnnnnnn nnnnnnnnnn nnnnnnnnnn nnnnnnnnnn nnnnnnnnnn
>Apteronotidae_Sternarchorhynchus_yepezi_1_1
nnnnnnnnnn nnnnnnnnnn nnnnnnnnnn nnnnnnnnnn nnnnnnnnnn nnnnnnnnnn
nnnnnnnnnn nnnnnnacaa ccacggatgc aatcggaagg tcacactgag atgccaggag
aaagagctgg ctggggagct tccagggccc cggtacggcc acaccatcag tgtagtccac
agcaggggga aaacagcgtg tgtggtgttt ggcggcagga gttacctgcc acctgctgag
agaaccacag agaactggaa caccgtggca gactgtccac ctctggtgta cctccttgac
cttgagttcg gctgctgttc tgcatactcc ctccctgagc tcgcagatgg ccagtcgttc
cacctggcac ttgcgcggga ggactgtgtc tacttcctgg gcggccacat tctctccagc
gattgccgac cacctcgtct gttcaggctg catgtagagc ttctattagg cagtccactg
ctctcctgtg atatccttaa tgatggtttc tccatcacta gcgccattgc aaccctcaca
agctctg--- ttcatgagta catcatcctc ggaggctacc agtccgaatc ccagaagcga
atgcagtgca ccagtgttgc actagatgat gtgggtatac gcatcaagtc tcgggagcca
ccacaatgga gcagcgatat aagtcaaagc cgcacctggt ttggtgggaa cctggaaaag
ggaagcgctc tgattgccgt tccatcagaa ggcaatacag catctccaga tgcatannnn
nnnnnnnnnn nnnnnnnnnn nnnnnnnnnn nnnnnnnnnn nnnnnnnnnn nnnnnnnnnn
nnnnnnnnnn nnnnnnnnnn nnnnnnnnnn nnnnnnnnnn nnnnnnnnnn nnnnnnnnnn
nnnnnnnnnn nnnnnnnnnn nnnnnnnnnn nnnnnnnnnn nnnnnnnnnn
>Belonidae_Strongylura_marina_1_1
ccagagagtt atctcatcca tggtggccgc acgcccaaca atgagatctc ctcaagcttg
tacctgctga ccacagacag ccgtggctgc aatcgcaaat taacacttag gtgcaaagag
aaggagctag tgggagagct gccgggagct cgatatggcc acacaatgag cattgttcaa
agccatggga agacagcttg tgtgatgttt gggggtaggt cctacatgcc tgctgcagag
cgaaccacag agagttggaa cagtgtcatt gactgtcctc ctcaggtttt cctgtttgac
ctggagtttg ggtgctcctc tgttcactct ttacctgaac tcagtgatgg gcagtccttc
catttggccc ttgcccgagg ggactgtgtt tatttcatcg gaggccactc actgacctct
gactcacgtc cacctcgact attttgtctc cgtgtcaagc tcttgcaggg tagccccttg
ctgtcatgtg aaacccttga cacagattta tccatctcga gtgccatcat cactcgtaca
ggccccg--- ctcacagata catcgtctta ggtggatatc agtcagactc acagaagagg
atggagtgca acacrgtcat tctggacgag aaagggatcc actttgaaac cctacaacca
cccgagtgga ctccagatgt catccatagt cgtacatggt ttggtggcag cactggggaa
ggatgcgtcc tacttggtgt tcccacagag ggaaggtcat cccaaaccga tgtgcattat
ttctatcaag tgagcttcca gtcagaggga gaat---gca ctgaggatga tggagtnnnn
-nnttgcagc c--aggagtc aannnnnnnn nnnnnnnnnn nnnnnnnnnn nnnnnnnnnn
nnnnnnnnnn nnnnnnnnnn nnnnnnnnnn nnnnnnnnnn nnnnnnnnnn
>Belonidae_Strongylura_timucu_1_1
ccagagagtt atctcatcca tggtggccgc acgccaaaca atgagatctc ctcaagcttg
tacctgctga ccacagacag ccgtggctgc aatcgcaaat taacacttag gtgcaaagag
aaggacctag tgggagagtt gccaggagct cgatatggcc acacaatgag catggttcaa
agccatggga agacagcgtg tgtgatgttt gggggaaggt cctacatgcc tgctgcagag
cgaaccacag agagttggaa cagtgtcgtt gactgtcctc ctcaggtttt cctgtttgac
ctggagtttg ggtgctcctc tgctcactct ttacctgaac tcagtgatgg acagtccttc
catttggccc ttgcccgagg agactgtgtt tatctcatcg gaggccactc actgacctct
gactcacgtc cacctcggct attttgtctc cgtgtcaagc tcttgcaggg tagccccttg
ctgtcatgtg aaacccttga cacaggttat tccatctcga gtgccatcat cagtcgtaca
ggcccca--- ctcacagata catcgtctta ggtggatatc agtcagactc acagaagagg
atggagtgca acacaatcat cctggatgag aaagggatcc actttgagac cctacaacca
cccaagtgga ctccagatgt catccatagt cgtacatggt ttggtggcag cactggggaa
ggatgcatcc tgcttggtgt tcccacagag ggaagaccat cccaaactga tgtgcattat
ttctatcaag tgagcttcca gtcagaggga gaat---gca ctgaggatga cggagctcag
-gcctgcagc c--aggagtc gannnnnnnn nnnnnnnnnn nnnnnnnnnn nnnnnnnnnn
nnnnnnnnnn nnnnnnnnnn nnnnnnnnnn nnnnnnnnnn nnnnnnnnnn
>Callichthyidae_Corydoras_aeneus_2_1
nnnnnnnnnn nnnnnnnnnn nnnnnnnnnn nnnnccaaca atgagctgtc atcaagtctt
tatatgctta cagtagacag tcatggaagc aatcggaaag ttattttaaa atgccaggaa
aaagagttgg ttggggaacc tcctggacct cgttatggtc acacgattag taccattmat
agcagaggga aaactgcttt tattcttttt ggtggcaggt cctatatgcc ttcttctgag
aggaccacag aaaactggaa tagtgtggtc gactgtccac cccaggtgta ccttattgat
ctcgagtttg gctgctgttc agcgcacact tttcctgagc twactgatgg acagtcattc
caccttgccy tggcccgaga ggactgygtt tayttcctgg gtggccatat tgcctccaca
gactgtcgtc cacctcgcct attcaagcta cgtgtggaac tcctcctggg cagtccggtg
cttaactgtg agatcctaaa taatggttta tccatcacaa gtgccattgt aactcctatt
ggctttt--- cacatgagta tattgtcctt ggtggatacc agtgtgattc ccagaagaga
gtgcagtgca cctatattgg gttagatgat gtgggtatac gaattgagcc cagagagtcm
cctcagtgga acagcgagat caatcaaagy cgcacttggt tcggtggaag tctggcaaag
ggcagtgctt tgytagcggt accatcagag acaaatctag ctcctccaga tggtcattac
ttttaccagg tgtgcttcca gcagga---a gaa------g tagaagaaga acaaacccag
-acttgcagc c--aagaatc caatgaactt gaggattcag ctccactaga ggattcagag
gagctttact ttggacgcga gccccatga- --annnnnnn nnnnnnnnnn
>Cichlidae_Biotodoma_cupido_1_1
ccagagagtt accttatcca tggtggccgg actccaaata atgagatctc gtcaagcttg
tacctgttga ccatggatag tcgtggctgc aaccgtaaat taacactcct ctgtaaagaa
aaagagctag tggctgaagt gccgggggcc cgatatggcc acacgatgac catggttcaa
agtcgtggga agacagcttg tgtgttgttt gggggtaggt cctacatgcc gtcaggagaa
agaaccacag agagctggaa ccgtgttgta gactgtccac ctcaggtgtt cctatttgac
ctggagtttg ggtgctgctc tgctcacact ttacctgagc ttagtgatgg acagtctttc
catttggccc ttgccagaga agactgtgtc tacttcattg gaggccactc actggcctca
gactcacgtc cacctcgtct gtttcgcctg cgtgtggagc ttttgcaagg cagccccttg
ctttcctgtg aaaccttgga caatggttta tctatctcta gcgccatctt cactcgtaca
ggaccca--- ctcacaggta tatcatctta ggcggatatc agtcagactc ccaaaagagg
atggagtgca ctgctgtgat tctggatgag aaaggggtcc actttgagcc cttagaagca
cccaagtgga ccccggatat catccacagc cgtacttggt tcggtggcag ttctggagag
ggaagcatcc tactagctgt gcctacggag ggaaggccat cccaacagga tatgcattac
ttctaccagg tgaactttca aacagaggga gaga---cga aagaggaaga aagaaccctt
-ggctgcagc c--aggagtc aactgattat gnnnnnnnnn nnnnnnnnnn nnnnnnnnnn
nnnnnnnnnn nnnnnnnnnn nnnnnnnnnn nnnnnnnnnn nnnnnnnnnn
>Cichlidae_Cichlasoma_orinocense_1_1
ccagagagtt accttatcca cggtggccgc accccaaata atgagatctc atcgagcttg
tacctgttga ccatggatag tcgtggctgc aatcgtaaat taacgctcct ctgtaaagag
aaagaactag tggcagaagt gccgggggcc cgatatggcc acacaatgac catggtccaa
agtcgtggga agacagcttg tgtgttgttt gggggtcggt cctacatgcc ttcaggagaa
aggaccacag agagctggaa cagtgttgta gactgtccac ctcaggtgtt cctgtttgac
ctagagtttg gctgctgctc tgctcacact ttacctgagc ttagtgatgg acagtctttc
catttggccc ttgccagaga agactgtgtc tactttattg gaggccactc attggcctca
gactcacgtc cacctcgtct gtttcgcctg cgtgttgagc ttttgcaagg cagccccttg
ctttcctgtg aaaccttaga caatggttta tctatctcta gtgccatctt tacccgtaca
ggacccg--- ctcatagata tatcatctta ggcggatatc agccagactc ccaaaagagg
atggagtgca cttctgtgat tctggatgag aaaggggtcc actttgagcc cttagaagca
cccaagtgga ccccagatat catccatagt cgcacttggt tcggtggcag ttctggggag
ggaagcatcc tactagctgt gcctacagag ggaaggccat cccaacaaga tatgcattac
ttctatcagg tgaacttcca aacagaggga gaga---cca cagaggaaga aagaaccctt
gggctgcagc c--aggaatc aacagattnn nnnnnnnnnn nnnnnnnnnn nnnnnnnnnn
nnnnnnnnnn nnnnnnnnnn nnnnnnnnnn nnnnnnnnnn nnnnnnnnnn
>Cichlidae_Crenicara_punctulata_1_1
ccagagagtt accttatcca cggtggccgc accccaaata atgagatctc atcaagcttg
tacctgttga ccatggatag tcgtggctgc aatcgtaaac tgacactcct ctgtaaagag
aaagaactag tggccgaagt gccgggggcc cgatatggcc acactatgac catggtccaa
agtcgtggga agacagcttg tgtgttgttt gggggtaggt cctacatgcc ttcaggagaa
agaaccaccg agagctggaa cagtgttgta gactgtccac ctcacgtgtt cctgtttgac
ctggagtttg gctgctgctc tgctcacact ttacctgagc ttagtgatgg acagtctttc
catttggccc ttgccagaga agactgtgtc tacttcattg gaggccactc actggcctca
gactcacgtc cacctcgtct gtttcgcctg catgttgagc ttttgcaagg cagccccttg
ctttcctgtg aaatcttgaa caatggttta tctatctcta gtgccatctt tacccgtaca
ggacctg--- ctcatagata tatcatctta ggcggatatc agtcagactc ccaaaagagg
ttggagtgca ctgctgtgac tctggatgag aaaggagtcc gctttgagcc cttagaagca
cccaagtgga ctccagatat catccatagt cgtacttggt tcggtggcag ttctggggag
ggaagcgtcc tactagctgt gcctacagag ggaaggccat cccaacagga tatgcattac
ttctaccagg tgaactttca aacagaggga gaca---cca aagaggaaga aagaaccctt
-ggatgcagc c--aggagtc aacagannnn nnnnnnnnnn nnnnnnnnnn nnnnnnnnnn
nnnnnnnnnn nnnnnnnnnn nnnnnnnnnn nnnnnnnnnn nnnnnnnnnn
>Cichlidae_Geophagus_abalios_1_1
ccagagagtt accttatcca cggtggccgc accccaaata atgagatctc gtcaagcttg
tacctgttga ccatggatag tcgtggctgc aatcgtaaat taacactgct ctgtaaagag
aaagaactag tggccgaagt gccggggccc cgatatggtc acacaatgac tatggtccaa
agtcgtggga agacggcttg tgtgttgttt gggggtaggt cctacatgcc ttcagaagaa
agaaccaccg agagctggaa cagtgttgta gactgtccac ctcaggtgtt cctgtttgac
ctggagtttg gctgctgctc tgctcacact ttacctgagc ttagtgatgg acagtctttc
catttggccc ttgccagaga agattgtgtc tacttcattg gaggccactc actggcctcg
gactcacgtc cacctcgtct gtttcgcctg cgtgttgaac ttttgcaagg cagccccttg
ctttcctgtg aaaccttgga caatggttta tctatctcta gtgccatctt tacccgtaca
ggacccg--- ctcatagata tatcatctta ggaggatatc agtcagactc ccaaaagagg
atggagtgca ctgctgtgat tctggatgag aaaggggtcc actttgagcc cttagaagca
cccaagtgga ccccagatat catccatagt cgtacttggt tcggtggcag ttctggggag
ggaagcatcc tactagctgt gcctacagag ggaaggccat cccaacagga tatgcattac
ttctaccaga tgaactttca aacagaggga gagt---cca aagaggaaga aagaaccctt
-agctgcagc c--aggagtc aacagannnn nnnnnnnnnn nnnnnnnnnn nnnnnnnnnn
nnnnnnnnnn nnnnnnnnnn nnnnnnnnnn nnnnnnnnnn nnnnnnnnnn
>Cichlidae_Geophagus_harreri_1_1
ccagagagtt accttatcca cggtggccgc accccaaata atgagatctc gtcaagcttg
tacctgttga ccatggatag tcgtggctgc aatcgtaaat taacactgct ctgtaaagag
aaagaactag tggccgaagt gccggggccc cgatatggtc acacaatgac catgatccaa
agtcgtggga agacagcttg tgtgttgttt gggggtaggt cctacatgcc ttcagaagaa
agaaccaccg agagctggaa cagtgttgta gactgtccac ctcaggtgtt cctgtttgac
ctggagtttg actgctgctc tgctcacact ttacctgagc ttagtgatgg acagtctttc
catttggccc ttgccagaga agattgtgtc tacttcattg gaggccactc actggcctca
gactcacgtc cacctcgtct gtttcgcctg cgtgttgagc ttttgcaagg cagccccttg
ctttcctgtg aaaccttgga caatggttta tctatctcta gtgccatctt tacccgtaca
ggacccg--- ctcatagata tatcatctta ggaggatatc agtcagactc ccaaaagagg
atggagtgca ctgctgtgat tctggatgag aaaggggtcc actttgagcc cttagaagca
cccaagtgga ccccagatat catccatagt cgtacttggt tcggtggcag ttctggggag
ggaagcatcc tactagctgt gcctacagag ggaaggccat cccaacagga tatgcattac
ttctaccagg cgaactttca aacagaggga gagt---cca aagagannnn nnnnnnnnnn
nnnnnnnnnn nnnnnnnnnn nnnnnnnnnn nnnnnnnnnn nnnnnnnnnn nnnnnnnnnn
nnnnnnnnnn nnnnnnnnnn nnnnnnnnnn nnnnnnnnnn nnnnnnnnnn
>Cichlidae_Geophagus_taeniopareius_1_1
ccagagagtt accttatcca cggtggccgc accccaaata atgagatctc gtcaagcttg
tacctgttga ccatggatag tcgtggctgc aatcgtaaat taacactgct ctgtaaagag
aaagaactag tggccgaagt gccggggccc cgatatggcc acacaatgac tatggtccaa
agtcgtggga agacggcttg tgtgttgttt gggggtaggt cctacatgcc ttcagaagaa
agaaccaccg agagctggaa cagtgttgta gactgtccac ctcaggtgtt cctgtttgac
ctggagtttg gctgctgctc tgctcacact ttacctgggc ttagtgatgg acagtctttc
catttggccc ttgccagaga agactgtgtc tacttcattg gaggccactc actggcctca
gactcacggc cacctcgtct gtttcgcctg cgtgttgagc ttttgcaagg cagccccttg
ctttcctgtg aaaccttggg caatggttta tctatctcta gtgccatctt tacccgtaca
ggacccg--- ctcatagata tatcatcttg ggaggatatc agtcagactc ccaaaagagg
atggagtgca ctgctgtgat tctggatgag aaaggggtcc actttgagcc cttagaagca
cccaagtgga ccccagatat catccatagt cgtacttggt tcggtggcag ttctggggag
ggaagcatcc tactagctgt gcctacagag ggaaggccat cccaacagga tatgcattac
ttctaccagg tgaactttca aacagaggga gagt---cca aagagannnn nnnnnnnnnn
nnnnnnnnnn nnnnnnnnnn nnnnnnnnnn nnnnnnnnnn nnnnnnnnnn nnnnnnnnnn
nnnnnnnnnn nnnnnnnnnn nnnnnnnnnn nnnnnnnnnn nnnnnnnnnn
>Cichlidae_Mesoheros_festae_1_1
ccagagagtt accttatcca cggtggccgc accccaaata atgagatctc atcaagcttg
tacctgttga ccatggatag tcgtggctgc aatcgtaaat taacactcct ctgtaaagag
aaagaactag tggcagaagt gccgggggcc cgatatggcc acacaatgac catggtccaa
agtcgtggga agacagcttg tgtgttgttt gggggtaggt cctacatgcc ttcaggagaa
agaaccacag agagttggaa cagtgttgta gactgtccac ctcaggtgtt cctgtttgac
ctagagtttg gctgctgctc tgctcacact ttacctgagc ttagtgatgg acaatctttc
catttggccc ttgccagaga agactgtgtc tactttattg gaggccactc attggcctca
gacgcacgtc cacctcgtct gtttcgcctg cgcgttgagc ttttgcaagg cagccccttg
ctttcttgtg aaaccttaga caatggtttg tctatctcta gtgccatctt tacccgtatg
ggacccg--- ctcatagata tatcatctta ggtggctatc agtcagactc ccaaaagagg
atggagtgca ctgctgtgat tctggatgag aaaggggtcc actttgagcc cttagaagca
cccacgtgga ccccagatat tatccatagt cgcacttggt ttggtggctg ttctggggag
ggaagcatcc tgttaggtgt gcctacagag ggaagaccat cccaacaaga nnnnnnnnnn
nnnnnnnnnn nnnnnnnnnn nnnnnnnnnn nnnnnnnnnn nnnnnnnnnn nnnnnnnnnn
nnnnnnnnnn nnnnnnnnnn nnnnnnnnnn nnnnnnnnnn nnnnnnnnnn nnnnnnnnnn
nnnnnnnnnn nnnnnnnnnn nnnnnnnnnn nnnnnnnnnn nnnnnnnnnn
>Cichlidae_Neetroplus_nematopus_1_1
ccagagagtt accttatcca cggtggccgc accccaaata atgagatctc atcaagcttg
tacctgttga ccatggatag tcgtggctgc aatcgtaaat taacactcct ctgtaaagag
aaagaactag tggcagaagt gccgggggcc cgatatggcc acacaatgac catggtccaa
agtcgtggaa agacagcttg tgtgttgttt gggggtaggt cctacatgcc ttcaggagaa
aggaccacag agagttggaa cagtgttgta gactgtccac ctcaggtgtt cctgtttgac
ctagagtttg gctgctgctc tgctcacact ttacctgagc ttagtgatgg tcagtctttc
catttggccc ttgccagaga agactgtgtc tactttattg gaggccactc actggcctca
gactcacgtc cacctcgtct ttttcgcctg cgcgttgagc ttttgcaagg cagccccttg
ctttcttgtg aaaccttaga caatggtttg tctatctcta gtgccatctt tacccgtacg
ggaccca--- cacatagata tatcatctta ggtggctatc agtcagactc ccaaaagagg
atggagtgca ctgctgtgat tctggatgag aaaggggtcc actttgagcc cttagaagca
cccacgtgga ccccagatat catccatagt cgcacttggt tcggtggcag ttctggggag
ggaagcatcc tgttagcnnn nnnnnnnnnn nnnnnnnnnn nnnnnnnnnn nnnnnnnnnn
nnnnnnnnnn nnnnnnnnnn nnnnnnnnnn nnnnnnnnnn nnnnnnnnnn nnnnnnnnnn
nnnnnnnnnn nnnnnnnnnn nnnnnnnnnn nnnnnnnnnn nnnnnnnnnn nnnnnnnnnn
nnnnnnnnnn nnnnnnnnnn nnnnnnnnnn nnnnnnnnnn nnnnnnnnnn
>Cichlidae_Satanoperca_mapiritensis_1_1
ccagagagtt accttattca cggtggccgc accccaaata atgagatctc gtcaagcttg
tacctgttga ccatggatag tcgtggctgc aatcgtaaat taacactcct ctgtaaagag
aaagaactag tggcagaagt gcctggggcc cgatatggcc acacaatgac catggtccaa
agtcgtggga agacagcttg tgtgttgttt gggggtaggt cctacatgcc ttcaggagaa
aggaccaccg agagctggaa cagtgttgta gactgtccac ctcaggtctt cctatttgac
ctggagtttg gctgctgctc tgctcacgct ttacctgagc ttactgatgg acagtctttc
cacttggccc ttgccagaga agactgtgtc tacttcattg gaggccactc actggcttca
gactcacgtc cacctcgtct gtttcgcctg cgtgtcgagc ttttgcaagg cagccccttg
ctttcctgtg aaaccttgga caatggctta tctatctcta gtgccatctt tacccgtaca
ggaccgg--- ctcatagata tatcatcttg ggcggatatc agtcagactc ccaaaagagg
atggagtgca ctgctgtgat tctggatgag aaaggggtcc actttgaccc tttagaagca
cccaattgga ccccagatat catccatagt cgtacttggt ttggtggcag ttctggggag
ggaagcatcc tattagctgt gcctacagag ggaaggccgt cccaacagga tatgcattac
ttctaccagg tgaactttca aacagaggga gaga---cca aagaggaaga aagaaccctt
-ggctgcagc c--aggagtc aacagnnnnn nnnnnnnnnn nnnnnnnnnn nnnnnnnnnn
nnnnnnnnnn nnnnnnnnnn nnnnnnnnnn nnnnnnnnnn nnnnnnnnnn
>Cichlidae_Satanoperca_pappaterra_1_1
ccagagagtt accttattca cggtggccgc accccaaata atgagatctc gtcaagcttg
tacctgttga ccatggatag tcgtggctgc aatcgtaaat taacactcct ctgtaaagag
aaagaactag tggcagaagt gccgggggcc cgatatggcc acacaatgac catggtccaa
agtcgtggga agacagcttg tgtgttgttt gggggtaggt cctacatgcc ttcaggagaa
aggaccaccg agagctggaa cagtgttgta gactgtccac ctcaggtctt cctatttgac
ctggagtttg gctgctgctc tgctcacact ttacctgagc ttactgatgg acagtctttc
cacttggccc ttgccagaga agactgtgtc tacttcattg gaggccactc actggcctca
gactcacgtc cacctcgtct gtttcgcctg cgtgtcgagc ttttgcaagg cagccccttg
ctttcctgtg aaaccttgga aaatggctta tctatctcta gtgccatctt tacccgtaca
ggaccgg--- ctcatagata tatcatcttg ggtggatatc agtcagactc ccaaaagagg
atggagtgca ctgctgtgat tctggatgag aaagggntcc actttgaccc tttagaagca
cccaattgga ccccagatat catccatagt cgtacttggt ttggtggcag ttttggggag
ggaagcatcc tattagctgt gcctacagag ggaaggccgt cccaacagga tatgcattac
ttctaccagg tgaactttca aacagagggc gnnnnnnnnn nnnnnnnnnn nnnnnnnnnn
nnnnnnnnnn nnnnnnnnnn nnnnnnnnnn nnnnnnnnnn nnnnnnnnnn nnnnnnnnnn
nnnnnnnnnn nnnnnnnnnn nnnnnnnnnn nnnnnnnnnn nnnnnnnnnn
>Loricariidae_Ancistrus_ranunculus_1_1
nnnnnnnnnn nnnnnnnnnn nnnnnnnnnn nnncccaaca atgaattgtc tgcaagcctt
tatgtactta cggttgacag tcgtgggtgc aatcgaaaag tcaccctgag atgccaggag
aaagagttgg taggtgagcc tccagggccc cgttatggtc acaccattag tgtagtccac
agcagaggga aaactgccta tgttcttttt ggtggcagat cttacatacc acttgctgag
agaacctcag agaattggaa cagtgtggtg gactgtctgc ctcaggtata cctcattgat
caagactttg gctgctgttc agcacacttt cttccagagc tcacggatgg ccagtcattc
cacctggcac tggcacgaga gaattgtgtc tacttccttg gaggccacat tgcatcaact
gactgccgac cccctcgtct attccgtcta ygcgtagagc ttctgttagg cagtccgttg
ctctcctgtg atatcttgaa tgatggccta tccatcacaa gtgccattgt aactcctata
ggctctg--- ctcatgagta cattatcatt ggtggatatc agtcagattc ccagaagcga
atgcagtgta cctacattgc actggataat gatggcatac acatggagaa ccgagatgca
cctgaatgga acactgaaat cagccaaagc cgtacctggt ttggtggaag cctggaaaag
ggcagcacac tgctggctgt accctcaggg acaaatccaa cacctccaga tgggtattac
ttctaccaag taacctttca gcaggaggga aa-------- -tgaagaaga accaacccag
-acatgcagt c--aagaatc cactgaattt gaggattcag ctcccttaga ggattcagaa
gagctatact ttggacgtga accacatga- --annnnnnn nnnnnnnnnn
>Loricariidae_Ancistrus_ranunculus_2_1
nnnnnnnnnn nnnnnnnnnn nnnnnnnnnn nnncccaaca atgaattgtc tgcaagcctt
tatgtactta cggttgacag tcgtgggtgc aatcgaaaag tcaccctgag atgccaggag
aaagagttgg taggtgagcc tccagggccc cgttatggtc acaccattag tgtagtccac
agcagaggga aaactgccta tgttcttttt ggtggcagat cttacatacc acttgctgag
agaacctcag agaattggaa cagtgtggtg gactgtctgc ctcaggtata cctcattgat
caagactttg gctgctgttc agcacacttt cttccagagc tcacggatgg ccagtcattc
cacctggcac tggcacgaga gaattgtgtc tacttccttg gaggccacat tgcatcaact
gactgccgac cccctcgtct attccgtcta ygcgtagagc ttctgttagg cagtccgttg
ctctcctgtg atatcttgaa tgatggccta tccatcacaa gtgccattgt aactcctata
ggctctg--- ctcatgagta cattatcatt ggtggatatc agtcagattc ccagaagcga
atgcagtgta cctacattgc actggataat gatggcatac acatggagaa ccgagatgca
cctgaatgga acactgaaat cagccaaagc cgtacctggt ttggtggaag cctggaaaag
ggcagcacac tgctggctgt accctcaggg acaaatccaa cacctccaga tgggtattac
ttctaccaag taacctttca gcaggaggga aa-------- -tgaagaaga accaacccag
-acatgcagt c--aagaatc cactgaattt gaggattcag ctcccttaga ggattcagaa
gagctatact ttggacgtga accacatga- --annnnnnn nnnnnnnnnn
>Loricariidae_Dekeyseria_scaphirhynchus_1_1
nnnnnnnnnn nnnnnnnnnn nnnnnnnnnn nnnnccaaca atgaattgtc tgcaagcctt
tatatgctta cggttgacag tcatgggtgc aatcgaaaag tcaccctgag atgccaggag
aaagagttgg taggtgagcc tccagggccc cgttatggtc acaccattag tgtagttcac
agcagaggga aaactgccta tgttcttttt ggtggcagat cctacatacc accagctgag
agaacctcag agaattggaa cagtgtggtg gactgtctgc ctcaggtata cctcattgat
caagagtttg gctgctgttc agcacacttt cttcctgagc tcacggatgg ccagtcattc
cacctggcac tggcacgaga gaattgtgtc tacttccttg gaggccacat tgcatcaact
gactgccgac cccctcgtct attccgacta cgtgtagagc ttctcttagg cagtccgttg
ctctcctgtg atatcttaaa taatggtcta tccatcacaa gtgccattgt aactcccata
ggctctg--- ctcatgagta cattatcatt ggtggatatc agtcagattc ccagaagcga
atgcactgca cctacgttgc actgaatgat gatggtatac acatggagcc ccgagatgca
cctgagtgga acactgaaat cagccaaagt cgcacctggt ttggtggaag cctggaaaag
ggcagcacac tgctggctgt accctcaggg acaaatccag cacctccaga tggctattac
ttctaccaag taacctttca gcaggaggga ag-------- -tgaagagga accaacccag
-acatgcagt c--aagaatc cactgaattt gaagattcag ctcccttaga ggactcagaa
gagctatact ttggacgtga accacatga- --annnnnnn nnnnnnnnnn
>Loricariidae_Hemiancistrus_medians_1_1
nnnnnnnnnn nnnnnnnnnn nnnnnnnnnn nnnnccaaca atgaattgtc tgcaagcctt
tatatactta cggttgacag tcgtggatgc aatcgaaaag taaccctgag atgccaggag
aaagagttgg tagatgagcc tccagggccc cgttatggtc acaccattag tgtagtccac
agcagaggga aaactgccta tgttcttttt ggtggcagat cctacatacc gcctgctgag
agaacctctg agaattggaa cagtgtggcg gactgtctgc ctcaggtata cctcattgat
caagagtttg gctgttgttc agcacacttt cttcctgagc tcacggatgg ccagtcattc
cacctggcac tggcacgaga gaattgtgtc tatttccttg gaggccacat tgcatcaact
gactgccgac cgcctcgtct gttccgacta cgcgtagagc ttctcttagg cagcccgttg
ctctcctgtg atatctttaa tgatggtcta gccatcacaa gtgccattgt aactccctta
ggctctg--- ctcatgagta cattatcatt ggtggatatc agtcagattc ccagaagcga
atgcagtgca cctacgttgc actggatgat gatggtatac acatggagcc ccgagatgca
cctgaatgga atactgaaat cagtcaaagc cgtacctggt ttggtggaag cctggaaaag
ggcagcacac tgctggctgt accctcaggg acaaatccag cacctccaga tggctattac
ttttaccaag taacctttca gcaggaggga aa-------- -tgaagagga accaacccag
-acatgcagt c--aagaatc cactgaattt gaggattcag ctcccttaga ggattcagaa
gagctatact ttggacgtga accacatga- --annnnnnn nnnnnnnnnn
>Loricariidae_Hemiancistrus_medians_2_1
nnnnnnnnnn nnnnnnnnnn nnnnnnnnnn nnnnccaaca atgaattgtc tgcaagcctt
tatatactta cggttgacag tcgtggatgc aatcgaaaag taaccctgag atgccaggag
aaagagttgg tagatgagcc tccagggccc cgttatggtc acaccattag tgtagtccac
agcagaggga aaactgccta tgttcttttt ggtggcagat cctacatacc gcctgctgag
agaacctctg agaattggaa cagtgtggcg gactgtctgc ctcaggtata cctcattgat
caagagtttg gctgttgttc agcacacttt cttcctgagc tcacggatgg ccagtcattc
cacctggcac tggcacgaga gaattgtgtc tatttccttg gaggccacat tgcatcaact
gactgccgac cgcctcgtct gttccgacta cgcgtagagc ttctcttagg cagcccgttg
ctctcctgtg atatctttaa tgatggtcta gccatcacaa gtgccattgt aactccctta
ggctctg--- ctcatgagta cattatcatt ggtggatatc agtcagattc ccagaagcga
atgcagtgca cctacgttgc actggatgat gatggtatac acatggagcc ccgagatgca
cctgaatgga atactgaaat cagtcaaagc cgtacctggt ttggtggaag cctggaaaag
ggcagcacac tgctggctgt accctcaggg acaaatccag cacctccaga tggctattac
ttttaccaag taacctttca gcaggaggga aa-------- -tgaagagga accaacccag
-acatgcagt c--aagaatc cactgaattt gaggattcag ctcccttaga ggattcagaa
gagctatact ttggacgtga accacatga- --annnnnnn nnnnnnnnnn
>Loricariidae_Isbrueckerichthys_alipionis_1_1
cctgaacgtt acctaataca tggaggccgt acacccaaca atgaattgtc tgcaagcctt
tatatacttt cagttgacag tcgtggatgc aatcgaaagg tcaccctgag atgccaggag
aaagagttgg ttggtgagcc tccagggccc cgttatggtc acaccattag tgcagtccac
agcagaggga aaactgccta tgttattttt ggtggcagat cctacatacc acctgctgag
aggacctcag agaattggaa cagtgtggtg gattgtctgc ctcaggtata cctcattgat
caagagtttg gctgctgttc agcacacttt cttcctgagc tcacggatgg ccagtcattc
cacctggcac tggcacgaga gaattgtgta tacttccttg gaggccacat tgcatcaact
gactgccgac cacctcgtct attccggcta cacgtagagc ttttcttagg cagtccgttg
ctctcctgtg atatccttaa tgacggtcta tccatcacaa gtgccattgt aactcccata
ggctctg--- ctcatgagta cattatcgtt ggaggatatc tgtcagattc tcagaagcga
atgcagtgca cctatgttgc actggatgat gacggtatac acatggagcc ccgagatcca
cctgagtgga actctgagat cagccaaagt cgcacctggt ttggtggaag cctggagatg
ggcagtgcac tactggctgt accctcaggg acaaatccag caccatcaga tggctattac
ttctaccaaa taacctttca gcagcaggga aa-------- -tgaagagga accagcccag
-acgtgcagt c--aagaatc tactgaattt gaggattctg ctcccctaga ggattcagaa
gagctgtact ttggacgtga accacatga- --aatggagt aca---gcag
>Loricariidae_Isbrueckerichthys_alipionis_2_1
cctgaacgtt acctaataca tggaggccgt acacccaaca atgaattgtc tgcaagcctt
tatatacttt cagttgacag tcgtggatgc aatcgaaagg tcaccctgag atgccaggag
aaagagttgg ttggtgagcc tccagggccc cgttatggtc acaccattag tgcagtccac
agcagaggga aaactgccta tgttattttt ggtggcagat cctacatacc acctgctgag
aggacctcag agaattggaa cagtgtggtg gattgtctgc ctcaggtata cctcattgat
caagagtttg gctgctgttc agcacacttt cttcctgagc tcacggatgg ccagtcattc
cacctggcac tggcacgaga gaattgtgta tacttccttg gaggccacat tgcatcaact
gactgccgac cacctcgtct attccggcta cacgtagagc ttttcttagg cagtccgttg
ctctcctgtg atatccttaa tgacggtcta tccatcacaa gtgccattgt aactcccata
ggctctg--- ctcatgagta cattatcgtt ggaggatatc tgtcagattc tcagaagcga
atgcagtgca cctatgttgc actggatgat gacggtatac acatggagcc ccgagatcca
cctgagtgga actctgagat cagccaaagt cgcacctggt ttggtggaag cctggagatg
ggcagtgcac tactggctgt accctcaggg acaaatccag caccatcaga tggctattac
ttctaccaaa taacctttca gcagcaggga aa-------- -tgaagagga accagcccag
-acgtgcagt c--aagaatc tactgaattt gaggattctg ctcccctaga ggattcagaa
gagctgtact ttggacgtga accacatga- --aatggagt aca---gcag
>Loricariidae_Isbrueckerichthys_duseni_1_1
cctgaatgtt acctaataca tggaggccgt acacccaaca atgaattgtc tgcaagcctt
tatatacttt cagttgacag tcgtggatgc aatcgaaagg tcaccctgag atgccaggag
aaagagttgg ttggtgagcc tccagggccc cgttatggtc acaccattag tgtagtccac
agcagaggga aaactgccta tgttattttt ggtggcagat cctacatacc acctgctgag
aggacctcag agaattggaa cagtgtggtg gattgtctgc ctcaggtata cctcattgat
caagagtttg gctgctgttc agcacacttt cttcctgagc tcacggatgg ccagtcattc
cacctggcac tggcacgaga gaattgtgta tacttccttg gaggccacat tgcatcaact
gactgccgac cacctcgtct attccggcta cacgtagagc ttttcttagg cagtccgttg
ctctcctgtg atatccttaa tgacggtcta tccatcacaa gtgccattgt aactcccata
ggctctg--- ctcatgagta cattatcgtt ggaggatatc tgtcagattc tcagaagcga
atgcagtgca cctatgttgc actggatgat gacggtatac acatggagcc ccgagatcca
cctgagtgga actctgagat cagccaaagt cgcacctggt ttggtggaag cctggagatg
ggcagtgcac tactggctgt accctcaggg acaaatccag caccatcaga tggctattac
ttctaccaaa taacctttca gcagcaggga aa-------- -tgaagagga accagcccag
-acgtgcagt c--aagaatc tactgaattt gaggattctg ctcccctaga ggattcagaa
gagctgtact ttggacgtga accacatga- --aatggagt aca---gcag
>Loricariidae_Isbrueckerichthys_duseni_2_1
cctgaatgtt acctaataca tggaggccgt acacccaaca atgaattgtc tgcaagcctt
tatatacttt cagttgacag tcgtggatgc aatcgaaagg tcaccctgag atgccaggag
aaagagttgg ttggtgagcc tccagggccc cgttatggtc acaccattag tgtagtccac
agcagaggga aaactgccta tgttattttt ggtggcagat cctacatacc acctgctgag
aggacctcag agaattggaa cagtgtggtg gattgtctgc ctcaggtata cctcattgat
caagagtttg gctgctgttc agcacacttt cttcctgagc tcacggatgg ccagtcattc
cacctggcac tggcacgaga gaattgtgta tacttccttg gaggccacat tgcatcaact
gactgccgac cacctcgtct attccggcta cacgtagagc ttttcttagg cagtccgttg
ctctcctgtg atatccttaa tgacggtcta tccatcacaa gtgccattgt aactcccata
ggctctg--- ctcatgagta cattatcgtt ggaggatatc tgtcagattc tcagaagcga
atgcagtgca cctatgttgc actggatgat gacggtatac acatggagcc ccgagatcca
cctgagtgga actctgagat cagccaaagt cgcacctggt ttggtggaag cctggagatg
ggcagtgcac tactggctgt accctcaggg acaaatccag caccatcaga tggctattac
ttctaccaaa taacctttca gcagcaggga aa-------- -tgaagagga accagcccag
-acgtgcagt c--aagaatc tactgaattt gaggattctg ctcccctaga ggattcagaa
gagctgtact ttggacgtga accacatga- --aatggagt aca---gcag
>Loricariidae_Isbrueckerichthys_epakmos_1_1
cctgaatgtt acctaataca tggaggccgt acacccaaca atgaattgtc tgcaagcctt
tatatacttt cagttgacag tcgtggatgc aatcgaaagg tcaccctgag atgccaggag
aaagagttgg ttggtgagcc tccagggccc cgttatggtc acaccattag tgtagtccac
agcagaggga aaactgccta tgttattttt ggtggcagat cctacatacc acctgctgag
aggacctcag agaattggaa cagtgtggtg gattgtctgc ctcaggtata cctcattgat
caagagtttg gctgctgttc agcacacttt cttcctgagc tcacggatgg ccagtcattc
cacctggcac tggcacgaga gaattgtgta tacttccttg gaggccacat tgcatcaact
gactgccgac cacctcgtct attccggcta cacgtagagc ttttcttagg cagtccgttg
ctctcctgtg atatccttaa tgacggtcta tccatcacaa gtgccattgt aactcccata
ggctctg--- ctcatgagta cattatcgtt ggaggatatc tgtcagattc tcagaagcga
atgcagtgca cctatgttgc actggatgat gacggtatac acatggagcc ccgagatcca
cctgagtgga actctgagat cagccaaagt cgcacctggt ttggtggaag cctggagatg
ggcagtgcac tactggctgt accctcaggg acaaatccag caccatcaga tggctattac
ttctaccaaa taacctttca gcagcaggga aa-------- -tgaagagga accagcccag
-acgtgcagt c--aagaatc tactgaattt gaggattctg ctcccctaga ggattcagaa
gagctgtact ttggacgtga accacatga- --aatggagt aca---gcag
>Loricariidae_Lasiancistrus_schomburgkii_1_1
nnnnnnnnnn nnnnnnnnnn nnnnnnnnnn nnnnccaaca atgaattgtc tgcaagcctt
tatgtactta cggttgacag tcgtggatgc aatcgaaaaa tcaccctgag atgccaggag
aaagagttgg taggtgagcc tccagggccc cgttatggtc acaccattag tgtagtccac
agcagaggga aaactgccta tgttcttttt ggtgggagat cctacatacc gcttgctgag
agaacctcag agaattggaa cagtgtggtg gactgtcttc ctcaggttta cctcattgat
caagagtttg gctgctgttc agcacacttt cttcctgagc tcacggatgg ccagtcattc
cacctggcac tggcacgaga gaattgtgtc tacttccttg gaggccatat tgcatcaact
gactgccgac cccctcgtct attccgacta cgcgtagagc ttctcttagg cagtccgttg
ctcgcctgtg atatcttgaa tgatggtcta tccattacaa gtgccattgt aactcccata
ggctctg--- ctcatgagta cattatcatt ggtggctatc agtcagattc ccagaagcga
atgcagtgta cctacgttgc actggatgat gatggtatac acatggagcc ccgagatgca
cctgagtgga acactgaaat cagccaaagc cgtacctggt ttggtggaag cctggaaaag
ggcagcacac tgctggctgt accctcaggg acaaatccag caccaccaga tggctattac
ttctaccaag taacctttca gcaggaggga aa-------- -tgaagagga tccaacccag
-acatgcagt c--aagaatc cactgaattt gaggattcag ctcccttaga ggattcagaa
gagctnnnnn nnnnnnnnnn nnnnnnnnnn nnnnnnnnnn nnnnnnnnnn
>Loricariidae_Lasiancistrus_schomburgkii_2_1
nnnnnnnnnn nnnnnnnnnn nnnnnnnnnn nnnnccaaca atgaattgtc tgcaagcctt
tatgtactta cggttgacag tcgtggatgc aatcgaaaaa tcaccctgag atgccaggag
aaagagttgg taggtgagcc tccagggccc cgttatggtc acaccattag tgtagtccac
agcagaggga aaactgccta tgttcttttt ggtgggagat cctacatacc gcttgctgag
agaacctcag agaattggaa cagtgtggtg gactgtcttc ctcaggttta cctcattgat
caagagtttg gctgctgttc agcacacttt cttcctgagc tcacggatgg ccagtcattc
cacctggcac tggcacgaga gaattgtgtc tacttccttg gaggccatat tgcatcaact
gactgccgac cccctcgtct attccgacta cgcgtagagc ttctcttagg cagtccgttg
ctcgcctgtg atatcttgaa tgatggtcta tccattacaa gtgccattgt aactcccata
ggctctg--- ctcatgagta cattatcatt ggtggctatc agtcagattc ccagaagcga
atgcagtgta cctacgttgc actggatgat gatggtatac acatggagcc ccgagatgca
cctgagtgga acactgaaat cagccaaagc cgtacctggt ttggtggaag cctggaaaag
ggcagcacac tgctggctgt accctcaggg acaaatccag caccaccaga tggctattac
ttctaccaag taacctttca gcaggaggga aa-------- -tgaagagga tccaacccag
-acatgcagt c--aagaatc cactgaattt gaggattcag ctcccttaga ggattcagaa
gagctnnnnn nnnnnnnnnn nnnnnnnnnn nnnnnnnnnn nnnnnnnnnn
>Loricariidae_Lasiancistrus_schomburgkii_3_1
nnnnnnnnnn nnnnnnnnnn nnnnnnnnnn nnnnccaaca atgaattgtc tgcaagcctt
tatgtactta cggttgacag tcgtggatgc aatcgaaaaa tcaccctgag atgccaggag
aaagagttgg taggtgagcc tccagggccc cgttatggtc acaccattag tgtagtccac
agcagaggga aaactgccta tgttcttttt ggtgggagat cctacatacc gcttgctgag
agaacctcag agaattggaa cagtgtggtg gactgtcttc ctcaggttta cctcattgat
caagagtttg gctgctgttc agcacacttt cttcctgagc tcacggatgg ccagtcattc
cacctggcac tggcacgaga gaattgtgtc tacttccttg gaggccatat tgcatcaact
gactgccgac cccctcgtct attccgacta cgcgtagagc ttctcttagg cagtccgttg
ctcgcctgtg atatcttgaa tgatggtcta tccattacaa gtgccattgt aactcccata
ggctctg--- ctcatgagta cattatcatt ggtggctatc agtcagattc ccagaagcga
atgcagtgta cctacgttgc actggatgat gatggtatac acatggagcc ccgagatgca
cctgagtgga acactgaaat cagccaaagc cgtacctggt ttggtggaag cctggaaaag
ggcagcacac tgctggctgt accctcaggg acaaatccag caccaccaga tggctattac
ttctaccaag taacctttca gcaggaggga aa-------- -tgaagagga tccaacccag
-acatgcagt c--aagaatc cactgaattt gaggattcag ctcccttaga ggattcagaa
gagctnnnnn nnnnnnnnnn nnnnnnnnnn nnnnnnnnnn nnnnnnnnnn
>Loricariidae_Pareiorhaphis_hystrix_1_1
cctgaatgtt accttataca tggaggccgt acacccaaca atgaattgtc tgcaagcctt
tatatacttt cggttgacag tcgtggatgc aatcgaaagg tcaccctgag atgccaggag
aaagagttgg ttggtgagcc tccagggccc cgttatggtc acaccattag tgtagtccac
agcagaggga aaactgccta tgttattttt ggtggaagat cctacatacc atctgctgag
aggacctcag agaattggaa cagtgtggtg gattgtctgc ctcaggtata cctcattgat
caagagtttg actgctgttc agcacacttt cttcctgagc tcacggatgg ccagtcattc
cacctggcac tggcacgaga gaattgtgta tacttccttg gaggccacat tgcatcaact
gactgccgac cacctcgtct attccggcta cacgtagagc ttttcttagg cagtccattg
ctctcctgtg atatccttaa tgacggtcta tccatcacaa gtgccattgt aactcccata
ggctctg--- ctcatgagta cattatcgtt ggaggatatc tgtcagattc tcagaagcga
atgcagtgca cctatgttgc actggatgat gacggtatac acatggagcc ccgagatcca
cctgagtgga actctgagat cagccaaagt cgtacctggt ttggtggagg cctggagatg
ggcagtgcat tactggctgt accctcaggg acaaatccag caccaccaga tggctattac
ttctaccaaa ttacctttcg gcagcaggga aa-------- -tgaagagga accagcccag
-acatgcagt c--aagaatc tactgaattt gaggattctg ctccgctaga ggattcagaa
gagctgtact ttggacgtga accacatga- --aatggaga aca---gcag
>Loricariidae_Pareiorhaphis_splendens_1_1
cctgaatgtt accttataca tggaggccgt acacccaaca atgaattgtc tgcaagcctt
tatatacttt cggttgacag tcgtggatgc aatcgaaagg tcaccctgag atgccaggag
aaagagttgg ttggtgagcc tccagggctc cgttatggtc acaccattag tgtagtccac
agcagaggga aaactgccta tgttattttt ggtggaagat cctacatacc acctgctgag
aggacctcag agaattggaa cagtgtggtg gattgtctgc ctcaggtata cctcattgat
caagagtttg gctgctgttc agcacacttt cttcctgagc tcacggatgg ccagtcattc
cacctggcac tggcacgaga gaattgtgta tacttccttg gaggccacat tgcatcaact
gactgccgac cacctcgtct attccggctt cacgtagagc ttttcttagg cagtccattg
ctctcctgtg atatccttaa tgacggtcta tccatcacaa gtgccattgt aactcccata
ggctctg--- ctcatgagta cattatcgtt ggaggatatc tgtcagattc tcagaagcga
atgcagtgca cctatgttgc actggatgat gagggtatac acatggagcc ccgagatcca
cctgagtgga actctgagat cagccaaagt cgcacctggt ttggtggtgg cctggaaatg
ggcagtgcac tactggctgt accctcaggg acaaatccag caccaccaga tggctattac
ttytaccaaa taacctttca gcagcaggga aa-------- -tgaagagga accagcccag
-acatgcagt c--aagaatc tactgaattt gaggattctg ctccgctaga ggattcagaa
gagctgtact ttggacgtga accacatga- --aatggaga aca---gcag
>Loricariidae_Pareiorhaphis_splendens_2_1
cctgaatgtt accttataca tggaggccgt acacccaaca atgaattgtc tgcaagcctt
tatatacttt cggttgacag tcgtggatgc aatcgaaagg tcaccctgag atgccaggag
aaagagttgg ttggtgagcc tccagggctc cgttatggtc acaccattag tgtagtccac
agcagaggga aaactgccta tgttattttt ggtggaagat cctacatacc acctgctgag
aggacctcag agaattggaa cagtgtggtg gattgtctgc ctcaggtata cctcattgat
caagagtttg gctgctgttc agcacacttt cttcctgagc tcacggatgg ccagtcattc
cacctggcac tggcacgaga gaattgtgta tacttccttg gaggccacat tgcatcaact
gactgccgac cacctcgtct attccggctt cacgtagagc ttttcttagg cagtccattg
ctctcctgtg atatccttaa tgacggtcta tccatcacaa gtgccattgt aactcccata
ggctctg--- ctcatgagta cattatcgtt ggaggatatc tgtcagattc tcagaagcga
atgcagtgca cctatgttgc actggatgat gagggtatac acatggagcc ccgagatcca
cctgagtgga actctgagat cagccaaagt cgcacctggt ttggtggtgg cctggaaatg
ggcagtgcac tactggctgt accctcaggg acaaatccag caccaccaga tggctattac
ttytaccaaa taacctttca gcagcaggga aa-------- -tgaagagga accagcccag
-acatgcagt c--aagaatc tactgaattt gaggattctg ctccgctaga ggattcagaa
gagctgtact ttggacgtga accacatga- --aatggaga aca---gcag
>Loricariidae_Pareiorhaphis_splendens_3_1
cctgaatgtt accttataca tggaggccgt acacccaaca atgaattgtc tgcaagcctt
tatatacttt cggttgacag tcgtggatgc aatcgaaagg tcaccctgag atgccaggag
aaagagttgg ttggtgagcc tccagggctc cgttatggtc acaccattag tgtagtccac
agcagaggga aaactgccta tgttattttt ggtggaagat cctacatacc acctgctgag
aggacctcag agaattggaa cagtgtggtg gattgtctgc ctcaggtata cctcattgat
caagagtttg gctgctgttc agcacacttt cttcctgagc tcacggatgg ccagtcattc
cacctggcac tggcacgaga gaattgtgta tacttccttg gaggccacat tgcatcaact
gactgccgac cacctcgtct attccggctt cacgtagagc ttttcttagg cagtccattg
ctctcctgtg atatccttaa tgacggtcta tccatcacaa gtgccattgt aactcccata
ggctctg--- ctcatgagta cattatcgtt ggaggatatc tgtcagattc tcagaagcga
atgcagtgca cctatgttgc actggatgat gagggtatac acatggagcc ccgagatcca
cctgagtgga actctgagat cagccaaagt cgcacctggt ttggtggtgg cctggaaatg
ggcagtgcac tactggctgt accctcaggg acaaatccag caccaccaga tggctattac
ttytaccaaa taacctttca gcagcaggga aa-------- -tgaagagga accagcccag
-acatgcagt c--aagaatc tactgaattt gaggattctg ctccgctaga ggattcagaa
gagctgtact ttggacgtga accacatga- --aatggaga aca---gcag
>Loricariidae_Pareiorhaphis_steindachneri_1_1
cctgaatgtt accttataca tggaggccgt acacccaaca atgaattgtc tgcaagcctt
tatatacttt cggttgacag tcgtggatgc aatcgaaagg tcaccctgag atgccaggag
aaagagttgg ttggtgagcc tccagggccc cgttatggtc acaccattag tgtagtccac
agcagaggga aaactgccta tgttattttt ggtggcagat cctacatacc acctgctgag
aggacctcag agaattggaa cagtgtggtg gattgtctgc ctcaggtata cctcattgat
caagagtttg gctgctgttc agcacacttt cttcctgagc tcacggatgg ccagtcattc
cacctggcac tggcacgaga gaattgtgta tacttccttg gaggccacat tgcatcaact
gactgccgac cacctcgtct attccggcta cacgtagagc ttttcttagg cagtccattg
ctctcctgtg atatccttaa tgacggtcta tccatcacaa gtgccattgt aactcccata
ggctctg--- ctcatgagta cattatcgtt ggaggatatc tgtcagattc tcagaagcga
atgcagtgca cctatgttgc actggatgat gacggtatac acatggagcc ccgagatccc
cctgagtgga actctgagat cagccaaagt cgcacctggt ttggtggagg cctggagatg
ggcagtgcac tactggctgt accctcagga acaaatccag caccaccaga tggctattac
ttctaccaaa taacctttca gcagcaggga aa-------- -tgaagagga accagcccag
-acatgcagt c--aagaatc tactgaattt gaggattctg ctccgctaga ggattcagaa
gagctgtact ttgcacgtga accacatga- --aatggagt aca---gcag
>Loricariidae_Pareiorhina_rudolphi_1_1
nnnnnnnnnn nnnnnnnnca tggaggccgt acacccaaca atgaattgtc tgcaagcctt
tatatacttt cggttgacag tcgtggatgc aatcggaagg taaccctgag atgccaggag
aaagagttgg ttggtgagcc tccagggccc cgttatggtc acaccattag tgtagtccac
agcagaggga aaactgccta tgttattttt ggtggcagat cctacatacc acctgctgag
aggacctcag agaattggaa cagtgtggta gactgtctgc ctcaggtata cctcattgat
caagagtttg gctgctgttc agcacacttt cttcccgagc tcacggatgg ccagtcattc
cacctggcac tggcacgaga gaattgtgta tacttccttg gaggccacat tgcatcaact
gactgccgac cacctcgtct attccggcta cacgtagagc ttctcttagg cagtccgttg
ctctcctgtg atatccttaa tgatggtcta tccatcacaa gtgccattgc aattcccatw
ggct------ ctcatgagta cattatcgtt ggaggatatc tgtcagattc tcagaagcga
atgcagtgca cctatgttgc actggataat ggcggtatac acatggagcc ccgagatcca
cctgagtgga actctgagat cagccaaagc cgcacctggt ttggtggaag cctggagatt
ggcagtgcac tgttggctgt accctcaggg acaaatccag caccaccaga tggctattac
ttctaccaaa taacctttca gcagcaggga am-------- -tgaagagga accagcccag
-acatgcagt c--aagaatc cactgawttt gaggattctg ctcccctaga ggattcagaa
gagctgtact ttggacgtga accnnnnnnn nnnnnnnnnn nnnnnnnnnn
>Loricariidae_Peckoltia_braueri_1_1
nnnnnnnnnn nnnnnnnnnn nnnnnnnnnn nnnnnnnaca atgaattgtc tgcaagcctt
tatatactta cggttgacag tcgtggatgc aatcgaaaag taaccctgag atgccaggag
aaagagttgg taggtgagcc tccagggccc cgttatggtc acactattag tgtagtccac
agcagaggga aaactgccta tgttcttttt ggtggcagat cctacatacc gcctgctgag
agaacctctg agaattggaa cagtgtggtg gactgtttgc ctcaggtata cctcattgat
caagagtttg gctgttgttc agcacacttt cttcctgagc tcacggatgg ccagtcattc
cacctggcac tggcacgaga gaattgtgtc tacttccttg gaggccacat tgcatcaact
gactgccgac cgcctcgtct attccggcta cgtgtagagc ttctcttagg cagtccattg
ctctcctgtg atatctttaa tgatggtcta gccatcacaa gtgccattgt aactccctta
ggctctg--- ctcatgagta cattattatt ggtggatatc agtcagattc ccagaagcga
atgcagtgca cctacgttgc actggatgat gatggtatac acatggaacc ccgagatgca
cctgagtgga acactgaaat cagtcaaagt cgcacctggt ttggtggaag cctggaaaag
ggtagcacac tgctggctgt accctcaggg acaaatccag cacctccaga tggctattac
ttctataaag taacctttca gcatgaggga aa-------- -tgaagagga accagcccag
-acttgcagt c--aagaatc cactgaattt gaggattcag ctcccttaga ggattcagaa
gagctatact ttggacgtga accacatgan nnnnnnnnnn nnnnnnnnnn
>Loricariidae_Peckoltia_vittata_3_1
nnnnnnnnnn nnnnnnnnnn nnnnnnnnnn nnnnccaaca atgaattgtc tgcaagcctt
tatatactta cggttgacag tcgtggatgc aatcgaaaag taaccctgag atgccaggag
aaagagttgg taggtgagcc tccagggccc cgttatggtc acactattag tgtagtccac
agcagaggga aaactgccta tgttcttttt ggtggcagat cctacatacc gcctgctgag
agaacctctg agaattggaa cagtgtggtg gactgtttgc ctcaggtata cctcattgat
caagagtttg gctgttgttc agcacacttt cttcctgagc tcacggatgg ccagtcattc
cacctggcac tggcacgaga gaattgtgtc tacttccttg gaggccacat tgcatcaact
gactgccgac cgcctcgtct attccggcta cgtgtagagc ttctcttagg cagtccattg
ctctcctgtg atatctttaa tgatggtcta gccatcacaa gtgccattgt aactccctta
ggctctg--- ctcatgagta cattattatt ggtggatatc agtcagattc ccagaagcga
atgcagtgca cctacgttgc actggatgat gatggtatac acatggaacc ccgagatgca
cctgagtgga acactgaaat cagtcaaagt cgcacctggt ttggtggaag cctggaaaag
ggcagcacac tgctggctgt accctcaggg acaaatccag cacctccaga tggctattac
ttctataaag taacctttca gcatgaggga aa-------- -tgaagagga accagcccag
-acttgcagt c--aagaatc cactgaattt gaggattcag ctcccttaga ggattcagaa
gagctatact ttggacgtga accacatga- --annnnnnn nnnnnnnnnn
>Loricariidae_Pseudacanthicus_leopardus_3_1
nnnnnnnnnn nnnnnnnnnn nggaggcccg acacccaaca atgaattgtc tgcaagcctt
tatatactta cggttgacag tcgtggatgc aatcgaaaag taaccctgag atgccaggag
aaagagttgg taggtgagcc tccagggccc cgttatggtc acaccattag tgtagtccac
agcagaggga aaactgccta tgttcttttt ggtggcagat cctacatacc gcctgctgag
agaacctctg agaattggaa cagtgtggtg gactgtctgc ctcaggtata cctcattgat
caagagtttg gctgttgttc agcacacttt cttcctgaac tcacggatgg ccagtcattc
cacctggcac tggcacgaga gaattgtgtc tacttccttg gaggccacat tgcatcaact
gactgccgac cgcctcgtct attccgacta cgcgtagagc ttctcttagg cagtccgttg
ctctcctgtg atatctttaa taatggtcta gccatcacaa gtgccattgt aactccctta
gtctctg--- ctcatgagta cattatcatt ggtggatatc agtcagattc ccagaaacga
atgcagtgca cctacgttgc actggatgat gatggtatac acatggagcc ccgagatgca
cctgagtgga acactgaaat cagtcaaagc cgcacctggt ttggtggaag cctggaaaag
ggcagcacac tgctggctgt accctcaggg acaaatccag caccttcaga tggctattac
ttctaccaag taacctttca gcaggaggga aa-------- -tgaagagga accaacccag
-acgtgcagt c--aagaatc cactgaattt gaggattcag ctcccttaga ggattcagaa
gagctatact ttggacgtga accacatga- --annnnnnn nnnnnnnnnn
>Loricariidae_Pseudolithoxus_dumus_1_1
nnnnnnnnnn nnnnnnnnnn tggaggcccg acacccaaca atgaattgtc tgcaagcctt
tatatactta cggttgacag tcgtggatgc aatcgaaaag tcaccctgaa atgccaggag
aaagagttgg taggtgagcc tccagggccc cgttatggtc acaccattag tgtagtacac
agcagaggga aaactgccta tgttcttttt ggtggcagat cctacatacc gcctgctgag
agaacctcag agaattggaa cagtgtggtg gactgtctgc ctcaggtata cctcattgat
caagagtttg gctgctgttc agcacacttt cttcctgagc ttacggatgg ccagtcattc
catctggcac tggcacgaga gaattgtgtc tacttccttg gaggccacat tgcatcaact
gactgccgac cccctcgtct attccgacta cgcgtagagc ttctcttagg cagtccgttg
ctctgctgtg atatcttgaa tgatggtcta tccatcacaa gtgccattgt aactcccata
ggctctg--- ctcatgagta cattatcatt ggtggatatc agtcagattc ccagaagcga
atgcagtgca cctacgttgc actggatgat gatggtatac acatggagcc ccgagatgca
cctgagtgga acactgaaat cagccaaagc cgcacctggt ttggtggaag cctggaaaag
ggcagcacac tgctggctgt accctcaggg acaaatccag cacctccaga tggctattac
ttctaccaag taacctttca gcaggaggga aa-------- -tgaagagga accaacccag
-acattcagt c--aagaatc cactgaattt gaggattcag ctcccttaga ggattcagaa
gagctatact ttggacgtga accacatga- --annnnnnn nnnnnnnnnn
>Loricariidae_Pseudolithoxus_dumus_2_1
nnnnnnnnnn nnnnnnnnnn tggaggcccg acacccaaca atgaattgtc tgcaagcctt
tatatactta cggttgacag tcgtggatgc aatcgaaaag tcaccctgaa atgccaggag
aaagagttgg taggtgagcc tccagggccc cgttatggtc acaccattag tgtagtacac
agcagaggga aaactgccta tgttcttttt ggtggcagat cctacatacc gcctgctgag
agaacctcag agaattggaa cagtgtggtg gactgtctgc ctcaggtata cctcattgat
caagagtttg gctgctgttc agcacacttt cttcctgagc ttacggatgg ccagtcattc
catctggcac tggcacgaga gaattgtgtc tacttccttg gaggccacat tgcatcaact
gactgccgac cccctcgtct attccgacta cgcgtagagc ttctcttagg cagtccgttg
ctctgctgtg atatcttgaa tgatggtcta tccatcacaa gtgccattgt aactcccata
ggctctg--- ctcatgagta cattatcatt ggtggatatc agtcagattc ccagaagcga
atgcagtgca cctacgttgc actggatgat gatggtatac acatggagcc ccgagatgca
cctgagtgga acactgaaat cagccaaagc cgcacctggt ttggtggaag cctggaaaag
ggcagcacac tgctggctgt accctcaggg acaaatccag cacctccaga tggctattac
ttctaccaag taacctttca gcaggaggga aa-------- -tgaagagga accaacccag
-acattcagt c--aagaatc cactgaattt gaggattcag ctcccttaga ggattcagaa
gagctatact ttggacgtga accacatga- --annnnnnn nnnnnnnnnn
>Loricariidae_Pseudolithoxus_dumus_3_1
nnnnnnnnnn nnnnnnnnnn tggaggcccg acacccaaca atgaattgtc tgcaagcctt
tatatactta cggttgacag tcgtggatgc aatcgaaaag tcaccctgaa atgccaggag
aaagagttgg taggtgagcc tccagggccc cgttatggtc acaccattag tgtagtacac
agcagaggga aaactgccta tgttcttttt ggtggcagat cctacatacc gcctgctgag
agaacctcag agaattggaa cagtgtggtg gactgtctgc ctcaggtata cctcattgat
caagagtttg gctgctgttc agcacacttt cttcctgagc ttacggatgg ccagtcattc
catctggcac tggcacgaga gaattgtgtc tacttccttg gaggccacat tgcatcaact
gactgccgac cccctcgtct attccgacta cgcgtagagc ttctcttagg cagtccgttg
ctctgctgtg atatcttgaa tgatggtcta tccatcacaa gtgccattgt aactcccata
ggctctg--- ctcatgagta cattatcatt ggtggatatc agtcagattc ccagaagcga
atgcagtgca cctacgttgc actggatgat gatggtatac acatggagcc ccgagatgca
cctgagtgga acactgaaat cagccaaagc cgcacctggt ttggtggaag cctggaaaag
ggcagcacac tgctggctgt accctcaggg acaaatccag cacctccaga tggctattac
ttctaccaag taacctttca gcaggaggga aa-------- -tgaagagga accaacccag
-acattcagt c--aagaatc cactgaattt gaggattcag ctcccttaga ggattcagaa
gagctatact ttggacgtga accacatga- --annnnnnn nnnnnnnnnn
>Loricariidae_Pterygoplichthys_gibbiceps_1_1
nnnnnnnnnn nnnnnnnnnn nnnnnnnnnn nnnnnnnaca atgagttgtc tgcaagcctt
tatatactta cagttgacag tcgtggatgc aatcgaaaag taaccctgar atgccaggag
aaagagttgg taggtgagcc tccagggccc cgttatggtc acaccattag tgtagtccac
agcagaggga aaactgccta tgttcttttt ggtggmagat cctacatacc gcctrctgag
agaacctctg agaattggaa cagtgtggtg gactgtttgc ctcaggtata cctcattgat
caagagtttg gctgttgttc agcacacttt cttcctgagc tcacrgatgg ccagtcattc
cacctggcac tggcacgaga gaattgtgtc tacttccttg gaggccacat tgcatcaact
gactgccgac cgcctcgtct attccgacta cgtgtagagc ttctcttagg cagtccrttg
ctctcctgtg atatctttaa tgatggtcta kccatcacaa gtgccattgt aactccctta
ggctctg--- ctcatgagta cattatcatt ggtggatatc agtcagattc ccagaagcga
atgcagtgca cctacgttgc actggatgat gatggtatac acatggagcc ccgagatgca
cctgagtgga acactgaaat cagycaaagy cgcacctggt ttggtggaag cctggaaaag
ggcagcacay tgctggctgt accctcaggg acaaatccag cacctccaga tggctattac
ttctaymaag taacctttca gcatgaggga aa-------- -tgaagagga acaagctcag
-acatgcagt c--aagaatc cactgaattt gaggattcag ctcccttaga ggattcagaa
gagctatact ttggacgtga accacatga- --annnnnnn nnnnnnnnnn
>Prochilodontidae_Prochilodus_argenteus_1_1
cctgagtgtt acctcattca cggtggccga acacccaaca atgagttgtc ctctagcctc
tacctgctaa atgtcgacag tcgtggatgc aatcgaaaag tcacactgag atgccaggag
aaagagctgg tgggggagac cccagggcct cgctacgggc acaccattag tgtagtccac
agcaggggga aaacagcctg tgttcttttc ggcggcaggt cttacatgtc acctgctgag
agaaccacag agaactggaa tagtgtggtg gactgtccac cccaggtgta cctcattgat
ctggagtttg gctgctgctc agcttataca ctccctgagc tcacggacgg ccagtcattc
cacctggccc tggctcgaga ggattgtgtt tacttcttgg gtggccacat tctctccact
gactgccgac cagctcgcct gttcaggctg cgtgtggagc ttctcttagg cagtccagtg
ctctcctgcg atatgtttaa tgatggtccg tctatcacaa gtgccattgc aactcctgta
ggccctg--- ctcatgagta tatgatcctt ggtggctacc agtcagactc ccagaagcga
atgcagtgca cctacgtggt actggatgac gtaggcatac gaatggaacc tcgagataca
ccgcagtgga gcagtgagat cagccagagc cgtacttggt ttggtggaag cctgggagat
ggtagcgcat tgatcgctat tccatcagag ggaagtcctg cacctccaga tgcctatcac
ttttaccagg taagcttcca gcaagaggga ga-------- -ttcagagga tccaacccag
-acatgcagc c--aggagtc cacagacttt gaggactcag cccctctcga ggactcagaa
gagctgtact ttgggcgtga tcctaatga- --gatggaat aca---gcag
>Prochilodontidae_Prochilodus_brevis_1_1
cctgagtgtt acctcattca cggtggccga acacccaata atgagttgtc ctctagcctc
tacctgctaa atgtcgacag tcgtggatgc aatcgaaaag tcacactgag atgccaggag
aaagagctgg tgggggagac cccagggcct cgctacgggc acaccattag tgtagtccac
agcaggggga aaacagcctg tgttcttttc ggcggcaggt cttacatgtc acctgctgag
agaaccacag agaactggaa tagtgtggtg gactgtccac cccaggtgta cctcattgat
ctggagtttg gctgctgctc agcttataca ctccctgagc tcacggatgg ccagtcattc
cacctggccc tggctcgaga ggattgtgtt tacttcttgg gtggccacat tctctccacc
gactgccgac cagctcgcat gttcaggctg cgtgtggagc ttctcttagg cagtccagtg
ctctcctgcg atatgtttaa tgatggtccg tctatcacaa gtgccattgc aactcctgta
ggccctg--- ctcatgagta tatgatcctt ggtggctacc agtcagactc ccagaagcga
atgcagtgca cctacgtggt actggatgac gtaggcatac gaatggaacc tcgagataca
ccgcagtgga gcagtgagat cagccagagc cgtacttggt ttggtggaag cctgggagat
ggtagcgcat tgatcgctat tccatcagag ggaagtcctg cacctccaga tgcctatcac
ttttaccagg taagcttcca gcaagaggga ga-------- -ttcagagga tccaacccag
-acatgcagc c--aggagtc cacagacttt gaggactcag cccctctcga ggactcagaa
gagctgtact ttgggcgtga tcctaacga- --gatggagt aca---gcag
>Prochilodontidae_Prochilodus_costatus_1_1
cctgagtgtt acctcattca cggtggccga acacccaata atgagttgtc ctctagcctc
tacctgctaa atgtcgacag tcgtggatgc aatcgaaaag tcacactgag atgccaggag
aaagagctgg tgggggagac cccagggcct cgctacgggc acaccattag tgtagtccac
agcaggggga aaacagcctg tgttcttttc ggcggcaggt cttacatgtc acctgctgag
agaaccacag agaactggaa tagtgtggtg gactgtccac cccaggtgta cctcattgat
ctggagtttg gctgctgctc agcttataca ctccctgagc tcacggatgg ccagtcattc
cacctggccc tggctcgaga ggattgtgtt tacttcttgg gtggccacat tctctccacc
gactgccgac cagctcgcat gttcaggctg cgtgtggagc ttctcctagg cagtccagtg
ctctcctgcg atatgtttaa tgatggtccg tctatcacaa gcgccattgc aactcctgta
ggccctg--- ctcatgagta tatgatcctt ggtggctacc agtcagactc ccagaagcgg
atgcagtgca cctacgtggt actggatgac gtaggcatac gaatggaacc tcgagataca
ccacagtgga gcagtgagat cagccagagc cgtacttggt ttggtggaag cctgggagat
ggtagcgcat tgatcgctat tccatcagag ggaagtcctg cacctccaga tgcctatcac
ttttaccagg taagcttcca gcaagaggga ga-------- -ttcagagga tccaacccag
-acatgcagc c--aggagtc cacagacttt gaggactcag cccctctcga ggactcagaa
gagctgtact tcgggcgtga tcctaatga- --gatggagt aca---gcag
>Prochilodontidae_Prochilodus_lacustris_1_1
cctgagtgtt acctcattca cggtggccga acacccaata atgagttgtc ctctagcctc
tacctgctaa atgtcgacag tcgtggatgc aatcgaaaag tcacactgag atgccaggag
aaagagctgg tgggggagac cccagggcct cgctacgggc acaccattag tgtagtccac
agcaggggga aaacagcctg tgttcttttc ggcggcaggt cttacatgtc acctgctgag
agaaccacag agaactggaa tagtgtggtg gactgtccac cccaggtgta cctcattgat
ctggagtttg gctgctgctc agcttataca ctccctgagc tcacggatgg ccagtcattc
cacctggccc tggctcgaga ggattgtgtt tacttcttgg gtggccacat tctctccacc
gactgccgac cagctcgcat gttcaggctg cgtgtggagc ttctcctagg cagtccagtg
ctctcctgcg atatgtttaa tgatggtcca tctatcacaa gtgccattgc aactcctgta
ggccctg--- ctcatgagta tatgatcctt ggtggctacc agtcagactc ccagaagcga
atgcagtgca cctacgtggt actggatgac gtaggcatac gaatggaacc tcgagataca
ccgcagtgga gcagtgagat cagccagagc cgtacttggt ttggtggaag cctgggagat
ggtagcgcat tgatcgctat tccatcagag ggaagtcctg cacctccaga tgcctatcac
ttttaccagg taagcttcca gcaagaggga ga-------- -ttcagagga tccaacccag
-acatgcagc c--aggagtc cacagacttt gaggactcag cccctctcga ggactcagaa
gagctgtact ttgggcgtga tcctaacga- --gatggagt aca---gcag
>Prochilodontidae_Prochilodus_lacustris_2_1
cctgagtgtt acctcattca cggtggccga acacccaata atgagttgtc ctctagcctc
tacctgctaa atgtcgacag tcgtggatgc aatcgaaaag tcacactgag atgccaggag
aaagagctgg tgggggagac cccagggcct cgctacgggc acaccattag tgtagtccac
agcaggggga aaacagcctg tgttcttttc ggcggcaggt cttacatgtc acctgctgag
agaaccacag agaactggaa tagtgtggtg gactgtccac cccaggtgta cctcattgat
ctggagtttg gctgctgctc agcttataca ctccctgagc tcacggatgg ccagtcattc
cacctggccc tggctcgaga ggattgtgtt tacttcttgg gtggccacat tctctccacc
gactgccgac cagctcgcat gttcaggctg cgtgtggagc ttctcctagg cagtccagtg
ctctcctgcg atatgtttaa tgatggtcca tctatcacaa gtgccattgc aactcctgta
ggccctg--- ctcatgagta tatgatcctt ggtggctacc agtcagactc ccagaagcga
atgcagtgca cctacgtggt actggatgac gtaggcatac gaatggaacc tcgagataca
ccgcagtgga gcagtgagat cagccagagc cgtacttggt ttggtggaag cctgggagat
ggtagcgcat tgatcgctat tccatcagag ggaagtcctg cacctccaga tgcctatcac
ttttaccagg taagcttcca gcaagaggga ga-------- -ttcagagga tccaacccag
-acatgcagc c--aggagtc cacagacttt gaggactcag cccctctcga ggactcagaa
gagctgtact ttgggcgtga tcctaacga- --gatggagt aca---gcag
>Prochilodontidae_Prochilodus_lineatus_1_1
cctgagtgtt acctcattca cggtggccga acacccaata atgagttgtc ctctagcctc
tacctgctaa atgtcgacag tcgtggatgc aatcgaaaag tcacactgag atgccaggag
aaagagctgg tgggggagac cccagggcct cgctacgggc acaccattag tgtagtccac
agcaggggga aaacagcctg tgttcttttc ggcggcaggt cttacatgtc acctgctgag
agaaccacag agaactggaa tagtgtggtg gactgtccac cccaggtgta cctcattgat
ctggagtttg gctgctgcac agcttataca ctccctgagc tcacggatgg ccagtcattc
cacctggccc tggctcgaga ggattgtgtt tacttcttgg gtggccacat tctctccacc
gactgccgac cagctcgcat gttcaggctg cgtgtggagc ttctcctagg cagtccagtg
ctctcctgcg atatgtttaa tgatggtccg tctatcacaa gcgccattgc aactcctgta
ggccctg--- ctcatgagta tatgatcctt ggtggctacc agtcagactc ccagaagcgg
atgcagtgca cctacgtggt actggatgac gtaggcatac gaatggaacc tcgagataca
ccgcagtgga gcagtgagat cagccagagc cgtacttggt ttggtggaac cctgggagat
ggtagcgcat tgatcgctat tccatcagag ggaagtcctg cacctccaga tgcctatcac
ttttaccagg taagcttcca gcaagaggga ga-------- -ttcagagga tccaacccag
-acatgcagc c--aggagtc cacagacttt gaggactcag cccctctcga ggactcagaa
gagctgtact ttgggcgtga tcctaatga- --gatggagt aca---gcag
>Prochilodontidae_Prochilodus_lineatus_2_1
cctgagtgtt acctcattca cggtggccga acacccaata atgagttgtc ctctagcctc
tacctgctaa atgtcgacag tcgtggatgc aatcgaaaag tcacactgag atgccaggag
aaagagctgg tgggggagac cccagggcct cgctacgggc acaccattag tgtagtccac
agcaggggga aaacagcctg tgttcttttc ggcggcaggt cttacatgtc acctgctgag
agaaccacag agaactggaa tagtgtggtg gactgtccac cccaggtgta cctcattgat
ctggagtttg gctgctgcac agcttataca ctccctgagc tcacggatgg ccagtcattc
cacctggccc tggctcgaga ggattgtgtt tacttcttgg gtggccacat tctctccacc
gactgccgac cagctcgcat gttcaggctg cgtgtggagc ttctcctagg cagtccagtg
ctctcctgcg atatgtttaa tgatggtccg tctatcacaa gcgccattgc aactcctgta
ggccctg--- ctcatgagta tatgatcctt ggtggctacc agtcagactc ccagaagcgg
atgcagtgca cctacgtggt actggatgac gtaggcatac gaatggaacc tcgagataca
ccgcagtgga gcagtgagat cagccagagc cgtacttggt ttggtggaag cctgggagat
ggtagcgcat tgatcgctat tccatcagag ggaagtcctg cacctccaga tgcctatcac
ttttaccagg taagcttcca gcaagaggga ga-------- -ttcagagga tccaacccag
-acatgcagc c--aggagtc cacagacttt gaggactcag cccctctcga ggactcagaa
gagctgtact ttgggcgtga tcctaayga- --gatggagt aca---gcag
>Prochilodontidae_Prochilodus_magdalenae_1_1
nnnnnnnnnn nnnnnattca cggtggccga acacccaata atgagttgtc ctctagcctc
tacctgctaa acgtcgacag tcgtggatgc aatcgaaaag tcacactgag atgccaggag
aaagagctgg tgggggagac cccagggcct cgctacgggc acaccattag tgtagtccac
agcaggggga aaacagcctg tgttcttttc ggcggcaggt cttacatgtc acctgctgag
agaaccacag agaactggaa tagtgtggtg gactgtccac cccaggtgta cctcattgat
ctggagtttg gctgctgctc agcttataca ctccctgagc tcacggatgg ccagtcattc
cacctggccc tggctcgaga ggattgtgtt tacttcttgg gtggccacat tctctccacc
gactgccgac cagctcgtct gttcaggctg cgtgtggagc ttctcctagg cagtccagtg
ctctcctgcg atatgtttaa tgatggtctg tctatcacaa gtgccattgc aactcctgta
ggccctg--- ctcatgagta tatgatcctt ggtggctacc agtcagactc ccagaagcgg
atgcagtgca cctacgtggt actggatgac gtaggcatac gaatggaacc tcgagataca
ccgcagtgga gcagtgagat cagccagagc cgtacttggt ttggtggaag cctgggagat
ggtagcgcat tgatcgctat tccatcagag ggaagtcctg cacctccaga cgcctatcac
ttttaccaga taagcttcca gcaagaggga ga-------- -ttcagagga tccaacccag
-acatgcagc c--aggagtc cacagacttt gaggactcag cccctctcga ggactcagaa
gagctgtact tcgggcgtga tcctaatga- --gatggagt aca---gcag
>Prochilodontidae_Prochilodus_magdalenae_2_1
nnnnnnnnnn nnnnnnnnnn nnnnnnnnnn nnnnnnnnnn nnnnnnnnnn nnnnnnnnnn
nnnnnnnnna atgtcgacag tcgtggatgc aatcgaaaag tcacactgag atgccaggag
aaagagctgg tgggggagac cccagggcct cgctacgggc acaccattag tgtagtccac
agcaggggga aaacagcctg tgttcttttc ggcggcaggt cttacatgtc acctgctgag
agaaccacag agaactggaa tagtgtggtg gactgtccac cccaggtgta cctcattgat
ctggagtttg gctgctgctc agcttataca ctccctgagc tcacggatgg ccagtcattc
cacctggccc tggctcgaga ggattgtgtt tacttcttgg gtggccacat tctctccact
gactgccgac cagctcgtct gttcaggctg cgtgtggagc ttctcctagg cagtccagtg
ctctcctgcg atatgtttaa tgatggtctg tctatcacaa gtgccattgc aactcctgta
ggccctg--- ctcatgagta tatgatcctt ggtggctacc agtcagactc ccagaagcgg
atgcagtgca cctacgtggt actggatgac gtaggcatac gaatggaacc tcgagataca
ccgcagtgga gcagtgagat cagccagagc cgtacttggt ttggtggaag cctgggagat
ggtagcgcat tgatcgctat tccatcagag ggaagtcctg cacctccaga cgcctatcac
ttttaccagg taagcttcca gcaagaggga ga-------- -ttcagagga tccaacccag
-acatgcagc c--aggagtc cacagacttt gaggactcag cccctctcga ggactcagaa
gagctgtact tcgggcgtga tcctaatnnn nnnnnnnnnn nnnnnnnnnn
>Prochilodontidae_Prochilodus_mariae_1_1
cctgagtgtt acctcattca cggtggccga acacccaata atgagttgtc ctctagcctc
tacctgctaa atgtcgacag tcgtggatgc aatcgaaaag tcacactgag atgccaggag
aaagagctgg tgggggagac cccagggcct cgctacgggc acaccattag tgtagtccac
agcaggggga aaacagcctg tgttcttttc ggcggcaggt cttacatgtc acctgctgag
agaaccacag agaactggaa tagtgtggtg gactgtccac cccaggtgta cctcattgat
ctggagtttg gctgctgctc agcttataca ctccctgagc tcacggatgg ccagtcattc
cacctggccc tggctcgaga ggattgtgtt tacttcttgg gtggccacat tctctccacc
gactgcagac cagctcgcat gttcaggctg cgtgtggagc ttctcctagg cagtccagtg
ctctcctgcg atatgtttaa tgatggtccg tctatcacaa gtgccattgc aactcctgta
ggccctg--- ctcatgagta tatgatcctt ggtggctacc agtcagactc ccagaagcga
atgcagtgca cctacgtggt actggatgac gtaggcatac gaatggaacc tcgagataca
ccgcagtgga gcagtgagat cagccagagc cgtacttggt ttggtggaag cctgggagat
ggtagcgcat tgattgctat tccatcagaa ggaagtcctg cacctccaga tgcctatcac
ttttaccagg taagcttcca gcaagaggga ga-------- -ttcagagga tccaacccag
-acatgcagc c--aggagtc cacagacttt gaggactcag cccctctcga ggactcagaa
gagctgtact ttgggcgtga tcctaacga- --gatggagt aca---gcag
>Prochilodontidae_Prochilodus_nigricans_1_1
cctgagtgtt acctcattca cggtggccga acacccaata atgagttgtc ctctagcctc
tacctgctaa atgtcgacag tcgtggatgc aatcgaaaag tcacactgag atgccaggag
aaagagctgg tgggggagac cccagggcct cgctacgggc acaccattag tgtagtccac
agcaggggga aaacagcctg tgttcttttc ggcggcaggt cttacatgtc acctgctgag
agaaccacag agaactggaa tagtgtggtg gactgtccac cccaggtgta cctcattgat
ctggagtttg gctgctgctc agcttataca ctccctgagc tcacggatgg ccagtcattc
cacctggccc tggctcgaga ggattgtgtt tacttcttgg gtggccacat tctctccacc
gactgccgac cggctcgcct gttcaggctg cgtgtggagc ttctcctagg cagtccagtg
ctctcctgcg atatgtttaa tgatggcccg tctatcacaa gtgccattgc aactcctgta
ggccctg--- ctcatgagta tatgatcctt ggtggctacc agtcagactc ccagaagcga
atgcagtgca cctacgtggt actggatgac gtaggcatac gaatggaacc tcgagataca
ccgcagtgga gcagtgagat cagccagagc cgtacttggt ttggtggaag cctgggagat
ggtagcgcat tgatcgctat tccatcagag ggaagtcctg cacctccaga tgcctatcac
ttttaccagg taagcttcca gcaagaggga ga-------- -ttcagagga tccaacccag
-acatgcagc c--aggagtc cacagacttt gaggactcag cccctctcga ggactcagaa
gagctgtact ttgggcgtga tcctaacga- --gatggagt aca---gcag
>Prochilodontidae_Prochilodus_nigricans_2_1
cctgagtgtt acctcattca cggtggccga acacccaaca atgagttgtc ctctagcctc
tacctgctaa atgtcgacag tcgtggatgc aatcgaaaag tcacactgag atgccaggag
aaagagctgg tgggggagac cccagggcct cgctacgggc acaccattag tgtagtccac
agcaggggga aaacagcctg tgttcttttc ggcggcaggt cttacatgtc acctgctgag
agaaccacag agaactggaa tagtgtggtg gactgtccac cccaggtgta cctcattgat
ctggagtttg gctgctgctc agcttataca ctccctgagc tcacggatgg ccagtcattc
cacctggccc tggctcgaga ggattgtgtt tacttcttgg gtggccacat tctctccacc
gactgccgac cagctcgcat gttcaggctg cgtgtggagc ttctcctagg cagtccagtg
ctctcctgcg atatgtttaa tgatggtccg tctatcacaa gtgccattgc aactcctgta
ggccctg--- ctcatgagta tatgatcctt ggtggctacc agtcagactc ccagaagcga
atgcagtgca cctacgtggt actggatgac gtaggcatac gaatggaacc tcgagataca
ccgcagtgga gcagtgagat cagccagagc cgtacttggt ttggtggaag cctgggagat
ggtagcgcat tgatcgctat tccatcagaa ggaagtcctg cacctccaga tgcctatcac
ttttaccagg taagcttcca gcaagaggga ga-------- -ttcagagaa tccaacccag
-acatgcagc c--aggagtc cacagacttt gaggactcag cccctctcga ggactcagaa
gagctgtact ttgggcgtga tcctaacga- --gatggagt aca---gcag
>Prochilodontidae_Prochilodus_nigricans_3_1
cctgagtgtt acctcattca cggtggccga acacccaata atgagttgtc ctctagcctc
tacctgctaa atgtcgacag tcgtggatgc aatcgaaaag tcacactgag atgccaggag
aaagagctgg tgggggagac cccagggcct cgctacgggc acaccattag tgtagtccac
agcaggggga aaacagcctg tgttcttttc ggcggcaggt cttacatgtc acctgctgag
agaaccacag agaactggaa tagtgtggtg gactgtccac cccaggtgta cctcattgat
ctggagtttg gctgctgctc agcttataca ctccctgagc tcacggatgg ccagtcattc
cacctggccc tggctcgaga ggattgtgtt tacttcttgg gtggccacat tctctccacc
gactgccgac cagctcgcat gttcaggctg cgtgtggagc ttctcctagg cagtccagtg
ctctcctgcg atatgtttaa tgatggtccg tctatcacaa gtgccattgc aactcctgta
ggccctg--- ctcatgagta tatgatcctt ggtggctacc agtcagactc ccagaagcga
atgcagtgca cctacgtggt actggatgac gtaggcatac gaatggaacc tcgagataca
ctgcagtgga gcagtgagat cagccagagc cgtacttggt ttggtggaag cctgggagat
ggtagcgcat tgatcgctat tccatcagag ggaagtcctg cacctccaga tgcctatcac
ttttaccagg taagcttcca gcaagaggga ga-------- -ttcagagga tccaacccag
-acatgcagc c--aggagtc cacagacttt gaggactcag cccctctcga ggactcagaa
gagctgtact ttgggcgtga tcctaacga- --gatggagt aca---gcag
>Prochilodontidae_Prochilodus_reticulatus_1_1
nnnnnnnnnn nnctcattca cggtggccga acacccaata atgagttgtc ctctagcctc
tacctgctaa atgtcgacag tcgtggatgc aatcgaaaag tcacactgag atgccaggag
aaagagctgg tgggggagac cccagggcct cgctacgggc acaccattag tgtagtccac
agcaggggga aaacagcctg tgttcttttc ggcggcaggt cttacatgtc acctgctgag
agaaccacag agaactggaa tagtgtggtg gactgtccac cccaggtgta cctcattgat
ctggagtttg gctgctgctc agcttataca ctccctgagc tcacggatgg ccagtcattc
cacctggccc tggctcgaga ggattgtgtt tacttcttgg gtggccacat tctctccacc
gactgccgac cagctcgtct gttcaggctg cgtgtggagc ttctcctagg cagtccagtg
ctctcctgcg atatgtttaa tgatggtctg tctatcacaa gtgccattgc aactcctgta
ggccctg--- ctcatgagta tatgatcctt ggtggctacc agtcagactc ccagaagcgg
atgcagtgca cctacgtggt actggatgac gtaggcatac gaatggaacc tcgagataca
ccgcagtgga gcagtgaaat cagccagagc cgtacttggt ttggtggaag cctgggagat
ggtagcgcat tgatcgctat tccatcagag ggaagtcctg cacctccaga cgcctatcac
ttttatcaga taagcttcca gcaagaggga ga-------- -ttcagagga tccaacccag
-acatgcagt c--aggagtc cacagacttt gaggactcag cccctctcga ggactcagaa
gagctgtact tcggccgtga tcctaatga- --gatggagt aca---gcag
>Prochilodontidae_Prochilodus_reticulatus_2_1
cctgagtgtt acctcattca cggtggccga acacccaata atgagttgtc ctctagcctc
tacctgctaa atgtcgacag tcgtggatgc aatcgaaaag tcacactgag atgccaggag
aaagagctgg tgggggagac cccagggcct cgctacgggc acaccattag tgtagtccac
agcaggggga aaacagcctg tgttcttttc ggcggcaggt cttacatgtc acctgctgag
agaaccacag agaactggaa tagtgtggtg gactgtccac cccaggtgta cctcattgat
ctggagtttg gctgctgctc agcttataca ctccctgagc tcacggatgg ccagtcattc
cacctggccc tggctcgaga ggattgtgtt tacttcttag gtggccacat tctctccacc
gactgccgac cagctcgtct gttcaggctg cgtgtggagc ttctcctagg cagtccagtg
ctctcctgcg atatgtttaa tgatggtctg tctatcacaa gtgccattgc aactcctgta
ggccctg--- ctcatgagta tatgatcctt ggtggctacc agtcagactc ccagaagcgg
atgcagtgca cctacgtggt actggatgac gtaggcatac gaatggaacc tcgagataca
ccgcagtgga gcagtgaaat cagccagagc cgtacttggt ttggtggaag cctgggagat
ggtagcgcat tgatcgctat tccatcagag ggaagtcctg cacctccaga cgcctatcac
ttttatcaga taagcttcca gcaagaggga ga-------- -ttcagagga tccaacccag
-acatgcagt c--aggagtc cacagacttt gaggactcag cccctctcga ggactcagaa
gagctgtact tcggncgtga tcctaatga- --gatggagt aca---gcag
>Prochilodontidae_Prochilodus_rubrotaeniatus_1_1
cctgagtgtt acctcattca cggtggccga acacccaata atgagttgtc ctctagcctc
tacctgctaa atgtcgacag tcgtggatgc aatcgaaaag tcacactgag atgccaggag
aaagagctgg tgggggagac cccagggcct cgctacgggc acaccattag tgtagtccac
agcaggggga aaacagcctg tgttcttttc ggcggcaggt cttacatgtc acctgctgag
agaaccacag agaactggaa tagtgtggtg gactgtccac cccaggtgta cctcattgat
ctggagtttg gctgctgctc agcttataca ctccctgagc tcacggatgg ccagtcattc
cacctggccc tggctcgaga ggattgtgtt tacttcttgg gtggccacat tctctccacc
gactgccgac cagctcgcat gttcaggctg cgtgtggagc ttctcctagg cagtccagtg
ctctcctgcg atatgtttaa tgatggtccg tctatcacaa gtgccattgc aactcctgta
ggccctg--- ctcatgagta tatgatcctt ggtggctacc agtcagactc ccagaagcgg
atgcagtgca cctacgtggt actggatgac gtaggcatac gaatggaacc tcgagataca
ccgcagtgga gcagtgagat cagccagagc cgtacttggt ttggtggaag cctgggagat
ggtagcgcat tgatcgctat tccatcagag ggaagtcctg cacctccaga tgcctatcac
ttttaccagg taagcttcca gcaagaagga ga-------- -ttcagagga tccaacccag
-acatgcagc c--aggagtc cacagacttt gaggactcag cccctctcga ggactcagaa
gagctgtact ttgggcgtga tcctaacga- --gatggagt acnnnnnnnn
>Prochilodontidae_Semaprochilodus_insignis_1_1
cctgagtgtt acctcattca cggtggccga acacccaata atgagttgtc ctctagcctc
tacctgctaa atgtcgacag tcgtggatgc aatcgaaaag tcacactaag atgccaggag
aaagagctgg tgggggagac cccagggcct cgatacgggc acaccattag tgtagtccac
agcaggggga aaacagcctg tgttcttttc ggcggcaggt cttacatgtc acctgctgag
agaaccacag agaactggaa tagtgtggtc gactgtccac cccaggtgta cctcattgac
ctggagtttg gctgctgctc agcttataca ctccctgagc tcacggatgg ccagtcattc
cacctggcac tggctcgaga ggattgtgtt tacttcttgg gtggccacat tctctccacc
gactgccgac cagctcgcct gttcaggctg cgtgtggagc ttctcctagg cagtccagtg
ctctcctgcg atatgtttaa tgatggtccg tctatcacaa gtgccattgc aactcctgta
ggccctg--- ctcatgaata tatgatcctt ggtgggtacc agtcagactc ccagaagcgg
atgcagtgca cctacgtggc actggatgac gtaggcatac gaatagaacc tcgagagcca
ccgcagtgga gcagtgagat cagccagagc cgtacttggt ttggtggaag cctgggagat
ggtagcgcat tgatcgctat tccatcagag ggaagtccag cacctccaga tgcctatcac
ttttaccatg taagcttcca gcaagaggga ga-------- -ttcagagga tccaacccag
-acatgcagc c--aggagtc cacagacttt gaggactcag cccctctcga ggactcagaa
gagctgtact ttgggcgtga tcctaatga- --gatggagt aca---gcag
>Prochilodontidae_Semaprochilodus_kneri_1_1
cctgagtgtt acctcattca cggtggccga acacccaata atgagttgtc ctctagcctc
tacctgctaa atgtcgacag tcgtggatgc aatcgaaaag tcacactaag atgccaggag
aaagagctgg tgggggagac cccagggcct cgatacgggc acaccattag tgtagtccac
agcaggggga aaacagcctg tgttcttttc ggcggcaggt cttacatgtc acctgctgag
agaaccacag agaactggaa tagtgtggtc gactgtccac cccaggtgta cctcattgac
ctggagtttg gctgctgctc agcttataca ctccctgagc tcacggatgg ccagtcattc
cacctggcac tggctcgaga ggattgtgtt tacttcttgg gtggccacat tctctccacc
gactgccgac cagctcgcct gttcaggctg cgtgtggagc ttctcctagg cagtccagtg
ctctcctgcg atatgtttaa tgatggtccg tctatcacaa gtgccattgc aactcctgta
ggccctg--- ctcatgagta tatgatcctt ggtgggtacc agtcagactc ccagaagcgg
atgcagtgca cctacgtggc actggatgat gtaggcatac gaatagaacc tcgagagcca
ccgcagtgga gcagtgagat cagccagagc cgtacttggt ttggtggaag cctgggagat
ggtagcgcat tgatcgctat tccatcagag ggaagtccag cacctccaga tgcctatcac
ttttaccatg taagcttcca gcaagaggga ga-------- -ttcagagga tccaacccag
-acatgcagc c--aggagtc cacagacttt gaggactcag cccctctcga ggactcagaa
gagctgtact ttgggcgtga tcctaatga- --gatggagt aca---gcag
>Serrasalmidae_Catoprion_mento_1_1
cctgagtgtt acctcattca tggtggccga acacccaata acgagctgtc ctctagcctc
tacatgctta gtgtcgacag tcgtgggtgc aatcggaagg tcacgctaag atgtctggag
aaagagctgg tgggggagcc tccaggacct cgctacggcc acaccattag tgtagtccac
agcaggggaa agaccgcctg tgtgcttttt ggaggcaggt cctacatgcc acctgcggag
agaaccacag agaactggaa ttgcgtggtg gactgtacgc cccaggtgta ccttatcgac
ctagagtttg gctgctgctc agcacatacc ctccctgagc tgacagacgg gcagtcgttc
cacttggcac tggctcgaga ggactgtgtc tacttcctcg ggggccacat tctctctacc
gactgtcgac cacctcgact gttcaagctc catgtggagc ttcttttagg cagtccagtg
ctctcatgtg aggtttttaa tgagggtcta tccatcacaa gtgccattgc aacttctgta
ggctctg--- ctcatgagta catgatcctt ggtggttacc agtcagagtc ggagaaacgg
atgcagtgca cgtacgttgc actggatgat gttggcatac gtatggaacc tcgagagcca
ccaccatgga gcagtgagat cagtcaaagc cgcacttggt ttggtggaag cctggaaaag
ggcactgcct tgatcatgat tccttcagag ggaaatccag cacctccaga tgcgcattac
ttctaccagg tcagcttcca acaagaggca ga-------- -tgctgaaga tacaactcag
-acatgcagc c--aagaatc cacagacttt gaggattcag ctcctctaga agattcagaa
gaactttact ttggacgtga tcccaacga- --gatggagt tca---gcag
>Serrasalmidae_Myloplus_schomburgkii_1_1
cctgagtgtt acctcattca tgggggccgg acacccaata atgagctgtc ctctagcctc
tatgtgctaa gtgtcgacag tcgcggatgc aatcgaaaag tcacattgag atgccaggag
aaagagctgg tgggggagcc tccagggcct cggtatggcc actccattag tgtagtccac
agcaggggaa aaacagcctg tgttcttttt ggtggcaggt cttacatgcc acctgctgag
agaaccacag agaactggaa cagtgtggtg gactgtccac cccaggtgta cctcattgac
ctggagtttg gctgctgctc agctcataca ctcccagagc tcacagatgg ccagtcattt
cacgtggcac tggctcgaga ggattgtgtc tacttcttgg gtggccacat tctctccacc
gactgccgtc cagctcgcct gttcaggctg cgtgtggagc ttctcttagg cagcccagtg
ctctcttgtg atatgtttaa tgatggtctg tctatcacaa gtgccattgc aactcctgtg
ggtcctg--- ctcatgagta tatcatcctt ggtggttacc agtcagactc ccaaaagcaa
atgcagtgca cctatgtcgc actggatgat gtaggcatac gtatggagcc tcgagagcca
ccacagtgga gcagtgagat cagccaaagc cgtacttggt ttggtggaag cctggaaaag
ggaagtgcat tgattgctat tccatctgag ggaaatcctg cacctccaga tgcctattat
ttttaccagg taagcttcca gcaagaggga ga-------- -tgcagaaga tccaacccag
-acatgcagc c--aggaatc cacagacttt gaggattcag ctcctctaga ggattcagaa
gagctgtact ttgggcgtga tcctaatga- --gatggagt ata---gcag
>Serrasalmidae_Serrasalmus_spilopleura_2_1
ccagagtgtt acctcattca tgggggccga acacccaata atgagctgtc ctctagcctc
tatgtgctaa gtgtcgacag tcgcggatgc aatcgaaaag tcacattgaa atgccaggag
aaagagctgg tgggggagct tccagggcct aggtatggcc actccattag tgtagtccac
agcaggggaa aaacagcctg tgttcttttt ggtggcaggt cttacatgcc acctgctgag
agaaccactg agaactggaa cagtgtggtg gactgtccac cccaggtgta cctcattgac
ctggagtttg gctgctgctc agctcataca ctcccagagc tcacggatgg gcagtcattt
cacatggcac tggctcgaga ggattgtgtt tacttcttgg gtggccacat tctctccacc
gactgccgtc cggctcgcct gttcaggctg cgtgtggagc ttctcttagg cagcccagtg
ctctcttgtg atatgtttaa tgatggtctg tctatcacaa gtgccattgc aactcctgtg
ggtcctg--- ctcatgagta tatcatcctt ggtggctacc agtcagactc ccaaaagcga
atgcagtgca cctatgtcgc actggatgac gtaggcatac gtatggaacc acgagagcca
ccacagtgga gcagtgagat cagccaaagc cgtacttggt atggtggaag cctggaaaag
ggaagtgcat tgattgctat tccatcggag ggaaatcctg cacctccaga tgcctattat
ttttaccagg taagcttcca gcaagaggga ga-------- -tgtggaaga tccaacccag
-acatgcagc c--aggagtc cacagacttt gaggattcag ctcctctaga ggattcagaa
gagctgtact ttgggcgtga tcctaatga- --gatggagt ata---gcag
>Trichomycteridae_Cambeva_cubataonis_1_1
nnnnnnnnnn nnnnnnnnnn nnnnnnnnnn nnnnnnnnnn nnnnnnnnnn nnnnnnnnnn
nnnnnnnnnn nnnnnnnnnn nnnnnnnnnn aatcggaagg ttacgctgag atgtcaggag
aaagaattag ttggagagct gccaggacct cgttatggcc acaccattag tgtagtccac
agcagaggga aaactgcatg tgttctcttt ggtggcaggt cctacatgcc accttctgag
agaacgacag aaaactggaa cagcgtagtg gactgtccac cccaggtgta cctcatagat
ctggagtttg gctgctgctc agcacacacc cttcctgagc tcacagatgg ccagtcattc
catctggccc ttgcacgaca tgactgtgtc tacatcctgg gaggccacat tgcttcgact
gactgccgac caccccgtct attcaggcta cgtgtagagc ttctcttagg cagtccattg
ctctcctgtg agatccttaa tgatagtatg tccattacaa gtgccattgt aacacccatt
ggat------ ctcatgagta catcatcctt ggtggttacc agtcagattc ccagaagcgc
atgcagtgca cttatgtggc actggatgat gtgggtattc acatggaggc ccgagagcca
cctgagtgga acagtgaaat tagtcaaagt cgcacctggt ttggtggaag ccttgaaaat
gggagcgcat tgctggctgt accatcagga acaaatccag caccaccaga aggttatttc
ttctaccagg taagcttcaa gctgaaagac ga-------- -tggagagga accaacccag
-acatgcagt c--aggagtc cactgatttt gaggattcag ctcctctaga ggattcagaa
gagctgtact ttggacgtga accccatga- --annnnnnn nnnnnnnnnn
>Trichomycteridae_Trichomycterus_alternatus_1_1
nnnnnnnnnn nnnnnnnnnn nnnnnnnnnn nnnnnnnnnn nngaactatc ctcaagcctc
tacattctta acattgacag tcgaggatgc aatcggaagg ttacgctgag atgtctggag
aaagaattgg ttggagagct gccaggacct cgttatggcc acaccattag tgtagtccac
agcagaggga aaactgcatg tgttctcttt ggtggcaggt cctacatgcc accttctgag
agaacgacag aaaactggaa caccgtagtg gactgtccac cccaggtgta ccttatagat
ctggagtttg gctgctgctc agcacacacc cttcctgagc tcacagatgg ccagtcattc
catctggccc ttgcacgaca tgactgtgtc tacatcctgg gaggccacat tgcttcgact
gactgccgac caccccgtct attcaggtta cgtgtagagc ttctcttagg cagtccattg
ctctcctgtg agatcctcaa tgatagtctg tccattacaa gtgccattgt aacacccatt
ggat------ ctcatgagta catcatcctt ggtggttacc agtcagattc ccagaagcgc
atgcagtgca cttatgtggc actggatgat gtgggtattc acatggaggc ccgagagcca
cctgagtgga acagtgaaat tagtcaaagt cgcacctggt ttggtggaag ccttgaaaat
gggagtgcat tgctggctgt gccatcagga acaaatccag caccaccaga aggttattac
ttctaccagg taagcttcaa gctgaaagaa ga-------- -tggagaaga accaacccag
-acatgcagt c--aagagtc cactgatttt gaggattcgg ctcctctaga ggattcagaa
gagctgtact ttggacgtga accccatga- --aatggagg aca---gtag
>Trichomycteridae_Trichomycterus_brasiliensis_1_1
nnnnnnnnnn nnnnnnnnnn nnnnnnnnnn nnnnnnnnnn nnnnnnnnnn nnnnnnnnnn
nnnnnnnnnn nnnnnnnnnn nnnnnnnnnn nnnnnnnnnn nnnnnnnnnn nnnnnnnnnn
nnnnnnnnnn nnnnnnnnnn nnnnnnnnnn nnnnnnnnnn nnnnnnnnnn nnnnnnnnnn
nnnnnnggga aaactgcaag ggttctcttt ggtggcaggt cctacatgcc accttctgag
agaacgacag aaaactggaa cagcgtagtg gactgtccac cccaggtgta ccttatagat
ctggaatttg gctgctgctc tgcacacacc cttcctgagc tcacagatgg ccagtcattc
catctggccc ttgcacgact tgactgtgtc tacatcctgg gaggccacat tgcttcgact
gactgccgac caccccgtct attcaggcta cgtgtagagc ttttcttagg cagtccattg
ctctcctgtg agatcctcaa tgatagcctg tccattacaa gtgccattgt aacacccatt
ggat------ ctcatgagta catcatcctt ggtggttacc agtcagattc ccagaagcgc
atgcagtgca cttacgtggc actggatgat gtgggtattc acatggaggc ccaagagcca
cctaagtgga acagtgaaat tagtcaaagt cgcacctggt ttggtggaag ccttgaaaat
ggtagcacat tgctggctgt accatcggga acaaatccag caccaccaga aggatattac
ttctaccnnn nnnnnnnnnn nnnnnnnnnn nnnnnnnnnn nnnnnnnnnn nnnnnnnnnn
nnnnnnnnnn nnnnnnnnnn nnnnnnnnnn nnnnnnnnnn nnnnnnnnnn nnnnnnnnnn
nnnnnnnnnn nnnnnnnnnn nnnnnnnnnn nnnnnnnnnn nnnnnnnnnn
>Trichomycteridae_Trichomycterus_nigricans_1_1
nnnnnnnnnn nnnnnnnnnn nnnnnnnnnn nnnnnnnnnn nngagatatc ctcaagcctc
tacattctta acattgacag tcgaggatgc aatcggaagg ttacgctgag atgtctggag
aaagaattgg ttggagagct gccaggacct cgttatggcc acaccattag tgtagtccac
agcagaggga aaactgcatg tgttctcttt ggtggcaggt cctacatgcc accttctgag
agaacgacag aaaactggaa caccgtagtg gactgtccac cccaggtgta ccttatagat
ctggagtttg gctgctgctc agcacacacc cttcctgagc tcacagatgg ccagtcattc
catctggccc ttgcacgaca tgactgtgtc tacatcctgg gaggccacat tgcttcgact
gactgccgac caccccgtct attcaggtta cgtgtagagc ttctcttagg cagtccattg
ctctcctgtg agatcctcaa tgatagtctg tccattacaa gtgccattgt aacacccatt
ggat------ ctcatgagta catcatcctt ggtggttacc agtcagattc ccagaagcgc
atgcagtgca cttatgtggt actggatgat gtgggtattc acatggaggc ccgagagcca
cctgagtgga acagtgaaat tagtcaaagt cgcacctggt ttggtggaag ccttgaaaat
gggagcgcat tgctggctgt accatcagga acaaatccag caccaccaga aggttattac
ttctaccagg taagcttcaa gctgaaagaa ga-------- -tggagaaga accaacccag
-acatgcagt c--aagagtc cactgatttt gaggattcag ctcctctaga ggattcagaa
gagctgtact ttggacgtga accccatga- --aatggagg aca---gtag
>Trichomycteridae_Trichomycterus_nigroauratus_1_1
nnnnnnnnnn nnnnnnnnnn nnnnnnnnnn nnnnnnnnnn nngaactatc ctcaagcctc
tacattctta acattgacag tcgaggatgc aatcggaagg ttacgctgag atgtctggag
aaagaattgg ttggagagct gccaggacct cgttatggcc acaccattag tgtagtccac
agcagaggga aaactgcatg tgttctcttt ggtggcaggt cctacatgcc accttctgag
agaacgacag aaaactggaa cagcgtagtg gactgtccac cccaggtgta ccttatagat
ctggagtttg gctgctgctc agcacacacc cttcctgagc tcacagatgg ccagtcattc
catctggccc ttgcacgaca tgactgtgtc tacatcctgg gaggccacat tgcttcgact
gactgccgac caccccgtct attcaggcta cgtgtagagc ttctcttagg cagtccattg
ctctcctgtg agatcctcaa tgatagtctg tccattacaa gtgccattgt aacacccatt
ggat------ ctcatgagta catcatcctt ggtggttacc agtcagattc ccagaagcgc
atgcagtgca cttatgtggc actggatgat gtgggtattc acatggaggc ccgagagcca
cctgagtgga acagtgaaat tagtcaaagt cgcacctggt ttggtggaag ccttgaaaat
gggagcgcat tgctggctgt accatcagga acaaatccag caccaccaga aggttattac
ttctaccagg taagcttcaa gctgaaagaa ga-------- -tggagaaga accaacccag
-acatgcagt c--aagagtc cactgatttt gaggattcag ctcctctaga ggattcagaa
gagctgtact ttggacgtga accccatga- --aatggagg aca---gtag
>Loricariidae_Pseudancistrus_barbatus_3_1
nnnnnnnnnn nnnnnnnnnn nnnnnnnnnn nnacccaaca atgaattgtc tgcaagcctt
tatatactta cggttgacag tcgtggatgc aatcgaaaag tcaccctgag atgtcaggag
aaagagttgg taggtgagcc tccagggccc cgttatggtc acaccattag tgtagtccac
agtagaggga aaactgccta tgttcttttt ggtggcagat cctacatacc gcctgctgag
agaacctcgg agaattggaa cagtgtggtg gactgtctgc ctcaggtata cctcattgat
caagagtttg gctgttgttc agcacacttt cttcctgagc tcacggatgg ccagtcattc
cacctggcac tggcacgaga gaattgtgtc tacttccttg gaggccacat tgcatcaact
gactgccgac cgcctcgtct attccgacta cgcgtagagc ttcttttagg cagtccgttg
ctctcctgtg atatctttaa tgatggtcta gccatcacaa gtgccattgt aactccctta
ggctctg--- ctcatgagta cattatcgtt ggtggatatc agtcagattc ccagaagcga
atgcagtgca cctacattgc actggatgat gatggtatac acatggagcc ccgagatgca
cctgagtgga acactgaaat cagccaaagc cgcacctggt ttggtggaag cctggaaaag
ggcagcacac tgctggctgt accctccggg acaaatccag cacctccaga tggctattac
ttctaccaaa taacctttca gcaggaggga aa-------- -tgaagagga accaacccag
-acatgcagt c--aagaatc cactgaattt gaggattcag ctcccttaga ggattcagaa
gagctatact ttggacgtga accacatga- --annnnnnn nnnnnnnnnn
>Loricariidae_Pseudancistrus_depressus_1_1
nnnnnnnnnn nnnnnnnnnn nnnnnnnnnn ncacccaaca atgaattgtc tgcaagcctt
tatatactta cggttgacag tcgtggatgc aatcgaaaag tcaccctgag atgtcaggag
aaagagttgg taggtgagcc tccagggccc cgttatggtc acaccattag tgtagtccac
agtagaggga aaactgccta tgttcttttt ggtggcagat cctacatacc rcctgctgag
agaacctcgg agaattggaa cagtgtggtg gactgtctgc ctcaggtata cctcattgat
caagagtttg gctgttgttc agcacacttt cttcctgagc tcacagatgg ccagtcattc
cacctggcac tggcacgaga gaattgtgtc tacttccttg gaggccacat tgcatcaact
gactgccgac cgcctcgtct attccgacta cgcgtagagc ttcttttagg cagtccgttg
ctctcctgtg atatctttaa tgatggtcta gccatcacaa gtgccattgt aactccctta
ggctctg--- ctcatgagta cattatcgtt ggtggatatc agtcagattc ccagaagcga
atgcagtgca cctacattgc actggatgat ratggtatac acatggagcc ccgagatgca
cctgagtgga acactgaaat cagccaaagc cgcacctggt ttggtggaag cctggaaaag
ggcagcacac tgctggctgt accctcmggg acaaatccag cacctccaga tggctattac
ttctaccaaa taacctttca gcaggaggga aa-------- -tgaagagga accaacccag
-acatgcagt c--aagaatc cactgaattt gaggattcag ctcccttaga ggattcagaa
gagctatact ttggacgtga accacatga- --annnnnnn nnnnnnnnnn
>Anostomidae_Leporinus_friderici_1_1
cctgagtgtt acctcattca tgggggccgg acacccaata atgagctgtc ctccagcctg
tacttgctaa gtgtcgacag tcgcggatgc aatcgaaaag tcacactgag atgccaggag
aaagagctgg taggggagcc tccagggcct cggtacggcc acaccattag tgtagtccac
agcaggggga aaacggcctg cgttctcttc ggcggcaggt cttacatgcc acctgctgag
agaaccacag agaactggaa tagtgtggtg gactgtccac cccaggtgta cctcatcgac
ttggagtttg gctgctgttc agcccatacc ctcccggagc tcacggacgg ccagtcattc
cacctggcac tggctcgaga ggactgcgtc tacttcttgg gtggccacat tctctccacc
gactgcagac cagctcgcct gttcaggctg cgtgtggagc ttctcttagg cagtccagtg
ctctcctgtg acatgtttag tgatggcccg tctatcacaa gygccatcgc aactcctgta
ggccctg--- ctcacgakta tatgatcatt ggtggctacc agtcagactc ccagaagcga
atgcagtgca cctacgtctc actggacgat acaggcatac atatggaacc tcgagagcca
ccacagtgga gcagtgagat cagccagagc cgtacttggt ttggcggaag cctggaaagg
ggaagcacgt tgatcgctat tccggcagag ggaaatcctg cacctccaga agcctattac
ttttaccagg ttagcttcca acaagagggg ga-------- -tgcagaaga tccaacccag
-acatgcagc c--aagagtc cacagacttt gaggactcgg cccctctcga ggattcagaa
gagctgtact ttggccgtga tcctaacga- --gatggagt aca---gcag
>Anostomidae_Leporinus_lacustris_1_1
cctgagtgtt acctcattca tgggggccgg acacccaata atgagctgtc ctccagcctg
tacttgctaa gtgtcgacag tcgcggttgc aatcgaaaag tcacactgag atgccaggag
aaagagctgg taggggagcc tccagggcct cggtacggcc acaccattag tgtagtccac
agcaggggga aaacggcctg cgttctcttc ggcggcaggt cttacatgcc acctgctgag
agaaccacag agaactggaa tagtgtggtg gattgtccac cccaggtgta cctcatcgac
ttggagtttg gctgctgttc agcccatacc ctcccggagc tcacggacgg ccagtcattc
cacctggcac tggctcgaga ggactgcgtc tacttcttgg gtggccacat tctctccacc
gactgcagac cagctcgcct gttcaggctg cgtgtggagc ttctcctagg cagtccagtg
ctctcctgtg acatgtttag tgatggcccg tctatcacaa gcgccatcgc aactcctgta
ggccctg--- ctcacgatta tatgatcatt ggtggctacc agtcagactc ccagaagcga
atgcaatgca cctacgtctc actggacgat acaggcatac atatggaacc tcgagagcca
ccgcagtgga gcagtgagat cagccagagc cgtacttggt ttggcggaag cctggaaagg
gggagcgcgt tgatcgctat tccggcagag ggaaatcctg cacctccaga agcctattac
ttttaccagg ttagcttcca acaagagggg ga-------- -tgcagaaga tccaacccag
-acatgcagc c--aagagtc cacagacttt gaggactcgg cccctctcga ggactcagaa
gagctgtact ttggccgtga tcctaacga- --gatggagt aca---gcag
>Anostomidae_Leporinus_lacustris_2_1
cctgagtgtt acctcattca tgggggccgg acacccaata atgagctgtc ctccagcctg
tacttgctaa gtgtcgacag tcgcggttgc aatcgaaaag tcacactgag atgccaggag
aaagagctgg taggggagcc tccagggcct cggtacggcc acaccattag tgtagtccac
agcaggggga aaacggcctg cgttctcttc ggcggcaggt cttacatgcc acctgctgag
agaaccacag agaactggaa tagtgtggtg gattgtccac cccaggtgta cctcatcgac
ttggagtttg gctgctgttc agcccatacc ctcccggagc tcacggacgg ccagtcattc
cacctggcac tggctcgaga ggactgcgtc tacttcttgg gtggccacat tctctccacc
gactgcagac cagctcgcct gttcaggctg cgtgtggagc ttctcctagg cagtccagtg
ctctcctgtg acatgtttag tgatggcccg tctatcacaa gcgccatcgc aactcctgta
ggccctg--- ctcacgatta tatgatcatt ggtggctacc agtcagactc ccagaagcga
atgcaatgca cctacgtctc actggacgat acaggcatac atatggaacc tcgagagcca
ccgcagtgga gcagtgagat cagccagagc cgtacttggt ttggcggaag cctggaaagg
gggagcgcgt tgatcgctat tccggcagag ggaaatcctg cacctccaga agcctattac
ttttaccagg ttagcttcca acaagagggg ga-------- -tgcagaaga tccaacccag
-acatgcagc c--aagagtc cacagacttt gaggactcgg cccctctcga ggactcagaa
gagctgtact ttggccgtga tcctaacga- --gatggagt aca---gcag
>Anostomidae_Leporinus_piau_1_1
cctgagtgtt acctcattca tgggggccga acacccaata atgagctgtc ctccagcctg
tacatgctaa gtgtcgacag tcgcggatgc aatcgaaaag tcacactgag atgccaggag
aaagagctgg taggggagcc tccagggcct cggtacggcc acaccattag tgtagtccac
agcaggggga aaacggcctg cgttctcttc ggcggcaggt cttacatgcc acctgctgag
agaaccacac agaactggaa tagtgtggtg gactgtccac cccaggtgta cctcatcgat
ttggagtttg gctgctgttc agcccatacc ctcccggagc tcacggacgg ccagtcattc
cacctggcac tggctcgaga ggactgcgtc tacttcttgg gtggccacat tctytccacc
gactgcagac cagctcgcct gttcaggctg cgtgtggagc ttctcctagg cagtccagtg
ctctcctgtg acatgtttag tgatggcccg tctatcacaa gcgccatcgc aactcctgta
ggccctg--- ctcacgagta tatgatcatt ggtggctacc agtcagactc ccagaagcga
atgcagtgca cctacgtctc actggacgat acaggcatac atatggaacc tcgagagcca
ccrcagtgga gcagtgagat cagccagagc cgtacttggt ttggcggaag cctggaaagg
ggragcacgy tgatcgctat tccggcagag ggaaatcctg cacctccaga agcctattac
ttttaccagg ttagcttcca acaagagggg ga-------- -tgcagaaga tccaacccag
-acatgcagc c--aagagtc cacagacttt gaggactctg cccctctcga ggaytcagaa
gagctgtact ttggccgtga tcctaacga- --gatggagt aca---gcag
>Anostomidae_Hypomasticus_steindachneri_1_1
cctgagtgtt acctcattca tgggggccga acacccaata atgagctgtc ctccagcctg
tacgtgctaa gtgtcgatag tcacggatgc aatcgaaaag tcacactgag atgccaggag
aaagagctgg taggggagcc tccagggcct cggtacggcc acaccattag tgtagtccac
agcaggggga agacggcctg tgtccttttc ggcggcaggt cttacatgcc acctgctgag
agaaccacag agaactggaa tagtgtggtg gactgtccac cccaggtata cctcatcgac
ttggagtttg gctgctgttc agcccatacc ctcccggagc tcacggacgg ccagtcattc
cacctggcac tggctcgaca ggactgcgtc tacttcttgg gtggccacat tctctccact
gactgcagac cagctcgcct gttcaggctg cgtgtggagc ttctcttagg cagtccagtg
ctctcctgtg acatgttcag tgatggcccg tctatcacaa gtgccattgc aactcctgta
ggccctg--- ctcacgagta tatgatcatt ggtggctacc agtcagactc ccagaagcga
atgcagtgca cctacgtctc actggatgac gcaggcmtac atatggaacc tcgagagcca
ccacagtgga gcagtgatat cagccagagc cgtacttggt ttggcggaag cctggaaagg
gggagcgcgt tgatcgctat tccggcagag ggaaatcctg cacctccaga agcctattac
ttttaccagg taagcttcca gcaagaggga ga-------- -tgcagaaga tccaaccaag
-acatgcagc c--aagagtc cacagacttt gaggactcgg cccctctcga ggactcagaa
gagctgtact ttgggcgtga tcctaacga- --gatggagt aca---gcag
>Anostomidae_Leporinus_striatus_1_1
cctgagtgtt acctcattca tgggggccga acacccaata atgagctgtc ctccagcctg
tacttgctaa gtgtcgacag tcgcggatgc aatcgaaaag tcacactgag atgccaggag
aaagagctgg taggggagcc tccagggcct cggtacggcc acaccgttag tgtagtccac
agcaggggga aaacggcctg tgttctcttc ggtggcaggt cttacatgcc acctgctgag
agaaccacag agaactggaa tagtgtggtg gactgtccac cccaggtgta cctcatcgac
ttggagtttg gctgctgttc agcccatacc ctcccggagc tcacggacgg ccagtcattc
cacctggctc tggctcgaga ggactgcgtc tacttcttgg gtggccacat tctctccacc
gactgcagac cagctcgcct gttcaggctg cgtgtggagc ttctcttagg cagtccagtg
ctctcctgtg acatgtttag tgatggcccg tctatcacaa gcgccatcgc aactcctgtg
ggccctg--- ctcacgagta tatgatcatt ggtggctacc agtcagactc ccagaagcga
atgcagtgca cctacatctc actggacgat acaggcatac atatggaacc tcgagagcca
ccgcagtgga gcagtgagat cagccagagc cgtacttggt ttggcggaag cctggaaaga
gggagcgcat tgatcgctat tccggcagag ggaaatcctg cacccccaga agcctattac
ttttaccagg ttagcttcca acaagagggg ga-------- -tgcagaaga tccaacccag
-acatgcagc c--aagagtc cacggacttt gaggactctg cccctctcga ggactcagaa
gagctgtact ttggccgtga tcctaacga- --gatggagt aca---gcag
>Anostomidae_Leporinus_striatus_2_1
cctgagtgtt acctcattca tgggggccga acacccaata atgagctgtc ctccagcctg
tacttgctaa gtgtcgacag tcgcggatgc aatcgaaaag tcacactgag atgccaggag
aaagagctgg taggggagcc tccagggcct cggtacggcc acaccgttag tgtagtccac
agcaggggga aaacggcctg tgttctcttc ggtggcaggt cttacatgcc acctgctgag
agaaccacag agaactggaa tagtgtggtg gactgtccac cccaggtgta cctcatcgac
ttggagtttg gctgctgttc agcccatacc ctcccggagc tcacggacgg ccagtcattc
cacctggctc tggctcgaga ggactgcgtc tacttcttgg gtggccacat tctctccacc
gactgcagac cagctcgcct gttcaggctg cgtgtggagc ttctcttagg cagtccagtg
ctctcctgtg acatgtttag tgatggcccg tctatcacaa gcgccatcgc aactcttgtg
ggccctg--- ctcacgagta tatgatcatt ggtggctacc agtcagactc ccagaagcga
atgcagtgca cctacatctc actggacgat acaggcatac gtatggaacc tcgagagcca
ccgcagtgga gcagtgagat cagccagagc cgtacttggt ttggcggaag cctggaaaga
gggagcgcat tgatcgctat tccggcagag ggaaatcctg cacccccaga agcctattac
ttttaccagg ttagcttcca acaagagggg ga-------- -tgcagaaga tccaacccag
-acatgcagc c--aagagtc cacggacttt gaggactctg cccctctcga ggactcagaa
gagctgtact ttggccgtga tcctaacga- --gatggagt aca---gcag
>Anostomidae_Leporinus_striatus_3_1
cctgagtgtt acctcattca tgggggccga acacccaata atgagctgtc ctccagcctg
tacttgctaa gtgtcgacag tcgcggatgc aatcgaaaag tcacactgag atgccaggag
aaagagctgg taggggagcc tccagggcct cggtacggcc acaccgttag tgtagtccac
agcaggggga aaacggcctg tgttctcttc ggcggcaggt cttacatgcc acctgctgag
agaaccacag agaactggaa tagtgtggtg gactgtccac cccaggtgta cctcatcgac
ttggagtttg gctgctgttc agcccatacc ctcccggagc tcacggacgg ccagtcattc
cacctggctc tggctcgaga ggactgcgtc tacttcttgg gtggccacat tctctccacc
gactgcagac cagctcgcct gttcaggctg cgtgtggagc ttctcttagg cagtccagtg
ctctcctgtg acatgtttag tgatggcccg tctatcacaa gcgccatcgc aactcctgtg
ggccctg--- ctcacgagta tatgatcatt ggtggctacc agtcagactc ccagaagcga
atgcagtgca cctacatctc actggacgat acaggcatac gtatggaacc tcgagagcca
ccacagtgga gcagtgagat cagccagagc cgtacttggt ttggcggaas cctggaaaga
gggagcgcat tgatcgctat tccggcagag ggaaatcctg cacccccaga agcctattac
ttttaccagg ttagcttcca acaagagggg ga-------- -tgcagaaga tccaacccag
-acatgcagc c--aagagtc cacggacttt gaggactctg cccctctcga ggactcagaa
gagctgtact ttggccgtga tcctaacga- --gatggagt aca---gcag
>Anostomidae_Leporinus_taeniatus_1_1
cctgagtgtt acctcattca tgggggccgg acacccaata atgagctgtc ctccagcctg
tacttgctaa gtgtcgacag tcgcggatgc aatcgaaaag tcacactgag atgccaggag
aaagagctgg taggggagcc tccagggcct cggtacggcc acaccattag tgtagtccac
agcaggggga aaacggcctg cgttctcttc ggcggcaggt cttacatgcc acctgctgag
agaaccacag agaactggaa tagtgtggtg gactgtccac cccaggtgta cctcatcgat
ttggagtttg gctgctgttc agcccatacc ctcccggagc tcacggacgg ccagtcattc
cacctggcac tggctcgaga ggactgcgtc tacttcttgg gtggccacat tctctccacc
gactgcagac cagctcgcct gttcaggctg cgtgtggagc ttctcttagg cagtccagtg
ctctcctgtg acatgtttag tgatggcccg tctatcacaa gcgccatcgc aactcctgta
ggccctg--- ctcacgagta tatgatcatt ggtggctacc agtcagactc ccagaagcga
atgcaatgca cctacgtctc actggacgat acaggcatac atatggaacc tcgagagcca
ccgcagtgga gcagtgagat cagccagagc cgtacttggt ttggcggaag cctggaaagg
ggaagcgtgt tgattgctat tccggcagag ggaaatcctg cacctccaga agcctattac
ttttaccagg ttagcttcca acaagagggg ga-------- -tgcagaaga tccaacccag
-acatgcagc c--aagagtc cacagacttt gaggactcgg cccctctcga ggactcagaa
gagctgtact ttggccgtga tcctaacga- --gatgcagt aca---gcag
>Anostomidae_Megaleporinus_macrocephalus_1_1
cctgagtgct acctcattca tgggggccga acacccaata acgagctgtc ctccagcctg
tacttgctaa gtgtcgacag tcgcggatgc aatcgaaaag tcacactgag atgccaggag
aaagagctgg taggggagcc tccagggcct cggtatggcc acaccgttag tgtagtccac
agcaggggga aaacggcctg cgttctcttc ggcggcaggt cttacatgcc acctgctgag
agaaccacag agaactggaa cagtgtggtg gactgtccac cccaggtgta cctcatcgac
ttggagtttg gctgctgttc agcccatacc ctcccggagc tcacggacgg ccagtcattc
cacctggccc tggctcgaga ggactgcgtc tacttcttgg gtggccacat tctctccaca
gactgcagac cagctcgcct gttcaggctg cgtgtggagc ttctcttagg cagtccagtg
ctctcctgtg acatgtttag tgatggcccg tctatcacaa gcgccatcgc aactcctgtg
ggccctt--- ctcacgagta tatgatcttt ggtggctacc agtcagactc ccagaagcga
atgcagtgca cctacatctc actggacgat acaggcatac atatggaacc tcgagagcca
ccgcagtgga gcagtgagat cagccagagc cgtacttggt ttggcggaag cctggaaagg
gggagcgcgt taatcgctat tccggcagag ggaaatcctg cacctccaga agcctattac
ttttaccagg ttagcttcca acaagagggg ga-------- -tgcagaaga cccaacccag
-acatgcagc c--aagagtc cacggacttt gaggactctg ctcctctcga ggactcagaa
gagctgtact ttggccgtga tcctaatga- --gatggaat aca---gtag
>Anostomidae_Schizodon_intermedius_1_1
cctgagtgtt acctcattca tgggggccga acacccaata atgagctgtc ctccagcctg
tacttgctaa gtgtcgacag tcgcggatgc aatcgaaaag tcacattgag atgccaggag
aaagagctgg taggggagct tccagggcct cggtatggcc acaccataag tgtggtccac
agcaggggga aaacggcctg cgttctcttc ggcggcaggt cgtacatgcc tcctgctgag
agaaccaccg agaactggaa tagtgtggtg gactgtccac cccaggtgta cctcatcgac
ttggagtttg gctgctgttc agcccacacc ctcccggagc tcacggacgg ccagtcattc
cacctggcac tggctcgaga ggactgcgtc tacttcttgg gtggccacat tctctccacc
gactgcagac cagctcgcct gttcaggctg cgtgtggagc ttctcttagg cagtccagtg
ctctcctgtg acatgtttag tgatggcccg tctattacaa gtgccatcgt aactcctgta
ggccctg--- ctcacgagta tatgatcact ggtggctacc agtcagactc ccagaagcga
atgcaatgca cctacgtctc actggacgat gcaggaatac atatggaacc tcgagagcca
ccacagtgga gcagtgacat cagccagagc cgtacttggt ttggcggaag cctggaaagg
gggagcgcgt tgatcgctat tccggcagag ggaaatcctg cacctccaga agcctattac
ttttaccagg ttagcttcca acaagagggg ga-------- -tgcagaaga tccaacccag
-acatgcagc c--aagagtc cacagacttt gaggactcag cccctctcga ggactcagaa
gagctgtact ttggccgtga tcctaacga- --gatggagt aca---gcag
>Apteronotidae_Adontosternarchus_balaenops_1_1
nnnnnnnnnn nnnnnnnnnn nnnnnnnnnn nnnnnnnnnn nnnnnnnnnn nnnnnnnnnn
nnnnnnnnnn nnnnnnacaa ccacggatgc aatcgaaagg tcacactcag atgccaggag
aaagagctgg ctggggagcc tccagggccc cggtatggcc acaccatcag tgtagtccac
agcagaggga aaacggcgtg tgtgttattt gggggcagga gttacctgcc acctgctgag
agaaccacag agaactggaa caccgtggca gactgtccac ctctggtgta ccttctcgac
cttgagttcg gctgctgttc tgcatacacc ctcccggagc tcgcagatgg ccagtcgttc
cacctggcac ttgcgcgaga ggactgtgtc tacttcctgg gcggtcacat tctctccacc
gactgccgac cacctcgtct gttcaggctg cgtgtagagc tccttttagg cagtccactg
ctcacttgtg atatccttaa tgatggtttc tccatcacta gcgccatcgc aatccccaca
agctctg--- ctcatgtgta catcatcctc ggaggctacc agtccgaatc ccagaagcga
atgcagtgca ccattgttgc actagatgat gtgggtatac gcatcnnntc tcgggagcca
ccacaatgga gcagcgatat aagtcaaagc cgcnnnnnnn nnnnnnnnnn nnnnnnnnnn
nnnnnnnnnn nnnnnnnnnn nnnnnnnnnn nnnnnnnnnn nnnnnnnnnn nnnnnnnnnn
nnnnnnnnnn nnnnnnnnnn nnnnnnnnnn nnnnnnnnnn nnnnnnnnnn nnnnnnnnnn
nnnnnnnnnn nnnnnnnnnn nnnnnnnnnn nnnnnnnnnn nnnnnnnnnn nnnnnnnnnn
nnnnnnnnnn nnnnnnnnnn nnnnnnnnnn nnnnnnnnnn nnnnnnnnnn
>Apteronotidae_Adontosternarchus_nebulosus_2_1
nnnnnnnnnn nnnnnnnnnn nnnnnnnnnn nnnnnnnnnn nnnnnnnnnn nnnnnnnnnn
nnnnnnnnnn nnnnnnacaa ccacggatgc aatcgaaagg tcacactcag atgccaggag
aaagagctgg ctggggagcc tccagggccc cgatatggcc acaccatcag tgtagtccac
agcaggggga aaacggcgtg tgtattattt ggtggcagga gttacctgcc acctgctgag
agaaccacag agaactggaa caccgtggca gactgtccac ctctggtgta ccttctcgac
cttgagttcg gctgctgttc tgcatacagc ctcccagagc tcgcagatgg ccagtcgttc
cacctggcac ttgcgaggga ggactgtgtc tacttcctgg gcggtcacat tctctccacc
gactgccgac cacctcgtct gttcaggctg cgtgtagagc tcctattagg cagtccactg
ctcacctgtg atatccttaa tgatggtttc tccatcacta gcgccatcgc aatccccaca
agctctg--- ctcatgagta catcatcctc ggaggctacc agtccgaatc ccagaagcga
atgcagtgca ccatcgttgc actagatgat gtgggcatac gcatcaaatc tcgggagcca
ccacaatgga gcagcgatat aaatcaaagc cgcacttggt ttggtggaaa cctggaaaag
gggagcgccc tgattgctgt tccaacagaa ggcaatacag catctccaga tgtatannnn
nnnnnnnnnn nnnnnnnnnn nnnnnnnnnn nnnnnnnnnn nnnnnnnnnn nnnnnnnnnn
nnnnnnnnnn nnnnnnnnnn nnnnnnnnnn nnnnnnnnnn nnnnnnnnnn nnnnnnnnnn
nnnnnnnnnn nnnnnnnnnn nnnnnnnnnn nnnnnnnnnn nnnnnnnnnn
>Apteronotidae_Adontosternarchus_sachsi_1_1
nnnnnnnnnn nnnnnnnnnn nnnnnnnnnn nnnnnnnnnn nnnnnnnnnn nnnnnnnnnn
nnnnnnnnnn nnnnnnacaa tcacggatgc aatcgaaagg tcacactcag atgccaggag
aaagagctgg ctggggagcc tccagggccc cggtatggcc acaccatcag tgtagtccac
agcaggggga aaacggcgtg tgtgttattt ggtggcagga gttacctgcc acctgctgag
agaaccacag agaactggaa caccgtggca gactgtccac ctctggtgta ccttctcgac
cttgagttcg gctgctcttc tgcatacagc ctcccagagc tcgcagatgg ccagtcgttc
cacctggcac ttgcgcggga ggactgtgtc tacttcctgg gcggtcacat tctctccacc
gactgccgac cacctcgtct gttcaggctg cgtgtagagc tcctgttagg cagtccactg
ctcacctgtg atatccttaa tgatggtttc tccatcacta gcgccatcgc aatccccaca
agctctg--- ctcatgagta catcatcctc ggaggctacc agtccgaatc ccagaagcga
atgcagtgca ccattgttgc actagatgat gtgggcatac gcatcaaatc tcgggagcca
ccacaatgga gcagcgatat aaatcaaagc cgcacttggt ttggtggaaa cctggaaagg
gggagcgccc tgattgctgt tccaacagaa ggcaatacag catctccgga tgtatannnn
nnnnnnnnnn nnnnnnnnnn nnnnnnnnnn nnnnnnnnnn nnnnnnnnnn nnnnnnnnnn
nnnnnnnnnn nnnnnnnnnn nnnnnnnnnn nnnnnnnnnn nnnnnnnnnn nnnnnnnnnn
nnnnnnnnnn nnnnnnnnnn nnnnnnnnnn nnnnnnnnnn nnnnnnnnnn
>Apteronotidae_Apteronotus_acidops_1_1
nnnnnnnnnn nnnnnnnnnn nnnnnnnnnn nnnnnnnnnn nnnnnnnnnn nnnnnnnnnn
nnnnnnnnnn nnnnnnacaa ccgcggatgc aatcggaagg tcacactgag atgccaggag
aaagagctgg ctggggagcc tccagggccc cggtatggcc acactatcag tgtagtccac
agcaggggga aaacggcgtg tgtggtattt ggtggcagga gttacctgtc acctgctgag
agaaccacag agaactggaa caccgtggca gactgtccac ctctggtgta cctccttgac
cttgagttcg gatgctgttc tgcatactcc ctccctgagc tcgcagatgg ccagtcgttc
cacctggcgc ttgcgcggga ggactgtgtc tacttcctgg gcggccacat tctctccagc
gattgccgac cacctcgtct gttcaggctg cgtgtagagc ttctattagg cagtccactg
ctctcctgtg atatccttaa tgatggtttc tccatcacta gcgccatcgc aacccccaca
agctctg--- ctcatgagta catcatcctc ggaggctacc agtccgaatc ccagaagcga
atgcagtgca ccagtgttgc actagatgat gtgggtatac gcatcaagtc tcgggagcca
ccacaatgga gcagcgatat aagtcaaagc cgcacctggt ttggtgggaa cctggaaaag
gggagcgctc tgattgccgt tccatcagaa ggcaatacag catctccaga tgcatannnn
nnnnnnnnnn nnnnnnnnnn nnnnnnnnnn nnnnnnnnnn nnnnnnnnnn nnnnnnnnnn
nnnnnnnnnn nnnnnnnnnn nnnnnnnnnn nnnnnnnnnn nnnnnnnnnn nnnnnnnnnn
nnnnnnnnnn nnnnnnnnnn nnnnnnnnnn nnnnnnnnnn nnnnnnnnnn
>Apteronotidae_Apteronotus_apurensis_1_1
nnnnnnnnnn nnnnnnnnnn nnnnnnnnnn nnnnnnnnnn nnnnnnnnnn nnnnnnnnnn
nnnnnnnnnn nnnnnnacaa ccacggatgt aatcggaagg tcacattgag atgccaggag
aaagagctgg ctggggagct tccagggccc cggtatggcc acaccatcag tgtagtccac
agcaggggga aaacggcgtg tgtggtgttt ggtggcagga gttacctgcc acctgctgag
agaaccacag agaactggaa caccgtggca gactgtccac ctctggtgta cctccttgac
cttgagttcg gctgctgttc tgcatactcc ctccctgagc tcacagatgg ccagtcgttc
cacctggcac ttgcacggga ggactgtgtc tacttcctgg gcggccacat tctctccagc
gattgccgac cacctcgtct gttcaggctg cgtgtagagc ttctattagg cagtccactg
ctctcctgtg atatccttaa tgatggtttc tccatcacta gcgccatcgc aaccctcaca
agctctg--- ctcatgagta catcatcctc ggaggctacc agtccgaatc ccagaagcga
atgcagtgca ccagtgttgc actcgatgat gtgggtatac gcatcaagtc tcgggagcct
ccacaatgga gcagcgatat aagtcaaagc cgcacctggt ttggtgggaa cctggaaaag
gggagcgctc tgattgccgt tccatcagaa ggcaatacag catctccaga tacgtannnn
nnnnnnnnnn nnnnnnnnnn nnnnnnnnnn nnnnnnnnnn nnnnnnnnnn nnnnnnnnnn
nnnnnnnnnn nnnnnnnnnn nnnnnnnnnn nnnnnnnnnn nnnnnnnnnn nnnnnnnnnn
nnnnnnnnnn nnnnnnnnnn nnnnnnnnnn nnnnnnnnnn nnnnnnnnnn
>Apteronotidae_Apteronotus_caudimaculosus_1_1
nnnnnnnnnn nnnnnnnnnn nnnnnnnnnn nnnnnnnnnn nnnnnnnnnn nnnnnnnnnn
nnnnnnnnnn nnnnnnacaa ccgcggatgc aatcggaagg tcacactgag atgcaaggag
aaagagctgg ctggggagcc tccagggccc cggtatggcc acaccatcag tgtagtctac
agcaggggga aaacggcgtg tgtggtgttt ggtggtagga attacctgcc acctgctgag
agaaccacag agaactggaa caccgtggca gactgtccac ctctggtgta cctccttgac
cttgagttcg gatgctgttc tgcatactcc ctccctgagc tcgcagaggg ccagtcgttc
cacctggcgc ttgcgcggga ggactgtgtc tacttcctgg gcggccacat tctctccagc
gattgccgac cacctcgtct gttcaggctg cgtgtagagc ttctgttagg cagtccactg
ctctcctgta atatcctcaa tgatggtttc tccatcacta gccccatcgc aacccccaca
ggctctg--- ctcatgagta catcatcctc ggangttacc agtccgaatc ccanaagcga
atgcagtgca ccagtgttgc actanatgat gtgggtatac ncatcaantc tcgggagcca
ccacaatgga gcagcgatat aannnnnnnn nnnnnnnnnn nnnnnnnnnn nnnnnnnnnn
nnnnnnnnnn nnnnnnnnnn nnnnnnnnnn nnnnnnnnnn nnnnnnnnnn nnnnnnnnnn
nnnnnnnnnn nnnnnnnnnn nnnnnnnnnn nnnnnnnnnn nnnnnnnnnn nnnnnnnnnn
nnnnnnnnnn nnnnnnnnnn nnnnnnnnnn nnnnnnnnnn nnnnnnnnnn nnnnnnnnnn
nnnnnnnnnn nnnnnnnnnn nnnnnnnnnn nnnnnnnnnn nnnnnnnnnn
>Apteronotidae_Apteronotus_ellisi_1_1
nnnnnnnnnn nnnnnnnnnn nnnnnnnnnn nnnnnnnnnn nnnnnnnnnn nnnnnnnnnn
nnnnnnnnnn nnnnnnacaa ccacggatgt aatcggaagg tcaccttgag atgccaggag
aaagagctgg ctggggagct tccagggccc cggtacggcc acaccatcag tgtagtccac
agcaggggga aaacggcgtg tgtggtgttt ggtggcagga gttacctgcc acctgctgag
agaaccacag agaactggaa caccgtggca gactgtccac ctctggtgta cctccttgac
cttgagttcg gctgctgttc tgcatactcc ctccctgagc tcacagatgg ccagtcgttc
cacctggcac ttgcgcggga ggactgtgtc tacttcctgg gcggccacat tctctccagc
gattgccgac cacctcgtct gttcaggctg cgtgtagagc ttctattagg cagtccactg
ctctcctgtg atatccttaa tgatggtttc tccatcacta gcgccatcgc aaccctcaca
agctctg--- ctcatgagta catcatcctc ggaggctacc agtccgaatc ccagaagcga
atgcagtgca ccagtgttgc actcgatgat gtgggtatac gcatcaagtc tcgggagcct
ccacaatgga gcagcgatat aagtcaaagc cgcacctggt ttggtgggaa cctggaaaag
gggagcgctc tgattgctgt tccatcagaa ggcaatacag catctccaga tacgtannnn
nnnnnnnnnn nnnnnnnnnn nnnnnnnnnn nnnnnnnnnn nnnnnnnnnn nnnnnnnnnn
nnnnnnnnnn nnnnnnnnnn nnnnnnnnnn nnnnnnnnnn nnnnnnnnnn nnnnnnnnnn
nnnnnnnnnn nnnnnnnnnn nnnnnnnnnn nnnnnnnnnn nnnnnnnnnn
>Apteronotidae_Apteronotus_eschmeyeri_2_1
nnnnnnnnnn nnnnnnnnnn nnnnnnnnnn nnnnnnnnnn nnnnnnnnnn nnnnnnnnnn
nnnnnnnnnn nnnnnnacaa ccgtggatgc aatcggaagg tcacactgag atgccaggag
aaagagctgg ctggggagcc tccagggccc cggtatggcc acaccatcag tgtagtccac
agcaaaggga aaacggcgtg tgtggtgttt ggtggcagga gttacctgcc acctgctgag
agaaccacag agaactggaa caccgtggca gactgtccac ctctggtgta cctccttgac
cttgagttcg gatgctgttc tgcatactcc ctccctgagc ttgcagatgg ccagtcgttc
cacctggcgc ttgcgcggga ggactgtgtc tacttcctgg gcggccacat tctctccagc
gattgccgac cacctcgtct gttcaggctg cgtgtagagc ttctattagg cagtccactg
ctctcctgcg atatcctcaa tgacggtttc tccattacta gcgccatcgc aacccccaca
agctctg--- ctcatgagta catcgtcctt ggaggctacc agtccgaatc ccagaagcra
wtgcagtgca ccagtgttgc actagatgat gcgggtatac acatcaagtc tcgggagcca
ccacaaygga gcagcgatat aagtcaaagc cgcacckggt ttgangggaa cccggaaaag
gggagcgcyt tgatgggtgt tccatcagaa ggtaatacag catctccrga tgcmtannnn
nnnnnnnnnn nnnnnnnnnn nnnnnnnnnn nnnnnnnnnn nnnnnnnnnn nnnnnnnnnn
nnnnnnnnnn nnnnnnnnnn nnnnnnnnnn nnnnnnnnnn nnnnnnnnnn nnnnnnnnnn
nnnnnnnnnn nnnnnnnnnn nnnnnnnnnn nnnnnnnnnn nnnnnnnnnn
>Apteronotidae_Apteronotus_mariae_2_1
nnnnnnnnnn nnnnnnnnnn nnnnnnnnnn nnnnnnnnnn nnnnnnnnnn nnnnnnnnnn
nnnnnnnnnn nnnnnnacaa ccgcggatgc aatcggaagg tcacactgag atgccaggag
aaagagctgg caggggagcc tccagggccc cggtacggcc acaccatcag tgtagtccac
agcaggggga aaatggcgtg tgtggtgttt ggtggcagga gttacctgcc acctgctgag
agaaccacag agaactggaa caccatggca gactgtccac ctctggtgta cctccttgac
cttgagttcg gatgctgttc tgcatactcc ctccctgagc tcgcagatgg ccagtcgttc
cacctggcgc ttgcgcggga ggactgtgtc tacttcctgg gcggccacat tctctcaagc
gattgccgac cacctcgtct gttcaggctg cgtgtagagc ttctattagg cagtccactg
ctctcctgtg atatcctcaa tgatggtttc tccatcacta gcgccatcgc aacccccaca
agctctg--- ctcatgagta catcatcctc ggaggctacc agtccgaatc ccagaagcga
atgcagtgca ccaatgttgc actggatgat gtgggtatac gcatcaagtc tcgggagcca
ccacaatgga gcagcgatat aagtcaaagc cgcacctggt ttggtgggaa cctggaaaag
gggagcgctc tgattgccgt tccatcagaa ggcaatacag catctccaga tgcatannnn
nnnnnnnnnn nnnnnnnnnn nnnnnnnnnn nnnnnnnnnn nnnnnnnnnn nnnnnnnnnn
nnnnnnnnnn nnnnnnnnnn nnnnnnnnnn nnnnnnnnnn nnnnnnnnnn nnnnnnnnnn
nnnnnnnnnn nnnnnnnnnn nnnnnnnnnn nnnnnnnnnn nnnnnnnnnn
>Apteronotidae_Compsaraia_compsa_1_1
cccgagtgtt acctcattca cggtggccga acacccaaca atgagctgtc ctcgagcctc
tatgtgctca gcgtggacaa ccacggatgc aatcggaagg tcacactgag atgccaggag
aaagagctgg ctggggagct tccagggccc cggtacggcc acaccatcag tgtagtccac
agcaggggga aaacggcgtg tgtggtgttt ggtggcagga gttacctgcc acctgctgag
agaaccacag agaactggaa caccgtggca gactgtccac ctctggtgta cctccttgac
cttgagttcg gctgctgttc tgcatactcc ctccctgagc tcacagatgg ccagtcgttc
cacctggcac ttgcgcggga ggactgtgtc tacttcctgg gaggccacat tctctccagc
gattgccgac cacctcgtct gttcaggctg cgtgtagagc ttttattagg cagtccactg
ctctcctgtg atatccttaa tgatggtttc tccatcacta gcgccatcgc aaccctcaca
agctctg--- ctcatgagta catcatcctc ggaggctacc agtccgaatc ccagaagcga
atgcagtgca ccagtgttgc actagatgat gtgggtatac acatcaagtc tcgggagcca
ccacaatgga gcagcgatat aagtcaaagc cgcacctggt ttggtgggaa cctggaaaag
gggagcgctc tgattgccgt tccatcagaa ggcaatacag catctccaga tacgtataac
ttttaccagg taagcttcca gcaggaggca ga-------- -agaagagga tccatcccag
-acatgcagc c--aagaatc cactgacttt gaggactcgg ctcctctaga ggattcagaa
gagctgtact tcggacgtga gccccacga- --gatggagt aca---gcag
>Apteronotidae_Orthosternarchus_tamandua_1_1
nnnnnnnnnn nnnnnnnnnn nnnnnnnnnn nnnnnnnnnn nnnnnnnnnn nnnnnnnnnn
nnnnnnnnnn nnnnnnacag ccgcggatgc aatcggaagg tcacactgac atgccaggag
aaagagctgg ctggggagat tccagggccc cggtatggtc acaccatcag tgtggtccac
agcaggggga aaacagcgtg cgtggtgttc ggtggcagga gctacctgcc atctgctgag
agaaccacag agacctggaa caccatggtg gactgtccac ctctggtgta cctccttgac
ctggagtttg gctgctgttc tacatacacc ctcccagagc ttgcagatgg ccagtcgttc
catctggcac tggcgcggga ggactgtgtc tacttcctgg gcggccacat tctctccacc
gactgccgac cacctcgtct gttcaggctg cgtgtagagc ttctattagg cagtccactg
ctctcctgtg atatccttaa tgatggtctc tccatcacta gcgccatcgt aacccccaca
ggctctg--- ctcatgagta catcatcctt ggtggctacc attccaagtc ccagaagcga
atgcagtgca ccagtgttgc actagatgat gtgggtatac acatcgactc tcgcgatcca
ccacaatgga gcagcgatat caatcaaagc cgcacctggt ttggtggaaa catcgaaaag
ggcagcgccc tgattgctgt tccatcagaa ggcaatacag catttccaga tgtatannnn
nnnnnnnnnn nnnnnnnnnn nnnnnnnnnn nnnnnnnnnn nnnnnnnnnn nnnnnnnnnn
nnnnnnnnnn nnnnnnnnnn nnnnnnnnnn nnnnnnnnnn nnnnnnnnnn nnnnnnnnnn
nnnnnnnnnn nnnnnnnnnn nnnnnnnnnn nnnnnnnnnn nnnnnnnnnn
>Apteronotidae_Pariosternarchus_amazonensis_1_1
nnnnnnnnnn nnnnnnnnnn nnnnnnnnnn nnnnnnnnnn nnnnnnnnnn nnnnnnnnnn
nnnnnnnnnn nnnnnnacaa ccacggatgc aatcggaagg tcacactgag atgccaggag
aaagagctgg ctggggagct tccagggncc cggtacggcc acaccatcag cgtagtccac
agcaggggga aaacggcgtg tgtggtgttt ggtggcagga gttacctgcc accgnctgag
agaaccacag agaactggaa caccgtggca gactgtccac ctctagtgta cctccttgac
cttgagttcg gctgctgttc tgcacactcc ctccctgagc tcgcagatgg ccagtcgttc
cacctggcac ttgcgcggga ggaccgtgtc tacttcctgg gaggccacat tctctccagc
gattgccgac cacctcgtct gttcaggctg cgtgtagagc ttttattagg cagtccactg
ctctcctgcg atatccttaa tgatggtttc tccatcacta gcgccattgc aaccctcaca
agctctg--- ctcatgagta catcatcctc ggaggctacc agtccgaatc ccagaagcga
atgcagtgca ccagtgttgc actagacgat gtgggtatac gcatcaagtc tcgggagccg
ccacaatgga gcagcgatat aagtcaaagc cgcacctggt ttggtgggaa cctggaaaag
gggagcgctc tgattgccgt tccatcagaa ggcaatacag catctccaga tacgtannnn
nnnnnnnnnn nnnnnnnnnn nnnnnnnnnn nnnnnnnnnn nnnnnnnnnn nnnnnnnnnn
nnnnnnnnnn nnnnnnnnnn nnnnnnnnnn nnnnnnnnnn nnnnnnnnnn nnnnnnnnnn
nnnnnnnnnn nnnnnnnnnn nnnnnnnnnn nnnnnnnnnn nnnnnnnnnn
>Apteronotidae_Porotergus_duende_1_1
nnnnnnnnnn nnnnnnnnnn nnnnnnnnnn nnnnnnnnnn nnnnnnnnnn nnnnnnnnnn
nnnnnnnnnn nnnnnnacaa ccacggatgc aatcggaagg tcacactaag atgccaggag
aaagagctgg ctggggagct tccagggccc cggtacggcc acaccatcag tgtagtccac
agcaggggga aaacggcgtg tgtggtgttt ggtggcagga gttacctgcc acctgctgag
agaaccacag agaactggaa caccgtggca gactgtccac ctctggtgta cctccttgac
cttgagttcg gctgctgttc tgcatactcc ctccctgagc tcgcagatgg ccagtcgttc
cacctggcac ttgcgcggga ggactgtgtc tacttcctgg gcggccacat tctctccagc
gattgccgac cacctcgtct gttcaggctg cgtgtagagc ttctattagg cagtccactg
ctctcctgtg atatccttaa tgatggtttc tccatcacta gcgccatcgc aaccctcaca
agctctg--- ctcatgagta catcatcctc ggaggctacc agtccgaatc ccagaagcga
atgcagtgca ccagtgttgc actcgatgat gtgggtatac gcatcaagtc tcgggagcct
ccacaatgga gcagcgatat aagtcaaagc cgcacctggt ttggtgggaa cctggaaaag
gggagcgctc tgattgccgt tccatcagaa ggcaatacag catctcctga tacgtannnn
nnnnnnnnnn nnnnnnnnnn nnnnnnnnnn nnnnnnnnnn nnnnnnnnnn nnnnnnnnnn
nnnnnnnnnn nnnnnnnnnn nnnnnnnnnn nnnnnnnnnn nnnnnnnnnn nnnnnnnnnn
nnnnnnnnnn nnnnnnnnnn nnnnnnnnnn nnnnnnnnnn nnnnnnnnnn
>Apteronotidae_Sternarchella_orthos_1_1
nnnnnnnnnn nnnnnnnnnn nnnnnnnnnn nnnnnnnnnn nnnnnnnnnn nnnnnnnnnn
nnnnnnnnnn nnnnnnacaa ccacggatgc aatcggaagg tcacactgag atgccaggag
aaagagctgg ctggggagct tccagggccc cggtacggcc acaccatcag tgtagtccac
agcaggggga aaacggcgtg tgtggtgttt ggtggcagga gttacctgcc gcctgctgag
agaaccacag agaactggaa caccgtggca gactgtccac ctctggtgta cctccttgac
cttgagttcg gctgctgttc tgcatactcc ctccctgagc tcgcagatgg ccagtcgttc
cacctggcac ttgcgcggga ggactgtgtc tacttcctgg gcggccacat tctctccagc
gattgccgac cacctcgtct gttcaggctg cgtgtagagc ttctattagg cagtccactg
ctctcctgtg atacccttaa tgatggtttc tccatcacta gcgccatcgc gaccctcaca
agctctg--- ctcatgagta catcatcctc ggaggctacc agtccgaatc ccagaagcga
atgcagtgca ccagtgttgc actcgatgat gtgggtatac gcatcaagtc tcgggagcct
ccacaatgga gcagcgatat aagtcaaagc cgcacctggt ttggtgggaa cctggaaaag
gggagcgctc tgattgccgt tccatcagaa ggcaatacag catctccaga tgtatannnn
nnnnnnnnnn nnnnnnnnnn nnnnnnnnnn nnnnnnnnnn nnnnnnnnnn nnnnnnnnnn
nnnnnnnnnn nnnnnnnnnn nnnnnnnnnn nnnnnnnnnn nnnnnnnnnn nnnnnnnnnn
nnnnnnnnnn nnnnnnnnnn nnnnnnnnnn nnnnnnnnnn nnnnnnnnnn
>Apteronotidae_Sternarchella_rex_1_1
nnnnnnnnnn nnnnnnnnnn nnnnnnnnnn nnnnnnnnnn nnnnnnnnnn nnnnnnnnnn
nnnnnnnnnn nnnnnnacaa ccacggatgc aatcggaagg tcacactgag atgccaggag
aaagagctgg ctggggagct tccagggccc cggtacggcc acaccatcag tgtagtccac
agcaggggga aaacggcgtg tgtggtgttt ggtggcagga gttacctgcc gcctgctgag
agaaccacag agaactggaa caccgtggca gactgtgcac ctctgatgta cctccttgac
cttgagttcg gctgctgttc tgcatactcc ctccctgagc tcgcagatgg ccagtcgttc
cacctggcac ttgcgcggga ggactgtgtc tacttcctgg gcggccacat tctctccagc
gattgccgac cacctcgtct gttcaggctg cgtgtagagc ttctattagg cagtccactg
ctctcctgtg atatccttaa tgatggtttc tccatcacta gcgccatcgc aaccctcaca
agctctg--- ctcatgagta catcatcctc ggaggctacc agtccgaatc ccagaagcga
atgcagtgca ccagtgttgc actcgatgat gtgggtatac gcatcaagtc tcgggagcct
ccacaatgga gcagcgatat aagtcaaagc cgcacctggt ttggtgggaa cctggaaaag
gggagtgctc tgattgccgt tccatcagaa ggcaatacag catctccaga tgtatannnn
nnnnnnnnnn nnnnnnnnnn nnnnnnnnnn nnnnnnnnnn nnnnnnnnnn nnnnnnnnnn
nnnnnnnnnn nnnnnnnnnn nnnnnnnnnn nnnnnnnnnn nnnnnnnnnn nnnnnnnnnn
nnnnnnnnnn nnnnnnnnnn nnnnnnnnnn nnnnnnnnnn nnnnnnnnnn
>Apteronotidae_Sternarchogiton_labiatus_2_1
nnnnnnnnnn nnnnnnnnnn nnnnnnnnnn nnnnnnnnnn nnnnnnnnnn nnnnnnnnnn
nnnnnnnnnn nnnnnnacaa ccgcggatgc aatcggaagg tcacactgag atgccaggag
aaagagctgg ctggggagct tccagggccc cggtacggcc acaccatcag tgtagtccac
agcaggggga aaacggcgtg tgtggtgttt ggtggcagga gttacctgcc acctgctgag
agaactacag agaattggaa caccgtggca gactgtccac ctctggtgta ccttcttgac
cttgagttca gctgctgttc tgcatactcc ctccctgagc tcgcagatgg ccagtccttc
cacctggcac ttgcgcggga ggactgtgtc tacttcctgg gaggccacat tctctccagc
gattgccgac cacctcgtct gttcaggctg cgtgtagagc ttctattagg cagtccactg
ctgtcctgtg atatccttaa tgatggtttc tccatcacta gcgccatcgc aaccctcaca
agctctg--- ctcatgagta catcatcctc ggaggctacc agtccgaatc ccagaagcaa
atgcagtgca ccagtgttgc actagatgat gtgggtatac gcatcaagtc tcgggagcca
ccacaatgga gcagcgatat aactcaaagc cgcacctggt ttggtgggaa cctggaaaag
gggagcgctc tgattgccgt tccgtcagaa ggcaatacag catctccaga tacgtannnn
nnnnnnnnnn nnnnnnnnnn nnnnnnnnnn nnnnnnnnnn nnnnnnnnnn nnnnnnnnnn
nnnnnnnnnn nnnnnnnnnn nnnnnnnnnn nnnnnnnnnn nnnnnnnnnn nnnnnnnnnn
nnnnnnnnnn nnnnnnnnnn nnnnnnnnnn nnnnnnnnnn nnnnnnnnnn
>Apteronotidae_Tenebrosternarchus_preto_1_1
cccgagtgtt acctcattca cggtggcaga acacccaaca atgagctgtc ctcgagcctc
tatgtgctca gcgtggacaa acgcggatgc aatcggaagg tcacactgag atgccaggag
aaagagctgg ctggggagct tccagggccc cggtacggcc acaccatcag tgtagtccac
agcaggggga aaactgcgtg tgtggtgttt ggtggcagga gttacctgcc acctgctgag
agaaccacag agaactggaa caccgtggca gactgtccac ctctggtgta cctccttgac
cttgagttcg gctgctgttc tgcatactcc ctccctgagc tcgcagatgg ccagtcgttc
cacctggcac ttgcgcggga ggactgtgtc tacttcctgg gcggccacat tctctccagc
gattgccgac cacctcgtct gttcaggctg cgtgtagagc ttctattagg cagtccactg
ctctcctgtg atatccttaa tgatggtttc tccatcacta gcgccatcgc aaccctcaca
agctctg--- ctcatgagta catcatcctc ggaggctacc agtccgaatc ccagaagcga
atgcagtgca ccagtgttgc actcgatgat gtgggtatac gtatcaagtc tcgggagcct
ccacaatgga gcagcgatat aagtcaaagc cgcacctggt ttggtgggaa cctggaaaag
gggagcgctc tgattgccgt tccatcagaa ggcaatacag catctccaga tacatataac
ttttaccagg taagcttcca gcaggaggca ga-------- -agaagagga tccaacccag
-acatgcagc c--aagaatc cactgacttt gaggactcgg ctcctctaga ggattcggaa
gagctgtact tcggacgtga gccccacga- --gatggagt aca---gcag
>Apteronotidae_Sternarchorhynchus_cramptoni_1_1
nnnnnnnnnn nnnnnnnnnn nnnnnnnnnn nnnnnnnnnn nnnnnnnnnn nnnnnnnnnn
nnnnnnnnnn nnnnnnaccg gcccggatgc aatcggaagg tcatgctgat aagcaaggag
aaagagctgg ctggggagct tccagggccc cggtacggcc acaccatcat tgtagtccac
agcaggggga aaacagcgtg tgtggtgttt ggcggcagga gttacctgcc acctgctgag
agaaccacag agaactggaa cactgtggca gactgtccac ctctggtgta cctccttgac
cttgagttcg gctgctgttc tgcatactcc ctccctgagc tcgcagatgg ccagtcgttc
cacctggcac ttgcgcggga ggactgtgtc tacttccttg gcggccacat tctctccaac
gattgccgac cacctcgtct gttcaggctg catgtagagc ttctattang cagtccactg
ctctcctgtg atatccttaa tgatggtttc tccatcacta gcgccatcgc aaccctcaca
agctctg--- ctcatgagta catcatcctc ggaggctacc agtccgaatc ccanaagcga
atgcagtgca ccagtgttgc actagatgat gtgggtatac gcatcaagtc tcnggancca
ccacanngga gcagcgatat annnnnnnnn nnnnnnnnnn nnnnnnnnnn nnnnnnnnnn
nnnnnnnnnn nnnnnnnnnn nnnnnnnnnn nnnnnnnnnn nnnnnnnnnn nnnnnnnnnn
nnnnnnnnnn nnnnnnnnnn nnnnnnnnnn nnnnnnnnnn nnnnnnnnnn nnnnnnnnnn
nnnnnnnnnn nnnnnnnnnn nnnnnnnnnn nnnnnnnnnn nnnnnnnnnn nnnnnnnnnn
nnnnnnnnnn nnnnnnnnnn nnnnnnnnnn nnnnnnnnnn nnnnnnnnnn
>Apteronotidae_Sternarchorhynchus_goeldii_1_1
nnnnnnnnnn nnnnnnnnnn nnnnnnnnnn nnnnnnnnnn nnnnnnnnnn nnnnnnnnnn
nnnnnnnnnn nnnnnnacaa ccacggatgc aatcggaagg tcactctgag atgccaggag
aaagagctgg ctggggagct tccagggccc cggtatggcc acaccatcag tgtagtccac
agcaggggga aaacagcgtg tgtggtgttt ggtggcagga gttacctgcc accngctgag
agaaccacag agaactggaa caccgtggca gactgtccac ctctggtgta cctccttgac
cttgagttcg gctgctgttc tgcatactcc ctccctgagc tcgcagatgg ccagtcgttc
cacctggcac ttgcgcggga ggactgtgtc tacttcctgg gaggccacat tctctccagc
gattgccgac cacctcgtct gttcaggctg cgtgtagagc ttctattagg cagtccactg
ctctcctgcg atatccttaa tgatggtttc tccatcacta gcgccatcgc aaccctcaca
agctctg--- ctcatgagta catcatcctc ggaggctacc agtccgaatc ccagaagcga
atgcagtgca ccagtgttgc actagatgat gtgggtatac gcatcaagtc tcgggagcca
ccacaatgga gcagcgatat aagtcaaagc cgcacctggt ttggtgggaa cctggaaaag
gggagcgcty tgattgccgt tccatcagaa ggcaatacag catctccaga wgcatmnnnn
nnnnnnnnnn nnnnnnnnnn nnnnnnnnnn nnnnnnnnnn nnnnnnnnnn nnnnnnnnnn
nnnnnnnnnn nnnnnnnnnn nnnnnnnnnn nnnnnnnnnn nnnnnnnnnn nnnnnnnnnn
nnnnnnnnnn nnnnnnnnnn nnnnnnnnnn nnnnnnnnnn nnnnnnnnnn
>Apteronotidae_Sternarchorhynchus_retzeri_1_1
nnnnnnnnnn nnnnnnnnnn nnnnnnnnnn nnnnnnnnnn nnnnnnnnnn nnnnnnnnnn
nnnnnnnnnn nnnnnnacaa ccacggatgc aatcggaagg tcacactgag atgccaggag
aaagagctgg ctggggagct tccagggccc cggtacggcc acaccatcag tgtagtccac
agcaggggga aaacagcgtg tgtggtgttt ggcggcagga gttacctgcc acctgctgag
agaaccacag agaactggaa cactgtggca gactgtccac ctctggtgta cctccttgac
cttgagttcg gctgctgttc tgcatactcc ctccctgagc tcgcagatgg ccagtcgttc
cacctggcac ttgcgcggga ggactgtgtc tacttccttg gcggccacat tctctccagc
gattgccgac cacctcgtct gttcaggctg catgtagagc ttctattagg cagtccactg
ctctcctgtg atatccttaa tgatggtttc tccatcacta gcgccatcgc aaccctcaca
agctctg--- ctcatgagta catcatcctc ggangctacc agtccgaatc ccagaagcga
atgcagtgca ccagtgttgc actanatgat gtgggtatac gcatcaagtc tcgggancca
ccacaatggn ncagcnatat nagtcaaagc cgcnnnnnnn nnnnnnnnnn nnnnnnnnnn
nnnnnnnnnn nnnnnnnnnn nnnnnnnnnn nnnnnnnnnn nnnnnnnnnn nnnnnnnnnn
nnnnnnnnnn nnnnnnnnnn nnnnnnnnnn nnnnnnnnnn nnnnnnnnnn nnnnnnnnnn
nnnnnnnnnn nnnnnnnnnn nnnnnnnnnn nnnnnnnnnn nnnnnnnnnn nnnnnnnnnn
nnnnnnnnnn nnnnnnnnnn nnnnnnnnnn nnnnnnnnnn nnnnnnnnnn
>Apteronotidae_Sternarchorhynchus_roseni_1_1
nnnnnnnnnn nnnnnnnnnn nnnnnnnnnn nnnnnnnnnn nnnnnnnnnn nnnnnnnnnn
nnnnnnnnnn nnnnnnacaa ccacggatgc aatcggaagg tcacactgag atgccaggag
aaagagctgg ctggggagct tccagggccc cggtacggcc acaccatcag tgtagtccac
agcaggggga aaacagcgtg tgtggtgttt ggcggcagga gttacctgcc acctgctgag
agaaccacag agaactggaa cactgtggca gactgtccac ctctggtgta cctccttgac
cttgagttct gctgctgttc tgcatactcc ctccctgagc tcgcagatgg ccagtcgttc
cacctggcac ttgcgcggga ggactgtgtc tacttccttg gcggccacat tctctccagc
gattgccgac cacctcgtct gttcaggctg catgtagagc ttctattagg cagtccactg
ctctcctgtg atatccttaa tgatggtttc tccatcacta gcgccatcgc aaccctcaca
agctctg--- ctcatgagta catcatcctc ggaggctacc agtccgaatc ccagaagcga
atgcagtgca ccagtgttgc actagatgat gtgggtatac gcatcaagtc tcgggagcca
ccacaatgga gcagcgatat aagtcaaagc cgcacctggt ttggtgggaa cctggaaaag
ggaagcgctc tgattgccgt tccatcagaa ggcaatacag catctccaga tgcatannnn
nnnnnnnnnn nnnnnnnnnn nnnnnnnnnn nnnnnnnnnn nnnnnnnnnn nnnnnnnnnn
nnnnnnnnnn nnnnnnnnnn nnnnnnnnnn nnnnnnnnnn nnnnnnnnnn nnnnnnnnnn
nnnnnnnnnn nnnnnnnnnn nnnnnnnnnn nnnnnnnnnn nnnnnnnnnn
>Apteronotidae_Sternarchorhynchus_roseni_2_1
nnnnnnnnnn nnnnnnnnnn nnnnnnnnnn nnnnnnnnnn nnnnnnnnnn nnnnnnnnnn
nnnnnnnnnn nnnnnnacaa ccacggatgc aatcggaagg tcacactgag atgccaggag
aaagagctgg ctggggagct tccagggccc cggtacggcc acaccatcag tgtagtccac
agcaggggga aaacagcgtg tgtggtgttt ggcggcagga gttacctgcc acctgctgag
agaaccacag agaactggaa cactgtggca gactgtccac ctctggtgta cctccttgac
cttgagttct gctgctgttc tgcatactcc ctccctgagc tcgcagatgg ccagtcgttc
cacctggcac ttgcgcggga ggactgtgtc tacttccttg gcggccacat tctctccagc
gattgccgac cacctcgtct gttcaggctg catgtagagc ttctattagg cagtccactg
ctctcctgtg atatccttaa tgatggtttc tccatcacta gcgccatcgc aaccctcaca
agctctg--- ctcatgagta catcatcctc ggaggctacc agtccgaatc ccagaagcga
atgcagtgca ccagtgttgc actagatgat gtgggtatac gcatcaagtc tcgggagcca
ccacaatgga gcagcgatat aagtcaaagc cgcacctggt ttggtgggaa cctggaaaag
ggaagcgctc tgattgccgt tccatcagaa ggcaatacag catctccaga tgcatannnn
nnnnnnnnnn nnnnnnnnnn nnnnnnnnnn nnnnnnnnnn nnnnnnnnnn nnnnnnnnnn
nnnnnnnnnn nnnnnnnnnn nnnnnnnnnn nnnnnnnnnn nnnnnnnnnn nnnnnnnnnn
nnnnnnnnnn nnnnnnnnnn nnnnnnnnnn nnnnnnnnnn nnnnnnnnnn
>Apteronotidae_Sternarchorhynchus_yepezi_2_1
nnnnnnnnnn nnnnnnnnnn nnnnnnnnnn nnnnnnnnnn nnnnnnnnnn nnnnnnnnnn
nnnnnnnnnn nnnnnnacaa ccacggatgc aatcggaagg tcacactgag atgccaggag
aaagagctgg ctggggagct tccagggccc cggtacggcc acaccatcag tgtagtccac
agcaggggga aaacagcgtg tgtggtgttt ggcggcagga gttacctgcc acctgctgag
agaaccacag agaactggaa caccgtggca gactgtccac ctctggtgta cctccttgac
cttgagttcg gctgctgttc tgcatactcc ctccctgagc tcgcagatgg ccagtcgttc
cacctggcac ttgcgcggga ggactgtgtc tacttcctgg gcggccacat tctctccagc
gattgccgac cacctcgtct gttcaggctg catgtagagc ttctattagg cagtccactg
ctctcctgtg atatccttaa tgatggtttc tccatcacta gcgccattgc aaccctcaca
agctctg--- ttcatgagta catcatcctc ggaggctacc agtccgaatc ccagaagcga
atgcagtgca ccagtgttgc actagatgat gtgggtatac gcatcaagtc tcgggagcca
ccacaatgga gcagcgatat aagtcaaagc cgcacctggt ttggtgggaa cctggaaaag
ggaagcgctc tgattgccgt tccatcagaa ggcaatacag catctccaga tgcatannnn
nnnnnnnnnn nnnnnnnnnn nnnnnnnnnn nnnnnnnnnn nnnnnnnnnn nnnnnnnnnn
nnnnnnnnnn nnnnnnnnnn nnnnnnnnnn nnnnnnnnnn nnnnnnnnnn nnnnnnnnnn
nnnnnnnnnn nnnnnnnnnn nnnnnnnnnn nnnnnnnnnn nnnnnnnnnn
>Ariidae_Cathorops_spixii_1_1
nnnnnnnnnn nnnnnnnnnn nnnnnnnnnn nnnnnnnnnn nnnnnnnnnn nnnnnnncta
tacgtagtta gtgttgacaa tcgtggatgc aatcggaagg tcacactgaa gtgccaggag
aaagagctgg tcggtgagct tccagaagca cgatatggcc acacccttag tgtagtccac
agcagaggga aaactgcctg tgttctgttt ggtggcagat cctacatgcc tcctgccgag
agaaccacag agaactggaa ctgcatggtg gactgtccac cacaaattta cctcattgat
ctggagtttg gatgctgttc ttcacacact ctcccagaac tcactgacgg ccagtcattc
cacctggcac tggcacgaga ggactgtatc tacttcttgg gtggccacat tgcctctact
gactgccgac ctcctcgctt gttcaggctg cgtatagagc ttcttttagg cagtccatta
atttcctgtg aaatccttaa tgatggtctc tccatcacaa gtgccattgc aacccccata
ggctctg--- ctcacgaata cattattctt gggggttatc agtcannnnn nnnnnnnnnn
nnnnnnnnnn nnnnnnnnnn nnnnnnnnnn nnnnnnnnnn nnnnnnnnnn nnnnnnnnnn
nnnnnnnnnn nnnnnnnnnn nnnnnnnnnn nnnnnnnnnn nnnnnnnnnn nnnnnnnnnn
nnnnnnnnnn nnnnnnnnnn nnnnnnnnnn nnnnnnnnnn nnnnnnnnnn nnnnnnnnnn
nnnnnnnnnn nnnnnnnnnn nnnnnnnnnn nnnnnnnnnn nnnnnnnnnn nnnnnnnnnn
nnnnnnnnnn nnnnnnnnnn nnnnnnnnnn nnnnnnnnnn nnnnnnnnnn nnnnnnnnnn
nnnnnnnnnn nnnnnnnnnn nnnnnnnnnn nnnnnnnnnn nnnnnnnnnn
>Ariidae_Potamarius_nelsoni_1_1
cctgagtgtt acctcattca tggaggccga acacccaaca acgagctgtc ctcaagcctt
tacgtactta gtgttgacaa tcgtggaagt aataagaagg tcacactgag atgccaggag
aaagagttgg tcggcgagct tccagaagca cgatatggcc acacccttag tgtagtccac
aacagaggga aaactgcttg tgttctgttt ggtggcagat cctacatgcc tcctgctgag
agaaccacag agaattggaa ctgcatggtg gactgtccac cccagattta cctcattgat
ctggagtttg gctgctgttc agcacacacc ctcccagagc tcactgatgg ccagtcgttc
cacctggcac tggcacgaga gaactgtgtc tacttcttgg gtggccatat tgcctcgact
gactgtcgac cacctcgtct gttcagactg cgtgtagacc ttcttttagg cagtccatta
ctctcctgtg agatccttaa tgatggtatc tccatcacaa gtgccattgt aactcccata
ggccctg--- ctcatgaata cattattctt ggtggttacc agtcagattc ccagaagaga
atgctatgca cctacgttac actagatgat gttgggatac ggatggagcc cagagagcct
cctgagtgga gcagtgagat cagccaaagc cgcacctggt ttggtggaag cctagaaaag
gggagtgcat taattgttat accatcaggg acaaatccta cacctacaga tgcatattac
ttgtaccagt taagcttcca gcaagaggga ga-------- -tggagagga tccaacccag
-acatgcagc c--aagagtc cactgatttt gaggattcag cacctctaga agattcagaa
gaactgtatt ttgggcgtga accccatga- --aatggagt aca---gcag
>Belonidae_Ablennes_hians_1_1
ccagagagtt atctcatcca tggcggccgc acgccaaaca atgagatctc ttcaagcttg
tacctgctga ccacagacag ccgtggctgc aatcgcaaat taacacttag gtgcaaagag
aaggaactag tgggagaggt gccaggagct cgatacggcc acacaatgag catggttcaa
agccatggga agacagcttg tgtgatgttt gggggtaggt cctacatgcc ngcaggagag
cgaaccacag agagttggaa cagtgtcatt gactgtcctc ctcaggtttt cctgtttgac
ctggagtttg ggtgttcctc tgttcactct ttacctgaac tcagtgatgg acagtccttc
catttggccc ttgcccgagg ggactgtgtt tatttcatcg gaggccactc actgacctct
gactcacgtc cncctcggct atttcgtctc catgtcaagc tcttgcaggg tagccccttg
ctgtcatgtg aaactctaga cacaggtgta tcgatctcga gtgccatcat cactcgtaca
ggcccca--- ctcacagata cntcatctta ggtggatatc agtcagactc acagaagagg
atggagtgca acacagtcat tctggatgaa aaaggaatcc actttgagac cctacaaccg
cccaagtgga ctccagatgt catccatagt cgtacatggt ttggtggcag tgctggggaa
ggatgcatcc tacttgctgt tcccacagag ggaaggccat cccaaactga tgtgcattat
ttctatcaag tgagtttcca gtcagaggga gaat---gca atgaggaaga aggagcccag
-gcttnnnnn nnnnnnnnnn nnnnnnnnnn nnnnnnnnnn nnnnnnnnnn nnnnnnnnnn
nnnnnnnnnn nnnnnnnnnn nnnnnnnnnn nnnnnnnnnn nnnnnnnnnn
>Belonidae_Strongylura_exilis_1_1
ccagagagtt atctcatcca tggtggccgc acgccaaaca atgagatctc ctcaagcttg
tacctgctga ccacagacag ccgtggctgc aatcgcaaat taacacttag gtgcaaagag
aaggacctag tgggagagct gccaggagct cgatatggcc acacaatgag cattgttcaa
agccatggga agacagcttg tgtgatgttt gggggtaggt cctacatgcc tgctgcagan
nnnnccacag agagctggaa cagtgtcatt gactgtcctc ctcaggtttt cctctttgac
ctggagtttg ggtgctcctc tgttcactct ttacctgaac tcagtgatgg acagtccttc
catttggccc ttgcccgagg ggactgtgtt tatttcatcg gaggccactc actgacctct
gactcacgtc cacctcgact attttgtctc cgtgttaagc tcttgcaggg tagccccttg
ctgtcatgtg aaacccttga cacagattta tccatctcga gtgccatcat cactcgtaca
ggccccg--- ctcacagata catcgtctta ggtggatatc agtcagactc acagaagagg
atggagtgca acacggtcat tctggacgag aaagggatcc actttgaaac cctacaaccg
cccgagtgga ctccagatgt catccatagt cgtacatggt ttggtggcag cactggggaa
ggatgcgtcc tacttggtgt tcccacagag ggaaggtcat cccaaaccga tgtgcattat
ttctatcaag tgagcttcca gtcagaggga gaat---gca ctgaggatga cggagnnnnn
-nnntgcagc c--aggagtc aannnnnnnn nnnnnnnnnn nnnnnnnnnn nnnnnnnnnn
nnnnnnnnnn nnnnnnnnnn nnnnnnnnnn nnnnnnnnnn nnnnnnnnnn
>Belonidae_Strongylura_fluviatilis_1_1
ccagagagtt atctcatcca tggtggccgc acgccaaaca atgagatctc ctcaagcttg
tacctgctga ccacagacag ccgtggctgc aatcgcaaat tgacacttag gtgcaaagag
aaggacatag tgggagagtt gccaggagct cgatatggcc acacaatgag cattgttcaa
agccatggga agacagcttg tgtgatgttt gggggtaggt cctacatgcc tgctgcagan
nnnnccacag agagttggaa cagtgtcatt gactgtcctc ctcaggtttt cctgtttgac
ctggagtttg ggtgctcctc tgttcactcc ttacctgaac tcagtgatgg acagtccttc
catttggccc ttgcccgagg ggactgtgtt tatttcatcg gaggccactc actgacctct
gactcacgtc cacctcggct attttgtctc cgtgtcaagc tcttgcaggg cagccccttg
ctgtcatgtg aaacccttga cacagattta tccatctcga gtgccatcat cactcgtaca
ggcccca--- ctcacagata catcgtctta ggtggatatc agtcagactc acagaagagg
atggagtgca acacagtcat tctggacgag aaagggatcc actttgaaac cctacaaccg
cccgagtgga ctcccgatgt catccatagt cgtacatggt ttggtggcag cactggggaa
ggatgcgtcc tacttggtgt tcccacagag ggaaggtcat cccaaactga tgtgcattat
ttctatcaag tgagcttcca gtcagaggga gaat---gca ttgaggatga cggagcccag
-gcctgcagc c--aggagtc aannnnnnnn nnnnnnnnnn nnnnnnnnnn nnnnnnnnnn
nnnnnnnnnn nnnnnnnnnn nnnnnnnnnn nnnnnnnnnn nnnnnnnnnn
>Belonidae_Strongylura_hubbsi_1_1
ccagagagtt atctcatcca tggtggccgc acgccaaaca atgagatctc ctcaagcttg
tacctgctga ccacagacag ccgtggctgc aatcgcaaat taacacttag gtgcaaagag
aaggagctag tgggagagct gccaggagct cgatatggcc acacaatgag cattgttcaa
agccatggga agacagcttg tgtgatgttt gggggtaggt cctacatgcc tgctgcagan
nnnnccacag agagttggaa cagtgtcatt gactgtcctc ctcaggtttt tctgtttgac
ctggagtttg ggtgctcctc tgttcactct ttacctgaac tcagtgatgg acagtccttc
catttggccc ttgcccgagg ggactgtgtt tatttcattg gaggccactc actgacctct
gactcacggc cacctcggct attttgtctc cgtgtcaagc tcttgcaggg tagccccttg
ctgtcatgtg aaacccttga cacagattta tccatctcga gtgccatcat cactcgtaca
ggcccca--- ctcacagata catcgtctta ggtggatatc agtcagactc acagaagagg
atggagtgca acacagtcat tctggacgag aaagggatcc actttgaaac cctacaaccg
cccgagtgga ctccagatgt catccatagt cgtacatggt ttggtggcag cactggggaa
ggatgcgtcc tacttggtgt tcccacagag ggaaggtcat cccaaaccga tgtgcattat
ttctatcaag tgagcttcca gtcagaggga gaat---gca ctgaggatga cggagcnnnn
-nnnngcagc c--aggagtc aannnnnnnn nnnnnnnnnn nnnnnnnnnn nnnnnnnnnn
nnnnnnnnnn nnnnnnnnnn nnnnnnnnnn nnnnnnnnnn nnnnnnnnnn
>Belonidae_Strongylura_notata_2_1
ccagagagtt atctcatcca tggtggccgc acgccaaaca atgagatctc ctcaagcttg
tacctgctga ccacagacag ccgtggttgc aatcgcaaat taacacttcg gtgcaaagag
aaggagctag tgggagaggt gccaggagct cgatatggcc acacaatgag catggttcaa
agccatggga agacagcctg tgtgatgttt gggggtaggt cctacatgcc tgctggagag
cgaaccacag agagttggaa cagtgtcatt gactgtcctc ctcaggtttt cctgtttgac
ctggagtttg ggtgctcctc tgttcactct ttacctgaac tcagtgatgg acagtccttc
catttggccc tttcccgagg ggactgtgtt tatttcatcg gaggccactc actgacctct
gactcacgtc cacctcggct attttgtctc cgtgtcaagc tcttgcaggg tagccccttg
ctgtcatgtg aaaccctaga cacaggttta tccatctcga gtgccatcat cactcgtaca
ggcccca--- ctcacagata catcatccta ggtggatatc agtcagagtc tcagaagagg
atggagtgca acatagtcct tctggatgag aaagggatcc actttgagac cttacaaccg
cccaagtgga ctccagatgt catccatagt cgtacatggt ttggtggcag cgctggggaa
ggatgcatcc tgcttggtgt tcccacagag ggaaggccat cccaaactga tgtgcattat
ttctatcaag tgagcttcca ctcagaggga gaat---gca ttgaggatga cggagcccag
-gcctgcagc c--aggagtc gannnnnnnn nnnnnnnnnn nnnnnnnnnn nnnnnnnnnn
nnnnnnnnnn nnnnnnnnnn nnnnnnnnnn nnnnnnnnnn nnnnnnnnnn
>Belonidae_Strongylura_timucu_2_1
ccagagagtt atctcatcca tggtggccgc acgccaaaca atgagatctc ctcaagcttg
tacctgctga ccacagacag ccgtggctgc aatcgcaaat taacacttag gtgcaaagag
aaggacctag tgggagagtt gccaggagct cgatatggcc acacaatgag catggttcaa
agccatggga agacagcgtg tgtgatgttt gggggaaggt cctacatgcc tgctgcagag
cgaaccacag agagttggaa cagtgtcgtt gactgtcctc ctcaggtttt cctgtttgac
ctggagtttg ggtgctcctc tgctcactct ttacctgaac tcagtgatgg acagtccttc
catttggccc ttgcccgagg agactgtgtt tatctcatcg gaggccactc actgacctct
gactcacgtc cacctcggct attttgtctc cgtgtcaagc tcttgcaggg tagccccttg
ctgtcatgtg aaacccttga cacaggttat tccatctcga gtgccatcat cagtcgtaca
ggcccca--- ctcacagata catcgtctta ggtggatatc agtcagactc acagaagagg
atggagtgca acacaatcat cctggatgag aaagggatcc actttgagac cctacaacca
cccaagtgga ctccagatgt catccatagt cgtacatggt ttggtggcag cactggggaa
ggatgcatcc tgcttggtgt tcccacagag ggaagaccat cccaaactga tgtgcattat
ttctatcaag tgagcttcca gtcagaggga gaat---gca ctgaggatga cggagctcag
-gcctgcagc c--aggagtc gannnnnnnn nnnnnnnnnn nnnnnnnnnn nnnnnnnnnn
nnnnnnnnnn nnnnnnnnnn nnnnnnnnnn nnnnnnnnnn nnnnnnnnnn
>Callichthyidae_Callichthys_callichthys_1_1
nnnnnnnnnn nnnnnnnnnn nnnnnnnnnn ncacccaaca atgagttatc atcaagcctt
tatatgcttt ctgttgacag ccgtggatgc aatcggaagg tcattttgag atgccaggag
aaagagttgg ttggtgaacc tccaggacct cgatatggtc acaccattaa tatggtccaa
agcagaggga aaactgcttt tgttcttttt ggtggcaggt cctacatgcc tcctactgag
agaaccacag agaactggaa tagtgttatt gactgtcccc cccaggtgta ccttattgat
cttgagtttg gctgctgttc agtgcacatc ctccctcaac ttacagacgg acagtcattc
cacgtgtccc tggcacggga ggactgtgtt tactttctgg gtggccacat tgcttcgaca
aattgccgac cacctcgcct attcaaacta cacatagaac ttttcttagg cagtccattg
ctttcttgcg aaatactaaa tgatggcata tccatcacga gtgccactgt aactcctatt
ggctctt--- cacatgagta tattgttctt ggtggatacc agtctgattc ccagaaaaga
atgcagtgca cctacgttgc gttagatgat gtgggtatac gaatggagcc cagagaatca
cctgagtgga acagtgaaat caatcagagc cgcacatggt ttggtggatg tctggaaaag
gggtgtgctt tgctggcggt accaccagag acaaatccag tgactcctga tggccattct
ttctaccagg tatgctttca gcaagagagt ga-------- -agtagataa actaacccag
-acatgcagt c--aagaatc cactgagctt gaggattcag ctcctctaga ggattcagag
gagctgtact ttggacgcga gccccatga- --annnnnnn nnnnnnnnnn
>Callichthyidae_Callichthys_callichthys_2_1
nnnnnnnnnn nnnnnnnnnn nnnnnnnnnn nnnnnnnnnn nnnnnnnnnn nnnnagcctt
tatatgctta ctgttgacag tcatggatgc aatcggaagg tcattttgag atgccaggag
aaagagttgg ttggtgagcc tccaggacct cgttatggtc acaccattag tatggtccac
agcagaggga aaactgctta tgttcttttt ggtggcaggt cctacatgcc atctgctgag
agaaccacag agaactggaa tagtgtggtg gactgtcccc cccaggtgta tctcattgat
cttgagtttg gctgctgttc agcacacatc cttcctcagc tcacagatgg acagtcattc
cacgtggcac tggcacgaga ggactgtgtc tacttccttg gtggccacat tgcttcaact
gactgccgac cacctcgtct attccaacta cgtgtagaac ttctcttagg cagtccattg
ctttcttgtg atatccttaa tgatggtcta tccatcacaa gtgccattgt aactcctatt
ggctctt--- cacatgagta cattgtcctt ggtggatacc agtctgattc ccagaagcga
atgcagtgca cctacgttgc actggatgat gtgggtatac acatggagcc cagagattca
cctgagtgga acagtgatat caatcaaagc cgcacctggt ttggtggaag tctggaaaag
ggcagtgcat tgctggctgt accatcagag acaaatccag cacctccaga tggccattac
ttctaccaag taagttttca gcaagaggat gannnnnnnn nnnnnnnnnn nnnnnnnnnn
nnnnnnnnnn nnnnnnnnnn nnnnnnnnnn nnnnnnnnnn nnnnnnnnnn nnnnnnnnnn
nnnnnnnnnn nnnnnnnnnn nnnnnnnnnn nnnnnnnnnn nnnnnnnnnn
>Callichthyidae_Corydoras_panda_1_1
nnnnnnnnnn nnnnnnnnnn nnnnnnnnnn nnacccaaca atgagctgtc atcaagcctt
tatatgctta cagtagacag tcatggaagc aatcggaaag ttattttaag atgccaggag
aaagagttgg ttggggaact tcctggacct cgttatggcc acacgattag tgcgattcat
agcagaggaa aaaccgcttt tgttctcttt ggtggcaggt cctatatgcc ttcttctgag
aggaccacag aaaactggaa cagtgtggtc gactgtccac cccaggtgta ccttattgat
ctcgagtttg gctgctgttc agcgcacact tttcctgagc taactgatgg acagtcattc
catctggcct tggccagaga ggactgcgtt tacttcctgg gtggccatat tgcctccaca
gactgtcgtc cacctcgcct attgaagcta cgtgtggaac tcctcctagg cagtccggtg
cttaattgtg agatcctaaa taatggttta tccatcacaa gtgctattgt aactccgatt
ggctatt--- cacatgagta tattgtcctt ggtggatacc agtgtgattc ccagaagaga
atgcagtgca cctatatttc gttagatgat gtgggtatac gaatggagcc cagagagtca
cctcagtgga acagcgagat caatcaaagc cgcacttggt tcggtggaag tctggcaaag
ggcagtgctt tgctaggggt accatcagag acaaatctag ctcctccaga tggccattac
ttttaccagg tgtgcttcca gcagga---a ga-------- -agaagatga acaaactcag
-acttgcagc c--aagaatc cactgaactt gaggattcag ctccactaga ggattcagaa
gagctgtact ttggacgcga gccccatga- --annnnnnn nnnnnnnnnn
>Callichthyidae_Corydoras_stenocephalus_1_1
nnnnnnnnnn nnnnnnnnnn nnnnnnnnnn nnnnccaaca atgagctgtc atcaagcctt
tatatgttaa ctgttgacag tcatggaagc aatcggaagg ttattttgag atgccaggag
aaagagttgg ttggtgaaac tccaggacct cgttatggtc acaccattag tgcgattcat
agcagaggaa aaactgcttt tgttctcttc ggtggcaggt cctacattcc ttctgctgar
agaaccacag aaaactggaa tagtgtggtc gactgtccac ctcaggtgta cttaattgat
cttgagtttg gctgctgttc agctcacacc tttcctcagc ttactgatgg acagtcattc
cacctggcct tggcacggga ggactgtgtt tacatcctgg gtggacatat tgcctccaca
gactgtcgtc cacctcgcct ttttaagcta cgtgtagaac ttctcttggg cagtccagtg
cttaattgtg agatcctaaa taatggttta tccatcacaa gtgctatcgt aactcctatt
ggctatt--- cacatgagta cattgtcctt ggtggatacc agtctgattc ccagaagaga
gtgcagtgca cctacatttc attagatgac atgggtatac atatggaacc cagagagtca
cccgagtgga acagtgagat caatcaaagc cgtacttggt tcggtggtag tctggaaaag
ggcagtgctt tgctagctgt accatcagag acaaatcaat ctcctccaga tggccattac
ttttaccagg tgcacttcca gcaaga---a ga-------- -agtagatga gcaaacccag
-acatgcagc c--aagaatc cactgaactt gaagattcag ctccactaga ggattctgag
gagctgtact ttggacgtga gccccatga- --annnnnnn nnnnnnnnnn
>Cetopsidae_Helogenes_marmoratus_1_1
nnnnnnnnnn nnnnnnnnnn nnnnnnnnnn nnnnnnnnnn nnnnnnnnnn nnnnnnnctc
tacatactta gtgttgacca tcgtggatgc aatcgtaarg tcacactgag atgtcaggag
aaagagttgg ttggygaagt tccagaagcg aggtatggcc actcacttag tgtagtccay
agcagaggga aaagcatttg tgttctgttt ggtggcagat cctacatgcc ttcagctgag
agaaccacag agaactggaa ctgcatggtg gactgtccac cccaaattta cctcattgat
ctggagtttg gctgttgtac agcacacacc ctcccagagc tcagtgatgg ccagtcattt
cacctggcac tggcacgaga ggactgtgtc tatttcttgg gtggtcacat tgcctctact
gactgccgcc cacctcgcct gttcaaacta cgtgtagagc ttcttttagg tagtccattg
ctttcctgcg agattcttaa tgaaggcctc tccatcacaa gtgccattgt aactccccta
ggtcctg--- ctcatgaata cattattctt ggtggctacc agacagattc ccaaaagaga
atgatgtgta cctatgttgc actggatgat gttgggatac acatagagcc cagagagact
cctgaatgga gcactgagat cagccaaagc cgcacttggt ttggtggaac cctaggaaag
ggcaaggctt taattgctat tccatcagga acaactccct catctgcaga tgtttattac
ttctatgagt taatcttcca acaggagagt ga-------- -tagacagga cacaacccag
-tcatgtagt c--aagagtc cactgatttt gaggatnnnn nnnnnnnnnn nnnnnnnnnn
nnnnnnnnnn nnnnnnnnnn nnnnnnnnnn nnnnnnnnnn nnnnnnnnnn
>Characidae_Diapoma_guarani_1_1
nnnnnnnnnn nnnnnnnnnn nnnnnnnnnn nnnnnnnnnn nnnnnnnnnn nnnnnnnnnn
nnnnnnnnnn nnnnnnnnnn nnnnnnnnnn nnnnnnnnnn nnnnnnnnnn nnnnnnnnnn
nnnnnnnnnn nnnnnnnnnn nnnnnnnnnn nnnnnnnnnn nnnnnnnnnn nnnnnnnnnn
nnnnnnnnnn nnnnnnnnnn nnnnnnnnnn nnnnnnnnnn nnnnnatgcc acctgctgag
agaacctcag agaactggaa ctgtgttgtg gactgtccac cccaggtgta tctaattgac
ctagagtttg gctgttgttc agcgcatacc ctccctgagc tgacaggcgg gcagtcgttc
cacctggccc tggctcgaga ggactgtgtg tacttcttgg ggggccacat tatatccacc
gattgccgac caccacgcct gttcaggctg cgtgtggaac ttctcttagg cagtccagta
ctctcatgtg aggtctttaa cgagggtcta tccatcacaa gtgccattgt aacttctgta
ggctctg--- ctcatgagta catgatcctt ggtggctacc aatcagagtc agagaagcgg
atgcagtgca catatgtttc gctgnnnnnn nnnnnnnnnn nnnnnnnnnn nnnnnnnnnn
nnnnnnnnnn nnnnnnnnnn nnnnnnnnnn nnnnnnnnnn nnnnnnnnnn nnnnnnnnnn
nnnnnnnnnn nnnnnnnnnn nnnnnnnnnn nnnnnnnnnn nnnnnnnnnn nnnnnnnnnn
nnnnnnnnnn nnnnnnnnnn nnnnnnnnnn nnnnnnnnnn nnnnnnnnnn nnnnnnnnnn
nnnnnnnnnn nnnnnnnnnn nnnnnnnnnn nnnnnnnnnn nnnnnnnnnn nnnnnnnnnn
nnnnnnnnnn nnnnnnnnnn nnnnnnnnnn nnnnnnnnnn nnnnnnnnnn
>Characidae_Eretmobrycon_terrabensis_1_1
nnnnnnnnnn nnnnnnnnnn nnnnnnnnnn nnnnnnnnnn nnnnnnnnnn nnnnnnnnnn
nnnnnnnnnn nnnnnnnnnn nnnnnnnnnn nnnnnnnnnn nnnnnnnnnn nnnnnnnnnn
nnnnnnnnnn nnnnnnnnnn nnnnnnnnnn nnnnnnnnnn nnnnnnnnnn nnnnnnnnnn
nnnnnnnnnn nnnnnnnnnn nnnnnnnnnn nnnnnnnnnn nnnnnatgcc aactgctgag
agaaccacag agaactggaa ctgtgtagtg gactgtccgc cccaggtgta tcttattgac
ctagagtttg gctgctgctc agcgcatacc ctccctgagc tcacagacgg ccagtcattc
cacctggcac tggctcgaga ggactgtgtg tacttcctag ggggccacat tctctccacc
gactgtagac cacctcgcct gttcaggctg cgtgtggagc ttctcttagg cagtccagta
ctctcatgtg aggtctttaa cgagggtcta tccatcacaa gtgccattgc aacttcagtc
ggctctg--- ctcatgagta tatgatcctt ggtggctacc agtcagagtc agagaagcgg
atgcagtgca catatgtttc actggatgat gttggcatac gtatggaacc cagagaacca
ccaccatgga gcagtgagat cagccaaagc cgcacatggt ttggtggaag cctggaaaag
ggtagtgcct tgatcatgat tccatcagag ggaaatcctg cacctccaga tgcgcattac
ttctaccagg tcagcttcca gcaagaggga ga-------- -tgcagaaga cccaacccag
-acatgcagc c--aagagtc cacagacttt gaggattcag ctcctctaga agattcagaa
gaactgtact ttgggcgaga tcctaatnnn nnnnnnnnnn nnnnnnnnnn
>Characidae_Moenkhausia_costae_1_1
cctgagtgtt accttattca tggtggccga acacccaata atgagctgtc ctctagcctc
tacatgctta gtgttgagag tcgtggatgc aatcggaagg tcacgctgag atgtcaggaa
aaagagctgg tgggggaacc tccaggtcct cgatatggcc acaccgttag tgtagtccac
agcaggggga agaccgcctg tgtgcttttt ggaggcaggt cctacatgcc acctactgag
agaaccacag agaactggaa ttgtgtggtg gactgtccgc cccaggtgta cctcattgac
ctagagtttg gctgctgctc agcacatacc ctccctgagc tgacagatgg acagtcgttt
cacttggcac tggctcgaga ggactgtgtc tactttctgg ggggccacat tctctccacc
gactgccgac cacctcgcct gttcagactg cgtgtggagc ttctcctagg cagtccattg
ctttcctgtg aggtctttaa tgagggtcta tccatcacaa gtgccattgc aacttctgta
ggctctg--- ctcatgagta catgatcctt ggtggctacc agtcagagtc agagaagcgg
atgcagtgca catacgttgc gctggacgat gttggcatac gtatggaatc tcgagaacca
ccaccatgga gcagtgagat cagccagagc cgcacttggt ttggtggaag cctggaaaag
ggtagtgcct tgatcattat tccatcagag ggaaatccag cacctccaga tgcacactac
ttctaccagg tcagcttcca acaagaggga ga-------- -tgctgaaga tccaactcag
-acatgcagc c--aagagtc cacagacttc gaggattctg ctcctcttga agattcagaa
gaactgtact ttggacgtga tcccaatga- --gatggagt tca---gcag
>Cichlidae_Biotodoma_wavrini_1_1
ccagagagtt accttatcca tggtggccgc actccaaata atgagatctc gtcaagcttg
tacctgttga ccatggatag tcgtggctgc aaccgtaaat taacactcct ctgtaaagaa
aaagagctag tgtctgaagt gccgggggcc cgatatggcc acacgatgac catggttcaa
agtcgtggga agacagcttg tgtgttgttt gggggtaggt cctacatgcc gtcaggagaa
agaaccacag agagctggaa ccgtgttgta gactgtccac ctcaggtgtt cctgtttgac
ctggagtttg ggtgctgctc tgctcacact ttacctgagc ttagtgatgg acagtctttc
catttggccc ttgccagaga agactgtgtc tacttcattg gaggccactc actggcctca
gactcacgtc cacctcgtct gtttcgcctg cgtgtggagc ttttgcaagg cagccccttg
ctttcctgtg aaaccttgga caatggttta tctatctcta gcgccatctt cacccgtaca
ggaccca--- ctcacaggta tatcatctta ggcggatatc agtcagactc ccaaaagagg
atggagtgca ctgctgtgat tctggatgag aaaggggtcc actttgagcc cttagaagca
cccaagtgga ccccggatat catccatagc cgtacttggt tcggtggcag ttatggggag
ggaagcatcc tactagctgt gcctacggag ggaaggccat cccaacagga tatgcattac
ttctaccagg tgaactttca aacagaggga gaga---cga aagaggaaga aagaaccctt
-ggctgcagc c--aggagtc aacagattat gatnnnnnnn nnnnnnnnnn nnnnnnnnnn
nnnnnnnnnn nnnnnnnnnn nnnnnnnnnn nnnnnnnnnn nnnnnnnnnn
>Cichlidae_Cichlasoma_amazonarum_1_1
ccagagagtt accttatcca cggtggccgc accccaaata atgagatctc atcgagcttg
tatctgttga ccatggatag tcgtggctgc aatcgtaaat taacgctcct ctgtaaagag
aaagaactag tggcagaagt gccgggggcc cgatatggcc acacaatgac catggtccaa
agtcgtggga agacagcttg tgtgttgttt gggggtcggt cctacatgcc ttcaggagaa
aggaccacag agagctggaa cagtgttgta gactgtccac ctcaggtgtt cctgtttgac
ctagagtttg gctgctgctc tgctcacact ttacctgagc ttagtgatgg acagtctttc
catttggccc ttgccagaga agactgtgtc tactttattg gaggccactc attggcctca
gactcacgtc cacctcgtct gtttcgcctg cgtgttgagc ttttgcaagg cagccccttg
ctttcctgtg aaaccttaga caatggttta tctatctcta gtgccatctt tacccgtaca
ggacccg--- ctcatagata tatcatctta ggcggatatc agccagactc ccaaaagagg
atggagtgca cttctgtgat tctggatgag aaaggggtcc actttgagcc cttagaagca
cccaagtgga ccccagatat catccatagt cgcacttggt tcggtggcag ttctggggag
ggaagcatcc tactagctgt gcctacagag ggaaggccat cccaacaaga tatgcattac
ttctatcagg tgaacttccn nnnnnnnnnn nnnnnnnnnn nnnnnnnnnn nnnnnnnnnn
nnnnnnnnnn nnnnnnnnnn nnnnnnnnnn nnnnnnnnnn nnnnnnnnnn nnnnnnnnnn
nnnnnnnnnn nnnnnnnnnn nnnnnnnnnn nnnnnnnnnn nnnnnnnnnn
>Cichlidae_Guianacara_stergiosi_1_1
ccagagagtt accttatcca cggtggccgc accccaaata atgagatctc gtcaagcttg
tacctgttga ccatggatag tcgtggctgc aatcgtaaat taacactcct ctgtaaagag
aaagaactag tggcagaagt gccgggggcc cgatacggcc acacaatgac catggtccaa
agtcgtggga agacagcttg tgtgttgttt gggggtaggt cctacatgcc ttcaggagaa
aggaccactg agagctggaa cagtgttgtg gattgtccac ctcaggtgtt cctgtttgac
ctggagtttg gctgctgctc tgctcacact ttacctgagc ttagtgatgg acagtctttc
catttggccc ttgccagaga agactgtgtc tacttcattg gtggccactc actggcctca
gactcacgtc cacctcgtct gtttcgcctg cgtgttgagc ttctgcaagg cagccccttg
ctttcctgtg aaaccttaga caatggttta tcaatctcta gtgccatctt tacccgtaca
ggaccca--- cgcatagata tatcatctta ggcggatatc agtcagactc ccaaaagagg
atggagtgca ctgctgtgat tctggatgag aaaggggttc actttgagcc catagaagca
cccaagtgga ccccagatat catccatagt cgtacttggt tcggtggcag ttctggggag
ggaagcatcc tactagctgt gcctacagag ggaaggccat cccaacagga tatgcattac
ttctaccagg tgaactttca annnnnnnnn nnnnnnnnnn nnnnnnnnnn nnnnnnnnnn
nnnnnnnnnn nnnnnnnnnn nnnnnnnnnn nnnnnnnnnn nnnnnnnnnn nnnnnnnnnn
nnnnnnnnnn nnnnnnnnnn nnnnnnnnnn nnnnnnnnnn nnnnnnnnnn
>Cichlidae_Gymnogeophagus_setequedas_1_1
ccagagagtt accttatcca tggtggccgc accccaaata atgagatctc atcaagcttg
tacctgctga ccatggatag tcgtggctgc aatcgtaaat taacactgct ctgtaaagag
aaagaactgg tgggcgaagt gccgggggcc cgatacggcc acacaatgac catggtccaa
agtcgtggga agacagcttg tgtgttgttt ggtggtaggt cctacatgcc ttcagaagaa
agaaccaccg agagctggaa cagtgttgta gactgtccac ctcaggtgtt cctgtttgac
ctggagtttg gctgctgctc tgctcacact ttacctgagc tttgtgatgg tcagtctttc
catttgaccc ttgccagaga agactgtgtc tacttcattg gaggccattc actggcctca
gactcacgtc cacctcgtct gtttcgcctg cgtgttgagc ttttgcaagg cagccccttg
ctttcctgtg aaaccttgga caacggttta tctatctcta gtgccatctt tacccgtaca
ggacccg--- ctcatagata tatcatcttg ggcggatatc agtcagactc ccaaaagagg
atggagtgca ctgctgtgat tctggatgag aaaggggtcc actttgagcc cttagaagca
cccaagtgga ccccagatat catccatagt cgtacttggt tcggtggtag ttctggggaa
ggaggcatcc tactagctgt gcctacggag ggaaggccat cccaacagga tatgcattac
ttctaccagg ngaactnnnn nnnnnnnnnn nnnnnnnnnn nnnnnnnnnn nnnnnnnnnn
nnnnnnnnnn nnnnnnnnnn nnnnnnnnnn nnnnnnnnnn nnnnnnnnnn nnnnnnnnnn
nnnnnnnnnn nnnnnnnnnn nnnnnnnnnn nnnnnnnnnn nnnnnnnnnn
>Doradidae_Anadoras_grypus_1_1
nnnnnnnnnn nnnnnnnnnn nnnnnnnnnn nnnnnnnnnn nnnnnnnnnn nnnnnnnnnn
nnnnnnnnnn nnnnnnnnnn nnnnnnnnnn nnnnnnnnnn nnnnnnnnnn nnnnnnnnnn
nnnnnnnnnn nnnnnnnnnn nnnnnnnnnn nnnnnnnnnn nnnnnnnnnn nnnnnnnnnn
nnnnnnnnnn nnnnnnnnnn nnnnnnnnnn nnnnnnnnnn nnnnnnnnnn nnnnnnnnnn
nnnnnnnnnn nnnnnnnnnn nnnnnnnnnn nnnnnnnnnn nnnnnnnnnn nnnnnnnnnn
nnnnnnnnnn nctgctgttc atcacacact ctcccagagc ttactgatgg ccagtcattc
cacctggcac tggcacgtga ggattgtgtc tactttttgg gcggccacat tgcttctact
gactgccgac ctcctcgcct gttcaggctt cgtgtagagc ttcttttagg cagtccatta
atctcctgtg aaatccttaa tgatggtatc tccatcacaa gtgccattgc aacccccata
ggttctg--- ctcacgaata cattattctt ggtggttatc agtcagattc ccagaaaaga
atgatgtgca cctacattgc actagatgat gttgggatac gcatggagcc cagagagcct
cctgagtgga gtagtgaggt ctgccaaagc cgcacctggt ttggtggaac tttagaaaag
ggaagtgcat taatcgttat accatcaggg acgaatccca caccttcaga tgcctattac
ttctaccagt taagcttcca gcagaatata ga-------- -tggagagga tccaacccag
-acatgcagc c--aagaatc cactgatttt gaggatnnnn nnnnnnnnnn nnnnnnnnnn
nnnnnnnnnn nnnnnnnnnn nnnnnnnnnn nnnnnnnnnn nnnnnnnnnn
>Doradidae_Oxydoras_niger_1_1
nnnnnnnnnn nnnnnnnnnn nnnnnnnnnn nnnnnnnnnn nnnnnnnnnn nnnnnnncta
tacatagtta gtgttgacaa tcgtggatgt aatcggaagg tcacactgag gtgccaggag
aaagagttgg ttggcgagct tccagaagcg cgctatggcc acacccttag tgtagtccac
agcagaggga aaactgcctg tgttctgttt ggtggcagat cctacatgcc tcctgccgag
agaaccacag agaactggaa ctgcatggtg gactgtccac cacaaattta cctaattgat
ctggagtttg gctgctgttc ttcacacact ctcccagagc tcactgacgg ccagtcattc
cacctggcac tggctcgaga ggactgtatc tacttcttgg gtggccacat tgcctctact
gactgccgac ctcctcgctt gttcagggtg catatagagc ttcttttagg cagtccatta
atctcctgtg aaatccttaa tgatggtctc tccatcacaa gtgccattgc aacccccata
ggctctg--- ctcacgaata cattattctt gggggttatc agtcagattc ccagaagaga
atgatgtgca cctacgttgc actagatgat gtcgggatac gcatggagcc cagagagcct
cctgagtgga gtagtgaggt cagccaaagc cacacctggt ttggtggaac cctagaaaag
ggaaatgcat taattgttat accatcaggg acaaatccca cacctacaga tgcctattac
ttctaccagt taagcttcca tcaggaaata ga-------- -tggagagga tccaacccag
-gcatgcagc c--aagaatc cactgatttt gaggatnnnn nnnnnnnnnn nnnnnnnnnn
nnnnnnnnnn nnnnnnnnnn nnnnnnnnnn nnnnnnnnnn nnnnnnnnnn
>Doradidae_Trachydoras_nattereri_1_1
nnnnnnnnnn nnnnnnnnnn nnnnnnnnnn nnnnnnnnnn nnnnnnnnnn nnnnnnncta
tacgtagtta gtgttgacaa tcgtggatgt aatcggaagg tcacactgaa gtgccaggag
aaagagttgg ttggtgagct tccagaagcg cgctatggcc acacccttag tgtagtccac
agcagaggga aaactgcctg tgttctgttt ggtggcagat cctacatgcc acctgccgat
agaaccacgg agaactggaa ctgcatggtg gactgtccac cacaaattta cctcattgat
ctggagtttg gatgctgttc ttcacacact ctcccagagc tcactgatgg ccagtcattc
cacctggcac tggcacgaga ggactgtatc tacttcttgg gtggccacat tgcctctact
gactgccgac ctcctcgctt gttcaggctg cgtatagagc ttctattagg cagtccatta
atttcctgtg aaatccttaa tgatggtctc tccatcacaa gtgccattgc aacccccata
ggctctg--- ctcacgaata cattattctt gggggttatc agtcagattc ccagaagaga
atgatgtgca cctatgttgc actagatgat gtcgggatac gcatggagcc tagagagcct
cctgagtgga atagtgaggt cagccaaagc cacacctggt ttggtggaac cctagaaaag
ggaaatgcat tgattgctat accatcaggg acaaatccca cacctacaga tgcctattac
ttctaccagt taagcttcaa tcaggaaata ga-------- -tggagagga tccaacccag
-gcatgcagc c--aagaatc cactgatttc gaggatnnnn nnnnnnnnnn nnnnnnnnnn
nnnnnnnnnn nnnnnnnnnn nnnnnnnnnn nnnnnnnnnn nnnnnnnnnn
>Erythrinidae_Hoplias_malabaricus_1_1
nnnnnnnnnn nnnnnnnnnn nnnnnnnnnn nnnnnnnnnn nnnnnnnnnn nnnnnnnnnn
nnnnnnnnnn nnnnnnnnnn nnntggatgc aatcggaagg tcacgctcag atgtctggag
aaagagttgg ttggggagcc tccagggccg cggtatggcc acaccattag tgtagtccac
agcaggggga agactgcctg tgttgctttt ggaggcaggt cctacatgcc agctgctgag
agaaccacag agaactggaa ctgtgtggtg gactgtccac cccaggtgta tctaattgac
ctagagtttg gctgttgttc agcacatttt ctccctgagc tgacagacgg cgagtccttc
cacctggccc tggctcgaga ggactgtgtg tacttcctgg ggggccacat tctctccacc
gattgccgac cacctcgcct cttcaggctg cgtgtggagc ttctcttagg cantccagta
ctctcgtgtg aggtctttaa cnagggtcta tccctcacaa gtgccattgc aacctcggnn
agcttcg--- ctcatgagta cnttatcctt gggggttnnc cattagagtc gaaaaagcgg
atgcagtcca caaatgtttc gctggacaac gttggcatac gcatgcaacc ttgtgnnnnn
nnnnnnnnnn nnnnnnnnnn nnnnnnnnnn nnnnnnnnnn nnnnnnnnnn nnnnnnnnnn
nnnnnnnnnn nnnnnnnnnn nnnnnnnnnn nnnnnnnnnn nnnnnnnnnn nnnnnnnnnn
nnnnnnnnnn nnnnnnnnnn nnnnnnnnnn nnnnnnnnnn nnnnnnnnnn nnnnnnnnnn
nnnnnnnnnn nnnnnnnnnn nnnnnnnnnn nnnnnnnnnn nnnnnnnnnn nnnnnnnnnn
nnnnnnnnnn nnnnnnnnnn nnnnnnnnnn nnnnnnnnnn nnnnnnnnnn
>Gymnotidae_Gymnotus_carapo_1_1
cctgagtgtt acctcatcca tggtggacga acacccaaca atgagctgtc atcaagcctc
tacatgctta gtgtggacag tcgtggatgc aatcggaagg tcacactgag atgccaggaa
aaagaaatgg ctggagaggc tccagggccc cggtatggcc acaccatcag tgtagtccac
agcaggggta aaaccgcatg tgtggtgttc ggcggcagga gctacctccc gcctgccgag
agaaccacag agaactggaa cactgtgtca gactgtccac ccctggtgta cctcattgat
ctggagtttg gctgctgttc ggcacacacc ctcccggaac tcacagatgg tcaatcgttt
cacctggcac tggcacgaga ggactgtgtc tacttcctgg gtggacacat tctctccact
gactgccgac cacctcgcct gttcaggctg cgtgtagagc tcctcttggg tagtccactg
ctctcctgtg atgtccttaa tgatggcttc tccattacaa gcgccatctc aactcccaca
ggctctg--- ctcatgagta catcatcctt ggcggctatc agtccgagtc ccagaagcgg
atgcaatgca cctacgtcgc actagatgat gtgggtattc gcattgagtc tcgagagcca
ccacagtgga gcagcgagat cagccaaagc cgaacctggt ttggtggaag cctggaaaag
ggcagcgccc tgatcgctgt tcctttagag ggcaattcag catctccaga tgtatattac
ttttaccagg taagcttcca gcaggaggca ga-------- -aggagagga tacaacccag
-acatgcagc c--aagagtc cactgacttt gaggattcag ctcctttaga ggattcagaa
gagctgtact ttggacgtga gccccatga- --gatggagt aca---gcag
>Gymnotidae_Gymnotus_pantherinus_1_1
cccgagtgtt acctcatcca tggtggacga acacccaaca atgagctgtc gtcaagcctc
tacatgctta gtgtggacag tcgtggatgc aatcggaagg tcacactgag atgccaggaa
aaagaattgg ctggagaggt tccagggccc cggtatggcc acaccatcag tgtagtccac
agcaggggta aaaccgcgtg tgtcgtgttc ggcggcagga gctacctccc acctgccgag
agaaccacag agaactggaa cactgtgtca gactgtccac ccctggtgta cctcattgat
ctggagttcg gctgctgttc ggcacacact ctcccggaac tcacagatgg tcaatcgttt
cacctggcac tggcacgaga ggactgtgtc tacttcttgg gtggccacat tctctccact
gactgccgac cacctcgcct cttcaggctg cgtgtagagc tcctcttggg tagtccactg
ctctcctgtg atgtccttaa tgatggcttc tccattacaa gcgccatctc aactcccaca
ggctctg--- ctcatgagta catcatcctt ggcggctacc agtccgagtc gcagaagcga
atgcaatgca cgtacgtcgc actagatgat gtgggtattc gcattgagtc tcgagagcca
ccacagtgga gcagcgagat cagccatagc cgaacctggt ttggtggaag cctggaaaag
ggcagtgccc tgattgctgt tccttcagag ggcaattcag catctccaga tgtatattac
ttttaccagg taagcttcca gcaggaggca ga-------- -aggagagga tacaacccag
-acatgcagc c--aagagtc cactgacttt gaggattcag ctcctttaga ggattcagaa
gagctgtact ttggacgtga gccccatga- --gctggagt aca---gcag
>Iguanodectidae_Iguanodectes_geisleri_1_1
cctgagtgtt gcctcatcca cggtggtcga acacccaata acgagctgtc ctctagcctc
tacctgctca gtgtcgatag tcgtggatgc aatcggaagg tcacgctgac atgccaggag
aaagagctgg tgggggagcc gccagggcct cggtatggcc acaccattag tgtagtccac
agcaggggga aaaccgcctg cgttcttttt ggaggcaggt cctacatgtc agctgctgag
agaaccacag agacctggaa ctgtgtggtg gactgtccgc cccaggtgta cctcatagac
ctagagttcg gctgcagctc ggcgcatact atcccggagc tcgcagacgg ccagtcgttt
cacctggcgc tggcgcgaga ggactgtgtg tatttcctgg gggggcacat tctctccacc
gactgccgac cacctcgcct attccggctg catgtggagc tcctcttagg cagtccggtc
ctctcctgtg aggtcctcaa tgatggtctg tctataacaa gcgccattgc aacttctgta
ggctctg--- ctcatgagta tatgatcctt ggtggctacc agtcagactc ccagaagcgg
atgcagtgca cgtacgtcgc actggatgat gtcggcatac gtatggaacc tcgagaagca
ccaccgtgga gcagtgagat cagccaaagc cgcacttggt tcggtggcag tctggaacag
gggagcgctc tgatcgctat tccaacagaa ggaaatccgg cacctccgga tgcctatctc
ttctaccagg tgagcttcca gcaagaggga gg-------- -tgcagaaga cccaactctg
-acgtgcagc c--aggagtc cacagacttt gaggattccg ctcctctaga ggattccgaa
gaactgtact ttggccgcga tcctaacga- --gatggagt tca---gcag
>Loricariidae_Ancistrus_macrophthalmus_1_1
nnnnnnnnnn nnnnnnnnnn nnnnnnnnnn nnnnccaaca atgaattgtc tgcaagcctt
tatgtactta cggttgacag tcrtgggtgc aatcgaaaag tcaccctgag atgccaggag
aaagagttgg taggtgagcc tccagggccc cgttatggtc acaccattag tgtagtccac
agcagaggga aaactgccta tgttctttta ggtggcagat cttacatacc acttgctgag
agaacctcag agaattggaa cagtgtggtg gactgtctgc ctcaggtata cctcattgat
caagagtttg gctgctgttc agcacacttt cttcctgagc tcacggatgg ccagtcattc
cacctggcac tggcacgaga gaattgtgtc tacttccttg gaggccacat tgcatcaact
gactgccgac cccctcgtct attccgtcta cgcgtagagc ttctgttagg cagtccgttg
ctctcctgtg atatcttgaa tgatggccta tccatcacaa gtgccattgt aactcctata
ggctctg--- ctcatgagta cattatcatt ggtggatatc agtcagattc ccagaagcga
atgcagtgta cctacgttgc actggataat gatggcatac acatggagaa ccgagatgca
cctgaatgga acactgaaat cagccaaagc cgtacctggt ttggtggaag cctggaaaag
ggcagcacac tgctggctgt accctcaggg acaaatccaa cacctccaga tgggtattac
ttctaccaag taacctttca gcaggaggga aa-------- -tgaagaaga accaacccag
-acatgcagt c--aagaatc cactgaattt gaggattcag ctcccttaga ggattcagaa
gagctatact ttggacgtga accacatga- --annnnnnn nnnnnnnnnn
>Loricariidae_Ancistrus_macrophthalmus_2_1
nnnnnnnnnn nnnnnnnnnn nnnnnnnnnn nnnnccaaca atgaattgtc tgcaagcctt
tatgtactta cggttgacag tcrtgggtgc aatcgaaaag tcaccctgag atgccaggag
aaagagttgg taggtgagcc tccagggccc cgttatggtc acaccattag tgtagtccac
agcagaggga aaactgccta tgttctttta ggtggcagat cttacatacc acttgctgag
agaacctcag agaattggaa cagtgtggtg gactgtctgc ctcaggtata cctcattgat
caagagtttg gctgctgttc agcacacttt cttcctgagc tcacggatgg ccagtcattc
cacctggcac tggcacgaga gaattgtgtc tacttccttg gaggccacat tgcatcaact
gactgccgac cccctcgtct attccgtcta cgcgtagagc ttctgttagg cagtccgttg
ctctcctgtg atatcttgaa tgatggccta tccatcacaa gtgccattgt aactcctata
ggctctg--- ctcatgagta cattatcatt ggtggatatc agtcagattc ccagaagcga
atgcagtgta cctacgttgc actggataat gatggcatac acatggagaa ccgagatgca
cctgaatgga acactgaaat cagccaaagc cgtacctggt ttggtggaag cctggaaaag
ggcagcacac tgctggctgt accctcaggg acaaatccaa cacctccaga tgggtattac
ttctaccaag taacctttca gcaggaggga aa-------- -tgaagaaga accaacccag
-acatgcagt c--aagaatc cactgaattt gaggattcag ctcccttaga ggattcagaa
gagctatact ttggacgtga accacatga- --annnnnnn nnnnnnnnnn
>Loricariidae_Ancistrus_macrophthalmus_3_1
nnnnnnnnnn nnnnnnnnnn nnnnnnnnnn nnnnccaaca atgaattgtc tgcaagcctt
tatgtactta cggttgacag tcrtgggtgc aatcgaaaag tcaccctgag atgccaggag
aaagagttgg taggtgagcc tccagggccc cgttatggtc acaccattag tgtagtccac
agcagaggga aaactgccta tgttctttta ggtggcagat cttacatacc acttgctgag
agaacctcag agaattggaa cagtgtggtg gactgtctgc ctcaggtata cctcattgat
caagagtttg gctgctgttc agcacacttt cttcctgagc tcacggatgg ccagtcattc
cacctggcac tggcacgaga gaattgtgtc tacttccttg gaggccacat tgcatcaact
gactgccgac cccctcgtct attccgtcta cgcgtagagc ttctgttagg cagtccgttg
ctctcctgtg atatcttgaa tgatggccta tccatcacaa gtgccattgt aactcctata
ggctctg--- ctcatgagta cattatcatt ggtggatatc agtcagattc ccagaagcga
atgcagtgta cctacgttgc actggataat gatggcatac acatggagaa ccgagatgca
cctgaatgga acactgaaat cagccaaagc cgtacctggt ttggtggaag cctggaaaag
ggcagcacac tgctggctgt accctcaggg acaaatccaa cacctccaga tgggtattac
ttctaccaag taacctttca gcaggaggga aa-------- -tgaagaaga accaacccag
-acatgcagt c--aagaatc cactgaattt gaggattcag ctcccttaga ggattcagaa
gagctatact ttggacgtga accacatga- --annnnnnn nnnnnnnnnn
>Loricariidae_Ancistrus_megalostomus_1_1
nnnnnnnnnn nnnnnnnnnn nnnnnnnnnn nnacccaaca atgaattgtc tgcaagcctt
tatgtactta cagttgacag tcgtggatgc aatcgaaaag tcaccctgag atgccaggag
aaagagttgg taggtgagcc tccagggccc cgttatggtc acaccattag tgtagtccac
agcagaggga aaactgccta tgttcttttt ggtggcagat cttacgtacc acttgctgag
agaacctcag agaattggaa cagtgtggtg gactgtatgc ctcaggtata cctcattgat
caagagtttg gctgctgttc agcacacttt cttcctgagc tcacggatgg ccagtcattc
cacctggcac tggcacgaga gaattgtgtc tacttccttg gaggccacat tgcatcaact
gactgccgac cccctcgtct attccgtcta cgcgtagagc ttctgttagg cagtccgttg
ctctcctgtg atatcttgaa tgatggccta tccatcacaa gtgccattgt aactcctata
ggctctg--- ctcatgagta cattatcatt ggtggatatc agtcagattc ccagaagcga
atgcagtgta cctacgttgc actggataat gatggcatac acatggagaa ccgagatgca
cctgaatgga acactgaaat cagccaaagc cgtacctggt ttggtggaag cctggaaaat
ggcagcacac tgctggctgt accctcaggg acaaatccaa cacctccaga tgggtattac
ttctaccaag taacctttca gcaggaggga aa-------- -taaagaaga accaacccag
-acatgcagt c--aagaatc cactgaattt gaggattcag ctcccttaga ggattcagaa
gagctatact ttggacgtga accacatga- --annnnnnn nnnnnnnnnn
>Loricariidae_Ancistrus_megalostomus_2_1
nnnnnnnnnn nnnnnnnnnn nnnnnnnnnn nnacccaaca atgaattgtc tgcaagcctt
tatgtactta cagttgacag tcgtggatgc aatcgaaaag tcaccctgag atgccaggag
aaagagttgg taggtgagcc tccagggccc cgttatggtc acaccattag tgtagtccac
agcagaggga aaactgccta tgttcttttt ggtggcagat cttacgtacc acttgctgag
agaacctcag agaattggaa cagtgtggtg gactgtatgc ctcaggtata cctcattgat
caagagtttg gctgctgttc agcacacttt cttcctgagc tcacggatgg ccagtcattc
cacctggcac tggcacgaga gaattgtgtc tacttccttg gaggccacat tgcatcaact
gactgccgac cccctcgtct attccgtcta cgcgtagagc ttctgttagg cagtccgttg
ctctcctgtg atatcttgaa tgatggccta tccatcacaa gtgccattgt aactcctata
ggctctg--- ctcatgagta cattatcatt ggtggatatc agtcagattc ccagaagcga
atgcagtgta cctacgttgc actggataat gatggcatac acatggagaa ccgagatgca
cctgaatgga acactgaaat cagccaaagc cgtacctggt ttggtggaag cctggaaaat
ggcagcacac tgctggctgt accctcaggg acaaatccaa cacctccaga tgggtattac
ttctaccaag taacctttca gcaggaggga aa-------- -taaagaaga accaacccag
-acatgcagt c--aagaatc cactgaattt gaggattcag ctcccttaga ggattcagaa
gagctatact ttggacgtga accacatga- --annnnnnn nnnnnnnnnn
>Loricariidae_Ancistrus_ranunculus_3_1
nnnnnnnnnn nnnnnnnnnn nnnnnnnnnn nnncccaaca atgaattgtc tgcaagcctt
tatgtactta cggttgacag tcgtgggtgc aatcgaaaag tcaccctgag atgccaggag
aaagagttgg taggtgagcc tccagggccc cgttatggtc acaccattag tgtagtccac
agcagaggga aaactgccta tgttcttttt ggtggcagat cttacatacc acttgctgag
agaacctcag agaattggaa cagtgtggtg gactgtctgc ctcaggtata cctcattgat
caagactttg gctgctgttc agcacacttt cttccagagc tcacggatgg ccagtcattc
cacctggcac tggcacgaga gaattgtgtc tacttccttg gaggccacat tgcatcaact
gactgccgac cccctcgtct attccgtcta ygcgtagagc ttctgttagg cagtccgttg
ctctcctgtg atatcttgaa tgatggccta tccatcacaa gtgccattgt aactcctata
ggctctg--- ctcatgagta cattatcatt ggtggatatc agtcagattc ccagaagcga
atgcagtgta cctacattgc actggataat gatggcatac acatggagaa ccgagatgca
cctgaatgga acactgaaat cagccaaagc cgtacctggt ttggtggaag cctggaaaag
ggcagcacac tgctggctgt accctcaggg acaaatccaa cacctccaga tgggtattac
ttctaccaag taacctttca gcaggaggga aa-------- -tgaagaaga accaacccag
-acatgcagt c--aagaatc cactgaattt gaggattcag ctcccttaga ggattcagaa
gagctatact ttggacgtga accacatga- --annnnnnn nnnnnnnnnn
>Loricariidae_Aphanotorulus_emarginatus_1_1
nnnnnnnnnn nnnnnnnnnn nnnnnnnnnn ncacccaaca atgaattgtc tgcaagcctt
tatatactta cggttgacag tcgtggatgc aatcgaaaag taaccctgag atgccaggag
aaagagttgg taggtgagcc tccagggccc cgttatggtc acaccattag tgtagtccac
agcagaggga aaactgccta tgttcttttt ggtggcagat cctacatacc gcctgctgag
agaacctctg agaattggaa cagtgtggtg gactgtttgc ctcaggtata cctcattgat
caagagtttg gctgttgttc agcacacttt cttcctgagc tcacagatgg ccagtcattc
cacctggcac tggcacgaga gaattgtgtc tacttccttg gaggccacat tgcatcaact
gactgccgac cgcctcgtct attccggcta cgcgtagagc ttctcttagg cagtccattg
ctctcctgtg atatctttaa taatggtcta gccatcacaa gtgccattgt tactccctta
ggttctt--- ctcatgagta cattattatt ggtggatatc agtcagattc ccagaagcga
atgcagtgca cctacattgc actggatgat gatggtatac acatggagcc ccgagatgca
cctgagtgga acactgaaat cagtcaaagt cgcacctggt ttggtggaag cctggaaaag
ggcagcacac tgctggctgt accctcaggg acaaatccag cacctccgga tggctattac
ttctataagg taacctttca gcatgaggga aa-------- -tgaagagga accagcccag
-acatgcagt c--aagaatc cactgaattt gaggattcag ctcccttaga ggattcagaa
gagctatact ttggacgtga annnnnnnnn nnnnnnnnnn nnnnnnnnnn
>Loricariidae_Aphanotorulus_emarginatus_2_1
nnnnnnnnnn nnnnnnnnnn nnnnnnnnnn ncacccaaca atgaattgtc tgcaagcctt
tatatactta cggttgacag tcgtggatgc aatcgaaaag taaccctgag atgccaggag
aaagagttgg taggtgagcc tccagggccc cgttatggtc acaccattag tgtagtccac
agcagaggga aaactgccta tgttcttttt ggtggcagat cctacatacc gcctgctgag
agaacctctg agaattggaa cagtgtggtg gactgtttgc ctcaggtata cctcattgat
caagagtttg gctgttgttc agcacacttt cttcctgagc tcacagatgg ccagtcattc
cacctggcac tggcacgaga gaattgtgtc tacttccttg gaggccacat tgcatcaact
gactgccgac cgcctcgtct attccggcta cgcgtagagc ttctcttagg cagtccattg
ctctcctgtg atatctttaa taatggtcta gccatcacaa gtgccattgt tactccctta
ggttctt--- ctcatgagta cattattatt ggtggatatc agtcagattc ccagaagcga
atgcagtgca cctacattgc actggatgat gatggtatac acatggagcc ccgagatgca
cctgagtgga acactgaaat cagtcaaagt cgcacctggt ttggtggaag cctggaaaag
ggcagcacac tgctggctgt accctcaggg acaaatccag cacctccgga tggctattac
ttctataagg taacctttca gcatgaggga aa-------- -tgaagagga accagcccag
-acatgcagt c--aagaatc cactgaattt gaggattcag ctcccttaga ggattcagaa
gagctatact ttggacgtga annnnnnnnn nnnnnnnnnn nnnnnnnnnn
>Loricariidae_Aphanotorulus_emarginatus_3_1
nnnnnnnnnn nnnnnnnnnn nnnnnnnnnn ncacccaaca atgaattgtc tgcaagcctt
tatatactta cggttgacag tcgtggatgc aatcgaaaag taaccctgag atgccaggag
aaagagttgg taggtgagcc tccagggccc cgttatggtc acaccattag tgtagtccac
agcagaggga aaactgccta tgttcttttt ggtggcagat cctacatacc gcctgctgag
agaacctctg agaattggaa cagtgtggtg gactgtttgc ctcaggtata cctcattgat
caagagtttg gctgttgttc agcacacttt cttcctgagc tcacagatgg ccagtcattc
cacctggcac tggcacgaga gaattgtgtc tacttccttg gaggccacat tgcatcaact
gactgccgac cgcctcgtct attccggcta cgcgtagagc ttctcttagg cagtccattg
ctctcctgtg atatctttaa taatggtcta gccatcacaa gtgccattgt tactccctta
ggttctt--- ctcatgagta cattattatt ggtggatatc agtcagattc ccagaagcga
atgcagtgca cctacattgc actggatgat gatggtatac acatggagcc ccgagatgca
cctgagtgga acactgaaat cagtcaaagt cgcacctggt ttggtggaag cctggaaaag
ggcagcacac tgctggctgt accctcaggg acaaatccag cacctccgga tggctattac
ttctataagg taacctttca gcatgaggga aa-------- -tgaagagga accagcccag
-acatgcagt c--aagaatc cactgaattt gaggattcag ctcccttaga ggattcagaa
gagctatact ttggacgtga annnnnnnnn nnnnnnnnnn nnnnnnnnnn
>Loricariidae_Chaetostoma_fischeri_1_1
nnnnnnnnnn nnnnnnnnnn nnnnnnnnnn nnnnnnnaca atgaattgtc tgcaagcctt
tatatactta cggttgacag tcgtggatgc aatcgaaaag tcaccctgag atgccaggag
aaagagttgg taggtgagcc tccagggccc cgttatggtc acaccattag tgtagtccac
agcagaggga aaactgccta tgttcttttt ggtggcagat cctacatacc acctgctgag
agaacctcgg agaattggaa cagtgtggtg gactgtctgc ctcaggtata cctcattgat
caagagtttg gctgctgttc agcacacttt cttcctgagc tcacggatgg ccagtcattc
cacctggcac tggcacgaga gaattgtgtc tacttccttg gaggccacat tgcatcaact
gactgccgac cgcctcgtct attccgacta cgcgtagagc ttctcttagg cagtccgttg
ctctcctgtg atatccttaa tgatggtcta tccatcacaa gtcccattgt aactcccata
ggctctg--- ctcatgagta cattatcgtt ggtggatatc agtcagattc ccagaagcga
atgcagtgca cctacgttgc actggatgat gatggtatac acacggagct ccgagaagca
cctgagtgga acactgaaat cagccaaagc cgcacttggt ttggtggaag cctggaaaag
ggcagcacat tgctggctgt accctcaggg acaaatccag cacctccaga tggctattac
ttctaccaag taacctttca gcaggaggga aa-------- -tgaagagga accaacccag
-acatgcagt c--aagaatc cactgaattt gaggattcag ctcccttaga ggattcagaa
gagctatact ttggacgtga accacatgan nnnnnnnnnn nnnnnnnnnn
>Loricariidae_Dekeyseria_scaphirhynchus_2_1
nnnnnnnnnn nnnnnnnnnn nnnnnnnnnn nnnnccaaca atgaattgtc tgcaagcctt
tatatgctta cggttgacag tcatgggtgc aatcgaaaag tcaccctgag atgccaggag
aaagagttgg taggtgagcc tccagggccc cgttatggtc acaccattag tgtagttcac
agcagaggga aaactgccta tgttcttttt ggtggcagat cctacatacc accagctgag
agaacctcag agaattggaa cagtgtggtg gactgtctgc ctcaggtata cctcattgat
caagagtttg gctgctgttc agcacacttt cttcctgagc tcacggatgg ccagtcattc
cacctggcac tggcacgaga gaattgtgtc tacttccttg gaggccacat tgcatcaact
gactgccgac cccctcgtct attccgacta cgtgtagagc ttctcttagg cagtccgttg
ctctcctgtg atatcttaaa taatggtcta tccatcacaa gtgccattgt aactcccata
ggctctg--- ctcatgagta cattatcatt ggtggatatc agtcagattc ccagaagcga
atgcactgca cctacgttgc actgaatgat gatggtatac acatggagcc ccgagatgca
cctgagtgga acactgaaat cagccaaagt cgcacctggt ttggtggaag cctggaaaag
ggcagcacac tgctggctgt accctcaggg acaaatccag cacctccaga tggctattac
ttctaccaag taacctttca gcaggaggga ag-------- -tgaagagga accaacccag
-acatgcagt c--aagaatc cactgaattt gaagattcag ctcccttaga ggactcagaa
gagctatact ttggacgtga accacatga- --annnnnnn nnnnnnnnnn
>Loricariidae_Guyanancistrus_brevispinis_1_1
nnnnnnnnnn nnnnnnnnnn nnnnnnnnnn nnnnccaaca atgaattgtc tgcaagcctt
tatatactta cggttgacag tcgtggatgc aatcgaaaag tcaccctgaa atgccaggag
aaagagttgg taggtgagcc tccagggccc cgttatggtc acaccattag tgtagtccac
agcagaggga aaactgctta tgttcttttt ggtggcagat cctacatacc gcctgctgag
agaacctcag agaattggaa cagtgtggtg gactgtctgc ctcaggtata cctaattgat
caagagtttg gctgctgttc agcacacttt cttcctgagc tcacggatgg ccagtcattc
cacctggcac tggcacgaga gaattgtgtc tacttccttg gaggccacat tgcatcaact
gactgccgac cccctcgtct attccgacta cgtgtagagc ttctcttagg cagtccgttg
ctctcctgtg atatctttaa tgatggttta tccatcacaa gtgccaytgt aactcccata
ggctctt--- ctcatgagta cattatcatt ggtggatatc agtcagattc ccagaagcga
atgcagtgca cctatgttgc actggatgat gatggtatac acatggagcc ccgagatgca
cctgagtgga acactgaaat cagccaaagc cgcacctggt ttggtggaag cctggaaaag
ggcagtacgc tgctggctgt accctcaggg acaaatccag cacctccaga tggctattay
ttctaccaag taacctttcg gcaggaggga aa-------- -tgcagagga accaacccag
-acatgcagt c--aagaatc aactgaattt gaggattcag ctcccttaga agattcagaa
gaactatact ttggacgtga accacatga- --annnnnnn nnnnnnnnnn
>Loricariidae_Hemiancistrus_medians_3_1
nnnnnnnnnn nnnnnnnnnn nnnnnnnnnn nnnnccaaca atgaattgtc tgcaagcctt
tatatactta cggttgacag tcgtggatgc aatcgaaaag taaccctgag atgccaggag
aaagagttgg tagatgagcc tccagggccc cgttatggtc acaccattag tgtagtccac
agcagaggga aaactgccta tgttcttttt ggtggcagat cctacatacc gcctgctgag
agaacctctg agaattggaa cagtgtggcg gactgtctgc ctcaggtata cctcattgat
caagagtttg gctgttgttc agcacacttt cttcctgagc tcacggatgg ccagtcattc
cacctggcac tggcacgaga gaattgtgtc tatttccttg gaggccacat tgcatcaact
gactgccgac cgcctcgtct gttccgacta cgcgtagagc ttctcttagg cagcccgttg
ctctcctgtg atatctttaa tgatggtcta gccatcacaa gtgccattgt aactccctta
ggctctg--- ctcatgagta cattatcatt ggtggatatc agtcagattc ccagaagcga
atgcagtgca cctacgttgc actggatgat gatggtatac acatggagcc ccgagatgca
cctgaatgga atactgaaat cagtcaaagc cgtacctggt ttggtggaag cctggaaaag
ggcagcacac tgctggctgt accctcaggg acaaatccag cacctccaga tggctattac
ttttaccaag taacctttca gcaggaggga aa-------- -tgaagagga accaacccag
-acatgcagt c--aagaatc cactgaattt gaggattcag ctcccttaga ggattcagaa
gagctatact ttggacgtga accacatga- --annnnnnn nnnnnnnnnn
>Loricariidae_Hemiancistrus_subviridis_1_1
nnnnnnnnnn nnnnnnnnnn nnnnnnnncg acacccaaca atgaattgtc tgcaagcctt
tatatactta cagttgacag tcgtggatgc aatcgaaaag taaccctgaa atgccaggag
aaagagttgg taggtgagcc tccagggccc cgttatggtc acaccattag tgtagtccac
agcagaggga aaactgccta tgttcttttt ggtggcagat cctacatacc acctgctgag
agaacctctg agaattggaa cagtgtggtg gactgtctgc ctcaggtata cctcattgat
caagagtttg gctgtagttc agcacacttt cttcctgagc tcacggatgg ccagtcattc
cacctggcac tggcacgaga gaattgtgtc tacttccttg gaggccacat tgcatcaact
gactgccgac cgtctcgtct attccgacta cgcgtagagc ttctcttagg cagtccgttg
ctctcctgtg atatctttaa tgatggtcta gccatcacaa gtgccattgt aactccctta
ggctctg--- ctcatgagta cattatcatt ggtggatatc agtcagattc ccagaagcga
atgcagtgca cctacgttac actggatgat gatggtatac acatggagcc ccgagatgca
cctgagtgga atactgaaat cagtcaaagc cgcacctggt ttggtggaag cctggaaaag
ggcagcacac tgctggctgt accctcaggg acaaatccag cacctccaga tggctattac
ttctaccaag taacctttca gcaggaggga aa-------- -tgaagagga accaacccag
-acatgcagt c--aagaatc cactgaattt gaggattcag ctcccttaga ggattcagaa
gagctatact ttggacgtga accacatga- --annnnnnn nnnnnnnnnn
>Loricariidae_Hemiancistrus_subviridis_2_1
nnnnnnnnnn nnnnnnnnnn nnnnnnnncg acacccaaca atgaattgtc tgcaagcctt
tatatactta cagttgacag tcgtggatgc aatcgaaaag taaccctgaa atgccaggag
aaagagttgg taggtgagcc tccagggccc cgttatggtc acaccattag tgtagtccac
agcagaggga aaactgccta tgttcttttt ggtggcagat cctacatacc acctgctgag
agaacctctg agaattggaa cagtgtggtg gactgtctgc ctcaggtata cctcattgat
caagagtttg gctgtagttc agcacacttt cttcctgagc tcacggatgg ccagtcattc
cacctggcac tggcacgaga gaattgtgtc tacttccttg gaggccacat tgcatcaact
gactgccgac cgtctcgtct attccgacta cgcgtagagc ttctcttagg cagtccgttg
ctctcctgtg atatctttaa tgatggtcta gccatcacaa gtgccattgt aactccctta
ggctctg--- ctcatgagta cattatcatt ggtggatatc agtcagattc ccagaagcga
atgcagtgca cctacgttac actggatgat gatggtatac acatggagcc ccgagatgca
cctgagtgga atactgaaat cagtcaaagc cgcacctggt ttggtggaag cctggaaaag
ggcagcacac tgctggctgt accctcaggg acaaatccag cacctccaga tggctattac
ttctaccaag taacctttca gcaggaggga aa-------- -tgaagagga accaacccag
-acatgcagt c--aagaatc cactgaattt gaggattcag ctcccttaga ggattcagaa
gagctatact ttggacgtga accacatga- --annnnnnn nnnnnnnnnn
>Loricariidae_Hemipsilichthys_gobio_1_1
cttgaatgtt accttataca tggaggtcga acacctaata atgaattgtc ttcaagccta
tacatactta cggttgacag tcgtggaagc aatcgaaagg tcaccttgag atgccaggaa
aaagagttgg ttggcgagcc tccagggccc cgttatggtc acaccattag tgtggtccac
agcagaggga aaactgccta tgttctgttt ggtggcagat cctacatgcc gtcttctgag
agaacctcag agaattggaa cagtgtggtg gactgtccac cccaggtata cctcattgat
ctcgagtttg gctgctgttc agcgcacatc ctgcctgagc tcacagatgg ccagtcattc
cacctggcac tggcacgaga ggattgtgtc tacttcctgg gcggccacat tgcatcaact
gactgccgac cacctcgttt attccgacta cgtgtagaac ttctgttagg cagtccgttg
ctctcctgtg atatccttaa tgatggtata tccatcacaa gtgccattgt aactcccata
ggcactg--- ctcatgagta cattatcctt ggtggatatg agtcaaattc ccagaagcga
atgcagtgca cctacgttgc actggatgat gtgggtatac gcatggagcc ccgagagcca
cctgagtgga acagtgacat tagtcaaagc cgcacctggt ttggtggaag cctggaaaag
ggaagcgcat tgctggctgt accatcaggg acaaattcag cacctccaga tggttattcc
ttctaccagg taagcttcca gcaggaggga ga-------- -tgaagagga accaacccag
-acatgcagc c--aagaatc cactgaattt gaggattcag ctcctctaga ggattcagaa
gagctatact ttggacgtga accacatga- --aatggatt acnnnnnnnn
>Loricariidae_Hemipsilichthys_nimius_1_1
cttgaatgtt accttataca tggaggtcga acgcctaata atgaattgtc ttcaagcctt
tacatactta cggttgacag tcatggaagc aatcgaaagg ttaccctgag atgccaggaa
aaagagttgg ttggcgagcc tccagggccc cgctatggtc acactgttag cgtggtccac
agcagaggaa aaactgccta tgttcttttt ggtggcagat cctacatgcc gcctgctgag
agaacctcag agaattggaa cagtgtggtg gactgtccac cccaggtata cctcattgat
cacgagtttg gctgctgttc agcgcacatc ctgcctgagc tcacagatgg ccagtcattc
cacctggcac tggcacgaga ggattgtgtc tacttcctag gcggccacat tgcatcaact
gactgccgac cacctcgttt attccgacta cgtgtagaac ttctcttagg cagtccattg
ctctcctgtg atatccttaa tgatggtata tccatcacaa gtgccattgt aactcccata
ggcactg--- ctcatgagta cattatcctt ggtggatatc agtcaaattc ccagaagcaa
atgcagtgca cctacgttgc actggatgat gtgggtatac gcatggagcc ccgagatcca
cctgagtgga acagtgacat tagtcaaagc cgcacctggt ttggtggaag cctggaaaag
ggaagcgtat tgctggctgt accatcaggg acaaattcag cacctccaga tggttattcc
ttctaccagg taagcttcca gcaggaggga ga-------- -tgaagagga accaacccag
-acatgcagc c--aagaatc cactgaattt gaggattcag ctcctctaga ggattcagaa
gagctatact ttggacgtga accacatga- --aatggawt act---gcag
>Loricariidae_Hisonotus_armatus_1_1
nnnnnnnnnn nnnnnnnnnn nnnnnnnnnn nnnnnnnnnn nnnnnnnnnn tgcaagtctt
tatatacttt cggttgacag tcgtggatgc aatcgaaagg tcaccctgag atgccaggag
aaagagttgg ttggtgagcc tccagggccc cgttatggtc acaccattag tgtagtccac
agcagaggga aaactgccta tgttattttt ggtggcagat cctacatacc acctgctgag
aggacctcag agaactggaa cactgtggtg gactgtctgc ctcaggtata cctcattgat
caggagtttg gctgctgttc agcacacttt cttcctgagc tcacggatgg ccagtcattc
cacctggcac tggcacgaga gaattgtgta tacttccttg gaggccacat tgcatcaact
gactgccgac cacctcgtct attccggcta catgtagagc ttctcttagg cagcccgttg
ctctcctgtg atatccttaa tgatggtcta tccatcacaa gtgccattgt aactcccata
ggccctg--- ctcatgagta cattatcgtt ggaggatatc tgtcagattc tcagaagcga
atgcagkgca cctatgttgc actggatgat gatggtatac acatggagcc ccgagatcca
cctgagtgga actctgagat cagccaaagc cgcacctggt ttggtggaag cctgggaatg
ggcagcgcac tgctggctct accctcaggt acaaatccag caccaccaga tggctattac
ttctaccaaa taacctttca gcagcaggta aa-------- -tgaagagga accagcccag
-annnnnnnn nnnnnnnnnn nnnnnnnnnn nnnnnnnnnn nnnnnnnnnn nnnnnnnnnn
nnnnnnnnnn nnnnnnnnnn nnnnnnnnnn nnnnnnnnnn nnnnnnnnnn
>Loricariidae_Hisonotus_charrua_1_1
nnnnnnnnnn nnnnnnnnnn nnnnnnnnnn nnnnnnnnnn nnnnnnngtc ttcaagtctt
tatatacttt cggttgacag tcgtggatgc aatcgaaagg tcaccctgag atgccaggag
aaagagttgg ttggtgagcc tccagggccc cgttatggtc acaccattag tgtagtccac
agcagaggga aaactgccta tgttattttt ggtggcagat cctacatacc acctgctgag
aggacctcag agaactggaa cactgtggtg gactgtctgc ctcaggtata cctcattgat
caggagtttg gctgctgttc agcacacttt ctccctgagc tcacggatgg ccagtcattc
cacctggcac tggcacgaga gaattgtgta tacttccttg gaggccacat tgcatcaact
gactgccgac cacctcgtct attccggcta catgtagagc ttctcttagg cagcccgttg
ctctcctgtg atatccttaa tgatggtcta tccatcacaa gtgccattgt aactcccata
ggccctg--- ctcatgagta cattatcgtt ggaggatatc tgtcagattc tcagaagcga
atgcagtgca cctatgttgc actggatgat gatggtatac acatggagct ccgagatcca
cctgagtgga actctgagat cagccaaagc cgcacctggt ttggtggaag cctgggaatg
ggcagtgcac tgctggctct accctcaggt acaaatccag caccaccaga tggccattac
ttctaccaaa taacctttca gcagcaggta aa-------- -tgaagagga accagcccag
-acatgcagt c--aagaatc cnnnnnnnnn nnnnnnnnnn nnnnnnnnnn nnnnnnnnnn
nnnnnnnnnn nnnnnnnnnn nnnnnnnnnn nnnnnnnnnn nnnnnnnnnn
>Loricariidae_Hisonotus_francirochai_1_1
nnnnnnnnnn nnnnnnnnnn nnnnnnnnnn nnnnnnnnnn nnnnnnngtc tgcaagtctt
tatatacttt cggttgacag tcgtggatgc aatcgaaagg tcaccctgag atgccaggaa
aaagagttgg ttggtgagcc tccagggccc cgttatggtc acaccattag tgtagtccac
agcagaggga aaactgccta tgttattttt ggtggcagat cctacatacc acctgctgag
aggacctcag agaactggaa cactgtggtg gactgtctgc ctcaagtata cctcattgat
caggagtttg gctgctgttc agcacacttt ctccctgagc tcacggatgg ccagtcattc
cacctggcac tggcacgaga gaattgtgta tacttccttg gaggccacat tgcatcaact
gactgccgac cacctcgtct attccggcta catgtagagc ttctcttagg cagcccgttg
ctctcctgtg atatccttaa tgatggtcta tccatcacaa gtgccattgt aactcccata
ggccctg--- ctcatgagta cattatcgtt ggaggatatc tgtcagattc tcagaagcga
atgcagtgca cctatgtttc actggatgat gatggtatac acatggagcc ccgagatcca
cctgagtgga actctgagat cagccaaagc cgcacctggt ttggtggaag cctgggaatg
ggcagcgcac tgctggctct accctcaggt acaaatccag caccaccaga tggctattac
ttctaccaaa taacctttca gcagcaggta aa-------- -tgaagagga accagcccag
-acatnnnnn nnnnnnnnnn nnnnnnnnnn nnnnnnnnnn nnnnnnnnnn nnnnnnnnnn
nnnnnnnnnn nnnnnnnnnn nnnnnnnnnn nnnnnnnnnn nnnnnnnnnn
>Loricariidae_Hisonotus_francirochai_2_1
nnnnnnnnnn nnnnnnnnnn nnnnnnnnnn nnnnnnnnnn nnnnnnngtc tgcaagtctt
tatatacttt cggttgacag tcgtggatgc aatcgaaagg tcaccctgag atgccaggaa
aaagagttgg ttggtgagcc tccagggccc cgttatggtc acaccattag tgtagtccac
agcagaggga aaactgccta tgttattttt ggtggcagat cctacatacc acctgctgag
aggacctcag agaactggaa cactgtggtg gactgtctgc ctcaagtata cctcattgat
caggagtttg gctgctgttc agcacacttt ctccctgagc tcacggatgg ccagtcattc
cacctggcac tggcacgaga gaattgtgta tacttccttg gaggccacat tgcatcaact
gactgccgac cacctcgtct attccggcta catgtagagc ttctcttagg cagcccgttg
ctctcctgtg atatccttaa tgatggtcta tccatcacaa gtgccattgt aactcccata
ggccctg--- ctcatgagta cattatcgtt ggaggatatc tgtcagattc tcagaagcga
atgcagtgca cctatgtttc actggatgat gatggtatac acatggagcc ccgagatcca
cctgagtgga actctgagat cagccaaagc cgcacctggt ttggtggaag cctgggaatg
ggcagcgcac tgctggctct accctcaggt acaaatccag caccaccaga tggctattac
ttctaccaaa taacctttca gcagcaggta aa-------- -tgaagagga accagcccag
-acatnnnnn nnnnnnnnnn nnnnnnnnnn nnnnnnnnnn nnnnnnnnnn nnnnnnnnnn
nnnnnnnnnn nnnnnnnnnn nnnnnnnnnn nnnnnnnnnn nnnnnnnnnn
>Loricariidae_Hisonotus_laevior_1_1
nnnnnnnnnn nnnnnnnnnn nnnnnnnnnn nnnnnnnnnn nnnnnnnnnn nnnnagtctt
tatatacttt cggttgacag tcgtggatgc aatcgaaagg tcaccctgag atgccaggag
aaagagttgg ttggtgagcc tccagggccc cgttatggtc acaccattag tgtagtccac
agcagaggga aaactgccta tgttattttt ggtggcagat cctacatacc acctgctgag
aggacctcag agaactggaa cactgtggtg gactgtctgc ctcaggtata cctcattgat
caggagtttg gctgctgttc agcacacttt ctccctgagc tcacggatgg ccagtcattc
cacctggcac tggcacgaga gaattgtgta tacttccttg gaggccacat tgcatcaact
gactgccgac cacctcgtct attccggcta catgtagagc ttctcttagg cagcccgttg
ctctcctgtg atatccttaa tgatggtcta tccatcacaa gtgccattgt aactcccata
ggccctg--- ctcatgagta cattatcgtt ggaggatatc tgtcagattc tcagaagcga
atgcagtgca cctatgttgc actggatgat gatggtatac acatggagct ccgagatcca
cctgagtgga actctgacat cagccaaagc cgcacctggt ttggtggaag cctgggaatg
ggcagcgcac tgctggctct accctcaggt acaaatccag caccaccaga tggccattac
ttytaccaaa taacctttca gcagcaggta aa-------- -tgaagagga accagcccag
-acatgcagt c--aagaatc cnnnnnnnnn nnnnnnnnnn nnnnnnnnnn nnnnnnnnnn
nnnnnnnnnn nnnnnnnnnn nnnnnnnnnn nnnnnnnnnn nnnnnnnnnn
>Loricariidae_Hisonotus_laevior_2_1
nnnnnnnnnn nnnnnnnnnn nnnnnnnnnn nnnnnnnnnn nnnnnnnnnn nnnnagtctt
tatatacttt cggttgacag tcgtggatgc aatcgaaagg tcaccctgag atgccaggag
aaagagttgg ttggtgagcc tccagggccc cgttatggtc acaccattag tgtagtccac
agcagaggga aaactgccta tgttattttt ggtggcagat cctacatacc acctgctgag
aggacctcag agaactggaa cactgtggtg gactgtctgc ctcaggtata cctcattgat
caggagtttg gctgctgttc agcacacttt ctccctgagc tcacggatgg ccagtcattc
cacctggcac tggcacgaga gaattgtgta tacttccttg gaggccacat tgcatcaact
gactgccgac cacctcgtct attccggcta catgtagagc ttctcttagg cagcccgttg
ctctcctgtg atatccttaa tgatggtcta tccatcacaa gtgccattgt aactcccata
ggccctg--- ctcatgagta cattatcgtt ggaggatatc tgtcagattc tcagaagcga
atgcagtgca cctatgttgc actggatgat gatggtatac acatggagct ccgagatcca
cctgagtgga actctgacat cagccaaagc cgcacctggt ttggtggaag cctgggaatg
ggcagcgcac tgctggctct accctcaggt acaaatccag caccaccaga tggccattac
ttytaccaaa taacctttca gcagcaggta aa-------- -tgaagagga accagcccag
-acatgcagt c--aagaatc cnnnnnnnnn nnnnnnnnnn nnnnnnnnnn nnnnnnnnnn
nnnnnnnnnn nnnnnnnnnn nnnnnnnnnn nnnnnnnnnn nnnnnnnnnn
>Loricariidae_Hisonotus_laevior_3_1
nnnnnnnnnn nnnnnnnnnn nnnnnnnnnn nnnnnnnnnn nnnnnnnnnn nnnnagtctt
tatatacttt cggttgacag tcgtggatgc aatcgaaagg tcaccctgag atgccaggag
aaagagttgg ttggtgagcc tccagggccc cgttatggtc acaccattag tgtagtccac
agcagaggga aaactgccta tgttattttt ggtggcagat cctacatacc acctgctgag
aggacctcag agaactggaa cactgtggtg gactgtctgc ctcaggtata cctcattgat
caggagtttg gctgctgttc agcacacttt ctccctgagc tcacggatgg ccagtcattc
cacctggcac tggcacgaga gaattgtgta tacttccttg gaggccacat tgcatcaact
gactgccgac cacctcgtct attccggcta catgtagagc ttctcttagg cagcccgttg
ctctcctgtg atatccttaa tgatggtcta tccatcacaa gtgccattgt aactcccata
ggccctg--- ctcatgagta cattatcgtt ggaggatatc tgtcagattc tcagaagcga
atgcagtgca cctatgttgc actggatgat gatggtatac acatggagct ccgagatcca
cctgagtgga actctgacat cagccaaagc cgcacctggt ttggtggaag cctgggaatg
ggcagcgcac tgctggctct accctcaggt acaaatccag caccaccaga tggccattac
ttytaccaaa taacctttca gcagcaggta aa-------- -tgaagagga accagcccag
-acatgcagt c--aagaatc cnnnnnnnnn nnnnnnnnnn nnnnnnnnnn nnnnnnnnnn
nnnnnnnnnn nnnnnnnnnn nnnnnnnnnn nnnnnnnnnn nnnnnnnnnn
>Loricariidae_Hisonotus_nigricauda_1_1
nnnnnnnnnn nnnnnnnnnn nnnnnnnnnn nnnnnnnnnn nnnnnnnnnn nnnaagtctt
tatatacttt cggttgacag tcgtggatgc aatcgaaagg tcaccctgag atgccaggag
aaagagttgg ttggtgagcc tccagggccc cgttatggtc acaccattag tgtagtccac
agcagaggga aaactgccta tgttattttt ggtggcagat cctacatacc acctgctgag
aggacctcag agaactggaa cactgtggtg gactgtctgc ctcaggtata cctcattgat
caggagtttg gctgctgttc agcacacttt ctccctgagc tcacggatgg ccagtcattc
cacctggcac tggcacgaga gaattgtgta tacttccttg gaggccacat tgcatcaact
gactgccgac cacctcgtct attccggcta catgtagagc ttctcttagg cagcccgttg
ctctcctgtg atatccttaa tgatggtcta tccatcacaa gtgccattgt aactcccata
ggccctg--- ctcatgagta cattatcgtt ggaggatatc tgtcagattc tcagaagcga
atgcagtgca cctatgttgc actggatgat gatggtatac acatggagcc ccgagatcca
cctgagtgga actctgagat cagccaaagc cgcacctggt ttggtggaag catgggaatg
ggcagcgcac tgctggctct accctcaggt acaaatccag caccaccaga tggctattac
ttctaccaaa taacctttca gcagcaggta ma-------- -tgaagagga accagcccnn
nnnnnnnnnn nnnnnnnnnn nnnnnnnnnn nnnnnnnnnn nnnnnnnnnn nnnnnnnnnn
nnnnnnnnnn nnnnnnnnnn nnnnnnnnnn nnnnnnnnnn nnnnnnnnnn
>Loricariidae_Hisonotus_nigricauda_2_1
nnnnnnnnnn nnnnnnnnnn nnnnnnnnnn nnnnnnnnnn nnnnnnnnnn nnnaagtctt
tatatacttt cggttgacag tcgtggatgc aatcgaaagg tcaccctgag atgccaggag
aaagagttgg ttggtgagcc tccagggccc cgttatggtc acaccattag tgtagtccac
agcagaggga aaactgccta tgttattttt ggtggcagat cctacatacc acctgctgag
aggacctcag agaactggaa cactgtggtg gactgtctgc ctcaggtata cctcattgat
caggagtttg gctgctgttc agcacacttt ctccctgagc tcacggatgg ccagtcattc
cacctggcac tggcacgaga gaattgtgta tacttccttg gaggccacat tgcatcaact
gactgccgac cacctcgtct attccggcta catgtagagc ttctcttagg cagcccgttg
ctctcctgtg atatccttaa tgatggtcta tccatcacaa gtgccattgt aactcccata
ggccctg--- ctcatgagta cattatcgtt ggaggatatc tgtcagattc tcagaagcga
atgcagtgca cctatgttgc actggatgat gatggtatac acatggagcc ccgagatcca
cctgagtgga actctgagat cagccaaagc cgcacctggt ttggtggaag catgggaatg
ggcagcgcac tgctggctct accctcaggt acaaatccag caccaccaga tggctattac
ttctaccaaa taacctttca gcagcaggta ma-------- -tgaagagga accagcccnn
nnnnnnnnnn nnnnnnnnnn nnnnnnnnnn nnnnnnnnnn nnnnnnnnnn nnnnnnnnnn
nnnnnnnnnn nnnnnnnnnn nnnnnnnnnn nnnnnnnnnn nnnnnnnnnn
>Loricariidae_Hisonotus_nigricauda_3_1
nnnnnnnnnn nnnnnnnnnn nnnnnnnnnn nnnnnnnnnn nnnnnnnnnn nnnaagtctt
tatatacttt cggttgacag tcgtggatgc aatcgaaagg tcaccctgag atgccaggag
aaagagttgg ttggtgagcc tccagggccc cgttatggtc acaccattag tgtagtccac
agcagaggga aaactgccta tgttattttt ggtggcagat cctacatacc acctgctgag
aggacctcag agaactggaa cactgtggtg gactgtctgc ctcaggtata cctcattgat
caggagtttg gctgctgttc agcacacttt ctccctgagc tcacggatgg ccagtcattc
cacctggcac tggcacgaga gaattgtgta tacttccttg gaggccacat tgcatcaact
gactgccgac cacctcgtct attccggcta catgtagagc ttctcttagg cagcccgttg
ctctcctgtg atatccttaa tgatggtcta tccatcacaa gtgccattgt aactcccata
ggccctg--- ctcatgagta cattatcgtt ggaggatatc tgtcagattc tcagaagcga
atgcagtgca cctatgttgc actggatgat gatggtatac acatggagcc ccgagatcca
cctgagtgga actctgagat cagccaaagc cgcacctggt ttggtggaag catgggaatg
ggcagcgcac tgctggctct accctcaggt acaaatccag caccaccaga tggctattac
ttctaccaaa taacctttca gcagcaggta ma-------- -tgaagagga accagcccnn
nnnnnnnnnn nnnnnnnnnn nnnnnnnnnn nnnnnnnnnn nnnnnnnnnn nnnnnnnnnn
nnnnnnnnnn nnnnnnnnnn nnnnnnnnnn nnnnnnnnnn nnnnnnnnnn
>Loricariidae_Hisonotus_ringueleti_1_1
nnnnnnnnnn nnnnnnnnnn nnnnnnnnnn nnnnnnnnnn nnnnnnnnnn nncaagtctt
tatatacttt cggttgacag tcgtggatgc aatcgaaagg tcaccctgag atgccaggag
aaagagttgg ttggtgagcc tccagggccc cgttatggtc acaccattag tgtagtccac
agcagaggga aaactgccta tgttattttt ggtggcagat cctacatacc acctgctgag
aggacctcag agaactggaa cactgtggtg gactgtctgc ctcaggtata cctcattgat
caggagtttg gctgctgttc agcacacttt ctccctgagc tcacggatgg ccagtcattc
cacctggcac tggcacgaga gaattgtgta tacttccttg gaggccacat tgcatcaact
gactgccgac cacctcgtct attccggcta catgtagagc ttctcttagg cagcccgttg
ctctcctgtg atatccttaa tgatggtcta tccatcacaa gtgccattgt aactcccata
ggccctg--- ctcatgagta cattatcgtt ggaggatatc tgtcagattc tcagaagcga
atgcagtgca cctatgttgc actggatgat gatggtatac acatggagct ccgagatcca
cctgagtgga actctgagat cagccaaagc cgcacctggt ttggtggaag cctgggaatg
ggcagtgcac tgctggctct accctcaggt acaaatccag caccaccaga nggccattac
ttctaccaaa taacctttcn nnnnnnnnnn nn-------- -ngaagagga accagcccnn
nnnnnnnnnn nnnnnnnnnn nnnnnnnnnn nnnnnnnnnn nnnnnnnnnn nnnnnnnnnn
nnnnnnnnnn nnnnnnnnnn nnnnnnnnnn nnnnnnnnnn nnnnnnnnnn
>Loricariidae_Hisonotus_ringueleti_2_1
nnnnnnnnnn nnnnnnnnnn nnnnnnnnnn nnnnnnnnnn nnnnnnnnnn nncaagtctt
tatatacttt cggttgacag tcgtggatgc aatcgaaagg tcaccctgag atgccaggag
aaagagttgg ttggtgagcc tccagggccc cgttatggtc acaccattag tgtagtccac
agcagaggga aaactgccta tgttattttt ggtggcagat cctacatacc acctgctgag
aggacctcag agaactggaa cactgtggtg gactgtctgc ctcaggtata cctcattgat
caggagtttg gctgctgttc agcacacttt ctccctgagc tcacggatgg ccagtcattc
cacctggcac tggcacgaga gaattgtgta tacttccttg gaggccacat tgcatcaact
gactgccgac cacctcgtct attccggcta catgtagagc ttctcttagg cagcccgttg
ctctcctgtg atatccttaa tgatggtcta tccatcacaa gtgccattgt aactcccata
ggccctg--- ctcatgagta cattatcgtt ggaggatatc tgtcagattc tcagaagcga
atgcagtgca cctatgttgc actggatgat gatggtatac acatggagct ccgagatcca
cctgagtgga actctgagat cagccaaagc cgcacctggt ttggtggaag cctgggaatg
ggcagtgcac tgctggctct accctcaggt acaaatccag caccaccaga nggccattac
ttctaccaaa taacctttcn nnnnnnnnnn nn-------- -ngaagagga accagcccnn
nnnnnnnnnn nnnnnnnnnn nnnnnnnnnn nnnnnnnnnn nnnnnnnnnn nnnnnnnnnn
nnnnnnnnnn nnnnnnnnnn nnnnnnnnnn nnnnnnnnnn nnnnnnnnnn
>Loricariidae_Hypostomus_boulengeri_1_1
nnnnnnnnnn nnnnnnnnnn nnnnnnnnnn nnnnnnnnnn nnnnnnnnnn ngcaagcctt
tatatactta cggttgacag tcgtggatgc aatcgaaaag taaccctgag atgccaggag
aaagagttgg taggtgagcc tccagggccc cgttatggtc acaccattag tgtagtccac
aacagaggga aaactgccta tgttcttttt ggtggcagat cctacatacc acctgcagag
agaacctctg agaattggaa cagtgtggtg gactgtttgc ctcaggtata cctcattgat
caagagtttg gctgttgttc agcacacttt cttcctgagc tcacggatgg ccaatcattc
cacctggcac tggcacgaga gaattgtgtc tacttccttg gaggccacat tgcatcaact
gactgccgac cgcctcgtct attccgacta cgcgtagagc ttctcttagg cagtccattg
ctctcctgtg atatctttaa tgatggtcta gccatcacaa gtgccattgt aactccctta
ggttctg--- ctcatgagta cattatcatt ggtggatatc agtcagattc ccagaagcga
atgcagtgca cctacgttgc actggatgat gatggtatac acatggagcc ccgagacgca
cctgagtgga acactgaaat cagtcaaagt cgcacctggt ttggtggaag cctggaaaag
ggcagcacac tgctggctgt accctcaggg acaaatccag cacctcccga tgcctattac
ttctataaag taacctttca gcttgaggga aa-------- -tgaagagga accagcccag
-acatnnnnn nnnnnnnnnn nnnnnnnnnn nnnnnnnnnn nnnnnnnnnn nnnnnnnnnn
nnnnnnnnnn nnnnnnnnnn nnnnnnnnnn nnnnnnnnnn nnnnnnnnnn
>Loricariidae_Hypostomus_commersoni_1_1
cctgaatgtt accttataca tggaggccga acacccaaca atgaattgtc tgcaagcctt
tatatactta cggttgacag tcgtggatgc aatcgaaaag taaccctgag atgccaggag
aaagagttgg taggtgagcc tccagggccc cgttatggtc acaccattag tgtagtccac
aacagaggga aaacagccta tgttcttttt ggtggcagat cctacatacc acctgcagag
agaacctctg agaattggaa cagtgtggtg gactgtttgc ctcaggtata cctcattgat
caagagtttg gctgttgttc agcacacttt cttcctgagc tcacggatgg ccagtcattc
cacctggcac tggcacgaga gaattgtgtc tacttccttg gaggccacat tgcatcaact
gactgccgac cgcctcgtct attccgacta cgcgtagagc ttctcttagg cagtccattg
ctctcctgtg atatctttaa tgatggtcta gccatcacaa gtgccattgt aactccctta
ggctctg--- ctcatgagta cattatcatt ggtggatatc agtcagattc ccagaagcga
atgcagtgca cctacgttgc actggatgat gatggtatac acatggagcc ccgagacgca
cctgagtgga acactgaaat cagtcaaagt cgcacctggt ttggtggaag cctggaaaag
ggcagcacac tgctggctgt accctcaggg acaaatccag cacctccaga tgcctattac
ttctataaag taacctttca gcttgaggga aa-------- -tgaagagga accagcccag
-acatgcagt c--aagaatc cactgaattt gaggattcag ctcccttaga ggattcagaa
gagctatact ttggacgtga accacatga- --aatggagt aca---gcag
>Loricariidae_Hypostomus_macushi_1_1
nnnnnnnnnn nnnnnnnnnn nnnnnnnnnn nnnnccaaca atgaattgtc tgcaagcctt
tacatactta ctgttgacag tcgtggatgc aatcgaaaag taaccctgag atgccaggag
aaagagttgg taggtcagcc tccagggccc cgttatggtc acaccattag tgtagtccac
aacagaggga aaactgccta tgttcttttt ggtggcagat cctacatacc gcctgcagag
agaacctctg agaattggaa cagtgtggtg gactgtttgc ctcaggtata cctcattgat
caagagtttg gctgttgttc agcacatttt cttcctgagc tcacagatgg ccagtcattc
cacctggcac tggcacgaga gaattgtgtc tacttccttg gaggccacat tgcatcaact
gactgccgac cgcctcgtct attccgacta cgcgtagagc ttctcttagg cagtccattg
ctctcctgtg atatctttaa tgatggtcta gccatcacaa gtgctattgt aactccctta
ggctctg--- ctcatgagta cattatcatt ggtggatatc agtcagattc ccagaagcaa
atgcagtgca cctacgttgc actggatgat gatggtatac acatggagcc ccgagatgca
cctgagtgga acactgaaat cagtcaaagc cgcacctggt ttgggggaag cctggaaaag
ggcagcacac tgctggctgt accctcaggg acaaatccag cacctccaga tgcctattac
ttctataaag taacctttca gcttgaggga aa-------- -tgaagagga accagcccag
-acatgcagt c--aagaatc cactgaattt gaggattcag ctcccttaga ggattcagaa
gagctatact ttggacgtga accacatga- --annnnnnn nnnnnnnnnn
>Loricariidae_Hypostomus_pyrineusi_1_1
nnnnnnnnnn nnnnnnnnnn nnnnnnnnnn nnnnccaaca atgaattgtc tgcaagcctt
tacatactta cggttgacag tcgtggatgc aatcgaaaag taaccctgag atgccaggag
aaagagttgg taggtgagcc tccagggccc cgttatggtc acaccattag tgtagtccac
aacagaggga aaactgccta tgttcttttt ggtggcagat cctacatacc gcctgcagag
agaacctctg agaattggaa cagtgtggtg gactgtttgc ctcaggtata cctcattgat
caagagtttg gctgttgttc agcacatttt cttcctgagc tcacagatgg ccagtcattc
cacctggcac tggcacgaga gaattgtgtc tacttccttg gaggccacat tgcatcaact
gactgccgac cgcctcgtct attccgacta cgcgtagagc ttctcttagg cagtccattg
ctctcctgtg atatctttaa tgatggtcta gccatcacaa gtgccattgt aactccctta
ggctctg--- ctcatgagta cattatcatt ggtggatatc agtcagattc ccagaagcaa
atgcagtgca cctacgttgc actggatgat gatggtatac acatggagcc ccgagatgca
cctgagtgga acactgaaat cagtcaaagc cgcacctggt ttgggggaag cctggaaaag
ggcagcacac tgctggctgt accctcaggg acaaatccag cacctccaga tgcctattac
ttctataaag taacctttca gcttgaggga aa-------- -tgaagagga accagcccag
-acatgcagt c--aagaatc cactgaattt gaggattcag ctcccttaga ggattcagaa
gagctatact ttggacgtga accacatga- --annnnnnn nnnnnnnnnn
>Loricariidae_Hypostomus_pyrineusi_2_1
nnnnnnnnnn nnnnnnnnnn nnnnnnnnnn nnnnccaaca atgaattgtc tgcaagcctt
tacatactta cggttgacag tcgtggatgc aatcgaaaag taaccctgag atgccaggag
aaagagttgg taggtgagcc tccagggccc cgttatggtc acaccattag tgtagtccac
aacagaggga aaactgccta tgttcttttt ggtggcagat cctacatacc gcctgcagag
agaacctctg agaattggaa cagtgtggtg gactgtttgc ctcaggtata cctcattgat
caagagtttg gctgttgttc agcacatttt cttcctgagc tcacagatgg ccagtcattc
cacctggcac tggcacgaga gaattgtgtc tacttccttg gaggccacat tgcatcaact
gactgccgac cgcctcgtct attccgacta cgcgtagagc ttctcttagg cagtccattg
ctctcctgtg atatctttaa tgatggtcta gccatcacaa gtgccattgt aactccctta
ggctctg--- ctcatgagta cattatcatt ggtggatatc agtcagattc ccagaagcaa
atgcagtgca cctacgttgc actggatgat gatggtatac acatggagcc ccgagatgca
cctgagtgga acactgaaat cagtcaaagc cgcacctggt ttgggggaag cctggaaaag
ggcagcacac tgctggctgt accctcaggg acaaatccag cacctccaga tgcctattac
ttctataaag taacctttca gcttgaggga aa-------- -tgaagagga accagcccag
-acatgcagt c--aagaatc cactgaattt gaggattcag ctcccttaga ggattcagaa
gagctatact ttggacgtga accacatga- --annnnnnn nnnnnnnnnn
>Loricariidae_Hypostomus_taphorni_1_1
nnnnnnnnnn nnnnnnnnnn nnnnnnnnnn nnnnccaaca atgaattgtc tgcaagcctt
tacatactta ctgttgacag tcgtggatgc aatcgaaaag taaccctgag atgccaggag
aaagagttgg taggtgagcc tccagggccc cgttatggtc acaccattag tgtagtccac
aacagaggga aaactgccta tgttcttttt ggtggcagat cctacatacc gcctgcagag
agaacctctg agaattggaa cagtgtggtg gactgtttgc ctcaggtata cctcattgat
caagagtttg gctgttgttc agcacatttt cttcctgagc tcacggatgg ccagtcattc
cacctggcac tggcacgaga gaaytgtgtc tacttccttg gaggccacat tgcatcaact
gactgccgac cgcctcgtct attccgacta cgcgtagagc ttctcttagg cagtccattg
ctctcctgtg atatctttaa tgatggtcta gccatcacaa gtgccattgt aactccctta
ggctctg--- ctcatgagta cattatcatt ggtggatatc agtcagattc ccagaagcaa
atgcagtgca cctacgttgc actggatgat gatggtatac acatggagcc ccgagatgca
cctgagtgga acactgaaat cagtcaaagc cgcacctggt ttggtggaag cctggaaaag
ggcagcacac tgctggctgt accctcaggg acaaatccag cacctccaga tgcctattac
ttctataaag taacctttca gcttgaggga aa-------- -tgaagagga accagcccag
-acatgcagt c--aagaatc cactgaattt gaggattcag ctcccttaga ggattcagaa
gagctatact ttggacgtga accacatga- --annnnnnn nnnnnnnnnn
>Loricariidae_Hypostomus_taphorni_2_1
nnnnnnnnnn nnnnnnnnnn nnnnnnnnnn nnnnccaaca atgaattgtc tgcaagcctt
tacatactta ctgttgacag tcgtggatgc aatcgaaaag taaccctgag atgccaggag
aaagagttgg taggtgagcc tccagggccc cgttatggtc acaccattag tgtagtccac
aacagaggga aaactgccta tgttcttttt ggtggcagat cctacatacc gcctgcagag
agaacctctg agaattggaa cagtgtggtg gactgtttgc ctcaggtata cctcattgat
caagagtttg gctgttgttc agcacatttt cttcctgagc tcacggatgg ccagtcattc
cacctggcac tggcacgaga gaaytgtgtc tacttccttg gaggccacat tgcatcaact
gactgccgac cgcctcgtct attccgacta cgcgtagagc ttctcttagg cagtccattg
ctctcctgtg atatctttaa tgatggtcta gccatcacaa gtgccattgt aactccctta
ggctctg--- ctcatgagta cattatcatt ggtggatatc agtcagattc ccagaagcaa
atgcagtgca cctacgttgc actggatgat gatggtatac acatggagcc ccgagatgca
cctgagtgga acactgaaat cagtcaaagc cgcacctggt ttggtggaag cctggaaaag
ggcagcacac tgctggctgt accctcaggg acaaatccag cacctccaga tgcctattac
ttctataaag taacctttca gcttgaggga aa-------- -tgaagagga accagcccag
-acatgcagt c--aagaatc cactgaattt gaggattcag ctcccttaga ggattcagaa
gagctatact ttggacgtga accacatga- --annnnnnn nnnnnnnnnn
>Loricariidae_Isbrueckerichthys_alipionis_3_1
cctgaacgtt acctaataca tggaggccgt acacccaaca atgaattgtc tgcaagcctt
tatatacttt cagttgacag tcgtggatgc aatcgaaagg tcaccctgag atgccaggag
aaagagttgg ttggtgagcc tccagggccc cgttatggtc acaccattag tgcagtccac
agcagaggga aaactgccta tgttattttt ggtggcagat cctacatacc acctgctgag
aggacctcag agaattggaa cagtgtggtg gattgtctgc ctcaggtata cctcattgat
caagagtttg gctgctgttc agcacacttt cttcctgagc tcacggatgg ccagtcattc
cacctggcac tggcacgaga gaattgtgta tacttccttg gaggccacat tgcatcaact
gactgccgac cacctcgtct attccggcta cacgtagagc ttttcttagg cagtccgttg
ctctcctgtg atatccttaa tgacggtcta tccatcacaa gtgccattgt aactcccata
ggctctg--- ctcatgagta cattatcgtt ggaggatatc tgtcagattc tcagaagcga
atgcagtgca cctatgttgc actggatgat gacggtatac acatggagcc ccgagatcca
cctgagtgga actctgagat cagccaaagt cgcacctggt ttggtggaag cctggagatg
ggcagtgcac tactggctgt accctcaggg acaaatccag caccatcaga tggctattac
ttctaccaaa taacctttca gcagcaggga aa-------- -tgaagagga accagcccag
-acgtgcagt c--aagaatc tactgaattt gaggattctg ctcccctaga ggattcagaa
gagctgtact ttggacgtga accacatga- --aatggagt aca---gcag
>Loricariidae_Isbrueckerichthys_duseni_3_1
cctgaatgtt acctaataca tggaggccgt acacccaaca atgaattgtc tgcaagcctt
tatatacttt cagttgacag tcgtggatgc aatcgaaagg tcaccctgag atgccaggag
aaagagttgg ttggtgagcc tccagggccc cgttatggtc acaccattag tgtagtccac
agcagaggga aaactgccta tgttattttt ggtggcagat cctacatacc acctgctgag
aggacctcag agaattggaa cagtgtggtg gattgtctgc ctcaggtata cctcattgat
caagagtttg gctgctgttc agcacacttt cttcctgagc tcacggatgg ccagtcattc
cacctggcac tggcacgaga gaattgtgta tacttccttg gaggccacat tgcatcaact
gactgccgac cacctcgtct attccggcta cacgtagagc ttttcttagg cagtccgttg
ctctcctgtg atatccttaa tgacggtcta tccatcacaa gtgccattgt aactcccata
ggctctg--- ctcatgagta cattatcgtt ggaggatatc tgtcagattc tcagaagcga
atgcagtgca cctatgttgc actggatgat gacggtatac acatggagcc ccgagatcca
cctgagtgga actctgagat cagccaaagt cgcacctggt ttggtggaag cctggagatg
ggcagtgcac tactggctgt accctcaggg acaaatccag caccatcaga tggctattac
ttctaccaaa taacctttca gcagcaggga aa-------- -tgaagagga accagcccag
-acgtgcagt c--aagaatc tactgaattt gaggattctg ctcccctaga ggattcagaa
gagctgtact ttggacgtga accacatga- --aatggagt aca---gcag
>Loricariidae_Isbrueckerichthys_epakmos_2_1
cctgaatgtt acctaataca tggaggccgt acacccaaca atgaattgtc tgcaagcctt
tatatacttt cagttgacag tcgtggatgc aatcgaaagg tcaccctgag atgccaggag
aaagagttgg ttggtgagcc tccagggccc cgttatggtc acaccattag tgtagtccac
agcagaggga aaactgccta tgttattttt ggtggcagat cctacatacc acctgctgag
aggacctcag agaattggaa cagtgtggtg gattgtctgc ctcaggtata cctcattgat
caagagtttg gctgctgttc agcacacttt cttcctgagc tcacggatgg ccagtcattc
cacctggcac tggcacgaga gaattgtgta tacttccttg gaggccacat tgcatcaact
gactgccgac cacctcgtct attccggcta cacgtagagc ttttcttagg cagtccgttg
ctctcctgtg atatccttaa tgacggtcta tccatcacaa gtgccattgt aactcccata
ggctctg--- ctcatgagta cattatcgtt ggaggatatc tgtcagattc tcagaagcga
atgcagtgca cctatgttgc actggatgat gacggtatac acatggagcc ccgagatcca
cctgagtgga actctgagat cagccaaagt cgcacctggt ttggtggaag cctggagatg
ggcagtgcac tactggctgt accctcaggg acaaatccag caccatcaga tggctattac
ttctaccaaa taacctttca gcagcaggga aa-------- -tgaagagga accagcccag
-acgtgcagt c--aagaatc tactgaattt gaggattctg ctcccctaga ggattcagaa
gagctgtact ttggacgtga accacatga- --aatggagt aca---gcag
>Loricariidae_Isbrueckerichthys_epakmos_3_1
cctgaatgtt acctaataca tggaggccgt acacccaaca atgaattgtc tgcaagcctt
tatatacttt cagttgacag tcgtggatgc aatcgaaagg tcaccctgag atgccaggag
aaagagttgg ttggtgagcc tccagggccc cgttatggtc acaccattag tgtagtccac
agcagaggga aaactgccta tgttattttt ggtggcagat cctacatacc acctgctgag
aggacctcag agaattggaa cagtgtggtg gattgtctgc ctcaggtata cctcattgat
caagagtttg gctgctgttc agcacacttt cttcctgagc tcacggatgg ccagtcattc
cacctggcac tggcacgaga gaattgtgta tacttccttg gaggccacat tgcatcaact
gactgccgac cacctcgtct attccggcta cacgtagagc ttttcttagg cagtccgttg
ctctcctgtg atatccttaa tgacggtcta tccatcacaa gtgccattgt aactcccata
ggctctg--- ctcatgagta cattatcgtt ggaggatatc tgtcagattc tcagaagcga
atgcagtgca cctatgttgc actggatgat gacggtatac acatggagcc ccgagatcca
cctgagtgga actctgagat cagccaaagt cgcacctggt ttggtggaag cctggagatg
ggcagtgcac tactggctgt accctcaggg acaaatccag caccatcaga tggctattac
ttctaccaaa taacctttca gcagcaggga aa-------- -tgaagagga accagcccag
-acgtgcagt c--aagaatc tactgaattt gaggattctg ctcccctaga ggattcagaa
gagctgtact ttggacgtga accacatga- --aatggagt aca---gcag
>Loricariidae_Isorineloricaria_spinosissima_1_1
nnnnnnnnnn nnnnnnnnnn nnnnnnnnnn nnnnnnnaca atgaattgtc tgcaagcctt
tatatactta cagttgacag ccgtggatgc aatcgaaaag taaccctgag atgccaggag
aaagagttgg taggtgagcc tccagggccc cgttatggtc acaccattag tgtagtccac
agcagaggga aaactgccta tgttcttttt ggtggcagat cctacatacc tcctgctgag
agaacctctg agaattggaa cagtgtggta gactgtttgc ctcaggtata cctcattgat
caagagtttg gctgttgttc agcacacttt cttcctgagc tcatggatgg ccagtcattc
cacctggcac tggcacgaga gaattgtgtc tacttccttg gaggccacat tgcatcaact
gactgccgac cgcctcgtct attccggcta cgcgtagagc ttcttttagg cagtccattg
ctctcctgtg atatctttaa tgatggtcta gccatcacaa gtgccattgt aactccctta
ggctctg--- ctcatgagta cattattatt ggtggatatc agtcagattc ccagaagcga
atgcagtgca cctacgttgc actggatgat gatggtatac acatggaacc ccgagatgca
cctgagtgga acactgaaat cagtcaaagt cgcacctggt ttggtggaag cctggaaaag
ggcagcacac tgttggctgt accctcaggg acaaatccag cacctccaga tggctattac
ttctataaag taacctttca gcatgaggga aa-------- -tgaagagga accagcccag
-acatgcagt c--aagaatc tactgaattt gaggattcag ctcccttaga ggattcagaa
gagctatact ttggacgtga accacatga- --annnnnnn nnnnnnnnnn
>Loricariidae_Kronichthys_subteres_1_1
nnnnnnnnnn nnnnnnnnnn nnnnnnnnnn nnnnnnnnnn nnnnnnnnnn ngcaagcctt
tatatacttt cggttgacag tcgtggatgc aatcgaaagg tcaccctgag atgccaggag
aaagagttgg ttggtgaacc tccagggccc cgttatggtc acaccattag tgtagtccac
agcagaggga aaactgccta tgttattttt ggtggcagat cctacatacc acctgctgag
aggacctcag agaattggaa cagtgtggtg gattgtctgc ctcaggtata cctcattgat
caagagtttg gctgctgttc agcacacttt cttcctgagc tcacggatgg ccagtcattc
cacctggcac tggcacgaga gaattgtgta tacttccttg gaggccacat tgcatcaact
gactgccgac cacctcgtct atttcggcta cacgtagagc ttttcttagg cagtccgttg
ctctcttgtg atatccttaa tgatggtcta tccatcacaa gtgccattgt aactcccata
ggctctg--- ctcatgagta cattatcgtt ggaggatatc tgtcagattc tcagaagcga
atgcagtgca cctatgtttc actggatgat gacggtatac acatggagcc ccgagatcca
cctgagtgga actctgagat cagccaaagt cgcacctggt ttggtggagg cctggagatg
ggcagcgcac tattggctgt accctcaggg acaaatccag caccatcaga tggctattac
ttctaccaaa taacctttca gcagcaggaa aa-------- -tgaagagga accagcccag
-acnnnnnnn nnnnnnnnnn nnnnnnnnnn nnnnnnnnnn nnnnnnnnnn nnnnnnnnnn
nnnnnnnnnn nnnnnnnnnn nnnnnnnnnn nnnnnnnnnn nnnnnnnnnn
>Loricariidae_Kronichthys_subteres_2_1
nnnnnnnnnn nnnnnnnnnn nnnnnnnnnn nnnnnnnnnn nnnnnnnnnn ngcaagcctt
tatatacttt cggttgacag tcgtggatgc aatcgaaagg tcaccctgag atgccaggag
aaagagttgg ttggtgaacc tccagggccc cgttatggtc acaccattag tgtagtccac
agcagaggga aaactgccta tgttattttt ggtggcagat cctacatacc acctgctgag
aggacctcag agaattggaa cagtgtggtg gattgtctgc ctcaggtata cctcattgat
caagagtttg gctgctgttc agcacacttt cttcctgagc tcacggatgg ccagtcattc
cacctggcac tggcacgaga gaattgtgta tacttccttg gaggccacat tgcatcaact
gactgccgac cacctcgtct atttcggcta cacgtagagc ttttcttagg cagtccgttg
ctctcttgtg atatccttaa tgatggtcta tccatcacaa gtgccattgt aactcccata
ggctctg--- ctcatgagta cattatcgtt ggaggatatc tgtcagattc tcagaagcga
atgcagtgca cctatgtttc actggatgat gacggtatac acatggagcc ccgagatcca
cctgagtgga actctgagat cagccaaagt cgcacctggt ttggtggagg cctggagatg
ggcagcgcac tattggctgt accctcaggg acaaatccag caccatcaga tggctattac
ttctaccaaa taacctttca gcagcaggaa aa-------- -tgaagagga accagcccag
-acnnnnnnn nnnnnnnnnn nnnnnnnnnn nnnnnnnnnn nnnnnnnnnn nnnnnnnnnn
nnnnnnnnnn nnnnnnnnnn nnnnnnnnnn nnnnnnnnnn nnnnnnnnnn
>Loricariidae_Lasiancistrus_tentaculatus_1_1
nnnnnnnnnn nnnnnnnnnn nnnnnnnnnn ncacccaaca atgaattgtc tgcaagcctt
tatgtactta cggttgacag tcgtggatgc aatcgaaaaa tcaccctgag atgccaggag
aaagagttgg taggtgagcc tccagggccc cgttatggtc acaccattag tgtagtccac
agcagaggga aaactgccta tgttcttttt ggtgggagat cctacatacc gcttgctgag
agaacctcag agaattggaa cagtgtggtg gactgtcttc ctcaggttta cctcattgat
caagagtttg gctgctgttc agcacacttt cttcctgagc tcacggatgg ccagtcattc
cacctggcac tggcacgaga gaattgtgtc tacttccttg gaggccatat tgcatcaact
gactgccgac cccctcgtct attccgacta cgcgtagagc ttctcttagg cagtccgttg
ctctcttgtg atatcttgaa tgatggtcta tccatcacaa gtgccattgt aactcccata
ggctctg--- ctcatgagta cattatcatt ggtggctatc agtcagattc ccagaagcga
atgcagtgta cctacgttgc actggatgat gatggtatac acatggagcc ccgagatgca
cctgagtgga acactgaaat cagccaaagc cgtacctggt ttggtggaag cctggaaaag
ggcagcacac tgctggctgt accctcaggg acaaatccag caccaccaga tagctattac
ttctaccaag taacctttca gcaggaggga aa-------- -tgaagagga tccaacccag
-acatgcagt c--aagaatc cactgaattt gaggattcag ctcccttaga ggattcagaa
gagctatact ttggacgtga accaaatga- --annnnnnn nnnnnnnnnn
>Loricariidae_Lasiancistrus_tentaculatus_2_1
nnnnnnnnnn nnnnnnnnnn nnnnnnnnnn ncacccaaca atgaattgtc tgcaagcctt
tatgtactta cggttgacag tcgtggatgc aatcgaaaaa tcaccctgag atgccaggag
aaagagttgg taggtgagcc tccagggccc cgttatggtc acaccattag tgtagtccac
agcagaggga aaactgccta tgttcttttt ggtgggagat cctacatacc gcttgctgag
agaacctcag agaattggaa cagtgtggtg gactgtcttc ctcaggttta cctcattgat
caagagtttg gctgctgttc agcacacttt cttcctgagc tcacggatgg ccagtcattc
cacctggcac tggcacgaga gaattgtgtc tacttccttg gaggccatat tgcatcaact
gactgccgac cccctcgtct attccgacta cgcgtagagc ttctcttagg cagtccgttg
ctctcttgtg atatcttgaa tgatggtcta tccatcacaa gtgccattgt aactcccata
ggctctg--- ctcatgagta cattatcatt ggtggctatc agtcagattc ccagaagcga
atgcagtgta cctacgttgc actggatgat gatggtatac acatggagcc ccgagatgca
cctgagtgga acactgaaat cagccaaagc cgtacctggt ttggtggaag cctggaaaag
ggcagcacac tgctggctgt accctcaggg acaaatccag caccaccaga tagctattac
ttctaccaag taacctttca gcaggaggga aa-------- -tgaagagga tccaacccag
-acatgcagt c--aagaatc cactgaattt gaggattcag ctcccttaga ggattcagaa
gagctatact ttggacgtga accaaatga- --annnnnnn nnnnnnnnnn
>Loricariidae_Leporacanthicus_heterodon_1_1
nnnnnnnnnn nnnnnnnnnn nnnnnnnnnn nnnnnnnaca atgaattgtc tgcaagcctt
tatatactta cggttgacag tcgtggatgc aatcgaaaag taaccctgag atgccaggag
aaagagttgg taggtgagcc tccagggccc cgttatggtc acaccattag tgtagtccac
agcagaggga aaactgccta tgttcttttt ggtggcagaa cctacatacc gcctgctgag
agaacctctg agaattggaa cagtgtggtg gactgtctgc ctcaggtata tctcattgat
caagagtttg gctgttgttc agcacacttt cttcctgaac tcacagatgg ccagtcattc
cacctggcac tggcacgaga gaattgtgtc tacttccttg gaggccacat tgcatcaact
gactgccgac cgcctcgtct attccgacta cgcgtagagc ttctcttagg cagtccgttg
ctctcctgtg atatctttaa tgatggtcta gccatcacaa gtgccattgt aactccctta
gtctctg--- ctcatgagta tattatcgtt ggtggatatc agtcagattc ccagaagcga
atgcagtgca cctacgttgc actggatgat gatggtatac acatggagcc ccgagatgca
cctgagtgga acactgaaat cagtcaaagc cgcacctggt ttggtggaag cctggaaaag
ggcagcacac tgctggctgt accctcaggg acaaatccag cacctccaga tggctattac
ttctaccaag taacctttca gcaggaggga aa-------- -tgaagagga accaacccag
-acatgcagt c--aagaatc cactgaattt gaggattcag ctcccttaga ggattcagaa
gagctnnnnn nnnnnnnnnn nnnnnnnnnn nnnnnnnnnn nnnnnnnnnn
>Loricariidae_Leporacanthicus_heterodon_2_1
nnnnnnnnnn nnnnnnnnnn nnnnnnnnnn nnnnnnnaca atgaattgtc tgcaagcctt
tatatactta cggttgacag tcgtggatgc aatcgaaaag taaccctgag atgccaggag
aaagagttgg taggtgagcc tccagggccc cgttatggtc acaccattag tgtagtccac
agcagaggga aaactgccta tgttcttttt ggtggcagaa cctacatacc gcctgctgag
agaacctctg agaattggaa cagtgtggtg gactgtctgc ctcaggtata tctcattgat
caagagtttg gctgttgttc agcacacttt cttcctgaac tcacagatgg ccagtcattc
cacctggcac tggcacgaga gaattgtgtc tacttccttg gaggccacat tgcatcaact
gactgccgac cgcctcgtct attccgacta cgcgtagagc ttctcttagg cagtccgttg
ctctcctgtg atatctttaa tgatggtcta gccatcacaa gtgccattgt aactccctta
gtctctg--- ctcatgagta tattatcgtt ggtggatatc agtcagattc ccagaagcga
atgcagtgca cctacgttgc actggatgat gatggtatac acatggagcc ccgagatgca
cctgagtgga acactgaaat cagtcaaagc cgcacctggt ttggtggaag cctggaaaag
ggcagcacac tgctggctgt accctcaggg acaaatccag cacctccaga tggctattac
ttctaccaag taacctttca gcaggaggga aa-------- -tgaagagga accaacccag
-acatgcagt c--aagaatc cactgaattt gaggattcag ctcccttaga ggattcagaa
gagctnnnnn nnnnnnnnnn nnnnnnnnnn nnnnnnnnnn nnnnnnnnnn
>Loricariidae_Leporacanthicus_triactis_1_1
nnnnnnnnnn nnnnnnnnnn nnnnnnnnnn nnacccaaca atgaattgtc tgcaagcctt
tatatactta cggttgacag tcgtggatgc aatcgaaaag taaccctgag atgccaggag
aaagagttgg taggtgagcc tccagggccc cgttatggtc acaccattag tgtagtccac
agcagaggga aaactgccta tgttcttttt ggtggcagaa cctacatacc gcctgctgag
agaacctctg agaattggaa cagtgtggtg gactgtctgc ctcaggtata tctcattgat
caagagtttg gctgttgttc agcacacttt cttcctgaac tcacagatgg ccagtcattc
cacctggcac tggcacgaga gaattgtgtc tacttccttg gaggccacat tgcatcaact
gactgccgac cgcctcgtct attccgacta cgcgtagagc ttctcttagg cagtccgttg
ctctcctgtg atatctttaa tgatggtcta gccatcacaa gtgccattgt aactccctta
gtctctg--- ctcatgagta cattatcgtt ggtggatatc agtcagattc ccagaagcga
atgcagtgca cctacgttgc actggatgat gatggtatac acatggagcc ccgagatgca
cctgagtgga acactgaaat cagtcaaagc cacacctggt ttggtggaag cctggaaaag
ggcagcacac tgctggctgt accctcaggg acaaatccag cacctccaga tggctattac
ttctaccaag taacctttca gcaggaggga aa-------- -tgaagagga accaacccag
-acatgcagt c--aagaatc cactgaattt gaggattcag ctcccttaga ggattcagaa
gagctatact ttggacgtga accacatga- --annnnnnn nnnnnnnnnn
>Loricariidae_Neoplecostomus_franciscoensis_1_1
cctgaatgtt accttataca tggaggccgt acacccaaca atgaattgtc tacaagcctt
tatatacttt cggttgacag tcgtggatgc aatcgaaagg tcaccctgag atgccaggag
aaagagttgg ttggtgagcc tccagggccc cgttatggtc acaccattag tgtagtccac
agcagaggga aaactgccta tgttattttt ggtggcagat cctacatatc acctgctgag
aggacctcag agaattggaa cagtgtggtg gattgtctgc ctcaggtata cctcattgat
caagagtttg gctgctgttc agcacacttt cttcctgaac tcacggatgg ccagtcattc
cacctggcac tggcacgaga gaattgtgta tacttccttg gaggtcacat tgcatcaact
gactgccggc cacctcgtct attccggcta cacgtagagc ttttcttagg cagtccgttg
ctctcctgtg atatccttaa tgacggtcta tccatcacaa gtgccattgt aactcccata
ggctctg--- ctcatgagta cattatcgta ggaggatatc tgtcagattc tcagaagcga
atgcagtgca cctatgttgc actggatgat gacggtatac acatggagcc ccgagatcca
cctgagtgga actctgagat cagccaaagc cgcacctggt ttggtggaag cctggagatg
ggcagtgcac tgctggctgt accctcaggg acaaatccag caccaccaga tggctattac
ttctaccaaa taacctttca gcagcaggga aa-------- -tgaagagga accagcccag
-acatgcagt c--aagaatc cactgaattt gaggattctg ctcccctaga ggattcagaa
gagctgtact ttggacgtga accacatga- --aatggagt aca---gcag
>Loricariidae_Neoplecostomus_paranensis_1_1
nnnnnnnnnn nnnnnnnnnn nnnnnnnnnn nnnnnnnnnn nnnnnnnnnn nnnnnnnctt
tatatacttt cggttgacag tcgtggatgc aatcgaaagg tcaccctgag atgccaggag
aaagagttgg ttggtgagcc tccagggccc cgttatggtc acaccattag tgtagtccac
agcagaggga aaactgccta tgttattttt ggtggcagat cctacatatc acctgctgag
aggacctcag agaattggaa cagtgtggtg gattgtctgc ctcaggtata cctcattgat
caagagtttg gctgctgttc agcacacttt cttcctgagc tcacggatgg ccagtcattc
cacctggcac tggcacgaga gaattgtgta tacttccttg gaggtcacat tgcatcaact
gactgccggc cacctcgtct attccggcta cacgtagagc ttttcttagg cagtccgttg
ctctcctgtg atatccttaa tgacggtcta tccatcacaa gtgccattgt aactcccata
ggctctg--- ctcatgagta cattatcgta ggaggatatc tgtcagattc tcagaagcga
atgcagtgca cctatgttgc actggatgat gacggtatac acatggagcc ccgagatcca
cctgagtgga actctgagat cagccaaagc cgcacctggt ttggtggaag cctagagatg
ggcagtgcac tgctggctgt accctcaggg acaaatccag caccaccaga tggctattac
ttctaccaaa taacctttca gcagcaggga aa-------- -tgaagagga accagcccaa
-gcannnnnn nnnnnnnnnn nnnnnnnnnn nnnnnnnnnn nnnnnnnnnn nnnnnnnnnn
nnnnnnnnnn nnnnnnnnnn nnnnnnnnnn nnnnnnnnnn nnnnnnnnnn
>Loricariidae_Neoplecostomus_ribeirensis_1_1
cctgaatgtt acctaataca tggaggccgt acacccaaca atgaattgtc tgcaagcctt
tatatacttt cagttgacag tcgtggatgc aatcgaaagg tcaccctgag atgccaggag
aaagagttag ttggtgagcc tccagggccc cgttatggtc acaccattag tgtagtccac
agcagaggga aaactgccta tgttattttt ggtggcagat cctacatacc acctgctgag
aggacctcag agaattggaa cagtgtggtg gattgtctgc ctcaggtata cctcattgat
caagagtttg gctgctgttc agcacacttt cttcctgagc tcacggatgg ccagtcattc
cacctggcac tggcacgaga gaattgtgta tacttccttg gaggccacat tgcatcaact
gactgccgac cacctcgtct attccggcta cacgtagagc ttttcttagg cagtccgttg
ctctcctgtg atatccttaa tgacggtcta tccatcacaa gtgccattgt tactcccata
ggctctg--- ctcatgagta cattatcgtt ggaggatatc tgtcagattc tcagaagcga
atgcagtgca cctatgttgc actggatgat gacggtatac acatggagcc ccgagatcca
cctgagtgga actctgagat cagccaaagt cgcacctggt ttggtggaag cctggagatg
ggcagtgcac tactggctgt accctcaggg acaaatccag caccatcaga tggctattac
ttctaccaaa taacctttca gcagcaggga aa-------- -tgaagagga accagcccag
-acgtgcagt c--aagaatc tactgaattt gaggattctg ctcccctaga ggattcagaa
gagctgtact ttggacgtga accacatga- --aatggagt aca---gcag
>Loricariidae_Otocinclus_vittatus_1_1
cctgaatgtt accttataca tggaggccgt acacccaaca atgatttgtc tgcaagcctt
tatatactta caattgacag tcatggatgc aatcgaaagg tcaccctgag atgccaggag
aaagagttgg tcggtgagcc tccggggccc cgttatggtc acaccattag tgtagtccac
agcagaggga aaactgccta tgttcttttt ggtggcagat cctacatacc acctgctgag
aggacctcag agaattggaa cagtgtggtg gactgtctgc ctcaggtata cctcattgat
caagagtttg gctgctgttc agcacacttt ctgcctgagc tcacggatgg ccagtcattc
cacctggcac tggcacgaga gaattgtgtc tacttccttg gaggccacat tgcatcaact
gactgccgac cacctcgtct attccgacta cacgtagagc ttctcttagg cagtccgttg
ctctcctgtg agattctaaa tgatggtcta tccatcacaa gtgccatcgt aactcccata
agctctg--- ctcatgagta cattatcatg ggaggatatc tgtcagattc tcagaagcga
atgcagtgca cgtatgttaa actggatgat gacggtatac acatggagcc ccgagatcca
cctgagtgga actctgagat cagccaaagc cgtacttggt ttggtggaaa cttagaaatg
ggcaatgcac tgttggctgt tccctcaggg acaaatccag caccaccaga tggatattac
ttttaccaaa taacctttca gcagcaggca aa-------- -cgaagagga agcaacccat
-acatgcagt c--aagaatc cactgaattt gaggattctc ctcccctaga ggattcagaa
gagctttatt ttggacgtga accacatga- --aatggagt aca---gcag
>Loricariidae_Panaque_bathyphilus_1_1
nnnnnnnnnn nnnnnnnnnn nnnnnnnnnn nnacccaaca atgaattgtc tgcaagcctt
tatatactca cggttgacag tcgtggatgc aatcgaaaag taaccctgag atgccaggag
aaagagttgg caggtgagcc tccagggccc cgttatggtc acaccattag tgtaatccac
agcagaggga aaactgccta tgttctcttt ggtggcagat cctacatacc gcctgctgag
agaacctctg agaattggaa cagtgtgatg gactgtctgc ctcaggtata cctcattgat
caagagtttg gctgttgttc agcacacttt cttcctgagc ttacggatgg ccagtcattc
cacctggcac tggcacgaga gaattgtgtc tacttccttg gaggccacat tgcatcaact
gactgccgac cgcctcgtct gttccgacta cgcatagaac ttctcttagg cagtccgttg
ctgtcctgtg atatctttaa tgatggttta gccatcacaa gtgccattgt aactccctta
ggctctg--- ctcatgagta cattatcatt ggtggatatc agtcagattc tcagaagcga
atgcagtgca cctacattgc actggatgat gatggtatac acatggagcc ccgagatgca
cctgagtgga acactgaaat cactcaaagc cgcacctggt ttggtggaag cctggaaaag
ggaagcacac tgctggctgt accctcaggg acaaatccag cacctccaga tggctattac
ttctaccaag taacctttca gcaggaggga aa-------- -tgaagagga accaacccag
-acatgcagt c--aagaatc cactgaattt gaggattctg ctcccttaga ggattcagaa
gagctatact ttggtcgtga accacatga- --annnnnnn nnnnnnnnnn
>Loricariidae_Panaque_nigrolineatus_1_1
nnnnnnnnnn nnnnnnnnnn nnnnnnnccg acacccaaca atgaattgtc tgcaagcctt
tatatactca cggttgacag tcgtggatgc aatcgaaaag taaccctgag atgccaggag
aaagagttgg taggtgagcc tccagggccc cgttatggtc acaccattag tgtaatccac
agcagaggga aaactgccta tgttgtcttt ggtggcagat cctacatacc gcctgctgag
agaacctctg agaattggaa cagtgtggtg gactgtctgc ctcaggtata cctcattgat
caagagtttg gctgttgttc agcacacttt cttcctgagc ttacggatgg ccagtcattc
cacctggcac tggcacgaga gaattgtgtc tacttccttg gaggccacat tgcatcaact
gactgccgac cgcctcgtct gttccgacta cgcgtagagc ttctcttagg cagtccgttg
ctctcctgtg atatctttaa tgatggttta gccatcacaa gtgccattgt aactccctta
ggctctg--- ctcatgagta cattatcatt ggtggatatc agtcagattc tcagaagcga
atgcagtgca cctacattgc actggatgat gatggtatac acatggagcc ccgagatgca
cctgagtgga acactgaaat cagtcaaagc cgcacctggt ttggtggaag cctggaaaag
ggaagcacac tgctggctgt accctcaggg acaaatccag cacctccaga tggctattac
ttctaccaag taacctttca gcaggaggga aa-------- -tgaagagga accaacccag
-acatgcagt c--aagaatc cactgaattt gaggattctg ctcccttaga ggattcagaa
gagctatact ttggacgtga accacatga- --annnnnnn nnnnnnnnnn
>Loricariidae_Panaque_schaeferi_1_1
nnnnnnnnnn nnnnnnnnnn nnnnnnnnnn nnnnccaaca atgaattgtc tgcaagcctt
tatatactca cggttgacag tcgtggatgc aatcgaaaag taaccctgag atgccaggag
aaagagttgg taggtgagcc tccagggccc cgttatggtc acaccattag tgtaatccac
agcagaggga aaactgccta tgttctcttt ggtggcagat cctacatacc gcctgctgag
agaacctctg agaattggaa cagtgtggtg gactgtctgc ctcaggtata cctcattgat
caagagtttg gctgttgttc agcacacttt cttcctgagc ttacggatgg ccagtcattc
cacctggcac tggcacgaga gaattgtgtc tacttccttg gaggccacat tgcatcaact
gactgccgac cgcctcgtct gttccgacta cgcgtggagc ttctcttagg cagtccgttg
ctctcctgtg atatctttaa tgatggttta gccatcacaa gtgccattgt aactccctta
ggctctg--- ctcatgagta cattatcatt ggtggatatc agtcagattc tcagaagcga
atgcagtgca cctacattgc actggatgat gatggtatac acatggagcc ccgagatgca
cctgagtgga acactgaaat cagtcaaagc cgcacctggt ttggtggaag cctggaaaag
ggaagcacac tgctggctgt accctcaggg acaaatccag cacctccaga tggctattac
ttctaccaag taacctttca gcaggaggga aa-------- -tgaagagga accaacccag
-acatgcagt c--aagaatc cactgaattt gaggattctg ctcccttaga ggattcagaa
gagctatact ttggacgtga accacatga- --annnnnnn nnnnnnnnnn
>Loricariidae_Paralithoxus_bovallii_1_1
nnnnnnnnnn nnnnnnnnnn nnnnnnnnnn nnnnnnnnnn nnnnnnnntc tgcaagtctt
tatatactta cagttgacag tcgtggttgc aatcaaaaag taaccctgag atgccaggag
aaagagttgg taggtgagcc tccagggccc cgttatggtc acaccattag tgtagtccac
agcagaggga aaactgccta tgttcttttt ggtggcagat cctacatacc gcctgctgag
agaacctcag agaattggaa cagtgtggtg gactgtctgc ctcaggtata cctcattgat
caagagtttg gctgttgttc agcacacttt cttcctgagc tcacagatgg ccaatcattc
catctggcac tggcacgaga gaattgtgtc tacttccttg ggggccacat tgcatcaact
gactgccgac cgcctcgtct attccgacta cgcatagagc ttctcttagg cagtccgttg
ctctactgtg atatctttaa tgatggtcta gccatcacaa gtgccattgt aactccctta
ggctctg--- ctcatgagta cattatcatt ggtggatatc ggtcagattc ccagaagcga
atgcagtgca cccatgttgc actggatgat gatggtatac acatggagcc tcgagatgca
cctgagtgga acagtgaaat cagccaaagc cgtacatggt ttggtggaag cctggaaaag
ggcagcacac tgctggctgt accctcaggg acaaatccag cacctccaga tggctattac
ttctaccaag taacctttca gcaggaggga aa-------- -tgaagagga accaacccag
-acatgcagt c--aagaatc cactgaattt gaggattcag ctcccttgga ggattcagag
gagctatact ttggacgtga accacatnnn nnnnnnnnnn nnnnnnnnnn
>Loricariidae_Paralithoxus_bovallii_2_1
nnnnnnnnnn nnnnnnnnnn nnnnnnnnnn nnnnnnnnnn nnnnnnnntc tgcaagtctt
tatatactta cagttgacag tcgtggttgc aatcaaaaag taaccctgag atgccaggag
aaagagttgg taggtgagcc tccagggccc cgttatggtc acaccattag tgtagtccac
agcagaggga aaactgccta tgttcttttt ggtggcagat cctacatacc gcctgctgag
agaacctcag agaattggaa cagtgtggtg gactgtctgc ctcaggtata cctcattgat
caagagtttg gctgttgttc agcacacttt cttcctgagc tcacagatgg ccaatcattc
catctggcac tggcacgaga gaattgtgtc tacttccttg ggggccacat tgcatcaact
gactgccgac cgcctcgtct attccgacta cgcatagagc ttctcttagg cagtccgttg
ctctactgtg atatctttaa tgatggtcta gccatcacaa gtgccattgt aactccctta
ggctctg--- ctcatgagta cattatcatt ggtggatatc ggtcagattc ccagaagcga
atgcagtgca cccatgttgc actggatgat gatggtatac acatggagcc tcgagatgca
cctgagtgga acagtgaaat cagccaaagc cgtacatggt ttggtggaag cctggaaaag
ggcagcacac tgctggctgt accctcaggg acaaatccag cacctccaga tggctattac
ttctaccaag taacctttca gcaggaggga aa-------- -tgaagagga accaacccag
-acatgcagt c--aagaatc cactgaattt gaggattcag ctcccttgga ggattcagag
gagctatact ttggacgtga accacatnnn nnnnnnnnnn nnnnnnnnnn
>Loricariidae_Paralithoxus_bovallii_3_1
nnnnnnnnnn nnnnnnnnnn nnnnnnnnnn nnnnnnnnnn nnnnnnnntc tgcaagtctt
tatatactta cagttgacag tcgtggttgc aatcaaaaag taaccctgag atgccaggag
aaagagttgg taggtgagcc tccagggccc cgttatggtc acaccattag tgtagtccac
agcagaggga aaactgccta tgttcttttt ggtggcagat cctacatacc gcctgctgag
agaacctcag agaattggaa cagtgtggtg gactgtctgc ctcaggtata cctcattgat
caagagtttg gctgttgttc agcacacttt cttcctgagc tcacagatgg ccaatcattc
catctggcac tggcacgaga gaattgtgtc tacttccttg ggggccacat tgcatcaact
gactgccgac cgcctcgtct attccgacta cgcatagagc ttctcttagg cagtccgttg
ctctactgtg atatctttaa tgatggtcta gccatcacaa gtgccattgt aactccctta
ggctctg--- ctcatgagta cattatcatt ggtggatatc ggtcagattc ccagaagcga
atgcagtgca cccatgttgc actggatgat gatggtatac acatggagcc tcgagatgca
cctgagtgga acagtgaaat cagccaaagc cgtacatggt ttggtggaag cctggaaaag
ggcagcacac tgctggctgt accctcaggg acaaatccag cacctccaga tggctattac
ttctaccaag taacctttca gcaggaggga aa-------- -tgaagagga accaacccag
-acatgcagt c--aagaatc cactgaattt gaggattcag ctcccttgga ggattcagag
gagctatact ttggacgtga accacatnnn nnnnnnnnnn nnnnnnnnnn
>Loricariidae_Pareiorhaphis_hystrix_2_1
cctgaatgtt accttataca tggaggccgt acacccaaca atgaattgtc tgcaagcctt
tatatacttt cggttgacag tcgtggatgc aatcgaaagg tcaccctgag atgccaggag
aaagagttgg ttggtgagcc tccagggccc cgttatggtc acaccattag tgtagtccac
agcagaggga aaactgccta tgttattttt ggtggaagat cctacatacc atctgctgag
aggacctcag agaattggaa cagtgtggtg gattgtctgc ctcaggtata cctcattgat
caagagtttg actgctgttc agcacacttt cttcctgagc tcacggatgg ccagtcattc
cacctggcac tggcacgaga gaattgtgta tacttccttg gaggccacat tgcatcaact
gactgccgac cacctcgtct attccggcta cacgtagagc ttttcttagg cagtccattg
ctctcctgtg atatccttaa tgacggtcta tccatcacaa gtgccattgt aactcccata
ggctctg--- ctcatgagta cattatcgtt ggaggatatc tgtcagattc tcagaagcga
atgcagtgca cctatgttgc actggatgat gacggtatac acatggagcc ccgagatcca
cctgagtgga actctgagat cagccaaagt cgtacctggt ttggtggagg cctggagatg
ggcagtgcat tactggctgt accctcaggg acaaatccag caccaccaga tggctattac
ttctaccaaa ttacctttcg gcagcaggga aa-------- -tgaagagga accagcccag
-acatgcagt c--aagaatc tactgaattt gaggattctg ctccgctaga ggattcagaa
gagctgtact ttggacgtga accacatga- --aatggaga aca---gcag
>Loricariidae_Pareiorhaphis_hystrix_3_1
cctgaatgtt accttataca tggaggccgt acacccaaca atgaattgtc tgcaagcctt
tatatacttt cggttgacag tcgtggatgc aatcgaaagg tcaccctgag atgccaggag
aaagagttgg ttggtgagcc tccagggccc cgttatggtc acaccattag tgtagtccac
agcagaggga aaactgccta tgttattttt ggtggaagat cctacatacc atctgctgag
aggacctcag agaattggaa cagtgtggtg gattgtctgc ctcaggtata cctcattgat
caagagtttg actgctgttc agcacacttt cttcctgagc tcacggatgg ccagtcattc
cacctggcac tggcacgaga gaattgtgta tacttccttg gaggccacat tgcatcaact
gactgccgac cacctcgtct attccggcta cacgtagagc ttttcttagg cagtccattg
ctctcctgtg atatccttaa tgacggtcta tccatcacaa gtgccattgt aactcccata
ggctctg--- ctcatgagta cattatcgtt ggaggatatc tgtcagattc tcagaagcga
atgcagtgca cctatgttgc actggatgat gacggtatac acatggagcc ccgagatcca
cctgagtgga actctgagat cagccaaagt cgtacctggt ttggtggagg cctggagatg
ggcagtgcat tactggctgt accctcaggg acaaatccag caccaccaga tggctattac
ttctaccaaa ttacctttcg gcagcaggga aa-------- -tgaagagga accagcccag
-acatgcagt c--aagaatc tactgaattt gaggattctg ctccgctaga ggattcagaa
gagctgtact ttggacgtga accacatga- --aatggaga aca---gcag
>Loricariidae_Pareiorhaphis_steindachneri_2_1
cctgaatgtt accttataca tggaggccgt acacccaaca atgaattgtc tgcaagcctt
tatatacttt cggttgacag tcgtggatgc aatcgaaagg tcaccctgag atgccaggag
aaagagttgg ttggtgagcc tccagggccc cgttatggtc acaccattag tgtagtccac
agcagaggga aaactgccta tgttattttt ggtggcagat cctacatacc acctgctgag
aggacctcag agaattggaa cagtgtggtg gattgtctgc ctcaggtata cctcattgat
caagagtttg gctgctgttc agcacacttt cttcctgagc tcacggatgg ccagtcattc
cacctggcac tggcacgaga gaattgtgta tacttccttg gaggccacat tgcatcaact
gactgccgac cacctcgtct attccggcta cacgtagagc ttttcttagg cagtccattg
ctctcctgtg atatccttaa tgacggtcta tccatcacaa gtgccattgt aactcccata
ggctctg--- ctcatgagta cattatcgtt ggaggatatc tgtcagattc tcagaagcga
atgcagtgca cctatgttgc actggatgat gacggtatac acatggagcc ccgagatccc
cctgagtgga actctgagat cagccaaagt cgcacctggt ttggtggagg cctggagatg
ggcagtgcac tactggctgt accctcagga acaaatccag caccaccaga tggctattac
ttctaccaaa taacctttca gcagcaggga aa-------- -tgaagagga accagcccag
-acatgcagt c--aagaatc tactgaattt gaggattctg ctccgctaga ggattcagaa
gagctgtact ttgcacgtga accacatga- --aatggagt aca---gcag
>Loricariidae_Pareiorhaphis_steindachneri_3_1
cctgaatgtt accttataca tggaggccgt acacccaaca atgaattgtc tgcaagcctt
tatatacttt cggttgacag tcgtggatgc aatcgaaagg tcaccctgag atgccaggag
aaagagttgg ttggtgagcc tccagggccc cgttatggtc acaccattag tgtagtccac
agcagaggga aaactgccta tgttattttt ggtggcagat cctacatacc acctgctgag
aggacctcag agaattggaa cagtgtggtg gattgtctgc ctcaggtata cctcattgat
caagagtttg gctgctgttc agcacacttt cttcctgagc tcacggatgg ccagtcattc
cacctggcac tggcacgaga gaattgtgta tacttccttg gaggccacat tgcatcaact
gactgccgac cacctcgtct attccggcta cacgtagagc ttttcttagg cagtccattg
ctctcctgtg atatccttaa tgacggtcta tccatcacaa gtgccattgt aactcccata
ggctctg--- ctcatgagta cattatcgtt ggaggatatc tgtcagattc tcagaagcga
atgcagtgca cctatgttgc actggatgat gacggtatac acatggagcc ccgagatccc
cctgagtgga actctgagat cagccaaagt cgcacctggt ttggtggagg cctggagatg
ggcagtgcac tactggctgt accctcagga acaaatccag caccaccaga tggctattac
ttctaccaaa taacctttca gcagcaggga aa-------- -tgaagagga accagcccag
-acatgcagt c--aagaatc tactgaattt gaggattctg ctccgctaga ggattcagaa
gagctgtact ttgcacgtga accacatga- --aatggagt aca---gcag
>Loricariidae_Pareiorhaphis_vestigipinnis_1_1
nnnnnnnnnn nnnnnnnnnn nnnnnnnnnn nnnnnnnnnn nnnnnnnnnn tgcaagcctt
tatatacttt cggttgacag tcgtggatgc aatcgaaagg tcaccctgag atgccaggag
aaagagttgg ttggtgagcc tccagggccc cgttatggtc acaccattag tgtagtccac
agcagaggga aaactgccta tgttattttt ggtggcagat cctacatacc acctgctgag
aggacctcag agaattggaa cagtgtggtg gattgtctgc ctcaggtata cctcattgat
caagagtttg gctgctgttc agcacacttt cttcctgagc tcacggatgg tcagtcattc
cacctggcac tggcacgaga gaactgtgta tacttccttg gaggccacat tgcatcaact
gactgccgac cacctcgtct attccggcta cacgtagagc ttttcttagg cagtccattg
ctctcctgtg atatccttaa tgacggtcta tccatcacaa gtgccattgt aactcccata
ggctctg--- ctcatgagta cattatcgtt ggaggatatc tgtcagattc tcagaagcga
atgcagtgca cctatgttgc actggatgat gacggtatac acatggagcc ccgagatcca
cctgagtgga actctgagat cagccaaagt cgcacctggt ttggtggagg cctggagatg
ggcagtgcac tactggctgt accctcaggg acaaatccag caccaccaga tggctgttac
ttctaccaaa taacctttca gcagcaggga aa-------- -tgaagagga accagcccag
-acatgcnnn nnnnnnnnnn nnnnnnnnnn nnnnnnnnnn nnnnnnnnnn nnnnnnnnnn
nnnnnnnnnn nnnnnnnnnn nnnnnnnnnn nnnnnnnnnn nnnnnnnnnn
>Loricariidae_Parotocinclus_maculicauda_1_1
cctgaatgtt accttataca tgggggccgt acacccaaca atgacttgtc ttcaagtctt
tatatacttt cggttgacag tcgtggatgc aatcgaaagg tcaccctgag atgccaagag
aaagagttgg ttggtgagcc tccagggccc cgttatggtc acaccattag tgcaatccac
agcagaggga aaactgccta tgttattttt ggtggaagat cctacatacc acctgctgag
aggacctcgg agaactggaa cactgtggtg gactgtctgc ctcaggtata cctcattgac
caggagtttg gctgctgttc agcacacttt ctccctgagc tcacggatgg ccagtcattc
cacctggctc tggcacgtga gaattgtgta tacttccttg gaggccacat tgcatcaact
gactgccgac cacctcgtct attccggcta catgtagagc ttctcttagg cagcccgttg
ctttcctgtg atatccttaa tgatggtcta tccatcacaa gtgccattgt aactcccata
ggccctg--- ctcatgagta cattatcgtt ggaggatatc tgtcagattc tcagaagcga
atgcagtgca cctatgttgc actggatgat gatggtatac acatggagcc ccgagatcca
cctgattgga actctgagat cagtcaaagc cgcacctggt ttggtggaag cctgggaatg
ggcagcgcac tgctggctct accctcaggg acaaatccag caccaccaga tggctattac
ttctaccaaa taacctttca gcagcaggta aa-------- -tgaagagga accagcccag
-acatgcagt c--aagaatc cactgaattt gaggattctg ctcccctaga ggattcagaa
gagctgtact ttggacgcga accacatga- --aatggagt aca---gcag
>Loricariidae_Peckoltia_braueri_2_1
nnnnnnnnnn nnnnnnnnnn nnnnnnnnnn nnnnnnnaca atgaattgtc tgcaagcctt
tatatactta cggttgacag tcgtggatgc aatcgaaaag taaccctgag atgccaggag
aaagagttgg taggtgagcc tccagggccc cgttatggtc acactattag tgtagtccac
agcagaggga aaactgccta tgttcttttt ggtggcagat cctacatacc gcctgctgag
agaacctctg agaattggaa cagtgtggtg gactgtttgc ctcaggtata cctcattgat
caagagtttg gctgttgttc agcacacttt cttcctgagc tcacggatgg ccagtcattc
cacctggcac tggcacgaga gaattgtgtc tacttccttg gaggccacat tgcatcaact
gactgccgac cgcctcgtct attccggcta cgtgtagagc ttctcttagg cagtccattg
ctctcctgtg atatctttaa tgatggtcta gccatcacaa gtgccattgt aactccctta
ggctctg--- ctcatgagta cattattatt ggtggatatc agtcagattc ccagaagcga
atgcagtgca cctacgttgc actggatgat gatggtatac acatggaacc ccgagatgca
cctgagtgga acactgaaat cagtcaaagt cgcacctggt ttggtggaag cctggaaaag
ggtagcacac tgctggctgt accctcaggg acaaatccag cacctccaga tggctattac
ttctataaag taacctttca gcatgaggga aa-------- -tgaagagga accagcccag
-acttgcagt c--aagaatc cactgaattt gaggattcag ctcccttaga ggattcagaa
gagctatact ttggacgtga accacatgan nnnnnnnnnn nnnnnnnnnn
>Loricariidae_Peckoltia_lineola_1_1
nnnnnnnnnn nnnnnnnnnn nnnnnnnnnn nnnnccaaca atgaattgtc tgcaagcctt
tatatactta cggttgacag tcgtggatgc aatcgaaaag taaccctgag atgccaggag
aaagagttgg taggtgagcc tccagggccc cgttatggtc acactattag tgtagtccac
agcagaggga aaactgccta tgttcttttt ggtggcagat cctacatacc gcctgctgag
agaacctctg agaattggaa cagtgtggtg gactgtttgc ctcaggtata cctcattgat
caagagtttg gctgttgttc agcacacttt cttcctgagc tcacggatgg ccagtcattc
cacctggcac tggcacgaga gaattgtgtc tacttccttg gaggccacat tgcatcaact
gactgccgac cgcctcgtct attccggcta cgtgtagagc ttctcttagg cagtccattg
ctctcctgtg atatctttaa tgatggtcta gccatcacaa gtgccattgt aactccctta
ggctctg--- ctcatgagta cattattatt ggtggatatc agtcagattc ccagaagcga
atgcagtgca cctaygttgc actggatgat gatggtatac acatggaacc ccgagatgca
cctgagtgga acactgaaat cagtcaaagt cgcacctggt ttggtggaag cctggaaaag
ggcagcacac tgctggctgt accctcaggg acaaatccag cacctccaga tggctattac
ttctataaag taacctttca gcatgaggga aa-------- -tgaagagga accagcccag
-acttgcagt c--aagaatc cactgaattt gaggattcag ctcccttaga ggattcagaa
gagctatact ttggacgtga accacatga- --annnnnnn nnnnnnnnnn
>Loricariidae_Peckoltia_lineola_2_1
nnnnnnnnnn nnnnnnnnnn nnnnnnnnnn nnnnccaaca atgaattgtc tgcaagcctt
tatatactta cggttgacag tcgtggatgc aatcgaaaag taaccctgag atgccaggag
aaagagttgg taggtgagcc tccagggccc cgttatggtc acactattag tgtagtccac
agcagaggga aaactgccta tgttcttttt ggtggcagat cctacatacc gcctgctgag
agaacctctg agaattggaa cagtgtggtg gactgtttgc ctcaggtata cctcattgat
caagagtttg gctgttgttc agcacacttt cttcctgagc tcacggatgg ccagtcattc
cacctggcac tggcacgaga gaattgtgtc tacttccttg gaggccacat tgcatcaact
gactgccgac cgcctcgtct attccggcta cgtgtagagc ttctcttagg cagtccattg
ctctcctgtg atatctttaa tgatggtcta gccatcacaa gtgccattgt aactccctta
ggctctg--- ctcatgagta cattattatt ggtggatatc agtcagattc ccagaagcga
atgcagtgca cctaygttgc actggatgat gatggtatac acatggaacc ccgagatgca
cctgagtgga acactgaaat cagtcaaagt cgcacctggt ttggtggaag cctggaaaag
ggcagcacac tgctggctgt accctcaggg acaaatccag cacctccaga tggctattac
ttctataaag taacctttca gcatgaggga aa-------- -tgaagagga accagcccag
-acttgcagt c--aagaatc cactgaattt gaggattcag ctcccttaga ggattcagaa
gagctatact ttggacgtga accacatga- --annnnnnn nnnnnnnnnn
>Loricariidae_Pseudancistrus_corantijniensis_1_1
nnnnnnnnnn nnnnnnnnnn nnnnnnnnnn nnnnccaaca atgaattgtc tgcaagcctt
tatatactta cggttgacag tcgtggatgc aatcgaaaag tcaccctgag atgtcaggag
aaagagttgg taggcgagcc tccagggccc cgttatggtc acaccattag tgtagtccat
agcagaggga aaactgccta tgtccttttt ggtggcagat cctacatacc acctgctgag
agaacctcgg agaattggaa cagtgtggtg gactgtctgc ctcaggtata cctcattgat
caagagtttg gctgttgttc agcacatttt cttcctgagc tgacggatgg ccagtcattc
cacctggcac tggcacgaga gaattgtgtc tacttccttg gaggccacat tgcatcaact
gactgccgac cgcctcgtct attccgacta cgcgtagagc ttctcttagg cagtccgttg
ctctcctgtg atatctttaa tgatggtcta gccatcacaa gtgccattgt aactccctta
ggctctg--- ctcatgagta cattatcrtt ggtggatatg agtcagattc ccagaagcga
atgcagtgca cctacattgc actggatgat gatggtatac acatggagcc ccgagatgca
cctgagtgga acactgaaat cagccaaagc cgcacctggt ttggtggaag cctggaaaag
ggcagcacac tgctggctgt accctcaggg acaaatccag cacctccaga tggctattac
ttctaccaag taacctttca gcaggaggga aa-------- -tgaagagga accaacccag
-acatgcagt c--aagaatc cactgaattt gaggattcag ctcccttaga ggattcagaa
gagctatact ttggacgcga accacatga- --annnnnnn nnnnnnnnnn
>Loricariidae_Pseudancistrus_genisetiger_1_1
nnnnnnnnnn nnnnnnnnnn nnnnnnnnnn nnncccaaca atgaattgtc tgcaagcctt
tacatactta cggttgacag tcgtggatgc aatcgtaaag tcaccctgag atgccaggag
aaagagttga ttggcgagcc tccgggtccc cgttatggtc acaccattag tgtggtccac
agcagaggga aaactgctta tgttcttttt ggtggcagat cctatatacc agctgctgag
agaacctcag agaattggaa cagtgtggtg gactgtctgc ctcaggtata cctcattgat
catgagtttg gctgcagttc agcacacttc ctgcctgagc tcacggatgg ccagtcattc
cacctggcac tggcacgaga gaattgtgtc tacatccttg gcggccacat tgcatcaact
gactgtcgac cacctcgtct attccgaata cgtgtagagc ttctcttagg cagtccgttg
ctctcctgtg atatacttaa tgatggtcta tccatcacaa gtgccattgt aactcccata
gggtctg--- ctcatgagta cattatcgtt ggaggatatc agtcagattc ccagaagcga
atgcagtgca cctacattgc actggatgat gacggtatac acatggagcc ccgagatcca
cctgagtgga acagtgagat cagccaaagc cgaacctggt ttggtggagg cctagaaaat
gggagcacat tgctggccgt accatcaggg acgaatccag cacctccaga tggctattac
ttctaccaaa taagctttca gcaggaggga aa-------- -tgaaga--- accaactcag
-acctgtagt c--aagaatc cactgaattt gaggattctg ctcccctaga ggattcagaa
gagctatact tcggacgtga accacatga- --annnnnnn nnnnnnnnnn
>Loricariidae_Pseudancistrus_pectegenitor_1_1
nnnnnnnnnn nnnnnnnnnn nnnnnnnnnn nnnnnnnnnn nnnnnnnnnn nnnnngcctt
tatatactta cggttgacag tcgtggatgc aatcgaaaag taaccctgag atgccaggag
aaagagttgg taggtgagcc tccagggccc cgttatggtc acaccattag tgtagtacac
agcagaggga aaactgccta tgttcttttt ggtggcagat cctatatacc acctgctgag
agaacctcag agaattggaa cagtgtggtg gactgtctgc ctcaggtata cctcattgat
caagagtttg gctgttgttc agcgcacttt cttcctgagc tcacggatgg ccagtcattc
cacctggcac tggcacgaga gaactgtgtc tacttccttg gaggccacat tgcatcaact
gactgccgac cgcctcgtct attacgacta cgcgtagagc ttctcttagg cagtccgttg
ctctcctgtg atatctttaa tgatggtcta gccatcacaa gtgccattgt aactccctta
ggctctg--- ctcatgagta cattatcgtt ggtggatatc agtcagattc ccagaagcga
atgcagtgca cctacgttgc actggatgat gatggtatac acatggagcc ccgagatgca
cctgagtgga acactgaaat cagccaaagc cgcacctggt ttggtggaag cctggaaaag
ggcagcacac tactggctgt accctcaggg acaaatccag cacctccaga tggctattac
ttctaccaag taacctttca gcaggaggga aa-------- -tgaagagga accaacccag
-acatgcagt c--aagaatc cactgaattt gaggattcag ctcccttaga ggattcagaa
gagctnnnnn nnnnnnnnnn nnnnnnnnnn nnnnnnnnnn nnnnnnnnnn
>Loricariidae_Pseudancistrus_pectegenitor_2_1
nnnnnnnnnn nnnnnnnnnn nnnnnnnnnn nnnnnnnnnn nnnnnnnnnn nnnnngcctt
tatatactta cggttgacag tcgtggatgc aatcgaaaag taaccctgag atgccaggag
aaagagttgg taggtgagcc tccagggccc cgttatggtc acaccattag tgtagtacac
agcagaggga aaactgccta tgttcttttt ggtggcagat cctatatacc acctgctgag
agaacctcag agaattggaa cagtgtggtg gactgtctgc ctcaggtata cctcattgat
caagagtttg gctgttgttc agcgcacttt cttcctgagc tcacggatgg ccagtcattc
cacctggcac tggcacgaga gaactgtgtc tacttccttg gaggccacat tgcatcaact
gactgccgac cgcctcgtct attacgacta cgcgtagagc ttctcttagg cagtccgttg
ctctcctgtg atatctttaa tgatggtcta gccatcacaa gtgccattgt aactccctta
ggctctg--- ctcatgagta cattatcgtt ggtggatatc agtcagattc ccagaagcga
atgcagtgca cctacgttgc actggatgat gatggtatac acatggagcc ccgagatgca
cctgagtgga acactgaaat cagccaaagc cgcacctggt ttggtggaag cctggaaaag
ggcagcacac tactggctgt accctcaggg acaaatccag cacctccaga tggctattac
ttctaccaag taacctttca gcaggaggga aa-------- -tgaagagga accaacccag
-acatgcagt c--aagaatc cactgaattt gaggattcag ctcccttaga ggattcagaa
gagctnnnnn nnnnnnnnnn nnnnnnnnnn nnnnnnnnnn nnnnnnnnnn
>Loricariidae_Pseudancistrus_sidereus_1_1
nnnnnnnnnn nnnnnnnnnn nnnnnnnnnn nnacccaaca atgaattgtc tgcaagcctt
tatatactta cggttgagag tcgtggatgc aatcgaaaag taaccctgag atgccaggag
aaagagttgg taggtgagcc tccagggccc cgttatggtc acaccattag tgtagtccat
agcagaggga aaactgccta tgttcttttt ggtggcagat cctacatacc gcctgttgag
agaacctcgg agaattggaa cagtgtggtg gactgtctgc ctcaggtata cctcattgat
caagagtttg gctgttgttc agcacacttt cttcctgagc tcacggatgg ccagtcattc
catctggcac tggcacgaga gaattgtgtc tacttccttg gaggccacat tgcatcaact
gactgtcgac cgcctcgtct attccgacta cgcgtagagc ttctcttagg cagtccgttg
ctctcctgtg atatctttaa tgatggtcta gccatcacaa gtgccattgt aactccctta
ggctctg--- ctcatgagta cattatcgtt ggtggatatc agtcagattc ccagaagcga
atgcagtgca cctacgttgc actggatgaa gatggtatac acatggagcc tcgagatgca
cctgagtgga acaatgaaat cagccaaagc cgcacctggt ttggtggaag cctggaaaag
ggcagcacac tgctggctgt accctcaggg acaaatccag cacctccaga tggctattac
ttctaccaag taacctttca gcaggaggga aa-------- -tgaagagga accaacccag
-acatgcagt c--aagaatc cactgaattt gaggattcag ctcccttaga ggattcagaa
gagctatact ttggacgtga accacatga- --annnnnnn nnnnnnnnnn
>Loricariidae_Pseudancistrus_sidereus_2_1
nnnnnnnnnn nnnnnnnnnn nnnnnnnnnn nnacccaaca atgaattgtc tgcaagcctt
tatatactta cggttgagag tcgtggatgc aatcgaaaag taaccctgag atgccaggag
aaagagttgg taggtgagcc tccagggccc cgttatggtc acaccattag tgtagtccat
agcagaggga aaactgccta tgttcttttt ggtggcagat cctacatacc gcctgttgag
agaacctcgg agaattggaa cagtgtggtg gactgtctgc ctcaggtata cctcattgat
caagagtttg gctgttgttc agcacacttt cttcctgagc tcacggatgg ccagtcattc
catctggcac tggcacgaga gaattgtgtc tacttccttg gaggccacat tgcatcaact
gactgtcgac cgcctcgtct attccgacta cgcgtagagc ttctcttagg cagtccgttg
ctctcctgtg atatctttaa tgatggtcta gccatcacaa gtgccattgt aactccctta
ggctctg--- ctcatgagta cattatcgtt ggtggatatc agtcagattc ccagaagcga
atgcagtgca cctacgttgc actggatgaa gatggtatac acatggagcc tcgagatgca
cctgagtgga acaatgaaat cagccaaagc cgcacctggt ttggtggaag cctggaaaag
ggcagcacac tgctggctgt accctcaggg acaaatccag cacctccaga tggctattac
ttctaccaag taacctttca gcaggaggga aa-------- -tgaagagga accaacccag
-acatgcagt c--aagaatc cactgaattt gaggattcag ctcccttaga ggattcagaa
gagctatact ttggacgtga accacatga- --annnnnnn nnnnnnnnnn
>Loricariidae_Pseudolithoxus_tigris_1_1
nnnnnnnnnn nnnnnnnnnn nnnnnnnnnn nnnnnnnnnn nnnnnnnnnn nnnnngcctt
tatatactta cggttgacag tcgtggatgc aatcgaaaag tcaccctgaa atgccaggag
aaagagttgg taggtgagcc tccagggccc cgttatggtc acaccattag tgtagtccac
agcagaggga aaactgccta tgttcttttt ggtggcagat cctacatacc gcctgctgag
agaacctcag agaattggaa cagtgtggtg gactgtctgc ctcaggtata cctcattgat
caagagtttg gctgctgttc agcacacttt cttcctgagc ttacggatgg ccagtcattc
cacctggcac tggcacgaga gaattgtgtc tacttccttg gaggccacat tgcatcaact
gactgccgac cccctcgtct attccgacta cgcgtagagc ttctcttagg cagtccgttg
ctctcctgtg atatcttgaa tgatggtcta tccatcacaa gtgccattgt aactcccata
ggctctg--- ctcatgagta cattatcatt ggtggatatc agtcagattc ccagaagcga
atgcagtgca cctacattgc actggatgat gatggtatac acatggagcc ccgagatgca
cctgagtgga acactgaaat cagccaaagc cgcacctggt ttggtggaag cctggaaaag
ggtagcacac tgctgtctgt accctcaggg acaaatccag cacctccaga tggctattac
ttctaccaag taacctttca gcaggaggga aa-------- -tgaagagga accaacccag
-acattcagt c--aagaatc cactgaattt gaggattcag ctcccttaga ggattcagaa
gagttnnnnn nnnnnnnnnn nnnnnnnnnn nnnnnnnnnn nnnnnnnnnn
>Loricariidae_Pseudolithoxus_tigris_2_1
nnnnnnnnnn nnnnnnnnnn nnnnnnnnnn nnnnnnnnnn nnnnnnnnnn nnnnngcctt
tatatactta cggttgacag tcgtggatgc aatcgaaaag tcaccctgaa atgccaggag
aaagagttgg taggtgagcc tccagggccc cgttatggtc acaccattag tgtagtccac
agcagaggga aaactgccta tgttcttttt ggtggcagat cctacatacc gcctgctgag
agaacctcag agaattggaa cagtgtggtg gactgtctgc ctcaggtata cctcattgat
caagagtttg gctgctgttc agcacacttt cttcctgagc ttacggatgg ccagtcattc
cacctggcac tggcacgaga gaattgtgtc tacttccttg gaggccacat tgcatcaact
gactgccgac cccctcgtct attccgacta cgcgtagagc ttctcttagg cagtccgttg
ctctcctgtg atatcttgaa tgatggtcta tccatcacaa gtgccattgt aactcccata
ggctctg--- ctcatgagta cattatcatt ggtggatatc agtcagattc ccagaagcga
atgcagtgca cctacattgc actggatgat gatggtatac acatggagcc ccgagatgca
cctgagtgga acactgaaat cagccaaagc cgcacctggt ttggtggaag cctggaaaag
ggtagcacac tgctgtctgt accctcaggg acaaatccag cacctccaga tggctattac
ttctaccaag taacctttca gcaggaggga aa-------- -tgaagagga accaacccag
-acattcagt c--aagaatc cactgaattt gaggattcag ctcccttaga ggattcagaa
gagttnnnnn nnnnnnnnnn nnnnnnnnnn nnnnnnnnnn nnnnnnnnnn
>Loricariidae_Pseudolithoxus_tigris_3_1
nnnnnnnnnn nnnnnnnnnn nnnnnnnnnn nnnnnnnnnn nnnnnnnnnn nnnnngcctt
tatatactta cggttgacag tcgtggatgc aatcgaaaag tcaccctgaa atgccaggag
aaagagttgg taggtgagcc tccagggccc cgttatggtc acaccattag tgtagtccac
agcagaggga aaactgccta tgttcttttt ggtggcagat cctacatacc gcctgctgag
agaacctcag agaattggaa cagtgtggtg gactgtctgc ctcaggtata cctcattgat
caagagtttg gctgctgttc agcacacttt cttcctgagc ttacggatgg ccagtcattc
cacctggcac tggcacgaga gaattgtgtc tacttccttg gaggccacat tgcatcaact
gactgccgac cccctcgtct attccgacta cgcgtagagc ttctcttagg cagtccgttg
ctctcctgtg atatcttgaa tgatggtcta tccatcacaa gtgccattgt aactcccata
ggctctg--- ctcatgagta cattatcatt ggtggatatc agtcagattc ccagaagcga
atgcagtgca cctacattgc actggatgat gatggtatac acatggagcc ccgagatgca
cctgagtgga acactgaaat cagccaaagc cgcacctggt ttggtggaag cctggaaaag
ggtagcacac tgctgtctgt accctcaggg acaaatccag cacctccaga tggctattac
ttctaccaag taacctttca gcaggaggga aa-------- -tgaagagga accaacccag
-acattcagt c--aagaatc cactgaattt gaggattcag ctcccttaga ggattcagaa
gagttnnnnn nnnnnnnnnn nnnnnnnnnn nnnnnnnnnn nnnnnnnnnn
>Loricariidae_Pterygoplichthys_gibbiceps_2_1
nnnnnnnnnn nnnnnnnnnn nnnnnnnnnn nnnnnnnaca atgagttgtc tgcaagcctt
tatatactta cagttgacag tcgtggatgc aatcgaaaag taaccctgar atgccaggag
aaagagttgg taggtgagcc tccagggccc cgttatggtc acaccattag tgtagtccac
agcagaggga aaactgccta tgttcttttt ggtggmagat cctacatacc gcctrctgag
agaacctctg agaattggaa cagtgtggtg gactgtttgc ctcaggtata cctcattgat
caagagtttg gctgttgttc agcacacttt cttcctgagc tcacrgatgg ccagtcattc
cacctggcac tggcacgaga gaattgtgtc tacttccttg gaggccacat tgcatcaact
gactgccgac cgcctcgtct attccgacta cgtgtagagc ttctcttagg cagtccrttg
ctctcctgtg atatctttaa tgatggtcta kccatcacaa gtgccattgt aactccctta
ggctctg--- ctcatgagta cattatcatt ggtggatatc agtcagattc ccagaagcga
atgcagtgca cctacgttgc actggatgat gatggtatac acatggagcc ccgagatgca
cctgagtgga acactgaaat cagycaaagy cgcacctggt ttggtggaag cctggaaaag
ggcagcacay tgctggctgt accctcaggg acaaatccag cacctccaga tggctattac
ttctaymaag taacctttca gcatgaggga aa-------- -tgaagagga acaagctcag
-acatgcagt c--aagaatc cactgaattt gaggattcag ctcccttaga ggattcagaa
gagctatact ttggacgtga accacatga- --annnnnnn nnnnnnnnnn
>Loricariidae_Pterygoplichthys_pardalis_1_1
nnnnnnnnnn nnnnnnnnnn nnnnnnnnnn nnncccaaca atgaattgtc tgcaagcctt
tatatactta cagttgacag tcgtggatgc aatcgaaaag taaccctgaa atgccaggag
aaagagttgg taggtgagcc tccagggccc cgttatggtc acaccattag tgtagtccac
agcagaggga aaactgccta tgttcttttt ggtggcagat cctacatacc gcctactgag
agaacctctg agaattggaa cagtgtggtg gactgtttgc ctcaggtata cctcattgat
caagagtttg gctgttgttc agcacacttt cttcctgagc tcacggatgg ccagtcattc
cacctggcac tggcacgaga gaattgtgtc tacttccttg gaggccacat tgcatcaact
gactgccgac cgcctcgtct attccgacta cgtgtagagc ttctcttagg cagtccattg
ctctcctgtg atatctttaa tgatggtcta gccatcacaa gtgccattgt aactccctta
ggctctg--- ctcatgagta cattatcatt ggtggatatc agtcagattc ccagaagcga
atgcagtgca cctacgttgc actggatgat ggtggtatac acatggagcc ccgagatgca
cctgagtgga acactgaaat cagtcaaagt cgcacctggt ttggtggaag cctggaaaag
ggcagcacac tgctggctgt accctcaggg acaaatccag cacctccaga tggctattac
ttctataaag taacatttca gcatgaggga aa-------- -tgaagagga acaagctcag
-acatgcagt c--aagaatn nnnnnnnnnn nnnnnnnnnn nnnnnnnnnn nnnnnnnnnn
nnnnnnnnnn nnnnnnnnnn nnnnnnnnnn nnnnnnnnnn nnnnnnnnnn
>Loricariidae_Pterygoplichthys_pardalis_2_1
nnnnnnnnnn nnnnnnnnnn nnnnnnnnnn nnncccaaca atgaattgtc tgcaagcctt
tatatactta cagttgacag tcgtggatgc aatcgaaaag taaccctgaa atgccaggag
aaagagttgg taggtgagcc tccagggccc cgttatggtc acaccattag tgtagtccac
agcagaggga aaactgccta tgttcttttt ggtggcagat cctacatacc gcctactgag
agaacctctg agaattggaa cagtgtggtg gactgtttgc ctcaggtata cctcattgat
caagagtttg gctgttgttc agcacacttt cttcctgagc tcacggatgg ccagtcattc
cacctggcac tggcacgaga gaattgtgtc tacttccttg gaggccacat tgcatcaact
gactgccgac cgcctcgtct attccgacta cgtgtagagc ttctcttagg cagtccattg
ctctcctgtg atatctttaa tgatggtcta gccatcacaa gtgccattgt aactccctta
ggctctg--- ctcatgagta cattatcatt ggtggatatc agtcagattc ccagaagcga
atgcagtgca cctacgttgc actggatgat ggtggtatac acatggagcc ccgagatgca
cctgagtgga acactgaaat cagtcaaagt cgcacctggt ttggtggaag cctggaaaag
ggcagcacac tgctggctgt accctcaggg acaaatccag cacctccaga tggctattac
ttctataaag taacatttca gcatgaggga aa-------- -tgaagagga acaagctcag
-acatgcagt c--aagaatn nnnnnnnnnn nnnnnnnnnn nnnnnnnnnn nnnnnnnnnn
nnnnnnnnnn nnnnnnnnnn nnnnnnnnnn nnnnnnnnnn nnnnnnnnnn
>Loricariidae_Pterygoplichthys_pardalis_3_1
nnnnnnnnnn nnnnnnnnnn nnnnnnnnnn nnncccaaca atgaattgtc tgcaagcctt
tatatactta cagttgacag tcgtggatgc aatcgaaaag taaccctgaa atgccaggag
aaagagttgg taggtgagcc tccagggccc cgttatggtc acaccattag tgtagtccac
agcagaggga aaactgccta tgttcttttt ggtggcagat cctacatacc gcctactgag
agaacctctg agaattggaa cagtgtggtg gactgtttgc ctcaggtata cctcattgat
caagagtttg gctgttgttc agcacacttt cttcctgagc tcacggatgg ccagtcattc
cacctggcac tggcacgaga gaattgtgtc tacttccttg gaggccacat tgcatcaact
gactgccgac cgcctcgtct attccgacta cgtgtagagc ttctcttagg cagtccattg
ctctcctgtg atatctttaa tgatggtcta gccatcacaa gtgccattgt aactccctta
ggctctg--- ctcatgagta cattatcatt ggtggatatc agtcagattc ccagaagcga
atgcagtgca cctacgttgc actggatgat ggtggtatac acatggagcc ccgagatgca
cctgagtgga acactgaaat cagtcaaagt cgcacctggt ttggtggaag cctggaaaag
ggcagcacac tgctggctgt accctcaggg acaaatccag cacctccaga tggctattac
ttctataaag taacatttca gcatgaggga aa-------- -tgaagagga acaagctcag
-acatgcagt c--aagaatn nnnnnnnnnn nnnnnnnnnn nnnnnnnnnn nnnnnnnnnn
nnnnnnnnnn nnnnnnnnnn nnnnnnnnnn nnnnnnnnnn nnnnnnnnnn
>Loricariidae_Spectracanthicus_punctatissimus_1_1
nnnnnnnnnn nnnnnnnnnn nnnnnnnnnn nnnnnnnaca atgaattgtc tgcaagcctt
tatatactta cggttgacag tcgtggatgc aatcgaaaag taaccctgag atgccaggag
aaagagttgg taggtgagcc tccagggccc cgttatggtc acaccattag tgtagtccac
agcagaggga aaactgccta tgttcttttt ggtggcagat cctacatacc gcctgctgag
agaacctctg agaattggaa cagtgtggtg gactgtctgc ctcaggtata cctcattgat
caagagtttg gctgttgttc agcacacttt cttcctgaac tcacggatgg ccagtcattc
cacctggcac tggcacgaga gaattgtgtc tacttccttg gaggccacat tgcatcaact
gactgccgac cgcctcgtct attccgacta cgcgtagagc ttctcttagg cagtccgttg
ctctgctgtg atatctttaa tgatggtcta gccatcacaa gtsccattgt aactcccwta
ggctctg--- ctcatgagta cattatcrtt ggtggatatc agtcagattc ccagaagcga
atgcagtgca cctacgttgc actggatgat gatggtatac acayggagcc ccgagatgca
cctgagtgga ayactgaaat cagycaaagc cgcacytggt ttggtggaag cctggaaaag
ggcagcacay tgctggctgt accctcrggg acaaatccag cacctccaga tggctattac
ttctaccaag taacctttca gmgggagrga aa-------- -tgaagagga accaacccag
-acatgcagt c--aagaatc cactgaattt gaggattcag ctcccttaga ggattcagaa
gagctatact ttggacgtga accacatga- --annnnnnn nnnnnnnnnn
>Loricariidae_Sturisoma_monopelte_1_1
nnnnnnnnnn nnnnnnnnnn nnnnnnnnnn nnnnnnaaca atgaattgtc tgcaaacctt
tacatactta aagttgacag tcatggatgc aatcgaaaga tcaccctgcg atgtcaggag
aaagagttgg taggcgagcc tcctgggccc cgttatggtc acaccattag tgtggtccac
agcagaggga aaactgccta tgttcttttt gggggcagat cttacatacc atctgctgaa
agaacctcag agaattggaa cagtgtggtg gactgtctgc ctcaagtata tctcattgat
catgagtttg gctgttgttc agcacatttc ctacctgaac tcacggatgg ccagtccttc
cacctggcac tggcacgaga gaattgtgtc tacatccttg gtggccacat tgcctcaact
gactgccgac cacctcgtct attccgacta cgtgtagagc tgcttttagg cagtccgttg
ctctcctgtg atatccttaa tgacggtcta tccatcacaa gtgccattgt aactcccata
ggctctg--- ctcatgagta cattatcatt ggtggatatc agtcagattc ccagaagcga
atgcagtgca cctatgttgc actgaatgat gatggtatac acatggaacc ccgagatcca
cctgagtgga acagtgagat cagccaaagc cgcacctggt ttggtggaag cctggaaaag
ggtagcgcat tgctggctgt accctctggg acaaatacag cacctctaga tggctattac
ttctaccaag ttagccttca gcaggaggga ac-------- -tgaagaaga acctacccag
-acatgcagt c--aagaatc cactgaattt gaggattcag gtcccctaga ggattcagaa
gaactatact ttggacgtga accacatga- --annnnnnn nnnnnnnnnn
>Parodontidae_Apareiodon_affinis_1_1
cctgagtgtt accttattca tggtggccga acacccaaca acgagctgtc ttctagcctc
tacatgctta gtgtcaacag tcgtggatgc aatcggaagg tcacgctgag atgtcaagag
aaagagctgg tgggggagcc tccagggcct cggtatggcc acaccattag cgtagtccac
agcaggggga aaaccgcctg cgtccttttt ggaggcaggt cctacatgcc acctgctgag
agaaccacag agaactggaa ctgtgtgatg gactgtccgc cccaggtgta cctcattgac
ttagagttcg gctgctgctc agcgcatacc ctccccgagc tcacagatgg ccagtcattt
cacctggcac tggctcgaga ggactgtgtc tatttcctgg ggggccacat tctctctacc
gactgccgac cacctcgcct gttcaagctg cgtgtggagc ttctcttagg cagtccagtg
ctctcctgtg aggtctttaa cgatggtctg tccatcacaa gtgccattgc aacttctgta
ggctctg--- ctcatgagta tatgatcctt ggaggctacc agtcagactc ccagaagcga
atgcagtgca cgtacgttgc actggacgat gttggcatac atatggaacc tcgagaacca
ccaccgtgga gcagtgagat tagccaaagc cgtacttggt ttggtggaag cctggaaaag
ggtagcgctc tgatcgctac tccgtcagag ggaaatccag tacctccgga tgcgcattac
ttctaccaag taagcttcca gcaagaggga ga-------- -tgcagaaga cccaactcag
-acatgcagc c--aagagtc cacagacttt gaggattcag ctcctctaga agattcagaa
gaactgtact ttggacgtga tcctaatga- --gatggagt tca---gcag
>Parodontidae_Parodon_nasus_1_1
ccagagtgtt accttattca tggtggccga acacccaaca atgagctgtc ttctagcctc
tacatgctta gtgtcaacag tcgtggatgc aatcggaagg tcacgctgag atgtcaggag
aaagagctgg tgggggagcc tccagggcct cgatatggcc acaccattag cgtagtccac
agcaggggga aaactgcctg cgtccttttt ggaggcaggt cctacatgcc acctgctgag
agaaccacag aaaattggaa ttgtgtgata gactgtccgc cccaggtgta cctcattgac
ttagagttcg gctgctgctc agcgcatacc ctccctgagc tcacagacgg ccagtcattt
cacctggcac tggctcgaga ggactgtgtc tacttcctgg gggggcacat tctctccacc
gactgccgac cacctcgcct gttcaagctg cgtgtggagc ttctcttagg cagtccagtg
ctgtcctgtg aggtctttaa tgatggtctg tccatcacaa gtgccattgc aacttctgta
ggctctg--- ctcatgaata tatgatcctt ggaggctacc agtcagactc ccagaagcga
atgcagtgca cgtacgttgc actggacgat gttggcatac gtatggaacc tcgagaacca
ccacaatgga gcagtgagat tatccaaagc cgtacttggt ttggtggaag cctggaacag
ggtagcgctc tgatcggtat tccatcagag ggaaatccag tacctccgga tgcgcattac
ttctaccaag taagcttcca gcaagaggga ga-------- -tgtagaaga cccaactcag
-acatgcagc c--aagagtc cacagacttt gaggattcag ctcctctaga agattcagaa
gaactgtatt ttgggcgtga tcctaatga- --gatggagt tca---gcag
>Pimelodidae_Hypophthalmus_edentatus_1_1
cctgagtgct acctcattca tggaggccga acacccaaca acgagctgtc cgcaagcctc
tacatactta atgttgacag tcatggatgt aatcggaagg tcacactgag atgccaggag
aaagagttgg ttggtgaact tccagaagca cggtatgggc acacccttag cgtagtccac
agcagaggca aaagtgcttg tgttctgttt ggtggcagat cctacatgcc tgcttctgaa
cgaaccacag agaactggaa ctgcatggtg gactgtccac cccagattta tctcattgac
ctggagtttg gctgctcttc agcacacacc ctcccagagc tcactgacgg ccagtcattc
cacctagccc tggcacgaga ggactgcgtc tacttcctgg gtggccacat tgcgtctact
gattgccgac cacctcgcct gttcaggctg cgtgtagagc ttcttttagg cagtccatta
ctctcctgtg agatccttaa tgatggtctc tccatcacaa gtgccattgc aactcccata
ggttcct--- ctcacgaata cattattctt ggtggttatc aggcagattc ccagaagaga
atgctttgca cctacgttgc actagatgat gtcggaatac gcatcgagcc cagagagccc
cctgagtgga acagtgagat cagtcaaagc cgcacctggt ttggtggagc tcttgaaaaa
gggagcgcat taattgttat accctcaggt acaaatccca cacctacaga tgcctattac
gtttaccagt taagcttcca gcannnnnnn nnnnnnnnnn nnnnnnnnnn nnnnnnnnnn
nnnnnnnnnn nnnnnnnnnn nnnnnnnnnn nnnnnnnnnn nnnnnnnnnn nnnnnnnnnn
nnnnnnnnnn nnnnnnnnnn nnnnnnnnnn nnnnnnnnnn nnnnnnnnnn
>Prochilodontidae_Prochilodus_brevis_2_1
cctgagtgtt acctcattca cggtggccga acacccaata atgagctgtc ctctagcctc
tacttgctaa gtgtcgacag tcgtggatgc aatcgaaaag tcacactgag atgccaggag
aaagagctgg tgggggagcc tccagggcct cggtacgggc acaccattag tgtagtccac
agcaggggga aaacagcctg tgttcttttc ggcggcaggt cttacatgtc acctgctgag
agaaccacag agaactggaa tagtgtggtg gactgtccac cccaggtgta cctcattgat
ctggagtttg gctgctgctc agcttataca ctccctgagc tcacggatgg ccagtcattc
cacctggccc tggctcgaga ggattgtgtt tacttcttgg gtggccacat tctctccacc
gactgccgac cagctcgcat gttcaggctg cgtgtggagc ttctcttagg cagtccagtg
ctctcctgcg atatgtttaa tgatggtccg tctatcacaa gtgccattgc aactcctgta
ggccctg--- ctcatgagta tatgatcctt ggtggctacc agtcagactc ccagaagcgg
atgcagtgca cctacgtggt actggatgac gtaggcatac gaatggaacc tcgagataca
ccgcagtgga gcagtgagat cagccagagc cgtacttggt ttggtggaag cctgggagat
ggtagcgcat tgatcgctat tccatcagag ggaagtcctg cacctccaga tgcctatcac
ttttaccagg taagcttcca gcaagaggga ga-------- -ttcagagga tccaacccag
-acatgcagc c--aggagtc cacagaattt gaggactcag cccctctcga ggactcagaa
gagctgtact tcgggcgtga tcctaacga- --gatggagt aca---gcag
>Prochilodontidae_Prochilodus_rubrotaeniatus_2_1
cctgagtgtt acctcattca cggtggccga acacccaata atgagttgtc ctctagcctc
tacctgctaa atgtcgacag tcgtggatgc aatcgaaaag tcacactgag atgccaggag
aaagagctgg tgggggagac cccagggcct cgctacgggc acaccattag tgtagtccac
agcaggggga aaacagcctg tgttcttttc ggcggcaggt cttacatgtc acctgctgag
agaaccacag agaactggaa tagtgtggtg gactgtccac cccaggtgta cctcattgat
ctggagtttg gctgctgctc agcttataca ctccctgagc tcacggatgg ccagtcattc
cacctggccc tggctcgaga ggattgtgtt tacttcttgg gtggccacat tctctccacc
gactgccgac cagctcgcat gttcaggctg cgtgtggagc ttctcctagg cagtccagtg
ctctcctgcg atatgtttaa tgatggtccg tctatcacaa gcgccattgc aactcctgta
ggccctg--- ctcatgagta tatgatcctt ggtggctacc agtcagactc ccagaagcgg
atgcagtgca cctacgtggt actggatgac gtaggcatac gaatggaacc tcgagataca
ccgcagtgga gcagtgagat cagccagagc cgtacttggt ttggtggaag cctgggagat
ggtagcgcat tgatcgctat tccatcagag ggaagtcctg cacctccaga tgcctatcac
ttttaccagg taagcttcca gcaagaggga ga-------- -ttcagagga tccaacccag
-acatgcagc c--aggagtc cacagacttt gaggactcag cccctctcga ggactcagaa
gaactgtact tcgggcgtga tcctaatga- --gatggagt aca---gcag
>Prochilodontidae_Semaprochilodus_insignis_2_1
cctgagtgtt acctcattca cggtggccga acacccaata atgagttgtc ctctagcctc
tacctgctaa atgtcgacag tcgtggatgc aatcgaaaag tcacactaag atgccaggag
aaagagctgg tgggggagac cccagggcct cgatacgggc acaccattag tgtagtccac
agcaggggga aaacagcctg tgttcttttc ggcggcaggt cttacatgtc acctgctgag
agaaccacag agaactggaa tagtgtggtc gactgtccac cccaggtgta cctcattgac
ctggagtttg gctgctgctc agcttataca ctccctgagc tcacggatgg ccagtcattc
cacctggcac tggctcgaga ggattgtgtt tacttcttgg gtggccacat tctctccacy
gactgccgac cagctcgcct gttcaggctg cgtgtggagc ttctcctagg cagtccagtg
ctctcctgcg atatgtttaa tgatggtccg tctatcacaa gtgccattgc aactcctgta
ggccctg--- ctcatgaata tatgatcctt ggtgggtacc agtcagactc ccagaagcgg
atgcagtgca cctacgtggc actggatgac gtaggcatac gaatagaacc tcgagagcca
ccgcagtgga gcagtgagat cagccagagc cgtacttggt ttggtggaag cctgggagat
ggtagcgcat tgatcgctat tccatcagag ggaagtccag cacctccaga tgcctatcac
ttttaccatg taagcttcca gcaagaggga ga-------- -ttcagagga tccaacccag
-acatgcagc c--aggagtc cacagacttt gaggactcag cccctctcga ggactcagaa
gagctgtact ttgggcgtga tcctaatga- --gatggagt aca---gcag
>Prochilodontidae_Semaprochilodus_kneri_2_1
cctgagtgtt acctcattca cggtggccga acacccaata atgagttgtc ctctagcctc
tacctgctaa atgtcgacag tcgtggatgc aatcgaaaag tcacactaag atgccaggag
aaagagctgg tgggggagac cccagggcct cgatacgggc acaccattag tgtagtccac
agcaggggga aaacagcctg tgttcttttc ggcggcaggt cttacatgtc acctgctgag
agaaccacag agaactggaa tagtgtggtc gactgtccac cccaggtgta cctcattgac
ctggagtttg gctgctgctc agcttataca ctccctgagc tcacggatgg ccagtcattc
cacctggcac tggctcgaga ggattgtgtt tacttcttgg gtggccacat tctctccacc
gactgccgac cagctcgcct gttcaggctg cgtgtggagc ttctcctagg cagtccagtg
ctctcctgcg atatgtttaa tgatggtccg tctatcacaa gtgccattgc aactcctgta
ggccctg--- ctcatgaata tatgatcctt ggtgggtacc agtcagactc ccagaagcgg
atgcagtgca cctacgtggc actggatgat gtaggcatac gaatagaacc tcgagagcca
ccgcagtgga gcagtgagat cagccagagc cgtacttggt ttggtggaag cctgggagat
ggtagcgcat tgatcgctat tccatcagag ggaagtccag cacctccaga tgcctatcac
ttttaccatg taagcttcca gcaagaggga ga-------- -ttcagagga tccaacccag
-acatgcagc c--aggagtc cacagacttt gaggactcag cccctctcga ggactcagaa
gagctgtact ttgggcgtga tcctaatga- --gatggagt aca---gcag
>Serrasalmidae_Colossoma_macropomum_2_1
cctgagtgtt acctcattca tgggggccgg acacccaata atgagctgtc ctctagcctc
tacgtgctaa gtgtcgacag tcgcggatgc aatcgaaaag tcacgctgag atgcctggag
aaagagctgg tgggagagcc tccagggcct cggtatggcc acaccattag tgtagttcac
agcaggggaa aaacagcctg tgttcttttc ggcggcaggt cttacatgcc acctgctgag
agaaccacag agaactggaa cactgtggtg gactgtccac cccaggtgta cctcattgac
ctggagtttg gctgctgctc agctcatacc ctcccggagc tcacggatgg ccagtcattc
catgtggcgc tggctcgaga ggattgtgtt tactttttag gtggccacat tctctccacc
gactgccgtc cggctcgcct gttcaggctg cgtgtggagc ttctcttagg cagcccagtt
ctctcttgtg atatgtttaa tgatggtctg tctatcacaa gcgccattgc aactcctgtg
ggtcctg--- ctcatgagta tatcatcctt ggtggctacc agtcagactc ccagaagcga
atgcagtgca cctacatcac actggatgat gtaggcatac atatggaacc tcgagagcca
cnnnnnnnnn nnnnnnnnnn nnnnnnnnnn nnnnnnnnnn nnnnnnnnnn nnnnnnnnnn
nnnnnnnnnn nnnnnnnnnn nnnnnnnnnn nnnnnnnnnn nnnnnnnnnn nnnnnnnnnn
nnnnnnnnnn nnnnnnnnnn nnnnnnnnnn nnnnnnnnnn nnnnnnnnnn nnnnnnnnnn
nnnnnnnnnn nnnnnnnnnn nnnnnnnnnn nnnnnnnnnn nnnnnnnnnn nnnnnnnnnn
nnnnnnnnnn nnnnnnnnnn nnnnnnnnnn nnnnnnnnnn nnnnnnnnnn
>Serrasalmidae_Piaractus_brachypomus_2_1
cctgagtgtt acctcattca tgggggccgg acacccaata atgagctgtc ctctagcctc
tacgtgctaa gtgtcgacag tcacggatgc aatcgaaaag tcacactgag atgccaggag
aaagagctgg tgggggagcc tccgggacct cggtatggcc acaccattag tgtagttcac
agcaggggaa aaacagcctg tgttcttttc ggcggcaggt cttacatgtc acctgctgag
agaaccacag agaactggaa cagtgtggtg gactgtccac cccaggtgta cctcattgac
ctggagtttg gctgctgctc agctcatacc ctcccagagc tcacggatgg ccagtcattc
cacgtggcgc tggctcgaga ggattgtgtc tacttcttgg gtggccacat tctctccact
gactgccgtc cggctcgcct gttcaggctg cgtgtggagc ttctcttagg cagcccagtg
ctctcttgtg atatgtttaa tgatggtctg tctatcacaa gcgccattgc aactcctgtg
ggtcctg--- ctcatgagta tatcatcctt ggtggctacc agtcagactc ccagaagcga
atgcagtgca cctacgtcgc actggatgat gtaggcatac gtatggaacc tcgagagcca
cnnnnnnnnn nnnnnnnnnn nnnnnnnnnn nnnnnnnnnn nnnnnnnnnn nnnnnnnnnn
nnnnnnnnnn nnnnnnnnnn nnnnnnnnnn nnnnnnnnnn nnnnnnnnnn nnnnnnnnnn
nnnnnnnnnn nnnnnnnnnn nnnnnnnnnn nnnnnnnnnn nnnnnnnnnn nnnnnnnnnn
nnnnnnnnnn nnnnnnnnnn nnnnnnnnnn nnnnnnnnnn nnnnnnnnnn nnnnnnnnnn
nnnnnnnnnn nnnnnnnnnn nnnnnnnnnn nnnnnnnnnn nnnnnnnnnn
>Serrasalmidae_Piaractus_mesopotamicus_1_1
cctgagtgtt acctcattca tgggggccgg acacccaata atgagctgtc ctctagcctc
tacgtgctaa gtgtcgacag tcacggatgc aatcgaaaag tcacactgag atgccaggag
aaagagctgg tgggggagcc tccggggcct cggtatggcc acaccattag tgtagttcac
agcaggggaa aaacagcctg tgttcttttc ggcggcaggt cttacatgtc acctgctgag
agaaccacag agaactggaa cagtgtggtg gactgtccac cccaggtgta cctcattgac
ctggagtttg gctgctgctc agctcatacc ctcccagagc tcacggatgg ccagtcattc
cacgtggcgc tggctcgaga ggattgtgtc tacttcttgg gtggccacat tctctccact
gactgccgtc cggctcgcct gttcaggctg cgtgtggagc ttctcttagg cagcccagtg
ctctcttgtg atatgtttaa tgatggtctg tctatcacaa gcgccattgc aactcctgtg
ggtcctg--- ctcatgagta tatcatcctt ggtggctacc agtcagactc ccagaagcga
atgcagtgca cctacgttgc actggatgat gtaggcatac gtatggaacc tcgagagcca
cnnnnnnnnn nnnnnnnnnn nnnnnnnnnn nnnnnnnnnn nnnnnnnnnn nnnnnnnnnn
nnnnnnnnnn nnnnnnnnnn nnnnnnnnnn nnnnnnnnnn nnnnnnnnnn nnnnnnnnnn
nnnnnnnnnn nnnnnnnnnn nnnnnnnnnn nnnnnnnnnn nnnnnnnnnn nnnnnnnnnn
nnnnnnnnnn nnnnnnnnnn nnnnnnnnnn nnnnnnnnnn nnnnnnnnnn nnnnnnnnnn
nnnnnnnnnn nnnnnnnnnn nnnnnnnnnn nnnnnnnnnn nnnnnnnnnn
>Serrasalmidae_Pygocentrus_nattereri_2_1
cccgagtgtt acctcatcca tgggggccgt acacccaata atgagctgtc ctctagcctc
tatgtgctaa gtgtcgacag tcgcggatgc aatcgaaaag tcacattgaa atgccaggag
aaagagctgg tgggggagct tccagggcct aggtatggcc actccattag tgtagtccac
agcaggggaa aaacagcctg tgttcttttt ggtggcaggt cttacatgcc acctgctgag
agaaccactg agaactggaa cagtgtggtg gactgtccac cccaggtgta cctcattgac
ctggagtttg gctgctgctc agctcataca ctcccagagc tcacggatgg gcagtcattt
cacatggcac tggctcgaga ggattgtgtt tacttcttgg gtggccacat tctctccacc
gactgccgtc cggctcgcct gttcaggctg cgtgtggagc ttctcttagg cagcccagtg
ctctcttgtg atatgtttaa tgacggtctg tctatcacaa gtgccattgc aactcctgtg
ggtgctg--- ctcatgagta tatcatcctt ggtggctacc agtcagactc ccaaaagcga
atgcagtgca cctatgtcgc actggatgac gtaggcatac gtatggaacc acgagagcca
ccacagtgga gcagtgagat cagccaaagc cgtacttggt atggtggaag cctggaaaag
ggaagtgcat tgatagctat tccatcggag ggaaatcctg cacctccaga tgcctattat
ttttaccagg taagcttcca gcaagaggga ga-------- -tgtggaaga tccaacccag
-acatgcagc c--aggagtc cacagacttt gaggattcag ctcctctaga ggattcagaa
gagctgtact ttgggcgtga tcctaatga- --gatggagt ata---gcag
>Trichomycteridae_Henonemus_punctatus_1_1
nnnnnnnnnn nnnnnnnnnn nnnnnnnnnn nnnnnnnnnn nngacatgtc ctcaagcctt
tacattgtta gcattgacag tcgaggatgc aatcgtaagg tcacactgag atgtcaggag
aaagaattgg ttggagagtt gccaggacct cgttatggac acactatcag tgtagtccac
agcagaggga agaccgcctg tgttctgttt ggtggcaggt cctacatgcc atcttctgag
agaacaacag aaaactggaa cagtgtactg gactgtcaac cccaggtcta ccttattgat
ctggaatttg gctgctgctc agcacacact ctccctgagc tcacagatgg ccaatcattc
catttggctc ttgcacgaca tgactgtgta tacatcttgg ggggccatgt tgcttcgact
gactgccgac caccccgtct attcaagcta cgagtagagc ttcttctagg aagtccattg
gtttcctgtg aaatactcaa tgacagtttt tccatcacaa gtgccattgt aactcccatt
ggat------ ctgatgaata tatcatcctt ggtggttacc agtcagattc ccagaagcgc
attcagtgca cttatgtggt cctggatgat gtaggtatac acgtggagga tcgagagcca
cctgagtgga acagtgaaat tagtcaaagt cgcacctggt ttggtggatg tctggaaaat
ggaaccgcat tgcttgctgt accgtcagca acaaactcag cacctccgga aggttattac
atctaccaag taagcttcaa gctaaaagga ga-------- -tggggaaga accaactcag
-acatgtagt c--aagagtc cactgatttt gaggattcag ctccattaga ggattcagaa
gagctctact ttgggcgtga accccatga- --gctggagg aca---gcag
>Trichomycteridae_Ituglanis_amazonicus_1_1
nnnnnnnnnn nnnnnnnnnn nnnnnnnnnn nnnnnnnnnn nngaactgtc ttcaagcctg
tacattctta atgttgacag tcgaggatgc aatcggaagg ttacgctgag atgtcaggag
aaagaattgg ttggagagct gccaggacct cgttatggcc acaccattag tgtagtccac
agcagaggga aaactgcatg tgttctcttt ggcggcaggt cctacatgcc accttctgag
agaacgacag aaaactggaa cagcgtagtg gactgtccac cccaggtgta ccttatagat
ctggaatttg gctgctgctc agcacacacc cttcctgagc tcacagatgg ccagtcattc
catctggcac ttgcacgaca tgactgtgtc tacatcctgg gaggccacat agcttcgact
gactgccgac caccccgtct attcaggcta cacgtggagc ttcttttagg cagtccattg
ctctcttgtg agatccttaa tgatagtctg tccatcacaa gtgccattgt aacacccatt
ggat------ ctcacgagta catcatcctt ggcggttacc agtcagattc ccagaagcgc
atgcagtgca ctcgtgtggc actggatgat gtgggtatac acatggagac ccaagagcca
cctgagtgga acagtgaaat taatcaaagt cgcacctggt ttggtnnnnn nnnnnnnnnn
nnnnnnnnnn nnnnnnnnnn nnnnnnnnnn nnnnnnnnnn nnnnnnnnnn nnnnnnnnnn
nnnnnnnnnn nnnnnnnnnn nnnnnnnnnn nnnnnnnnnn nnnnnnnnnn nnnnnnnnnn
nnnnnnnnnn nnnnnnnnnn nnnnnnnnnn nnnnnnnnnn nnnnnnnnnn nnnnnnnnnn
nnnnnnnnnn nnnnnnnnnn nnnnnnnnnn nnnnnnnnnn nnnnnnnnnn
>Trichomycteridae_Listrura_camposae_1_1
nnnnnnnnnn nnnnnnnnnn nnnnnnnnnn nnnnnnnnnn nnnnnnnnnn nnnnnnnnnn
nnnnnnnnnn nnnnnnnnnn nnnnnnnnnn aatcggaaag ttacactgaa atgtcaggag
aaagaattgg ttggagagct gccaggacct cgttatggcc acaccattag tgtagtccac
agcaggggaa aaactgcctg tgttctcttt ggagggaggt cctacatgcc accttctgag
agaacaacag aaaactggaa cagtgtagta gactgtccac cacaggtata tcttattgat
ctggagtttg gctgctgctc agcacatact cttcctgagc tcacagatgg tcaatcattc
catctggctc tagcgcgaca tgactgtgtt tactttctag gggggcacat tgcttcgact
gactgtcgac caccccgtct atttaagctc cgagtagagc ttctcttggg aagtccattg
ctttcctgtg aaatcctcat tgacagtttg tccatcacaa gtgccattgt aacacctgtt
ggat------ ctcacgagta tataatcatt ggtggttacc agacagattc ccagaagcgc
atgcagtgca cttatgttgt actggatgat gtgggtatac atatggagga ccgagagcca
cctgagtgga acagtgaaat taatcaaagt cgcacttggt ttggtggaag ccttgaaaat
ggaagcacat tgctggctgt accatcagga acaaatccag cacctccaga tggctattac
ttctaccaag taagcttcca gctaaaagga ga-------- -tggggaaga accaactcag
-acatgtagt c--aagaatc cactgatttt gaggattcag ctccattaga agactcagaa
gagctatact ttggacgtga accccatga- --annnnnnn nnnnnnnnnn
>Trichomycteridae_Listrura_tetraradiata_1_1
nnnnnnnnnn nnnnnnnnnn nnnnnnnnnn nnnnnnnnnn nnnnnnnnnn nnnnnnnnnn
nnnnnnnnnn nnnnnnnnnn nnnnnnnnnn aatcggaaag ttactctgag atgtcaggag
aaagaattgg ttggagaact gccaggacct cgttatggcc acaccattag tgtagttcac
agcaggggga aaactgcatg tgttctcttt ggagggaggt cctacatgcc accttctgag
agaacaacag aaaactggaa cagcgtagta gactgtccac cccaggtata tattattgat
ctggagtttg gctgctgctc agcacatacc cttcctgagc tcacagatgg ccagtcattc
catctggctc ttgcacgaca tgactgtgtc tactttctag gggggcacat tgcttcgact
gactgccgac caccccgtct atttaaactc cgtgtagagc ttctcctggg aagtccattg
ctttcctgtg aaatcctcca tgacagtttg tccatcacaa gtgccattgt aacacctgtg
ggat------ ctcacgagtt tatcatcctt ggtggttacc agtcagattc ccagaagcgc
atgcagtgca cttatgttgt actggatgat gtaggtatac atatggagga ccgagagcca
cctgagtgga acagtgaaat taatcaaagt cgcacctggt ttggtggaag ccttgaaaat
ggaaacacat tgctggccgt accatcagga acaaatcctg cacccccaga tggctattac
ttctaccaag taagcttcca gctaaaagga ga-------- -tggggaaga accaactcag
-acatgtagt c--aagagtc cactgatttt gaggattcag ctcccttaga ggattcagaa
gagctatact ttggacgtga accccatga- --annnnnnn nnnnnnnnnn
>Trichomycteridae_Scleronema_minutum_1_1
nnnnnnnnnn nnnnnnnnnn nnnnnnnnnn nnnnnnnnnn nngaactatc ctcaagcctc
tacattctta acattgacag tcgaggatgc aatcggaagg ttacgctgag atgtcaagag
aaagaattgg ttggagagct gccaggacct cgttatggcc acaccattag tgtagtccac
agcagaggga aaactgcatg tgttctcttt ggtggcaggt cctacatgcc accttctgag
agaacgacag aaaactggaa cagcgtagtg gactgtccac cccaggtgta cctcatagat
ctggagtttg gctgctgctc agcacacacc cttcctgagc tcacagatgg ccagtcattc
catctggccc ttgcacgaca tgactgtgtc tacatcctgg gaggccacat tgcttcgact
gactgccggc caccacgtct attcaggcta catgtagagc ttctcttagg cagtccattg
ctctcctgtg agatccttaa tgatagtatg tctattacaa gtgccattgt aacacccatt
ggat------ ctcatgagta cgtcatcctt ggtggttacc agtcagattc ccagaagcgc
atgcagtgca cttatgtagc actggatgat gtgggtattc acatggaggc ccgagagcca
cctgagtgga acagtgaaat ttgtcaaagt cgcacctggt ttggtggaag ccttgaaaat
gggagcacat tgctggctgt accatcagga acaaatccag caccaccaga aggttattac
ttctaccagg aaagcttcaa gctgaaagac ga-------- -tggagagga accaacccag
-acatgcagt c--aggagtc aactgatttt gaggattcag ctcctctaga ggattcagaa
gagctgtact ttggacgtaa accccatga- --aatggagg nnnnnnnnnn
>Trichomycteridae_Scleronema_minutum_2_1
nnnnnnnnnn nnnnnnnnnn nnnnnnnnnn nnnnnnnnnn nngaactgtc ttccagcctg
tacattctta acgttgacag tcgaggatgc aatcggaagg ttacactgag atgtcaggag
aaagaattgg ttggagagct gccaggacct cgttatggcc acaccattag tgtagtccac
agcagaggga aaactgcatg tgttctcttt ggcggcaggt cctacatgcc accttctgag
agaacaacag aaaactggaa cagcgtagtg gactgtccac cccaggtgta ccttatagat
ctagaatttg gctgctgctc agcacacacc cttcctgagc tcacagatgg ccagtcattc
catctggcac ttgcacgaca tgactgtgtc tacatcctgg gaggccacat tgcttcgact
gactgccgac caccccgtct atttaggcta catgtggagc ttctcttagg cagtccattg
ctctcctgtg agatcctcaa tgatagtctg tccatcacaa gtgccattgt aacacccatt
ggat------ ctcacgagta cattatcctt ggcggttacc agtcagattc ccagaagcgc
atgcagtgca ctcatgtggc actggatgat gtgggtatac acatggagac ccgagagcca
cctgagtgga acagtgaaat tagtcaaagt cgcacctggt ttggtggagg cctggaaaat
gggagcgcat tgctggctgt accatcagga acaaatccag caccaccaga aggttattac
ttttaccagt taagctttaa gctgaaagaa ga-------- -tggagaaga accaacccag
-acatgcagt c--aagagtc cactgatttt gaggattcag cacctttaga ggattcagaa
gagctatact ttggacgtga accccatga- --aatggagg aca---gtag
>Trichomycteridae_Trichogenes_longipinnis_1_1
nnnnnnnnnn nnnnnnnnca cggtggccga acaccmaaca atgagatgtc ctcaagttcs
tacattstta ccatcaatag ccgaggatgc aatcggaagg ttacactgag atgtcaggaa
aaagagttgg ttggagagcc tccagggcca cgttatggcc acaccataag tgtagtccac
agcagaggga aagccgcctg tgttctgttt ggtggcaggt cgtacatgcc accttctgaa
agaactacag agaactggaa cagcatagtg gactgtccac cccaggtgta ccttattgat
ctggagtttg gctgctgctc agctcacacc ctccctgagc ttacagatgg ccagtcattc
cacgtggcac ttgcacgaca agactgtgtc tacttcctag gcggccacat tgcttctacc
gattgccgac caccccgcct atttagactg cgtgtcgagc tcctcttggg cagtcctttg
ctttcctgtg agatcctcaa tgatgggcta tccattacaa gtgccattgt aacacccact
ggat------ ctcacgagta tgttatcctt ggtggttatc agtcagattc ccagaagcgc
atgcagtgca cttatgtggc actagatgat gtgggtattc gcatggaggc acgagagcca
cctgagtgga acagtgaaat tagtcaaagt cgaacctggt ttggtggaag cctggaaaat
ggaagtgcat tgctggctgt accatcaggg acaaatccag cacctcagga tgcctattac
ttttaccagg taagtttcca gcaggaggga ga-------- -tggagaaga accaatccag
-acatgcagc c--aagagtc cactgatttt gaggattcgg ctcctctaga ggattcagaa
gagctatact tcggacgtga accccatga- --gatggaga aca---gtag
>Chilodontidae_Caenotropus_labyrinthicus_1_1
cctgagtgtt acctccttca tggtggccga acacccaata atgagctgtc ctctagcctc
tacatgctta gtgtcgacag tcgtggatgc aatcgaaaag tcacactgag atgcctggag
aaagagctgg tgggggagcc tccaggacct cggtatgggc acaccattag tgtagtccac
agcaggggaa aaaccgcctg tgttcttttt ggaggcaggt cctacatgtc acctgctgag
agaaccacag agaactggaa ttgtgtggtg gactgtccac cccaggtgta cctcattgac
ctggagtttg gctgctgctc agcttatacc ctccctgagc tcacagatgg ccagtcgttc
cacttggcgc tggctcgaga ggactgcgtc tacttcttgg ggggtcacat tctctccacc
gactgccgac cacctcgcct gttcaggctg cgtgtggagc ttctcttagg cagtcctgtg
ctctcctgtg atatgtttaa tgatggtctg tctatcacaa gtgccattgc aactcctgta
ggacctg--- cacatgagta tatgatcttt ggtggctacc aatccgactc ccagaagcga
atgcagtgta cgtacatcgc actggatgat gtaggcatac gcatggaacc tcgagagcca
ccgcagtgga gcagtgagat cagtcagagc cgtacttggt ttggcggaag cctgggaaag
ggtaatgcat tgatcgctat tccatcagag ggaaatcctg cacctccaga tgcctattac
ttttacgagg taagcttcca gcaagaggga ga-------- -agcagatga tccaacccag
-acatgcagc c--aagagtc cacagacttc gaggattcag cccctctaga ggactcggag
gaactgtact ttgggcgtga tcctaatga- --gatggagt tca---gcag
>Loricariidae_Pseudancistrus_depressus_2_1
nnnnnnnnnn nnnnnnnnnn nnnnnnnnnn ncacccaaca atgaattgtc tgcaagcctt
tatatactta cggttgacag tcgtggatgc aatcgaaaag tcaccctgag atgtcaggag
aaagagttgg taggtgagcc tccagggccc cgttatggtc acaccattag tgtagtccac
agtagaggga aaactgccta tgttcttttt ggtggcagat cctacatacc rcctgctgag
agaacctcgg agaattggaa cagtgtggtg gactgtctgc ctcaggtata cctcattgat
caagagtttg gctgttgttc agcacacttt cttcctgagc tcacagatgg ccagtcattc
cacctggcac tggcacgaga gaattgtgtc tacttccttg gaggccacat tgcatcaact
gactgccgac cgcctcgtct attccgacta cgcgtagagc ttcttttagg cagtccgttg
ctctcctgtg atatctttaa tgatggtcta gccatcacaa gtgccattgt aactccctta
ggctctg--- ctcatgagta cattatcgtt ggtggatatc agtcagattc ccagaagcga
atgcagtgca cctacattgc actggatgat ratggtatac acatggagcc ccgagatgca
cctgagtgga acactgaaat cagccaaagc cgcacctggt ttggtggaag cctggaaaag
ggcagcacac tgctggctgt accctcmggg acaaatccag cacctccaga tggctattac
ttctaccaaa taacctttca gcaggaggga aa-------- -tgaagagga accaacccag
-acatgcagt c--aagaatc cactgaattt gaggattcag ctcccttaga ggattcagaa
gagctatact ttggacgtga accacatga- --annnnnnn nnnnnnnnnn
>Loricariidae_Pseudancistrus_depressus_3_1
nnnnnnnnnn nnnnnnnnnn nnnnnnnnnn ncacccaaca atgaattgtc tgcaagcctt
tatatactta cggttgacag tcgtggatgc aatcgaaaag tcaccctgag atgtcaggag
aaagagttgg taggtgagcc tccagggccc cgttatggtc acaccattag tgtagtccac
agtagaggga aaactgccta tgttcttttt ggtggcagat cctacatacc rcctgctgag
agaacctcgg agaattggaa cagtgtggtg gactgtctgc ctcaggtata cctcattgat
caagagtttg gctgttgttc agcacacttt cttcctgagc tcacagatgg ccagtcattc
cacctggcac tggcacgaga gaattgtgtc tacttccttg gaggccacat tgcatcaact
gactgccgac cgcctcgtct attccgacta cgcgtagagc ttcttttagg cagtccgttg
ctctcctgtg atatctttaa tgatggtcta gccatcacaa gtgccattgt aactccctta
ggctctg--- ctcatgagta cattatcgtt ggtggatatc agtcagattc ccagaagcga
atgcagtgca cctacattgc actggatgat ratggtatac acatggagcc ccgagatgca
cctgagtgga acactgaaat cagccaaagc cgcacctggt ttggtggaag cctggaaaag
ggcagcacac tgctggctgt accctcmggg acaaatccag cacctccaga tggctattac
ttctaccaaa taacctttca gcaggaggga aa-------- -tgaagagga accaacccag
-acatgcagt c--aagaatc cactgaattt gaggattcag ctcccttaga ggattcagaa
gagctatact ttggacgtga accacatga- --annnnnnn nnnnnnnnnn
>Anostomidae_Abramites_hypselonotus_1_1
cctgagtgtt acctcattca tgggggccga acacccaata atgagctgtc ctccagcctg
tacttgctaa gtgtcgacag tcgcggatgc aatcgaaaag tcacactgag atgccaggag
aaagagctgg taggggaccc tccagggcct cggtatggcc acaccgttag tgtagtccac
agcaggggga aaacagcctg tgttctcttc ggcggcaggt cttacatgcc acctgctgag
agaactacag agaactggaa tagtgtggtg gactgtccac cgcaggtgta cgtcatcgac
ttggagtttg gctgctgttc agcccatacc ctcccggagc tcacagacgg ccagtcattc
cacctggcac tggctcgaga ggactgcgtc tacttcttgg gtggccacat tctctccact
gactgcagac cagctcgcct gttcaggctg cgtgtggagc ttcttttagg cagtccagtg
ctctcctgtg acatgtttag tgatggcccg tctatcacaa gcgcaatcgc aactcctgtg
ggccctt--- ctcacgagta tatgatcatt ggtggctacc agtcagactc ccagaagcga
atgcagtgca cctacatctc actggacgat acaggcatac gaatggaacc tcgagagcca
ccgcagtgga gcagtgagat cagccagagc cgtacttggt ttggcggaag cctggaaagg
ggaagcgcgt tgatcgctat tccggcagag ggaaatcctg cacctccaga agcctattac
ttttaccagg ttagcttcca acaagagggg gg-------- -cgcagaaga cccaacccag
-acatgcagc c--aagagtc cacagacttt gaggactctg cccctctcga ggactcagaa
gagctgtact ttggccgtga tcctaacga- --gatggagt aca---gcag
>Anostomidae_Abramites_hypselonotus_2_1
cctgagtgtt acctcattca tgggggccga acacccaata atgagctgtc ctccagcctg
tacttgctaa gtgtcgacag tcgcggatgc aatcgaaaag tcacactgag atgccaggag
aaagagctgg taggggaccc tccagggcct cggtatggcc acaccgttag tgtagtccac
agcaggggga aaacagcctg tgttctcttc ggcggcaggt cttacatgcc acctgctgag
agaactacag agaactggaa tagtgtggtg gactgtccac cccaggtgta cgtcatcgac
ttggagtttg gctgctgttc agcccatacc ctcccggagc tcacagacgg ccagtcattc
cacctggcac tggctcgaga ggactgcgtc tacttcttgg gtggccacat tctctccact
gactgcagac cagctcgcct gttcaggctg cgtgtggagc ttcttttagg cagtccagtg
ctctcctgtg acatgtttag tgatggcccg tctatcacaa gcgcaatcgc aactcctgtg
ggccctt--- ttcacgagta tatgatcatt ggtggctacc agtcagactc ccagaagcga
atgcagtgca cctacatctc actggacgat acaggcatac gaatggaacc ccgagagcca
ccgcagtgga gcagtgagat cagccagagc cgtacttggt ttggcggaag cctggaaagg
ggaagcgcgt tgatcgctat tccggcagag ggaaatcctg cacctccaga agcctattac
ttttaccagg ttagcttcca acaagagggg gg-------- -cgcagaaga cccaacccag
-acatgcagc c--aagagtc cacagacttt gaggactctg cccctctcga ggactcagaa
gagctgtact ttggccgtga tcctaacga- --gatggagt aca---gcag
>Anostomidae_Anostomus_ternetzi_1_1
cctgagtgtt acctcattca tgggggccga acacccaata atgagctgtc ctctagcctg
tacttgctaa gtgtcgacag tcgcggatgc aatcgaaaag tcacactgag atgccacgag
aaagagctgg taggggagcc tccagggcct cggtacggcc acaccattag tgtagtccac
agcaggggga aaactgcctg tgttcttttc ggcggcaggt cttacatgcc acctgctgag
agaaccacag agaactggaa tagtgtggtg gactgtccac cccaggtgta cctcattgac
ctggagtttg gctgctgctc agcccatacc ctcccagagc tgacggacgg ccagtcattc
cacctggcac tggctcgaaa ggactgcgtc tacttcctag gtggccacat tctctccacc
gactgccgac cagctcgcat gttcaagctg cgtgtggagc ttctcttagg cagtccagtg
ctctcctgtg acatgtttag tgatggtcca tctatcacaa gtgccattgc aactcctgta
ggccctg--- ctcatgagta tatgatcatt ggtggctacc agtcagactc ccagaagcga
atgcagtgca catacgtctc actggatgat acaggtatac atatggaacc tcgagaacca
ccacagtgga gcagtgacat cagccagagc cgtacttggt ttggcggaag tctgggaagt
cggagtgcgt tgctcgctat tccagcagag ggaaaccctg cacctccaga agcctattac
ttttaccagg taagcttcca gcaggaggga ga-------- -tgcagaaga tccaactcaa
-acatgcagc c--aagagtc gacagacttt gaggactcag cccctctcga ggactcagaa
gagctgtact ttgggcgtga tcctaacga- --gatggagt act---gtag
>Anostomidae_Anostomus_ternetzi_2_1
cctgagtgtt acctcattca tgggggccga acacccaata atgagctgtc ctctagcctg
tacttgctaa gtgtcgacag tcgcggatgc aatcgaaaag tcacactgag atgccacgag
aaagagctgg taggggagcc tccagggcct cggtacggcc acaccattag tgtagtccac
agcaggggga aaactgcctg tgttcttttc ggcggcaggt cttacatgcc acctgctgag
agaaccacag agaactggaa tagtgtggtg gactgtccac cccaggtgta cctcattgac
ctggagtttg gctgctgctc agcccatacc ctcccagagc tgacggacgg ccagtcattc
cacctggcac tggctcgaga ggactgcgtc tacttcctag gtggccacat tctctccacc
gactgccgac cagctcgcat gttcaagctg cgtgtggagc ttctcttagg cagtccagtg
ctctcctgtg acatgtttag tgatggtccg tctatcacaa gtgccattgc aactcctgta
ggccctg--- ctcatgagta tatgatcatt ggtggctacc agtcagactc ccagaagcga
atgcagtgca cctatgtctc actggatgat acaggcatac atatggaacc tcgagaacca
ccacagtgga gcagtgacat cagccagagc cgtacttggt ttggcggaag tctgggaagt
cggagcgcgt tgctcgctat tccagcagag ggaaaccctg cacctccaga agcctattac
ttttaccagg taagcttcca gcaggaggga ga-------- -tgcagaaga tccaactcaa
-acatgcagc c--aagagtc gacagacttt gaggactcag cccctctcga ggactcagaa
gagctgtact ttgggcgtga tcctaacga- --gatggagt act---gtag
>Anostomidae_Hypomasticus_megalepis_1_1
cctgagtgtt acctcattca tgggggccga acacccaata atgagctgtc ctccagcctg
tacttgctaa gtgtcgacag tcgcggatgc aatcgaaaag tcacattgag atgccaggag
aaagagctgg taggggagct tccagggcct cggtacggcc acaccataag tgtggtccac
agcaggggga aaacggcctg cgttctcttc ggcggcaggt catacatgcc acctgctgag
agaaccaccg agaactggaa tagtgtggtg gactgtccac cccaggtgta cctcatcgac
ttggagtttg gctgctgttc agcccatacc ctcccggagc tcacggacgg ccagtcattc
cacctggcac tggctcgaga ggactgcgtc tacttcttgg gtggccacat tctctccacc
gactgcagac cagctcgcct gttcaggctg cgtgtggagc ttctcttagg cagtccagtg
ctctcctgtg acatgtttag tgatggcccg tctatcacaa gcgccatcgc aactcctgta
ggccctg--- ctcacgagta tatgatcact ggtggctacc agtcagactc ccagaagcga
atgcaatgca cctacgtctc actggacgat gcaggcatac atatggaacc tcgggagcca
ccacagtgga gcagtgagat cagccagagc cgtacttggt ttggcggaag cctggaaagg
gggagcgcgt tgatcgctat tccggcagag ggaaatcctg cacctccaga agcctattac
ttttaccagg ttagcttcca acaagagggg ga-------- -tgcagaaga tccaacccag
-acatgcagc c--aagagtc cacagacttt gaggactcag cccctctcga ggactcagaa
gagctgtact ttggccgtga tcctaacga- --gatggagt aca---gcag
>Anostomidae_Laemolyta_proxima_1_1
cctgagtgtt acctcattca tgggggccga acacccaata atgagctgtc ctccagcctg
tacttgctaa gtgtcgacag tcgcggatgc aatcgaaaag tcacattgag atgccaggag
aaagagctag taggggaggt tccagggcct cggtacggcc acaccattag tgtggtccac
agcaggggga aaacggcctg cgttctcttc ggcggcaggt cttacatgcc acctgctgag
agaaccacag agaactggaa tagtgtggtg gactgtccac cccaggtgta cctcatcgac
ttggagtttg gctgctgttc agcccatacc ctcccggagc tcacggacgg ccagtcattc
cacctggcac tggctcgaga ggactgygtc tacttcttgg gtggccacat tctctccacc
gactgcagac cagcgcgtct gttcaggctg cgtgtggagc ttctcttagg cagtccagtg
ctctcatgtg acatgtttag tgatggcccg tctatcacaa gcgccatcgc aactcctgta
ggccctg--- cacacgagta tatgatcact ggtggctacc agtcagattc ccagaagcga
atgcaatgca cctacgtctc actggacgat gcaggcatac atatggaacc tcgagagcca
ccgcagtgga gcagtgagat cagccagagc cgcacttggt ttggcggaag cctggaaagg
gggagcgcgt tgatcgctat tccggcagag ggaaatcctg cacctccaga agcctattac
ttttaccagg ttagcttcca acaagagggg ga-------- -tgcagaaga tccaacccag
-acatgcagc c--aagagtc cacagacttt gaggactcag cccctctaga ggactcagaa
gagctgtact ttggccgtga tcctaacga- --gatggagt aca---gcag
>Anostomidae_Leporinus_affinis_1_1
cctgagtgtt acctcattca tgggggccgg acacccaata atgagctgtc ctccagcctg
tacttgctaa gtgtcgacaa tcgcggatgc aatcgaaaag tcacattgag atgccaggag
aaagagctgg taggggagcc tccagggcct cggtatgggc acaccattag tgtagtccac
agcaggggga aaacggcctg cgttctcttt ggcggcaggt cttacatgcc acctgctgag
agaaccacag agaattggaa tagtgtggtg gactgtccac cccaggtgta cctcatcgac
ttggagtttg gctgctgttc agcccacacc ctcccggagc tcacggacgg ccagtcattc
cacctggcac tggctcgaga ggactgcgtc tacttcttgg gtggccacat tctctccacc
gactgcagac cagctcgcct gttcaggctg cgtgtggagc ttctcttagg cagtccagtg
ctctcctgtg acatgtttag tgatggcccg tctatcacaa gcgccttcgc aactcctgta
ggccctg--- ctcacgggta tatgatcatt ggtggctacc agtcagactc ccagaagcga
atgcagtgca cctacatctc actagatgat acgggcatac gtatggaacc tcgagagcca
ccgcagtgga gcagtgagat cagccagagc cgtacttggt ttggcggaag cctggaaagg
gggagcgcgt tgatcgctat tccgacagag ggaaatcctg cacctccaga agcctattac
ttttaccagg ttagcttcca acaagagggg ga-------- -tgcagaaga tccaacccag
-acatgcagc c--aagagtc cacagacttt gaggactctg cccctctcga ggactcggaa
gagctgtact ttggccgtga tcctaacga- --gatggagt aca---gcag
>Anostomidae_Leporinus_agassizii_1_1
cctgagtgtt acctcattca tgggggccgg acgcccaata atgagctgtc ctccagcctg
tacttgctaa gtgtcgacag tcgcggatgc aatcgaaaag tcacactgag atgccaggag
aaagagctgg taggggagcc tccagggcct cggtacggcc acaccattag tgtagtccac
agcaggggga aaacggcctg cgttctcttc ggcggcaggt cttacatgcc acctgctgag
agaaccacac agaactggaa tagtgtggtg gactgtccac cccaggtgta cctcatcgat
ttggagtttg gctgctgttc agcccatacc ctcccggagc tcacggacgg ccagtcattc
cacctggcac tggctcgaga ggactgcgtc tacttcttgg gtggccacat tctcttcacc
gactgcagac cagctcgcct gttcaggctg cgtgtggagc ttctcctagg cagtccagtg
ctctcctgtg acatgtttag tgatggcccg tctatcacaa gcgccatcgc aactcctgta
ggccctg--- ctcacgagta tatgatcatt ggtggctacc agtcagactc ccagaagcga
atgcagtgca cctacgtctc actggacgat acaggcatac atatggaacc tcgagagcca
ccacagtgga gcagtgagat cagccagagc cgtacttggt ttggcggaag cctggaaagg
ggaagcacgc tgatcgctat tccggcagag ggaaatcctg cacctccaga agcctattac
ttttaccagg ttagcttcca acaagagggg ga-------- -tgcagaaga tccaacccag
-acatgcagc c--aagagtc cacagacttt gaggactcag cccctctcga ggattcagaa
gagctgtact ttggccgtga tcctaacga- --gatggagt aca---gcag
>Anostomidae_Leporinus_brunneus_1_1
cctgagtgtt acctcattca tgggggccga acacccaata atgagctgtc ctctagcctg
tacttgctaa gtgtcgacag tcgcggatgc aatcgaaaag tcacactgag atgccaggag
aaagagctgg taggggagcc tccagggcct cggtacggcc acaccattag tgtagtccac
agcaggggga aaactgcctg tgttcttttc ggcggcaggt cttacatgcc acctgctgag
agaaccacag agaactggaa tagtgtggtg gactgtccac cccaggtgta cctcattgac
ctggagtttg gctgctgctc agcccatacc ctcccagagc tgacggacgg ccagtcattc
cacctggcac tggctcgaga ggactgcgtc tacttcctag gtggccacat tctctccacc
gactgccgac cagctcgcat gttcaggctg cgtgtggagc ttctcttagg cagtccagtg
ctctcctgtg acatgtttag tgatggtccg tctatcacaa gcgccattgc aactcctgta
ggccctg--- ctcatgagta tatgatcatt ggtggctacc agtcagactc ccagaagcga
atgcagtgca cctacgtctc actggatgat acaggcatac atatggaacc tcgagaacca
ccacagtgga gcagtgacat cagccagagc cgtacttggt ttggcggaag tctgggaagt
cggagcgcgt tgctcgctat tccagcagag ggaaaccctg cacctccaga agcctattac
ttttaccagg taagcttcca gcaagaggga ga-------- -tgcagaaga tccaactcag
-acatgcagc c--aagagtc cacagacttt gaggactcag cccctctcga ggactcagaa
gagctgtact ttggccgtga tcctaacga- --gatggagt aca---gcag
>Anostomidae_Leporinus_desmotes_1_1
cctgagtgtt acctcattca tgggggccgg acacccaata atgagctgtc ctccagcctg
tacttgctaa gtgtcgacag tcgcggatgc aatcgaaaag tcacgttgag atgccaggag
aaagagctgg taggggagcc tccagggcct cggtacggcc acaccattag tgtagtccac
agcaggggga aaacggcctg cgttctcttc ggcggcaggt cttacatgcc acctgctgag
agaaccacag agaactggaa tagtgtggtr gactgtccac cccaggtgta cctcatcgac
ttggagtttg gctgctgttc agcccacacc ctcccggagc tcacggacgg ccagtcattc
cacctggcac tggctcgaga ggactgcgtc tacttcttgg gtggccacat tctctccacc
gactgcagac cagctcgcct gttcaggctg cgtgtggagc ttctcttagg cagtccagtg
ctctcctgtg acatgtttag tgatggcccg tctatcacaa gcaccatcgc aactcctgta
ggccctg--- ctcacgagta tatgatcatt ggtggctacc agtcagactc ccagaagcga
atgcagtgca cctacatctc actggatgac gcaggcatac atatggaacc tcgagagcca
ccacagtgga gcagtgagat cagccagagc cgtacttggt ttggcggaag cctggaaagg
gggagcgcgt tgatcgctat tccggcagag ggaaatcctg cacctccaga agcctattac
ttttaccagg ttagcttcca acaagagggg ga-------- -tgcagaaga tccaacccag
-acatgcagc c--aagagtc cacagacttt gaggactcgg cccctctcga ggactcggaa
gagctgtact ttggccgtga tcctaacga- --gatggagt aca---gcag
>Anostomidae_Leporinus_ecuadorensis_1_1
cctgagtgtt acctcattca tgggggccga acacccaata atgagctgtc ctccagcctg
tacttgctaa gtgtcgacag tcatggatgc aatcgaaaag tcacactgag atgccaggag
aaagagctgg taggggagcc tccagggcct cggtacggcc acaccattag tgtagtccac
agcaggggga aaacggcctg tgttctcttc ggcggcaggt cttacatgcc acctgctgag
agaaccacag agaactggaa tagcgtggtg gactgtccac cccaggtgta cctcatcgac
ttggagtttg gctgctgttc agcccatacc ctcccggagc tcacggatgg ccagtcattc
cacctggcac tggctcgaga ggactgcgtc tacttcttgg gtggccacat tctctccacc
gactgcagac cagctcgcct gtttaggctg cgtgtggagc ttctcttagg cagtccagtg
ctctcctgtg acatgtttag tgatggtccg tctatcacaa gcgccattgt aactcctgta
ggccctg--- ctcacgagta tatgatcatt ggtggctacc agtcagactc ccagaagaga
atgcagtgca cctacgtctc actggatgat gcaggcatac gtatggaacc tcgagagcca
ccacagtgga gcagtgagat cagccagagc cgtacttggt ttggcggaag cctggaaagg
gggagcacat tgatcgctat tccggcagag ggaaatcctg cacctccaga agcctattac
ttttaccagg ttagcttcca acaagagggg ga-------- -tgcagaaga tccaacccag
-acatgcagc c--aagagtc cacagacttt gaggactcgg cccctctcga ggactcagaa
gagctgtact ttggccgtga tcctaacga- --gatggagt aca---gcag
>Anostomidae_Leporinus_fasciatus_1_1
cctgagtgtt acctcattca tgggggccgg acacccaata atgagctgtc ctccagcctg
tacttgctaa gtgtcgacag tcgcggatgc aatcgaaaag tcacactgag atgccaggag
aaagagctgg taggggagcc tccagggcct cggtacggcc acaccattag tgtagtccac
agcaggggga aaacggcctg cgttctcttc ggcggcaggt cttacatgcc acctgctgag
agaaccacag agaactggaa tagtgtggtg gactgtccac cccaggtgta cctcatcgac
ttggagtttg gctgctgttc agcccatacc ctcccggagc tcacggacgg ccagtcattc
cacctggcac tggctcgaga ggactgcgtc tacttcttgg gtggccacat tctctccacc
gactgcagac cagctcgcct gttcaggctg cgtgtggagc ttctcctagg cagtccagtg
ctctcctgtg acatgtttag tgatggcccg tctatcacaa gcgccatcgc aactcctgta
ggccctg--- ctcacgagta tatgatcatt ggtggctacc agtcagactc ccagaagcga
atgcagtgca cctacgtctc actggacgat acaggcatac atatggaacc tcgagagcca
ccacagtgga gcagtgagat cagccagagc cgtacttggt ttggcggaag cctggaaagg
ggaagcacgc tgatcgctat tccggcagag ggaaatcctg cacctccaga agcctattac
ttttaccagg ttagcttcca acaagagggg ga-------- -tgcagaaga tccaacccag
-acatgcagc c--aagagtc cacagacttt gaggactcgg cccctctcga ggattcagaa
gagctgtact ttggccgtga tcctaacga- --gatggagt aca---gcag
>Anostomidae_Leporinus_fasciatus_2_1
cctgagtgtt acctcattca tgggggccgg acacccaata atgagctgtc ctccagcctg
tacttgctaa gtgtcgacaa tcgcggatgc aatcgaaaag tcacattgag atgccaggag
aaagagctgg taggggagcc tccagggcct cggtatgggc acaccattag tgtagtccac
agcaggggga aaacggcctg cgttctcttt ggcggcaggt cttacatgcc acctgctgag
agaaccacag agaactggaa tagtgtggtg gactgtccac cccaggtgta cctcatcgac
ttggagtttg gctgctgttc agcccacacc ctcccggagc tcacggacgg ccagtcattc
cacctggcac tggctcgaga ggactgcgtc tacttcttgg gtggccacat tctctccacc
gactgcagac cagctcgcct gttcaggctg cgtgtggagc ttctcttagg cagtccagtg
ctctcctgtg acatgtttag tgatggcccg tctatcacaa gcgccatcgc aactcctgta
ggccctg--- ctcacgagta tatgatcatt ggtggctacc agtcagactc ccagaagcga
atgcagtgca cctacatctc actagatgat acgggcatac gtatggaacc tcgagagcca
ccgcagtgga gcagtgagat cagccagagc cgtacttggt ttggcggaag cctggaaagg
gggagcgtgt tgatcgctat tccgacagag ggaaatcctg cacctccaga agcctattac
ttttaccagg ttagcttcca acaagagggg ga-------- -tgcagaaga tccaacccag
-acatgcagc c--aagagtc cacagacttt gaggactctg cccctctcga ggactcggaa
gagctgtact ttggccgtga tcctaacga- --gatggagt aca---gcag
>Anostomidae_Leporinus_jatuncochi_1_1
cctgagtgtt acctcattca tgggggccga acacccaata atgagctgtc ctctagcctg
tacttgctaa gtgtcgacag tcgcggatgc aatcgaaaag tcacactgag atgccaggag
aaagagctgg taggggagcc tccagggcct cggtacggcc acaccattag tgtagtccac
agcaggggga aaacggcctg tgttctcttc ggcggcaggt cttacatgcc acctgctgag
agaaccacag agaactggaa tagtgtggtg gactgtccac cccaggtgta cctcattgac
ctggagtttg gctgctgctc agcccatacc ctcccggagc tcacggacgg ccagtcattc
cacctggcac tggctcgaga ggactgcgtc tacttcttgg gtggccacat tctctccacc
gactgcagac cagctcgcct gttcaggctg cgtgtggagc ttctcttagg cagtccagtg
ctctcctgtg acatgtttag tgatggcccg tctatcacaa gcaccatcgc aactcctgta
ggccctg--- ctcacgagta tatgatcatt ggtggctacc agtcagactc ccagaagcga
atgcagtgca cctacatctc actggatgat gcaggcatac atatggaacc tcgagagcca
ccacagtgga gcagtgagat cagccagagc cgtacttggt ttggcggaag cctggaaagg
gggagcgcgt tgatcgctat tccggcagag ggaaatcctg cacctccaga agcctattac
ttttaccagg ttagcttcca acaagagggg ga-------- -tgcagaaga tccaacccag
-acatgcagc c--aagagtc cacagacttt gaggactcgg cccctctcga ggactcagaa
gagctgtact ttggccgtga tcctaacga- --gatggagt aca---gcag
>Anostomidae_Leporinus_jatuncochi_2_1
cctgagtgtt acctcattca tgggggccgg acacccaata atgagctgtc ctccagcctg
tacttgctaa gtgtcgacag tcgcggatgc aatcgaaaag tcacgttgag atgccaggag
aaagagctgg taggggagcc tccagggcct cggtacggcc acaccattag tgtagtccac
agcaggggga aaacggcctg cgttctcttc ggcggcaggt cttacatgcc acctgctgag
agaaccacag agaactggaa tagtgtggtg gactgtccac cccaggtgta cctcatcgac
ttggagtttg gctgctgttc agcccacacc ctcccggagc tcacggacgg ccagtcattc
cacctggcac tggctcgaga ggactgcgtc tacttcttgg gtggccacat tctctccacc
gactgcagac cagctcgcct gttcaggctg cgtgtggagc ttctcttagg cagtccagtg
ctctcctgtg acatgtttag tgatggcccg tctatcacaa gcaccatcgc aactcctgta
ggccctg--- ctcacgagta tatgatcatt ggtggctacc agtcagactc ccagaagcga
atgcagtgca cctacatctc actggatgac gcaggcatac atatggaacc tcgagagcca
ccacagtgga gcagtgagat cagccagagc cgtacttggt ttggcggaag cctggaaagg
gggagcgcgt tgatcgctat tccggcagag ggaaatcctg cacctccaga agcctattac
ttttaccagg ttagcttcca acaagagggg ga-------- -tgcagaaga tccaacccag
-acatgcagc c--aagagtc cacagacttt gaggactcgg cccctctcga ggactcggaa
gagctgtact ttggccgtga tcctaacga- --gatggagt aca---gcag
>Anostomidae_Leporinus_pearsoni_1_1
cctgagtgtt acctcattca tgggggccgg acacccaata atgagctgtc ctccagcctg
tacttgctaa gtgtcgacag tcgcggatgc aatcgaaaag tcacgttgag atgccaggag
aaagagctgg taggggagcc tccagggcct cggtacggcc acaccattag tgtagtccac
agcaggggga aaacggcctg cgttctcttc ggcggcaggt cttacatgcc atctgctgag
agaaccacag agaactggaa tagtgtggtg gactgtccac cccaggtgta cctcatcgac
ttggagtttg gctgctgctc agcccacacc ctcccggagc tcacggacgg ccagtcattc
cacctggcac tggctcgaga ggactgcgtc tacttcttgg gtggccacat tctctccacc
gactgcagac cagctcgcct gttcaggctg cgtgtggagc ttctcctagg cagtccagtg
ctctcctgtg acatgtttag tgatggcccg tctatcacaa gcaccatcgc aactcctgta
ggccctg--- ctcacgagta tatgatcatt ggtggctacc agtcagactc ccagaagcga
atgcagtgca cctacatctc actggatgac tcaggcatac atatggaacc tcgagagcca
ccacagtgga gcagtgagat cagccagagc cgtacttggt ttggcggaaa cctggaaagg
gggagcgcgt tgatcgctat tccggcagag ggaaatcctg cacctccaga agcctattac
ttttaccagg ttagcttcca acaagagggg ga-------- -tgcagaaga tccaacccag
-acatgcagc c--aagagtc cacagacttt gaggactcgg cccctctcga ggactcagaa
gagctgtact ttggccgtga tcctaacga- --gatggagt aca---gcag
>Anostomidae_Megaleporinus_elongatus_1_1
cctgagtgtt acctcattca tgggggccga acacccaata atgagctgtc ctccagcctg
tacttgctaa gtgtcgacag tcgcggatgc aatcgaaaag tcacactgag atgccaggag
aaagagctgg taggggagcc tccagggcct cggtacggcc acaccgttag tgtagtccac
agcaggggga aaacggcctg tgttctcttc ggcggcaggt cttacatgcc acctgctgag
agaaccacrg agaactggaa cagtgtggtg gactgtccac cccaggtgta cctcatcgac
ttggagtttg gctgctgttc agcccatacc ctcccggagc ttacggacgg ccagtcattc
cacctggcac tggctcgaga ggactgcgtc tacttcttgg gtggccacat tctctccact
gactgcagac cagctcgcct gttcaggctg cgtgtggagc ttctcttagg cagcccagtg
ctctcctgtg acatgtttag tgatggccca tgtatcacaa gcgccatcgc cactcctgtg
ggccctt--- ctcacgagta catgatcatt ggtggctacc agtcagactc ccagaagcga
atgcagtgca cctacatctc actggaygat acgggcatac gtatggaacc tcgagagcca
ccgcagtgga gcagtgagat cagccagagc cgtacttggt ttggcggaag cctggaaagg
gggagcgcgt tgatcgctat tccggcagag ggaaatcctg cacctccaga agcctattac
ttttaccagg ttagcttcca acaagagggg ga-------- -tgcagaaga cccaacccag
-acatgcagc c--aagagtc cacagacttt gaggactctg ctcctctcga ggactcagaa
gagctgtact ttggccgtga tcctaacga- --gatggagt aca---gcag
>Anostomidae_Megaleporinus_muyscorum_1_1
cctgagtgtt acctcattca tgggggccga acacccaata atgagctgtc ctccagtctg
tacttgctaa gtgtcgacag tcgcggatgc aatcgaaaag tcacactgag atgccaggag
aaagagctgg taggggagcc tccggggcct cggtacggcc acactattag tgtagtccac
agcaggggga aaacggcctg tgttctcttc ggcggcaggt cttacatgcc acctgctgag
agaaccacrg agaactggaa cagtgtggtg gactgtccac cccaggtgta cctcattgac
ttggagtttg gctgctgttc agcccatacc ctcccggagc tcacggatgg ccagtcattc
cacctggcac tggctcgaga ggactgtgtc tacttcttag gtggccacat tctctccacc
gactgcagac cagctcgcct gttcaggctg cgtgtggagc ttctcttagg cagtccagtg
ctctcctgtg acatgtttag tgatggccca tctatcacaa gcgccatcgc cactcctgtg
ggccctt--- ctcatgagta tatgatcttt ggtggctacc agtcagactc ccagaagcga
atgcagtgca cctacatctc actggacgat acaggcatac gtatggaacc tcgagagcca
ccgcagtgga gcagtgagat cagccagagc cgtacttggt ttggcggaag cctggaaagg
gggagcgcct tgatcgctat tcctgcagaa ggaaatcctg cccctccaga agcctattac
ttttaccagg ttagcttcca acaagagggg ga-------- -tgcagaaga cccgacccag
-acatgcagc c--aagagtc cacggacttt gaggactctg cccctctcga ggactcagaa
gagctgtact ttggccgtga tcctaacga- --gatggagt aca---gcag
>Anostomidae_Megaleporinus_obtusidens_1_1
cctgagtgtt acctcattca tgggggccga acacccaata atgagctgtc ctccagcctg
tacttgctaa gtgtcgacag tcgcggatgc aatcgaaaag tcacactgag atgccaggag
aaagagctgg taggggarcc tccagggcct cggtacggcc acaccgttag tgtagtccac
agcaggggga aaacggcctg tgttctcttc ggcggcaggt cttacatgcc acctgctgag
agaaccacgg agaactggaa cagtgtggtg gactgtccac cccaggtgta cctcatcgac
ttggagtttg gctgctgttc agcccatacc ctcccggagc ttacggacgg ccagtcattc
cacctggcac tggctcgaga ggactgygtc tatttcttgg gtggccacat tctctccact
gactgcagac cagctcgcct gttcaggctg cgtgtggagc ttctcttagg cagcccagtg
ctctcctgtg acatgtttag tgatggccca tgtatcacaa gcgcyatcgc cactcctgtg
ggccctt--- ctcacgagta catgatcatt ggtggctacc agtcagactc ccagaagcga
atgcagtgca cctacatctc actggacgat acgggcatac gtatggaacc tcgagagcca
ccgcagtgga gcagtgagat cagccagagc cgtacttggt ttggcggaag cctggaaagg
ggcagcgcgt tgatcgctat tccggcagag ggaaatcctg cacctccaga agcctattac
ttttaccagg ttagcttcca acaagagggg ga-------- -tgcagaaga cccaacccag
-acatgcagc c--aagagtc cacagacttt gaggactctg ctcctctcga ggactcagaa
gagctgtact ttggccgtga tcctaacga- --gatggagt aca---gcag
>Anostomidae_Megaleporinus_obtusidens_2_1
cctgagtgtt acctcattca tgggggccga acacccaata atgagctgtc ctccagcctg
tacttgctaa gtgtcgacag tcgcggatgc aatcgaaaag tcacactgag atgccaggag
aaagagctgg taggggagcc tccagggcct cggtacggcc acaccgttag tgtagtccac
agcaggggga aaacggcctg tgttctcttc ggcggcaggt cttacatgcc acctgctgag
agaaccacgg agaactggaa cagtgtggtg gactgtccac cccaggtgta cctcatcgac
ttggagtttg gctgctgttc agcccatacc ctcccggagc ttacggacgg ccagtcattc
cacctggcac tggctcgaga ggactgygtc tacttcttgg gtggccacat tctctccact
gactgcagac cagctcgcct gttcaggctg cgtgtggagc ttctcttagg cagcccagtg
ctctcctgtg acatgtttag tgatggccca tgtatcacaa gcgccatcgc cactcctgtg
ggccctt--- ctcacgagta catgatcatt ggtggctacc agtcagactc ccagaagcga
atgcagtgca cctacatctc actggacgat acgggcatac gtatggaacc tcgagagcca
ccgcagtgga gcagtgagat cagccagagc cgtacttggt ttggcggaag cctggaaagg
ggcagcgcgt tgatcgctat tccggcagag ggaaatcctg cacctccaga agcctattac
ttttaccagg ttagcttcca acaagagggg ga-------- -tgcagaaga cccaacccag
-acatgcagc c--aagagtc cacagacttt gaggactctg ctcctctcga ggactcagaa
gagctgtact ttggccgtga tcctaacga- --gatggagt aca---gcag
>Anostomidae_Megaleporinus_obtusidens_3_1
cctgagtgtt acctcattca tgggggccga acacccaata atgagctgtc ctccagcctg
tacttgctaa gtgtcgacag tcgcggatgc aatcgaaaag tcacactgag atgccaggag
aaagagctgg taggggagcc tccagggcct cggtacggcc acaccgttag tgtagtccac
agcaggggga aaacggcctg tgttctcttc ggcggcaggt cttacatgcc acctgctgag
agaaccacag agaactggaa cagtgtggtg gactgtccac cccaggtgta cctcatcgac
ttggagtttg gctgctgttc agcccatacc ctcccggagc ttacggacgg ccagtcattc
cacctggcac tggctcgaga ggactgcgtc tacttcttgg gtggccacat tctctccact
gactgcagac cagctcgcct gttcaggctg cgtgtggagc ttctcttagg cagcccagtg
ctctcctgtg acatgtttag tgatggccca tgtatcacaa gcgctatcgc cactcctgtg
ggccctt--- ctcacgagta catgatcatt ggtggctacc agtcagactc ccagaagcga
atgcagtgca cctacatctc actggacgat acgggcatac gtatggaacc tcgagagcca
ccgcagtgga gcagtgagat cagccagagc cgtacttggt ttggcggaag cctggaaagg
ggcagcgcgt tgatcgctat tccggcagag ggaaatcctg cacctccaga agcctattac
ttttaccagg ttagcttcca acaagagggg ga-------- -tgcagaaga cccaacccag
-acatgcagc c--aagagtc cacagacttt gaggactctg ctcctctcga ggactcagaa
gagctgtact ttggccgtga tcctaacga- --gatggagt aca---gcag
>Anostomidae_Megaleporinus_reinhardti_1_1
cctgagtgtt acctcattca tgggggccga acacccaata atgagctgtc ctccagcctg
tacttgctaa gtgtcgacag tcgcggctgc aatcgaaaag tcacactgag atgccaggag
aaagagctgg taggggagcc tccagggcct cggtatggcc acaccgttag tgtagtccac
agcaggggga aaacrgcctg tgttctcttc ggcggcaggt cttacatgcc acctgctgag
agaaccacgg agaactggaa cagtgtggtg gactgtccac cccaggtgta cctcatcgac
ttggagtttg gctgctgttc agcgcatacc ctcccrgagc ttacggacgg ccagtcattc
cacctggcac tggctcgaga ggactgcgtc tacttcttgg gtggccacat tctctccact
aactgcagac cagctcgcgt gttcaggctg crtgtggagc ttctcttagg cagtccagtg
ctctcctgtg acatgtttag tgatggcccs tctatcacaa gcgccatcgc cacwcctgtr
ggccctt--- ctcacgagta tatgatcatt ggtggctacc agtcagactc ccagaagcga
atgcagtgca cctacatctc actggacgat acaggcatac gtatggaacc tcgagagcca
ccacagtgga gcagtgagat cagccagagc cgtacttggt ttggcggaag cctggaaagg
gggagtgcgt tgatcgctat tccggcagag ggaaatcctg cacctccaga agcctattac
ttttaccagg ttagcttcca acaagagggg ga-------- -tgcagaaga cccaacccag
-acatgcagc c--aagagtc cacagacttt gaggactctg cccctcttga ggactcagaa
gagctgtact ttggccgtga tcctaatga- --gatggagt aca---gcag
>Anostomidae_Rhytiodus_microlepis_1_1
cctgagtgtt acctcattca tgggggccga acacccaata atgagctgtc ctccagcttg
tacttgctaa gtgtcgacag tcgcggatgc aatcgtaaag tcacattgag atgccaggag
aaagagctgg taggggagct tccagggcct cggtacggcc acaccattag tgtggtccac
agcaggggga aaacggcctg cgttctcttc ggcggcaggt cttacatgcc acctgctgag
agaaccacag agaactggaa tagtgtggtg gactgtccac cccaggtgta cctcatcgac
ttggagtttg gctgctgttc agcccatacc ctcccggagc tcacggacgg ccagtcattc
cacctggcac tggctcgaga ggactgcgtc tacttcttgg gtggccacat tctctccacc
gactgcagac cagctcgcct attcaggctg cgtgtggagc ttctcttagg cagtccagtg
ctstcctgtg acatgtttag tgatggcccr tccatcacaa gcgccatcgc aactcctgta
ggccctg--- ctcacgagta tatgatcact ggtggctacc agtcagactc ccagaagcga
atgcaatgca cctacatctc actggaygat gcaggcatac atatggaacc tcgagagcca
ccacagtgga gcagtgagat cagccagagc cgtacttggt ttggcggaag cctggaaagg
gggagcacgt tgatcgctat tccggcagag ggaaatcctg cacctccaga agcctattac
ttttaccagg ttagcttcca acaagagggg ga-------- -tgcagaaga ttcaacccag
-acatgcagc c--aagagtc cacagacttt gaggactcag cccctctcga ggactcagaa
gagctgtact ttggccgtga tcctaacga- --gatggagt aca---gcag
>Anostomidae_Schizodon_fasciatus_1_1
cctgagtgtt acctcattca tgggggccga acacccaata atgagctgtc ctccagcctg
tacttgctaa gtgtcgacag tcgcggatgc aatcgaaaag tcacattgag atgccaggag
aaagagctgg taggggagct tccagggcct cggtacggcc acaccataag tgtggtccac
agcaggggga aaacggcctg cgttctcttc ggcggcaggt cgtacatgcc acctgctgag
agaaccaccg agaactggaa tagtgtggtg gactgtccac cccaggtgta cctcatcgac
ttggagtttg gctgctgttc agcccacacc ctcccggagc tcacggacgg ccagtcattc
cacctggcac tggctcgaga ggactgcgtc tacttcttgg gtggccacat tctctccacc
gactgcagac cagctcgcct gttcaggctg cgtgtggagc ttctcttagg cagtccagtg
ctctcctgtg acatgtttag tgatggcccg tctattacaa gtgccatcgy aactcctgta
ggccctg--- ctcacgagta tatgatcact ggtggctacc agtcagactc ccagaagcga
atgcaatgca cctacgtctc actggacgat gcaggcatac atatggaacc tcgagagcca
ccacagtgga gcagtgacat cagccagagc cgtacttggt ttggcggaag cctggaaagg
gggagcgcgt tgatcgctat tccggcagag ggaaatcctg cacctccaga agcctattac
ttttaccagg ttagcttcca acaagagggg ga-------- -tgcagaaga tccaacccag
-acatgcagc c--aagagtc cacagacttt gaggactcag cccctctcga ggactcagaa
gagctgtact ttggccgtga tcctaacga- --gatggagt aca---gcag
>Anostomidae_Schizodon_knerii_1_1
cctgaatgtt acctcattca tgggggccga acacccaata acgagctgtc ctccagtctg
tacttgctaa gtgtcgacag tcacggatgc aatcgaaaag tcacactgag atgccaggag
aaggagctgg taggggagcc tccagggcct cggtacggcc acaccattag tgtagtccac
agcaggggga aaacggcctg cgttcttttc ggcggcaggt cgtacatgcc acctgctgag
agaaccaccg agaactggaa tagtgtggtg gactgtccac cccaggtgta cctcatcgac
ttggagtttg gctgctgttc agcccatacc ctcccggagc tcacggacgg ccagtcattc
cacctggcac tggctcgaga ggactgcgtc tacttcttgg gtggccacat tctctccacc
gactgcagac cagctcgcct gttcaggctg cgtgtggagc ttctcttagg cagtccagtg
ctctcctgtg acatgtttag tgatggcccg tctatcacaa gcgccatcgc aactcctgta
ggccctg--- ctcacgagta tatgatcact ggtggctacc agtcagactc ccagaagcga
atgcaatgca cctacgtctc actggacgat gcaggcatac atatggaacc tcgggagcca
ccacagtgga gcagtgagat cagccagagc cgtacttggt ttggcggaag cctggaaagg
gggagcgcgt tgatcgctat tccggcagag ggaaatcctg cacctccaga agcctattac
ttttaccagg ttagcttcca acaagagggg ga-------- -tgcagaaga tccaacccag
-acatgcagc c--aagagtc cacagacttt gaggactcag cccctctcga ggactcagaa
gagctgtact ttggccgtga tcctaacga- --gatggagt acnnnnnnnn
>Anostomidae_Schizodon_scotorhabdotus_1_1
cctgagtgtt acctcattca cgggggccga acacccaata atgagctgtc ctccagcctg
tacttgctaa gtgtcgacag tcgcggatgc aatcgaaaag tcacattgag atgccaggag
aaagagctgg taggggagct tccagggcct cggtacggcc acaccataag tgtggtccac
agcaggggga aaacggcctg cgttctcttc ggcggcaggt cttacatgcc acctgctgag
agaaccaccg agaactggaa tagtgtggtg gactgtccac cccaggtgta cctcatcgac
ttggagtttg gctgctgttc agcccacacc ctcccggagc tcacggacgg ccagtcattc
cacctggcac tggctcgaga ggactgcgtc tacttcttgg gtggccacat tctctccacc
gactgcagac cagctcgcct gttcaggttg cgtgtggagc ttctcttagg cagtccagtg
ctctcctgtg acatgtttag tgatggcccg tctattacaa gcgccatcgc aactcctgta
ggccctg--- ctcacgagta catgatcact ggtggctacc agtcagactc ccagaaacga
atgcaatgca cttacgtctc actggacgat gcaggcatac atatggaacc tcgagagcca
ccacagtgga gcagtgacat cagccagagc cgtacttggt ttggcggaag cctggaaagg
gggagcgcgt tgatcgctat tccggcagag ggaaatcctg cacctccaga agcctattac
ttttaccagg ttagcttcca acaagagggg ga-------- -tgcagaaga tccaacccag
-acatgcagc c--aagagtc cacagacttt gaggactcag cccctctcga ggactcagaa
gagctgtact ttggccgtga tcctaacga- --gatggagt aca---gcag
>Anostomidae_Schizodon_vittatus_1_1
cctgagtgtt acctcattca tgggggccga acacccaata atgagctgtc ctccagcctg
tacttgctaa gtgtcgacag tcgcggatgc aatcgaaaag tcacattgag atgccaggag
aaagagctgg taggggagct tccagggcct cggtatggcc acaccataag tgtggtccac
agcaggggga aaacggcctg cgttctcttc ggcggcaggt cgtacatgcc acctgctgag
agaaccaccg agaactggaa tagtgtggtg gactgtccac cccaggtgta cctcatcgac
ttggagtttg gctgctgttc agcccacacc ctcccggagc tcacggacgg ccagtcattc
cacctggcac tggctcgaga ggactgcgtc tacttcttgg gtggccacat tctctccacc
gactgcagac cagctcgcct gttcaggctg cgtgtggagc ttctcttagg cagtccagtg
ctctcctgtg acatgtttag tgatggcccg tctattacaa gtgccatcgc aactcctgta
ggccctg--- ctcacgagta tatgatcact ggtggctacc agtcagactc ccagaagcga
atgcaatgca cctacgtctc actggacgat gcaggcatac atatggaacc tcgagagcca
ccacagtgga gcagtgacat cagccagagc cgtacttggt ttggcggaag cctggaaagg
gggagcgcgt tgatcgctat tccggcagag ggaaatcctg cacctccaga agcctattac
ttttaccagg ttagcttcca acaagagggg ga-------- -tgcagaaga tccaacccag
-acatgcagc c--aagagtc cacagacttt gaggactcag cccctctcga ggactcagaa
gagctgtact ttggccgtga tcctaacga- --gatggagt aca---gcag
>Apteronotidae_Adontosternarchus_clarkae_2_1
nnnnnnnnnn nnnnnnnnnn nnnnnnnnnn nnnnnnnnca atgagctgtc ctcgagcctc
tatgtgctca gcgtggacaa ccacggatgc aatcgaaagg tcacactcag atgccaggag
aaagagctgg ctggggagcc tccagggcct cggtatggcc acaccatcag tgtagtccac
agcaggggga aaacagcgtg tgtgttattt ggtggcagga gttacctgcc acctgctgag
agaaccacag agaactggaa caccgtggca gactgtccac ctctggtgta ccttctcgac
cttgagttcg gctgctgttc tgcatacagc ctcccagagc ttgcagatgg ccagtcattc
cacctggcac ttgcgcggga ggactgtgtc tacttcctgg gcggtcacat tctctccacc
gactgccgac cacctcgttt gttcaggctg cgtgtagagc tcctattagg cagtccactg
ctcacatgtg acatccttaa tgatggtttc tccatcacta gcgccatcgc aatacccaca
agctctg--- ctcatgagta catcatcctc ggaggctacc agtccgaatc ccagaagcga
atgcagtgca ccattgttgc actagatgat gtgggcatac gcatcaaatc tcgggagcca
ccacaatgga gcagcgatat aaatcaaagc cgcacttggt ttggtggaaa cctggaaaag
gggagtgccc tgattgctgt tccaacagaa ggcantacac catctccaga tacatataac
ttttaccagg taagtttcca gcaggaggca ga-------- -agaagagga tccaacccaa
-acatgcagc c--aagaatc cactgacttt gaggactcag ctcctctaga ggattcagaa
gagctgtact tcggacgtga gcccaacga- --gatggagt aca---gcag
>Apteronotidae_Adontosternarchus_devenanzii_1_1
nnnnnnnnnn nnnnnnnnnn nnnnnnnnnn nnnnnnnnnn nnnnnnnnnn nnnnnnnnnn
nnnnnnnnnn nnnnnnacaa ccacggatac aatcgaaagg tcacactcag atgccaggag
aaagagctgg ctggggagcc tccagggccc cggtatggcc acaccatcag tgtagtccac
agcaggggga aaacggcgtg tgtgttattt ggtggcagga gttacctgcc acctgctgag
agaaccacag agaactggaa caccgtggca gactgtccac ctctggtgta ccttctcgac
cttgagttcg gctgctgttc tgcatacagc ctcccagagc tcgcagatgg ccagtcgttc
catctggcac ttgcgcggga ggactgtgtc tacttcctgg gcggtcacat tctctccacc
gactgccgac cacctcgtct gttcaggctg cgtgtagagc tcctattagg cagtccactg
ctcacctgtg atatccttaa tgatggtttc tccatcacta gcgccatcgc aatccccaca
agctctg--- ctcatgagta catcatcctc ggaggctacc agtccgaatc ccagaagcga
atgcagtgca ccattgttgc actagatgat gtgggcatac gcatcaaatc tcgggagcca
ccacaatgga gcagcgatat aaatcaaagc cgcacttggt ttggtggaaa cctggaaaag
gggagcgccc tgattgctgt tccaacagaa ggcaatacag catctccaga tgtatannnn
nnnnnnnnnn nnnnnnnnnn nnnnnnnnnn nnnnnnnnnn nnnnnnnnnn nnnnnnnnnn
nnnnnnnnnn nnnnnnnnnn nnnnnnnnnn nnnnnnnnnn nnnnnnnnnn nnnnnnnnnn
nnnnnnnnnn nnnnnnnnnn nnnnnnnnnn nnnnnnnnnn nnnnnnnnnn
>Apteronotidae_Adontosternarchus_sachsi_2_1
nnnnnnnnnn nnnnnnnnnn nnnnnnnnnn nnnnnnnnnn nnnnnnnnnn nnnnnnnnnn
nnnnnnnnnn nnnnnnacaa tcacggatgc aatcgaaagg tcacactcag atgccaggag
aaagagctgg ctggggagcc tccagggccc cggtatggcc acaccatcag tgtagtccac
agcaggggga aaacggcgtg tgtgttattt ggtggcagga gttacctgcc acctgctgag
agaaccacag agaactggaa caccgtggca gactgtccac ctctggtgta ccttctcgac
cttgagttcg gctgctcttc tgcatacagc ctcccagagc tcgcagatgg ccagtcgttc
cacctggcac ttgcgcggga ggactgtgtc tacttcctgg gcggtcacat tctctccacc
gactgccgac cacctcgtct gttcaggctg cgtgtagagc tcctgttagg cagtccactg
ctcacctgtg atatccttaa tgatggtttc tccatcacta gcgccatcgc aatccccaca
agctctg--- ctcatgagta catcatcctc ggaggctacc agtccgaatc ccagaagcga
atgcagtgca ccattgttgc actagatgat gtgggcatac gcatcaaatc tcgggagcca
ccacaatgga gcagcgatat aaatcaaagc cgcacttggt ttggtggaaa cctggaaagg
gggagcgccc tgattgctgt tccaacagaa ggcaatacag catctccgga tgtatannnn
nnnnnnnnnn nnnnnnnnnn nnnnnnnnnn nnnnnnnnnn nnnnnnnnnn nnnnnnnnnn
nnnnnnnnnn nnnnnnnnnn nnnnnnnnnn nnnnnnnnnn nnnnnnnnnn nnnnnnnnnn
nnnnnnnnnn nnnnnnnnnn nnnnnnnnnn nnnnnnnnnn nnnnnnnnnn
>Apteronotidae_Apteronotus_apurensis_2_1
nnnnnnnnnn nnnnnnnnnn nnnnnnnnnn nnnnnnnnnn nnnnnnnnnn nnnnnnnnnn
nnnnnnnnnn nnnnnnacaa ccacggatgt aatcggaagg tcacattgag atgccaggag
aaagagctgg ctggggagct tccagggccc cggtatggcc acaccatcag tgtagtccac
agcaggggga aaacggcgtg tgtggtgttt ggtggcagga gttacctgcc acctgctgag
agaaccacag agaattggaa caccgtggca gactgtccac ctctggtgta cctccttgac
cttgagttcg gctgctgttc tgcatactcc ctccctgagc tcacagatgg ccagtcgttc
cacctggcac ttgcgcggga ggactgtgtc tacttcctgg gcggccacat tctctccagc
gattgccgac cacctcgtct gttcaggctg cgtgtagagc ttctattagg cagtccactg
ctctcctgtg atatccttaa tgatggtttc tccatcacta gcgccatcgc aaccctcaca
agctctg--- ctcatgagta catcatcctc ggaggctacc agtccgaatc ccagaagcga
atgcagtgca ccagtgttgc actcgatgat gtgggtatac gcatcaagtc tcgggagcct
ccacaatgga gcagtgatat aagtcaaagc cgcacctggt ttggtgggaa cctggaaaag
gggagcgctc tgattgccgt tccatcagaa ggcaatacag catctccaga tacgtannnn
nnnnnnnnnn nnnnnnnnnn nnnnnnnnnn nnnnnnnnnn nnnnnnnnnn nnnnnnnnnn
nnnnnnnnnn nnnnnnnnnn nnnnnnnnnn nnnnnnnnnn nnnnnnnnnn nnnnnnnnnn
nnnnnnnnnn nnnnnnnnnn nnnnnnnnnn nnnnnnnnnn nnnnnnnnnn
>Apteronotidae_Apteronotus_bonapartii_2_1
nnnnnnnnnn nnnnnnnnnn nnnnnnnnnn nnnnnnnnnn nnnnnnnnnn nnnnnnnnnn
nnnnnnnnnn nnnnnnacaa ccacggatgt aatcggaagg tcacattgag atgccaggag
aaagagctgg ctggggagct tccagggccc cggtacggcc acaccatcag tgtagtccac
agcaggggga aaacggcgtg tgtggtgttt ggtggcagga gttacctgcc acctgctgag
agaaccacag agaactggaa caccgtggca gactgtccac ctctggtgta cctccttgac
cttgagttcg gctgctgttc tgcatactcc ctccctgagc tcacagatgg ccagtcgttc
cacctggcac ttgcgcggga ggactgtgtc tacttcctgg gcggccacat tctctccagc
gattgccgac cacctcgtct gttcaggctg cgtgtacagc ttctattagg cagtccactg
ctctcctgtg atatccttaa tgatggtttc tccatcacta gcgccatcgc aaccctcaca
agctctg--- ctcatgagta catcatcctc ggaggctacc agtccgaatc ccagaagcga
atgcagtgca ccagtgttgc actcgatgat gtgggtatac gcatcaagtc tcgggagcct
ccacaatgga gcagcgatat aagtcaaagc cgcacctggt ttggtgggaa cctggaaaag
gggagcgctc tgattgccgt tccatcagaa ggcaatacag catctccaga tacgtannnn
nnnnnnnnnn nnnnnnnnnn nnnnnnnnnn nnnnnnnnnn nnnnnnnnnn nnnnnnnnnn
nnnnnnnnnn nnnnnnnnnn nnnnnnnnnn nnnnnnnnnn nnnnnnnnnn nnnnnnnnnn
nnnnnnnnnn nnnnnnnnnn nnnnnnnnnn nnnnnnnnnn nnnnnnnnnn
>Apteronotidae_Compsaraia_iara_1_1
nnnnnnnnnn nnnnnnnnnn nnnnnnnnnn nnnnnnnnnn nnnnnnnnnn nnnnnnnnnn
nnnnnnnnnn nnnnnnacaa ccacggatgc aatcggaagg tcacactgag atgccaggag
aaagagctgg ctggggagct tccagggccc cggtacggcc acaccatcag tgtagtccac
agcaggggga aaacggcgtg tgtggtgttt ggtggcagga gttacctgcc acctgctgag
agaaccacag agaactggaa caccgtggca gactgtccac ctctggtgta cctccttgac
cttgagttcg gctgctgttc tgcatactcc ctccctgagc tcacagatgg ccagtcgttc
cacctggcac ttgcgcggga ggactgtgtc tacttcctgg gaggccacat tctctccagt
gattgccgac cacctcgtct attcaggctg cgtgtagagc ttttattagg cagtccactg
ctctcctgtg atatccttaa tgatggtttc tccatcacta gcgccatcgc aaccctcaca
agctctg--- ctcatgagta catcatcctc ggaggctacc agtccgaatc ccagaagcga
atgcagtgca ccagtgttgc actagatgat gtgggtatac acatcaagtc tcgggagcca
ccacaatgga gcagcgatat aagtcaaagc cgcacctggt ttggtgggaa cctggaaaag
gggagcgctc tgattgccgt tccatcagaa ggcaatacag catctccaga tacgcannnn
nnnnnnnnnn nnnnnnnnnn nnnnnnnnnn nnnnnnnnnn nnnnnnnnnn nnnnnnnnnn
nnnnnnnnnn nnnnnnnnnn nnnnnnnnnn nnnnnnnnnn nnnnnnnnnn nnnnnnnnnn
nnnnnnnnnn nnnnnnnnnn nnnnnnnnnn nnnnnnnnnn nnnnnnnnnn
>Apteronotidae_Compsaraia_samueli_2_1
nnnnnnnnnn nnnnnnnnnn nnnnnnnnnn nnnnnnnnnn nnnnnnnnnn nnnnnnnnnn
nnnnnnnnnn nnnnnnacaa ccacggatgc aatcggaagg tcacactgag atgccaggag
aaagagctgg ctggggagct tccagggccc cggtacggcc acaccatcag tgtagtccac
agcatgggga aaacagcatg tgtggtgttt ggtggcagga gttacctgcc acctgctgag
agaaccacag agaactggaa caccgtggca gactgtccac ctctggtgta cctccttgac
cttgagttcg gctgctgttc tgcatactcc ctccctgagc tcacagatgg ccagtcgttc
cacctggcac ttgcacggga ggactgtgtc tacttcctgg gaggccacat tctctccagc
gattgccgac cacctcgtct gttcaggctg cgtgtagagc ttttattagg cagtccactg
ctctcctgtg atatccttaa tgatggtttt tccatcacta gcgccatcgc aaccctcaca
agctctg--- ctcatgagta catcatcctc ggaggctacc agtccgaatc ccagaagcga
atgcagtgca ccagtgttgc actagatgat gtgggtatac acatcaagtc tcgggagcca
ccacaatgga gcagcgatat aagtcaaagc cgcacctggt ttggtgggaa cctggaaaag
gggagcactc tgattgccgt tccatcagaa ggcaatacag catctccaga tacgtannnn
nnnnnnnnnn nnnnnnnnnn nnnnnnnnnn nnnnnnnnnn nnnnnnnnnn nnnnnnnnnn
nnnnnnnnnn nnnnnnnnnn nnnnnnnnnn nnnnnnnnnn nnnnnnnnnn nnnnnnnnnn
nnnnnnnnnn nnnnnnnnnn nnnnnnnnnn nnnnnnnnnn nnnnnnnnnn
>Apteronotidae_Melanosternarchus_amaru_2_1
nnnnnnnnnn nnnnnnnnnn nnnnnnnnnn nnnnnnnnnn nnnnnnnnnn nnnnnnnnnn
nnnnnnnnnn nnnnnnacaa ccgcggatgc aatcggaagg tcacactgag atgccaggag
aaagagctgg ctggggagct tccagggccc cggtacggcc acaccatcag tgtagtccac
agcaggggga aaacagcgtg tgtggtgttt ggtggcagga gttacctgcc acctgctgag
agaaccacag agaactggaa caccgtggca gactgtccac ctctggtgta cctccttgac
cttgagttcg gctgctgttc tgcatactcc ctccctgagc tcgcagatag ccagtcgttc
cacctggcac ttgcgcggga ggactgtgtc tacttcctgg gcggccacat tctctccagc
gattgccgac cacctcgtct gttcaggctg cgtgtagagc ttttattagg cagtccactg
ctctcctgtg atatccttaa tgatggtttc tccatcacta gcgccatcgc aaccctcaca
agctctg--- ctcatgagta catcatcctc ggaggctacc agtccgaatc ccagaagcga
atgcagtgca ccagtgttgc actagatgat gtgggtatac gcatcaagtc tcgggagcca
ccacaatgga gcagcgatat aaatcaaagc cgcacctggt ttggtgggaa cctggaaaag
gggagcgctc tgattgccgt tccatcagaa ggcaatacag catctccaga tacgtannnn
nnnnnnnnnn nnnnnnnnnn nnnnnnnnnn nnnnnnnnnn nnnnnnnnnn nnnnnnnnnn
nnnnnnnnnn nnnnnnnnnn nnnnnnnnnn nnnnnnnnnn nnnnnnnnnn nnnnnnnnnn
nnnnnnnnnn nnnnnnnnnn nnnnnnnnnn nnnnnnnnnn nnnnnnnnnn
>Apteronotidae_Platyurosternarchus_macrostoma_2_1
cctgagtgtt acctcattca cggtggccga acacccaaca atgagctgtc ttcaagcctc
tatgtgctca gtgtggacaa ccacggatgc aatcggaagg tcacactgag atgccaggag
aaagagctgg ctggggagct tccagggccc cggtacggcc acaccatcag tgtagtccac
agcaggggga aaacggcgtg tgtggtgttt ggtggcagga gttacctgcc acctgctgag
agaaccacag agaactggaa caccgtggca gactgtccac ctctggtgta cctccttgac
tttgagttcg gttgctgttc tgcatactcc ctccctgagc tcgcagatgg ccagtcgttc
cacctggcac ttgcacggga ggactgtgtc tacttcctgg gcggccacat tctctccagc
gattgccgac cacctcgtct gttcaggctg cgtgtagaac ttctattagg cagtccactg
ctctcctgtg atatccttaa cgatggtttc tccatcacta gcgccattgc aaccctcaca
ggctctg--- ctcatgagta catcatcctc ggaggctacc attccgaatc ccagaagcga
atgcagtgca ccagtgttgc actggatgat gtgggtatac gcatcaagtc tcgggagcca
ccacaatgga gcagcgatat aagtcaaagc cgcacctggt ttggtgggaa cctggaaaag
gggagtgctc tgattgccgt tccatcagaa ggcaatacag catctccaga tgcatataac
ttttaccagg taagtttcca gcaggaggca ga-------- -agaagagga tcctagccag
-acatgcagc c--aagaatc cactgacttt gaggactcgg ctcctctaga ggattcagaa
gagctgtact tcggacgtga gcctcacga- --gatggagt aca---gcag
>Apteronotidae_Porotergus_gimbeli_1_1
cccgagtgtt acctcattca cggtggccga acacccaaca atgagctgtc ctcaagcctc
tatgttctca gcgtggacaa ccacggatgt aatcggaagg tcacattgag atgccaggag
aaagagctgg ctggggagct tccggggccc cggtacggcc acaccatcag tgtagtccac
agcaggggga aaacggcgtg tgtggtgttt ggtggcagga gttacctgcc acctgctgag
agaaccacag agaactggaa caccgtggca gactgtccac ctctggtgta cctccttgac
cttgagttcg gctgctgttc tgcatactcc ctccctgagc tcacagatgg ccagtcgttc
cacctggcac ttgcgcggga ggactgtgtc tacttcctgg gcggccacat tctctccagt
gattgccgac cacctcgtct gttcaggctg cgtgtagagc ttctattagg cagtccactg
ctctcctgtg atatccttaa tgatgggttc tccatcacta gcgccatcgc aaccctcaca
agctctg--- ctcatgagta catcatcctc ggaggctacc agtccgaatc ccagaagcga
atgcagtgca ccagtgttgc acttgatgat gtgggtatac gcatcaagtc tcgggagcct
ccacaatgga gcagcgatat aagtcaaagc cgcacctggt ttggtgggaa cctggaaaag
gggagcgctc tgattgccgt tccatcagaa ggcaatacag catctccaga tacgtataac
ttttaccagg taagcttcca gcaggaggca ga-------- -agaagagga tccaacccag
-acatgcagc c--aagaatc cactgacttt gaggactcgg ctcctctaga ggattcagaa
gagctgtact tcggacgtga gccccacga- --gatggagt aca---gcag
>Apteronotidae_Porotergus_gimbeli_2_1
cccgagtgtt acctcattca cggtggccga acacccaaca atgagctgtc ctcaagcctc
tatgttctca gcgtggacaa ccacggatgt aatcggaagg tcacattgag atgccaggag
aaagagctgg ctggggagct tccggggccc cggtacggcc acaccatcag tgtagtccac
agcaggggga aaacggcgtg tgtggtgttt ggtggcagga gttacctgcc acctgctgag
agaaccacag agaactggaa caccgtggca gactgtccac ctctggtgta cctccttgac
cttgagttcg gctgctgttc tgcatactcc ctccctgagc tcacagatgg ccagtcgttc
cacctggcac ttgcgcggga ggactgtgtc tacttcctgg gcggccacat tctctccagt
gattgccgac cacctcgtct gttcaggctg cgtgtagagc ttctattagg cagtccactg
ctctcctgtg atatccttaa tgatgggttc tccatcacta gcgccatcgc aaccctcaca
agctctg--- ctcatgagta catcatcctc ggaggctacc agtccgaatc ccagaagcga
atgcagtgca ccagtgttgc acttgatgat gtgggtatac gcatcaagtc tcgggagcct
ccacaatgga gcagcgatat aagtcaaagc cgcacctggt ttggtgggaa cctggaaaag
gggagcgctc tgattgccgt tccatcagaa ggcaatacag catctccaga tacgtataac
ttttaccagg taagcttcca gcaggaggca ga-------- -agaagagga tccaacccag
-acatgcagc c--aagaatc cactgacttt gaggactcgg ctcctctaga ggattcagaa
gagctgtact tcggacgtga gccccacga- --gatggagt aca---gcag
>Apteronotidae_Porotergus_gymnotus_1_1
nnnnnnnnnn nnnnnnnnnn nnnnnnnnnn nnnnnnnnnn nnnnnnnnnn nnnnnnnnnn
nnnnnnnnnn nnnnnnacaa ccacggatgc aatcggaagg tcacactgag atgccaggag
aaagagctgg ctggggagct tccagggccc cggtacggcc acaccatcag tgtagtccac
agcaggggga aaacggcgtg tgtggtgttt ggtggcagga gttacctgcc acctgctgag
agaaccacag agaactggaa caccgtggca gactgtccac ctctggtgta cctcattgac
cttgagttcg gctgctgttc tgcatactcc ctccctgagc tcacagatgg ccagtcgttc
cacctggcac ttgcgcggga ggactgtgtc tacttcctgg gcggccacat tctctccagc
gattgccgac cacctcgtct gttcaggctg cgtgtagagc ttctattagg cagtccactg
ctctcctgtg atatccttaa tgatggtttc tccatcacta gtgccatcgc aaccctcaca
agctctg--- ctcatgagta catcatcctc ggaggctacc agtccgaatc ccagaagcga
atgcagtgca ccagtgttgc actcgatgac gtgggtatac gcatcaagtc tcgggagcct
ccacaatgga gcagcgatat aagtcaaagc cgcacctggt ttggtgggaa cctggaaaag
gggagcgctc tgattgccgt tccatcagaa ggcaatacag catcttcaga tacgtannnn
nnnnnnnnnn nnnnnnnnnn nnnnnnnnnn nnnnnnnnnn nnnnnnnnnn nnnnnnnnnn
nnnnnnnnnn nnnnnnnnnn nnnnnnnnnn nnnnnnnnnn nnnnnnnnnn nnnnnnnnnn
nnnnnnnnnn nnnnnnnnnn nnnnnnnnnn nnnnnnnnnn nnnnnnnnnn
>Apteronotidae_Sternarchella_calhamazon_2_1
nnnnnnnnnn nnnnnnnnnn nnnnnnnnnn nnnnnnnnnn nnnnnnnnnn nnnnnnnnnn
nnnnnnnnnn nnnnnnacaa ccacggatgc aatcggaagg tcacactgag atgccaggag
aaagagctgg ctggggagct tccagggccc cggtacggcc acaccatcag tgtagtccac
agcaggggga aaacggcgtg tgtggtgttt ggtggcagga gttacctgcc gcctgctgag
agaaccacag agaactggaa caccgtggca gactgtgcac ctctggtgta cctcgttgac
cttgagttcg gctgctgttc tgcatactcc ctccctgagc tcgcagatgg ccagtcgttc
cacctggcac ttgcgcggga ggactgtgtc tacttcctgg gcggccacat tctctccagc
gattgccgac cacctcgtct gttcaggctg cgtgtagagc ttctattagg cagtccactg
ctctcctgtg atacccttaa tgatggtttc tccatcacta gcgccatcgc aaccctcaca
agctctg--- ctcatgagta catcatcctc ggaggctacc agtccgaatc ccagaagcga
atgcagtgca ccagtgttgc actcgatgat gtgggtatac gcatcaagtc tcgggagcct
ccacaatgga gcagcgatat aagtcaaagc cgcacctggt ttggtgggaa cctggaaaag
gggagcgctc tgattgccgt tccatcagaa ggcaatacag catctccaga tgtatannnn
nnnnnnnnnn nnnnnnnnnn nnnnnnnnnn nnnnnnnnnn nnnnnnnnnn nnnnnnnnnn
nnnnnnnnnn nnnnnnnnnn nnnnnnnnnn nnnnnnnnnn nnnnnnnnnn nnnnnnnnnn
nnnnnnnnnn nnnnnnnnnn nnnnnnnnnn nnnnnnnnnn nnnnnnnnnn
>Apteronotidae_Sternarchella_duccis_2_1
nnnnnnnnnn nnnnnnnnnn nnnnnnnnnn nnnnnnnnnn nnnnnnnnnn nnnnnnnnnn
nnnnnnnnnn nnnnnnacaa ccacggatgc aatcggaagg tcacactgag atgccaggag
aaagagctgg ctggggagct tccagggccc cggtacggcc acaccatcag tgtagnccac
agcaggggga aaacggcgtg tgtggtgttt ggtggcagga gttacctgcc gcctgctgag
agaaccacag agaactggaa caccgtggca gactgtccac ctctggtgta cctccttgac
cttgagttcg gctgctgttc tgcatactcc ctccctgagc tcgcagatgg ccagtcgttc
cacctggcac ttgcgcggga ggactgtgtc tacttcctgg gcggccacat tctctccagc
gattgccgac cacctcgtct gttcaggctg cgtgtagagc ttctattagg cagtccactg
ctctcctgtg atacccttaa tgatggtttc tccatcacta gcgccatcgc gaccctcaca
agctctg--- ctcatgagta catcatcctc ggaggctacc agtcsgaatc ccagaagcga
atgcagtgca ccagtkgtgc actcgatgaw gtgggtatac gnctcargtc yygggagcct
ccacaatgga gcagcgatnn nnnnnnnnnn nnnnnnnnnn nnnnnnnnnn nnnnnnnnnn
nnnnnnnnnn nnnnnnnnnn nnnnnnnnnn nnnnnnnnnn nnnnnnnnnn nnnnnnnnnn
nnnnnnnnnn nnnnnnnnnn nnnnnnnnnn nnnnnnnnnn nnnnnnnnnn nnnnnnnnnn
nnnnnnnnnn nnnnnnnnnn nnnnnnnnnn nnnnnnnnnn nnnnnnnnnn nnnnnnnnnn
nnnnnnnnnn nnnnnnnnnn nnnnnnnnnn nnnnnnnnnn nnnnnnnnnn
>Apteronotidae_Sternarchella_schotti_1_1
nnnnnnnnnn nnnnnnnnnn nnnnnnnnnn nnnnnnnnnn nnnnnnnnnn nnnnnnnnnn
nnnnnnnnnn nnnnnnacaa ccacggatgc aatcggaagg tcacactgag atgccaggag
aaagagctgg ctggggagct tccagggccc cggtacggcc acaccatcag tgtagtccac
agcaggggra aaacggcgtg tgtggtgytt gggkgcaagn antacccgcc asgkgctgar
agmaccacag agaastggaa cggtgtgsca gactgtycaa ttccggtgta cctccktgac
yttgagttcg gatgctgttc tgcatamtcc ctccctgagc tcgcagaggr ccagtmgttc
cacctggcac ttgcgcggga ggactgtgtc tacttcctgg gcggccacat tctctccagt
gattgccgac cacctcgtct gttcaggctg cgtgtagagc ttctattagg cagtccactg
ctctcctgtg atatccttaa tgatggtttc tccatcacta gcgccatcgc aaccctcaca
agctctg--- ctcatgagta catcatcctc ggaggctacc agtccgaatc ccagaagcga
atgcagtgca ccagtgttgc actcgatgat gtgggtatac gcatcaagtc tcgggagcct
ccacaatgga gcagcgatat aagtcaaagc cgcacctggt ttggtgggaa cctggaaaag
gggagcgctc tgattgccgt tccatcagaa ggcaatacag catctccaga tgtatannnn
nnnnnnnnnn nnnnnnnnnn nnnnnnnnnn nnnnnnnnnn nnnnnnnnnn nnnnnnnnnn
nnnnnnnnnn nnnnnnnnnn nnnnnnnnnn nnnnnnnnnn nnnnnnnnnn nnnnnnnnnn
nnnnnnnnnn nnnnnnnnnn nnnnnnnnnn nnnnnnnnnn nnnnnnnnnn
>Apteronotidae_Sternarchogiton_labiatus_3_1
nnnnnnnnnn nnnnnnnnnn nnnnnnnnnn nnnnnnnnnn nnnnnnnnnn nnnnnnnnnn
nnnnnnnnnn nnnnnnacaa ccgcggatgc aatcggaagg tcacactgag atgccaggag
aaagagctgg ctggggagct tccagggccc cggtacggcc acaccatcag tgtagtccac
agcaggggga aaacggcgtg tgtggtgttt ggtggcagga gttacctgcc acctgctgag
agaacctcag agaattggaa caccgtggca gactgtccac ctctggtgta ccttcttgac
cttgagttcg gctgctgttc tgcatactcc ctccctgagc tcgcagatgg ccagtccttc
cacctggcac ttgcgcggga ggactgtgtc tacttcctgg gaggccacat tctctccagc
gattgccgac cacctcgtct gttcaggctg cgtgtagagc ttctattagg cagtccactg
ctgtcctgtg atatccttaa tgatggtttc tccatcacta gcgccatcgc aaccctcaca
agctctg--- ctcatgagta catcatcctc ggaggctacc agtccgaatc ccagaagcga
atgcagtgca ccagtgttgc actagatgat gtgggtatac gcatcaagtc tcgggagcca
ccacaatgga gcagcgatat aagtcaaagc cgcacctggt ttggtgggaa cctggaaaag
gggagcgctc tgattgcagt tccatcagaa ggcaatacag catctccaga tacntannnn
nnnnnnnnnn nnnnnnnnnn nnnnnnnnnn nnnnnnnnnn nnnnnnnnnn nnnnnnnnnn
nnnnnnnnnn nnnnnnnnnn nnnnnnnnnn nnnnnnnnnn nnnnnnnnnn nnnnnnnnnn
nnnnnnnnnn nnnnnnnnnn nnnnnnnnnn nnnnnnnnnn nnnnnnnnnn
>Apteronotidae_Sternarchogiton_nattereri_1_1
nnnnnnnnnn nnnnnnnnnn nnnnnnnnnn nnnnnnnnnn nnnnnnnnnn nnnnnnnnnn
nnnnnnnnnn nnnnnnacaa ccgcggatgc aatcggaagg tcacactgag atgccaggag
aaagagctgg ctggggagct tccagggccc cggtacggcc acaccatcag tgtagtccac
agcaggggga aaacggcgtg tgtggtgttt ggtggcagga gttacctgcc acctgctgag
agaaccacag agaattggaa caccgtggca gactgtccac ctctggtgta ccttcttgac
cttgagttcg gctgctgttc tgcatactcc ctccctgagc tcgcagatgg ccagtccttc
cacctggcac ttgcgcggga ggactgtgtc tacttcctgg gaggccacat tctctccagc
gattgccgac cacctcgtct gttcaggctg cgtgtagagc ttctattagg cagtccactg
ctgtcctgtg atatccttaa tgatggtttc tccatcacta gcgccatcgc aaccctcaca
agctctg--- ctcatgagta catcatcctc ggaggctacc agtccgaatc ccagaagcga
atgcagtgca ccagtgttgc actagatgat gtgggtatac gcatcaagtc tcgggagcca
ccacaatgga gcagcgatat aagtcaaagc cgcacctggt ttggtgggaa cctggaaaag
gggagcgctc tgattgcagt tccatcagaa ggcaatacag catctccaga tacgtannnn
nnnnnnnnnn nnnnnnnnnn nnnnnnnnnn nnnnnnnnnn nnnnnnnnnn nnnnnnnnnn
nnnnnnnnnn nnnnnnnnnn nnnnnnnnnn nnnnnnnnnn nnnnnnnnnn nnnnnnnnnn
nnnnnnnnnn nnnnnnnnnn nnnnnnnnnn nnnnnnnnnn nnnnnnnnnn
>Apteronotidae_Sternarchogiton_nattereri_2_1
cccgagtgtt acctcattca cggtggccga acacccaaca atgagctgtc ctcgagcctc
tatgtgctca gcgtggacaa ccgcggatgc aatcggaagg tcacactgag atgccaggag
aaagagctgg ctggggagct tccagggccc cggtacggcc acaccatcag tgtagtccac
agcaggggga aaacggcgtg tgtggtgttt ggtggcagga gttacctgcc acctgctgag
agaaccacag agaattggaa caccgtggca gactgtccac ctctggtgta ccttcttgac
cttgagttcg gctgctgttc tgcatactcc ctccctgagc tcgcagatgg ccagtccttc
cacctggcac ttgcgcggga ggactgtgtc tacttcctgg gaggccacat tctctccagc
gattgccgac cacctcgtct gttcaggctg cgtgtagagc ttctattagg cagtccactg
ctctcctgtg atatctttaa tgatggtttc tccatcacta gcgccatcgc aaccctcaca
agctctg--- ctcatgagta catcatcctc ggaggctacc agtccgaatc ccagaagcga
atgcagtgca ccagtgttgc actagatgat gtgggtatac gcatcaagtc tcgggagcca
ccacaatgga gcagcgatat aagtcaaagc cgcacctggt ttggtgggaa cctggaaaag
gggagcgctc tgattgccgt tccatcagaa ggcaatacag catctccaga tacgtataac
ttttaccagg taagcttcca gcaggaggca ga-------- -agaagagga tccaacccag
-acatgcagc c--aagaatc cactgacttt gaggactcgg ctcctctaga ggattcagaa
gagctgtact tcggacgtga gccccacga- --gatggagt aca---gcag
>Apteronotidae_Sternarchogiton_porcinum_2_1
nnnnnnnnnn nnnnnnnnnn nnnnnnnnnn nnnnnnnnnn nnnnnnnnnn nnnnnnnnnn
nnnnnnnnnn nnnnnnacaa ccacggatgc aatcggaagg tcacactaag atgccaggag
aaagagctgg ctggggagct tccagggccc cggtacggcc acaccatcag tgtagtccac
agcaggggga aaacggcgtg tgtggtgttt ggtggcagga gttacctgcc acctgctgag
agaaccacag agaattggaa caccgtggca gactgtccac ctctggtgta cctccttgac
cttgagttcg gctgctgttc tgcatactcc ctccctgagc tcgcagatgg ccagtcgttc
cacctggcac ttgcgcggga ggactgtgtc tacttcctgg gaggccacat tctctccagc
gattgccgac cacctcgtct gttcaggctg cgtgtagagc ttctattagg cagtccactg
ctctcctgtg atatccttaa tgatggtttc tccatcacta gcgccatcgc aaccctcaca
agctctg--- ctcatgagta catcatcctc ggaggctacc agtccgaatc ccagaagcga
atgcagtgca ccagtgttgc actagatgat gtgggtatac gcattaagtc tcgggagcca
ccacaatgga gcagcgatat aagtcaaagc cgcacctggt ttggtgggaa cctggaaaag
gggagtgctc tgattgccgt tccatcagaa ggcaatacag catctccaga tacgtannnn
nnnnnnnnnn nnnnnnnnnn nnnnnnnnnn nnnnnnnnnn nnnnnnnnnn nnnnnnnnnn
nnnnnnnnnn nnnnnnnnnn nnnnnnnnnn nnnnnnnnnn nnnnnnnnnn nnnnnnnnnn
nnnnnnnnnn nnnnnnnnnn nnnnnnnnnn nnnnnnnnnn nnnnnnnnnn
>Apteronotidae_Sternarchogiton_porcinum_3_1
nnnnnnnnnn nnnnnnnnnn nnnnnnnnnn nnnnnnnnnn nnnnnnnnnn nnnnnnnnnn
nnnnnnnnnn nnnnnnacaa ccacggatgc aatcggaagg tcacactgag atgccaggag
aaggagctgg ctggggagct tccagggccc cggtacggcc acaccatcag tgtagtccac
agcaggggga aaacggcgtg tgtggtgttt ggtggcagga gttacctgcc acctgctgag
agaaccacag agaattggaa caccgtggca gactgtccac ctctggtgta cctccttgac
cttgagttcg gctgctgttc tgcatactcc ctccctgagc tcgcagatgg ccagtcgttc
cacctggcac ttgcgcggga ggactgtgtc tacttcctgg gaggccacat tctctccagc
gattgccgac cacctcgtct gttcaggctg cgtgtagagc ttctattagg cagtccactg
ctctcctgtg atatccttaa tgatggtttc tccatcacta gcgccatcgc aaccctcaca
agctctg--- ctcatgagta catcatcctc ggaggctacc agtccgaatc ccagaagcga
atgcagtgca ccagtgttgc actagatgat gtgggtatac gcatcaagtc tcgggagcca
ccacaatgga gcagcgatat aagtcaaagc cgcacctggt ttggtgggaa cctggaaaag
gggagtgctc tgattgccgt tccatcagaa ggcaatacag catctccaga tacgtannnn
nnnnnnnnnn nnnnnnnnnn nnnnnnnnnn nnnnnnnnnn nnnnnnnnnn nnnnnnnnnn
nnnnnnnnnn nnnnnnnnnn nnnnnnnnnn nnnnnnnnnn nnnnnnnnnn nnnnnnnnnn
nnnnnnnnnn nnnnnnnnnn nnnnnnnnnn nnnnnnnnnn nnnnnnnnnn
>Apteronotidae_Tenebrosternarchus_preto_2_1
cccgagtgtt acctcattca cggtggcaga acacccaaca atgagctgtc ctcgagcctc
tatgtgctca gcgtggacaa acgcggatgc aatcggaagg tcacactgag atgccaggag
aaagagctgg ctggggagct tccagggccc cggtacggcc acaccatcag tgtagtccac
agcaggggga aaactgcgtg tgtggtgttt ggtggcagga gttacctgcc acctgctgag
agaaccacag agaactggaa caccgtggca gactgtccac ctctggtgta cctccttgac
cttgagttcg gctgctgttc tgcatactcc ctccctgagc tcgcagatgg ccagtcgttc
cacctggcac ttgcgcggga ggactgtgtc tacttcctgg gcggccacat tctctccagc
gattgccgac cacctcgtct gttcaggctg cgtgtagagc ttctattagg cagtccactg
ctctcctgtg atatccttaa tgatggtttc tccatcacta gcgccatcgc aaccctcaca
agctctg--- ctcatgagta catcatcctc ggaggctacc agtccgaatc ccagaagcga
atgcagtgca ccagtgttgc actcgatgat gtgggtatac gtatcaagtc tcgggagcct
ccacaatgga gcagcgatat aagtcaaagc cgcacctggt ttggtgggaa cctggaaaag
gggagcgctc tgattgccgt tccatcagaa ggcaatacag catctccaga tacatataac
ttttaccagg taagcttcca gcaggaggca ga-------- -agaagagga tccaacccag
-acatgcagc c--aagaatc cactgacttt gaggactcgg ctcctctaga ggattcggaa
gagctgtact tcggacgtga gccccacga- --gatggagt aca---gcag
>Apteronotidae_Sternarchorhamphus_muelleri_2_1
ccagagtgtt acctcattca tggtggccga acacccaaca atgagctgtc ttcgagcctc
tatgtgctca acgtggacag ccgcggatgc aatcggaagg tcacactgag atgccaggag
aaagagctgg ctggggagat tccagggccc cggtatggtc acaccatcag tgtggtccac
agcagaggga aaacagcgtg cgtggtgttc ggtggcagga gctacctgcc atctgctgag
agaaccacag agacctggaa caccatggtg gactgtccac ctctggtgta cctccttgac
ctggagtttg gctgctgttc tgcatacacc ctcccagagc ttgcagatgg ccagtcgttc
catctggcac tggcacggga ggactgtgtc tacttcctgg gcggccacat tctctccacc
gactgccgac cacctcgtct gttcaggctg cgtgtagagc ttctattagg cagtccactg
ctctcctgtg atatccttaa tgatggtctc tccatcacta gcgccatcgt aacccccaca
ggctctg--- ctcatgagta catcatcctt ggtggctacc attccaagtc ccagaagcga
atgcagtgca ccagtgttgc actagatgat gtgggtatac gcatcgactc tcgggatcca
ccacaatgga gcagcgatat caatcaaagc cgcacctggt ttggtggaaa catcgaaaag
ggcagcgtcc tgattgctgt tccatcagaa ggccatacag catctccaga tgcatataac
ttttaccaag taagcttcca gcaggaggca ga-------- -aggagagga tccaactcag
-agatgcagc c--aagaatc cactgacttt gaggactcag ctcctctaga ggattccgaa
gagctgtact tcggacggga gccccatga- --gatggagt aca---gcag
>Apteronotidae_Sternarchorhynchus_galibi_1_1
cctgagtgtt acctcattca cggtggccga acacccaaca atgagctctc ctcgagcctc
tatgtgctca gcgtggacaa ccacggatgc aatcggaagg tcacactgag atgccaggag
aaagagctgg ctggggagct tccagggccc cggtacggcc acaccatcag tgtagtccac
agcaggggga aaacagcgtg tgtggtgttt ggcggcagga gttacctgcc acctgctgag
agaaccacag agaactggaa cactgtggca gactgtccac ctctggtgta cctccttgac
cttgagttcg gctgctgttc tgcatactcc ctccctgagc tcgcagatgg ccagtcgttc
cacctggcac ttgcgcggga ggactgtgtc tacttccttg gcggccacat tctctccagc
gattgccgac cacctcgtct gttcaggctg cgtgtagagc ttctattagg cagtccactg
ctctcctgtg atatccttaa tgatggtttc tccatcacta gcgccatcgc aaccctcaca
agctctg--- ctcatgagta catcatcctc ggaggctacc agtccgaatc ccagaagcga
atgcagtgca ccagtgttgc actagatgat gtgggtatac gcatcaagtc tcgggagcca
ccacaatgga gcagcgatat aagtcaaagc cgcacctggt ttggtgggaa cctggaaaag
ggaagcgttc tgattgccgt tccatcagaa ggcaatacag catctccaga tgcatataac
ttttaccagg taagcttcca gcaggagnnn nnnnnnnnnn nnnnnnnnnn nnnnnnnnnn
nnnnnnnnnn nnnnnnnnnn nnnnnnnnnn nnnnnnnnnn nnnnnnnnnn nnnnnnnnnn
nnnnnnnnnn nnnnnnnnnn nnnnnnnnnn nnnnnnnnnn nnnnnnnnnn
>Apteronotidae_Sternarchorhynchus_marreroi_2_1
nnnnnnnnnn nnnnnnnnnn nnnnnnnnnn nnnnnnnnnn nnnnnnnnnn nnnnnnnnnn
nnnnnnnnnn nnnnnnacaa ccacggatgc aatcggaagg tcacactgag atgccaggag
aaagagctgg ctggggagct tccagggccc cggtacggcc acaccatcag tgtagtccac
agcaggggga aaacagcgtg tgtggtgttt ggcggcagga gttacctgcc acctgctgag
agaaccacag agaactggaa caccgtggca gactgtccac ctctggtgta cctccttgac
cttgagttcg gctgctgttc tgcatactcc ctccctgagc tcgcagatgg ccagtcgttc
cacctggcac ttgcgcggga ggactgtgtc tacttccttg gcggccacat tctctccagc
gattgccgac cacctcgtct gttcaggctg cgtgtagagc ttctattagg cagtccactg
ctctcctgtg atatccttaa tgatggtttc tccatcacta gcgccatcgc aatcctcaca
agctctg--- ctcatgagta catcatcctc ggaggctacc agtccgaatc ccagaagcga
atgcagtgca ccagtgttgc actagatgat gtgggtatac gcatcaagtc tcgggagcca
ccacaatgga gcagcgatat aagtcaaagc cacacctggt ttggtgggaa cctggaaaag
ggaagcgctc tgattgccgt tccatcagaa ggcaatacag catctccaga tgcatannnn
nnnnnnnnnn nnnnnnnnnn nnnnnnnnnn nnnnnnnnnn nnnnnnnnnn nnnnnnnnnn
nnnnnnnnnn nnnnnnnnnn nnnnnnnnnn nnnnnnnnnn nnnnnnnnnn nnnnnnnnnn
nnnnnnnnnn nnnnnnnnnn nnnnnnnnnn nnnnnnnnnn nnnnnnnnnn
>Apteronotidae_Sternarchorhynchus_mormyrus_2_1
nnnnnnnnnn nnnnnnnnnn nnnnnnnnnn nnnnnnnnnn nnnnnnnnnn nnnnnnnnnn
nnnnngctca gcgtggacaa ccacggatgc aatcggaagg tcacactgag atgccaggag
aaagagctgg ctggggagct tccagggccc cggtacggcc acaccatcag tgtagtccac
agcaggggga aaacagcgtg tgtggtgttt ggcggcagga gttacctgcc acctgctgag
agaaccacag agaactggaa caccgtggca gactgtccac ctctggtgta cctccttgac
cttgagttcg gctgctgttc tgcatactcc ctccctgagc tcgcagatgg ccagtcgttc
cacctggcac ttgcgcggga ggactgtgtc tacttcctgg gcggccacat tctctccagc
gattgccgac cacctcgtct gttcaggctg cgtgtagagc ttctattagg cagtccactg
ctctcctgtg atatccttaa tgacggtttc tccatcacta gcgccatcgc aaccctcaca
agctctg--- ctcatgagta catcatcctc ggaggctatc agtccgaatc ccagaagcga
atgcagtgca ccagtgttgc actagatgat gtgggtatac acatcaagtc tcgggagcca
ccacaatgga gcagcgatat aagtcaaagc cgcacctggt ttggtgggaa cctggaaaag
gggagcgctc tgattgctgt tccatcagaa ggcaatacag catctccaga tgcatataac
ttttaccagg taagcttcca gcaggaggca ga-------- -agaagagga tccaacccag
-acatgcagc c--aagaatc cactgacttt gaggactcgg ctcctctaga ggattcagaa
gagctgtact tcggacgtga gccccacga- --gatggagt aca---gcag
>Ariidae_Ariopsis_seemanni_1_1
cctgagtgtt acctcattca tggaggccga acacccaaca acgagctgtc ctcaagcctt
tacgtactta gtgttgacaa tcgtggaagt aataagaagg tcacactgag atgccaggag
aaagagttgg tcggcgagct tccagaagca cgatatggcc acacccttag tgtagtccac
aacagaggga aaactgcttg tgttctgttt ggtggcagat cctacatgcc tcctgctgag
agaaccacag agaattggaa ctgcatggtg gactgtccac cccagattta cctcattgat
ctggagtttg gctgctgttc agcacacacc ctcccagagc tcactgatgg ccagtcgttc
cacctggcac tggcacgaga gaactgtgtc tacttcttgg gtggccatat tgcctcgact
gactgtcgac cacctcgtct gttcagactg cgtgtagagc ttcttttagg cagtccatta
ctctcctgtg agatccttaa tgatggtatc tccatcacaa gtgccattgt aactcacata
ggccctg--- ctcatgaata cattattctt ggtggttacc agtcagattc ccagaagaga
atgctgtgca cctacgttac actagatgat gttgggatac ggatggagcc cagagagcct
cctgagtgga gcagtgagat cagccaaagc cgcacctggt ttggtggaag cctagaaaag
gggagtgcat taattgttat accatcaggg acaaatccta cacctacaga tgcatattac
ttgtaccagt taagcttcca gcaagaggga ga-------- -tggagagga tccaacccag
-acatgcagc c--aagagtc cactgatttt gaggattcag cacctctaga agattcagaa
gaactgtatt ttgggcgtga accccatga- --aatggagt aca---gcag
>Ariidae_Aspistor_quadriscutis_1_1
cctgagtgtt acctcattca tggaggccga acacccaaca acgagctgtc ctcaagcctt
tacgtactta gtgttgacaa tcgtggaagt aataagaagg tcacactgag atgccaggag
aaagagttgg tcggcgagct tccagaagca cgatatggcc acacccttag tgtagtccac
aacagaggga aaactgcttg tgttctgttt ggtggcagat cctacatgcc tcctgctgag
agaaccacag agaattggaa ctgcatggtg gactgtccac cccagattta cctcattgat
ctggagtttg gctgctgttc agcacacacc ctcccagagc tcactgatgg ccagtcgttc
[truncated: 1,233,360 more chars]
