# Supplementary material for: Time-calibrated phylogeny of neotropical freshwater fishes
Source: Front Bioinform. 2024 Dec 6;4:1433995. doi: 10.3389/fbinf.2024.1433995 (PMC11659281; doi:10.3389/fbinf.2024.1433995)
Supplement: Supplementary file 1 [file DataSheet1.zip › Supplementary Material/aln/alignment_RET1.fasta]

>Serrasalmidae_Colossoma_macropomum_1_1
catatcattt tttctgcact gaggaaaaag ggtgtagagt gcagacagta aggctctcaa
aagaaactct gttcgttgat cattttgaat gtacgcatta aggggtaaat tagacaaaat
gggatttact gataacatat gcaatgcaat gaaagatgtc tttggtccca ata--gtt--
tttacattca tgtcagtaac ccagtgtgat gatattatcc atgctatgtc atccctggta
atgttagttc ataaaatagc a-agaaaaac aacaggggtt tctttgtatt ttactttttt
tgcacattcc tagattgatt ggacctccgg atggctgcac agaaacacct cactgatagc
catattattg cttaatacac taaaggagca acgactagat gtttacacaa ttactgggat
cacgtaagct aagtaagcct tgcatattca tatataatgg aagagtttaa ttcaaaagcc
ttactgcttc tctattcagc attgttgagt ccatctatac aaacacttca tttctgtaat
atgtaaaaga tattacagag aatgccagta tgtgattcat accaaacaga tcaagattga
tttagatggg acctgtttca aatgtaaacc taagcaaaac tataaataac agtgcaaatg
t--aaaaaaa cgatgcaggt cctacaaaac aannnnnnnn nnnnnnnnnn nnnnnnnnnn
nnnnnnnnnn nnnnnnnnnn nnnnnnnnnn nnnnnnnnnn nnnnnnnnnn nnnnnnnnnn
nnnnnnnnnn nnnnnnnnnn nnnnnnnnnn nnnnnnnnnn nnnnnnnnnn nnnnnnnnnn
nnnnnnnnnn nnnnnnnnnn nnnnnnnnnn nnnnnnnnnn nnnnnnnnnn nnnnnnnnnn
nnnnnnnnnn nnnnnnnnnn nnnnnnnnnn nnnnnnnnnn nnnnnnnnnn nnnnnnnnnn
nnnnnnnnnn nnnnnnnnnn nnnnnnnnnn nnnnnnnnnn nnnnnnnnnn nnnnnnnnnn
nnnnnnnnnn nnnnnnnnnn n
>Serrasalmidae_Pygocentrus_nattereri_1_1
catatcattt tttctgcact gaggaaaaaa ggtgtagagt gcagacagta aggctctcaa
aagaaactct gtttgtagtt cattttgaat gtacatatta aggggtaaat tggacataat
gagatttact gataaaatat gtaatgcaat gatagatgtc tttggtccca ata--tttta
tttacgttca tgtcagtaac ccagtgtgat gatattatcc atgctatgtc atccctggta
atgtcagttc ataaaatagc acgaaaaaac aatgggggtt ttcttgtatt taac-ttttt
tgaacattcc tagattgatt agacctccgg atggctgcac agaaacacct cactgatagc
catgttattg ctgaatatac taaaggcgta acgactagat gttcacacaa taactgggat
ctcgtaagct aagtaagcct tgcatattca tatataatgg aagagtttaa ttcaaaagcc
ttactgcttc tctattcagc attgttgagt ccatctatac aaacacttca tttctgtaat
atgtaaaaga tattacagag aatgccagta tgtgattcat accaaataga tcaagattga
tttagatggg acctgtttca aatgtaaacc taaacaaaac tataaataac agtgcaaatg
t--aaaaaaa cgatgcaggt cctacaaaac aagcatcttg ggacgtattt t-ccccagag
aacaagacag tgtgctgtac t--taatgtt atcaataata aacaagtttt aaaaagctca
tt-aaaaaaa taactcattt taacaggctt gtccatgtac atcggaagca ggtccaaaat
cagacatctg atcatttact ccaaatgcta caggattaac tcatctaaaa atcttgggca
gttttcaggg atctctggct atcatgccat tagcacaatc acaggaccct ccctatggaa
gctactcaaa gacaaataga tctta--ttt ttttgtctca gaatcgagtg aatgcatggg
aaattctacc atagagcttg t
>Serrasalmidae_Piaractus_brachypomus_1_1
catatcattt tttctgcact gaggaaaaaa ggtgtagagt gcagacagta aggctctcaa
aagaaactct gtttgtagtt cattttgaat gtacatatta aggggtaaat tggacaaaat
gggatttact gatacaatat gtaatgcaat gaaagatgtc tttggtccca ata-gttttt
tttacattca tgtcagtaac ccagtgtgat gatattatcc atgctatgtc atccctggta
atgttagttc ataaaatagc ttg-aaaaac aatgggggtt tccttgtgtt taac-ttttt
tgaacattcc tagactgatt ggacctccgg atggctgcac agaaacacct cactgatagc
catattattg ctgaatacac taaaggagta acgactagat gtttacacaa ttactgggat
ctcgtaagct aagtaagcct tgcatattta tat---atgg aagagtttaa ttcaaaagcc
ttactgcttc tctattcagc attgttgagt ccatctatac aaacacttca tttctgtaat
atgtaaaaga tattacagag aatgccagta tgtgattcat accaaataga tcaagattga
tttagatggg acctgtttca aatgtaaacc tannnnnnnn nnnnnnnnnn nnnnnnnnnn
nnnnnnnnnn nnnnnnnnnn nnnnnnnnnn nnnnnnnnnn nnnnnnnnnn nnnnnnnnnn
nnnnnnnnnn nnnnnnnnnn nnnnnnnnnn nnnnnnnnnn nnnnnnnnnn nnnnnnnnnn
nnnnnnnnnn nnnnnnnnnn nnnnnnnnnn nnnnnnnnnn nnnnnnnnnn nnnnnnnnnn
nnnnnnnnnn nnnnnnnnnn nnnnnnnnnn nnnnnnnnnn nnnnnnnnnn nnnnnnnnnn
nnnnnnnnnn nnnnnnnnnn nnnnnnnnnn nnnnnnnnnn nnnnnnnnnn nnnnnnnnnn
nnnnnnnnnn nnnnnnnnnn nnnnnnnnnn nnnnnnnnnn nnnnnnnnnn nnnnnnnnnn
nnnnnnnnnn nnnnnnnnnn n
>Serrasalmidae_Serrasalmus_spilopleura_1_1
catatcattt tttctgcact gaggaaaaaa ggtgtagagt gcagacagta aggctctcaa
aagaaactct gtttgtagtt cattttgaat gtacatatta aggggtaaat tggacataat
gagatttact gataaaacat gtaatgcaat gatagatgtc tttggtccca ata--tttta
tttacgttca tgtcagtaac ccagtgtgat gatattatcc atgctatgtc atccctggta
atgtcagttc ataaaatagc acgaaaaaac aatgggggta ttcttgtatt taac-ttttt
tgaacattcc tagattgatt agacctccgg atggctgcac agaaacacct cactgatagc
catgttattg ctgaatacac taaaggcgta acgactagat gttcacacaa taactggaat
ctcgtaagct aagtgagcct tgcatattca tatataatgg aagagtttaa ttcaaaagcc
ttactgcttc tctattcagc attgttgagt ccatctatac aaacacttca tttctgtaat
atgtaaaaga tattacagag aatgccagta tgtgattcat accaaataga tcaagattga
tttagatggg acctgtttca aatgtaaacc taaacaaaac tataaataac agtgcaaatg
t--aaaaaaa cgatgcaggt cctacaaaac aagcatcttg ggacgtattt t-ccccagag
aacaagaaag tgtgctgtac t--taatgtt atcaataata aacaagtttt aaaaagctca
ttaaaaaaaa taactcattt taacaggctt gtccatgtac atcggaagca ggtccaaaat
cagacatctg atcatttact ccaaatgcta caggattaac tcatctaaaa atcttgggca
gttttcaggg atctctggct atcatgccat tagcacaatc acaggaccct ccctatggaa
gctattcaaa gacaaataga tctta--ttt ttttgtctta gaatcgagtg aatgcatggg
aaattctacc atagagcttg t
>Serrasalmidae_Catoprion_mento_1_1
catatcattt tttctgcact gaggaaaaaa ggtgtagagt gcagacagta aggctctcaa
aagaaactct gtttataggt aattttgaat gtacatatta agaggtaaat tggacataat
gagatttact gataaaatct gtaatgcaat gatagatgtc tttggtccca cta--gttta
tttacgttca tgtcagtaac ccagtgtgat gatattatcc atgctatgtc atccctggaa
atgttagttc ataaaatagc acgaaaaaac aatgggggtt ttcttgtatt taac-ttttt
tgaacattcc tagattgatt ggacctccgg atggctgcac agaaacacct cactgatagc
catgttattg ctgaatacac taaaggagta acgactagat gtttacacaa taactgggat
ctcgtaagct aagtaagcct tgcatattca tatataatgg aagagtttaa ttcaaaagcc
ttactgcttc tctattcagc attgttgagt ccatctatac aaacacttca tttctgtaat
atgtaaaaga tattacagag aatgccagta tgtgattcat accaaataga tcaatattga
tgtagatggg acctgtttca aatgtaaacc taaacaaaac tataaataac agtgcaaatg
t--aaaaaaa cgatgcaggt cctacaaaac aagcatcatg ggatgtattt t-ccccagag
aacaagaacg tgtgctgtac t--taatgtt atcaataata aacaagttta aaaaagctca
tt-aaaaaaa taactcattt taacaggctt gtccatgtac atcggaagca ggtccaaaat
cagacatctg atcatttact ccaaatgcta caggattaac tcatctaaaa atcttgggca
gttttcaggg atctctggct atcatgccat tagcacaatc acaggaccct ccctatggaa
gctattcaaa gacaaataga tctta---tt ttttgtctta gaatcgagtg aatgcatggg
aaattctacc atagagctnn n
>Serrasalmidae_Myloplus_schomburgkii_1_1
catatmattt tttctgcact gaggaaaaaa ggtgtagagt gcagacagta aggctctcaa
aagaaactct gtttgtagtt aattttgaat gtacatatta aggggtaaat tggacaaaat
gagatttact gataaaatat gtaatgcaat gatagatgtc tttggtccca ata---tttt
tttacattca tgtcagtaac ccagtg---t gatcttatcc atgctatgtc atccctggta
atgttagttc atagaatagc acgaaaaaac aatgggggtt ttcttgtatt taac-ttttt
tgaacattcc tagattggtt ggacctccgg atggctgcac agaaacacct cactgatagc
catgttattg ctgaatacac taaaggagta acgagtagat gtttacacaa ttactgggat
ctcgtaagct aagtaagcct tgcatattca tatataatgg aagagtttaa ttcaaaagcc
ttactgcttc tctattcagc attgttgagt ccatctatac aaacacttca tttctgtaat
atgtaaaaga tattacagag aatgccagta tgtgattcat accaaacaga tcaarattga
tttagatggg acctgtttca aatgtaaacc taaacaaaac tataaataac agtgcaaatg
t--aaaaaaa tgatgcaggt cctacaaaac aagcatcttg ggatgtgttt t-ccccagag
aacaagaaag tgtgctgtac t--taatgtt atcaatcata aacaagttta aaaaacctca
tt-aaaaaag taactcattt taacaggctt gtccatgtac atcggaagca ggtccaaaat
cagacatctg atcatttact ccaaatgcta caggattaat tcatctaaaa atcttgggca
gttttcaggg atctctggct atcatgccat tagcacaatc acaggaccct ccctatggaa
gctattcaaa gacaaataga tctta-tttt ttttrtctta gaatcgagtg aatgcatggg
aaattctacc atagagcttg t
>Serrasalmidae_Serrasalmus_rhombeus_1_1
catatcattt tttctgcact gaggaaaaaa ggtgtagagt gcagacagta aggctctcaa
aagaaactct gtttgtattt cattttgaat gtacatatta aggggtaaat tggacataat
gagatttact gataaaatat gtaatgcaat gatagatgtc tttggtccca ata--tttta
tttacgttca tgtcagtaac ccagtgtgat gatattatcc atgctatgtc atccctggta
atgtcagttc ataaaatagc acgaaamaas aatrssssyw ttsttktatt taac-ttttt
tgaacattcc tagattgatt agacctccgg atggctgcac agaaacacct cactgatagc
catgttattg ctgaatacac taaaggcgta acgactagat gttcacacaa taactggrat
ctcgtaagct aagtaagcct tgcatattca tatataatgg aagagtttaa ttcaaaagcc
ttactgcttc tctattcagc attgttgagt ccatctatac aaacacttca tttctgtaat
atgtaaaaga tattacagag aatgccagta tgtgattcat accaaataga tcaagattga
tttagatggg acctgtttca aatgtaaacc taaasaaaac tataaataac agtgcaaatg
t--aaaaaaa cgatgcaggt ccnnnnnnnn nnnnnnnnnn nnnnnnnnnn nnnnnnnnnn
nnnnnnnnnn nnnnnnnnnn nnnnnnnnnn nnnnnnnnnn nnnnnnnnnn nnnnnnnnnn
nnnnnnnnnn nnnnnnnnnn nnnnnnnnnn nnnnnnnnnn nnnnnnnnnn nnnnnnnnnn
nnnnnnnnnn nnnnnnnnnn nnnnnnnnnn nnnnnnnnnn nnnnnnnnnn nnnnnnnnnn
nnnnnnnnnn nnnnnnnnnn nnnnnnnnnn nnnnnnnnnn nnnnnnnnnn nnnnnnnnnn
nnnnnnnnnn nnnnnnnnnn nnnnnnnnnn nnnnnnnnnn nnnnnnnnnn nnnnnnnnnn
nnnnnnnnnn nnnnnnnnnn n
>Serrasalmidae_Serrasalmus_spilopleura_2_1
catatcattt tttctgcact gaggaaaaaa ggtgtagagt gcagacagta aggctctcaa
aagaaactct gtttgtagtt cattttgaat gtacatatta aggggtaaat tggacataat
gagatttact gataaaacat gtaatgcaat gatagatgtc tttggtccca ata--tttta
tttacgttca tgtcagtaac ccagtgtgat gatattatcc atgctatgtc atccctggta
atgtcagttc ataaaatagc acgaaaaaac aatgggggta ttcttgtatt taac-ttttt
tgaacattcc tagattgatt agacctccgg atggctgcac agaaacacct cactgatagc
catgttattg ctgaatacac taaaggcgta acgactagat gttcacacaa taactggaat
ctcgtaagct aagtgagcct tgcatattca tatataatgg aagagtttaa ttcaaaagcc
ttactgcttc tctattcagc attgttgagt ccatctatac aaacacttca tttctgtaat
atgtaaaaga tattacagag aatgccagta tgtgattcat accaaataga tcaagattga
tttagatggg acctgtttca aatgtaaacc taaacaaaac tataaataac agtgcaaatg
t--aaaaaaa cgatgcaggt cctacaaaac aagcatcttg ggacgtattt t-ccccagag
aacaagaaag tgtgctgtac t--taatgtt atcaataata aacaagtttt aaaaagctca
ttaaaaaaaa taactcattt taacaggctt gtccatgtac atcggaagca ggtccaaaat
cagacatctg atcatttact ccaaatgcta caggattaac tcatctaaaa atcttgggca
gttttcaggg atctctggct atcatgccat tagcacaatc acaggaccct ccctatggaa
gctattcaaa gacaaataga tctta--ttt ttttgtctta gaatcgagtg aatgcatggg
aaattctacc atagagcttg t
>Serrasalmidae_Colossoma_macropomum_2_1
catatcattt tttctgcact gaggaaaaag ggtgtagagt gcagacagta aggctctcaa
aagaaactct gttcgttgat cattttgaat gtacgcatta aggggtaaat tagacaaaat
gggatttact gataacatat gcaatgcaat gaaagatgtc tttggtccca ata--gtt--
tttacattca tgtcagtaac ccagtgtgat gatattatcc atgctatgtc atccctggta
atgttagttc ataaaatagc a-agaaaaac aacaggggtt tctttgtatt ttactttttt
tgcacattcc tagattgatt ggacctccgg atggctgcac agaaacacct cactgatagc
catattattg cttaatacac taaaggagca acgactagat gtttacacaa ttactgggat
cacgtaagct aagtaagcct tgcatattca tatataatgg aagagtttaa ttcaaaagcc
ttactgcttc tctattcagc attgttgagt ccatctatac aaacacttca tttctgtaat
atgtaaaaga tattacagag aatgccagta tgtgattcat accaaacaga tcaagattga
tttagatggg acctgtttca aatgtaaacc taagcaaaac tataaataac agtgcaaatg
t--aaaaaaa cgatgcaggt cctacaaaac aannnnnnnn nnnnnnnnnn nnnnnnnnnn
nnnnnnnnnn nnnnnnnnnn nnnnnnnnnn nnnnnnnnnn nnnnnnnnnn nnnnnnnnnn
nnnnnnnnnn nnnnnnnnnn nnnnnnnnnn nnnnnnnnnn nnnnnnnnnn nnnnnnnnnn
nnnnnnnnnn nnnnnnnnnn nnnnnnnnnn nnnnnnnnnn nnnnnnnnnn nnnnnnnnnn
nnnnnnnnnn nnnnnnnnnn nnnnnnnnnn nnnnnnnnnn nnnnnnnnnn nnnnnnnnnn
nnnnnnnnnn nnnnnnnnnn nnnnnnnnnn nnnnnnnnnn nnnnnnnnnn nnnnnnnnnn
nnnnnnnnnn nnnnnnnnnn n
>Serrasalmidae_Piaractus_brachypomus_2_1
catatcattt tttctgcact gaggaaaaaa ggtgtagagt gcagacagta aggctctcaa
aagaaactct gtttgtagtt cattttgaat gtacatatta aggggtaaat tggacaaaat
gggatttact gatacaatat gtaatgcaat gaaagatgtc tttggtccca ata-gttttt
tttacattca tgtcagtaac ccagtgtgat gatattatcc atgctatgtc atccctggta
atgttagttc ataaaatagc ttg-aaaaac aatgggggtt tccttgtgtt taac-ttttt
tgaacattcc tagactgatt ggacctccgg atggctgcac agaaacacct cactgatagc
catattattg ctgaatacac taaaggagta acgactagat gtttacacaa ttactgggat
ctcgtaagct aagtaagcct tgcatattta tat---atgg aagagtttaa ttcaaaagcc
ttactgcttc tctattcagc attgttgagt ccatctatac aaacacttca tttctgtaat
atgtaaaaga tattacagag aatgccagta tgtgattcat accaaataga tcaagattga
tttagatggg acctgtttca aatgtaaacc tannnnnnnn nnnnnnnnnn nnnnnnnnnn
nnnnnnnnnn nnnnnnnnnn nnnnnnnnnn nnnnnnnnnn nnnnnnnnnn nnnnnnnnnn
nnnnnnnnnn nnnnnnnnnn nnnnnnnnnn nnnnnnnnnn nnnnnnnnnn nnnnnnnnnn
nnnnnnnnnn nnnnnnnnnn nnnnnnnnnn nnnnnnnnnn nnnnnnnnnn nnnnnnnnnn
nnnnnnnnnn nnnnnnnnnn nnnnnnnnnn nnnnnnnnnn nnnnnnnnnn nnnnnnnnnn
nnnnnnnnnn nnnnnnnnnn nnnnnnnnnn nnnnnnnnnn nnnnnnnnnn nnnnnnnnnn
nnnnnnnnnn nnnnnnnnnn nnnnnnnnnn nnnnnnnnnn nnnnnnnnnn nnnnnnnnnn
nnnnnnnnnn nnnnnnnnnn n
>Serrasalmidae_Pygocentrus_nattereri_2_1
catatcattt tttctgcact gaggaaaaaa ggtgtagagt gcagacagta aggctctcaa
aagaaactct gtttgtagtt cattttgaat gtacatatta aggggtaaat tggacataat
gagatttact gataaaatat gtaatgcaat gatagatgtc tttggtccca ata--tttta
tttacgttca tgtcagtaac ccagtgtgat gatattatcc atgctatgtc atccctggta
atgtcagttc ataaaatagc acgaaaaaac aatgggggtt ttcttgtatt taac-ttttt
tgaacattcc tagattgatt agacctccgg atggctgcac agaaacacct cactgatagc
catgttattg ctgaatatac taaaggcgta acgactagat gttcacacaa taactgggat
ctcgtaagct aagtaagcct tgcatattca tatataatgg aagagtttaa ttcaaaagcc
ttactgcttc tctattcagc attgttgagt ccatctatac aaacacttca tttctgtaat
atgtaaaaga tattacagag aatgccagta tgtgattcat accaaataga tcaagattga
tttagatggg acctgtttca aatgtaaacc taaacaaaac tataaataac agtgcaaatg
t--aaaaaaa cgatgcaggt cctacaaaac aagcatcttg ggacgtattt t-ccccagag
aacaagacag tgtgctgtac t--taatgtt atcaataata aacaagtttt aaaaagctca
tt-aaaaaaa taactcattt taacaggctt gtccatgtac atcggaagca ggtccaaaat
cagacatctg atcatttact ccaaatgcta caggattaac tcatctaaaa atcttgggca
gttttcaggg atctctggct atcatgccat tagcacaatc acaggaccct ccctatggaa
gctactcaaa gacaaataga tctta--ttt ttttgtctca gaatcgagtg aatgcatggg
aaattctacc atagagcttg t
>Serrasalmidae_Serrasalmus_compressus_1_1
catatcattt tttctgcact gaggaaaaaa ggtgtagagt gcagacagta aggctctcaa
aagaaactct gtttgtagtt cattttgaat gtacatatta aggggtaaat tggacataat
gagatttact gataaaatat gtaatgcaat gatagatgtc tttggtccca ata--tttta
tttacgttca tgtcagtaac ccagtgtgat gatrwtatcc atgctatgtc atccctggta
atgtcagttc ataaaatagc acgaaaaaac aatgggggtw ttcttgtatt taac-ttttt
tgaacattcc tagattgatt agacctccgg atggctgcac agaaacacct cactgatagc
catgttattg ctgaatacac taaaggcgta acgactagat gttcacacaa taactgggat
ctcgtaagct aagtaagcct tgcatattca tatataatgg aagagtttaa ttcaaaagcc
ttactgcttc tctattcagc attgttgagt ccatctatac aaacacttca tttctgtaat
atgtaaaaga tattacagag aatgccagta tgtgattcat accaaataga tcaagattga
tttagatggg acctgtttca aatgtaaacc taaacaaaac tataaataac agtgcaaatg
t--aaaaaaa cgatgcaggt cctacaaaac aagcatcttg ggacgtattt t-ccccagag
aacaagaaag tgtgctgtac t--taatgtt atcaataata aacaagtttt aaaaagctca
tt-aaaaaaa taactcattt taacaggctt gtccatgtac atcggaagca ggtccaaaat
cagacatctg atcatttact ccaaatgcta caggattaac tcatctaaaa atcttgggca
gttttcaggg atctctggct atcatgccat tagcacaatc acaggaccct ccctatggaa
gctattcaaa gacaaataga tctta--ttt ttttgtctta gaatcgagtg aatgcatggg
aaattctacc atagagcttg t
>Serrasalmidae_Serrasalmus_eigenmanni_1_1
catatcattt tttctgcact gaggaaaaaa ggtgtagagt gcagacagta aggctctcaa
aagaaactc- atttgtagtt cattttgaat gtacatatta aggggtaaat tggacataat
gagatttact gataaaatat gtaatgcaat gatagatgtc tttggtccca ata--tttta
tttacgttca tgtcagtaac ccagtgtgat gatattatcc atgctatgtc atccctggta
atgtcagttc ataaaatagc acgaaaaaac aatgggggta ttcttgtatt taac-ttttt
tgaacattcc tagattgatt agacctccgg atggctgcac agaaacacct cactgatagc
catgttattg ctgaatacac taaaggcgta acgactagat gttcacacaa taactgggat
ctcgtaagct aagtaagcct tgcatattca tatataatgg aagagtttaa ttcaaaagcc
ttactgcttc tctattcagc attgttgagt ccatctatac aaacacttca tttctgtaat
atgtaaaaga tattacagag aatgccagta tgtgattcat accaaataga tcaagattga
tttagatggg acctgtttca aatgtaaacc taaacaaaac tataaataac agtgcaaatg
t--aaaaaaa cgatgcaggt cctacaaaac aagcatcttg ggacgtattt t-ccccagag
aacaagaaag tgtgctgtac t--taatgtt atcaataata aacaagtttt aaaaagctca
tt-aaaaaaa taactcattt taacaggctt gtccatgtac atcggaagca ggtccaaaat
cagacatctg atcatttact ccaaatgcta caggattaac tcatctaaaa atcttgggca
gttttcaggg atctctggct atcatgccat tagcacaatc acaggaccct ccctatggaa
gctattcaaa gacaaataga tctta--ttt ttttgtctta gaatcgagtg aatgcatggg
aaattctacc atagagcttg t
>Serrasalmidae_Serrasalmus_eigenmanni_2_1
catatcattt tttctgcact gaggaaaaaa ggtgtagagt gcagacagta aggctctcaa
aagaaactc- atttgtagtt cattttgaat gtacatatta aggggtaaat tggacataat
gagatttact gataaaatat gtaatgcaat gatagatgtc tttggtccca ata--tttta
tttacgttca tgtcagtaac ccagtgtgat gatattatcc atgctatgtc atccctggta
atgtcagttc ataaaatagc acgaaaaaac aatgggggta ttcttgtatt taac-ttttt
tgaacattcc tagattgatt agacctccgg atggctgcac agaaacacct cactgatagc
catgttattg ctgaatacac taaaggcgta acgactagat gttcacacaa taactgggat
ctcgtaagct aagtaagcct tgcatattca tatataatgg aagagtttaa ttcaaaagcc
ttactgcttc tctattcagc attgttgagt ccatctatac aaacacttca tttctgtaat
atgtaaaaga tattacagag aatgccagta tgtgattcat accaaataga tcaagattga
tttagatggg acctgtttca aatgtaaacc taaacaaaac tataaataac agtgcaaatg
t--aaaaaaa cgatgcaggt cctacaaaac aagcatcttg ggacgtattt t-ccccagag
aacaagaaag tgtgctgtac t--taatgtt atcaataata aacaagtttt aaaaagctca
tt-aaaaaaa taactcattt taacaggctt gtccatgtac atcggaagca ggtccaaaat
cagacatctg atcatttact ccaaatgcta caggattaac tcatctaaaa atcttgggca
gttttcaggg atctctggct atcatgccat tagcacaatc acaggaccct ccctatggaa
gctattcaaa gacaaataga tctta-tttt ttttgtctta gaatcgagtg aatgcatggg
aaattctacc atagagcttg t
>Serrasalmidae_Serrasalmus_gouldingi_1_1
catatcattt tttctgcact gaggaaaaaa ggtgtagagt gcagacagta aggctctcaa
aagaaactc- atttgtagtt cactttgaat gtacatatta aggggtaaat tggacataat
gagatttact gataaaatat gtaatgcaat gatagatgtc tttggtccca ata--tttta
tttacgttca tgtcagtaac ccagtgtgat gatattatcc atgctatgtc atccctggta
atgtcagttc ataaaatagc acgaaaaaac aatgggggta ttcttgtatt taac-ttttt
tgaacattcc tagattgatt agacctccgg atggctgcac agaaacacct cactgatagc
catgttattg ctgaatacac taaaggcgta aggactagat gttcacacaa taactgggat
ctcgtaagct aagtaagcct tgcatattca tatataatgg aagagtttaa ttcaaaagcc
ttactgcttc tctattcagc attgttgagt ccatctatac aaacacttca tttctgtaat
atgtaaaaga tattacagag aatgccagta tgtgattcat accaaataga tcaagattga
tttagatggg acctgtttca aatgtaaacc taaacaaaac tataaataac agtgcaaatg
t--aaaaaaa cgatgcaggt cctacaaaac aagcatcttg ggacgtattt t-ccccagag
aacaagaaag tgtgctgtac t--taatgtt atcaataata aacaagtttt aaaaagctca
tt-aaaaaaa taactcattt taacaggctt gtccatgtac atcggaagca ggtccaaaat
cagacatctg atcatttact ccaaatgcta caggattaac tcatctaaaa atcttgggca
gttttcaggg atctctggct atcatgccat tagcacaatc acaggaccct ccctatggaa
gctattcaaa gacaaataga tctta-tttt ttttgtctta gaatcgagtg aatgcatggg
aaattctacc atagagcttg t
>Serrasalmidae_Serrasalmus_gouldingi_2_1
catatcattt tttctgcact gaggaaaaaa ggtgtagagt gcagacagta aggctctcaa
aagaaactct gtttgtagtt cattttgaat gtacatatta aggggtaaat tggacataat
gagatttact gataaaatat gtaatgcaat gatagatgtc tttggtccca ata--tttta
tttacgttca tgtcagtaac ccagtgtgat gatattatcc atgctatgtc atccctggta
atgtcagttc ataaaatagc acgaaaaaac aatgggggta ttcttgtatt taac-ttttt
tgaacattcc tagattgatt agacctccgg atggctgcac agaaacacct cactgatagc
catgttattg ctgaatacac taaaggcgta acgactagat gttcacacaa taactgggat
ctcgtaagct aagtaagcct tgcatattca tatataatgg aagagtttaa ttcaaaagcc
ttactgcttc tctattcagc attgttgagt ccatctatac aaacacttca tttctgtaat
atgtaaaaga tattacagag aatgccagta tgtgattcat accaaataga tcaagattga
tttagatggg acctgtttca aatgtaaacc taaacaaaac tataaataac agtgcaaatg
t--aaaaaaa cgatgcaggt cctacaaaac aagcatcttg ggacgyattt t-ccccagag
aacaagaaag tgtgctgtac t--taatgtt atcaataata aacaagtttt aaaaagctca
tt-aaaaaaa taactcattt taacaggctt gtccatgtac atcggaagca ggtccaaaat
cagacatctg awcatttact ccaaatgcta caggattaac tcatctaaaa atcttgggca
gttttcaggg atctctggct atcatgccat tagcacaatc acaggaccct ccctatggaa
gctattcaaa gacaaataga tctta-tttt ttttgtctta gaatcgagtg aatgcatggg
aaattctacc atagagcttg t
>Serrasalmidae_Serrasalmus_manueli_1_1
catatcattt tttctgcact gaggaaaaaa ggtgtagagt gcagacagta aggctctcaa
aagaaactct gtttgtagtt cattttgaat gtacatatta aggggtaaat tggacataat
gagatttact gataaaatat gtaatgcaat gatagatgtc tttggtccca ata--tttta
tttacgttca tgtcagtaac ccagtgtgat gatattatcc atgctatgtc atccctggta
atgtcagttc ataaaatagc acgaaaaaac aaggggggta ttcttgtatt taac-ttttt
tgaacattcc tagattgatt agacctccag atggctgcac agaaacacct cactgatagc
catgttattg ctgaatacac taaaggcgta acgactagat gttcacacaa taactgggat
ctcgtaagct aagtaagcct tgcatattca tatataatgg aagagtttaa ttcaaaagcc
ttactgcttc tctattcagc attgttgagt ccatctatac aaacacttca tttctgtaat
atgtaaaaga tattacagag aatgccagta tgtgattcat accaaataga tcaagattga
tttagatggg acctgtttca aatgtaaacc taaacaaaac tataaataac agtgcaaatg
t--aaaaaaa cgatgcaggt cctacaaaac aagcatcttg ggacgtattt t-ccccagag
aacaagaaag tgtgctgtac t--taatgtt atcaataata aacaagtttt aaaaagctca
tt-aaaaaaa taactcattt taacaggctt gtccatgtac atcggaagca ggtccaaaat
cagacatctg atcatttact ccaaatgcta caggattaac tcatctaaaa atcttgggca
gttttcaggg atctctggct atcatgccat tagcacaatc acaggaccct ccctatggaa
gctattcaaa gacaaatgga tctta-tttt ttttgtctta gaatcgagtg aatgcatggg
aaattctacc atagagcttg t
>Serrasalmidae_Serrasalmus_manueli_2_1
catatcattt tttctgcact gaggaaaaaa ggtgtagagt gcagacagta aggctctcaa
aagaaactct gtttgtagtt cattttgaat gtacatatta aggggtaaat tggacataat
gagatttact gataaaatat gtaatgcaat gatagatgtc tttggtccca ata--tttta
tttacgttca tgtcagtaac ccagtgtgat gatattatcc atgctatgtc atccctggta
atgtcagttc ataaaatagc acgaaaaaac aaggggggta ttcttgtatt taac-ttttt
tgaacattcc tagattgatt agacctccag atggctgcac agaaacacct cactgatagc
catgttattg ctgaatacac taaaggcgta acgactagat gttcacacaa taactgggat
ctcgtaagct aagtaagcct tgcatattca tatataatgg aagagtttaa ttcaaaagcc
ttactgcttc tctattcagc attgttgagt ccatctatac aaacacttca tttctgtaat
atgtaaaaga tattacagag aatgccagta tgtgattcat accaaataga tcaagattga
tttagatggg acctgtttca aatgtaaacc taaacaaaac tataaataac agtgcaaatg
t--aaaaaaa cgatgcaggt cctacaaaac aagcatcttg ggacgtattt t-ccccagag
aacaagaaag tgtgctgtac t--taatgtt atcaataata aacaagtttt aaaaagctca
tt-aaaaaaa taactcattt taacaggctt gtccatgtac atcggaagca ggtccaaaat
cagacatctg atcatttact ccaaatgcta caggattaac tcatctaaaa atcttgggca
gttttcaggg atctctggct atcatgccat tagcacaatc acaggaccct ccctatggaa
gctattcaaa gacaaataga tctta-tttt ttttgtctta gaatcgagtg aatgcatggg
aaattctacc atagagcttg t
>Serrasalmidae_Serrasalmus_manueli_3_1
catatcattt tttctgcact gaggaaaaaa ggtgtagagt gcagacagta aggctctcaa
aagaaactct gtttgtagtt cattttgaat gtacatatta aggggtaaat tggacataat
gagatttact gataaaatat gtaatgcaat gatagatgtc tttggtccca ata--tttta
tttacgttca tgtcagtaac ccagtgtgat gatattatcc atgctatgtc atccctggta
atgtcagttc ataaaatagc acgaaaaaac aaggggggta ttcttgtatt taac-ttttt
tgaacattcc tagattgatt agacctccag atggctgcac agaaacacct cactgatagc
catgttattg ctgaatacac taaaggcgta acgactagat gttcacacaa taactgggat
ctcgtaagct aagtaagcct tgcatattca tatataatgg aagagtttaa ttcaaaagcc
ttactgcttc tctattcagc attgttgagt ccatctatac aaacacttca tttctgtaat
atgtaaaaga tattacagag aatgccagta tgtgattcat accaaataga tcaagattga
tttagatggg acctgtttca aatgtaaacc taaacaaaac tataaataac agtgcaaatg
t--aaaaaaa cgatgcaggt cctacaaaac aagcatcttg ggacgtattt t-ccccagag
aacaagaaag tgtgctgtac t--taatgtt atcaataata aacaagtttt aaaaagctca
tt-aaaaaaa taactcattt taacaggctt gtccatgtac atcggaagca ggtccaaaat
cagacatctg atcatttact ccaaatgcta caggattaac tcatctaaaa atcttgggca
gttttcaggg atctctggct atcatgccat tagcacaatc acaggaccct ccctatggaa
gctattcaaa gacaaataga tctta-tttt ttttgtctta gaatcgagtg aatgcatggg
aaattctacc atagagcttg t
>Serrasalmidae_Serrasalmus_marginatus_1_1
catatcattt tttctgcact gaggaaaaaa ggtgtagagt gcagacagta aggctctcaa
aagaaactct gtttgtagtt cattttgaat gtacatatta aggggtaaat tggacataat
gagatttact gataaaatat gtaatgcaat gatagatgtc tttggtccca ata--tttta
tttacgttca tgtcagtaac ccagtgtgat gatattatcc atgctatgtc atccctggta
atgtcagttc ataaaatagc acgaaaaaac aatgggggtt ttcttgtatt taac-ttttt
tgaacattcc tagattgatt agacctccgg atggctgcac agaaacacct cactgatagc
catgttattg ctgaatacac taaaggcgta acgactagat gttcacacaa taactgggat
ctcgtaagct aagtaagcct tgcatattca tatataatgg aagagtttaa ttcaaaagcc
ttactgcttc tctattcagc attgttgagt ccatctatac aaacacttca tttctgtaat
atgtaaaaga tattacagag aatgccagta tgtgattcat accaaataga tcaagattga
tttagatggg acctgtttca aatgtaaacc taaacaaaac tataaataac agtgcaaatg
t--aaaaaaa cgatgcaggt cctacaaaac aagcatcttg ggacrtattt t-ycccagag
aacaagaaag tgtgctgtac t--taatgtt atcaataata aacaagtttt aaaaagctca
tt-aaaaaaa taactcattt taacaggctt gtccatgtac atcggaagca ggtccaaaat
cagacatctg atcatttact ccaaatgcta caggattaac tcatctaaaa atcttgggca
gttttcaggg atctctggct atcatgccat tagcacaatc acaggaccct ccctatggaa
gctattcaaa gacaaataga tctta--ttt ttttgtctta gaatcgagtg aatgcatggg
aaattctacc atagagctnn n
>Serrasalmidae_Serrasalmus_marginatus_2_1
catatcattt tttctgcact gaggaaaaaa ggtgtagagt gcagacagta aggctctcaa
aagaaactct gtttgtagtt cattttgaat gtacatatta aggggtaaat tggacataat
gagatttact gataaaatat gtaatgcaat gatagatgtc tttggtccca ata--tttta
tttacgttca tgtcagtaac ccagtgtgat gatattatcc atgctatgtc atccctggta
atgtcagttc ataaaatagc acgaaaaaac aatgggggtt ttcttgtatt taac-ttttt
tgaacattcc tagattgatt agacctccgg atggctgcac agaaacacct cactgatagc
catgttattg ctgaatacac taaaggcgta acgactagat gttcacacaa taactgggat
ctcgtaagct aagtaagcct tgcatattca tatataatgg aagagtttaa ttcaaaagcc
ttactgcttc tctattcagc attgttgagt ccatctatac aaacacttca tttctgtaat
atgtaaaaga tattacagag aatgccagta tgtgattcat accaaataga tcaagattga
tttagatggg acctgtttca aatgtaaacc taaacaaaac tataaataac agtgcaaatg
t--aaaaaaa cgatgcaggt cctacaaaac aagcatcttg ggacrtattt t-ycccagag
aacaagaaag tgtgctgtac t--taatgtt atcaataata aacaagtttt aaaaagctca
tt-aaaaaaa taactcattt taacaggctt gtccatgtac atcggaagca ggtccaaaat
cagacatctg atcatttact ccaaatgcta caggattaac tcatctaaaa atcttgggca
gttttcaggg atctctggct atcatgccat tagcacaatc acaggaccct ccctatggaa
gctattcaaa gacaaataga tctta--ttt ttttgtctta gaatcgagtg aatgcatggg
aaattctacc atagagctnn n
>Serrasalmidae_Serrasalmus_rhombeus_2_1
catatcattt tttctgcact gaggaaaaaa ggtgtagagt gcagacagta aggctctcaa
aagaaactc- ---tgtagtt cattttgaat gtacatatta aggggtaaat tggacataat
gagatttact gataaaatat gtaatgcaat gatagatgtc tttggtccca ata--tttta
tttacgttca tgtcagtaac ccagtgtgat gatattatcc atgctatgtc atccctggta
atgtcagttc ataaaatagc acgaaaaaac aatgggggtt ttcttgtatt taac-ttttt
tgaacattcc tagattgatt agacctccgg atggctgcac agaaacacct cactgatagc
catgttattg ctgaatacac taaaggcgta acgactagat gttcacacaa taactgggat
ctcgtaagct aagtaagcct tgcatattca tatataatgg aagagtttaa ttcaaaagcc
ttactgcttc tctattcagc attgttgagt ccatctatac aaacacttca tttctgtaat
atgtaaaaga tattacagag aatgccagta tgtgattcat accaaataga tcaagattga
tttagatggg acctgtttca aatgtaaacc taaagaaaac tataaataac agtgcaaatg
t--aaaaaaa cgatgcaggt cctacaaaac aagcatcttg ggacgtattt t-ccccagag
aacaagaaag tgtgctgtac t--taatgtt atcaataata aacaagtttt aaaaagctca
tt-aaaaaaa taactcattt taacaggctt gtccatgtac atcggaagca ggtccaaaat
cagacatctg atcatttact ccaaatgcta caggattaac tcatctaaaa atcttgggca
gttttcaggg atctctggct atcatgccat tagcacaatc acaggaccct ccctatggaa
gctattcaaa gacaaataga tctta-tttt ttttgtctta gaatcgagtg aatgcatggg
aaattctacc atagagcttg t
>Serrasalmidae_Serrasalmus_rhombeus_3_1
catatcattt tttctgcact gaggaaaaaa ggtgtagagt gcagacagta aggctctcaa
aagaaactct gtttgtagtt cattttgaat gtacatatta aggggtaaat tggacataat
gagatttact gataaaatat gtaatgcaat gatagatgtc tttggtccca ata--tttta
tttacgttca tgtcagtaac ccagtgtgat gatattatcc atgctatgtc atccctggta
atgtcagttc ataaaatagc acgaaaaaac aatgggggtt ttcttgtatt taac-ttttt
tgaacattcc tagattgatt agacctccgg atggctgcac agaaacacct cactgatagc
catgttattg ctgaatacac taaaggcgta acgactagat gttcacacaa taactgggat
ctcgtaagct aagtaagcct tgcatattca tatataatgg aagagtttaa ttcaaaagcc
ttactgcttc tctattcagc attgttgagt ccatctatac aaacacttca tttctgtaat
atgtaaaaga tattacagag aatgccagta tgtgattcat accaaataga tcaagattga
tttagatggg acctgtttca aatgtaaacc taaagaaaac tataaataac agtgcaaatg
t--aaaaaaa cgatgcaggt cctacaaaac aagcatcttg ggacgtattt t-ccccagag
aacaagaaag tgtgctgtac t--taatgtt atcaataata aacaagtttt aaaaagctca
tt-aaaaaaa taactcattt taacaggctt gtccatgtac atcggaagca ggtccaaaat
cagacatctg atcatttact ccaaatgcta caggattaac tcatctaaaa atcttgggca
gttttcaggg atctctggct atcatgccat tagcacaatc acaggaccct ccctatggaa
gctattcaaa gacaaataga tctta--ttt ttttgtctta gaatcgagtg aatgcatggg
aaattctacc atagagcttg t
>Serrasalmidae_Serrasalmus_spilopleura_3_1
catatcattt tttctgcact gaggaaaaaa ggtgtagagt gcagacagta aggctctcaa
aagaaactct gtttgtagtt cattttgaat gtacatatta aggggtaaat tggacataat
gagatttact gataaaacat gtaatgcaat gatagatgtc tttggtccca ata--tttta
tttacgttca tgtcagtaac ccagtgtgat gatattatcc atgctatgtc atccctggta
atgtcagttc ataaaatagc acgaaaaaac aatgggggta ttcttgtatt taac-ttttt
tgaacattcc tagattgatt agacctccgg atggctgcac agaaacacct cactgatagc
catgttattg ctgaatacac taaaggcgta acgactagat gttcacacaa taactgggat
ctcgtaagct aagtaagcct tgcatattca tatataatgg aagagtttaa ttcaaaagcc
ttactgcttc tctattcagc attgttgagt ccatctatac aaacacttca tttctgtaat
atgtaaaaga tattacagag aatgccagta tgtgattcat accaaataga tcaagattga
tttagatggg acctgtttca aatgtaaacc taaacaaaac tataaataac agtgcaaatg
t--aaaaaaa cgatgcaggt cctacaaaac aagcatcttg ggacgtattt t-ccccagag
aacaagaaag tgtgctgtac t--taatgtt atcaataata aacaagtttt aaaaagctca
tt-aaaaaaa taactcattt taacaggctt gtccatgtac atcggaagca ggtccaaaat
cagacatctg atcatttact ccaaatgcta caggattaac tcatctaaaa atcttgggca
gttttcaggg atctctggct atcatgccat tagcacaatc acaggaccct ccctatggaa
gctattcaaa gacaaataga tctta--ttt ttttgtctta gaatcgagtg aatgcatggg
aaattctacc atagagcttg t
>Serrasalmidae_Catoprion_mento_2_1
catatcattt tttctgcact gaggaaaaaa ggtgtagagt gcagacagta aggctctcaa
aagaaactct gtttataggt aattttgaat gtacatatta agaggtaaat tggacataat
gagatttact gataaaatct gtaatgcaat gatagatgtc tttggtccca cta--gttta
tttacgttca tgtcagtaac ccagtgtgat gatattatcc atgctatgtc atccctggaa
atgttagttc ataaaatagc acgaaaaaac aatgggggtt ttcttgtatt taac-ttttt
tgaacattcc tagattgatt ggacctccgg atggctgcac agaaacacct cactgatagc
catgttattg ctgaatacac taaaggagta acgactagat gtttacacaa taactgggat
ctcgtaagct aagtaagcct tgcatattca tatataatgg aagagtttaa ttcaaaagcc
ttactgcttc tctattcagc attgttgagt ccatctatac aaacacttca tttctgtaat
atgtaaaaga tattacagag aatgccagta tgtgattcat accaaataga tcaatattga
tgtagatggg acctgtttca aatgtaaacc taaacaaaac tataaataac agtgcaaatg
t--aaaaaaa cgatgcaggt cctacaaaac aagcatcatg ggatgtattt t-ccccagag
aacaagaacg tgtgctgtac t--taatgtt atcaataata aacaagttta aaaaagctca
tt-aaaaaaa taactcattt taacaggctt gtccatgtac atcggaagca ggtccaaaat
cagacatctg atcatttact ccaaatgcta caggattaac tcatctaaaa atcttgggca
gttttcaggg atctctggct atcatgccat tagcacaatc acaggaccct ccctatggaa
gctattcaaa gacaaataga tctta---tt ttttgtctta gaatcgagtg aatgcatggg
aaattctacc atagagctnn n
>Serrasalmidae_Mylesinus_paucisquamatus_1_1
catatcattt tttctgcact gaggaaaaaa ggtgtagagt gcagacagta aggctctcaa
aagaaactct gtttgtagtt aattttgaat gtacatatta aggggtaaat tggacaaaat
gagatttact gataaaatat gtaatgcaat gatagatgtc tttggtccca ata--ttttt
tttacattca tgtcagtaac ccagtgtgat gatattatcc atgctatgtc atccctggta
atgttagttc atagaatagc acgaaaatac aatgggggtt ttcttgtatt taac-ttttt
tgaacattcc tagattgatt ggacctccgg atggctgcac agaaacacct caatgatagc
catgttattg ctgaatacac taaaggagta acgagtagat gtttacacaa ttactgggat
ctcgtaagct aagtaagcct tgcatattca tatataatgg aagagtttaa ttcaaaagcc
ttactgcttc tctattcagc attgttgagt ccatctatac aaacacttca tttctgtaat
atgtaaaaga tattacagag aatgccagta tgtgattcat accaaataga tcaagattga
tttagatggg acctgtttca aatgtaaacc taaacaaaac tataaataac agtgcaaatg
t--aaaaaaa cgatgcaggt cctacaaaac aagcatcttg ggatgt---- -------gag
aacaagaaag tgtgctgtac t--taatgtt atcaatcata aacaagttta aaaaacctca
tt-aaaaaag taactcattt taacaggctt gtccatgtac atcggaagca ggtccaaaat
cagacatctg atcatttact ccaaatgcta caggattaat tcatctaaaa atcttgggca
gttttcaggg atctctggct atcatgccat tagcacaatc acaggaccct ccctatggaa
gctattcaaa gacaaataga tcttattttt ttttgtctta gaatcgagtg aatgcatggg
aaattctacc atagagcttg t
>Serrasalmidae_Pristobrycon_striolatus_1_1
catatcattt tttctgcact gaggaaaaaa ggtgtagagt gcagacagta aggctctcaa
aagaaactct gtttatagtt aattttgaat gtacatatta aggggtaaat tggacataat
gagatttact gataaaatat gtaatgcaat gatagatgtc tttggtccca ata--tttta
tttacgttca tgtcagtaac ccagtgtgat gatattatcc atgtgatgtc atccctggta
atgttagttc ataaaatagt acgaaaaaac aatgggggtt ttcttgtatt taac-ttttt
tgaacattcc tagattgatt ggacctccgg atggctgcac agaaacacct cactgatagc
catgttattg ctgaatacac taaaggagta atgactagat gtttacacaa taactgggat
ctcataagct aagtaagcct tgcatattca tatataatgg aagagtttaa ttcaaaagcc
ttactgcttc tctattcagc attgttgagt ccatctatac aaacacttca tttctgtaat
atgtaaaaga tattacagag aatgccagta tgtgattcat accaaataga tcaagattga
ttaagatggg acctgtttca aatgtaaacc taaacaaaac tataaataac agtgcaaatg
t---aaaaaa cgatgcaggt cctacaaaac aagcatcttg ggatgtattt t-ccccagag
aacaagaaag tgtgctgtac t--taatgtt atcaataata aacaagtttt aaaaagctca
tt-aaaaaaa taactcattt taacaggctt gtccatgtac atcggaagca ggtccaaaat
cagacatctg atcatttact ccaaatgcta caggattaac tcatctaaaa atcttgggca
gttttcaggg atctctggct atcatgccat tagcacaatc acaggaccct ccctatggaa
gctattcaaa gacaaataga tctta--ttt ttttgtctta gaatcgagtg aatgcatggg
aaattctacc atagagctnn n
>Serrasalmidae_Serrasalmus_altuvei_1_1
catatcattt tttctgcact gaggaaaaaa ggtgtagagt gcagacagta aggctctcaa
aagaaactct gtttgtagtt cattttgaat gtacatatta aggggtaaat tggacataat
gagatttact gataaaatat gtaatgcaat gatagatgtc tttggtccca ata--tttta
tttacgttca tgtcagtaac ccagtgtgat gatattatcc atgctatgtc atccctggta
atgtcagttc ataaaatagc acgaaaaaac aatgggggtt ttcttgtatt taac-ttttt
tgaacattcc tagattgatt agacctccgg atggctgcac agaaacacct cactgatagc
catgttattg ctgaatacac taaaggcgta acgactagat gttcacacaa taactgggat
ctcgtaagct aagtaagcct tgcatattca tatataatgg aagagtttaa ttcaaaagcc
ttactgcttc tctattcagc attgttgagt ccatctatac aaacacttca tttctgtaat
atgtaaaaga tattacagag aatgccagta tgtgattcat accaaataga tcaagattga
tttagatggg acctgtttca aatgtaaacc taaacaaaac tataaataac agtgcaaatg
t--aaaaaaa cgatgcaggt cctacaaaac aagcatcttg ggacgtattt t-ccccagag
aacaagaaag tgtgctgtac t--taatgtt atcaataata aacaagtttt aaaaagctca
tt-aaaaaaa taactcattt taacaggctt gtccatgtac atcggaagca ggtccaaaat
cagacatctg atcatttact ccaaatgcta caggattaac tcatctaaaa atcttgggca
gttttcaggg atctctggct atcatgccat tagcacaatc acaggaccct ccctatggaa
gctattcaaa gacaaataga tctta--ttt ttttgtctta gaatcgagtg aatgcatggg
aaattctacc atagagcttg t
>Serrasalmidae_Serrasalmus_compressus_2_1
catatcattt tttctgcact gaggaaaaaa ggtgtagagt gcagacagta aggctctcaa
aagaaactct gtttgtagtt cattttgaat gtacatatta aggggtaaat tggacataat
gagatttact gataaaatat gtaatgcaat gatagatgtc tttggtccca ata--tttta
tttacgttca tgtcagtaac ccagtgtgat gatrwtatcc atgctatgtc atccctggta
atgtcagttc ataaaatagc acgaaaaaac aatgggggtw ttcttgtatt taac-ttttt
tgaacattcc tagattgatt agacctccgg atggctgcac agaaacacct cactgatagc
catgttattg ctgaatacac taaaggcgta acgactagat gttcacacaa taactgggat
ctcgtaagct aagtaagcct tgcatattca tatataatgg aagagtttaa ttcaaaagcc
ttactgcttc tctattcagc attgttgagt ccatctatac aaacacttca tttctgtaat
atgtaaaaga tattacagag aatgccagta tgtgattcat accaaataga tcaagattga
tttagatggg acctgtttca aatgtaaacc taaacaaaac tataaataac agtgcaaatg
t--aaaaaaa cgatgcaggt cctacaaaac aagcatcttg ggacgtattt t-ccccagag
aacaagaaag tgtgctgtac t--taatgtt atcaataata aacaagtttt aaaaagctca
tt-aaaaaaa taactcattt taacaggctt gtccatgtac atcggaagca ggtccaaaat
cagacatctg atcatttact ccaaatgcta caggattaac tcatctaaaa atcttgggca
gttttcaggg atctctggct atcatgccat tagcacaatc acaggaccct ccctatggaa
gctattcaaa gacaaataga tctta--ttt ttttgtctta gaatcgagtg aatgcatggg
aaattctacc atagagcttg t
>Serrasalmidae_Serrasalmus_gouldingi_3_1
catatcattt tttctgcact gaggaaaaaa ggtgtagagt gcagacagta aggctctcaa
aagaaactc- atttgtagtt cactttgaat gtacatatta aggggtaaat tggacataat
gagatttact gataaaatat gtaatgcaat gatagatgtc tttggtccca ata--tttta
tttacgttca tgtcagtaac ccagtgtgat gatattatcc atgctatgtc atccctggta
atgtcagttc ataaaatagc acgaaaaaac aatgggggta ttcttgtatt taac-ttttt
tgaacattcc tagattgatt agacctccgg atggctgcac agaaacacct cactgatagc
catgttattg ctgaatacac taaaggcgta aggactagat gttcacacaa taactgggat
ctcgtaagct aagtaagcct tgcatattca tatataatgg aagagtttaa ttcaaaagcc
ttactgcttc tctattcagc attgttgagt ccatctatac aaacacttca tttctgtaat
atgtaaaaga tattacagag aatgccagta tgtgattcat accaaataga tcaagattga
tttagatggg acctgtttca aatgtaaacc taaacaaaac tataaataac agtgcaaatg
t--aaaaaaa cgatgcaggt cctacaaaac aagcatcttg ggacgtattt t-ccccagag
aacaagaaag tgtgctgtac t--taatgtt atcaataata aacaagtttt aaaaagctca
tt-aaaaaaa taactcattt taacaggctt gtccatgtac atcggaagca ggtccaaaat
cagacatctg atcatttact ccaaatgcta caggattaac tcatctaaaa atcttgggca
gttttcaggg atctctggct atcatgccat tagcacaatc acaggaccct ccctatggaa
gctattcaaa gacaaataga tctta-tttt ttttgtctta gaatcgagtg aatgcatggg
aaattctacc atagagcttg t
>Serrasalmidae_Serrasalmus_medinai_1_1
catatcattt tttctgcact gaggaaaaaa ggtgtagagt gcagacagta aggctctcaa
aagaaactct gtttgtagtt cattttgaat gtacatatta aggggtaaat tggacataat
gagatttact gataaaatat gtaatgcaat gatagatgtc tttggtccca ata--tttta
tttacgttca tgtcagtaac ccagtgtgat gatattatcc atgctatgtc atccctggta
atgtcagttc ataaaatagc acgaaaaaac aatgggggta ttcttgtatt taac-ttttt
tgaacattcc tagattgatt agacctccgg atggctgcac agaaacacct cactgatagc
catgttattg ctgaatacac taaaggcgta acgactagat gttcacacaa taactgggat
ctcgtaagct aagtaagcct tgcatattca tatataatgg aagagtttaa ttcaaaagcc
ttactgcttc tctattcagc attgttgagt ccatctatac aaacacttca tttctgtaat
atgtaaaaga tattacagag aatgccagta tgtgattcat accaaataga tcaagattga
tttagatggg acctgtttca aatgtaaacc taaacaaaac tataaataac agtgcaaatg
t--aaaaaaa cgatgcaggt cctacaaaac aagcatcttg ggacgtattt t-ccccagag
aacaagaaag tgtgctgtac t--taatgtt atcaataata aacaagtttt aaaaagctca
tt-aaaaaaa taactcattt taacaggctt gtccatgtac atcggaagca ggtccaaaat
cagacatctg atcatttact ccaaatgcta gaggattaac tcatctaaaa atcttgggca
gttttcaggg atctctggct atcatgccat tagcacaatc acaggaccct ccctatggaa
gctattcaaa gacaaataga tctta-tttt ttttgtctta gaatcgagtg aatgcatggg
aaattctacc atagagcttg t
>Serrasalmidae_Acnodon_normani_1_1
catatcattt tttctgcact gaggaaaaaa agtgtagagt gcagacagta aggctctcaa
aagaaactct gtttgtagtt aattttgaat gtacatatta agaggtaaat tggacaaaat
gagatttact gataaaatat gtaatgcaat gctagatgtc tttggtccca ata--ttttt
tgtacattca tgtcagtaac ccagtg---t gatattatcc atgctatgtc atccctggta
atgttagttc atagaatagc acgaaaaaac aatgggggtt ttcttgcatt taac-ttttt
tgaacattcc tagattgatt ggacctccgg atggctgcac agaaacacct cactgatagc
catgttattg ctgaatacac taaaggagta atgagtagat gtttacacaa ttactgtgat
ctggtaagct aagtaagcct tgcatattca tatataatgg aagagtttaa ttcaaaagcc
ttactgcttc tctattcagc attgttgagt ccatctatac aaacacttca tttctgtaat
atgtaaaaga tattacagag aatgccagta tgtgattcat accaaataga tcaagattga
tttagatggg acctgtttca aatgtaaacc taaacaaaac tataaataac agtggaaatg
t--aaaaaaa cgatgcaggt cctacaaaac aagcatcttg ggatgtgttt t-caccagag
aacaagaaag tgtgctgtac t--taatgtt atcaataata aacaagttta aaaaacctca
tt-taaaaag taactcattt taacaggctt gtccatgtac atcggaagca ggtccaaaat
cagacatctg atcatttact ccaaatgcta caggattaat tcatctaaaa atcttgggca
gttttcaggg aactctggct atcatgccat tagcacaatc acaggaccct ccctatggaa
gctattcaaa gacaaataga tctta--ttt ttttgtctta gaatcgagtg aannnnnnnn
nnnnnnnnnn nnnnnnnnnn n
>Serrasalmidae_Acnodon_oligacanthus_1_1
catatcattt tttctgcact gaggaaaaaa ggtgtagagt gcagacagta aggctctcaa
aagaaactc- ---tgtagtt aattttgaat gtacatatta aggggtaaat tggacaaaat
gagatttact gataaaatat ataatgcaat gatagatgtc tttggtccca ata--ttttt
tgtacattca tgtcagtaac ccagtg---t gatattatcc atgctatg-- -tccctggta
atgttagttc atagaatagc acgaaaaaac aatgggggtt ttcttgtatt taac-ttttt
tgaacattcc tagattgagt ggacctccgg atggctggac agaaacacct cactgatagc
catgttattg ctgaatacac taaaggagta acgagtagat gtttacacaa ttactgggat
ctcgtaagct aagtaagcct tgcatattca tatataatgg aagagtttaa ttcaaaagcc
ttactgcttc tctattcagc attgttgagt ccatctatac aaacacttca tttctgtaat
atgtaaaaga tattacagag aatgccagta tgtgattcat accaaataga tcaagattga
tttagatggg acctgtttca aatgtaaacc taaacaaaac tataaataac agtgcaaatg
t--aaaaaaa cgatgcaggt cctacaaaac aagcatcttg ggatgtgttt t-ccacagag
aacaagaaag tgtgctgtac t--taatgtt accaataata aacaagttta aaaaacctca
tt-aaaaaag taactcattt taacaggctt gtccatgtac atcggaagca ggtccaaaat
cagacatctg atcatttact ccaaatgcta caggattaat tcatctaaaa atcttgggca
gttttcaggg aactctggct atcatgccat tagcacaatc acaggaccct ccctatggaa
gctattcaaa gacaaataga tctta--ttt ttttgtctta gaatcgagtg aatgcatggg
aaattctacc atagagcttg t
>Serrasalmidae_Catoprion_mento_3_1
catatcattt tttctgcact gaggaaaaaa ggtgtagagt gcagacagta aggctctcaa
aagaaactct gtttataggt aattttgaat gtacatatta agaggtaaat tggacataat
gagatttact gataaaatct gtaatgcaat gatagatgtc tttggtccca cta--gttta
tttacgttca tgtcagtaac ccagtgtgat gatattatcc atgctatgtc atccctggaa
atgttagttc ataaaatagc acgaaaaaac aatgggggtt ttcttgtatt taac-ttttt
tgaacattcc tagattgatt ggacctccgg atggctgcac agaaacacct cactgatagc
catgttattg ctgaatacac taaaggagta acgactagat gtttacacaa taactgggat
ctcgtaagct aagtaagcct tgcatattca tatataatgg aagagtttaa ttcaaaagcc
ttactgcttc tctattcagc attgttgagt ccatctatac aaacacttca tttctgtaat
atgtaaaaga tattacagag aatgccagta tgtgattcat accaaataga tcaatattga
tgtagatggg acctgtttca aatgtaaacc taaacaaaac tataaataac agtgcaaatg
t--aaaaaaa cgatgcaggt cctacaaaac aagcatcatg ggatgtattt t-ccccagag
aacaagaacg tgtgctgtac t--taatgtt atcaataata aacaagttta aaaaagctca
tt-aaaaaaa taactcattt taacaggctt gtccatgtac atcggaagca ggtccaaaat
cagacatctg atcatttact ccaaatgcta caggattaac tcatctaaaa atcttgggca
gttttcaggg atctctggct atcatgccat tagcacaatc acaggaccct ccctatggaa
gctattcaaa gacaaataga tctta---tt ttttgtctta gaatcgagtg aatgcatggg
aaattctacc atagagcttg t
>Serrasalmidae_Mylesinus_paucisquamatus_2_1
catatcattt tttctgcact gaggaaaaaa ggtgtagagt gcagacagta aggctctcaa
aagaaactct gtttgtagtt aattttgaat gtacatatta aggggtaaat tggacaaaat
gagatttact gataaaatat gtaatgcaat gatagatgtc tttggtccca ata--ttttt
tttacattca tgtcagtaac ccagtgtgat gatattatcc atgctatgtc atccctggta
atgttagttc atagaatagc acgaaaatac aatgggggtt ttcttgtatt taac-ttttt
tgaacattcc tagattgatt ggacctccgg atggctgcac agaaacacct caatgatagc
catgttattg ctgaatacac taaaggagta acgagtagat gtttacacaa ttactgggat
ctcgtaagct aagtaagcct tgcatattca tatataatgg aagagtttaa ttcaaaagcc
ttactgcttc tctattcagc attgttgagt ccatctatac aaacacttca tttctgtaat
atgtaaaaga tattacagag aatgccagta tgtgattcat accaaataga tcaagattga
tttagatggg acctgtttca aatgtaaacc taaacaaaac tataaataac agtgcaaatg
t--aaaaaaa cgatgcaggt cctacaaaac aagcatcttg ggatgt---- -------gag
aacaagaaag tgtgctgtac t--taatgtt atcaatcata aacaagttta aaaaacctca
tt-aaaaaag taactcattt taacaggctt gtccatgtac atcggaagca ggtccaaaat
cagacatctg atcatttact ccaaatgcta caggattaat tcatctaaaa atcttgggca
gttttcaggg atctctggct atcatgccat tagcacaatc acaggaccct ccctatggaa
gctattcaaa gacaaataga tcttattttt ttttgtctta gaatcgagtg aatgcatggg
aaattctacc atagagcttg t
>Serrasalmidae_Myloplus_schomburgkii_3_1
catatmattt tttctgcact gaggaaaaaa ggtgtagagt gcagacagta aggctctcaa
aagaaactct gtttgtagtt aattttgaat gtacatatta aggggtaaat tggacaaaat
gagatttact gataaaatat gtaatgcaat gatagatgtc tttggtccca ata---tttt
tttacattca tgtcagtaac ccagtg---t gatcttatcc atgctatgtc atccctggta
atgttagttc atagaatagc acgaaaaaac aatgggggtt ttcttgtatt taac-ttttt
tgaacattcc tagattggtt ggacctccgg atggctgcac agaaacacct cactgatagc
catgttattg ctgaatacac taaaggagta acgagtagat gtttacacaa ttactgggat
ctcgtaagct aagtaagcct tgcatattca tatataatgg aagagtttaa ttcaaaagcc
ttactgcttc tctattcagc attgttgagt ccatctatac aaacacttca tttctgtaat
atgtaaaaga tattacagag aatgccagta tgtgattcat accaaacaga tcaarattga
tttagatggg acctgtttca aatgtaaacc taaacaaaac tataaataac agtgcaaatg
t--aaaaaaa tgatgcaggt cctacaaaac aagcatcttg ggatgtgttt t-ccccagag
aacaagaaag tgtgctgtac t--taatgtt atcaatcata aacaagttta aaaaacctca
tt-aaaaaag taactcattt taacaggctt gtccatgtac atcggaagca ggtccaaaat
cagacatctg atcatttact ccaaatgcta caggattaat tcatctaaaa atcttgggca
gttttcaggg atctctggct atcatgccat tagcacaatc acaggaccct ccctatggaa
gctattcaaa gacaaataga tctta-tttt ttttrtctta gaatcgagtg aatgcatggg
aaattctacc atagagcttg t
>Serrasalmidae_Ossubtus_xinguense_1_1
catatcattt tttctgcact gaggaaaaaa ggtgtagagt gcagacagta aggctctcaa
aagaaactct gtttgtagtt aattttgaat gtacat---- --------at tggacaaaat
gagattgact gataaaatat ttaatgcaat gatagatgtc tttggtccca ata---tttt
ttaacattca tgtcagtaac ccagtg---t gatcttatcc atgctatgtc atccctggta
atgttagttc atagaatagc acgaaaaaac aatgggggtt ttcttgcatt taac-ttttt
tgaacattcc tagattggtt ggacctccgg atggctgcac agaaacacct cactgatagc
catgttattg ctgaatacac taaaggagta acgagtagat gtttacacaa ttactgggat
ctcgtaagct aagtaagcct tgcatattca tatataatgg aagagtttaa ttcaaaagcc
ttactgcttc tctattcagc attgttgagt ccatctatac aaacacttca tttctgtaat
atgtaaaaga tattacagag aatgccaata tgtgattcat accaaataga tcaagattga
tttagatggg acctgtttca aatgtaaacc taaacaaaat tataaataac agagcaaatg
t--aaaaaaa tgatgcaggt cctacaaaac aagcatcttg ggatgtgttt tcccccagag
aacaagaaag tgtgctgcac t--taatgtt atcaatcata aacaagttta aaaaacctca
tt-aaaaaag taactcattt taacaggctt gtccaagtac atcggaagca ggtccaaaat
cagacatctg atcatttact ccaaatgcta caggattaat tcatctaaaa atcttgggca
gttttcaggg atctctggct atcatgccat tagcacaatc acaggaccct ccctatggaa
gctattcaaa gacaaataga tctta-tttt ttttgtctta gaatcgagtg aatgcatggg
aaattctacc atagagcttg t
>Serrasalmidae_Pristobrycon_striolatus_2_1
catatcattt tttctgcact gaggaaaaaa ggtgtagagt gcagacagta aggctctcaa
aagaaactct gtttatagtt aattttgaat gtacatatta aggggtaaat tggacataat
gagatttact gataaaatat gtaatgcaat gatagatgtc tttggtccca ata--tttta
tttacgttca tgtcagtaac ccagtgtgat gatattatcc atgtgatgtc atccctggta
atgttagttc ataaaatagt acgaaaaaac aatgggggtt ttcttgtatt taac-ttttt
tgaacattcc tagattgatt ggacctccgg atggctgcac agaaacacct cactgatagc
catgttattg ctgaatacac taaaggagta atgactagat gtttacacaa taactgggat
ctcataagct aagtaagcct tgcatattca tatataatgg aagagtttaa ttcaaaagcc
ttactgcttc tctattcagc attgttgagt ccatctatac aaacacttca tttctgtaat
atgtaaaaga tattacagag aatgccagta tgtgattcat accaaataga tcaagattga
ttaagatggg acctgtttca aatgtaaacc taaacaaaac tataaataac agtgcaaatg
t---aaaaaa cgatgcaggt cctacaaaac aagcatcttg ggatgtattt t-ccccagag
aacaagaaag tgtgctgtac t--taatgtt atcaataata aacaagtttt aaaaagctca
tt-aaaaaaa taactcattt taacaggctt gtccatgtac atcggaagca ggtccaaaat
cagacatctg atcatttact ccaaatgcta caggattaac tcatctaaaa atcttgggca
gttttcaggg atctctggct atcatgccat tagcacaatc acaggaccct ccctatggaa
gctattcaaa gacaaataga tctta--ttt ttttgtctta gaatcgagtg aatgcatggg
aaattctacc atagagctnn n
>Serrasalmidae_Pristobrycon_striolatus_3_1
catatcattt tttctgcact gaggaaaaaa ggtgtagagt gcagacagta aggctctcaa
aagaaactct gtttatagtt aattttgaat gtacatatta aggggtaaat tggacataat
gagatttact gataaaatat gtaatgcaat gatagatgtc tttggtccca gta--tttta
tttacgttca tgtcagtaac ccagtgtgat gatattatcc atgcgatgtc atccctggta
atgttagttc ataaaatagc acgaaaaaac aatgggggtt ttcttgtatt taac-ttttt
tgaacattcc tagattgatt ggacctccgg atggctgcac agaaacacct cactgatagc
catgttattg ctgaatacac taaaggagta acgactagat gtttacacaa taactgggat
ctcataagct aagtaagcct tgcatattca tatataatgg aagagtttaa ttcaaaagcc
ttactgcttc tctattcagc attgttgagt ccatctatac aaacacttca tttctgtaat
atgtaaaaga tattacagag aatgccagta tgtgattcat accaaataga tcaagattga
tttagatggg acctgtttca aatgtaaacc taaacaaaac tataaataac agtgcaaatg
t--aaaaaaa cgatgcaggt cctacaaaac aagcatcttg ggatgtattt t-ccccagag
aacaagaaag tgtgctgtac ttataatgtt atcaataata aacaagttta aaaaagctca
tt-aaaaaaa taactcattt taacaggctt gtccatgtac atcggaagca ggtccaaaat
cagacatctg atcatttact ccaaatgcta caggattaac tcatctaaaa atcttgggca
gttttcaggg atctctggct atcatgccat tagcacaatc acaggaccct ccctatggaa
gctattcaaa gacaaataga tctta-tttt ttttgtctta gaatcgagtg aatgcatggg
aaattctacc atagagctnn n
>Serrasalmidae_Pygocentrus_piraya_1_1
catatcactt tttctgcact gaggaaaaaa ggtgtagagt gcagacagta aggctctcaa
aagaaactct gtttgtagtt cattttgaat gtacatatta aggggtaaat tggacataat
gagatttact gataaaatat gtaatgcaat gatagatgtc tttggtccca ata--tttta
tttacgttca tgtcagtatc ccagtgtgat gatattatcc atgctatgtc atccctggta
atgtcagttc ataaaatagc acgaaaaaac aatgggggtt ttcttgtatt taac-ttttt
tgaacattcc tagattgatt agacctccgg atggctgcac agaaacacct cactgatagc
catgttattg ctgaatatac taaaggcgta acgactagat gttcacacaa taactgggat
ctcgtaagct aagtaagcct tgcatattca tatataatgg aagagtttaa ttcaaaagcc
ttactgcttc tctattcagc attgttgagt ccatctatac aaacacttca tttctgtaat
atgtaaaaga tattacagag aatgccagta tgtgattcat accaaataga tcaagattga
tttagatggg acctgtttca aatgtaaacc taaacaaaac tataaataac agtgcaaatg
t--aaaaaaa cgatgcaggt cctacaaaac aagcatcttg ggacgtattt t-ccccagag
aacaagaaag tgtgctgtac t--taatgtt atcaataata aacaagtttt aaaaagctca
tt-aaaaaaa taactcattt taacaggctt gtccatgtac atcggaagca ggtccaaaat
cagacatctg atcatttact ccaaatgcta caggattaac tcatctaaaa atcttgggca
gttttcaggg atctctggct atcatgccat tagcacaatc acaggaccct ccctatggaa
gctactcaaa gacaaataga tctta--ttt ttttgtctca gaatcgagtg aatgcatggg
aaattctacc atagagcttg t
>Serrasalmidae_Pygopristis_denticulata_1_1
catatcattt tttctgcact gaggaaaaaa ggtgtagagt gcagacagta aggctctcaa
aagaaactct gtttataggt aattttgaat gtacatatta agaggtaaat tggacataat
gagatttact gataaaatct ggaatgcaat gatagatgtc tttggtccca ata--tttta
tttacgttca tgtcagtaac ccagtg---t gatattatcc atgctatgtc atccctggaa
atgttagttc ataaaatagc acgaaaaaac aatgggggtt ttcttgtatt taac-tttgt
tgaacattcc tagattgatt ggacctccgg atggctgcac agaaacacct cactgatagc
catgttattg ctgaatacac taaaggagta acgactagat gtttacacaa taactgggat
ctcgtaagct aagtaagcct tgcatattca tatataatgg aagagtttaa ttcaaaagcc
ttactgcttc tctattcagc attgttgagt ccatctatac aaacacttca tttctgtaat
atgt-aaata tattacagag aatgccagta tgtgattcat accaaataga tcaagattga
tttagatggg acctgtttca aatgtaaacc taaacaaaac tataaataac agtgcaaatg
taaaaaaaaa cgatgcaggt cctacaaaac aagcatcttg ggatgtattt t-ccccagag
aacaagaacg tgtgctgtac t--taatgtt atcaataata aacaagttta gaaaagctca
tt-aaaaaaa taactcattt taacaggctt gtccatgtac atcggaagca ggtccaaaat
cagacatctg atcatttact ccaaatgcta caggattaac tcatctaaaa atcttgggca
gttttcaggg atctctggct atcatgccat tagcacaatc acaggaccct ccctatggaa
gctattcaaa gacaaataga tctta--ttt ttttgtctta gaatcgagtg aatgcatggg
aaattctacc atagagcttg t
>Serrasalmidae_Pygopristis_denticulata_2_1
catatcattt tttctgcact gaggaaaaaa ggtgtagagt gcagacagta aggctctcaa
aagaaactct gtttataggt aattttgaat gtacatatta agaggtaaat tggacataat
gagatttact gataaaatct ggaatgcaat gatagatgtc tttggtccca ata--tttta
tttacgttca tgtcagtaac ccagtg---t gatattatcc atgctatgtc atccctggaa
atgttagttc ataaaatagc acgaaaaaac aatgggggtt ttcttgtatt taac-tttgt
tgaacattcc tagattgatt ggacctccgg atggctgcac agaaacacct cactgatagc
catgttattg ctgaatacac taaaggagta acgactagat gtttacacaa taactgggat
ctcgtaagct aagtaagcct tgcatattca tatataatgg aagagtttaa ttcaaaagcc
ttactgcttc tctattcagc attgttgagt ccatctatac aaacacttca tttctgtaat
atgt-aaata tattacagag aatgccagta tgtgattcat accaaataga tcaagattga
tttagatggg acctgtttca aatgtaaacc taaacaaaac tataaataac agtgcaaatg
taaaaaaaaa cgatgcaggt cctacaaaac aagcatcttg ggatgtattt t-ccccagag
aacaagaacg tgtgctgtac t--taatgtt atcaataata aacaagttta gaaaagctca
tt-aaaaaaa taactcattt taacaggctt gtccatgtac atcggaagca ggtccaaaat
cagacatctg atcatttact ccaaatgcta caggattaac tcatctaaaa atcttgggca
gttttcaggg atctctggct atcatgccat tagcacaatc acaggaccct ccctatggaa
gctattcaaa gacaaataga tctta--ttt ttttgtctta gaatcgagtg aatgcatggg
aaattctacc atagagcttg t
>Serrasalmidae_Serrasalmus_altuvei_2_1
catatcattt tttctgcact gaggaaaaaa ggtgtagagt gcagacagta aggctctcaa
aagaaactct gtttgtagtt cattttgaat gtacatatta aggggtaaat tggacataat
gagatttact gataaaatat gtaatgcaat gatagatgtc tttggtccca ata--tttta
tttacgttca tgtcagtaac ccagtgtgat gatattatcc atgctatgtc atccctggta
atgtcagttc ataaaatagc acgaaaaaac aatgggggtt ttcttgtatt taac-ttttt
tgaacattcc tagattgatt agacctccgg atggctgcac agaaacacct cactgatagc
catgttattg ctgaatacac taaaggcgta acgactagat gttcacacaa taactgggat
ctcgtaagct aagtaagcct tgcatattca tatataatgg aagagtttaa ttcaaaagcc
ttactgcttc tctattcagc attgttgagt ccatctatac aaacacttca tttctgtaat
atgtaaaaga tattacagag aatgccagta tgtgattcat accaaataga tcaagattga
tttagatggg acctgtttca aatgtaaacc taaacaaaac tataaataac agtgcaaatg
t--aaaaaaa cgatgcaggt cctacaaaac aagcatcttg ggacgtattt t-ccccagag
aacaagaaag tgtgctgtac t--taatgtt atcaataata aacaagtttt aaaaagctca
tt-aaaaaaa taactcattt taacaggctt gtccatgtac atcggaagca ggtccaaaat
cagacatctg atcatttact ccaaatgcta caggattaac tcatctaaaa atcttgggca
gttttcaggg atctctggct atcatgccat tagcacaatc acaggaccct ccctatggaa
gctattcaaa gacaaataga tctta--ttt ttttgtctta gaatcgagtg aatgcatggg
aaattctacc atagagcttg t
>Serrasalmidae_Serrasalmus_humeralis_1_1
catatcattt tttctgcact gaggaaaaaa ggtgtagagt gcagacagta aggctctcaa
aagaaactc- atttgtagtt cattttgaat gtacatatta aggggtaaat tggacataat
gagatttact gataaaatat gtaatgcaat gatagatgtc tttggtccca ata--tttta
tttacgttca tgtcagtaac ccagtgtgat gatattatcc atgctatgtc atccctggta
atgtcagttc ataaaatagc acgaaaaaac aatgggggta ttcttgtatt taac-ttttt
tgaacattcc tagattgatt agacctccgg atggctgcac agaaacacct cactgatagc
catgttattg ctgaatacac taaaggcgta acgactagat gttcacacaa taactgggat
ctcgtaagct aagtaagcct tgcatattca tatataatgg aagagtttaa ttcaaaagcc
ttactgcttc tctattcagc attgttgagt ccatctatac aaacacttca tttctgtaat
atgtaaaaga tattacagag aatgccagta tgtgattcat accaaataga tcaagattga
tttagatggg acctgtttca aatgtaaacc taaacaaaac tataaataac agtgcaaatg
t--aaaaaaa cgatgcaggt cctacaaaac aagcatcttg ggacgtattt t-ccccagag
aacaagaaag tgtgctgtac t--taatgtt atcaataata aacaagtttt aaaaagctca
tt-aaaaaaa taactcattt taacaggctt gtccatgtac atcggaagca ggtccaaaat
cagacatctg atcatttact ccaaatgcta caggattaac tcatctaaaa atcttgggca
gttttcaggg atctctggct atcatgccat tagcacaatc acaggaccct ccctatggaa
gctattcaaa gacaaataga tctta-tttt ttttgtctta gaatcgagtg aatgcatggg
aaattctacc atagagcttn n
>Serrasalmidae_Serrasalmus_humeralis_2_1
catatcattt tttctgcact gaggaaaaaa ggtgtagagt gcagacagta aggctctcaa
aagaaactc- atttgtagtt cattttgaat gtacatatta aggggtaaat tggacataat
gagatttact gataaaatat gtaatgcaat gatagatgtc tttggtccca ata--tttta
tttacgttca tgtcagtaac ccagtgtgat gatattatcc atgctatgtc atccctggta
atgtcagttc ataaaatagc acgaaaaaac aatgggggta ttcttgtatt taac-ttttt
tgaacattcc tagattgatt agacctccgg atggctgcac agaaacacct cactgatagc
catgttattg ctgaatacac taaaggcgta acgactagat gttcacacaa taactgggat
ctcgtaagct aagtaagcct tgcatattca tatataatgg aagagtttaa ttcaaaagcc
ttactgcttc tctattcagc attgttgagt ccatctatac aaacacttca tttctgtaat
atgtaaaaga tattacagag aatgccagta tgtgattcat accaaataga tcaagattga
tttagatggg acctgtttca aatgtaaacc taaacaaaac tataaataac agtgcaaatg
t--aaaaaaa cgatgcaggt cctacaaaac aagcatcttg ggacgtattt t-ccccagag
aacaagaaag tgtgctgtac t--taatgtt atcaataata aacaagtttt aaaaagctca
tt-aaaaaaa taactcattt taacaggctt gtccatgtac atcggaagca ggtccaaaat
cagacatctg atcatttact ccaaatgcta caggattaac tcatctaaaa atcttgggca
gttttcaggg atctctggct atcatgccat tagcacaatc acaggaccct ccctatggaa
gctattcaaa gacaaataga tctta-tttt ttttgtctta gaatcgagtg aatgcatggg
aaattctacc atagagcttg t
>Serrasalmidae_Serrasalmus_medinai_2_1
catatcattt tttctgcact gaggaaaaaa ggtgtagagt gcagacagta aggctctcaa
aagaaactct gtttgtagtt cattttgaat gtacatatta aggggtaaat tggacataat
gagatttact gataaaatat gtaatgcaat gatagatgtc tttggtccca ata--tttta
tttacgttca tgtcagtaac ccagtgtgat gatattatcc atgctatgtc atccctggta
atgtcagttc ataaaatagc acgaaaaaac aatgggggta ttcttgtatt taac-ttttt
tgaacattcc tagattgatt agacctccgg atggctgcac agaaacacct cactgatagc
catgttattg ctgaatacac taaaggcgta acgactagat gttcacacaa taactgggat
ctcgtaagct aagtaagcct tgcatattca tatataatgg aagagtttaa ttcaaaagcc
ttactgcttc tctattcagc attgttgagt ccatctatac aaacacttca tttctgtaat
atgtaaaaga tattacagag aatgccagta tgtgattcat accaaataga tcaagattga
tttagatggg acctgtttca aatgtaaacc taaacaaaac tataaataac agtgcaaatg
t--aaaaaaa cgatgcaggt cctacaaaac aagcatcttg ggacgtattt t-ccccagag
aacaagaaag tgtgctgtac t--taatgtt atcaataata aacaagtttt aaaaagctca
tt-aaaaaaa taactcattt taacaggctt gtccatgtac atcggaagca ggtccaaaat
cagacatctg atcatttact ccaaatgcta gaggattaac tcatctaaaa atcttgggca
gttttcaggg atctctggct atcatgccat tagcacaatc acaggaccct ccctatggaa
gctattcaaa gacaaataga tctta-tttt ttttgtctta gaatcgagtg aatgcatggg
aaattctacc atagagcttg t
>Serrasalmidae_Myleus_setiger_1_1
catatcattt tttctgcact gaggaaaaaa ggtgtagagt gcagacagta aggctctcaa
aagaaactct gtttgtagtt aattttgaat gtacatatta aggggtaaat tggacaaaat
gagatttact gataaaatat gtaatgcaat gatagatgtc tttggtccca ata--ttttt
tttacattca tgtcagtaac ccagtgtgac gatattatcc atgctatgtc atccctggta
atgttagttc atagaatagc acgaaaaaac aacgggggtt ttcttgtatt taac-ttttt
tgaacattcc tagattgatt ggacctccgg atggctgcac agaaacacct caatgatagc
catgttattg ctgaatacac taaaggagta acgagtagat gtttacacaa ttactgggat
ctcgtaagct aagtaagcct tgcatattca tatataatgg aagagtttaa ttcaaaagcc
ttactgcttc tctattcagc attgttgagt ccatctatac aaacacttca tttctgtaat
atgtaaaaga tattacagag aatgccagta tgtgattcat accaaataga tcaagattga
tttagatggg acctgtttca aatgtaaacc taaacaaaac tataaataac agtgcaaatg
t--aaaaaaa cgatgcaggt cctannnnnn nnnnnnnnnn nnnnnnnnnn nnnnnnnnnn
nnnnnnnnnn nnnnnnnnnn nnnnnnnnnn nnnnnnnnnn nnnnnnnnnn nnnnnnnnnn
nnnnnnnnnn nnnnnnnnnn nnnnnnnnnn nnnnnnnnnn nnnnnnnnnn nnnnnnnnnn
nnnnnnnnnn nnnnnnnnnn nnnnnnnnnn nnnnnnnnnn nnnnnnnnnn nnnnnnnnnn
nnnnnnnnnn nnnnnnnnnn nnnnnnnnnn nnnnnnnnnn nnnnnnnnnn nnnnnnnnnn
nnnnnnnnnn nnnnnnnnnn nnnnnnnnnn nnnnnnnnnn nnnnnnnnnn nnnnnnnnnn
nnnnnnnnnn nnnnnnnnnn n
>Serrasalmidae_Myloplus_rhomboidalis_1_1
catatcattt tttctgcact gaggaaaaaa ggtgtagagt gcagacagta aggctctcaa
aagaaactct gtttgtagtt aattttgaat gtacatatta aggggtaaat tggacaaaat
gagatttact gataaaatat gtaatgcaat gatagatgtc tttggtccca ata--ttttt
tttacattca tgtcagtaac ccagtg---t gatcttatcc atgctatgtc atccctggta
atgttagttc atagaatagc acgaaaaaac attgggggtt ttcttgtatt taac-ttttt
tgaacattcc aagactgatt ggacctccgg atggctgcac agaaacacct cactgatagc
catgttattg ctgaatacac taaaggagta acgagtagat gtttacacaa ttactgggat
ctcgtaagct aagtaagcct tgcatattca tatataatgg aagagtttaa ttcaaaagcc
ttactgcttc tctattcagc attgttgagt ccatctatac aaacacttca tttctgtaat
atgtaaaata tattacagag aatgccagta tgtgattcat accaaataga tcaagattga
tttagatggg acctgtttca aatgtaaacc taaacaaaac tataaataac agtgcaaatg
t--aaaaaaa cgatgcaggt cctacaaaac aagcatcttg ggatgtgttt t-ccccagag
aacaagaaag tgtgctgtac t--taatgtt atcaatcata aacaagttta aaaaacctca
tt-aaaaaag taactcattt taacaggctt gtccatgtac atcggaagca ggtccaaaat
cagacatctg atcatttact ccaaatgcta caggattaat tcatctaaaa atcttgggca
gttttcaggg atctctggct atcatgccat tagcacaatc acaggaccct ccctatggaa
gctattcaaa gacaaataga tctta-tttt ttttgtctta gaatcgagtg aatgcatggg
aaattctacc atagagcttg t
>Serrasalmidae_Myloplus_torquatus_1_1
catatcattt tttctgcact gaggaaaaaa ggtgtagagt gcagacagta aggctctcaa
aagaaactct gtttgtagtt aattttgaat gtacatatta aagggtaaat tggacaaaat
gagatttact gataaaatat gtaatgcaat gatagatgtc tttggtccca ata--ttttt
tttacattca tgtcagtaac ccagtgtgat gatattatcc atgctatgtc atccctggta
atgttagttc atagaatagc acgaaaaaac aatgggggtt ttcttgtatt taac-ttttt
tgaacattcc tagattgatt ggacctccgg atggctgcac agaaacacct caatgatagc
catgttattg ctgaatacac taaaggagta acgagtagat gtttacacaa ttactgggat
ctcgtaagct aagtaagcct tgcatattca tatataatgg aagagtttaa ttcaaaagcc
ttactgcttc tctattcagc attgttgagt ccatctatac aaacacttca tttctgtaat
atgtaaaaga tattacagag aatgccagta tgtgattcat accaaataga tcaagattga
tttagatggg acctgtttca aatgtaaacc taaacaaaac tataaataac agtgcaaatg
t--aaaaaaa tgatgcaggt cctacaaaac aagcatcttg ggatgtgttt t-ccccagag
aacaagaaag tgtgctgtac t--taatgtt atcaatcata aacaagttta aaaaacctca
tt-aaaaaag taactcattt taacaggctt gtccatgtac atcggaagca ggtccaaaat
ctgacatctg atcatttact ccaaatgcta caggattaat tcatctaaaa atcttgggca
gttttcaggg atctctggct atcatgccat tagcacaatc acaggaccct ccctatggaa
gctattcaaa gacaaataga tctta-tttt ttttgtctta gaatcgagtg aatgcatggg
aaattctacc atagagcttg t
>Serrasalmidae_Pristobrycon_calmoni_1_1
catatcattt tttctgcact gaggaaaaaa ggtgtagagt gcagacagta aggctctcaa
aagaaactct gtttgtagtt cattttgaat gtacatatta aggggtaaat tggacataat
aagatttact gataaaacat gtaatgcaat gataaatgtc tttggtccca ata--tttta
tttacgttca tgtcagtaac ccagtgtgat gatattatcc atgctatgtc atccctggta
atgtcagttc ataaaatagc acgaaaaaac aatgggggta ttcttgtatt taac-ttttt
tgaacattcc tagattgatt agacctccag atggctgcac agaaacacct cactgatagc
catgttattg ctgaatacac taaaggcgta acaactagat gttcacacaa taactgggat
ctcgtaagct aagtaagcct tgcatattca tatataatgg aagagtttaa ttcaaaagcc
ttactgcttc tctattcagc attgttgagt ccatctatac aaacacttca tttctgtaat
atgtaaaaga tattacagag aatgccagta tgtgattcat accaaataga tcaagattga
tttagatggg acctgtttca aatgtaaacc taaagaaaac tataaataac agtgcaaatg
t--aaaaaaa cgatgcaggt cctacaaaac aagcatcttg ggacgtattt t-ccccagag
aacaagaaag tgtgctgtac t--taatgtt atcaataata aacaagtttt aaaaagctca
tt-aaaaaaa taactcattt taacaggctt gtccatgtac atcggaagca ggtccaaaat
cagacatctg atcatttact ccaaatgcta caggattaac tcatctaaaa atcttgggca
gttttcaggg atctctggct atcatgccat tagcacaatc acaggaccct ccctatggaa
gctattcaaa gacaaataga tctta--ttt ttttgtctta gaatcgagtg aatgcatggg
aaattctacc atagagcttg t
>Serrasalmidae_Pygocentrus_nattereri_3_1
catatcattt tttctgcact gaggaaaaaa ggtgtagagt gcagacagta aggctctcaa
aagaaactct gtttgtagtt cattttgaat gtacatatta aggggtaaat tggacataat
gagatttact gataaaatat gtaatgcaat gatagatgtc tttggtccca ata--tttta
tttacgttca tgtcagtaac ccagtgtgat gatattatcc atgctatgtc atccctggta
atgtcagttc ataaaatagc acgaaaaaac aatgggggtt ttcttgtatt taac-ttttt
tgaacattcc tagattgatt agacctccgg atggctgcac agaaacacct cactgatagc
catgttattg ctgaatatac taaaggcgta acgactagat gttcacacaa taactgggat
ctcgtaagct aagtaagcct tgcatattca tatataatgg aagagtttaa ttcaaaagcc
ttactgcttc tctattcagc a-----gagt ccatctatac aaacacttaa tttctgtaat
atgtaaaaga tattacagag aatgccagta tgtgattcat accaaataga tcaagattga
tttagatggg acctgtttca aatgtaaacc taaacaaaac tataaataac agtgcaaatg
t--aaaaaaa cgatgcaggt cctacaaaac aagcatcttg ggacgtattt t-ccccagag
aacaagacag tgtgctgtac t--taatgtt atcaataata aacaagtttt aaaaagctca
tt-aaaaaaa taactcattt taacaggctt gtccatgtac atcggaagca ggtccaaaat
cagacacctg atcatttact ccaaatgcta caggattaac tcatctaaaa atcttgggca
gttttcaggg atctctggct atcatgccat tagcacaatc acaggaccct ccctatggaa
gctactcaaa gacaaataga tctta--ttt ttttnnnnnn nnnnnnnnnn nnnnnnnnnn
nnnnnnnnnn nnnnnnnnnn n
>Serrasalmidae_Pygocentrus_piraya_2_1
catatcactt tttctgcact gaggaaaaaa ggtgtagagt gcagacagta aggctctcaa
aagaaactct gtttgtagtt cattttgaat gtacatatta aggggtaaat tggacataat
gagatttact gataaaatat gtaatgcaat gatagatgtc tttggtccca ata--tttta
tttacgttca tgtcagtatc ccagtgtgat gatattatcc atgctatgtc atccctggta
atgtcagttc ataaaatagc acgaaaaaac aatgggggtt ttcttgtatt taac-ttttt
tgaacattcc tagattgatt agacctccgg atggctgcac agaaacacct cactgatagc
catgttattg ctgaatatac taaaggcgta acgactagat gttcacacaa taactgggat
ctcgtaagct aagtaagcct tgcatattca tatataatgg aagagtttaa ttcaaaagcc
ttactgcttc tctattcagc attgttgagt ccatctatac aaacacttca tttctgtaat
atgtaaaaga tattacagag aatgccagta tgtgattcat accaaataga tcaagattga
tttagatggg acctgtttca aatgtaaacc taaacaaaac tataaataac agtgcaaatg
t--aaaaaaa cgatgcaggt cctacaaaac aagcatcttg ggacgtattt t-ccccagag
aacaagaaag tgtgctgtac t--taatgtt atcaataata aacaagtttt aaaaagctca
tt-aaaaaaa taactcattt taacaggctt gtccatgtac atcggaagca ggtccaaaat
cagacatctg atcatttact ccaaatgcta caggattaac tcatctaaaa atcttgggca
gttttcaggg atctctggct atcatgccat tagcacaatc acaggaccct ccctatggaa
gctactcaaa gacaaataga tctta--ttt ttttgtctca gaatcgagtg aatgcatggg
aaattctacc atagagcttg t
>Serrasalmidae_Pygocentrus_piraya_3_1
catatcattt tttctgcact gaggaaaaaa ggtgtagagt gcagacagta aggctctcaa
aagaaactct gtttgtagtt cattttgaat gtacatatta aggggtaaat tggacataat
gagatttact gataaaatat gtaatgcaat gatagatgtc tttggtccca ata--tttta
tttacgttca tgtcagtaac ccagtgtgat gatattatcc atgctatgtc atccctggta
atgtcagttc ataaaatagc acgaaaaaac aatgggggtt ttcttgtatt taac-ttttt
tgaacattcc tagattgatt agacctccgg atggctgcac agaaacacct cactgatagc
catgttattg ctgaatatac taaaggcgta acgactagat gttcacacaa taactgggat
ctcgtaagct aagtaagcct tgcatattca tatataatgg aagagtttaa ttcaaaagcc
ttactgcttc tctattcagc attgttgagt ccatctatac aaacacttca tttctgtaat
atgtaaaaga tattacagag aatgccagta tgtgattcat accaaataga tcaagattga
tttagatggg acctgtttca aatgtaaacc taaacaaaac tataaataac agtgcaaatg
t--aaaaaaa cgatgcaggt cctacaaaac aagcatcttg ggacgtattt t-ccccagag
aacaagaaag tgtgctgtac t--taatgtt atcaataata aacaagtttt aaaaagctca
tt-aaaaaaa taactcattt taa------- ---catgtac atcggaagca ggtccaaaat
cagacatctg atcatttatt ccaaatgcta caggattaac tcatctaaaa atcttgggca
gttttcaggg atctctggct atcatgccat tagcacaatc acaggaccct ccctatggaa
gctactcaaa gacaaataga tctta--ttt ttttgtctca gaatcgagtg aatgcatggg
aaattctacc atagagcttg t
>Serrasalmidae_Serrasalmus_humeralis_3_1
catatcattt tttctgcact gaggaaaaaa ggtgtagagt gcagacagta aggctctcaa
aagaaactc- atttgtagtt cattttgaat gtacatatta aggggtaaat tggacataat
gagatttact gataaaatat gtaatgcaat gatagatgtc tttggtccca ata--tttta
tttacgttca tgtcagtaac ccagtgtgat gatattatcc atgctatgtc atccctggta
atgtcagttc ataaaatagc acgaaaaaac aatgggggta ttcttgtatt taac-ttttt
tgaacattcc tagattgatt agacctccgg atggctgcac agaaacacct cactgatagc
catgttattg ctgaatacac taaaggcgta acgactagat gttcacacaa taactgggat
ctcgtaagct aagtaagcct tgcatattca tatataatgg aagagtttaa ttcaaaagcc
ttactgcttc tctattcagc attgttgagt ccatctatac aaacacttca tttctgtaat
atgtaaaaga tattacagag aatgccagta tgtgattcat accaaataga tcaagattga
tttagatggg acctgtttca aatgtaaacc taaacaaaac tataaataac agtgcaaatg
t--aaaaaaa cgatgcaggt cctacaaaac aagcatcttg ggacgtattt t-ccccagag
aacaagaaag tgtgctgtac t--taatgtt atcaataata aacaagtttt aaaaagctca
tt-aaaaaaa taactcattt taacaggctt gtccatgtac atcggaagca ggtccaaaat
cagacatctg atcatttact ccaaatgcta caggattaac tcatctaaaa atcttgggca
gttttcaggg atctctggct atcatgccat tagcacaatc acaggaccct ccctatggaa
gctattcaaa gacaaataga tctta-tttt ttttgtctta gaatcgagtg aatgcatggg
aaattctacc atagagcttn n
>Serrasalmidae_Myloplus_planquettei_1_1
catatcattt tttctgcact gaggaaaaaa ggtgtagagt gcagacagta aggctctcaa
aagaaactct gttcgtagtt aattttgaat gtacatatta aggggtaaat tggacaaaat
gagatttact gataaaatat gtaatgcaat gatagatgtc tttggtccca ata--ttttt
tttacattca tgtcagtaac ccagtgtgat gatattatcc atgctatgtc atccctggta
atgttagttc atagaatagc acgaaaaaac aatgggggtt ttcttgtatt taac-ttttt
tgaacattcc tagattgatt ggacctccag atggctgcac agaaacacct caatgatagc
catgttattg ctgaatacac taaaggagta acgagtagat gtttacacaa ttactgggat
ctcgtaagct aagtaagcct tgcatattca tatataatgg aagagtttaa ttcaaaagcc
ttactgcttc tctattcagc attgttgagt ccatctatac aaacacttca tttctgtaat
atgtaaaaga tattacagag aatgccagta tgtgattcat accaaataga tcaagattga
tttagatggg acctgtttca aatgtaaacc taaacaaaac tataaataac agtgcaaatg
t--aaaaaaa cgatgcaggt cctacaaaac aagcatcttg ggatgtgttt t-ccccagag
aacaagaaag tgtgctgtac t--taatgtt atcaatcata aacaagttta aaaaacctca
tt-aaaaaag taactcattt taacaggctt gtccatgtac atcggaagca ggtccaaaat
cagacatctg atcatttact ccaaatgcta caggattaat tcatctaaaa atcttgggca
gttttcaggg atctctggct atcatgccat tagcacaatc acaggaccct ccctatggaa
gctattcaaa gacaaataga tctta-tttt ttttgtctta gaatcgagtg aatgcatggg
aaattctacc atagagcttg t
>Serrasalmidae_Acnodon_oligacanthus_2_1
catatcattt tttctgcact gaggaaaaaa ggtgtagagt gcagacagta aggctctcaa
aagaaactc- ---tgtagtt aattttgaat gtacatatta aggggtaaat tggacaaaat
gagatttact gataaaatat ataatgcaat gatagatgtc tttggtccca ata--ttttt
tgtacattca tgtcagtaac ccagtg---t gatattatcc atgctatg-- -tccctggta
atgttagttc atagaatagc acgaaaaaac aatgggggtt ttcttgtatt taac-ttttt
tgaacattcc tagattgagt ggacctccgg atggctggac agaaacacct cactgatagc
catgttattg ctgaatacac taaaggagta acgagtagat gtttacacaa ttactgggat
ctcgtaagct aagtaagcct tgcatattca tatataatgg aagagtttaa ttcaaaagcc
ttactgcttc tctattcagc attgttgagt ccatctatac aaacacttca tttctgtaat
atgtaaaaga tattacagag aatgccagta tgtgattcat accaaataga tcaagattga
tttagatggg acctgtttca aatgtaaacc taaacaaaac tataaataac agtgcaaatg
t--aaaaaaa cgatgcaggt cctacaaaac aagcatcttg ggatgtgttt t-ccacagag
aacaagaaag tgtgctgtac t--taatgtt accaataata aacaagttta aaaaacctca
ttaaaaaaag taactcattt taacaggctt gtccatgtac atcggaagca ggtccaaaat
cagacatctg atcatttact ccaaatgcta caggattaat tcatctaaaa atcttgggca
gttttcaggg aactctggct atcatgccat tagcacaatc acaggaccct ccctatggaa
gctattcaaa gacaaataga tctta--ttt ttttgtctta gaatcgagtg aatgcatggg
aaattctacc atagagcttg t
>Serrasalmidae_Metynnis_hypsauchen_1_1
catatcattt tttctgcact gaggaaaaaa ggtgtagagt gcagacagta aggctctcaa
aagaaactct gtttgtagtt aattttgaac gtacatatta aggggtaaat tggacataat
gagatttact gataaaatat gtaatgcaat gatagatgtc tttggtccca atattttttt
tttacattca tgtcagtaac ccagtgtgat aatattatcc atgctatgtc atccctggta
atgttagttc ataaaatagc acgaaaaaac aatgggggtt ttcttgtatt taac-ttttt
cgaacattcc tagattgatt ggacctccgg atggctgcac agaaacacct cactgatagc
catgttattg ctgaatacac taaaagagta acgactagat gtttacacaa taactgggat
ctcgtaagct aagtaagcct tgcatattca tatataatgg aagagtttaa ttcaaaagcc
ttactgcttc tctattcagc attgttgagt ccatctatac aaacacttca tttctgtaat
atgcaaaaga tattacagag aatgctagta tgtgattcat accaaataga tcaagattga
tttagatggg acctgtttca aatgtaaacc taaacaaaac tataaataac agtgcaaatg
t--aaaaaaa cgatgcaggt cctacaaaac aagcatcttg ggatgtattt t-ccccagag
aacaagaaag tgtgctgtac t--taatgtt atcaataata aacaagttta aaaaagctca
tt-aaaaaaa taactcattt taacaggctt gtccatgtac atcggaagca ggtccaaaat
cagacatctg atcatttact ccaaatgcta caggattaac tcatctaaaa atcttgggca
gttttcaggg atctctggct atcatgccat tagcacaatc acaggaccct -cctatggaa
gctattcaaa gacaaataga tctta-tttt ttttgtctta gaatcgagtg aatgcatggg
aaattctacc atagagcttg t
>Serrasalmidae_Metynnis_luna_1_1
catatcattt tttctgcact gaggaaaaaa ggtgtagagt gcagacagta aggctctcaa
aagaaactct gtttgtagtt aattttgaac gtacatatta aggggtaaat tggacataat
gagatttact gataaaatat gtaatgcaat gatagatgtc tttggtccca atattttttt
tttacattca tgtcagtaac ccagtgtgat aatattatcc atgctatgtc atccctggta
atgttagttc ataaaatagc acgaaaaaac aatgggggtt ttcttgtatt taac-ttttt
cgaacattcc tagattgatt ggacctccgg atggctgcac agaaacacct cactgatagc
catgttattg ctgaatacac taaaagagta acgactagat gtttacacaa taactgggat
ctcgtaagct aagtaagcct tgcatattca tatataatgg aagagtttaa ttcaaaagcc
ttactgcttc tctattcagc attgttgagt ccatctatac aaacacttca tttctgtaat
atgcaaaaga tattacagag aatgctagta tgtgattcat accaaataga tcaagattga
tttagatggg acctgtttca aatgtaaacc taaacaaaac tataaataac agtgcaaatg
t--aaaaaaa cgatgcaggt cctacaaaac aagcatcttg ggatgtattt t-ccccagag
aacaagaaag tgtgctgtac t--taatgtt atcaataata aacaagttta aaaaagctca
tt-aaaaaaa taactcattt taacaggctt gtccatgtac atcggaagca ggtccaaaat
cagacatctg atcatttact ccaaatgcta caggattaac tcatctaaaa atcttgggca
gttttcaggg atctctggct atcatgccat tagcacaatc acaggaccct -cctatggaa
gctattcaaa gacaaataga tctta-tttt ttttgtctta gaatcgagtg aatgcatggg
aaattctacc atagagcttg t
>Serrasalmidae_Mylesinus_paucisquamatus_3_1
catatcattt tttctgcact gaggaaaaaa ggtgtagagt gcagacagta aggctctcaa
aagaaactct gtttgtagtt aattttgaat gtacatatta aggggtaaat tggacaaaat
gagatttact gataaaatat gtaatgcaat gatagatgtc tttggtccca ata--ttttt
tttacattca tgtcagtaac ccagtgtgat gatattatcc atgctatgtc atccctggta
atgttagttc atagaatagc acgaaaatac aatgggggtt ttcttgtatt taac-ttttt
tgaacattcc tagattgatt ggacctccgg atggctgcac agaaacacct caatgatagc
catgttattg ctgaatacac taaaggagta acgagtagat gtttacacaa ttactgggat
ctcgtaagct aagtaagcct tgcatattca tatataatgg aagagtttaa ttcaaaagcc
ttactgcttc tctattcagc attgttgagt ccatctatac aaacacttca tttctgtaat
atgtaaaaga tattacagag aatgccagta tgtgattcat accaaataga tcaagattga
tttagatggg acctgtttca aatgtaaacc taaacaaaac tataaataac agtgcaaatg
t--aaaaaaa cgatgcaggt cctacaaaac aagcatcttg ggatgt---- -------gag
aacaagaaag tgtgctgtac t--taatgtt atcaatcata aacaagttta aaaaacctca
tt-aaaaaag taactcattt taacaggctt gtccatgtac atcggaagca ggtccaaaat
cagacatctg atcatttact ccaaatgcta caggattaat tcatctaaaa atcttgggca
gttttcaggg atttctggct atcatgccat tagcacaatc acaggaccct ccctatggaa
gctattcaaa gacaaataga tcttattttt ttttgtctta gaatcgagtg aatgcatggg
aaattctacc atagagcttg t
>Serrasalmidae_Myleus_setiger_2_1
catatcattt tttctgcact gaggaaaaaa ggtgtagagt gcagacagta aggctctcaa
aagaaactct gtttgtagtt aattttgaat gtacatatta aggggtaaat tggacaaaat
gagatttact gataaaatat gtaatgcaat gatagatgtc tttggtccca ata--ttttt
tttacattca tgtcagtaac ccagtgtgac gatattatcc atgctatgtc atccctggta
atgttagttc atagaatagc acgaaaaaac aacgggggtt ttcttgtatt taac-ttttt
tgaacattcc tagattgatt ggacctccgg atggctgcac agaaacacct caatgatagc
catgttattg ctgaatacac taaaggagta acgagtagat gtttacacaa ttactgggat
ctcgtaagct aagtaagcct tgcatattca tatataatgg aagagtttaa ttcaaaagcc
ttactgcttc tctattcagc attgttgagt ccatctatac aaacacttca tttctgtaat
atgtaaaaga tattacagag aatgccagta tgtgattcat accaaataga tcaagattga
tttagatggg acctgtttca aatgtaaacc taaacaaaac tataaataac agtgcaaatg
t--aaaaaaa cgatgcaggt cctannnnnn nnnnnnnnnn nnnnnnnnnn nnnnnnnnnn
nnnnnnnnnn nnnnnnnnnn nnnnnnnnnn nnnnnnnnnn nnnnnnnnnn nnnnnnnnnn
nnnnnnnnnn nnnnnnnnnn nnnnnnnnnn nnnnnnnnnn nnnnnnnnnn nnnnnnnnnn
nnnnnnnnnn nnnnnnnnnn nnnnnnnnnn nnnnnnnnnn nnnnnnnnnn nnnnnnnnnn
nnnnnnnnnn nnnnnnnnnn nnnnnnnnnn nnnnnnnnnn nnnnnnnnnn nnnnnnnnnn
nnnnnnnnnn nnnnnnnnnn nnnnnnnnnn nnnnnnnnnn nnnnnnnnnn nnnnnnnnnn
nnnnnnnnnn nnnnnnnnnn n
>Serrasalmidae_Myloplus_rhomboidalis_2_1
catatcattt tttctgcact gaggaaaaaa ggtgtagagt gcagacagta aggctctcaa
aagaaactct gtttgtagtt aattttgaat gtacatatta aggggtaaat tggacaaaat
gagatttact gataaaatat gtaatgcaat gatagatgtc tttggtccca ata--ttttt
tttacattca tgtcagtaac ccagtg---t gatcttatcc atgctatgtc atccctggta
atgttagttc atagaatagc acgaaaaaac attgggggtt ttcttgtatt taac-ttttt
tgaacattcc aagactgatt ggacctccgg atggctgcac agaaacacct cactgatagc
catgttattg ctgaatacac taaaggagta acgagtagat gtttacacaa ttactgggat
ctcgtaagct aagtaagcct tgcatattca tatataatgg aagagtttaa ttcaaaagcc
ttactgcttc tctattcagc attgttgagt ccatctatac aaacacttca tttctgtaat
atgtaaaata tattacagag aatgccagta tgtgattcat accaaataga tcaagattga
tttagatggg acctgtttca aatgtaaacc taaacaaaac tataaataac agtgcaaatg
t--aaaaaaa cgatgcaggt cctacaaaac aagcatcttg ggatgtgttt t-ccccagag
aacaagaaag tgtgctgtac t--taatgtt atcaatcata aacaagttta aaaaacctca
tt-aaaaaag taactcattt taacaggctt gtccatgtac atcggaagca ggtccaaaat
cagacatctg atcatttact ccaaatgcta caggattaat tcatctaaaa atcttgggca
gttttcaggg atctctggct atcatgccat tagcacaatc acaggaccct ccctatggaa
gctattcaaa gacaaataga tctta-tttt ttttgtctta gaatcgagtg aatgcatggg
aaattctacc atagagcttg t
>Serrasalmidae_Myloplus_rhomboidalis_3_1
catatcattt tttctgcact gaggaaaaaa ggtgtagagt gcagacagta aggctctcaa
aagaaactct gtttgtagtt aattttgaat gtacatatta aggggtaaat tggacaaaat
gagatttact gataaaatat gtaatgcaat gatagatgtc tttggtccca ata--ttttt
tttacattca tgtcagtaac ccagtg---t gatcttatcc atgctatgtc atccctggta
atgttagttc atagaatagc acgaaaaaac attgggggtt ttcttgtatt taac-ttttt
tgaacattcc aagactgatt ggacctccgg atggctgcac agaaacacct cactgatagc
catgttattg ctgaatacac taaaggagta acgagtagat gtttacacaa ttactgggat
ctcgtaagct aagtaagcct tgcatattca tatataatgg aagagtttaa ttcaaaagcc
ttactgcttc tctattcagc attgttgagt ccatctatac aaacacttca tttctgtaat
atgtaaaata tattacagag aatgccagta tgtgattcat accaaataga tcaagattga
tttagatggg acctgtttca aatgtaaacc taaacaaaac tataaataac agtgcaaatg
t--aaaaaaa cgatgcaggt cctacaaaac aagcatcttg ggatgtgttt t-ccccagag
aacaagaaag tgtgctgtac t--taatgtt atcaatcata aacaagttta aaaaacctca
tt-aaaaaag taactcattt taacaggctt gtccatgtac atcggaagca ggtccaaaat
cagacatctg atcatttact ccaaatgcta caggattaat tcatctaaaa atcttgggca
gttttcaggg atctctggct atcatgccat tagcacaatc acaggaccct ccctatggaa
gctattcaaa gacaaataga tctta-tttt ttttgtctta gaatcgagtg aatgcatggg
aaattctacc atagagcttg t
>Serrasalmidae_Myloplus_rubripinnis_2_1
catatca-tt tttctgcact gaggaaaaaa ggtgtagagt gcagacagta aggctctcaa
aagaaactct gtttgtagtt aattttgaat gtacatgtta agggctaaat tggacaaaat
gagatttact gataaaatat gtaatgcaat gatagatgtc tttggtccca ata--ttttt
ttcacattca tgtcagtaac ccagtg---t gatcttatcc atgctatgtc atccctggta
atgttagttc atagaatagc acgaaaaaac aatgggggtt ttcttgtatt taac-ttttt
tgaacattct tagattgatt ggacctccgg atggctgcac agaaacacct cactgatagc
catgttattg ctgaatacac taaaggagta acgagttgat gtttacacaa ttactgggat
ctcgtaagct aagtaagcct tgcatattta tatataatgg aagagtttaa ttcaaaagcc
ttactgcttc tctattcagc attgttgagt ccatctatac aaacacttca tttctgtaat
atgtaaaaga tattacagag aatgccagta tgtgattcat aacaaataga tcaagattga
tttagatggg acctgtttca aatgtaaacc taaacaaaac tataaataac agtgcaaatg
t--aaaaaaa cgatgcaggt cctacaaaac aagcatcttg ggatgtgttt t-ccccagag
aacaagaaag tgtgctgcac t--taatgtt atcaatcata aacaagttta aaaaacctca
tt-aaaaaag taactcattt tagcaggctt gtccatgtac atcggaagca ggtccaaaat
cagacatnnn nnnnnnnnnn nnnnnnnnnn nnnnnnnnnn nnnnnnnnnn nnnnnnnnnn
nnnnnnnnnn nnnnnnnnnn nnnnnnnnnn nnnnnnnnnn nnnnnnnnnn nnnnnnnnnn
nnnnnnnnnn nnnnnnnnnn nnnnnnnnnn nnnnnnnnnn nnnnnnnnnn nnnnnnnnnn
nnnnnnnnnn nnnnnnnnnn n
>Serrasalmidae_Myloplus_torquatus_2_1
catatcattt tttctgcact gaggaaaaaa ggtgtagagt gcagacagta aggctctcaa
aagaaactct gtttgtagtt aattttgaat gtacatatta aagggtaaat tggacaaaat
gagatttact gataaaatat gtaatgcaat gatagatgtc tttggtccca ata--ttttt
tttacattca tgtcagtaac ccagtgtgat gatattatcc atgctatgtc atccctggta
atgttagttc atagaatagc acgaaaaaac aatgggggtt ttcttgtatt taac-ttttt
tgaacattcc tagattgatt ggacctccgg atggctgcac agaaacacct caatgatagc
catgttattg ctgaatacac taaaggagta acgagtagat gtttacacaa ttactgggat
ctcgtaagct aagtaagcct tgcatattca tatataatgg aagagtttaa ttcaaaagcc
ttactgcttc tctattcagc attgttgagt ccatctatac aaacacttca tttctgtaat
atgtaaaaga tattacagag aatgccagta tgtgattcat accaaataga tcaagattga
tttagatggg acctgtttca aatgtaaacc taaacaaaac tataaataac agtgcaaatg
t--aaaaaaa tgatgcaggt cctacaaaac aagcatcttg ggatgtgttt t-ccccagag
aacaagaaag tgtgctgtac t--taatgtt atcaatcata aacaagttta aaaaacctca
tt-aaaaaag taactcattt taacaggctt gtccatgtac atcggaagca ggtccaaaat
ctgacatctg atcatttact ccaaatgcta caggattaat tcatctaaaa atcttgggca
gttttcaggg atctctggct atcatgccat tagcacaatc acaggaccct ccctatggaa
gctattcaaa gacaaataga tctta-tttt ttttgtctta gaatcgagtg aatgcatggg
aaattctacc atagagcttg t
>Serrasalmidae_Acnodon_normani_2_1
catatcattt tttctgcact gaggaaaaaa agtgtagagt gcagacagta aggctctcaa
aagaaactct gtttgtagtt aattttgaat gtacatatta agaggtaaat tggacaaaat
gagatttact gataaaatat gtaatgcaat gctagatgtc tttggtccca ata--ttttt
tgtacattca tgtcagtaac ccagtg---t gatattatcc atgctatgtc atccctggta
atgttagttc atagaatagc acgaaaaaac aatgggggtt ttcttgcatt taac-ttttt
tgaacattcc tagattgatt ggacctccgg atggctgcac agaaacacct cactgatagc
catgttattg ctgaatacac taaaggagta atgagtagat gtttacacaa ttactgtgat
ctggtaagct aagtaagcct tgcatattca tatataatgg aagagtttaa ttcaaaagcc
ttactgcttc tctattcagc attgttgagt ccatctatac aaacacttca tttctgtaat
atgtaaaaga tattacagag aatgccagta tgtgattcat accaaataga tcaagattga
tttagatggg acctgtttca aatgtaaacc taaaaaaaac tataaataac agtggaaatg
t--aaaaaaa cgatgcaggt cctacaaaac aagcatcttg ggatgtgttt t-caccagag
aacaagaaag tgtgctgtac t--taatgtt atcaataata aacaagttta aaaaacctca
tt-taaaaag taactcattt taacaggctt gtccatgtac atcggaagca ggtccaaaat
cagacatctg atcatttact ccaaatgcta caggattaat tcatctaaaa atcttgggca
gttttcaggg aactctggct atcatgccat tagcacaatc acaggaccct ccctatggaa
gctattcaaa gacaaataga tctta--ttt ttttgtctta gaatcgagtg aannnnnnnn
nnnnnnnnnn nnnnnnnnnn n
>Serrasalmidae_Metynnis_argenteus_1_1
catatcattt tttctgcact gaggaaaaaa ggtgtagagt gcagacagta aggctctcaa
aagaaactc- ---tgtagtt aattttgaac gtacatatta aggggtaaat tggacataat
gagatttact gatgaaatat gtaatgcaat gatagatgtc tttggtccca ata--ttttt
tttacattca tgtcagtaac ccagtgtgat aatattatc- ---ctatgtc atccctggta
atgttagttc ataaaatagc acgaaaaaac aatgggggtt ttcttgtatt taac-ttttt
cgaacattcc tagattgatt ggacctccgg atggctgcac agaaacacct cactgatagc
catgttattg ctgaatacac taaaggarta acgactagat gtttacacaa taactgggat
ctcgtaagct aagtaagcct tgcatattca tatataatgg aagagtttaa ttcaaaagcc
ttactgcttc tctattcagc attgttgagt ccatctatac aaacacttma tttctgtaat
atgtaaaaga tattacagag aatgctagta tgtgattcat accaaataga tcaagattga
tttagatggg acctgtttca aatgtaaacc taaacaaaac t----ataac agtgcaaatg
t--aaaaaaa cgatgcaggt cctacaaaac aagcatcttg ggatgtattt t-ccccagag
aacaagaaag tgtgctgtac t--taatgtt atcaataata aacaagttta aaaaagctca
tt-aaaaaaa taactcattt taacaggctt gtccatgtac atcggaagca ggtccaaaat
cagacatctg atcatttact ccaaatgcta caggattaac tcatctaaaa atcttgggca
gttttcaggg atctctggct atcatgccat tagcacaatc acaggaccct -cctatggaa
gctattcaaa gacaaatara tctta-tttt ttttgtctta gaatcgagtg aatgcatggg
aaattctacc atagagcttg t
>Serrasalmidae_Metynnis_luna_2_1
catatcattt tttctgcact gaggaaaaaa ggtgtagagt gcagacagta aggctctcaa
aagaaactct gtttgtagtt aattttgaac gtacatatta aggggtaaat tggacataat
gagatttact gataaaatat gtaatgcaat gatagatgtc tttggtccca atattttttt
tttacattca tgtcagtaac ccagtgtgat aatattatcc atgctatgtc atccctggta
atgttagttc ataaaatagc acgaaaaaac aatgggggtt ttcttgtatt taac-ttttt
cgaacattcc tagattgatt ggacctccgg atggctgcac agaaacacct cactgatagc
catgttattg ctgaatacac taaaagagta acgactagat gtttacacaa taactgggat
ctcgtaagct aagtaagcct tgcatattca tatataatgg aagagtttaa ttcaaaagcc
ttactgcttc tctattcagc attgttgagt ccatctatac aaacacttca tttctgtaat
atgcaaaaga tattacagag aatgctagta tgtgattcat accaaataga tcaagattga
tttagatggg acctgtttca aatgtaaacc taaacaaaac tataaataac agtgcaaatg
t--aaaaaaa cgatgcaggt cctacaaaac aagcatcttg ggatgtattt t-ccccagag
aagaagaaag tgtgctgtac t--taatgtt atcaataata aacaagttta aaaaagctca
tt-aaaaaaa taactcattt taacaggctt gtccatgtac atcggaagca ggtccaaaat
cagacatctg atcatttact ccaaatgcta caggattaac tcatctaaaa atcttgggca
gttttcaggg atctctggct atcatgccat tagcacaatc acaggaccct -cctatggaa
gctattcaaa gacaaataga tctta-tttt ttttgtctta gaatcgagtg aatgcatggg
aaattctacc atagagcttg t
>Serrasalmidae_Myleus_setiger_3_1
catatcattt tttctgcact gaggaaaaaa ggtgtagagt gcagacagta aggctctcaa
aagaaactct gtttgtagtt aattttgaat gtacatatta aggggtaaat tggacaaaat
gagatttact gataaaatat gtaatgcaat gatagatgtc tttggtccca ata--ttttt
tttacattca tgtcagtaac ccagtgtgac gatattatcc atgctatgtc atccctggta
atgttagttc atagaatagc acgaaaaaac aatgggggtt ttcttgtatt taac-ttttt
tgaacattcc tagattgatt ggacctccgg atggctgcac agaaacacct caatgatagc
catgttattg ctgaatacac taaaggagta acgagtagat gtttacacaa ttactgggat
ctcgtaagct aagtaagcct tgcatattca tatataatgg aagagtttaa ttcaaaagcc
ttactgcttc tctattcagc attgttgagt ccatctatac aaacacttca tttctgtaat
atgtaaaaga tattacagag aatgccagta tgtgattcat accaaataga tcaagattga
tttagatggg acctgtttca aatgtaaacc taaacaaaac tataaataac agtgcaaatg
t--aaaaaaa cgatgcaggt cctannnnnn nnnnnnnnnn nnnnnnnnnn nnnnnnnnnn
nnnnnnnnnn nnnnnnnnnn nnnnnnnnnn nnnnnnnnnn nnnnnnnnnn nnnnnnnnnn
nnnnnnnnnn nnnnnnnnnn nnnnnnnnnn nnnnnnnnnn nnnnnnnnnn nnnnnnnnnn
nnnnnnnnnn nnnnnnnnnn nnnnnnnnnn nnnnnnnnnn nnnnnnnnnn nnnnnnnnnn
nnnnnnnnnn nnnnnnnnnn nnnnnnnnnn nnnnnnnnnn nnnnnnnnnn nnnnnnnnnn
nnnnnnnnnn nnnnnnnnnn nnnnnnnnnn nnnnnnnnnn nnnnnnnnnn nnnnnnnnnn
nnnnnnnnnn nnnnnnnnnn n
