# Supplementary material for: Time-calibrated phylogeny of neotropical freshwater fishes
Source: Front Bioinform. 2024 Dec 6;4:1433995. doi: 10.3389/fbinf.2024.1433995 (PMC11659281; doi:10.3389/fbinf.2024.1433995)
Supplement: Supplementary file 1 [file DataSheet1.zip › Supplementary Material/aln/alignment_RH.fasta]

>Engraulidae_Anchoviella_lepidentostole_1_1
gtggcgccat ggggctacgc ctgcctggct gcctacatgt tcttcctcat catcgtcgga
ttccccatca acttcctcac gctgtacgtc acaatcgaac acaagaagct acgctcgccc
ctcaactaca tcctgctcaa cttggccgtg gccgacctct tcatggtgat cggcgggttc
accaccacga tgtacacttc gctcaacggc tacttcgtct tcggcagact gggttgcaac
atcgagggat tcttcgccac actgggcggt gaaatcgctc tctggtccct ggtcgtactg
tcggtggaga ggtggttggt cgtctgcaag cccatcagca acttccgctt caccgagacc
cacgccattg ggggtgttgc cttcagctgg atcatggcca gcgcttgtgc catgccgccc
ctggtcggct ggtcccgtta catccccgag ggcatgcagt gctcgtgcgg aatcgactac
tacacacgtg ccgagggctt caacaacgag tcattcgtca tctacatgtt cattgtgcac
ttcaccatcc ccctattcat catcaccttc tgctatggca accttgtgtg cgcggtcaag
gcggctgccg cagcgcagca ggagtccgag accacccaga gggccgagcg agaggtcacg
cgcatggtca tcatcatgtt catcgccttc ctgatatgtt gggtgcccta cgccagtgta
gcctggtaca tcttctgcaa tcagggcagc gagttcgggc ctatcttcat gaccatgccc
gccttctttg ccaagagctc gtccatcnnn nnnnnnnnnn nnnnnnn
>Engraulidae_Anchoviella_alleni_1_1
gtggcgccat ggggctacgc ctgcctggct gcctacatgt tcttccttat catcgtcgga
tttccagtca acttcctcac gctgtacgtc acaatcgaac acaagaagct acgctcgccc
ctcaactaca tcctgctcaa cttggccgtg gccgacctct tcatggtgat cggcgggttc
accaccacga tgtacacctc gctcaacggc tactttgtct tcggcagact gggttgcaac
atcgagggct tcttcgccac actgggtggt gaaatcgcac tctggtccct ggttgtactg
tcggtggaga ggtggttggt cgtctgcaag cccatcagca acttccgctt caccgagacc
cacgccattg ggggtgttgc cttctcctgg atcatggcct ctgcttgtgc cgtgcctccc
ctggtcggct ggtcccgtta catccccgag ggcatgcagt gctcgtgcgg aatcgactac
tacacgcgtg ctgagggctt caacaacgag tccttcgtca tctacatgtt catcgtgcac
ttcctcatcc ctctcttcat catcaccttc tgctatggta accttgtgtg cgcggtcaag
gcggctgccg cggcgcagca ggagtccgag actacccaga gggccgagcg agaggtcaca
cgcatggtca tcatcatgtt cattgccttc ttgatctgtt gggtgcccta tgccagtgta
gcctggtaca tcttctgcaa tcagggcagc gagttcggcc ccatcttcat gaccatgccc
gccttctttg ccaagagctc gtccatctac aaccccctca tctacat
>Engraulidae_Anchoviella_carrikeri_1_1
gtggcgccat ggggctacgc ctgcctggct gcctacatgt tcttccttat catcgtcgga
tttccagtca acttcctcac gctgtacgtc acaatcgaac acaagaagct acgctcgccy
ctcaactaca tcctgctcaa cttggccgtg gccgacctct tcatggtgat cggcgggttc
accaccacga tgtacacctc gctcaatggc tactttgtct ttggcagact gggttgcaac
atcgagggct tcttcgccac actgggtggt gaaatcgcac tctggtccct ggttgtactg
tcggtggaga ggtggttggt cgtctgcaag cccatcagca acttccgctt caccgagacc
cacgctattg ggggtgttgc cttctcctgg atcatggcct ctgcttgtgc cgtgcctccc
ctggtcggct ggtcccgtta catccccgag ggcatgcagt gctcgtgcgg aatcgactac
tacacgcgtg ccgagggctt caacaacgag tccttcgtca tctacatgtt catcgtgcac
ttcctcatcc ctctcttcat catcaccttc tgctatggta accttgtgtg cgcggtcaag
gcggctgccg cggcgcagca ggagtccgag actacccaga gggccgagcg agaggtcaca
cgcatggtca tcatcatgtt cattgccttc ttgatctgtt gggtgcccta tgccagtgta
gcctggtaca tcttctgcaa tcagggcagy gagttcggcc ccatcttcat gaccatgccc
gccttctttg ccaagagctc gtccatctac aaccccctca tctacat
>Engraulidae_Anchoviella_carrikeri_2_1
gtggcgccat ggggctacgc ctgcctggct gcctacatgt tcttccttat catcgtcgga
tttccagtca acttcctcac gctgtacgtc acaatcgaac acaagaagct acgctcgccc
ctcaactaca tcctgctcaa cttggccgtg gccgacctct tcatggtgat cggcgggttc
accaccacga tgtacacctc gctcaatggc tactttgtct ttggcagact gggttgcaac
atcgagggct tcttcgccac actgggtggt gaaatcgcac tctggtccct ggttgtactg
tcggtggaga ggtggttggt cgtctgcaag cccatcagca acttccgctt caccgagacc
cacgctattg ggggtgttgc cttctcctgg atcatggcct ctgcttgtgc cgtgcctccc
ctggtcggct ggtcccgtta catccccgag ggcatgcagt gctcgtgcgg aatcgactac
tacacgcgtg ccgagggctt caacaacgag tccttcgtca tctacatgtt catcgtgcac
ttcctcatcc ctctcttcat catcaccttc tgctatggta accttgtgtg cgcggtcaag
gcggctgccg cggcgcagca ggagtccgag actacccaga gggccgagcg agaggtcaca
cgcatggtca tcatcatgtt cattgccttc ttgatctgtt gggtgcccta tgccagtgta
gcctggtaca tcttctgcaa tcagggcagt gagttcggcc ccatcttcat gaccatgccc
gccttctttg ccaagagctc gtccatctac aaccccctca tctacat
>Engraulidae_Anchoviella_manamensis_1_1
gtggcaccat ggggctacgc ctgcctggct gcctacatgt tcttcctcat catcgtcgga
tttcccgtca acttcctcac gctgtacgtc acaatcgaac acaagaagct acgttcaccc
ctcaactata tcctgctcaa cttggccgtg gccgacctct tcatggtgtt tggcgggttc
accaccacga tgtacacctc tctcaacggc tactttgtct tcggcagact gggttgcaac
ctcgagggct tcttcgccac actgggtggt gaaatctcac tctggtccct ggtcgtactg
tcggtggaga ggtggttggt cgtctgcaaa cccatcagca acttccgctt caccgagacc
cacgccattg ggggtgttgc cttctcctgg atcatggcct ctgcttgtgc cgtgcctccc
ctggtcggct ggtcccgtta catccccgag ggcatgcagt gctcatgcgg aatcgactac
tacacgcgtg ccgagggctt caacaacgag tccttcgtca tctacatgtt catcgtgcac
ttcctcatcc ctctctttgt catcaccttc tgctatggta acctcgtgtg cgcggtcaag
gcggctgccg cggcgcagca ggagtccgag accacccaga gggccgagcg agaggtcaca
cgcatggtca tcatcatgtt catcgcctac ttgatctgct gggtgcccta cgccagtgta
gcctggtaca tcttctgcaa tcagggcagc gagttcgggc ccatcttcat gaccatgccc
gccttctttg ccaagagctc agccatctac aaccccctca tctacat
>Engraulidae_Anchoa_spinifer_1_1
gtggcaccat ggggctacgc ctgcctggct gcctacatgt tcttcctcat catcgtcgga
ttccctgtca acttcctcac gctgtacgtc acaattgaac acaagaagct acgctcgccc
ctcaactaca tcctgctcaa cttggctgtt gccgacctct tcatggtgat cggtgggttc
accaccacga tgtggacctc gctcaacggc tacttcgtct tcggcagaac gggttgcaac
atcgagggtt tcttcgccac rctgggyggt gaaatcgcgc tctggtccct ggtygtactg
tcggtagaga ggtggttggt cgtctgcaag cccatcagca acttccgctt cactgagacc
cacgccattg ggggygttgc cttctcctgg atcatggcct ctgcttgtgc cgtgcctccc
ctggtcggct ggtcccgtta catccctgag ggcatgcagt gctcrtgcgg aatcgactac
tacacgcgtg ccgagggctt caacaatgag tcytttgtca tctacatgtt catcgtgcac
ttcacgatcc ccctcttcat catcaccttc tgctacggta accttgtgtg cgcggtcaag
gcagctgccg cagcgcaaca ggagtccgag accacccaga gggccgagcg agaggtcaca
cgcatggtca tcatcatgtt catcgccttc ctggtatgct gggtgcccta cgccagtgta
gcctggtaca tcttctgcaa tcagggcagc gagttcgggc ccatcttcat gaccatgccc
gccttctttg ccaagagctc atccatctac aacnnnnnnn nnnnnnn
>Engraulidae_Lycengraulis_grossidens_1_1
nnnnnnncat ggggctacgc ctgcctggct gcctacatgt tcttcctcat catcgtcgga
ttccccatca acttcctcac gctgtacgtc acaattgaac acaagaagct acgctcaccc
ctcaactaca tcctgctcaa cttggccgtg gccgacctct tcatggtgat cggcgggttc
accaccacga tgtacacttc gctcaacggc tacttcgtct tcggcagaac gggttgcaac
atcgagggat tcttcgccac actgggtggt gaaatcgcac tctggtccct ggtcgtactg
tcagtggaga ggtggttggt cgtctgcaag cccatcagca acttccgctt caccgagacc
cacgccattg ggggtgttgg cttcagctgg gtcatggcca gtgcttgtgc cgtgccaccc
ctggtcggct ggtcccgtta cattcccgag ggcatgcagt gctcgtgcgg aatcgactac
tacacacgtg ccgagggctt caacaacgag tcattcgtca tctacatgtt cattgtgcac
ttcaccatcc ccctattcat catcactttc tgctatggta accttgtgtg cgcggtaaag
gcggctgccg cagcgcagca ggagtccgag accacccaga gggccgagcg agaggtcaca
cgcatggtca tcatcatgtt catcgccttc ctgatatgtt gggtgcccta cgccagtgta
gcctggtaca tcttctgcaa tcagggcagc gagttcgggc ctatcttcat gaccatgccc
gccttctttg ccaagagctc gtccatctac aaccccctca tctacat
>Engraulidae_Pterengraulis_atherinoides_1_1
gtggcgccat ggggctacgc ctgcctggct gcctacatgt tcttcctcat catcgtmgga
ttccccatca acttcctcac gctgtacgtc acaatcgaac acaagaagct acgctcgccc
ctcaactaca tcctgctcaa cttggccgtg gccgacctct tcatggtgat cggcgggttc
accaccasga tgtacacttc gctcaacggc tacttcgtct tcggcagact gggttgcaac
atcgagggat ttttcgccac actgggtggt gaaatcgcac tctggtccct ggtcgtactg
tcggtggaga ggtggttggt cgtctgcaag cccatcagca acttccgctt caccgagagc
cacgccattg ggggtgtcgc cttcagctgg gtcatggcca gcgcttgtgc cgtgccaccc
ctggtcggct ggtcccgtta catccccgag ggcatgcagt gctcgtgcgg aatcgactac
tacacacgtg ccgagggctt caacaacgag tcattcgtca tctacatgtt cattgtgcac
ttcaccatcc ccttattcat cattaccttc tgctatggta accttgtgtg cgcggtaaag
gcggctgccg cagcgcagca ggagtccgag actacccaga gggccgagcg agaggtcaca
cgcatggnnn nnnnnnnnnn nnnnnnnnnn nnnnnnnnnn nnnnnnnnnn nnnnnnnnnn
nnnnnnnnnn nnnnnnnnnn nnnnnnnnnn nnnnnnnnnn nnnnnnnnnn nnnnnnnnnn
nnnnnnnnnn nnnnnnnnnn nnnnnnnnnn nnnnnnnnnn nnnnnnn
>Engraulidae_Pterengraulis_atherinoides_2_1
gtggcgccat ggggctacgc ctgcctggct gcctacatgt tcttcctcat catcgtcgga
ttccccatca acttcctcac gctgtacgtc acaatcgaac acaagaagct acgctcgccc
ctcaactaca tcctgctcaa cttggccgtg gccgacctct tcatggtgat cggcgggttc
accaccacga tgtacacttc gctcaacggc tacttcgtct tcggcagact gggttgcaac
atcgagggat ttttcgccac actgggtggt gaaatcgcac tctggtccct ggtcgtactg
tcggtggaga ggtggttggt cgtctgcaag cccatcagca acttccgctt caccgagagc
cacgccattg ggggtgtcgc cttcagctgg gtcatggcca gcgcttgtgc cgtgccaccc
ctggtcggct ggtcccgtta catccccgag ggcatgcagt gctcgtgcgg aatcgactac
tacacacgtg ccgagggctt caacaacgag tcattcgtca tctacatgtt cattgtgcac
ttcaccatcc ccttattcat cattaccttc tgctatggta accttgtgtg cgcggtaaag
gcggctgccg cagcgcagca ggagtccgag acyacccaga gggccgagcg agaggtcaca
cgcatggtca tcatcatgtt catcgccttc ctgatatgtt gggtgcccta cgccagtgta
gcctggtaca tcttctgcaa tcagggcagc gagttcgggc ctatcttcat gaccatgcct
gccttctnnn nnnnnnnnnn nnnnnnnnnn nnnnnnnnnn nnnnnnn
>Engraulidae_Amazonsprattus_scintilla_1_1
nnngcgccat ggggctacgc ctgcctggct gcctacatgt tctttctcat cattgccggc
ttccccatca acttcctcac gctgtacgtc acaatcgaac acaagaagct gcgctcgccc
ctcaactaca tcctgctcaa cttggccgtg gccgacctct tcatggtgat cggcgggttc
accaccacga tgtacacctc gctccacggc tacttcgtct tcggcagact gggttgcaac
ctggagggat acttcgccac gctgggtggt gaaatcgcgc tgtggtcctt ggtcgtgctg
tcgatagaaa ggtggttggt cgtctgcaag cccattagca acttccgttt cagcgagacc
cacgccattg cgggtgttgc cttcacctgg gtcatggcca atgcttgtgc cgcacctcct
ctgcttggct ggtcccgtta catccccgag ggcatgcagt gctcgtgcgg aatcgattac
tacacacgtg ccgagggctt caacaacgag tccttcgtca tctacatgtt catcgtgcac
ttcaccatcc cactyatcat catcagcttc tgctatggta accttgtgtg cgcagtcaag
gcagctgccg cggcgcagca ggagtccgag accacccaaa gggcmgagcg agaggtcaca
cgcatggtca tcctcatgtt cgtcgcctac ttgatwtgct ggctacccta tgccagtgta
gcctggttca tcttcaccca tcagggcagc gagttcgggc ccatcttcat gaccatgccc
gccttctttg ccaagagctc agccatctac aaccccctca tctacnn
>Engraulidae_Anchovia_surinamensis_1_1
nnnnnnccat ggggctacgc ctgcctggct gcctacatgt tcttcctcat catcgccgga
ttccccgtca acttccttac actgtatgtc acaattgaac acaagaagct acgctcgccc
ctcaactaca tcctgctcaa cttggccgtg gctgacctct tcatggtgtt cggcgggttc
accaccacga tgtacacctc gctccacggc tacttcgtct tcggcagatt gggttgcaac
ctcgagggat acttcgccac actgggtggt gaaatcggtc tctggtccct ggtcgtattg
gcggtggaga ggtggttggt cgtctgcaag cccatcagca acttccgctt caccgagacc
cacgccattg cgggtgttgc cttaacctgg gtcatggcca atgcttgtgc tgcgcctccc
ctgcttggtt ggtcccgtta catccctgag ggcatgcagt gctcatgcgg agtcgactac
tacacacgtg ccgagggttt caacaatgag tcctttgtcg tctacatgtt catcgtgcac
ttcctcatcc ccctcttcat catcaccttc tgctatggta accttgtgtg cgcagtgaag
gcagctgccg cggcgcagca ggagtccgag accacccaga gggccgagcg agaggtcaca
cgcatggtca tcctcatgtt catctcctac ctgatatgtt ggctgcccta tgccggtgta
gcctggtaca tcttctgcaa tcagggcagc gagttcgggc ccatcttcat gaccatgccc
gccttctttg ccaagagctc ggccatctac aaccccctca tctacgt
>Engraulidae_Anchovia_surinamensis_2_1
nnnnnnnnnn nnnnntacgc ctgcctggct gcctacatgt tcttcctcat catcgccgga
ttccccgtca acttccttac actgtatgtc acaattgaac acaagaagct acgctcgccc
ctcaactaca tcctgctcaa cttggccgtg gctgacctct tcatggtgtt cggcgggttc
accaccacga tgtacacctc gctccacggc tacttcgtct tcggcagatt gggttgcaac
ctcgagggat acttcgccac actgggtggt gaaatcggtc tctggtccct ggtcgtattg
gcggtggaga ggtggttggt cgtctgcaag cccatcagca acttccgctt caccgagacc
cacgccattg cgggtgttgc cttaacctgg gtcatggcca atgcttgtgc tgcgcctccc
ctgcttggtt ggtcccgtta catccctgag ggcatgcagt gctcatgcgg agtcgactac
tacacacgtg ccgagggttt caacaatgag tcctttgtcg tctacatgtt catcgtgcac
ttcctcatcc ccctcttcat catcaccttc tgctatggta accttgtgtg cgcagtgaag
gcagctgccg cggcgcagca ggagtccgag accacccaga gggccgagcg agaggtcaca
cgcatggtca tcctcatgtt catctcctac ctgatatgtt ggctgcccta tgccggtgta
gcctggtaca tcttctgcaa tcagggcagc gagttcgggc ccatcttcat gaccatgccc
gccttctttg ccaagagctc ggccatctac aaccccctca tctacgt
>Engraulidae_Jurengraulis_juruensis_1_1
nnnnnnnnnn nnnnnnnnnn nnnnnnnnnn ncctacatgt tcttcctcat catcgtcgga
ttccctgtca acttcctcac gctgtacgtc acaatcgaac acaagaagct gcgctcgccc
ctcaactaca tcctgctcaa cttggccgta gccgacctct tcatggtgat cggcgggttc
accaccacga tgtacacctc gctcaacggc tacttcgtct tcggcagact gggttgcaac
atcgagggat acttcgccac actgggtggt gaaatcgcgc tctggtccct ggtcgtgctg
tcggtggaga ggtggttggt cgtctgcaag cccatcagca acttccgctt caccgagacc
cacgccattg ggggtgttgc cctcacctgg gtcatggcca atgcttgtgc cgcgcctccc
ctgctcggtt ggtcccgtta catccccgag ggcatgcagt gctcgtgcgg aatcgactac
tacacgcgtg ccgagggctt caacaacgag tccttcgtca tctacatgtt catcgtgcac
tttctcatcc ccctcttcgt catcaccttc tgctatggta accttgtgtg cgcggtcaag
gcggctgccg cagcgcagca ggagtccgag accacccaga gggccgagcg agaggtcaca
cgcatggtca tcatcatgtt catcgccttc ctgatttgtt gggtgccgta cgccagtgta
gcctggttca tcttctgcaa tcaaggcagc gagttcgggc ctatcttcat gaccatgccc
gccttctttg ccaagagctc gtccatctac aaccccctca tctacgt
>Engraulidae_Jurengraulis_juruensis_2_1
nnnnnnnnnn nnnnnnnnnn nnncctggct gcctacatgt tcttcctcat catcgtcgga
ttccctgtca acttcctcac gctgtacgtc acaatcgaac acaagaagct gcgctcgccc
ctcaactaca tcctgctcaa cttggccgta gccgacctct tcatggtgat cggcgggttc
accaccacga tgtacacctc gctcaacggc tacttcgtct tcggcagact gggttgcaac
atcgagggat acttcgccac actgggtggt gaaatcgcgc tctggtccct ggtcgtgctg
tcggtggaga ggtggttggt cgtctgcaag cccatcagca acttccgctt caccgagacc
cacgccattg ggggtgttgc cctcacctgg gtcatggcca atgcttgtgc cgcgcctccc
ctgctcggtt ggtcccgtta catccccgag ggcatgcagt gctcgtgcgg aatcgactac
tacacgcgtg ccgagggctt caacaacgag tccttcgtca tctacatgtt catcgtgcac
tttctcatcc ccctcttcgt catcaccttc tgctatggta accttgtgtg cgcggtcaag
gcggctgccg cagcgcagca ggagtccgag accacccaga gggccgagcg agaggtcaca
cgcatggtca tcatcatgtt catcgccttc ctgatttgtt gggtgccgta cgccagtgta
gcctggttca tcttctgcaa tcaaggcagc gagttcgggc ctatcttcat gaccatgccc
gccttctttg ccaagagctc gtccatctac aaccccctca tctacgn
>Engraulidae_Lycengraulis_grossidens_2_1
nnnnnnnnnn nnnnctacgc ctgcctggct gcctacatgt tcttcctcat catcgtcgga
ttccccatca acttcctcac gctgtacgtc acaatygaac acaagaagct acgctcaccc
ctcaactaca tcctgctcaa cttggccgtg gccgacctct tcatggtgat cggcgggttc
accaccacga tgtacacttc gctcaacggc tacttcgtct tcggcagaac gggttgcaac
atcgagggat tcttcgccac actgggtggt gaaatcgcac tctggtccct ggtcgtactg
tcagtggaga ggtggttggt cgtctgcaag cccatcagca acttccgctt caccgagacc
cacgccattg ggggtgttgg cttcagctgg gtcatggcca gtgcttgtgc cgtgccaccc
ctggtcggct ggtcccgtta cattcccgag ggcatgcagt gctcgtgcgg aatcgactac
tacacacgtg ccgagggctt caacaacgag tcattcgtca tctacatgtt cattgtgcac
ttcaccatcc ccctattcat catcactttc tgctatggta accttgtgtg cgcggtaaag
gcggctgccg cagcgcagca ggagtccgag accacccaga gggccgagcg agaggtcaca
cgcatggtca tcatcatgtt catcgccttc ctgatatgtt gggtgcccta cgccagtgta
gcctggtaca tcttctgcaa tcagggcagc gagttcgggc ctatcttcat gaccatgccc
gccttctttg ccaagagctc gtccatctac aannnnnnnn nnnnnnn
>Engraulidae_Lycengraulis_batesii_1_1
gtggcaccat ggggctacgc ctgcctggct gcctacatgt tcttcctcat catcgtcgga
ttccccatca acttcctcac gctgtacgtc acaatcgaac acaagaagct acgctcgccc
ctcaactaca tcctgctcaa cttggccgtg gccgacctct tcatggtgat cggcgggttc
accaccacga tgtacacttc gctcaacggc tacttcgtct tcggcagaac gggttgcaac
atcgagggat tcttcgccac actgggtggt gaaatcgcac tctggtccct ggtcgtactg
tcggtggaga ggtggttggt cgtctgcaag cccatcagca acttccgctt caccgagacc
cacgccattg ggggtgttgc cttcagctgg gtcatggcca gtgcttgtgc cgtgccaccc
ctggtcggct ggtcccgtta catccccgag ggcatgcagt gctcgtgcgg aatcgactac
tacacacgtg ccgagggctt caacaacgag tcattcgtca tctacatgtt cgttgtgcac
ttcaccatcc ccctattcat catcaccttc tgctatggta accttgtgtg cgcggtaaag
gcggctgccg cagcgcagca ggagtccgag accacccaga gggccgagcg agaggtcaca
cgcatggtca tcatcatgtt catcgccttc ctgatatgtt gggtgcccta cgccagtgta
gcctggtaca tcttctgcaa tcagggcagc gagttcgggc ctatcttcat gaccatgccc
gccttctttg ccaagagctc gtccatnnnn nnnnnnnnnn nnnnnnn
>Engraulidae_Lycengraulis_batesii_2_1
nnnnnnnnnn ggggctacgc ctgcctggct gcctacatgt tcttcctcat catcgtcgga
ttccccatca acttcctcac gctgtacgtc acaatcgaac acaagaagct acgctcgccc
ctcaactaca tcctgctcaa cttggccgtg gccgacctct tcatggtgat cggcgggttc
accaccacga tgtacacttc gctcaacggc tacttcgtct tcggcagaac gggttgcaac
atcgagggat tcttcgccac actgggtggt gaaatcgcac tctggtccct ggtcgtactg
tcggtggaga ggtggttggt cgtctgcaag cccatcagca acttccgctt caccgagacc
cacgccattg ggggtgttgc cttcagctgg gtcatggcca gtgcttgtgc cgtgccaccc
ctggtcggct ggtcccgtta catccccgag ggcatgcagt gctcgtgcgg aatcgactac
tacacacgtg ccgagggctt caacaacgag tcattcgtca tctacatgtt cgttgtgcac
ttcaccatcc ccctattcat catcaccttc tgctatggta accttgtgtg cgcggtaaag
gcggctgccg cagcgcagca ggagtccgag accacccaga gggccgagcg agaggtcaca
cgcatggtca tcatcatgtt catcgccttc ctgatatgtt gggtgcccta cgccagtgta
gcctggtaca tcttctgcaa tcagggcagc gagttcgggc ctatcttcat gaccatgccc
gccttctttg ccaagagctc gtccatctac aaccccctca tctacat
