# Supplementary material for: Time-calibrated phylogeny of neotropical freshwater fishes
Source: Front Bioinform. 2024 Dec 6;4:1433995. doi: 10.3389/fbinf.2024.1433995 (PMC11659281; doi:10.3389/fbinf.2024.1433995)
Supplement: Supplementary file 1 [file DataSheet1.zip › Supplementary Material/aln/alignment_RH1.fasta]

>Cichlidae_Andinoacara_rivulatus_1_1
atgaatggca cagagggacc ctttttctat gtccctatga taaacaccac cggtattgtc
cggagtcctt atgaataccc tcagtactac cttgtcaacc cagcagctta tgctgctctg
ggtgcctaca tgttctttct catccttgct ggcttcccta tcaacttcct tacgctctat
gtcaccattg aacacaagaa gctgcgaacc ccactaaact acgtccttct gaatcttgcg
gtggctaacc tcttcatggt gtttggagga ttcacgacaa cgatgtacac ctctatgcat
ggctacttcg tcctaggtcg ccttggctgc aacctggaag gattctttgc tacactcggt
ggtgagatgt ccctctggtc gctggttgct ctggctattg aaaggtggtt ggtcgtctgc
aagcccatta gcaacttccg ctttggggag aaccacgcaa ttatgggctt ggccttcacc
tggataatgg cccttacttg cgctgcaccc cctcttgttg gctggtctcg ttacatccct
gagggcatgc agtgctcatg tggagtcgat tactacacac gtgcagaagg tttcaacaat
gagtcgtttg ttatctacat gttcatctgc cacttcctca ttccactgac tgttgtgttc
ttctgctacg gccgcctgct ctgtgctgtc aaggaggctg ctgctgccca gcaggagtct
gagaccaccc agagggctga gagggaagtc acccgcatgg ttgttatcat ggttattgcc
ttcctgatat gttggttgcc ctatgctgga gtggcctggt ggatcttcac acatcagggc
tctgaatttg gaccagtctt catgaccctc ccagccttct ttgccaagag ttcttccatc
tacaatcctc tgatttacat ctgcatgaac aagcagttcc gccactgcat gatcaccacc
ttgtgctgtg ggaaaaatcc ctttgaagaa gaggagggag catctactac tgcctccaag
accgaggctt cctctgtctc ctccagctct gtgtctcctg ca
>Cichlidae_Rocio_octofasciata_1_1
atgaatggca cagagggacc ctttttctat gtccctatgg taaacaccac cggtattgtc
cggagtcctt atgaataccc tcagtactac cttgtcaacc cagcagctta tgctgctctg
ggtgcctaca tgttctttct catccttgct ggcttcccca tcaacttcct tacgctctat
gtcaccattg aacacaagaa gctgcgaacc cctctaaact acgtccttct gaaccttgcg
gtggctaacc tcttcatggt gtttggagga ttcaccacaa cgatgtacac ctctatgcat
ggctacttcg tcctaggtcg ccttggctgc aatctggaag gattctttgc taccctcggt
ggtgagatgt ccctctggtc actggttgct ctggctattg aaaggtggtt ggttgtctgc
aagcccatta gcaacttccg ctttggggag aaccacgcaa ttatgggctt ggccttcacc
tggataatgg ccctttcttg tgctggaccc cctgttgttg gctggtctcg ttacatccct
gagggcatgc agtgttcatg tggagtcgac tactacacac gtgcagaagg tttcaacaac
gagtcgtttg ttatctacat gttcatctgc cacttcctca ttccactgat tattgtgttc
ttctgctacg gccgcctgct ctgtgctgtc aaggaggctg ctgctgccca gcaggagtct
gagaccaccc agagggctga gagggaagtc actcgcatgg ttgttatcat ggttattgcc
ttcctgatat gttggttgcc ctatgccgga gtggcctggt ggatcttcac acatcaaggc
gctgaatttg gaccagtcct catgaccctc ccagccttct ttgccaagag ttcctccatc
tacaaccctc tgatttacat ctgcatgaac aagcagttcc gccactgcat gatcaccacc
ttgtgctgtg ggaaaaatcc ctttgaagaa gaggagggag catctactac tgcctccaag
accgaggctt cctctgtctc ctccagctct gtgtctcctg ca
>Cichlidae_Satanoperca_jurupari_1_1
atgaatggca cagagggacc ctttttctat gtccctatgc taaacaccac cggtattgtc
cggagtcctt atgaataccc tcagcactac cttgtcagcc cagcagctta tgctgctctg
ggtgcctaca tgttctttct catccttgct ggcttcccca tcaacttcct tacgctctat
gtcaccattg aacacaagaa gctgcgaacc ccactaaact acgtcctcct gaacctcgcg
gtggctaacc tcttcatggt gtttggagga ttcaccacaa cgatgtacac ctctatgcat
ggctacttcg tcctaggtcg ccttggctgc aatctggaag gattctttgc tacccttggt
ggtgaaatgt ccctctggtc actggttgct ctggctattg aaaggtggtt ggtcgtctgc
aagcccatta gcaacttccg ctttggggag aaccacgcaa ttatgggctt ggccttcacc
tggataatgg ccctttcttg cgctggaccc cctgttgttg gttggtctcg ttacatccct
gagggcatgc agtgctcatg tggagttgac tactacacac gcgcagaagg tttcaacaac
gagtcgtttg tcatctacat gttcatcgtc cacttcctca ttccactgac tgttgtgttt
ttctgctacg gccgcttgct ctgtgctgtc aaggaggctg ctgctgccca gcaggagtct
gagaccaccc agagggctga gagggaagtc acccgcatgg ttgttatcat ggttattgct
ttcctgatat gttggttgcc ctatgccgga gtggcctggt ggatcttcac acatcagggc
tctgaatttg gaccaattct catgaccctc ccagccttct ttgccaagag ttccgccatc
tacaaccctc tgatttacat ctgcatgaac aagcagttcc gccactgcat gatcaccacc
ttgtgctgcg ggaaaaatcc ctttgaagaa gaggagggag catctactac tgcctccaag
accgaggctt cctctgtctc ctccagctct gtgtctcctg ca
>Cichlidae_Uaru_amphiacanthoides_1_1
atgaatggca cagagggacc ctttttctat gtccctatgg taaacaccac cggtgttgtt
cggagtcctt atgaataccc tcagcactac cttgtcagcc cagcagctta tgctgctctg
ggtgcctaca tgttctttct catcattgct ggcttcccca tcaacttcct tacgctctat
gtcaccattg aacacaagaa gctgcgaacc ccactaaact acatccttct gaaccttgcg
gtggctaacc tcttcatggt gtttggagga ttcaccacaa cgatgtacac ctctatgcat
ggctacttcg tcctaggtcg ccttggctgc aatcttgaag gattctttgc taccctcggt
ggtgaaatgt ccctctggtc actggttgct ctggctattg aaaggtggtt ggtcgtctgc
aagcccatta gcaacttccg ctttggggag agccacgcaa ttgtgggctt ggccttcacc
tggataatgg ccctttcttg tgctggaccc cctgttgttg gctggtctcg ttacatccct
gagggcatgc agtgctcatg tggagtcgac tactacacac gtgcagaagg tttcaacaac
gagtcgtttg ttatctacat gttcatctgc cacttcctca ttccactgac tgttgtgttt
ttctgctatg gccgcctgct ctgtgctgtc aaggaggctg ctgctgccca gcaggagtct
gagaccaccc agagggctga gaaggaagtc acccgcatgg ttgttatcat ggttattgcc
ttcctgatat gttggttgcc ctatgccgga gtggcctggt ggatcttcac acatcaaggc
gctgaatttg gaccaatcct catgaccctc ccagccttct ttgccaagag ttccgccatc
tacaaccctc tgatttacat ctgcatgaac aagcagttcc gccactgcat gatcaccacc
ttgtgctgtg ggaaaaatcc ctttgaagaa gaggagggag catctactac tgcctccaag
accgaggctt cctctgtctc ctccagctct gtgtctcctg ca
>Cichlidae_Cleithracara_maronii_1_1
atgaatggca cagagggacc ctttttctat gtccctatgc taaacaccac cggtattgtc
cggagtcctt atgaataccc tcagtactac cttgtcaacc cagcagctta tgctgctctg
ggtgcctaca tgttctttct cattattgct ggcttcccca tcaacttcct tacgctctat
gtcaccattg aacacaagaa gctgcgaacc ccactaaact acgtccttct gaaccttgcg
gtggctaacc tcttcatggt gtttggagga ttcaccacaa ccatgtacac ctctatgcat
ggctacttcg tcctaggtcg ccttggctgc aatctggaag gattctttgc taccctcggt
ggtgaaatgt ccctctggtc actggttgct ctggctattg aaaggtggtt ggtcgtctgc
aagcccatta gcaacttccg ctttggggag aaccacgcaa ttatgttcct ggccttcacc
tggataatgg ccctttcttg tgctggaccc cctgttgttg gctggtctcg ttacatccct
gagggcatgc agtgctcatg tggagtcgac tactacacac gtgcagaggg tttcaacaac
gagtcgtttg ttatctacat gttcatctgc cacttcctca ttccactgac tattgtgttt
ttctgctacg gccgcctgct ctgtgctgtc aaggaggctg ctgctgccca gcaggagtct
gagaccaccc agagggctga gaaggaagtc acccgcatgg ttgttatcat ggttattgcc
ttcctgatat gttggttgcc ctatgccgga gtggcctggt ggatcttcac acatcagggc
gctgaatttg gaccagtcct catgaccctc ccagccttct ttgccaagag ttcctccatc
tacaaccctc tgatttacat ctgcatgaac aagcagttcc gccactgcat gatcaccacc
ttgtgctgtg gaaaaaatcc ctttgaggaa gaggagggag catctactac tnnnnnnnng
accgaggctt cctctgtctc ctccagctct gtgtcacctg ca
>Cichlidae_Trichromis_salvini_1_1
atgaatggca cagagggacc ctttttttat gtccctatgg taaacaccac cggtattgtc
cggagtcctt atgaataccc tcagtactac cttgtcaacc cagcagctta tgctgctctg
ggtgcctaca tgttctttct catccttgct ggcttcccca tcaactttct tacgctctat
gtcaccattg aacacaagaa gctgcgaacc cctctaaact acgtccttct gaaccttgcg
gtggctaacc tcttcatggt gtttggagga ttcaccacaa cgatgtacac ctctatgcat
ggctacttcg tcctaggtcg ccttggctgc aatctggaag gattctttgc taccctcggt
ggtgagatgt ccctctggtc actggttgct ctggctattg aaaggtggtt ggttgtctgc
aagcccatta gcaacttccg ctttggggag aaccacgcaa ttatgggctt ggccttcacc
tggataatgg ccctttcttg tgctggaccc cctgttgttg gctggtctcg ttacatccct
gagggcatgc agtgttcatg tggagttgac tactacacac gtgcagaagg tttcaacaat
gagtcgtttg ttatctacat gttcatctgc cacttcctca ttccactggc tgttgtgttc
ttctgctacg gccgcctgct ctgtgctgtc aaggaggctg ctgctgccca gcaggagtct
gagaccaccc agagggctga gagggaagtc acccgcatgg ttgttatcat ggttattgcc
ttcctgatat gttggttgcc ctatgccgga gtggcctggt ggatcttcac acatcaaggc
gctgaatttg gaccagtcct catgaccctc ccagccttct ttgccaagag ttcctccatc
tacaaccctc tgatttacat ctgcatgaac aagcagttcc gccactgcat gatcaccacc
ttgtgctgtg ggaaaaatcc ctttgaagaa gaggagggag catctactac tgcctccaag
accgaggctt cctctgtctc ctccagctct gtgtctcctg ca
>Cichlidae_Mesonauta_insignis_1_1
atgaatggca cagagggacc ctttttttat gtccctatgg taaacaccac cggtattgtc
cggagtcctt atgaataccc tcagtactac cttgtcaacc cagcagctta tgctgctctg
ggtgcctaca tgttctttct catccttgct ggcttcccca tcaactttct tacgctctat
gtcaccattg aacacaagaa gctgcgaacc cctctaaact acgtccttct gaaccttgcg
gtggctaacc tcttcatggt gtttggagga ttcaccacaa cgatgtacac ctctatgcat
ggctacttcg tcctaggtcg ccttggctgc aatctggaag gattctttgc taccctcggt
ggtgagatgt ccctctggtc actggttgct ctggctattg aaaggtggtt ggtcgtctgc
aaacccatta gcaacttccg ctttggggag aaccacgcaa ttatgggctt ggccttcacc
tggataatgg ccctttcttg tgctggaccc cctgttgttg gctggtctcg ttacatccct
gagggcatgc agtgttcatg tggagtcgac tactacacac gtgcagaagg tttcaacaac
gagtcgtttg ttatctacat gttcatctgc cacttcctca ttccactgac tgttgtgttc
ttctgctacg gccgcctgct ctgtgctgtc aaggaggctg ctgctgccca gcaggagtct
gagaccaccc agagggctga gagggaagtc acccgcatgg ttgttatcat ggttattgcc
ttcctgatat gttggttgcc ctatgccgga gtggcctggt ggatcttcac acatcaaggc
gctgaatttg gaccagtcct catgaccctc ccagccnnnn nnnnnnnnnn nnnnnnnnnn
nnnnnnnnnn nnnnnnnnnn nnnnnnnnnn nnncagttcc gccactgcat gatcaccacc
ttgtgctgtg ggaaaaatcc ctttgaagaa gaggagggag catctactac tgcctccaag
accgaggctt cctctgtctc ctccagctct gtgtctcctg ca
>Cichlidae_Amphilophus_citrinellus_1_1
atgaatggca cagagggacc ctttttttat gtccctatgg taaacaccac cggtattgtc
cggagtcctt atgaataccc tcagtactac cttgtcaacc cagcagctta tgctgctctg
ggtgcctaca tgttctttct catccttgct ggcttcccca tcaacttcct tacgctctat
gtcaccattg aacacaagaa gctgcgaacc cctctaaact acgtgcttct gaaccttgcg
gtggctaacc tcttcatggt gtttggagga ttcaccacaa cgatgtacac ctctatgcat
ggctacttcg tcctaggtcg ccttggctgc aatctggaag gattctttgc taccctcggt
ggtgagatgt ccctctggtc actggttgct ctggctatcg aaaggtggtt ggttgtctgc
aagcccatta gcaacttccg ctttggggag aaccacgcaa ttatgggctt ggccttcacc
tggataatgg ccctttcttg tgctggaccc cctgttgttg gctggtctcg ttacatccct
gagggcatgc agtgttcatg tggagtcgac tactacacac gtgcagaagg tttcaacaac
gagtcgtttg ttatctacat gttcatctgc cacttcctca ttccactggc tgttgtgttc
ttctgctacg gccgcctgct ctgtgctgtc aaggaggctg ctgctgccca gcaggagtct
gagaccaccc agagggctga gagggaagtc acccgcatgg ttgttatcat ggttattgcc
ttcctgatat gttggttgcc ctatgccgga gtggcctggt ggatcttcac acatcaaggc
tctgaatttg gaccagtctt tatgaccctc ccagccttct ttgccaagag ttcctccatc
tacaaccctc tgatttacat ctgcatgaac aagcagttcc gccactgcat gatcaccacc
atgtgctgtg ggaaaaatcc ctttgaagaa gaggagggag catctactac tgcctccaag
accgaggctt cctctgtctc ctccagctct gtgtctcctg ca
>Cichlidae_Hoplarchus_psittacus_1_1
atgaatggca cagagggacc ctttttctat gtccctatgg taaacaccac cggtattgtt
cggagtcctt atgaataccc tcagcactac cttgtcaacc cagcagctta tgctgctctg
ggtgcctaca tgttctttct catcattgct ggcttcccca tcaacttcct tacgctctat
gtcaccattg aacacaagaa gctgcgaacc ccactaaact acatccttct gaaccttgcg
gtggctaacc tcttcatggt gtttggagga ttcaccacaa cgatgtacac ctctatgcat
ggctacttcg tcctaggtcg ccttggctgc aatctggaag gattctttgc taccctcggt
ggtgaaatgt ccctctggtc actggttgct ctggctattg aaaggtggtt ggtcgtctgc
aagcccatta gcaatttccg ctttggggag agccacgcaa ttgtgggctt ggccttcacc
tggataatgg ccctttcttg cgctgggccc cctgttgttg gctggtctcg ttacatccct
gagggcatgc agtgctcatg tggagtcgac tactacacac gtgcagaagg tttcaacaac
gagtcgtttg ttatctacat gttcatctgc cacttcctca ttccactgac tgttgtgttt
ttctgctacg gccgcctgct ctgtgctgtc aaggaggctg ctgctgctca gcaggagtct
gagaccaccc agagggctga gaaggaagtc acccgcatgg ttgttatcat gattattgcc
ttcctgatat gttggttgcc ctatgccgga gtggcctggt ggatcttcac acatcagggc
gctgaatttg gaccagtcct catgaccctc ccagccttct ttgccaagag ttccgccatc
tacaaccctc tgatttacat ctgcatgaac aagcagttcc gccactgcat gatcaccacc
ttgtgctgtg ggaaaaatcc ctttgaagaa gaggagggag catctactac tnnnnnnnnn
nnnnnnnnnn nnnnnnnnnn nnnnnnnnnn nnnnnnnnnn nn
>Cichlidae_Mesonauta_egregius_1_1
atgaatggca cagagggacc ctttttttat gtccctatgg taaacaccac cggtattgtc
cggagtcctt atgaataccc tcagtactac cttgtcaacc cagcagctta tgctgctctg
ggtgcctaca tgttctttct catccttgct ggcttcccca tcaactttct tacgctctat
gtcaccattg aacacaagaa gctgcgaacc cctctaaact acgtccttct gaaccttgcg
gtggctaacc tcttcatggt gtttggagga ttcaccacaa cgatgtacac ctctatgcat
ggctacttcg tcctaggtcg ccttggctgc aatctggaag gattctttgc taccctcggt
ggtgagatgt ccctctggtc actggttgct ctggctattg aaaggtggtt ggttgtctgc
aagcccatta gcaacttccg ctttggggag aaccacgcaa ttatgggctt ggccttcacc
tggataatgg ccctttcttg tgctggaccc cctgttgttg gctggtctcg ttacatccct
gagggcatgc agtgttcatg tggagtcgac tactacacac gtgcagaagg tttcaacaac
gagtcgtttg ttatctacat gttcatctgc cacttcctca ttccactggc tgttgtgttc
ttctgctacg gccgcctgct ctgtgctgtc aaggaggctg ctgctgccca gcaggagtct
gagaccaccc agagggctga gagggaagtc acccgcatgg ttgttatcat ggttattgcc
ttcctgatat gttggttgcc ctatgccgga gtggcctggt ggatcttcac acatcaaggc
tctgaatttg gaccagtcct catgaccctc ccagccttct ttgccaagag ttcctccatc
tacaaccctc tgatttacat ctgcatgaac aagcagttcc gccactgcat gatcaccacc
ttgtgctgtg ggaaaaatcc ctttgaagaa gaggagggag catctactac tgcctccaag
accgaggctt cctctgtctc ctccagctct gtgtctcctg ca
>Cichlidae_Mikrogeophagus_ramirezi_1_1
atgaatggca cagagggacc ctttttctat gtccctatgg taaacaccac cggtgttgtc
cggagtcctt atgaataccc tcagcactac cttgtcagcc cagcagctta tgctgctttg
ggtgcctaca tgttctttct catcattgct ggcttcccca tcaacttcct tacgctctat
gtcaccattg aacacaagaa gctgcgaaac ccactaaact acgtccttct gaaccttgcg
gtggctaacc tcttcatggt gtttggagga ttcaccacaa cgatgtacac ctctatgcat
ggctacttcg tcctaggtcg ccttggctgc aatctggaag gattctttgc taccctcggt
ggtgagatgt ccctctggtc actggttgct ctggctattg agaggtggtt ggtcgtctgt
aagcccatta gcaacttccg ctttggggag aaccacgcaa ttatgggctt ggccttcacc
tggataatgg cccttacttg tgctgcaccc cctcttgttg gctggtctcg ttacatccct
gagggcatgc agtgctcatg tggagtcgac tactacacac gtgcagaagg tttcaacaat
gagtcatttg tcatctacat gttcatcgtc cacttcctca ttccactgac tattgtgttt
ttctgctacg gccgtctgct ctgtgctgtc aaggaggctg ctgctgccca gcaagagtct
gagaccaccc agagggctga gagggaagtc acccgcatgg ttgttatcat ggttattgct
ttcctgatat gttggttgcc ctatgccgga gtagcctggt atatcttcac acatcagggc
tctgaatttg gaccaatctt catgaccctc ccagccttct ttgccaagag ttcctccatc
tacaaccctc tgatttacat ctgcatgaac aagcagttcc gccactgcat gatcaccacc
ttgtgctgcg ggaaaaatcc ctttgaagaa gaggagggag catctactac tgcctctaag
accgaggctt cctctgtctc ctccagctct gtgtctcctg ca
>Cichlidae_Nandopsis_tetracanthus_1_1
atgaatggca cagagggacc ctttttctat gtccctatgg taaacaccac cggtattgtc
cggagtcctt atgaataccc tcagtactac cttgtcaacc cagcagctta tgctgctctg
ggtgcctaca tgttctttct catccttgct ggcttcccca tcaacttcct tacgctctat
gtcaccattg aacacaagaa gctgcgaacc cctctaaact acgtccttct gaaccttgcg
gtggctaacc tcttcatggt gtttggagga ttcaccacaa cgatgtacac ctctatgcat
ggctacttcg tcctaggtcg ccttggctgc aatctggaag gattctttgc taccctcggt
ggtgagatgt ccctctggtc actggttgct ctggctattg aaaggtggtt ggtcgtctgc
aagcccatta gcaacttccg ctttggggag aaccatgcaa ttatgggctt ggccttcacc
tggataatgg ccctttcttg cgctggaccc cctgttgttg gctggtctcg ttacatccct
gagggcatgc agtgttcatg tggagtcgac tactacacac gtgcagaagg tttcaacaac
gagtcatttg ttatctacat gttcatctgc cacttcctca ttccactgat tgttgtgttc
ttctgctacg gccgcctgct ctgtgctgtc aaggaggctg ctgctgccca gcaggagtct
gagaccaccc agagggctga gagggaagtc acccgcatgg ttgttatcat ggttattgcc
ttcctgatat gttggttgcc ctatgccgga gtggcctggt ggatctttac acatcaaggc
tctgaatttg gaccagtctt catgaccctc ccagccttct ttgccaagag ttcctccatc
tacaaccctc tgatttacat ctgcatgaac aagcagttcc gccactgcat gatcaccacc
ttgtgctgtg ggaaaaatcc ctttgaagaa gaggagggag catctactac tgcctccaag
accgaggctt cctctgtctc ctccagctct gtgtctcctg ca
>Cichlidae_Amatitlania_sajica_1_1
atgaatggca cagagggacc ctttttttat gtccctatgg taaacaccac cggtattgtc
cggagtcctt atgaataccc tcagtactac cttgtcaacc cagcagctta tgctgctctg
ggtgcctaca tgttctttct catccttgct ggcttcccca tcaacttcct tacgctctat
gtcaccattg aacacaagaa gctgcgaacc cctctaaact acgtccttct gaaccttgcg
gtggctaacc tcttcatggt gtttggagga ttcaccacaa cgatgtacac ctctatgcat
ggctacttcg tcctaggtcg cctcggctgc aatctggaag gattctttgc taccctcggt
ggtgagatgt ccctctggtc actggttgct ctggctattg aaaggtggtt ggttgtctgc
aagcccatta gcaacttccg ctttggggag aaccacgcaa ttatgggctt ggccttcacc
tggataatgg ccctttcttg tgctggaccc cctgttgttg gctggtctcg ttacatccct
gagggcatgc agtgttcatg tggagtcgac tactacacac gtgcagaagg tttcaacaac
gagtcgtttg ttatctacat gttcatctgc cacttcctca ttccactggc tgttgtgttc
ttctgctatg gccgcctgct ctgtgctgtc aaggaggctg ctgctgccca gcaggagtct
gagaccaccc agagggctga gagggaagtc acccgcatgg ttgttatcat ggttattgcc
ttcctgatat gttggttgcc ctatgccgga gtggcctggt ggatcttcac acatcaaggc
tctgaatttg gaccagtcct catgaccctc ccagccttct ttgccaagag ttcctccatc
tacaaccctc tgatttacat ctgcatgaac aagcagttcc gccactgcat gatcaccacc
ttgtgctgtg ggaaaaatcc ctttgaagaa gaggagggag catctactac tgcctccaag
accgaggctt cctctgtctc ctccagctct gtgtctcctg ca
>Cichlidae_Caquetaia_kraussii_1_1
atgaatggca cagagggacc ctttttctat gtccctatgg taaacaccac cggtgttgtt
cggagtcctt atgaataccc tcagcactac cttgtcagcc cagcagctta tgctgctctg
ggtgcctaca tgttctttct catcattgct ggcttcccca tcaacttcct tacgctgtat
gtcaccattg aacacaagaa gctgcgaacc ccactaaact acatccttct gaaccttgcg
gtggccaacc tcttcatggt gtttggagga ttcaccacaa cgatgtacac ctctatgcat
ggctacttcg tcctaggtcg ccttggctgc aatctggaag gattctttgc taccctcggt
ggtgagatgt ccctctggtc actggttgct ctggctattg aaaggtggtt ggtcgtctgc
aagcccatta gcaacttccg ctttggggaa acccacgcaa ttatgggctt ggccttcacc
tggataatgg ccctttcttg tgctggaccc cctgttattg gctggtctcg ttacatccct
gagggcatgc agtgctcatg tggagtcgac tactacacac gtgcagaagg tttcaacaac
gagtcgtttg ttatctacat gttcatctgc cacttcctca ttccactggc tgttgtgttt
ttctgctacg gccgcctgct ctgtgctgtc aaggaggctg ctgctgccca gcaggagtct
gagaccaccc agagggctga gagggaagtc acccgcatgg ttgttatcat ggttattgcc
ttcctgatat gttggttgcc ctatgccgga gtggcctggt ggatcttcac acatcaaggc
tctgaatttg gaccagtctt catgaccctc ccagccttct ttgccaagag ttccgccatc
tacaaccctc tgatttacat ctgcatgaac aagcagttcc gccactgcat gatcaccacc
ttgtgctgtg ggaaaaatcc ctttgaagaa gaggagggag catctactac tgcctccaag
accgaggctt cttctgtctc ctccagctct gtgtctcctg ca
>Cichlidae_Thorichthys_meeki_1_1
atgaatggca cagagggacc ctttttttat gtccctatgg taaacaccac cggtattgtc
cggagtcctt atgaataccc tcagtactac cttgtcaacc cagcagctta tgctgctctg
ggtgcctaca tgttttttct catccttgct ggcttcccca tcaactttct tacgctctat
gtcaccattg aacacaagaa gctgcgaacc cctctaaact acgtccttct gaaccttgcg
gtggctaacc tcttcatggt gtttggagga ttcactacaa cgatgtacac ctctatgcat
ggctacttcg tcctaggtcg ccttggctgc aatctggaag gattctttgc taccctcggt
ggtgagatgt ccctctggtc actggttgct ctggctattg aaaggtggtt ggttgtctgc
aagcccatta gcaacttccg ctttggggag aaccacgcaa ttatgggctt ggccttcacc
tggataatgg ccctttcttg tgctggaccc cctcttgttg gctggtctcg ttacatcccc
gagggcatgc agtgttcatg tggagtcgac tactacacac gtgcagaagg tttcaacaac
gagtcgtttg ttatctacat gttcatctgc cacttcctca ttccactggc tgttgtgttc
ttctgctacg gccgcctgct ctgtgctgtc aaggaggctg ctgctgccca gcaggagtcc
gagaccaccc agagggctga gagggaagtc acccgcatgg ttgttatcat ggttattgcc
ttcctgatat gttggttgcc ctatgccgga gtggcctggt ggatcttcac acatcaaggc
tctgaatttg gaccagtctt catgaccctc ccagccttct ttgccaagag ttcctccatc
tacaaccctc tgatttacat ctgcatgaac aagcagttcc gcnactgcat gatcaccacc
ttgtgctgtg ggaaaaatcc ctttgaagaa gaggagggag catctactac tgcctccaag
accgaggctt cctctgtctc ctccagctct gtgtctcctg ca
>Cichlidae_Geophagus_steindachneri_1_1
atgaatggca cagagggacc ctttttctat gtccctatga taaacaccac tgggattgtc
cggagtcctt atgaataccc tcagcactac cttgtcagcc cagcagctta tgctgctctg
ggtgcctaca tgttctttct tatcattgct ggcttcccca tcaacttcct tacgctctat
gtcaccattg aacacaagaa gctgcgaacc ccactaaact acatccttct gaaccttgcg
gtggctaacc tcttcatggt gtttggagga ttcaccacaa caatgtacac ctctatgcat
ggctacttcg tcctaggtcg ccttggctgc aatctggaag gattctttgc taccctcggt
ggtgagatag ccctctggtc actggttgct ctggctattg aaagatggtt ggtcgtctgc
aagcccatta gcaacttccg ctttggggag aaccacgcaa ttatgggctt ggctttcacc
tggattatgg ccctttcttg cgctggaccc cctcttgttg gctggtctcg ttacatccct
gagggcatgc agtgctcatg tggagtcgac tactacacac gtgcagaagg tttcaacaat
gagtcgtttg tcatctacat gttcatcgtt cacttcctca ttccactgan tattgtgttt
ttctgctatg gccgtctgct ctgtgctgtc aaggaggctg ctgctgccca gcaggagtct
gagaccaccc agagggctga gagggaagtc acccgcatgg ttgttatcat ggttattgct
ttcctgatat gttggttgcc ctatgccgga gtggcctggt ggatcttcac acatcagggc
tctgaatttg gaccaatcct catgaccctc ccagccttct ttgccaagag ttcctccatc
tacaaccctc tgatttacat ctgcatgaac aagcagttcc gccactgcat gatcaccacc
ttgtgctgtg ggaaaaatcc ctttgaagaa gaggagggag catctactac tgcctccaag
accgaggctt cctctgtctc ctccanctct gtgtctcctg ca
>Cichlidae_Herichthys_cyanoguttatus_1_1
atgaatggca cagagggacc ctttttttat gtccctatgg taaacaccac tggtattgtc
cggagtcctt atgaataccc tcagtactac cttgtcagcc cagcagctta tgctgctctg
ggtgcctaca tgttttttct catccttgct ggcttcccca tcaactttct tacgctctat
gtcaccattg aacacaagaa gctgcgaacc cctctaaact acatccttct gaatcttgcg
gtggctgacc tcttcatggt gtttggagga ttcaccacaa cgatgtacac ctctatgcat
ggctacttcg tcctaggtcg ccttggctgc aatctggaag gattctttgc taccctcggt
ggtgagattt ccctctggtc actggttgct ctggctattg aaaggtggtt ggttgtctgc
aagcccatta gcaacttccg ctttggggag aaccacgcaa ttatgggctt ggccttcacc
tggataatgg cccttgcttg tgctgcaccc cctcttgttg gctggtctcg ttacatccct
gagggcatgc agtgttcatg tggagttgac tactacacac gtgcagaagg tttcaacaat
gagtcgtttg ttatctacat gttcatctgc cacttcctca ttccactgac tattgtgttc
ttctgctacg gccgcctgct ctgtgctgtc aaggaggctg ctgctgccca gcaggagtct
gagaccaccc agagggctga gagggaagtc acccgcatgg ttgttatcat ggttattgcc
ttcctgatat gttggttgcc ctatgccgga gtggcctggt ggatcttcac acatcaaggc
tctgaatttg gaccagtctt catgaccctc ccagccttct ttgccaagag ttcctccatc
tacaaccctc tgatttacat ctgcatgaac aagcagttcc gccactgcat gatcaccacc
ttgtgctgtg ggaaaaatcc ctttgaagaa gaggagggag catctactac tgcctccaag
accgaggctt cctctgtctc ctccagctct gtgtctcctg ca
>Cichlidae_Petenia_splendida_1_1
atgaatggca cagagggacc ctttttttat gtccctatgg taaacaccac cggtattgtc
cggagtcctt atgaataccc tcagtactac cttgtcaacc cagcagctta tgctgctctg
ggtgcctaca tgttctttct catccttgct ggcttcccca tcaacttcct tacgctctat
gtcaccattg aacacaagaa gctgcgaacc cctctaaact acgtccttct gaaccttgcg
gtggctaacc tcttcatggt gtttggagga ttcaccacaa cgatgtacac ctctatgcat
ggctacttcg tcctaggtcg ccttggctgc aatctggaag gattctttgc taccctcggt
ggtgagatgt ccctctggtc actggttgct ctggctattg aaaggtggtt ggttgtctgc
aagcccatta gcaacttccg ctttggggag aaccacgcaa ttatgggctt ggccttcacc
tggataatgg ccctttcttg tgctggaccc cctattgttg gctggtctcg ttacatccct
gagggcatgc agtgttcatg tggagtcgac tactacacac gtgcagaagg tttcaacaac
gagtcgtttg ttatctacat gttcatctgc cacttcctca ttccactggc tgttgtgttc
ttctgctacg gccgcctgct ctgtgccgtc aaggaggctg ctgctgccca gcaggagtct
gagaccaccc agagggctga gagggaagtc acccgcatgg ttgttatcat ggttattgcc
ttcctgatat gttggttgcc ctatgccgga gtggcctggt ggatcttcac acatcaaggc
tctgaatttg gaccagtctt tatgaccctc ccagccttct ttgccaagag ttcatccatc
tacaacccta tgatttacat ctgcatgaac aagcagttcc gccactgcat gatcaccacc
ttgtgctgtg ggaaaaatcc ctttgaagaa gaggagggag catctactac tgcctccaag
accgaggctt cctctgtctc ctccagctct gtgtctcctg ca
>Cichlidae_Amphilophus_macracanthus_1_1
atgaatggca cagagggacc ctttttctat gtccctatgg taaacaccac cggtattgtc
cggagtcctt atgaataccc tcagtactac cttgtcaacc cagcagctta tgctgctctg
ggtgcctaca tgttctttct catccttgct ggcttcccca tcaacttcct tacgctctat
gtcaccattg aacacaagaa gctgcgaacc cctctaaact acatccttct gaaccttgcg
gtggctaacc tcttcatggt gtttggagga ttcaccacaa cgatgtacac ctctatgcat
ggctacttcg tcctaggtcg ccttggctgc aatctggaag gattctttgc taccctcggt
ggtgagattt ccctctggtc actggttgct ctggctattg aaaggtggtt ggttgtctgc
aagcccatta gcaacttccg ctttggggag aaccacgcaa ttatgggctt ggccttcacc
tggataatgg ccctttcttg tgctggaccc cctgttgttg gctggtctcg ttacatccct
gagggcatgc agtgttcatg tggagtcgac tactacacac gtgcagaagg tttcaacaac
gagtcgtttg ttatctacat gttcatctgc cacttcctca ttccactggc tgttgtgttc
ttctgctacg gccgcctgct ctgtgctgtc aaggaggctg ctgctgccca gcaggagtct
gagaccaccc agagggctga gagggaagtc acccgcatgg tcgttatcat ggttattgcc
ttcctgatat gttggttgcc ctatgccgga gtggcctggt ggatcttcac acatcaaggc
tctgaatttg gaccagtcct catgaccctc ccagccttct ttgccaagag ttcctccatc
tacaaccctc tgatttacat ctgcatgaac aagcagttcc gccactgcat gatcaccacc
ttgtgctgtg ggaaaaatcc ctttgaagaa gaggagggag catctactac tgcctccaag
accgaggctt cctctgtctc ctccagctct gtgtctcctg ca
>Cichlidae_Amphilophus_trimaculatus_1_1
atgaatggca cagagggacc ctttttttat gtccctatgg taaacaccac cggtattgtc
cggagtcctt acgaataccc tcagtactac cttgtcaacc cagcagctta tgctgctctg
ggtgcctaca tgttctttct catccttgct ggcttcccca tcaacttcct tacgctctat
gtcaccattg aacacaagaa gctgcgaacc cctctaaact acgtgcttct gaaccttgcg
gtggctaacc tcttcatggt gtttggagga ttcaccacaa cgatgtacac ctctatgcat
ggctacttcg tcctaggtcg ccttggctgc aatctggaag gattctttgc taccctcggt
ggtgagatgt ccctctggtc actggttgct ctggctatcg aaaggtggtt ggttgtctgc
aagcccatta gcaacttccg ctttggggag aaccacgcaa ttatgggctt ggccttcacc
tggataatgg ccctttcttg tgctggaccc cctattgttg gctggtctcg ttacatccct
gagggcatgc agtgttcatg tggagtcgac tactacacac gtgcagaagg tttcaacaac
gagtcgtttg ttatctacat gttcatctgc cacttcctca ttccactgac tgttgtgttc
ttctgctacg gccgcctgct ctgtgctgtc aaggaggctg ctgctgccca gcaggagtct
gagaccaccc agagggctga gagggaagtc acccgtatgg ttgttatcat ggttattgcc
ttcctgatat gttggttgcc ctatgccgga gtggcctggt ggatcttcac acatcaaggc
tctgaatttg gaccagtctt tatgaccctc ccagccttct ttgccaagag ttcctccatc
tacaaccctc tgatttacat ctgcatgaac aagcagttcc gccactgcat gatcaccacc
ttgtgctgtg ggaaaaatcc ctttgaagaa gaggagggag catctactac tgcctccaag
accgaggctt cctctgtctc ctccagctct gtgtctcctg ca
>Cichlidae_Nandopsis_haitiensis_1_1
atgaatggca cagagggacc ctttttctat gtccctatgg taaacaccac cggtattgtc
cggagtcctt atgaataccc tcagtactac cttgtcagcc cagcagctta tgctgctctg
ggtgcctaca tgttctttct catccttgct ggcttcccca tcaacttcct tacgctctat
gtcaccattg aacacaagaa gctgcgaacc cctctaaact acatccttct gaaccttgcg
gtggctgacc tcttcatggt gtttggagga ttcaccacaa cgatgtacac ctctatgcat
ggctacttcg tcctaggtcg ccttggctgc aatctggaag gattctttgc taccctcggt
ggtgagatat ccctctggtc actggttgct ctggctattg aaaggtggtt ggtcgtctgc
aagcccatta gcaacttccg ctttggggag aaccatgcaa ttatgggctt ggccttcacc
tggataatgg ccctttcttg tgctggaccc cctgttgttg gctggtctcg ttacatccct
gagggcatgc agtgttcatg tggagtcgac tactacacac gtgcagaagg tttcaacaac
gagtcatttg ttatctacat gttcatctgc cacttcctca ttccactgat tattgtgttc
ttctgctacg gccgcctgct ctgtgctgtc aaggaggctg ctgctgccca gcaggagtct
gagaccaccc agagggctga gagggaagtc acccgcatgg ttattatcat ggttattgcc
ttcctgatat gttggttgcc ctatgccgga gtggcctggt ggatcttcac acatcaaggc
tctgaatttg gaccagtctt catgaccctc ccagccttct ttgccaagag ttcctccatc
tacaaccctc tgatttacat ctgcatgaac aaacagttcc gccactgcat gatcaccacc
ttgtgctgtg ggaaaaatcc ctttgaagaa gaggagggag catctactac tgcctccaag
accgaggctt cctctgtctc ctccagctct gtgtctcctg ca
>Cichlidae_Symphysodon_discus_1_1
atgaatggca cagagggacc ctttttctat gtccctatgg taaacaccac cggtgttgtt
cggagtcctt atgaataccc tcagcactac ctggtcaccc cagcagctta tgctgctctg
ggtgcctaca tgttctttct catcattgct ggcttcccca tcaacttcct tacgctctat
gtcaccattg aacacaagaa gctgcgaacc ccactaaact acatccttct gaaccttgcg
gtggctaacc tcttcatggt gtttggagga ttcaccacaa cgatgtacac ctctatgcat
ggctacttcg tcctaggtcg ccttggctgc aatcttgaag gattctttgc tacccttgga
ggtgaaatgt ccctctggtc actggttgct ctggctattg aaaggtggtt ggtcgtctgc
aagcccatta gcaacttccg ctttggggag agccacgcaa ttgtgggctt ggccttcacc
tggataatgg ccctttcttg tgctggaccc cctgttgttg gctggtctcg ttacatccct
gagggcatgc agtgctcatg tggagtcgac tactacacac gtgcagaagg tttcaacaac
gagtcgtttg ttatctatat gttcatctgc cacttcctca ttccactgac tgttgtgttt
ttctgctatg gccgcctgct ctgtgctgtc aaggaggctg ctgctgccca gcaggagtct
gagaccaccc agagggctga gaaggaagtc acccgcatgg ttgttatcat ggttattgcc
ttcctgatat gttggttgcc ctatgccgga gtggcctggt ggatcttcac acatcaaggt
gctgaatttg gaccaatcct catgaccctc ccagccttct ttgccaagag ttccgccatc
tacaaccctc tgatttacat ctgcatgaac aagcagttcc gtcactgcat gatcaccacc
ttgtgctgtg ggaaaaatcc ctttgaagaa gaggagggag catctactac tgcctccaag
accgaggctt cctctgtctc ctccagctct gtgtctcctg ca
>Cichlidae_Tahuantinsuyoa_macantzatza_1_1
atgaatggca cagagggacc ctttttctat gtccctatga taaacaccac cggtattgtc
cggagtcctt atgaataccc tcagtactac cttgtcagcc cagcagctta tgctgctctg
ggtgcctaca tgttctttct catccttgct ggcttcccca tcaacttcct tacgctctat
gtcaccattg aacacaagaa gctgcgaacc ccactaaact acgtccttct gaaccttgcg
gtggctaacc tcttcatggt gtttggagga ttcacgacaa cgatgtacac ctctatgcat
ggctacttcg tcctaggtcg cctcggctgc aacctggaag gattctttgc tacactcggt
ggtgagatgt ccctctggtc gctggttgct ctggccattg aaaggtggtt ggtcgtctgc
aagcccatta gcaacttccg ctttggggag aaccacgcaa ttatgggctt ggccttcacc
tggataatgg cccttacttg cgctgcaccc cctcttgttg gctggtctcg ttacatccct
gagggcatgc agtgctcatg tggagttgat tactacacac gtgcagaagg tttcaacaac
gagtcgtttg ttatctacat gttcgtctgc cacttcctca ttccaatggc tattgtgttc
ttctgctatg gccgcctgct ctgtgctgtc aaggaggctg ctgctgccca gcaggagtct
gagaccaccc agagggctga gagggaagtc acccgcatgg ttattatcat ggttattgcc
ttcctgatat gttgggtgcc ctatgctgga gtggcctggt ggatcttcac acatcagggc
tcggaatttg gaccagtctt catgaccctc ccagccttct ttgccaagag ttcttccatc
tacaatcctc tgatttacat ctgcatgaac aagcagttcc gccactgcat gatcaccacc
ttgtgctgtg ggaaaaatcc ctttgaagaa gaagagggag catctactac tgcctccaag
accgaggctt cctctgtctc ctccagctct gtgtctcctg ca
>Cichlidae_Acaronia_nassa_1_1
atgaatggca cagagggacc ctttttctat gtccctatgg taaacaccac cggtattgtc
cggagtcctt atgaataccc tcagtactac cttgtcaacc cagcagctta tgctgctctg
ggtgcctaca tgttcctcct catccttctt ggcttcccca tcaacttcct tacgctctat
gtcaccattg aacacaagaa gctgcgaacc ccactaaact acgtccttct gaaccttgcg
gtggctaacc tcttcatggt gtttggagga ttcaccacaa cgatgtacac ctctatgcat
ggctacttcg tcctaggtcg ccttggctgc aatctggaag gattctttgc taccctcggt
ggtgagatgt ccctctggtc actggttgct ctggctattg aaaggtggtt ggtcgtctgc
aagcccatta gcaacttccg ctttggggag aaccacgcaa ttatgggctt ggccttcacc
tggataatgg ccctttcttg cgctggaccc cctcttgttg gctggtctcg ttacatccct
gagggnatgc agtgctcatg tggagtcgac tactacacac gtgcagaagg tttcaacaac
gagtcgtttg ttatctacat gttcatctgn cacttcatca ttccactggc tgttgtgttc
ttctgctacg gccgcctgct ctgtgctgtc aaggaggctg ctgctgccna gcaggagtct
gagaccaccc aganggctga gagggaagtc acccgcatgg ttgttatcat ggttattgcc
ttccacgtat gttggttgcc ctatgctgga gtggcctggt ggatcttcac acatcagggt
tctgaatttg gaccaatctt catgaccctc cnagccttct ttgccaagag ttcctccatc
tacaatcctc tgatttacat ctgcatgaac aagcagttcc gccactgcat gatcaccacc
ttgtgctgtg gtaaaaatcc ctttgaagaa gaggagggag cttctactac tgcctccaag
accgaggctt cctctgtctc ctccagctct gtgtctcctg ca
>Cichlidae_Amphilophus_lyonsi_1_1
atgaatggca cagagggacc ctttttttat gtccctatgg taaacaccac cggtattgtc
cggagtcctt atgaataccc tcagtactac cttgtcaacc cagcagctta tgctgctctg
ggtgcctaca tgttctttct catccttgct ggcttcccca tcaacttcct tacgctctat
gtcaccattg aacacaagaa gctgcgaacc cctctaaact acgtgcttct gaaccttgcg
gtggctaacc tcttcatggt gtttggagga ttcaccacaa cgatgtacac ctctatgcat
ggctacttcg tcctgggtcg ccttggctgc aatctggaag gattctttgc taccctcggt
ggtgagatgt ccctctggtc actggttgct ctggctatcg aaaggtggtt ggttgtctgc
aagcccatta gcaacttccg ctttggggag aaccacgcaa ttatgggctt ggccttcacc
tggataatgg ccctttcttg tgctggaccc cctattgttg gctggtctcg ttacatccct
gagggcatgc agtgttcatg tggagtcgac tactacacac gtgcagaagg tttcaacaac
gagtcgtttg ttatctacat gttcatctgc cacttcctca ttccactggc tgttgtgttc
ttctgctacg gccgcctgct ctgtgctgtc aaggaggctg ctgctgccca gcaggagtct
gagaccaccc agagggctga gagggaagtc acccgcatgg ttgttatcat ggttattgcc
ttcctgatat gttggttgcc ctatgccgga gtggcctggt ggatcttcac acatcaaggc
tctgaatttg gaccagtctt tatgaccctc ccagccttct ttgccaagag ttcctccatc
tacaaccctc tgatttacat ctgcatgaac aagcagttcc gccactgcat gatcaccacc
ttgtgctgtg ggaaaaatcc ctttgaagaa gaggagggag catctactac tgcctccaag
accgaggctt cctctgtctc ctccagctct gtgtctcctg ca
>Cichlidae_Cichlasoma_dimerus_1_1
atgaatggca cagagggacc ctttttctac gtccctatgc taaacaccac cggtattgtc
cggagtcctt atgaataccc tcagtactac cttgtcaacc cagcagctta tgctgctctg
ggtgcctaca tgttctttct catccttgct ggcttcccca tcaacttcct tacgctctat
gtcaccattg aacacaagaa gctgcgaacc ccactaaact acgtccttct gaaccttgcg
gtggctaacc tcttcatggt gtttggagga ttcaccacaa cgatgtacac ctctatgcat
ggctacttcg tcctaggtcg ccttggatgc aatctggaag gattctttgc taccctnggt
ggtgagatgt ccctctggtc actggttgct ctggctattg aaaggtggtt ggtcgtctgc
aagcccatta gcaacttccg ctttggggag aaccacgcaa ttatgggctt ggccttcacc
tggataatgg ccctttcttg cgctggaccc cctgttgttg gctggtctcg ttacatccct
gagggcatgc agtgctcatg tggagtcgac tactacacac gtgcagaagg tttcaacaac
gagtcgtttg tcatctacat gttcatctgc cacttcctca ttccactgat aattgtgttc
ttctgctatg gccgcctgct ctgtgctgtc aaggaggctg ctgctgccca gcaggagtct
gagaccaccc agagggctga gagggaagtc acccgcatgg ttgttatcat ggttattgcc
ttcctgatat gttggttgcc ctatgctgga gtggcctggt ggatcttcac acatcagggc
gctgaatttg gaccagtcct catgaccctc ccagccttct ttgccaagag ttcctccatc
tacaatcctc tgatttacat ctgcatgaac aagcagttcc gccactgcat gatcaccacc
ttgtgctgtg ggaaaaatcc gtttgaagaa gaggagggag catctactac tgcctccaag
accgaggctt cctctgtctc ctccagctct gtgtctcctg ca
>Cichlidae_Geophagus_brasiliensis_1_1
nnnnnnnnnn nnnnnnnnnn nnnnnnnnnn nnnnnnnnnn nnnnnnnnnn nnnnnnnnnn
nnnnnnnnnn nnnnnnnnnn nnnnnnnnnn nnnnnnnnnn nnnnnnnnnn nnnnnnnnnn
nnnnnnnnnn nnnnnnnnnn nnncattgct ggcttcccca tcaacttcct tacgctctat
gtcaccattg aacacaagaa gctgcgaacc ccgctaaact acgtccttct gaaccttgca
gtggctaacc tcttcatggt gtttggagga ttcaccacaa cgatgtacac ctctatgcgt
ggctacttcg tcctaggtcg ccttggctgc aatctggaag gattctttgc taccctcggt
ggtgagatgt ccctctggtc actggttgct ctggctattg aaaggtggtt ggtcgtctgc
aagcccatta gcaacttccg ctttggggag aaccacgcaa ttatgggctt ggccttcacc
tggataatgg ccctttcttg tgcaggaccc cctcttattg gctggtctcg ttacatccct
gagggcatgc agtgctcatg tggagtcgac tactacacgc gtgcagaagg tttcaacaac
gagtcatttg tcatctacat gttcatcgtc cactttctca ttccactgac tattgtgttt
ttctgctatg gccgtctgct ctgtgctgtc aaggaggctg ctgctgccca gcaggaatct
gagaccacac agagggctga gagggaagtc acccgcatgg ttgttatcat ggttattgct
ttcctgatat gttggttgcc ctatgccgga gtggcctggt atatcttcac acatcagggc
tctgaatttg gaccaatctt tatgaccctc ccagccttct ttgccaagag tnnnnnnnnn
nnnnnnnnnn nnnnnnnnnn nnnnnnnnnn nnnnnnnnnn nnnnnnnnnn nnnnnnnnnn
nnnnnnnnnn nnnnnnnnnn nnnnnnnnnn nnnnnnnnnn nnnnnnnnnn nnnnnnnnnn
nnnnnnnnnn nnnnnnnnnn nnnnnnnnnn nnnnnnnnnn nn
>Cichlidae_Gymnogeophagus_balzanii_1_1
atgaatggca cagagggacc atttttctat gtccctatgg taaacaccac cggtattgtc
cggagtcctt atgaataccc tcagcactac cttgtcaacc cagcagctta tgctgctctg
ggtgcctaca tgttctttct tatcattgct ggctttccca tcaacttcct tacgctctat
gtcaccattg aacacaagaa gctgcgaacc ccactaaact acgtccttct gaaccttgcg
gtggctaacc tcttcatggt gtttggagga ttcaccacaa cgatgtacac ctctatgcat
ggctacttcg tcctaggtcg ccttggctgc aatctggaag gattctttgc taccctcggc
ggtgaaatgg gcctctggtc actggttgct ctggctattg aaaggtggtt ggtcgtctgc
aagcccatta gcaacttccg ctttggggag aaccacgcaa ttatgttctt ggtcttaacc
tggataatgg ccctttcttg cgctggaccc cctcttattg gctggtctcg ttacatcccc
gagggcatgc agtgctcatg tggagtcgac tactacacac gtgcagaagg tttcaacaat
gagtcgtttg tcatctacat gttcatcgtt cacttcctca ttccactgtt tattgtgttt
ttctgctacg gccgtctgct ctgtgctgtc aaggaggctg ctgctgccca gcaggagtct
gagaccaccc agagggctga gagggaagtc acccgcatgg ttgttatcat ggttattgct
ttcctgatat gttggttgcc ctatgctgga gtggcctggt atatcttcac ccatcagggc
tctgaatttg gaccagtctt catgaccctc ccagccttct ttgccaagag ttcctccatc
tacaaccctc tgatttacat ctgcatgaac aagcagttcc gccactgcat gatcaccacc
ttgtgctgcg ggaaaaatcc ctttgaagaa gaggagggag catctactac tgcctccaag
accgaggctt cctctgtctc ctccagctct gtgtctcctg cn
>Cichlidae_Pterophyllum_leopoldi_1_1
atgaatggca cagagggacc ctttttctat gtccctatgg taaacaccac cggtattgtc
cggagtccgt atgaataccc tcagtactac cttgtcagcc cagcagctta tgctgctctg
ggtgcctaca tgttctttct catccttgct ggcttcccca tcaacttcct tacgctctat
gtcaccattg aacacaagaa gctgcgaacc ccactaaact acgtccttct gaaccttgcg
gtggctaacc ttttcatggt gtttggagga ttcaccacaa cgatgtacac ctctatgcat
ggctacttcg tcctaggtcg ccttggctgc aatctggaag gattctttgc taccctcggt
ggtgagatgt ccctctggtc actggttgct ctggctattg aaaggtggtt ggtcgtctgc
aagcccatta gcaacttccg ctttggggag aaccacgcaa ttatgggctt ggccttcacc
tggataatgg ccctttcttg tgctggaccc cctgttgttg gctggtctcg ttacatcccc
gagggcatgc agtgttcatg tggagtcgac tattacacac gtgcagaagg tttcaacaac
gagtcatttg ttatctacat gttcatctgc cacttcctca ttccactggc tgttgtgttc
ttctgctatg gccgcctgct ctgtgctgtc aaggaggctg ctgctgccca gcaggagtct
gagaccaccc agagggctga gagggaagtc acccgcatgg ttgttatcat ggttattgcc
ttcctgatat gttggttgcc ctatgctgga gtggcctggt ggatcttcac acatcagggc
tctgaatttg gaccagtctt catgaccctc ccagccttct ttgccaagag ttcctccatc
tacaaccctc tgatttacat ctgcatgaac aagcagttcc gccactgcat gatcaccacc
ttgtgctgtg ggaaaaatcc ctttgaagaa gaggagggag catctactac tgcctccaag
accgaggctt cctctgtctc ctccagctct gtgtctcctg ca
>Cichlidae_Pterophyllum_scalare_1_1
atgaatggca cagagggacc ctttttctat gtccctatgg taaacaccac cggtattgtc
cggagtcctt atgaataccc tcagtactac cttgtcagcc cagcagctta tgctgctctg
ggtgcctaca tgttctttct catccttgct ggcttcccca tcaacttcct tacgctctat
gtcaccattg aacacaagaa gctgcgaacc ccactaaact acgtccttct gaaccttgcg
gtggctaacc ttttcatggt gtttggagga ttcaccacaa cgatgtacac ctctatgcat
ggctacttcg tcctaggtcg ccttggctgc aatctggaag gattctttgc taccctcggt
ggtgagatgt ccctctggtc actggttgct ctggctattg aaaggtggtt ggtcgtctgc
aagcccatta gcaacttccg ctttggggag aaccacgcaa ttatgggctt ggccttcacc
tggataatgg ccctttcttg tgctggaccc cctgttgttg gctggtctcg ttacatcccc
gagggcatgc agtgttcatg tggagtcgac tattacacac gtgcagaagg tttcaacaac
gagtcatttg ttatctacat gttcatctgc cacttcctca ttccactggc tgttgtgttc
ttctgctatg gccgcctgct ctgtgctgtc aaggaggctg ctgctgccca gcaggagtct
gagaccaccc agagggctga gagggaagtc acccgcatgg ttgttatcat ggttattgcc
ttcctgatat gttggttgcc ctatgctgga gtggcctggt ggatcttcac acatcagggc
tctgaatttg gaccagtctt catgaccctc ccagccttct ttgccaagag ttcctccatc
tacaaccctc tgatttacat ctgcatgaac aagcagttcc gccactgcat gatcaccacc
ttgtgctgtg ggaaaaatcc ctttgaagaa gaggagggag catctactac tgcctccaag
accgaggctt cctctgtctc ctccagctct gtgtctcctg ca
>Cichlidae_Aequidens_tetramerus_1_1
atgaatggca cagagggacc ctttttctac gtccctatgc taaacaccac cggtattgtc
cggagtcctt atgaataccc tcagtactac cttgtcaacc cagcagctta tgctgctctg
ggtgcctaca tgttctttct catccttgct ggcttcccca tcaacttcct taccctctat
gtcaccattg aacacaagaa gctgcgaacc ccactaaact acgtccttct gaaccttgcg
gtggctaacc tcttcatggt gtttggagga ttcaccacaa cgatgtacac ctctatgcat
ggctacttcg tcctaggtcg ccttggatgc aatctggaag gattctttgc taccctcggt
ggtgagatgt ccctctggtc actggttgct ctggctattg aaaggtggtt ggtcgtctgc
aagcccatta gcaacttccg ctttggggag aaccacgcaa ttatgggctt ggccttcacc
tggataatgg ccctttcttg cgctggaccc cctgttgttg gctggtctcg ttacatccct
gagggcatgc agtgctcatg tggagtcgac tactacacac gtgcagaagg tttcaacaac
gagtcgtttg tcatctacat gttcatctgc cacttcctca ttccactgac tattgtgttc
ttctgctatg gccgcctgct ctgtgctgtc aaggaggctg ctgctgccca gcaggagtct
gagaccaccc agagggctga gagggaagtc acccgcatgg ttgttatcat ggttattgcc
ttcctgatat gttggttgcc ctatgctgga gtggcctggt ggatcttcac acatcagggc
gctgaatttg gaccagtcct catgaccctc ccagccttct ttgccaagag ttcctccatc
tacaatcctc tgatttacat ctgcatgaac aagcagttcc gccactgcat gatcaccacc
ttgtgctgtg ggaaaaatcc ctttgaagaa gaggagggag catctactac tgcctccaag
accgaggctt cctctgtctc ctccagctct gtgtctcctg ca
>Cichlidae_Chiapaheros_grammodes_1_1
atgaatggca cagagggacc ctttttttat gtccctatgg taaacaccac cggtattgtc
cggagtcctt atgaataccc tcagtactac cttgtcaacc cagcagctta tgctgctctg
ggtgcctaca tgttctttct catccttgct ggcttcccca tcaactttct tacgctctat
gtcaccattg aacacaagaa gctgcgaacc cctctaaact acgtccttct gaaccttgcg
gtggctaacc tcttcatggt gtttggagga ttcaccacaa cgatgtacac ctctatgcat
ggctacttcg tcctaggtcg ccttggctgc aatctggaag gattctttgc taccctcggt
ggtgagatgt ccctctggtc cctggttgct ctggctattg aaaggtggtt ggttgtctgc
aagcccatta gcaacttccg ctttggggag aaccacgcaa ttatgggctt ggccttcacc
tggataatgg ccctttcttg tgctgcaccc cctgttgttg gctggtctcg ttacatccct
gagggcatgc agtgttcatg tggagtcgac tactacacac gtgcagaagg tttcaacaac
gagtcgtttg ttatctacat gttcatctgc cacttcctca ttccactgat tgttgtgttc
ttctgctacg gccgcctgct ctgtgctgtc aaggaggctg ctgctgccca gcaggagtct
gagaccaccc agagggctga gagggaagtc acccgcatgg ttgttatcat ggttattgcc
ttcctgatat gttggttgcc ctatgccgga gtggcctggt ggatcttcac acatcaaggc
gctgaatttg gaccagtcct catgaccctc ccagccttct ttgccaagag ttcctccatc
tacaaccctc tgatttacat ctgcatgaac aagcagttcc gccactgcat gatcaccacc
ttgtgctgtg ggaaaaatcc ctttgaagaa gaggagggag catctactac tgcctccaag
accgaggctt cctctgtctc ctccagctct gtgtctcctg ca
>Cichlidae_Laetacara_thayeri_1_1
atgaatggca cagagggacc ctttttctat gtccctatgg taaacaccac cggtattgtc
cggagtcctt atgaataccc tcagtactac cttgtcaacc cagcagctta tgctgctctg
ggtgcctaca tgttctttct catccttgct ggcttcccca tcaacttcct tacgctctat
gtcaccattg aacacaagaa gctgcgaacc ccactaaact acgtccttct gaaccttgcg
gtggctaacc tcttcatggt gtttggagga ttcaccacaa cgatgtacac ctctatgcat
ggctacttcg tcctaggtcg ccttggctgc aatctggaag gattctttgc taccctcggt
ggtgagatgt ccctctggtc actggttgct ctggctattg aaaggtggtt ggtcgtctgc
aagcccatta gcaacttccg ctttggggag aaccacgcaa ttatgggctt ggctttcacc
tggataatgg ccctttcttg cgctggaccc cctgttgttg gctggtctcg ttacatccct
gagggcatgc agtgctcatg tggagtcgac tactacacac gtgcagaagg tttcaacaac
gagtcttttg ttatctacat gttcatctgc cacttcctta ttccactgac tattgtgttc
ttctgctacg gccgcctgct ctgtgctgtc aaggaggctg ctgctgccca gcaggagtct
gagaccaccc agagggctga gagggaagtc acccgcatgg ttgttatcat ggttattgcc
ttcctgatat gttggttgcc ctatgctgga gtggcctggt ggatcttcac acatcagggc
tctgaatttg gaccagtcct catgaccctc ccagccttct ttgccaagag ttcctccatc
tataatcctc tgatttacat ctgcatgaac aagcagttcc gccactgcat gatcaccacc
ttgtgctgcg ggaaaaatcc ctttgaagaa gaggagggag cttctactac tgcctccaag
accgaggctt cctctgtctc ctccagctct gtgtctcctg ca
>Cichlidae_Nannacara_taenia_1_1
atgaatggca cagagggacc ctttttctat gtccctatgc taaacaccac cggtattgtc
cggagtcctt atgaataccc tcagtactac cttgtcaacc cagcagctta tgctgctctg
ggtgcctaca tgttctttct cattattgct ggcttcccca tcaacttcct tacgctctat
gtcaccattg aacacaagaa gctgcgaacc ccactaaact acgtccttct gaaccttgcg
gtggctaacc tcttcatggt gtttggagga ttcaccacaa cgatgtacac ctctatgcat
ggctacttcg tcctaggtcg tcttggctgc aatctggaag gattctttgc taccctcggt
ggtgagatgt ctctctggtc actggttgct ctggctattg agaggtggtt ggtcgtctgc
aaacccatta gcaatttccg ctttggggag aaccacgcaa ttatgggctt ggccttcacc
tggataatgg ctctttcttg tgctggaccc cctgttgttg gctggtctcg ttacatccct
gagggcatgc agtgctcatg tggagttgac tactacacac gtgcagaagg tttcaacaac
gagtcgtttg ttatctacat gttcatctgc cacttcctca ttccactgac tattgtgttt
ttctgctacg gccgcctgct ctgtgctgtc aaggaggctg ctgctgccca gcaggagtct
gagaccaccc agagggctga gaaggaagtc acccgcatgg ttgttatcat gattattgcc
ttcctgatat gttggttgcc ctatgccgga gtggcctggt ggatcttcac acatcagggc
gctgaatttg gaccagtcct catgaccctc ccagccttct ttgccaagag ttcctccatc
tacaaccctc tgatttacat ctgcatgaac aagcagttcc gccactgcat gatcactacc
ttgtgctgtg gaaaaaatcc ctttgaggaa gaggagggag cctctactac tgcctccaag
actgaggctt cctctgtctc ctccagctct gtgtctcctg ca
>Cichlidae_Satanoperca_daemon_1_1
atgaatggca cagagggacc ctttttctat gtccctatgg taaacaccac cggtgttgtc
cggagtcctt atgaataccc tcagcactac cttgtcagcc cagcagctta tgctgctctg
ggtgcctaca tgttctttct catccttgct ggcttcccca tcaacttcct tacgctctat
gtcaccattg aacacaagaa gctgcgaacc ccactaaact acgtccttct gaaccttgcc
gtggctaacc tcttcatggt gtttggagga ttcaccacaa cgatgtacac ctctatgcat
ggctacttcg tcctaggtcg ccttggctgc aatctggaag gattctttgc taccctcggt
ggtgaaatgt ccctctggtc actggttgct ctggctattg aaaggtggtt ggtcgtctgc
aagcccatta gcaacttccg ctttggggag aaccacgcaa ttatgggctt ggccttcacc
tggataatgg ccctttcttg cgctggaccc cctgtcgttg gttggtctcg ttacatccct
gagggcatgc agtgctcatg tggagttgac tactacacac gcgcagaagg tttcaacaac
gagtcgtttg tcatctacat gttcatcgtc cacttcctca ttccactgac tgttgtgttt
ttctgctatg gccgcctgct ctgtgctgtc aaggaggctg ctgctgccca gcaggagtct
gagaccaccc agagggctga gagggaagtc acccgcatgg ttgttatcat ggttattgct
ttcctgatat gttggttgcc ctatgccgga gtggcctggt ggatcttcac acatcagggc
tctgaatttg gaccaatcct catgaccctc ccagccttct ttgccaagag ttccgccatc
tacaaccctc tgatttacat ctgcatgaac aagcagttcc gccactgcat gatcaccacc
ttgtgctgcg ggaaaaatcc ctttgaagaa gaggagggag catctactac tgcctccaag
accgaggctt cctctgtctc ctccagctct gtgtctcctg ca
>Cichlidae_Satanoperca_leucosticta_1_1
nnnnnnnnnn nnnnnnnnnn nnnnnnnnnn nnnnnnnnnn nnnnnnnnnn nnnnnnnnnn
nnnnnnnnnn nnnnnnnnnn nnnnnnnnnn nnnnnnnnnn nnnnnnnnnn nnnnnnnnnn
nnnnnnnnnn nnnnnnnnnn nnnccttgct ggcttcccca tcaacttcct tacgctctat
gtcaccattg aacacaagaa gctgcgaacc ccactaaact acatccttct gaacctcgcg
gtggctaacc tcttcatggt gtttggagga ttcaccacaa cgatgtacac ctctatgcat
ggctacttcg tcctaggtcg ccttggctgc aatctggaag gattctttgc tacccttggt
ggtgaaatgt ccctctggtc actggttgct ctggctattg aaaggtggtt ggtcgtctgc
aagcccatta gcaacttccg ctttggggag aaccacgcaa ttatgggctt ggccttcacc
tggataatgg ccctttcttg cgctggaccc cctgttgttg gttggtctcg ttacatccct
gagggcatgc agtgctcatg tggagttgac tactacacac gcgcagaagg tttcaacaac
gagtcgtttg tcatctacat gttcatcgtc cacttcctca ttccactggc tgttgtgttt
ttctgctacg gccgcttgct ctgtgctgtc aaggaggctg ctgctgccca gcaggagtct
gagaccaccc agagggctga gagggaagtc acccgcatgg ttgttatcat ggttattgct
ttcctgatat gttggttgcc ctatgccgga gtggcctggt ggatcttcac acatcagggc
tctgaatttg gaccagtttt catgaccctc ccagccttct ttgccaagag tnnnnnnnnn
nnnnnnnnnn nnnnnnnnnn nnnnnnnnnn nnnnnnnnnn nnnnnnnnnn nnnnnnnnnn
nnnnnnnnnn nnnnnnnnnn nnnnnnnnnn nnnnnnnnnn nnnnnnnnnn nnnnnnnnnn
nnnnnnnnnn nnnnnnnnnn nnnnnnnnnn nnnnnnnnnn nn
>Cichlidae_Theraps_irregularis_1_1
atgaatggca cagagggacc ttttttttat gtccctatgg taaacaccac cggtattgtc
cggagtcctt atgaataccc tcagtactac cttgtcagcc cagcagctta tgctgctctg
ggtgcctaca tgttctttct catccttgct ggcttcccca tcaactttct tacgctctat
gtcaccattg aacacaagaa gctgcgaacc cctctaaact acgtccttct gaaccttgcg
gtggctaacc tcttcatggt gtttggagga ttcaccacaa cgatgtacac ctctatgcat
ggctacttcg tcctaggtcg ccttggctgc aatctggaag gattctttgc taccctcggt
ggtgagatgt ccctctggtc actggttgct ttggctattg aaaggtggtt ggttgtctgc
aagcccatta gcaacttccg ctttggggag aaccacgcaa ttatgggctt ggccttcacc
tggataatgg cccttacttg tgctggaccc cctattgttg gctggtctcg ttacatccct
gagggcatgc agtgttcatg tggagtcgac tactacacac gtgcagaagg ttttaacaac
gagtcgtttg ttatctacat gttcatctgc cacttcctca ttccactggc tgttgtgttc
ttctgctacg gccgcctgct ctgtgctgtc aaggaggctg ctgctgccca gcaggagtct
gagaccaccc agagggctga gagggaagtc actcgcatgg ttgttatcat ggttattgcc
ttcctgatat gttggttgcc ctatgcngga gtggcctggt ggatcttcac acatcaaggc
tctgaatttg gaccagtctt catgaccctc ccagccttct ttgccaagag ttcctccatc
tacaaccctc tgatttacat ctgcatgaac aagcagttcc gcaactgcat gatcaccacc
ttgtgctgtg ggaaaaatcc ctttgaagaa gaggagggag catctactac tgcctccaag
accgaggctt cctctgtctc ctccagctct gtgtctcctg ca
>Cichlidae_Acarichthys_heckelii_1_1
atgaatggca cagagggacc ctttttctac gtccctatgc taaacaccac cggtgttgtc
cggagtcctt atgaataccc tcagtactac cttgtcaacc cagcagctta tgctgctctg
ggtgcctaca tgttctttct catccttgca ggcttcccca tcaacttcct tacgctctat
gtcaccattg aacacaagaa gctgcgaacc ccactaaact acgtccttct gaaccttgcg
gtggctaacc tcttcatggt gtttggagga ttcaccacaa cgatgtacac ctctatgcat
ggctacttcg tcctaggtcg ccttggctgc aatctggaag gattctttgc taccctcggt
ggtgagatgt ccctctggtc actggttgct ctggctattg aaaggtggtt ggtcgtctgc
aagcccatta gcaacttccg ctttggggag aaccacgcaa ttatgttctt ggccttcacc
tggataatgg ccctttcttg tgccggaccc cctgttgttg gttggtctcg ttacatccct
gagggcatgc agtgctcatg tggagttgac tactacacac gtgcagaagg tttcaacaac
gagtcatttg ttatctacat gttcatcgtc cacttcatca ttccactgac tattgtgttt
ttctgctacg gccgcctgct ctgtgctgtc aaggaggctg ctgctgccca gcaggagtct
gagaccaccc agagggctga gagggaagtc acccgcatgg ttgttatcat ggttattgct
ttcctgatat gttggttgcc ctatgctgga gtggcctggt ggatcttcac acatcagggt
gctgaatttg gaccagtcct catgaccctc ccagccttct ttgccaagag ttcctccatc
tacaaccctc tgatttacat ctgcatgaac aagcagttcc gccactgcat gatcaccacc
ttgtgctgcg ggaaaaatcc ctttgaagaa gaggagggag catctactac tgcctccaag
accgaggctt cctctgtctc ctccagctct gtgtctcctg ca
>Cichlidae_Aequidens_diadema_1_1
atgaatggca cagagggacc ctttttctac gtccctatgc taaacaccac cggtattgtc
cggagtcctt atgaataccc tcagtactac cttgtcaacc cagcagctta tgctgctctg
ggtgcctaca tgttctttct catccttgct ggcttcccca tcaacttcct tacgctctat
gtcaccattg aacacaagaa gctgcgaacc ccactaaact acgtccttct gaaccttgcg
gtggctaacc tcttcatggt gtttggagga ttcaccacaa cgatgtacac ctctatgcat
ggctacttng tcctaggtcg ccttggctgc aatctggaag gattctttgc taccctcggt
ggtgagatgt ccctctggtc actggttgct ctggctattg aaaggtggtt ggtngtctgc
aagcccatta gcaacttccg ctttggggag aaccacgcaa ttatgggctt ggccttcacc
tggataatgg ccctttcttg cgctgcaccc cctgttgttg gctggtctcg ttacatccct
gagggcatgc agtgctcatg tggagtcgac tactacacac gtgcagaagg tttcaacaac
gagtcgtttg ttatctacat gttcatctgc cacttcctca ttccactgrc tattgtgttc
ttctgctatg gccgcctgct ntgtgctgtc aaggaggctg ctgctgccca gcaggagtct
gagaccaccc agagggctga gagggaagtc acccgcatgg ttgttatcat ggttattgcc
ttcctgatat gttggttgcc ctatgctgga gtggcctggt ggatcttcac acatcagggc
gctgaatttg gaccagtcct catgaccctc ccagccttct ttgccaagag ttcctccatc
tacaatcctc tgatttacat ctgcatgaac aagcagttcc gccactgcat gatcaccacc
ttgtgctgtg ggaaaaatcc ctttgaagaa gaggagggag catctactac tgcctccaag
accgaggctt cctctgtttc ctcnagctct gtgtctcctg ca
>Cichlidae_Amphilophus_labiatus_1_1
atgaatggca cagagggacc ctttttttat gtccctatgg taaacaccac cggtattgtc
cggagtcctt atgaataccc tcagtactac cttgtcaacc cagcagctta tgctgctctg
ggtgcctaca tgttctttct catccttgct ggcttcccca tcaacttcct tacgctctat
gtcaccattg aacacaagaa gctgcgaacc cctctaaact acgtgcttct gaaccttgcg
gtggctaacc tcttcatggt gtttggagga ttcaccacaa cgatgtacac ctctatgcat
ggctacttcg tcctaggtcg ccttggctgc aatctggaag gattctttgc taccctcggt
ggtgagatgt ccctctggtc actggttgct ctggctatcg aaaggtggtt ggttgtctgc
aagcccatta gcaacttccg ctttggggag aaccacgcaa ttatgggctt ggccttcacc
tggataatgg ccctttcttg tgctggaccc cctgttgttg gctggtctcg ttacatccct
gagggcatgc agtgttcatg tggagtcgac tactacacac gtgcagaagg tttcaacaac
gagtcgtttg ttatctacat gttcatctgc cacttcctca ttccactggc tgttgtgttc
ttctgctacg gccgcctgct ctgtgctgtc aaggaggctg ctgctgccca gcaggagtct
gagaccaccc agagggctga gagggaagtc acccgcatgg ttgttatcat ggttattgcc
ttcctgatat gttggttgcc ctatgccgga gtggcctggt ggatcttcac acatcaaggc
tctgaatttg gaccagtctt tatgaccctc ccagccttct ttgccaagag ttcctccatc
tacaaccctc tgatttacat ctgcatgaac aagcagttcc gccactgcat gatcaccacc
atgtgctgtg ggaaaaatcc ctttgaagaa gaggagggag catctactac tgcctccaag
accgaggctt cctctgtctc ctccagctct gtgtctcctg ca
>Cichlidae_Biotoecus_dicentrarchus_1_1
atgaatggca cagagggacc ctttttctat gtccctatgg taaacaccac cggtattgtc
cggagtcctt atgaataccc tcagtactac cttgtcaacc cagcagctta tgctgctctg
ggtgcctaca tgttcttgct catccttctt ggcttcccca tcaacttcct tacgctctat
gtcaccattg aacacaagaa gctgcgaacc ccactaaact acgtccttct gaaccttgcg
gtggctaacc tcttcatggt gtttggagga ttcaccacaa cgatgtacac ctctatgcac
ggctacttcg tcctaggtcg ccttggctgc aatctggaag gattctttgc taccctcggt
ggtgagatgk cyctctggtc actggttgct ctggctattg aaaggtggct ggttgtctgc
aagcccatta gcaacttccg ctttggggag aaccacgcaa ttatgggctt ggtcttcacc
tggataatgg ccctttcttg cgccggaccc cctgttgttg gttggtctcg ttacatccct
gagggcatgc agtgctcatg tggtgttgac tactacacac gtgcagaagg tttcaacaac
gagtcstttg ttatctacat gttcatcgtc cacttcctca ttccactgrc tattgtgttt
ttctgctacg gycgcctgct atgtgctgtc aaggaggctg ctgctgccca gcaggagtct
gagaccaccc agagggctga gagggaagtc acccgcatgg ttgttatcat ggttattgct
ttcctgatat gttggttgcc ctatgccgga gtggcctggt ggatcttcac acatcagggc
tctgactttg gaccagtctt catgaccctc ccagcyttct ttgccaagag ttcctccatc
tacaaccctc tgatttacat ctgcatgaac aagcagttcc gccactgcat gatcaccacc
ttgtgctgcg ggaaaaatcc ctttgaagaa gaggagggag catctactac tgcctccaag
accgaggctt cctctgtctc ctccagctct gtgtctcctg ca
>Cichlidae_Hypselecara_coryphaenoides_1_1
atgaatggca cagagggacc ctttttctat gtccctatgg taaacaccac cggtattgtt
cggagtcctt atgaataccc tcagcactac cttgtcaccc cagcagctta tgctgctctg
ggtgcctaca tgttctttct catcattgct ggcttcccca tcaacttcct tacgctctat
gtcaccattg aacacaagaa gctgcgaacc ccactaaact acatccttct gaaccttgcg
gtggctaacc tcttcatggt gtttggagga ttcaccacaa cgatgtacac ctctatgcat
ggctacttcg tcctaggtcg ccttggctgc aatctggaag gattctttgc tacccttggt
ggtgaaatgt ccctctggtc actggttgct ctggctattg aaaggtggtt ggtcgtctgc
aagcccatta gcaacttccg ctttggggag agccacgcaa ttgtgggctt ggccttcacc
tggataatgg ccctttcttg cgctggaccc cctgttgttg gctggtctcg ttacatccct
gagggcatgc agtgctcatg tggagtcgac tactacacac gtgcagaagg tttcaacaac
gagtcgtttg ttatctacat gttcatctgc cacttcctca ttccactgac tgttgtgttt
ttctgctacg gccgcctgct ctgtgctgtc aaggaggctg ctgctgccca gcaggagtct
gagaccaccc agagggctga gagggaagtt acccgcatgg ttgttatcat ggttattgcc
ttcctgatat gttggttgcc ctatgccgga gtggcctggt ggatcttcac acatcagggc
gctgaatttg gaccaatcct catgaccctc ccagccttct ttgccaagag ttccgccatc
tacaaccctc tgatttacat ctgcatgaac aagcagttcc gccactgcat gatcaccacc
ttgtgctgtg ggaaaaatcc ctttgaagaa gaggagggag catctactac tgcctccaag
accgaggctt cctctgtctc ctccagctct gtgtctcctg ca
>Cichlidae_Laetacara_dorsigera_1_1
atgaatggca cagagggacc ctttttctat gtccctatgg taaacaccac cggtattgtc
cggagtcctt atgaataccc tcagtactac cttgtcaacc cagcagctta tgctgctctg
ggtgcctaca tgttctttct catccttgct ggcttcccca tcaacttcct tacgctctat
gtcaccattg aacacaagaa gctgcgaacc ccactaaact acgtccttct gaaccttgcg
gtggctaacc tcttcatggt gtttggagga ttcaccacaa cgatgtacac ctctatgcat
ggctacttcg tcctaggtcg ccttggctgc aatctggaag gattctttgc taccctcggt
ggtgagatgt ccctctggtc actggttgct ctggctattg aaaggtggtt ggtcgtctgc
aagcccatta gcaacttccg ctttggggag aaccacgcaa ttatgggctt ggccttcacc
tggataatgg ccctttcttg cgctggaccc cctattgttg gctggtctcg ttacatccct
gagggcatgc agtgctcatg tggagtcgac tactacacac gtgcagaagg tttcaacaac
gagtctttcg tcatctacat gttcatctgc cacttcctta ttccactggc tattgtgttc
ttctgctacg gccgcctgct ctgtgctgtc aaggaggctg ctgctgccca gcaggagtct
gagaccaccc agagggctga gagggaagtc acccgcatgg ttgttatcat ggtcattgcc
ttcctgatat gttggttgcc gtatgctgga gtggcctggt ggatcttcac acatcagggc
gctgaatttg gaccagttnt catgaccctc ccagccttct ttgccaagag ttcctccatc
tacaatcctc tgatttacat ctgcatgaac aagcagttcc gccactgcat gatcaccacc
ttgtgctgtg ggaaaaatcc ctttgaagaa gaggagggag cttctactac tgcctccaag
accgaggctt cctctgtctc ctccagctct gtgtctcctg ca
>Cichlidae_Mikrogeophagus_altispinosus_1_1
atgaatggca cagagggacc cttttactat gtccctatgg taaacaccac cggtgttgtc
cggagtcctt atgaataccc tcagcactac cttgtcaacc ctgcagctta tgctgctctg
ggtgcctaca tgttctttct catcattgct ggcttcccca tcaacttcct tacgctctat
gtcaccattg aacacaagaa gctgcgaaac ccactaaact acgtccttct gaaccttgcg
gtggctaacc tcttcatggt gtttggagga ttcaccacaa cgatgtacac ctctatgcat
ggctacttcg tcctaggtcg ccttggctgc aatctggaag gattctttgc taccctcggt
ggtgagatgt ccctctggtc actggttgct ctggctattg aaaggtggtt ggtcgtctgc
aagcccatta gcaacttccg ctttggggag aaccacgcaa ttatgggctt ggccttcacc
tggataatgg ccctttcttg tgctggaccc cctcttgttg gctggtctcg ttacatccct
gagggcatgc agtgctcatg tggagtcgac tactacacac gcgcagaagg tttcaacaac
gagtcgtttg tcatctacat gttcatcgtc cacttcctca ttccactgac tattgtgttt
ttctgctatg gccgtctgct ctgtgctgtc aaggaggctg ctgctgccca gcaggagtct
gagaccaccc agagggctga gagggaagtc acccgcatgg ttgttatcat ggttattgct
ttcctgatat gttggttgcc ctatgccgga gtggcctggt atatcttcac acatcagggc
tctgaatttg gaccagtctt catgaccctc ccagccttct ttgccaagag ttcctccatc
tacaaccctc tgatttacat ctgcatgaac aagcagttcc gccactgcat gatcaccacc
ttgtgctgcg ggaaaaatcc ctttgaagaa gaggagggag catctactac tgcctctaag
accgaggctt cctctgtctc ctccagctct gtgtctcctg ca
>Cichlidae_Taeniacara_candidi_1_1
atgaatggca ccgagggacc ttttttctat gtccctatgc taaacaccac cggtgttgta
cggagtcctt atgaataccc tcagcactac cttgtcagcc cagcagctta tgctgctctg
ggtgcctaca tgttctttct catccttgct ggcttcccca tcaacttcct tacgctctat
gtcaccattg aacacaagaa gctgcgaacc ccactaaact acgtccttct gaaccttgcg
gtggctaacc ttttcatggt gtttggagga ttcaccacaa cgatgtacac ctctatgcat
ggctacttcg tcctaggacg ccttggctgc aatctggaag gattctttgc taccctcggc
ggtgaaatgt ccctctggtc actggttgct ctggctattg aaaggtggtt ggtcgtctgc
aagcccatta gcaacttccg ctttggggaa aaccacgcaa ttatgggctt ggccttcacc
tggataatgg ccctttcttg cgctgcaccc ccagttcttg gttggtctcg ttacatccct
gagggcatgc agtgctcatg tggagttgac tactacacac gcgcagaagg tttcaacaac
gagtcgtttg ttatctacat gttcatcgtc cacttcctta ttccactgac aattgtgttt
ttctgctacg gccgcctgct ctgtgctgtc aaggaggctg cagctgccca gcaggagtct
gaaaccaccc agagggctga gagggaagtc acccgcatgg ttgttatcat ggttattgct
ttcctgatat gttggttgcc ctatgccgga gtggcctggt ggatcttcac acatcagggc
gctgaatttg gaccagtcct catgaccctc ccagccttct ttgccaagag ttccgccatc
tacaaccctc tgatttacat ctgcatgaac aagcagttcc gccactgcat gatcaccacc
ttgtgctgcg ggaaaaatcc ctttgaagaa gaggagggag catctactac tgcctccaag
accgaggctt cctctgtctc ctccagctct gtgtctcctg ca
>Cichlidae_Archocentrus_centrarchus_1_1
atgaatggca cagagggacc ctttttttat gtccctatgg taaacaccac cggcattgtc
cggagtcctt atgaataccc tcagtactac cttgtcaacc cagcagctta tgctgctctg
ggtgcctaca tgttctttct catccttgct ggcttcccca tcaacttcct tacgctctat
gtcaccattg aacacaagaa gctgcgaacc cctctaaact acgtgcttct gaaccttgcg
gtggctaacc tcttcatggt gtttggagga ttcaccacaa cgatgtacac ctctatgcat
ggctacttcg tcctaggtcg ccttggctgc aatctggaag gattctttgc taccctcggt
ggtgagatgt ccctctggtc actggttgct ctggctatcg aaaggtggtt ggttgtctgc
aagcccatta gcaacttccg ctttggggag aaccacgcaa ttatgggctt ggccttcacc
tggataatgg ccctttcttg tgctggaccc cctattgttg gctggtctcg ttacatccct
gagggcatgc agtgttcatg tggagtcgac tactacacac gtgcagaagg tttcaacaac
gagtcgtttg ttatctacat gttcatctgc cacttcctca ttccactggc tgttgtgttc
ttctgctacg gccgcctgct ctgtgctgtc aaggaggctg ctgctgccca gcaggagtct
gagaccaccc agagggctga gagggaagtc acccgcatgg ttgttatcat ggttattgcc
ttcctgatat gttggttgcc ctatgccgga gtggcctggt ggatcttcac acatcaaggc
tctgaatttg gaccagtctt tatgaccctc ccagccttct ttgccaagag ttcctccatc
tacaaccctc tgatttacat ctgcatgaac aagcagttcc gccactgcat gatcaccacc
ttgtgctgtg ggaaaaatcc ctttgaagaa gaggagggag catctactac tgcctccaag
accgaggctt cntctgtctc ctccagctct gtgtctcctg ca
>Cichlidae_Biotodoma_cupido_1_1
atgaatggca cagagggacc ctttttctat gtccctatgc taaacactac cggtcttgtc
cggagtcctt atgaataccc tcagcactac cttgtcaacc cagcagctta tgctgctctg
ggtgcctaca tgttctttct catccttgct ggcttcccca tcaacttcct tacgctgtat
gtcaccattg aacacaagaa gctgcgaacc ccactaaact acgtccttct gaaccttgcg
gtggctaacc tcttcatggt gtttggmgga ttcaccacaa cgatgtacac ctctatgcat
ggctacttca tcctaggtcg tcttggctgc aatctggaag gattctttgc taccctcggt
ggtgagatgt ccctctggtc actggttgct ctggctattg aaaggtggct ggtcgtctgc
aagcccatta gcaacttccg ctttggggag aaccacgcaa ttatgggctt ggccttcacc
tggataatgg ccctttcttg tgctggaccc cctcttattg gctggtctcg ttacatccct
gagggcatgc agtgctcatg tggagtcgac tactacacac gtgcagaagg tttcaacaac
gagtcgtttg tcatctacat gttcatcctc cacttcctca ttccactgac tgttgtgttt
ttctgctacg gccgtctgct ctgtgctgtc aaagaggctg ctgctgccca gcaggagtct
gagaccaccc agagggctga gagggaagtc acccgcatgg ttgttatcat ggttattgct
ttcctgatat gttggttgcc ctatgccgga gtggcctggt ggatcttcac acatcagggc
tctgaatttg gaccaatcct catgaccctc ccagccttct ttgccaagag ttcctccatc
tacaaccctc tgatttacat ctgcatgaac aagcagttcc gccactgcat gatcaccacc
ttgtgctgcg ggaaaaatcc ctttgaagaa gaggagggag catctactac tgcctccaag
accgaggctt cctctgtctc ctccagctct gtgtctcctg ca
>Cichlidae_Cichlasoma_orinocense_1_1
atgaatggca cagagggacc ctttttctac gtccctatgc taaacaccac cggtattgtc
cggagtcctt atgaataccc tcagtactac cttgtcaacc cagcagctta tgctgctctg
ggtgcctaca tgttctttct catccttgct ggcttcccca tcaacttcct tacgctctat
gtcaccattg aacacaagaa gctgcgaacc ccactaaact acgtccttct gaaccttgcg
gtggctaacc tcttcatggt gtttggagga ttcaccacaa cgatgtacac ctctatgcat
ggctacttcg tcctaggtcg ccttggatgc aatctggaag gattctttgc taccctcggt
ggtgagatgt ccctctggtc actggttgct ctggctattg aaaggtggtt ggtcgtctgc
aagcccatta gcaacttccg ctttggggag aaccacgcaa ttatgggctt ggccttcacc
tggataatgg ccctttcttg cgctggaccc cctgttgttg gctggtctcg ttacatccct
gagggcatgc aatgctcatg tggagtcgac tactacacac gtgcagaagg tttcaacaac
gagtcgtttg tcatctacat gttcatctgc cacttcctca ttccactgat aattgtgttc
ttctgctatg gccgcctgct ctgtgctgtc aaggaggctg ctgctgccca gcaggagtct
gagaccaccc agagggctga gagggaagtc acccgcatgg ttgttatcat ggttattgcc
ttcctgatat gttggttgcc ctatgctgga gtggcctggt ggatcttcac acatcagggc
gctgaatttg gaccagtcct catgaccctc ccagccttct ttgccaagag ttcctccatc
tacaatcctc tgatttacat ctgcatgaac aagcagttcc gccactgcat gatcaccacc
ttgtgctgtg ggaaaaatcc gtttgaagaa gaggagggag catctactac tgcctccaag
accgaggctt cctctgtctc ctccagctct gtgtctcctg ca
>Cichlidae_Crenicara_punctulata_1_1
atgaatggca cagagggacc ctttttctat gtccctatgc taaacaccac cggtattgtc
cggagtcctt atgaataccc tcagcactac cttgtcaccc cagcagctta tgctgctctg
ggtgcctaca tgttctttct catccttgct ggcttcccca tcaacttcct tacgctctat
gtcaccattg aacacaagaa gctgcgaacc ccactaaact acgtccttct gaaccttgcg
gtggctaacc tcttcatggt gtttggagga ttcaccacaa cgatgtacac ctctatgcac
ggctacttcg tcctaggtcg cctcggctgc aatctggaag gattctttgc taccctcggc
ggtgagatgt ccctctggtc actggttgct ctggctattg aaaggtggtt ggtcgtatgc
aagcccatta gcaacttccg ctttggggag aaccacgcaa ttatgttctt ggccttcacc
tggataatgg ccctttcttg cgctgcaccc cctcttattg gctggtctcg ttacatccct
gagggcatgc agtgctcatg tggagtcgac tactatacac gtgcagaagg tttcaacaat
gagtcgtttg ttatctacat gttcatcctc cacttcctcg ttccactgat tattgtgttt
ttctgctatg gccgtctgct ctgtgctgtc aaggaggctg ctgctgccca gcaggagtct
gagaccaccc agagggctga gagggaagtc acccgcatgg ttgttatcat ggttattgct
ttcctgatat gttggttgcc ctatgccgga gtggcctggt ggatcttcac acatcagggc
gctgaatttg gaccaatcct catgaccctc ccagccttct ttgccaagag ttccgccatc
tacaaccctc tgatttacat ctgcatgaac aagcagttcc gccactgcat ggtcaccacc
ttgtgctgcg ggaaaaatcc ctttgaannn nnnnnnnnnn nnnnnnnnnn nnnnnnnnnn
accgaggcct cctctgtctc ctccagctct gtgtctcctg ca
>Cichlidae_Dicrossus_filamentosus_1_1
nnnnnnnnnn nnnnnnnnnn nnnnnnnnnn nnnnnnnnnn nnnnnnnnnn nnnnnnnnnn
nnnnnnnnnn nnnnnnnnnn nnnnnnnnnn nnnnnnnnnn nnnnnnnnnn nnnnnnnnnn
nnnnnnnnnn nnnnnnnnnn nnnccttgct ggcttcccca tcaacttcct tacgctctat
gtcaccattg aacacaagaa gctgcgaacc ccactaaact acgtccttct gaaccttgct
gtggctaacc tcttcatggt gtttggagga ttcaccacaa cgatgtacac ctctatgcac
ggctacttcg tcctaggtcg ccttggctgc aatctggaag gattctttgc taccctcggt
ggtgagatgt ccctctggtc actggttgct ctggctattg aaaggtggtt ggtcgtctgc
aagcccatta gcaacttccg ctttggggag aaccacgcaa ttatgggctt ggccttcacc
tggataatgg ccctttcttg tgctggaccc cctcttattg gctggtctcg ttacatccct
gagggcatgc agtgctcatg cggagtcgac tactacacac gtgccgaagg tttcaacaac
gagtcgtttg ttatctacat gttcatcctc cacttcctca ttccactgac tattgtgttt
ttctgctacg gccgtctgct ctgcgctgtc aaggaggctg ctgctgccca gcaggaatct
gagaccaccc agagggctga gagggaagtc acccgcatgg tcgttatcat ggttattgct
ttcctgattt gttggttgcc ctatgccgga gtggcctggt ggatcttcac acatcagggc
gctgaatttg gaccaatcct catgaccctc ccagccttct ttgccaagag tnnnnnnnnn
nnnnnnnnnn nnnnnnnnnn nnnnnnnnnn nnnnnnnnnn nnnnnnnnnn nnnnnnnnnn
nnnnnnnnnn nnnnnnnnnn nnnnnnnnnn nnnnnnnnnn nnnnnnnnnn nnnnnnnnnn
nnnnnnnnnn nnnnnnnnnn nnnnnnnnnn nnnnnnnnnn nn
>Cichlidae_Geophagus_abalios_1_1
atgaatggca cagagggacc ctttttctat gtccctatgg taaacaccac cggtgttgtc
cggagtcctt atgaataccc tcagcactac cttgtcagcc cagcagctta tgctgctctg
ggtgcctaca tgttctttct tatcatcgct ggcttcccca tcaacttcct tacgctctat
gtcaccattg aacacaagaa gctgcgaacc ccactaaact acgtccttct gaaccttgcg
gtggctaacc tcttcatggt gtttggagga ttcaccacaa cgatgtacac ctctatgcat
ggctacttcg tcctaggtcg ccttggctgc aatctggaag gattctttgc taccctcggt
ggtgaaatgt ccctctggtc actggttgct ctggctattg aaaggtggtt ggtcgtctgc
aagcccatta gcaactttcg ctttggagag aaccacgcaa ttatgttctt ggccttaacc
tgggtaatgg ccctttcttg cgctggaccc cctgttattg gctggtctcg ttacatccct
gagggcatgc agtgctcatg tggagtcgac tactacacac gtgcagaagg tttcaacaat
gagtcgtttg tcatctacat gttcatcgtt cacttcctaa ttccaatttt tattgtgttt
ttctgctacg gccgtctgct ctgcgctgtc aaggaggctg ctgctgccca gcaggagtct
gagaccaccc agagggctga gagggaagtc acccgcatgg ttgttatcat ggttattgct
ttcctgatat gttggttgcc ctatgcctct gtggcctggt atatcttcac acatcagggc
tctgaatttg gaccagtctt catgaccctc ccagccttct ttgccaagag ttccgccatc
tacaaccctc tgatttacat ctgcatgaac aagcagttcc gccactgcat gatcaccacc
ttgtgctgcg ggaaaaatcc ctttgaagaa gaggagggag catcttctac tnnnnnnnng
accgaggctt cctctgtctc ctccagctct gtgtctcctg ca
>Cichlidae_Geophagus_harreri_1_1
atgaatggca cagagggacc ctttttctat gtccctatgc taaacaccac cggtgttgtc
cggagtcctt atgaataccc tcagcactac cttgtcagcc cagcagctta tgctgctctg
ggtgcctaca tgttctttct tatcatcgct ggcttcccca tcaacttcct tacgctctat
gtcaccattg aacacaagaa gctgcgaacc ccactaaact acgtccttct gaaccttgcc
gtggctaacc tcttcatggt gtttggagga ttcaccacaa cgatgtacac ctctatgcat
ggctacttcg tcctaggtcg ccttggctgc aatctggaag gattctttgc taccctcggt
ggtgaaatgt ccctctggtc actggttgct ctggctattg aaaggtggtt ggtcgtctgc
aagcccatta gcaacttccg ctttggggag aaccacgcaa ttatgttctt ggccttaacc
tgggtaatgg ccctttcttg cgctggaccc cctgttattg gctggtctcg ttacatccct
gagggcatgc agtgctcatg tggagtngac tactacacac gtgcagaagg tttcaacaat
gagtcgtttg tcatctacat gttcatcgtt cacttcctca ttccactgtt tattgtgttt
ttctgctacg gccgtctgct ctgcgctgtc aaggaggctg ctgctgccca gcaggagtct
gagaccaccc agagggctga gaaggaagtc acccgcatgg ttgttatcat ggttattgct
ttcctgatat gttggttgcc ctatgcctat gtggcctggt ggatcttcac acatcagggc
gctgactttg gaccagtcct catgaccctc ccagccttct ttgccaagag ttccgccatc
tacaacccta tgatttacat ctgcatgaac aagcagttcc gccactgcat gatcaccacc
ttgtgctgcg ggaaaaatcc ctttgaagaa gaggagggag catcttctac tnnnnnnnng
accgaggctt cctctgtctc ctccagctct gtgtctcctg ca
>Cichlidae_Geophagus_taeniopareius_1_1
atgaatggca cagagggacc ctttttctat gtccctatgc taaacaccac cggtgttgtc
cggagtcctt atgaataccc tcagcactac cttgtcagcc cagcagctta tgctgctctg
ggtgcctaca tgttctttct tatcatcgct ggcttcccca tcaacttcct tacgctctat
gtcaccattg aacacaagaa gctgcgaacc ccactaaact acgtccttct gaaccttgcg
gtggctaacc tcttcatggt gtttggagga ttcaccacaa cgatgtacac ctctatgcat
ggctacttcg tcctaggtcg ccttggctgc aatctggaag gattctttgc taccctcggc
ggtgaaatgt ccctctggtc gctggttgct ctggctattg aaaggtggtt ggtcgtctgc
aancccatta gcaacttccg ctttggggag aaccacgcaa ttatgttctt ggccttaacc
tgggtaatgg ccctttcttg cgctggaccc cctgttattg gctggtctcg ttacatccct
gagggcatgc agtgctcatg tggagtcgac tactacacac gtgcagaagg tttcaacaat
gagtcgtttg tcatctacat gttcatcgtt cacttcctca ttccactggt tattgtgttt
ttctgctacg gccgtctgct ctgcgctgtc aaggaggctg ctgctgccca gcaggagtct
gaaaccaccc agagggctga gaaggaagtc acccgcatgg ttgttatcat ggttattgct
ttcctgatat gttggttgcc ctatgcctat gtggcctggt ggatcttcac acatcagggc
gctgactttg gaccagtcct catgaccctc ccagccttct ttgccaagag ttccgccatc
tacaacccta tgatttacat ctgcatgaac aagcanttcc gccactgcat gatcaccacc
ttgtgctgcg ggaaaaatcc ctttgaagaa gaggagggag catcttctac tnnnnnnnng
accgaggctt cctctgtctc ctccagctct gtgtctcctg ca
>Cichlidae_Neetroplus_nematopus_1_1
atgaatggca cagagggacc ctttttttat gtccctatgg taaacaccac cggtattgtc
cggagtcctt atgaataccc tcagtactac cttgtcaacc cggcagctta tgctgctctg
ggtgcctaca tgttctttct catccttgct ggcttcccca tcaacttcct tacgctctat
gtcaccattg aacacaagaa gctgcgaacc cctctaaact acgtccttct gaaccttgcg
gtggctaacc tcttcatggt gtttggagga ttcaccacaa cgatgtacac ctctatgcat
ggctacttcg tcctaggtcg ccttggctgc aatctggaag gattctttgc taccctcggt
ggtgagatgt ccctctggtc actggttgct ctggctattg aaaggtggtt ggttgtctgc
aagcccatta gcaacttccg ctttggggag aaccacgcaa ttatgggctt ggccttcacc
tggataatgg ccctttcttg tgctggaccc cctgttgttg gctggtctcg ttacatccct
gagggcatgc agtgttcatg tggagtcgac tactacacac gtgcagaagg tttcaacaac
gagtcgtttg ttatctacat gttcatctgc cacttcctca ttccactgtg tgttgtgttc
ttctgctatg gccgcctgct ctgtgctgtc aaggaggctg ctgctgccca gcaggagtct
gagaccaccc agagggctga gagggaagtc acccgcatgg ttgttatcat ggttattgcc
ttcctgatat gttggttgcc ctatgccgga gtggcctggt ggatcttcac acatcaaggc
tctgaatttg gaccagtctt catgaccctc ccagccttct ttgccaagag ttcctccatc
tacaacccta tgatttacat ctgcatgaac aagcagttcc gccactgcat gatcaccacc
ttgtgctgtg ggaaaaatcc ctttgaagaa gaggagggag catctactac tgcctccaag
accgaggctt cctctgtctc ctccagctct gtgtctcctg ca
>Cichlidae_Satanoperca_mapiritensis_1_1
nnnnnnnnnn nnnnnnnnnn nnnnnnnnnn nnnnnnnnnn nnnnnnnnnn nnnnnnnnnn
nnnnnnnnnn nnnnnnnnnn nnnnnnnnnn nnnnnnnnnn nnnnnnnnnn nnnnnnnnnn
nnnnnnnnnn nnnnnnnnnn nnnccttgct ggcttcccca tcaacttcct tacgctctat
gtcaccattg aacacaagaa gctgcgaacc ccactaaact acgtcctcct gaacctcgcg
gtggctaacc tcttcatggt gtttggagga ttcaccacaa cgatgtacac ctctatgcat
ggctacttcg tcctaggtcg ccttggctgc aatctggaag gattctttgc tacccttggt
ggtgaaatgt ccctctggtc actggttgct ctggctattg aaaggtggtt ggtcgtctgc
aagcccatta gcaacttccg ctttggggag aaccacgcaa ttatgggctt ggccttcacc
tggataatgg ccctttcttg cgctggaccc cctgttgttg gttggtctcg ttacatccct
gagggcatgc agtgctcatg tggagttgac tactacacac gcgcagaagg tttcaacaac
gagtcgtttg tcatctacat gttcatcgtc cacttcctca ttccactgac tgttgtgttt
ttctgctacg gccgcttgct ctgtgctgtc aaggaggctg ctgctgccca gcaggagtct
gagaccaccc agagggctga gagggaagtc acccgcatgg ttgttatcat ggttattgct
ttcctgatat gttggttgcc ctatgccgga gtggcctggt ggatcttcac acatcagggc
tctgaatttg gaccaattct catgaccctc ccagccttct ttgccaagag tnnnnnnnnn
nnnnnnnnnn nnnnnnnnnn nnnnnnnnnn nnnnnnnnnn nnnnnnnnnn nnnnnnnnnn
nnnnnnnnnn nnnnnnnnnn nnnnnnnnnn nnnnnnnnnn nnnnnnnnnn nnnnnnnnnn
nnnnnnnnnn nnnnnnnnnn nnnnnnnnnn nnnnnnnnnn nn
>Cichlidae_Amatitlania_myrnae_1_1
atgaatggca cagagggacc ctttttttat gtccctatgg taaacaccac cggtattgtc
cggagtcctt atgaataccc tcagtactac cttgtcaacc cagcagctta tgctgctctg
ggtgcctaca tgttctttct catccttgct ggcttcccca tcaacttcct tacgctctat
gtcaccattg aacacaagaa gctgcgaacc cctctaaact acgtccttct gaaccttgcg
gtggctaacc tcttcatggt gtttggagga ttcaccacaa cgatgtacac ctctatgcat
ggctacttcg tcctaggtcg ccttggctgc aatctggaag gattctttgc taccctcggt
ggtgagatgt ccctctggtc actggttgct ctggctattg aaaggtggtt ggttgtctgc
aagcccatta gcaacttccg ctttggggag aaccacgcaa ttatgggctt ggccttcacc
tggataatgg ccctttcttg tgctggaccc cctgttgttg gctggtctcg ttacatccct
gagggcatgc agtgttcatg tggagtcgac tactacacac gtgcagaagg tttcaacaac
gagtcgtttg ttatctacat gttcatctgc cacttcctca ttccactgac tattgtgttc
ttctgctacg gccgcctgct ctgtgctgtc aaggaggctg ctgctgccca gcaggagtct
gagaccaccc agagggctga gagggaagtc acccgcatgg ttgttatcat ggttattgcc
ttcctgatat gttggttgcc ctatgctgga gtggcctggt ggatcttcac acatcaaggc
tctgaatttg gaccagtcct catgaccctc ccagccttct ttgccaagag ttcctccatc
tacaaccctc tgatttacat ctgcatgaac aagcagttcc gccactgcat gatcaccacc
ttgtgctgtg ggaaaaatcc ctttgaagaa gaggagggag catctactac tgcctccaag
accgaggctt cctctgtctc ctccagctcg gtgtctcctg ca
>Cichlidae_Australoheros_facetus_1_1
atgaatggca cagagggacc ctttttctat gtccctatgg taaacaccac cggtattgtc
cggagtcctt atgaatancc tcagtactac cttgtcaacc cagcagctta tgctgctctg
ggtgcctaca tgttctttct catccttgct ggcttcccca tcaacttcct tacgctctat
gtcaccattg aacacaagaa gctgcgaacc cctctaaact acgtccttct gaaccttgct
gtggctaacc tcttcatggt gtttggagga ttcaccacaa cgatgtacac ctctatgcat
ggctacttcg tcctaggtcg ccttggctgc aatctggaag gattctttgc tacyctcggt
ggtgagatgt ccctctggtc actggttgct ctggctattg aaaggtggtt ggttgtctgc
aagcccatta gcaatttccg ctttggggag aaccacgcaa ttatgggctt ggccttcacc
tggataatgg ccctttcttg tgctggaccc cctattgttg gctggtctcg ttacatccct
gagggcatgc agtgttcatg tggagtcgac tactacacac gtgcagaagg tttcaacaac
gagtcgtttg ttatctacat gttcatctgc cacttcctca ttccactggt tattgtgttc
ttctgctacg gccgcctgct ctgtgctgtc aaggaggctg ctgctgccca gcaggagtct
gagaccaccc agagggctga gagggaagtc acccgcatgg ttgttatcat ggttattgcc
ttcctgatat gttggttgcc ctatgccgga gtggcctggt ggatcttcac acatcaagga
tctgaatttg gaccagtcct catgaccctc ccagccttct ttgccaagag ttcctccatc
tacaaccctc tgatttacat ctgcatgaac aagcagttcc gccactgcat gatcaccacc
ttgtgctgtg ggaaaaatcc ctttgaagaa gaggagggag catctactac tgcctccaag
accgaggctt cctctgtctc ctccagctct gtgtctcctg ca
>Cichlidae_Biotodoma_wavrini_1_1
nnnnnnnnnn nnnnnnnnnn nnnnnnnnnn nnnnnnnnnn nnnnnnnnnn nnnnnnnnnn
nnnnnnnnnn nnnnnnnnnn nnnnnnnnnn nnnnnnnnnn nnnnnnnnnn nnnnnnnnnn
nnnnnnnnnn nnnnnnnnnn nnnccctgct ggcttcccca tcaacttcct tacgctgtat
gtcaccattg aacacaagaa gctgcgaacc ccactaaact acgtccttct gaaccttgcg
gtggctaacc tcttcatggt gtttggagga ttcaccacaa cgatgtacac ctctatgcat
ggctacttcg tcctaggtcg tcttggctgc aatctggaag gattctttgc taccctcggt
ggtgagatgt ccctctggtc actggttgct ctggctattg aaaggtggct ggtcgtctgc
aagcccatta gcaacttccg ctttggggag aaccacgcaa ttatgggctt ggccttcacc
tggataatgg ccctttcttg tgctggaccc cctcttattg gctggtctcg ttacatccct
gagggcatgc agtgctcatg tggagtcgac tactacacac gtgcagaagg tttcaacaac
gagtcgtttg tcatctacat gttcatcctc cacttcctca ttccactgac tgttgtgttt
ttctgctacg gccgtctgct ctgtgctgtc aaagaggctg ctgctgccca gcaggagtct
gagaccaccc agagggctga gagggaagtc acccgcatgg ttgttatcat ggttattgct
ttcctgatat gttggttgcc ctatgccgga gtggcctggt ggatcttcac acatcagggc
tctgaatttg gaccagtcct catgaccctc ccagccttct ttgccaagag tnnnnnnnnn
nnnnnnnnnn nnnnnnnnnn nnnnnnnnnn nnnnnnnnnn nnnnnnnnnn nnnnnnnnnn
nnnnnnnnnn nnnnnnnnnn nnnnnnnnnn nnnnnnnnnn nnnnnnnnnn nnnnnnnnnn
nnnnnnnnnn nnnnnnnnnn nnnnnnnnnn nnnnnnnnnn nn
>Cichlidae_Guianacara_stergiosi_1_1
atgaatggca cagagggacc ttttttctat gtccctatgg taaacaccac cggtgttgtc
cggagtcctt atgaataccc tcagtactac cttgtcaacc cagcagctta tgctgctctg
ggtgcctaca tgttctttct catccttgct ggcttcccca tcaacttcct tacgctctat
gtcaccattg aacacaagaa gctgcgaacc ccactaaact acgtccttct gaaccttgcg
gtggctaacc tcttcatggt gtttggagga ttcaccacaa cgatgtacac ctctatgcat
ggctacttcg tcctaggtcg ccttggctgc aatctggaag gattctttgc taccctcggt
ggtgaaatgt ccctctggtc actggttgct ctggctattg aaaggtggtt ggtcgtctgc
aagcccatta gcaacttccg ctttggggag aaccacgcaa ttatgggctt ggccttcacc
tggataatgg ccctttcttg cgctggaccc ccagttattg gctggtctcg ttacatccct
gagggcatgc agtgctcatg tggagtcgac tactacacac gtgcagaagg tttcaacaan
gagtcgtttg tcatctacat gttcatcgtc cacttcctcg ttccactggc tattgtgttt
ttctgctacg gccgcctgct ctgtgctgtc aaggaggctg ctgctgccca gcaggagtct
gagaccaccc agagggctga gagggaagtc acccgcatgg ttgttatcat ggttattgct
ttcctgatat gttggctgcc ctatgccgga gtggcctggt ggatcttcac acatcagggc
tctgaatttg gaccaatcct catgaccctc ccagccttct ttgccaagag ttcctccatc
tacaaccctc tgatttatat ctgcatgaac aagcagttcc gccactgcat gatcaccacc
ttgtgctgcg ggaaaaatcc ctttgaagaa gaggagggag catctactac tgcctccaag
accgaggctt cctctgtctc ctccagctct gtgtctcctg ca
>Cichlidae_Gymnogeophagus_setequedas_1_1
atgaatggca cagagggacc atttttctat gtccctatgg taaacaccac cggtattgtc
cggagtcctt atgaataccc tcagcactac cttgtcagcc cagcagctta tgctgctctg
ggtgcctaca tgttctttct tatcattgct ggctttccca tcaacttcct tacgctctat
gtcaccattg aacacaagaa gctgcgaacc ccactaaact acgtccttct gaaccttgcg
gtggctaacc tcttcatggt gtttggagga ttcaccacaa cgatgtacac ctctatgcat
ggctacttcg tcctaggtcg ccttggctgc aatctggaag gattctttgc taccctcggc
ggtgaaatgg gcctctggtc actggttgct ctggctgttg aaaggtggtt ggtcgtctgc
aagcccatta gcaacttccg ctttggggag aaccacgcaa ttatgttctt ggtcttaacc
tggataatgg cccttacttg cgctggaccc cctcttattg gctggtctcg ttacatcccc
gagggcatgc agtgctcatg tggagtcgac tactacacac gtgcagaagg tttcaacaat
gagtcgtttg tcatctacat gttcatcgtt cacttcctca ttccactatt tattgtgttt
ttctgctacg gccgtctgct ctgtgctgtc aaggaggctg ctgctgccca gcaggagtct
gagaccaccc agagggctga gagggaagtc acccgcatgg ttgttatcat ggttattgct
ttcctgatat gttggttgcc ctatgccgga gtggcctggt atatcttcac ccatcagggc
tctgaatttg gaccagtctt catgaccctc ccagccttct ttgccaagag ttcttccatc
tacaaccctc tgatttacat cttcatgaac aagcagttcc gccactgcat gatcaccacc
ttgtgctgcg ggaaaaatcc ctttgaagaa gaggagggag catctactac tgcctccaag
accgaggctt cctctgtctc ctccagctct gtgtctcctg cg
>Cichlidae_Heroina_isonycterina_1_1
atgaatggca cagagggacc ctttttttat gtccctatgg taaacaccac cggtattgtc
cggagtcctt atgaataccc tcagtactac cttgtcaacc cagcagctta tgctgctctg
ggtgcctaca tgttctttct catccttgct ggcttcccca tcaacttcct tacgctctat
gtcaccattg aacacaagaa gctgcgaacc cctctaaact acgtccttct gaaccttgcg
gtggctaacc tcttcatggt gtttggagga ttcaccacaa cgatgtacac ctctatgcat
ggctacttcg tcctaggtcg ccttggttgc aatctggaag gattctttgc taccctcggt
ggtgagatgt ccctctggtc actggtcgct ctggctattg agaggtggtt ggtcgtctgc
aagcccatta gcaacttccg ctttggggag aaccacgcaa ttatgggctt ggccttcacc
tggataatgg ccctttcttg tgctggaccc cctgttgttg gctggtctcg ttacatccct
gagggcatgc agtgttcatg tggagtcgac tactacacac gtgcagaagg tttcaacaac
gagtcatttg ttatctacat gttcatctgc cacttcctca ttccactgac tgttgtgttc
ttctgctacg gccgcctgct ctgtgctgtc aaggaggctg ctgctgccca gcaggagtct
gagaccaccc agagggctga gagggaagtc acccgcatgg ttgttatcat ggttattgcc
ttcctgatat gttggttgcc ctatgccgga gtggcctggt ggatcttcac acatcaaggc
tctgaatttg gaccagtcct catgaccctc ccagccttct ttgccaagag ttcttccatc
tacaaccctc tgatttacat ctgcatgaac aagcagttcc gccactgcat gatcaccacc
ttgtgctgtg ggaaaaatcc ctttgaagaa gaggagggag catctactac tgcctccaag
accgaggctt cctctgtctc ctccagctct gtgtctcctg ca
>Cichlidae_Herotilapia_multispinosa_1_1
atgaatggca cagagggacc ctttttctat gtccctatgg taaacaccac cggtattgtc
cgnagtcctt atgaataccc tcagtactac cttgtcaacc cagcagctta tgctgctctg
ggtgcctaca tgttctttct catccttgct ggcttcccca tcaacttcct tacgctctat
gtcaccattg aacacaagaa gctgcgaacc cctctaaact acgtccttct gaaccttgcg
gtggctaacc tcttcatggt gtttggagga ttcaccacaa cgatgtacac ctctatgcat
ggctacttcg tcctaggtcg ccttggctgc aatctggaag gattctttgc taccctcggt
ggtgagatgt ccctctggtc actggttgct ctggctattg aaaggtggtt ggttgtctgc
aagcccatta gcaacttccg ctttggggag aaccacgcaa ttatgggctt ggccttcacc
tggataatgg ccctttcttg tgctggaccc cctattgttg gctggtctcg ttacatccct
gagggcatgc agtgttcatg tggagtcgac tactacacac gtgcagaagg tttcaacaac
gagtcgtttg ttatctacat gttcatctgc cacttcctca ttccactggc tgttgtgttc
ttctgctatg gccgcctgct ctgtgctgtc aaggaggctg ctgctgccca gcaggagtct
gagaccaccc agagagctga gagggaagtc acccgcatgg ttgttatcat ggttattgcc
ttcctgatat gttggttgcc ctatgccgga gtggcctggt ggatcttcac acatcaaggc
tctgaatttg gaccagtcct catgaccctc ccagccttct ttgcmaagag ttcctccatc
tacaaccctc tgatttacat ctgcatgaac aagcagttcc gccactgcat gatcaccacc
ttgtgctgtg ggaaaaatcc ctttgaagaa gaggagggag catctactac tgcctccaag
accgaggctt cctctgtctc ctccagctct gtgtctcctg ca
>Cichlidae_Hypsophrys_nicaraguensis_1_1
atgaatggca cagagggacc ctttttttat gtccctatgg taaacaccac cggtattgtc
cggagtcctt atgaataccc tcagtactac cttgtcaacc cagcagctta tgctgctctg
ggtgcctaca tgttctttct catccttgct ggcttcccca tcaacttcct tacgctctat
gtcaccattg aacacaagaa gctgcgaacc cctctaaact acgtccttct gaaccttgcg
gtggctaacc tcttcatggt gtttggagga ttcaccacaa cgatgtacac ctctatgcat
ggctacttcg tcctaggtcg ccttggctgc aatctggaag gattctttgc taccctcggt
ggtgagatgt ccctctggtc actggttgct ctggctattg aaaggtggtt ggttgtctgc
aagcccatta gcaacttccg ctttggggag aaccacgcaa ttatgggctt ggccttcacc
tggataatgg ccctttcttg tgctggaccc cctgttgttg gctggtctcg ttacatccct
gagggcatgc agtgttcatg tggagtcgac tactacacac gtgcagaagg tttcaacaat
gagtcgtttg ttatctacat gttcatctgc cacttcctca ttccactgac tgttgtgttc
ttctgctatg gccgcctgct ctgtgctgtc aaggaggctg ctgctgccca gcaggagtct
gagaccaccc agagggctga gagggaagtc acccgcatgg ttgttatcat ggttattgcc
ttcctgatat gttggttgcc ctacgccgga gtggcctggt atatcttcac acatcaaggc
tctgaatttg gaccagtctt catgaccctc ccagccttct ttgccaagag ttcctccatc
tacaacccta tgatttacat ctgcatgaac aagcagttcc gccactgcat gatcaccacc
ttgtgctgtg ggaaaaatcc ctttgaagaa gaggagggag catctactac tgcctccaag
accgaggctt cctctgtctc ctccagctct gtgtctcctg ca
>Cichlidae_Nannacara_anomala_1_1
atgaatggca cagagggacc ctttttctat gtccctatgc taaacaccac cggtattgtc
cggagtcctt atgaataccc tcagtactac cttgtcaacc cagcagccta tgctgctctg
ggtgcctaca tgttctttct cattattgct ggcttcccca tcaacttcct tacgctctat
gtcaccattg aacacaagaa gctgcgaacc ccactaaact acgtccttct gaaccttgcg
gtggctaacc tcttcatggt gtttggagga ttcaccacaa cgatgtacac ctctatgcat
ggctacttcg tcctaggtcg tcttggctgc aatctggaag gattctttgc taccctcggt
ggtgagatgt ccctctggtc actggttgct ctggctattg agaggtggtt ggtcgtctgc
aaacccatta gcaatttccg ctttggggag aaccatgcaa ttatgggctt ggccttcacc
tggataatgg ccctttcttg tgctgcaccc cctgttgttg gctggtctcg ttacatccct
gagggcatgc agtgctcatg tggagttgac tactacacac gtgcagaagg ttttaacaac
gagtcgtttg ttatctacat gttcatctgc cacttcctca ttccactgac tattgtgttt
ttctgctacg gccgcctgct ctgtgctgtc aaggaggctg ctgcagccca gcaggagtct
gagaccaccc agagggctga gaaggaagtc acccgcatgg ttgttatcat gattattgcc
ttcctgatat gttggttgcc ctatgccgga gtggcctggt ggatcttcac acatcagggc
gctgaatttg gaccagtcct catgactctc ccagccttct ttgccaagag ttcctccatc
tacaaccctc tgatttacat ctgcatgaac aagcagttcc gccactgcat gatcactacc
ttgtgctgtg gaaaaaatcc ctttgaggaa gaggagggag cctctactac tgnnnccaag
actgaggctt cgtctgtctc ctccagctct gtgtctcctg ca
>Cichlidae_Tomocichla_tuba_1_1
atgaatggca cagagggacc ctttttctat gtccctatgg taaacaccac cggtattgtc
cggagtcctt atgaataccc tcagtactac cttgtcaacc cagcagctta tgctgctctg
ggtgcctaca tgttctttct catccttgct ggcttcccca tcaacttcct tacgctctat
gtcaccattg aacacaagaa gctgcgaacc cctctaaact acgtccttct gaaccttgcg
gtggctaacc tcttcatggt gtttggagga ttcaccacaa cgatgtacac ctctatgcat
ggctacttcg tcctaggtcg ccttggctgc aatctggaag gattctttgc taccctcggt
ggtgagatgt ccctctggtc actggttgct ctggctattg aaaggtggtt ggttgtctgc
aagcccatta gcaacttccg ctttggggag aaccacgcaa ttatgggctt ggccttcacc
tggataatgg ccctttcttg tgctggaccc cctattgttg gctggtctcg ttacatccct
gagggcatgc agtgttcatg tggagtcgac tactacacac gtgcagaagg tttcaacaac
gagtcgtttg ttatctacat gttcatctgc cacttcctca ttccactggc tgttgtgttc
ttctgctacg gccgcctgct ctgtgctgtc aaggaggctg ctgctgccca gcaggagtct
gagaccaccc agagggctga gagggaagtc acccgcatgg ttgttatcat ggttattgcc
ttcctgatat gttggttgcc ctatgcngga gtggcctggt ggatcttcac acatcaaggc
tctgaatttg gaccagtcct catgaccctc ccagccttct ttgccaagag ttcctccatc
tacaaccctc tgatttacat ctgcatgaac aagcagttcc gcaactgcat gatcaccacc
ttgtgctgtg ggaaaaatcc ctttgaagaa gaggagggag catctactac tgcctccaag
accgaggctt cctctgtctc ctccagctct gtgtctcctg ca
>Cichlidae_Uaru_fernandezyepezi_1_1
atgaatggca cagagggacc ctttttctat gtccctatgg taaacaccac cggtgttgtt
cggagtcctt atgaataccc tcagcactac cttgtcagcc cagcagctta tgctgctctg
ggtgcctaca tgttctttct catcattgct ggcttcccca tcaacttcct tacgctctat
gtcaccattg aacacaagaa gctgcgaacc ccactaaact acatccttct gaaccttgcg
gtggctaacc tcttcatggt gtttggagga ttcaccacaa cgatgtacac ctctatgcat
ggctacttcg tcctaggtcg ccttggctgc aatcttgaag gattctttgc taccctcggt
ggtgaaatgt ccctctggtc actggttgct ctggctattg aaaggtggtt ggtcgtctgc
aagcccatta gcaacttccg ctttggggag agccacgcaa ttgtgggctt ggccttcacc
tggataatgg ccctttcttg tgctggaccc cctgttgttg gctggtctcg ttacatccct
gagggcatgc agtgctcatg tggagtcgac tactacacac gtgcagaagg tttcaacaac
gagtcgtttg ttatctacat gttcatctgc cacttcctca ttccactgac tgttgtgttt
ttctgctatg gccgcctgct ctgtgctgtc aaggaggctg ctgctgccca gcaggagtct
gagaccaccc agagggctga gaaggaagtc acccgcatgg ttgttatcat ggttattgcc
ttcctgatat gttggttgcc ctatgccgga gtggcctggt ggatcttcac acatcaaggc
gctgaatttg gaccaatcct catgaccctc ccagccttct ttgccaagag ttccgccatc
tacaaccctc tgatttacat ctgcatgaac aagcagttcc gccactgcat gatcactacc
ttgtgctgtg ggaaaaatcc ctttgaagaa gaggagggag catctactac tgcctccaag
accgaggctt cctctgtctc ctccagctct gtgtctcctg ca
>Cichlidae_Acaronia_vultuosa_1_1
atgaatggca cagagggacc ctttttctat gtccctatgg taaacaccac cggtattgtc
cggagtcctt atgaataccc tcagtactac cttgtcaacc cagcagctta tgctgctctg
ggtgcctaca tgttcctcct catccttctt ggcttcccca tcaacttcct tacgctctat
gtcaccattg aacacaagaa gctgcgaacc ccactaaact acgtccttct gaaccttgcg
gtggctaacc tcttcatggt gtttggagga ttcaccacaa cgatgtacac ctctatgcat
ggctacttcg tcctaggtcg ccttggctgc aatctggaag gattctttgc taccctcggt
ggtgagatgt ccctctggtc antggttgct ctggctattg aaaggtggtt ggtcgtctgc
aagcccatta gcaacttccg ctttggggag aaccacgcaa ttatgggctt ggccttcacc
tggataatgg ccctttcttg cgctggaccc cctcttgttg gctggtctcg ttacatccct
gagggcatgc agtgctcatg tggagttgac tactacacac gtgcagaagg tttcaacaac
gagtcgtttg ttatctacat gttcatctgc cacttcatca ttccactgac tgttgtgttc
ttctgctacg gccgcctgct ctgtgctgtc aaggaggctg ctgctgccca gcaggagtct
gagaccaccc agagggctga gagggaagtc acccgcatgg ttgttatcat ggttattgcc
ttccacgtat gttggttgcc ctatgctgga gtggcctggt ggatcttcac acatcagggt
tctgaatttg gaccagtctt catgaccctc ccagccttct ttgccaagag ttcctccatc
tacaatcctc tgatttacat ctgcatgaac aagcagttcc gccactgcat gatcaccacc
ttgtgctgtg gtaaaaatcc ctttgaagaa gaggagggag cttctactac tgcctccaag
accgaggctt cctctgtctc ctccagctct gtgtctcctg ca
>Cichlidae_Apistogramma_agassizii_1_1
nnnnnnnnnn nnnnnnnnnn nnnnnnnnnn nnnnnnnnnn nnnnnnnnnn nnnnnnnnnn
nnnnnnnnnn nnnnnnnnnn nnnnnnnnnn nnnnnnnnnn nnnnnnnnnn nnnnnnnnnn
nnnnnnnnnn nnnnnnnnnn nnnccttgct ggcttcccca tcaacttcct tacgctctat
gtcaccattg aacacaagaa gctgcgaacc ccactaaact acgtccttct gaaccttgcg
gtggctaacc ttttcatggt gtttggagga ttcaccacaa cgatgtacac ctctatgcat
ggctacttcg tcctaggtcg ccttggatgc aatctggaag gattctttgc taccctcggc
ggtgaaatgt ccctctggtc actggttgct ctggctattg aaaggtggtt ggtcgtctgc
aagcccatta gcaacttccg ctttggggag aaccacgcaa ttatgttctt ggccttcacc
tggataatgg ctctttcttg tgctgcacct ccagttattg gttggtctcg ttacatccct
gagggcatgc agtgctcctg tggagttgac tactacacac gcgcagaagg tttcaacaac
gagtcgtttg ttatctacat gttcatcgtc cacttcctca ttccactgac tattgtgttt
ttctgctacg gccgcctgct ctgtgccgtc aaggaggctg ctgctgccca gcaggagtct
gagaccaccc agagggctga gagggaagtc acccgcatgg ttgttatcat ggttattgct
ttcctgatat gttggctgcc ctatgccgga gtggcctggt ggatcttcac acatcagggc
gctgaatttg gacctgtcct catgaccctc ccagccttct ttgccaagag tnnnnnnnnn
nnnnnnnnnn nnnnnnnnnn nnnnnnnnnn nnnnnnnnnn nnnnnnnnnn nnnnnnnnnn
nnnnnnnnnn nnnnnnnnnn nnnnnnnnnn nnnnnnnnnn nnnnnnnnnn nnnnnnnnnn
nnnnnnnnnn nnnnnnnnnn nnnnnnnnnn nnnnnnnnnn nn
>Cichlidae_Apistogramma_cacatuoides_1_1
atgaatggca cagagggacc ctttttttat gtccctatgc taaacaccac cggtgttgtc
cggagtcctt atgaataccc tcagcactac cttgtcagcc cagcagctta tgctgctctg
ggtgcctaca tgttttttct catccttgct ggcttnccca tcaacttcct tactctctat
gtcaccattg aacacaagaa gctgcgaacc ccactaaact acgtccttct gaaccttgcg
gtggctaacc ttttcatggt gtttggagga ttcaccacaa cgatgtacac ctctatgcat
ggctacttcg tcctaggtcg ccttggatgc aatctggaag gattctttgc taccctcggc
ggtgaaatgt ccctctggtc actggttgct ctggctattg aaaggtggtt ggtcgtctgc
aagcccatta gcaacttccg ctttggggag aaccacgcaa ttatgttctt ggccttcacc
tggataatgg ctctttcttg cgctgcaccc ccagttattg gttggtctcg ttacatccct
gagggcatgc agtgctcctg tggagttgac tactacacac gcgcagaagg tttcaacaac
gagtcgtttg ttatctacat gttcatcgtc cacttcctcg ttccactgac tattgtgttt
ttctgctacg gccgcctgct ctgtgccgtc aaggaggctg ctgctgcnca gcaggagtct
gagaccaccc agagggctga gagggaagtc acccgcatgg ttgttatcat ggttattgct
ttcctgatat gttggttgcc ctatgccggt gtggcctggt ggatcttcac acatcagggc
tctgaatttg gaccagtcct catgaccctc ccagccttct ttgccaagag ttccgccatc
tacaaccctc tgatttacat ctgcatgaac aagcagttcc gccactgcat gatcaccacc
ttgtgctgcg ggaaaaatcc ctttgaagaa gaggagggnn nnnnnannnn nnnnnnnnnn
nnnnnnnnnn nnnnnnnnnn nnnnnnnnnn nnnnnnnnnn nn
>Cichlidae_Geophagus_dicrozoster_1_1
nnnnnnnnnn nnnnnnnnnn nnnnnnnnnn nnnnnnnnnn nnnnnnnnnn nnnnnnnnnn
nnnnnnnnnn nnnnnnnnnn nnnnnnnnnn nnnnnnnnnn nnnnnnnnnn nnnnnnnnnn
nnnnnnnnnn nnnnnnnnnn nnncatcgct ggcttcccca tcaacttcct tacgctctat
gtcaccattg aacacaagaa gctgcgaacc ccactaaact acgtccttct gaaccttgcg
gtggctaacc tcttcatggt gtttggagga ttcaccacaa cgatgtacac ctctatgcat
ggctacttcg tcctaggtcg ccttggctgc aatctggaag gattctttgc taccctcggt
ggtgaaatgt ccctctggtc actggttgct ctggctattg aaaggtggtt ggtcgtctgc
aagcccatta gcaacttccg ctttggggag aaccacgcaa ttatgttctt ggccttaacc
tgggtaatgg ccctttcttg cgctggaccc cctgttattg gctggtctcg ttacatccct
gagggcatgc agtgctcatg tggagtcgac tactacacac gtgcagaagg tttcaacaat
gagtcgtttg tcatctacat gttcatcgtt cacttcctca ttccactggt tattgtgttt
ttctgctatg gccgtctgct ctgcgctgtc aaggaggctg ctgctgccca gcaggagtct
gagaccaccc agagggctga gaaggaagtc acccgtatgg ttgttatcat ggttattgct
ttcctgatat gttggttgcc ctatgcctat gtggcctggt ggatcttcac acatcagggc
gctgactttg gaccagtcct catgaccctc ccagccttct ttgccaagag tnnnnnnnnn
nnnnnnnnnn nnnnnnnnnn nnnnnnnnnn nnnnnnnnnn nnnnnnnnnn nnnnnnnnnn
nnnnnnnnnn nnnnnnnnnn nnnnnnnnnn nnnnnnnnnn nnnnnnnnnn nnnnnnnnnn
nnnnnnnnnn nnnnnnnnnn nnnnnnnnnn nnnnnnnnnn nn
>Cichlidae_Geophagus_steindachneri_2_1
nnnnnnnnnn nnnnnnnnnn nnnnnnnnnn nnnnnnnnnn nnnnnnnnnn nnnnnnnnnn
nnnnnnnnnn nnnnnnnnnn nnnnnnnnnn nnnnnnnnnn nnnnnnnnnn nnnnnnnnnn
nnnnnnnnnn nnnnnnnnnn nnncattgct ggcttcccca tcaacttcct tacgctctat
gtcaccattg aacacaagaa gctgcgaacc ccactaaact acatccttct gaaccttgcg
gtggctaacc tcttcatggt gtttggagga ttcaccacaa caatgtacac ctctatgcat
ggctacttcg tcctaggtcg ccttggctgc aatctggaag gattctttgc taccctcggt
ggtgagatag ccctctggtc actggttgct ctggctattg aaagatggtt ggtcgtctgc
aagcccatta gcaacttccg ctttggggag aaccacgcaa ttatgggctt ggctttcacc
tggattatgg ccctttcttg cgctggaccc cctcttgttg gctggtctcg ttacatccct
gagggcatgc agtgctcatg tggagtcgac tactacacac gtgcagaagg tttcaacaat
gagtcgtttg tcatctacat gttcatcgtt cacttcctca ttccactgac tattgtgttt
ttctgctatg gccgyctgct ctgtgctgtc aaggaggctg ctgctgccca gcaggagtct
gagaccaccc agagggctga gagggaagtc acccgcatgg ttgttatcat ggttattgct
ttcctgatat gttggttgcc ctatgccgga gtggcctggt ggatcttcac acatcagggc
tctgaatttg gaccaatcct catgaccctc ccagccttct ttgccaagag tnnnnnnnnn
nnnnnnnnnn nnnnnnnnnn nnnnnnnnnn nnnnnnnnnn nnnnnnnnnn nnnnnnnnnn
nnnnnnnnnn nnnnnnnnnn nnnnnnnnnn nnnnnnnnnn nnnnnnnnnn nnnnnnnnnn
nnnnnnnnnn nnnnnnnnnn nnnnnnnnnn nnnnnnnnnn nn
>Cichlidae_Parachromis_managuensis_1_1
atgaatggca cagagggacc ctttttttat gtccctatgg taaacaccac cggtattgtc
cggagtcctt atgaataccc tcagtactac cttgtcaacc cagcagctta tgctgctctg
ggtgcctaca tgttctttct catccttgct ggcttcccca tcaacttcct tacgctctat
gtcaccattg aacacaagaa gctgcgaacc cctctaaact acgtccttct gaaccttgcg
gtggctaacc tcttcatggt gtttggagga ttcaccacaa cgatgtacac ctctatgcat
ggctacttcg tcctaggtcg ccttggctgc aatctggaag gattctttgc taccctcggt
ggtgagatgt ccctctggtc actggttgct ctggctattg aaaggtggtt ggttgtctgc
aagcccatta gcaacttccg ctttggggat aaccacgcaa ttatgggctt ggccttcacc
tggataatgg cccttacttg tgctggaccc cctattgttg gctggtctcg ttacatccct
gagggcatgc agtgttcatg tggagtcgac tactacacac gtgcagaagg tttcaacaac
gagtcgtttg ttatctacat gttcatctgc cacttcctca ttccactggc tattgtgttc
ttctgctacg gccgcctgct ctgtgctgtc aaggaggctg ctgctgccca gcaggagtct
gagaccaccc agagggctga gagggaagtc acccgcatgg ttgttatcat ggttattgcc
ttcctgatat gttggttgcc ctatgccgga gtggcctggt ggatcttcac acatcaaggc
gctgaatttg gaccagtcct catgaccctc ccagccttct ttgccaagag ttcctccatc
tacaaccctc tgatttacat ctgcatgaac aagcagttcc gccactgcat gatcaccacc
ttgtgctgtg ggaaaaatcc ctttgaagaa gaggagggag catctactac tgcctccaag
accgaggctt cctctgtctc ctccagctct gtgtctcctg ca
>Cichlidae_Thorichthys_helleri_1_1
atgaatggca cagagggacc ctttttttat gtccctatgg taaacaccac cggtattgtc
cggagtcctt atgaataccc tcagtactac cttgtcagcc cagcagctta tgctgctctg
ggtgcctaca tgttctttct catccttgct ggcttcccca tcaactttct tacgctctat
gtcaccattg aacacaagaa gctgcgaacc cctctaaact acgtcctgct gaaccttgcg
gtggctaacc tcttcatggt gtttggagga ttcaccacaa cgatgtacac ctctatgcat
ggctacttcg tcctaggtcg ccttggctgc aatctggaag gattctttgc taccctcggt
ggtgagatgt ccctctggtc actggttgct ctggctattg aaaggtggtt ggttgtctgc
aagcccatta gcaacttccg ctttggggag aaccacgcaa ttatgggctt ggccttcacc
tggataatgg cccttacttg tgctggaccc cctattgttg gctggtctcg ttacatcccc
gagggcatgc agtgttcatg tggagtcgac tactacacac gtgcagaagg tttcaacaac
gagtcgtttg ttatctacat gttcatctgc cacttcctca ttccactggc tgttgtgttc
ttctgctacg gccgcctgct ctgtgctgtc aaggaggctg ctgctgccca gcaggagtct
gagaccaccc agagggctga gagggaagtc acccgcatgg ttgttatcat ggttattgcc
ttcctgatat gttggttgcc ctatgccgga gtggcctggt ggatcttcac acatcaaggc
tctgaatttg gaccagtctt catgaccctc ccagccttct ttgccaagag ttcctccatc
tacaaccctc tgatttacat ctgcatgaac aagcagttcc gccactgcat gatcaccacc
ttgtgctgtg ggaaaaatcc ctttgaagaa gaggagggag catctactac tgcctccaag
accgaggctt cctctgtctc ctccagctct gtgtctcctg ca
>Cichlidae_Vieja_maculicauda_1_1
atgaatggca cagagggacc ttttttttat gtccctatgg taaacaccac cggtattgtc
cggagtcctt atgaataccc tcagtactac cttgtcaacc cagcagctta tgctgctctg
ggtgcctaca tgttctttct catccttgct ggcttcccca tcaactttct tacgctctat
gtcaccattg aacacaagaa gctgcgaacc cctctaaact acgtccttct gaaccttgcg
gtggctaacc tcttcatggt gtttggagga ttcaccacaa cgatgtacac ctctatgcat
ggctacttcg tcctaggtcg ccttggctgc aatctggaag gattctttgc taccctcggt
ggtgagatgt ccctctggtc actggttgct ctggctattg aaaggtggtt ggttgtctgc
aagcccatta gcaacttccg ctttggggag aaccacgcaa ttatgggctt ggccttcacc
tggataatgg ccctttcttg tgctggaccc cctgtcgttg gctggtctcg ttacatccct
gagggcatgc agtgttcatg tggagtcgac tactacacac gtgcagaagg tttcaacaac
gagtcgtttg ttatctacat gttcatctgc cacttcctca ttccactggc tgttgtgttc
ttctgctacg gccgcctgct ctgtgctgtc aaggaggctg ctgctgccca gcaggagtct
gagaccaccc agagggctga gagggaagtc acccgcatgg ttgttatcat ggttattgcc
ttcctgatat gttggttgcc ctatgccgga gtggcctggt ggatcttcac acatcaaggc
tctgaatttg gaccagtcct catgaccctc ccagccttct ttgccaagag ttcctccatc
tacaaccctc tgatttacat ctgcatgaac aagcagttcc gccactgcat gatcaccacc
ttgtgctgtg ggaaaaatcc ctttgaagaa gaggagggag catctactac tgcctccaag
accgaggctt cctctgtctc ctccagctct gtgtctcctg ca
>Cichlidae_Vieja_melanurus_1_1
atgaatggca cagagggacc ctttttttat gtccctatgg taaacaccac cggtattgtc
cggagtcctt atgaataccc tcagtactac cttgtcaacc cagcagctta tgctgctctg
ggtgcctaca tgttctttct catccttgct ggcttcccca tcaactttct tacgctctat
gtcaccattg aacacaagaa gctgcgaacc cctctaaact acgtccttct gaaccttgcg
gtggctaacc tcttcatggt gtttggagga ttcaccacaa cgatgtacac ctctatgcat
ggctacttcg tcctaggtcg ccttggctgc aatctggaag gattctttgc taccctcggt
ggtgagatgt ccctctggtc actggttgct ctggctattg aaaggtggtt ggttgtctgc
aagcccatta gcaacttccg ctttggggag aaccacgcaa ttatgggctt ggccttcacc
tggataatgg ccctttcttg tgctggaccc cctattgttg gctggtctcg ttacatccct
gagggcatgc agtgttcatg tggagtcgac tactacacac gtgcagaagg tttcaacaat
gagtcgtttg ttatctacat gttcatctgc cacttcctca ttccactggc tattgtgttc
ttctgctacg gccgcctgct ctgtgctgtc aaggaggctg ctgctgccca gcaggagtct
gagaccaccc agagggctga gagggaagtc acccgcatgg ttgttatcat ggttattgcc
ttcctgatat gttggttgcc ctatgccgga gtggcctggt ggatcttcac acatcaaggc
tctgaatttg gaccagtcct catgaccctc ccagccttct ttgccaagag ttcctccatc
tacaaccctc tgatttacat ctgcatgaac aagcagttcc gccactgcat gatcaccacc
ttgtgctgtg ggaaaaatcc ctttgaagaa gaggagggag catctactac tgcctccaag
accgaggctt cctctgtctc ctccagctct gtgtctcctg ca
>Cichlidae_Wajpamheros_nourissati_1_1
atgaatggca cagagggacc ttttttttat gtccctatgg taaacaccac cggtattgtc
cggagtcctt atgaataccc tcagtactac cttgtcaacc cagcagctta tgctgctctg
ggtgcctaca tgttctttct catccttgct ggcttcccca tcaactttct tacgctctat
gtcaccattg aacacaagaa gctgcgaacc cctctaaact acgtccttct gaaccttgcg
gtggctaacc tcttcatggt gtttggagga ttcaccacaa cgatgtacac ctctatgcat
ggctacttcg tcctaggtcg ccttggctgc aatctggaag gattctttgc taccctcggt
ggtgagatgt ccctctggtc actggttgct ctggctattg aaaggtggtt ggttgtctgc
aagcccatta gcaacttccg ctttggggag aaccacgcaa ttatgggctt ggccttcacc
tggataatgg ccctttcttg tgctggaccc cctattgttg gctggtctcg ttacatccct
gagggcatgc agtgttcatg tggagtcgac tactacacac gtgcagaagg ttttaacaac
gagtcgtttg ttatctacat gttcatctgc cacttcctca ttccactggc tgttgtgttc
ttctgctacg gccgcctgct ctgtgctgtc aaggaggctg ctgctgccca gcaggagtct
gagaccaccc agagggctga gagggaagtc acccgcatgg ttgttatcat ggttattgcc
ttcctgatat gttggttgcc ctatgccgga gtggcctggt ggatcttcac acatcaaggc
tctgaatttg gaccagtcct catgaccctc ccagccttct ttgccaagag ttcctccatc
tacaaccctc tgatttacat ctgcatgaac aagcagttcc gccactgcat gatcaccacc
ttgtgctgtg ggaaaaatcc ctttgaagaa gaggagggag catctactac tgcctccaag
accgaggctt cctctgtctc ctccagctct gtgtctcctg ca
>Rivulidae_Simpsonichthys_punctulatus_1_1
nnnnnnnnnn nnnnnnnnnn nnnnnnnnnn nnnnnnnnnn nnnnnnnnnn nnnnnnnnnn
nnnnnnnnnn nnnnnnnnnn nnnnnnnnnn nnnnnnnnnn nnnnnnnnnn nnnnnnnnnn
nnnnnnnnnn nnnnnnnnnn nnnnnnnnnn nnnnnnnnnn nnnnnnnnnn nnnnnnnnnn
nnnnnnnnng aacacaagaa gctgcgaacc cctgtaaact acatcctgct caaccttgcg
gtggctgatc tcttcatggt gttcggagga ttcactacaa cgatgtacac ctccatgcat
ggctacttcg ttttaggacg ccttggctgc aatctggaag gattctttgc tacccttggt
ggtgagattg gtctctggtc actggttgtt ctggctattg aaaggtggct ggttgtctgc
aagcccatca gcaacttccg ctttggtgag aaccatgcta ttatgggttt ggccttcacc
tggctcatgg ccagttcctg tgctgtgccc ccccttgtcg gctggtctcg ttacatccca
gagggcatgc agtgctcatg cggagtcgac tactacaccc gtgcagaggg tttcaacaat
gagtcctttg ttatctacat gttcatctgc cacttcctca ttcccctcac tactgtgttc
ttctgctatg gccgcctgct ctgtgctgtc aaagaagctg ctgctgctca gcaggagtct
gagaccaccc agagggctga gagggaagtc tcccgcatgg tcgttctcat gatcatctcc
ttcctgattt gttggcttcc ctacgnnnnn nnnnnnnnnn nnnnnnnnnn nnnnnnnnnn
nnnnnnnnnn nnnnnnnnnn nnnnnnnnnn nnnnnnnnnn nnnnnnnnnn nnnnnnnnnn
nnnnnnnnnn nnnnnnnnnn nnnnnnnnnn nnnnnnnnnn nnnnnnnnnn nnnnnnnnnn
nnnnnnnnnn nnnnnnnnnn nnnnnnnnnn nnnnnnnnnn nnnnnnnnnn nnnnnnnnnn
nnnnnnnnnn nnnnnnnnnn nnnnnnnnnn nnnnnnnnnn nn
>Cichlidae_Aequidens_michaeli_1_1
atgaatggca cagagggacc ctttttctac gtccctatgg taaacaccac cggtattgtc
cggagtcctt atgaataccc tcagtactac cttgtcaacc cagcagctta tgctgctctg
ggtgcctaca tgttctttct catccttgct ggcttcccca tcaacttcct tacgctctat
gtcaccattg aacacaagaa gctgcgaacc ccactaaact acgtccttct gaaccttgcg
gtggctaacc tcttcatggt gtttggagga ttcaccacaa cgatgtacac ctctatgcat
ggctacttcg tcctaggtcg ccttggctgc aatctggaag gattctttgc taccctcggt
ggtgagatgt ccctctggtc actggttgct ctggctattg aaaggtggtt ggtcgtctgc
aagcccatta gcaacttccg ctttggggag aaccacgcaa ttatgggctt ggccttcacc
tggataatgg ccctttcttg cgctggaccc cctattgttg gctggtctcg ttacatccct
gagggcatgc agtgctcatg tggagtcgac tactacacac gtgcagaagg tttcaacaac
gagtcgtttg ttatctacat gttcatctgc cacttcctca ttccactggc tattgtgttc
ttctgctatg gccgcctgct ctgtgctgtc aaggaggctg ctgctgccca gcaggagtct
gagaccaccc agagggctga gagggaagtc acccgcatgg ttgttatcat ggttattgcc
ttcctgatat gttggttgcc ctatgctgga gtggcctggt ggatcttcac gcatcagggc
tctgaatttg gaccagtctt catgaccctc ccagccttct ttgccaagag ttcctccatc
tacaatcctc tgatttacat ctgcatgaac aagcagttcc gccactgcat gatcaccacc
ttgtgctgtg ggaaaaatcc ctttgaagaa gaggagggag catctactac tgcctccaag
accgaggctt cctctgtctc ctccagctct gtgtctcctg ca
>Cichlidae_Amatitlania_siquia_1_1
atgaatggca cagagggacc ctttttttat gtccctatgg taaacaccac cggtattgtc
cggagtcctt atgaataccc tcagtactac cttgtcaacc cagcagctta tgctgctctg
ggtgcctaca tgttctttct catccttgct ggcttcccca tcaacttcct tacgctctat
gtcaccattg aacacaagaa gctgcgaacc cctctaaact acgtccttct gaaccttgcg
gtggctaacc tcttcatggt gtttggagga ttcaccacaa cgatgtacac ctctatgcat
ggctacttcg tcctaggtcg ccttggctgc aatctggaag gattctttgc taccctcggt
ggtgagatgt ccctctggtc actggttgct ctggctattg aaaggtggtt ggttgtctgc
aagcccatta gcaacttccg ctttggggag aaccacgcaa ttatgggctt ggccttcacc
tggataatgg ccctttcttg tgctggaccc cctgttgttg gctggtctcg ttacatccct
gagggcatgc agtgttcatg tggagtcgac tactacacac gtgcagaagg tttcaacaac
gagtcgtttg ttatctacat gttcatctgc cacttcctca ttccattggc tgttgtgttc
ttctgctatg gccgcctgct ctgtgctgtc aaggaggctg ctgctgccca gcaggagtct
gagaccaccc agagggctga gagggaagtc acccgcatgg ttgttatcat ggttattgcc
ttcctgatat gttggttgcc ctatgccgga gtggcctggt ggatcttcac acatcaaggc
tctgaatttg gaccagtcct catgaccctc ccagccttct ttgccaagag ttcctccatc
tacaaccctc tgatttacat ctgcatgaac aagcagttcc gccactgcat gatcaccacc
ttgtgctgtg ggaaaaatcc ctttgaagaa gaggagggag catctactac tgcctccaag
accgaggctt cctctgtctc ctccagctct gtgtctcctg ca
>Cichlidae_Apistogramma_hoignei_1_1
nnnnnnnnnn nnnnnnnnnn nnnnnnnnnn nnnnnnnnnn nnnnnnnnnn nnnnnnnnnn
nnnnnnnnnn nnnnnnnnnn nnnnnnnnnn nnnnnnnnnn nnnnnnnnnn nnnnnnnnnn
nnnnnnnnnn nnnnnnnnnn nnnccttgct ggcttcccca tcaacttcct tacgctctat
gtcaccattg aacacaagaa gctgcgaacc ccactaaact acgtccttct gaaccttgcg
gtggctaacc ttttcatggt gtttggagga ttcaccacaa cgatgtacac ctctatgcat
ggctacttcg tcctaggtcg ccttgggtgc aatctggaag gattctttgc taccctcggc
ggtgagatgt ccctctggtc actggttgct ctggctattg aaaggtggtt ggtcgtctgc
aagcccatta gcaacttccg ctttggggag aaccacgcaa ttatgttctt ggccttcacc
tggataatgg ccctttcgtg cgctgcaccc ccagttattg gttggtctcg ttacatccct
gagggcatgc agtgctcctg tggagttgac tactacacac gggcagaagg tttcaacaac
gagtcgtttg tgatctacat gttcatcgtc cacttcctca ttccactgac tattgtgttt
ttctgctacg gccgcctgct ctgtgccgtc aaggaggctg ccgctgccca gcaggagtct
gagaccaccc agagggctga gagggaagtc acccgcatgg ttgttatcat ggttattgct
ttcctgatat gttggttgcc ctatgccgga gtggcctggt ggatcttcac acatcagggc
gctgaatttg gaccagtcct catgaccctc ccagccttct ttgccaagag tnnnnnnnnn
nnnnnnnnnn nnnnnnnnnn nnnnnnnnnn nnnnnnnnnn nnnnnnnnnn nnnnnnnnnn
nnnnnnnnnn nnnnnnnnnn nnnnnnnnnn nnnnnnnnnn nnnnnnnnnn nnnnnnnnnn
nnnnnnnnnn nnnnnnnnnn nnnnnnnnnn nnnnnnnnnn nn
>Cichlidae_Herichthys_bartoni_1_1
atgaatggca cagagggacc ctttttttat gtccctatgg taaacaccac tggtattgtc
cggagtcctt atgaataccc tcagtactac cttgtcaacc cagcagctta tgctgctctg
ggtgcctaca tgttttttct catccttgct ggcttcccca tcaactttct tacgctctat
gtcaccattg aacacaagaa gctgcgaacc cctctaaact acatccttct gaaccttgcg
gtggctgacc tcttcatggt gtttggagga ttcaccacaa cgatgtacac ctctatgcat
ggctacttcg tcctaggtcg ccttggctgc aatctggaag gattctttgc taccctcggt
ggtgagattt ccctctggtc actggttgct ctggctattg aaaggtggtt ggttgtctgc
aagcccatta gcaacttccg ctttggggag aaccacgcaa ttatgggctt ggccttcacc
tggataatgg cccttgcttg tgctgcaccc cctcttgttg gctggtctcg ttacatccct
gagggcatgc agtgttcatg tggagttgac tactacacac gtgcagaagg tttcaacaat
gagtcgtttg ttatctacat gttcatctgc cacttcctca ttccactgac tattgtgttc
ttctgctacg gccgcctgct ctgtgctgtc aaggaggctg ctgctgccca gcaggagtct
gagaccaccc agagggctga gagggaagtc acccgcatgg ttgttatcat ggttattgcc
ttcctgatat gttggttgcc ctatgccgga gtggcctggt ggatcttcac acatcaaggc
tctgaatttg gaccagtctt catgaccctc ccagccttct ttgccaagag ttcctccatc
tacaaccctc tgatttacat ctgcatgaac aagcagttcc gccactgcat gatcaccacc
ttgtgctgtg ggaaaaatcc ctttgaagaa gaggagggag catctactac tgcctccaag
accgaggctt cctctgtctc ctccagctct gtgtctcctg ca
>Cichlidae_Hypsophrys_nicaraguensis_2_1
atgaatggca cagagggacc ctttttttat gtccctatgg taaacaccac cggtattgtc
cggagtcctt atgaataccc tcagtactac cttgtcaacc cagcagctta tgctgctctg
ggtgcctaca tgttctttct catccttgct ggcttcccca tcaacttcct tacgctctat
gtcaccattg aacacaagaa gctgcgaacc cctctaaact acgtccttct gaaccttgcg
gtggctaacc tcttcatggt gtttggagga ttcaccacaa cgatgtacac ctctatgcat
ggctacttcg tcctaggtcg ccttggctgc aatctggaag gattctttgc taccctcggt
ggtgagatgt ccctctggtc actggttgct ctggctattg aaaggtggtt ggttgtctgc
aagcccatta gcaacttccg ctttggggag aaccacgcaa ttatgggctt ggccttcacc
tggataatgg ccctttcttg tgctggaccc cctgttgttg gctggtctcg ttacatccct
gagggcatgc agtgttcatg tggagtcgac tactacacac gtgcagaagg tttcaacaat
gagtcgtttg ttatctacat gttcatctgc cacttcctca ttccactgnc tgttgtgttc
ttctgctatg gccgcctgct ctgtgctgtc aaggaggctg ctgctgccca gcaggagtct
gagaccaccc agagggctga gagggaagtc acccgcatgg ttgttatcat ggttattgcc
ttcctgatat gttggttgcc ctacgccgga gtggcctggt atatcttcac acatcaaggc
tctgaatttg gaccagtctt catgaccctc ccagccttct ttgccaagag ttcctccatc
tacaacccta tgatttacat ctgcatgaac aagcagttcc gccactgcat gatcaccacc
ttgtgctgtg ggaaaaatcc ctttgaagaa gaggagggag catctactac tgcctccaag
accgaggctt cctctgtctc ctccagctct gtgtctcctg ca
>Cichlidae_Parachromis_dovii_1_1
atgaatggca cagagggacc ctttttttat gtccctatgg taaacaccac cggtattgtc
cggagtcctt atgaataccc tcagtactac cttgtcaacc cagcagctta tgctgctctg
ggtgcctaca tgttctttct catccttgct ggcttcccca tcaacttcct tacgctctat
gtcaccattg aacacaagaa gctgcgaacc cctctaaact acgtccttct gaaccttgcg
gtggctaacc tcttcatggt gtttggagga ttcaccacaa cgatgtacac ctctatgcat
ggctacttcg tcctaggtcg ccttggctgc aatctggaag gattttttgc taccctcggt
ggtgagatgt ccctctggtc actggttgct ctggctattg aaaggtggtt ggttgtctgc
aagcccatta gcaacttccg ctttggggag aaccacgcaa ttatgggctt ggccttcacc
tggataatgg cccttacttg tgctggaccc cctattgttg gctggtctcg ttacatccct
gagggcatgc agtgttcatg tggagtcgac tactacacac gtgcagaagg tttcaacaac
gagtcgtttg ttatctacat gttcatctgc cacttcctca ttccactggc tattgtgttc
ttctgctacg gccgcctgct ctgtgctgtc aaggaggctg ctgctgccca gcaggagtct
gagaccaccc agagggctga gagggaagtc acccgcatgg ttgttatcat ggttattgcc
ttcctgatat gttggttgcc ctatgctgga gtggcctggt ggatcttcac acatcaaggc
gctgaatttg gaccagtcct catgaccctc ccagccttct ttgccaagag ttcctccatc
tacaaccctc tgatttacat ctgcatgaac aagcagttcc gccactgcat gatcaccacc
ttgtgctgtg ggaaaaatcc ctttgaagaa gaggagggag catctactac tgcctccaag
accgaggctt cctctgtctc ctccagctct gtgtctcctg ca
>Cichlidae_Amphilophus_xiloaensis_1_1
atgaatggca cagagggacc ctttttttat gtccctatgg taaacaccac cggtattgtc
cggagtcctt atgaataccc tcagtactac cttgtcaacc cagcagctta tgctgctctg
ggtgcctaca tgttctttct catccttgct ggcttcccca tcaacttcct tacgctctat
gtcaccattg aacacaagaa gctgcgaacc cctctaaact acgtgcttct gaaccttgcg
gtggctaacc tcttcatggt gtttggagga ttcaccacaa cgatgtacac ctctatgcat
ggctacttcg tcctaggtcg ccttggctgc aatctggaag gattctttgc taccctcggt
ggtgagatgt ccctctggtc actggttgct ctggctatcg aaaggtggtt ggttgtctgc
aagcccatta gcaacttccg ctttggggag aaccacgcaa ttatgggctt ggccttcacc
tggataatgg ccctttcttg tgctggaccc cctgttgttg gctggtctcg ttacatccct
gagggcatgc agtgttcatg tggagtcgac tactacacac gtgcagaagg tttcaacaac
gagtcgtttg ttatctacat gttcatctgc cacttcctca ttccactggc tgttgtgttc
ttctgctacg gccgcctgct ctgtgctgtc aaggaggctg ctgctgccca gcaggagtct
gagaccaccc agagggctga gagggaagtc acccgcatgg ttgttatcat ggttattgcc
ttcctgatat gttggttgcc ctatgccgga gtggcctggt ggatcttcac acatcaaggc
tctgaatttg gaccagtctt tatgaccctc ccagccttct ttgccaagag ttcctccatc
tacaaccctc tgatttacat ctgcatgaac aagcagttcc gccactgcat gatcaccacc
atgtgctgtg ggaaaaatcc ctttgaagaa gaggagggag catctactac tgcctccaag
accgaggctt cctctgtctc ctccagctct gtgtctcctg ca
>Cichlidae_Apistogramma_panduro_1_1
atgaatggca cagagggacc ctttttctat gtccctatgc taaacaccac cggtgttgtc
cggagtcctt atgaataccc tcagcactac cttgtcagcc cagcagctta tgctgctctg
ggtgcctaca tgttttttct catccttgct ggcttcccca tcaacttcct tacgctctat
gtcaccattg aacacaagaa gctgcgaacc ccactaaact acgtccttct gaaccttgcg
gtggctaacc ttttcatggt gtttggagga ttcaccacaa cgatgtacac ctctatgcat
ggctacttcg tcctaggtcg ccttggctgc aatctggaag gattctttgc taccctcggc
ggtgaaatgt ccctctggtc actggttgct ctggctattg aaaggtggtt ggtcgtctgc
aagcccatta gcaacttccg ctttggggag aaccacgcaa ttatgttcct ggccttcacc
tggataatgg ccctttcttg cgctgcaccc ccagttattg gttggtctcg ttacatccct
gagggcatgc agtgctcctg tggagttgac tactacacac gcgcagaagg tttcaacaac
gagtcgtttg ttatctacat gttcatcgtc cacttcctca ttccactgac tattgtgttt
ttctgctacg gccgcctgct ctgtgccgtc aaggaggctg ctgctgccca gcaggagtct
gagaccaccc agagggctga gagggaagtc acccgcatgg ttgttatcat ggttattgct
ttcctgatat gttggttgcc ctatgccgga gtggcctggt ggatcttcac acatcagggc
gctgaatttg gaccagtcct catgaccctc ccagccttct ttgccaagag ttccgccatc
tacaaccctc tgatttacat ctgcatgaac aagcagttcc gccactgcat gatcaccacc
ttgtgctgcg ggaaaaatcc ctttgaagaa gaggagggcg catctactac agcctccaag
accgaggctt cctctgtctc ctccagctct gtgtctcctg ca
>Cichlidae_Archocentrus_centrarchus_2_1
atgaatggca cagagggacc ctttttttat gtccctatgg taaacaccac cggcattgtc
cggagtcctt atgaataccc tcagtactac cttgtcaacc cagcagctta tgctgctctg
ggtgcctaca tgttctttct catccttgct ggcttcccca tcaacttcct tacgctctat
gtcaccattg aacacaagaa gctgcgaacc cctctaaact acgtgcttct gaaccttgcg
gtggctaacc tcttcatggt gtttggagga ttcaccacaa cgatgtacac ctctatgcat
ggctacttcg tcctaggtcg ccttggctgc aatctggaag gattctttgc taccctcggt
ggtgagatgt ccctctggtc actggttgct ctggctatcg aaaggtggtt ggttgtctgc
aagcccatta gcaacttccg ctttggggag aaccacgcaa ttatgggctt ggccttcacc
tggataatgg ccctttcttg tgctggaccc cctattgttg gctggtctcg ttacatccct
gagggcatgc agtgttcatg tggagtcgac tactacacac gtgcagaagg tttcaacaac
gagtcgtttg ttatctacat gttcatctgc cacttcctca ttccactggc tgttgtgttc
ttctgctacg gccgcctgct ctgtgctgtc aaggaggctg ctgctgccca gcaggagtct
gagaccaccc agagggctga gagggaagtc acccgcatgg ttgttatcat ggttattgcc
ttcctgatat gttggttgcc ctatgccgga gtggcctggt ggatcttcac acatcaaggc
tctgaatttg gaccagtctt tatgaccctc ccagccttct ttgccaagag ttcctccatc
tacaaccctc tgatttacat ctgcatgaac aagcagttcc gccactgcat gatcaccacc
ttgtgctgtg ggaaaaatcc ctttgaagaa gaggagggag catctactac tgcctccaag
accgaggctt cctctgtctc ctccagctct gtgtctcctg ca
>Cichlidae_Australoheros_scitulus_1_1
atgaatggca cagagggacc ctttttctat gtccctatgg taaacaccac cggtattgtc
cggagtcctt atgaataccc tcagtactac cttgtcaacc cagcagctta tgctgctctg
ggtgcctaca tgttctttct catccttgct ggcttcccca tcaacttcct tacgctctat
gtcaccattg aacacaagaa gctgcgaacc cctctaaact acgtccttct gaaccttgct
gtggctaacc tcttcatggt gtttggagga ttcaccacaa cgatgtacac ctctatgcat
ggctacttcg tcctaggtcg ccttggctgc aatctggaag gattctttgc taccctcggt
ggtgagatgt ccctctggtc actggttgct ctggctattg aaaggtggtt ggttgtctgc
aagcccatta gcaacttccg ctttggggag aaccacgcaa ttatgggctt ggccttcacc
tggataatgg ccctttcttg tgctggaccc cctgttgttg gctggtctcg ttacatccct
gagggcatgc agtgttcatg tggagtcgac tactacacac gtgcagaagg tttcaacaac
gagtcatttg ttatctacat gttcatctgc cacttcctca ttccactggt tgttgtgttc
ttctgctacg gccgtctgct ctgtgctgtc aaggaggctg ctgctgccca gcaggagtct
gagaccaccc agagggctga gagggaagtc acccgcatgg ttgttatcat ggttattgcc
ttcctgatat gttggttgcc ctatgccgga gtggcctggt ggatcttcac acatcaaggc
tctgaatttg gaccagtctt tatgaccctc ccagccttct ttgccaagag ttcctccatc
tacaacccaa tgatttacat ctgcatgaac aagcagttcc gccactgcat gatcaccacc
ttgtgctgtg ggaaaaatcc ctttgaagaa gaggagggag catctactac tgcctccaag
accgaggctt cctctgtctc ctccagctct gtgtctcctg ca
>Cichlidae_Dicrossus_maculatus_1_1
atgaatggca cagagggacc ctttttctat gtccctatgc taaacaccac cggtattgtc
cggagtcctt atgaataccc tcagcactac cttgtcaccc cagcagctta tgctgctctg
ggtgcctaca tgttctttct catccttgct ggcttcccca tcaacttcct tacgctctat
gtcaccattg aacacaagaa gctgcgaacc ccactaaact acgtccttct gaaccttgct
gtggctaacc tcttcatggt gtttggagga ttcaccacaa cgatgtacac ctctatgcac
ggctacttcg tcctaggtcg ccttggctgc aatctggaag gattctttgc taccctcggt
ggtgagatgt ccctctggtc actggttgct ctggctattg aaaggtggtt ggtcgtctgc
aagccaatta gcaacttccg ctttggggag aaccacgcaa ttatgggctt ggcctttacc
tggataatgg ccctttcttg tgctggaccc cctcttattg gctggtctcg ttacatccct
gagggcatgc agtgctcatg cggagtcgac tactacacac gtgccgaagg tttcaacaac
gagtcgtttg ttatctacat gttcatcctc cacttcctca ttccactgac tattgtgttt
ttctgctacg gccgtctgct ctgcgctgtc aaggaggctg ctgctgccca gcaggagtct
gagaccaccc agagggctga gagggaagtc acccgcatgg tcgttatcat ggttattgct
ttcctgattt gttggttgcc ctatgccgga gtggcctggt ggatcttcac acatcagggc
gctgaatttg gaccaatcct catgaccctc ccagccttct ttgccaagag ttcctccatc
tacaaccctc tgatttacat ctgcatgaac aagcagttcc gccactgcat gatcaccacc
ttgtgctgcg ggaaaaatcc ctttgaagaa gaggagggag catctactac tgcctccaag
accgaggcct cctctgtctc ctccagctct gtgtctcctg ca
>Cichlidae_Mikrogeophagus_ramirezi_2_1
nnnnnnnnnn nnnnnnnnnn nnnnnnnnnn nnnnnnnnnn nnnnnnnnnn nnnnnnnnnn
nnnnnnnnnn nnnnnnnnnn nnnnnnnnnn nnnnnnnnnn nnnnnnnnnn nnnnnnnnnn
nnnnnnnnnn nnnnnnnnnn nnncattgct ggcttcccca tcaacttcct tacgctctat
gtcaccattg aacacaagaa gctgcgaaac ccactaaact acgtccttct gaaccttgcg
gtggctaacc tcttcatggt gtttggagga ttcaccacaa cgatgtacac ctctatgcat
ggctacttcg tcctaggtcg ccttggctgc aatctggaag gattctttgc taccctcggt
ggtgagatgt ccctctggtc actggttgct ctggctattg agaggtggtt ggtcgtctgt
aagcccatta gcaacttccg ctttggggag aaccacgcac ttatgggctt ggccttcacc
tggataatgg cccttacttg tgctgcaccc cctcttgttg gctggtctcg ttacatccct
gagggcatgc agtgctcatg tggagtcgac tactacacac gtgcagaagg tttcaacaat
gagtcatttg tcatctacat gttcatcgtc cacttcctca ttccactgac tattgtgttt
ttctgctacg gccgtctgct ctgtgctgtc aaggaggctg ctgctgccca gcaagagtct
gagaccaccc agagggctga gagggaagtc acccgcatgg ttgttatcat ggttattgct
ttcctgatat gttggttgcc ctatgccgga gtagcctggt atatcttcac acatcagggc
tctgaatttg gaccaatctt catgaccctc ccagccttct ttgccaagag tnnnnnnnnn
nnnnnnnnnn nnnnnnnnnn nnnnnnnnnn nnnnnnnnnn nnnnnnnnnn nnnnnnnnnn
nnnnnnnnnn nnnnnnnnnn nnnnnnnnnn nnnnnnnnnn nnnnnnnnnn nnnnnnnnnn
nnnnnnnnnn nnnnnnnnnn nnnnnnnnnn nnnnnnnnnn nn
>Cichlidae_Pterophyllum_altum_1_1
atgaatggca cagagggacc ctttttctat gtccctatgg taaacaccac cggtattgtc
cggagtcctt atgaataccc tcagtactac cttgtcagcc cagcagctta tgctgctctg
ggtgcctaca tgttctttct catccttgct ggcttcccca tcaacttcct tacgctctat
gtcaccattg aacacaagaa gctgcgaacc ccactaaact acgtccttct gaaccttgcg
gtggctaacc ttttcatggt gtttggagga ttcaccacaa cgatgtacac ctctatgcat
ggctacttcg tcctaggtcg ccttggctgc aatctggaag gattctttgc taccctcggt
ggtgagatgt ccctctggtc actggttgct ctggctattg aaaggtggtt ggtcgtctgc
aagcccatta gcaacttccg ctttggggag aaccacgcaa ttatgggctt ggccttcacc
tggataatgg ccctttcttg tgctggaccc cctgttgttg gctggtctcg ttacatcccc
gagggcatgc agtgttcatg tggagtcgac tattacacac gtgcagaagg tttcaacaac
gagtcatttg ttatctacat gttcatctgc cacttcctca ttccactggc tgttgtgttc
ttctgttatg gccgcctgct ctgtgctgtc aaggaggctg ctgctgccca gcaggagtct
gagaccaccc agagggctga gagggaagtc acccgcatgg ttgttatcat ggttattgcc
ttcctgatat gttggttgcc ctatgctgga gtggcctggt ggatcttcac acatcagggc
tctgaatttg gaccagtctt catgaccctc ccagccttct ttgccaagag ttcctccatc
tacaaccctc tgatttacat ctgcatgaac aagcagttcc gccactgcat gatcaccacc
ttgtgctgtg ggaaaaatcc ctttgaagaa gaggagggag catctactac tgcctccaag
accgaggctt cctctgtctc ctccagctct gtgtctcctg ca
>Cichlidae_Satanoperca_daemon_2_1
nnnnnnnnnn nnnnnnnnnn nnnnnnnnnn nnnnnnnnnn nnnnnnnnnn nnnnnnnnnn
nnnnnnnnnn nnnnnnnnnn nnnnnnnnnn nnnnnnnnnn nnnnnnnnnn nnnnnnnnnn
nnnnnnnnnn nnnnnnnnnn nnnccttgct ggcttcccca tcaacttcct tacgctctat
gtcaccattg aacacaagaa gctgcgaacc ccactaaact acgtccttct gaaccttgcc
gtggctaacc tcttcatggt gtttggagga ttcaccacaa cgatgtacac ctctatgcat
ggctacttcg tcctaggtcg ccttggctgc aatctggaag gattctttgc taccctcggt
ggtgaaatgt ccctctggtc actggttgct ctggctattg aaaggtggtt ggtcgtctgc
aagcccatta gcaacttccg ctttggggag aaccacgcaa ttatgggctt ggccttcacc
tggataatgg ccctttcttg cgctggaccc cctgtcgttg gttggtctcg ttacatccct
gagggcatgc agtgctcatg tggagttgac tactacacac gcgcagaagg tttcaacaac
gagtcgtttg tcatctacat gttcatcgtc cacttcctca ttccactgac tgttgtgttt
ttctgctatg gccgcctgct ctgtgctgtc aaggaggctg ctgctgccca gcaggagtct
gagaccaccc agagggctga gagggaagtc acccgcatgg ttgttatcat ggttattgct
ttcctgatat gttggttgcc ctatgccgga gtggcctggt ggatcttcac acatcagggc
tctgaatttg gaccaatcct catgaccctc ccagccttct ttgccaagag tnnnnnnnnn
nnnnnnnnnn nnnnnnnnnn nnnnnnnnnn nnnnnnnnnn nnnnnnnnnn nnnnnnnnnn
nnnnnnnnnn nnnnnnnnnn nnnnnnnnnn nnnnnnnnnn nnnnnnnnnn nnnnnnnnnn
nnnnnnnnnn nnnnnnnnnn nnnnnnnnnn nnnnnnnnnn nn
>Cichlidae_Amphilophus_astorquii_1_1
atgaatggca cagagggacc ctttttttat gtccctatgg taaacaccac cggtattgtc
cggagtcctt atgaataccc tcagtactac cttgtcaacc cagcagctta tgctgctctg
ggtgcctaca tgttctttct catccttgct ggcttcccca tcaacttcct tacgctctat
gtcaccattg aacacaagaa gctgcgaacc cctctaaact acgtgcttct gaaccttgcg
gtggctaacc tcttcatggt gtttggagga ttcaccacaa cgatgtacac ctctatgcat
ggctacttcg tcctaggtcg ccttggctgc aatctggaag gattctttgc taccctcggt
ggtgagatgt ccctctggtc actggttgct ctggctatcg aaaggtggtt ggttgtctgc
aagcccatta gcaacttccg ctttggggag aaccacgcaa ttatgggctt ggccttcacc
tggataatgg ccctttcttg tgctggaccc cctgttgttg gctggtctcg ttacatccct
gagggcatgc agtgttcatg tggagtcgac tactacacac gtgcagaagg tttcaacaac
gagtcgtttg ttatctacat gttcatctgc cacttcctca ttccactggc tgttgtgttc
ttctgctacg gccgcctgct ctgtgctgtc aaggaggctg ctgctgccca gcaggagtct
gagaccaccc agagggctga gagggaagtc acccgcatgg ttgttatcat ggttattgcc
ttcctgatat gttggttgcc ctatgccgga gtggcctggt ggatcttcac acatcaaggc
tctgaatttg gaccagtctt tatgaccctc ccagccttct ttgccaagag ttcctccatc
tacaaccctc tgatttacat ctgcatgaac aagcagttcc gccactgcat gatcaccacc
atgtgctgtg ggaaaaatcc ctttgaagaa gaggagggag catctactac tgcctccaag
accgaggctt cctctgtctc ctccagctct gtgtctcctg ca
>Cichlidae_Amphilophus_sagittae_1_1
atgaatggca cagagggacc ctttttttat gtccctatgg taaacaccac cggtattgtc
cggagtcctt atgaataccc tcagtactac cttgtcaacc cagcagctta tgctgctctg
ggtgcctaca tgttctttct catccttgct ggcttcccca tcaacttcct tacgctctat
gtcaccattg aacacaagaa gctgcgaacc cctctaaact acgtgcttct gaaccttgcg
gtggctaacc tcttcatggt gtttggagga ttcaccacaa cgatgtacac ctctatgcat
ggctacttcg tcctaggtcg ccttggctgc aatctggaag gattctttgc taccctcggt
ggtgagatgt ccctctggtc actggttgct ctggctatcg aaaggtggtt ggttgtctgc
aagcccatta gcaacttccg ctttggggag aaccacgcaa ttatgggctt ggccttcacc
tggataatgg ccctttcttg tgctggaccc cctgttgttg gctggtctcg ttacatccct
gagggcatgc agtgttcatg tggagtcgac tactacacac gtgcagaagg tttcaacaac
gagtcgtttg ttatctacat gttcatctgc cacttcctca ttccactggc tgttgtgttc
ttctgctacg gccgcctgct ctgtgctgtc aaggaggctg ctgctgccca gcaggagtct
gagaccaccc agagggctga gagggaagtc acccgcatgg ttgttatcat ggttattgcc
ttcctgatat gttggttgcc ctatgccgga gtggcctggt ggatcttcac acatcaaggc
tctgaatttg gaccagtctt tatgaccctc ccagccttct ttgccaagag ttcctccatc
tacaaccctc tgatttacat ctgcatgaac aagcagttcc gccactgcat gatcaccacc
atgtgctgtg ggaaaaatcc ctttgaagaa gaggagggag catctactac tgcctccaag
accgaggctt cctctgtctc ctccagctct gtgtctcctg ca
>Cichlidae_Amphilophus_zaliosus_1_1
atgaatggca cagagggacc ctttttttat gtccctatgg taaacaccac cggtattgtc
cggagtcctt atgaataccc tcagtactac cttgtcaacc cagcagctta tgctgctctg
ggtgcctaca tgttctttct catccttgct ggcttcccca tcaacttcct tacgctctat
gtcaccattg aacacaagaa gctgcgaacc cctctaaact acgtgcttct gaaccttgcg
gtggctaacc tcttcatggt gtttggagga ttcaccacaa cgatgtacac ctctatgcat
ggctacttcg tcctaggtcg ccttggctgc aatctggaag gattctttgc taccctcggt
ggtgagatgt ccctctggtc actggttgct ctggctatcg aaaggtggtt ggttgtctgc
aagcccatta gcaacttccg ctttggggag aaccacgcaa ttatgggctt ggccttcacc
tggataatgg ccctttcttg tgctggaccc cctgttgttg gctggtctcg ttacatccct
gagggcatgc agtgttcatg tggagtcgac tactacacac gtgcagaagg tttcaacaac
gagtcgtttg ttatctacat gttcatctgc cacttcctca ttccactggc tgttgtgttc
ttctgctacg gccgcctgct ctgtgctgtc aaggaggctg ctgctgccca gcaggagtct
gagaccaccc agagggctga gagggaagtc acccgcatgg ttgttatcat ggttattgcc
ttcctgatat gttggttgcc ctatgccgga gtggcctggt ggatcttcac acatcaaggc
tctgaatttg gaccagtctt tatgaccctc ccagccttct ttgccaagag ttcctccatc
tacaaccctc tgatttacat ctgcatgaac aagcagttcc gccactgcat gatcaccacc
atgtgctgtg ggaaaaatcc ctttgaagaa gaggagggag catctactac tgcctccaag
accgaggctt cctctgtctc ctccagctct gtgtctcctg ca
>Cichlidae_Apistogramma_steindachneri_1_1
atgaatggca cagagggacc ctttttctat gtccctatgc taaacaccac cggtgttgtc
cggagtcctt atgaataccc tcagcactac cttgtcagcc cagcagctta tgctgctctg
ggtgcctaca tgttttttct catccttgct ggcttcccca tcaacttcct tacgctctat
gtcaccattg aacacaagaa gctgcgaacc ccactaaact acgtccttct gaaccttgcg
gtggctaacc ttttcatggt gtttggagga ttcaccacaa cgatgtacac ctctatgcat
ggctacttcg tcctaggtcg ccttggctgc aatctggaag gattctttgc taccctcggc
ggtgaaatgt ccctctggtc actggttgct ctggctattg aaaggtggtt ggtcgtctgc
aagcccatta gcaacttccg ctttggggag aaccacgcaa ttatgttctt ggccttcacc
tggataatgg ctctttcttg cgctgcaccc ccagttattg gttggtctcg ttacatccct
gagggcatgc agtgctcctg tggagttgac tactacacac gcgcagaagg tttcaacaac
gagtcgtttg ttatctacat gttcatcgtc cacttcctca ttccactgac tattgtgttt
ttctgctacg gccgcctgct ctgtgccgtc aaggaggctg ctgctgccca gcaggagtct
gagaccaccc agagggctga gagggaagtc acccgcatgg ttgttatcat ggttattgct
ttcctgatat gttggttgcc ctatgccgga gtggcctggt ggatcttcac acatcagggc
gctgaatttg gacctgtcct catgaccctc ccagccttct ttgccaagag ttccgccatc
tacaaccctc tgatttacat ctgcatgaac aagcagttcc gccactgcat gatcaccacc
ttgtgctgcg ggaaaaatcc ctttgaagaa gaggagggcg catctactac tgcctccaag
accgaggctt cctctgtctc ctccagctct gtgtctcctg ca
>Cichlidae_Crenicara_punctulata_2_1
nnnnnnnnnn nnnnnnnnnn nnnnnnnnnn nnnnnnnnnn nnnnnnnnnn nnnnnnnnnn
nnnnnnnnnn nnnnnnnnnn nnnnnnnnnn nnnnnnnnnn nnnnnnnnnn nnnnnnnnnn
nnnnnnnnnn nnnnnnnnnn nnnccttgct ggcttcccca tcaacttcct tacgctctat
gtcaccattg aacacaagaa gctgcgaacc ccactaaact acgtccttct gaaccttgcg
gtggctaacc tcttcatggt gtttggagga ttcaccacaa cgatgtacac ctctatgcac
ggctacttcg tcctaggtcg cctcggctgc aatctggaag gattctttgc taccctcggc
ggtgagatgt ccctctggtc actggttgct ctggctattg aaaggtggtt ggtcgtatgc
aagcccatta gcaacttccg ctttggggag aaccacgcaa ttatgttctt ggccttcacc
tggataatgg ccctttcttg cgctgcaccc cctcttattg gctggtctcg ttacatccct
gagggcatgc agtgctcatg tggagtcgac tactatacac gtgcagaagg tttcaacaat
gagtcgtttg ttatctacat gttcatcctc cacttcctcg ttccactgat tattgtgttt
ttctgctatg gccgtctgct ctgtgctgtc aaggaggctg ctgctgccca gcaggagtct
gagaccaccc agagggctga gagggaagtc acccgcatgg ttgttatcat ggttattgct
ttcctgatat gttggttgcc ctatgccgga gtggcctggt ggatcttcac acatcagggc
gctgaatttg gaccaatcct catgaccctc ccagccttct ttgccaagag tnnnnnnnnn
nnnnnnnnnn nnnnnnnnnn nnnnnnnnnn nnnnnnnnnn nnnnnnnnnn nnnnnnnnnn
nnnnnnnnnn nnnnnnnnnn nnnnnnnnnn nnnnnnnnnn nnnnnnnnnn nnnnnnnnnn
nnnnnnnnnn nnnnnnnnnn nnnnnnnnnn nnnnnnnnnn nn
>Cichlidae_Cribroheros_longimanus_1_1
atgaatggca cagagggacc ctttttctat gtccctatgg taaacaccac cggtattgtc
cggagtcctt atgaataccc tcaatactac cttgtcaacc cagcagctta tgctgctctg
ggtgcctaca tgttctttct catccttgct ggcttcccca tcaacttcct tacgctctat
gtcaccattg aacacaagaa gctgcgaacc cctctaaact acgtccttct gaaccttgcg
gtggctaacc tcttcatggt gtttggagga ttcaccacaa cgatgtacac ctctatgcat
ggctacttcg tcctaggtcg ccttggctgc aatctggaag gattctttgc taccctcggt
ggtgagatgt ccctctggtc actggttgct ctggctattg aaaggtggtt ggttgtctgc
aagcccatta gcaacttccg ctttggggag aaccacgcaa ttatgggctt ggccttcacc
tggataatgg ccctttcttg tgctggaccc cctgttgttg gctggtctcg ttacatccct
gagggcatgc agtgttcatg tggagtcgac tactacacac gtgcagaagg tttcaacaac
gagtcgtttg ttatctacat gttcatctgc cacttcctca ttccactggc agttgtgttc
ttctgctacg gccgcctgct ctgtgctgtc aaggaggctg ctgctgccca gcaggagtct
gagaccaccc agagggctga gagggaagtc acccgcatgg ttgttatcat ggttattgcc
ttcctgatat gttggttgcc ctatgccgga gtggcctggt ggatcttcac acatcaaggt
tctgaatttg gaccagtctt catgaccctc ccagccttct ttgccaagag ttcctccatc
tacaacccta tgatttacat ctgcatgaac aagcagttcc gccactgcat gatcaccacc
ttgtgctgtg ggaaaaatcc ctttgaagaa gaggagggag catctactac tgcctccaag
accgaggctt cctctgtctc ctccagctct gtgtctcctg ca
>Cichlidae_Cribroheros_rostratus_1_1
atgaatggca cagagggacc ctttttctat gtccctatgg taaacaccac cggtattgtc
cggagtcctt atgaataccc tcaatactac cttgtcaacc cagcagctta tgctgctctg
ggtgcctaca tgttctttct catccttgct ggcttcccca tcaacttcct tacgctctat
gtcaccattg aacacaagaa gctgcgaacc cctctaaact acgtccttct gaaccttgcg
gtggctaacc tcttcatggt gttcggagga ttcaccacaa cgatgtacac ctctatgcat
ggctacttcg tcctaggtcg ccttggctgc aatctggaag gattctttgc taccctcggt
ggtgagatgt ccctctggtc actggttgct ctggctattg aaaggtggtt ggttgtctgc
aagcccatta gcaacttccg ctttggggag aaccacgcaa ttatgggctt ggccttcacc
tggataatgg ccctttcttg tgctggaccc cctgttgttg gctggtctcg ttacatccct
gagggcatgc agtgttcatg tggagtcgac tactacacac gtgcagaagg tttcaacaac
gagtcgtttg ttatctacat gttcatctgc cacttcctca ttccactggc tgttgtgttc
ttctgctacg gccgcctgct ctgtgctgtc aaggaggctg ctgctgccca gcaggagtct
gagaccaccc agagggctga gagggaagtc acccgcatgg ttgttatcat ggttattgcc
ttcctgatat gttggttgcc ctatgccgga gtggcctggt ggatcttcac acatcaaggt
tctgaatttg gaccagtctt catgaccctc ccagccttct ttgccaagag ttcctccatc
tacaacccta tgatttacat ctgcatgaac aagcagttcc gccactgcat gatcaccacc
ttgtgctgtg ggaaaaatcc ctttgaagaa gaggagggag catctactac tgcctccaag
accgaggctt cctctgtctc ctccagctct gtgtctcctg ca
>Cichlidae_Guianacara_dacrya_1_1
atgaatggca cagagggacc ttttttctat gtccctatgg taaacaccac cggtgttgtc
cggagtcctt atgaataccc tcagtactac cttgtcaacc cagcagctta tgctgctctg
ggtgcctaca tgttctttct catccttgct ggcttcccca tcaacttcct tacgctctat
gtcaccattg aacacaagaa gctgcgaacc ccactaaact acgtccttct gaaccttgcg
gtggctaacc tcttcatggt gtttggagga ttcaccacaa cgatgtacac ctctatgcat
ggctacttcg tcctaggtcg ccttggctgc aatctggaag gattctttgc taccctcggt
ggtgaaatgt ccctctggtc actggttgct ctggctattg aaaggtggtt ggtcgtctgc
aagcccatta gcaacttccg ctttggggag aaccacgcaa ttatgggctt ggccttcacc
tggataatgg ccctttcttg cgctggaccc ccagttattg gctggtctcg ttacatccct
gagggcatgc agtgctcatg tggagtcgac tactacacac gtgcagaagg tttcaacaac
gagtcgtttg tcatctacat gttcatcgtc cacttcctcg ttccactgac tattgtgttt
ttctgctacg gccgcctgct ctgtgctgtc aaggaggctg ctgctgccca gcaggagtct
gagaccaccc agagggctga gagggaagtc acccgcatgg ttgttatcat ggttattgct
ttcctgatat gttggctgcc ctatgccgga gtggcctggt ggatcttcac acatcagggc
tctgaatttg gaccaatcct catgaccctc ccagccttct ttgccaagag ttcctccatc
tacaaccctc tgatttatat ctgcatgaac aagcagttcc gccactgcat gatcaccacc
ttgtgctgcg ggaaaaatcc ctttgaagaa gaggagggag catctactac tgcctccaag
accgaggctt cctctgtctc ctccagctct gtgtctcctg ca
>Cichlidae_Ivanacara_bimaculata_1_1
atgaatggca cagagggacc ctttttctat gtccctatgg taaacaccac cggtattgtc
cggagtcctt atgaataccc tcagtactac cttgtcaacc cagcagctta tgctgctctg
ggtgcctaca tgttctttct cattattgct ggcttcccca tcaacttcct tacgctctat
gtcaccattg aacacaagaa gctgcgaacc ccactaaact acgtccttct gaaccttgcg
gtggctaacc tcttcatggt gtttggagga ttcaccacaa cgatgtacac ctctatgcat
ggctacttcg tcctaggtcg ccttggatgc aatctggaag gattctttgc taccctcggt
ggtgagatgt ccctctggtc actggttgct ctggctattg aaaggtggtt ggtcgtctgc
aaacccatta gcaatttccg ctttggggag aaccacgcaa ttatgggctt ggccttcacc
tggataatgg ccctttcttg cgctggaccc cctgttgttg gctggtctcg ttacatccct
gagggcatgc agtgctcatg tggagtcgac tactacacac gtgcagaagg tttcaacaac
gagtcgtttg ttatctacat gttcatctgc cacttcctca ttccactgac tattgtgttt
ttctgctacg gccgcctgct ctgtgctgtc aaggaggctg ctgctgccca gcaggagtct
gagaccaccc agagggctga gaaggaagtc acccgcatgg ttgttatcat gattattgct
ttcctgatat gttggttgcc ctatgccgga gtggcctggt ggatcttcac acatcagggc
tctgaatttg gaccagtcct catgaccctc ccagccttct ttgccaagag ttcctccatc
tacaaccctc tgatttacat ctgcatgaac aagcagttcc gccactgcat gatcactacc
ttgtgctgtg gaaaaaatcc ctttgaggaa gaggagggag cctctactac tgcnnccaag
accgaggctt cctctgtctc ctccagctct gtgtctcctg ca
>Cichlidae_Krobia_petitella_1_1
atgaatggca cagagggacc ctttttctat gtccctatgc taaacaccac cggtattgtc
cggagtcctt atgaataccc tcagtactac cttgtcaacc cagcagctta tgctgctctg
ggtgcctaca tgttttttct catccttgct ggcttcccca tcaacttcct tacgctctat
gtcaccattg aacacaagaa gctgcgaacc ccactaaact acgtccttct gaaccttgcg
gtggctaacc tcttcatggt gtttggagga ttcaccacaa cgatgtacac ctctatgcat
ggctacttcg tcctaggccg ccttggctgc aatctggaag gattctttgc taccctcggt
ggtgagatgt ccctctggtc actggttgct ctggctattg aaaggtggtt ggtcgtctgc
aagcccatta gcaacttccg ctttggggag aaccacgcaa ttatgggctt ggccttcacc
tggataatgg ccctttcttg cgctggaccc cctgttgttg gctggtctcg ttacatccct
gagggcatgc agtgctcatg tggagtcgac tactacacac gtgcagaagg tttcaacaac
gagtcctttg ttatctacat gttcatctgc cacttcctca ttccactggt tattgtgttc
ttctgctacg gccgcctgct ctgtgctgtc aaggaggctg ctgctgccca gcaggagtct
gagaccaccc agagggctga gagggaagtc acccgcatgg ttgttatcat ggttattgcc
ttcctgatat gttggttgcc ctatgctgga gtggcctggt ggatcttcac acatcagggc
gcagaatttg gaccagtcct catgaccctc ccagccttct ttgccaagag ttcctccatc
tacaatcctc tgatttacat ctgcatgaac aagcagttcc gccactgcat gatcaccacc
ttgtgctgtg ggaaaaatcc ctttgaagaa gaggagggag catctactac tgcctccaag
accgaggctt cctctgtctc ctccagctct gtgtctcctg ca
>Cichlidae_Krobia_xinguensis_1_1
atgaatggca cagagggacc ctttttctat gtccctatgc taaacaccac tggtattgtc
cggagtcctt atgaataccc tcagtactac cttgtcagcc cagcagctta tgctgctctg
ggtgcctaca tgttctttct catccttgct ggcttcccca tcaacttcct aacgctctat
gtcaccattg aacacaagaa gctgcgaacc ccactaaact acgtccttct gaaccttgcg
gtggctaacc tcttcatggt gtttggagga ttcaccacaa cgatgtacac ctctatgcat
gggtacttcg tcctaggtcg ccttggctgc aatctggaag gattctttgc taccctcggt
ggtgagatgt ccctctggtc actggttgct ctggctattg aaaggtggct ggtcgtctgc
aagcccatta gcaacttccg ctttggggag aaccacgcaa ttatgggctt ggccttcacc
tggataatgg ccctttcttg cgctggaccc cctattgttg gctggtctcg ttacatccct
gagggcatgc agtgctcatg tggagtcgac tactacacac gtgcagaagg tttcaacaac
gagtcgtttg ttatctacat gttcatctgc cacttcctca ttccactggc tattgtgttc
ttctgctacg gccgcctgct ctgtgctgtc aaggaggctg ctgctgccca gcaggagtct
gagaccaccc agagggctga gagggaagtc acccgcatgg ttgttatcat ggttattgcc
ttcctgatat gttggttgcc ctatgctgga gtggcctggt ggatcttcac acatcagggc
gctgaatttg gaccagtcct catgaccctc ccagccttct ttgccaagag ttcctccatc
tacaatcctc tgatttacat ctgcatgaac aagcagttcc gccactgcat gatcaccacc
ttgtgctgtg ggaaaaatcc ctttgaagaa gaggagggag catctactac tgcctccaag
accgaggctt cctctgtctc ctccagctct gtgtctcctg ca
>Cichlidae_Mazarunia_charadrica_1_1
atgaatggca cagagggacc ctttttctat gtccctatgc taaacaccac cggtgttgtc
cggagtcctt atgaataccc tcagtactac cttgtcaacc cagcagctta tgctgctctg
ggtgcctaca tgttctttct catccttgct ggcttcccca tcaacttcct tacgctctat
gtcaccattg aacacaagaa gctgcgaacc ccactaaact acgtccttct gaaccttgcg
gtggctaacc tcttcatggt gtttggagga ttcaccacaa cgatgtacac ctctatgcat
ggctacttcg tcctaggtcg ccttggctgc aatctggaag gattctttgc taccctcggt
ggtgagatgt ccctctggtc actggttgct ctggctattg aaaggtggtt ggtcgtctgc
aagcccatta gcaacttccg ctttggggag aaccacgcaa ttatgggctt ggccttcacc
tggataatgg ccctttcatg cgctggaccc cctgttattg gctggtctcg ttacatccct
gagggcatgc agtgctcatg tggagtcgac tactacacac gtgcagaagg tttcaacaac
gagtcgtttg ttatctacat gttcatcgtc cacttcctcg ttccactgac tattgtgttt
ttctgctatg gccgcctgct ctgtgctgtc aangaggctg ctgctgccca gcaggagtct
gagaccaccc agagggctga gagggaagtc acccgcatgg ttgttatcat ggttattgct
ttcctgatat gttggctgcc ctatgctgga gtggcctggt ggatcttcac acatcagggt
tctgaatttg gaccaatcct catgaccctc ccagctttct ttgccaagag ttcctccatc
tacaaccctc tgatttacat ctgcatgaac aagcagtttc gccactgcat gatcaccact
ttgtgctgcg ggaaaaatcc ctttgaagaa gaggagggag catctactac tgcctccaag
accgaggctt cctctgtctc ctccagctct gtgtctcctg ca
>Cichlidae_Mazarunia_pala_1_1
atgaatggca cagagggacc ctttttctat gtccctatgc taaacaccac cggtgttgtc
cggagtcctt atgaataccc tcagtactac cttgtcaacc cagcagctta tgctgctctg
ggtgcctaca tgttctttct catccttgct ggcttcccca tcaacttcct tacgctctat
gtcaccattg aacacaagaa gctgcgaacc ccactaaact acgtccttct gaaccttgcg
gtggctaacc tcttcatggt gtttggagga ttcaccacaa cgatgtacac ctctatgcat
ggctacttcg tcctaggtcg ccttggctgc aatctggaag gattctttgc taccctcggt
ggtgagatgt ccctctggtc actggttgct ctggctattg aaaggtggtt ggtcgtctgc
aagcccatta gcaacttccg ctttggggag aaccacgcaa ttatgggctt ggccttcacc
tggataatgg ccctttcatg cgctgcaccc cctgttattg gctggtctcg ttacatccct
gagggcatgc agtgctcatg tggagtcgac tactacacac gtgcagaagg tttcaacaac
gagtcgtttg ttatctacat gttcatcgtc cacttcctcg ttccactgac tattgtgttt
ttctgctatg gccgcctgct ctgtgctgtc aaggaggctg ctgctgccca gcaggagtct
gagaccaccc agagggctga gagggaagtc acccgcatgg ttgttatcat ggttattgct
ttcctgatat gttggctgcc ctatgccgga gtggcctggt ggatcttcac acatcagggt
tctgaatttg gaccagtcct catgaccctc ccagctttct ttgccaagag ttcctccatc
tacaaccctc tgatttacat ctgcatgaac aagcagtttc gccactgcat gatcaccact
ttgtgctgcg ggaaaaatcc ctttgaagaa gaggagggag catctactac tgcctccaag
accgaggctt cctctgtctc ctccagctct gtgtctcctg ca
>Cichlidae_Parachromis_dovii_2_1
atgaatggca cagagggacc ctttttttat gtccctatgg taaacaccac cggtattgtc
cggagtcctt atgaataccc tcagtactac cttgtcaacc cagcagctta tgctgctctg
ggtgcctaca tgttctttct catccttgct ggcttcccca tcaacttcct tacgctctat
gtcaccattg aacacaagaa gctgcgaacc cctctaaact acgtccttct gaaccttgcg
gtggctaacc tcttcatggt gtttggagga ttcaccacaa cgatgtacac ctctatgcat
ggctacttcg tcctaggtcg ccttggctgc aatctggaag gattttttgc taccctcggt
ggtgagatgt ccctctggtc actggttgct ctggctattg aaaggtggtt ggttgtctgc
aagcccatta gcaacttccg ctttggggag aaccacgcaa ttatgggctt ggccttcacc
tggataatgg cccttacttg tgctggaccc cctattgttg gctggtctcg ttacatccct
gagggcatgc agtgttcatg tggagtcgac tactacacac gtgcagaagg tttcaacaac
gagtcgtttg ttatctacat gttcatctgc cacttcctca ttccactggc tattgtgttc
ttctgctacg gccgcctgct ctgtgctgtc aaggaggctg ctgctgccca gcaggagtct
gagaccaccc agagggctga gagggaagtc acccgcatgg ttgttatcat ggttattgcc
ttcctgatat gttggttgcc ctatgctgga gtggcctggt ggatcttcac acatcaaggc
gctgaatttg gaccagtcct catgaccctc ccagccttct ttgccaagag ttcctccatc
tacaaccctc tgatttacat ctgcatgaac aagcagttcc gccactgcat gatcaccacc
ttgtgctgtg ggaaaaatcc ctttgaagaa gaggagggag catctactac tgcctccaag
accgaggctt cctctgtctc ctccagctct gtgtctcctg ca
>Cichlidae_Taeniacara_candidi_2_1
nnnnnnnnnn nnnnnnnnnn nnnnnnnnnn nnnnnnnnnn nnnnnnnnnn nnnnnnnnnn
nnnnnnnnnn nnnnnnnnnn nnnnnnnnnn nnnnnnnnnn nnnnnnnnnn nnnnnnnnnn
nnnnnnnnnn nnnnnnnnnn nnnccttgct ggcttcccca tcaacttcct tacgctctat
gtcaccattg aacacaagaa gctgcgaacc ccactaaact acgtccttct gaaccttgcg
gtggctaacc ttttcatggt gtttggagga ttcaccacaa cgatgtacac ctctatgcat
ggctacttcg tcctaggacg ccttggctgc aatctggaag gattctttgc taccctcggc
ggtgaaatgt ccctctggtc actggttgct ctggctattg aaaggtggtt ggtcgtctgc
aagcccatta gcaacttccg ctttggggaa aaccacgcaa ttatgggctt ggccttcacc
tggataatgg ccctttcttg cgctgcaccc ccagttcttg gttggtctcg ttacatccct
gagggcatgc agtgctcatg tggagttgac tactacacac gcgcagaagg tttcaacaac
gagtcgtttg ttatctacat gttcatcgtc cacttcctta ttccactgac aattgtgttt
ttctgctacg gccgcctgct ttgtgctgtc aaggaggctg cagctgccca gcaggagtct
gaaaccaccc agagggctga gagggaagtc acccgcatgg ttgttatcat ggttattgct
ttcctgatat gttggttgcc ctatgccgga gtggcctggt ggatcttcac acatcagggc
gctgaatttg gaccagtcct catgaccctc ccagccttct ttgccaagag tnnnnnnnnn
nnnnnnnnnn nnnnnnnnnn nnnnnnnnnn nnnnnnnnnn nnnnnnnnnn nnnnnnnnnn
nnnnnnnnnn nnnnnnnnnn nnnnnnnnnn nnnnnnnnnn nnnnnnnnnn nnnnnnnnnn
nnnnnnnnnn nnnnnnnnnn nnnnnnnnnn nnnnnnnnnn nn
>Rivulidae_Simpsonichthys_parallelus_1_1
nnnnnnnnnn nnnnnnnnnn nnnnnnnnnn nnnnnnnnnn nnnnnnnnnn nnnnnnnnnn
nnnnnnnnnn nnnnnnnnnn nnnnnnnnnn nnnnnnnnnn nnnnnnnnnn nnnnnnnnnn
nnnnnnnnnn nnnnnnnnnn nnnnnnnnnn nnnnnnnnnn nnnnnnnnnn nnnnnnnnnn
nnnnnnnnnn nnnnnnnnnn nnnnnnnnnn nnnnnnnnnn nnnnnnnnnn nnnnnnnnnn
nnnnnnnnnn nnnnnnnnnn nnnnnnnnnn nnnnnnnnnn nnnnnnnnnn nnnnnnnnnn
nnnnnnnnnn nnnnnnnnnn nnnnnnnnnn nnnnnnnnnn nnnnnnnnnn nnnnnnnnnn
nnnnnnnnnn nnnnnnnnnn nnnnnnnnnn nnnnnnnnnn nnnnnnnnnn nnnnnnnnnn
nnnnnnnnna gcaacttccg ctttggtgag aaccacgcta ttatgggttt ggccttcacc
tggctcatgg cctgttcctg tgccgtgccc ccccttgtcg gctggtctcg ttacatccca
gagggcatgc agtgctcatg cggagtcgac tactacaccc gagcagaggg tttcaacaat
gagtcctttg taatctacat gttcatctgc cacttcctca ttcccctcac tactgtgttc
ttctgctatg gccgcctgct ctgtgctgtc aaggaagctg ctgctgctca gcaggagtct
gagaccaccc agagggctga gagggaagtc tctcgcatgg tcgttctcat gatcatctcc
ttcctgattt gttggcttcc ctacgccgga gtggcctggt acatcttcac acatcagggc
tccgattttg gaccactcct catgaccatc ccggccttct ttgccaagag ttcctctann
nnnnnnnnnn nnnnnnnnnn nnnnnnnnnn nnnnnnnnnn nnnnnnnnnn nnnnnnnnnn
nnnnnnnnnn nnnnnnnnnn nnnnnnnnnn nnnnnnnnnn nnnnnnnnnn nnnnnnnnnn
nnnnnnnnnn nnnnnnnnnn nnnnnnnnnn nnnnnnnnnn nn
>Rivulidae_Kryptolebias_ocellatus_1_1
nnnnnnnnnn nnnnnnnnnn nnnnnnnnnn nnnnnnnnnn nnnnnnnnnn nnnnnnnnnn
nnnnnnnnnn nnnnnnnnnn ncagtactac cttgtcaacc cagcagccta tgctgctttg
ggagcttaca tgtttttcct catccttatt ggcttcccca tcaacttcct cactctctat
gtcaccatcg aacacaagaa gctgcgaacc cctctaaact acatcctgct caaccttgcg
gtggctgacc tcttcatggt gtttggagga ttcactacaa cgatgtacac ctcgatgcat
ggctacttcg tgctaggacg ccttggctgc aatctggaag gattctttgc tacccttggt
ggtgaaattg gtctctggtc actggttgtt ctggctatgg aaaggtggtt ggttgtctgc
aagcccatca gcaacttccg ttttggtgag aaccatgcta ttatgggttt ggccttcacc
tggattatgg ctgctgcctg tgccgtgccc ccccttgtcg gctggtctcg ttacatccct
gagggcatgc agtgctcatg tggagtcgac tactacaccc gtgccgaggg tttcaacaat
gagtcctttg ttatctacat gttcatctgc cacttctgca ttccactcat tgttgtgttc
ttctgctatg gccgactgct ctgtgctgtc aaggaggctg ctgccgccca gcaggagtct
gagaccaccc agagagctga gagggaagtc acccgcatgg tcattctcat ggtcatctcc
ttcctggttt gttggctccc ctatgccgga gtggcttggt atatcttcac acatcagggc
tctgaatttg gaccactctn nnnnnnnnnn nnnnnnnnnn nnnnnnnnnn nnnnnnnnnn
nnnnnnnnnn nnnnnnnnnn nnnnnnnnnn nnnnnnnnnn nnnnnnnnnn nnnnnnnnnn
nnnnnnnnnn nnnnnnnnnn nnnnnnnnnn nnnnnnnnnn nnnnnnnnnn nnnnnnnnnn
nnnnnnnnnn nnnnnnnnnn nnnnnnnnnn nnnnnnnnnn nn
>Cichlidae_Archocentrus_centrarchus_3_1
atgaatggca cagagggacc ctttttttat gtccctatgg taaacaccac cggtattgtc
cggagtcctt atgaataccc tcagtactac cttgtcaacc cagcagctta tgctgctctg
ggtgcctaca tgttctttct catccttgct ggcttcccca tcaacttcct tacgctctat
gtcaccattg aacacaagaa gctgcgaacc cctctaaact acgtgcttct gaaccttgcg
gtggctaacc tcttcatggt gtttggagga ttcaccacaa cgatgtacac ctctatgcat
ggctacttcg tcctaggtcg ccttggctgc aatctggaag gattctttgc taccctcggt
ggtgagatgt ccctctggtc actggttgct ctggctatcg aaaggtggtt ggttgtctgc
aagcccatta gcaacttccg ctttggggag aaccacgcaa ttatgggctt ggccttcacc
tggataatgg ccctttcttg tgctggaccc cctattgttg gctggtctcg ttacatccct
gagggcatgc agtgttcatg tggagtcgac tactacacac gtgcagaagg tttcaacaac
gagtcgtttg ttatctacat gttcatctgc cacttcctca ttccactggc tgttgtgttc
ttctgctacg gccgcctgct ctgtgctgtc aaggaggctg ctgctgccca gcaggagtct
gagaccaccc agagggctga gagggaagtc acccgcatgg ttgttatcat ggttattgcc
ttcctgatat gttggttgcc ctatgccgga gtggcctggt ggatcttcac acatcaaggc
tctgaatttg gaccagtctt tatgaccctc ccagccttct ttgccaagag ttcctccatc
tacaaccctc tgatttacat ctgcatgaac aagcagttcc gccactgcat gatcaccacc
ttgtgctgtg ggaaaaatcc ctttgaagaa gaggagggag catctactac tgcctccaag
accgaggctt cctctgtctc ctccagctct gtgtctcctg ca
>Cichlidae_Biotodoma_cupido_2_1
nnnnnnnnnn nnnnnnnnnn nnnnnnnnnn nnnnnnnnnn nnnnnnnnnn nnnnnnnnnn
nnnnnnnnnn nnnnnnnnnn nnnnnnnnnn nnnnnnnnnn nnnnnnnnnn nnnnnnnnnn
nnnnnnnnnn nnnnnnnnnn nnnccttgct ggcttcccca tcaacttcct tacgctgtat
gtcaccattg aacacaagaa gctgcgaacc ccactaaact acgtccttct gaaccttgcg
gtggctaacc tcttcatggt gtttggagga ttcaccacaa cgatgtacac ctctatgcat
ggctacttca tcctaggtcg tcttggctgc aatctggaag gattctttgc taccctcggt
ggtgagatgt ccctctggtc actggttgct ctggctattg aaaggtggct ggtcgtctgc
aagcccatta gcaacttccg ctttggggag aaccacgcaa ttatgggctt ggccttcacc
tggataatgg ccctttcttg tgctggaccc cctcttattg gctggtctcg ttacatccct
gagggcatgc agtgctcatg tggagtcgac tactacacac gtgcagaagg tttcaacaac
gagtcgtttg tcatctacat gttcatcctc cacttcctca ttccactgac tgttgtgttt
ttctgctacg gccgtctgct ctgtgctgtc aaagaggctg ctgctgccca gcaggagtct
gagaccaccc agagggctga gagggaagtc acccgcatgg ttgttatcat ggttattgct
ttcctgatat gttggttgcc ctatgccgga gtggcctggt ggatcttcac acatcagggc
tctgaatttg gaccaatcct catgaccctc ccagccttct ttgccaagag tnnnnnnnnn
nnnnnnnnnn nnnnnnnnnn nnnnnnnnnn nnnnnnnnnn nnnnnnnnnn nnnnnnnnnn
nnnnnnnnnn nnnnnnnnnn nnnnnnnnnn nnnnnnnnnn nnnnnnnnnn nnnnnnnnnn
nnnnnnnnnn nnnnnnnnnn nnnnnnnnnn nnnnnnnnnn nn
>Cichlidae_Biotoecus_dicentrarchus_2_1
nnnnnnnnnn nnnnnnnnnn nnnnnnnnnn nnnnnnnnnn nnnnnnnnnn nnnnnnnnnn
nnnnnnnnnn nnnnnnnnnn nnnnnnnnnn nnnnnnnnnn nnnnnnnnnn nnnnnnnnnn
nnnnnnnnnn nnnnnnnnnn nnnccttctt ggcttcccca tcaacttcct tacgctctat
gtcaccattg aacacaagaa gctgcgaacc ccactaaact acgtccttct gaaccttgcg
gtggctaacc tcttcatggt gtttggagga ttcaccacaa cgatgtacac ctctatgcac
ggctacttcg tcctaggtcg ccttggctgc aatctggaag gattctttgc taccctcggt
ggtgagatgt ccctctggtc actggttgct ctggctattg aaaggtggct ggttgtctgc
aagcccatta gcaacttccg ctttggggag aaccacgcaa ttatgggctt ggtcttcacc
tggataatgg ccctttcttg cgccggaccc cctgttgttg gttggtctcg ttacatccct
gagggcatgc agtgctcatg tggtgttgac tactacacac gtgcagaagg tttcaacaac
gagtcctttg ttatctacat gttcatcgtc cacttcctca ttccactggc tattgtgttt
ttctgctacg gtcgcctgct atgtgctgtc aaggaggctg ctgctgccca gcaggagtct
gagaccaccc agagggctga gagggaagtc acccgcatgg ttgttatcat ggttattgct
ttcctgatat gttggttgcc ctatgccgga gtggcctggt ggatcttcac acatcagggc
tctgactttg gaccagtctt catgaccctc ccagctttct ttgccaagag tnnnnnnnnn
nnnnnnnnnn nnnnnnnnnn nnnnnnnnnn nnnnnnnnnn nnnnnnnnnn nnnnnnnnnn
nnnnnnnnnn nnnnnnnnnn nnnnnnnnnn nnnnnnnnnn nnnnnnnnnn nnnnnnnnnn
nnnnnnnnnn nnnnnnnnnn nnnnnnnnnn nnnnnnnnnn nn
>Cichlidae_Geophagus_abalios_2_1
nnnnnnnnnn nnnnnnnnnn nnnnnnnnnn nnnnnnnnnn nnnnnnnnnn nnnnnnnnnn
nnnnnnnnnn nnnnnnnnnn nnnnnnnnnn nnnnnnnnnn nnnnnnnnnn nnnnnnnnnn
nnnnnnnnnn nnnnnnnnnn nnncatcgct ggcttcccca tcaacttcct tacgctctat
gtcaccattg aacacaagaa gctgcgaacc ccactaaact acgtccttct gaaccttgcg
gtggctaacc tcttcatggt gtttggagga ttcaccacaa cgatgtacac ctctatgcat
ggctacttcg tcctaggtcg ccttggctgc aatctggaag gattctttgc taccctcggt
ggtgaaatgt ccctctggtc actggttgct ctggctattg aaaggtggtt ggtcgtctgc
aagcccatta gcaactttcg ctttggagag aaccacgcaa ttatgttctt ggccttaacc
tgggtaatgg ccctttcttg cgctggaccc cctgttattg gctggtctcg ttacatccct
gagggcatgc agtgctcatg tggagtcgac tactacacac gtgcagaagg tttcaacaat
gagtcgtttg tcatctacat gttcatcgtt cacttcctaa ttccaatttt tattgtgttt
ttctgctacg gccgtctgct ctgcgctgtc aaggaggctg ctgctgccca gcaggagtct
gagaccaccc agagggctga gagggaagtc acccgcatgg ttgttatcat ggttattgct
ttcctgatat gttggttgcc ctatgcctct gtggcctggt atatcttcac acatcagggc
tctgaatttg gaccagtctt catgaccctc ccagccttct ttgccaagag tnnnnnnnnn
nnnnnnnnnn nnnnnnnnnn nnnnnnnnnn nnnnnnnnnn nnnnnnnnnn nnnnnnnnnn
nnnnnnnnnn nnnnnnnnnn nnnnnnnnnn nnnnnnnnnn nnnnnnnnnn nnnnnnnnnn
nnnnnnnnnn nnnnnnnnnn nnnnnnnnnn nnnnnnnnnn nn
>Cichlidae_Geophagus_harreri_2_1
nnnnnnnnnn nnnnnnnnnn nnnnnnnnnn nnnnnnnnnn nnnnnnnnnn nnnnnnnnnn
nnnnnnnnnn nnnnnnnnnn nnnnnnnnnn nnnnnnnnnn nnnnnnnnnn nnnnnnnnnn
nnnnnnnnnn nnnnnnnnnn nnncatcgct ggcttcccca tcaacttcct tacgctctat
gtcaccattg aacacaagaa gctgcgaacc ccactaaact acgtccttct gaaccttgcc
gtggctaacc tcttcatggt gtttggagga ttcaccacaa cgatgtacac ctctatgcat
ggctacttcg tcctaggtcg ccttggctgc aatctggaag gattctttgc taccctcggt
ggtgaaatgt ccctctggtc actggttgct ctggctattg aaaggtggtt ggtcgtctgc
aagcccatta gcaacttccg ctttggggag aaccacgcaa ttatgttctt ggccttaacc
tgggtaatgg ccctttcttg cgctggaccc cctgttattg gctggtctcg ttacatccct
gagggcatgc agtgctcatg tggagttgac tactacacac gtgcagaagg tttcaacaat
gagtcgtttg tcatctacat gttcatcgtt cacttcctca ttccactgtt tattgtgttt
ttctgctacg gccgtctgct ctgcgctgtc aaggaggctg ctgctgccca gcaggagtct
gagaccaccc agagggctga gaaggaagtc acccgcatgg ttgttatcat ggttattgct
ttcctgatat gttggttgcc ctatgcctat gtggcctggt ggatcttcac acatcagggc
gctgactttg gaccagtcct catgaccctc ccagccttct ttgccaagag tnnnnnnnnn
nnnnnnnnnn nnnnnnnnnn nnnnnnnnnn nnnnnnnnnn nnnnnnnnnn nnnnnnnnnn
nnnnnnnnnn nnnnnnnnnn nnnnnnnnnn nnnnnnnnnn nnnnnnnnnn nnnnnnnnnn
nnnnnnnnnn nnnnnnnnnn nnnnnnnnnn nnnnnnnnnn nn
>Cichlidae_Guianacara_owroewefi_1_1
nnnnnnnnnn nnnnnnnnnn nnnnnnnnnn nnnnnnnnnn nnnnnnnnnn nnnnnnnnnn
nnnnnnnnnn nnnnnnnnnn nnnnnnnnnn nnnnnnnnnn nnnnnnnnnn nnnnnnnnnn
nnnnnnnnnn nnnnnnnnnn nnnccttgct ggcttcccca tcaacttcct tacgctctat
gtcaccattg aacacaagaa gctgcgaacc ccactaaact acgtccttct gaaccttgcg
gtggctaacc tcttcatggt gtttggagga ttcaccacaa cgatgtacac ctctatgcat
ggctacttcg tcctaggtcg ccttggctgc aatctggaag gattctttgc taccctcggt
ggtgaaatgt ccctctggtc actggttgct ctggctattg aaaggtggtt ggtcgtctgc
aagcccatta gcaacttccg ctttggggag aaccacgcaa ttatgggctt ggccttcacc
tggataatgg ccctttcttg cgctggaccc ccagttattg gctggtctcg ttacatccct
gagggcatgc agtgctcatg tggagtcgac tactacacac gtgcagaagg tttcaacaac
gagtcgtttg tcatctacat gttcatcgtc cacttcctcg ttccactggc tattgtgttt
ttctgctacg gccgcctgct ctgtgctgtc aaggaggctg ctgctgccca gcaggagtct
gagaccaccc agagggctga gagggaagtc acccgcatgg ttgttatcat ggttattgct
ttcctgatat gttggctgcc ctatgccgga gtggcctggt ggatcttcac acatcagggc
gctgaatttg gaccaatcct catgaccctc ccagccttct ttgccaagag tnnnnnnnnn
nnnnnnnnnn nnnnnnnnnn nnnnnnnnnn nnnnnnnnnn nnnnnnnnnn nnnnnnnnnn
nnnnnnnnnn nnnnnnnnnn nnnnnnnnnn nnnnnnnnnn nnnnnnnnnn nnnnnnnnnn
nnnnnnnnnn nnnnnnnnnn nnnnnnnnnn nnnnnnnnnn nn
>Cichlidae_Gymnogeophagus_setequedas_2_1
nnnnnnnnnn nnnnnnnnnn nnnnnnnnnn nnnnnnnnnn nnnnnnnnnn nnnnnnnnnn
nnnnnnnnnn nnnnnnnnnn nnnnnnnnnn nnnnnnnnnn nnnnnnnnnn nnnnnnnnnn
nnnnnnnnnn nnnnnnnnnn nnncattgct ggctttccca tcaacttcct tacgctctat
gtcaccattg aacacaagaa gctgcgaacc ccactaaact acgtccttct gaaccttgcg
gtggctaacc tcttcatggt gtttggagga ttcaccacaa cgatgtacac ctctatgcat
ggctacttcg tcctaggtcg ccttggctgc aatctggaag gattctttgc taccctcggc
ggtgaaatgg gcctctggtc actggttgct ctggctgttg aaaggtggtt ggtcgtctgc
aagcccatta gcaacttccg ctttggggag aaccacgcaa ttatgttctt ggtcttaacc
tggataatgg cccttacttg cgctggaccc cctcttattg gctggtctcg ttacatcccc
gagggcatgc agtgctcatg tggagtcgac tactacacac gtgcagaagg tttcaacaat
gagtcgtttg tcatctacat gttcatcgtt cacttcctca ttccactatt tattgtgttt
ttctgctacg gccgtctgct ctgtgctgtc aaggaggctg ctgctgccca gcaggagtct
gagaccaccc agagggctga gagggaagtc acccgcatgg ttgttatcat ggttattgct
ttcctgatat gttggttgcc ctatgccgga gtggcctggt atatcttcac ccatcagggc
tctgaatttg gaccagtctt catgaccctc ccagccttct ttgccaagag tnnnnnnnnn
nnnnnnnnnn nnnnnnnnnn nnnnnnnnnn nnnnnnnnnn nnnnnnnnnn nnnnnnnnnn
nnnnnnnnnn nnnnnnnnnn nnnnnnnnnn nnnnnnnnnn nnnnnnnnnn nnnnnnnnnn
nnnnnnnnnn nnnnnnnnnn nnnnnnnnnn nnnnnnnnnn nn
