# Supplementary material for: Time-calibrated phylogeny of neotropical freshwater fishes
Source: Front Bioinform. 2024 Dec 6;4:1433995. doi: 10.3389/fbinf.2024.1433995 (PMC11659281; doi:10.3389/fbinf.2024.1433995)
Supplement: Supplementary file 1 [file DataSheet1.zip › Supplementary Material/aln/alignment_RHO.fasta]

>Cichlidae_Andinoacara_rivulatus_1_1
nnnnnnnnnn nnnnnnnnnn nnnnnnnnnn nnnnnnnnnn nnnnnnnnnn nnnnnnnnnn
nnnnnnnnnn nnnnnnnnnn nnnnnnnnnn nnnnnnnnnn nnnnnnnnnn nnnnnnnnnn
nnnnnnnnnn nnnnnnnnnn nnnnnnnnnn nnnnnnnnnn nnnnnnnnnn nnnnnnnnnn
nnnnnnnnnn nnnnnnnnnn nnnnnnnnnn nnnnnnnnnn nnnnnnnnnn nnnnnnnnnn
nnnnnnnnnn nnnnnnnnnn nnnnnnnnnn nnnnnnnnnn nnnnnnnnnn nnnnnnnnnn
nnnnnnnnnn nnnnnnnnnn nnnnnnnnnn nnnnnnnnnn nnnnnnnnnn nnnnnnnnnn
nnnnnnnnnn nnnnnnnnnn nnnnnnnnnn nnnnnnnnnn nnnnnatggc ccttacttgc
gctgcacccc ctcttgttgg ctggtctcgt tacatccctg agggcatgca gtgctcatgt
ggagtcgatt actacacacg tgcagaaggt ttcaacaatg agtcgtttgt tatctacatg
ttcatctgcc acttcctcat tccactgact gttgtgttct tctgctacgg ccgcctgctc
tgtgctgtca aggaggctgc tgctgcccag caggagtctg agaccaccca gagggctgag
agggaagtca cccgcatggt tgttatcatg gttattgcct tcctgatatg ttggttgccc
tatgctggag tggcctggtg gatcttcaca catcagggct ctgaatttgg accagtcttc
atgaccctcc cagccttctt tgccaagagt tcttccatct acaatcct
>Cichlidae_Amphilophus_citrinellus_1_1
cagtactacc ttgtcaaccc agcagcttat gctgctctgg gtgcctacat gttctttctc
atccttgctg gcttccccat caacttcctt acgctctatg tcaccattga acacaagaag
ctgcgaaccc ctctaaacta cgtgcttctg aaccttgcgg tggctaacct cttcatggtg
tttggaggat tcaccacaac gatgtacacc tctatgcatg gctacttcgt cctaggtcgc
cttggctgca atctggaagg attctttgct accctcggtg gtgagatgtc cctctggtca
ctggttgctc tggctatcga aaggtggttg gttgtctgca agcccattag caacttccgc
tttggggaga accacgcaat tatgggcttg gccttcacct ggataatggc cctttcttgt
gctggacccc ctgttgttgg ctggtctcgt tacatccctg agggcatgca gtgttcatgt
ggagtcgact actacacacg tgcagaaggt ttcaacaacg agtcgtttgt tatctacatg
ttcatctgcc acttcctcat tccactggct gttgtgttct tctgctacgg ccgcctgctc
tgtgctgtca aggaggctgc tgctgcccag caggagtctg agaccaccca gagggctgag
agggaagtca cccgcatggt tgttatcatg gttattgcct tcctgatatg ttggttgccc
tatgccggag tggcctggtg gatcttcaca catcaaggct ctgaatttgg accagtcttt
atgaccctcc cagccttctt tgccaagagt tcctccatct acaaccct
>Cichlidae_Andinoacara_pulcher_1_1
nnnnnnnnnn nnnnnnnnnn nnnnnnnnnn nnnnnnnnnn nnnnnnnnnn nnnnnnnnnn
nnnnnnnnnn nnnnnnnnnn nnnnnnnnnn nnnnnnnnnn nnnnnnnnnn nnnnnnnnnn
nnnnnnnnnn nnnnnnnnnn nnnnnnnnnn nnnnnnnnnn nnnnnnnnnn nnnnnnnnnn
nnnnnnnnnn nnnnnnnnnn nnnnnnnnnn nnnnnnnnnn nnnnnnnnnn nnnnnnnnnn
nnnnnnnnnn nnnnnnnnnn nnnnnnnnnn nnnnnnnnnn nnnnnnnnnn nnnnnnnnnn
nnnnnnnnnn nnnnnnnnnn nnnnnnnnnn nnnnnnnnnn nnnnnnnnnn nnnnnnnnnn
nnnnnnnnnn nnnnnnnnnn nnnnnnnnnn nnnnnnnnnn nnnnnatggc cctttcttgc
gctgcacccc ctcttgttgg ctggtctcgt tacatccctg agggcatgca gtgctcatgt
ggagtcgatt actacacacg tgcagaaggt ttcaacaatg agtcgtttgt tatctacatg
ttcatctgcc acttcctcat tccactgact gttgtgttct tctgctacgg ccgcctgctc
tgtgctgtca aggaggctgc tgctgcccag caggagtctg agaccaccca gagggctgag
agggaagtca cccgcatggt tgttatcatg gttattgctt tcctgatatg ttggttgccc
tatgctggag tggcctggtg gatcttcaca catcagggct ctgaatttgg accagtcttc
atgaccctcc cagccttctt tgccaagagt tcttccatct acaatcct
>Cichlidae_Geophagus_steindachneri_1_1
cagcactacc ttgtcagccc agcagcttat gctgctctgg gtgcctacat gttctttctt
atcattgctg gcttccccat caacttcctt acgctctatg tcaccattga acacaagaag
ctgcgaaccc cactaaacta catccttctg aaccttgcgg tggctaacct cttcatggtg
tttggaggat tcaccacaac aatgtacacc tctatgcatg gctacttcgt cctaggtcgc
cttggctgca atctggaagg attctttgct accctcggtg gtgagatagc cctctggtca
ctggttgctc tggctattga aagatggttg gtcgtctgca agcccattag caacttccgc
tttggggaga accacgcaat tatgggcttg gctttcacct ggattatggc cctttcttgc
gctggacccc ctcttgttgg ctggtctcgt tacatccctg agggcatgca gtgctcatgt
ggagtcgact actacacacg tgcagaaggt ttcaacaatg agtcgtttgt catctacatg
ttcatcgttc acttcctcat tccactgant attgtgtttt tctgctatgg ccgtctgctc
tgtgctgtca aggaggctgc tgctgcccag caggagtctg agaccaccca gagggctgag
agggaagtca cccgcatggt tgttatcatg gttattgctt tcctgatatg ttggttgccc
tatgccggag tggcctggtg gatcttcaca catcagggct ctgaatttgg accaatcctc
atgaccctcc cagccttctt tgccaagagt tcctccatct acaaccct
>Cichlidae_Amphilophus_macracanthus_1_1
cagtactacc ttgtcaaccc agcagcttat gctgctctgg gtgcctacat gttctttctc
atccttgctg gcttccccat caacttcctt acgctctatg tcaccattga acacaagaag
ctgcgaaccc ctctaaacta catccttctg aaccttgcgg tggctaacct cttcatggtg
tttggaggat tcaccacaac gatgtacacc tctatgcatg gctacttcgt cctaggtcgc
cttggctgca atctggaagg attctttgct accctcggtg gtgagatttc cctctggtca
ctggttgctc tggctattga aaggtggttg gttgtctgca agcccattag caacttccgc
tttggggaga accacgcaat tatgggcttg gccttcacct ggataatggc cctttcttgt
gctggacccc ctgttgttgg ctggtctcgt tacatccctg agggcatgca gtgttcatgt
ggagtcgact actacacacg tgcagaaggt ttcaacaacg agtcgtttgt tatctacatg
ttcatctgcc acttcctcat tccactggct gttgtgttct tctgctacgg ccgcctgctc
tgtgctgtca aggaggctgc tgctgcccag caggagtctg agaccaccca gagggctgag
agggaagtca cccgcatggt cgttatcatg gttattgcct tcctgatatg ttggttgccc
tatgccggag tggcctggtg gatcttcaca catcaaggct ctgaatttgg accagtcctc
atgaccctcc cagccttctt tgccaagagt tcctccatct acaaccct
>Cichlidae_Tahuantinsuyoa_macantzatza_1_1
nnnnnnnnnn nnnnnnnnnn nnnnnnnnnn nnnnnnnnnn nnnnnnnnnn nnnnnnnnnn
nnnnnnnnnn nnnnnnnnnn nnnnnnnnnn nnnnnnnnnn nnnnnnnnnn nnnnnnnnnn
nnnnnnnnnn nnnnnnnnnn nnnnnnnnnn nnnnnnnnnn nnnnnnnnnn nnnnnnnnnn
nnnnnnnnnn nnnnnnnnnn nnnnnnnnnn nnnnnnnnnn nnnnnnnnnn nnnnnnnnnn
nnnnnnnnnn nnnnnnnnnn nnnnnnnnnn nnnnnnnnnn nnnnnnnnnn nnnnnnnnnn
nnnnnnnnnn nnnnnnnnnn nnnnnnnnnn nnnnnnnnnn nnnnnnnnnn nnnnnnnnnn
nnnnnnnnnn nnnnnnnnnn nnnnnnnnnn nnnnnnnnnn nnnnnatggc ccttacttgc
gctgcacccc ctcttgttgg ctggtctcgt tacatccctg agggcatgca gtgctcatgt
ggagttgatt actacacacg tgcagaaggt ttcaacaacg agtcgtttgt tatctacatg
ttcgtctgcc acttcctcat tccaatggct attgtgttct tctgctatgg ccgcctgctc
tgtgctgtca aggaggctgc tgctgcccag caggagtctg agaccaccca gagggctgag
agggaagtca cccgcatggt tattatcatg gttattgcct tcctgatatg ttgggtgccc
tatgctggag tggcctggtg gatcttcaca catcagggct cggaatttgg accagtcttc
atgaccctcc cagcctcnnt tgccaagagt nnnnnnnnnn nnnnnnnn
>Cichlidae_Amphilophus_lyonsi_1_1
cagtactacc ttgtcaaccc agcagcttat gctgctctgg gtgcctacat gttctttctc
atccttgctg gcttccccat caacttcctt acgctctatg tcaccattga acacaagaag
ctgcgaaccc ctctaaacta cgtgcttctg aaccttgcgg tggctaacct cttcatggtg
tttggaggat tcaccacaac gatgtacacc tctatgcatg gctacttcgt cctgggtcgc
cttggctgca atctggaagg attctttgct accctcggtg gtgagatgtc cctctggtca
ctggttgctc tggctatcga aaggtggttg gttgtctgca agcccattag caacttccgc
tttggggaga accacgcaat tatgggcttg gccttcacct ggataatggc cctttcttgt
gctggacccc ctattgttgg ctggtctcgt tacatccctg agggcatgca gtgttcatgt
ggagtcgact actacacacg tgcagaaggt ttcaacaacg agtcgtttgt tatctacatg
ttcatctgcc acttcctcat tccactggct gttgtgttct tctgctacgg ccgcctgctc
tgtgctgtca aggaggctgc tgctgcccag caggagtctg agaccaccca gagggctgag
agggaagtca cccgcatggt tgttatcatg gttattgcct tcctgatatg ttggttgccc
tatgccggag tggcctggtg gatcttcaca catcaaggct ctgaatttgg accagtcttt
atgaccctcc cagccttctt tgccaagagt tcctccatct acaaccct
>Cichlidae_Geophagus_brasiliensis_1_1
nnnnnnnnnn nnnnnnnnnn nnnnnnnnnn nnnnnnnnnn nnnnnnnnnn nnnnnnnnnn
nncattgctg gcttccccat caacttcctt acgctctatg tcaccattga acacaagaag
ctgcgaaccc cgctaaacta cgtccttctg aaccttgcag tggctaacct cttcatggtg
tttggaggat tcaccacaac gatgtacacc tctatgcgtg gctacttcgt cctaggtcgc
cttggctgca atctggaagg attctttgct accctcggtg gtgagatgtc cctctggtca
ctggttgctc tggctattga aaggtggttg gtcgtctgca agcccattag caacttccgc
tttggggaga accacgcaat tatgggcttg gccttcacct ggataatggc cctttcttgt
gcaggacccc ctcttattgg ctggtctcgt tacatccctg agggcatgca gtgctcatgt
ggagtcgact actacacgcg tgcagaaggt ttcaacaacg agtcatttgt catctacatg
ttcatcgtcc actttctcat tccactgact attgtgtttt tctgctatgg ccgtctgctc
tgtgctgtca aggaggctgc tgctgcccag caggaatctg agaccacaca gagggctgag
agggaagtca cccgcatggt tgttatcatg gttattgctt tcctgatatg ttggttgccc
tatgccggag tggcctggta tatcttcaca catcagggct ctgaatttgg accaatcttt
atgaccctcc cagccttctt tgccaagagt nnnnnnnnnn nnnnnnnn
>Cichlidae_Andinoacara_coeruleopunctatus_1_1
nnnnnnnnnn nnnnnnnnnn nnnnnnnnnn nnnnnnnnnn nnnnnnnnnn nnnnnnnnnn
nnnnnnnnnn nnnnnnnnnn nnnnnnnnnn nnnnnnnnnn nnnnnnnnnn nnnnnnnnnn
nnnnnnnnnn nnnnnnnnnn nnnnnnnnnn nnnnnnnnnn nnnnnnnnnn nnnnnnnnnn
nnnnnnnnnn nnnnnnnnnn nnnnnnnnnn nnnnnnnnnn nnnnnnnnnn nnnnnnnnnn
nnnnnnnnnn nnnnnnnnnn nnnnnnnnnn nnnnnnnnnn nnnnnnnnnn nnnnnnnnnn
nnnnnnnnnn nnnnnnnnnn nnnnnnnnnn nnnnnnnnnn nnnnnnnnnn nnnnnnnnnn
nnnnnnnnnn nnnnnnnnnn nnnnnnnnnn nnnnnnnnnn nnnnnatggc ccttacttgc
gctgcacccc ctcttgttgg ctggtctcgt tacatccctg agggcatgca gtgctcatgt
ggagtcgatt actacacacg tgcagaaggt ttcaacaatg agtcgtttgt tatctacatg
tttatctgcc acttcctgat tccactggct gttgtgttct tctgctacgg ccgcctgctc
tgtgctgtca aggaggctgc tgctgcccag caggagtctg agaccaccca gagggctgag
agggaagtca cccgcatggt tgttatcatg gttattgcct tcctgatatg ttggttgccc
tatgctggag tggcctggtg gatcttcaca catcagggct ctgaatttgg accagtcttc
atgaccctcc cagccttctt tgccaagagt tcttccatct acaatcct
>Poeciliidae_Poeciliopsis_elongata_1_1
nnnnnnnnnn ttgtcagccc agcagcctac gcttgtctgg gtgcctacat gttttttctc
attctcgtcg gcttccccgt caacttcctc accctctatg tcaccctcga acacaagaag
ctgcgaaccc ctttaaacta catcctactc aaccttgctg tggctgacct tttcatggtg
tttggaggat tcaccacaac aatctacacc tctatgcatg gctactttgt ccttgggcgc
cttggctgca atctggaagg atactttgct accctgggtg gtgaaatcgg tctctggtca
ctggttgttc tggctgttga aaggtggcta gttgtctgca agcccatcag caacttccgc
ttcggtgaga atcatgccat tatgggtctg gtcttcacct ggatcatggc caatgcctgt
gctgcccccc ctcttgtcgg ctggtctcgt tacatcccag agggcatgca gtgctcatgc
ggaatcgact actatacccg tgcggagggt ttcaacaatg agtcttttgt catctacatg
ttcatctgcc acttctgcat tcctcttgtt gttattttct tctgctatgg ccgtcttctc
tgtgccgtca aggaggctgc tgccgcccag caggagtctg agaccaccca gagagctgag
agggaagtca cccgcatggt cattatcatg gtcatcggct tcctgatttg ctggacaccg
tatgccagtg tggcctggtt catcttcaca catcagggtt ctgagtttgg acctctcttt
atgaccatcc cagctttctt tgccaagtca tcctccatct acaaccca
>Poeciliidae_Poeciliopsis_gracilis_1_1
nnnnnnnnnn ttgtcagccc agcagcctac gcttgtctgg gtgcctacat gttttttctc
attctcgtcg gcttccccat caacttcctc accctctatg tcaccattga acacaagaag
ctgcgaaccc ctctaaacta catcctactc aaccttgctg tggctgacct tttcatggtg
tttggaggat tcaccacaac gatctacacc tctatgcatg gctactttgt cctcgggcgc
cttggctgca atctggaagg atactttgct accctgggtg gtgaaatcgg tctctggtca
ctggttgttc tggctattga aaggtggcta gttgtctgca agcccatcag caacttccgc
ttcggtgaga atcatgctat tatgggtctg gtcttcacct gggtcatggc caatgcctgt
gctgcccccc ctcttctcgg ctggtctcgt tacatcccag agggcatgca gtgctcatgc
ggagtcgact actatacccg tgcggagggc ttcaacaatg agtcctttgt tatctacatg
ttcatctgcc acttctgcat tcctcttttc atcgtattct tctgctatgg ccgtctgctc
tgtgccgtca aggaggctgc tgctgcccag caggagtctg agaccaccca gagagctgag
agggaagtca cccgcatggt cattatcatg gtcatcggct tcctgatttc ctggttaccg
tatgccggtg tggcctggta catcttcaca catcagggct ctgagtttgg acctctcttt
atgaccatcc cagctttctt tgccaagtca tcctccatct acaaccca
>Poeciliidae_Poeciliopsis_paucimaculata_1_1
nnnnnnnnnn ttgtcagccc agcagcctac gcttgtctgg gtgcctacat gtttttcctc
attctcgtcg gcttccccgt caacttcctc accctctatg tcaccatcga acacaagaag
ctgcgaaccc ctttaaacta catcctactc aaccttgctg tggctgacct tttcatggtg
tttggaggat tcaccacaac aatctacacc tctatgcatg gctactttgt cctcgggcgc
cttggctgca atctggaagg atactttgct accctgggtg gtgaaatcgg tctctggtca
ctggttgttc tggctgttga aaggtggcta gttgtctgca agcccatcag caacttccgt
ttcggtgaga atcatgctat tatgggtctg gtcttcacct ggatcatggc caatgcctgt
gctgcccccc ctcttgttgg ctggtctcgt tacatcccag agggcatgca gtgctcatgc
ggaatcgact actatacccg tgcggagggt ttcaacaatg agtcctttgt tatctacatg
ttcatctgcc acttctgcat tcctcttgtt gttattttct tctgctatgg ccgtctgctc
tgtgccgtca aggaggctgc tgccgcccag caggagtctg agaccaccca gagagctgag
agggaagtca cccgcatggt cattatcatg gtcatcggct tcctgatttg ctggacaccg
tatgccagtg tggcctggta tatcttcaca catcagggtt ctgagtttgg acctctcttt
atgaccatcc cagctttctt tgccaagaca gcctccctct acaaccca
>Poeciliidae_Poeciliopsis_retropinna_1_1
nnnnnnnnnn ttgtcagccc agcagcctac gcttgtctgg gtgcctacat gtttttcctc
attctcgtcg gcttccccgt caacttcctc accctctatg tcaccatcga acacaagaag
ctgcgaaccc ctttaaacta catcctactc aaccttgctg tggctgacct tttcatggtg
tttggaggat tcaccacaac aatctacacc tctatgcatg gctactttgt cctcgggcgc
cttggctgca atctggaagg atactttgct accctgggtg gtgaaatcgg tctctggtca
ctggttgttc tggctgttga aaggtggcta gttgtctgca agcccatcag caacttccgc
ttcggtgaga atcatgctat tatgggtctg gtcttcacct ggatcatggc caatgcctgt
gctgcccccc ctcttgtcgg ctggtctcgt tacatcccag agggcatgca gtgctcatgc
ggaatcgact actatacccg tgcggaaggt ttcaacaatg agtcctttgt catctacatg
ttcatctgcc acttctgcat tcctcttgtg gttattttct tctgctatgg ccgtctgctc
tgtgccgtca aggaggctgc tgccgcccag caggagtctg agaccaccca gagagctgag
agggaagtca cccgcatggt cattatcatg gtcatcggct tcctgatttg ctggacaccg
tatgccagtg tggcctggta catcttcaca catcagggtt ctgagtttgg acctctcttt
atgaccatcc cagctttctt tgccaagaca gcctccctct acaaccca
>Poeciliidae_Poeciliopsis_turrubarensis_1_1
nnnnnnnnnn ttgtcagccc agcagcctac gcttgtctgg gtgcctacat gtttttcctc
attctcgtcg gcttccccat caacttcctc accctctatg tcaccattga acacaagaag
ctgcgaaccc ctctaaacta catcctactc aaccttgctg tggctgacct tttcatggtg
tttggaggat tcaccacaac gatctacacc tctatgcatg gctactttgt cctcgggcgc
cttggctgca atctggaagg atactttgct accctgggtg gtgaaatcgg tctctggtca
ctggttgttc tggctattga aaggtggcta gttgtctgca agcccatcag caacttccgc
ttcggtgaga atcatgctat tatgggtctg gtcttcacct ggatcatggc caatgcctgt
gctgcccccc ctcttgtcgg ctggtctcgt tacatcccag agggcatgca gtgctcatgc
ggagtcgact actatacccg tgcggagggt ttcaacaatg agtcctttgt tatctacatg
ttcatctgcc acttctgcat tcctcttttc atcatattct tctgctatgg ccgtctgctc
tgtgccgtca aggaggctgc tgctgcccag caggagtctg agaccaccca gagagctgag
agggaagtca cccgcatggt cattatcatg gtcatcggct tcctgatttc ctggacaccg
tatgccagtg tggcctggta catcttcaca catcagggtt ctgagtttgg acctctcttt
atgaccatcc cagctttctt tgccaagtca tcctccatct acaaccca
>Apteronotidae_Apteronotus_albifrons_1_1
cagtactacc tggtggagcc ctgggcatac gcggcgttgg ccgcctacat gttcttcctc
atcatcgttg gcttccccat caacttcctc acgctgtatg tcactatcga gcacaagaag
ctccgcacgc ctctgaacta catcctcctg aacctggccg tcgccgactt gttcatgatc
ttcgggggtt tcaccactac catgtacacg tctctgcatg gctatttcgt cttcggacgt
ctcggctgca acctggaagg cttcttcgcc accttcggtg gcatcaattc gctctggtgc
ctggccgtgc tgtccgtcga gaggtggctg gttgtctgta agcccatcag caacttccga
tttggcgaaa accatgccat catgggcgtg gccttcacct gggtcatggc cctggcgtgc
gtcgtgcctc ctctgctcgg ctggtcccgc tacatcccgg agggcatgca gtgttcatgc
ggtatcgact actacacgcg tgctgaaggc ttcaacaacg agtccttcgt catctacatg
ttcgccgtcc acttcctgac gcccaccttc accatctgct tctgctacgg ccgcctggtc
tgcaccgtca aggaggcggc cgcccagcag caggagtctg agactaccca gagggccgag
agggaggtca cccgcatggt catcgtcatg ttcatcgcct acctggtatg ctggctgccc
tacgcccaca cagcctggtg gctcttcacg cacaagggag ccgagttcgg gccgctactc
atgaccctgc cggcattctt cgccaagagt tcctccatct acaacccc
>Cichlidae_Amphilophus_labiatus_1_1
cagtactacc ttgtcaaccc agcagcttat gctgctctgg gtgcctacat gttctttctc
atccttgctg gcttccccat caacttcctt acgctctatg tcaccattga acacaagaag
ctgcgaaccc ctctaaacta cgtgcttctg aaccttgcgg tggctaacct cttcatggtg
tttggaggat tcaccacaac gatgtacacc tctatgcatg gctacttcgt cctaggtcgc
cttggctgca atctggaagg attctttgct accctcggtg gtgagatgtc cctctggtca
ctggttgctc tggctatcga aaggtggttg gttgtctgca agcccattag caacttccgc
tttggggaga accacgcaat tatgggcttg gccttcacct ggataatggc cctttcttgt
gctggacccc ctgttgttgg ctggtctcgt tacatccctg agggcatgca gtgttcatgt
ggagtcgact actacacacg tgcagaaggt ttcaacaacg agtcgtttgt tatctacatg
ttcatctgcc acttcctcat tccactggct gttgtgttct tctgctacgg ccgcctgctc
tgtgctgtca aggaggctgc tgctgcccag caggagtctg agaccaccca gagggctgag
agggaagtca cccgcatggt tgttatcatg gttattgcct tcctgatatg ttggttgccc
tatgccggag tggcctggtg gatcttcaca catcaaggct ctgaatttgg accagtcttt
atgaccctcc cagccttctt tgccaagagt tcctccatct acaaccct
>Eleotridae_Gobiomorus_dormitor_1_1
nnnnnnnnnn nnnnnnnnnn nnnnnnntat gctgctctgg gcgcctacat gttcctgctc
atcctgctgg gcttccccat caacttcctc actctgtacg tcaccatcga acacaagaag
ctgcgaaccg ctctaaacta tattctgctc aatctcgctg tagctgacct cttcatggtg
tttggaggat tcaccacaac gatgtatacc tcaatgcatg gctactttgt tctcggtcgc
ctcggctgca acctggaagg attctttgct accctcggtg gtgagattgc cctctggtgc
ttggtggttc tggccgttga gaggtggttg gtcgtctgca aacccatcag caacttccgc
ttcggtgaga accacgccat catgggtgta gccttcacct gggtaatggc cgctgcctgt
gccgtgcccc ctttggtcgg ctggtcccgg tacattcctg aaggcatgca gtgctcatgt
ggagtcgact actacactcg cgctgagggc ttcaacaatg agtcctttgt catctacatg
ttcatctgcc acttctgcat ccccctgatc gtaatcttct tctgctatgg ccgtctgctg
tgtgccgtca aagaggctgc agccgctcag caggagtctg agaccactca gagggctgag
agggaggtca cccgtatggt cgtcatcatg gtcattgcct tcctggtctg ttgggtgccc
tatgcaagcg tggcctggtg gatcttcaca catcagggat ctgagttcgg accccttctg
atgacccttc cggcattctt tgccaagagc tcctccatct acaatcct
>Gymnotidae_Gymnotus_cylindricus_1_1
nagtactacc tggtggagcc ctgggcttac gccgcgctgg ccgcctacat gttcctcctc
atcatcctcg gcttccccgt caacttcctc acgctgtacg tcaccatcga gcacaagaag
ctgcgtacgc ctctcaacta catcctactg aacctggccg tggccgacct cttcatgatc
tttggaggct tcaccaccac catgtacaca tccctgcacg gctactttgt cttcgggcgc
ctgggctgca acctggaggg tttcttcgcc accttcggcg gcatcaactc gctctggtgc
ctggccgtgc tgtccgtcga gaggtggctc gtcgtctgca aacccatcag caacttccgg
tttggcgaga accatgccat catgggtgtg gcctttacct gggtcatggc cctggcatgc
gtggtgcctc ccttgctcgg ctggtcccgc tacatcccgg aaggcatgca gtgctcgtgc
ggtatcgact actacacgcg cgctgacggc ttcaacaacg agtcgttcgt catctacatg
ttcgtcgtcc acttcctgac gccaaccttc accatctgct tctgctacgg ccgcctggtc
tgcaccgtta aggaagcggc cgcccagcag caagagtcyg agaccaccca gagggccgag
cgcgaggtca cccgcatggt catcgtcatg ttcatcggct acctggtctg ctggctgccc
tacgcccaca cggcctggtg gatcttcacg cacaagggcg ccgaatttgg ccccatgctc
atgacgctgc cggcgttctt cgccaagagc tcggccatct acaacccc
>Apteronotidae_Adontosternarchus_clarkae_1_1
cagtactacc tggtggatcc ctgggcgtac gcggcgttgg ccgcctacat gttctttctc
atcatcgtcg gcttccccat caacttcctc acgctgtacg tcactatcga gcacaagaag
ctccgcacgc ccctgaacta catcctcctg aacctggccg tcgctgactt gttcatgatc
ttcgggggct tcaccactac catgtacacg tcactgcacg gttacttcgt cttcggacgt
ctcggctgca acctggaagg tttcttcgcc accttcggtg gcatcaattc gctctggtgc
ctggctgtgc tctccgtcga gaggtggctg gttgtctgta agcccatcag caacttccga
tttggggaga accatgccat catgggtgtg gccttcacct gggtcatggc cctggcgtgc
gtcgtgcctc ccctgctcgg ctggtcccgc tacatcccgg agggcatgca gtgttcatgc
ggtatcgact actacacgcg tgctgaaggc ttcaacaacg agtccttcgt catctacatg
ttcgccgtcc actttctgac gcccaccttc accatctgct tctgctacgg ccgcmtggtc
tgcaccgtca aggaggccgc cgcccagcar caggagtctg agactaccca gagggctgag
agggaggtca cccgcatggt cgtcgtcatg ttcatcggct acctggtctg ctggctgccc
tacgcccaca cggcctggtg gctcttcacg cacaagggag ccgagttcgg tccgctactc
atgaccctgc cggcattctt cgccaagagc tcctccatct acaacccc
>Apteronotidae_Adontosternarchus_nebulosus_1_1
cagtactacc tggtggagcc ctgggcgtac gcggcattgg ccgcctacat gttctttctc
atcatcgtcg gcttccccat caacttcctc acgctgtacg tcactattga gcacaagaag
ctccgcacgc ccctgaacta catcctcctg aacctggccg tcgctgactt gttcatgatc
ttcgggggct tcaccactac catgtacacg tcactgcacg gttacttcgt cttcggacgt
cttggctgca acctggaagg tttcttcgcc accttcggtg gcatcaattc gctctggtgc
ctgaccgtgc tctctgtcga gaggtggctg gttgtctgta agcctatcag caacttccga
tttggggaga accatgccat catgggcgtg gccttcacct gggtcatggc cctggcgtgc
gtcgtgcctc ccctgctcgg ctggtcccgc tacatcccgg agggcatgca gtgttcatgc
ggtatcgact actacacgcg tgccgaaggc ttcaacaacg agtccttcgt catctacatg
ttcgccgtcc actttctgac gcccaccttc accatctgct tctgctacgg ccgcctggtc
tgcaccgtca aggaggcygc cgcccagcag caggagtctg agactaccca gagggccgag
agggaggtca cccgcatggt cgtcgtcatg ttcatcggct acctggtctg ctggctgccc
tacgcccaca cggcctggtg gctcttcacg cacaagggag ccgagttcgg tccgctactc
atgaccctgc cggcattctt cgccaagagc tcctccatct acaacccc
>Apteronotidae_Apteronotus_anu_1_1
cagtactacc tggtggagcc ctgggcgtac gcggctttgg ccgcctacat gttcttcctc
atcatcgtcg gcttccccat taacttcctc acgctgtacg tcactatcga gaacaagaag
ctccgcacgc ccctgaacta catcctcctg aacctggccg tcgccaactt gttcatgatc
ttcgggggtt tcaccactac catgtacacg tcactgcacg gctatttcgt cttcggtcgt
ctcggctgca acctggaagg tttcttcgcc accttcggtg gcatcaattc gctctggtgc
ctggccgtgc tgtccgtcga gaggtggctg gttgtctgta agcccatcag caacttccga
tttggcgaga accatgccat catgggcgtg gccttcacct gggtcatggc cctggcgtgc
gtcgtgcctc ctctgctcgg ctggtcccgc tacatcccgg agggcatgca gtgttcatgc
ggtatcgact actacacgcg tgccgaaggc ttcaacaacg agtccttcgt catctacatg
ttcgccgtcc acttcctgac gcccaccttc accatctgct tctgctacgg ccgcctggtc
tgcaccgtca aggaggcggc cgcccagcag caggagtctg agactaccca gagggccgag
agggaggtca cccgcatggt catcgtcatg ttcatcgcct acctggtctg ctggctgccc
tacgcccaca cggcctggtg gctcttcact cacaagggag ccgagttcgg gccactactc
atgaccctgc cggcgttctt cgccaagagt tcggccatct acaacccc
>Apteronotidae_Apteronotus_bonapartii_1_1
cagtactacc tggtggagcc ctgggcgtac gcggcgttgg ccgcctacat gttcttcctc
atcatcgtcg gcttccccat caacttcctc acgctgtacg tcactatcga gcacaagaag
ctccgcacgc ccctgaacta catcctcctg aacctggccg tcgccgactt gttcatgatc
ttcgggggtt tcaccactac catgtacacg tcactgcacg gctatttcgt cttcggtcgt
ctcggctgca acctggaagg tttcttcgcc accttcggtg gcatcaattc gctctggtgc
ctggccgtgc tgtccgtcga gaggtggctg gttgtctgta agcccatcag caacttccga
tttggcgaga accatgccat catgggcgtg gccttcacct gggtcatggc cctggcgtgc
gtcgtgcctc ctctgctcgg ctggtcccgc tacatcccgg agggcatgca gtgttcttgc
ggtatcgact actacacgcg tgccgaaggc ttcaacaacg agtccttcgt catctacatg
ttcgccgtcc acttcctgac acccaccttc accatctgct tctgctacgg ccgcctggtc
tgcaccgtca aggaggcggc cgcccagcag caggagtctg agactaccca gagggccgag
agggaggtca cccgcatggt catcgtcatg ttcatcggct acctggtctg ctggctgccc
tacgcccaca cggcctggtg gctcttcacg cacaagggag ccgagtttgg gccgctactc
atgaccctgc cggctttctt cgccaagagt tcctccatct acaacccc
>Apteronotidae_Apteronotus_eschmeyeri_1_1
cagtactacc tggtggagcc ctgggcatac gcggcgttgg ccgcctacat gttcttcctc
atcattgtcg gcttccccat caatttcctc acgctgtacg tcactatcga gcacaagaag
ctccgcacgc ctctgaacta catcctcctg aacctggccg tcgccgacct tttcatgatc
ttcgggggtt tcaccactac catgtacacg tctctgcacg gctatttcgt cttcggacgt
ctcggctgca acctggaagg cttcttcgcc acctttggtg gcatcaattc gctctggtgc
ctggccgtgc tgtccgtcga gaggtggctg gttgtctgta agcccatcag caacttccga
tttggcgaga accatgccat catgggcgtg gccttcacct gggtcatggc cctggcgtgc
gtcgtgcctc ctctgctcgg ctggtcccgc tacatcccgg agggcatgca gtgttcatgc
ggtatcgact actacacgcg tgccgaaggc ttcaacaacg agtccttcgt catctacatg
ttcgccgtcc acttcctgac gcccaccttc accatctgct tctgctacgg ccgcctggtc
tgcaccgtca aggaggcggc cgcccagcag caggagtctg agactaccca gagggccgag
agggaggtca cccgcatggt catcgtcatg tttgtcgcct acctggtctg ctggctgccc
tacgcccaca cggcctggtg gctcttcacg cacaagggag ccgagtttgg gccgctactc
atgaccctgc cggcattctt cgccaagagc tcctccatct acaacccc
>Apteronotidae_Apteronotus_mariae_1_1
nnnnnnnnnn nnnnnnnnnn nnnnnnnnnn nnnnnnnnnn nnnnntacat gttcttcctc
atcatcgtcg gcttccccat caacttcctc acactgtacg tcactatcga gcacaagaag
ctccgcacgc ctctgaacta catcctcctg aacctggccg tcgccgactt gttcatgatc
ttcgggggtt tcaccactac catgtacacg tctctgcacg gctatttcgt cttcggtcgt
cttggctgca acctggaagg cttcttcgcc accttcggtg gcatcaattc gctctggtgc
ctggccgtgc tgtccgtcga gaggtggctg gttgtctgta agcccatcag caacttccga
tttggcgaga accatgccat catgggcgtg gccttcacct gggtcatggc cctggcgtgc
gtcgtgcctc ctctgctcgg ctggtcccgc tacatcccgg agggcatgca gtgttcatgc
ggtatcgact actacacgcg tgccgaaggc ttcaacaacg agtccttcgt catctacatg
ttcgccgtcc acttcctgac gcccaccttc accatctgct tctgctacgg ccgcctggtc
tgcaccgtca aggaggcggc cgcccagcag caggagtctg agactaccca gagggccgag
agggaggtca cccgcatggt catcgtcatg ttcgtcgcct acctggtctg ctggctgccc
tacgcccaca cggcctggtg gctgttcacg cacaagggag ccgagtttgg gccgctactc
atgaccctgc cggcattctt cgccaagagt tcctccatct acaacccc
>Apteronotidae_Compsaraia_samueli_1_1
cygtactacc tgctggagcc ctgggcgtat gcggcattgg ccgcctacat gttcttcctc
atcatcgtcg gcttccccat caacttcctc acactgtacg tcactatcga gcacaagaag
ctccgcacac ccctgaacta catcctcctg aacctggccg tcgccgactt gttcatgatc
ttcgggggtt tcaccactac catgtacaca tcactgcacg gctatttcgt cttcggtcgt
cttggctgca acctggaagg tttcttcgcc accttcggtg gcatcaattc gctctggtgc
ctgaccgtgc tgtccgtcga gaggtggctg gttgtctgta agcccatcag caacttccga
tttggcgaga accatgccat catgggcgtg gccttcacct gggtcatggc cctggcatgc
gtcgtgcctc ctctgctcgg ctggtcccgc tacatcccgg agggcatgca gtgttcatgc
ggtatcgact actacacgcg tgccgaaggc ttcaacaacg agtccttcgt catctacatg
ttcgccgtcc acttcctgtt tcccaccttc accatctgct tctgctacgg ccgcctggtc
tgcaccgtca aggaggcggc cgcccagcag caggagtctg agactaccca gagggccgag
agggaggtca cccgcatggt catcgtcatg ttcatcggct acctggtctg ctggctgccc
tacgcccaca cggcctggtg gctcttcacg cacaagggag ccgagtttgg gccgctactc
atgaccctgc ctgctttctt cgccaagagt tcttccatct acaacccc
>Apteronotidae_Megadontognathus_kaitukaensis_1_1
cagtactacc tggtggagcc ctgggcgtac gcggcrttgg ccgcctacat gttcttcctc
atcatcctcg gcttccccat caacttcctc acgctgtacg tcactatcga gcacaagaag
ctccgcacgc ccctgaacta catcctcctg aacctggccg tcgccgactt gttcatgatc
ttcgggggtt tcaccactac catgtacacg tcactgcacg gctattttgt cttcgggcgt
ctcggctgca acctggaagg cttcttcgcc accttcggtg gcatcaattc gctctggtgc
ctggctgtgc tgtctgtcga gaggtggttg gttgtctgta agcccatcag caacttccga
tttggcgaga accatgccat catgggcgtg gccttcacct gggtcatggc cctggcatgc
gtcgtgcccc ctctgctcgg ctggtcccgt tacatcccgg agggcatgca gtgttcatgc
ggtatcgact actacacgcg tgccgaaggc ttcaacaacg agtccttcgt catctacatg
ttcgccgtcc acttcctgac gcccaccttc accatctgct tctgctacgg ccgcctggtc
tgcaccgtca aggaggcggc cgcccagcag caggagtctg agactaccca gagggccgag
agggaggtca cccgcatggt catcgtcatg ttcatcgcct acctggtctg ctggmtgccc
tacgcccaca cggcctggtg gctctttacg cacaagggag ccgagttcgg gccgctactc
atgaccctgc cggcattctt cgccaagagt tcgtccatct acaacccc
>Apteronotidae_Melanosternarchus_amaru_1_1
cagtactacc tggtggcgcc ctgggcgtac gcggcattgg ccgcctacat gttcttcctc
atcatcgtcg gcttccccat caacttcctc acgctgtacg tcactatcga gcacaagaag
ctccgcacgc ccctgaacta catcctcctg aacctggccg tcgccgactt gttcatgatc
ttcgggggtt tcaccactac catgtacacg tcactgcacg gctatttcgt cttcggtcgt
cttggctgca acctggaagg tttcttcgcc accttcggtg gcatcaattc gctctggtgc
ctgaccgtgc tgtccgtcga gaggtggctg gttgtctgta agcccatcag caacttccga
tttggcgaga accatgccat catgggcgtg gccttcacct gggtcatggc cctggcatgc
gtcgtgcctc ctctgctcgg ctggtcccgc tatatcccgg agggcatgca gtgttcatgy
ggtatcgact actacacgcg tgccgaaggc ttcaacaacg agtccttcgt catctacatg
ttcgccgtcc acttcctgtt tcccaccttc accatctgct tctgctacgg ccgcctggtc
tgcaccgtca aggaggcggc cgcccagcag caggagtctg agactaccca gagggccgag
agggaggtca cccgcatggt catcgtcatg ttcatcggct acctggtctg ctggctgccc
tacgcccaca cggcctggtg gctcttcacg cacaagggag ccgagtttgg gccgctactc
atgaccctgc cggctttctt cgccaagagt tcctccatct acaacccc
>Apteronotidae_Platyurosternarchus_macrostoma_1_1
cagtactacc tggtggagcc ctgggcgtac gcggggttgg ccgcctacat gttcttcctc
atcatcgtcg gcttccccat caacttcctc acgctgtacg tcactatcga gcacaagaag
ctccgcacgc ccctgaacta catcctcctg aacctggccg tcgccgactt gttcatgatc
ttcgggggtt tcaccactac catgtacacg tcactgcacg gctacttcgt cttcggtcgt
ctcggctgca acctggaagg tttcttcgcc accttcggtg gcatcaattc gctctggtgc
ctggccgtgc tgtccgtcga gaggtggctg gttgtctgta agcccatcag caacttccga
tttggcgaga accatgccat catgggcgtg gccttcacct gggtcatggc cctggcatgc
gtcgtgcctc ctctgctcgg ctggtcccgc tacatcccgg agggcatgca gtgttcatgc
ggtatcgact actacacgcg cgccgaaggc ttcaacaacg agtccttcgt tgtctacatg
ttcgccgtcc acttcctgac gcccaccttc accatctgct tctgctacgg ccgcctggtc
tgcaccgtca aggaggcggc cgcccagcaa caggagtccg agactaccca gagggccgag
agggaggtca cccgcatggt cgtcgtcatg ttcatcggct acctggtctg ctggttgccc
tacgcccaca cggcctggtg gatcttcacg cacaagggag ccgagttcgg gccgctactc
atgaccctgc cggcgttctt cgccaagagt tcctccatct acaacccc
>Apteronotidae_Sternarchella_calhamazon_1_1
cagtactacc tggtggagcc ctgggcgtac gcggcgttgg ccgcctacat gttcttcctc
atcatcgtcg gcttccccat caacttcctc acgctgtacg tcactatcga gcacaagaag
ctccgcacgc ccctsaacta catcctcctg aacctggccg tcgccgactt gttcatgatc
ttcgggggtt tcaccactac catgtacacg tcactgcacg gctatttcgt cttcggtcgt
ctcggctgca acctggaagg tttcttcgcc accttcggtg gcatcaattc gctctggtgy
ctggccgtgc tgtccgtcga gaggtggctg gttgtctgta agcccatcag caacttccga
tttggcgaga accatgctat catgggcgtg gccttcacct gggtcatggc cctggcatgc
gtcgtgcctc ctctgctcgg ctggtcccgc tacatcccgg agggcatgca gtgttcatgc
ggtatcgact actacacgcg tgccgaaggc ttcaacaacg agtcctttgt catctacatg
ttcgccgtcc acttcctgtt tcccaccttc accatctgct tctgctacgg ccgcctggtc
tgcaccgtca aggaggcggc cgcccagcag caggagtctg agactaccca gagggccgag
agggaggtca cccgcatggt catcgtcatg ttcatcggct acctggtctg ctggytgccc
tacgcccaca cggcctggtg gctcttcacg cacaagggag ccgagtttgg gccgctactc
atgaccctgc cggctttctt cgccaagagt tcctccatct acaacccc
>Apteronotidae_Sternarchella_duccis_1_1
cagtactacc tggtggagcc ctgggcgtac gcggcgttgg ccgcctacat gttcttcctc
atcatcgtcg gcttccccat caacttcctc acgctgtacg tcactatcga gcacaagaag
ctccgcacgc ccctcaacta catcctcctg aacctggccg tcgccgactt gttcatgatc
ttcgggggtt tcaccactac catgtacacg tcactgcacg gctatttcgt cttcggtcgt
ctcggctgca acctggaagg tttcttcgcc accttcggtg gcatcaattc gctctggtgc
ctggccgtgc tgtccgtcga gaggtggctg gttgtctgta agcccatcag caacttccga
tttggcgaga accatgccat catgggcgtg gccttcacct gggtcatggc cctggcatgc
gtcgtgcctc ctctgctcgg ctggtcccgc tacatcccgg agggcatgca gtgttcatgc
ggtatcgact actacacgcg tgccgaaggc ttcaacaacg agtcctttgt catctacatg
ttcgccgtcc acttcctgtt tcccaccttc accatctgct tctgctacgg ccgcctggtc
tgcaccgtca aggaggcggc cgcccagcag caggagtctg agactaccca gagggccgag
agggaggtca cccgcatggt catcgtcatg ttcatcggct acctggtctg ctggctgccc
tacgcccaca cggcctggtg gctcttcacg cacaagggag ccgagtttgg gccgctactc
atgaccctgc cggctttctt cgccaagagt tcctccatct acaacccc
>Apteronotidae_Sternarchella_raptor_1_1
cagtactacc tggtggagcc ctgggcgtac gcggcgttgg ccgcctacat gttcttcctc
atcatcgtcg gcttccccat caacttcctc acactgtatg tcactatcga gcacaagaag
ctccgcacgc ccctcaacta catcctcctg aacctggccg tcgccgactt gttcatgatc
ttcgggggtt tcaccactac catgtacacg tcactgcacg gctatttcgt cttcggtcgt
ctcggctgca acctggaagg tttcttcgcc accttcggtg gcatcaattc actctggtgc
ctggccgtgc tgtccgtcga gaggtggctg gttgtctgta agcccatcag caacttccga
tttggcgaga accatgccat catgggcgtg gccttcacct gggtcatggc cctggcatgc
gtcgtgcctc ctctgctcgg ctggtcccgc tacatcccgg agggcatgca gtgttcatgc
ggtatcgact actacacgcg tgccgaaggc ttcaacaacg agtcctttgt catctacatg
ttcgctgtcc acttcctgtt tcccaccttc accatctgct tctgctacgg ccgcctggtc
tgcaccgtca aggaggcggc cgcccagcag caggagtctg agactaccca gagggccgag
agggaggtca cccgcatggt catcgttatg ttcatcggct acctggtctg ctggctgccc
tacgcccaca cggcctggtg gctcttcacg cacaagggag cmgagtttgg gccgctactc
atgaccctgc cggctttctt cgccaagagt tcctccatct acaacccc
>Apteronotidae_Sternarchogiton_labiatus_1_1
cagtactacc tggtggcgcc ctgggcgtac gcggcattgg ccgcctacat gttcttcctc
atcatcgtcg gcttccccat caacttcctc acgctgtacg tcactatcga gcacaagaag
ctccgcacgc ccctgaacta catcctcctg aacctggccg tcgccgactt gttcatgatc
ttcgggggtt tcaccactac catgtacacg tcactgcacg gctatttcgt cttcggtcgt
cttggctgca acctggaagg tttcttcgcc accttcggtg gcatcaattc gctctggtgc
ctgaccgtgc tgtccgtcga gaggtggctg gttgtctgta agcccatcag caacttccga
tttggcgaga accatgccat catgggcgtg gccttcacct gggtcatggc cctggcatgc
gtcgtgcctc ctctgctcgg ctggtcccgc tacatcccgg agggcatgca gtgttcatgc
ggtatcgact actacacgcg tgccgaaggc ttcaacaacg agtccttcgt catctacatg
ttcgccgtcc acttcctgtt tcccaccttc accatctgct tctgctacgg ccgcctggtc
tgcaccgtca aggaggcggc cgcccagcag caggagtctg agactaccca gagggccgag
agggaggtca cccgcatggt catcgtcatg ttcatcggct acctggtctg ctggctgccc
tacgcccaca cggcctggtg gctcttcacg cacaagggag ccgagtttgg gccgctactc
atgaccctgc cggctttctt cgccaagagt tcctccatct acaacccc
>Apteronotidae_Sternarchogiton_porcinum_1_1
cagtactacc tggtggcgcc ctgggcgtac gcggcattgg ccgcctacat gttcttcctc
atcatcgtcg gcttccctat caacttcctc acgctgtacg tcactatcga gcacaagaag
ctccgcacgc ccctgaacta catcctcctg aacctggccg tcgccgactt gttcatgatc
ttcgggggtt tcaccactac catgtacacg tcactgcacg gctatttcgt cttcggtcgt
cttggctgca acctggaagg tttcttcgcc accttcggtg gcatcaattc actctggtgc
ctgaccgtgc tgtccgtcga gaggtggctg gttgtctgta agcccatcag caacttccga
tttggcgaga accatgccat catgggcgtg gccttcacct gggtcatggc cctggcatgc
gtcgtgcctc ctctgctcgg ctggtcccgc tacatcccgg agggcatgca gtgttcatgc
ggtatcgact actacacacg tgccgaaggc ttcaacaacg agtccttcgt catctacatg
ttcgccgtcc acttcctgtt tcccaccttc accatctgct tctgctacgg ccgcctggtc
tgcaccgtca aggaggcggc cgcccagcag caggagtctg agactaccca gagggccgag
agggaggtca cccgcatggt catcgtcatg ttcattggct acctggtctg ctggctgccc
tacgcccaca cggcctggtg gctcttcacg cacaagggag ccgagtttgg gccgctactc
atgaccctgc cggctttctt cgccaagagt tcctccattt acaacccc
>Apteronotidae_Sternarchorhamphus_muelleri_1_1
cagtactacc tggtggagcc atgggcrtat gccgcgctgg cagcctacat gttcttcctc
atcatcgtcg gcttccccat caacttcctc acattgtacg tcactatcga gcacaagaag
ctgcgcacgc ccctgaacta catcctcctc aacctggccg tggccgacct gttcatggtc
ttcgggggct tcaccacaac catgtacacg tcactgcacg gctacttcgt cttcggacgt
ctcggctgca acctggaagg tttctttgcc acctttggtg gcatcaattc gctctggtgc
ctgacggtgc tttccgtcga gaggtggctg gttgtttgca agcccatcag caacttccga
ttcggcgaga accacgccat catgggcgtg gccttcacct gggtcatggc cctggcgtgc
gtcgtgcctc ccctgctcgg ctggtcccgc tacatcccag agggcatgca gtgctcgtgc
ggcatcgact actacacgcg tgccgaaggc ttcaacaacg agtccttcgt catctacatg
ttcgccgttc acttcctgct gcccaccttc attatctgct tctgctacgg ccgcctggtc
tgcaccgtca aggaggccgc agcccagcag caggagtccg agactaccca gagggccgag
agggaggtca cccgcatggt cgtcgtcatg ttcatcgctt acctggtctg ctggctgccc
tacgcccaca cggcctggtg gcttttcaca cacaagggtg ccgagttcgg gccgctactc
atgaccctgc cggcgttctt cgccaagagc tcctccatct acaacccc
>Apteronotidae_Sternarchorhynchus_marreroi_1_1
cagtactacc tggtggcgcc ctgggcgtac gcggcgttgg ccgcctacat gttcttcctc
atcatcgtcg gcttccccat caacttcctc acgctgtacg tcactatcga gcacaagaag
ctccgcacgc ccctgaacta catcctcctg aacctggccg tcgccgactt gttcatgatc
tttgggggtt tcaccactac catgtacacg tcactgcatg gctatttcgt cttcggtcgt
ctcggctgca acctggaagg tttctttgcc accttcggtg gcatcaattc gctctggtgc
ctggccgtgc tgtccgtcga gaggtggctg gttgtctgta agcccatcag caacttccga
tttggcgaga accatgccat catgggtgtg gccttcacat gggtcatggc cctggcatgc
gtcgtgcctc ctctgctcgg ctggtcccgc tacatcccgg agggcatgca gtgttcatgc
ggtatcgact actacacgcg tgccgaaggc ttcaacaacg agtcctttgt catctacatg
ttcgccgtcc acttcctgac gcccaccttc accatctgct tctgctacgg ccgcctggtc
tgcaccgtca aggaggcggc cgcccagcag caggagtctg agactaccca gagggccgag
agggaagtca cccgcatggt cgtsgtcatg ttcatcgcct acctggtctg ctggctgccc
tacgcccaca cggcctggtg gctcttcacg cacaagggag ccgagtttgg cccgctactc
atgaccctgc cggcattctt cgccaagagt tcctccatct acaacccc
>Apteronotidae_Sternarchorhynchus_mormyrus_1_1
nnnnnnnnnn nngtggagcc ctgggcgtac gcggcgttgg ccgcctacat gttcttcctc
atcatcgtcg gcttccccat caacttcctc acgctgtacg tcactatcga gcacaagaag
ctccgcacgc ccctcaacta catcctcctg aacctggccg tcgccgactt gttcatgatc
ttcgggggtt tcaccactac catgtacacg tcactgcacg gctatttcgt cttcggtcgt
ctcggctgca acctggaagg tttcttcgcc accttcggtg gcatcaattc gctctggtgc
ctggccgtgc tgtccgtcga gaggtggctg gttgtctgta agcccatcag caacttccga
tttggcgaga accatgccat catgggtgtg gccttcacat gggtcatggc cctggcatgc
gtygtgcctc ctctgctcgg ctggtcccgc tacatcccgg agggcatgca gtgttcatgc
ggtatcgact actacacgcg tgccgaaggc ttcaacaacg agtcctttgt catctacatg
ttcgccgtcc acttcctgac gcccacattc accatctgct tctgttacgg ccgcctggtc
tgcaccgtca aggaggcggc cgcccagcag caggagtctg agactaccca gagggccgag
agggaagtca cacgcatggt cgtcgtcatg ttcatcgcct acctggtctg ctggctgccc
tacgcccaca cggcctggtg gctcttcacg cacaagggag ccgagtttgg cccgctactc
atgaccctgc cggcattctt cgccaagagt tcctccatct acaacccc
>Apteronotidae_Sternarchorhynchus_yepezi_1_1
cagtactacc tggtggcgcc ctgggcgtac gcggcgttgg ccgcctacat gttcttcctc
atcatcgtcg gcttccccat caacttcctc acgctgtacg tcactatcga gcacaagaag
ctccgcacac ccctgaacta catcctcctg aacctggccg tcgccgactt gttcatgatc
ttcgggggtt tcaccactac catgtacacg tcactgcatg gctatttcgt cttcggtcgt
ctcggctgca acctggaagg tttctttgcc accttcggtg gcatcaattc gctctggtgc
ctggccgtgc tgtccgtcga gaggtggctg gttgtctgta agcccatcag caacttccga
tttggcgaga accatgccat catgggtgtg gccttcacat gggtcatggc cctggcatgc
gtcgtgcctc ctctgctcgg ctggtcccgc tacatcccgg agggcatgca gtgttcatgc
ggtatcgact actacacgcg tgccgaaggc ttcaacaacg agtcctttgt catctacatg
ttcgccgtcc acttcctgac gcccaccttc accatctgct tctgctacgg ccgcctggtc
tgcaccgtca aggaggcggc cgcccagcag caggagtctg agactaccca gagggccgag
agggaagtca cccgcatggt cgtcgtcatg ttcatcgcct acctggtctg ctggctgccc
tacgcccaca cggcctggtg gctcttcacg cacaagggag ccgagtttgg cccgctactc
atgaccctgc cggcattctt cgccaagagt tcctccatct acaacccc
>Cichlidae_Andinoacara_biseriatus_1_1
nnnnnnnnnn nnnnnnnnnn nnnnnnnnnn nnnnnnnnnn nnnnnnnnnn nnnnnnnnnn
nnnnnnnnnn nnnnnnnnnn nnnnnnnnnn nnnnnnnnnn nnnnnnnnnn nnnnnnnnnn
nnnnnnnnnn nnnnnnnnnn nnnnnnnnnn nnnnnnnnnn nnnnnnnnnn nnnnnnnnnn
nnnnnnnnnn nnnnnnnnnn nnnnnnnnnn nnnnnnnnnn nnnnnnnnnn nnnnnnnnnn
nnnnnnnnnn nnnnnnnnnn nnnnnnnnnn nnnnnnnnnn nnnnnnnnnn nnnnnnnnnn
nnnnnnnnnn nnnnnnnnnn nnnnnnnnnn nnnnnnnnnn nnnnnnnnnn nnnnnnnnnn
nnnnnnnnnn nnnnnnnnnn nnnnnnnnnn nnnnnnnnnn nnnnnatggc cnnntcttgc
gctgcacccc ctcttgttgg ctggtctcgn nncatccctg agggcatgca gtgctcatgt
ggagtcgatt actacacacg tgcagaaggt ttcaacaatg antcgtttgt tatctacatg
ttcatctgcc acttcctcgt tccactgact gttgtgttct tctgctacgg ccgcctgctc
tgtgctgtca aggaggctgc tgctgcccag caggagtctg agaccaccca gagggctgag
agggaagtca cccgcatggt tgttatcatg gttattgcct tcctgatatg ttggttgccc
tatgctggag tggcctggtg gatcttcaca catcagggct ctgaatttgg accagtcctc
atgaccctcc cagccttctt tgccaagagt tcttccatct acaatcct
>Cichlidae_Geophagus_abalios_1_1
cagcactacc ttgtcagccc agcagcttat gctgctctgg gtgcctacat gttctttctt
atcatcgctg gcttccccat caacttcctt acgctctatg tcaccattga acacaagaag
ctgcgaaccc cactaaacta cgtccttctg aaccttgcgg tggctaacct cttcatggtg
tttggaggat tcaccacaac gatgtacacc tctatgcatg gctacttcgt cctaggtcgc
cttggctgca atctggaagg attctttgct accctcggtg gtgaaatgtc cctctggtca
ctggttgctc tggctattga aaggtggttg gtcgtctgca agcccattag caactttcgc
tttggagaga accacgcaat tatgttcttg gccttaacct gggtaatggc cctttcttgc
gctggacccc ctgttattgg ctggtctcgt tacatccctg agggcatgca gtgctcatgt
ggagtcgact actacacacg tgcagaaggt ttcaacaatg agtcgtttgt catctacatg
ttcatcgttc acttcctaat tccaattttt attgtgtttt tctgctacgg ccgtctgctc
tgcgctgtca aggaggctgc tgctgcccag caggagtctg agaccaccca gagggctgag
agggaagtca cccgcatggt tgttatcatg gttattgctt tcctgatatg ttggttgccc
tatgcctctg tggcctggta tatcttcaca catcagggct ctgaatttgg accagtcttc
atgaccctcc cagccttctt tgccaagagt tccgccatct acaaccct
>Cichlidae_Geophagus_harreri_1_1
cagcactacc ttgtcagccc agcagcttat gctgctctgg gtgcctacat gttctttctt
atcatcgctg gcttccccat caacttcctt acgctctatg tcaccattga acacaagaag
ctgcgaaccc cactaaacta cgtccttctg aaccttgccg tggctaacct cttcatggtg
tttggaggat tcaccacaac gatgtacacc tctatgcatg gctacttcgt cctaggtcgc
cttggctgca atctggaagg attctttgct accctcggtg gtgaaatgtc cctctggtca
ctggttgctc tggctattga aaggtggttg gtcgtctgca agcccattag caacttccgc
tttggggaga accacgcaat tatgttcttg gccttaacct gggtaatggc cctttcttgc
gctggacccc ctgttattgg ctggtctcgt tacatccctg agggcatgca gtgctcatgt
ggagtngact actacacacg tgcagaaggt ttcaacaatg agtcgtttgt catctacatg
ttcatcgttc acttcctcat tccactgttt attgtgtttt tctgctacgg ccgtctgctc
tgcgctgtca aggaggctgc tgctgcccag caggagtctg agaccaccca gagggctgag
aaggaagtca cccgcatggt tgttatcatg gttattgctt tcctgatatg ttggttgccc
tatgcctatg tggcctggtg gatcttcaca catcagggcg ctgactttgg accagtcctc
atgaccctcc cagccttctt tgccaagagt tccgccatct acaaccct
>Cichlidae_Geophagus_taeniopareius_1_1
cagcactacc ttgtcagccc agcagcttat gctgctctgg gtgcctacat gttctttctt
atcatcgctg gcttccccat caacttcctt acgctctatg tcaccattga acacaagaag
ctgcgaaccc cactaaacta cgtccttctg aaccttgcgg tggctaacct cttcatggtg
tttggaggat tcaccacaac gatgtacacc tctatgcatg gctacttcgt cctaggtcgc
cttggctgca atctggaagg attctttgct accctcggcg gtgaaatgtc cctctggtcg
ctggttgctc tggctattga aaggtggttg gtcgtctgca ancccattag caacttccgc
tttggggaga accacgcaat tatgttcttg gccttaacct gggtaatggc cctttcttgc
gctggacccc ctgttattgg ctggtctcgt tacatccctg agggcatgca gtgctcatgt
ggagtcgact actacacacg tgcagaaggt ttcaacaatg agtcgtttgt catctacatg
ttcatcgttc acttcctcat tccactggtt attgtgtttt tctgctacgg ccgtctgctc
tgcgctgtca aggaggctgc tgctgcccag caggagtctg aaaccaccca gagggctgag
aaggaagtca cccgcatggt tgttatcatg gttattgctt tcctgatatg ttggttgccc
tatgcctatg tggcctggtg gatcttcaca catcagggcg ctgactttgg accagtcctc
atgaccctcc cagccttctt tgccaagagt tccgccatct acaaccct
>Eleotridae_Gobiomorus_maculatus_1_1
nnnnnnnnnn nnnnnnnnnn nnnnnnnnnn nnnnnnnnnn nnnnnnnnnn nnnnnnnnnn
nnnnnnnnnn nnnnnnnnnn nnnnnnnnnn nnnnnnnnnn nnnnnnnnnn nnnnnnnnnn
nnnnnnnnnn nnnnnnnnnn nnnnnnnnnn nnnnnnnnnn nnnnnnnnnn nnnnnnnnnn
nnnnnnnnnn nnnnnnnnnn nnnnnnnnnn nnnnnnnnnn nnnnnnnnnn nnnnnnnnnn
nnnnnnnnnn nnnnnnnnnn nnnnnnnnnn nnnnnnnnnn nnnnnnnnnn nnnnnnnnnn
nnnnnnnnnn nnnnnnnnnn nnnnnnnnnn nnnnnnnnnn nnnnnnnnnn nnnnnnnnnn
nnnnnnnnnn nnnnnnnnnn nnnnnnnnnn nnnnnnnnnn nnnnnnnnnn nnnngcctgt
gccgtgcccc ctctggtcgg ctggtcccgg tacatcccyg agggcatgca gtgctcatgt
ggagtcgact actacactcg cgccgagggc ttcaacaatg agtcctttgt catctacatg
ttcatctgcc acttcctcat ccccctgatc gtagtcttct tctgctacgg ccgtctgctg
tgtgccgtca aagaggccgc agctgctcag caggagtctg agaccactca gagggccgag
agggaggtca cccgtatggt cgtcctcatg gtcatcgcct tcttggtatg ttggctgccc
tatgccggcg tggcctggtg gatcttcaca catcagggat ctgagttcgg acccctcctg
atgacccttc cggcattctt tgccaagagc tcctccatct acaacccc
>Apteronotidae_Adontosternarchus_balaenops_1_1
cagtactacc tggtggagcc ctgggcgtac gcggcattgg ccgcctacat gttctttctc
atcatcgtcg gcttccccat caacttcctc acgctgtacg tcactatcga gcwcaagaag
ctccgcacgc ccctgaacta catcctcctg aacctggctg tcgctgactt gttcatgatc
ttcgggggct tcaccactac catgtacacg tcactgcacg gttayttcgt cttcggacgt
ctcggctgca acctggaagg tttcttcgcc accttcggtg gcatcaattc gctctggtgc
ctgaccgtac tctccgtcga gaggtggctg gttgtctgta agcccatcag caacttccga
tttggcgaga accatgccat catgggcgtg gccttcacct gggtcatggc cctggcgtgc
gtcgtgcctc ccctgctygg ctggtcccgc tacatcccgg agggcatgca gtgttcatgc
ggtatcgact actacacgcg tgccgaaggc ttcaacaacg agtccttcgt catctacatg
ttcgccgtcc actttctgac gcccaccttc accatctgct tctgctacgg ccgcctggtc
tgcaccgtca aggaggccgc cgcccagcag caggagtctg agactaccca gagggccgag
agggaggtca cccgcatggt cgtcgtcatg ttcatcggct acctggtctg ctggctgccc
tacgcccaca cggcctggtg gctcttcacg cacaagggag ccgagttcgg tccgctactc
atgaccctgc cggcattctt cgccaagagc tcctccatct acaacccc
>Apteronotidae_Adontosternarchus_nebulosus_2_1
cagtactacc tggtggagcc ctgggcgtac gcggcattgg ccgcctacat gttctttctc
atcatcgtcg gcttccccat caacttcctc acgctgtacg tcactattga gcacaagaag
ctccgcacgc ccctgaacta catcctcctg aacctggccg tcgctgactt gttcatgatc
ttcgggggct tcaccactac catgtacacg tcactgcacg gttacttcgt cttcggacgt
cttggctgca acctggaagg tttcttcgcc accttcggtg gcatcaattc gctctggtgc
ctgaccgtgc tctctgtcga gaggtggctg gttgtctgta agcctatcag caacttccga
tttggggaga accatgccat catgggcgtg gccttcacct gggtcatggc cctggcgtgc
gtcgtgcctc ccctgctcgg ctggtcccgc tacatcccgg agggcatgca gtgttcatgc
ggtatcgact actacacgcg tgccgaaggc ttcaacaacg agtccttcgt catctacatg
ttcgccgtcc actttctgac gcccaccttc accatctgct tctgctacgg ccgcctggtc
tgcaccgtca aggaggccgc cgcccagcag caggagtctg agactaccca gagggccgag
agggaggtca cccgcatggt cgtcgtcatg ttcatcggct acctggtctg ctggctgccc
tacgcccaca cggcctggtg gmtcttcacr cacaagggag ccgarttcgg tccgctactc
atgaccctgc cggcattctt cgccaagagc tcctccatct acaacccc
>Apteronotidae_Apteronotus_apurensis_1_1
cagtactacc tggtggagcc ctgggcgtay gcggcgttgg ccgcctacat gttcttcctc
atcatcgtcg gcttccccat caacttcctc acgctgtacg tcactatcga gcacaagaag
ctccgcacgc ccctgaacta catcctcctg aacctggccg tcgccgactt gttcatgatc
ttcgggggtt tcaccactac catgtacacg tcactgcacg gctatttcgt cttcggtcgt
ctcggctgca acctggaagg tttcttcgcc accttcggtg gcatcaattc gctctggtgc
ctggccgtgc tgtccgtcga gaggtggctg gttgtctgta agcccatcag caacttccga
tttggcgaga accatgccat catgggcgtg gccttcacct gggtcatggc cctggcatgc
gtcgtgcctc ctctgctcgg ctggtcccgc tacatcccgg agggcatgca gtgttcatgc
ggtatcgact actacacgcg tgccgaaggc ttcaacaacg agtccttcgt catctacatg
ttcgccgtcc acttcctgac acccaccttc accatctgct tctgctacgg ccgcctggtc
tgcaccgtca aggaggcggc cgcccagcag caggagtctg agactaccca gagggccgag
agggaggtca cccgcatggt catcgtcatg ttcatcggct acctggtctg ctggctgccc
tacgcccaca crgcctggtg gctcttcacg cacaagggag ccgagtttgg gccgctactc
atgaccctgc cggctttctt tgccaagagt tcctccatct acaacccc
>Apteronotidae_Compsaraia_compsa_1_1
cagtactacc tggtggagcc ctgggcgtac gcggcattgg ccgcctatat gttcttcctc
atcattgtcg gcttccccat caacttcctc acgctgtacg tcactatcga gcacaagaag
ctccgcacac ccctgaacta catcctcctg aacctggccg tcgccgactt gttcatgatc
ttcgggggtt tcaccactac catgtacaca tcactgcacg gctatttcgt cttcggtcgt
cttggctgca acctggaagg tttcttcgcc accttcggtg gcatcaattc gctctggtgc
ctgaccgtgc tgtccgtcga gaggtggctg gttgtctgta agcccatcag caacttccga
tttggcgaga accatgccat catgggcgtg gccttcacct gggtcatggc cctggcatgc
gtcgtgcctc ctctgctcgg ctggtcccgc tacatcccgg agggcatgca gtgttcatgc
ggtatcgact actacacgcg tgccgaaggc ttcaacaacg agtccttcgt catctacatg
ttcgccgtcc acttcctgtt tcccaccttc accatctgct tctgctacgg ccgcctggtc
tgcaccgtca aggaggcggc cgcccagcag caggagtctg agactaccca gagggccgag
agggaggtca cccgcatggt catcgtcatg ttcatcggct acctggtctg ctggctgccc
tacgcccaca cggcctggtg gctcttcacg cacaagggag cygagtttgg gccgctactc
atgaccctgc cggctttctt cgccaagagt tcctccatct acaacccc
>Apteronotidae_Orthosternarchus_tamandua_1_1
cagtactacc tggtggagcc ctgggcgtac gcggcgctgg cagcctacat gttctttctc
atcatcgtcg gcttccccat caacttcctc acactgtacg tcactatcga gcacaagaag
ctgcgcacgc ccctgaacta catcctcctc aacctggccg tagccgacct gttcatggtc
ttcgggggct tcaccacaac catgtacacg tcactgcacg gctacttcgt cttcggacgt
ctcggctgca acctggaagg tttctttgcc acctttggtg gcatcaattc gctctggtgc
ctgaccgtgc tttccgtcga gaggtggctg gtcgtttgca agcccatcgg caacttccga
ttcggcgaga accacgccat tatgggcgtg gccttcacct gggtcatggc cctggcgtgc
gtcgtgcctc ccctgctcgg ctggtcccgc tacatcccag agggcatgca gtgctcgtgc
ggcatcgact actacacgcg tgccgaaggc ttcaacaacg agtccttcgt catctacatg
ttcgccgttc acttcttgtt gcccaccttc attatctgct tctgctacgg ccgcctggtc
tgcaccgtca aggaggccgc agcccagcag caggagtccg agactaccca gagggccgag
agggaggtca cccgcatggt cgtcgtcatg ttcatcgctt acctggtctg ctggctgccc
tacgcccaca cggcctggtg gcttttcaca cacaagggtg ccgagttcgg gccgctactc
atgaccctac cggcattctt cgccaagagc tcctccatct acaacccc
>Apteronotidae_Porotergus_duende_1_1
cagtactacc tggtggagcc ctgggcgtac gcggcgttgg ccgcctacat gttcttcctc
atcatcgtcg gcttccccat caacttcctc acgctgtatg tcactattga gcacaagaag
ctccgcacgc ccctgaacta catcctgctg aacctggccg tcgccgactt gttcatgatc
ttcgggggtt tcaccactac catgtacacg tcactgcacg gctatttcgt cttcggtcgt
ctcggctgca acctggaagg tttcttcgcc accttcggtg gcatcaattc gctctggtgc
ctggccgtgc tgtccgtcga gaggtggctg gttgtctgta agcccatcag caacttccga
tttggcgaga accatgccat catgggcgtg gccttcacct gggtcatggc cctggcatgt
gtcgtgcctc ctctgctcgg ctggtcccgc tacatcccgg agggcatgca gtgttcatgc
ggtatcgact actacacgcg tgccgaaggc ttcaacaatg agtccttygt catctacatg
ttcgccgtcc acttcctgac acccaccttc accatctgct tctgctacgg ccgcctggtc
tgcaccgtca aggaggcggc cgcccagcag caggagtctg agactaccca gagggccgag
agggaggtca cccgcatggt catcgtcatg ttcgtcggct acctggtctg ctggttgccc
tacgcccaca cggcctggtg gctcttcacg cacaagggag ccgagttcgg gccgctactc
atgaccctgc cggctttctt cgccaagagt tcctccatct acaacccc
>Apteronotidae_Sternarchella_orthos_1_1
cagtactacc tggtggagcc ctgggcgtac gcggcgttgg ccgcctacat gttcttcctc
atcatcgtcg gcttccccat caacttcctc acgctgtacg tcactatcga gcacaagaag
ctccgcacgc ccctcaacta catcctcctg aacctggccg tcgccgactt gttcatgatc
ttcgggggtt tcaccactac catgtacacg tcactgcacg gctatttcgt cttcggtcgt
ctcggctgca acctggaagg tttcttcgcc accttcggtg gcatcaattc gctctggtgc
ctggccgtgc tgtccgtcga gaggtggctg gttgtctgta agcccatcag caacttccga
tttggcgaga accatgccat catgggcgtg gccttcacct gggtcatggc cctggcatgc
gtcgtgcctc ctctgctcgg ctggtcccgc tacatcccgg agggcatgca gtgttcatgc
ggtatcgact actacacgcg tgccgaaggc ttcaacaacg agtcctttgt catctacatg
ttcgccgtcc acttcctgtt tcccaccttc accatctgct tctgctacgg ccgcctggtc
tgcaccgtca aggaggcggc cgcccagcag caggagtctg agactaccca gagggccgag
agggaggtca cccgcatggt catcgtcatg ttcatcggct acctggtctg ctggctgccc
tacgcccaca cggcctggtg gctcttcacg cacaagggag ccgagtttgg gccrctactc
atgaccctgc cggctttctt cgccaagagt tcctccatct acaacccc
>Apteronotidae_Sternarchella_rex_1_1
cagtactacc tggtggagcc ctgggcgtac gcggcgttgg ccgcctacat gttcttcctc
atcatcgtcg gcttccccat caacttcctc acgctgtacg tcactatcga gcacaagaag
ctccgcacgc ccctgaacta catcctcctg aacctggccg tcgccgactt gttcatgatc
ttcgggggtt tcaccactac catgtacacg tcactgcacg gctatttcgt cttcggtcgt
ctcggctgca acctggaagg tttcttcgcc accttcggtg gcatcaattc gctctggtgc
ctggccgtgc tgtccgtcga gaggtggctg gttgtctgta agcccatcag caacttccga
tttggcgaga accatgccat catgggcgtg gccttcacct gggtcatggc cctggcatgc
gtcgtgcctc ctctgctcgg ctggtcccgc tacatcccgg agggcatgca gtgttcatgc
ggtatcgact actacacgcg tgccgaaggc ttcaacaacg agtcctttgt catctacatg
ttcgccgtcc acttcctgtt tcccaccttc accatctgct tctgctacgg ccgcctggtc
tgcaccgtca aggaggcggc cgcccagcag caggagtctg agactaccca gagggccgag
agggaggtca cccgcatggt catcgtcatg ttcatcggct acctggtctg ctggctgccc
tacgcccaca cggcctggtg gctcttcacg cacaagggag ccgagtttgg gccgctactc
atgaccctgc cggctttctt cgccaagagt tcctccatct acaacccc
>Apteronotidae_Sternarchorhynchus_goeldii_1_1
cagtactacc tggtggaacc ctgggcgtac gcggcgttgg ccgcctacat gttcttcctc
atcatcgtcg gcttccccat caacttcctc acgctgtatg tcactatcga acacaagaag
ctccgcacgc ccctgaacta catcctcctg aacctggccg tcgccgactt gttcatgatc
ttcgggggtt tcaccactac catgtacacg tcactgcacg gctatttcgt cttcggtcgt
ctcggctgca acctggaagg tttctttgcc accttcggtg gcatcaattc gctctggtgc
ctggccgtgc tgtccgtcga gaggtggctg gttgtctgta agcccatcag caacttccga
tttggcgaga accatgccat catgggtgtg gccttcacat gggtcatggc cctggcatgc
gtcgtgcctc ctctgctcgg ctggtcccgc tacatcccgg agggcatgca gtgttcatgc
ggtatcgact actacacgcg tgccgaaggc ttcaacaacg agtccttcgt catctacatg
ttcgcggtcc acttcctgac gcccaccttc accatctgct tctgctacgg ccgcctggtc
tgcaccgtca aggaggcggc cgcccagcag caggagtctg agactaccca gagggccgag
agggaggtca cccgcatggt cgtcgtcatg ttcatcgcct atctggtctg ctggctgccc
tacgcccaca cggcctggtg gctcttcacg cacaagggag ccgagtttgg tccactactc
atgaccctgc cggcgttctt cgccaagagt tcctccatct acaaccct
>Apteronotidae_Sternarchorhynchus_retzeri_1_1
nnnnnnnnnn nnnnnnnnnn nnnnnnnnnn nnnnnnttgg ccgcctacat gttcttcctc
atcatcgtcg gcttccccat caacttcctc acgctgtacg tcactatcga gcacaagaag
ctccgcacac ccctgaacta catcctcctg aacctggccg tcgccgactt gttcatgatc
ttygggggwt tcaccactac catgtacacg tcmctgcayg gctatttcgt cttcggtcgt
ctyggctgca acctggaagg tttcttygcc accttcggtg gcatcaattc gctctggtgc
ctgrccgtgc tgtccgtcga gaggtggctg gttgtctgya agcccatcag caacttccga
tttggcgaga accatgccat catgggygtg gccttcacat gggtcatggc cctggcatgc
gtcgtgcctc ctctgctcgg ctggtcccgc tacatcccgg agggcatgca gtgttcatgc
ggtatcgact actacacgcg tgccgaaggc ttcaacaacg agtcctttgt catctacatg
ttcgccgtcc acttcctgac gcccaccttc accatctgct tctgctacgg ccgcctggtc
tgcaccgtca aggaggcggc cgcccagcag caggagtctg agactaccca gagggccgag
agggaagtca cccgcatggt cgtcgtcatg ttcatcgcct acctggtctg ctggctgccc
tacgcccaca cggcctggtg gctcttcacg cacaagggag ccgagtttgg cccgctactc
atgaccctgc cggcattctt cgccaagagt tcctccatct acaacccc
>Callichthyidae_Corydoras_rabauti_1_1
cagtactacc tggtggaacc ctggggatac gctgccctgg ccgcctacat gttcttcctc
attatcgtcg gcttccccat caacttcctg actctgtatg taaccatcga gcacaagaag
ctgcgtacgc ccctgaacta catcctcctg aacctggctg tggccgactt gatgatggtc
ttcggaggct tcacaaccac gatctacacc tctatgcacg gttacttcgt cttcggacgc
ctgggytgca acctggaggg cttcttcgcc accttcggcg gtatcaactc gctgtggtgc
ctggccgtgc tgtccatcga gaggtggatc gtcgtctgca agcccatgag caacttccga
tttggcgaga accatgccat catgggcgta gccttcacct gggtcatggc catggccgtc
accgtgcccc cgttggtcgg ctggtcccgt tacatycccg agggcatgca gtgctcatgc
ggaatcgact actacacacg tgcggagggt ttcaacaacg agtccttcgt catctacatg
ttctcggtgc acttyctcac ccccaccacc atcatcctgt tctgctacgg ccggctgttg
tgcaccgtca aggaggcggc cgccgcccag caggagtccg agaccaccca gagggccgag
cgtgaggtca cccgcatggt cgtcatcatg ttcattggct acttggtggc atggttgccg
tatgccagcg tatcctggta catcttcacc caccagggca gcgagttcgg accygtcttc
atgaccatcc cagctttctt cgctaaaagc tcgtcatgct tcaacccc
>Cyprinodontidae_Floridichthys_carpio_1_1
nnnnnnnnnn ttgtcaaccc agcagcttat gctgctcttg gcgcctacat gttttttctc
attctcgtcg gctttcccgt caacttcctc accctctatg tcaccctcga acacaagaag
cttcgaaccc ctctaaacta catcctgctc aaccttgcgg tggctgacct cttcatggtt
ttcggaggat tcaccacaac gatgtacacc tccatgcatg gctactttgt cctcggacgc
cttggctgca atattgaggg attctttgct acccttggtg gtgagatcag tttatggtca
ctggttgttc tggctgttga aaggtggctg gttgtctgca aacccatcag caacttccgc
ttcagtgaga atcacgctat tatgggtttg gtcttcacct ggtttgcagc ttcggcctgt
gcagttcccc ctctcgtcgg ctggtctcgt tacatcccag agggcatgca gtgttcatgt
ggagttgact actacacccg tgcagaaggg tttaataatg agtcctttgt tgtctacatg
ttcatctgcc actttgtcat tcctctcgtt gtaattttct tttgctacgg tcgtctgctc
tgtgctgtta aggaagccgc tgctgcccag caggagtctg aaaccaccca gagggctgag
agggaagtca cccgcatggt catcatcatg gtcattggtt tcttgatttg ctggtgcccc
tacgctggtg tggcctggtt catcttcaca catcagggtt ctgagtttgg acctcttttt
atgaccctcc cagctttctt tgccaagtca tcctcagtct acaaccca
>Cyprinodontidae_Jordanella_floridae_1_1
nnnnnnnnnn ttgtcaaccc agcagcctat gctggtcttg gcgcctacat gttttttctc
attctcgtcg gctttcctgt caacttcctc accctctatg tcaccatcga acacaagaag
ctgcgaaccc ctctaaacta catcctactc aaccttgcgg tggctaacct cttcatggtt
ttcggaggat tcaccacaac gatgtacacc tccatgcacg gctactttgt cctcggacgc
cttgggtgta atattgaggg attctttgct acccttggtg gtgagattgg tctgtggtca
ctggttgttc tggcagtaga aaggtggctg gttgtctgca aacccatcag caacttccgc
ttcagtgaga atcatgccat tatgggtttg gtgttcacct ggatggcagc ttcggcctgt
gcagtccccc ctctcgtcgg ctggtctcgt tatatcccag agggcatgca gtgttcatgc
ggagtcgact actatacccg tgcagaaggg ttcaacaatg agtcctttgt catctacatg
ttcatctgcc actttctgat tcctctcttt gtcattttct tctgctacgg tcgcctgctc
tgtgctgtta aggaagcagc tgctgcccag caggagtccg aaaccaccca gagggctgag
agggaggtca cccgcatggt cgttttaatg gtcattggtt tcttggtttg ctggttacca
tacgctggtg tggcctggtt catcttcaca catcagggtt ctgagtttgg acctcttttt
atgaccctac cagctttctt tgccaagtca tccgcaatct acaaccca
>Eleotridae_Eleotris_picta_1_1
nnnnnnnnnn nnnnnnnnnn nnnnnnnnnn nnnnnnnnnn nnnnnnnnnn nnnnnnnnnn
nnnnnnnnnn nnnnnnnnnn nnnnnnnnnn nnnnnnnnnn nnnnnnnnnn nnnnnnnnnn
nnnnnnnnnn nnnnnnnnnn nnnnnnnnnn nnnnnnnnnn nnnnnnnnnn nnnnnnnnnn
nnnnnnnnnn nnnnnnnnnn nnnnnnnnnn nnnnnnnnnn nnnnnnnnnn nnnnnnnnnn
nnnnnnnnnn nnnnnnnnnn nnnnnnnnnn nnnnnnnnnn nnnnnnnnnn nnnnnnnnnn
nnnnnnnnnn nnnnnnnnnn nnnnnnnnnn nnnnnnnnnn nnnnnnnnnn nnnnnnnnnn
nnnnnnnnnn nnnnnnnnnn nnnnnnnnnn nnnnnnnnnn nnnnnnnnnn nnnngcctgt
gccgtgccac ctctggtcgg ctggtcccgg tacatccccg aaggcatgca gtgctcgtgt
ggagtcgact actacactcg cgccgagggc ttcaacaatg agtcctttgt catctacatg
ttcatctgcc acttctgcat tcccctgacc gtggtgttct tctgctacgg ccgtctgctg
tgcgccgtca aagaggccgc agcggctcag caggagtccg agaccactca gagggccgag
agggaggtca cccgtatggt ggtcatcatg gtcgtcgcct tcctggtctg ttggctgccc
tacgccagcg tggcctggta tatcttcaca catcagggat ctgagttcgg accccttttc
atgacccttc cggcattctt tgccaagagt tcctccatct acaacccc
>Hypopomidae_Brachyhypopomus_occidentalis_1_1
nnnnnnnnnn nnnnnnnnnn nnnnnnnnnc gctgcgctgg cagcctacat gttcttactc
atcatcatcg gctttcccat caacttcctc acgctgtacg tcactatcga gcacaagaag
ctgcggacgc ccctaaacta catcctcctg aacctggcca tcgctgacct gttcatgatc
tttggaggct tcaccactac catgtacacg tccctgcatg gctacttcgt cttcggtcgc
ctcgggtgca acctggaggg cttcttcgcc accttcggcg gtataaactc cctctggtgc
ctggctgtgc tgtccgtgga gaggtggctc gtcgtctgca agcccatcag caacttccgg
ttcggcgaga accatgccat catgggcgtg gccttcacct gggtcatggc cctggcgtgc
gtcgtgcctc ccctgctcgg ctggtcacgc tacatacccg agggtatgca gtgctcgtgc
ggtatcgact actacacgcg cgccgaaggc ttcaacaacg aatccttcgt gatctacatg
ttcgccgtcc acttcctgac tcccaccttc accatctgct tctgctacgg ccgcctggtc
tgcaccgtca aggaggccgc agcccagcag caggagtccg agactaccca gagggccgag
cgcgaggtca cccgcatggt cattgtcatg ttcatcgcct acctgatctg ctggctgccc
tatgctcaca cggcctggtg gatcttcaca caccagggtt ccgaattcgg gcccgtgctc
atgaccctgc cggccttctt cgccaagagn nnnnnnnnnn nnnnnnnn
>Loricariidae_Ancistrus_megalostomus_1_1
nnnnnnnnnn nnnnnnnnnn nnnnnnnnnn nnnnnnttgg ctgcctacat gttcttcctc
atcctcgtcg gctttcccgt caacttcctc acgctgtacg tcaccatcga acacaagaag
cttcgcacac ctctaaacta tatcctcctg aacttggctg ttgctgactt gttaatggta
ttcggtggct tcacaaccac gatatacact tccatgcacg gctacttcgt cttcgggcgc
ctcggctgca acctggaggg cttcttcgcc actttcggtg gtatcaactc actctggtgc
ctggttgtgc tgtccatcga gaggtggatt gttgtctgca agcctatgag caacttccga
tttggagaga accatgccat catgggcgta gctttcacct gggtcatggc gttggcatgt
accgtgcctc ccctggtcgg ctggtcccgt tacatccccg agggcatgca gtgctcatgt
ggtattgact actacacccg tgctgagggg ttcaacaatg aatcttttgt catctacatg
ttcacggtcc acttcctggc cccactcttc atcatctcct tctgctacgg ccgtctagtc
tgcactgtca aggaagctgc agctgcccag caggagtctg agaccaccca gagagctgag
cgcgaggtca cccgcatggt catcatcatg ttcattggct acttggctgc ctggttgccc
tatgccggcg tggcttggta catatttacc caccaaggca ctgaatttgg gccagtcttc
atgtccatcc cggccttctt cgccaaaagc tcctcatgct tcaaccct
>Loricariidae_Ancistrus_megalostomus_2_1
nnnnnnnnnn nnnnnnnnnn nnnnnnnnnn nnnnnnttgg ctgcctacat gttcttcctc
atcctcgtcg gctttcccgt caacttcctc acgctgtacg tcaccatcga acacaagaag
cttcgcacac ctctaaacta tatcctcctg aacttggctg ttgctgactt gttaatggta
ttcggtggct tcacaaccac gatatacact tccatgcacg gctacttcgt cttcgggcgc
ctcggctgca acctggaggg cttcttcgcc actttcggtg gtatcaactc actctggtgc
ctggttgtgc tgtccatcga gaggtggatt gttgtctgca agcctatgag caacttccga
tttggagaga accatgccat catgggcgta gctttcacct gggtcatggc gttggcatgt
accgtgcctc ccctggtcgg ctggtcccgt tacatccccg agggcatgca gtgctcatgt
ggtattgact actacacccg tgctgagggg ttcaacaatg aatcttttgt catctacatg
ttcacggtcc acttcctggc cccactcttc atcatctcct tctgctacgg ccgtctagtc
tgcactgtca aggaagctgc agctgcccag caggagtctg agaccaccca gagagctgag
cgcgaggtca cccgcatggt catcatcatg ttcattggct acttggctgc ctggttgccc
tatgccggcg tggcttggta catatttacc caccaaggca ctgaatttgg gccagtcttc
atgtccatcc cggccttctt cgccaaaagc tcctcatgct tcaaccct
>Sternopygidae_Eigenmannia_virescens_1_1
cagtactacc tggtggagcc ctgggcgtac gccggcctgg ctgcctacat gttcttcctc
atcatcatcg gcttccccat caacttcctc acgctgtacg tgactctcga gcacaagaag
ctgcgcacgc ccctcaacta catcctgctg aacctggccg tggccgacct gttcatggtc
tttggaggat tcaccaccac catgtacacg tccctgcacg gctacttcgt cttcggacgc
ctcggctgca acctggaagg tttcttcgct actttcggcg gcatcaattc gctctggtgc
ctggccgtgc tgtccatcga gaggtggctc gtcgtctgca agcccatcag caacttccga
ttcggggaga accacgccat catgggcgtg gccttcactt gggtcatggc cctggcgtgt
gtcgtgcctc ccctgctcgg ctggtcccgc tacatccccg agggcatgca gtgctcatgc
ggtatcgact actacacgcg tgccgaaggc ttcaacaacg agtccttcgt gatctatatg
tttgccgtcc acttcataac gcccaccacc atcatctgct tctgctacgg ccgcctggtc
tgcaccgtca aggaggctgc cgcccagcag caggagtctg agactaccca gagggccgag
cgtgaggtca cccgcatggt catcgtcatg ttcgtcgcct acctggtctg ctggctgcct
tatgcccaca cagcctggtg gatcttcaca caccagggct ctgaatttgg gccagtgctc
atgaccctgc cggctttctt cgccaagagc tcatccatct acaacccc
>Sternopygidae_Sternopygus_macrurus_1_1
cagtactacc tggtggaacc ctgggcgtac gccgcgctgg ctgcctacat gttcttcctc
atcatcgtcg gcttccccat caacttcctc acgctgtacg tcactctcga gcacaagaag
ctgcggacac ccctaaacta catcctgctg aacctggccg tggccgactt gttcatgatc
ttcggaggct tcaccactac catgtacaca tccctgcacg gctacttcat ctttgggcga
ctcggttgca accttgaagg tttctttgcc acctttgggg gtataaattc gctctggtgc
ctggctgtgt tgtccgtcga gaggtggctc gtcgtctgca agcccatcag caacttccga
ttcggtgaga accacgccat catgggtgtg gccttcacct gggtcatggc cctggcgtgc
gtcgtgcctc ccctgcttgg ctggtcccgc tacatccccg aaggcatgca gtgctcatgc
ggtatcgact actacacgcg tgccgaaggc ttcaacaacg agtcctttgt gatctacatg
ttcgctgtcc acttcctgac gcccaccttc accatctgct tctgctatgg ccgcctggtc
tgcaccgtga aggaggctgc cgcgcagcag caggagtctg agactaccca gagggccgag
cgtgaggtca cccgcatggt cgtggtcatg ttcatcggtt acctggtctg ttggttgccc
tatgcccaca cagcctggtg gctcttcacg cacaaaggtg ccgagtttgg gcctgtgctc
atgaccttgc cagcattctt cgccaagagc tcctccatct acaacccc
>Apteronotidae_Adontosternarchus_clarkae_2_1
cagtactacc tggtggagcc ctgggcgtac gcggcgttgg ccgcctacat gttctttctc
atcatcgtcg gcttccccat caacttcctc acgctgtacg tcactatcga gcacaagaag
ctccgcacgc ccctgaacta catcctcctg aacctggccg tcgctgactt gttcatgatc
ttcgggggct tcaccactac catgtacacg tcactgcacg gttacttcgt cttcggacgt
ctcggctgca acctggaagg tttcttcgcc accttcggtg gcatcaattc gctctggtgc
ctggcygtgc tctcygtcga gaggtggctg gttgtctgta arcccatcag caacttccga
tttggsgaga accatgccat catgggygtg gccttcacct gggtcatggc cctggcgtgc
gtcgtgcctc ccctgctcgg ctggtcccgc tacatcccgg agggcatgca gtgttcatgc
ggtatcgact actacacgcg tgctgaaggc ttcaacaacg agtccttcgt catctacatg
ttcgccgtcc actttctgac gcccaccttc accatctgct tctgctacgg ccgcctggtc
tgcaccgtca aggaggccgc cgcccagcag caggagtctg agactaccca gagggctgag
agggaggtca cccgcatggt cgtcgtcatg ttcatcggct acctggtctg ctggctgccc
tacgcccaca cggcctggtg gctcttcacg cacaagggag ccgagttcgg tccgctactc
atgaccctgc cggcattctt cgccaagagc tcctccatct acaacccc
>Apteronotidae_Porotergus_gymnotus_1_1
cagtactacc tggtggagcc ctgggcgtac gcggcgttag ccgcctacat gttcttcctc
atcatcgtcg gcttccccat caacttcctc acgctgtacg tcactattga gcacaagaag
ctccgcacgc ccctgaacta catcctcctg aacctggccg tcgccgactt gttcatgatc
ttcgggggtt tcaccactac catgtacacg tcactgcacg gctatttcgt cttcggtcgt
ctcggctgca acctggaagg tttcttcgcc accttcggtg gcatcaattc gctctggtgc
ctggccgtgc tgtccgtcga gaggtggctg gttgtctgta agcccatcag caacttccga
tttggcgaga accatgccat catgggcgtg gccttcacct gggtcatggc cctggcatgc
gtcgtgccac ctctgctcgg ctggtcccgc tacatcccag agggcatgca gtgttcatgc
ggtatcgact actacacgcg tgccgaaggc ttcaacaacg agtccttcgt catctacatg
ttcgccgtcc acttcctgac acccaccttc accatctgct tctgctacgg ccgcctggtc
tgcaccgtca aggaggccgc cgcccagcag caggagtctg agactaccca gagggccgag
agggaggtca cccgcatggt catcgtcatg ttcatcggct acctggtctg ctggctgccc
tatgcccaca cggcctggtg gctcttcacg cacaagggag ccgagtttgg gccgctactc
atgaccctgc cggctttctt cgccaagagt tcctctatct acaaccct
>Apteronotidae_Sternarchorhynchus_galibi_1_1
cagtactacc tggtggcgcc ctgggcatac gcagcgttgg ccgcctacat gttcttcctc
atcatcgtcg gcttccccat caacttcctc acgctgtacg tcactatcga gcacaagaag
ctccgcacgc ccctgaacta catcctcctg aacctggccg tcgccgactt gttcatgatc
ttmrggggtt tcaccactac catgyacaca tcactgcatg gctatttcgt cttcggtcgt
ctcggctgca acctggaagg tttctttgcc accttcggtg gcatcaattc gctctggtgc
ctggccgtgc tgtccgtcga gaggtggctg gttgtctgta agcccatcag caacttccga
tttgrcgaaa accatgccat catgggtgtg gccttcacat gggtcatggc cttggcatgc
gtcgtgcctc ctctgctcgg ctggtcccgc tacatcccgg agggcatgca gtgttcatgc
ggtatcgact actacacgcg tgccgaaggc ttcaacaacg agtcctttgt catctacatg
ttcgccgtcc acttcctgac gcccaccttc accatctgct tctgctacgg ccgcctggtc
tgcaccgtca aggaggcggc cgcccagcag caggagtctg agactaccca gagggccgag
agggaagtca cccgcatggt cgtcgtcatg ttcatcgcct acctggtctg ctggctgccc
tacgcccaca cggcctggtg gctcttcacg cacaagggag ccgagtttgg cccgctactc
atgaccctgc cggcattctt cgccaagagt tcctccatct acaacccc
>Cichlidae_Andinoacara_latifrons_1_1
nnnnnnnnnn nnnnnnnnnn nnnnnnnnnn nnnnnnnnnn nnnnnnnnnn nnnnnnnnnn
nnnnnnnnnn nnnnnnnnnn nnnnnnnnnn nnnnnnnnnn nnnnnnnnnn nnnnnnnnnn
nnnnnnnnnn nnnnnnnnnn nnnnnnnnnn nnnnnnnnnn nnnnnnnnnn nnnnnnnnnn
nnnnnnnnnn nnnnnnnnnn nnnnnnnnnn nnnnnnnnnn nnnnnnnnnn nnnnnnnnnn
nnnnnnnnnn nnnnnnnnnn nnnnnnnnnn nnnnnnnnnn nnnnnnnnnn nnnnnnnnnn
nnnnnnnnnn nnnnnnnnnn nnnnnnnnnn nnnnnnnnnn nnnnnnnnnn nnnnnnnnnn
nnnnnnnnnn nnnnnnnnnn nnnnnnnnnn nnnnnnnnnn nnnnnatggc cctttcatgc
gctgcacccc ctcttgttgg ctggtctcgt tacatccctg agggcatgca gtgctcatgt
ggagtcgatt actacacacg tgcagaaggt ttcaacaatg agtcgtttgt tatctacatg
ttcatctgcc acttcctcat tccactgact gttgtgttct tctgctacgg ccgcctgctc
tgtgctgtca aggaggctgc tgctgcccag caggagtctg agaccaccca gagggctgag
agggaagtca cccgcatggt tgttatcatg gttattgctt tcctgatatg ttggttgccc
tatgctggag tggcctggtg gatcttcaca catcagggct ctgaatttgg accagtcttc
atgaccctcc cagccttctt tgccaagagt tcttccatct acaatcct
>Cichlidae_Geophagus_dicrozoster_1_1
nnnnnnnnnn nnnnnnnnnn nnnnnnnnnn nnnnnnnnnn nnnnnnnnnn nnnnnnnnnn
nncatcgctg gcttccccat caacttcctt acgctctatg tcaccattga acacaagaag
ctgcgaaccc cactaaacta cgtccttctg aaccttgcgg tggctaacct cttcatggtg
tttggaggat tcaccacaac gatgtacacc tctatgcatg gctacttcgt cctaggtcgc
cttggctgca atctggaagg attctttgct accctcggtg gtgaaatgtc cctctggtca
ctggttgctc tggctattga aaggtggttg gtcgtctgca agcccattag caacttccgc
tttggggaga accacgcaat tatgttcttg gccttaacct gggtaatggc cctttcttgc
gctggacccc ctgttattgg ctggtctcgt tacatccctg agggcatgca gtgctcatgt
ggagtcgact actacacacg tgcagaaggt ttcaacaatg agtcgtttgt catctacatg
ttcatcgttc acttcctcat tccactggtt attgtgtttt tctgctatgg ccgtctgctc
tgcgctgtca aggaggctgc tgctgcccag caggagtctg agaccaccca gagggctgag
aaggaagtca cccgtatggt tgttatcatg gttattgctt tcctgatatg ttggttgccc
tatgcctatg tggcctggtg gatcttcaca catcagggcg ctgactttgg accagtcctc
atgaccctcc cagccttctt tgccaagagt nnnnnnnnnn nnnnnnnn
>Cichlidae_Geophagus_steindachneri_2_1
nnnnnnnnnn nnnnnnnnnn nnnnnnnnnn nnnnnnnnnn nnnnnnnnnn nnnnnnnnnn
nncattgctg gcttccccat caacttcctt acgctctatg tcaccattga acacaagaag
ctgcgaaccc cactaaacta catccttctg aaccttgcgg tggctaacct cttcatggtg
tttggaggat tcaccacaac aatgtacacc tctatgcatg gctacttcgt cctaggtcgc
cttggctgca atctggaagg attctttgct accctcggtg gtgagatagc cctctggtca
ctggttgctc tggctattga aagatggttg gtcgtctgca agcccattag caacttccgc
tttggggaga accacgcaat tatgggcttg gctttcacct ggattatggc cctttcttgc
gctggacccc ctcttgttgg ctggtctcgt tacatccctg agggcatgca gtgctcatgt
ggagtcgact actacacacg tgcagaaggt ttcaacaatg agtcgtttgt catctacatg
ttcatcgttc acttcctcat tccactgact attgtgtttt tctgctatgg ccgyctgctc
tgtgctgtca aggaggctgc tgctgcccag caggagtctg agaccaccca gagggctgag
agggaagtca cccgcatggt tgttatcatg gttattgctt tcctgatatg ttggttgccc
tatgccggag tggcctggtg gatcttcaca catcagggct ctgaatttgg accaatcctc
atgaccctcc cagccttctt tgccaagagt nnnnnnnnnn nnnnnnnn
>Eleotridae_Dormitator_maculatus_1_1
nnnnnnnnnn nnnnnnnnnn nnnnnnntat gctgctctgg gtgcctacat gttcctgctc
atcctgctgg gctttcccat caacttcatg actctgtacg tcaccatcga acacaagaag
ctgcgaaccg ctctaaacta tattctgctc aatcttgctg tagctgacct cttcatggtg
tttggaggat tcaccacaac gatgtatacc tcaatgcacg gctacttcgt tctcggtcgc
ctcggctgca acctggaagg attctttgct accctcggcg gtgagattgc cctctggtcc
ttggtagttt tggccgttga gaggtggttg gtcgtctgca aacccatcag caacttccgc
ttcggtgaga accatgccat catgggtgtg gccttcacct ggcttatggc cagtgcctgt
gctgtgcccc ctctggtcgg ctggtcccgg tacatccctg aaggcatgca gtgctcatgt
ggggtcgact actacactcg tgctgagggc ttcaacaacg agtcctttgt catctacatg
ttcatctgcc acttctgcat ccccctggcc gtggtcttct tctgctacgg ccgtctgctg
tgtgccgtca aagaggccgc tgctgctcag caggagtctg agaccactca gagggccgag
agggaggtca cccgtatggt cgtcatcatg gtcatcgcct tcctggtctg ttggctgccc
tacgccggcg tggcctggtg gatcttcaca catcagggat ctgagttcgg acccattttc
atgacccttc cggcattctt tgccaagagc tcttctatct acaacccc
>Eleotridae_Guavina_guavina_1_1
nnnnnnnnnn nnnnnnnnnn nnnnnnnnnn nnnnnnnnnn nnnnnnnnnn nnnnnnnnnn
nnnnnnnnnn nnnnnnnnnn nnnnnnnnnn nnnnnnnnnn nnnnnnnnnn nnnnnnnnnn
nnnnnnnnnn nnnnnnnnnn nnnnnnnnnn nnnnnnnnnn nnnnnnnnnn nnnnnnnnnn
nnnnnnnnnn nnnnnnnnnn nnnnnnnnnn nnnnnnnnnn nnnnnnnnnn nnnnnnnnnn
nnnnnnnnnn nnnnnnnnnn nnnnnnnnnn nnnnnnnnnn nnnnnnnnnn nnnnnnnnnn
nnnnnnnnnn nnnnnnnnnn nnnnnnnnnn nnnnnnnnnn nnnnnnnnnn nnnnnnnnnn
nnnnnnnnnn nnnnnnnnnn nnnnnnnnnn nnnnnnnnnn nnnnnnnnnn nnnngcctgt
gccgtgcccc ctctggtcgg ctggtcccgg tacatccctg aaggcatgca gtgctcatgt
ggagtcgact actacactcg cgctgagggc ttcaacaatg agtcctttgt catctacatg
ttcatctgcc acttctgcat ccccctgatc gtggtgttct tctgctacgg ccgtctgctg
tgtgccgtca aagaggctgc agccgctcag caggagtctg agaccactca gagggctgag
agggaggtca cccgtatggt cgtgatcatg gtcgtcgcct tcctggtctg ttgggtgccc
tacgctggcg tggcctggtg gatcttcaca catcagggat ctgagttcgg gcccattttt
atgacccttc cggcattctt tgccaagagc tcttccatct acaacccc
>Gymnotidae_Gymnotus_pantanal_1_1
cagtactacc tggtggagcc ctgggcttac gccgcgctgg ccgcctacat gttcctcctc
atcctcctcg gcttccccgt caacttcctc acgctgtacg tcaccattga gcacaagaag
ctgcgtacgc cactcaatta catcctactg aacctggccg tggccgacct cttcatgatc
tttggaggct tcaccaccac catgtacacg tctctgcacg gctacttcgt cttcgggcgc
ctgggctgca acctggaggg tttcttcgcc accttcggcg gcatcaactc gctctggtgc
ctggctgtgc tgtccattga gaggtggctc gtcgtctgca aacccatcag caacttccgg
tttggcgaga accacgccat catgggcgtg gcctttacct gggtcatggc cctggcatgc
gtggtgcctc ccctgctcgg ctggtcccgc tacatcccgg aaggcatgca gtgctcgtgc
ggtattgact actacacacg cgctgaaggc ttcaacaacg agtcgttcgt tatctacatg
ttcaccgtcc acttcctgac gccaaccttc accatctgct tctgctacgg ccgcctggtc
tgcaccgtta aggaagcggc cgcccagcag caagagtccg agaccaccca gagggccgag
cgcgaggtca cccgcatggt catcgtcatg ttcatcggct acctggtctg ctggctgccc
tatgcccaca cggcttggtg gatcttcacg caccagggtg ccgaatttgg ccccgtgctc
atgacgctgc cggcattctt cgccaagagc tcggccatct acaacccc
>Gymnotidae_Gymnotus_sylvius_1_1
cagtactacc tggtggagcc ctgggcttac gccgcgctgg ccgcctacat gttcctcctc
atcatcctcg gcttccccgt caacttcctc actctgtacg tcaccatcga gcacaagaag
ctgcgtacgc cactcaacta catcctactg aacctggccg tggccgacct cttcatgatc
tttggaggct tcaccaccac catgtacacg tccctgcacg gctacttcgt cttcgggcgc
ctgggctgca acctggaggg tttcttcgcc accttcggcg gcatcaactc gctctggtgc
ctggccgtgc tgtccatcga gaggtggctc gtcgtctgca aacccatcag caacttccgc
tttggcgaga accacgccat catgggcgtg gcctttacct gggttatggc cctggcatgc
gtggtgcctc ccctgctcgg ctggtcccgc tacatcccgg aaggcatgca gtgctcgtgc
ggtatcgact actacacacg cgctgaaggc ttcaacaacg agtcrttcgt catctacatg
ttcgccgtcc acttcctgac accaaccttc accatctgct tctgctacgg ccgcctggtc
tgcaccgtta aggaagcggc cgcccagcag caagagtccg agaccaccca gagggccgag
cgcgaggtca cccgcatggt catcgtcatg ttcatcggct acctggtctg ctggctgccc
tacgcccaca cggcctggtg gatcttcacg cacaagggct ccgaatttgg ccccgtgctc
atgacgctgc cagcgttctt cgccaagagc tcggccatct acaaccct
>Gymnotidae_Gymnotus_tigre_1_1
nnnnnnnnnn nngtggagcc ctgggcatac gccgcactgg ctgcctacat gttcctcctc
atcatcctcg gcttccccgt caacttcctc acgctgtacg tcaccatcga gcacaagaag
ctgcgtacgc ccctcaacta catcctgctg aacctggccg tggccgacct gttcatgatc
tttggaggct tcaccaccac catgtacacg tccctgcacg gctactttgt ctttgggcgc
ctgggctgca acctggaggg tttcttcgcc acctttggtg gcatcaactc gctctggtgc
ctggccgtgc tgtccgtcga gaggtggctc gtcgtctgca aacccatcag caacttccgc
tttggcgaga accacgccat catgggcgtg gcctttacct gggtcatggc cctggcttgt
gtggtgcctc ccctgctcgg ctggtcccgc tacatcccgg aaggcatgca gtgctcgtgc
ggtatcgact actacacgcg cgctgaaggc ttcaacaacg agtccttcgt catctacatg
ttcgctgtac acttcctgac gcccaccttc accatctgct tctgctacgg ccgcctggtc
tgcaccgtta aggaagcggc tgcccagcag caagagtccg agactaccca gagggccgag
cgcgaggtca cccgcatggt catcgtcatg ttcatctcct acctggtctg ctggctgccc
tacgcccaca cggcctggtg gctcttcacg cacaagggcg ccgaatttgg ccccgtgctc
atgacgctgc cggcgttctt cgccaagagc tcagccatct acaacccc
>Rhamphichthyidae_Gymnorhamphichthys_rondoni_1_1
cagtactacc tagtggagcc ctgggcgtac gccgccctgg cagcctacat gttcttcctc
atcatcatcg gcttccccat caacttcctc acgctgtacg tcaccatcga gcacaagaaa
ctgcgcacgc ccctgaacta catccttctg aacctggctg ttgccgactt gttcatgatc
tttggaggct tcaccacgac catgtacaca tccttgcacg gctacttcgt ttttgggcgt
ctcggatgca acctggaagg tttctttgcc accttcggtg gtatcaattc cctctggtgc
ctggccgtgc tgtccatcga aaggtggcta gtcgtttgca agcctatcag caacttccga
ttcggtgaga accacgctat catgggagtg gccttcacct gggtcatggc cctggcctgc
gtcgtgcctc ccctgcttgg ctggtcccgt tacatcccag agggtatgca gtgctcatgt
gggatcgact actacacacg tgcygaaggc ttcaacaacg aatcctttgt gatctacatg
ttcgctgtcc acttcctgac tcccaccttc accatctgct tctgctacgg tcgcctggtc
tgcacagtca aggaggctgc ggcccagcag caggagtctg agaccaccca gagggccgag
cgtgaggtca cccgcatggt cgtcgtcatg ttcatcggct acctgatctg ttggttgccc
tatgcttaca cagcctggtg gatcttcaca cacaagggtg ctgaattcgg gcccgtactg
atgactctgc cggccttctt cgccaaaagc tcctcgatct acaaccct
>Rhamphichthyidae_Rhamphichthys_marmoratus_1_1
cagtactacc tggtggagcc ctgggcgtac gccgcgctgg ccgcctacat gttcttcctc
atcatcatcg gcttccccat caacttcctc acgctgtacg tcactattga gcacaagaag
ctacgcacgc ccctaaacta cattcttctg aacctggccg tggccgactt gttcatgatc
tttggaggct tcaccacgac catgtacacg tccttgcacg gctacttcgt cttcgggcgt
ctcggatgca acctggaagg tttctttgcc acatttggtg gcatcaattc cctctggtgc
ctggccgtgc tgtccgtcga gaggtggctt gtcgtttgca agcctatcag caacttccga
tttggcgaga accacgccat catgggcgtg gccttcacct gggtcatggc cctggcctgc
gttgtgcctc ccctgcttgg ctggtcccgc tacatccccg agggcatgca gtgctcatgc
ggtatcgact attacacgcg tgctgaaggc ttcaacaacg aatcctttgt gatctacatg
ttcgccgtcc acttcctgac tcccaccttc accatctgct tctgctatgg ccgcctggtc
tgcacagtca aggaggcggc ggcccagcag caggagtccg agactaccca gagggccgag
cgtgaggtca cccgcatggt cgtcgtcatg ttcatcggct acctgatctg ctggctgccc
tatgcttaca cagcttggtg gattttcaca cacaagggtg ccgaattcgg gcccatactc
atgaccctgc cggccytctt cgccaagagc tcctccatct acaaccac
>Rhamphichthyidae_Steatogenys_elegans_1_1
cagtactacc tggtggagcc ctgggcgtat gctgcgttag cggcctacat gttcttcctc
atcatcgtcg gcttccccat caacttcctc acgctgtacg tcactatcga gcacaagaag
ctgcgcacgc ccctgaacta catcctcctg aacctggccg tcgccgactt gttcatgatc
ttcggaggct tcaccactac catgtacacg tccttgcacg gctacttcgt cttcgggcgc
ctcggatgca acctggaagg ttttttcgcc acattcggtg gtatcaattc cctctggtgc
ctggccgtgc tgtctgttga gagatggctc gttgtttgca agcctatcag caacttccga
ttcggtgaga accacgccat catgggcgtg gccttcacct gggtcatggc cctggcctgc
gttgtgcctc ccctgctcgg ctggtctcgc tacatcccgg agggcatgca gtgttcatgc
ggtatcgact actacacgcg tgctgaaggc tttaacaacg agtcctttgt gatctacatg
ttcgccgtcc acttcctgac tcccaccttc accatctgct tctgctacgg ccgcctggtc
tgcacggtca aggaggctgc ggcccagcag caggagtccg agactaccca gagggccgag
cgtgaggtca cccgcatggt catcgtcatg ttcatcggct acctagtctg ctggctgccc
tatgcttaca cagcctggtg gctcttcaca cacaagggtg ccgaattcgg gcccctactc
atgaccctgc cggctttctt cgccaagagc tcctccatct acaacccc
>Rhamphichthyidae_Steatogenys_elegans_2_1
cagtactacc tggtggagcc ctgggcgtat gctgcgttag cggcctacat gttcttcctc
atcatcgtcg gcttccccat caacttcctc acgctgtacg tcactatcga gcacaagaag
ctgcgcacgc ccctaaacta catcctcctg aacctggccg tcgccgactt gttcatgatc
ttcggaggct tcaccactac catgtacacg tccttgcacg gctacttcgt ctttgggcgc
ctcggatgca acctggaagg ttttttcgcc acattcggtg gtatcaattc cctctggtgc
ctggccgtgc tgtctgttga gaggtggctc gtcgtttgca agcctatcag caacttccga
ttcggtgaga accacgccat catgggcgtg gccttcacct gggtcatggc cctggcctgc
gttgtgcctc ccctgctcgg ctggtcccgc tacatcccgg agggcatgca gtgttcatgc
ggtatcgact actacacgcg tgctgaaggg ttcaacaacg agtcctttgt gatctacatg
ttcgccgtcc acttcctgac tcccaccttc accatctgct tctgctacgg ccgcctggtc
tgcacggtca aggaggctgc ggcccagcag caggagtccg agactaccca gagggccgag
cgtgaggtca cccgcatggt catcgtcatg ttcgtcggct acctagtctg ctggctgccc
tatgcttaca cagcctggtg gctcttcaca cacaagggtg ccgaattcgg gcccctactc
atgaccctgc cggctttctt cgctaagagc tcctccatct acaacccc
>Sternopygidae_Eigenmannia_virescens_2_1
nnnnnnnnnn nngtggagcc ctgggcgtac gccggcctgg ctgcctacat gttcttcctc
atcatcatcg gcttccccat caacttcctc acgctgtacg tgactctcga gcacaagaag
ctgcgcacgc ccctcaacta catcctgctg aacctggccg tggccgacct gttcatggtc
tttggaggat tcaccaccac catgtacacg tccctgcacg gctacttcgt cttcggacgc
ctcggctgca acctggaagg tttcttcgct actttcggcg gcatcaattc gctctggtgc
ctggccgtgc tgtccatcga gaggtggctc gtcgtctgca agcccatcag caacttccga
ttcggggaga accacgccat catgggcgtg gccttcactt gggtcatggc cctggcgtgt
gtcgtgcctc ccctgctcgg ctggtcccgc tacatccccg agggcatgca gtgctcatgc
ggtatcgact actacacgcg tgccgaaggc ttcaacaacg agtccttcgt gatctatatg
tttgccgtcc acttcataac gcccaccacc atcatctgct tctgctacgg ccgcctggtc
tgcaccgtca aggaggctgc cgcccagcag caggagtctg agactaccca gagggccgag
cgtgaggtca cccgcatggt catcgtcatg ttcgtcgcct acctggtctg ctggctgcct
tatgcccaca cagcctggtg gatcttcaca caccagggct ctgaatttgg gccagtgctc
atgaccctgc cggctttctt cgccaagagc tcatccatct acaacccc
>Apteronotidae_Apteronotus_leptorhynchus_1_1
nnnnnnnnnn nnnnnnnnnn nnnnnnnnnn nnnnnnnnnn nnnnctacat gttcttcctc
atcatcgtcg gcttccccat taacttcctc acgctgtacg tcactatcga gaacaagaag
ctccgcacgc ccctgaacta catcctcctg aacctggccg tcgccaactt gttcatgatc
ttcgggggtt tcaccactac catgtacacg tcactgcacg gctatttcgt cttcggtcgt
ctcggctgca acctggaagg tttcttcgcc accttcggtg gcatcaattc gctctggtgc
ctggccgtgc tgtccgtcga gaggtggctg gttgtctgta agcccatcag caacttccga
tttggcgaga accatgccat catgggcgtg gccttcacct gggtcatggc cctggcgtgc
gtcgtgcctc ctctgctcgg ctggtcccgc tacatcccgg agggcatgca gtgttcatgc
ggtatcgact actacacgcg tgccgaaggc ttcaacaacg agtccttcgt catctacatg
ttcgccgtcc acttcctgac gcccaccttc accatctgct tctgctacgg ccgcctggtc
tgcaccgtca aggaggcggc cgcccagcag caggagtctg agactaccca gagggccgag
agggaggtca cccgcatggt catcgtcatg ttcatcgcct acctggtctg ctggctgccc
tacgcccaca cggcctggtg gctcttcact cacaagggag ccgagttcgg gccactactc
atgaccctgc cggcgttctt cgccaagagt tcggccatct acaacccc
>Apteronotidae_Sternarchorhynchus_goeldii_2_1
nnnnnnnnnn nnnnnnnnnn nnnnnnnnnn nnnnnnnnnn ccgcctacat gttcttcctc
atcatcgtcg gcttccccat caacttcctc acgctgtatg tcactatcga acacaagaag
ctccgcacgc ccctgaacta catcctcctg aacctggccg tcgccgactt gttcatgatc
ttcgggggtt tcaccactac catgtacacg tcactgcacg gctatttcgt cttcggtcgt
ctcggctgca acctggaagg tttctttgcc accttcggtg gcatcaattc gctctggtgc
ctggccgtgc tgtccgtcga gaggtggctg gttgtctgta agcccatcag caacttccga
tttggcgaga accatgccat catgggtgtg gccttcacat gggtcatggc cctggcatgc
gtcgtgcctc ctctgctcgg ctggtcccgc tacatcccgg agggcatgca gtgttcatgc
ggtatcgact actacacgcg tgccgaaggc ttcaacaacg agtccttcgt catctacatg
ttcgcggtcc acttcctgac gcccaccttc accatctgct tctgctacgg ccgcctggtc
tgcaccgtca aggaggcggc cgcccagcag caggagtctg agactaccca gagggccgag
agggaggtca cccgcatggt cgtcgtcatg ttcatcgcct atctggtctg ctggctgccc
taygcccaca cggcctggtg gctcttcacg cacaagggag ccgagtttgg tccactactc
atgaccctgc cggcgttctt cgccaagagt tcctccatct acaaccct
>Apteronotidae_Sternarchorhynchus_hagedornae_1_1
cagtactacc tggtggagcc ctgggcgtac gcggcgttgg ccgcctacat gttcttcctc
atcatcgtcg gcttccccat caacttcctc acgctgtacg tcactatcga gcacaagaag
ctccgcacgc ccctgaacta catcctcctg aacctggccg tcgccgactt gttcatgatc
ttcgggggtt tcaccactac catgtacacg tcactgcacg gctatttcgt cttcggccgt
ctcggctgca acctggaagg tttcttcgcc accttcggtg gcatcaattc gctctggtgc
ctggccgtgc tgtccgtcga gaggtggctg gttgtctgta agcccatcag caacttccga
tttggcgaga accatgccat catgggtgtg gccttcacat gggtcatggc cctggcatgc
gtcgtgcctc ctctgctcgg ctggtcccgc tacatcccgg agggcatgca gtgttcatgc
ggtatcgact actacacgcg tgccgaaggc ttcaacaacg agtcctttgt catctacatg
ttcgccgtcc acttcctgac gcccaccttc accatctgct tctgmtacgg ccgcctggtc
tgcaccgtca aggaggcggc cgcccagcag caggagtctg agactaccca gagggccgag
agggaagtca cccgcatggt cgtsgtcatg ttcatcggct acctggtctg ctggctgccc
tacscccaca cggcctggtg gctcttcacg crcaagggag ccgagtttgg cccgctactc
atgaccctgc cggcattctt cgccaagagt tcctccatct acaacccc
>Cyprinodontidae_Cubanichthys_pengelleyi_1_1
nnnnnnnnnn ttgtcaaccc agcagcctat gctgctctgg gtgcctacat gttttttctc
attctcgtcg ggtttcctat caacttcctc accctctatg tcaccattga acacaagaag
ctgcgaaccc ctctaaacta catcctgctc aaccttgcgg tggccgacct cttcatggtg
ttcggaggat tcaccacaac gatgtacacc tccatgcatg gctattttgt cctcggacgt
cttggctgca atctagaagg attctttgct acccttggtg gtgagatcgg tctgtggtca
ctggtggttc tggctattga aaggtggctg gttgtctgca agcccatcag caacttccgc
ttcactgaga atcatgctat tatgggtctg gttttcacct ggatcatggc ctgcgcctgt
gctgtccccc ctcttgttgg ctggtctcgt tacatcccag agggcatgca gtgctcatgc
ggagttgact actatacccg tgcagagggt ttcaacaatg agtcctttgt tgtctacatg
ttcatctgcc acttctgcat tcctctcttc attgtgttct tctgctatgg ccgtctgctc
tgtgcagtca aggaggctgc tgctgcccag caggagtctg agaccaccca gagagctgag
agggaagtca cccgtatggt tgttatcatg gtcattggct tcctgatttg ctggtgtccc
tatgccagtg tggcctggta catcttcaca catcagggtt ctgagtttgg acctctcttt
atgacccttc cagctttctt tgccaagaca gcctctatct acaaccca
>Cyprinodontidae_Orestias_agassii_1_1
nnnnnnnnnn ttgtcaaccc agcagcctat gctgctctct gcgcctacat gttttttctc
attcttgtcg gcttccctgt caacttcctc accctctacg tcaccatcga acacaagaag
ctgcgaaccc ccctaaatta catcctgctc aaccttgctg tggcggacct cttcatggtg
ttcggaggat tcaccacaac gatgtacacc tccatgaacg gctactttgt ccttgggcgc
ctcggctgca atgtggaagg attctttgct acccttggtg gtgaaatcgg tctctggtca
ctggttgttc tggctattga aaggtggctg gttgtctgca agccaatcag caacttccgc
ttcagtgaga atcatgctat tatgggtctg gttttcacct ggatcgcggc cgccgcctgt
gctgtccccc ctcttctcgg ctggtctcgt tacatcccag agggcatgca gtgctcatgc
ggagtcgact actatacccg tgcagagggt ttcaacaatg agtcctttgt tgtctacatg
ttcgtctgcc acttcttgat tcctctcgtc gttgtgttct tctgctacgg ccgtctgctc
tgtgccgtca aggaggccgc tgctgcccag caggagtccg agaccaccca gagagctgag
agggaagtca cccgcatggt cattctcatg gtcatcgg-- ---------- ----------
---------- ---------- ---cnnnnnn nnnnnnnnnn nnnnnnnnnn nnnnnnnnnn
nnnnnnnnnn nnnnnnnnnn nnnnnnnnnn nnnnnnnnnn nnnnnnnn
>Eleotridae_Gobiomorus_dormitor_2_1
nnnnnnnnnn nnnnnnnnnn nnnnnnnnnn nnnnnnnnnn nnnnnnnnnn nttcctgctc
atcctgctgg gcttccccat caacttcctc actctgtacg tcaccatcga acacaagaag
ctgcgaaccg ctctaaacta tattctgctc aatctcgctg tagctgacct cttcatggtg
tttggaggat tcaccacaac gatgtatacc tcaatgcatg gctactttgt tctcggtcgc
ctcggctgca acctggaagg attctttgct accctcggtg gtgagattgc cctctggtgc
ttggtggttc tggccgttga gaggtggttg gtcgtctgca aacccatcag caacttccgc
ttcggtgaga accacgccat catgggtgta gccttcacct gggtaatggc cgctgcctgt
gccgtgcccc ctttggtcgg ctggtcccgg tacattcctg aaggcatgca gtgctcatgt
ggagtcgact actacactcg cgctgagggc ttcaacaatg agtcctttgt catctacatg
ttcatctgcc acttctgcat ccccctgatc gtaatcttct tctgctatgg ccgtctgctg
tgtgccgtca aagaggctgc agccgctcag caggagtctg agaccactca gagggctgag
agggaggtca cccgtatggt cgtcatcatg gtcattgcct tcctggtctg ttgggtgccc
tatgcaagcg tggcctggtg gatcttcaca catcagggat ctgagttcgg accccttctg
atgaccnnnn nnnnnnnnnn nnnnnnnnnn nnnnnnnnnn nnnnnnnn
>Eleotridae_Hemieleotris_latifasciata_1_1
nnnnnnnnnn nnnnnnnnnn nnnnnnnnnn nnnnnnnnnn nnnnnnnnnn nnnnnnnnnn
nnnnnnnnnn nnnnnnnnnn nnnnnnnnnn nnnnnnnnnn nnnnnnnnnn nnnnnnnnnn
nnnnnnnnnn nnnnnnnnnn nnnnnnnnnn nnnnnnnnnn nnnnnnnnnn nnnnnnnnnn
nnnnnnnnnn nnnnnnnnnn nnnnnnnnnn nnnnnnnnnn nnnnnnnnnn nnnnnnnnnn
nnnnnnnnnn nnnnnnnnnn nnnnnnnnnn nnnnnnnnnn nnnnnnnnnn nnnnnnnnnn
nnnnnnnnnn nnnnnnnnnn nnnnnnnnnn nnnnnnnnnn nnnnnnnnnn nnnnnnnnnn
nnnnnnnnnn nnnnnnnnnn nnnnnnnnnn nnnnnnnnnn nnnnnnnnnn nnnngcctgc
gccgtgcccc ctctggtcgg ctggtcccgg tacattcctg aaggcatgca gtgctcatgt
ggagttgact actacactcg cgctgagggc ttcaacaatg agtccttcgt catctacatg
ttcatctgcc acttctgcat ccccctcttc gtagtcttct tctgctacgg ccgtctgctg
tgtgccgtca aagaggctgc agctgctcag caggagtctg agaccactca gagggctgag
agggaggtca cccgtatggt cgttatcatg gctgtcgcct tcctggtgtg ttggctgccc
tacgccggtg tggcctggtg gatcttcaca catcagggat ctgagttcgg accccttctg
atgacccttc cggcattctt tgccaagagc tcctccatct acaacccc
>Hypopomidae_Brachyhypopomus_beebei_1_1
cagtactacc tggtggagcc ttgggcstac gccggactgg ccgcctacat gttcttcctc
attatcgtcg gcttccccat caacttcctc acgctgtacg tcactatcga gcacaagaag
ctgcggacgc ccctaaacta catcctcctc aacctggcca tcgccgactt gttcatgatc
ttcggaggct tcaccactac catgtacacg tccctgcacg gctacttcgt cttcgggcgc
ctcggatgca acctggaggg tttcttcgcc accttcggcg gtataaattc cctctggtgt
ctggccgtgc tgtccgtgga gaggtggctc gtcgtctgca agcccatcag caacttccgg
ttcggcgaga accatgccat catgggcgtg gccttcacct gggtcatggc cctggcrtgt
gtcgtacctc ccctgctcgg ctggtcccgc tacatccccg agggcatgca gtgctcgtgc
ggtatcgact actacacgcg tgccgaaggc ttcaacaacg aatccttygt gatctacatg
ttcaccgtcc acttcctggc tcccacattc accatctgct tctgctacgg ccgcctggtc
tgcaccgtca aggaggctgc cgcccagcag caggagtccg agactaccca gagggccgag
cgcgaggtca cccgcatggt cattgtcatg ttcgccggtt acctgatctg ctggctgccc
tatgctcaca ctgcctggtg gatcttcaca caccagggtt ctgaattcgg gcccttgctc
atgaccctgc crgccttctt cgccaagagc tcctccatct acaaccca
>Hypopomidae_Brachyhypopomus_brevirostris_1_1
nnnnnnnnnn nnnnnnnnnn nnnnnnnnnn nnnnnnnnnn nnnnntacat gttcttcctc
atcatcgtcg gcttccccat caacttcctc acgctgtacg tcactatcga gcacaagaag
ctgcggacgc ccctaaacta catcctgctc aatctggcca tcgccgactt gttcatgatc
ttcggaggct tcaccactac catgtacacg tccctccacg gctactttgt cttcgggcgc
ctcggatgca acctggaggg tttctttgcc accttcggcg gtatcaactc cctctggtgt
ctggctgtgc tgtccgtgga gaggtggctc gtcgtctgca agcccatcag caacttccgc
ttcggcgaga accatgccat catgggcgtg gccttcacct gggtcatggc cctggcgtgc
gtcgtacctc ccctgctcgg ctggtcccgc tacatccccg agggcatgca gtgctcgtgc
ggtatcgact actacacgcg tgccgaaggc ttcaacaacg aatccttcgt gatctacatg
ttcgccgtcc acttcctgac tcccaccttc accatctgct tctgctacgg ccgcctggtc
tgcaccgtca aggaggccgc agcccagcag caggagtccg agactaccca gagggccgag
cgggaggtca cacgcatggt cgtcgtcatg ttcatcggct acctgatctg ctggctgccc
tatgctcaca cggcctggtg gatcttcacc caccagggtt ccgaattcgg gcctgtgctc
atgaccctgc cggccttctt cgccaagagc tccgccatct acaacnnn
>Hypopomidae_Brachyhypopomus_draco_1_1
cagtactacc tggtggagcc ttgggcctac gccggactgg ctgcctacat gttcttcctc
attatcgtcg gcttccccat caacttcctc acactgtacg tcactatcga gcacaagaag
ctgcggacgc ccctaaacta catcctgctc aacctggcca tcgccgactt gttcatgatc
ttcggaggct tcaccactac catgtacacg tccctgcacg gctactttgt ctttgggcgc
ctcggatgca acctggaggg cttcttcgcc accttcggcg gtataaactc cctctggtgt
ctggccgtgc tgtccgtgga gaggtggctc gtcgtctgca agcccatcag caacttccgg
ttcggcgaga accatgccat catgggcgtg gccttcacct gggtcatggc cctggcttgt
gtggtacctc ctctgctcgg ctggtcccgc tacatccccg agggcatgca gtgctcgtgc
ggtatcgact actacacgcg tgccgaaggc ttcaacaacg aatccttcgt gatctacatg
ttcaccgtcc acttcctgac tcccaccttc accatctgct tctgctacgg ccgcctggtc
tgcaccgtca aggaggctgc cgcccagcag caggagtccg agactaccca gagggccgag
cgcgaggtca cccgcatggt cattgtcatg ttcgtcggct acctgatctg ctggctgccc
tatgcttaca cggcctggtg gatcttcaca caccagggtt ctgagttcgg gcccgtgctc
atgaccctgc ccgccttctt cgccaagagc tcctccatct acaacccc
>Hypopomidae_Brachyhypopomus_occidentalis_2_1
nnnnnnnnnn nnnnnnnnnn nnnnnnnnnc gctgcgctgg cagcctacat gttcttactc
atcatcatcg gcttccccat caacttcctc acgctgtacg tcactatcga gcacaagaag
ctgcggacgc ccctaaacta catcctcctg aacctggcca tcgctgacct gttcatgatc
tttggaggct tcaccactac catgtacacg tccctgcatg gctacttcgt cttcgggcgc
ctcgggtgca acctggaggg cttcttcgcc accttcggcg gtataaactc cctctggtgc
ctggctgtgc tgtccgtgga gaggtggctc gtcgtctgca agcccattag caacttccgg
ttcggcgaga accatgccat catgggcgtg gccttcacct gggtcatggc cctggcgtgc
gtcgtgcctc ccctgctcgg ctggtcacgc tacatacccg agggtatgca gtgctcgtgc
ggtatcgact actacacgcg cgccgagggc ttcaacaacg aatccttcgt gatctacatg
ttcgccgtcc acttcctgac tcccaccttc accatctgct tctgctacgg ccgcctggtc
tgcaccgtca aggaggccgc agcccagcag caggagtccg agactaccca gagggccgag
cgcgaggtca cccgcatggt cattgtcatg ttcatcgcct acctgatctg ctggctgccc
tatgctcaca cggcctggtg gatcttcaca caccagggtt ccgaattcgg gcccgtgctc
atgaccctgc cggccttctt cgccaagagn nnnnnnnnnn nnnnnnnn
>Hypopomidae_Microsternarchus_bilineatus_1_1
cagtactacc tggtggagcc ctgggcgtac gccgcactgg ccgcctacat gttcttcctc
atcatcatcg gcttccccat caacttcctc accctctacg tcactatcga gcacaagaag
ctgcggacgc ccctaaacta catcctcctg aacctggcca tcgccgactt gttcatgatc
tttggaggct tcaccaccac catgtacaca tccctgcacg gctacttcgt cttcggccgc
ctcggatgca acctggaggg tttcttcgcc accttcggag gcatcaactc cctgtggtgc
ctggccgtgc tgtccgtgga gaggtggctc gtcgtttgca agccaatcag caacttccga
tttggcgaga accacgccat catgggtgtg gccttcacct gggtgatggc cctggcgtgc
gtcgtgcccc cgctgctcgg ctggtcccgc tacatccccg agggcatgca gtgctcgtgc
ggtatcgact actacacgcg cgccgaaggc ttcaacaacg agtctttcgt gatctacatg
ttcgccgtcc acttcctgac tcccaccttc accatctgct tctgctacgg ccgcctggtc
tgcaccgtca aggaggccgc agcccagcag caggagtccg agactaccca gagggccgag
cgtgaggtca cccgcatggt catcgttatg ttcgtcggct acctggtctg ctggctgccc
tacgctcaca cagcctggtg gatcttcaca caccagggtt ctgaatttgg gcccgtgctc
atgaccctgc cggctttctt cgccaagagc tccgccatct acaacccc
>Poeciliidae_Poeciliopsis_infans_1_1
nnnnnnnnnn nnnnnnnnnn nnnnnnnnnn gcttgtctgg gtgcctacat gttttttctc
attctcgtcg gcttccccat caacttcctc accctctatg tcaccattga acacaagaag
ctgcgaaccc ctctaaacta catcctactc aaccttgctg tggctgacct tttcatggtg
tttggaggat tcaccacaac gatctacacc tctatgcatg gctactttgt cctcgggcgc
cttggctgca atctggaagg atactttgct accctgggtg gtgaaatcgg tctctggtca
ctggttgttc tggctattga aaggtggcta gttgtctgca agcccatcag caacttccgc
ttcggtgaga atcatgctat tatgggtctg gtcttcacct ggatcatggc caatgcctgt
gctgcccccc ctcttcttgg ctggtctcgt tacatcccag agggcatgca gtgctcatgc
ggagtcgact actatacccg tgcggagggt ttcaacaacg agtcctttgt tatctacatg
ttcatctgcc acttctgcat tcctcttttc attgtgttct tctgctatgg ccgtctgctc
tgcgccgtca aggaggctgc tgccgcccag caggagtctg agaccaccca gagagccgag
agggaagtca cccgcatggt cattatcatg gtcatcggct tcctgatttc ctgggtgccg
tatgccagtg tggcctggta catcttcaca catcaaggtt ctgagtttgg acctctcttt
atgaccgtcc cagctttctt tgccaagtca tcctccatct acaaccca
>Poeciliidae_Poeciliopsis_infans_2_1
nnnnnnnnnn nnnnnnnnnn nnnnnnnnnn gcttgtctgg gtgcctacat gttttttctc
attctcgtcg gcttccccat caacttcctc accctctatg tcaccattga acacaagaag
ctgcgaaccc ctctaaacta catcctactc aaccttgctg tggctgacct tttcatggtg
tttggaggat tcaccacaac gatctacacc tctatgcatg gctactttgt cctcgggcgc
cttggctgca atctggaagg atactttgct accctgggtg gtgaaatcgg tctctggtca
ctggttgttc tggctattga aaggtggcta gttgtctgca agcccatcag caacttccgc
ttcggtgaga atcatgctat tatgggtctg gtcttcacct ggatcatggc caatgcctgt
gctgcccccc ctcttcttgg ctggtctcgt tacatcccag agggcatgca gtgctcatgc
ggagtcgact actatacccg tgcggagggt ttcaacaacg agtcctttgt tatctacatg
ttcatctgcc acttctgcat tcctcttttc attgtgttct tctgctatgg ccgtctgctc
tgcgccgtca aggaggctgc tgccgcccag caggagtctg agaccaccca gagagccgag
agggaagtca cccgcatggt cattatcatg gtcatcggct tcctgatttc ctgggtgccg
tatgccagtg tggcctggta catcttcaca catcaaggtt ctgagtttgg acctctcttt
atgaccgtcc cagctttctt tgccaagtca tcctccatct acaaccca
>Rhamphichthyidae_Gymnorhamphichthys_britskii_1_1
cagtactacc tygtggagcc ttgggcatac gccgctctgg cagcctacat gttcttcctc
atcatcatcg gattccccat caacttcctc acgctgtatg tcaccatcga gcacaagaaa
ctgcgcacgc ccctgaacta catcctcctg aacctggccg tygccgactt gttcatgatc
ttcggaggct tcaccacgac catgtacaca tccctgcacg gctacttcgt cttcgggcgt
cttggatgca acctggaagg tttctttgcc accttcggtg gtatcaattc cctctggtgc
ctggccgtgc tgtccatcga aaggtggcta gtcgtttgca agcctatcag caacttccga
tttggtgaga accacgctat catgggtgtg gcattcacct gggtcatggc cctggcctgc
gtcgtgcctc ccctgcttgg ctggtcccgt tacatcccag agggtatgca gtgctcatgt
gggatcgact actacacacg tgctgaaggc ttcaacaacg aatcctttgt gatctacatg
tttgccgtcc acttcctgac tcccaccttc accatctgct tctgctacgg tcgcctggtc
tgcacagtca aggaggctgc ggcccagcag caggagtccg agactaccca gagggccgag
cgtgaagtca cccgcatggt catcgtcatg ttcatcggct acctgatctg ttggttgccc
tatgcttaca cagcctggtg gatcttcaca cacaagggtg ctgaattcgg tcctgtactc
atgaccctrc cggccttctt cgccaagagc tcctcgatyt acaacccg
>Rhamphichthyidae_Gymnorhamphichthys_hypostomus_1_1
cagtactacc tagtggaacc ctgggcgtac gccgccctgg cagcctacat gttcttcctc
atcatcgtcg gcttccccat caacttcctc acgctgtacg tcaccatcga gcacaagaaa
ctgcgcacgc ccctgaacta catccttctg aacctggctg ttgccgactt gttcatgatc
tttggaggct tcaccacgac catgtacaca tccttgcatg gctactttgt tttcgggcgt
ctcggatgca acctggaagg cttctttgcc accttcggtg gyatcaattc cctctggtgc
ctgaccgtgc tgtccatcga aaggtggcta gttgtttgca agcctatcag caacttccga
ttcggtgaga accacgctat catgggtgtg gccttcacct gggtcatggc cctggcctgc
gttgtacctc ccctgcttgg ctggtcccgg tacatcccag agggtatgca gtgctcatgt
gggatcgact actacacacg tgctgaaggc ttcaacaacg aatcctttgt gatctacatg
tttgtcgtcc acttcctgac tcccactttc atcatctgct tctgctacgg tcgcctggtc
tgcacagtca aggaggctgc ggcccagcag caggagtccg agactaccca gagggccgag
cgtgaggtca cccgcatggt tgtcgtcatg ttcatcggct acctgatctg ttggttgccc
tatgcttaca cagcctggtg gatcttcaca cacaagggtg ctgaattcgg gcccgtactc
atgaccctgc cggccttctt tgccaagagc tcctcgatct acaacccc
>Rhamphichthyidae_Gymnorhamphichthys_rondoni_2_1
nnnnnnnnnn nnnnnnnnnn nnnnnnnnnn nnnnnnnnnn nnncctacat gttcttcctc
atcatcatcg gcttccccat caacttcctc acgctgtacg tcaccatcga gcacaagaaa
ctgcgcacgc ccctgaacta catccttctg aacctggctg ttgccgactt gttcatgatc
tttggaggct tcaccacgac catgtacaca tccttgcacg gctacttcgt ttttgggcgt
ctcggatgca acctggaagg tttctttgcc accttcggtg gtatcaattc cctctggtgc
ctggccgtgc tgtccatcga aaggtggcta gtcgtttgca agcctatcag caacttccga
ttcagtgaga accacgctat catgggagtg gccttcacct gggtcatggc cctggcctgc
gtcgtgcctc ccctgcttgg ctggtcccgt tacatcccag agggtatgca gtgctcatgt
gggatcgact actacacacg tgctgaaggc ttcaacaacg aatcctttgt gatctacatg
ttcgctgtcc acttcctgac tcccaccttc accatctgct tctgctacgg tcgcctggtc
tgcacagtca aggaggctgc ggcccagcag caggagtctg agaccaccca gagggccgag
cgtgaggtca cccgcatggt catcgtcatg ttcatcggct acctgatctg ttggttgccc
tatgcttaca cagcctggtg gatcttcaca cacaagggtg ctgaattcgg gcccgtactg
atgaccctgc cggccttctt cgccaaaagc tcctcgatct acaaccct
>Rhamphichthyidae_Gymnorhamphichthys_rondoni_3_1
cagtactacc tagtggagcc ctgggcgtac gcygccctgg cagcctacat gttcttcctc
atcatcatcg gcttccccat caacttcctc acgctgtacg tcaccatcga gcacaagaaa
ctgcgcacgc ccctgaacta catccttctg aacctggctg ttgccgactt gttcatgatc
tttggaggct tcaccacgac catgtacaca tccttgcacg gctacttcgt ttttgggcgt
ctcggatgca acctggaagg tttctttgcc accttcggtg gtatcaattc cctctggtgc
ctggccgtgc tgtccatcga aaggtggcta gtcgtttgca agcctatcag caacttccga
ttcggtgaga accacgctat catgggagtg gccttcacct gggtcatggc cctggcctgc
gtcgtgcctc ccctgcttgg ctggtcccgt tacatcccag agggtatgca gtgctcatgt
gggatcgact actacacacg tgctgaaggc ttcaacaacg aatcctttgt gatctacatg
ttcgctgtcc acttcctgac tcccaccttc accatctgct tctgctacgg tcgcctggtc
tgcacagtca aggaggctgc ggcccagcag caggagtctg agactaccca gagggccgag
cgtgaggtca cccgcatggt catcgtcatg ttcatcggct acctgatctg ttggttgccc
tatgcttaca cagcctggtg gatcttcaca cacaagggtg ctgaattcgg gcccgtactg
atgaccctgc cggccttctt cgccaaaagc tccgcgatct acaaccct
>Rhamphichthyidae_Hypopygus_lepturus_1_1
cagtactacc tggtggagcc ttgggcgtac gccgcgctgg cggcctacat gttcttcctc
atcatcatcg gcttccccat caacttcctc acgctgtacg tcactatcga acacaagaag
ctgcgtacgc ccctaaacta catcctcctc aacctggccg tcgccgactt gttcatgatc
ttcggaggct tcaccactac catgtacacg tccttgcacg gctactttgt cttcgggcgc
ctcggatgca acctggaagg tttcttygcc acattcggcg gcatcaactc cctctggtgc
ctggccgtgc tgtctgtcga gaggtggctc gtcgtttgca agcctatcag caacttccga
ttcggcgaga accatgccat catgggcgtg gccttcacct gggtcatggc cctggcctgc
gtggtgcctc ccctgctcgg ctggtcccgc tacatcccgg agggcatgca gagttcgtgc
ggtattgact actacacgcg cgccgaaggc tttaacaacg agtcctttgt gatatacatg
ttcgccgtcc acttcctgac tcccaccttc accatctgct tctgctacgg ccgcctggtc
tgcacagtca aggaggccgc ggcccagcag caggagtccg agactaccca gagggccgag
cgtgaggtca cccgcatggt cgtcgtcatg ttcatcggct acctggtctg ctggttgccc
tatgcttaca cagcctggtg gatcttcaca cacaagggtg ctgaatttgg gcccgtactc
atgaccctkc cggccttctt cgccaaaagt tcttccatct acaacccc
>Rhamphichthyidae_Hypopygus_neblinae_1_1
cagtactacc tggtggagcc ttgggcatat gccgcgctgg cggcctacat gttcctgctc
atcatcatcg gcttccccat caacttcctc acgctgtacg tcactattga acacaagaag
ctgcgtacgc ccctaaacta catccttctc aacctggccg tcgccgactt gttcatgatc
ttcggaggct tcaccactac catgtacacg tccttgcacg gctactttgt cttcgggcgc
ctcggatgca acctggaagg tttcttcgcc acattcggtg gtatcaattc cctctggtgc
ctggccgtgt tgtccatcga gaggtggctc gtggtttgca agcctatcag caacttccgg
ttcggggaga accatgccat catgggcgtg gccttcacct gggtaatggc cctggcctgc
gtggtgcctc ccctgctggg ctggtcccgc tacatcccgg agggcatgca gtgttcgtgt
ggtattgact actacacgcg tgccgaaggc ttcaacaacg agtccttcgt gatctacatg
ttcgccgtcc acttcattac tcccaccttc accatctgct tctgctacgg ccgcctggtc
tgcacagtca aggaggcggc ggcccagcag caggagtccg agactaccca gagggccgag
cgcgaggtca cccgcatggt cgtcgtcatg ttcatcgcct acctgatctg ctggctgccc
tatgcttaca cagcctggtg gatcttcaca cacaagggtg ccgaatttgg gcccgtactc
atgaccctgc cagctttctt cgccaaaagc tcctccatct acannnnn
>Rhamphichthyidae_Rhamphichthys_apurensis_1_1
cagtactacc tggttgagcc ctgggcgtac gccgcgctgg ccgcctacat gttcttcctc
atcatcatcg gcttccccat caacttcctc acgctgtacg tcacgattga gcacaagaag
ctacgcacgc ccctaaacta cattcttctg aacctggccg ttgccgactt gttcatgatc
tttggaggct tcaccacgac catgtacacg tccttgcacg gctacttcgt cttcgggcgt
ctcggatgca acctggaagg tttctttgcc acctttggtg gcatcaattc cctctggtgc
ctggccgtgc tgtccgttga gaggtggctt gtcgtttgca agcctatcag caacttccga
tttggcgaga accacgccat catgggcgtg gccttcacct gggtcatggc cctggcctgc
gttgtgcctc ccctgcttgg ctggtcccgc tacatccctg agggcatgca gtgctcatgc
ggtatcgact attacacgcg tgccgaaggc ttcaacaacg aatcctttgt gatctacatg
ttcgccgtcc acttcctgac tcccaccttc accatctgct tctgctatgg ccgcctggtc
tgcacagtca aggaggcggc ggcccagcag caggagtccg agactaccca gagggccgag
cgtgaggtca cccgcatggt cgtcgtcatg ttcatcggct acctgatctg ctggctgccc
tatgcttaca cagcttggtg gattttcaca cacaagggtg ccgaattcgg gcccatactc
atgaccctgc cggccttctt cgccaagagc tcctccatct acaacccc
>Rhamphichthyidae_Rhamphichthys_rostratus_1_1
cagtactacc tggtggagcc ctgggcgtac gccgcgctgg ccgcctacat gttcttcctc
atcatcatcg gcttccccat caacttcctc acgctgtacg tcacgattga gcacaagaag
ctacgcacgc ccctaaacta cattcttctg aacctggccg ttgccgactt gttcatgatc
tttggaggct tcaccacgac catgtacacg tccttgcacg gctacttcgt cttcgggcgt
ctcggatgca acctggaagg tttctttgcc acctttggtg gcatcaattc cctctggtgc
ctggccgtgc tgtccgttga gaggtggctt gtcgtttgca agcctatcag caacttccga
tttggcgaga accacgccat catgggcgtg gccttcacct gggtcatggc cctggcctgc
gttgtgcctc ccctgcttgg ctggtcccgc tacatccctg agggcatgca gtgctcatgc
ggtatcgact attacacgcg tgccgaaggc ttcaacaacg aatcctttgt gatctacatg
ttcgccgtcc acttcctgac tcccaccttc accatctgct tctgctatgg ccgcctggtc
tgcacagtca aggaggcggc ggcccagcag caggagtccg agactaccca gagggccgag
cgtgaggtca cccgcatggt cgtcgtcatg ttcatcggct acctgatctg ctggctgccc
tatgcttaca cagcttggtg gattttcaca cacaagggtg ccgaattcgg gcccatactc
atgaccctgc cggccttctt tgccaagagc tcctccatct acaacccc
>Rhamphichthyidae_Steatogenys_duidae_1_1
cagtactacc tggtggagcc ttgggcgtat gctgcgctag cggcatacat gttcttcctc
atcatcgtcg gcttccccat caacttcctc acgctgtacg tcactatcga acacaagaag
ctgcgcacgc ccctcaacta catcctgctc aacctggccg tcgccgactt gttcatgatc
tttggaggct tcaccaccac catgtacacg tccttgcacg gctacttcgt cttcgggcgc
ctcggatgca acctggaagg tttcttcgcc acattcggtg gtatcaattc cctctggtgc
ctggccgtgc tgtctgttga gaggtggctc gtcgtttgca agcctatcag caacttccga
ttcggtgaga accacgccat catgggcgtg gccttcacct gggtcatggc cctggcctgt
gttgtgcctc ccctgctcgg ctggtcccgc tacattccgg agggcatgca gtgttcatgc
ggtatcgact actacacgcg tgccgaaggc ttcaacaacg agtcctttgt gatctacatg
ttcgccgtcc acttcctgac tcccaccttc accatctgct tctgctatgg ccgcctggtc
tgcacagtca aggaggccgc ggcccagcag caggagtccg agactaccca gagggccgag
cgtgaggtca cccgcatggt cgtcgtcatg tttatcggct acctgatctg ctggctaccc
tatgcttaca cagcctggtg gctcttcaca cacaagggtg ctgaattcgg gcccgtactc
atgaccctgc cggctttctt cgccaagagc tcctccatct acaacccc
>Sternopygidae_Rhabdolichops_jegui_1_1
cagtactacc tggtggagcc ctgggcgtac gccgggctgg ccgcctacat gttcttcctc
atcatcgtcg gcttccccat caacttcctc acgctgtacg tgactatcga gcacaagaag
ctacgcactc ccctcaacta catcctgctg aacctggccg tggctgacct gttcatggtc
ttcggaggat tcaccaccac catgtacacg tccctgcacg gctacttcgt cttcggacgt
ctcggctgca acctggaagg tttctttgcg actttcggtg gcatcaattc gctctggtgc
ctggccgtgc tggccatcga gaggtggctc gtcgtctgca agcccatcag caacttccgg
ttcggggaga accacgccat catgggcgtg gccttcacct gggtcatggc cctggcgtgc
gtcgtacctc ccctggttgg ttggtcccgc tacatccccg agggcatgca gtgctcgtgc
ggtatcgact actacacgcg tgccgaaggc ttcaacaacg agtccttcgt ggtctacatg
ttcgttgtcc acttcctgac gcccaccttc atcatctgct tctgctacgg ccgcctggtc
tgcaccgtca aggaggctgc cgcccagcag caggagtctg agactaccca gagggccgag
cgtgaagtta cccgcatggt catcgtcatg ttcatcgcct acttgatctg ctggctgcct
tacgcccaca cagcctggtg gatcttcaca cacaagggcg ccgaattcgg acccttgctc
atgaccctgc cggctttctt cgccaagagc tcgtccatct ataacccc
>Sternopygidae_Sternopygus_xingu_1_1
cagtactacc tggtggaacc ctgggcgtac gccgcgctgg ctgcctacat gttcttcctc
atcatcgtcg gcttccccat caacttcctc acgctgtacg tcactctcga gcacaagaag
ctgcggacac ccctaaacta catcctgctg aacctggccg tggccgactt gttcatgatc
ttcggaggct tcaccactac catgtacaca tccctgcatg gctacttcgt ctttgggcga
ctcggttgca accttgaagg tttctttgcc acctttggtg gtataaattc gctctggtgc
ctggccgtgt tgtccgtcga gaggtggctc gtcgtctgca agcccatcag caacttccga
ttcggcgaga accatgccat catgggtgtg gccttcacct gggtcatggc cctggcgtgc
gtcgtgcctc ccctgcttgg ctggtcccgc tacatccccg aaggcatgca gtgctcatgc
ggtatcgact actacacgcg tgccgaaggc ttcaacaacg agtcctttgt gatctacatg
ttcgctgtcc acttcctgac gcccaccttc accatctgct tctgctatgg ccgcctggtc
tgcaccgtca aggaggctgc cgcgcagcag caggagtccg agactaccca gagggccgag
cgtgaggtca cccgcatggt cgtggtcatg ttcatcggtt acctggtctg ttggctgccc
tatgcccaca cagcctggtg gctcttcacg cacaaaggcg ccgagtttgg gcctgtgctc
atgaccttgc cagcattctt cgccaagagc tccgccatct acaatccc
>Apteronotidae_Apteronotus_galvisi_1_1
nnnnnnnnnn nnnnnnagcc ctgggcattc gcggcgttgg ccgcctacat gttcttcctc
atcattgtcg gcttccccat caacttcctc acgctgtacg tcaccatcga gcacaagaag
ctccgcacgc ctctgaacta catcctcctg aacctggccg tcgccgactt gttcatgatt
ttcgggggtt tcaccactac catgtacacg tctctgcacg gctatttcgt cttcggacgt
ctcggctgca acctggaagg cttcttcgcc acctttggtg gcatcaattc actctggtgc
ctggctgtgc tgtccgttga gaggtggctg gttgtctgta agcccatcag caacttccga
tttggcgaga accatgccat catgggcgtg gccttcacct gggtcatggc cctggcgtgt
gtcgtgcctc ctctgctcgg ctggtcccgc tacatcccgg agggcatgca gtgttcatgc
ggtatcgact actacacgcg tgccgaaggc ttcaacaacg agtccttcgt catctacatg
ttcgccgtcc acttcctgac gcccaccttc accatctgct tctgctacgg ccgcctggtc
tgcaccgtca aggaggcggc cgcccagcag caggagtctg agactaccca gagggccgag
agggaggtca cccgcatggt ygtcgtcatg ttcatcgcct acctggtctg ctggttgccc
tatgcccaca cggcctggtg gctcttcacg cacaagggag ctgagtttgg gccgctactc
atgaccctgc cggcattctt cgccaagagt tcctccatct acaacccc
>Apteronotidae_Apteronotus_magdalenensis_1_1
cagtactacc tggtcgagcc ctgggcatac gcggcgttgg ccgcctacat gttcttcctc
atcattgtcg gcttccccat caatttcctc acgctgtacg tcactatcga gcacaagaag
ctccgcacgc ctctgaacta catcctcctg aacctggccg tcgccgacct tttcatgatc
ttcgggggtt tcaccactac catgtacacg tctctgcacg gctatttcgt tttcggacgt
ctcggctgca acctggaagg cttcttcgcc acctttggtg gcatcaattc gctctggtgc
ctggccgtgc tgtccgtcga gaggtggctg gttgtctgta agcccatcag caacttccga
tttggcgaga accatgccat catgggcgtg gcctttacct gggtcatggc cctggcgtgc
gtcgtgcctc ctctgctcgg ctggtcccgc tacatcccgg agggcatgca gtgttcatgc
ggtattgact actacacgcg tgccgaaggc ttcaacaacg agtccttcgt catctacatg
ttcgccgtcc acttcctgac gcccaccttc accatctgct tctgctacgg ccgcctggtc
tgcaccgtca aggaggcggc cgcccagcag caggagtctg agactaccca gagggccgag
agggaggtca cccgcatggt catcgtcatg tttgtcgcct acctggtctg ctggctgccc
tacgcccaca cggcctggtg gctcttcacg cacaagggag ccgagttcgg gccgctactc
atgaccctgc cggcattctt cgccaagagt tcctccatct acaacccc
>Apteronotidae_Sternarchorhynchus_goeldii_3_1
nnnnnnnnnn nnnnnnnnnn nnnnnnnnnn nnnnnnnnnn nnnnttacat gttcttcctc
atcatcgtcg gcttccccat caacttcctc acgctgtatg tcactatcga acacaagaag
ctccgcacgc ccctgaacta catcctcctg aacctggccg tcgccgactt gttcatgatc
ttcgggggtt tcaccactac catgtacacg tcactgcacg gctatttcgt cttcggtcgt
ctcggctgca acctggaagg tttctttgcc accttcggtg gcatcaattc gctctggtgc
ctggccgtgc tgtccgtcga gaggtggctg gttgtctgta agcccatcag caacttccga
tttggcgaga accatgccat catgggtgtg gccttcacat gggtcatggc cctggcatgc
gtcgtgcctc ctctgctcgg ctggtcccgc tacatcccgg agggcatgca gtgttcatgc
ggtatcgact actacacgcg tgccgaaggc ttcaacaacg agtccttcgt catctacatg
ttcgcggtcc acttcctgac gcccaccttc accatctgct tctgctacgg ccgcctggtc
tgcaccgtca aggaggcggc cgcccagcag caggagtctg agactaccca gagggccgag
agggaggtca cccgcatggt cgtcgtcatg ttcatcgcct atctggtctg ctggctgccc
tacgcccaca cggcctggtg gctcttcacg cacaagggag ccgagtttgg tccactactc
atgaccctgc cggcgttctt cgccaagagt tcctccatct acaaccct
>Apteronotidae_Sternarchorhynchus_starksi_1_1
cagtactacc tggtggcgcc ctgggcgtac gcggcgttgg ccgcctacat gttcttcctc
atcatcgtcg gcttccccat caacttcctc acgctgtacg tcactatcga gcacaagaag
ctccgcacac ccctgaacta catcctcctg aacctggccg tcgccgactt gttcatgatc
ttcgggggtt tcaccactac catgtacacg tcactgcatg gctatttcgt cttcggtcgt
ctcggctgca acctggaagg tttctttgcc accttcggtg gcatcaattc gctctggtgc
ctggccgtgc tgtctgtcga gaggtggctg gttgtctgta agcccatcag caacttccga
tttggcgaga accatgccat catgggtgtg gccttcacat gggtcatggc cctggcatgc
gtcgtgcctc ctctgctcgg ctggtcccgc tacatcccgg agggcatgca gtgttcatgc
ggtatcgact actacacgcg tgccgaaggc ttcaacaacg agtcctttgt catctacatg
ttcgccgtcc acttcctgac gcccaccttc accatctgct tctgctacgg ccgcctggtc
tgcaccgtca aggaggcggc cgcccagcag caggagtctg agactaccca gagggccgag
agggaagtca cccgcatggt cgtcgtcatg ttcatcgcct acctggtctg ctggctgccc
tacgcccaca cggcctggtg gctcttcacg cacaagggag ccgagtttgg cccgctactc
atgaccctgc cggcattctt ygccaagagt tcctccatct acaacccc
>Cichlidae_Amphilophus_xiloaensis_1_1
cagtactacc ttgtcaaccc agcagcttat gctgctctgg gtgcctacat gttctttctc
atccttgctg gcttccccat caacttcctt acgctctatg tcaccattga acacaagaag
ctgcgaaccc ctctaaacta cgtgcttctg aaccttgcgg tggctaacct cttcatggtg
tttggaggat tcaccacaac gatgtacacc tctatgcatg gctacttcgt cctaggtcgc
cttggctgca atctggaagg attctttgct accctcggtg gtgagatgtc cctctggtca
ctggttgctc tggctatcga aaggtggttg gttgtctgca agcccattag caacttccgc
tttggggaga accacgcaat tatgggcttg gccttcacct ggataatggc cctttcttgt
gctggacccc ctgttgttgg ctggtctcgt tacatccctg agggcatgca gtgttcatgt
ggagtcgact actacacacg tgcagaaggt ttcaacaacg agtcgtttgt tatctacatg
ttcatctgcc acttcctcat tccactggct gttgtgttct tctgctacgg ccgcctgctc
tgtgctgtca aggaggctgc tgctgcccag caggagtctg agaccaccca gagggctgag
agggaagtca cccgcatggt tgttatcatg gttattgcct tcctgatatg ttggttgccc
tatgccggag tggcctggtg gatcttcaca catcaaggct ctgaatttgg accagtcttt
atgaccctcc cagccttctt tgccaagagt tcctccatct acaaccct
>Cichlidae_Andinoacara_stalsbergi_1_1
nnnnnnnnnn nnnnnnnnnn nnnnnnnnnn nnnnnnnnnn nnnnnnnnnn nnnnnnnnnn
nnnnnnnnnn nnnnnnnnnn nnnnnnnnnn nnnnnnnnnn nnnnnnnnnn nnnnnnnnnn
nnnnnnnnnn nnnnnnnnnn nnnnnnnnnn nnnnnnnnnn nnnnnnnnnn nnnnnnnnnn
nnnnnnnnnn nnnnnnnnnn nnnnnnnnnn nnnnnnnnnn nnnnnnnnnn nnnnnnnnnn
nnnnnnnnnn nnnnnnnnnn nnnnnnnnnn nnnnnnnnnn nnnnnnnnnn nnnnnnnnnn
nnnnnnnnnn nnnnnnnnnn nnnnnnnnnn nnnnnnnnnn nnnnnnnnnn nnnnnnnnnn
nnnnnnnnnn nnnnnnnnnn nnnnnnnnnn nnnnnnnnnn nnnnnatggc ccttacttgc
gctgcacccc ctcttgttgg ctggtctcgt tacatccctg agggcatgca gtgctcatgt
ggagtcgatt actacacacg tgcagaaggt ttcaacaatg agtcgtttgt tatctacatg
ttcatctgcc acttcctcat tccactgact gttgtgttct tctgctacgg ccgcctgctc
tgtgctgtca aggaggctgc tgctgcccag caggagtctg agaccaccca gagggctgag
agggaagtca cccgcatggt tgttatcatg gttattgcct tcctgatatg ttggttgccc
tatgctggag tggcctggtg gatcttcaca catcagggct ctgaatttgg accagtcttc
atgaccctcc cagccttctt tgccaagagt tcttccatct acaatcct
>Cyprinodontidae_Cubanichthys_cubensis_1_1
nnnnnnnnnn ttgtcaaccc agcagcctat gctgctctgg gtgcctacat gttttttctc
attctcgtcg gcttccctat caacttcctc accctctatg tcaccattga acacaagaag
ctgcgaaccc ctctaaacta catcctgctc aaccttgcgg tggccgacct cttcatggtg
ttcggaggat tcaccacaac gatgtacacc tccatgcatg gctattttgt cctcggacgt
cttggctgca atatagaagg attctttgct acccttggtg gtgagatcgg tctgtggtca
ctggtggttc tggctattga aaggtggctg gttgtctgca agcccatcag caacttccgc
ttcactgaga atcatgctat tatgggtctg gttttcacct ggatcatggc ttctgcctgt
gctgtccctc ctcttgtcgg ctggtctcgt tacatcccag agggcatgca gtgctcatgc
ggagttgact actatacccg tgcagagggc ttcaacaatg agtcctttgt tatctacatg
ttcatctgcc acttctgcat tcctctcttc gtcgtgttct tctgctatgg ccgtctgctc
tgtgcagtca aggaggctgc tgctgcccag caggagtctg agaccaccca gagagctgag
agggaagtca cccgcatggt tgttatcatg gtcatcggct tcctagtttg ctggtgtccc
tatgccggcg tggcctggta catcttcaca catcagggct ctgagtttgg acctctcttt
atgacccttc cagctttctt tgccaagaca gcctccatct acaaccca
>Gymnotidae_Gymnotus_ucamara_1_1
cagtactacc tggtggagcc ctgggcttac gccgcgctgg ccgcctacat gttcctcctc
atcatcctcg gcttccccgt caacttcctc actctgtacg tcaccatcga gcacaagaag
ctgcgtacgc cactcaacta catcctactg aacctggccg tggccgacct cttcatgatc
tttggaggct tcaccaccac catgtacacg tccctgcacg gctacttcgt cttcgggcgt
ctgggctgca acctggaggg tttcttcgcc accttcggcg gcatcaactc gctctggtgc
ctggccgtgc tgtccatcga gaggtggctc gtcgtctgca aacccatcag caacttccgc
tttggcgaga accacgccat catgggcgtg gcctttacct gggtcatggc cctggcatgc
gtggtgcctc ccctgctcgg ctggtcccgc tacatcccgg aaggcatgca gtgctcgtgc
ggtatcgact actacacacg cgctgaaggc ttcaacaacg agtcgttcgt catctacatg
ttcgccgtcc acttcctgac accaaccttc accatctgct tctgctacgg ccgcctggtc
tgcaccgtta aggaagcggc cgcccagcar caagagtccg agaccaccca gagggccgag
cgcgaggtca cccgcatggt catcgtcatg ttcatcggct acctggtctg ctggctgccc
tacgcccaca cggcctggtg gatcttcacg cacaagggct ccgaatttgg ccccgtgctc
atgacgctgc cggcgttctt cgccaagagc tcggccatct acaacccc
>Hypopomidae_Brachyhypopomus_bennetti_1_1
cagtactacc tggtggagcc ctgggcatac gccggactgg cagcctacat gttcttcctc
atcatcatcg gcttccccat taacttcctc acgctgtacg tcactatcga gcacaagaag
ctgcggacgc ccctaaacta catcctcctg aacctggcca tcgccgactt gttcatgatc
tttggaggtt tcaccactac catgtacacg tcgctgcacg gctacttcgt cttcgggcgc
cttggatgca acctggaggg tttcttcgcc accttcggtg gtataaactc cctctggtgt
ctggctgtgc tgtctgtgga gaggtggctc gttgtctgca agcccatcag caacttccgg
ttcagcgaga accatgccat catgggcgtg gccttcacct gggtcatggc cctggcgtgt
gtcgtacctc ccctgctcgg ctggtcccgc tacatccccg agggcatgca gtgctcgtgc
ggtatcgact actacacgcg cgccgaaggc ttcaacaacg aatccttcgt gatctacatg
ttcaccgtcc acttcctgac tcccaccttc accatctgct tctgctacgg ccgcctggtc
tgcaccgtca aggaggctgc tgcccagcag caggagtccg agactaccca gagggccgag
cgcgaggtca cccgcatggt cgttgtcatg ttcatcgcct acctgatctg ctggctgccc
tatgctcaca cggcctggtg gatcttcaca caccagggtt ccgaatttgg gcccgtgctc
atgaccctgc cggccttctt cgccaagagc tccgccatct acaacccc
>Hypopomidae_Brachyhypopomus_bombilla_1_1
cagtactacc tkgtggagcc ctgggcgtac gctgcgctgg cagcctacat gttcttcctc
atcatcatcg gtttccccat caacttcctc acgctgtacg tcactatcga gcacaagaag
ctccggacgc ccctaaacta catcctgctg aacttggcca tcgctgactt gttcatgatc
tttggaggct tcaccactac catgtacacg tccctccatg gctacttcgt cttcgggcgc
ctcgggtgca acctggaggg cttcttcgcc accttcggcg gtataaactc cctctggtgt
ctggctgtgc tgtccgtgga gaggtggctc gtcgtctgca agccgatcag caacttccgg
ttcggcgaga accatgccat catgggcgtg gccttcacct gggtcatggc gctggcgtgc
gtcgtacctc ccctgctcgg ctggtcccgt tacatccccg agggcatgca gtgctcgtgc
ggtatcgact actacacgcg cgccgaaggc ttcaacaacg agtccttcgt gatctacatg
ttcaccgtcc acttcctgac tcccaccttc accatctgct tctgctacgg ccgtctggtc
tgcaccgtca aggaggccgc agcccagcag caggagtccg agactaccca gagggccgag
cgtgaggtca cccgcatggt cgtggtcatg ttcatcggct acctggtctg ctggctgccc
tacgctcaca cggcctggtg gatcttcaca caccagggtt ccgaattcgg gcccgtgctc
atgaccctgc cggccttctt cgccaagagc tccgccatct acaacccc
>Hypopomidae_Brachyhypopomus_gauderio_1_1
nnntactacc tggtggagcc ttgggcgtac gccggactgg ccgcctacat gttcttcctc
attatcatcg gcttccccat caacttcctc acgctgtacg tcactatcga gcacaagaag
ctgcggacgc ccctaaacta catcctcctc aacctggcca tcgccgactt gttcatgatc
ttcggaggct tcactactac catgtacacg tccctgcatg gctacttcgt tttcgggcgc
ctcggatgca acttggaggg tttcttcgcc accttcggcg gtataaactc cctctggtgt
ctggccgtgc tgtccgtgga gaggtggctc gtcgtctgca agcccatcag caacttccgg
ttcagcgaga accatgccat catgggcgtg gccttcacct gggtcatggc cctggcgtgt
gtcgtacctc ccctgctcgg ctggtcccgc tacatccccg agggcatgca gtgctcgtgc
ggtatcgact actacacacg tgctgaaggc ttcaacaacg aatccttcgt gatctacatg
ttcaccgtcc acttcctgac tcccaccttc accatctgct tctgctacgg ccgcctggtc
tgcaccgtca aggaggctgc cgcccagcag caggagtccg agactaccca gagggccgag
cgcgaggtca cccgcatggt cattgtcatg ttcgtcggct acctgatctg ctggctgccc
tatgctcaca cggcctggtg gatcttcaca caccagggtt ccgaatttgg gcccgtgctc
atgaccctgc cggccttctt cgccaagagc tccgccatct acaacccc
>Hypopomidae_Brachyhypopomus_walteri_1_1
cagtactacc tggtggagcc ctgggcgtac gccggactgg cagcctacat gttcttcctc
atcatcatcg gcttccccat taacttcctc acgctgtacg tcactatcga gcacaagaag
ctgcggacgc ccctaaacta catcctcctg aacctggcca tcgccgactt gttcatgatc
tttggaggtt tcaccaccac catgtacacg tcgctgcacg gctacttcgt cttcgggcgc
cttggctgca acctggaggg tttcttcgcc accttcggcg gtataaactc cctctggtgt
ctggctgtgc tgtctgtgga gaggtggctc gtggtctgca agccyatcag caacttccgg
ttcggcgaga accatgccat catgggcgtg gccttcacct gggtcatggc cctggcgtgt
gtcgtacctc ccctgctcgg ctggtcccgc tacatccccg agggcatgca gtgctcgtgc
ggtatcgact actacacgcg cgccgaaggc ttcaacaacg aatccttcgt gatctacatg
ttcaccgtcc acttcctgac tcccaccttc accatctgct tctgctacgg ccgcctggtc
tgcaccgtca aggaggctgc tgcccagcag caggagtccg agactaccca gagggccgag
cgcgaggtca cccgcatggt cattgtcatg ttcgtcggct acctgatctg ctggctgccc
tatgctcaca cggcctggtg gatcttcaca caccagggtt ccgaatttgg gcccgtgctc
atgaccctgc cggccttctt cgccaagagc tccgccatct acaacccc
>Hypopomidae_Procerusternarchus_pixuna_1_1
cagtactacc tggtggagcc ctgggcgtat gccgcactgg cagcctacat gttcttcctc
atcatcgtcg gcttccccat caacttcctc acgctgtacg tcactatcga gcacaagaag
ctgcggacgc ccctaaacta catcctcctg aacctggcca tcgccgactt gttcatgatc
tttggaggct tcaccaccac catgtacaca tccctgcacg gctacttcgt cttcgggcgc
ctcggatgca acctggaggg tttcttcgcc accttcggcg gcatcaactc cctgtggtgc
ctggccgtgc tgtccgtgga gaggtggctc gtcgtttgca agccaatcag caacttccga
tttggcgaga accacgccat catgggtgtg gccttcacct gggtgatggc cctggcgtgc
gtcgtgcctc cgctgctcgg ctggtcccgt tacatccccg agggcatgca gtgctcgtgc
ggtatcgact actacacgcg cgccgaaggc ttcaacaacg agtctttcgt gatctacatg
ttcgccgtcc acttcctgac tcccactttc accatctgct tctgctacgg ccgcctggtc
tgcaccgtca aggargccgc agcccagcag caggagtccg agactaccca gagggccgag
cgtgaggtca cccgcatggt catcgttatg ttcgtcggct acctggtctg ctggctgccc
tacgctcaca cagcctggtg gatcttcaca caccagggkt ctgaatttgg gcccgtgctc
atgaccctgc cggctttctt cgccaagagc tcctccatct acaacccc
>Poeciliidae_Poeciliopsis_infans_3_1
nnnnnnnnnn nnnnnnnnnn nnnnnnnnnn gcttgtctgg gtgcctacat gttttttctc
attctcgtcg gcttccccat caacttcctc accctctatg tcaccattga acacaagaag
ctgcgaaccc ctctaaacta catcctactc aaccttgctg tggctgacct tttcatggtg
tttggaggat tcaccacaac gatctacacc tctatgcatg gctactttgt cctcgggcgc
cttggctgca atctggaagg atactttgct accctgggtg gtgaaatcgg tctctggtca
ctggttgttc tggctattga aaggtggcta gttgtctgca agcccatcag caacttccgc
ttcggtgaga atcatgctat tatgggtctg gtcttcacct ggatcatggc caatgcctgt
gctgcccccc ctcttcttgg ctggtctcgt tacatcccag agggcatgca gtgctcatgc
ggagtcgact actatacccg tgcggagggt ttcaacaacg agtcctttgt tatctacatg
ttcatctgcc acttctgcat tcctcttttc attgtgttct tctgctatgg ccgtctgctc
tgcgccgtca aggaggctgc tgccgcccag caggagtctg agaccaccca gagagccgag
agggaagtca cccgcatggt cattatcatg gtcatcggct tcctgatttc ctgggtgccg
tatgccagtg tggcctggta catcttcaca catcaaggtt ctgagtttgg acctctcttt
atgaccgtcc cagctttctt tgccaagtca tcctccatct acaaccca
>Pseudopimelodidae_Microglanis_iheringi_1_1
nnntactacc tagtggcacc atgggcatac gccatgctgg gagcctacat gttcttyctc
attatcgtcg gctttccaat caacttccta acgctgtacg tcaccattga gcacaagaag
ctgcgcacac ccctaaacta catcctcttg aacttggccg ttgctgactt gatgatggta
ttcggaggct tcacaactac ggtatacaca tctatgcatg gctacttcgt ttttgggcgc
ctcggctgca acctggaagg cttcttcgca acttttggtg gtatcaactc actctggtgc
ctggtcgtgc tctccattga gagatgggta gttgtttgca aacccatgag caacttcaga
tttggagara accacgccat catgggagta gcattcacct gggtcatggc gttggcctgt
actgtgcccc ctctggtcgg ctggtcccgt tatatccctg agggcatgca gtgctcatgt
ggaattgact actacactcg tgcagagggg tttaacaatg agtcctttgt cctctacatg
ttctctgtcc acttcttgac cccactattc atcataacct tctgctacgg ccgtctggtc
tgcactgtca aggaagctgc agctgcccag caggagtctg aaaccaccca aagagctgag
cgtgaggtca cacgcatggt catcatcatg ttcattggct acttgtttgc ctggttgccc
tatgccagtg tggcttggta catcttcacc catcagggca gtgaattcgg gcctgtcttc
atgaccctcc cagccttctt tgccaaaagc tcctcatgct tcaaccct
>Rhamphichthyidae_Gymnorhamphichthys_rosamariae_1_1
cagtactacc tagtggagcc ctgggcatac gccgccctgg cagcctacat gttcttcctc
atcatcgtcg gcttccccat caacttcctc acgctgtatg tcaccatcga gcacaagaaa
ctgcgcacgc ccctgaacta catccttctg aacctggctg ttgctgactt gttcatgatc
tttggaggct tcaccacaac catgtacaca tccttgcacg gctacttcgt tttcgggcgt
ctcggatgca acctggaagg attctttgcc accttcggtg gtatcaattc cctctggtgc
ctgaccgtcc tgtccattga aaggtggcta gtcgtttgca agcctatcag caacttccga
ttcggtgaga accacgctat catgggtgtg gccttcacct gggtcatggc cctggcctgc
gttgtacctc ccctgcttgg ctggtcccgg tacatcccag agggtatgca gagctcatgt
gggatcgact actacacacg tgctgaaggc ttcaacaacg aatcctttgt gatctacatg
ttcatcgtac acttcctgac tcccaccttc atcatctgct tctgctacgg tcgcctggtc
tgcacagtca aggaggctgc ggcccagcag caggagtccg agactaccca gagggccgag
cgtgaggtca cccgcatggt cgtcgtcatg ttcatcggct acctgatctg ttggttgccc
tatgcttaca cagcctggtg gatcttcaca cacaagggtg ctgaattcgg gcccgtgctc
atgaccctgc cggccttctt cgccaagagc tcctcgatct acaacccc
>Sternopygidae_Distocyclus_conirostris_1_1
cagtactacc tggtggagcc ctgggcgtac gccggcctgg ctgcctacat gttcttcctc
atcatcgtcg gcttccccat caacttcctc acgctgtacg tgactctcga gcacaagaag
ctgcgcacac ccctcaacta catcctgctg aacttggccg tggccgacct gttcatggtc
tttggaggat tcaccaccac catgtacacg tccctgcacg gctacttcgt cttyggacgc
cttggctgca acctggaagg tttcttcgct actttcggtg gcatcaattc gctctggtgc
ctgaccgtgc tgtccatcga gaggtggctc gtcgtctgca agcccatcag caacttccga
ttcggggaga accacgccat catgggcgtg gccttcactt gggtcatggc cctggcgtgt
gtcgtgcctc ccctgctcgg ctggtcccgg tacatccccg agggcatgca gtgctcatgc
ggtatcgact actacacgcg tgccgaaggc ttcaacaacg agtccttcgt gatctacatg
ttcatcgtcc acttcataac gcccaccttc atcatctgct tctgctacgg ccgcctggtc
tgcactgtca aggaggctgc cgcccagcag caggagtctg agactaccca gagggctgag
cgtgaggtca cccgcatggt cgttgtcatg ttcgtcggct acctgatctg ctggctgcct
tatgcccaca cagcctggtg gatcttcaca cacaagggyg ccgaatttgg gccattgctc
atgaccctgc cggctttctt cgccaagagc tcgtccatct acaacccc
>Gymnotidae_Gymnotus_anguillaris_1_1
cagtactacc tggtggagcc ctgggcatac gccgcgctgg ccgcctacat gttcctcctc
atcatcctcg gcttccccgt caacttcctc acgctgtacg tcaccatcga gcacaagaag
ctgcgtacgc ccctcaacta catcctgctg aacctggccg tggccgacct gttcatgatc
ttcggaggtt tcaccaccac catgtacacg tccctgcacg gctacttcgt cttcgggcgc
ctgggctgca acctggaggg tttcttcgcc accttcggcg gcatcaactc gctttggtgc
ctggccgtgc tgtccgtcga gaggtggctc gtcgtctgca aacccatcag caacttccgg
ttcagcgaga accatgccat catgggcgtg gccttcacct gggtcatggc cctggcatgc
gtggtgcctc ccctgctcgg ctggtcccgc tacatcccgg aaggcatgca gtgttcatgc
ggtatcgact actacacgcg cgccgaaggc ttcaacaacg agtccttcgt catctacatg
ttcgccgtcc acttcctgac acccaccttc accatctgct tctgctacgg ccgcctggtc
tgcactgtta aggaagcggc cgcccagcag caagagtccg agaccaccca gagagctgag
cgcgaggtca cccgcatggt catcgtcatg ttcatcgcct acctgatctg ctggctgccc
tacgcccaca cagcctggtg gctcttcacg cacaagggcg ccgaatttgg ccccgtgctc
atgacgctgc cggcattctt cgccaagagc tcgtccatct acaaccct
>Cichlidae_Amphilophus_astorquii_1_1
cagtactacc ttgtcaaccc agcagcttat gctgctctgg gtgcctacat gttctttctc
atccttgctg gcttccccat caacttcctt acgctctatg tcaccattga acacaagaag
ctgcgaaccc ctctaaacta cgtgcttctg aaccttgcgg tggctaacct cttcatggtg
tttggaggat tcaccacaac gatgtacacc tctatgcatg gctacttcgt cctaggtcgc
cttggctgca atctggaagg attctttgct accctcggtg gtgagatgtc cctctggtca
ctggttgctc tggctatcga aaggtggttg gttgtctgca agcccattag caacttccgc
tttggggaga accacgcaat tatgggcttg gccttcacct ggataatggc cctttcttgt
gctggacccc ctgttgttgg ctggtctcgt tacatccctg agggcatgca gtgttcatgt
ggagtcgact actacacacg tgcagaaggt ttcaacaacg agtcgtttgt tatctacatg
ttcatctgcc acttcctcat tccactggct gttgtgttct tctgctacgg ccgcctgctc
tgtgctgtca aggaggctgc tgctgcccag caggagtctg agaccaccca gagggctgag
agggaagtca cccgcatggt tgttatcatg gttattgcct tcctgatatg ttggttgccc
tatgccggag tggcctggtg gatcttcaca catcaaggct ctgaatttgg accagtcttt
atgaccctcc cagccttctt tgccaagagt tcctccatct acaaccct
>Cichlidae_Amphilophus_sagittae_1_1
cagtactacc ttgtcaaccc agcagcttat gctgctctgg gtgcctacat gttctttctc
atccttgctg gcttccccat caacttcctt acgctctatg tcaccattga acacaagaag
ctgcgaaccc ctctaaacta cgtgcttctg aaccttgcgg tggctaacct cttcatggtg
tttggaggat tcaccacaac gatgtacacc tctatgcatg gctacttcgt cctaggtcgc
cttggctgca atctggaagg attctttgct accctcggtg gtgagatgtc cctctggtca
ctggttgctc tggctatcga aaggtggttg gttgtctgca agcccattag caacttccgc
tttggggaga accacgcaat tatgggcttg gccttcacct ggataatggc cctttcttgt
gctggacccc ctgttgttgg ctggtctcgt tacatccctg agggcatgca gtgttcatgt
ggagtcgact actacacacg tgcagaaggt ttcaacaacg agtcgtttgt tatctacatg
ttcatctgcc acttcctcat tccactggct gttgtgttct tctgctacgg ccgcctgctc
tgtgctgtca aggaggctgc tgctgcccag caggagtctg agaccaccca gagggctgag
agggaagtca cccgcatggt tgttatcatg gttattgcct tcctgatatg ttggttgccc
tatgccggag tggcctggtg gatcttcaca catcaaggct ctgaatttgg accagtcttt
atgaccctcc cagccttctt tgccaagagt tcctccatct acaaccct
>Cichlidae_Amphilophus_zaliosus_1_1
cagtactacc ttgtcaaccc agcagcttat gctgctctgg gtgcctacat gttctttctc
atccttgctg gcttccccat caacttcctt acgctctatg tcaccattga acacaagaag
ctgcgaaccc ctctaaacta cgtgcttctg aaccttgcgg tggctaacct cttcatggtg
tttggaggat tcaccacaac gatgtacacc tctatgcatg gctacttcgt cctaggtcgc
cttggctgca atctggaagg attctttgct accctcggtg gtgagatgtc cctctggtca
ctggttgctc tggctatcga aaggtggttg gttgtctgca agcccattag caacttccgc
tttggggaga accacgcaat tatgggcttg gccttcacct ggataatggc cctttcttgt
gctggacccc ctgttgttgg ctggtctcgt tacatccctg agggcatgca gtgttcatgt
ggagtcgact actacacacg tgcagaaggt ttcaacaacg agtcgtttgt tatctacatg
ttcatctgcc acttcctcat tccactggct gttgtgttct tctgctacgg ccgcctgctc
tgtgctgtca aggaggctgc tgctgcccag caggagtctg agaccaccca gagggctgag
agggaagtca cccgcatggt tgttatcatg gttattgcct tcctgatatg ttggttgccc
tatgccggag tggcctggtg gatcttcaca catcaaggct ctgaatttgg accagtcttt
atgaccctcc cagccttctt tgccaagagt tcctccatct acaaccct
>Cyprinodontidae_Orestias_agassii_2_1
nnnnnnnnnn ttgtcaaccc agcagcctat gctgctctct gcgcctacat gttttttctc
attcttgtcg gcttccctgt caacttcctc accctctacg tcaccatcga acacaagaag
ctgcgaaccc ccctaaatta catcctgctc aaccttgctg tggcggacct cttcatggtg
ttcggaggat tcaccacaac gatgtacacc tccatgaacg gctactttgt ccttgggcgc
ctcggctgca atgtggaagg attctttgct acccttggtg gtgaaatcgg tctctggtca
ctggttgttc tggctattga aaggtggctg gttgtctgca agccaatcag caacttccgc
ttcagtgaga atcatgctat tatgggtctg gttttcacct ggatcgcggc cgccgcctgt
gctgtccccc ctcttctcgg ctggtctcgt tacatcccag agggcatgca gtgctcatgc
ggagtcgact actatacccg tgcagagggt ttcaacaatg agtcctttgt tgtctacatg
ttcgtctgcc acttcttgat tcctctcgtc gttgtgttct tctgctacgg ccgtctgctc
tgtgccgtca aggaggccgc tgctgcccag caggagtccg agaccaccca gagagctgag
agggaagtca cccgcatggt cattctcatg gtcatcgg-- ---------- ----------
---------- ---------- ---cnnnnnn nnnnnnnnnn nnnnnnnnnn nnnnnnnnnn
nnnnnnnnnn nnnnnnnnnn nnnnnnnnnn nnnnnnnnnn nnnnnnnn
>Cyprinodontidae_Orestias_agassii_3_1
nnnnnnnnnn ttgtcaaccc agcagcctat gctgctctct gcgcctacat gttttttctc
attcttgtcg gcttccctgt caacttcctc accctctacg tcaccatcga acacaagaag
ctgcgaaccc ccctaaatta catcctgctc aaccttgctg tggcggacct cttcatggtg
ttcggaggat tcaccacaac gatgtacacc tccatgaacg gctactttgt ccttgggcgc
ctcggctgca atgtggaagg attctttgct acccttggtg gtgaaatcgg tctctggtca
ctggttgttc tggctattga aaggtggctg gttgtctgca agccaatcag caacttccgc
ttcagtgaga atcatgctat tatgggtctg gttttcacct ggatcgcggc cgccgcctgt
gctgtccccc ctcttctcgg ctggtctcgt tacatcccag agggcatgca gtgctcatgc
ggagtcgact actatacccg tgcagagggt ttcaacaatg agtcctttgt tgtctacatg
ttcgtctgcc acttcttgat tcctctcgtc gttgtgttct tctgctacgg ccgtctgctc
tgtgccgtca aggaggccgc tgctgcccag caggagtccg agaccaccca gagagctgag
agggaagtca cccgcatggt cattctcatg gtcatcgg-- ---------- ----------
---------- ---------- ---cnnnnnn nnnnnnnnnn nnnnnnnnnn nnnnnnnnnn
nnnnnnnnnn nnnnnnnnnn nnnnnnnnnn nnnnnnnnnn nnnnnnnn
>Eleotridae_Dormitator_cubanus_1_1
nnnnnnnnnn nnnnnnnnnn nnnnnnntat gctgctctgg gtgcctacat gttcctgctc
atcctgctgg gctttcccat caacttcatg actctgtacg tcaccatcga acacaagaag
ctgcgaaccg ctctaaacta tattctgctc aatcttgctg tagctgacct cttcatggtg
tttggaggat tcaccacaac gatgtatacc tcaatgcatg gctacttcgt tctcggtcgc
ctcggctgca acatggaagg attctttgct accctgggcg gtgagattgc cctctggtcc
ttggtagttt tggccgttga gaggtggttg gtcgtctgca aacccatcag caacttccgc
ttcggtgaga accatgccat catgggtgtg gccttcacct ggcttatggc ctgtgcctgt
gctgtgcccc ctctggtcgg ctggtcccgg tacatccctg aaggcatgca gtgctcatgt
ggggtcgact actacactcg tgctgagggc ttcaacaacg agtcctttgt catctacatg
ttcatctgcc acttctgcat ccccctggcc gtggtcttct tctgctacgg ccgtctgctg
tgcgccgtca aagaggccgc cgctgctcag caggagtctg agaccactca gagggccgag
agggaggtca cccgtatggt cgtcatcatg gtcatcgcct tcctggtctg ttggctgccc
tacgccggcg tggcctggtg gatcttcaca catcagggat ctgagttcgg acccattttc
atgacccttc cggcattctt tgccaagagc tcttctatct acaacccc
>Eleotridae_Dormitator_cubanus_2_1
nnnnnnnnnn nnnnnnnnnn nnnnnnntat gctgctctgg gtgcctacat gttcctgctc
atcctgctgg gctttcccat caacttcatg actctgtacg tcaccatcga acacaagaag
ctgcgaaccg ctctaaacta tattctgctc aatcttgctg tagctgacct cttcatggtg
tttggaggat tcaccacaac gatgtatacc tcaatgcatg gctacttcgt tctcggtcgc
ctcggctgca acatggaagg attctttgct accctgggcg gtgagattgc cctctggtcc
ttggtagttt tggccgttga gaggtggttg gtcgtctgca aacccatcag caacttccgc
ttcggtgaga accatgccat catgggtgtg gccttcacct ggcttatggc ctgtgcctgt
gctgtgcccc ctctggtcgg ctggtcccgg tacatccctg aaggcatgca gtgctcatgt
ggggtcgact actacactcg tgctgagggc ttcaacaacg agtcctttgt catctacatg
ttcatctgcc acttctgcat ccccctggcc gtggtcttct tctgctacgg ccgtctgctg
tgcgccgtca aagaggccgc cgctgctcag caggagtctg agaccactca gagggccgag
agggaggtca cccgtatggt cgtcatcatg gtcatcgcct tcctggtctg ttggctgccc
tacgccggcg tggcctggtg gatcttcaca catcagggat ctgagttcgg acccattttc
atgacccttc cggcattctt tgccaagagc tcttctatct acaacccc
>Eleotridae_Dormitator_cubanus_3_1
nnnnnnnnnn nnnnnnnnnn nnnnnnntat gctgctctgg gtgcctacat gttcctgctc
atcctgctgg gctttcccat caacttcatg actctgtacg tcaccatcga acacaagaag
ctgcgaaccg ctctaaacta tattctgctc aatcttgctg tagctgacct cttcatggtg
tttggaggat tcaccacaac gatgtatacc tcaatgcatg gctacttcgt tctcggtcgc
ctcggctgca acatggaagg attctttgct accctgggcg gtgagattgc cctctggtcc
ttggtagttt tggccgttga gaggtggttg gtcgtctgca aacccatcag caacttccgc
ttcggtgaga accatgccat catgggtgtg gccttcacct ggcttatggc ctgtgcctgt
gctgtgcccc ctctggtcgg ctggtcccgg tacatccctg aaggcatgca gtgctcatgt
ggggtcgact actacactcg tgctgagggc ttcaacaacg agtcctttgt catctacatg
ttcatctgcc acttctgcat ccccctggcc gtggtcttct tctgctacgg ccgtctgctg
tgcgccgtca aagaggccgc cgctgctcag caggagtctg agaccactca gagggccgag
agggaggtca cccgtatggt cgtcatcatg gtcatcgcct tcctggtctg ttggctgccc
tacgccggcg tggcctggtg gatcttcaca catcagggat ctgagttcgg acccattttc
atgacccttc cggcattctt tgccaagagc tcttctatct acaacccc
>Eleotridae_Dormitator_latifrons_1_1
nnnnnnnnnn nnnnnnnnnn nnnnnnntat gctgctctgg gtgcctacat gttcctgctc
atcctgctgg gctttcccat caacttcatg actctgtacg tcaccatcga acacaagaag
ctgcgaaccg ctctaaacta tattctgctc aatcttgctg tagctgacct cttcatggtg
tttggaggat tcaccacaac gatgtatacc tcaatgcatg gctacttcgt tctcggtcgc
ctcggctgca acctggaagg attctttgct accctcggcg gtgagattgc cctctggtcc
ttggtagttt tggccgttga gaggtggttg gtcgtctgca aacccatcag caacttccgc
ttcggtgaga accatgccat catgggtgtg gccttcacct ggcttatggc ctgtgcctgt
gctgtgcccc ctctggtcgg ctggtcccgg tacatccctg aaggcatgca gtgctcatgt
ggggtcgact actacactcg tgctgagggc ttcaacaacg agtcctttgt catctacatg
ttcatctgcc acttcctcat ccccctgacc gtggtcttct tctgctatgg ccgtctgctg
tgcgccgtca aagaggccgc tgctgctcag caggagtctg agaccactca gagggccgag
agggaggtca cccgtatggt cgtcatcatg gtcatcgcct tcctggtctg ttggctgccc
tacgccggcg tggcctggtg gatcttcaca catcagggat ctgagttcgg acccgttttc
atgacccttc cggcattctt tgccaagagc tcttctatct acaacccc
>Eleotridae_Dormitator_maculatus_2_1
nnnnnnnnnn nnnnnnnnnn nnnnnnntat gctgctctgg gtgcctacat gttcctgctc
atcctgctgg gctttcccat caacttcatg actctgtacg tcaccatcga acacaagaag
ctgcgaaccg ctctaaacta tattctgctc aatcttgctg tagctgacct cttcatggtg
tttggaggat tcaccacaac gatgtatacc tcaatgcacg gctacttcgt tctcggtcgc
ctcggctgca acctggaagg attctttgct accctcggcg gtgagattgc cctctggtcc
ttggtagttt tggccgttga gaggtggttg gtcgtctgca aacccatcag caacttccgc
ttcggtgaga accatgccat catgggtgtg gccttcacct ggcttatggc cagtgcctgt
gctgtgcccc ctctggtcgg ctggtcccgg tacatccctg aaggcatgca gtgctcatgt
ggggtcgact actacactcg tgctgagggc ttcaacaacg agtcctttgt catctacatg
ttcatctgcc acttctgcat ccccctggcc gtggtcttct tctgctacgg ccgtctgctg
tgcgccgtca aagaggccgc tgctgctcag caggagtctg agaccactca gagggccgag
agggaggtca cccgtatggt cgtcatcatg gtcatcgctt tcctggtctg ttggctgccc
tacgccggcg tggcctggtg gatcttcaca catcagggat ctgagttcgg acccattttc
atgacccttc cggcattctt tgccaagagc tcttctatct acaacccc
>Eleotridae_Dormitator_maculatus_3_1
nnnnnnnnnn nnnnnnnnnn nnnnnnntat gctgctctgg gtgcctacat gttcctgctc
atcctgctgg gctttcccat caacttcatg actctgtacg tcaccatcga acacaagaag
ctgcgaaccg ctctaaacta tattctgctc aatcttgctg tagctgacct cttcatggtg
tttggaggat tcaccacaac gatgtatacc tcaatgcacg gctacttcgt tctcggtcgc
ctcggctgca acctggaagg attctttgct accctcggcg gtgagattgc cctctggtcc
ttggtagttt tggccgttga gaggtggttg gtcgtctgca aacccatcag caacttccgc
ttcggtgaga accatgccat catgggtgtg gccttcacct ggcttatggc cagtgcctgt
gctgtgcccc ctctggtcgg ctggtcccgg tacatccctg aaggcatgca gtgctcatgt
ggggtcgact actacactcg tgctgagggc ttcaacaacg agtcctttgt catctacatg
ttcatctgcc acttctgcat ccccctggcc gtggtcttct tctgctacgg ccgtctgctg
tgcgccgtca aagaggccgc tgctgctcag caggagtctg agaccactca gagggccgag
agggaggtca cccgtatggt cgtcatcatg gtcatcgcct tcctggtctg ttggctgccc
tacgccggcg tggcctggtg gatcttcaca catcagggat ctgagttcgg acccattttc
atgacccttc cggcattctt tgccaagagc tcttctatct acaacccc
>Eleotridae_Gobiomorus_polylepis_1_1
nnnnnnnnnn nnnnnnnnnn nnnnnnnnnn nnnnnnnnnn nnnnnnnnnn nnnnnnnnnn
nnnnnnnnnn nnnnnnnnnn nnnnnnnnnn nnnnnnnnnn nnnnnnnnnn nnnnnnnnnn
nnnnnnnnnn nnnnnnnnnn nnnnnnnnnn nnnnnnnnnn nnnnnnnnnn nnnnnnnnnn
nnnnnnnnnn nnnnnnnnnn nnnnnnnnnn nnnnnnnnnn nnnnnnnnnn nnnnnnnnnn
nnnnnnnnnn nnnnnnnnnn nnnnnnnnnn nnnnnnnnnn nnnnnnnnnn nnnnnnnnnn
nnnnnnnnnn nnnnnnnnnn nnnnnnnnnn nnnnnnnnnn nnnnnnnnnn nnnnnnnnnn
nnnnnnnnnn nnnnnnnnnn nnnnnnnnnn nnnnnnnnnn nnnnnnnnnn nnnngcctgt
gccgtgcccc ctctggtcgg atggtcccgg tacattcctg aaggcatgca gtgctcatgt
ggagtcgact actacactcg cgctgagggc ttcaacaatg agtcctttgt catctacatg
ttcatctgcc acttctgcat ccccctgatc gtagtcttct tctgctatgg ccgtctgctg
tgtgccgtca aagaggctgc agccgctcag caggagtctg agaccactca gagggctgag
agggaggtca cccgtatggt cgtcatcatg gtcatcgcct tcctggtctg ttgggtgccc
tacgcaggcg tggcctggtg gatcttcaca catcagggat ctgagttcgg accccttctg
atgacccttc cggcattctt tgccaagagc tcctccatct acaatcct
>Gymnotidae_Gymnotus_bahianus_1_1
nnnnnnnnnn nnnnnnnnnn nnnnnnntac gccgcgctgg ccgcctacat gttcctcctc
atcatcctcg gcttccccgt caacttcctc actctgtacg tcaccatcga gcacaagaag
ctgcgtacgc cactcaacta catcctactg aacctggccg tggccgacct cttcatgatc
tttggaggct tcaccaccac catgtacacg tccctgcacg gctacttcgt cttcgggcgt
ctgggctgca acctggaggg tttcttcgcc accttcggcg gcatcaactc gctctggtgc
ctggccgtgc tgtccatcga gaggtggctc gtcgtctgca aacccatcag caacttccgc
tttggtgaga accacgccat catgggcgtg gcctttacct gggtcatggc cctggcatgc
gtggtgcctc ccctgctcgg ctggtcccgc tacatcccgg aaggcatgca gtgctcgtgc
ggtatcgact actacacacg cgctgaaggc ttcaacaacg agtcgttcgt catctacatg
ttcgccgtcc acttcctgac accaaccttc accatctgct tctgctacgg ccgcctggtc
tgcaccgtta aggaagcggc cgcccagcag caagagtccg agaccaccca gagggccgag
cgcgaggtca cccgcatggt catcgtcatg ttcatcggct acctggtctg ctggctgccc
tacgcccaca cggcctggtg gatcttcacg cacaagggct ccgaatttgg ccccgtgctc
atgacgctgc cggcgttctt cgccaagagc tcggccatct acaacccc
>Gymnotidae_Gymnotus_henni_1_1
nnnnnntacc tggtggagcc ctgggcatat gccggactgg ccgcmtacat gttcctcctc
atcatcctcg gcttccccgt caatttcctc acgctgtacg tcaccatcga gcacaagaag
ctgcgtacgc ccctcaacta catcctgctg aacctggccg tggccgacct gttcatgatc
tttggaggct tcaccaccac catgtacacg tccctgcacg gctactttgt cttcgggcgc
ctgggctgca acctggaggg tttcttcgcc accttcggcg gcatcaactc gctctggtgc
ctggccgtgt tgtccatcga gaggtggctc gtcgtctgca aacccatcag caacttccgc
tttggcgaga accatgccat catgggcgtg gcctttacct gggtcatggc cctggcttgt
gtggtgcctc ccctgctcgg ctggtcccgc tacatcccgg aaggcatgca gtgctcgtgc
ggtatcgact actacacgcg cgctgaaggc ttcaacaacg agtccttcgt catctacatg
ttcgctgtac acttcctgac gcccaccttc accatctgct tctgctacgg ccgcctggtc
tgcaccgtta aggaagcggc cgcccagcag caagagtctg agaccaccca gagggccgag
cgcgaggtca cccgcatggt cgtcgtcatg ttcatcgctt acctgatctg ctggctgccc
tacgcccaca cggcctggtg gctcttcacg cacaagggcg ccgaatttgg ccccgtgctc
atgacgctgc cggcgttctt cgccaagagc tcatccatct acaacccc
>Gymnotidae_Gymnotus_javari_1_1
cagtactacc tggtggagcc ctgggsgtac gccgmgmtgg ctgcntacat gttcytcctc
atcatcctcg gcttccccgt caasttcctc acgctttacg tcaccataga gcacaagaag
ctgcgtacgc ccctcaacta catcctgctg aacctggccg tggccaacct gttcatgatc
tttgggggct tcaccaccac catgtacacg tccctgcacg gctacttcgt cttcggccgc
ctgggctgca acctggaggg tttcttcgcc accttcggtg gcattaactc gctctggtgc
ctggctgtgc tgtctgttga gaggtggctc gtcgtctgca aacccatcag caacttccga
ttcggcgaga accatgccat catgggcgtg gccctaacct gggtcatggc cctggcgtgc
gtggtgccgc ccctgctcgg ctggtcccgc tacatcccgg aaggcatgca gtgctcatgc
ggtattgact actacacgcg cgccgaaggc ttcaacaacg agtccttcgt catctacatg
ttcgccgtcc acttcctgac gcccaccttc accatctgct tctgctatgg ccgcctggtc
tgcaccgtta aggaagcggc cgcccagcag caagagtctg agaccaccca gagggccgag
cgcgaggtca cccgcatggt catcgtcatg ttcatcgcct acctggtctg ctggctgcct
tacgcccaca cggcctggtg gctcttcacg cacaagggcg ctgaatttgg ccccgtgctc
atgacgctgc cggccttctt cgccaagagc tcgtccatct acaacccc
>Gymnotidae_Gymnotus_obscurus_1_1
cagtactacc tggtggagcc ctgggcttac gccgcgctgg ccgcctacat gttcctcctc
atcatcctcg gcttccccgt caacttcctc acgctgtacg tcaccatcga gcacaagaag
ctgcgtacgc cactcaacta catcctactg aacctggccg tggccgacct cttcatgatc
tttggaggct tcaccaccac catgtacacg tccctgcacg gctacttcgt cttcgggcgc
ctgggctgca acctggaggg tttcttcgcc accttcggcg gcatcaactc actctggtgc
ctggccgtgc tgtccattga gaggtggctc gtcgtctgca aacccatcag caacttccgg
tttggcgaga accacgccat catgggtgtg gcctttacct gggtcatggc cctggcatgc
gtggtgcctc ccctgctcgg ctggtcccgc tacatcccgg aaggcatgca gtgctcgtgc
ggtatcgact actacacacg cgctgaaggc ttcaacaacg agtcgttcgt tatctacatg
ttcaccgtcc acttcctgac gccaaccttc accatctgct tctgctacgg ccgcctggtc
tgcaccgtta aggaagcggc cgcccagcag caagagtccg agaccaccca gagggccgag
cgcgaggtca cccgcatggt catcgtcatg ttcatcggct acctggtctg ctggctgccc
tatgcccaca cggcttggtg gatcttcacg caccagggtg ccgaatttgg ccccgtgctc
atgacgctgc cggcgttctt cgccaagagc tcggccatct acaacccc
>Gymnotidae_Gymnotus_omarorum_1_1
cagtactacc tggtggagcc ctgggcttac gccgcgctgg ccgcctatat gttcctcctc
atcatcctcg gcttccccgt caacttcctc acgctgtacg tcaccatcga gcacaagaag
ctgcgtacgc cactcaacta catcctactg aacctggccg tggctgacct cttcatgatc
tttggaggct tcaccaccac catgtacacg tccctgcacg gctacttcat cttcgggcgc
ctgggctgca acctggaggg tttcttcgcc accttcggcg gcatcaactc gctctggtgc
ctggccgtgc tgtccatcga gaggtggctc gtcgtctgca aacccatcag caacttccgg
tttggcgaga accatgccat catgggcgtg gcctttacct gggtcatggc cctggcatgc
gtggtgcctc ccctgctcgg ctggtcccgc tacatcccgg aaggcatgca gtgctcgtgc
ggtatcgact actacacacg cgctgaaggc ttcaacaatg agtcgttcgt catctacatg
ttcaccgtcc acttcctgac accaaccttc accatctgct tctgctacgg ccgcctggtc
tgcaccgtta aggaagcggc cgcccagcag caagagtccg agaccaccca gagggccgag
cgcgaggtca cccgcatggt catcgtcatg ttcatcggct acctgatctg ctggctgccc
tacgcccaca cggcctggtg gatcttcacg cacaagggcg ccgaatttgg ccccgtgctc
atgacgctgc cggcgttctt cgccaagagc tcggccatct acaacccc
>Gymnotidae_Gymnotus_stenoleucus_1_1
nnnnnnnnnn nnnnggagcc ctgggcgtac gccgcgctgg cygcctacat gttcctcctc
atcatcctcg gcttccccgt caacttcctc acgctgtacg tcaccatcga gcacaagaag
ctgcgtacgc ccctcaacta catcctgctg aacctggccg tggccaacct gttcatgatc
tttgggggct tcaccaccac catgtacacg tccctgcatg gctacttcgt cttcggccgc
ctgggctgca acctggaggg tttcttcgcc accttcggtg gcattaactc gctctggtgc
ctggctgtgc tgtccgttga gaggtggctc gtcgtctgca aacccatcag caacttccgg
ttcggcgaga accacgccat catgggcgtg gccctaacct gggtcatggc cctggcgtgc
gtggtgccgc ccctgctcgg ctggtcccgc tacatcccgg aaggcatgca gtgctcatgc
ggtatcgact actacacgcg tgccgaaggc ttcaacaacg agtccttcgt catctacatg
ttcgccgtcc acttcctgac gcccaccttc accatctgct tctgctatgg ccgcctggtc
tgcaccgtta aggaagcggc cgcccagcag caagagtccg agaccaccca gagggccgag
cgagaggtca cccgcatggt catcgtcatg ttcatcgcct acctggtctg ctggctgcct
tacgcccaca cggcctggtg gctcttcacg cacaagggcg ctgaatttgg ccccgtgctc
atgacgctgc cggccttctt cgccaagagc tcgtccatct acaacccc
>Hypopomidae_Akawaio_penak_1_1
cagtactacc tggtggagcc ctgggcgtat gctgcactgg cagcctacat gttcttcctc
atcatcatcg gcttccccat caacttcctc acgctgtatg tcactctcga gcacaagaag
ctgcgcacgc ccctaaacta catccttctg aacctggccg tcgccgactt gttcatgatc
tttggaggct tcaccactac catgtacacc tcactgcacg gatactttgt cttcgggcgc
ctgggatgca acctggaagg tttcttcgcc acctttggtg gcatcaactc cctctggtgc
ctggccgtgc tgtccgtgga gaggtggctc gtcgtctgca agcccatcag caacttccga
ttcggcgaga accacgccat catgggcgtg gccttcacct gggtcatggc cctggcgtgc
gtcgtacctc ccctgctcgg ctggtcccgc tacatcccag agggcatgca gtgctcgtgc
gggattgatt actacacccg tgctgaaggc ttcaataacg aatccttcgt gatctacatg
ttcgccgtcc acttcctgac tcccaccttc accatctgct tctgctacgg ccgcctggtc
tgcaccgtca aggaggctgc ggcccagcag caagagtccg agactaccca gagggccgag
cgcgaggtca cccgcatggt cgtcgtcatg ttcatcgcct acctgatctg ctggctgccc
tacgctcaca cggcctggtg gctctttacg caccacggcg ccgagttcgg gcccgtgctc
atgaccctgc cggccttctt tgccaagagc tcctccatct acaacccc
>Hypopomidae_Brachyhypopomus_pinnicaudatus_1_1
cagtactacc tggtggagcc ttgggcgtac gccggactgg ccgcctacat gttcttcctc
attatcatcg gcttccccat caacttcctc acgctgtacg tcactatcga gcacaagaag
ctgcggacgc ccctaaacta catcctcctc aacctggcca tcgccgactt gttcatgatc
ttcggaggct tcactactac catgtacacg tccctgcatg gctacttcgt tttcgggcgc
ctcggatgca acttggaggg tttcttcgcc accttcggcg gtataaactc cctctggtgt
ctggccgtgc tgtccgtgga gaggtggctc gtcgtctgca agcccatcag caacttccgg
ttcagcgaga accatgccat catgggcgtg gccttcacct gggtcatggc cctggcgtgt
gtcgtacctc ccctgctcgg ctggtcccgc tacatccccg agggcatgca gtgctcgtgc
ggtatcgact actacacacg tgctgaaggc ttcaacaacg aatccttcgt gatctacatg
ttcaccgtcc acttcctgac tcccaccttc accatctgct tctgctacgg ccgcctggtc
tgcaccgtca aggaggctgc cgcccagcag caggagtccg agactaccca gagggccgag
cgcgaggtca cccgcatggt cattgtcatg ttcgtcggct acctgatctg ctggctgccc
tatgctcaca cggcctggtg gatcttcaca caccagggtt ccgaatttgg gcccgtgctc
atgaccctgc cggccttctt cgccaagagc tccgccatct acaacccc
>Hypopomidae_Racenisia_fimbriipinna_1_1
cagtactacc tggtggagcc ctgggcgtac gccgcactag cagcctacat gttcttcctc
atcatcatcg gcttccccat caacttcctc acgctgtacg tcactatcga gcacaagaag
ctgcggacgc ccttaaacta catcctcctg aacctggcca tcgccgactt gttcatgatc
ttcggagggt tcaccactac catgtacaca tccctgcacg gctacttcgt cttcgggcgc
ctcggatgca accttgaggg tttctttgcc accttcggcg gtatcaactc cctctggtgc
ctggccgtgc tgtccgtgga gaggtggctc gtcgtctgca agcccatcag caacttccgg
ttcagcgaga accacgccat catgggcgta gccttcacct gggtcatggc cctggcgtgc
gtcgtacctc cgctgctcgg ctggtcccgc tacatccccg agggcatgca gtgctcgtgc
ggcatcgact actacacgcg cgccgaaggc ttcaacaacg agtcctttgt gctctacatg
ttcattgtcc acttcctgac tcccaccttc accatctgct tctgctacgg tcgyctggtc
tgcaccgtca aggaggcggc agcccagcaa caggagtccg agactaccca gagggccgag
cgcgaggtca cccgcatggt cgtsgtcatg ttcgccgcct acctgatctg ctggttgccc
tacgctcaca cggcctggtg gatcttcaca caccagggtt ctgaattcgg gccyctgctc
atgacgctgc cggcgttctt cgccaagagc tcctccatct acaacccc
>Lacantuniidae_Lacantunia_enigmatica_1_1
nnnnnnnnnn nagtggatcc atgggcattc gccatgctgg gagcctacat gttcttcctc
attctcattg gctttccagt caacttcctt acgctgtacg tcaccattga gcacaagaag
ctacgcacac ccctaaacta catcctcttg aacttggctg ttgctgactt gttaatggta
tttggcggct tcacaaccac ggtatacaca tctatgcatg gctacttcgt ctttgggcgc
cttggctgca acctggaagg cttctttgca acttttggtg gtatcaactc actctggtgc
ctggtcgtgc tctccattga gagatgggta gtcgtttgca aacccatgag caacttcaga
tttggagaga accatgccat catgggagta gcattcacct gggtcatggc gttggcctgt
actgtgcccc ccctggtcgg ctggtcccgt tacatccctg agggcatgca gtgctcgtgc
ggaattgact actacactcg tgcagagggg ttcaacaacg agtcctttgt catctacatg
ttctcggtcc acttcttgac cccactattc atcatcacct tctgctatgg ccgtctggtc
tgcaccgtca aggaggctgc agctgcacag caggagtctg aaaccaccca gagagctgag
cgtgaggtca cacgcatggt catcatcatg ttcattggct acttggttgc ctggttgccc
tatgccagtg tggcttggta catcttcacc catcagggca gtgagtttgg gcccgtcttc
atgaccctgc cagccttctt tgccnnnnnn nnnnnnnnnn nnnnnnnn
>Rhamphichthyidae_Rhamphichthys_drepanium_1_1
cagtactacc tggtggagcc ctgggcgtac gccgcactgg ccgcctacat gttcttcctc
atcatcatcg gcttccccat caacttcctc acgctgtacg tcactattga gcacaagaag
ctacgcacgc ccctaaacta cattcttctg aacctggccg ttgccgactt gttcatgatc
tttggaggct tcaccacgac catgtacacg tccttgcacg gctacttcgt cttcgggcgt
ctcggatgca acctggaagg tttctttgcc acctttggtg gcatcaattc cctctggtgc
ctggccgtgc tgtccgtcga gaggtggctt gttgtttgca agcctatcag caacttccga
tttggcgaga accacgccat catgggcgtg gccttcacct gggtcatggc cctggcctgc
gttgtgcctc ccctgcttgg ctggtcccgc tacatccccg agggcatgca gtgctcatgc
ggtatcgact attacacgcg tgccgaaggc ttcaacaacg aatcctttgt gatctacatg
ttcgccgtcc acttcctgac tcccaccttc accatctgct tctgctatgg ccgcctggtc
tgcacagtca aggaggcggc ggcccagcag caggagtccg agactaccca gagggccgag
cgtgaggtca cccgcatggt cgtcgtcatg ttcatcgcct acctgatctg ctggctgccc
tatgcttaca cagcttggtg gattttcaca cacaagggtg ccgaattcgg gcccatactc
atgaccctgc cggccttctt cgccaagagc tcctccatct acaacccc
>Sternopygidae_Sternopygus_dariensis_1_1
cagtactacc tggtggaacc ctgggcatac gccgcgctgg ctgcctacat gttcttcctc
atcatcattg gcttccccat caacttcctc acgctgtacg tcactctcga gcacaagaag
ctgcggacac cactaaacta catcctgctg aacctggccg tggcggactt gttcatgatc
ttcggaggct tcaccactac catgtacaca tccctgcacg gctatttcgt ctttgggcga
ctcggttgca accttgaagg tttctttgcc acctttggtg gtataaattc gctctggtgc
ctggccgtgt tgtccgttga gaggtggctc gtcgtctgca agcccatcag caacttccga
ttcggtgaga accacgccat catgggtgtg gccttcacct gggtcatggc cctggcgtgc
gtcgtgcctc ccctgcttgg ctggtcccgc tacatccccg aaggcatgca gtgctcatgc
ggtatcgact actacacgcg tgccgaaggc ttcaacaacg agtcctttgt gctctacatg
ttcgctgtcc acttcctgac gcccaccttc accatctgct tctgctatgg ccgcctggtc
tgcaccgtca aggaggctgc cgcacagcag caggagtccg agactaccca gagggccgag
cgtgaggtca cccgcatggt cgtggtcatg ttcatcggtt acctggtctg ttggctgccc
tatgcccaca cagcctggtg gatcttcacg cacaaaggcg ccgagtttgg gcctgtgctc
atgaccttgc cagcattctt cgccaagagc tccgccatct acaacccc
>Cichlidae_Geophagus_abalios_2_1
nnnnnnnnnn nnnnnnnnnn nnnnnnnnnn nnnnnnnnnn nnnnnnnnnn nnnnnnnnnn
nncatcgctg gcttccccat caacttcctt acgctctatg tcaccattga acacaagaag
ctgcgaaccc cactaaacta cgtccttctg aaccttgcgg tggctaacct cttcatggtg
tttggaggat tcaccacaac gatgtacacc tctatgcatg gctacttcgt cctaggtcgc
cttggctgca atctggaagg attctttgct accctcggtg gtgaaatgtc cctctggtca
ctggttgctc tggctattga aaggtggttg gtcgtctgca agcccattag caactttcgc
tttggagaga accacgcaat tatgttcttg gccttaacct gggtaatggc cctttcttgc
gctggacccc ctgttattgg ctggtctcgt tacatccctg agggcatgca gtgctcatgt
ggagtcgact actacacacg tgcagaaggt ttcaacaatg agtcgtttgt catctacatg
ttcatcgttc acttcctaat tccaattttt attgtgtttt tctgctacgg ccgtctgctc
tgcgctgtca aggaggctgc tgctgcccag caggagtctg agaccaccca gagggctgag
agggaagtca cccgcatggt tgttatcatg gttattgctt tcctgatatg ttggttgccc
tatgcctctg tggcctggta tatcttcaca catcagggct ctgaatttgg accagtcttc
atgaccctcc cagccttctt tgccaagagt nnnnnnnnnn nnnnnnnn
>Cichlidae_Geophagus_harreri_2_1
nnnnnnnnnn nnnnnnnnnn nnnnnnnnnn nnnnnnnnnn nnnnnnnnnn nnnnnnnnnn
nncatcgctg gcttccccat caacttcctt acgctctatg tcaccattga acacaagaag
ctgcgaaccc cactaaacta cgtccttctg aaccttgccg tggctaacct cttcatggtg
tttggaggat tcaccacaac gatgtacacc tctatgcatg gctacttcgt cctaggtcgc
cttggctgca atctggaagg attctttgct accctcggtg gtgaaatgtc cctctggtca
ctggttgctc tggctattga aaggtggttg gtcgtctgca agcccattag caacttccgc
tttggggaga accacgcaat tatgttcttg gccttaacct gggtaatggc cctttcttgc
gctggacccc ctgttattgg ctggtctcgt tacatccctg agggcatgca gtgctcatgt
ggagttgact actacacacg tgcagaaggt ttcaacaatg agtcgtttgt catctacatg
ttcatcgttc acttcctcat tccactgttt attgtgtttt tctgctacgg ccgtctgctc
tgcgctgtca aggaggctgc tgctgcccag caggagtctg agaccaccca gagggctgag
aaggaagtca cccgcatggt tgttatcatg gttattgctt tcctgatatg ttggttgccc
tatgcctatg tggcctggtg gatcttcaca catcagggcg ctgactttgg accagtcctc
atgaccctcc cagccttctt tgccaagagt nnnnnnnnnn nnnnnnnn
>Cyprinodontidae_Orestias_ispi_1_1
nnnnnnnnnn ttgtcaaccc agcagcctat gctgctctct gcgcctacat gttttttctc
attcttgtcg gcttccctgt caacttcctc accctctatg tcactatcga acacaagaag
ctgcgaaccc ccctaaatta catcctgctc aaccttgctg tggcggacct cttcatggtg
ttcggaggat tcaccacaac gatgtacacc tccatgaacg gctactttgt ccttggacgc
ctcggctgca atgtggaagg attctttgct acccttggtg gtgaaatcgg tctttggtca
ctggttgttc tggctattga aaggtggctg gttgtctgca agccaatcag caacttccgc
ttcagtgaga atcatgctat tatgggtctg gttttcacct ggatcgcggc cgccgcctgt
gctgtccccc ctcttgtcgg ctggtctcgt tacatcccag agggcatgca gtgctcatgc
ggagtcgact actatacccg tgcagagggt ttcaacaatg agtcctttgt tgtctacatg
ttcgtctgcc acttctgcat tcctctcgtc gttgtgttct tctgctacgg ccgtctgctc
tgtgccgtca aggaggccgc tgctgcccag caggagtccg agaccaccca gagagctgag
agggaagtca cccgcatggt cattctcatg gtcatcgg-- ---------- ----------
---------- ---------- ---cnnnnnn nnnnnnnnnn nnnnnnnnnn nnnnnnnnnn
nnnnnnnnnn nnnnnnnnnn nnnnnnnnnn nnnnnnnnnn nnnnnnnn
>Cyprinodontidae_Orestias_lutea_1_1
nnnnnnnnnn ttgtcaaccc agcagcctat gctgctctct gcgcctacat gttttttctc
attcttgtcg gcttccctgt caacttcctc accctctatg tcactatcga acacaagaag
ctgcgaaccc ccctaaatta catcctgctc aaccttgctg tggcggacct cttcatggtg
ttcggaggat tcaccacaac gatgtacacc tccatgaacg gctactttgt ccttggacgc
ctcggctgca atgtggaagg attctttgct acccttggtg gtgaaatcgg tctttggtca
ctggttgttc tggctattga aaggtggctg gttgtctgca agccaatcag caacttccgc
ttcagtgaga atcatgctat tatgggtctg gttttcacct ggatcgcggc cgccgcctgt
gctgtccccc ctcttgtcgg ctggtctcgt tacatcccag agggcatgca gtgctcatgc
ggagtcgact actatacccg tgcagagggt ttcaacaatg agtcctttgt tgtctacatg
ttcgtctgcc acttctgcat tcctctcgtc gttgtgttct tctgctacgg ccgtctgctc
tgtgccgtca aggaggccgc tgctgcccag caggagtccg agaccaccca gagagctgag
agggaagtca cccgcatggt cattctcatg gtcatcgg-- ---------- ----------
---------- ---------- ---cnnnnnn nnnnnnnnnn nnnnnnnnnn nnnnnnnnnn
nnnnnnnnnn nnnnnnnnnn nnnnnnnnnn nnnnnnnnnn nnnnnnnn
>Eleotridae_Dormitator_latifrons_2_1
nnnnnnnnnn nnnnnnnnnn nnnnnnntat gctgctctgg gtgcctacat gttcctgctc
atcctgctgg gctttcccat caacttcatg actctgtacg tcaccatcga acacaagaag
ctgcgaaccg ctctaaacta tattctgctc aatcttgctg tagctgacct cttcatggtg
tttggaggat tcaccacaac gatgtatacc tcaatgcacg gctacttcgt tctcggtcgc
ctcggctgca acctggaagg attctttgct accctcggcg gtgagattgc cctctggtcc
ttggtagttt tggccgttga gaggtggttg gtcgtctgca aacccatcag caacttccgc
ttcggtgaga accatgccat catgggtgtg gccttcacct ggcttatggc ctgtgcctgt
gctgtgcccc ctctggtcgg ctggtcccgg tacatccctg aaggcatgca gtgctcatgt
ggggtcgact actacactcg tgctgagggc ttcaacaacg agtcctttgt catctacatg
ttcatctgcc acttcctcat ccccctgacc gtggtcttct tctgctatgg ccgtctgctg
tgcgccgtca aagaggccgc tgctgctcag caggagtctg agaccactca gagggccgag
agggaggtca cccgtatggt cgtcatcatg gtcatcgcct tcctggtctg ttggctgccc
tacgccggcg tggcctggtg gatcttcaca catcagggat ctgagttcgg acccgttttc
atgacccttc cggcattctt tgccaagagc tcttctatct acaacccc
>Eleotridae_Dormitator_latifrons_3_1
nnnnnnnnnn nnnnnnnnnn nnnnnnntat gctgctctgg gtgcctacat gttcctgctc
atcctgctgg gctttcccat caacttcatg actctgtacg tcaccatcga acacaagaag
ctgcgaaccg ctctaaacta tattctgctc aatcttgctg tagctgacct cttcatggtg
tttggaggat tcaccacaac gatgtatacc tcaatgcacg gctacttcgt tctcggtcgc
ctcggctgca acctggaagg attctttgct accctcggcg gtgagattgc cctctggtcc
ttggtagttt tggccgttga gaggtggttg gtcgtctgca aacccatcag caacttccgc
ttcggtgaga accatgccat catgggtgtg gccttcacct ggcttatggc ctgtgcctgt
gctgtgcccc ctctggtcgg ctggtcccgg tacatccctg aaggcatgca gtgctcatgt
ggggtcgact actacactcg tgctgagggc ttcaacaacg agtcctttgt catctacatg
ttcatctgcc acttcctcat ccccctcacc gtggtcttct tctgctatgg ccgtctgctg
tgcgccgtca aagaggccgc tgctgctcag caggagtctg agaccactca gagggccgag
agggaggtca cccgtatggt cgtcatcatg gtcatcgcct tcctggtctg ttggctgccc
tacgccggcg tggcctggtg gatcttcaca catcagggat ctgagttcgg acccgttttc
atgacccttc cggcattctt tgccaagagc tcttctatct acaacccc
>Eleotridae_Eleotris_perniger_1_1
nnnnnnnnnn nnnnnnnnnn nnnnnnnnnn nnnnnnnnnn nnnnnnnnnn nnnnnnnnnn
nnnnnnnnnn nnnnnnnnnn nnnnnnnnnn nnnnnnnnnn nnnnnnnnnn nnnnnnnnnn
nnnnnnnnnn nnnnnnnnnn nnnnnnnnnn nnnnnnnnnn nnnnnnnnnn nnnnnnnnnn
nnnnnnnnnn nnnnnnnnnn nnnnnnnnnn nnnnnnnnnn nnnnnnnnnn nnnnnnnnnn
nnnnnnnnnn nnnnnnnnnn nnnnnnnnnn nnnnnnnnnn nnnnnnnnnn nnnnnnnnnn
nnnnnnnnnn nnnnnnnnnn nnnnnnnnnn nnnnnnnnnn nnnnnnnnnn nnnnnnnnnn
nnnnnnnnnn nnnnnnnnnn nnnnnnnnnn nnnnnnnnnn nnnnnnnnnn nnnngcttgt
gccgtgccac ctctggtcgg ctggtcccgg tacatccccg aaggcatgca gtgctcgtgt
ggagtcgact actacactcg cgccgagggc ttcaacaacg agtcctttgt catctacatg
ttcatctgcc acttctgcat ccccctgacc gtggtgttct tctgctacgg ccgtctgctg
tgtgccgtca aagaggctgc cgcggctcag caggagtccg agaccacgca gagggccgag
agggaggtct cccgtatggt ggtcatcatg gtcgtcgcct tcctggtatg ttggctgccc
tacgccggcg tggcctggta tatcttcaca catcagggct ctgagttcgg acctcttttc
atgacccttc cggcattctt tgccaagagc tcctccatct acaacccc
>Eleotridae_Eleotris_pisonis_1_1
nnnnnnnnnn nnnnnnnnnn nnnnnnnnnn nnnnnnnnnn nnnnnnnnnn nnnnnnnnnn
nnnnnnnnnn nnnnnnnnnn nnnnnnnnnn nnnnnnnnnn nnnnnnnnnn nnnnnnnnnn
nnnnnnnnnn nnnnnnnnnn nnnnnnnnnn nnnnnnnnnn nnnnnnnnnn nnnnnnnnnn
nnnnnnnnnn nnnnnnnnnn nnnnnnnnnn nnnnnnnnnn nnnnnnnnnn nnnnnnnnnn
nnnnnnnnnn nnnnnnnnnn nnnnnnnnnn nnnnnnnnnn nnnnnnnnnn nnnnnnnnnn
nnnnnnnnnn nnnnnnnnnn nnnnnnnnnn nnnnnnnnnn nnnnnnnnnn nnnnnnnnnn
nnnnnnnnnn nnnnnnnnnn nnnnnnnnnn nnnnnnnnnn nnnnnnnnnn nnnngcttgt
gccgtgccac ctctggtcgg ctggtcccgg tacatccccg aaggcatgca gtgctcgtgt
ggagtcgact actacactcg cgccgagggc ttcaacaacg agtcctttgt catctacatg
ttcatctgcc acttctgcat ycccctgatc gtggtgttct tctgctacgg ccgtctgctg
tgtgccgtca aagaggctgc cgcggctcag caggagtccg agaccacgca gagggccgag
agggaggtct cccgtatggt ggtcatcatg gtcgtcgcct tcctggtatg ttggctgccc
tacgccggyg tggcctggta tatcttcaca catcagggct ctgagttcgg acctcttttc
atgacccttc cggcattctt tgccaagagc tcctccatct acaacccc
>Gymnotidae_Gymnotus_inaequilabiatus_1_1
cagtactacc tggtggagcc ctgggcatac gccgcactgg ccgcctacat gttcctcctc
atcatcctcg gcttccccgt caacttcctc acgctgtacg tcaccatcga gcacaagaag
ctgcgaacgc ccctcaacta catcctgctg aacctggccg tggccgacct gttcatgatc
tttggaggct tcaccaccac gatgtacacg tccctgcacg gctactttgt cttcgggcgc
ctgggctgca acctggaggg tttcttcgcc accttcggcg gcatcaactc gctctggtgc
ctggccgtgc tgtccgttga gaggtggctc gtcgtctgca aacccatcag caacttccgg
tttggcgaga accacgccat catgggcgtg gcctttacct gggtcatggc cctggcttgc
gtggtgcctc ccctgctcgg ctggtcccgt tacatcccgg aaggcatgca gtgctcgtgc
ggtatcgact actacacgcg cgctgaaggc ttcaacaacg agtccttcgt catctacatg
ttcgctgtac acttcctaac gcccaccttc accatctgct tctgctacgg ccgcctggtc
tgcaccgtta aggaagcagc cgcccagcag caagagtccg agaccaccca gagggccgag
cgcgaggtca cccgcatggt cattgtcatg ttcatctcct acctggtctg ctggctgccc
tacgcccaca cggcctggtg gatcttcacg cacaagggcg ccgaatttgg ccctgtgctc
atgacgctgc cggcgttctt cgccaagagc tcggccatct acaacccc
>Gymnotidae_Gymnotus_panamensis_1_1
cagtactacc tggtggagcc ctgggcttac gccgcgctgg ccgcctacat gttcctcctc
atcatcctcg gcttccccgt caacttcctc acgctgtacg tcaccatcga gcacaagaag
ctgcgtacgc ctctcaacta catcctactg aacctggccg tggccgacct cttcatgatc
tttggaggct tcaccaccac catgtacacg tccctgcacg gcttcttcgt yttcgggcgc
ctgggctgca acctggaggg tttcttcgcc accttcggcg gcatcaactc gctctggtgc
ctggccgttc tgtccatcga gaggtggctc gtcgtctgca aacccatcag caacttccgg
tttggcgaga accatgccat catgggtgtg gcctttacct gggtcatggc cctggcatgc
gtggtgcctc ccctgctcgg ctggtcccgc tacatcccgg aaggcatgca gtgctcgtgc
ggtatcgact actacacgcg cgctgaaggc ttcaacaacg agtcgttcgt catctacatg
ttcgtcgtcc acttcctgac gccaaccttc accatctgct tctgctacgg ccgcctggtc
tgcaccgtta aggaagcggc cgcccagcag caagagtccg agacaaccca gagggccgag
cgcgaggtca cccgcatggt catcgtcatg ttcatcggct acctggtctg ctggctgccc
tacgcccaca cggcctggtg gatcttcacg cacaagggcg ccgaatttgg ccccatgctc
atgacgctgc cggcgttctt cgccaagagc tcggccatct acaacccc
>Hypopomidae_Brachyhypopomus_alberti_1_1
cagtactacc tggtggagcc ttgggcctac gccggactgg ccgcctacat gttcttcctc
attatcgtcg gcttccccat caacttcctc acgctgtacg tcactatcga gcacaagaag
ctgcggacgc ccctaaacta catcctgctc aacctggcca tcgccgactt gttcatgatc
ttcggaggct tcaccactac catgtacacg tccctgcacg gctacttcgt cttcgggcgc
ctcggatgca acctggaggg tttcttcgcc accttcggcg gtataaactc cctctggtgt
ctggccgtgc tgtccgtgga gaggtggctc gtcgtctgca agcccatcag caacttccgg
ttcggcgaga accatgccat catgggcgtg gccttcacct gggtcatggc cctggcgtgt
gtcgtacctc ctctgctcgg ctggtcccgc tacatccccg agggcatgca gtgctcgtgc
ggtatcgact actacacgcg tgccgaaggc ttcaacaacg aatcctttgt gatctacatg
ttcaccgtcc acttcctgac tcccaccttc accatctgct tctgctacgg ccgcctggtc
tgcaccgtca aagaggccgc cgcccagcag caggagtccg agactaccca gagggccgag
cgcgaggtca cccgcatggt cattgtcatg ttcgtcggct acctggtctg ctggctgccc
tatgctcaca cggcctggtg gatcttcaca caccagggtt ctgagttcgg gcccctgctc
atgaccctgc ccgccttctt cgccaagagc tcctccatct acaacccc
>Hypopomidae_Brachyhypopomus_batesi_1_1
cagtactacc tggtggagcc ctgggcgtac gctgcgctgg cagcctacat gttcttcctc
atcatcgtcg gcttccccat caacttcctc acgctgtacg tcactatcga rcacaagaag
ctgcggacgc ccttaaacta catcctcctg aacttggcca tcgctgactt gttcatgatc
tttggaggct tcaccactac catgtacacg tccctgcatg gctacttcgt cttcgggcgc
ctcgggtgca acctggaagg cttcttcgcc acgttcggcg gtataaactc cctctggtgt
ctggctgtgc tgtccgtgga gcggtggctc gtcgtctgca agcccatcag caacttccgg
ttcggcgaga accatgccat catgggcgtg gccttcacct gggtcatggc gctggcrtgc
gtcgtacctc ccctgctcgg ctggtcmcgc tacatccccg agggcatgca gtgctcgtgc
ggtatcgact actacacgcg cgccgaaggc ttcaacaacg aatccttcgt gatctacatg
ttcgccgtcc acttcctgac tcccaccttc accatctgct tctgctacgg ccgcctggtc
tgcaccgtca aggaggccgc agcccagcag caggagtccg agactaccca gagggccgag
cgcgaggtca cccgcatggt cgttgtcatg ttcatcggct acctggtctg ctggctgccc
tacgctcaca cggcctggtg gatcttcaca caccagggtt ccgaattcgg gcccgtcctc
atgaccctgc cggccttctt cgccaagagc tccgccatct ataacccc
>Hypopomidae_Brachyhypopomus_belindae_1_1
cagtactacc tggtggagcc ttgggcctac gccggactgg ccgcctacat gttcttcctc
attatcgtcg gcttccccat caacttcctc acgctgtacg tcactatcga gcacaagaag
ctgcggacgc ccctaaacta catcctcctc aacctggcca tcgccgactt gttcatgatc
ttcggaggct tcaccactac catgtacacg tccctgcacg gctacttcgt cttcgggcgc
ctcggatgca acctggaggg tttyttcgcc accttcggtg gtataaactc cctctggtgt
ctggccgtgc tgtccgtgga gaggtggctc gtcgtctgca agcccatcag caacttccgg
ttcggcgaga accatgccat catgggcgtg gccttcacct gggtsatggc cctggcgtgt
gtcgtacctc ctctgctcgg ctggtcccgc tacatccccg agggcatgca gtgttcgtgc
ggtatcgact actacacgcg tgccgaaggc ttcaacaacg aatccttygt gatctacatg
ttcaccgtcc acttcctgac tcccaccttc accatctgct tctgctaygg ccgcctggtc
tgcaccgtca aggaggctgc cgcccagcag caggagtccg agactaccca gagggccgag
cgcgaggtca cccgcatggt cattgtcatg ttcgtcggct acctgatctg ctggctgccc
tatgctcaca cggcctggtg gatcttcaca caccagggtt ctgagttcgg gcccgtgctc
atgaccctgc cggccttctt cgccaagagc tcctccatct acaacccc
>Hypopomidae_Brachyhypopomus_flavipomus_1_1
cagtactacc tggtggagcc ttgggcctat gccggactgg ccgcctacat gttcttcctc
atcatcatcg gcttccccat caacttcctc acgctgtatg tcactatcga gcacaagaag
ctgcggacac ccctaaacta catcctcctc aacctggcca tcgccgactt gttcatgatc
ttcggaggct tcaccactac catgtacacg tccctgcacg gctacttcgt cttcgggcgc
ctcggatgca acttggaggg tttctttgcc actttcggcg gtataaactc cctctggtgt
ctggccgtgc tgtctgtgga gaggtggctc gtcgtctgca agcccatcag caacttccgg
tttggcgaga accatgccat catgggcgtg gccttcacct gggtcatggc cctggcgtgt
gtcgtacctc ccctgctcgg ctggtcccgt tacatcccag agggcatgca gtgctcgtgc
ggtatcgact attacacgcg tgccgaaggc ttcaacaacg aatccttcgt gatctatatg
ttcaccgtcc acttcctgac tcccacattc accatctgct tctgctacgg ccgcctggtc
tgcaccgtca aggaggctgc cgcccagcag caggagtccg agactaccca gagggccgag
cgcgaggtca cccgcatggt cattgtcatg ttcgtcggct acctgatctg ctggctaccc
tatgctcaca cggcctggtg gatcttcaca caccagggtt ctgaattcgg gcccgtgctc
atgaccctgc cggccttctt cgccaagagc tccgccatct acaacccc
>Hypopomidae_Brachyhypopomus_hamiltoni_1_1
cagtactacc tggtggagcc ttgggcctac gccggactgg ccgcctacat gttcttcctc
attatcgtcg gcttccccat caacttcctc acgctgtacg tcactatcga gcacaagaag
ctgcggacgc ccctaaacta catcctgctc aacctggcca tcgccgactt gttcatgatc
ttcggaggct tcaccactac catgtacacg tccctgcacg gctacttcgt cttcgggcgc
ctcggatgca acctggaggg tttcttcgcc accttcggcg gtataaactc cctctggtgt
ctggccgtgc tgtccgtgga gaggtggctc gtcgtctgca agcccatcag caacttccgg
ttcggcgaga accatgccat catgggcgtg gccttcacct gggtgatggc cctggcgtgt
gtcgtacctc ctctgctcgg ctggtcccgc tacatccccg agggcatgca gtgctcgtgc
ggtatcgact actacacgcg tgccgaaggc ttcaacaacg aatcctttgt gatctacatg
ttcaccgtcc acttcctgac tcccaccttc accatctgct tctgctacgg ccgcctggtc
tgcaccgtca aagaggccgc cgcccagcag caggagtccg agactaccca gagggccgag
cgcgaggtca cccgcatggt cattgtcatg ttcgtcggct acctggtctg ctggctgccc
tatgctcaca cggcctggtg gatcttcaca caccagggtt ctgagtttgg gcccctgctc
atgaccctgc ccgccttctt cgccaagagc tcctccatct acaacccc
>Hypopomidae_Brachyhypopomus_palenque_1_1
cagtactacc tggtggagcc ctgggcgtac gctgcactgg cagcctacat gttcttactc
atcatcatcg gcttccccat caacttcctc acgctgtacg tcactatcga gcacaagaag
ctgcggacgc ccctaaacta catcctcctg aacctggcca tcgctgactt gttcatgatc
tttggaggct tcaccactac catgtacacg tccctgcacg gctacttcgt cttcgggcgc
ctcgggtgca acctggargg cttcttcgcc accttcggcg gtataaactc cctctggtgt
ctggctgtgc tgtccgtgga gaggtggctc gtcgtctgca agcccatcag caacttccgg
ttcggcgaga accatgccat catgggcgtg gccttcacct gggtcatggc cctggcrtgc
gtygtrcctc ccctgctcgg ctggtcccgc tacatccccg agggcatgca gtgctcgtgc
ggcatcgact actacacgcg cgccgaaggc ttcaacaacg aatccttcgt gatctacatg
ttcaccgtcc acttcctgac tcccaccttc accatctgct tctgctacgg ccgcctggtc
tgcaccgtca aggaggccgc agcccagcag caggagtccg agactaccca gagggccgag
cgcgaggtca cccgcatggt cgttgtcatg ttcgtcgcyt acctgatctg ctggctgccc
tatgctcaca cggcctggtg gatcttcacg caccagggtt ccgaatttgg gcccgtgctc
atgaccctgc cggccttctt ygccaagagc tcctccatct acaacccc
>Hypopomidae_Brachyhypopomus_provenzanoi_1_1
cagtactacc tggtggagcc ctgggcgtac gctgcgctgg cagcctacat gttcttcctc
atcatcgtcg gcttccccat caacttcctc acgctgtacg tcactatcga gcacaagaag
ctgcggacgc ccttaaacta catcctcctg aacttggcca tcgctgactt gttcatgatc
tttggaggct tcaccactac catgtacacg tccctgcatg gctacttcgt cttcgggcgc
ctcgggtgca acctggaggg cttcttcgcc acgttcggcg gtataaactc cctctggtgt
ctggctgtgc tgtccgtgga gcggtggctc gtcgtctgca agcccatcag caacttccgg
ttcggcgaga accatgccat catgggcgtg gccttcacct gggtcatggc gctggcgtgc
gtcgtacctc ccctgctcgg ctggtcccgc tacatccccg agggcatgca gtgctcgtgc
ggtatcgact actacacgcg cgccgaaggc ttcaacaacg aatccttcgt gatctacatg
ttcgccgtcc acttcctgac tcccaccttc accatctgct tctgctacgg ccgcctggtc
tgcaccgtca aggaggccgc agcccagcag caggagtccg agactaccca gagggccgag
cgcgaggtca cccgcatggt cgttgtcatg ttcatcggct acctggtctg ctggctgccc
tacgctcaca cggcctggtg gatcttcaca caccagggct ccgaattcgg gcccgtgctc
atgaccctgc cggccttctt cgctaagagc tccgccatct acaacccc
>Hypopomidae_Brachyhypopomus_regani_1_1
cagtactacc tggtggagcc ctgggcgtac gctgcgctgg cagcctacat gttcttcctc
atcatcatcg gtttccccat caacttcctc acgctgtacg tcactatcga gcacaagaag
ctgcggacgc ccctaaacta catcctgctg aacttggcca tcgctgactt gttcatgatc
tttggaggct tcaccactac catgtacacg tccctccatg gctacttygt cttcgggcgc
ctcgggtgca acctggaggg cttcttcgcc accttcggyg gtataaactc cctctggtgt
ctggctgtgc tgtccgtgga gaggtggctc gtcgtctgca agcccatcag caacttccgg
ttcggcgaga accatgccat catgggcgtg gccttcacct gggtcatggc gctggcgtgc
gtcgtacctc ccctgctygg ctggtcccgc tacatccccg agggcatgca gtgctcgtgc
ggtatcgact actacacgcg ygccgaaggc ttcaacaacg agtccttcgt gatctacatg
ttcgccgtcc acttcctgac tcccaccttc accatctgct tctgctacgg ccgcctggtc
tgcaccgtca aggaggccgc agcccagcag caggagtccg agactaccca gagggccgag
cgtgaggtca cccgcatggt cgtggtcatg ttcatcggct acctggtctg ctggctgccc
tacgctcaca cggcctggtg gatcttcaca caccagggtt ccgaattcgg gcccgtgctc
atgaccctgc cggccttctt cgccaagagc tccgccatct acaacccc
>Hypopomidae_Brachyhypopomus_sullivani_1_1
nnnnnnnnnn nnnnnnnnnn nnnngcgtac gctgcgctgg cagcctacat gttcttcctc
atcatcatcg gcttccccat caacttcctc acgctgtatg tcactatcga gcacaagaag
ctgcggacgc ccctaaacta catcctcctg aacttggcca tcgctgactt gttcatgatc
tttggaggct tcaccactac catgtacacg tccctgcatg gctacttcgt cttcgggcgc
ctcgggtgca acctggaggg tttcttcgcc accttcggcg gtataaactc cctctggtgt
ctggccgtgc tgtccgtgga gaggtggctc gtcgtctgca agcccatcag caacttccgg
ttcggcgaga accatgccat catgggcgtg gccttcacct gggtcatggc cctggcgtgc
gtcgtacctc ccctgctcgg ctggtcccgc tacatccccg agggcatgca gtgctcgtgc
ggtatcgact actacacgcg cgccgaaggc ttcaacaacg agtccttcgt gatctacatg
ttcgccgtcc acttcctgac tcccaccttc accatctgct tctgctacgg ccgcctggtc
tgcaccgtca aggaggccgc agcccagcag caggagtccg agactaccca gagggccgag
cgcgaggtca cccgcatggt cgttgtcatg ttcatcggct acctggtctg ctggctgccc
tacgctcaca cggcctggtg gatcttcaca caccagggtt ccgaattcgg gcccgtgctc
atgaccctgc cggccttctt cgccaagagc tccgccatct acaacccc
>Hypopomidae_Brachyhypopomus_verdii_1_1
nnnnnnnnnn nnnnnnnnnn nnnnnnntac gccggactgg ccgcctacat gttcttcctc
attatcgtcg gcttccccat caacttcctc acgctgtacg tcactatcga gcacaagaag
ctgcggacgc ccctaaacta catcctcctc aacctggcca tcgccgactt gttcatgatc
ttcggaggct tcaccactac catgtacacg tccctgcacg gctacttcgt cttcgggcgc
ctcggatgca acctggaggg tttyttcgcc accttcggtg gtataaactc cctctggtgt
ctggccgtgc tgtccgtgga gaggtggctc gtcgtctgca agcccatcag caacttccgg
ttcggcgaga accatgccat catgggcgtg gccttcacct gggtsatggc cctggcgtgt
gtcgtacctc ctctgctcgg ctggtcccgc tacatccccg agggcatgca gtgttcgtgc
ggtatcgact actacacgcg tgccgaaggc ttcaacaacg aatccttygt gatctacatg
ttcaccgtcc acttcctgac tcccaccttc accatctgct tctgctaygg ccgcctggtc
tgcaccgtca aggaggctgc cgcccagcag caggagtccg agactaccca gagggccgag
cgcgaggtca cccgcatggt cattgtcatg ttcgtcggct acctgatctg ctggctgccc
tatgctcaca cggcctggtg gatcttcaca caccagggtt ctgagttcgg gcccgtgctc
atgaccctgc cggccttctt cgccaagagc tcctccatct acaacccc
>Sternopygidae_Sternopygus_astrabes_1_1
cagtactacc tggtggaacc ctgggcgtac gcagcgctgg ctgcctacat gttcttcctc
atcatcgtcg gcttccccat caacttcctc acgctgtacg tcactatcga gcacaagaag
ctgcgcacac ccctaaacta catcctgctg aacctggccg tggctgactt gttcatgatc
ttcggaggct tcaccactac catgtacaca tccctgcacg gctatttcgt gttcgggaga
ctcggttgca acctggaagg tttctttgcc acctttggtg gtatcaattc gctctggtgc
ctggccgtgt tgtccgtcga gaggtggctc gtcgtctgca agcccatcag caacttccga
ttcggcgaga accatgctat aatgggcgtg gccttcacct gggtcatggc cctggcatgc
gtcgtgcctc ccctgcttgg ctggtcccgc tacatccccg aaggcatgca gtgctcatgc
ggtatcgact actacacgcg tgccgaaggc ttcaacaatg agtcttttgt gctctacatg
ttcgctgtcc acttcctgac gcccaccttc accatctgct tctgctatgg ccgcctggtc
tgcaccgtca aggaggctgc tgcccagcag caggagtccg agactaccca gagggcagag
cgtgaagtca cacgcatggt cgtggtcatg ttcattggct acctggtctg ctggctgccc
tatgcccaca cagcctggtg gctcttcacg cacaagggtg ccgagtttgg gcctgtgctc
atgaccctgc cagcattctt cgccaagagc tcctccatct acaacccc
>Apteronotidae_Apteronotus_macrolepis_1_1
nnnnnnnnnn nnntggagcc ctgggcattc gcggcgttgg ccgcctacat gttcttcctc
atcattgtcg gcttccccat caacttcctc acgctgtacg tcaccatcga gcacaagaag
ctccgcacgc ctctgaacta catcctcctg aacctggccg tcgccgactt gttcatgatt
ttcgggggtt tcaccactac catgtacacg tctctgcacg gctatttcgt cttcggacgt
ctcggctgca acctggaagg cttcttcgcc acctttggtg gcatcaattc actctggtgc
ctggctgtgc tgtccgttga gaggtggctg gttgtctgta agcccatcag caacttccga
tttggcgaga accatgccat catgggcgtg gccttcacct gggtcatggc cctggcgtgt
gtcgtgcctc ctctgctcgg ctggtcccgc tacatcccgg agggcatgca gtgttcatgt
ggtatcgact actacacgcg tgccgaaggc ttcaacaacg agtccttcgt catctacatg
ttcgccgtcc acttcctgac gcccaccttc accatctgct tctgctacgg ccgcctggtc
tgcaccgtca aggaggcggc cgcccagcag caggagtctg agactaccca gagggccgag
agggaggtca cccgcatggt cgtcgtcatg ttcatcgcct acctggtctg ctggttgccc
tatgcccaca cggcctggtg gctcttcacg cacaagggag ccgagtttgg gccgctactc
atgaccctgc cggcattctt cgccaagagt tcctccatct acaamccc
>Apteronotidae_Sternarchorhynchus_mareikeae_1_1
cagtactacc tggtggcgcc ctgggcgtac gcggcgttgg ccgcctacat gttcttcctc
atcatcgtcg gcttccccat caacttcctc acgctgtacg tcactatcga gcacaagaag
ctccgcacgc ccctgaacta catcctcctg aacctggccg tcgccgactt gttcatgatc
ttcgggggtt tcaccactac catgtacacg tcactgcatg gctatttcgt cttcggtcgt
ctcggctgca acctggaagg tttcttcgcc accttcggtg gcatcaattc gctctggtgc
ctggccgtgc tgtccgtcga gaggtggctg gttgtctgta agcccatcag caacttccga
tttggcgaga accatgccat catgggtgtg gccttcacat gggtcatggc cctggcatgc
gtcgtgcctc ctctgctcgg ctggtcccgc tacatcccgg agggcatgca gtgttcatgc
ggtatcgact actacacgcg tgccgaaggc ttcaacaacg agtcctttgt catctacatg
ttcgccgtcc acttcctgac gcccaccttc accatctgct tctgctacgg ccgcttggtc
tgcaccgtca aggaggcggc cgcccagcag caggagtctg agactaccca gagggccgag
agggaagtca cccgcatggt cgtcgtcatg ttcatcgcct acctggtctg ctggctgccc
tacgcccaca cggcctggtg gctcttcacg cacaagggag ccgagtttgg cccgctactc
atgaccctgc cggcattctt cgccaagagt tcctccatct acaacccc
>Apteronotidae_Sternarchorhynchus_montanus_1_1
cagtactacc tggtggcgcc ctgggcgtac gcggcgttgg ccgcctacat gttcttcctc
atcatcgtcg gcttccccat caacttcctc acgctgtacg tcactatcga gcacaagaag
ctccgcacac ccctgaacta catcctcctg aacctggccg tcgccgactt gttcatgatc
ttcgggggtt tcaccactac catgtacacg tcactgcatg gctatttcgt cttcggtcgt
ctcggctgca acctggaagg tttctttgcc accttcggtg gcatcaattc gctctggtgc
ctggccgtgc tgtctgtcga gaggtggctg gttgtctgta agcccatcag caacttccga
tttggcgaga accatgccat catgggtgtg gccttcacat gggtcatggc cctggcatgc
gtcgtgcctc ctctgctcgg ctggtcccgc tacatcccgg agggcatgca gtgttcatgc
ggtatcgact actacacgcg tgccgaaggc ttcaacaacg agtcctttgt catctacatg
ttcgccgtcc acttcctgac gcccaccttc accatctgct tctgctacgg ccgcctggtc
tgcaccgtca aggaggcggc cgcccagcag caggagtctg agactaccca gagggccgag
agggaagtca cccgcatggt cgtcgtcatg ttcatcgcct acctggtctg ctggctgccc
tacgcccaca cggcctggtg gctcttcacg cacaagggag ccgagtttgg cccgctactc
atgaccctgc cggcattctt tgccaagagt tcctccatct acaacccc
>Apteronotidae_Sternarchorhynchus_stewarti_1_1
nnnnnnnnnn nnnnnnnnnn nnnnnnnnnn nnnnnnnngg ccgcctacat gttcttcctc
atcatcgtcr gcttccccat caacttcctc acgctgtacg tcactatcga gcacaagaag
ctccgcacgc ccctgaacta catcctcctg aacctggccg tcgccgactt gttcatgatc
ttcgggggtt tcaccactac catgtacacg tcactgcacg gctatttcgt cttcggccgt
ctcggctgca acctggaagg tttcttcgcc accttcggtg gcatcaattc gctctggtgc
ctggccgtgc tgtccgtcga gaggtggctg gttgtctgta agcccatcag caacttccga
tttggcgaga accatgccat catgggtgtg gccttcacat gggtcatggc cctggcatgc
gtcgtgcctc ctctgctcgg ctggtcccgc tacatcccgg agggcatgca gtgttcatgc
ggtatcgact actacacgcg tgccgaaggc ttcaacaacg agtcctttgt catctacatg
ttcgccgtcc acttcctgac gcccaccttc accatctgct tctgctacgg ccgcctggtc
tgcaccgtca aggaggcggc cgcccagcag caggagtctg agactaccca gagggccgag
agggaagtca cccgcatggt cgtcgtcatg ttcatcggct acctggtctg ctggctgccc
tacgcccaca cggcctggtg gctcttcacg cacaagggag ccgagtttgg cccgctactc
atgaccctgc cggcattctt cgccaagagt tcctccatct acaacccc
>Cyprinodontidae_Orestias_alba_1_1
nnnnnnnnnn ttgtcaaccc agcagcctat gctgctctct gcgcctacat gttttttctc
attcttgtcg gcttccctgt caacttcctc accctctatg tcactatcga acacaagaag
ctgcgaaccc ccctaaatta catcctgctc aaccttgctg tggcggacct cttcatggtg
ttcggaggat tcaccacaac gatgtacacc tccatgaacg gctactttgt ccttggacgc
ctcggctgca atgtggaagg attctttgct acccttggtg gtgaaatcgg tctttggtca
ctggttgttc tggctattga aaggtggctg gttgtctgca agccaatcag caacttccgc
ttcagtgaga atcatgctat tatgggtctg gttttcacct ggatcgcggc cgccgcctgt
gctgtccccc ctcttgtcgg ctggtctcgt tacatcccag agggcatgca gtgctcatgc
ggagtcgact actatacccg tgcagagggt ttcaacaatg agtcctttgt tgtctacatg
ttcgtctgcc acttctgcat tcctctcgtc gttgtgttct tctgctacgg ccgtctgctc
tgtgccgtca aggaggccgc tgctgcccag caggagtccg agaccaccca gagagctgag
agggaagtca cccgcatggt cattctcatg gtcatcgg-- ---------- ----------
---------- ---------- ---cnnnnnn nnnnnnnnnn nnnnnnnnnn nnnnnnnnnn
nnnnnnnnnn nnnnnnnnnn nnnnnnnnnn nnnnnnnnnn nnnnnnnn
>Cyprinodontidae_Orestias_silustani_2_1
nnnnnnnnnn ttgtcaaccc agcagcctat gctgctctct gcgcctacat gttttttctc
attcttgtcg gcttccctgt caacttcctc accctctacg tcaccatcga acacaagaag
ctgcgaaccc ccctaaatta catcctgctc aaccttgctg tggcggacct cttcatggtg
ttcggaggat tcaccacaac gatgtacacc tccatgaacg gctactttgt ccttgggcgc
ctcggctgca atgtggaagg attctttgct acccttggtg gtgaaatcgg tctctggtca
ctggttgttc tggctattga aaggtggctg gttgtctgca agccaatcag caacttccgc
ttcagtgaga atcatgctat tatgggtctg gttttcacct ggatcgcggc cgccgcctgt
gctgtccccc ctcttctcgg ctggtctcgt tacatcccag agggcatgca gtgctcatgc
ggagtcgact actatacccg tgcagagggt ttcaacaatg agtcctttgt tgtctacatg
ttcgtctgcc acttcttgat tcctctcgtc gttgtgttct tctgctacgg ccgtctgctc
tgtgccgtca aggaggccgc tgctgcccag caggagtccg agaccaccca gagagctgag
agggaagtca cccgcatggt cattctcatg gtcatcgg-- ---------- ----------
---------- ---------- ---cnnnnnn nnnnnnnnnn nnnnnnnnnn nnnnnnnnnn
nnnnnnnnnn nnnnnnnnnn nnnnnnnnnn nnnnnnnnnn nnnnnnnn
>Eleotridae_Gobiomorus_polylepis_2_1
nnnnnnnnnn nnnnnnnnnn nnnnnnnnnn nnnnnnnnnn nnnnnnnnnn nttcctgctc
atcctgctgg gcttccccat caacttcctc actctgtacg tcaccatcga acacaagaag
ctgcgaaccg ctctaaacta tattctgctc aatctcgctg tagctgacct cttcatggtg
tttggaggat tcaccacaac gatgtatacc tcaatgcatg gctactttgt tctcggtcgc
ctcggctgca acctggaagg attctttgct accctcggtg gtgagattgc cctctggtcc
ttggtggttc tggccgttga gaggtggttg gtcgtctgca aacccatcag caacttccgc
tttggtgaga accacgccat catgggtgta gccttcacct gggtaatggc cgctgcctgt
gccgtgcccc ctctggtcgg atggtcccgg tacattcctg aaggcatgca gtgctcatgt
ggagtcgact actacactcg cgctgagggc ttcaacaatg agtcctttgt catctacatg
ttcatctgcc acttctgcat ccccctgatc gtagtcttct tctgctatgg ccgtctgctg
tgtgccgtca aagaggctgc agccgctcag caggagtctg agaccactca gagggctgag
agggaggtca cccgtatggt cgtcatcatg gtcatcgcct tcctggtctg ttgggtgccc
tacgcaggcg tggcctggtg gatcttcaca catcagggat ctgagttcgg accccttctg
atgaccnnnn nnnnnnnnnn nnnnnnnnnn nnnnnnnnnn nnnnnnnn
>Gymnotidae_Gymnotus_anguillaris_2_1
cagtactacc tggtggagcc ctgggcatac gccgcgctgg ccgcctacat gttcctcctc
atcatcctcg gcttccccgt caacttcctc acgctgtacg tcaccatcga gcacaagaag
ctgcgtacgc ccctcaacta catcctgctg aacctggccg tggccgacct gttcatgatc
ttcggaggtt tcaccaccac catgtacacg tccctgcacg gctacttcgt cttcgggcgc
ctgggctgta acctggaggg tttcttcgcc accttcggcg gcatcaactc gctttggtgc
ctggccgtgc tgtccgtcga gaggtggctc gtcgtctgca aacccatcag caacttccgg
ttcagcgaga accatgccat catgggcgtg gccttcacct gggtcatggc cctggcatgc
gtggtgcctc ccctgctcgg ctggtcccgc tacatcccgg aaggcatgca gtgttcatgc
ggtatcgact actacacgcg cgccgaaggc ttcaacaacg agtccttcgt catctacatg
ttcgccgtcc acttcctgac acccaccttc accatctgct tctgctacgg ccgcctggtc
tgcactgtta aggaagcggc cgcccagcag caagagtccg agaccaccca gagagctgag
cgcgaggtca cccgcatggt catcgtcatg ttcatcgcct acctgatctg ctggctgccc
tacgcccaca cagcctggtg gctcttcacg cacaagggcg ccgaatttgg ccccgtgctc
atgacgctgc cggcattctt cgccaagagc tcgtccatct acaaccct
>Gymnotidae_Gymnotus_chimarrao_1_1
cagtactacc tggtggagcc ctgggcttac gccgcgctgg ccgcctatat gttcctcctc
atcatcctcg gcttccccgt caacttcctc acgctgtacg tcaccatcga gcacaagaag
ctgcgtacgc cactcaacta catcctactg aacctggccg tggctgacct cttcatgatc
tttggaggct tcaccaccac catgtacacg tccctgcacg gctacttygt cttcgggcgc
ctgggctgca acctggaggg tttcttcgcc accttcggcg gcatcaactc gctctggtgc
ctggccgtgc tgtccatcga gaggtggctc gtcgtctgca aacccatcag caacttccgg
tttggcgaga accacgccat catgggcgtg gcctttacct gggtcatggc tctggcatgc
gtggtgcctc ccctgctcgg ctggtcccgc tacatcccgg aaggcatgca gtgctcgtgc
ggtatcgact actacacacg cgctgaaggc ttcaacaacg agtcgttcgt catctacatg
ttcaccgtcc acttcctgac accaaccttc accatctgct tctgctacgg ccgcctggtc
tgcaccgtta aggaagcggc cgcccagcag caagagtccg agaccaccca gagggccgag
cgcgaggtca cccgcatggt catcgtcatg ttcatcggct acctggtctg ctggctgccc
tacgcccaca cggcctggtg gatcttcacg cacaagggcg ccgaatttgg ccccgtgctc
atgacgctgc cggcgttctt cgccaagagc tcggccatct acaacccc
>Gymnotidae_Gymnotus_esmeraldas_1_1
cagtactacc tggtggagcc ctgggcatat gccggactgg ccgcctacat gttcctcctc
atcatccttg gcttccccgt caacttcctc acgctgtacg tcaccatcga gcacaagaag
ctgcgtacgc ccctcaacta catcctgctg aacctggccg tggctaacct gttcatgatc
tttggaggct tcaccaccac catgtacacg tccctgcacg gctactttgt cttcgggcgc
ctgggctgca acctggaggg tttcttcgcc accttcggcg gcatcaactc gctctggtgc
ctggccgtgt tgtccatcga gaggtggctc gtcgtctgca aacccatcag caacttccgc
tttggcgaga accatgccat catgggcgtg gcctttacct gggtcatggc cctggcttgt
gtggtgcctc ccctgctcgg ctggtcccgc tacatcccgg aaggcatgca gtgctcgtgc
ggtatcgact actacacgcg cgctgaaggc ttcaacaacg agtccttcgt catctacatg
ttcgctgtac acttcctgac gcccaccttc accatctgtt tctgctacgg ccgcctggtc
tgcaccgtta aggaagcggc cgcccagcag caagagtctg agaccaccca gagggccgag
cgcgaggtca cccgcatggt cgtcgtcatg ttcatcgctt acctggtctg ctggctgccc
tacgcccaca cggcctggtg gctcttcacg cacaagggcg ccgaatttgg ccccgtgctc
atgacgctgc cggcgttctt cgccaagagc tcatccatct acaacccc
>Loricariidae_Ancistrus_trinitatis_1_1
nnnnnnnnnn nnnnnnnnnn nnnnnnnnnn nnnnnnttgg ctgcctacat gttcttcctc
atccttgtcg gctttcccgt caacttcctc acgctgtacg tcaccatcga acacaagaag
cttcgcacac ctctaaacta tatcctcctg aacttggctg ttgctgactt gttaatggta
ttcggtggct tcacaaccac gatatacaca tccatgcacg gctacttcgt cttcgggcgc
ctcggctgca acctggaggg cttcttcgcc actttcggtg gtatcaactc actctggtgc
ctggttgtgc tgtccatcga gaggtggatt gttgtctgca aacctatgag caacttccga
tttggagaga accatgccat catgggcgta gctttcacct gggtcatggc gttggcatgt
accgtgcctc ccctggtcgg ctggtcccgt tacatccccg agggcatgca gtgctcatgt
ggtattgact actacacccg tgctgagggg ttcaacaatg aatcttttgt catctacatg
ttctcggtcc acttcctgac cccactgttc atcatcacct tctgctacgg ccgtctagtc
tgcactgtca aggaagctgc agctgcccag caggagtctg agaccaccca gagagctgag
cgtgaggtca cccgcatggt catcatcatg ttcattggct acttggttgc ctggttgccc
tatgccggtg tggcttggta catatttacc caccaaggca ctgaatttgg gccagtcttc
atgaccatcc cggccttctt cgccaaaagc tcctcatgct tcaatcct
>Loricariidae_Ancistrus_trinitatis_2_1
nnnnnnnnnn nnnnnnnnnn nnnnnnnnnn nnnnnnttgg ctgcctacat gttcttcctc
atccttgtcg gctttcccgt caacttcctc acgctgtacg tcaccatcga acacaagaag
cttcgcacac ctctaaacta tatcctcctg aacttggctg ttgctgactt gttaatggta
ttcggtggct tcacaaccac gatatacaca tccatgcacg gctacttcgt cttcgggcgc
ctcggctgca acctggaggg cttcttcgcc actttcggtg gtatcaactc actctggtgc
ctggttgtgc tgtccatcga gaggtggatt gttgtctgca aacctatgag caacttccga
tttggagaga accatgccat catgggcgta gctttcacct gggtcatggc gttggcatgt
accgtgcctc ccctggtcgg ctggtcccgt tacatccccg agggcatgca gtgctcatgt
ggtattgact actacacccg tgctgagggg ttcaacaatg aatcttttgt catctacatg
ttctcggtcc acttcctgac cccactgttc atcatcacct tctgctacgg ccgtctagtc
tgcactgtca aggaagctgc agctgcccag caggagtctg agaccaccca gagagctgag
cgtgaggtca cccgcatggt catcatcatg ttcattggct acttggttgc ctggttgccc
tatgccggtg tggcttggta catatttacc caccaaggca ctgaatttgg gccagtcttc
atgaccatcc cggccttctt cgccaaaagc tcctcatgct tcaaccct
>Rhamphichthyidae_Hypopygus_minissimus_1_1
nnnnnnnnnc tggtggagcc ttgggcgtac gccgcgctgg cggcctacat gttcttcctc
atcatcatcg gcttccccat caacttcctc acgctgtacg tgactatgga acacaagaag
ctgcgtacgc ccctaaacta catcctcctc aacctggccg tcgccgactt gttcatgatc
ttcggaggyt ttaccactac catgtacacg tccttgcacg gctactttgt cttcgggcgc
ctcggatgca acctggaagg tttcttcgcc acatttggcg gtatcaactc cctctggtgc
ctggccgtgc tgtccgtcga gaggtggctc gtcgtttgca agcctatcag caacttccga
ttcggcgaga accatgccat catgggcgtg gcgttcacct gggtcatggc ccttgcctgc
gtcgtgcctc ccctgctcgg ctggtcccgc tacatcccgg agggcatgca gtgttcctgc
ggtattgact actacactcg tgccgaaggc ttcaacaacg agtcctttgt gatctacatg
ttcgccgtcc acttcctgac tcccaccttc accatctgct tctgctacgg ccgcctcgtc
tgcacagtca aggaggccgc ggcccagcag caggagtccg agactaccca gagggccgag
cgtgaggtca cccgcatggt cgtcgtcatg ttcatcgcct acctgatctg ctggttgccc
tacgcttaca cagcctggtg gctcttcaca cacaagggtg ctgaatttgg gcccgtactc
atgaccctgc cggccttctt cgccaaaagt tcttccatct acannnnn
>Rhamphichthyidae_Hypopygus_nijsseni_1_1
cagtactacc tggtggagcc ttgggcatac gccgcgctgg cggcctacat gttcctgctc
atcatcatcg gcttccccat caacttcctc acgctgtacg tcactattga acacaagaag
ctgcgtacgc ccctaaacta catccttctc aacctggccg tcgccaactt gttcatgatc
ttcggaggct tcaccactac catgtacacg tccttgcacg gctactttgt cttcgggcga
ctcggatgca acctggaagg tttcttcgcc acattcggcg gtatcaattc cctctggtgc
ctggccgtgt tgtccgtcga gaggtggctc gtggtttgca agcctatcag caacttccgg
ttcggcgaga accatgccat catgggcgtg gccttcacct gggtaatggc cctggcctgc
gtggtgcctc ccctgctggg ctggtcccgc tacatcccgg agggcatgca gtgttcgtgt
ggtattgact actacacgcg tgccgaaggc ttcaacaacg agtccttcgt gatctacatg
ttcgccgtcc acttcatcac tcccaccttg accatctgct tctgctacgg ccgcctggtc
tgcacagtca aggaggcggc ggcccagcag caggagtccg agactaccca gagggccgag
cgcgaggtca cccgcatggt cgtcgtcatg ttcatcgcct acctgatctg ctggctgccc
tatgcttaca cagcctggtg gctcttcaca cacaagggtg ccgaatttgg gcccgtactc
atgaccctgc cggctttctt cgccaaaagc tcctccttct acaacccc
>Rhamphichthyidae_Rhamphichthys_heleios_1_1
cagtactacc tggtggagcc ctgggcgtac gccgcgctgg ccgcctacat gttcttcctc
atcatcgttg gcttccccat caacttcctc acgctgtacg tcactattga gcacaagaag
ctacgcacgc ccctaaacta cattcttctg aacctggccg ttgccgactt gttcatgatc
tttggaggct tcaccacgac catgtacacg tccttgcacg gctacttcgt cttcgggcgt
ctcggatgca acctggaagg tttctttgcc acctttggtg gcatcaattc cctctggtgc
ctggccgtgc tgtccgtcga gaggtggctt gtcgtttgca agcctatcag caacttccga
tttggcgaga accacgccat catgggcgtg gccttcacct gggtcatggc cctggcctgc
gttgtgcctc ccctgcttgg ctggtcccgc tacatccccg agggcatgca gtgctcatgc
ggtatcgact attacacgcg tgccgaaggc ttcaacaacg aatcctttgt gatctacatg
ttcgccgtcc acttcctgac tcccaccttc acaatctgct tctgctatgg ccgcctggtc
tgcacagtca aggaggcggc ggcccagcag caggagtccg agactaccca gagggccgag
cgtgaggtca cccgcatggt cgtcgtcatg ttcatcggct acctgatctg ctggctgccc
tatgcttaca cagcttggtg gattttcaca cacaagggtg ccgaattcgg gcccatactc
atgaccctgc cggccttctt cgccaagagc tcctccatct acaacccc
>Rhamphichthyidae_Steatogenys_ocellatus_1_1
cagtactacc tggtggagcc ttgggcatat gctgctctag cggcctacat gttcttcctc
atcatcgtcg gcttccccat caacttcctc acgctgtacg tcactatcga gcacaagaag
ctgcgcacac ccctaaacta catcctcctg aacctggccg tggccgactt gttcatgatc
tttggaggct tcaccactac catgtacacg tccttgcacg gctacttcgt ctttgggcgc
cttggatgca acctggaagg tttcttcgcc acattcggtg gtatcaattc cctctggtgc
ctggccgtgc tgtctgttga gaggtggctc gttgtttgca agcctatcag caacttccga
ttcggtgaga accacgccat catgggcgtg gccttcacct gggtcatggc cctggcctgt
gttgtccctc ccctgctcgg ctggtcccgc tacatcccgg agggcatgca gtgttcatgc
ggtatcgact actacacgcg tgccgaaggc ttcaacaacg agtcctttgt gatctacatg
ttcgccgtcc acttcctgac tcccaccttc accatctgct tctgctacgg ccgcctggtc
tgcacagtca aggaggctgc ggcccagcag caggagtccg agactaccca gagggccgag
cgtgaggtca cccgcatggt cgtcgtcatg ttcatcgcct acctgatctg ctggctgccc
tatgcttaca cagcctggtg gctcttcaca cacaagggtg ccgaattcgg gcccctactc
atgaccctgc cggctttctt cgccaagagc tcctccatct acaacccc
>Sternopygidae_Archolaemus_luciae_1_1
cagtactacc tggtggagcc ctgggcgtac gccggcctgg ctgcctacat gttcttcctc
atcatcatcg gcttccccat caacttcctc acgctgtatg tgactctcga gcacaagaag
ctgcgcacgc ccctcaacta catcctgctg aacctggccg tggccgacct gttcatggtc
tttggaggat tcaccaccac catgtacacg tccctgcacg gctacttcgt cttcggacgc
cttggctgca acctggaagg tttcttcgct actttcggtg gcatcaattc gctctggtgc
ctggccgtgt tgtccatcga gaggtggctc gtcgtctgca agcccatcag caacttccga
tttggggaga accacgccat catgggcgtg gccttcactt gggtcatggc cctggcgtgt
gtcgtgcctc ccctgctcgg ctggtcccgc tacatccccg agggtatgca gtgctcatgc
ggtatcgact actacacgcg tgccgaaggc ttcaacaacg agtcctttgt gatctatatg
tttgtcgtcc acttcataac gcccaccttc atcatctgct tctgctacgg ccgcctggtc
tgcaccgtca aggaggctgc cgcccagcaa caggagtctg agacaaccca gagggccgag
cgtgaggtca cccgcatggt catcgtcatg ttcgtcgcct acctgatctg ctggctgcct
tatgcccaca cagcctggtg gatcttcaca caccagggtg ccgaatttgg gccagtgttc
atgaccctgc cggctttctt cgccaagagc tcatccatct acaacccc
>Sternopygidae_Japigny_kirschbaum_1_1
cagtactacc tggtggagcc ctgggcgttc gccggactgg ccgcctacat gttcttcctt
atcatcatcg gcttccccat caacttcctc acgctgtacg tgactctcga gcacaagaag
ctgcgcacgc ccctcaacta catcctgctg aacctggccg tggccgacct gttcatggtc
ttcggaggct tcaccaccac catgtacacg tccctgcacg gctacttcgt ctttgggcgc
ctcggctgca acctggaagg tttcttcgct accttcggcg gcatcaattc gctctggtgc
ctggccgtgc tgtccgtcga gaggtggctc gtcgtctgca agcccatcag caacttccgg
ttcggcgaga accacgccat catgggcgtg gccttcacct gggtcatggc cctggcgtgc
gtcgtgcctc ccctgctcgg ctggtcccgc tacatccccg agggcatgca gtgctcctgc
ggcatcgact actacacgcg ggctgaaggc ttcaacaacg agtccttcgt gatctacatg
ttctccgtcc acttcctgac gcccaccttc accatctgct tctgctacgg ccgcctggtc
tgcaccgtca aggaggctgc cgcccagcag caggagtcgg agactaccca gagggccgag
cgcgaggtca cccgcatggt catcgtcatg ttcattgcct acctgatctg ctggctgcct
tatgcccaca cagcttggtg gatcttcacc caccagggct ccgaattcgg gcccgtgctc
atgacccttc cggctttctt cgccaagagc tcctccatct acaacccc
>Sternopygidae_Rhabdolichops_caviceps_1_1
cagtactacc tggtggagcc ctgggcgtac gccgggctgg ccgcctacat gttcttcctc
atcattgtcg gcttccccat caacttcctc acgctgtacg tgactatcga gcayaagaag
ctacgcactc ccctcaacta catcctgctg aacctggccg tggctgacct gttcatggtc
ttcggaggat tcaccaccac catgtacaca tccctgcacg gctacttcgt cttcggacgt
ctcggctgca acctggaagg cttctttgcg actttcggtg gcatcaattc gctctggtgc
ctggccgtgc tggccatcga gaggtggctc gtcgtctgca agcccatcag caacttccgg
ttcggggaga accacgccat catgggcgtg gccttcacct gggtcatggc cctggcgtgc
gtcgtacctc ccctggttgg ttggtcccgc tacatccccg agggcatgca gtgctcgtgc
ggtatcgact actacacgcg tgccgaaggc ttcaacaacg agtccttcgt ggtctacatg
ttcgttgtcc acttcctgac rcccaccttc atcatctgct tctgctacgg ccgcctggtc
tgcaccgtca aggaggctgc cgcccagcag caggagtctg agactaccca gagggccgag
cgtgaagtta cccgcatggt catcgtcatg ttcatcggct acttgatctg ctggctgcct
tacgcccaca cagcctggtg gatcttcaca cacaagggcg ccgaatttgg acccttgctc
atgaccctgc cggctttctt cgccaagagc tcgtccatct ataacccc
>Sternopygidae_Rhabdolichops_caviceps_2_1
cagtactacc tggtggagcc ctgggcgtac gccgggctgg ccgcctacat gttcttcctc
atcattgtcg gcttccccat caacttcctc acgctgtacg tgactatcga gcataagaag
ctacgcactc ccctcaacta catcctgctg aacctggccg tggctgacct gttcatggtc
ttcggaggat tcaccaccac catgtacaca tccctgcacg gctacttcgt cttcggacgt
ctcggctgca acctggaagg cttctttgcg actttcggtg gcatcaattc gctctggtgc
ctggccgtgc tggccatcga gaggtggctc gtcgtctgca agcccatcag caacttccgg
ttcggggaga accacgccat catgggcgtg gccttcacct gggtcatggc cctggcgtgc
gtcgtacctc ccctggttgg ttggtcccgc tacatccccg agggcatgca gtgctcgtgc
ggtatcgact actacacgcg tgccgaaggc ttcaacaacg agtccttcgt ggtctacatg
ttcgttgtcc acttcctgac gcccaccttc atcatctgct tctgctacgg ccgcctggtc
tgcaccgtca aggaggctgc cgcccagcag caggagtctg agactaccca gagggccgag
cgtgaagtta cccgcatggt catcgtcatg ttcatcggct acttgatctg ctggctgcct
tacgcccaca cagcctggtg gatcttcaca cacaagggcg ccgaatttgg acccttgctc
atgaccctgc cggctttctt cgccaagagc tcgtccatct ataacccc
>Sternopygidae_Rhabdolichops_caviceps_3_1
cagtactacc tggtggagcc ctgggcgtac gccgggctgg ccgcctacat gttcttcctc
atcattgtcg gcttccccat caacttcctc acgctgtacg tractatcga gcayaagaag
ctacgcactc ccctcaacta catcctgctg aacctggccg tggctgacct gttcatggtc
ttcggaggat tcaccaccac catgtacaca tccctgcacg gctacttcgt cttcggacgt
ctcggctgca acctggaagg cttctttgcg actttcggtg gcatcaattc gctctggtgc
ctggccgtgc tggccatcga gaggtggctc gtcgtctgca agcccatcag caacttccgg
ttcggggaga accacgccat catgggcgtg gccttcacct gggtcatggc cctggcgtgc
gtcgtacctc ccctggttgg ttggtcccgc tacatccccg agggcatgca gtgctcgtgc
ggtatcgact actacacgcg tgccgaaggc ttcaacaacg agtccttcgt ggtctacatg
ttcgttgtcc acttcctgac gcccaccttc atcatctgct tctgctacgg ccgcctggtc
tgcaccgtca aggaggctgc cgcccagcag caggagtctg agactaccca gagggccgag
cgtgaagtta cccgcatggt catcgtcatg ttcatcggct acttgatctg ctggctgcct
tacgcccaca cagcctggtg gatcttcaca cacaagggcg ccgaatttgg acccttgctc
atgaccctgc cggctttctt cgccaagagc tcgtccatct ataacccc
>Sternopygidae_Rhabdolichops_eastwardi_1_1
cagtactacc tggtggagcc ctgggcgtac gccgggctgg ccgcctacat gttcttcctc
atcatcgtcg gcttccccat caacttcctc acgctgtacg tgactatcga gcataagaag
ctacgcactc ccctcaacta catcctgctg aacctggcyg tggctgacct gttcatggtc
ttcggaggat tcaccaccac catgtacacg tccctgcacg gctacttcgt cttcggacgt
ctcggctgca acctggaagg cttctttgcg actttcggcg gcatcaattc gctctggtgc
ctggccgtgc tggccatcga gaggtggctc gtcgtctgca agcccatcag caacttccgg
ttcggggaga accacgccat catgggcgtg gccttcacct gggtcatggc cctggcgtgc
gtcgtacctc ccctggttgg ttggtcccgc tacatccccg agggcatgca gtgctcgtgc
ggtatcgact actacacgcg tgccgaaggc ttcaacaacg agtccttcgt ggtctacatg
ttcgttgtcc acttcctgac gcccaccttc atcatctgct tctgctacgg ccgcctggtc
tgcaccgtca aggaggctgc cgcccagcag caggagtctg agactaccca gagggccgag
cgtgaagtta cccgcatggt catcgtcatg ttcatcggct acttgatctg ctggctgcct
tacgcccaca cagcctggtg gatcttcaca cacaagggcg ccgaattcgg acccttgctc
atgaccctgc cggctttctt cgccaagagc tcgtccatct ataacccc
>Sternopygidae_Rhabdolichops_eastwardi_2_1
cagtactacc tggtggagcc ctgggcgtac gccgggctgg ccgcctacat gttcttcctc
atcatcgtcg gcttccccat caacttcctc acgctgtacg tgactatcga gcataagaag
ctacgcactc ccctcaacta catcctgctg aacctggccg tggctgacct gttcatggtc
ttcggaggat tcaccaccac catgtacacg tccctgcacg gctacttcgt cttcggacgt
ctcggctgca acctggaagg cttctttgcg actttcggcg gcatcaattc gctctggtgc
ctggccgtgc tggccatcga gaggtggctc gtcgtctgca agcccatcag caacttccgg
ttcggggaga accacgccat catgggcgtg gccttcacct gggtcatggc cctggcgtgc
gtcgtacctc ccctggttgg ttggtcccgc tacatccccg agggcatgca gtgctcgtgc
ggtatcgact actacacgcg tgccgaaggc ttcaacaacg agtccttcgt ggtctacatg
ttcgttgtcc acttcctgac rcccaccttc atcatctgct tctgctacgg ccgcctggtc
tgcaccgtca aggaggctgc cgcccagcag caggagtctg agactaccca gagggccgag
cgtgaagtta cccgcatggt catcgtcatg ttcatcggct acttgatctg ctggctgcct
tacgcccaca cagcctggtg gatcttcaca cacaagggcg ccgaattcgg acccttgctc
atgaccctgc cggctttctt cgccaagagc tcgtccatct ataacccc
>Sternopygidae_Rhabdolichops_electrogrammus_1_1
cagtactacc tggtggagcc ctgggcgtac gccgggctgg ccgcctacat gttcttcctc
atcatcgtcg gcttccccat caacttcctc acgctgtacg tgactatcga gcacaagaag
ctacgcactc ccctcaacta catcctgctg aacctggccg tggctgacct gttcatggtc
ttcggaggat tcaccaccac catgtacacg tccctgcacg gctacttcgt cttcggacgt
ctcggctgca acctggaagg tttctttgcg actttcggtg gcatcaattc gctctggtgc
ctggccgtgc tggccatcga gaggtggctc gtcgtctgca agcccatcag caacttccgg
ttcggggaga accacgccat catgggcgtg gccttcacct gggtcatggc cctggcgtgc
gtcatacctc ccctggttgg ttggtcccgc tacatccccg agggcatgca gtgctcgtgc
ggtatcgact actacacgcg tgccgaaggc ttcaacaacg agtccttcgt ggtctacatg
ttcgttgtcc acttcctgct gcccaccttc atcatctgct tctgctacgg ccgcctggtc
tgcaccgtca aggaggctgc cgcccagcag caggagtctg agactaccca gagggccgag
cgtgaagtta cccgcatggt catcgtcatg ttcatcgcct acttgatctg ctggctgcct
tacgcccaca cagcctggtg gatcttcaca cacaagggcg ccgaattcgg acccttgctc
atgaccctgc cggctttctt cgccaagagc tcgtccatct ataacccc
>Sternopygidae_Rhabdolichops_electrogrammus_2_1
cagtactacc tggtggagcc ctgggcgtac gccgggctgg ccgcctacat gttcttcctc
atcatcgtcg gcttccccat caacttcctc acgctgtacg tgactatcga gcacaagaag
ctacgcactc ccctcaacta catcctgctg aacctggccg tggctgacct gttcatggtc
ttcggaggat tcaccaccac catgtacacg tccctgcacg gctacttcgt cttcggacgt
ctcggctgca acctggaagg tttctttgcg actttcggtg gcatcaattc gctctggtgc
ctggccgtgc tggccatcga gaggtggctc gtcgtctgca agcccatcag caacttccgg
ttcggggaga accacgccat catgggcgtg gccttcacct gggtcatggc cctggcgtgc
gtcgtacctc ccctggttgg ttggtcccgc tacatccccg agggcatgca gtgctcgtgc
ggtatcgact actacacgcg tgccgaaggc ttcaacaacg agtccttcgt ggtctacatg
ttcgtcgtcc acttcctgct gcccaccttc atcatctgct tctgctacgg ccgcctggtc
tgcaccgtca aggaggctgc cgcccagcag caggagtctg agactaccca gagggccgag
cgtgaagtta cccgcatggt catcgtcatg ttcatcgcct acttgatctg ctggctgcct
tacgcccaca cagcctggtg gatcttcaca cacaagggcg ccgaattcgg acccttgctc
atgaccctgc cggctttctt cgccaagagc tcgtccatct ataacccc
>Sternopygidae_Rhabdolichops_navalha_1_1
cagtactacc tggtggagcc ctgggcgtac gccgggctgg ccgcctacat gttcttcctc
atcatcrtcg gcttccccat caacttcctc acgctgtacg tgactcttga gcacaagaag
ctacgcactc ccctcaacta catcctgctg aacctggccg tggctgacct gttcatggtc
ttcggaggat tcaccaccac catgtacacr tccctgcacg gctactttgt cttcggacgt
ctcggctgca acctggaagg cttctttgcr actttcggcg gcatcaattc gctctggtgc
ctggccgtgc tggccatcga gaggtggctc gtcgtctgca agcccatcag caacttccgg
ttcggggaga accacgccat catgggcgtg gccttcacct gggtcatggc cctggcgtgc
gtcgtacctc ccctggttgg ttggtcccgc tacatccccg agggcatgca gtgctcgtgc
ggtatcgact actacacgcg tgccgaaggc ttcaacaacg agtccttcgt ggtctacatg
ttcgttgtcc acttcctgac gcccaccttc atcatctgct tctgctacgg ccgcctggtc
tgcaccgtca aggaggctgc cgcccagcag caggagtctg agactaccca gagggcagag
cgcgaagtta cccgcatggt catcgtcatg ttcatcgcct acttggtctg ctggctgcct
tatgcccaca cagcctggtg gatcttcacg cacaagggcg ccgaattcgg acccttgctc
atgaccctgc cggctttctt cgctaagagc tcgtccatct acaacccc
>Sternopygidae_Rhabdolichops_troscheli_1_1
nnntactacc tggtggagcc ctgggcgtac gccgggctgg ccgcctacat gttcttcctc
atcatcgtcg gcttccccat caacttcctc acgctgtacg tgactatcga gcacaagaag
ctacgcactc ccctcaacta catcctgctg aacctggccg tggctgacct gttcatggtc
ttcggaggat tcaccaccac catgtacaca tccctgcacg gctacttcgt cttcggacgt
ctcggctgca acctggaagg cttctttgcg actttcggtg gcatcaattc gctctggtgc
ctggccgtgc tggccatcga gaggtggctc gtcgtctgca agcccatcag caacttccgg
ttcggggaga accacgccat catgggcgtg gccttcacct gggtcatggc cctggcrtgc
gtcgtacctc ccctggttgg ttggtcccgc tacatccccg agggcatgca gtgctcgtgc
ggtatcgact actacacgcg tgccgaaggc ttcaacaacg agtccttcgt ggtctacatg
ttcgttgtcc acttcctgac gcccaccttc atcatctgct tctgctacgg ccgcctggtc
tgcactgtca aggaggctgc cgcccagcag caggagtctg agactaccca gagggccgag
cgtgaagtta cccgcatggt catcgtcatg ttcatcgcct acttgatctg ctggctgcct
tacgcccaca cagcctggtg gatcttcaca cacaagggcg ccgaatttgg acccttgctc
atgaccctgc cggctttctt cgccaagagc tcgtccatct ataacccc
>Sternopygidae_Sternopygus_aequilabiatus_1_1
cagtactacc tggtggaacc ctgggcatac gccgcgctgg ctgcctacat gttcttcctc
atcatcattg gcttccccat caacttcctc acgctgtacg tcactctcga gcacaagaag
ctgcggacac cactaaacta catcctgctg aacctggccg tggcggactt gttcatgatc
ttcggaggct tcaccactac catgtacaca tccctgcacg gctatttcgt ctttgggcga
ctcggttgca accttgaagg tttctttgcc acctttggtg gtataaattc gctctggtgc
ctggccgtgt tgtccgtcga gaggtggctc gtcgtctgca agcccatcag caacttccga
ttcggtgaga accacgccat catgggtgtg gccttcacct gggtcatggc cctggcgtgc
gtcgtgcctc ccctgcttgg ctggtcccgc tacatccccg aaggcatgca gtgctcatgc
ggtatcgact actacacgcg tgcygaaggc ttcaacaacg agtcctttgt gctctacatg
ttcgctgtcc acttcctgac gcccaccttc accatctgct tctgctatgg ccgcctggtc
tgcaccgtca aggaggctgc cgcacagcag caggagtccg agactaccca gagggccgag
cgtgaggtca cccgcatggt cgtggtcatg ttcatcggtt acctggtctg ttggctgccc
tatgcccaca cagcctggtg gatcttcacg cacaaaggcg ccgagtttgg gcctgtgctc
atgaccttgc cagcattctt cgccaagagc tccgccatct acaacccc
>Sternopygidae_Sternopygus_arenatus_1_1
cagtactacc tggtggaacc ctgggcatac gccgcgctgg ctgcctacat gttcttcctc
atcatcatcg gctttcccat caacttcctc acgctctacg tcactctcga gcacaagaag
ctgcggacac cactaaacta catactgctg aacctggccg tggcggactt gttcatgatc
ttcggaggct tcaccactac catgtacaca tccctgcatg gctatttcat ctttgggcga
ctcggttgca accttgaagg tttctttgcc acctttggtg gtataaattc gctctggtgc
ctggccgtgc tgtccgttga gaggtggctc gtcgtctgca agcccatcag caacttccga
ttcggtgaga accacgccat catgggtgtg gccttcacct gggtcatggc cctggcgtgc
gtcgtgcctc ccctgcttgg ctggtcccgc tacatccccg aaggcatgca gtgctcatgc
ggtatcgact actacacgcg tgccgaaggc ttcaacaacg agtcctttgt gctctacatg
ttcgctgtcc acttcctgac tcccaccttc accatctgct tctgctatgg ccgtctggtc
tgcaccgtca aggaggctgc cgcgcagcag caggagtccg agactacgca gagggccgag
cgtgaggtca cccgcatggt cgtggtcatg ttcatcggtt acctggtctg ttggctgccc
tatgcccaca cagcctggtg gatcttcacg cacaaaggcg cagagtttgg gcctgtgctc
atgaccttgc cagcattctt cgccaagagc tccgccatct acaacccc
>Sternopygidae_Sternopygus_branco_1_1
cagtactacc tggtggaacc ctgggcgtac gccgcgctgg ctgcctacat gttcttcctc
atcattgtcg gcttccccat caacttcctc acgctgtacg tcactctcga gcacaagaag
ctgaggacac ccctaaacta catcctgctg aacctggccg tggccgactt gttcatgatc
ttcggaggct tcaccactac catgtacaca tctctgcatg gctacttcgt ctttgggcga
ctcggttgca accttgaagg tttctttgcc acctttggtg gtataaattc gctctggtgc
ctgactgtgt tgtccatcga gaggtggctc gtcgtctgca agcccatcag caacttccga
ttcggtgaga accacgccat catgggtgtg gccttcacct gggtcatggc cctggcgtgc
gtcgtgcctc ccctgcttgg ctggtcccgc tacatccccg aaggcatgca gtgctcatgc
ggtatcgact actacacgcg tgccgaaggc ttcaacaacg agtcctttgt gatctacatg
ttcgttgtcc acttcctgac gcccaccttc accatctgct tctgctatgg ccgcctggtc
tgcaccgtca aggaggctgc cgcgcagcag caggagtccg agactaccca gagggccgag
cgtgaggtca cccgcatggt cgtggtcatg ttcatcggtt acctggtctg ttggctgccc
tatgcccaca cagcctggtg gctcttcacg cacaaaggcg ccgagtttgg gcctttgctc
atgaccttgc cagcattctt cgccaagagc tcctccatct acaacccc
>Sternopygidae_Sternopygus_obtusirostris_1_1
cagtactacc tggtggaacc ctgggcatac gccgcactgg ctgcctacat gttcttcctc
atcatcgtcg gcttccccat caacttcctc acgctgtacg tcactctcga gcacaagaag
ctgcggacac cactaaacta catcctgctg aacctggccg tggctgactt gttcatgatc
ttcggaggct tcaccactac catgtacaca tccctgcacg gctatttcgt ctttgggcga
ctcggttgca accttgaagg tttctttgcc acctttggtg gtataaattc actctggtgc
ctggccgtgt tgtccgtcga gaggtggctc gtcgtctgca agcccatcag caacttccga
ttcggcgaga accacgctat catgggtgtg gccttcactt gggtcatggc cctggcgtgc
gtcgtgcctc ccctgcttgg ctggtcccgc tacatccccg aaggcatgca gtgctcatgc
ggtatcgact actacacgcg tgccgaaggc ttcaacaatg agtcctttgt gatctacatg
ttcgctgtcc acttcctgac gcccaccttc accatctgtt tctgctatgg ccgcctggtc
tgcaccgtca aggaggctgc cgcgcagcag caggagtccg agactaccca gagggccgag
cgtgaggtca cccgcatggt cgtggtcatg ttcatcggtt acctggtctg ttggctgccc
tatgcccaca cagcctggtg gctcttcacg cacaaaggcg ccgagtttgg gcctgtgctc
atgaccctgc cagcattctt cgccaagagc tcctccatct acaacccc
>Sternopygidae_Sternopygus_pejeraton_1_1
nnnnnnnnnn nnnnnnnnnn nnnnnnnnnn nnnnnnnnnn ntgcctacat gttcttcctc
atcatcattg gcttccccat caacttcctc acgctgtacg tcactctcga gcacaagaag
ctgcggacac cactaaacta catcctgctg aacctggccg tggcggactt gttcatgatc
ttcggaggct tcaccactac catgtacaca tccctgcacg gctatttcgt ctttgggcga
ctcggttgca accttgaagg tttctttgcc acctttggtg gtataaattc gctctggtgc
ctggccgtgt tgtccgtcga gaggtggctc gtcgtctgca agcccatcag caacttccga
ttcggtgaga accacgccat catgggtgtg gccttcacct gggtcatggc cctggcgtgc
gtcgtgcctc ccctgcttgg ctggtcccgc tacatccccg aaggcatgca gtgctcatgc
ggtatcgact actacacgcg tgctgaaggc ttcaacaacg agtcctttgt gctctacatg
ttcgctgtcc acttcctgac gcccaccttc accatctgct tctgctatgg ccgcctggtc
tgcaccgtca aggaggctgc cgcacagcag caggagtccg agactaccca gagggccgag
cgtgaggtca cccgcatggt cgtggtcatg ttcatcggtt acctggtctg ttggctaccc
tatgcccaca cagcctggtg gatcttcacg cacaaaggcg ccgagtttgg gcctgtgctc
atgaccttgc cagcattctt cgccaagagc tccgccatct acaacccc
