# Supplementary material for: Time-calibrated phylogeny of neotropical freshwater fishes
Source: Front Bioinform. 2024 Dec 6;4:1433995. doi: 10.3389/fbinf.2024.1433995 (PMC11659281; doi:10.3389/fbinf.2024.1433995)
Supplement: Supplementary file 1 [file DataSheet1.zip › Supplementary Material/aln/alignment_RYR1.fasta]

>Apteronotidae_Adontosternarchus_clarkae_1_1
gttccagaag tcaatggaga gtcaaaagca atacacacaa tccgagattg agtttcttct
ttcttgtgcc gaggccgatg aaaatgacat gttcaactac gaggagtttg ttgaacgctt
ccacgagcca gctaaggata ttggcttcaa tatggctgta ttgctcacca atttgtctga
gcacatgcct catgattcgc gtttagccac cttcctagac ctggctgaaa gtgtactcag
ttactttgag ccatacttgg gccgcattga gatcatgggt ggtgccaaga ggattgaacg
agtctacttt gagatcagcg aatccagcag agagcagtgg gaaaagcctc aggtgaagga
atccaaacgg cagtttattt ttgatgtggt caatgaggga ggtgagagtg agaaaatgga
gctctttgtg aacttttgtg aggacacgat ttttgagatg cagctggctt cccagatatc
tgaaccagac acagtggaaa gaccagagga ggatgacgat gaggaactcc agagtctgct
ggaagaactg gcagagggag aagatggctc gcatgagtca gcctcagcct tcactgttgc
ctgcacctct gttaagaaga aaatgtctaa ctttcgccaa atgctaacct tcaagaacat
gcgtaaacaa tttaaaaagt taaagaagct gaccn
>Apteronotidae_Adontosternarchus_nebulosus_1_1
gttccagaag tcaatggaga gtcaaaagca atacacacaa tccgagattg agtttcttct
ttcttgtgcc gaggccgatg aaaatgacat gttcaactac gaggagtttg ttgaacgctt
ccacgagcca gctaaggata ttggcttcaa tatggctgta ttgctcacca atttgtctga
gcacatgcct catgattcgc gtttagccac cttcctagac ctggctgaaa gtgtactcag
ttactttgag ccatacttgg gccgcattga gatcatgggt ggtgccaaga ggattgaacg
agtctacttt gagatcagcg aatccagcag agagcagtgg gaaaagcctc aggtgaaaga
atccaaacgg cagtttattt ttgatgtggt caatgaggga ggcgagagtg agaaaatgga
gctctttgtg aacttttgtg aggacacgat ttttgagatg cagctggctt cccagatatc
tgaaccagac acagtggaaa gaccagagga ggatgacgat gaggaactcc agagtctgct
ggaagaactg gcagagggag aagatggctc gcatgagtca gcctcagcct tcactgttgc
ctgcacctct gttaagaaga aaatgtctaa ctttcgccaa atgctaacct tcaagaacat
gcgtaaacaa tttaaaaagt taaagaagct gacca
>Apteronotidae_Apteronotus_anu_1_1
gttwcagaag tygatggaaa gcagaaagca gtactctcag tctgagattg agttcctgct
ttcttgtgct gaggccgayg aaaacgacat gttcaactat gtggagtttg ttgaacgctt
ccacgagcca gcyaaggata ttggcttcaa tatggctgtr ttgctcacca acttgtctga
gcacatgcct catgattcgc gtctagccac cttcctagac ctggctgaaa gtgtgctcag
ttactttgag ccatacttgg gccgcattga gatcatgggt ggtgccaaga ggattgaacg
agtctacttt gagatcagcg aatccagcag agagcagtgg gaaaagcctc aggtgaaaga
atccaaacgg cagtttatct ttgatgtggt caatgaggga ggcgaaagtg agaaaatgga
gctatttgtg aacttttgtg aggacacaat ttttgagatg cagctggctt cccagatatc
tgaaccggac acagtggaaa gaccagagga ggatgaggat gaggagctcc agagtctgct
ggaagaactg gcagagggag aagatggctc ccatgagtca gcctcagcct tcactgttgc
ctgcacctct gttaagaaga aaatgtctaa ctttcgccaa atgctaacct tcaagaacat
gcgtaaacaa ttaaaaaagt taaagaagct gacca
>Apteronotidae_Apteronotus_bonapartii_1_1
gttccagaag tcaatggaga accaaaagca atacacacag tccgagattg agtttcttct
ttcttgtgcc gaggccgatg aaaatgacat gttcaactat gtggagtttg ttgaacgctt
ccacgagccg gctaaggata ttggcttcaa tatggctgta ttgctcacca acttgtctga
acacatgcct cacgattcgc gtttagccac cttcctagac ctggctgaaa gtgtgctcag
ttactttgag ccatacttgg gccgcattga gatcatgggt ggtgccaagc ggattgaacg
agtctacttt gagatcagcg aatccagcag agagcagtgg gaaaagcctc aggtgaaaga
atccaaacgg cagtttatct ttgatgtggt caatgaggga ggcgaaagtg agaaaatgga
gctatttgtg aacttttgtg aggacacaat ttttgagatg cagctggctt cccagatatc
tgaaccagac acagtggaaa gaccagagga ggatgaggat gaggaactcc agagtctgct
ggaagaactg gcagaaggag aagaaggctc ccatgagtca gcctcagcct tcactgttgc
ctgcacctct gttaagaaga aaatgtctaa ctttcgccaa atgttaacct tcaagaacat
gcgtaaacaa tttaaaaagt taaagaagct gacca
>Apteronotidae_Apteronotus_eschmeyeri_1_1
kyymcagaag tcaatggaga gtcaaaagca atacacacag tccgagattg agtttcttct
ttcttgtgcc gaggctgatg aaaatgacat gttcaactat gtggagtttg ttgaacgctt
ccacgagcca gctaaggata tcggcttcaa tatggctgta ttgctcacca acttgtctga
gcacatgcct catgattcgc gtctcgccac cttcctagac ctggctgaaa gtgtgctcag
ttactttgag ccatacttgg gacgcattga gatcatgggt ggtgccaagc ggatcgaacg
agtctacttt gagatcagcg aatccagcag agagcagtgg gaaaagcctc aggtgaaaga
atccaaacgg cagtttatct ttgatgtggt caatgaggga ggcgaaagtg agaaaatgga
gctatttgtg aacttttgtg aggacacaat ttttgagatg cagctggctt cccagatatc
tgaaccagac acggtggaaa gaccagagga ggatgaggat gaggagctcc agagtctgct
ggaagaactg gcagagggag aagatggctc ccatgagtca gcctcagcct tcactgttgc
ctgcacctct gttaagaaga aaatgtctaa ctttcgccaa atgctaacct tcaagaacat
gcgtaaacaa tttaaaaagt taaagaagct gacca
>Apteronotidae_Apteronotus_mariae_1_1
gttmcagaag tcaatggaga gtcaaaagca atacacacag tccgagattg agtttcttct
ttcttgtgcc gaggctgatg aaaatgacat gttcaactat gtggagtttg ttgaacgctt
ccacgagcca gctaaggata tcggcttcaa tatggctgta ttgctcacca acttgtctga
gcacatgcct catgattcgc gtctagccac cttcctagac ctggctgaaa gtgtgctcag
ttactttgag ccatacttgg gccgcattga gatcatgggt ggtgccaagc ggatcgaacg
agtctacttt gagatcagcg aatccagcag agagcagtgg gaaaagcctc aggtgaaaga
atccaaacgg cagttcatct ttgatgtggt caatgaggga ggcgaaagtg agaaaatgga
gctatttgtg aacttttgtg aggacacaat ttttgagatg cagctggctt cccagatatc
tgaaccagac atggtggaaa gaccagagga ggatgaggat gaggagctcc agagtctgct
ggaagaactg gcagagggag aagatggctc ccatgagtca gcctcagcct tcactgttgc
ctgcacctcg gttaagaaga aaatgtctaa ctttcgccaa atgctaacct tcaagnacat
gcgtaaacaa tttaaaaagw taaagaagct ganca
>Apteronotidae_Compsaraia_samueli_1_1
gttccagaag tcaatggaga atcaaaagca atacacacag tccgagattg agtttcttct
ttcttgtgcc gaggccgatg aaaatgacat gttcaactat gtggagtttg ttgaacgctt
ccacgagcca gctaaggata ttggcttcaa tatggctgta ttgctcacca acttgtctga
gcacatgcct catgactcgc gcctagccac cttcctagac ctggctgaaa gtgtgctcag
ttactttgag ccatacttgg gccgcattga gatcatgggt ggtgccaagc ggattgaacg
agtctacttt gagatcagcg agtccagcag agagcagtgg gaaaagcctc aggtgaaaga
atccaaacgg cagtttatct ttgatgtggt caatgaggga ggcgaaagtg agaaaatgga
gctatttgtg aacttttgtg aggacacaat ttttgagatg cagctggctt cccagatatc
tgaaccagac acagtggaaa gaccagagga ggatgaggat gaggaactcc agagtctgct
ggaagaactg gcagagggag aagatggctc ccatgagtca gcctcagcct tcactgttgc
ctgcacctct gttaagaaga aaatgtctaa ctttcgccaa atgctaaccc tcaagaacat
gcgtaaacaa tttaaaaagt taaagaagct gacca
>Apteronotidae_Megadontognathus_kaitukaensis_1_1
nnnnnnnnnn nnnnnnnnnn nnnnnnnnnn nnnnnnnnnn nnnnnnnnnn nnnttcttct
ttcttgtgct gaagctgacg aaaatgggat gctcaactat gtggagttcg ctggattctt
ccacgagcca gctaaggata tcggcttcaa tatggctgta ttgctcacca acttgtctga
gcacatgcct catgattcgc gtctcgccac cttcctagac ctggctgaaa gtgtgctcag
ttactttgag ccatacttgg gacgcattga gatcatgggt ggtgccaagc ggatcgaacg
agtctacttt gagatcagcg aatccagcag agagcagtgg gaaaagcctc aggtgaaaga
atccaaacgg cagtttatct ttgatgtggt caatgaggga ggcgaaagtg agaaaatgga
gctatttgtg aacttttgtg aggacacaat ttttgagatg cagctggctt cccagatatc
tgaaccagac acggtggaaa gaccagagga ggatgaggat gaggagctcc agagtctgct
ggaagaactg gcagagggag aagatggctc ccatgagtca gcctcagcct tcactgttgc
ctgcacctct gttaagaaga aaatgtctaa ctttcgccaa atgctaacct tcaagaacat
gcgtaaacaa ttcaaaaagt taaaaaagct gacca
>Apteronotidae_Melanosternarchus_amaru_1_1
gttccagaag tcaatggaga atcaaaagca atacacacag tccgagattg agtttcttct
ttcttgtgcc gaggccgatg aaaatgacat gttcaactat gtggagtttg ttgaacgctt
ccacgagcca gctaaggata ttggcttcaa tatggctgta ttgctcacca acttgtctga
gcacatgcct catgattcgc gtctagccac cttcctagac ctggctgaaa gtgtgctcag
ttactttgag ccatacttag gccgcattga gatcatgggt ggtgccaagc ggattgaacg
agtctacttt gagatcagcg aatccagcag agagcagtgg gaaaagcctc aggtgaaaga
atccaaacgg cagtttatct ttgatgtggt caatgaggga ggtgaaagtg agaaaatgga
gctatttgtg aacttttgtg aggacacaat ttttgagatg cagctggctt cccagatatc
tgaaccagac atagtggaaa gaccagagga ggatgaggat gaggaactcc agagtctgct
ggaagaactg gcagagggag aagatggctc ccatgagtca gcctcagcct tcactgttgc
ctgcacctct gttaagaaga aaatgtctaa ctttcgccaa atgctaaccc tcaagaacat
gcgtaaacaa tttaaaaagt taaagaagct gaccn
>Apteronotidae_Platyurosternarchus_macrostoma_1_1
gttccagaag tcaatggaga accaaaagca atacacacag tccgagattg agtttcttct
ttcttgtgcc gaggccgatg aaaatgacat gttcaactat gtggagtttg ttgaacgctt
ccacgagcca gctaaggata ttggcttcaa tatggctgta ttgctcacca acttgtctga
acacatgcct cacgattcgc gtttagccac cttcctagac ctggctgaaa gtgtgctcag
ttactttgag ccatacttgg gccgcattga gatcatgggt ggtgccaagc ggattgaacg
agtctacttt gagatcagcg aatccagcag agagcagtgg gaaaagcctc aggtgaaaga
atccaaacgg cagtttatct ttgatgtggt caatgaggga ggcgaaagtg agaaaatgga
gctatttgtg aacttttgtg aggacacaat ttttgagatg cagctggctt cccagacatt
cggtaagcaa atggtggaca gaccagagga ggatgaggat gaggagctcc agagtctgct
ggaagaactg gcagagggag aagacggctc ccatgagtca gcctcagcct tcactgttgc
ctgcacctct gttaagaaga aaatgtctaa ctttcgccaa atgctaacct tcaagaacat
gcgtaaacaa tttaaaaagt taaagaagct gacca
>Apteronotidae_Sternarchella_calhamazon_1_1
nttccagaag tcaatggaga atcaaaagca rtacacacag tccgagattg agtttcttct
ttcttgtgcc gaggccgatg aaaatgacat gttcaactat gtggagtttg ttgaacgctt
ccacgagcca gctaaggata tkggcttcaa tatggctgta ttgctcacca acttgtctga
gcacatgcct cacgattccc gtttagccac cttcttagac ctggctgaaa gtgtgctcag
ttactttgag ccatacttgg gccgcattga gatcatgggt ggtgccaagc ggattgaacg
agtctacttt gagatcagcg aatccagcag agagcagtgg gaaaagcctc aggtgaaaga
atccaaacgg cagtttatct ttgatgtggt caatgaggga ggggaaagtg agaaaatgga
gctatttgtg aacttttgtg aggacacaat ttttgagatg cagctggctt cccagatatc
tgaaccagac acagtggaaa gaccagagga ggatgaggat gaggaactcc agagtctgct
ggaagaactg gcagagggag aagaaggctc ccatgagtca gcctcagcct tcactgttgc
ctgcacctct gttaagaaga aaatgtctaa ctttcgccaa atgctaacct tcaagaacat
gcgtaaacaa tttaaaaagt taaagaagct gacca
>Apteronotidae_Sternarchella_duccis_1_1
gttccagaag tcaatggaga atcaaaagca atacacacag tccgagattg agtttcttct
ttcttgtgcc gaggccgatg aaaatgacat gttcaactat gtggagtttg ttgaacgctt
ccacgagcca gctaaggata ttggcttcaa tatggctgta ttgctcacca acttgtctga
gcacatgcct cacgattcgc gtttagccac cttcttagac ctggctgaaa gtgtgctcag
ttactttgag ccatacttgg gccgcattga gatcatgggt ggtgccaagc ggattgaacg
agtctacttt gagatcagcg aatccagcag agagcagtgg gaaaagcctc aggtgaaaga
atccaaacgg cagtttatct ttgatgtggt caatgaggga ggggaaagtg agaaaatgga
gctatttgtg aacttttgtg aggacacaat ttttgagatg cagctggctt cccagatatc
tgaaccagac acagtggaaa gaccagagga ggatgaggat gaggaactcc agagtctgct
ggaagaacta gcagagggag aagaaggctc ccatgagtca gcctcagcct tcactgttgc
ctgcacctct gttaagaaga aaatgtctaa ctttcgccaa atgctaacct tcaagawcat
gcgtaancaa tttaaaatgt taaagatgat gatca
>Apteronotidae_Sternarchella_raptor_1_1
gttccagaag tcaatggaga atcaaaagca atacacacag tccgagattg agtttcttct
ttcttgtgcc gaggccgatg aaaatgacat gttcaactat gtggagtttg ttgaacgctt
ccacgagcca gctaaggata ttggcttcaa tatggctgta ttgctcacca acttgtctga
gcacatgcct cacgattcgc gtttagccac cttcttagac ctggctgaaa gtgtgctcag
ttactttgag ccatacttgg gccgcattga gatcatgggt ggtgccaagc ggattgaacg
agtctacttt gagatcagcg aatccagcag agagcagtgg gaaaagcctc aggtgaaaga
atccaaacgg cagtttatct ttgatgtggt caatgaggga ggggaaagtg agaaaatgga
gctatttgtg aacttttgtg aggacacaat ttttgagatg cagctggctt cccagatatc
tgaaccagac acagtggaaa gaccagagga ggatgaggat gaggaactcc agagtctgct
ggaagaacta gcagagggag acgaaggctc ccatgagtca gcctcagcct tcactgttgc
ctgcacctct gttaagaaga aaatgtctaa ctttcgtcaa atgctaacct tcaagaacat
gcgtaaacaa tttaaaaagt taaagaagct gacca
>Apteronotidae_Sternarchogiton_labiatus_1_1
gttccagaag tcaatggaga atcaaaagca atacacacag tccgagattg agtttcttct
ttcttgtgcc gaggccgatg aaaatgacat gttcaactat gtggagtttg ttgaacgctt
ccacgagcca gctaaggata ttggcttcaa tatggctgta ttgctcacca acttgtctga
gcacatgcct catgattcgc gtctagccac cttcctagac ctggctgaaa gtgtgctcag
ttactttgag ccatacttag gccgcattga gatcatgggt ggtgccaagc ggattgaacg
agtctacttt gagatcagcg aatccagcag agagcagtgg gaaaagcctc aggtgaaaga
atccaaacgg cagtttatct ttgatgtggt caatgaggga ggcgaaagtg agaaaatgga
gctatttgtg aacttttgtg aggacacaat ttttgagatg cagctggctt cccagatatc
tgaaccagac atagtggaaa gaccagagga ggatgaggat gaggaactcc agagtctgct
ggaagaactg gcagagggag aagatggctc ccatgagtca gcctcagcct tcactgttgc
ctgcacctct gttaagaaga aaatgtctaa ctttcgccaa atgctaaccc tcaagaacat
gcgtaaacaa tttaaaaagt taaagaagct gacca
>Apteronotidae_Sternarchogiton_porcinum_1_1
gttccagaag tcaatggaga atcaaaagca atacacgcag tccgagattg agtttcttct
ttcttgtgcc gaggccgatg aaaatgacat gttcaactac gtggagtttg ttgaacgctt
ccacgagcca gctaaggata ttggcttcaa tatggctgta ttgctcacca acttgtctga
gcacatgcct catgattcgc gtctagccac cttcctagac ctggctgaaa gtgtgctcag
ttactttgag ccatacttag gccgcattga gatcatgggt ggtgccaagc ggattgaacg
agtctacttt gagatcagcg aatccagcag agagcagtgg gaaaagcctc aggtgaaaga
atccaaacgg cagtttatct ttgatgtggt caatgaggga ggcgaaagtg agaaaatgga
gctatttgtg aacttttgtg aggacacaat ttttgagatg cagctggctt cccagatatc
tgaaccagac atagtggaaa gaccagagga ggatgaggat gaggaactcc agagtctgct
ggaagaactg gcagagggag aagatgactc ccatgagtca gcctcagcct tcactgttgc
ctgcacctct gttaagaaga aaatgtctaa ctttcgccaa atgctaaccc tcaagaacat
gcgtaaacaa tttaaaaagt taaagaagct gaccn
>Apteronotidae_Sternarchorhamphus_muelleri_1_1
tttncagaag tcaanggaga gtcaaaagca atacacacag tccgagattg agtttcttct
ttcttgtgct gaggccgatg aaaatgacat gttcaactat gtggactttg ttgaacgctt
ccacgagcca gctaaggata ttggtttcaa tatggctgta ctgctcacca acctgtctga
gcacatgccg catgattcgc gtctagccac cttcctagac ctggctgaaa gtgtgctcag
ttactttgag ccatacttgg gccgcattga gatcatgggt ggtgccaagc ggattgaacg
agtctacttt gagatcagcg aatccagcag agagcagtgg gagaagcctc aggtgaaaga
gtccaaacgg cagtttatct ttgatgtggt caatgaggga ggcgaaagtg agaaaatgga
gctatttgtg aacttttgtg aggacacaat ctttgagatg caactggctt cccagatatc
cgaaccggac acagtcgaaa gacttgagga ggaggacgac gaggagctcc agagcttgct
ggaggaactg gccgagggag atgatggctc ccatgagtca gcctcagcct tcactgttgc
ctgcaactct gttaagaaga aaatgtctaa cttccgccaa atgctaacct tcaagaacat
gcgtaaacaa tttaaaaagt taaagaagct gacca
>Apteronotidae_Sternarchorhynchus_marreroi_1_1
nnnnnnnnnn nnnnnnnnnn nnnnnnnnca atacacacag tccgagattg agtttcttct
ttcttgwgcc gaggccgatg aaaatgacat gttcaactat gtggagtttg ttgaacgctt
ccacgagcca gctaaggata ttggcttcaa tatggctgta ttgctcacca acctgtctga
gcacatgcct catgattcgc gtctagccac cttcctagac ctggctgaaa gtgtgctcag
ttactttgag ccatacttgg gccgcattga gatcatgggt ggtgccaagc ggattgaacg
agtctacttt gagatcagcg aatccagcag agagcagtgg gaaaagcctc aggtgaaaga
atccaaacgg cagtttatct ttgatgtggt caatgaagga ggcgaaagtg agaaaatgga
gctatttgtg aacttttgtg aggacacgat ttttgagatg cagctggctt cccagatatc
tgaaccagac gcggtggaaa gaccagagga ggatgaggat gaggagctcc agagtctgct
ggaagaactg gcagagggag aagatggctc ccatgagtca gcctcagcct tcactgttgc
ctgcacctct gttaagaaga aaatgtctaa ctttcgccaa atgmtaacct tcaagaacat
gcgtaaacam tttaaaaart taaagaagct gacca
>Apteronotidae_Sternarchorhynchus_mormyrus_1_1
gttccagaag tcaatggaga atcaaaagca atacacacag tccgagattg agtttcttct
ttcttgtgcc gaggccgatg aaaatgacat gttcaactat gtggagtttg ttgaacgctt
ccacgagcca gctaaggata ttggcttcaa tatggctgta ttgctcacca acttgtctga
gcacatgcct catgattcgc gtctagccac cttcctagac ctggctgaaa gtgtgctcag
ttactttgag ccatacttgg gccgcattga gatcatgggt ggtgccaagc ggattgaacg
agtctacttt gagatcagcg aatccagcag agagcagtgg gaaaagcctc aggtgaaaga
atccaaacgg cagtttatct ttgatgtggt caatgaagga ggcgaaagtg agaaaatgga
gctatttgtg aacttttgtg aggacacgat ttttgagatg cagctggctt cccagatatc
tgaaccagac gcggtggaaa gaccagagga ggatgaggat gaggagctcc agagtctgct
ggaagaactg gcagagggag aagatggctc ccatgagtca gcctcagcct tcactgttgc
ctgcacctct gttaagaaga aaatgtctaa ctttcgccaa atgctaacct ttaagaacat
gcgtaaacaa tttaaaaagt taaagaagct gacca
>Apteronotidae_Sternarchorhynchus_yepezi_1_1
gttccagaag tcaatggaga atcaaaagca atacacacag tccgagattg agtttcttct
ttcttgtgcc gaggccgatg aaaatgacat gttcaactat gtggagtttg ttgaacgctt
ccacgagcca gctaaggata ttggcttcaa tatggctgta ttgctcacca acctgtctga
gcacatgcct catgattcgc gtctagccac cttcctagac ctggctgaaa gtgtgctcag
ttactttgag ccatacttgg gccgcattga gatcatgggt ggtgccaagc ggattgaacg
agtctacttt gagatcagcg aatccagcag agagcagtgg gaaaagcctc aggtgaaaga
atccaaacgg cagtttatct ttgatgtggt caatgaagga ggcgaaagtg agaaaatgga
gctatttgtg aacttttgtg aggacacgat ttttgagatg cagctggctt cccagatatc
tgaaccagac gcggtggaaa gaccagagga ggatgaggat gaggagctcc agagtctgct
ggaagaactg gcagagggag aagatggctc ccatgagtca gcctcagcct tcactgttgc
ctgcacctct gttaagaaga aaatgtctaa ctttcgccaa atgctaacct tcaagaacat
gcgtaaacaa tttaaaaagt taaagaagct gaccn
>Apteronotidae_Adontosternarchus_balaenops_1_1
gttccagaag tcaatggaga gtcaaaagca atacacacaa tccgagattg agtttcttct
ttcttgtgcc gaggccgatg aaaatgacat gttcaactac gaggagtttg ttgaacgctt
ccacgancca gctaaggata ttggcttcaa tatggctgta ttgctcacca atttgtctga
gcacatgcct catgattcgc gtttagccac cttcctagac ctggctgaaa gtgtactcag
ttactttgag ccatacttag gccgcattga gatcatgggt ggtgccaaga ggattgaacg
agtctacttt gagatcagcg aatccagcag agagcagtgg gaaaagcctc aggtgaagga
atccaaacgg cagttcattt ttgatgtggt caatgaggga ggcgagagtg agaaaatgga
gctctttgtg aacttttgtg aggacacgat ttttgagatg cagctggctt cccagatatc
tgaaccagac acagtggaaa gaccagagga ggatgacgat gaggagctcc agagtctgct
ggaagaactg gcagagggag aagatggctc gcatgagtca gcctcagcct tcactgttgc
ctgcacctct gttaagaaga aaatgtctaa ctttcgccaa atgctaacct tcaagaacat
gcgtaaacaa tttaaaaagt taaagaagct gacca
>Apteronotidae_Adontosternarchus_nebulosus_2_1
gttccagaag tcaatggaga gtcaaaagca atacacacan tccgagattg agtttcttct
ttcttgtgcc gaggccgatg aaaatgacat gttcaactac gaggagtttg ttgaacgctt
ccacgagcca gctaaggata ttggcttcaa tatggctgta ttgctcacca atttgtctga
gcacatgcct catgattcgc gtttagccac cttcctagac ctggctgaaa gtgtactcag
ttactttgag ccatacttgg gccgcattga gatcatgggt ggtgccaaga ggattgaacg
agtctacttt gagatcagcg aatccagcag agagcagtgg gaaaagcctc aggtgaaaga
atccaaacgg cagtttattt ttgatgtggt caatgaggga ggcgagagtg agaaaatgga
gctctttgtg aacttttgtg aggacacgat ttttgagatg cagctggctt cccagatatc
tgaaccagac acagtggaaa gaccagagga ggatgacgat gaggaactcc agagtctgct
ggaagaactg gcagagggag aagatggctc gcatgagtca gcctcagcct tcactgttgc
ctgcacctct gttaagaaga aaatgtctaa ctttcgccaa atgctaacct tcaagaacat
gcgtaaacaa tttaaaaagt taaagaagct gacca
>Apteronotidae_Adontosternarchus_sachsi_1_1
gttccagaag tcaatggaga gtcaaaagca atacacacaa tccgagattg agtttcttct
ttcttgtgcc gaggccgatg aaaatgacat gttcaactac gaggagtttg ttgaacgctt
ccacgagcca gctaaggata ttggcttcaa tatggctgta ttgctcacca atttgtctga
gcacatgcct catgattcgc gtttagccac cttcctagac ctggctgaaa gtgtactcag
ttactttgag ccatacttgg gccgcattga gatcatgggt ggtgccaaga ggattgaacg
agtctacttt gagatcagcg aatccagcag agagcagtgg gaaaagcctc aggtgaaaga
atccaaacgg cagtttatct ttgatgtggt caatgaggga ggtgagagtg agaaaatgga
gctttttgtg aacttttgtg aggacacgat ttttgagatg cagctggctt cccagatatc
tgaaccagac acagtggaaa gaccagagga ggatgacgat gaggaactcc agagtttgct
ggaagaactg gcagagggag aagatggctc gcatgagtca gcctcagcct tcactgttgc
ctgcacctct gttaagaaga aaatgtctaa ctttcgccaa atgctaacct tcaagaacat
gcgtaaacaa tttaaaaagt taaagaagct gacca
>Apteronotidae_Apteronotus_acidops_1_1
nnnnnnnnnn nnnnnnnnnn nnnnnnnnnn nnnnnnnnnn nnnnnnnnnn nnnnnnnnnn
nnnnnnnnnn nnnnntgatg aaaatgacat gttcaactat gtggagtttg ttgaacgctt
ccatgagcca gctaaggata tcggcttcaa tatggctgta ttgctcacca acttgtctga
gcacatgcct catgattcgc gtctagccac cttcctagac ctggctgaaa gtgtgctcag
ttactttgag ccatacttgg gccgcattga gatcatgggt ggtgccaagc ggatcgaacg
agtctacttt gagatcagtg aatccagcag agagcagtgg gaaaagcctc aggtgaaaga
atccaaacgg cagtttatct ttgatgtggt caatgaggga ggcgaaagtg agaaaatgga
gctatttgtg aacttttgtg aggacacaat ttttgagatg caactggctt cccagatatc
tgaaccagac atggtggann nnnnnnnnnn nnnnnnnnnn nnnnnnnnnn nnnnnnnnnn
nnnnnnnnnn nnnnnnnnnn nnnnnnnnnn nnnnnnnnnn nnnnnnnnnn nnnnnnnnnn
nnnnnnnnnn nnnnnnnnnn nnnnnnnnnn nnnnnnnnnn nnnnnnnnnn nnnnnnnnnn
nnnnnnnnnn nnnnnnnnnn nnnnnnnnnn nnnnn
>Apteronotidae_Apteronotus_apurensis_1_1
gttccagaag tcaatggaga ancaaaagca atacacacag tccgagattg agtttcttct
ttcttgtgcc gaggccgatg aaaatgacat gttcaactat gtggagtttg ttgaacgctt
ccacgagcca gctaaggata ttggcttcaa tatggctgta ttgctcacca acttgtctga
gcacatgcct cacgattcgc gtttagccac cttcctagac ctggctgaaa gtgtgctcag
ttactttgag ccatacttgg gccgcattga gatcatgggt ggtgccaagc ggattgaacg
agtctacttt gagatcagcg aatccagcag agagcagtgg gaaaagcctc aggtgaaaga
atccaaacgg cagtttatct ttgatgtggt caatgaggga ggcgaaagtg agaaaatgga
gctatttgtg aacttttgtg aggacacaat ttttgagatg cagctggctt cccagatatc
tgaaccagac acagtggaaa gaccagagga ggatgaggat gaggaactcc agagtctgct
ggaagaactg gcagagggag aagaaggctc ccatgagtca gcctcagcct tcactgttgc
ctgcacctct gttaagaaga aaatgtctaa ctttcgccaa atgttaacct tcaagaacat
gcgtaaacaa tttaaaaagt taaagaagct gacca
>Apteronotidae_Apteronotus_caudimaculosus_1_1
gttccagaag tcaanggaga gtcaaaagca atacacacag tccgagattg agtttcttct
ttcttgtgct gaggctgatg aaaatgacat gttcaactat gtggagtttg ttgaacgctt
ccacgagcca gcgaaggata tcggcttcaa tatggctgta ttgctcacca acttgtctga
gcacatgcct catgattcac gtctagccac cttcctagat ctggctgaaa gtgtgctcag
ttactttgag ccatacttgg gccgcattga gatcatgggt ggtgccaagc ggatcgaacg
agtctacttt gaaatcagcg aatccagcag agagcagtgg gaaaagcctc aggtgaaaga
atccaaacgg cagttcatct ttgatgtggt caacgaggga ggcgaaagtg agaaaatgga
gctgtttgtg aacttttgtg aggacacaat ttttgagatg cagctggctt cccagatatc
tgaaccagac acggtggaaa gaccagagga ggatgaggat gaggagcttc agagtctgct
ggaagaactg gcagagggag aagatggctc ccatgagtca gcctcagcct tcactgttgc
ctgcacctcc gttaagaaga aaatgtctaa ctttcgccaa atgctaacct tcaagaacat
gcgtaaacaa tttaaaaagt taaagaagct gacca
>Apteronotidae_Apteronotus_ellisi_1_1
gttccagaag tcaatggaga accaaaagca atacacacag tccgagattg agtttcttct
ttcttgtgcc gaggccgatg aaaatgacat gttcaactat gtggagtttg ttgaacgctt
ccacgagccg gctaaggata ttggcttcaa tatggctgta ttgctcacca acttgtctga
gcacatgcct cacgattcgc gtttagccac cttcctagac ctggctgaaa gtgtgctcag
ttactttgag ccatacttgg gccgcattga gatcatgggt ggtgccaagc ggattgaacg
agtctacttt gagatcagcg aatccagcag agagcagtgg gaaaagcctc aggtgaaaga
atccaaacgg cagtttatct ttgatgtggt caatgaggga ggcgaaagtg agaaaatgga
gctatttgtg aacttttgtg aggacacaat ttttgagatg cagctggctt cccagatatc
tgaaccagac acagtggaaa gaccagagga ggatgaggat gaggaactcc agagtctgct
ggaagaactg gcagaaggag aagaaggctc ccatgagtca gcctcagcct tcactgttgc
ctgcacctct gttaagaaga aaatgtctaa ctttcgccaa atgttaacct tcaagaacat
gcgtaaacaa tttaaaaagt taaagaagct gacca
>Apteronotidae_Apteronotus_eschmeyeri_2_1
gttmcagaag tcaatggaga gtcaaaagca atacacacag tccgagattg agtttcttct
ttcttgtgcc gaggctgatg aaaatgacat gttcaactat gtggagtttg ttgaacgctt
ccacgagcca gctaaggata tcggcttcaa tatggctgta ttgctcacca acttgtctga
gcacatgcct catgattcgc gtctcgccac cttcctagac ctggctgaaa gtgtgctcag
ttactttgag ccatacttgg gacgcattga gatcatgggt ggtgccaagc ggatcgaacg
agtctacttt gagatcagcg aatccagcag agagcagtgg gaaaagcctc aggtgaaaga
atccaaacgg cagtttatct ttgatgtggt caatgaggga ggcgaaagtg agaaaatgga
gctatttgtg aacttttgtg aggacacaat ttttgagatg cagctggctt cccagatatc
tgaaccagac acggtggaaa gaccagagga ggatgaggat gaggagctcc agagtctgct
ggaagaactg gcagagggag aagatggctc ccatgagtca gcctcagcct tcactgttgc
ctgcacctct gttaagaaga aaatgtctaa ctttcgccaa atgctaacct tcaagaacat
gcgtaaacaa tttaaaaagt taaagaagct gacca
>Apteronotidae_Apteronotus_mariae_2_1
gttccagaag tcaatggaga gtcaaaagca atacacacag tccgagattg agtttcttct
ttcttgtgcc gaggctgatg aaaatgacat gttcaactat gtggagtttg ttgaacgctt
ccacgagcca gctaaggata tcggcttcaa tatggctgta ttgctcacca acttgtctga
gcacatgcct catgattcgc gtctagccac cttcctagac ctggctgaaa gtgtgctcag
ttactttgag ccatacttgg gccgcattga gatcatgggt ggtgccaagc ggatcgaacg
agtctacttt gagatcagcg aatccagcag agagcagtgg gaaaagcctc aggtgaaaga
atccaaacgg cagttcatct ttgatgtggt caatgaggga ggcgaaagtg agaaaatgga
gctatttgtg aacttttgtg aggacacaat ttttgagatg cagctggctt cccagatatc
tgaaccagac atggtggaaa gaccagagga ggatgaggat gaggagctcc agagtctgct
ggaagaactg gcagagggag aagatggctc ccatgagtca gcctcagcct tcactgttgc
ctgcacctcg gttaagaaga aaatggctaa ctttcgccaa atgctaacst tcangaacat
gcgtaaacaa tttaaaaagw taaagaagcy gacca
>Apteronotidae_Compsaraia_compsa_1_1
gttccagaag tcaatggaga gtcaaaagca atacacacag tccgagattg agtttcttct
ttcttgtgcc gaggccgatg aaaatgacat gttcaactat gtggagtttg ttgaacgctt
ccacgagcca gctaaggata ttggcttcaa tatggctgta ttgctcacca acttgtctga
gcacatgcct catgattcgc gtctagccac cttcctagac ctggctgaaa gtgtgctcag
ttactttgag ccatacttgg gccgcattga gatcatgggt ggtgccaagc ggattgaacg
agtctacttt gagatcagcg aatccagcag agagcagtgg gaaaagcctc aggtgaaaga
atccaaacgg cagtttatmt ttgatgtggt caatgaggga ggcgaaagtg agaaaatgga
gctatttgtg aacttttgtg aggacacaat ttttgagatg cagctggctt cccagatatc
tgaaccagac acagtggaaa gaccagagga ggatgaggat gaggaactcc agagtctgct
ggaagaactg gcagagggag aagatggcty ccatgagtca gcctcagcct tcactgttgc
ctgcacctct gttaagaaga aaatgtctaa ctttcgccaa atgctaaccr tcaagaacat
gcgtaaacaa tttaaaaagt taaagaagct gacca
>Apteronotidae_Orthosternarchus_tamandua_1_1
ttwacagaag tcaatggaga gtcaaaagca atacacacag tccgagattg agtttcttct
ttcttgtgct gaggccgatg aaaatgacat gttcaactat gtggactttg ttgaacgctt
ccacgagcca gctaaggata ttggtttcaa tatggctgta ctgctcacca acctgtctga
gcacatgccg catgattcgc gtctagccac cttcctagac ctggctgaaa gtgtgctcag
ttactttgag ccatacttgg gccgcattga gatcatgggt ggtgccaagc ggattgaacg
agtctacttt gagatcagcg aatccagcag agagcagtgg gagaagcctc aggtgaaaga
atccaaacgg cagtttatct ttgatgtggt caatgaggga ggcgaaagtg agaaaatgga
gctatttgtg aacttttgtg aggacacaat ctttgagatg caactggctt cccagatatc
cgaaccggac acagtcgaaa gacttgagga ggaggaggac gaggagctcc agagcttgct
ggaggaactg gccgagggag atgatggctc ccatgagtca gcctcagcct tcactgttgc
ctgcaactct gttaagaaga aaatgtctaa cttccgccaa atgctaacct tcaagaacat
gcgtaaacaa tttaaaaagt taaagaagct gacca
>Apteronotidae_Pariosternarchus_amazonensis_1_1
gttccagaag tcaatggaga atcaaaagca atacacacag tccgagattg agtttcttct
ttcttgtgcc gaggccgatg aaaatgacat gttcaactat gtggagtttg ttgaacgctt
ccacgagcca gctaaggata ttggcttcaa tatggctgta ttgctcacca acttgtctga
gcacatgcct catgattcgc gtctagccac cttcctagac ctggctgaaa gtgtgctcag
ttactttgag ccatacttag gccgcattga gatcatgggt ggtgccaagc ggattgaacg
agtctacttt gagatcagcg aatccagcag agagcagtgg gaaaagcctc aggtgaaaga
atccaaacgg cagtttatct ttgatgtggt caatgaggga ggcgaaagtg agaaaatgga
gctatttgtg aacttttgtg aggacacaat ttttgagatg cagctggctt cccagatatc
tgaaccagac atagtggaaa gaccagagga ggatgaggat gaggaactcc agagtctgct
ggaagaactg gcagagggag aagatggctc ccatgagtca gcctcagcct tcactgttgc
ctgcacctct gttaagaaga aaatgtctaa ctttcgccaa atgctaaccc tcaagaacat
gcgtaaacaa tttaaaaagt taaagaagct gacca
>Apteronotidae_Porotergus_duende_1_1
gttccagaag tcaatggaga atcaaaagca gtacacacag tccgagattg agtttcttct
ttcttgtgcc gaggccgatg aaaatgacat gttcaactat gtggagtttg ttgaacgctt
ccacgagcca gctaaggata ttggcttcaa tatggctgta ttgctcacca acttgtctga
gcacatgcct catgattcgc gtttagccac cttcctagac ctggctgaaa gtgtgctcag
ttactttgag ccatacttgg gccgcattga gatcatgggt ggtgccaagc ggattgaacg
agtctacttt gagatcagcg aatccagcag agagcagtgg gaaaagcctc aggtgaaaga
atccaaacgg cagtttatct ttgatgtggt caatgaggga ggggaaagtg agaaaatgga
gctatttgtg aacttttgtg aggacacaat ttttgagatg cagctggctt cccagatatc
tgaaccagac acaatggaaa gaccagagga ggatgaggat gaggaactcc agagtctgct
ggaagaactg gcagagggag aagaaggctc ccatgagtca gcctcagcct tcactgttgc
ctgcacctcc gttaagaaga aaatgtctaa ctttcgccaa atgctaacct tcaagaacat
gcgtaaacaa tttaaaaagt taaagaagct gaccn
>Apteronotidae_Sternarchella_orthos_1_1
gttccagaag tcaatggaga atcaaaagca atacacacag tccgagattg agtttcttct
ttcttgtgcc gaggccgatg aaaatgacat gttcaactat gtggagtttg ttgaacgctt
ccacgagcca gctaaggata ttggcttcaa tatggctgta ttgctcacca acttgtctga
gcacatgcct cacgattcgc gtttagccac cttcttagac ctggctgaaa gtgtgctcag
ttactttgag ccatacttgg gccgcattga gatcatgggt ggtgccaagc ggattgaacg
agtctacttt gagatcagcg aatccagcag agagcagtgg gaaaagcctc aggtgaaaga
atccaaacgg cagtttatct ttgatgtggt caatgaggga ggggaaagtg agaaaatgga
gctatttgtg aacttttgtg aggacacaat ttttgagatg cagctggctt cccagatatc
tgaaccagac acagtggaaa gaccagagga ggatgaggat gaggaactcc agagtctgct
ggaagaactg gcagagggag aagaaggctc ccatgagtca gcctcagcct tcactgttgc
ctgcacctct gttaagaaga aaatgtctaa ctttcgtcaa atgctaacct tcaagaacat
gcgtaaacaa tttaaaaact taaagaagct gacnn
>Apteronotidae_Sternarchogiton_labiatus_2_1
gttccagaag tcaatggaga gtcaaaagca atacacacag tccgagattg agtttcttct
ttcttgtgcc gaggccgatg aaaatgacat gttcaactat gtggagtttg ttgaacgctt
ccacgagcca gctaaggata tcggcttcaa tatggctgta ttgctcacca acttgtctga
gcacatgcct catgattcgc gtctrgccac cttcctagac ctggctgaaa gtgtgctcag
ttactttgag ccatacttgg gccgcattga gatcatgggt ggtgccaagc ggattgaacg
agtctacttt gagatcagcg aatccagcag agagcagtgg gaaaagcctc aggtgaaaga
atccaaacgg cagtttatct ttgatgtggt caatgaggga ggcgaaagtg agaaaatgga
gctatttgtg aacttttgtg aggacacaat ttttgagatg cagctggctt cccagatatc
tgaaccagac atagtggaaa gaccagagga ggatgaggat gaggaactcc agagtctgct
ggaagaactg gcagagggag aagatggctc ccatgagtca gcctcagcct tcactgttgc
ctgcacctct gttaagaaga aaatgtctaa ctttcgccaa atgctaaccc tcaagaacat
gcgtaaacaa tttaaaaatt taaagaagct gacct
>Apteronotidae_Tenebrosternarchus_preto_1_1
gttccagaag tcaatggaga atcaaaagca gtacacacag tccgagattg agtttcttct
ttcttgtgcc gaggccgatg aaaatgacat gttcaactac gtggagtttg ttgaacgctt
ccacgagcca gctaaggata ttggcttcaa catggctgta ttgctcacca acttgtctga
gcacatgcct cacgattcgc gtttagccac cttcctagac ctggctgaaa gtgtgctcag
ttactttgag ccatacttgg gccgcattga gatcatgggt ggtgccaagc ggattgaacg
agtctacttt gagatcagcg aatccagcag agagcagtgg gaaaagcctc aggtgaaaga
atccaaacgg cagtttatct ttgatgtggt caatgaggga ggcgaaagtg agaaaatgga
gctatttgtg aacttttgtg aggacacaat ttttgagatg cagctggctt cccagatatc
tgaaccagac acagtggaaa gaccagagga ggatgaggat gaggatctcc agagtctgct
ggaagaactg gcagagggag aagatggctc ccatgagtca gcctcagcct tcactgttgc
ctgcacctct gttaagaaga aaatgtctaa ctttcgccaa atgctaacct tcaagaacat
tcgtaaacaa tttaaaaagt taaagaagct gacca
>Apteronotidae_Sternarchorhynchus_cramptoni_1_1
gttccagaag tcaatggaga atcaaaagca atacacacag tccgagattg agtttcttct
ttcttgtgcc gaggccgatg aaaatgacat gttcaactat gtggagtttg ttgaacgctt
ccacgagcca gctaaggata ttggcttcaa tatggctgta ttgctcacca acctgtctga
gcacatgcct catgattcgc gtctagccac cttcctagac ctggctgaaa gtgtgctcag
ttactttgag ccatacttgg gccgcattga gatcatgggt ggtgccaagc ggattgaacg
agtctacttt gagatcagcg aatccagcag agagcagtgg gaaaagcctc aggtgaaaga
atccaaacgg cagtttatct ttgatgtggt caatgaagga ggcgaaagtg agaaaatgga
gctatttgtg aacttttgtg aggacacgat ttttgagatg cagctggcgt cccagatatc
tgaaccagac gcggtggaaa gaccagagga ggatgaggat gaggagctcc agagtctgct
ggaagaacta gcagagggag aagatggctc ccatgagtca gcctcagcct tcactgttgc
ctgcacctct gttaagaaga aaatgtctaa ctttcgccaa atgctaacct tcaagaacat
gcgtaaacaa tttaaaaagt taaagaagct gacca
>Apteronotidae_Sternarchorhynchus_goeldii_1_1
gttccagaag tcaatggaga atcaaaagca atacacacag tccgagattg agtttcttct
ttcttgtgcc gaggccgatg aaaatgacat gttcaactat gtggagtttg ttgaacgttt
ccacgagcca gctaaggata ttggcttcaa tatggctgta ttgctcacca acttgtctga
gcacatgcct catgattcgc gtctagccac cttcctagac ctggctgaaa gtgtgctcag
ttactttgag ccatacttgg gccgcattga gatcatgggt ggcgcaaagc ggattgaacg
agtctacttt gagatcagcg aatccagcag agagcagtgg gaaaagcctc aggtgaaaga
atccaagcgg cagtttatct ttgatgtggt caatgaagga ggcgaaagtg agaaaatgga
gctatttgtg aacttttgtg aggacacaat ttttgagatg cagttggctt cccagatatc
tgaaccagat gcagtggaaa gaccagagga ggatgaggat gaggagctcc agagtctgct
ggaagaactg gcagagggag aagatgggtc ccatgagtca gcctcagctt tcactgttgc
ctgcacctct gttaagaaga aaatgtctaa ctttcgccaa atgctaacct tcaagaacat
gcgtaaacaa tttaaaaagt taaagaagct gacca
>Apteronotidae_Sternarchorhynchus_retzeri_1_1
gttccagaag tcaanggaga ctcaaaagca anncacacag tccgagnttg agtttnttct
ttcttgtgcc gaggccgatg aaaatgacat gttcaactat gtggagtttg ttgaacgctt
ccacgagcca gctaaggata ttggcttcaa tatggctgta ttgctcacca acctgtntga
gcacatgcct catgattcgc gtctagccac cttcctagac ctggctgaaa gtgtgctcag
ttactttgag ccatacttgg gccgcattga gatcatgggt ggtgccaagc ggattgaacg
agtntacttt gagatcagcg aatccagcag agagcattgg gaaaagcctc aggtgaaaga
atccaaacgg ctctttatgc aggttgtggt caaggagggg gaatcatcca acaaaatgga
gatgattctc aagttttgtg aggacacgat ttttgagatg cagctggcgt cccagatatc
tgaaccagac gcggaggacg gaccggaggg cgtcatngat ggggtgttcc agagtctgct
ggaagaactg gcagagggag aagatggctc ccatgagtca gcctcagcct tcactgttgc
ctgcacctct gttaagaaga aaatgtctaa ctttcgccaa atgctaacct tcaagaacat
gcgtaaacaa tttaaaaagt taaanaagct gacca
>Apteronotidae_Sternarchorhynchus_roseni_1_1
gttccagaag tcaatggaga atcaaaagca atacacacag tccgagattg agtttcttct
ttcttgtgcc gaggccgatg aaaatgacat gttcaactat gtggagtttg ttgaacgctt
ccacgagcca gctaaggata ttggcttcaa tatggctgta ttgctcacca acctgtctga
gcacatgcct catgattcgc gtctagccac cttcctagac ctggctgaaa gtgtgctcag
ttactttgag ccatacttgg gccgcattga gatcatgggt ggtgccaagc ggattgaacg
agtctacttt gagatcagtg aatccagcag agagcagtgg gaaaagcctc aggtgaaaga
atccaaacgg cagtttatct ttgatgtggt caatgaagga ggcgaaagtg agaaaatgga
gctatttgtg aacttttgtg aggacacgat ttttgagatg cagctggctt cccagatatc
tgaaccagac gcggtggaaa gaccagagga ggatgaggat gaggagctcc agagtctgct
ggaagaacta gcagagggag aagatggctc ccatgagtca gcctcagcct tcactgttgc
ctgcacctct gttaagaaga aaatgtctaa ctttcgccaa atgctaacct tcaagaacat
gcgtaaacaa tttaaaaagt taaagaaact gacca
>Apteronotidae_Sternarchorhynchus_roseni_2_1
gttccagaag tcaatggaga atcaaaagca atacacacag tccgagattg agtttcttct
ttcttgtgcc gaggccgatg aaaatgacat gttcaactat gtggagtttg ttgaacgctt
ccacgagcca gctaaggata ttggcttcaa tatggctgta ttgctcacca acctgtctga
gcacatgcct catgattcgc gtctagccac cttcctagac ctggctgaaa gtgtgctcag
ttactttgag ccatacttgg gccgcattga gatcatgggt ggtgccaagc ggattgaacg
agtctacttt gagatcagtg aatccagcag agagcagtgg gaaaagcctc aggtgaaaga
atccaaacgg cagtttatct ttgatgtggt caatgaagga ggcgaaagtg agaaaatgga
gctatttgtg aacttttgtg aggacacgat ttttgagatg cagctggctt cccagatatc
tgaaccagac gcggtggaaa gaccagagga ggatgaggat gaggagctcc agagtctgct
ggaagaacta gcagagggag aagatggctc ccatgagtca gcctcagcct tcactgttgc
ctgcacctct gttaagaaga aaatgtctaa ctttcgccaa atgctaacct tcaagaacat
gcgtaaacaa tttaaaaagt taaagaaact gaccn
>Apteronotidae_Sternarchorhynchus_yepezi_2_1
gttccagaag tcaatggaga atcaaaagca atacacacag tccgagattg agtttcttct
ttcttgtgcc gaggccgatg aaaatgacat gttcaactat gtggagtttg ttgaacgctt
ccacgagcca gctaaggata ttggcttcaa tatggctgta ttgctcacca acctgtctga
gcacatgcct catgattcgc gtctagccac cttcctagac ctggctgaaa gtgtgctcag
ttactttgag ccatacttgg gccgcattga gatcatgggt ggtgccaagc ggattgaacg
agtctacttt gagatcagcg aatccagcag agagcagtgg gaaaagcctc aggtgaaaga
atccaaacgg cagtttatct ttgatgtggt caatgaagga ggcgaaagtg agaaaatgga
gctatttgtg aacttttgtg aggacacgat ttttgagatg cagctggctt cccagatatc
tgaaccagac gcggtggaaa gaccagagga ggatgaggat gaggagctcc agagtctgct
ggaagaactg gcagagggag aagatggctc ccatgagtca gcctcagcct tcactgttgc
ctgcacctct gttaagaaga aaatgtctaa ctttcgccaa atgctaacct tcaagaacat
gcgtaaacaa tttaaaaagt taaagaagct gacca
>Apteronotidae_Adontosternarchus_devenanzii_1_1
gttccagaag tcaatggaga gtcaaaagca atacacacaa tccgagattg agtttcttct
ttcttgtgcc gaggccgatg aaaacgacat gttcaactac gaggagtttg ttgaacgctt
ccacgagcca gctaaggata ttggcttcaa tatggccgta ttgctcacca atttgtctga
gcacatgcct catgattcgc gtttagccac cttcctagac ctggctgaaa gtgtactcag
ttactttgag ccatacttgg gccgcattga gatcatgggt ggtgccaaga ggattgaacg
agtctacttt gagatcagcg aatccagcag agagcagtgg gaaaagcctc aggtgaaaga
atccaaacgg cagtttattt ttgatgtggt caatgaggga ggcgagagtg agaaaatgga
gctttttgtg aacttttgtg aggacacgat ttttgagatg cagctggctt cccagatatc
tgaaccagac acagtggaaa gaccagagga ggatgacgat gaggaactcc agagtctgct
ggaagaactg gcagagggag aagatggctc gcatgagtca gcctcagcct tcactgttgc
ctgcacctct gttaagaaga aaatgtctaa ctttcgccaa atgctaacct tcaagaacat
gcgtaagcaa tttaaaaagt taaagaagct gacca
>Apteronotidae_Adontosternarchus_sachsi_2_1
gttccagaag tcaatggaga gtcaaaagca atacacacaa tccgagattg agtttcttct
ttcttgtgcc gaggccgatg aaaatgacat gttcaactac gaggagtttg ttgaacgctt
ccacgagcca gctaaggata ttggcttcaa tatggctgta ttgctcacca atttgtctga
gcacatgcct catgattcgc gtttagccac cttcctagac ctggctgaaa gtgtactcag
ttactttgag ccatacttgg gccgcattga gatcatgggt ggtgccaaga ggattgaacg
agtctacttt gagatcagcg aatccagcag agagcagtgg gaaaagcctc aggtgaaaga
atccaaacgg cagtttatct ttgatgtggt caatgaggga ggtgagagtg agaaaatgga
gctttttgtg aacttttgtg aggacacgat ttttgagatg cagctggctt cccagatatc
tgaaccagac acagtggaaa gaccagagga ggatgacgat gaggaactcc agagtttgct
ggaagaactg gcagagggag aagatggctc gcatgagtca gcctcagcct tcactgttgc
ctgcacctct gttaagaaga aaatgtctaa ctttcgccaa atgctaacct tcaagaacat
gcgtaaacaa tttaaaaagt taaagaagct gacca
>Apteronotidae_Apteronotus_apurensis_2_1
gttccagaag tcaatggaga accaaaagca atacacacag tccgagattg agtttcttct
ttcttgtgcc gaggccgatg aaaatgacat gttcaactat gtggagtttg ttgaacgctt
ccacgagcca gctaaggata ttggcttcaa tatggctgta ttgctcacca acttgtctga
gcacatgcct cacgattcgc gtttagccac cttcctagac ctggctgaaa gtgtgctcag
ttactttgag ccatacttgg gccgcattga gatcatgggt ggtgccaagc ggattgaacg
agtctacttt gagatcagcg aatccagcag agagcagtgg gaaaagcctc aggtgaaaga
atccaaacgg cagtttatct ttgatgtggt caatgaggga ggcgaaagtg agaaaatgga
gctatttgtg aacttttgtg aggacacaat ttttgagatg cagctggctt cccagatatc
tgaaccagac acagtggaaa gaccagagga ggatgaggat gaggaactcc agagtctgct
ggaagaactg gcagagggag aagaaggctc ccatgagtca gcctcagcct tcactgttgc
ctgcacctct gttaagaaga aaatgtctaa ctttcgccaa atgttaacct tcargaacat
gcgtaaacaa tttaaaaagt taaagaagct gacca
>Apteronotidae_Apteronotus_bonapartii_2_1
gttccagaag tcaatggaga accaaaagca atacacacag tccgagattg agtttcttct
ttcttgtgcc gaggccgatg aaaatgacat gttcaactat gtggagtttg ttgaacgctt
ccacgagcca gctaaggata ttggcttcaa tatggctgta ttgctcacca acttgtctga
acacatgcct cacgattcgc gtttagccac cttcctagac ctggctgaaa gtgtgctcag
ttactttgag ccatacttgg gccgcattga gatcatgggn ggtgccaagc ggattgaacg
agtctacttt gagatcagcg aatccagcag agagcagtgg gaaaagcctc aggtgaaaga
atccaaacgg cagtttatct ttgatgtggt caatgaggga ggcgaaagtg agaaaatgga
gctatttgtg aacttttgtg aggacacaat ttttgagatg cagctggctt cccagatatc
tgaaccagac acagtggaaa gaccagagga ggatgaggat gaggaactcc agagtctgct
ggaagaactg gcagaaggag aagaaggctc ccatgagtca gcctcagcct tcactgttgc
ctgcacctct gttaagaaga aaatgtctaa ctttcgccaa atgttaacct tcaagaacat
gcgtaaacaa tttaaaaagt taaagaagct gacca
>Apteronotidae_Apteronotus_cuchillejo_1_1
gttccagaag tcaatggaga gccaaaagca atacacacag tctgagattg agtttcttct
ttcttgtgca gaggctgatg aaaatgacat gttcaactat gtggagtttg ttgaacgctt
ccacgagcca gctaaggata tcggcttcaa tatggctgta ttgctcacca acttgtctga
gcacatgcct catgattcgc gtctagccac cttcctagat ttggctgaaa gtgttctcag
ttactttgag ccatacttgg gccgcattga gatcatgggt ggtgccaagc ggattgaacg
agtctacttt gagatcagcg aatccagcag agagcagtgg gaaaagcctc aggtgaagga
atccaaacgg cagtttatct ttgatgtggt caatgaggga ggtgagagtg agaaaatgga
gctatttgtg aacttttgtg aagacacaat ttttgagatg cagctggctt cccagatatc
tgaaccagac acagtggaaa gaccagagga ggatgaggat gaggagctcc agagtctgct
ggaagaactg gcagagggag aagatggctc ccaagagtca gcctcagcct tcactgttgc
ctgcacctct gttaagaaga aaatgtctaa ctttcgccaa atgctaacct tcaagaacat
gcgtaaacaa tttaaaaagt taaagaagct gacca
>Apteronotidae_Compsaraia_iara_1_1
gttccagaag tcaatggaga ntcaaaagca atacacacag tccgagattg agtttcttct
ttcttgtgcc gaggccgatg aaaatgacat gttcaactat gtggagtttg ttgaacgctt
ccacgagcca gctaaagata ttggcttcaa tatggctgta ttgctcacca acttgtctga
gcacatgcct catgattcgc gtctagccac cttcctagac ctcgctgaaa gtgtgctcag
ttactttgag ccatacttag gccgcattga gatcatgggt ggtgccaagc ggattgaacg
agtctacttt gagatcagcg aatccagcag agagcagtgg gaaaagcctc aggtgaaaga
atccaaacgg cagtttatat ttgatgtggt caatgaggga ggcgaaagtg agaaaatgga
gctatttgtg aacttttgtg aggacacaat ttttgagatg cagctggctt cccagatatc
tgaaccagac acagtggaaa gaccagagga ggatgaggat gaggaactcc agagtctgct
ggaagaactg gcagagggag aagatggctt ccatgagtca gcctcagcct tcactgttgc
ctgcacctct gttaagaaga aaatgtctaa ctttcgccaa atgctaaccc tcaagaacat
gcgtaaacaa tttaaaaagt taaagaagct gacca
>Apteronotidae_Compsaraia_samueli_2_1
gttccagaag tcaatggaga atcaaaagca atacacacag tccgagattg agtttcttct
ttcttgtgcc gaggccgatg aaaatgacat gttcaactat gtggagtttg ttgaacgctt
ccacgagcca gctaaggata ttggcttcaa tatggctgta ttgctcacca acttgtctga
gcacatgcct catgactcgc gcctagccac cttcctagac ctggctgaaa gtgtgctcag
ttactttgag ccatacttgg gccgcattga gatcatgggt ggtgccaagc ggattgaacg
agtctacttt gagatcagcg agtccagcag agagcagtgg gaaaagcctc aggtgaaaga
atccaaacgg cagtttatct ttgatgtggt caatgaggga ggcgaaagtg agaaaatgga
gctatttgtg aacttttgtg aggacacaat ttttgagatg cagctggctt cccagatatc
tgaaccagac acagtggaaa gaccagagga ggatgaggat gaggaactcc agagtctgct
ggaagaactg gcagagggag aagatggctc ccatgagtca gcctcagcct tcactgttgc
ctgcacctct gttaagaaga aaatgtctaa ctttcgccaa atgctaaccc tcaagaacat
gcgtaaacaa tttaaaaagt taaagaagct gacca
>Apteronotidae_Melanosternarchus_amaru_2_1
gttccagaag tcaatggaga atcaaaagca atacacacag tccgagattg agtttcttct
ttcttgtgcc gaggccgatg aaaatgacat gttcaactat gtggagtttg ttgaacgctt
ccacgagcca gctaaggata ttggcttcaa tatggctgta ttgctcacca acttgtctga
gcacatgcct catgattcgc gtctagccac cttcctagac ctggctgaaa gtgtgctcag
ttactttgag ccatacttag gccgcattga gatcatgggt ggtgccaagc ggattgaacg
agtctacttt gagatcagcg aatccagcag agagcagtgg gaaaagcctc aggtgaaaga
atccaaacgg cagtttatct ttgatgtggt caatgaggga ggtgaaagtg agaaaatgga
gctatttgtg aacttttgtg aggacacaat ttttgagatg cagctggctt cccagatatc
tgaaccagac atagtggaaa gaccagagga ggatgaggat gaggaactcc agagtctgct
ggaagaactg gcagagggag aagatggctc ccatgagtca gcctcagcct tcactgttgc
ctgcacctct gttaagaaga aaatgtctaa ctttcgccaa atgctaaccc tcaagaacat
gcgtaaacaa tttaaaaagt taaagaagct gacca
>Apteronotidae_Platyurosternarchus_macrostoma_2_1
gttccagaag tcaatggaga gtcaaaagca atacacacag tccgagattg agtttcttct
ttcttgtgcc gaggctgatg aaaatgacat gttcaactat gtggagtttg ttgaacgctt
ccacgagcca gctaaggata tcggcttcaa tatggctgta ttgctcacca acttgtctga
gcacatgcct catgattcgc gtctcgccac cttcctagac ctggctgaaa gtgtgctcag
ttactttgag ccatacttgg gacgcattga gatcatgggt ggtgccaagc ggatcgaacg
agtctacttt gagatcagcg aatccagcag agagcagtgg gaaaagcctc aggtgaaaga
atccaaacgg cagtttatct ttgatgtggt caatgaggga ggcgaaagtg agaaaatgga
gctatttgtg aacttttgtg aggacacaat ttttgagatg cagctggctt cccagatatc
tgaaccagac acggtggaaa gaccagagga ggatgaggat gaggagctcc agagtctgct
ggaagaactg gcagagggag aagatggctc ccatgagtca gcctcagcct tcactgttgc
ctgcacctct gttaagaaga aaatgtctaa ctttcgccaa atgctaacct tcaagaacat
gcgtaaacaa tttaaaaagt taaagaagct gacca
>Apteronotidae_Porotergus_gimbeli_1_1
gttccagaag tcaatggaga accaaaagca atacacacag tccgagattg agtttcttct
ttcttgtgcc gaagccgatg aaaatgacat gttcaactat gtggagtttg ttgaacgctt
ccacgagcca gctaaggata ttggcttcaa tatggctgtg ttgctcacca acttgtctga
acacatgcct cacgattcgc gtttagccac cttcctagac ctggctgaaa gtgtgctcag
ttantatnag ccatacttgg gccgcattga gatcatgggt ggtgccaagc ggattgaacg
agtctacttt gagatcagcg aatccagcag agagcagtgg gaaaagcctc aggtgaaaga
atcgaaacgg cagtttatct ttgatgtggt caatgaggga ggcgaaagtg agaaaatgga
gctatttgtg aacttttgtg aggacacaat ttttgagatg cagctggctt cccagatatc
tgaaccagac acagtggaaa gaccagagga ggatgaggat gaggaactcc agagtctgct
ggaagaactg gcagagggag aagaaggctc ccatgagtca gcctcagcct tcactgttgc
ctgcacctct gttaagaaga aaatgtctaa ctttcgccaa atgttaacct tcaagaacat
gcgtaaacaa tttaaaaagt taaagaagct gacca
>Apteronotidae_Porotergus_gimbeli_2_1
gttccagaag tcaatggaga accaaaagca atacacacag tccgagattg agtttcttct
ttcttgtgcc gaagccgatg aaaatgacat gttcaactat gtggagtttg ttgaacgctt
ccacgagcca gctaaggata ttggcttcaa tatggctgtg ttgctcacca acttgtctga
acacatgcct cacgattcgc gtttagccac cttcctagac ctggctgaaa gtgtgctcag
ttactttgag ccatacttgg gccgcattga gatcatgggt ggtgccaagc ggattgaacg
agtctacttt gagatcagcg aatccagcag agagcagtgg gaaaagcctc aggtgaaaga
atcgaaacgg cagtttatct ttgatgtggt caatgaggga ggcgaaagtg agaaaatgga
gctatttgtg aacttttgtg aggacacaat ttttgagatg cagctggctt cccagatatc
tgaaccagac acagtggaaa gaccagagga ggatgaggat gaggaactcc agagtctgct
ggaagaactg gcagagggag aagaaggctc ccatgagtca gcctcagcct tcactgttgc
ctgcacctct gttaagaaga aaatgtctaa ctttcgccaa atgttaacct tcaagaacat
gcgtaaacaa tttaaaaagt taaagaagct naccn
>Apteronotidae_Sternarchella_calhamazon_2_1
gttccagaag tcaatggaga atcaaaagca atacacacag tccgagattg agtttcttct
ttcttgtgcc gaggccgatg aaaatgacat gttcaactat gtggagtttg ttgaacgctt
ccacgagcca gctaaggata ttggcttcaa tatggctgta ttgctcacca acttgtctga
gcacatgcct cacgattcgc gtttagccac cttcttagac ctggctgaaa gtgtgctcag
ttactttgag ccatacttgg gccgcattga gatcatgggt ggtgccaagc ggattgaacg
agtctacttt gagatcagcg aatccagcag agagcagtgg gaaaagcctc aggtgaaaga
atccaaacgg cagtttatct ttgatgtggt caatgaggga ggggaaagtg agaaaatgga
gctatttgtg aacttttgtg aggacacaat ttttgagatg cagctggctt cccagatatc
tgaaccagac acagtggaaa gaccagagga ggatgaggat gaggaactcc agagtctgct
ggaagaactg gcagagggag aagaaggctc ccatgagtca gcctcagcct tcactgttgc
ctgcacctct gttaagaaga aaatgtctaa ctttcgccaa atgctaacct tcaagaacat
gcgtaaacaa tttaagaagt taaagaagct gacca
>Apteronotidae_Sternarchella_duccis_2_1
gttccagaag tcaatggaga atcaaaagca atacacacag tccgagattg agtttcttct
ttcttgtgcc gaggccgatg aaaatgacat gttcaactat gtggagtttg ttgaacgctt
ccacgagcca gctaaggata ttggcttcaa tatggctgta ttgctcacca acttgtctga
gcacatgcct cacgattcgc gtttagccac cttcttagac ctggctgaaa gtgtgctcag
ttactttgag ccatacttgg gccgcattga gatcatgggt ggtgccaagc ggattgaacg
agtctacttt gagatcagcg aatccagcag agagcagtgg gaaaagcctc aggtgaaaga
atccaaacgg cagtttatct ttgatgtggt caatgaggga ggggaaagtg agaaaatgga
gctatttgtg aacttttgtg aggacacaat ttttgagatg cagctggctt cccagatatc
tgaaccagac acagtggaaa gaccagagga ggatgaggat gaggaactcc agagtctgct
ggaagaacta gcagagggag aagaaggctc ccatgagtca gcctcagcct tcactgttgc
ctgcacctct gttaagaaga aaatgtctaa ctttcgccaa atgctaacct tcaagaacat
gcgtaaacaa tttaaaaagt taaagaagct gacca
>Apteronotidae_Sternarchella_schotti_1_1
gttccagaag tcaatggaga atcaaaagca atacacacag tccgagattg agtttcttct
ttcttgtgcc gaggccgatg aaaatgacat gttcaactat gtggagtttg ttgaacgctt
ccacgagcca gctaaggata ttggcttcaa tatggctgta ttgctcacca acttgtctga
gcacatgcct cacgattcgc gtttagccac cttcttagac ctggctgaaa gtgtgctcag
ttactttgag ccatacttgg gccgcattga gatcatgggt ggtgccaagc ggattgaacg
agtctacttt gagatcagcg aatccagcag agagcagtgg gaaaagcctc aggtgaaaga
atccaaacgg cagtttatct ttgatgtggt caatgaggga ggggaaagtg agaaaatgga
gctatttgtg aacttttgtg aggacacaat ttttgagatg cagctggctt cccagatatc
tgaaccagac acagtggaaa gaccagagga ggatgaggat gaggaactcc agagtctgct
ggaagaactg gcagagggag aagaaggctc ccatgagtca gcctcagcct tcactgttgc
ctgcacctct gttaagaaga aaatgtctaa ctttcgccaa atgctaacct tcaagaacat
gcgtaaacaa tttaaaaagt taaagaagct gacca
>Apteronotidae_Sternarchogiton_labiatus_3_1
gttccagaag tcaatggaga atcaaaagca atacacacag tccgagattg agtttcttct
ttcttgtgcc gaggccgatg aaaatgacat gttcaactat gtggagtttg ttgaacgctt
ccacgagcca gctaaggata ttggcttcaa tatggctgta ttgctcacca acttgtctga
gcacatgcct catgattcgc gtctagccac cttcctagac ctggctgaaa gtgtgctcag
ttactttgag ccatacttag gccgcattga gatcatgggt ggtgccaagc ggattgaacg
agtctacttt gagatcagcg aatccagcag agagcagtgg gaaaagcctc aggtgaaaga
atccaaacgg cagtttatct ttgatgtggt caatgaggga ggcgaaagtg agaaaatgga
gctatttgtg aacttttgtg aggacacaat ttttgagatg cagctggctt cccagatatc
tgaaccagac atagtggaaa gaccagagga ggatgaggat gaggaactcc agagtctgct
ggaagaactg gcagagggag aagatggctc ccatgagtca gcctcagcct tcactgttgc
ctgcacctct gttaagaaga aaatgtctaa ctttcgccaa atgctaaccc tcaagaacat
gcgtaaacaa tttaaaaagt taaagaagct gacca
>Apteronotidae_Sternarchogiton_nattereri_1_1
gttccagaag tcaatggaga atcaaaagca atacacacag tccgagattg agtttcttct
ttcttgtgcc gaggccgatg aaaatgacat gttcaactat gtggagtttg ttgaacgctt
ccacgagccg gctaaggata ttggcttcaa tatggctgta ttgctcacca anttgtctga
gcacatgcct catgattcgc gtctagccac cttcctagac ctggctgaaa gtgtgctcag
ttactttgag ccatacttag gccgcattga gatcatgggt ggtgccaagc ggattgaacg
agtctacttt gagatcagcg aatccagcag agagcagtgg gaaaagcctc aggtgaaaga
atccaaacgg cagtttatct ttgatgtggt caatgaggga ggcgaaagtg agaaaatgga
gctatttgtg aacttttgtg aggacacaat ttttgagatg cagctggctt cccagatatc
tgaaccagac atagtggaaa gaccagagga ggatgaggat gaggaactcc agagtctgct
ggaagaactg gcagagggag aagatggctc ccatgagtca gcctcagcct tcactgttgc
ctgcacctct gttaagaaga aaatgtctaa ctttcgccaa atgctaaccc tcaagaacat
gcgtaaacaa tttaaaaagt taaagaagct gacca
>Apteronotidae_Sternarchogiton_nattereri_2_1
gttccagaag tcaatggaga atcaaaagca atacacacag tccgagattg agtttcttct
ttcttgtgcc gaggccgatg aaaatgacat gttcaactat gtggagtttg ttgaacgctt
ccacgagccg gctaaggata ttggcttcaa tatggctgta ttgctcacca acttgtctga
gcacatgcct catgattcgc gtctagccac cttcctagac ctggctgaaa gtgtgctcag
ttactttgag ccatacttag gccgcattga gatcatgggt ggtgccaagc ggattgaacg
agtctacttt gagatcagcg aatccagcag agagcagtgg gaaaagcctc aagtgaaaga
atccaaacgg cagtttatct ttgatgtggt caatgaggga ggcgaaagtg agaaaatgga
gctatttgtg aacttttgtg aggacacaat ttttgagatg cagctggctt cccagatatc
tgaaccagac atagtggaaa gaccagagga ggatgaggat gaggaactcc agagtctgct
ggaagaactg gcagagggag aagatggctc ccatgagtca gcctcagcct tcactgttgc
ctgcacctct gttaagaaga aaatgtctaa ctttcgccaa atgctaaccc tcaagaacat
gcgtaaacaa tttaaaaagt taaagaagct gacca
>Apteronotidae_Tenebrosternarchus_preto_2_1
gttccagaag tcaatggaga atcaaaagca gtacacacag tccgagattg agtttcttct
ttcttgtgcc gaggccgatg aaaatgacat gttcaactac gtggagtttg ttgaacgctt
ccacgagcca gctaaggata ttggcttcaa catggctgta ttgctcacca acttgtctga
gcacatgcct cacgattcgc gtttagccac cttcctagac ctggctgaaa gtgtgctcag
ttactttgag ccatacttgg gccgcattga gatcatgggt ggtgccaagc ggattgaacg
agtctacttt gagatcagcg aatccagcag agagcagtgg gaaaagcctc aggtgaaaga
atccaaacgg cagtttatct ttgatgtggt caatgaggga ggcgaaagtg agaaaatgga
gctatttgtg aacttttgtg aggacacaat ttttgagatg cagctggctt cccagatatc
tgaaccagac acagtggaaa gaccagagga ggatgaggat gaggatctcc agagtctgct
ggaagaactg gcagagggag aagatggctc ccatgagtca gcctcagcct tcactgttgc
ctgcacctct gttaagaaga aaatgtctaa ctttcgccaa atgctaacct tcaagaacat
tcgtaaacaa tttaaaaagt taaagaagct gacca
>Apteronotidae_Adontosternarchus_devenanzii_2_1
gttccagaag tcaatggaga gtcaaaagca atacacacaa tccgagattg agtttcttct
ttcttgtgcc gaggccgatg aaaacgacat gttcaactac gaggagtttg ttgaacgctt
ccacgagcca gctaaggata ttggcttcaa tatggccgta ttgctcacca atttgtctga
gcacatgcct catgattcgc gtttagccac cttcctagac ctggctgaaa gtgtactcag
ttactttgag ccatacttgg gccgcattga gatcatgggt ggtgccaaga ggattgaacg
agtctacttt gagatcagcg aatccagcag agagcagtgg gaaaagcctc aggtgaaaga
atccaaacgg cagtttattt ttgatgtggt caatgaggga ggcgagagtg agaaaatgga
gctttttgtg aacttttgtg aggacacgat ttttgagatg cagctggctt cccagatatc
tgaaccagac acagtggaaa gaccagagga ggatgacgat gaggaactcc agagtctgct
ggaagaactg gcagagggag aagatggctc gcatgagtca gcctcagcct tcactgttgc
ctgcacctct gttaagaaga aaatgtctaa ctttcgccaa atgctaacct tcaagaacat
gcgggtggac tttaaaaagt tacagaagat nacca
>Apteronotidae_Compsaraia_samueli_3_1
gttccagaag tcaatggaga atcaaaagca atacacacag tccgagattg agtttcttct
ttcttgtgcc gaggccgatg aaaatgacat gttcaactat gtggagtttg ttgaacgctt
ccacgagcca gctaaggata ttggcttcaa tatggctgta ttgctcacca acttgtctga
gcacatgcct catgattcgc gcctagccac cttcctagac ctggctgaaa gtgtgctcag
ttactttgag ccatacttgg gccgcattga gatcatgggt ggtgccaagc ggattgaacg
agtctacttt gagatcagcg agtccagcag agagcagtgg gaaaagcctc aggtgaaaga
atccaaacgg cagtttatct ttgatgtggt caatgaggga ggcgaaagtg agaaaatgga
gctatttgtg aacttttgtg aggacacaat ttttgagatg cagctggctt cccagatatc
tgaaccagac acagtggaaa gaccagagga ggatgaggat gaggaactcc agagtctgct
ggaagaactg gcagagggag aagatggctc ccatgagtca gcctcagcct tcactgttgc
ctgcacctct gttaagaaga aaatgtctaa ctttcgccaa atgctaaccc tcaagaacat
gcgtaaacaa tttaaaaagt taangaagct gacca
>Apteronotidae_Platyurosternarchus_macrostoma_3_1
gttccagaag tcaatggaga gtcaaaagca atacacacag tccgagattg agtttcttct
ttcttgtgcc gaggctgatg aaaatgacat gttcaactat gtggagtttg ttgaacgctt
ccacgagcca gctaaggata tcggcttcaa tatggctgta ttgctcacca acttgtctga
gcacatgcct catgattcgc gtctcgccac cttcctagac ctggctgaaa gtgtgctcag
ttactttgag ccatacttgg gacgcattga gatcatgggt ggtgccaagc ggatcgaacg
agtctacttt gagatcagcg aatccagcag agagcagtgg gaaaagcctc aggtgaaaga
atccaaacgg cagtttatct ttgatgtggt caatgaggga ggcgaaagtg agaaaatgga
gctatttgtg aacttttgtg aggacacaat ttttgagatg cagctggctt cccagatatc
tgaaccagac acggtgaaaa gaccagagga ggatgaggat gaggagctcc agagtctgct
ggaagaactg gcagagggag aagatggctc ccatgagtca gcctcagcct tcactgttgc
ctgcacctct gttaagaaga aaatgtctaa ctttcgccaa atgctaacct tcaagaacat
gcgtaaacaa tttaaaaagt taaagaagct gacca
>Apteronotidae_Porotergus_duende_2_1
gttccagaag tcaatggaga atcaaaagca gtacacacag tccgagattg agtttnttct
ttcttgtgcc gaggccgatg aaaatgacat gttcaactat gtggagtttg ttgaacgctt
ccacgagcca gctaaggata ttggcttcaa tatggctgta ttgctcacca acttgtctga
gcacatgcct cacgattcgc gtttagccac cttcctagac ctggctgaaa gtgtgctcag
ttactttgag ccatacttgg gccgcattga gatcatgggt ggtgccaagc ggattgaacg
agtctacttt gagatcagcg aatccagcag agagcagtgg gaaaagcctc aggtgaaaga
atccaaacgg cagtttatct ttgatgtggt caatgaggga ggggaaagtg agaaaatgga
gctatttgtg aacttttgtg aggacacaat ttttgagatg cagctggctt cccagatatc
tgaaccagac acaatggaaa gaccagagga ggatgaggat gaggaactcc agagtctgct
ggaagaactg gcagagggag aagaaggctc ccatgagtca gcctcagcct tcactgttgc
ctgcacctct gttaagaaga aaatgtctaa ctttcgccaa atgctaacct tcaagaacat
gcgtaaacaa tttaaaaagt taaagaagct gacca
>Apteronotidae_Sternarchella_raptor_2_1
gttccagaag tcaatggaga atcaaaagca atacacacag tccgagattg agtttcttct
ttcttgtgcc gaggccgatg aaaatgacat gttcaactat gtggagtttg ttgaacgctt
ccacgagcca gctaaggata ttggcttcaa tatggctgta ttgctcacca acttgtctga
gcacatgcct cacgattcgc gtttagccac cttcttagac ctggctgaaa gtgtgctcag
ttactttgag ccatacttgg gccgcattga gatcatgggt ggtgccaagc ggattgaacg
agtctacttt gagatcagcg aatccagcag agagcagtgg gaaaagcctc aggtgaaaga
atccaaacgg cagtttatct ttgatgtggt caatgaggga ggggaaagtg agaaaatgga
gctatttgtg aacttttgtg aggacacaat ttttgagatg cagctggctt cccagatatc
tgaaccagac acagtggaaa gaccagagga ggatgaggat gaggaactcc agagtctgct
ggaagaacta gcagagggag acgaaggctc ccatgagtca gcctcagcct tcactgttgc
ctgcacctct gttaagaaga aaatgtctaa ctttcgtcaa atgctaacct tcaagaacat
gcgtaaacaa tttaaaaagt taaagaagct gacca
