# Supplementary material for: Time-calibrated phylogeny of neotropical freshwater fishes
Source: Front Bioinform. 2024 Dec 6;4:1433995. doi: 10.3389/fbinf.2024.1433995 (PMC11659281; doi:10.3389/fbinf.2024.1433995)
Supplement: Supplementary file 1 [file DataSheet1.zip › Supplementary Material/aln/alignment_S3A.fasta]

>Serrasalmidae_Colossoma_macropomum_1_1
nnnnnnnnnn nnnnnnnnnn nnnnnnnnnn nnnnnnnnnn nnnnngtgag tattgaaact
agtta-t-aa aaa--tctga gaa-atcctt caaagcagga tttcttcact taaccttata
gcataagacc aaga-ttaag tctgtgcaa- aagatgggac attcagtctt atttagttgg
tcttccatgt attgttgctg ccagaacaag acc-ttttat cctagttttt gtcttgattt
ta-------- ---------- ---------- ------tgta ttttgaaact gccatctgct
ctctacattt tgtaatgtat tt-------- ---------- ---------- ----------
---------- ---------- ---------- ---------- ---------- ----------
---------- ---------- ---------- --ctgctt-- ttcccaga-- ----------
----tgtgaa agtgtactac aagtgccaca tcttaaatac ttaaa-ataa atcatatcta
t-agattttc ttttc----- ---------- ---------- ---------- --atgtttgg
acaccatgca at-agaaatg gtaaaggacc ttgtaattga gcttgtgtcc cttacaaaac
ttttgcaagt ggtcatgaca aggaaaggac gtaagctctg ctacattcct tttgggacag
---gccttat gttggcttag gttatttgtc tgtgaagatt gttgtgaaac accctggaat
tatgtaaccc tgatttaaaa ccttttgatt gtgtttcctg ctttaacaaa cttaccttgt
tcatgaatga ctacttggga atacatgatg acaacagttt tggtcccaga tgaagagcag
tgattat-tt tcaagagatc tactgatatt cccacagttt attcagtagt gctctttatt
ctggaagctc ctggtgagac tgaccagaaa ggtgctgtct tcttttcttt tag
>Serrasalmidae_Pygocentrus_nattereri_1_1
tccgc-acct gggc-agact ttggtcacca ggactcaggg aaccagtgag tattgaagct
agtga-tata aaa--tgaag tat-atctta caaagcagga tttcttcact taacccaata
acataagacc aaga-ttaag tctgtccaat aagatggggt gttcagtcct gttcagt---
tcttcggtgt attgttgctg ccagaacaag acc-gtttat cctagttttt gtcttgagtt
---------- ---------- ---------- --------ta ttttgaaacc gtgagcttcc
ctctacattt tgtaagcgtt ttgtgataaa tgtaccaaga gaaatggtcc tgttacttt-
gagtaaatta ttac--tgtt aatttag--- ---------- ---------- ----------
---------- ---------- ---------- --atgtca-- cccaccaa-- ----------
----tgtgaa cgtgta--at aagtgccaca -tttaaatac tt----atct atgaatatga
t----ttttc tcttcttgct atggggcact aaatccagct ga-ttaag-- -aatgtttgg
acaccaaaca at-caaaat- ----agtacc atgtaattga gctcatgtcc cttacaaaac
ttttgctagt gatcatgaca a-----ggac ataagctctg ctac--tgct tttgggacag
---atctcat gttggcttag gttatttgtc agtgaagagc tttgtgaaac accctggatt
tatgtaatca tgatataaaa ct-------- ---ttatctg ctttaccaaa ctt--actct
tcatggctga ctacttggga atacatgatg acactagttt tggtcccaga tgaagagcag
tgattac-at tattgagatc tcctgatatt cccacatttt cttcagtagt gctctttaat
tttgaaactc ctggtgagac tcaccagaaa ggtgctgtct tcttttcatt tag
>Serrasalmidae_Piaractus_brachypomus_1_1
tccgc-acct gggc-agact ttggtcacca ggactcaggg aaccagtgag tattgaaact
agtta-t-aa aaatctgagg tat-atctta caaagcagga tttcttcact taacccagta
acataagacc aaga-ttaag tctgtccaat aagatggggt gttctgtctt attcagttgg
tcttctatgt attgttgctg ccagaacaag acc-ttttgt cctagttttt gtcttgaatt
tatgtatttt gatactgcca gctgccctct acattttgta ttttgatact gccagctgcc
ctctacattt tgtaagcatt tcgtgataaa tggaccaaga gaaatggtcc tgttacttt-
gagtaaatta ttac--tgtt catttaatgt cacacccccc ccccccccca gcctttggta
tacagagttt taaaggctaa caaaatgtat ttgtgttt-- ttcccaga-- ----------
----tgtgaa agtgtactac aagtaccaca tcttaaatac ttaaataaaa atcatattta
t-agattttc ttttcatgct atggggcact aaatcaagct ca-ttaggaa -aaaatttga
acaccatgca at-agaaatg gtaaaagtcc ttgtaattga gcttatgtcc cttacaaaac
tgtca----- ---agtgaca aggaaaggac acaagttctg ctacattcat tttgggacag
---gccctct gttggcttag gttatttgtc tgtgaagatt gttgtgaaac accctgaatt
tatgtaaccc tgacttaaaa ctt--tttgg tggtgttatg ctttaacaaa ctt--actgt
ttgtgaatga ctacttggga atacgtgatg acaatagttt tggtcccaga tgaagagcag
tgattac-tt tcatgagatc tcctgatatt cccactgttt cttcagtagc gctttttctt
ctggaagctc atggtgagac tgaccagaaa ggtgctgtct tcttttcttt tag
>Serrasalmidae_Serrasalmus_spilopleura_1_1
tccgc-acct gggc-agact ttggtcacca ggactcaggg aaccagtgag tattgaaact
agtga-taaa aaa--tgagg tat-atctta caaagcagga tttcttcact taacccaata
acataagacc aagatttaag tctgtccagt aagatggggt gttcagtcct gttcagt---
tcttcagtgt attgttgctg ccagaataag acc-atttat cctagttttt gtcttgagtt
---------- ---------- ---------- --------ta ttttgaaacc gtgagcttcc
ctctacattt tgtaagcgtt ttgtgataaa tggaccaaga gaaatggtcc tgttacttt-
gagtaaatta ttac--tgtt aatttag--- ---------- ---------- ----------
---------- ---------- ---------- --atgtca-- cccaccac-- ----------
----tgtgta cgtgta--at aagtgccaca ttttaaatac tt----atct atgaatatga
t----ttttc tcttcctgcc atggggcaat aaatccagct ga-ttaag-- -aatgtttgg
acaccatgca ac-caaaat- ----agtacc atgtaattga gcttatgtcc cttacaaaac
ttttgcaagt gatcatgaca a-----ggac ataagctctg ctac--tgct tttgggacag
---atctcat gttggcttag gtta--tgtc ggtgaagatc tttgagtaac accctggatt
tatgtaatca cgatataaaa ct-------- ---ttatcta ctttaacaaa ctt--gctgt
tcatgactga ctacttggga atacatgatg acactagttt tggtcccaga tgaagagcag
tgattac-tt tattgagatc tactgatatt cccacatttt cttcagtagt gctctttaat
tttgaaactc ctggtgagac tcaccagaaa ggtgctgtct tcttttcatt tag
>Serrasalmidae_Catoprion_mento_1_1
tccgc-acct gggc-agact ttagttacca ggactcaggg aaccagtgag tattgaaact
agtga-t-aa aaa--tgagg tat-atctta gaaagcagga tttcttcact taacccaata
acataagacc aaga-ttaag tctgtccagt aagatgggcc gttcagacct gttcagt---
tcttctgtgt attgt----- -------aag acc-ttttat cctagttttt gtcttgagtt
ta-------- ---------- ---------- ------tgta ttttgaaacc atcagcttcc
ctctacattt tgttagcgtt tcatgataaa tggtcc---- ---------- -----tgtt-
gagtaaatta ttactatggg ggagggg--- ---------- ---------- ----------
---------- ---------- ---------- --acatctaa attaacaa-- ----------
----tgtgaa cgtgtactac aagtgccaca ttttaaatac tt----atct ataaatatga
------tttc tcttcctgcc ctggggcact aaatccagct ga-ttaagat taatgtttgg
acaccacaca at-caaaatg gtaaagtacc atgtaattga gcttgtgtcc cttacaaaac
ttttgcaagt gatcatgaca t-----ggat ataagttgtg ctac--tgct tttgggacag
---atcttat gttggcttag gttatttgtc tgtgaagatc tttgtgaaag accctggatt
tatgtaatca tgaaataaaa c--------- ----tatcta ctttaacaaa ctt--acttt
tcatgactga cttcttggga atacatgatg acactagttt tggtcccaga tgaagagcag
tgattac-tt tattgagatc tactgatatt cccacagttt cttcagtagt gcgctttaat
tttgaaactc ctggtgagac tcaccagaaa ggtgctgtct tcttttcatt tag
>Serrasalmidae_Serrasalmus_rhombeus_1_1
tccgcaacct gggcaagact ttggtcacca ggactcaggg aaccagtgag tattgaaact
agtga-taaa aaa--tgagg tat-atctta caaagcagga tttcttcact taacccaata
acataagacc aaga-ttaag tctgtccaat aagatggggt gttcagtcct gttcagt---
tcttcagtgt attgttgctg ccagaacaag acc-gtttat cctagttttt gtcttgagtt
---------- ---------- ---------- --------ta ttttgaaacc gtgagcttcc
ctctacattt tgtaagcgtt ttgtgataaa tggaccaaga gaaatggtcc tgtgacttt-
gagtaa---a ttac--tgtt aatttag--- ---------- ---------- ----------
---------- ---------- ---------- --atgtca-- cccaccaa-- ----------
----tgtgaa cgtgta--at aagtgccaca ttttaaatac tt----atct ataaatatga
t----ttttc tcttcctgcc atggggcatt -aatccagct ga-ttacg-- -aatgtttgg
acaccataca tt-caaaat- ----agtacc atgtaattga acttgtgtcc cttacaaaac
ttttgcaagt gatcatgaca a-----ggac ataagctctg ctac--tgct tttgggacag
---atctcat gttggcttag gttatttgtc ggtgaagatc tttgtgaaac accctggatt
tatgtaatca tgatataaaa ct-------- ---ttatctg ctttaacaaa ctt--actgt
tcatgactga ctccttggga atacatgatg atgctagttt tggtcccaga tgaagagcag
tgattacttt tattgagatc tactgatatt cccacatttt cttcagtagt gctctttaat
tttgaaactc ctggtgagac tcaccagaaa ggtgctgtct tcttttcatt tag
>Serrasalmidae_Serrasalmus_spilopleura_2_1
tccgc-acct gggc-agact ttggtcacca ggactcaggg aaccagtgag tattgaaact
agtga-taaa aaa--tgagg tat-atctta caaagcagga tttcttcact taacccaata
acataagacc aagatttaag tctgtccagt aagatggggt gttcagtcct gttcagt---
tcttcagtgt attgttgctg ccagaataag acc-atttat cctagttttt gtcttgagtt
---------- ---------- ---------- --------ta ttttgaaacc gtgagcttcc
ctctacattt tgtaagcgtt ttgtgataaa tggaccaaga gaaatggtcc tgttacttt-
gagtaaatta ttac--tgtt aatttag--- ---------- ---------- ----------
---------- ---------- ---------- --atgtca-- cccaccac-- ----------
----tgtgta cgtgta--at aagtgccaca ttttaaatac tt----atct atgaatatga
t----ttttc tcttcctgcc atggggcaat aaatccagct ga-ttaag-- -aatgtttgg
acaccatgca ac-caaaat- ----agtacc atgtaattga gcttatgtcc cttacaaaac
ttttgcaagt gatcatgaca a-----ggac ataagctctg ctac--tgct tttgggacag
---atctcat gttggcttag gtta--tgtc ggtgaagatc tttgagtaac accctggatt
tatgtaatca cgatataaaa ct-------- ---ttatcta ctttaacaaa ctt--gctgt
tcatgactga ctacttggga atacatgatg acactagttt tggtcccaga tgaagagcag
tgattac-tt tattgagatc tactgatatt cccacatttt cttcagtagt gctctttaat
tttgaaactc ctggtgagac tcaccagaaa ggtgctgtct tcttttcatt tag
>Serrasalmidae_Colossoma_macropomum_2_1
nnnnnnnnnn nnnnnnnnnn nnnnnnnnnn nnnnnnnnnn nnnnngtgag tattgaaact
agtta-t-aa aaa--tctga gaa-atcctt caaagcagga tttcttcact taaccttata
gcataagacc aaga-ttaag tctgtgcaa- aagatgggac attcagtctt atttagttgg
tcttccatgt attgttgctg ccagaacaag acc-ttttat cctagttttt gtcttgattt
ta-------- ---------- ---------- ------tgta ttttgaaact gccatctgct
ctctacattt tgtaatgtat tt-------- ---------- ---------- ----------
---------- ---------- ---------- ---------- ---------- ----------
---------- ---------- ---------- --ctgctt-- ttcccaga-- ----------
----tgtgaa agtgtactac aagtgccaca tcttaaatac ttaaa-ataa atcatatcta
t-agattttc ttttc----- ---------- ---------- ---------- --atgtttgg
acaccatgca at-agaaatg gtaaaggacc ttgtaattga gcttgtgtcc cttacaaaac
ttttgcaagt ggtcatgaca aggaaaggac gtaagctctg ctacattcct tttgggacag
---gccttat gttggcttag gttatttgtc tgtgaagatt gttgtgaaac accctggaat
tatgtaaccc tgatttaaaa ccttttgatt gtgtttcctg ctttaacaaa cttaccttgt
tcatgaatga ctacttggga atacatgatg acaacagttt tggtcccaga tgaagagcag
tgattat-tt tcaagagatc tactgatatt cccacagttt attcagtagt gctctttatt
ctggaagctc ctggtgagac tgaccagaaa ggtgctgtct tcttttcttt tag
>Serrasalmidae_Piaractus_brachypomus_2_1
tccgc-acct gggc-agact ttggtcacca ggactcaggg aaccagtgag tattgaaact
agtta-t-aa aaatctgagg tat-atctta caaagcagga tttcttcact taacccagta
acataagacc aaga-ttaag tctgtccaat aagatggggt gttctgtctt attcagttgg
tcttctatgt attgttgctg ccagaacaag acc-ttttgt cctagttttt gtcttgaatt
tatgtatttt gatactgcca gctgccctct acattttgta ttttgatact gccagctgcc
ctctacattt tgtaagcatt tcgtgataaa tggaccaaga gaaatggtcc tgttacttt-
gagtaaatta ttac--tgtt catttaatgt cacacccccc ccccccccca gcctttggta
tacagagttt taaaggctaa caaaatgtat ttgtgttt-- ttcccaga-- ----------
----tgtgaa agtgtactac aagtaccaca tcttaaatac ttaaataaaa atcatattta
t-agattttc ttttcatgct atggggcact aaatcaagct ca-ttaggaa -aaaatttga
acaccatgca at-agaaatg gtaaaagtcc ttgtaattga gcttatgtcc cttacaaaac
tgtca----- ---agtgaca aggaaaggac acaagttctg ctacattcat tttgggacag
---gccctct gttggcttag gttatttgtc tgtgaagatt gttgtgaaac accctgaatt
tatgtaaccc tgacttaaaa ctt--tttgg tggtgttatg ctttaacaaa ctt--actgt
ttgtgaatga ctacttggga atacgtgatg acaatagttt tggtcccaga tgaagagcag
tgattac-tt tcatgagatc tcctgatatt cccactgttt cttcagtagc gctttttctt
ctggaagctc atggtgagac tgaccagaaa ggtgctgtct tcttttcttt tag
>Serrasalmidae_Pygocentrus_nattereri_2_1
tccgc-acct gggc-agact ttggtcacca ggactcaggg aaccagtgag tattgaagct
agtga-tata aaa--tgaag tat-atctta caaagcagga tttcttcact taacccaata
acataagacc aaga-ttaag tctgtccaat aagatggggt gttcagtcct gttcagt---
tcttcggtgt attgttgctg ccagaacaag acc-gtttat cctagttttt gtcttgagtt
---------- ---------- ---------- --------ta ttttgaaacc gtgagcttcc
ctctacattt tgtaagcgtt ttgtgataaa tgtaccaaga gaaatggtcc tgttacttt-
gagtaaatta ttac--tgtt aatttag--- ---------- ---------- ----------
---------- ---------- ---------- --atgtca-- cccaccaa-- ----------
----tgtgaa cgtgta--at aagtgccaca -tttaaatac tt----atct atgaatatga
t----ttttc tcttcttgct atggggcact aaatccagct ga-ttaag-- -aatgtttgg
acaccaaaca at-caaaat- ----agtacc atgtaattga gctcatgtcc cttacaaaac
ttttgctagt gatcatgaca a-----ggac ataagctctg ctac--tgct tttgggacag
---atctcat gttggcttag gttatttgtc agtgaagagc tttgtgaaac accctggatt
tatgtaatca tgatataaaa ct-------- ---ttatctg ctttaccaaa ctt--actct
tcatggctga ctacttggga atacatgatg acactagttt tggtcccaga tgaagagcag
tgattac-at tattgagatc tcctgatatt cccacatttt cttcagtagt gctctttaat
tttgaaactc ctggtgagac tcaccagaaa ggtgctgtct tcttttcatt tag
>Serrasalmidae_Serrasalmus_compressus_1_1
tccgc-acct gggc-agact ttggtcacca ggactcaggg aaccagtgag tattgaaact
agtga-tgat aaa--tgagg tat-atctta caaagcagga tttcttcact taacccaata
acataagacc aaga-ttaag tctgtccaat aagatggggt gttcagtcct gttcagt---
tcttcagtgt attgttgctg ccagaacaag acc-gtttat cctagttttt gtcttgagtt
---------- ---------- ---------- --------ta ttttgaaacc gtgagcttcc
ctctacattt tgtaagcgtt ttgtgataaa tggaccaaga gaaatggtcc tgtgacttt-
gagtaaatta ttac--tgtt aatttag--- ---------- ---------- ----------
---------- ---------- ---------- --atgtca-- cccaccaa-- ----------
----tgtgaa cgtg-----t aagtgccaca ttttaaatac tt----atct ataaatatga
t----ttttc tcttcctgcc atggggcatt -aatccagct ga-ttacg-- -aatgtttgg
acaccataca tt-caaaat- ----agtacc atgtaattga acttgtgtcc cttacaaaac
ttttgcaagt gatcatgaca a-----ggac ataagctctg ctac--tgct tttgggacag
---atctcat gttggcttag gttatttgtc ggtgaagatc tttgtgaaac accctggatt
tatgtaatca tgatataaaa ct-------- ---ttatctg ctttaacaaa ctt--actgt
tcatgactga ctccttggga atacatgatg atgctagttt tggtcccaga tgaagagcag
tgattacttt tattgagatc tactgatatt cccacatttt cttcagtagt gctctttaat
tttgaaactc ctggtgagac tcaccagaaa ggtgctgtct tcttttcatt tag
>Serrasalmidae_Serrasalmus_eigenmanni_1_1
tccgcaacct gggcaagact ttggtcacca ggactcaggg aaccagtgag tattgaaact
agtga-taaa aaa--tgagg tat-atctta caaagcagga tttcttcact taacccaata
acataagacc aaga-ttaag tctgtccaat aagatggagt gttcaggcct gttcagt---
tcttcagtgt attgttgctg ccagaacaag acc-gtttat cctag-tttt gtcttgagtt
---------- ---------- ---------- --------ta ttttgaaacc gtgagcttcc
ctctacattt tgtaagcgtt ttgtgataaa tggaccaaga gaaatggtcc tgtgacttt-
gagtaaatta ttac--tgtt aatttag--- ---------- ---------- ----------
---------- ---------- ---------- --atgtca-- cccaccaa-- ----------
----tgtgaa cgtgta--at aagtgccaca ttttaaatac tt----atct ataaatatga
t----ttttc tcttcctgcc atggggcact aaatccagct ga-ttacg-- -aatgtttgg
acaccataca at-caaaat- ----agtacc atgtaattga acttatgtcc cttacaaaac
ttttgcaagt gataatgaca a-----ggac ataagctctg ctac--tgct tttgggacag
---atctcat gttggcttag gttatttgtc ggtgaagatc tttgtgaaac accctggatt
tatgtaatca tgatataaaa cgt------- -tattatctg ctttaacaaa ctt--actgt
tcatgactga ctccttggga atacatgatg atgctagttt tggtcccaga tgaagagcag
tgattacttt tattgagatc tactgatatt cccacatttt cttcagtagt gctctttaat
tttgaaactc ctggtgagac tcaccagaaa ggtgctgtct tcttttcatt tag
>Serrasalmidae_Serrasalmus_eigenmanni_2_1
tccgcaacct gggcaagact ttggtcacca ggactcaggg aaccagtgag tattgaaact
agtgattaaa aaa--tgagg tat-atctta caaagcagga tttcttcact taacccaata
acataagacc aaga-ttaag tctgtccaat aagatggagt gttcaggcct gttcagt---
tcttcagtgt attgttgctg ccagaacaag acc-gtttat cctag-tttt gtcttgagtt
---------- ---------- ---------- --------ta ttttgaaacc gtgagcttcc
ctctacattt tgtaagcgtt ttgtgataaa tggaccaaga gaaatggtcc tgtgacttt-
gagtaaatta ttac--tgtt aatttag--- ---------- ---------- ----------
---------- ---------- ---------- --atgtca-- cccaccaa-- ----------
----tgtgaa cgtgta--at aagtgccaca ttttaaatac tt----atct ataaatatga
t----ttttc tcttcctgcc atggggcact aaatccagct ga-ttacg-- -aatgtttgg
acaccataca at-caaaat- ----agtacc atgtaattga acttatgtcc cttacaaaac
ttttgcaagt gataatgaca a-----ggac ataagctctg ctac--tgct tttgggacag
---atctcat gttggcttag gttatttgtc ggtgaagatc tttgtgaaac accctggatt
tatgtaatca tgatataaaa cgt------- -tattatctg ctttaacaaa ctt--actgt
tcatgactga ctccttggga atacatgatg atgctagttt tggtcccaga tgaagagcag
tgattacttt tattgagatc tactgatatt cccacatttt cttcagtagt gctctttaat
tttgaaactc ctggtgagac tcaccagaaa ggtgctgtct tcttttcatt tag
>Serrasalmidae_Serrasalmus_gouldingi_1_1
nnnnnnnnnn gggc-agact ttggtcacca ggactcaggg aaccagtgag tattgaaact
agtga-taaa aaa--tgagg tat-atctta caaagcagga tttcttcact taacccaata
acataagacc aaga-ttaag tctgtccaat aagatggggt gttcagtcct gttcagt---
tcttcagtgt attgttgctg ccagaacaag acc-gtttat cctagttttt gtcttgagtt
---------- ---------- ---------- --------ta ttttgaaacc gtgagcttcc
ctctacattt tgtaagcgtt ttgtgataaa tggaccaaga gaaatggtcc tgttacttt-
gagtaaatta ttac--tgtt aatttag--- ---------- ---------- ----------
---------- ---------- ---------- --atgtca-- cccaccaa-- ----------
----tgtgaa cgtgta--at aagtgccaca ttttaaatac tt----atct ataaatatgg
t----ttttc tcttcctgcc atggggcact aaatccagct ga-ttacg-- -aatgtttgg
acaccataca at-caaaat- ----agtacc atgtaattga gcttatgtcc cttacaaaac
ttttgcaagt gatcatgaca a-----ggac ataagctctg ctac--tgct tttgggacag
---atctcat gttggcttag gttatttgtc ggtgaagatc tttgtgaaac accctggatt
tatgtaatca tgatataaaa ctt------- -tattatctg ctttaacaaa ctt--actgt
tcatgactga ctacttggga atacatgatg atgctagttt tggtcccaga tgaagagcag
tgattacttt tattgagatc tactgatatt cccacatttt cttcagtagt gctctttaat
tttgaaactc ctggtgagac tcaccagaaa ggtgctgtct tcttttcatt tag
>Serrasalmidae_Serrasalmus_gouldingi_2_1
tccgc-acct gggc-agact ttggtcacca ggactcaggg aaccagtgag tattgaaact
agtga-taaa aaa--tgagg tat-atctta caaagcagga tttcttcact taacccaata
acataagacc aaga-ttaag tctgtccaat aagatggggt gttcagtcct gttcagt---
tcttcagtgt attgttgctg ccagaacaag acc-gtttat cctagttttt gtcttgagtt
---------- ---------- ---------- --------ta ttttgaaacc gtgagcttcc
ctctacattt tgtaagcgtt ttgtgataaa tggaccaaga gaaatggtcc tgttacttt-
gagtaaatta ttac--tgtt aatttag--- ---------- ---------- ----------
---------- ---------- ---------- --atgtca-- cccaccaa-- ----------
----tgtgaa cgtgta--at aagtgccaca ttttaaatac tt----atct ataaatatgg
t----ttttc tcttcctgcc atggggcact aaatccagct ga-ttacg-- -aatgtttgg
acaccataca at-caaaat- ----agtacc atgtaattga gcttatgtcc cttacaaaac
ttttgcaagt gatcatgaca a-----ggac ataagctctg ctac--tgct tttgggacag
---atctcat gttggcttag gttatttgtc ggtgaagatc tttgtgaaac accctggatt
tatgtaatca tgatataaaa ctt------- -tattatctg ctttaacaaa ctt--actgt
tcatgactga ctacttggga atacatgatg atgctagttt tggtcccaga tgaagagcag
tgattacttt tattgagatc tactgatatt cccacatttt cttcagtagt gctctttaat
tttgaaactc ctggtgagac tcaccagaaa ggtgctgtct tcttttcatt tag
>Serrasalmidae_Serrasalmus_manueli_1_1
tccgc-acct gggc-agact ttggtcacca ggactcaggg aaccagtgag tattgaaact
agtga-taaa aaa--tgagg tat-atctta caaagcagga tttcttcact taacccaata
acataagacc aaga-ttaag tctgtccaat aagatggggt gttcagtcct gttcagt---
tcttcagtgt attgttgctg ccagaacaag acc-gtttat cctagttttt gtcttgagtt
---------- ---------- ---------- --------ta ttttgaaacc gtgagcttcc
ctctacattt tgtaagcgtt ttgtgataaa tggaccaaga gaaatggtcc tgttacttt-
gagtaaatta ttac--tgtt aatttag--- ---------- ---------- ----------
---------- ---------- ---------- --atgtca-- cccaccaa-- ----------
----tgtgaa cgtgta--at aagtgccaca ttttaaatac tt----atct ataaatatgg
t----ttttc tcttcctgcc atggggcact aaatccagct ga-ttacg-- -aatgtttgg
acaccataca at-caaaat- ----agtacc atgtaattga gcttatgtcc cttacaaaac
ttttgcaagt gatcatgaca a-----ggac ataagctctg ctac--tgct tttgggacag
---atctcat gttggcttag gttatttgtc ggtgaagatc tttgtgaaac accctggatt
tatgtaatca tgatataaaa ctt------- -tattatctg ctttaacaaa ctt--actgt
tcatgactga ctacttggga atacatgatg atgctagttt tggtcccaga tgaagagcag
tgattacttt tattgagatc tactgatatt cccacatttt cttcagtagt gctctttaat
tttgaaactc ctggtgagac tcaccagaaa ggtgctgtct tcttttcatt tag
>Serrasalmidae_Serrasalmus_manueli_2_1
tccgc-acct gggc-agact ttggtcacca ggactcaggg aaccagtgag tattgaaact
agtga-taaa aaa--tgagg tat-atctta caaagcagga tttcttcact taacccaata
acataagacc aaga-ttaag tctgtccaat aagatggggt gttcagtcct gttcagt---
tcttcagtgt attgttgctg ccagaacaag acc-gtttat cctagttttt gtcttgagtt
---------- ---------- ---------- --------ta ttttgaaacc gtgagcttcc
ctctacattt tgtaagcgtt ttgtgataaa tggaccaaga gaaatggtcc tgttacttt-
gagtaaatta ttac--tgtt aatttag--- ---------- ---------- ----------
---------- ---------- ---------- --atgtca-- cccaccaa-- ----------
----tgtgaa cgtgta--at aagtgccaca ttttaaatac tt----atct ataaatatgg
t----ttttc tcttcctgcc atggggcact aaatccagct ga-ttacg-- -aatgtttgg
acaccataca at-caaaat- ----agtacc atgtaattga gcttatgtcc cttacaaaac
ttttgcaagt gatcatgaca a-----ggac ataagctctg ctac--tgct tttgggacag
---atctcat gttggcttag gttatttgtc ggtgaagatc tttgtgaaac accctggatt
tatgtaatca tgatataaaa ctt------- -tattatctg ctttaacaaa ctt--actgt
tcatgactga ctacttggga atacatgatg atgctagttt tggtcccaga tgaagagcag
tgattacttt tattgagatc tactgatatt cccacatttt cttcagtagt gctctttaat
tttgaaactc ctggtgagac tcaccagaaa ggtgctgtct tcttttcatt tag
>Serrasalmidae_Serrasalmus_manueli_3_1
tccgc-acct gggc-agact ttggtcacca ggactcaggg aaccagtgag tattgaaact
agtga-taaa aaa--tgagg tat-atctta caaagcagga tttcttcact taacccaata
acataagacc aaga-ttaag tctgtccaat aagatggggt gttcagtcct gttcagt---
tcttcagtgt attgttgctg ccagaacaag acc-gtttat cctagttttt gtcttgagtt
---------- ---------- ---------- --------ta ttttgaaacc gtgagcttcc
ctctacattt tgtaagcgtt ttgtgataaa tggaccaaga gaaatggtcc tgttacttt-
gagtaaatta ttac--tgtt aatttag--- ---------- ---------- ----------
---------- ---------- ---------- --atgtca-- cccaccaa-- ----------
----tgtgaa cgtgta--at aagtgccaca ttttaaatac tt----atct ataaatatgg
t----ttttc tcttcctgcc atggggcact aaatccagct ga-ttacg-- -aatgtttgg
acaccataca at-caaaat- ----agtacc atgtaattga gcttatgtcc cttacaaaac
ttttgcaagt gatcatgaca a-----ggac ataagctctg ctac--tgct tttgggacag
---atctcat gttggcttag gttatttgtc ggtgaagatc tttgtgaaac accctggatt
tatgtaatca tgatataaaa ctt------- -tattatctg ctttaacaaa ctt--actgt
tcatgactga ctacttggga atacatgatg atgctagttt tggtcccaga tgaagagcag
tgattacttt tattgagctc tactgatatt cccacatttt cttcagtagt gctctttaat
tttgaaactc ctggtgagac tcaccagaaa ggtgctgtct tcttttcatt tag
>Serrasalmidae_Serrasalmus_marginatus_1_1
tccgc-acct gggc-agact ttggtcacca ggactcaggg aaccagtgag tattgaaact
agtga-taaa aaa--tgagg tat-atctta caaagcagga tttcttcact taacccaata
acataagacc aaga-ttaag tctgtccaat aagatggggt gttcagtcct gttcagt---
tcttcagtgt attgttgctg ccagaacaag acc-gtttat cctagttttt gtcttgagtt
---------- ---------- ---------- --------ta ttttgaaacc gtgagcttcc
ctctacattt tgtaagcgtt ttgtgataaa tggaccaaga gaaatggtcc tgtgacttt-
gagtaaatta ttac--tgtt aatttag--- ---------- ---------- ----------
---------- ---------- ---------- --atgtta-- cccaccaa-- ----------
----tgtgaa catg-----t aagtgccaca ttttaaatac tt----atct ataaatatga
t----ttttc tcttcctgcc atggggcatt -aatccagct gr-ttacg-- -artgtttgg
acaccataca tt-caaaat- ----agtacc atgtaattga acttgtgtcc cttacaaaac
ttttgcaagt gatcatgaca a-----ggac ataagctctg ctac--tgct tttgggacag
---atctcat gttggcttag gttatttgtc ggtgaagatc tttgtgaaac accctggatt
tatgtaatca tgatawaaaa ct-------- ---ttatctg ctttaacaaa ctt--gctgt
tcatgactga ctccttggga atacatgatg atgctagttt tggtcccaga tgaagagcag
tgattacttt tattgagatc tactgatatt cccacatttt cttcagtagt gctctttaat
tttgaaactc ctggtgagac tcaccagaaa ggtgttgtct tcttttcatt tag
>Serrasalmidae_Serrasalmus_marginatus_2_1
tccgc-acct gggc-agact ttggtcacca ggactcaggg aaccagtgag tattgaaact
agtga-taaa aaa--tgagg tat-atctta caaagcagga tttcttcact taacccaata
acataagacc aaga-ttaag tctgtccaat aagatggggt gttcagtcct gttcagt---
tcttcagtgt attgttgctg ccagaacaag acc-gtttat cctagttttt gtcttgagtt
---------- ---------- ---------- --------ta ttttgaaacc gtgagcttcc
ctctacattt tgtaagcgtt ttgtgataaa tggaccaaga gaaatggtcc tgtgacttt-
gagtaaatta ttac--tgtt aatttag--- ---------- ---------- ----------
---------- ---------- ---------- --atgtta-- cccaccaa-- ----------
----tgtgaa catg-----t aagtgccaca ttttaaatac tt----atct ataaatatga
t----ttttc tcttcctgcc atggggcatt -aatccagct gr-ttacg-- -artgtttgg
acaccataca tt-caaaat- ----agtacc atgtaattga acttgtgtcc cttacaaaac
ttttgcaagt gatcatgaca a-----ggac ataagctctg ctac--tgct tttgggacag
---atctcat gttggcttag gttatttgtc ggtgaagatc tttgtgaaac accctggatt
tatgtaatca tgatawaaaa ct-------- ---ttatctg ctttaacaaa ctt--gctgt
tcatgactga ctccttggga atacatgatg atgctagttt tggtcccaga tgaagagcag
tgattacttt tattgagatc tactgatatt cccacatttt cttcagtagt gctctttaat
tttgaaactc ctggtgagac tcaccagaaa ggtgttgtct tcttttcatt tag
>Serrasalmidae_Serrasalmus_rhombeus_2_1
tccgc-acct gggc-agact ttggtcacca ggactcaggg aaccagtgag tattgaaact
agtga-taaa aaa--tgagg tat-atctta caaagcagga tttcttcact taacccaata
acataagacc aaga-ttaag tctgtccaat aagatggggt gttcagtcct gttcagt---
tcttcagtgt attgttgctg ccagaacaag acc-gtttat cctagttttt gtcttgagtt
---------- ---------- ---------- --------ta ttttgaaacc gtgagcttcc
ctctacattt tgtaagcgtt ttgtgataaa tggaccaaga gaaatggtcc tgtgacttt-
gagtaaatta ttac--tgtt aatttag--- ---------- ---------- ----------
---------- ---------- ---------- --atgtca-- cccaccaa-- ----------
----tgtgaa catg-----t aagtgccaca ttttaaatac tt----atct ataaatatga
t----ttttc tcttcctgcc atggggcatt -aatccagct ga-ttacg-- -aatgtttgg
acaccataca tt-caaaat- ----agtacc atgtaattga acttgtgtcc cttacaaaac
ttttgcaagt gatcatgaca a-----ggac ataagctctg ctac--tgct tttgggacag
---atctcat gttggcttag gttatttgtc ggtgaagatc tttgtgaaac accctggatt
tatgtaatca taatataaaa ct-------- ---ttatctg ctttaacaaa ctt--actgt
tcatgactga ctccttggga atacatgatg atgctagttt tggtcccaga tgaagagcag
tgattacttt tattgagatc tactgatatt cccacatttt cttcagtagt gctctttaat
tttgaaactc ctggtgagac tcaccagaaa ggtgctgtct tcttttcatt tag
>Serrasalmidae_Serrasalmus_rhombeus_3_1
tccgcaacct gggcaagact ttggtcacca ggactcaggg aaccagtgag tattgaaact
agtga-taaa aaa--tgagg tat-atctta caaagcagga tttcttcact taacccaata
acataagacc aaga-ttaag tctgtccaat aagatggggt gttcagtcct gttcagt---
tcttcagtgt attgttgctg ccagaacaag acc-gtttat cctagttttt gtcttgagtt
---------- ---------- ---------- --------ta ttttgaaacc gtgagcttcc
ctctacattt tgtaagcgtt ttgtgataaa tggaccaaga gaaatggtcc tgtgacttt-
gagtaaatta ttac--tgtt aatttag--- ---------- ---------- ----------
---------- ---------- ---------- --atgtca-- cccaccaa-- ----------
----tgtgaa cgtg-----t aagtgccaca ttttaaatac tt----atct ataaatatga
t----ttttc tcttcctgcc atggggcatt -aatccagct ga-ttacg-- -aatgtttgg
acaccataca tt-caaaat- ----agtacc atgtaattga acttgtgtcc cttacaaaac
ttttgcaagt gatcatgaca a-----ggac ataagctctg ctac--tgct tttgggacag
---atctcat gttggcttag gttatttgtc ggtgaagatc tttgtgaaac accctggatt
tatgtaatca tgatataaaa ct-------- ---ttatctg ctttaacaaa ctt--actgt
tcatgactga ctccttggga atacatgatg atgctagttt tggtcccaga tgaagagcag
tgattacttt tattgagatc tactgatatt cccacatttt cttcagtagt gctctttaat
tttgaaactc ctggtgagac tcaccagaaa ggtgctgtct tcttttcatt tag
>Serrasalmidae_Serrasalmus_spilopleura_3_1
tccgc-acct gggc-agact ttggtcacca ggactcaggg aaccagtgag tattgaaact
agtga-taaa aaa--tgagg tat-atctta caaagcagga tttcttcact taacccaata
acataagacc aagatttaag tctgtccagt aagatggggt gttcagtcct gttcagt---
tcttcagtgt attgttgctg ccagaataag acc-atttat cctagttttt gtcttgagtt
---------- ---------- ---------- --------ta ttttgaaacc gtgagcttcc
ctctacattt tgtaagcgtt ttgtgataaa tggaccaaga gaaatggtcc tgttacttt-
gagtaaatta ttac--tgtt aatttag--- ---------- ---------- ----------
---------- ---------- ---------- --atgtca-- cccaccac-- ----------
----tgtgta cgtgta--at aagtgccaca ttttaaatac tt----atct atgaatatga
t----ttttc tcttcctgcc atggggcaat aaatccagct ga-ttaag-- -aatgtttgg
acaccatgca ac-caaaat- ----agtacc atgtaattga gcttatgtcc cttacaaaac
ttttgcaagt gatcatgaca a-----ggac ataagctctg ctac--tgct tttgggacag
---atctcat gttggcttag gtta--tgtc ggtgaagatc tttgagtaac accctggatt
tatgtaatca cgatataaaa ct-------- ---ttatcta ctttaacaaa ctt--gctgt
tcatgactga ctacttggga atacatgatg acactagttt tggtcccaga tgaagagcag
tgattac-tt tattgagatc tactgatatt cccacatttt cttcagtagt gctctttaat
tttgaaactc ctggtgagac tcaccagaaa ggtgctgtct tcttttcatt tag
>Serrasalmidae_Catoprion_mento_2_1
tccgc-acct gggc-agact ttagttacca ggactcaggg aaccagtgag tattgaaact
agtga-t-aa aaa--tgagg tat-atctta gaaagcagga tttcttcact taacccaata
acataagacc aaga-ttaag tctgtccagt aagatgggcc gttcagacct gttcagt---
tcttctgtgt attgt----- -------aag acc-ttttat cctagttttt gtcttgagtt
ta-------- ---------- ---------- ------tgta ttttgaaacc atcagcttcc
ctctacattt tgttagcgtt tcatgataaa tggtcc---- ---------- -----tgtt-
gagtaaatta ttactatggg ggagggg--- ---------- ---------- ----------
---------- ---------- ---------- --acatctaa attaacaa-- ----------
----tgtgaa cgtgtactac aagtgccaca ttttaaatac tt----atct ataaatatga
------tttc tcttcctgcc ctggggcact aaatccagct ga-ttaagat taatgtttgg
acaccacaca at-caaaatg gtaaagtacc atgtaattga gcttgtgtcc cttacaaaac
ttttgcaagt gatcatgaca t-----ggat ataagttgtg ctac--tgct tttgggacag
---atcttat gttggcttag gttatttgtc tgtgaagatc tttgtgaaag accctggatt
tatgtaatca tgaaataaaa c--------- ----tatcta ctttaacaaa ctt--acttt
tcatgactga cttcttggga atacatgatg acactagttt tggtcccaga tgaagagcag
tgattac-tt tattgagatc tactgatatt cccacagttt cttcagtagt gcgctttaat
tttgaaactc ctggtgagac tcaccagaaa ggtgctgtct tcttttcatt tag
>Serrasalmidae_Mylesinus_paucisquamatus_1_1
nnnnnnnnnn gggc-agact ttggtcacca ggactcaggg aaccagtgag tattgaaact
agtga-t-aa aac--tgagg tat-atctta caaagctgga tttcttcact tcacccaata
acataagacc aaga-ttaag tctgtccaat aagatgggg- ---------t gttcagt---
tcttctatgt attgttgctg ccagaacaag acc-ttttat cctagtttat gtcttcagtt
ta-------- ---------- ---------- ------tgta ttttgaaact gtcagcttcc
ctctaca--- --------ct ttgtgataaa tggaccaaga gaaatggtcc tgt-------
---------- ---------- ---------- ---------- ---------- ----------
---------- ---------- ---------- ---------- ---------- ----------
---------- ---------- ---------- ---------- -------tct gtaaatatga
--ttgttttc tcttcctgcc atggtgcact aaatccagct ga-ttaggaa taatgtttgg
aaaccacaca at-caaaatg gtgaagtacc atgtaattga gtttatgtcc cttacaaaac
ttttgcaagt gatcatgaca aggagtggac ataagctctg ctac--tgct tttgggacag
---atcttat gttggcttag gttatttgtc tgtgaagatc tttgtgaaac accctggatt
tatgtaacca tgatataaaa ctt--tggag gtattatctg ctttaacaaa ccc----cat
tcatgaatga ctgtttggga atacgtgatg tcaatagttt tggtcccaga tgaagagcag
tgattac-tt tcttgagatc tactgatatt cccacagttt cttcagtagt gctctttaat
tttgaaattc ctgg-gagac tcacctgaaa ggtgctgtct tcttttcatt tag
>Serrasalmidae_Pristobrycon_striolatus_1_1
tccgcaacct gggc-agact ttggtcacca ggactcaggg aaccagtgag tattgaaact
agtga-t-aa aaa--tgagg tat-atctta caaagcagga tttcttcact taacccaata
acataagacc aaga-ttaag tctgtccagt aagatggggc gttcagtcct gttcagt---
tcttctatgt attgttgctg ccagaacagg atc-ttttat cctaattttt gtcttgagtt
ga-------- ---------- ---------- ------tgta ttttgaaacc gtcagcttcc
ctctacattt tgtaagagtt tcatgataaa tggaccaaga g---tggtcc tgttacttt-
gagtaaatta ttactatgtt aatttag--- ---------- ---------- ----------
---------- ---------- ---------- --atgtca-- ccccccaa-- ----------
----tgtgaa cgtgtactac aagtgccaca ttttaaatac tt----atct ataaatatga
------tttc tcttcctgcc atggggcact aaatccagct ga-ttaag-- -aatgtttgg
acaccacaca at-caaaatg gtaaagtacc atgtaattga gcttatgtcc cttacaaaat
ttttgcaagt gatcatgaca a-----ggat ataagctctg ctac--tgct tttgggacag
---atcttat gttggcttag gttatttgtc tgtgaagatc tttgtgaaaa accctggatt
tatgtaatca tgaaataaaa ct-------- ---ttatctg cttt----aa ctt--acttt
tcatgactga ctacttggga atacatgatg acactagttt tggtcccaga tgaagagcag
tgattac-tt tattgagatc tactgatgtt cccgcagttt cttcagtagt gctctttaat
tttgaaactc ctgatgggac tcaccagaaa ggtgctgtct tcttttcgtt tag
>Serrasalmidae_Serrasalmus_altuvei_1_1
nnnnnnnnnn nnnnnngact ttggtcacca ggactcaggg aaccagtgag tattgaaact
agtgattaaa aaa--tgagg tat-atctta caaagcagga tttcttcact taacccaata
acataagacc aaga-ttaag tctgtccaat aagatggggt gttcagtcct gttcagt---
tcttcagtgt attgttgctg ccagaacaag acc-gtttat cctagttttt gtcttgagtt
---------- ---------- ---------- --------ta ttttgaaacc gtgagcttcc
ctctacattt tgtaagcgtt ttgtgataaa tggaccaaga gaaatggtcc tgtgacttt-
gagtaaatta ttac--tgtt aatttag--- ---------- ---------- ----------
---------- ---------- ---------- --atgtca-- cccaccaa-- ----------
----tgtgaa cgtg-----t aagtgccaca ttttaaatac tt----atct ataaatatga
t----ttttc tcttcctgcc atggggcatt -aatccagct ga-ttacg-- -aatgtttgg
acaccataca tt-caaaat- ----agtacc atgtaattga acttgtgtcc cttacaaaac
ttttgcaagt gatcatgaca a-----ggac ataagctctg ctac--tgct tttgggacag
---atctcat gttggcttag gttatttgtc ggtgaagatc tttgtgaaac accctggatt
tatgtaatca tgatataaaa ct-------- ---ttatctg ctttaacaaa ctt--actgt
tcatgactga ctccttggga atacatgatg atgctagttt tggtcccaga tgaagagcag
tgattacttt tattgagatc tactgatatt cccacatttt cttcagtagt gctctttaat
tttgaaactc ctggtgagac tcaccagaaa ggtgctgtct tcttttcatt tag
>Serrasalmidae_Serrasalmus_compressus_2_1
tccgc-acct gggc-agact ttggtcacca ggactcaggg aaccagtgag tattgaaact
agtga-tgat aaa--tgagg tat-atctta caaagcagga tttcttcact taacccaata
acataagacc aaga-ttaag tctgtccaat aagatggggt gttcagtcct gttcagt---
tcttcagtgt attgttgctg ccagaacaag acc-gtttat cctagttttt gtcttgagtt
---------- ---------- ---------- --------ta ttttgaaacc gtgagcttcc
ctctacattt tgtaagcgtt ttgtgataaa tggaccaaga gaaatggtcc tgtgacttt-
gagtaaatta ttac--tgtt aatttag--- ---------- ---------- ----------
---------- ---------- ---------- --atgtca-- cccaccaa-- ----------
----tgtgaa cgtg-----t aagtgccaca ttttaaatac tt----atct ataaatatga
t----ttttc tcttcctgcc atggggcatt -aatccagct ga-ttacg-- -aatgtttgg
acaccataca tt-caaaat- ----agtacc atgtaattga acttgtgtcc cttacaaaac
ttttgcaagt gatcatgaca a-----ggac ataagctctg ctac--tgct tttgggacag
---atctcat gttggcttag gttatttgtc ggtgaagatc tttgtgaaac accctggatt
tatgtaatca tgatataaaa ct-------- ---ttatctg ctttaacaaa ctt--actgt
tcatgactga ctccttggga atacatgatg atgctagttt tggtcccaga tgaagagcag
tgattacttt tattgagatc tactgatatt cccacatttt cttcagtagt gctctttaat
tttgaaactc ctggtgagac tcaccagaaa ggtgctgtct tcttttcatt tag
>Serrasalmidae_Serrasalmus_gouldingi_3_1
nnnnnnnnnn gggc-agact ttggtcacca ggactcaggg aaccagtgag tattgaaact
agtga-taaa aaa--tgagg tat-atctta caaagcagga tttcttcact taacccaata
acataagacc aaga-ttaag tctgtccaat aagatggggt gttcagtcct gttcagt---
tcttcagtgt attgttgctg ccagaacaag acc-gtttat cctagttttt gtcttgagtt
---------- ---------- ---------- --------ta ttttgaaacc gtgagcttcc
ctctacattt tgtaagcgtt ttgtgataaa tggaccaaga gaaatggtcc tgttacttt-
gagtaaatta ttac--tgtt aatttag--- ---------- ---------- ----------
---------- ---------- ---------- --atgtca-- cccaccaa-- ----------
----tgtgaa cgtgta--at aagtgccaca ttttaaatac tt----atct ataaatatgg
t----ttttc tcttcctgcc atggggcact aaatccagct ga-ttacg-- -aatgtttgg
acaccataca at-caaaat- ----agtacc atgtaattga gcttatgtcc cttacaaaac
ttttgcaagt gatcatgaca a-----ggac ataagctctg ctac--tgct tttgggacag
---atctcat gttggcttag gttatttgtc ggtgaagatc tttgtgaaac accctggatt
tatgtaatca tgatataaaa ctt------- -tattatctg ctttaacaaa ctt--actgt
tcatgactga ctacttggga atacatgatg atgctagttt tggtcccaga tgaagagcag
tgattacttt tattgagatc tactgatatt cccacatttt cttcagtagt gctctttaat
tttgaaactc ctggtgagac tcaccagaaa ggtgctgtct tcttttcatt tag
>Serrasalmidae_Serrasalmus_medinai_1_1
nnnnnnnnnn nnnnnnnnnn nnnnnnnnnn nnnnnnnnnn nnnnnnnnnn nnnnnnnnnn
nnnnnnnnnn nnnnnnnnnn nnnnnnnnnn nnnnnnnnnn nnnnnnnnnn nnnnnnnnnn
nnnnnnnnnn nnnnnnnnnn nnnnnnnnnn nnnnnnnnnn nnnnnnnnnn nnnnnnnnnn
nnnnnnnnnn nnnnnnnnnn nnnnnnnnnn acc-gtttat cctagttttt gtcttgagtt
---------- ---------- ---------- --------ta ttttgaaacc gtgagcttcc
ctctacattt tgtaagtgtt ttgtgataaa tggaccaaga gaaatggtcc tgtgacttt-
gagtaaatta ttac--tgtt aatttag--- ---------- ---------- ----------
---------- ---------- ---------- --atgtca-- ctcaccaa-- ----------
----tgtgaa cgtgta--at aagtgccaca ttttaaatac tt----atct ataaatacga
t----ttttc tcttcctgcc atggggcact aaatccagct ga-ttacg-- -aatgtttgg
acaccataca at-caaaat- ----agtacc atgtaattga acttctgtcc cttacaaaac
ttttgcaagt gatcatgaca a-----ggac ataagctctg ctac--tgct tttgggacag
---atctcat gttggcttag gttatttgtc ggtgaagatc tttgtgaaac accctggatt
tatgtaatca tgatataaaa ctt------- -tattatctg ctttaacaaa ctt--actgt
tcatgactga ctctttggga atacatgatg atgctagttt tggtcccaga tgaagagcag
tgattacttt tattgagatc tactgatatt cccacatttt cttcagtagt gctctttaat
tttgaaactc ctggtgagac tcaccagaaa ggtgctgtct tcttttcatt tag
>Serrasalmidae_Acnodon_normani_1_1
nnnnnnnctg ggca-aaact ttggtcacca ggactcaggg aaccagtgag tattgaaact
agtga-t-aa aaa--ttagg tac-atctta caaagcagga tttcttcact gaacccagta
acacaagact aaga-ttaag tctgtc---- ---------- ---------- ----------
---------- ---------- ---------- ---------- ---------- ----------
---------- ---------- ---------- ---------- ---------- ----------
---------- -------att tgacaataa- ---------- ---------- ----------
---------- -------ttt acttatg--- ---------- ---------- ----------
---------- ---------- ---------- --tcatca-- cccacc---- ----------
----catgaa tgtgt---ac aagtgccaca ctttaaataa tttaa-atct ataaatatta
t-ttttgttc tcttcctgcc atggggcact aaatccagct ga-ttaggaa taatgtttgg
aaaccacaca atgaaaaatg gaaaaacgcc atgtaattga gtt--tgtcc cttacaagtc
ttttgcaagt gatcaggaca aggaatggat atagggtct- ------ctct taaacagcag
cgtagcttat gttggcttag gtcttttgtc tgtgaagatc ttggtgaaac accctggatt
tatctaacca tgatataaaa ctt--tggag gtattatttg ctttaactta ttc----tgt
ttataaatga ctacttggga atacatgatg tcagttgttt tggtcccaga tgaagagcag
tgattac-tg tcctgagatc cactgatatt cccacagttt tttcagtagt gctgtttcat
tttgaaattc ctgt-gagac tcaccagaaa ggtg--gtct tcttttcatt tag
>Serrasalmidae_Acnodon_oligacanthus_1_1
tccgcaacct gggcaagact ttggtcacca ggactcaggg aaccagtaag tattgaaact
agtga-t-aa aaa--ttagg tataatctta caaagcagga tttcttcact taacccaata
acacaagagc aaga-ttaag tctgtcccat aaaatggggt gttcagtcct gttcagt---
tcttctgtgt attgttgctg ccagaacaag acctttttat cgtagttttt gtctt--gtt
ta-------- ---------- ---------- ------ttaa ttttgaaacc gtcagctttc
ctctacattt tgtaagcgtt ttgtgacaaa tggaccaaga gaaactgtcc tgttactttg
aggtaaatta t-----tgtt aatttag--- ---------- ---------- ----------
---------- ---------- ---------- --atgtca-- cacccctacc c---------
---ccatgaa tatgt---ac aagtgccaca ttttaaataa ttaaa-atct ataaatatg-
-------ttc tcttcctgcc gtggggcact aaatccagct ga-ttaggaa taatgtttgg
aaaccacaca atgaaaaatg gaaaagcacc atgtaattga gcttatgccc cttacaaaac
ttttgcaagt gatcaggaca aggaatgggc ataagctctg ctac--tgct tttgggacag
---atcttgc gttggcttag gttatttatc tgtgaagatc ttggtgaaac accctggatt
tatgtaacca tgatataaaa ctt--tggca gtattgtctg ctttaacaaa cttaatccat
tcataaatga ctacttggga atacgtgatg tcaatagttt tggtcccaga tgaagagcag
tgattac-tg tcttgagatc cactgatatt cc--cagttt cttcagtggt gctctttcat
tttgaaattc ctgt-gagac tcaccagaaa ggtg--gttt tcttttaatt tag
>Serrasalmidae_Catoprion_mento_3_1
tccgc-acct gggc-agact ttagttacca ggactcaggg aaccagtgag tattgaaact
agtga-t-aa aaa--tgagg tat-atctta gaaagcagga tttcttcact taacccaata
acataagacc aaga-ttaag tctgtccagt aagatgggcc gttcagacct gttcagt---
tcttctgtgt attgt----- -------aag acc-ttttat cctagttttt gtcttgagtt
ta-------- ---------- ---------- ------tgta ttttgaaacc atcagcttcc
ctctacattt tgttagcgtt tcatgataaa tggtcc---- ---------- -----tgtt-
gagtaaatta ttactatggg ggagggg--- ---------- ---------- ----------
---------- ---------- ---------- --acatctaa attaacaa-- ----------
----tgtgaa cgtgtactac aagtgccaca ttttaaatac tt----atct ataaatatga
------tttc tcttcctgcc ctggggcact aaatccagct ga-ttaagat taatgtttgg
acaccacaca at-caaaatg gtaaagtacc atgtaattga gcttgtgtcc cttacaaaac
ttttgcaagt gatcatgaca t-----ggat ataagttgtg ctac--tgct tttgggacag
---atcttat gttggcttag gttatttgtc tgtgaagatc tttgtgaaag accctggatt
tatgtaatca tgaaataaaa c--------- ----tatcta ctttaacaaa ctt--acttt
tcatgactga cttcttggga atacatgatg acactagttt tggtcccaga tgaagagcag
tgattac-tt tattgagatc tactgatatt cccacagttt cttcagtagt gcgctttaat
tttgaaactc ctggtgagac tcaccagaaa ggtgctgtct tcttttcatt tag
>Serrasalmidae_Mylesinus_paucisquamatus_2_1
nnnnnnnnnn gggc-agact ttggtcacca ggactcaggg aaccagtgag tattgaaact
agtga-t-aa aac--tgagg tat-atctta caaagctgga tttcttcact tcacccaata
acataagacc aaga-ttaag tctgtccaat aagatgggg- ---------t gttcagt---
tcttctatgt attgttgctg ccagaacaag acc-ttttat cctagtttat gtcttcagtt
ta-------- ---------- ---------- ------tgta ttttgaaact gtcagcttcc
ctctaca--- --------ct ttgtgataaa tggaccaaga gaaatggtcc tgt-------
---------- ---------- ---------- ---------- ---------- ----------
---------- ---------- ---------- ---------- ---------- ----------
---------- ---------- ---------- ---------- -------tct gtaaatatga
--ttgttttc tcttcctgcc atggtgcact aaatccagct ga-ttaggaa taatgtttgg
aaaccacaca at-caaaatg gtgaagtacc atgtaattga gtttatgtcc cttacaaaac
ttttgcaagt gatcatgaca aggagtggac ataagctctg ctac--tgct tttgggacag
---atcttat gttggcttag gttatttgtc tgtgaagatc tttgtgaaac accctggatt
tatgtaacca tgatataaaa ctt--tggag gtattatctg ctttaacaaa ccc----cat
tcatgaatga ctgtttggga atacgtgatg tcaatagttt tggtcccaga tgaagagcag
tgattac-tt tcttgagatc tactgatatt cccacagttt cttcagtagt gctctttaat
tttgaaattc ctgg-gagac tcacctgaaa ggtgctgtct tcttttcatt tag
>Serrasalmidae_Ossubtus_xinguense_1_1
tccgc-acct gggc-agact ttggtcacca ggacacaggg aaccagtgag tattgaaact
agtga-t-aa aaa--tgagg tat-atctta cagagctgta tttcttcact taacccagta
acataagacc aaga-ttaag tctgtgtaat aaggtgggg- ---------t gttcagt---
tcttctatgt attgttgctg ccagaacaag acc-ttttat cctaatttat gtcttgagtt
ta-------- ---------- ---------- ------tgta ttttgaaacc gtcagcttcc
ctctacattt tgtaagtgtt ttgtgataaa tggaccaaga gaaatggtcc tgttacttt-
aagtaaacta t-----cgtt aatttgg--- ---------- ---------- ----------
---------- ---------- ---------- --atgtca-- cacccatata tcgcgccccc
aggaagtaaa agtgtacaac aaatgccaca ttttaaataa ttaaa-atct gtaaatatga
t-ttgttttc tcttcctacc acggggcact aaatccagct ga-ttaggaa taatgtttgg
aaaccacacg at-caaaatg gtaaagtacc atgtaattga gcgtatgtcc cttagaaaac
ttttgcaagt gatcatgaca aagaatggac atcagctctg ctac--tgct tttgggacag
---accttat gttggcttag gttatttgtc tgtgaagatc ---------- ----------
---------- ---------- -----tggag gtattatctg cttgaacaaa ctc----cgt
tcatgaatga ctacttggga atacatgatg tcaatagttt tggtcccaga tgaagagcag
tgattac-tt tcttgagatc tactgatatt cccacagttt cttcagcagt gctctttaat
tttgaaattc ctgg-gagac tcacctgaaa ggtgctgttt tcttttcatt tag
>Serrasalmidae_Pristobrycon_striolatus_2_1
tccgcaacct gggc-agact ttggtcacca ggactcaggg aaccagtgag tattgaaact
agtga-t-aa aaa--tgagg tat-atctta caaagcagga tttcttcact taacccaata
acataagacc aaga-ttaag tctgtccagt aagatggggc gttcagtcct gttcagt---
tcttctatgt attgttgctg ccagaacagg atc-ttttat cctaattttt gtcttgagtt
ga-------- ---------- ---------- ------tgta ttttgaaacc gtcagcttcc
ctctacattt tgtaagagtt tcatgataaa tggaccaaga g---tggtcc tgttacttt-
gagtaaatta ttactatgtt aatttag--- ---------- ---------- ----------
---------- ---------- ---------- --atgtca-- ccccccaa-- ----------
----tgtgaa cgtgtactac aagtgccaca ttttaaatac tt----atct ataaatatga
------tttc tcttcctgcc atggggcact aaatccagct ga-ttaag-- -aatgtttgg
acaccacaca at-caaaatg gtaaagtacc atgtaattga gcttatgtcc cttacaaaat
ttttgcaagt gatcatgaca a-----ggat ataagctctg ctac--tgct tttgggacag
---atcttat gttggcttag gttatttgtc tgtgaagatc tttgtgaaaa accctggatt
tatgtaatca tgaaataaaa ct-------- ---ttatctg cttt----aa ctt--acttt
tcatgactga ctacttggga atacatgatg acactagttt tggtcccaga tgaagagcag
tgattac-tt tattgagatc tactgatgtt cccgcagttt cttcagtagt gctctttaat
tttgaaactc ctgatgggac tcaccagaaa ggtgctgtct tcttttcgtt tag
>Serrasalmidae_Pristobrycon_striolatus_3_1
tccgc-acct gggc-agact ttggtcacca ggactcaggg aaccagtgag tattgaaact
agtga-t-aa aaa--tgagg tat-atctta caaagcagga tttcttcact taacccaata
acataagacc aaga-ttaag tctgtccagt aagatggggc gttcagtcct gttcagt---
tcttctatgt attgttgctg ccagaacagg atc-ttttat cctaattttt gtcttgagtt
ga-------- ---------- ---------- ------tgta ttttgaaacc ttcagcttcc
ctctacattt tgtaagagtt tcatgataaa tggaccaaga g---ttgtcc tgttacttt-
gagtaaatta ttactatgtc aatttag--- ---------- ---------- ----------
---------- ---------- ---------- --atgtca-c ccccccaa-- ----------
----tgtgaa cgtgtactac aagtgccaca ttttaaatac tt----atct ctaaatatga
------tttc tcttcctgcc atggggcact aaatccagct ga-ttaagaa taatgtttgg
acaccacaca at-caaaatg gtaaagtacc atgtaattga gcttatgtcc cttacaaaac
ttttgcaagt gatc------ ---------- agtagctctg ctac--tgct tttgggacag
---atcttat gttggcttag gttatttgtc cgtgaagatc tttgtgaaag accctggatt
tatgtaatca tgaaataaaa ct-------- ---ttatctg ctttaacaaa ctt--acttt
tcatgactga ctatttggga atacatgatg acactagttt tggtcccaga tgaagagcag
tgattac-tt tattgagatc tactgatgtt cccgcagttt cttcagtagt gctctttaat
tttgaaactc ctggtgggac tcaccagaaa ggtgctgtct tcttttcgtt tag
>Serrasalmidae_Pygocentrus_piraya_1_1
tccgcaacct gggc-agact ttggtcacca ggactcaggg aaccagtgag tattgaagct
agtga-tata ctt--cattt tat-atctta caaagcagga tttcttcact taacccaata
acataagacc aaga-ttaag tctgtccaat aagatggggt gttcagtcct gttcagt---
tcttcggtgt attgttgctg ccagaacaag acc-gtttat cctagttttt gtcttgagtt
---------- ---------- ---------- --------ta ttttgaaacc gtgagcttcc
ctctacattt tgta------ -----ataaa tgtaccaaga gaaatggtcc tgttacttt-
gagtaaatta ttac--tgtt aatttag--- ---------- ---------- ----------
---------- ---------- ---------- --atgtca-- cccaccaa-- ----------
----tgtgaa cgtgta--at aagtgccaca -tttaaatac tt----atct atgaatatga
t----ttttc tcttcttgct atggggcact aaatccagct ga-ttaag-- -aatgtttgg
acaccataca at-caaaat- ----agtacc atgtaattga gcttatgtcc cttacaaaac
ttttgctagt gatcatgata a-----ggac ataagctctg ctac--tgct tttgggacag
---atctcat gttggcttag gttatttgtc ggtgaagatc tttgtgaaac accctggatt
tatgtaatca tgatataaaa ct-------- ---ttatctg ctttaacaaa ctt--actgt
tcatggctga ctacttggga atacatgatg acactagttt tggtcccaga tgaagagcag
tgattac-at tattgagatc tcctgatatt cccacatttt cttcagtagt gctctttaat
tttgaaactc ctggtgagac tcaccagaaa ggtgctgtct tcttttcatt tag
>Serrasalmidae_Pygopristis_denticulata_1_1
tccgc-acct gggc-agact ttagtcacca ggactcaggg aaccagtgag tattgaaact
agtga-t-aa aaa--tgagg tat-atctta caaagcagga tttcttcact taacccaata
acataagacc aaga-ttaag tctgtccagt aagatgggcc gttcagacct gttcagt---
tcttctgtgc attgt----- -------aag acc-ttttat cctagttttt gtcttgagtt
ta-------- ---------- ---------- ------tgta ttttgaaacc atcagcttcc
ctctatattt tgtaagcgtt tcatgataaa tggaccaaga gaaatggtcc tgtt------
gcgtaaatta ttactatgtt aatttag--- ---------- ---------- ----------
---------- ---------- ---------- --atgtcccc tctcccaa-- ----------
----tgtgaa cgtgtactac aagtgccaca ttttaaatac tt-------- ataaatatga
------tttc tcttcctgcc ctggggcact aaatccagct gatttaaaaa taatgtttgg
acaccacaca at-caaaatg gtaaagtacc atgtaattga gcttgtgtcc cttacaaaac
ttttgcaagt gatcatgaca a-----ggat atgagctctg ctac--tgct tctgggacag
---atcttat gttggcttag gttatttgtc tgtgaagatc tttgtgaaag accctggttt
tatgtaatca tgaaataaaa ctt------- -tattgtctg ctttaacaaa ctt--acttt
tcatgactga cttcttggga atacatgatg acactagttt tggtcccaga tgaagagcag
tgattac-tt tattgagatc tactgatatt cccacagttt cttcagtagt gctctttaat
tttgaaactc ctggtgagac tcaccagaaa ggtgctgtct tcttttcatt tag
>Serrasalmidae_Pygopristis_denticulata_2_1
nnnnnnnnnn gggc-agact ttagtcacca ggactcaggg aaccagtgag tattgaaact
agtga-t-aa aaa--tgagg tat-atctta caaagcagga tttcttcact taacccaata
acataagacc aaga-ttaag tctgtccagt aagatgggcc gttcagacct gttcagt---
tcttctgtgc attgt----- -------aag acc-ttttat cctagttttt gtcttgagtt
ta-------- ---------- ---------- ------tgta ttttgaaacc atcagcttcc
ctctatattt tgtaagcgtt tcatgataaa tggaccaaga gaaatggtcc tgtt------
gcgtaaatta ttactatgtt aatttag--- ---------- ---------- ----------
---------- ---------- ---------- --atgtcccc tctcccaa-- ----------
----tgtgaa cgtgtactac aagtgccaca ttttaaatac tt-------- ataaatatga
------tttc tcttcctgcc ctggggcact aaatccagct gatttaaaaa taatgtttgg
acaccacaca at-caaaatg gtaaagtacc atgtaattga gcttgtgtcc cttacaaaac
ttttgcaagt gatcatgaca a-----ggat atgagctctg ctac--tgct tctgggacag
---atcttat gttggcttag gttatttgtc tgtgaagatc tttgtgaaag accctggttt
tatgtaatca tgaaataaaa ctt------- -tattgtctg ctttaacaaa ctt--acttt
tcatgactga cttcttggga atacatgatg acactagttt tggtcccaga tgaagagcag
tgattac-tt tattgagatc tactgatatt cccacagttt cttcagtagt gctctttaat
tttgaaactc ctggtgagac tcaccagaaa ggtgctgtct tcttttcatt tag
>Serrasalmidae_Serrasalmus_altuvei_2_1
nnnnnnnnnn nnnnnngact ttggtcacca ggactcaggg aaccagtgag tattgaaact
agtgattaaa aaa--tgagg tat-atctta caaagcagga tttcttcact taacccaata
acataagacc aaga-ttaag tctgtccaat aagatggggt gttcagtcct gttcagt---
tcttcagtgt attgttgctg ccagaacaag acc-gtttat cctagttttt gtcttgagtt
---------- ---------- ---------- --------ta ttttgaaacc gtgagcttcc
ctctacattt tgtaagcgtt ttgtgataaa tggaccaaga gaaatggtcc tgtgacttt-
gagtaaatta ttac--tgtt aatttag--- ---------- ---------- ----------
---------- ---------- ---------- --atgtca-- cccaccaa-- ----------
----tgtgaa cgtg-----t aagtgccaca ttttaaatac tt----atct ataaatatga
t----ttttc tcttcctgcc atggggcatt -aatccagct ga-ttacg-- -aatgtttgg
acaccataca tt-caaaat- ----agtacc atgtaattga acttgtgtcc cttacaaaac
ttttgcaagt gatcatgaca a-----ggac ataagctctg ctac--tgct tttgggacag
---atctcat gttggcttag gttatttgtc ggtgaagatc tttgtgaaac accctggatt
tatgtaatca tgatataaaa ct-------- ---ttatctg ctttaacaaa ctt--actgt
tcatgactga ctccttggga atacatgatg atgctagttt tggtcccaga tgaagagcag
tgattacttt tattgagatc tactgatatt cccacatttt cttcagtagt gctctttaat
tttgaaactc ctggtgagac tcaccagaaa ggtgctgtct tcttttcatt tag
>Serrasalmidae_Serrasalmus_humeralis_1_1
tccgcaacct gggc-agact ttggtcacca ggactcaggg aaccagtgag tattgaaact
agtga-taaa aaa--tgagg tat-atctta caaagcagga tttcttcact taacccaata
acataagacc aaga-ttaag tctgtccaat aagatggagt gttcaggcct gttcagt---
tcttcagtgt attgttgctg ccagaacaag acc-gtttat cctag-tttt gtcttgagtt
---------- ---------- ---------- --------ta ttttgaaacc gtgagcttcc
ctctacattt tgtaagcgtt ttgtgataaa tggaccaaga gaaatggtcc tgtgacttt-
gagtaaatta ttac--tgtt aatttag--- ---------- ---------- ----------
---------- ---------- ---------- --atgtca-- cccaccaa-- ----------
----tgtgaa cgtgta--at aagtgccaca ttttaaatac tt----atct ataaatatga
t----ttttc tcttcctgcc atggggcact aaatccagct ga-ttacg-- -aatgtttgg
acaccataca at-caaaat- ----agtacc atgtaattga acttatgtcc cttacaaaac
ttttgcaagt gatcatgaca a-----ggac ataagctctg ctac--tgct tttgggacag
---atctcat gttggcttag gttatttgtc ggtgaagatc tttgtgaaac accctggatt
tatgtaatca tgatataaaa ctt------- -tattatctg ctttaacaaa ctt--actgt
tcatgactga ctccttggga atacatgatg atgctagttt tggtcccaga tgaagagcag
tgattacttt tattgagatc tactgatatt cccacatttt cttcagtagt gctctttaat
tttgaaactc ctggtgagac tcaccagaaa ggtgctgtct tcttttcatt tag
>Serrasalmidae_Serrasalmus_humeralis_2_1
tccgc-acct gggc-agact ttggtcacca ggactcaggg aaccagtgag tattgaaact
agtga-taaa aaa--tgagg tat-atctta caaagcagga tttcttcact taacccaata
acataagacc aaga-ttaag tctgtccaat aagatggagt gttcaggcct gttcagt---
tcttcagtgt attgttgctg ccagaacaag acc-gtttat cctag-tttt gtcttgagtt
---------- ---------- ---------- --------ta ttttgaaacc gtgagcttcc
ctctacattt tgtaagcgtt ttgtgataaa tggaccaaga gaaatggtcc tgtgacttt-
gagtaaatta ttac--tgtt aatttag--- ---------- ---------- ----------
---------- ---------- ---------- --atgtca-- cccaccaa-- ----------
----tgtgaa cgtgta--at aagtgccaca ttttaaatac tt----atct ataaatatga
t----ttttc tcttcctgcc atggggcact aaatccagct ga-ttacg-- -aatgtttgg
acaccataca at-caaaat- ----agtacc atgtaattga acttatgtcc cttacaaaac
ttttgcaagt gatcatgaca a-----ggac ataagctctg ctac--tgct tttgggacag
---atctcat gttggcttag gttatttgtc ggtgaagatc tttgtgaaac accctggatt
tatgtaatca tgatataaaa ctt------- -tattatctg ctttaacaaa ctt--actgt
tcatgactga ctccttggga atacatgatg atgctagttt tggtcccaga tgaagagcag
tgattacttt tattgagatc tactgatatt cccacatttt cttcagtagt gctctttaat
tttgaaactc ctggtgagac tcaccagaaa ggtgctgtct tcttttcatt tag
>Serrasalmidae_Serrasalmus_medinai_2_1
nnnnnnnnnn nnnnnnnnnn nnnnnnnnnn nnnnnnnnnn nnnnnnnnnn nnnnnnnnnn
nnnnnnnnnn nnnnnnnnnn nnnnnnnnnn nnnnnnnnnn nnnnnnnnnn nnnnnnnnnn
nnnnnnnnnn nnnnnnnnnn nnnnnnnnnn nnnnnnnnnn nnnnnnnnnn nnnnnnnnnn
nnnnnnnnnn nnnnnnnnnn nnnnnnnnnn acc-gtttat cctagttttt gtcttgagtt
---------- ---------- ---------- --------ta ttttgaaacc gtgagcttcc
ctctacattt tgtaagtgtt ttgtgataaa tggaccaaga gaaatggtcc tgtgacttt-
gagtaaatta ttac--tgtt aatttag--- ---------- ---------- ----------
---------- ---------- ---------- --atgtca-- ctcaccaa-- ----------
----tgtgaa cgtgta--at aagtgccaca ttttaaatac tt----atct ataaatacga
t----ttttc tcttcctgcc atggggcact aaatccagct ga-ttacg-- -aatgtttgg
acaccataca at-caaaat- ----agtacc atgtaattga acttctgtcc cttacaaaac
ttttgcaagt gatcatgaca a-----ggac ataagctctg ctac--tgct tttgggacag
---atctcat gttggcttag gttatttgtc ggtgaagatc tttgtgaaac accctggatt
tatgtaatca tgatataaaa ctt------- -tattatctg ctttaacaaa ctt--actgt
tcatgactga ctctttggga atacatgatg atgctagttt tggtcccaga tgaagagcag
tgattacttt tattgagatc tactgatatt cccacatttt cttcagtagt gctctttaat
tttgaaactc ctggtgagac tcaccagaaa ggtgctgtct tcttttcatt tag
>Serrasalmidae_Myloplus_torquatus_1_1
nnnnnnnnnn nngc-agact ttggtcacca ggactcaggg aaccagtgag tattgaaact
agtga-t-aa aaa--tgagg tat-atctta caaagctgga tttcttcact taacccaata
acataagacc aaga-ttaag tctgtccaat aagatgggg- ---------t gttcagt---
tcttctatgt attgttgctg ccagaacaag acc-ttttat cctagtttat gtcttgagtt
---------- ---------- ---------- ------tgta ttttgaaact gtcagcttcc
ctctacattt tgtaagtgtt ttgtgataaa tggaccaaga gaaatggtcc tgt-------
---------- ---------- ---------- ---------- ---------- ----------
---------- ---------- ---------- ---------- ---------- ----------
---------- ---------- ---------- ---------- -------tct gtaaatatga
ttttgttttc tcttcctgcc atggggcact aaatccagct ga-ttaggaa taatgtttgg
aaaccacaca at-caacat- --gaagtacc atgtaattga gcttatgtcc cttacaaaac
ttttgcaagt gatcatgaca aggaatggac ataagctctg ctac--tgct tttgggaaag
---atcttat gttggcttag gttatttgtc tgtgaagatc tttgtgaaac accctggatt
tatgtaaaca tgatataaaa ctt--tggag gtattatctg ctttaacaaa ctc----cgt
tcatgaatga ctgcttggga atacgtgatg tcaatagttt tggtcccaga tgaagagcag
tgattac-tt tcttgagatc tactgatatt cccacagttt cttcagtagt gctctttaat
tttgaaattc ctgg-gagac tcacctgaaa ggtgctgtct tcttttcaat tag
>Serrasalmidae_Pristobrycon_calmoni_1_1
tccgc-acct gggc-agact ttggtcacca ggactcaggg aaccagtgag tattgaaact
agtga-taaa aaa--tgagg tat-atctta caaagcagga tttcttcact taacccaata
acataagacc aaga-ttaag tctgtccaat aagatggggt gttcagtcct gttcagt---
tcttcattgt attgttgctg ccagaacaag acc-gtttat cctagtgttt gtcttgagtt
---------- ---------- ---------- --------ta ttttgaaacc gcgagcttcc
ctctacattt tgtaagcgtt ttgtgataaa tggaccaaga gaaatggtcc tgtgacttt-
gagtaaatta ttac--tgtt aatttag--- ---------- ---------- ----------
---------- ---------- ---------- --gtgtca-- cccaccaa-- ----------
----tgtgaa cgtgta--at aagtgccaca ttttaaatac tt----atct gtaaatatga
t----tttac tcttcctgcc atggggcact aaatccagct ga-ttatg-- -aatgtttgg
acaccataca at-caaaat- ----agtacc atataattga acttatgtcc cttacaaaac
ttttgcaagt gatcatgaca a-----ggac ataagctctg ctac--tgct tttgggacag
---atctcat gttggcttag gttatttgtc ggtgaagatc tttgtgaaac accctggatt
tatgtaatca tgatataaaa ctt------- -tattatctg ctttaacaaa ctt--actgt
tcatgactga ctccttggga atacatgatg atgctagttt tggtcccaga tgaagagcag
tgattacttt tattgagatc tactgatatt cccacatttt cttcagtagt gctctttaat
tttgaaactc ctggtgagac tcaccagaaa ggtgctgtct tcttttcatt tag
>Serrasalmidae_Pygocentrus_nattereri_3_1
tccgc-acct gggc-agact ttggtcacca ggactcaggg aaccagtgag tattgaagct
agtga-tata aaa--tgaag tat-atctta caaagcagga tttcttcact taacccaata
acataagacc aaga-ttaag tctgtccaat aagatggggt gttcagtcct gttcagt---
tcttcggtgt attgttgctg ccagaacaag acc-gtttat cctagttttt gtcttgagtt
---------- ---------- ---------- --------ta ttttgaaacc gtgagcttcc
ctctacattt tgtaagcgtt ttgtgataaa tgtaccaaga gaaatggtcc tgttacttt-
gagtaaatta ttac--tgtt aatttag--- ---------- ---------- ----------
---------- ---------- ---------- --atgtca-- cccaccaa-- ----------
----tgtgaa cgtgta--at aagtgccaca -tttaaatac tt----atct atgaatatga
t----ttttc tcttcttgct atggggcact aaatccagct ga-ttaag-- -aatgtttgg
acaccaaaca at-caaaat- ----agtacc atgtaattga gctcatgtcc cttacaaaac
ttttgctagt gatcatgaca a-----ggac ataagctctg ctac--tgct tttgggacag
---atctcat gttggcttag gttatttgtc agtgaagagc tttgtgaaac accctggatt
tatgtaatca tgatataaaa ct-------- ---ttatctg ctttaccaaa ctt--actct
tcatggctga ctacttggga atacatgatg acactagttt tggtcccaga tgaagagcag
tgattac-at tattgagatc tcctgatatt cccacatttt cttcagtagt gctctttaat
tttgaaactc ctggtgagac tcaccagaaa ggtgctgtct tcttttcatt tag
>Serrasalmidae_Pygocentrus_piraya_2_1
tccgcaacct gggc-agact ttggtcacca ggactcaggg aaccagtgag tattgaagct
agtga-tata ctt--cattt tat-atctta caaagcagga tttcttcact taacccaata
acataagacc aaga-ttaag tctgtccaat aagatggggt gttcagtcct gttcagt---
tcttcggtgt attgttgctg ccagaacaag acc-gtttat cctagttttt gtcttgagtt
---------- ---------- ---------- --------ta ttttgaaacc gtgagcttcc
ctctacattt tgta------ -----ataaa tgtaccaaga gaaatggtcc tgttacttt-
gagtaaatta ttac--tgtt aatttag--- ---------- ---------- ----------
---------- ---------- ---------- --atgtca-- cccaccaa-- ----------
----tgtgaa cgtgta--at aagtgccaca -tttaaatac tt----atct atgaatatga
t----ttttc tcttcttgct atggggcact aaatccagct ga-ttaag-- -aatgtttgg
acaccataca at-caaaat- ----agtacc atgtaattga gcttatgtcc cttacaaaac
ttttgctagt gatcatgata a-----ggac ataagctctg ctac--tgct tttgggacag
---atctcat gttggcttag gttatttgtc ggtgaagatc tttgtgaaac accctggatt
tatgtaatca tgatataaaa ct-------- ---ttatctg ctttaacaaa ctt--actgt
tcatggctga ctacttggga atacatgatg acactagttt tggtcccaga tgaagagcag
tgattac-at tattgagatc tcctgatatt cccacatttt cttcagtagt gctctttaat
tttgaaactc ctggtgagac tcaccagaaa ggtgctgtct tcttttcatt tag
>Serrasalmidae_Pygocentrus_piraya_3_1
nnnnnnnnnn nnnnnagact ttggtcacca ggactcaggg aaccagtgag tattgaagct
agtga-tata ctt--cattt tat-atctta caaagcagga tttcttcact taacccaata
acataagacc aaga-ttaag tctgtccaat aagatggggt gttcagtcct gttcagt---
tcttcggtgt attgttgctg ccagaacaag acc-gtttat cctagttttt gtcttgagtt
---------- ---------- ---------- --------ta ttttgaaacc gtgagcttcc
ctctacattt tgta------ -----ataaa tgtaccaaga gaaatggtcc tgttacttt-
gagtaaatta ttac--tgtt aatttag--- ---------- ---------- ----------
---------- ---------- ---------- --atgtca-- cccaccaa-- ----------
----tgtgaa cgtgta--at aagtgccaca -tttaaatac tt----atct atgaatatga
t----ttttc tcttcttgct atggggcact aaatccagct ga-ttaag-- -aatgtttgg
acaccataca at-caaaat- ----agtacc atgtaattga gcttatgtcc cttacaaaac
ttttgctagt gatcatgata a-----ggac ataagctctg ctac--tgct tttgggacag
---atctcat gttggcttag gttatttgtc ggtgaagatc tttgtgaaac accctggatt
tatgtaatca tgatataaaa ct-------- ---ttatctg ctttaacaaa ctt--actgt
tcatggctga ctacttggga atacatgatg acactagttt tggtcccaga tgaagagcag
tgattac-at tattgagatc tcctgatatt cccacatttt cttcagtagt gctctttaat
tttgaaactc ctggtgagac tcaccagaaa ggtgctgtct tcttttcatt tag
>Serrasalmidae_Serrasalmus_eigenmanni_3_1
tccgc-acct gggc-agact ttggtcacca ggactcaggg aaccagtgag tattgaaact
agtga-taaa aaa--tgagg tat-atctta caaagcagga tttcttcact taacccaata
acataagacc aaga-ttaag tctgtccaat aagatggagt gttcaggcct gttcagt---
tcttcagtgt attgttgctg ccagaacaag acc-gttttt cctag-tttt gtcttgagtt
---------- ---------- ---------- --------ta ttttgaaacc gtgagcttcc
ctctacattt tgtaagcgtt ttgtgataaa tggaccaaga gaaatggtcc tgtgacttt-
gagtaaatta ttac--tgtt aatttag--- ---------- ---------- ----------
---------- ---------- ---------- --atgtca-- cccaccaa-- ----------
----tgtgaa cgtgta--at aagtgccaca ttttaaatac tt----atct ataaatatga
t----ttttc tcttcctgcc atggggcact aaatccagct ga-ttacg-- -aatgtttgg
acaccataca at-caaaat- ----agtacc atgtaattga acttatgtcc cttacaaaac
ttttgcaagt gataatgaca a-----ggac ataagctctg ctac--tgct tttgggacag
---atctcat gttggcttag gttatttgtc ggtgaagatc tttgtgaaac accctggatt
tatgtaatca tgatataaaa ctt------- -tattatctg ctttaacaaa ctt--actgt
tcatgactga ctccttggga atacatgatg atgctagttt tggtcccaga tgaagagcag
tgattacttt tattgagatc tactgatatt cccacatttt cttcagtagt gctctttaat
ttcgaaactc ctggtgagac tcaccagaaa ggtgctgtct tcttttcatt tag
>Serrasalmidae_Serrasalmus_humeralis_3_1
tccgcaacct gggc-agact ttggtcacca ggactcaggg aaccagtgag tattgaaact
agtga-taaa aaa--tgagg tat-atctta caaagcagga tttcttcact taacccaata
acataagacc aaga-ttaag tctgtccaat aagatggagt gttcaggcct gttcagt---
tcttcagtgt attgttgctg ccagaacaag acc-gtttat cctag-tttt gtcttgagtt
---------- ---------- ---------- --------ta ttttgaaacc gtgagcttcc
ctctacattt tgtaagcgtt ttgtgataaa tggaccaaga gaaatggtcc tgtgacttt-
gagtaaatta ttac--tgtt aatttag--- ---------- ---------- ----------
---------- ---------- ---------- --atgtca-- cccaccaa-- ----------
----tgtgaa cgtgta--at aagtgccaca ttttaaatac tt----atct ataaatatga
t----ttttc tcttcctgcc atggggcact aaatccagct ga-ttacg-- -aatgtttgg
acaccataca at-caaaat- ----agtacc atgtaattga acttatgtcc cttacaaaac
ttttgcaagt gatcatgaca a-----ggac ataagctctg ctac--tgct tttgggacag
---atctcat gttggcttag gttatttgtc ggtgaagatc tttgtgaaac accctggatt
tatgtaatca tgatataaaa ctt------- -tattatctg ctttaacaaa ctt--actgt
tcatgactga ctccttggga atacatgatg atgctagttt tggtcccaga tgaagagcag
tgattacttt tattgagatc tactgatatt cccacatttt cttcagtagt gctctttaat
tttgaaactc ctggtgagac tcaccagaaa ggtgctgtct tcttttcatt tag
>Serrasalmidae_Acnodon_oligacanthus_2_1
tccgcaacct gggcaagact ttggtcacca ggactcaggg aaccagtaag tattgaaact
agtga-t-aa aaa--ttagg tataatctta caaagcagga tttcttcact taacccaata
acacaagagc aaga-ttaag tctgtcccat aaaatggggt gttcagtcct gttcagt---
tcttctgtgt attgttgctg ccagaacaag acctttttat cgtagttttt gtctt--gtt
ta-------- ---------- ---------- ------ttaa ttttgaaacc gtcagctttc
ctctacattt tgtaagcgtt ttgtgacaaa tggaccaaga gaaactgtcc tgttactttg
aggtaaatta t-----tgtt aatttag--- ---------- ---------- ----------
---------- ---------- ---------- --atgtca-- cacccctacc c---------
---ccatgaa tatgt---ac aagtgccaca ttttaaataa ttaaa-atct ataaatatg-
-------ttc tcttcctgcc gtggggcact aaatccagct ga-ttaggaa taatgtttgg
aaaccacaca atgaaaaatg gaaaagcacc atgtaattga gcttatgtcc cttacaaaac
ttttgcaagt gatcaggaca aggaatggac ataagctctg ctac--tgct tttgggacag
---atcttgc gttggcttag gttatttatc tgtgaagatc ttggtgaaac accctggatt
tatgtaacca tgatataaaa ctt--tggca gtattgtctg ctttaacaaa cttaatccat
tcataaatga ctacttggga atacgtgatg tcaatagttt tggtcccaga tgaagagcag
tgattac-tg tcttgagatc cactgatatt cc--cagttt cttcagtggt gctctttcat
tttgaaattc ctgt-gagac tcaccagaaa ggtg--gttt tcttttaatt tag
>Serrasalmidae_Mylesinus_paucisquamatus_3_1
tccgc-acct gggc-agact ttggtcacca ggactcaggg aaccagtgag tattgaaact
agtga-t-aa aac--tgagg tat-atctta caaagctgga tttcttcact tcacccaata
acataagacc aaga-ttaag tctgtccaat aagatgggg- ---------t gttcagt---
tcttctatgt attgttgctg ccagaacaag acc-ttttat cctagtttat gtcttcagtt
ta-------- ---------- ---------- ------tgta ttttgaaact gtcagcttcc
ctctaca--- --------tt ttgtgataaa tggaccaaga gaaatggtcc tgt-------
---------- ---------- ---------- ---------- ---------- ----------
---------- ---------- ---------- ---------- ---------- ----------
---------- ---------- ---------- ---------- -------tct gtaaatatga
--ttgttttc tcttcctgcc atggtgcact aaatccagct ga-ttaggaa taatgtttgg
aaaccacaca at-caaaatg gtgaagtacc atgtaattga gtttatgtcc cttacaaaac
ttttgcaagt gatcatgaca aggagtggac ataagctctg ctac--tgct tttgggacag
---atcttat gttggcttag gttatttgtc tgtgaagatc tttgtgaaac accctggatt
tatgtaacca tgatataaaa ctt--tggag gtattatctg ctttaacaaa ccc----cat
tcatgaatga ctgcttggga atacgtgatg tcaatagttt tggtcccaga tgaagagcag
tgattac-tt tcttgagatc tactgatatt cccacagttt cttcagtagt gctctttaat
tttgaaattc ctgg-gagac tcacctgaaa ggtgctgtct tcttttcatt tag
>Serrasalmidae_Serrasalmus_medinai_3_1
nnnnnnnnnn nnnnnnnnnn nnnnnnnnnn nnnnnnnnnn nnnnnnnnnn nnnnnnnnnn
nnnnnnnnnn nnnnnnnnnn nnnnnnnnnn nnnnnnnnnn nnnnnnnnnn nnnnnnnnnn
nnnnnnnnnn nnnnnnnnnn nnnnnnnnnn nnnnnnnnnn nnnnnnnnnn nnnnnnnnnn
nnnnnnnnnn nnnnnnnnnn nnnnnnnnnn acc-gtttat cctagttttt gtcttgagtt
---------- ---------- ---------- --------ta ttttgaaacc gtgagcttcc
ctctacattt tgtaagtgtt ttgtgataaa tggaccaaga gaaatggtcc tgtgacttt-
gagtaaatta ttac--tgtt aatttag--- ---------- ---------- ----------
---------- ---------- ---------- --atgtca-- cccaccaa-- ----------
----tgtgaa cgtgta--at aagtgccaca ttttaaatac tt----atct ataaatacga
t----ttttc tcttcctgcc atggggcact aaatccagct ga-ttacg-- -aatgtttgg
acaccataca at-caaaat- ----agtacc atgtaattga acttctgtcc cttacaaaac
ttttgcaagt gatcatgaca a-----ggac ataagctctg ctac--tgct tttgggacag
---atctcat gttggcttag gttatttgtc ggtgaagatc tttgtgaaac accctggatt
tatgtaatca tgatataaaa ctt------- -tattatctg ctttaacaaa ctt--actgt
tcatgactga ctctttggga atacatgatg atgctagttt tggtcccaga tgaagagcag
tgattacttt tattgagatc tactgatatt cccacatttt cttcagtagt gctctttaat
tttgaaactc ctggtgagac tcaccagaaa ggtgctgtct tcttttcatt tag
