# Supplementary material for: Time-calibrated phylogeny of neotropical freshwater fishes
Source: Front Bioinform. 2024 Dec 6;4:1433995. doi: 10.3389/fbinf.2024.1433995 (PMC11659281; doi:10.3389/fbinf.2024.1433995)
Supplement: Supplementary file 1 [file DataSheet1.zip › Supplementary Material/aln/alignment_S7.fasta]

>Cichlidae_Cichla_temensis_1_1
gactggc--t tttctgctcc aaaatgtg-- --------tt ttaattgtgt ttaa------
---------- ---cggcaga gtttacacac agaaaggcat g-tggagact -gtgatacgt
tagatt-atg tgatttgcag caccggatgg ctca-ttttt acctctaaat aaga-cgtag
tag------- --------ag ccgctcg--- ---------- ggtcggtgag tccg------
-gggagcggg tagcagct-- -----a---- ---------- --------gc agca------
---------- --------gg ccgtgcat-- ---------- --------gt gttctgttag
ccg---ccgc ---ag----- ---------- ---------- ---------- ----------
---------- ---------- ---------- ---------- ---cgagaag gggagc----
------cctt aa-gttcact ct-ca----- ---------- ------ggac t-ggaggctc
ggggggg--- ---------- ---------- ---------- --------tc attgttgctt
---------- -------ata ca------gt -tatcg---- ---------- ----------
----tctaag ttccgtta-- ---------- ---------- ---------- ---t------
------gtg- ---------- ---------- ---------- ---------- ----------
---------- --tccatctg c-tcggc--- ---------- -------gcc tgt-------
---------- ---------- ---gagctgg cgcggttc-g ctg-cgg--- ----------
------tgct gcgcct-tcg ---------- ---------- ---------- ----------
-gg-ttagcg -ccg-c---- ---------- -tcgccccg- ---------- ----------
-cagcag--- ---------- ---------- ---------c tccgggcttt c---------
--ggtgaa-- --ggatggac g--------- ---------- ---------- ----------
---------- ---------- ---------- ---------- ------gtga tc--------
-----ta-ac ---------- ---------- ---------- ---ccacat- gtct---tta
---------- -----ttt-- ---------- ct---ctgtg cagag-acaa aggcca----
---------- ------tgtt cagtaccagc gcc-aaaat- agtgaagcct aatggcga
>Cichlidae_Andinoacara_rivulatus_1_1
gactggc--t tttctgtttt aaaatgta-- --------ct ttaattgtgt ttaa------
---------- ---tggcaaa atttacacac agtaaggcac g-tgaagact -gtgatacgt
tagatt-atg tgatttgcag caccggatgg ctta-tttct acgactgaat aaga-catag
tag------- --------ac cagctcc--- ---------- ggtcaatgag ttcgg-----
-gttagcggg tagtgact-- -----a---- ---gcagcga --------gc agca------
---------- --------gg ccgtgcat-- ---------- --------gt gttcacttaa
ccg---ccac agaag----- ---------- ---------- ---------- ----------
---------- ---------- ---------- ---------- ---cgaggag aggagg----
------cctt aa-gttcatt tt-ca----- ---------- ------gtgc c-ggaggttc
agg------- ---------- ---------- ---------- ---tgtttta attgttgctt
---------- -------ata ta------gt -tattg---- ---------- ----------
----tgtaa- ---cgcca-t aaggcca--- ---------- ---------- ---t-ggtgc
tg-tt-ata- ---------- ---------- ---------- ---------- ----------
---------- --tccatctg c-tcagc--- ---------- -------gcc tgt-------
---------- ---------- ---gagctag cgcggtta-g ctc-tgg--- ----------
------tgct gcccct-tta ---------- ---------- ---------- ----------
-gc-ttagcg -ccg-c---- ---------- -tcgcccc-- ---------- ----------
---gcag--- ---------- ---------- ---------c ttcgggcttt c---------
--tgtgaa-- --ggatggac g-ttaaaga- ---------- ---------- ----------
---------- ---------- ---------- -----tgctc c-----gctg cccgtcagcg
gttc-ta-ac ---------- ---------- ---------- ---ccacgt- gtct---tta
---------- -----ttt-- ---------- ct---ccgtg cagag-acaa aggcca----
---------- ------tgtt cagtaccagc gcc-aaaatg agtgaagcct aatggcga
>Cichlidae_Rocio_octofasciata_1_1
g--ctgc--t tttctgtttt aaaacgta-- --------ct ttaattgtgt ttaa------
---------- ---tggcaaa atttacacac agtaaggcat g-tgaagact -gtgattcgt
tagatt-atg tgagttgcag caccggatgg ctca-ttttt acggctaagt aagg-cgtag
tag------- --------ag cagctcc--- ---------- ggtcaatgag tttgg-----
-gttagcggg ta---gct-- -----a---- ---gcagcaa --------gc agca------
---------- --------gg ccgtgcat-- ---------- --------gt gttcagctag
ccg---ccac agaag----- ---------- ---------- ---------- ----------
---------- ---------- ---------- ---------- ---cgagaaa aggaga----
------cctt aa-gttcact tt-ca----- ---------- ------gggc c-ggaggttc
aga------- ---------- ---------- ---------- ---ttttttc attgttgctt
---------- -------ata ta------gt -tgttt---- ---------- ----------
----tgtaag ttccgcta-t atgtcca--- ---------- ---------- ---t-ggt-c
tg-tt-ata- ---------- ---------- ---------- ---------- ----------
---------- --tccatctg c-tcagc--- ---------- -------gcc tgt-------
---------- ---------- ---gagctag cgcggtga-g ctc-tgg--- ----------
------tgct gcccct-tta ---------- ---------- ---------- ----------
-gg-ttagcg -ccg-c---- ---------- -tcgcccc-- ---------- ----------
---gcag--- ---------- ---------- ---------c tcctggcttt c---------
--agtgaa-- --ggatggac g-ttaaaga- ---------- ---------- ----------
---------- ---------- ---------- -----tgctc c-----gctg cccttcagcg
gttc-ta-ac ---------- ---------- ---------- ---ccacat- gtct---tta
---------- -----ttt-- ---------- cgc--ccgtg cagag-acaa aggcca----
---------- ------tgtt cagtaccagc gcccaaaat- agtgaagcct aatggcga
>Cichlidae_Satanoperca_jurupari_1_1
ggctggc--t tttttgtttg aaaatgtg-- --------ct ttatttgtgc ttaa------
---------- ---tggtaat gtttacacac attaaggcat g-tgaagttt -gtgatacgt
tagatt-att tgatttgcag attcggatgg cttt-ttttt acggctaaat aagg-tgtag
tag------- --------ag cagctct--- ---------- ggtcaatgag ttcg------
-gttagcggg tagnagct-- -----a---- ---------- --------gg agca------
---------- --------gg ccgtgcat-- ---------- --------gt gttcagttag
ccg---ccac aaaag----- ---------- ---------- ---------- ----------
---------- ---------- ---------- ---------- ---caagaaa gggaga----
------cctt aa-ggtcact tt-ta----- ---------- ------gggc c-gggggttc
cgg------- ---------- ---------- ---------- ---ttttcta attgttgttt
---------- -------ata ta------gt -tattg---- ---------- ----------
----tgtaag tttcggtg-t atgcata--- ---------- ---------- ---c-ggtgc
tg-tt-ata- ---------- ---------- ---------- ---------- ----------
---------- --ttcatctg c-ttagc--- ---------- -------gcc tgt-------
---------- ---------- ---gagctag cgcggtta-g ctc-tgg--- ----------
------tgct gccc-t-tta ---------- ---------- ---------- ----------
-gg-atagcg -ccg-c---- ---------- -tcgcccc-- ---------- ----------
---gcag--- ---------- ---------- ---------c tctgggcgtt c---------
--aatgaa-- --ggatgaat g-ttaaaga- ---------- ---------- ----------
---------- ---------- ---------- -----tgctc c-----gctg cccgtcagcg
gttc-ta-ac ---------- ---------- ---------- ---ccacat- gtct---tta
---------- -----ttt-- ---------- ct---ccgtg cagag-acaa aggcca----
---------- ------tgtt cagtaccagc gcc-aaaatg agtnaagcct aatggcga
>Cichlidae_Uaru_amphiacanthoides_1_1
gactggc--t tttctgtttt aaaatgta-- --------ct ttaattgtgt ttaa------
---------- ---tggcaaa atttacacac agtaaggcat g-tgaagact -gtgatacgt
tagatt-atg tgagttgcag caccggatgg ctca-ttttt acggcttagt aagg-cgtag
tag------- --------ag cagctcc--- ---------- ggtcaatgag ttcgg-----
-gttagcggg tagcggct-- -----a---- ---gcagcaa --------gc agca------
---------- --------gg ccgtgcat-- ---------- --------gt gttcagctag
ccg---ccac agaag----- ---------- ---------- ---------- ----------
---------- ---------- ---------- ---------- ---cgagaag aggaga----
------cctt aa-gttcact tt-ca----- ---------- ------gggc c-ggaggttc
aga------- ---------- ---------- ---------- ---ttatttc attgttgctt
---------- -------ata ta------gt -tgttt---- ---------- ----------
----tgtaag ttccgcta-t gtgccca--- ---------- ---------- ---t-ggtgc
tg-tt-ata- ---------- ---------- ---------- ---------- ----------
---------- --tccatctg c-tcagc--- ---------- -------gcc tgt-------
---------- ---------- ---gagctag cgcggtta-g ctc-tgg--- ----------
------tgct gctcct-tta ---------- ---------- ---------- ----------
-gg-gtagcg -ccg-c---- ---------- -tcgcccc-- ---------- ----------
---gcag--- ---------- ---------- ---------c tccgggcttt c---------
--agtgaa-- --ggatggac gttaaaaga- ---------- ---------- ----------
---------- ---------- ---------- -----tgctc c-----gctt cccttcagcg
gttc-ta-ac ---------- ---------- ---------- ---ccacat- gtct---tta
---------- -----ttt-- ---------- ct---ccgtg cagag-acaa aggcca----
---------- ------tgtt cagtaccann nnnnnnnnnn nnnnnnnnnn nnnnnnnn
>Cichlidae_Cleithracara_maronii_1_1
---------- tttctgtttt aaaatgta-- --------ct ttaattgcgt ttaa------
---------- ---tggcaga atttacacac agtaatgcat g-tgaagact -gtgatacgt
tagatt-atg tgatttgcag caccggatgg ctca-ttttt agggctaaat aagg-cgtag
tag------- --------cg cagctct--- ---------- ggtcaatgag ttcgg-----
-gttagcgag t--------- -----a---- ---gcagcaa --------gc agca------
---------- --------gg ccgtgcat-- ---------- --------gt gttcacttag
ccg---ccac agtag----- ---------- ---------- ---------- ----------
---------- ---------- ---------- ---------- ---cgagaag aggaga----
-----ccctt aa-gttcact tt-ca----- ---------- ------gggc c-ggaggttc
ata------- ---------- ---------- ---------- ---tttttta ttttctgctt
---------- -------gta ta------gt -tcttg---- ---------- ----------
----tgtaag t--------- -tgccaa--- ---------- ---------- ---t-agtgc
tg-tt-aca- ---------- ---------- ---------- ---------- ----------
---------- --ttcatttg c-tcagc--- ---------- -------gcc tgt-------
---------- ---------- ---gagctag cgcggtta-g ctc-tgg--- ----------
------tgct gcccct-tta ---------- ---------- ---------- ----------
-gg-ttagct -tcg-c---- ---------- -tcgccgc-- ---------- ----------
---gcag--- ---------- ---------- ---------c ttcgggcttt c---------
--aatgag-- --ggatggac g-ctaaaga- ---------- ---------- ----------
---------- ---------- ---------- -----tgctc c-----gctg cccgtcagcg
cttc-ta-ac ---------- ---------- ---------- ---ctacat- gtct---tta
---------- -----ttt-- ---------- ct---ccgtg cagag-acaa aggcca----
---------- ------tgtt cannnnnnnn nnnnnnnnnn nnnnnnnnnn nnnnnnnn
>Cichlidae_Heros_efasciatus_1_1
gactggc--t tttctgtttt aaaatgta-- --------ct ttaattgtgt ttaa------
---------- ---tggcaaa atttacacac agtaaggcat g-tgaagact -gtgatacgt
tagatt-atg tgagttgcag caccggatgg ctca-ttttt acggctaagt aagg-cgtag
tag------- --------ag cagctcc--- ---------- ggtcaatgag ttcgg-----
-gttagcggg tagcagct-- -----a---- ---gcagcaa --------gc agca------
---------- --------gg ccgtgcat-- ---------- --------gt gttcagctac
ccg---ccac agaag----- ---------- ---------- ---------- ----------
---------- ---------- ---------- ---------- ---cgagagc aggaga----
------cctt aa-gttcact tt-ca----- ---------- ------gggc c-ggaggttc
aga------- ---------- ---------- ---------- ---tttttca attgttgctt
---------- -------att ta------gt -tactg---- ---------- ----------
----tgtaag ttccgcta-t gtgccca--- ---------- ---------- ---t-ggtgc
tg-tt-ata- ---------- ---------- ---------- ---------- ----------
---------- --tccatctg c-tcagc--- ---------- -------gcc tgt-------
---------- ---------- ---gagctat cgcggtta-g ctc-tgg--- ----------
------tgct tcccat-tta ---------- ---------- ---------- ----------
-gg-gtagcg -ccg-c---- ---------- -tcgcccc-- ---------- ----------
---gcag--- ---------- ---------- ---------c tccggtcctt g---------
--agtgaa-- --ggatggac g-ttaaaga- ---------- ---------- ----------
---------- ---------- ---------- -----tgctc c-----gcag cccttcagcg
gttc-ta-ac ---------- ---------- ---------- ---ctacat- gtct---tta
---------- -----ttt-- ---------- ct---ctgtg cagag-acaa aggcca----
---------- ------tgtt cagtaccann nnnnnnnnnn nnnnnnnnnn nnnnnnnn
>Cichlidae_Trichromis_salvini_1_1
ggctggc--t tttctttttt -aaatgta-- --------ct ttaattgtgt ttaa------
---------- ---tagcaaa atttacacat agtaaggcat g-tgaagact -gtgatacgt
tagatt-atg ttagttgcag caccggatgg ctca-ttttt acggctaagt aagg-cgtag
tag------- --------ag cagctcc--- ---------- ggtcaatgag ttcgg-----
-gttagcggg tagcggct-- -----a---- ---gcagcaa --------gc agca------
---------- --------gg ccgtgcat-- ---------- --------gt gttcagctag
ccg---ccac agaag----- ---------- ---------- ---------- ----------
---------- ---------- ---------- ---------- ---cgagaag aggaga----
------cctt aa-gttcact tt-ca----- ---------- ------gggc c-ggaggttc
aga------- ---------- ---------- ---------- ---ttttttc attgttgctt
---------- -------ata ta------at -tgttt---- ---------- ----------
----tgt--- -tccgcta-t atgccca--- ---------- ---------- ---t-ggtgc
tg-tt-ata- ---------- ---------- ---------- ---------- ----------
---------- --gccatctg c-tcagc--- ---------- -------gcc tgt-------
---------- ---------- ---aagctag cgcggtta-g ctc-tgg--- ----------
------tgct gctcct-tta ---------- ---------- ---------- ----------
-gg-ttagcg -ccg-c---- ---------- -tcgcccc-- ---------- ----------
---gcag--- ---------- ---------- ---------c tcctggcttt c---------
--agtgaa-- --ggatggac g-ttaaaga- ---------- ---------- ----------
---------- ---------- ---------- -----cactc c-----gctg cccttcagca
gttc-ta-ac ---------- ---------- ---------- ---ccacgt- gtct---tta
---------- -----ttt-- ---------- ct---ccgtg cagag-acaa aggcca----
---------- ------tgtt cagtaccagc gcc-aaaat- agtgaagcct aatggcga
>Cichlidae_Hypselecara_temporalis_1_1
gactggc--t tttctgtttt aaaatgta-- --------ct ttaattgtgt ttaa------
---------- ---tggcaaa gtttacacat agtaaggcat g-tgaagact -gtgatacgt
tagatt-atg tgatttgcag caccggatgg ctca-ttttt acggctaaat aagg-cgtag
tag------- --------ag cagctcc--- ---------- ggtcaatgag ttcgg-----
-gttagcggg tagcgact-- -----a---- ---gcagcag --------gc agca------
---------- --------gg ccgtgcat-- ---------- --------gt gttcagttag
ccg---ccac agaag----- ---------- ---------- ---------- ----------
---------- ---------- ---------- ---------- ---cgagaag aggaga----
------cctt ta-gttcaca tt-ca----- ---------- ------gggc c-ggaggttc
aga------- ---------- ---------- ---------- ---tttttta gctgttgctt
---------- -------ata ta------gt -tattg---- ---------- ----------
----tgtaag ttccgcta-t atgccca--- ---------- ---------- ---t-gttgc
tg-tt-ata- ---------- ---------- ---------- ---------- ----------
---------- --tccatctg c-tcagc--- ---------- -------gcc tgt-------
---------- ---------- ---gagctag cgcggtta-g ctc-cgg--- ----------
------tgct gaccct-tta ---------- ---------- ---------- ----------
-gg-ttagcg -ccg-c---- ---------- -tcgcccc-- ---------- ----------
---gcag--- ---------- ---------- ---------c tccgggcttt c---------
--agtgaa-- --ggatggac g-ttaaaga- ---------- ---------- ----------
---------- ---------- ---------- -----tgctc c-----gctg cccttcagcg
gttc-ta-ac ---------- ---------- ---------- ---ccacat- gtct---tta
---------- -----ttt-- ---------- ct---tcgtg cagag-acaa aggcca----
---------- ------tgtt cagtaccann nnnnnnnnnn nnnnnnnnnn nnnnnnnn
>Cichlidae_Mesonauta_festivus_1_1
nnnnnnc--t tttctgtttt aaaatgtg-- --------ct ttaattgtgt ttaa------
---------- ---tagcaaa atttacacac agtaangcat g-tgaagact -gtgatacgt
tagatt-atg tgagttacag caccggatgg ctcatttttt acggctaagt aagg-cgtag
tag------- --------ag cagctcc--- ---------- ggtcaatgag ttggg-----
-gttagcggg tagtggct-- -----a---- ---gcagcaa --------gc agca------
---------- --------gg ccgtgcat-- ---------- --------gt gttcagctag
ccg---ccac agaag----- ---------- ---------- ---------- ----------
---------- ---------- ---------- ---------- ---cgagaag aggaga----
------cctt aa-gtttact tt-ca----- ---------- ------gggc c-ggaggttc
agg------- ---------- ---------- ---------- ---ttttttc attgttgctt
---------- -------ata ta------gt -tgttt---- ---------- ----------
----tgtaag ttccgcta-t atgccca--- ---------- ---------- ---t-ggtgc
tg-tt-ata- ---------- ---------- ---------- ---------- ----------
---------- --tccatctg c-tcagc--- ---------- -------gcc tgt-------
---------- ---------- ---gagctag cgcggtta-g ctc-tgg--- ----------
------tgct gcctct-tta g--------- ---------- ---------- ----------
-gg-ttagcg -ccg-c---- ---------- -tcgcccc-- ---------- ----------
---gcag--- ---------- ---------- ---------c tccgggcttt c---------
--agtgaa-- --ggatggac g-ttgaaga- ---------- ---------- ----------
---------- ---------- ---------- -----tgttc c-----gctg cccttcagcg
gttc-ta-ac ---------- ---------- ---------- ---ctacat- gtct---tta
nnnnnnnnnn nnnnnnnnnn nnnnnnnnnn nnnnnnnnnn nnnnnnnnnn nnnnnnnnnn
nnnnnnnnnn nnnnnnnnnn nnnnnnnnnn nnnnnnnnnn nnnnnnnnnn nnnnnnnn
>Cichlidae_Mesonauta_insignis_1_1
gagtggc--t tttctgtttt aaaatgtg-- --------ct ttaattgtgt ttaa------
---------- ---tagcaaa atttacacac agtaaggcat g-tgaagact -gtgatacgt
tagatt-atg tgagttacag caccggatgg ctcatttttt acggctaagt aagg-cgtag
tag------- --------ag aagctcc--- ---------- ggtcaatgag tttgg-----
-gttagcggg tagtggct-- ---------- ---------a --------gc agca------
---------- --------gg ccgtgcat-- ---------- --------gt gttcagctag
ccg---ccac agaag----- ---------- ---------- ---------- ----------
---------- ---------- ---------- ---------- ---cgagaag aggaga----
------cctt aa-gtttact tt-ca----- ---------- ------gggc c-ggaggttc
aga------- ---------- ---------- ---------- ---tcttttc attgttgctt
---------- -------ata ta------gt -tgttt---- ---------- ----------
----tgtaag ttccgcta-t atgccca--- ---------- ---------- ---t-ggtgc
tg-tt-ata- ---------- ---------- ---------- ---------- ----------
---------- --tccatctg c-tcagc--- ---------- -------gcc tgt-------
---------- ---------- ---gagctag cgcggtta-g ctc-tgg--- ----------
------tgct gcctct-tta ---------- ---------- ---------- ----------
-gg-ttagcg -ccg-c---- ---------- -tcgcccc-- ---------- ----------
---gcag--- ---------- ---------- ---------c tccgggcttt c---------
--agtgaa-- --ggatggac g-ttgaaga- ---------- ---------- ----------
---------- ---------- ---------- -----tgttc c-----gctg cccttcagcg
gttc-ta-ac ---------- ---------- ---------- ---ctacat- gtct---tta
---------- -----ttt-- ---------- ct---ccgtg cagag-acaa aggcca----
---------- ------tgtt cagtaccagc gcc-aaaat- agtgaagcct aatggcga
>Cichlidae_Amphilophus_citrinellus_1_1
gactggc--t tttctgtttt aaaatgta-- --------ct ttaattgtgt ttaa------
---------- ---tggcaaa atttacacac agtaaggcat g-tgaagact -gtgatacgt
tagatt-atg tgagttgcag caccggatgg ctca-ttttt acggctaagt aagg-cgtag
tag------- --------ag cagctcc--- ---------- ggtcaatgag ttcgg-----
-gnnnnngnn tagcggmt-- -----a---- ---gcagcaa --------gc agca------
---------- --------gg ccgtgcat-- ---------- --------gt gttcagctag
ccc---ccac acaag----- ---------- ---------- ---------- ----------
---------- ---------- ---------- ---------- ---cgagaag aggaga----
------cctt aa-gttcact tt-ca----- ---------- ------gggc c-ggaggttc
aga------- ---------- ---------- ---------- ---ttttttc attgttgctt
---------- -------ata ta------gt -tgttt---- ---------- ----------
----tgtaag ttctgcta-t atgccca--- ---------- ---------- ---t-ggtgc
tg-tt-ata- ---------- ---------- ---------- ---------- ----------
---------- --yccatctg c-tcagc--- ---------- -------gcc tgt-------
---------- ---------- ---gacctag cgcggtta-g ctc-tgg--- ----------
------tgct gcccct-tta ---------- ---------- ---------- ----------
-gg-ttagcg -ccg-c---- ---------- -tcgcctc-- ---------- ----------
---gcag--- ---------- ---------- ---------c tcctggcttt c---------
--agtgaa-- --ggatggac g-ttaaaga- ---------- ---------- ----------
---------- ---------- ---------- -----tgctc c-----gctn aacttcagcg
gttc-ta-ac ---------- ---------- ---------- ---ccacat- gtct---tta
---------- -----ttt-- ---------- ct---c--tg cagag-acaa aggcca----
---------- ------tgtt cagtaccagc gcc-aaaat- agtgaagcct aatgnnnn
>Cichlidae_Andinoacara_pulcher_1_1
gactggc--t tttctgtttt aaaatgta-- --------ct ttaattgtgt ttaa------
---------- ---tggcaaa atttagacac agtaaggcac g-tgaagact -gtgatacat
tagatt-atg tgatttgcac caccggatgg ctta-tttct acggctgaat atgg-catag
tag------- --------ac cagctcc--- ---------- ggtcaatgag ttcgg-----
-gttagcggg tagtgact-- -----a---- ---gcaacaa --------gc agca------
---------- --------gg ccgtgcat-- ---------- --------gt gttcacttaa
ccg---ccac agaag----- ---------- ---------- ---------- ----------
---------- ---------- ---------- ---------- ---cgagaag aggaga----
------cctt aa-gttcgtt tt-ca----- ---------- ------gtgc c-ggaggttc
agg------- ---------- ---------- ---------- ---tgtttta attattgctt
---------- -------ata ta------gt -tattg---- ---------- ----------
----agtaac ttacgcca-t atgccca--- ---------- ---------- ---t-ggtgc
tg-tt-ata- ---------- ---------- ---------- ---------- ----------
---------- --tccatctg c-tcagc--- ---------- -------gcc tgt-------
---------- ---------- ---gagctag cgcggtta-g ctc-tgg--- ----------
------tgct gctcct-tta ---------- ---------- ---------- ----------
-gg-ttagcg -ccg-c---- ---------- -tcgcccc-- ---------- ----------
---gcag--- ---------- ---------- ---------c ttcgggcttt c---------
--tgtgaa-- --ggatggac g-ttaaaga- ---------- ---------- ----------
---------- ---------- ---------- -----tgctc c-----gctg cccgtcagcg
tttc-ta-ac ---------- ---------- ---------- ---ccacat- gtct---tca
---------- -----ttt-- ---------- ct---ccgtg cagag-acaa aggcca----
---------- ------tgtt cagtannnnn nnnnnnnnnn nnnnnnnnnn nnnnnnnn
>Cichlidae_Hoplarchus_psittacus_1_1
gactggc--t tttctgtttt aaaatgta-- --------ct ttaattgtgt ttaa------
---------- ---tggcaaa gtttacacac agtaaggcat g-taaagact -gtgatacgt
tagatt-atg tgatttgcag caccggatgg ctca-ttttt acggctaaat aagg-cgtag
tag------- --------ag cagctcc--- ---------- ggtcaatgag ttcgg-----
-gttagcggg tagtggct-- -----a---- ---gcagcaa --------gc agca------
---------- --------gg ccgtgcat-- ---------- --------gt gttcagttag
ccg---ccac aggag----- ---------- ---------- ---------- ----------
---------- ---------- ---------- ---------- ---cgagaaa aggaga----
------cctt ta-gttcacg tt-ca----- ---------- ------gggc c-ggaggttc
aga------- ---------- ---------- ---------- ---tttttta attgttgctt
---------- -------ata ta------gt -tattg---- ---------- ----------
----tgtaag ttccgcta-t atgccca--- ---------- ---------- ---t-ggtgc
tg-tt-ata- ---------- ---------- ---------- ---------- ----------
---------- --tccatctg g-tcagc--- ---------- -------gcc tgt-------
---------- ---------- ---gagctag cgcggtta-g ctc-tgg--- ----------
------tgct gcccct-tta ---------- ---------- ---------- ----------
-gg-ttagcg -ccg------ ---------- ---------- ---------- ----------
----cag--- ---------- ---------- ---------c tccgggcttt c---------
--agtgaa-- --ggatggac g-ttaaaga- ---------- ---------- ----------
---------- ---------- ---------- -----tgctc c-----gctg ccctttagcg
gttc-ta-ac ---------- ---------- ---------- ---ccacat- gtct---tta
---------- -----ttt-- ---------- ct---tcgtg cagag-acaa aggcca----
---------- ------tgtt cagtaccagc gcc-aaaat- agtgaa-cct aatggcaa
>Cichlidae_Mesonauta_egregius_1_1
gagtggc--t tttctgtttt aaaatgtg-- --------ct ttaattgtgt ttaa------
---------- ---tagcaaa atttacacac agtaaggcat g-tgaagact -gtgatacgt
tagatt-atg tgagttacag caccggatgg ctcatttttt acggctaagt aagg-cgtag
tag------- --------ag aagctcc--- ---------- ggtcaatgag tttgg-----
-gttagcggg tagtggct-- ---------- ---------a --------gc agca------
---------- --------gg ccgtgcat-- ---------- --------gt gttcagctag
ccg---ccac agaag----- ---------- ---------- ---------- ----------
---------- ---------- ---------- ---------- ---cgagaag aggaga----
------cctt aa-gtttact tt-ca----- ---------- ------gggc c-ggaggttc
aga------- ---------- ---------- ---------- ---tcttttc attgttgctt
---------- -------ata ta------gt -tgttt---- ---------- ----------
----tgtaag ttccgcta-t atgccca--- ---------- ---------- ---t-ggtgc
tg-tt-ata- ---------- ---------- ---------- ---------- ----------
---------- --tccatctg c-tcagc--- ---------- -------gcc tgt-------
---------- ---------- ---gagctag cgcggtta-g ctc-tgg--- ----------
------tgct gcctct-tta ---------- ---------- ---------- ----------
-gg-ttagcg -ccg-c---- ---------- -tcgcccc-- ---------- ----------
---gcag--- ---------- ---------- ---------c tccgggcttt c---------
--agtgaa-- --ggatggac g-ttgaaga- ---------- ---------- ----------
---------- ---------- ---------- -----tgttc c-----gctg cccttcagcg
gttc-ta-ac ---------- ---------- ---------- ---ctacat- gtct---tta
---------- -----ttt-- ---------- ct---ccgtg cagag-acaa aggcca----
---------- ------tgtt cagtaccagc gcc-aaaatg agtgaagcct aatggcga
>Cichlidae_Mikrogeophagus_ramirezi_1_1
gactggc--t tttctgcttt aaaatgta-- --------ct ttatttgtgc ttaa------
---------- ---tagcaaa atttacacac agtaaggcat g-cgaatact -gtgatgngt
tagatt-atg ggatttgcag cagcggatgg ctca-ttttt acggctatat aagg-catag
tag------- --ccttatag tagctcc--- ---------- ggtcaatgag tcct------
-gctagcgtg tagcagat-- -----a---- ---------- --------gc agca------
---------- --------gg ccctgcat-- ---------- --------gt gttctgttag
tcg---ccac agaga----- ---------- ---------- ---------- ----------
---------- ---------- ---------- ---------- ---cgagaag aggaga----
------cctg aa-gttcact tt-ta----- ---------- ------gggt c-agaggtta
aga------- ---------- ---------- ---------- ---ttttcta attgtttttg
t--------- -------ata ta------gt -tatta---- ---------- ----------
----tgttag ttctgcta-a atgctct--- ---------- ---------- ---t-ggtgc
tg-tt-ata- ---------- ---------- ---------- ---------- ----------
---------- --tccatctg c-tcagc--- ---------- -------gtc tgt-------
---------- ---------- ---gaggtag cgcggtta-g ctc-tgg--- ----------
------tgct gcccgt-tta ---------- ---------- ---------- ----------
-gg-atagcg -ccg-c---- ---------- -tcgcccc-- ---------- ----------
---gcag--- ---------- ---------- ---------c ttcggacttt c---------
--aatgga-- --tgatggat g-ttaaaaa- ---------- ---------- ----------
---------- ---------- ---------- -----tgctc c-----gctg ctcgtcagcc
gttc-ta-ac ---------- ---------- ---------- ---ccacat- gtct---tta
---------- -----ttt-- ---------- tt---ccgtg cagag-acaa aggcca----
---------- ------tgtt cagtaccagc gcc-aaaat- agtgaagcct aatggcga
>Cichlidae_Nandopsis_tetracanthus_1_1
gactggc--t tttctgtttt aaaatgta-- --------ct ttaattgtgt ttaa------
---------- ---tggcaaa atttacacat agtaaggcat a-tgaagact -gtgatacgt
tagatt-atg tgagttgcag caccggatgg ctca-ttttt acggctaagt aagg-cgtag
tag------- --------ag cagctcc--- ---------- ggtcaatgag ttcgg-----
-gttagcggg tagcgact-- -----a---- ---gcagcaa --------gc agca------
---------- --------gg ccgtgcat-- ---------- --------gt gttcagctag
ccg---ccac agaag----- ---------- ---------- ---------- ----------
---------- ---------- ---------- ---------- ---cgagaag aggaga----
------cctt aa-gttcact tt-ca----- ---------- ------gggt c-ggaggttc
aga------- ---------- ---------- ---------- ---ttttttc attgttgctt
---------- -------ata ta------gt -tgttt---- ---------- ----------
----tgtaag ttccgcta-t atgccca--- ---------- ---------- ---t-ggtgc
tg-tt-ata- ---------- ---------- ---------- ---------- ----------
---------- --tccatctg c-tcagc--- ---------- -------gcc tgt-------
---------- ---------- ---gagctag cgtggtta-g ctc-tgg--- ----------
------tgct gcccct-tta ---------- ---------- ---------- ----------
-gg-ttagcg -ccg-c---- ---------- -tcgcccc-- ---------- ----------
---gcag--- ---------- ---------- ---------c tcctggcttt c---------
--agtgaa-- --ggatggaa g-ttaaaga- ---------- ---------- ----------
---------- ---------- ---------- -----tgctc c-----gctg cccttcacca
gttt-ta-ac ---------- ---------- ---------- ---ccacat- gtct---tta
---------- -----ttt-- ---------- ct---ccgtg cagag-acaa aggcca----
---------- ------tgtt cagtaccagc gcc-aaaat- agtgaagcct aatggcga
>Cichlidae_Talamancaheros_sieboldii_1_1
gactggc--t tttctgtttt aaaatgta-- --------tt ttaattgtgt ttaa------
---------- ---tggcaaa atttacacac agtaaggcat g-tgaagact -gtgatacgt
tagatt-atg tgagttgcag caccggatgg ctca-ttttt acggctaagt aagg-cgtag
tag------- --------ag cagctcc--- ---------- ggtcaatgag ttcgg-----
-gttagcggg tagcggct-- -----a---- ---gcagcaa --------gc agca------
---------- --------gg ccgtacat-- ---------- --------gt gttcagctag
ccg---ccac agaag----- ---------- ---------- ---------- ----------
---------- ---------- ---------- ---------- ---cgagaag aggaga----
------cctt aa-gttcact tt-ca----- ---------- ------gggc c-ggaggttc
aga------- ---------- ---------- ---------- ---ttttttc attgttgctt
---------- -------ata ta------gt -tgttt---- ---------- ----------
----tgtaag ttccgcta-t atgccca--- ---------- ---------- ---t-ggtgc
tg-tt-ata- ---------- ---------- ---------- ---------- ----------
---------- --cccatctg c-tcagc--- ---------- -------gcc tgt-------
---------- ---------- ---gagctag cgcggtta-c ctc-tgg--- ----------
------tgct gcccct-tta ---------- ---------- ---------- ----------
-gg-ttagcg -ccg-c---- ---------- -tcgcctc-- ---------- ----------
---gcag--- ---------- ---------- ---------c tcctggcttt c---------
--agtgaa-- --ggatagac g-ttaagga- ---------- ---------- ----------
---------- ---------- ---------- -----tgctc c-----gctg cccttcagcg
gttc-ta-ac ---------- ---------- ---------- ---ccacat- gtct---tta
---------- -----ttt-- ---------- ct---c--tg cagag-acaa aggcca----
---------- ------tgtt cagtaccann nnnnnnnnnn nnnnnnnnnn nnnnnnnn
>Cichlidae_Amatitlania_sajica_1_1
gactggc--t tttctgtttt aaaatgta-- --------ct ttaattgtgt ttaa------
---------- ---tggcaaa atttacacac agtaaggcat g-tgaagact -gtgatacgt
tagatt-atg tgagttgcaa caccggatgg ctca-ttttt acggctaagt aagg-cgtag
tag------- --------ag cagctcc--- ---------- ggtcaatgag ttcgg-----
-gttagcggg tagcggct-- -----a---- ---gcagcaa --------gc agca------
---------- --------gg ccgtgcat-- ---------- --------gt gttcagctag
ccg---ccac agaag----- ---------- ---------- ---------- ----------
---------- ---------- ---------- ---------- ---cgagaag aggaga----
------cctt aa-gttcact tt-ca----- ---------- ------gggc c-ggaggttc
aga------- ---------- ---------- ---------- ---ttttttc attgttgctt
---------- -------ata ta------gt -tgttt---- ---------- ----------
----tgtaag ttccgcta-t atgccca--- ---------- ---------- ---t-ggtgc
tg-tt-ata- ---------- ---------- ---------- ---------- ----------
---------- --cccatctg c-tcagc--- ---------- -------ttc tgt-------
---------- ---------- ---gagccag cgcggtta-g ctc-tgg--- ----------
------tgct gcccct-tta ---------- ---------- ---------- ----------
-gg-ttagcg -ccg-c---- ---------- -tcgcctc-- ---------- ----------
---gcag--- ---------- ---------- ---------c tcctggcttt c---------
--agtgaa-- --ggatggac g-ttaaaga- ---------- ---------- ----------
---------- ---------- ---------- -----tgctc c-----gctg ccgttcagcg
gttc-ta-at ---------- ---------- ---------- ---ccacat- gtct---tta
---------- -----ttt-- ---------- ct---c--tg cagag-acaa aggcca----
---------- ------tgtt cagtaccagc gcc-aaaat- agtgaagcct aatggcga
>Cichlidae_Caquetaia_kraussii_1_1
ggctggc--t tttctgtttt aaaatgta-- --------ct ttaattgtgt ttaa------
---------- ---tggcaaa atttacacat agtaaggcat g-tgaagact -gtgatacgt
tagatt-atg tgagttgcag caccggatgg ctca-ttttt acggctaagt aagg-cgtag
tag------- --------ag cagctcc--- ---------- ggtcaatgag tttgg-----
-gttagcggg tagcggct-- -----a---- ---gcagcaa --------gc agca------
---------- --------gg ccgtgcat-- ---------- --------gt gttcagctag
ccg---ccac agaag----- ---------- ---------- ---------- ----------
---------- ---------- ---------- ---------- ---ctagaag aggaga----
------cctt aa-gttcact tt-ca----- ---------- ------gggc c-ggaggttc
aga------- ---------- ---------- ---------- --tttttttc attgttgctt
---------- -------ata ta------gt -tgttt---- ---------- ----------
----tgtaag ttccgcta-t atgccca--- ---------- ---------- ---t-ggtgc
tg-ttaata- ---------- ---------- ---------- ---------- ----------
---------- --tccatctg c-tcagc--- ---------- -------gcc tgt-------
---------- ---------- ---gagctag cgcggtta-g ctc-tgg--- ----------
------tgct gcccct-tta ---------- ---------- ---------- ----------
-gg-ttagcg -ccg-c---- ---------- -tcgcccc-- ---------- ----------
---gcag--- ---------- ---------- ---------c tcctggcttt t---------
--agtgaa-- --ggatggac g-ttaaaga- ---------- ---------- ----------
---------- ---------- ---------- -----tgctc c-----gctg cccttcagcg
gttc-ta-ac ---------- ---------- ---------- ---ccacat- gtct---tta
---------- -----ttt-- ---------- tt---ccgtg cagag-acaa aggcca----
---------- ------tgtt cagtaccagc gcc-aaaat- agtgaagcct aatggcga
>Cichlidae_Geophagus_steindachneri_1_1
gactggc--t tttctgcttt aaaatgta-- -------tct ttatttgtgc ttaa------
---------- ---tagtcaa atttacacgc agtaaggcat g-taaagaat -gtgatacgt
tagatt-atg ggatttacag caccggatgg ctaa-ttttt atggctaaat aaga-cgtag
tag------- --------ag cagctcc--- ---------- ggtcaatgag tcct------
-gttagcggg tagcatct-- -----a---- ---------- --------gc agca------
---------- --------gg ccctgcat-- ---------- --------gt gttctgttag
tca---ccac agaaa----- ---------- ---------- ---------- ----------
---------- ---------- ---------- ---------- ---cgagaag aggaga----
------cctt aa-gttcact tt-ta----- ---------- ------gggc c-ggagctta
aga------- ---------- ---------- ---------- ---ctttcta attgtttttt
---------- -------ata ta------ga -tattg---- ---------- ----------
----cgtaag ttccgttt-t atgtcct--- ---------- ---------- -----tgggc
tg-tt-cta- ---------- ---------- ---------- ---------- ----------
---------- --tccatctg c-tcagc--- ---------- -------gcc tgt-------
---------- ---------- ---gagctag cgcggtta-g ctc-tgg--- ----------
------tgct gccc-t-tta ---------- ---------- ---------- ----------
-gg-tcagcg -ccg-c---- ---------- -tcgcccc-- ---------- ----------
---gcag--- ---------- ---------- ---------c tccgggcttt c---------
--aatgaa-- --ggatggat g-ttaaaaa- ---------- ---------- ----------
---------- ---------- ---------- -----tgctc c-----gctg cccctcagcg
gttc-ta-ac ---------- ---------- ---------- ---cagcat- gtct---tta
---------- -----ttt-- ---------- ct---ccgtg cagag-acaa aggcca----
---------- ------tgtt cagtaccann nnnnnnnnnn nnnnnnnnnn nnnnnnnn
>Cichlidae_Laetacara_curviceps_1_1
gactgac--t tttctgtttt aaaatgta-- --------ct ttaattgtgt ttaa------
---------- ---tggcaaa gtttacacat agtaaggcat g-tgaaggct -gtgatacgt
tagatt-atg tgatttgcag catcggatgg ctca-ttttt aaggctaaat aagg-cgtag
tag------- --------ag cagcttc--- ---------- gctcaatgag ttcgg-----
-gttagcggg tagccgct-- -----a---- ---gcagcaa --------ga agca------
---------- --------gg ccgtgcat-- ---------- --------gt gttcagttag
cca---ccac agaag----- ---------- ---------- ---------- ----------
---------- ---------- ---------- ---------- ---ctagaag aggaaa----
------cctt aa-gttcact tt-ca----- ---------- ------gcgc c-ggatgttc
aga------- ---------- ---------- ---------- ---gttttta atctttgctt
---------- -------ata ta------gt -tattg---- ---------- ----------
----tgtaag ttctgttg-t atgtcca--- ---------- ---------- ---t-ggtac
tg-tt-ata- ---------- ---------- ---------- ---------- ----------
---------- --gctatctg c-tcagc--- ---------- -------gcc tgt-------
---------- ---------- ---gagctag cgcgttta-g ctc-cgg--- ----------
------tgct gcccct-cta ---------- ---------- ---------- ----------
-gg-ttagcg -ccg-t---- ---------- -tcgcccc-- ---------- ----------
---gcag--- ---------- ---------- ---------c ttcgggcttt c---------
--agtgaa-- --ggatggac g-ttaaaga- ---------- ---------- ----------
---------- ---------- ---------- -----tgctc ca----gct- -------gag
gttc-ta-ac ---------- ---------- ---------- ---ccacat- gtct---tta
---------- -----ttt-- ---------- ct---ccgtg cagag-acan nnnnnnnnnn
nnnnnnnnnn nnnnnnnnnn nnnnnnnnnn nnnnnnnnnn nnnnnnnnnn nnnnnnnn
>Cichlidae_Petenia_splendida_1_1
gactggc--t tttctgtttt aaaatgtc-- --------ct ttaattgtgt ttaa------
---------- ---tggcaaa atttacacac agtaaggcat g-tgaagact -gtgatacgt
tagatt-atg tgagttgcag caccggatgg ctca-ttttt acggctaagt aagg-cgtag
tag------- --------ag cagctcc--- ---------- ggtcaatgag ttcgg-----
-gttagcggc tagcggct-- -----a---- ---gcagcaa --------gc agca------
---------- --------gg ccgtgcat-- ---------- --------gt gttcagctag
ccg---ccac agaag----- ---------- ---------- ---------- ----------
---------- ---------- ---------- ---------- ---cgagaag aggaga----
------cctt aa-gttcact tt-aa----- ---------- ------gggc c-ggaggttc
aga------- ---------- ---------- ---------- ---ttttttc attgttgctt
---------- -------ata ta------at -tgttt---- ---------- ----------
----tgtaag ttccgcta-t atgccca--- ---------- ---------- ---t-ggtgc
tt-tt-ata- ---------- ---------- ---------- ---------- ----------
---------- --cccatctg c-tcagc--- ---------- -------gcc tgt-------
---------- ---------- ---gagctag cgcggtta-g ctc-tga--- ----------
------tgct gcccct-tta ---------- ---------- ---------- ----------
-gg-ttagcg -ccg-c---- ---------- -tcgcctc-- ---------- ----------
---gcag--- ---------- ---------- ---------c tcctggcttt c---------
--agtgaa-- --ggatggac g-ttaaaga- ---------- ---------- ----------
---------- ---------- ---------- -----tgctc c-----gctg cccttcagcg
gttc-ta-ac ---------- ---------- ---------- ---ccacat- gtct---tta
---------- -----ttt-- ---------- ct---c--tg cagag-acaa aggcca----
---------- ------tgtt cagtaccagc gcc-aaaat- a-tgaagcct aatggcga
>Cichlidae_Amphilophus_macracanthus_1_1
gactgga--t tttctgtttt aaaatgta-- --------ct ttaattgtgt ttaa------
---------- ---tggcaaa atttacacac agtaaggcat g-tgaagact -gtgatacgt
tagatt-atg tgagttgcag caccggatgg ttca-ttttt acggctaagt aagg-cgtag
tag------- --------ag cagctcc--- ---------- ggtcaatgag ttcgg-----
-gttagcggg tagcggct-- -----a---- ---gcagcaa --------gc agca------
---------- --------gg ccgtgcat-- ---------- --------gt gttcagctac
ccg---ccac agaag----- ---------- ---------- ---------- ----------
---------- ---------- ---------- ---------- ---cgagaaa aggaga----
------cctt aa-gttcact tt-ca----- ---------- ------gggc c-ggaggttc
aga------- ---------- ---------- ---------- ---ttttctc attgttgctt
---------- -------ata ta------gt -tgttt---- ---------- ----------
----tgtaag atccgcta-t atatcca--- ---------- ---------- ---c-ggtgc
tg-tt-ata- ---------- ---------- ---------- ---------- ----------
---------- --gccatctg c-tcagc--- ---------- -------gcc tgt-------
---------- ---------- ---gagctag cgcggtta-g ctc-tgg--- ----------
------tgct gcccct-tta ---------- ---------- ---------- ----------
-gg-ttagcg -ccg-c---- ---------- -tcgcccc-- ---------- ----------
---gcag--- ---------- ---------- ---------c tcctggcttt c---------
--agtgaa-- --ggatggac g-ttaaaga- ---------- ---------- ----------
---------- ---------- ---------- -----tgctc c-----gctg cccttcaacg
gttc-t--ac ---------- ---------- ---------- ---ccacat- tctt---ttt
---------- -----tct-- ---------- c--------- cggag-agac aaggca----
---------- ------ttt- ---agtcagc gca--aaag- aggcaagcnn nnnnnnnn
>Cichlidae_Amphilophus_trimaculatus_1_1
nnctggc--t tttctgtttt aaaatgta-- --------tt ttaattgtgt ttaa------
---------- ---tggcaaa atttacacac agtaaggcat g-tgaagact -gtgatacgt
tagatt-atg tgagttgcag caccggatgg ctca-ttttt acggctaagt aagg-cgtag
tag------- --------ag cagctcc--- ---------- ggtcaatgag ttcgg-----
-gttagcggg tagcggct-- -----a---- ---gcagcaa --------gc agca------
---------- --------gg ccgtgcat-- ---------- --------gt gttcagctag
ccg---ccac agaag----- ---------- ---------- ---------- ----------
---------- ---------- ---------- ---------- ---cgagaag aggaga----
------cctt at-gttcact tt-ca----- ---------- ------gggc c-ggaggttc
aga------- ---------- ---------- ---------- ---ttttttc attgttgctt
---------- -------atg ta------gt -tgttt---- ---------- ----------
----tgtaag ttccgata-t atgccca--- ---------- ---------- ---t-agtgc
tg-tt-ata- ---------- ---------- ---------- ---------- ----------
---------- --cccatctg c-tcagc--- ---------- -------gcc tgt-------
---------- ---------- ---gagctag cgcggtta-c ctc-tgg--- ----------
------tgct gcccct-tta ---------- ---------- ---------- ----------
-gg-ttagcg -ccg-c---- ---------- -tcgcctc-- ---------- ----------
---gcag--- ---------- ---------- ---------c tcctggcttt c---------
--agtgaa-- --ggatggac g-ttaaaga- ---------- ---------- ----------
---------- ---------- ---------- -----tgctc c-----gctg cccttcagcg
gttc-ta-ac ---------- ---------- ---------- ---ccacat- gtct---tta
---------- -----ttt-- ---------- ct---c--tg cagag-acaa aggcca----
---------- ------tgtt cagtaccagc gcc-aaaat- agtgaagcct aatggcga
>Cichlidae_Crenicichla_sveni_1_1
gactagc--t tttttgcttt aaaatgtg-- --------ct ttaattgtgc ttaa------
---------- ---tggtaaa gtttacacac agtaaggcat g-tgaagctt -gtgatacgt
tagatt-att tgatttgcag catcggatgt ctta-ttttc acggctaaat acgg-cgtag
tag------- --------ag cagctcc--- ---------- agtcaatgag tcct------
-cttagcggg tagcagct-- -----a---- ---------- --------gc cgca------
---------- --------gg ccgtgcat-- ---------- --------gt gttctgttag
ccg---ccac aaaag----- ---------- ---------- ---------- ----------
---------- ---------- ---------- ---------- ---cgagaag aagaga----
------cctt aa-gttcact tt-ta----- ---------- ------gggt c-ggacggtc
aga------- ---------- ---------- ---------- ---ttttcta attgttgttc
---------- -------ata ta------gt -tattg---- ---------- ----------
----tgtaag tttcggtg-t gtgcaca--- ---------- ---------- ---t-ggtgc
tg-tt-ata- ---------- ---------- ---------- ---------- ----------
---------- --ttattctg t-ttagc--- ---------- -------gcc tgt-------
---------- ---------- ---gagctag cgcggtta-g ctc-tgg--- ----------
------tgct gccc-t-tta ---------- ---------- ---------- ----------
-gg-atagcg -ccg-c---- ---------- -tcgcccc-- ---------- ----------
---gcag--- ---------- ---------- ---------c tccgggcttt c---------
--agtgaa-- --ggatggat g-tgaaaga- ---------- ---------- ----------
---------- ---------- ---------- -----tgctc c-----gc-- ----tcaccg
gttc-ta-ac ---------- ---------- ---------- ---tcac--- gttt---tca
---------- -----ttt-- ---------- ct---ctgtg cagag-acaa aggcca----
---------- ------tgtt cagtaccagc gcc-aaaat- agtgaagcct aatggcga
>Cichlidae_Nandopsis_haitiensis_1_1
nnnnnnc--t tttctgtttt aaaatgta-- --------ct ttaattttgg ttaa------
---------- ---tggcaaa atttacacat agtaaggcat g-tgaagact -gtgatacgt
tagatt-atg tgagttgtag caccggatgg ctca-ttttt acggctaagt aagg-cgtag
tag------- --------ag cagctcc--- ---------- ggtcaatgag ttcgg-----
-ggtagcggg ta-------- ---------- ---gcagcaa --------gc agca------
---------- --------gg ccgtgcat-- ---------- --------gt gttcagctag
ccg---ccac agaag----- ---------- ---------- ---------- ----------
---------- ---------- ---------- ---------- ---cgagaag aggaga----
------actt aa-gttaact tt-ca----- ---------- ------gggc c-ggaggttc
aga------- ---------- ---------- ---------- ---ttttttc attgttgctt
---------- -------ata ta------gt -tgttt---- ---------- ----------
----tgtaag ttccgcta-t attccca--- ---------- ---------- ---t-ggtgc
tg-gt-ata- ---------- ---------- ---------- ---------- ----------
---------- --tccatctg c-tcagc--- ---------- -------gcc tgt-------
---------- ---------- ---gagctag cgcggtta-g ctc-tgg--- ----------
------tgct gcccct-tta ---------- ---------- ---------- ----------
-gg-ttagcg -ccg-c---- ---------- -tcgcccc-- ---------- ----------
---gcag--- ---------- ---------- ---------c tcctggcttt c---------
--agtgaa-- --ggatggat g-ttaaaga- ---------- ---------- ----------
---------- ---------- ---------- -----tgctc c-----gctg cccttcagca
gttt-ta-ac ---------- ---------- ---------- ---ccacat- gtct---tta
nnnnnnnnnn nnnnnnnnnn nnnnnnnnnn nnnnnnnnnn nnnnnnnnnn nnnnnnnnnn
nnnnnnnnnn nnnnnnnnnn nnnnnnnnnn nnnnnnnnnn nnnnnnnnnn nnnnnnnn
>Cichlidae_Symphysodon_discus_1_1
gactggc--t tttctgtttt aaaatgta-- --------ct ttaattgtgt ttaa------
---------- ---tggcaaa atttacacac agtaaggcat g-tgaggagt -gtgatacgt
tagatt-atg tgagttacag caccggatgg ctca-tttta acggctaaat aaga-cgtag
tag------- --------ag cagctcc--- ---------- ggtcaatgag ttcgg-----
-gttagtggg tagtggct-- -----a---- ---gcagcaa --------gc agca------
---------- --------gg ccgtgcat-- ---------- --------gt gtttagctag
ccg---ccac agaag----- ---------- ---------- ---------- ----------
---------- ---------- ---------- ---------- ---cgagaag aggaga----
------cctt aa-gttcact tt-ca----- ---------- ------gggc c-ggaggttc
aga------- ---------- ---------- ---------- ---tttttca attgt---tt
---------- -------att ta------gt -tactg---- ---------- ----------
----tgtaag ttccgcta-t gcgccca--- ---------- ---------- ---t-ggtgc
tg-tt-ata- ---------- ---------- ---------- ---------- ----------
---------- --ttcatctg c-tcagc--- ---------- -------gcc tgt-------
---------- ---------- ---gagctag cgcggtta-g ctc-tgg--- ----------
------tgct acccgt-tta ---------- ---------- ---------- ----------
-gg-gtagcg -ccg-c---- ---------- -tcgcccc-- ---------- ----------
---gcag--- ---------- ---------- ---------c tccgggcttt c---------
--agtgaa-- --gaatggac g-ttaaaga- ---------- ---------- ----------
---------- ---------- ---------- -----tgctc c-----gctg cccttcagcg
gttc-ta-ac ---------- ---------- ---------- ---ccacat- gtct---tta
---------- -----ttt-- ---------- ct---ccgtg cagag-acaa aggcca----
---------- ------tgtt cagtaccagc nnnnnnnnnn nnnnnnnnnn nnnnnnnn
>Cichlidae_Tahuantinsuyoa_macantzatza_1_1
gactggc--t tttctgtttt aaattgta-- --------ct ttaattatgt ttaa------
---------- ---tggcaga atttacacac agtaagacac g-tgaagact -gtgatacgt
tagatt-atg taatttgcag caccggatgg ctta-ttttt atggctgaat aagg-cgtag
tag------- --------ac tagctcc--- ---------- agtcaatgag ttcgg-----
-gttagcggg tagtcgat-- -----a---- ---gcagcaa --------gc agca------
---------- --------gg ccgtgcat-- ---------- --------gt gttcacttag
ccg---ccac agaag----- ---------- ---------- ---------- ----------
---------- ---------- ---------- ---------- ---cgagaag agaaga----
------cctt aa-gttcatt tt-ca----- ---------- ------gtac c-ggaggttc
agg------- ---------- ---------- ---------- --ttttttaa attgttgctt
---------- -------ata ta------gt -tattg---- ---------- ----------
----tgtaag ttccacca-t ataccca--- ---------- ---------- ---t-ggtgc
tg-tt-aaa- ---------- ---------- ---------- ---------- ----------
---------- --tccatctg c-tcagc--- ---------- -------gcc tgt-------
---------- ---------- ---gagctag cacggtta-g ctc-tgg--- ----------
------tgct gcccct-tta ---------- ---------- ---------- ----------
-gg-ttagcg -ccg-c---- ---------- -tcgcccc-- ---------- ----------
---gcag--- ---------- ---------- ---------c ttcgggcttt c---------
--tgtgaa-- --ggatggac g-gtaaaga- ---------- ---------- ----------
---------- ---------- ---------- -----tgctc c-----gctg cccgtcagcg
gttc-ta-ac ---------- ---------- ---------- ---ccacat- gtct---tta
---------- -----ttt-- ---------- ct---ccgtg cagag-acaa aggcca----
---------- ------tgtt cagtaccagc gccaaaaatn nnnnnnnnnn nnnnnnnn
>Cichlidae_Mayaheros_urophthalmus_1_1
nnnnnnnnnn nnnnngtttt aaaatgta-- --------tt taaattgtgt ttaa------
---------- ---tggcaaa atttacacac agtaaggcat g-tgaagact -gtgatacgt
tagatt-atg tgagttgcag caccggatgg ctca-ttttt acggctaagt aagg-cgtag
tag------- --------ag cagctcc--- ---------- ggtcaatgag ttcgg-----
-gttagcggg tagcggct-- -----a---- ---gcagcaa --------gc agca------
---------- --------gg ccgtgcat-- ---------- --------gt gttcagctag
ccg---ccac agaag----- ---------- ---------- ---------- ----------
---------- ---------- ---------- ---------- ---cgagaag aggaga----
------cctt aa-gttcact tt-ca----- ---------- ------gggc c-ggaggttc
aga------- ---------- ---------- ---------- ---ttttttc attgttgctt
---------- -------ata ta------gt -tgttt---- ---------- ----------
----tgtaag ttccgtca-t atgccca--- ---------- ---------- ---t-ggtgc
tg-tt-ata- ---------- ---------- ---------- ---------- ----------
---------- --cccatctg c-tcagc--- ---------- -------gcc tgt-------
---------- ---------- ---gagctag cgcggtta-g ctc-tgg--- ----------
------tgct gcccct-tta ---------- ---------- ---------- ----------
-gg-ttagcg -ccg-c---- ---------- -tcgcctc-- ---------- ----------
---gcag--- ---------- ---------- ---------c tcctggcttt c---------
--agtgaa-- --ggatggac g-ttaaaga- ---------- ---------- ----------
---------- ---------- ---------- -----tgctc c-----gctg cccttcagcg
gttc-ta-ac ---------- ---------- ---------- ---ccacat- gtct---tta
nnnnnnnnnn nnnnnnnnnn nnnnnnnnnn nnnnnnnnnn nnnnnnnnnn nnnnnnnnnn
nnnnnnnnnn nnnnnnnnnn nnnnnnnnnn nnnnnnnnnn nnnnnnnnnn nnnnnnnn
>Cichlidae_Rocio_octofasciata_2_1
nnnnnnc--t tttctgtttt aaaatgta-- --------ct ttaattgtgt ttaa------
---------- ---tggcaaa atttacacac agtaaggcat g-tgaagact -gtgattcgt
tagatt-atg tgacttgcag caccggatgg ctca-ttttt acggctaagt aagg-cgtag
tag------- --------ag cagctcc--- ---------- ggtcaatgag tttgg-----
-gttagcggg ta---gct-- -----a---- ---gcagcaa --------gc agca------
---------- --------gg ccgtgcat-- ---------- --------gt gttcagctag
ccg---ccac agaag----- ---------- ---------- ---------- ----------
---------- ---------- ---------- ---------- ---cgagaaa aggaga----
------cctt aa-gttcact tt-ca----- ---------- ------gggc c-ggaggttc
aga------- ---------- ---------- ---------- ---ttttttc attgttgctt
---------- -------ata ta------gt -tgttt---- ---------- ----------
----tgtaag ttccgcta-t atgtcca--- ---------- ---------- ---t-ggtgc
tg-tt-ata- ---------- ---------- ---------- ---------- ----------
---------- --tccatctg c-tcagc--- ---------- -------gcc tgt-------
---------- ---------- ---gagctag cgcggtga-g ctc-tgg--- ----------
------tgct gcccct-tta ---------- ---------- ---------- ----------
-gg-ttagcg -ccg-c---- ---------- -tcgcccc-- ---------- ----------
---gcag--- ---------- ---------- ---------c tcctggcttt c---------
--agtgaa-- --ggatggac g-ttaaaga- ---------- ---------- ----------
---------- ---------- ---------- -----tggtc c-----gctg cccttcggcg
gttc-ta-ac ---------- ---------- ---------- ---ccacat- gtct---tta
nnnnnnnnnn nnnnnnnnnn nnnnnnnnnn nnnnnnnnnn nnnnnnnnnn nnnnnnnnnn
nnnnnnnnnn nnnnnnnnnn nnnnnnnnnn nnnnnnnnnn nnnnnnnnnn nnnnnnnn
>Cichlidae_Trichromis_salvini_2_1
ggctggc--t tttctttttt aaaatgta-- --------ct ttaattgtgt ttaa------
---------- ---tagtaaa atttacacat agtaaggtat g-tgaagact -gtgatacgt
tagatt-atg ttagttgcag caccggatgg ctca-ttttt acggctaagt aagg-cgtag
tag------- --------ag cagctcc--- ---------- ggtcaatgag ttcgg-----
-gttagcggg tagcggct-- -----a---- ---gcagcaa --------gc agca------
---------- --------gg ccgtgcat-- ---------- --------gt gttcagctag
ccg---ccac agaag----- ---------- ---------- ---------- ----------
---------- ---------- ---------- ---------- ---cgagaag aggaga----
------cctt aa-gttcact tt-ca----- ---------- ------gggc c-ggaggttc
aga------- ---------- ---------- ---------- ---ttttttc attgttgctt
---------- -------ata ta------at -tgttt---- ---------- ----------
----tgt--- -tccgcta-t atgccca--- ---------- ---------- ---t-ggtgc
tg-tt-ata- ---------- ---------- ---------- ---------- ----------
---------- --gccatctg c-tcagc--- ---------- -------gcc tgt-------
---------- ---------- ---aagctag cgcggtta-g ctc-tgg--- ----------
------tgct gctcct-tta ---------- ---------- ---------- ----------
-gg-ttagcg -ccg-c---- ---------- -tcgcccc-- ---------- ----------
---gcag--- ---------- ---------- ---------c tcctggcttt c---------
--agtgaa-- --ggatggac g-ttaaaga- ---------- ---------- ----------
---------- ---------- ---------- -----cactc c-----gctg cccttcagca
gttc-ta-ac ---------- ---------- ---------- ---ccacgt- gtct---tta
---------- -----ttt-- ---------- ct---ccgtg cagag-acaa aggcca----
---------- ------tgtt cagtaccann nnnnnnnnnn nnnnnnnnnn nnnnnnnn
>Poeciliidae_Xiphophorus_hellerii_1_1
gtacattcgt tttctgatct taaatgtc-- --------ct ttaaagctgt tttg------
---------- ---ttgttgc ttcaacaaca tgaacttccc a-tttggact -ctgatacct
cagatt-aag atgtttgtag cagcggatgg tttc-gttag aggtgtattt acag-cgtag
tag------- ---------- ---------- ---------- ---cggaggg actgt-----
-gttagcggg ---------- -----a---- ---------- --------ga agcta-----
---------- --------gg ccgagcgt-- ---------- --------gt gttcagtcag
cta---ctgc tggagaataa actgggaatt aactagtaaa ctggtccgac agttccaccg
aaaaacctgt gagctgggac cagtttagcg gttaggtcgc tgc----agg aggagaactg
gaaccatttc aa-accagtt ta-ct----- ---------- ---------- --gggagttc
aggtcggcag caactgagac cagttcaccg gttattctgg aaccagttta gatgttcctg
agtcagattt tattcaaaaa ta------ct ttgttaatga aa-------- ----------
----ctgaaa tcatccaagt atcttcagag aatt------ --------gt ggat-ggtga
tg-ct-gtgg gcagggagga tttctgatag cagtcagtgt tacaa----- ----------
---------- ----cgtctg actgaat--- ---------- -------act tgctgta---
---------- ---------t gatagtctaa tactaaca-g ct--tga--- ----------
------tatc ccccag-caa cac------- ---------- ---------- -------atc
cag-gtagcc -ctg-ct--- ---------a atcctcctcc ---------- ----------
tttgctt--- ---------- ---------- ---------t tgctgttcct c---------
--cttaaata t--------- --gtgatga- ---------- ---------- ----------
---------- ---------- ---------- ---------- ------aatg acctctgact
tctt-t---- ---------- ---------- ---------- ------aac- ccct---ctg
---------- -----tgt-- ---------- -----ctgtg cagag-acta aggcca----
---------- ------tgtt cagtactagc gct-aagat- agtgaagccg aatggcga
>Cichlidae_Acaronia_nassa_1_1
gactggc--t tttctgtttt aaaatata-- --------ct ttaattgtgt ttaa------
---------- ---tggcaaa gtttacacac agtaaggcat g-tgaagact -gtgatacct
tagatt-atg tgatttgcag tatcggatgg ctca-ttttt acggctaaat aagg-cgtag
tag------- --------ag cagctcc--- ---------- gttcaatgag ttcgg-----
-tttagcggg tagccgct-- -----a---- ---gcagcaa --------gc agca------
---------- --------gg ccgtgcat-- ---------- --------gt gttcagtgtg
tt-------c agaag----- ---------- ---------- ---------- ----------
---------- ---------- ---------- ---------- ---cgagaag aggaga----
------actt aa-gttcact tt-ca----- ---------- ------gggc c-ggagtttc
aga------- ---------- ---------- ---------- -ttttcttta actgttgctt
---------- -------ata ta------gt -tattg---- ---------- ----------
----tgtaag tactgc---- ---------- ---------- ---------- ---t-ggtgc
tg-tt-ata- ---------- ---------- ---------- ---------- ----------
---------- --ttcatgtg c-tcatc--- ---------- -------gcc tgt-------
---------- ---------- ---gagctag cgcggtta-g ctc-tgg--- ----------
------tgct tcccct-tta ---------- ---------- ---------- ----------
-gg-ttagcg -ccg-c---- ---------- -tcgcccc-- ---------- ----------
---gcag--- ---------- ---------- ---------c ttcaggcttt c---------
--agtgaa-- --ggatggac g-ttaaaga- ---------- ---------- ----------
---------- ---------- ---------- -----tgctc c-----gctg cccgtcagcg
gttc-ta-ac ---------- ---------- ---------- ---ccacgt- gtct---tta
---------- -----ttt-- ---------- ct---ccgtg cagag-acaa aggcca----
---------- ------tgtt cagtaccagc gccaaaaat- agtgaagcct aatggcga
>Cichlidae_Amphilophus_lyonsi_1_1
gactggc--t tttctgtttt aaaatgta-- --------tt ttaattgtgt ttaa------
---------- ---tggcaaa atttacacac agtaaggcat g-tgaagact -gtgatacgt
tagatt-atg tgagttgcag caccggatgg ctca-ttttt acggctaagt aagg-cgtag
tag------- --------aa cagctcc--- ---------- ggtcaatgag ttcgg-----
-gttagcggg tagcggct-- -----a---- ---gcagcaa --------gc agca------
---------- --------gg ccgtgcat-- ---------- --------gt gttcagctag
ccg---ccac agaag----- ---------- ---------- ---------- ----------
---------- ---------- ---------- ---------- ---cgtgaag aggaga----
------cctt aa-gttcact tt-ca----- ---------- ------gggc c-ggaggttc
aga------- ---------- ---------- ---------- ---ttttttc attgttgctt
---------- -------atg ta------gt -tgttt---- ---------- ----------
----tgtaag ttccgcta-t atgccca--- ---------- ---------- ---t-ggtgc
tg-tt-ata- ---------- ---------- ---------- ---------- ----------
---------- --cccatctg c-tcagc--- ---------- -------gcc tgt-------
---------- ---------- ---gagctag cgcggtta-c ctc-tgg--- ----------
------tgct gcccct-tta ---------- ---------- ---------- ----------
-gg-ttagcg -ccg-c---- ---------- -tcgcctc-- ---------- ----------
---gcag--- ---------- ---------- ---------c tcctggcttt c---------
--agtgaa-- --ggatagac g-ttaaaga- ---------- ---------- ----------
---------- ---------- ---------- -----tgctc c-----gctg cccttcagcg
gttc-ta-ac ---------- ---------- ---------- ---ccacat- gtct---tta
---------- -----ttt-- ---------- ct---c--tg cagag-acaa aggcca----
---------- ------tgtt cagtaccagc gcc-aaaat- agtgaagcct aatggcga
>Cichlidae_Cichlasoma_dimerus_1_1
ggctggc--t tttctgtttt aaaatata-- --------ct ttaattgtgt ttaa------
---------- ---tggcaaa gtttgcacac agtaaggcat g-tgaagact -gtgatacgt
tagatt-atg tgatttgcag caccggatgg ctca-ttttt acggctaaat aagg-cgtag
tag------- --------ac cagcttc--- ---------- ggtcaatgag ttcgg-----
-gttagcggg tagctgct-- -----a---- ---gcagtaa --------gc agca------
---------- --------gg ccgtgcat-- ---------- --------gt gttcagttag
ccg---ccac agaag----- ---------- ---------- ---------- ----------
---------- ---------- ---------- ---------- ---cgcgaag aggaga----
------cctt ag-gttcact tt-ca----- ---------- ------gggc c-gaaggttc
aga------- ---------- ---------- ---------- ---tctttta attgttgctt
---------- -------ata ta------gt -tattg---- ---------- ----------
----tgtaag ttccgcta-t attcccg--- ---------- ---------- ---t-ggtgc
tg-tt-ata- ---------- ---------- ---------- ---------- ----------
---------- --gccatttg c-tcggc--- ---------- -------gcc tgt-------
---------- ---------- ---gagctag cgcagtta-- ---------- ----------
---------- --ccat-tta ---------- ---------- ---------- ----------
-gg-ttagcg -ccg-c---- ---------- -tcgccca-- ---------- ----------
---gcag--- ---------- ---------- ---------c ttcgggcttt c---------
--agtgaa-- --ggatggac g-ttaaaga- ---------- ---------- ----------
---------- ---------- ---------- -----tgctc c-----gctg cccgtcagcg
gttc-ta-ac ---------- ---------- ---------- ---ccacat- gtct---tta
---------- -----ttt-- ---------- ct---ccgtg cagag-acaa aggcca----
---------- ------tgtt cagtaccagc gcc-aaaat- agtgaagcct aatggcga
>Cichlidae_Geophagus_brasiliensis_1_1
gactagc--t tttctgcttt aaaatgta-- --------ct ttatttgtgc ttaa------
---------- ---tagcaaa atttacacac agtaaggcat g-tgaagact -gtgatacgt
tagatt-atg ggatttgcag caccggatgg ctca-ttttt acggctaagt aagg-cgtag
tag------- --------ag cagctcc--- ---------- ggtcaatgag tcct------
-gttagcggg tagcagct-- -----a---- ---------- --------gc agca------
---------- --------gg ccctgcat-- ---------- --------gt gttctgttag
tcg---ccac agaaa----- ---------- ---------- ---------- ----------
---------- ---------- ---------- ---------- ---cgagaag cggaga----
------cctt aa-gttcact tt-ta----- ---------- ------gggc c-ggaggtta
aga------- ---------- ---------- ---------- ---ttttctt attgtttttt
t--------- -------ata ta------gt -tattg---- ---------- ----------
----tgtacg ttccgcta-t atgctct--- ---------- ---------- ---t-ggtgc
tg-tt-ata- ---------- ---------- ---------- ---------- ----------
---------- --tccatctg c-tcggc--- ---------- -------gcc tgt-------
---------- ---------- ---gagctag cgcggtta-t ctc-tgg--- ----------
------tgct gccc-t-tta ---------- ---------- ---------- ----------
-gg-ttagcg -ccg-c---- ---------- -tcgcccc-- ---------- ----------
---gcag--- ---------- ---------- ---------c tccgggcttt c---------
--aatgaa-- --tgatggat g-ttaaaaa- ---------- ---------- ----------
---------- ---------- ---------- -----tgctc c-----gctg ctggtcagcg
gttc-ta-ac ---------- ---------- ---------- ---ccacat- gtct---tta
---------- -----ttt-- ---------- ct---ccgtg cagag-acaa aggcca----
---------- ------tgtt cagtaccagc gcc-aaaat- agtgaagcct aatggcga
>Cichlidae_Gymnogeophagus_balzanii_1_1
gactggc--g tttctgcttt aaaatgta-- --------ct ttatttgtgc ttaa------
---------- ---gagtaaa atttacacac attaaggcat g-tgaagact -gtgatacgt
tagatt-acg ggatttgcag caccggatgg ctca-ttttt atagctaaat aagn-cgtag
tag------- --------ag cagctca--- ---------- agtcaatgag tcct------
-gttagcggg tagtggct-- -----a---- ---------- --------gg agca------
---------- --------gg ccctgcat-- ---------- --------gt gttctgttag
ccg---tcac agaaa----- ---------- ---------- ---------- ----------
---------- ---------- ---------- ---------- ---cgagtcg cggagac---
------cctt aa-gttcact tt-ta----- ---------- ------gggc c-ggaggtca
aga------- ---------- ---------- ---------- ---ttttcta attgtttttt
---------- -------att ta------gt -tattg---- ---------- ----------
----tgtaag ttccgcta-t atgcccc--- ---------- ---------- ---t-ggtga
ta-ta----- ---------- ---------- ---------- ---------- ----------
---------- --tacatc-- --tcagc--- ---------- -------gcc tgt-------
---------- ---------- ---gagctag cgcggtta-g ctc-tgg--- ----------
------tgnt gccc-t-tta ---------- ---------- ---------- ----------
-gg-ttagcg -ccg-c---- ---------- -tcgcacc-- ---------- ----------
---gcag--- ---------- ---------- ---------t ttgaggcttt c---------
--aatgaa-- --ggatggat g-ttaaaaa- ---------- ---------- ----------
---------- ---------- ---------- -----tgctc c-----gctg cccgtcagcg
gttc-tg-ac ---------- ---------- ---------- ---ccacat- gtct---tta
---------- -----ttt-- ---------- ct---ccgtg cagag-acaa aggcca----
---------- ------tgtt cagtaccagc gcc-aaaat- agtgaagcct aatggcga
>Cichlidae_Nandopsis_tetracanthus_2_1
nnnnnnc--t tttctgtttt aaaatgta-- --------ct ttaattgtgt ttaa------
---------- ---tggcaaa atttacacat agtaaggcat a-tgaagact -gtgatacgt
tagatt-atg tgagttgcag caccggatgg ctca-ttttt acggctaagt aagg-cgtag
tag------- --------ag cagctcc--- ---------- ggtcaatgag ttcgg-----
-gttagcggg tagcgagt-- -----a---- ---gcagcaa --------gc agca------
---------- --------gg ccgtgcat-- ---------- --------gt gttcagctag
ccg---ccac agaag----- ---------- ---------- ---------- ----------
---------- ---------- ---------- ---------- ---cgagaag aggaga----
------cctt aa-gttcact tt-ca----- ---------- ------gggt c-ggaggttc
aga------- ---------- ---------- ---------- ---ttttttc attgttgctt
---------- -------ata ta------gt -tgttt---- ---------- ----------
----tgtaag ttccgcta-t atgccca--- ---------- ---------- ---t-ggtgc
tg-tt-ata- ---------- ---------- ---------- ---------- ----------
---------- --tccatctg c-tcagc--- ---------- -------gcc tgt-------
---------- ---------- ---gagctag cgtggtta-g ctc-tgg--- ----------
------tgct gcccct-tta ---------- ---------- ---------- ----------
-gg-ttagcg -ccg-c---- ---------- -tcgcccc-- ---------- ----------
---gcag--- ---------- ---------- ---------c tcctggcttt c---------
--agtgaa-- --ggatggaa g-ttaaaga- ---------- ---------- ----------
---------- ---------- ---------- -----tgctc c-----gctg cccttcacca
gttt-ta-ac ---------- ---------- ---------- ---ccacat- gtct---tta
nnnnnnnnnn nnnnnnnnnn nnnnnnnnnn nnnnnnnnnn nnnnnnnnnn nnnnnnnnnn
nnnnnnnnnn nnnnnnnnnn nnnnnnnnnn nnnnnnnnnn nnnnnnnnnn nnnnnnnn
>Poeciliidae_Poecilia_caucana_1_1
gcacaacaga tttctgatct taaatgtc-- --------ct ttaaagctgt tttg------
---------- ---ttgttgc ttcaacaacc agaacttccc a-tttggact -ctgatacct
cagatt-aag atatttggag cagtggatgg tttt-gttag aggtgtattt acag-cgtag
tag------- ---------- ---------- ---------- ---cggaggg actgt-----
-gttagcggg ---------- -----a---- ---------- --------ga agcta-----
---------- --------gg ccgagcgt-- ---------- --------gt gttcagtcaa
cta---ctgc tggagaataa actgggaatt aactactaaa ctggtccgac agtttcacca
aagaacctcc gagctgggac cagtttagcg gttaggtcgc tgc----agg aggagaactg
gaaccatttc aa-acttgtt ta-ct----- ---------- ---------- --gatagttc
aggtcggcag caactgagac cagtttactg gttattctgg aaccagttta gatgttcctg
agtcagattt tattcaaaaa ta------tt ttgttaatgt aa-------- ----------
----cttaaa tcatccaagt cttttaagag tatt------ --------gc gggt-ggtga
tg-ct-ttgg gcaggaagac tttctggtag cagtcaatgt tccaacgagt cagaag----
---------- -aggcctttg a----gt--- ---------- -------act tgatgta---
---------- ---------t gacagtctaa ca----ca-g ct--tga--- ----------
------tatc ccccag-caa cac------- ---------- ---------- -------atc
cag-ctagcc -ctg-ct--- ---------a atcctt---- ---------- ----------
-ttcctt--- ---------- ---------- ---------t tactgttcct c---------
--tttaaata t--------- --gtgatga- ---------- ---------- ----------
---------- ---------- ---------- ---------- ------attg acctctg---
---------- ---------- ---------- ---------- -------ac- ctct---ctg
---------- -----ctt-- ---------- -----ttgtg cagag-acta aggcca----
---------- ------tgtt cagtaccagc gct-aagat- agtgaagccg aacggcga
>Poeciliidae_Poecilia_mexicana_1_1
gcacgaaaga tttctgatct taaatgtc-- --------ct ttaaaggtgt tttg------
---------- ---ttgttgc ttcaacaacc agaacttccc a-tttggact -ctgatacct
cagatt-aag atattttcag cagcggatgg tttc-gttag aggtgtattt acag-cgtag
tag------- ---------- ---------- ---------- ---cggaggg actgt-----
-gttagcggg ---------- -----a---- ---------- --------ga agcta-----
---------- --------gg ccgagcgt-- ---------- --------gt gttcagtcag
cta---ctgc tggagaataa actgggaatt aactactaaa ctggtccgac agtttcaccg
aagaacttcc gagctgggac cagtttagtg gttaggtcgc tgc----agg agaagaactg
gaaccatttc aa-acttgtt ta-ct----- ---------- ---------- --ggtagttc
aggtcggcag caactgagac cagcttaccg gttattctgg aaccagttta gatgttcctg
agtcagattt tattcaaaaa ta------ct ttgttaatgt aa-------- ----------
----cttaaa tcatccaagt cttttaagag tatt------ --------gt gggt-ggtga
tg-ct-ttgg gcaggaataa tttctggtag cagtcagtgt tccaacgaat cagaac----
---------- -aggcctctg actgagt--- ---------- -------act tgctgta---
---------- ---------t aacagtctaa ca----ca-g ct--tga--- ----------
------tatc ccccag-caa cac------- ---------- ---------- -------atc
cag-ctagcc -ctg-ct--- ---------a atcctt---- ---------- ----------
---------- ---------- ---------- ---------t tactgttcct c---------
--tttaaata t--------- --gtgatga- ---------- ---------- ----------
---------- ---------- ---------- ---------- ------attg acctctgacc
tct------- ---------- ---------- ---------- ------aac- ctct---ctg
---------- -----ttt-- ---------- -----ttgtg cagag-acta aggcca----
---------- ------tgtt cagtaccagc gct-aagat- agtgaagccg aatggcga
>Poeciliidae_Poecilia_perugiae_1_1
gcacagcagt tttctgatct taaatgtc-- --------ct ttaaagcttt tttg------
---------- ---ttgttgc ttcaacaacc agaacttccc a-tttggact -ctgatacct
cagatt-aag atatttgcag cagcggatgg tttc-gttag aggtgtattt acag-cgtag
tag------- ---------- ---------- ---------- ---cgaaggg actgt-----
-gttagcggg ---------- -----a---- ---------- --------ga agcta-----
---------- --------gg ccgagcgt-- ---------- --------gt gttcagtcag
tta---ctgc tggagaataa actgggaatt aactactaaa ctggtccgat agtttcatcg
aagaacctcc gagctgggac cagtttagcg gttaagtcgc tgc----agg aggagaactg
gagccatttc aa-acttgtt ta-ct----- ---------- ---------- --ggtagttc
aggt------ taactgagat cagttaaccg gttattctgg aaccagttta gatgttactg
agtcagattt tattcataaa ta------ct ttgctaatgt aa-------- ----------
----cttaaa ttatccaagt cttttaagag tatt------ --------gt gggt-ggtga
tg-ct-gtgg gcaggaagga tttctggtag cagtcagtgt tccaacaaat cagaag----
---------- -aggcctctg actgagt--- ---------- -------act tgctgta---
---------- ---------t gacagtctaa cactaacg-g ct--tga--- ----------
------tatc ccccag-caa cac------- ---------- ---------- -------atc
cat-ctagcc -ctg-ct--- ---------a a--------- ---------- ----------
--tcctt--- ---------- ---------- ---------t tactggtcct c---------
--tttaaata t--------- --gtgatga- ---------- ---------- ----------
---------- ---------- ---------- ---------- ------attg acctctgacc
tctc-t---- ---------- ---------- ---------- ------aac- --ct---ctg
---------- -----ttt-- ---------- -----ttgtg cagag-acta aggcca----
---------- ------tgtt cagtaccagc gct-aagat- agtgaagccg aatggcga
>Cichlidae_Aequidens_tetramerus_1_1
nnnnnnnnnn tttctgtttt aaaatgta-- --------ct ttaattgtgt ttaa------
---------- ---tggcaaa gtttacacac agtaaggcat g-tgaagact -gtgatacgt
tagatt-atg tgatttgcag caccggatgg ctca-ttttt acggctaaat aagg-cgtag
tag------- --------ag cagcttc--- ---------- ggtcaatgag ttcgg-----
-gttagcggg tagccgct-- -----a---- ---gcagtaa --------gc agca------
---------- --------gg ccgtgcat-- ---------- --------gt gttcagttag
ccg---ccac agaag----- ---------- ---------- ---------- ----------
---------- ---------- ---------- ---------- ---cgcgaag aggaga----
------cctt ag-gttcact tt-ca----- ---------- ------gggc c-gaaggttc
aga------- ---------- ---------- ---------- ---tctttta attgttgctt
---------- -------ata ta------gt -tattg---- ---------- ----------
----tgtaag ttccgcta-t atgcccg--- ---------- ---------- ---t-ggtgc
tg-tt-ata- ---------- ---------- ---------- ---------- ----------
---------- --gccatctg c-tcagc--- ---------- -------gcc tgt-------
---------- ---------- ---gagctag cgcggtta-- ---------- ----------
---------- --ccat-tta ---------- ---------- ---------- ----------
-gg-ttagcg -ccg-c---- ---------- -tcgcccc-- ---------- ----------
---gcag--- ---------- ---------- ---------c ttcgggcttt c---------
--agtgaa-- --ggatggac g-ttaatga- ---------- ---------- ----------
---------- ---------- ---------- -----tgctc c-----g--- -----cagcg
gttc-ta-ac ---------- ---------- ---------- ---ccacat- gtct---tta
---------- -----ttt-- ---------- ct---ccgtn nnnnnnnnnn nnnnnnnnnn
nnnnnnnnnn nnnnnnnnnn nnnnnnnnnn nnnnnnnnnn nnnnnnnnnn nnnnnnnn
>Cichlidae_Amatitlania_nigrofasciata_1_1
gactggc--t tttctgtttt aaaatgta-- --------ct ttaattgtgt ttaa------
---------- ---tggcaaa atttacacac agtaaggcat g-tgaagact -gtgatacgt
tagatt-atg tgagttgcag caccggatgg ctca-ttttt acggctaagt aagg-cgtag
tag------- --------ag cagctcc--- ---------- ggtcaatgag ttcgg-----
-gttagcggg tagcggct-- -----a---- ---gcagcaa --------gc agca------
---------- --------gg ccgtgcat-- ---------- --------gt gttcagctag
ccg---ccac agaag----- ---------- ---------- ---------- ----------
---------- ---------- ---------- ---------- ---cgagaag aggaga----
------cctt aa-gttcact tt-ca----- ---------- ------gggc c-ggaggttc
aga------- ---------- ---------- ---------- ---ttttttc attgttgctt
---------- -------ata ta------gt -tgttt---- ---------- ----------
----tgtaag ttccgcta-t atgccca--- ---------- ---------- ---t-ggtgc
tg-tt-ata- ---------- ---------- ---------- ---------- ----------
---------- --cccatctg c-tcagc--- ---------- -------gcc tgt-------
---------- ---------- ---gagccag cgcggtta-g ctc-tgg--- ----------
------tgct acccct-tta ---------- ---------- ---------- ----------
-gg-ttagcg -ccg-c---- ---------- -tcgcctc-- ---------- ----------
---gcag--- ---------- ---------- ---------c tcttgggttt c---------
--agtgaa-- --ggatggac g-ttaaaga- ---------- ---------- ----------
---------- ---------- ---------- -----tgctc c-----gctg cccttcagcg
gttc-ta-ac ---------- ---------- ---------- ---ccacat- gtct---tta
---------- -----ttt-- ---------- ct---c--tg cagag-acaa aggcca----
---------- ------tgtt cagtaccagc gcc-aaaat- agtgaagcct aatggcga
>Cichlidae_Andinoacara_coeruleopunctatus_1_1
gactggc--t tttctgtttt aaaatgta-- --------ct ttaattgtgt ttaa------
---------- ---tggcaaa atttacacac agtaaggcac g-tgaagact -gtgatacgt
tagatt-atg tgatttgcag caccggatgg ctta-tttct acggctgaat atgg-catag
tag------- --------ac cagctcc--- ---------- ggtcaatgag ttcgg-----
-gttagcggg tagtgact-- -----a---- ---gcaacaa gca-gcaggc agca------
---------- --------gg ccgtgcat-- ---------- --------gt gttcacttaa
ccg---ccac agaaa----- ---------- ---------- ---------- ----------
---------- ---------- ---------- ---------- ---ccaggag aggaga----
------cctt aa-gttcatt tt-ca----- ---------- ------gtgc c-ggaggttc
agg------- ---------- ---------- ---------- ---tgtttta attgttgctt
---------- -------ata ta------gt -tattg---- ---------- ----------
----tgtaac ttacgcca-t atgccca--- ---------- ---------- ---t-ggtgc
tg-tt-tta- ---------- ---------- ---------- ---------- ----------
---------- --tccatctg c-tcagc--- ---------- -------gcc tgt-------
---------- ---------- ---gagctag cgcggtta-g ctc-tgg--- ----------
------tgct gctcct-tta ---------- ---------- ---------- ----------
-gg-ttagcg -ccg-c---- ---------- -tcgcccc-- ---------- ----------
---gcag--- ---------- ---------- ---------c ttcgggcttt c---------
--tgtgaa-- --ggatggac g-ttaaaga- ---------- ---------- ----------
---------- ---------- ---------- -----tgctc c-----gctg cccgtcagcg
tttc-ta-ac ---------- ---------- ---------- ---ccacat- gtct---tca
---------- -----ttt-- ---------- ct---ccgtg cagag-acaa aggcca----
---------- ------tgtt cagtaccagc gcc-aaaat- agtgaagcct aatggcga
>Cichlidae_Chiapaheros_grammodes_1_1
nnnnnnnnnn nnnnnnnnnn nnnnnnnnnn nnnnnnnnnn nnnnnnnnnn nnnnnnnnnn
nnnnnnnnnn nnnnnnnnnn nnnnnnnnnn nnnnnnnnnn nnnnnnnnnn nnnnnnnnnn
nnnnnnnnnn nnnnnnnnnn nnnnnnnnnn nnnnnnnnnn nnnnnnnnnn nnnnnnnnnn
nnnnnnnnnn nnnnnnnnnn nnnnnnnnnn nnnnnnnnnn nnnnnnnnnn nnnnnnnnnn
nnnnnnnnnn nnnnnnnnnn nnnnnnnnnn nnnnnnnnaa --------gc agca------
---------- --------gg ccgtgcat-- ---------- --------gt gttcagctag
ccg---ccac agaag----- ---------- ---------- ---------- ----------
---------- ---------- ---------- ---------- ---cgagaag aggaga----
------cctt ga-gttcact tt-ca----- ---------- ------gggc c-ggaggttc
aga------- ---------- ---------- ---------- ---tattttc attgttgctt
---------- -------ata ta------gt -tgttc---- ---------- ----------
----tgtaag ttccgcta-t atgccca--- ---------- ---------- ---t-ggtgc
tg-tt-ata- ---------- ---------- ---------- ---------- ----------
---------- --tccatctg c-tcagc--- ---------- -------gtc tgt-------
---------- ---------- ---gagctag cgcggtta-g ctc-tgg--- ----------
------tgct gcccct-tta ---------- ---------- ---------- ----------
-gg-ttagcg -ccg-c---- ---------- -tcgcccc-- ---------- ----------
---gcag--- ---------- ---------- ---------c tcctggcttt c---------
--agtgaa-- --ggatggac g-ttaaaga- ---------- ---------- ----------
---------- ---------- ---------- -----cgctc c-----gctg cccttcagca
gttc-ta-ac ---------- ---------- ---------- ---tcacgt- gtct---tta
---------- -----ttt-- ---------- ct---ccgtg cagag-acaa aggcca----
---------- ------tgtt cagtaccagc gcc-aaaat- agtgaagcct aatggcga
>Cichlidae_Cichla_intermedia_1_1
gactggc--t tttgtgctct aaaatgtg-- --------ct ttaattgtgt ttaa------
---------- ---cggcaga gtttacacac agaaaggcat g-tggagact -gtgatacgt
tagatt-atg tgatttgcag caccggatgg ctca-ttttt acctctaaat aaga-cgtag
tag------- --------ag ccgctcg--- ---------- ggtcggtgag tccg------
-gggagcggg tagcagct-- -----a---- ---------- --------gc agca------
---------- --------gg ccgtgcat-- ---------- --------gt gttctgttag
ccg---ccgc ---ag----- ---------- ---------- ---------- ----------
---------- ---------- ---------- ---------- ---cgaccag gggagc----
------cctt aa-gttcact ct-ca----- ---------- ------ggac t-ggaggctc
gggggg---- ---------- ---------- ---------- --------gc attgttgctt
---------- -------ata ca------gt -tatcg---- ---------- ----------
----tctaag ttccgtta-- ---------- ---------- ---------- ---t------
------gtg- ---------- ---------- ---------- ---------- ----------
---------- --accatctg c-tcggc--- ---------- -------gcc tgt-------
---------- ---------- ---gagctgg cgcggttc-g ctg-cgg--- ----------
------tgct gcgcct-tcg ---------- ---------- ---------- ----------
-gg-ttagcg -ccg-c---- ---------- -tcgccccg- ---------- ----------
-cagcag--- ---------- ---------- ---------c tccgggcttt c---------
--ggtgaa-- --ggatggac g--------- ---------- ---------- ----------
---------- ---------- ---------- ---------- ------gtga tc--------
-----ta-ac ---------- ---------- ---------- ---ccacat- gtct---tta
---------- -----ttt-- ---------- ct---ctgtg cagag-acaa aggcca----
---------- ------tgtt cagtaccagc gcc-aaaat- agtgaagcct aatggcga
>Cichlidae_Cichla_orinocensis_1_1
gactggc--t tttctgctct aaaatgtg-- --------ct ttaattgtgt ttaa------
---------- ---cggcaga gtttacacac agaaaggcat g-tggagact -gtgatacgt
tagatt-atg tgatttgcag caccggatgg ctca-ttttt acctctaaat aaga-cgtag
tag------- --------ag ccgctcg--- ---------- ggtcggtgag tccg------
-gggagcggg tagcagct-- -----a---- ---------- --------gc agca------
---------- --------gg ccgtgcat-- ---------- --------gt gttctgttag
ccg---ccgc ---ag----- ---------- ---------- ---------- ----------
---------- ---------- ---------- ---------- ---cgagaag gggagc----
------cctt aa-gttcact ct-ca----- ---------- ------ggac t-ggaggctc
gggggg---- ---------- ---------- ---------- --------tc attgttgctt
---------- -------ata ca------gt -tatcg---- ---------- ----------
----tctaag ttccgtta-- ---------- ---------- ---------- ---t------
------gtg- ---------- ---------- ---------- ---------- ----------
---------- -taccatctg c-tcggc--- ---------- -------gcc tgt-------
---------- ---------- ---gagctgg cgcggttc-g ctg-cgg--- ----------
------tgct gcgcct-tcg ---------- ---------- ---------- ----------
-gg-ttagcg -ccg-c---- ---------- -tcgccccg- ---------- ----------
-cagcag--- ---------- ---------- ---------c tccgggcttt c---------
--ggtgaa-- --ggatggac g--------- ---------- ---------- ----------
---------- ---------- ---------- ---------- ------gtga tc--------
-----ta-ac ---------- ---------- ---------- ---ccacat- gtct---tta
---------- -----ttt-- ---------- ct---ctgtg cagag-acaa aggcca----
---------- ------tgtt cagtaccagc gcc-aaaat- agtgaagcct aatggcga
>Cichlidae_Crenicichla_lepidota_1_1
nnnnnnnnnn nnnnnnnnnn nnnnnnnnnn nnnnnnnnnn nnnnnngtgc ttaa------
---------- ---tggtaaa gtttacacac agtaaggcat g-tgaagctt -gtgatacgt
tagatt-att tgatttgcag catcggatgg ctta-ttttt acggctaaat acgg-cgtag
tag------- --------ag cagctcc--- ---------- agtcaatgag tcct------
-cttagcggg tagcagct-- -----a---- ---------- --------gc cgca------
---------- --------gg ccgtgcat-- ---------- --------gt gttctgttag
ccg---ccac aaaag----- ---------- ---------- ---------- ----------
---------- ---------- ---------- ---------- ---cgagaag aagaga----
------cctt aa-gttcact tt-ta----- ---------- ------gggt c-ggacggtc
aga------- ---------- ---------- ---------- ---ttttcta attgttgttc
---------- -------ata ta------gt -tattg---- ---------- ----------
----tgtaag tttcggtg-t gtgcaca--- ---------- ---------- ---t-ggtgc
tg-tt-ata- ---------- ---------- ---------- ---------- ----------
---------- --ttcttctc t-ttagc--- ---------- -------gcc tgt-------
---------- ---------- ---gagctag cgcggtta-g ctc-tgg--- ----------
------tgct gccc-t-tta ---------- ---------- ---------- ----------
-gg-atagcg -ccg-c---- ---------- -tcgcccc-- ---------- ----------
---gcag--- ---------- ---------- ---------c tccgggcttt c---------
--agtgaa-- --ggatggat g-ttaaaga- ---------- ---------- ----------
---------- ---------- ---------- -----tgctc c-----gc-- ----tcaccg
gttc-ta-ac ---------- ---------- ---------- ---tcac--- gtct---tca
---------- -----ttt-- ---------- ct---ccgtg cagag-acaa aggcca----
---------- ------tgtt cagtaccagc gcc-aaaat- agtgaagcct aatggcga
>Cichlidae_Laetacara_thayeri_1_1
gactggc--t tttctgtttt aaaatgta-- --------ct ttaattgtgt ttaa------
---------- ---tggcaaa gtttacacat agtaaggtat g-tgaaggct -gtgatacgt
tagatt-atg tgatttgcag catcggatgg ctca-ttttt ccggctaaat aagg-cgtag
tag------- --------ag cagctct--- ---------- ggtcaatgag ttcgg-----
-gttagcggg tagccgct-- -----a---- ---gcagcaa --------gc agca------
---------- --------gg ccgtgcat-- ---------- --------gt gttcagttag
cca---ccac agaag----- ---------- ---------- ---------- ----------
---------- ---------- ---------- ---------- ---ctagaag aggaaa----
------cctt aa-gttcact tt-ca----- ---------- ------gcgc c-gaaggttc
aga------- ---------- ---------- ---------- ---tttttta atcgttgctt
---------- -------ata ta------tt -tattg---- ---------- ----------
----tgtaag ttctgttg-t atgcccg--- ---------- ---------- ---t-ggtac
tg-tt-ata- ---------- ---------- ---------- ---------- ----------
---------- --tccatctg g-tcagc--- ---------- -------gcc tgt-------
---------- ---------- ---gagctag cgcggtta-g ctc-cgg--- ----------
------tgct gcccct-tta ---------- ---------- ---------- ----------
-gg-ttagcg -ccg-c---- ---------- -tcgcccc-- ---------- ----------
---gcag--- ---------- ---------- ---------c ttcgggcttt c---------
--agtgaa-- --ggatggac g-ttaaaga- ---------- ---------- ----------
---------- ---------- ---------- -----tgctc c-----gct- -------gag
gttc-ta-ac ---------- ---------- ---------- ---ccacat- gtct---tta
---------- -----ttt-- ---------- ct---ccgtg cagag-acnn nnnnnnnnnn
nnnnnnnnnn nnnnnnnnnn nnnnnnnnnn nnnnnnnnnn nnnnnnnnnn nnnnnnnn
>Cichlidae_Nannacara_taenia_1_1
gactggc--g tttctgcttt aaaatgta-- --------ct ttaattgcgt ttaa------
---------- ---tggcaag gtttacacac agtaatgcat g-tgaagatt -gtgatacgt
tagatt-atg tgatttgcag caccggatgg ctca-ctttt acagctaaat aatg-cgtag
taa------- --------ca cagctcc--- ---------- ggtcaatgag ttcga-----
-gttagcgag ta-------- ---------- ---------- --------gc agca------
---------- --------gg ccgtgcat-- ---------- --------gt gttcaattag
ccg---ccac agaag----- ---------- ---------- ---------- ----------
---------- ---------- ---------- ---------- ---cgagaag aggaga----
------cctt aa-gttcact tt-ta----- ---------- ------aggc c-ggagattc
aga------- ---------- ---------- ---------- ---tttttta attgttacgt
---------- -------gta ta------gt -tattg---- ---------- ----------
----cgtaag tat------t ttgccca--- ---------- ---------- ---t-ggtgg
tg-tt-aca- ---------- ---------- ---------- ---------- ----------
---------- --tccatctg c-tcagc--- ---------- -------gcc tgt-------
---------- ---------- ---gagctag cgcggtta-g ctc-tag--- ----------
------tgct gcccct-tta ---------- ---------- ---------- ----------
-gg-ttagcg -ccg-c---- ---------- -tcgcccc-- ---------- ----------
---gcag--- ---------- ---------- ---------c ttcgggcttt c---------
--aatgaa-- --tgatggat g-ttaaaaa- ---------- ---------- ----------
---------- ---------- ---------- -----tgctc c-----gctg cccgttagcg
cttcgtg-ac ---------- ---------- ---------- ---ccacat- gtct---tta
---------- -----ttt-- ---------- ct---cngtg cagag-acaa aggcca----
---------- ------tgtt cagtaccagc nnnnnnnnnn nnnnnnnnnn nnnnnnnn
>Cichlidae_Satanoperca_daemon_1_1
ggctggc--t tttttgtttt aaaatgtg-- --------ct ttatttgtcc ttaa------
---------- ---tggtaaa gtttacacac agtaaggcat g-tgaagttt -gtgatacgt
tagatt-att tgatttgcag catcggatgg ctta-ttttt acggctaaat aagg-tgtag
tag------- --------ag cagctcc--- ---------- ggtcaatgag tccg------
-gttagcggg tagcagct-- -----a---- ---------- --------gg agca------
---------- --------gg ccgtgcat-- ---------- --------gt gttctgttag
ccg---ccac aaaag----- ---------- ---------- ---------- ----------
---------- ---------- ---------- ---------- ---caagaaa aggaga----
------cctt aa-gttcact tt-ta----- ---------- ------gggc c-ggaggttc
tga------- ---------- ---------- ---------- ---ttttcta attgttgttt
---------- -------ata ta------gt -tattg---- ---------- ----------
----tgtaag tttcggtg-t atgcata--- ---------- ---------- ---c-ggtgc
tg-tt-ata- ---------- ---------- ---------- ---------- ----------
---------- --ttcatctg c-ttagc--- ---------- -------gcc tgt-------
---------- ---------- ---gagctag cgcggtta-g ctc-tgg--- ----------
------tgct gccc-t-tta ---------- ---------- ---------- ----------
-gg-atagcg -ctg-c---- ---------- -tcgcccc-- ---------- ----------
---gcag--- ---------- ---------- ---------c tctgggcttt c---------
--aatgaa-- --ggatgaat g-ttaaaga- ---------- ---------- ----------
---------- ---------- ---------- -----tgctc c-----gctg cccgtcagcg
gttc-ta-ac ---------- ---------- ---------- ---ccacat- gtct---tta
---------- -----ttt-- ---------- ct---ccgtg cagag-acaa aggcca----
---------- ------tgtt cagtaccagc gcc-aaaat- agtgaagcct aatggcga
>Cichlidae_Satanoperca_leucosticta_1_1
ggctggc--t tttttgtttg aaaatgtg-- --------ct ttatttgtgc ttaa------
---------- ---tggtaat gtttacacac attaaggcat g-tgaagttt -gtgatacgt
tagatt-att tgatttgcag attcggatgg ctta-ttttt acggctaaat aagg-tgtag
tag------- --------ag cagctct--- ---------- ggtcaatgag ttcg------
-gttagcggg tagcagct-- -----a---- ---------- --------gg agca------
---------- --------gg ccgtgcat-- ---------- --------gt gttcagttag
ccg---ccac aaaag----- ---------- ---------- ---------- ----------
---------- ---------- ---------- ---------- ---caagaaa aggaga----
------cctt aa-gttcacg tt-ta----- ---------- ------gggc c-gggggttc
cgg------- ---------- ---------- ---------- ---ttttcta attgttgttt
---------- -------ata ta------gt -tattg---- ---------- ----------
----tgtaag tttcggtg-t atgcata--- ---------- ---------- ---c-ggtgc
tg-tt-ata- ---------- ---------- ---------- ---------- ----------
---------- --ttcatctg c-ttagc--- ---------- -------gcc tgt-------
---------- ---------- --agagctag cgcggtta-g ctc-tgg--- ----------
------tgct gccc-t-tta ---------- ---------- ---------- ----------
-gg-atagcg -ccg-c---- ---------- -tcnnccc-- ---------- ----------
---gcag--- ---------- ---------- ---------c tctgggcgtt c---------
--aatgaa-- --ggatgaat g-ttaaaga- ---------- ---------- ----------
---------- ---------- ---------- -----tgctc c-----gctg cccgtcagcg
gttc-ta-ac ---------- ---------- ---------- ---acacat- gtct---tta
---------- -----ttt-- ---------- ct---ccgtg cagag-acaa aggcca----
---------- ------tgtt cagtaccagc gcc-aaaat- agtgaagcct aatggcga
>Cichlidae_Theraps_irregularis_1_1
nnnnnnnnnn nnnnngtttt aaaatgta-- --------ct ttaattgtgt ttaa------
---------- ---tagcaaa atttacacat agtaaggcat g-tgaagact -gtgatacgt
tagatt-atg tgagttgcag caccggatgg ctca-ttttt acggctaagt aagg-cgtag
tag------- --------ag cagctcc--- ---------- ggtcaatgag ttcgg-----
-gttagcggg tagcggct-- -----a---- ---gcagcaa --------gc agca------
---------- --------gg ccgtgcat-- ---------- --------gt gttcagctag
ccg---ccac agaag----- ---------- ---------- ---------- ----------
---------- ---------- ---------- ---------- ---cgagaag aggaga----
------cctt aa-gttcact tt-ca----- ---------- ------gggc c-ggaggttc
aga------- ---------- ---------- ---------- ---ttttttc attgttgctt
---------- -------ata ta------gt -cgttt---- ---------- ----------
----tgtaag ttccgcta-t atgccca--- ---------- ---------- ---t-ggtgc
tg-tt-ata- ---------- ---------- ---------- ---------- ----------
---------- --tccatctg c-tcagc--- ---------- -------gcc tgt-------
---------- ---------- ---aagctag cgcggtta-g ctc-tgg--- ----------
------tgct gcccct-tta ---------- ---------- ---------- ----------
-gg-ttagcg -ccg-c---- ---------- -tcgcccc-- ---------- ----------
---gcag--- ---------- ---------- ---------c tcctgscttt c---------
--agtgaa-- --ggatggac g-ttaaaga- ---------- ---------- ----------
---------- ---------- ---------- -----cgctc c-----gctg cccttcagca
gttc-ta-ac ---------- ---------- ---------- ---ccacgt- gtct---tta
nnnnnnnnnn nnnnnnnnnn nnnnnnnnnn nnnnnnnnnn nnnnnnnnnn nnnnnnnnnn
nnnnnnnnnn nnnnnnnnnn nnnnnnnnnn nnnnnnnnnn nnnnnnnnnn nnnnnnnn
>Poeciliidae_Poecilia_gillii_1_1
gcatatcagt tttctaatct taaatgtc-- --------ct ttaaagctgt tttg------
---------- ---ttgttgc ttcaacaacc agaacttccc a-tttggact -ctgatacct
cagatt-gag atgtttgcag cagcggatgg tttc-gttag agatgtattt acag-cgtag
tag------- ---------- ---------- ---------- ---cggaggc actgt-----
-gttagcggg ---------- -----a---- ---------- --------ga agcta-----
---------- --------gg cccagcgt-- ---------- --------gt gttcagtcag
cta---ctgc tggagaataa actgggaatt aactagtaaa ctggtccgac agtttcaccg
aagaacctcc gagctgggac cagtttagcg ggtaggtcgc tgc----agg aggagaacta
gaaccatttc aa-accagtt ta-ct----- ---------- ---------- --gggagttc
aggtcggcag caactgagac cagttcaccg gttattctgg aaccagttta gatgttcctg
agtcagattg tattcaaaaa ta------ct ttgttaatga aa-------- ----------
----ctgaaa tcatccaagt atctttagag aatt------ --------gt ggat-ggtgg
tg-ct-gtgg gcaggaagga tttctggtag cagtcagtgt tacaa----- ----------
---------- ----cgtctg actgagt--- ---------- -------act tgctgta---
---------- ---------t gatggtctac tgctaaca-g ct--tga--- ----------
------gatc ccctag-cga cac------- ---------- ---------- -------atc
cag-ct---- ---------- ---------- atcctcctcc ---------- ----------
tttgctt--- ---------- ---------- ---------t tgctgttcct c---------
--tttaaata t--------- --gtgatga- ---------- ---------- ----------
---------- ---------- ---------- ---------- ------aat- ----------
---------- ---------- ---------- ---------- ------aac- ctct---ctg
---------- -----tgt-- ---------- -----ctgtg cagag-acta aggcca----
---------- ------tgtt cagtaccagc gct-aagat- agtgaagccg aatggcga
>Poeciliidae_Poecilia_mexicana_2_1
gcacgaaaga tttctgatct taaatgtc-- --------ct ttaaaggtgt tttg------
---------- ---ttgttgc ttcaacaacc agaacttccc a-tttggact -ctgatacct
cagatt-aag atattttcag cagcggatgg tttc-gttag aggtgtattt acag-cgtag
tag------- ---------- ---------- ---------- ---cggaggg actgt-----
-gttagcggg ---------- -----a---- ---------- --------ga agcta-----
---------- --------gg ccgagcgt-- ---------- --------gt gttcagtcag
cta---ctgc tggagaataa actgggaatt aactactaaa ctggtccgac agtttcaccg
aagaacttcc gagctgggac cagtttagtg gttaggtcgc tgc----agg agaagaactg
gaaccatttc aa-acttgtt ta-ct----- ---------- ---------- --ggtagttc
aggtcggcag caactgagac cagcttaccg gttattctgg aaccagttta gatgttcctg
agtcagattt tattcaaaaa ta------ct ttgttaatgt aa-------- ----------
----cttaaa tcatccaagt cttttaagag tatt------ --------gt gggt-ggtga
tg-ct-ttgg gcaggaataa tttctggtag cagtcagtgt tccaacgaat cagaac----
---------- -aggcctctg actgagt--- ---------- -------act tgctgta---
---------- ---------t aacagtctaa ca----ca-g ct--tga--- ----------
------tatc ccccag-caa cac------- ---------- ---------- -------atc
cag-ctagcc -ctg-ct--- ---------a atcctt---- ---------- ----------
---------- ---------- ---------- ---------t tactgttcct c---------
--tttaaata t--------- --gtgatga- ---------- ---------- ----------
---------- ---------- ---------- ---------- ------attg acctctgacc
tct------- ---------- ---------- ---------- ------aac- ctct---ctg
---------- -----ttt-- ---------- -----ttgtg cagag-acta aggcca----
---------- ------tgtt cagtaccagc gct-aagat- agtgaagccg aatggcga
>Poeciliidae_Poecilia_mexicana_3_1
gcacgaaaga tttctgatct taaatgtc-- --------ct ttaaaggtgt tttg------
---------- ---ttgttgc ttcaacaacc agaacttccc a-tttggact -ctgatacct
cagatt-aag atattttcag cagcggatgg tttc-gttag aggtgtattt acag-cgtag
tag------- ---------- ---------- ---------- ---cggaggg actgt-----
-gttagcggg ---------- -----a---- ---------- --------ga agcta-----
---------- --------gg ccgagcgt-- ---------- --------gt gttcagtcag
cta---ctgc tggagaataa actgggaatt aactactaaa ctggtccgac agtttcaccg
aagaacttcc gagctgggac cagtttagtg gttaggtcgc tgc----agg agaagaactg
gaaccatttc aa-acttgtt ta-ct----- ---------- ---------- --ggtagttc
aggtcggcag caactgagac cagcttaccg gttattctgg aaccagttta gatgttcctg
agtcagattt tattcaaaaa ta------ct ttgttaatgt aa-------- ----------
----cttaaa tcatccaagt cttttaagag tatt------ --------gt gggt-ggtga
tg-ct-ttgg gcaggaataa tttctggtag cagtcagtgt tccaacgaat cagaac----
---------- -aggcctctg actgagt--- ---------- -------act tgctgta---
---------- ---------t aacagtctaa ca----ca-g ct--tga--- ----------
------tatc cccgag-caa cac------- ---------- ---------- -------atc
cag-ctagcc -ctg-ct--- ---------a atcctt---- ---------- ----------
---------- ---------- ---------- ---------t tactgttcct c---------
--tttaaata t--------- --gtgatga- ---------- ---------- ----------
---------- ---------- ---------- ---------- ------attg acctctaac-
---------- ---------- ---------- ---------- ---------- ctct---ctg
---------- -----ttt-- ---------- -----ttgtg cagag-acta aggcca----
---------- ------tgtt cagtaccagc gct-aagat- agtgaagccg aatggcga
>Poeciliidae_Poecilia_orri_1_1
gcagagcaga ttgctgatct taaatgtc-- --------ct ttaaagctat tttg------
---------- ---ttgttgc ttcaacaacc agaacttccc a-tttggact -ctgatacct
cagatt-aag atatttgcag cagcggatgg tttc-gttag aggtgtattt acag-cgtag
tag------- ---------- ---------- ---------- ---cgcaggg actgt-----
-gttagcggg ---------- -----a---- ---------- --------ga agcta-----
---------- --------gg ccgagcgt-- ---------- --------gt gttcagtcag
cta---ctgc tggagaataa actgggaatt aactactaaa ctggtccgac agtttcaccg
aagaacctcc gagctgggac cagtttagtg gttaggttgc tgc----agg aggagaactg
gaaccatttc aa-acttgtt ta-ct----- ---------- ---------- --ggtagttc
aggtcggcag caactgagac cagcttaccg gttattctgg aaccagttta gatgttcctg
agtcagattt tattcaaaaa ta------ct ttgttaatgt aa-------- ----------
----cctaaa tcgtctaagt cttttaagag tatt------ --------gt gggt-ggtga
tg-ct-ttgg gcaggaatat tttctggtag cagtcagtgt tccaacaaat casaag----
---------- -aggcctctg actgagt--- ---------- -------act tgctgta---
---------- ---------t gacagtctaa ca----ca-g ct--tga--- ----------
------tatc ccccag-caa cac------- ---------- ---------- -------atc
cgg-ctagcc -ctg-ct--- ---------a atcctt---- ---------- ----------
---------- ---------- ---------- ---------t tactgttcct c---------
--tttaaata t--------- --gtgatga- ---------- ---------- ----------
---------- ---------- ---------- ---------- ------attg acctctgacc
tct------- ---------- ---------- ---------- ------aac- ctct---ctg
---------- -----ttt-- ---------- -----ttgtg cagag-acta aggcca----
---------- ------tgtt cagtaccagc gct-aagat- agtgaagcca aatggcga
>Poeciliidae_Poecilia_orri_2_1
gcnnnncaga ttgctgatct taaatgtc-- --------ct ttaaagctat tttg------
---------- ---ttgttgc ttcaacaacc agaacttccc a-tttggact -ctgatacct
cagatt-aag atatttgcag cagcggatgg tttc-gttag aggtgtattt acag-cgtag
tag------- ---------- ---------- ---------- ---cggaggg actgt-----
-gttagcggg ---------- -----a---- ---------- --------ga agcta-----
---------- --------gg ccgagcgt-- ---------- --------gt gttcagtcag
cta---ctgc tggagaataa actgggaatt aactactaaa ctggtccgac agtttcaccg
aagaacctcc gagctgggac cagtttagtg gttaggtygc tgc----agg aggagaactg
gaaccatttc aa-acttgtt ta-ct----- ---------- ---------- --ggtagttc
aggtcggcag caactgagac cagcttaccg gttattctgg aaccagttta gatgttcctg
agtcagattt tattcaaaaa ta------ct ttgttaatgt aa-------- ----------
----cttaaa tcgtctaagt cttttaagag tatt------ --------gt gggt-ggtga
tg-ct-ttgg gcaggaatat tttctggtag cagtcagtgt tccaacaaat casaag----
---------- -aggcctctg actgagt--- ---------- -------act tgctgta---
---------- ---------t gacagtctaa ca----ca-g ct--tga--- ----------
------tatc ccccag-caa cac------- ---------- ---------- -------atc
cgg-ctagcc -ctg-ct--- ---------a atcctt---- ---------- ----------
---------- ---------- ---------- ---------t tactgttcct c---------
--tttaaata t--------- --gtgatga- ---------- ---------- ----------
---------- ---------- ---------- ---------- ------attg acctctgacc
tct------- ---------- ---------- ---------- ------aac- ctct---ctg
---------- -----ttt-- ---------- -----ttgtg cagag-acta aggcca----
---------- ------tgtt cagtaccagc gct-aagat- agtgaagcca aatggcga
>Poeciliidae_Poecilia_salvatoris_1_1
gcacaacaga tttctgatct taaatgtc-- --------ct ttaaagctat tttg------
---------- ---ttgttgc ttcaacaacc agaacttccc a-tttggact -ctgatacct
cagatt-aag atatttgcag cagcggatgg tttc-gttag aggtgtattt acag-cgtag
tag------- ---------- ---------- ---------- ---cggaggg actgt-----
-gttagcggg ---------- -----a---- ---------- --------ga agcta-----
---------- --------gg ccgagcgt-- ---------- --------gt gttcagtcag
cta---ctgc tggagaataa actgggaatt aactactaaa ctggtccgac agtttcaccg
aagaacctcc gagctgggac cagtttagtg gttaggttgc tgc----agg aggagaactg
gaaccatttc aa-acttgtt ta-ct----- ---------- ---------- --ggtagttc
aggtcggcag caactgagac cagcttaccg gttattctgg aaccagttta gatgttcctg
agtcagattt tattcaaaaa ta------ct ttgttaatgt aa-------- ----------
----cttaaa tcgtctaagt cttttaagag tatt------ --------gt gggt-ggtga
tg-ct-ttgg gcaggaatat tttctggtag cagtcagtgt tccaacaaat cagaag----
---------- -aggcctctg actgagt--- ---------- -------act tgctgta---
---------- ---------t gacagtctaa ca----ca-g ct--tga--- ----------
------tatc ccccag-caa cac------- ---------- ---------- -------atc
cag-ctagcc -ctg-ct--- ---------a atcctt---- ---------- ----------
---------- ---------- ---------- ---------t tactgttcct c---------
--tttaaata t--------- --gtgatga- ---------- ---------- ----------
---------- ---------- ---------- ---------- ------attg acctctgacc
tct------- ---------- ---------- ---------- ------aac- ctct---ctg
---------- -----ttt-- ---------- -----ttgtg cagag-acta aggcca----
---------- ------tgtt cagtaccagc gct-aagat- agtgaagcca aatggcga
>Poeciliidae_Poecilia_salvatoris_2_1
gcacaacaga tttctgatct taaatgtc-- --------ct ttaaagctat tttg------
---------- ---ttgttgc ttcaacaacc agaacttccc a-tttggact -ctgatacct
cagatt-aag atatttgcag cagcggatgg tttc-gttag aggtgtattt acag-cgtag
tag------- ---------- ---------- ---------- ---cggaggg actgt-----
-gttagcggg ---------- -----a---- ---------- --------ga agcta-----
---------- --------gg ccgagcgt-- ---------- --------gt gttcagtcag
cta---ctgc tggagaataa actgggaatt aactactaaa ctggtccgac agtttcaccg
aagaacctcc gagctgggac cagtttagtg gttaggttgc tgc----agg aggagaactg
gaaccatttc aa-acttgtt ta-ct----- ---------- ---------- --ggtagttc
aggtcggcag caactgagac cagcttaccg gttattctgg aaccagttta gatgttcctg
agtcagattt tattcaaaaa ta------ct ttgttaatgt aa-------- ----------
----cttaaa tcgtctaagt cttttaagag tatt------ --------gt gggt-ggtga
tg-ct-ttgg gcaggaatat tttctggtag cagtcagtgt tccaacaaat cagaag----
---------- -aggcctctg actgagt--- ---------- -------act tgctgta---
---------- ---------t gacagtctaa ca----ca-g ct--tga--- ----------
------tatc ccccag-caa cac------- ---------- ---------- -------atc
cag-ctagcc -ctg-ct--- ---------a atcctt---- ---------- ----------
---------- ---------- ---------- ---------t tactgttcct c---------
--tttaaata t--------- --gtgatga- ---------- ---------- ----------
---------- ---------- ---------- ---------- ------attg acctctgacc
tct------- ---------- ---------- ---------- ------aac- ctct---ctg
---------- -----ttt-- ---------- -----ttgtg cagag-acta aggcca----
---------- ------tgtt cagtaccagc gct-aagat- agtgaagcca aatggcga
>Poeciliidae_Poecilia_sphenops_1_1
gcacaacaga tttctgatct taaatgtc-- --------ct ttaaagctgt tttg------
---------- ---ttgttgc ttcaacaacc agaacttccc a-tttggact -ctgatgcct
cagatt-aag atatttgcag cagcggatgg tttc-gttag aggtgtattt acag-cgtag
tag------- ---------- ---------- ---------- ---cggaggg actgt-----
-gttagcggg ---------- -----a---- ---------- --------ga agcta-----
---------- --------gg ccgagcgt-- ---------- --------gt gttcagtcag
cta---ctgc tggagaataa actgggaatt aactactaaa ctggtccgac agtttcaccg
aagaacctcc gaactgggac cagtttagtg gttaggtcgc tgc----agg aggtgaactg
gaaccatttt aa-acttgtt ta-ct----- ---------- ---------- --ggtagttc
aggtcggcag caactgagac cagcttaccg gttattctgg aaccagttta gatggtcctg
agtcagattt tattcaaaaa ta------ct ttgttaatgt aa-------- ----------
----cttaaa tcatccaagt cttttaggag tatt------ --------gt gggt-ggtga
tg-ct-ttgg gcaggaataa tttctggtag cagtcagtgt tccaacgaat cagaag----
---------- -aggcctctg actgagt--- ---------- -------act tgctgta---
---------- ---------t gacagtctga ca----ca-g ct--tga--- ----------
------tatc ccccag-caa cac------- ---------- ---------- -------atc
cag-ctagcc -ctg-ct--- ---------a atcctt---- ---------- ----------
---------- ---------- ---------- ---------t tcctgttcct c---------
--tttaaata t--------- --gtgatga- ---------- ---------- ----------
---------- ---------- ---------- ---------- ------attg acctctgacc
tct------- ---------- ---------- ---------- ------aac- ctct---ctg
---------- -----ttt-- ---------- -----ttgtg cagag-acta aggcca----
---------- ------tgtt cagtaccagc gct-aagat- agtgaagccg aatggcga
>Poeciliidae_Poecilia_sphenops_2_1
gcacaacaga tttctgatct taaatgtc-- --------ct ttaaagctgt tttg------
---------- ---ttgttgc ttcaacaacc agaacttccc a-tttggact -ctgatgcct
cagatt-aag atatttgcag cagcggatgg tttc-gttag aggtgtattt acag-cgtag
tag------- ---------- ---------- ---------- ---cggaggg actgt-----
-gttagcggg ---------- -----a---- ---------- --------ga agcta-----
---------- --------gg ccgagcgt-- ---------- --------gt gttcagtcag
cta---ctgc tggagaataa actgggaatt aactactaaa ctggtccgac agtttcaccg
aagaacctcc gaactgggac cagtttagtg gttaggtcgc tgc----agg aggtgaactg
gaaccatttt aa-acttgtt ta-ct----- ---------- ---------- --ggtagttc
aggtcggcag caactgagac cagcttaccg gttattctgg aaccagttta gatggtcctg
agtcagattt tattcaaaaa ta------ct ttgttaatgt aa-------- ----------
----cttaaa tcatccaagt cttttaggag tatt------ --------gt gggt-ggtga
tg-ct-ttgg gcaggaataa tttctggtag cagtcagtgt tccaacgaat cagaag----
---------- -aggcctctg actgagt--- ---------- -------act tgctgta---
---------- ---------t gacagtctga ca----ca-g ct--tga--- ----------
------tatc ccccag-caa cac------- ---------- ---------- -------atc
cag-ctagcc -ctg-ct--- ---------a atcctt---- ---------- ----------
---------- ---------- ---------- ---------t tcctgttcct c---------
--tttaaata t--------- --gtgatga- ---------- ---------- ----------
---------- ---------- ---------- ---------- ------attg acctctgacc
tct------- ---------- ---------- ---------- ------aac- ctct---ctg
---------- -----ttt-- ---------- -----ttgtg cagag-acta aggcca----
---------- ------tgtt cagtaccagc gct-aagat- agtgaagccg aatggcga
>Poeciliidae_Poecilia_vivipara_1_1
gcacaacagt tttctgatct taaatgtc-- --------ct ttaaagctgt tttg------
---------- ---ttgttgg ttcaacaacc agaacttccc a-tttggact -ctgatacct
cagatt-aag atgtttgcag cagcggatgg tttc-gttag aggtgtattt acag-cgtag
tag------- ---------- ---------- ---------- ---cggaggg actgt-----
-gttagcggg ---------- -----a---- ---------- --------ga agcta-----
---------- --------gg ccgagcgt-- ---------- --------gt gttcagtcag
cta---ctgc tggagaatta actgggaa-t aactactaaa ctggtccgac agtttcaccg
aagaacctcc gagctgggac tagtttagcg gttaggtcgc ttc----agg aggagaactg
gaaccatttc aa-acttgtt ta-ct----- ---------- ---------- --ggtagttc
aggtcggcag caactgagac cagttaaccg gttattctgg aaccagttta gatgttcctg
agtcagattt tattcaaaaa ta------ct ttgttaatgt aa-------- ----------
----cttaaa tcatccaaat attttaagag aatt------ --------gt gggt-ggtga
tg-ct-gtgg gcaggaaaga tttctggtag cagtcagtat tccaacaaat ccgaag----
---------- -aggcctctg actgagt--- ---------- -------act tactgta---
---------- ---------t gacagtctaa cactaacg-g ct--tga--- ----------
------tatc ccccag-caa cac------- ---------- ---------- -------atc
cag-ctaacc -cag-ct--- ---------a atcctt---- ---------- ----------
-ttcctt--- ---------- ---------- ---------t tactgttcct c---------
--tttacata t--------- --gtgatga- ---------- ---------- ----------
---------- ---------- ---------- ---------- ------attg acctctgacc
tctc-t---- ---------- ---------- ---------- ------aac- ctct---ctg
---------- -----ttt-- ---------- -----ctgtg cagag-acta aggcca----
---------- ------tgtt cagtaccagc gct-aagat- agtgaagccg aacggcga
>Poeciliidae_Poecilia_vivipara_2_1
gcacaacagt tttctgatct taaatgtc-- --------ct ttaaagctgt tttg------
---------- ---ttgttgg ttcaacaacc agaacttccc a-tttggact -ctgatacct
cagatt-aag atgtttgcag cagcggatgg tttc-gttag aggtgtattt acag-cgtag
tag------- ---------- ---------- ---------- ---cggaggg actgt-----
-gttagcggg ---------- -----a---- ---------- --------ga agcta-----
---------- --------gg ccgagcgt-- ---------- --------gt gttcagtcag
cta---ctgc tggagaatta actgggaa-t aactactaaa ctggtccgac agtttcaccg
aagaacctcc gagctgggac tagtttagcg gttaggtcgc ttc----agg aggagaactg
gaaccatttc aa-acttgtt ta-ct----- ---------- ---------- --ggtagttc
aggtcggcag caactgagac cagttaaccg gttattctgg aaccagttta gatgttcctg
agtcagattt tattcaaaaa ta------ct ttgttaatgt aa-------- ----------
----cttaaa tcatccaaat attttaagag aatt------ --------gt gggt-ggtga
tg-ct-gtgg gcaggaaaga tttctggtag cagtcagtat tccaacaaat ccgaag----
---------- -aggcctctg actgagt--- ---------- -------act tactgta---
---------- ---------t gacagtctaa cactaacg-g ct--tga--- ----------
------tatc ccccag-caa cac------- ---------- ---------- -------atc
cag-ctaacc -cag-ct--- ---------a atcctt---- ---------- ----------
-ttcctt--- ---------- ---------- ---------t tactgttcct c---------
--tttacata t--------- --gtgatga- ---------- ---------- ----------
---------- ---------- ---------- ---------- ------attg acctctgacc
tctc-t---- ---------- ---------- ---------- ------aac- ctct---ctg
---------- -----ttt-- ---------- -----ctgtg cagag-acta aggcca----
---------- ------tgtt cagtaccagc gct-aagat- agtgaagccg aacggcga
>Cichlidae_Acarichthys_heckelii_1_1
gactggc--t ttttggcttt aaattgtg-- --------ct gtaattgtgc ttaa------
---------- ---tggtaaa gtttacacac agtaaggcat g-tgaagatt -gtgatgcgt
tagatt-att tgatttgcag catcggatgg ctta-ttttt acggctaaat aagg-cgtag
tag------- --------ag cagctcc--- ---------- ggtcaatgag ttcg------
-gttagcggg tagcagct-- -----a---- ---------- --------gc agca------
---------- --------gg ccgtgcat-- ---------- --------gc gttctgttag
ccg---ccac aaaag----- ---------- ---------- ---------- ----------
---------- ---------- ---------- ---------- ---cgagaag aggaga----
------cctt aa-gttcact tt-ta----- ---------- ------gggc c-ggaggttc
aga------- ---------- ---------- ---------- ---tttcctc attgttgttt
---------- -------ata ta------gt -tgttg---- ---------- ----------
----tgtaag tttcggtg-t atacacc--- ---------- ---------- ---t-ggtgc
tg-tt-tta- ---------- ---------- ---------- ---------- ----------
---------- --ttcatctg c-ttagc--- ---------- -------gcc tgt-------
---------- ---------- ---gagttag cgcggtta-g ctc-tgg--- ----------
------tgct gccc-t-tta ---------- ---------- ---------- ----------
-gg-atagcg -ccg-c---- ---------- -tcgcccc-- ---------- ----------
---gcag--- ---------- ---------- ---------c tccgggcttt c---------
--agtgaa-- --ggatggat g-ttaaaga- ---------- ---------- ----------
---------- ---------- ---------- -----tgctc ---------- ---gtcaacg
tttc-ta-ac ---------- ---------- ---------- ---ccac--- atgt---ctg
---------- -----ttt-- ---------- ct---ccgcg cagag-acaa aggcca----
---------- ------tgtt cagtaccagc gcc-aaaat- agtgaagcct aatggcga
>Cichlidae_Aequidens_diadema_1_1
gactggc--t tttctgtttt aaaatgta-- --------ct ttaattgtgt ttaa------
---------- ---tggcaaa gtttacacac agtaaggcat g-tgaagact -gtgatacgt
tagatt-atg tgatttgcag caccggatgg ctca-ttttt acggctaaat aagg-cgtag
tag------- --------ag cagcttc--- ---------- ggtcaatgag ttcgg-----
agttagcggg tagccgct-- -----a---- ---gcagtaa --------gc agca------
---------- --------gg ccgtgcat-- ---------- --------gt gttcagttag
ccg---ccac agaag----- ---------- ---------- ---------- ----------
---------- ---------- ---------- ---------- ---cgcgaag aggaga----
------cctt ag-gttcact tt-ca----- ---------- ------gggc c-gaaggttc
aga------- ---------- ---------- ---------- ---tctttta attgttgctt
---------- -------ata ta------gt -tattg---- ---------- ----------
----tgtaag ttccgcta-t atgcccg--- ---------- ---------- ---t-ggtgc
tg-tt-ata- ---------- ---------- ---------- ---------- ----------
---------- --gccatctg c-tcagc--- ---------- -------gcc tgt-------
---------- ---------- ---gagctag cgcggtta-- ---------- ----------
---------- --ccat-tta ---------- ---------- ---------- ----------
-gg-ttagcg -ccg-c---- ---------- -tcgcccc-- ---------- ----------
---gcag--- ---------- ---------- ---------c ttcgggcttt c---------
--agtgaa-- --ggatggac g-ttaaaga- ---------- ---------- ----------
---------- ---------- ---------- -----tgctc c-----g--- -----cagcg
gttc-ta-ac ---------- ---------- ---------- ---ccacat- gtct---tta
---------- -----ttt-- ---------- ct---ccgtg cagag-acaa aggcca----
---------- ------tgtt cagtaccagc gcc-aaaat- agtgaagcct aatggcga
>Cichlidae_Amphilophus_istlanus_1_1
gactggc--t tttctgtttt -aaatgta-- --------tt ttaattgtgt ttaa------
---------- ---tggcaaa atttacacac agtaaggcat g-tgaagact -gtgatacgt
tagatt-atg tgagttgcag caccggatgg ctca-ttttt acggctaagt aagg-cgtag
tag------- --------ag cagctcc--- ---------- ggtcaatgag ttcgg-----
-gttagcggg tagcggct-- -----a---- ---gcagcaa --------gc agca------
---------- --------gg ccgtgcat-- ---------- --------gt gttcagctag
ccg---ccac agaag----- ---------- ---------- ---------- ----------
---------- ---------- ---------- ---------- ---cgagaag aggaga----
------cctt at-gttcact tt-ga----- ---------- ------gggc c-ggaggttc
aga------- ---------- ---------- ---------- ---ttttttc attgttgctt
---------- -------atg ta------gt -tgttt---- ---------- ----------
----tgtaag ttccgata-t atgccca--- ---------- ---------- ---t-agtgc
tg-tt-ata- ---------- ---------- ---------- ---------- ----------
---------- --cccatctg c-tcagc--- ---------- -------gcc tgt-------
---------- ---------- ---aagctag cgcggtta-c ctc-tgg--- ----------
------tgct gcccct-tta ---------- ---------- ---------- ----------
-gg-ttagcg -ccg-c---- ---------- -tcgcctc-- ---------- ----------
---gcag--- ---------- ---------- ---------c tcctggcttt c---------
--agtgaa-- --ggatggac g-ttaaaga- ---------- ---------- ----------
---------- ---------- ---------- -----tgctc c-----gctg cccttcagcg
gttc-ta-ac ---------- ---------- ---------- ---ccacat- gtct---tta
---------- -----ttt-- ---------- ct---c--tg cagag-acaa aggcca----
---------- ------tgtt cagtaccagc gcc-aaaat- agtgaagcct aatggcga
>Cichlidae_Amphilophus_labiatus_1_1
gactggc--t tttctgtttt aaaatgta-- --------ct ttaattgtgt ttaa------
---------- ---tggcaaa atttacacac agtaaggcat g-tgaagact -gtgatacgt
tagatt-atg tgagttgcag caccggatgg ctca-ttttt acggctaagt aagg-cgtag
tag------- --------ag cagctcc--- ---------- ggtcaatgag ttcgg-----
-ggtagcg-- ----gact-- -----a---- ---gcagcaa --------gc agca------
---------- --------gg ccgtgcat-- ---------- --------gt gttcagctag
ccn---ccac acaag----- ---------- ---------- ---------- ----------
---------- ---------- ---------- ---------- ---cgagaag aggaga----
------cctt aa-gttcact tt-ca----- ---------- ------gggc c-ggaggttc
aga------- ---------- ---------- ---------- ---ttttttc attgttgctt
---------- -------ata ta------gt -tgttt---- ---------- ----------
----tgtaag ttctgcta-t atgccca--- ---------- ---------- ---t-ggtgc
tg-tt-ata- ---------- ---------- ---------- ---------- ----------
---------- --cccatctg c-tcagc--- ---------- -------gcc tgt-------
---------- ---------- ---gacctag cgcggtta-g ctc-tgg--- ----------
------tgct gcccct-tta ---------- ---------- ---------- ----------
-gg-ttagcg -ccg-c---- ---------- -tcgcctc-- ---------- ----------
---gcag--- ---------- ---------- ---------c tcctggcttt c---------
--agtgaa-- --ggatggac g-ttaaaga- ---------- ---------- ----------
---------- ---------- ---------- -----tgctc c-----gcta ac-ttcagcg
gttc-ta-ac ---------- ---------- ---------- ---ccacat- gtct---tta
---------- -----ttt-- ---------- ct---c--tg cagag-acaa aggcca----
---------- ------tgtt cagtaccagc gcc-aaaat- a--tgaacct aannnnnn
>Cichlidae_Biotoecus_dicentrarchus_1_1
gactgcc--t tttttgcgtt aaaatgtg-- --------ct ttaattgtgc ttaa------
---------- ---tggtaaa gtttacgcac cgtaaagcat g-tgaaggtt -gtgatgcgt
tagatt-att tgttctgcag catcggatgg ctta--tttt acggctaaat aagg-cgtag
tag------- --------ag cagctcc--- ---------- gctcaatgag tcct------
-gttagcggg ta-------- ---------- ---------- --------gc agca------
---------- --------gg ccatgcat-- ---------- --------gt gttctgttag
ccg---ctat aaaag----- ---------- ---------- ---------- ----------
---------- ---------- ---------- ---------- ---cgagaag aggaga----
-----ccctt aa-gttcact tt-ta----- ---------- ------gggc c-agaggttc
aga------- ---------- ---------- ---------- ---ttttcta act--tgttt
---------- -------ata ta------gt -tatt----- ---------- ----------
---------g ttttgctg-t acatatc--- ---------- ---------- ---t-ggagc
tg-tt-gta- ---------- ---------- ---------- ---------- ----------
---------- --tgcgtttg c-ttagc--- ---------- -------ccc tgt-------
---------- ---------- ---gagttag cgcggtta-g ctc-tgg--- ----------
------tgct gccc-t-tta ---------- ---------- ---------- ----------
-gg-atagc- -ccg-c---- ---------- -tcgcccc-- ---------- ----------
---gcag--- ---------- ---------- ---------c tccgggcttc c---------
--agtgag-- --ggatggat g-ttaaaga- ---------- ---------- ----------
---------- ---------- ---------- -----tgctc c-----gctg ttcgtcagcg
tttc-ta-ac ---------- ---------- ---------- ---ccacat- gtat---gtt
---------- -----tct-- ---------- -----ccgtg cagag-acta aggcca----
---------- ------tgtt cagtaccagc gcc-aaaat- agtgaagcct aatggcga
>Cichlidae_Caquetaia_kraussii_2_1
gnctggc--g nttctgtttt aaaatgta-- --------ct ttaattgtgt ttaa------
---------- ---tggcaaa atttacacat agtaaggcat g-tgaagact -gtgatacgt
tagatt-atg tgagttgcag caccggatgg ctca-ttttt acggctaagt aagg-cgtag
tag------- --------ag cagctcc--- ---------- ggtcaatgag ttcgg-----
-gttagcggg tagcggct-- -----a---- ---gcagcaa --------gc agca------
---------- --------gg ccgtgcat-- ---------- --------gt gttcagctag
ccg---ccac agaag----- ---------- ---------- ---------- ----------
---------- ---------- ---------- ---------- ---cgagaag aggaga----
------cctt aa-gttcact tt-ca----- ---------- ------gggt c-ggaggttc
aga------- ---------- ---------- ---------- ---ttttttc attgttgctt
---------- -------ata ta------gt -ngttt---- ---------- ----------
----tgtaag ttccgcta-t atgccca--- ---------- ---------- ---t-ggtgc
tg-tt-ata- ---------- ---------- ---------- ---------- ----------
---------- --tccatctg c-tcagc--- ---------- -------gcc tgt-------
---------- ---------- ---gagctag cgcggtta-g ctc-tgg--- ----------
------tgct gcccct-tta ---------- ---------- ---------- ----------
-gg-ttagcg -ccg-c---- ---------- -tcgcccc-- ---------- ----------
---gcag--- ---------- ---------- ---------c tcctggcttt c---------
--agtgaa-- --ggatggaa g-ttaaaga- ---------- ---------- ----------
---------- ---------- ---------- -----cgctc c-----gctg cccttcacca
gttc-ta-ac ---------- ---------- ---------- ---ccacat- gtct---tta
---------- -----ttt-- ---------- ct---ccgtg cagag-acaa aggcca----
---------- ------tgtt cagtaccagc gcc-aaaat- agtgaagcct aatggcga
>Cichlidae_Hypselecara_coryphaenoides_1_1
gactggc--t tttctgtttt aaaatgta-- --------ct ttaattgtgt ttaa------
---------- ---tggcaaa gtttacacac agtaaggcat g-tgaagact -gtgatacgt
tagatt-atg tgatttgcag cagcggatgg ctct-ttttt acggctaaat aagg-cgtag
tag------- --------ag cagctcc--- ---------- ggtcaatgag ttcgg-----
-gttagcggg tagcggct-- -----a---- ---gcagcaa --------gc agca------
---------- --------gg ccatgcat-- ---------- --------gt gttcagttag
ccg---ccac agaag----- ---------- ---------- ---------- ----------
---------- ---------- ---------- ---------- ---cgagaag aggaga----
------cctt ta-gttcaca tt-ca----- ---------- ------gggc c-ggaggttc
aga------- ---------- ---------- ---------- ---tttttta attgttgctt
---------- -------ata ta------at -tattg---- ---------- ----------
----tgtaag ttccgcta-t atgccca--- ---------- ---------- ---t-gttgc
tg-tt-ata- ---------- ---------- ---------- ---------- ----------
---------- --tccatctg c-tcagc--- ---------- -------gcc tgt-------
---------- ---------- ---gagctag cgcggtta-g ctc-cgg--- ----------
------tgct gaccct-tta g--------- ---------- ---------- ----------
-gg-ttagcg -ccg-c---- ---------- -tcgcccc-- ---------- ----------
---gcag--- ---------- ---------- ---------c tccgggcttt c---------
--agtgaa-- --ggatggac g-ttaaaga- ---------- ---------- ----------
---------- ---------- ---------- -----tgctc c-----gctg cccttcagcg
gttc-ta-ac ---------- ---------- ---------- ---ccacat- gtct---tta
---------- -----ttt-- ---------- ct---tcgtg cagag-acaa aggcca----
---------- ------tgtt cagtaccagc gcc-aaaat- agtgaagcct aatggcga
>Cichlidae_Laetacara_dorsigera_1_1
gactgac--t tttctgttat aaaatgta-- --------ct ttaattgtgt ttaa------
---------- ---tggcaaa gtttacgcat agtaaggcat g-tgaaggct -gtgatacgt
tagatt-atg tgatttgcag catcggatgg ctca-ttttt aaggctaaat aagg-cgtag
tag------- --------ag cagcttc--- ---------- gctcaatgag ttcgg-----
-gttagcggg -------t-- -----a---- ---gcagcaa --------gc agca------
---------- --------gg ccgtgcat-- ---------- --------gt gttcagttag
cca---ccac agaag----- ---------- ---------- ---------- ----------
---------- ---------- ---------- ---------- ---ctagaag aggaaa----
------cctt aa-gttcact tt-ca----- ---------- ------gcgc c-ggatgttc
aga------- ---------- ---------- ---------- ---gttttta atctttgctt
---------- -------ata ta------gt -tattg---- ---------- ----------
----tgtaag ttctgttg-t atgtcca--- ---------- ---------- ---g-ggtac
tg-tt-tta- ---------- ---------- ---------- ---------- ----------
---------- --gctatctg c-tcagc--- ---------- -------gcc tgt-------
---------- ---------- ---gagctag cgcggtta-g ctc-cgg--- ----------
------tgct gcccct-cta ---------- ---------- ---------- ----------
-gg-ctagcg -ccg-t---- ---------- -tcgcccc-- ---------- ----------
---gcag--- ---------- ---------- ---------c ttcgggcttt c---------
--agtgaa-- --ggatggac g-ttaaaga- ---------- ---------- ----------
---------- ---------- ---------- -----tgctc c-----gct- -------gag
gttc-ta-ac ---------- ---------- ---------- ---ccacat- gtct---tta
---------- -----ttt-- ---------- ct---ccgtg cagag-acan nnnnnnnnnn
nnnnnnnnnn nnnnnnnnnn nnnnnnnnnn nnnnnnnnnn nnnnnnnnnn nnnnnnnn
>Cichlidae_Mikrogeophagus_altispinosus_1_1
gactagc--t tttctgcttt aaaacgtg-- --------ct ttatttgtgc ttaa------
---------- ---tagcaga atttacacac agtaaggcat g-tgaagact -gtgatacgt
tagatt-atg agatttgcag caccggatgc ctga-ttttt acggataaat aagg-cgtag
tag------- --------aa cagctcc--- ---------- ggtcaatgag tcct------
-gttagcggg tagcagct-- -----a---- ---------- --------gc agca------
---------- --------gg ccctgcat-- ---------- --------gt gttctgttag
tcg---ccac agaaa----- ---------- ---------- ---------- ----------
---------- ---------- ---------- ---------- ---cgagaag aggaga----
------cctt aa-attcact tt-ta----- ---------- ------gggc t-ggaggtta
aga------- ---------- ---------- ---------- ---ttttcta attgtttttt
t--------- -------ata ta------gt -tattg---- ---------- ----------
----tcttag ttccgcta-t atgctct--- ---------- ---------- ---t-tgtgc
tg-tt-ata- ---------- ---------- ---------- ---------- ----------
---------- --tccatctg c-tcagc--- ---------- -------gcc tgt-------
---------- ---------- ---gagctag cgcggtta-g ctc-tgg--- ----------
------tgct gccc-t-tta ---------- ---------- ---------- ----------
-gg-atagcg -ccg-c---- ---------- -tcgcccc-- ---------- ----------
---gcag--- ---------- ---------- ---------c tttgggcttt c---------
--aatgaa-- --ggatggat g-ttaaaaa- ---------- ---------- ----------
---------- ---------- ---------- -----tgctc c-----gctg ctcgtcagcg
attc-ta-ac ---------- ---------- ---------- ---ccacat- ctct---tta
---------- -----ttt-- ---------- tt---ccgtg cagag-acaa aggcca----
---------- ------tgtt cagtaccagc gcc-aaaat- agtgaagcct aatggcga
>Cichlidae_Paraneetroplus_bulleri_1_1
nnnnnnc--t tttctgtttt aaaatgta-- --------ct ttaattgtgt ttaa------
---------- ---tagcaaa atttacacat agtaaggcat g-tgaagact -gtgatacgt
tagatt-atg tgagttgcag caccggatgg ctca-ttttt acggctaagt aagg-cgtag
tag------- --------ag cagctcc--- ---------- ggtcaatgag ttcgg-----
-gttagcggg tagcggct-- -----a---- ---gcagcaa --------gc agca------
---------- --------gg ccgtgcat-- ---------- --------gt gttcagctag
ccg---ccac agaag----- ---------- ---------- ---------- ----------
---------- ---------- ---------- ---------- ---cgagaac aggaga----
------cctt aa-gttcact tt-ca----- ---------- ------gggc c-ggaggttc
aga------- ---------- ---------- ---------- ---ttttttc attgttgctt
---------- -------ata ta------gt -cgttt---- ---------- ----------
----tgtaag ttccgcta-t atgtcca--- ---------- ---------- ---t-ggtgc
tg-tt-ata- ---------- ---------- ---------- ---------- ----------
---------- --tccatctg c-tcagc--- ---------- -------gcc tgt-------
---------- ---------- ---aagctag cgcggtta-g ctc-tgg--- ----------
------tgct gcccct-tta ---------- ---------- ---------- ----------
-gg-taagcg -ccg-c---- ---------- -tcgcccc-- ---------- ----------
---gcag--- ---------- ---------- ---------c tcctggcttt c---------
--agtgaa-- --ggatggac g-ttaaaga- ---------- ---------- ----------
---------- ---------- ---------- -----cgctc c-----gctg cccttcagca
gttc-ta-ac ---------- ---------- ---------- ---ccacgt- gtct---tta
nnnnnnnnnn nnnnnnnnnn nnnnnnnnnn nnnnnnnnnn nnnnnnnnnn nnnnnnnnnn
nnnnnnnnnn nnnnnnnnnn nnnnnnnnnn nnnnnnnnnn nnnnnnnnnn nnnnnnnn
>Cichlidae_Taeniacara_candidi_1_1
gacagcc--t tttttgtttt aaaatgtg-- --------ct tttttggtgc tttc------
---------- ---tagcgaa gtttacacac agtaaggcat g-tgaaggtt -gtgatacgt
tagatt-att tgatttgcag catcggatgg ctta-ttttt agggctaaat aggg-cgtag
tag------- --------ag cagctcc--- ---------- agtcaatgag tccg------
-tttagcggg tagcagct-- -----a---- ---------- --------gc agca------
---------- --------gg ccgtgcat-- ---------- --------gt gttatgttag
ccg---ccac gaaag----- ---------- ---------- ---------- ----------
---------- ---------- ---------- ---------- ---caagaaa aggagg----
------cctt aa-gtttact tt-ca----- ---------- ------ggac c-gtaggttc
aga------- ---------- ---------- ---------- ---ttttcta ---gttattt
---------- -------ata ta------gt -tattg---- ---------- ----------
----tgtagg tttcggtg-c atgtaca--- ---------- ---------- ---c-ggtgc
tg-tt-att- ---------- ---------- ---------- ---------- ----------
---------- --ttaacgtg ctttagc--- ---------- -------gcc tgt-------
---------- ---------- ---gggctag cgcggtta-g ctc-tgg--- ----------
------tgct gccc-t-tta ---------- ---------- ---------- ----------
-gc-atagcg -ccg-c---- ---------- -tcgcccc-- ---------- ----------
---gcag--- ---------- ---------- ---------c tccgggcttt c---------
--gctgaa-- --ggatggat g-ctggagg- ---------- ---------- ----------
---------- ---------- ---------- -----tgctc c-----gctg cccgtcagcg
gttc-ta-ac ---------- ---------- ---------- ---tcacgt- gtct---tca
g--------- -----ttt-- ---------- ct---ccgtg cagag-acaa agg-ca----
---------- ------tgtn nnnnnnnnnn nnnnnnnnnn nnnnnnnnnn nnnnnnnn
>Poeciliidae_Belonesox_belizanus_1_1
nnnnnnnnnn nnnnnnnnnn nnnnnnnnnn nnnnnnnnnn nnnnnnnnnn nnnnnnnnnn
nnnnnnnnnn nnnnnnnnnn nnnnnnnnnn nnnnnnnnnn nnnnnnnnnn nnnnnnnnnn
nnnnnnnnnn gtgtttgcag cagcggatgg tttc-attag aggtgtattt actg-cgtag
tag------- ---------- ---------- ---------- ---cggaggg actgt-----
-gttagcggg ---------- -----a---- ---------- --------ga agcta-----
---------- --------gg ccgagcgt-- ---------- --------gt gttcagtcag
cta---cggc tgaagaataa actgggaatt gactagaaaa ctggtccgac agtttcaccg
aagaatctcc cagctgggtc cagtttagcg gttaggtcgc tgc----agg aggagagctg
gaaccatttc aa-atcagtt ca-cg----- ---------- ---------- --gggagttc
aggtcggcag caactgagac cagttcaccg gttattctgg aaccagttta gatgttcttt
agtcagattt tattcaaaaa ta------ct ttgttaatga aa-------- ----------
----ctgaaa tcatccaagt atcttcagag agtt------ --------gt ggat-ggtga
tt-ct-gtgg gcaggaagaa tttctggtag cagtcagtgt tgcaacgaat tgttag----
---------- -aggcgtctg actgagt--- ---------- -------act tgctgta---
---------- ---------t gatagtctaa tgctaaca-g ct--tga--- ----------
------tatc tcccag-caa caa------- ---------- ---------- -------atc
cag-ctagcg -ctg-ct--- ---------a atcctcctnt ---------- ----------
ttttctt--- ---------- ---------- ---------t tcctgttcct c---------
--cttaaata t--------- --gtgatga- ---------- ---------- ----------
---------- ---------- ---------- ---------- ------aatg acctctgacc
tcnn-tn-nc ---------- ---------- ---------- ---ntaacc- ntct---ctg
---------- -----tgt-- ---------- -----ctgtg cagag-acta aggccnnnnn
nnnnnnnnnn nnnnnnnnnn nnnnnnnnnn nnnnnnnnnn nnnnnnnnnn nnnnnnnn
>Poeciliidae_Poecilia_sphenops_3_1
gcacaacaga tttctgatct taaatgtc-- --------ct ttaaagctgt tttg------
---------- ---ttgttgc ttcaacaacc agaacttccc a-tttggact -ctgatacct
cagatt-aag atatttgcag cagcggatgg tttc-gttag aggtgtattt acag-cgtag
tag------- ---------- ---------- ---------- ---cggaggg actgt-----
-gttagcggg ---------- -----a---- ---------- --------ga agcta-----
---------- --------gg ccgagcgt-- ---------- --------gt gttcagtcag
cta---ctgc tggagaataa actgggaatt aactactaaa ctggtccgac agtttcaccg
aagaacctcc gaactgggac cagtttagtg gttaggtcgc tgc----agg aggtgaactg
gaaccatttc aa-acttgtt ta-ct----- ---------- ---------- --ggtagttc
aggtcggcag caactgagac cagcttaccg gttattctgg aaccagttta gatgttcctg
agtcagattt tattcaaaaa ta------ct ttgttaatgt aa-------- ----------
----cttaaa tcatccaagt cttttaagag tatt------ --------gt gggt-ggtga
tg-ct-ttgg gcaggaataa tttctggtag cagtcagtgt tccaacgaat cagaag----
---------- -aggcctctg actgagt--- ---------- -------act tgctgta---
---------- ---------t gacagtctga ca----ca-g ct--tga--- ----------
------tatc ccccag-caa cac------- ---------- ---------- -------atc
cag-ctagcc -ctg-ct--- ---------a atcctt---- ---------- ----------
---------- ---------- ---------- ---------t tcctgttcct c---------
--tttaaata t--------- --gtgatga- ---------- ---------- ----------
---------- ---------- ---------- ---------- ------attg acctctgacc
tct------- ---------- ---------- ---------- ------aac- ctct---ctg
---------- -----ttt-- ---------- -----ttgtg cagag-acta aggcca----
---------- ------tgtt cagtaccagc gct-aagat- agtgaagccg aatggcga
>Acestrorhynchidae_Acestrorhynchus_falcatus_1_1
agtagagagg ataatgtgtt aaaatgtc-- --------gt ctagtccaga cttc------
---------- ---tagcgct ttttaggagc tgtgtagaag g-agtgtgta -gggatacgt
tagata-aag gtgctggtga ggccggatgg cgag------ ----tagaag gaggatattt
tgg---cggg ttttgaaagg ctgtccg-ac gt-------- gggttaagag tcctg-----
------tgag gagcggcc-- ---------- ---------- ---------- ----------
---------- ---t----gg gcccgtgtcc ctgtcttctg aagc----gc cctcctccag
aac---ctgc tgagg----- ---------- ---------- ---------- ----------
---------- ---------- ---------- ---------t tcc------- ----------
------tctt ca-ttactcc agtcgttagt ---------- ---------- --cgggttcc
cggtcggc-- ---------- ---------- ---------t ggctcccttt atcccgtcct
ggccg--cct cgctcgcgca gg------gt ---------- ---------- ----------
----cgtagc tttagcag-- ---------- ---------- ---------- ---cccgtgc
ta----ac-- ---------- ---------- ---------- -------agt cacagcagcc
c----gactg cctgcctctg a-ccaacg-- ---------- -------act tttactttgg
ttttgagaaa c-taacg--- ---agagcag gacgtctgag ctcacacatg gcc-------
-----aattt cttcat-tta ttctg---a- ---------- ---------- -----gggaa
catcttaaag -gtg-gtaaa gc-------- ---------- ---------- ----------
aaagcagtg- ---------- ---------- ---------t ttcaactctt t---------
--aatg---- ---------- --tcgcgaa- ---------- ---acgtt-- ----------
---------- ---------- ---------- ---agtgttc ct----gctg gttc------
tctc-taaat gtt------- ---------- ---------- ---ccaagt- gttctctctg
---------- -----ttt-- ---------- cag------- ------acat aggcca----
---------- ------tgtt cagtaccagc gcg-aaaat- cgtgaagccc aacggcnn
>Acestrorhynchidae_Acestrorhynchus_lacustris_1_1
nnnnnnnnnn nnnntgtgtt aaaatgtc-- --------gt ctagtccaga cttc------
---------- ---tagcgct ttttaggagc tgtgtaaagg g-agtgtgcg -gggatacgt
tagata-aag gtgctggtga ggccggatgg cgag------ ----tagaag gaggatattt
tgg---cggg ttttgaaagg ctgtccg-ac gt-------- gggttaagag tcctg-----
------tgag gagcggcctg -----a---- ---------- --------tg agca------
---------- ---t----gg gcccgtgtcc ctgtcctctg aagc----gt cctcctcaag
aac---ctgc tgagg----- ---------- ---------- ---------- ----------
---------- ---------- ---------- ---------t tcc------- ----------
------tctt ta-ttactcc agtcgttagt ---------- ---------- --caggttcc
aggtcggc-- ---------- ---------- ---------t ggctcccttt atctcgtcct
ggccg--cct cgctcgcgca ga------gt ---------- ---------- ----------
----cgtagc tttagcag-- ---------- ---------- ---------- ---cccgtgc
ta----ac-- ---------- ---------- ---------- -------agg cacagcagcc
c----gactg cctgcctctg a-ccaacg-- ---------- -------act tttactttgg
gttcgagaaa cttaaca--- ---agagcag gacgtctgag gtcacacatg gcc-------
-----atttt cttcat-tta gtgtg---a- ---------- ---------- -----gggaa
gatcttaaag -ctg-gtaaa gc-------- ---------- ---------- ----------
aaagcagtg- ---------- ---------- ---------t ttgagctctt t---------
--agtg---- ---------- --tcgcgaa- ---------- ---acgtt-- ----------
---------- ---------- ---------- ---aatgttc ct----gctg gttc------
tctc-taaac gtt------- ---------- ---------- ---ccaagt- gttctctctg
---------- -----ttt-- ---------- cag------- ------acat aggcca----
---------- ------tgtt cagtaccagc gcg-aaaat- cgtgaagccc aacgnnnn
>Acestrorhynchidae_Acestrorhynchus_pantaneiro_1_1
agtagagagg ataatgtgtt aaaatgtc-- --------gt ctagtccaga cttc------
---------- ---tagcgct tttaaggagc tgtgtaaagg g-agtgtgcg -gggatacgt
tagata-aag gtgctggtga ggccggatgg cgag------ ----tagaag gaggatattt
tgg---cggg ttttgaaagg ctgtccg-ac gt-------- gggttaagag tcctg-----
------tgag gagcggcctg -----a---- ---------- --------gg agca------
---------- ---t----gg gcccgtgtcc ctgtcctctg aagc----gt cctcctcaag
aac---ctgc tgagg----- ---------- ---------- ---------- ----------
---------- ---------- ---------- ---------t tcc------- ----------
------tctt ta-ttactcc agtcgttagt ---------- ---------- --caggttcc
aggtcggc-- ---------- ---------- ---------t ggctcccttt atctcgtcct
ggccg--cct cgctcgcgca ga------gt ---------- ---------- ----------
----cgtagc tttagcag-- ---------- ---------- ---------- ---cccgtgc
ta----ac-- ---------- ---------- ---------- -------agg cacagcagcc
c----gactg cctgcctctg a-ccaacg-- ---------- -------act tttactttgg
gttcgagaaa cttaaca--- ---agagcag gacgtctgag gtcacacatg gcc-------
-----atttt cttcat-tta gtgtg---a- ---------- ---------- -----gggaa
catcttaaag -ctg-gtaaa gc-------- ---------- ---------- ----------
aaaccagtg- ---------- ---------- ---------t ttgagctctt t---------
--agtg---- ---------- --tcgcgaa- ---------- ---acgtt-- ----------
---------- ---------- ---------- ---aatgttc ct----gctg gttc------
tctc-taaac gtt------- ---------- ---------- ---ccaagt- gttctctctg
---------- -----tnnnn nnnnnnnnnn nnnnnnnnnn nnnnnnnnnn nnnnnnnnnn
nnnnnnnnnn nnnnnnnnnn nnnnnnnnnn nnnnnnnnnn nnnnnnnnnn nnnnnnnn
>Cichlidae_Andinoacara_biseriatus_1_1
nnnnnnnnnn tttctgtttt aaaatgta-- --------ct ttaattgtgt ttaa------
---------- ---tggcaaa atttacacac agtaaggcac g-tgaagact -gtgatacgt
tagatt-atg tgatttgcag caccggatgg ctta-tttct acggctgaat aagg-catag
tag------- --------ac cagctcc--- ---------- ggtcaatgag ttcgg-----
-gttagcggg tagtgact-- -----a---- ---gcagcaa --------gc agca------
---------- --------gg ccgtgcat-- ---------- --------gt gttcacttaa
ccg---ccac agaag----- ---------- ---------- ---------- ----------
---------- ---------- ---------- ---------- ---cgagggg aggagg----
------cctt aa-gttcatt tt-ca----- ---------- ------gtgc c-ggaggttc
ag-------- ---------- ---------- ---------- ---tgtttta attgttgctt
---------- -------ata ta------gt -tattg---- ---------- ----------
----tgtaa- ---cgcca-t atgccca--- ---------- ---------- ---t-ggtgc
tg-tt-ata- ---------- ---------- ---------- ---------- ----------
---------- --tccatctg c-tcagc--- ---------- -------gcc tgt-------
---------- ---------- ---gagctag cgcggtta-g ctc-tgg--- ----------
------tgct gcccct-tta ---------- ---------- ---------- ----------
-gc-ttagcg -ccg-c---- ---------- -tcgcccc-- ---------- ----------
---gcag--- ---------- ---------- ---------c ttcgggcttt c---------
--tgtgaa-- --ggatg-ac g-ttaaaga- ---------- ---------- ----------
---------- ---------- ---------- -----tgctc c-----gctg cccgtcagcg
gttc-ta-ac ---------- ---------- ---------- ---ccacgt- gtct---tta
---------- -----ttt-- ---------- ct---ccgtn nnnnnnnnnn nnnnnnnnnn
nnnnnnnnnn nnnnnnnnnn nnnnnnnnnn nnnnnnnnnn nnnnnnnnnn nnnnnnnn
>Cichlidae_Archocentrus_centrarchus_1_1
gactggc--a tttctgtttt aaaatgta-- --------ct ttaattgtgt ttaa------
---------- ---tggcaaa atttacacac agtaagscat g-tgaagact -gtgatacgt
tagatt-atg taagttgcag caccggatgg ctca-ttttt acggctaagt aagg-cgtag
tag------- --------ag cagctcc--- ---------- ggtcaatgag ttcgg-----
-gttagcggg tagcggct-- -----a---- ---gcagcaa --------gc agca------
---------- --------gg ccgtgcat-- ---------- --------gt gttcagctag
ccg---ccac agaag----- ---------- ---------- ---------- ----------
---------- ---------- ---------- ---------- ---cgagaag aggaga----
------cctt aa-gttcact tt-ca----- ---------- ------gggc c-ggaggttc
aga------- ---------- ---------- ---------- ---ttttttc attgttgctt
---------- -------ata ta------gt -tgttt---- ---------- ----------
----tgtaag ttccgcta-t ataccca--- ---------- ---------- ---t-ggtgc
tg-tt-ata- ---------- ---------- ---------- ---------- ----------
---------- --cccatctg c-tcagc--- ---------- -------gcc tgt-------
---------- ---------- ---aagctag cgcggtta-g ctc-tgg--- ----------
------tgct gcccct-tta ---------- ---------- ---------- ----------
-gg-ttagcg -ccg-c---- ---------- -tcgcctc-- ---------- ----------
---gcag--- ---------- ---------- ---------c tcctggcttt c---------
--agtgaa-- --ggatggac a-ttataaa- ---------- ---------- ----------
---------- ---------- ---------- -----tgctc c-----gctg cccttcagcg
gttc-ta-ac ---------- ---------- ---------- ---ccacat- gtct---tta
---------- -----ttt-- ---------- ct---c--tg cagag-acaa aggcca----
---------- ------tgtt cagtaccagc gcc-aaaat- agtgaagcct aatggcga
>Cichlidae_Biotodoma_cupido_1_1
gactggc--t tttctgcttt aaaatgta-- --------ct ttatttgtgt ttaa------
---------- ---tagtaaa atttgtacac agtaacgcat g-tgaagact -gtgatacgt
tagatt-atg ggatttgcag caccggatgg ttca-ttttt atggctaaat aagg-cgtag
tag------- --------ag cagctcc--- ---------- ggtcaatgag tcct------
-gttagcggg tagcagct-- -----a---- ---gcagcaa --------gc agca------
---------- --------gg ccctgcat-- ---------- --------gt gttctgttag
tca---ccac ---------- ---------- ---------- ---------- ----------
---------- ---------- ---------- ---------- -----agaag aggaaa----
------cctt aa-gatcact tt-ta----- ---------- ------gggc c-ggagatta
aga------- ---------- ---------- ---------- ---ttttcta attgttcttt
t--------- ------tata ta------gt -tattg---- ---------- ----------
----tgtaag ttccgcta-t atgccct--- ---------- ---------- ---caggtgc
tg-tt-ata- ---------- ---------- ---------- ---------- ----------
---------- --tccatctg c-tcagc--- ---------- -------gcc tgt-------
---------- ---------- ---gagctag cgcggtta-g ctc-tgg--- ----------
------tgct gccc-t-tta ---------- ---------- ---------- ----------
-gg-ttagcg -ccg-c---- ---------- -tcacgcc-- ---------- ----------
---gcat--- ---------- ---------- ---------c tccgggcttt c---------
--aatgaa-- --ggatggat g-ttaaa-a- ---------- ---------- ----------
---------- ---------- ---------- -----tgctc t-----gctg cccgtcagcg
gttc-ta-ac ---------- ---------- ---------- ---ccacat- gttt---gta
---------- -----ttt-- ---------- ct---ccgtg cagag-acaa aggcca----
---------- ------tgtt cagtaccagc gcc-aaaat- agtgaagcct aatggcga
>Cichlidae_Cichlasoma_orinocense_1_1
ggctggt--t tttctgtttt aaaatata-- --------ct ttaattgtgt ttaa------
---------- ---tggcaaa gtttacacac agtaaggcat g-tgaagact -gtgatacgt
tagatt-atg tgatttgcag caccggatgg ctca-ttttt acggctaaat aagg-cgtag
tag------- --------ac cagcttc--- ---------- ggtcaatgag ttcgg-----
-gttagcggg tagctgct-- -----a---- ---gcagtaa --------gc agca------
---------- --------gg ccgtgcat-- ---------- --------gt gttcagttag
ccg---ccac agaag----- ---------- ---------- ---------- ----------
---------- ---------- ---------- ---------- ---cgcgaag aggaga----
------cctt ag-gttcact tt-ca----- ---------- ------gggc c-gaaggttc
aga------- ---------- ---------- ---------- ---tctttta attgttgctt
---------- -------ata ta------gt -tattg---- ---------- ----------
----tgtaag ttccgcta-t attcccg--- ---------- ---------- ---t-ggcgc
tg-tt-ata- ---------- ---------- ---------- ---------- ----------
---------- --gccatctg c-tcggc--- ---------- -------gcc tgt-------
---------- ---------- ---gagctag cgcagtta-- ---------- ----------
---------- --ccat-tta ---------- ---------- ---------- ----------
-gg-ttagcg -ccg-c---- ---------- -tcgccca-- ---------- ----------
---gcag--- ---------- ---------- ---------c ttcgggcttt c---------
--agtgaa-- --ggatggac g-ttaaaga- ---------- ---------- ----------
---------- ---------- ---------- -----tgctc c-----gctg cccgtcagcg
gttc-ta-ac ---------- ---------- ---------- ---ccacat- gtct---tta
---------- -----ttt-- ---------- ct---ccgtg cagag-acaa aggcca----
---------- ------tgtt cagtaccagc gcc-aaaat- agtgaagcct aatggcga
>Cichlidae_Crenicara_punctulata_1_1
gactggc--t tttctgtctt aaaatgta-- --------tt ttatttgtgt ttat------
---------- ---tagcaaa atttacacac ggtaaggcat g-tgaagact -gtgatacct
tagatt-atg ggatgtgcag caccggatgg ctca-ttttt acgactaaat aagg-cgtag
tag------- --------ag cagctct--- ---------- ggtcaatgag tcct------
-gttagcggg tagcagct-- -----a---- ---------- --------gc agca------
---------- --------gg ccgtgcat-- ---------- --------gt gttccgctgg
tcg---ccac agaaa----- ---------- ---------- ---------- ----------
---------- ---------- ---------- ---------- ---cgagaag aggaga----
------cctt aa-gttcact tt-ta----- ---------- ------gggc c-ggagatta
aga------- ---------- ---------- ---------- ---ttttcta attgtttt--
---------- -------ata ta------gt -tactg---- ---------- ----------
----tgtaag ttccgtta-t atgccct--- ---------- ---------- ---t-ggtgc
tg-tt-ata- ---------- ---------- ---------- ---------- ----------
---------- --tccatctg c-tcagc--- ---------- -------gcc tgt-------
---------- ---------- ---gagctag cgcggtta-g ctc-cgg--- ----------
------tgct gccc-t-tta ---------- ---------- ---------- ----------
-ta-tgagcg -ccg-c---- ---------- -tcgcccc-- ---------- ----------
---ccag--- ---------- ---------- ---------c tccgggcttt t---------
--aacgaa-- --ggatggat g-ttaaaga- ---------- ---------- ----------
---------- ---------- ---------- -----ggctc c-----gctg cccgtcagcg
gttc-tg-ac ---------- ---------- ---------- ---ccacat- gtct---tta
---------- -----ttt-- ---------- ct---ccgtg cagag-acaa aggcca----
---------- ------tgtt cagtaccagc gcc-aaaat- agtgaagcct aatggcga
>Cichlidae_Cryptoheros_cutteri_1_1
g-ctggc--t tttctgtttt aaaatgta-- --------ct ttaattgtgt ttaa------
---------- ---tggcaaa atttacacac agtaaggcat g-t-aagact -gtgatacgt
tagatt-atg tgagttgcag caccggatgg ctca-ttttt acggctaagt aagg-cgtag
tag------- --------ag cagcttc--- ---------- ggtcaatgag ttcgg-----
-ggtagcggg tagcggct-- -----a---- ---gcagcaa --------gc agca------
---------- --------gg ccgtgcat-- ---------- --------gt gttcagctgg
ccg---ccac agaag----- ---------- ---------- ---------- ----------
---------- ---------- ---------- ---------- ---cgagaag aggaga----
------cctt aa-gttcact tt-ca----- ---------- ------gggc c-ggaggttc
aga------- ---------- ---------- ---------- ---ttttttc attgttgctt
---------- -------ata ta------gt -tgttt---- ---------- ----------
----tgtaag ttccgcta-t atgccca--- ---------- ---------- ---t-ggtgc
tg-tt-ata- ---------- ---------- ---------- ---------- ----------
---------- --cccatctg c-tcagc--- ---------- -------gcc tgt-------
---------- ---------- ---gatctag cgcggtta-g ctc-tgg--- ----------
------tgct acccct-tta ---------- ---------- ---------- ----------
-gg-ttagcg -cca-c---- ---------- -tcgcctc-- ---------- ----------
---gcag--- ---------- ---------- ---------c tcctggcttt c---------
--agtgaa-- --ggatggac g-ttaaaga- ---------- ---------- ----------
---------- ---------- ---------- -----tgctc c-----gctg cccttcagcg
gttc-ta-ac ---------- ---------- ---------- ---ccacat- gtct---tta
---------- -----ttt-- ---------- -----ctctg caag--acaa aggcca----
---------- ------tgtt cagtaccagc gcc-aaaat- agtgaagcct aatggcga
>Cichlidae_Geophagus_abalios_1_1
gactggc--t tttctgcttt aaaatgta-- --------ct ttatttgtgc ttaa------
---------- ---tagtaaa atgtacacac agtaaggcat g-tgaagtct -gtgatacgt
tagatt-atg ggatttgcag caccggatgg ctca-ttttt atggctaaat aagg-cgtag
tag------- --------ag cagctcc--- ---------- ggtcaatgag tcct------
-gttagcggg tagcagct-- -----a---- ---------- --------gc agca------
---------- --------gg ccctgcat-- ---------- --------gt gttctactat
tca---ccac agaaa----- ---------- ---------- ---------- ----------
---------- ---------- ---------- ---------- ---cgagaag aggaga----
------cctt aa-gttcact tt-ta----- ---------- ------gggc c-ggaggtta
aga------- ---------- ---------- ---------- ---ttttcta attg-ttttt
t--------- -------ata ta------gt -tatta---- ---------- ----------
----tgtaag ttccgcta-t atgctct--- ---------- ---------- ---t-ggtgc
tg-tt-ata- ---------- ---------- ---------- ---------- ----------
---------- --gccatctg c-ttagc--- ---------- -------gcc tgt-------
---------- ---------- ---gagctag cgcggtta-g ctc-tgg--- ----------
------tgct gccc-t-tta ---------- ---------- ---------- ----------
-gg-ttagcg -ccg-c---- ---------- -tcgcccc-- ---------- ----------
---ccag--- ---------- ---------- ---------c tccgggcttt c---------
--aatgaa-- --ggatggat g-ttaaaaa- ---------- ---------- ----------
---------- ---------- ---------- -----tgctc c-----gctg cccgtcagcg
ggtc-ta-ac ---------- ---------- ---------- ---ccatat- gtct---tta
---------- -----ttt-- ---------- ct---ccgtg cagag-acaa aggcca----
---------- ------tgtt tagtaccagc gcc-aaaat- agtgaagcct aatggcga
>Cichlidae_Geophagus_harreri_1_1
gactggc--t tttgtgcttt aaaatgta-- --------ct ttatttgtgc ttaa------
---------- ---tagtaaa atgtacacac agtaaggcat g-tgaagact -gtgatacgt
tagatt-atg ggatttgcgg caccggatgg ctca-ttttt atggctaaat aagg-cgtag
tag------- --------ag cagctcc--- ---------- ggtcaatgag tcct------
-gttagcggg taggagct-- -----a---- ---------- --------gc agca------
---------- --------gg ccctgcat-- ---------- --------gt gttctgctat
tca---ccac agaaa----- ---------- ---------- ---------- ----------
---------- ---------- ---------- ---------- ---cgagaag aggaga----
------cctt aa-gttcact tt-ta----- ---------- ------gggc c-ggaggtta
aga------- ---------- ---------- ---------- ---ttttcta attg-gtttt
t--------- -------taa ta------gt -tatta---- ---------- ----------
----tgtaag ttccgcta-t atgctct--- ---------- ---------- ---t-ggtgc
tg-tt-ata- ---------- ---------- ---------- ---------- ----------
---------- --gccatctg c-ttagc--- ---------- -------gcc tgt-------
---------- ---------- ---gagctag cgcggtta-g ctcttgg--- ----------
------tgct tccc-t-tta ---------- ---------- ---------- ----------
-gg-ttagcg -ccg-c---- ---------- -tcgcccc-- ---------- ----------
---ccag--- ---------- ---------- ---------c tccgggcttt c---------
--aatgaa-- --ggatggat g-ttaaaaa- ---------- ---------- ----------
---------- ---------- ---------- -----tgctc c-----gctg cccgtcagcg
ggtc-ta-ac ---------- ---------- ---------- ---ccatat- gtct---tta
---------- -----ttt-- ---------- ct---ccgtg cagag-acaa aggcca----
---------- ------tgtt cagtaccagc gcc-aaaat- agtgaagcct aatggcga
>Cichlidae_Geophagus_taeniopareius_1_1
gactggc--t tttctgcttt aaaatgta-- --------ct ttatttgtgc ttaa------
---------- ---tagtaaa atgtacacac agtaaggcac g-tgaagact -gtgatacgt
tagatt-atg ggatttgcag caccggatgg ctca-ctttt atggctaaat aagg-cgtag
tag------- --------ag cagctct--- ---------- ggtcaatgag ttct------
-gttagcgga tagcagct-- -----a---- ---------- --------gc agca------
---------- --------gg ccctgcat-- ---------- --------gt gttctgctat
tca---ccac agaaa----- ---------- ---------- ---------- ----------
---------- ---------- ---------- ---------- ---cgagaag aggaga----
------cctt aa-gttcact tt-ta----- ---------- ------gggc c-ggaggtta
aga------- ---------- ---------- ---------- ---ttttcta gttg-ttttt
t--------- -------ata ta------gt -tatta---- ---------- ----------
----tgtaag ttccgcta-t atgctct--- ---------- ---------- ---t-ggtgc
tg-tt-ata- ---------- ---------- ---------- ---------- ----------
---------- --gccatctg c-ttagc--- ---------- -------gcc tgt-------
---------- ---------- ---gagctaa cgcggtta-g ctc-tgg--- ----------
------tgct gccc-t-tta ---------- ---------- ---------- ----------
-gg-ttagcg -ccg-c---- ---------- -tcgcccc-- ---------- ----------
---ccag--- ---------- ---------- ---------c tccgggcttt c---------
--aatgaa-- --ggatggat g-ttaaaaa- ---------- ---------- ----------
---------- ---------- ---------- -----tgctc c-----gctg cccgtcagcg
ggtc-ta-ac ---------- ---------- ---------- ---ccatat- gtct---tta
---------- -----ttt-- ---------- ct---ccgtg cagag-acaa aggcca----
---------- ------tgtt -agtaccagc gcc-aaaat- agtgaagcct aatggcga
>Cichlidae_Mesoheros_festae_1_1
ggctgtc--t tttctgtttt annntgta-- --------ct ttaattgtgt ttaa------
---------- ---tggcaaa atttacacat agtaaggcat g-tgaagact -gtgatacgt
tagatt-atg tgagttgcag caccggatgg ctca-tttgt gcggctaagt aagg-cgtag
tag------- --------ag cagctcc--- ---------- ggtcaatgag ttcgg-----
-gttagcggc tagcggct-- ---------- ---------a --------gc agca------
---------- --------gg ccgtgcat-- ---------- --------gt gttcagctag
ccg---ccac agaag----- ---------- ---------- ---------- ----------
---------- ---------- ---------- ---------- ---cgagaag aggaga----
------cctt aa-gttcact tt-ca----- ---------- ------gggt c-ggaggttc
aga------- ---------- ---------- ---------- ---ttttttc attgttgctt
---------- -------ata ta------gt -tgttt---- ---------- ----------
----tgtaag ttccgcta-t atgccca--- ---------- ---------- ---t-ggtgc
tg-tt-ata- ---------- ---------- ---------- ---------- ----------
---------- --tccatctg c-tcagc--- ---------- -------gcc tgt-------
---------- ---------- ---gagctag cgcggtta-c ctc-tgg--- ----------
------tgct gcccct-tta ---------- ---------- ---------- ----------
-gg-ttagag -ccg-c---- ---------- -tcgcccc-- ---------- ----------
---gcag--- ---------- ---------- ---------g tcctggcttt c---------
--agtgaa-- --ggatggac gtttaaaga- ---------- ---------- ----------
---------- ---------- ---------- -----cgctc c-----gctg cccttcagca
gttc-ta-ac ---------- ---------- ---------- ---ccacat- gtct---ttt
---------- -----attt- ---------c tc---tcgag cagag-acaa aggcca----
---------- ------tgtt cagtaccagc gcc-aaaat- agagaagcct nnnnnnnn
>Cichlidae_Neetroplus_nematopus_1_1
gactggc--t tttctgtttt aaaatgta-- --------ct ttatttgtgt ttaa------
---------- ---tggcaaa atttacacac agtaaggcat g-tgaagact -gtgatacgt
tagatt-atg tgagttgcag caccggatgg ctca-ttttt acggctaagt aagg-cgtag
tag------- --------tg cagctcc--- ---------- ggtcaatgag ttcgg-----
-gttagcggg tagcggct-- -----a---- ---gcagcga --------gc agca------
---------- --------gg ccgtgcat-- ---------- --------gt gttcagctag
ccg---ccac agaag----- ---------- ---------- ---------- ----------
---------- ---------- ---------- ---------- ---cgagaag aggaga----
------cctt aa-gttcact tt-ca----- ---------- ------gggc c-ggaggttc
aga------- ---------- ---------- ---------- ---ttttttc attgttgctt
---------- -------ata ta------gt -tgttt---- ---------- ----------
----tgtaag ttccgcta-t ataccca--- ---------- ---------- ---t-ggtgc
tg-tt-ata- ---------- ---------- ---------- ---------- ----------
---------- --cccatctg c-tcagc--- ---------- -------tcc tgt-------
---------- ---------- ---gagccag cgcggtta-g ctc-tgg--- ----------
------tgct acccct-tta ---------- ---------- ---------- ----------
-gg-ttagcg -ccg-c---- ---------- -tcgcctc-- ---------- ----------
---gcag--- ---------- ---------- ---------c tcctggcttt c---------
--agtgaa-- --ggatgaat g-ttaaaga- ---------- ---------- ----------
---------- ---------- ---------- -----tgctc c-----gctg cccttcagcg
gttc-ta-ac ---------- ---------- ---------- ---ccacat- gtct---tta
---------- -----ttt-- ---------- -----ctctg cagag-aca- aggcca----
---------- ------tgtt cagtac-agc gccaaaaatn nnnnnnnnnn nnnnnnnn
>Cichlidae_Satanoperca_mapiritensis_1_1
ggctggc--t tttttgtttg aaaatgtg-- --------ct ttatttgtgc ttaa------
---------- ---tggtaat gtttacacac attaaggcat g-tgaagttt -gtgatacgt
tagatt-att tgatttgcag attcggatgg ctta-ttttt acggctaaat aagg-tgtag
tag------- --------ag cagctct--- ---------- ggtcaatgag ttcg------
-gttagcggg tagtagct-- -----a---- ---------- --------gg agca------
---------- --------gg ccgtgcat-- ---------- --------gt gttcagttag
ccg---ccac aaaag----- ---------- ---------- ---------- ----------
---------- ---------- ---------- ---------- ---caagaaa gggaga----
------cctt aa-gttcact tt-ta----- ---------- ------gggc c-gggggttc
cgg------- ---------- ---------- ---------- ---ttttcta attgttgttt
---------- -------ata ta------gt -tattg---- ---------- ----------
----tgtaag tttcggtg-t atgcata--- ---------- ---------- ---c-ggtgc
tg-tt-ata- ---------- ---------- ---------- ---------- ----------
---------- --ttcatctg c-ttagc--- ---------- -------gcc tgt-------
---------- ---------- ---gagctag cgcggtta-g ctc-tgg--- ----------
------tgct gccc-t-tta ---------- ---------- ---------- ----------
-gg-atagcg -ccg-c---- ---------- -tcgcccc-- ---------- ----------
---gcag--- ---------- ---------- ---------c tctgggcgtt c---------
--aatgaa-- --ggatgaat g-ttaaaga- ---------- ---------- ----------
---------- ---------- ---------- -----tgctc c-----gctg cccgtcagcg
gttc-ta-ac ---------- ---------- ---------- ---ccacat- gtct---tta
---------- -----ttt-- ---------- ct---ccgtg cagag-acaa aggcca----
---------- ------tgtt cagtacnagc gcc-aaaat- agtgaagcnn nnnnnnnn
>Cichlidae_Satanoperca_pappaterra_1_1
ggctggc--t tttttgttta aaaatgtg-- --------ct ttatttgtgc ttaa------
---------- ---tggtaat gtttacacac attaaggcat g-tgaagttt -gtgatacgt
tagatt-att taatttgcag attcggatgg ctta-ttttt acggctaaat aagg-tgtag
tag------- --------ag cagctct--- ---------- ggtcaatgag ttcg------
-gttagcggg tagcagct-- -----a---- ---------- --------gg agca------
---------- --------gg ccgtgcat-- ---------- --------gt gttcagttag
ccg---ccac aaaag----- ---------- ---------- ---------- ----------
---------- ---------- ---------- ---------- ---caagaaa gggaga----
------cctt aa-gttcact tt-ta----- ---------- ------gggc c-ggaggttc
cgg------- ---------- ---------- ---------- ---ttttcta attgttgttt
---------- -------ata ta------gt -tattg---- ---------- ----------
----tgtaag tttcggtg-t atgcata--- ---------- ---------- ---c-ggtgc
tc-tt-ata- ---------- ---------- ---------- ---------- ----------
---------- --ttcatctg c-ttagc--- ---------- -------gcc tgt-------
---------- ---------- ---gagctag cgcggtta-g ctc-tgg--- ----------
------tgct gccc-t-tta ---------- ---------- ---------- ----------
-gg-atagcg -cct-c---- ---------- -tcgcccc-- ---------- ----------
---gcag--- ---------- ---------- ---------c tctgggcgtt c---------
--aatgaa-- --ggatgaat g-ttaaaga- ---------- ---------- ----------
---------- ---------- ---------- -----tgctc c-----gctg cccgtcagcg
gttc-ta-ac ---------- ---------- ---------- ---ccacat- gtct---tta
---------- -----ttt-- ---------- ct---ccgtg cagag-acaa aggcca----
---------- ------tgtt cagtaccagc gcc-aaaat- agtgaagcct aatggcga
>Gymnotidae_Electrophorus_electricus_1_1
aaccaaacat aagcttcatg taaatatt-- --acgctctc ttagcgttag ctaa------
---------c ctatagtcat gt-------- ---------- ---------- ---------g
aaatta---- -----acctg tca------- ---------- ---------- ----------
---------- -aatctgaaa gartt----- ---------t agccaataca cagct-----
-accggtggc tagctagc-- -----a---- ---------- --atcc---- ----------
---------- --------ag cctaactt-- ---------- -------gct gtctagttag
ctgtt----- ---------- ---------- ---------- ---------- ----------
---------- ---------- ---------- ---------- ---------- ----------
-aaatatatc cattcttacg at-------- ---------- ---------- ----------
---------- ---------- ---------- ---------g acatactaga agtgttattt
aa-------- -------aaa tgataa--at taataaatcc gcatagacag cta-------
----tacaaa agacacatct atgtgtaaaa acgtgccctg ccccatacat tcataaggac
tg-ct----- ---------- ---------- ---------- ---------- ----------
-------ctc tgcatggcag cattagccaa c--------- ---------- --nnnnnnnn
nnnnnnnnnn nnnnnnnnnn nnnnnnnnnn nnnnnnttcg tcgttataaa gttg-gctag
agtacttgat cctgat-tta atacaaaa-- ---------- ---------- ----------
-ggtctaacg ---------- --------aa ttcgcggcat taatcggcgg acagcacaca
ttcgcagtgt cccaatacag cccacaagg- ---------c cccaagtctt tgta------
--actcagtt c--------- --tccatgag at-----taa ctcacatta- ----gctagc
catttagtta taata----- ---------- ---tccgctt ctttaaattg ccatccaatg
ctcc------ ---------- ---------- ---------- ------aact actt---tta
---------- -----tcta- --acgtatcc tcgc-atgtt tacacaatat aagacaataa
acgggtaata cactcttgat tttaaccatt ttt-aacat- ---------- --------
>Gymnotidae_Electrophorus_electricus_2_1
aaccaaacat aagcttcatg taaatatt-- --acgctctc ttagcgttag ctaa------
---------c ctatagtcat gt-------- ---------- ---------- ---------g
aaatta---- -----acctg tca------- ---------- ---------- ----------
---------- -aatctgaaa gaatt----- ---------t agccaataca cagct-----
-accggtggc tagctagc-- -----a---- ---------- --atcc---- ----------
---------- --------ag cctaactt-- ---------- -------gct gtctagttag
ctgtt----- ---------- ---------- ---------- ---------- ----------
---------- ---------- ---------- ---------- ---------- ----------
-aaatatatc cattcttacg at-------- ---------- ---------- ----------
---------- ---------- ---------- ---------g acatactaga agtgttattt
aa-------- -------aaa tgataa--at taataaatcc gcatagacag cta-------
----tacaaa agacacatct atgtgtaaaa acgtgccctg ccccatacat tcataaggac
tg-ct----- ---------- ---------- ---------- ---------- ----------
-------ctc tgcatggcag cattagccaa c--------- ---------- --nnnnnnnn
nnnnnnnnnn nnnnnnnnnn nnnnnnnnnn nnnnnnttcg tcgttataaa gttg-gctag
agtacttgat cctgat-tta atacaaaa-- ---------- ---------- ----------
-ggtctaacg ---------- --------aa ttcgcggcat taatcggcgg acagcacaca
ttcgcagtgt cccaatacag cccacaagg- ---------c cccaagtctt tgta------
--actcagtt c--------- --tccatgag at-----taa ctcacatta- ----gctagc
catttagtta taata----- ---------- ---tccgctt ctttaaattg ccatccaatg
ctcc------ ---------- ---------- ---------- ------aact actt---tta
---------- -----tcta- --acgtatcc tcgc-atgtt tacacaatat aagacaataa
acgggtaata cactcttgat tttaaccatt ttt-aacat- ---------- --------
>Cichlidae_Amatitlania_myrnae_1_1
gactggc--t tttctgtttt aaaatgta-- --------ct ttaattgtgt ttaa------
---------- ---tggcaaa atttacacac agtaaggcat g-tgaagact -gtgatacgt
tagatt-atg tgagttgcag caccggatgg ctca-ttttt acggctaagt aagg-cgtag
tag------- --------ag cagctcc--- ---------- ggtcaatgag ttcgg-----
-gttagcggg tagcggct-- -----a---- ---gcagcaa --------gc agca------
---------- --------gg ccgtgcat-- ---------- --------gt gttcagctag
ccg---ccac agaag----- ---------- ---------- ---------- ----------
---------- ---------- ---------- ---------- ---cgagaag aggaga----
------cctt aa-gttcact tt-ca----- ---------- ------gggc c-ggaggttc
aga------- ---------- ---------- ---------- ---ttttttc attgttgctt
---------- -------ata ta------gt -tgttt---- ---------- ----------
----tgtaag ttccgcta-t atgccca--- ---------- ---------- ---t-ggtgc
tg-tt-ata- ---------- ---------- ---------- ---------- ----------
---------- --cccatctg c-tcagc--- ---------- -------tcc tgt-------
---------- ---------- ---gagccag cgcggtta-g ctc-tgg--- ----------
------tgct gcccct-tta ---------- ---------- ---------- ----------
-gg-ttagcg -ccg-c---- ---------- -tcgcctc-- ---------- ----------
---gcag--- ---------- ---------- ---------c tcctggcttt c---------
--agtgaa-- --ggatggac g-ttaaaga- ---------- ---------- ----------
---------- ---------- ---------- -----tggtc c-----gctg cccttcagcg
gttc-ta-ac ---------- ---------- ---------- ---ccacat- gtct---tta
---------- -----ttt-- ---------- ct---c--tg cagag-acaa aggcca----
---------- ------tgtt cagtaccagc gccaaaaat- agtgaagcct aatggcga
>Cichlidae_Biotodoma_wavrini_1_1
gactggc--t tttgtgcttt aaaatgta-- --------ct ttatttgtgt ttaa------
---------- ---tagtaaa atttacacac agtaaggcat g-tgaagact -gtgatacgt
tagatt-atg ggattcgcag caccggatgg ttca-ttttt atggctaaat aagg-cgtag
tag------- --------ag cagctcc--- ---------- ggtcaatgag tcct------
-gttagcggg tagcagct-- -----a---- ---gcagcaa --------gc agca------
---------- --------gg ccctgcgt-- ---------- --------gt gttctgttag
tca---ccac ---------- ---------- ---------- ---------- ----------
---------- ---------- ---------- ---------- -----agaag aggaaa----
------cctt aa-gatcact tt-ta----- ---------- ------gggc c-ggagatta
aga------- ---------- ---------- ---------- ---ttttcta attgttcttt
t--------- ------tata ta------gt -tattg---- ---------- ----------
----tgtaag ttccgcta-t aggccct--- ---------- ---------- ---t-ggtgc
tg-tt-atg- ---------- ---------- ---------- ---------- ----------
---------- --tccatctg c-tcagc--- ---------- -------gcc tgt-------
---------- ---------- ---gagctag cgcggtta-g ctc-tgg--- ----------
------tgct gccc-t-tta ---------- ---------- ---------- ----------
-gg-ttagcg -ccg-c---- ---------- -tcacgcc-- ---------- ----------
---gcat--- ---------- ---------- ---------c tccgggcttt c---------
--aatgaa-- --ggatggat g-ttaaa-a- ---------- ---------- ----------
---------- ---------- ---------- -----tgctc t-----gctg cccgtcagcg
gttc-ta-ac ---------- ---------- ---------- ---ccacat- gtct---tta
---------- -----ttt-- ---------- ct---ccgtg cagag-acaa aggcca----
---------- ------tgtt cagtaccagc gcc-aaaat- agtgaagcct aatggcga
>Cichlidae_Bujurquina_vittata_1_1
nnnnnnnnnn tttttgattt aaaatgca-- --------tt ttaattatgt ttaa------
---------- ---tggcagg atttacacac agtaaggcac g-tgaagact -gtgatacgt
tagatt-atg tgatttgcag caccggatgg ctta-ttttt acggctgaaa aagg-cgtag
tag------- --------ac cagctcc--- ---------- agtcaatgag ttcgg-----
-gttagcggg tagtcgct-- -----a---- ---gcagcaa --------gc agca------
---------- --------gg ccgtgcat-- ---------- --------gt gttcacttag
ccg---ccac agaag----- ---------- ---------- ---------- ----------
---------- ---------- ---------- ---------- ---cgagaag aggaga----
------cctt ta-gttcatt tt-ca----- ---------- ------gtgc c-ggaggttc
agtt--t--- ---------- ---------- ---------- -tttttttaa attgttgctt
---------- -------ata ta------gt -tattg---- ---------- ----------
----tgtaag ttccacca-t ataccca--- ---------- ---------- ---t-ggtgc
tg-tt-aaa- ---------- ---------- ---------- ---------- ----------
---------- --tccatctg c-tcagc--- ---------- -------gcc tgt-------
---------- ---------- ---gagctag cgcggtta-g cgt-tgg--- ----------
------tgct gcccct-tta ---------- ---------- ---------- ----------
-gg-ttagcg -ccg-c---- ---------- -tcgcccc-- ---------- ----------
---gcag--- ---------- ---------- ---------c ttcgggcttt c---------
--tgtgaa-- --ggatggac g-gtaaaga- ---------- ---------- ----------
---------- ---------- ---------- -----tgctc c-----gctg cccgtcagcg
gttc-ta-ac ---------- ---------- ---------- ---ccacat- gtct---tta
---------- ------tt-- ---------- ct---ccgtn nnnnnnnnnn nnnnnnnnnn
nnnnnnnnnn nnnnnnnnnn nnnnnnnnnn nnnnnnnnnn nnnnnnnnnn nnnnnnnn
>Cichlidae_Cichlasoma_amazonarum_1_1
ggctggt--t tttctgtttt aaaatata-- --------ct ttaattgtgt ttaa------
---------- ---tggcaaa gtttacacac agtaaggcat g-tgaagact -gtgatacgt
tagatt-atg tgatttgcag caccggatgg ctca-ttttt acggctaaat aagg-cgtag
tag------- --------ac cagcttc--- ---------- ggtcaatgag ttcgg-----
-gttagcggg tagctgct-- -----a---- ---gcagtaa --------gc agca------
---------- --------gg ccgtgcat-- ---------- --------gt gttcagttag
ccg---ccac agaag----- ---------- ---------- ---------- ----------
---------- ---------- ---------- ---------- ---cgcgaag aggaga----
------cctt ag-gttcact tt-ca----- ---------- ------gggc c-gaaggttc
aga------- ---------- ---------- ---------- ---tctttta attgttgctt
---------- -------ata ta------gt -tattg---- ---------- ----------
----tgtaag ttccgcta-t attcccg--- ---------- ---------- ---t-ggcgc
tg-tt-atag ---------- ---------- ---------- ---------- ----------
---------- --gccatctg c-tcggc--- ---------- -------gcc tgt-------
---------- ---------- ---gagctag cgcagtta-- ---------- ----------
---------- --ccat-tta ---------- ---------- ---------- ----------
-gg-ttagcg -ccg-c---- ---------- -tcgccca-- ---------- ----------
---gcag--- ---------- ---------- ---------c ttcgggcttt c---------
--agtgaa-- --ggatggac g-ttaaaga- ---------- ---------- ----------
---------- ---------- ---------- -----tgctc c-----gctg cccgtcagcg
gttc-ta-ac ---------- ---------- ---------- ---ccacat- gtct---tta
---------- -----ttt-- ---------- ct---ccgtg cagag-acaa aggcca----
---------- ------tgt- ---tatccgc gcc-caaat- ag-gaagcct -atggcaa
>Cichlidae_Guianacara_stergiosi_1_1
gactggc--c tttttgcttt aaaatgtg-- --------ct ttaattgtgc ttaa------
---------- ---tggtaaa gtttgcacac agtaaggcat g-tgaagctt -gtgatacgt
tagatt-att tgatttgcag catcggatgg ctta-ttttt acggctaaat aagg-cgtag
tag------- --------ag cagctcc--- ---------- ggtcaatgag tccg------
-gttagcggg tagcagct-- -----a---- ---------- --------gc agca------
---------- --------gg ccgtgcat-- ---------- --------gt gttctgttag
ccg---ccac atgag----- ---------- ---------- ---------- ----------
---------- ---------- ---------- ---------- ---agagaag aggaaa----
------cctt aa-gttcagt tt-ta----- ---------- ------gggc c-ggaggttc
aga------- ---------- ---------- ---------- ---ttttcta attgttgttt
---------- -------ata ta------gt -tattg---- ---------- ----------
----tgtaag tttcggtg-t atacaca--- ---------- ---------- ---t-ggtgc
tg-tt-aaa- ---------- ---------- ---------- ---------- ----------
---------- --ttcatctg c-ttagt--- ---------- -------gcc tgt-------
---------- ---------- ---gagctag cgcggtta-g cgc-tgg--- ----------
------tgct gccc-t--ta ---------- ---------- ---------- ----------
-gg-acagcg -cct-ct--- ---------c gtcgcccc-- ---------- ----------
---gcag--- ---------- ---------- ---------c tcctggcttt c---------
--agtgta-- --ggatggat g-ttaaaga- ---------- ---------- ----------
---------- ---------- ---------- -----tgctc c-----gctg cccgttagcg
gttc-t--ac ---------- ---------- ---------- ---ccacat- gtct---tta
---------- -----ttt-- ---------- ct---ccgtg cagag-acaa aggcca----
---------- ------tgtt cagtaccagc gcc-aagat- agtgaagcct atggcnnn
>Cichlidae_Gymnogeophagus_setequedas_1_1
gactggc--t tttctgcttt aaaatgta-- --------ct ttatttgtgc ttaa------
---------- ---gagtaaa atttacacac attaaggcat g-tgaagact -gtgatacgt
tagatt-acg ggatttgcag caccggatgg ctca-tattt atggcttaat aagg-cgtag
tag------- ---------- -agtcag--- ---------- agtcaatgag tcct------
-gttagcggg tagtagct-- -----g---- ---------- --------gg agca------
---------- --------gg ccctgcat-- ---------- --------gt gttctggtag
tcg---tcac agaaa----- ---------- ---------- ---------- ----------
---------- ---------- ---------- ---------- ---cgagtcg cggagat---
------cctt aa-gttcact tt-ca----- ---------- ------gggc c-ggaggtta
aga------- ---------- ---------- ---------- ---ttttcta attgtgtttt
t--------- -------ata ta------gt -tattg---- ---------- ----------
----tgtgag ttccgcta-t atgccct--- ---------- ---------- ---t-ggtgc
ta-tt-ata- ---------- ---------- ---------- ---------- ----------
---------- --tacatc-- --tcagc--- ---------- -------gcc tgt-------
---------- ---------- ---gagctag cgcggtta-g ctc-tgg--- ----------
------tgct gccc-t-tta ---------- ---------- ---------- ----------
-gg-ttagcg -ccg-c---- ---------- -tcgcacc-- ---------- ----------
---gcag--- ---------- ---------- ---------t tggaggcttt c---------
--aatgaa-- --ggatggat a-ttaaaaa- ---------- ---------- ----------
---------- ---------- ---------- -----tgctc c-----gctg cccgtcagcg
gttc-tg-ac ---------- ---------- ---------- ---ccacat- gtct---ttg
---------- -----ttt-- ---------- ct---ccgtg cagag-acaa aggcca----
---------- ------tgtt cagtaccagc gcc-aaaat- agtgaagcct aatggcga
>Cichlidae_Heroina_isonycterina_1_1
ggctggc--t tttctgtttt aaaatgta-- --------ct ttaactgtgt ttaa------
---------- ---tggcaaa atttacacat agtaaggcat g-tgaagact -gtgatacgt
tagatt-atg tgagttgcag caccggatgg ctca-ttttt acggctaagt aagg-cgtag
tag------- --------ag cagctcc--- ---------- ggtcaatgag ttcgg-----
-gttagcggg tagcggct-- -----a---- ---gcagtaa --------gc agca------
---------- --------gg ccgtgcat-- ---------- --------gt gttcagctag
ccg---ccac agaag----- ---------- ---------- ---------- ----------
---------- ---------- ---------- ---------- ---ctagaag aggaga----
------cctt aa-gttcact tt-ca----- ---------- ------gggc c-ggaggttc
agat------ ---------- ---------- ---------- --tttttttc attgttg-tt
---------- -------ata ta------gt -tgttt---- ---------- ----------
----tgtaag ttccgcta-t atgccca--- ---------- ---------- ---t-ggtgc
tg-tt-ata- ---------- ---------- ---------- ---------- ----------
---------- --gccatctg c-tcagc--- ---------- -------gcc tgt-------
---------- ---------- ---gagctag cgcggtta-c ctc-tgg--- ----------
------tgct gcccct-tta ---------- ---------- ---------- ----------
-gg-ttagcg -ccg-c---- ---------- -tcgcccc-- ---------- ----------
---gcag--- ---------- ---------- ---------c tcctggcttt c---------
--agtgaa-- --ggatggac g-ttaaaga- ---------- ---------- ----------
---------- ---------- ---------- -----tgctc c-----gctg cccttcagcg
gttc-ta-ac ---------- ---------- ---------- ---ccacat- gtct---tta
---------- -----ttt-- ---------- ct---ccgtg cagag-acaa aggcca----
---------- ------tgtt cagtaccagc gcc-aaaat- agtgaagcct aatggcga
>Cichlidae_Herotilapia_multispinosa_1_1
gactggc--t tttctgtttt aaaatgta-- --------ct ttaattgtgt ttaa------
---------- ---tggcaaa atttacacac agtaaggcat g-tgaagact -gtgatacgt
tagatt-atg tgagttgcag caccggatgg ttta-ttttt acggctaagt aagg-cgtag
tag------- --------ag cagctcc--- ---------- agtcaatgag ttcgg-----
-gttagcggg tagcggct-- -----a---- ---gcaggag --------gc agca------
---------- --------gg ccgtgcat-- ---------- --------gt gttcagctag
ccg---ccac agaag----- ---------- ---------- ---------- ----------
---------- ---------- ---------- ---------- ---cgagaaa agaaga----
------cctt aa-gttcact tt-ca----- ---------- ------gggc c-ggaggttc
aga------- ---------- ---------- ---------- ---tttcttc attgttgctt
---------- -------ata ta------gt -tgttt---- ---------- ----------
----tgtaag ttccgcta-t atgccca--- ---------- ---------- ---t-ggtgc
tg-tt-ata- ---------- ---------- ---------- ---------- ----------
---------- --tccatctg c-tcagc--- ---------- -------gcc tgt-------
---------- ---------- ---gagctag cgcggtta-g ctc-tgg--- ----------
------tgct gcccct-tta ---------- ---------- ---------- ----------
-gg-ctagcg -ccg-c---- ---------- -tcgcccc-- ---------- ----------
---gcag--- ---------- ---------- ---------c tcctggcttt c---------
--agtgaa-- --ggatggac g-ttaaaga- ---------- ---------- ----------
---------- ---------- ---------- -----tgctc c-----gctg cccttcagcg
gttc-ta-ac ---------- ---------- ---------- ---ccacat- gtct---tta
---------- -----ttt-- ---------- ct---ccgtg cagag-acaa aggcca----
---------- ------tgtt cagtaccagc gcc-aaaat- agtgaagcct aatggcga
>Cichlidae_Hypsophrys_nicaraguensis_1_1
gactggc--t tttccgtttt aaaatgta-- --------ct ttaattgtg- taat------
---------- ---tggcaaa atttacacac agtaaggcat g-tgaagact -gtgatacgt
tagatt-atg tgagttgcag caccggatgg ctca-ttttt acggctaagt aagg-cgtag
tag------- --------aa cagctcc--- ---------- ggtcaatgag ttcgg-----
-ggtagcggg tagcggct-- -----a---- ---gcagcga --------gc agca------
---------- --------gg ccgtgcat-- ---------- --------gt gttcagctag
ccg---ccac agaag----- ---------- ---------- ---------- ----------
---------- ---------- ---------- ---------- ---cgagaag aggaga----
------cctt aa-gttcact tt-ca----- ---------- ------gggc c-ggaggttc
aga------- ---------- ---------- ---------- ---ttttttc actgttgctt
---------- -------ata ta------gt -tgttt---- ---------- ----------
----tgtaag ttccgcta-t atgccca--- ---------- ---------- ---t-ggtgc
tg-tt-ata- ---------- ---------- ---------- ---------- ----------
---------- --cccatctg c-tcagc--- ---------- -------tcc tgt-------
---------- ---------- ---gagccag cgcggtta-g ctc-tgg--- ----------
------tgct acccct-tta ---------- ---------- ---------- ----------
-gg-ttagcg -ccg-c---- ---------- -tcgcctc-- ---------- ----------
---gcag--- ---------- ---------- ---------c tcctggcttt c---------
--agtgaa-- --ggatggac g-ttaaaga- ---------- ---------- ----------
---------- ---------- ---------- -----tgctc c-----gctg cccttcagcg
gttc-ta-ac ---------- ---------- ---------- ---ccacat- gtct---tta
---------- -----ttc-- ---------- -----ctctg cagag-acaa aggcca----
---------- ------tgtt cagtaccagc gcc-aaaat- agtgaagcct aatggcga
>Cichlidae_Nandopsis_ramsdeni_1_1
gactggc--t tttctgtttt aaaatgta-- --------ct ttaattgtgt ttaa------
---------- ---tggcaaa atttacacat agtaaggcat g-tgaagact -gtgatacgt
tagatt-atg tgagttgcag caccggatgg ctca-ttttt acggctaagt aagg-cgtag
tag------- --------ag cagctcc--- ---------- ggtcaatgag ttcgg-----
-gttagcggg tagcggct-- -----a---- ---gcagcaa --------gc agca------
---------- --------gg ccgtgcat-- ---------- --------gt gttcagctag
ccg---ccac agaag----- ---------- ---------- ---------- ----------
---------- ---------- ---------- ---------- ---cgagaac aggaga----
------cctt aa-gttcact tt-ca----- ---------- ------gggc c-ggaggttc
aga------- ---------- ---------- ---------- ---ttttttc attgttgctt
---------- -------ata ta------gt -tgttt---- ---------- ----------
----tttaag ttctgcca-t atgccca--- ---------- ---------- ---t-ggtgc
tg-tt-ata- ---------- ---------- ---------- ---------- ----------
---------- --tccatctg c-tcagc--- ---------- -------gcc tgt-------
---------- ---------- ---gagctag cgcggtta-g ctc-tgg--- ----------
------tgct gcccct-tta ---------- ---------- ---------- ----------
-gg-ttagcg -ccg-c---- ---------- -tcgcccc-- ---------- ----------
---gcag--- ---------- ---------- ---------c tcctggcttt c---------
--agtgaa-- --ggatggac g-ttaaaga- ---------- ---------- ----------
---------- ---------- ---------- -----tgctc c-----gctg ccgttcagca
gttt-ta-ac ---------- ---------- ---------- ---ccacat- gtct---tta
---------- -----ttt-- ---------- ct---ccgtg cagag-acaa aggcca----
---------- ------tgtt cagtaccagc gcc-aaaat- agtgaagcct aatggcga
>Cichlidae_Nannacara_anomala_1_1
nnnnnnnnnn tttctgtttt aaaatgta-- --------ct ttaattgcgt ttaa------
---------- ---tggaaag gtttacacac agtaatgcat g-tgaagact -gtgatacgt
tagatt-atg tgatttgcag caccggatgg ctca-ctttt acagctaaat aatg-cgtag
taa------- --------ca cagctcc--- ---------- ggtcaatgag ttcga-----
-gttagcgag ta-------- ---------- ---------- --------gc agca------
---------- --------gg ccgtgcat-- ---------- --------gt gttcaattag
ccg---ccac agaag----- ---------- ---------- ---------- ----------
---------- ---------- ---------- ---------- ---cgagaag aggaga----
------cctt aa-gttcact tt-ca----- ---------- ------ggac c-ggagattc
aga------- ---------- ---------- ---------- ---tttttta attgttactt
---------- -------gta ta------gt -tattg---- ---------- ----------
----cgtaag tat------t tcgccca--- ---------- ---------- ---t-ggtgg
tg-tt-aca- ---------- ---------- ---------- ---------- ----------
---------- --tccatctg c-tcagc--- ---------- -------gcc tgt-------
---------- ---------- ---gagctag cgcggtta-g ctc-tag--- ----------
------tgct gcccct-tta ---------- ---------- ---------- ----------
-gg-ttagcg -ccg-c---- ---------- -tcgcccc-- ---------- ----------
---gcag--- ---------- ---------- ---------c ttcgggcttt c---------
--aatgaa-- --tgatggat g-ttaaaaa- ---------- ---------- ----------
---------- ---------- ---------- -----tgctc c-----gctg cccgttagcg
cttc-tg-ac ---------- ---------- ---------- ---ccacat- gtct---tta
---------- -----ttt-- ---------- ct---ccgtg nnnnnnnnnn nnnnnnnnnn
nnnnnnnnnn nnnnnnnnnn nnnnnnnnnn nnnnnnnnnn nnnnnnnnnn nnnnnnnn
>Cichlidae_Petenia_splendida_2_1
nnnnnnc--t tttctgtttt aaaatgtc-- --------ct ttaattgtgt ttaa------
---------- ---tggcaaa atttacacac agtaaggcat g-tgaagact -gtgatacgt
tagatt-atg tgagttgcag caccggatgg ctca-ttttt acggctaagt aagg-cgtag
tag------- --------ag cagctcc--- ---------- ggtcaatgag ttcgg-----
-gttagcggc tagcggct-- -----a---- ---gcagcaa --------gc agca------
---------- --------gg ccgtgcat-- ---------- --------gt gttcagctag
ccg---ccac agaag----- ---------- ---------- ---------- ----------
---------- ---------- ---------- ---------- ---cgagaag aggaga----
------cctt aa-gttcact tt-aa----- ---------- ------gggc c-ggaggttc
aga------- ---------- ---------- ---------- ---ttttttc attgttgctt
---------- -------ata ta------at -tgttt---- ---------- ----------
----tgtaag ttccgcta-t atgccca--- ---------- ---------- ---t-ggtgc
tt-tt-ata- ---------- ---------- ---------- ---------- ----------
---------- --cccatctg c-tcagc--- ---------- -------gcc tgt-------
---------- ---------- ---gagctag cgcggtta-g ctc-tga--- ----------
------tgct gcccct-tta ---------- ---------- ---------- ----------
-gg-ttagcg -ccg-c---- ---------- -tcgcctc-- ---------- ----------
---gcag--- ---------- ---------- ---------c tcctggcttt c---------
--agtgaa-- --ggatggac g-ttaaaga- ---------- ---------- ----------
---------- ---------- ---------- -----tgctc c-----gctg cccttcagcg
gttc-ta-ac ---------- ---------- ---------- ---ccacat- gtct---tta
nnnnnnnnnn nnnnnnnnnn nnnnnnnnnn nnnnnnnnnn nnnnnnnnnn nnnnnnnnnn
nnnnnnnnnn nnnnnnnnnn nnnnnnnnnn nnnnnnnnnn nnnnnnnnnn nnnnnnnn
>Cichlidae_Rocio_octofasciata_3_1
gactggc--t tttctgtttt aaaatgta-- --------ct ttaattgtgt ttaa------
---------- ---tggcaaa atttacacac agtaaggcat g-tgaagact -gtgattcgt
tagatt-atg tgagttgcag caccggatgg ctca-ttttt acggctaagt aagg-cgtag
tag------- --------ag cagctcc--- ---------- ggtcaatgag tttgg-----
-gttagcggg ta---gct-- -----a---- ---gcagcaa --------gc agca------
---------- --------gg ccgtgcat-- ---------- --------gt gttcagctag
ccg---ccac agaag----- ---------- ---------- ---------- ----------
---------- ---------- ---------- ---------- ---cgagaaa aggaga----
------cctt aa-gttcact tt-ca----- ---------- ------gggc c-ggaggttc
aga------- ---------- ---------- ---------- ---ttttttc attgttgctt
---------- -------ata ta------gt -tgttt---- ---------- ----------
----tgtaag ttccgcta-t atgtcca--- ---------- ---------- ---t-ggtgc
tg-tt-ata- ---------- ---------- ---------- ---------- ----------
---------- --tccatctg c-tcagc--- ---------- -------gcc tgt-------
---------- ---------- ---gagctag cgcggtga-g ctc-tgg--- ----------
------tgct gcccct-tta ---------- ---------- ---------- ----------
-gg-ttagcg -ccg-c---- ---------- -tcgcccc-- ---------- ----------
---gcag--- ---------- ---------- ---------c tcctggcttt c---------
--agtgaa-- --ggatggac g-ttaaaga- ---------- ---------- ----------
---------- ---------- ---------- -----tgctc c-----gctg cccttcagcg
gttc-ta-ac ---------- ---------- ---------- ---ccacat- gtct---tta
---------- -----ttt-- ---------- cg---ccgtg cagag-acaa aggcca----
---------- ------tgtt cagtaccann nnnnnnnnnn nnnnnnnnnn nnnnnnnn
>Cichlidae_Symphysodon_aequifasciatus_1_1
gactggc--t tttctgtttt aaaatgta-- --------ct ttaattgtgt ttaa------
---------- ---tggcaaa atttacacac agtaaggcat g-tgaggagt -gtgatacgt
tagatt-atg tgagttacag caccggatgg ctca-tttta acggctaaat aaga-cgtag
tag------- --------ag cagctcc--- ---------- ggtcaatgag ttcgg-----
-gttagtggg tagtggct-- -----a---- ---gcagcaa --------gc agca------
---------- --------gg ccgtgcat-- ---------- --------gt gttcagctag
ccg---ccac agaag----- ---------- ---------- ---------- ----------
---------- ---------- ---------- ---------- ---cgagaag aggaga----
------cctt aa-gttcact tt-ca----- ---------- ------ggac c-ggaggttc
aga------- ---------- ---------- ---------- ---tttttca attgt---tt
---------- -------att ta------gt -tactg---- ---------- ----------
----tgtaag ttccgcta-t gcgccca--- ---------- ---------- ---t-ggtgc
tg-tt-ata- ---------- ---------- ---------- ---------- ----------
---------- --ttcatctg c-tcagc--- ---------- -------gcc tgt-------
---------- ---------- ---gagctag cgcggtta-g ctc-tgg--- ----------
------tgct acccgt-tta ---------- ---------- ---------- ----------
-gg-gtagcg -ccg-c---- ---------- -tcgcccc-- ---------- ----------
---gcag--- ---------- ---------- ---------c tccgggcttt c---------
--agtgaa-- --gaatggac g-ttaaaga- ---------- ---------- ----------
---------- ---------- ---------- -----tgctc c-----gctg cccttcagcg
gttc-ta-ac ---------- ---------- ---------- ---ccacat- gtct---tta
---------- -----ttt-- ---------- ct---ccgtg cagag-acaa aggcca----
---------- ------tgtt cagtaccagc gcc-aaaat- agcgaagcct aatggcga
>Cichlidae_Teleocichla_centrarchus_1_1
nnnnnnnnnn nnnnnnnnnn nnnnnnnnnn nnnnnnnnnn nnnnnngtgc ttaa------
---------- ---tggtaaa gtttactcac agtaaggcat g-tgaagatt -ttgatacgt
tagatt-gtt tgatttgcag catcggatgg ctta-ttttt acggctaaat aagg-cgtag
tag------- --------cg cagctcc--- ---------- agtcaatgag tccg------
-cttagcggg tagcagct-- -----a---- ---------- --------gc caca------
---------- --------gg ccgtgcat-- ---------- --------gt gtactgttag
ccg---ccac aaaag----- ---------- ---------- ---------- ----------
---------- ---------- ---------- ---------- ---cgagaaa aagaga----
------cctt aa-gtttact tt-tat---- ---------- ------aggc c-ggacgttc
aga------- ---------- ---------- ---------- ---ttttcta attgttgttc
---------- -------ata ta------gt -tattg---- ---------- ----------
----tgtaag tttcggtg-t gtgcaca--- ---------- ---------- ---t-ggtgc
tg-tt-ata- ---------- ---------- ---------- ---------- ----------
---------- --ttcttctg t-ttagc--- ---------- -------gcc tgt-------
---------- ---------- ---gagctag cgcggtta-g ctc-tgg--- ----------
------tgct gccc-t-ttt ---------- ---------- ---------- ----------
-gg-atagcg -ccg-c---- ---------- -tcgcccc-- ---------- ----------
---gcag--- ---------- ---------- ---------c tccgggcttt c---------
--agtgaa-- --agatggat g-ttaaaga- ---------- ---------- ----------
---------- ---------- ---------- -----tgctc c-----ac-- ----tcaccg
gttc-ta-ac ---------- ---------- ---------- ---tcac--- gtct---tca
---------- -----ttt-- ---------- ct---ccgtg cagag-acaa aggcca----
---------- ------tgtt cagtaccagc gcc-aaaat- agtgaagcct aatggcga
>Cichlidae_Tomocichla_tuba_1_1
gactggc--t tttctgtttt aaaatgta-- --------ct ttaattgtgt ttaa------
---------- ---tggcgaa atttacacac agtaaggcat g-tgaagact -gtgatacgt
tagatt-atg tgagttgcag caccggatgg ctca-ttttt acagctaagt aagg-cgtag
tag------- --------ag cagctcc--- ---------- ggtcaatgag ttcgg-----
-gttagcggg tagcggct-- -----a---- ---gcagcaa --------gc agca------
---------- --------gg ccgtgcat-- ---------- --------gt gttcagctac
ccg---ccac agaag----- ---------- ---------- ---------- ----------
---------- ---------- ---------- ---------- ---cgagaaa agaaga----
------cctt aa-gttcact tt-ca----- ---------- ------gggc c-ggaggttc
aga------- ---------- ---------- ---------- ---ttttttc attgttgctt
---------- -------ata ta------gt -tgttt---- ---------- ----------
----tgtaag ttccgcta-t atgccca--- ---------- ---------- ---t-ggtgc
tg-tt-aaa- ---------- ---------- ---------- ---------- ----------
---------- --tccatctg c-tcagc--- ---------- -------gcc tgt-------
---------- ---------- ---gagctag cgcggtta-c ctt-tgg--- ----------
------tgct gcccct-tta ---------- ---------- ---------- ----------
-gg-ttagcg -ccg-c---- ---------- -tcgcccc-- ---------- ----------
---gcag--- ---------- ---------- ---------c tcctggcttt c---------
--agtgaa-- --ggatggac g-ttaaaga- ---------- ---------- ----------
---------- ---------- ---------- -----tgctc c-----gctg cccttcacag
gttc-ta-ac ---------- ---------- ---------- ---ccacat- gtct---tta
---------- -----ttt-- ---------- ct---ccgtg cagag-acaa aggcca----
---------- ------tgtt cagtaccagc gccnnnnnnn nnnnnnnnnn nnnnnnnn
>Cichlidae_Uaru_fernandezyepezi_1_1
gactggc--t tttttgtttt aaaatgta-- --------ct ttaattgtgt ttaa------
---------- ---tggcaaa atttacacac agtaaggcat g-tgaagact -gtgatacgt
tagatt-atg tgagttgcag caccggatgg ctca-ttttt acggctaagt aagg-cgtag
tag------- --------ag cagctcc--- ---------- ggtcaatgag ttcgg-----
-gttagcggg tagcggct-- -----a---- ---gcagcaa --------gc agca------
---------- --------gg ccgtgcat-- ---------- --------gt gttcagctag
ccg---ccac agaag----- ---------- ---------- ---------- ----------
---------- ---------- ---------- ---------- ---cgagaag aggaga----
------cctt aa-gttcact tt-ca----- ---------- ------gggc c-ggaggttc
aga------- ---------- ---------- ---------- ---ttatttc attgttgctt
---------- -------ata ta------gt -tgttt---- ---------- ----------
----tgtaag ttccgcta-t atgccca--- ---------- ---------- ---t-ggtgc
tg-tt-ata- ---------- ---------- ---------- ---------- ----------
---------- --tccatctg c-tcagc--- ---------- -------gcc tgt-------
---------- ---------- ---gagctag cgcggtta-g ctc-tgg--- ----------
------tgct gctcct-tta ---------- ---------- ---------- ----------
-gg-gtagcg -ccg-c---- ---------- -tcgcccc-- ---------- ----------
---gcag--- ---------- ---------- ---------c tccgggcttt c---------
--agtgaa-- --ggatggac g-ttaaaga- ---------- ---------- ----------
---------- ---------- ---------- -----tgctc c-----gctg cccttcagcg
gttc-ta-ac ---------- ---------- ---------- ---ccacat- gtct---tta
---------- -----ttt-- ---------- ct---ccgtg cagag-acaa aggcca----
---------- ------tgtt cagtaccagc gcc-aaaat- agtgaagcct aatggcga
>Gymnotidae_Gymnotus_carapo_1_1
gataatatgt ttaaatcatt aaaatgaaca tcgtgctgac ttattgttgt ttta------
---------- ---------- ---------- --tattgtat a-aacacgcc -aggatactt
tagata-aaa ataatgctaa cattggatgg caat------ ----ttaaag gaaaggatat
tata------ -aatctaaaa tggct----- ---------- agccgacgtg agtta-----
ctttcgtgga tggctaag-- -ctaca---- ---------- --------aa ggct------
-------tg- --------gg ccccattt-- ---------- -------cgg ttttcttggg
atatt----- ---------- ---------- ---------- ---------- ----------
---------- ---------- ---------- ---------- ---------- ----------
---------- -----aaatt gt-------- --------g- ---------- --cgacgttt
agtgcggaaa cag------- ---------- ---------- gtttgttaga catttgtttt
---------- -------aaa taaag---at taactacact aactagctaa ctt-------
----tgaaac aattaacact gtccttag-- ---------- ---------- ---ccaccgt
tg-ctaatt- ---------c tgccatgcaa ggg------- ---------- ----------
--------ac cttgggaatg tatggggtaa c--------- -------gca tgtctttacg
ttt------- --agacatg- --cctcctgg aacgactagg tcgttatgtg aaa--gttaa
tgta--tgat attttt-ata atacatccat aactaaatta tgtaccccaa acatggcatc
tagcctaaga atcg-gtata gct-aaccaa gaagtc---- ---------- ----------
---------- ---------- ---------- ---------- ---------- ----------
--agcgagtt a--------- --gctaggac ac-------- ---------- ----------
---------- ---------- ---------- ---------- ---------- ---ttcgcta
gctagcgtgc tgg------- ---------- ---------- ---ctaaacc cttt---ttg
atttgataag gggattttag gtacctatac ctaa-ttatc caag--acgt ---aga----
---------- --------at tgttagctac tct-tacat- ---------- ------gt
>Gymnotidae_Gymnotus_pantherinus_1_1
gataatatgt ttaaacgatt aaaatgaaca tcgtgctgcc ttattattgt ttta------
---------- ---------- ---------- --tattatat a-aacacgcc -aggatactt
tagata-aaa ataatcctaa cattggatgg caat------ ----ttaaag gaaaggatat
tata------ -aatctaaaa tggct----- ---------- agctgacgtg agttac----
cttccgtgga tggctaag-- -ctaca---- ---------- --------aa ggct------
-------tg- --------gg ccccgttt-- ---------- -------ggg ttttcttgag
atatt----- ---------- ---------- ---------- ---------- ----------
---------- ---------- ---------- ---------- ---------- ----------
---------- ---gaaaatt gt-------- --------g- ---------- --cgacgttt
agtgcggaca caga------ ---------- ---------t gtttgttaga catttgtttt
---------- -------aaa taaag---at t--------- aactagataa ctt-------
----tgaaac aattaccact gtccttag-- ---------- ---------- ---ccaccgt
tg-ctaatt- ---------c tgccatgcaa ggagca---- ---------- ----------
-------gat cttgcgaatg tatggggtaa c--------- -------gca tgtgtttacg
ttt------- --agaca--t gcctt-ttgg aacgactagg tcgttatgtg acaaagttaa
agta--tgat ctttttaata acacagactt aactaaatta tggacctcta acatgtcatc
tagcctaaga atcg-gtata gct-aactaa gtctc----- ---------- ----------
---------- ---------- ---------- ---------- ---------- ----------
--agcgagtt a--------- --gctagga- --cttg---- ---------- ----------
---------- ---------- ---------- ---------- ------gcta gctaacaata
gctagtgtgc tag------- ---------- ---------- ---c------ --tt---ctg
atttgataag tgaattttag gtacatattg ctaa-ttatc caag--acgt aggagaa---
---------- ------tgtt tgttagctac ttt-tacat- ---------- ------gt
>Poeciliidae_Poecilia_gillii_2_1
gcacaacaga tttctgatct taaatgtc-- --------ct ttaaagctgt tttg------
---------- ---ttgttgc ttcaacaacc agaacttccc a-tttggact -ctgatacct
cagatt-aag atatttgcag cagcggatgg tttc-gttag aggtgtattt acag-cgtag
tag------- ---------- ---------- ---------- ---cggaggg actgt-----
-gttagcggg ---------- -----a---- ---------- --------ga agcta-----
---------- --------gg ccgagcgt-- ---------- --------gt gttcagtcag
cta---ctgc tggagaataa actgggaatt aactactaaa ctggtccgac agtttcaccg
aagaacctcc gagctgggac cagtttagtg gttaggtcgc tgc----agg aggagaactg
gaaccatttc aa-acttgtt ta-ct----- ---------- ---------- --ggtagttc
aggtcggcag caactgagac cagcttaccg gttattgtgg aaccagttta gatgttccta
agtcagattt tattcaaaaa ta------ct ttgttaatgt aa-------- ----------
----cttaaa tcatctaaat cttttaagag tatt------ --------gt gggt-ggtga
tg-ct-ttgg gcaggaataa tttctggtag cagtcagtgt tccaactaat cagaag----
---------- -aggcctctg actgagt--- ---------- -------act tgctgta---
---------- ---------t gacagtctaa ca----ca-g ct--tga--- ----------
------tatc cctcag-caa cac------- ---------- ---------- -------atc
cag-ctagcc -ctg-ct--- ---------a atcctt---- ---------- ----------
---------- ---------- ---------- ---------t tactgttcct c---------
--tttaaata t--------- --gtgatga- ---------- ---------- ----------
---------- ---------- ---------- ---------- ------attg acctctgacc
tct------- ---------- ---------- ---------- ------aac- ctct---ctg
---------- -----ttt-- ---------- -----ttgtg cagag-acta aggcca----
---------- ------tgtt cagtaccagc gct-aagat- agtaaagcca aatggcga
>Poeciliidae_Poecilia_gillii_3_1
gcacaacaga tttctgatct taaatgtc-- --------ct ttaaagctgt tttg------
---------- ---ttgttgc ttcaacaacc agaacttccc a-tttggact -ctgatacct
cagatt-aag atatttgcag cagcggatgg tttc-gttag aggtgtattt acag-cgtag
tag------- ---------- ---------- ---------- ---cggaggg actgt-----
-gttagcggg ---------- -----a---- ---------- --------ga agcta-----
---------- --------gg ccgagcgt-- ---------- --------gt gttcagtcag
cta---ctgc tggagaataa actgggaatt aactactaaa ctggtccgac agtttcaccg
aagaacctcc gagctgggac cagtttagtg gttaggtcgc tgc----agg aggagaactg
gaaccatttc aa-acttgtt ta-ct----- ---------- ---------- --ggtagttc
aggtcggcag caactgagac cagcttaccg gttattgtgg aaccagttta gatgttccta
agtcagattt tattcaaaaa ta------ct ttgttaatgt aa-------- ----------
----cttaaa tcatctaaat cttttaagag tatt------ --------gt gggt-ggtga
tg-ct-ttgg gcaggaataa tttctggtag cagtcagtgt tccaactaat cagaag----
---------- -aggcctctg actgagt--- ---------- -------act tgctgta---
---------- ---------t gacagtctaa ca----ca-g ct--tga--- ----------
------tatc cctcag-caa cac------- ---------- ---------- -------atc
cag-ctagcc -ctg-ct--- ---------a atcctt---- ---------- ----------
---------- ---------- ---------- ---------t tactgttcct c---------
--tttaaata t--------- --gtgatga- ---------- ---------- ----------
---------- ---------- ---------- ---------- ------attg acctctgacc
tct------- ---------- ---------- ---------- ------aac- ctct---ctg
---------- -----ttt-- ---------- -----ttgtg cagag-acta aggcca----
---------- ------tgtt cagtaccagc gct-aagat- agtaaagcca aatggcga
>Poeciliidae_Pseudoxiphophorus_bimaculatus_1_1
gcacatcagt tttctgatct taaatgtc-- --------ct ttaaagctgt tttg------
---------- ---ttgttgc ttcaacaacc agaacttccc a-tttggact -ctgatacct
cagatt-aag atgtttgcag cagcggatgg tttc-gttag aggtgtattt acag-cgtag
tag------- ---------- ---------- ---------- ---cggaggg actgc-----
-gttagcggg ---------- -----a---- ---------- --------ga agcta-----
---------- --------gg ccgagcgt-- ---------- --------gt gttttgtcag
cta---ctgc tggagaataa actgggaatt aactagtaaa ctggtccgac agtttcaccg
aagaacctcc gagctgggac cagtttagcg cttaggtcgc tgc----agg aggagaactg
gaaccatttc aa-accagtt ta-ct----- ---------- ---------- --gggagttc
aggtcggaag caactgagac cagttcaccg gttattctgg aaccagttta gatgttcctg
agtcagattt tattcaaaaa ta------ct ttgttaatga aa-------- ----------
----ctgaaa tcatccaagt atcttcagag aatt------ --------gt ggat-ggtga
tg-ct-gtgg gcaggaagga tttctggtag cagtcagtgt tacaacgaat cgttag----
---------- -aggcgtctg cctgagt--- ---------- -------act tgctgta---
---------- ---------t gatagtttaa tgctaaca-g ct--tga--- ----------
------tatc ccccag-cag c--------- ---------- ---------- ----------
-----tagcc -ctg-ct--- ---------a atcctcctcc ---------- ----------
tttgctt--- ---------- ---------- ---------t tgctgttcct c---------
--cttaaata t--------- --gtgatga- ---------- ---------- ----------
---------- ---------- ---------- ---------- ------aatg acctctg---
---------- ---------- ---------- ---------- -------ac- ctct---ctg
---------- -----tgt-- ---------- -----ctgtg cagag-acta aggcca----
---------- ------tgtt cagtaccagc gct-aaaat- agtgaagccg aacggcga
>Poeciliidae_Pseudoxiphophorus_jonesii_1_1
gcacatcagt tttctgatct taaatgtc-- --------ct ttaatgctgt tttg------
---------- ---ttgttgc ttcaacaacc agaacttccc a-tttggact -ctgatacct
cagatt-aag atgtttgcag cagcggatgg tttc-gttag aggtgtattt acag-cgtag
tag------- ---------- ---------- ---------- ---cggaggg actgc-----
-gttagcggg ---------- -----a---- ---------- --------ga agcta-----
---------- --------gg ccgagcgt-- ---------- --------gt gttttgtcag
cta---ctgc tggagaataa actgggaatt gactagtaaa ctagtccgac agtttcaccg
aagaacctcc gagctgggac cagtttagcg cttaggtcgc tgc----agg aggagaactg
gaaccatttc aa-accagtt ta-ct----- ---------- ---------- --gggagttc
aggtcggcag caactgagac cagttcaccg gttattctgg aaccagttta gatgttcctg
agtcagattt tattcaaaaa ta------ct ttgttaatga aa-------- ----------
----ctgaaa tcatccaagt atcttcagag aatt------ --------gt ggat-ggtga
tg-ct-gtgg gcaggaagga tttctggtag cagtcagtgt tacaacgaat cgttag----
---------- -aggcgtctg cctgagt--- ---------- -------act tgctgta---
---------- ---------t gatagtttaa tgctaaca-g ct--tga--- ----------
------tatc ccccag-cag c--------- ---------- ---------- ----------
-----tagcc -ctg-ct--- ---------a atcctcctcc ---------- ----------
tttgctt--- ---------- ---------- ---------t tgctgttcct c---------
--cttaaata t--------- --gtgatga- ---------- ---------- ----------
---------- ---------- ---------- ---------- ------aatg acctctg---
---------- ---------- ---------- ---------- -------ac- ctct---ctg
---------- -----tgt-- ---------- -----ctgtg cagag-acta aggcca----
---------- ------tgtt cagtaccagc gct-aaaat- agtgaagccg aacggcga
>Cichlidae_Acaronia_vultuosa_1_1
gactggc--t tttctgtttt aaaatgta-- --------ct ttcattgtgt ttaa------
---------- ---tggcaaa gtttacgcac agtaaggcat g-taaagact -gtgatacat
tagatt-atg tgatttgcag tatcggatgg ctca-ttttt acggctaaat aagg-cgtag
tag------- --------ag cagctcc--- ---------- gttcaatgag ttcgg-----
-tttagcggg tagccgct-- -----a---- ---gcagcaa --------gc agca------
---------- --------gg ccgtgcat-- ---------- --------gt gttcagtgtg
tt-------c agaag----- ---------- ---------- ---------- ----------
---------- ---------- ---------- ---------- ---cgagaag aggaga----
------actt aa-gttcact tt-ca----- ---------- ------gggc c-ggaggttc
aga------- ---------- ---------- ---------- -ttttcttta attgttgctt
---------- -------ata ta------gt -tattg---- ---------- ----------
----tgtaaa tactgc---- ---------- ---------- ---------- ---t-ggtgc
tg-tt-ata- ---------- ---------- ---------- ---------- ----------
---------- --ttcatgtg c-tcatc--- ---------- -------gcc tgt-------
---------- ---------- ---aagctag cgcggtta-g ctc-tgg--- ----------
------tgct gcccct-tta ---------- ---------- ---------- ----------
-gg-ttagcg -ccg-c---- ---------- -tcgcccc-- ---------- ----------
---gcag--- ---------- ---------- ---------c ttcaggcttt c---------
--agtgaa-- --ggatggac g-ttaaaga- ---------- ---------- ----------
---------- ---------- ---------- -----tgctc c-----gctg cccgtcagcg
gttc-ta-ac ---------- ---------- ---------- ---ccacgt- gtct---tta
---------- -----ttt-- ---------- ct---ccgtg cagag-acaa aggcca----
---------- ------tgtt cagtaccagc gcc-aaaat- agtgaagcct aatggcga
>Cichlidae_Aequidens_metae_1_1
nnnnnnnnnn tttctgtttt aaaatgta-- --------ct ttaattgtgt ttaa------
---------- ---tgtcaaa gtttacacac agtaaggcat g-tgaagact -gtgatacgt
tagatt-atg tgatttgcag caccggatgg ctca-ttttt acggctaaat aagg-cgtag
tag------- --------ag cagcttc--- ---------- ggtcaatgag ttcgg-----
-gttagcggg tagccgct-- -----a---- ---gcagtaa --------gc agca------
---------- --------gg ccgtgcat-- ---------- --------gt gttcagttag
ccg---ccac agaag----- ---------- ---------- ---------- ----------
---------- ---------- ---------- ---------- ---cgcgaag aggaga----
------cctt ag-gttcact tt-ca----- ---------- ------gggc c-ggaggttc
aga------- ---------- ---------- ---------- ---tctttta attgttgctt
---------- -------ata ta------gt -tattg---- ---------- ----------
----tgtaag ttccgcta-t atgcccg--- ---------- ---------- ---t-ggtgc
tg-tt-ata- ---------- ---------- ---------- ---------- ----------
---------- --gccatctg c-tcagc--- ---------- -------gac tgt-------
---------- ---------- ---gagctag cgcggtta-- ---------- ----------
---------- --ccat-tta ---------- ---------- ---------- ----------
-gg-ttagcg -ccg-c---- ---------- -tcgcccc-- ---------- ----------
---gcag--- ---------- ---------- ---------c ttcgggcttt c---------
--agtgaa-- --ggatggac g-ttaaaga- ---------- ---------- ----------
---------- ---------- ---------- -----tgctc c-----gctg cccgtcagcg
gttc-ta-ac ---------- ---------- ---------- ---ccacat- gtct---tta
---------- -----ttt-- ---------- ct---ccgtn nnnnnnnnnn nnnnnnnnnn
nnnnnnnnnn nnnnnnnnnn nnnnnnnnnn nnnnnnnnnn nnnnnnnnnn nnnnnnnn
>Cichlidae_Amphilophus_calobrensis_1_1
gactggc--t tttctgtttt aaaatgta-- --------ct ttaattgtgt ttaa------
---------- ---tggcaaa atttacacac agtaaggcat g-tgaacact -gtgatacgt
tagatt-atg tgagttgcag caccggatgg ctca-ttttt acggctaagt aagg-cgtag
tag------- --------ag cagctcc--- ---------- ggtcaatgag ttcgg-----
-gttagcggg tagcggct-- -----a---- ---gcagcaa --------gc agca------
---------- --------gg ccgtgcat-- ---------- --------gt gttcagctag
ccg---ccac agaag----- ---------- ---------- ---------- ----------
---------- ---------- ---------- ---------- ---cgagaag aggaga----
------cctt aa-gttcact tt-ca----- ---------- ------gggc c-ggaggttc
aga------- ---------- ---------- ---------- --tttttttc attgttgctt
---------- -------ata ta------gt -tgttt---- ---------- ----------
----tgtaag ttccgata-t atgccca--- ---------- ---------- ---t-ggtgc
tg-tt-ata- ---------- ---------- ---------- ---------- ----------
---------- --cccttctg c-tcagc--- ---------- -------gcc tat-------
---------- ---------- ---gagctag cgcggtta-c ctc-tgg--- ----------
------tgct gcccct-tta ---------- ---------- ---------- ----------
-gg-ttagcg -ccg-c---- ---------- -tcgcctc-- ---------- ----------
---gcag--- ---------- ---------- ---------c tcctggcttt c---------
--agtgaa-- --ggatggat g-ttaaaga- ---------- ---------- ----------
---------- ---------- ---------- -----tgctc c-----gctg cccttcagcg
gttc-ta-ac ---------- ---------- ---------- ---ccgcat- gtct---tta
---------- -----ttt-- ---------- ct---c--tg cagag-acaa aggcca----
---------- ------tgtt cagtaccagn nnnnnnnnnn nnnnnnnnnn nnnnnnnn
>Cichlidae_Apistogramma_agassizii_1_1
gactgcc--t tttttgtttt aaaatgtg-- --------ct tctttggtgc ctaa------
---------- ---tagtgaa gtttacgcac agtaaggcat g-tggagatt -gtgatacgt
tagatt-att tgatttgcag catcggatgg ctta-ttttt acggctaaat gagg-cgtag
tag------- --------ag cagctcc--- ---------- ggtcaatgag tccg------
-tttagcggg tagcagct-- -----a---- ---------- --------gc agca------
---------- --------gg ccgtgcat-- ---------- --------gt gttctgttag
ccg---ccac gaaag----- ---------- ---------- ---------- ----------
---------- ---------- ---------- ---------- ---caagaaa atgaga----
------cctt aa-ggttact tt-aa----- ---------- ------gggc c-ggaggttc
aga------- ---------- ---------- ---------- ---ttttcta attgttgttt
---------- -------ata ta------gt -tattg---- ---------- ----------
----tgtagg tttcggtg-t atgtata--- ---------- ---------- ---t-ggtgc
tg-tt-gta- ---------- ---------- ---------- ---------- ----------
---------- --ttaatctg c-ttagc--- ---------- -------gcc tgt-------
---------- ---------- ---gagctag cgcggtta-g ctc-tgg--- ----------
------tgct gccc-t-tta ---------- ---------- ---------- ----------
-gg-atagcg -ccg-c---- ---------- -tcgcccc-- ---------- ----------
---gcag--- ---------- ---------- ---------c tccgggcttt c---------
--agtgaa-- --ggatggat g-tt-aaga- ---------- ---------- ----------
---------- ---------- ---------- -----tgctc c-----gctg cccgtcagcg
gctc-ta-ac ---------- ---------- ---------- ---ccacat- gtct---tca
---------- -----ttt-- ---------- ct---ccgtg cagag-acaa aggcca----
---------- ------tgtt cagtaccagc gcc-aaaat- agtgaagcct aatggcga
>Cichlidae_Caquetaia_myersi_1_1
gactggc--t tttctgtttt aaaatgta-- --------ct ttaattgtgt ttaa------
---------- ---tggcaaa atttacacat agtaaggcag g-tgaagact -gtgatacgt
tagatt-atg tgagttgcag caccggatgg ctca-ttttt acggctaagt aagg-cgtag
tag------- --------ag cagctcc--- ---------- ggtcaatgag ttcgg-----
-ggtagcggg tagcggct-- -----a---- ---gcagcaa --------gc agca------
---------- --------gg ccgtgcat-- ---------- --------gt gttcagctag
ccg---ccac agaag----- ---------- ---------- ---------- ----------
---------- ---------- ---------- ---------- ---ctagaag aggaga----
------cctg ga-gttcact tt-ca----- ---------- ------gggc c-ggaggttc
aga------- ---------- ---------- ---------- --tttttttc attgttgctt
---------- -------ata ta------gt -tgttt---- ---------- ----------
----tgtaag ttccgcta-t atgccca--- ---------- ---------- ---t-ggtgc
tg-ttaata- ---------- ---------- ---------- ---------- ----------
---------- ------tctg c-tccgc--- ---------- -------gcc tgt-------
---------- ---------- ---gagctag cgcggttc-g ctc-tgg--- ----------
------tgct gcccct-tta ---------- ---------- ---------- ----------
-gg-ttagcg -ccg-c---- ---------- -tcgcccc-- ---------- ----------
---gcag--- ---------- ---------- ---------c tcctggcttt c---------
--agtgaa-- --ggatggac g-ttaaaga- ---------- ---------- ----------
---------- ---------- ---------- -----tgctc t-----gctg cccttcagcg
gttc-ta-ac ---------- ---------- ---------- ---ccacat- gtct---tta
---------- -----ttt-- ---------- tt---ctgtg cagag-acaa aggcca----
---------- ------tgtt cagtaccagc gcc-aaaat- agtgaagcnn nnnnnnnn
>Cichlidae_Chaetobranchus_flavescens_1_1
g-cttgc--t tttctgcttt aaaatgta-- --------tt ttaattgtgc ttga------
---------- ---tggtaag gtttacacac agtaaggcat g-tgaaggtt -gtgatacgt
tagatt-atg tgatttgcag catcggatgg ctca-atttt acagctaatt aagg-ggtag
tag------- --------tg tatctcc--- ---------- gttcaatgag tcca------
-gttagcggg ta-------- ---------- ---------- --------gc agca------
---------- --------gg ccgtgcat-- ---------- --------gt gttctgttag
ccg---ccac agaag----- ---------- ---------- ---------- ----------
---------- ---------- ---------- ---------- ---cgagaag aggaga----
------cctt aa-tttacct ct-ta----- ---------- ------gggc c-ggagattc
cga------- ---------- ---------- ---------- ---tttgtta attgttgttt
---------- -------ata ta------gt -tattg---- ---------- ----------
----tgtaag ttccgcta-t atatcta--- ---------- ---------- ---t-cgtgt
tg-tt-ata- ---------- ---------- ---------- ---------- ----------
---------- --ttcatcta t-tcagc--- ---------- -------gtc tgt-------
---------- ---------- ---gagctaa cgcggtta-g cac-tgg--- ----------
------tgct gccc-t-tta ---------- ---------- ---------- ----------
-gg-ttagcg -ccg-c---- ---------- -tggcccc-- ---------- ----------
---gcag--- ---------- ---------- ---------c tccgggcttt c---------
--ggtgag-- --ggatggat g-ttaaaga- ---------- ---------- ----------
---------- ---------- ---------- -----tgctc c-----gctg gccgtcagcg
gttc-ta-ac ---------- ---------- ---------- ---ccacgt- gtct---tta
---------- -----ttt-- ---------- ct---ccgtg cagag-acaa aggcca----
---------- ------tgtt cagtaccagc gcc-aaaat- agtnnnnnnn nnnnnnnn
>Cichlidae_Cichlasoma_bimaculatum_1_1
nnnnnnnnnn tttctgtttt aaaatata-- --------ct ttaattgtgt ttaa------
---------- ---tgg-aaa gtttacacac agtaaggcat g-tgaagact -gtgatacgt
tagatt-atg tgatttgcag caccggatgg ctca-ttttt acggctaaat aagg-cgtag
tag------- --------ac cagcttc--- ---------- ggtcaatgag ttcgg-----
-gttagcggg tagctgct-- -----a---- ---gcagtaa --------gc agca------
---------- --------gg ccgtgcat-- ---------- --------gt gttcagttag
ccg---ccac agaag----- ---------- ---------- ---------- ----------
---------- ---------- ---------- ---------- ---cgcgaag aggaga----
------cctt ag-gttcact tt-ca----- ---------- ------gggc c-gaaggttc
aga------- ---------- ---------- ---------- ---tctttta attgttgctt
---------- -------ata ta------gt -tattg---- ---------- ----------
----tgtaag ttccgcta-t attcccg--- ---------- ---------- ---t-ggcgc
tg-tt-ata- ---------- ---------- ---------- ---------- ----------
---------- --gccatctg c-tcggc--- ---------- -------gcc tgt-------
---------- ---------- ---gagctag cgcagtta-- ---------- ----------
---------- --ccat-tta ---------- ---------- ---------- ----------
-gg-ttagcg -ccg-c---- ---------- -tcgccca-- ---------- ----------
---gcag--- ---------- ---------- ---------c ttcgggcttt c---------
--agtgaa-- --ggatggac g-ttaaaga- ---------- ---------- ----------
---------- ---------- ---------- -----tgctc c-----gctg cccgtcagcg
gttc-ta-ac ---------- ---------- ---------- ---ccacat- gtct---tta
---------- -----ttt-- ---------- ct---ccgtn nnnnnnnnnn nnnnnnnnnn
nnnnnnnnnn nnnnnnnnnn nnnnnnnnnn nnnnnnnnnn nnnnnnnnnn nnnnnnnn
>Cichlidae_Crenicichla_geayi_1_1
gacttgc--t tctttgcttt aaaatgtg-- --------ct ttaattgtgc ttaa------
---------- ---tggtaaa gtttacacac agtaaggcat g-tgaagagt -gtgatacgt
tagatt-gtt tgatttgcag catcggatgg ctta-ttttt acggctaaat aagg-cgtag
tag------- --------ag tacctcc--- ---------- ggtcaatgag tccg------
-cttagcggg tagcagct-- -----a---- ---------- --------tc cgca------
---------- --------gg ccgtgcat-- ---------- --------gt gttctgttag
ccg---ccac aaaag----- ---------- ---------- ---------- ----------
---------- ---------- ---------- ---------- ---cgagaag aagaga----
------cctt aa-gttcact tt-ta----- ---------- ------tggc c-ggaggttc
aga------- ---------- ---------- ---------- ---t-ttcta attgttgttc
---------- -------ata ta------gt -tattg---- ---------- ----------
----tgtaag tttcggtg-t gtgccca--- ---------- ---------- ---c-ggtgc
tg-tt-ata- ---------- ---------- ---------- ---------- ----------
---------- --ttcttctg t-ttagc--- ---------- -------gcc tgt-------
---------- ---------- ---gagctaa cgcggtta-g ctc-tga--- ----------
------tgct gccc-t-tta ---------- ---------- ---------- ----------
-gg-atagcg -ccg-c---- ---------- -tcgcccc-- ---------- ----------
---gcag--- ---------- ---------- ---------c tccgggcttt c---------
--agtgaagg atggatggat g-ttaaaga- ---------- ---------- ----------
---------- ---------- ---------- -----tgctc c-----gc-- ----tcagcg
gttc-ta-ac ---------- ---------- ---------- ---tcac--- gtct---tta
---------- -----ttt-- ---------- ct---ccgtg cagag-acaa aggcca----
---------- ------tgtt cagtaccagc gcc-aaaat- agtgaagcct aatggcga
>Cichlidae_Crenicichla_hadrostigma_1_1
nnnnnnnnnn nnnnnnnnnn nnnnnnnnnn nnnnnnnnnn nnnnnngtgc ttaa------
---------- ---tggtaa- gtttatrcac agtaaggcat g-tgaagrtt -gtgatacgt
tagatt-gtt tgatttgcag catcggatgg ctta-ttttt acggctaaat aagg-cgtag
tag------- --------ag tacctcc--- ---------- ggtcaatgag tccg------
-cttaggggg tagcagct-- -----a---- ---------- --------gc cgca------
---------- --------gg ccgtgcat-- ---------- --------gt gttctgttag
ccg---ccac aaaag----- ---------- ---------- ---------- ----------
---------- ---------- ---------- ---------- ---cgagaag aagaga----
------cctt aa-gttcact tt-ta----- ---------- ------gggc c-ggaggttc
aga------- ---------- ---------- ---------- ---tcttcta attgttgttc
---------- -------ata ta------gt -taytg---- ---------- ----------
----tgtaag tttcggtg-t gtgcaca--- ---------- ---------- ---c-ggtgc
tg-tt-ata- ---------- ---------- ---------- ---------- ----------
---------- --ttcttctg t-ttagc--- ---------- -------gcc tgt-------
---------- ---------- ---gagctag cgcggtta-g ctc-tgg--- ----------
------tgct gccc-t-tta ---------- ---------- ---------- ----------
-gg-atagcg -ccg-c---- ---------- -tcgcccc-- ---------- ----------
---gcag--- ---------- ---------- ---------c tccgggcttt c---------
--agtgaa-- --ggatggat g-ttaaaga- ---------- ---------- ----------
---------- ---------- ---------- -----tgctc c-----gc-- ----tcagcg
gttc-ta-ac ---------- ---------- ---------- ---tcac--- gtct---tta
---------- -----ttt-- ---------- ct---ccgtg cagag-acaa aggcca----
---------- ------tgtt cagtaccagc gcc-aaaat- agtgaagcct aatggcga
>Cichlidae_Crenicichla_lugubris_1_1
gactagc--t tttttgcttt aaaatgtg-- --------ct ttaattgtgt ttaa------
---------- ---tggtaaa gtttacacac agtaaggcat g-tgaagctt -gtgatacgt
tagatt-att tgatttgcag catcggatgg ctta-ttttt acggctaaat aagg-cgtag
tag------- --------ag cagctcc--- ---------- agtcaatgag tccg------
-cttagcggg tagcagct-- -----a---- ---------- --------gc cgca------
---------- --------gg ccgtgcat-- ---------- --------gt gttctgttag
ccg---tcac aaaag----- ---------- ---------- ---------- ----------
---------- ---------- ---------- ---------- ---cgagaag aagaga----
------cctt aa-gttcact tt-ta----- ---------- ------gagc c-ggaggttc
aga------- ---------- ---------- ---------- ---ttttcta attgttgttc
---------- -------ata ta------gt -tattg---- ---------- ----------
----tgtaag tttcggtg-t gtgcaca--- ---------- ---------- ---t-ggtgc
tg-tt-ata- ---------- ---------- ---------- ---------- ----------
---------- --ttcttctg t-ttagc--- ---------- -------gcc tgt-------
---------- ---------- ---gagctag cgcggtta-g ctc-tgg--- ----------
------tgct gccc-t-tta ---------- ---------- ---------- ----------
-gg-atagcg -ccg-c---- ---------- -tcgcccc-- ---------- ----------
---gcag--- ---------- ---------- ---------c tccgggcttt c---------
--agtgaa-- --ggatggat g-ttaaaga- ---------- ---------- ----------
---------- ---------- ---------- -----tgctc c-----gc-- ----tcaccg
gttc-ta-ac ---------- ---------- ---------- ---tcac--- gtct---tca
---------- -----ttt-- ---------- ct---ccgtg cagag-acaa aggcca----
---------- ------tgtt cagtaccagc gcc-aaaat- agtgaagcct aatggcga
>Cichlidae_Crenicichla_minuano_1_1
nnnnnnnnnn nnnnnnnnnn nnnnnnnnnn nnnnnnnnnn nnnnnngtgc ttaa------
---------- ---tggtaaa gtttatacac agtaaggcat g-tgaagatt -gtgatacgt
tagatt-gtt tgatttgcag catcggatgg ctta-ttttt acggctaaat aagg-cgtag
tag------- --------ag tacctcc--- ---------- ggtcaatgag tccg------
-cttagcggg tagcagct-- -----a---- ---------- --------gc cgca------
---------- --------gg ccgtgcat-- ---------- --------gt gttctgttag
ccg---ccac aaaag----- ---------- ---------- ---------- ----------
---------- ---------- ---------- ---------- ---cgagaag aagaga----
------cctt aa-gttcact tt-ta----- ---------- ------gggc c-ggaggttc
aga------- ---------- ---------- ---------- ---tcttcta attgttgttc
---------- -------ata ta------gt -tattg---- ---------- ----------
----tgtaag tttcggtg-t gtgcaca--- ---------- ---------- ---c-ggtgc
tg-tt-ata- ---------- ---------- ---------- ---------- ----------
---------- --ttcttctg t-ttagc--- ---------- -------gcc tgt-------
---------- ---------- ---gagctag cgcggtta-g ctc-tgg--- ----------
------tgct gccc-t-tta ---------- ---------- ---------- ----------
-gg-atagcg -ccg-c---- ---------- -tcgcccc-- ---------- ----------
---gcag--- ---------- ---------- ---------c tccgggcttt c---------
--agtgaa-- --ggatggat g-ttaaaga- ---------- ---------- ----------
---------- ---------- ---------- -----tgctc c-----gc-- ----tcagcg
gttc-ta-ac ---------- ---------- ---------- ---tcac--- gtct---tta
---------- -----ttt-- ---------- ct---ccgtg cagag-acaa aggcca----
---------- ------tgtt cagtaccagc gcc-aaaat- agtgaagcct aatggcga
>Cichlidae_Cryptoheros_spilurus_1_1
nnnnnnnnnn nnnnngtttt aaaatgta-- --------ct ttaattgtgt ttaa------
---------- ---tggcaaa atttacacac agtatggcat g-tgaagact -gtgatacgt
tagatt-atg tgagttgcag caccggatgg ctca-ttttt acggctaagt aagg-cgtag
taa------- --------ag cagcttc--- ---------- ggtcaatgag ttcgg-----
-gttagcggg tagcggct-- -----a---- ---gcagcaa --------gc agca------
---------- --------gg ccgtgcat-- ---------- --------gt gttcagctag
ccg---ccac agaag----- ---------- ---------- ---------- ----------
---------- ---------- ---------- ---------- ---cgagaag aggaga----
------cctt aa-gttcact tt-ca----- ---------- ------gggc c-agaggttc
aga------- ---------- ---------- ---------- --tttttttc attgttgctt
---------- -------ata ta-------- --gttt---- ---------- ----------
----tataag ttccgcta-t atgccca--- ---------- ---------- ---t-ggtgc
tg-tt-ata- ---------- ---------- ---------- ---------- ----------
---------- --cccatctg c-tcagc--- ---------- -------gcc tgt-------
---------- ---------- ---gagctag cgcggtta-g ctc-tgg--- ----------
------tgct acccct-tta ---------- ---------- ---------- ----------
-gg-ttagcg -ccg-c---- ---------- -tcgcctc-- ---------- ----------
---gcag--- ---------- ---------- ---------c tcctggcttt c---------
--agtgaa-- --ggatggac g-ttaaaga- ---------- ---------- ----------
---------- ---------- ---------- -----tgctc c-----gctg cccttcagcg
gttc-ta-ac ---------- ---------- ---------- ---ccacat- gtct---tta
nnnnnnnnnn nnnnnnnnnn nnnnnnnnnn nnnnnnnnnn nnnnnnnnnn nnnnnnnnnn
nnnnnnnnnn nnnnnnnnnn nnnnnnnnnn nnnnnnnnnn nnnnnnnnnn nnnnnnnn
>Cichlidae_Geophagus_dicrozoster_1_1
gactggc--t tttctgcttt aaaatgta-- --------ct ttatttgtgc ttaa------
---------- ---tagtaaa atgtacacac agtaaggcat g-tgaagact -gtgatacgt
tagatt-atg ggatttgcag caccggatgg ctca-ttttt atggctaaat aagg-cgtag
tag------- --------ag cagctcc--- ---------- ggtcaatgag tcct------
-gttagcggg tagcagct-- -----a---- ---------- --------gc agca------
---------- --------gg ccctgcat-- ---------- --------gt gttctgctat
tca---ccac agaaa----- ---------- ---------- ---------- ----------
---------- ---------- ---------- ---------- ---cgagaag aggaga----
------cctt aa-gttcact tt-ta----- ---------- ------gggc c-ggagg-ta
aga------- ---------- ---------- ---------- ---ttttcta attg-ttttt
t--------- -------ata ta------gt -tatta---- ---------- ----------
----tgtaag ttccgcta-t atgctct--- ---------- ---------- ---t-ggtgc
tgatt-ata- ---------- ---------- ---------- ---------- ----------
---------- --gccatctg c-ttagc--- ---------- -------gcc tgt-------
---------- ---------- ---gagctag cgcggtta-g ctc-tgg--- ----------
------tgct gccc-t-tta ---------- ---------- ---------- ----------
-gg-ttagcg -tcg-c---- ---------- -tcgcccc-- ---------- ----------
---ccag--- ---------- ---------- ---------c tccgggcttt c---------
--aatgaa-- --ggatggat g-ttaaaaa- ---------- ---------- ----------
---------- ---------- ---------- -----tgctc c-----gctg cccgttagcg
ggtc-ta-ac ---------- ---------- ---------- ---ccatat- gtct---tta
---------- -----ttt-- ---------- ct---cc-tg cagag-acaa aggcca----
---------- ------tgtt cagatccagc gcc-aaaaa- tnnnnnnnnn nnnnnnnn
>Cichlidae_Nandopsis_tetracanthus_3_1
gactggc--t tttctgtttt aaaatgta-- --------ct ttaattgtgt ttaa------
---------- ---tggcaaa atttacacat agtaaggcat a-tgaagact -gtgatacgt
tagatt-atg tgagttgcag caccggatgg ctca-ttttt acggctaagt aagg-cgtag
tag------- --------ag cagctcc--- ---------- ggtcaatgag ttcgg-----
-gttagcggg tagcgagt-- -----a---- ---gcagcaa --------gc agca------
---------- --------gg ccgtgcat-- ---------- --------gt gttcagctag
ccg---ccac agaag----- ---------- ---------- ---------- ----------
---------- ---------- ---------- ---------- ---cgagaag aggaga----
------cctt aa-gttcact tt-ca----- ---------- ------gggt c-ggaggttc
aga------- ---------- ---------- ---------- ---ttttttc attgttgctt
---------- -------ata ta------gt -tgttt---- ---------- ----------
----tgtaag ttccgcta-t atgccca--- ---------- ---------- ---t-ggtgc
tg-tt-ata- ---------- ---------- ---------- ---------- ----------
---------- --tccatctg c-tcagc--- ---------- -------gcc tgt-------
---------- ---------- ---gagctag cgtggtta-g ctc-tgg--- ----------
------tgct gcccct-tta ---------- ---------- ---------- ----------
-gg-ttagcg -ccg-c---- ---------- -tcgcccc-- ---------- ----------
---gcag--- ---------- ---------- ---------c tcctggcttt c---------
--agtgaa-- --ggatggat g-ttaaaga- ---------- ---------- ----------
---------- ---------- ---------- -----tgctc c-----gctg cccttcacca
gttt-ta-ac ---------- ---------- ---------- ---ccacat- gtct---tta
---------- -----ttt-- ---------- ct---ccgtg cagag-acaa aggcca----
---------- ------tgtt cagtaccann nnnnnnnnnn nnnnnnnnnn nnnnnnnn
>Cichlidae_Thorichthys_helleri_1_1
ggctggc--t tttctgtttt aaaatgta-- --------ct ttaattgtgt gtaa------
---------- ---tagcaac atttacacat agtaaggcat g-tgaagact -gtgatacgt
tagatt-atg tgagttgcag caccggatgg ctca-ttttt aaggctaagt aggg-cgtag
tag------- --------ag cagctcc--- ---------- ggtcaatgag ttcgg-----
-gttagcggg tagcggctag cagcaa---- ---gcagcag --------gc agca------
---------- --------gg ccgtgcat-- ---------- --------gt gttcagctag
ccg---ccac agaag----- ---------- ---------- ---------- ----------
---------- ---------- ---------- ---------- ---cgagaag aggaga----
------tctt aa-gttaact tt-ca----- ---------- ------gggc c-ggaggttc
aga------- ---------- ---------- ---------- ---ttttttc attgttgctt
---------- -------ata ta------gt -tgttt---- ---------- ----------
----tgtaag ttccgcta-t atgcnca--- ---------- ---------- ---t-ggtgc
tg-tt-ata- ---------- ---------- ---------- ---------- ----------
---------- --tccatctg c-tcagc--- ---------- -------gcc tgt-------
---------- ---------- ---gagctag cgcggtta-g ctc-tgg--- ----------
------tgct gcccct-tta ---------- ---------- ---------- ----------
-gg-ttagcg -ccg-c---- ---------- -tcgcccc-- ---------- ----------
---gcag--- ---------- ---------- ---------c tcctggcttt c---------
--agtgaa-- --ggatggac g--taaaga- ---------- ---------- ----------
---------- ---------- ---------- -----cgctc c-----gctg cccttaagca
gttc-ta-ac ---------- ---------- ---------- ---ccacgt- gtct---tta
---------- -----ttt-- ---------- ct---ccgtg cagag-acaa aggccannnn
nnnnnnnnnn nnnnnnnnnn nnnnnnnnnn nnnnnnnnnn nnnnnnnnnn nnnnnnnn
>Cichlidae_Vieja_maculicauda_1_1
agctggc--t tttctgtttt aaaatgta-- --------ct ttaattgtgt ttaa------
---------- ---tagcaaa atttacacat agtaaggcat g-tgaagact -gtgatacgt
tagatt-atg tgagttgcag caccggatgg ctca-ttttt acggctaagt aagg-cgtag
tag------- --------ag cagctcc--- ---------- ggtcaatgag ttcgg-----
-gttagcggg tagcggct-- -----a---- ---gcagcaa --------gc agca------
---------- --------gg ccgtgcat-- ---------- --------gt gttcagctag
ccg---ccac agaag----- ---------- ---------- ---------- ----------
---------- ---------- ---------- ---------- ---cgagaac aggaga----
------cctt aa-gttcact tt-ca----- ---------- ------gggc c-ggaggttc
aga------- ---------- ---------- ---------- ---ttttttc attgttgctt
---------- -------ata ta------gt -cgttt---- ---------- ----------
----tgtaag ttccgcta-t atgtcca--- ---------- ---------- ---t-ggtgc
tg-tt-ata- ---------- ---------- ---------- ---------- ----------
---------- --tccatctg c-tcagc--- ---------- -------gcc tgt-------
---------- ---------- ---aagctag cgcggtta-g ctc-tgg--- ----------
------tgct gcccct-tta ---------- ---------- ---------- ----------
-gg-ttagcg -ccg-c---- ---------- -tcgcccc-- ---------- ----------
---gcag--- ---------- ---------- ---------c tcctgtcttt c---------
--agtgaa-- --ggatggac g-ttaaaga- ---------- ---------- ----------
---------- ---------- ---------- -----cgctc c-----gctg cccttcagca
gttc-ta-ac ---------- ---------- ---------- ---ccacgt- gtct---tta
---------- -----ttt-- ---------- ct---ccgtg cagag-acaa aggcca----
---------- ------tgtt cagtaccagc gcc-aaaat- agtgaagcct aatggcga
>Cichlidae_Vieja_melanurus_1_1
agctggc--t tttctgtttt aaaatgta-- --------ct ttaattgtgt ttaa------
---------- ---tagcaaa atttacacat agtaaggcat g-tgaagact -gtgatacgt
tagatt-atg tgagttgcag caccggatgg ctca-ttttt acggctaagt aagg-cgtag
tag------- --------ag cagctcc--- ---------- ggtcaatgag ttcgg-----
-gttagcggg tagcggct-- -----a---- ---gcagcaa --------gc agca------
---------- --------gg ccgtgcat-- ---------- --------gt gttcagctag
ccg---ccac agaag----- ---------- ---------- ---------- ----------
---------- ---------- ---------- ---------- ---cgagaac aggaga----
------cctt aa-gttcact tc-ca----- ---------- ------gggc c-ggaggttc
aga------- ---------- ---------- ---------- ---ttttttc attgttgctt
---------- -------ata ta------gt -cgttt---- ---------- ----------
----tgtaag ttccgcta-t atgtcca--- ---------- ---------- ---t-ggtgc
tg-tt-ata- ---------- ---------- ---------- ---------- ----------
---------- --tccatctg c-tcagc--- ---------- -------gcc tgt-------
---------- ---------- ---aagctag cgcggtta-g ctc-tgg--- ----------
------tgct gcccct-tta ---------- ---------- ---------- ----------
-gg-ttagcg -ccg-c---- ---------- -tcgcccc-- ---------- ----------
---gcag--- ---------- ---------- ---------c tcctgtcttt c---------
--agtgaa-- --ggatggac g-ttaaaga- ---------- ---------- ----------
---------- ---------- ---------- -----cgctc c-----gctg cccttcagca
gttc-ta-ac ---------- ---------- ---------- ---ccacgt- gtct---tta
---------- -----ttt-- ---------- ct---ccgtg cagag-acaa aggcca----
---------- ------tgtt cagtaccagc gcc-aaaat- agtgaagcct aatggcga
>Cichlidae_Wajpamheros_nourissati_1_1
ggctggc--t tttctgtttt aaaatgta-- --------ct ttaattgtgt ttaa------
---------- ---tagcaaa atgtacacat agtaaggcat g-tgaagact -gtgatacgt
tagatt-atg tgagttgcag caccggatgg ctca-ttttt acggctaagt aagg-cgtag
tag------- --------ag cagctcc--- ---------- ggtcaatgag ttcgg-----
-gttagcggg tagcggct-- -----a---- ---gcagcaa --------gc agca------
---------- --------gg ccgtgcat-- ---------- --------gt gttcagctag
ccg---ccac agaag----- ---------- ---------- ---------- ----------
---------- ---------- ---------- ---------- ---cgagaag aggaga----
------cctt aa-gttcact tt-ca----- ---------- ------gggc c-ggaggttc
aga------- ---------- ---------- ---------- ---ttttttc attgttgctt
---------- -------ata ta------gt -cgttt---- ---------- ----------
----tgtaag ttccgcta-t atgccca--- ---------- ---------- ---t-ggtgc
tg-tt-ata- ---------- ---------- ---------- ---------- ----------
---------- --tccatctg c-tcagc--- ---------- -------gcc tgt-------
---------- ---------- ---aagctag cgcggtta-g ctc-tgg--- ----------
------tgct gcccct-tta ---------- ---------- ---------- ----------
-gg-ttagcg -ccg-c---- ---------- -tcgcccc-- ---------- ----------
---gcag--- ---------- ---------- ---------c tcctggcttt c---------
--agtgaa-- --ggatggac g-gtaaaga- ---------- ---------- ----------
---------- ---------- ---------- -----cgctc c-----gctg cccttcagca
gttc-ta-ac ---------- ---------- ---------- ---ccacgt- gtct---tta
---------- -----ttt-- ---------- ct---ccgtg cagag-acaa aggcca----
---------- ------tgtt cag-accagc gcc-aaaat- agtgaagcct aatggcga
>Gymnotidae_Gymnotus_carapo_2_1
gataatatgt ttaaatcatt aaaatgaaca tcgtgctgac ttattgttgt ttta------
---------- ---------- ---------- --tattgtat a-aacacgcc -aggatactt
tagata-aaa ataatgctaa cattggatgg caat------ ----ttaaag gaaaggatat
tata------ -aatctaaaa tggct----- ---------- agccgacgtg agtta-----
ctttcgtgga tggctaag-- -ctaca---- ---------- --------aa ggct------
-------tg- --------gg ccccattt-- ---------- -------cgg ttttcttggg
atatt----- ---------- ---------- ---------- ---------- ----------
---------- ---------- ---------- ---------- ---------- ----------
---------- -----aaatt gt-------- --------g- ---------- --cgacgttt
agtgcggaaa cag------- ---------- ---------- gtttgttaga catttgtttt
---------- -------aaa taaag---at taactacact aactagctaa ctt-------
----tgaaac aattaacact gtccttag-- ---------- ---------- ---ccaccgt
tg-ctaatt- ---------c tgccatgcaa ggg------- ---------- ----------
--------ac cttgggaatg tatggggtaa c--------- -------gca tgtctttacg
ttt------- --agacatg- --cctcctgg aacgactagg tcgttatgtg aaa--gttaa
tgta--tgat attttt-ata atacatccat aactaaatta tgtaccccaa acatggcatc
tagcctaaga atcg-gtata gct-aaccaa gaagtc---- ---------- ----------
---------- ---------- ---------- ---------- ---------- ----------
--agcgagtt a--------- --gctaggac ac-------- ---------- ----------
---------- ---------- ---------- ---------- ---------- ---ttcgcta
gctagcgtgc tgg------- ---------- ---------- ---ctaaacc cttt---ttg
atttgataag gggattttag gtacctatac ctaa-ttatc caag--acgt ---aga----
---------- --------at tgttagctac tct-tacat- ---------- ------gt
>Gymnotidae_Gymnotus_pantanal_1_1
gataatatgt ttaaaccatt aaaatgaaca tcgtgctgac ttattgttgt ttta------
---------- ---------- ---------- --tattgtat a-aacacgcc -aggatactt
tagata-aaa ataatcctaa catcggatgg caat------ ----ttaaag gaaaggatat
tata------ -aatctaaaa tggct----- ---------- agccgacgtg agtta-----
ctttcgtgga tggctaag-- -ccaca---- ---------- --------aa ggct------
-------tg- --------gg ccccgttt-- ---------- -------ggg ttttcttggg
atatt----- ---------- ---------- ---------- ---------- ----------
---------- ---------- ---------- ---------- ---------- ----------
---------- -----aaatt at-------- --------g- ---------- --cgacgttt
agtgcggaaa cag------- ---------- ---------- gtttgttaga tatttgtttt
---------- -------aaa taaag---at taactacact aactagctaa ctt-------
----tgaaac aattaacact gtccttag-- ---------- ---------- ---ccaccgt
tg-ctaatt- ---------c tgccatgcaa ggg------- ---------- ----------
--------ac cttgtgaatg tatggggtaa c--------- -------gca tgtct--acg
ttt------- --agacatg- --ccttctgg gacgactagg tcgttatgtg aca--gttaa
tgta--tgat tttttt-tta atacatccat aactaaatta tgtaccccaa acatggcatc
tagcctaaga atcg-gtata gct-aaccaa gt---agt-- ---------- ----------
---------- ---------- ---------- ---------- ---------- ----------
-cagcgagtt a--------- --gctaggac ac-------- ---------- ----------
---------- ---------- ---------- ---------- ---------- ---tttgcta
gctagcgtgc tgg------- ---------- ---------- ---ctaaacc cttt---ttg
atttgataag gcaattttag gtacctatac ctaa-ttatc caag--acgt aggaga----
---------- --------at tgttagctac tct-tacat- ---------- ------gt
>Gymnotidae_Gymnotus_sylvius_1_1
gataatatgt ttaaatcatt aaaatgaaca tcgtgctgac ttattgttgt ttta------
---------- ---------- ---------- --tattgtat a-aacacgcc -aggatactt
tagata-aaa ataatcctaa cattggatgg caat------ ----ttaaag gaaaggatat
tata------ -aatctaaaa tggct----- ---------- agccgacgtg agtta-----
ctttcgtgga tggctaag-- -ctaca---- ---------- --------aa ggct------
-------tg- --------gg ccccattt-- ---------- -------ggg ttttcttggg
atagt----- ---------- ---------- ---------- ---------- ----------
---------- ---------- ---------- ---------- ---------- ----------
---------- -----aaatt gt-------- --------g- ---------- --cgacgttt
agtgcggaaa cag------- ---------- ---------- gtttgttaga catttgtttt
---------- -------aaa taaag---at taactacact aactagctaa ctt-------
----tgaaac aattaacact gtccttag-- ---------- ---------- ---ccaccgt
tt-ctaatt- ---------c tgccatgcaa kgg------- ---------- ----------
--------ac cttgggaatg tatggggtaa c--------- -------gca tgtctttacg
ttt------- --agacatg- --cctcctgg aacgactagg tcgttatgtg aaa--gttaa
tgta--tgat attttt-ata atacatccat aactaaatta tgtaccccaa acatggcatc
tagcctaaga atcg-gtata gct-aaccaa gaagtc---- ---------- ----------
---------- ---------- ---------- ---------- ---------- ----------
--agcgagtt a--------- --gctaggac ac-------- ---------- ----------
---------- ---------- ---------- ---------- ---------- ---ttcgcta
gctagcgtgc tgg------- ---------- ---------- ---ctaaacc cttt---ttg
attcgataag gggattttag gtacctatac ctaa-ttatc caag--acgt aggaga----
---------- --------at tgttagctac tcannnnnnn nnnnnnnnnn nnnnnnnn
>Poeciliidae_Pseudoxiphophorus_bimaculatus_2_1
gcacatcagt tttctgatct taaatgtc-- --------ct ttaaagctgt tttg------
---------- ---ttgttgc ttcaacaacc agaacttccc a-tttggact -ctgatacct
cagatt-aag atgtttgcag cagcggatgg tttc-gttag aggtgtattt acag-cgtag
tag------- ---------- ---------- ---------- ---cggaggg actgc-----
-gttagcggg ---------- -----a---- ---------- --------ga agcta-----
---------- --------gg ccgagcgt-- ---------- --------gt gttttgtcag
cta---ctgc tggagaataa actgggaatt aactagtaaa ctggtccgac agtttcaccg
aagaacctcc gagctgggac cagtttagcg cttaggtcgc tgc----agg aggagaactg
gaaccatttc aa-accagtt ta-ct----- ---------- ---------- --gggagttc
aggtcggaag caactgagac cagttcaccg gttattctgg aaccagttta gatgttcctg
agtcagattt tattcaaaaa ta------ct ttgttaatga aa-------- ----------
----ctgaaa tcatccaagt atcttcagag aatt------ --------gt ggat-ggtga
tg-ct-gtgg gcaggaagga tttctggtag cagtcagtgt tacaacgaat cgttag----
---------- -aggcgtctg cctgagt--- ---------- -------act tgctgta---
---------- ---------t gatagtttaa tgctaaca-g ct--tga--- ----------
------tatc ccccag-cag c--------- ---------- ---------- ----------
-----tagcc -ctg-ct--- ---------a atcctcctcc ---------- ----------
tttgctt--- ---------- ---------- ---------t tgctgttcct c---------
--cttaaata t--------- --gtgatga- ---------- ---------- ----------
---------- ---------- ---------- ---------- ------aatg acctctg---
---------- ---------- ---------- ---------- -------ac- ctct---ctg
---------- -----tgt-- ---------- -----ctgtg cagag-acta aggcca----
---------- ------tgtt cagtaccagc gct-aaaat- agtgaagccg aacggcga
>Poeciliidae_Pseudoxiphophorus_bimaculatus_3_1
gcacatcagt tttctgatct taaatgtc-- --------ct ttaaagctgt tttg------
---------- ---ttgttgc ttcaacaacc agaacttccc a-tttggact -ctgatacct
cagatt-aag atgtttgcag cagcggatgg tttc-gttag aggtgtattt acag-cgtag
tag------- ---------- ---------- ---------- ---cggaggg actgc-----
-gttagcggg ---------- -----a---- ---------- --------ga agcta-----
---------- --------gg ccgagcgt-- ---------- --------gt gttttgtcag
cta---ctgc tggagaataa actgggaatt aactagtaaa ctggtccgac agtttcaccg
aagaacctcc gagctgggac cagtttagcg cttaggtcgc tgc----agg aggagaactg
gaaccatttc aa-accagtt ta-ct----- ---------- ---------- --gggagttc
aggtcggaag caactgagac cagttcaccg gttattctgg aaccagttta gatgttcctg
agtcagattt tattcaaaaa ta------ct ttgttaatga aa-------- ----------
----ctgaaa tcatccaagt atcttcagag aatt------ --------gt ggat-ggtga
tg-ct-gtgg gcaggaagga tttctggtag cagtcagtgt tacaacgaat cgttag----
---------- -aggcgtctg cctgagt--- ---------- -------act tgctgta---
---------- ---------t gatagtttaa tgctaaca-g ct--tga--- ----------
------tatc ccccag-cag c--------- ---------- ---------- ----------
-----tagcc -ctg-ct--- ---------a atcctcctcc ---------- ----------
tttgctt--- ---------- ---------- ---------t tgctgttcct c---------
--cttaaata t--------- --gtgatga- ---------- ---------- ----------
---------- ---------- ---------- ---------- ------aatg acctctg---
---------- ---------- ---------- ---------- -------ac- ctct---ctg
---------- -----tgt-- ---------- -----ctgtg cagag-acta aggcca----
---------- ------tgtt cagtaccagc gct-aaaat- agtgaagccg aacggcga
>Poeciliidae_Pseudoxiphophorus_jonesii_2_1
gcacatcagt tttctgatct taaatgtc-- --------ct ttaatgctgt tttg------
---------- ---ttgttgc ttcaacaacc agaacttccc a-tttggact -ctgatacct
cagatt-aag atgtttgcag cagcggatgg tttc-gttag aggtgtattt acag-cgtag
tag------- ---------- ---------- ---------- ---cggaggg actgc-----
-gttagcggg ---------- -----a---- ---------- --------ga agcta-----
---------- --------gg ccgagcgt-- ---------- --------gt gttttgtcag
cta---ctgc tggagaataa actgggaatt gactagtaaa ctagtccgac agtttcaccg
aagaacctcc gagctgggac cagtttagcg cttaggtcgc tgc----agg aggagaactg
gaaccatttc aa-accagtt ta-ct----- ---------- ---------- --gggagttc
aggtcggcag caactgagac cagttcaccg gttattctgg aaccagttta gatgttcctg
agtcagattt tattcaaaaa ta------ct ttgttaatga aa-------- ----------
----ctgaaa tcatccaagt atcttcagag aatt------ --------gt ggat-ggtga
tg-ct-gtgg gcaggaagga tttctggtag cagtcagtgt tacaacgaat cgttag----
---------- -aggcgtctg cctgagt--- ---------- -------act tgctgta---
---------- ---------t gatagtttaa tgctaaca-g ct--tga--- ----------
------tatc ccccag-cag c--------- ---------- ---------- ----------
-----tagcc -ctg-ct--- ---------a atcctcctcc ---------- ----------
tttgctt--- ---------- ---------- ---------t tgctgttcct c---------
--cttaaata t--------- --gtgatga- ---------- ---------- ----------
---------- ---------- ---------- ---------- ------aatg acctctg---
---------- ---------- ---------- ---------- -------ac- ctct---ctg
---------- -----tgt-- ---------- -----ctgtg cagag-acta aggcca----
---------- ------tgtt cagtaccagc gct-aaaat- agtgaagccg aacggcga
>Poeciliidae_Pseudoxiphophorus_jonesii_3_1
gcacatcagt tttctgatct taaatgtc-- --------ct ttaatgctgt tttg------
---------- ---ttgttgc ttcaacaacc agaacttccc a-tttggact -ctgatacct
cagatt-aag atgtttgcag cagcggatgg tttc-gttag aggtgtattt acag-cgtag
tag------- ---------- ---------- ---------- ---cggaggg actgc-----
-gttagcggg ---------- -----a---- ---------- --------ga agcta-----
---------- --------gg ccgagcgt-- ---------- --------gt gttttgtcag
cta---ctgc tggagaataa actgggaatt gactagtaaa ctagtccgac agtttcaccg
aagaacctcc gagctgggac cagtttagcg cttaggtcgc tgc----agg aggagaactg
gaaccatttc aa-accagtt ta-ct----- ---------- ---------- --gggagttc
aggtcggcag caactgagac cagttcaccg gttattctgg aaccagttta gatgttcctg
agtcagattt tattcaaaaa ta------ct ttgttaatga aa-------- ----------
----ctgaaa tcatccaagt atcttcagag aatt------ --------gt agat-ggtga
tg-ct-gtgg gcaggaagga tttctggtag cagtcagtgt tacaacgaat cgttag----
---------- -aggcgtctg cctgagt--- ---------- -------act tgctgta---
---------- ---------t gatagtttaa tgctaaca-g ct--tga--- ----------
------tatc ccccag-cag c--------- ---------- ---------- ----------
-----tagcc -ctg-ct--- ---------a atcctcctcc ---------- ----------
tttgctt--- ---------- ---------- ---------t tgctgttcct c---------
--cttaaata t--------- --gtgatga- ---------- ---------- ----------
---------- ---------- ---------- ---------- ------aatg acctctg---
---------- ---------- ---------- ---------- -------ac- ctct---ctg
---------- -----tgt-- ---------- -----ctgtg cagag-acta aggcca----
---------- ------tgtt cagtaccagc gct-aaaat- agtgaagccg aacggcga
>Rivulidae_Cynodonichthys_tenuis_1_1
nnnnnnnnnn nnnnnnnnnn nnnnnnnnnn nnnnnnnnnn nnnnnnnnnn nnnnnnnnnn
nnnnnnnnnn nnnnnnnnnn nnnnnnnnnn nnnnnnnnnn nnnnnnnnnn nnnnnnnnnn
nnnnnnnatg tagcgctttt gtgtggatgg cggt-ctgat gtttgttatt gaag-cgtct
gaa------- -----tagaa cgttt----- ---------- ggt------g ttagc-----
-gttagcata tagttagc-- ---------- ---------- ---------- ----------
---------- ------ttac ccgggcgt-- ---------- --------gc gttcagtcat
cag---ccgc tacaggacag actg------ ---------- ---------- ----------
---------- ---------- ---------- ---------- ---atggagg acataa----
--actggctt ca-ggatgtc ag-cat---- ---------- ---------- ----------
---------- ---------- ---------- ---------- ---gtactgg tttaccacag
---------- -------ata --------gc -tgctggttt gacagga--- -----caacc
cgacccgaac ccttcacagc gggctcggaa acaag----- ---------- ---ttagcct
cg-------- ---------- ---------- ---------- -------agc t---------
---------- ---------- --tgaga--- ---------- ---------t gat-------
---------- ---------- -ttaatctga ag---ctg-a atg-tgg--- ----------
-------agt cttgac-ttg ---------- ---------- ---------- ----------
-agttctgag gttg-t---- ------acta ggtgcttcgg t--------- ----------
gatgcag--- ---------- ---------- ---------- -ccttgctcc a---------
--ggtgnnnn nnnnnnnnnn nnnnnnnnnn nnnnnnnnnn nnnnnnnnnn nnnnnnnnnn
nnnnnnnnnn nnnnnnnnnn nnnnnnnnnn nnnnnnnnnn nnnnnnnnnn nnnnnnnnnn
nnnnnnnnnn nnnnnnnnnn nnnnnnnnnn nnnnnnnnnn nnnnnnnnnn nnnnnnnnnn
nnnnnnnnnn nnnnnnnnnn nnnnnnnnnn nnnnnnnnnn nnnnnnnnnn nnnnnnnnnn
nnnnnnnnnn nnnnnnnnnn nnnnnnnnnn nnnnnnnnnn nnnnnnnnnn nnnnnnnn
>Acestrorhynchidae_Acestrorhynchus_falcatus_2_1
nnnnnnnnnn nnnntgtgtt aaaatgtc-- --------gt ctagtccaga cttc------
---------- ---tagcgct ttttaggagc tgtgtagaag g-agtgtgtg -gggatacgt
tagata-aag ctgctggtga ggccggatgg cgag------ ----tagaag gaggatattt
tgg---cggg ttttgaaagg ctgtccg-ac gt-------- gggttaagag tcctg-----
------tgag gagcggcctg -----a---- ---------- --------ag agcc------
---------- ---t----gg gcccgtgtcc ctgtcttctg aagc----gc cctcctccag
aac---ctgc tgagg----- ---------- ---------- ---------- ----------
---------- ---------- ---------- ---------t tcc------- ----------
------tctt ca-ttactcc agtcgttagt ---------- ---------- --cgggttcc
cggtcggc-- ---------- ---------- ---------t ggctcccttt atcccgtcct
ggccg--cct cgctcgcgca gg------gt ---------- ---------- ----------
----cgtagc tttagcag-- ---------- ---------- ---------- ---cccgtgc
ta----ac-- ---------- ---------- ---------- -------agt cacagcagcc
c----gactg cctgcctctg a-ccaacg-- ---------- -------act tttactttgg
kttggagaaa c-taacg--- ---agagcag gacgtctgag ctcacacatg gcc-------
-----aattt cttcat-tta ttctg---a- ---------- ---------- -----gggaa
crtcttaaag -gtg-gtaaa gc-------- ---------- ---------- ----------
aaagcagtg- ---------- ---------- ---------t ttcaactctt t---------
--artg---- ---------- --tcgcgaa- ---------- ---acgtt-- ----------
---------- ---------- ---------- ---agtgttc ct----gctg gttc------
tccc-taaat gtt------- ---------- ---------- ---ccaagt- gttctctctg
---------- -----ttt-- ---------- cnnnnnnnnn nnnnnnnnnn nnnnnnnnnn
nnnnnnnnnn nnnnnnnnnn nnnnnnnnnn nnnnnnnnnn nnnnnnnnnn nnnnnnnn
>Acestrorhynchidae_Acestrorhynchus_nasutus_1_1
nnnnnnnnnn ataatgtgtt aaaatgtc-- --------gt ctagttcaga cttc------
---------- ---ttgcgct ttttatcagt cgtgtagagg g-agtgtgcg -gggatgcgt
tagata-aag gtgctggtga ggccggatgg cgag------ ----tagaag gaggatattt
tgg---cggg ttttgaaagg cagcccg-ac gt-------- gggtaaagag tcctg-----
------tgag gagcggcctg -----a---- ---------- --------gg agcc------
---------- ---c----gg gcc--tgtcc ctctcttctg aagc----gc cctcctccag
acactgctgc tgagg----- ---------- ---------- ---------- ----------
---------- ---------- ---------- ---------t tcc------- ----------
------tctt tg-ttactct aggcgttagt ---------- ---------- --cgggttct
aggtcggc-- ---------- ---------- ---------t ggctcccttt atcccgtcct
gcccg--gct cgctcgcgca ca------gt ---------- ---------- ----------
----cgtagc tttagcag-- ---------- ---------- ---------- ---cccgtgc
ta----ac-- ---------- ---------- ---------- -------agt cacaggagcc
t----gactg ccagcctcgg a-ccaacg-- ---------- -------act t-tactttgg
gtttgagaaa c-gaacga-- ---gtaggag gacgtctgag ctcacacgtg tcc-------
-----ccttt cttcat-tta gtg------- ---------- ---------- ------agaa
gagcgtatag -cag-gcaaa cc-------- ---------- ---------- ----------
aaatcagtg- ---------- ---------- ---------t ttgagatctt c---------
--agtg---- ---------- --tcgagga- ---------- ---acgtt-- ----------
---------- ---------- ---------- ---ggtgttc tt----gctg gttc------
tctc-taaat gtt------- ---------- ---------- ---ccaggtc ttctcttctg
---------- -----ttt-- ---------- cag------- ------acan nnnnnnnnnn
nnnnnnnnnn nnnnnnnnnn nnnnnnnnnn nnnnnnnnnn nnnnnnnnnn nnnnnnnn
>Cichlidae_Acaronia_nassa_2_1
nnnnnnnnnn tttctgtttt aaaatata-- --------ct ttaattgtgt ttaa------
---------- ---tggcaaa gtttacacac agtaaggcat g-tgaagact -gtgatacat
tagatt-atg tgatttgcag tatcggatgg ctca-ttttt acggctaaat aagg-cgtag
tag------- --------ag cagctcc--- ---------- gttcaatgag ttcgg-----
-tttagcggg tagccgct-- -----a---- ---gcagcaa --------gc agca------
---------- --------gg ccgtgcat-- ---------- --------gt gttcagtgtg
tt-------c agaag----- ---------- ---------- ---------- ----------
---------- ---------- ---------- ---------- ---cgagaag aggaga----
------actt aa-gttcact tt-ca----- ---------- ------gggc c-ggagtttc
aga------- ---------- ---------- ---------- -ttttcttta actgttgctt
---------- -------ata ta------gt -tattg---- ---------- ----------
----tgtaag tactgc---- ---------- ---------- ---------- ---t-ggtgc
tg-tt-ata- ---------- ---------- ---------- ---------- ----------
---------- --ttcatgtg c-tcatc--- ---------- -------gcc tgt-------
---------- ---------- ---gagctag cgcggtta-g ctc-tgg--- ----------
------tgct gcccct-tta ---------- ---------- ---------- ----------
-gg-ttagcg -ccg-c---- ---------- -tcgcccc-- ---------- ----------
---gcag--- ---------- ---------- ---------c ttcaggcttt c---------
--agtgaa-- --ggatggac g-ttaaaga- ---------- ---------- ----------
---------- ---------- ---------- -----tgctc c-----gctg cccgtcagcg
gttc-ta-ac ---------- ---------- ---------- ---ccacgt- gtct---tta
---------- -----ttt-- ---------- ct---ccgtn nnnnnnnnnn nnnnnnnnnn
nnnnnnnnnn nnnnnnnnnn nnnnnnnnnn nnnnnnnnnn nnnnnnnnnn nnnnnnnn
>Cichlidae_Aequidens_potaroensis_1_1
gagtggc--t tttctgtttt aaaatgta-- --------ct taatttgtgt ttaa------
---------- ---tggcaaa gtttacacac agtaaggcat g-tgaagact -gtgatacgt
tagatt-atg tgatttacag caccggatgg ctca-ttttt acagctaaat aagg-cgtag
tag------- --------ag cagctcc--- ---------- agtcaatgag ttcgg-----
-gttagcggg ta-------- ---------- ---gcagcaa --------gc agca------
---------- --------gg ccgtgcat-- ---------- --------gt gttcagttag
ccg---ccac agaag----- ---------- ---------- ---------- ----------
---------- ---------- ---------- ---------- ---cgcgaag aggaga----
------cctt aa-gttcact tt-ca----- ---------- ------gggc c-ggaggttc
aga------- ---------- ---------- ---------- ---tctttta attgttgctt
---------- -------ata ta------gt -tattg---- ---------- ----------
----tgtgag ttccgcta-t atgcccg--- ---------- ---------- ---t-ggtgc
tg-tt-ata- ---------- ---------- ---------- ---------- ----------
---------- --tccatcta c-tcagc--- ---------- -------gct tgt-------
---------- ---------- ---gagctag cacggtta-g ctc-tgg--- ----------
------tgct gtccct-tta ---------- ---------- ---------- ----------
-gg-ttggcg -ccg-c---- ---------- -tcgcccc-- ---------- ----------
---gcag--- ---------- ---------- ---------c ttcgggcttt c---------
--agtgaa-- --ggatggac g-ttcaaga- ---------- ---------- ----------
---------- ---------- ---------- -----tgctc c-----gctg cccgtcagcg
gttc-ta-ac ---------- ---------- ---------- ---ccacat- gtct---tta
---------- -----ttt-- ---------- ct---ccgtg cagag-acaa aggcca----
---------- ------tgtt cagtaccagc gcc-aaaatg agtgaagcct aatggcga
>Cichlidae_Aequidens_tetramerus_2_1
nnnnnnnnnn tttctgtttt aaaatgtg-- --------ct ttaattgtgt ttaa------
---------- ---tggcaag --ttacacac agtaaggcat g-tgaagact -gtgatacgt
tagatt-atg tgatttgcag caccggatgg ctca-ttttt acggctaaat aagg-cgtag
tag------- --------ag cagcttc--- ---------- ggtcaatgag ttcgg-----
-gttagcggg tagccgct-- -----a---- ---gcagtaa --------gc agca------
---------- --------gg ccgtgcat-- ---------- --------gt gttcagttag
ccg---ccac agaag----- ---------- ---------- ---------- ----------
---------- ---------- ---------- ---------- ---cgcgaag aggaga----
------cctt ag-gttcact tt-ca----- ---------- ------gggc c-gaaggt--
---------- ---------- ---------- ---------- ---tctttta attgttgctt
---------- -------ata ta------gt -tattg---- ---------- ----------
----tgtaag ttccgcta-t atgcccg--- ---------- ---------- ---t-ggtgc
tg-tt-ata- ---------- ---------- ---------- ---------- ----------
---------- --gccatctg c-tcagc--- ---------- -------gcc tgt-------
---------- ---------- ---gagctag cgcggtta-- ---------- ----------
---------- --ccat-tta ---------- ---------- ---------- ----------
-gg-ttagcg -ccg-c---- ---------- -tcgcccc-- ---------- ----------
---gcag--- ---------- ---------- ---------c ttcaggcttt c---------
--agtgaa-- --ggatggac g-ttaaaga- ---------- ---------- ----------
---------- ---------- ---------- -----tgctc nnnnnnnnnn nnnnnnnnnn
nnnnnnnnnn nnnnnnnnnn nnnnnnnnnn nnnnnnnnnn nnnnnnnnnn nnnnnnnnnn
nnnnnnnnnn nnnnnnnnnn nnnnnnnnnn nnnnnnnnnn nnnnnnnnnn nnnnnnnnnn
nnnnnnnnnn nnnnnnnnnn nnnnnnnnnn nnnnnnnnnn nnnnnnnnnn nnnnnnnn
>Cichlidae_Amphilophus_macracanthus_2_1
nnnnnna--t tttctgtttt aaaatgta-- --------ct ttaattgtgt ttaa------
---------- ---tggcaaa atttacacac agtaaggcat g-tgaagact -gtgatacgt
tagatt-atg tgagttgcag caccggatgg ttca-ttttt acggctaagt aagg-cgtag
tag------- --------ag cagctcc--- ---------- ggtcaatgag ttcgg-----
-gttagcggg tagcggct-- -----a---- ---gcagcaa --------gc agca------
---------- --------gg ccgtgcat-- ---------- --------gt gttcagctac
ccg---ccac agaag----- ---------- ---------- ---------- ----------
---------- ---------- ---------- ---------- ---cgagaaa aggaga----
------cctt aa-gttcact tt-ca----- ---------- ------gggc c-ggaggttc
aga------- ---------- ---------- ---------- ---ttttctc attgttgctt
---------- -------ata ta------gt -tgttt---- ---------- ----------
----tgtaag atccgcta-t atatcca--- ---------- ---------- ---c-ggtgc
tg-tt-ata- ---------- ---------- ---------- ---------- ----------
---------- --gccatctg c-tcagc--- ---------- -------gcc tgt-------
---------- ---------- ---gagctag cgcggtta-g ctc-tgg--- ----------
------tgct gcccct-tta ---------- ---------- ---------- ----------
-gg-ttagcg -ccg-c---- ---------- -tcgcccc-- ---------- ----------
---gcag--- ---------- ---------- ---------c tcctggcttt c---------
--agtgaa-- --ggatggac g-ttaaaga- ---------- ---------- ----------
---------- ---------- ---------- -----tgctc c-----gctg cccttcaacg
gttc-ta-ac ---------- ---------- ---------- ---ccacat- gtct---tta
nnnnnnnnnn nnnnnnnnnn nnnnnnnnnn nnnnnnnnnn nnnnnnnnnn nnnnnnnnnn
nnnnnnnnnn nnnnnnnnnn nnnnnnnnnn nnnnnnnnnn nnnnnnnnnn nnnnnnnn
>Cichlidae_Andinoacara_coeruleopunctatus_2_1
nnnnnnnnnn tttctgtttt aaaatgta-- --------ct ttaattgtgt ttaa------
---------- ---tggcaaa atttacacac agtaaggcac g-tgaagact -gtgatacgt
tagatt-atg tgatttgcag caccggatgg ctta-tttct acggctgaat atgg-catag
tag------- --------ac cagctcc--- ---------- ggtcaatgag ttcgg-----
-gttagcggg tagtgact-- -----a---- ---gcaacaa --------gc agca------
---------- --------gg ccgtgcat-- ---------- --------gt gttcacttaa
ccg---ccac agaaa----- ---------- ---------- ---------- ----------
---------- ---------- ---------- ---------- ---ccaggag aggaga----
------cctt aa-gttcatt tt-ca----- ---------- ------gtgc c-ggaggttc
agg------- ---------- ---------- ---------- ---tgtttta attgttgctt
---------- -------ata ta------gt -tattg---- ---------- ----------
----tgtaac ttacgcca-t atgccca--- ---------- ---------- ---t-ggtgc
tg--t-tta- ---------- ---------- ---------- ---------- ----------
---------- --tccatctg c-tcagc--- ---------- -------gcc tgt-------
---------- ---------- ---gagctag cgcggtta-g ctc-tgg--- ----------
------tgct gctcct-tta ---------- ---------- ---------- ----------
-gg-ttagcg -ccg-c---- ---------- -tcgcccc-- ---------- ----------
---gcag--- ---------- ---------- ---------c ttcgggcttt c---------
--tgtgaa-- --ggatggac g-ttaaaga- ---------- ---------- ----------
---------- ---------- ---------- -----tgctc c-----gctg cccgtcagcg
tttc-ta-ac ---------- ---------- ---------- ---ccacat- gtct---tca
---------- -----ttt-- ---------- ct---ccgtn nnnnnnnnnn nnnnnnnnnn
nnnnnnnnnn nnnnnnnnnn nnnnnnnnnn nnnnnnnnnn nnnnnnnnnn nnnnnnnn
>Cichlidae_Apistogramma_hoignei_1_1
gactggc--t tttttgtttt aaaatgtg-- --------ct tttttggtgc ttaa------
---------- ---tagtgaa gtttgcacac agtaaggcat g-taaagatt -gtgatacgt
tagatt-att tgatttgtag catcggatgg ctta-ttttt acggctaaat gagg-cgtag
tag------- --------ag cagctcc--- ---------- ggtcaatgag tccg------
-tttaacgag tagcagct-- -----a---- ---------- --------gg agca------
---------- --------gg ccgtgcat-- ---------- --------gt gttctgttag
ccg---ccac gaaag----- ---------- ---------- ---------- ----------
---------- ---------- ---------- ---------- ---caagaaa attata----
------cctt aa-gtatact tt-ta----- ---------- ------gggc c-ggaggttc
aga------- ---------- ---------- ---------- ---tgttcta attgttgttt
---------- -------ata ta------gt -tattg---- ---------- ----------
----tgtagg ttttggtg-t atgtacg--- ---------- ---------- ---t-ggtgc
tg-tt-ata- ---------- ---------- ---------- ---------- ----------
---------- --ttaatctg c-ttagc--- ---------- -------gcc tgt-------
---------- ---------- ---gagctag cgcggtta-g ctc-tgg--- ----------
------tgct gccc-t-tta ---------- ---------- ---------- ----------
-gg-atagcg -ccg-c---- ---------- -tcgcccc-- ---------- ----------
---gcag--- ---------- ---------- ---------c tccgggcttt c---------
--agtgaa-- --ggatggat g-ttaaaga- ---------- ---------- ----------
---------- ---------- ---------- -----tgctc c-----gctg cccgtcagcg
gttc-ta-ac ---------- ---------- ---------- ---ccacat- gtct---tta
---------- -----ttt-- ---------- ct---ccgtg cagag-acaa aggcca----
---------- ------tgtt cagtaccagc gcc-aaaat- agtgaagcct aatggcga
>Cichlidae_Apistogrammoides_pucallpaensis_1_1
gactggc--t tttttgtttt aaaatgtg-- --------ct tttttggtgc ttaa------
---------- ---tagtgaa gtttgcacac agcaaggcat g-tgaagatt -gtgatacgt
tagatt-att tgatttgtag catcggatgg ctta-ttttt acggttaaat gagg-cgtag
tag------- --------ag cagctcc--- ---------- ggtcaatgag tccg------
-tttagcgag tagcagct-- -----a---- ---------- --------gc agca------
---------- --------gg ccgtgcat-- ---------- --------gt gttctgttag
ccg---ccac gaaag----- ---------- ---------- ---------- ----------
---------- ---------- ---------- ---------- ---caagaaa atgaga----
------cctt aa-gtatact tt-ta----- ---------- ------ggac caggaggttc
aga------- ---------- ---------- ---------- ---tgttcta attgttgttt
---------- -------ata ta------gn -tattg---- ---------- ----------
----agtagg ttttggtg-t atgtgca--- ---------- ---------- ---t-ggtgc
tg-tt-ata- ---------- ---------- ---------- ---------- ----------
---------- --ttaatctg c-ttagt--- ---------- -------gcc tgt-------
---------- ---------- ---gagctag cgcggtta-g ctc-tgg--- ----------
------tgct gccc-t-ttg ---------- ---------- ---------- ----------
-gg-atagcg -ccg-c---- ---------- -tcgcccc-- ---------- ----------
---gcag--- ---------- ---------- ---------c tccgggcttt c---------
--agtgaa-- --ggatggat g-ttaaaga- ---------- ---------- ----------
---------- ---------- ---------- -----tgctc c-----gctg cccgtcagcg
gttc-ta-ac ---------- ---------- ---------- ---ccacat- gtct---tta
---------- -----ttt-- ---------- at---ccgtg cagag-acaa aggcca----
---------- ------tgtt cagtacaagc gcc-aaaat- agtgaagcct aatggcga
>Cichlidae_Chortiheros_wesseli_1_1
gtctggc--t tttctgtttt aaaatgta-- --------ct ttaattgtgt ttaa------
---------- ---tggcaaa atttacacac agtaaggcat g-tgaacact -gtgatacgt
tagatt-atg tgagttgcag caccggatgg ctca-ttttt acggctaagt aagg-cgtag
tag------- --------ag cagctcc--- ---------- ggtcaatgag ttcgg-----
-gt------- tagcggct-- -----a---- ---gcagcaa --------gc agca------
---------- --------gg ccgtgcat-- ---------- --------gt gttcagctag
ccg---ccat agaag----- ---------- ---------- ---------- ----------
---------- ---------- ---------- ---------- ---cgagaag aggaga----
------cctt aa-gttcact tt-ca----- ---------- ------gggc c-cgaggttc
aga------- ---------- ---------- ---------- ---ttttttc attgttgctt
---------- -------ata ta------gt -tgttt---- ---------- ----------
----tgtaag ttccgcta-t ataccca--- ---------- ---------- ---t-ggtgc
tg-tt-ata- ---------- ---------- ---------- ---------- ----------
---------- --cccatctg c-tcagc--- ---------- -------gcc tgt-------
---------- ---------- ---gagctag cgcggtta-g ctc-tgg--- ----------
------tgct gcccct-tta ---------- ---------- ---------- ----------
-gg-ttagcg -ccg-c---- ---------- -tcgcctc-- ---------- ----------
---gcag--- ---------- ---------- ---------c tcctggcttt c---------
--agtgaa-- --ggatggac g-ttaaaga- ---------- ---------- ----------
---------- ---------- ---------- -----tgctc c-----gctg cccttcagcg
gttc-ta-ac ---------- ---------- ---------- ---ccacat- gtct---tta
---------- -----ttt-- ---------- ct---c--tg cagag-acaa aggcca----
---------- ------tgtt cagtaccagc gccnnnnnnn nnnnnnnnnn nnnnnnnn
>Cichlidae_Chuco_godmanni_1_1
ggctggc--t tttctgtttt aaaatgta-- --------ct ttaattgtgt ttaa------
---------- ---tagcaaa atgtacacat agtaaggcat g-tgaagact -gtgatacgt
tagatt-atg tgagttgcag caccggatgg ctca-ttttt acggctaagt aagg-cgtag
tag------- --------ag cagctcc--- ---------- ggtcaatgag ttcgg-----
ggttagcggg tagcggct-- -----a---- ---gcagcaa --------gc agca------
---------- --------gg ccgtgcat-- ---------- --------gt gttcagctag
ccg---ccac agaag----- ---------- ---------- ---------- ----------
---------- ---------- ---------- ---------- ---cgagaag aggaga----
------cctt aa-gttcact tt-ca----- ---------- ------gggc c-ggaggttc
aga------- ---------- ---------- ---------- ---ttttttc attgttgctt
---------- -------ata ta------gt -cgttt---- ---------- ----------
----tgtaag ttccgctagt atgccca--- ---------- ---------- ---t-ggtgc
tg-tt-ata- ---------- ---------- ---------- ---------- ----------
---------- --tccatctg c-tcagc--- ---------- -------gcc tgt-------
---------- ---------- ---aagctag cgcggttatg ctc-tgg--- ----------
------tgct gcccct-tta ---------- ---------- ---------- ----------
-gg-ttagcg -ccg-c---- ---------- -tcgcccc-- ---------- ----------
---gcag--- ---------- ---------- ---------c tcctggcttt c---------
--agtgaa-- --ggatggac g-ttaaagac ---------- ---------- ----------
---------- ---------- ---------- -----tgctc c-----gctg cccttcagca
gttc-ta-ac ---------- ---------- ---------- ---ccacgt- gtct---tta
---------- -----ttt-- ---------- ct---ccgtg cagag-acaa aggcca----
---------- ------tgtt cagtaccagc gcc-aaaat- agtgaagcct aatggcga
>Cichlidae_Cleithracara_maronii_2_1
nnnnnnnnnn tttctgtttt aaaatgta-- --------ct ttaattgcgt ttaa------
---------- ---tggcaga atttacacac agtaatgcat g-tgaagact -gtgatacgt
tagatt-atg tgatttgcag caccggatgg ctca-ttttt agggctaaat aagg-cgtag
tag------- --------cg cagctct--- ---------- ggtcaatgag ttcgg-----
-gttagcgag t--------- -----a---- ---gcagcaa --------gc agca------
---------- --------gg ccgtgcat-- ---------- --------gt gttcacttag
ccg---ccac agtag----- ---------- ---------- ---------- ----------
---------- ---------- ---------- ---------- ---cgagaag aggaga----
------cctt aa-gttcact tt-ca----- ---------- ------gggc c-ggaggttc
ata------- ---------- ---------- ---------- ---tttttta ttttctgctt
---------- -------gta ta------gt -tcttg---- ---------- ----------
----tgtaag t--------- -tgccaa--- ---------- ---------- ---t-agtgc
tg-tt-aca- ---------- ---------- ---------- ---------- ----------
---------- --ttcatttg c-tcagc--- ---------- -------gcc tgt-------
---------- ---------- ---gagctag cgcggtta-g ctc-tgg--- ----------
------tgct gcccct-tta ---------- ---------- ---------- ----------
-gg-ttagct -tcg-c---- ---------- -tcgccgc-- ---------- ----------
---gcag--- ---------- ---------- ---------c ttcgggcttt c---------
--aatgag-- --ggatggac g-ctaaaga- ---------- ---------- ----------
---------- ---------- ---------- -----tgctc c-----gctg cccgtcagcg
cttc-ta-ac ---------- ---------- ---------- ---ctacat- gtct---tta
---------- -----ttt-- ---------- ct---ccgtn nnnnnnnnnn nnnnnnnnnn
nnnnnnnnnn nnnnnnnnnn nnnnnnnnnn nnnnnnnnnn nnnnnnnnnn nnnnnnnn
>Cichlidae_Crenicichla_cametana_1_1
nnnnnnnnnn nnnnnnnnnn nnnnnnnnnn nnnnnnnnnn nnnnnngtgt ttaa------
---------- ---tggtaaa gtttacacac agtatggcat g-tgaagatt -gtgatacgt
tagatt-gtt tgatttgcag catcggatgg ctta-ttttt acggctaaat aagg-cgtag
tag------- --------ag tacctcc--- ---------- ggtcaatgag tccg------
-cttagcggg tagcagct-- -----a---- ---------- --------tc cgca------
---------- --------gg ccgtgcat-- ---------- --------gt gttctgttag
ccg---ccac aaaag----- ---------- ---------- ---------- ----------
---------- ---------- ---------- ---------- ---cgagaag aagaga----
------cctt aa-gttcact tt-ta----- ---------- ------gggc c-ggaggttc
aga------- ---------- ---------- ---------- ---t-ttcta attcttgttc
---------- -------ata ta------gt -tattg---- ---------- ----------
----tgtaag tttcggtg-t gtgcaca--- ---------- ---------- ---c-ggtgc
tg-tt-ata- ---------- ---------- ---------- ---------- ----------
---------- --ttcttctg t-ttaac--- ---------- -------gcc tgt-------
---------- ---------- ---gagctaa cgcggtta-g ctc-tgg--- ----------
------tgct gccc-t-aaa ---------- ---------- ---------- ----------
-gg-atagcg -ccg-c---- ---------- -tcgcccc-- ---------- ----------
---gcag--- ---------- ---------- ---------c tccgggcttt c---------
--agtgaagg atggatggat g-ttaaaga- ---------- ---------- ----------
---------- ---------- ---------- -----tgccc c-----gc-- ----tcagcg
gttc-ta-ac ---------- ---------- ---------- ---tcac--- gtct---tta
---------- -----ttt-- ---------- ct---ccgtg cagag-acaa aggcca----
---------- ------tgtt cagtaccagc gcc-aaaat- agtgaagcct aatggcga
>Cichlidae_Crenicichla_lacustris_1_1
nnnnnnnnnn nnnnnnnnnn nnnnnnnnnn nnnnnnnnnn nnnnnnctgc ttaa------
---------- ---tgataaa gtttacacac agtaaggcat g-tgaagatt -gtgatacgt
tagatt-gtt tgatttgcag catcggatgg ctta-ttttt acggctaaat aagg-cgtag
tag------- --------ag tacctcc--- ---------- ggtcaatgag tccg------
-cttagcggg tagcagct-- -----a---- ---------- --------gc cgca------
---------- --------gg ccgtgcat-- ---------- --------gt gttctgttag
ccg---ccac aaaag----- ---------- ---------- ---------- ----------
---------- ---------- ---------- ---------- ---cgagaag aagaga----
------cctt aa-gttcact tt-ta----- ---------- ------gggc c-ggaggttc
aga------- ---------- ---------- ---------- ---tcttcta attgttgttc
---------- -------ata ta------gt -tattg---- ---------- ----------
----tgtaag tttcggtg-t gtgcaca--- ---------- ---------- ---c-ggtgc
tg-tt-ata- ---------- ---------- ---------- ---------- ----------
---------- --ttcttctg t-ttagc--- ---------- -------gcc tgt-------
---------- ---------- ---gagctag cgcggtta-g ctc-tgg--- ----------
------tgct gccc-t-tta ---------- ---------- ---------- ----------
-gg-atagcg -ccg-c---- ---------- -tcgcccc-- ---------- ----------
---gcag--- ---------- ---------- ---------c tccgggcttt c---------
--agtgaa-- --ggatggat g-ttaaaga- ---------- ---------- ----------
---------- ---------- ---------- -----tgctc c-----gc-- ----tcagcg
gttc-ta-ac ---------- ---------- ---------- ---tcac--- gtct---tta
---------- -----ttt-- ---------- ct---ccgtg cagag-acaa aggcca----
---------- ------tgtt cagtaccagc gcc-aaaat- agtgaagcct aatggcga
>Cichlidae_Crenicichla_lacustris_2_1
nnnnnnnnnn nnnnnnnnnn nnnnnnnnnn nnnnnnnnnn nnnnnnctgc ttaa------
---------- ---tgataaa gtttacacac agtaaggcat g-tgaagatt -gtgatacgt
tagatt-gtt tgatttgcag catcggatgg ctta-ttttt acggctaaat aagg-cgtag
tag------- --------ag tacctcc--- ---------- ggtcaatgag tccg------
-cttagcggg tagcagct-- -----a---- ---------- --------gc cgca------
---------- --------gg ccgtgcat-- ---------- --------gt gttctgttag
ccg---ccac aaaag----- ---------- ---------- ---------- ----------
---------- ---------- ---------- ---------- ---cgagaag aagaga----
------cctt aa-gttcact tt-ta----- ---------- ------gggc c-ggaggttc
aga------- ---------- ---------- ---------- ---tcttcta attgttgttc
---------- -------ata ta------gt -tattg---- ---------- ----------
----tgtaag tttcggtg-t gtgcaca--- ---------- ---------- ---c-ggtgc
tg-tt-ata- ---------- ---------- ---------- ---------- ----------
---------- --ttcttctg t-ttagc--- ---------- -------gcc tgt-------
---------- ---------- ---gagctag cgcggtta-g ctc-tgg--- ----------
------tgct gccc-t-tta ---------- ---------- ---------- ----------
-gg-atagcg -ccg-c---- ---------- -tcgcccc-- ---------- ----------
---gcag--- ---------- ---------- ---------c tccgggcttt c---------
--agtgaa-- --ggatggat g-ttaaaga- ---------- ---------- ----------
---------- ---------- ---------- -----tgctc c-----gc-- ----tcagcg
gttc-ta-ac ---------- ---------- ---------- ---tcac--- gtct---tta
---------- -----ttt-- ---------- ct---ccgtg cagag-acaa aggcca----
---------- ------tgtt cagtaccagc gcc-aaaat- agtgaagcct aatggcga
>Cichlidae_Crenicichla_lacustris_3_1
nnnnnnnnnn nnnnnnnnnn nnnnnnnnnn nnnnnnnnnn nnnnnnctgc ttaa------
---------- ---tgataaa gtttacacac agtaaggcat g-tgaagatt -gtgatacgt
tagatt-gtt tgatttgcag catcggatgg ctta-ttttt acggctaaat aagg-cgtag
tag------- --------ag tacctcc--- ---------- ggtcaatgag tccg------
-cttagcggg tagcagct-- -----a---- ---------- --------gc cgca------
---------- --------gg ccgtgcat-- ---------- --------gt gttctgttag
ccg---ccac aaaag----- ---------- ---------- ---------- ----------
---------- ---------- ---------- ---------- ---cgagaag aagaga----
------cctt aa-gttcact tt-ta----- ---------- ------gggc c-ggaggttc
aga------- ---------- ---------- ---------- ---tcttcta attgttgttc
---------- -------ata ta------gt -tattg---- ---------- ----------
----tgtaag tttcggtg-t gtgcaca--- ---------- ---------- ---c-ggtgc
tg-tt-ata- ---------- ---------- ---------- ---------- ----------
---------- --ttcttctg t-ttagc--- ---------- -------gcc tgt-------
---------- ---------- ---gagctag cgcggtta-g ctc-tgg--- ----------
------tgct gccc-t-tta ---------- ---------- ---------- ----------
-gg-atagcg -ccg-c---- ---------- -tcgcccc-- ---------- ----------
---gcag--- ---------- ---------- ---------c tccgggcttt c---------
--agtgaa-- --ggatggat g-ttaaaga- ---------- ---------- ----------
---------- ---------- ---------- -----tgctc c-----gc-- ----tcagcg
gttc-ta-ac ---------- ---------- ---------- ---tcac--- gtct---tta
---------- -----ttt-- ---------- ct---ccgtg cagag-acaa aggcca----
---------- ------tgtt cagtaccagc gcc-aaaat- agtgaagcct aatggcga
>Cichlidae_Crenicichla_lenticulata_1_1
nnnnnnnnnn nnnnnnnnnn nnnnnnnnnn nnnnnnnnnn nnnnnngtgt ttaa------
---------- ---tggtaaa gtttacacac agtaaggcat g-tgaagctt -gtgatacgt
tagatt-att tgatttgcag catcggatgg ctta-ttttt acggctaaat aagg-cgtag
tag------- --------ag cagctcc--- ---------- agtcaatgag tccg------
-cttagcggg tagcagct-- -----a---- ---------- --------gc cgca------
---------- --------gg ccgtgcat-- ---------- --------gt gttctgttag
ccg---tcac aaaag----- ---------- ---------- ---------- ----------
---------- ---------- ---------- ---------- ---cgagaag aagaga----
------cctt aa-gttcact tt-ta----- ---------- ------gagc c-ggaggttc
aga------- ---------- ---------- ---------- ---ttttcta attgttgttc
---------- -------ata ta------gt -tattg---- ---------- ----------
----tgtaag tttcggtg-t gtgcaca--- ---------- ---------- ---t-ggtgc
tg-tt-ata- ---------- ---------- ---------- ---------- ----------
---------- --ttcttctg t-ttagt--- ---------- -------gcc tgt-------
---------- ---------- ---gagctag cgcggtta-g ctc-tgg--- ----------
------tgct gccc-t-tta ---------- ---------- ---------- ----------
-gg-atagcg -ccg-c---- ---------- -tcgcccc-- ---------- ----------
---gcag--- ---------- ---------- ---------c tccgggcttt c---------
--agtgaa-- --ggatggat g-ttaaaga- ---------- ---------- ----------
---------- ---------- ---------- -----tgctc c-----gc-- ----tcaccg
gttc-ta-ac ---------- ---------- ---------- ---tcac--- gtct---tca
---------- -----ttt-- ---------- ct---ccgtg cagag-acaa aggcca----
---------- ------tgtt cagtaccagc gcc-aaaat- agtgaagcct aatggcga
>Cichlidae_Crenicichla_lepidota_2_1
nnnnnnnnnn nnnnnnnnnn nnnnnnnnnn nnnnnnnnnn nnnnnngtgc ttaa------
---------- ---tggtaaa gtttacacac agtaaggcat g-tgaagctt -gtgatacgt
tagatt-att tgatttgcag catcggatgg ctta-ttttt acggctaaat acgg-cgtag
tag------- --------ag cagctcc--- ---------- agtcaatgag tcct------
-cttagcggg tagcagct-- -----a---- ---------- --------gc cgca------
---------- --------gg ccgtgcat-- ---------- --------gt gttctgttag
ccg---ccac aaaag----- ---------- ---------- ---------- ----------
---------- ---------- ---------- ---------- ---cgagaag aagaga----
------cctt aa-gttcact tt-ta----- ---------- ------gggt c-ggacggtc
aga------- ---------- ---------- ---------- ---ttttcta attgttgttc
---------- -------ata ta------gt -tattg---- ---------- ----------
----tgtaag tttcggtg-t gtgcaca--- ---------- ---------- ---t-ggtgc
tg-tt-ata- ---------- ---------- ---------- ---------- ----------
---------- --ttcttctg t-ttagc--- ---------- -------gcc tgt-------
---------- ---------- ---gagctag cgcggtta-g ctc-tgg--- ----------
------tgct gccc-t-tta ---------- ---------- ---------- ----------
-gg-atagcg -ccg-c---- ---------- -tcgcccc-- ---------- ----------
---gcag--- ---------- ---------- ---------c tccgggcttt c---------
--agtgaa-- --ggatggat g-ttaaaga- ---------- ---------- ----------
---------- ---------- ---------- -----tgctc c-----gc-- ----tcaccg
gttc-ta-ac ---------- ---------- ---------- ---tcac--- gtct---tca
---------- -----ttt-- ---------- ct---ccgtg cagag-acaa aggcca----
---------- ------tgtt cagtaccagc gcc-aaaat- agtgaagcct aatggcga
>Cichlidae_Crenicichla_lepidota_3_1
nnnnnnnnnn nnnnnnnnnn nnnnnnnnnn nnnnnnnnnn nnnnnngtgc ttaa------
---------- ---tggtaaa gtttacacac agtaaggcat g-tgaagctt -gtgatacgt
tagatt-att tgatttgcag catcggatgg ctta-ttttt acggctaaat acgg-cgtag
tag------- --------ag cagctcc--- ---------- agtcaatgag tcct------
-cttagcggg tagcagct-- -----a---- ---------- --------gc cgca------
---------- --------gg ccgtgcat-- ---------- --------gt gttctgttag
ccg---ccac aaaag----- ---------- ---------- ---------- ----------
---------- ---------- ---------- ---------- ---cgagaag aagaga----
------cctt aa-gttcact tt-ta----- ---------- ------gggt c-ggacggtc
aga------- ---------- ---------- ---------- ---ttttcta attgttgttc
---------- -------ata ta------gt -tattg---- ---------- ----------
----tgtaag tttcggtg-t gtgcaca--- ---------- ---------- ---t-ggtgc
tg-tt-ata- ---------- ---------- ---------- ---------- ----------
---------- --ttcttctg t-ttagc--- ---------- -------gcc tgt-------
---------- ---------- ---gagctag cgcggtta-g ctc-tgg--- ----------
------tgct gccc-t-tta ---------- ---------- ---------- ----------
-gg-atagcg ---------- ---------- ------cc-- ---------- ----------
---gcag--- ---------- ---------- ---------c tccgggcttt c---------
--agtgaa-- --ggatggat g-ttaaaga- ---------- ---------- ----------
---------- ---------- ---------- -----tgctc c-----gc-- ----tcaccg
gttc-ta-ac ---------- ---------- ---------- ---tcac--- gtct---tca
---------- -----ttt-- ---------- ct---ccgtg cagag-acaa aggcca----
---------- ------tgtt cagtaccagc gcc-aaaat- agtgaagcct aatggcga
>Cichlidae_Crenicichla_reticulata_1_1
nnnnnnnnnn nnnnnnnnnn nnnnnnnnnn nnnnnnnnnn nnnnnnntgt ttaa------
---------- ---tggtaaa gtttacacac agtatggcat g-tgaagakt -gtgatacgt
tagatt-gtt tgatttgcag catcggatgg ctta-ttttt acggctaaat aagg-cgtag
tag------- --------ag tacctcc--- ---------- ggtcaatgag tccg------
-cttagcggg tagcagct-- -----a---- ---------- --------tc cgca------
---------- --------gg ccgtgcat-- ---------- --------gt gttctgttag
ccg---ccac aaaag----- ---------- ---------- ---------- ----------
---------- ---------- ---------- ---------- ---cgagaag aagaga----
------cctt aa-gttcact tt-ta----- ---------- ------gggc t-ggaggttc
aga------- ---------- ---------- ---------- ---t-ttcta attgttgttc
---------- -------ata ta------gt -tattg---- ---------- ----------
----tgtaag tttcggtg-t gtgcaca--- ---------- ---------- ---c-ggtgc
tg-tt-ata- ---------- ---------- ---------- ---------- ----------
---------- --ttcttctg t-ttaac--- ---------- -------gcc tgt-------
---------- ---------- ---gagctaa cgcggtta-g ctc-tgg--- ----------
------tgct gccc-t-tta ---------- ---------- ---------- ----------
-gg-atagcg -ccg-c---- ---------- -tcgcccc-- ---------- ----------
---gcag--- ---------- ---------- ---------c tccgggcttt c---------
--agtgaa-- --ggatggat g-ttaaaga- ---------- ---------- ----------
---------- ---------- ---------- -----tgctc c-----gc-- ----tcagcg
gttc-ta-ac ---------- ---------- ---------- ---tcac--- gtct---tta
---------- -----ttt-- ---------- ct---ccgtg cagag-acga aggcca----
---------- ------tgtt cagtaccagc gcc-aaaat- agtgaagcct aatggcga
>Cichlidae_Crenicichla_vittata_1_1
nnnnnnnnnn nnnnnnnnnn nnnnnnnnnn nnnnnnnnnn nnnnnngtgc ttaa------
---------- ---tgataaa gtttacacac attaaggcat g-tgaaggtt -gtgatacgt
tagatt-gtt tgatttgcag catcggatgg ctta-ttttt acggctaaat gagg-cgtag
tag------- --------ag tacctcc--- ---------- ggtcaatgag tccg------
-cttagcggg tagaagct-- -----a---- ---------- --------gc cgca------
---------- --------gg ccgtgcat-- ---------- --------gt gttttgttag
ccg---ccac aaaag----- ---------- ---------- ---------- ----------
---------- ---------- ---------- ---------- ---cgagaag aagaga----
------cctt aa-gttcact tt-ta----- ---------- ------gggc c-ggaggttc
aga------- ---------- ---------- ---------- ---tcttcta attgttgttc
---------- -------ata ta------gt -tactg---- ---------- ----------
----tgtaag tttcggtg-t gtgcaca--- ---------- ---------- ---c-ggtgc
tg-tt-ata- ---------- ---------- ---------- ---------- ----------
---------- --ttcttctg t-ttagc--- ---------- -------gcc tgt-------
---------- ---------- ---gagctag cgcggtta-g ctc-tgg--- ----------
------tgct gccc-t-tta ---------- ---------- ---------- ----------
-gg-atagcg -ccg-c---- ---------- -tcgcccc-- ---------- ----------
---gcag--- ---------- ---------- ---------c tccgggcttt c---------
--agtgaa-- --ggatggat g-ttaaaga- ---------- ---------- ----------
---------- ---------- ---------- -----tgctc c-----gc-- ----tcagcg
gttc-ta-ac ---------- ---------- ---------- ---tcac--- gtct---tta
---------- -----ttt-- ---------- ct---ccgtg cagag-acaa aggcca----
---------- ------tgtt cagtaccagc gcc-aaaat- agtgaagcct aatggcga
>Cichlidae_Crenicichla_vittata_2_1
nnnnnnnnnn nnnnnnnnnn nnnnnnnnnn nnnnnnnnnn nnnnnngtgc ttaa------
---------- ---tgataaa gtttacacac attaaggcat g-tgaaggtt -gtgatacgt
tagatt-gtt tgatttgcag catcggatgg ctta-ttttt acggctaaat gagg-cgtag
tag------- --------ag tacctcc--- ---------- ggtcaatgag tccg------
-cttagcggg tagaagct-- -----a---- ---------- --------gc cgca------
---------- --------gg ccgtgcat-- ---------- --------gt gttttgttag
ccg---ccac aaaag----- ---------- ---------- ---------- ----------
---------- ---------- ---------- ---------- ---cgagaag aagaga----
------cctt aa-gttcact tt-ta----- ---------- ------gggc c-ggaggttc
aga------- ---------- ---------- ---------- ---tcttcta attgttgttc
---------- -------ata ta------gt -tactg---- ---------- ----------
----tgtaag tttcggtg-t gtgcaca--- ---------- ---------- ---c-ggtgc
tg-tt-ata- ---------- ---------- ---------- ---------- ----------
---------- --ttcttctg t-ttagc--- ---------- -------gcc tgt-------
---------- ---------- ---gagctag cgcggtta-g ctc-tgg--- ----------
------tgct gccc-t-tta ---------- ---------- ---------- ----------
-gg-atagcg -ccg-c---- ---------- -tcgcccc-- ---------- ----------
---gcag--- ---------- ---------- ---------c tccgggcttt c---------
--agtgaa-- --ggatggat g-ttaaaga- ---------- ---------- ----------
---------- ---------- ---------- -----tgctc c-----gc-- ----tcagcg
gttc-ta-ac ---------- ---------- ---------- ---tcac--- gtct---tta
---------- -----ttt-- ---------- ct---ccgtg cagag-acaa aggcca----
---------- ------tgtt cagtaccagc gcc-aaaat- agtgaagcct aatggcga
>Cichlidae_Crenicichla_vittata_3_1
nnnnnnnnnn nnnnnnnnnn nnnnnnnnnn nnnnnnnnnn nnnnnngtgc ttaa------
---------- ---tgataaa gtttacacac attaaggcat g-tgaaggtt -gtgatacgt
tagatt-gtt tgatttgcag catcggatgg ctta-ttttt acggctaaat gagg-cgtag
tag------- --------ag tacctcc--- ---------- ggtcaatgag tccg------
-cttagcggg tagaagct-- -----a---- ---------- --------gc cgca------
---------- --------gg ccgtgcat-- ---------- --------gt gttttgttag
ccg---ccac aaaag----- ---------- ---------- ---------- ----------
---------- ---------- ---------- ---------- ---cgagaag aagaga----
------cctt aa-gttcact tt-ta----- ---------- ------gggc c-ggaggttc
aga------- ---------- ---------- ---------- ---tcttcta attgttgttc
---------- -------ata ta------gt -tactg---- ---------- ----------
----tgtagg tttcggtg-t gtgcaca--- ---------- ---------- ---c-ggtgc
tg-tt-ata- ---------- ---------- ---------- ---------- ----------
---------- --ttcttctg t-ttagc--- ---------- -------gcc tgt-------
---------- ---------- ---gagctag cgcggtta-g ctc-tgg--- ----------
------tgct gccc-t-tta ---------- ---------- ---------- ----------
-gg-atagcg -ccg-c---- ---------- -tcgcccc-- ---------- ----------
---gcag--- ---------- ---------- ---------c tccgggcttt c---------
--agtgaa-- --ggatggat g-ttaaaga- ---------- ---------- ----------
---------- ---------- ---------- -----tgctc c-----gc-- ----tcagcg
gttc-ta-ac ---------- ---------- ---------- ---tcac--- gtct---tta
---------- -----ttt-- ---------- ct---ccgtg cagag-acaa aggcca----
---------- ------tgtt cagtaccagc gcc-aaaat- agtgaagcct aatggcga
>Cichlidae_Geophagus_brasiliensis_2_1
nnnnnnnnnn tttctgcttt aaaatgta-- --------ct ttatttgtgc ttaa------
---------- ---tagcaaa atttacacac agtaaggcat g-tgaagact -gtgatacgt
tagatt-atg ggatttgcag caccggatgg ctca-ttttt acggctaagt aagg-cgtag
tag------- --------ag cagctcc--- ---------- ggtcaatgag tcct------
-gttagcggg tagcagct-- -----a---- ---------- --------gc agca------
---------- --------gg ccctgcat-- ---------- --------gt gttctgttag
tcg---ccac agaaa----- ---------- ---------- ---------- ----------
---------- ---------- ---------- ---------- ---cgagaag cggaga----
------cctt aa-gttcact tt-ta----- ---------- ------gggc c-ggaggtta
aga------- ---------- ---------- ---------- ---tttccta attgtttttt
t--------- ------aata ta------gt -tattg---- ---------- ----------
----tgtacg ttccgcta-t atgctct--- ---------- ---------- ---t-ggtgc
tg-tt-ata- ---------- ---------- ---------- ---------- ----------
---------- --tccatctg c-tcagc--- ---------- -------gcc tgt-------
---------- ---------- ---gagctag cgcggtta-t ctc-tgg--- ----------
------tgct gccc-t-tta ---------- ---------- ---------- ----------
-gg-ttagcg -ccg-c---- ---------- -tcgcccc-- ---------- ----------
---gcag--- ---------- ---------- ---------c tccgggcttt c---------
--aatgaa-- --tgatggat g-ttaaaaa- ---------- ---------- ----------
---------- ---------- ---------- -----tgctc c-----gctg ctggtcagcg
gttc-ta-ac ---------- ---------- ---------- ---ccacat- gtct---tta
---------- -----ttt-- ---------- ct---ccgtg nnnnnnnnnn nnnnnnnnnn
nnnnnnnnnn nnnnnnnnnn nnnnnnnnnn nnnnnnnnnn nnnnnnnnnn nnnnnnnn
>Cichlidae_Geophagus_surinamensis_1_1
nnnnnnnnnn nnnnnnnnnn nnnnnnnnnn nnnnnnnnnn nnnnnngtgc ttaa------
---------- ---tagtaaa atgtacacac agtaaggcat g-tgaagtct -gtgatacgt
tagatt-atg ggatttgcag caccggatgg ctca-ttttt atggctaaat aagg-cgtag
tag------- --------ag cagctcc--- ---------- ggtcaatgag tcct------
-gttagcggg tagcagct-- -----a---- ---------- --------gc agca------
---------- --------gg ccctgcat-- ---------- --------gt gttctactat
tca---ccac agaaa----- ---------- ---------- ---------- ----------
---------- ---------- ---------- ---------- ---cgagaag aggaga----
------cctt aa-gttcact tt-ta----- ---------- ------gggc c-ggaggtt-
aga------- ---------- ---------- ---------- ---ttttcta attg-ttttt
t--------- -------ata ta------gt -tatta---- ---------- ----------
----tgtaag ttccgcta-t atgctct--- ---------- ---------- ---t-ggtgc
tg-tt-ata- ---------- ---------- ---------- ---------- ----------
---------- --gccatctg c-ttagc--- ---------- -------gcc tgt-------
---------- ---------- ---gagctag cgcggtta-g ctc-tgg--- ----------
------tgct gccc-t-tta ---------- ---------- ---------- ----------
-gg-ttagcg -ccg-c---- ---------- -tcgcccc-- ---------- ----------
---ccag--- ---------- ---------- ---------c tccgggcttt c---------
--aatgaa-- --ggatggat g-ttaaaaa- ---------- ---------- ----------
---------- ---------- ---------- -----tgctc c-----gctg cccgtcagcg
ggtc-ta-ac ---------- ---------- ---------- ---ccatat- gtct---tta
---------- -----ttt-- ---------- ct---ccgtg cagag-ac-a aggcca----
---------- ------tgtt atgtaccagc gcc-aaaann nnnnnnnnnn nnnnnnnn
>Cichlidae_Herichthys_bartoni_1_1
ggctggc--t tttttgtttt aaaatgta-- --------ct ttaattgtgt ttaa------
---------- ---tagcaaa atttacacat agtaaggcat g-tgaagact -gtgatacgt
tagatt-atg tgagttgcag caccggatgg ctca-ttttt acggctaagt aagg-cgtag
tag------- --------ag cagctcc--- ---------- ggtcaatgag ttcgg-----
-gttagcggc t--------- -----a---- ---gcagcag --------gc agca------
---------- --------gg ccgtgcat-- ---------- --------gt gttcagctag
ccg---ccac agaag----- ---------- ---------- ---------- ----------
---------- ---------- ---------- ---------- ---cgagaag aggaga----
------cctt aa-gttcact tt-ca----- ---------- ------gggc c-ggaggttc
aga------- ---------- ---------- ---------- ---ttttttc attgttgctt
---------- -------ata ta------gt -cgttt---- ---------- ----------
----tgtaag ttccgcta-t atgccca--- ---------- ---------- ---t-ggtgc
tg-tt-ata- ---------- ---------- ---------- ---------- ----------
---------- --tccatctg c-tcagc--- ---------- -------gcc tgt-------
---------- ---------- ---aagctag cgcggtta-g ctc-tgg--- ----------
------tgct gccctt-tta ---------- ---------- ---------- ----------
-gg-ttagcg -ccg-c---- ---------- -tcgcccc-- ---------- ----------
---gcag--- ---------- ---------- ---------c tcctggcttt c---------
--agtgaa-- --ggatggac g-ttaaaga- ---------- ---------- ----------
---------- ---------- ---------- -----cgctc c-----gctg cccttcagca
gttc-ta-ac ---------- ---------- ---------- ---ccacgt- gtct---tta
---------- -----ttt-- ---------- ct---ccgtg cagag-acaa aggcca----
---------- ------tgtt cagtaccagc gcc-aaaat- agtgaagcct aatggcga
>Cichlidae_Isthmoheros_tuyrensis_1_1
gactggc--t tttctgtttt aaaatgta-- --------tt ttaattgtgt ttaa------
---------- ---tggcaaa atttacacac agtaaggcat g-tgaagact -gtgatacgt
tagatt-atg tgagttgcag caccggatgg ctca-ttttt acggctaagt aagg-cgtag
tag------- --------ag cagctcc--- ---------- ggtcaatgag ttcgg-----
-gttagcggg tagcggct-- -----a---- ---gcagcaa --------gc agca------
---------- --------gg ccgtgcat-- ---------- --------gt gttcagctag
ccg---ccac agaag----- ---------- ---------- ---------- ----------
---------- ---------- ---------- ---------- ---cgagaag aggaga----
------cctt aa-gttcact tt-ca----- ---------- ------gggc c-ggaggttc
aga------- ---------- ---------- ---------- ---ttttttc attgttgctt
---------- -------ata ta------gt -tgttt---- ---------- ----------
----tgtaag ttccgcta-t atgccca--- ---------- ---------- ---t-agtgc
tg-tt-aga- ---------- ---------- ---------- ---------- ----------
---------- --cccatctg c-tcagc--- ---------- -------gcc tgt-------
---------- ---------- ---gagctag cgcggtta-c ctc-tgg--- ----------
------tgct gcccct-tta ---------- ---------- ---------- ----------
-gg-ttagcg -ccg-c---- ---------- -tcgcctc-- ---------- ----------
---gcag--- ---------- ---------- ---------c tcctggcttt c---------
--agtgaa-- --ggatagac g-ttaagga- ---------- ---------- ----------
---------- ---------- ---------- -----tgctc c-----gctg cccttcagcg
gttc-ta-ac ---------- ---------- ---------- ---ccacat- gtct---tta
---------- ------tt-- ---------- ct---c--tg cagag-acaa aggcca----
---------- ------tgtt cagtaccann nnnnnnnnnn nnnnnnnnnn nnnnnnnn
>Cichlidae_Kronoheros_umbrifer_1_1
gtctggc--t tttctgtttt aaaatgta-- --------ct ttaattgtgt ttaa------
---------- ---tggcaaa ctttacacat agtaaggcat g-taaagact -gtgatacgt
tagatt-atg tgagttgcag caccggatgg ctca-ttttt acggctaagt aagg-cgtag
tag------- --------ag cagctcc--- ---------- ggtcaatgag ttcgg-----
-ggtagcggg tagcggct-- -----a---- ---gcagcaa --------gc agca------
---------- --------gg ccgtgcat-- ---------- --------gt gttcagctac
ccg---ccac agaag----- ---------- ---------- ---------- ----------
---------- ---------- ---------- ---------- ---ctagaag aggaga----
------cctt aa-gttcact tt-ca----- ---------- ------gggc c-ggaggttc
aga------- ---------- ---------- ---------- --tttttttc gttgttgctt
---------- -------ata ta------gt -tgttt---- ---------- ----------
----tgtaag ttccgcta-c ataccca--- ---------- ---------- ---t-ggtgc
tg-tt-ata- ---------- ---------- ---------- ---------- ----------
---------- --tccatctg c-tcagc--- ---------- -------gcc tgt-------
---------- ---------- ---gagctag cgcggtta-g ctc-tgg--- ----------
------tgct gcccct-tta ---------- ---------- ---------- ----------
-gg-ttagcg -ccg-c---- ---------- -tcgcccc-- ---------- ----------
---acag--- ---------- ---------- ---------c tcctggcttt c---------
--agtgaa-- --ggatggac g-ttaaaga- ---------- ---------- ----------
---------- ---------- ---------- -----tgctc c-----gctg cccttcagcg
gttc-ta-ac ---------- ---------- ---------- ---ccacat- gtct---tta
---------- -----ttt-- ---------- ct---ccgtg cagag-acaa aggcca----
---------- ------tgtt cagtaccagc gcc-aaaat- agtgaagcct aatggcga
>Cichlidae_Laetacara_araguaiae_1_1
ggctggc--t tttctgtttt aaaatgta-- --------ct ttaattgtgt ttaa------
---------- ---tggcaaa gtttacacac agtaaggcat g-tgaaggct -gtgatacgt
tagatt-atg tgatttgcag catcggatgg ctca-ttttt acagctaaat aagg-cgtag
tag------- --------ag cagctcc--- ---------- ggtcaatgag ttcgg-----
-gttagcggg -------t-- -----a---- ---gcagtaa --------gc agca------
---------- --------gg ccgtgcat-- ---------- --------gt gttcagttag
ccg---ccac agaag----- ---------- ---------- ---------- ----------
---------- ---------- ---------- ---------- ---ctagaac aggaga----
------cctt aa-cttcact tt-ca----- ---------- ------gcgc c-ggaggttc
aga------- ---------- ---------- ---------- ---ttttttc atctttgctt
---------- -------att ta------at -gattg---- ---------- ----------
----tgtgcg ttctgttg-t atgcccg--- ---------- ---------- ---t-attac
tg-tt-ata- ---------- ---------- ---------- ---------- ----------
---------- --tctatctg c-tcagc--- ---------- -------gcc tgt-------
---------- ---------- ---gagctag cgcgctta-g ctc-cgg--- ----------
------tgct gcccct-tta ---------- ---------- ---------- ----------
-gg-ttagcg -ccg-t---- ---------- -tcgcccc-- ---------- ----------
---gcta--- ---------- ---------- ---------c ttcgagcttt c---------
--agtgaa-- --agatggac g-ttaaaga- ---------- ---------- ----------
---------- ---------- ---------- -----tgctc c-----gct- -------gag
gttc-ta-ac ---------- ---------- ---------- ---ccacat- gtct---tta
---------- -----ttt-- ---------- ct---ccgtg cagag-annn nnnnnnnnnn
nnnnnnnnnn nnnnnnnnnn nnnnnnnnnn nnnnnnnnnn nnnnnnnnnn nnnnnnnn
>Cichlidae_Maskaheros_argenteus_1_1
nnnnnnc--t tttctgtttt aaaatgta-- --------tt ttaattgtgt ttaa------
---------- ---tagcaaa atttacacat agtaaggcat g-tgaagact -atgatacgt
tagatt-atg tgagttgcag caccggatgg ctca-ttttt acggctaagt aagg-cgtag
tag------- --------ag cagctcc--- ---------- ggtcaatgag ttcgg-----
-gttagcggg t--------- -----a---- ---gcggcaa --------gc agca------
---------- --------gg ccgtgcat-- ---------- --------gt gttcagctag
ccg---ccac agaag----- ---------- ---------- ---------- ----------
---------- ---------- ---------- ---------- ---cgagaac aggaga----
------cctt aa-gttcact tt-ca----- ---------- ------gggc c-ggaggttc
aga------- ---------- ---------- ---------- ---ttttttc attgttgctt
---------- -------ata ta------gt -cgttt---- ---------- ----------
----tgtaag ttccgcta-t atgccca--- ---------- ---------- ---t-ggtgc
tg-tt-ata- ---------- ---------- ---------- ---------- ----------
---------- --tccatctg c-tcagc--- ---------- -------gcc tgt-------
---------- ---------- ---aagctag cgcggtta-g ctc-tgg--- ----------
------tgct gcccct-tta ---------- ---------- ---------- ----------
-gg-ttagcg -ccg-c---- ---------- -tcgcccc-- ---------- ----------
---gcag--- ---------- ---------- ---------c tcctgtcttt c---------
--agtgaa-- --ggatggac g-ttaaaga- ---------- ---------- ----------
---------- ---------- ---------- -----cgctc c-----gctg cccttcagca
gttc-ta-ac ---------- ---------- ---------- ---ccacgt- gtct---tta
nnnnnnnnnn nnnnnnnnnn nnnnnnnnnn nnnnnnnnnn nnnnnnnnnn nnnnnnnnnn
nnnnnnnnnn nnnnnnnnnn nnnnnnnnnn nnnnnnnnnn nnnnnnnnnn nnnnnnnn
>Cichlidae_Maskaheros_regani_1_1
ggctggc--t tttctatttt aaaatgta-- --------tt ttaattgtgt ttaa------
---------- ---tagcaaa atttacacat agtaaggcat g-tgaagact -atgatacgt
tagatt-atg tgagttgcag caccggatgg ctca-ttttt acggctaagt aagg-cgtag
tag------- --------ag cagctcc--- ---------- ggtcaatgag ttcgg-----
-gttagcggg t--------- -----a---- ---gcggcaa --------gc agca------
---------- --------gg ccgtgcat-- ---------- --------gt gttcagctag
ccg---ccac agaag----- ---------- ---------- ---------- ----------
---------- ---------- ---------- ---------- ---cgagaac aggaga----
------cctt aa-gttcact tt-ca----- ---------- ------gggc c-ggaggttc
aga------- ---------- ---------- ---------- ---ttttttc attgttgctt
---------- -------ata ta------gt -cgttt---- ---------- ----------
----tgtaag ttccgcta-t atgccca--- ---------- ---------- ---t-ggtgc
tg-tt-ata- ---------- ---------- ---------- ---------- ----------
---------- --tccatctg c-tcagc--- ---------- -------gcc tgt-------
---------- ---------- ---aagctag cgcggtta-g ctc-tgg--- ----------
------tgct gcccct-tta ---------- ---------- ---------- ----------
-gg-ttagcg -ccg-c---- ---------- -tcgcccc-- ---------- ----------
---gcag--- ---------- ---------- ---------c tcctgtcttt c---------
--agtgaa-- --ggatggac g-ttaaaga- ---------- ---------- ----------
---------- ---------- ---------- -----cgctc c-----gctg cccttcagca
gttc-ta-ac ---------- ---------- ---------- ---ccacgt- gtct---tta
---------- -----ttt-- ---------- ct---ccgtg cagag-acaa aggcca----
---------- ------tgtt cagtaccagc gcc-aaaat- agtgaagcct aatggcga
>Cichlidae_Nandopsis_haitiensis_2_1
gactggc--t tttctgtttt aaaatgta-- --------ct ttaattttgg ttaa------
---------- ---tggcaaa atttacacat agtaaggcat g-tgaagact -gtgatacgt
tagatt-atg tgagttgtag caccggatgg ctca-ttttt acggctaagt aagg-cgtag
tag------- --------ag cagctcc--- ---------- ggtcaatgag ttcgg-----
-ggtagcggg ta-------- ---------- ---gcagcaa --------gc agca------
---------- --------gg ccgtgcat-- ---------- --------gt gttcagctag
ccg---ccac agaag----- ---------- ---------- ---------- ----------
---------- ---------- ---------- ---------- ---cgagaag aggaga----
------actt aa-gttaact tt-ca----- ---------- ------gggc c-ggaggttc
aga------- ---------- ---------- ---------- ---ttttttc attgttgctt
---------- -------ata ta------gt -tgttt---- ---------- ----------
----tgtaag ttccgcta-t attccca--- ---------- ---------- ---t-ggtgc
tg-gt-ata- ---------- ---------- ---------- ---------- ----------
---------- --tccatctg c-tcagc--- ---------- -------gcc tgt-------
---------- ---------- ---gagctag cgcggtta-g ctc-tgg--- ----------
------tgct gcccct-tta ---------- ---------- ---------- ----------
-gg-ttagcg -ccg-c---- ---------- -tcgcccc-- ---------- ----------
---gcag--- ---------- ---------- ---------c tcctggcttt c---------
--agtgaa-- --ggatggat g-ttaaaga- ---------- ---------- ----------
---------- ---------- ---------- -----tgctc c-----gctg cccttcagca
gttt-ta-ac ---------- ---------- ---------- ---ccacat- gtct---tta
---------- -----ttt-- ---------- ct---ccgtg cagag-acaa aggcca----
---------- ------tgtt cagtaccann nnnnnnnnnn nnnnnnnnnn nnnnnnnn
>Cichlidae_Oscura_heterospila_1_1
nnnnnnc--t tttctgtttt aaaatgta-- --------ct ttaattgtgt ttaa------
---------- ---tagcaaa atttacacat agtaaggcat g-tgaagact -gtgatacgt
tagatt-atg tgagttgcag caccggatgg ctca-ttttt acggctaagt aagg-cgtag
tag------- --------ag cagctcc--- ---------- ggtcaatgag ttcgg-----
-gttagtggg tagcggct-- -----a---- ---gcagcaa --------gc agca------
---------- --------gg ccgtgcat-- ---------- --------gt gttcagctag
ccg---ccac agaag----- ---------- ---------- ---------- ----------
---------- ---------- ---------- ---------- ---cgagaac aggaga----
------cctt aa-gttcact tt-ca----- ---------- ------gggc c-ggaggttc
aga------- ---------- ---------- ---------- ---ttttttc attgttgctt
---------- -------ata ta------gt -cgttt---- ---------- ----------
----tgtaag ttccgcta-t atgccca--- ---------- ---------- ---t-ggtgc
tg-tt-ata- ---------- ---------- ---------- ---------- ----------
---------- --tccatctg c-tcagc--- ---------- -------gcc tgt-------
---------- ---------- ---aagctag cgcggtta-t ctc-tgg--- ----------
------tgct gcccct-tta ---------- ---------- ---------- ----------
-gg-ctagcg -ccg-c---- ---------- -tcgcccc-- ---------- ----------
---gcag--- ---------- ---------- ---------c tcctggcttt c---------
--agtgaa-- --ggatggac g-ttaaaga- ---------- ---------- ----------
---------- ---------- ---------- -----cgctc c-----gctg cccttcagca
gttc-ta-ac ---------- ---------- ---------- ---ccacgt- gtct---tta
nnnnnnnnnn nnnnnnnnnn nnnnnnnnnn nnnnnnnnnn nnnnnnnnnn nnnnnnnnnn
nnnnnnnnnn nnnnnnnnnn nnnnnnnnnn nnnnnnnnnn nnnnnnnnnn nnnnnnnn
>Cichlidae_Tahuantinsuyoa_macantzatza_2_1
nnnnnnnnnn tttctgtttt aaattgta-- --------ct ttaattatgt ttaa------
---------- ---tggcaga atttacacac agtaagacac g-tgaagact -gtgatacgt
tagatt-atg taatttgcag caccggatgg ctta-ttttt atggctgaat aagg-cgtag
tag------- --------ac tagctcc--- ---------- agtcaatgag ttcgg-----
-gttagcggg tagtcgat-- -----a---- ---gcagcaa --------gc agca------
---------- --------gg ccgtgcat-- ---------- --------gt gttcacttag
cc----ccac agaag----- ---------- ---------- ---------- ----------
---------- ---------- ---------- ---------- ---cgagaag agaaga----
------cctt aa-gttcatt tt-ca----- ---------- ------gtac c-ggaggttc
agg------- ---------- ---------- ---------- --ttttttaa attgttgctt
---------- -------ata ta------gt -tattg---- ---------- ----------
----tgtaag ttccacca-t ataccca--- ---------- ---------- ---t-ggtgc
tg-tt-aaa- ---------- ---------- ---------- ---------- ----------
---------- --tccatctg c-tcagc--- ---------- -------gcc tgt-------
---------- ---------- ---gagctag cacggtta-g ctc-tgg--- ----------
------tgct gcccct-tta ---------- ---------- ---------- ----------
-gg-ttagcg -ccg-c---- ---------- -tcgcccc-- ---------- ----------
---gcag--- ---------- ---------- ---------c ttcgggcttt c---------
--tgtgaa-- --ggatggac g-gtaaaga- ---------- ---------- ----------
---------- ---------- ---------- -----tgctc c-----gctg cccgtcagcg
gttc-ta-ac ---------- ---------- ---------- ---ccacat- gtct---tta
---------- -----ttt-- ---------- ct---ccgtn nnnnnnnnnn nnnnnnnnnn
nnnnnnnnnn nnnnnnnnnn nnnnnnnnnn nnnnnnnnnn nnnnnnnnnn nnnnnnnn
>Cichlidae_Tomocichla_asfraci_1_1
gactgac--t tttctgtttt aaaatgta-- --------ct ttaattgtgt ttaa------
---------- ---tggcgaa atttacacac agtaaggcat g-tgaagatt -gtgatacgt
tagatt-atg tgagttgcag caccggatgg ctca-ttttt acggctaagt aagg-cgtag
tag------- --------ag cagctcc--- ---------- ggtcaatgag ttcgg-----
-gttagcggg tagcggct-- -----a---- ---gcagcaa --------gc agca------
---------- --------gg ccgtgcat-- ---------- --------gt gttcagctac
ccg---ccac agaag----- ---------- ---------- ---------- ----------
---------- ---------- ---------- ---------- ---cgagaaa agaaga----
------cctt aa-gttcact tt-ca----- ---------- ------gggc c-ggaggttc
aga------- ---------- ---------- ---------- ---ttttttc attgttgctt
---------- -------ata ta------gt -tgttt---- ---------- ----------
----tgtaag ttccgcta-t atgccca--- ---------- ---------- ---t-ggtgc
tg-tt-ata- ---------- ---------- ---------- ---------- ----------
---------- --tccatctg c-tcagc--- ---------- -------gcc tgt-------
---------- ---------- ---gagctag cgcggtta-c ctt-tgg--- ----------
------tgct gcccct-tta ---------- ---------- ---------- ----------
-gg-ttagcg -ccg-c---- ---------- -tcgcccc-- ---------- ----------
---gcag--- ---------- ---------- ---------c tccgggcttt c---------
--agtgaa-- --ggatggac g-ttaaaga- ---------- ---------- ----------
---------- ---------- ---------- -----tgctc c-----gctg cccttcagcg
gttc-ta-ac ---------- ---------- ---------- ---ccacat- gtct---tta
---------- -----ttt-- ---------- ct---ccgtg cagag-acaa aggccannnn
nnnnnnnnnn nnnnnnnnnn nnnnnnnnnn nnnnnnnnnn nnnnnnnnnn nnnnnnnn
>Cichlidae_Vieja_bifasciata_1_1
agctggc--t tttctgtttt aaaatgta-- --------ct ttaattgtgt ttaa------
---------- ---tagcaaa atttacacat agtaaggcat g-tgaagact -gtgatacgt
tagatt-atg tgagttgcag caccggatgg ctca-ttttt acggctaagt aagg-cgtag
tag------- --------ag cagctcc--- ---------- ggtcaatgag ttcgg-----
-gttagcggg tagcggct-- -----a---- ---gcagcaa --------gc agca------
---------- --------gg ccgtgcat-- ---------- --------gt gttcagctag
ccg---ccac agaag----- ---------- ---------- ---------- ----------
---------- ---------- ---------- ---------- ---cgagaac aggaga----
------cctt aa-gttcact tc-ca----- ---------- ------gggc c-ggaggttc
aga------- ---------- ---------- ---------- ---ttttttc attgttgctt
---------- -------ata ta------gt -cgttt---- ---------- ----------
----tgtaag ttccgcta-t atgtcca--- ---------- ---------- ---t-ggtgc
tg-tt-ata- ---------- ---------- ---------- ---------- ----------
---------- --tccatctg c-tcagc--- ---------- -------gcc tgt-------
---------- ---------- ---aagctag cgcggtta-g ctc-tgg--- ----------
------tgct gcccct-tta ---------- ---------- ---------- ----------
-gg-ttagcg -ccg-c---- ---------- -tcgcccc-- ---------- ----------
---gcag--- ---------- ---------- ---------c tcctgtcttt c---------
--agtgaa-- --ggatggac g-ttaaaga- ---------- ---------- ----------
---------- ---------- ---------- -----cgctc c-----gctg cccttcagca
gttc-ta-ac ---------- ---------- ---------- ---ccacgt- gtct---tta
---------- -----ttt-- ---------- ct---ccgtg cagag-acaa aggcca----
---------- ------tgtt cagtaccagc gcc-aaaat- agtgaagcct aatggcga
>Galaxiidae_Brachygalaxias_bullocki_1_1
---------c acagtgggat aaaatgtg-- -------tat ctaaatgtat cataga----
-----gcaac aaattgcttt atgtttgtat tgtaatacat g-ttttgcgt -gtgatgttt
tagatt-ttc acctttgtat ttctggatgg atgt-ctttc atagatttat gaag-cgtag
tcgtgttagc tatgtgagtg cggtttcggt atttttgcta ggccaacacg tttta-----
cttttgtgta tttcaaat-- -----a---- -gtgttatga g----t--ga agtgttattg
tttgaattgt gttcatcttg ccttgtaatt ttgcttttaa tagagaaatc attttcttcg
cat---acct aaggg----- ---------- ---------- ---------- ----------
---------- -------cac tggtttattg gctag----- ---ctagcaa gcctaaactg
--accggcct ta-atacaca tcgcatcgat gcggctaaga ctaaacgagt tagcaacttt
ggcgacacag c--------- ---------- ---------- -acgcttcaa tctgtagcca
aggct----- -------atg ca------gt ---------- ---------- ----------
----tgtagt tt-------- acacacagac ---------- ---------- ---c------
---tt----- ---------- ---------- ---------- ---------- ----------
---------- ---------- --tcggg--- ---------- -------gct tgtttt----
---------- ---------- ---gttttaa acgtgtcatg ctg-aac--- ----------
------tgat gtcacg-ttg ---------- ---------- ---------- ----------
-gatataacg -cca-cttaa --------ac ctcgccataa tta------- ---------g
tcggcta--- ---------- ---------- ---------c ctatggcaac t---------
--cgtatg-- ---------- --ttaacca- ---------- ---------- ----------
---------- ---------- ---------- -----agcca t-----gtca cggtgtaatg
gttt-catgt ---------- ---------- ---------- ---gctaac- gcag---ttg
a--------- -----tttg- ---------c ttaaatcttg cagag-acaa aggcca----
---------- ------tgtt cagtaccagc gcc-aaaat- tgtaaagccc aatggcga
>Gymnotidae_Gymnotus_pantanal_2_1
gataatatgt ttaaaccatt aaaatgaaca tcgtgctgac ttattgttgt ttta------
---------- ---------- ---------- --tattgtat a-aacacgcc -aggatactt
tagata-aaa ataatcctaa cattggatgg caat------ ----ttaaag gaaaggatat
tata------ -aatctaaaa tggct----- ---------- agccgacgtg agtta-----
ctttcgtgga tggctaag-- -ccaca---- ---------- --------aa ggct------
-------tg- --------gg ccccgttt-- ---------- -------ggg ttttcttggg
atatt----- ---------- ---------- ---------- ---------- ----------
---------- ---------- ---------- ---------- ---------- ----------
---------- -----aaatt at-------- --------g- ---------- --cgacgttt
agtgcggaaa cag------- ---------- ---------- gtttgttaga tatttgtttt
---------- -------aaa taaag---at taactacact aactagctaa ctt-------
----tgaaac aattaacact gtccttag-- ---------- ---------- ---ccaccgt
tg-ctaatt- ---------c tgccatgcaa ggg------- ---------- ----------
--------ac cttgtgaatg tatggggtaa c--------- -------gca tgtct--acg
ttt------- --agacatg- --ccttctgg gacgactagg tcgttatgtg aca--gttaa
tgta--tgat tttttt-tta atacatccat aactaaatta tgtaccccaa acatggcatc
tagcctaaga atcg-gtata gct-aaccaa gt---agt-- ---------- ----------
---------- ---------- ---------- ---------- ---------- ----------
-cagcgagtt a--------- --gctaggac ac-------- ---------- ----------
---------- ---------- ---------- ---------- ---------- ---tttgcta
gctagcgtgc tgg------- ---------- ---------- ---ctaaacc cttt---ttg
atttgataag gcaattttag gtacctatac ctaa-ttatc caag--acgt aggaga----
---------- --------at tgttagctac tct-tacat- ---------- ------gt
>Poeciliidae_Poecilia_caucana_2_1
gcacaacaga tttctgatct taaatgtc-- --------ct ttaaagctgt tttg------
---------- ---ttgttgc ttcaacaacc agaacttccc a-tttggact -ctgatacct
cagatt-aag atatttggag cagtggatgg tttt-gttag aggtgtattt acag-cgtag
tag------- ---------- ---------- ---------- ---cggaggg actgt-----
-gttagcggg ---------- -----a---- ---------- --------ga agcta-----
---------- --------gg ccgagcgt-- ---------- --------gt gttcagtcaa
cta---ctgc tggagaataa actgggaatt aactactaaa ctggtccgac agtttcacca
aagaacctcc gagctgggac cagtttagcg gttaggtcgc tgc----agg aggagaactg
gaaccatttc aa-acttgtt ta-ct----- ---------- ---------- --gatagttc
aggtcggcag caactgagac cagtttactg gttattctgg aaccagttta gatgttcctg
agtcagattt tattcaaaaa ta------tt ttgttaatgt aa-------- ----------
----cttaaa tcatccaagt cttttaagag tatt------ --------gc gggt-ggtga
tg-ct-ttgg gcaggaagac tttctggtag cagtcaatgt tccaacgagt cagaag----
---------- -aggcctttg a----gt--- ---------- -------act tgatgta---
---------- ---------t gacagtctaa ca----ca-g ct--tga--- ----------
------tatc ccccag-caa cac------- ---------- ---------- -------atc
cag-ctagcc -ctg-ct--- ---------a atcctt---- ---------- ----------
-ttcctt--- ---------- ---------- ---------t tactgttcct c---------
--tttaaata t--------- --gtgatga- ---------- ---------- ----------
---------- ---------- ---------- ---------- ------attg acctctg---
---------- ---------- ---------- ---------- -------ac- ctct---ctg
---------- -----ctt-- ---------- -----ttgtg cagag-acta aggcca----
---------- ------tgtt cagtaccagc gct-aagat- agtgaagccg aacggcga
>Poeciliidae_Poecilia_vivipara_3_1
gcacaacagt tttctgatct taaatgtc-- --------ct ttaaagctgt tttg------
---------- ---ttgttgg ttcaacaacc agaacttccc a-tttggact -ctgatacct
cagatt-aag atgtttgcag cagcggaagg tttc-gttag aggtgtattt acag-cgtag
tag------- ---------- ---------- ---------- ---cggaggg actgt-----
-gttagcggg ---------- -----a---- ---------- --------ga agcta-----
---------- --------gg ccgagcgt-- ---------- --------gt gttcagtcag
cta---ctgc tggagaatta actgggaatt aactactaaa ctggtccgac agtttcaccg
aagaacctcc gaactgggac tagtttaacg gttaggtcgc ttc----agg aggaaaactg
gaaccatttc aa-acttgtt ta-ct----- ---------- ---------- --ggtagttc
aggtcggcag caactgaaac cagttaaccg gttattctgg aaccagttta aatgttcctg
aatcagattt tattccaaaa ta------ct ttgttaatgt aa-------- ----------
----cttaaa tcatccaaat attttaagaa aatt------ --------gt gggt-ggtga
tg-ct-gtgg gcaggaaaga tttctggtag cagtccgtat tcccaccaat ccgaag----
---------- -aagcctctg actgact--- ---------- -------act tactgta---
---------- ---------t gacagtctaa cactagcg-g ct--tga--- ----------
------tatc ccccag-caa cac------- ---------- ---------- -------atc
ccg-ctaacc -cag-ct--- ---------a atcctt---- ---------- ----------
-ttcctt--- ---------- ---------- ---------t tactgttcct c---------
--tttacata t--------- --gtgatga- ---------- ---------- ----------
---------- ---------- ---------- ---------- ------attg acctctgacc
tctc-t---- ---------- ---------- ---------- ------aac- ctct---ctg
---------- -----ttt-- ---------- -----ctgtg cagag-acta aagcca----
---------- ------tgtt cagtaccagc gct-aagat- agtgaagccg aacggcga
>Poeciliidae_Pseudoxiphophorus_anzuetoi_1_1
gcacatcagt tttctgatct taaatgtc-- --------ct ttaaagctgt tttg------
---------- ---ttgttgc ttcaacaacc agaacttccc a-tttggact -ctgatacct
cagatt-aag atgtttgcag cagcggatgg tttc-gttag aggtgtattt acag-cgtag
tag------- ---------- ---------- ---------- ---cggaggg actgc-----
-gttagcggg ---------- -----a---- ---------- --------ga agcta-----
---------- --------gg ccgagcgt-- ---------- --------gt gttttgtcag
cta---ctgc tggagaataa actgggaatt aactagtaaa ctggtccgac agtttcaccg
aagaacctcc gagctgggac cagtttagcg cttaggtcgc tgc------- aggagaactg
gaaccatttc aa-accagtt ta-ct----- ---------- ---------- --gggagttc
aggtcggaag caactg---c cagtt----g gttattctgg aaccagttaa gatgttcctg
agtcagattt tattcaaaaa ta------ct ttgttaatga aa-------- ----------
----ctgaaa tcatccaagt atcttcagag aatt------ --------gt ggat-ggtga
tg-ct-gtgg gcaggaagga tttctggtag cagtcagtgt tacaacgaat cgttag----
---------- -aggcgtctg cctgagt--- ---------- -------act tgctgta---
---------- ---------t gatagtttaa tgctaaca-g ct--tga--- ----------
------tatc ccccag-cag c--------- ---------- ---------- ----------
-----tagcc -ctg-ct--- ---------a atcctcctcc ---------- ----------
tttgctt--- ---------- ---------- ---------t tgctgttcct c---------
--cttaaata t--------- --gtgatga- ---------- ---------- ----------
---------- ---------- ---------- ---------- ------aatg acctctg---
---------- ---------- ---------- ---------- -------ac- ctct---ctg
---------- -----tgt-- ---------- -----ctgtg cagag-acta aggcca----
---------- ------tgtt cagtaccagc gct-aaaat- agtgaagccg aacggcga
>Poeciliidae_Pseudoxiphophorus_anzuetoi_2_1
gcacatcagt tttctgatct taaatgtc-- --------ct ttaaagctgt tttg------
---------- ---ttgttgc ttcaacaacc agaacttccc a-tttggact -ctgatacct
cagatt-aag atgtttgcag cagcggatgg tttc-gttag aggtgtattt acag-cgtag
tag------- ---------- ---------- ---------- ---cggaggg actgc-----
-gttagcggg ---------- -----a---- ---------- --------ga agcta-----
---------- --------gg ccgagcgt-- ---------- --------gt gttttgtcag
cta---ctgc tggagaataa actgggaatt aactagtaaa ctggtccgac agtttcaccg
aagaacctcc gagctgggac cagtttagcg cttaggtcgc tgc------- aggagaactg
gaaccatttc aa-accagtt ta-ct----- ---------- ---------- --gggagttc
aggtcggaag caactg---c cagtt----g gttattctgg aaccagttaa gatgttcctg
agtcagattt tattcaaaaa ta------ct ttgttaatga aa-------- ----------
----ctgaaa tcatccaagt atcttcagag aatt------ --------gt ggat-ggtga
tg-ct-gtgg gcaggaagga tttctggtag cagtcagtgt tacaacgaat cgttag----
---------- -aggcgtctg cctgagt--- ---------- -------act tgctgta---
---------- ---------t gatagtttaa tgctaaca-g ct--tga--- ----------
------tatc ccccag-cag c--------- ---------- ---------- ----------
-----tagcc -ctg-ct--- ---------a atcctcctcc ---------- ----------
tttgctt--- ---------- ---------- ---------t tgctgttcct c---------
--cttaaata t--------- --gtgatga- ---------- ---------- ----------
---------- ---------- ---------- ---------- ------aatg acctctg---
---------- ---------- ---------- ---------- -------ac- ctct---ctg
---------- -----tgt-- ---------- -----ctgtg cagag-acta aggcca----
---------- ------tgtt cagtaccagc gct-aaaat- agtgaagccg aacggcga
>Poeciliidae_Pseudoxiphophorus_cataractae_1_1
gcacatcagt tttctgatct taaatgtc-- --------ct ttaaagctgt tttg------
---------- ---ttgttgc ttcaacaacc agaacttccc a-tttggact -ctgatacct
cagatt-aag atgtttgcag cagcggatgg tttc-gttag aggtgtattt acag-cgtag
tag------- ---------- ---------- ---------- ---cggaggg actgc-----
-gttagcggg ---------- -----a---- ---------- --------ga agcta-----
---------- --------gg cctagcgt-- ---------- --------gt gttttgtcag
cta---ctgc tggagaataa actgggaatt aactagtaaa ctggtccgac agtttcaccg
aagaacctcc gagctgggac cagtttagcg cttaggtcgc tgc----agg aggagaactg
gaaccatttc aa-accagtt ta-ct----- ---------- ---------- --gggagttc
aggtcggaag caactgagac cagttcaccg gttattctgg aaccagttta gatgttcctg
agtcagattt tattcaaaaa ta------ct ttgttaatga aa-------- ----------
----ctgaaa tcatccaagt atcttcagag aatt------ --------gt ggat-ggtga
tg-ct-gtgg gcaggaagga tttctggtag cagtcagtgt tacaacgaat cgttag----
---------- -aggcgtctg cctgagt--- ---------- -------act tgctgta---
---------- ---------t gatagtttaa tgctaaca-g ct--tga--- ----------
------tatc ccccag-cag c--------- ---------- ---------- ----------
-----tagcc -ctg-ct--- ---------a atcctcctcc ---------- ----------
tttgctt--- ---------- ---------- ---------t tgctgttcct c---------
--cttaaata t--------- --gtgatga- ---------- ---------- ----------
---------- ---------- ---------- ---------- ------aatg acctctg---
---------- ---------- ---------- ---------- -------ac- ctct---ctg
---------- -----tgt-- ---------- -----ctgtg cagag-acta aggcca----
---------- ------tgtt cagtaccagc gct-aaaat- agtgaagccg aacggcga
>Poeciliidae_Pseudoxiphophorus_cataractae_2_1
gcacatcagt tttctgatct taaatgtc-- --------ct ttaaagctgt tttg------
---------- ---ttgttgc ttcaacaacc agaacttccc a-tttggact -ctgatacct
cagatt-aag atgtttgcag cagcggatgg tttc-gttag aggtgtattt acag-cgtag
tag------- ---------- ---------- ---------- ---cggaggg actgc-----
-gttagcggg ---------- -----a---- ---------- --------ga agcta-----
---------- --------gg cctagcgt-- ---------- --------gt gttttgtcag
cta---ctgc tggagaataa actgggaatt aactagtaaa ctggtccgac agtttcaccg
aagaacctcc gagctgggac cagtttagcg cttaggtcgc tgc----agg aggagaactg
gaaccatttc aa-accagtt ta-ct----- ---------- ---------- --gggagttc
aggtcggaag caactgagac cagttcaccg gttattctgg aaccagttta gatgttcctg
agtcagattt tattcaaaaa ta------ct ttgttaatga aa-------- ----------
----ctgaaa tcatccaagt atcttcagag aatt------ --------gt ggat-ggtga
tg-ct-gtgg gcaggaagga tttctggtag cagtcagtgt tacaacgaat cgttag----
---------- -aggcgtctg cctgagt--- ---------- -------act tgctgta---
---------- ---------t gatagtttaa tgctaaca-g ct--tga--- ----------
------tatc ccccag-cag c--------- ---------- ---------- ----------
-----tagcc -ctg-ct--- ---------a atcctcctcc ---------- ----------
tttgctt--- ---------- ---------- ---------t tgctgttcct c---------
--cttaaata t--------- --gtgatga- ---------- ---------- ----------
---------- ---------- ---------- ---------- ------aatg acctctg---
---------- ---------- ---------- ---------- -------ac- ctct---ctg
---------- -----tgt-- ---------- -----ctgtg cagag-acta aggcca----
---------- ------tgtt cagtaccagc gct-aaaat- agtgaagccg aacggcga
>Poeciliidae_Pseudoxiphophorus_diremptus_1_1
gcacatcagt tttctgatct taaatgtc-- --------ct ttaaagctgt tttg------
---------- ---ttgttgc ttcaacaacc agaacttccc a-tttggact -ctgatacct
cagatt-aag atgtttgcag cagcggatgg tttc-gttag aggtgtattt acag-cgtag
tag------- ---------- ---------- ---------- ---cggaggg actgc-----
-gttagcggg ---------- -----a---- ---------- --------ga agcta-----
---------- --------ag cctagcgt-- ---------- --------gt gttttgtcag
cta---ctgc tggagaataa actgggaatt aactagtaaa ctggtccgac agtttcaccg
aagaacctcc gagctgggac cagtttagcg cttaggtcgc tgc----agg aggagaactg
gaaccatttc aa-accagtt ta-ct----- ---------- ---------- --gggagttc
aggtcggaag caactgagac cagttcaccg gttattctgg aaccagttta gatgttcctg
agtcagattt tattcaaaaa ta------ct ttgttaatga aa-------- ----------
----ctgaaa tcatccaagt atcttcagag aatt------ --------gt ggat-ggtga
tg-ct-gtgg gcaggaagga tttctggtag cagtcagtgt tacaacgaat cgttag----
---------- -aggcgtctg cctgagt--- ---------- -------act tgctgta---
---------- ---------t gatagtttaa tgctaaca-g ct--tga--- ----------
------tatc ccccag-cag c--------- ---------- ---------- ----------
-----tagcc -ctg-ct--- ---------a atcctcctcc ---------- ----------
tttgctt--- ---------- ---------- ---------t tgctgttcct c---------
--cttaaata t--------- --gtgatga- ---------- ---------- ----------
---------- ---------- ---------- ---------- ------aatg acctctg---
---------- ---------- ---------- ---------- -------ac- ctct---ctg
---------- -----tgt-- ---------- -----ctgtg cagag-acta aggcca----
---------- ------tgtt cagtaccagc gct-aaaat- agtgaagccg aacggcga
>Poeciliidae_Pseudoxiphophorus_diremptus_2_1
gcacatcagt tttctgatct taaatgtc-- --------ct ttaaagctgt tttg------
---------- ---ttgttgc ttcaacaacc agaacttccc a-tttggact -ctgatacct
cagatt-aag atgtttgcag cagcggatgg tttc-gttag aggtgtattt acag-cgtag
tag------- ---------- ---------- ---------- ---cggaggg actgc-----
-gttagcggg ---------- -----a---- ---------- --------ga agcta-----
---------- --------ag cctagcgt-- ---------- --------gt gttttgtcag
cta---ctgc tggagaataa actgggaatt aactagtaaa ctggtccgac agtttcaccg
aagaacctcc gagctgggac cagtttagcg cttaggtcgc tgc----agg aggagaactg
gaaccatttc aa-accagtt ta-ct----- ---------- ---------- --gggagttc
aggtcggaag caactgagac cagttcaccg gttattctgg aaccagttta gatgttcctg
agtcagattt tattcaaaaa ta------ct ttgttaatga aa-------- ----------
----ctgaaa tcatccaagt atcttcagag aatt------ --------gt ggat-ggtga
tg-ct-gtgg gcaggaagga tttctggtag cagtcagtgt tacaacgaat cgttag----
---------- -aggcgtctg cctgagt--- ---------- -------act tgctgta---
---------- ---------t gatagtttaa tgctaaca-g ct--tga--- ----------
------tatc ccccag-cag c--------- ---------- ---------- ----------
-----tagcc -ctg-ct--- ---------a atcctcctcc ---------- ----------
tttgctt--- ---------- ---------- ---------t tgctgttcct c---------
--cttaaata t--------- --gtgatga- ---------- ---------- ----------
---------- ---------- ---------- ---------- ------aatg acctctg---
---------- ---------- ---------- ---------- -------ac- ctct---ctg
---------- -----tgt-- ---------- -----ctgtg cagag-acta aggcca----
---------- ------tgtt cagtaccagc gct-aaaat- agtgaagccg aacggcga
>Poeciliidae_Pseudoxiphophorus_litoperas_1_1
gcacatcagt tttctgatct taaatgtc-- --------ct ttaaagctgt tttg------
---------- ---ttgttgc ttcaacaacc agaacttccc a-tttggact -ctgatacct
cagatt-aag atgtttgcag cagcggatgg tttc-gttag aggtgtattt acag-cgtag
tag------- ---------- ---------- ---------- ---cggaggg actgc-----
-gttagcggg ---------- -----a---- ---------- --------ga agcta-----
---------- --------gg ccgagcgt-- ---------- --------gt gttttgtcag
cta---ctgc tggagaataa actgggaatt aactagtaaa ctggtccgac agtttcaccg
aagaacctcc gagctgggac cagtttagcg cttaggtcgc tgc----agg aggagaactg
gaaccatttc aa-accagtt ta-ct----- ---------- ---------- --gggagttc
aggtcggaag caactgagac cagttcaccg gttattctgg aaccagttta gatgttcctg
agtcagattt tattcaaaaa ta------ct ttgttaatga aa-------- ----------
----ctgaaa tcatccaagt atcttcagag aatt------ --------gt ggat-ggtga
tg-ct-gtgg gcaggaagga tttctggtag cagtcagtgt tacaactaat cgttag----
---------- -aggcgtctg cctgagt--- ---------- -------act tgctgta---
---------- ---------t gatagtttaa tgctaaca-g ct--tga--- ----------
------tatc ccccag-cag c--------- ---------- ---------- ----------
-----tagcc -ctg-ct--- ---------a atcctcctcc ---------- ----------
tttgctt--- ---------- ---------- ---------t tgctgttcct c---------
--cttaaata t--------- --gtgatga- ---------- ---------- ----------
---------- ---------- ---------- ---------- ------aatg acctctg---
---------- ---------- ---------- ---------- -------ac- cttt---ctg
---------- -----tgt-- ---------- -----ctgtg cagag-acta aggcca----
---------- ------tgtt cagtaccagc gct-aaaat- agtgaagccg aacggcga
>Poeciliidae_Pseudoxiphophorus_litoperas_2_1
gcacatcagt tttctgatct taaatgtc-- --------ct ttaaagctgt tttg------
---------- ---ttgttgc ttcaacaacc agaacttccc a-tttggact -ctgatacct
cagatt-aag atgtttgcag cagcggatgg tttc-gttag aggtgtattt acag-cgtag
tag------- ---------- ---------- ---------- ---cggaggg actgc-----
-gttagcggg ---------- -----a---- ---------- --------ga agcta-----
---------- --------gg ccgagcgt-- ---------- --------gt gttttgtcag
cta---ctgc tggagaataa actgggaatt aactagtaaa ctggtccgac agtttcaccg
aagaacctcc gagctgggac cagtttagcg cttaggtcgc tgc----agg aggagaactg
gaaccatttc aa-accagtt ta-ct----- ---------- ---------- --gggagttc
aggtcggaag caactgagac cagttcaccg gttattctgg aaccagttta gatgttcctg
agtcagattt tattcaaaaa ta------ct ttgttaatga aa-------- ----------
----ctgaaa tcatccaagt atcttcagag aatt------ --------gt ggat-ggtga
tg-ct-gtgg gcaggaagga tttctggtag cagtcagtgt tacaactaat cgttag----
---------- -aggcgtctg cctgagt--- ---------- -------act tgctgta---
---------- ---------t gatagtttaa tgctaaca-g ct--tga--- ----------
------tatc ccccag-cag c--------- ---------- ---------- ----------
-----tagcc -ctg-ct--- ---------a atcctcctcc ---------- ----------
tttgctt--- ---------- ---------- ---------t tgctgttcct c---------
--cttaaata t--------- --gtgatga- ---------- ---------- ----------
---------- ---------- ---------- ---------- ------aatg acctctg---
---------- ---------- ---------- ---------- -------ac- ctct---ctg
---------- -----tgt-- ---------- -----ctgtg cagag-acta aggcca----
---------- ------tgtt cagtaccagc gct-aaaat- agtgaagccg aacggcga
>Poeciliidae_Pseudoxiphophorus_obliquus_1_1
gcacatcagt tttctgatct taaatgtc-- --------ct ttaaagctgt tttg------
---------- ---ttgttgc ttcaacaacc agaacttccc a-tttggact -ctgatacct
cagatt-aag atgtttgcag cagcggatgg tttc-gttag aggtgtattt acag-cgtag
tag------- ---------- ---------- ---------- ---cggaggg actgc-----
-gttagcggg ---------- -----a---- ---------- --------ga agcta-----
---------- --------gg ccgagcgt-- ---------- --------gt gttttgtcag
cta---ctgc tggagaataa actgggaatt aactagtaaa ctggtccgac agtttcaccg
aagaacctcc gagctgggac cagtttagcg cttaggtcgc tgc----agg aggagaactg
gaaccatttc aa-accagtt ta-ct----- ---------- ---------- --gggagttc
aggtcggaag caactgagac cagttcaccg gttattctgg aaccagttta gatgttcctg
agtcagattt tattcaaaaa ta------ct ttgttaatga aa-------- ----------
----ctgaaa tcatccaagt atcttcagag aatt------ --------gt ggat-ggtga
tg-ct-gtgg gcaggaagga tttctggtag cagtcagtgt tacaacgaat cgttag----
---------- -aggcgtctg cctgagt--- ---------- -------act tgctgta---
---------- ---------t gatagtttaa tgctaaca-g ct--tga--- ----------
------tatc ccccag-cag c--------- ---------- ---------- ----------
-----tagcc -ctg-ct--- ---------a atcatcctcc ---------- ----------
tttgctt--- ---------- ---------- ---------t tgctgttcct c---------
--cttaaata t--------- --gtgatga- ---------- ---------- ----------
---------- ---------- ---------- ---------- ------aatg acctctg---
---------- ---------- ---------- ---------- -------ac- ctct---ctg
---------- -----tgt-- ---------- -----ctgtg cagag-acta aggcca----
---------- ------tgtt cagtaccagc gct-aaaat- agtgaagccg aacggcga
>Poeciliidae_Pseudoxiphophorus_obliquus_2_1
gcacatcagt tttctgatct taaatgtc-- --------ct ttaaagctgt tttg------
---------- ---ttgttgc ttcaacaacc agaacttccc a-tttggact -ctgatacct
cagatt-aag atgtttgcag cagcggatgg tttc-gttag aggtgtattt acag-cgtag
tag------- ---------- ---------- ---------- ---cggaggg actgc-----
-gttagcggg ---------- -----a---- ---------- --------ga agcta-----
---------- --------gg ccgagcgt-- ---------- --------gt gttttgtcag
cta---ctgc tggagaataa actgggaatt aactagtaaa ctggtccgac agtttcaccg
aagaacctcc gagctgggac cagtttagcg cttaggtcgc tgc----agg aggagaactg
gaaccatttc aa-accagtt ta-ct----- ---------- ---------- --gggagttc
aggtcggaag caactgagac cagttcaccg gttattctgg aaccagttta gatgttcctg
agtcagattt tattcaaaaa ta------ct ttgttaatga aa-------- ----------
----ctgaaa tcatccaagt atcttcagag aatt------ --------gt ggat-ggtga
tg-ct-gtgg gcaggaagga tttctggtag cagtcagtgt tacaacgaat cgttag----
---------- -aggcgtctg cctgagt--- ---------- -------act tgctgta---
---------- ---------t gatagtttaa tgctaaca-g ct--tga--- ----------
------tatc ccccag-cag c--------- ---------- ---------- ----------
-----tagcc -ctg-ct--- ---------a atcatcctcc ---------- ----------
tttgctt--- ---------- ---------- ---------t tgctgttcct c---------
--cttaaata t--------- --gtgatga- ---------- ---------- ----------
---------- ---------- ---------- ---------- ------aatg acctctg---
---------- ---------- ---------- ---------- -------ac- ctct---ctg
---------- -----tgt-- ---------- -----ctgtg cagag-acta aggcca----
---------- ------tgtt cagtaccagc gct-aaaat- agtgaagccg aacggcga
>Poeciliidae_Pseudoxiphophorus_tuxtlaensis_1_1
gcacatcagt tttctgatct taaatgtc-- --------ct ttaaagctgt tttg------
---------- ---ttgttgc ttcaacaacc agaacttccc a-tttggact -ctgatacct
cagatt-aag atgtttgcag cagcggatgg tttc-gttag aggtgtattt acag-cgtag
tag------- ---------- ---------- ---------- ---cggaggg actgc-----
-gttagcggg ---------- -----a---- ---------- --------ga agcta-----
---------- --------gg cctagcgt-- ---------- --------gt gttttgtcag
cta---ctgc tggagaataa actgggaatt aactagtaaa ctggtccgac agtttcaccg
aagaacctcc gagctgggac cagtttagcg cttaggtcgc tgc----agg aggagaactg
gaaccatttc aa-accagtt ta-ct----- ---------- ---------- --gggagttc
aggtcggaag caactgagac cagttcaccg gttattctgg aaccagttta gatgttcctg
agtcagattt tattcaaaaa ta------ct ttgttaatga aa-------- ----------
----ctgaaa tcatccaagt atcttcagag aatt------ --------gt ggat-ggtga
tg-ct-gtgg gcaggaagga tttctggtag cagtcagtgt tacaacgaat cgttag----
---------- -aggcgtctg cctgagt--- ---------- -------act tgctgta---
---------- ---------t gatagtttaa tgctaaca-g ct--tga--- ----------
------tatg ccccag-cag c--------- ---------- ---------- ----------
-----tagcc -ctg-ct--- ---------a atcctcctcc ---------- ----------
tttgctt--- ---------- ---------- ---------t tgctgttcct c---------
--cttaaata t--------- --gtgatga- ---------- ---------- ----------
---------- ---------- ---------- ---------- ------aatg acctctg---
---------- ---------- ---------- ---------- -------ac- ctct---ctg
---------- -----tgt-- ---------- -----ctgtg cagag-acta aggcca----
---------- ------tgtt cagtaccagc gct-aaaat- agtgaagccg aacggcga
>Rivulidae_Kryptolebias_brasiliensis_1_1
nnnnnnnnnn nnnnnnnagc agaaagta-- --------at ttaaaactgt ttaa------
---------- ---ttatgac attcgtacac aaataatccc g-tttggact -ttgatacct
tagatt-atg tagtgtttgg ttgcggatgg cagc-ctgat gtctgtattt gaag-cggct
cag------- -----cggaa gggtt----- ---------- ggt------g ttagc-----
-cttagcatc tagctagc-- ---------- ---------- ---------- ----------
---------- -------tcg gcggccgt-- ---------- --------gt gttcggt---
cag---ccgc tacaggagag gctg------ ---------- ---------- ----------
---------- ---------- ---------- ---------- ---atgaagg aaaaaa----
-taa------ ---------- ---------- ---------- ---------- ----------
---------- ---------- ---------- ---------- ------actt ttcaccgctg
---------- -------ata a-----ccgc -tgctggttt gacagga--- -----cagcc
cgaaccgag- -ctcatcaac aggctcggaa acat------ ---------- tggtgagcct
cg-------- ---------- ---------- ---------- -------aac c---------
---------- ---------- --tgaac--- ---------- ---------t tat-------
---------- ---------- -tccgcccga ag---ctg-g atc-agg--- ----------
-------agt cctcac-gtt ---------- ---------- ---------- ----------
-gg------- ---------- ---------- ---gatctga g--------- ----------
agttcagag- ---------- ---------- ---------- tttttacctc a---------
--ggtg---- ---------- ---------- ---------- ---------- ----------
---------- ---------- ---------- ---------- ---------- ----gaacca
ggtc-tagtn nnnnnnnnnn nnnnnnnnnn nnnnnnnnnn nnnnnnnnnn nnnnnnnnnn
nnnnnnnnnn nnnnnnnnnn nnnnnnnnnn nnnnnnnnnn nnnnnnnnnn nnnnnnnnnn
nnnnnnnnnn nnnnnnnnnn nnnnnnnnnn nnnnnnnnnn nnnnnnnnnn nnnnnnnn
>Diplomystidae_Diplomystes_camposensis_1_1
---------g ataacgtgct aaaatgtc-- ---------- ---------- -----gaaaa
aactgaccgt tggtggccat ttcgcttgtt tatatcgaac g-agccgacg -aggatgcgt
tagata-aag acgtttgtgg catcggatgg cggtttggag aaacttaatt tggg-ggaag
ttg------- -----tgagg tagct----- ---------- agccgacgcg agagat--gc
ctcgcgtgaa gaagcgc--- ---------- ---------- --------gc gatga-----
---------- --------ag gcttgggc-- ---------- -----ctcgt cttcagccgg
tc-------- ---------- ---------- ---------- ---------- ----------
---------- ---------- ---------- ---------- ---------- ----------
---------- ---atgtatt tt-------- ---------- ---------- -------ttt
ggtttaga-- ---------- ---------- ---------g gcgttttgtg atttt-----
aa----aatt tgaggtaaaa tg-----aag agtttgaccc gtctgg---- ----------
----ttatat ttgcgtcttc ctggtgaagg acgg------ ----taacgt tagcccgtgt
tg-ctaatg- ---------a tgccacgccg agagcccgcc tcgctgaaac cgccggggct
t-ttctactc tttatttctg t-gcagtgaa agtgcacgaa ta-----act tacgactata
agtaacg--- ---------- --tggcgtat tttctttg-g cta------- -----ccca-
-------gct tttcac-tta tttagtgact gt-------- ggtaaccaga gagaattggc
caggttgggg -ttg----tt tttttttggt tttgttttgt tag------- --------ct
agcttagcca cccgttgga- ---------- ---------a cctggcccct ctcggttgtc
ttggtgaata a--------- --gtaggag- ---------- ---------- ----------
---------- ---------- ---------- -aaggcgttt cctt--gttg ctttgtccag
agaa-gaagt ttaaag---- ---------- ---------- ---------- -------ttg
g------g-- -----ttt-- ---------- gtg---tttc cag---acgt aggcca----
---------- ------tgtt cagtagcagc gcg-aaaat- cgtgaagccg aacggcga
>Diplomystidae_Diplomystes_mesembrinus_1_1
---------g ataacgtgct aaaatgtc-- ---------- ---------- -----gaaaa
aactgaccgt tggtggccat ttcgcytgtt tatatcgaac g-agccgacg -aggatgcgt
tagata-aag acgtttgtgg catcggatgg cggtttggag aaacttaatt tggg-ggaag
ttg------- -----tgagg tagct----- ---------- agccgacgcg agagat--gc
ctcgcgtgaa gaggcgc--- ---------- ---------- --------gc gatga-----
---------- --------ag gcttgggc-- ---------- -----ctcgt gttcagccgg
tcat--gtat ttgggg---- ---------- ---------- ---------- ----------
---------- ---------- ---------- ---------- ---------- ----------
---------- ---atgtatt tt-------- ---------- ---------- -------ttt
ggtttaga-- ---------- ---------- ---------g gcgttttgtg atttt-----
aa----aatt tgaggtaaaa tg-----aag agtttgaccc gtctgg---- ----------
----ttttat ttgcgtcttc ctggtgaagg acgg------ ----taacgt tagcccgtgt
tg-ctaatg- ---------a tgccacgccg agagcccgcc tcgctgaaac cgccggggct
t-ttctactc tttatttctg t-gyagtgaa aatgcacgaa ta-----act tacgactata
agtaacg--- ---------- --tggcgtat tttctttg-g cta------- -----ccca-
-------gct tttcac-tta tttagtgact gt-------- -gtaaccaga gagaattggc
caggttgggg -ttg---ttt tttttttggt tt--gtttgn nnn------- --------nn
nnnnnnnnnn nnnnnnnnn- ---------- ---------n nnnnnnnnnn nnnnnnnnnn
nnnnnnnnnn n--------- --nnnnnnn- ---------- ---------- ----------
---------- ---------- ---------- -nnnnnnnnn nnnn--nnnn nnnnnnnnnn
nnnn-nnnnn nnnnnn---- ---------- ---------- ---------- -------ttg
k------g-- -----ttt-- ---------- gtg---tttc cag---acgt aggcca----
---------- ------tgtt cagtagcagc gcg-aaaat- cgtgaagccg aacggcga
>Diplomystidae_Olivaichthys_viedmensis_1_1
---------g ataacgtgct aaaatgtc-- ---------- ---------- -----gaaaa
aactgaccgt tggtggccat ttcgcttgtt tatatcgaac g-agccgacg -aggatgcgt
tagata-aag acgtttgtgg catcggatgg cggtttggag aaacttaatt tggg-ggaag
ttg------- -----tgagg tagct----- ---------- agccgacgcg agagat--gc
ctcgcgtgaa gaggcgc--- ---------- ---------- --------gc gatga-----
---------- --------ag gcttgggc-- ---------- -----ctcgt gttcagccgg
tcat--gtat ttgggg---- ---------- ---------- ---------- ----------
---------- ---------- ---------- ---------- ---------- ----------
---------- ---atgtatt tt-------- ---------- ---------- -------ttt
ggtttaga-- ---------- ---------- ---------g gcgttttgtg atttt-----
aa----aatt tgaggtaaaa tg-----aag agtttgaccc gtctgg---- ----------
----ttttat ttgcgtcttc ctggtgaagg acgg------ ----taacgt tagcccgtgt
tg-ctaatg- ---------a tgccacgccg agagcccgcc tcgctgaaac cgccggggct
t-ttctactc tttatttctg t-gtagtgaa aatgcacgaa ta-----act tacgactata
agtaacg--- ---------- --tggcgtat tttctttg-g cta------- -----ccca-
-------gct tttcac-tta tttagtgact gt-------- -gtaaccaga gagaattggc
caggttgggg -ttg--tttt tttttttggt tttgttttgt tag------- --------ct
agcttagcca cccgttgaa- ---------- ---------a gctggcccct ctcggttgtc
ttggtgaata a--------- --gtgggag- ---------- ---------- ----------
---------- ---------- ---------- -aaggcgttt cctt--gttg ctttgtccag
agaa-gaagt ttaaag---- ---------- ---------- ---------- -------ttg
g------g-- -----ttt-- ---------- gtg---tttc cag---acgt aggcca----
---------- ------tgtt cagtagcagc gcg-aaaat- cgtgaagccg aacggcga
>Pimelodidae_Pseudoplatystoma_corruscans_1_1
nnnnnnnnnn nnnnnnngct aaaatgtt-- ---------- ---------- -------aaa
aataggcagc ttgttaggat tttatttgat tatatcgtgt a-cttacacc -gggatacgt
tagata-aag gagtttgttg agtcggatgg cagtttggag gag--taatt ttag-g--ag
ctg------- -----tgact tgact----- ---------- agccgaggtg actg----tg
tgtccatgga gaagtgcg-- ---------- ---------- --------gt agaca-----
---------- --------gg gcctgggc-- ---------- -----ctgg- -ctgaggctc
tcat--atac tccga----- ---------- ---------- ---------- ----------
---------- ---------- ---------- ---------- ---------- ----------
---------- ---gtgtatt tt-------- --------a- ---------- --ggtaattt
gattttga-- ---------- ---------- ---------g ttttgttacc ggtttggtta
aa----aacg tgcgtaaaag tg-----tgt tcgttaactt ataatg---- ----------
----t----c tgccgccgcc ttaatgaggg actggagtta -gcctgctat tagcttgaga
tg-ctaatg- ---------a taccacgccg agctcgtttc tcactcaaac gac-------
---tcgtttt cttttctgtg t-tcaataag ttagctataa tt-----tac tgttgaaatg
attaatgtaa ---------t aatagcctgt tctggtta-g ctc------- -----attaa
-----ttgct ctgtga-tta tcttatgata gt-------- tgta------ -----atagc
taatctaggg -ttg------ ---------- ---------- ---------- ----------
-----agtaa atcaccaga- ---------- ---------a gcctgccccc ----------
---------- ---------- ---------- ---------- ---------- ----------
---------- ---------- ---------- ---accttta ccta--gctg tagtgtcgga
ggtc-tgagc tgctgg---- ---------- ---------- ---------- -------ttg
atgtgatg-- -----ttt-- ---------- ctg--ttttt cag---tcat aggcca----
---------- ------tgtn nnnnnnnnnn nnnnnnnnnn nnnnnnnnnn nnnnnnnn
>Pimelodidae_Pseudoplatystoma_magdaleniatum_1_1
nnnnnnnnnn nnnnnnngct aaaatgtt-- ---------- ---------- -------aaa
aataggtagc ttgttaggat tttatttgat tatatcgtgt a-cttacacc -gggatacgt
tagata-aag gagtttgttg agtcggatgg cagtttggag gag--taatt ttag-g--ag
ctg------- -----tgact tgact----- ---------- agccgaggtg tctg----tg
tgtccatgga gaagtgcg-- ---------- ---------- --------gt agaca-----
---------- --------gg gcctgggc-- ---------- -----ctga- -ctgaggctc
tcat--atac tcgga----- ---------- ---------- ---------- ----------
---------- ---------- ---------- ---------- ---------- ----------
---------- ---gtgtatt tt-------- --------a- ---------- --ggtaattt
gattttga-- ---------- ---------- ---------g ttttgttccc ggtttggtta
aa----aacg tgtgtaaaag tg-----tgt ttgttaactt ataatg---- ----------
----t----c tgccgccgcc ttaatgaggg actggagtta -gcctgctgt tagcttgaga
tg-ctaatg- ---------a taccacgccg agctcgtttc tcactcaaac gac-------
---tcgtttt cctttctgtg t-tcaataag ttagctataa tt-----tac tgttgaaatg
attaatgtaa ---------t aatagcctgt tctggtta-g ctc------- -----attaa
-----ttgct gtgtga-tta tcttagggta gt-------- tgta------ -----atagc
taatctaggg -tta------ ---------- ---------- ---------- ----------
-----agtaa atcgccaga- ---------- ---------a gcctgccctc ----------
---------- ---------- ---------- ---------- ---------- ----------
---------- ---------- ---------- ---accttta ccta--gttg tagtgtcgga
ggtc-tgagc tgctgg---- ---------- ---------- ---------- -------gtg
atgtgatg-- -----ttt-- ---------- ctg--ttttt cag---tcat aggcca----
---------- ------tgtn nnnnnnnnnn nnnnnnnnnn nnnnnnnnnn nnnnnnnn
>Pimelodidae_Pseudoplatystoma_reticulatum_1_1
nnnnnnnnnn nnnnnnngct aaaatgtt-- ---------- ---------- -------aaa
aataggcagc ttgttaggat tttatttgat tatatcgtgt a-cttacacc -gggatacgt
tagata-aag gagtttgttg agtcggatgg cagtttggag gag--taatt ttag-g--ag
ctg------- -----tgact tgact----- ---------- agccgaggtg actg----tg
tgtccatgga gaagtgcg-- ---------- ---------- --------gt agaca-----
---------- --------gg gcctgggc-- ---------- -----ctgg- -ctgaggctc
tcat--atac tccga----- ---------- ---------- ---------- ----------
---------- ---------- ---------- ---------- ---------- ----------
---------- ---gtgtatt tt-------- --------a- ---------- --ggtaattt
gattttga-- ---------- ---------- ---------g ttttgttccc ggtttggtta
aa----aacg tgtgtaaaag tg-----tgt tcgttaactt ataatg---- ----------
----t----c tgccgcagcc ttaatgaggg actggagtta -gcctgctgt tagcttgaga
tg-ctaatg- ---------a taccacgccg agctcgtttc tcactcaaac gac-------
---tcgcttt cttttctgtg c-tcaataag ttagctataa tt-----tac tcttaaaatg
attaatgtaa ---------t aatagcctgt tctggtta-g ctc------- -----attaa
-----ttgct ctgtga-tta tcttatgata gt-------- tgta------ -----atagc
taatctaggg -ttg------ ---------- ---------- ---------- ----------
-----agtaa atcaccaga- ---------- ---------a gcctgccctc ----------
---------- ---------- ---------- ---------- ---------- ----------
---------- ---------- ---------- ---accttta ccta--gctg tagtgtcgga
ggtc-tgagc tgctgg---- ---------- ---------- ---------- -------ttg
atgtgatg-- -----tttt- ---------t ctg--ttttt cag---tcat aggcca----
---------- ------tgtn nnnnnnnnnn nnnnnnnnnn nnnnnnnnnn nnnnnnnn
>Pimelodidae_Pseudoplatystoma_tigrinum_1_1
nnnnnnnnnn nnnnnnngct aaaatgtt-- ---------- ---------- -------aaa
aataggcagc ttgttaggat tttatttgat tatatcgtgt a-cttacacc -gggatacgt
tagata-aat gagtttgttg agtcggatgg cagtttggag gag--taatt ttag-g--ag
ctg------- -----tgact tgact----- ---------- agccgaggtg actg----tg
tgtccatgga gaagtgcg-- ---------- ---------- --------gt agaca-----
---------- --------gg gcctgggc-- ---------- -----ctgg- -ctgaggctc
tcat--atac tccga----- ---------- ---------- ---------- ----------
---------- ---------- ---------- ---------- ---------- ----------
---------- ---gtgtatt tt-------- --------a- ---------- --ggtaattt
gattttga-- ---------- ---------- ---------g ttttgttccc ggtttggtta
aa----aacg tgtgtaaaag tg-----tgt tcgttaactt ataatg---- ----------
----t----c tgccgccgcc ttaatgaggg actggagtta -gcctgctgt tagcttggga
tg-ctaatg- ---------a taccacgccg agctcgtttc tcactcaaac ggc-------
---tcgtttt cttttctgtg t-tcaataag ttagctataa tt-----tac cgttgaaatg
attaatgtaa ---------t aatagcctgt tctggtta-g ctc------- -----attaa
-----ttgct gtgtga-tta tcttatggta gt-------- tgta------ -----atagc
taatctaggg -tta------ ---------- ---------- ---------- ----------
-----agtaa atcgccaga- ---------- ---------a gcctgccctc ----------
---------- ---------- ---------- ---------- ---------- ----------
---------- ---------- ---------- ---accttta ccta--gctg tagtgtcgga
ggtc-tgagc tgctgg---- ---------- ---------- ---------- -------ttg
atgtgatg-- -----tt--- ---------- -tg--ttttt cag---tcat aggcca----
---------- ------tgtn nnnnnnnnnn nnnnnnnnnn nnnnnnnnnn nnnnnnnn
>Cichlidae_Acarichthys_heckelii_2_1
gactggc--t ttttggcttt aaattgtg-- --------ct gtaattgtgc ttaa------
---------- ---tggtaaa gtttacacac agtaaggcat g-tgaagatt -gtgatgcgt
tagatt-att tgatttgcag catcggatgg ctta-ttttt acggctaaat aagg-cgtag
tag------- --------ag cagctcc--- ---------- ggtcaatgag ttcg------
-gttagcggg tagcagct-- -----a---- ---------- --------gc agca------
---------- --------gg ccgtgcat-- ---------- --------gc gttctgttag
ccg---ccac aaaag----- ---------- ---------- ---------- ----------
---------- ---------- ---------- ---------- ---cgagaag aggaga----
------cctt aa-gttcact tt-ta----- ---------- ------gggc c-ggaggttc
aga------- ---------- ---------- ---------- ---tttcctc attgttgttt
---------- -------ata ta------gt -tgttg---- ---------- ----------
----tgtaag tttcggtg-t atacacc--- ---------- ---------- ---t-ggtgc
tg-tt-tta- ---------- ---------- ---------- ---------- ----------
---------- --ttcatctg c-ttagc--- ---------- -------gcc tgt-------
---------- ---------- ---gagttag cgcggtta-g ctc-tgg--- ----------
------tgct gccc-t-tta ---------- ---------- ---------- ----------
-gg-atagcg -ccg-c---- ---------- -tcgcccc-- ---------- ----------
---gcag--- ---------- ---------- ---------c tccgggcttt c---------
--agtgaa-- --ggatggat g-ttaaaga- ---------- ---------- ----------
---------- ---------- ---------- -----tgctc ---------- ---gtcaacg
tttc-ta-ac ---------- ---------- ---------- ---ccac--- atgt---ctg
---------- -----ttt-- ---------- ct---ccgcg cagag-acaa aggcca----
---------- ------t-tt cagtaccagc gcc-aaaatn nnnnnnnnnn nnnnnnnn
>Cichlidae_Aequidens_chimantanus_1_1
nnnnnnnnnn tttctgtttt aaaatgta-- --------ct ttaattgtgt ttaa------
---------- ---tggcaaa gtttacacac agtaaggcat g-tgaagact -gtgatacgt
tagatt-atg tgatttgcag caccggatgg ctca-ttttt acggctaaat aagg-cgtag
tag------- --------ag cagctcc--- ---------- ggtcaatgag ttcgg-----
-gttagcggg tagccgct-- -----a---- ---gcagtaa --------gc agca------
---------- --------gg ccgtgcat-- ---------- --------gt gttcagttag
ccg---ccac aaaag----- ---------- ---------- ---------- ----------
---------- ---------- ---------- ---------- ---cgcgaag aggaga----
------cctt ag-gttcact tt-ca----- ---------- ------gggc c-ggaggttc
aga------- ---------- ---------- ---------- ---tctttta attgttgctt
---------- -------ata ta------gt -tattg---- ---------- ----------
----tgtaag ttccgcta-t atgcccg--- ---------- ---------- ---t-ggtgc
tg-tt-ata- ---------- ---------- ---------- ---------- ----------
---------- --tccatttg c-tcagc--- ---------- -------gcc tgt-------
---------- ---------- ---gagttag cgcggtta-g ctc-tga--- ----------
------tgct gcccat-tta ---------- ---------- ---------- ----------
-gg-ttagcg -ccg-c---- ---------- -tcgcccc-- ---------- ----------
---gcag--- ---------- ---------- ---------c ttcgggcttt c---------
--agtgaa-- --ggatggac g-ttaaaga- ---------- ---------- ----------
---------- ---------- ---------- -----tgctc c-----gctg cccgtcagcg
gttc-ta-ac ---------- ---------- ---------- ---ccacat- gttt---tta
---------- -----ttt-- ---------- ct---ccgtn nnnnnnnnnn nnnnnnnnnn
nnnnnnnnnn nnnnnnnnnn nnnnnnnnnn nnnnnnnnnn nnnnnnnnnn nnnnnnnn
>Cichlidae_Aequidens_patricki_1_1
nnnnnnnnnn tttctgtttt aaaatgta-- --------ct ttaattgtgt ttaa------
---------- ---tagcaaa gtttacacac agtaaggcat g-tgaagact -gtgatacgt
tagatt-atg tgatttgcag caccggatgg ctca-ttttt acggctaaat aagg-cgtag
tag------- --------ac cagcttc--- ---------- ggtcaatgag ttcgg-----
-gttagcggg tagctgct-- -----a---- ---gcagtaa --------gc agca------
---------- --------gg ccgtgcat-- ---------- --------gt gttcagttag
ccg---ccac agaag----- ---------- ---------- ---------- ----------
---------- ---------- ---------- ---------- ---cgcgaag aggaga----
------cctt ag-gttcact tt-ca----- ---------- ------gggc c-gaaggttt
aga------- ---------- ---------- ---------- ---tctttta attgttgctt
---------- -------ata ta------gt -tattg---- ---------- ----------
----tgtaag ttccgcta-t attcccg--- ---------- ---------- ---t-ggtgc
tg-tt-ata- ---------- ---------- ---------- ---------- ----------
---------- --gccatctg c-tcggc--- ---------- -------gcc tgt-------
---------- ---------- ---gagctag cgcagtta-- ---------- ----------
---------- --ccat-tta ---------- ---------- ---------- ----------
-gg-ttagcg -ccg-c---- ---------- -tcgcccc-- ---------- ----------
---gcag--- ---------- ---------- ---------c ttcgggcttt c---------
--agtgaa-- --ggatggac g-ttaaaga- ---------- ---------- ----------
---------- ---------- ---------- -----tgctc c-----gctg cccgtcagcg
gttc-ta-ac ---------- ---------- ---------- ---ccacat- gtct---tta
---------- -----ttt-- ---------- ct---ccgtn nnnnnnnnnn nnnnnnnnnn
nnnnnnnnnn nnnnnnnnnn nnnnnnnnnn nnnnnnnnnn nnnnnnnnnn nnnnnnnn
>Cichlidae_Aequidens_tubicen_1_1
nnnnnnnnnn tttctgtttt aaaatgta-- --------ct ttaattgtgt ttaa------
---------- ---tggcaaa gtttacacac agtaaggcat g-tgaagact -gtgatacgt
tagatt-atg tgatttgcag caccggatgg ctca-ttttt acggctaaat aagg-cgtag
tag------- --------ag cagcttc--- ---------- ggtcaatgag ttcgg-----
-gttagcggg tagccgct-- -----a---- ---gcagtaa --------gc agca------
---------- --------gg ccgtgcat-- ---------- --------gt gttcagttag
ccg---ccac agaag----- ---------- ---------- ---------- ----------
---------- ---------- ---------- ---------- ---cgcgaag aggaga----
------cctt ag-gttcact tt-ca----- ---------- ------gggc c-gaaggttc
aga------- ---------- ---------- ---------- ---tctttta attgttgctt
---------- -------ata ta------gt -tattg---- ---------- ----------
----tgtaag ttccgcta-t atgcccg--- ---------- ---------- ---t-ggtgc
tg-tt-ata- ---------- ---------- ---------- ---------- ----------
---------- --tccatctg c-tcagc--- ---------- -------gcc tgt-------
---------- ---------- ---gagctag cgcggtta-- ---------- ----------
---------- --ccat-tta ---------- ---------- ---------- ----------
-gg-ttggcg -ccg-c---- ---------- -acgcccc-- ---------- ----------
---gcag--- ---------- ---------- ---------c ttcgggcttt c---------
--agtgaa-- --ggatagac g-ttaaaga- ---------- ---------- ----------
---------- ---------- ---------- -----tgctc c-----gctg cccgtcagcg
gttc-ta-ac ---------- ---------- ---------- ---ccacat- gtct---tta
---------- -----ttt-- ---------- ct---ccgtn nnnnnnnnnn nnnnnnnnnn
nnnnnnnnnn nnnnnnnnnn nnnnnnnnnn nnnnnnnnnn nnnnnnnnnn nnnnnnnn
>Cichlidae_Amatitlania_nanolutea_1_1
gactggc--t tttct-cttt aaaatgta-- --------ct ttaattgtgt ttaa------
---------- ---tggcaaa atttacacac agtaaggcaa g-tgaagact -gtgatacgt
tagatt-atg tgagttgcag caccggatgg ccca-ttttt acggctaagt aagg-cgtag
tag------- --------ag cagctcc--- ---------- ggtcaatgag tttgg-----
-gttagcggg ta-------- ---------- ---gcagcaa --------gc agca------
---------- --------gg ccgtgcat-- ---------- --------gt gttcagctag
ccg---ccac agaag----- ---------- ---------- ---------- ----------
---------- ---------- ---------- ---------- ---cgagaag aggaga----
------ccta aa-gttcatt ttaca----- ---------- ------gggc c-ggaggttc
aga------- ---------- ---------- ---------- ---ttttttc attgttgctt
---------- -------atg ta------gg -tgttt---- ---------- ----------
----tgtaag ttccgcta-t atgtcca--- ---------- ---------- ---t-ggtgc
tg-tt-ata- ---------- ---------- ---------- ---------- ----------
---------- --tccatctg c-tcagc--- ---------- -------gcc tgt-------
---------- ---------- ---gaactag cgcggtta-g ctc-tgg--- ----------
------tgct gcccct-tta ---------- ---------- ---------- ----------
-gg-ttagcg -ccg-c---- ---------- -tcgcccc-- ---------- ----------
---gcag--- ---------- ---------- ---------c tcttggcttt g---------
--agtgaa-- --ggatggac g-ttaaaga- ---------- ---------- ----------
---------- ---------- ---------- -----tgctc c-----gctg cccttcagcg
gttc-ta-ac ---------- ---------- ---------- ---ctacat- gtct---ttg
---------- -----ttt-- ---------- ct---ccgtg cagag-acaa aggcca----
---------- ------tgtt cagtaccagc gcc-aaaat- agtgaagcct aatggcga
>Cichlidae_Amphilophus_calobrensis_2_1
gactggc--t tttctgtttt aaaatgta-- --------ct ttaattgtgt ttaa------
---------- ---tggcaaa atttacacac agtaaggcat g-tgaacact -gtgatacgt
tagatt-atg tgagttgcag caccggatgg ctca-ttttt acggctaagt aagg-cgtag
tag------- --------ag cagctcc--- ---------- ggtcaatgag ttcgg-----
-gttagcggg tagcggctag cagcaa---- ---gcagcaa --------gc agca------
---------- --------gg ccgtgcat-- ---------- --------gt gttcagctag
ccg---ccac agaag----- ---------- ---------- ---------- ----------
---------- ---------- ---------- ---------- ---cgagaag aggaga----
------cctt aa-gttcact tt-ca----- ---------- ------gggc c-ggaggttc
aga------- ---------- ---------- ---------- --tttttttc attgttgctt
---------- -------ata ta------gt -tgttt---- ---------- ----------
----tgtaag ttccgata-t atgccca--- ---------- ---------- ---t-ggtgc
tg-tt-ata- ---------- ---------- ---------- ---------- ----------
---------- --cccttctg c-tcagc--- ---------- -------gcc tat-------
---------- ---------- ---gagctag cgcggtta-c ctc-tgg--- ----------
------tgct gcccct-tta ---------- ---------- ---------- ----------
-gg-ttagcg -ccg-c---- ---------- -tcgcctc-- ---------- ----------
---gcag--- ---------- ---------- ---------c tcctggcttt c---------
--agtgaa-- --ggatggat g-ttaaaga- ---------- ---------- ----------
---------- ---------- ---------- -----tgctc c-----gctg cccttcagcg
gttc-ta-ac ---------- ---------- ---------- ---ccgcat- gtct---tta
---------- -----ttt-- ---------- ct---c--tg cagag-acaa aggcca----
---------- ------tgtt cagtaccagc gcc-aaaat- agtgaagcct aatggcga
>Cichlidae_Amphilophus_hogaboomorum_1_1
gactggc--t tttctgtttt aaaatgta-- --------ct ttaattgtgt ttaa------
---------- ---tggcaaa atttacacac agtaaggcat g-tgaagact -gtgatacgt
tagatt-atg tgagttgcag caccggatgg ctca-ttttt acggctaagt aagg-cgtag
tag------- --------ag cagctcc--- ---------- ggtcaatgag ttcg------
-------ggg tagcggct-- -----a---- ---gcagcaa --------gc agca------
---------- --------gg ccgtgcat-- ---------- --------gt gttcagctag
ccc---ccac acaag----- ---------- ---------- ---------- ----------
---------- ---------- ---------- ---------- ---cgagaag aggaga----
------cctt aa-gttcact tt-ca----- ---------- ------gggc c-ggaggttc
aga------- ---------- ---------- ---------- ---ttttttc attgttgctt
---------- -------ata ta------gt -tgttt---- ---------- ----------
----tgtaag ttctgcta-t atgccca--- ---------- ---------- ---t-ggtgc
tg-tt-ata- ---------- ---------- ---------- ---------- ----------
---------- --tccatctg c-tcagc--- ---------- -------gcc tgt-------
---------- ---------- ---gacctag cgcggtta-g ctc-tgg--- ----------
------tgct gcccct-tta ---------- ---------- ---------- ----------
-gg-ttagcg -ccg-c---- ---------- -tcgcctc-- ---------- ----------
---gcag--- ---------- ---------- ---------c tcctggcttt c---------
--agtgaa-- --ggatggac g-ttaaaga- ---------- ---------- ----------
---------- ---------- ---------- -----tgctc c-----gcta ac-ttcagcg
gttc-ta-ac ---------- ---------- ---------- ---ccacat- gtct---tta
---------- -----ttt-- ---------- ct---c--tg cagag-acaa aggcca----
---------- ------tgtt cagtaccagc gcc-aaaat- agtgaagcct aatggcga
>Cichlidae_Amphilophus_lyonsi_2_1
gactggc--t tttctgtttt aaaatgta-- --------tt ttaattgtgt ttaa------
---------- ---tggcaaa atttacacac agtaaggcat g-tgaagact -gtgatacgt
tagatt-atg tgagttgcag caccggatgg ctca-ttttt acggctaagt aagg-cgtag
tag------- --------aa cagctcc--- ---------- ggtcaatgag ttcgg-----
-gttagcggg tagcggct-- -----a---- ---gcagcaa --------gc agca------
---------- --------gg ccgtgcat-- ---------- --------gt gttcagctag
ccg---ccac agaag----- ---------- ---------- ---------- ----------
---------- ---------- ---------- ---------- ---cgtgaag aggaga----
------cctt aa-gttcact tt-ca----- ---------- ------gggc c-ggaggttc
aga------- ---------- ---------- ---------- ---ttttttc attgttgctt
---------- -------atg ta------gt -tgttt---- ---------- ----------
----tgtaag ttccgcta-t atgccca--- ---------- ---------- ---t-ggtgc
tg-tt-ata- ---------- ---------- ---------- ---------- ----------
---------- --cccatctg c-tcagc--- ---------- -------gcc tgt-------
---------- ---------- ---gagctag cgcggtta-c ctc-tgg--- ----------
------tgct gcccct-tta ---------- ---------- ---------- ----------
-gg-ttagcg -ccg-c---- ---------- -tcgcctc-- ---------- ----------
---gcag--- ---------- ---------- ---------c tcctggcttt c---------
--agtgaa-- --ggatagac g-ttaaaga- ---------- ---------- ----------
---------- ---------- ---------- -----tgctc c-----gctg cccttcagcg
gttc-ta-ac ---------- ---------- ---------- ---ccacat- gtct---tta
---------- -----ttt-- ---------- ct---c--tg cagag-acaa aggcca----
---------- ------tgtt cagtaccagc gcc-aaaat- agtgaagcct aatggcga
>Cichlidae_Apistogramma_bitaeniata_1_1
gactgcc--t tttttgtttt aaaatgtg-- --------ct tttttggtgc ttaa------
---------- ---tagtgaa gtttacacac agcaaggcat g-tggagatt -gtgatacgt
tagatt-att tgatttgcag catcggatgg ctta-ttttt acggctaaat gagg-catag
tag------- --------ag cagctcc--- ---------- ggtcaatgag tccg------
-tttagcggg tagcagct-- -----a---- ---------- --------gc agca------
---------- --------gg ccgtgcat-- ---------- --------gt gttctgttag
ccg---ccac gaaag----- ---------- ---------- ---------- ----------
---------- ---------- ---------- ---------- ---caagaaa atgaga----
------cctt aa-ggttact tt-ta----- ---------- ------gggc c-ggaggttc
aga------- ---------- ---------- ---------- ---ttttcta attgttgttt
---------- -------ata ta------gt -tattg---- ---------- ----------
----tgtagg tttcggtg-t atgtacg--- ---------- ---------- ---t-ggtgc
tg-tt-ata- ---------- ---------- ---------- ---------- ----------
---------- --ttaatcta c-ttagc--- ---------- -------gcc tgt-------
---------- ---------- ---gagcgag cgcggtta-g ctc-tgg--- ----------
------tgct gccc-t-tta ---------- ---------- ---------- ----------
-gg-atagcg -ccg-c---- ---------- -tcgccct-- ---------- ----------
---gcag--- ---------- ---------- ---------c tccgggcttt c---------
--agtgaa-- --ggatggat g-ttaaaga- ---------- ---------- ----------
---------- ---------- ---------- -----tgctc c-----gctg cccgtcagcg
gctc-ta-ac ---------- ---------- ---------- ---ccacat- gtct---tca
---------- -----ttt-- ---------- ct---ccgtg cagag-acaa aggcca----
---------- ------tgtt cagtaccann nnnnnnnnnn nnnnnnnnnn nnnnnnnn
>Cichlidae_Bujurquina_apoparuana_1_1
tgctggc--t tttctgattt aaaatgta-- --------ct ttaattatgt ttaa------
---------- ---tggcaga atttacacac agtaaggcac g-tgaagact -gtgatacgt
tagatt-atg tgatttgcag caccggatgg ctta-ttttt acggctgaat aagg-cgtag
tag------- --------ac catctcc--- ---------- agtcaatgag ttcgg-----
-gttagcggg tagtcgct-- -----a---- ---gcagcaa --------gc agca------
---------- --------gg ccgtgcat-- ---------- --------gt gttcacttag
ccg---ccac agaag----- ---------- ---------- ---------- ----------
---------- ---------- ---------- ---------- ---cgagaag aggagg----
------cctt ta-gttcatt tt-ca----- ---------- ------gtgc c-ggaggttc
agg------- ---------- ---------- ---------- ---tttttta attgttgct-
---------- -------ata ta------gt ---------- ---------- --tg------
----tgtgag ttccacca-t ataccca--- ---------- ---------- ---t-ggtgc
tg-tt-aaa- ---------- ---------- ---------- ---------- ----------
---------- --tccatctg c-tcagc--- ---------- -------gcc tgt-------
---------- ---------- ---gagctag cgcggtta-g ctc-tgg--- ----------
------tgct gcccct-tta ---------- ---------- ---------- ----------
-ga-ttagcg cccg-c---- ---------- -tcgcccc-- ---------- ----------
---gcag--- ---------- ---------- ---------c ttcgggcttt c---------
--tgtgaa-- --ggatggac g-gtaaaga- ---------- ---------- ----------
---------- ---------- ---------- -----tgctc c-----gctg cccgtcagcg
gttc-ta-ac ---------- ---------- ---------- ---ccacat- gtct---tta
---------- -----ttt-- ---------- ct---ccgtg cagag-acaa aggcca----
---------- ------tgtt cagtaccagc gcnnnnnnnn nnnnnnnnnn nnnnnnnn
>Cichlidae_Bujurquina_hophrys_1_1
tgctggc--t tttctgattt aaaatgta-- --------ct ttaattatgt ttaa------
---------- ---tggcaga atttacacac agtaaggcac g-tgaagact -gtgatacgt
tagatt-atg tgatttgcag caccggatgg ctta-ttttt acggctgaat aagg-cgtag
tag------- --------ac catctcc--- ---------- agtcaatgag ttcgg-----
-gttagcggg tagtcgct-- -----a---- ---gcagcaa --------gc agca------
---------- --------gg ccgtgcat-- ---------- --------gt gttcacttag
ccg---ccac agaag----- ---------- ---------- ---------- ----------
---------- ---------- ---------- ---------- ---cgagaag aggagg----
------cctt ta-gttcatt tt-ca----- ---------- ------gtgc c-ggaggttc
agg------- ---------- ---------- ---------- ---tttttta attgttgct-
---------- -------ata ta------gt ---------- ---------- --tg------
----tgtgag ttccacca-t ataccca--- ---------- ---------- ---t-ggtgc
tg-tt-aaa- ---------- ---------- ---------- ---------- ----------
---------- --tccatctg c-tcagc--- ---------- -------gcc tgt-------
---------- ---------- ---gagctag cgcggtta-g ctc-tgg--- ----------
------tgct gcccct-tta ---------- ---------- ---------- ----------
-ga-ttagcg -ccg-c---- ---------- -tcgcccc-- ---------- ----------
---gcag--- ---------- ---------- ---------c ttcgggcttt c---------
--tgtgaa-- --ggatggac g-gtaaaga- ---------- ---------- ----------
---------- ---------- ---------- -----tgctc c-----gctg cccgtcagcg
gttc-ta-ac ---------- ---------- ---------- ---ccacat- gtct---tta
---------- -----ttt-- ---------- ct---ccgtg cagag-acaa aggcca----
---------- ------tgtt cagtaccagc gcc-aaaat- agtgaagcct aatggcga
>Cichlidae_Bujurquina_peregrinabunda_1_1
nnnnnnnnnn tttctgattt aaaatgta-- --------ct ttaattatgt ttaa------
---------- ---tggcaga atttacacac agtaaggcac g-tgaagact -gtgatacgt
tagatt-atg taatttgcag caccggatgg ctta-ttttt acggctgaat aagg-cgtag
tag------- --------ac tagctcc--- ---------- agtcaatgag ttcgg-----
-gttagcggg tagtcgct-- -----a---- ---gcagcaa --------gc agca------
---------- --------gg ccgtgcat-- ---------- --------gt gttcacttag
ccg---ccac agaag----- ---------- ---------- ---------- ----------
---------- ---------- ---------- ---------- ---cgagaag aggaga----
------cctt ta-gttcatt tt-ca----- ---------- ------gtgc c-ggaggttc
aggt------ ---------- ---------- ---------- -tttttttaa attgttgctt
---------- -------ata ta------gt -tattg---- ---------- ----------
----tgtaag ttccgcca-t ataccca--- ---------- ---------- ---t-ggtgc
tg-tt-aaa- ---------- ---------- ---------- ---------- ----------
---------- --tccatctg c-tcagc--- ---------- -------gcc tgt-------
---------- ---------- ---gagctag cgcggtta-g ctc-tgg--- ----------
------tgct gcccct-tta ---------- ---------- ---------- ----------
-gg-ttagcg -ccg-c---- ---------- -tcgcccc-- ---------- ----------
---gcag--- ---------- ---------- ---------c ttcgggcttt c---------
--tgtgaa-- --ggatggac g-gtaaaga- ---------- ---------- ----------
---------- ---------- ---------- -----tgctc c-----gctg cccgtcagcg
gttc-ta-ac ---------- ---------- ---------- ---ccacat- gtct---tta
---------- -----ttt-- ---------- ct---ccgtn nnnnnnnnnn nnnnnnnnnn
nnnnnnnnnn nnnnnnnnnn nnnnnnnnnn nnnnnnnnnn nnnnnnnnnn nnnnnnnn
>Cichlidae_Bujurquina_syspilus_1_1
nnnnnnnnnn tttctgattt aaaatgta-- --------ct ttaattatgt ttaa------
---------- ---tggcaga atttacacac agtaaggcac g-tgaagact -gtgatacgt
tagatt-atg tgttttgcag caccggatgg ctta-ttttt acggctgaaa aagg-cgtag
tag------- --------ac cagctcc--- ---------- agtcaatgag ttcgg-----
-gttagcggg tagtcgct-- -----a---- ---gcagcaa --------gc agca------
---------- --------gg ccgtgcat-- ---------- --------gt gttcacttag
ccg---ccac agaag----- ---------- ---------- ---------- ----------
---------- ---------- ---------- ---------- ---cgagaag aggaga----
------cctt ta-gttcatt tt-ca----- ---------- ------gtgc c-ggaggttc
ag-g------ ---------- ---------- ---------- --ttttttta attattgctt
---------- -------ata ta------gt -tattg---- ---------- ----------
----tgtaag ttctacca-t ataccca--- ---------- ---------- ---t-ggtgc
tg-tt-aaa- ---------- ---------- ---------- ---------- ----------
---------- --tccatctg c-tcagc--- ---------- -------gcc tgt-------
---------- ---------- ---gagctag cgcggtta-g ctc-tgg--- ----------
------tgct gcccct-tta ---------- ---------- ---------- ----------
-gg-ttagcg -ccg-c---- ---------- -tcgcccc-- ---------- ----------
---gcag--- ---------- ---------- ---------c ttcgggcttt c---------
--tttgaa-- --ggatggac g-gtaaaga- ---------- ---------- ----------
---------- ---------- ---------- -----tgctc c-----gctg cccgtcagcg
gttc-ta-ac ---------- ---------- ---------- ---ccacat- gtct---tta
---------- -----ttt-- ---------- ct---cgtnn nnnnnnnnnn nnnnnnnnnn
nnnnnnnnnn nnnnnnnnnn nnnnnnnnnn nnnnnnnnnn nnnnnnnnnn nnnnnnnn
>Cichlidae_Caquetaia_kraussii_3_1
nnnnnnc--t tttctgtttt aaaatgta-- --------ct ttaattgtgt ttaa------
---------- ---tggcaaa atttacacat agtaaggcat g-tgaagact -gtgatacgt
tagatt-atg tgagttgcag caccggatgg ctca-ttttt acggctaagt aagg-cgtag
tag------- --------ag cagctcc--- ---------- ggtcaatgag tttgg-----
-gttagcggg tagcggct-- -----a---- ---gcagcaa --------gc agca------
---------- --------gg ccgtgcat-- ---------- --------gt gttcagctag
ccg---ccac agaag----- ---------- ---------- ---------- ----------
---------- ---------- ---------- ---------- ---ctagaag aggaga----
------cctt aa-gttcact tt-ca----- ---------- ------gggc c-ggaggttc
aga------- ---------- ---------- ---------- --tttttttc attgttgctt
---------- -------ata ta------gt -tgttt---- ---------- ----------
----tgtaag ttccgcta-t atgccca--- ---------- ---------- ---t-ggtgc
tg-ttaata- ---------- ---------- ---------- ---------- ----------
---------- --tccatctg c-tcagc--- ---------- -------gcc tgt-------
---------- ---------- ---gagctag cgcggtta-g ctc-tgg--- ----------
------tgct gcccct-tta ---------- ---------- ---------- ----------
-gg-ttagcg -ccg-c---- ---------- -tcgcccc-- ---------- ----------
---gcag--- ---------- ---------- ---------c tcctggcttt t---------
--agtgaa-- --ggatggac g-ttaaaga- ---------- ---------- ----------
---------- ---------- ---------- -----tgctc c-----gctg cccttcagcg
gttc-ta-ac ---------- ---------- ---------- ---ccacat- gtct---tta
nnnnnnnnnn nnnnnnnnnn nnnnnnnnnn nnnnnnnnnn nnnnnnnnnn nnnnnnnnnn
nnnnnnnnnn nnnnnnnnnn nnnnnnnnnn nnnnnnnnnn nnnnnnnnnn nnnnnnnn
>Cichlidae_Chuco_godmanni_2_1
ggctggc--t tttctgtttt aaaatgta-- --------ct ttaattgtgt ttaa------
---------- ---tagcaaa atgtacacat agtaaggcat g-tgaagact -gtgatacgt
tagatt-atg tgagttgcag caccggatgg ctca-ttttt acggctaagt aagg-cgtag
tag------- --------ag cagctcc--- ---------- ggtcaatgag ttcgg-----
-gttagcggg tagcggct-- -----a---- ---gcagcaa --------gc agca------
---------- --------gg ccgtgcat-- ---------- --------gt gttcagctag
ccg---ccac agaag----- ---------- ---------- ---------- ----------
---------- ---------- ---------- ---------- ---cgagaag aggaga----
------cctt aa-gttcact tt-ca----- ---------- ------gggc c-ggaggttc
aga------- ---------- ---------- ---------- ---ttttttc attgttgctt
---------- -------ata ta------gt -cgttt---- ---------- ----------
----tgtaag ttccgcta-t atgccca--- ---------- ---------- ---t-ggtgc
tg-tt-ata- ---------- ---------- ---------- ---------- ----------
---------- --tccatctg c-tcagc--- ---------- -------gcc tgt-------
---------- ---------- ---aagctag cgcggtta-g ctc-tgg--- ----------
------tgct gcccct-tta ---------- ---------- ---------- ----------
-gg-ttagcg -ccg-c---- ---------- -tcgcccc-- ---------- ----------
---gcag--- ---------- ---------- ---------c tcctggcttt c---------
--agtgaa-- --ggatggac g-ttaaaga- ---------- ---------- ----------
---------- ---------- ---------- -----cgctc c-----gctg cccttcagca
gttc-ta-ac ---------- ---------- ---------- ---ccacgt- gtct---tta
---------- -----ttt-- ---------- ct---ccgtg cagag-acaa aggcca----
---------- ------tgtt cagtaccagc gcc-aaaat- agtgaagcct aatggcga
>Cichlidae_Chuco_intermedium_1_1
ggctgga--t tttctgtttt aaaatgta-- --------ct ttaattgtgt ttaa------
---------- ---tagcaaa atttacacat agtaaggcat g-tgaagact -gtgatacgt
tagatt-atg tgagttgcag caccggatgg ctca-ttttt acggctaagt aagg-cgtag
tag------- --------ag cagctcc--- ---------- ggtcaatgag ttggg-----
-gttagcggg tagcggct-- -----a---- ---gcagcaa --------gc agca------
---------- --------gg ccgtgcat-- ---------- --------gt gttcagctag
ccg---ccac agaag----- ---------- ---------- ---------- ----------
---------- ---------- ---------- ---------- ---cgagaag aggaga----
------cctt aa-gttcact tt-ca----- ---------- ------gggc c-ggaggttc
aga------- ---------- ---------- ---------- ---ttttttc attgttgctt
---------- -------ata ta------gt -cgttt---- ---------- ----------
----tgtaag ttccgcta-t atgccca--- ---------- ---------- ---t-ggtgc
tg-tt-ata- ---------- ---------- ---------- ---------- ----------
---------- --tccatctg c-tcagc--- ---------- -------gcc tgt-------
---------- ---------- ---aagctag cgcggtta-g ctc-tgg--- ----------
------tgct gcccct-tta ---------- ---------- ---------- ----------
-gg-ttagcg -ccg-c---- ---------- -tcgcccc-- ---------- ----------
---gcag--- ---------- ---------- ---------c tcctggcttt c---------
--agtgaa-- --ggatggac g-ttaaaga- ---------- ---------- ----------
---------- ---------- ---------- -----cgctc c-----gctg cccttcagca
gttc-ta-ac ---------- ---------- ---------- ---ccacgt- gtct---tta
---------- -----ttt-- ---------- ct---ccgtg cagag-acaa aggcca----
---------- ------tgtt cagtaccagc gcc-aaaat- agtgaagcct aatggcga
>Cichlidae_Chuco_intermedium_2_1
ggctggc--t tttctgtttt aaaatgta-- --------ct ttaattgtgt ttaa------
---------- ---tagcaaa atgtacacat agtaaggcat g-tgaagact -gtgatacgt
tagatt-atg tgagttgcag caccggatgg ctca-ttttt acggctaagt aagg-cgtag
tag------- --------ag cagctcc--- ---------- ggtcaatgag ttggg-----
-gttagcggg tagcggct-- -----a---- ---gcagcaa --------gc agca------
---------- --------gg ccgtgcat-- ---------- --------gt gttcagctag
ccg---ccac agaag----- ---------- ---------- ---------- ----------
---------- ---------- ---------- ---------- ---cgagaag aggaga----
------cctt aa-gttcact tt-ca----- ---------- ------gggc c-ggaggttc
aga------- ---------- ---------- ---------- ---ttttttc attgttgctt
---------- -------ata ta------gt -cgttt---- ---------- ----------
----tgtaag ttccgctg-t atgccca--- ---------- ---------- ---t-ggtgc
tg-tt-ata- ---------- ---------- ---------- ---------- ----------
---------- --tccatctg c-tcagc--- ---------- -------gcc tgt-------
---------- ---------- ---aagctag cgcggtta-t ctc-tgg--- ----------
------tgct gcccct-tta ---------- ---------- ---------- ----------
-gg-ttagcg -ccg-c---- ---------- -tcgcccc-- ---------- ----------
---gcag--- ---------- ---------- ---------c tcctggcttt c---------
--agtgaa-- --ggatggac g-ttaaaga- ---------- ---------- ----------
---------- ---------- ---------- -----tgctc c-----gctg cccttcagca
gttc-ta-ac ---------- ---------- ---------- ---ccacgt- gtct---tta
---------- -----ttt-- ---------- ct---ccgtg ca-ag-acaa aggccac---
---------- ------tgtt cagtaccagc gcc-aaaat- agtgaaccct aannnnnn
>Cichlidae_Chuco_intermedium_3_1
ggctggc--t tttctgtttt aaaatgta-- --------ct ttaattgtgt ttaa------
---------- ---tagcaaa atttacacat agtaaggcat g-tgaagact -gtgatacgt
tagatt-atg tgagttgcag caccggatgg ctca-ttttt acggctaagt aagg-cgtag
tag------- --------ag cagctcc--- ---------- ggtcaatgag ttcgg-----
-gttagcggg tagcggct-- -----a---- ---gcagcaa --------gc agca------
---------- --------gg ccgtgcat-- ---------- --------gt gttcagctag
ccg---ccac agaag----- ---------- ---------- ---------- ----------
---------- ---------- ---------- ---------- ---cgagaag aggaga----
------cctt aa-gttcact tt-ca----- ---------- ------gggc c-ggaggttc
aga------- ---------- ---------- ---------- ---ttttttc attgttgctt
---------- -------ata ta------gt -cgttt---- ---------- ----------
----tgtaag ttccgcta-t atgccca--- ---------- ---------- ---t-ggtgc
tg-tt-ata- ---------- ---------- ---------- ---------- ----------
---------- --tccatctn c-tcagc--- ---------- -------gcc tgt-------
---------- ---------- ---aagctan cgcggtta-g ctc-tgg--- ----------
------tgct gcccct-tta ---------- ---------- ---------- ----------
-gg-ttagcg -ccg-c---- ---------- -tcgcccc-- ---------- ----------
---gcag--- ---------- ---------- ---------c tcctggcttt c---------
--agtgaa-- --ggatggac g-ttaaaga- ---------- ---------- ----------
---------- ---------- ---------- -----cgctc c-----gctg cccttcagca
gttc-ta-ac ---------- ---------- ---------- ---ccacgt- gtct---tta
---------- -----ttt-- ---------- ct---ccgtg cagag-acaa aggcca----
---------- ------tgtt cagtaccagc gcc-aaaat- agtgaa-cct aatggcgn
>Cichlidae_Cichlasoma_pusillum_1_1
nnnnnnnnnn tttctgtttt aaaatata-- --------ct ttaattgtgt ttaa------
---------- ---tggcaaa gtttacacac agtaaggcat g-tgaagact -gtgatacgt
tagatt-atg tgatttgcag caccggatgg ctca-ttttt acggctaaat aagg-cgtag
tag------- --------ac cagcttc--- ---------- ggtcaatgag ttcgg-----
-gttagcggg tagctgct-- -----a---- ---gcagtaa --------gc agca------
---------- --------gg ccgtgcat-- ---------- --------gt gttcagttag
ccg---ccac agaag----- ---------- ---------- ---------- ----------
---------- ---------- ---------- ---------- ---cgcgaag aggaga----
------cctt ag-gttcact tt-ca----- ---------- ------gggc c-gaaggttc
aga------- ---------- ---------- ---------- ---tctttta attgttgctt
---------- -------ata ta------gt -tattg---- ---------- ----------
----tgtaag ttccgcta-t attcccg--- ---------- ---------- ---t-ggtgc
tg-tt-ata- ---------- ---------- ---------- ---------- ----------
---------- --gccatctg c-tcggc--- ---------- -------gcc tgt-------
---------- ---------- ---gagctag cgcagtta-- ---------- ----------
---------- --ccat-tta ---------- ---------- ---------- ----------
-gg-ttagcg -ccg-c---- ---------- -tcgtcca-- ---------- ----------
---gcag--- ---------- ---------- ---------c ttcgggcttt c---------
--agtgaa-- --ggatggac g-ttaaaga- ---------- ---------- ----------
---------- ---------- ---------- -----tgctc c-----gctg cccgtcagcg
gttc-ta-ac ---------- ---------- ---------- ---ccacat- gtct---tta
---------- -----ttt-- ---------- ct---ccgtn nnnnnnnnnn nnnnnnnnnn
nnnnnnnnnn nnnnnnnnnn nnnnnnnnnn nnnnnnnnnn nnnnnnnnnn nnnnnnnn
>Cichlidae_Cincelichthys_bocourti_1_1
ggctggc--t tttctggttt aaaatgta-- --------ct ttaattgtgt ttaa------
---------- ---tagcaaa atttacacat agtaaggcat g-tgaagact -gtgatacgt
tagatt-atg tgagttgcag caccggatgg ctca-ttttt acggctaagt aagg-cgtag
tag------- --------ag cagctcc--- ---------- ggtcaatgag ttcgg-----
-gttagcggg tagcggct-- -----a---- ---gcagcaa --------gc agca------
---------- --------gg ccgtgcat-- ---------- --------gt gttcagctag
ccg---ccac agaag----- ---------- ---------- ---------- ----------
---------- ---------- ---------- ---------- ---cgagaag aggaga----
------cctt aa-gttcact tt-ca----- ---------- ------gggc c-ggaggttc
aga------- ---------- ---------- ---------- ---ttttttc attgttgctt
---------- -------ata ta------gt -cgttt---- ---------- ----------
----tgtaag ttccgcta-t atgccca--- ---------- ---------- ---t-ggtgc
tg-tt-ata- ---------- ---------- ---------- ---------- ----------
---------- --tccatctg c-tcagc--- ---------- -------gcc tgt-------
---------- ---------- ---aagctag cgcggtta-g ctc-tgg--- ----------
------tgct gcccct-tta ---------- ---------- ---------- ----------
-gg-ttagcg -ccg-c---- ---------- -tcgcccc-- ---------- ----------
---gcag--- ---------- ---------- ---------c tcctggcttt c---------
--agtgaa-- --ggatggac g-ttaaaga- ---------- ---------- ----------
---------- ---------- ---------- -----cgctc c-----gctg cccttcagca
gttc-ta-ac ---------- ---------- ---------- ---ccacgt- gtct---tta
---------- -----ttt-- ---------- ct---ccgtg cagag-acaa aggcca----
---------- ------tgtt cagtaccagc gcc-aaaatn nnnnnnnnnn nnnnnnnn
>Cichlidae_Crenicichla_celidochilus_1_1
nnnnnnnnnn nnnnnnnnnn nnnnnnnnnn nnnnnnnnnn nnnnnngtgc ttaa------
---------- ---tggtaaa gtttatacac agtaaggcat g-tgaagatt -gtgatacgt
tagatt-gtt tgatttgcag catcggatgg ctta-ttttt acggctaaat aagg-cgtag
tag------- --------ag tacctcc--- ---------- ggtcaatgag tccg------
-cttagcggg tagcagct-- -----a---- ---------- --------gc cgca------
---------- --------gg ccgtgcat-- ---------- --------gt gttctgttag
ccg---ccac aaaag----- ---------- ---------- ---------- ----------
---------- ---------- ---------- ---------- ---cgagaag aagaga----
------cctt aa-gttcact tt-ta----- ---------- ------gggc c-ggaggttc
aga------- ---------- ---------- ---------- ---tcttcta attgttgttc
---------- -------ata ta------gt -tattg---- ---------- ----------
----tgtaag tttcggtg-t gtgcaca--- ---------- ---------- ---c-ggtgc
tg-tt-ata- ---------- ---------- ---------- ---------- ----------
---------- --ttcttctg t-ttagc--- ---------- -------gcc tgt-------
---------- ---------- ---gagctag cgcggtta-g ctc-tgg--- ----------
------tgct gccc-t-tta ---------- ---------- ---------- ----------
-gg-atagcg -ccg-c---- ---------- -tcgcccc-- ---------- ----------
---gcag--- ---------- ---------- ---------c tccgggcttt c---------
--agtgaa-- --ggatggat g-ttaaaga- ---------- ---------- ----------
---------- ---------- ---------- -----tgctc c-----gc-- ----tcagcg
gttc-ta-ac ---------- ---------- ---------- ---tcac--- gtct---tta
---------- -----ttt-- ---------- ct---ccgtg cagag-acaa aggcca----
---------- ------tgtt cagtaccagc gcc-aaaat- agtgaagcct aatggcga
>Cichlidae_Crenicichla_cyanonotus_1_1
nnnnnnnnnn nnnnnnnnnn nnnnnnnnnn nnnnnnnnnn nnnnnngtgt ttaa------
---------- ---tggtaaa ggttacacac agtatggcat g-tgaagatt -gtgatacgt
tagatt-gtt tgatttgcag catcggatgg ctta-ttttt acggctaaat aagg-cgtag
tag------- --------ag tacctcc--- ---------- ggtcaatgag tccg------
-cttagcggg tagcagct-- -----a---- ---------- --------gc cgca------
---------- --------gg ccgtgcat-- ---------- --------gt gttctgttag
ccg---ccac aaaag----- ---------- ---------- ---------- ----------
---------- ---------- ---------- ---------- ---cgagaag aagaga----
------cctt aa-gttcact tt-ta----- ---------- ------gggc c-ggaggttc
aga------- ---------- ---------- ---------- ---t-ttcta attgttgttc
---------- -------ata ta------gt -tattg---- ---------- ----------
----tgtaag tttcggtg-t gtgcaca--- ---------- ---------- ---c-ggtgc
tg-tt-ata- ---------- ---------- ---------- ---------- ----------
---------- --ttcttctg t-ttaac--- ---------- -------gcc tgt-------
---------- ---------- ---gagctaa cgcggtta-g ctc-tgg--- ----------
------tgct gccc-t-tta ---------- ---------- ---------- ----------
-gg-atagcg -ccg-c---- ---------- -tcgcccc-- ---------- ----------
---gcag--- ---------- ---------- ---------c tccgggcttt c---------
--agtgaagg atggatggat g-ttaaaga- ---------- ---------- ----------
---------- ---------- ---------- -----tgctc c-----gc-- ----tcagcg
gttc-ta-ac ---------- ---------- ---------- ---tcac--- gtcc---tta
---------- -----ttt-- ---------- ct---ccgtg cagag-acaa aggcca----
---------- ------tgtt cagtaccagc gcc-aaaat- agtgaagcct aatggcga
>Cichlidae_Crenicichla_gaucho_1_1
nnnnnnnnnn nnnnnnnnnn nnnnnnnnnn nnnnnnnnnn nnnnnngtgc ttaa------
---------- ---tgataaa gtttacgcac attaaggcat g-tgaaggtt -gtgatacgt
tagatt-gtt tgatttgcag catcggatgg ctta-ttttt acggctaaat gagg-cgtag
tag------- --------ag tacctcc--- ---------- ggtcaatgag tccg------
-cttagcggg tagcagct-- -----a---- ---------- --------gc cgca------
---------- --------gg ccgtgcat-- ---------- --------gt gttctgttag
ccg---ccac aaaag----- ---------- ---------- ---------- ----------
---------- ---------- ---------- ---------- ---cgagaag aagaga----
------cctt aa-gttcact tt-ta----- ---------- ------gggc c-ggaggttc
aga------- ---------- ---------- ---------- ---tcttcta attgttgttc
---------- -------ata ta------gt -tactg---- ---------- ----------
----tgtaag tttcggtg-t gtgcaca--- ---------- ---------- ---c-ggtgc
tg-tt-ata- ---------- ---------- ---------- ---------- ----------
---------- --ttcttctg t-ttagc--- ---------- -------gcc tgt-------
---------- ---------- ---gagctag cgcggtta-g ctc-tgg--- ----------
------tgct gccc-t-tta ---------- ---------- ---------- ----------
-gg-atagcg -ccg-c---- ---------- -tcgcccc-- ---------- ----------
---gcag--- ---------- ---------- ---------c tccgggcttt c---------
--agtgaag- --ggatggat g-ttaaaga- ---------- ---------- ----------
---------- ---------- ---------- -----ygctc c-----gc-- ----tcagcg
gttc-ta-ac ---------- ---------- ---------- ---tcac--- gtct---tta
---------- -----ttt-- ---------- ct---ccgtg cagag-acaa aggcca----
---------- ------tgtt cagtaccagc gcc-aaaat- agtgaagcct aatggcga
>Cichlidae_Crenicichla_gaucho_2_1
nnnnnnnnnn nnnnnnnnnn nnnnnnnnnn nnnnnnnnnn nnnnnngtgc ttaa------
---------- ---tgataaa gtttacgcac agtaaggcat g-tgaaggtt -gtgatacgt
tagatt-gtt tgatttgcag catcggatgg ctta-ttttt acggctaaat aagg-cgtag
tag------- --------ag tacctcc--- ---------- ggtcaatgag tccg------
-cttaggggg tagcagct-- -----a---- ---------- --------gc cgca------
---------- --------gg ccgtgcat-- ---------- --------gt gttctgttag
ccg---ccac aaaag----- ---------- ---------- ---------- ----------
---------- ---------- ---------- ---------- ---cgagaag aagaga----
------cctt aa-gttcact tt-ta----- ---------- ------gggc c-ggaggttc
aga------- ---------- ---------- ---------- ---tcttcta attgttgttc
---------- -------ata ta------gt -tactg---- ---------- ----------
----tgtaag tttcggtg-t gtgcaca--- ---------- ---------- ---c-ggtgc
tg-tt-ata- ---------- ---------- ---------- ---------- ----------
---------- --ttcttctg t-ttagc--- ---------- -------gcc tgt-------
---------- ---------- ---gagctag cgcggtta-g ctc-tgg--- ----------
------tgct gccc-t-tta ---------- ---------- ---------- ----------
-gg-atagcg -ccg-c---- ---------- -tcgcccc-- ---------- ----------
---gcag--- ---------- ---------- ---------c tccgggcttt c---------
--agtgaa-- --ggatggat g-ttaaaga- ---------- ---------- ----------
---------- ---------- ---------- -----cgctc c-----gc-- ----tcagcg
gttc-ta-ac ---------- ---------- ---------- ---tcac--- gtct---tta
---------- -----ttt-- ---------- ct---ccgtg cagag-acaa aggcca----
---------- ------tgtt cagtaccagc gcc-aaaat- agtgaagcct aatggcga
>Cichlidae_Crenicichla_gaucho_3_1
nnnnnnnnnn nnnnnnnnnn nnnnnnnnnn nnnnnnnnnn nnnnnngtgc ttaa------
---------- ---tgataaa gtttacgcac agtaaggcat g-tgaaggtt -gtgatacgt
tagatt-gtt tgatttgcag catcggatgg ctta-ttttt acggctaaat aagg-cgtag
tag------- --------ag tacctcc--- ---------- ggtcaatgag tccg------
-cttaggggg tagcagct-- -----a---- ---------- --------gc cgca------
---------- --------gg ccgtgcat-- ---------- --------gt gttctgttag
ccg---ccac aaaag----- ---------- ---------- ---------- ----------
---------- ---------- ---------- ---------- ---cgagaag aagaga----
------cctt aa-gttcact tt-ta----- ---------- ------gggc c-ggaggttc
aga------- ---------- ---------- ---------- ---tcttcta attgttgttc
---------- -------ata ta------gt -tactg---- ---------- ----------
----tgtaag tttcggtg-t gtgcaca--- ---------- ---------- ---c-ggtgc
tg-tt-ata- ---------- ---------- ---------- ---------- ----------
---------- --ttcttctg t-ttagc--- ---------- -------gcc tgt-------
---------- ---------- ---gagctag cgcggtta-g ctc-tgg--- ----------
------tgct gccc-t-tta ---------- ---------- ---------- ----------
-gg-atagcg -ccg-c---- ---------- -tcgcccc-- ---------- ----------
---gcag--- ---------- ---------- ---------c tccgggcttt c---------
--agtgaa-- --ggatggat g-ttaaaga- ---------- ---------- ----------
---------- ---------- ---------- -----tgctc c-----gc-- ----tcagcg
gttc-ta-ac ---------- ---------- ---------- ---tcac--- gtct---tta
---------- -----ttt-- ---------- ct---ccgtg cagag-acaa aggcca----
---------- ------tgtt cagtaccagc gcc-aaaat- agtgaagcct aatggcga
>Cichlidae_Crenicichla_geayi_2_1
nnnnnnnnnn nnnnnnnnnn nnnnnnnnnn nnnnnnnnnn nnnnnngtgc ttaa------
---------- ---tggtaaa gtttacacac agtaaggcat g-tgaagagt -gtgatacgt
tagatt-gtt tgatttgcag catcggatgg ctta-ttttt acggctaaat aagg-cgtag
tag------- --------ag tacctcc--- ---------- ggtcaatgag tccg------
-cttagcggg tagcagct-- -----a---- ---------- --------tc cgca------
---------- --------gg ccgtgcat-- ---------- --------gt gttctgttag
ccg---ccac aaaag----- ---------- ---------- ---------- ----------
---------- ---------- ---------- ---------- ---cgagaag aagaga----
------cctt aa-gttcacg tt-ta----- ---------- ------tggc c-ggaggttc
aga------- ---------- ---------- ---------- ---t-ttcta attgttgttc
---------- -------ata ta------gt -tattg---- ---------- ----------
----tgtaag tttcggtg-t gtgccca--- ---------- ---------- ---c-ggtgc
tg-tt-ata- ---------- ---------- ---------- ---------- ----------
---------- --ttcttctg t-ttagc--- ---------- -------gcc tgt-------
---------- ---------- ---gagctaa cgcggtta-g ctc-tga--- ----------
------tgct gccc-t-tta ---------- ---------- ---------- ----------
-gg-atagcg -ccg-c---- ---------- -tcgcccc-- ---------- ----------
---gcag--- ---------- ---------- ---------c tccgggcttt c---------
--agtgaagg agggatggat g-ttaaaga- ---------- ---------- ----------
---------- ---------- ---------- -----tgctc c-----gc-- ----tcagcg
gttc-ta-ac ---------- ---------- ---------- ---tcac--- gtct---tta
---------- -----ttt-- ---------- ct---ccgtg cagag-acaa aggcca----
---------- ------tgtt cagtaccagc gcc-aaaat- agtgaagcct aatggcga
>Cichlidae_Crenicichla_hu_1_1
nnnnnnnnnn nnnnnnnnnn nnnnnnnnnn nnnnnnnnnn nnnnnngtgc ttaa------
---------- ---tgataaa gtttacacac agtaaggcat g-tgaaggtt -gtgatacgt
tagatt-gtt tgatttgcag catcggatgg ctta-ttttt acggctaaat gagg-cgtag
tag------- --------ag tacctcc--- ---------- ggtcaatgag tccg------
-cttagcggg tagcagct-- -----a---- ---------- --------gc cgca------
---------- --------gg ccgtgcat-- ---------- --------gt gttctgttag
ccg---ccac aaaag----- ---------- ---------- ---------- ----------
---------- ---------- ---------- ---------- ---cgagaag aagaga----
------cctt aa-gttcact tt-ta----- ---------- ------gggc c-ggaggttc
aga------- ---------- ---------- ---------- ---tcttcta attgttgttc
---------- -------ata ta------gt -tactg---- ---------- ----------
----tgtaag tttcggtg-t gtgcaca--- ---------- ---------- ---c-ggtgc
tg-tt-ata- ---------- ---------- ---------- ---------- ----------
---------- --ttcttctg t-ttagc--- ---------- -------gcc tgt-------
---------- ---------- ---gagctag cgcggtta-g ctc-tgg--- ----------
------tgct gccc-t-tta ---------- ---------- ---------- ----------
-gg-atagcg -ccg-c---- ---------- -tcgcccc-- ---------- ----------
---gcag--- ---------- ---------- ---------c tccgggcttt c---------
--agtgaa-- --ggatggat g-ttaaaga- ---------- ---------- ----------
---------- ---------- ---------- -----tgctc c-----gc-- ----tcagcg
gttc-ta-ac ---------- ---------- ---------- ---tcac--- gtct---tta
---------- -----ttt-- ---------- ct---ccgtg cagag-acaa aggcca----
---------- ------tgtt cagtaccagc gcc-aaaat- agtgaagcct aatggcga
>Cichlidae_Crenicichla_hu_2_1
nnnnnnnnnn nnnnnnnnnn nnnnnnnnnn nnnnnnnnnn nnnnnngtgc ttaa------
---------- ---tgataaa gtttacacac agtaaggcat g-tgaaggtt -gtgatacgt
tagatt-gtt tgatttgcag catcggatgg ctta-ttttt acggctaaat gagg-cgtag
tag------- --------ag tacctcc--- ---------- ggtcaatgag tccg------
-cttagcggg tagcagct-- -----a---- ---------- --------gc cgca------
---------- --------gg ccgtgcat-- ---------- --------gt gttctgttag
ccg---ccac aaaag----- ---------- ---------- ---------- ----------
---------- ---------- ---------- ---------- ---cgagaag aagaga----
------cctt aa-gttcact tt-ta----- ---------- ------gggc c-ggaggttc
aga------- ---------- ---------- ---------- ---tcttcta attgttgttc
---------- -------ata ta------gt -tactg---- ---------- ----------
----tgtaag tttcggtg-t gtgcaca--- ---------- ---------- ---c-ggtgc
tg-tt-ata- ---------- ---------- ---------- ---------- ----------
---------- --ttcttctg t-ttagc--- ---------- -------gcc tgt-------
---------- ---------- ---gagctag cgcggtta-g ctc-tgg--- ----------
------tgct gccc-t-tta ---------- ---------- ---------- ----------
-gg-atagcg -ccg-c---- ---------- -tcgcccc-- ---------- ----------
---gcag--- ---------- ---------- ---------c tccgggcttt c---------
--agtgaa-- --ggatggat g-ttaaaga- ---------- ---------- ----------
---------- ---------- ---------- -----tgctc c-----gc-- ----tcagcg
gttc-ta-ac ---------- ---------- ---------- ---tcac--- gtct---tta
---------- -----ttt-- ---------- ct---ccgtg cagag-acaa aggcca----
---------- ------tgtt cagtaccagc gcc-aaaat- agtgaagcct aatggcga
>Cichlidae_Crenicichla_hu_3_1
nnnnnnnnnn nnnnnnnnnn nnnnnnnnnn nnnnnnnnnn nnnnnnnnnn nnnnnnnnnn
nnnnnnnnnn nnnnnnnnnn nnnnnnnnnn agtaaggcat g-tgaaggtt -gtgatacgt
tagatt-gtt tgatttgcag catcggatgg ctta-ttttt acggctaaat gagg-cgtag
tag------- --------ag tacctcc--- ---------- ggtcaatgag tccg------
-cttagcggg tagcagct-- -----a---- ---------- --------gc cgca------
---------- --------gg ccgtgcat-- ---------- --------gt gttctgttag
ccg---ccac aaaag----- ---------- ---------- ---------- ----------
---------- ---------- ---------- ---------- ---cgagaag aagaga----
------cctt aa-gttcact tt-ta----- ---------- ------gggc c-ggaggttc
aga------- ---------- ---------- ---------- ---tcttcta attgttgttc
---------- -------ata ta------gt -tactg---- ---------- ----------
----tgtaag tttcggtg-t gtgcaca--- ---------- ---------- ---c-ggtgc
tg-tt-ata- ---------- ---------- ---------- ---------- ----------
---------- --ttcttctg t-ttagc--- ---------- -------gcc tgt-------
---------- ---------- ---gagctag cgcggtta-g ctc-tgg--- ----------
------tgct gccc-t-tta ---------- ---------- ---------- ----------
-gg-atagcg -ccg-c---- ---------- -tcgcccc-- ---------- ----------
---gcag--- ---------- ---------- ---------c tccgggcttt c---------
--agtgaa-- --ggatggat g-ttaaaga- ---------- ---------- ----------
---------- ---------- ---------- -----tgctc c-----gc-- ----tcagcg
gttc-ta-ac ---------- ---------- ---------- ---tcac--- gtct---tta
---------- -----ttt-- ---------- ct---ccgtg cagag-acaa aggcca----
---------- ------tgtt cagtaccagc gcc-aaaat- agtgaagcct aatggcga
>Cichlidae_Crenicichla_igara_1_1
nnnnnnnnnn nnnnnnnnnn nnnnnnnnnn nnnnnnnnnn nnnnnngtgc ttaa------
---------- ---tggtaaa gtttatacac agtaaggcat g-tgaagatt -gtgatacgt
tagatt-gtt tgatttgcag catcggatgg ctta-ttttt acggctaaat aagg-cgtag
tar------- --------ag tacctcc--- ---------- ggtcaatgag tccg------
-cttagcggg tagcagct-- -----a---- ---------- --------gc cgca------
---------- --------gg ccgtgcat-- ---------- --------gt gttctgttag
ccg---ccac aaaag----- ---------- ---------- ---------- ----------
---------- ---------- ---------- ---------- ---cgagaag aagaga----
------cctt aa-gttcact tt-ta----- ---------- ------gggc c-ggaggttc
aga------- ---------- ---------- ---------- ---tcttcta attgttgttc
---------- -------ata ta------gt -tattg---- ---------- ----------
----tgtaag tttcggtg-t gtgcaca--- ---------- ---------- ---c-ggtgc
tg-tt-ata- ---------- ---------- ---------- ---------- ----------
---------- --ttcttctg t-ttagc--- ---------- -------gcc tgt-------
---------- ---------- ---gagctag cgcggtta-g ctc-tgg--- ----------
------tgct gccc-t-tta ---------- ---------- ---------- ----------
-gg-atagcg -ccg-c---- ---------- -tcgcccc-- ---------- ----------
---gcag--- ---------- ---------- ---------c tccgggcttt c---------
--agtgaa-- --ggatggat g-ttaaaga- ---------- ---------- ----------
---------- ---------- ---------- -----tgctc c-----gc-- ----tcagcg
gttc-ta-ac ---------- ---------- ---------- ---tcac--- gtct---tta
---------- -----ttt-- ---------- ct---ccgtg cagag-acaa aggcca----
---------- ------tgtt cagtaccagc gcc-aaaat- agtgaagcct aatggcga
>Cichlidae_Crenicichla_igara_2_1
nnnnnnnnnn nnnnnnnnnn nnnnnnnnnn nnnnnnnnnn nnnnnngtgc ttaa------
---------- ---tggtaaa gtttatacac agtaaggcat g-tgaagatt -gtgatacgt
tagatt-gtt tgatttgcag catcggatgg ctta-ttttt acggctaaat aagg-cgtag
tag------- --------ag tacctcc--- ---------- ggtcaatgag tccg------
-cttagcggg tagcagct-- -----a---- ---------- --------gc cgca------
---------- --------gg ccgtgcat-- ---------- --------gt gttctgttag
ccg---ccac aaaag----- ---------- ---------- ---------- ----------
---------- ---------- ---------- ---------- ---cgagaag aagaga----
------cctt aa-gttcact tt-ta----- ---------- ------gggc c-ggaggttc
aga------- ---------- ---------- ---------- ---tcttcta attgttgttc
---------- -------ata ta------gt -tattg---- ---------- ----------
----tgtaag tttcggtg-t gtgcaca--- ---------- ---------- ---c-ggtgc
tg-tt-ata- ---------- ---------- ---------- ---------- ----------
---------- --ttcttctg t-ttagc--- ---------- -------gcc tgt-------
---------- ---------- ---gagctag cgcggtta-g ctc-tgg--- ----------
------tgct gccc-t-tta ---------- ---------- ---------- ----------
-gg-atagcg -ccg-c---- ---------- -tcgcccc-- ---------- ----------
---gcag--- ---------- ---------- ---------c tccgggcttt c---------
--agtgaa-- --ggatggat g-ttaaaga- ---------- ---------- ----------
---------- ---------- ---------- -----tgctc c-----gc-- ----tcagcg
gttc-ta-ac ---------- ---------- ---------- ---tcac--- gtct---tta
---------- -----ttt-- ---------- ct---ccgtg cagag-acaa aggcca----
---------- ------tgtt cagtaccagc gcc-aaaat- agtgaagcct aatggcga
>Cichlidae_Crenicichla_igara_3_1
nnnnnnnnnn nnnnnnnnnn nnnnnnnnnn nnnnnnnnnn nnnnnngtgc ttaa------
---------- ---tggtaaa gtttatacac agtaaggcat g-tgaagatt -gtgatacgt
tagatt-gtt tgatttgcag catcggatgg ctta-ttttt acggctaaat aagg-cgtag
tag------- --------ag tacctcc--- ---------- ggtcaatgag tccg------
-cttagcggg tagcagct-- -----a---- ---------- --------gc cgca------
---------- --------gg ccgtgcat-- ---------- --------gt gttctgttag
ccg---ccac aaaag----- ---------- ---------- ---------- ----------
---------- ---------- ---------- ---------- ---cgagaag aagaga----
------cctt aa-gttcact tt-ta----- ---------- ------gggc c-ggaggttc
aga------- ---------- ---------- ---------- ---tcttcta attgttgttc
---------- -------ata ta------gt -tattg---- ---------- ----------
----tgtaag tttcggtg-t gtgcaca--- ---------- ---------- ---c-ggtgc
tg-tt-ata- ---------- ---------- ---------- ---------- ----------
---------- --ttcttctg t-ttagc--- ---------- -------gcc tgt-------
---------- ---------- ---gagctag cgcggtta-g ctc-tgg--- ----------
------tgct gccc-t-tta ---------- ---------- ---------- ----------
-gg-atagcg -ccg-c---- ---------- -tcgcccc-- ---------- ----------
---gcag--- ---------- ---------- ---------c tccgggcttt c---------
--agtgaa-- --ggatggat g-ttaaaga- ---------- ---------- ----------
---------- ---------- ---------- -----tgctc c-----gc-- ----tcagcg
gttc-ta-ac ---------- ---------- ---------- ---tcac--- gtct---tta
---------- -----ttt-- ---------- ct---ccgtg cagag-acna aggcca----
---------- ------tgtt cagtaccagc gcc-caaat- agtgaagcct aatggcga
>Cichlidae_Crenicichla_jupiaensis_1_1
nnnnnnnnnn nnnnnnnnnn nnnnnnnnnn nnnnnnnnnn nnnnnngtgc ttaa------
---------- ---tgataaa gtttacacac agtaaggcat g-tgaaggtt -gtgatacgt
tagatt-gtt tgatttgcag catcggatgg ctta-ttttt acgactaaat aagg-cgtag
tag------- --------ag tacctcc--- ---------- ggtcaatgag tccg------
-cttagcggg tagcagct-- -----a---- ---------- --------gc cgca------
---------- --------gg ccgtgcat-- ---------- --------gt gttctgttag
ccg---ccac aaaag----- ---------- ---------- ---------- ----------
---------- ---------- ---------- ---------- ---cgagaag aagaga----
------cctt aa-gttcact tt-ta----- ---------- ------gggc c-ggaggttc
aga------- ---------- ---------- ---------- ---tcttcta attgttgttc
---------- -------ata ta------gt -tattg---- ---------- ----------
----tgtaag tttcggtg-t gtgcaca--- ---------- ---------- ---c-agtgc
tg-tt-ata- ---------- ---------- ---------- ---------- ----------
---------- --ttcttctg t-ttagc--- ---------- -------gcc tgt-------
---------- ---------- ---gagctag cgcggtta-g ctc-tgg--- ----------
------tgct gcct-t-tta ---------- ---------- ---------- ----------
-gg-atagcg -ccg-c---- ---------- -tcgcccc-- ---------- ----------
---gcag--- ---------- ---------- ---------c tccgggcttt c---------
--agtgaa-- --ggatggat g-ttaaaga- ---------- ---------- ----------
---------- ---------- ---------- -----tgctc c-----gc-- ----tcagcg
gttc-ta-ac ---------- ---------- ---------- ---tcac--- gtct---tta
---------- -----ttt-- ---------- ct---ccgtg cagag-acaa aggcca----
---------- ------tgtt cagtaccagc gcc-aaaat- agtgaagcct aatggcga
>Cichlidae_Crenicichla_macrophthalma_1_1
nnnnnnnnnn nnnnnnnnnn nnnnnnnnnn nnnnnnnnnn nnnnnngtgc ttaa------
---------- ---tggtaaa gtttacacac agtaaggcat g-tgaagagt -gtgatacgt
tagatt-gtt tgatttgcag catcggatgg ctta-ttttt acggctaaat aagg-cgtag
tag------- --------ag tacctcc--- ---------- ggtcaatgag tccg------
-cttagcggg tagcagct-- -----a---- ---------- --------gc cgca------
---------- --------gg ccgtgcat-- ---------- --------gt gttctgttag
ccg---ccac aaaag----- ---------- ---------- ---------- ----------
---------- ---------- ---------- ---------- ---cgagaag aagaga----
------cctt aa-gttcact tt-ta----- ---------- ------gggc c-ggaggttc
agg------- ---------- ---------- ---------- ---ttttcta attgttgttc
---------- -------ata ta------gt -tattg---- ---------- ----------
----tgtaag tttcggtg-t gtgcaca--- ---------- ---------- ---c-ggtgc
tg-tt-ata- ---------- ---------- ---------- ---------- ----------
---------- --ttcttctg t-ttagc--- ---------- -------gcc tgt-------
---------- ---------- ---gagctag cgcggtta-g ctc-tgg--- ----------
------tgct gccc-t-tta ---------- ---------- ---------- ----------
-gg-atagcg -ccg-c---- ---------- -tcgcccc-- ---------- ----------
---gcag--- ---------- ---------- ---------c tccgggcttt c---------
--agtgaa-- --ggatggat g-ttaacga- ---------- ---------- ----------
---------- ---------- ---------- -----tgctc c-----gc-- ----tcagcg
gttc-ta-ac ---------- ---------- ---------- ---tcac--- gtct---tta
---------- -----ttt-- ---------- ct---ccgtg cagag-acaa aggcca----
---------- ------tgtt cagtaccagc gcc-aaaat- agtgaagcct aatggcga
>Cichlidae_Crenicichla_mandelburgeri_1_1
nnnnnnnnnn nnnnnnnnnn nnnnnnnnnn nnnnnnnnnn nnnnngtkgc ttaa------
---------- ---tgataaa gtttacacac attaaggcat g-tgaaggtt -gtgatacgt
tagatt-gtt tgatttgcag catcggatgg ctta-ttttt acggctaaat gagg-cgtag
tag------- --------ag tacctcc--- ---------- ggtcaatgag tccg------
-cttagcggg tagcagct-- -----a---- ---------- --------gc cgca------
---------- --------gg ccgtgcat-- ---------- --------gt gttttgttag
ccg---ccac aaaag----- ---------- ---------- ---------- ----------
---------- ---------- ---------- ---------- ---cgagaag aagaga----
------cctt aa-gttcact tt-ta----- ---------- ------gggc c-ggaggttc
aga------- ---------- ---------- ---------- ---tcttcta attgttgttc
---------- -------ata ta------gt -tactg---- ---------- ----------
----tgtaag tttcggtg-t gtgcaca--- ---------- ---------- ---c-ggtgc
tg-tt-ata- ---------- ---------- ---------- ---------- ----------
---------- --ttcttctg t-ttagc--- ---------- -------gcc tgt-------
---------- ---------- ---gagctag cgcggtta-g ctc-tgg--- ----------
------tgct gccc-t-tta ---------- ---------- ---------- ----------
-gg-atagcg -ccg-c---- ---------- -tcgcccc-- ---------- ----------
---gcag--- ---------- ---------- ---------c tccgggcttt c---------
--agtgaa-- --ggatggat g-ttaaaga- ---------- ---------- ----------
---------- ---------- ---------- -----tgctc c-----gc-- ----tcagcg
gttc-ta-ac ---------- ---------- ---------- ---tcac--- gtct---tta
---------- -----ttt-- ---------- ct---ccgtg cagag-acaa aggcca----
---------- ------tgtt cagtaccagc gcc-aaaat- agtgaagcct aatggcga
>Cichlidae_Crenicichla_mandelburgeri_2_1
nnnnnnnnnn nnnnnnnnnn nnnnnnnnnn nnnnnnnnnn nnnnnngtgc ttaa------
---------- ---tgataaa gtttacacac attaaggcat g-tgaaggtt -gtgatacgt
tagatt-gtt tgatttgcag catcggatgg ctta-ttttt acggctaaat gagg-cgtag
tag------- --------ag tacctcc--- ---------- ggtcaatgag tccg------
-cttagcggg tagcagct-- -----a---- ---------- --------gc cgca------
---------- --------gg ccgtgcat-- ---------- --------gt gttttgttag
ccg---ccac aaaag----- ---------- ---------- ---------- ----------
---------- ---------- ---------- ---------- ---cgagaag aagaga----
------cctt aa-gttcact tt-ta----- ---------- ------gggc c-ggaggttc
aga------- ---------- ---------- ---------- ---tcttcta attgttgttc
---------- -------ata ta------gt -tactg---- ---------- ----------
----tgtaag tttcggtg-t gtgcaca--- ---------- ---------- ---c-ggtgc
tg-tt-ata- ---------- ---------- ---------- ---------- ----------
---------- --ttcttctg t-ttagc--- ---------- -------gcc tgt-------
---------- ---------- ---gagctag cgcggtta-g ctc-tgg--- ----------
------tgct gccc-t-tta ---------- ---------- ---------- ----------
-gg-atagcg -ccg-c---- ---------- -tcgcccc-- ---------- ----------
---gcag--- ---------- ---------- ---------c tccgggcttt c---------
--agtgaa-- --ggatggat g-ttaaaga- ---------- ---------- ----------
---------- ---------- ---------- -----tgctc c-----gc-- ----tcagcg
gttc-ta-ac ---------- ---------- ---------- ---tcac--- gtct---tta
---------- -----ttt-- ---------- ct---ccgtg cagag-acaa aggcca----
---------- ------tgtt cagtaccagc gcc-aaaat- agtgaagcct aatggcga
>Cichlidae_Crenicichla_mandelburgeri_3_1
nnnnnnnnnn nnnnnnnnnn nnnnnnnnnn nnnnnnnnnn nnnnnngtgc ttaa------
---------- ---tgataaa gtttacacac agtaaggcat g-tgaaggtt -gtgatacgt
tagatt-gtt tgatttgcag catcggatgg ctta-ttttt acggctaaat gagg-cgtag
tag------- --------ag tacctcc--- ---------- ggtcaatgag tccg------
-cttagcggg tagcagct-- -----a---- ---------- --------gc cgca------
---------- --------gg ccgtgcat-- ---------- --------gt gttttgttag
ccg---ccac aaaag----- ---------- ---------- ---------- ----------
---------- ---------- ---------- ---------- ---cgagaag aagaga----
------cctt aa-gttcact tt-ta----- ---------- ------gggc c-ggaggttc
aga------- ---------- ---------- ---------- ---tcttcta attgttgttc
---------- -------ata ta------gt -tactg---- ---------- ----------
----tgtaag tttcggtg-t gtgcaca--- ---------- ---------- ---c-ggtgc
tg-tt-ata- ---------- ---------- ---------- ---------- ----------
---------- --ttcttctg t-ttagc--- ---------- -------gcc tgt-------
---------- ---------- ---gagctag cgcggtta-g ctc-tgg--- ----------
------tgct gccc-t-tta ---------- ---------- ---------- ----------
-gg-atagcg -ccg-c---- ---------- -tcgcccc-- ---------- ----------
---gcag--- ---------- ---------- ---------c tccgggcttt c---------
--agtgaa-- --ggatggat g-ttaaaga- ---------- ---------- ----------
---------- ---------- ---------- -----tgctc c-----gc-- ----tcagcg
gttc-ta-ac ---------- ---------- ---------- ---tcac--- gtct---tta
---------- -----ttt-- ---------- ct---ccgtg cagag-acaa aggcca----
---------- ------tgtt cagtaccagc gcc-aaaat- agtgaagcct aatggcga
>Cichlidae_Crenicichla_marmorata_1_1
nnnnnnnnnn nnnnnnnnnn nnnnnnnnnn nnnnnnnnnn nnnnnngtgt ttaa------
---------- ---tggtaaa gtttacacac agtaaggcat g-tgaagctt -gtgatacgt
tagatt-att tgatttgcag catcggatgg ctta-ttttt acggctaaat aagg-cgtag
tag------- --------ag cagctcc--- ---------- agtcaatgag tccg------
-cttagcggg tagcagct-- -----a---- ---------- --------gc cgca------
---------- --------gg ccgtgcat-- ---------- --------gt gttctgttag
ccg---tcac aaaag----- ---------- ---------- ---------- ----------
---------- ---------- ---------- ---------- ---cgagaag aagaga----
------cctt aa-gttcact tt-ta----- ---------- ------gagc c-ggaggttc
aga------- ---------- ---------- ---------- ---ttttcta attgttgttc
---------- -------ata ta------gt -tattg---- ---------- ----------
----tgtaag tttcggtg-t gtgcaca--- ---------- ---------- ---t-ggtgc
tg-tt-ata- ---------- ---------- ---------- ---------- ----------
---------- --ttcttctg t-ttagt--- ---------- -------gcc tgt-------
---------- ---------- ---gagctag cgcggtta-g ctc-tgg--- ----------
------tgct gccc-t-tta ---------- ---------- ---------- ----------
-gg-atagcg -ccg-c---- ---------- -tcgcccc-- ---------- ----------
---gcag--- ---------- ---------- ---------c tccgggcttt c---------
--agtgaa-- --ggatggat g-ttaaaga- ---------- ---------- ----------
---------- ---------- ---------- -----tgctc c-----gc-- ----tcaccg
gttc-ta-ac ---------- ---------- ---------- ---tcac--- gtct---tca
---------- -----ttt-- ---------- ct---ccgtg cagag-acaa aggcca----
---------- ------tgtt cagtaccagc gcc-aaaat- agtgaagcct aatggcga
>Cichlidae_Crenicichla_minuano_2_1
nnnnnnnnnn nnnnnnnnnn nnnnnnnnnn nnnnnnnnnn nnnnnngtgc ttaa------
---------- ---tggtaaa gtttatacac agtaaggcat g-tgaagatt -gtgatacgt
tagatt-gtt tgatttgcag catcggatgg ctta-ttttt acggctaaat aagg-cgtag
tag------- --------ag tacctcc--- ---------- ggtcaatgag tccg------
-cttagcggg tagcagct-- -----a---- ---------- --------gc cgca------
---------- --------gg ccgtgcat-- ---------- --------gt gttctgttag
ccg---ccac aaaag----- ---------- ---------- ---------- ----------
---------- ---------- ---------- ---------- ---cgagaag aagaga----
------cctt aa-gttcact tt-ta----- ---------- ------gggc c-ggaggttc
aga------- ---------- ---------- ---------- ---tcttcta attgttgttc
---------- -------ata ta------gt -tattg---- ---------- ----------
----tgtaag tttcggtg-t gtgcaca--- ---------- ---------- ---c-ggtgc
tg-tt-ata- ---------- ---------- ---------- ---------- ----------
---------- --ttcttctg t-ttagc--- ---------- -------gcc tgt-------
---------- ---------- ---gagctag cgcggtta-g ctc-tgg--- ----------
------tgct gccc-t-tta ---------- ---------- ---------- ----------
-gg-atagcg -ccg-c---- ---------- -tcgcccc-- ---------- ----------
---gcag--- ---------- ---------- ---------c tccgggcttt c---------
--agtgaa-- --ggatggat g-ttaaaga- ---------- ---------- ----------
---------- ---------- ---------- -----tgctc c-----gc-- ----tcagcg
gttc-ta-ac ---------- ---------- ---------- ---tcac--- gtct---tta
---------- -----ttt-- ---------- ct---ccgtg cagag-acaa aggcca----
---------- ------tgtt cagtaccagc gcc-aaaat- agtgaagcct aatggcga
>Cichlidae_Crenicichla_minuano_3_1
nnnnnnnnnn nnnnnnnnnn nnnnnnnnnn nnnnnnnnnn nnnnnngtgc ttaa------
---------- ---tggtaaa gtttatacac agtaaggcat g-tgaagatt -gtgatacgt
tagatt-gtt tgatttgcag catcggatgg ctta-ttttt acggctaaat aagg-cgtag
tag------- --------ag tacctcc--- ---------- ggtcaatgag tccg------
-cttagcggg tagcagct-- -----a---- ---------- --------gc cgca------
---------- --------gg ccgtgcat-- ---------- --------gt gttctgttag
ccg---ccac aaaag----- ---------- ---------- ---------- ----------
---------- ---------- ---------- ---------- ---cgagaag aagaga----
------cctt aa-gttcact tt-ta----- ---------- ------gggc c-ggaggttc
ata------- ---------- ---------- ---------- ---tcttcta attgttgttc
---------- -------ata ta------gt -tattg---- ---------- ----------
----tgtaag tttcggtg-t gtgcaca--- ---------- ---------- ---c-ggtgc
tg-tt-ata- ---------- ---------- ---------- ---------- ----------
---------- --ttcttctg t-ttagc--- ---------- -------gcc tgt-------
---------- ---------- ---gagctag cgcggtta-g ctc-tgg--- ----------
------tgct gccc-t-tta ---------- ---------- ---------- ----------
-gg-atagcg -ccg-c---- ---------- -tcgcccc-- ---------- ----------
---gcag--- ---------- ---------- ---------c tccgggcttt c---------
--agtgaa-- --ggatggat g-ttaaaga- ---------- ---------- ----------
---------- ---------- ---------- -----tgctc c-----gc-- ----tcagcg
gttc-ta-ac ---------- ---------- ---------- ---tcac--- gtct---tta
---------- -----ttt-- ---------- ct---ccgtg cagag-acaa aggcca----
---------- ------tgtt cagtaccagc gcc-aaaat- agtgaagcct aatggcga
>Cichlidae_Crenicichla_missioneira_1_1
nnnnnnnnnn nnnnnnnnnn nnnnnnnnnn nnnnnnnnnn nnnnnngtgc ttaa------
---------- ---tggtaaa gtttatacac agtaaggcat g-tgaagatt -gtgatacgt
tagatt-gtt tgatttgcag catcggatgg ctta-ttttt acggctaaat aagg-cgtag
tag------- --------ag tacctcc--- ---------- ggtcaatgag tccg------
-cttagcggg tagcagct-- -----a---- ---------- --------gc cgca------
---------- --------gg ccgtgcat-- ---------- --------gt gttctgttag
ccg---ccac aaaag----- ---------- ---------- ---------- ----------
---------- ---------- ---------- ---------- ---cgagaag aagaga----
------cctt aa-gttcact tt-ta----- ---------- ------gggc c-ggaggttc
aga------- ---------- ---------- ---------- ---tcttcta attgttgttc
---------- -------ata ta------gt -tattg---- ---------- ----------
----tgtaag tttcggtg-t gtgcaca--- ---------- ---------- ---c-ggtgc
tg-tt-ata- ---------- ---------- ---------- ---------- ----------
---------- --ttcttctg t-ttagc--- ---------- -------gcc tgt-------
---------- ---------- ---gagctag cgcggtta-g ctc-tgg--- ----------
------tgct gccc-t-tta ---------- ---------- ---------- ----------
-gg-atagcg -ccg-c---- ---------- -tcgcccc-- ---------- ----------
---gcag--- ---------- ---------- ---------c tccgggcttt c---------
--agtgaa-- --ggatggat g-ttaaaga- ---------- ---------- ----------
---------- ---------- ---------- -----tgctc c-----gc-- ----tcagcg
gttc-ta-ac ---------- ---------- ---------- ---tcac--- gtct---tta
---------- -----ttt-- ---------- ct---ccgtg cagag-acaa aggcca----
---------- ------tgtt cagtaccagc gcc-aaaat- agtgaagcct aatggcga
>Cichlidae_Crenicichla_multispinosa_1_1
gactagc--t tttttgcttt aaaatatg-- --------ct ttaattgtgt ttaa------
---------- ---tggtaaa gtttacacac agtaaggcat g-tgaagctt -gtgatacgt
tagatt-att tgatttgcag catcggatgg ctta-ttttt acggctaaat aagg-cgtag
tag------- --------ag cagctcc--- ---------- agtcaatgag tccg------
-cttagcggg tagcagct-- -----a---- ---------- --------gt cgca------
---------- --------gg ccgtgcat-- ---------- --------gt gttctgttag
ccg---ccac ataag----- ---------- ---------- ---------- ----------
---------- ---------- ---------- ---------- ---cgagaag aagaga----
------cctt aa-gttcact tt-ta----- ---------- ------gagc c-ggaggttc
aga------- ---------- ---------- ---------- ---ttttcta attgttgttc
---------- -------ata ta------gt -tattg---- ---------- ----------
----tgtaag tttcggtg-c gtgcaca--- ---------- ---------- ---t-ggtgc
tg-tt-ata- ---------- ---------- ---------- ---------- ----------
---------- --ttcttctg t-ttagc--- ---------- -------gcc tgt-------
---------- ---------- ---gagctag cccggtta-g ctc-tgg--- ----------
------tgct gccc-t-tta ---------- ---------- ---------- ----------
-gg-atagcg -ccg-c---- ---------- -tcgcccc-- ---------- ----------
---gcag--- ---------- ---------- ---------c tccgggcttt c---------
--agtgaa-- --ggatggat g-ttaaaga- ---------- ---------- ----------
---------- ---------- ---------- -----tgctc c-----gc-- ----tcaccg
gttc-ta-ac ---------- ---------- ---------- ---tcac--- gtct---tca
---------- -----ttt-- ---------- ct---ccgtg cagag-acaa aggcca----
---------- ------tgtt cagtaccagc gcc-aaaat- agtgaagcct aatggcga
>Cichlidae_Crenicichla_regani_1_1
nnnnnnnnnn nnnnnnnnnn nnnnnnnnnn nnnnnnnnnn nnnnnngtgc ttaa------
---------- ---tggtaaa gtttacacac agtaaggcat g-tgaagctt -gtgatacgt
tagatt-att tgatttgcag catcggatgg ctta-ttttt acggctaaat aaggccgtag
tag------- --------ag cagctcc--- ---------- ggtcaatgag tccg------
-cttagcggg tagcagct-- -----a---- ---------- --------gc cgca------
---------- --------gg ccgtgcat-- ---------- --------gt gttctgttag
ccg---ccac aaaag----- ---------- ---------- ---------- ----------
---------- ---------- ---------- ---------- ---cgagaag aagaga----
------cctt aa-gttcact tt-ta----- ---------- ------gggc c-ggacgttc
aga------- ---------- ---------- ---------- ---ttttcta attattgttc
---------- -------ata ta------gt -tattg---- ---------- ----------
----tgtaag ttttggtg-t gtgcaca--- ---------- ---------- ---t-ggtgc
tg-tt-ata- ---------- ---------- ---------- ---------- ----------
---------- --ttcttctg t-ttagc--- ---------- -------gcc tgt-------
---------- ---------- ---gagctag cgcggtta-g ctc-tgg--- ----------
------tgct gccc---tta ---------- ---------- ---------- ----------
-gg-atagcg -ccg-c---- ---------- -tcgcccc-- ---------- ----------
---gcag--- ---------- ---------- ---------c tccaggcttt c---------
--agtgaa-- --ggatggat g-ttaaaga- ---------- ---------- ----------
---------- ---------- ---------- -----tgatc c-----gc-- ----tcaccg
gttc-ta-ac ---------- ---------- ---------- ---tcac--- gtct---tca
---------- -----ttt-- ---------- ct---ccgtg cagag-acaa aggcca----
---------- ------tgtt cagtaccagc gcc-aaaat- agtgaagcct aatggcga
>Cichlidae_Crenicichla_reticulata_2_1
nnnnnnnnnn nnnnnnnnnn nnnnnnnnnn nnnnnnnnnn nnnnnnnngt ttaa------
---------- --ttggtaaa gtttacacac agtatggcat g-tgaagatt -gtgatacgt
tagatt-gtt tgatttgcag catcggatgg ctta-ttttt acggctaaat aagg-cgtag
tag------- --------ag tacctcc--- ---------- ggtcaatgag tccg------
-cttagcggg tagcagct-- -----a---- ---------- --------tc cgca------
---------- --------gg ccgtgcat-- ---------- --------gt gttctgttag
ccg---ccac aaaag----- ---------- ---------- ---------- ----------
---------- ---------- ---------- ---------- ---cgagaag aagaga----
------cctt aa-gttcact tt-ta----- ---------- ------gggc c-ggaggttc
aga------- ---------- ---------- ---------- ---t-ttcta attgttgttc
---------- -------ata ta------gt -tattg---- ---------- ----------
----tgtaag tttcggtg-t gtgcaca--- ---------- ---------- ---c-ggtgc
tg-tt-ata- ---------- ---------- ---------- ---------- ----------
---------- --ttcttctg t-ttaac--- ---------- -------gcc tgt-------
---------- ---------- ---gagctaa cgcggtta-g ctc-tgg--- ----------
------tgct gccc-t-tta ---------- ---------- ---------- ----------
-gg-atagcg -ccg-c---- ---------- -tcgcccc-- ---------- ----------
---gcag--- ---------- ---------- ---------c tccgggcttt c---------
--agtgaagg atggatggat g-ttaaaga- ---------- ---------- ----------
---------- ---------- ---------- -----tgccc c-----gc-- ----tcagcg
gttc-ta-ac ---------- ---------- ---------- ---tcac--- gtct---tta
---------- -----ttt-- ---------- ct---ccgtg cagag-acaa aggcca----
---------- ------tgtt cagtaccagc gcc-aaaat- agtgaagcct aatggcga
>Cichlidae_Crenicichla_scottii_1_1
nnnnnnnnnn nnnnnnnnnn nnnnnnnnnn nnnnnnnnnn nnnnnngtgc ttaa------
---------- ---tgataaa gtttacacac attaaggcat g-tgaaggtt -gtgatacgt
tagatt-gtt tgatttgcag catcggatgg ctta-ttttt acggctaaat gagg-cgtag
tag------- --------ag tacctcc--- ---------- ggtcaatgag tccg------
-cttagcggg tagaagct-- -----a---- ---------- --------gc cgca------
---------- --------gg ccgtgcat-- ---------- --------gt gttttgttag
ccg---ccac aaaag----- ---------- ---------- ---------- ----------
---------- ---------- ---------- ---------- ---cgagaag aagaga----
------cctt aa-gttcact tt-ta----- ---------- ------gggc c-ggaggttc
aga------- ---------- ---------- ---------- ---tcttcta attgttgttc
---------- -------ata ta------gt -tactg---- ---------- ----------
----tgtaag tttcggtg-t gtgcaca--- ---------- ---------- ---c-ggtgc
tg-tt-ata- ---------- ---------- ---------- ---------- ----------
---------- --ttcttctg t-ttagc--- ---------- -------gcc tgt-------
---------- ---------- ---gagctag cgcggtta-g ctc-tgg--- ----------
------tgct gccc-t-tta ---------- ---------- ---------- ----------
-gg-atagcg -ccg-c---- ---------- -tcgcccc-- ---------- ----------
---gcag--- ---------- ---------- ---------c tccgggcttt c---------
--agtgaa-- --ggatggat g-ttaaaga- ---------- ---------- ----------
---------- ---------- ---------- -----tgctc c-----gc-- ----tcagcg
gttc-ta-ac ---------- ---------- ---------- ---tcac--- gtct---tta
---------- -----ttt-- ---------- ct---ccgtg cagag-acaa aggcca----
---------- ------tgtt cagtaccagc gcc-aaaat- agtgaagcct aatggcga
>Cichlidae_Crenicichla_semifasciata_1_1
nnnnnnnnnn nnnnnnnnnn nnnnnnnnnn nnnnnnnnnn nnnnnngtgt ttaa------
---------- ---tggtaaa gtttacacac agtaaggcat g-tgaagatt -gtgatacgt
tagatt-gtt tgatttgcag catcggatgg ctta-ttttt acggctaaat aagg-cgtag
tag------- --------ag tgcctcc--- ---------- ggtcaatgag tccg------
-cttagcggg tagcagct-- -----a---- ---------- --------tc cgca------
---------- --------gg ccgtgcat-- ---------- --------gt gttctgttag
ccg---ccac aaaag----- ---------- ---------- ---------- ----------
---------- ---------- ---------- ---------- ---cgagaag aagaga----
------cctt aa-gttcact tt-ta----- ---------- ------gggc c-ggaggttc
aga------- ---------- ---------- ---------- ---t-ttcta attgttgttc
---------- -------ata ta------gt -tattg---- ---------- ----------
----tgtaag tttcggtg-t gtgcaca--- ---------- ---------- ---c-ggtgc
tg-tt-ata- ---------- ---------- ---------- ---------- ----------
---------- --ttcttctg t-ttagc--- ---------- -------gcc tgt-------
---------- ---------- ---gagctag cgcggtta-g ctc-tgg--- ----------
------tgct gccc-t-tta ---------- ---------- ---------- ----------
-gg-atagcg ---------- ---------- ------cc-- ---------- ----------
---gcag--- ---------- ---------- ---------c tccgggcttt c---------
--agtgaa-- --ggatggat g-ttaaaga- ---------- ---------- ----------
---------- ---------- ---------- -----tgctc c-----gc-- ----tcagcg
gttc-ta-ac ---------- ---------- ---------- ---tcac--- gtct---tta
---------- -----ttt-- ---------- ct---ccgtg cagag-acaa aggcca----
---------- ------tgtt cagtaccagc gcc-aaaat- agtgaagcct aatggcga
>Cichlidae_Crenicichla_tendybaguassu_1_1
nnnnnnnnnn nnnnnnnnnn nnnnnnnnnn nnnnnnnnnn nnnnnngtgc ttaa------
---------- ---tgrtaaa gtttayrcac agtaaggcat g-tgaagrtt -gtgatacgt
tagatt-gtt tgatttgcag catcggatgg ctta-ttttt acggctaaat aagg-cgtag
tag------- --------ag tacctcc--- ---------- ggtcaatgag tccg------
-cttaggggg tagcagct-- -----a---- ---------- --------gc cgca------
---------- --------gg ccgtgcat-- ---------- --------gt gttctgttag
ccg---ccac aaaag----- ---------- ---------- ---------- ----------
---------- ---------- ---------- ---------- ---cgagaag aagaga----
------cctt aa-gttcact tt-ta----- ---------- ------gggc c-ggaggttc
aga------- ---------- ---------- ---------- ---tcttcta attgttgttc
---------- -------ata ta------gt -tactg---- ---------- ----------
----tgtaag tttcggtg-t gtgcaca--- ---------- ---------- ---c-ggtgc
tg-tt-ata- ---------- ---------- ---------- ---------- ----------
---------- --ttcttctg t-ttagc--- ---------- -------gcc tgt-------
---------- ---------- ---gagctag cgcggtta-g ctc-tgg--- ----------
------tgct gccc-t-tta ---------- ---------- ---------- ----------
-gg-atagcg -ccg-c---- ---------- -tcgcccc-- ---------- ----------
---gcag--- ---------- ---------- ---------c tccgggcttt c---------
--agtgaa-- --ggatggat g-ttaaaga- ---------- ---------- ----------
---------- ---------- ---------- -----tgctc c-----gc-- ----tcagcg
gttc-ta-ac ---------- ---------- ---------- ---tcac--- gtct---tta
---------- -----ttt-- ---------- ct---ccgtg cagag-acaa aggcca----
---------- ------tgtt cagtaccagc gcc-aaaat- agtgaagcct aatggcga
>Cichlidae_Crenicichla_tesay_1_1
nnnnnnnnnn nnnnnnnnnn nnnnnnnnnn nnnnnnnnnn nnnnnngtgc ttaa------
---------- ---tgataaa gtttacacac agtaaggcat g-tgaaggtt cgtgatacgt
tagattcgtt tgatttgcag tatcggatgg ctta-ttttt acggctaaat gagg-cgtag
tag------- --------ag tacctcc--- ---------- ggtcaatgag tccg------
-cttagcggg tagcagct-- -----a---- ---------- --------gc cgca------
---------- --------gg ccgtgcat-- ---------- --------gt gttctgttag
ccg---ccac aaaag----- ---------- ---------- ---------- ----------
---------- ---------- ---------- ---------- ---cgagaag aagaga----
------cctt aa-gttcact tt-ta----- ---------- ------gggc c-ggaggttc
aga------- ---------- ---------- ---------- ---tcttcta attgttgttc
---------- -------ata ta------gt -tattg---- ---------- ----------
----tgtaag tttcggtg-t gtgcaca--- ---------- ---------- ---c-ggtgc
tg-tt-ata- ---------- ---------- ---------- ---------- ----------
---------- --ttcttctg t-ttagc--- ---------- -------gcc tgt-------
---------- ---------- ---gagctag cgcggtta-g ctc-tgg--- ----------
------tgct gccc-t-tta ---------- ---------- ---------- ----------
-gg-atagcg -ccg-c---- ---------- -tcgcccc-- ---------- ----------
---gcag--- ---------- ---------- ---------c tccgggcttt c---------
--agtgaa-- --ggatggat g-ttaaaga- ---------- ---------- ----------
---------- ---------- ---------- -----tgctc c-----gc-- ----tcagcg
gttc-ta-ac ---------- ---------- ---------- ---tcac--- gtct---tta
---------- -----ttt-- ---------- ct---ccgtg cagag-acaa aggcca----
---------- ------tgtt cagtaccagc gcc-caaat- agtgaagcct aatggcga
>Cichlidae_Crenicichla_yaha_1_1
nnnnnnnnnn nnnnnnnnnn nnnnnnnnnn nnnnnnnnnn nnnnnngtgc ttaa------
---------- ---tgataaa gtttacacac agtaaggcat g-tgaaggtt -gtgatacgt
tagatt-gtt tgattygcag tatcggatgg ctta-ttttt acggctaaat gagg-cgtag
tag------- --------ag tacctcc--- ---------- ggtcaatgag tccg------
-cttagcggg tagcagct-- -----a---- ---------- --------gc cgca------
---------- --------gg ccgtgcat-- ---------- --------gt gttctgttag
ccg---ccac aaaag----- ---------- ---------- ---------- ----------
---------- ---------- ---------- ---------- ---cgagaag aagaga----
------cctt aa-gttcact tt-ta----- ---------- ------gggc c-ggaggttc
aga------- ---------- ---------- ---------- ---tcttcta attgttgttc
---------- -------ata ta------gt -tattg---- ---------- ----------
----tgtaag tttcggtg-t gtgcaca--- ---------- ---------- ---c-ggtgc
tg-tt-ata- ---------- ---------- ---------- ---------- ----------
---------- --ttcttctg t-ttagc--- ---------- -------gcc tgt-------
---------- ---------- ---gagctag cgcggtta-g ctc-tgg--- ----------
------tgct gccc-t-tta ---------- ---------- ---------- ----------
-gg-atagcg -ccg-c---- ---------- -tcgcccc-- ---------- ----------
---gcag--- ---------- ---------- ---------c tccgggcttt c---------
--agtgaa-- --ggatggat g-ttaaaga- ---------- ---------- ----------
---------- ---------- ---------- -----tgctc c-----gc-- ----tcagcg
gttc-ta-ac ---------- ---------- ---------- ---tcac--- gtct---tta
---------- -----ttt-- ---------- ct---ccgtg cagag-acaa aggcca----
---------- ------tgtt cagtaccagc gcc-aaaat- agtgaagcct aatggcga
>Cichlidae_Crenicichla_ypo_1_1
nnnnnnnnnn nnnnnnnnnn nnnnnnnnnn nnnnnnnnnn nnnnnngtgc ttaa------
---------- ---tgataaa gtttacacac agtaaggcat g-tgaaggtt -gtgatacgt
tagatt-gtt tgatttgcag tatcggatgg ctta-ttttt acggctaaat gagg-cgtag
tag------- --------ag tacctcc--- ---------- ggtcaatgag tccg------
-cttagcggg tagcagct-- -----a---- ---------- --------gc cgca------
---------- --------gg ccgtgcat-- ---------- --------gt gttctgttag
ccg---ccac aaaag----- ---------- ---------- ---------- ----------
---------- ---------- ---------- ---------- ---cgagaag aagaga----
------cctt aa-gttcact tt-ta----- ---------- ------gggc c-ggaggttc
aga------- ---------- ---------- ---------- ---tcttcta attgttgttc
---------- -------ata ta------gt -tattg---- ---------- ----------
----tgtaag tttcggtg-t gtgcaca--- ---------- ---------- ---c-ggtgc
tg-tt-ata- ---------- ---------- ---------- ---------- ----------
---------- -----ttctg t-ttagc--- ---------- -------gcc tgt-------
---------- ---------- ---gagctag cgcggtta-g ctc-tgg--- ----------
------tgct gccc-t-tta ---------- ---------- ---------- ----------
-gg-atagcg -ccg-c---- ---------- -tcgcccc-- ---------- ----------
---gcag--- ---------- ---------- ---------c tccgggcttt c---------
--agtgaa-- --ggatggat g-ttaaaga- ---------- ---------- ----------
---------- ---------- ---------- -----tgctc c-----gc-- ----tcagcg
gttc-ta-ac ---------- ---------- ---------- ---tcac--- gtct---tta
---------- -----ttt-- ---------- ct---ccgtg cagag-acaa aggcca----
---------- ------tgtt cagtaccagc gcc-aaaat- agtgaagcct aatggcga
>Cichlidae_Crenicichla_ypo_2_1
nnnnnnnnnn nnnnnnnnnn nnnnnnnnnn nnnnnnnnnn nnnnnngtgc ttaa------
---------- ---tgataaa gtttacacac agtaaggcat g-tgaaggtt -gtgatacgt
tagattcgtt tgatttgcag tatcggatgg ctta-ttttt acggctaaat gagg-cgtag
tag------- --------ag tamctcc--- ---------- ggtcaatgag tccg------
-cttagcggg tagcagct-- -----a---- ---------- --------gc cgca------
---------- --------gg ccgtgcat-- ---------- --------gt gttctgttag
ccg---ccac aaaag----- ---------- ---------- ---------- ----------
---------- ---------- ---------- ---------- ---cgagaag aagaga----
------cctt aa-gttcact tt-ta----- ---------- ------gggc c-ggaggttc
aga------- ---------- ---------- ---------- ---tcttcta attgttgttc
---------- -------ata ta------gt -tattg---- ---------- ----------
----tgtaag tttcggtg-t gtgcaca--- ---------- ---------- ---c-ggtgc
tg-tt-ata- ---------- ---------- ---------- ---------- ----------
---------- -----ttctg t-ttagc--- ---------- -------gcc tgt-------
---------- ---------- ---gagctag cgcggtta-g ctc-tgg--- ----------
------tgct gccc-t-tta ---------- ---------- ---------- ----------
-gg-atagcg -ccg-c---- ---------- -tcgcccc-- ---------- ----------
---gcag--- ---------- ---------- ---------c tccgggcttt c---------
--agtgaa-- --ggatggat g-ttaaaga- ---------- ---------- ----------
---------- ---------- ---------- -----tgctc c-----gc-- ----tcagcg
gttc-ta-ac ---------- ---------- ---------- ---tcac--- gtct---tta
---------- -----ttt-- ---------- ct---ccgtg cagag-acaa aggcca----
---------- ------tgtt cagtaccagc gcc-aaaat- agtgaagcct aatggcga
>Cichlidae_Crenicichla_ypo_3_1
nnnnnnnnnn nnnnnnnnnn nnnnnnnnnn nnnnnnnnnn nnnnnngtgc ttaa------
---------- ---tgataaa gtttacacac agtaaggcat g-tgaaggtt -gtgatacgt
tagatt-gtt tgatttgcag tatcggatgg ctta-ttttt acggctaaat gagg-cgtag
tag------- --------ag tacctcc--- ---------- ggtcaatgag tccg------
-cttagcggg tagcagct-- -----a---- ---------- --------gc cgca------
---------- --------gg ccgtgcat-- ---------- --------gt gttctgttag
ccg---ccac aaaag----- ---------- ---------- ---------- ----------
---------- ---------- ---------- ---------- ---cgagaag aagaga----
------cctt aa-gttcact tt-ta----- ---------- ------gggc c-ggaggttc
aga------- ---------- ---------- ---------- ---tcttcta attgttgttc
---------- -------ata ta------gt -tattg---- ---------- ----------
----tgtaag tttcggtg-t gtgcaca--- ---------- ---------- ---c-ggtgc
tg-tt-ata- ---------- ---------- ---------- ---------- ----------
---------- -----ttctg t-ttagc--- ---------- -------gcc tgt-------
---------- ---------- ---gagctag cgcggtta-g ctc-tgg--- ----------
------tgct gccc-t-tta ---------- ---------- ---------- ----------
-gg-atagcg -ccg-c---- ---------- -tcgcccc-- ---------- ----------
---gcag--- ---------- ---------- ---------c tccgggcttt c---------
--agtgaa-- --ggatggat g-ttaaaga- ---------- ---------- ----------
---------- ---------- ---------- -----tgctc c-----gc-- ----tcagcg
gttc-ta-ac ---------- ---------- ---------- ---tcac--- gtct---tta
---------- -----ttt-- ---------- ct---ccgtg cagag-acaa aggcca----
---------- ------tgtt cagtaccagc gcc-aaaat- agtgaagcct aatggcga
>Cichlidae_Cryptoheros_chetumalensis_1_1
gactggc--t tttctgtttt aaaatgta-- --------ct ttaattgtgt ttaa------
---------- ---tggcaaa atttacacac agtatggcat g-tgaagact -gtgatacgt
tagatt-atg tgagttgcag caccggatgg ctca-ttttt acggctaagt aagg-cgtag
taa------- --------ag cagcttc--- ---------- ggtcaatgag ttcgg-----
-gttagcggg tagcggct-- -----a---- ---gcagcaa --------gc agca------
---------- --------gg ccgtgcat-- ---------- --------gt gttcagctag
ccg---ccac agaag----- ---------- ---------- ---------- ----------
---------- ---------- ---------- ---------- ---cgagaag aggaga----
------cctt aa-gttcact tt-ca----- ---------- ------gggc c-agaggttc
aga------- ---------- ---------- ---------- --tttttttc attgttgctt
---------- -------ata ta-------- --gttt---- ---------- ----------
----tataag ttccgcta-t atgccca--- ---------- ---------- ---t-ggtgc
tg-tt-ata- ---------- ---------- ---------- ---------- ----------
---------- --cccatctg c-tcagc--- ---------- -------gcc tgt-------
---------- ---------- ---gagctag cgcggtta-g ctc-tgg--- ----------
------tgct acccct-tta ---------- ---------- ---------- ----------
-gg-ttagcg -ccg-c---- ---------- -tcgcctc-- ---------- ----------
---gcag--- ---------- ---------- ---------c tcctggcttt c---------
--agtgaa-- --ggatggac g-ttaaaga- ---------- ---------- ----------
---------- ---------- ---------- -----tgctc c-----gctg cccttcagcg
gttc-ta-ac ---------- ---------- ---------- ---ccacat- gtct---tta
---------- -----ttt-- ---------- ct---c--tg cagag-acaa aggcca----
---------- ------tgtt cagtaccagc gcc-aaaat- agtgaagcct aatggcga
>Cichlidae_Geophagus_grammepareius_1_1
gactggc--t tttctgcttt aaaatgta-- --------ct ttatttgtgc ttaa------
---------- ---tagtaaa atgtacacac agtaaggcat g-tgaagact -gtgatacgt
tagatt-atg ggatttgcag caccggatgg ctca-ttttt atggctaaat aagg-cgtag
tag------- --------ag tagctcc--- ---------- ggtcaatgag tcct------
-gttagcggg tagcagct-- -----a---- ---------- --------gc agca------
---------- --------gg ccctgcat-- ---------- --------gt gttctgctat
tca---ccac agaaa----- ---------- ---------- ---------- ----------
---------- ---------- ---------- ---------- ---cgagaag aggaga----
------cctt aa-gttcact tt-ta----- ---------- ------gggc c-ggaggtta
aga------- ---------- ---------- ---------- ---ttttcta attgtttttt
t--------- -------ata ta------gt -tatta---- ---------- ----------
----tgtaag ttccgcta-t atgctct--- ---------- ---------- ---t-ggtgc
[truncated: 230,547 more chars]
