# Supplementary material for: Time-calibrated phylogeny of neotropical freshwater fishes
Source: Front Bioinform. 2024 Dec 6;4:1433995. doi: 10.3389/fbinf.2024.1433995 (PMC11659281; doi:10.3389/fbinf.2024.1433995)
Supplement: Supplementary file 1 [file DataSheet1.zip › Supplementary Material/aln/alignment_SH3PX3.fasta]

>Cichlidae_Cichla_temensis_1_1
tcttatacca ttgatatggg tcccctgggg ccccagtgga aggagaaccc acggcctttc
tcctgctcca ttgaggatcc caccaaacag actaagttca aaggcatcaa gacctatatt
tcataccggg tgacgccgag tcacacagga gatcctgtct acagacgcta caaacacttt
gactggctgt acaaccgctt gcttcacaag ttcactgtga tctctgtgcc tcacctgcct
gagaagcagg ccacggggcg atttgaggaa gacttcattg agaagcgcaa gaggcgactg
atactgtgga tgaaccatat gaccagtcac ccagtccttt cccagtatga aggctttgag
cactttctga tgtgtgctga cgacaagcag tggaaactgg gcaaaagaag ggcagagaag
gatgagatgg tgggcgccca tttcatgctg actctccaaa tccccaatga gcaccaggac
cttcaggatg ttgaggaacg ggttgacaac ttcaagtcct ttgctaagaa gatggatgac
agcgtgatgc agctgacaca cgttgcctcg gagcttgtgc gtaaacacct gggtggattc
aggaaggagt tccagaggct tggaaatgcc ttccaggcta tcagccaggc attcatgctg
gatcctccct atagatcaga tgcactcaac aatgccatcn nnnnnnnnn
>Cichlidae_Rocio_octofasciata_1_1
tcttatacca ttgatatgag tcctctgggg ccccagtgga aggagaaccc acaacctttc
tcctgctcca ttgaggatcc caccaaacag actaagttca aaggcatcaa gacctacatt
tcataccggg tgacgccgag tcacacagga catcctgtct acagacgcta caaacacttt
gactggctgt acaaccgctt gcttcacaag ttcactgtga tctctgtgcc tcacctacct
gagaagcagg ccacggggcg atttgaggaa gacttcattg agaagcgcaa gaggcgactg
atactgtgga tgaaccatat gaccagtcac ccagtccttt cccagtatga aggctttgag
cactttctga tgtgtgctga tgacaagcag tggaaactgg gcaaaagaag ggcagagaag
gatgagatgg tgggtgccca tttcatgctg actctccaaa tccccaatga gcaccaggac
cttcaggatg ttgaggagcg ggttgacaac ttcaagtcct ttgctaagaa gatggatgac
agcgtgatgc agctgacaca cgttgcctcg gagcttgtgc gtaaacacct gggtggattc
aggaaggagt tccagcggct tggaaatgcc tttcaggcca ttagccaggc attcacgctg
gacccacccc ataggtcaga tggactcaac aatgccatct cccatnnnn
>Cichlidae_Satanoperca_jurupari_1_1
tcttatacca ttgatatggg tcccctgggg ccccagtgga aggagaaccc acggcctttc
tcctgctcca ttgaggatcc caccaaacag actaagttca aaggcatcaa gacctacatt
tcataccggg tgacgcccag tcacacagga catcctgtct acagacgcta caaacacttt
gactggctgt acaaccgttt gcttcacaag ttcactgtga tctctgtgcc tcacctgcct
gagaagcagg ccacggggcg atttgaggaa gacttcattg agaaacgcaa gaggcgactg
atactgtgga tgaaccatat gaccagtcac ccagtccttt cccagtatga aggctttgaa
cactttctga tgtgtgctga tgacaagcag tggaaactgg gcaaaagaag ggcagagaag
gacgagatgg tgggcgccca tttcatgctg actctccaaa tccccaatga gcaccaggac
cttcaggatg ttgaggaacg ggtcgacaac ttcaagtcat tcgctaagaa gatggatgac
agcgtgatgc agctgacaca cgtcgcctcg gagctggtgc gtaaacacct gggtggattc
aggaaggagt ttcagcggct tggaaatgcc ttccaggcga tcagccaggc attcacgctg
gaccctccct ataggtcaga tggactcaac aatgccatct cccatnnnn
>Cichlidae_Uaru_amphiacanthoides_1_1
nnnnnnnnnn nnnnnnnngg tcccctgggg ccccagtgga aggagaatcc acgacctttc
tcctgctcca ttgaggatcc caccaaacag actaagttca aaggcatcaa gacctacatt
tcataccggg tgacgccgag tcacacagga catcctgtct acagacgcta caaacacttt
gactggctgt acaaccgctt gcttcacaag ttcactgtga tctctgtgcc tcacctgcct
gagaagcagg ccacggggcg atttgaggaa gacttcattg agaagcgcaa gaggcgactg
atactgtgga tgaaccatat gaccagtcac ccagtacttt cccagtatga aggctttgag
cactttctga tgtgtgctga tgacaagcag tggaaactgg gcaaaagaag ggcagagaag
gatgagatgg tgggcgccca tttcatgctg actctccaaa tccccaatga gcaccaggac
cttcaggatg ttgaggagcg ggttgacaac ttcaagtcct tcgctaagaa gatggatgac
agcgtgatgc agctgacaca cgttgcctcg gagcttgtgc gtaaacacct gggtggattc
aggaaggagt tccagcggct tggaaatgcc ttccaggcta ttagccaggc attcacactg
gacccacccc ataggtcaga tgcactcaac aatgccatat cccatnnnn
>Cichlidae_Cleithracara_maronii_1_1
tcttatacca ttgatatgag tccattgggt ccgcagtgga aggagaaccc acgacctttc
tcctgctcca ttgaggatcc caccaaacag actaagttca aaggcatcaa gacctacatt
tcataccgtg tgacgccgag tcacacagga catcctgtct acagacgcta caaacacttt
gactggctgt acaaccgctt gcttcacaag ttcactgtga tctctgtgcc tcacctgcct
gagaagcagg ccacagggcg atttgaggaa gactttattg agaagcgcaa gaggcgactg
atactgtgga tgaaccatat gaccagtcac ccagtccttt cccagtatga aggctttgag
cactttctga tgtgtgctga tgacaagcag tggaaacttg gcaaaagaag ggcagagaag
gatgaaatgg tgggtgccca cttcatgctg actctccaaa tccccaatga gcaccaggac
cttcaggatg ttgaggaacg ggttgacaac ttcaaatcct ttgctaagaa aatggacgac
agtgtgatgc agttgacaca cgttgcctcg gagcttgtgc gtaaacacct gggtgggttc
aggaaggagt tccagcggct tggaaatgcc ttccaggcta ttagccaggc attcacgctg
gacccaccct ataggtcaga ttcactcaac aatgccatat cccatnnnn
>Cichlidae_Heros_efasciatus_1_1
tcttatacca ttgatatgag tcccctgggg ccccagtgga aggagaatcc acgacctttc
tcctgctcca ttgaggatcc caccaaacag actaagttca aaggcatcaa gacctacatt
tcataccggg tgacgccgag tcacacagga catcctgtct acagacgcta caaacacttt
gactggctgt acaaccgctt gcttcacaag ttcactgtga tctctgtgcc tcacctgcct
gagaagcagg ccacggggcg atttgaggaa gacttcattg agaagcgcaa gaggcgactg
atactgtgga tgaaccatat gaccagtcac ccagtccttt cccagtatga aggctttgag
cactttctga tgtgtgctga tgacaagcag tggaaactgg gcaaaagaag ggcagagaag
gatgagatgg tgggcgccca tttcatgctg actctccaaa tccccaatga gcaccaggac
cttcaggatg ttgaggaacg ggttgacaac ttcaagtcct tcgctaagaa gatggatgac
agcgtgatgc agctgacaca cgttgcctcg gagcttgtgc gtaaacacct gggtggattc
aggaaggagt tccagcggct tggaaatgcc ttccaggcta ttagccaggc attcacgctg
gacccacccc ataggtcaga tgcactcaac aatgccatat cccatnnnn
>Cichlidae_Trichromis_salvini_1_1
tcttacacca ttgatatgaa tcccctgggg ccccagtgga aggagaaccc acgacctttc
tcctgctcca ttgaggatcc caccaaacag actaagttca aaggcatcaa gacctacatt
tcataccggg tgacgccaag tcacacagga catcctgtct acagacgcta caaacacttt
gactggctgt acaaccgctt gcttcacaag ttcactgtga tctctgtgcc tcacctgcct
gagaagcagg ccacggggcg atttgaggaa gacttcattg agaagcgcaa gaggcgactg
atactgtgga tgaaccatat gaccagtcac ccagtccttt cccagtatga aggctttgag
cactttctga tgtgcgctga tgacaagcag tggaaactgg gcaaaagaag ggcagagaag
gatgagatgg tgggcgccca tttcatgctg actctccaaa tccccaatga gcaccaggac
cttcaggatg ttgaggagcg ggttgacaac ttcaagtctt ttgctaagaa gatggatgac
agcgtgatgc agctgacaca cgttgcctcg gagcttgtgc gtaaacacct gggtggattc
aggaaggagt tccagcggct tggaaatgcc ttccaggcta ttagccaggc attcacgctg
gacccacccc ataggtcaga tggactcaac aatgccatct cccatnnnn
>Cichlidae_Hypselecara_temporalis_1_1
nnnnnnnnnn nnnnnnnnag tcccctgggg ccccagtgga aggagaaccc acgacctttc
tcctgctcca ttgaggatcc caccaaacag actaagttta aaggcatcaa gacctacatt
tcataccggg tgacgccgag tcacacagga catcctgtct acagacgcta caaacacttt
gactggctgt acaaccgctt gcttcacaag ttcactgtga tctctgtgcc tcacctgcct
gagaagcagg ccacggggcg atttgaggaa gacttcattg agaagcgcaa gaggcgactg
atactgtgga tgaaccatat gaccagtcac ccagtccttt cccagtatga aggctttgag
cactttctga tgtgtgctga tgacaagcag tggaaactgg gcaaaagaag ggcagagaag
gatgagatgg tgggcgccca tttcatgctg actctccaaa tccccaatga gcaccaggac
cttcaggatg ttgaggaacg ggttgacaac ttcaagtcct ttgctaagaa gatggatgac
agcgtgatgc agctgacaca cgttgcctcg gagcttgtgc gtaaacacct gggtggattc
aggaaggagt tccagcggct tggaaatgcc ttccaggcta ttagccaggc attcacgctg
gacccacccc ataggtcaga tgcactcaac aatgccatat cccatnnnn
>Cichlidae_Mesonauta_festivus_1_1
tcttatacca ttgatatgag tcccctgggg cctgagtgga aggagaaccc acgacctttc
tcctgctcca ttgaggatcc caccaaacag actaagttca aaggcatcaa gacctacatt
tcataccggg tgacgccgag tcacacagga caccctgtct acagacgcta caaacacttt
gactggctgt acaaccgctt gcttcacaag ttcactgtga tctctgtgcc tcacctgcct
gagaagcaag ccacgggacg atttgaggaa gacttcattg agaagcgcaa gaggcgactg
atactgtgga tgaaccatat gaccagtcac ccagtccttt cccagtatga aggctttgag
cactttctga tgtgtgctga tgacaagcag tggaaactgg gcaaaagaag ggcagagaag
gatgagatgg tgggcgccca tttcatgctg actctccaaa tccccaatga gcaccaggac
cttcaggatg ttgaggaacg ggttgacaac ttcaaatcct tcgctaagaa gatggatgac
agcgtgatgc agctgacaca cgttgcttcg gagcttgtgc gtaaacacct gggtggattc
aggaaggagt tccagcggct tggaaatgcc ttccaggcta ttagccaggc attcacactg
gacccacccc ataggtcaga tgcactcaac aatgccatat cccatnnnn
>Cichlidae_Mesonauta_insignis_1_1
nnnnnnnnnn nnnnnnnnnn nnnnctgggg cccgagtgga aggagaaccc acgacctttc
tcctgctcca ttgaggatcc caccaaacag actaagttca aaggcatcaa gacctacatt
tcataccggg tgacgccgag tcacacagga caccctgtct acagacgcta caaacacttt
gactggctgt acaaccgctt gcttcacaag ttcactgtga tctctgtgcc tcacctgcct
gagaagcaag ccacagggcg atttgaggaa gacttcattg agaagcgcaa gaggcgactg
atactgtgga tgaaccatat gaccagtcac ccagtccttt cccagtatga aggctttgag
cactttctga tgtgtgctga tgacaagcag tggaaactgg gcaaaagaag ggcagagaag
gatgagatgg tgggcgccca tttcatgctg actctccaaa tccccaatga gcaccaggac
cttcaggatg ttgaggaacg ggttgacaac ttcaaatcct tcgctaagaa gatggatgac
agcgtgatgc agctgacaca cgttgcctcg gagcttgtgc gtaaacacct gggtggattc
aggaaggagt tccagcggct tggaaatgcc ttccaggcta ttagccaggc attcacactg
gacccacccc ataggtcaga tgcactcaac aatgccatat cccatnnnn
>Cichlidae_Mesonauta_egregius_1_1
nnnnnnnnnn nnnnnnnnag tcccctgggg cccgagtgga aggagaaccc acgacctttc
tcctgctcca ttgaggatcc caccaaacag actaagttca aaggcatcaa gacctacatt
tcataccggg tgacgccgag tcacacagga caccctgtct acagacgcta caaacacttt
gactggctgt acaaccgctt gcttcacaag ttcactgtga tctctgtgcc tcacctgcct
gagaagcaag ccacggggcg atttgaggaa gacttcattg agaagcgcaa gaggcgactg
atactgtgga tgaaccatat gaccagtcac ccagtccttt cccagtatga aggctttgag
cactttctga tgtgtgctga tgacaagcag tggaaactgg gcaaaagaag ggcagagaag
gacgagatgg tgggcgccca tttcatgctg actctccaaa tccccaatga gcaccaggac
cttcaggatg ttgaggaacg ggttgacaac ttcaaatcct tcgctaagaa gatggatgac
agcgtgatgc agctgacaca cgttgcctca gagcttgtgc gtaaacacct gggtggattc
aggaaggagt tccagcggct tggaaatgcc ttccaggcta ttagccaggc attcacactg
gacccacccc ataggtcaga tgcactcaac aatgccatat cccatnnnn
>Cichlidae_Mikrogeophagus_ramirezi_1_1
tcctatacca ttgatatggg tcccctgggg ccccagtgga aggagaaccc acggcctttc
tcctgctcca ttgaggatcc caccaaacag actaagttca aaggcattaa gacctacatc
tcctaccggg tgacgcccag tcacacagga catcctgtct acagacgcta caaacacttt
gactggctgt acaaccgctt gcttcacaag ttcactgtga tctctgtgcc tcacctgcct
gagaagcagg ccacggggcg atttgaggag gacttcattg agaagcgcaa gaggcgactg
atactgtgga tgaaccatat gaccagtcac ccagtccttt cccagtatga aggctttgag
cactttctga tgtgtgctga tgacaagcag tggaaactgg gcaaaagaag ggcagagaaa
gatgagatgg tgggtgccca tttcatgctg accctccaaa tccccagtga gcaccaggac
cttcaggatg ttgaggaacg ggttgataac ttcaaatcct ttgctaagaa gatggacgac
agcgtgatgc agctgacaca cgtggcctcg gagctggtgc gtaaacacct gggtggattc
aggaaggagt ttcagcggct tggaaatgcc ttccaggcga tcagccaggc attcacgctg
gaccctccct ataggtcaga tggactcaac aatgccatct cccatnnnn
>Cichlidae_Nandopsis_tetracanthus_1_1
tcttacacca ttgatatgag tcccctgggg ccccagtgga aggagaaccc acgacctttc
tcctgctcca ttgaggatcc caccaaacag actaagttca aaggcatcaa gacctacatt
tcataccggg tgacgccgag tcacacagga catcctgtct acagacgcta caaacacttt
gactggctgt ataaccgctt gcttcacaag ttcactgtga tctctgtgcc tcacctgcct
gagaagcagg ccacggggcg atttgaggaa gacttcattg agaagcgcaa gaggcgactg
atactgtgga tgaaccatat gaccagtcac ccagtgcttt cccagtatga aggctttgag
cactttctga tgtgcgctga tgacaagcag tggaaactgg gcaaaagaag ggcagagaag
gatgagatgg tgggcgccca tttcatgctg actctccaaa tccccaatga gcaccaggac
cttcaggatg ttgaggagcg ggttgacaac ttcaagtcct tcgctaagaa gatggatgac
agcgtgatgc agctgacaca cgttgcctcg gagcttgtgc gtaaacacct gggtggattc
aggaaggagt tccagcggct tggaaatgcc ttccaggcta ttagccaggc attcacactg
gacccacccc ataggtcaga tgcactcaac aatgccatat cccatnnnn
>Cichlidae_Retroculus_xinguensis_1_1
nnnnnnnnnn nnnnnatggg tcccctggga ccccagtgga aggagaaccc acgacctttc
tcctgctcca ttgaggatcc caccaaacag actaagttca aaggcatcaa gacctacatt
tcataccggg tgacaccgag tcacacggga catcccgtct acagacgcta caaacacttt
gactggctgt acaaccgctt gcttcacaag ttcactgtga tctccgtgcc tcacctgcct
gagaagcagg ccacggggcg atttgaggaa gacttcattg agaagcgcaa gaggcgactg
atactgtgga tgaaccatat gaccagtcac ccagtccttt cccagtatga aggctttgag
cactttctaa tgtgtgctga tgacaagcag tggaaactgg gcaaaagaag ggcagagaag
gatgagatgg tgggtgccca ttttatgctg actcttcaaa tccccagtga gcaccaggat
cttcaggatg ttgaggaacg ggttgacaac ttcaagttct ttgctaagaa gatggatgac
agcgtgatgc agctgacaca cgttgcctcg gagcttgtgc gtaaacacct gggtggattc
aggaaggagt tccagcggct tggaaatgcc ttccaggcta tcagccaggc attcatgctg
gaccctccct ataggtcaga tgcactcaac aatgccatat cccatnnnn
>Cichlidae_Talamancaheros_sieboldii_1_1
nnnnnnnnnn nnnnnnnnag tcccctgggg ccccagtgga aggagaaccc acgacctttc
tcctgctcca ttgaggatcc caccaaacag actaagttca aaggcatcaa gacctacatt
tcataccggg tgacgccgag tcacacagga catcctgtct acagacgcta caaacacttt
gactggctgt acaaccgctt gcttcacaag ttcactgtga tctctgtgcc tcacctgcct
gagaagcagg ccacggggcg atttgaggaa gacttcattg agaagcgcaa gaggcgactg
atactgtgga tgaaccatat gaccagtcac ccagtccttt cccagtatga aggctttgag
cactttctga tgtgcgctga tgacaagcag tggaaactgg gcaaaagaag ggcagagaag
gatgagatgg tgggtgccca tttcatgctg actctccaaa tccccaatga gcaccaggac
cttcaggatg ttgaggagcg ggttgacaac ttcaagtcct tcgctaagaa gatggatgac
agcgtgatgc agctgacaca cgttgcctcg gagcttgtgc gtaaacacct gggtggattc
aggaaggagt tccagcggct tggaaatgcc ttccaggcta ttagccaggc attcacgctg
gacccacccc ataggtcaga tgcactcaac aatgccatat cccatnnnn
>Cichlidae_Amatitlania_sajica_1_1
nnnnnnnnnn nnnnnnnnag tcccctgggg ccccagtgga aggagaaccc acgacctttc
tcctgctcca ttgaggatcc taccaaacag acgaagttca aaggcatcaa gacctacatt
tcataccggg tgacgccgag tcacacagga catcctgtct acagacgcta caaacacttt
gactggctgt acaaccgctt gcttcacaag ttcactgtga tctctgtgcc tcacctgcct
gagaagcagg ccacggggcg atttgaggaa gacttcattg agaagcgcaa gaggcgactg
atactgtgga tgaaccatat gaccagtcac ccagtccttt cccagtatga aggctttgag
cactttctga tgtgcgctga tgacaagcag tggaaactgg gcaaaagaag ggcagagaag
gatgagatgg tgggcgccca tttcatgctg actctccaaa tccccaatga gcaccaggac
cttcaggatg ttgaggagcg ggttgacaac ttcaagtcct ttgctaagaa gatggatgac
agcgtgatgc agctgacaca cgttgcctcg gagcttgtgc gtaaacacct gggtggattc
aggaaggagt tccagcggct tggaaatgcc ttccaggcta ttagccaggc attcacgctg
gacccacccc ataggtcaga tgcactcaac aatgccatat cccatnnnn
>Cichlidae_Caquetaia_kraussii_1_1
nnnnnnnnnn nnnnnnnnag tcccctgggg ccccagtgga aggagaaccc acgacctttc
tcctgctcta ttgaggatcc caccaaacag actaaattca aaggcatcaa gacctatatt
tcataccggg tgacgccgag tcacacagga catcctgtct acagacgcta caaacacttt
gactggctgt acaaccgctt gcttcacaag ttcactgtga tctctgtgcc tcacctgcct
gagaagcagg ccacggggcg atttgaggaa gacttcattg agaagcgcaa gaggcgactg
atactgtgga tgaaccatat gaccagtcac ccagtccttt cccagtatga aggctttgag
cactttctga tgtgtgctga tgacaagcag tggaaactgg gcaaaagaag ggcagagaag
gatgagatgg tgggtgccca tttcatgctg actctccaaa tccccaatga gcaccaggac
cttcaggatg ttgaggagcg ggttgacaac ttcaagtcct ttgctaaaaa gatggatgac
agcgtgatgc agctgacaca cgttgcctcg gagcttgtgc gtaaacacct gggtggattc
aggaaggagt tccagcggct tggaaatgcc ttccaggcta ttagccaggc attcactctg
gacccacccc ataggtcaga tgcactcaac aatgccatat cccatnnnn
>Cichlidae_Thorichthys_meeki_1_1
tcttacacca ttgatatgag tcccctgggg ccccagtgga aggagaaccc acgacctttc
tcctgctcca ttgaggatcc caccaaacag actaagttca aaggaatcaa gacctacatt
tcataccggg tgacgccgag tcacacagga catcctgtct acagacgcta caaacacttt
gactggctgt acaaccgctt gcttcacaag ttcactgtga tctctgtgcc tcacctgcct
gagaagcagg cgacggggcg atttgaggaa gacttcattg agaagcgcaa gaggcgactg
atactgtgga tgaaccatat gaccagtcac ccagtccttt cccagtatga aggctttgag
cactttctga tgtgcgctga tgacaagcag tggaaattgg gcaaaagaag ggcagagaag
gatgagatgg tgggcgccca tttcatgctg actctccaaa tccccaatga gcaccaggac
cttcaggatg ttgaagagcg ggttgacaac ttcaagtcct tcgctaagaa gatggatgac
agcgtgatgc agctgacaca cgttgcctcg gagcttgtgc gtaaacacct gggtggattc
aggaaggagt tccagcggct tggaaatgcc ttccaggcta ttagccaggc attcacgctg
gacccacccc ataggtcaga tggactcaac aatgccatct ccnnnnnnn
>Cichlidae_Herichthys_cyanoguttatus_1_1
tcttacacca ttgatatgag tcccctgggg ccccagtgga aggagaaccc acgacctttc
tcctgctcca ttgaggatcc caccaaacag actaagttca aaggcatcaa gacctacatt
tcataccgtg tgacgccgag tcacacagga gatcctgtct acagacgcta caaacacttt
gactggctgt acaaccgctt gcttcacaag ttcactgtga tctctgtgcc tcacctgcct
gagaagcagg ccacggggcg atttgaggaa gacttcattg agaagcgcaa gaggcgactg
atactgtgga tgaaccatat gaccagtcac ccagtccttt cccagtatga aggctttgag
cactttctga tgtgcgctga tgacaagcag tggaaactgg gcaaaagaag ggcagagaag
gatgagatgg tgggcgccca tttcatgctg actctccaaa tccccaatga gcaccaggac
cttcaggatg ttgaggagcg ggttgacaac ttcaagtcct tcgcgaagaa gatggatgac
agcgtgatgc agctgacaca cgttgcctcg gagcttgtgc gtaaacacct gggcggattc
aggaaggagt tccagcggct tggaaatgcc ttccaggcta ttagccaggc attcacgctg
gacccacccc ataggtcaga tgcgctcaac aatgccatat cccatnnnn
>Cichlidae_Laetacara_curviceps_1_1
tcttatacca ttgatatgag tcccctgggg ccgcagtgga aggacaaccc acggcctttc
tcctgctcca ttgaggatcc caccaaacag actaagttca aaggcatcaa gacctacatt
tcataccggg tgacgccgag tcacacagga catcctgtct acagacgcta caaacacttt
gactggctgt acaaccgctt gcttcacaag ttcactgtga tctctgtgcc tcacctgcct
gagaagcagg ccacggggcg atttgaggaa gacttcattg agaagcgcaa gaggcgactg
atactgtgga tgaatcatat gaccagtcac ccagtccttt cccagtatga aggctttgag
cactttctga tgtgtgctga tgacaagcag tggaaacttg gcaaaagaag ggcagagaag
gatgaaatgg tgggcgccca tttcatgctg actctccaaa tccccaatga gcaccaggac
cttcaggatg ttgaggaacg ggttgacaac ttcaagtcct tcgctaagaa aatggacgac
agcgtgatgc agctgacaca cgttgcctca gagctcgtgc gtaaacacct gggtgggttc
aggaaggagt tccagcggct tggaaatgcc ttccaggcta tcagccagtc attcacgctg
gacccaccct ataggtcaga tacactcaac aatgccatat cccatnnnn
>Cichlidae_Crenicichla_sveni_1_1
nnnnnnnnnn nnnnnnnnnn nnnnctgggg ccccagtgga aggagaaccc acggcctttc
tcctgctcca ttgaggatcc caccaaacag actaagttca aaggcatcaa gacctacatt
tcataccggg tgacgcccag tcacacagga catcctgtct acagacgcta caaacacttt
gactggctgt acaaccgctt gcttcacaag ttcactgtga tctctgtgcc tcacctgcct
gagaagcagg ccacagggcg atttgaggaa gacttcatcg agaagcgcaa gaggcgactg
atactgtgga tgaaccatat gaccagtcac ccagtccttt cccagtatga aggcttcgag
cattttctga tgtgtgctga tgacaagcag tggaaactgg gcaaaagaag ggcagagaag
gacgagatgg tgggcgccca tttcatgctg actctccaga tccccagtga gcaccaggac
cttcaggatg ttgaggaacg ggttgacaac ttcaagtctt ttgctaagaa gatggatgac
agcgtgatgc agctgacaca cgttgcctcg gagctggtgc gcaaacacct gggtggattc
aggaaggagt ttcagcggct tggaaatgcc ttccaggcga tcagccaggc attcacgctg
gaccctccct ataggtcaga ttcactcaac aatgccatat cccatnnnn
>Cichlidae_Mesonauta_mirificus_1_1
nnnnnnnnnn nnnnnatgag tcccctgggg cccgagtgga aggagaaccc acgacctttc
tcctgctcca ttgaggatcc caccaaacag actaagttca aaggcatcaa gacctacatt
tcataccggg tgacgccgag tcacacagga caccctgtct acagacgcta caaacacttt
gactggctgt acaaccgctt gcttcacaag ttcactgtga tctctgtgcc tcacctgcct
gagaagcaag ccacggggcg atttgaggaa gacttcattg agaagcgcaa gaggcgactg
atactgtgga tgaaccatat gaccagtcac ccagtccttt cccagtatga aggctttgag
cactttctga tgtgtgctga tgacaagcag tggaaactgg gcaaaagaag ggcagagaag
gacgagatgg tgggcgccca tttcatgctg actctccaaa tccccaatga gcaccaggac
cttcaggatg ttgaggaacg ggttgacaac ttcaaatcct tcgctaagaa gatggatgac
agcgtgatgc agctgacaca cgttgcctcg gagcttgtgc gtaaacacct gggtggattc
aggaaggagt tccagcggct tggaaatgcc ttccaggcta ttagccaggc attcacactg
gacccacccc ataggtcaga tgcactcaac aatgccatat cccatnnnn
>Poeciliidae_Xiphophorus_hellerii_1_1
tcgtatacca ttgagatggg ttcactggga cctcaatgga aggcaaatcc aaggccattc
atctgctcta ttgaagaccc aaccaaacag acaaagttca aaggtatcaa gacctacata
tcgtaccgag tgacgccgag ccacataggc cggccggttt acagacgata caaacacttt
gactggttgt acaaccgttt gttgcacaag ttcactgtga tctctgtgcc tcacctccct
gagaagcagg ccactggtcg gtttgaggaa gacttcatcg agaagcgtaa gaggcgactg
atactgtgga tgaaccacat gaccagccac ccagtcctct cgcagtatga aggctttgag
cactttctga tgtgtgctga tgataagcag tggaaactgg gtaagaggcg ggcagagaag
gacgagatgg tgggagccca tttcatgctg acccttcaga tccccaacga gcaccaggac
cttcaggacg tcgaggagag rgtcgacaac ttcaagacct tcgccaagaa aatggacgac
agtgtgatgc agctyacgca cgttgcctca gagctcgtgc gtaagcacct gggcgggttc
aggaaggagt tccagcgact tgggaatgcc ttccagtcta ttagccaggc tttcacactg
gacccaccct acaggtcaga tgccctcaac aacgccatct cccacactg
>Cichlidae_Cichlasoma_boliviense_1_1
nnnnnnnnnn nnnnnnnnnn ntccctgggg ccgcagtgga aggagaaccc acgacctttc
tcctgctcca ttgaggatcc caccaaacag actaagttca aaggcatcaa gacctacatt
tcataccggg tgacgccgag tcacacagga catcccgtct acagacgcta caaacacttt
gactggctgt acaaccgctt gctccacaag ttcactgtga tctctgtgcc tcacctgcct
gagaagcagg ccacggggcg attcgaggaa gacttcattg agaagcgcaa gaggcgactg
atactgtgga tgaaccatat gaccagtcac ccagtcctct cccagtatga aggctttgag
cactttctga tgtgtgctga tgacaagcag tggaaacttg gcaaaagaag ggcagagaag
gatgaaatgg tgggcgccca tttcatgctg actctccaaa tccccaatga gcaccaggac
cttcaggatg ttgaggaacg ggttgacaac ttcaagtcct ttgctaagaa aatggacgac
agcgtgatgc agctgacaca cgttgcctcg gagcttgtgc gtaaacacct gggtggattc
aggaaggagt tccagcggct tggaaatgcc ttccaggcta tcagccagtc attcacgctg
gacccaccct ataggtcaga tgcactcaac aatgccatat cccatnnnn
>Cichlidae_Geophagus_iporangensis_1_1
tcttatacca ttgatatggg tcccctgggg ccccagtgga aggagaaccc acggcctttc
tcctgctcca ttgaggatcc caccaaacag actaagttca aaggcatcaa gacttacatc
tcataccggg tgacgcccag tcacacagga catcctgtct acagacgcta caaacacttt
gactggctgt acaatcgctt gcttcacaag ttcactgtga tctctgtgcc tcacctgcct
gagaagcagg ccacggggcg atttgaggaa gacttcattg agaagcgcaa gaggcgactg
atactgtgga tgaaccatat gaccagtcac ccagtccttt cccagtatga aggctttgag
cactttctga tgtgtgctga tgacaagcag tggaaactgg gcaaaagaag ggcagagaag
gacgagatgg tgggcgccca tttcatgctg actctccaaa tccccaatga gcaccaggac
cttcaggatg ttgaggaacg ggttgacaac ttcaagtctt ttgctaagaa gatggatgac
agcgtgatgc agctgacaca cgttgcctcg gagctggtgc gtaaacacct gggtggattc
aggaaggagt ttcagcggct tggaaatgcc ttccaggcga tcagccaggc attcacgctg
gaccctcctc ataggtcaga tggactcaac aatgccatct cccatnnnn
>Cichlidae_Pterophyllum_leopoldi_1_1
nnnnnnnnnn nnnnnatgag tcccctgggg ccccagtgga aggagaatcc acgacctttc
tcctgctcca ttgaggatcc caccaaacag actaagttca aaggcatcaa gacctacatt
tcataccggg tgacgccgag tcacacagga catcctgtct acagacgcta caaacacttt
gactggctgt acaaccgctt gcttcacaag ttcactgtga tctctgtgcc tcacctgcct
gagaagcagg ccacggggcg atttgaggaa gacttcattg agaagcgcaa gaggcgactg
atactgtgga tgaaccatat gaccagtcac ccagtccttt cccagtatga aggctttgag
cactttctga tgtgtgctga tgacaagcag tggaaactgg gcaaaagaag ggcagagaag
gatgagatgg tgggcgccca tttcatgctg actctccaaa tccccaatga gcaccaggac
cttcaggatg ttgaggaacg ggtggacaac ttcaagttct ttgctaagaa gatggatgac
agcgtgatgc agctgacgca cgttgcctcg gagcttgtgc gtaaacacct gggtggattc
aggaaggagt tccagcggct tggaaatgcc ttccaggcta ttagccaggc attcacgctg
gacccacccc acaggtcaga tgcactcaac aatgccatat cccatnnnn
>Poeciliidae_Poecilia_caucana_1_1
tcgtatacca ttgagatggg ctcactggga cctcaatgga aggcaaatcc aacgccattc
atctgctcca ttgaagaccc aaccaaacag acaaagttca agggtatcaa gacctacata
tcgtaccgag tgactccrag ccacataggc cggccagttt acagacgata caaacacttt
gactggttgt acaatcgttt gttgcacaag ttcactgtga tctctgtgcc tcacctccct
gagaagcagg ccactggtcg gttcgaggaa gacttcatcg agaagcgtaa gaggcgactg
atactgtgga tgaaccacat gaccagccac ccagtcctct cgcagtatga aggctttgag
cactttctga tgtgtgctga tgataagcag tggaaactgg gtaagcggcg ggcagagaag
gacgagatgg tgggagccca ttttatgctg acccttcaga tccccaatga gcaccaggac
cttcaggatg tcgaggagag ggtcgacaac ttcaagacct tcgccaagaa aatggacgac
agtgtgatgc agctcacgca cgttgcctca gagctcgtgc gtaagcacct gggcggsttc
aggaaggagt tccagcgact tgggaatgcc ttccagtcta ttagccaggc tttcacactg
gacccaccct acaagtcaga tgccctcaac aacgccatct cccacactg
>Poeciliidae_Poecilia_mexicana_1_1
tcgtatacca ttgagatggg ctcactggga cctcaatgga aggcaaatcc aactccattc
atctgctcca ttgaagaccc aaccaaacag acaaagttca agggtatcaa gacctacata
tcgtaccgag tgacgccgag ccacataggc cggccggttt acagacgata caaacacttt
gactggttgt acaatcgttt gttgcacaag ttcactgtga tctctgtgcc tcacctccct
gagaagcagg ccactggtcg gtttgaggaa gacttcatcg agaagcgtaa gaggcgactg
atattgtgga tgaaccacat gaccagccac ccggtcctct cgcagtatga aggctttgag
cactttctga tgtgtgctga tgataagcag tggaaactgg gtaagcggcg ggcagagaag
gacgagatgg tgggagccca tttcatgctg acccttcaga tccccaatga gcaccaggac
cttcaggatg tcgaggagag ggtcgacaac ttcaagacct tcgccaagaa aatggatgac
agtgtgatgc agctcacgca cgttgcctca gagctcgtgc gtaagcacct gggcgggttc
aggaaggagt tccagcgtct tgggaatgcc ttccagtcta ttagccaggc tttcacactg
gacccaccct acaagtcaga tgccctcaac aacgccatct cccacactg
>Poeciliidae_Poecilia_perugiae_1_1
tcgtatacca ttgagatggg ctcactggga cctcaatgga aggcaaatcc aacgccattc
atctgctcca ttgaagaccc aaccaaacag acaaagttca agggtatyaa gacctacata
tcgtaccgag tgacgccaag ccacataggc cggccggttt acagacgata caaacacttt
gactggttgt acaaccgttt gttgcacaag ttcactgtga tctctgtgcc tcacctccct
gagaagcagg ccactggtcg gtttgaggaa gacttcattg aaaagcgtaa gaggcgactg
atactgtgga tgaaccacat gaccagccac cckgtcctct cgcagtatga aggctttgag
cactttctga tgtgtgctga tgataagcag tggaaactgg gtaagcggcg ggcagagaag
gacgagatgg tgggagccca tttcatgctg acccttcaga tccccaacga gcaccaggac
cttcaggacg tcgaggagag ggtcgacaac ttcaagacct ttgccaagaa aatggacgac
agtgtgatgc agctcacgca cgttgcctca gagcttgtgc gtaagcacct gggcgggttc
aggaaggagt tccagcgact tgggaatgcc ttccagtcta ttagccaggc tttcacactg
gacccaccct acaagtcaga tgccctcaac aacgccatct cccacactg
>Atherinopsidae_Atherinops_affinis_1_1
nnnnnnnnnn nnnnnnnnnn nnnnnnnnnn nnnnnnnnnn nngagagccc acagcctttc
atctgctcca tcgaagaccc yaccaaacag acaaagttca agggtatcaa gacctacatc
tcgtatcggg tgacgccgag ccacactggg catcctgtct acagacgcta caaacacttt
gactggctgt acaaccgctt gctgcacaaa ttcactgtga tctctgttcc tcacctgcct
gagaagcagg ccacagggcg attcgaggaa gacttcatcg agaagcgcaa gaggagactg
atattgtgga tggaccacat gaccagtcac ccagtcctct ctcagtatga aggctttgag
cactttctga tgtgtgcgga cgataaacag tggaaactgg gcaagaggcg ggcggagaag
gacgagatgg tgggcgccca tttcatgctg accctccaaa tccccaacga gcaccaggac
cttcaggacg tcgaggagag ggtcgacaac ttcaagtcct ttgccaagaa aatggacgac
agcgtgatgc agctcacaca tgtggcctcg gagctggtgc gtaaacatct gggtggtttc
aggaaggagt tccagcggct ggggaattcc tttcagtcta taagccaggc attcatgctg
gaccctccct acagatcaga caccnnnnnn nnnnnnnnnn nnnnnnnnn
>Atherinopsidae_Chirostoma_jordani_1_1
nnnnnnnnnn nnnnnnnnnn nnnnnnnnnn nnnnnnnnnn nngagaaccc acagcctttt
gtctgctctg ttgaagaccc caccaaacag acaaagttca agggtatcaa gacctatatc
tcgtatcggg taacgccgag ccacacgggg agtcctgtct acagacgcta caaacacttt
gactggctgt acaaccgctt gcttcacaag ttcactgtga tctctgttcc tcacctacct
gagaagcaag ccacaggtcg attcgaggag gacttcatcg aaaagcgcaa gaggcggctg
atactctgga tgaaccacat gaccagtcac ccagtcctat ctcagtatga gggcttcgaa
cacttcttga tgtgtggaga cgataaacag tggaaactgg gcaagaggag ggcggaaaag
gacgagatgg tgggtgcaca tttcatgctg accctccaga tccccaatga gcatcaggac
cttcaggatg ttgaggagag ggtagacaac ttcaaggcct ttgccaagaa aatggatgac
agcgtcatgc agctcacaca cgtggcctcg gagctagtgc gtaaacatct gggtggtttt
aggaaggagt tccagcggtt ggggaattcc ttccagtcta taagtcaggc gttcatgctg
nnnnnnnnnn nnnnnnnnnn nnnnnnnnnn nnnnnnnnnn nnnnnnnnn
>Atherinopsidae_Menidia_menidia_1_1
nnnnnnnnnn nnnnnnnnnn nnnnnnnnnn nnnnnnnnnn nngagaaccc acagcctttt
gtctgctctg ttgaagaccc caccaaacag acaaagttca agggtatcaa gacctacatc
tcgtatcggg taacgccgag ccacacgggg agtcctgtct acagacgcta caaacacttt
gactggctgt acaaccgctt gcttcacaag ttcactgtga tctctgttcc tcacctacct
gagaagcaag ccacaggtcg attcgaggag gacttcatcg agaagcgcaa gaggcggctg
atactctgga tgaaccacat gaccagtcac ccagtcctct ctcagtacga gggcttcgaa
cacttcttga tgtgtggaga cgataaacag tggaaactgg gcaagaggag ggcggaaaag
gacgagatgg tgggtgcaca tttcatgytg accctccaaa tccccaatga gcaccaggac
cttcaggatg tcgaggagag ggtagacaac ttcaaggcct ttgccaagaa aatggatgac
agcgtcatgc agctcacaca cgtggcctcg gagctagtgc gtaaacatct gggtggtttt
aggaaggagt tccagcggct ggggaattcc ttccagtcta taagtcaggc gttcatgctg
gaccctcccc acagatccga cacccttnnn nnnnnnnnnn nnnnnnnnn
>Cichlidae_Biotoecus_opercularis_1_1
nnnnnnnnnn nnnnnnnnnn nnnnctgggg ccccagtgga aggacaaccc acggcctttc
tcttgctcca ttgaggatcc caccaaacag actaaattca aaggcatcaa gacctacatc
tcataccggg tgacgcccag tcacacaggg catcctgtct acagacgcta taaacacttt
gactggctgt acaaccgctt gcttcacaag ttcactgtga tctctgtgcc tcacctgcct
gagaagcagg ccaccgggcg atttgaggaa gacttcattg agaagcgcaa gaggcgactg
atactgtgga tgaaccatat gaccagccac ccagtccttt cccagtatga aggcttcgag
cactttctga tgtgtgctga cgacaagcag tggaaactgg gcaaaagaag ggcagagaag
gatgagatgg tgggcgccca tttcatgctg actctccaaa tccccaatga gcaccaggac
cttcaggatg ttgaggagag ggttgacaac ttcaagtcct ttgctaagaa gatggatgac
agcgtgatgc agctgacaca cgttgcctcg gagctggtgc ggaaacacct gggtggattc
aggaaggagt ttcagcggct tggaaattcc ttccaggcga tcagtcaggc attcacgctg
gaccctccct ataggtcaga ctccctcaac aatgccatat cccatnnnn
>Cichlidae_Crenicichla_lepidota_1_1
tcttatacca ttgatatggg ggtcctgggg ccccagtgga aggagaaccc acggcctttc
tcctgctcca ttgaggatcc caccaaacag actaagttca aaggcatcaa gacctacatc
tcataccggg tgacgcccag tcacacagga catcctgtct acagacgcta caaacacttt
gactggctgt acaaccgctt gcttcacaag ttcactgtga tctctgtgcc tcacctgccc
gagaagcagg ccacagggcg atttgaggaa gacttcatcg agaagcgcaa gaggcgactg
atactgtgga tgaaccatat gaccagtcac ccagtccttt cccagtatga aggctttgag
cattttctga tgtgtgctga tgacaagcag tggaaactgg gcaaaagaag ggcagagaag
gacgagatgg tgggcgccca tttcatgctg actctccaga tccccagtga gcaccaggac
cttcaggatg ttgaggaacg ggttgacaac ttcaagtctt ttgctaagaa gatggatgac
agcgtgatgc agctgacaca cgttgcctcg gagctggtgc gcaaacacct gggtggattc
aggaaggagt ttcagcggct tggaaatgcc ttccaggcga tcagccaggc attcacgctg
gaccctccct ataggtcaga ttcactcaac aatgccatat cccacnnnn
>Poeciliidae_Poecilia_gillii_1_1
tcgtatacca ttgagatggg ctcactggga cctcaatgga aggcaaatcc aacgccattc
atctgctcca ttgaagaccc aaccaaacag acaaagttca agggtatcaa gacctacata
tcgtaccgag tgacgccgag ccacataggc cggccggttt acagacgata caaacacttt
gactggttgt acaatcgttt gttgcacaag ttcactgtga tctctgtgcc tcacctccct
gagaagcagg ccactggtcg gttcgaggaa gacttcatcg agaagcgtaa gaggcgactg
atactgtgga tgaaccacat gaccagccac ccggtcctct cgcagtatga aggctttgag
cactttctga tgtgtgctga tgataagcag tggaaactgg gtaagcggcg ggcagagaag
gacgagatgg tgggagccca cttcatgctg acccttcaga tccccaatga gcaccaggac
cttcaggacg tcgaggagag ggtcgacaac ttcaagacct tcgccaagaa aatggatgac
agtgtgatgc agctcacgca cgttgcctca gagctcgtgc gtaagcacct gggcgggttc
aggaaggagt tccagcgact tgggaatgcc ttccagtcta ttagccaggc tttcacaatg
gacccaccct acaagtcaga tgccctcaac aacgccatct cccacactg
>Poeciliidae_Poecilia_mexicana_2_1
tcgtatacca ttgagatggg ctcactggga cctcaatgga aggcaaatcc aacgccattc
atctgctcca ttgaagaccc aaccaaacag acaaagttca agggtatcaa gacctacata
tcgtaccgag tgacgccgag ccacataggc cggccggttt acagacgata caaacacttt
gactggttgt acaatcgttt gttgcacaag ttcactgtga tctctgtgcc tcacctccct
gagaagcagg ccactggtcg gtttgaggaa gacttcatcg agaagcgtaa gaggcgactg
atattgtgga tgaaccacat gaccagccac ccggtcctct cgcagtatga aggctttgag
cactttctga tgtgtgctga tgataagcag tggaaactgg gtaagcggcg ggcagagaag
gacgagatgg tgggagccca tttcatgctg acccttcaga tccccaatga gcaccaggac
cttcaggatg tcgaggagag ggtcgacaac ttcaagacct tcgccaagaa aatggatgac
agtgtgatgc agctcacgca cgttgcctca gagctcgtgc gtaagcacct gggcgggttc
aggaaggagt tccagcgact tgggaatgcc ttccagtcta ttagccaggc tttcacactg
gacccaccct acaagtcaga tgccctcaac aacgccatct cccacactg
>Poeciliidae_Poecilia_mexicana_3_1
tcgtatacca ttgagatggg ctcactggga cctcaatgga aggcaaatcc aacgccattc
atctgctcca ttgaagaccc aaccaaacag acaaagttca agggtatcaa gacctacata
tcgtaccgag tgacgccgag ccacataggc cggccggttt acagacgata caaacacttt
gactggttgt acaatcgttt gttgcacaag ttcactgtga tctctgtgcc tcacctccct
gagaagcagg ccactggtcg gtttgaggaa gacttcatcg agaagcgtaa gaggcgactg
atattgtgga tgaaccacat gaccagccac ccggtcctct cgcagtatga aggctttgag
cactttctga tgtgtgctga tgataagcag tggaaactgg gtaagcggcg ggcagagaag
gacgagatgg tgggagccca tttcatgctg acccttcaga tccccaatga gcaccaggac
cttcaggatg tcgaggagag ggtcgacaac ttcaagacct tcgccaagaa aatggatgac
agtgtgatgc agctcacgca cgttgcctca gagctcgtgc gtaagcacct gggcgggttc
aggaaggagt tccagcgtct tgggaatgcc ttccagtcta ttagccaggc tttcacactg
gacccaccct acaagtcaga tgccctcaac aacgccatct cccacactg
>Poeciliidae_Poecilia_orri_1_1
tcgtatacca ttgagatggg ctcactggga cctcaatgga aggcaaatcc aacgccattc
atctgctcca ttgaagaccc aaccaaacag acaaagttca agggtatcaa gacctacata
tcgtaccgag tgacgccaag ccacataggc cggccggttt acagacgata caaacacttt
gactggttgt acaatcgttt gttgcacaag ttcactgtta tctctgtgcc tcacctccct
gagaaacagg ccactggtcg gttcgaggaa gacttcatcg agaagcgtaa gaggcgactg
atactgtgga tgaaccacat gaccagccac ccggtcctct cgcagtatga aggctttgag
cactttctga tgtgtgctga tgataagcag tggaaactgg gtaagcggcg ggcagagaag
gacgagatgg tgggagccca tttcatgctg acccttcaga tccccaatga gcaccaggac
cttcaggacg tcgaggagag ggtcgacaac ttcaagacct ttgccaagaa aatggatgac
agtgtgatgc agctcacgca cgttgcctca gagctcgtgc gtaagcacct gggcgggttc
aggaaggagt tccagcgact tgggaatgcc ttccagtcta ttagccaggc tttcacactg
gacccaccct acaaatcaga tgccctcaac aacgccatct cccacactg
>Poeciliidae_Poecilia_orri_2_1
tcgtatacca ttgagatggg ctcactggga cctcaatgga aggcaaatcc aacgccattc
atctgctcca ttgaagaccc aaccaaacag acaaagttca agggtatcaa gacctacata
tcgtaccgag tgacgccgag ccacataggc cggccggttt acagacgata caaacacttt
gactggttgt acaatcgttt gttgcacaag ttcactgtga tctctgtgcc tcacctccct
gagaagcagg ccactggtcg gttcgaggaa gacttcatcg agaagcgtaa gaggcgactg
atactgtgga tgaaccacat gaccagccac ccggtcctct cgcagtatga aggctttgag
cactttctga tgtgtgctga tgataagcag tggaaactgg gtaagcggcg ggcagagaag
gacgagatgg tgggagccca cttcatgctg acccttcaga tccccaatga gcaccaggac
cttcaggacg tcgaggagag ggtcgacaac ttcaagacct tcgccaagaa aatggatgac
agtgtgatgc agctcacgca cgttgcctca gagctcgtgc gtaagcacct gggcgggttc
aggaaggagt tccagcgact tgggaatgcc ttccagtcta ttagccaggc tttcacactg
gacccaccct acaagtcaga tgccctcaac aacgccatct cccacactg
>Poeciliidae_Poecilia_salvatoris_1_1
nnnnnnnnnn nnnnnnnnnn nnnnnnnnnn nnnnnnnnnn nnnnnnnnnn nnnnnnnnnn
nnnnnctcca ttgaagaccc aaccaaacag acaaagttca agggtatcaa gacctacata
tcgtaccgag tgacgccgag ccacatcggc cggccggttt acagacgata caaacacttt
gactggttgt acaatcgttt gttgcacaag ttcactgtga tctctgtgcc tcacctccct
gagaagcagg ccactggtcg gttcgaggaa gacttcatcg agaagcgtaa gaggcgactg
atactgtgga tgaaccacat gaccagccac ccggtcctct cgcagtatga aggctttgag
cactttctga tgtgtgctga tgataagcag tggaaactgg gtaagcggcg ggcagagaag
gacgagatgg tgggagccca cttcatgctg acccttcaga tccccaatga gcaccaggac
cttcaggacg tcgaggagag ggtcgacaac ttcaagacct tcgccaagaa aatggatgac
agtgtgatgc agctcacgca cgttgcctca gagctcgtgc gtaagcacct gggcgggttc
aggaaggagt tccagcgact tgggaatgcc ttccagtcta ttagccaggc tttcacaatg
gacccaccct acaagtcaga tgccctcaac aacgccatct cccacactg
>Poeciliidae_Poecilia_salvatoris_2_1
tcgtatacca ttgagatggg ctcactggga cctcaatgga aggcaaatcc aacgccattc
atctgctcca ttgaagaccc aaccaaacag acaaagttca agggtatcaa gacctacata
tcgtaccgag tgacgccgag ccacataggc cggccagttt acagacgata caaacacttt
gactggttgt acaatcgttt gttgcacaag ttcactgtga tctctgtgcc tcacctccct
gagaagcagg ccactggtcg gttcgaggaa gacttcatcg agaagcgtaa gaggcgactg
atactgtgga tgaaccacat gaccagccac ccggtcctct cgcagtatga aggctttgag
cactttctga tgtgtgctga tgataagcag tggaaactgg gtaagcggcg ggcagagaag
gacgagatgg tgggagccca cttcatgctg acccttcaga tccccaatga gcaccaggac
cttcaggacg tcgaggagag ggttgacaac ttcaagacct tcgccaagaa aatggatgac
agtgtgatgc agctcacgca tgttgcctca gagctcgtgc gtaagcacct rggcgggttc
aggaaggagt tccagcgact tgggaatgcc ttccagtcta ttagccaggc tttcacaatg
gacccaccct acaagtcaga tgccctcaac aacgccatct cccacactg
>Poeciliidae_Poecilia_sphenops_1_1
tcgtatacca ttgagatggg ctcactggga cctcaatgga aggcaaatcc aacgccattc
atctgctcca ttgaagaccc aaccaaacag acaaagttca agggtatcaa gacctacata
tcgtaccgag tgacgccgag ccacataggc cggccggttt acagacgata caaacacttt
gactggttgt acaatcgttt gttgcacaag ttcactgtga tctctgtgcc tcacctccct
gagaagcagg ccactggtcg gttcgaggaa gacttcatcg agaagcgtaa gaggcgactg
atactgtgga tgaaccacat gaccagccac ccggtcctct cgcagtatga aggctttgag
cactttctga tgtgtgctga tgataagcag tggaaactgg gtaagcggcg ggcagagaag
gatgagatgg tgggagccca cttcatgctg acccttcaga tccccaatga gcaccaggac
cttcaggacg tcgaggagag ggtcgacaac ttcaagacct tcgccaagaa aatggatgac
agcgtgatgc agctcacgca cgttgcctca gagctcgtgc gtaagcacct gggcgggttc
aggaaggagt tccagcgact tgggaatgcc ttccagtcta ttagccaggc tttcacactg
gacccaccct acaagtcaga tgccctcaac aacgccatct cccacactg
>Poeciliidae_Poecilia_sphenops_2_1
tcgtatacca ttgagatggg ctcactggga cctcaatgga aggcaaatcc aacgccattc
atctgctcca ttgaagaccc aaccaaacag acaaagttca agggtatcaa gacctacata
tcgtaccgag tgacgccgag ccacataggc cggccggttt acagacgata caaacacttt
gactggttgt acaatcgttt gttgcacaag ttcactgtga tctctgtgcc tcacctccct
gagaagcagg ccactggtcg gtttgaggaa gacttcatcg agaagcgtaa gaggcgactg
atattgtgga tgaaccacat gaccagccac ccggtcctct cgcagtatga aggctttgag
cactttctga tgtgtgctga tgataagcag tggaaactgg gtaagcggcg ggcagagaag
gacgagatgg tgggagccca tttcatgctg acccttcaga tccccaatga gcaccaggac
cttcaggatg tcgaggagag ggtcgacaac ttcaagacct tcgccaagaa aatggatgac
agtgtgatgc agctcacgca cgttgcctca gagctcgtgc gtaagcacct gggcgggttc
aggaaggagt tccagcgact tgggaatgcc ttccagtcta ttagccaggc tttcacactg
gacccaccct acaagtcaga tgccctcaac aacgccatct cccacactg
>Poeciliidae_Poecilia_vivipara_1_1
tcgtatacca ttgagatggg ctcactggga cctcaatgga aggcaaatcc aacgccattc
atctgttcca ttgaagaccc aaccaaacag acaaagttca agggtatcaa gacctacata
tcgtaccgag tgacgccaag ccacataggc cggccggttt acagacgata caaacacttt
gactggttgt acaaccgttt gttgcacaag ttcactgtga tctctgtgcc tcacctccct
gagaagcagg ccactggtcg gttcgaggaa gatttcattg agaagcgtaa gaggcgactg
atactgtgga tgaaccacat gaccagccac ccggtcctct cgcagtatga aggctttgag
cactttctga tgtgtgctga tgataagcag tggaaactgg gtaagcggcg ggcagagaag
gacgagatgg tgggagccca tttcatgctg acccttcaga tccccaacga gcaccaggac
cttcaggacg tcgaggagag ggtcgacaac ttcaagacct ttgccaagaa aatggacgac
agtgtgatgc agctcacgca cgttgcctca gagctcgtgc gtaagcacct gggcgggttc
aggaaggagt tccaacgact tgggaatgcg ttccagtcta ttagccaggc tttcacactg
gacccaccct acaagtcaga tgccctcaac aacgccatct cccacactg
>Poeciliidae_Poecilia_vivipara_2_1
tcgtatacca ttgagatggg ctcactggga cctcaatgga aggcaaatcc aacgccattc
atctgctcca ttgaagaccc aaccaaacag acaaagttca agggtatcaa gacctacata
tcgtaccgag tgacgccgag ccacataggc cggccggttt acagacgata caaacacttt
gactggttgt acaaccgttt gttgcacaag ttcactgtga tctctgtgcc tcacctccct
gagaagcagg ccactggtcg gttcgaggaa gatttcattg agaagcgtaa gaggcgactg
atactgtgga tgaaccacat gaccagccac ccggtcctct cgcagtatga aggctttgag
cactttctga tgtgtgctga tgataagcag tggaaactgg gtaagcggcg ggcagagaag
gacgagatgg tgggagccca tttcatgctg acccttcaga tccccaacga gcaccaggac
cttcaggacg tcgaggagag ggtcgacaac ttcaagacct ttgccaagaa aatggacgac
agtgtgatgc agctcacgca cgttgcctca gagctcgtgc gtaagcacct gggcgggttc
aggaaggagt tccaacgact tgggaatgcg ttccagtcta ttagccaggc tttcacactg
gacccaccct acaagtcaga tgccctcaac aacgccatct cccacactg
>Poeciliidae_Poeciliopsis_elongata_1_1
tcgtatacca ttgagatggg ttcattggga cctcaatgga aggcaaatcc aaggccattc
atctgctcta ttgaagaccc aaccaaacag acaaagttca agggcatcaa gacctacata
tcgtaccgag tgacgccgag ccacataggc cggccggtgt acagacgata caaacacttt
gactggttgt acaaccgttt gttgcacaag ttcactgtga tctctgtgcc tcacctccct
gagaagcagg ccactggtcg gttcgaggaa gacttcatcg agaagcgtaa gaggcgactg
atactatgga tgaaccacat gaccagccac ccggtcctct ctcagtatga aggctttgag
cactttctga tgtgtgccga tgacaagcag tggaaactgg gtaagaggcg ggcagagaag
gacgagatgg tgggagccca tttcatgctg acccttcaga tccccaacga gcaccaggac
cttcaggacg tcgaggagag ggtcgacaac ttcaagacct tcgccaagaa aatggacgac
agtgtgatgc agctcacgca tgttgcctca gagctcgtgc gtaagcacct gggcgggttc
aggaaggagt tccagcgact tgggaatgcc ttccagtcca tcagccaggc tttcacactg
gacccacccc acaagtcaga tgccctcaac aacgccatct cccacactg
>Poeciliidae_Poeciliopsis_gracilis_1_1
tcgtatacca ttgagatggg ttcactggga cctcaatgga aggctaatcc aaggccattc
atctgctcta ttgaggaccc aaccaaacag acaaagttca agggcatcaa gacctacata
tcgtacagag tgacaccgag ccacataggc cggccggtgt acagacgata caaacacttt
gactggttgt acaaccgttt gctgcacaag ttcactgtga tctctgtgcc tcacctccct
gagaagcagg ccaccggtcg gttcgaggag gacttcatcg agaagcgtaa gaggcgactg
atactgtgga tgaaccacat gaccagccac ccggtcctct cgcagtatga aggcttcgag
cactttctga tgtgtgccga tgataagcag tggaaactgg gtaagaggcg ggcagagaag
gacgaaatgg tgggagccca tttcatgctg actcttcaga tccccaacga gcaccaggac
cttcaggacg tcgaggagag ggtcgacaac ttcaagacct tcgccaagaa aatggacgac
agtgtgatgc agctcacgca tgttacctcc gagctcgtgc gtaagcacct gggcgggttc
aggaaggagt tccagcgact tgggaatgcc ttccagtcta ttagccaggc gttcacactg
gacccaccct acaagtcaga tgccctcaac aacgccatct cccacactg
>Poeciliidae_Poeciliopsis_paucimaculata_1_1
tcgtatacca ttgagatggg ttcactggga cctcaatgga aggcaaatcc aaggccattc
atctgctcta ttgaagaccc aaccaaacag acaaagttca agggtatcaa gacctacata
tcgtacagag tgacgccgag ccacataggc cggccggtgt acagacgata caaacacttt
gactggttgt acaaccgttt gttgcacaag ttcactgtga tctctgtgcc tcacctcccg
gagaagcagg ccactggtcg gttcgaggaa gacttcatcg agaagcgcaa gaggcgactg
atactgtgga tgaaccacat gaccagccac ccggtcctct ctcagtatga aggctttgag
cactttctga tgtgtgccga tgataagcag tggaaactgg gtaagaggcg ggcagagaag
gacgagatgg tgggagccca tttcatgctg acccttcaga tccccaacga gcaccaggac
cttcaggacg tcgaggaaag ggtcgacaac ttcaagacct tcgccaagaa aatggacgac
agcgtgatgc agctcacaca tgttgcctca gagctcgtgc gtaagcacct gggcgggttc
aggaaggagt tccagcgact tgggaatgcc ttccagtcta tcagccaggc tttcacactg
gacccacccc acaagtcaga tgccctcaac aacgccatct cccacactg
>Poeciliidae_Poeciliopsis_retropinna_1_1
tcgtatacca ttgagatggg ttcactggga cctcaatgga aggcaaatcc aaggccattc
atctgctcta ttgaagaccc aaccaaacag acaaaattca agggtatcaa gacttacata
tcataccgag tgacgccgag ccacataggc cggccggtgt acagacgata caaacacttt
gactggttgt acaaccgttt gttgcacaag ttcactgtga tctctgtgcc tcacctccct
gagaagcagg ccactggtcg gttcgaggaa gacttcatcg agaagcgtaa gaggcgactg
atactgtgga tgaaccacat gaccagccac ccggtcctct ctcagtatga aggctttgag
cactttctga tgtgtgccga tgataagcag tggaaactgg gcaagaggcg ggcagagaag
gacgagatgg tcggagccca tttcatgctg acccttcaga tccccaacga gcaccaggac
cttcaggacg tcgaggagag ggtcgacaac ttcaagacct tcgccaagaa aatggacgac
agtgtgatgc agctcacgca tgttgcctca gagctcgtgc gtaagcacct gggcgggttc
aggaaggagt tccagcgact tgggaatgcc ttccagtcta tcagccaggc tttcacactg
gacccacccc acaagtcaga tgccctcaac aacgccatct cccacactg
>Poeciliidae_Poeciliopsis_turrubarensis_1_1
tcgtatacca ttgagatggg ttcactggga cctcaatgga aggctaatcc aaggccattc
atctgctcta ttgaagaccc aaccaaacag acaaagttca agggtatcaa gacctacata
tcgtacagag tgacaccgag ccacataggc cggccagtgt acagacgata caaacacttt
gactggttgt acaaccgttt gctgcacaag ttcactgtga tctctgtgcc tcacctccct
gagaagcagg ccaccggtcg gttcgaggag gactttatcg agaaacgtaa gaggcgactg
attctgtgga tgaaccacat gaccagccac ccggtcctct cgcagtatga aggctttgag
cactttctga tgtgtgctga tgacaagcag tggaaactgg gtaagaggcg ggcagagaag
gacgaaatgg tgggagccca tttcatgctg actcttcaga tccccaacga gcaccaggac
cttcaggacg tcgaggagag ggtcgacaac ttcaagacct tcgccaagaa aatggacgac
agtgtgatgc agctcacgca tgttacctcc gagctcgtgc gtaagcacct gggcgggttc
aggaaggagt tccagcgact tgggaatgcc ttccagagta ttagccaggc tttcacactg
gacccaccct acaagtcaga tgccctcaac aacgccatct cccacactg
>Trichomycteridae_Trichomycterus_immaculatus_1_1
nnnnnnnnnn nnnnnnnnnn nnnnnnnngg cctcagtgga tggagagtcc tcagcctttc
tcctgctcca tagaggatcc caccaagcag actaagttca agggcattaa gacttatatt
tcctatcggg tcacacccag ccacaccaac aggcctgtat accggcgcta caagcacttt
gactggctct acaaccgttt gctgcacaaa ttcactgtca tctctgtacc ccacctacct
gagaagcaag caactgggcg ctttgaagaa gacttcattg aaaagagaaa gcggcggctc
atactatgga tggatcacat gactagtcac ccagtgctct ctcaatacga aggttttgag
cattttctca tgtgtggaga tgacaagcag tggaagctgg gcaagcgtcg agccgagaag
gatgagatgg ttggagctca cttcatgctc acccttcata ttcccagtga gcatcaggac
ctgcaagatg ttgaagagcg tattgatact ttcaagtcct ttgccaagaa aatggacgac
agcgtcatgc agctgacgca cgttgcttcc gaacttgtcc gcaagcatgt tggaggcttt
cggaaagagt ttcatcgcct gggtaatgct tttcagtcca tcagccaggc attcatgctg
gaccctccgt acagttcaga tgctctgaac aatgcgatct cgcacactg
>Trichomycteridae_Trichomycterus_reinhardti_1_1
nnnnnnnnnn nnnnnnnnnn nnnnnnnngg cctcagtgga tggagagtcc tcagcctttc
tcctgctcca tagaggatcc caccaagcag actaagttca agggcattaa gacttatatt
tcctatcggg tcacacccag ccacaccaac aggcccgtat accggcgcta caagcacttt
gactggctct acaaccgttt gctgcacaaa ttcactgtca tctctgtacc ccacctacct
gagaagcaag caactgggcg ctttgaagaa gacttcattg aaaagagaaa gcggcggctc
atactatgga tggatcacat gactagtcac ccagtgctct ctcaatacga aggttttgag
cattttctca tgtgtggaga tgacaagcag tggaagctgg gcaagcgtcg agccgagaag
gatgagatgg ttggagctca cttcatgctc acccttcata ttcccagtga gcatcaggac
ctgcaagatg ttgaagagcg tattgatact ttcaagtcct ttgccaagaa aatggacgac
agcgtcatgc agctgacgca cgttgcttcc gaacttgtcc gcaagcatgt tggaggcttt
cggaaagagt ttcatcgcct gggtaatgct tttcagtcca tcagccaggc attcatgctg
gaccctccgt acagttcaga tgctctgaac aatgcgatct cgcacactn
>Apteronotidae_Apteronotus_albifrons_1_1
gcctacacta tagagatggg cccccggggg cctcagtgga aagagagtcc ccagcctttc
tcctgctcca ttgaagatcc caccaaacag actaagttca aaggcattaa gacttacatt
tcctaccggg tcactcccag tcacaccggc agacccgtgt accgccgcta caagcacttc
gactggctct acaatcgcct gctgcacaag ttcaccgtca tctccgtccc ccacctgccc
gagaagcagg ccaccggacg cttcgaggat gactttatcg agaagaggaa gaggcggctc
atcttgtgga cggatcacat gaccagccac ccggtgctgt cgcagtatga gggtttcgag
cacttcctca tgtgcgctga tgacaagcag tggaagcttg gcaagcgacg agcggagaag
gatgagctgg tgggtgccca cttcatgctc acgctacaca tccccaatga gcaccaggac
ctgcaggacg tggaggagcg cgtcgacacc ttcaaggcct tcgccaagaa aatggatgac
agcgtgatgc agctgacgca tgtggcctcc gagctcgtcc gcaaacatct cgggggcttc
cgcaaggagt tccagcgctt gggacacgcc ttccagtcca tcagccaagc gttcatgctc
gacccgccgc acgcctctga agccctgaac gctgccatct ctcacnnnn
>Atherinopsidae_Atherinella_hubbsi_1_1
nnnnnnnnnn nnnnnnnnnn nnnnnnnnnn nnnnnnnnnn nngagaaccc acaacctttc
atttgctccg ttgaagaccc caccaagcag acaaagttca agggcatcaa gacctacatc
tcgtatcggg taacgccgag ccacactggg catcctgtct acagacgcta caaacacttt
gactggctgt acaaccgctt gctgcacaag ttcactgtga tctctgttcc tcacctgcct
gagaagcaag ccacaggtcg attcgaggag gactttatcg agaagcgcaa gaggcggctg
atactgtgga tgaaccacat gaccagtcac ccggtcctct ctcagtacga gggcttcgag
cactttctga tgtgtgcaga cgataaacag tggaaactgg gcaagagaag ggcggaaaag
gacgagatgg tgggtgcgca tttcatgcta accctccaaa tccccaacga gcaccaggac
cttcaggatg tcgaggagag ggtggacaac ttcaaggcct ttgccaagaa aatggatgac
agtgtgatgc agctcacaca cgtggcatca gagcttgtgc gtaaacatct gggtggtttt
aggaaggagt tccagcggct ggggaatgcc ttccagtcta taagtcaggc gttcatgctg
gaccctccct acagatctga cacccttnnn nnnnnnnnnn nnnnnnnnn
>Atherinopsidae_Chirostoma_labarcae_1_1
nnnnnnnnnn nnnnnnnnnn nnnnnnnnnn nnnnnnnnnn nngagaaccc acagcctttt
gtctgctctg ttgaagaccc caccaaacag acaaagttca agggtatcaa gacctatatc
tcgtatcggg taacgccgag ccacacgggg agtcctgtct acagacgcta caaacacttt
gactggctgt acaaccgctt gcttcacaag ttcactgtga tctctgttcc tcacctacct
gagaagcaag ccacaggtcg attcgaggag gacttcatcg agaagcgcaa gaggcggctg
atactctgga tgaaccacat gaccagtcac ccagtcctct ctcagtacga gggcttcgaa
cacttcttga tgtgtggaga cgataaacag tggaaactgg gcaagaggag ggcggaaaag
gacgagatgg tgggtgcaca tttcatgctg accctccaga tccccaatga gcatcaggac
cttcaggatg ttgaggagag ggtagacaac ttcaaggcct ttgccaagaa aatggatgac
agcgtcatgc agctcacaca cgtggcctcg gagctagtgc gtaaacatct gggtggtttt
aggaaggagt tccagcggtt ggggaattcc ttccagtcta taagtcaggc gttcatgctg
gaccctccct acagatccga cacccttnnn nnnnnnnnnn nnnnnnnnn
>Atherinopsidae_Chirostoma_riojai_1_1
nnnnnnnnnn nnnnnnnnnn nnnnnnnnnn nnnnnnnnnn nngagaaccc acagcctttt
gtctgctctg ttgaagaccc caccaaacag acaaagttca agggaatcaa gacctatatc
tcgtatcggg taacgccgag ccacacgggg agtcctgtct acagacgcta caaacacttt
gactggctgt acaaccgttt gcttcacaag ttcactgtga tctctgttcc tcacctacct
gagaagcaag ccacaggtcg attcgaggag gacttcatcg agaagcgcaa gaggcggctg
atactctgga tgaaccacat gaccagtcac ccagtcctct ctcagtacga gggcttcgaa
cacttcttga tgtgtggaga cgataaacag tggaaactgg gcaagaggag ggcggaaaag
gacgacatgg tgggtgcaca tttcatgctg accctccaga tccccaatga gcatcaggac
cttcaggatg ttgaggagag ggtagacaac ttcaaggcct ttgccaagaa aatggatgac
agcgtcatgc agctcacaca cgtggcctcg gagctagtgc gtaaacatct gggtggtttt
aggaaggagt tccagcggtt ggggaattcc ttccagtcta taagtcaggc gttcatgctg
gaccccnnnn nnnnnnnnnn nnnnnnnnnn nnnnnnnnnn nnnnnnnnn
>Atherinopsidae_Menidia_beryllina_1_1
nnnnnnnnnn nnnnnnnnnn nnnnnnnnnn nnnnnnnnnn nngagaaccc acagcctttt
gtctgctctg ttgaagaccc caccaaacag acaaagttca agggtatcaa gacctacatc
tcgtatcggg taacgccgag ccacacgggg agtcctgtct acagacgcta caaacacttt
gactggctgt acaaccgctt gcttcacaag ttcactgtga tctctgttcc tcacctacct
gagaagcaag ccacaggtcg attcgaggag gacttcatcg agaagcgcaa gaggcggctg
atactctgga tgaaccacat gaccagtcac cccgtcctct ctcagtacga gggcttcgaa
cacttcttga tgtgtggaga cgataaacag tggaaactgg gcaagcggag ggcggaaaag
gacgagatgg tgggtgcaca tttcatgctg accctccaaa tccccaatga gcaccaggac
cttcaggatg tcgaggagag ggtagacaac ttcaaggcct ttgccaagaa aatggatgac
agcgtcatgc agctcacaca cgtggcctcg gagctagtgc gtaaacatct gggtggtttt
aggaaggagt tccagcggtt ggggaattcc ttccagtcta taagccaggc gttcatgctg
gaccctcccc acagatccga cacccttnnn nnnnnnnnnn nnnnnnnnn
>Atherinopsidae_Menidia_colei_1_1
nnnnnnnnnn nnnnnnnnnn nnnnnnnnnn ccccgatgga cggagaaccc acagcctttt
gtctgctctg ttgaagaccc caccaaacag acaaagttca agggtatcaa gacctacatc
tcgtatcggg taacgccgag ccacacgggg agtcctgtct acagacgcta caaacacttc
gactggctgt acaaccgctt gcttcacaag ttcactgtga tctctgttcc tcacctacct
gagaagcaag ccacaggtcg gtttgaggag gacttcatcg agaagcgcaa gaggcggctg
atactctgga tgaaccacat gaccagtcac ccagtcctct ctcagtatga gggctttgaa
cacttcttga tgtgtggaga cgataaacag tggaaactgg gcaagaggag ggcggaaaag
gacgagatgg tgggtgcaca tttcatgctg accctccaaa tccccaatga gcaccaggac
cttcaggatg tcgaggagag ggtagacaac ttcaaggcct ttgccaagaa aatggatgac
agcgtcatgc agctcacaca cgtggcctcg gagctagtgc gtaaacatct gggtggtttt
aggaaggagt tccagcggct ggggaatgcc ttccagtcta taagccaggc gttcatgctg
gaccctccct acagatccga cacccttaac aacnnnnnnn nnnnnnnnn
>Atherinopsidae_Poblana_alchichica_1_1
nnnnnnnnnn nnnnnnnnnn nnnnnnnnnn nnnnnnnnnn nngagaaccc acagcctttt
gtctgctctg ttgaagaccc caccaaacag acaaagttca agggtatcaa gacctatatc
tcgtatcggg taacgccgag ccacacgggg agtcctgtct acagacgcta caaacacttt
gactggctgt acaaccgctt gcttcacaag ttcactgtga tctctgttcc tcacctacct
gagaagcaag ccacaggtcg attcgaggag gacttcatcg agaagcgcaa gaggcggctg
atactctgga tgaaccacat gaccagtcac ccagtcctct ctcagtacga gggcttcgaa
cacttcttga tgtgtggaga cgataaacag tggaaactgg gcaagaggag ggcggaaaag
gacgagatgg tgggtgcaca tttcatgctg accctccaga tccccaatga gcatcaggac
cttcaggatg ttgaggagag ggtagacaac ttcaaggcct ttgccaagaa aatggatgac
agcgtcatgc agctcacaca cgtggcctcg gagctagtgc gtaaacatct gggtggtttt
aggaaggagt tccagcggtt ggggaattcc ttccagtcta taagtcaggc gttcatgctg
gaccccccct acagatccga cacccttnnn nnnnnnnnnn nnnnnnnnn
>Belonidae_Strongylura_notata_1_1
tcatacacta tcgagatggg tcctctgggg ccccagtgga aggagaaccc acagcctttc
acctgctcca ttgaagaccc caccaaacag accaagttca aaggtatcaa gacctatata
tcgtaccggg tgacaccgag ccacactggg tgtcctgttt accggcgcta caaacacttt
gattggctgt acaatcgact gctgcacaag ttcactgtga tctctgtgcc tcacctgcct
gagaagcagg ccacagggcg atttgaggaa gacttcattg agaagcggaa gaggcgtctg
atactgtgga tgaatcacat gaccagtcac ccagtcctct cgcagtatga gggctttgag
cactttctga tgtgtgcaga tgataagcag tggaagctgg gcaagaggcg ggcagagaag
gatgaaatgg tgggtgccca tttcatgctg accctccaaa tccccagtga gcaccaagat
cttcaggatg ttgaggagag agttgacaac ttcaaagcct ttgccaagaa gatggatgac
agcgtgatgc agctcaccca cgttgcctcg gagctggtgc gtaagcacct gggtggattc
aggaaggagt tccagcggct aggacatgcc ttccaatcta taagccaggc tttccaactg
gatcctccct ataggtcaga caccctcaac aacgccatct ctcatnnnn
>Gymnotidae_Gymnotus_cylindricus_1_1
nnnnnnnnnn nnnnnnnnnn nnnnnnnnnn nnnnnnnnna aggacagtcc acagccattc
tcctgctcca ttgaagatcc caccaaacag actaagttta aaggcattaa gacttacatt
tcctaccggg tcactcccag tcacaccggc aggcctgtgt accgccgcta caagcacttt
gactggctct acaatcgcct gctacacaag ttcactgtca tctccgtccc ccacctgccc
gagaagcagg ccactggccg ctttgaggaa gacttcatcg agaagaggaa gaggcgtctc
atcctgtgga tggatcacat gaccagccac ccagtgctgt cccagtatga gggcttcgag
cacttcctca tgtgcggaga tgacaagcag tggaagctgg gtaagcggcg ggcggagaag
gacgagcttg tgggcgccca cttcatgctc acgctgcaca tccccaacga gcaccaggac
ctgcaggacg tggaggagcg tgtcgatgcc ttcaaggcct tcgccaagaa gatggacgac
agcgtgatgc agctgacgca tgtggcctcc gagctcgtcc gcaagcatct cgggggcttc
cgcaaggagt tccagcggct gggtcatgca tttcagtcca tcagccaggc cttcatgctt
gacccgccgc nnnnnnnnnn nnnnnnnnnn nnnnnnnnnn nnnnnnnnn
>Poeciliidae_Belonesox_belizanus_1_1
tcgtatacca ttgagatggg ttcactggga cctcaatgga aggcaaatcc aaggccattc
atctgctcaa ttgaagaccc aaccaaacag acaaaattca agggtatcaa gacctacata
tcttacagag tgacgccgag ccacataggc cggccagttt acagacgata caaacacttt
gactggttgt acaaccgttt gttgcacaag ttcactgtga tctctgtgcc tcaccttcct
gagaagcagg ccactggtcg gttcgaggaa gacttcatcg agaagcgtaa gaggcgactg
atactgtgga tgaaccacat gaccagccac ccggtcctct cacagtatga aggctttgag
cactttctga tgtgtgctga tgataagcag tggaaactgg gtaagaggcg ggcagagaag
gacgagatgg tgggagccca tttcatgctg acccttcaga tccccaacga acaccaggac
cttcaggacg tcgaggagag ggtcgacaac ttcaagacct tcgccaagaa aatggacgac
agtgtgatgc agctcaccca cgttgcctca gagcttgtgc gtaagcatct gggcgggttc
aggaaggagt tccagcgact tgggaatgcc tttcagtcta ttagccaggc tttcacactg
gacccaccct acaggtcaga tgccctcaac aacgccatct cccacactg
>Fluviphylacidae_Fluviphylax_simplex_1_1
tcttatacca ttgatatggg tcccctgggg ccccagtgga aggagaaccc acgacctttc
tcctgctcca ttgaggatcc caccaaacag actaagttca aaggcatcaa gacctatatt
tcataccggg tgacgccgag tcacacagga catcctgtct acagacgcta caaacacttt
gactggctgt acaaccgctt gcttcacaag ttcactgtga tctctgtgcc tcacctgcct
gagaagcagg ccacggggcg atttgaggaa gacttcattg agaagcgcaa gaggcgactg
atactgtgga tgaaccatat gaccagtcac ccagtccttt cccagtatga aggctttgag
cactttctga tgtgtgctga cgacaagcag tggaaactgg gcaaaagaag ggcagagaag
gatgagatgg tgggcgccca tttcatgctg actctccaaa tccccagtga gcaccaggac
cttcaggatg ttgaggaacg ggttgacaac ttcaagtcct ttgctaagaa gatggatgac
agcgtgatgc agctgacaca cgttgcctcg gagcttgtgc gtaaacacct gggcggattc
aggaaggagt tccagaggct tggaaatgcc ttccaggcta tcagccaggc attcatgctg
gatcctccct atagatcaga tgcactcaac aatgccatat cccatactg
>Poeciliidae_Poecilia_butleri_1_1
tcgtatacca ttgagatggg ctcactggga cctcaatgga aggcaaatcc aacgccattc
atctgctcca ttgaagaccc aaccaaacag acaaagttca agggtatcaa gacctacata
tcgtaccgag tgacgccgag ccacataggc cggccggttt acagacgata caaacacttt
gactggttgt acaatcgttt gttgcacaag ttcactgtga tctctgtgcc tcacctccct
gagaagcagg ccactggtcg gttcgaggaa gacttcatcg agaagcgtaa gaggcgactg
atactgtgga tgaaccacat gaccagccac ccggtcctct cgcagtatga aggctttgag
cactttctga tgtgtgctga tgataagcag tggaaactgg gtaagcggcg ggcagagaag
gacgagatgg tgggagccca cttcatgctg acccttcaga tccccaatga gcaccaggac
cttcaggacg tcgaggagag ggtcgacaac ttcaagacct tcgccaagaa aatggatgac
agtgtgatgc agctcacgca cgttgcctca gagctcgtgc gtaagcacct gggcgggttc
aggaaggagt tccagcgact tgggaatgcc ttccagtcta ttagccaggc tttcacactg
gacccaccct acaagtcaga tgccctcaac aacgccatct cccacactg
>Poeciliidae_Poecilia_hispaniolana_1_1
tcgtatacca ttgagatggg ctcactggga cctcaatgga aggcaaatcc aacgccattc
atctgctcca ttgaagaccc aaccaaacag acaaagttca agggtatcaa gacctacata
tcgtaccgag tgacgccgag ccacataggc cggccggttt acagacgata caaacacttt
gactggttgt acaatcgttt gctgcacaag ttcactgtga tctctgtgcc tcacctccct
gagaagcagg ccactggtcg gttcgaggaa gacttcatcg agaagcgtaa gaggcgactg
atactgtgga tgaaccacat gaccagccac ccggtcctct cgcagtatga aggctttgag
cactttctga tgtgtgctga tgataagcag tggaaactgg gtaagcggcg ggcagagaag
gacgagatgg tgggagccca tttcatgctg acccttcaga tccccaacga gcaccaggac
cttcaggacg tcgaggagag ggtcgacaac ttcaagacct tcgccaagaa aatggacgac
agtgtgatgc aactcacgca cgttgcctca gagctcgtgc gtaagcacct gggcgggttc
aggaaggagt tccagcgtct tgggaatgcc ttccagtcta ttagccaggc tttcacactg
gacccaccct acaagtcaga tgccctcaac aacgccatct cccacactg
>Poeciliidae_Poecilia_hondurensis_1_1
tcgtatacca ttgagatgga ctcactggga cctcaatgga aggcaaatcc aacgccattc
atctgctcca ttgaagaccc aaccaaacag acaaagttca agggtatcaa gacctacata
tcgtaccgag tgacgccgag ccacataggc cggccggttt acagacgata caaacacttt
gactggttgt acaatcgttt gttgcacaag ttcactgtga tctctgtgcc tcacctccct
gagaagcagg ccactggtcg gttcgaggaa gacttcatcg agaagcgtaa gaggcgactg
atactgtgga tgaaccacat gaccagccac ccggtcctct cgcagtatga aggctttgag
cactttctga tgtgtgctga tgataagcag tggaaactgg gtaagcggcg ggcagagaag
gaygagatgg tgggagccca tttcatgctg acccttcaga tccccaatga gcaccaggac
cttcaggacg tcgaggagag ggtcgacaac ttcaagacct tcgccaagaa aatggatgac
agtgtgatgc agctcacgca cgttgcctca gagctcgtgc gtaagcacct gggcgggttc
aggaaggagt tccagcgact tgggaatgcc ttccagtcta ttagccaggc tttcacactg
gacccaccct acaagtcaga tgccctcaac aacgccatct cccacactg
>Poeciliidae_Poecilia_melanogaster_1_1
tcgtatacca ttgagatggg ctcactggga cctcaatgga aggcaaatcc aacgccattc
atctgctcca ttgaagaccc aaccaaacag acaaagttca agggtatcaa gacctacata
tcgtaccgag tgacgccaag ccacataggc cggccggttt acagacgata caaacacttt
gactggttgt acaaccgttt gttgcacaag ttcactgtga tctctgtgcc tcacctccct
gagaagcagg ccactggtcg gttcgaggaa gacttcatcg agaagcgtaa gaggcgactg
atactgtgga tgaaccacat gactagccac ccggtcctct cgcagtatga aggctttgag
cactttctga tgtgtgctga tgataagcag tggaaactgg gtaagcggcg ggcagagaag
gacgagatgg tgggagccca tttcatgctg acccttcaga tccccaacga gcaccaggac
cttcaggacg tcgaggagag ggtcgacaac ttcaagacct ttgccaagaa aatggacgac
agtgtgatgc agctcacgca cgttgcctca gagcttgtgc gtaagcacct gggcgggttc
aggaaggagt tccagcgact tgggaatgcc ttccagtcta ttagccaggc tttcacactg
gacccaccct acaagtcaga tgccctcaac aatgccatct cccacactg
>Poeciliidae_Xiphophorus_alvarezi_1_1
tcgtatacca ttgagatggg ttcactggga cctcaatgga aggcaaatcc aaggccattc
atctgctcta ttgaagaccc aaccaaacag acaaagttca aaggtatcaa gacctacata
tcgtaccgag tgacgccgag ccacataggc cggccggttt acagacgata caaacacttt
gactggttgt acaaccgttt gttgcacaag ttcactgtga tctctgtgcc tcacctccct
gaaaagcagg ccactggtcg gtttgaggaa gacttcatcg agaagcgtaa gaggcgactg
atactgtgga tgaaccacat gaccagccac ccagtcctct cgcagtatga aggctttgag
cactttctga tgtgtgctga tgataagcag tggaaactgg gtaagaggcg ggcagagaag
gacgagatgg tgggagccca tttcatgctg acccttcaga tccccaacga gcaccaggac
cttcaggacg tcgaggagag ggtcgacaac ttcaagacct tcgccaagaa aatggacgac
agtgtgatgc agctcacgca cgttgcctca gagctcgtgc gtaagcacct gggcgggttc
aggaaggagt tccagcgact tgggaatgcc ttccagtcta ttagccaggc tttcacactg
gacccaccct acaggtcaga tgccctcaac aacgccatct cccacactg
>Poeciliidae_Xiphophorus_gordoni_1_1
tcgtatacca ttgagatggg ttcactggga cctcaatgga aggcaaatcc aaggccattc
atctgctcta ttgaagaccc aaccaaacag acaaagttca agggtatcaa gacctacata
tcgtaccgag tgacgccgag ccacataggc cggccggttt acagacgata caaacacttt
gactggttgt acaaccgttt gttgcacaag ttcactgtga tctctgtgcc tcacctccct
gagaagcagg ccactggtcg gtttgaggaa gacttcatcg agaagcgtaa gaggcgactg
atactgtgga tgaaccacat gaccagccac ccagtcctct cgcagtatga aggctttgag
cactttctga tgtgcgctga tgataagcag tggaaactgg gtaagaggcg ggcagagaag
gacgagatgg tgggagccca tttcatgctg acccttcaga tccccaacga gcaccaggac
cttcaggacg tcgaggagag ggtcgacaac ttcaagacct tcgccaagaa aatggatgac
agtgtgatgc agctcacgca cgttgcctca gagctcgtgc gtaagcacct gggcgggttc
aggaaggagt tccagcgact tgggaatgcc ttccagtcta ttagccaggc tttcacactg
gacccaccct acaggtcaga tgccctcaac aacgccatct cccacactg
>Poeciliidae_Xiphophorus_variatus_1_1
tcgtatacca ttgagatggg ttcactggga cctcaatgga aggcaaatcc aaggccattt
atctgctcta ttgaagaccc aaccaaacag acaaagttca agggtatcaa gacctacata
tcgtaccgag tgacgccgag ccacataggc cggccggttt acagacgata caaacacttt
gactggttgt acaaccgttt gttgcacaag ttcactgtga tctctgtgcc tcacctccct
gagaagcagg ccactggtcg gtttgaggaa gacttcatcg agaagcgtaa gaggcgactg
atactgtgga tgaaccacat gaccagccac ccagtcctct cgcagtatga aggctttgag
cactttctga tgtgcgctga tgataagcag tggaaactgg gtaagaggcg ggcagagaag
gacgagatgg tgggagccca tttcatgctg acccttcaga tccccaacga gcaccaggac
cttcaggacg tcgaggagag ggtagacaac ttcaagacct tcgccaagaa aatggacgac
agtgtgatgc agctcacgca cgttgcctca gagctcgtgc gtaagcacct gggcgggttc
aggaaggagt tccagcgact tgggaatgcc ttccagtcta ttagccaggc tttcacactg
gacccaccct acaggtcaga tgccctcaac aacgccatct cccacactg
>Trichomycteridae_Ituglanis_boitata_1_1
nnnnnnnnnn nnnnnnnnnn nnnnnnnngg cctcagtgga tggagagtcc tcagcctttc
tcctgctcta tagaggatcc caccaagcag actaagttca agggcattaa gacttatatt
tcctatcggg tcacacccag ccacaccaac aggcctgtgt accggcgcta caagcacttt
gactggcttt acaatcgttt gctgcacaaa ttcactgtca tctctgtacc ccacctacct
gagaagcaag caactgggcg ctttgaagaa gacttcattg aaaagagaaa gcggcggctc
atactatgga tggatcacat gactagtcac ccagtgctct ctcaatatga aggttttgag
cactttctca tgtgtggaga tgacaagcaa tggaagctgg gcaagcgtcg agcagagaag
gatgagatgg taggagcaca cttcatgctc acccttcata ttcccagtga gcatcaggac
ctgcaagatg ttgaagagcg tattgatact ttcaagtcct ttgccaagaa aatggacgac
agcgtcatgc agctgacgca cgtcgcctcc gaacttgtcc gcaagcacgt cggaggcttt
cggaaagagt ttcatcgcct gggtaatgct tttcagtcca taagccaggc attcatgctg
gaccctccgc acagttcaga tgctctgaac aatgcgatct cgcacactg
>Poeciliidae_Priapichthys_annectens_1_1
tcgtatacca ttgagatggg ttcactggga cctcaatgga aggcaaatcc aaggccattc
atctgctcta ttgaagaccc aaccaaacag acaaagttca arggtatcaa gacctacata
tcrtaccgag tgacgccgag ccacataggc cggccggtst acagacgata caaacacttt
gactggttgt acaaccgttt gttgcacaag ttcactgtga tctctgtgcc tcacctccct
gagaagcagg ccactggtcg gttygaggaa gacttcatcg agaagcgtaa gaggcgactg
atactgtgga tgaaccacat gaccagccac ccrgtcctct cgcagtatga aggctttgag
cactttctga tgtgtgctga tgataagcag tggaaactgg gtaagaggcg ggcagagaag
gacgagatgg tgggagccca tttcatgctg acccttcaga tccccaacga gcaccaggac
cttcaggacg tcgaggagag ggtcgacaac ttcaagacct tcgccaagaa aatggacgac
agtgtgatgc agctcacgca cgttgcctca gagctcgtgc gtaagcacct gggcggkttc
aggaaggagt tccagcgact tgggaatgcc ttccagtcta ttagccaggc tttcacactg
gacccaccct acargtcaga tgccctcaac aacgccatct cccacactg
>Atherinopsidae_Atherinella_argentea_1_1
nnnnnnnnnn nnnnnnnnnn nnnnctcggg ccccgatgga tggagaaccc acagcctttt
atttgctccg ttgaagaccc caccaagcag acaaagttca agggcatcaa gacctacatc
tcgtatcggg taacaccgag ccacactggg catcctgtct acagacgcta caaacacttt
gactggctgt acaaccgctt gctgcacaag ttcactgtga tctctgttcc tcacctgcct
gagaagcaag ccacaggtcg attcgaggag gacttcatcg agaagcgcaa gaggcggctg
atactgtgga tgaaccacat gaccagtcat ccggtcctct ctcagtacga gggcttcgag
cactttctga tgtgtgcaga cgataaacag tggaaactgg gcaagagaag ggcggaaaag
gacgagatgg tgggtgcaca tttcatgctg accctccaaa tccccaacga gcaccaggac
cttcaggatg tcgaggagag ggtggacaac ttcaaggcct ttgccaagaa aatggatgac
agcgtgatgc agctcacaca cgtggcatca gagctcgtgc gtaaacatct gggtggtttt
aggaaggagt tccagcggct ggggaatgcc ttccagtcta taagtcaggc gttcatgctg
gaccctccct acagatctga caccnnnnnn nnnnnnnnnn nnnnnnnnn
>Atherinopsidae_Atherinella_crystallina_1_1
nnnnnnnnnn nnnnnnnnnn nnnnnnnnnn nnnnnnnnnn nngagaaccc acagcctttc
atttgctccg ttgaagaccc caccaagcag acaaagttca agggcatcaa gacctacatc
tcgtatcggg taacaccgag ccacactggg catcctgtct acagacgcta caaacacttt
gactggctgt acaaccgctt gctgcacaag ttcactgtga tctctgttcc tcacctgcct
gagaagcaag ccacaggtcg attcgaggag gacttcatcg agaagcgcaa gaggcggctg
atactgtgga tgaaccacat gaccagtcat ccggtcctct ctcagtatga gggctttgag
cactttctga tgtgtgcaga cgataaacag tggaaactgg gcaagagaag ggcggaaaag
gacgagatgg tgggtgcaca tttcatgctg accctccaaa tccccaacga gcaccaggac
cttcaggatg tcgaggagag ggtggacaac ttcaaggcct ttgccaagaa aatggatgac
agtgtgatgc agctcacaca cgtggcatcc gagcttgttc gtaaacatct gggtggtttt
aggaaggagt tccagcggct ggggaatgcc ttccagtcaa taagtcaggc gttcatgctg
gaccctccct atagatctga caccnnnnnn nnnnnnnnnn nnnnnnnnn
>Atherinopsidae_Atherinella_guatemalensis_1_1
nnnnnnnnnn nnnnnnnnnn nnnnnnnnnn nnnnnnnnnn nngagaaccc acagcctttc
atttgctctg ttgaagaccc caccaagcag acaaagttca agggcatcaa gacctacatc
tcgtatcggg taacaccgag ccacactggg catcctgtct acagacgcta caaacacttt
gactggctgt acaaccgctt gctgcacaag ttcactgtga tctctgttcc tcacctgcct
gagaaacagg ccacaggtcg attcgaggag gacttcatcg agaagcgcaa gaggcggctg
atactgtgga tgaaccacat gaccagtcac ccggtcctct ctcagtacga gggcttcgag
cactttctga tgtgtgcaga cgataaacag tggaaactgg gcaagagaag ggcggaaaag
gacgagatgg tgggtgcaca tttcatgctg accctccaaa tccccaacga gcaccaggac
cttcaggatg tcgaggagag ggtggacaac ttcaaggcct ttgccaagaa aatggatgac
agtgtgatgc agctcacaca cgtggcmtca gagctcgtgc gtaaacatct kggtggtttt
aggaaggagt tccagcggct ggggaatgcc ttccagtcaa taagtcaggc gttcatgctg
gaccctccct atagatctga caccnnnnnn nnnnnnnnnn nnnnnnnnn
>Atherinopsidae_Atherinella_marvelae_1_1
nnnnnnnnnn nnnnnnnnnn nnnnnnnnnn nnnnnnnnnn nngagaaccc acaacctttc
atttgctccg ttgaagaccc caccaagcag acaaagttca agggcataaa gacctacatc
tcgtatcggg taacgccgag ccacactggg catcctgtct acagacgcta caaacacttt
gactggctgt acaaccgctt gctgcacaag ttcactgtga tctctgttcc tcacctgcct
gagaagcaag ccacaggtcg attcgaggag gacttcatcg agaagcgcaa gaggcggctg
atactgtgga tgaaccacat gaccagtcac ccagtcctct ctcagtacga gggcttcgag
cactttctga tgtgtgcaga cgataaacag tggaaactgg gcaagagaag ggcggaaaag
gacgagatgg tgggtgcgca tttcatgcta accctccaaa tccccaacga gcaccaggac
cttcaggatg tcgaggagag ggtggacaac ttcaaggcct ttgccaagaa aatggatgac
agtgtgatgc agctcacaca cgtggcatca gagctcgtgc gtaaacatct gggtggtttt
aggaaggaat tccagcggct ggggaatgcc ttccagtcta taagtcaggc gttcatgctg
gaccctccct acagatctga cacccttnnn nnnnnnnnnn nnnnnnnnn
>Atherinopsidae_Atherinella_milleri_1_1
nnnnnnnnnn nnnnnnnnnn nnnnnnnnnn nnnnnnnnnn nngagaaccc acagcctttc
atttgctctg ttgaggaccc caccaagcag acaaagttca agggcataaa gacctacatc
tcgtatcggg taacgccgag ccacactggg catcctgtct acagacgcta caaacacttt
gactggctgt acaaccgctt gctgcacaag ttcactgtga tctctgttcc tcacctgcct
gagaagcaag ccacaggtcg attcgaggag gacttcatcg agaagcgcaa gaggcggctg
atactgtgga tgaaccacat gaccagtcac ccggtcctct ctcagtacga gggctttgag
cactttctga tgtgtgccga cgataaacag tggaaactgg gcaagagaag ggcggaaaag
gacgagatgg tgggtgcgca tttcatgcta accctccaaa tccccaacga gcaccaggac
cttcaggatg tcgaggagag ggtggacaay ttcaaggcct ttgccaagaa aatggatgac
agtgtgatgc agctcacaca cgtggcatca gagctcgtgc gtaaacatct ggggggtttt
aggaaggagt tccagcggct ggggaatgcc ttccagtcta taagtcaggc gttcatgctg
gaccctccct acagatctga caccnnnnnn nnnnnnnnnn nnnnnnnnn
>Atherinopsidae_Atherinella_pellosemeion_1_1
nnnnnnnnnn nnnnnnnnnn nnnnctcggg ccccgatgga tggagaaccc acagcctttc
atttgctccg ttgaagaccc caccaagcag acaaagttca agggcatcaa gacctacatc
tcgtatcggg taacaccgag ccacactggg catcctgtct acagacgcta caaacacttt
gactggctgt acaaccgctt gctgcacaag ttcactgtga tctctgttcc tcacctgcct
gagaagcaag ccacaggtcg attcgaggag gacttcatcg agaagcgcaa gaggcggctg
atactgtgga tgaaccacat gaccagtcat ccggtcctct ctcagtatga gggctttgag
cactttctga tgtgtgcaga cgataaacag tggaaactgg gcaagagaag ggcggaaaag
gacgagatgg tgggtgcaca tttcatgctg accctccaaa tccccaacga gcaccaggac
cttcaggatg tcgaggagag ggtggacaac ttcaaggcct ttgccaagaa aatggatgac
agtgtgatgc agctcacaca cgtggcatcc gagcttgttc gtaaacatct gggtggtttt
aggaaggagt tccagcggct ggggaatgcc ttccagtcaa taagtcaggc gttcatgctg
gaccctccct atagatctga cacccttaac aacnnnnnnn nnnnnnnnn
>Atherinopsidae_Atherinella_sallei_1_1
nnnnnnnnnn nnnnnnnnnn nnnnnnnnnn nnnnnnnnnn nngagaaccc acagcctttc
atttgctccg ttgaagaccc caccaagcag acaaagttca agggcatcaa gacctacatc
tcgtatcggg taacgccgag ccacactgga catcctgtct acagacgcta caaacacttt
gactggctgt acaaccgctt gctgcacaag ttcactgtga tctctgttcc tcacctgcct
gagaagcaag ccacaggtcg atttgaggag gacttcattg agaagcgcaa gaggcggctg
atactgtgga tgaaccacat gaccagtcac ccggtcctct ctcagtacga gggcttcgag
cactttctga tgtgtgcaga cgataaacag tggaaactgg gcaaaagaag ggcagaaaag
gacgagatgg tgggtgcgca tttcatgcta accctccaaa tccccaacga gcaccaggac
cttcaggatg tcgaggagag ggtggacaat ttcaaggcct ttgccaagaa aatggatgac
agtgtgatgc agctcacaca cgtggcatca gagctcgtgc gtaaacacct gggtggtttt
aggaaggagt tccagcggct ggggaatgcc ttccagtcta taagtcaggc attcatgctg
gaccctccct acagatctga cacccttnnn nnnnnnnnnn nnnnnnnnn
>Atherinopsidae_Atherinella_schultzi_1_1
nnnnnnnnnn nnnnnnnnnn nnnnnnnnnn nnnnnnnnnn nngagaaccc acaacctttc
gtttgctccg ttgaagaccc caccaagcag acaaagttca agggcatcaa gacctatatc
tcgtatcggg taacaccgag ccacactggg catcctgtct acagacgcta caaacacttt
gactggctgt acaaccgctt gctgcacaag ttcactgtga tctctgttcc tcacctgcct
gagaagcaag ccacaggtcg attcgaggag gacttcatcg agaagcgcaa gaggcggctg
atactgtgga tgaaccacat gaccagtcac ccggtcctct ctcagtacga gggcttcgag
cactttctga tgtgtgcaga tgataaacag tggaaactgg gcaagagaag ggcggaaaag
gacgagatgg tgggtgcaca tttcatgctg accctccaaa tccccaatga gcaccaggac
cttcaggacg tcgaggagag ggtagacaac ttcaaggcct ttgccaagaa aatggatgac
agcgtgatgc agctcacaca tgtggcatca gagctagtgc gtaaacatct gggtggtttt
aggaaggagt tccagcggct ggggaatgcc ttccagtcta taagtcaggc gttcatgctg
gaccctccct acagatctga caccctgnnn nnnnnnnnnn nnnnnnnnn
>Atherinopsidae_Chirostoma_humboldtianum_1_1
nnnnnnnnnn nnnnnnnnnn nnnnnnnnnn nnnnnnnnnn nngagaaccc acagcctttt
gtctgctctg ttgaagaccc caccaaacag acaaagttca agggtatcaa gacctatatc
tcgtatcggg taatgccgag ccacacaggg agtcctgtct acagacgcta caaacacttt
gactggttgt acaaccgctt gcttcacaag ttcactgtga tctctgttcc tcacctacct
gagaagcaag ccacaggtcg attcgaggag gacttcatcg agaagcgcaa gaggcggctg
atactctgga tgaaccacat gaccagtcac ccagtcctct ctcagtacga gggcttcgaa
cacttcttga tgtgtggaga cgataaacag tggaaactgg gcaagaggag ggcggaaaag
gacgagatgg tgggtgcaca tttcatgctg accctccaga tccccaatga gcatcaggac
cttcaggatg ttgaggagag ggtagacaac ttcaaggcct ttgccaagaa aatggatgac
agcgtcatgc agctcacaca cgtggcctcg gagctagtgc gtaaacatct gggtggtttt
aggaaggagt tccagcggtt ggggaattcc ttccagtcta taagtcaggc gttcatgctg
gaccctccct acagatccga caccnnnnnn nnnnnnnnnn nnnnnnnnn
>Atherinopsidae_Menidia_menidia_2_1
tcgtacacta ttgagatggg tcccctgggg ccccgatgga tggagaaccc acagcctttt
gtctgctctg ttgaagaccc caccaaacag acaaagttca agggtatcaa gacctacatc
tcgtatcggg taacgccgag ccacacgggg agtcctgtct acagacgcta caaacacttt
gactggctgt acaaccgctt gcttcacaag ttcactgtga tctctgttcc tcacctacct
gagaagcaag ccacaggycg attcgaggag gacttcatcg agaagcgcaa gaggcggctg
atactctgga tgaaccacat gaccagtcac ccagtcctct ctcagtacga gggcttcgaa
cacttcttga tgtgtggaga cgataaacag tggaaactgg gcaagaggag ggcggaaaag
gacgagatgg tgggtgcaca tttcatgctg accctccaaa tccccaatga gcaccaggac
cttcaggatg tcgaggagag ggtagacaac ttcaaggcct ttgccaagaa aatggatgac
agcgtcatgc agctcacaca cgtggcctcg gagctagtgc gtaaacatct gggtggtttt
aggaaggagt tccagcggct ggggaattcc ttccagtcta taagtcaggc gttcatgctg
gaccctcccc acagatccga cacccttaac aacgccatct ctcatnnnn
>Atherinopsidae_Odontesthes_mauleanum_1_1
nnnnnnnnnn nnnnnnnnnn nnnnnnnnnn nnnnnnnnnn nngagagccc acagcctttc
acctgctcca tcgaagaccc caccaaacag acaaagttca agggtatcaa aacctacatc
tcgtatcggg tgacgccgag ccacactggg catcctgtct acagacgcta caaacacttt
gactggctgt acaaccgctt gctgcacaaa ttcactgtga tctctgttcc tcacctgcct
gagaagcagg ccacagggcg attcgaggag gacttcatcg agaagcgcaa gaggagactg
atattgtgga tgaaccacat gaccagtcac ccagtcctct ctcagtatga aggctttgag
cactttctga tgtgtgccga cgataaacag tggaaactgg gcaagaggcg ggcggagaag
gacgagatgg tgggcgccca tttcatgctg accctccaaa tccccaacga gcaccaggac
cttcaggacg tcgaggagag ggtcgacaac ttcaagtcct ttgccaagaa aatggacgac
agcgtgatgc agctcacaca cgtggcctcg gagctggtgc gtaaacatct gggtggtttc
aggaaggagt tccagcggct ggggaattcc ttccagtcta tgagccaggc gttcatgctg
gaccctcccc acagatcaga caccnnnnnn nnnnnnnnnn nnnnnnnnn
>Atherinopsidae_Poblana_ferdebueni_1_1
nnnnnnnnnn nnnnnnnnnn nnnnctgggg ccccgatgga tggagaaccc acagcctttt
gtctgctctg ttgaagaccc caccaaacag acaaagttca agggtatcaa gacctatatc
tcgtatcggg taacgccgag ccacacgggg agtcctgtct acagacgcta caaacacttt
gactggctgt acaaccgctt gcttcacaag ttcactgtga tctctgttcc tcacctacct
gagaagcaag ccacaggtcg attcgaggag gacttcatcg agaagcgcaa gaggcggctg
atactctgga tgaaccacat gaccagtcac ccagtcctct ctcagtacga gggcttcgaa
cacttcttga tgtgtggaga cgataaacag tggaaactgg gcaagaggag ggcggaaaag
gacgagatgg tgggtgcaca tttcatgctg accctccaga tccccaatga gcatcaggac
cttcaggatg ttgaggagag ggtagacaac ttcaaggcct ttgccaagaa aatggatgac
agcgtcatgc agctcacaca cgtggcctcg gagctagtgc gtaaacatct gggtggtttt
aggaaggagt tccagcggtt ggggaattcc ttccagtcta taagtcaggc gttcatgctg
gaccccccct acagatccga cacccttaac aacnnnnnnn nnnnnnnnn
>Callichthyidae_Corydoras_aurofrenatus_1_1
nnnnnnnnnn nnnnnnnnnn nnnnnnnnnn nnnnnnnnnn nnnnnnnnnn nnnnnnnnnn
nnnnnnnnnn nngaggatcc caccaagcag accaaattta agggcattaa gacttatata
tcctaccggg tcacccccag tcacaccaac cggcccgtgt accggcgcta caagcacttc
gactggctct acaaccgcct gctgcacaaa ttcaccgtca tatcggtgcc ccaccttccc
gagaagcaag ccacggggcg cttcgaggac gacttcatcg agaagcggaa gcggcggctc
atcctgtgga tggaccacat gaccagtcac ccggtgctgt cccagtacga gggcttcgag
cactttctga tgtgcggcga cgacaagcag tggaagctgg ggaagcggcg cgccgagaag
gatgagatgg tgggcgccca cttcatgctc accctccaca ttcccaacga gcatcaggac
ctgcaggacg tggaggagcg catcgacacc ttcaagttct tcgccaagaa gatggacgac
agcgtcctgc agctgaccca cgtggcctcc gaactggtcc gaaagcacct ggggggcttc
cgcaaggagt tccagcggct gggcaactcg ttccagtcca tcagcnnnnn nnnnnnnnnn
nnnnnnnnnn nnnnnnnnnn nnnnnnnnnn nnnnnnnnnn nnnnnnnnn
>Cichlidae_Dicrossus_filamentosus_1_1
tcttatacca ttgatatggg tcccctgggg ccccagtgga aggagaatcc acggcctttc
tcttgctcca ttgaggatcc caccaaacag actaagttca aaggcatcaa gacctacatt
tcataccggg tgacgcccag tcacacagga caccctgtct acagacgcta caaacacttt
gactggctgt acaaccgctt gcttcacaag ttcactgtga tctctgtgcc tcacctgcct
gaaaaacagg ccacggggcg atttgaggaa gacttcattg agaagcgcaa gaggcgattg
atactgtgga tgaaccatat gaccagtcac ccagtccttt cccagtatga aggctttgag
cactttctga tgtgtgctga tgacaagcag tggaaactgg gcaaaagaag ggcggagaag
gacgaaatgg tgggcgccca tttcatgctg actctccaaa tccccaatga gcaccaggac
cttcaggatg ttgaggaacg ggtcgacaac ttcaagtcct ttgctaagaa gatggacgac
agcgtgatgc agttgacaca cgttgcctcg gagctcgtgc gtaaacacct gggtggattc
aggaaggagt ttcagcggct tggaaatgcc ttccaggcga tcagccaggc attcacgctg
gaccctccct ataggtcaga tggactcaac aatgccatct cccatnnnn
>Poeciliidae_Carlhubbsia_stuarti_1_1
tcgtatacca ttgagatggg ttcactggga cctcaatgga aggcaaatcc aaggccattc
atctgctcta ttgaagaccc aaccaaacag acaaagttca agggtatcaa gacctacata
tcgtaccgag tgacgccgag ccacataggc cggccggtat accgacgata caaacacttt
gactggttgt acaaccgttt gttgcacaag ttcactgtga tctctgtgcc tcacctccct
gagaagcagg ccactggtcg gttcgaggaa gacttcatcg agaagcgtaa gaggcgactg
atactgtgga tgaaccacat gaccagccac ccggtcctct cgcagtatga aggcttcgag
cactttctga tgtgtgctga tgataagcag tggaaactgg gtaagaggcg ggcagagaag
gacgagatgg tgggagccca tttcatgctg acccttcaga tccccaacga gcaccaggac
cttcaggacg tcgaggaaag ggtcgacaac ttcaagacct ttgccaagaa aatggacgac
agtgtgatgc agctcacgca cgttgcctca gagctcgtgc gtaagcacct gggcgggttc
aggaaggagt tccagcgact tgggaatgcc ttccagtcta ttagccaggc tttcacactg
gatccaccct acaggtcaga tgctctcaac aatgccatct cccacactg
>Poeciliidae_Phallichthys_amates_1_1
tcgtatacca ttgagatggg ttcactggga cctcaatgga aggcaaatcc aaggccattc
atctgctcta ttgaagaccc aaccaaacag acaaagttca agggtatcaa gacctacata
tcgtaccgag tgacgccgag ccacataggc cggccggtat acagacgata caaacacttt
gactggttgt acaaccgctt gttgcacaag ttcactgtga tctctgtgcc tcacctccct
gaaaagcagg ccactggtcg rttcgaggaa gacttcatcg agaagcgtaa gaggcgactg
atactgtgga tgaaccacat gaccagccac ccggtcctct cgcaatatga aggctttgag
cattttctga tgtgtgctga tgataagcag tggaaactgg gtaagaggcg ggcagagaag
gacgagatgg tgggagccca tttcatgctg acccttcaga tccccaacga gcaccaggac
cttcaggacg tcgaggagag ggtcgacaac ttcaagacct tcgccaagaa aatggacgac
agtgtgatgc agctcacgca cgtcgcctca gagctcgtgc gtaagcacct gggcgggttc
aggaaggagt tccagcgact tgggaatgcc ttccagtcta ttagccaggc tttcacactg
gacccacccc acaagtcaga tgccctcaac aacgccatct cccacactg
>Poeciliidae_Phallichthys_quadripunctatus_1_1
tcgtatacca ttgagatggg ttcactgggg cctcaatgga aggcaaatcc aaggccattc
atctgctcta ttgaagaccc aaccaaacag acaaagttta agggtatcaa gacctacata
tcgtaccgag tgacgccgag ccacataggc cggccggtat acagacgata caaacacttt
gactggttgt acaaccgttt gttgcacaag ttcactgtga tctctgtgcc tcacctccct
gagaagcagg ccactggtcg gttcgaggaa gacttcatcg agaagcgtaa gaggcgactg
atactgtgga tgaaccacat gaccagccac ccggtcctct cgcaatatga aggctttgag
cactttctga tgtgtgctga tgataagcag tggaaactgg gtaagaggcg ggcagagaag
gacgagatgg tgggagccca tttcatgctg acccttcaga tccccaacga gcaccaggac
cttcaggacg tcgaagagag ggtcgacaac ttcaagacct tcgccaagaa aatggacgac
agtgtgatgc agctcacgca cgttgcctca gagctcgtgc gtaagcacct gggcgggttc
aggaaggagt tccagcgact tgggaatgcc ttccagtcta ttagccaggc tttcacacta
gacccaccct acaagtcaga tgctctcaac aacgccatct cccacactg
>Poeciliidae_Phallichthys_tico_1_1
tcgtatacca ttgagatggg ttcattggga cctcaatgga aggcaaatcc aaggccattc
atctgctcta ttgaagaccc aaccaaacag acaaagttca agggtatcaa gacctacata
tcgtaccgag tgacgccgag ccacataggc cggccggtat acagacgata caaacatttt
gactggttgt acaaccgttt gttgcacaag ttcactgtga tctctgtgcc tcacctccct
gagaagcagg ccactggtcg gttcgaggaa gacttcatcg agaagcgtaa gaggcgactg
atactgtgga tgaaccacat gaccagccac ccggtcctct cgcagtatga aggctttgag
cactttctga tgtgtgctga tgataagcag tggaaactgg gtaagaggcg ggcagagaag
gacgagatgg tgggagccca tttcatgctg acccttcaga tcccaaacga gcaccaggac
ctgcaggacg tcgaggagag ggtcgacaac ttcaagacct tcgccaagaa aatggacgac
agtgtgatgc agctcacaca cgtcgcctca gagctcgtgc gtaagcacct gggcgggttc
aggaaggagt tccagcgact tgggaatgcc ttccagtcta ttagccaggc tttcacactg
gacccaccct acaagtcaga tgccctcaac aacgccatct cccacactg
>Poeciliidae_Poecilia_parae_1_1
tcgtatacca ttgagatgag ctcactggga cctcaatgga aggcaaatcc aacaccattc
atctgctcca ttgaagaccc aaccaaacag acaaagttca agggtatcaa gacctacata
tcgtaccgag tgacgccgag ccatataggc cggccggttt acagacgata caaacacttt
gactggttgt acaaccgttt gttgcacaag ttcactgtga tctctgtgcc tcacctccct
gagaagcagg ccactggtcg gttcgaggaa gacttcattg agaagcgtaa gaggcgactg
atactgtgga tgaaccacat gaccagccac ccagtcctct cgcagtatga aggctttgag
cactttctga tgtgtgctga tgacaagcag tggaaactgg gtaagcggcg ggcagagaag
gacgagatgg tgggagccca tttcatgctg acccttcaga tccccaacga gcaccaggac
cttcaggacg tcgaggagag ggtcgacaac ttcaagacct ttgccaagaa aatggacgac
agtgtgatgc agctcacgca cgttgcctca gagcttgtgc gtaagcacct gggcgggttc
aggaaggagt tccagcgact tgggaatgcc ttccagtcta ttagccaggc tttcacactg
gacccaccct acaggtcaga tgccctcaac aacgccatct cccacactg
>Poeciliidae_Poecilia_petenensis_1_1
tcgtatacca ttgagatggg ctcactggga cctcaatgga aggcaaatcc aacgccattc
atctgctcca ttgaagaccc aaccaaacag acaaagttca agggtatcaa gacctacata
tcgtaccgag tgacgccgag ccacataggc cggccagttt acagacgata caaacacttt
gactggttgt acaatcgttt gttgcacaag ttcactgtga tctctgtgcc tcacctccct
gagaagcagg ccactggtcg gttcgaggaa gacttcatcg agaagcgtaa gaggcgactg
atactgtgga tgaaccacat gaccagccac ccggtcctct cgcagtatga aggctttgag
cactttctga tgtgtgctga tgataagcag tggaaactgg gtaagcggcg ggcagagaag
gacgagatgg tgggagccca tttcatgctg acccttcaga ttcccaatga gcaccaggac
cttcaggacg tcgaggagag ggtcgacaac ttcaagacct ttgccaagaa aatggatgac
agtgtgatgc agctcacgca cgttgcctca gagctcgtgc gtaagcacct gggcgggttc
aggaaggagt tccagcgact tgggaatgcc ttccagtcta ttagccaggc tttcacactg
gacccaccct acaagtcaga tgccctcaac aacgccatct cccacactg
>Poeciliidae_Poecilia_sarrafae_1_1
tcgtatacca ttgagatgag cacactagga cctcaatgga aggcaaatcc aacaccattc
atctgctcca ttgaagaccc aaccaaacag acaaagttca agggtatcaa gacctacata
tcgtaccgag tgacaccgag ccacataggc cggccggttt acagacgata caaacacttt
gactggttgt acaaccgttt gttgcacaag ttcactgtga tctctgtgcc tcacctccct
gagaagcagg ccactggtcg gttcgaggaa gacttcatyg agaagcgtaa gaggcgactg
atactgtgga tgaaccacat gaccagccac ccggtcctct cacagtatga aggctttgag
cactttctga tgtgtgctga tgacaagcag tggaaactgg gtaagcggcg ggcagagaag
gacgagatgg tgggagccca tttcatgctg acccttcaga tccccaacga gcaccaggac
cttcaggacg tcgaggagag ggtcgacaac ttcaagacct ttgccaagaa aatggacgac
agtgtgatgc agctcacgca cgttgcctca gagcttgtgc gtaagcacct gggcgggttc
aggaaggagt tccagcgact tgggaatgcc ttccaatcta ttagccaggc tttcacactg
gacccaccct acaggtcaga tgccctcaac aacgccatct cccacactg
>Poeciliidae_Poecilia_velifera_1_1
tcatatacca ttgagatggg ctcactggga cctcaatgga aggcaaatcc aacgccattc
atctgttcca ttgaagaccc aaccaaacag acaaagttca agggtatcaa gacctacata
tcgtaccgag tgacgccgag ccacataggc cggccggttt acagacgata caaacacttt
gactggttgt acaatcgttt gttgcacaag ttcactgtga tctctgtgcc tcacctccct
gagaagcagg ccactggtcg gttcgaggaa gacttcatcg agaagcgtaa gaggcgactg
atactgtgga tgaaccacat gaccagccac ccggtcctct cgcagtatga aggctttgag
cactttctga tgtgtgctga tgataagcag tggaaactgg gtaagcggcg ggcagagaag
gacgagatgg tgggagccca tttcatgctg acccttcaga ttcccaatga gcaccaggac
cttcaggacg tcgargagag ggtcgacaac ttcaagacct ttgccaagaa aatggatgac
agtgtgatgc agctcacgca cgttgcctca gagctcgtgc gtaagcacct gggcgggttc
aggaaggagt tccagcgact tgggaatgcc ttccagtcta ttagccaggc tttcacactg
gacccaccct acaagtcaga tgccctcaac aacgccatct cccacactg
>Poeciliidae_Poecilia_vittata_1_1
tcgtatacca ttgagatggg ctcactggga cctcaatgga aggcaaatcc aacgccattc
atctgctcca ttgaagaccc aaccaaacag acaaagttca agggtatcaa gacctacata
tcgtaccgag tgacgccaag ccacataggc cggccggttt acagacgata caaacacttt
gactggttgt acaaccgttt gttgcacaag ttcactgtga tctctgtgcc tcacctccct
gagaagcagg ccactggtcg gttcgaggaa gacttcattg aaaagcgtaa gaggcgactg
atactgtgga tgaaccacat gaccagccac ccggtcctct cgcagtatga aggctttgag
cactttctga tgtgtgctga tgataagcag tggaaactgg gtaagcggcg ggcagagaag
gacgagatgg tgggagccca tttcatgctg acccttcaga tccccaacga gcaccaggac
cttcaggacg tcgaggagag ggtcgacaac ttcaagacct ttgccaagaa aatggacgac
agtgtgatgc agctcacgca cgttgcctca gagcttgtgc gtaagcacct gggcgggttc
aggaaggagt tccagcgact tgggaatgcc ttccagtcta ttagccaggc tttcacactg
gacccaccct acaagtcaga tgccctcaac aatgccatct cccacactg
>Poeciliidae_Poecilia_wingei_1_1
tcgtatacca ttgagatgag ctcactggga cctcaatgga aggcaaatcc aacgccattc
atctgctcca ttgaagaccc aaccaaacag acaaagttca agggtatcaa gacctacata
tcgtaccgag tgacgccgag ccacataggc cggccggttt acagacgata caaacacttt
gactggttgt ataaccgttt gttgcacaag ttcactgtga tctctgtgcc tcacctccct
gagaagcagg ctactggacg gtttgaggaa gactttattg agaagcgtaa gaggcgactg
atactgtgga tgaaccacat gaccagccac ccggtcctct cgcagtatga aggctttgag
cactttctga tgtgtgctga tgataagcag tggaaactgg gtaagcggcg ggcagagaag
gacgagatgg tgggagccca tttcatgctg acccttcaga tccccaacga gcaccaggac
cttcaggatg tcgaggagag ggtcgacaac ttcaagacct tcgccaagaa aatggatgac
agtgtgatgc agctcacgca cgttgcctca gagctcgtgc gtaagcacct gggcgggttc
aggaaggagt tccagcgact tgggaatgcc ttccagtcta ttagccaggc tttcacactg
gacccaccct acaagtcaga tgccctcaac aacgccatct cccacactg
>Poeciliidae_Poecilia_wingei_2_1
tcgtatacca ttgagatgag ctcactggga cctcaatgga aggcaaatcc aacgccattc
atctgctcca ttgaagaccc aaccaaacag acaaagttca agggtatcaa gacctacata
tcgtaccgag tgacgccgag ccacataggc cggccggttt acagacgata caaacacttt
gactggttgt ataaccgttt gttgcacaag ttcactgtga tctctgtgcc tcacctccct
gagaagcagg ctactggacg gttcgaggaa gacttcattg agaagcgtaa gaggcgactg
atactgtgga tgaaccacat gaccagccac ccggtcctct cgcagtatga aggctttgag
cactttctga tgtgtgctga tgataagcag tggaaactgg gtaagcggcg ggcagagaag
gacgagatgg tgggagccca tttcatgctg acccttcaga tccccaacga gcaccaggac
cttcaggacg ttgaggagag ggtcgacaac ttcaagacct tcgccaagaa aatggatgac
agtgtgatgc agctcacgca cgttgcctca gagctcgtgc gtaagcacct gggcgggttc
aggaaggagt tccagcgact tgggaatgcc ttccagtcta ttagccaggc tttcacactg
gacccaccct acaagtcaga tgccctcaac aacgccatct cccacactg
>Poeciliidae_Xiphophorus_signum_1_1
ttgtatacca ttgagatggg ctcactggga cctcaatgga aggcaaatcc aacgccattc
atttgctcca ttgaagaccc aaccaaacag acaaagttca agggtatcaa gacctacata
tcgtaccgag tgacgccgag ccacataggc cggccrgttt acagacgata caaacacttt
gactggttgt acaatcgttt gttgcacaag ttcactgtga tctctgtgcc tcacctccct
gagaagcagg ccactggtcg gtttgaggaa gacttcatcg agaagcgtaa gaggcgactg
atactgtgga tgaaccacat gaccagccac ccagtcctct cgcagtatga aggctttgag
cactttctga tgtgtgctga tgataagcag tggaaactgg gtaagaggcg ggcagagaag
gacgagatgg tgggagccca tttcatgctg acccttcaga tccccaacga gcaccaggac
cttcaggacg tcgaggagag ggtcgacaac ttcaagacct tcgccaagaa aatggacgac
agtgtgatgc agctcacgca cgttgcctca gagctcgtgc gtaagcacct gggcgggttc
aggaaggagt tccagcgact tgggaatgcc ttccagtcta ttagccaggc tttcacactg
gacccaccct acaggtcaga tgccctcaac aacgccatct cccacactg
>Trichomycteridae_Cambeva_cubataonis_1_1
nnnnnnnnnn nnnnnnnnnn nnnnnnnnnn nctcagtgga tggagagtcc tcagcctttc
tcctgctcca tagaggatcc caccaagcag actaagttca agggcattaa gacttatatt
tcctatcggg tcacacccag ccacaccaac aggcctgtat atcggcgcta caagcacttt
gactggctct acaaccgttt gctgcacaaa ttcactgtca tctctgtacc ccaccttcct
gagaagcaag caactgggcg ctttgaagaa gacttcattg aaaagagaaa gcggcggctc
atactatgga tggatcacat gactagtcac ccagtgctct ctcaatacga aggttttgag
cattttctca tgtgtggaga tgacaagcag tggaagctgg gcaagcgtcg agccgagaag
gatgagatgg ttggagctca cttcatgctc acccttcata ttcccagtga gcatcaggac
ttgcaagatg ttgaagagcg tattgatact ttcaagtcct ttgccaagaa aatggacgac
agcgtcatgc agctgacgca tgttgcttcc gaacttgtcc gcaagcatgt tggaggcttt
cggaaagagt ttcatcgcct gggtaatgct tttcagtcca tcagccaggc attcatgctg
gatcctccgt acagttcaga tgctctgaac aatgcaatct cgcacactg
>Trichomycteridae_Trichomycterus_alternatus_1_1
nnnnnnnnnn nnnnnnnnnn nnnnnnnngg cctcagtgga tggagagtcc tcagcctttc
tcctgctcca tagaggatcc caccaagcag actaagttca agggcattaa gacttatatt
tcctatcggg tcacacccag ccacaccaac agacctgtat accggcgcta caagcacttt
gactggctct acaaccgttt gctgcacaaa ttcactgtca tctctgtacc ccacctacct
gagaagcaag caactgggcg ctttgaagaa gacttcattg aaaagagaaa gcggcggctc
atactatgga tggatcacat gactagtcac ccagtgctct ctcaatacga aggttttgag
cattttctca tgtgtggaga tgacaagcag tggaagctgg gcaagcgtcg agccgagaag
gatgagatgg ttggagctca cttcatgctc acccttcata ttcccagtga gcatcaggac
ctgcaagatg ttgaagagcg tattgatact ttcaagtcct ttgccaagaa aatggacgac
agcgtcatgc agctgacgca cgttgcttcc gaacttgtcc gcaagcatgt tggaggcttt
cggaaagagt ttcatcgcct gggtaatgct tttcagtcca tcagccaggc attcatgctg
gaccctccgt acagttcaga tgcactgaac aatgcgatct cgcacactg
>Trichomycteridae_Trichomycterus_brasiliensis_1_1
nnnnnnnnnn nnnnnnnnnn nnnnnnnngg tctcagtgga tggagagtcc tcagcctttc
tcctgctcca tagaggatcc caccaagcag actaagttca agggcattaa gacttatatt
tcttatcggg tcacacccag ccacaccaac aggcctgtat accggcgcta caagcacttt
gactggctct acaaccgttt gctgcacaaa ttcactgtca tctctgtacc ccacctacct
gagaagcaag caactgggcg ctttgaagaa gacttcattg aaaagagaaa gcggcggctc
atactatgga tggatcacat gactagtcac ccagtgctct ctcaatacga aggttttgag
cattttctca tgtgtggaga tgacaagcag tggaagctgg gcaagcgtcg agccgagaag
gatgagatgg ttggagctca cttcatgctc acccttcata ttcccagtga gcatcaggac
ctgcaagatg ttgaagagcg tattgatact ttcaagtcct ttgccaagaa aatggacgac
agcgtcatgc agctgacgca cgttgcttcc gaacttgtcc gcaagcatgt tggaggcttt
cggaaagagt ttcatcgcct gggtaatgct tttcagtcca tcagccaggc attcatgctg
gaccctccgt acagttcaga tgctctgaac aatgcgatct cgcacactg
>Trichomycteridae_Trichomycterus_nigroauratus_1_1
nnnnnnnnnn nnnnnnnnnn nnnnnnnngg cctcagtgga tggagagtcc tcagcctttc
tcctgctcca tagaggatcc caccaagcag actaagttca agggcattaa gacttatatt
tcctatcggg tcacacccag ccacaccaac aggcctgtat accggcgcta caagcacttt
gactggctct acaaccgttt gctgcacaaa ttcactgtca tctctgtacc ccacctacct
gagaagcaag caactgggcg ctttgaagaa gacttcattg aaaagagaaa gcggcggctc
atactatgga tggatcacat gactagtcac ccagtgctct ctcaatatga aggttttgag
cattttctca tgtgtggaga tgacaagcag tggaagctgg gcaagcgtcg agccgagaag
gatgagatgg ttggagctca cttcatgctc acccttcata ttcccagtga gcatcaggac
ctgcaagatg ttgaagagcg tattgatact ttcaagtcct ttgccaagaa aatggacgac
agcgtcatgc agctgacgca cgttgcttcc gaacttgtcc gcaagcatgt tggaggcttt
cggaaagagt ttcatcgcct gggtaatgct tttcagtcca tcagccaggc attcatgctg
gaccctccgt acagttcaga tgctctgaac aatgcgatct cgcacactg
>Poeciliidae_Pamphorichthys_hollandi_1_1
tcatatacca ttgagatggg ctcactggga cctcaatgga aggcaaatcc aacgccattc
atctgctcca ttgaagaccc aaccaaacag acaaagttca agggtatcaa gacctacata
tcgtaccgag tgactccgag ccacataggc cggccggttt acagacgata caaacacttt
gactggttgt acaaccgttt gttgcacaag ttcactgtga tctctgtgcc tcacctccct
gagaagcagg ccactggtcg gttcgaggaa gacttcatcg agaagcgtaa gaggcgactg
atactgtgga tgaaccacat gaccagccac ccggtcctct cgcagtatga aggctttgag
cactttctga tgtgtactga tgataagcag tggaaactgg gtaagcggcg ggcagaaaag
gacgagatgg tgggagccca tttcatgctg acccttcaga tccccaacga gcaccaggac
cttcaggatg tcgaggagag agtcgataac ttcaagactt ttgccaagaa aatggacgac
agtgtgatgc agctcacgca cgttgcctca gagcttgtgc gtaagcacct gggcgggttc
aggaaggagt tccagcgact tgggaatgcc ttccagtcta ttagccaggc tttcacactg
gacccaccct acaagtcaga tgccctcaac aacgccatct cccacactg
>Poeciliidae_Priapella_olmecae_1_1
tcgtatacca ttgagatggg ttcactggga cctcaatgga aggcaaatcc aaggccattc
atctgctcta ttgaagaccc aaccaaacag acaaagttca agggtatcaa gacctacata
tcgtaccgag tgacgccgag ccacataggc cggccggtat acagacgata caaacacttt
gactggttgt acaatcgttt gttgcacaag ttcactgtga tctctgtgcc tcacctccct
gagaagcagg ccactggtcg gtttgaggaa gacttcatcg agaagcgtaa gaggcgactg
atactgtgga tgaaccacat gaccagccac ccggtactct cgcagtatga aggctttgag
cactttctga tgtgtgctga tgataagcag tggaaactgg gtaagaggcg ggcagagaag
gacgagatgg tgggagccca tttcatgctg acccttcaga tccccaacga gcaccaggac
cttcaggacg tcgaggagag ggtcgacaac ttcaagacct tcgccaagaa aatggacgac
agtgtgatgc agctcacgca cgttgcctca gagctcgtgc gcaagcacct gggcgggttc
aggaaagagt tccagcgact tgggaattcc ttccagtcta ttagccaggc tttcacactg
gacccaccct acaagtcaga tgccctcaac aacgccatct cccacactg
>Poeciliidae_Priapichthys_darienensis_1_1
tcgtatacca ttgaaatggg ttcactggga cctcaatgga aggcaaatcc aaggccattc
atctgctcta ttgaagaccc aaccaaacaa acaaagttta agggtatcaa gacctatata
tcgtaccgag tgacaccgag ccacataggg cggccggtat acagacgata caaacacttt
gactggttgt acaaccgttt gttgcacaag ttcactgtga tctctgtgcc tcacctccct
gagaagcagg ccactggtcg attcgaggaa gacttcatcg agaagcgtaa gaggcgactg
atactatgga tgaaccacat gaccagccac ccggtcctct cgcagtatga aggctttgag
cactttctga tgtgtgctga tgacaagcag tggaaacttg gtaagaggcg ggcagagaag
gacgagatgg tgggagccca tttcatgctg acccttcaga tccccagcga gcaccaggac
cttcaggatg ttgaggagag ggtcgacaac ttcaagacct tcgccaaaaa aatggatgac
agtgtgatgc agctcacgca tgttgcctca gagctcgtgc gtaagcacct gggcgggttc
aggaaggagt tccagcgact tgggaatgcc ttccagtcta ttagccaggc tttcactctg
gacccaccgt acaagtcaga tgccctcaac aacgccatct cccacactg
>Poeciliidae_Priapichthys_panamensis_1_1
tggtatacca ttgagagggg ttcaccgggc cctcaatgga aggcaaatcc aaggccattc
atctgctcta ttgaagatcc aaccaaacag acaaagttca agggtatcaa gacctacata
tcgtaccgag tgacaccgag ccacataggc cggccagtat acagacgata caaacacttt
gactggttgt acaaccgtct gttgcacaag ttcactgtga tctctgtgcc tcacctccct
gagaagcagg ccactggtcg gttcgaggaa gacttcatcg agaagcgtaa gaggcgactg
atactgtgga tgaaccacat gaccagtcac ccggtcctct cgcagtatga aggctttgag
cactttctga tgtgtgctga tgataagcag tggaaactgg gtaaaaggcg ggcagagaag
gacgagatgg tgggagccca tttcatgctg acccttcaga tccccaatga gcaccaggac
cttcaggacg tcgaggagag ggtcgacaac ttcaagacct tcgccaagaa aatggacgac
agtgtgatgc agctcacgca tgttgcctca gagcttgtgc gtaagcacct gggcgggttc
aggaaggagt tccagcgact tgggaatgcc ttccagtcta ttagccaggc tttcacactg
gacccacccc acaagtcaga tgccctcaac aacgccatct cccacactg
>Gymnotidae_Electrophorus_electricus_1_1
nnnnnnnnnn nnnnnnnnnn nnnnnnnnnn nnnnnnnnna aggagagtcc ccagccattc
tcctgctcca ttgaagatcc caccaaacag actaagttca aaggcattaa gacttacatt
tcctaccggg tcactcccag tcacaccggc agacctgtgt accgccgcta caagcacttc
gactggctct acaatcgcct gctgcacaag ttcaccgtca tctccgtccc ccacctgcct
gagaagcagg ccactgggcg tttcgaggag gacttcattg agaagaggaa gaggaggctc
atcctgtgga tggatcacat gaccagccac ccggtgctgt cccagtatga gggttttgag
cacttcctca tgtgtggcga tgacaagcag tggaagctgg ggaagcggcg ggcagagaag
gacgagctgg tgggtgccca ctttatgctc acgctacaca tccccaacga acaccaggac
ctgcaggatg tggaggagcg cgtcgacacc ttcaaggcct ttgccaagaa aatggatgac
agcgtgatgc agctgacgca cgtggcctcc gagctcgtcc gtaagcatct tgggggcttc
cgcaaggagt tccagcgact gggtcatgct ttccagtcca tcagccaggc gttcatgctt
gacccaccgc nnnnnnnnnn nnnnnnnnnn nnnnnnnnnn nnnnnnnnn
>Gymnotidae_Electrophorus_electricus_2_1
nnnnnnnnnn nnnnnnnnnn nnnnnnnnnn nnnnnnnnna aggagagtcc ccagccattc
tcctgctcca ttgaagatcc caccaaacag actaagttca aaggcattaa gacttacatt
tcctaccggg tcactcccag tcacaccggc agacctgtgt accgccgcta caagcacttc
gactggctct acaatcgcct gctgcacaag ttcaccgtca tctccgtccc ccacctgcct
gagaagcagg ccactgggcg tttcgaggag gacttcattg agaagaggaa gaggaggctc
atcctgtgga tggatcacat gaccagccac ccggtgctgt cccagtatga gggttttgag
cacttcctca tgtgtggcga tgacaagcag tggaagctgg ggaagcggcg ggcagagaag
gacgagctgg tgggtgccca ctttatgctc acgctacaca tccccaacga acaccaggac
ctgcaggatg tggaggagcg cgtcgacacc ttcaaggcct ttgccaagaa aatggatgac
agcgtgatgc agctgacgca cgtggcctcc gagctcgtcc gtaagcatct tgggggcttc
cgcaaggagt tccagcgact gggtcatgct ttccagtcca tcagccaggc gttcatgctt
gacccaccgc nnnnnnnnnn nnnnnnnnnn nnnnnnnnnn nnnnnnnnn
>Atherinopsidae_Atherinella_balsana_1_1
nnnnnnnnnn nnnnnnnnnn nnnnnnnnnn nnnnnnnnnn nngagaaccc acagcctttc
atttgctctg ttgaagaccc caccaagcag acaaagttca agggcatcaa gacctacatc
tcgtatcggg taacaccgag ccacactggg catcctgtct acagacgcta caaacacttt
gactggctgt acaatcgctt gctgcacaag ttcactgtga tctctgttcc tcacctgcct
gagaaacagg ccacaggtcg attcgaggag gacttcatcg agaagcgcaa gaggcggctg
atactgtgga tgaaccacat gaccagtcac ccggtcctct cccagtacga gggcttcgag
cactttctga tgtgtgcaga cgataaacag tggaaactgg gcaagagaag ggcggaaaag
gacgagatgg tgggtgcaca tttcatgctg actctccaaa tccccaacga gcaccaggac
cttcaggatg tcgaggagag ggtggacaac ttcaaggcct ttgccaagaa aatggatgac
agtgtgatgc agctcacaca cgtggcatca gagctcgtgc gtaaacatct gggtggtttt
aggaaggagt tccagcggct ggggaatgcc ttccagtcaa taagtcaggc gttcatgctg
gaccctccct atagatctga caccnnnnnn nnnnnnnnnn nnnnnnnnn
>Atherinopsidae_Atherinella_sardina_1_1
nnnnnnnnnn nnnnnnnnnn nnnnnnnnnn nnnnnnnnnn nngagaaccc acaacctttc
atttgctccg ttgaagaccc caccaagcag acaaagttca agggcatcaa gacctacatc
tcgtatcggg taacgccgag ccacactggg catcctgtct acagacgcta caaacacttt
gactggctgt acaaccgctt gctgcacaag ttcactgtga tctctgttcc tcacctgcct
gagaagcaag ccacaggtcg attcgaggag gactttatcg agaagcgcaa gaggcggctg
atactgtgga tgaaccacat gaccagtcay ccggtcctct ctcagtacga gggcttcgag
cactttctga tgtgtgcaga cgataaacag tggaaactgg gcaagagaag ggcggaaaag
gacgagatgg tgggtgcgca tttcatgcta accctccaaa tccccaacga gcaccaggac
cttcaggatg tcgaggagag ggtggacaac ttcaaggcct ttgccaagaa aatggatgac
agtgtgatgc agctcacaca cgtggcatca gagcttgtgc gtaaacatct gggtggtttt
aggaaggagt tccagcggct rgggaatgcc ttccagtcta taagtcaggc gttcatgctg
gaccctccct acagatctga cacccttnnn nnnnnnnnnn nnnnnnnnn
>Atherinopsidae_Basilichthys_semotilus_1_1
nnnnnnnnnn nnnnnnnnnn nnnnnnnnnn nnnnnnnnnn nnnnnagccc acagcctttc
acctgctcca tcgaagaccc caccaagcag acaaagttca agggtatcaa gacctacatc
tcatatcggg tgacgccgag ccacactggg catcctgtct acagacgcta caaacacttt
gactggctgt acaaccgctt gctgcacaaa ttcactgtga tctctgttcc tcacctgcct
gagaagcagg ccacagggcg attcgaggaa gacttcatcg agaagcgcaa gaggagactg
atattgtgga tgaaccacat gaccagtcac ccagtcctct ctcagtatga aggcttcgag
cactttctga tgtgtgcgga cgataaacag tggaaactgg gcaagaggcg ggcggagaag
gatgagatgg ttggcgccca tttcatgctg accctccaaa tccccaacga gcaccaggac
cttcaggacg tcgaggagag ggtcgacaac ttcaagtcct ttgccaagaa aatggacgac
agcgtgatgc agctcacaca cgtggcctcg gagctggtgc ataaacatct gggtggtttc
aggaaggagt tccagcggct ggggaattcc ttccagtcta taagccaggc attcatgctg
gaccctnnnn nnnnnnnnnn nnnnnnnnnn nnnnnnnnnn nnnnnnnnn
>Atherinopsidae_Chirostoma_consocium_1_1
nnnnnnnnnn nnnnnnnnnn nnnnctgggg ccccgatgga tggagaaccc acagcctttt
gtctgctctg ttgaagaccc caccaaacag acaaagttca agggtatcaa gacctatatc
tcgtatcggg taacgccgag ccacacaggg agtcctgtct acagacgcta caaacacttt
gactggttgt acaaccgctt gcttcacaag ttcactgtga tctctgttcc tcacctacct
gagaagcaag ccacaggtcg attcgaggag gacttcatcg agaagcgcaa gaggcggctg
atactctgga tgaaccacat gaccagtcac ccagtcctct ctcagtacga gggcttcgaa
cacttcttga tgtgtggaga cgataaacag tggaaactgg gcaagaggag ggcggaaaag
gacgagatgg tgggtgcaca tttcatgctg accctccaga tccccaatga gcatcaggac
cttcaggatg ttgaggagag ggtagacaac ttcaaggcct ttgccaagaa aatggatgac
agcgtcatgc agctcacaca cgtggcctcg gagctagtgc gtaaacatct gggtggtttt
aggaaggagt tccagcggtt ggggaattcc ttccagtcta taagtcaggc gttcatgctg
gaccctccct acagatccga cacccttaac aacnnnnnnn nnnnnnnnn
>Atherinopsidae_Menidia_beryllina_2_1
tcgtacacta ttgagatggg tcccctgggg ccccgatgga tggagaaccc acagcctttt
gtctgctctg ttgaagaccc caccaaacag acaaagttca agggtatcaa gacctacatc
tcgtatcggg taacgccgag ccacacgggg agtcctgtct acagacgcta caaacacttt
gactggctgt acaaccgctt gcttcacaag ttcactgtga tctctgttcc tcacctacct
gagaagcaag ccacaggtcg attcgaggag gacttcatcg agaagcgcaa gaggcggctg
atactctgga tgaaccacat gaccagtcac cccgtcctct ctcagtacga gggcttcgaa
cacttcttga tgtgtggaga cgataaacag tggaaactgg gcaagcggag ggcggaaaag
gacgagatgg tgggtgcaca tttcatgctg accctccaaa tccccaatga gcaccaggac
cttcaggatg tcgaggagag ggtagacaac ttcaaggcct ttgccaagaa aatggatgac
agcgtcatgc agctcacaca cgtggcctcg gagctagtgc gtaaacatct gggtggtttt
aggaaggagt tccagcggtt ggggaattcc tttcagtcta taagccaggc gttcatgctg
gaccctcccc acagatccga cacccttaac aacgccatct ctcatnnnn
>Atherinopsidae_Odontesthes_regia_1_1
nnnnnnnnnn nnnnnnnnnn nnnnnnnnnn nnnnnnaaaa atgagagccc acagcctttc
acctgctcca tcgaagaccc caccaaacag acaaagttca agggtatcaa gacctacatc
tcgtatcggg tgacgccgag ccacactggg catcctgtct acagacgcta caaacacttt
gactggctgt acaaccgctt gctgcacaaa ttcactgtga tctctgttcc tcacctgcct
gagaagcagg ccacagggcg atttgaggag gacttcatcg agaagcgcaa gaggagactg
atattgtgga tgaaccacat gaccagtcac ccagtcctct ctcagtatga aggctttgag
cactttctga tgtgtgccga cgataaacag tggaaactgg gcaagaggcg ggcggagaag
gacgagatgg tgggcgccca tttcatgctg accctccaaa tccccaacga gcaccaggac
cttcaggacg tcgaggagag ggtcgacaac ttcaagtcct ttgccaagaa aatggacgac
agcgtgatgc agctcacaca cgtggcctcg gagctggtgc gtaaacatct gggtggtttc
aggaaggagt tccagcggct ggggaattct ttccagtcta tgagccaggc gttcatgctg
gaccctcccc acagatcaga cacccttaac aacnnnnnnn nnnnnnnnn
>Belonidae_Ablennes_hians_1_1
nnnnnnnnnn nnnnnnnnnn nnnnnnnnnn nnnnnnnnnn nngagaaccc acagcctttc
acctgctcca ttgaagaccc caccaaacag accaagttca agggtatcaa gacctatata
tcgtaccggg tgacaccgag ccacacgggg tgtcctgttt accggcgcta caaacacttt
gactggctgt acaatcgact gctgcacaag ttcactgtga tctctgtgcc tcaccttcct
gaaaagcagg ccacagggcg attcgaggaa gacttcattg agaaacggaa gaggcgtctg
atactgtgga tgaaccacat gaccagtcac ccagtcctct cgcagtatga aggctttgag
cactttctga tgtgtgcaga tgataagcag tggaagctgg gcaagaggcg ggcagagaag
gatgaaatgg tgggcgccca tttcatgctg accctccaaa tccccagtga acaccaagat
cttcaggatg ttgaggagag ggttgacaac ttcaaggcct ttgccaagaa gatggatgac
agcgtgatgc agcttaccca tgttgcctcg gagctggtgc gtaaacacct gggtggattc
aggaaggagt tccagcggct aggacatgcc ttccagtcta taagccaggc attccaactg
gatcctccct ataggtcaga aaccctcaac aacnnnnnnn nnnnnnnnn
>Cetopsidae_Helogenes_marmoratus_1_1
nnnnnntgca tagaaatggg ccctcagggg ccacagtgga aggagagtcc tcagcctttt
tgctgctcca ttgaggaccc caccaaacag accaagttca aaggcattaa gacgtacatt
tcctatcgag tcactcccag tcacactggc aggcctgtgt atcgccgcta caagcacttt
gactggctgt acaaccgcct gctgcacaag ttcactgtca tctctgtgcc ccacttgcct
gagaagcagg ccaccgggcg cttcgaggaa gacttcatcg agaagaggaa gaggcggctc
atcctgtgga tgaatcacat gaccagtcac ccagtgctgt ctcagtacga gggctttgaa
catttcctca tgtgtggcga tgacaagcag tggaagctgg gcaagaggcg ggcggagaag
gacgagatgg taggggctca cttcatgctc accctccaca tccccaacga gcatcaagat
ctgcaggatg tggaggagcg catcgactcc ttcaaggcct tcgctaagaa gatggacgac
agtgtgatgc agctgacgca tgtggcctcc gagctcgtcc gcaaacatct cggaggcttt
cgcaaggagt tccagcgnnn nnnnnnnnnn nnnnnnnnnn nnnnnnnnnn nnnnnnnnnn
nnnnnnnnnn nnnnnnnnnn nnnnnnnnnn nnnnnnnnnn nnnnnnnnn
>Doradidae_Anadoras_grypus_1_1
nnnnnnnnnn nnnnnnnnnn nnnnnnnnnn nnnnnnnnnn nnnnnnnnnn nnnnnnnnnn
nnnnnnnnnn nnnnnnnnnn nnncaagcag accaagttca agggcattaa gagttacatt
tcctacaggg tcacccccag ccacaccagc aggcctgtgt accggcgcta taagcacttt
gactggctgt acaatcgcct gttacacaaa ttcactgtca tttctgtacc ccacctaccg
gagaagcagg ccaccgggcg cttcgaagaa gacttcatcg agaagagaaa gcggcggctc
attttgtgga tggaccacat gaccagtcac ccggtcctct cccagtacga gggcttcgaa
cacttcctca tgtgcatcga cgacaagcag tggaaactgg ggaagcggcg tgccgagaag
gacgagatgg tcggggctca cttcatgctc actctccaga tccctaaaga gcatcaggac
ctgcaggacg tcgaggagcg catcgatacc ttcaaagcct tcgccaagaa aatggacgac
agcgtcatgc agctgaccca cgtcacctct gaactcgtcc gcaagcatct cggtggcttc
cggaaggagn nnnnnnnnnn nnnnnnnnnn nnnnnnnnnn nnnnnnnnnn nnnnnnnnnn
nnnnnnnnnn nnnnnnnnnn nnnnnnnnnn nnnnnnnnnn nnnnnnnnn
>Doradidae_Oxydoras_niger_1_1
nnnnnnaaca tcgaaatggg accgcgtgga cctcagtgga aggagagtcc gcaacctttc
gtctgctcca tcgaggatcc caccaaacag accaagttca agggcattaa gagttacatt
tcctacaggg tcacccccag ccacaccggc aggcctgtgt accggcgcta taagcacttt
gactggctgt acaatcgcct gttgcacaaa ttcactgtca tttctgtacc ccacctaccg
gagaagcaag ccaccgggcg ctttgaagaa gacttcatcg agaagagaaa gcggcggctc
atcctgtgga tggatcacat gaccagtcac ccggttctct cccagtacga gggcttcgaa
cacttcctca tgtgtgtcga tgacaagcag tggaaactgg gaaagcgccg agccgagaaa
gacgagatgg tcggagctca cttcatgctc actctccaga tccctaaaga gcatcaggac
ctgcaagacg tcgaggagcg catcgatacc ttcaaagcct tcgccaagaa aatggacgac
agcgtcatgc agctgacgca cgtcgcctcc gaactngtcc gcaagcacct cggaggcttc
cggaaggagt ttcagcgcct gggttacgct ttccagtcca tcagccaggc gttcatgctg
gaccccccgt acagctgcga tgcccnnnnn nnnnnnnnnn nnnnnnnnn
>Doradidae_Trachydoras_nattereri_1_1
nnnnnnaaca tcgaaatggg accgcgtgga cctcagtgga aggagagtcc gcaaccgttc
gcctgctcca tcgaggatcc cacaaaacag accaagttca agggcattaa gagttacatt
tcctacaggg tcacccccag ccacaccagc aggcctgtgt atcggcgcta taagcacttt
gactggttgt acaaccgcct gttacacaaa ttcactgtca tttctgtacc ccacctccca
gagaagcaag ccaccgggcg ctttgaagaa gacttcatcg agaagagaaa gcgacggctc
atcctgtgga tggatcacat gaccagtcac ccagttctct cccagtacga gggcttcgaa
cacttcctca tgtgtatcga tgacaagcag tggaaactgg gaaagcgccg cgccgagaaa
gacgagatgg tcggagctca cttcatgctc actctccaga tccctaaaga gcatcaagac
ctgcaagacg ttgaggagcg catcgatacc ttcaaagcct tcgccaagaa aatggacgac
agcgtcatgc agctgacgca cgtcgcctct gaactcgtcc gcaagcacct cggaggcttc
cggaaggagt ttcagcgcct gggttacgct ttccagtcca tcagccaggc gttcatgctg
gacccaccgt acagctgcga tgcccnnnnn nnnnnnnnnn nnnnnnnnn
>Gymnotidae_Gymnotus_pantherinus_1_1
nnnnnnnnnn nnnnnnnnnn nnnnnnnnnn nnnnnnnnna aggacagtcc gcagccattc
tcctgctcca ttgaagatcc caccaaacag actaagttca aaggcattaa gacttacatt
tcctaccgag tcactcccag tcacaccggc agacctgtgt accgccgcta caagcacttt
gactggctct acaatcgcct gctacacaag ttcactctca tctccgtccc ccacctgccc
gagaagcagg ccaccggtcg cttcgaggag gacttcattg agaagaggca gaggcgtctc
atcctgtgga tggatcacat gaccagccac ccggtgctgt cccagtatga gggcttcgag
cacttcctca tgtgcggaga tgacaagcag tggaagctgg gtaaacggcg ggcggagaag
gatgagctgg tgggcgccca cttcatgctc acgctgcaca tccccaacga gcaccaggac
ctgcaggacg tggaggagcg tgtcgatgcc ttcaaggcct tcgctaagaa gatggacgac
agcgtgatgc agctgacgca tgtgacctcc gagctcgtcc gcaagcatct cgggggcttc
cgcaaggagt tccagcggct gggtcactcg tttcagtcca tcagccaggc cttcatgctt
gacccgccgc nnnnnnnnnn nnnnnnnnnn nnnnnnnnnn nnnnnnnnn
>Poeciliidae_Brachyrhaphis_rhabdophora_1_1
tcgtatacca ttgagatggg ttcactggga cctcaatgga aggcaaatcc aaggccattc
atctgctcta ttgaagaccc aaccaaacag acaaagttca arggtatcaa gacctacata
tcgtaccgag tgacgccgag ccacataggc cggccggttt acagacgata caaacacttt
gactggttgt acaaccgttt gttgcacaag ttcactgtga tctctgtgcc tcacctccct
gagaagcagg ccactggtcg gtttgaggaa gacttcatcg agaagcgtaa gaggcgactg
atactgtgga tgaaccacat gaccagccac ccrgtcctct cgcagtatga aggctttgag
cactttctga tgtgtgctga tgataagcag tggaaactgg gtaagaggcg ggcagagaag
gacgagatgg tgggagccca tttcatgctg acccttcaga tccccaacga rcaccaggac
cttcaggacg tcgaggagag ggtcgacaac ttcaagacct tcgccaagaa aatggacgac
agtgtgatgc agctcacgca cgttgcctca gagctcgtgc gtaagcacct gggcgggttc
aggaaggagt tccagcgact tgggaatgcc ttccagtcta ttagccaggc tttcacactg
gacccaccct acargtcaga tgccctcaac aaygccatct cccacactg
>Poeciliidae_Cnesterodon_septentrionalis_1_1
tcgtatacca ttgagatggg ctcactggga cctcaatgga aggcaaatcc aacgccattc
atctgctcca ttgaagaccc aaccaaacag acaaagttca agggtatcaa gacctacata
tcgtaccgag tgacgccgag ccacataggc cggccggttt acagacgata caaacacttt
gactggttgt ataaccgttt gttgcacaag ttcactgtga tctctgtgcc tcaccttcct
gagaagcagg ccaccggtcg gtttgaggaa gacttcatcg agaagcgtaa gaggcgactg
atactgtgga tgaatcacat gaccagccac ccggtcctct cgcagtatga aggctttgag
cactttctga tgtgtgctga tgataagcag tggaaactgg gtaagaggag ggcggagaag
gacgagatgg tgggagccca cttcatgctg acccttcaga tccccaacga gcaccaggac
cttcaggacg tcgaggagag ggtcgacaac ttcaagacct tcgccaagaa aatggacgac
agtgtgatgc agctcacgca cgttgcctca gagctcgtgc gtaaacacct gggcgggttc
aggaaggagt tccagcgact tgggaatgcc ttccagtcta ttagccaggc tttcacactg
gacccaccct acaggtcaga tgccctcaac agcgccatct cccacactg
>Poeciliidae_Neoheterandria_cana_1_1
tcgtatacca ttgagatggg ttcactggga cctcaatgga aggcaaatcc aaggccattc
atctgctcta ttgaagaccc aaccaaacag acaaagttca agggtatcaa gacctacata
tcgtaccgag tgacgccgag ccacataggc cggccggtat acagacgata caaacacttt
gactggttgt acaaccgttt gttgcacaag ttcactgtga tctctgtgcc tcacctccct
gagaagcagg ccactggtcg gttcgaggaa gacttcatcg agaagcgtaa gaggcgactg
atactgtgga tgaaccacat gaccagccac ccggtcctct cgcagtatga aggctttgag
cactttctga tgtgtgctga tgacaagcag tggaaactgg gtaagaggcg ggcagagaag
gacgagatgg tgggagccca tttcatgctg acccttcaga tccccaacga gcaccaggac
cttcaggacg tcgaggagag ggtcgacaac ttcaagacct tcgccaaaaa aatggacgac
agtgtgatgc agctcacgca tgttgcctca garcttgtgc gtaagcacct gggcgggttc
aggaaggagt tccagcgact tgggaatgcc ttccagtcta ttagccaggc tttcacactg
gacccaccct acaagtcaga tgccctcaac aacgccatct cccacactg
>Poeciliidae_Pamphorichthys_hollandi_2_1
tcatatacca ttgagatggg ctcactggga cctcaatgga aggcaaatcc aacgccattc
atctgctcca ttgaagaccc aaccaaacag acaaagttca agggtatcaa gacctacata
tcgtaccgag tgactccgag ccacataggc cggccggttt acagacgata caaacacttt
gactggttgt acaaccgttt gttgcacaag ttcactgtga tctctgtgcc tcacctccct
gagaagcagg ccactggtcg gttcgaggaa gacttcatcg agaagcgtaa gaggcgactg
atactgtgga tgaaccacat gaccagccac ccggtcctct cgcagtatga aggctttgag
cactttctga tgtgtactga tgataagcag tggaaactgg gtaagcggcg ggcagaaaag
gacgagatgg tgggagccca tttcatgctg acccttcaga tccccaacga gcaccaggac
cttcaggatg tcgaggagag agtcgataac ttcaagactt ttgccaagaa aatggacgac
agtgtgatgc agctcacgca cgttgcctca gagcttgtgc gtaagcacct gggcgggttc
aggaaggagt tccagcgact tgggaatgcc ttccagtcta ttagccaggc tttcacactg
gacccaccct acaagtcaga tgccctcaac aacgccatct cccacactg
>Poeciliidae_Phalloceros_caudimaculatus_1_1
tcgtatacca ttgagatggg ctcactggga cctcaatgga aggcaaatcc aacgccattc
atctgctcaa ttgaagaccc aaccaaacag acaaagttca agggtatcaa gacctacata
tcgtaccgag tgacgccgag ccacataggc cggccggttt acagacgata caaacacttt
gactggctgt acaaccgttt gttgcacaag ttcactgtga tctctgtgcc tcacctccct
gagaagcagg ccactggtcg gtttgaggaa gacttcatcg agaagcgtaa gaggcgactg
atactgtgga tgaaccacat gaccagccac ccggtcctct cgcagtatga aggctttgag
cactttctga tgtgtgctga tgataagcag tggaaactgg gtaagaggcg ggcagagaaa
gacgagatgg tgggagccca tttcatgctg acccttcaga tccccaacga gcatcaggac
cttcaggacg tcgaagagag ggtcgacaac ttcaagacct ttgccaagaa aatggacgac
agtgtaatgc agcttacgca cgttgcctca gagctcgtgc gtaagcacct gggcgggttc
aggaaggagt tccagcgact tgggaatgcc ttccagtcta ttagccaggc tttcacactg
gacccacccc acaagtcaga tgccctcaac aacgccatct cccacactg
>Poeciliidae_Poecilia_butleri_2_1
tcgtatacca ttgagatggg ctcactggga cctcaatgga aggcaaatcc aacgccattc
atctgctcca ttgaagaccc aaccaaacag acaaagttca agggtatcaa gacctacata
tcgtaccgag tgacgccgag ccacataggc cggccggttt acagacgata caaacacttt
gactggttgt acaatcgttt gttgcacaag ttcactgtga tctctgtgcc tcacctccct
gagaagcagg ccactggtcg gttcgaggaa gacttcatcg agaagcgtaa gaggcgactg
atactgtgga tgaaccacat gaccagccac ccggtcctct cgcagtatga aggctttgag
cactttctga tgtgtgctga tgataagcag tggaaactgg gtaagcggcg ggcagagaag
gacgagatgg tgggagccca cttcatgctg acccttcaga tccccaatga gcaccaggac
cttcaggacg tcgaggagag ggtcgacaac ttcaagacct tcgccaagaa aatggatgac
agtgtgatgc agctcacgca cgttgcctca gagctcgtgc gtaagcacct gggcgggttc
aggaaggagt tccagcgact tgggaatgcc ttccagtcta ttagccaggc tttcacactg
gacccaccct acaagtcaga tgccctcaac aacgccatct cccacactg
>Poeciliidae_Poecilia_dominicensis_1_1
tcgtatacca ttgagatggg ctcactggga cctcaatgga aggcaaatcc aacgccattc
atctgctcca ttgaagaccc aaccaaacag acaaagttca agggtatcaa gacctacata
tcgtaccgag tgacgccaag ccacataggc cggccggttt acagacgata caaacacttt
gactggttgt acaaccgttt gttgcacaag ttcactgtga tctctgtgcc tcacctccct
gagaagcagg ccactggtcg gtttgaggaa gacttcattg aaaagcgtaa gaggcgactg
atactgtgga tgaaccacat gaccagccac ccggtcctct cgcagtatga aggctttgag
cactttctga tgtgtgctga tgataagcag tggaaactgg gtaagcggcg ggcagagaag
gacgagatgg tgggagccca tttcatgctg acccttcaga tccccaacga gcaccaggac
cttcaggacg tcgaggagag ggtcgacaac ttcaagacct ttgccaagaa aatggacgac
agtgtgatgc agctcacgca cgttgcctca gagcttgtgc gtaagcacct gggcgggttc
aggaaggagt tccagcgact tgggaatgcc ttccagtcta ttagccaggc tttcacactg
gacccaccct acaagtcaga tgccctcaac aacgccatct cccacactg
>Poeciliidae_Poecilia_elegans_1_1
tcgtatacca ttgagatggg ctcactggga cctcaatgga aggcaaatcc aacgccattc
atctgctcca ttgaagaccc aaccaaacag acaaagttca agggtatcaa gacctacata
tcgtaccgag tgacgccgag ccacataggc cggccggttt acagacgata caaacacttt
gactggttgt acaatcgttt gttgcacaag ttcactgtga tctctgtgcc tcacctccct
gagaagcagg ccactggtcg gttcgaggaa gacttcatcg agaagcgtaa gaggcgactg
atactgtgga tgaaccacat gaccagccac ccggtcctct cgcagtatga aggctttgag
cactttctga tgtgtgctga tgataagcag tggaaactgg gtaagcggcg ggcagagaag
gacgagatgg tgggagccca tttcatgctg acccttcaga tccccaacga gcaccaggac
cttcaggacg tcgaggagag ggtcgacaac ttcaagacct tcgccaagaa aatggacgac
agtgtgatgc aactcacgca cgttgcctca gagcttgtgc gtaagcacct gggcgggttc
aggaaggagt tccagcgtct tgggaatgcc ttccagtcta ttagccaggc tttcacactg
gacccaccct acaagtcaga tgccctcaac aacgccatct cccacactg
>Poeciliidae_Poecilia_heterandria_1_1
tcgtatacca ttgagatggg ctcactggga cctcaatgga aggcaaatcc aacgcccttc
atctgctcca ttgaagaccc aaccaaacag acaaagttca agggtatcaa gacctacata
tcgtaccgag tgacgcctag ccacataggc cggccggttt acagacgata caaacacttt
gactggttgt acaaccgttt gttgcacaag ttcactgtga tctctgtgcc tcacctccct
gagaagcagg ccactggtcg gttcgaggaa gacttcatcg agaagcgtaa gaggcgactg
atactgtgga tgaaccacat gaccagccac ccggtcctct cgcagtatga aggctttgag
cactttctga tgtgtgctga tgataagcag tggaaactgg gtaagcggcg ggcagagaag
gacgagatgg tgggagccca tttcatgctg acccttcaga tccccaacga gcaccaggac
cttcaggacg tcgaggagag ggtcgacaac ttcaagacct ttgccaagaa aatggacgac
agtgtgatgc agctcacgaa cgttgcctca gagctcgtgc gtaagcacct gggcgggttc
aggaaggagt tccagcgact tgggaatgcc ttccagtcta ttagccaggc tttcacactg
gacccaccct acaagtcaga tgccctcaac aacgccatct cccacactg
>Poeciliidae_Poecilia_marcellinoi_1_1
tcgtatacca ttgagatggg ctcactggga cctcaatgga aggcaaatcc aacgccattc
atctgctcca ttgaagaccc aaccaaacag acaaagttca agggtatcaa gacctacata
tcgtaccgag tgacgccgag ccacataggt cggccggttt acagacgata caaacacttt
gactggttgt acaatcgttt gttgcacaag ttcactgtga tctctgtgcc tcacctccct
gagaagcagg ccactggtcg gttcgaggaa gacttcatcg agaagcgtaa gaggcgactg
atactgtgga tgaaccacat gaccagccac ccggtcctct cgcagtatga aggctttgag
cactttctga tgtgtgctga tgataagcag tggaaactgg gtaagcggcg ggcagagaag
gatgagatgg tgggagccca cttcatgctg acccttcaga tccccaatga gcaccaggac
cttcaggacg tcgaggagag ggtcgacaac ttcaagacct tcgccaagaa aatggatgac
agcgtgatgc agctcacgca cgttgcctca gagctcgtgc gtaagcacct gggcgggttc
aggaaggagt tccagcgact tgggaatgcc ttccagtcta ttagccaggc tttcacactg
gacccaccct acaagtcaga tgccctcaac aacgccatct cccacactg
>Poeciliidae_Poecilia_nelsoni_1_1
tcgtatacca ttgagatggg ctcactggga cctcaatgga aggcaaatcc aacgccattc
atctgctcca ttgaagaccc aaccaaacag acaaagttca agggtatcaa gacctacata
tcgtaccgag tgacgccgag ccacataggc cggccggttt acagacgata caaacacttt
gactggttgt acaatcgttt gttgcacaag ttcactgtga tctctgtgcc tcacctccct
gagaagcagg ccactggtcg gttcgaggaa gacttcatcg agaagcgtaa gaggcgactg
atactgtgga tgaaccacat gaccagccac ccggtcctct cgcagtatga aggctttgag
cactttctga tgtgtgctga tgataagcag tggaaactgg gtaagcggcg ggcagagaag
gacgagatgg tgggagccca cttcatgctg acccttcaga tccccaatga gcaccaggac
cttcaggacg tcgaggagag ggtcgacaac ttcaagacct tcgccaagaa aatggatgac
agtgtgatgc agctcacgca cgttgcctca gagctcgtgc gtaagcacct gggcgggttc
aggaaggagt tccagcgact tgggaatgcc ttccagtcta ttagccaggc tttcacactg
gacccaccct acaagtcaga tgccctcaac aacgccatct cccacactg
>Poeciliidae_Poecilia_nigrofasciata_1_1
tcgtatacca ttgagatggg ctcactggga cctcaatgga aggcaaatcc aacgccattc
atctgctcca ttgaagaccc aaccaaacag acaaagttca agggtatcaa gacctacata
tcgtaccgag tgacgccaag ccacataggc cggccggttt acagacgata caaacacttt
gactggttgt acaaccgttt gttgcacaag ttcactgtga tctctgtgcc tcacctccct
gagaagcagg ccactggtcg gttcgaggaa gacttcattg aaaagcgtaa gaggcgactg
atactgtgga tgaaccacat gaccagccac ccagtcctct cgcagtatga aggctttgag
cactttctga tgtgtgctga tgataagcag tggaaactgg gtaagcggcg ggcagagaag
gacgagatgg tgggagccca tttcatgctg acccttcaga tccccaacga gcaccaggac
cttcaggacg tcgaggagag ggtcgacaac ttcaagacct ttgccaagaa aatggacgac
agtgtgatgc agctcacgca cgttgcctca gagcttgtgc gtaagcacct gggcgggttc
aggaaggagt tccagcgact tgggaatgcc ttccagtcta ttagccaggc tttcacactg
gacccaccct acaagtcaga tgccctcaac aacgccatct cccacactg
>Poeciliidae_Poecilia_parae_2_1
tcgtatacca ttgagatgag ctcactggga cctcaatgga aggcaaatcc aacaccattc
atctgctcca ttgaagaccc aaccaaacag acaaagttca agggtatcaa gacctacata
tcgtaccgag tgacgccgag ccatataggc cggccggttt acagacgata caaacacttt
gactggttgt acaaccgttt gttgcacaag ttcactgtga tctctgtgcc tcacctccct
gagaagcagg ccactggtcg gttcgaggaa gacttcattg agaagcgtaa gaggcgactg
atactgtgga tgaaccacat gaccagccac ccagtcctct cgcagtatga aggctttgag
cactttctga tgtgtgctga tgacaagcag tggaaactgg gtaagcggcg ggcagagaag
gacgagatgg tgggagccca tttcatgctg acccttcaga tccccaacga gcaccaggac
cttcaggacg tcgaggagag ggtcgacaac ttcaagacct ttgccaagaa aatggacgac
agtgtgatgc agctcacgca cgttgcctca gagcttgtgc gtaagcacct gggcgggttc
aggaaggagt tccagcgact tgggaatgcc ttccagtcta ttagccaggc tttcacactg
gacccaccct acaggtcaga tgccctcaac aacgccatct cccacactg
>Poeciliidae_Poecilia_thermalis_1_1
tcgtatacca ttgagatggg ctcactggga cctcaatgga aggcaaatcc aacgccattc
atctgctcca ttgaagaccc aaccaaacag acaaagttca agggtatcaa gacctacata
tcgtaccgag tgacgccgag ccacataggc cggccggttt acagacgata caaacacttt
gactggttgt acaatcgttt gttgcacaag ttcactgtga tctctgtgcc tcacctccct
gagaagcagg ccactggtcg gtttgaggaa gacttcatcg agaagcgtaa gaggcgactg
atattgtgga tgaaccacat gaccagccac ccggttctct cgcagtatga aggctttgag
cactttctga tgtgtgctga tgataagcag tggaaactgg gtaagcggcg ggcagagaag
gacgagatgg tgggagccca tttcatgctg acccttcaga tccccaatga gcaccaggac
cttcaggatg tcgaggagag ggtcgacaac ttcaagacct tcgccaagaa aatggatgac
agtgtgatgc agctcacgca cgttgcctca gagctcgtgc gtaagcacct gggcgggttc
aggaaggagt tccagcgact tgggaatgcc ttccagtcta ttagccaggc tttcacactg
gacccaccct acaagtcaga tgccctcaac aacgccatct cccacactg
>Sternopygidae_Sternopygus_macrurus_1_1
nnnnnnnnnn nnnnnnnnnn nnnnnnnnnn nnnnnnnnna aggaaagtcc ccagccattc
tcctgctcca ttgaagatcc caccaaacag accaagttca aaggcattaa gacttatatt
tcctaccggg tcactcccag tcacaccggc agacccatgt accgccgcta caagcacttc
gactggctct acaatcgcct gctgcacaag ttcactgtca tctctgtccc ccacctgcct
gagaagcagg ccaccggccg cttcgaggag gacttcattg agaagaggaa gaggcggctc
atcctgtgga tggatcacat gaccagccac ccggtgctgt cccagtatga gggtttcgag
cacttcctta tgtgtggcga tgacaagcaa tggaagctgg gaaagcggcg ggcggagaag
gatgaactgg tgggcgccca cttcatgctc acgctgcaca tccccagcga gcaccaggac
ctgcaggacg tggaggagcg tgtcgacgcc tttaagtcct ttgccaagaa aatggatgac
agcgtgatgc agctgacaca cgtggcctcc gagctcgtcc gcaagcatct cgggggcttc
cgcaaggagt tccagcgact gggtcatgct ttccagtcca tcagccaggc gtttatgctt
gacccgccgn nnnnnnnnnn nnnnnnnnnn nnnnnnnnnn nnnnnnnnn
>Trichomycteridae_Scleronema_minutum_1_1
nnnnnnnnnn nnnnnnnnnn nnnnnnnngg cctcagtgga tggagagtcc tcagcctttc
tcctgctcca tagaggatcc caccaagcag actaagttca agggcattaa gacttatatt
tcctatcggg tcacacccag ccacaccaac aggcctgtat accggcgcta caagcacttt
gactggctct acaatcgttt gctgcacaaa ttcactgtca tctctgtacc ccacctacct
gagaagcaag caactgggcg ctttgaagaa gacttcattg aaaagagaaa gcggcggctc
atactatgga tggatcacat gactagtcac ccagtgcttt ctcaatacga aggttttgag
cattttctca tgtgtggaga tgacaagcag tggaagctgg gcaagcgtcg agccgagaag
gatgagatgg ttggagctca cttcatgctc acccttcata ttcccagtga gcatcaggac
ctgcaagatg ttgaagagcg tattgatact ttcaagtcct ttgccaagaa aatggacgac
agcgtcatgc agctgacgca tgttgcttcc gaacttgttc gcaagcatgt tggaggcttt
cggaaagagt ttcatcgcct gggtaatgct tttcagtcca tcagccaggc attcatgctg
gaccctccgt acagttcaga tgctctgaac aatgcgatct cgcacactg
>Trichomycteridae_Trichogenes_longipinnis_1_1
nnnnnnnnnn nnnnnnnnnn nnnnnnnnnn nnnnnnngga aagagagtcc ccagcctttc
tcctgctcta tagaggatcc cactaaacaa accaagttca agggcattaa gacttacatt
tcctatcgag tcactcccag ccacactaac aggcccgtgt accggcgcta caagcacttt
gactggctct acaaccgctt gctgcacaaa ttcactgtca tctctgtacc ccatctacct
gagaagcaag caactggacg ctttgaggaa gacttcatcg aaaagagaaa gcgacggctt
atcctatgga tggatcacat gactagtcac ccagtgctct ctcaatacga aggttttgag
cactttctca tgtgcgggga tgacaagcag tggaagctgg gcaagcgtcg agctgaaaag
gatgagatgg ttggagctca ctttatgctt acactacata ttcccaacga gcatcaagac
ctgcaagatg ttgaagagcg tattgatact ttcaaggcct ttgccaagaa aatggatgac
agcgggttgc agctgacgca cgtcgcttct gaacttgtcc gcaaacatct cggaggcttt
cggaaagagt tccaccgcct tggcaatgct tttcagtcca tcagccaggc attcatgctg
gaccctccgc acagctcann nnnnnnnnnn nnnnnnnnnn nnnnnnnnn
>Poeciliidae_Gambusia_luma_1_1
tcatatacca ttgagatggg ttcactggga cctcaatgga aggcaaatcc aaggccattc
atctgctcta ttgaagaccc aaccaaacag acaaagttca agggtatcaa gacctacata
tcgtaccgag tgacgccgag ccatataggc cggccagttt acagacgata caaacacttt
gactggttgt acaaccgttt gttgcacaag ttcactgtga tctctgtgcc tcacctccct
gagaagcagg ccactggtcg gttcgaggaa gacttcatcg agaagcgtaa gaggcgactg
atactgtgga tgaaccacat gaccagccac ccagtcctct cgcagtatga aggctttgag
cactttctga tgtgtgctga tgataagcag tggaaactgg gtaagaggcg ggcagagaag
gacgagatgg tgggagccca tttcatgctg acccttcaga tccccaacga acaccaggac
cttcaggacg tcgaggagag ggttgacaac ttcaagacyt tcgccaagaa aatggacgac
agtgtgatgc agctcacgca cgttgcctca gagctcgtcc gtaagcacct gggcgggttc
aggaaggagt tccagcgact tgggaatgcc ttccagtcta ttagccaggc tttcacactg
gacccaccct acaggtcaga tgccctcaac aacgccatct cccacactg
>Rivulidae_Austrofundulus_transilis_1_1
nnnnnnnnnn nnnnnnnnnn nnnnnnnnnn nnncgatgga aggagaaccc acagcctttc
acctgctcca ttgaagaccc caccaaacag acaaagttca agggtattaa gacctacata
tcgtaccggg tcacgccgag ccacacgggg aatcctgtct acagacgcta caaacacttt
gactggcttt ataaccgtct actgcacaag tttactgtga tctctgtgcc tcacctccct
gagaagcagg ctacgggccg attcgaggaa gacttcattg agaagcgtaa gcggcgacta
ataytgtgga tgaaccatat gacaagtcat ccagtcctct cccagtacga aggcttcgag
cactttttga tgtgcactga tgataagcag tggaaactgg gaaagaggcg agcggagaag
gacgagatgg tgggcgctca cttcatgttg accctccaaa tccccagtga gcaccaggac
cttcaggacg ttgaggaaag ggtagacaac ttcaagacgt tcgccaagaa aatggacgac
agcgtgatgc agctcacgca cgttgcctca gagctggtgn nnnnnnnnnn nnnnnnnnnn
nnnnnnnnnn nnnnnnnnnn nnnnnnnnnn nnnnnnnnnn nnnnnnnnnn nnnnnnnnnn
nnnnnnnnnn nnnnnnnnnn nnnnnnnnnn nnnnnnnnnn nnnnnnnnn
>Rivulidae_Ophthalmolebias_constanciae_1_1
nnnnnnnnnn nnnnnnnnnn nnnnnnnnnn nnnnnnnnnn nnnggagtcc ccagcctttc
acctgctcca ttgaagaccc caccaaacag acaaagttca agggcatcaa gacctacata
tcataccggg tcacgccgag ccacacgggg catcctgtct acagacgcta caaacacttc
gactggcttt acaaccgttt gctgcacaag ttcactgtga tctccgtgcc tcacctccca
gagaagcagg ccacaggtcg attcgaggaa gacttcattg agaagcgcaa gcggcgacta
atactgtgga tgaaccacat gacaagtcac ccagtcctct cccagtacga aggctttgag
cactttttga tgtgcactga tgacaagcag tggaaactgg gcaagaggcg ggcagagaag
gatgagatgg tgggcgccca tttcatgctg acgctccaaa tccccagtga gcaccaggac
cttcaggatg tcgaggagag ggttgacaac tttaagactt ttnnnnnnnn nnnnnnnnnn
nnnnnnnnnn nnnnnnnnnn nnnnnnnnnn nnnnnnnnnn nnnnnnnnnn nnnnnnnnnn
nnnnnnnnnn nnnnnnnnnn nnnnnnnnnn nnnnnnnnnn nnnnnnnnnn nnnnnnnnnn
nnnnnnnnnn nnnnnnnnnn nnnnnnnnnn nnnnnnnnnn nnnnnnnnn
>Rivulidae_Spectrolebias_costai_1_1
nnnnnnnnnn nnnnnnnnnn nnnnnnnnnn nnncgatgga aggagaaccc gcagcctttc
acctgcncca ttgaagaccc caccaaacag acaaagttca agggcatcaa gacctacata
tcataccggg tcacgccgag ccacatcggg catcctgtct acagrcgcta caaacacttt
gactggcttt acaaccgttt gctgcacaag ttcactgtga tctccgtgcc tcacctccca
gagaagcagg ccacgggccg attcgaggaa gacttcattg agaagcgtaa gcggcgacta
atactgtgga tgaaccacat gacaagtcac ccagtcctct cccagtatga aggctttgag
cactttttga tgtgcactga tgacaagcag tggaaactgg gcaagaggcg ggcagagaag
gatgagatgg tgggcgccca tttcatgctg accctccaaa tccccagtga gcaccaggac
cttcaggatg tcgaggagag ggttgacaac tttaagactt ttgccaagaa gatggacgac
agcgtgatgc agctcacgca cgtcgcctcg gagctggnnn nnnnnnnnnn nnnnnnnnnn
nnnnnnnnnn nnnnnnnnnn nnnnnnnnnn nnnnnnnnnn nnnnnnnnnn nnnnnnnnnn
nnnnnnnnnn nnnnnnnnnn nnnnnnnnnn nnnnnnnnnn nnnnnnnnn
>Poeciliidae_Pamphorichthys_minor_1_1
tcatatacca ttgagatggg ctcactggga cctcaatgga aggcaaatcc aacgccattc
atctgctcca ttgaagaccc aaccaaacag acaaagttca agggtatcaa gacctacata
tcgtaccgag tgaccccgag ccacataggc cggccggttt acagacgata caaacacttt
gactggttgt acaaccgttt gttgcacaag ttcactgtga tctctgtgcc tcacctccct
gagaagcagg ccactggtcg gttcgaggaa gacttcatcg agaagcgtaa gaggcgactg
atactgtgga tgaaccacat gaccagccac ccggtcctct cgcagtatga aggctttgag
cactttctga tgtgtgctga tgataagcag tggaaactgg gtaagcggcg ggcagaaaag
gacgagatgg tgggagccca ttttatgctg acccttcaga tccccaacga gcaccaggac
cttcaggacg tcgaggagag agttgataac ttcaagacct ttgccaagaa aatggacgac
agtgtgatgc agctcacgca cgttgcctca gagcttgtgc gtaagcacct gggcgggttc
aggaaggagt tccagcgact tgggaatgcc ttccagtcta ttagccaggc tttcacactg
gacccaccct acaagtcaga tgccctcaac aacgccatct cccacactg
>Rivulidae_Anablepsoides_hartii_1_1
tcatacacta ttgacatggg tcccctgggg cctcgatgga aggagaaccc acagcctttc
acctgctcca ttgaagaccc caccaaacag acaaagttca agggtattaa gacctacata
tcgtaccggg tcacgccgag ccacacagga catcctgtct acagacgcta caaacacttt
gactggcttt ataaccgtct actgcacaag tttactgtga tctccgtgcc tcacctccct
gagaagcagg ctacgggccg attcgaggaa gacttcattg agaagcgtaa gcggcgacta
atactgtgga tgaaccacat gacaagtcat ccagtcctct cccagtacga aggctttgag
cactttttga tgtgcactga tgacaagcag tggaaactgg gcaagaggcg agcggagaag
gacgagatgg tgggcgctca tttcatgttg accctccaaa tccccagtga gcaccaggac
cttcaggatg ttgaggaaag ggtagacaat ttcaagacat ttgccaagaa aatggatgac
agcgtgatgc agctcacaca cgttgcctca gagctggtgc gaaaacacct gggtggtttc
aggagggagt tccagcggct aggaaattcc ttccagtcca tcagccagtc attcatgctg
gacccaccct acaagtctga tgcactcaac aacgccattt cccacacag
>Poeciliidae_Priapella_chamulae_1_1
tcgtatacca ttgagatggg ttcactggga cctcaatgga aggcaaatcc aaggccattc
atctgctcta ttgaagaccc aaccaaacag acaaagttca agggtatcaa gacctacata
tcgtaccgag tgacgccgag ccacataggc cggccggtat acagacgata caaacacttt
gactggttgt acaaccgttt gttgcacaag ttcactgtga tctctgtgcc tcacctccct
gagaagcagg ccactggtcg gtttgaggaa gacttcatcg agaagcgtaa gaggcgactg
atactgtgga tgaaccacat gaccagccac ccggtactct cgcagtatga aggctttgag
cactttctga tgtgtgctga tgataagcag tggaaactgg gtaagaggcg ggcagagaag
gacgagatgg tgggagccca tttcatgctg acccttcaga tccccaacga gcaccaggac
cttcaggacg tcgaggagag ggtcgacaac ttcaagacct tcgccaagaa aatggacgac
agtgtgatgc agctcacgca cgttgcctca gagctcgtgc gtaagcacct gggcgggttc
aggaaggagt tccagcgact tgggaattcc ttccagtcta ttagccaggc tttcacactg
gacccaccct acaagtcaga tgccctcaac aacgccatct cccacactg
>Poeciliidae_Priapella_compressa_1_1
tcgtatacca ttgagatggg ttcactggga cctcaatgga aggcaaatcc aaggccattc
atctgctcta ttgaagaccc aaccaaacag acaaagttca agggtatcaa gacctacata
tcgtaccgag tgacgccgag ccacataggc cggccggtat acagacgata caaacacttt
gactggttgt acaaccgttt gttgcacaag ttcactgtga tctctgtgcc tcacctccct
gagaagcagg ccactggtcg gtttgaggaa gacttcatcg agaagcgtaa gaggcgactg
atactgtgga tgaaccacat gaccagccac ccggtactct cgcagtatga aggctttgag
cactttctga tgtgtgctga tgataagcag tggaaactgg gtaagaggcg ggcagagaag
gacgagatgg tgggagccca tttcatgctg acccttcaga tccccaacga gcaccaggac
cttcaggacg tcgaggagag ggtcgacaac ttcaagacct tcgccaagaa aatggacgac
agtgtgatgc agctcacgca cgttgcctca gagctcgtgc gtaagcacct gggcgggttc
aggaaagagt tccagcgact tgggaattcc ttccagtcta ttagccaggc tttcacactg
gacccaccct acaagtcaga tgccctcaac aacgccatct cccacactg
>Anablepidae_Anableps_anableps_1_1
tcgtataaca ttgagatggg ttcactggga cctcaatgga aggcaaaccc aagaccattc
atctgctcta ttgaagaccc aaccaaacag acaaagttca agggtatcaa gacctacatt
tcgtacagag tgacaccaag ccacacaggc cgaccagtct acagacgcta caaacacttt
gactggctgt acaaccgttt gttgcacaag ttcactgtaa tctctgtgcc tcacctccct
gagaagcagg ctaccggccg gttcgaggaa gacttcatcg agaagcgtaa gaggcgactg
atactgtgga tgaaccacat gaccagtcac ccggtcctct cccagtatga aggctttgag
cactttctga tgtgtgctga tgataagcag tggaaactgg gtaagaggcg ggctgagaag
gacgaaatgg tgggggccca tttcatgctg acccttcaga tccctaacga gcaccaggac
cttcaggacg tcgaggagag ggttgacaac ttcaagacct ttgctaagaa aatggatgac
agtgtgatgc agctcacaca cgttgcctcg gagcttgtgc gtaaacacct gggcgggttc
aggaaggagt tccagcggct cgggaatgcc ttccagtcca ttagccaggc tttcacactg
gacccacccc acaggtcaga tgccctcaac aatgccatct cccacactg
>Anablepidae_Anableps_microlepis_1_1
tcgtataaca ttgagatggg ttcactggga cctcaatgga aggcaaaccc aagaccattc
atctgctcta ttgaagaccc aaccaaacag acaaagttca agggtatcaa gacctacatt
tcgtacagag tgacaccaag ccacacaggc cgaccagtct acagacgcta caaacacttt
gactggctgt acaaccgttt gttgcacaag ttcactgtaa tctctgtgcc tcacctccct
gagaagcagg ctaccggccg gttcgaggaa gacttcatcg agaagcgtaa gaggcgactg
atactgtgga tgaaccacat gaccagtcac ccggtcctct cccagtatga aggctttgag
cactttctga tgtgtgctga tgataagcag tggaaactgg gtaagaggcg ggctgagaag
gacgaaatgg tgggggccca tttcatgctg acccttcaga tccctaacga gcaccaggac
cttcaggacg tcgaggagag ggttgacaac ttcaagacct ttgctaagaa aatggatgac
agtgtgatgc agctcacaca cgttgcctcg gagcttgtgc gtaaacacct gggcgggttc
aggaaggagt tccagcggct cgggaatgcc ttccagtcca ttagccaggc tttcacactg
gacccacccc acaggtcaga tgccctcaac aatgccatct cccacactg
>Anablepidae_Jenynsia_lineata_1_1
tcgtatacca ttgagatggg ttcactggga cctcaatgga aggcaaaccc aaggccattc
atctgctcta ttgaagaccc aaccaaacag acaaagttca agggtatcaa gacctacata
tcgtaccgag tgacgccgag ccacacaggc cggccagtct acagacgcta caaacacttt
gactggttgt acaaccgttt gttgcacaag ttcactgtga tctctgtgcc tcacctccct
gagaagcagg ccaccggccg gttcgaagag gacttcatcg agaagcgtaa gagacgactg
atactgtgga tgaaccacat gaccagtcac ccggtcctct cccagtatga aggctttgag
cactttctga tgtgtgctga tgataagcag tggaaactgg gtaagaggcg ggcagagaag
gacgaaatgg tgggggccca tttcatgctg acccttcaga tccccagcga gcaccaggac
cttcaagacg tcgaggagag ggttgacaat ttcaagacct ttgccaaaaa aatggatgac
agtgtgatgc agctcacaca cgttgcctct gagcttgtgc gtaaacacct gggcgggttc
aggaaggagt tccagcggct tgggaatgcc ttccagtcta ttagccaggc cttcacactg
gacccacccc ataggtcaga tgccctcaac aacgccatct cccacactg
>Anablepidae_Jenynsia_onca_1_1
tcatatacca ttgagatggg ttcactggga cctcaatgga aggcaaaccc aaggccattc
atctgctcta ttgaagaccc aaccaaacag acaaagttca agggtatcaa gacctacata
tcgtaccgag tgacgccgag ccacacaggc cggccagtct acagacgcta caaacacttt
gactggttgt acaaccgttt gttgcacaag ttcactgtga tctctgtgcc tcacctccct
gagaagcagg ccaccggccg gttcgaagag gacttcatcg agaagcgtaa gagacgactg
atactgtgga tgaaccacat gaccagtcac ccggtcctct cccagtatga aggctttgag
cactttctga tgtgtgctga tgataagcag tggaaactgg gtaagaggcg ggcagagaag
gacgaaatgg tgggggccca tttcatgctg acccttcaga tccccagtga gcaccaggac
cttcaagacg tcgaggagag ggttgacaat ttcaagacct ttgccaaaaa aatggatgac
agtgtgatgc agctcacaca cgttgcctct gagcttgtgc gtaaacacct gggcgggttc
aggaaggagt tccagcggct tgggaatgcc ttccagtcta ttagccaggc cttcacactg
gacccacccc ataggtcaga tgccctcaac aacgccatct cccacactg
>Anablepidae_Jenynsia_sanctaecatarinae_1_1
tcatatacca ttgagatggg ttcactggga cctcaatgga aggcaaaccc aaggccattc
atctgctcta ttgaagaccc aaccaaacag acaaagttca agggtatcaa gacctacata
tcgtaccgag tgacgccgag ccacacaggc cgaccagtct acagacgcta caaacacttt
gactggttgt acaaccgttt gttgcacaag ttcactgtga tctctgtgcc tcacctccct
gagaagcagg ccaccggccg gttcgaagag gacttcatcg agaagcgtaa gagacgactg
atactgtgga tgaaccacat gaccagtcac ccggtcctct cccagtatga aggctttgag
cactttctga tgtgtgctga tgataagcag tggaaactgg gtaagaggcg ggcagagaag
gacgaaatgg tgggggccca tttcatgctg acccttcaga tccccagtga gcaccaggac
cttcaagacg tcgaggagag ggttgacaat ttcaagacct ttgccaaaaa aatggatgac
agtgtgatgc aactcacaca cgttgcctct gagcttgtgc gtaaacacct gggcgggttc
aggaaggagt tccagcggct tgggaatgcc ttccagtcta ttagccaggc cttcacactg
gacccacccc ataggtcaga tgccctcaac aacgccatct cccacactg
>Anablepidae_Jenynsia_unitaenia_1_1
nnnnnnnnnn nngagatggg ttcactggga cctcaatgga aggcaaaccc aaggccattc
atctgctcta ttgaagaccc aaccaaacag acaaagttca agggtatcaa gacctacata
tcgtaccgag tgacgccgag ccacacaggc cggccagtct acagacgcta caaacacttt
gactggttgt acaaccgttt gttgcacaag ttcactgtga tctctgtgcc tcacctccct
gagaagcagg ccaccggccg gttcgaagag gacttcattg agaagcgtaa gaggcgactg
atactgtgga tgaaccacat gaccagtcac ccggtcctct cccagtatga aggctttgag
cactttctga tgtgtgctga tgataagcag tggaaactgg gtaagaggcg ggcagagaag
gacgaaatgg tgggggccca tttcatgctg acccttcaga tccccagcga acaccaggac
cttcaagacg tcgaggagag ggttgacaat ttcaagacct ttgccaaaaa aatggatgac
agtgtgatgc aactcacaca cgttgcctct gagcttgtgc gtaaacacct gggcgggttc
aggaaggagt tccagcggct tgggaatgcc ttccagtcta ttagccaggc cttcacactg
gacccacccc atatgtcaga tgccctcaac aacgccattt cccacactg
>Anablepidae_Oxyzygonectes_dovii_1_1
tcgtatacta ttgagatggg ttcactggga cctcaatgga aggcaaaccc aaggccattc
atctgctcta ttgaagaccc aaccaaacag acaaagttca agggtatcaa gacctacata
tcgtaccgag tgacgccgag ccacacaggc cggccagtct acagacgcta caaacacttt
gactggttgt acaaccgttt gttgcacaag ttcactgtga tctctgtgcc tcacctccct
gagaagcagg ccaccggccg gttcgaggaa gacttcatcg agaagcgtaa gaggcgactg
atactgtgga tgaaccacat gaccagtcac ccggtcctct cccagtatga aggctttgag
cactttctga tgtgtgctga tgataagcag tggaagctgg gtaagaggcg ggcagagaag
gacgagatgg tgggggccca tttcatgctg acccttcaga tccccaacga gcaccaggac
cttcaggacg tcgaggagag ggtcgacaac ttcaagacct ttgccaagaa aatggatgac
agtgtgatgc agctcacaca tgttgcctcg gagcttgtgc gtaaacacct tggcggattc
aggaaggagt tccagaggct cgggaatgcc ttccagtcta ttagccaggc cttcacactg
gacccacccc acaggtcaga tgccctcaac aacgccatct cccacactg
>Atherinopsidae_Basilichthys_microlepidotus_1_1
nnnnnnnnnn nnnnnnnnnn nnnnctgggg ccccggtgga aggagagccc acagcctttc
acctgctcca tcgaagaccc caccaagcag acaaagttca agggcatcaa gacttacatc
tcatatcggg tgacgccgag ccacactggg catcctgtct acagacgcta caaacacttt
gactggctgt acaaccgctt gctgcacaaa ttcactgtga tctctgttcc tcacctgcct
gagaagcagg ccacagggcg attcgaggaa gacttcatcg agaagcgcaa gaggagactg
atattgtgga tgaaccacat gaccagtcac ccagtcctct ctcagtatga aggcttcgag
cactttctga tgtgtgcgga cgataaacag tggaaactgg gcaagaggcg ggcggagaag
gatgagatgg ttggcgccca tttcatgctg accctccaaa tccccaacga gcaccaggac
cttcaggacg tcgaggagag ggtcgacaac ttcaagtcct ttgccaagaa aatggacgac
agcgtgatgc agctcacaca cgtggcctcg gagctggtgc ataaacatct gggtggtttc
aggaaggagt tccagcggct ggggaattcc ttccagtcta taagccaggc attcatgctg
nnnnnnnnnn nnnnnnnnnn nnnnnnnnnn nnnnnnnnnn nnnnnnnnn
>Atherinopsidae_Odontesthes_bonariensis_1_1
nnnnnnnnnn nnnnnnnnnn nnnnnnnnnn nnnnnnnnnn nngagagccc acagcctttc
acctgctcca tcgaagaccc caccaaacag acaaagttca agggtatcaa gacctacatc
tcgtatcggg tgacgccgag ccacactggg catcctgtct acagacgcta caaacacttt
gactggctgt acaaccgctt gctgcacaaa ttcactgtga tctctgttcc tcacctgcct
gagaagcagg ccacagggcg attcgaggag gacttcatcg agaagcgcaa gaggagactg
atattgtgga tgaaccacat gaccagtcac ccagtcctct ctcagtatga aggctttgag
cactttctga tgtgtgccga cgataaacag tggaaactgg gcaagaggcg ggcggagaag
gacgagatgg tgggcgccca tttcatgctg accctccaaa tccccaacga gcaccaggac
cttcaggacg tcgaggagag ggtcgacaac ttcaagtcct ttgccaagaa aatggacgac
agcgtgatgc agctcacaca cgtggcctcg gagctggtgc gtaaacatct gggtggtttc
aggaaggagt tccagcggct ggggaattcc ttccagtcta tgagccaggc gttcatgctg
gaccctcccc acagannnnn nnnnnnnnnn nnnnnnnnnn nnnnnnnnn
>Atherinopsidae_Odontesthes_hatcheri_1_1
nnnnnnnnnn nnnnnnnnnn nnnnnnnnnn nnnnnnnnnn nngagagccc acagcctttc
acctgctcca tcgaagaccc caccaaacag acaaagttca agggtatcaa gacctacatc
tcgtatcggg tgacgccgag ccacactggg catcctgtct acagacgcta caaacacttt
gactggctgt acaaccgctt gctgcacaaa ttcactgtga tctctgttcc tcacctgcct
gagaagcagg ccacagggcg attcgaggag gacttcatcg agaagcgcaa gaggagactg
atattgtgga tgaaccacat gaccagtcac ccagtcctct ctcagtatga aggctttgag
cactttctga tgtgtgccga cgataaacag tggaaactgg gcaagaggcg ggcggagaag
gacgagatgg tgggcgccca tttcatgctg accctccaaa tccccaacga gcaccaggac
cttcaggacg tcgaggagag ggtcgacaac ttcaagtcct ttgccaagaa aatggacgac
agcgtgatgc agctcacaca cgtggcctcg gagctggtgc gtaaacatct gggtggtttc
aggaaggagt tccagcggct ggggaattcc ttccagtcta tgagccaggc gttcatgcta
gaccctcccc acagatcaga cnnnnnnnnn nnnnnnnnnn nnnnnnnnn
>Atherinopsidae_Odontesthes_humensis_1_1
nnnnnnnnnn nnnnnnnnnn nnnnnnnnnn nnnnnnnnnn nngagagccc acagcctttc
acctgctcca tcgaagaccc caccaaacag acaaagttca agggtatcaa gacctacatc
tcgtatcggg tgacgccgag ccacactggg catcctgtct acagacgcta caaacacttt
gactggctgt acaaccgctt gctgcacaaa ttcactgtga tctctgttcc tcacctgcct
gagaagcagg ccacagggcg attcgaggag gacttcatcg agaagcgcaa gaggagactg
atattgtgga tgaaccacat gaccagtcac ccagtcctct ctcagtatga aggctttgag
cactttctga tgtgtgccga cgataaacag tggaaactgg gcaagaggcg ggcggagaag
gacgagatgg tgggcgccca tttcatgctg accctccaaa tccccaacga gcaccaggac
cttcaggacg tcgaggagag ggtcgacaac ttcaagtcct ttgccaagaa aatggacgac
agcgtgatgc agctcacaca cgtggcctcg gagctggtgc gtaaacatct gggtggtttc
aggaaggagt tccagcggct ggggaattcc ttccagtcta tgagccaggc gttcatgctg
gaccctcccc acagatcaga cnnnnnnnnn nnnnnnnnnn nnnnnnnnn
>Atherinopsidae_Odontesthes_nigricans_1_1
nnnnnnnnnn nnnnnnnnnn nnnnnnnnnn nnnnnnnnnn nngagagccc acagcctttc
acctgctcca tcgaagaccc caccaaacag acaaagttca agggtatcaa gacctacatc
tcgtatcggg tgacgccgag ccacactggg catcctgtct acagacgcta caaacacttt
gactggctgt acaaccgctt gctgcacaaa ttcactgtga tctctgttcc tcacctgcct
gagaagcagg ccacagggcg attcgaggag gacttcatcg agaagcgcaa gaggagactg
atattgtgga tgaaccacat gaccagtcac ccagtcctct ctcagtatga aggctttgag
cactttctga tgtgtgccga cgataaacag tggaaactgg gcaagaggcg ggcggagaag
gacgagatgg tgggcgccca tttcatgctg accctccaaa tccccaacga gcaccaggac
cttcaggacg tcgaggagcg ggtcgacaac ttcaagtcct ttgccaagaa aatggacgac
agcgtgatgc agctcacaca cgtggcctcg gagctggtgc gtaaacatct gggtggtttc
aggaaggagt tccagcggct ggggaattcc ttccagtcta tgagccaggc gttcatgctg
gaccctcccc acagatcaga caccnnnnnn nnnnnnnnnn nnnnnnnnn
>Atherinopsidae_Odontesthes_perugiae_1_1
nnnnnnnnnn nnnnnnnnnn nnnnnnnnnn nnnnnnnnna aagagagccc acagcctttc
acctgctcca tcgaagaccc caccaaacag acaaagttca agggtatcaa gacctacatc
tcgtatcggg tgacgccgag ccacactggg catcctgtct acagacgcta caaacacttt
gactggctgt acaaccgctt gctgcacaaa ttcactgtga tctctgttcc tcacctgcct
gagaagcagg ccacagggcg atttgaggag gacttcatcg agaagcgcaa gaggagactg
atattgtgga tgaaccacat gaccagtcac ccagtcctct ctcagtatga aggctttgag
cactttctga tgtgtgccga cgataaacag tggaaactgg gcaagaggcg ggcggagaag
gacgagatgg tgggcgccca tttcatgctg accctccaaa tccccaacga gcaccaggac
cttcaggacg tcgaggagag ggtcgacaac ttcaagtcct ttgccaagaa aatggacgac
agcgtgatgc agctcacaca cgtggcctcg gagctggtgc gtaaacatct gggtggtttc
aggaaggagt tccagcggct ggggaattcc ttccagtcta tgagccaggc gttcatgctg
gaccctcccc acagatcaga caccnnnnnn nnnnnnnnnn nnnnnnnnn
>Atherinopsidae_Poblana_ferdebueni_2_1
tcgtacacta ttgagatggg tcccctgggg ccccgatgga tggagaaccc acagcctttt
gtctgctctg ttgaagaccc caccaaacag acaaagttca agggtatcaa gacctatatc
tcgtatcggg taacgccgag ccacacgggg agtcctgtct acagacgcta caaacacttt
gactggctgt acaaccgctt gcttcacaag ttcactgtga tctctgttcc tcacctacct
gagaagcaag ccacaggtcg attcgaggag gacttcatcg agaagcgcaa gaggcggctg
atactctgga tgaaccacat gaccagtcac ccagtcctct ctcagtacga gggcttcgaa
cacttcttga tgtgtggaga cgataaacag tggaaactgg gcaagaggag ggcggaaaag
gacgagatgg tgggtgcaca tttcatgctg accctccaga tccccaatga gcatcaggac
cttcaggatg ttgaggagag ggtagacaac ttcaaggcct ttgccaagaa aatggatgac
agcgtcatgc agctcacaca cgtggcctcg gagctagtgc gtaaacatct gggtggtttt
aggaaggagt tccagcggtt ggggaattcc ttccagtcta taagtcaggc gttcatgctg
gaccccccct acagatccga cacccttaac aacgccatct ctcatnnnn
>Auchenipteridae_Ageneiosus_ucayalensis_1_1
nnnnnnnnnn nnnnnnnnnn nnnnnnnnnn nnnnnnngga aggagagtcc gcaacccttb
atctgctcca tcgaggatcc caccaaacag accaagttca agggcattaa gagttacatt
tcctacaggg tcacccccag ccacaccagc agacctgtgt atcgacgcta taagcacttt
gactggctgt acaatcgcct gttgcacaaa tttactgtca tttctgtacc ccatcttcca
gagaaacaag ccaccgggcg ctttgaagaa gacttcatcg aaaagagaaa gcgccggctc
atcctgtgga tggatcacat gaccagtcac ccggttctct cccagtacga gggcttcgaa
cacttcctca tgtgygtcga tgacaagcaa tggaaactgg gaaagcgtcg tgccgagaaa
gacgagatgg taggagctca tttcatgctc actctccaga tccctaaaga gcatcaggac
ctgcaagacg tcgaggagcg catcgatacc ttcaaagcct ttgccaagaa aatggacgac
agcgtcatgc agctgacgca cgtcacctcc gaactcgtcc gtaagcatct cggaggtttc
cggaaggagt ttcagcgcct gggtaatgcg ttccagtcca tcagccaggc gttcatgctg
gaccctccgt acagctgcga tgccgnnnnn nnnnnnnnnn nnnnnnnnn
>Auchenipteridae_Tatia_intermedia_1_1
nnnnnnnnnn nnnnnnnnnn nnnnnnnnnn cctcagtgga aggagagtcc acaacccttc
atctgctcca tcgaggatcc caccaaacag accaagttca agggcattaa gagttacatt
tcctacaggg tcacccccag ccacaccagc agaccggtgt atcggcgcta taagcacttc
gactggctgt acaatcgcct gttgcacaaa ttcactgtca tttcagtccc gcatctacca
gagaagcagg ccaccgggcg cttcgaagaa gacttcatcg aaaagcgaaa gcggcggctc
atcctctgga tggaccacat gaccagtcac ccggtcctct cccagtacga gggcttcgaa
cacttcctca tgtgcgtcga cgacaagcag tggaagctgg gaaagcggcg cgccgagaag
gacgagatgg tcggcgctca tttcatgctc actctccaga tccctaaaga gcaccaggac
ctgcaagacg tcgaggagcg catcgacacc ttcaagtcct tcgccaagaa gatggacgac
agcgtcatgc agctgacgca cgtcgcctcc gagctcgtcc gcaagcatct cgggggcttc
cggaaggagt ttcagcgcct gggtaactcg ttccagtccg tcagccaggc gttcatgctg
gacccgccgt acagctgcga cgcccnnnnn nnnnnnnnnn nnnnnnnnn
>Doradidae_Megalodoras_uranoscopus_1_1
nnnnnnaaca tcgaaatggg accgcgtgga cctcagtgga aggagagtcc gcaacctttc
gcctgctcca tcgaggatcc caccaaacag accaagttca agggcattaa gagttacatt
tcctacaggg tcacccccag ccacaccggc aggcctgtgt atcggcgcta taagcacttt
gactggctgt acaatcgcct gttacacaaa ttcactgtca tttctgtacc ccacctaccg
gagaagcaag ccaccggccg ctttgaagaa gacttcatcg agaagagaaa gcggcggctc
atcctgtgga tggatcacat gaccagtcac ccggtcctct cccagtacga gggcttcgaa
cacttcctca tgtgtgtcga tgacaagcag tggaaactgg gaaagcggcg tgccgagaaa
gacgagatgg tcggagctca cttcatgctc actctccaga tccctaaaga gcatcaggac
ctgcaagacg tcgaggagcg catcgatacc ttcaaagcct tcgccaagaa gatggacgac
agcgtcatgc agctgacgca cgtcgcctcc gaactcgtcc gcaagcacct cggaggcttc
cggaaggagt tccagcgcct gggtttcgct ttccagtcca tcagccaggc gttcatgctg
gaccccccgt acagctgcga tgcccnnnnn nnnnnnnnnn nnnnnnnnn
>Poeciliidae_Carlhubbsia_stuarti_2_1
tcgtatacca ttgagatggg ttcactggga cctcaatgga aggcaaatcc aaggccattc
atctgctcta ttgaagaccc aaccaaacag acaaagttca agggtatcaa gacctacata
tcgtaccgag tgacgccgag ccacataggc cggccggtat accgacgata caaacacttt
gactggttgt acaaccgttt gttgcacaag ttcactgtga tctctgtgcc tcacctccct
gagaagcagg ccactggtcg gttcgaggaa gacttcatcg agaagcgtaa gaggcgactg
atactgtgga tgaaccacat gaccagccac ccggtcctct cgcagtatga aggcttcgag
cactttctga tgtgtgctga tgataagcag tggaaactgg gtaagaggcg ggcagagaag
gacgagatgg tgggagccca tttcatgctg acccttcaga tccccaacga gcaccaggac
cttcaggacg tcgaggaaag ggtcgacaac ttcaagacct ttgccaagaa aatggacgac
agtgtgatgc agctcacgca cgttgcctca gagctcgtgc gtaagcacct gggcgggttc
aggaaggagt tccagcgact tgggaatgcc ttccagtcta ttagccaggc tttcacactg
gatccaccct acaggtcaga tgctctcaac aatgccatct cccacactg
>Poeciliidae_Neoheterandria_elegans_1_1
tcgtatacca ttgagatggg ttcactggga cctcaatgga aggcaaatcc aaggccattc
atatgctcta tcgaagaccc aaccaaacag acaaagttca agggtatcaa gacctacata
tcgtaccgtg tgacgccgag ccacataggc cggccggtat acagacgata caaacacttt
gattggttgt acaaccgttt gttgcacaag ttcactgtga tctctgtgcc tcacctccct
gagaagcagg ccactggtcg gttcgaggaa gacttcatcg agaagcgtaa gaggcgactg
atactgtgga tgaaccacat gaccagccac ccggtcctct cgcagtatga aggctttgag
cactttctga tgtgtgctga tgacaagcag tggaaactgg gtaagagacg ggcagagaag
gacgagatgg tgggagccca tttcatgctg acccttcaga tccccaacga gcaccaggac
cttcaggacg tcgaggagag ggttgacaac ttcaagacct tcgccaagaa aatggacgac
agtgtgatgc agctcacgca tgttgcctca gagcttgtgc gtaagcacct gggcgggttc
aggaaggagt tccagcgact cgggaatgcc ttccagtcta ttagccaggc tttcacactg
gacccaccct acaagtcaga tgccctcaac aacgccatct cccacactg
>Poeciliidae_Neoheterandria_tridentiger_1_1
tcgtatacca ttgagatggg ttcactggga cctcaatgga aggcaaatcc aaggccattc
atctgctcta ttgaagaccc aaccaaacag acaaagttca agggtatcaa gacctacata
tcgtaccgag tgacgccgag ccacataggc cggccggtat acagacgata caaacacttt
gactggttgt acaaccgttt gttgcacaag ttcactgtga tctctgtgcc tcacctccct
gagaagcagg ccactggtcg gttcgaggaa gacttcatcg agaagcgtaa gaggcgactg
atactgtgga tgaaccacat gaccagccac ccggtcctct cgcagtatga aggctttgag
cactttctga tgtgtgctga tgacaagcag tggaaactgg gtaagaggcg ggcagagaag
gacgagatgg tgggagccca tttcatgctg acccttcaga tccccaacga gcaccaggac
cttcaggacg tcgaggagag ggtcgacaac ttcaagacct tcgccaaaaa aatggacgac
agtgtgatgc agctcacgca tgttgcctca gagcttgtgc gtaagcacct gggcgggttc
aggaaggagt tccagcgact tgggaatgcc ttccagtcta ttagccaggc tttcacactg
gacccaccct acaagtcaga tgccctcaac aacgccatct cccacactg
>Poeciliidae_Pamphorichthys_araguaiensis_1_1
tcatatacca ttgagatggg ctcactggga cctcaatgga aggcaaatcc aacgccattc
atctgctcca ttgaagaccc aaccaaacag acaaagttca agggtatcaa gacctacata
tcgtaccgag tgaccccgag ccacataggc cggccggttt acagacgata caaacacttt
gactggttgt acaaccgttt gttgcacaag ttcactgtga tttctgtgcc tcacctccct
gagaagcagg ccactggtcg gttcgaggaa gacttcatcg agaagcgtaa gaggcgactg
atactgtgga tgaaccacat gaccagccac ccggtcctct cgcagtatga aggctttgag
cactttctga tgtgtgctga tgataagcag tggaaactgg gtaagcggcg ggcagaaaag
gacgagatgg tgggagccca tttcatgctg acccttcaga tccccaacga gcaccaggac
cttcaggacg tcgaggagag agtcgataac ttcaagacct ttgccaagaa aatggacgac
agtgtgatgc agctcacgca cgttgcctca gagcttgtgc gtaagcacct gggcgggttc
aggaaggagt tccagcgact tgggaatgcc ttccagtcta ttagccaggc tttcacactg
gacccaccct acaagtcaga tgccctcaac aacgccatct cccacactg
>Poeciliidae_Pamphorichthys_hasemani_1_1
tcatatacta ttgagatggg ttcgctggga cctcaatgga aggcaaatcc aatgccattc
atctgctcca ttgaagaccc aaccaaacag acaaagttca agggtatcaa gacctacata
tcgtaccgag tgaccccgag ccacataggc cggccggttt acagacgata caaacacttt
gactggttgt acaaccgttt gttgcacaag ttcactgtga tctctgtgcc tcacctccct
gagaagcagg ctactggtcg gttcgaggaa gacttcatcg agaagcgtaa gaggcgactg
atactgtgga tgaaccacat gaccagccac ccggtcctct cgcagtatga aggytttgag
cactttctga tgtgtgttga tgataagcag tggaaactgg gtaagcggcg ggcagaaaag
gacgagatgg tgggagccca tttcatgctg acccttcaga tccccaacga gcaccaggac
cttcaggacg tcgaggagag agtcgataac tttaagacct ttgccaagaa aatggatgac
agtgtgatgc agctcacgca cgttgcctca gagcttgtgc gtaagcacct gggcgggttc
aggaaggagt tccagcgact tgggaatgcc ttccagtcta ttagccaggc tttcacactg
gacccaccct acaagtcaga tgccctcaac aacgccatct cccacactg
>Poeciliidae_Pamphorichthys_minor_2_1
tcatatacca ttgagatggg ctcactggga cctcaatgga aggcaaatcc aacgccattc
atctgctcca ttgaagaccc aaccaaacag acaaagttca agggtatcaa gacctacata
tcgtaccgag tgaccccgag ccacataggc cggccggttt acagacgata caaacacttt
gactggttgt acaaccgttt gttgcacaag ttcactgtga tctctgtgcc tcacctccct
gagaagcagg ccactggtcg gttcgaggaa gacttcatcg agaagcgtaa gaggcgactg
atactgtgga tgaaccacat gaccagccac ccggtcctct cgcagtatga aggctttgag
cactttctga tgtgtgctga tgataagcag tggaaactgg gtaagcggcg ggcagaaaag
gacgagatgg tgggagccca ttttatgctg acccttcaga tccccaacga gcaccaggac
cttcaggacg tcgaggagag agttgataac ttcaagacct ttgccaagaa aatggacgac
agtgtgatgc agctcacgca cgttgcctca gagcttgtgc gtaagcacct gggcgggttc
aggaaggagt tccagcgact tgggaatgcc ttccagtcta ttagccaggc tttcacactg
gacccaccct acaagtcaga tgccctcaac aacgccatct cccacactg
>Poeciliidae_Pamphorichthys_scalpridens_1_1
tcgtatacca ttgagatggg ctcactggga cctcaatgga aggcaaatcc aacgccattc
atctgctcca ttgaagaccc aaccaaacag acaaagttca agggtatcaa gacctacata
tcgtaccgag tgaccccgag ccacataggc cggccggttt acagacgata caaacacttt
gactggttgt acaaccgttt gttgcacaag ttcactgtga tctctgtgcc tcacctccct
gagaagcagg ccactggtcg gttcgaggaa gacttcatcg agaagcgtaa gaggcgactg
atactgtgga tgaaccacat gaccagccac ccggtcctct cgcagtatga aggctttgag
cactttctga tgtgtgctga tgataagcag tggaaactgg gtaagcggcg ggcagaaaag
gacgagatgg tgggagccca ttttatgctg acccttcaga tccccaacga gcaccaggac
cttcaggacg ttgaggagag agtygataac ttcaagacct ttgccaagaa aatggacgac
agtgtgatgc agctcacgca cgttgcctca gagcttgtgc gtaagcacct gggcgggttc
aggaaggagt tccagcgact tgggaatgcc ttccagtcta ttagccaggc tttcacactg
gacccaccct acaagtcaga tgccctcaac aacgccatct cccacactg
>Poeciliidae_Poecilia_picta_1_1
tcgtatacca ttgagatgag ctcactggga cctcaatgga aggcaaatcc aacaccattc
atctgctcca ttgaagaccc aaccaaacag acaaagttca agggtatcaa gacctacata
tcgtaccgag tgaccccgag ccacataggc cggccggttt acagacgata caaacacttt
gactggttgt acaaccgttt gttgcacaag ttcactgtga tctctgtgcc tcacctccct
gagaagcagg ccactggtcg gttcgaggaa gacttcatcg agaagcgtaa gaggcgactg
atactgtgga tgaaccacat gaccagccac ccggtcctct cgcagtatga aggctttgag
cactttctga tgtgtgctga tgataagcag tggaaactgg gtaagcggcg ggcagagaag
gacgagatgg tgggagccca tttcatgctg acccttcaga tccccaacga gcaccaggac
cttcaggacg tcgaggagag ggtcgacaac ttcaagacct ttgccaagaa aatggacgac
agtgtgatgc agctcacgca tgttgcctca gagcttgtgc gtaagcacct gggcgggttc
aggaaggagt tccagcgact tgggaatgcc ttccagtcta ttagccaggc tttcacactg
gacccaccct acaggtcaga tgccctcaac aacgccatct cccacactg
>Poeciliidae_Poecilia_sulphurophila_1_1
tcgtatacca ttgagatggg ctcactggga cctcaatgga aggcaaatcc aacgccattc
atctgctcca ttgaagaccc aaccaaacag acaaagttca agggtatcaa gacctacata
tcgtaccgag tgacgccaag ccacataggc cggccggttt acagacgata caaacacttt
gactggttgt acaaccgttt gttgcacaag ttcactgtga tctctgtgcc tcacctccct
gagaagcagg ccactggtcg gttcgaggaa gacttcattg aaaagcgtaa gaggcgactg
atactgtgga tgaaccatat gaccagccac ccggtcctct cgcagtatga aggctttgag
cactttctga tgtgtgctga tgataagcag tggaaactgg gtaagcggcg ggcagagaag
gacgagatgg tgggagccca tttcatgctg acccttcaga tccccaacga gcaccaagac
cttcaggacg tcgaggagag ggtcgacaac ttcaagacct ttgccaagaa aatggacgac
agtgtgatgc agctcacgca cgttgcctca gagcttgtgc gtaagcacct gggcgggttc
aggaaggagt tccagcgact tgggaatgcc ttccagtcta ttagccaggc tttcacactg
gacccaccct acaagtcaga tgccctcaac aacgccatct cccacactg
>Poeciliidae_Poecilia_versicolor_1_1
tcgtatacca ttgagatggg ctcactggga cctcaatgga aggcaaatcc aacgccattc
atctgctcca ttgaagaccc aaccaaacag acaaagttca agggtatcaa gacctacata
tcgtaccgag tgacgccaag ccacataggc cggccagttt acagacgata caaacacttt
gactggttgt acaaccgttt gttgcacaag ttcactgtga tctctgtgcc tcacctccct
gagaagcagg ccactggtcg gttcgaggaa gacttcatcg agaagcgtaa gaggcgactg
atactgtgga tgaaccacat gaccagccac ccggtcctct cgcagtatga aggctttgag
cactttctga tgtgtgctga tgataagcag tggaaactgg gtaagcggcg ggcagagaag
gacgagatgg tgggagccca tttcatgctg acccttcaga tccccaacga gcaccaggac
cttcaggacg ttgaggagag ggtcgacaac ttcaagacct ttgccaagaa aatggacgac
agtgtgatgc agctcacgca cgttgcctca gagcttgtgc gtaagcacct gggcgggttc
aggaaggagt tccagcgact tgggaatgcc ttccagtcta ttagccaggc tttcacactg
gacccaccct acaagtcaga tgccctcaac aacgccatct cccacactg
>Poeciliidae_Poecilia_zonata_1_1
tcgtatacca ttgagatggg ctcactggga cctcaatgga aggcaaatcc aacgccattc
atctgctcca ttgaagatcc aaccaaacag acaaagttca agggtatcaa gacctacata
tcgtaccgag tgacgccaag ccacataggc cggccagttt acagacgata caaacacttt
gactggttgt acaaccgttt gttgcacaag ttcactgtga tctctgtgcc tcacctccct
gagaagcagg ccactggtcg gttcgaggaa gacttcatcg agaagcgtaa gaggcgactg
atactgtgga tgaaccacat gaccagccac ccggtcctct cgcagtatga aggctttgag
cactttctga tgtgtgctga tgataagcag tggaaactgg gtaagcggcg ggcagagaag
gacgagatgg tgggagccca tttcatgctg acccttcaga tccccaacga gcaccaggac
cttcaggacg tcgaggagag ggtcgacaac ttcaagacct ttgccaagaa aatggacgac
agtgtgatgc agctcacgca cgttgcctca gagcttgtgc gtaagcacct gggcgggttc
aggaaggagt tccagcgtct tgggaatgcc ttccagtcta ttagccaggc tttcacactg
gacccaccct acaagtcaga tgccctcaac aacgccatct cccacactg
>Poeciliidae_Poeciliopsis_elongata_2_1
tcgtatacca ttgagatggg ttcattggga cctcaatgga aggcaaatcc aaggccattc
atctgctcta ttgaagaccc aaccaaacag acaaagttca agggcatcaa gacctacata
tcgtaccgag tgacgccgag ccacataggc cggccggtgt acagacgata caaacacttt
gactggttgt acaaccgttt gttgcacaag ttcactgtga tctctgtgcc tcacctccct
gagaagcagg ccactggtcg gttcgaggaa gacttcatcg agaagcgtaa gaggcgactg
atactrtgga tgaaccacat gaccagccac ccggtcctct ctcagtatga aggctttgag
cactttctga tgtgtgccga tgacaagcag tggaaactgg gtaagaggcg ggcagagaag
gacgagatgg tgggagccca tttcatgctg acccttcaga tccccaacga gcaccaggac
cttcaggacg tcgaggagag ggtcgacaac ttcaagacct tcgccaagaa aatggacgac
agtgtgatgc agctcacgca tgttgcctca gagctcgtgc gtaagcacct gggcgggttc
aggaaggagt tccagcgact tgggaatgcc ttccagtcca tcagccaggc tttcacactg
gacccacccc acaagtcaga tgccctcaac aacgccatct cccacnnnn
>Poeciliidae_Scolichthys_iota_1_1
tcatatacca ttgagatggg ttcactggga cctcaatgga aggcaaatcc aaggccattc
atctgctcta ttgaagaccc aaccaaacag acaaagttca agggtatcaa gacctacata
tcgtaccgag tgacgccgag ccacataggc cggccggtat acagacgata caaacacttt
gactggttgt acaaccgttt gttgcacaag ttcactgtga tctctgtgcc tcacctccct
gagaagcagg ccactggtcg gttcgaggaa gactttatcg agaagcgtaa gaggcgactg
atactgtgga tgaaccacat gaccagccac ccggtcctct cgcagtatga aggctttgag
cactttctga tgtgtactga cgataagcag tggaaactgg gtaagaggcg ggcagagaag
gacgagatgg tgggagccca cttcatgctg acccttcaga tccccaacga gcaccaggac
cttcaggacg tggaggagag ggtcgacaac ttcaagacct tcgccaagaa aatggacgac
agtgtgatgc agctcacgca cgttgcctca gagctcgtgc gtaagcacct gggcgggttc
aggaaggagt tccagcgact tgggaatgcc ttccagtcta ttagccaggc tttcacactg
gacccaccct acaagtcaga tgccctcaac aacgccatct cccacactg
>Poeciliidae_Xenophallus_umbratilis_1_1
tcgtatacca ttgagatggg ttcactggga cctcaatgga aggcaaatcc aaggccgttc
atctgctcta ttgaagaccc aaccaaacag acaaagttca agggtatcaa gacctacata
tcgtaccgag tgacgccgag ccacataggc cggccggtat acagacgata caaacacttt
gactggttgt acaaccgttt gttgcacaag ttcactgtga tctctgtgcc tcacctccct
gagaagcagg ccactggtcg gttcgaggaa gacttcatcg agaagcgtaa gaggcgactg
atactgtgga tgaaccacat gaccagccac ccggtcctct cgcagtatga aggctttgag
cactttctga tgtgtgctga tgataaacag tggaaactgg gtaagcggcg ggcagagaag
gatgagatgg tgggagccca tttcatgctg acccttcaga tccccaacga gcaccaggac
cttcaggacg tcgaggagag ggtcgacaac ttcaagacct tcgccaagaa aatggacgac
agcgtgatgc agctcacaca tgttgcctca gagctcgtgc gtaagcacct gggcgggttc
aggaaggagt tccagcgact tggaaatgcc tttcagtcta ttagccaggc tttcacactg
gacccaccct acaagtcaga tgccctcaac aacgccatct cccacactg
>Trichomycteridae_Trichomycterus_giganteus_1_1
nnnnnnnnnn nnnnnnnnnn nnnnnnnngg cctcagtgga tggagagtcc tcagcctttc
tcctgctcca tagaggatcc caccaagcag actaagttca agggcattaa gacttatatt
tcctatcggg tcacacccag ccacaccaac aggcctgtat accggcgcta caagcacttt
gactggctct acaaccgttt gctgcacaaa ttcactgtca tctctgtacc ccacctacct
gagaagcaag caactgggcg ctttgaagaa gacttcattg aaaagagaaa gcggcggctc
atactatgga tggatcacat gactagtcac ccagtgctct ctcaatacga aggttttgag
cattttctca tgtgtggaga tgacaagcag tggaagctgg gcaagcgtcg agccgagaag
gatgagatgg ttggagctca cttcatgctc acccttcata ttcccagtga gcatcaggac
ctgcaagatg ttgaagagcg tattgatact ttcaagtcct ttgccaagaa aatggatgac
agcgtcatgc agctgacgca cgttgcttcc gaacttgtcc gcaagcatgt tggaggcttt
cggaaagagt ttcatcgcct gggtaatgct tttcagtcca tcagccaggc attcatgctg
gaccctccgt acagttcaga tgctctgaac aatgcgatct cgcacactg
>Trichomycteridae_Trichomycterus_pantherinus_1_1
nnnnnnnnnn nnnnnnnnnn nnnnnnnngg cctcagtgga tggagagtcc tcagccgttc
tcctgctcca tagaggatcc caccaagcag actaagttca agggcattaa gacttatatt
tcctatcggg tcacacccag ccacaccaac agacctgtat accggcgcta caagcacttt
gactggctct acaaccgttt gctgcacaaa ttcactgtca tctctgtacc ccacctacct
gagaagcaag caactgggcg ctttgaagaa gacttcattg aaaagagaaa gcggcggctc
atactatgga tggatcacat gactagtcac ccagtgctct ctcaatacga aggttttgag
cattttctca tgtgtggaga tgacaagcag tggaagctgg gcaagcgtcg agccgagaag
gatgagatgg ttggagctca cttcatgctc acccttcata ttcccagtga gcatcaggac
ctgcaagatg ttgaagagcg tattgatact ttcaagtcct ttgccaagaa aatggacgac
agcgtcatgc agctgacgca cgttgcttcc gaacttgtcc gcaagcatgt tggaggcttt
cggaaagagt ttcatcgcct gggtaatgct tttcagtcca tcagccaggc attcatgctg
gaccctccgt acagttcaga tgctctgaac aatgcgatct cgcacactg
>Auchenipteridae_Centromochlus_heckelii_1_1
nnnnnnnnnn nnnnnnnnnn nnnnnnnnnn nnnnnnnnnn nnnnnnnnnn nnnnnnnnnn
nnnnnnnnnn nnnnnnnnnn nnccaaacag accaagttca agggcattaa grgttacatt
tcctacaggg tcacccccag ccacaccagc agacctgtgt atcggcgcta taagcacttt
gactggctgt ataatcgcct gttgcacaaa tttactgtca tttctgtacc ccatctacca
gagaaacaag ccactgggcg ctttgaagaa gacttcatcg aaaagagaaa gcggcggctc
atcctgtgga tggatcacat gaccagtcac ccggttctct cccagtacga gggcttcgaa
cacttcctca tgtgtgtcga tgacaagcag tggaaactgg gaaagcgccg cgccgagaaa
gatgagatgg tgggagctca tttcatgctc actatccaga tccctaaaga gcaccaggac
ctgcaagacg tcgaggaacg cattgatacc ttcaaagcct tcgccaagaa aatggacgac
agcgtcatgc agctgacaca cgtcgcctcc gaactcgtcc gcaagcatct cggaggtttc
cgtaaggagt ttcagcgcct gggtaattca ttccaatcta tcagccaggc gttcatgctg
gaccctccgt acagctcnnn nnnnnnnnnn nnnnnnnnnn nnnnnnnnn
>Rivulidae_Nematolebias_whitei_1_1
tcttacacta ttgagatggg gcccctgggg ccccgatgga aggagaaccc gcagcctttc
acctgctcca ttgaagaccc caccaaacag acaaagttca agggtatcaa gacctacata
tcataccggg tcacgccgag ccacacgggg catcctgtct acagacgcta caaacacttt
gactggctct acaaccgttt gctgcacaag ttcactgtga tctccgtgcc tcacctccca
gagaagcagg ccacgggccg attcgaggaa gacttcattg agaagcgtaa gcggcgacta
atactgtgga tgaaccacat gacaagtcac ccagtcctct cccagtacga aggctttgag
cactttttga tgtgcactga cgacaagcag tggaaactgg gcaagaggcg ggcagagaag
gatgagatgg tgggtgccca tttcatgctg accctccaaa tccccagtga gcaccaggac
cttcaggacg tcgaggagag ggtggacaac tttaagactt ttgccaagaa gatggacgac
agcgtgttgc agctcacgca cgtcgcctcg gagctggtgc gaaaacacct gggtggattc
aggagggagt tccagcagct aggaaattcc ttccagtcca tcagccaggc gttcatgctg
gatccaccct acaagtcgga tgcactcaac aacgccattt cccacacgg
>Rivulidae_Atlantirivulus_santensis_1_1
nnnnnnnnnn nnnnnnnnnn nnnnnnnnnn nnncgatgga aggagaaccc acagcctttc
acctgcacca ttgaagaccc caccaaacag acaaagttca agggtattaa gacctacata
tcgtaccggg tcacgcctag ccacacagca catcctgtct acagacgcta caaacacttt
gactggcttt ataaccgtct actgcacaag tttactgtca tctccgtgcc tcacctccct
gagaagcagg ctacaggacg atttgaggaa gacttcattg agaagcgtaa gcggcgacta
atactgtgga tgaaccatat gacaagtcat ccagtcctct cccagtatga aggctttgag
cactttttga tgtgcactga tgataagcag tggaaactgg gcaagaggcg agcagagaag
gacgagatgg tgggcgctca ttttatgttg accctccaaa tccccggtga gcaccaggac
cttcaagatg ttgaggaaag ggtcgacaac ttcaagacat ttgccaagaa aatggacgac
agtgtgatgc agctcacgca tgttgcctca gagctggnnn nnnnnnnnnn nnnnnnnnnn
nnnnnnnnnn nnnnnnnnnn nnnnnnnnnn nnnnnnnnnn nnnnnnnnnn nnnnnnnnnn
nnnnnnnnnn nnnnnnnnnn nnnnnnnnnn nnnnnnnnnn nnnnnnnnn
>Rivulidae_Simpsonichthys_punctulatus_1_1
nnnnnnnnnn nnnnnnnnnn nnnnnnnnnn nnnnnnnnnn nnnnnnnnnn nnnnnnnnnn
nnnnnnnnnn nnnnnnnnnn nnnnnnnnnn nnnnnnnnnn nnggcatcaa gacctacata
tcataccggg tcacgccgag ccacacgggg catcctgtct acagacgcta caaacacttc
gactggcttt acaaccgttt gctgcacaag ttcactgtga tctccgtgcc tcacctccca
gagaagcagg ccacgggccg attcgaggaa gacttcattg agaagcgtaa gcggcgacta
atactgtgga tgaaccacat gacaagtcac ccagtcctct cccagtacga aggctttgag
cactttttga tgtgcactga tgacaagcag tggaaactgg gcaagaggcg ggcagagaag
gatgagatgg tgggcgccca tttcatgctg accctccaaa tccccagtga gcaccaggac
cttcaggatg tcgaggagag ggtcgacaac tttaagactt ttgccaagaa gatggacgac
agcgtgatgc agctcacgca cgtcgcctcg gagctggtgc gaaaacacct gggtggattc
aggagggagt tccagcagct aggaaattcc ttccagtcca tcagccaggc gttcatgctg
gatccaccct acaagtcgga tgcactcaac aacgccattt cccacacgg
>Rivulidae_Spectrolebias_semiocellatus_1_1
tcttacacta ttgagatggg gcccctgggg ccccgatgga aggagaaccc gcagcctttc
acctgctcca ttgaagaccc caccaaacag acaaagttca agggcatcaa gacctacata
tcataccggg tcacaccgag ccacacgggg catcctgtct acagacgcta caaacacttc
gactggcttt acaaccgttt gctgcacaag ttcactgtga tctccgtacc ccacctccca
gagaagcagg ccacgggccg attcgaggaa gacttcattg agaagcgtaa gcggcgacta
atactgtgga tgaaccacat gacaagtcac ccagtcctct cccagtatga aggctttgag
cactttttga tgtgcactga tgacaagcag tggaaactgg gcaagaggcg ggcagagaag
gatgagatgg tgggtgccca tttcatgctg accctccaaa tccccagtga gcaccaggac
cttcaggatg ttgaggagag ggttgacaac tttaagactt ttgccaagaa gatggacgac
agcgtgatgc agctcacgca cgtcgcctcg gagctggtgc gaaaacacct gggtggattc
aggagggagt tccagcagct aggaaattcc ttccagtcca tcagccaggc gttcatgctg
gatccaccct acaagtcgga tgcactcaac aacgccattt cccacacag
>Rivulidae_Pituna_poranga_1_1
nnnnnnnnnn nnnnnnnnnn nnnnnnnnnn nnncggtgga aggagaaccc acaccctttc
acctgctcca ttgaagaccc caccaaacag acaaagttca agggtattaa gacctacata
tcgtaccggg tcacaccaag ccacacggga catcctgttt acagacgcta caaacacttt
gactggcttt ataaccgtct actgcacaag tttactgtga tctccgtgcc tcacctccct
gagaagcagg ctacaggccg tttcgaggaa gacttcattg agaagcgtaa gcggcgacta
atattgtgga tgaaccntat gacaagtcat ccagtccccc ctcagtannn nnnnnnnnnn
nnnnnnnnnn nnnnnnnnnn nnnnnnnnnn nnnnnnnnnn nnnnnnnnnn nnnnnnnnnn
nnnnnnnnnn nnnnnnnnnn nnnnnnnnnn nnnnnnnnnn nnnnnnnnnn nnnnnnnnnn
nnnnnnnnnn nnnnnnnnnn nnnnnnnnnn nnnnnnnnnn nnnnnnnnnn nnnnnnnnnn
nnnnnnnnnn nnnnnnnnnn nnnnnnnnnn nnnnnnnnnn nnnnnnnnnn nnnnnnnnnn
nnnnnnnnnn nnnnnnnnnn nnnnnnnnnn nnnnnnnnnn nnnnnnnnnn nnnnnnnnnn
nnnnnnnnnn nnnnnnnnnn nnnnnnnnnn nnnnnnnnnn nnnnnnnnn
>Rivulidae_Hypsolebias_magnificus_1_1
nnnnnnnnnn nnnnnnnnnn nnnnnnnnnn nnnnnntgga ggaannnnnc cccgcctttc
acctgctcca ttgaagaccc caccaaacag acaaagttca agggtatcaa gacctacata
tcataccggg tcacgccgag ccacacgggg catcctgtct acagacgcta caaacacttc
gactggcttt acaaccgttt gctgcacaag ttcactgtga tctccgtgcc tcacctccca
gagaagcagg ccacgggccg attcgaggaa gacttcattg agaagcgtaa gcggcgacta
atactgtgga tgaaccacat gacaagtcac ccagtcctct cccagtacga aggctttgag
cactttttga tgtgcactga tgacaagcag tggaaactgg gcaagaggcg ggcagagaag
gatgagatgg tgggcgccca tttcatgctg accctccaaa tccccactga gcaccaggac
cttcaggatg tcgaggagag ggtcgacaac ttcaagactt ttgccaagaa gatggacgac
agcgtgatgc agctcacgca cgtcgcctcg gagctggtgn nnnnnnnnnn nnnnnnnnnn
nnnnnnnnnn nnnnnnnnnn nnnnnnnnnn nnnnnnnnnn nnnnnnnnnn nnnnnnnnnn
nnnnnnnnnn nnnnnnnnnn nnnnnnnnnn nnnnnnnnnn nnnnnnnnn
>Aspredinidae_Bunocephalus_coracoideus_1_1
tcctacagca ttgaaatggg ctcacgtgga cctcagtgga aggagaaccc ccaacctttt
gtttgctcta tcgaggatcc cacaaaacag accaaattca agggtattaa gagttacatt
tcctacaggg tcacccccag tcacactagc agacctgtgt accggcgcta taagcacttt
gattggttgt acaatcgact gttgcacaag tttactgtta tatctgtacc acatctaccg
gagaagcaag ccactggacg ctttgaagaa gacttcattg aaaagagaaa gcggcggctc
atcctgtgga ttgaccacat gaccagtcac ccagttctct cccagtacga aggctttgaa
cacttcctca tgtgtgttga tgacaagcag tggaaactgg gaaagcgtcg tgcagagaaa
gatgaaatgg taggtgctca ctttatgctc actcttcaaa tccctaaaga gcaccaggat
ctgcaagacg tagaggagcg catcgatacc ttcaaagcct ttgccaagaa aatggacgac
agcgtcatgc agctgaccaa cgtcacctct gaactcgtcc gcaagcacct tggcggattt
cggaaggagt ttcagcgcct gggtaatggt ttccagtcta tcagccagtc gttcatgctg
gaccctgcat acagctgtga cgacctgaac aacgccattt cgcacactg
>Aspredinidae_Bunocephalus_verrucosus_1_1
tcctacagca ttgaaatggg ctcacgtgga cctcagtgga aggagaaccc ccaacctttt
gtctgctcca tcgaggatcc cacaaaacag accaaattca agggtattaa gagttacatt
tcctacaggg tcacccccag tcacactagc agacctgtgt accggcgcta taagcacttt
gattggttgt acaatcgatt gttgcacaag tttactgtta tatctgtacc acatctaccg
gagaagcaag ccactggacg ctttgaagaa gacttcattg aaaagagaaa gcggcggctc
atcctgtgga ttgatcacat gaccagtcac ccagttctct cccagtacga aggctttgaa
cacttcctca tgtgtgttga tgacaagcag tggaaactgg gaaagcgtcg tgcagagaaa
gatgaaatgg taggtgctca ctttatgctc actcttcaaa tccctaaaga gcaccaggat
ctgcaagacg tagaggagcg catcgatacc ttcaaagcct ttgccaagaa aatggacgac
agcgtcatgc agctgaccca cgtcacctct gaactcgtcc gcaagcacct cggcggattt
cggaaggagt ttcagcgcct gggtaatggt ttccagtcta tcagccagtc gttcatgctg
gaccctgcat acagctgtga cgccctgaac aatgccattt cacacactg
>Anablepidae_Anableps_dowei_1_1
tcgtataaca ttgagatggg ttcactggga cctcagtgga aggcaaaccc aagaccattc
atctgctcta ttgaagaccc aaccaaacag acaaagttca agggtatcaa gacctacata
tcgtacagag tgacaccgag ccacacaggc cgaccagtct acagacgcta caaacacttt
gactggctgt acaaccgttt gttgcacaag ttcactgtaa tctctgtgcc tcacctccct
gagaagcagg ctaccggccg gttcgaggaa gacttcatcg agaagcgtaa gaggcgactg
atactgtgga tgaaccacat gaccagtcac ccggtcctct cccagtatga aggctttgag
cactttctga tgtgtgctga tgataagcag tggaaactgg gtaagaggcg ggcagagaag
gacgaaatgg tgggggccca tttcatgctg acccttcaga tccctaacga gcaccaggac
cttcaggacg tcgaggagag agtcgacaac ttcaagacct ttgccaagaa aatggatgac
agtgtgatgc agctcacaca cgttgcctcg gagcttgtgc gtaaacacct gggcgggttc
aggaaggagt tccagcggct cgggaatgcc ttccagtcca ttagccaggc cttcacactg
gacccacccc acaggtcaga tgccctcaac aatgccatct cccacactg
>Anablepidae_Jenynsia_weitzmani_1_1
tcgtatacca ttgagatggg ttcactggga cctcaatgga aggcaaaccc aaggccattc
atctgctcta ttgaagaccc aaccaaacag acaaagttca agggtatcaa gacctacata
tcgtaccgag tgacgccgag ccacacaggc cggccagtct acagacgcta caaacacttt
gactggttgt acaaccgttt gttgcacaag ttcactgtga tctctgtgcc tcacctccct
gagaagcagg ccaccggccg gttcgaagag gacttcattg agaagcgtaa gaggcgactg
atactgtgga tgaaccacat gaccagtcac ccggtcctct cccagtatga aggctttgag
cactttctga tgtgtgctga tgataagcag tggaaactgg gtaagaggcg ggcagagaag
gacgaaatgg tgggggctca tttcatgctg acccttcaga tccccagcga acaccaggac
cttcaagacg tcgaggagag ggttgacaat ttcaagacct ttgccaaaaa aatggatgac
agtgtgatgc aactcacaca cgttgcctct gagcttgtgc gtaaacacct gggcgggttc
aggaaggagt tccagcggct tgggaatgcc ttccagtcta ttagccaggc cttcacactg
gacccacccc ataggtcaga tgccctcaac aacgccattt cccacactg
>Aspredinidae_Amaralia_hypsiura_1_1
tcctacagca ttgaaatggg ctcacgtgga cctcagtgga aggaaaaccc ccaacctttt
gtctgctcca ttgaggatcc cacaaaacag accaaattca agggcattaa gagttacatt
tcctacaggg tcacccccag ccacactagc agacctgtct accggcgcta taagcacttt
gattggttgt acaatcgact gttgcacaag tttactgtta tatctgtacc acatctaccg
gagaagcaag ccactggacg ctttgaagaa gacttcattg aaaagagaaa gcggcggctc
atcctatgga ttgatcacat gaccagtcac ccagttctct cccagtacga aggctttgaa
cacttcctca tgtgtgttga tgacaagcag tggaaactgg gaaagcgacg tgcagagaaa
gatgaaatgg taggtgctca ctttatgctc actcttcaaa tccctaaaga gcaccaggat
ctgcaagacg tagaggagcg cattgatacc ttcaaagcct ttgccaagaa aatggatgac
agcgtcatgc agctgaccca cgtcacctct gaactcgtcc gcaagcacct tggcggattt
cggaaggagt ttcagcgcct gggtaatggt ttccagtcta tcagccagtc gttcatgctg
gaccctgcat acagctgtga tgccctgaac aacgccatct cgcacactg
>Aspredinidae_Micromyzon_akamai_1_1
tcgtacggga tcgaaatggg tccccagggg ccccagtgga aggagagtgc gcaacccttc
gcctgctcca ttgaggatcc gacgaaacag accaagttca agggcattaa gagttacatc
tcctacaggg tgaccccgag ccacagcggc cgccccgtgt accggcgcta caagcacttc
gactggctct acaaccggct cctgcacaag ttcaccgtca tctccgtgcc acaccttccc
gagaagcaag cgaccggccg cttcgaggac gacttcatcg agaagcgcaa gcggcggctc
atcctgtgga tcgaccacat gaccagccac ccggttctct cccagtacga gggcttcgaa
cacttcctgg tgtgcgtgga cgacaagcag tggaagctgg gcaagcggcg cgccgagaag
gacgagatgg tcggcgctca cttcatgctc acgctccaaa tccccacgga gcaccaggac
ctgcaggacg ttgaggagcg cgtcgacacc ttcaaggcct tcgccaagaa gatggacgac
agcgtgatgc agctgaccca cgtcacctcg gagctggtcc gcaagcacct gggcggattt
cgcaaggagt tccagcgcct gggcaacggc ttccagtcca ttagccagtc gttcatgctg
gaccctccat acagctacga cgccctgaac aacgccatct cacacactg
>Aspredinidae_Pseudobunocephalus_rugosus_1_1
tcttacagca ttgaaatggg ctcgagcgga cctcagtgga aggagagtcc gcaacctttc
gtctgctcca tcgaggatcc cacaaaacag accaaattca agggcattaa gagttacatt
tcctacaggg tcacccccag ccacactagc agggccgtct atcggcgcta taagcatttc
gattggctgt acaatcgcct gctgcacaag tttaccgtta tttcggtacc acacctaccg
gagaagcaag ccaccggacg ctttgaagaa gacttcatcg aaaaaaggaa gcggcgcctc
atcctatgga tggatcacat gaccagccac ccagttctat cccagtacga gggcttcgaa
cacttcctca tgtgtgtcga cgacaagcag tggaagctgg ggaagcggcg cgccgagaaa
gatgaaatgg taggcgcaca cttcatgctc acactccaga tccccaaaga gcaccaggac
ctgcaagacg tcgaggagcg catcgatacc ttcaaagcct ttgccaagaa aatggacgac
agcgtcatgc agctgaccca cgtcacctcc gagctcgtcc gcaagcacct cggcggcttt
cggaaggagt tccagcgcct gggtaatgct ttccagtcca tcagccaatc gttcatgctg
gaccctccgt acagctccga tgccctgaac aatgcaatct cacacactg
>Aspredinidae_Pterobunocephalus_depressus_1_1
nnnnnnnnnn nnnaaatggg ctcgagcgga cctcagtgga aggagagtcc gcaacctttc
gtctgctcca tcgaggatcc cacaaaacag accaaattca agggcattaa gagttacatt
tcctacaggg tcacccccag ccacactagc agggccgtct atcggcgcta taagcatttc
gattggctgt acaatcgcct gctgcacaag tttaccgtta tttcggtacc acacctaccg
gagaagcaag ccaccggacg ctttgaagaa gacttcatcg aaaaaaggaa gcggcgcctc
atcctatgga tggatcacat gaccagccac ccagttctat cccagtacga gggcttcgaa
cacttcctca tgtgtgtcga cgacaagcag tggaagctgg ggaagcggcg cgccgagaaa
gatgaaatgg taggcgcaca cttcatgctc acactccaga tccccaaaga gcaccaggac
ctgcaagacg tcgaggagcg catcgatacc ttcaaagcct ttgccaagaa aatggacgac
agcgtcatgc agctgaccca cgtcacctcc gagctcgtcc gcaagcacct cggcggcttt
cggaaggagt tccagcgcct gggtaatgct ttccagtcca tcagccaatc gttcatgctg
gaccctccgt acagctccga tgcccnnnnn nnnnnnnnnn nnnnnnnnn
>Atherinopsidae_Basilichthys_australis_1_1
nnnnnnnnnn nnnnnnnnnn nnnnnnnnnn nnnnnnnnnn nngagagccc acagcctttc
acctgctcca tcgaagaccc caccaagcag acaaagttca agggcatcaa gacttacatc
tcatatcggg tgacgccgag ccacactggg catcctgtct acagacgcta caaacacttt
gactggctgt acaaccgctt gctgcacaaa ttcactgtga tctctgttcc tcacctgcct
gagaagcagg ccacagggcg attcgaggaa gacttcatcg agaagcgcaa gaggagactg
atattgtgga tgaaccacat gaccagtcac ccagtcctct ctcagtatga aggcttcgag
cactttctga tgtgtgcgga cgataaacag tggaaactgg gcaagaggcg ggcggagaag
gacgagatgg ttggcgccca tttcatgctg accctccaaa tccccaacga gcaccaggac
cttcaggacg tcgaggagag ggtcgacaac ttcaagtcct ttgccaagaa aatggacgac
agcgtgatgc agctcacaca cgtggcctcg gagctggtgc ataaacatct gggtggtttc
aggaaggagt tccagcggct ggggaattcc ttccagtcta taagccaggc attcatgctg
gaccctccct acagatcaga cacccttnnn nnnnnnnnnn nnnnnnnnn
>Atherinopsidae_Menidia_beryllina_3_1
tcgtacacta ttgagatggg tcccctgggg ccccgatgga tggagaaccc acagcctttt
gtctgctctg ttgaagaccc caccaaacag acaaagttca agggtatcaa gacctacatc
tcgtatcggg taacgccgag ccacacgggg agtcctgtct acagacgcta caaacacttt
gactggctgt acaaccgctt gcttcacaag ttcactgtga tctctgttcc tcacctacct
gagaagcaag ccacaggtcg attcgaggag gacttcatcg agaagcgcaa gagrcggctg
atactctgga tgaaccacat gaccagtcac cccgtcctct ctcagtacga gggcttcgaa
cacttcttga tgtgtggaga cgataaacag tggaaactgg gcaagcggag ggcggaaaag
gacgagatgg tgggtgcaca tttcatgctg accctccaaa tccccaatga gcaccaggac
cttcaggatg tcgaggagag ggtagacaac ttcaaggcct ttgccaagaa aatggatgac
agcgtcatgc agctcacaca cgtggcctcg gagctagtgc gtaaacatct gggtggtttt
aggaaggagt tccagcggtt ggggaattcc ttccagtcta taagccaggc gttcatgctg
gaccctcccc acagatccga cacccttaac aacgccatct ctcatnnnn
>Atherinopsidae_Odontesthes_brevianalis_1_1
nnnnnnnnnn nnnnnnnnnn nnnnnnnnnn nnnnnnnnnn nnnnnagccc acagcctttc
acctgctcca tcgaagaccc caccaaacag acaaagttca agggtatcaa aacctacatc
tcgtatcggg tgacgccgag ccacactggg catcctgtct acagacgcta caaacacttt
gactggctgt acaaccgctt gctgcacaaa ttcactgtga tctctgttcc tcacctgcct
gagaagcagg ccacagggcg attcgaggag gacttcatcg agaagcgcaa gaggagactg
atattgtgga tgaaccacat gaccagtcac ccagtcctct ctcagtatga aggctttgag
cactttctga tgtgtgccga cgataaacag tggaaactgg gcaagaggcg ggcggagaag
gacgagatgg tgggcgccca tttcatgctg accctccaaa tccccaacga gcaccaggac
cttcaggacg tcgaggagag ggtcgacaac ttcaagtcct ttgccaagaa aatggacgac
agcgtgatgc agctcacaca cgtggcctcg gagctggtgc gtaaacatct gggtggtttc
aggaaggagt tccagcggct ggggaattcc ttccagtcta tgagccaggc gttcatgctg
gaccctcccc acagatcaga cnnnnnnnnn nnnnnnnnnn nnnnnnnnn
>Atherinopsidae_Odontesthes_gracilis_1_1
nnnnnnnnnn nnnnnnnnnn nnnnnnnnnn nnnnnnnnnn nngagagccc acagcctttc
acctgctcca tcgaagaccc caccaaacag acaaagttca agggtatcaa gacctacatc
tcgtatcggg tgacgccgag ccacactggg catcctgtct acagacgcta caaacacttt
gactggctgt acaaccgctt gctgcacaaa ttcactgtga tctctgttcc tcacctgcct
gagaagcagg ccacagggcg attcgaggag gacttcatcg agaagcgcaa gaggagactg
atattgtgga tgaaccacat gaccagtcac ccagtcctct ctcagtatga aggctttgag
cactttctga tgtgtgccga cgataaacag tggaaactgg gcaagaggcg ggcggagaag
gacgagatgg tgggcgccca tttcatgctg accctccaaa tccccaacga gcaccaggac
cttcaggacg tcgaggagag ggtcgacaac ttcaagtcct ttgccaagaa aatggacgac
agcgtgatgc agctcacaca cgtggcctcg gagctggtgc gtaaacatct gggtggtttc
aggaaggagt tccagcggct ggggaattcc ttccagtcta tgagccaggc gttcatgctg
gaccctcccc acagatcaga cnnnnnnnnn nnnnnnnnnn nnnnnnnnn
>Atherinopsidae_Odontesthes_ledae_1_1
nnnnnnnnnn nnnnnnnnnn nnnnnnnnnn nnnnnnnnnn nngagagccc acagcctttc
acctgctcca tcgaagaccc caccaaacag acaaagttca agggtatcaa gacctacatc
tcgtatcggg tgacgccgag ccacactggg catcctgtct acagacgcta caaacacttt
gactggctgt acaaccgctt gctgcacaaa ttcactgtga tctctgttcc tcacctgcct
gagaagcagg ccacagggcg attcgaggag gacttcatcg agaagcgcaa gaggagactg
atattgtgga tgaaccacat gaccagtcac ccagtcctct ctcagtatga aggctttgag
cactttctga tgtgtgccga cgataaacag tggaaactgg gcaagaggcg ggcggagaag
gacgagatgg tgggcgccca tttcatgctg accctccaaa tccccaacga gcaccaggac
cttcaggacg tcgaggagag ggtcgacaac ttcaagtcct ttgccaagaa aatggacgac
agcgtgatgc agctcacaca cgtggcctcg gagctggtgc gtaaacatct gggtggtttc
aggaaggagt tccagcggct ggggaattcc ttccagtcta tgagccaggc gttcatgctg
gaccctcccc acagatcaga cnnnnnnnnn nnnnnnnnnn nnnnnnnnn
>Auchenipteridae_Ageneiosus_akamai_1_1
nnnnnnagca tcgaaatggg aacacgtgga cctcagtgga aggagagtcc gcaacccttc
atctgctcca tcgaggatcc caccaaacag accaagttca agggcattaa gagttacatt
tcctacaggg tcacccccag ccacaccagc agacctgtgt atcgacgcta taagcacttt
gactggctgt acaatcgcct gttgcacaaa tttactgtca tttctgtacc ccatcttcca
gagaaacaag ccaccgggcg ctttgaagaa gacttcatcg aaaagagaaa gcgccggctc
atcctgtgga tggatcacat gaccagtcac ccggttctct cccagtatga gggcttcgaa
cacttcctca tgtgtgtcga tgacaagcaa tggaaactgg gaaagcgtcg tgccgagaaa
gacgagatgg taggagctca tttcatgctc actctccaga tccctaaaga gcatcaggac
ctgcaagacg tcgaggagcg catcgatacc ttcaaagcct tcgccaagaa aatggacgac
agcgtcatgc agctgacgca cgtcacctcc gaactcgtcc gtaagcatct cggaggtttc
cggaaggagt ttcagcgcct gggcaatgcg ttccagtcca tcagccaggc gttcatgctg
gaccctcnnn nnnnnnnnnn nnnnnnnnnn nnnnnnnnnn nnnnnnnnn
>Auchenipteridae_Ageneiosus_inermis_1_1
nnnnnnagca tcgaaatggg aacgcgtgga cctcagtgga aggagagtcc gcaacccttc
atctgctcca tcgaagatcc caccaaacag accaagttca agggcattaa gagttacatt
tcctacaggg tcacccccag ccacaccagc agacctgtgt atcgacgcta taagcacttt
gactggctgt acaatcgcct gttgcacaaa tttactgtca tttctgtacc ccatcttcca
gagaaacaag ccaccgggcg ctttgaagaa gacttcatcg aaaagagaaa gcgccggctc
atcctgtgga tggatcacat gaccagtcac ccggttctct cccaatacga gggcttcgaa
cacttcctca tgtgtgtcga tgacaagcaa tggaaactgg gaaagcgtcg tgccgagaaa
gatgagatgg taggagctca tttcatgctc actctccaga tccctaaaga gcatcaggac
ctgcaagacg tcgaggagcg catcgatacc ttcaaagcct tcgccaaaaa aatggacgac
agcgtcatgc agctgacgca cgtcacctct gaactcgtcc gtaagcatct cggaggtttc
cggaaggagt ttcagcgcct gggtaatgcg ttccagtcca tcagccaggc gttcatgctg
gancctccgt acagctgcga tgcccnnnnn nnnnnnnnnn nnnnnnnnn
>Auchenipteridae_Ageneiosus_militaris_1_1
nnnnnnnnnn nnnnnnnnnn nnnnnnnnnn nnnnnnnnnn nnnnnnnnnn nnnnnnnnnn
nnnnnnnnnn nnnnnnnnnn nnnnnnnnnn nnnnnnnnnn nnnnnnnnnn nnnnnnnnnn
nnnnnnnnnn nnncccccag ccacaccagc agaccygkgt atcgacgcta taagcacttt
gactggctgt acaatcgcct gttgcacaaa tttactgtca tttctgtacc ccatcttcca
gagaaacaag ccaccgggcg ctttgaagaa gacttcatcg aaaagagaaa gcgccggctc
atcctgtgga tggatcacat gaccagtcac ccggttctct cccagtacga gggcttcgaa
cacttcctca tgtgtgtcga tgacaagcaa tggaaactgg gaaagcgtcg tgccgagaaa
gacgagatgg taggagctca ttttatgctc actctccaga tccctaaaga gcatcaggac
ctgcaagacg tcgaggagcg catcgatacc ttcaaagcct ttgccaagaa aatggatgat
agcgtcatgc agctgacgca cgtcacctcc gaactcgtcc gtaagcatct cggaggtttc
cggaaggagt ttcagcgcct gggtaatgcg ttccagtcca tcagccaggc gttcatgctg
gaccctccgt acagctgcga tgcccnnnnn nnnnnnnnnn nnnnnnnnn
>Auchenipteridae_Ageneiosus_polystictus_1_1
nnnnnnagca tcgaaatggg aacgcgtgga cctcagtgga aggagagtcc gcaacccttc
atctgctcca tcgaagatcc caccaaacag accaagttca agggcattaa gagttacatt
tcctacaggg tcacccccag ccacaccagc agacctgtat atcgacgcta caagcacttt
gactggctgt acaatcgcct gttgcacaaa tttactgtca tttctgtacc ccatcttcca
gagaaacaag ccaccgggcg ctttgaagaa gacttcatcg aaaagagaaa gcgccggctc
atcctgtgga tggatcacat gaccagtcac ccggttctct cccagtacga gggcttcgaa
cacttcctca tgtgtgtcga tgacaagcaa tggaaactgg gaaagcgtcg tgccgagaaa
gatgagatgg taggagctca tttcatgctc actctccaga tccctaaaga gcatcaggac
ctgcaagacg tcgaggagcg catcgatacc ttcaaagcct tcgccaaaaa aatggacgac
agcgtcatgc agctgacgca cgtcacctct gaactcgtcc gtaagcatct cggaggtttc
cggaaggagt ttcagcgcct gggtaatgcg ttccagtcca tcagccaggc gttcatgctg
gaccctccgt acagctgcga tgcccnnnnn nnnnnnnnnn nnnnnnnnn
>Auchenipteridae_Ageneiosus_vittatus_1_1
nnnnnnagca tcgaaatggg aacacgtgga cctcagtgga aggagagtcc gcaacccttc
atctgctcca tcgaggatcc caccaaacag accaagttca agggcrttaa gagttacatt
tcctacaggg tcacccccag ccacaccagc agacctgtgt atcgacgcta taagcacttt
gactggctgt acaatcgcct gttgcacaaa tttactgtca tttctgtacc ccatcttcca
gagaaacaag ccaccgggcg ctttgaagaa gacttcatcg aaaagagaaa gcgccggctc
atcctgtgga tggatcacat gaccagtcac ccggttctct cccagtacga gggcttcgaa
cacttcctca tgtgtgtcga tgacaagcaa tggaaactgg gaaagcgtcg tgccgagaaa
gacgagatgg taggagctca tttcatgctc actctccaga tccctaaaga gcatcaggac
ctgcaagacg tcgaggagcg catcgatacc ttcaaagcct tcgccaagaa aatggacgac
agcgtcatgc agctgacgca cgtcacctcc gaactcgtcc gtaagcatct cggaggtttc
cggaaggagt ttcagcgcct gggtaatgcg ttccagtcca tcagccaggc gttcatgctg
gaccctccgt acagctgcga tgccnnnnnn nnnnnnnnnn nnnnnnnnn
>Auchenipteridae_Auchenipterus_demerarae_1_1
nnnnnnngca tcgaaatggg cccgcgtgga cctcagtgga aggagagtcc acaacccttc
atctgctcca tcgaggatcc caccaaacag accaagttca agggcattaa gagttacatt
tcctacaggg tcacccccag ccacaccagc agacccgtgt atcggcgcta taagcacttt
gactggctgt acaatcgcct gttgcacaag tttactgtca tttccgtacc ccatcttcca
gagaagcaag ccaccgggcg ctttgaagaa gacttcatcg aaaagcgaca gcgccggctc
atcctgtgga tggatcacat gaccagtcac ccggttctct cccagtacga gggcttcgaa
cacttcctca tgtgcgtcga tgacaagcaa tggaaactgg gaaagcgtcg ggccgagaaa
gacgagatgg taggagctca tttcatgctc acgctccaga tccctaaaga gcaccaggac
ctgcaagacg tcgaggagcg catcgatacc ttcaaagcct tcgccaagaa aatggacgac
agcgtcatgc agctgacgca cgtcgcctcc gaactcgtcc gtaagcatct cgggggattc
cggaaggagt ttcagcgcct gggaaattcg ttccagtcca tcagccaggc gttcatgctg
gacccgccgt acagctgcga cgcccnnnnn nnnnnnnnnn nnnnnnnnn
>Auchenipteridae_Duringlanis_romani_1_1
nnnnnnnnnn nnnnnnnnnn nncatgtgga cctcagtgga aggagagtcc acaacccttc
atctgctcca tcgaggatcc caccaaacag accaagttca agggcattaa gagttacatt
tcctacaggg tcacccccag ccacactggc agacccgtgt atcggcgcta taagcacttt
gactggctct acaatcgcct gttgcacaaa tttactgtca tttctgtacc ccatctacca
gagaaacaag ccaccgggcg ctttgaggaa gacttcatcg aaaagagaaa gcggcggctc
atcctgtgga tggatcacat gaccagccac ccggttctct cccagtacga gggcttcgaa
cacttcctca tgtgtgtcga tgacaagcaa tggaaactgg gaaagcgccg cgccgagaaa
gatgagatgg taggagctca tttcatgctc actctccaga tccctaacga gcaccaggac
ctgcaagacg tcgaggaacg catcgatacc ttcaaatcct tcggcaagaa aatggacgac
agcgtcatgc agctgacgca cgtcgcctcc gaactcgtcc gcaagcatct cggaggtttc
cgtaaggagt ttcagcggct gggtaatgcg ttccaatcca tcagccaggc gttcatgctg
gaccctccgt acagctgcga aggccnnnnn nnnnnnnnnn nnnnnnnnn
>Auchenipteridae_Spinipterus_moijiri_1_1
nnnnnnagca tcgaaatggg cccacgtgga cctcagtgga aggagagtcc gcaacccttc
atctgctcca tcgaggatcc taccaaacag accaagttca agggcattaa gagttacatt
tcctacaggg tcacccccag tcacaccagc agacctgtat atcggcgcta taagcacttt
gactggctgt acaatcgcct gttgcacaaa tttactgtca tttctgtacc ccatcttcca
gagaaacaag ccaccgggcg ctttgaagaa gacttcatcg aaaagagaaa gcgccggctc
atcctgtgga tggatcacat gaccagtcac ccggttctct cccagtacga gggcttcgaa
cacttcctca tgtgtgtcga tgacaagcaa tggaaactgg gaaagcgacg tgccgagaaa
gacgagatgg taggagctca tttcatgctc actctccaga tccctaaaga gcatcaggac
ctgcaagacg tcgaggagcg catcgatacc ttcaaagcct tcgccaagaa aatggacgac
agtgtcatgc agctgacgca cgtcacctcc gaactcgtcc gtaagcatct cggaggtttc
cggaaggagt ttcagcgcct gggtaatggg ttccagtcca tcagccaggc gttcatgctg
gaccctccgt acagctgcga tgccnnnnnn nnnnnnnnnn nnnnnnnnn
>Auchenipteridae_Tatia_nigra_1_1
nnnnnnnnnn nnnnnnnnnn nnnncgtggc cctcagtgga aggagagtcc acaacccttc
atctgctcca tcgaggatcc caccaaacag accaagttca agggcattaa gagttacatt
tcctacaggg tcacccccag ccacaccagc agaccggtgt atcggcgcta taagcacttc
gactggctgt acaatcgcct gttgcacaaa ttcactgtca tttcagtccc gcatctacca
gagaagcagg ccaccgggcg ctttgaagaa gacttcatcg aaaagcgaaa gcggcggctc
atcctgtgga tggaccacat gaccagtcac ccggtcctct cccagtacga gggcttcgaa
cacttcctca tgtgcgtcga cgacaagcag tggaagctgg gaaagcggcg cgccgagaag
gacgagatgg tcggcgctca tttcatgctc actctccaga tccctaaaga gcaccaggac
ctgcaagacg tcgaggagcg catcgacacc ttcaagtcct tcgccaagaa gatggacgac
agcgtcatgc agctgatgca cgtcgcctcc gagctcgtcc gcaagcatct cggaggcttc
cggaaggagt ttcagcgcct gggtaactcg ttccagtccg tcagccaggc gttcatgctg
gacccgccgt acagctgcga cgcccnnnnn nnnnnnnnnn nnnnnnnnn
>Auchenipteridae_Tatia_reticulata_1_1
nnnnnnagca tcgaaatggg cccacgtggc cctcagtgga aggagagtcc acaacccttc
atctgctcca tcgaggatcc caccaaacag accaagttca agggcattaa gagttacatt
tcctacaggg tcacccccag ccacaccagc agaccggtgt atcggcgcta taagcacttc
gactggctgt acaatcgcct gttgcacaaa ttcactgtca tttcagtccc gcatctacca
gagaagcagg ccaccgggcg ctttgaagaa gacttcatcg aaaagcgaaa gcggcggctc
atcctgtgga tggaccacat gaccagtcac ccggtcctct cccagtacga gggcttcgaa
cacttcctca tgtgcgtcga cgacaagcag tggaagctgg gaaagcggcg cgccgagaag
gacgagatgg tcggcgctca tttcatgctc actctccaga tccctaaaga gcaccaggac
ctgcaagacg tcgaggagcg catcgacacc ttcaagtcct tcgccaagaa gatggacgac
agcgtcatgc agctgatgca cgtcgcctcc gagctcgtcc gcaagcatct cggaggcttc
cggaaggagt ttcagcgcct gggtaactcg ttccagtccg tcagccaggc gttcatgctg
gacccgccgt acagctgcga cgcccnnnnn nnnnnnnnnn nnnnnnnnn
>Auchenipteridae_Tympanopleura_atronasus_1_1
nnnnnnagca tcgaaatggg cacacgtgga ccccagtgga aggagagtcc gcaacccttc
atctgctcca tcgaggatcc caccaaacag accaagttca agggcattaa gagttacatt
tcctacaggg tcacccccag ccataccagc agacctgtgt atcgacgcta taagcacttt
gactggctgt acaatcgcct gttgcacaaa tttactgtca tttctgtacc ccatcttcca
gagaaacaag ccaccgggcg ctttgaagaa gacttcatcg aaaagagaaa gcgccggctc
atcctgtgga tggatcacat gaccagtcac ccggttctct cccagtacga gggcttcgaa
cacttcctca tgtgtgtcga tgacaagcaa tggaaactgg gaaagcgtcg tgccgagaaa
gacgagatgg taggagctca tttcatgctc actctccaga tccctaaaga gcatcaggac
ctgcaagacg tcgaggagcg cattgatacc ttcaaatcct tcgccaagaa aatggacgac
agtgtcatgc agctgacgca cgtcacctcc gaactcgtcc gtaagcatct cggaggtttc
cggaaggagt ttcagcgcct gggtaatgcg ttccagtcca tcagccaggc gttcatgctg
gaccctccgt acagctgcga tgcccnnnnn nnnnnnnnnn nnnnnnnnn
>Auchenipteridae_Tympanopleura_brevis_1_1
nnnnnnagca tcgaaatggg cacacgtgga cctcagtgga aggagagtcc gcaacccttc
atctgctcca tcgaggatcc caccaaacag accaagttca agggcattaa gagttacatt
tcctacaggg tcacccccag ccacaccagc agacctgtgt atcgacgcta taagcacttt
gactggctgt acaatcgcct gttgcacaaa tttactgtca tttctgtacc ccatcttcca
gagaaacaag ccaccgggcg ctttgaagaa gacttcatcg aaaagagaaa gcgccggctc
atcctgtgga tggatcacat gaccagtcac ccggttctct cccagtacga gggcttcgaa
cacttcctca tgtgtgtcga tgacaagcaa tggaaactgg gaaagcgtcg tgccgagaaa
gacgagatgg taggagctca tttcatgctc actctccaga tccctaaaga gcatcaggac
ctgcaagacg tcgaggagcg catcgatacc ttcaaagcct tcgccaagaa aatggacgac
agtgtcatgc agctgacgca cgtcacctcc gaactcgtcc gtaagcatct cggaggtttc
cggaaggagt ttcagcgcct gggtaatgcg tttcagtcca tcagccaggc gttcatgctg
gaccctccgt acagctgcga tgccnnnnnn nnnnnnnnnn nnnnnnnnn
>Auchenipteridae_Tympanopleura_longipinna_1_1
nnnnnnagca tcgaaatggg cacacgcgga cctcagtgga aggagagtcc gcaacccttc
atctgctcca tcgaggatcc caccaaacag accaagttca agggcattaa gagttacatt
tcctacaggg tcacccccag ccacaccagc agacctgtgt atcgacgcta taagcacttt
gactggctgt acaatcgcct gttgcacaaa tttactgtca tttctgtacc ccatcttcca
gagaaacaag ccaccgggcg ctttgaagaa gacttcatcg aaaagagaaa gcgccggctc
atcctgtgga tggatcacat gaccagtcac ccggttctct cccagtacga gggcttcgaa
cacttcctca tgtgtgtcga tgacaagcaa tggaaactgg gaaagcgtcg tgccgagaaa
gacgagatgg taggagctca tttcatgctc actctccaga tccctaaaga gcatcaggac
ctgcaagacg tcgaggagcg catcgatacc ttcaaagcct tcgccaagaa aatggacgac
agtgtcatgc agctgacgca cgtcacctcc gaactcgtcc gtaagcatct cggaggtttc
cggaaggagt ttcagcgcct gggtaatgcg ttccagtcca tcagccaggc gttcatgctg
gaccctccat acagctgcga nnnnnnnnnn nnnnnnnnnn nnnnnnnnn
>Auchenipteridae_Tympanopleura_piperata_1_1
nnnnnnagca tcgaaatggg cacacgtgga cctcagtgga aggagagtcc acaacccttc
atctgctcca tcgaggatcc caccaaacag accaagttca agggcattaa gagttacatt
tcctacaggg tcacccccag ccataccagc agacctgtgt atcgacgcta taagcacttt
gactggctgt acaatcgcct gttgcacaaa tttactgtaa tttctgtacc ccatcttcca
gagaaacaag ccaccgggcg ctttgaagaa gacttcatcg aaaagagaaa gcgccggctc
atcctgtgga tggatcacat gaccagtcac ccggttctct cccaatatga gggcttcgaa
cacttcctca tgtgtgtcga tgacaagcaa tggaaactgg gaaagcgtcg tgccgagaaa
gacgagatgg taggagctca tttcatgctc actctccaga tccctaaaga gcatcaggac
ctgcaagacg tcgaggagcg cattgatacc ttcaaagcct tcgccaagaa aatggacgac
agtgtcatgc agctgacgca cgtcacctct gaactcgtcc gtaagcatct cggaggtttc
cggaaggagt ttcagcgcct gggtaatgcg ttccagtcca tcagccaggc gttcatgctg
gaccctccct acagctgcga tgnnnnnnnn nnnnnnnnnn nnnnnnnnn
>Doradidae_Franciscodoras_marmoratus_1_1
nnnnnnnnnn nnnnnntggg cccgcgcgga cctcagtgga aggagagtcc gcaacccttc
atctgctcca tcgaggatcc caccaaacag accaagttca agggcattaa gagttacatt
tcctacaggg tcacccccag ccacaccagc agacccgtgt atcggcgcta caagcacttt
gactggctgt acaatcgcct gttgcacaag tttactgtca tctccgtacc ccatcttcca
gagaagcaag ccaccgggcg ctttgaagaa gacttcatcg aaaagcgaca gcgccggctc
atcctgtgga tggatcacgt gaccagtcac ccggttctct cccagtacga gggcttcgaa
cacttcctca tgtgcgtcga tgacaagcaa tggaaactgg gaaagcgtcg ggccgagaaa
gacgagatgg taggagctca tttcatgctc acgctccaga tccctaaaga gcaccaggac
ctgcaagacg tcgaggagcg catcgatacc ttcaaagcct tcgccaagga aatggacgac
agcgtcatgc agctgacgca cgtcgcctcc gaactcgtcc gtaagcatcc cgggggattc
cggaaggagt ttcagcgcct gggaaattcg ttccagtcta tcagccaggc gttcatgctg
gacccgccgt acagctgcga cgcccnnnnn nnnnnnnnnn nnnnnnnnn
>Doradidae_Nemadoras_humeralis_1_1
nnnnnnaaca tcgaaatggg agcgcgtgga cctcagtgga aggagagtcc gcaaccgttc
gcctgctcca tcgaggatcc cacaaagcag accaagttca agggcattaa gagttacatt
tcctacaggg tcacccccag ccacaccggc aggcccgtgt accggcgcta taagcacttt
gactggctgt acaaccgcct gttacacaaa ttcaccgtca tttctgtacc ccacctcccg
gagaagcaag ccaccgggcg ctttgaagaa gacttcatcg agaagagaaa gcggcggctc
atcctgtgga tggatcacat gaccagtcac ccggtcctct cccagtacga gggcttcgaa
cacttcctca tgtgcatcga tgacaagcag tggaaactgg gaaagcgccg cgccgagaaa
gacgagatgg tcggagctca cttcatgctc actctgcaga tccctaaaga gcaccaggac
ctgcaagacg tcgaggagcg catcgacacc ttcaaagcct tcgccaagaa aatggacgac
agcgtcatgc agctgacgca cgtcgcctcc gaactggtcc gcaagcacct cggaggcttc
cggaaggagt ttcagcgcct gggctacgct ttccagtcca tcagccaggc gttcatgctg
gaccccccgt acagctgcga cgcccnnnnn nnnnnnnnnn nnnnnnnnn
>Doradidae_Rhynchodoras_woodsi_1_1
nnnnnnaaca tcgaaatggg atcgcgtggc cctcagtgga aggagagtcc gcaacctttc
gtctgctcca tcgaggatcc caccaaacag accaagttca agggcattaa gagttacatt
tcctacaggg tcacccccag ccacaccggc aggcctgtgt atcggcgcta taagcacttt
gactggctgt acaatcgcct gttacacaaa ttcactgtca tttctgtacc ccacctaccg
gagaagcaag ccaccgggcg ctttgaggaa gacttcatcg agaagagaaa gcggcggctc
atcctgtgga tggatcacat gaccagtcac ccggttctct cccagtacga gggcttcgaa
cacttcctca tgtgtgtcga cgacaagcag tggaaactgg gaaagcgccg cgccgagaaa
gacgagatgg tcggagctca cttcatgctc actctccaga tccctaaaga gcatcaggac
ctgcaggacg tcgaggagcg catcgatacc ttcaaagcct tcgccaagaa aatggacgac
agcgtcatgc agctgaccca cgtcgcctcc gaactcgtcc gcaagcatct cggaggcttc
cggaaggagt ttcagcgcct gggtttcgcc ttccagtcca tcagccaggc gttcatgctg
gaccccccgt acagctgcga tgcccnnnnn nnnnnnnnnn nnnnnnnnn
>Galaxiidae_Brachygalaxias_bullocki_1_1
tcctacacca tcgagatggg actcaagggg ccccagtgga aggcgagccc ccggccgttc
acctgctcca tcgaggaccc caccaagcag accaagttca aaggcatcaa gacctacata
tcgtaccgcg tgacccccag tgacacgggc aagccggtgt accggcgcta caagcacttc
gactggctct acaaccgcct gctccacaag ttcaccgtca tctccgtgcc caacctgccc
gagaagcagg ccacgggacg cttcgaggag gacttcatcg agaagaggaa gcggcgcctg
gtcctctgga tcgaccacat gaccagccac ccggtgctgt cgcgctacga gggcttcaaa
cacttcctga tgtgcgccga cgacaagcag tggaagctgg ggaagaggcg cgccgagaag
gacgagatgg tcggggcgca tttcatgctg accttccaga tccccaacga gcaccaggac
ttgcaggacg tggaggagag agtggacacc tttaagaatt ttgccaagaa gatggacgac
agcgtaatgc aggtgnnnnn nnnnnnnnnn nnnnnnnnnn nnnnnnnnnn nnnnnnnnnn
nnnnnnnnnn nnnnnnnnnn nnnnnnnnnn nnnnnnnnnn nnnnnnnnnn nnnnnnnnnn
nnnnnnnnnn nnnnnnnnnn nnnnnnnnnn nnnnnnnnnn nnnnnnnnn
>Nematogenyidae_Nematogenys_inermis_1_1
nnnnnnnnnn nnnnnnnnnn nnnnnnnnnn nnnnnnnnnn nnnnnnnnnn nnnnnnnnnn
nnnnnnnnnn nngaggatcc caccaagcag actaagttca agggcattaa gacttacatt
tcctaccgag tcacccccag ccacattggc aggccagtgt accggcgcta caagcacttt
gactggcttt acaaccgtct gctgcacaaa tttactgtca tctctgtacc ccacctacct
gagaagcaag ccactgggcg ctttgaggaa gacttcatcg aaaagaggaa gcggcggctc
atcttatgga tggaccacat gactagtcac ccagtgctgt ctcaatacga gggcttcgag
cacttcttaa tgtgcggaga tgacaagcag tggaagctgg gcaagcgcag agccgagaag
gacgaaatgg tgggggctca cttcatgctt accctccaca ttctcaatga gcatcaggac
ctgcaagatg tggaagaacg cattgatacc ttcaaggcct tcgccaagaa aatggacgat
agcgtgatgc agctgacgca cgtggcctcc gaactcgtcc gcaagcatct cggaggcttt
cggaaggagt ttcagcggct gggcaatgct ttccagtcca tcagcnnnnn nnnnnnnnnn
nnnnnnnnnn nnnnnnnnnn nnnnnnnnnn nnnnnnnnnn nnnnnnnnn
>Poeciliidae_Phalloptychus_januarius_1_1
tcatatacca ttgagatgag ctcattggga cctcagtgga aggcaaatcc aacgccattc
atctgctcca ttgaagaccc aaccaaacag acaaagttca agggaatcaa aacctatata
tcatacagag tgacgccgag ccacataggt cggccggttt acagacgata caaacacttt
gactggttgt acaaccgttt gttgcataag ttcactgtga tctctgtgcc tcacctccct
gagaagcagg ccactggtcg gttcgaggaa gacttcatcg agaagcgtaa gaggcgactg
atactgtgga tgaaccacat gaccagccac ccggtcctct cgcagtatga aggctttgag
cactttctga tgtgtgctga tgataagcag tggaaactgg gtaagaggcg ggcagagaag
gacgagatgg tgggagccca tttcatgctg acccttcaaa tccccaatga gcaccaggac
cttcaggacg tcgaggagag ggttgacaac ttcaagacct tcgccaagaa aatggacgac
agtgtgatgc agctcacgca cgttgcctca gagctcgtgc gtaagcacct cggcgggttc
aggaaggagt tccagcgact tgggaatgcc tttcagtcta ttagccaggc tttcacactg
gacccaccct acaagtcaga tgccctcaac aacgccatct cccacactg
>Poeciliidae_Poecilia_bifurca_1_1
tcgtatacca ttgagatgag cacactagga cctcaatgga aggcaaatcc aacaccattc
atctgctcca ttgaagaccc aaccaaacag acaaagttca agggtatcaa gacctacata
tcgtaccgag taacaccgag ccacataggc cggccggttt acagacgata caaacacttt
gactggttgt acaaccgttt gttgcacaag ttcactgtga tctctgtgcc tcacctccct
gagaagcagg ccactggtcg gttcgaggaa gacttcatcg agaagcgtaa gaggcgactg
atactgtgga tgaaccacat gaccagccac ccggtcctct cacagtatga aggctttgag
cactttctga tgtgtgctga tgacaagcag tggaaactgg gtaagcggcg ggcagagaag
gacgagatgg tgggagccca tttcatgctg acccttcaga tccccaacga gcaccaggac
cttcaggacg tcgaggagag ggtcgacaac ttcaagacct ttgccaagaa aatggacgac
agtgtgatgc agctcacgca cgttgcctca gagcttgtgc gtaagcacct gggcgggttc
aggaaggagt tccagcgact tgggaatgcc ttccaatcta ttagccaggc tttcacactg
gacccaccct acaggtcaga tgccctcaac aacgcaatct cccacactg
>Poeciliidae_Poecilia_branneri_1_1
tcgtatacca ttgagatgag cacactagga cctcaatgga aggcaaatcc aacaccattc
atctgctcca ttgaagaccc aaccaaacag acaaagttca agggtatcaa gacctacata
tcgtaccgag tgacaccgag ccacataggc cggccggttt acagacgata caaacacttt
gactggttgt acaaccgttt gttgcacaag ttcactgtga tctctgtgcc tcacctccct
gagaagcagg ccactggtcg gttcgaggaa gacttcatcg agaagcgtaa gaggcgactg
atactgtgga tgaaccacat gaccagccac ccggtcctct cacagtatga aggctttgag
cactttctga tgtgtgctga tgacaagcag tggaaactgg gtaagcggcg ggcagagaag
gacgagatgg tgggagccca tttcatgctg acccttcaga tccccaacga gcaccaggac
cttcaggacg tcgaggagag ggtcgacaac ttcaagacct ttgccaagaa aatggacgac
agtgtgatgc agctcacgca cgttgcctca gagcttgtgc gtaagcacct gggcgggttc
aggaaggagt tccagcgact tgggaatgcc ttccaatcta ttagccaggc tttcacactg
gacccaccct acaggtcaga tgccctcaac aacgccatct cccacactg
>Poeciliidae_Poecilia_caymanensis_1_1
tcgtatacca ttgagatggg ctcactggga cctcaatgga aggcaaatcc aacgccattc
atctgctcca ttgaagaccc aaccaaacag acaaagttca agggtatcaa gacctacata
tcgtaccgag tgacgccaag ccacataggc cggccggttt acagacgata caaacacttt
gactggttgt acaaccgttt gttgcacaag ttcactgtga tctctgtgcc tcacctccct
gagaagcagg ccactggtcg gttcgaggaa gacttcattg aaaagcgtaa gaggcgactg
atactgtgga tgaaccacat gaccagccac ccggtcctct cgcagtatga aggctttgag
cactttctga tgtgtgctga tgataagcag tggaaactgg gtaagcggcg ggcagagaag
gacgagatgg tgggagccca tttcatgctg acccttcaga tccccaacga gcaccaggac
cttcaggacg tcgaggagag ggtcgacaac ttcaagacct ttgccaagaa aatggacgac
agtgtgatgc agctcacgca cgttgcctca gagcttgtgc gtaagcacct gggcgggttc
aggaaggagt tccagcgact tgggaatgcc ttccagtcta ttagccaggc tttcacactg
gacccaccct acaagtcaga tgccctcaac aatgccatct cccacactg
>Poeciliidae_Poecilia_picta_2_1
tcgtatacca ttgagatgag ctcactggga cctcaatgga aggcaaatcc aacaccattc
atctgctcca ttgaagaccc aaccaaacag acaaagttca agggtatcaa gacctacata
tcgtaccgag tgaccccgag ccacataggc cggccggttt acagacgata caaacacttt
gactggttgt acaaccgttt gttgcacaag ttcactgtga tctctgtgcc tcacctccct
gagaagcagg ccactggtcg gttcgaggaa gacttcatcg agaagcgtaa gaggcgactg
atactgtgga tgaaccacat gaccagccac ccggtcctct cgcagtatga aggctttgag
cactttctga tgtgtgctga tgataagcag tggaaactgg gtaagcggcg ggcagagaag
gacgagatgg tgggagccca tttcatgctg acccttcaga tccccaacga gcaccaggac
cttcaggacg tcgaggagag ggtcgacaac ttcaagacct ttgccaagaa aatggacgac
agtgtgatgc agctcacgca cgttgcctca gagcttgtgc gtaagcacct gggtgggttc
aggaaggagt tccagcgact tgggaatgcc ttccagtcta ttagccaggc tttcacactg
gacccaccct acaggtcaga tgccctcaac aacgccatct cccacactg
>Poeciliidae_Pseudopoecilia_festae_1_1
tcgtatacca tagagatggg ttcactggga ccacaatgga aggcaaatcc aaggccattc
atctgctcta ttgaagaccc aaccaaacag acaaagttca agggtatcaa gacctacata
tcgtaccgag tgacgccgag ccacataggc cggccggtat acagacgata caaacacttt
gactggttgt acaaccgttt gttgcacaag ttcactgtga tctctgtgcc tcacctccct
gagaagcagg ccactggtcg gttcgaggaa gacttcatcg agaagcgtaa gaggcgactg
atactgtgga tgaaccacat gaccagtcac ccggtcctct cgcagtatga aggctttgag
cactttctga tgtgtgttga tgacaagcag tggaaactgg gtaagaggcg ggcagagaag
gacgagatgg tgggagccca tttcatgctg acccttcaga tccccaatga gcaccaggac
cttcaggacg tcgaggagag ggtcgacaac ttcaagacct tcgccaagaa aatggacgac
agtgtgatgc agctcacgca tgttgcctca gagcttgtgc gtaagcacct gggcgggttc
aggaaggagt tccagcgact tgggaatgcc ttccagtcta ttagccaggc tttcacactg
gatccaccct acaagtcaga tgccctcaac aatgccatct cccacactg
>Profundulidae_Tlaloc_hildebrandi_1_1
nnnnnnnnnn nnnnnnnnnn nnnnnnnnnn nnnnnnnnnn nnnnaaaccc acggccattc
atatgctcta ttgaggaccc aaccaaacag acaaagttca aaggtatcaa gacctacata
tcgtaccgtg tgacacctag ccacactggc cgaccggtct acagacgcta caaacacttt
gactggttgt acaaccgttt gttgcacaag ttcactgtga tctctgcgcc tcatctccct
gagaagcagg ccactggccg gttcgaagaa gacttcatcg agaagcgtaa gaggcgactg
atactgtgga tgaaccacat gaccagtcat ccggtcctct cccagtacga aggctttgag
cactttctga tgtgtgccga tgataagcag tggaaactgg gtaagagacg ggcagagaag
gacgagatgg tgggggccca ttttatgctg acccttcaaa tccccaatga gcaccaggat
cttcaggatg ttgaggagag ggtggacaac ttcaagagct ttgccaagaa aatggatgat
agtgtgatgc agctcacaca tgttgcctcg gagttggtgc gtaaacacct gggtgggttc
aggaaagagt tccagcggct tgggaatgcc ttccagtcta ttagccaggc cttcacactg
gacccaccct acaagtcaga tgccctcaac agcgccatct cccacnnnn
>Rivulidae_Austrofundulus_limnaeus_1_1
nnnnnnnnnn nnnnnnnnnn nnnnnnnnnn nnncnntgga aggaaacccn nnngcctttc
ncctgctccn ttgaagaccc caccaaacyg acaaagttcn nnggtattag annctacata
tcgtaccggg tcacgccgag ccacacgggg aatcctgtct acaggcgcta caaacacttt
gactggcttt ataaccgtct actgcacaag tttactgtga tctctgtgcc tcacctccct
gagaagcagg ctacgggccg attcgaggaa gacttcattg agaagcgtaa gcggcgacta
atactgtgga tgaaccatat gacaagtcat ccagtcctct cccagtacga aggcttcgag
cactttttga tgtgcactga tgataagcag tggaaactgg gaaagaggcg agcggagaag
gacgagatgg tgggcgctca cttcatgttg accctccaaa tccccagtga gcaccaggac
cttcaggacg ttgaggaaag ggtagacaac ttcaagacgt tcgccaagaa aatggacgac
agcgtgatgc agctcacgca cgttgcctca gagctggtgn nnnnnnnnnn nnnnnnnnnn
nnnnnnnnnn nnnnnnnnnn nnnnnnnnnn nnnnnnnnnn nnnnnnnnnn nnnnnnnnnn
nnnnnnnnnn nnnnnnnnnn nnnnnnnnnn nnnnnnnnnn nnnnnnnnn
>Rivulidae_Hypsolebias_flavicaudatus_1_1
tcttacacta ttgagatggg gcccctgggg cccagatgga aggagaaccc gcagcctttc
acctgctcca ttgaagaccc caccaaacag acaaagttca agggcatcaa gacctacata
tcgtatcggg tcacgccgag ccacacggga catcctgtct acagacgcta caaacacttc
gactggcttt acaaccgttt gctgcacaag ttcactgtga tctccgtgcc tcacctccca
gagaagcagg ccacgggccg attcgaggaa gacttcattg agaagcgtaa gcggcgacta
atactgtgga tgaaccacat gacaagtcac ccagtcctct cccagtacga gggctttgag
cactttttga tgtgcactga tgacaagcag tggaagctgg gcaagaggcg ggcagagaag
gatgagatgg tgggcgccca tttcatgctg accctccaaa tccccaatga gcaccaggac
cttcaggatg tcgaggagag ggtcgacaac ttcaagactt ttgccaagaa gatggacgac
agcgtgatgc agctcacgca cgtggcctcg gagctggtgc gaaaacacct gggtggattc
aggcgggagt tccagcagct aggaaattcc ttccagtcca tcagccaggc gttcatgctg
gatccaccct acaagtcgga tgcactcaac aacgccattt cccacacgg
>Rivulidae_Hypsolebias_ocellatus_1_1
tcttacacta ttgagatggg acccctgggg ccccgatgga aggagaaccc gcagcctttc
acctgctcca ttgaagaccc caccaaacag acaaagttca agggcatcaa gacctacata
tcataccggg tcacgccgag ccacacgggt catcctgtct acagacgcta caaacacttc
gactggcttt acaaccgttt gctgcacaag ttcactgtga tctccgtgcc tcacctccca
gagaagcagg ccacgggccg attcgaggaa gacttcattg agaagcgcaa gcggcgacta
atactgtgga tgaaccacat gacaagtcac ccagtcctct cccagtacga aggctttgag
cactttttga tgtgcactga tgacaagcag tggaaactgg gcaagaggcg ggcagagaag
gatgagatgg tgggcgccca tttcatgctg accctccaaa ttcccactga gcaccaggat
cttcaggatg tcgaggagag ggtcgacaac tttaagactt ttgccaaaaa gatggatgac
agcgtgatgc agctcacaca cgttgcctcg gagctggtgc gaaaacacct gggtggattc
aggagggagt tccagcagct aggaaattcc ttccagtcca tcagccaggc gttcatgctg
gatccaccct acaagtcgga tgcactcaac aacgccattt cccacacgg
>Trichomycteridae_Ituglanis_amazonicus_2_1
nnnnnnnnnn nnnnnnnnnn nnnnnnnngg cctcagtgga tggagagtcc tcagcctttc
tcctgctcta tagaggatcc caccaagcag actaagttca agggcattaa gacttatatt
tcctatcggg tcacacccag ccacaccaac aggcctgtgt accggcgcta caagcacttt
gactggctct acaatcgttt gctgcacaaa ttcactgtca tctctgtacc ccacctacct
gagaagcaag caactgggcg ctttgaagaa gacttcattg aaaagagaaa acggcggctc
atactatgga tggatcacat gactagtcac ccagtgctct ctcaatacga aggttttgag
cactttctca tgtgtggaga tgacaagcaa tggaagctgg gcaagcgtcg agcagagaag
gatgagatgg taggagctca cttcatgctc acccttcata ttcccagtga gcatcaggac
ctgcaagatg ttgaagagcg tattgatact ttcaagtcct ttgccaagaa aatggacgac
agtgtcatgc agctgacgca cgtcacctcc gaacttgtcc gcaagcacgt cggaggcttt
cggaaagagt ttcatcgcct gggtaatgct tttcagtcca taagccaggc attcatgctg
gaccctccgc acagttcaga tgctctgaac aatgcgatct cgcacactg
>Rivulidae_Ophthalmolebias_rosaceus_1_1
tcttacacta ttgagatggg gcccctgggg ccacgatgga aggagaaccc acagcctttc
acctgctcca ttgaagaccc caccaaacag acaaagttca agggcatcaa gacctacata
tcataccggg tcacgccgag ccacacgggg catcctgtct acagacgcta caaacacttc
gactggcttt acaaccgttt gctgcacaag ttcactgtga tctctgtgcc tcacctccca
gagaagcagg ccactggccg attcgaggaa gacttcattg agaagcgcaa gcggcgacta
atactgtgga tgaaccacat gacaagtcac ccagtcctct cccagtatga aggctttgag
cactttttga tgtgcactga tgacaagcag tggaaactgg gcaagaggcg ggcagagaag
gatgagatgg tgggcgccca tttcatgctg acgctccaaa tccccagtga gcaccaggac
cttcaggatg tcgaggagag ggtcgacaac tttaagactt ttgccaagaa gatggacgac
agcgtgatgc agctcacgca tgtcgcctcg gagctggtgc gaaaacacct gggtggattc
aggagggagt tccagcagct aggaaattcc ttccagtcca tcagccaggc gttcatgctg
gatccaccct acaagtcgga tgcactcaac aacgccattt cccacacgg
>Rivulidae_Terranatos_dolichopterus_1_1
nnnnnnnnnn nnnnnnnnnn nnnnnnnnnn nnncgatgga aggagaaccc acagcctttc
acctgctcca ttgaagaccc aaccaaacag acaaagttca agggtattaa gacctacata
tcgtaccgtg tcacgccgag ccacacgggg aaccctgtct acagacgcta caaacacttc
gactggcttt ataaccgtct actgcacaag tttactgtga tctctgtgcc tcacctccct
gagaagcagg ctacgggccg attcgaggaa gacttcattg agaagcgtaa gcggcgacta
atactgtgga tgaaccatat gacaagtcat ccagtcctct cccagtacga aggttttgag
cactttttga tgtgcactga tgataagcag tggaaactgg gaaagaggcg agcggagaag
gacgagatgg tgggggctca cttcatgttg accctccaaa tccccagtga gcaccaggac
cttcaggacg ttgaggaaag ggtagacaac ttcaagacat ttgccaagaa aatggacgac
agtgtgatgc agctcacgca cgttgcctca gagctggtgn nnnnnnnnnn nnnnnnnnnn
nnnnnnnnnn nnnnnnnnnn nnnnnnnnnn nnnnnnnnnn nnnnnnnnnn nnnnnnnnnn
nnnnnnnnnn nnnnnnnnnn nnnnnnnnnn nnnnnnnnnn nnnnnnnnn
>Rivulidae_Trigonectes_balzanii_1_1
nnnnnnnnnn nnnnnnnnnn nnnnnnnnnn nnncgatgga aggagaaccc acancctttc
acctgctcca ttgaagaccc caccaaacag acaaagttca agggtattaa gacctacata
tcgtaccggg tcacaccgag ccacacggga aatcctgtct acagacgcta caaacacttt
gactggcttt ataaccgtct actgcacaag tttactgtga tctctgtgcc ccatctccct
gagaagcagg ctacgggccg attcgaggaa gacttcattg agaagcgtaa gcggcgacta
atactgtgga tgaaccacat gacaagtcat ccagtcctct cccagtacga aggctttgag
cactttttga tgtgcactga tgataagcaa tggaaactgg gaaagaggcg agcagagaag
gacgagatgg tgggcgctca tttcatgttg accctccaaa tccccagtga gcaccaggac
cttcaggatg ttgaggaaag ggtagacaac ttcaagacat ttgccaagaa aatggatgac
agtgtgatgc agctcacgca cgttgcctca gagctggtgn nnnnnnnnnn nnnnnnnnnn
nnnnnnnnnn nnnnnnnnnn nnnnnnnnnn nnnnnnnnnn nnnnnnnnnn nnnnnnnnnn
nnnnnnnnnn nnnnnnnnnn nnnnnnnnnn nnnnnnnnnn nnnnnnnnn
>Aspredinidae_Bunocephalus_aleuropsis_1_1
tcctacagca ttgaaatggg ctcgcgtgga cctcagtgga aggagaaccc ccaacctttt
gtctgctcca tcgaggatcc cacaaaacag accaaattca agggcattaa gagttacatt
tcctacaggg tcacccccag ccacactagc agacctgtgt accggcgcta taagcacttt
gattggttgt acaatcgact gttgcacaag tttactgtta tatctgtacc acatctaccg
gagaagcaag ccactggacg ctttgaagaa gacttcattg aaaagagaaa gcggcggctc
atcctatgga ttgatcacat gaccagtcac ccagttctct cccagtatga aggctttgaa
cacttcctca tgtgtgttga tgacaagcag tggaaactgg gaaagcgtcg tgcggagaaa
gatgaaatgg taggtgctca ttttatgctc actcttcaaa ttcctaaaga gcaccaggat
ctgcaagacg tagaggagcg catcgatacc ttcaaagcct ttgccaagaa aatggacgac
agcgtcatgc agctgaccca cgtcacttct gaactcgtcc gcaagcacct tggtggattt
cggaaggagt ttcagcgcct gggtaatggt ttccagtcta tcagccagtc gttcatgctg
gaccctgcat acagttgtga tgccctgaac aacgccatct cgcacactg
>Aspredinidae_Bunocephalus_aloikae_1_1
tcctacagca ttgaaatggg ctcgcgtgga cctcagtgga aggagaaccc ccaacctttt
atctggtcca ttgaggatcc cacaaaacag accaaattca agggtattaa gagttacatt
tcctataggg tcacccccag ccacactagc agacctgtgt accggcgcta taagcacttt
gactggttgt acaatcgact gttgcacaag tttactgtta tatctgtacc acatctacca
gagaagcaag ccactggacg ctttgaagaa gacttcattg aaaagagaaa gcgccggctc
atcctatgga ttgatcacat gaccagtcac ccagtcctct ctcagtacga aggctttgaa
cacttcctca tgtgtgttga tgacaagcag tggaaactgg gaaagcgtcg tgcagagaaa
gatgaaatgg taggtgctca ctttatgctc actcttcaaa tccctaaaga gcaccaggat
ctgcaggacg tagaggagcg catcgatacc ttcaaagcct ttgccaagaa aatggacgac
agcgtcatgc agctgaccca cgtcacctct gaactcgtcc gcaagcacct cggcggattt
cggaaggagt ttcagcgcct gggtaatggt ttccagtcta tcagccagtc gttcatgctg
gaccctgcat acagctgtga cgccctgaac aacgccattt cgcacactg
>Aspredinidae_Bunocephalus_amaurus_1_1
tcctacagca ttgaaatggg ctcgcgtgga cctcagtgga aggagaaccc ccaacctttt
gtctgctcca tcgaggatcc cacaaaacag accaaattca agggcattaa gagttacatt
tcctacaggg tcacccccag ccacactagc agacctgtgt accggcgcta taagcacttt
gattggttgt acaatcgact gttgcacaag tttactgtta tatctgtacc acatctaccg
gagaagcaag ccactggacg ctttgaagaa gacttcattg aaaagagaaa gcggcggctc
atcctatgga ttgatcacat gaccagtcac ccagttctct cccagtacga aggctttgaa
cacttcctca tgtgtgttga tgacaagcag tggaaactgg gaaagcgtcg tgcggagaaa
gatgaaatgg taggtgctca ttttatgctc actcttcaaa tccctaaaga gcaccaggat
ctgcaagacg tagaggagcg catcgatacc ttcaaagcct ttgccaagaa aatggacgac
agcgtcatgc agctgaccca cgtcacttct gaactcgtcc gcaagcacct tggcggattt
cggaaggagt ttcagcgcct aggtaatggt ttccagtcta tcagccagtc gttcatgctg
gaccctgcat acagctgtga tgccctgaac aacgcaatct cgcacactg
>Aspredinidae_Bunocephalus_chamaizelus_1_1
tcctacagca ttgaaatggg ttcgcgtgga cctcagtgga aggagagccc gcaacctttt
atctgctcca tcgaggatcc cacaaaacag accaaattca agggcattaa gagttacata
tcctacagag tcacccccag ccacactagc aggcccgtgt accggcgcta taagcacttc
gattggttgt acaatcgact gttgcacaag tttactgtta tttctgtacc acatctaccg
gagaagcaag ccactggacg ctttgaagaa gacttcattg aaaagagaaa gcggcggctc
atcctatgga ttgatcacat gaccagtcac ccagttctct cccagtacga gggctttgaa
cacttcctca tgtgtgttga tgacaagcag tggaaactgg gtaagcgtcg tgccgagaaa
gatgaaatgg taggagctca cttcatgctc actcttcaga tccctaaaga gcaccaggac
ctgcaagatg tcgaggagcg catcgatacc ttcaaagcct ttgccaagaa aatggacgac
agcgtcatgc agctgaccca tgtcacctca gaactcgtcc gcaagcacct gggtggattt
cggaaggagt ttcagcgtct gggtaatggt ttccagtcta tcagccagtc attcatgctg
gaccctgcat acagctgcga cgccctgaac aacgccatct cacacactg
>Aspredinidae_Bunocephalus_doriae_1_1
nnnnnnagca ttgaaatggg cttgcgtgga cctcagtgga aggagaaccc ccaacctttt
gtctgctcca tcgaggatcc cacaaaacag accaaattca agggcattaa gagttacatt
tcctacaggg tcacccccag ccacactagc agacctgtgt accggcgcta taagcacttt
gattggttgt acaatcgact gttgcacaag tttactgtta tatctgtacc acatctaccg
gagaagcaag ccactggacg ctttgaagaa gacttcattg aaaagagaaa gcggcggctc
atcctatgga ttgatcacat gaccagtcat ccagttctct cccaatacga aggttttgaa
cacttcctca tgtgtgttga tgacaagcag tggaaactgg gaaagcgtcg tgcagagaaa
gatgaaatgg taggtgcgca ttttatgctc actcttcaaa tccctaaaga gcaccaggat
ctgcaagacg tagaggagcg catcgatacc ttcaaagcct ttgccaagaa aatggacgac
agcgtcatgc agctgaccca cgtcacctct gaactcgtcc gcaagcacct tggcggattt
cggaaggagt ttcagcgcct gggtaatggt ttccagtcta tcagccagtc gttcatgctg
gaccctgcat acagctgtga tgcccnnnnn nnnnnnnnnn nnnnnnnnn
>Aspredinidae_Bunocephalus_larai_1_1
tcctacagca ttgaaatggg ctcgcgtgga cctcagtgga aggagaaccc ccaacctttt
gtctgctcca tcgaggatcc cacaaaacag accaaattca agggcattaa gagttacatt
tcctacaggg tcacccccag ccacactagc asacctgtgt accggcgcta taagcacttt
gattggttgt acaatcgact gttgcacaag tttactgtta tatctgtacc acatctaccg
gaaaagcaag ccactggacg ctttgaagaa gacttcattg aaaagagaaa gcggcggctc
atcctatgga ttgatcacat gaccagtcac ccagttctct cccagtatga aggttttgaa
cacttcctca tgtgtgttga tgacaagcag tggaaactgg gaaagcgtcg tgcagagaaa
gatgaaatgg taggtgctca ttttatgctc actcttcaaa tccctaaaga acaccaggat
ctgcaagacg tagaggagcg cattgatacc ttcaaagcct ttgccaagaa aatggacgac
agcgtcatgc agctgaccca cgtcacctct gaactcgtcc gcaagcacct tggcggattt
cggaaggagt ttcagcgcct gggtaatggt ttccagtcta tcagccagtc gttcatgctg
gaccctgcat acagctgtga tgccctgaac aacgccatct cgcacactg
>Aspredinidae_Bunocephalus_minerim_1_1
tcctacagca ttgaaatggg ttcgcgtgga cctcagtgga aggagaaccc ccaacctttt
gtctgytcaa tcgaggatcc cacaaaacag accaaattca agggcattaa gagttacatt
tcctacaggg tcacccccag ccacactagc agacctgtgt accggcgcta taagcacttt
gattggttgt acaatcgact gttgcacaag tttactgtta tatctgtacc acatctaccg
gagaagcaag ccactggacg ctttgaagaa gacttcattg aaaagagaaa gcggcggctc
atcctatgga ttgatcacat gaccagtcac ccagttctct cccagtatga aggctttgaa
cacttcctca tgtgtgttga tgacaagcag tggaaactgg gaaagcgtcg tgcggagaaa
gatgagatgg taggtgctca tttcatgctc actcttcaaa tccctaaaga gcaccaggat
ctgcaagatg tagaggagcg catcgatacc ttcaaagcct ttgccaagaa aatggacgac
agcgtcatgc agctgaccca cgtcacttct gaactcgtcc gcaagcacct tggcggattt
cggaaggagt ttcagcgcct gggtaatggt ttccagtcta tcagccagtc gttcatgctg
gaccctgcat acagttgtga tgccctgaac aacgccatct cgcacactg
>Anablepidae_Jenynsia_eirmostigma_1_1
tcgtatacca ttgagatggg ttcactggga cctcaatgga aggcaaaccc aaggccattc
atctgctcta ttgaagaccc aaccaaacag acaaagttca agggtatcaa gacctacata
tcgtaccgag tgacgccgag ccacacaggc cggccagtct acagacgcta caaacacttt
gactggttgt acaaccgttt gttgcacaag ttcactgtga tctctgtgcc tcacctccct
gagaagcagg ccaccggccg gttcgaagag gacttcatcg agaagcgtaa gaggcgactg
atactgtgga tgaaccacat gaccagtcac ccggtcctct cccagtatga aggctttgag
cactttctga tgtgtgctga tgataagcag tggaaactgg gtaagaggcg ggcagagaag
gacgaaatgg tgggggccca tttcatgctg acccttcaga tccccagcga gcaccaggac
cttcaagacg tcgaggagag ggttgacaat ttcaagacct ttgccaaaaa aatggatgac
agtgtgatgc aactcacaca cgttgcctct gagcttgtgc gtaaacacct gggcgggttc
aggaaggagt tccagcggct tgggaatgcc ttccagtcta ttagccaggc cttcacactg
gacccacccc ataggtcaga tgccctcaac aacgccattt cccacactg
>Aspredinidae_Amaralia_hypsiura_2_1
tcctacagca ttgaaatggg ctcacgtgga cctcagtgga aggaaaaccc ccaacctttt
gtctgctcca ttgaggatcc cacaaaacag accaaattca agggcattaa gagttacatt
tcctacaggg tcacccccag ccacactagc agacctgtct accggcgcta taagcacttt
gattggttgt acaatcgact gttgcacaag tttactgtta tatctgtacc acatctaccg
gagaagcaag ccactggacg ctttgaagaa gacttcattg aaaagagaaa gcggcggctc
atcctatgga ttgatcacat gaccagtcac ccagttctct cccagtacga aggctttgaa
cacttcctca tgtgtgttga tgacaagcag tggaaactgg gaaagcgacg tgcagagaaa
gatgaaatgg taggtgctca ctttatgctc actcttcaaa tccctaaaga gcaccaggat
ctgcaagacg tagaggagcg cattgatacc ttcaaagcct ttgccaagaa aatggatgac
agcgtcatgc agctgaccca cgtcacctct gaactcgtcc gcaagcacct tggcggattt
cggaaggagt ttcagcgcct gggtaatggt ttccagtcta tcagccagtc gttcatgctg
gaccctgcat acagctgtga tgccctgaac aacgccatct cgcacactg
>Aspredinidae_Amaralia_hypsiura_3_1
tcctacagca ttgaaatggg ctcacgtgga cctcagtgga aggaaaaccc ccaacctttt
gtctgctcca ttgaggatcc cacaaaacag accaaattca agggcattaa gagttacatt
tcctacaggg tcacccccag ccacactagc agacctgtct accggcgcta taagcacttt
gattggttgt acaatcgact gttgcacaag tttactgtta tatctgtacc acatctaccg
gagaagcaag ccactggacg ctttgaagaa gacttcattg aaaagagaaa gcggcggctc
atcctatgga ttgatcacat gaccagtcac ccagttctct cccagtacga aggctttgaa
cacttcctca tgtgtgttga tgacaagcag tggaaactgg gaaagcgacg tgcagagaaa
gatgaaatgg taggtgctca ctttatgctc actcttcaaa tccctaaaga gcaccaggat
ctgcaagacg tagaggagcg cattgatacc ttcaaagcct ttgccaagaa aatggatgac
agcgtcatgc agctgaccca cgtcacctct gaactcgtcc gcaagcacct tggcggattt
cggaaggagt ttcagcgcct gggtaatggt ttccagtcta tcagccagtc gttcatgctg
gaccctgcat acagctgtga tgccctgaac aacgccatct cgcacactg
>Aspredinidae_Amaralia_oviraptor_1_1
tcctacagca ttgaaatggg ctcacgtgga cctcagtgga aggaaaaccc ccaacctttt
gtctgctcca ttgaggatcc cacaaaacag accaaattca agggcattaa gagttacatt
tcctacaggg tcacccccag ccacactagc agacctgtct accggcgcta taagcacttt
gattggttgt acaatcgact gttgcacaag tttactgtta tatctgtacc acatctacca
gagaagcaag ccactggacg ctttgaagaa gacttcattg aaaagagaaa gcggcggctc
atcttatgga ttgatcacat gaccagtcac ccagttctct cccagtacga aggctttgaa
cacttcctca tgtgtgttga tgacaagcag tggaaactgg gaaagcgacg tgcagagaaa
gatgaaatgg taggtgctca ctttatgctc actcttcaaa tccctaaaga gcaccaggat
ctgcaagacg tagaggagcg cattgatacc ttcaaagcct ttgccaagaa aatggacgac
agcgtcatgc agctgaccca cgtcacctct gaactcgtcc gcaagcacct tggcggattt
cggaaggagt ttcagcgcct gggtaatggt ttccagtcta tcagccagtc gttcatgctg
gaccctgcat acagctgtga tgccctgaac aacgccatct cgcacactg
>Aspredinidae_Amaralia_oviraptor_2_1
tcctacagca ttgaaatggg ctcacgtgga cctcagtgga aggaaaaccc ccaacctttt
gtctgctcca ttgaggatcc cacaaaacag accaaattca agggcattaa gagttacatt
tcctacaggg tcacccccag ccacactagc agacctgtct accggcgcta taagcacttt
gattggttgt acaatcgact gttgcacaag tttactgtta tatctgtacc acatctacca
gagaagcaag ccactggacg ctttgaagaa gacttcattg aaaagagaaa gcggcggctc
atcttatgga ttgatcacat gaccagtcac ccagttctct cccagtacga aggctttgaa
cacttcctca tgtgtgttga tgacaagcag tggaaactgg gaaagcgacg tgcagagaaa
gatgaaatgg taggtgctca ctttatgctt actcttcaaa tccctaaaga gcaccaggat
ctgcaagacg tagaggagcg cattgatacc ttcaaagcct ttgccaagaa aatggacgac
agcgtcatgc agctgaccca cgtcacctct gaactcgtcc gcaagcacct tggcggattt
cggaaggagt ttcagcgcct gggtaatggt ttccagtcta tcagccagtc gttcatgctg
gaccctgcat acagctgtga tgccctgaac aacgcaatct cgcacactg
>Aspredinidae_Aspredinichthys_tibicen_1_1
tcctacggca ttgaaatggg ctcacgtgga cctcagtgga aggagagccc gcaacctttt
gtctgctcca tcgaggatcc cacaaaacag accaaattca agggcattaa gagttacatt
tcctacaggg tcacccccag ccacactagc aggcctgtgt accggcgcta taagcacttt
gattggttgt acaatcgact gttgcacaag tttactgtta tttctgtacc acatctaccg
gagaagcaag ccactggacg ctttgaagaa gacttcattg aaaagagaaa gcgccggctc
atcctatgga ttgatcacat gaccagtcac ccagttctct cccagtacga gggctttgaa
cacttcctca tgtgtgttga tgacaagcag tggaaactgg gaaagcgtcg tgccgagaaa
gatgaaatgg taggtgctca cttcatgctc acacttcaga tcccaaaaga gcaccaggac
ctgcaagacg tagaggagcg tatcgatacc ttcaaagcct ttgcgaagaa aatggacgac
agcgtcatgc agctgaccaa cgtcacctct gaactcgtcc gcaagcacct tggcggattt
cggaaggagt ttcagcgcct gggtaatggt ttccagtcta tcagccagtc gttcatgctg
gatcctgcat acagctgtga tgccctgaac aacgccatct cgcacaccg
>Aspredinidae_Aspredinichthys_tibicen_2_1
tcctacggca ttgaaatggg ctcacgtgga cctcagtgga aggagagccc gcaacctttt
gtctgctcca tcgaggatcc cacaaaacag accaaattca agggcattaa gagttacatt
tcctacaggg tcacccccag ccacactagc aggccggtgt accggcgcta taagcacttt
gattggttgt acaatcgact gttgcacaag tttactgtta tttctgtacc acatctacca
gagaagcaag ccactggacg ctttgaagaa gacttcattg aaaagagaaa gcgccggctc
atcctatgga ttgatcacat gaccagtcac ccagttctct cccagtacga gggctttgaa
cacttcctca tgtgtgttga tgacaagcag tggaaactgg gaaagcgtcg tgccgagaaa
gatgaaatgg taggtgctca cttcatgctc acacttcara tcccaaaaga gcaccaggac
ctgcaagacg tagaggagcg tatcgatacc ttcaaggcct ttgcgaagaa aatggacgac
agcgtcatgc agctgaccaa cgtcacgtct gaactcgtcc gcaagcacct tggtggattt
cggaaggagt ttcagcgcct gggtaatggt ttccagtcta tcagccagtc gttcatgctg
gatcctgcat acagctgtga tgccctgaac aacgccatct cgcacaccg
>Aspredinidae_Aspredo_aspredo_1_1
nnnnnnnnnn nnnaaatggg ctcgcgtgga cctcagtgga aggagagccc gcaacctttt
gtctgctcca tcgaggatcc cacaaaacag accaaattca agggcattaa gagttacatt
tcctacaggg tgacccccag ccacactagc aggcctgtgt accggcgcta taagcacttt
gattggttgt acaatcgact gttgcacaag tttactgtta tttctgtacc acatctaccg
gagaagcaag ccactggacg ctttgaagaa gacttcatcg aaaagagaaa gcggcggctc
atcctatgga ttgatcacat gaccagtcac ccagttcttt cccagtacga gggttttgaa
catttcctca tgtgtgttga tgncaagcag tggaaactgg gaaagcgtcg cgccgagaaa
gatgaaatgg taggcgctca cttcatgctc actcttcaaa tcccaaaaga gcaccaggac
ctgcaagacg tagaggagcg tatcgatacc ttcaaagcct ttgcaaagaa aatggacgac
agcgtcatgc agctgaccaa cgtcacctcc gaactcgtcc gcaagcacct tggcggattt
cggaaggagt ttcagcgcct gggtaatggt ttccagtcta tcagccagtc gttcatgctg
gatcctgcat acagctgtga tgcccnnnnn nnnnnnnnnn nnnnnnnnn
>Aspredinidae_Aspredo_aspredo_2_1
tcctacagca ttgaaatggg ctcgcgtgga cctcagtgga aggagagccc gcaacctttt
gtctgctcca tcgaggatcc cacaaaacag accaaattca agggcattaa gagttacatt
tcctacaggg tgacccccag ccacactagc aggcctgtgt accggcgcta taagcacttt
gattggttgt acaatcgact gttgcacaag tttactgtta tttctgtacc acatctaccg
gagaagcaag ccactggacg ctttgaagaa gacttcatcg aaaagagaaa gcggcggctc
atcctatgga ttgatcacat gaccagtcac ccagttcttt cccagtacga gggttttgaa
catttcctca tgtgtgttga tgacaagcag tggaaactgg gaaagcgtcg cgccgagaaa
gatgaaatgg taggcgctca cttcatgctc actcttcaaa tcccaaaaga gcaccaggac
ctgcaagacg tagaggagcg tatcgatacc ttcaaagcct ttgcaaagaa aatggacgac
agcgtcatgc agctgaccaa cgtcacctcc gaactcgtcc gcaagcacct tggcggattt
cggaaggagt ttcagcgcct gggtaatggt ttccagtcta tcagccagtc gttcatgctg
gatcctgcat acagctgtga tgccctaaac aacgccatct cgcacactg
>Aspredinidae_Aspredo_aspredo_3_1
tcctacagca ttgaaatggg ctcgcgtgga cctcagtgga aggagagccc gcaacctttt
gtctgctcca tcgaggatcc cacaaaacag accaaattca agggcattaa gagttacatt
tcctacaggg tgacccccag ccacactagc aggcctgtgt accggcgcta taagcacttt
gattggttgt acaatcgact gttgcacaag tttactgtta tttctgtacc acatctaccc
gagaagcaag ccactggacg ctttgaagaa gacttcatcg aaaagagaaa gcggcggctc
atcctatgga ttgatcacat gaccagtcac ccagttcttt cccagtacga gggttttgaa
catttcctca tgtgtgttga tgacaagcag tggaaactgg gaaagcgtcg cgccgagaaa
gatgaaatgg taggcgctca cttcatgctc actcttcaaa tcccaaaaga gcaccaggac
ctgcaagacg tagaggagcg tatcgatacc ttcaaagcct ttgcaaagaa aatggacgac
agcgtcatgc agctgaccaa cgtcacctcc gaactcgtcc gcaagcacct tggcggattt
cggaaggagt ttcagcgcct gggtaatggt ttccagtcta tcagccagtc gttcatgctg
gatcctgcat acagctgtga tgccctaaac aacgccatct cgcacactg
>Aspredinidae_Bunocephalus_aleuropsis_2_1
tcctacagca ttgaaatggg ctcgcgtgga cctcagtgga aggagaaccc gcaacccttt
gtctgctcca tcgaggatcc cacaaaacag accaaattca agggcattaa gagttacatt
tcctacaggg tcacccccag ccacactagc agacctgtgt accggcgcta taagcacttt
gattggttgt acaatcgact gttgcacaag tttactgtta tatctgtacc acatctaccg
gagaagcaag ccactggacg ctttgaagaa gacttcattg aaaagagaaa gcgccggctc
atcctatgga ttgatcacat gaccagtcac ccagttctct cccagtatga aggctttgaa
cacttcctca tgtgtgttga tgacaagcag tggaaactag gaaagcgtcg tgcggagaaa
gatgaaatgg taggtgctca ttttatgctc actcttcaaa ttcctaaaga gcaccaggat
ctgcaagacg tagaggagcg catcgatacc ttcaaagcct ttgccaagaa aatggacgac
agcgtcatgc agctgaccca cgtcacttct gaactcgtcc gcaagcacct tggtggattt
cggaaggagt ttcagcgcct gggtaatggt ttccagtcta tcagccagtc gttcatgctg
gaccctgcat acagttgtga tgccctgaac aacgccatct cgcacactg
>Aspredinidae_Bunocephalus_aleuropsis_3_1
tcctacagca ttgaaatggg ctcgcgtgga cctcagtgga aggagaaccc ccaacctttt
gtctgctcca tcgaggatcc cacaaaacag accaaattca agggcattaa gagttacatt
tcctacaggg tcacccccag ccacactagc agacccgtgt accggcgcta taagcacttt
gattggttgt acaatcgact gttgcacaag tttactgtta tatctgtacc acatctaccg
gagaaacaag ccactggacg ctttgaagaa gacttcattg aaaagagaaa gcggcggctc
atcctatgga ttgatcacat gaccagtcac ccagttctct cccagtatga aggctttgaa
cacttcctca tgtgtgttga tgacaagcag tggaaactgg gaaagcgtcg tgcggagaaa
gatgaaatgg taggtgctca ttttatgctc actcttcaaa ttccgaaaga gcaccaggat
ctgcaagacg tagaggagcg catcgatacc ttcaaagcct ttgccaagaa aatggacgac
agcgtcatgc agctgaccca cgtcacctct gaactcgtcc gcaagcacct tggcggattt
cggaaggagt ttcagcgcct gggtaatggt ttccagtcta tcagccagtc gttcatgctg
gaccctgcat acagctgtga tgccctgaac aatgccatct cgcacactg
>Aspredinidae_Bunocephalus_aloikae_2_1
tcctacagca ttgaaatggg ctcgcgtgga cctcagtgga aggagaaccc ccaacctttt
atctgctcca ttgaggatcc cacaaaacag accaaattca agggtattaa gagttacatt
tcctataggg tcacccccag ccacactagc agacctgtgt accggcgcta taagcacttt
gactggttgt acaatcgact gttgcacaag tttactgtta tatctgtacc acatctacca
gagaagcaag ccactggacg ctttgaagaa gacttcattg aaaagagaaa gcgccggctc
atcctatgga ttgatcacat gaccagtcac ccagtcctct ctcagtacga aggctttgaa
cacttcctca tgtgtgttga tgacaagcag tggaaactgg gaaagcgtcg tgcagagaaa
gatgaaatgg taggtgctca ctttatgctc actcttcaaa tccctaaaga gcaccaggat
ctgcaggacg tagaggagcg catcgatacc ttcaaagcct ttgccaagaa aatggacgac
agcgtcatgc agctgaccca cgtcacctct gaactcgtcc gcaagcacct cggcggattt
cggaaggagt ttcagcgcct gggtaatggt ttccagtcta tcagccagtc gttcatgctg
gaccctgcat acagctgtga cgccctgaac aacgccattt cgcacactg
>Aspredinidae_Bunocephalus_aloikae_3_1
tcctacagca ttgaaatggg ctcgcgtgga cctcagtgga aggagaaccc ccaacctttt
atctgctcca ttgaggatcc cacaaaacag accaaattca agggtattaa gagttacatt
tcctataggg tcacccccag ccacactagc agacctgtgt accggcgcta taagcacttt
gactggttgt acaatcgact gttgcacaag tttactgtta tatctgtacc acatctacca
gagaagcaag ccactggacg ctttgaagaa gacttcattg aaaagagaaa gcgccggctc
atcctatgga ttgatcacat gaccagtcac ccagtcctct ctcagtacga aggctttgaa
cacttcctca tgtgtgttga tgacaagcag tggaaactgg gaaagcgtcg tgcagagaaa
gatgaaatgg taggtgctca ctttatgctc actcttcaaa tccctaaaga gcaccaggat
ctgcaggacg tagaggagcg catcgatacc ttcaaagcct ttgccaagaa aatggacgac
agcgtcatgc agctgaccca cgtcacctct gaactcgtcc gcaagcacct cggcggattt
cggaaggagt ttcagcgcct gggtaatggt ttccagtcta tcagccagtc gttcatgctg
gaccctgcat acagctgtga cgccctgaac aacgccattt cgcacactg
>Aspredinidae_Bunocephalus_amaurus_2_1
tcctacagca ttgaaatggg ctcgcgtgga cctcagtgga aggagaaccc ccaacctttt
gtctgctcca tcgaggatcc cacaaaacag accaaattca agggcattaa gagttacatt
tcctacaggg tcacccccag ccacactagc agacctgtgt accggcgcta taagcacttt
gattggttgt acaatcgact gttgcacaag tttactgtta tatctgtacc acatctaccg
gagaagcaag ccactggacg ctttgaagaa gacttcattg aaaagagaaa gcggcggctc
atcctatgga ttgatcacat gaccagtcac ccagttctct cccagtacga aggctttgaa
cacttcctca tgtgtgttga tgacaagcag tggaaactgg gaaagcgtcg tgcggagaaa
gatgaaatgg taggtgctca ttttatgctc actcttcaaa tccctaaaga gcaccaggat
ctgcaagacg tagaggagcg catcgatacc ttcaaagcct ttgccaagaa aatggacgac
agcgtcatgc agctgaccca cgtcacttct gaactcgtcc gcaagcacct tggcggattt
cggaaggagt ttcagcgcct aggtaatggt ttccagtcta tcagccagtc gttcatgctg
gaccctgcat acagctgtga tgccctgaac aacgcaatct cgcacactg
>Aspredinidae_Bunocephalus_amaurus_3_1
tcctacagca ttgaaatggg ctcgcgtgga cctcagtgga aggagaaccc ccaacctttt
gtctgctcca tcgaggatcc cacaaaacag accaaattca agggcattaa gagttacatt
tcctacaggg tcacccccag ccacactagc agacctgtgt accggcgcta taagcacttt
gattggttgt acaatcgact gttgcacaag tttactgtta tatctgtacc acatctaccg
gagaagcaag ccactggacg ctttgaagaa gacttcattg aaaagagaaa gcggcggctc
atcctatgga ttgatcacat gaccagtcac ccagttctct cccagtacga aggctttgaa
cacttcctca tgtgtgttga tgacaagcag tggaaactgg gaaagcgtcg tgcggagaaa
gatgaaatgg taggtgctca ttttatgctc actcttcaaa tccctaaaga gcaccaggat
ctgcaagacg tagaggagcg catcgatacc ttcaaagcct ttgccaagaa aatggacgac
agcgtcatgc agctgaccca cgtcacttct gaactcgtcc gcaagcacct tggcggattt
cggaaggagt ttcagcgcct aggtaatggt ttccagtcta tcagccagtc gttcatgctg
gaccctgcat acagctgtga tgccctgaac aacgcaatct cgcacactg
>Aspredinidae_Bunocephalus_chamaizelus_2_1
tcctacagca ttgaaatggg ttcgcgtgga cctcagtgga aggagagccc gcaacctttt
atctgctcca tcgaggatcc cacaaaacag accaaattca agggcattaa gagttacata
tcctacagag tcacccccag ccacactagc aggcccgtgt accggcgcta taagcacttc
gattggttgt acaatcgact gttgcacaag tttactgtta tttctgtacc acatctaccg
gagaagcaag ccactggacg ctttgaagaa gacttcattg aaaagagaaa gcggcggctc
atcctatgga ttgatcacat gaccagtcac ccagttctct cccagtacga gggctttgaa
cacttcctca tgtgtgttga tgacaagcag tggaaactgg gtaagcgtcg tgccgagaaa
gatgaaatgg taggagctca cttcatgctc actcttcaga tccctaaaga gcaccaggac
ctgcaagatg tcgaggagcg catcgatacc ttcaaagcct ttgccaagaa aatggacgac
agcgtcatgc agctgaccca tgtcacctca gaactcgtcc gcaagcacct gggtggattt
cggaaggagt ttcagcgtct gggtaatggt ttccagtcta tcagccagtc attcatgctg
gaccctgcat acagctgnga cgccctgaac aacgccatct cacacactg
>Aspredinidae_Bunocephalus_coracoideus_2_1
tcctacagca ttgaaatgga ctcacgtgga cctcagtgga aggagaaccc ccaacctttt
gtttgctcca tcgaggatcc cacgaaacag accaaattca agggtattaa gagttacatt
tcctacaggg tcacccccag tcacactagc agacctgtgt accggcgcta taagcacttt
gattggttgt acaatcgact gttgcacaag tttactgtta tatctgtacc acatctaccg
gagaagcaag ccactggacg ctttgaagaa gacttcattg aaaagagaaa gcggcggctc
atcctgtgga ttgaccacat gaccagccac ccagttctct cccagtacga aggctttgaa
cacttcctca tgtgtgttga tgacaagcag tggaaactgg gaaagcgtcg tgcagagaaa
gatgaaatgg taggtgctca ctttatgctc actcttcaaa tccctaaaga gcaccaggat
ctgcaagacg tagaggagcg catcgatacc ttcaaagcct ttgccaagaa aatggacgac
agcgtcatgc agctgaccca cgtcacctct gaactcgtcc gcaagcacct cggcggattt
cggaaggagt ttcagcgcct gggtaatggt ttccagtcta tcagccagtc gttcatgctg
gaccctgcat acagctgtga cgacctgaac aacgccattt cgcacactg
>Aspredinidae_Bunocephalus_doriae_2_1
tcgtacagca ttgaaatggg cttgcgtgga cctcagtgga aggagaaccc ccaacctttt
gtctgctcca tcgaggatcc cacaaaacag accaaattca agggcattaa gagttacatt
tcctacaggg tcacccccag ccacactagc agacctgtgt accggcgcta taagcacttt
gattggttgt acaatcgact gttgcacaag tttactgtta tatctgtacc acatctaccg
gagaagcaag ccactggacg ctttgaagaa gacttcattg aaaagagaaa gcggcggctc
atcctatgga ttgatcacat gaccagtcat ccagttctct cccaatacga aggttttgaa
cacttcctca tgtgtgttga tgacaagcag tggaaactgg gaaagcgtcg tgcagagaaa
gatgaaatgg taggtgcgca ttttatgctc actcttcaaa tccctaaaga gcaccaggat
ctgcaagacg tagaggagcg catcgatacc ttcaaagcct ttgccaagaa aatggacgac
agcgtcatgc agctgaccca cgtcacctct gaactcgtcc gcaagcacct tggcggattt
cggaaggagt ttcagcgcct gggtaatggt ttccagtcta tcagccagtc gttcatgctg
gaccctgcat acagctgtga tgccctgaac aacgccatct cgcacactg
>Aspredinidae_Bunocephalus_larai_2_1
tcctacagca ttgaaatggg ctcgcgtgga cctcagtgga aggagaaccc ccaacctttt
gtctgctcca tcgaggatcc cacaaaacag accaaattca agggcattaa gagttacatt
tcctacaggg tcacccccag ccacactagc agacctgtgt accggcgcta taagcacttt
gattggttgt acaatcgact gttgcacaag tttactgtta tatctgtacc acatctaccg
gaaaagcaag ccactggacg ctttgaagaa gacttcattg aaaagagaaa gcggcggctc
atcctatgga ttgatcacat gaccagtcac ccagttctct cccagtatga aggttttgaa
cacttcctca tgtgtgttga tgacaagcag tggaaactgg gaaagcgtcg tgcagagaaa
gatgaaatgg taggtgctca ttttatgctc actcttcaaa tccctaaaga acaccaggat
ctgcaagacg tagaggagcg cattgatacc ttcaaagcct ttgccaagaa aatggacgac
agcgtcatgc agctgaccca cgtcacctct gaactcgtcc gcaagcacct tggcggattt
cggaaggagt ttcagcgcct gggtaatggt ttccagtcta tcagccagtc gttcatgctg
gaccctgcat acagctgtga tgccctgaac aacgccatct cgcacactg
>Aspredinidae_Bunocephalus_larai_3_1
tcctacagca ttgaaatggg ctcgcgtgga cctcagtgga aggagaaccc ccaacctttt
gtctgctcca tcgaggatcc cacaaaacag accaaattca agggcattaa gagttacatt
tcctacaggg tcacccccag ccacactagc agacctgtgt accggcgcta taagcacttt
gattggttgt acaatcgact gttgcacaag tttactgtta tatctgtacc acatctaccg
gaaaagcaag ccactggacg ctttgaagaa gacttcattg aaaagagaaa gcggcggctc
atcctatgga ttgatcacat gaccagtcac ccagttctct cccagtatga aggttttgaa
cacttcctca tgtgtgttga tgacaagcag tggaaactgg gaaagcgtcg tgcagagaaa
gatgaaatgg taggtgctca ttttatgctc actcttcaaa tccctaaaga acaccaggat
ctgcaagacg tagaggagcg cattgatacc ttcaaagcct ttgccaagaa aatggacgac
agcgtcatgc agctgaccca cgtcacctct gaactcgtcc gcaagcacct tggcggattt
cggaaggagt ttcagcgcct gggtaatggt ttccagtcta tcagccagtc gttcatgctg
gaccctgcat acagctgtga tgccctgaac aacgccatct cgcacactg
>Aspredinidae_Bunocephalus_minerim_2_1
tcctacagca ttgaaatggg ttcgcgtgga cctcagtgga aggagaaccc ccaacctttt
gtctgytcaa tcgaggatcc cacaaaacag accaaattca agggcattaa gagttacatt
tcctacaggg tcacccccag ccacactagc agacctgtgt accggcgcta taagcacttt
gattggttgt acaatcgact gttgcacaag tttactgtta tatctgtacc acatctaccg
gagaagcaag ccactggacg ctttgaagaa gacttcattg aaaagagaaa gcggcggctc
atcctatgga ttgatcacat gaccagtcac ccagttctct cccagtatga aggctttgaa
cacttcctca tgtgtgttga tgacaagcag tggaaactgg gaaagcgtcg tgcggagaaa
gatgagatgg taggtgctca tttcatgctc actcttcaaa tccctaaaga gcaccaggat
ctgcaagatg tagaggagcg catcgatacc ttcaaagcct ttgccaagaa aatggacgac
agcgtcatgc agctgaccca cgtcacttct gaactcgtcc gcaagcacct tggcggattt
cggaaggagt ttcagcgcct gggtaatggt ttccagtcta tcagccagtc gttcatgctg
gaccctgcat acagttgtga tgccctgaac aacgccatct cgcacactg
>Aspredinidae_Bunocephalus_verrucosus_2_1
tcctacagca ttgaaatggg ctcacgtgga cctcagtgga aggagaaccc ccaacctttt
gtctgctcca tcgaggatcc cacaaaacag accaaattca agggtattaa gagttacatt
tcctacaggg tcacccccag tcacactagc agacctgtgt accggcgcta taagcacttt
gattggttgt acaatcgact gttgcacaag tttactgtta tatctgtacc acatctaccg
gagaagcaag ccactggacg ctttgaagaa gacttcattg aaaagagaaa gcggcggctc
atcctgtgga ttgatcacat gaccagtcac ccagttctct cccagtacga aggctttgaa
cacttcctca tgtgtgttga tgacaagcag tggaaactgg gaaagcgtcg tgcagagaaa
gatgaaatgg taggtgctca ctttatgctc actcttcaaa tccctaaaga gcaccaggat
ctgcaagacg tagaggagcg catcgatacc ttcaaagcct ttgccaagaa aatggacgac
agcgtcatgc agctgaccca cgtcacctct gaactcgtcc gcaagcacct cggcggattt
cggaaggagt ttcagcgcct gggtaatggt ttccagtcta tcagccagtc gttcatgctg
gaccctgcat acagctgtga cgccctgaac aacgccattt cacacactg
>Aspredinidae_Bunocephalus_verrucosus_3_1
nnnnnnnnnn nnnnnnnnnn nnnnnnnnnn nnnnnnnnnn nngagaaccc ccaacctttt
gtctgctcca tcgaggatcc cacaaaacag accaaattca agggtattaa gagctacatt
tcctacaggg tcacccccag tcacactagc agacctgtgt accggcgcta taagcacttt
gattggttgt acaatcgact gttgcacaag tttactgtta tatctgtacc acatctaccg
gagaagcaag ccactggacg ctttgaagaa gacttcattg aaaagagaaa gcggcggctc
atcctgtgga ttgatcacat gaccagtcac ccagttctct cccagtacga aggctttgaa
cacttcctca tgtgtgttga tgacaagcag tggaaactgg gaaagcgtcg tgcagagaaa
gatgaaatgg taggtgctca ctttatgctc actcttcaaa tccctaaaga gcaccaggat
ctgcaagacg tagaggagcg catcgatacc ttcaaagcct ttgccaagaa aatggacgac
agcgtcatgc agctgaccca cgtcacctct gaactcgtcc gcaagcacct cggcggattt
cggaaggagt ttcagcgcct gggtaatggt ttccagtcta tcagccagtc gttcatgctg
gaccctgcat acagctgtga cgccctgaac aacgccattt cacacactg
>Aspredinidae_Platystacus_cotylephorus_1_1
tcctacagca ttgaaatggg ctcgcgtgga cctcagtgga aggagagccc gcaacctttt
gtctgctcca tcgaggatcc cacaaaacag accaaattca agggcattaa gagttacatt
tcctacaggg tcacccccag ccacactagc cggcctgtgt accggcgcta taagcacttt
gattggttgt acaatcgact gttgcacaag tttactgtta tttctgtacc acatctaccg
gagaagcaag ccactggacg ctttgaagaa gacttcattg aaaagagaaa gcggcggctc
atcctatgga ttgatcacat gaccagtcac ccagttctct cccagtacga gggctttgaa
cacttcctca tgtgtgttga tgacaagcag tggaaactgg gaaagcgtcg cgccgagaaa
gatgaaatgg taggcgctca cttcatgctc actcttcaga tcccaaaaga gcaccaggac
ctgcaagacg tagaggagcg tatcgatacc ttcaaagcct ttgcaaagaa aatggacgac
agtgtcatgc agctgaccaa cgtcacctcc gaactcgtcc gcaagcacct tggcggattt
cggaaggagt ttcagcgcct gggtaatggt ttccagtcta tcagccagtc gttcatgctg
gatcctgcat acagcnnnnn nnnnnnnnnn nnnnnnnnnn nnnnnnnnn
>Aspredinidae_Platystacus_cotylephorus_2_1
tcctacagca ttgaaatggg ctcgcgtgga cctcagtgga aggagagccc gcaacctttt
gtctgctcca tcgaggatcc cacaaaacag accaaattca agggcattaa gagttacatt
tcctacaggg tcacccccag ccacactagc cggcctgtgt accggcgcta taagcacttt
gattggttgt acaatcgact gttgcacaag tttactgtta tttctgtacc acatctaccg
gagaagcaag ccactggacg ctttgaagaa gacttcattg aaaagagaaa gcggcggctc
atcytatgga ttgatcacat gaccagtcac ccagttctct cccagtacga gggctttgaa
cacttcctca tgtgtgttga tgacaagcag tggaaactgg gaaagcgtcg cgccgagaaa
gatgaaatgg taggcgctca cttcatgctc actcttcaga tcccaaaaga gcaccaggac
ctgcaagacg tagaggagcg tatcgatacc ttcaaagcct ttgcaaagaa aatggacgac
agtgtcatgc agctgaccaa cgtcacctcc gaactcgtcc gcaagcacct tggcggattt
cggaaggagt ttcagcgcct gggtaatggt ttccagtcta tcagccagtc gttcatgctg
gatcctgcat acagctgtga tgctctaaac aacgccatct cgcacactg
>Aspredinidae_Platystacus_cotylephorus_3_1
tcctacagca ttgaaatggg ctcgcgtgga cctcagtgga aggagagccc gcaacctttt
gtctgctcca tcgaggatcc cacaaaacag accaaattca agggcattaa gagttacatt
tcctacaggg tcacccccag ccacactagc cggcctgtgt accggcgcta taagcacttt
gattggttgt acaatcgact gttgcacaag tttactgtta tttctgtacc acatctaccg
gagaagcaag ccactggacg ctttgaagaa gacttcattg aaaagagaaa gcggcggctc
atcttatgga ttgatcacat gaccagtcac ccagttctct cccagtacga gggctttgaa
cacttcctca tgtgtgttga tgacaagcag tggaaactgg gaaagcgtcg cgccgagaaa
gatgaaatgg taggcgctca cttcatgctc actcttcaga tcccaaaaga gcaccaggac
ctgcaagacg tagaggagcg tatcgatacc ttcaaagcct ttgcaaagaa aatggacgac
agtgtcatgc agctgaccaa cgtcacctcc gaactcgtcc gcaagcacct tggcggattt
cggaaggagt ttcagcgcct gggtaatggt ttccagtcta tcagccagtc gttcatgctg
gatcctgcat acagctgtga tgctctaaac aacgccatct cgcacactg
>Aspredinidae_Pseudobunocephalus_amazonicus_1_1
tcttacagca ttgaaatggg ctcgagcgga cctcagtgga aggagagtcc gcaacctttc
atctgctcca tcgaggatcc cacaaaacag accaaattca agggcattaa gagttacatt
tcctacaggg tcacccccag ccacactagc agggccgtct atcggcgcta taagcatttc
gattggctgt acaatcgcct gctgcacaag tttaccgtta tttcggtacc acacctaccg
gagaagcaag ccaccggacg ctttgaagaa gacttcatcg aaaaaaggaa gcggcgcctc
atcctatgga tggatcacat gaccagccac ccagttctat cccagtacga gggcttcgaa
cacttcctca tgtgtgtcga cgacaagcag tggaagctgg ggaagcgacg cgccgagaaa
gatgaaatgg taggcgcaca cttcatgctc acactccaga tccccaaaga gcaccaggac
ctgcaagacg tcgaggagcg catcgatacc ttcaaagcct ttgccaagaa aatggacgac
agcgtcatgc agctgaccca cgtcacctcc gaactcgtcc gcaagcacct cggcggcttt
cggaaggagt tccagcgcct gggtaatgct ttccagtcca tcagccaatc gttcatgctg
gaccctccgt acagctccga tgccctgaac aatgcaatct cacacactg
>Aspredinidae_Pseudobunocephalus_amazonicus_2_1
tcttacagca ttgaaatggg ctcgagcgga cctcagtgga aggagagtcc gcaacctttc
atctgctcca tcgaggatcc cacaaaacag accaaattca agggcattaa gagttacatt
tcctacaggg tcacccccag ccacactagc agggccgtct atcggcgcta taagcatttc
gattggctgt acaatcgcct gctgcacaag tttaccgtta tttcggtacc acacctaccg
gagaagcaag ccaccggacg ctttgaagaa gacttcatcg aaaaaaggaa gcggcgcctt
atcctatgga tggatcacat gaccagccac ccagttctat cccagtacga gggcttcgaa
cacttcctca tgtgtgtcga cgacaagcag tggaagctgg ggaagcggcg cgctgagaaa
gatgaaatgg taggcgcaca cttcatgctc acactccaga tccccaaaga gcaccaggac
ctgcaagacg tcgaggagcg catcgatacc ttcaaagcct ttgccaagaa aatggacgac
agcgtcatgc agctgaccca cgtcacctcc gagctcgtcc gcaagcacct cggcggcttt
cggaaggagt tccagcgcct gggtaatgct ttccagtcca tcagccaatc gttcatgctg
gaccctccgt acagctccga tgccctgaac aatgcaatct cacacacgg
>Aspredinidae_Pseudobunocephalus_amazonicus_3_1
tcttacagca ttgaaatggg ctcgagcgga cctcagtgga aggagagtcc gcaacctttc
atctgctcca tcgaggatcc cacaaaacag accaaattca agggcattaa gagttacatt
tcctacaggg tcacccccag ccacactagc agggccgtct atcggcgcta taagcatttc
gattggctgt acaatcgcct gctgcacaag tttaccgtta tttcggtacc acacctaccg
gagaagcaag ccaccggacg ctttgaagaa gacttcatcg aaaaaaggaa gcggcgcctt
atcctatgga tggatcacat gaccagccac ccagttctat cccagtacga gggcttcgaa
cacttcctca tgtgtgtcga cgacaagcag tggaagctgg ggaagcggcg cgctgagaaa
gatgaaatgg taggcgcaca cttcatgctc acactccaga tccccaaaga gcaccaggac
ctgcaagacg tcgaggagcg catcgatacc ttcaaagcct ttgccaagaa aatggacgac
agcgtcatgc agctgaccca cgtcacctcc gagctcgtcc gcaagcacct cggcggcttt
cggaaggagt tccagcgcct gggtaatgct ttccagtcca tcagccaatc gttcatgctg
gaccctccgt acagctccga tgccctgaac aatgcaatct cacacactg
>Aspredinidae_Pseudobunocephalus_iheringii_1_1
tcttacagca ttgaaatggg ctcgagtgga cctcggtgga tggagagtcc gcaacctttc
gtctgctcca tcgaggatcc cacgaaacag accaaattca agggcattaa gagttacatt
tcctacaggg tcacccccag ccacactagc agggccgtct accggcgcta taaacatttc
gattggctgt acaatcgcct gctgcacaag tttaccgtta tttcggtacc ccacctacca
gagaagcaag ccactggacg ctttgaagaa gacttcatcg aaaaaagaaa gcggcgcctt
atcctatgga tggatcacat gaccagccac ccagttctat cccagtacga gggcttcgaa
cacttcctca tgtgtgtcga cgacaagcag tggaagctgg gaaagcgtcg cgccgagaaa
gatgaaatgg taggcgcaca cttcatgctc acactccaga tccccaaaga gcaccaggac
ctgcaagacg tcgaggagcg catcgatacc ttcaaagcct ttgccaagaa aatggacgac
agcgtcatgc agctgaccca cgtcacctcc gagctcgtcc gcaagcacct cggcggcttt
cggaaggagt ttcagcgcct gggtaatgct ttccagtcca tcagccagtc gttcatgctg
gaccctccgt acagctccga tgccctgaac aatgcgatct cacacactg
>Aspredinidae_Pseudobunocephalus_iheringii_2_1
tcttacagca ttgaaatggg ctcgagtgga cctcggtgga tggagagtcc gcaacctttc
gtctgctcca tcgaggatcc cacgaaacag accaaattca agggcattaa gagttacatt
tcctacaggg tcacccccag ccacactagc agggccgtct accggcgcta taaacatttc
gattggctgt acaatcgcct gctgcacaag tttaccgtta tttcggtacc ccacctacca
gagaagcaag ccactggacg ctttgaagaa gacttcatcg aaaaaagaaa gcggcgcctt
atcctatgga tggatcacat gaccagccac ccagttctat cccagtacga gggcttcgaa
cacttcctca tgtgtgtcga cgacaagcag tggaagctgg gaaagcgtcg cgccgagaaa
gatgaaatgg taggcgcaca cttcatgctc acactccaga tccccaaaga gcaccaggac
ctgcaagacg tcgaggagcg catcgatacc ttcaaagcct ttgccaagaa aatggacgac
agcgtcatgc agctgaccca cgtcacctcc gagctcgtcc gcaagcacct cggcggcttt
cggaaggagt ttcagcgcct gggtaatgct ttccagtcca tcagccagtc gttcatgctg
gaccctccgt acagctccga tgccctgaac aatgcgatct cacacactg
>Aspredinidae_Pseudobunocephalus_iheringii_3_1
tcttacagca ttgaaatggg ctcgagtgga cctcggtgga tggagagtcc gcaacctttc
gtctgctcca tcgaggatcc cacgaaacag accaaattca agggcattaa gagttacatt
tcctacaggg tcacccccag ccacactagc agggccgtct accggcgcta taaacatttc
gattggctgt acaatcgcct gctgcacaag tttaccgtta tttcggtacc ccacctacca
gagaagcaag ccactggacg ctttgaagaa gacttcatcg aaaaaagaaa gcgccgcctt
atcctatgga tggatcacat gaccagccac ccagttctat cccagtacga gggcttcgaa
cacttcctca tgtgtgtcga cgacaagcag tggaagctgg gaaagcgtcg cgccgagaaa
gatgaaatgg taggcgcaca cttcatgctc acactccaga tccccaaaga gcaccaggac
ctgcaagacg tcgaggagcg catcgatacc ttcaaagcct ttgccaagaa aatggacgac
agcgtcatgc agctgaccca cgtcacctcc gagctcgtcc gcaagcacct cggcggcttt
cggaaggagt ttcagcgcct gggtaatgct ttccagtcca tcagccaatc gttcatgctg
gaccctccgt acagctccga ttccctgaac aatgcgatct cacacactg
>Aspredinidae_Pseudobunocephalus_rugosus_2_1
tcttacagca ttgaaatggg ctcgagcgga cctcagtgga aggagagtcc gcaacctttc
gtctgctcca tcgaggatcc cacaaaacag accaaattca agggcattaa gagttacatt
tcctacaggg tcacccccag ccacactagc agggccgtct atcggcgcta taagcatttc
gattggctgt acaatcgcct gctgcacaag tttaccgtta tttcggtacc acacctaccg
gagaagcaag ccaccggacg ctttgaagaa gacttcatcg aaaaaaggaa gcggcgcctc
atcctatgga tggatcacat gaccagccac ccagttctat cccagtacga gggcttcgaa
cacttcctca tgtgtgtcga cgacaagcag tggaagctgg ggaagcggcg cgccgagaaa
gatgaaatgg taggcgcaca cttcatgctc acactccaga tccccaaaga gcaccaggac
ctgcaagacg tcgaggagcg catcgatacc ttcaaagcct ttgccaagaa aatggacgac
agcgtcatgc agctgaccca cgtcacctcc gagctcgtcc gcaagcacct cggcggcttt
cggaaggagt tccagcgcct gggtaatgct ttccagtcca tcagccaatc gttcatgctg
gaccctccgt acagctccga tgccctgaac aatgcaatct cacacactg
>Aspredinidae_Pseudobunocephalus_rugosus_3_1
tcttacagca ttgaaattgg ctcgagcgga cctcagtgga aggagagtcc gcaacctttc
gtctgctcca tcgaggatcc cacaaaacag accaaattca agggcattaa gagttacatt
tcctacaggg tcacccccag ccacactagc agggccgtct atcggcgcta taagcatttc
gattggctgt acaatcgcct gctgcacaag tttaccgtta tttcggtacc acacctaccg
gagaagcaag ccaccggacg ctttgaagaa gacttcatcg aaaaaaggaa gcggcgcctc
atcctatgga tggatcacat gaccagccac ccagttctat cccagtacga gggcttcgaa
cacttcctca tgtgtgtcga cgacaagcag tggaagctgg ggaagcggcg cgccgagaaa
gatgaaatgg taggcgcaca cttcatgctc acactccaga tccccaaaga gcaccaggac
ctgcaagacg tcgaggagcg catcgatacc ttcaaagcct ttgccaagaa aatggacgac
agcgtcatgc agctgaccca cgtcacctcc gagctcgtcc gcaagcacct cggcggcttt
cggaaggagt tccagcgcct gggtaatgct ttccagtcca tcagccaatc gttcatgctg
gaccctccgt acagctccga tgccctgaac aatgcaatct cacacactg
>Aspredinidae_Pterobunocephalus_depressus_2_1
tcctacagca ttgaaatggg ctcgcgtgga cctcagtgga aggagaaccc acaacctttt
gtctgctcca tcgaggatcc cacaaaacag accaaattca agggcattaa gagttacatt
tcctacaggg tcacccccag ccacactagc aggcctgtgt accggcgcta taagcacttt
gattggttgt acaatcgact gttgcacaag tttactgtta tatctgtacc acatcttcca
gagaagcaag ccactggacg ctttgaagaa gacttcattg aaaagagaaa gcgacggctc
atcctatgga ttgatcacat gaccagccac ccagttctct cccagtacga aggatttgaa
cacttcctca tgtgtgttga tgacaarcag tggaaacttg gaaagcgtcg tgcagagaag
gatgaaatgg taggtgcyca cttcatgctc actcttcaaa tccctaaaga gcaccaggac
ctgcaagacg tagaggaacg cattgatacc ttcaaagcct ttgccaagaa aatggacgac
agcgtcatgc agctgaccca cgtcacctcc gaacttgtcc gtaaacacct tggcggattt
cggaaggagt ttcagcgcct gggtaatggt ttccagtcta tcagccagtc attcatgttg
gaccctgcat acaactgtga ttccctaaac aatgccatct cgcacactg
>Aspredinidae_Pterobunocephalus_depressus_3_1
tcctacagca ttgaaatggg ctcgcgtgga cctcagtgga aggagaaccc acaacctttt
gtctgctcca tcgaggatcc cacaaaacag accaaattca agggcattaa gagttacatt
tcctacaggg tcacccccag ccacactagc aggcctgtgt accggcgcta taagcacttt
gattggttgt acaatcgact gttgcacaag tttactgtta tatctgtacc acatcttcca
gagaagcaag ccactggacg ctttgaagaa gacttcattg aaaagagaaa gcgacggctc
atcctatgga ttgatcacat gaccagccac ccagttctct cccagtacga aggctttgaa
cacttcctca tgtgtgttga tgacaagcag tggaaacttg gaaagcgtcg cgcagagaag
gatgaaatgg taggtgctca cttcatgctc actcttcaaa tccctaaaga gcaccaggac
ctgcaagacg tagaggaacg cattgatacc ttcaaagcct ttgccaagaa aatggacgac
agcgtcatgc agctgaccca cgtcacctcc gaacttgtcc gtaagcacct tggcggattt
cggaaggagt ttcagcgcct gggtaatggt ttccagtcta tcagccagtc attcatgttg
gaccctgcat acaactgtga ttccctaaac aatgccatct cgcacactg
>Aspredinidae_Pterobunocephalus_dolichurus_1_1
tcctacagca ttgaaatggg ctcgcgtgga cctcagtgga aggagaaccc acaacctttt
gtctgctcca tcgaggatcc cacaaaacag acaaaattca agggcattaa gagttacatt
tcctacaggg tcacccccag ccacactagc aggcctgtgt accggcgcta taagcacttt
gattggttgt acaatcgact gttgcacaag tttactgtta tatctgtacc acatctacca
gagaagcaag ccactggacg ctttgaagaa gacttcattg aaaagagaaa gcgacggctc
atcctatgga ttgatcacat gaccagccac cctgttctct cccagtatga aggctttgaa
cacttcctca tgtgtgttga tgacaagcag tggaaacttg gaaagcgtcg tgcagagaag
gatgaaatgg taggtgctca cttcatgctc actcttcaaa tccccaaaga gcaccaggac
ctgcaagacg tagaggaacg catcgatacc ttcaaagcct ttgccaagaa aatggacgac
agcgtcatgc agctgacaca cgtcacctcc gaacttgtcc gtaagcacct tggcggattt
cggaaggagt ttcagcgcct gggtaatggt ttccagtcta tcagccagtc gttcatgttg
gaccccacat acaactgtga tgccctcaac aatgccatct cgcacactg
>Aspredinidae_Xyliphius_lepturus_1_1
tcctacacca ttgaaatggg cttgcgtgga cctcaatgga aggagagccc acaacctttt
gtctgctcca ttgaagatcc cacaaaacag accaaattca agggcattaa gagttacatt
tcctacagag tcacccccag ccacactagc agacctgtgt accggcgcta taagcacttt
gattggttgt acaatcgact gttgcacaag tttactgtta tttctgtacc acacctaccg
gagaagcaag ccactggacg ctttgaagaa gactttattg aaaagagaaa gcggcggctt
atcctatgga ttgatcacat gaccagtcac ccagttctct cccagtacga aggctttgaa
cacttcctca tgtgtgttga tgacaagcag tggaaacttg gaaagcgtcg cgcagagaaa
gatgaaatgg taggtgctca cttcatgctc actcttcaaa tccctaaaga gcaccaggac
ctgcaagacg tagaggagcg cattgatacc ttcaaagcct ttgccaagaa aatggacgac
agcgtcatgc agctgaccca cgtcacctcc gaactcgtcc gcaagcacct tggcggattt
cggaaggagt ttcagcgcct ggggaatggt ttccagtcta tcagccagtc gttcatgctg
gatcctgcat acagctgtga tgccctgaac aacgccatct cggacactg
>Aspredinidae_Xyliphius_magdalenae_1_1
tcctacacca ttgaaatggg ctcgcgtgga cctcagtgga aggagagccc acaacctttt
gtctgctcca tcgaggatcc cacgaaacag accaaattca agggcattaa gagttacatt
tcctacagag tcacccctag ccacactagc agacctgtgt accggcgcta taagcacttt
gattggttgt acaatcgact gttgcacaag tttactgtta tttctgtacc acatctaccg
gagaagcaag ccactggacg ctttgaagaa gactttattg aaaagagaaa gcggcggctt
atcctatgga ttgatcacat gaccagtcac ccagttctyt cycagtacga aggctttgaa
cacttcctca tgtgtattga tgacaagcag tggaaacttg gaaagcgtcg tgcagagaaa
gatgaaatgg taggtgctca cttcatgctc actcttcaaa tccctaaaga gcaccaggac
ctgcaagacg tagaggagcg cattgatacc ttcaaagcct ttgccaagaa aatggatgac
agcgtcatgc agctgaccca cgtcacctcc gaactcgtcc gcaagcacct tggtggattt
cggaaggagt ttcaacgcct ggggaatggt ttccagtcta tcagccagtc gttcatgctg
gatcctgcat acagctgtga tgccctaaac aacgccatct cgcacactg
>Aspredinidae_Xyliphius_melanopterus_1_1
tcctacacca ttgaaatggg ctcgcgtgga cctcagtgga aggagagccc acaacccttt
gtctgctcca tcgaggatcc cacgaaacag accaaattca agggcattaa gagttacatt
tcctacagag tcacccccag ccacactagc agacctgtgt accggcgcta taagcacttt
gattggttgt acaatcgact gttgcacaag tttactgtta tttctgtacc acatctaccg
gagaagcaag ccactggacg cttcgaagar gactttattg aaaagagaaa gcggcggctt
atcctatgga ttgatcacat gaccagtcac ccagttcttt cccartayga aggctttgaa
cacttcctca tgtgtattga tgacaagcag tggaaacttg gaaagcgtcg cgcagagaaa
gatgaaatgg taggtgctca cttcatgctc actcttcaaa tccctaaaga gcaccaggac
ctgcaagacg tagaggagcg cattgatacc ttcaaagcct ttgccaagaa aatggacgac
agcgtcatgc agctgaccca cgtcacctcc gaactcgtcc gcaagcacct tggtggattt
cggaaggagt ttcaacgcct ggggaatggt ttccagtcta tcagccagtc gttcatgctg
gatcctgcat acagctgtga tgccctgaac aacgccatct cgcacactg
>Aspredinidae_Xyliphius_melanopterus_2_1
tcctacacca ttgaaatggg ctcgcgtgga cctcagtgga aggagagccc acaacccttt
gtctgctcca tcgaggatcc cacgaaacag accaaattca agggcattaa gagttacatt
tcctacagag tcacccccag ccacactagc agacctgtgt accggcgcta taagcacttt
gattggttgt acaatcgact gttgcacaag tttactgtta tttctgtacc acatctaccg
gagaagcaag ccactggacg cttcgaagaa gactttattg aaaagagaaa gcggcggctt
atcctatgga ttgatcacat gaccagtcac ccagttcttt cccagtacga aggctttgaa
cacttcctca tgtgtattga tgacaagcag tggaaacttg gaaagcgtcg cgcagagaaa
gatgaaatgg taggtgctca cttcatgctc actcttcara tccctaaaga gcaccaggac
ctgcaagacg tagaggagcg cattgatacc ttcaaagcct ttgccaagaa aatggacgac
agcgtcatgc agctgaccca cgtcacctcc gaactcgtcc gcaagcacct tggtggattt
cggaaggagt ttcaacgcct ggggaatggt ttccagtcta tcagccagtc gttcatgctg
gatcctgcat acagctgtga tgccctgaac aacgccatct cgcacactg
>Aspredinidae_Xyliphius_melanopterus_3_1
tcctacacca ttgaaatggg ctcgcgtgga cctcagtgga aggagagccc acaacccttt
gtctgctcca tcgaggatcc cacgaaacag accaaattca agggcattaa gagttacatt
tcctacagag tcacccccag ccacactagc agacctgtgt accggcgcta taagcacttt
gattggttgt acaatcgact gttgcacaag tttactgtta tttctgtacc acatctaccg
gagaagcaag ccactggacg cttcgaagar gactttattg aaaagagaaa gcggcggctt
atcctatgga ttgatcacat gaccagtcac ccagttcttt cccartayga aggctttgaa
cacttcctca tgtgtattga tgacaagcag tggaaacttg gaaagcgtcg cgcagagaaa
gatgaaatgg taggtgctca cttcatgctc actcttcaaa tccctaaaga gcaccaggac
ctgcaagacg tagaggagcg cattgatacc ttcaaagcct ttgccaagaa aatggacgac
agcgtcatgc agctgaccca cgtcacctcc gaactcgtcc gcaagcacct tggtggattt
cggaaggagt ttcaacgcct ggggaatggt ttccagtcta tcagccagtc gttcatgctg
gatcctgcat acagctgtga tgccctgaac aacgccatct cgcacactg
>Aspredinidae_Xyliphius_sofiae_1_1
tcctacacca ttgaaatggg ctcgcgtgga cctcagtgga aggagagccc acaacctttt
gtctgctcca tcgaggatcc cacaaaacag accaaattca agggcattaa gagttacatt
tcctacagag tcactcccag ccacactagc agacctgtgt accggcgcta taagcacttt
gattggttgt acaatcgact gttgcacaag tttactgtta tttctgtacc acatctaccg
gagaagcaag ccactggacg ctttgaagaa gactttattg aaaagagaaa gcggcggctt
atcctatgga ttgatcacat gaccagtcac ccagttctct cccagtatga aggctttgaa
cacttcctca tgtgtattga tgacaagcag tggaaacttg gaaagcgtcg cgcagagaaa
gatgaaatgg taggtgctca cttcatgctc actcttcaaa tccctaaaga gcaccaggac
ctgcaagacg tagaggagcg cattgatacc ttcaaatcct ttgccaagaa aatggatgac
agcgtcatgc agctgaccca cgtcacctcc gaactcgtcc gcaagcacct tggtggattt
cggaaggagt ttcaacgcct ggggaatggt ttccagtcta tcagccagtc gttcatgctg
gatcctgcat acagctgtga tgccctgaac aacgccatct cgcacactg
>Atherinopsidae_Odontesthes_retropinnis_1_1
nnnnnnnnnn nnnnnnnnnn nnnnnnnnnn nnnnnnnnnn nngagagccc acagcctttc
acctgctcca tcgaagaccc caccaaacag acaaagttca agggtatcaa gacctacatc
tcgtatcggg tgacgccgag ccacactggg catcctgtct acagacgcta caaacacttt
gactggctgt acaaccgctt gctgcacaaa ttcactgtga tctctgttcc ccacctgcct
gagaagcagg ccacagggcg attcgaggag gacttcatcg agaagcgcaa gaggagactg
atattgtgga tgaaccacat gaccagtcac ccagtcctct ctcagtatga aggctttgag
cactttctga tgtgtgccga cgataaacag tggaaactgg gcaagaggcg ggcggagaag
gacgagatgg tgggcgccca tttcatgctg accctccaaa tccccaacga gcaccaggac
cttcaggacg tcgaggagag ggtcgacaac ttcaagtcct ttgccaagaa aatggacgac
agcgtgatgc agctcacaca cgtggcctcg gagctggtgc gtaaacatct gggtggtttc
aggaaggagt tccagcggct ggggaattcc ttccagtcta tgagccaggc gttcatgctg
gaccctcccc acagatcaga cacccttaac aacnnnnnnn nnnnnnnnn
>Auchenipteridae_Auchenipterichthys_longimanus_1_1
nnnnnnagca tcgaaatggg cccacgtgga cctcagtgga aggagagtcc acaacccttc
atctgctcca tcgaggatcc caccaaacag accaagttca agggcattaa gagttacatt
tcctacaggg tcacccccag ccacaccagc agacctgtgt atcggcgcta taagcacttt
gactggctgt acaatcgcct gttgcacaaa tttactgtca tttctgtacc ccatcttcca
gagaaacaag ccaccgggcg cttcgaagaa gacttcatcg aaaagagaaa gcgccggctc
atcctgtgga tggatcacat gaccagtcac ccagttctct cccagtacga gggcttcgaa
cacttcctca tgtgtgtcga tgacaagcag tggaaactgg gaaagcgtcg tgccgagaaa
gacgagatgg taggagctca tttcatgctc actctccaga tccctaaaga gcatcaggac
ctgcaagacg tcgaggagcg catcgatacc ttcaaagcct tcgccaagaa aatggacgac
agcgtcatgc agctgacaca tgtcacctct gaactcgtcc gtaagcatct cggaggtttc
cggaaggagt ttcagcgcct gggtaatgcg ttccagtcca tcagccaggc gttcatgctg
gancctccat acagctgcga taaccnnnnn nnnnnnnnnn nnnnnnnnn
>Auchenipteridae_Auchenipterus_ambyiacus_1_1
nnnnnnnnnn nnnnnnnnng gccgcgtgga cctcagtgga aggagagtcc tcaacccttc
atctgctcca tcgaggatcc caccaaacag accaagttca agggcattaa gagttacatt
tcctacaggg tcacccccag ccacaccagc agacccgtgt atcggcgcta taagcacttt
gactggctgt acaatcgcct gttgcacaag tttactgtca tttccgtacc ccatcttcca
gagaagcaag ccaccgggcg ctttgaagaa gacttcatcg aaaagcgaca gcgccggctc
atcctgtgga tggatcacat gaccagtcac ccggttctct cccagtacga gggcttcgaa
cacttcctca tgtgcgtcga tgacaagcaa tggaaactgg gaaagcgtcg ggccgagaaa
gacgagatgg taggagctca tttcatgctc acgctccaga tccctaaaga gcaccaggac
ctgcaagacg tcgaggagcg catcgatacc ttcaaagcct tcgccaagaa aatggacgac
agcgtcatgc agctgacgca cgtcgcctcc gaactcgtcc gtaagcatct gggaggattc
cggaaggagt ttcagcgcct gggaaattcg ttccagtcca tcagccaggc gttcatgctg
gacccgccgt acagctgcga cgcccnnnnn nnnnnnnnnn nnnnnnnnn
>Auchenipteridae_Auchenipterus_demerarae_2_1
nnnnnnngca tcgaaatggg cccgcgtgga cctcagtgga aggagagtcc acaacccttc
atctgctcca tcgaggatcc caccaaacag accaagttca agggcattaa gagttacatt
tcctacaggg tcacccccag ccacaccagc agacccgtgt atcggcgcta taagcacttt
gactggctgt acaatcgcct gttgcacaag tttactgtca tttccgtacc ccatcttcca
gagaagcaag ccaccgggcg ctttgaagaa gacttcatcg aaaagcgaca gcgccggctc
atcctgtgga tggatcacat gaccagtcac ccggttctct cccagtacga gggcttcgaa
cacttcctca tgtgcgtcga tgacaagcaa tggaaactgg gaaagcgtcg ggccgagaaa
gacgagatgg taggagctca tttcatgctc acgctccaga tccctaaaga gcaccaggac
ctgcaagacg tcgaggagcg catcgatacc ttcaaagcct tcgccaagaa aatggacgac
agcgtcatgc agctgacgca cgtcgcctcc gaactcgtcc gtaagcatct cgggggattc
cggaaggagt ttcagcgcct gggaaattcg ttccagtcca tcagccaggc gttcatgctg
gacccgccgt acagctgcga cgcccnnnnn nnnnnnnnnn nnnnnnnnn
>Auchenipteridae_Auchenipterus_nigripinnis_1_1
nnnnnnnnnn nnnnnnnnnn nncgcgtggg ccgcagtgga aggaaagtcc tcagcctttc
atctgctcca tcgaggatcc cacaaaacaa accaagttca agggcattaa gagttacatt
tcctacaggg tcacccccag tcacactagc aggcctgtgt atcggcgcta taagcacttt
gattggctgt acaatcgcct gttgcacaaa tttactgtca tttccgtacc ccacttaccg
gagaagcaag ccaccggacg ctttgaggag gacttcatcg aaaagagaaa gcggcggctc
atcctatgga tggatcacat gaccagtcac ccggtcctgt ctcagtacga gggcttcgaa
cacttcctca tgtgtgtcga ygacaagcaa tggaaactgg gaaagcgncg kgccgagaag
gacgagatgg tmggagctca tttcatgctg actatccaca tccctaaaga gcaccaggac
ctgcaagacg tcgaggagcg catcgacacc ttcaaagcct tcgccaagaa aatggacgac
agcgtcatgc agctnactca cgtcgcctcc ganctngtcc gcaagcanct nggnggattc
cggaaggagt ttcagcgnct gggnaattct ttccagtcca tcagccaggc gttcatgctg
gatccnccgt acagctgcga nnnnnnnnnn nnnnnnnnnn nnnnnnnnn
>Auchenipteridae_Epapterus_dispilurus_1_1
nnnnnnagca tcgaaatggg cccgcgtgga cctcagtgga aggagagtcc gcaacccttc
atctgctcca tcgaggatcc caccaagcag accaagttca agggcattaa gagttacatt
tcctacaggg tcacccccag ccacaccagc agaccggtgt atcggcgcta taagcacttc
gactggctgt acaatcgcct gctgcacaaa tttaccgtca tttccgtacc ccatcttcca
gagaagcaag ccaccgggcg ctttgaagaa gacttcatcg aaaagagaca gcgccggctc
atcctgtgga tggatcacat gaccagccat ccggtcctct cccagtacga gggcttcgaa
cacttcctca tgtgtgtcga tgacaagcag tggaaactgg gaaagcggcg tgccgagaaa
gacgagatgg taggagctca cttcatgctc actctccaga tccccaaaga gcaccaggac
ctgcaagacg tcgaggagcg catcgatacc ttcaaagcct tcgccaagaa aatggacgac
agcgtcatgc agctgacgca cgtcgcctcc gaactcgtcc gtaagcatct cgggggattt
cggaaggagt ttcagcgcct gggaaactcg ttccagtcca tcagccaggc gttcatgctg
gaccctccgt acagcggcga tgcccnnnnn nnnnnnnnnn nnnnnnnnn
>Auchenipteridae_Liosomadoras_oncinus_1_1
nnnnnnnnnn nnnnnnnnnn nnnnnnnnnn nnnnnnnnnn nnnagagtcc gcaaccyttc
atctgctcca tcgaagatcc caccaaacag accaagttca agggcattaa gagttacatt
tcctacaggg tcacccccag ccacaccagc agacctgtgt atcggcgcta taagcacttt
gactggctgt acaatcgcct gttgcacaaa tttactgtca tttctgtacc ccatcttcca
gagaaacaag ccaccgggcg ctttgaagaa gacttcatcg aaaagagaaa gcgccggctc
atcctgtgga tggatcacat gaccagtcac ccggttctct cccagtacga gggcttcgaa
cacttcctca tgtgtgtcga tgacaagcaa tggaaactgg gaaagcggcg tgccgagaaa
gacgagatgg taggagctca tttcatgctc actctccaga tccctaaaga gcatcaggac
cttcaagacg tcgaggagcg catcgatacc ttcaaagcct tcgccaagaa aatggacgac
agcgtcatgc agctgacgca cgtcacctcc gaactcgtcc gtaagcatct cggaggtttc
cggaaggagt ttcagcgcct gggtaatgcg ttccagtcca tcagccaggc gttcatgctg
gaccctccgt acagctgcga tgcccnnnnn nnnnnnnnnn nnnnnnnnn
>Auchenipteridae_Pseudauchenipterus_nodosus_1_1
nnnnnnnnnn nnnnnnnnnn nnnnnnnnnn nnnnnnnnnn nnnnnnnnnn nnnnnnnnnn
nnnnnnnnnn nnnnnnnnnn nnnnnnnnnn nnnnnnnnnn nnnnnnnnnn nnnnnnnnnn
nnnnnnnnnn nnnnnnnnnn nnnnnnnnnn nnnnnnnnnn nnnnnnnnnn nnnnnnnnnn
nnnnnnnnnn nnnnnnnnnt gttgcacaaa tttactgtca tttctgtacc ccatcttcca
gagaagcaag ccaccgggcg ctttgaagaa gacttcatcg aaaagagaaa gcgccggctc
atcctgtgga tggatcatat gaccagtcac ccggttctct cccagtacga gggctttgaa
cacttcctca tgtgtgttga tgacaagcaa tggaaactgg gaaagcgtcg tgccgagaaa
gacgagatgg taggagctca tttcatgctc actctccaga tccctaaaga gcatcaggac
ctgcaagacg tggaggaacg catcgatacc ttcaaagcct tcgccaagaa aatggacgac
agcgtcatgc agctgacgca cgtcacctcc gaacttgtcc gtaagcatct tggaggtttc
aggaaggagt ttcagcgcct gggtaatgcg ttccagtcca tcagccaggc gttcatgcta
gaccctccat acagctgcga tgcccnnnnn nnnnnnnnnn nnnnnnnnn
>Auchenipteridae_Tatia_nigra_2_1
nnnnnnnnnn nnnnnnnnnn nnnncgtggc cctcagtgga aggagagtcc acaacccttc
atctgctcca tcgaggatcc caccaaacag accaagttca agggcattaa gagttacatt
tcctacaggg tcacccccag ccacaccagc agaccggtgt atcggcgcta taagcacttc
gactggctgt acaatcgcct gttgcacaaa ttcactgtca tttcagtccc gcatctacca
gagaagcagg ccaccgggcg ctttgaagaa gacttcatcg aaaagcgaaa gcggcggctc
atcctgtgga tggaccacat gaccagtcac ccggtcctct cccagtacga gggcttcgaa
cacttcctca tgtgcgtcga cgacaagcag tggaagctgg gaaagcggcg cgccgagaag
gacgagatgg tcggcgctca tttcatgctc actctccaga tccctaaaga gcaccaggac
ctgcaagacg tcgaggagcg catcgacacc ttcaagtcct tcgccaagaa gatggacgac
agcgtcatgc agctgatgca cgtcgcctcc gagctcgtcc gcaagcatct cggaggcttc
cggaaggagt ttcagcgcct gggtaactcg ttccagtccg tcagccaggc gttcatgctg
gacccgccgt acagctgcga cgcccnnnnn nnnnnnnnnn nnnnnnnnn
>Auchenipteridae_Tetranematichthys_wallacei_1_1
nnnnnnagca tcgaaatggg cccacgtgga cctcagtgga aggaaagtcc acaacccttc
atctgctcca tcgaggatcc caccaaacag accaagttca agggcattaa gagttacatt
tcctacaggg tcacccccag tcacaccagc agacctgtgt atcgacgcta taagcacttt
gactggctgt acaatcgcct gttgcacaaa tttactgtca tttctgtacc ccatcttcca
gagaaacaag ccaccgggcg ctttgaggaa gacttcattg aaaagagaaa gcgccggctc
atcctatgga tggatcacat gaccagtcac ccggttctct cccagtatga gggctttgaa
cacttcctca tgtgtgtcga tgacaagcaa tggaaactgg gaaagcgtcg tgccgagaaa
gacgagatgg tgggagctca tttcatgctc actctccaga tccctaaaga gcatcaggac
ctgcaagacg tcgaggagcg cattgatacc ttcaaagcct tcgccaagaa aatggacgac
agcgtcatgc agctgacgca cgtcacctcc gaactcgtcc gtaagcatct cggaggtttc
cggaaggagt ttcatcgcct gggtaatgcg ttccagtcca ttagccaggc gttcatgctg
gatcctccgt atagctccga tgcccnnnnn nnnnnnnnnn nnnnnnnnn
>Auchenipteridae_Tocantinsia_piresi_1_1
nnnnnnagca tcgaaatggg cccacgtgga cctcagtgga aggagagtcc gcaacccttc
atctgctcca tcgaggatcc caccaaacag accaagttca agggcattaa gagttacatt
tcctacaggg tcacccccag ccacaccagc agacctgtgt atcgacgcta taagcacttt
gactggctgt acaatcgtct gttgcacaaa tttactgtca tttctgtacc ccatcttcca
gagaaacaag ccaccgggcg ctttgaagaa gacttcatcg aaaagagaaa gcgccggctc
atcctgtgga tggatcacat gaccagtcac ccggttctct cccagtacga gggcttcgaa
cacttcctca tgtgtgtcga tgacaagcaa tggaaactgg gaaagcgtcg tgccgagaaa
gacgagatgg taggggctca tttcatgctc actctccaga tccctaaaga gcatcaggac
ctgcaagacg tcgaggagcg catcgatacc ttcaaagcct tcgccaagaa aatggacgac
agcgtcatgc agctgacgca cgtcacctcc gaactcgtcc gtaagcatct cggaggtttc
cggaaggagt ttcagcgcct gggtaatgcg ttccagtcca tcagccaggc gttcatgctg
gaccctccgt acagctgcga tgcccnnnnn nnnnnnnnnn nnnnnnnnn
>Auchenipteridae_Trachelyichthys_exilis_1_1
nnnnnnagca tcgaaatggg cccacgtgga cctcagtgga aggagagtcc gcaacccttc
atctgctcca ttgaggatcc caccaaacag accaagttca agggcattaa gagttacatt
tcctacaggg tcacacctag ccacaccagc agacctgtgt atcggcgcta taagcacttt
gactggctgt acaatcgcct gttgcacaaa tttactgtca tttctgtacc ccatcttcca
gagaaacaag ccaccgggcg ctttgaagaa gacttcatcg aaaagagaaa gcgccggctc
atcctgtgga tggatcacat gaccagtcac ccagttctct cccagtacga gggcttcgaa
cacttcctca tgtgtgtcga tgacaagcaa tggaaactgg gaaagcgtcg tgccgagaaa
gacgagatgg taggagctca tttcatgctc actctccaga tccctaaaga gcatcaggac
ctgcaagacg tcgaggagcg catcgatacc ttcaaagcct tcgccaagaa aatggacgac
agcgtcatgc agctgacaca cgtcacctct gaacttgtcc gtaagcatat cggaggtttc
cggaaggagt ttcagcgcct gggtaatgcc ttccagtcca tcagccaggc gttcatgctt
gaccctccgt acannnnnnn nnnnnnnnnn nnnnnnnnnn nnnnnnnnn
>Auchenipteridae_Trachelyopterus_albicrux_1_1
nnnnnnagca tcgaaatggg cccacgtgga cctcagtgga aggagagtcc gcaacccttc
atctgctcca tcgaggatcc taccaaacag accaagttca agggcrttaa gagttacatt
tcctacaggg tcacccccag tcacaccagc aggcctgtgt atcggcgcta taagcacttt
gactggctgt acaatcgcct gttgcacaaa ttcaccgtca tttctgtacc ccatctcccg
gagaaacaag ccaccgggcg ctttgaagaa gacttcatcg aaaagagaaa gcgccggctc
atcctgtgga tggatcacat gaccagtcac ccggttctct cccagtacga gggcttcgaa
cacttcctca tgtgtgtcga tgacaagcaa tggaaactgg gaaagcgtcg agccgagaaa
gacgagatgg taggagctca tttcatgctg actctccaga tccctaaaga gcatcaggac
ctccaagacg tcgaggagcg catcgatacc ttcaaagcct tcgccaagaa aatggacgac
agcgtcatgc agctgacgca cgtcacctcc gaactcgtcc ggaagcatct cggaggtttc
cggaaggagt ttcagcgcct gggtaatgcg ttccagtcca tcagccaggc gttcatgctg
gaccctccgt acagctgcga cgccnnnnnn nnnnnnnnnn nnnnnnnnn
>Auchenipteridae_Trachelyopterus_galeatus_1_1
nnnnnnagca tcgaaatggg cccacgtgga cctcagtgga aggagagtcc gcaacccttc
atctgctcca tcgaggatcc taccaaacag accaagttca agggcattaa gagttacatt
tcctacaggg tcacccccag tcacaccagc aggcctgtgt atcggcgcta taagcacttt
gactggctgt acaatcgcct gttgcacaaa ttcaccgtca tttctgtacc ccatctcccg
gagaaacaag ccaccgggcg ctttgaagaa gacttcatcg aaaagagaaa gcgccggctc
atcctgtgga tggatcacat gaccagtcac ccggttctct cccagtacga gggcttcgaa
cacttcctca tgtgtgtcga tgacaagcaa tggaaactgg gaaagcgtcg agccgagaaa
gacgagatgg taggagctca tttcatgctg actctccaga tccctaaaga gcatcaggac
ctccaagacg tcgaggagcg catcgatacc ttcaaagcct tcgccaagaa aatggacgac
agygtcatgc agctgacgca cgtcacctcc gaactcgtcc ggaagcatct cggaggtttc
cggaaggagt ttcagcgcct gggtaatgcg ttccagtcca tcagccaggc gttcatgctg
gaccctccgt acagctgcga cgcccnnnnn nnnnnnnnnn nnnnnnnnn
>Auchenipteridae_Trachelyopterus_lucenai_1_1
nnnnnnagca tcgaaatggg cccacgtgga cctcagtgga aggagagtcc gcaacccttc
atctgctcca tcgaggatcc taccaaacag accaagttca agggcattaa gagttacatt
tcctacaggg tcacccccag tcacaccagc aggcctgtgt atcggcgcta taagcacttt
gactggctgt acaatcgcct gttgcacaaa ttcacggtca tttctgtacc ccatctcccg
gagaaacaag ccaccgggcg ctttgaagaa gacttcatcg aaaagagaaa gcgccggctc
atcctgtgga tggatcacat gaccagtcac ccggttctct cccagtacga gggcttcgaa
cacttcctca tgtgtgtcga tgacaagcaa tggaaactgg gaaagcgtcg agccgagaaa
gacgagatgg tgggagctca tttcatgctg actctccaga tccctaagga gcatcaggac
ctccaagacg tcgaggagcg catcgatacc ttcaaagcct tcgccaagaa aatggacgac
agcgtcatgc agctgacgca cgtcacctcc gaactggtcc ggaagcatct cggaggtttc
cggaaggagt ttcagcgcct gggtaatgcg ttccagtcca tcagccaggc gttcatgctg
gaccctccgt acagctgcga cgcccnnnnn nnnnnnnnnn nnnnnnnnn
>Auchenipteridae_Trachelyopterus_striatulus_1_1
nnnnnnnnnn ncgaaatggg cccacgtgga cctcagtgga aggagagtcc gcaacccttc
atctgctcca tcgaggatcc taccaaacag accaagttca agggcattaa gagttacatt
tcctacaggg tcacccccag tcacaccagc aggcctgtgt atcggcgcta taagcacttt
gactggctgt acaatcgcct gttgcacaaa ttcacagtca tttctgtacc ccatctcccg
gagaaacaag ccaccgggcg ctttgaagaa gacttcatcg aaaagagaaa gcgccggctc
atcctgtgga tggatcacat gaccagtcac ccggttctct cccagtacga gggcttcgaa
cacttcctca tgtgtgtcga tgacaagcaa tggaaactgg gaaagcgtcg tgccgagaaa
gacgagatgg taggagctca tttcatgctg actctccaga tccctaaaga gcatcaggac
ctccaagacg tcgaggagcg catcgatacc ttcaaagcct tcgccaagaa aatggacgac
agcgtcatgc agctgacgca cgtcacctcc gaactcgtcc ggaagcatct cggaggtttc
cggaaggagt ttcagcgcct gggtaatgcg ttccagtcca tcagccaggc gttcatgctg
gaccctccgt acagctgcga cgcccnnnnn nnnnnnnnnn nnnnnnnnn
>Auchenipteridae_Tympanopleura_cryptica_1_1
nnnnnnagca tcgaaatggg cacacgtgga ccccagtgga aggagagtcc gcaacccttc
atctgctcca tcgaggatcc caccaaacag accaagttca agggcattaa gagttacatt
tcctacaggg tcacccccag ccacaccagc agacctgtgt atcgacgcta taagcacttt
gactggctgt acaatcgcct gttgcacaaa tttactgtca tttctgtacc ccatcttcca
gagaaacaag ccaccgggcg ctttgaagaa gacttcatcg aaaagagaaa gcgccggctc
atcctgtgga tggatcacat gaccagtcac ccggttctct cccagtacga gggcttcgaa
cacttcctca tgtgtgtcga tgacaagcaa tggaaactgg gaaagcgtcg tgccgagaaa
gacgagatgg taggagctca tttcatgctc actctccaga tccctaaaga gcatcaggac
ctgcaagacg tcgaggagcg cattgatacc ttcaaatcct tcgccaagaa aatggacgac
agtgtcatgc agctgacgca cgtcacctcc gaactcgtcc gtaagcatct cggaggtttc
cggaaggagt ttcagcgcct gggtaatgcg ttccagtcca tcagccaggc gttcatgctg
gaccctccgt acagctgcga tgcccnnnnn nnnnnnnnnn nnnnnnnnn
>Belonidae_Ablennes_hians_2_1
tcatacacta tcgagatggg tcctatgggg ccccaatgga aggagaaccc acagcctttc
acctgctcca ttgaagaccc caccaaacag accaagttca agggtatcaa gacctatata
tcgtaccggg tgacaccgag ccacacgggg tgtcctgttt accggcgcta caaacacttt
gactggctgt acaatcgact gctgcacaag ttcactgtga tctctgtgcc tcaccttcct
gaaaagcagg ccacagggcg attcgaggaa gacttcattg agaaacggaa gaggcgtctg
atactgtgga tgaaccacat gaccagtcac ccagtcctct cgcagtatga aggctttgag
cactttctga tgtgtgcaga tgataagcag tggaagctgg gcaagaggcg ggcagagaag
gatgaaatgg tgggcgccca tttcatgctg accctccaaa tccccagtga acaccaagat
cttcaggatg ttgaggagag ggttgacaac ttcaaggcct ttgccaagaa gatggatgac
agcgtgatgc agcttaccca tgttgcctcg gagctggtgc gtaaacacct gggtggattc
aggaaggagt tccagcggct aggacatgcc ttccagtcta taagccaggc attccaactg
gatcctccct ataggtcaga aaccctcaac aacgccatct ctcatnnnn
>Cetopsidae_Cetopsis_coecutiens_1_1
gcgtacacca ttgaaatggg cctacgtgga cctcagtgga aggagagtcc acaacctttc
agctgctcca ttgaagatcc caccaagcag accaaattca aaggcataaa gagttacatc
tcctaccgra tcacgcccag tcacaccagc aggcctgttt accgtcgcta caaacacttt
gactggttgt acaatcgtct gttgcacaaa ttnnccgtaa tctccgtccc acacctacct
gagaaacaag ccactggacg ctttgaggaa gacttcattg agaagcgaaa acggcgtctc
atcctgtgga tggatcacat gactagtcac ccggttctgt cccagtatga gggctttgaa
cactttctca tgtgtgttga cgacaagcag tggaaattgg gaaaacgacg tgctgagaag
gatgagatgg tgggagctca ctttatgctc actctccaca ttcctaaaga gcaccaggac
ctgcaggatg ttgaagaacg catcgacacc tttaaggcct ttgctaagaa aatggatgac
agcgtcatgc agcttactca tgtaacctcc gagctcgtgc gcaaacatct gggtggcttc
cggaaggagt tccagcgtct agggaatgcc ttccagtcag tcagccaggc cttcatgctt
gatcctccat acagtagcga tgccctcaac aacgccnnnn nnnnnnnnn
>Doradidae_Anadoras_grypus_2_1
nnnnnnnnnn nnnnnnnnnn nnnnnnnnnn nnnnnnnnnn nnnnnnnnnn nnnnnnnnnn
nnnnnnnnnn nnnnnnnnnn nnncaagcag accaagttca agggcattaa gagttacatt
tcctacaggg tcacccccag ccacaccagc aggcctgtgt accggcgcta taagcacttt
gactggctgt acaatcgcct gttacacaaa ttcactgtca tttctgtacc ccacctaccg
gagaagcagg ccaccgggcg cttcgaagaa gacttcatcg agaagagaaa gcggcggctc
attttgtgga tggaccacat gaccagtcac ccggtcctct cccagtacga gggcttcgaa
cacttcctca tgtgcatcga cgacaagcag tggaaactgg ggaagcggcg tgccgagaag
gacgagatgg tcggggctca cttcatgctc actctccaga tccctaaaga gcatcaggac
ctgcaggacg tcgaggagcg catcgatacc ttcaaagcct tcgccaagaa aatggacgac
agcgtcatgc agctgaccca cgtcacctct gaactcgtcc gcaagcatct cggtggcttc
cggaaggagn nnnnnnnnnn nnnnnnnnnn nnnnnnnnnn nnnnnnnnnn nnnnnnnnnn
nnnnnnnnnn nnnnnnnnnn nnnnnnnnnn nnnnnnnnnn nnnnnnnnn
>Doradidae_Nemadoras_humeralis_2_1
nnnnnnaaca tcgaaatggg agcgcgtgga cctcagtgga aggagagtcc gcaaccgttc
gcctgctcca tcgaggatcc cacaaagcag accaagttca agggcattaa gagttacatt
tcctacaggg tcacccccag ccacaccggc aggcccgtgt accggcgcta taagcacttt
gactggctgt acaaccgcct gttacacaaa ttcaccgtca tttctgtacc ccacctcccg
gagaagcaag ccaccgggcg ctttgaagaa gacttcatcg agaagagaaa gcggcggctc
atcctgtgga tggatcacat gaccagtcac ccggtcctct cccagtacga gggcttcgaa
cacttcctca tgtgcatcga tgacaagcag tggaaactgg gaaagcgccg cgccgagaaa
gacgagatgg tcggagctca cttcatgctc actctgcaga tccctaaaga gcaccaggac
ctgcaagacg tcgaggagcg catcgacacc ttcaaagcct tcgccaagaa aatggacgac
agcgtcatgc agctgacgca cgtcgcctcc gaactggtcc gcaagcacct cggaggcttc
cggaaggagt ttcagcgcct gggctacgct ttccagtcca tcagccaggc gttcatgctg
gaccccccgt acagctgcga cgcccnnnnn nnnnnnnnnn nnnnnnnnn
>Doradidae_Rhynchodoras_woodsi_2_1
nnnnnnaaca tcgaaatggg atcgcgtggc cctcagtgga aggagagtcc gcaacctttc
gtctgctcca tcgaggatcc caccaaacag accaagttca agggcattaa gagttacatt
tcctacaggg tcacccccag ccacaccggc aggcctgtgt atcggcgcta taagcacttt
gactggctgt acaatcgcct gttacacaaa ttcactgtca tttctgtacc ccacctaccg
gagaagcaag ccaccgggcg ctttgaggaa gacttcatcg agaagagaaa gcggcggctc
atcctgtgga tggatcacat gaccagtcac ccggttctct cccagtacga gggcttcgaa
cacttcctca tgtgtgtcga cgacaagcag tggaaactgg gaaagcgccg cgccgagaaa
gacgagatgg tcggagctca cttcatgctc actctccaga tccctaaaga gcatcaggac
ctgcaggacg tcgaggagcg catcgatacc ttcaaagcct tcgccaagaa aatggacgac
agcgtcatgc agctgaccca cgtcgcctcc gaactcgtcc gcaagcatct cggaggcttc
cggaaggagt ttcagcgcct gggtttcgcc ttccagtcca tcagccaggc gttcatgctg
gaccccccgt acagctgcga tgcccnnnnn nnnnnnnnnn nnnnnnnnn
>Gobiesocidae_Gobiesox_juradoensis_1_1
nnnnnnnnnn nnnnnnnggt tcccaacgga ccgcagtgga aggagagtcc ccaaccgttt
gcctgttcca ttgaagaccc caccaagcag accaagttca aggggattaa gacctacatt
tcataccggg tcaccccgag ccacacgggg cgccccgtct acaggcgcta caaacacttt
gactggctgt acaaccgctt actgcacaag ttcactgtga tctcggtgcc tcacctgccg
gagaagcagg ccacgggccg attcgaggag gacttcatcg aaaagcgcaa gaggcggctg
atcctgtgga tgaaccacat gaccagtcac cccgtcctgt cccagtacga aggatttgag
cacttcctga tgtgcgccga tgacaagcag tggaaactcg gcaagaggcg agcggagaag
gacgagatgg tcggagccca tttcatgctg accctccaaa tccccaacga gcaccaggac
cttcaagatg tggaggagcg ggtggacaac ttcaaggcct ttgcaaaaaa gatggacgac
agtgttttgc agctgacgca cgttgcctcg gagctggtgc gcaaacatct gggtgggttc
aggaaggagt tccagcggct ggggaattcc ttccagtcta tcagtcaggc cttcatgctg
gacccgcccc ataggtcgga gacgctcaac aannnnnnnn nnnnnnnnn
>Hypopomidae_Hypopomus_artedi_1_1
nnnnnnnnnn nnnnnnnnnn nnnnnnnnnn nnnnnnnnna aggagagtcc acagccattc
tcttgctcca ttgaagatcc caccaaacag accaagttca aaggcattaa gacttacatt
tcctaccgcg tcactcccag tcacaccggc agacccgtgt accgccgcta caagcacttt
gactggctct acaatcgcct tctgcacaag ttcaccgtca tctccgcccc gcacctgcct
gagaagcagg ccaccgggcg ctttgaggag gacttcattg agaagaggaa gaggcgactc
attctgtgga tggatcacat gaccagccac ccggtgctgt cccagtatga gggcttcgag
cacttcctca tgtgcggcga tgacaagcag tggaagctgg gcaagcggcg ggcggagaag
gacgagctgg tgggcgccca cttcatgctc acgctgcaca tccctaatga acaccaggac
ctgcaggacg tggaggagcg cgtcgacacc ttcaaggcct ttgccaagaa aatggacgac
agtgtgatgc agctgacgca cgtggcctcc gagctggtcc gcaaacacct cgggggcttc
cgcaaggagt ttcagcgact gggccatgcc ttccagtcca ttagccaggc attcacactt
gacccgccgn nnnnnnnnnn nnnnnnnnnn nnnnnnnnnn nnnnnnnnn
>Pimelodidae_Phractocephalus_hemioliopterus_3_1
tcctacacca tagaaatggg cccgcgtgga ccccagtgga aggaaagtcc tcaacctttc
atctgctcca tcgaggatcc cacaaaacag accaagttca agggcattaa gagttacatt
tcctacaggg tcacccccag tcacactagc aggcctgtgt atcggcgcta taagcacttt
gactggctgt acaatcgcct gttgcacaaa tttaccgtca tttccgtacc ccacctaccg
gagaagcaag ccaccgggcg ctttgaggag gacttcatcg aaaagagaaa gcggcggctc
atcctatgga tggatcacat gaccagtcac ccggtcctgt ctcagtacga gggcttcgaa
cacttcctca tgtgtgtcga cgacaagcaa tggaaactgg gaaagcggcg cgccgagaag
gacgagatgg tcggagctca cttcatgctc actctccaca tccctaaaga gcaccaggac
ctgcaagacg ttgaggagcg catcgatacc ttcaaggcct tcgccaagaa gatggacgac
agcgtcatgc agctcacgca cgtcacctcc gaactcgtcc gcaagcacct tggtggcttc
cggaaggagt ttcagcgcct ggggaacgct ttccagtcca tcagccaggc gttcatgctg
gatcctccgt acagctgcga aggccnnnnn nnnnnnnnnn nnnnnnnnn
>Poeciliidae_Poecilia_tridens_1_1
tcgtatacca ttgagatggg ctcactggga cctcaatgga aggcaaatcc aacgccattc
atctgctcca ttgaagaccc aaccaaacag acaaagttca agggtatcaa gacctacata
tcgtaccgag tgacgccaag ccacataggc cggccggttt acagacgata caaacacttt
gactggttgt acaaccgttt gttgcacaag ttcactgtga tctctgtgcc tcacctccct
gagaagcagg ccactggtcg gtttgaggaa gacttcattg aaaagcgtaa gaggcgactg
atactgtgga tgaaccacat gaccagccac ccggtcctct cgcagtatga aggctttgag
cactttctga tgtgtgctga tgataagcag tggaaactgg gtaagcggcg ggcagagaag
gacgagatgg tgggagccca tttcatgctg acccttcaga tccccaacga gcaccaggac
cttcaggacg tcgaggagag ggtcgacaac ttcaagacct ttgccaagaa aatggacgac
agtgtgatgc agctcacgca cgttgcctca gagcttgtgc gtaagcacct gggcgggttc
aggaaggagt tccagcgact tgggaatgcc ttccagtcta ttagccaggc tttcacactg
gacccaccct acaagtcaga tgccctcaac aacgccatct cccacactg
>Poeciliidae_Tomeurus_gracilis_1_1
tcgtatacca ttgagatggg ctcactggga cctcaatgga aggcaaaccc acggccattc
atctgctcta ttgaagaccc gaccaaacag acaaagttca agggcatcaa gacctacata
tcgtaccgag tgacgccgag ccacataggc cggccggttt acagacgata caaacacttt
gactggctgt acaaccgttt gttgcacaag ttcactgtga tctctgtgcc tcacctcccc
gagaagcagg ccactggtcg gttcgaggaa gacttcatcg agaagcgyaa gaggcgacty
atactgtgga tgaaccacat gaccagtcac ccggtcctct cgcagtatga aggctttgag
cactttctga tgtgtggcga tgataagcag tggaaactgg gcaagaggcg ggcagagaag
gacgagatgg tgggagccca cttcatgctg acccttcaga tccccarcga gcaccaggac
cttcaggacg tcgaggagag ggtggacaac ttcaagacct ttgccaagaa aatggacgac
agtgtgatgc agctcacgca cgttgcctcg gagctcgtcc gtaagcacct gggcgggttc
aggaaggaat tccagcgact ggggaatgcc ttccagtcta taagccaggc tttcacactg
gacccacctc acaggtccga tgccctcaac aatgccatct cccacactg
>Poeciliidae_Xenodexia_ctenolepis_1_1
tcgtatacta ttgagatggg ttcacttgga cctcaatgga aggcaaatcc aaggccattc
atctgctcta ttgaagatcc aaccaaacag acaaagttca agggtatcaa gacctacata
tcataccgag tgacgcccag ccacataggc cgaccggtct acagacgata caaacacttt
gactggttgt acaaccgttt gttgcataag ttcactgtga tctctgtgcc ccacctccct
gaaaaacagg ccaccggtcg gttcgaggaa gacttcatcg agaagcgtaa gaggcgactg
atactgtgga tgaaccacat gaccagtcac ccggtcctct cccagtatga aggctttgag
cactttctga tgtgtgctga tgataagcag tggaaactgg gtaagaggag ggcagagaag
gacgagatgg tgggtgccca tttcatgctg acccttcaga tccccaacga gcaccaggac
cttcaggacg ttgaggaaag ggtcgacaac ttcaagacct ttgccaagaa aatggatgat
agtgtgatgc agctcacgca cgttgcctcg gagcttgtgc ggaagcattt gggcgggttc
aggaaggagt tccagcggct tgggaatgcc ttccagtcta ttagccaggc tttcacactg
gacccacccc acaggtcaga tgccctcaac aacgccatct cccacactg
>Rivulidae_Hypsolebias_mediopapillatus_1_1
tcttacacta ttgagatggg gcccctgggg ccccgatgga aggagaaccc gcagcctttc
acctgctcca ttgaagaccc caccaaacag acaaagttca agggcatcaa gacctacata
tcgtaccggg tcacgccgag ccacacgggg catcctgtct acagacgcta caaacacttc
gactggcttt acaaccgttt gctgcacaag ttcactgtga tctccgtgcc tcacctccca
gagaagcagg ccacgggccg attcgaggaa gacttcattg agaagcgtaa gcggcgacta
atactgtgga tgaaccacat gacaagtcac ccagtcctct cccagtacga aggctttgag
cactttttga tgtgcactga tgacaagcag tggaagctgg gcaagaggcg ggcagagaag
gatgagatgg tgggcgccca tttcatgctg accctccaaa tccccaatga gcaccaggac
cttcaggatg tcgaggagag ggtcgacaac tttaagactt ttgccaagaa gatggacgac
agcgtgatgc agctcacgca cgtggcctcg gagctggtgc gaaaacacct gggtggattc
aggagggagt tccagcagct aggaaattcc ttccagtcca tcagccaggc gttcatgctg
gatccaccct acaagtcgga tgcactcaac aacgccattt cccacacgg
>Rivulidae_Hypsolebias_sertanejo_1_1
tcttacacta ttgagatggg gcccctgggg cccagatgga aggagaaccc gcagcctttc
acctgctcca ttgaagaccc caccaaacag acaaagttca agggcatcaa gacctacata
tcgtaccggg tcacgccgag ccacacggga catcctgtct acagacgcta caaacacttc
gactggcttt acaaccgttt gctgcacaag ttcactgtga tctccgtgcc tcacctccca
gagaagcagg ccacgggccg attcgaggaa gacttcattg agaagcgtaa gcggcgacta
atactgtgga tgaaccacat gacaagtcac ccagtcctct cccagtacga gggctttgag
cactttttga tgtgcactga tgacaagcag tggaagctgg gcaagaggcg ggcagagaag
gatgagatgg tgggcgccca tttcatgctg accctccaaa tccccaatga gcaccaggac
cttcaggatg tcgaggagag ggtcgacaac tttaagactt ttgccaagaa gatggacgac
agcgtgatgc agctcacgca cgtggcctcg gagctggtgc gaaaacacct gggtggattc
aggcgggagt tccagcagct aggaaattcc ttccagtcca tcagccaggc gttcatgctg
gatccaccct acaagtcgga tgcactcaac aacgccattt cccacacgg
>Trichomycteridae_Cambeva_castroi_1_1
nnnnnnnnnn nnnnnnnnnn nnnnnnnngg cctcagtgga tggagagtcc tcagcctttc
tcctgctcca tagaggatcc caccaagcag actaagttca agggcattaa gacttatatt
tcctatcggg tcacacccag ccacaccaac aggcctgtat atcggcgcta caagcacttt
gactggctct acaaccgttt gctgcacaaa ttcactgtca tctctgtacc ccaccttcct
gagaagcaag caactgggcg ctttgaagaa gacttcattg aaaagagaaa gcggcggctc
atactatgga tggatcacat gactagtcac ccagtgctct ctcaatacga aggttttgag
cattttctca tgtgtggaga tgacaagcag tggaagctgg gcaagcgtcg agccgagaag
gatgagatgg ttggagctca cttcatgctc acccttcata ttcccagtga gcatcaggac
ttgcaagatg ttgaagagcg tattgatact ttcaagtcct ttgccaagaa aatggacgac
agcgtcatgc agctgacgca tgttgcttcc gaacttgtcc gcaagcatgt tggaggcttt
cggaaagagt ttcatcgcct gggtaatgct tttcagtcca tcagccaggc attcatgctg
gannnnnnnn nnnnnnnnnn nnnnnnnnnn nnnnnnnnnn nnnnnnnnn
>Trichomycteridae_Trichomycterus_paquequerensis_1_1
nnnnnnnnnn nnnnnnnnnn nnnnnnnngg cctcagtgga tggagagtcc tcagcctttc
tcctgctcca tagaggatcc caccaagcag actaagttca agggcattaa gacttatatt
tcctatcggg tcacacccag ccacaccaac aggcctgtat accggcgcta caagcacttt
gactggctct acaaccgttt gctgcacaaa ttcactgtca tctctgtacc ccacctacct
gagaagcaag caactgggcg ctttgaagaa gacttcattg aaaagagaaa gcggcggctc
atactatgga tggatcacat gactagtcac ccagtgctct ctcaatacga aggttttgag
cattttctca tgtgtggaga tgacaagcag tggaagctgg gcaagcgtcg agccgagaag
gatgagatgg ttggagctca cttcatgctc acccttcata ttcccagtga gcatcaggac
ctgcaagatg ttgaagagcg tattgatact ttcaagtcct ttgccaagaa aatggacgac
agcgtcatgc agctgacgca cgttgcttcc gaacttgtcc gcaagcatgt tggaggcttt
cggaaagagt ttcatcgcct gggtaatgct tttcagtcca tcagccaggc attcatgctg
gaccctccgt acagttcaga tgctctgaac aatgcgatct cgcacactg
>Rivulidae_Llanolebias_stellifer_1_1
nnnnnnnnnn nnnnnnnnnn nnnnnnnnnn nnncgatgga aggagaaccc acagcctttc
acctgctcca ttgaagaccc caccaaacag acaaagttca agggtattaa gacctacata
tcgtaccggg tcacgccgag ccatacgggg aatcctgtct acagacgcta caaacacttt
gactggcttt ataaccgtct actgcacaag tttactgtga tctctgtgcc tcacctccct
gagaagcagg ctacgggccg attcgaggaa gacttcatcg agaagcgtaa gcggcgacta
atactgtgga tgaaccatat gacaagtcat ccagtcctct cccagtatga aggcttcgag
cactttttga tgtgcactga tgataagcag tggaaactgg gaaagaggcg agcagagaag
gacgagatgg tgggcgctca cttcatgttg accctccaga tccccagtga gcaccaggac
cttcaggatg ttgaggaaag ggtagacaac ttcaagacat tcgccaagaa aatggacgac
agtgtgatgc agctcacgca cgttgcctca gagctggtgn nnnnnnnnnn nnnnnnnnnn
nnnnnnnnnn nnnnnnnnnn nnnnnnnnnn nnnnnnnnnn nnnnnnnnnn nnnnnnnnnn
nnnnnnnnnn nnnnnnnnnn nnnnnnnnnn nnnnnnnnnn nnnnnnnnn
>Rivulidae_Anablepsoides_ophiomimus_1_1
nnnnnnnnnn nnnnnnnnnn nnnnnnnnnn nnncnatgga aggagaaccc acagcctttc
acctgctcca ttgaagaccc caccaaacag acaaagttca agggtatcaa gacctacata
tcgtaccggg tcacgccgag ccacacggga aatcctgtct acagacgcta caaacacttt
gactggcttt atagccgtct actgcacaag tttactgtga tctccgtgcc tcacctccct
gagaagcagg ctacnggccg attcgaggaa gacttcattg agaagcgtaa gcggcggcta
atactgtgga tgaaccatat gacaagtcan ccagtcctct cccagtanga aggctttgag
cactttttga tgtgcactga tgataagcag tggaaactgg gcaagaggcg agcagagaag
gacgagatgg tgggtgctca tttcatgctg accctccaaa tccccagtga nncacaggac
cttcaggatg ttgaggaaag agtagataac ttcaagacat ttgccaagaa aatggatgac
agcgtgatgc agctaacgca cgttgcctca gagctggtgn nnnnnnnnnn nnnnnnnnnn
nnnnnnnnnn nnnnnnnnnn nnnnnnnnnn nnnnnnnnnn nnnnnnnnnn nnnnnnnnnn
nnnnnnnnnn nnnnnnnnnn nnnnnnnnnn nnnnnnnnnn nnnnnnnnn
>Aspredinidae_Bunocephalus_colombianus_1_1
tcctacagca ttgaaatggg ctcgcgtgga cctcagtgga aggagaaccc ccaacctttt
gtctgctcca tcgaggatcc cacaaaacag accaaattca agggtattaa gagttacatt
tcctacaggg tcacccccag ccacactagc agacccgtgt accggcgcta caagcacttt
gattggttgt acaatcgact gttgcacaag tttactgtta tatctgtacc acatctaccg
gagaagcaag ccactggacg ctttgaagaa gacttcattg aaaagagaaa gcggcggctc
atcctatgga ttgatcacat gaccagccac ccagttctct cccagtacga aggctttgaa
cacttcctca tgtgtgttga tgacaagcag tggaaactgg gaaagcgtcg tgcggagaaa
gatgaaatgg taggtgctca ctttatgctc actcttcaaa tccctaagga gcaccaggat
ctgcaagacg tagaggagcg catcgatacc ttcaaagcct ttgccaagaa aatggatgac
agcgtcatgc agctgaccca cgtcacctct gaactagtcc gcaagcacct cggcggattt
cggaaggagt ttcagcgcct gggtaatggt ttccagtcta tcagccagtc gttcatgctg
gaccctgcat acagctgtga tgccctgaac aacgccattt cgcacactg
>Anablepidae_Jenynsia_eigenmanni_1_1
tcgtatacca ttgagatggg ttcactggga cctcaatgga aggcaaaccc aaggccattc
atctgctcta ttgaagaccc aaccaaacag acaaagttca agggtatcaa gacctacata
tcgtaccgag tgacgccgag ccacacaggc cggccagtct acagacgcta caaacacttt
gactggttgt acaaccgttt gttgcacaag ttcactgtga tctctgtgcc tcacctccct
gagaagcagg ccaccggccg gttcgaagag gacttcatcg agaagcgtaa gaggcgwctg
atactgtgga tgaaccacat gaccagtcac ccggtcctct cccagtatga aggctttgag
cactttctga tgtgtgctga tgataagcag tggaaactgg gtaagaggcg ggcagagaag
gacgaaatgg tgggggccca tttcatgctg acccttcaga tccccagcga gcaccaggac
cttcaagacg tcgaggagag ggttgacaat ttcaagacct ttgccaaaaa aatggatgac
agtgtgatgc aactcacaca cgttgcctct gagcttgtgc gtaaacacct gggcgggttc
aggaaggagt tccagcggct tgggaatgcc ttccagtcta ttagccaggc cttcacactg
gacccacccc ataggtcaga tgccctcaac aacgccattt cccacactg
>Aspredinidae_Aspredinichthys_tibicen_3_1
tcctacggca ttgaaatggg ctcacgtgga cctcagtgga aggagagccc gcaacctttt
gtctgctcca tcgaggatcc cacaaaacag accaaattca agggcattaa gagttacatt
tcctacaggg tcacccccag ccacactagc aggccggtgt accggcgcta taagcacttt
gattggttgt acaatcgact gttgcacaag tttactgtta tttctgtacc acatctacca
gagaagcaag ccactggacg ctttgaagaa gacttcattg aaaagagaaa gcgccggctc
atcctatgga ttgatcacat gaccagtcac ccagttctct cccagtacga gggctttgaa
cacttcctca tgtgtgttga tgacaagcag tggaaactgg gaaagcgtcg tgccgagaaa
gatgaaatgg taggtgctca cttcatgctc acacttcara tcccaaaaga gcaccaggac
ctgcaagacg tagaggagcg tatcgatacc ttcaaggcct ttgcgaagaa aatggacgac
agcgtcatgc agctgaccaa cgtcacgtct gaactcgtcc gcaagcacct tggtggattt
cggaaggagt ttcagcgcct gggtaatggt ttccagtcta tcagccagtc gttcatgctg
gatcctgcat acagctgtga tgccctgaac aacgccatct cgcacaccg
>Aspredinidae_Bunocephalus_doriae_3_1
tcgtacagca ttgaaatggg ctcgcgtgga cctcagtgga aggagaaccc ccaacctttt
gtctgctcca tcgaggatcc cacaaaacag accaaattca agggcattaa gagttacatt
tcctacaggg tcacccccag ccacactagc agacctgtgt accggcgcta taagcacttt
gattggttgt acaatcgact gttgcacaag tttactgtta tatctgtacc acatctaccg
gagaagcaag ccactggacg ctttgaagaa gacttcattg aaaagagaaa gcggcggctc
atcctatgga ttgatcacat gaccagtcat ccagttctct cccaatatga aggttttgaa
cacttcctca tgtgtgttga tgacaagcag tggaaactgg gaaagcgtcg tgcagagaaa
gatgaaatgg taggtgcgca ttttatgctc actcttcaaa tccctaaaga gcaccaggat
ctgcaagacg tagaggagcg catcgatacc ttcaaagcct ttgccaagaa aatggacgac
agcgtcatgc agctgaccca cgtcacctct gaactcgtcc gcaagcacct tggcggattt
cggaaggagt ttcagcgcct gggtaatggt ttccagtcta tcagccagtc gttcatgctg
gaccctgcat acagctgtga tgccctgaac aacgccatct cgcacactg
>Aspredinidae_Ernstichthys_anduzei_1_1
ttctacggga tcgaaatggg cccccggggt ccgcagtgga aggagagcgc gcaacctttc
atctgctcca ttgaggatcc cacgaaacag accaagttca agggcatcaa gagttacatt
tcctaccggg tcacgcccag ccacagcggc aggccggtgt accggcgcta caagcacttc
gactggcttt acaaccggct cctgcacaag ttcaccgtca tttccgtgcc acaccttccc
gagaagcaag cgaccgggcg cttcgaggag gacttcatcg aaaagcgcaa gcggcggctc
atcctgtgga tcgaccacat gaccagccac ccggttctgt cccagtacga gggcttcgaa
cacttcctca tgtgcgtcga cgacaagcag tggaagctgg gcaagcggcg cgccgagaag
gacgagatgg tcggcgctca cttcatgctc acgctccaaa tccccaccga gcaccaggac
ctgcaggacg tcgaggagcg cgtcgatacc ttcaaggcgt tcgccaagaa aatggacgac
agcgtgatgc agctgacgca cgtcacctcg gagctcgtcc gcaagcacct gggcgggttc
cggaaggagt tccagcgcct gggcaacggg ttccagtcga ttagccagtc gttcatgctg
gaccctccgt atagctgcga cgccctgaac aacgccatct cgcacactg
>Aspredinidae_Ernstichthys_megistus_1_1
ttctacggga tcgaaatggg cccccggggt ccgcagtgga aggagagcgc gcaacctttc
gtctgctcca ttgaggatcc cacgaaacag accaagttca agggcattaa gagttacatc
tcctacaggg tcacgcccag ccacggcggc aggccggtgt accggcgcta caagcacttc
gactggcttt acaaccggct cctgcacaag ttcaccgtca tctccgtgcc acacctcccc
gagaagcagg cgaccgggcg cttcgaggag gacttcatcg aaaagcgcaa gcggcgcctc
atcctctgga tcgaccacat gaccagccac ccggttctgt ctcagtacga gggcttcgaa
cacttcctca tgtgcgtcga cgacaagcag tggaagctgg gcaagcggcg cgccgagaag
gacgagatgg tcggcgccca cttcatgctc acgctccaaa tccccagcga gcaccaggac
ctgcaggacg tcgaggagcg cgtcgatacc ttcaaggcgt tcgccaagaa aatggacgac
agcgtgatgc agctgacgca cgtcacctcg gagctcgtcc gcaagcacct gggcgggttc
cggaaggagt tccagcgcct gggaaacggg ttccagtcca tcagccagtc gttcatgctg
gaccccccgt acagctgcga cgccctgaac aacgccatct cgcacaccg
>Aspredinidae_Ernstichthys_megistus_2_1
ttctacggga tcgaaatggg gccccggggt ccgcagtgga aggagagcgc gcaacctttc
gtctgctcca tcgaggatcc cacgaagcag accaagttca aaggcattaa gagttacatc
tcctacaggg tcacgcccag ccacagcggc aggccggtgt accggcgcta caagcacttc
gactggcttt acaaccggct cctgcacaag ttcaccgtca tctccgtgcc acacctcccc
gagaagcaag cgaccgggcg cttcgaggag gacttcatcg aaaagcgcaa gcggcggctc
atcctctgga tcgaccacat gaccagccac ccggttctgt cccagtacga gggcttcgaa
cacttcctcg tgtgcgtcga cgacaagcag tggaagctgg gcaagcggcg cgccgagaag
gacgagatgg tcggcgctca cttcatgctc acgctccaaa tccccagcga gcaccaggac
ctgcaggacg tcgaggagcg cgtcgatacc ttcaaggcgt tcgccaagaa aatggacgac
agcgtgatgc agctgacgca cgtcacgtcg gagctcgtcc gcaagcacct gggcgggttc
cggaaggagt tccagcgcct gggaaacggg ttccagtcca tcagccagtc gttcatgctg
gacccgccgt acagctgcga cgccctgaac aacgccatct cgcacaccg
>Aspredinidae_Ernstichthys_megistus_3_1
ttctacggga tcgaaatggg gccccggggt ccgcagtgga aggagagcgc gcaacctttc
gtctgctcca tcgaggatcc cacgaagcag accaagttca aaggcattaa gagttacatc
tcctacaggg tcacgcccag ccacagcggc aggccggtgt accggcgcta caagcacttc
gactggcttt acaaccggct cctgcacaag ttcaccgtca tctccgtgcc acacctcccc
gagaagcaag cgaccgggcg cttcgaggag gacttcatcg aaaagcgcaa gcggcggctc
atcctctgga tcgaccacat gaccagccac ccggttctgt cccagtacga gggcttcgaa
cacttcctcg tgtgcgtcga cgacaagcag tggaagctgg gcaagcggcg cgccgagaag
gacgagatgg tcggcgctca cttcatgctc acgctccaaa tccccagcga gcaccaggac
ctgcaggacg tcgaggagcg cgtcgatacc ttcaaggcgt tcgccaagaa aatggacgac
agcgtgatgc agctgacgca cgtcacgtcg gagctcgtcc gcaagcacct gggcgggttc
cggaaggagt tccagcgcct gggaaacggg ttccagtcca tcagccagtc gttcatgctg
gacccgccgt acagctgcga cgccctgaac aacgccatct cacacaccg
>Aspredinidae_Micromyzon_akamai_2_1
tcgtacggga tcgaaatggg tccccagggg ccccagtgga aggagagtgc gcaacccttc
gcctgctcca ttgaggatcc gacgaaacag accaagttca agggcattaa gagttacatc
tcctacaggg tgaccccgag ccacagcggc cgccccgtgt accggcgcta caagcacttc
gactggctct acaaccggct cctgcacaag ttcaccgtca tctccgtgcc acaccttccc
gagaagcaag cgaccggccg cttcgaggac gacttcatcg agaagcgcaa gcggcggctc
atcctgtgga tcgaccacat gaccagccac ccggttctct cccagtacga gggcttcgaa
cacttcctgg tgtgcgtgga cgacaagcag tggaagctgg gcaagcggcg cgccgagaag
gacgagatgg tcggcgctca cttcatgctc acgctccaaa tccccacgga gcaccaggac
ctgcaggacg ttgaggagcg cgtcgacacc ttcaaggcct tcgccaagaa gatggacgac
agcgtgatgc agctgaccca cgtcacctcg gagctggtcc gcaagcacct gggcggattt
cgcaaggagt tccagcgcct gggcaacggc ttccagtcca ttagccagtc gttcatgctg
gaccctccat acagctacga cgccctgaac aacgccatct cacacactg
>Aspredinidae_Pseudobunocephalus_bifidus_1_1
tcttacagca ttgaaatggg ctcgagcgga ccccagtgga aggagagtcc gcaacctttt
gtctgctcca tcgaggatcc cacaaaacag accaaattca agggcattaa gagttacatt
tcctacaggg tcacccccag ccacacgagc agggccgtct atcggcgcta caagcatttc
gattggctgt acaatcgcct gctgcacaag tttaccgtta tttcggtacc ccacctacca
gagaagcaag ccaccggacg ctttgaagag gacttcatcg aaaaaaggaa gcggcgcctc
atcctatgga tggatcacat gaccagccac ccagttctgt cccagtacga gggcttcgaa
cacttcctca tgtgtgtcga cgacaagcag tggaagctgg gaaagcggcg cgcagagaaa
gatgaaatgg taggcgcaca cttcatgctc acactccaga tccccaaaga gcaccaggac
ctgcaagacg tcgaggagcg catcgatacc ttcaaagcct ttgccaagaa aatggacgac
agcgtcatgc agctgaccca cgtcacctcc gagctcgtcc gcaagcacct cggcggcttt
cggaaagagt tccagcgcct gggtaatgct ttccagtcca tcagccaatc gttcatgctg
gaccctccgt acagctccga tgccctgaac aatgcaatct cacacactg
>Aspredinidae_Xyliphius_sofiae_2_1
tcctacacca ttgaaatggg ctcgcgtgga cctcagtgga aggagagccc acaacctttt
gtctgctcca tcgaggatcc cacaaaacag accaaattca agggcattaa gagttacatt
tcctacagag tcactcccag ccacactagc agacctgtgt accggcgcta taagcacttt
gattggttgt acaatcgact gttgcacaag tttactgtta tttctgtacc acatctaccg
gagaagcaag ccactggacg ctttgaagaa gactttattg aaaagagaaa gcggcggctt
atcctatgga ttgatcacat gaccagtcac ccagttctct cccagtatga aggctttgaa
cacttcctca tgtgtattga tgacaagcag tggaaacttg gaaagcgtcg cgcagagaaa
gatgaaatgg taggtgctca cttcatgctc actcttcaaa tccctaaaga gcaccaggac
ctgcaagacg tagaggagcg cattgatacc ttcaaatcct ttgccaagaa aatggatgac
agcgtcatgc agctgaccca cgtcacctcc gaactcgtcc gcaagcacct tggtggattt
cggaaggagt ttcaacgcct ggggaatggt ttccagtcta tcagccagtc gttcatgctg
gatcctgcat acagctgtga tgccctgaac aacgccatct cgcacactg
>Atherinopsidae_Odontesthes_incisa_1_1
nnnnnnnnnn nnnnnnnnnn nnnnnnnnnn nnnnnnnnnn nngagagccc acagcctttc
acctgctcca tcgaagaccc caccaaacag acaaagttca agggcatcaa gacctacatc
tcgtatcggg tgacgccgag ccacactggg catcctgtct acagacgcta caaacacttt
gactggctgt acaaccgctt gctgcacaaa ttcactgtga tctctgttcc tcacctgcct
gagaagcagg ccacagggcg attcgaggag gacttcatcg agaagcgcaa gaggagactg
atattgtgga tgaaccacat gaccagtcac ccagtcctct ctcagtatga aggctttgag
cactttctga tgtgtgccga cgataaacag tggaaactgg gcaagaggcg ggcggagaag
gacgagatgg tgggcgccca tttcatgctg accctccaaa tccccaacga gcaccaggac
cttcaggacg tcgaggagag ggtcgacaac ttcaagtcct ttgccaagaa aatggacgac
agcgtgatgc agctcacaca cgtggcctcg gagctggtgc gtaaacatct gggtggtttc
aggaaggagt tccagcggct ggggaattcc ttccagtcta tgagccaggc gttcatgctg
gacnnnnnnn nnnnnnnnnn nnnnnnnnnn nnnnnnnnnn nnnnnnnnn
>Auchenipteridae_Ageneiosus_militaris_2_1
nnnnnnagca tcgaaatggg cacacgtgga cctcagtgga aggagagtcc gcaacccttc
gtctgctcca ttgaggatcc caccaaacag accaagttca agggcattaa gagttacatt
tcctacaggg tcacccccag ccacaccagc agacctgtgt atcgacgcta taagcacttt
gactggctgt acaatcgcct gttgcacaaa tttactgtca tttctgtacc ccatcttcca
gagaaacaag ccaccgggcg ctttgaagaa gacttcatcg aaaagagaaa gcgccggctc
atcctgtgga tggatcacat gaccagtcac ccggttctct cccagtacga gggcttcgaa
cacttcctca tgtgtgtcga tgacaagcaa tggaaactgg gaaagcgtcg tgccgagaaa
gacgagatgg taggagctca ttttatgctc actctccaga tccctaaaga gcatcaggac
ctgcaagacg tcgaggagcg catcgatacc ttcaaagcct ttgccaagaa aatggatgat
agcgtcatgc agctgacgca cgtcacctcc gaactcgtcc gtaagcatct cggaggtttc
cggaaggagt ttcagcgcct gggtaatgcg ttccagtcca tcagccaggc gttcatgctg
gaccctccgt acagctgcga tgcccnnnnn nnnnnnnnnn nnnnnnnnn
>Auchenipteridae_Auchenipterus_dentatus_1_1
nnnnnnnnnn nnnnnnnnnn nnnnnnngga cctcagtgga aggagagtcc gcaacccttc
atctgctcca tcgaggatcc caccaaacag accaagttca agggcattaa gagttacatt
tcctacaggg tcacccccag ccacaccagc agacccgtgt atcggcgcta yaagcacttt
gactggctgt acaatcgcct gttgcacaag tttactgtca tttccgtacc ccatcttcca
gagaagcaag ccaccgggcg ctttgaagaa gacttcatcg aaaagcgaca gcgccggctc
atcctgtgga tggatcacat gaccagtcac ccggttctct cccagtacga gggcttcgaa
cacttcctca tgtgcgtcga tgacaagcaa tggaaactgg gaaagcgtcg ggccgagaaa
gacgagatgg taggagctca tttcatgctc acgctccaga tccctaaaga gcaccaggac
ctgcaagacg tcgaggagcg catcgatacc ttcaaagcct tcgccaagaa aatggacgac
agcgtcatgc agctgacgca cgtcgcctcc gaactcgtcc gtaagcatct gggrggattc
cggaaggagt ttcagcgcct gggaaattcg ttccagtcca tcagccaggc gttcatgctg
gacccgccgt acagctgcga cgcccnnnnn nnnnnnnnnn nnnnnnnnn
>Auchenipteridae_Ferrarissoaresia_meridionalis_1_1
nnnnnnagca tcgaaatggg cccacgtgga cctcagtgga aggagagtcc gcaacccttc
atctgctcca tcgaagatcc caccaaacag accaagttca agggcattaa gagttacatt
tcctacaggg tcacccccag ccacaccagc agacctgtgt atcgacgcta taagcacttt
gactggctgt acaatcgcct gttgcacaaa tttactgtca tttctgtacc ccatcttcca
gagaaacaag ccaccgggcg ctttgaagaa gacttcatcg aaaagagaaa gcgccggctc
atcctgtgga tggatcacat gaccagtcac ccggttctct cccagtacga gggcttcgaa
cacttcctca tgtgtgtcga tgacaagcaa tggaaactgg gaaagcgtcg tgccgagaaa
gacgagatgg taggagctca tttcatgctc actctccaga tccctaaaga gcatcaggac
cttcaagacg tcgaggagcg catcgatacc ttcaaagcct tcgccaagaa aatggacgac
agcgtcatgc agctgacgca cgtcacctcc gaactcgtcc gtaagcatct cggaggtttc
cggaaggagt ttcagcgcct gggtaatgcg ttccagtcca tcagccaggc gttcatgctg
gaccctccgt acagctgcga nnnnnnnnnn nnnnnnnnnn nnnnnnnnn
>Auchenipteridae_Trachelyopterichthys_taeniatus_1_1
nnnnnnagca tcgaaatggg cccacgtgga cctcagtgga aggagagtcc gcaacccttc
atctgctcca tcgaggatcc caccaaacag accaagttca agggcattaa gagttacatt
tcctacaggg tcacccccag ccacaccagc agacctgtgt atcggcgcta taagcacttt
gactggctgt acaatcgcct gttgcacaaa ttcactgtca tttctgtacc ccatctccca
gagaaacaag ccaccgggcg ctttgaagaa gacttcatcg aaaagagaaa gcgccggctc
atcctgtgga tggatcacat gaccagtcac ccggttctct cccagtacga gggcttcgaa
cacttcctca tgtgtgtcga tgacaagcaa tggaaactgg gaaagcgtcg tgccgagaaa
gacgagatgg taggagctca tttcatgctc actctccaga tccctaaaga gcatcaggac
ctgcaagacg tcgaggagcg catcgatacc ttcaaagcct tcgccaagaa aatggacgac
agcgtcatgc agctgacgca cgtcacctct gaactcgtcc gtaagcatct cggaggtttc
cggaaggagt ttcagcgcct gggtaatgcg ttccagtcca tcagcctggc gttcatgctg
gaccctccat acagctgcga tgnnnnnnnn nnnnnnnnnn nnnnnnnnn
>Auchenipteridae_Trachelyopterus_coriaceus_1_1
nnnnnnnnnn nnnnnnnnnn nnnnnnnnnn nntcagtgga aggagagtcc gcaacccttc
atctgctcca tcgaggatcc taccaaacag accaagttca agggcattaa gagttacatt
tcctacaggg tcacccccag tcacaccagc aggcctgtgt atcggcgcta taagcacttt
gactggctgt acaatcgcct gttgcacaaa ttcaccgtca tttctgtacc ccatctcccg
gagaaacaag ccaccgggcg cttcgaagaa gacttcatcg aaaagagaaa gcgccggctc
atcctgtgga tggatcacat gaccagtcac ccggttctct cccagtacga gggcttcgaa
cacttcctca tgtgtgtcga tgacaagcaa tggaaactgg gaaagcgtcg agccgagaaa
gacgagatgg taggagctca tttcatgctg actctccaga tccctaaaga gcatcaggat
ctgcaagacg tcgaggagcg catcgatacc ttcaaagcct tcgccaagaa aatggacgac
agcgtcatgc agctgacgca cgtcacctcc gaactcgtcc ggaagcatct cggaggtttc
cggaaggagt ttcagcgcct gggtaatgcg ttccagtcca tcagccaggc gttcatgctg
gaccctccgt acagctgcga cgcnnnnnnn nnnnnnnnnn nnnnnnnnn
>Auchenipteridae_Trachelyopterus_porosus_1_1
nnnnnnnnnn nnnnnnnnnn nnnnnnnnnn nnnnnnnnnn nnnnnnnnnn nnnnnnnnnn
nnnnnntcca tcgaggatcc taccaaacag accaagttca agggcattaa gagttacatt
tcctacaggg tcacccccag tcacaccagc aggcctgtgt atcggcgcta taagcacttt
gactggctgt acaatcgcct gttgcacaaa ttcacggtca tttctgtacc ccatctcccg
gagaaacaag ccaccgggcg ctttgaagaa gacttcatcg aaaagagaaa gcgccggctc
atcctgtgga tggatcacat gaccagtcac ccggttctct cccagtacga gggcttcgaa
cacttcctca tgtgtgtcga tgacaagcaa tggaaactgg gaaagcgtcg agccgagaaa
gacgagatgg tgggagctca tttcatgctg actctccaga tccctaagga gcatcaggac
ctccaagacg tcgaggagcg catcgatacc ttcaaagcct tcgccaagaa aatggacgac
agcgtcatgc agctgacgca cgtcacctcc gaactggtcc ggaagcatct cggaggtttc
cggaaggagt ttcagcgcct gggtaatgcg ttccagtcca tcagccaggc gttcatgctg
gaccctccgt acagctgcga cgcnnnnnnn nnnnnnnnnn nnnnnnnnn
>Auchenipteridae_Trachycorystes_trachycorystes_1_1
nnnnnnnnnn nnnnnnnnnn nnnnnnnnnn nnnnnnnnnn nnnnnnnnnn nnnnnnnnnn
nnnnnnnnnn nnnnnnnnnn nnnnnnncag accaagttca agggcattaa gagttacatt
tcctacaggg tcacccccag ccacaccagc agacctgtgt atcgacgcta taagcacttt
gactggctgt acaatcgcct gttgcacaaa tttactgtca tttctgtacc ccatcttcca
gagaaacaag ccaccgggcg ctttgaagaa gacttcatcg aaaagagaaa gcgccggctc
atcctgtgga tggatcacat gaccagtcac ccggttctct cccagtacga gggcttcgaa
cacttcctca tgtgtgtcga tgacaagcaa tggaaactgg gaaagcgtcg tgccgagaaa
gacgagatgg taggagctca tttcatgctc actctccaga tccctaaaga gcatcaggac
cttcaagacg tcgaggagcg catcgatacc ttcaaagcct tcgccaagaa aatggacgac
agcgtcatgc agctgacgca cgtcacctcc gaactcgtcc gtaagcatct cggaggtttc
cggaaggagt ttcagcgcct gggtaatgcg ttccagtcca tcagccaggc gttcatgctg
gaccctccgt acagctgcga tgccnnnnnn nnnnnnnnnn nnnnnnnnn
>Batrachoididae_Batrachoides_pacifici_1_1
tcatacacta ttgagatgag tcccttgggg ccaagatgga aggagaatcc ccatcctttc
tcttgctcca ttgaagatcc gacaaaacaa acaaagttta aaggcatcaa aacgtacatt
tcgtaccggg ttacgccaac ccacacaggg cgtcctgtct acaggcgcta caaacacttt
gactggctat acaaccggtt actgcataag ttcactgtga tctccgtgcc tcaccttccc
gagaaacagg ccactgggcg atttgaggaa gacttcattg agaagcgtaa gagacgattg
atactgtgga tgaaccatat gactactcac ccggttctct cgcaatatga aggctttgag
cactttctca tgtgtgctga tgacaagcaa tggaaactgg gcaagagacg ggcagagaag
gatgagatgg tgggtgccca tttcatgctg accctccaga ttcctaatga gcaccaagac
cttcaggatg tagaagagcg agttgattcc ttcaagacat tcgctaagaa aatggacgat
agtgtcatgc agctcacaca tgttacctcg gagctggtgc gcaagcacct tggtggattc
agaaaggagt tccagcggct aggaaacgcc tttcagtcca tcagtcaggc attcatgctg
gaccctcccc attcctcaga ggccctcaat caannnnnnn nnnnnnnnn
>Gobiesocidae_Gobiesox_daedaleus_1_1
nnnnnnnnnn nnnnnnnggt tcccaacggc ccgcagtgga aggagagtcc ccaaccattt
gcctgttcca tcgaagaccc caccaagcag accaagttta aggggattaa gacctacatt
tcataccggg tgaccccgag ccacacgggg cgccccgtct acagacgcta caaacacttt
gactggctgt acaaccgctt actgcacaag ttcactgtga tctcagtgcc tcacctgccg
gagaagcagg ccacgggccg attcgaggag gacttcatcg aaaagcgcaa gaggcggctg
atcctgtgga tgaaccacat gaccagtcac cccgtcctgt cccagtacga aggatttgag
cacttcttga tgtgtgccga tgacaagcag tggaaactcg gcaagaggcg ggcagagaag
gacgagatgg tcggagccca tttcatgctg accctccaaa tccccaacga gcaccaggac
cttcaagatg tggaggagcg agtggacaac tttaaggcct ttgcaaaaaa gatggacgac
agtgttttgc agctgacgca cgttgcctcg gagctggtgc gcaaacatct gggcgggttc
aggaaggagt tccagcgact ggggaattcc ttccagtctg tcagtcaggc cttcatgctg
gacccgcccc atcggtcgga gaccctcaac aannnnnnnn nnnnnnnnn
>Gymnotidae_Electrophorus_varii_1_1
nnnnnnnnnn nnnnnnnnnn nnnnnnnnnn nnnnnnnnna aggagagtcc ccagccattc
tcctgctcca ttgaagatcc caccaaacag actaagttca aaggcattaa gacttacatt
tcctaccggg tcactcccag tcacaccggc agacctgtgt accgccgcta caagcacttc
gactggctct acaatcgcct gctgcacaag ttcaccgtca tctccgtccc ccacctgcct
gagaaacagg ccactgggcg tttcgaggag gacttcattg agaagaggaa gaggaggctc
atcctgtgga tggatcacat gaccagccac ccggtgctgt cccagtatga gggttttgag
cacttcctca tgtgtggcga tgacaagcag tggaagctgg ggaagcggcg ggcagagaag
gacgagctgg tgggtgccca ctttatgctc acgctacaca tccccaacga acaccaggac
ctgcaggatg tggaggagcg tgtcgacacc ttcaaggcct ttgccaagaa aatggatgac
agcgtgatgc agctgacgca cgtggcctcc gagctcgtcc gtaagcatct tgggggcttc
cgcaaggagt tccagcgact gggtcatgct ttccagtcca tcagccaggc gttcatgctt
gacccaccgc nnnnnnnnnn nnnnnnnnnn nnnnnnnnnn nnnnnnnnn
>Gymnotidae_Electrophorus_varii_2_1
nnnnnnnnnn nnnnnnnnnn nnnnnnnnnn nnnnnnnnna aggagagtcc ccagccattc
tcctgctcca ttgaagatcc caccaaacag actaagttca aaggcattaa gacttacatt
tcctaccggg tcactcccag tcacaccggc agacctgtgt accgccgcta caagcacttc
gactggctct acaatcgcct gctgcacaag ttcaccgtca tctccgtccc ccacctgcct
gagaaacagg ccactgggcg tttcgaggag gacttcattg agaagaggaa gaggaggctc
atcctgtgga tggatcacat gaccagccac ccggtgctgt cccagtatga gggttttgag
cacttcctca tgtgtggcga tgacaagcag tggaagctgg ggaagcggcg ggcagagaag
gacgagctgg tgggtgccca ctttatgctc acgctacaca tccccaacga acaccaggac
ctgcaggatg tggaggagcg tgtcgacacc ttcaaggcct ttgccaagaa aatggatgac
agcgtgatgc agctgacgca cgtggcctcc gagctcgtcc gtaagcatct tgggggcttc
cgcaaggagt tccagcgact gggtcatgct ttccagtcca tcagccaggc gttcatgctt
gacccaccgc nnnnnnnnnn nnnnnnnnnn nnnnnnnnnn nnnnnnnnn
>Gymnotidae_Electrophorus_varii_3_1
nnnnnnnnnn nnnnnnnnnn nnnnnnnnnn nnnnnnnnna aggagagtcc ccagccattc
tcctgctcca ttgaagatcc caccaaacag actaagttca aaggcattaa gacttacatt
tcctaccggg tcactcccag tcacaccggc agacctgtgt accgccgcta caagcacttc
gactggctct acaatcgcct gctgcacaag ttcaccgtca tctccgtccc ccacctgcct
gagaaacagg ccactgggcg tttcgaggag gacttcattg agaagaggaa gaggaggctc
atcctgtgga tggatcacat gaccagccac ccggtgctgt cccagtatga gggttttgag
cacttcctca tgtgtggcga tgacaagcag tggaagctgg ggaagcggcg ggcagagaag
gacgagctgg tgggtgccca ctttatgctc acgctacaca tccccaacga acaccaggac
ctgcaggatg tggaggagcg tgtcgacacc ttcaaggcct ttgccaagaa aatggatgac
agcgtgatgc agctgacgca cgtggcctcc gagctcgtcc gtaagcatct tgggggcttc
cgcaaggagt tccagcgact gggtcatgct ttccagtcca tcagccaggc gttcatgctt
gacccaccgc nnnnnnnnnn nnnnnnnnnn nnnnnnnnnn nnnnnnnnn
>Gymnotidae_Electrophorus_voltai_1_1
nnnnnnnnnn nnnnnnnnnn nnnnnnnnnn nnnnnnnnna aggagagtcc ccagccattc
tcctgctcca ttgaagatcc caccaaacag actaagttca aaggcattaa gacttacatt
tcctaccggg tcactcccag tcacaccggc agacctgtgt accgccgcta caagcacttc
gactggctct acaatcgcct gctgcacaag ttcaccgtca tctccgtccc ccacctgcct
gagaagcagg ccactgggcg tttcgaggag gacttcattg agaagaggaa gaggaggctc
atcctgtgga tggatcacat gaccagccac ccggtgctgt cccagtatga gggttttgag
cacttcctca tgtgtggcga tgacaagcag tggaagctgg ggaagcggcg ggcagagaag
gacgagctgg tgggtgccca ctttatgctc acgctacaca tccccaacga acaccaggac
ctgcaggatg tggaggagcg cgtcgacacc ttcaaggcct ttgccaagaa aatggatgac
agcgtgatgc agctgacgca cgtggcctcc gagctcgtcc gtaagcatct tgggggcttc
cgcaaggagt tccagcgact gggtcatgct ttccagtcca tcagccaggc gttcatgctt
gacccaccgc nnnnnnnnnn nnnnnnnnnn nnnnnnnnnn nnnnnnnnn
>Gymnotidae_Electrophorus_voltai_2_1
nnnnnnnnnn nnnnnnnnnn nnnnnnnnnn nnnnnnnnna aggagagtcc ccagccattc
tcctgctcca ttgaagatcc caccaaacag actaagttca aaggcattaa gacttacatt
tcctaccggg tcactcccag tcacaccggc agacctgtgt accgccgcta caagcacttc
gactggctct acaatcgcct gctgcacaag ttcaccgtca tctccgtccc ccacctgcct
gagaagcagg ccactgggcg tttcgaggag gacttcattg agaagaggaa gaggaggctc
atcctgtgga tggatcacat gaccagccac ccggtgctgt cccagtatga gggttttgag
cacttcctca tgtgtggcga tgacaagcag tggaagctgg ggaagcggcg ggcagagaag
gacgagctgg tgggtgccca ctttatgctc acgctacaca tccccaacga acaccaggac
ctgcaggatg tggaggagcg cgtcgacacc ttcaaggcct ttgccaagaa aatggatgac
agcgtgatgc agctgacgca cgtggcctcc gagctcgtcc gtaagcatct tgggggcttc
cgcaaggagt tccagcgact gggtcatgct ttccagtcca tcagccaggc gttcatgctt
gacccaccgc nnnnnnnnnn nnnnnnnnnn nnnnnnnnnn nnnnnnnnn
>Poeciliidae_Poecilia_melanonotata_1_1
tcgtatacca ttgagatggg ctcactggga cctcaatgga aggcaaatcc aacgccattc
atctgctcca ttgaagaccc aaccaaacag acaaagttca agggtatcaa gacctacata
tcgtaccgag tgacgccaag ccacataggc cggccggttt acagacgata caaacacttt
gactggttgt acaaccgttt gttgcacaag ttcactgtga tctctgtgcc tcacctccct
gagaagcagg ccactggtcg gtttgaggaa gacttcattg aaaagcgtaa gaggcgactg
atactgtgga tgaaccacat gaccagccac ccggtcctct cgcagtatga aggctttgag
cactttctga tgtgtgctga tgataagcag tggaaactgg gtaagcggcg ggcagagaag
gacgagatgg tgggagccca tttcatgctg acccttcaga tccccaacga gcaccaggac
cttcaggacg tcgaggagag ggtcgacaac ttcaagacct ttgccaagaa aatggacgac
agtgtgatgc agctcacgca cgttgcctca gagcttgtgc gtaagcacct gggcgggttc
aggaaggagt tccagcgact tgggaatgcc ttccagtcta ttagccaggc tttcacactg
gacccaccct acaagtcaga tgccctcaac aacgccatct cccacactg
>Poeciliidae_Poecilia_pauciradiata_1_1
tcgtatacca ttgagatggg ctcactggga cctcaatgga aggcaaatcc aacgccattc
atctgctcca ttgaagaccc aaccaaacag acaaagttca agggtatcaa gacctacata
tcgtaccgag tgacgccaag ccacataggc cggccggttt acagacgata caaacacttt
gactggttgt acaaccgttt gttgcacaag ttcactgtga tctctgtgcc tcacctccct
gagaagcagg ccactggtcg gttcgaggaa gacttcattg aaaagcgtaa gaggcgactg
atactgtgga tgaaccatat gaccagccac ccggtcctct cgcagtatga aggctttgag
cactttctga tgtgtgctga tgataagcag tggaaactgg gtaagcggcg ggcagagaag
gacgagatgg tgggagccca tttcatgctg acccttcaga tccccaacga gcaccaagac
cttcaggacg tcgaggagag ggtcgacaac ttcaagacct ttgccaagaa aatggacgac
agtgtgatgc agctcacgca cgttgcctca gagcttgtgc gtaagcacct gggcgggttc
aggaaggagt tccagcgact tgggaatgcc ttccagtcta ttagccaggc tttcacactg
gacccaccct acaagtcaga tgccctcaac aacgccatct cccacactg
>Rivulidae_Hypsolebias_flavicaudatus_2_1
nnnnnnnnnn nnnnnnnnnn nnnnnnnnnn nnnagatgga aggagaaccc gcagcctttc
acctgctcca ttgaagaccc caccaaacag acaaagttca agggcatcaa gacctacata
tcgtaccggg tcacgccgag ccacacnggg catcctgtct acagacgcta caaacacttc
gactggcttt acaaccgttt gctgcacaag ttcactgtga tctccgtgcc tcacctccca
gagaagcagg ccacgggccg attcgaggaa gacttcattg agaagcgtaa gcggcgacta
atactgtgga tgaaccacat gacaagtcac ccagtcctct cccagtacga gggctttgag
cactttttga tgtgcactga tgacaagcag tggaagctgg gcaagaggcg ggcagagaag
gatgagatgg tgggcgccca tttcatgctg accctccaaa tccccaatga gcaccaggac
cttcaggatg tcgaggagag ggtcgacaac tttaagactt ttgccaagaa gatggacgac
agcgtgatgc agctcacgca cgtggcctcg gagctggtgn nnnnnnnnnn nnnnnnnnnn
nnnnnnnnnn nnnnnnnnnn nnnnnnnnnn nnnnnnnnnn nnnnnnnnnn nnnnnnnnnn
nnnnnnnnnn nnnnnnnnnn nnnnnnnnnn nnnnnnnnnn nnnnnnnnn
>Auchenipteridae_Ageneiosus_pardalis_1_1
nnnnnntgca tagaaatggg ccctcagggg ccacagtgga aggagagtcc tcagcctttt
tgctgctcca ttgaggaccc caccaaacag accaagttca aaggcattaa gacgtacatt
tcctatcgag tcactcccag tcacactggc aggcctgtgt atcgccgcta caagcacttt
gactggctgt acaaccgcct gctgcacaag ttcactgtca tctctgtgcc ccacttgcct
gagaagcagg ccaccgggcg cttcgaggaa gacttcatcg agaagaggaa gaggcggctc
atcctgtgga tgaatcacat gaccagtcac ccagtgctgt ctcagtacga gggctttgaa
catttcctca tgtgtggcga tgacaagcag tggaagctgg gcaagaggcg ggcggagaag
gacgagatgg taggggctca cttcatgctc accctccaca tccccaacga gcatcaagat
ctgcaggatg tggaggagcg catcgactcc ttcaaggcct tcgctaagaa gatggacgac
agtgtgatgc agctgacgca tgtggcctcc gagctcgtcc gcaaacatct cggaggcttt
cgcaaggagt tccagcggct agggaacgcg ttccagtcca tcagccaggc gttcatgctg
gacctcccgt gcagctctga cgcccnnnnn nnnnnnnnnn nnnnnnnnn
>Rivulidae_Ophthalmolebias_bokermanni_1_1
nnnnnnnnnn nnnnnnnnnn nnnnnnnnnn nnncgatgga aggagaaccc gcagcctttt
acctgctcca ttgaagaccc caccaaacag acaaagttca agggcatcaa gacctacata
tcataccggg tcacgccgag ccacacgggg catcctgtct acagacgcta caaacacttc
gactggcttt acaaccgttt gctgcacaag ttcactgtga tctccgtgcc tcacctccca
gagaagcagg ccactggccg attcgaggaa gacttcattg agaagcgcaa gcggcgacta
atactgtgga tgaaccacat gacaagtcac ccagtcctct cccagtatga aggctttgag
cactttttga tgtgcactga tgacaagcag tggaaactgg gcaagaggcg ggcagagaag
gatgagatgg tgggcgccca tttcatgctg acgctccaaa tccccagtga gcaccaggac
cttcaggatg tcgaggagag ggtcgacaac tttaagactt ttgccaagaa gatggacgac
agcgtgatgc agctcacgca cgtcgcctcg gagctggtgn nnnnnnnnnn nnnnnnnnnn
nnnnnnnnnn nnnnnnnnnn nnnnnnnnnn nnnnnnnnnn nnnnnnnnnn nnnnnnnnnn
nnnnnnnnnn nnnnnnnnnn nnnnnnnnnn nnnnnnnnnn nnnnnnnnn
>Aspredinidae_Bunocephalus_colombianus_2_1
tcctacagca ttgaaatggg ctcgcgtgga cctcagtgga aggagaaccc ccaacctttt
gtctgctcca tcgaggatcc cacaaaacag accaaattca agggtattaa gagttacatt
tcctacaggg tcacccccag ccacactagc agacccgtgt accggcgcta caagcacttt
gattggttgt acaatcgact gttgcacaag tttactgtta tatctgtacc acatctaccg
gagaagcaag ccactggacg ctttgaagaa gacttcattg aaaagagaaa gcggcggctc
atcctatgga ttgatcacat gaccagccac ccagttctct cccagtacga aggctttgaa
cacttcctca tgtgtgttga tgacaagcag tggaaactgg gaaagcgtcg tgcggagaaa
gatgaaatgg taggtgctca ctttatgctc actcttcaaa tccctaagga gcaccaggat
ctgcaagacg tagaggagcg catcgatacc ttcaaagcct ttgccaagaa aatggatgac
agcgtcatgc agctgaccca cgtcacctct gaactcgtcc gcaagcacct cggtggattt
cggaaggagt ttcagcgcct gggtaatggt ttccagtcta tcagccagtc gttcatgctg
gaccctgcat acagctgtga cgccctgaac aacgccattt cgcacactg
>Auchenipteridae_Auchenipterichthys_coracoideus_1_1
nnnnnnagca tcgaaatggg cccacgtgga cctcagtgga aggagagtcc acaacccttc
atctgctcca tcgaggatcc caccaaacag accaagttca agggcattaa gagttacatt
tcctacaggg tcacccccag ccacaccagc agacctgtgt atcggcgcta taagcacttt
gactggctgt acaatcgcct gttgcacaaa tttactgtca tttctgtacc ccatcttcca
gagaaacaag ccaccgggcg cttngaagaa gacttcatcg aaaagagaaa gcgccggctc
atcctgtgga tggatcacat gaccagtcac ccagttctct cccagtacga gggcttcgaa
cacttcctca tgtgtgtcga tgacaagcag tggaaactgg gaaagcgtcg tgccgagaaa
gacgagatgg taggagctca tttcatgctc actctccaga tccctaaaga gcatcaggac
ctgcaagacg tcgaggagcg tatcgatacc ttcaaagcct tcgccaagaa aatggacgac
agcgtcatgc agctgacaca cgtcacctct gaactcgtcc gtaagcatct cggaggtttc
cggaaggagt ttcagcgcct gggtaatgcg ttccagtcca tcagccaggc gttcatgctg
gaccctccat acagctgcga taaccnnnnn nnnnnnnnnn nnnnnnnnn
>Auchenipteridae_Auchenipterus_osteomystax_1_1
nnnnnnnnnn nnnnnnnnnn nncgcgcgga cctcagtgga aggagagtcc gcaacccttc
atctgctcca tcgaggatcc caccaaacag accaagttca agggcattaa gagttacatt
tcctacaggg tcacccccag ccacaccagc agacccgtgt atcggcgcta taagcacttt
gactggctgt acaatcgcct gttgcacaag tttactgtca tttccgtacc ccatcttcca
gagaagcaag ccaccgggcg ctttgaagaa gacttcatcg aaaagcgaca gcgccggctc
atcctgtgga tggatcacat gaccagtcac ccggttctct cccagtacga gggcttcgaa
cacttcctca tgtgcgtcga tgacaagcaa tggaaactgg gaaagcgtcg ggccgagaaa
gacgagatgg taggagctca tttcatgctc acgctccaga tccctaaaga gcaccaggac
ctgcaagacg tcgaggagcg catcgatacc ttcaaagcct tcgccaagaa aatggacgac
agcgtcatgc agctgacgca cgtcgcctcc gaactcgtcc gtaagcatct gggaggattc
cggaaggagt ttcagcgcct gggaaattcg ttccagtcca tcagccaggc gttcatgctg
gacccgccgt acagctgcga cgcccnnnnn nnnnnnnnnn nnnnnnnnn
>Auchenipteridae_Pseudauchenipterus_affinis_1_1
nnnnnnagca tcgaaatggg ctcacgtgga cctcagtgga aggagagtcc gcaacccttc
atctgctcca tagaggatcc caccaaacag accaagttca agggcattaa aagttacatt
tcctacaggg tcacccccag ccacaccagc agacctgtgt atcggcgcta taagcacttt
gactggctat acaatcgcct gttgcacaaa tttactgtca tttctgtacc ccatcttcca
gagaagcaag ccaccgggcg ctttgaagaa gacttcatcg aaaagagaaa gcgccggctc
atcctgtgga tggatcatat gaccagtcac ccggttctct cccagtacga gggctttgaa
cacttcctca tgtgtgttga tgacaagcaa tggaaactgg gaaagcgtcg tgccgagaaa
gacgagatgg taggagctca tttcatgctc actctccaga tccctaaaga gcatcaggac
ctgcaagacg tggaggaacg catcgatacc ttcaaagcct tcgccaagaa aatggacgac
agcgtcatgc agctgacgca cgtcacctcc gaacttgtcc gtaagcatct tggaggtttc
aggaaggagt ttcagcgcct gggtaatgcg ttccagtcca tcagccaggc gttcatgcta
gaccctccat acagctgcga tgcccnnnnn nnnnnnnnnn nnnnnnnnn
>Auchenipteridae_Spinipterus_acsi_1_1
nnnnnnagca tcgaaatggg cccacgtgga cctcagtgga aggacagtcc acaacccttc
agctgctcca tcgaggatcc taccaaacag accaagttca agggcattaa gagttacatt
tcctacaggg tcacccccag tcacaccagc agacccgtgt atcggcgcta taagcacttt
gactggctgt acaatcgcct gttgcacaaa tttacggtca tctctgtacc ccatcttcca
gagaaacaag ccaccgggcg cttcgaagag gacttcatcg aaaagagaaa gcgccggctc
atcctgtgga tggatcacat gaccagtcac ccggttctct cccagtacga gggcttcgaa
cacttcctca tgtgcgtcga tgacaagcaa tggaaactgg gtaagcgtcg tgccgagaag
gacgagatgg taggagctca tttcatgctc actctccaga tccctaaaga gcatcaggac
ctgcaggacg tcgaggagcg catcgatacc ttcaaatcct tcgccaagaa aatggacgac
agcgtcatgc agctgacgca cgtcacctcc gaactcgtcc gtaagcatct cggaggcttc
cggagggagt ttcagcgcct gggtaatgcg ttccagtcca tcagccaggc gttcatgctg
gacccaccgt acagctgcga tgcccnnnnn nnnnnnnnnn nnnnnnnnn
>Poeciliidae_Poecilia_garnieri_1_1
tcgtatacca ttgagatggg ctcactggga cctcaatgga aggcaaatcc aacgccattc
atctgctcca ttgaagaccc aaccaaacag acaaagttca agggtatcaa gacctacata
tcgtaccgag tgacgccaag ccacataggc cggccggttt acagacgata caaacacttt
gactggttgt acaaccgttt gttgcacaag ttcactgtga tctctgtgcc tcacctccct
gagaagcagg ccactggtcg gttcgaggaa gacttcattg aaaagcgtaa gaggcgactg
atactgtgga tgaaccacat gaccagccac ccagtcctct cgcagtatga aggctttgag
cactttctga tgtgtgctga tgataagcag tggaaactgg gtaagcggcg ggcagagaag
gacgagatgg tgggagccca tttcatgctg acccttcaga tccccaacga gcaccaggac
cttcaggacg tcgaggagag ggtcgacaac ttcaagacct ttgccaagaa aatggacgac
agtgtgatgc agctcacgca cgttgcctca gagcttgtgc gtaagcacct gggcgggttc
aggaaggagt tccagcgact tgggaatgcc ttccagtcta ttagccaggc tttcacactg
gacccaccct acaagtcaga tgccctcaac aacgccatct cccacactg
>Poeciliidae_Poecilia_rivasi_1_1
tcgtatacca ttgagatggg ctcactggga cctcaatgga aggcaaatcc aacgccattc
atctgctcca ttgaagaccc aaccaaacag acaaagttca agggtatcaa gacctacata
tcgtaccgag tgacgccaag ccacataggc cggccggttt acagacgata caaacacttt
gactggttgt acaaccgttt gttgcacaag ttcactgtga tctctgtgcc tcacctccct
gagaagcagg ccactggtcg gttcgaggaa gacttcattg aaaagcgtaa gaggcgactg
atactgtgga tgaaccacat gaccagccac ccggtcctct cgcagtatga aggctttgag
cactttctga tgtgtgctga tgataagcag tggaaactgg gtaagcggcg ggcagagaag
gacgagatgg tgggagccca tttcatgctg acccttcaga tccccaacga gcaccaggac
cttcaggacg tcgaggagag ggtcgacaac ttcaagacct ttgccaagaa aatggacgac
agtgtgatgc agctcacgca cgttgcctca gagcttgtgc gtaagcacct gggcgggttc
aggaaggagt tccagcgact tgggaatgcc ttccagtcta ttagccaggc tttcacactg
gacccaccct acaagtcaga tgccctcaac aacgccatct cccacactg
>Rivulidae_Cynolebias_rectiventer_1_1
tcttacacta ttgagatggg gcccctgggg cccagatgga aggagagccc gcagcctttc
acctgctcca ttgaagaccc caccaaacag acraagttca agggcatcaa gacctacata
tcrtaccggg tcacgccgag ccacacgggg catcctgtct acagacgcta caaacacttc
gactggcttt acaaccgttt gctgcacaag ttcactgtga tctccgtgcc tcacctccca
gagaagcagg ccacgggccg attcgaggaa gacttcattg agaagcgtaa gcggcgacta
atactgtgga tgaaccacat gacaagtcac ccagtcctct cccagtacga aggctttgag
cactttttga tgtgcactga tgacaagcag tggaaactgg gcaagaggcg ggcagagaag
gacgagatgg tgggcgccca tttcatgctg accctccaaa tccccagtga gcaccaggac
cttcaggatg tcgaggagag ggtcgacaac tttaagactt ttgccaagaa gatggaagac
agcgtgatgc agctcacgca cgtcgcctcg gagctggtgc gaaaacacct gggtggattc
aggagggagt tccagcagct aggaaattcc ttccagtcca tcagccaggc gttcatgctg
gatccacccc acaagtcgga tgcactcaac aacgccattt cccacacgg
>Rivulidae_Hypsolebias_flammeus_1_1
nnnnnnnnnn nnnnnnnnnn nnnnnnnnnn nnncgatgga aggagaaccc gcagcctttc
acctgctcca ttgaagaccc caccaaacag acaaagttca agggcatcaa gacctacata
tcataccggg tcacgccgag ccacacgggg catccngtct acagacgcta caaacacttc
gactggcttt acaaccgttt gctgcacaag ttcactgtga tctctgtgcc tcacctccca
gagaagcagg ccacgggccg cttcgaggaa gacttcattg agaagcgcaa gcggcgacta
atactgtgga tgaaccacat gacaagtcac ccagtcctct cgcagtacga aggctttgag
cactttttga tgtgcgctga tgacaagcag tggaaactgg gcaagaggcg ggcagagaag
gatgagatgg tgggcgccca tttcatgctg accctccaaa tccccactga gcaccaggac
cttcaggatg tcgaggagag ggtcgacaac tttaagactt ttgccaagaa gatggacgac
agcgtgatgc agctcacgca cgtcgcctcg gagctggtgn nnnnnnnnnn nnnnnnnnnn
nnnnnnnnnn nnnnnnnnnn nnnnnnnnnn nnnnnnnnnn nnnnnnnnnn nnnnnnnnnn
nnnnnnnnnn nnnnnnnnnn nnnnnnnnnn nnnnnnnnnn nnnnnnnnn
