# Supplementary material for: Time-calibrated phylogeny of neotropical freshwater fishes
Source: Front Bioinform. 2024 Dec 6;4:1433995. doi: 10.3389/fbinf.2024.1433995 (PMC11659281; doi:10.3389/fbinf.2024.1433995)
Supplement: Supplementary file 1 [file DataSheet1.zip › Supplementary Material/aln/alignment_SINA.fasta]

>Serrasalmidae_Colossoma_macropomum_1_1
gtgctgcccc ccatcctaca gtgccagagc ggccacctgg tgtgcagcaa ctgccggccc
aagctcacct gctgccccac ctgcagaggc cctctgggct ccattcgcaa cctggccatg
gagaaggtag ccaactcggt gctgttcccc tgcaagtacg cctcgtccgg ctgcgaggtc
accctccctc acacggacaa ggcagagcat gaggagctgt gcgagttccg accgtactca
tgcccctgcc ctggcgcctc ctgcaagtgg cagggctcac tggacgccgt catgccccac
cttctgcacc agcacaaatc catcaccacg ctgcagggcg aggacatcgt cttcctggcc
acagacatca acctgcccgg ggccgtggac tgggtcatga tgcaaacctg cttcggcttc
cacttcctat agtgagt
>Serrasalmidae_Pygocentrus_nattereri_1_1
gtgctgcccc ctatcctaca gtgccagagc ggccacctgg tgtgcagcaa ctgccggccc
aagctcacct gctgccccac ctgcagaggc cctttgggct ccattcgtaa cctggccatg
gagaaggtag ccaactcagt gctgttccct tgcaagtacg cctcgtcagg ctgcgaggtc
accctccctc acacggacaa ggcggagcat gaggagctgt gcgagttccg accgtactca
tgcccctgcc ctggcgcctc ctgcaagtgg cagggctcgc tggacgcagt catgccccac
cttctgcacc agcacaaatc catcaccacg ctgcaaggcg aggacatcgt cttcctggcc
acagacatca acttgcccgg ggccgtggac tgggtcatga tgcaaacctg cttcggcttc
cacttcctat agtgagt
>Callichthyidae_Corydoras_aeneus_1_1
nnnnnnnnnn nnnnnnnnnn nnnnnnnnnn nnnnnnnnnn nnnnnnnnnn nnnnnnnnnn
nnnnnnnnnn nnnnnnnnnn gtgccgcggc ccgctcggct ccatccgcaa cctggccatg
gaaaaggtgg ccaactcggt gctgttcccg tgtaagtacg cgtcgtcggg ctgcgaggtg
acgctgccgc atacggacaa agccgatcat gaggacctgt gcgagttccg gccgtactcc
tgcccgtgcc cgggcgcctc ctgcaagtgg caaggttcgc tggacgcagt catgcctcac
ctgctgcacc agcacaagtc catcaccaca ctgcagggcg aggacatcgt ctttctcgcc
acggacatca acctgcccgg cgccgtcgac tgggtcatga tgaaaagctg tttcggcttc
cacttcctat actgtgt
>Serrasalmidae_Piaractus_brachypomus_1_1
gtgctgcccc ccatcctaca gtgccagagc ggccatcttg tgtgcagcaa ctgccggccc
aagctcacct gctgccccac ctgcagaggc cctctgggct ccattcgcaa cctggccatg
gagaaggtag ccaactcagt gctgttcccc tgcaagtacg cctcgtccgg ctgcgaggtg
accctccctc acacggacaa ggcggagcat gaggagctgt gcgagttccg accgtactca
tgcccctgcc ctggcgcctc ctgcaagtgg cagggctcgc tggacgcagt catgccccac
cttctgcacc agcacaaatc catcaccacg ctgcaaggcg aggacatcgt cttcctggcc
acagacatca acctgcctgg ggctgtggac tgggtcatga tgcaaacctg cttcggcttc
cacttcctat agtgagt
>Callichthyidae_Corydoras_aeneus_2_1
nnnnnnnnnn nnnnnnnnnn nnnnnnnnnn nnnnnnnnnn nnnnnnnnnn nnnnnnnnnn
nnnnnnnnnn nnnnnnnnnn gtgccgcggc ccgctcggct ccatccgcaa cctggccatg
gaaaaggtgg ccaactcggt gctgttcccg tgtaagtacg cgtcgtcggg ctgcgaggtg
acgctgccgc atacggacaa agccgatcat gaggacctgt gcgagttccg gccgtactcc
tgcccgtgcc cgggcgcctc ctgcaagtgg caaggttcgc tggacgcagt catgcctcac
ctgctgcacc agcacaagtc catcaccaca ctgcagggcg aggacatcgt ctttctcgcc
acggacatca acctgcccgg cgccgtcgac tgggtcatga tgaaaagctg tttcggcttc
cacttcctat actgtgt
>Serrasalmidae_Serrasalmus_rhombeus_1_1
nnnnnnnnnn nnnnnnnaca gtgccagagc ggccacctgg tgtgcagcaa ctgccggccc
aagctcacct gctgccccac ctgcagaggc cctttgggct ccattcgtaa cctggccatg
gagaaggtag ccaactcagt gctgttccct tgcaagtacg cctcgtctgg ctgcgaggtc
accctccctc acacggacaa ggcggagcat gaggaactgt gcgagttccg accatactca
tgcccctgcc ctggcgcctc ctgcaagtgg cagggctcgc tggacgcagt catgcctcac
cttctgcacc agcacaaatc catcaccacg ctgcaaggcg aggacatcgt cttcctggcc
acagacatca acttgcccgg ggccgtggac tgggtcatga tgcaaacctg cttcggcttc
cacttcctat agtgagt
>Callichthyidae_Callichthys_callichthys_1_1
nnnnnnnnnn nnnnnnnnnn nnnnnnnnnn nnnnnnnnnn nnnnnnnnnn nnnnnnnnnn
nnnnnnnnnn nnnnnnnnnn ngtgcgcggt cccctcgg-t ccatccggga cctcgccatg
gaaaaggtgg ccaactccgt gctgttccca tgcaagtacg cctcgtcggg ctg-gaggtg
acgctgccgc acacggacaa ggccgatcac gaggacctgt gcgagttccg gccgtactcc
tgtccgtgcc cgggtgcctc ctgtaa-tgg cagggctcgc tggacgc-gt catgcctcac
ctgctgcacc agc-caagtc c-tcaccacg ctg--ggggg aggatatcgt cttcctcgcc
acggacatca acctgcccgg cgccgtcgac tgggtcatga tgc-aacctg cttcggcttc
cacttcctat agtgagt
>Callichthyidae_Callichthys_callichthys_2_1
nnnnnnnnnn nnnnnnnnnn nnnnnnnnnn nnnnnnnnnn nnnnnnnnnn nnnnnnnnnn
nnnnnnnnnn nnnnnnnnnn gtggcgcggg cccctcggtt ccatccgcaa cctcgccatg
gaaaaggtgg ccaactctgt gctgttcccg tgcaagtacg cctcgtcggg ctgcgaggtg
acactgccgc acacggacaa agccgatcac gaggaccttt gcgagttccg gccgtactcc
tgtccgtgtc cgggcgcctc ctgcaagtgg caaggctcgc tggacgcggt catgcctca-
ctgctgcacc agcacaagtc catcaccacg ctgcagggcg aggacatcgt cttcctc-cc
acggacatca acctgcccgg cgccgtcgac tgggtcatga tgcaaacctg cttcggcttc
cacttcctat agtgagt
>Callichthyidae_Corydoras_maculifer_1_1
nnnnnnnnnn nnnnnnnnnn nnnnnnnnnn nnnnnnnnnn nnnnnnnnnn nnnnnnnnnn
nnnnnnnnnn nnnnnnnnnn gtgccgcggc ccgctcggct ccatccgcaa cctggccatg
gaaaaggtgg ccaactcggt gctgttcccg tgtaagtacg cctcgtcggg ctgcgaggtg
acgctgccgc acacggacaa agccgatcac gaggacctgt gcgagttccg gccatactcc
tgtccgtgcc cgggcgcctc ctgcaagtgg cagggctcgc tggacgcggt catgccgcac
ctgctgcacc agcacaagtc catcaccacg ctgcagggcg aggacatcgt cttcctcgcc
acggacatca acctgcccgg cgccgtcgac tgggtcatga tgcaaacctg cttcggcttc
cacttcctat actgggg
>Callichthyidae_Corydoras_serratus_1_1
nnnnnnnnnn nnnnnnnnnn nnnnnnnnnn nnnnnnnnnn nnnnnnnnnn nnnnnnnnnn
nnnnnnnnnn nnnnnnnnnn gtgccgcggc ccgctcggct ccatccgcaa cctggccatg
gaaaaggtgg ccaactcggt gctgttcccg tgtaagtacg cctcgtcggg ctgcgaggtg
acgctgccgc acacggacaa agccgatcac gaggacctgt gcgagttccg gccatactcc
tgtccgtgcc cgggcgcctc ctgcaagtgg cagggctcgc tggacgccgt catgccgcac
ctgctgcacc agcacaagtc catcaccacg ctgcagggcg aggacatcgt cttcctcgcc
acggacatca acctgcccgg cgccgtcgac tgggtcatga tgcaaacctg cttcggcttc
cacttcctat acnnnnn
>Iguanodectidae_Iguanodectes_geisleri_1_1
gtgctgcccc ccatcctgca gtgccagagc ggccacctgg tgtgcagcaa ctgccggccc
aagctcacct gctgcccaac ctgcaggggt cctctgggct ccatccgtaa cctggctatg
gagaaggtgg ccaactcggt gctgttcccc tgcaagtacg cttcttctgg ctgcgaggtg
accctgcctc acacagacaa ggcagagcac gaggagttat gcgagttccg gccgtactcc
tgcccctgtc ccggcgcctc ttgcaagtgg cagggctcac tggacgcggt catgccccac
ctcctgcacc agcacaaatc catcaccacg ctgcagggcg aggacatcgt cttcctggcc
acggacatca acctccccgg ggccgtggac tgggtcatga tgcaaacctg cttcggcttc
cacttcctan nnnnnnn
>Serrasalmidae_Colossoma_macropomum_2_1
gtgctgcccc ccatcctaca gtgccagagc ggccacctgg tgtgcagcaa ctgccggccc
aagctcacct gctgccccac ctgcagaggc cctctgggct ccattcgcaa cctggccatg
gagaaggtag ccaactcggt gctgttcccc tgcaagtacg cctcgtccgg ctgcgaggtc
accctccctc acacggacaa ggcagagcat gaggagctgt gcgagttccg accgtactca
tgcccctgcc ctggcgcctc ctgcaagtgg cagggctcac tggacgccgt catgccccac
cttctgcacc agcacaaatc catcaccacg ctgcagggcg aggacatcgt cttcctggcc
acagacatca acctgcccgg ggccgtggac tgggtcatga tgcaaacctg cttcggcttc
cacttcctat agtgagt
>Serrasalmidae_Piaractus_brachypomus_2_1
gtgctgcccc ccatcctaca gtgccagagc ggccatcttg tgtgcagcaa ctgccggccc
aagctcacct gctgccccac ctgcagaggc cctctgggct ccattcgcaa cctggccatg
gagaaggtag ccaactcagt gctgttcccc tgcaagtacg cctcgtccgg ctgcgaggtg
accctccctc acacggacaa ggcggagcat gaggagctgt gcgagttccg accgtactca
tgcccctgcc ctggcgcctc ctgcaagtgg cagggctcgc tggacgcagt catgccccac
cttctgcacc agcacaaatc catcaccacg ctgcaaggcg aggacatcgt cttcctggcc
acagacatca acctgcctgg ggctgtggac tgggtcatga tgcaaacctg cttcggcttc
cacttcctat agtgagt
>Serrasalmidae_Piaractus_mesopotamicus_1_1
gtgctgcccc ccatcctaca gtgccagagc ggccatcttg tgtgcagcaa ctgccggccc
aagctcacct gctgccccac ctgcagaggc cctctgggct ccattcgcaa cctggccatg
gagaaggtag ccaactcagt gctgttcccc tgcaagtacg cctcgtccgg ctgcgaggtg
accctccctc acacggacaa ggcggagcat gaggagctgt gcgagttccg accgtactca
tgcccctgcc ctggcgcctc ctgcaagtgg cagggctcgc tggacgcagt catgccccac
cttctgcacc agcacaaatc catcaccacg ctgcaaggcg aggacatcgt cttcctggcc
acagacatca acctgcctgg ggccgtggac tgggtcatga tgcaaacctg cttcggcttc
cacttcctat agtgagt
>Serrasalmidae_Pygocentrus_nattereri_2_1
gtgctgcccc ctatcctaca gtgccagagc ggccacctgg tgtgcagcaa ctgccggccc
aagctcacct gctgccccac ctgcagaggc cctttgggct ccattcgtaa cctggccatg
gagaaggtag ccaactcagt gctgttccct tgcaagtacg cctcgtcagg ctgcgaggtc
accctccctc acacggacaa ggcggagcat gaggagctgt gcgagttccg accgtactca
tgcccctgcc ctggcgcctc ctgcaagtgg cagggctcgc tggacgcagt catgccccac
cttctgcacc agcacaaatc catcaccacg ctgcaaggcg aggacatcgt cttcctggcc
acagacatca acttgcccgg ggccgtggac tgggtcatga tgcaaacctg cttcggcttc
cacttcctat agtgagt
>Callichthyidae_Corydoras_britskii_1_1
nnnnnnnnnn nnnnnnnnnn nnnnnnnnnn nnnnnnnnnn nnnnnnnnnn nnnnnnnnnn
nnnnnnnnnn nnnnnnnnnn gtgccgcggc ccgctcggct ccatccgcaa cctggccatg
gaaaaggtgg ccaactcggt gctgttccca tgtaagtacg cctcgtcggg ctgcgaggtg
acgctgccgc acacggacaa agccgatcac gaggacctgt gcgagttccg gccgtactcc
tgcccgtgcc cgggcgcctc ctgcaagtgg cagggttcgc tggacgcagt catgcctcac
ctgctgcacc agcacaagtc catcaccacg ctgcagggcg aggacatcgt cttcctcgcc
acagacatca acctgcccgg cgccgtcgac tgggtcatga tgcaaacctg cttcggcttc
cacttcctat actgtgt
>Callichthyidae_Corydoras_maculifer_2_1
nnnnnnnnnn nnnnnnnnnn nnnnnnnnnn nnnnnnnnnn nnnnnnnnnn nnnnnnnnnn
nnnnnnnnnn nnnnnnnnnn gtgccgcggc ccgctcggct ccatccgcaa cctggccatg
gaaaaggtgg ccaactcggt gctgttcccg tgtaagtacg cctcgtcggg ctgcgaggtg
acgctgccgc acacggacaa agccgatcac gaggacctgt gcgagttccg gccatactcc
tgtccgtgcc cgggcgcctc ctgcaagtgg cagggctcgc tggacgcggt catgccgcac
ctgctgcacc agcacaagtc catcaccacg ctgcagggcg aggacatcgt cttcctcgcc
acggacatca acctgcccgg cgccgtcgac tgggtcatga tgcaaacctg cttcggcttc
cacttcctat actgggg
>Callichthyidae_Corydoras_serratus_2_1
nnnnnnnnnn nnnnnnnnnn nnnnnnnnnn nnnnnnnnnn nnnnnnnnnn nnnnnnnnnn
nnnnnnnnnn nnnnnnnnnn gtgccgcggc ccgctcggct ccatccgcaa cctggccatg
gaaaaggtgg ccaactcggt gctgttcccg tgtaagtacg cctcgtcggg ctgcgaggtg
acgctgccgc acacggacaa agccgatcac gaggacctgt gcgagttccg gccatactcc
tgtccgtgcc cgggcgcctc ctgcaagtgg cagggctcgc tggacgccgt catgccgcac
ctgctgcacc agcacaagtc catcaccacg ctgcagggcg aggacatcgt cttcctcgcc
acggacatca acctgcccgg cgccgtcgac tgggtcatga tgcaaacctg cttcggcttc
cacttcctat acnnnnn
>Callichthyidae_Dianema_longibarbis_1_1
nnnnnnnnnn nnnnnnnnnn nnnnnnnnnn nnnnnnnnnn nnnnnnnnnn nnnnnnnnnn
nnnnnnnnnn nnnnnnnnnn gtgccgcggc cccctcggct ccatccgcaa cctcgccatg
gaaaaggtgg ccaactccgt gctgttcccg tgcaagtacg cttcatcggg ctg-gaggtc
acgctgccgc acacggacaa agcggatcac gaggacctgt gcgagttccg gccgtactcc
tgtccgtgcc cgggcgcctc ctgcaagtgg cagggctcgc tggacgcggt catgcctcac
ctgctgcacc agcacaagtc catcactacg ctgcagggcg aggacatact ctttctcgcc
acggacatca acctgcccgg cgccgtcgac tgggtcatgt tgcaaacctg cttcggcttc
cacttcctat agtgagt
>Crenuchidae_Characidium_fasciatum_1_1
gtgctccccc ctatcctgca gtgccagagc ggccacctgg tctgcagcaa ctgtcgtccc
aagctcacct gctgccccac ctgcagaggc cctctgggct ccatccgcaa cctggccatg
gagaaagtag ccaactctgt gctgttcccc tgcaaatatg cctcgtctgg ctgcgaggtg
accctgcctc acacagacaa ggcagagcac gaggagctgt gcgagttccg gccgtattca
tgcccctgtc ccggcgcctc ctgcaagtgg cagggctcgc tggacgcagt catgcctcac
ctcctgcacc agcacaaatc catcactact ctgcagggag aggacatcgt cttcctggcc
acggacatca accttcccgg ggctgtggac tgggtcatga tgcaaacctg cttcggcttc
cacttcctat agtgagt
>Gasteropelecidae_Carnegiella_strigata_1_1
gtgctgcccc ccatcctgca gtgccagagc ggccacctgg tctgcagcaa ctgccggccc
aagctcacct gctgcccgac ctgcaggggc cccctgggct ccatccgcaa cctggctatg
gagaaggtgg ccaactctgt gctgtttccc tgcaagtacg cttcttctgg ctgcgaggtg
accctgcctc acacagacaa ggcagagcat gaggagctat gcgagttccg gccgtactcg
tgcccctgtc ccggtgcctc ttgcaagtgg cagggctcac tggacgcagt catgccccac
ctcttgcacc agcacaaatc cattaccacg ctgcagggcg aggacatcgt tttcctggcc
acggacatca acctccccgg ggccgtggac tgggtcatga tgcaaacctg cttcggcttc
cacttcctan nnnnnnn
>Acestrorhynchidae_Acestrorhynchus_nasutus_1_1
gtgctgcccc ccatcctgca gtgccagagc ggccacttgg tgtgcagcaa ctgccggccc
aaactcacct gctgccccac ctgcaggggc cccctgggct ccattcgcaa cctggccatg
gagaaggtgg ccaactctgt gctgttcccc tgcaagtatg cctcgtctgg ctgcgaggtg
accctgcctc acacagacaa ggcagagcac gaggagctgt gcgagttccg accatactca
tgcccctgtc ctggcgcctc ctgcaagtgg cagggatcgc tggatgcagt catgccccac
ctcctgcacc agcacaaatc catcactaca ctgcagggtg aggacatcgt cttcctggcc
acggacatca acctccccgg ggctgtggac tgggtcatga tgcaaacctg cttcggcttc
cacttcctat agtgagt
>Callichthyidae_Callichthys_callichthys_3_1
nnnnnnnnnn nnnnnnnnnn nnnnnnnnnn nnnnnnnnnn nnnnnnnnnn nnnnnnnnnn
nnnnnnnnnn nnnnnnnnnn gtggcgcggc cccctcggct ccatccgcaa cctcgccatg
gaaaaggtgg ccaactccgt gctgttccca tgcaagtacg cctcgtcggg ctg-gaggtg
tcgctgccgc acacggacaa agccgatcac gaggacctgt gcgagttccg gccgtactcc
tgtccgtgcc c-ggcgcctc ctgcaaatgg cagggctcgc tggacgc-gt catgcctcac
ctgctgcacc agcacaagtc catcaccacg ctgcagggcg aggatatcgt cttcctcgcc
acggacatca acctgcccgg cgccgtcgac tgggtcatga tgcaaacctg cttcggcttc
cacttcctat actgtgt
>Chalceidae_Chalceus_erythrurus_1_1
gtgctgcccc ccatcctgca gtgccagagc ggccacctgg tgtgcagcaa ctgccggccc
aagctcacct gctgccccac ctgcaggggc cccctgggct ccatccgcaa cctggccatg
gagaaggtgg ccaactcggt gctgttcccc tgcaagtacg cctcgtccgg ctgcgaggtg
accctgcctc acacagacaa ggcggagcac gaggagctgt gcgagttccg gccgtactcg
tgcccctgcc ccggcgcctc ctgcaagtgg cagggctcgc tggacgccgt catgccccac
ctcctgcacc agcacaaatc catcaccacg ctgcagggcg aggacatcgt cttcctggcc
acggacatca acctccccgg ggccgtggac tgggtcatga tgcaaacctg cttcggcttc
cacttcctat agtgagt
>Crenuchidae_Characidium_vidali_1_1
gtgctgcccc cgatcctgca gtgccagagc ggccacctgg tctgcagcaa ctgtcgtccc
aagctcacct gctgccccac ctgtagaggc cccctgggct ccatccgcaa cctggccatg
gagaaagtag ccaactctgt gctgttcccc tgcaaatatg cctcgtctgg ctgcgaggtg
accctgcctc acacagacaa ggcagagcac gaggagctgt gcgagttccg gccgtattcg
tgcccctgtc ctggcgcctc ctgcaagtgg cagggctcgc tggacgcggt catgcctcac
ctcctgcacc agcacaaatc catcactact ctgcagggag aggacatcgt cttcctggcc
acggacatca accttcccgg ggctgtggac tgggtcatga tgcaaacctg cttcggcttc
cacttcctat agtgagt
>Gasteropelecidae_Carnegiella_marthae_1_1
gtgctgcacc ccatcccgca gtgccagagc ggccacctgg tgtgcagcaa ctgccggccc
aagctcacct gctgcccaac ctgcaggggt cctctgggct ccatccgtaa cctggctatg
gagaaggtgg ccaactcggt gctgttcccc tgcaagtacg cttcttctgg ctgcgaggtg
accctgcctc acacagacaa ggcagagcac gaggagttat gcgagttccg gccgtactcc
tgcccctgtc ccggcgcctc ttgcaagtgg cagggctcac tggacgcggt catgccccac
ctcctgcacc agcacaaatc catcaccacg ctgcagggcg aggacatcgt cttcctggcc
acggacatca acctccccgg ggccgtggac tgggtcatga tgcaaacctg cttcggcttc
cacttnnnnn nnnnnnn
>Gasteropelecidae_Carnegiella_strigata_2_1
gtgctgcccc ccatcctgca gtgccagagc ggccacctgg tctgcagcaa ctgccggccc
aagctcacct gctgcccgac ctgcaggggc cccctgggct ccatccgcaa cctggctatg
gagaaggtgg ccaactctgt gctgtttccc tgcaagtacg cttcttctgg ctgcgaggtg
accctgcctc acacagacaa ggcagagcat gaggagctat gcgagttccg gccgtactcg
tgcccctgtc ccggcgcctc ttgcaagtgg cagggctcac tggacgcagt catgccccac
ctcttgcacc agcacaaatc cattaccacg ctgcagggcg aggacatcgt cttcctggcc
acggacatca acctccccgg ggccgtggac tgggtcnnnn nnnnnnnnnn nnnnnnnnnn
nnnnnnnnnn nnnnnnn
>Gasteropelecidae_Gasteropelecus_maculatus_1_1
gtgctgcccc ccatcctaca gtgccagagc ggccacctgg tgtgcagcaa ctgccggccc
aagctcacct gctgcccaac ctgcagaggc cccctgggct ccatccgcaa cctggctatg
gagaaggtgg ccaactccgt gctgtttccc tgcaagtacg cttcttctgg atgcgaggtg
accctgcctc acacagacaa ggcagagcac gaggagttgt gcgagttccg gccgtactcg
tgcccctgtc ccggtgcttc ttgcaagtgg cagggctcac tggacgcggt catgccccac
ctcctgcacc agcacaaatc catcaccacg ctgcagggcg aggacatcgt ctttctggcc
acggacatca acctccccgg ggccgttgac tgggtcatga tgcaaacctg cttcggcttc
cacttcctan nnnnnnn
>Gasteropelecidae_Gasteropelecus_sternicla_1_1
gtgctgcccc ccatcctgca gtgccagagc ggccacctgg tgtgcagcaa ctgccggccc
aagctcacct gctgcccaac ctgcaggggt cctctgggct ccatccgtaa cctggctatg
gagaaggtgg ccaactcggt gctgttcccc tgcaagtacg cttcttctgg ctgcgaggtg
accctgcctc acacagacaa ggcagagcac gaggagttat gcgagttccg gccgtactcc
tgcccctgtc ccggcgcctc ttgcaagtgg cagggctcac tggacgcggt catgccccac
ctcctgcacc agcacaaatc catcaccacg ctgcagggcg aggacatcgt cttcctggcc
acggacatca acctccccgg ggccgtggac tgggtcatga tgcaaacctg cttcggcnnn
nnnnnnnnnn nnnnnnn
>Gasteropelecidae_Thoracocharax_stellatus_1_1
ttgctgcacc ccatcctgca gtgccagagc ggccacctgg tgtgcagcaa ctgccgggcc
aagctcacct gctgcccaac ctgcaggggt cctctgggct ccatccgtaa cctggctatg
gagaaggtgg ccaactcggt gctgttcccc tgcaagtacg cttcttctgg ctgcgaggtg
accctgcctc acacagacaa ggcagagcac gaggagttat gcgagttccg gccgtactcc
tgcccctgtc ccggcgcctc ttgcaagtgg cagggctcac tggacgcggt catgccccac
ctcctgcacc agcacaaatc catcaccacg ctgcagggcg aggacatcgt cttcctggcc
acggacatca acctccccgg ggccgtggac tgggtcatga tgcaaatctg cttcggcttc
cacttcctan nnnnnnn
>Gasteropelecidae_Thoracocharax_stellatus_2_1
gtgctgcccc ccatcctgca gtgccagagc ggccacctgg tgtgcagcaa ctgccggccc
aagctcacct gctgcccaac ctgcaggggt cccctgggct ccatccgcaa cctggctatg
gagaaggtgg ccaatcctga gctgttcccc tgcaagtacg cgtcatctgg ctgcgaggtg
accctgcctc acacagacaa ggcggagcat gaggagctgt gcgagttccg gccgtactcc
tgcccctgtc ccggggcttc ttgcaagtgg cagggctcac tggacgctgt catgccccac
ctcttgcacc agcacaaatc catcaccaca ctgcagggtg aggacatcgt cttcctggcc
acggacatca acctccccgg ggccgtggac tgggtcatga tgcaaacctg cttcggcttc
cacttcctan nnnnnnn
>Callichthyidae_Aspidoras_fuscoguttatus_1_1
nnnnnnnnnn nnnnnnnnnn nnnnnnnnnn nnnnnnnnnn nnnnnnnnnn nnnnnnnnnn
nnnnnnnnnn nnnnnnnnnn atgccgcggt ccgctcggct ccatccgcaa cctggccatg
gaaaaggtgg ccaattctgt gctgttcccg tgtaagtacg cctcgtcggg ctgcgaggtg
acgctgccgc acacggacaa agccgatcac gaggacctgt gcgagttccg gccatactcc
tgtccgtgcc cgggcgcctc ctgcaagtgg cagggttcgt tggacgccgt catgccgcac
ctgctgcacc agcacaagtc catcaccacg ctgcagggcg aggacatcgt cttcctcgcc
acggacatca acctgcccgg cgctgtcgat tgggtcatga tgcaaacctg cttcggcttc
cacttcctat actgtgt
>Callichthyidae_Lepthoplosternum_pectorale_1_1
nnnnnnnnnn nnnnnnnnnn nnnnnnnnnn nnnnnnnnnn nnnnnnnnnn nnnnnnnnnn
nnnnnnnnnn nnnnnnnnnn gtgccgcggc cccctcggct ccatccg-aa cctcgccatg
gaaaaggtgg ccaactccgt gctgttccca tgcaagtacg cctcgtcggg ctg-gaggtg
acgctgccgc acacggacaa agccgatcac gaggacctgt gcgagttccg gccgtactcc
tgtccgtgcc caggtgcctc ctgcaaatgg cagggctcgc tggacgcggt catgcctcac
ctgctgcacc agcacaagtc catcaccacg ctgcagggcg aggatat-gt cttcctcgcc
acggacatca acctgcccgg cgccgtcgac tgggtcatga tgc-aacctg cttcggcttc
cacttcctat agtgagt
>Callichthyidae_Lepthoplosternum_pectorale_2_1
nnnnnnnnnn nnnnnnnnnn nnnnnnnnnn nnnnnnnnnn nnnnnnnnnn nnnnnnnnnn
nnnnnnnnnn nnnnnnnnnn gtgccgcggc cccctcggct ccatccgcaa cctcgccatg
gaaaaggtgg ccaactccgt gctgttccca tgcaagtacg cctcgtcggg ctgcgaggtg
acgctgccgc acacggacaa ggccgatcac gaggacctgt gcgagttccg gccgtactcc
tgtccgtgcc cgggcgcctc ctgcaaatgg cagggctcgc tggacgcggt catgcctcac
ctgctgcacc agcacaagtc catcaccacg ctgcagggcg aggatatcgt cttcctcgcc
acggacatca acctgcccgg cgccgtcgac tgggtcatga tgcaaacctg cttcggcttc
cacttcctat actgtgt
>Callichthyidae_Megalechis_thoracata_1_1
nnnnnnnnnn nnnnnnnnnn nnnnnnnnnn nnnnnnnnnn nnnnnnnnnn nnnnnnnnnn
nnnnnnnnnn nnnnnnnnnn gtgccgcggc cccctcggct ccatccgcaa cctcgccatg
gaaaaggtgg ccaactccgt gctgttccca tgcaagtacg cctc-tcggg ctg-gaggtg
acgctgccgc acacggacaa agccgatcac gaggacctgt gcgagttccg gccgtactcc
tgtccgtgcc cgggtgcctc ctgcaaatgg cagggctcgc tggacgcggt catgcctcac
ctgctgcacc agcacaagtc catcaccacg ctgcaggg-g aggatatcgt cttcctcgcc
acggacatca acctgcccgg cgccgtcgat tgggtcatga tgcaaa-ctg cttcggcttc
cacttcctat agtgagt
>Callichthyidae_Megalechis_thoracata_2_1
nnnnnnnnnn nnnnnnnnnn nnnnnnnnnn nnnnnnnnnn nnnnnnnnnn nnnnnnnnnn
nnnnnnnnnn nnnnnnnnnn gtgccgcggc cccctcggct ccatccgcaa cctcgccatg
gaaaaggtgg ccaactccgt gctgttccca tgcaagtacg cctcatcggg ctg-gaggtg
tcgctgccgc acacggacaa agccgatcac gaggacctgt gcgagttccg gccgtactcc
tgtccgtgcc cagg-gcctc ctgcaaatgg cagggctcgc tggacgcagt catgcctcac
ctgctgcacc agcacaagtc catcaccacg ctgcagggcg aggatatcgt cttcctcgcc
acggacatca acctgcccgg cgccgtcgac tgggtcatga tgcaaacctg cttcggcttc
cacttcctat agtgagt
>Chalceidae_Chalceus_macrolepidotus_1_1
gtgctgcccc ccatcctgca gtgccagagc ggccacctgg tgtgcagcaa ctgccggccc
aagctcacct gctgccccac ctgcaggggc cccctgggct ccatccgcaa cctggccatg
gagaaggtgg ccaactcggt gctgttcccc tgcaagtacg cctcgtccgg ttgcgaggtg
accctgcctc acacagacaa ggcggagcac gaggagctgt gcgagttccg gccgtactcg
tgcccctgcc ccggcgcctc ctgcaagtgg cagggctcgc tggatgccgt catgccccac
ctcctgcacc agcacaaatc catcactacg ctgcagggcg aggacatcgt cttcctggcc
acggacatca acctccccgg ggccgtggac tgggtcatga tgcaaacctg cttcggcttc
cacttcctat agtgagt
>Crenuchidae_Characidium_purpuratum_1_1
gtgctgcccc ctatcctgca gtgccagagc ggccacctgg tctgcagcaa ctgtcgtccc
aagctcacct gctgccccac ctgtagaggc cccctgggct ccatccgcaa cctggccatg
gaaaaagtag ccaactctgt gctgttcccc tgcaaatatg cctcgtccgg ctgcgaggtg
accctgcctc acacagacaa ggcagagcac gaggagctgt gcgagttccg gccgtattcg
tgcccctgtc ctggcgcctc ctgcaagtgg cagggctcgc tggacgcagt catgcctcac
ctcctgcacc agcacaaatc catcactact ctgcagggag aggacatcgt cttcctggcc
acggacatca accttcccgg ggctgtggac tgggtcatga tgcaaacctg cttcggcttc
cacttcctat agtgann
>Gasteropelecidae_Gasteropelecus_maculatus_2_1
gtgctgcccc ccatcctaca gtgccagagc ggccacctgg tgtgcagcaa ctgccggccc
aagctcacct gctgcccaac ctgcagaggc cccctgggct ccatccgcaa cctggctatg
gagaaggtgg ccaactccgt gctgtttccc tgcaagtacg cctcttctgg atgcgaggtg
accctgcctc acacagacaa ggcagagcac gaggagttgt gcgagttccg gccgtactcg
tgcccctgtc ccggtgcttc ttgcaagtgg cagggctcac tggacgcggt catgccccac
ctcctgcacc agcacaaatc catcaccacg ctgcagggcg aggacatcgt ctttctggcc
acggacatca acctccccgg ggccgttgac tgggtcatga tgcaaacctg cttcggcttc
cacttcctan nnnnnnn
>Gasteropelecidae_Thoracocharax_stellatus_3_1
gtgctgcccc ccatcctgca gtgccagaac gaccacctgg tgtgcagcaa ctgccggccc
aagctcacct gctgcccaac ctgcaggggt cccctgggct ccatccgcaa cctggttatg
gagaaggtgg ccaactccgt gctgttcccc tgcaagtacg cgtcctccgg ctgcgaggtg
accctgcctc acacagacaa ggccgagcat gaggagttgt gcgagttccg gccgtactcc
tgcccctgcc ccggggcctc ttgcaagtgg cagggctcac tggacgctgt catgccccac
ctcttgaacc agcacaaatc catcaccaca ctgcagggcg aggacatcgt ctttctggcc
acggacatca acctccccgg agcggtggac tgggtcatga tgcaaacctg cttcggcttc
cacttcctan nnnnnnn
>Hemiodontidae_Hemiodus_gracilis_1_1
gtgctgcccc ccatcctaca gtgccagagc ggccacctgg tgtgcagcaa ctgccggccc
aagctcactt gctgccccac ctgcagagga cccctgggct ccatccgcaa cttggccatg
gagaaggtag ccaactctgt gcttttcccc tgcaagtacg cctcgtctgg ctgcgaggtg
accctgcctc acacagacaa ggcagagcac gaggagctgt gcgaattccg gccgtactca
tgcccctgcc ccggcgcctc ctgcaagtgg cagggctcgc tggacgccgt catgccccat
cttctgcacc agcacaaatc catcaccacg cttcagggcg aggacatcgt cttcctggcc
acagacatca acctgcctgg ggccgtggac tgggtcatga tgcaaacctg cttcggcttc
cacttcctat agtgagt
>Serrasalmidae_Mylesinus_schomburgkii_1_1
gtgctgcccc ctatcctaca gtgccagagc ggccacctgg tgtgcagcaa ctgccggccc
aagctcacct gctgccccac ctgcagaggc cctctgggct ccattcgtaa cctggccatg
gagaaggtag ccaactcagt gctgttccct tgtaagtacg cctcgtctgg ctgcgaggtg
accctccctc acacggacaa ggcggagcat gaggagctgt gtgagttccg accgtactca
tgcccctgcc ctggcgcctc ctgcaagtgg cagggctcac tggacgcagt catgccccac
cttctgcacc agcacaaatc catcaccacg ctgcaaggcg aggacatcgt cttcctggcc
acagacatca acctgcctgg ggccgtggac tgggtcatga tgcaaacctg cttcggcttc
cacttcctat agtgagt
>Callichthyidae_Megalechis_picta_1_1
nnnnnnnnnn nnnnnnnnnn nnnnnnnnnn nnnnnnnnnn nnnnnnnnnn nnnnnnnnnn
nnnnnnnnnn nnnnnnnnnn gtgccgcggc cccctcggct ccatccgcaa cctcgccatg
gaaaaggtgg ccaactctgt gctgttcccg tgcaagtacg cctcgtcggg ctg-gaggtg
tcgctgccgc acacggacaa agccgatcac gaggacctgt gcgagttccg gccgtactcc
tgtccgtgcc caggtgcctc ctgcaaatgg cagggctcgc tggacgcggt catgcctcac
ctgctgcacc agcacaagtc catcaccacg ctgcagggcg aggatattgt cttcctcgcc
acggacatca acctgcccgg cgccgtcgac tgggtcatgt tgcaaacctg cttcggcttc
cacttcctat agtgagt
>Callichthyidae_Megalechis_picta_2_1
nnnnnnnnnn nnnnnnnnnn nnnnnnnnnn nnnnnnnnnn nnnnnnnnnn nnnnnnnnnn
nnnnnnnnnn nnnnnnnnnn gtgccgcggc cccctcggct ccatccgcaa cctcgccatg
gaaaaggtgg ccaactccgt gctgttccca tgcaagtacg cctc-tcggg ctg-gaggtg
acgctgccgc acacggacaa agccgatcac gaggacctgt gcgagttccg gccgtactcc
tggtcgtgcc cagg-gcctc ctgcaaatgg cagggctcgc tggacgc-gt catgcctcac
ctgctgcacc agcacaagtc catcaccacg ctgt-gggcg aggatatcgt ctt-ctcgcc
acggacatca acctgcccgg cgccgtcgat tgggtcatga tgcaaacctg cttcggcttc
cacttcctat actgtgt
>Serrasalmidae_Mylesinus_schomburgkii_2_1
gtgctgcccc ctatcctaca gtgccagagc ggccacctgg tgtgcagcaa ctgccggccc
aagctcacct gctgccccac ctgcagaggc cctctgggct ccattcgtaa cctggccatg
gagaaggtag ccaactcagt gctgttccct tgtaagtacg cctcgtctgg ctgcgaggtg
accctccctc acacggacaa ggcggagcat gaggagctgt gtgagttccg accgtactca
tgcccctgcc ctggcgcctc ctgcaagtgg cagggctcac tggacgcagt catgccccac
cttctgcacc agcacaaatc catcaccacg ctgcaaggcg aggacatcgt cttcctggcc
acagacatca acctgcctgg ggccgtggac tgggtcatga tgcaaacctg cttcggcttc
cacttcctat agtgagt
