# Supplementary material for: Time-calibrated phylogeny of neotropical freshwater fishes
Source: Front Bioinform. 2024 Dec 6;4:1433995. doi: 10.3389/fbinf.2024.1433995 (PMC11659281; doi:10.3389/fbinf.2024.1433995)
Supplement: Supplementary file 1 [file DataSheet1.zip › Supplementary Material/aln/alignment_SREB2.fasta]

>Cichlidae_Cichla_temensis_1_1
cctctcacca cgttcctcaa actgacctct ctgggtttca tcattggagt cggtgtggtt
ggaaacctcc tgatctccat cctgctggtc aaagacaaga gcctgcaccg agcgccctac
tatttcctgt tggacctgtg cgcctctgac atcctgcgct ccgccatctg cttccccttt
gtcttcacct cggtcaagaa tggatctgcc tggacctatg gcacattgac ctgcaaagtg
atcgccttcc tgggtgtgct ctcctgtttt cacacggcgt tcatgctatt ctgcgtcagc
gtcacccgct acctggccat cgcgcaccac cgtttctaca ccaagaggct gactttctgg
acgtgcttgg ctgtcatctg catggtgtgg acgttgtctg tagctatggc gttcccaccg
gtgctagatg tagggacgta ctcttttatc cgggaggagg accagtgcac attccagcac
cgttccttca gggcaaatga ttcactgggc ttcatgctcc tgctggcact catcctcctg
gccacacagc tggtttacct caagctcatc tttttcgtcc acgaccgtcg aaagatgaag
cccgtgcagt tcgtgcctgc cgtcagtcag aactggacct tccacggccc aggtgccagc
gggcaggcgn nnnnnnnnnn nnnnnnnnnn nnnnnnnnnn nnnnnnnnnn nnnnnnnnnn
nnnnnnnnnn nnnnnnnnnn nnnnnnnnnn nnnnnnnnnn nnnnnnnnnn nnnnnnnnnn
nnnnnnnnnn nnnnnnnnnn nnnnnnnnnn nnnnnnnnnn nnnnnnnnnn nnnnnnnnnn
nnnnnnnnnn nnnnnnnnnn nnnnnnnnnn nnnnnnnnnn nnnnnnnnnn nnnnnnnnnn
nnnnnnnnnn nnnn
>Cichlidae_Andinoacara_rivulatus_1_1
cctctcacca cgttcctcaa actgacctct ctgggtttca tcattggagt cggtgtggtt
ggaaacctcc tgatctccat cctgctggtc aaagacaaga gcctgcaccg agcgccctac
tatttcctgt tggacctgtg cgcctctgac atcctgcgct ctgccatctg cttccccttt
gtcttcacct cggtcaagaa tggatctgcc tggacctacg gcacgttgac ctgcaaagtg
atcgccttcc tgggtgtgct ctcctgtttt cacacggcgt tcatgctatt ctgcgtcagc
gtcacccgtt acctggccat cgcgcaccac cgtttctaca ccaagaggct gactttctgg
acgtgtttgg ctgtcatctg catggtgtgg acgctgtctg tggctatggc gttcccaccg
gtgctagatg tagggacgta ctcttttatc cgggaggagg accagtgcac attccagcac
cgttccttca gggcaaatga ttcrctgggc ttcatgctcc tgctggcact catcctcctg
gccacacagc tggtatacct caagctcatc tttttcgtcc atgaccgtcg aaagatgaag
cccgtccagt tcgtgcctgc cgtcagtcag aactggacct tccacggccc aggtgccagc
gggcaggcgn nnnnnnnnnn nnnnnnnnnn nnnnnnnnnn nnnnnnnnnn nnnnnnnnnn
nnnnnnnnnn nnnnnnnnnn nnnnnnnnnn nnnnnnnnnn nnnnnnnnnn nnnnnnnnnn
nnnnnnnnnn nnnnnnnnnn nnnnnnnnnn nnnnnnnnnn nnnnnnnnnn nnnnnnnnnn
nnnnnnnnnn nnnnnnnnnn nnnnnnnnnn nnnnnnnnnn nnnnnnnnnn nnnnnnnnnn
nnnnnnnnnn nnnn
>Cichlidae_Rocio_octofasciata_1_1
cctctcacca cgttcctcaa actgacctct ctgggtttca tcattggagt cggtgtggtt
ggaaacctcc tgatctccat cctgctggtc aaagacaaga gcctgcaccg agcgccctac
tatttcctgt tggacctgtg cgcttctgac atcctgcgct ctgccatctg cttccccttt
gtcttcacct cggtcaagaa tggatctgcc tggacctatg gcacattgac ctgcaaagtg
atcgccttcc tgggtgtgct ctcctgtttt cacacagcgt tcatgctatt ctgcgtcagc
gtcactcgtt acctggccat cgcgcaccac cgtttctaca ccaagaggct gactttctgg
acgtgtttgg ctgtcatctg catggtgtgg acgctgtctg tggctatggc gttcccaccg
gtgctagatg tagggacgta ctcttttatc cgggaggagg accagtgcac attccagcac
cgttccttca gggcaaatga ttcgctgggc ttcatgctcc tgctggcact catcctcctg
gccacacagc tggtttacct caagctcatc tttttcgtcc acgaccgtcg aaagatgaag
cccgtccagt tcgtgcctgc cgtcagtcag aactggacct tccatggccc aggtgccagc
gggcaggcgn nnnnnnnnnn nnnnnnnnnn nnnnnnnnnn nnnnnnnnnn nnnnnnnnnn
nnnnnnnnnn nnnnnnnnnn nnnnnnnnnn nnnnnnnnnn nnnnnnnnnn nnnnnnnnnn
nnnnnnnnnn nnnnnnnnnn nnnnnnnnnn nnnnnnnnnn nnnnnnnnnn nnnnnnnnnn
nnnnnnnnnn nnnnnnnnnn nnnnnnnnnn nnnnnnnnnn nnnnnnnnnn nnnnnnnnnn
nnnnnnnnnn nnnn
>Cichlidae_Satanoperca_jurupari_1_1
cctctcacca cgttcctcaa actgacctct ctgggtttca tcattggagt cggtgtggtt
ggaaacctcc tgatctccat cctgctggtc aaagacaaga gcctgcaccg agcaccctac
tatttcctgt tggacctgtg cgcctctgac atcctgcgct ccgccatctg cttccccttt
gtcttcacct cggtcaagaa tggatctgcc tggacctacg gcacgttgac ctgcaaagtg
atcgccttcc tgggtgtgct ctcctgtttc cacacagcgt tcatgctatt ctgcgtcagc
gtcacccgct acctggccat cgcgcatcac cgtttctaca ccaagaggct gactttctgg
acgtgtttgg ctgtcatctg catggtgtgg acgttgtctg tggctatggc attcccaccr
gtgctagatg tagggacgta ctcttttatc cgggaggagg accagtgcac attccagcac
cgttccttca gggcaaatga ttcgttgggc ttcatgctcc tgctggcact catcctcctg
gccacacagc tggtttacct caagctcatc tttttcgttc acgaccgtcg aaagatgaag
cccgtccagt ttgtgcctgc cgtcagtcag aactggacct tccacggccc aggcgccagc
gggcaggcgn nnnnnnnnnn nnnnnnnnnn nnnnnnnnnn nnnnnnnnnn nnnnnnnnnn
nnnnnnnnnn nnnnnnnnnn nnnnnnnnnn nnnnnnnnnn nnnnnnnnnn nnnnnnnnnn
nnnnnnnnnn nnnnnnnnnn nnnnnnnnnn nnnnnnnnnn nnnnnnnnnn nnnnnnnnnn
nnnnnnnnnn nnnnnnnnnn nnnnnnnnnn nnnnnnnnnn nnnnnnnnnn nnnnnnnnnn
nnnnnnnnnn nnnn
>Cichlidae_Uaru_amphiacanthoides_1_1
cctctcacca cgttcctcaa actgacctct ctgggtttca tcattggagt cggtgtggtt
ggaaacctcc tgatctccat cctgctggtc aaagacaaga gcctgcaccg agcgccctac
tatttcctgt tggacctgtg cgcttctgac atcctgcgct ctgccatctg cttccccttt
gtcttcacct cagtcaagaa tggatctgcc tggacctacg gcacattgac ctgcaaagtg
atcgccttcc tgggggtgct ctcctgtttt cacacagcgt tcatgctatt ctgtgtcagc
gtcacccgtt acctggccat tgcgcaccac cgtttctaca ccaagaggct gactttctgg
acgtgtttgg ctgttatctg catggtgtgg acgctgtctg tggctatggc gttcccgccg
gtgctagatg tagggacgta ctcttttatc cgggaggagg accagtgcac attccagcac
cgttccttca gggcaaatga ttcactgggc ttcatgctcc tgctggcact catcctcctg
gccacacagc tggtttacct caagctcatc tttttcgtcc acgaccgtcg aaagatgaag
cccgtccagt tcgtgcctgc cgtcagtcag aactggacct tccacggccc aggcgccagc
gggcaggcgn nnnnnnnnnn nnnnnnnnnn nnnnnnnnnn nnnnnnnnnn nnnnnnnnnn
nnnnnnnnnn nnnnnnnnnn nnnnnnnnnn nnnnnnnnnn nnnnnnnnnn nnnnnnnnnn
nnnnnnnnnn nnnnnnnnnn nnnnnnnnnn nnnnnnnnnn nnnnnnnnnn nnnnnnnnnn
nnnnnnnnnn nnnnnnnnnn nnnnnnnnnn nnnnnnnnnn nnnnnnnnnn nnnnnnnnnn
nnnnnnnnnn nnnn
>Cichlidae_Cleithracara_maronii_1_1
cctctcacca cgttcctcaa actgacctct ctgggtttca tcattggagt cggcgtggtt
ggaaacctcc tgatctccat cctgctcgtc aaagacaaga gcctgcaccg agcgccctac
tatttcctgt tggacctgtg cgcctctgac atcctgcgct ccgccatctg cttccccttt
gtcttcacct cggtcaagaa tggatctgcc tggacctacg gcacgttgac ctgtaaagtg
atcgccttcc tgggtgtgct ctcctgcttt cacacggcgt tcatgctatt ctgcgtcagc
gtcacccgtt acctggccat cgcgcaccac cgtttctaca ccaagaggct gactttctgg
acgtgtttgg ctgtcatctg catggtgtgg acgctgtctg tggctatggc gttcccaccg
gtgctagatg tagggacgta ctcttttatc cgcgaggagg accagtgtac attccagcac
cgttccttca gggcaaacga ttcactgggc ttcatgctcc tgctggcact catcctcctg
gccacacagc tggtttacct caagctcatc tttttcgtcc acgaccgtcg aaagatgaag
cccgtccagt tcgtgcctgc tgtcagtcag aactggacct tccacggccc gggcgccagc
gggcaggcgn nnnnnnnnnn nnnnnnnnnn nnnnnnnnnn nnnnnnnnnn nnnnnnnnnn
nnnnnnnnnn nnnnnnnnnn nnnnnnnnnn nnnnnnnnnn nnnnnnnnnn nnnnnnnnnn
nnnnnnnnnn nnnnnnnnnn nnnnnnnnnn nnnnnnnnnn nnnnnnnnnn nnnnnnnnnn
nnnnnnnnnn nnnnnnnnnn nnnnnnnnnn nnnnnnnnnn nnnnnnnnnn nnnnnnnnnn
nnnnnnnnnn nnnn
>Cichlidae_Heros_efasciatus_1_1
cctctcacca cgttcctcaa actgacctct ctgggtttca tcattggagt cggtgtggtt
ggaaacctcc tgatctccat cctgctggtc aaagacaaga gcctgcaccg agcgccctac
tatttcctgt tggacctgtg cgcttctgac atcctgcgct ctgccatctg cttccccttt
gtcttcacct cggtcaagaa tggatctgcc tggacctacg gcacattgac ctgcaaagtg
atcgccttcc tgggtgtgct ctcctgtttt cacacagcgt tcatgctatt ctgtgtcagy
gtcacccgtt acctggccat cgcgcaccac cgtttctaca ccaagaggct gactttctgg
acgtgtttgg ctgttatctg catggtgtgg acgctgtctg tggctatggc gttcccaccg
gtgctagatg tagggacgta ctcttttatc cgggaggagg atcagtgcac gttccagcac
cgttccttca gggcaaatga ttcgctgggc ttcatgctcc tgctggcact catcctcctg
gccacacagc tggtttacct caagctcatc ttttttgtcc acgaccgtcg aaagatgaag
cccgtccagt tcgtgcctgc cgtcagtcag aactggacct tccacggccc aggcgccagc
gggcaggcgg cagccaactg gctggctgga tttggtagag gccccacccc gcccactttg
ctgggcatcc ggcagaacag caatgcagcg ggccgcaggc gtctactggt attggatgaa
ttcaaaactg agaagaggat tagtaggatg ttctacatca tgacgttttt cttcctggca
ctgtgggggc cctacctggt cgcctgctac tggcgggtgt ttgcaagggg ccccgttgtc
cctggaggct acct
>Cichlidae_Trichromis_salvini_1_1
cctctcacca cgttcctcaa actgacctct ctgggtttca tcattggagt cggtgtggtt
ggaaacctcc tgatctccat cctgctggtc aaagacaaga gcctacaccg agcgccctac
tatttcctgt tagacctgtg tgcttctgac atcctgcgct ctgccatctg cttccccttt
gtcttcacct cggtcaagaa tggatctgcc tggacctacg gcacattgac ctgcaaagtg
atcgccttcc tgggtgtgct ctcctgtttt cacacagcgt tcatgctatt ctgcgtcagc
gtcacccgtt acctggccat tgcgcaccac cgtttctaca ccaagaggct gactttctgg
acgtgtttgg ctgtcatctg catggtgtgg acgctgtctg tggctatggc gttcccaccg
gtgctagatg tagggacgta ctcttttatc cgggaggagg accagtgcac attccagcac
cgttccttca gggcaaatga ttcgctgggc ttcatgctcc tgctggcact catcctcctg
gccacacagc tggtttacct caaactcatc tttttcgtcc acgaccgtcg aaagatgaag
cccgtccagt tcgtgcctgc cktcagtcag aactggacct tccatggccc aggcgccagc
gggcaggcgn nnnnnnnnnn nnnnnnnnnn nnnnnnnnnn nnnnnnnnnn nnnnnnnnnn
nnnnnnnnnn nnnnnnnnnn nnnnnnnnnn nnnnnnnnnn nnnnnnnnnn nnnnnnnnnn
nnnnnnnnnn nnnnnnnnnn nnnnnnnnnn nnnnnnnnnn nnnnnnnnnn nnnnnnnnnn
nnnnnnnnnn nnnnnnnnnn nnnnnnnnnn nnnnnnnnnn nnnnnnnnnn nnnnnnnnnn
nnnnnnnnnn nnnn
>Cichlidae_Hypselecara_temporalis_1_1
nnnnnnnnnn nnnnnnnnnn nnnnnnnnnn nnnnnnttca tcattggagt cggtgtggtt
ggaaacctcc tgatctccat cctgctggtc aaagacaaga gcctgcaccg agcgccctac
tatttcctgt tggacctgtg cgcttctgac atcctgcgct ccgccatctg cttccccttt
gtcttcacct cggtcaagaa tggatctgcc tggacctacg gcacgttgac ctgcaaagtg
atcgccttcc tgggtgtgct ctcctgtttt cacacagcgt tcatgctatt ctgcgtcagc
gtcacccgtt acctggccat cgcacaccac cgtttctaca ccaagaggct gacgttctgg
acgtgtttgg ctgtcatctg catggtgtgg acgctgtctg tggctatggc gttcccaccg
gtgctagatg tagggacgta ctcttttatc cgggaggagg accagtgcac attccagcac
cgttccttca gggcaaatga ttcgctgggc ttcatgctcc tgctggcact catcctcctg
gccacacagc tggtttacct caagctcatc tttttcgtcc acgaccgtcg aaagatgaag
cctgtccagt tcgtgcctgc cgtcagtcag aactggactt tccacggccc aggtgccagc
gggcaggcgg cagccaactg gctggctgga tttggtagag gccccacccc gcccactttg
ctgggcatcc ggcagaacag caacgcagcg ggccgcaggc gtctactggt attggatgaa
ttcaaaactg agaagaggat tagtaggatg ttctacatca tgacgttttt cttcctggca
cngtgggggc cctacctggt cgcctgctac tggcgggtgt ttgcaagggg ccccgttgtc
cctggaggcn nnnn
>Cichlidae_Mesonauta_festivus_1_1
nnnnnnnnnn nnnnnnnnnn nnnnnnnnnn nnnnnnttca tcattggagt cggtgtggtt
ggaaacctcc tgatctccat cctgctggtc aaagacaaga gcctgcaccg agcgccctac
tatttcctgt tggacctttg cgcttctgac atcctgcgct ctgccatctg cttccccttt
gtcttcacct cggtcaagaa tggctctgcc tggacctacg gcacattgac ctgcaaagtg
atcgccttcc tgggtgtgct ctcctgtttt cacacagcgt tcatgctatt ctgtgtcagc
gtcacccgtt acctggccat cgctcaccac cgtttctaca ccaagaggct gactttctgg
acgtgtttgg ctgtcatctg catggtgtgg acgctgtctg tggctatggc gttcccacca
gtgctagatg tagggacgta ttcttttatc cgggaggagg accagtgcac gttccagcac
cgttccttca gggcaaatga ttcgctgggc ttcatgctcc tgctggcact catcctcctg
gccacacagc tggtttacct caagctcatc tttttcgtcc acgaccgtcg aaagatgaag
cccgtccagt ttgtgcctgc cgtcagtcag aactggacct tccacggccc aggcgccagc
gggcaggcag cagccaactg gctggctgga tttggtagag gccccacccc gcccactttg
ctgggcatcc ggcagaacag caatgcagcg ggccgcaggc gtctactggt attggatgaa
ttcaaaactg agaagaggat tagtaggatg ttctacatca tgacgttttt cttcctggca
ctgtgggggc cctacctggt cgcctgctac tggcgggtgt ttgcaagggg ccccgttgtc
cctggaggct acct
>Cichlidae_Mesonauta_insignis_1_1
cctctcacca cgttcctcaa actgacctct ctgggtttca tcattggagt cggtgtggtt
ggaaacctcc tgatctccat cctgctggtc aaagacaaga gcctgcaccg agcgccctac
tatttcctgt tggacctttg cgcttctgac atcctgcgct ctgccatctg cttccccttt
gtcttcacct cggtcaagaa tggctctgcc tggacctacg gcacattgac ctgcaaagtg
atcgccttcc tgggtgtgct ctcctgtttt cacacagcgt tcatgctatt ctgtgtcagc
gtcacccgtt acctggccat cgctcaccac cgtttctaca ccaagaggct gactttctgg
acgtgtttgg ctgtcatctg catggtgtgg acgctgtctg tggctatggc gttcccaccg
gtgctagatg tagggacgta ctcttttatc cgggaggagg accagtgcac gttccagcac
cgttccttca gggcaaatga ttcgctgggc ttcatgctcc tgctggcact catcctcctg
gccacacagc tggtttacct caagctcatc tttttcgtcc acgaccgtcg aaagatgaag
cccgtccagt tcgtgcctgc cgtcagtcag aactggacct tccacggccc aggnnnnnnn
nnnnnnnnnn nnnnnnnnnn nnnnnnnnnn nnnnnnnnnn nnnnnnnnnn nnnnnnnnnn
nnnnnnnnnn nnnnnnnnnn nnnnnnnnnn nnnnnnnnnn nnnnnnnnnn nnnnnnnnnn
nnnnnnnnnn nnnnnnnnnn nnnnnnnnnn nnnnnnnnnn nnnnnnnnnn nnnnnnnnnn
nnnnnnnnnn nnnnnnnnnn nnnnnnnnnn nnnnnnnnnn nnnnnnnnnn nnnnnnnnnn
nnnnnnnnnn nnnn
>Cichlidae_Amphilophus_citrinellus_1_1
cctctcacca cgttcctcaa actgacctct ctgggtttca tcattggagt cggtgtggtt
ggaaacctcc tgatctccat cctgctggtc aaagacaaga gcctgcaccg agcgccctac
tatttcctgt tggacctgtg cgcttctgac atcctgcgct ctgccatctg cttccccttt
gtcttcacct cggtcaagaa tggatctgcc tggacctacg gcacactgac ctgcaaagtg
atcgccttcc tgggtgtgct ctcctgtttt cacacagcgt tcatgctatt ctgcgtcagc
gtcacccgtt acctggccat cgcgcaccac cgtttctaca ccaagaggct gactttctgg
acgtgtttgg ctgtcatctg catggtgtgg acgctgtctg tggctatggc attcccaccg
gtgctagatg tagggacgta ctcttttatc cgggaggagg accagtgcac attccagcac
cgttccttca gggcaaatga ttccctgggc ttcatgctcc tgctggcact catcctcctg
gccacacaac tggtttacct caagctcatc tttttcgtcc acgaccgtcg aaagatgaag
cccgtccagt ttgtgcctgc tgtcagtcag aactggacct tccatggccc aggcgccagc
gggcaggcgn nnnnnnnnnn nnnnnnnnnn nnnnnnnnnn nnnnnnnnnn nnnnnnnnnn
nnnnnnnnnn nnnnnnnnnn nnnnnnnnnn nnnnnnnnnn nnnnnnnnnn nnnnnnnnnn
nnnnnnnnnn nnnnnnnnnn nnnnnnnnnn nnnnnnnnnn nnnnnnnnnn nnnnnnnnnn
nnnnnnnnnn nnnnnnnnnn nnnnnnnnnn nnnnnnnnnn nnnnnnnnnn nnnnnnnnnn
nnnnnnnnnn nnnn
>Cichlidae_Hoplarchus_psittacus_1_1
cctctcacca cgttcctcaa actgacctct ctgggtttca tcattggagt cggtgtggtt
ggaaacctcc tgatctccat cctgctggtc aaagacaaga gcctgcacag agccccctac
tatttcctgt tggacctgtg cgcttctgac atcctgcgct ctgccatctg cttccccttt
gtcttcacct cggtcaagaa tggatctgcc tggacctacg gcacgctgac ctgcaaagtg
attgccttcc tgggtgtgct ctcctgtttt cacacagcgt tcatgctatt ctgcgtcagc
gtcacccgtt acctggccat cgcgcaccac cgtttctaca ccaagaggct gactttctgg
acgtgtttgg ctgtcatctg catggtgtgg acgctgtctg tggctatggc gttcccaccg
gtgctagatg tagggacgta ctcttttatc cgggaggagg accagtgcac attccagcac
cgttccttca gggcaaatga ttcgctgggc ttcatgctcc tgctggcact catcctcctg
gccacacagc tggtttacct caagctcatc ttttttgtcc acgaccgtcg aaagatgaag
cccgtccagt tcgtgcctgc cgtcagtcag aactggacnn nnnnnnnnnn nnnnnnnnnn
nnnnnnnnnn nnnnnnnnnn nnnnnnnnnn nnnnnnnnnn nnnnnnnnnn nnnnnnnnnn
nnnnnnnnnn nnnnnnnnnn nnnnnnnnnn nnnnnnnnnn nnnnnnnnnn nnnnnnnnnn
nnnnnnnnnn nnnnnnnnnn nnnnnnnnnn nnnnnnnnnn nnnnnnnnnn nnnnnnnnnn
nnnnnnnnnn nnnnnnnnnn nnnnnnnnnn nnnnnnnnnn nnnnnnnnnn nnnnnnnnnn
nnnnnnnnnn nnnn
>Cichlidae_Mesonauta_egregius_1_1
cctctcacca cgttcctcaa actgacctct ctgggtttca tcattggagt cggtgtggtt
ggaaacctcc tgatctccat cctgctggtc aaagacaaga gcctgcaccg agcgccctac
tatttcctgt tggacctttg cgcttctgac atcctgcgct ctgccatctg cttccccttt
gtcttcacct cggtcaagaa tggctctgcc tggacctacg gcacattgac ctgcaaagtg
atcgccttcc tgggtgtgct ctcctgtttt cacacagcgt tcatgctatt ctgtgtcagc
gtcacccgtt acctggccat cgctcaccac cgtttctaca ccaagaggct gactttctgg
acgtgtttgg ctgtcatctg catggtgtgg acgctgtctg tggctatggc gttcccaccg
gtgctagatg tagggacgta ctcttttatc cgggaggagg accagtgcac tttccagcac
cgttccttca gggcaaatga ttcgctgggc ttcatgctcc tgctggcact catcctcctg
gccacacagc tggtttacct caagctcatc tttttcgtcc acgaccgtcg aaagatgaag
cccgtccagt ttgtgcctgc cgtcagtcag aactggacct tccacggccc aggcgccagc
gggcaggcan nnnnnnnnnn nnnnnnnnnn nnnnnnnnnn nnnnnnnnnn nnnnnnnnnn
nnnnnnnnnn nnnnnnnnnn nnnnnnnnnn nnnnnnnnnn nnnnnnnnnn nnnnnnnnnn
nnnnnnnnnn nnnnnnnnnn nnnnnnnnnn nnnnnnnnnn nnnnnnnnnn nnnnnnnnnn
nnnnnnnnnn nnnnnnnnnn nnnnnnnnnn nnnnnnnnnn nnnnnnnnnn nnnnnnnnnn
nnnnnnnnnn nnnn
>Cichlidae_Mikrogeophagus_ramirezi_1_1
cctctcacca cgttcctcaa actgacctct ctgggtttca tcattggagt cggtgtggtt
ggaaacctcc tgatctccat cctgctggtc aaagacaaga gcctgcaccg agcgccctac
tatttcctgt tggacctgtg cgcctctgac atcctgcgct ctgccatctg cttccccttt
gtcttcacct cggtcaagaa tggatctgcc tggacctacg gcacgttgac ctgcaaagtg
atcgccttcc tgggtgtgct ctcctgtttt cacacggcgt tcatgctatt ctgcgtcagc
gtcacccgtt acctggccat cgcgcaccac cgtttctaca ccaagaggct gactttctgg
acgtgtttgg ccgtcatctg catggtgtgg acgttgtctg tggctatggc gttcccaccg
gtgctagatg tagggacgta ttcttttatc cgggaggagg accagtgcac attccagcac
cgttccttca gggcaaatga ttcgctgggc ttcatgctcc tgctggcact catcctcctg
gccacacagc tggtttacct caagctcatc tttttcgtcc atgaccgtcg aaagatgaag
cccgtccagt tcgtgcctgc cgtcagtcag aactggacct tccacggccc gggcgccagc
gggcaggcgn nnnnnnnnnn nnnnnnnnnn nnnnnnnnnn nnnnnnnnnn nnnnnnnnnn
nnnnnnnnnn nnnnnnnnnn nnnnnnnnnn nnnnnnnnnn nnnnnnnnnn nnnnnnnnnn
nnnnnnnnnn nnnnnnnnnn nnnnnnnnnn nnnnnnnnnn nnnnnnnnnn nnnnnnnnnn
nnnnnnnnnn nnnnnnnnnn nnnnnnnnnn nnnnnnnnnn nnnnnnnnnn nnnnnnnnnn
nnnnnnnnnn nnnn
>Cichlidae_Nandopsis_tetracanthus_1_1
cctctcacca cgttcctcaa actgacctct ctgggtttca tcattggagt cggtgtggtt
ggaaacctcc tgatctccat cctgctggtc aaagacaaga gcctgcaccg agcgccctac
tatttcctgt tagacctgtg cgcttctgac atcctgcgct ctgccatctg cttcccattt
gtcttcacct cggtcaagaa tggatctgcc tggacctacg gcacattgac ctgcaaagtg
atcgccttcc tgggtgtgct ctcctgtttt cacacagcgt tcatgctatt ctgcgtcagc
gtcacccgtt acctggccat cgcgcaccac cgtttctaca ccaagaggct gactttctgg
acgtgtttgg ctgtcatctg catggtgtgg acactgtctg tggctatggc gttcccaccg
gtgctagatg tagggacgta ctcttttatc cgggaggagg accagtgcac attccagcac
cgttccttca gagcaaatga ttcgctgggc ttcatgctcc tgctggcact catcctcctg
gccacacagc tggtttacct caagctcatc ttttttgtcc acgaccgtcg aaagatgaag
cccgtccagt tcgtgcctgc cgtcagtcag aactggacct tccatggccc aggcgccagc
gggcaggcgn nnnnnnnnnn nnnnnnnnnn nnnnnnnnnn nnnnnnnnnn nnnnnnnnnn
nnnnnnnnnn nnnnnnnnnn nnnnnnnnnn nnnnnnnnnn nnnnnnnnnn nnnnnnnnnn
nnnnnnnnnn nnnnnnnnnn nnnnnnnnnn nnnnnnnnnn nnnnnnnnnn nnnnnnnnnn
nnnnnnnnnn nnnnnnnnnn nnnnnnnnnn nnnnnnnnnn nnnnnnnnnn nnnnnnnnnn
nnnnnnnnnn nnnn
>Cichlidae_Retroculus_xinguensis_1_1
cctctcacca cgttcctcaa actgacctct ctgggtttca tcattggagt cggtgtggtt
ggaaacctcc tgatctccat cctgctggtc aaagacaaga gcctgcaccg agcgccctac
tatttcctgt tggacctgtg cgcctctgac atcctgcgtt ctgccatctg cttccccttt
gtctttacct cggtcaagaa tggatctgcc tggacctatg gcacattgac ctgcaaagtg
atcgccttcc tgggtgtgct ctcctgcttt cacacggcgt tcatgctatt ctgtgtcagc
gtcacccgtt acctggccat cgcgcaccac cgtttctaca ccaagaggct gactttctgg
acgtgcttgg ctgtcatctg catggtgtgg acgttgtcgg tggctatggc gttcccaccg
gtgctagatg tagggacgta ctcttttatc cgggaggagg accagtgcac attccagcac
cgttccttca gggcaaatga ttcgctgggc ttcatgctcc tgttggcact catcctcctg
gccacacagc tggtttacct caagctcatc tttttcgtcc atgaccgtcg aaagatgaag
cccgtccagt tcgtgcctgc tgtcagtcag aactggacct tccacggccc aggtgccagc
gggcaggcgn nnnnnnnnnn nnnnnnnnnn nnnnnnnnnn nnnnnnnnnn nnnnnnnnnn
nnnnnnnnnn nnnnnnnnnn nnnnnnnnnn nnnnnnnnnn nnnnnnnnnn nnnnnnnnnn
nnnnnnnnnn nnnnnnnnnn nnnnnnnnnn nnnnnnnnnn nnnnnnnnnn nnnnnnnnnn
nnnnnnnnnn nnnnnnnnnn nnnnnnnnnn nnnnnnnnnn nnnnnnnnnn nnnnnnnnnn
nnnnnnnnnn nnnn
>Cichlidae_Talamancaheros_sieboldii_1_1
nnnnnnnnnn nnnnnnnnnn nnnnnnnnnn nnnnnnnnna tcattggagt cggtgtggtt
ggaaacctcc tgatctccat cctgctggtc aaagacaaga gcctgcaccg agcgccctac
tatttcctgt tggacctgtg cgcttctgac atcctgcgct ctgccatctg cttccccttt
gtcttcacct cggtcaagaa tggatctgcc tggacctacg gcacactgac ctgcaaagtg
atcgccttct tgggtgtgct ctcctgtttt cacacagcat tcatgctatt ctgcgtcagc
gtcacccgtt acctggccat cgcgcaccac cgtttctata ccaagaggct gactttctgg
acgtgtttgg ctgtcatctg catggtgtgg acgctgtctg tggctatggc gttcccaccg
gtgctagatg tagggacgta ctcttttatc cgggaggagg accagtgcac attccagcac
cgttccttca gggcaaatga ttccctgggc ttcatgctcc tgctggcact catcctcctg
gccacacagc tggtttacct caagctcatc tttttcgtcc acgaccgtcg aaagatgaag
cccgtccagt tcgtgcctgc tgtcagtcag aactggacct tccatggccc aggcgccagc
gggcaggcgg cagccaactg gctggctgga tttggtagag gccccacccc gcccactttg
ctgggcatcc ggcagaacag caatgcagcg ggccgcaggc gtctactggt attggatgaa
ttcaaaactg agaagaggat tagtaggatg ttctacatca tgacgttttt cttcctggca
ctgtgggggc cctacctggt cgcctgctac tggcgggtgt ttgcaagggg ccccgttnnn
nnnnnnnnnn nnnn
>Cichlidae_Amatitlania_sajica_1_1
cctctcacca cgttcctcaa actgacctct ctgggtttca tcattggagt cggtgtggtt
ggaaacctcc tgatctccat cctgctggtc aaagacaaga gcctgcaccg agcgccctac
tatttcctgt tggacctgtg cgcttctgac atcctgcgct ctgccatctg cttccccttt
gtctttacct cggtcaagaa tggatctgct tggacctacg gcacactgac ctgcaaagtg
atcgccttcc tcggtgtgct ctcctgtttt cacacagcgt tcatgctatt ctgcgtcagc
gtcacccgtt acctggccat cgcgcaccac cgtttctaca ccaagaggct gactttctgg
acgtgtttgg ctgtcatctg catggtgtgg acgctgtctg tggctatggc gttcccaccg
gtgctagatg tagggacgta ctcttttatc cgggaggagg accagtgcac attccagcac
cgttccttca gggcaaatga ttccctgggc ttcatgctcc tgctggcact catcctcctg
gccacacagc tggtttacct caagctcatc tttttcgtac acgaccgtcg aaagatgaag
cccgtccagt tcgtgcctgc tgtcagtcag aactggacct tccatggccc aggtgccagc
gggcaggcgn nnnnnnnnnn nnnnnnnnnn nnnnnnnnnn nnnnnnnnnn nnnnnnnnnn
nnnnnnnnnn nnnnnnnnnn nnnnnnnnnn nnnnnnnnnn nnnnnnnnnn nnnnnnnnnn
nnnnnnnnnn nnnnnnnnnn nnnnnnnnnn nnnnnnnnnn nnnnnnnnnn nnnnnnnnnn
nnnnnnnnnn nnnnnnnnnn nnnnnnnnnn nnnnnnnnnn nnnnnnnnnn nnnnnnnnnn
nnnnnnnnnn nnnn
>Cichlidae_Caquetaia_kraussii_1_1
cctctcacca cgttcctcaa actgacctct ctgggtttca tcattggagt cggtgtggtt
ggaaacctcc tgatctccat cctgctggtc aaagacaaga gcctgcaccg agcgccctac
tatttcctgt tggacctgtg cgcttctgac atcctgcgct ctgccatctg cttccccttt
gtcttcacct cagtcaagaa tggatctgcc tggacctacg gcacattgac ctgcaaagtg
atcgccttcc tgggtgtgct ctcctgtttt cacacagcgt tcatgctatt ctgcgtcagc
gtcacccgtt acctggccat cgcgcaccac cgtttctaca ccaagaggct gactttctgg
acgtgtttgg ctgtcatctg catggtgtgg acgctgtctg tggctatggc gttcccaccg
gtgctagatg tagggacgta ctcttttatc cgggaggagg accagtgcac attccagcac
cgttccttca gggcaaatga ttcactgggc ttcatgctcc tgctggcact catcctcctg
gccacacagc tggtttacct caagctcatc tttttcgtcc acgaccgtcg aaagatgaag
cccgtccagt tcgtgcctgc cgtcagtcag aactggacct tccatggccc aggcgccagc
gggcaggcgn nnnnnnnnnn nnnnnnnnnn nnnnnnnnnn nnnnnnnnnn nnnnnnnnnn
nnnnnnnnnn nnnnnnnnnn nnnnnnnnnn nnnnnnnnnn nnnnnnnnnn nnnnnnnnnn
nnnnnnnnnn nnnnnnnnnn nnnnnnnnnn nnnnnnnnnn nnnnnnnnnn nnnnnnnnnn
nnnnnnnnnn nnnnnnnnnn nnnnnnnnnn nnnnnnnnnn nnnnnnnnnn nnnnnnnnnn
nnnnnnnnnn nnnn
>Cichlidae_Thorichthys_meeki_1_1
cctctcacca cgttcctcaa actgacctct ctgggtttca tcattggagt cggtgtggtt
ggaaacctcc tgatctccat cctgctggtc aaagacaaga gcctgcaccg agcgccctac
tatttcctgt tggacctgtg cgcttctgac atcctgcgct ctgccatctg cttccccttt
gtcttcacct cagtcaagaa tggatctgcc tggacctacg gcacattgac ctgcaaagtg
atcgccttcc tgggtgtgct ctcctgtttt cacacagcgt tcatgctatt ctgcgtcagc
gtcacccgtt acctggccat cgcgcaccac cgtttctaca ccaagaggct gactttctgg
acgtgtttgg ctgtaatctg catggtgtgg acgctgtctg tggctatggc gttcccaccg
gtgctagatg tagggacgta ctcttttatc cgggaggagg accagtgcac attccagcac
cgttccttca gggcaaatga ttcgctgggc ttcatgctcc tgctggcact catcctcctg
gccacacagc tggtttacct caagctcatc tttttcgtcc acgaccgtcg aaagatgaag
cccgtccagt tcgtgcctgc cgtcagtcag aactggacct tccatggccc aggcgccagc
gggcaggcgn nnnnnnnnnn nnnnnnnnnn nnnnnnnnnn nnnnnnnnnn nnnnnnnnnn
nnnnnnnnnn nnnnnnnnnn nnnnnnnnnn nnnnnnnnnn nnnnnnnnnn nnnnnnnnnn
nnnnnnnnnn nnnnnnnnnn nnnnnnnnnn nnnnnnnnnn nnnnnnnnnn nnnnnnnnnn
nnnnnnnnnn nnnnnnnnnn nnnnnnnnnn nnnnnnnnnn nnnnnnnnnn nnnnnnnnnn
nnnnnnnnnn nnnn
>Cichlidae_Geophagus_steindachneri_1_1
cctctcacca cgttcctcaa actgacctct ctgggtttca tcattggagt cggtgtggtt
ggaaacctcc tgatctccat cctgctggtc aaagacaaga gcctgcaccg agcgccctac
tatttcctgt tggacctgtg cgcctctgac atcctgcgct ccgccatctg cttccccttt
gtcttcactt cggtcaagaa tggatctgcc tggacctacg gcacattgac ctgcaaagtg
attgccttcc tgggtgtgct ctcctgtttt cacacggcgt tcatgctatt ctgcgtcagc
gtcacccgtt acctggccat cgcgcaccac cgtttctaca ccaagaggct gactttctgg
acgtgtttgg ctgtcatctg catggtgtgg acgttgtctg tggccatggc gttcccaccg
gtgctagatg tagggacata ctcttttatc cgggaggagg accagtgcac attccagcac
cgttccttca gggcaaatga ttcgctgggt ttcatgctcc tgctggcact catcctcctg
gccacacagc tggtttacct caagctcatc ttttttgtcc acgaccgtcg aaagatgaag
cccgtccagt tcgtgcctgc cgtcagtcag aactggacct tccacggtcc aggcgccagc
gggcaggcgn nnnnnnnnnn nnnnnnnnnn nnnnnnnnnn nnnnnnnnnn nnnnnnnnnn
nnnnnnnnnn nnnnnnnnnn nnnnnnnnnn nnnnnnnnnn nnnnnnnnnn nnnnnnnnnn
nnnnnnnnnn nnnnnnnnnn nnnnnnnnnn nnnnnnnnnn nnnnnnnnnn nnnnnnnnnn
nnnnnnnnnn nnnnnnnnnn nnnnnnnnnn nnnnnnnnnn nnnnnnnnnn nnnnnnnnnn
nnnnnnnnnn nnnn
>Cichlidae_Herichthys_cyanoguttatus_1_1
cctctcacca cgttcctcaa actgacctct ctgggtttca tcattggagt cggtgtggtt
ggaaacctcc tgatctccat cctgctggtc aaagacaaga gcctgcaccg agcgccctac
tatttcctgt tggacctgtg cgcttctgac atcctgcgct ctgccatctg cttccccttt
gtcttcacct cggtcaagaa tggatctgcc tggacctacg gcacactgac ctgcaaagtg
atcgccttcc tgggtgtgct ctcctgcttt cacacagcgt tcatgctatt ctgcgtcagc
gtcacccgtt acctggccat tgcgcaccac cgtttctaca ccaagaggct gactttctgg
acgtgtttgg ctgtcatctg catggtgtgg acgctgtctg tggctatggc gttcccaccg
gtgctagatg tagggacgta ctcttttatc cgggaggagg accagtgcac attccagcac
cgttccttca gggcaaatga ttcgctgggc ttcatgctcc tgctggcact catcctcctg
gccacacagc tggtttacct caagctcatc tttttcgtcc acgaccgtcg aaagatgaag
cccgtccagt ttgtgcctgc cgtcagtcag aactggacct tccatggccc aggcgccagc
gggcaggcgn nnnnnnnnnn nnnnnnnnnn nnnnnnnnnn nnnnnnnnnn nnnnnnnnnn
nnnnnnnnnn nnnnnnnnnn nnnnnnnnnn nnnnnnnnnn nnnnnnnnnn nnnnnnnnnn
nnnnnnnnnn nnnnnnnnnn nnnnnnnnnn nnnnnnnnnn nnnnnnnnnn nnnnnnnnnn
nnnnnnnnnn nnnnnnnnnn nnnnnnnnnn nnnnnnnnnn nnnnnnnnnn nnnnnnnnnn
nnnnnnnnnn nnnn
>Cichlidae_Laetacara_curviceps_1_1
nnnnnnnnnn nnnnnnnnnn nnnnnnnnnn nnnnnnttca tcattggagt cggtgtggtt
ggaaacctcc tgatctccat cctgctggtc aaagacaaga gcctgcaccg agcgccctac
tatttcctgc tggacctgtg cgcctctgac atcctgcgct ctgccatctg cttccccttt
gtcttcacct cggtcaagaa tggatctgcc tggacctacg gcacgttgac ctgcaaagtt
atcgccttcc tgggtgtgct gtcctgcttt cacacggcgt tcatgctatt ctgcgtcagc
gtcacccgtt acctggccat agcgcaccac cgtttctaca ccaagaggct gactttctgg
acgtgcttgg ctgtcatctg catggtgtgg acgctgtctg tggctatggc gttcccaccg
gtgctagatg tagggacgta ctcctttatc cgggaggagg accagtgcac attccagcac
cgttccttca gggcaaacga ttcgctgggc ttcatgctcc tgctggcact catcctcctg
gccacacagc tggtatacct caagctaatc ttttttgtcc acgaccgtcg aaagatgaag
cccgtccagt tcgtgcctgc cgtcagtcag aactggacct tccacggccc gggtgccagc
gggcaggcgg cagccaactg gctggctgga tttggtagag gccccacccc gcccactttg
ctgggcatcc ggcagaacag caatgcagcg ggtcgcaggc gtctactggt attggatgaa
ttcaaaactg agaagaggat tagtaggatg ttctacatca tgacgttttt cttcctggca
ctgtgggggc cctacctggt cgcctgctac tggcgggttt ttgcaagggg ccccgttgtc
cctggaggct acct
>Cichlidae_Petenia_splendida_1_1
cctctcacca cgttcctcaa actgacctct ctgggtttca tcattggagt cggtgtggtt
ggaaacctcc tgatctccat cctgctggtc aaagacaaga gcctgcaccg agcgccctac
tatttcctgt tggacctgtg cgcttctgac atcctgcgct ctgccatctg cttccccttt
gtcttcacct cggtcaagaa tggatctgcc tggacctacg gcacactgac ctgcaaagtg
atcgccttcc tgggtgtgct ctcctgtttt cacacagcat tcatgctatt ctgcgtcagc
gtcacccgtt acctggccat cgcgcaccac cgtttctaca ccaagaggct gactttctgg
acgtgtttgg ctgtcatctg catggtgtgg acgctgtctg tggctatggc gttcccaccg
gtgctagatg tagggacgta ctcttttatc cgggaggagg accagtgcac attccagcat
cgttccttca gggcaaatga ttcgctgggc ttcatgctcc tgctggcact catcctcctg
gccacgcagc tggtttacct caagctcatc tttttcgtcc acgaccgtcg aaagatgaag
cccgtccagt tcgtgcctgc tgtcagtcag aactggacct tccatggccc aggcgccagc
gggcaggcgn nnnnnnnnnn nnnnnnnnnn nnnnnnnnnn nnnnnnnnnn nnnnnnnnnn
nnnnnnnnnn nnnnnnnnnn nnnnnnnnnn nnnnnnnnnn nnnnnnnnnn nnnnnnnnnn
nnnnnnnnnn nnnnnnnnnn nnnnnnnnnn nnnnnnnnnn nnnnnnnnnn nnnnnnnnnn
nnnnnnnnnn nnnnnnnnnn nnnnnnnnnn nnnnnnnnnn nnnnnnnnnn nnnnnnnnnn
nnnnnnnnnn nnnn
>Cichlidae_Amphilophus_macracanthus_1_1
cctctcacca cgttcctcaa actgacctct ctgggtttca tcattggagt cggtgtggtt
ggaaacctcc tgatctccat cctgctggtc aaagacaaga gcctgcaccg agcgccctac
tatttcctgt tggacctgtg cgcttctgac atcctgcgct ctgccatctg cttccccttt
gtcttcacct cggtcaagaa tggatctgcc tggacctacg gcacattgac ctgcaaagtg
atcgccttcc tgggtgtgct ctcctgtttt cacacagcgt tcatgctatt ctgcgtcagc
gtcacccgtt acctggccat cgcgcaccac cgtttctaca ccaagaggct gactttctgg
acgtgtttgg ctgtcatctg catggtgtgg acgytgtctg tggctatggc gttcccaccg
gtgctagatg tagggacgta ctcttttatc cgggaggagg accagtgcac attccagcac
cgttccttca gggcaaatga ttcgctgggc ttcatgctcc tgctggcact catcctcctg
gccacacagc tggtttacct caagctcatc tttttcgtcc acgaccgtcg aaagatgaag
cccgtccagt tcgtgcctgc cgtcagtcag aactggacct tccatggccc aggcgccagc
gggcaggcgn nnnnnnnnnn nnnnnnnnnn nnnnnnnnnn nnnnnnnnnn nnnnnnnnnn
nnnnnnnnnn nnnnnnnnnn nnnnnnnnnn nnnnnnnnnn nnnnnnnnnn nnnnnnnnnn
nnnnnnnnnn nnnnnnnnnn nnnnnnnnnn nnnnnnnnnn nnnnnnnnnn nnnnnnnnnn
nnnnnnnnnn nnnnnnnnnn nnnnnnnnnn nnnnnnnnnn nnnnnnnnnn nnnnnnnnnn
nnnnnnnnnn nnnn
>Cichlidae_Amphilophus_trimaculatus_1_1
cctctcacca cgttcctcaa actgacctct ctgggtttca tcattggagt cggtgtggtt
ggaaacctcc tgatctccat cctgctggtc aaagacaaga gcctgcaccg agcgccctac
tatttcctgt tggacctgtg cgcttctgac atcctgcgct ctgccatctg cttccccttt
gtcttcacct cggtcaagaa tggatctgcc tggacctacg gcacactgac ctgcaaagtg
atcgccttcc tgggtgtgct ctcctgtttt cacacagcgt tcatgctatt ctgcgtcagc
gtcacccgtt acctggccat cgcgcaccac cgtttctaca ccaagaggct gactttctgg
acgtgtttgg ctgtcatctg catggtgtgg acgctgtctg tggctatggc gttcccaccg
gtgctagatg tagggacgta ctcttttatc cgggaggagg accagtgcac attccagcac
cgttccttca gggcaaatga ttccctgggc ttcatgctcc tgctggcact catcctcctg
gccacacagc tggtttacct caagctcatc tttttcgtcc acgaccgtcg aaagatgaag
cccgtccagt tcgtgcctgc tgtcagtcag aactggacct tccatggccc aggcgccagc
gggcaggcgn nnnnnnnnnn nnnnnnnnnn nnnnnnnnnn nnnnnnnnnn nnnnnnnnnn
nnnnnnnnnn nnnnnnnnnn nnnnnnnnnn nnnnnnnnnn nnnnnnnnnn nnnnnnnnnn
nnnnnnnnnn nnnnnnnnnn nnnnnnnnnn nnnnnnnnnn nnnnnnnnnn nnnnnnnnnn
nnnnnnnnnn nnnnnnnnnn nnnnnnnnnn nnnnnnnnnn nnnnnnnnnn nnnnnnnnnn
nnnnnnnnnn nnnn
>Cichlidae_Crenicichla_sveni_1_1
nnnnnnnnnn nnnnnnnnnn nnnnnnnnnn nnnnnnttca tcattggagt cggtgtggtt
ggaaacctcc tgatctccat cctgctggtc aaagacaaga gcctgcaccg agcaccctac
tatttcctgt tggacctgtg cgcctctgac atcctgcgct ccgccatctg cttccccttt
gtcttcacct cggtcaagaa tggatctgcc tggacctacg gcacattgac ctgcaaggtg
atcgccttct tgggtgtgct gtcctgtttt cacacagcgt tcatgctatt ctgcgtcagc
gtcacccgtt acctggccat tgcgcaccac cgtttctaca ccaagaggct gactttctgg
acgtgtttgg ctgtcatctg catggtgtgg acgttgtctg tggctatggc attcccaccg
gtgctagatg tagggacgta ctcttttatc cgggaggagg accagtgcac attccagcac
cgttccttca gggcaaatga ttcactgggc ttcatgcttc tgctggcact catcctcctg
gccacacagc tggtttacct caagctcatc tttttcgtcc acgaccgtcg aaagatgaag
cctgtccagt ttgtgcctgc cgtcagtcag aactggacct tccacggccc aggcgccagc
gggcaggcgg cagccaactg gctggctgga tttggtagag gccccacccc gcccactttg
ctgggcattc ggcagaacag caatgcagca ggccgcagac gtctcctggt attggatgaa
ttcaaaactg agaagaggat tagtaggatg ttctacatca tgacgttttt cttcctggca
ctgtgggggc cctacctggt tgcctgctac tggcgggtct ttgcaagggg ccccgttgtc
cctggaggct acct
>Cichlidae_Nandopsis_haitiensis_1_1
cctctcacca cgttcctcaa actgacctct ctgggtttca tcattggagt cggtgtggtt
ggaaacctcc tgatctccat cctgctggtc aaagacaaga gcctgcaccg agcgccctac
tatttcctgt tagacctgtg cgcttctgac atcctgcgct ctgccatctg cttccccttt
gtcttcacct cggtcaagaa tggatctgcc tggacctacg gcacattgac ctgcaaagtg
atcgccttcc tgggtgtgct ctcctgtttt cacacagcgt tcatgctatt ctgtgtcagc
gtcacccgtt acctggccat cgcgcaccac cgtttctaca ccaagaggct gactttctgg
acgtgtttgg ctgtcatctg catggtgtgg acgctgtctg tggctatggc gttcccaccg
gtgctagatg tagggacata ctcttttatc cgggaggagg accagtgcac attccagcac
cgttccttca gggcaaatga ttcgctgggc ttcatgctcc tgctggcact catcctcctg
gccacacagc tggtttacct caagctcatc ttttttgtcc acgaccgtcg aaagatgaag
cccgtccagt tcgtgcctgc cgtcagtcag aactggacct tccatggccc aggcgccagc
gggcaggcgn nnnnnnnnnn nnnnnnnnnn nnnnnnnnnn nnnnnnnnnn nnnnnnnnnn
nnnnnnnnnn nnnnnnnnnn nnnnnnnnnn nnnnnnnnnn nnnnnnnnnn nnnnnnnnnn
nnnnnnnnnn nnnnnnnnnn nnnnnnnnnn nnnnnnnnnn nnnnnnnnnn nnnnnnnnnn
nnnnnnnnnn nnnnnnnnnn nnnnnnnnnn nnnnnnnnnn nnnnnnnnnn nnnnnnnnnn
nnnnnnnnnn nnnn
>Cichlidae_Symphysodon_discus_1_1
cctctcacca cgttcctcaa actgacctct ctgggtttta tcattggagt cggtgtggtt
ggaaacctcc tgatctccat cctgctggtc aaagacaaga gcctgcaccg agcgccctac
tatttcctgt tggacctgtg cgcctctgac atcctgcgct ctgccatctg cttccccttt
gtcttcacct cggtcaagaa tggatctgcc tggacctacg gcacattgac ctgcaaagtg
atcgccttcc tgggtgtgct ctcctgtttt cacacagcgt tcatgctatt ctgtgtcagc
gtcacccgtt acctggccat cgcgcaccac cgtttctaca ccaagaggct gactttctgg
acgtgtttgg ctgtcatctg catggtgtgg acgctgtctg tggctatggc gttcccacca
gtgctagatg tagggacgta ctcttttatc cgggaggagg accagtgcac attccagcac
cgttccttca gggcaaatga ttcgctgggc ttcatgctcc tgctggcact catcctcctg
gccacacagc tggtttacct caagctcatc tttttcgtcc acgaccgtcg aaagatgaag
cccgtccagt tcgtgcctgc cgtcagtcag aactggacct tccacggccc aggtgccagc
gggcaggcgn nnnnnnnnnn nnnnnnnnnn nnnnnnnnnn nnnnnnnnnn nnnnnnnnnn
nnnnnnnnnn nnnnnnnnnn nnnnnnnnnn nnnnnnnnnn nnnnnnnnnn nnnnnnnnnn
nnnnnnnnnn nnnnnnnnnn nnnnnnnnnn nnnnnnnnnn nnnnnnnnnn nnnnnnnnnn
nnnnnnnnnn nnnnnnnnnn nnnnnnnnnn nnnnnnnnnn nnnnnnnnnn nnnnnnnnnn
nnnnnnnnnn nnnn
>Cichlidae_Tahuantinsuyoa_macantzatza_1_1
cctctcacca cgttcctcaa actgacctct ctgggtttca tcattggagt cggtgtggtt
ggaaacctcc tgatctccat cctgctggtc aaagacaaga gcctgcaccg agcgccctac
tatttcctgt tggacctgtg cgcctctgac atcctgcgct ctgccatctg cttccccttt
gtcttcacct cggtcaagaa tggatctgcc tggacctacg gcacgttgac ctgcaaagtg
atcgccttcc tgggtgtgct ctcctgtttt cacacggcgt tcatgctatt ctgcgtcagc
gtcacccgtt acctggccat cgcgcaccac cgtttctaca ccaagaggct gactttctgg
acgtgtttgg ctgtcatctg catggtgtgg acgctgtctg tggctatggc gttcccaccg
gtgctagatg tagggacgta ctcttttatc cgggaggagg atcagtgcac attccagcac
cgttccttca gggcaaatga ttcgctgggc ttcatgctcc tgctggcact catcctcctg
gmcacacagc tggtatacct caagctcatc tttttcgtcc atgaccgtcg aaagatgaag
cccgtccagt tcgtgcctgc cgtcagtcag aactggacct tccacggccc aggtgccagc
gggcaggcgn nnnnnnnnnn nnnnnnnnnn nnnnnnnnnn nnnnnnnnnn nnnnnnnnnn
nnnnnnnnnn nnnnnnnnnn nnnnnnnnnn nnnnnnnnnn nnnnnnnnnn nnnnnnnnnn
nnnnnnnnnn nnnnnnnnnn nnnnnnnnnn nnnnnnnnnn nnnnnnnnnn nnnnnnnnnn
nnnnnnnnnn nnnnnnnnnn nnnnnnnnnn nnnnnnnnnn nnnnnnnnnn nnnnnnnnnn
nnnnnnnnnn nnnn
>Cichlidae_Cichla_temensis_2_1
nnnnnnnnnn cgttcctcaa actgacctct ctgggtttca tcattggagt cggtgtggtt
ggaaacctcc tgatctccat cctgctggtc aaagacaaga gcctgcaccg agcgccctac
tatttcctgt tggacctgtg cgcctctgac atcctgcgct ccgccatctg cttccccttt
gtcttcacct cggtcaagaa tggatctgcc tggacctatg gcacattgac ctgcaaagtg
atcgccttcc tgggtgtgct ctcctgtttt cacacggcgt tcatgctatt ctgcgtcagc
gtcacccgct acctggccat cgcgcaccac cgtttctaca ccaagaggct gactttctgg
acgtgcttgg ctgtcatctg catggtgtgg acgttgtctg tagctatggc gttcccaccg
gtgctagatg tagggacgta ctcttttatc cgggaggagg accagtgcac attccagcac
cgttccttca gggcaaatga ttcactgggc ttcatgctcc tgctggcact catcctcctg
gccacacagc tggtttacct caagctcatc tttttcgtcc acgaccgtcg aaagatgaag
cccgtgcagt tcgtgcctgc cgtcagtcag aactggacct tccacggccc aggtgccagc
gggcaggcgg cagccaactg gctggctgga tttggtagag gccccactcc gcccactttg
ctgggcatcc ggcagaacag caatgcagcg ggccgcaggc gtctactggt actggatgaa
ttcaaaactg agaagaggat tagtaggatg ttctacatca tgacgttttt cttcctggca
ctgtgggggc cctacctggt cgcctgctac tggcgggtgt ttgcaagggg ccccgttgtc
cctggaggct acct
>Cichlidae_Mayaheros_urophthalmus_1_1
cctctcacca cgttcctcaa actgacctct ctgggtttca tcattggagt cggtgtggtt
ggaaacctcc tgatctccat cctgctggtc aaagacaaga gcctgcaccg agcgccctac
tatttcctgt tggacctgtg cgcttctgac atcctgcgct ctgccatctg cttccccttt
gtcttcacct cggtcaagaa tggatctgcc tggacctatg gcacactgac ctgcaaagtg
atcgccttcc tgggtgtgct ctcctgtttt cacacagcgt tcatgctatt ctgcgtcagc
gtcacccgtt acctggccat cgcgcaccac cgtttctaca ccaagaggct gactttctgg
acgtgtttgg ctgtcatctg catggtgtgg acgctgtctg tggctatggc gttcccaccg
gtgctagatg tagggacgta ctcttttatc cgggaggagg accagtgcac attccagcac
cgttccttca gggcaaatga ttccctgggc ttcatgctcc tgctggcact catcctcctg
gccacacagc tggtttacct caagctcatc tttttcgtcc acgaccgtcg aaagatgaag
cccgtccagt tcgtgcctgc tgtcagtcag aactggacct tccatggccc aggcgccagc
gggcaggcgg cagccaactg gctggctgga tttggtagag gccccacccc gcccactttg
ctgggaatcc ggcagaacag caatgcagcg ggccgcaggc gtctactggt attggatgaa
ttcaaaactg agaagaggat tagtaggatg ttctacatca tgacgttttt cttcctggca
ctgtgggggc cctacctggt cgcctgctac tggcgggtgt ttgcaagggg ccccgttgtc
cctggaggct acct
>Cichlidae_Mesonauta_mirificus_1_1
nnnnnnnnnn nnnnnnnnnn nnnnnnnnnn nnnnnnttca tcattggagt cggtgtggtt
ggaaacctcc tgatctccat cctgctggtc aaagacaaga gcctgcaccg agcgccctac
tatttcctgt tggacctttg cgcttctgac atcctgcgct ctgccatctg cttccccttt
gtcttcacct cggtcaagaa tggctctgcc tggacctacg gcacattgac ctgcaaagtg
atcgccttcc tgggtgtgct ctcctgtttt cacacagcgt tcatgctatt ctgtgtcagc
gtcacccgtt acctggccat cgctcaccac cgtttctaca ccaagaggct gactttctgg
acgtgtttgg ctgtcatctg catggtgtgg acgctgtctg tggctatggc gttcccaccg
gtgctagatg tagggacgta ctcttttatc cgggaggagg accagtgcac gttccagcac
cgttccttca gggcaaatga ttcgctgggc ttcatgctcc tgctggcact catcctcctg
gccacacagc tggtttacct caagctcatc tttttcgtcc acgaccgtcg aaagatgaag
cccgtccagt tcgtgcctgc cgtcagtcag aactggacct tccacggccc aggcgccagc
gggcaggcag cagccaactg gctggctgga tttggtagag gccccacccc gcccactttg
ctgggcatcc ggcagaacag caatgcagcg ggccgcaggc gtctactggt attggatgaa
ttcaaaactg agaagaggat tagtaggatg ttctacatca tgacgttttt cttcctggca
ctgtgggggc cctacctggt cgcctgctac tggcgggtgt ttgcaagggg ccccgttgtc
cctggaggct acct
>Cichlidae_Rocio_octofasciata_2_1
nnnnnnnnnn nnnnnnnnnn nnnnnnnnnn nnnnnnttca tcatgggagt cggtgtggtt
ggaaacctca tgatctccat cctgctggtc aaagacaaga gcctgcaccg agcgccctac
tatttcctgt tggacctgtg cgcttctgac atcctgcgct ctgccatctg cttccccttt
gtcttcacct cggtcaagaa tggatctgcc tggacctatg gcacattgac ctgcaaagtg
atcgccttcc tgggtgtgct ctcctgtttt cacacagcgt tcatgctatt ctgcgtcagc
gtcactcgtt acctggccat cgcgcaccac cgtttctaca ccaagaggct gactttctgg
acgtgtttgg ctgtcatctg catggtgtgg acgctgtctg tggctatggc gttcccaccg
gtgctagatg tagggacgta ctcttttatc cgggaggagg accagtgcac attccagcac
cgttccttca gggcaaatga ttcgctgggc ttcatgctcc tgctggcact catcctcctg
gccacacagc tggtttacct caagctcatc tttttcgtcc acgaccgtcg aaagatgaag
cccgtccagt tcgtgcctgc cgtcagtcag aactggacct tccatggccc aggtgccagc
gggcaggcgg cagccaactg gctggctgga tttggtagag gccccacccc gcccactttg
ctgggcatcc ggcagaacag caatgcagcr ggccgcaggc gtctactggt attggatgaa
ttcaaaactg agaagaggat tagtaggatg ttctacatca tgacgttttt cttcctggca
ctrtgggggc cctacctggt cgcctgctac tggcgggtgt ttgcaagggg ccccgttgtc
cctggaggct acct
>Cichlidae_Trichromis_salvini_2_1
nnnnnnnnnn nnnnnnnnnn nnnnnnnnnn nnnnnnttca tcattggagt cggtgtggtt
ggaaacctcc tgatctccat cctgctggtc aaagacaaga gcctacaccg agcgccctac
tatttcctgt tagacctgtg cgcttctgac atcctgcgct ctgccatctg cttccccttt
gtcttcacct cggtcaagaa tggatctgcc tggacctacg gcacattgac ctgcaaagtg
atcgccttcc tgggtgtgct ctcctgtttt cacacagcgt tcatgctatt ctgcgtcagc
gtcacccgtt acctggccat tgcgcaccac cgtttctaca ccaagaggct gactttctgg
acgtgtttgg ctgtcatctg catggtgtgg acgctgtctg tggctatggc gttcccaccg
gtgctagatg tagggacgta ctcttttatc cgggaggagg accagtgcac attccagcac
cgttccttca gggcaaatga ttcgctgggc ttcatgctcc tgctggcact catcctcctg
gccacacagc tggtttacct caaactcatc tttttcgtcc acgaccgtcg aaagatgaag
cccgtccagt tcgtgcctgc cgtcagtcag aactggacct tccatggccc aggcgccagc
gggcaggcgg cagccaactg gctggctgga tttggtagag gccccacccc gcccactttg
ctgggcatcc ggcagaacag caatgcagcg ggccgcaggc gtctactggt attggatgaa
ttcaaaactg agaagaggat tagtaggatg ttctacatca tgacgttttt cttcctggca
ctgtgggggc cctacctggt cgcctgctac tggcgggtgt ttgcaagggg ccccgttgtc
cctggaggct acct
>Cichlidae_Acaronia_nassa_1_1
cctctcacca cgttcctcaa actgacctct ctgggtttca tcattggagt cggtgtggtt
ggaaacctcc tgatctccat cctgctggtc aaagacaaga gcttgcaccg agcgccctac
tatttcctgt tggacctgtg cgcctctgac atcctgcgct ctgccatctg cttccccttt
gtcttcacct cggtcaagaa tggatctgcc tggacctacg gcacgttgac ctgcaaggtg
atcgccttcc tgggtgtgct ctcctgtttt cacacggcgt tcatgctatt ctgcgtcagc
gtcacccgtt acmtggccat tgcgcaccac cgtttctaca ccaagaggct gactttctgg
acgtgtttgg ctgtcatctg catggtgtgg acgctgtctg tggctatggc gttcccaccg
gtgctagatg tagggacgta ctcttttatc cgggaggagg accagtgcac attccagcac
mgttccttca gggcaaatga ttcactgggc ttcatgctcc tgctggcact matcctcctg
gccacacagc tggtatacct caagctcatc tttttcgtcc acgaccgtcg aaagatgaag
cccgtccagt tcgtgcctgc cgtcagtcag aactggacct tccacggccc aggtgccagc
gggcaggcgn nnnnnnnnnn nnnnnnnnnn nnnnnnnnnn nnnnnnnnnn nnnnnnnnnn
nnnnnnnnnn nnnnnnnnnn nnnnnnnnnn nnnnnnnnnn nnnnnnnnnn nnnnnnnnnn
nnnnnnnnnn nnnnnnnnnn nnnnnnnnnn nnnnnnnnnn nnnnnnnnnn nnnnnnnnnn
nnnnnnnnnn nnnnnnnnnn nnnnnnnnnn nnnnnnnnnn nnnnnnnnnn nnnnnnnnnn
nnnnnnnnnn nnnn
>Cichlidae_Amphilophus_lyonsi_1_1
cctctcacca cgttcctcaa actgacctct ctgggtttca tcattggagt cggtgtggtt
ggaaacctcc tgatctccat cctgctggtc aaagacaaga gcctgcaccg agcgccctac
tatttcctgt tggacctgtg cgcttctgac atcctgcgct ctgccatctg cttccccttt
gtcttcacct cggtcaagaa tggatctgcc tggacctacg gcacactgac ctgcaaagtg
atcgccttcc tgggtgtgct ctcctgtttt cacacagcgt tcatgctatt ctgcgtcagc
gtcacccgtt acctggccat cgcgcaccac cgtttctaca ccaagaggct gactttctgg
acgtgtttgg ctgtcatctg catggtgtgg acgctgtctg tggctatggc gttcccaccg
gtgctagatg tagggacgta ctcttttatc cgggaggagg accagtgcac attccagcac
cgttccttca gggcaaatga ttccctgggc ttcatgctcc tgctggcact catcctcctg
gccacacagc tggtttacct caagctcatc tttttcgtcc acgaccgtcg aaagatgaag
cccgtccagt tcgtgcctgc tgtcagtcag aactggacct tccatggccc aggcgccagc
gggcaggcgn nnnnnnnnnn nnnnnnnnnn nnnnnnnnnn nnnnnnnnnn nnnnnnnnnn
nnnnnnnnnn nnnnnnnnnn nnnnnnnnnn nnnnnnnnnn nnnnnnnnnn nnnnnnnnnn
nnnnnnnnnn nnnnnnnnnn nnnnnnnnnn nnnnnnnnnn nnnnnnnnnn nnnnnnnnnn
nnnnnnnnnn nnnnnnnnnn nnnnnnnnnn nnnnnnnnnn nnnnnnnnnn nnnnnnnnnn
nnnnnnnnnn nnnn
>Cichlidae_Cichlasoma_boliviense_1_1
nnnnnnnnnn nnnnnnnnnn nnnnnnnnnn nnnnnnnnnn nnnnnnnnnn nggtgtggtt
ggaaacctcc tgatctccat cctgctggtc aaagacaaga gcctgcaccg agcgccctac
tatttcctgt tggacctgtg cgcctctgac atcctgcgct ctgccatctg cttccccttt
gtctttacct cagtcaagaa tggatctgcc tggacctacg gcacgttgac ctgcaaagtg
atcgccttcc tgggtgtgct ctcctgtttt cacacggcgt tcatgctatt ctgtgtcagc
gtcacccgtt acctggccat cgcgcaccac cgtttctaca ccaagaggct gactttctgg
acgtgtttgg ctgtcatctg catggtgtgg acgctgtctg tggctatggc gttcccaccg
gtgctagatg tagggacgta ctcttttatc cgggaggagg accagtgcac attccagcac
cgttccttca gggcaaatga ttcgctgggc ttcatgctcc tgctggcact catcctcctg
gccacacagc tggtatacct caagctcatc ttttttgtcc acgaccgtcg aaagatgaag
cccgtccagt tcgtgcctgc cgtcagtcag aactggacct tccacggccc aggtgccagc
gggcaggcgg cagccaactg gctggctgga tttggtagag gccccacccc gcccactttg
ctgggcatcc ggcagaacag caatgcagcg ggccgcaggc gtctactggt attggatgaa
ttcaaaactg agaagaggat tagtaggatg ttctacatca tgacgttttt cttcctggca
ctgtgggggc cctacctggt cgcctgctac tggcgggtgt ttgcaagggg ccccgttgtc
cctggaggct acct
>Cichlidae_Cichlasoma_dimerus_1_1
cctctcacca cgttcctcaa actgacctct ttgggtttca tcattggagt cggtgtggtt
ggaaacctcc tgatctccat cctgctggtc aaagacaaga gcctgcaccg agcgccctac
tatttcctgt tggacctgtg cgcctctgac atcctgcgct ctgccatctg cttccccttt
gtctttacct cggtcaagaa tggatctgcc tggacctacg gcacgttgac ctgcaaagtg
atcgccttcc tgggtgtgct ctcctgtttt cacacggcgt tcatgctatt ctgcgtcagc
gtcacccgtt acctggccat cgcgcaccac cgtttttaca ccaagaggct gactttctgg
acgtgtttgg ctgtcatctg catggtgtgg acgctgtctg tggctatggc gttcccaccg
gtgctagatg tagggacgta ctcttttatc cgggaggagg accagtgcac attccagcac
cgttccttca gggcaaatga ttcgctgggc ttcatgctcc tgctggcact catcctcctg
gccacacagc tggtatacct caagctcatc ttttttgtcc acgaccgtcg aaagatgaag
cccgtccagt tcgtgcctgc cgtcagtcag aactggacct tccacggccc aggtgccagc
gggcaggcgn nnnnnnnnnn nnnnnnnnnn nnnnnnnnnn nnnnnnnnnn nnnnnnnnnn
nnnnnnnnnn nnnnnnnnnn nnnnnnnnnn nnnnnnnnnn nnnnnnnnnn nnnnnnnnnn
nnnnnnnnnn nnnnnnnnnn nnnnnnnnnn nnnnnnnnnn nnnnnnnnnn nnnnnnnnnn
nnnnnnnnnn nnnnnnnnnn nnnnnnnnnn nnnnnnnnnn nnnnnnnnnn nnnnnnnnnn
nnnnnnnnnn nnnn
>Cichlidae_Geophagus_iporangensis_1_1
nnnnnnnnnn nnnnnnnnnn nnnnnnnnnn nnnnnnnnnn nnnnnggagt cggtgtggtt
ggaaacctcc tgatctccat cctgctggtc aaagacaaga gcctgcaccg agcgccctac
tatttcctgt tggacctgtg cgcctctgac atcctgcgct ccgccatctg cttccccttt
gtcttcacct cggtcaagaa tggatctgcc tggacctacg gcacattgac ctgcaaagtg
atcgccttcc tgggtgtgct ctcctgtttt cacacggcgt tcatgctatt ctgcgtcagt
gtcacccgtt acctggccat cgcgcaccac cgtttctaca ccaagaggct gactttctgg
acctgtttgg ctgtcatctg catggtgtgg acgttgtctg tggctatggc gttcccgccg
gtgcttgatg tagggacata ctcttttatc cgggaggagg accagtgcac attccagcac
cgttccttca gggcaaatga ttcgctgggc ttcatgctcc tgctggcact catcctcctg
gccacacagc tggtttacct caagctcatc ttttttgtcc acgaccgtcg aaagatgaag
cccgtccagt tcgtgcctgc cgtcagtcag aactggacct tccatggccc aggcgccagc
gggcaggcgg cagccaactg gctggctgga tttggtagag gccccacccc gcccactttg
ctgggcatcc ggcagaacag caatgcagca ggccgcaggc gtctactggt attggatgaa
ttcaaaactg agaagaggat tagtaggatg ttctacatca tgacgttttt cttcctggca
ctgtgggggc cctacctggt tgcctgctac tggcgggtgt ttgcaagggg ccccgttgtc
cctggaggct acct
>Cichlidae_Gymnogeophagus_balzanii_1_1
cctctcacca cgttcctcaa actgacctct ctgggtttca tcattggtgt tggtgtggtt
ggaaacctcc tgatctccat cctactggtc aaagacaaga gcctgcaccg agcgccctac
tatttcctgt tggacctgtg cgcctctgac atcctgcgct ccgccatctg ttttcccttt
gtcttcacct cggtcaagaa tggatctgcc tggacctacg gaacgttgac ctgcaaagtg
atcgccttcc tgggtgtgct ctcctgtttt cacacggcgt tcatgctatt ctgcgtcagc
gtcacccgtt acctggccat cgcgcaccac cgtttctaca ccaagaggct gactttctgg
acgtgtttgg ccgtcatctg catggtgtgg acgttgtctg tggctatggc gttcccaccg
gtgctagatg tagggacata ctcttttatc cgggaggagg accagtgcac attccagcac
cgttccttca gggcaaatga ttcgctgggc ttcatgctcc tgctggcact catcctcctg
gccacacagc tggtttacct caagctcatc tttttcgtcc acgaccgtcg aaagatgaag
cccgtccagt tcgtgcctgc tgtcagtcag aactggacct tccacggccc aggtgccagc
gggcaggcan nnnnnnnnnn nnnnnnnnnn nnnnnnnnnn nnnnnnnnnn nnnnnnnnnn
nnnnnnnnnn nnnnnnnnnn nnnnnnnnnn nnnnnnnnnn nnnnnnnnnn nnnnnnnnnn
nnnnnnnnnn nnnnnnnnnn nnnnnnnnnn nnnnnnnnnn nnnnnnnnnn nnnnnnnnnn
nnnnnnnnnn nnnnnnnnnn nnnnnnnnnn nnnnnnnnnn nnnnnnnnnn nnnnnnnnnn
nnnnnnnnnn nnnn
>Cichlidae_Nandopsis_tetracanthus_2_1
nnnnnnnnnn nnnnnnnnnn nnnnnnnnnn nnnnnnttca tcattggagt cggtgtggtt
ggaaacctcc tgatctccat cctgctggtc aaagacaaga gcctgcaccg agcgccctac
tatttcctgt tagacctgtg cgcttctgac atcctgcgct ctgccatctg cttcccattt
gtcttcacct cggtcaagaa tggatctgcc tggacctacg gcacattgac ctgcaaagtg
atcgccttcc tgggtgtgct ctcctgtttt cacacagcgt tcatgctatt ctgcgtcagc
gtcacccgtt acctggccat cgcgcaccac cgtttctaca ccaagaggct gactttctgg
acgtgtttgg ctgtcatctg catggtgtgg acactgtctg tggctatggc gttcccaccg
gtgctagatg tagggacgta ctcttttatc cgggaggagg accagtgcac attccagcac
cgttccttca gagcaaatga ttcgctgggc ttcatgctcc tgctggcact catcctcctg
gccacacagc tggtttacct caagctcatc ttttttgtcc acgaccgtcg aaagatgaag
cccgtccagt tcgtgcctgc cgtcagtcag aactggacct tccatggccc aggcgccagc
gggcaggcgg cagccaactg gctggctgga tttggtagag gccccacccc gcccactttg
ctgggcatcc ggcagaacag caatgcagcg ggccgcaggc gtctactggt attggatgaa
ttcaaaactg agaagaggat tagtaggatg ttctacatca tgacgttttt cttcctggca
ctgtgggggc cctacctggt cgcctgctac tggcgggtgt ttgcaagggg ccccgttgtc
cctggaggct acct
>Cichlidae_Pterophyllum_leopoldi_1_1
cctctcacca cgttcctcaa actgacctct ttgggtttca tcattggagt cggtgtggtt
ggaaacctcc tgatctccat cctgctggtc aaagacaaga gcctgcaccg agcgccctac
tatttcctgt tggacctgtg cgcttctgac atcctgcgct ccgccatctg cttccccttt
gtcttcacct cggtcaagaa tggatctgcc tggacctatg gcacgttgac ctgcaaagtg
atcgccttcc tgggtgtgct ctcctgtttt cacacagcgt tcatgctatt ctgcgtcagc
gtcacccgtt acctggccat cgcacaccac cgtttctaca ccaagaggct cactttctgg
acgtgtttgg ctgtcatctg catggtgtgg acgctgtctg tggctatggc gttcccaccg
gtgctagatg tagggacgta ctcttttatc cgggaggagg accagtgcac attccagcac
cgttccttca gggcaaatga ttcgctgggc ttcatgctcc tgctggcact catcctcctg
gccacacagc tggtttacct caagctcatc tttttcgtcc acgaccgtcg aaagatgaag
cccgtccagt tcgtgcctgc cgtcagtcag aactggacct tccatggccc aggtgccagc
gggcaggcan nnnnnnnnnn nnnnnnnnnn nnnnnnnnnn nnnnnnnnnn nnnnnnnnnn
nnnnnnnnnn nnnnnnnnnn nnnnnnnnnn nnnnnnnnnn nnnnnnnnnn nnnnnnnnnn
nnnnnnnnnn nnnnnnnnnn nnnnnnnnnn nnnnnnnnnn nnnnnnnnnn nnnnnnnnnn
nnnnnnnnnn nnnnnnnnnn nnnnnnnnnn nnnnnnnnnn nnnnnnnnnn nnnnnnnnnn
nnnnnnnnnn nnnn
>Cichlidae_Pterophyllum_scalare_1_1
cctctcacca cgttcctcaa actgacctct ttgggtttca tcattggagt cggtgtggtt
ggaaacctcc tgatctccat cctgctggtc aaagacaaga gcctgcaccg agcgccctac
tatttcctgt tggacctgtg cgcttctgac atcctgcgct ccgccatctg cttccccttt
gtcttcacct cggtcaagaa tggatctgcc tggacctatg gcacgttgac ctgcaaagtg
atcgccttcc tgggtgtgct ctcctgtttt cacacagcgt tcatgctatt ctgcgtcagc
gtcacccgtt acctggccat cgcacaccac cgtttctaca ccaagaggct cactttctgg
acctgtttgg ctgtcatctg catggtgtgg acgctgtctg tggctatggc gttcccaccg
gtgctagatg tagggacgta ctcttttatc cgggaggagg accagtgcac attccagcac
cgttccttca gggcaaatga ttcgctgggc ttcatgctcc tgctggcact catcctcctg
gccacacagc tggtttacct caagctcatc tttttcgtcc acgaccgtcg aaagatgaag
cccgtccagt tcgtgcctgc cgtcagtcag aactggacct tccatggccc aggtgccagc
gggcaggcgn nnnnnnnnnn nnnnnnnnnn nnnnnnnnnn nnnnnnnnnn nnnnnnnnnn
nnnnnnnnnn nnnnnnnnnn nnnnnnnnnn nnnnnnnnnn nnnnnnnnnn nnnnnnnnnn
nnnnnnnnnn nnnnnnnnnn nnnnnnnnnn nnnnnnnnnn nnnnnnnnnn nnnnnnnnnn
nnnnnnnnnn nnnnnnnnnn nnnnnnnnnn nnnnnnnnnn nnnnnnnnnn nnnnnnnnnn
nnnnnnnnnn nnnn
>Cichlidae_Aequidens_tetramerus_1_1
cctctcacca cgttcctcaa actgacctct ctgggtttca tcattggagt cggtgtggtt
ggaaacctcc tgatctccat cctgctggtc aaagacaaga gcctgcaccg agcgccctac
tatttcctgt tggacctgtg cgcctctgac atcctgcgct ctgccatctg cttccccttt
gtctttacct cggtcaagaa tggatctgcc tggacctacg gcacgttgac ctgcaaagtg
atcgccttcc tgggtgtgct ctcctgtttt cacacggcgt tcatgctatt ctgcgtcagc
gtcacccgtt acctggccat cgcgcaccac cgtttctaca ccaagaggct gactttctgg
acgtgtttgg ctgtcatctg catggtgtgg acgctgtctg tggctatggc gttcccaccg
gtgctagatg tagggacgta ctcttttatc cgggaggagg accagtgcac attccagcac
cgttccttca gggcaaatga ttcgctgggc ttcatgctcc tgctggcact catcctcctg
gccacacagc tggtatacct caagctcatc tttttcgtcc acgaccgtcg aaagatgaag
cccgtccagt tcgtgcctgc cgtcagtcag aactggacct tccacggccc aggtgccagc
gggcaggcgn nnnnnnnnnn nnnnnnnnnn nnnnnnnnnn nnnnnnnnnn nnnnnnnnnn
nnnnnnnnnn nnnnnnnnnn nnnnnnnnnn nnnnnnnnnn nnnnnnnnnn nnnnnnnnnn
nnnnnnnnnn nnnnnnnnnn nnnnnnnnnn nnnnnnnnnn nnnnnnnnnn nnnnnnnnnn
nnnnnnnnnn nnnnnnnnnn nnnnnnnnnn nnnnnnnnnn nnnnnnnnnn nnnnnnnnnn
nnnnnnnnnn nnnn
>Cichlidae_Biotoecus_opercularis_1_1
nnnnnnnnnn nnnnnnnnnn nnnnnnnnnn nnnnnnnnnn nnnnnnnnnn nggcgtggtt
ggaaacctcc tgatctccat cctgctggtc aaagacaaga gcctgcaccg agcaccctac
tatttcctgc tggacctgtg cgcctctgac atcctgcgct ccgccatctg cttccccttt
gtcttcacct cggtcaagaa tggatctgcc tggacctacg gcacgttgac ctgcaaagtg
atcgccttcc tgggtgtgct ctcctgtttt cacacagcgt tcatgctatt ctgcgtcagc
gtcacccgtt acctggccat cgcgcaccac cgtttctata ccaagaggct gactttctgg
acgtgtttgg ctgtcatctg catggtgtgg acgttgtctg tggctatggc gttcccgccg
gtgctagatg tagggacata ctcttttatc cgggaggagg accagtgcac attccagcac
cgttccttca gggcaaatga ttcgctgggc ttcatgctcc tgctcgcact catcctcctg
gccacacagc tggtttacct caagctcatc tttttcgttc acgaccggcg aaagatgaag
cccgtccagt ttgtgcctgc cgtcagtcag aactggacct tccacggccc aggtgccagc
gggcaggcgg cagccaactg gctggctgga tttggtaggg gccccacccc gcccactttg
ctgggcattc ggcagaacag caatgcagcg ggccgcaggc gtctactggt attggatgaa
ttcaaaactg agaagaggat tagtaggatg ttctacataa tgacgttttt cttcctggca
ctgtgggggc cctacctggt cgcctgctac tggcgggtgt ttgcaagggg ccccgttgtc
cctggaggct acct
>Cichlidae_Chiapaheros_grammodes_1_1
cctctcacca cgttcctcaa actgacctct ctgggtttca tcattggagt cggtgtggtt
ggaaacctcc tgatctccat cctgctggtc aaagacaaga gcctgcaccg agcgccctac
tatttcctgt tggacctgtg cgcttctgac atcctgcgct ctgccatctg cttccccttt
gtcttcacct cggtcaagaa tggatctgcc tggacctacg gcacattgac ctgcaaagtg
atcgccttcc tgggtgtgct ctcctgtttt cacacagcat tcatgctatt ctgcgtcagc
gtcacccgtt acctggccat cgcgcaccac cgtttctaca ccaagaggct gactttctgg
acgtgtttgg ctgtcatctg catggtgtgg acgctgtctg tggctatggc gttcccaccg
gtgctagatg tagggacgta ctcttttatc cgggaggagg accagtgcac attccagcac
cgttccttca gggcaaatga ttcgctggga ttcatgctcc tgctggcgct catcctcctg
gccacacagc tggtttacct caagctcatc tttttcgtcc acgaccgtcg aaagatgaag
cccgtccagt tcgtgcctgc cgtcagtcag aactggacct tccatggccc aggcgccagc
gggcaggcgn nnnnnnnnnn nnnnnnnnnn nnnnnnnnnn nnnnnnnnnn nnnnnnnnnn
nnnnnnnnnn nnnnnnnnnn nnnnnnnnnn nnnnnnnnnn nnnnnnnnnn nnnnnnnnnn
nnnnnnnnnn nnnnnnnnnn nnnnnnnnnn nnnnnnnnnn nnnnnnnnnn nnnnnnnnnn
nnnnnnnnnn nnnnnnnnnn nnnnnnnnnn nnnnnnnnnn nnnnnnnnnn nnnnnnnnnn
nnnnnnnnnn nnnn
>Cichlidae_Cichla_intermedia_1_1
cctctcacca cgttcctcaa actgacctct ctgggtttca tcattggagt cggtgtggtt
ggaaacctcc tgatctccat cctgctggtc aaagacaaga gcctgcaccg agcgccctac
tatttcctgt tggacctgtg cgcctctgac atcctgcgct ccgccatctg cttccccttt
gtcttcacct cggtcaagaa tggatctgcc tggacctatg gcacattgac ctgcaaagtg
atcgccttcc tgggtgtgct gtcctgtttt cacacggcgt tcatgctatt ctgcgtcagc
gtcacccgct acctggccat cgcgcaccac cgtttctaca ccaagaggct gactttctgg
acgtgcttgg ctgtcatctg catggtgtgg acgttgtctg tagctatggc gttcccaccg
gtgctagatg tagggacgta ctcttttatc cgggaggagg accagtgcac attccagcac
cgttccttca gggcaaatga ttcactgggc ttcatgctcc tgctggcact catcctcctg
gccacacagc tggtttacct caagctcatc tttttcgtcc acgaccgtcg aaagatgaar
ccygtscagy tsgtgccwgc yrtcagycag aactggacct tccayggycc wggkgccagc
gggcaggcgn nnnnnnnnnn nnnnnnnnnn nnnnnnnnnn nnnnnnnnnn nnnnnnnnnn
nnnnnnnnnn nnnnnnnnnn nnnnnnnnnn nnnnnnnnnn nnnnnnnnnn nnnnnnnnnn
nnnnnnnnnn nnnnnnnnnn nnnnnnnnnn nnnnnnnnnn nnnnnnnnnn nnnnnnnnnn
nnnnnnnnnn nnnnnnnnnn nnnnnnnnnn nnnnnnnnnn nnnnnnnnnn nnnnnnnnnn
nnnnnnnnnn nnnn
>Cichlidae_Laetacara_thayeri_1_1
cctctcacca cgttcctcaa actgacctcc ctgggtttca tcattggagt cggtgtggtt
ggaaacctcc tgatctccat cctgctggtc aaagacaaga gcctgcaccg agcgccctac
tatttccttt tggacctgtg cgcctctgac atcctgcgct ctgccatctg cttccccttt
gtcttcacct cggtcaaaaa tggatctgcc tggacctacg gcacgttgac ctgcaaagtt
atcgccttcc tgggtgtgct gtcctgcttt cacacggcgt tcatgctatt ctgcgtcagc
gtcacacgtt acctggccat agcgcaccac cgtttctaca ccaagaggct gactttctgg
acgtgcttgg ctgtcatctg catggtgtgg acgctgtctg tggctatggc gttcccaccg
gtgctagatg tagggacgta ctcttttatc cgggaggagg accagtgcac attccagcac
cgttccttca gggcaaatga ttcgctgggc ttcatgctcc tgctggcact catcctcctg
gccacacagc tggtatacct caagctcatc tttttcgtcc acgaccgtcg aaagatgaag
cctgtccagt tcgtgcctgc cgtcagtcag aactggacct tccacggccc aggtgccagc
gggcaggcgn nnnnnnnnnn nnnnnnnnnn nnnnnnnnnn nnnnnnnnnn nnnnnnnnnn
nnnnnnnnnn nnnnnnnnnn nnnnnnnnnn nnnnnnnnnn nnnnnnnnnn nnnnnnnnnn
nnnnnnnnnn nnnnnnnnnn nnnnnnnnnn nnnnnnnnnn nnnnnnnnnn nnnnnnnnnn
nnnnnnnnnn nnnnnnnnnn nnnnnnnnnn nnnnnnnnnn nnnnnnnnnn nnnnnnnnnn
nnnnnnnnnn nnnn
>Cichlidae_Nannacara_taenia_1_1
cctctcacca cgttcctcaa actgacctct ctgggtttca tcattggagt cggcgtggtt
ggaaacctcc tgatctccat cctgctggtc aaagacaaga gcctgcaccg agcgccctac
tatttcctgt tggacctctg cgcctctgac atcctgcgct ccgccatctg cttccccttt
gtcttcacct cagtcaagaa tggatctgcc tggacctacg gcacgttgac ctgtaaagtg
atcgccttcc tgggtgtgct ctcctgcttt cacacggcgt tcatgctatt ctgcgtcagc
gtcacccgct acctggccat cgcgcaccac cgtttctaca ccaagaggct gactttctgg
acgtgtttgg ctgtcatctg catggtgtgg acgctgtctg tggctatggc gttcccaccg
gtgctagatg tagggacgta ctctttcatc cgggaggagg accagtgcac gttccagcac
cgctccttca gggcaaatga ttctctgggc ttcatgctcc tgctggcgct catcctcctg
gccacacagc tggtttacct caagctcatc tttttcgtcc acgaccgtcg gaagatgaag
cccgtccagt tcgtgcctgc cgtcagtcag aactggacct tccacggccc gggcgccagc
gggcaggcgn nnnnnnnnnn nnnnnnnnnn nnnnnnnnnn nnnnnnnnnn nnnnnnnnnn
nnnnnnnnnn nnnnnnnnnn nnnnnnnnnn nnnnnnnnnn nnnnnnnnnn nnnnnnnnnn
nnnnnnnnnn nnnnnnnnnn nnnnnnnnnn nnnnnnnnnn nnnnnnnnnn nnnnnnnnnn
nnnnnnnnnn nnnnnnnnnn nnnnnnnnnn nnnnnnnnnn nnnnnnnnnn nnnnnnnnnn
nnnnnnnnnn nnnn
>Cichlidae_Satanoperca_daemon_1_1
cctctcacca cgttcctcaa actgacctct ctgggtttca tcattggagt cggtgtggtt
ggaaacctcc tgatctccat cctgctggtc aaagacaaga gcctgcaccg agcaccctac
tatttcctgt tggacctgtg cgcctctgac atcctgcgct ctgccatctg cttccccttt
gtcttcacct cggtcaagaa tggatctgcc tggacctacg gcacgttgac ctgcaaagtg
atcgccttcc tgggtgtgct ctcctgtttc cacacagcgt tcatgctatt ctgcgtcagt
gtcacccgtt acctggccat cgcgcaccac cgtttctaca ccaagaggct gactttctgg
acgtgtttgg ctgtcatctg catggtgtgg acgttgtctg tggctatggc attcccaccg
gtgctagatg tagggacgta ctcttttatc cgggaggagg accagtgcac attccagcac
cgttccttca gggcaaatga ttcgttgggc ttcatgctcc tgctggcact cattctcctg
gccacacagc tggtttacct caagctcatc tttttcgtcc acgaccgtcg aaagatgaag
cccgtccagt tcgtgcctgc cgtcagtcag aactggacct tccacggccc aggcgccagc
gggcaggcgn nnnnnnnnnn nnnnnnnnnn nnnnnnnnnn nnnnnnnnnn nnnnnnnnnn
nnnnnnnnnn nnnnnnnnnn nnnnnnnnnn nnnnnnnnnn nnnnnnnnnn nnnnnnnnnn
nnnnnnnnnn nnnnnnnnnn nnnnnnnnnn nnnnnnnnnn nnnnnnnnnn nnnnnnnnnn
nnnnnnnnnn nnnnnnnnnn nnnnnnnnnn nnnnnnnnnn nnnnnnnnnn nnnnnnnnnn
nnnnnnnnnn nnnn
>Cichlidae_Theraps_irregularis_1_1
cctctcacca cgttcctcaa actgacctct ctgggtttca tcattggagt cggtgtggtt
ggaaacctcc tgatctccat cctgctggtc aaagacaaga gcctgcaccg agcgccctac
tatttcctgt tggacctgtg cgcttctgac atcctgcgct ctgccatctg cttccccttt
gtcttcacct cggtcaagaa tggatctgcc tggacctacg gcacactgac ctgcaaagtg
attgccttcc tgggtgtgct ctcctgtttt cacacagcgt tcatgctatt ctgcgtcagc
gtcacccgtt acctggccat cgcgcaccac cgtttctaca ccaagaggct gactttctgg
acgtgtttgg ctgtcatctg catggtgtgg acactgtctg tggctatggc gttcccaccg
gtgctagatg tagggacgta ctcttttatc cgggaggagg accagtgcac attccagcac
cgttccttca gggcaaatga ttcgctgggc ttcatgctcc tgctggcact catcctcctg
gccacacagc tggtttacct caagctcatc tttttcgtcc acgaccgtcg aaagatgaag
cccgtccagt tcgtgcctgc cgtcagtcag aactggacct tccatggccc aggcgccagc
gggcaggcgn nnnnnnnnnn nnnnnnnnnn nnnnnnnnnn nnnnnnnnnn nnnnnnnnnn
nnnnnnnnnn nnnnnnnnnn nnnnnnnnnn nnnnnnnnnn nnnnnnnnnn nnnnnnnnnn
nnnnnnnnnn nnnnnnnnnn nnnnnnnnnn nnnnnnnnnn nnnnnnnnnn nnnnnnnnnn
nnnnnnnnnn nnnnnnnnnn nnnnnnnnnn nnnnnnnnnn nnnnnnnnnn nnnnnnnnnn
nnnnnnnnnn nnnn
>Serrasalmidae_Colossoma_macropomum_1_1
nnnnnnnnnn nnnnnnnnnn nctaacctcc ctgggtttca tcatcggcgt cggagtggtc
ggaaacctcc tgatctccat cctgctggtc aaagacaaga gcctgcaccg cgcaccctac
tactttctgc tggacctgtg cgcctcggac atcctgcgct ctgccatctg cttccccttt
gtgttcacct cggtcaagaa tggctccgcc tggacatacg gcacgctcac ctgcaaagtg
attgccttct taggcgtgct ctcctgtttc cacacagcct tcatgctgtt ctgcatcagc
gtaacgcgct acctagccat cgcccaccac cgcttctaca caaagaggct gaccttctgg
acctgcctgg ccgtcatctg catggtgtgg acgttgtccg tggccatggc cttcccgcca
gtgctggacg tgggcaccta ttcgttcatc cgcgaagagg accagtgcac cttccagcac
cgctccttcc gcgccaacga ctcgctgggc tttatgctgc tgctcgccct catcctcctg
gccactcagc ttgtctacct caagctcatc tttttcgttc acgaccgtcg gaagatgaaa
cctgtccagt ttgtgccggc cgtcagccag aactggacct tccatggtcc gggggccagc
ggccaggctg cggccaactg gctggctggc tttggccgag gccccacgcc tccaaccctg
ctggggatcc ggcagaacag caatgcggcg ggccgcaggc gtctgctggt gctggacgag
ttcaagactg aaaagaggat aagcaggatg ttctacatca tgaccttctt cttcctgagc
ctgtgggggc cctacctggt ggcctgctac tggagggtgt tcgccagggg ccccgtggtg
cctggaggct acct
>Serrasalmidae_Pygocentrus_nattereri_1_1
nnnnnnnnnn nnnnnnnnnn nnnnnnnnnn nnnnnnnnnn nnnnnnnnnn nnnnnnnnnn
nnnnnnnnnn nnnnnnnnnn nnnnnnnnnn nnnnnnnnnn nnnnnnnnnn nnnnnnnnnn
nnnnnnnnnn nnnnnnnnnn nnnnnnnnnn nnnnnnnnnn nnnnnnnnnn nnnnnnnnnn
nnnnnnnnnn nnnnnnnnnn nnnnnnnnnn tggacatacg gcacgctcac ctgcaaagtg
atcgccttct taggcgtgct ctcctgtttc cacacagcct tcatgctgtt ctgcatcagc
gtaacgcgct acctagccat cgcccaccac cgcttctaca caaagaggct gaccttctgg
acctgcctgg ccgtcatctg catggtgtgg acgttgtctg tggccatggc cttcccacca
gtgctggatg tgggcaccta ttcgttcatc cgcgaggagg accagtgcac cttccagcac
cgctccttcc gcgccaacga ctcgttgggc ttcatgctgc tgctcgccct catcctcctg
gccactcagc ttgtctacct caagctcata tttttcgttc acgaccgtcg gaagatgaag
cctgtccagt ttgtgccggc cgtcagccag aactggacct tccacggtcc gggggccagc
ggccaggctg cggccaactg gctggctggc tttggccgag gccccacgcc tccaactctg
ctggggatcc ggcagaacag caatgcggcg ggccgcaggc gtctgctggt gctggatgaa
ttcaagactg aaaagaggat aagcaggatg ttctacatca tgaccttctt cttcctgagc
ctgtgggggc cctacctggt ggcctgctac tggagggtgt tcgccagggg tcctgtggtg
cctggaggct acct
>Cichlidae_Acarichthys_heckelii_1_1
cctctcacca cgttcctcaa actgacctct ctgggtttca tcattggagt cggcgtggtt
ggaaacctcc tgatctccat cctgctggtc aaagacaaga gcctgcaccg agcgccctac
tatttcctgt tggacctgtg cgcctctgac atcctgcgct ccgccatctg cttccccttt
gtcttcacct cggtcaagaa tggatctgcc tggacctacg gcacgttgac ctgcaaagtg
atcgccttcc tgggtgtgct ctcctgtttc cacacagcgt tcatgctatt ctgcgtcagc
gtcacccgtt acctggccat cgcgcaccac cgtttctaca ccaagaggct gactttctgg
acgtgtttgg ctgtcatctg catggtgtgg acattgtctg tggctatggc gttcccgccg
gtgctagatg tagggacgta ctcttttatc cgggaggagg accagtgcac attccagcac
cgttccttca gggcaaatga ttcgctgggc ttcatgctcc tgctggcact catcctcctg
gccacacagc tggtttacct caagctcatc tttttcgtcc acgaccgtcg aaagatgaag
cccgtccagt ttgtgcctgc cgtcagtcag aactggacct tccacgggcc gggcgccagc
gggcaggcgn nnnnnnnnnn nnnnnnnnnn nnnnnnnnnn nnnnnnnnnn nnnnnnnnnn
nnnnnnnnnn nnnnnnnnnn nnnnnnnnnn nnnnnnnnnn nnnnnnnnnn nnnnnnnnnn
nnnnnnnnnn nnnnnnnnnn nnnnnnnnnn nnnnnnnnnn nnnnnnnnnn nnnnnnnnnn
nnnnnnnnnn nnnnnnnnnn nnnnnnnnnn nnnnnnnnnn nnnnnnnnnn nnnnnnnnnn
nnnnnnnnnn nnnn
>Cichlidae_Aequidens_diadema_1_1
cctctcacca cgttcctcaa actgacctct ctgggtttca tcattggagt cggtgtggtt
ggaaacctcc tgatctccat cctgctggtc aaagacaaga gcctgcaccg agcgccctac
tatttcctgt tggacctgtg cgcctctgac atcctgcgct ccgccatctg cttccccttt
gtcttcacct cggtcaagaa tggatctgcc tggacctacg gcacgttgac ctgcaaagtg
atcgccttcc tgggtgtgct ctcctgtttt cacacggcgt tcatgctatt ctgcgtcagc
gtcacccgtt acctggccat cgcgcaccac cgtttctaca ccaagaggct gactttctgg
acgtgtttgg ctgtcatctg catggtgtgg acgctgtctg tggctatggc gttcccaccg
gtgctagatg tagggacgta ctcttttatc cgggaggagg accagtgcac attccagcac
cgttccttca gggcaaatga ttcgctgggc ttcatgctcc tgctggcact catcctcctg
gccacacagc tggtatacct caagctcatc tttttcgtcc acgaccgtcg aaagatgaag
cccgtccagt tcgtgcctgc cgtcagtcag aactggacct tccacggccc aggtgccagc
gggcaggcgn nnnnnnnnnn nnnnnnnnnn nnnnnnnnnn nnnnnnnnnn nnnnnnnnnn
nnnnnnnnnn nnnnnnnnnn nnnnnnnnnn nnnnnnnnnn nnnnnnnnnn nnnnnnnnnn
nnnnnnnnnn nnnnnnnnnn nnnnnnnnnn nnnnnnnnnn nnnnnnnnnn nnnnnnnnnn
nnnnnnnnnn nnnnnnnnnn nnnnnnnnnn nnnnnnnnnn nnnnnnnnnn nnnnnnnnnn
nnnnnnnnnn nnnn
>Cichlidae_Amphilophus_istlanus_1_1
cctctcacca cgttcctcaa actgacctct ctgggtttca tcattggagt cggtgtggtt
ggaaacctcc tgatctccat cctgctggtc aaagacaaga gcctgcaccg agcgccctac
tatttcctgt tggacctgtg cgcttctgac atcctgcgct ctgccatctg cttccccttt
gtcttcacct cggtcaagaa tggatctgcc tggacctacg gcacactgac ctgcaaagtg
atcgccttcc tgggtgtgct ctcctgtttt cacacagcgt tcatgctatt ctgcgtcagc
gtcacccgtt acctggccat tgcgcaccac cgtttctaca ccaagaggct gactttctgg
acgtgtttgg ctgtcatctg catggtgtgg acgctgtctg tggctatggc gttcccaccg
gtgctagatg tagggacgta ctcttttatc cgggaggagg accagtgcac attccagcac
cgttccttca gggcaaatga ttccctgggc ttcatgctcc tgctggcact tatcctcctg
gccacacagc tggtttacct caagctcatc ttttttgtcc acgaccgtcg aaagatgaag
cccgtccagt tcgtgcctgc tgtcagtcag aactggacct tccatggccc aggcgccagc
gggcaggcgg cagccaactg gctggctgga tttggtagag gccccacccc gcccactttg
ctgggcatcc ggcagaacag caatgcagcg ggccgcaggc gtctactggt attggatgaa
ttcaaaactg agaagaggat tagtaggatg ttctacatca tgacgttttt cttcctggca
ctgtgggggc cctacctggt tgcctgctac tggcgggtgt ttgcaagggg ccccgttgtc
cctggaggct acct
>Cichlidae_Biotoecus_dicentrarchus_1_1
cctctcacca cgttcctcaa actgacctct ctgggtttca tcattggagt cggcgtggtt
ggaaacctcc tgatctccat cctgctggtc aaagacaaga gcytgcaccg agcgccctac
tatttcctgy tggacctgtg cgcctctgac atcctgcgct cngccatctg cttcccctty
gtcttcacct cggtcaagaa tggatctgcc tggacctacg gcacgttgac ctgcaaagtg
atcgccttcc tgggtgtgct ctcctgtttt cacacagcgt tcatgctatt ctgcgtcagc
gtcacccgtt acctggccat cgcgcaccac cgtttctata ccaagaggct gactttctgg
acgtgtttgg ctgtcatctg catggtgtgg acgttgtctg tggctatggc gttcccgccg
gtgctagatg tagggacata ctcttttatc cgggaggagg accagtgcac attccagcac
cgttccttca gggcaaatga ttcgctgggc ttcatgctcc tgctsgcact catcctcctg
gccacacagc tggtttacct caagctcatc tttttcgttc acgaccgkcg aaagatgaag
cccgtccagt ttgtgcctgc cgtcagtcag aactggacct tccatggccc aggtgccagc
gggcaggcgn nnnnnnnnnn nnnnnnnnnn nnnnnnnnnn nnnnnnnnnn nnnnnnnnnn
nnnnnnnnnn nnnnnnnnnn nnnnnnnnnn nnnnnnnnnn nnnnnnnnnn nnnnnnnnnn
nnnnnnnnnn nnnnnnnnnn nnnnnnnnnn nnnnnnnnnn nnnnnnnnnn nnnnnnnnnn
nnnnnnnnnn nnnnnnnnnn nnnnnnnnnn nnnnnnnnnn nnnnnnnnnn nnnnnnnnnn
nnnnnnnnnn nnnn
>Cichlidae_Caquetaia_kraussii_2_1
nnnnnnnnnn nnnnnnnnnn nnnnnnnnnn nnnnnnttca tcattggagt cggtgtggtt
ggaaacctcc tgatctccat cctgctggtc aaagacaaga gcctgcaccg agcgccctac
tatttcctgt tggacctgtg cgcttctgac atcctgcgct ctgccatctg cttccccttt
gtcttcacct cagtcaagaa tggatctgcc tggacctacg gcacattgac ctgcaaagtg
atcgccttcc tgggtgtgct ctcctgtttt cacacagcgt tcatgctatt ctgcgtcagc
gtcacccgtt acctggccat cgcgcaccac cgtttctaca ccaagaggct gactttctgg
acgtgtttgg ctgtcatctg catggtgtgg acgctgtctg tggctatggc gttcccaccg
gtgctagatg tagggacgta ctcttttatc cgggaggagg accagtgcac attccagcac
cgttccttca gggcaaatga ttcactgggc ttcatgctcc tgctggcact catcctcctg
gccacacagc tggtttacct caagctcatc tttttcgtcc acgaccgtcg aaagatgaag
cccgtccagt tcgtgcctgc cgtcagtcag aactggacct tccatggccc aggcgccagc
gggcaggcgg cagccaactg gctggctgga tttggtagag gccccacccc gcccactttg
ctgggcatcc ggcagaacag caatgcagcg ggccgcaggc gtctactggt attggatgaa
ttcaaaactg agaagaggat tagtaggatg ttctacatca tgacattttt cttcctggca
ctgtgggggc cctacctggt cgcctgctac tggcgggtgt ttgcaagggg ccccgttgtc
cctggaggct acct
>Cichlidae_Hypselecara_coryphaenoides_1_1
cctctcacca cgttcctcaa actgacctct ctgggtttca tcattggagt cggtgtggtt
ggaaacctcc tgatctccat cctgctggtc aaagacaaga gcctgcaccg agcgccctac
tatttcctgt tggacctgtg cgcttctgac atcctgcgct ccgccatctg cttccccttt
gtcttcacct cggtcaagaa tggatctgcc tggacctacg gcacgttgac ctgcaaagtg
atcgccttcc tgggtgtgct ctcctgtttt cacacagcgt tcatgctatt ctgcgtcagc
gtcacccgtt acctggccat cgcgcaccac cgtttctaca ccaagaggct gacgttctgg
acgtgtttgg ctgtcatctg catggtgtgg acgctgtctg tggctatggc gttcccaccg
gtgctagatg tagggacgta ctcttttatc cgggaggagg accagtgcac attccagcac
cgttccttca gggcaaatga ttcgctgggc ttcatgctcc tgctggcact catcctcctg
gccacacagc tggtttacct caagctcatc tttttcgtcc acgaccgtcg aaagatgaag
cccgtccagt tcgtgcctgc cgtcagtcag aactggacct tccacggccc aggtgccagc
gggcaggcgn nnnnnnnnnn nnnnnnnnnn nnnnnnnnnn nnnnnnnnnn nnnnnnnnnn
nnnnnnnnnn nnnnnnnnnn nnnnnnnnnn nnnnnnnnnn nnnnnnnnnn nnnnnnnnnn
nnnnnnnnnn nnnnnnnnnn nnnnnnnnnn nnnnnnnnnn nnnnnnnnnn nnnnnnnnnn
nnnnnnnnnn nnnnnnnnnn nnnnnnnnnn nnnnnnnnnn nnnnnnnnnn nnnnnnnnnn
nnnnnnnnnn nnnn
>Cichlidae_Laetacara_dorsigera_1_1
cctctcacca cgttcctcaa actgacctcy ctgggtttca tcattggagt cggtgtggtt
ggaaacctcc tgatctccat cctgctggtc aaagacaaga gcctgcaccg agcgccctac
tatttcctgc tggacctgtg cgcctctgac atcctgcgct ctgccatctg cttccccttt
gtcttcacct cggtcaagaa tggatctgcc tggacctacg gcacgttgac ctgcaaagtt
atcgccttcc tgggtgtgct gtcctgcttt cacacggcgt tcatgctatt ctgcgtcagc
gtcacccgtt acctggccat agcgcaccac cgtttctaca ccaagaggct gactttctgg
acgtgcttgg ctgtcatctg catggtgtgg acgctgtctg tggctatggc gttcccaccg
gtgctagatg tagggacgta ctcctttatc cgggaggagg accagtgcac attccagcac
cgttccttca gggcaaayga ttcrctgggc ttcatgctcc tgctggcact catcctcctg
gccacacagc tggtatacct caagctcatc tttttcgtcc acgaccgtcg aaagatgaag
cccgtccagt tcgtgcctgc cgtcagtcag aactggacct tccacggccc gggtgccagc
gggcaggcgn nnnnnnnnnn nnnnnnnnnn nnnnnnnnnn nnnnnnnnnn nnnnnnnnnn
nnnnnnnnnn nnnnnnnnnn nnnnnnnnnn nnnnnnnnnn nnnnnnnnnn nnnnnnnnnn
nnnnnnnnnn nnnnnnnnnn nnnnnnnnnn nnnnnnnnnn nnnnnnnnnn nnnnnnnnnn
nnnnnnnnnn nnnnnnnnnn nnnnnnnnnn nnnnnnnnnn nnnnnnnnnn nnnnnnnnnn
nnnnnnnnnn nnnn
>Cichlidae_Mikrogeophagus_altispinosus_1_1
cctctcacca cgttcctcaa actgacctct ctgggtttta ttattggagt cggtgtggtt
ggaaacctcc tgatctccat cctgctggtc aaagacaaga gcctgcaccg agcgccctac
tatttcctgt tggacctgtg cgcctctgac atcctgcgct ccgccatctg cttccccttt
gtcttcacct cggtcaagaa tggatctgcc tggacctacg gcacgttgac ctgcaaagtg
atcgccttcc tgggtgtgct ctcctgtttt cacacggcgt tcatgctatt ctgcgttagc
gtcacccgtt acctggccat tgcgcaccac cgtttctaca ccaagaggct gactttctgg
acgtgtttgg ctgtcatctg catggtgtgg acgttgtctg tggctatggc gttcccaccg
gtgctagatg tagggacgta ttcttttatc cgggaggagg accagtgcac attccagcac
cgttccttca gggcaaatga ttcgctgggc ttcatgctcc tgctggcact catcctcctg
gccacacagc tggtttacct caagctcatc tttttcgtcc acgaccgtcg aaagatgaag
cccgtccagt tcgtgcctgc tgtcagtcag aactggacct tccacggccc gggcgccagc
gggcaggcgn nnnnnnnnnn nnnnnnnnnn nnnnnnnnnn nnnnnnnnnn nnnnnnnnnn
nnnnnnnnnn nnnnnnnnnn nnnnnnnnnn nnnnnnnnnn nnnnnnnnnn nnnnnnnnnn
nnnnnnnnnn nnnnnnnnnn nnnnnnnnnn nnnnnnnnnn nnnnnnnnnn nnnnnnnnnn
nnnnnnnnnn nnnnnnnnnn nnnnnnnnnn nnnnnnnnnn nnnnnnnnnn nnnnnnnnnn
nnnnnnnnnn nnnn
>Cichlidae_Paraneetroplus_bulleri_1_1
cctctcacca cgttcctcaa actgacctct ctgggtttca tcattggagt cggtgtggtt
ggaaacctcc tgatctccat cctcctggtc aaagacaaga gcctgcaccg agcgccctac
tatttcctgt tggacctgtg cgcttctgac atcctgcgct ctgccatctg cttccccttt
gtcttcacct cggtcaagaa tggatctgcc tggacctacg gcacactgac ctgcaaagtg
atcgccttcc tgggtgtgct ctcctgtttt cacacagcgt tcatgctatt ctgcgtcagc
gtcacccgtt acctggccat cgcgcatcac cgtttctaca ccaagaggct gactttctgg
acgtgtttgg ctgtcatctg catggtgtgg acactgtctg tggctatggc gttcccaccg
gtgctagatg tagggacgta ctcttttatc cgggaggagg accagtgcac attccagcac
cgttccttca gggcaaatga ttcgctgggc ttcatgctcc tgctggcact catcctcctg
gccacacagc tggtttacct caagctcatc tttttcgtcc acgaccgtcg aaagatgaag
cccgtccagt tcgtgcctgc cgtcagtcag aactggacct tccatggccc aggcgccagc
gggcaggcgg cagccaactg gctggctgga tttggtagag gccccacccc gcccactttg
ctgggcatcc ggcagaacag caatgcagcg ggccgcaggc gtctactggt attggatgaa
ttcaaaactg agaagaggat tagtaggatg ttctacatca tgacgttttt cttcctggca
ctgtgggggc cctacctggt tgcctgctac tggcgggtgt ttgcaagggg ccccgttgtc
cctggaggct acct
>Cichlidae_Taeniacara_candidi_1_1
cctctcacca cgttcctcaa actgacctct ctgggtttta tcattggagt cggtgtggtt
ggaaacctcc tgatctccat cctgctggtc aaagacaaga gcctgcaccg agcaccctac
tatttcctgt tggacctgtg cgcctctgac atcctgcgct ccgccatctg cttccccttt
gtcttcacct cggtcaagaa tggatctgcc tggacctacg gcacgttgac ctgcaaagtg
atcgccttcc tgggtgtgct ctcctgcttt cacacagcgt tcatgctatt ctgcgtcagc
gtcacccgtt acctggccat cgcgcaccac cgtttctaca ccaagaggct gactttctgg
acgtgcttgg ctgtcatctg catggtgtgg acgttgtctg tggctatggc attcccaccg
gtgctagatg tagggacgta ctcttttatc cgggaggagg accagtgcac attccagcac
cgttccttca gggcaaatga ttcgttgggc ttcatgctcc tgctggcgct catcctcctg
gccacacagc tggtttacct caagctcatc tttttcgtcc acgaccgtcg aaagatgaag
cccgtccagt ttgtgcctgc cgtcagtcag aactggacct tccacggccc aggcgccagc
gggcaggcgn nnnnnnnnnn nnnnnnnnnn nnnnnnnnnn nnnnnnnnnn nnnnnnnnnn
nnnnnnnnnn nnnnnnnnnn nnnnnnnnnn nnnnnnnnnn nnnnnnnnnn nnnnnnnnnn
nnnnnnnnnn nnnnnnnnnn nnnnnnnnnn nnnnnnnnnn nnnnnnnnnn nnnnnnnnnn
nnnnnnnnnn nnnnnnnnnn nnnnnnnnnn nnnnnnnnnn nnnnnnnnnn nnnnnnnnnn
nnnnnnnnnn nnnn
>Cichlidae_Thorichthys_maculipinnis_1_1
cctctcacca cgttcctcaa actgacctct ctgggtttca tcattggagt cggtgtggtt
ggaaacctcc tgatctccat cctgctggtc aaagacaaga gcctgcaccg agcgccctac
tatttcctgt tggacctgtg cgcttctgac atcctgcgct ctgccatctg cttccccttt
gtcttcacct cggtcaagaa tggatctgcc tggacctacg gcacactgac ctgcaaagtg
atcgccttcc tgggtgtgct ctcctgtttt cacacagcgt tcatgctatt ctgcgtcagc
gtcacccgtt acctggccat cgcgcaccac cgtttctaca ccaagaggct gactttctgg
acgtgtttgg ctgtaatctg catggtgtgg acgctgtctg tggctatggc gttcccaccg
gtgctagatg tagggacgta ctcttttatc cgggaggagg accagtgcac attccagcac
cgttccttca gggcaaatga ttcgctgggc ttcatgctcc tgctggcact catcctcctg
gccacacagc tggtttacct caagctcatc tttttcgtcc acgaccgtcg aaagatgaag
cccgtccagt tcgtgcctgc cgtcagtcag aactggacct tccatggccc aggcgccagt
gggcaggcgg cagccaactg gctggctgga tttggtagag gccccacccc gcccactttg
ctgggcatcc ggcagaacag caatgcagcg ggccgcaggc gtctactggt attggatgaa
ttcaaaactg agaagaggat tagtaggatg ttctacatca tgacgttttt cttcctggca
ctgtgggggc cctacctggt cgcctgctac tggcgggtgt ttgcaagggg ccccgttgtc
cctggaggct acct
>Cichlidae_Thorichthys_meeki_2_1
nnnnnnnnnn nnnnnnnnnn nnnnnnnnnn nnnnnnnnna tcattggagt cggtgtggtt
ggaaacctcc tgatctccat cctgctggtc aaagacaaga gcctgcaccg agcgccctac
tatttcctgt tggacctgtg cgcttctgac atcctgcgct ctgccatctg cttccccttt
gtcttcacct cagtcaagaa tggatctgcc tggacctacg gcacattgac ctgcaaagtg
atcgccttcc tgggtgtgct ctcctgtttt cacacagcgt tcatgctatt ctgcgtcagc
gtcacccgtt acctggccat cgcgcaccac cgtttctaca ccaagaggct gactttctgg
acgtgtttgg ctgtaatctg catggtgtgg acgctgtctg tggctatggc gttcccaccg
gtgctagatg tagggacgta ctcttttatc cgggaggagg accagtgcac attccagcac
cgttccttca gggcaaatga ttcgctgggc ttcatgctcc tgctggcact catcctcctg
gccacacagc tggtttacct caagctcatc tttttcgtcc acgaccgtcg aaagatgaag
cccgtccagt tcgtgcctgc cgtcagtcag aactggacct tccatggccc aggcgccagc
gggcaggcgg cagccaactg gctggctgga tttggtagag gccccacccc gcccactttg
ctgggcatcc ggcagaacag caatgcagcg ggccgcaggc gtctactggt attggatgaa
ttcaaaactg agaagaggat tagtaggatg ttctacatca tgacgttttt cttcctggca
ctgtgggggc cctacctggt cgcctgctac tggcgggtgt ttgcaagggg ccccgttgtc
cctggaggct acct
>Cichlidae_Uaru_amphiacanthoides_2_1
nnnnnnnnnn nnnnnnnnnn nnnnnnnnnn nnnnnnnnnn nnnnnggagt cggtgtggtt
ggaaacctcc tgatctccat cctgctggtc aaagacaaga gcctgcaccg agcgccctac
tatttcctgt tggacctgtg cgcttctgac atcctgcgct ctgccatctg cttccccttt
gtcttcacct cagtcaagaa tggatctgcc tggacctacg gcacattgac ctgcaaagtg
atcgccttcc tgggggtgct ctcctgtttt cacacagcgt tcatgctatt ctgtgtcagc
gtcacccgtt acctggccat tgcgcaccac cgtttctaca ccaagaggct gactttctgg
acgtgtttgg ctgttatctg catggtgtgg acgctgtctg tggctatggc gttcccgccg
gtgctagatg tagggacgta ctcttttatc cgggaggagg accagtgcac attccagcac
cgttccttca gggcaaatga ttcactgggc ttcatgctcc tgctggcact catcctcctg
gccacacagc tggtttacct caagctcatc tttttcgtcc acgaccgtcg aaagatgaag
cccgtccagt tcgtgcctgc cgtcagtcag aactggacct tccacggccc aggcgccagc
gggcaggcgg cagccaactg gctggctgga tttggtagag gccccacccc gcccactttg
ctgggcatcc ggcagaacag caatgcagcg ggccgcaggc gtctactggt attggatgaa
ttcaaaactg agaagaggat tagtaggatg ttctacatca tgacgttttt cttcctggca
ctgtgggggc cctacctggt cgcctgctac tggcgggtgt ttgcaagggg ccccgttgtc
cctggaggct acct
>Eleotridae_Gobiomorus_dormitor_1_1
cctctcgcca cgttccttaa actgacctct ctgggtttca tcattggtgt cggcgtggtc
ggaaacctcc tgatctccat cctgctggtc aaagacaaga gccttcatcg agcgccctac
tatttcttat tggacctctg tgcatctgac atcctgcgtt cggccatctg cttccccttc
gtgttcacct ctgtcaaaaa tggatctgcc tggacgtacg gcacgttgac ctgcaaagtg
attgccttcc tgggggtgct gtcctgtttc cacaccgcgt tcatgctgtt ttgcgtgagc
gtcacacggt atctggccat agcacatcac cgcttttaca ccaagaggct gaccttctgg
acctgtttgg cagtcatctg catggtttgg acgttgtctg tggcgatggc gttcccaccg
gtgctagacg tagggacgta ctcttttatt cgtgaggagg accagtgcac attccagcat
cgctccttca gggccaacga ctcactgggt tttatgctgc tgctggcact catcctcctg
gccacacagc tggtttacct caagctcata ttttttgtac atgaccgccg aaaaatgaag
ccggtccagt ttgtgcctgc ggtcagccag aactggacct ttcacgggcc aggggccagc
gggcaggcag cggctaactg gttggccggg tttggtcgag gccccacccc tccaactctc
ctgggcatac ggcagaacag caacgccgcg ggccgccggc gtctgctggt gctggacgag
ttcaaaactg agaagaggat tagtagaatg ttctacatca tgacgttttt cttcctggct
ctgtgggggc cctatctggt ggcctgttac tggagggtgt ttgccagggg cccggtggtc
cccgggggat acct
>Rivulidae_Austrolebias_wolterstorffi_1_1
nnnnnnnnnn nnnnnnnnnn nnnnnnnnnn nnnnnnnnnn nnnnnnnnnn nnnnnnnnnn
nnnnnnnnnn nnnnnnnnnn nnnnnnnnnn nnnnnnnnnn nnnnnnnnnn nnnnnnnnnn
nnnnnnnnnn nnnnnnnnnn nnnnnnnnnn nnnnnnnnnn nnnnnnnnnn nnnnnnnnnn
nnnnnnnnnn nnnnnnnnnn nnnnnnnnnn nnnnnnnnnn nnnnnnnnnn ntgcaaagtg
atcgccttcc tgggtgtgct ctcgtgtttc cacacggcgt tcatgctatt ctgtgtcagc
gttacccgct acctggccat agcgcatcac cgcttctaca ctaagaggtt gacgttctgg
acgtgtctag cggtcatctg catggtgtgg acgttgtcgg tggctatggc gtttcctccg
gtgctagacg ttgggacgta ctccttcatc cgggaggagg accagtgcac gtttcagcat
cgctccttca gggcgaacga ttcgctgggc ttcatgctcc tgctggcgct catcctcctg
gccacgcaac tggtttacct caagctcatt ttcttcgtcc acgaccgtcg gaagatgaag
cccgtccagt ttgtgcctgc tgtcagccag aactggacat tccatgggcc aggagccagc
gggcaggcgg cggcaaactg gctggccgga tttggtcgcg gccccacccc gcctaccttg
ctgggcatcc ggcagaacag caacgcagcg ggtcgtagac gcctcctcgt attggacgaa
ttcaaaacgg agaagaggat tagtaggatg ttctacatca tgacgttttt nnnnnnnnnn
nnnnnnnnnn nnnnnnnnnn nnnnnnnnnn nnnnnnnnnn nnnnnnnnnn nnnnnnnnnn
nnnnnnnnnn nnnn
>Serrasalmidae_Piaractus_brachypomus_1_1
nnnnnnnnnn nnnnnnnnnn nnnnacctcc ctgggtttca tcatcggcgt cggagtggtc
ggaaacctcc tgatctccat cctgctggtc aaagacaaga gcctgcaccg cgcaccctac
tactttctgc tggacctgtg cgcctcggac atcctgcgct ccgccatctg cttccccttt
gtgttcacct cggtcaagaa tggctccgcc tggacatacg gcacgctcac ctgcaaagtg
atcgccttct taggcgtgct ctcctgtttc cacacagcct tcatgctgtt ctgcatcagc
gtaacgcgct acctagccat cgcccaccac cgcttctaca caaagaggct gaccttctgg
acctgcctgg ccgtcatctg catggtgtgg acgttgtccg tggccatggc ctttccgcca
gtgctggacg tgggcaccta ttcgtttatc cgcgaggagg accagtgcac cttccagcac
cgctccttcc gcgccaacga ctcgttgggc ttcatgctgc tgctcgccct catcctcctg
gccactcagc ttgtctacct caagctcatc tttttcgttc atgaccgtcg gaagatgaaa
cctgtccagt ttgtgccggc cgtcagccag aactggacct tccacggtcc gggggccagc
ggccaggctg cggccaactg gctggccggc tttggccgag gccccacgcc tccgaccctg
ctggggatcc ggcagaacag caatgcggca ggccgcaggc gtctgctggt gctggacgag
ttcaagactg aaaagaggat aagcaggatg ttctacatca tgaccttctt cttcctgagc
ctgtgggggc cctacctagt ggcctgctac tggagggtgt tcgccagggg ccccgtggtg
cctggaggct acct
>Serrasalmidae_Serrasalmus_spilopleura_1_1
nnnnnnnnnn nnnnnnnnnn nctaacctcc ctgggtttca tcatcggcgt cggagtggtc
ggaaacctcc tgatctccat cctgctgttc aaagacaaga gcctgcaccg cgcaccctac
tactttctgc tggacctgtg cgcctcggac atcctgcgct ccgccatctg cttccccttt
gtgttcacct cggtcaagaa tggctccgcc tggacatacg gcacgctcac ctgcaaagtg
atcgccttct taggcgtgct ctcctgtttt cacacagcct tcatgctgtt ctgcatcagc
gtaacgcgct acctagccat cgcccaccac cgcttctaca caaagaggct gaccttctgg
acctgcctgg ccgtcatctg catggtgtgg acgttgtctg tggccatggc cttcccacca
gtgctggatg tgggcaccta ttcgttcatc cgcgaggagg accagtgcac cttccagcac
cgctccttcc gcgccaacga ctcgttgggc ttcatgctgc tgctcgccct catcctcctg
gccactcagc ttgtctacct caagctcata tttttcgttc acgaccgtcg gaagatgaag
cctgtccagt ttgtgccggc cgtcagccag aactggacct tccacggtcc gggggccagc
ggccaggctg cggccaactg gctggctggc tttggccgag gccccacgcc tccaaccctg
ctggggatcc ggcagaacag caatgcggcg ggccgcaggc gtctgctggt gctggatgaa
ttcaagactg aaaagaggat aagcaggatg ttctacatca tgaccttctt cttcctgagc
ctgtgggggc cctacctggt ggcctgctac tggagggtgt tcgccagggg tcctgtggtg
cctggaggct acct
>Cichlidae_Archocentrus_centrarchus_1_1
cctctcacca cgttcctcaa actgacctct ctgggtttca tcattggagt cggtgtggtt
ggaaacctcc tgatctccat cctgctggtc aaagacaaga gcctgcaccg agcgccctac
tatttcctgt tggacctgtg tgcttctgac atcctgcgct ctgccatctg cttccccttt
gtcttcacct cggtcaagaa tggatctgcc tggacctacg gcacactgac ctgcaaagtg
atcgccttcc tgggtgtgct ctcctgtttt cacacagcgt tcatgctatt ctgcgtcagc
gtcacccgtt acctggccat cgcgcaccac cgtttctaca ccaagaggct gactttctgg
acgtgtttgg ctgtcatctg catggtgtgg acgctgtctg tggctatggc gttcccaccg
gtgctagatg tagggacgta ctcttttatc cgggaggagg accagtgcac attccagcac
cgttccttca gggcaaatga ttccctgggc ttcatgctcc tgctggcact catcctcctg
gccacacaac tggtttacct caagctcatc tttttcgtcc acgaccgtcg aaagatgaag
cccgtccagt ttgtgcctgc tgtcagtcag aactggacct tccatggccc aggcgccagc
gggcaggcnn nnnnnnnnnn nnnnnnnnnn nnnnnnnnnn nnnnnnnnnn nnnnnnnnnn
nnnnnnnnnn nnnnnnnnnn nnnnnnnnnn nnnnnnnnnn nnnnnnnnnn nnnnnnnnnn
nnnnnnnnnn nnnnnnnnnn nnnnnnnnnn nnnnnnnnnn nnnnnnnnnn nnnnnnnnnn
nnnnnnnnnn nnnnnnnnnn nnnnnnnnnn nnnnnnnnnn nnnnnnnnnn nnnnnnnnnn
nnnnnnnnnn nnnn
>Cichlidae_Biotodoma_cupido_1_1
cctctcacca cgttcctcaa actgacctct ctgggtttca tcattggagt cggtgtggtt
ggaaacctcc tgatctccat cctgctggtc aaagacaaga gcctgcaccg agcgccctac
tatttcctgt tggacctgtg cgcctctgac atcctgcgct ccgccatctg cttccccttt
gtcttcacct cggtcaagaa tggatctgcc tggacctacg gcacgttgac ctgcaaagtg
atcgccttcc tgggtgtgct ctcctgtttt cacacggcgt tcatgctatt ctgcgtcagc
gtcacccgtt acctggccat cgcgcaccac cgtttctaca ccaagaggct gactttctgg
acgtgtttgg ctgtcatctg catggtgtgg acgttgtctg tggctatggc gttcccaccg
gtgctagatg tggggacata ctcttttatc cgggaggagg accagtgcac attccagcac
cgttccttca gggcaaatga ttcgctgggc ttcatgctcc tgctggcact catcctcctg
gccacacagc tggtttacct caagctcatc tttttcgtcc acgaccgtcg aaagatgaag
cccgtccagt tcgtgcctgc cgtcagtcag aattggacct tccacggccc aggcgccagc
gggcaagcrn nnnnnnnnnn nnnnnnnnnn nnnnnnnnnn nnnnnnnnnn nnnnnnnnnn
nnnnnnnnnn nnnnnnnnnn nnnnnnnnnn nnnnnnnnnn nnnnnnnnnn nnnnnnnnnn
nnnnnnnnnn nnnnnnnnnn nnnnnnnnnn nnnnnnnnnn nnnnnnnnnn nnnnnnnnnn
nnnnnnnnnn nnnnnnnnnn nnnnnnnnnn nnnnnnnnnn nnnnnnnnnn nnnnnnnnnn
nnnnnnnnnn nnnn
>Cichlidae_Cichlasoma_orinocense_1_1
cctctcacca cgttcctcaa actgacctct ctgggtttca tcattggagt cggtgtggtt
ggaaacctcc tgatctccat cctgctggtc aaagacaaga gcctgcaccg agcgccctac
tatttcctgt tggacctgtg cgcctctgac atcctgcgct ctgccatctg cttccccttt
gtctttacct cggtcaagaa tggatctgcc tggacctacg gcacgttgac ctgcaaagtg
atcgccttcc tgggtgtgct ctcctgtttt cacacggcgt tcatgctatt ctgcgtcagc
gtcacccgtt acctggccat cgcgcaccac cgtttctaca ccaagaggct gactttctgg
acgtgtttgg ctgtcatctg catggtgtgg acgctgtctg tggctatggc gttcccaccg
gtgctagatg tagggacgta ctcttttatc cgggaggagg accagtgcac attccagcac
cgttccttca gggcaaatga ttcgctgggc ttcatgctcc tgctggcact catcctcctg
gccacacagc tggtatacct caagctcatc tttttcgtcc acgaccgtcg aaagatgaag
cccgtccagt tcgtgcctgc cgtcagtcag aactggacct tccacggccc aggtgccagc
gggcaggcgn nnnnnnnnnn nnnnnnnnnn nnnnnnnnnn nnnnnnnnnn nnnnnnnnnn
nnnnnnnnnn nnnnnnnnnn nnnnnnnnnn nnnnnnnnnn nnnnnnnnnn nnnnnnnnnn
nnnnnnnnnn nnnnnnnnnn nnnnnnnnnn nnnnnnnnnn nnnnnnnnnn nnnnnnnnnn
nnnnnnnnnn nnnnnnnnnn nnnnnnnnnn nnnnnnnnnn nnnnnnnnnn nnnnnnnnnn
nnnnnnnnnn nnnn
>Cichlidae_Cincelichthys_pearsei_1_1
cctctcacca cgttcctcaa actgacctct ctgggtttca tcattggagt cggtgtggtt
ggaaacctcc tgatctccat cctgctggtc aaagacaaga gcctgcaccg agcgccctac
tatttcctgt tggacctgtg cgcttctgac atcctgcgct ctgccatctg cttccccttt
gtcttcacct cggtcaagaa tggatctgcc tggacctacg gcacactgac ctgcaaagtg
atcgccttcy tgggtgtgct ctcctgtttt cacacagcgt tcatgctatt ctgcgtcagc
gtcacccgtt acctggccat cgcgcaccac cgtttctaca ccaagaggct gactttctgg
acgtgtttgg ctgtcatctg catggtgtgg acactgtctg tggctatggc gttcccaccg
gtgctagatg tagggacgta ctcttttatc cgggaggagg accagtgcac attccagcac
cgttccttca gggcaaatga ttcgctgggc ttcatgctcc tgctggcact catcctcctg
gccacacagc tggtttacct caagctcatc tttttcgtcc acgaccgtcg aaagatgaag
cccgtccagt tcgtgcctgc cgtcagtcag aactggacct tccatggccc aggcgccagc
gggcaggcgg cagccaactg gctggctgga tttggtagag gccccacccc gcccactttg
ctgggcatcc ggcagaacag caatgcagca ggccgcaggc gtctactggt attggatgaa
ttcaaaactg agaagaggat tagtaggatg ttctacatca tgacgttttt cttcctggca
ctgtgggggc cctacctggt cgcctgctac tggcgggtgt ttgcaagggg ccccgttgtc
cctggaggct acct
>Cichlidae_Crenicara_punctulata_1_1
cctctcacca cgttcctcaa actgacctct ctgggtttca tcattggagt cggtgtggtt
ggaaacctcc tgatctccat cctgctggtc aaagacaaga gcctgcaccg agcgccctac
tatttcctgt tggacctgtg cgcctctgac atcctgcgct ccgccatctg cttccccttt
gtcttcacct ccgtcaagaa tggatctgcc tggacctacg gcacgttgac ctgcaaagtg
atcgccttcc tgggtgtgct ctcctgtttt cacacggcgt tcatgctatt ctgcgtcagt
gtcacccgtt acctggccat cgcgcaccac cgtttctaca ccaagaggct gactttctgg
acgtgtttgg ctgtcatctg catggtgtgg acgttgtctg tggctatggc attcccaccg
gtgctagatg tagggacgta ctcttttatc cgggaggagg accagtgcac attccagcac
cgttccttca gggcaaatga ttcgctgggc ttcatgctcc tgctggcgct catccttctg
gccacacagc tggtttacct caagctcatc tttttcgtcc acgaccgtcg aaagatgaag
cccgtccagt tcgtgcctgc cgtcagtcag aactggacct tccacggccc aggcgccagc
gggcaggcgn nnnnnnnnnn nnnnnnnnnn nnnnnnnnnn nnnnnnnnnn nnnnnnnnnn
nnnnnnnnnn nnnnnnnnnn nnnnnnnnnn nnnnnnnnnn nnnnnnnnnn nnnnnnnnnn
nnnnnnnnnn nnnnnnnnnn nnnnnnnnnn nnnnnnnnnn nnnnnnnnnn nnnnnnnnnn
nnnnnnnnnn nnnnnnnnnn nnnnnnnnnn nnnnnnnnnn nnnnnnnnnn nnnnnnnnnn
nnnnnnnnnn nnnn
>Cichlidae_Dicrossus_filamentosus_1_1
nnnnnnnnnn nnnnnnnnnn nnnnnnnnnn nnnnnnttca tcattggagt cggtgtggtt
ggaaacctcg tgatctccat cctgctggtc aaagacaaga gcctgcaccg agcgccctac
tatttcctgt tggacctgtg cgcctctgac atcctgcgct ccgccatctg cttccccttt
gtcttcacct ccgtcaagaa tggatctgcc tggacctacg gcacgttgac ctgcaaagtg
atcgccttcc tgggtgtgct ctcctgtttt cacacggcgt tcatgctatt ctgcgtcagt
gtcacccgtt acctggccat cgcgcaccac cgtttctaca ccaagaggct gactttctgg
acgtgtttgg ctgtcatctg catggtgtgg acattgtctg tggctatggc attcccaccg
gtgctagatg tagggacgta ctcttttatc cgggaggagg accagtgcac attccagcac
cgttccttca gggcaaatga ttcgctgggc ttcatgctcc tgctggcact catcctcctg
gccacacagc tggtttacct caagctcatc tttttcgtcc acgaccgtcg aaagatgaag
cccgtccagt tcgtgcctgc cgtcagtcag aactggacct tccacggccc aggcgccagc
gggcaggcgg cagccaactg gctggcagga tttggtagag gccccacccc gcccactttg
ctgggcatcc ggcagaacag caatgcagcg ggccgcaggc gtctactggt attggatgaa
ttcaaaactg agaagaggat tagtaggatg ttctacatca tgacgttttt cttcctggca
ctgtgggggc cctacctggt tgcttgctac tggcgggtgt ttgcaagggg ccccgttgtc
cctggaggct acct
>Cichlidae_Geophagus_abalios_1_1
cctctcacta cgttcctcaa actgacctct ctgggtttca tcattggagt cggtgtggtt
ggaaacctcc tgatctccat cctgctggtc aaagacaaga gcctgcaccg agcgccctac
tatttcctgt tggacctgtg tgcctctgac atcctgcgct ccgccatctg cttccccttt
gtcttcacct cggtcaagaa tggatctgcc tggacctacg gcacgttgac ctgcaaagtg
atcgccttcc tgggtgtgct ctcctgtttt cacacggcgt tcatgctatt ctgcgtcagc
gtcacccgtt acctggccat cgcgcaccac cgtttctaca ccaagaggct gactttctgg
acgtgtttgg ctgtcatctg catggtgtgg acgttgtctg tggctatggc attcccaccg
gtgctagatg tagggacata ctcttttatc cgggaggagg accagtgcac attccagcac
cgttccttca gggcaaatga ttcgctgggc ttcatgctcc tactggcact catcctcctg
gccacacagc tggtttacct caagctcatc tttttcgtcc atgaccgtcg aaagatgaag
cccgtccagt ttgtgcctgc cgtcagtcag aactggacct tccacggccc aggcgccagc
gggcaggcan nnnnnnnnnn nnnnnnnnnn nnnnnnnnnn nnnnnnnnnn nnnnnnnnnn
nnnnnnnnnn nnnnnnnnnn nnnnnnnnnn nnnnnnnnnn nnnnnnnnnn nnnnnnnnnn
nnnnnnnnnn nnnnnnnnnn nnnnnnnnnn nnnnnnnnnn nnnnnnnnnn nnnnnnnnnn
nnnnnnnnnn nnnnnnnnnn nnnnnnnnnn nnnnnnnnnn nnnnnnnnnn nnnnnnnnnn
nnnnnnnnnn nnnn
>Cichlidae_Geophagus_harreri_1_1
cctctcacca cgttcctcaa actgacctct ctgggtttca tcattggagt cggtgtggtt
ggaaacctcc tgatctccat cctgctggtc aaagacaaga gcctgcaccg agcgccctac
tatttcctgt tggacctgtg cgcctctgac atcctgcgct ccgccatctg cttccccttt
gtcttcacct cggtcaagaa tggatctgcc tggacctacg gcacgttgac ctgcaaagtg
atcgccttcc tgggtgtgct ttcctgtttt cacacggcgt tcatgctrtt ctgcgtcagc
gtcacccgtt acctggccat tgcacaccac cgtttctaca ccaagaggct gactttctgg
acgtgtttgg ctgtcatctg catggtgtgg acgttgtctg tggctatggc attcccaccg
gtgctagatg tagggacata ctcttttatc cgggaggagg accagtgcac attccagcac
cgttccttca gggcaaatga ttcrctgggc ttcatgctcc tgctggcact catcctcctg
gccacacagc tggtttacct caagctcatc tttttcgtcc acgaccgtcg aaagatgaag
cccgtccagt tcgtgcctgc cgtcagtcag aactggacct tccacggccc aggcgccagc
gggcaggcan nnnnnnnnnn nnnnnnnnnn nnnnnnnnnn nnnnnnnnnn nnnnnnnnnn
nnnnnnnnnn nnnnnnnnnn nnnnnnnnnn nnnnnnnnnn nnnnnnnnnn nnnnnnnnnn
nnnnnnnnnn nnnnnnnnnn nnnnnnnnnn nnnnnnnnnn nnnnnnnnnn nnnnnnnnnn
nnnnnnnnnn nnnnnnnnnn nnnnnnnnnn nnnnnnnnnn nnnnnnnnnn nnnnnnnnnn
nnnnnnnnnn nnnn
>Cichlidae_Geophagus_taeniopareius_1_1
cctctcacca cgttcctcaa actgacctct ctgggtttca tcattggagt cggtgtggtt
ggaaacctcc tgatctccat cctgctggtc aaagacaaga gcctgcaccg agcgccctac
tatttcctgt tggacctgtg cgcctctgac atcctgcgct ccgccatctg cttccccttt
gtcttcacct cggtcaagaa tggatctgcc tggacctacg gcacgttgac ctgcaaagtg
atcgccttcc tgggtgtgct ctcctgtttt cacacggcgt tcatgctatt ctgcgtcagc
gtcacccgtt acctggccat cgcgcaccac cgtttctaca ccaagaggct gactttctgg
acgtgtttgg ctgtcatctg catggtgtgg acgttgtctg tggctatggc attcccaccg
gtgctagatg tagggacata ctcttttatc cgggaggagg accagtgcac attccagcac
cgttccttca gggcaaatga ttcgctgggc ttcatgctcc tgctggcact catcctcctg
gccacacagc tggtttacct caagctcatc tttttcgtcc acgaccgtcg aaagatgaag
cccgtccagt tcgtgcctgc cgtcagtcag aactggacct tccacggccc aggcgccagc
gggcaggcan nnnnnnnnnn nnnnnnnnnn nnnnnnnnnn nnnnnnnnnn nnnnnnnnnn
nnnnnnnnnn nnnnnnnnnn nnnnnnnnnn nnnnnnnnnn nnnnnnnnnn nnnnnnnnnn
nnnnnnnnnn nnnnnnnnnn nnnnnnnnnn nnnnnnnnnn nnnnnnnnnn nnnnnnnnnn
nnnnnnnnnn nnnnnnnnnn nnnnnnnnnn nnnnnnnnnn nnnnnnnnnn nnnnnnnnnn
nnnnnnnnnn nnnn
>Eleotridae_Gobiomorus_maculatus_1_1
cctctcgcca cgttccttaa actgacctct ctgggtttca tcattggtgt cggcgtggtc
ggaaacctcc tgatctccat cctgctggtc aaagacaaga gccttcatcg tgcgccctac
tatttcttat tggacctctg tgcatctgac atcctgcgtt cggccatctg cttccccttc
gtgttcacct ctgtcaaaaa tggatctgcc tggacatacg gcacgctgac ctgcaaagtg
atcgctttcc tgggggtgct gtcctgtttc cacaccgcgt tcatgctgtt ttgtgtgagc
gtcacacggt atctggccat agcacatcac cgcttttaca ccaagaggct gaccttctgg
acctgtttgg cagtaatctg tatggtttgg acgttgtctg tggcgatggc gttcccaccg
gtgctagacg tagggacgta ctcttttatt cgggaggagg accagtgcac gttccagcat
cgctccttca gggccaacga ctcactgggt tttatgctgc tgctggcact catcctcctg
gccacacagc tggtttacct caagctcata ttttttgtac atgaccgccg aaaaatgaag
ccggtccagt ttgtgcctgc ggtcagccag aactggacct ttcacgggcc aggggccagc
gggcaggcgg cggctaactg gctggccggg tttggtcgag gccccacccc tccaactctc
ctgggcatac ggcagaacag caacgccgcg ggccgccggc gtctgctggt gctggacgag
ttcaaaacgg agaagaggat tagtagaatg ttctacatca tgacgttttt cttcctggct
ctgtgggggc cctatctggt ggcctgttac tggagggtgt ttgccagggg cccggtggtc
cccgggggat acct
>Serrasalmidae_Catoprion_mento_1_1
nnnnnnnnnn nnnnnnnnnn nctaacctcc ctgggtttca tcatcggcgt cggagtggtc
ggaaacctcc tgatctccat cctgctgttt aaagacaaga gcctgcaccg cgcaccctac
tactttctgc tggacctgtg cgcctcggac atcctgcgct ccgccatctg cttccccttt
gtgttcacct cggtcaagaa tggctccgcc tggacatacg gcacgctcac ctgcaaagtg
atcgccttct tgggcgtgct ctcctgtttc cacacagcct tcatgctgtt ctgcatcagc
gtaacacgct acctagccat cgcccaccac cgcttctaca caaagaggct gaccttctgg
acctgcctgg ccgtcatctg catggtgtgg acgttgtcag tggccatggc cttcccgcca
gtgctggatg tgggcaccta ttcgttcatc cgcgaggagg accagtgcac cttccagcac
cgctccttcc gcgccaacga ctcgttgggc ttcatgctgc tgctcgccct cattctcctg
gccactcagc ttgtctacct caagctcata tttttcgttc acgaccgtcg gaagatgaag
cccgtccagt ttgtgccggc cgtcagccag aactggacct tccacggtcc gggggccagc
ggccaggctg cggccaactg gctcgctggc tttggccgag gacccacgcc tccaaccctg
ctggggatcc ggcagaacag caatgcggcg ggccgcaggc gtctgctggt gctggatgag
ttcaagactg aaaagaggat aagcaggatg ttctacatca tgaccttctt cttcctgagc
ctgtgggggc cctacctggt ggcctgctac tggagggtgt tcgccagggg tcctgtggtg
cctgggggct acct
>Serrasalmidae_Myloplus_schomburgkii_1_1
nnnnnnnnnn nnnnnnnnnn nnnnacctcc ctgggtttca tcatcggcgt cggagtggtc
ggaaacctcc tgatctccat cctgctgttc aaagacaaga gcctgcaccg cgcaccctac
tactttctgc tggacctgtg cgcctcggac atcctgcgct ccgccatctg cttccccttt
gtgttcacct cggtcaagaa tggctccgcc tggacatacg gcacgctcac ctgcaaagtg
atcgccttct taggcgtgct ctcctgtttc cacacagcct tcatgctgtt ctgcatcagc
gtaacgcgct acctagccat cgcccaccac cgcttctaca caaagaggct gaccttctgg
acctgcctgg ccgtcatctg catggtgtgg acgttgtctg tggccatggc ctttccgcca
gtgctggatg tgggcaccta ttcgttcatc cgcgaggagg accagtgcac cttccagcac
cgctccttcc gcgccaacga ctcgttgggc ttcatgctgc tgctcgctct catcctcctg
gccactcagc ttgtctacct caagctcata tttttcgttc acgaccgtcg gaagatgaag
cccgtccagt ttgtgccggc cgtcagccag aactggacct tccacggtcc aggggccagc
ggccaggctg cggccaactg gctggctggc tttggccgag gccccacgcc tccaaccctg
ctggggatcc ggcagaacag caatgcggcg ggccgcaggc gtctgctggt gctggacgag
ttcaagactg aaaagaggat aagcaggatg ttctacatca tgaccttctt tttcctgagc
ctgtgggggc cctacctggt ggcctgctac tggagggtgt tcgccagggg tcctgtggtg
cctggaggct acct
>Serrasalmidae_Serrasalmus_rhombeus_1_1
nnnnnnnnnn nnnnnnnnnn nnnnnnnnnn nnnnnnnnnn nnnnnnnnnn nnnnnnnnnn
nnnnnnnnnn nnnnnnnnnn nnnnnnnnnn nnnnnnnnnn nnnnnnnnnn nnnnnnnnnn
nnnnnnnnnn nnnnnnnnnn nnnnnnnnnn nnnnnncgct ccgccatctg cttccccttt
gtgttcacct cggtcaagaa tggctccgcc tggacatacg gcacgctcac ctgcaaagtg
atcgccttct taggcgtgct ctcctgtttc cacacagcct tcatgctgtt ctgcatcagc
gtaacgcgct acctagccat cgcccaccac cgcttctaca caaagaggct gaccttctgg
acctgcctgg ctgtcatctg catggtgtgg acgttgtctg tggccatggc cttcccacca
gtgctggatg tgggcaccta ttcgttcatc cgcgaggagg accagtgcac cttccagcac
cgatccttcc gcgccaacga ctcgttgggc ttcatgctgc tgctcgccct catcctcctg
gccactcagc ttgtctacct caagctcata tttttcgttc acgaccgtcg gaagatgaag
cctgtccagt ttgtgccggc cgtcagccag aactggacct tccacggtcc gggggccagc
ggccaggctg cggccaactg gctggctggc tttggccgag gccccacgcc tccaaccctg
ctggggatcc ggcagaacag caatgcggcg ggccgcaggc gtctgctggt gctggatgaa
ttcaagactg aaaagaggat aagcaggatg ttctacatca tgaccttctt cttcctgagc
ctgtgggggc cctacctggt ggcctgctac tggagggtgt tcgccagggg tcctgtggtg
cctggaggct acct
>Serrasalmidae_Serrasalmus_spilopleura_2_1
nnnnnnnnnn nnnnnnnnnn nctaacctcc ctgggtttca tcatcggcgt cggagtggtc
ggaaacctcc tgatctccat cctgctgttc aaagacaaga gcctgcaccg cgcaccctac
tactttctgc tggacctgtg cgcctcggac atcctgcgct ccgccatctg cttccccttt
gtgttcacct cggtcaagaa tggctccgcc tggacatacg gcacgctcac ctgcaaagtg
atcgccttct taggcgtgct ctcctgtttt cacacagcct tcatgctgtt ctgcatcagc
gtaacgcgct acctagccat cgcccaccac cgcttctaca caaagaggct gaccttctgg
acctgcctgg ccgtcatctg catggtgtgg acgttgtctg tggccatggc cttcccacca
gtgctggatg tgggcaccta ttcgttcatc cgcgaggagg accagtgcac cttccagcac
cgctccttcc gcgccaacga ctcgttgggc ttcatgctgc tgctcgccct catcctcctg
gccactcagc ttgtctacct caagctcata tttttcgttc acgaccgtcg gaagatgaag
cctgtccagt ttgtgccggc cgtcagccag aactggacct tccacggtcc gggggccagc
ggccaggctg cggccaactg gctggctggc tttggccgag gccccacgcc tccaaccctg
ctggggatcc ggcagaacag caatgcggcg ggccgcaggc gtctgctggt gctggatgaa
ttcaagactg aaaagaggat aagcaggatg ttctacatca tgaccttctt cttcctgagc
ctgtgggggc cctacctggt ggcctgctac tggagggtgt tcgccagggg tcctgtggtg
cctggaggct acct
>Cichlidae_Amatitlania_myrnae_1_1
cctctcacca cgttcctcaa actgacctct ctgggtttca tcattggagt cggtgtggtt
ggaaacctcc tgatctccat cctgctggtc aaagacaaga gcctgcaccg agcgccctac
tatttcctgt tggacctgtg cgcttctgac atcctgcgct ctgccatctg cttccccttt
gtcttcacct cggtcaagaa tggatctgcc tggacctacg gcacactgac ctgcaaagtg
atcgccttcc tgggtgtgct ctcctgtttt cacacagcgt tcatgctatt ctgcgtcagc
gtcacccgtt acctggccat cgcgcaccac cgtttctaca ccaagaggct gactttctgg
acgtgtttgg ctgtcatctg catggtgtgg acgctgtctg tggctatggc gttcccacca
gtgctagatg tagggacgta ctcttttatc cgggaggagg accagtgcac attccagcac
cgttccttca gggcaaatga ttccctgggc ttcatgctcc tgctggcact catcctcctg
gccacacagc tggtttacct caagctcatc tttttcgtac acgaccgtcg aaagatgaag
cccgtccagt tcgtgcctgc tgtcagtcag aactggacct tccatggccc aggtgccagc
gggcaggcgn nnnnnnnnnn nnnnnnnnnn nnnnnnnnnn nnnnnnnnnn nnnnnnnnnn
nnnnnnnnnn nnnnnnnnnn nnnnnnnnnn nnnnnnnnnn nnnnnnnnnn nnnnnnnnnn
nnnnnnnnnn nnnnnnnnnn nnnnnnnnnn nnnnnnnnnn nnnnnnnnnn nnnnnnnnnn
nnnnnnnnnn nnnnnnnnnn nnnnnnnnnn nnnnnnnnnn nnnnnnnnnn nnnnnnnnnn
nnnnnnnnnn nnnn
>Cichlidae_Australoheros_facetus_1_1
cctctcacca cgttcctcaa actgacctct ctgggtttca tcattggagt cggtgtggtt
ggaaacctcc tgatctccat cctgctggtc aaagacaaga gcctgcaccg agcgccctac
tatttcctgt tggacctgtg cgcttctgac atcctgcgct ctgccatctg cttccccttt
gtgttcacct cagtcaagaa tggttctgcc tggacctacg gcacactgac ctgcaaagtg
atcgccttcc tgggtgtgct ctcctgtttt cacacagcgt tcatgctatt ctgcgtcagc
gtcacccgtt acctggccat cgcgcaccac cgtttctaca ccaagaggct gactttctgg
acgtgtttgg ctgtcatctg catggtgtgg acgctgtctg tggctatggc gttcccaccg
gtgctagatg tagggacgta ctcttttatc cgagaggagg accagtgcac attccagcac
cgttccttca gggcaaatga ttcgctgggc ttcatgctcc tgctggcact catcctcctg
gccacacagc tggtttacct caagctcatc tttttcgtcc acgaccgtcg aaagatgaag
cccgtccagt tcgtgcctgc tgtcagtcag aactggacct tccatggccc aggagccagc
gggcaggcgn nnnnnnnnnn nnnnnnnnnn nnnnnnnnnn nnnnnnnnnn nnnnnnnnnn
nnnnnnnnnn nnnnnnnnnn nnnnnnnnnn nnnnnnnnnn nnnnnnnnnn nnnnnnnnnn
nnnnnnnnnn nnnnnnnnnn nnnnnnnnnn nnnnnnnnnn nnnnnnnnnn nnnnnnnnnn
nnnnnnnnnn nnnnnnnnnn nnnnnnnnnn nnnnnnnnnn nnnnnnnnnn nnnnnnnnnn
nnnnnnnnnn nnnn
>Cichlidae_Guianacara_stergiosi_1_1
cctctcacca cgttcctcaa actgacctct ctgggtttca tcattggagt cggtgtggtt
ggaaacctcc tgatctccat cctgctggtc aaagacaaga gcctgcaccg agcgccctac
tatttcctgt tggacctgtg cgcctctgac atcctgcgct ccgccatctg cttccccttt
gtcttcacct cggtcaagaa tggatctgcc tggacctacg gcacgttgac ctgcaaagtg
atcgccttcc tgggtgtgct ctcctgtttt cacacagcgt tcatgctatt ctgcgtcagc
gtcacccgtt acctggccat cgcgcaccac cgtttctaca ccaagaggct gactttctgg
acgtgtttgg ctgtcatctg catggtgtgg acgttgtctg tggctatggc gttcccaccg
gtgctagatg tagggacata ctcttttatc cgggaggaag accagtgcac attccagcac
cgttccttca gggcaaatga ttcgctgggc ttcatgctcc tgctggcact catcctcctg
gccacacagc tggtttacct caagctcatc tttttcgtcc acgaccgtcg aaagatgaag
cccgtccagt ttgtgcctgc cgtcagtcag aactggacct tccacggccc aggcgccagc
gggcaggcgn nnnnnnnnnn nnnnnnnnnn nnnnnnnnnn nnnnnnnnnn nnnnnnnnnn
nnnnnnnnnn nnnnnnnnnn nnnnnnnnnn nnnnnnnnnn nnnnnnnnnn nnnnnnnnnn
nnnnnnnnnn nnnnnnnnnn nnnnnnnnnn nnnnnnnnnn nnnnnnnnnn nnnnnnnnnn
nnnnnnnnnn nnnnnnnnnn nnnnnnnnnn nnnnnnnnnn nnnnnnnnnn nnnnnnnnnn
nnnnnnnnnn nnnn
>Cichlidae_Gymnogeophagus_setequedas_1_1
cctctcacca cgttcctcaa actgacctct ctgggtttca tcattggagt tggtgtggtt
ggaaacctcc tgatctccat cctgctggtc aaagacaaga gcctgcaccg agcgccctac
tatttcctgt tggacctgtg cgcctctgac atcctgcgct ccgccatctg ctttcccttt
gtcttcacct crgtcaagaa tggatctgcc tggacctacg gcacgttgac ctgcaaagtg
atcgccttcc tgggtgtgct ctcctgtttt cacacggcgt tcatgctatt ctgcgtcagc
gtcacccgtt acctggccat cgcgcaccac cgtttctaca ccaagaggct gactttctgg
acgtgtttgg ccgtcatctg catggtgtgg acgttgtctg tggctatggc gttcccaccg
gtgctagatg tagggacata ctcttttatc cgggaggagg accagtgcac attccagcac
cgttccttca gggcaaatga ttcgctgggc ttcatgctcc tgctggcact catcctcctg
gccacacagc tggtttacct caagctcatc tttttcgtcc acgaccgtcg aaagatgaag
cccgtccagt tcgtgcctgc tgtcagtcag aactggacct tccacggccc aggtgccagc
gggcaggcgn nnnnnnnnnn nnnnnnnnnn nnnnnnnnnn nnnnnnnnnn nnnnnnnnnn
nnnnnnnnnn nnnnnnnnnn nnnnnnnnnn nnnnnnnnnn nnnnnnnnnn nnnnnnnnnn
nnnnnnnnnn nnnnnnnnnn nnnnnnnnnn nnnnnnnnnn nnnnnnnnnn nnnnnnnnnn
nnnnnnnnnn nnnnnnnnnn nnnnnnnnnn nnnnnnnnnn nnnnnnnnnn nnnnnnnnnn
nnnnnnnnnn nnnn
>Cichlidae_Heroina_isonycterina_1_1
cctctcacca cgttcctcaa actgacctct ctgggtttca tcattggagt cggtgtggtt
ggaaacctcc tgatctccat cctgctggtc aaagacaaga gcctgcaccg agcgccctac
tatttcctgt tggacctgtg cgcttctgac atcctgcgct ctgccatctg cttccccttt
gtcttcacct cagtcaagaa tggatctgcc tggacctacg gcacattgac ctgcaaagtg
atcgccttcc tgggtgtgct ctcctgtttt cacacagcgt tcatgctatt ctgcgtcagc
gtcacccgtt acctggccat cgcgcaccac cgtttctaca ccaagaggct gactttctgg
acgtgtttgg ctgtcatctg catggtgtgg acgctgtctg tggctatggc gttcccacct
gtgctagatg tagggacgta ctcttttatc cgggaggagg accagtgcac attccagcac
cgttccttca gggcaaatga ttcgctgggc ttcatgctcc tgctggcact catcctcctg
gccacacagc tggtttacct caagctcatc tttttcgtcc acgaccgtcg aaagatgaag
cccgtccagt tcgtgcctgc cgtcagtcag aactggacct tccatggccc aggcgccagc
gggcaggcgn nnnnnnnnnn nnnnnnnnnn nnnnnnnnnn nnnnnnnnnn nnnnnnnnnn
nnnnnnnnnn nnnnnnnnnn nnnnnnnnnn nnnnnnnnnn nnnnnnnnnn nnnnnnnnnn
nnnnnnnnnn nnnnnnnnnn nnnnnnnnnn nnnnnnnnnn nnnnnnnnnn nnnnnnnnnn
nnnnnnnnnn nnnnnnnnnn nnnnnnnnnn nnnnnnnnnn nnnnnnnnnn nnnnnnnnnn
nnnnnnnnnn nnnn
>Cichlidae_Herotilapia_multispinosa_1_1
cctctcacca cgttcctcaa actgacctct ctgggtttca tcattggagt cggtgtggtt
ggaaacctcc tgatttccat cctgctggtc aaagacaaga gcctgcaccg agcgccctac
tatttcctgt tggacctgtg cgcttctgac atcctgcgct ctgccatctg cttccccttt
gtcttcacct cagtcaaaaa tggatctgcc ttgacctatg gcacattgac ctgcaaagtg
atcgccttcc tgggtgtgct ctcctgtttt cacacagcgt tcatgctgtt ctgcgtcagc
gtcacccgtt acctggccat cgcgcaccac cgtttctaca ccaagaggct gactttctgg
acgtgtttgg ctgtcatctg catggtgtgg acgctgtctg tggctatggc gttcccaccg
gtgctagatg tagggacgta ctcttttatc cgggaggagg accagtgcac attccagcac
cgttccttca gggcaaatga ttcgctgggc ttcatgctcc tgctggcact catcctcctg
gccacacagc tggtttacct caagctcatc tttttcgtcc acgaccgtcg aaagatgaag
cccgtccagt tcgtgcctgc cgtcagtcag aactggacct tccatggccc aggcgccagt
gggcaggcgn nnnnnnnnnn nnnnnnnnnn nnnnnnnnnn nnnnnnnnnn nnnnnnnnnn
nnnnnnnnnn nnnnnnnnnn nnnnnnnnnn nnnnnnnnnn nnnnnnnnnn nnnnnnnnnn
nnnnnnnnnn nnnnnnnnnn nnnnnnnnnn nnnnnnnnnn nnnnnnnnnn nnnnnnnnnn
nnnnnnnnnn nnnnnnnnnn nnnnnnnnnn nnnnnnnnnn nnnnnnnnnn nnnnnnnnnn
nnnnnnnnnn nnnn
>Cichlidae_Nannacara_anomala_1_1
cctctcacca cgttcctcaa actgacctct ctgggtttca tcattggagt cggcgtggtt
ggaaacctcc tgatctccat cctgctggtc aaagacaaga gcctgcaccg agcgccctac
tatttcctgt tggacctctg cgcctccgac atcctgcgct ccgccatctg cttccccttt
gtcttcacct cggtcaagaa tggatctgcc tggacctacg gcacrttgac ctgtaaagtg
atcgccttcc tgggtgtgct ctcctgcttt cacacggcgt tcatgctatt ctgcgtcagc
gtcacccgtt acctggccat cgcgcaccac cgtttctaca ccaagaggct gactttctgg
acgtgtttgg ctgtsatctg catggtgtgg acgctgtctg tggctatggc gttcccaccg
gtgctagatg tagggacgta ctctttcatc cgggaggagg accagtgcac gttccagcac
cgytccttca gggcaaatga ttcrctgggc ttcatgctcc tgctggcgct catcctcctg
gccacacagc tggtttacct caagctcatc tttttcgtcc acgaccgtcg gaagatgaag
cccgtccagt tcgtgcctgc cgtcagtcag aactggacct tccacggccc gggcgccagc
gggcaggcgn nnnnnnnnnn nnnnnnnnnn nnnnnnnnnn nnnnnnnnnn nnnnnnnnnn
nnnnnnnnnn nnnnnnnnnn nnnnnnnnnn nnnnnnnnnn nnnnnnnnnn nnnnnnnnnn
nnnnnnnnnn nnnnnnnnnn nnnnnnnnnn nnnnnnnnnn nnnnnnnnnn nnnnnnnnnn
nnnnnnnnnn nnnnnnnnnn nnnnnnnnnn nnnnnnnnnn nnnnnnnnnn nnnnnnnnnn
nnnnnnnnnn nnnn
>Cichlidae_Petenia_splendida_2_1
cctctcacca cgttcctcaa actgacctct ctgggtttca tcattggagt cggtgtggtt
ggaaacctcc tgatctccat cctgctggtc aaagacaaga gcctgcaccg agcgccctac
tatttcctgt tggacctgtg cgcttctgac atcctgcgct ctgccatctg cttccccttt
gtcttcacct cggtcaagaa tggatctgcc tggacctacg gcacactgac ctgcaaagtg
atcgccttcc tgggtgtgct ctcctgtttt cacacagcat tcatgctatt ctgcgtcagc
gtcacccgtt acctggccat cgcgcaccac cgtttctaca ccaagaggct gactttctgg
acgtgtttgg ctgtcatctg catggtgtgg acgctgtctg tggctatggc gttcccaccg
gtgctagatg tagggacgta ctcttttatc cgggaggagg accagtgcac attccagcat
cgttccttca gggcaaatga ttcgctgggc ttcatgctcc tgctggcact catcctcctg
gccacgcagc tggtttacct caagctcatc tttttcgtcc acgaccgtcg aaagatgaag
cccgtccagt tcgtgcctgc tgtcagtcag aactggacct tccatggccc aggcgccagc
gggcaggcgg cagccaactg gctggctgga tttggtagag gccccacccc gcccactttg
ctgggcatcc ggcagaacag caatgcagcg ggccgcaggc gtctactggt attggatgaa
ttcaaaactg agaagaggat tagtaggatg ttctacatca tgacgttttt cttcctggca
ctgtgggggc cctacctggt cgcctgctac tggcgggtgt ttgcaagggg ccccgttgtc
cctggaggct acct
>Cichlidae_Rocio_octofasciata_3_1
cctctcacca cgttcctcaa actgacctct ctgggtttca tcattggagt cggtgtggtt
ggaaacctcc tgatctccat cctgctggtc aaagacaaga gcctgcaccg agcgccctac
tatttcctgt tggacctgtg cgcttctgac atcctgcgct ctgccatctg cttccccttt
gtcttcacct cggtcaagaa tggatctgcc tggacctatg gcacattgac ctgcaaagtg
atcgccttcc tgggtgtgct ctcctgtttt cacacagcgt tcatgctatt ctgcgtcagc
gtcactcgtt acctggccat cgcgcaccac cgtttctaca ccaagaggct gactttctgg
acgtgtttgg ctgtcatctg catggtgtgg acgctgtctg tggctatggc gttcccaccg
gtgctagatg tagggacgta ctcttttatc cgggaggagg accagtgcac attccagcac
cgttccttca gggcaaatga ttcgctgggc ttcatgctcc tgctggcact catcctcctg
gccacacagc tggtttacct caagctcatc tttttcgtcc acgaccgtcg aaagatgaag
cccgtccagt tcgtgcctgc cgtcagtcag aactggacct tccatggccc aggtgccagc
gggcaggcgg cagccaactg gctggctgga tttggtagag gccccacccc gcccactttg
ctgggcatcc ggcagaacag caatgcagca ggccgcaggc gtctactggt attggatgaa
ttcaaaactg agaagaggat tagtaggatg ttctacatca tgacgttttt cttcctggca
ctgtgggggc cctacctggt cgcctgctac tggcgggtgt ttgcaagggg ccccgttgtc
cctggaggct acct
>Cichlidae_Teleocichla_centrarchus_1_1
cctctcacca cgttcctcaa actgacctct ctgggtttca tcattggagt cggtgtggtt
ggaaacctcc tgatctccat cctgctggtc aaagacaaga gcctccaccg agcaccctac
tatttcctgt tggacctgtg ygcctctgac atcctgcgct ccgccatctg cttccccttt
gtcttcacct cggtcaaaaa tggatctgcc tggacctacg gcacattgac ctgcaaggtg
atcgccttct tgggtgtgct gtcctgtttt cacacagcgt tcatgctatt ctgcgtcagc
gtcacccgct acttggccat cgcgcaccac cgtttctnnn nnnnnnnnnn nnnnttctgg
acgtgtttgg ctgtcatctg catggtgtgg acgttgtctg tggctatggc attcccacca
gtgctagatg tagggacata ctcttttatc cgggaggagg accagtgcac attccagcac
cgttccttca gagcaaatga ttcactgggc ttcatgctcc tgctggcact catcctcctg
gccacacagc tggtttacct caagctcatc ttttttgtcc acgaccgtcg aaagatgaag
cccgtccagt ttgtgcctgc cgtcagtcag aactggannn nnnnnnnnnn nnnnnnnnnn
nnnnnnnnnn nnnnnnnnnn nnnnnnnnnn nnnnnnnnnn nnnnnnnnnn nnnnnnnnnn
nnnnnnnnnn nnnnnnnnnn nnnnnnnnnn nnnnnnnnnn nnnnnnnnnn nnnnnnnnnn
nnnnnnnnnn nnnnnnnnnn nnnnnnnnnn nnnnnnnnnn nnnnnnnnnn nnnnnnnnnn
nnnnnnnnnn nnnnnnnnnn nnnnnnnnnn nnnnnnnnnn nnnnnnnnnn nnnnnnnnnn
nnnnnnnnnn nnnn
>Cichlidae_Tomocichla_tuba_1_1
cctctcacca cgttcctcaa actgacctct ctgggtttca tcattggagt cggtgtggtt
ggaaacctcc tgatctccat cctgctggtc aaagacaaga gcctgcaccg agcgccctac
tatttcctgt tggacctgtg cgcttctgac atcctgcgct ctgccatctg cttccccttt
gtcttcacct cggtcaagaa tggatctgcc tggacctacg gcacattgac ctgcaaagtg
atcgccttcc tgggtgtgct ctcctgtttt cacacagcgt tcatgctatt ctgcgtcagc
gtcacccgtt acctggccat cgcgcaccac cgtttctaca ccaagaggct gactttctgg
acgtgtttgg ctgtcatctg catggtgtgg acgctgtctg tggctatggc gttcccaccg
gtgctagatg tagggacgta ctcttttatc cgggaggagg accagtgcac attccagcac
cgttccttca gggcaaatga ttcgctgggc ttcatgctcc tgctggcact catcctcctg
gccacacagc tggtttacct caagctcatc tttttcgtcc acgaccgtcg aaagatgaag
cccgtccagt tcgtgcctgc cgtcagtcag aactggacct tccatggccc aggcgccagc
gggcaggcgn nnnnnnnnnn nnnnnnnnnn nnnnnnnnnn nnnnnnnnnn nnnnnnnnnn
nnnnnnnnnn nnnnnnnnnn nnnnnnnnnn nnnnnnnnnn nnnnnnnnnn nnnnnnnnnn
nnnnnnnnnn nnnnnnnnnn nnnnnnnnnn nnnnnnnnnn nnnnnnnnnn nnnnnnnnnn
nnnnnnnnnn nnnnnnnnnn nnnnnnnnnn nnnnnnnnnn nnnnnnnnnn nnnnnnnnnn
nnnnnnnnnn nnnn
>Cichlidae_Uaru_fernandezyepezi_1_1
cctctcacca cgttcctcaa actgacctct ctgggtttca tcattggagt cggtgtggtt
ggaaacctcc tgatctccat cctgctggtc aaagacaaga gcctgcaccg agcgccctac
tatttcctgt tggacctgtg cgcttctgac atcctgcgct ctgccatctg cttccccttt
gtcttcacct cggtcaagaa tggatctgcc tggacctacg gcacattgac ctgcaaagtg
atcgccttcc tgggtgtgct ctcctgtttt cacacagcgt tcatgctatt ctgtgtcagc
gtcacccgtt acctggccat tgcgcaccac cgtttctaca ccaagaggct gactttctgg
acgtgtttgg ctgttatctg catggtgtgg acgctgtctg tggctatggc gttcccgccg
gtgctagatg tagggacgta ctcttttatc cgggaggagg accagtgcac attccagcac
cgttccttca gggcaaatga ttcactgggc ttcatgctcc tgctggcact catcctcctg
gccacacagc tggtttacct caagctcatc tttttcgtcc acgaccgtcg aaagatgaag
cccgtccagt tcgtgcctgc cgtcagtcag aactggacct tccacggccc aggcgccagc
gggcaggcgn nnnnnnnnnn nnnnnnnnnn nnnnnnnnnn nnnnnnnnnn nnnnnnnnnn
nnnnnnnnnn nnnnnnnnnn nnnnnnnnnn nnnnnnnnnn nnnnnnnnnn nnnnnnnnnn
nnnnnnnnnn nnnnnnnnnn nnnnnnnnnn nnnnnnnnnn nnnnnnnnnn nnnnnnnnnn
nnnnnnnnnn nnnnnnnnnn nnnnnnnnnn nnnnnnnnnn nnnnnnnnnn nnnnnnnnnn
nnnnnnnnnn nnnn
>Eleotridae_Eleotris_picta_1_1
cctctcgcca cgttccttaa actgacctct ctgggtttca tcattggtgt cggcgtggtc
ggaaacctcc tgatctccat cctgctggtc aaagacaaga gcctgcatcg agcgccctac
tatttcttat tggacctctg tgcgtctgac atcctgcgtt cagccatctg cttccctttc
gtgttcacct ctgtcaaaaa tggatctgcc tggacatacg gcacactgac ctgcaaagtg
atcgccttcc tgggggtgct gtcctgtttc cataccgcgt tcatgctgtt ttgtgtgagc
gtcacacggt atctggccat agcacatcac cgcttttaca ccaagaggct gaccttctgg
acctgtttgg cagtcatctg tatggtttgg acgttgtctg tggcgatggc gttcccaccg
gtgctagatg tagggactta ctcttttatt cgggaggagg accagtgcac gttccagcat
cgttccttca gggccaacga ctcactgggt tttatgctgc tgctggcact catcctcctg
gccacacagc tggtttacct caagctcata ttttttgtac atgaccgccg aaaaatgaag
ccggtccagt ttgtgcctgc ggtcagccag aactggacct ttcacgggcc cggggccagt
gggcaggcag cggctaattg gctggccggg ttcggtcgag gccccacccc tccgactctg
ctgggcatac ggcagaacag caacgccgcg ggccgccggc gtctgctggt gttggacgag
ttcaaaacgg agaagaggat tagtaggatg ttctatatca tgacgttttt cttcctggct
ctgtgggggc cctatctggt ggcctgttac tggagggtgt ttgccagggg cccagtagtc
cccgggggat acct
>Serrasalmidae_Colossoma_macropomum_2_1
nnnnnnnnnn nnnnnnnnnn nctaacctcc ctgggtttca tcatcggcgt cggagtggtc
ggaaacctcc tgatctccat cctgctggtc aaagacaaga gcctgcaccg cgcaccctac
tactttctgc tggacctgtg cgcctcggac atcctgcgct ctgccatctg cttccccttt
gtgttcacct cggtcaagaa tggctccgcc tggacatacg gcacgctcac ctgcaaagtg
attgccttct taggcgtgct ctcctgtttc cacacagcct tcatgctgtt ctgcatcagc
gtaacgcgct acctagccat cgcccaccac cgcttctaca caaagaggct gaccttctgg
acctgcctgg ccgtcatctg catggtgtgg acgttgtccg tggccatggc cttcccgcca
gtgctggacg tgggcaccta ttcgttcatc cgcgaagagg accagtgcac cttccagcac
cgctccttcc gcgccaacga ctcgctgggc tttatgctgc tgctcgccct catcctcctg
gccactcagc ttgtctacct caagctcatc tttttcgttc acgaccgtcg gaagatgaaa
cctgtccagt ttgtgccggc cgtcagccag aactggacct tccatggtcc gggggccagc
ggccaggctg cggccaactg gctggctggc tttggccgag gccccacgcc tccaaccctg
ctggggatcc ggcagaacag caatgcggcg ggccgcaggc gtctgctggt gctggacgag
ttcaagactg aaaagaggat aagcaggatg ttctacatca tgaccttctt cttcctgagc
ctgtgggggc cctacctggt ggcctgctac tggagggtgt tcgccagggg ccccgtggtg
cctggaggct acct
>Serrasalmidae_Piaractus_brachypomus_2_1
nnnnnnnnnn nnnnnnnnnn nnnnacctcc ctgggtttca tcatcggcgt cggagtggtc
ggaaacctcc tgatctccat cctgctggtc aaagacaaga gcctgcaccg cgcaccctac
tactttctgc tggacctgtg cgcctcggac atcctgcgct ccgccatctg cttccccttt
gtgttcacct cggtcaagaa tggctccgcc tggacatacg gcacgctcac ctgcaaagtg
atcgccttct taggcgtgct ctcctgtttc cacacagcct tcatgctgtt ctgcatcagc
gtaacgcgct acctagccat cgcccaccac cgcttctaca caaagaggct gaccttctgg
acctgcctgg ccgtcatctg catggtgtgg acgttgtccg tggccatggc ctttccgcca
gtgctggacg tgggcaccta ttcgtttatc cgcgaggagg accagtgcac cttccagcac
cgctccttcc gcgccaacga ctcgttgggc ttcatgctgc tgctcgccct catcctcctg
gccactcagc ttgtctacct caagctcatc tttttcgttc atgaccgtcg gaagatgaaa
cctgtccagt ttgtgccggc cgtcagccag aactggacct tccacggtcc gggggccagc
ggccaggctg cggccaactg gctggccggc tttggccgag gccccacgcc tccgaccctg
ctggggatcc ggcagaacag caatgcggca ggccgcaggc gtctgctggt gctggacgag
ttcaagactg aaaagaggat aagcaggatg ttctacatca tgaccttctt cttcctgagc
ctgtgggggc cctacctagt ggcctgctac tggagggtgt tcgccagggg ccccgtggtg
cctggaggct acct
>Serrasalmidae_Pygocentrus_nattereri_2_1
nnnnnnnnnn nnnnnnnnnn nnnnnnnnnn nnnnnnnnnn nnnnnnnnnn nnnnnnnnnn
nnnnnnnnnn nnnnnnnnnn nnnnnnnnnn nnnnnnnnnn nnnnnnnnnn nnnnnnnnnn
nnnnnnnnnn nnnnnnnnnn nnnnnnnnnn nnnnnnnnnn nnnnnnnnnn nnnnnnnnnn
nnnnnnnnnn nnnnnnnnnn nnnnnnnnnn tggacatacg gcacgctcac ctgcaaagtg
atcgccttct taggcgtgct ctcctgtttc cacacagcct tcatgctgtt ctgcatcagc
gtaacgcgct acctagccat cgcccaccac cgcttctaca caaagaggct gaccttctgg
acctgcctgg ccgtcatctg catggtgtgg acgttgtctg tggccatggc cttcccacca
gtgctggatg tgggcaccta ttcgttcatc cgcgaggagg accagtgcac cttccagcac
cgctccttcc gcgccaacga ctcgttgggc ttcatgctgc tgctcgccct catcctcctg
gccactcagc ttgtctacct caagctcata tttttcgttc acgaccgtcg gaagatgaag
cctgtccagt ttgtgccggc cgtcagccag aactggacct tccacggtcc gggggccagc
ggccaggctg cggccaactg gctggctggc tttggccgag gccccacgcc tccaactctg
ctggggatcc ggcagaacag caatgcggcg ggccgcaggc gtctgctggt gctggatgaa
ttcaagactg aaaagaggat aagcaggatg ttctacatca tgaccttctt cttcctgagc
ctgtgggggc cctacctggt ggcctgctac tggagggtgt tcgccagggg tcctgtggtg
cctggaggct acct
>Serrasalmidae_Serrasalmus_compressus_1_1
nnnnnnnnnn nnnnnnnnnn nnnnnnnnnn nnnnnnnnnn nnnnnnnnnn nnnnnnnnnn
nnnnnnnnnn nnnnnnnnnn nnnnnnnnnn nnnnnnnnnn nnnnnnnnnn nnnnnnnnnn
nnnnnnnnnc tggacctgtg cgcctcggac atcctgcgct ccgccatctg cttccccttt
gtgttcacct cggtcaagaa tggctccgcc tggacatacg gcacgctcac ctgcaaagtg
atcgccttct taggcgtgct ctcctgtttc cacacagcct tcatgctgtt ctgcatcagc
gtaacgcgct acctagccat cgcccaccac cgcttctaca caaagaggct gaccttctgg
acctgcctgg cygtcatytg catggtgtgg acgttgtctg tggccatggc cttcccacca
gtgctggatg tgggcaccta ttcgttcatc cgcgaggagg accagtgcac cttccagcac
cgatccttcc gcgccaacga ctcgttgggc ttcatgctgc tgctcgccct catcctcctg
gccactcagc ttgtctacct caagctcata tttttcgttc acgaccgtcg gaagatgaag
cctgtccagt ttgtgccggc cgtcagccag aactggacct tccacggtcc gggggccagc
ggccaggctg cggccaactg gctggctggc tttggccgag gccccacgcc tccaaccctg
ctggggatcc ggcagaacag caatgcggcg ggccgcaggc gtctgctggt gctggatgaa
ttcaagactg aaaagaggat aagcaggatg ttctacatca tgaccttctt cttcctgagc
ctgtgggggc cctacctggt ggcctgctac tggagggtgt tcgccagggg tcctgtggtg
cctggaggct acct
>Serrasalmidae_Serrasalmus_eigenmanni_1_1
nnnnnnnnnn nnnnnnnnnn nctaacctct ctgggtttca tcatcggcgt cggagtggtc
ggaaacctcc tgatctccat cctgctgttc aaagacaaga gcctgcaccg cgcaccctac
tactttctgc tggacctgtg cgcctcggac atcctgcgct ccgccatctg cttccccttt
gtgttcacct cggtcaagaa tggctccgcc tggacatacg gcacgctcac ctgcaaagtg
atcgccttct taggcgtgct ctcctgtttc cacacagcct tcatgctgtt ctgcatcagc
gtaacgcgct acctagccat cgcccaccac cgcttctaca caaagaggct gaccttctgg
acctgcctgg ccgtcatctg catggtgtgg acgttgtctg tggccatggc cttcccacca
gtgctggatg tgggcaccta ttcgttcatc cgcgaggagg accagtgcac cttccagcac
cgctccttcc gcgccaacga ctcgttgggc ttcatgctgc tgctcgccct catcctcctg
gccactcagc ttgtctacct caagctcata tttttcgttc acgaccgtcg gaagatgaag
cctgtccagt ttgtgccggc cgtcagccag aactggacct tccacggtcc gggggccagc
ggccaggctg cggccaactg gctggctggc tttggccgag gccccacgcc tccaaccctg
ctggggatcc ggcagaacag caatgcggcg ggccgcaggc gtctgctggt gctggatgaa
ttcaagactg aaaagaggat aagcaggatg ttctacatca tgaccttctt cttcctgagc
ctgtgggggc cctacctggt ggcctgctac tggagggtgt tcgccagggg tcctgtggtg
cctggaggct acct
>Serrasalmidae_Serrasalmus_eigenmanni_2_1
nnnnnnnnnn nnnnnnnnnn nctaacctcc ctgggtttca tcatcggcgt cggagtggtc
ggaaacctcc tgatctccat cctgctgttc aaagacaaga gcctgcaccg cgcaccctac
tactttctgc tggacctgtg cgcctcggac atcctgcgct ccgccatctg cttccccttt
gtgttcacct cggtcaagaa tggctccgcc tggacatacg gcacgctcac ctgcaaagtg
atcgccttct taggcgtgct ctcctgtttc cacacagcct tcatgctgtt ctgcatcagc
gtaacgcgct acctagccat cgcccaccac cgcttctaca caaagaggct gaccttctgg
acctgcctgg ccgtcatctg catggtgtgg acgttgtctg tggccatggc cttcccacca
gtgctggatg tgggcaccta ttcgttcatc cgcgaggagg accagtgcac cttccagcac
cgctccttcc gcgccaacga ctcgttgggc ttcatgctgc tgctcgccct catcctcctg
gccactcagc ttgtctacct caagctcata tttttcgttc acgaccgtcg gaagatgaag
cctgtccagt ttgtgccggc cgtcagccag aactggacct tccacggtcc gggggccagc
ggccaggctg cggccaactg gctggctggc tttggccgag gccccacgcc tccaaccctg
ctggggatcn nnnnnnnnnn nnnnnnnnnn nnnnnnnnnn nnnnnnnnnn nnnnnnnnnn
nnnnnnnnnn nnnnnnnnnn nnnnnnnnnn nnnnnnnnnn nnnnnnnnnn nnnnnnnnnn
nnnnnnnnnn nnnnnnnnnn nnnnnnnnnn nnnnnnnnnn nnnnnnnnnn nnnnnnnnnn
nnnnnnnnnn nnnn
>Serrasalmidae_Serrasalmus_gouldingi_1_1
nnnnnnnnnn nnnnnnnnnn nctaacctcc ctgggtttca tcatcggcgt cggagtggtc
ggaaacctcc tgatctccat cctgctgttc aaagacaaga gcctgcaccg cgcaccctac
tactttctgc tggacctgtg cgcctcggac atcctgcgct ccgccatctg cttccccttt
gtgttcacct cggtcaagaa tggctccgcc tggacatacg gcacgctcac ctgcaaagtg
atcgccttct taggcgtgct ctcctgtttc cacacagcct tcatgctgtt ctgcatcagc
gtaacgcgct acctagccat cgcccaccac cgcttctaca caaagaggct gaccttctgg
acctgcctgg ccgtcatctg catggtgtgg acgttgtctg tggccatggc cttcccacca
gtgctggatg tgggcaccta ttcgttcatc cgcgaggagg accagtgcac cttccagcac
cgctccttcc gcgccaacga ctcgttgggc ttcatgctgc tgctcgccct catcctcctg
gccactcagc ttgtctacct caagctcata tttttcgttc acgaccgtcg gaagatgaag
cccgtccagt ttgtaccggc cgtcagccag aactggacct tccacggccc gggggccagc
ggccaggctg cggccaactg gctggctggc tttggtcgag gccccacgcc tccaaccctg
ctggggatcc ggcagaacag caatgcggcg ggccgcaggc gtctgctggt gctggatgaa
ttcaagactg aaaagaggat aagcaggatg ttctacatca tgaccttctt cttcctgagc
ctgtgggggc cctacctggt ggcctgctac tggagggtgt tcgccagggg tcctgtggtg
cctggaggct acct
>Serrasalmidae_Serrasalmus_gouldingi_2_1
nnnnnnnnnn nnnnnnnnnn nnnnnnnnnn nnnnnnnnnn nnnnnnnnnn nnnnnnnnnn
nnnnnnnnnn nnnnnnnnnn nnnnnnnnnn nnnnnnnnnn nnnnnnnnnn nnnnnnnnnn
nnnnnnnnnn nnnnnnnnnn nnnnnnnnnn nnnnnnnnnn nnnnnnnnnn nnnnnnnnnn
nnnnnnnnnn nnnnnnnnnn nnnnnnnnnn nnnnnnnnnn nnacgctcac ctgcaaagtg
atcgccttct taggcgtgct ctcctgtttc cacacagcct tcatgctgtt ctgcatcagc
gtaacgcgct acctagccat cgcccaccac cgcttctaca caaagaggct gaccttctgg
acctgcctgg ccgtcatctg catggtgtgg acgttgtctg tggccatggc cttcccacca
gtgctggatg tgggcaccta ttcgttcatc cgcgaggagg accagtgcac cttccagcac
cgctccttcc gcgccaacga ctcgttgggc ttcatgctgc tgctcgccct catcctcctg
gccactcagc ttgtctacct caagctcata tttttcgttc acgaccgtcg gaagatgaag
cccgtccagt ttgtaccggc cgtcagccag aactggacct tccacggccc gggggccagc
ggccaggctg cggccaactg gctggctggc tttggtcgag gccccacgcc tccaaccctg
ctggggatcc ggcagaacag caatgcggcg ggccgcaggc gtctgctggt gctggatgaa
ttcaagactg aaaagaggat aagcaggatg ttctacatca tgaccttctt cttcctgagc
ctgtgggggc cctacctggt ggcctgctac tggagggtgt tcgccagggg tcctgtggtg
cctggaggct acct
>Serrasalmidae_Serrasalmus_manueli_1_1
nnnnnnnnnn nnnnnnnnnn nctaacctcc ctgggtttca tcatcggcgt cggagtggtc
ggaaacctcc tgatctccat cctgctgttc aaagacaaga gcctgcaccg cgcaccctac
tactttctgc tggacctgtg cgcctcggac atcctgcgct ccgccatctg cttccccttt
gtgttcacct cggtcaagaa tggctccgcc tggacatacg gcacgctcac ctgcaaagtg
atcgccttct taggcgtgct ctcctgtttc cacacagcct tcatgctgtt ctgcatcagc
gtaacgcgct acctagccat cgcccaccac cgcttctaca caaagaggct gaccttctgg
acctgcctgg ccgtcatctg catggtgtgg acgttgtctg tggctatggc cttcccacca
gtgctggatg tgggcaccta ttcgttcatc cgcgaggagg accagtgcac cttccagcac
cgctccttcc gcgccaacga ctcgttgggc ttcatgctgc tgctcgccct catcctcctg
gccactcagc ttgtctacct caagctcata tttttcgttc acgaccgtcg gaagatgaag
cccgtccagt ttgtaccggc cgtcagccag aactggacct tccacggtcc gggggccagc
ggccaggctg cggccaactg gctggctggc tttggccgag gccccacgcc tccaaccctg
ctggggatcc ggcagaacag caatgcggcg ggccgcaggc gtctgctggt gctggatgaa
ttcaagactg aaaagaggat aagcaggatg ttctacatca tgaccttctt cttcctgagc
ctgtgggggc cctacctggt ggcctgctac tggagggtgt tcgccagggg tcctgtggtg
cctggaggct acct
>Serrasalmidae_Serrasalmus_manueli_2_1
nnnnnnnnnn nnnnnnnnnn nctaacctcc ctgggtttca tcatcggcgt cggagtggtc
ggaaacctcc tgatctccat cctgctgttc aaagacaaga gcctgcaccg cgcaccctac
tactttctgc tggacctgtg cgcctcggac atcctgcgct ccgccatctg cttccccttt
gtgttcacct cggtcaagaa tggctccgcc tggacatacg gcacgctcac ctgcaaagtg
atcgccttct taggcgtgct ctcctgtttc cacacagcct tcatgctgtt ctgcatcagc
gtaacgcgct acctagccat cgcccaccac cgcttctaca caaagaggct gaccttctgg
acctgcctgg ccgtcatctg catggtgtgg acgttgtctg tggccatggc cttcccacca
gtgctggatg tgggcaccta ttcgttcatc cgcgaggagg accagtgcac cttccagcac
cgctccttcc gcgccaacga ctcgttgggc ttcatgctgc tgctcgccct catcctcctg
gccactcagc ttgtctacct caagctcata tttttcgttc acgaccgtcg gaagatgaag
cccgtccagt ttgtaccggc cgtcagccag aactggacct tccacggtcc gggggccagc
ggccaggctg cggccaactg gctggctggc tttggccgag gccccacgcc tccaaccctg
ctggggatcc ggcagaacag caatgcggcg ggccgcaggc gtctgctggt gctggatgaa
ttcaagactg aaaagaggat aagcaggatg ttctacatca tgaccttctt cttcctgagc
ctgtgggggc cctacctggt ggcctgctac tggagggtgt tcgccagggg tcctgtggtg
cctggaggct acct
>Serrasalmidae_Serrasalmus_manueli_3_1
nnnnnnnnnn nnnnnnnnnn nctaacctcc ctgggtttca tcatcggcgt cggagtggtc
ggaaacctcc tgatctccat cctgctgttc aaagacaaga gcctgcaccg cgcaccctac
tactttctgc tggacctgtg cgcctcggac atcctgcgct ccgccatctg cttccccttt
gtgttcacct cggtcaagaa tggctccgcc tggacatacg gcacgctcac ctgcaaagtg
atcgccttct taggcgtgct ctcctgtttc cacacagcct tcatgctgtt ctgcatcagc
gtaacgcgct acctagccat cgcccaccac cgcttctaca caaagaggct gaccttctgg
acctgcctgg ccgtcatctg catggtgtgg acgttgtctg tggccatggc cttcccacca
gtgctggatg tgggcaccta ttcgttcatc cgcgaggagg accagtgcac cttccagcac
cgctccttcc gcgccaacga ctcgttgggc ttcatgctgc tgctcgccct catcctcctg
gccactcagc ttgtctacct caagctcata tttttcgttc acgaccgtcg gaagatgaag
cccgtccagt ttgtaccggc cgtcagccag aactggacct tccacggtcc gggggccagc
ggccaggctg cggccaactg gctggctggc tttggccgag gccccacgcc tccaaccctg
ctggggatcc ggcagaacag caatgcggcg ggccgcnnnn nnnnnnnnnn nnnnnnnnnn
nnnnnnnnnn nnnnnnnnnn nnnnnnnnnn nnnnnnnnnn nnnnnnnnnn nnnnnnnnnn
nnnnnnnnnn nnnnnnnnnn nnnnnnnnnn nnnnnnnnnn nnnnnnnnnn nnnnnnnnnn
nnnnnnnnnn nnnn
>Serrasalmidae_Serrasalmus_marginatus_1_1
nnnnnnnnnn nnnnnnnnnn nctaacctcc ctgggtttca tcatcggcgt cggagtggtc
ggaaacctcc tgatctccat cctgctgttc aaagacaaga gcctgcaccg cgcaccctac
tactttctgc tggacctgtg cgcctcggac atcctgcgct ccgccatctg cttccccttt
gtgttcacct cggtcaagaa tggctccgcc tggacatacg gcacgctcac ctgcaaagtg
atcgccttct taggcgtgct ctcctgtttc cacacagcct tcatgctgtt ctgcatcagc
gtaacgcgct acctagccat cgcccaccac cgcttctaca caaagaggct gaccttctgg
acctgcctgg ctgtcatctg catggtgtgg acgttgtctg tggccatggc cttcccacca
gtgctggatg tgggcaccta ttcgttcatc cgcgaggagg accagtgcac cttccagcac
cgatccttcc gcgccaacga ctcgttgggc ttcatgctgc tgctcgccct catcctcctg
gccactcagc ttgtctacct caagctcata tttttcgttc acgaccgtcg gaagatgaag
cctgtccagt ttgtgccggc cgtcagccag aactggacct tccacggtcc gggggccagc
ggccaggctg cggccaactg gctggctggc tttggccgag gccccacgcc tccaaccctg
ctggggatcc ggcagaacag caatgcggcg ggccgcaggc gtctgctggt gctggatgaa
ttcaagactg aaaagaggat aagcaggatg ttctacatca tgaccttctt cttcctgagc
ctgtgggggc cctacctggt ggcctgctac tggagggtgt tcgccagggg tcctgtggtg
cctggaggct acct
>Serrasalmidae_Serrasalmus_marginatus_2_1
nnnnnnnnnn nnnnnnnnnn nctaacctcc ctgggtttca tcatcggcgt cggagtggtc
ggaaacctcc tgatctccat cctgctgttc aaagacaaga gcctgcaccg cgcaccctac
tactttctgc tggacctgtg cgcctcggac atcctgcgct ccgccatctg cttccccttt
gtgttcacct cggtcaagaa tggctccgcc tggacatacg gcacgctcac ctgcaaagtg
atcgccttct taggcgtgct ctcctgtttc cacacagcct tcatgctgtt ctgcatcagc
gtaacgcgct acctagccat cgcccaccac cgcttctaca caaagaggct gaccttctgg
acctgcctgg ctgtcatctg catggtgtgg acgttgtctg tggccatggc cttcccacca
gtgctggatg tgggcaccta ttcgttcatc cgcgaggagg accagtgcac cttccagcac
cgatccttcc gcgccaacga ctcgttgggc ttcatgctgc tgctcgccct catcctcctg
gccactcagc ttgtctacct caagctcata tttttcgttc acgaccgtcg gaagatgaag
cctgtccagt ttgtgccggc cgtcagccag aactggacct tccacggtcc gggggccagc
ggccaggctg cggccaactg gctggctggc tttggccgag gccccacgcc tccaaccctg
ctggggatcc ggcagaacag caatgcggcg ggccgcaggc gtctgctggt gctggatgaa
ttcaagactg aaaagaggat aagcaggatg ttctacatca tgaccttctt cttcctgagc
ctgtgggggc cctacctggt ggcctgctac tggagggtgt tcgccagggg tcctgtggtg
cctggaggct acct
>Serrasalmidae_Serrasalmus_rhombeus_2_1
nnnnnnnnnn nnnnnnnnnn nctaacctcc ctgggtttca tcatcggcgt cggagtggtc
ggaaacctcc tgatctccat cctgctgttc aaagacaaga gcctgcaccg cgcaccctac
tactttctgc tggacctgtg cgcctcggac atcctgcgct ctgccatctg cttccccttt
gtgttcacct cggtcaagaa tggctccgcc tggacatacg gcacgctcac ctgcaaagtg
atcgccttct taggcgtgct ctcctgtttc cacacagcct tcatgctgtt ctgcatcagc
gtaacgcgct acctagccat cgcccaccac cgcttctaca caaagaggct gaccttctgg
acctgcctgg ccgtcatctg catggtgtgg acgttgtctg tggccatggc cttcccacca
gtgctggatg tgggcaccta ttcgttcatc cgcgaggagg accagtgcac cttccagcac
cgctccttcc gcgccaacga ctcgttgggc ttcatgctgc tgctcgccct catcctcctg
gccactcagc ttgtctacct caagctcata tttttcgttc acgaccgtcg gaagatgaag
cctgtccagt ttgtgccggc cgtcagccag aactggacct tccacggtcc gggggccagc
ggccaggctg cggccaactg gctggctggc tttggccgag gccccacgcc tccaaccctg
ctggggatcc ggcagaacag caatgcggcg ggccgcaggc gtctgctggt gctggatgaa
ttcaagactg aaaagaggat aagcaggatg ttctacatca tgaccttctt cttcctgagc
ctgtgggggc cctacctggt ggcctgctac tggagggtgt tcgccagggg tcctgtggtg
cctggaggct acct
>Serrasalmidae_Serrasalmus_rhombeus_3_1
nnnnnnnnnn nnnnnnnnnn nctaacctcc ctgggtttca tcatcggcgt cggagtggtc
ggaaacctcc tgatctccat cctgctgttc aaagacaaga gcctgcaccg cgcaccctac
tactttctgc tggacctgtg cgcctcggac atcctgcgct ccgccatctg cttccccttt
gtgttcacct cggtcaagaa tggctccgcc tggacatacg gcacgctcac ctgcaaagtg
atcgccttct taggcgtgct ctcctgtttc cacacagcct tcatgctgtt ctgcatcagc
gtaacgcgct acctagccat cgcccaccac cgcttctaca caaagaggct gaccttctgg
acctgcctgg ccgtcatctg catggtgtgg acgttgtctg tggccatggc cttcccacca
gtgctggatg tgggcaccta ttcgttcatc cgcgaggagg accagtgcac cttccagcac
cgctccttcc gcgccaacga ctcgttgggc ttcatgctgc tgctcgccct catcctcctg
gccactcagc ttgtctacct caagctcata tttttcgttc acgaccgtcg gaagatgaag
cctgtccagt ttgtgccggc cgtcagccag aactggacct tccacggtcc gggggccagc
ggccaggctg cggccaactg gctggctggc tttggccgag gccccacgcc tccaaccctg
ctggggatcc ggcagaacag caatgcggcg ggccgcaggc gtctgctggt gctggatgaa
ttcaagactg aaaagaggat aagcaggatg ttctacatca tgaccttctt cttcctgagc
ctgtgggggc cctacctggt ggcctgctac tggagggtgt tcgccagggg tcctgtggtg
cctggaggct acct
>Serrasalmidae_Serrasalmus_spilopleura_3_1
nnnnnnnnnn nnnnnnnnnn nnnnnnnnnn nnnnnnnnnn nnnnnnnnnn nnnnnnnnnn
nnnnnnnnnn nnnnnnnnnn nnnnnnnnnn nnnnnnnnnn nnnnnnnnnn nnnnnnnnnn
nnnnnnnnnn nnnnnnnnnn nnnnnnnnnn nnnnnnnnnn nnnnnnnnnn nnnnnnnnnn
nnnnnnnnnn nnnnnnnnnn nnnnnnnnnn tggacatacg gcacgctcac ctgcaaagtg
atcgccttct taggcgtgct ctcctgtttt cacacagcct tcatgctgtt ctgcatcagc
gtaacgcgct acctagccat cgcccaccac cgcttctaca caaagaggct gaccttctgg
acctgcctgg ccgtcatctg catggtgtgg acgttgtctg tggccatggc cttcccacca
gtgctggatg tgggcaccta ttcgttcatc cgcgaggagg accagtgcac cttccagcac
cgctccttcc gtgccaacga ctcgttgggc ttcatgctgc tgctcgccct catcctcctg
gccactcagc ttgtctacct caagctcata tttttcgttc acgaccgtcg gaagatgaag
cctgtccagt ttgtgccggc cgtcagccag aactggacct tccacggtcc gggggccagc
ggccaggctg cggccaactg gctggctggc tttggccgag gccccacgcc tccaaccctg
ctggggatcc ggcagaacag caatgcggcg ggccgcaggc gtctgctggt gctggatgaa
ttcaagactg aaaagaggat aagcaggatg ttctacatca tgaccttctt cttcctgagc
ctgtgggggc cctacctggt ggcctgctac tggagggtgt tcgccagggg tcctgtggtg
cctggaggct acct
>Rivulidae_Rivulus_cylindraceus_1_1
nnnnnnnnnn nnnnnnnnnn nnnnnnnnnn nnnnnnnnnn nnnnnnnnnn nnnnnnnnnn
nnnnnnnnnn nnnnnnnnnn nnnnnnnnnn nnnnnnnnnn nnnnnnnnnn nnnnnnnnnn
nnnnnnnnnn nnnnnnnnnn nnnnnnnnnn nnnnnnnnnn nnnnnnnnnn nnnnnnnnnn
nnnnnnnnnn nnnnnnnnnn nnnnnnnnnn nnnnnnnnnn nnnnnnnnnn ntgcaaagtg
attgccttcc tgggtgtgct ctcttgtttc cacacagcgt tcatgctatt ctgcgtcagc
gtcacccgct acctggccat agcgcatcac cgcttctaca ctaagaggct gacattctgg
acgtgtttag cggtcatctg catggtgtgg acgttgtcgg tggctatggc gttccctccg
gtgctagacg tcgggacgta ctccttcatc cgggaggagg accagtgcac gtttcagcac
cgctccttca gggcgaacga ttcgctgggc ttcatgctcc tgctggcgct catcctcctg
gccacgcagc tggtttacct caaactcatt ttctttgtcc acgaccgtcg gaagatgaaa
cccgtccagt tcgtgcccgc cgtcagccag aactggacct tccacgggcc gggcgccagt
gggcaggcgg cggcgaactg gctggctgga tttggtcgcg gccccacccc acctaccttg
ctgggcatcc ggcagaacag caacgcagcg ggccgcaggc gtctcctagt attggatgaa
ttcaaaacag agaagaggat tagtaggatg ttctacataa tgacgttttt nnnnnnnnnn
nnnnnnnnnn nnnnnnnnnn nnnnnnnnnn nnnnnnnnnn nnnnnnnnnn nnnnnnnnnn
nnnnnnnnnn nnnn
>Rivulidae_Ophthalmolebias_constanciae_1_1
nnnnnnnnnn nnnnnnnnnn nnnnnnnnnn nnnnnnnnnn nnnnnnnnnn nnnnnnnnnn
nnnnnnnnnn nnnnnnnnnn nnnnnnnnnn nnnnnnnnnn nnnnnnnnnn nnnnnnnnnn
nnnnnnnnnn nnnnnnnnnn nnnnnnnnnn nnnnnnnnnn nnnnnnnnnn nnnnnnnnnn
nnnnnnnnnn nnnnnnnnnn nnnnnnnnnn nnnnnnnnnn nnnnnnnnnn ntgcaaagtg
atcgccttcc tgggtgtgct ctcgtgtttc cacacggcgt tcatgctatt ctgtgtcagc
gttacccgct acctggccat agcacatcac cgcttctaca ctaagaggtt gacgttctgg
acgtgtttag cggtcatctg catggtgtgg acgttgtcgg tggctatggc gtttcctccg
gtgctagacg ttgggacgta ctccttcatc cgggaggagg accagtgcac gtttcagcat
cgctccttca gggcgaacga ttcgctgggc ttcatgctcc tgctggcgct catcctcctg
gccacgcaac tggtttacct caagctcatt ttcttcgtcc acgatcgtcg gaagatgaag
cccgtccagt ttgtgcctgc tgtcagccag aactggacct tccatgggcc aggagccagc
gggcaggcgg cggcaaactg gctggccgga tttggtcgcg gccccacccc gcctaccttg
ctgggcatcc ggcagaacag caacgcagcg ggtcgtagac gcctcctagt actggacgaa
ttcaaaacgg agaagaggat tagtaggatg ttctacataa tgacgttttt nnnnnnnnnn
nnnnnnnnnn nnnnnnnnnn nnnnnnnnnn nnnnnnnnnn nnnnnnnnnn nnnnnnnnnn
nnnnnnnnnn nnnn
>Cichlidae_Acaronia_vultuosa_1_1
cctctcacca cgttcctcaa actgacctct ctgggtttca tcattggagt cggtgtggtt
ggaaacctcc tgatctccat cctgctggtc aaagacaaga gcttacaccg agcgccctac
tatttcctgt tggacctgtg cgcctctgac atcctgcgct ctgccatctg cttccccttt
gtcttcacct cggtcaagaa tggatctgcc tggacctacg gcacgttgac ctgcaaggtg
atcgccttcc tgggtgtgct ctcctgtttt cacacggcgt tcatgctatt ctgcgtcagc
gtcacccgtt acctggccat tgcgcaccac cgtttctaca ccaagaggct gactttctgg
acgtgtttgg ctgtcatctg catggtgtgg acgctgtctg tggctatggc gttcccaccg
gtgctagatg tagggacgta ctcttttatc cgggaggagg accagtgcac attccagcac
cgttccttca gggcaaatga ttcgctgggc ttcatgctcc tgctggcact catcctcctg
gccacacagc tggtatacct caagctcatc tttttcgtcc acgaccgtcg aaagatgaag
cccgtccagt tcgtgcctgc cgtcagtcag aactggacct tccacggccc aggtgccagc
gggcaggcgn nnnnnnnnnn nnnnnnnnnn nnnnnnnnnn nnnnnnnnnn nnnnnnnnnn
nnnnnnnnnn nnnnnnnnnn nnnnnnnnnn nnnnnnnnnn nnnnnnnnnn nnnnnnnnnn
nnnnnnnnnn nnnnnnnnnn nnnnnnnnnn nnnnnnnnnn nnnnnnnnnn nnnnnnnnnn
nnnnnnnnnn nnnnnnnnnn nnnnnnnnnn nnnnnnnnnn nnnnnnnnnn nnnnnnnnnn
nnnnnnnnnn nnnn
>Cichlidae_Amphilophus_trimaculatus_2_1
cctctcacca cgttcctcaa actgacctct ctgggtttca tcattggagt cggtgtggtt
ggaaacctcc tgatctccat cctgctggtc aaagacaaga gcctgcaccg agcgccctac
tatttcctgt tggacctgtg cgcttctgac atcctgcgct ctgccatctg cttccccttt
gtcttcacct cggtcaagaa tggatctgcc tggacctacg gcacactgac ctgcaaagtg
atcgccttcc tgggtgtgct ctcctgtttt cacacagcgt tcatgctatt ctgcgtcagc
gtcacccgtt acctggccat cgcgcaccac cgtttctaca ccaagaggct gactttctgg
acgtgtttgg ctgtcatctg catggtgtgg acgctgtctg tggctatggc gttcccaccg
gtgctagatg tagggacgta ctcttttatc cgggaggagg accagtgcac attccagcac
cgttccttca gggcaaatga ttccctgggc ttcatgctcc tgctggcact catcctcctg
gccacacagc tggtttacct caagctcatc tttttcgtcc acgaccgtcg aaagatgaag
cccgtccagt tcgtgcctgc tgtcagtcag aactggacct tccatggccc aggcgccagc
gggcaggcgg cagccaactg gctggctgga tttggtagag gccccacccc gcccactttg
ctgggcatcc ggcagaacag caatgcagcg ggccgcaggc gtctactggt attggatgaa
ttcaaaactg agaagaggat tagtaggatg ttctacatca tgacgttttt cttcctggca
ctgtgggggc cctacctggt tgcctgctac tggcgggtgt ttgcaagggg ccccgttgtc
cctggaggct acct
>Cichlidae_Apistogramma_cacatuoides_1_1
cctctcacca cgttcctcaa actgacctct ctgggtttta tcattggagt cggtgtggtt
ggaaacctcc tgatctccat cctgctggtc aaagacaaga gcctgcaccg agcaccctac
tatttcctgt tggacctgtg cgcctctgac atcctgcgct ccgccatctg cttccccttt
gtcttcacct cggtcaagaa tggatctgcc tggacgtacg gcacgttgac ctgcaaagtg
atcgccttcc tgggtgtgct ctcctgcttt cacacagcgt tcatgctgtt ctgcgtcagc
gtcacccgtt acctggccat cgcgcaccac cgtttctaca ccaagaggct gactttctgg
acgtgtttgg ccgtcatctg catggtgtgg acattgtctg tggctatggc gttcccaccg
gtgctagatg tagggacgta ctcttttatc cgggaggagg accagtgcac attccagcac
cgttccttca gggcaaatga ttctttgggc ttcatgctcc tgctggcact catcctcctg
gccacacagc tggtttacct caagctcatc tttttcgtcc acgaccgtcg aaagatgaag
cccgtccagt ttgtgcctgc cgtcagtcag aactggacct tccacggccc aggcgccagc
gggcaggcgn nnnnnnnnnn nnnnnnnnnn nnnnnnnnnn nnnnnnnnnn nnnnnnnnnn
nnnnnnnnnn nnnnnnnnnn nnnnnnnnnn nnnnnnnnnn nnnnnnnnnn nnnnnnnnnn
nnnnnnnnnn nnnnnnnnnn nnnnnnnnnn nnnnnnnnnn nnnnnnnnnn nnnnnnnnnn
nnnnnnnnnn nnnnnnnnnn nnnnnnnnnn nnnnnnnnnn nnnnnnnnnn nnnnnnnnnn
nnnnnnnnnn nnnn
>Cichlidae_Chaetobranchus_flavescens_1_1
cctctcacca cgttcctcaa actgacctct ctgggtttca tcattggagt cggtgtggtt
gggaacctcc tgatctccat cctgctggtc aaagacaaga gcctgcaccg agcgccctac
tatttcctgt tggacctgtg cgcctctgac atcctgcgct ccgccatctg cttccccttt
gtcttcacct cggtcaagaa tggatctgcc tggacctacg gcacgttgac ctgcaaagtg
atcgccttcc tgggtgtgct ctcttgtttt cacacggcgt tcatgctatt ctgcgtcagc
gtcacccgtt acctggccat cgcccaccac cgtttctaca ccaagaggct gactttctgg
acgtgtttgg ctgtcatctg catggtgtgg acgttgtctg tggctatggc gttcccacca
gtgctagatg tagggacgta ctcttttatc cgggaggagg accagtgcac attccagcac
cgttccttca gggcaaatga ttcgctgggc ttcatgctcc tgctggcact catcctcctg
gccacacagc tggtttacct caagctcatc ttcttcgtcc acgaccgtcg aaagatgaag
cctgtccagt tcgtgcctgc tgtcagccag aactggacct tccatggccc aggcgccagc
gggcaggcgn nnnnnnnnnn nnnnnnnnnn nnnnnnnnnn nnnnnnnnnn nnnnnnnnnn
nnnnnnnnnn nnnnnnnnnn nnnnnnnnnn nnnnnnnnnn nnnnnnnnnn nnnnnnnnnn
nnnnnnnnnn nnnnnnnnnn nnnnnnnnnn nnnnnnnnnn nnnnnnnnnn nnnnnnnnnn
nnnnnnnnnn nnnnnnnnnn nnnnnnnnnn nnnnnnnnnn nnnnnnnnnn nnnnnnnnnn
nnnnnnnnnn nnnn
>Cichlidae_Cichla_temensis_3_1
cctctcacca cgttcctcaa actgacctct ctgggtttca tcattggagt cggtgtggtt
ggaaacctcc tgatctccat cctgctggtc aaagacaaga gcctgcaccg agcgccctac
tatttcctgt tggacctgtg cgcctctgac atcctgcgct ccgccatctg cttccccttt
gtcttcacct cggtcaagaa tggatctgcc tggacctatg gcacattgac ctgcaaagtg
atcgccttcc tgggtgtgct ctcctgtttt cacacggcgt tcatgctatt ctgcgtcagc
gtcacccgct acctggccat cgcgcaccac cgtttctaca ccaagaggct gactttctgg
acgtgcttgg ctgtcatctg catggtgtgg acgttgtctg tagctatggc gttcccaccg
gtgctagatg tagggacgta ctcttttatc cgggaggagg accagtgcac attccagcac
cgttccttca gggcaaatga ttcactgggc ttcatgctcc tgctggcact catcctcctg
gccacacagc tggtttacct caagctcatc tttttcgtcc acgaccgtcg aaagatgaag
cccgtgcagt tcgtgcctgc cgtcagtcag aactggacct tccacggccc aggtgccagc
gggcaggcgg cagccaactg gctggctgga tttggtagag gccccactcc gcccactttg
ctgggcatcc ggcagaacag caatgcagcg ggccgcaggc gtctactggt actggatgaa
ttcaaaactg agaagaggat tagtaggatg ttctacatca tgacgttttt cttcctggca
ctgtgggggc cctacctggt cgcctgctac tggcgggtgt ttgcaagggg ccccgttgtc
cctggaggct acct
>Cichlidae_Crenicichla_geayi_1_1
cctctcacca cgttcctcaa actgacctct ctgggtttca tcattggagt cggtgtggtt
ggaaacctcc tgatctccat cctgctggtc aaagacaaga gcctgcaccg agcaccctac
tatttcctgt tggacctgtg cgcctctgac atcctgcgct ccgccatctg cttccccttt
gtcttcacct cggtcaagaa tggatctgcc tggacctacg gcacattgac ctgcaaggtg
atcgccttct tgggtgtgct gtcctgtttt cacacagcgt tcatgttatt ctgcgtcagt
gtcaccygtt acctggccat tgcgcaccac cgtttctaca ccaagaggct gactttctgg
acgtgtttgg ctgtcatctg catggtgtgg acgttgtctg tggctatggc attcccaccg
gtgctagatg tagggacgta ctcttttatc cgggaggagg accagtgcac attccagcac
cgttccttca gggcaaatga ttcactgggc ttcatgctcc tcctggcact catcctcctg
gccacacagc tggtttacct caagctcatc tttttcgtcc acgaccgtcg aaagatgaag
cccgtccagt ttgtgcctgc cgtcagtcag aactggacct tccacggccc aggcgccagc
gggcaggcan nnnnnnnnnn nnnnnnnnnn nnnnnnnnnn nnnnnnnnnn nnnnnnnnnn
nnnnnnnnnn nnnnnnnnnn nnnnnnnnnn nnnnnnnnnn nnnnnnnnnn nnnnnnnnnn
nnnnnnnnnn nnnnnnnnnn nnnnnnnnnn nnnnnnnnnn nnnnnnnnnn nnnnnnnnnn
nnnnnnnnnn nnnnnnnnnn nnnnnnnnnn nnnnnnnnnn nnnnnnnnnn nnnnnnnnnn
nnnnnnnnnn nnnn
>Cichlidae_Crenicichla_hadrostigma_1_1
cctctcacca cgttcctcaa actgacctct ctgggtttca tcattggagt cggtgtggtt
ggaaacctcc tgatctccat cctgctggtc aaagacaaga gcctgcaccg agcaccctac
tatttcctgt tggacctgtg cgcctctgac atcctgcgct ccgccatctg cttccccttt
gtcttcacct cggtcaagaa tggatctgcc tggacctacg gcacattgac ctgcaaggtg
atcgccttct tgggtgtgct gtcctgtttt cacacagcgt tcatgctatt ctgcgtcagc
gtcacccgtt acctggccat tgcgcaccac cgtttctaca ccaagaggct gactttctgg
acgtgtttgg ctgtcatctg catggtgtgg acgttgtctg tggctatggc attcccaccg
gtgctagatg tagggacgta ctcttttatc cgggaggagg atcagtgcac attccagcac
cgttccttca gggcaaatga ttcactgggc ttcatgctcc tgctggcact cattctcctg
gccacacagc tggtttacct caagctcatc tttttcgtcc acgaccgtcg aaagatgaag
cccgtccagt ttgtgcctgc cgtcagtcag aactggacct tccacggccc aggcgccagc
gggcaggcgn nnnnnnnnnn nnnnnnnnnn nnnnnnnnnn nnnnnnnnnn nnnnnnnnnn
nnnnnnnnnn nnnnnnnnnn nnnnnnnnnn nnnnnnnnnn nnnnnnnnnn nnnnnnnnnn
nnnnnnnnnn nnnnnnnnnn nnnnnnnnnn nnnnnnnnnn nnnnnnnnnn nnnnnnnnnn
nnnnnnnnnn nnnnnnnnnn nnnnnnnnnn nnnnnnnnnn nnnnnnnnnn nnnnnnnnnn
nnnnnnnnnn nnnn
>Cichlidae_Crenicichla_lugubris_1_1
cctctcacca cgttcctcaa actgacctct ctgggtttca tcattggagt cggtgtggtt
ggaaacctcc tgatctccat cctgctggtc aaagacaaga gcctgcaccg agcaccctac
tatttcctgt tggacctgtg cgcctctgac atcctgcgct ccgccatctg cttccccttt
gtcttcacct cggtcaagaa tggatctgcc tggacctacg gcacattgac ctgcaaggtg
atcgccttct tgggtgtgct gtcctgtttt cacacagcgt tcatgctatt ctgcgtcagc
gtcacccgtt acctggccat tgcgcaccac cgtttctaca ccaagaggct gactttctgg
acgtgtttgg ctgtcatctg catggtgtgg acgttgtctg tggctatggc attcccaccg
gtgctagatg tagggacgta ctcttttatc cgggaggagg accagtgcac attccagcac
cgttccttca gggcaaatga ttcactgggc ttcatgctcc tgctggcact catcctcctg
gccacacagc tggtttacct caagctcatc tttttcgtcc acgaccgtcg aaagatgaag
cccgtccagt ttgtgcctgc cgtcagtcag aactggacct tccacggccc aggcgccagc
gggcaggcgn nnnnnnnnnn nnnnnnnnnn nnnnnnnnnn nnnnnnnnnn nnnnnnnnnn
nnnnnnnnnn nnnnnnnnnn nnnnnnnnnn nnnnnnnnnn nnnnnnnnnn nnnnnnnnnn
nnnnnnnnnn nnnnnnnnnn nnnnnnnnnn nnnnnnnnnn nnnnnnnnnn nnnnnnnnnn
nnnnnnnnnn nnnnnnnnnn nnnnnnnnnn nnnnnnnnnn nnnnnnnnnn nnnnnnnnnn
nnnnnnnnnn nnnn
>Cichlidae_Crenicichla_minuano_1_1
cctctcacca cgttcctcaa actgacctct ctgggtttca tcattggagt cggtgtggtt
ggaaacctcc tgatctccat cctgctggtc aaagacaaga gcctgcaccg agcaccctac
tatttcctgt tggacctgtg cgcctctgac atcctgcgct ccgccatctg cttccccttt
gtcttcacct cggtcaagaa tggatctgcc tggacctacg gcacattgac ctgcaaggtg
atcgccttct tgggtgtgct gtcctgtttt cacacagcgt tcatgctatt ctgcgtcagc
gtcacccgtt acctggccat tgcgcaccac cgtttctaca ccaagaggct gactttctgg
acgtgtttgg ctgtcatctg catggtgtgg acgttgtctg tggctatggc attcccaccg
gtgctagatg tagggacgta ctcttttatc cgggaggagg atcagtgcac attccagcac
cgttccttca gggcaaatga ttcactgggc ttcatgctcc tgctggcact cattctcctg
gccacacagc tggtttacct caagctcatc tttttcgtcc acgaccgtcg aaagatgaag
cccgtccagt ttgtgcctgc cgtcagtcag aactggacct tccacggccc aggcgccagc
gggcaggcgn nnnnnnnnnn nnnnnnnnnn nnnnnnnnnn nnnnnnnnnn nnnnnnnnnn
nnnnnnnnnn nnnnnnnnnn nnnnnnnnnn nnnnnnnnnn nnnnnnnnnn nnnnnnnnnn
nnnnnnnnnn nnnnnnnnnn nnnnnnnnnn nnnnnnnnnn nnnnnnnnnn nnnnnnnnnn
nnnnnnnnnn nnnnnnnnnn nnnnnnnnnn nnnnnnnnnn nnnnnnnnnn nnnnnnnnnn
nnnnnnnnnn nnnn
>Cichlidae_Hoplarchus_psittacus_2_1
cctctcacca cgttcctcaa actgacctct ctgggtttca tcattggagt cggtgtggtt
ggaaacctcc tgatctccat cctgctggtc aaagacaaga gcctgcacag agccccctac
tatttcctgt tggacctgtg cgcttctgac atcctgcgct ctgccatctg cttccccttt
gtcttcacct cggtcaagaa tggatctgcc tggacctacg gcacgctgac ctgcaaagtg
attgccttcc tgggtgtgct ctcctgtttt cacacagcgt tcatgctatt ctgcgtcagc
gtcacccgtt acctggccat cgcgcaccac cgtttctaca ccaagaggct gactttctgg
acgtgtttgg ctgtcatctg catggtgtgg acgctgtctg tggctatggc gttcccaccg
gtgctagatg tagggacgta ctcttttatc cgggaggagg accagtgcac attccagcac
cgttccttca gggcaaatga ttcgctgggc ttcatgctcc tgctggcact catcctcctg
gccacacagc tggtttacct caagctcatc ttttttgtcc acgaccgtcg aaagatgaag
cccgtccagt tcgtgcctgc cgtcagtcag aactggacct tccacggccc aggcgccagc
gggcaggcgg cagccaactg gctggctgga tttggtagag gccccacccc gcccactttg
ctgggcatcc ggcagaacag caatgcagcg ggccgcaggc gtctactggt attggatgaa
ttcaaaactg agaagaggat tagtaggatg ttctacatca tgacgttttt cttcctggca
ctgtgggggc cctacctggt cgcctgctac tggcgggtgt ttgcaagggg ccccgttgtc
cctggaggct acct
>Cichlidae_Nandopsis_tetracanthus_3_1
cctctcacca cgttcctcaa actgacctct ctgggtttca tcattggagt cggtgtggtt
ggaaacctcc tgatctccat cctgctggtc aaagacaaga gcctgcaccg agcgccctac
tatttcctgt tagacctgtg cgcttctgac atcctgcgct ctgccatctg cttcccattt
gtcttcacct cggtcaagaa tggatctgcc tggacctacg gcacattgac ctgcaaagtg
atcgccttcc tgggtgtgct ctcctgtttt cacacagcgt tcatgctatt ctgcgtcagc
gtcacccgtt acctggccat cgcgcaccac cgtttctaca ccaagaggct gactttctgg
acgtgtttgg ctgtcatctg catggtgtgg acactgtctg tggctatggc gttcccaccg
gtgctagatg tagggacgta ctcttttatc cgggaggagg accagtgcac attccagcac
cgttccttca gagcaaatga ttcgctgggc ttcatgctcc tgctggcact catcctcctg
gccacacagc tggtttacct caagctcatc ttttttgtcc acgaccgtcg aaagatgaag
cccgtccagt tcgtgcctgc cgtcagtcag aactggacct tccatggccc aggcgccagc
gggcaggcgg cagccaactg gctggctgga tttggtagag gccccacccc gcccactttg
ctgggcatcc ggcagaacag caatgcagcg ggccgcaggc gtctactggt attggatgaa
ttcaaaactg agaagaggat tagtaggatg ttctacatca tgacgttttt cttcctggca
ctgtgggggc cctacctggt cgcctgctac tggcgggtgt ttgcaagggg ccccgttgtc
cctggaggct acct
>Cichlidae_Thorichthys_helleri_1_1
cctctcacca cgttcctcaa actgacctct ctgggtttca tcattggagt cggtgtggtt
ggaaacctcc tgatctccat cctgctggtc aaagacaaga gcctgcaccg agcgccctac
tatttcctgt tggacctgtg cgcttctgac atcctgcgct ctgccatctg cttccccttt
gtcttcacct cggtcaagaa tggatctgcc tggacctacg gcacactgac ctgcaaagtg
atcgccttcc tgggtgtgct ctcctgtttt cacacagcgt tcatgctatt ctgcgtcagc
gtcacccgtt acctggccat cgcgcaccac cgtttctaca ccaagaggct gactttctgg
acgtgtttgg ctgtaatctg catggtgtgg acgctgtctg tggctatggc gttcccaccg
gtgctagatg tagggacgta ctcttttatc cgggaggagg accagtgcac attccagcac
cgttccttca gggcaaatga ttcgctgggc ttcatgctcc tgctggcact catcctcctg
gccacacagc tggtttacct caagctcatc tttttcgtcc acgaccgtcg aaagatgaag
cccgtccagt tcgtgcctgc cgtcagtcag aactggacct tccatggccc aggcgccagc
gggcaggcgn nnnnnnnnnn nnnnnnnnnn nnnnnnnnnn nnnnnnnnnn nnnnnnnnnn
nnnnnnnnnn nnnnnnnnnn nnnnnnnnnn nnnnnnnnnn nnnnnnnnnn nnnnnnnnnn
nnnnnnnnnn nnnnnnnnnn nnnnnnnnnn nnnnnnnnnn nnnnnnnnnn nnnnnnnnnn
nnnnnnnnnn nnnnnnnnnn nnnnnnnnnn nnnnnnnnnn nnnnnnnnnn nnnnnnnnnn
nnnnnnnnnn nnnn
>Cichlidae_Trichromis_salvini_3_1
cctctcacca cgttcctcaa actgacctct ctgggtttca tcattggagt cggtgtggtt
ggaaacctcc tgatctccat cctgctggtc aaagacaaga gcctacaccg agcgccctac
tatttcctgt tagacctgtg cgcttctgac atcctgcgct ctgccatctg cttccccttt
gtcttcacct cggtcaagaa tggatctgcc tggacctacg gcacattgac ctgcaaagtg
atcgccttcc tgggtgtgct ctcctgtttt cacacagcgt tcatgctatt ctgcgtcagc
gtcacccgtt acctggccat tgcgcaccac cgtttctaca ccaagaggct gactttctgg
acgtgtttgg ctgtcatctg catggtgtgg acgctgtctg tggctatggc gttcccaccg
gtgctagatg tagggacgta ctcttttatc cgggaggagg accagtgcac attccagcac
cgttccttca gggcaaatga ttcgctgggc ttcatgctcc tgctggcact catcctcctg
gccacacagc tggtttacct caaactcatc tttttcgtcc acgaccgtcg aaagatgaag
cccgtccagt tcgtgcctgc cgtcagtcag aactggacct tccatggccc aggcgccagc
gggcaggcgg cagccaactg gctggctgga tttggtagag gccccacccc gcccactttg
ctgggcatcc ggcagaacag caatgcagcg ggccgcaggc gtctactggt attggatgaa
ttcaaaactg agaagaggat tagtaggatg ttctacatca tgacgttttt cttcctggca
ctgtgggggc cctacctggt cgcctgctac tggcgggtgt ttgcaagggg ccccgttgtc
cctggaggct acct
>Cichlidae_Vieja_maculicauda_1_1
cctctcacca cgttcctcaa actgacctct ctgggtttca tcattggagt cggtgtggtt
ggaaacctcc tgatctccat cctgctggtc aaagacaaga gcctgcaccg agcgccctac
tatttcctgt tggacctgtg cgcttctgac atcctgcgct ctgccatctg cttccccttt
gtcttcacct cggtcaagaa tggatctgcc tggacctacg gcacactgac ctgcaaagtg
atcgccttcc tgggtgtgct ctcctgtttt cacacagcgt tcatgctatt ctgcgtcagc
gtcacccgtt acctggccat cgcgcatcac cgtttctaca ccaagaggct gactttctgg
acgtgtttgg ctgtcatctg catggtgtgg acactgtctg tggctatggc gttcccaccg
gtgctagatg tagggacgta ctcttttatc cgggaggagg accagtgcac attccagcac
cgttccttca gggcaaatga ttcgctgggc ttcatgctcc tgctggcact catcctcctg
gccacacagc tggtttacct caagctcatc tttttcgtcc acgaccgtcg aaagatgaag
cccgtccagt tcgtgcctgc cgtcagtcag aactggacct tccatggccc aggcgccagc
gggcaggcgn nnnnnnnnnn nnnnnnnnnn nnnnnnnnnn nnnnnnnnnn nnnnnnnnnn
nnnnnnnnnn nnnnnnnnnn nnnnnnnnnn nnnnnnnnnn nnnnnnnnnn nnnnnnnnnn
nnnnnnnnnn nnnnnnnnnn nnnnnnnnnn nnnnnnnnnn nnnnnnnnnn nnnnnnnnnn
nnnnnnnnnn nnnnnnnnnn nnnnnnnnnn nnnnnnnnnn nnnnnnnnnn nnnnnnnnnn
nnnnnnnnnn nnnn
>Cichlidae_Vieja_melanurus_1_1
cctctcacca cgttcctcaa actgacctct ctgggtttca tcattggagt cggtgtggtt
ggaaacctcc tgatctccat cctgctggtc aaagacaaga gcctgcaccg agcgccctac
tatttcctgt tggacctgtg tgcttctgac atcctgcgct ctgccatctg tttccccttt
gtcttcacct cggtcaagaa tggatctgcc tggacctacg gcacactgac ctgcaaagtg
atcgccttcc tgggtgtgct ctcctgtttt cacacagcgt tcatgctatt ctgcgtcagc
gtcacccgtt acctggccat cgcgcatcac cgtttctaca ccaagaggct gactttctgg
acgtgtttgg ctgtcatctg catggtgtgg acactgtctg tggctatggc gttcccaccg
gtgctagatg tagggacgta ctcttttatc cgggaggagg accagtgcac attccagcac
cgttccttca gggcaaatga ttcgctgggc ttcatgctcc tgctggcact catcctcctg
gccacacagc tggtttacct caagctcatc tttttcgtcc acgaccgtcg aaagatgaag
cccgtccagt tcgtgcctgc cgtcagtcag aactggacct tccatggccc aggcgccagc
gggcaggcgn nnnnnnnnnn nnnnnnnnnn nnnnnnnnnn nnnnnnnnnn nnnnnnnnnn
nnnnnnnnnn nnnnnnnnnn nnnnnnnnnn nnnnnnnnnn nnnnnnnnnn nnnnnnnnnn
nnnnnnnnnn nnnnnnnnnn nnnnnnnnnn nnnnnnnnnn nnnnnnnnnn nnnnnnnnnn
nnnnnnnnnn nnnnnnnnnn nnnnnnnnnn nnnnnnnnnn nnnnnnnnnn nnnnnnnnnn
nnnnnnnnnn nnnn
>Cichlidae_Wajpamheros_nourissati_1_1
cctctcacca cgttcctcaa actgacctct ctgggtttca tcattggagt cggtgtggtt
ggaaacctcc tgatctccat cctgctggtc aaagacaaga gcctgcaccg agcgccctac
tatttcctgt tggacctgtg cgcttctgac atcctgcgct ctgccatctg cttccccttt
gtcttcacct cagtcaagaa tggatctgcc tggacctacg gcacactgac ctgcaaagtg
atcgccttcc tgggtgtgct ctcctgtttt cacacagcgt tcatgctatt ctgcgtcagc
gtcacccgtt acctggccat cgcgcaccac cgtttctaca ccaagaggct gactttctgg
acgtgtttgg ctgtcatctg catggtgtgg acactgtctg tggctatggc gttcccaccg
gtgctagatg tagggacgta ctcttttatc cgggaggagg accagtgcac attccagcac
cgttccttca gggcaaatga ttcgctgggc ttcatgctcc tgctggcact catcctcctg
gccacacagc tggtttacct caagctcatc tttttcgtcc acgaccgtcg aaagatgaag
cccgtccagt tcgtgcctgc cgtcagtcag aactggacct tccatggccc aggcgccagc
gggcaggcgn nnnnnnnnnn nnnnnnnnnn nnnnnnnnnn nnnnnnnnnn nnnnnnnnnn
nnnnnnnnnn nnnnnnnnnn nnnnnnnnnn nnnnnnnnnn nnnnnnnnnn nnnnnnnnnn
nnnnnnnnnn nnnnnnnnnn nnnnnnnnnn nnnnnnnnnn nnnnnnnnnn nnnnnnnnnn
nnnnnnnnnn nnnnnnnnnn nnnnnnnnnn nnnnnnnnnn nnnnnnnnnn nnnnnnnnnn
nnnnnnnnnn nnnn
>Eleotridae_Guavina_guavina_1_1
cctctcgcta cgttccttaa actgacctct ctgggtttca tcattggtgt cggtgtggtc
ggaaacctcc tgatctccat cctgctggtc aaagacaaga gcctgcatcg agcgccctac
tatttcttat tggacctctg tgcgtctgac atcctgcgtt cggccatctg ctttcccttt
gtgttcacct ctgtcaaaaa tggatctgcc tggacgtatg gcacgctgac ctgcaaagtc
atcgccttcc tgggggtgct gtcctgtttc cacaccgcgt tcatgctgtt ttgtgtgagc
gtcactcggt atctggccat agcacatcac cgcttttaca ccaagaggct gaccttctgg
acctgtttgg cagtcatctg tatggtttgg acgttgtccg tggcgatggc tttcccaccc
gtgttagatg tagggacgta ctcttttatt cgtgaggagg accagtgcac gttccagcat
cgctccttca gggccaacga ctcactgggt tttatgctgc tgctggcact catccttctg
gccacacagc tggtttacct caagctcata ttttttgtac atgaccgccg aaaaatgaag
ccggtccagt ttgtgcctgc ggtcagccag aactggacct ttcacgggcc gggggccagc
gggcaggcgg cggctaactg gttggccggg ttcggtcgag gacccacccc tccaactctg
ctgggcatac ggcagaacag caacgctgcg ggccgccgcc gcctgctggt gctggacgag
ttcaaaaccg agaagaggat tagtaggatg ttctacatca tgacgttttt cttcctggct
ctgtgggggc cctatctggt ggcctgttac tggagggtgt ttgccagggg cccggtggtt
cccggaggat atct
>Rivulidae_Cynodonichthys_tenuis_1_1
nnnnnnnnnn nnnnnnnnnn nnnnnnnnnn nnnnnnnnnn nnnnnnnnnn nnnnnnnnnn
nnnnnnnnnn nnnnnnnnnn nnnnnnnnnn nnnnnnnnnn nnnnnnnnnn nnnnnnnnnn
nnnnnnnnnn nnnnnnnnnn nnnnnnnnnn nnnnnnnnnn nnnnnnnnnn nnnnnnnnnn
nnnnnnnnnn nnnnnnnnnn nnnnnnnnnn nnnnnnnnnn nnnnnnnnnn ntgcaaagtg
atcgccttcc tgggggtgct ctcttgtttc cacacggcgt tcatgctgtt ctgcgtcagc
gtcacgcgct acctggccat agcgcaccac cgcttctaca ccaagaggct gacgttctgg
acgtgcttgg cggtcatctg catggtgtgg acgttgtcgg tggctatggc gttccccccg
gtgctagacg tcgggacgta ctccttcatc cgggaggagg accagtgcac gtttcagcac
cgctcctttc gggcgaacga ctcgctgggc ttcatgctcc tgctggcgct catcctcctg
gccacgcagc tggtttacct caaactcatt ttcttcgtcc acgaccgtcg gaagatgaag
cccgtccagt tcgtgccggc cgtcagccag aactggacct tccacgggcc aggcgccagc
gggcaggcgg cggcgaactg gctggctgga tttggtcgcg gccccacccc gcccaccttg
ctgggcatcc ggcagaacag caacgcagcg ggccgcaggc gtctcctagt gttggatgaa
ttcaaaacgg agaagaggat tagtaggatg ttctacataa tgacattttt nnnnnnnnnn
nnnnnnnnnn nnnnnnnnnn nnnnnnnnnn nnnnnnnnnn nnnnnnnnnn nnnnnnnnnn
nnnnnnnnnn nnnn
>Serrasalmidae_Catoprion_mento_2_1
nnnnnnnnnn nnnnnnnnnn nctaacctcc ctgggtttca tcatcggcgt cggagtggtc
ggaaacctcc tgatctccat cctgctgttt aaagacaaga gcctgcaccg cgcaccctac
tactttctgc tggacctgtg cgcctcggac atcctgcgct ccgccatctg cttccccttt
gtgttcacct cggtcaagaa tggctccgcc tggacatacg gcacgctcac ctgcaaagtg
atcgccttct tgggcgtgct ctcctgtttc cacacagcct tcatgctgtt ctgcatcagc
gtaacacgct acctagccat cgcccaccac cgcttctaca caaagaggct gaccttctgg
acctgcctgg ccgtcatctg catggtgtgg acgttgtcag tggccatggc cttcccgcca
gtgctggatg tgggcaccta ttcgttcatc cgcgaggagg accagtgcac cttccagcac
cgctccttcc gcgccaacga ctcgttgggc ttcatgctgc tgctcgccct cattctcctg
gccactcagc ttgtctacct caagctcata tttttcgttc acgaccgtcg gaagatgaag
cccgtccagt ttgtgccggc cgtcagccag aactggacct tccacggtcc gggggccagc
ggccaggctg cggccaactg gctcgctggc tttggccgag gacccacgcc tccaaccctg
ctggggatcc ggcagaacag caatgcggcg ggccgcaggc gtctgctggt gctggatgag
ttcaagactg aaaagaggat aagcaggatg ttctacatca tgaccttctt cttcctgagc
ctgtgggggc cctacctggt ggcctgctac tggagggtgt tcgccagggg tcctgtggtg
cctgggggct acct
>Serrasalmidae_Mylesinus_paucisquamatus_1_1
nnnnnnnnnn nnnnnnnnnn nctaacctcc ctgggtttca tcatcggcgt cggagtggtc
ggaaacctcc tgatctccat cctgctgttc aaagacaaga gcctgcaccg cgcaccctac
tactttctgc tggacctgtg cgcctcggac atcctgcgct ccgccatctg cttccccttt
gtgttcacct cggtcaagaa tggctccgcc tggacatacg gcacgctcac ctgcaaagtg
atcgccttct taggcgtgct ctcctgtttc cacacagcct tcatgctgtt ctgcatcagc
gtaacgcgct acctagcgat cgcccaccac cgcttctaca caaagaggct gaccttctgg
acctgcctgg ccgtcatctg catggtgtgg acgttgtctg tggccatggc cttcccgcca
gtgctggatg tgggcaccta ttcgttcatc cgcgaggagg accagtgcac cttccagcac
cgctccttcc gcgccaacga ctcgttgggc ttcatgctgc tgctcgccct catcctcctg
gccactcagc ttgtctacct caagctcata tttttcgttc acgaccgtcg gaagatgaag
cccgtccagt ttgtgccggc cgtcagccag aactggacct tccacggtcc gggggccagc
ggccaggctg cggccaactg gctggctggc tttggccgag gccccacgcc tccaaccctg
ctggggatcc ggcagaacag caatgcggcg ggccgcaggc gtctgctggt gctggacgag
ttcaagactg aaaagaggat aagcaggatg ttctacatca tgaccttctt cttcctgagc
ctgtgggggc cctacctggt ggcctgctac tggagggtgt tcgccagggg tcctgtggtg
cctggaggct acct
>Serrasalmidae_Pristobrycon_striolatus_1_1
nnnnnnnnnn nnnnnnnnnn nctaacctcc ctgggtttca tcatcggcgt cggagtggtc
ggaaacctcc tgatctccat cctgctgttt aaagacaaga gcctgcaccg cgcaccctac
tactttctgc tggacctgtg cgcctcggac atcctgcgct ccgccatctg cttccccttt
gtgttcacct cggtcaagaa tggctccgcc tggacatacg gcacgctcac ctgcaaagtg
atcgccttct taggcgtgct ctcctgtttc cacacagcct tcatgctgtt ctgcatcagc
gtaacgcgct acctagccat cgcccaccac cgcttctaca caaagaggct gaccttctgg
acctgcctgg ccgtcatctg catggtgtgg acgttgtctg tggccatggc cttcccgccg
gtgctggatg tgggcaccta ttcgttcatc cgcgaggagg accagtgcac cttccagcac
cgctccttcc gcgccaacga ctcgttgggc ttcatgctgc tgctcgccct cattctcctg
gccactcagc ttgtctacct caagctcata tttttcgttc acgaccgtcg gaagatgaag
cccgtccagt ttgtgccggc cgtcagccag aactggacct tccacggtcc gggggccagc
ggccaggctg cggccaactg gctggctggc tttggccgag gccccacgcc tccaaccctg
ctggggatcc ggcagaacag caatgcggcg ggccgcaggc gtctgctggt gctggatgag
ttcaagactg aaaagaggat aagcaggatg ttctacatca tgaccttctt cttcctgagc
ctgtgggggc cctacctggt ggcctgctac tggagggtgt tcgccagggg tcctgtggtg
cctggaggct acct
>Serrasalmidae_Serrasalmus_altuvei_1_1
nnnnnnnnnn nnnnnnnnnn nctaacctcc ctgggtttca tcatcggcgt cggagtggtc
ggaaacctcc tgatctccat cctgctgttc aaagacaaga gcctgcaccg cgcaccctac
tactttctgc tggacctgtg cgcctcggac atcctgcgct ccgccatctg cttccccttt
gtgttcacct cggtcaagaa tggctccgcc tggacatacg gcacgctcac ctgcaaagtg
atcgccttct taggcgtgct ctcctgtttc cacacagcct tcatgctgtt ctgcatcagc
gtaacgcgct acctagccat cgcccaccac cgcttctaca caaagaggct gaccttctgg
acctgcctgg ccgtcatctg catggtgtgg acgttgtctg tggccatggc cttcccacca
gtgctggatg tgggcaccta ttcgttcatc cgcgaggagg accagtgcac cttccagcac
cgctccttcc gcgccaacga ctcgttgggc ttcatgctgc tgctcgccct catcctcctg
gccactcagc ttgtctacct caagctcata tttttcgttc acgaccgtcg gaagatgaag
cctgtccagt ttgtgccggc cgtcagccag aactggacct tccacggtcc gggggccagc
ggccaggctg cggccaactg gctggctggc tttggccgag gccccacgcc tccaaccctg
ctggggatcc ggcagaacag caatgcggcg ggccgcaggc gtctgctggt gctggatgaa
ttcaagactg aaaagaggat aagcaggatg ttctacatca tgaccttctt cttcctgagc
ctgtgggggc cctacctggt ggcctgctac tggagggtgt tcgccagggg tcctgtggtg
cctggaggct acct
>Serrasalmidae_Serrasalmus_compressus_2_1
nnnnnnnnnn nnnnnnnnnn nnnnnnnnnn nnnnnnnnnn nnnnnnnnnn nnnnnnnnnn
nnnnnnnnnn nnnnnnnnnn nnnnnnnnnn nnnnnnnnnn nnnnnnnnnn nnnnnnnnnn
nnnnnnnnnc tggacctgtg cgcctcggac atcctgcgct ccgccatctg cttccccttt
gtgttcacct cggtcaagaa tggctccgcc tggacatacg gcacgctcac ctgcaaagtg
atcgccttct taggcgtgct ctcctgtttc cacacagcct tcatgctgtt ctgcatcagc
gtaacgcgct acctagccat cgcccaccac cgcttctaca caaagaggct gaccttctgg
acctgcctgg cygtcatytg catggtgtgg acgttgtctg tggccatggc cttcccacca
gtgctggatg tgggcaccta ttcgttcatc cgcgaggagg accagtgcac cttccagcac
cgatccttcc gcgccaacga ctcgttgggc ttcatgctgc tgctcgccct catcctcctg
gccactcagc ttgtctacct caagctcata tttttcgttc acgaccgtcg gaagatgaag
cctgtccagt ttgtgccggc cgtcagccag aactggacct tccacggtcc gggggccagc
ggccaggctg cggccaactg gctggctggc tttggccgag gccccacgcc tccaaccctg
ctggggatcc ggcagaacag caatgcggcg ggccgcaggc gtctgctggt gctggatgaa
ttcaagactg aaaagaggat aagcaggatg ttctacatca tgaccttctt cttcctgagc
ctgtgggggc cctacctggt ggcctgctac tggagggtgt tcgccagggg tcctgtggtg
cctggaggct acct
>Serrasalmidae_Serrasalmus_gouldingi_3_1
nnnnnnnnnn nnnnnnnnnn nctaacctcc ctgggtttca tcatcggcgt cggagtggtc
ggaaacctcc tgatctccat cctgctgttc aaagacaaga gcctgcaccg cgcaccctac
tactttctgc tggacctgtg cgcctcggac atcctgcgct ccgccatctg cttccccttt
gtgttcacct cggtcaagaa tggctccgcc tggacatacg gcacgctcac ctgcaaagtg
atcgccttct taggcgtgct ctcctgtttc cacacagcct tcatgctgtt ctgcatcagc
gtaacgcgct acctagccat cgcccaccac cgcttctaca caaagaggct gaccttctgg
acctgcctgg ccgtcatctg catggtgtgg acgttgtctg tggccatggc cttcccacca
gtgctggatg tgggcaccta ttcgttcatc cgcgaggagg accagtgcac cttccagcac
cgctccttcc gcgccaacga ctcgttgggc ttcatgctgc tgctcgccct catcctcctg
gccactcagc ttgtctacct caagctcata tttttcgttc acgaccgtcg gaagatgaag
cccgtccagt ttgtaccggc cgtcagccag aactggacct tccacggccc gggggccagc
ggccaggctg cggccaactg gctggctggc tttggtcgag gccccacgcc tccaaccctg
ctggggatcc ggcagaacag caatgcggcg ggccgcaggc gtctgctggt gctggatgaa
ttcaagactg aaaagaggat aagcaggatg ttctacatca tgaccttctt cttcctgagc
ctgtgggggc cctacctggt ggcctgctac tggagggtgt tcgccagggg tcctgtggtg
cctggaggct acct
>Serrasalmidae_Serrasalmus_medinai_1_1
nnnnnnnnnn nnnnnnnnnn nnnnnnnnnn nnnnnnnnnn nnnnnnnnnn nnnnnnnnnn
nnnnnnnnnn nnnnnnnnnn nnnnnnnnnn nnnnnnnnnn nnnnnnnnnn nnnnnnnnnn
nnnnnnnnnn nnnnnnnnnn nnnnnnnnnn nnnnnnnnnn nnnnnnnnnn nnnnnnnnnn
nnnnnnnnnn nnnnnnnnnn nnnnnnnnnn nnnnnnnnnn nnnnnnnnnn nnnnnnnnnn
nnnnnnnnnt taggcgtgct ctcctgtttc cacacagcct tcatgctgtt ctgcatcagc
gtaacgcgct acctagccat cgcccaccac cgcttctaca caaagaggct gaccttctgg
acctgcctgg ctgtcatctg catggtgtgg acgttgtctg tggccatggc cttcccacca
gtgctggatg tgggcaccta ttcgttcatc cgcgaggagg accagtgcac cttccagcac
cgatccttcc gcgccaacga ctcgttgggc ttcatgctgc tgctcgccct catcctcctg
gccactcagc ttgtctacct caagctcata tttttcgttc acgaccgtcg gaagatgaag
cctgtccagt ttgtgccggc cgtcagccag aactggacct tccacggtcc gggggccagc
ggccaggctg cggccaactg gctggctggc tttggccgag gccccacgcc tccaaccctg
ctggggatcc ggcagaacag caatgcggcg ggccgcaggc gtctgctggt gctggatgaa
ttcaagactg aaaagaggat aagcaggatg ttctacatca tgaccttctt cttcctgagc
ctgtgggggc cctacctggt ggcctgctac tggagggtgt tcgccagggg tcctgtggtg
cctggaggct acct
>Cichlidae_Aequidens_michaeli_1_1
cctctcacca cgttcctcaa actgacctct ctgggtttca tcattggagt cggtgtggtt
ggaaacctcc tgatctccat cctgctggtc aaagacaaga gcctgcaccg agcgccctac
tatttcctgt tggacctgtg cgcctctgac atcctgcgct ctgccatctg cttccccttt
gtcttcacct cggtcaagaa tggatctgcc tggacctacg gcacgttgac ctgcaaagtg
atcgccttcc tgggtgtgct ctcctgtttt cacacggcgt tcatgctatt ctgcgtcagc
gtcacccgtt acctggccat cgcgcaccac cgtttctaca ccaagaggct gactttctgg
acgtgtttgg ctgtgatctg catggtgtgg acgctgtctg tggctatggc gttcccacct
gtgctagatg tagggacgta ctcttttatc cgggaggagg accagtgcac attccagcac
cgttcattca gggcaaatga ttcgctgggc ttcatgctcc tgctggcact catcctcctg
gccacacagc tggtatacct caagctcatc tttttcgtcc acgaccgtcg aaagatgaag
cccgtccagt tcgtgcctgc cgtcagtcag aactggacct tccacggccc aggtgccagc
gggcaggcgn nnnnnnnnnn nnnnnnnnnn nnnnnnnnnn nnnnnnnnnn nnnnnnnnnn
nnnnnnnnnn nnnnnnnnnn nnnnnnnnnn nnnnnnnnnn nnnnnnnnnn nnnnnnnnnn
nnnnnnnnnn nnnnnnnnnn nnnnnnnnnn nnnnnnnnnn nnnnnnnnnn nnnnnnnnnn
nnnnnnnnnn nnnnnnnnnn nnnnnnnnnn nnnnnnnnnn nnnnnnnnnn nnnnnnnnnn
nnnnnnnnnn nnnn
>Cichlidae_Amatitlania_siquia_1_1
cctctcacca cgttcctcaa actgacctct ctgggtttca tcattggagt cggtgtggtt
ggaaacctcc tgatctccat cctgctggtc aaagacaaga gcctgcaccg agcgccctac
tatttcctgt tggacctgtg cgcttctgac atcctgcgct ctgccatctg cttccccttt
gtcttcacct cggtcaagaa tggatctgcc tggacctacg gcacactgac ctgcaaagtg
atcgccttcc tgggtgtgct ctcctgtttt cacacagcgt tcatgctatt ctgcgtcagc
gtcacccgtt acctggccat cgcgcaccac cgtttctaca ccaagaggct gactttctgg
acgtgtttgg ctgtcatctg catggtgtgg acgctgtctg tggctatggc gttcccaccg
gtgctagatg tagggacgta ctcttttatc cgggaggagg accagtgcac attccagcac
cgttccttca gggcaaatga ttccctgggc ttcatgctcc tgctggcact catcctcctg
gccacacagc tggtttacct caagctcatc tttttcgtac acgaccgtcg aaagatgaag
cccgtccagt tcgtgcctgc tgtcagtcag aactggacct tccatggccc aggtgccagc
gggcaggcgn nnnnnnnnnn nnnnnnnnnn nnnnnnnnnn nnnnnnnnnn nnnnnnnnnn
nnnnnnnnnn nnnnnnnnnn nnnnnnnnnn nnnnnnnnnn nnnnnnnnnn nnnnnnnnnn
nnnnnnnnnn nnnnnnnnnn nnnnnnnnnn nnnnnnnnnn nnnnnnnnnn nnnnnnnnnn
nnnnnnnnnn nnnnnnnnnn nnnnnnnnnn nnnnnnnnnn nnnnnnnnnn nnnnnnnnnn
nnnnnnnnnn nnnn
>Cichlidae_Amphilophus_macracanthus_2_1
cctctcacca cgttcctcaa actgacctct ctgggtttca tcattggagt cggtgtggtt
ggaaacctcc tgatctccat cctgctggtc aaagacaaga gcctgcaccg agcgccctac
tatttcctgt tggacctgtg cgcttctgac atcctgcgct ctgccatctg cttccccttt
gtcttcacct cggtcaagaa tggatctgcc tggacctacg gcacattgac ctgcaaagtg
atcgccttcc tgggtgtgct ctcctgtttt cacacagcgt tcatgctatt ctgcgtcagc
gtcacccgtt acctggccat cgcgcaccac cgtttctaca ccaagaggct gactttctgg
acgtgtttgg ctgtcatctg catggtgtgg acgytgtctg tggctatggc gttcccaccg
gtgctagatg tagggacgta ctcttttatc cgggaggagg accagtgcac attccagcac
cgttccttca gggcaaatga ttcgctgggc ttcatgctcc tgctggcact catcctcctg
gccacacagc tggtttacct caagctcatc tttttcgtcc acgaccgtcg aaagatgaag
cccgtccagt tcgtgcctgc cgtcagtcag aactggacct tccatggccc aggcgccagc
gggcaggcgg cagccaactg gctggctgga ttcggtagag gccccacccc gcccactttg
ctgggcatcc ggcagaacag caatgcagcg ggccgcaggc gtctactggt attggatgaa
ttcaaaactg agaagaggat tagtaggatg ttctacatca tgacgttttt cttcctggca
ctgtgggggc cctacctggt cgcctgctac tggcgggtgt ttgcaagggg ccccgttgtc
cctggaggct acct
>Cichlidae_Chaetobranchopsis_orbicularis_1_1
cctctcacca cgttcctcaa actgacctct ctgggtttca tcattggagt cggtgtggtt
ggaaacctcc tgatctccat cctgctggtc aaagacaaga gcctccaccg agcgccctac
tatttcctgt tggacctgtg cgcctctgac atcctgcgct ccgccatctg cttccccttt
gtcttcacct cggtcaagaa tggatctgcc tggacctacg gcacgttgac ctgcaaagta
atcgccttcc tgggtgtgct ctcctgtttt cacacggcgt tcatgctatt ctgtgtcagc
gtcacccgtt acctggccat cgcccaccac cgtttctaca ccaagaggct gactttctgg
acgtgtttgg ctgtcatctg catggtgtgg acgttgtctg tggctatggc gttcccacca
gtgctagatg tagggacgta ctcttttatc cgggaggagg accagtgcac attccagcac
cgttccttca gggcaaatga ttcactgggc ttcatgctcc tgcttgcact catcctcctg
gccacacagc tggtttacct caagctcatc tttttcgtcc acgaccgtcg aaagatgaag
cccgtccagt tcgtgcctgc cgtcagccag aactggacct tccatggccc aggtgccagc
gggcaagcgn nnnnnnnnnn nnnnnnnnnn nnnnnnnnnn nnnnnnnnnn nnnnnnnnnn
nnnnnnnnnn nnnnnnnnnn nnnnnnnnnn nnnnnnnnnn nnnnnnnnnn nnnnnnnnnn
nnnnnnnnnn nnnnnnnnnn nnnnnnnnnn nnnnnnnnnn nnnnnnnnnn nnnnnnnnnn
nnnnnnnnnn nnnnnnnnnn nnnnnnnnnn nnnnnnnnnn nnnnnnnnnn nnnnnnnnnn
nnnnnnnnnn nnnn
>Cichlidae_Cleithracara_maronii_2_1
nnnnnnnnnn nnnnnnnnnn nnnnnnnnnn nnnnnnttca tcattggagt cggcgtggtt
ggaaacctcc tgatctccat cctgctcgtc aaagacaaga gcctgcaccg agcgccctac
tatttcctgt tggacctgtg cgcctctgac atcctgcgct ccgccatctg cttccccttt
gtcttcacct cggtcaagaa tggatctgcc tggacctacg gcacgttgac ctgtaaagtg
atcgccttcc tgggtgtgct ctcctgcttt cacacggcgt tcatgctatt ctgcgtcagc
gtcacccgtt acctggccat cgcgcaccac cgtttctaca ccaagaggct gactttctgg
acgtgtttgg ctgtcatctg catggtgtgg acgctgtctg tggctatggc gttcccaccg
gtgctagatg tagggacgta ctcttttatc cgcgaggagg accagtgtac attccagcac
cgttccttca gggcaaacga ttcactgggc ttcatgctcc tgctggcact catcctcctg
gccacacagc tggtttacct caagctcatc tttttcgtcc acgaccgtcg aaagatgaag
cccgtccagt tcgtgcctgc tgtcagtcag aactggacct tccacggccc gggcgccagc
gggcaggcgg cagccaactg gctggctgga tttggtagag gccccacccc gcccactttg
ctgggcatcc ggcagaacag caatgcagca ggccgcaggc gtctactggt attggatgaa
ttcaaaactg agaagaggat tagtaggatg ttctacatca tgacgttttt cttcctggca
ctgtgggggc cctacctggt cgcctgctac tggcgggtgt ttgcaagggg ccccgttgtc
cctggaggct acct
>Cichlidae_Herichthys_bartoni_1_1
cctctcacca cgttcctcaa actgacctct ctgggtttca tcattggagt cggtgtggtt
ggaaacctcc tgatctccat cctgctggtc aaagacaaga gcctgcaccg agcgccctac
tatttcctgt tggacctgtg cgcttctgac atcctgcgct ctgccatctg cttccccttt
gtcttcacct cggtcaagaa tggatctgcc tggacctacg gcacactgac ctgcaaagtg
atcgccttcc tgggtgtgct ctcctgtttt cacacagcgt tcatgctatt ctgcgtcagc
gtcacccgtt acctggccat cgcacaccac cgtttctaca ccaagaggct gactttctgg
acgtgtttgg ctgtcatctg catggtgtgg acgctgtctg tggctatggc gttcccaccg
gtgctagatg tagggacgta ctcttttatc cgggaggagg accagtgcac attccagcac
cgttccttca gggcaaatga ttcactgggc ttcatgctcc tgctggcact catcctcctg
gccacacagc tggtttacct caagctcatc tttttcgtcc acgaccgtcg aaagatgaag
cccgtccagt ttgtgcctgc cgtcagtcag aactggacct tccatggccc aggcgccagc
gggcaggcan nnnnnnnnnn nnnnnnnnnn nnnnnnnnnn nnnnnnnnnn nnnnnnnnnn
nnnnnnnnnn nnnnnnnnnn nnnnnnnnnn nnnnnnnnnn nnnnnnnnnn nnnnnnnnnn
nnnnnnnnnn nnnnnnnnnn nnnnnnnnnn nnnnnnnnnn nnnnnnnnnn nnnnnnnnnn
nnnnnnnnnn nnnnnnnnnn nnnnnnnnnn nnnnnnnnnn nnnnnnnnnn nnnnnnnnnn
nnnnnnnnnn nnnn
>Cichlidae_Hypsophrys_nicaraguensis_2_1
cctctcacca cgttcctcaa actgacctct ctgggtttca tcattggagt cggtgtggtt
ggaaacctcc tgatctccat cctgctggtc aaagacaaga gcctgcaccg agcgccctac
tatttcctgt tggacctgtg cgcttctgac atcctgcgct ctgccatctg cttccccttt
gtcttcacct cggtcaagaa tggatctgcc tggacctayg gcacactgac ctgcaaagtg
atcgccttcc tgggtgtgct ctcctgtttt cacacagcgt tcatgctatt ctgcgtcagc
gtcacccgtt acctagccat cgcgcaccac cgtttctaca ccaagaggct gactttctgg
acgtgtttgg ctgtcatctg catggtgtgg acgctgtctg tggctatggc attcccaccg
gtgctagatg tagggacgta ctcttttatc cgggaggagg accagtgcac attccagcac
cgttccttca gggcaaatga ttccctgggc ttcatgctcc tgctggcact catcctcctg
gccacacagc tggtttacct caagctcatc tttttcgtac acgaccgtcg aaagatgaag
cccgtccagt tcgtgcctgc tgtcagtcag aactggacct tccatggccc aggtgccagc
gggcaggcgn nnnnnnnnnn nnnnnnnnnn nnnnnnnnnn nnnnnnnnnn nnnnnnnnnn
nnnnnnnnnn nnnnnnnnnn nnnnnnnnnn nnnnnnnnnn nnnnnnnnnn nnnnnnnnnn
nnnnnnnnnn nnnnnnnnnn nnnnnnnnnn nnnnnnnnnn nnnnnnnnnn nnnnnnnnnn
nnnnnnnnnn nnnnnnnnnn nnnnnnnnnn nnnnnnnnnn nnnnnnnnnn nnnnnnnnnn
nnnnnnnnnn nnnn
>Cichlidae_Nandopsis_haitiensis_2_1
cctctcacca cgttcctcaa actgacctct ctgggtttca tcattggagt cggtgtggtt
ggaaacctcc tgatctccat cctgctggtc aaagacaaga gcctgcaccg agcgccctac
tatttcctgt tagacctgtg cgcttctgac atcctgcgct ctgccatctg cttccccttt
gtcttcacct cggtcaagaa tggatctgcc tggacctacg gcacattgac ctgcaaagtg
atcgccttcc tgggtgtgct ctcctgtttt cacacagcgt tcatgctatt ctgtgtcagc
gtcacccgtt acctggccat cgcgcaccac cgtttctaca ccaagaggct gactttctgg
acgtgtttgg ctgtcatctg catggtgtgg acgctgtctg tggctatggc gttcccaccg
gtgctagatg tagggacata ctcttttatc cgggaggagg accagtgcac attccagcac
cgttccttca gggcaaatga ttcgctgggc ttcatgctcc tgctggcact catcctcctg
gccacacagc tggtttacct caagctcatc ttttttgtcc acgaccgtcg aaagatgaag
cccgtccagt tcgtgcctgc cgtcagtcag aactggacct tccatggccc aggcgccagc
gggcaggcgg cagcaaactg gctggctgga tttggtagag gccccacccc gcccactttg
ctgggcatcc ggcagaacag caatgcagcg ggccgcaggc gtctactggt attggatgaa
ttcaaaactg agaagaggat tagtaggatg ttctacatca tgacgttttt cttcctggca
ctgtgggggc cctacctggt cgcctgctac tggcgggtgt ttgcaagggg ccccgttgtc
cctggaggct acct
>Cichlidae_Parachromis_dovii_1_1
cctctcacca cgttcctcaa actgacctct ctgggtttca tcattggagt cggtgtggtt
ggaaacctcc tgatctccat cctgctggtc aaagacaaga gcctgcaccg agcgccctac
tatttcctgt tggacctgtg cgcttctgac atcctgcgct ctgccatctg cttccccttt
gtcttcacct cggtcaagaa tggatctgcc tggacctacg gcacactgac ctgcaaagtg
atcgccttcc tgggtgtgct ctcctgtttt cacacagcgt tcatgctatt ctgcgtcagc
gtcacccgtt acctggccat cgcgcaccac cgtttctaca ccaagaggct gactttctgg
acgtgtttgg ctgtcatctg catggtgtgg acgctgtctg tggctatggc gttcccaccg
gtgctagatg tagggacgta ctcttttatt cgggaggaag accagtgcac attccagcat
cgttccttca gggcaaatga ttccctgggc ttcatgctcc tgctggcact catcctcctg
gccacacagc tggtttacct caagctcatc tttttcgtac acgaccgtcg aaagatgaag
cccgtccagt tcgtgcctgc tgtcagtcag aactggacct tccatggccc aggcgccagc
gggcaggcan nnnnnnnnnn nnnnnnnnnn nnnnnnnnnn nnnnnnnnnn nnnnnnnnnn
nnnnnnnnnn nnnnnnnnnn nnnnnnnnnn nnnnnnnnnn nnnnnnnnnn nnnnnnnnnn
nnnnnnnnnn nnnnnnnnnn nnnnnnnnnn nnnnnnnnnn nnnnnnnnnn nnnnnnnnnn
nnnnnnnnnn nnnnnnnnnn nnnnnnnnnn nnnnnnnnnn nnnnnnnnnn nnnnnnnnnn
nnnnnnnnnn nnnn
>Cichlidae_Retroculus_xinguensis_2_1
nnnnnnnnnn nnnnnnnnnn nnnnnnnnnn nnnnnnnnnn nnnnnnnnnn nnnnnnnnnn
nnnnnnnnnc tgatctccat cctgctggtc aaagacaaga gcctgcaccg agcgccctac
tatttcctgt tggacctgtg cgcctctgac atcctgcgtt ctgccatctg cttccccttt
gtctttacct cggtcaagaa tggatctgcc tggacctatg gcacattgac ctgcaaagtg
atcgccttcc tgggtgtgct ctcctgcttt cacacggcgt tcatgctatt ctgtgtcagc
gtcacccgtt acctggccat cgcgcaccac cgtttctaca ccaagaggct gactttctgg
acgtgcttgg ctgtcatctg catggtgtgg acgttgtcgg tggctatggc gttcccaccg
gtgctagatg tagggacgta ctcttttatc cgggaggagg accagtgcac attccagcac
cgttccttca gggcaaatga ttcgctgggc ttcatgctcc tgttggcact catcctcctg
gccacacagc tggtttacct caagctcatc tttttcgtcc atgaccgtcg aaagatgaag
cccgtccagt tcgtgcctgc tgtcagtcag aactggacct tccacggccc aggtgccagc
gggcaggcgg cagccaactg gctggctgga tttggtagag gccccactcc acccactttg
ctgggcatcc ggcagaacag caacgcagcg ggccgcaggc gtctactggt attggatgaa
ttcaaaactg agaagaggat tagtaggatg ttctacatca tgacgttttt cttcctggca
ctgtgggggc cctacctggt cgcctgctac tggcgggtgt ttgcaagggg ccccgttgtc
cccggaggct acct
>Cichlidae_Thorichthys_meeki_3_1
cctctcacca cgttcctcaa actgacctct ctgggtttca tcattggagt cggtgtggtt
ggaaacctcc tgatctccat cctgctggtc aaagacaaga gcctgcaccg agcgccctac
tatttcctgt tggacctgtg cgcttctgac atcctgcgct ctgccatctg cttccccttt
gtcttcacct cagtcaagaa tggatctgcc tggacctacg gcacattgac ctgcaaagtg
atcgccttcc tgggtgtgct ctcctgtttt cacacagcgt tcatgctatt ctgcgtcagc
gtcacccgtt acctggccat cgcgcaccac cgtttctaca ccaagaggct gactttctgg
acgtgtttgg ctgtaatctg catggtgtgg acgctgtctg tggctatggc gttcccaccg
gtgctagatg tagggacgta ctcttttatc cgggaggagg accagtgcac attccagcac
cgttccttca gggcaaatga ttcgctgggc ttcatgctcc tgctggcact catcctcctg
gccacacagc tggtttacct caagctcatc tttttcgtcc acgaccgtcg aaagatgaag
cccgtccagt tcgtgcctgc cgtcagtcag aactggacct tccatggccc aggcgccagc
gggcaggcgg cagccaactg gctggctgga tttggtagag gccccacccc gcccactttg
ctgggcatcc ggcagaacag caatgcagcg ggccgcaggc gtctactggt attggatgaa
ttcaaaactg agaagaggat tagtaggatg ttctacatca tgacgttttt cttcctggca
ctgtgggggc cctacctggt cgcctgctac tggcgggtgt ttgcaagggg ccccgttgtc
cctggaggct acct
>Cichlidae_Vieja_bifasciata_1_1
cctctcacca cgttcctcaa actgacctct ctgggtttca tcattggagt cggtgtggtt
ggaaacctcc tgatctccat cctgctggtc aaagacaaga gcctgcaccg agcgccctac
tatttcctgt tggacctgtg cgcttctgac atcctgcgct ctgccatctg cttccccttt
gtcttcacct cggtcaagaa tggatctgcc tggacctacg gcacactgac ctgcaaagtg
atcgccttcc tgggtgtgct ctcctgtttt cacacagcgt tcatgctatt ctgcgtcagc
gtcacccgtt acctggccat cgcgcatcac cgtttctaca ccaagaggct gactttctgg
acgtgtttgg ctgtcatctg catggtgtgg acactgtctg tggctatggc gttcccaccg
gtgctagatg tagggacgta ctcttttatc cgggaggagg accagtgcac attccagcac
cgttccttca gggcaaatga ttcgctgggc ttcatgctcc tgctggcact catcctcctg
gccacacagc tggtttacct caagctcatc tttttcgtcc acgaccgtcg aaagatgaag
cccgtccagt tcgtgcctgc cgtcagtcag aactggacct tccatggccc aggcgccagc
gggcaggcgg cagccaactg gctggctgga tttggtagag gccccacccc gcccactttg
ctgggcatcc ggcagaacag caatgcagcg ggccgcaggc gtctactggt attggatgaa
ttcaaaactg agaagaggat tagtaggatg ttctacatca tgacgttttt cttcctggca
ctgtgggggc cctacctggt cgcctgctac tggcgggtgt ttgcaagggg ccccgttgtc
cctggaggct acct
>Cichlidae_Vieja_hartwegi_1_1
cctctcacca cgttcctcaa actgacctct ctgggtttca tcattggagt cggtgtggtt
ggaaacctcc tgatctccat cctgctggtc aaagacaaga gcctgcaccg agcgccctac
tatttcctgt tggacctgtg cgcttctgac atcctgcgct ctgccatctg cttccccttt
gtcttcacct cggtcaagaa tggatctgcc tggacctacg gyacactgac ctgcaaagtg
atcgccttcc tgggtgtgct ctcctgtttt cacacagcgt tcatgctatt ctgcgtcagc
gtcacccgtt acctggccat cgcgcatcac cgtttctaca ccaagaggct gactttctgg
acgtgtttgg ctgtcatctg catggtgtgg acactgtctg tggctatggc gttcccaccg
gtgctagatg tagggacgta ctcttttatc cgggaggagg accagtgcac attccagcac
cgttccttca gggcaaatga ttcgctgggc ttcatgctcc tgctggcact catcctcctg
gccacacagc tggtttacct caagctcatc tttttcgtcc acgaccgtcg aaagatgaag
cccgtccagt tygtgcctgc cgtcagtcag aactggacct tccatggccc aggcgccagc
gggcaggcgg cagccaactg gctggctgga tttggtagag gccccacccc gcccactttg
ctgggcatcc ggcagaacag caatgcagcg ggccgcaggc gtctactggt attggatgaa
ttcaaaactg agaagaggat tagtaggatg ttctacatca tgacgttttt cttcctggca
ctgtgggggc cctacctggt cgcctgctac tggcgggtgt ttgcaagggg ccccgttgtc
cctggaggct acct
>Rivulidae_Austrofundulus_leohoignei_1_1
nnnnnnnnnn nnnnnnnnnn nnnnnnnnnn nnnnnnnnnn nnnnnnnnnn nnnnnnnnnn
nnnnnnnnnn nnnnnnnnnn nnnnnnnnnn nnnnnnnnnn nnnnnnnnnn nnnnnnnnnn
nnnnnnnnnn nnnnnnnnnn nnnnnnnnnn nnnnnnnnnn nnnnnnnnnn nnnnnnnnnn
nnnnnnnnnn nnnnnnnnnn nnnnnnnnnn nnnnnnnnnn nnnnnnnnnn nnnnnnngtg
atcgccttcc tgggggtgct ctcgtgtttc cacacggcgt tcatgctgtt ctgcgtcagc
gtcacccgct acctggccat cgcgcaccac cgcttctaca ccaagcggct gacgttctgg
acgtgcctgg cggtcatctg catggtgtgg acgctgtcgg tggccatggc gttccccccg
gtgctggacg tcgggacgta ctccttcatc cgggaggagg accagtgcac gttccagcac
cgctcgttcc gggcgaatga ctcgctgggc ttcatgctcc tgctggcgct catcctcctg
gccacgcagc tcgtttacct caagctcatt ttcttcgtcc acgaccgtcg gaagatgaag
cccgtccagt tcgtgccggc cgtcagccag aactggacct tccacgggcc gggcgccagc
gggcaggcgg cggcgaactg gctggctgga tttggtcgcg gccccacccc gcccaccttg
ctgggcatcc ggcagaacag caacgcagcg ggccgccggc gcctcctggt gttggatgag
ttcaaaacgg agaagaggat tagtaggatg ttctacataa tgacgttttt nnnnnnnnnn
nnnnnnnnnn nnnnnnnnnn nnnnnnnnnn nnnnnnnnnn nnnnnnnnnn nnnnnnnnnn
nnnnnnnnnn nnnn
>Rivulidae_Hypsolebias_hellneri_1_1
nnnnnnnnnn nnnnnnnnnn nnnnnnnnnn nnnnnnnnnn nnnnnnnnnn nnnnnnnnnn
nnnnnnnnnn nnnnnnnnnn nnnnnnnnnn nnnnnnnnnn nnnnnnnnnn nnnnnnnnnn
nnnnnnnnnn nnnnnnnnnn nnnnnnnnnn nnnnnnnnnn nnnnnnnnnn nnnnnnnnnn
nnnnnnnnnn nnnnnnnnnn nnnnnnnnnn nnnnnnnnnn nnnnnnnnnn ntgcaaagtg
atcgccttcc tgggcgtgct ctcgtgtttc cacacggcgt tcatgctgtt ctgtgtcagc
gttacccgct acctggccat agcgcatcac cgcttctaca ctaagaggtt gacgttctgg
acgtgtctag cggtcatctg catggtgtgg acgttgtcgg tggctatggc gtttcctccg
gtgctagacg ttgggacgta ctccttcatc cgggaggagg accagtgcac gtttcagcat
cgctccttca gggcgaacga ttcgctgggc ttcatgctcc tgctggcgct catcctcctg
gccacgcaac tggtttacct caagctcatt ttcttcgtcc acgaccgtcg gaagatgaag
cccgtccagt ttgtgcctgc tgtcagccag aactggacgt tccatgggcc aggagccagc
gggcaggcgg cggcaaactg gctggccggg tttggtcgcg gccccacccc gcctaccttg
ctgggcatcc ggcagaacag caacgcagcg ggtcgtagac gcctcctggt actggacgaa
ttcaaaacgg agaagaggat tagtaggatg ttctacataa tgacgttttt nnnnnnnnnn
nnnnnnnnnn nnnnnnnnnn nnnnnnnnnn nnnnnnnnnn nnnnnnnnnn nnnnnnnnnn
nnnnnnnnnn nnnn
>Serrasalmidae_Acnodon_normani_1_1
nnnnnnnnnn nnnnnnnnnn nctaacctcc ctgggtttca tcatcggcgt cggagtggtc
ggaaacctcc tgatctccat cctgctgttc aaagacaaga gcctgcaccg cgcaccctac
tactttctgc tggacctgtg cgcctcggac atcctgcgct ccgccatctg cttccccttt
gtgttcacct cggtcaagaa tggctccgcc tggacatacg gcacgctcac ctgcaaagtg
atcgccttct taggcgtgct ctcctgtttc cacacagcct tcatgctgtt ctgcatcagc
gtaacgcgct acctagccat cgcccaccac cgcttctaca caaagaggct gaccttctgg
acctgcctgg ccgtcatctg catggtgtgg acgttgtctg tggccatggc cttcccacca
gtgctggatg tgggcaccta ttcgttcatc cgcgaggagg accagtgcac cttccagcac
cgctccttcc gcgccaacga ctcgttgggc ttcatgctgc tgctcgccct catcctcctg
gccactcagc ttgtctacct caagctcata tttttcgttc acgaccgtcg gaagatgaag
cccgtccagt ttgtgccggc cgtcagccag aactggacct tccacggtcc aggggccagc
ggccaggctg cggccaactg gctggctggc tttggccgag gccccacgcc tccaaccctg
ctggggatcc ggcagaacag caatgcggcg ggccgcaggc gtctgctggt gctggacgag
ttcaagactg aaaagaggat aagcaggatg ttctacatca tgaccttctt cttcctgagc
ctgtgggggc cctacctggt ggcctgctac tggagggtgt tcgccagggg tcctgtggtg
cctggaggct acct
>Serrasalmidae_Acnodon_oligacanthus_1_1
nnnnnnnnnn nnnnnnnnnn nnnnnnnnnn nnnnnnnnnn nnnnnnnnnn nnnnnnnnnn
nnnnnnnnnn nnnnnnnnnn nnnnnnnnnn nnnnnnnnnn nnnnnnnnnn nnnnnnnnnn
nnnnnnnnnn nnnnnnnnnn nnnnnnnnnn nnnnnnnnnn nnnnnnnnnn nnnnnnnnnn
nnnnnnnnnn nnnnnnnnnn nnnnnnnnnn tggacatacg gcacgctcac ctgcaaagtg
atcgccttct taggcgtgct ctcctgtttc cacacagcct tcatgctgtt ctgcatcagc
gtaacgcgct acctagccat cgcccaccac cgcttctaca caaagaggct gaccttctgg
acctgcctgg ccgtcatctg catggtgtgg acgttgtctg tggctatggc cttcccgcca
gtgctggatg tgggcaccta ttcgttcatc cgcgaggagg accagtgcac cttccagcac
cgctccttcc gcgccaacga ctcgttgggc ttcatgctgc tgctcgccct catcctcctg
gccactcagc ttgtctacct caagctcata tttttcgttc acgaccgtcg gaagatgaag
cccgtccagt ttgtgccggc cgtcagccag aactggacct tccacggtcc gggggccagc
ggccaggctg cggccaactg gctggctggc tttggccgag gccccacgcc tccaactctg
ctggggatcc ggcagaacag caatgcggcg ggccgcaggc gtctgctggt gctggacgag
ttcaagactg aaaagaggat aagcaggatg ttctacatca tgaccttctt cttcctcagc
ctgtgggggc cctacctggt ggcctgctac tggagggtgt tcgccagggg tcctgtggtg
cctggaggct acct
>Serrasalmidae_Catoprion_mento_3_1
nnnnnnnnnn nnnnnnnnnn nctaacctcc ctgggtttca tcatcggcgt cggagtggtc
ggaaacctcc tgatctccat cctgctgttt aaagacaaga gcctgcaccg cgcaccctac
tactttctgc tggacctgtg cgcctcggac atcctgcgct ccgccatctg cttccccttt
gtgttcacct cggtcaagaa tggctccgcc tggacatacg gcacgctcac ctgcaaagtg
atcgccttct tgggcgtgct ctcctgtttc cacacagcct tcatgctgtt ctgcatcagc
gtaacacgct acctagccat cgcccaccac cgcttctaca caaagaggct gaccttctgg
acctgcctgg ccgtcatctg catggtgtgg acgttgtcag tggccatggc cttcccgcca
gtgctggatg tgggcaccta ttcgttcatc cgcgaggagg accagtgcac cttccagcac
cgctccttcc gcgccaacga ctcgttgggc ttcatgctgc tgctcgccct cattctcctg
gccactcagc ttgtctacct caagctcata tttttcgttc acgaccgtcg gaagatgaag
cccgtccagt ttgtgccggc cgtcagccag aactggacct tccacggtcc gggggccagc
ggccaggctg cggccaactg gctggctggc tttggccgag gacccacgcc tccaaccctg
ctggggatcc ggcagaacag caatgcggcg ggccgcaggc gtctgctggt gctggatgag
ttcaagactg aaaagaggat aagcaggatg ttctacatca tgaccttctt cttcctgagc
ctgtgggggc cctacctggt ggcctgctac tggagggtgt tcgccagggg tcctgtggtg
cctgggggct acct
>Serrasalmidae_Mylesinus_paucisquamatus_2_1
nnnnnnnnnn nnnnnnnnnn nctaacctcc ctgggtttca tcatcggcgt cggagtggtc
ggaaacctcc tgatctccat cctgctgttc aaagacaaga gcctgcaccg cgcaccctac
tactttctgc tggacctgtg cgcctcggac atcctgcgct ccgccatctg cttccccttt
gtgttcacct cggtcaagaa tggctccgcc tggacatacg gcacgctcac ctgcaaagtg
atcgccttct taggcgtgct ctcctgtttc cacacagcct tcatgctgtt ctgcatcagc
gtaacgcgct acctagcgat cgcccaccac cgcttctaca caaagaggct gaccttctgg
acctgcctgg ccgtcatctg catggtgtgg acgttgtctg tggccatggc cttcccgcca
gtgctggatg tgggcaccta ttcgttcatc cgcgaggagg accagtgcac cttccagcac
cgctccttcc gcgccaacga ctcgttgggc ttcatgctgc tgctcgccct catcctcctg
gccactcagc ttgtctacct caagctcata tttttcgttc acgaccgtcg gaagatgaag
cccgtccagt ttgtgccggc cgtcagccag aactggacct tccacggtcc gggggccagc
ggccaggctg cggccaactg gctggctggc tttggccgag gccccacgcc tccaaccctg
ctggggatcc ggcagaacag caatgcggcg ggccgcaggc gtctgctggt gctggacgag
ttcaagactg aaaagaggat aagcaggatg ttctacatca tgaccttctt cttcctgagc
ctgtgggggc cctacctggt ggcctgctac tggagggtgt tcgccagggg tcctgtggtg
cctggaggct acct
>Serrasalmidae_Myloplus_schomburgkii_3_1
nnnnnnnnnn nnnnnnnnnn nnnnacctcc ctgggtttca tcatcggcgt cggagtggtc
ggaaacctcc tgatctccat cctgctgttc aaagacaaga gcctgcaccg cgcaccctac
tactttctgc tggacctgtg cgcctcggac atcctgcgct ccgccatctg cttccccttt
gtgttcacct cggtcaagaa tggctccgcc tggacatacg gcacgctcac ctgcaaagtg
atcgccttct taggcgtgct ctcctgtttc cacacagcct tcatgctgtt ctgcatcagc
gtaacgcgct acctagccat cgcccaccac cgcttctaca caaagaggct gaccttctgg
acctgcctgg ccgtcatctg catggtgtgg acgttgtctg tggccatggc ctttccgcca
gtgctggatg tgggcaccta ttcgttcatc cgcgaggagg accagtgcac cttccagcac
cgctccttcc gcgccaacga ctcgttgggc ttcatgctgc tgctcgctct catcctcctg
gccactcagc ttgtctacct caagctcata tttttcgttc acgaccgtcg gaagatgaag
cccgtccagt ttgtgccggc cgtcagccag aactggacct tccacggtcc aggggccagc
ggccaggctg cggccaactg gctggctggc tttggccgag gccccacgcc tccaaccctg
ctggggatcc ggcagaacag caatgcggcg ggccgcaggc gtctgctggt gctggacgag
ttcaagactg aaaagaggat aagcaggatg ttctacatca tgaccttctt tttcctgagc
ctgtgggggc cctacctggt ggcctgctac tggagggtgt tcgccagggg tcctgtggtg
cctggaggct acct
>Serrasalmidae_Ossubtus_xinguense_1_1
nnnnnnnnnn nnnnnnnnnn nctaacctcc ctgggtttca tcatcggcgt cggagtggtc
ggaaacctcc tgatctccat cctgctgttc aaagacaaga gcctgcaccg cgcaccctac
tactttctgc tggacctgtg cgcctcggac atcctgcgct ccgccatctg cttccccttt
gtgttcacct cggtcaagaa tggctccgcc tggacatacg gcacgctcac ctgcaaagtg
atcgccttct taggcgtgct ctcttgtttc cacacagcct tcatgctgtt ctgcatcagc
gtaacgcgct acctagccat tgcccaccac cgcttctaca caaagaggct gaccttctgg
acctgcctgg ccgtcatctg catggtgtgg acgttgtctg tggccatggc ctttccgcca
gtgctggatg tgggcaccta ttcgttcatc cgcgaggagg accagtgcac cttccagcac
cgctccttcc gcgccaacga ctcgttgggc ttcatgctgc tgctcgccct catcctcctg
gccactcagc ttgtctacct caagctcata tttttcgttc acgaccgtcg gaagatgaag
cccgtccagt ttgtgccggc cgtcagccag aactggacct tccacggtcc gggggccagc
ggccaggctg cggccaactg gctggctggc tttggccgag gccccacgcc tccaaccctg
ctggggatcc ggcagaacag caatgcggcg ggccgcaggc gtctgctggt gctggacgag
ttcaagactg aaaagaggat aagcaggatg ttctacatca tgaccttctt cttcctgagc
ctgtgggggc cctacctggt ggcctgctac tggagggtgt tcgccagggg tcctgtggtg
cctggaggct acct
>Serrasalmidae_Pristobrycon_striolatus_2_1
nnnnnnnnnn nnnnnnnnnn nctaacctcc ctgggtttca tcatcggcgt cggagtggtc
ggaaacctcc tgatctccat cctgctgttt aaagacaaga gcctgcaccg cgcaccctac
tactttctgc tggacctgtg cgcctcggac atcctgcgct ccgccatctg cttccccttt
gtgttcacct cggtcaagaa tggctccgcc tggacatacg gcacgctcac ctgcaaagtg
atcgccttct taggcgtgct ctcctgtttc cacacagcct tcatgctgtt ctgcatcagc
gtaacgcgct acctagccat cgcccaccac cgcttctaca caaagaggct gaccttctgg
acctgcctgg ccgtcatctg catggtgtgg acgttgtctg tggccatggc cttcccgccg
gtgctggatg tgggcaccta ttcgttcatc cgcgaggagg accagtgcac cttccagcac
cgctccttcc gcgccaacga ctcgttgggc ttcatgctgc tgctcgccct cattctcctg
gccactcagc ttgtctacct caagctcata tttttcgttc acgaccgtcg gaagatgaag
cccgtccagt ttgtgccggc cgtcagccag aactggacct tccacggtcc gggggccagc
ggccaggctg cggccaactg gctggctggc tttggccgag gccccacgcc tccaaccctg
ctggggatcc ggcagaacag caatgcggcg ggccgcaggc gtctgctggt gctggatgag
ttcaagactg aaaagaggat aagcaggatg ttctacatca tgaccttctt cttcctgagc
ctgtgggggc cctacctggt ggcctgctac tggagggtgt tcgccagggg tcctgtggtg
cctggaggct acct
>Serrasalmidae_Pristobrycon_striolatus_3_1
nnnnnnnnnn nnnnnnnnnn nctaacctcc ctgggtttca tcatcggcgt cggagtggtc
ggaaacctcc tgatctccat cctgctgttt aaagacaaga gcctgcaccg cgcaccctac
tactttctgc tggacctgtg cgcctcggac atcctgcgct ccgccatctg cttccccttt
gtgttcacct cggtcaagaa tggctccgcc tggacatacg gcacgctcac ctgcaaagtg
atcgccttct taggcgtgct ctcctgtttc cacacagcct tcatgctgtt ctgcatcagc
gtaacgcgct acctagccat cgcccaccac cgcttctaca caaagaggct gaccttctgg
acctgcctgg ccgtcatctg catggtgtgg acgttgtctg tggccatggc cttcccgccg
gtgctggatg tgggcaccta ttcgttcatc cgcgaggagg accagtgcac cttccagcac
cgctccttcc gcgccaacga ctcgttgggc ttcatgctgc tgctcgccct cattctcctg
gccactcagc ttgtctacct caagctcata tttttcgttc acgatcgtcg gaagatgaag
cccgtccagt ttgtgccggc cgtcagccag aactggacct tccacggtcc gggggccagc
ggccaggctg cggccaactg gctggctggc tttggccgag gccccacgcc tccaaccctg
ctggggatcc ggcagaacag caatgcggcg ggccgcaggc gtctgctggt gctggatgag
ttcaagactg aaaagaggat aagcaggatg ttctacatca tgaccttctt cttcctgagc
ctgtgggggc cctacctggt ggcctgctac tggagggtgt tcgccagggg tcctgtggtg
cctggaggct acct
>Serrasalmidae_Pygocentrus_piraya_1_1
nnnnnnnnnn nnnnnnnnnn nctaacctcc ctgggtttca tcatcggcgt cggagtggtc
ggaaacctcc tgatctccat cctgctgttc aaagacaaga gcctacaccg cgcaccctac
tactttctgc tggacctgtg cgcctcggac atcctgcgct ctgccatctg cttccccttt
gtgttcacct cggtcaagaa tggctccgcc tggacatacg gcacgctcac ctgcaaagtg
atcgccttct taggcgtgct ctcctgtttc cacacagcct tcatgctgtt ctgcatcagc
gtaacgcgct acctagccat cgcccaccac cgcttctaca caaagaggct gaccttctgg
acctgcctgg ccgtcatctg catggtgtgg acgttgtctg tggccatggc cttcccacca
gtgctggatg tgggcaccta ttcgttcatc cgcgaggagg accagtgcac cttccagcac
cgctccttcc gcgccaacga ctcgttgggc ttcatgctgc tgctcgccct catcctcctg
gccactcagc ttgtctacct caagctcata tttttcgttc acgaccgtcg gaagatgaag
cctgtccagt ttgtgccggc cgtcagccag aactggacct tccacggtcc gggggccagc
ggccaggctg cggccaactg gctggctggc tttggccgag gccccacgcc tccaactctg
ctggggatcc ggcagaacag caatgcggcg ggccgcaggc gtctgctggt gctggatgaa
ttcaagactg aaaagaggat aagcaggatg ttctacatca tgaccttctt cttcctgagc
ctgtgggggc cctacctggt ggcctgctac tggagggtgt tcgccagggg tcctgtggtg
cctggaggct acct
>Serrasalmidae_Pygopristis_denticulata_1_1
nnnnnnnnnn nnnnnnnnnn nctaacctcc ctgggtttca tcatcggcgt cggagtggtc
ggaaacctcc tgatctccat cctgctgttt aaagacaaga gcctgcaccg cgcaccctac
tactttctgc tggacctgtg cgcctcggac atccttcgct ccgccatctg cttccccttt
gtgttcacct cggtcaagaa tggctccgcc tggacatacg gcacgctcac ctgcaaagtg
atcgccttct taggcgtgct ctcctgtttc cacacagcct tcatgctgtt ctgcatcagc
gtaacgcgct acctagccat cgcccaccac cgcttctaca caaagaggct gaccttctgg
acctgcctgg ccgtcatctg catggtgtgg acgttgtctg tggccatggc cttcccgcca
gtgctggatg tgggcaccta ttcgttcatc cgcgaggagg accagtgcac cttccagcac
cgctccttcc gcgccaacga ctcgttgggc ttcatgctgc tgcttgccct cattctcctg
gccactcagc ttgtctacct caagctcata tttttcgttc acgaccgtcg gaagatgaag
cctgtccagt ttgtgccggc cgtcagccag aactggacct tccacggtcc gggggccagc
ggccaggctg cggccaactg gctggctggc tttggccgag gccccacgcc tccaaccctg
ctggggatcc ggcagaacag caatgcggcg ggccgcaggc gtctgctggt gctggatgag
ttcaagactg aaaagaggat aagcaggatg ttctacatca tgaccttctt cttcctgagc
ctgtgggggc cctacctggt ggcctgctac tggagggtgt tcgccagggg tcctgtggtg
cctggaggct acct
>Serrasalmidae_Pygopristis_denticulata_2_1
nnnnnnnnnn nnnnnnnnnn nctaacctcc ctgggtttca tcatcggcgt cggagtggtc
ggaaacctcc tgatctccat cctgctgttt aaagacaaga gcctgcaccg cgcaccctac
tactttctgc tggacctgtg cgcctcggac atccttcgct ccgccatctg cttccccttt
gtgttcacct cggtcaagaa tggctccgcc tggacatacg gcacgctcac ctgcaaagtg
atcgccttct taggcgtgct ctcctgtttc cacacagcct tcatgctgtt ctgcatcagc
gtaacgcgct acctagccat cgcccaccac cgcttctaca caaagaggct gaccttctgg
acctgcctgg ccgtcatctg catggtgtgg acgttgtctg tggccatggc cttcccgcca
gtgctggatg tgggcaccta ttcgttcatc cgcgaggagg accagtgcac cttccagcac
cgctccttcc gcgccaacga ctcgttgggc ttcatgctgc tgcttgccct cattctcctg
gccactcagc ttgtctacct caagctcata tttttcgttc acgaccgtcg gaagatgaag
cctgtccagt ttgtgccggc cgtcagccag aactggacct tccacggtcc gggggccagc
ggccaggctg cggccaactg gctggctggc tttggccgag gccccacgcc tccaaccctg
ctggggatcc ggcagaacag caatgcggcg ggccgcaggc gtctgctggt gctggatgag
ttcaagactg aaaagaggat aagcaggatg ttctacatca tgaccttctt cttcctgagc
ctgtgggggc cctacctggt ggcctgctac tggagggtgt tcgccagggg tcctgtggtg
cctggaggct acct
>Serrasalmidae_Serrasalmus_altuvei_2_1
nnnnnnnnnn nnnnnnnnnn nctaacctcc ctgggtttca tcatcggcgt cggagtggtc
ggaaacctcc tgatctccat cctgctgttc aaagacaaga gcctgcaccg cgcaccctac
tactttctgc tggacctgtg cgcctcggac atcctgcgct ccgccatctg cttccccttt
gtgttcacct cggtcaagaa tggctccgcc tggacatacg gcacgctcac ctgcaaagtg
atcgccttct taggcgtgct ctcctgtttc cacacagcct tcatgctgtt ctgcatcagc
gtaacgcgct acctagccat cgcccaccac cgcttctaca caaagaggct gaccttctgg
acctgcctgg ccgtcatctg catggtgtgg acgttgtctg tggccatggc cttcccacca
gtgctggatg tgggcaccta ttcgttcatc cgcgaggagg accagtgcac cttccagcac
cgctccttcc gcgccaacga ctcgttgggc ttcatgctgc tgctcgccct catcctcctg
gccactcagc ttgtctacct caagctcata tttttcgttc acgaccgtcg gaagatgaag
cctgtccagt ttgtgccggc cgtcagccag aactggacct tccacggtcc gggggccagc
ggccaggctg cggccaactg gctggctggc tttggccgag gccccacgcc tccaaccctg
ctggggatcc ggcagaacag caatgcggcg ggccgcaggc gtctgctggt gctggatgaa
ttcaagactg aaaagaggat aagcaggatg ttctacatca tgaccttctt cttcctgagc
ctgtgggggc cctacctggt ggcctgctac tggagggtgt tcgccagggg tcctgtggtg
cctggaggct acct
>Serrasalmidae_Serrasalmus_humeralis_1_1
nnnnnnnnnn nnnnnnnnnn nctaacctcc ctgggtttca tcatcggcgt cggagtggtc
ggaaacctcc tgatctccat cctgctgttc aaagacaaga gcctgcaccg cgcaccctac
tactttctgc tggacctgtg cgcctcggac atcctgcgct ccgccatctg cttccccttt
gtgttcacct cggtcaagaa tggctccgcc tggacatacg gcacgctcac ctgcaaagtg
atcgccttct taggcgtgct ctcctgtttc cacacagcct tcatgctgtt ctgcatcagc
gtaacgcgct acctagccat cgcccaccac cgcttctaca caaagaggct gaccttctgg
acctgcctgg ccgtcatctg catggtgtgg acgttgtctg tggccatggc cttcccacca
gtgctggatg tgggcaccta ttcgttcatc cgcgaggagg accagtgcac cttccagcac
cgctccttcc gcgccaacga ctcgttgggc ttcatgctgc tgctcgccct catcctcctg
gccactcagc ttgtctacct caagctcata tttttcgttc acgaccgtcg gaagatgaag
cctgtccagt ttgtgccggc cgtcagccag aactggacct tccacggtcc gggggccagc
ggccaggctg cggccaactg gctggctggc tttggccgag gccccacgcc tccaaccctg
ctggggatcc ggcagaacag caatgcggcg ggccgcaggc gtctgctggt gctggatgaa
ttcaagactg aaaagaggat aagcaggatg ttctacatca tgaccttctt cttcctgagc
ctgtgggggc cctacctggt ggcctgctac tggagggtgt tcgccagggg tcctgtggtg
cctggaggct acct
>Serrasalmidae_Serrasalmus_humeralis_2_1
nnnnnnnnnn nnnnnnnnnn nctaacctcc ctgggtttca tcatcggcgt cggagtggtc
ggaaacctcc tgatctccat cctgctgttc aaagacaaga gcctgcaccg cgcaccctac
tactttctgc tggacctgtg cgcctcggac atcctgcgct ccgccatctg cttccccttt
gtgttcacct cggtcaagaa tggctccgcc tggacatacg gcacgctcac ctgcaaagtg
atcgccttct taggcgtgct ctcctgtttc cacacagcct tcatgctgtt ctgcatcagc
gtaacgcgct acctagccat cgcccaccac cgcttctaca caaagaggct gaccttctgg
acctgcctgg ccgtcatctg catggtgtgg acgttgtctg tggccatggc cttcccacca
gtgctggatg tkggcaccta ttcgttcatc cgcgaggagg accagtgcac cttccagcac
cgctccttcc gcgccaacga ctcgttgggc ttcatgctgc tgctcgccct catcctcctg
gccactcagc ttgtctacct caagctcata tttttcgttc acgaccgtcg gaagatgaag
cctgtccagt ttgtgccrgc cgtcagccag aactggacct tccacggtcc gggggccagc
ggccaggctg cggccaactg gctggctggc tttggccgag gccccacgcc tccaaccctg
ctggggatcc ggcagaacag caatgcggcg ggccgcaggc gtctgctggt gctggatgaa
ttcaagactg aaaagaggat aagcaggatg ttctacatca tgaccttctt cttcctgagc
ctgtgggggc cctacctggt ggcctgctac tggagggtgt tcgccagggg tcctgtggtg
cctggaggct acct
>Serrasalmidae_Serrasalmus_medinai_2_1
nnnnnnnnnn nnnnnnnnnn nnnnnnnnnn nnnnnnnnnn nnnnnnnnnn nnnnnnnnnn
nnnnnnnnnn nnnnnnnnnn nnnnnnnnnn nnnnnnnnnn nnnnnnnnnn nnnnnnnnnn
nnnnnnnnnn nnnnnnnnnn nnnnnnnnnn nnnnnnnnnn nnnnnnnnnn nnnnnnnnnn
nnnnnnnnnn nnnnnnnnnn nnnnnnnnnn nnnnnnnnnn nnnnnnnnnn nnnnnnnnnn
nnnnnnnnnt taggcgtgct ctcctgtttc cacacagcct tcatgctgtt ctgcatcagc
gtaacgcgct acctagccat cgcccaccac cgcttctaca caaagaggct gaccttctgg
acctgcctgg ctgtcatctg catggtgtgg acgttgtctg tggccatggc cttcccacca
gtgctggatg tgggcaccta ttcgttcatc cgcgaggagg accagtgcac cttccagcac
cgatccttcc gcgccaacga ctcgttgggc ttcatgctgc tgctcgccct catcctcctg
gccactcagc ttgtctacct caagctcata tttttcgttc acgaccgtcg gaagatgaag
cctgtccagt ttgtgccggc cgtcagccag aactggacct tccacggtcc gggggccagc
ggccaggctg cggccaactg gctggctggc tttggccgag gccccacgcc tccaaccctg
ctggggatcc ggcagaacag caatgcggcg ggccgcaggc gtctgctggt gctggatgaa
ttcaagactg aaaagaggat aagcaggatg ttctacatca tgaccttctt cttcctgagc
ctgtgggggc cctacctggt ggcctgctac tggagggtgt tcgccagggg tcctgtggtg
cctggaggct acct
>Cichlidae_Amatitlania_sajica_2_1
nnnnnnnnnn nnnnnnnnnn nnnnnnnnnn nnnnnnttca tcattggagt cggtgtggtt
ggaaacctcc tgatctccat cctgctggtc aaagacaaga gcctgcaccg agcgccctac
tatttcctgt tggacctgtg cgcttctgac atcctgcgct ctgccatctg cttccccttt
gtctttacct cggtcaagaa tggatctgct tggacctacg gcacactgac ctgcaaagtg
atcgccttcc tcggtgtgct ctcctgtttt cacacagcgt tcatgctatt ctgcgtcagc
gtcacccgtt acctggccat cgcgcaccac cgtttctaca ccaagaggct gactttctgg
acgtgtttgg ctgtcatctg catggtgtgg acgctgtctg tggctatggc gttcccaccg
gtgctagatg tagggacgta ctcttttatc cgggaggagg accagtgcac attccagcac
cgttccttca gggcaaatga ttccctgggc ttcatgctcc tgctggcact catcctcctg
gccacacagc tggtttacct caagctcatc tttttcgtac acgaccgtcg aaagatgaag
cccgtccagt tcgtgcctgc tgtcagtcag aactggacct tccatggccc aggtgccagc
gggcaggcgg cagccaactg gctggctgga tttggtagag gccccacccc gcccactttg
ctgggcatcc ggcagaacag caatgcagcg ggccgcaggc gtctactggt attggatgaa
ttcaaaactg agaagaggat tagtaggatg ttctacatca tgacgttttt cttcctggca
ttgtgggggc cctacctggt cgcctgctac tggcgggtgt ttgcaagggg ccccgttgtc
cctggaggct acct
>Cichlidae_Apistogramma_panduro_1_1
cctctcacca cgttcctcaa actgacctct ctgggtttta tcattggagt cggtgtggtt
ggaaacctcc tgatctccat cctgctggtc aaagacaaga gcctgcaccg agcaccctac
tatttcctgt tggacctgtg cgcctctgac atcctgcgct ccgccatctg cttccccttt
gtcttcacct cggtcaagaa tggatctgcc tggacgtacg gcacgttgac ctgcaaagtg
atcgccttcy tgggtgtgct ctcctgcttt cacacagcgt tcatgctgtt ctgcgtcagc
gtcacccgtt acctggccat cgcnnnncac cnnnnnnnnn nnnnnnnnnn gactttctgg
acgtgtttgg ctgtcatctg catggtgtgg acrttgtctg tggctatggc gttcccaccg
gtgctagatg tagggacgta ctcttttatc cgggaggagg accagtgcac attccagcac
cgttccttca gggcaaatga ttctttgggc ttcatgctcc tgctggcact catcctcctg
gccacacagc tggtttacct caagctcatc tttttcgtcc acgaccgtcg aaagatgaag
cccgtccagt ttgtgcctgc cgtcagtcag aactggacct tccacggccc aggcgccagc
gggcaggcgn nnnnnnnnnn nnnnnnnnnn nnnnnnnnnn nnnnnnnnnn nnnnnnnnnn
nnnnnnnnnn nnnnnnnnnn nnnnnnnnnn nnnnnnnnnn nnnnnnnnnn nnnnnnnnnn
nnnnnnnnnn nnnnnnnnnn nnnnnnnnnn nnnnnnnnnn nnnnnnnnnn nnnnnnnnnn
nnnnnnnnnn nnnnnnnnnn nnnnnnnnnn nnnnnnnnnn nnnnnnnnnn nnnnnnnnnn
nnnnnnnnnn nnnn
>Cichlidae_Australoheros_scitulus_1_1
cctctcacca cgttcctcaa actgacctct ctgggtttca tcattggagt cggtgtggtt
ggaaacctcc tgatctccat cctgctggtc aaagacaaga gcctgcaccg agcgccctac
tatttcctgt tggacctttg cgcttctgac atcctgcgct ctgccatctg cttccccttt
gtcttcacct cagtcaagaa tggttctgcc tggacctacg gcacactgac ctgcaaagtg
attgccttcc tgggtgtgct ctcctgtttt cacacagcgt tcatgctatt ctgcgtcagc
gtcacccgtt acctggccat cgcgcaccac cgtttctaca ccaagaggct gactttctgg
acgtgtttgg ctgtcatctg catggtgtgg acgctgtctg tggctatggc gttcccaccg
gtgctagatg tagggacgta ctcttttatc cgggaggagg accagtgcac attccagcac
cgttccttca gggcaaatga ttcgctgggc ttcatgctcc tgctggcact catcctcctg
gccacacagc tggtttacct caagctcatc tttttcgtcc acgaccgtcg aaagatgaag
cccgtccagt tcgtgcctgc tgtcagtcag aactggacct tccatggccc aggcgcmagc
gggcaggcgn nnnnnnnnnn nnnnnnnnnn nnnnnnnnnn nnnnnnnnnn nnnnnnnnnn
nnnnnnnnnn nnnnnnnnnn nnnnnnnnnn nnnnnnnnnn nnnnnnnnnn nnnnnnnnnn
nnnnnnnnnn nnnnnnnnnn nnnnnnnnnn nnnnnnnnnn nnnnnnnnnn nnnnnnnnnn
nnnnnnnnnn nnnnnnnnnn nnnnnnnnnn nnnnnnnnnn nnnnnnnnnn nnnnnnnnnn
nnnnnnnnnn nnnn
>Cichlidae_Caquetaia_kraussii_3_1
cctctcacca cgttcctcaa actgacctct ctgggtttca tcattggagt cggtgtggtt
ggaaacctcc tgatctccat cctgctggtc aaagacaaga gcctgcaccg agcgccctac
tatttcctgt tggacctgtg cgcttctgac atcctgcgct ctgccatctg cttccccttt
gtcttcacct cagtcaagaa tggatctgcc tggacctacg gcacattgac ctgcaaagtg
atcgccttcc tgggtgtgct ctcctgtttt cacacagcgt tcatgctatt ctgcgtcagc
gtcacccgtt acctggccat cgcgcaccac cgtttctaca ccaagaggct gactttctgg
acgtgtttgg ctgtcatctg catggtgtgg acgctgtctg tggctatggc gttcccaccg
gtgctagatg tagggacgta ctcttttatc cgggaggagg accagtgcac attccagcac
cgttccttca gggcaaatga ttcactgggc ttcatgctcc tgctggcact catcctcctg
gccacacagc tggtttacct caagctcatc tttttcgtcc acgaccgtcg aaagatgaag
cccgtccagt tcgtgcctgc cgtcagtcag aactggacct tccatggccc aggcgccagc
gggcaggcgg cagccaactg gctggctgga tttggtagag gccccacccc gcccactttg
ctgggcatcc ggcagaacag caatgcagcg ggccgcaggc gtctactggt attggatgaa
ttcaaaactg agaagaggat tagtaggatg ttctacatca tgacrttttt cttcctggca
ctgtgggggc cctacctggt cgcctgctac tggcgggtgt ttgcaagggg ccccgttgtc
cctggaggct acct
>Cichlidae_Dicrossus_maculatus_1_1
cctctcacca cgttcctcaa actgacctct ctgggtttca tcattggagt cggtgtggtt
ggaaacctcc tgatctccat cctgctggtc aaagacaaga gcctgcaccg agcgccctac
tatttcctgt tggacctgtg cgcctctgac atcctgcgct ccgccatctg cttccccttt
gtcttcacct ccgtcaagaa tggatctgcc tggacctacg gcacgttgac ctgcaaagtg
atcgccttcc tgggtgtgct ctcctgtttt cacacggcgt tcatgctatt ctgcgtcagt
gtcacccgtt acctggccat cgcgcaccac cgtttctaca ccaagaggct gactttctgg
acgtgtttgg ctgtcatctg catggtgtgg acgttgtctg tggccatggc attcccaccg
gtgctagatg tagggacgta ctcttttatc cgggaggagg accagtgcac attccagcac
cgttccttca gggcaaatga ttcgctgggc ttcatgctcc tgctggcact catcctcctg
gccacacagc tggtttacct caagctcatc tttttcgtcc acgaccgtcg aaagatgaag
cccgtccagt tcgtgcctgc cgtcagtcag aactggacct tccacggccc aggcgccagc
gggcaggcgn nnnnnnnnnn nnnnnnnnnn nnnnnnnnnn nnnnnnnnnn nnnnnnnnnn
nnnnnnnnnn nnnnnnnnnn nnnnnnnnnn nnnnnnnnnn nnnnnnnnnn nnnnnnnnnn
nnnnnnnnnn nnnnnnnnnn nnnnnnnnnn nnnnnnnnnn nnnnnnnnnn nnnnnnnnnn
nnnnnnnnnn nnnnnnnnnn nnnnnnnnnn nnnnnnnnnn nnnnnnnnnn nnnnnnnnnn
nnnnnnnnnn nnnn
>Cichlidae_Herichthys_cyanoguttatus_2_1
cctctcacca cgttcctcaa actgacctct ctgggtttca tcattggagt cggtgtggtt
ggaaacctcc tgatctccat cctgctggtc aaagacaata gcctgcaccg agcgccctac
tatttcctgt tggacctgtg cgcttctgac atcctgcgct ctgccatctg cttccccttt
gtcttcacct cggtcaagaa tggatctgcc tggacctacg gcacactgac ctgcaaagtg
atcgccttcc tgggtgtgct ctcctgcttt cacacagcgt tcatgctatt ctgcgtcagc
gtcacccgtt acctggccat tgcgcaccac cgtttctaca ccaagaggct gactttctgg
acgtgtttgg ctgtcatctg catggtgtgg acgctgtctg tggctatggc gttcccaccg
gtgctagatg tagggacgta ctcttttatc cgggaggagg accagtgcac attccagcac
cgttccttca gggcaaatga ttcgctgggc ttcatgctcc tgctggcact catcctcctg
gccacacagc tggtttacct caagctcatc tttttcgtcc acgaccgtcg aaagatgaag
cccgtccagt ttgtgcctgc cgtcagtcag aactggacct tccatggccc aggcgccagc
gggcaggcgg cagccaactg gctggctgga tttggtagag gccccacccc gcccactttg
ctgggcatcc ggcagaacag caatgcagcg ggccgcaggc gtctactggt attggatgaa
ttcaaaactg agaagaggtt tagtaggatg ttctacatca tgacgttttt cttcctggca
ctgtgggggc cctacctggt cgcctgctac tggcgggtgt ttgcaagggg ccccgttgtc
cctggaggct acct
>Cichlidae_Mikrogeophagus_ramirezi_2_1
nnnnnnnnnn nnnnnnnnnn nnnnnnnnnn nnnnnnnnnn nnnnnnnnnn nnnnnnnnnn
nnnnnnnnnn nnnnnnnnnn nctgctggtc aaagacaaga gcctgcaccg agcgccctac
tatttcctgt tggacctgtg cgcctctgac atcctgcgct ctgccatctg cttccccttt
gtcttcacct cggtcaagaa tggatctgcc tggacctacg gcacgttgac ctgcaaagtg
atcgccttcc tgggtgtgct ctcctgtttt cacacggcgt tcatgctatt ctgcgtcagc
gtcacccgtt acctggccat cgcgcaccac cgtttctaca ccaagaggct gactttctgg
acgtgtttgg ccgtcatctg catggtgtgg acgttgtctg tggctatggc gttcccaccg
gtgctagatg tagggacgta ttcttttatc cgggaggagg accagtgcac attccagcac
cgttccttca gggcaaatga ttcgctgggc ttcatgctcc tgctggcact catcctcctg
gccacacagc tggtttacct caagctcatc tttttcgtcc atgaccgtcg aaagatgaag
cccgtccagt tcgtgcctgc cgtcagtcag aactggacct tccacggccc gggcgccagc
gggcaggcgg cagccaactg gctggctgga tttggtagag gccccacccc gcccactttg
ctgggcatcc ggcagaacag caacgcagcg ggccgcaggc gtctactggt attggatgaa
ttcaaaactg agaagaggat tagtaggatg ttctacatca tgacgttttt cttcctggca
ctgtggggtc cctacctggt cgcctgctac tggcgggtgt ttgcaagggg ccccgttgtc
cctggaggct acct
>Cichlidae_Pterophyllum_altum_1_1
cctctcacta cgttcctcaa actgacctct ttgggtttca tcattggagt cggtgtggtt
ggaaacctcc tgatctccat cctgctggtc aaagacaaga gcctgcaccg agcgccctac
tatttcctgt tggacctgtg cgcttctgac atcctgcgct ccgccatctg cttccccttt
gtcttcacct cggtcaagaa tggatctgcc tggacctatg gcacgttgac ctgcaaagtg
atcgccttcc tgggtgtgct ctcctgtttt cacacagcgt tcatgctatt ctgcgtcagc
gtcacccgtt acctggccat cgcacaccac cgtttctaca ccaagaggct cactttctgg
acgtgtttgg ctgtcatctg catggtgtgg acgctgtctg tggctatggc gttcccaccg
gtgctagatg tagggacgta ctcttttatc cgggaggagg accagtgcac attccagcac
cgttccttca gggcaaatga ttcgctgggc ttcatgctcc tgctggcact catcctcctg
gccacacagc tggtttacct caagctcatc tttttcgtcc acgaccgtcg aaagatgaag
cccgtccagt tcgtgcctgc cgtcagtcag aactggacct tccatggccc aggtgccagc
gggcaggcgn nnnnnnnnnn nnnnnnnnnn nnnnnnnnnn nnnnnnnnnn nnnnnnnnnn
nnnnnnnnnn nnnnnnnnnn nnnnnnnnnn nnnnnnnnnn nnnnnnnnnn nnnnnnnnnn
nnnnnnnnnn nnnnnnnnnn nnnnnnnnnn nnnnnnnnnn nnnnnnnnnn nnnnnnnnnn
nnnnnnnnnn nnnnnnnnnn nnnnnnnnnn nnnnnnnnnn nnnnnnnnnn nnnnnnnnnn
nnnnnnnnnn nnnn
>Cichlidae_Theraps_irregularis_2_1
cctctcacca cgttcctcaa actgacctct ctgggtttca tcattggagt cggtgtggtt
ggaaacctcc tgatctccat cctgctggtc aaagacaaga gcctgcaccg agcgccctac
tatttcctgt tggacctgtg cgcttctgac atcctgcgct ctgccatctg cttccccttt
gtcttcacct cggtcaagaa tggatctgcc tggacctacg gcacactgac ctgcaaagtg
attgccttcc tgggtgtgct ctcctgtttt cacacagcgt tcatgctatt ctgcgtcagc
gtcacccgtt acctggccat cgcgcaccac cgtttctaca ccaagaggct gactttctgg
acgtgtttgg ctgtcatctg catggtgtgg acactgtctg tggctatggc gttcccaccg
gtgctagatg tagggacgta ctcttttatc cgggaggagg accagtgcac attccagcac
cgttccttca gggcaaatga ttcgctgggc ttcatgctcc tgctggcact catcctcctg
gccacacagc tggtttacct caagctcatc tttttcgtcc acgaccgtcg aaagatgaag
cccgtccagt tcgtgcctgc cgtcagtcag aactggacct tccatggccc aggcgccagc
gggcaggcgg cagccaactg gctggctgga tttggtagag gccccacccc gcccactttg
ctgggcatcc ggcagaacag caatgcagcg ggccgcaggc gtctactggt attggatgaa
ttcaaaactg agaagaggat tagtaggatg ttctacatca tgacgttttt cttcctggca
ctgtgggggc cctacctggt cgcctgctat tggcgggtgt ttgcaagggg ccccgttgtc
cctggaggct acct
>Rivulidae_Nematolebias_whitei_2_1
nnnnnnnnnn nnnnnnnnnn nnnnnnnnnn nnnnnnnnnn nnnnnnnnnn nnnnnnnnnn
nnnnnnnnnn nnnnnnnnnn nnnnnnnnnn nnnnnnnnnn nnnnnnnnnn nnnnnnnnnn
nnnnnnnnnn nnnnnnnnnn nnnnnnnnnn nnnnnnnnnn nnnnnnnnnn nnnnnnnnnn
nnnnnnnnnn nnnnnnnnnn nnnnnnnnnn nnnnnnnnnn nnnnnnnnnn ntgcaaagtg
atcgccttcc tgggtgtgct ctcgtgtttc cacacggcgt tcatgctatt ctgcgttagc
gttacccgct acctggccat agcgcatcac cgcttctaca ctaagaggtt gacgttctgg
acgtgtttag cggtcatctg catggtgtgg acgttgtcgg tggctatggc gtttcctccg
gtgctagacg ttgggacgta ctccttcatc cgggaggagg accagtgcac gtttcagcat
cgctccttca gggcgaacga ttcgctgggc ttcatgctcc tgctggcgct catcctcctg
gccacgcaac tggtttacct caagctcatt ttcttcgtcc acgaccgtcg gaagatgaag
cccgtccagt ttgtgcctgc tgtcagccag aactggacct tccatggacc aggagccagc
gggcaggcag cagcaaactg gctggccgga tttggtcgcg gccccacccc gcctaccttg
ctgggcatcc ggcagaacag caatgcagcg ggtcgtagac gcctcctagt actggacgaa
tacaaaacgg agaagaggat tannnnnnnn nnnnnnnnnn nnnnnnnnnn nnnnnnnnnn
nnnnnnnnnn nnnnnnnnnn nnnnnnnnnn nnnnnnnnnn nnnnnnnnnn nnnnnnnnnn
nnnnnnnnnn nnnn
>Serrasalmidae_Myleus_setiger_1_1
nnnnnnnnnn nnnnnnnnnn nnnnnnnnnn nnnnnnnnnn nnnnnnnnnn nnnnnnnnnn
nnnnnnnnnn nnnnnnnnnn nnnnnnnnnn nnnnnnnnnn nnnnnnnnnn nnnnnnnnnn
nnnnnnnnnn nnnnnnnnnn nnnnnnnnnn nnnnnnnnnn nnnnnnnnnn nnnnnnnnnn
nnnnnnnnnn nnnnnnnnnn nnnnnnnnnn nnnnnnnnnn nnnnnnnnnn nnnnnnnnnn
nnnnnnnnnn nnnnnnnnnn ntcctgtttc cacacagcct tcatgctgtt ctgcatcagc
gtaacgcgct acctagcgat cgcccaccac cgcttctaca caaagaggct gaccttctgg
acctgcctgg ccgtcatctg catggtgtgg acgttgtctg tggccatggc cttcccgcca
gtgctggatg tgggcaccta ttcgttcatc cgcgaggagg accagtgcac cttccagcac
cgctccttcc gcgccaacga ctcgttgggc ttcatgctgc tgctcgccct catcctcctg
gccactcagc ttgtctacct caagctcata tttttcgttc acgaccgtcg gaagatgaag
cccgtccagt ttgtgccggc cgtcagccag aactggacct tccacggtcc aggggccagc
ggccaggctg cggccaactg gctggctggc tttggccgag gccccacgcc tccaaccctg
ctggggatcc ggcagaacag caatgcggcg ggccgcaggc gtctgctggt gctggacgag
ttcaagactg aaaagaggat aagcaggatg ttctacatca tgaccttctt cttcctgagc
ctgtgggggc cctacctggt ggcctgctac tggagggtgt tcgccagggg tcctgtggtg
cctggaggct acct
>Serrasalmidae_Myloplus_rhomboidalis_1_1
nnnnnnnnnn nnnnnnnnnn nctaacctcc ctgggtttca tcatcggcgt cggagtggtc
ggaaacctcc tgatctccat cctgctgttc aaagacaaga gcctgcaccg cgcaccctac
tactttctgc tggacctgtg cgcctcggac atcctgcgct ccgccatctg cttccccttt
gtgttcacct cggtcaagaa tggctccgcc tggacatacg gcacgctcac ctgcaaagtg
atcgccttct taggcgtgct ctcctgtttc cacacagcct tcatgctgtt ctgcatcagc
gtaacgcgct acctagccat cgcccaccac cgcttctaca caaagaggct gaccttctgg
acctgcctgg ccgtcatctg catggtgtgg acgttgtctg tggccatggc ctttccgcca
gtgctggatg tgggcaccta ttcgttcatc cgcgaggagg accagtgcac cttccagcac
cgctccttcc gcgccaacga ctcgttgggc ttcatgctgc tgctcgccct catcctcctg
gccactcagc ttgtctacct caagctcata tttttcgttc acgaccgccg gaagatgaag
cccgtccagt ttgtgccggc cgtcagccag aactggacct tccacggtcc gggggccagc
ggccaggctg cggccaactg gctggctggc tttggccgag gccccacgcc tccaaccctg
ctggggatcc ggcagaacag caatgcggcg ggccgcaggc gtctgctggt gctggacgag
ttcaagactg aaaagaggat aagcaggatg ttctacatca tgaccttctt cttcctgagc
ctgtgggggc cctacctggt ggcctgctac tggagggtgt tcgccagggg tcctgtggtg
cctggaggct acct
>Serrasalmidae_Myloplus_torquatus_1_1
nnnnnnnnnn nnnnnnnnnn nnnnnnnnnn nnnnnnnnnn nnnnnnnnnn nnnnnnnnnn
nnnnnnnnnn nnnnnnnnnn nnnnnnnnnn nnnnnnnnnn nnnnnnnnnn nnnnnnnnnn
nnnnnnnnnn nnnnnnnnnn nnnnnnnnnn nnnnnnnnnn nnnnnnnnnn nnnnnnnnnn
nnnnnnnnnn nnnnnnnnnn nnnnnnnnnn nnnnnnnnnn nnnnnnnnnn nnnnnnnnnn
nnnnnnnnnn nnnnnnnnct ctcctgtttc cacacagcct tcatgctgtt ctgcatcagc
gtaacgcgct acctagcgat cgcccaccac cgcttctaca caaagaggct gaccttctgg
acctgcctgg ccgtcatctg catggtgtgg acgttgtctg tggccatggc cttcccgcca
gtgctggatg tgggcaccta ttcgttcatc cgcgaggagg accagtgcac cttccagcac
cgctccttcc gcgccaacga ctcgttgggc ttcatgctgc tgctcgccct catcctcctg
gccactcagc ttgtctacct caagctcata tttttcgttc acgaccgtcg gaagatgaag
cccgtccagt ttgtgccggc cgtcagccag aactggacct tccacggtcc aggggccagc
ggccaggctg cggccaactg gctggctggc tttggccgag gccccacgcc tccaaccctg
ctggggatcc ggcagaacag caatgcggcg ggccgcaggc gtctgctggt gctggacgag
ttcaagactg aaaagaggat aagcaggatg ttctacatca tgaccttctt cttcctgagc
ctgtgggggc cctacctggt ggcctgctac tggagggtgt tcgccagggg tcctgtggtg
cctggaggct acct
>Serrasalmidae_Pristobrycon_calmoni_1_1
nnnnnnnnnn nnnnnnnnnn nctaacctcc ctgggtttca tcatcggcgt cggagtggtc
ggaaacctcc tgatctccat cctgctgttc aaagacaaga gcctgcaccg cgcaccctac
tactttctgc tggacctgtg cgcctcggac atcctgcgct ccgccatctg cttccccttt
gtgttcacct cggtcaagaa tggctccgcc tggacatacg gcacgctcac ctgcaaagtg
atcgccttct taggcgtgct ctcctgtttc cacacagcct tcatgctgtt ctgcataagc
gtaacgcgct acctagccat cgcccaccac cgcttctaca caaagaggct gaccttctgg
acctgcctgg ccgtcatctg catggtgtgg acgttgtctg tggccatggc cttcccacca
gtgctggatg tgggcaccta ttcgttcatc cgcgaggagg accagtgcac cttccagcac
cgctccttcc gcgccaacga ctcgttgggc ttcatgctgc tgctcgccct catcctcctg
gccactcagc ttgtctacct caagctcata tttttcgttc acgaccgtcg gaagatgaag
cctgtccagt ttgtgccggc cgtcagccag aactggacct tccacggtcc gggggccagc
ggccaggctg cggccaactg gctggctggc tttggccgag gccccacgcc tccaaccctg
ctggggatcc ggcagaacag caatgcggcg ggccgcaggc gtctgctggt gctggatgaa
ttcaagactg aaaagaggat aagcaggatg ttctacatca tgaccttctt cttcctgagc
ctgtgggggc cctacctggt ggcctgctac tggagggtgt tcgccagggg tcctgtggtg
cctggaggct acct
>Serrasalmidae_Pygocentrus_nattereri_3_1
nnnnnnnnnn nnnnnnnnnn nnnnnnnnnn nnnnnnnnnn nnnnnnnnnn nnnnnnnnnn
nnnnnnnnnn nnnnnnnnnn nnnnnnnnnn nnnnnnnnnn nnnnnnnnnn nnnnnnnnnn
nnnnnnnnnn nnnnnnnnnn nnnnnnnnnn nnnnnnnnnn nnnnnnnnnn nnnnnnnnnn
nnnnnnnnnn nnnnnnnnnn nnnnnnnnnn nnnnnnnnnn nnnnnctcac ctgcaaagtg
atcgccttct taggcgtgct ctcctgtttc cacacagcct tcatgctgtt ctgcatcagc
gtaacgcgct acctagccat cgcccaccac cgcttctaca caaagaggct gaccttctgg
acctgcctgg ccgtcatctg catggtgtgg acgttgtctg tggccatggc cttcccacca
gtgctggatg tgggcaccta ttcgttcatc cgcgaggagg accagtgcac cttccagcac
cgctccttcc gcgccaacga ctcgttgggc ttcatgctgc tgctcgccct catcctcctg
gccactcagc ttgtctacct caagctcata tttttcgttc acgaccgtcg gaagatgaag
cctgtccagt ttgtgccggc cgtcagccag aactggacct tccacggtcc gggggccagc
ggccaggctg cggccaactg gctggctggc tttggccgag gccccacgcc tccaactctg
ctggggatcc ggcagaacag caatgcggcg ggccgcaggc gtctgctggt gctggatgaa
ttcaagactg aaaagaggat aagcaggatg ttctacatca tgaccttctt cttcctgagc
ctgtgggggc cctacctggt ggcctgctac tggagggtgt tcgccagggg tcctgtggtg
cctggaggct acct
>Serrasalmidae_Pygocentrus_piraya_2_1
nnnnnnnnnn nnnnnnnnnn nctaacctcc ctgggtttca tcatcggcgt cggagtggtc
ggaaacctcc tgatctccat cctgctgttc aaagacaaga gcctacaccg cgcaccctac
tactttctgc tggacctgtg cgcctcggac atcctgcgct ctgccatctg cttccccttt
gtgttcacct cggtcaagaa tggctccgcc tggacatacg gcacgctcac ctgcaaagtg
atcgccttct taggcgtgct ctcctgtttc cacacagcct tcatgctgtt ctgcatcagc
gtaacgcgct acctagccat cgcccaccac cgcttctaca caaagaggct gaccttctgg
acctgcctgg ccgtcatctg catggtgtgg acgttgtctg tggccatggc cttcccacca
gtgctggatg tgggcaccta ttcgttcatc cgcgaggagg accagtgcac cttccagcac
cgctccttcc gcgccaacga ctcgttgggc ttcatgctgc tgctcgccct catcctcctg
gccactcagc ttgtctacct caagctcata tttttcgttc acgaccgtcg gaagatgaag
cctgtccagt ttgtgccggc cgtcagccag aactggacct tccacggtcc gggggccagc
ggccaggctg cggccaactg gctggctggc tttggccgag gccccacgcc tccaactctg
ctggggatcc ggcagaacag caatgcggcg ggccgcaggc gtctgctggt gctggatgaa
ttcaagactg aaaagaggat aagcaggatg ttctacatca tgaccttctt cttcctgagc
ctgtgggggc cctacctggt ggcctgctac tggagggtgt tcgccagggg tcctgtggtg
cctggaggct acct
>Serrasalmidae_Pygocentrus_piraya_3_1
nnnnnnnnnn nnnnnnnnnn nctaacctcc ctgggtttca tcatcggcgt cggagtggtc
ggaaacctcc tgatctccat cctgctgttc aaagacaaga gcctacaccg cgcaccctac
tactttctgc tggacctgtg cgcctcggac atcctgcgct ctgccatctg cttccccttt
gtgttcacct cggtcaagaa tggctccgcc tggacatacg gcacgctcac ctgcaaagtg
atcgccttct taggcgtgct ctcctgtttc cacacagcct tcatgctgtt ctgcatcagc
gtaacgcgct acctagccat cgcccaccac cgcttctaca caaagaggct gaccttctgg
acctgcctgg ccgtcatctg catggtgtgg acgttgtctg tggccatggc cttcccacca
gtgctggatg tgggcaccta ttcgttcatc cgcgaggagg accagtgcac cttccagcac
cgctccttcc gcgccaacga ctcgttgggc ttcatgctgc tgctcgccct catcctcctg
gccactcagc ttgtctacct caagctcata tttttcgttc acgaccgtcg gaagatgaag
cctgtccagt ttgtgccggc cgtcagccag aactggacct tccacggtcc gggggccagc
ggccaggctg cggccaactg gctggctggc tttggccgag gccccacgcc tccaactctg
ctggggatcc ggcagaacag caatgcggcg ggccgcaggc gtctgctggt gctggatgaa
ttcaagactg aaaagaggat aagcaggatg ttctacatca tgaccttctt cttcctgagc
ctgtgggggc cctacctggt ggcctgctac tggagggtgt tcgccagggg tcctgtggtg
cctggaggct acct
>Serrasalmidae_Serrasalmus_humeralis_3_1
nnnnnnnnnn nnnnnnnnnn nctaacctcc ctgggtttca tcatcggcgt cggagtggtc
ggaaacctcc tgatctccat cctgctgttc aaagacaaga gcctgcaccg cgcaccctac
tactttctgc tggacctgtg cgcctcggac atcctgcgct ccgccatctg cttccccttt
gtgttcacct cggtcaagaa tggctccgcc tggacatacg gcacgctcac ctgcaaagtg
atcgccttct taggcgtgct ctcctgtttc cacacagcct tcatgctgtt ctgcatcagc
gtaacgcgct acctagccat cgcccaccac cgcttctaca caaagaggct gaccttctgg
acctgcctgg ccgtcatctg catggtgtgg acgttgtctg tggccatggc cttcccacca
gtgctggatg tgggcaccta ttcgttcatc cgcgaggagg accagtgcac cttccagcac
cgctccttcc gcgccaacga ctcgttgggc ttcatgctgc tgctcgccct catcctcctg
gccactcagc ttgtctacct caagctcata tttttcgttc acgaccgtcg gaagatgaag
cctgtccagt ttgtgccggc cgtcagccag aactggacct tccacggtcc gggggccagc
ggccaggctg cggccaactg gctggctggc tttggccgag gccccacgcc tccaaccctg
ctggggatcc ggcagaacag caatgcggcg ggccgcaggc gtctgctggt gctggatgaa
ttcaagactg aaaagaggat aagcaggatg ttctacatca tgaccttctt cttcctgagc
ctgtgggggc cctacctggt ggcctgctac tggagggtgt tcgccagggg tcctgtggtg
cctggaggct acct
>Rivulidae_Kryptolebias_marmoratus_1_1
nnnnnnnnnn nnnnnnnnnn nnnnnnnnnn nnnnnnnnnn nnnnnnnnnn nnnnnnnnnn
nnnnnnnnnn nnnnnnnnnn nnnnnnnnnn nnnnnnnnnn nnnnnnnnnn nnnnnnnnnn
nnnnnnnnnn nnnnnnnnnn nnnnnnnnnn nnnnnnnnnn nnnnnnnnnn nnnnnnnnnn
nnnnnnnnnn nnnnnnnnnn nnnnnnnnnn nnnnnnnnnn nnnnnnnnnn ntgcaaagtg
attgccttcc tgggtgtgct ctcgtgtttc cacacagcgt tcatgctatt ctgcgtcagc
gtcacccgct acctggccat agcacatcac cgcttctaca ccaagaggtt gacgttctgg
acgtgcttag cagtcatctg catggtgtgg acgttgtcgg tggctatggc attccctccg
gtgctagacg tcgggacgta ctccttcatc cgggaggagg accagtgcac gtttcagcac
cgctctttca gggcgaacga ctcgctgggc ttcatgctcc tgctggcgct catcctcctg
gccacgcagc tggtttacct caagctcatt ttctttgtcc acgaccgtcg gaagatgaag
cccgtccagt tcgtgcccgc cgtcagccag aactggacct tccacgggcc aggcgccagc
gggcaggcgg cagcgaactg gctggctgga tttggtcgcg gccccacccc gcctaccttg
ctgggcatcc ggcagaacag caacgcagcg ggccgcaggc gtctcctagt attggacgaa
ttcaaaacgg agaagaggat tagtaggatg ttctacataa tgacgttttt nnnnnnnnnn
nnnnnnnnnn nnnnnnnnnn nnnnnnnnnn nnnnnnnnnn nnnnnnnnnn nnnnnnnnnn
nnnnnnnnnn nnnn
>Rivulidae_Rachovia_brevis_1_1
nnnnnnnnnn nnnnnnnnnn nnnnnnnnnn nnnnnnnnnn nnnnnnnnnn nnnnnnnnnn
nnnnnnnnnn nnnnnnnnnn nnnnnnnnnn nnnnnnnnnn nnnnnnnnnn nnnnnnnnnn
nnnnnnnnnn nnnnnnnnnn nnnnnnnnnn nnnnnnnnnn nnnnnnnnnn nnnnnnnnnn
nnnnnnnnnn nnnnnnnnnn nnnnnnnnnn nnnnnnnnnn nnnnnnnnnn ntgcaaagtg
atcgccttcc tgggggtgct ctcgtgtttc cacacggcgt tcatgctgtt ctgcgtcagc
gtcacccgct acctggccat cgcgcaccac cgcttctaca ccaagcggct gacgttctgg
acgtgcctgg cggtcatctg catggtgtgg acgctgtcgg tggccatggc gttccccccg
gtgctggacg tcgggacgta ctccttcatc cgggaggagg accagtgcac gttccagcac
cgctcgttcc gggcgaatga ctcgctgggc ttcatgctcc tgctggcgct catcctcctg
gccacgcagc tcgtttacct caagctcatt ttcttcgtcc acgaccgtcg gaagatgaag
cccgtccagt tcgtgccggc cgtcagccag aactggacct tccacgggcc gggcgccagc
gggcaggcgg cggcgaactg gctggctgga tttggtcgtg gccccacccc gcccaccttg
ctgggcatcc ggcagaacag caatgcagcg ggccgccggc gcctcctggt gttggatgag
ttcaaaacgg agaagaggat tagtaggatg ttctacataa tgacgnnnnn nnnnnnnnnn
nnnnnnnnnn nnnnnnnnnn nnnnnnnnnn nnnnnnnnnn nnnnnnnnnn nnnnnnnnnn
nnnnnnnnnn nnnn
>Serrasalmidae_Myloplus_planquettei_1_1
nnnnnnnnnn nnnnnnnnnn nctaacctcc ctgggtttca tcatcggcgt cggagtggtc
ggaaacctcc tgatctccat cctgctgttc aaagacaaga gcctgcaccg cgcaccctac
tactttctgc tggacctgtg cgcctcggac atcctgcgct ccgccatctg cttccccttt
gtgttcacct cggtcaagaa tggctccgcc tggacatacg gcacgctcac ctgcaaagtg
atcgccttct taggtgtgct ctcctgtttc cacacagcct tcatgctgtt ctgcatcagc
gtaacgcgct acctagccat cgcccaccac cgcttctaca caaagaggct gaccttctgg
acctgcctgg ccgtcatctg tatggtgtgg acgttgtctg tggccatggc cttcccgcca
gtgctggatg tgggcaccta ttcgttcatc cgcgaggagg accagtgcac cttccagcac
cgctccttcc gcgccaacga ctcgttgggc ttcatgctgc tgctcgccct catcctcctg
gccactcagc ttgtctacct caagctcata tttttcgttc acgaccgtcg gaagatgaag
cccgtccagt ttgtgccggc cgtcagccag aactggacct tccacggtcc gggggccagc
ggccaggctg cggccaactg gctggctggc tttggccgag gccccacgcc tccaaccctg
ctggggatcc ggcagaacag caatgcggcg ggccgcaggc gtctgctggt gctggacgag
ttcaagactg aaaagaggat aagcaggatg ttctacatca tgaccttctt cttcctgagc
ctgtgggggc cctacctggt ggcctgctac tggagggtgt tcgccagggg tcctgtggtg
cctggaggct acct
>Cichlidae_Apistogramma_steindachneri_1_1
cctctcacca cgttcctcaa actgacctct ctrggtttta tcattggagt cggtgtggtt
ggaaacctcc tgatctccat cctgctggtc aaagacaaga gcctgcaccg agcaccctac
tatttcctgt tggacctgtg cgcctctgac atcttgcgct ccgccatctg cttccccttt
gtcttcacct cggtcaagaa tggatctgcc tggacctacg gcacgttgac ctgcaaagtg
atcgccttcc tgggtgtgct ctcctgyttt cacacagcgt tcatgctgtt ctgcgtcagc
gtcacccgtt acctggccat cgcgcaccac cgtttctaca ccaagaggct gactttctgg
acgtgcttgg ctgtcatctg catggtgtgg acgttgtctg tggctatggc gttcccaccg
gtgctagatg tagggacgta ctcttttatc cgggaggagg accagtgcac attccagcac
cgttccttca gggcaaatga ttctttgggc ttcatgctcc tgctggcact catcctcctg
gccacacagc tggtttacct caagctcatc ttttttgtcc acgaccgtcg aaagatgaag
cccgtccagt ttgtgcctgc cgtcagtcag aactggacct tccacggccc aggcgccagc
gggcaggcan nnnnnnnnnn nnnnnnnnnn nnnnnnnnnn nnnnnnnnnn nnnnnnnnnn
nnnnnnnnnn nnnnnnnnnn nnnnnnnnnn nnnnnnnnnn nnnnnnnnnn nnnnnnnnnn
nnnnnnnnnn nnnnnnnnnn nnnnnnnnnn nnnnnnnnnn nnnnnnnnnn nnnnnnnnnn
nnnnnnnnnn nnnnnnnnnn nnnnnnnnnn nnnnnnnnnn nnnnnnnnnn nnnnnnnnnn
nnnnnnnnnn nnnn
>Cichlidae_Guianacara_dacrya_1_1
cctctcacca cgttcctcaa actgacctct ctgggtttca tcattggagt cggtgtggtt
ggaaacctcc tgatctccat cctgctggtc aaagacaaga gcctgcaccg agcgccctac
tatttcctgt tggacctgtg cgcctctgac atcctgcgct ccgccatctg cttccccttt
gtcttcacct cggtcaagaa tggatctgcc tggacctacg gcacgttgac ctgcaaagtg
atcgccttcc tgggtgtgct ctcctgtttt cacacagcgt tcatgctatt ctgcgtcagc
gtcacccgtt acctggccat cgcgcaccac cgtttctaca ccaagaggct gactttctgg
acgtgtttgg ctgtcatctg catggtgtgg acgttgtctg tggctatggc gttcccaccg
gtgctagatg tagggacata ctcttttatc cgggaggaag accagtgcac attccagcac
cgttccttca gggcaaatga ttcgctgggc ttcatgctcc tgctggcact catcctcctg
gccacacagc tggtttacct caagctcatc tttttcgtcc acgaccgtcg aaagatgaag
cccgtccagt ttgtgcctgc cgtcagtcag aactggacct tccacggccc aggcgccagc
gggcaggcgn nnnnnnnnnn nnnnnnnnnn nnnnnnnnnn nnnnnnnnnn nnnnnnnnnn
nnnnnnnnnn nnnnnnnnnn nnnnnnnnnn nnnnnnnnnn nnnnnnnnnn nnnnnnnnnn
nnnnnnnnnn nnnnnnnnnn nnnnnnnnnn nnnnnnnnnn nnnnnnnnnn nnnnnnnnnn
nnnnnnnnnn nnnnnnnnnn nnnnnnnnnn nnnnnnnnnn nnnnnnnnnn nnnnnnnnnn
nnnnnnnnnn nnnn
>Cichlidae_Ivanacara_bimaculata_1_1
cctctcacca cgttcctcaa actgacctct ctgggtttca tcattggagt cggtgtggtt
ggaaacctcc tgatctccat cctgctggtc aaagacaaga gcctgcaccg agcgccctac
tatttcctgt tggacctctg cgcctctgac atcctgcgct ccgccatctg cttccccttt
gtcttcacct cggtcaagaa tggatctgcc tggacctacg gcacgttgac ctgtaaagtg
atcgccttcc tgggtgtgct ctcctgcttt cacacggcgt tcatgctatt ctgcgtcagc
gtcacccgtt acctggccat cgcgcaccac cgtttctaca ccaagaggct gactttctgg
acgtgtttgg ctgtcatctg catggtgtgg acgctgtctg tggctatggc gttcccacct
gtgctagatg tagggacgta ctctttcatc cgggaggagg accagtgcac attccagcac
cgttccttca gggcaaatga ttcgctgggc ttcatgctcc tgctggcact catcctcctg
gccacacagc tggtttacct caagctcatc tttttcgtcc acgatcgtcg gaagatgaag
cccgtccagt tcgtgcctgc cgtcagtcag aactggacct tccacggccc gggcgccagc
gggcaggcgn nnnnnnnnnn nnnnnnnnnn nnnnnnnnnn nnnnnnnnnn nnnnnnnnnn
nnnnnnnnnn nnnnnnnnnn nnnnnnnnnn nnnnnnnnnn nnnnnnnnnn nnnnnnnnnn
nnnnnnnnnn nnnnnnnnnn nnnnnnnnnn nnnnnnnnnn nnnnnnnnnn nnnnnnnnnn
nnnnnnnnnn nnnnnnnnnn nnnnnnnnnn nnnnnnnnnn nnnnnnnnnn nnnnnnnnnn
nnnnnnnnnn nnnn
>Cichlidae_Krobia_petitella_1_1
cctctcacca cgttcctcaa actgacctct ctgggtttca tcattggagt cggtgtggtt
ggaaacctcc tgatctccat cctgctggtc aaagacaaga gcctgcaccg agcgccctac
tatttcctgt tggacctgtg cgcctctgac atcctgcgct ctgccatctg cttccccttt
gtcttcacct cggtcaagaa tggatctgcc tggacctacg gcacgttgac ctgcaaagtg
atcgccttcc tgggtgtgct ctcctgtttt cacacggcgt tcatgctatt ctgcgtcagc
gtcacccgtt acctggccat cgcgcaccac cgtttctaca ccaagaggct gactttctgg
acgtgtctgg ctgtcatctg catggtgtgg acgctgtctg tggctatggc gttcccaccg
gtgctagatg tagggacgta ctcttttatc cgggaggagg accagtgcac attccagcac
cgttccttca gggcaaatga ttcgctgggc ttcatgctcc tgctggcact catcctcctk
gccacacagc tggtatacct caagctcatc tttttcgtcc acgaccgtcg aaagatgaag
cctgtccagt ttgtgcctgc cgtcagtcag aactggacct tycacggccc aggcgccagc
gggcaggcgn nnnnnnnnnn nnnnnnnnnn nnnnnnnnnn nnnnnnnnnn nnnnnnnnnn
nnnnnnnnnn nnnnnnnnnn nnnnnnnnnn nnnnnnnnnn nnnnnnnnnn nnnnnnnnnn
nnnnnnnnnn nnnnnnnnnn nnnnnnnnnn nnnnnnnnnn nnnnnnnnnn nnnnnnnnnn
nnnnnnnnnn nnnnnnnnnn nnnnnnnnnn nnnnnnnnnn nnnnnnnnnn nnnnnnnnnn
nnnnnnnnnn nnnn
>Cichlidae_Krobia_xinguensis_1_1
cctctcacca cgttcctcaa actgacctct ctgggtttca tcattggagt cggtgtggtt
ggaaacctcc tgatctccat cctgctggtc aaagacaaga gcctgcaccg agcgccctac
tatttcctgt tggacctgtg cgcctctgac atcctgcgct ctgccatctg cttccccttt
gtcttcacct cggtcaagaa tggatctgcc tggacctacg gcacgttgac ctgcaaagtg
atcgctttcc tgggtgtgct ctcctgtttt cacacggcgt tcatgctatt ctgcgtcagt
gtcacccgtt acctggccat ygcgcaccac cgtttctaca ccaagaggct gactttctgg
acgtgtttgg ctgtcatctg catggtgtgg acgctgtctg tggctatggc gttcccaccg
gtgctagatg tagggacgta ctcttttatc cgggaggagg accagtgcac attccagcac
cgttccttca gggcaaatga ttcgctgggc ttcatgctcc tgctggcact catcctcctg
gccacacagc tggtatacct caagctcatc tttttcgtcc acgaccgtcg aaagatgaag
cccgtccagt ttgtgcctgc cgtcagtcag aactggacct tccacggccc aggcgccagc
gggcaggcgn nnnnnnnnnn nnnnnnnnnn nnnnnnnnnn nnnnnnnnnn nnnnnnnnnn
nnnnnnnnnn nnnnnnnnnn nnnnnnnnnn nnnnnnnnnn nnnnnnnnnn nnnnnnnnnn
nnnnnnnnnn nnnnnnnnnn nnnnnnnnnn nnnnnnnnnn nnnnnnnnnn nnnnnnnnnn
nnnnnnnnnn nnnnnnnnnn nnnnnnnnnn nnnnnnnnnn nnnnnnnnnn nnnnnnnnnn
nnnnnnnnnn nnnn
>Cichlidae_Mazarunia_charadrica_1_1
cctctcacca cgttcctcaa actgacctct ctgggtttca tcattggagt cggtgtggtt
ggaaacctcc tgatctccat ccttctggtc aaagacaaga gcctgcaccg agcgccctac
tattttctgt tggacctgtg cgcctctgac atcctgcgct ctgccatctg cttccccttt
gtcttcacct cggtcaagaa tggatctgcc tggacctacg gcacgttgac ctgcaaagtg
atcgccttcc tgggtgtgct ctcctgtttt cacacagcgt tcatgctctt ctgcgtcagc
gtcacccgtt atctggccat tgcgcaccac cgtttctaca ccaagaggct gactttctgg
acgtgtttgg ctgtcatctg catggtgtgg acattgtctg tggctatggc gttcccaccg
gtgctagatg tagggacgta ctcttttatc cgggaggagg accagtgcac attccagcac
cgttccttca gggcaaatga ttcactgggc ttcatgctcc tgctggcact catcctcctg
gccacacagc tggtttacct caagctcatc tttttcgtcc acgaccgtcg aaagatgaag
cccgtccagt ttgtgcctgc cgtcagtcag aactggacct tccackgccc aggcgccagc
gggcaggcgn nnnnnnnnnn nnnnnnnnnn nnnnnnnnnn nnnnnnnnnn nnnnnnnnnn
nnnnnnnnnn nnnnnnnnnn nnnnnnnnnn nnnnnnnnnn nnnnnnnnnn nnnnnnnnnn
nnnnnnnnnn nnnnnnnnnn nnnnnnnnnn nnnnnnnnnn nnnnnnnnnn nnnnnnnnnn
nnnnnnnnnn nnnnnnnnnn nnnnnnnnnn nnnnnnnnnn nnnnnnnnnn nnnnnnnnnn
nnnnnnnnnn nnnn
>Cichlidae_Mazarunia_pala_1_1
cctctcacca cgttcctcaa actgacctct ctgggtttca tcattggagt cggtgtggtt
ggaaacctcc tgatctccat cctgctggtc aaagacaaga gcctgcaccg agcgccctac
tattttctgt tggacctgtg tgcctctgac atcctgcgct ctgccatctg cttccccttt
gtcttcacct cggtcaagaa tggatctgcc tggacctacg gcacgttgac ctgcannnnn
nnnnnnnnnn nnnnnnnnnn nnnnnnnnnn cacacagcgt tcatgctatt ctgcgtaagc
gtcacccgtt atctggccat cgcgcaccac cgtttctaca ccaagaggct gactttctgg
acgtgtttgg ctgtcatctg catggtgtgg acattgtctg tggctatkgc gttcccaccg
gtgctagatg tagggacgta ctcttttatc cgggaggagg accagtgcac attccagcac
cgttccttca gggcaaatga ttcactgggc ttcatgctcc tgctggcact catcctcctg
gccacacagc tggtttacct cnnnnnnnnn nnnnnnnnnn nnnnnnnnnn nnnnnnnnnn
nnnnnnnnnn nnnnnnnngc cgtcagtcag aactggacct tccacggccc aggcgccagc
gggcaggcgn nnnnnnnnnn nnnnnnnnnn nnnnnnnnnn nnnnnnnnnn nnnnnnnnnn
nnnnnnnnnn nnnnnnnnnn nnnnnnnnnn nnnnnnnnnn nnnnnnnnnn nnnnnnnnnn
nnnnnnnnnn nnnnnnnnnn nnnnnnnnnn nnnnnnnnnn nnnnnnnnnn nnnnnnnnnn
nnnnnnnnnn nnnnnnnnnn nnnnnnnnnn nnnnnnnnnn nnnnnnnnnn nnnnnnnnnn
nnnnnnnnnn nnnn
>Cichlidae_Mesonauta_egregius_2_1
nnnnnnnnnn nnnnnnnnnn nnnnnnnnnn nnnnnnttca tcattggagt cggtgtggtt
ggaaacctcc tgatctccat cctgctggtc aaagacaaga gcctgcaccg agcgccctac
tatttcctgt tggacctttg cgcttctgac atcctgcgct ctgccatctg cttccccttt
gtcttcacct cggtcaagaa tggctctgcc tggacctacg gcacattgac ctgcaaagtg
atcgccttcc tgggtgtgct ctcctgtttt cacacagcgt tcatgctatt ctgtgtcagc
gtcacccgtt acctggccat cgctcaccac cgtttctaca ccaagaggct gactttctgg
acgtgtttgg ctgtcatctg catggtgtgg acgctgtctg tggctatggc gttcccaccg
gtgctagatg tagggacgta ctcttttatc cgggaggagg accagtgcac gttccagcac
cgttccttca gggcaaatga ttcgctgggc ttcatgctcc tgctggcact catcctcctg
gccacacagc tggtttacct caagctcatc tttttcgtcc acgaccgtcg aaagatgaag
cccgtccagt tcgtgcctgc cgtcagtcag aactggacct tccacggccc aggcgccagc
gggcaggcag cagccaactg gctggctgga tttggtagag gccccacccc gcccactttg
ctgggcatcc ggcagaacag caatgcagcg ggccgcaggc gtctactggt attggatgaa
ttcaaaactg agaagaggat tagtaggatg ttctacatca tgacgttttt cttcctggca
ctgtgggggc cctacctggt cgcctgctac tggcgggtgt ttgcaagggg ccccgttgtc
cctggaggct acct
>Cichlidae_Teleocichla_preta_1_1
cctctcacca cgttcctcaa actgacctct ctgggtttca tcattggagt cggtgtggtt
ggaaacctcc tgatctccat cctgctggtc aaagacaaga gcctccaccg agcaccctac
tatttcctgt tggacctgtg cgcctctgac atcctgcgct ccgccatctg cttccccttt
gtcttcacct cggtcaaaaa tggatctgcc tggacctatg gcacattgac ctgcaaggtg
atcgccttct tgggtgtgct gtcctgtttt cacacagcgt tcatgctatt ctgcgtcagc
gtcacccgct acttggccat cgcgcaccac cgtttctaca ccaagaggct gactttctgg
acgtgtttgg ctgtcatctg catggtgtgg acgttgtctg tggctatggc attcccaccg
gtgctagatg tagggacata ctcttttatc cgggaggagg accagtgcac attccagcac
cgttccttca gagcaaatga ttcactgggc ttcatgctcc tgctggcact catcctcctg
gccacacagc tggtttacct caagctcatc ttttttgtcc atgaccgtcg aaagatgaag
cccgtccagt ttgtgcctgc cgtcagtcag aactggacct tccacggccc aggcgccagc
gggcaggcgn nnnnnnnnnn nnnnnnnnnn nnnnnnnnnn nnnnnnnnnn nnnnnnnnnn
nnnnnnnnnn nnnnnnnnnn nnnnnnnnnn nnnnnnnnnn nnnnnnnnnn nnnnnnnnnn
nnnnnnnnnn nnnnnnnnnn nnnnnnnnnn nnnnnnnnnn nnnnnnnnnn nnnnnnnnnn
nnnnnnnnnn nnnnnnnnnn nnnnnnnnnn nnnnnnnnnn nnnnnnnnnn nnnnnnnnnn
nnnnnnnnnn nnnn
>Serrasalmidae_Metynnis_hypsauchen_1_1
nnnnnnnnnn nnnnnnnnnn nctgacctcc ctgggtttca tcatcggcgt tggagtggtt
ggaaacctcc tgatctccat cctgctgttc aaagacaaga gcctgcaccg cgcaccctac
tactttctgc tggacctgtg cgcctcggac atcctgcgct ccgccatctg cttccccttt
gtgttcacct cggtcaagaa tggctccgcc tggacatacg gcacgctcac ctgcaaagtg
atcgccttct taggcgtgct ctcctgtttc cacacagcct tcatgctgtt ctgcatcagc
gtaacgcgct acctagccat cgcccaccac cgcttctaca caaagaggct gaccttctgg
acctgcctgg ccgtcatctg catggtgtgg acgttgtctg tggccatggc cttcccgcca
gtgctggatg tgggcaccta ttcgttcatc cgcgaggagg accagtgcac cttccagcac
cgctccttcc gtgccaacga ctcgttgggc ttcatgctgc tgcttgctct catcctcctg
gccactcagc ttgtctacct caagctcata tttttcgttc acgaccgtcg gaagatgaag
cccgtccagt ttgtgccggc cgtcagccag aactggacct tccacggtcc aggggccagc
ggccaggctg cggccaactg gctggctggc tttggccgag gccccacgcc tccaaccctg
ctggggatcc ggcagaacag caatgcggcg ggccgcaggc gtctgctggt gctggacgag
ttcaagactg aaaagaggat aagcaggatg ttctacatca tgaccttctt cttcctgagc
ctgtgggggc cctacctggt ggcctgctac tggagggtgt tcgccagggg tcctgtggtg
cctggaggct acct
>Serrasalmidae_Metynnis_luna_1_1
nnnnnnnnnn nnnnnnnnnn nctgacctcc ctgggtttca tcatcggcgt tggagtggtt
ggaaacctcc tgatctccat cctgctgttc aaagacaaga gcctgcaccg cgcaccctac
tactttctgc tggacctgtg cgcctcggac atcctgcgct ccgccatctg cttccccttt
gtgttcacct cggtcaagaa tggctccgcc tggacatacg gcacgctcac ctgcaaagtg
atcgccttct taggcgtgct ctcctgtttc cacacagcct tcatgctgtt ctgcatcagc
gtaacgcggt acctagccat cgcccaccac cgcttctaca caaagaggct gaccttctgg
acctgcctgg ccgtcatctg catggtgtgg acgttgtctg tggccatggc cttcccgcca
gtgctggatg tgggcaccta ttcgttcatc cgcgaggagg accagtgcac cttccagcac
cgctccttcc gtgccaacga ctcgttgggc ttcatgctgc tgcttgctct catcctcctg
gccactcagc ttgtctacct caagctcata tttttcgttc acgaccgtcg gaagatgaag
cccgtccagt ttgtgccggc cgtcagccag aactggacct tccacggtcc aggggccagc
ggccaggctg cggccaactg gctggctggc tttggccgag gccccacgcc tccaaccctg
ctggggatcc ggcagaacag caatgcggcg ggccgcaggc gtctgctggt gctggacgag
ttcaagactg aaaaaaggat aagcaggatg ttctacatca tgaccttctt cttcctgagc
ctgtgggggc cctacctggt ggcctgctac tggagggtgt tcgccagggg tcctgtggtg
cctggaggct acct
>Serrasalmidae_Mylesinus_paucisquamatus_3_1
nnnnnnnnnn nnnnnnnnnn nctaacctcc ctgggtttca tcatcggcgt cggagtggtc
ggaaacctcc tgatctccat cctgctgttc aaagacaaga gcctgcaccg cgcaccctac
tactttctgc tggacctgtg cgcctcggac atcctgcgct ccgccatctg cttccccttt
gtgttcacct cggtcaagaa tggctccgcc tggacatacg gcacgctcac ctgcaaagtg
atcgccttct taggcgtgct ctcctgtttc cacacagcct tcatgctgtt ctgcatcagc
gtaacgcgct acctagcgat cgcccaccac cgcttctaca caaagaggct gaccttctgg
acctgcctgg ccgtcatctg catggtgtgg acgttgtctg tggccatggc cttcccgcca
gtgctggatg tgggcaccta ttcgttcatc cgcgaggagg accagtgcac cttccagcac
cgctccttcc gcgccaacga ctcgttgggc ttcatgctgc tgctcgccct catcctcctg
gccactcagc ttgtctacct caagctcata tttttcgttc acgaccgtcg gaagatgaag
cccgtccagt ttgtgccggc cgtcagccag aactggacct tccacggtcc gggggccagc
ggccaggctg cggccaactg gctggctggc tttggccgag gccccacgcc tccaaccctg
ctggggatcc ggcagaacag caatgcggcg ggccgcaggc gtctgctggt gctggacgag
ttcaagactg aaaagaggat aagcaggatg ttctacatca tgaccttctt cttcctgagc
ctgtgggggc cctacctggt ggcctgctac tggagggtgt tcgccagggg tcctgtggtg
cctggaggct acct
>Serrasalmidae_Myleus_setiger_2_1
nnnnnnnnnn nnnnnnnnnn nnnnnnnnnn nnnnnnnnnn nnnnnnnnnn nnnnnnnnnn
nnnnnnnnnn nnnnnnnnnn nnnnnnnnnn nnnnnnnnnn nnnnnnnnnn nnnnnnnnnn
nnnnnnnnnn nnnnnnnnnn nnnnnnnnnn nnnnnnnnnn nnnnnnnnnn nnnnnnnnnn
nnnnnnnnnn nnnnnnnnnn nnnnnnnnnn nnnnnnnnnn nnnnnnnnnn nnnnnnnnnn
nnnnnnnnnn nnnnnnnnnn ntcctgtttc cacacagcct tcatgctgtt ctgcatcagc
gtaacgcgct acctagcgat cgcccaccac cgcttctaca caaagaggct gaccttctgg
acctgcctgg ccgtcatctg catggtgtgg acgttgtctg tggccatggc cttcccgcca
gtgctggatg tgggcaccta ttcgttcatc cgcgaggagg accagtgcac cttccagcac
cgctccttcc gcgccaacga ctcgttgggc ttcatgctgc tgctcgccct catcctcctg
gccactcagc ttgtctacct caagctcata tttttcgttc acgaccgtcg gaagatgaag
cccgtccagt ttgtgccggc cgtcagccag aactggacct tccacggtcc aggggccagc
ggccaggctg cggccaactg gctggctggc tttggccgag gccccacgcc tccaaccctg
ctggggatcc ggcagaacag caatgcggcg ggccgcaggc gtctgctggt gctggacgag
ttcaagactg aaaagaggat aagcaggatg ttctacatca tgaccttctt cttcctgagc
ctgtgggggc cctacctggt ggcctgctac tggagggtgt tcgccagggg tcctgtggtg
cctggaggct acct
>Serrasalmidae_Myloplus_rhomboidalis_2_1
nnnnnnnnnn nnnnnnnnnn nctaacctcc ctgggtttca tcatcggcgt cggagtggtc
ggaaacctcc tgatctccat cctgctgttc aaagacaaga gcctgcaccg cgcaccctac
tactttctgc tggacctgtg cgcctcggac atcctgcgct ccgccatctg cttccccttt
gtgttcacct cggtcaagaa tggctccgcc tggacatacg gcacgctcac ctgcaaagtg
atcgccttct taggcgtgct ctcctgtttc cacacagcct tcatgctgtt ctgcatcagc
gtaacgcgct acctagccat cgcccaccac cgcttctaca caaagaggct gaccttctgg
acctgcctgg ccgtcatctg catggtgtgg acgttgtctg tggccatggc ctttccgcca
gtgctggatg tgggcaccta ttcgttcatc cgcgaggagg accagtgcac cttccagcac
cgctccttcc gcgccaacga ctcgttgggc ttcatgctgc tgctcgccct catcctcctg
gccactcagc ttgtctacct caagctcata tttttcgttc acgaccgccg gaagatgaag
cccgtccagt ttgtgccggc cgtcagccag aactggacct tccacggtcc gggggccagc
ggccaggctg cggccaactg gctggctggc tttggccgag gccccacgcc tccaaccctg
ctggggatcc ggcagaacag caatgcggcg ggccgcaggc gtctgctggt gctggacgag
ttcaagactg aaaagaggat aagcaggatg ttctacatca tgaccttctt cttcctgagc
ctgtgggggc cctacctggt ggcctgctac tggagggtgt tcgccagggg tcctgtggtg
cctggaggct acct
>Serrasalmidae_Myloplus_rhomboidalis_3_1
nnnnnnnnnn nnnnnnnnnn nctaacctcc ctgggtttca tcatcggcgt cggagtggtc
ggaaacctcc tgatctccat cctgctgttc aaagacaaga gcctgcaccg cgcaccctac
tactttctgc tggacctgtg cgcctcggac atcctgcgct ccgccatctg cttccccttt
gtgttcacct cggtcaagaa tggctccgcc tggacatacg gcacgctcac ctgcaaagtg
atcgccttct taggcgtgct ctcctgtttc cacacagcct tcatgctgtt ctgcatcagc
gtaacgcgct acctagccat cgcccaccac cgcttctaca caaagaggct gaccttctgg
acctgcctgg ccgtcatctg catggtgtgg acgttgtctg tggccatggc ctttccgcca
gtgctggatg tgggcaccta ttcgttcatc cgcgaggagg accagtgcac cttccagcac
cgctccttcc gcgccaacga ctcgttgggc ttcatgctgc tgctcgccct catcctcctg
gccactcagc ttgtctacct caagctcata tttttcgttc acgaccgccg gaagatgaag
cccgtccagt ttgtgccggc cgtcagccag aactggacct tccacggtcc gggggccagc
ggccaggctg cggccaactg gctggctggc tttggccgag gccccacgcc tccaaccctg
ctggggatcc ggcagaacag caatgcggcg ggccgcaggc gtctgctggt gctggacgag
ttcaagactg aaaagaggat aagcaggatg ttctacatca tgaccttctt cttcctgagc
ctgtgggggc cctacctggt ggcctgctac tggagggtgt tcgccagggg tcctgtggtg
cctggaggct acct
>Serrasalmidae_Myloplus_rubripinnis_2_1
nnnnnnnnnn nnnnnnnnnn nnnnnnnnnn nnnnnnnnnn nnnnnnnnnn nnnnnnnnnn
nnnnnnnnnn nnnnnnnnnn nnnnnnnnnn nnnnnnnnnn nnnnnnnnnn nnnnnnnnnn
nnnnnnnnnn nnnnnnnnnn nnnnnnnnnn nnnnnnnnnn nnnnnnnnnn nnnnnnnnnn
nnnnnnnnnn nnnnnaagaa tggctccgcc tggacatacg gcacgctcac ctgcaaagtg
atcgccttct taggcgtgct ctcctgtttc cacacagcct tcatgctgtt ctgcatcagy
gtaacgcgct acctagccat cgcccaccac cgcttctaca caaagaggct gaccttctgg
acctgcctgg ccgtcatctg catggtgtgg acgttgtctg tggccatggc cttcccgcca
gtgctggatg tgggcaccta ttcgttcatc cgcgaggagg accagtgcac cttccagcac
cgctccttcc gcgccaacga ctcgttgggc ttcatgctgc tgctcgccct catcctcctg
gccactcagc ttgtctacct caagctcata tttttcgttc atgaccgtcg gaagatgaag
cccgtccagt ttgtgccggc cgtcagccag aactggacct tccacggtcc aggggccagc
ggccaggctg cggccaactg gctggctggc tttggccgag gcccyacgcc tccaaccctg
ctggggatcc ggcagaacag caatgcggcg ggccgcagac gtctgctggt gctggacgag
ttcaagactg aaaagaggat aagcaggatg ttctacatca tgaccttctt cttcctgagc
ctgtgggggc cctacctggt ggcctgctac tggagggtgt tcgccagggg tcctgtggtg
cctggaggct acct
>Serrasalmidae_Myloplus_torquatus_2_1
nnnnnnnnnn nnnnnnnnnn nnnnnnnnnn nnnnnnnnnn nnnnnnnnnn nnnnnnnnnn
nnnnnnnnnn nnnnnnnnnn nnnnnnnnnn nnnnnnnnnn nnnnnnnnnn nnnnnnnnnn
nnnnnnnnnn nnnnnnnnnn nnnnnnnnnn nnnnnnnnnn nnnnnnnnnn nnnnnnnnnn
nnnnnnnnnn nnnnnnnnnn nnnnnnnnnn nnnnnnnnnn nnnnnnnnnn nnnnnnnnnn
nnnnnnnnnn nnnnnnnnct ctcctgtttc cacacagcct tcatgctgtt ctgcatcagc
gtaacgcgct acctagcgat cgcccaccac cgcttctaca caaagaggct gaccttctgg
acctgcctgg ccgtcatctg catggtgtgg acgttgtctg tggccatggc cttcccgcca
gtgctggatg tgggcaccta ttcgttcatc cgcgaggagg accagtgcac cttccagcac
cgctccttcc gcgccaacga ctcgttgggc ttcatgctgc tgctcgccct catcctcctg
gccactcagc ttgtctacct caagctcata tttttcgttc acgaccgtcg gaagatgaag
cccgtccagt ttgtgccggc cgtcagccag aactggacct tccacggtcc aggggccagc
ggccaggctg cggccaactg gctggctggc tttggccgag gccccacgcc tccaaccctg
ctggggatcc ggcagaacag caatgcggcg ggccgcaggc gtctgctggt gctggacgag
ttcaagactg aaaagaggat aagcaggatg ttctacatca tgaccttctt cttcctgagc
ctgtgggggc cctacctggt ggcctgctac tggagggtgt tcgccagggg tcctgtggtg
cctggaggct acct
>Cichlidae_Crenicichla_frenata_1_1
cctctcacca cgttcctcaa actgacctct ctgggtttca tcattggagt cggtgtggtt
ggaaacctcc tgatctccat cctgctggtc aaagacaaga gcctgcaccg agcaccctac
tatttcctgt tggacctgtg cgcctctgac atcctgcgct ccgccatctg cttccccttt
gtcttcacct cggtcaagaa tggatctgcc tggacctacg gcacattgac ctgcaaggtg
atcgccttct tgggtgtgct gtcctgtttt cacacagcgt tcatgctatt ctgcgtcagc
gtcacccgtt acctggccat ygcgcaccac cgtttctaca ccaagaggct gactttctgg
acgtgtttgg ctgtcatctg catggtgtgg acgttgtctg tggctatggc attcccaccg
gtgctagatg tagggacgta ctcttttatc cgggaggagg accagtgcac attccagcac
cgttccttca gggcaaatga ttcactgggc ttcatgcttc tgctggcact catcctcctg
gccacacagc tggtttacct caagctcatc tttttcgtcc acgaccgtcg aaagatgaag
cctgtccagt ttgtgcctgc cgtcagtcag aactggacct tccacggccc aggcgccagc
gggcaggcgn nnnnnnnnnn nnnnnnnnnn nnnnnnnnnn nnnnnnnnnn nnnnnnnnnn
nnnnnnnnnn nnnnnnnnnn nnnnnnnnnn nnnnnnnnnn nnnnnnnnnn nnnnnnnnnn
nnnnnnnnnn nnnnnnnnnn nnnnnnnnnn nnnnnnnnnn nnnnnnnnnn nnnnnnnnnn
nnnnnnnnnn nnnnnnnnnn nnnnnnnnnn nnnnnnnnnn nnnnnnnnnn nnnnnnnnnn
nnnnnnnnnn nnnn
>Cichlidae_Crenicichla_zebrina_1_1
cctctcacca cgttcctcaa actgacctct ctgggtttca tcattggagt cggtgtggtt
ggaaacctcc tgatctccat cctgctggtc aaagacaaga gcctgcaccg agcaccctac
tatttcctgt tggacctgtg cgcctctgac atcctgcgct ccgccatctg cttccccttt
gtcttcacct cggtcaagaa tggatctgcc tggacctatg gcacattgac ctgcaaggtg
atcgccttct tgggtgtgct gtcctgtttt cacacagcgt tcatgctatt ctgcgtcagc
gtcacccgtt acctggccat tgcgcaccac cgtttctaca ccaagaggct gactttctgg
acgtgtttgg ctgtcatctg catggtgtgg acgttgtctg tggctatggc attcccaccg
gtgctagatg tagggacgta ctcttttatc cgggaggagg accagtgcac attccagcac
cgttccttca gggcaaatga ttcactgggc ttcatgctcc tgctggcact catcctcctg
gccacacagc tggtttacct caagctcatc tttttcgtcc acgaccgtcg aaagatgaag
cccgtccagt ttgtgcctgc cgtcagtcag aactggacct tccacggccc aggcgccagc
gggcaggcgn nnnnnnnnnn nnnnnnnnnn nnnnnnnnnn nnnnnnnnnn nnnnnnnnnn
nnnnnnnnnn nnnnnnnnnn nnnnnnnnnn nnnnnnnnnn nnnnnnnnnn nnnnnnnnnn
nnnnnnnnnn nnnnnnnnnn nnnnnnnnnn nnnnnnnnnn nnnnnnnnnn nnnnnnnnnn
nnnnnnnnnn nnnnnnnnnn nnnnnnnnnn nnnnnnnnnn nnnnnnnnnn nnnnnnnnnn
nnnnnnnnnn nnnn
>Serrasalmidae_Metynnis_argenteus_1_1
nnnnnnnnnn nnnnnnnnnn nctgacctcc ctgggtttca tcatcggcgt cggagtggtt
ggaaacctcc tgatctccat cctgctgttc aaagacaaga gcctgcaccg tgcaccctac
tactttctgc tggacctgtg cgcctcggac atcctgcgct ccgccatctg cttccccttt
gtgttcacct cggtcaagaa tggctctgcc tggacatacg gcacgctcac ctgcaaagtg
atcgccttct taggcgtgct ctcctgtttc cacacagcct tcatgctgtt ctgcatcagc
gtaacgcgct acctagccat cgcccaccac cgcttctaca caaagaggct gaccttctgg
acctgcctgg ccgttatctg catggtgtgg acgttgtctg tggccatggc cttcccgcca
gtgctggatg tgggcaccta ttcgttcatc cgcgaggagg accagtgcac cttccagcac
cgctccttcc gcgccaacga ctcgttgggc ttcatgctgc tgcttgccct catcctcctg
gccactcagc ttgtctacct caagctcata tttttcgttc acgaccgtcg gaagatgaag
cccgtccagt ttgtgccggc cgtcagccag aactggacct tccacggtcc aggggccagc
ggccaggctg cggccaactg gctggctggc tttggccgag gccccacgcc tccaaccctg
ctggggatcc ggcagaacag caatgcggcg ggccgcaggc gtctgctggt gctggacgag
ttcaagactg aaaagaggat aagcaggatg ttctacatca tgaccttctt cttcctgagc
ctgtgggggc cctacctggt ggcctgctac tggagggtgt tcgccagggg tcctgtggtg
cctggaggct acct
>Serrasalmidae_Metynnis_argenteus_2_1
nnnnnnnnnn nnnnnnnnnn nctgacctcc ctgggtttca tcatcggcgt cggagtggtt
ggaaacctcc tgatctccat cctgctgttc aaagacaaga gcctgcaccg tgcaccctac
tactttctgc tggacctgtg cgcctcggac atcctgcgct ccgccatctg cttccccttt
gtgttcacct cggtcaagaa tggctctgcc tggacatacg gcacgctcac ctgcaaagtg
atcgccttct taggcgtgct ctcctgtttc cacacagcct tcatgctgtt ctgcatcagc
gtaacgcgct acctagccat cgcccaccac cgcttctaca caaagaggct gaccttctgg
acctgcctgg ccgtcatctg catggtgtgg acgttgtctg tggccatggc cttcccgcca
gtgctggatg tgggcaccta ttcgttcatc cgcgaggagg accagtgcac cttccagcac
cgctccttcc gcgccaacga ctcgttgggc ttcatgctgc tgcttgccct catcctcctg
gccactcagc ttgtctacct caagctcata tttttcgttc acgaccgtcg gaagatgaag
cccgtccagt ttgtgccggc cgtcagccag aactggacct tccacggtcc aggggccagc
ggccaggctg cggccaactg gctggctggc tttggccgag gccccacgcc tccaaccctg
ctggggatcc ggcagaacag caatgcggcg ggccgcaggc gtctgctggt gctggacgag
ttcaagactg aaaagaggat aagcaggatg ttctacatca tgaccttctt cttcctgagc
ctgtgggggc cctacctggt ggcctgctac tggagggtgt tcgccagggg tcctgtggtg
cctggaggct acct
