# Supplementary material for: Time-calibrated phylogeny of neotropical freshwater fishes
Source: Front Bioinform. 2024 Dec 6;4:1433995. doi: 10.3389/fbinf.2024.1433995 (PMC11659281; doi:10.3389/fbinf.2024.1433995)
Supplement: Supplementary file 1 [file DataSheet1.zip › Supplementary Material/aln/alignment_TBR1.fasta]

>Cichlidae_Cichla_temensis_1_1
tctcgctttc accctggcgt ggggactggg cctggcacgg agcgcagcgt cccactcggc
aacagcttgc tatccccgca gcaaaccgac gagcccagtg ttgccacccc cccgcagcga
tggtttgtca cccctgccaa caaccgactg gactttgctg cctcggcata cgacgccgct
gattttgccg gtaacgcggc caccttactg tcctacgcag cggccggagt gaaggctctt
cccctgccga ctgcaggctg ctccaaccgg cctcttggct attacgcaga tccgtctggc
tggggaggac gcacgccgcc gcagtattgt ggtgtaaata gtaaatccag ctcggtcttt
tcctgctggc ccactaactc catcggtggc agaacaggca ccagctacct gtccgaggag
gtcgactcta tcacgacaga gaggtcacca attggcggct cagaggagac caaaccaaaa
gacatgacat ctgagtcgag ctggatagag acgccgtcct ccattaagtc catcgattcg
agcgattctg gtatctttga acaggccaag cggagaagaa tctcaccttc tgcaacgccg
gtttcagaga cagtgtcc
>Cichlidae_Andinoacara_rivulatus_1_1
nnnnnnnnnn nnnnnnnnnn nnnnnnnnnn nnnnnnnnnn nncgcagcgt cccactcggc
aacagcttgc tatccccgca gcaaaccgac gagcccagtg ttgccacccc cccgcagcga
tggtttgtca cccctgccaa caaccgactg gactttgctg cctcggcata cgacgcctct
gattttgccg gtaacgcggc caccttactg tcctacgcag cggccggcgt gaaggctctt
cccctgccga ctgcaggctg ctccaaccgg cctcttggct attacgcaga tccgtctggc
tggggaggac gcacgccgcc gcagtattgt ggtgtaaata gtaaatccag ctcggtcttt
tcctgctggc caactaactc cgtcggtggc agaacaggca ccagctacct gtccgaggag
ggcgactcga tcacgacaga gaggtcacca attggcggct cggaggaaac caaaccaaaa
gacatgacat ctgagtcgag ctggatagaa acgccctcct ccattaagtc tatcgattcg
agcgattctg gtatctttga acaggccaaa cggaggagaa tttcaccttc tgcaacaccg
gtttcagaga cagtgtcc
>Cichlidae_Rocio_octofasciata_1_1
tctcgctttc accctggcgt ggggactggg cctggcacag agcgcagcgt cccactcggc
aacagcttgc tatccccgca gcaaaccgac gagcccagtg ttgccacccc cccgcagcga
tggtttgtca cccctgccaa caaccgactg gactttgctg cctcggcata cgacgccgct
gattttgccg gtaacgcggc caccttactg tcctacgcag cggccggagt gaaggctctt
cccctgccga ctgcaggctg ctccaaccgg cctcttggct attacgcaga tccgtctggc
tggggaggac gcacgccgcc gcagtattgt ggtgtaaata gtaaatccag ctcggtcttt
tcctgctggc ccactaactc catcggtggc agaacaggca ccagctacct gtccgaggag
ggcgactcga tcacgacaga gaggtcacca attggcggct cggaggagac caaaccaaaa
gacatgacat ctgagtcgag ctggatagaa acgccgtcct ccattaagtc catcgattcg
agcgattctg gtatctttga acaggccaag cggaaaaaaa tctcaccttc tgcaacaccg
gtttcagaga cagtgtcc
>Cichlidae_Satanoperca_jurupari_1_1
tctcgctttc accctggcat ggggactggg cctggcacag agcgcagcgt cccactcggc
aacagcttgc tatccccgca gcaaaccgac gagcccagtg ttgccacccc cccgcagcga
tggtttgtca cccctgccaa caaccgactg gactttgctg cctcggcata cgacgccgct
gattttgccg gtaacgcggc caccttactg tcctacgcag cggccggagt gaaggctctt
cccctggcga ctgcaggctg ctccaaccgg cctcttggct attacgcaga tccgtctggc
tggggaggac gcacgccgcc gcagtattgt ggtgtaaata gtaaatccag ctcggtcttt
tcctgctggc ccactaactc catcggtggc agaacaggca ccagctacct gtccgaggag
ggcgactcga tcacgacaga gaggtcacca attggcggct cggaggagac caaaccaaaa
gacatgacat ctgagtcgag ctggatagaa acgccgtcct ccattaagtc catcgactcg
agcgattctg gtatctttga acaggccaag cggagaagga tctcaccttc tgcaacaccg
gtttcagaga cagtgtcc
>Cichlidae_Uaru_amphiacanthoides_1_1
tctcgctttc accctggcgt ggggactggg cctggcacag agcgcagcgt cccactcggc
aacagcttgc tatccccgca gcaaaccgac gagcccagtg ttgccacccc cccgcagcga
tggtttgtca cccctgccaa caaccgactg gactttgctg cctcggcata cgacgccgct
gattttgccg gtaacgcggc caccttactg tcctacgcag cggccggagt gaaggctctt
cccctgccga ctgcaggctg ctccaaccgg cctcttggct attacgcaga tccgtctggc
tggggaggac gcacgccgcc gcagtattgt ggtgtaaata gtaaatccag ctcggtcttt
tcctgctggc ccactaactc catcggtggc agaacaggca ccagctacct gtccgaggag
ggcgactcga tcacgacaga gaggtcacca attggcggct cggaggagac caaaccaaaa
gacatgacat ctgagtcgag ctggatagaa acgccgtcct ccattaagtc catcgattcg
agcgattctg gtatctttga acaggccaag cggagaagaa tctcaccttc tgcaacaccg
gtttcagaga cagtgtcc
>Cichlidae_Cleithracara_maronii_1_1
nnnnnnnnnc accctggcgt ggggactggg cctggcacag agcgcagcgt cccactcggc
aacagcttgc tatccccgca gcaaaccgac gagcccagtg ttgccacccc cccgcagcga
tggtttgtca cccctgccaa caaccgactg gactttgctg cctcggcata cgacgccgct
gattttgccg gtaacgcggc caccttactg tcctacgcag cggccggagt gaaggctctt
cccctgccga ctgcaggctg ctccaaccgg cctcttggct attacgcaga tccgtctggc
tggggaggac gcacgccgcc gcagtattgt ggtgtaaata gtaaatccag ctcggtcttt
tcctgctggc caactaactc catcggtggc agaacaggca ccagctacct gtccgaggag
ggcgactcga tcacgacaga gaggtcacca attggcggct cggaggagac caaaccaaaa
gacatgacat ctgagtcgag ctggatagaa acgccgtcct ctattaagtc catcgattcg
agcgattctg gtatctttga acaggccaag cggagaagaa tctcaccttc tgcaacaccg
gtttcagaga cagtgtcc
>Cichlidae_Heros_efasciatus_1_1
tctcgctttc accctggcgt ggggactggg cctggcacag agcgcagcgt cccactcggc
aacagcttgc tatccccgca gcaaaccgac gagcccagtg ttgccacccc cccgcagcga
tggtttgtca cccctgccaa caaccgactg gactttgctg cctcggcata cgacgccgct
gattttgccg gtaacgcggc caccttactg tcctacgcag cggccggagt gaaggctctt
cccctgccga ctgcaggctg ctccaaccgg cctcttggct attacgcaga tccgtctggc
tggggaggac gcacgccgcc gcagtattgt ggtgtaaata gtaaatccag ctcggtcttt
tcctgctggc ccactaactc catcggtggc agaacaggca ccagctacct ggccgaggag
ggcgactcga tcacgacaga gaggtcacca attggcggct cggaggagac caaaccaaaa
gacatgacat ctgagtcgag ctggatagaa acgccgtcct ccattaagtc catcgattcg
agcgattctg gtatctttga acaggccaag cggagaagaa tctcaccttc tgcaacaccg
gtttcagaga cagtctcc
>Cichlidae_Trichromis_salvini_1_1
tctcgctttc accctggcgt ggggactggg cctggcacag agcgcagcgt cccactcggc
aacagcttgc tatccccgca gcaaaccgac gagcccagtg ttgccacccc cccgcagcga
tggtttgtca cccctgccaa caaccgactg gactttgctg cctcggcata cgacgccgct
gattttgccg gtaacgcggc caccttactg tcctacgcag cggccggagt gaaggctctt
cccctgccga ctgcaggctg ctccaaccgg cctcttggct attacgcaga tccgtctggc
tggggaggac gcacgccgcc gcagtattgt gctgtaaata gtaaatccag ctcggtcttt
tcctgctggc ccactaactc catcggtggc agaacaggca ccagctacct atccgaggag
ggcgactcga tcacgacaga gaggtcacca attggcggct cggaggagac caaaccaaaa
gacatgacat ctgagtcgag ctggatagaa acgccgtcct ccattaagtc catcgattcg
agcgattctg gtatctttga acaggccaag cggagaagaa tctcacctnn nnnnnnnnnn
nnnnnnnnnn nnnnnnnn
>Cichlidae_Hypselecara_temporalis_1_1
nnnnnntttc accctggcgt ggggactggg cctggcacag agcgcagcgt cccactcggc
aacagcttgc tatccccgca gcaaaccgac gagcccagtg ttgccacccc cccgcagcga
tggtttgtca cccctgccaa caaccgactg gactttgctg cctcggcata cgacgccgct
gattttgccg gtaacgcggc caccttactg tcctacgcag cggccggagt gaaggctctt
cccctgccga ctgcaggctg ctccaaccgg cctcttggct attacgcaga tccgtctggc
tggggaggac gcacgccgcc gcagtattgt ggtgtaaata gtaaatccag ctcggtcttt
tcctgctggc ccactaactc catcggtggc agaacaggca ccagctacct gtccgaggag
ggcgactcga tcacgacaga gaggtcacca attggcggct cggaggagac caaaccaaaa
gacatgacat ctgagtcgag ctggatagaa acgccgtcct ccattaagtc catcgattcg
agcgattctg gtatctttga acaggccaag cggagaagan nnnnnnnnnn nnnnnnnnnn
nnnnnnnnnn nnnnnnnn
>Cichlidae_Mesonauta_festivus_1_1
nnnnnntttc accctggcgt ggggactggg cctggcacag agcgcagcgt cccactcggc
aacagcttgc tatccccgca gcaaaccgac gagcccagtg ttgccacccc cccgcagcga
tggtttgtca cccctgccaa caaccgactg gactttgctg cctcggcata cgacgccgct
gattttgccg gtaacgcggc caccttactg tcctacgcag cggccggagt gaaggctctt
cccctgccga ctgcaggctg ctccaaccgg cctcttggct attacgcaga tccgtctggc
tggggaggac gcacgccgcc gcagtattgt ggtgtaaata gtaaatccag ctcggtcttt
tcctgctggc ccactaactc catcggtggc agaacaggca ccagctacct gtccgaggag
ggcgactcga tcacgacaga gaggtcacca attggcggct cggaggagac caaacccaaa
gacatgacat ctgagtcgag ctggatagaa acgccgtcct ccattaagtc catcgattcg
agcgattctg gtatctttga acaggccaag cggagaagaa tctcaccttc tgcaacaccg
gtttcagaga cagtgtcc
>Cichlidae_Mesonauta_insignis_1_1
nnnnnnnnnn nnnnnnnnnn nnnnnnnnnn nnnnnnnnnn nnnnnagcgt cccactcggc
aacagcttgc tatccccgca gcaaaccgac gagcccagtg ttgccacccc cccgcagcga
tggtttgtca cccctgccaa caaccgactg gactttgctg cctcggcata cgacgcctct
gattttgccg gtaacgcggc caccttactg tcctacgcag cggccggagt gaaggctctt
cccctgccga ctgcaggctg ctccaaccgg cctcttggct attacgcaga tccgtctggc
tggggaggac gcacgccgcc gcagtattgt ggtgtaaata gtaaatccag ctcggtcttt
tcctgctggc ccactaactc catcggtggc agaacaggca ccagctacct gtccgaggag
ggcgactcga tcacgacaga gaggtcacca attggcggct cggaggagac caaaccaaaa
gacatgacat ctgagtcgag ctggatagaa acgccgtcct ccattaagtc catcgattcg
agcgattctg gtatctttga acaggccaag cggagaagaa tctcaccttc tgcaacaccg
gtttcagaga ctgtgtcc
>Cichlidae_Amphilophus_citrinellus_1_1
tctcgctttc accctggcgt ggggactggg cctggcacag agcgcagcgt cccactcggc
aacagcttgc tatccccgca gcaaaccgac gagcccagtg ttgccacccc cccgcagcga
tggtttgtca cccctgccaa caaccgactg gactttgctg cctcggcata cgacgccgct
gattttgccg gtaacgcggc caccttactg tcctacgcag cggccggagt gaaggctctt
cccctgccga ctgcaggctg ctccaaccgg cctcttggct attacgcaga tccgtctggc
tggggaggac gcacgccgcc gcagtattgt ggtgtaaata gtaaatccag ctcggtcttt
tcctgctggc ccactaactc catcggtggc agaacaggca ccagctacct gtccgaggag
ggcgactcga tcacgacaga gaggtcacca attggcggct cggaggagac caaaccaaaa
gacatgacat ctgagtcgag ctggatagaa acgccgtcct ccattaagtc catcgattcg
agcgattctg gtatctttga acaggccaag cggagaagaa tctcaccttc tgcaacaccg
gtttcagaga cagtgtcc
>Cichlidae_Andinoacara_pulcher_1_1
tctcgctttc accctggcgt ggggactggg cctggcacag agcgcagcgt cccactcggc
aacagcttgc tatccccgca gcaaaccgac gagcccagtg ttgccacccc cccgcagcga
tggtttgtca cccctgccaa caaccgactg gactttgctg cctcggcata cgacgccgct
gattttgccg gtaacgcggc caccttactg tcctacgcag cggccggagt gaaggctctt
cccctgccga ctgcaggctg ctccaaccgg cctcttggct attacgcaga tccgtctggc
tggggaggac gcacgccgcc gcagtattgt ggtgtaaata gtaaatccag ctcggtcttt
tcctgctggc caactaactc catcggtggc agaacaggca ccagctacct gtccgaggag
ggcgactcga tcacgacaga gaggtcacca attggcggct cggaggagac caaaccaaaa
gacatgacat ctgagtcgag ctggatagaa acgccgtcct ccattaagtc catcgattcg
agcgattctg gtatctttga acaggccaag cggaggagaa tttcaccttc tgcaacaccg
gtttcagaga cagtgtcc
>Cichlidae_Mesonauta_egregius_1_1
nnnnnnnnnn nnnnnnnnnn nnnnnnnnnn nnnnnnnnnn nnnnnnnnnn nnnnctcggc
aacagcttgc tatccccgca gcaaaccgac gagcccagtg ttgccacccc cccgcagcga
tggtttgtca cccctgccaa caaccgactg gactttgctg cctcggcata cgacgccgct
gattttgccg gtaacgcggc caccttactg tcctacgcag cggccggagt gaaggctctt
cccctgccga ctgcaggctg ctccaaccgg cctcttggct attacgcaga tccgtctggc
tggggaggac gcacgccgcc gcagtattgt ggtgtaaata gtaaatccag ctcggtcttt
tcctgctggc ccactaactc catcggtggc agaacaggca ccagctacct gtccgaggag
ggcgactcga tcacgacaga gaggtcacca attggcggct cggaggagac caaaccaaaa
gacatgacat ctgagtcgag ctggatagaa acgccgtcct ccattaagtc catcgattcg
agcgattctg gtatctttga acaggccaag cggagaagaa tctcaccttc tgcaacaccg
gtttcagaga cagtgtcc
>Cichlidae_Mikrogeophagus_ramirezi_1_1
tctcggtttc accctggcgt ggggactggg cctggcacag agcgcagcgt cccactcggc
aacagcttgc tatccccgca gcaaaccgac gagcccagtg ttgccacccc cccgcagcga
tggtttgtca cccctgccaa caaccgactg gactttgctg cctcggcata cgacgccgct
gattttgccg gtaacgcggc caccttactg tcctacgcag cggccggagt gaaggctctt
cccctgccga ctgcaggctg ctccaaccgg cctcttggct attacgcaga tccgtctggc
tggggaggac gcacgccgcc gcagtattgt ggtgtaaata gtaaatccag ctcggtcttt
tcctgctggc ccactaactc catcggtggc agaacaggca ccagctacct gtccgaggag
ggcgactcga tcacgacaga gaggtcacca attggcggcg cggaggagac caaaccaaaa
gacatgacat ctgagtcgag ctggatagaa acgccgtcct ccattaagtc catcgattcg
agcgattctg gtatctttga gcaggccaag cggagaagaa tctcaccttc tgcaacaccg
gtttcagaga cagtgtcc
>Cichlidae_Nandopsis_tetracanthus_1_1
nnnnnnnnnn nnnnnnnnnn nnnnnnnnnn nnnnnnnnng agcgcagcgt cccactcggc
aacagcttgc tatccccgca gcaaaccgac gagcccagtg ttgccacccc cccgcagcga
tggtttgtca cccctgccaa caaccgactg gactttgctg cctcggcata cgacgccgct
gattttgccg gtaacgcggc caccttactg tcctacgcag cggccggagt gaaggctctt
cccctgccga ctgcaggctg ctccaaccgg cctcttggct attacgcaga tccgtctggc
tggggaggac gcactccgcc gcagtattgt ggtgtaaata gtaaatccag ctcggtcttt
tcctgctggc ccgctaactc catcggtggc agaacaggca ccagctacct gtccgaggag
agcgactcga tcacgacaga gaggtcacca attggcggct cggaggagac caaaccaaaa
gacatgacat ctgagtcgag ctggatagaa acgccgtcct ccattaagtc catcgattcg
agcgattctg gtatctttga acaggccaag cggagaagaa tctcaccttc tgcaacaccg
gtttcagaga cagtgtcc
>Cichlidae_Retroculus_xinguensis_1_1
tctcgctttc accctggcgt ggggactggg cctggcacgg agcgcagcgt cccactcggc
aacagcttgc tatccccgca gcaaaccgac gagcccagtg ttgccacccc cccgcagcga
tggtttgtca cccctgccaa caaccgactg gactttgctg cctcggcata cgacgccgct
gattttgccg gtaacgcggc caccttactg tcctacgcag cggccggagt gaaggctctt
cccctgccga ctgcaggctg ctccaaccgg cctcttggct attacgcaga tccgtctggc
tggggaggac gcacgccgcc gcagtattgt ggtgtaaata gtaaatccag ctcggtcttt
tcctgctggc ccactaactc catcggtggc agaacaggca ccagctacct gtccgaggag
ggcgactcca tcacgacaga gaggtcacca attggcggct cagaggagac caaaccaaaa
gacatgacat ctgagtcgag ctggatagag acgccgtcct ctattaagtc aatcgattcg
agcgattctg gcatctttga acaggccaag cggagaagaa tctcaccttc tgcaacaccg
gtttcagaga cagtgtcc
>Cichlidae_Talamancaheros_sieboldii_1_1
nnnnnnnnnn nnnnnnnnnn nnnnnnnnnn nnnnnnnnnn nnnnnagcgt cccactcggc
aacagcttgc tatccccgca gcaaaccgac gagcccagtg ttgccacccc cccgcagcga
tggtttgtca cccctgccaa caaccgactg gactttgctg cctcggcata cgacgcctct
gattttgccg gtaacgcggc caccttactg tcctacgcag cggccggagt gaaggctctt
cccctgccga ctgcaggctg ctccaaccgg cctcttggct attacgcaga tccgtctggc
tggggaggac gcacgccgcc gcagtattgt ggtgtaaata gtaaatccag ctcggtcttt
tcctgctggc ccactaactc catcggtggc agaacaggca ccagctacct gtccgaggag
ggcgactcga tcacgacaga gaggtcacca attggcggct cggaggagac caaaccaaaa
gacatgacat ctgagtcgag ctggatagaa acgccgtcct ccattaagtc catcgattcg
agcgattctg gtatctttga acaggccaag cggagaagaa tctcaccttc tgcaacagcg
gtttcagaga ctgtgtcc
>Cichlidae_Thorichthys_meeki_1_1
nnnnnntttc accctggcgt ggggactggg cctggcacag agcgcagcgt cccactcggc
aacagcttgc tatccccgca gcaaaccgac gagcccagtg ttgccacccc cccgcagcga
tggtttgtca cccctgccaa caaccgactg gactttgctg cctcggcata cgacgccgct
gattttgccg gtaacgcggc caccttactg tcctacgcag cggccggagt gaaggctctt
cccctgccga ctgcaggctg ctccaaccgg cctcttggct attacgcaga tccgtctggc
tggggaggac gcacgccgcc gcagtattgt gctgtaaata gtaaatccag ctcggtcttt
tcctgctggc ccactaactc catcggtggc agaacaggca ccagctacct gtccgaggag
ggcgactcga tcacgacaga gaggtcacca attggcggct cggaggagac caaaccaaaa
gacatgacat ctgagtcgag ctggatagaa acgccgtcct ccattaagtc catcgattcg
agcgattctg gtatctttga acaggccaag cggagaagaa tctcaccttc tgcaacaccg
gtttcagaga ctgtgtcc
>Cichlidae_Geophagus_steindachneri_1_1
tctcgctttc accctggcgt ggggactggg cctggcacag agcgcagcgt cccactcggc
aacagcttgc tatccccgca gcaaaccgac gagcccagtg ttgccacccc cccgcagcga
tggtttgtca cccctgccaa caaccgactg gactttgctg cctcggcata cgacgccgct
gattttgccg gtaacgcggc caccttactg tcctacgcag cggccggagt gaaggctctt
cccctgccga ctgcaggctg ctccaaccgg cctcttggct attacgcaga tccgtctggc
tggggaggac gcacgccgcc gcagtattgt ggtgtaaata gtaaatccag ctcggtcttt
tcctgctggc ccactaactc catcggtggc agaacaggca ccagctacct gtccgaggag
ggcgactcga tcacgacaga aaggtcacca attggcggtt cggaggagac caaaccaaaa
gacatgacat ctgagtcgag ctggatagaa acgccgtcct ccattaagtc catcgactcg
agcgattctg gtatctttga gcaggccaag cggagacgaa tctcaccttc tgcaacaccg
gtttcagaga cagtgtcc
>Cichlidae_Herichthys_cyanoguttatus_1_1
tctcgctttc accctggcgt ggggactggg cctggcacag agcgcagcgt cccactcggc
aacagcttgc tatccccgca gcaaaccgac gagcccagtg ttgccacccc cccgcagcga
tggtttgtca cccctgccaa caaccgactg gactttgctg cctcggcata cgacgccgct
gattttgccg gtaacgcggc caccttactg tcctacgcag cggccggagt gaaggctctt
cccctgccga ctgcaggctg ctccaaccgg cctcttggct attacgcaga tccgtctggc
tggggaggac gcacgccgcc gcagtattgt gctgtaaata gtaaatccag ctcggtcttt
tcctgctggc ccactaactc catcggtggc agaacaggca ccagctacct gtcggaggag
ggcgactcga tcacgacaga gaggtcacca attggcggct cggaggagac caaaccaaaa
gacatgacat ctgagtcgag ctggatagaa acgccgtcct ccattaagtc catcgattcg
agcgattctg gtatctttga acaggccaag cggagaagaa tctcaccttc tgcaacaccg
gtttcagaga cagtgtcc
>Cichlidae_Laetacara_curviceps_1_1
nnnnnntttc accctggcgt ggggactggg cctggcacag agcgcagcgt cccactcggc
aacagcttgc tatccccgca gcaaaccgac gagcccagtg ttgccacccc cccgcagcga
tggtttgtca cccctgccaa caaccgactg gactttgctg cctcggcata cgacgccgct
gattttgccg gtaacgcggc caccttactg tcctacgcag cggccggagt gaaggctctt
cccctgccga ctgcaggctg ctccaaccgg cctcttggct attacgcaga tccgtctggc
tggggaggac gcacgccgcc gcagtattgt ggtgtaaata gtaaatccag ctcggtcttt
tcctgctggc caactaactc catcggtggc agaacaggca ccagctacct gtccgaggag
ggcgactcga tcacgacaga gaggtcacca attggcggct cggaggagac caaaccaaaa
gacatgacat ctgagtcgag ctggatagaa acgccgtcct ccattaagtc catcgattcg
agcgattctg gtatctttga acaggccaag cggagaagga tctcaccttc tgcaacaccg
gtttcagaga ctgtgtcc
>Cichlidae_Crenicichla_sveni_1_1
nnnnnnnnnn nnnnnnnnnn nnnnnnnnnn nnnnnnacag agcgcagcgt cccactcggc
aacagcttgc tatccccgca gcaaaccgac gagcccagtg ttgccacccc cccgcagcga
tggtttgtca cccctgccaa caaccgactg gactttgctg cctcggcata cgacgcccct
gattttgccg gtaacgcggc caccttactg tcctacgcag cggccggagt gaaggctctt
cccctgccga ctgcaggctg ctccaaccgg cctcttggct attacgcaga tccgtctggc
tggggaggac gcacgccgcc gcagtattgt ggtgtaaata gtaaatccag ctcggtcttt
tcctgttggc ccacaaactc catcggtggc agaacaggca ccagctacct gtccgaggag
ggcgactcga tcacgacaga gaggtcacca attggcggct cggaggagac caaaccaaaa
gacatgacat ctgagtcgag ctggatagaa acgccgtcct ccattaagtc catcgactcg
agcgattctg gtatctttga acaggccaag cggagaagaa tctcaccttc tgcaacaccg
gtttcagaga cagtgtcc
>Cichlidae_Mesonauta_mirificus_1_1
nnnnnntttc accctggcgt ggggactggg cctggcacag agcgcagcgt cccactcggc
aacagcttgc tatccccgca gcaaaccgac gagcccagtg ttgccacccc cccgcagcga
tggtttgtca cccctgccaa caaccgactg gactttgctg cctcggcata cgacgccgct
gattttgccg gtaacgcggc caccttactg tcctacgcag cggccggagt gaaggctctt
cccctgccga ctgcaggctg ctccaaccgg cctcttggct attacgcaga tccgtctggc
tggggaggac gcacgccgcc gcagtattgt ggtgtaaata gtaaatccag ctcggtcttt
tcctgctggc ccactaactc catcggtggc agaacaggca ccagctacct gtccgaggag
ggcgactcga tcacgacaga gaggtcacca attggcggct cggaggagac caaaccaaaa
gacatgacat ctgagtcgag ctggatagaa acgccgtcct ccattaagtc catcgattcg
agcgattctg gtatctttga acaggccaag cggagaagaa tctcaccttc tgcaacaccg
gtttcagaga cagtgtcc
>Cichlidae_Cichlasoma_boliviense_1_1
nnnnnnnnnn nnnnnnnnnn nnnnnnnnnn nnnnnnnnng agcgcagcgt cccactcggc
aacagcttgc tatccccgca gcaaaccgac gagcccagtg ttgccacccc cccgcagcga
tggtttgtca cccctgccaa caaccgactg gactttgctg cctcggcata cgacgcctct
gattttgccg gtaacgcggc caccttactg tcctacgcag cggccggagt gaaggctctt
cccctgccga ctgcaggctg ctccaaccgg cctcttggct attacgcaga tccgtctggc
tggggaggac gcacgccgcc gcagtattgt ggtgtaaata gtaaatccag ctcggtcttt
tcctgctggc ccactaactc catcggtggc agaacaggca ccagctacct gtccgaggag
ggcgactcga tcacgacaga gaggtcacca attggcggct cggaggagac caaaccaaaa
gacatgacat ctgagtcgag ctggatagaa acgccgtcct ccattaagtc catcgattcg
agtgattctg gtatctttga acaggccaag cggagaagaa tctcaccttc tgcaacaccg
gtttcagaga cagtgtcc
>Cichlidae_Cichlasoma_dimerus_1_1
tctcgctttc accctggcgt ggggactggg cctggcacag agcgcagcgt cccactcggc
aacagcttgc tatccccgca gcaaaccgac gagcccagtg ttgccacccc cccgcagcga
tggtttgtca cccctgccaa caaccgactg gactttgctg cctcggcata cgacgccgct
gattttgccg gtaacgcggc caccttactg tcctacgcag cggccggagt gaaggctctt
cccctgccga ctgcaggctg ctccaaccgg cctcttggct attacgcaga tccgtctggc
tggggaggac gcacgccgcc gcagtattgt ggtgtaaata gtaaatccag ctcggtcttt
tcctgctggc ccactaactc catcggtggc agaacaggca ccagctacct gtccgaggag
ggcgactcga tcacgacaga gaggtcacca attggcggct cggaggagac caaaccaaaa
gacatgacat ctgagtcgag ctggatagaa acgccgtcct ccattaagtc catcgattcg
agcgattctg gtatctttga acaggccaag cggagaagaa tctcaccttc tgcaacaccg
gtttcagaga cagtgtcc
>Cichlidae_Geophagus_brasiliensis_1_1
nnnnnnnnnn nnnnnnnngt ggggactggg cctggcacag agcgcagcgt cccactcggc
aacagcttgc tatccccgca gcaaaccgac gagcccagtg ttgccacccc cccgcagcga
tggtttgtca cccctgccaa caaccgactg gactttgctg cctcggcata cgacgccgct
gattttgccg gtaacgcggc caccttactg tcctacgcag cggccggagt gaaggctctt
cccctgccga ctgcaggctg ctccaaccgg cctcttggct attacgcaga tccgtctggc
tggggaggac gcacgccgcc gcagtattgt ggtgtaaata gtaaatccag ctcggtcttt
tcctgctggc ccactaactc catcggtggc agaacaggca ccagctacct gtccgaggag
ggcgactcga tcacgacaga gaggtcacca attggcggct cggaggagac caaaccaaaa
gacatgacat ctgagtcgag ctggatagaa acgccgtcct ccattaagtc catcgattcg
agcgattctg gtatctttga gcaggccaag cggagaagaa tctcaccttc tgcaacaccg
gtttcagaga cagtgtcc
>Cichlidae_Geophagus_iporangensis_1_1
nnnnnnnnnn nnnnnnnnnn nnnnnnnnnn nnnnnnnnnn nnnnnagcgt cccactcggc
agcagcttgc tatccccgca gcaaaccgac gagcccagtg ttgccacccc cccgcagcga
tggtttgtca cccctgccaa caaccgactg gactttgctg cctcggcata cgacgcctct
gattttgccg gtaacgcggc caccttactg tcctacgcag cggccggagt gaaggctctt
cccctgccga ctgcaggctg ctccaaccgg cctcttggct attacgcaga tccgtctggc
tggggaggac gcacgccgcc gcagtattgt ggtgtaaata gtaaatccag ctcggtcttt
tcctgctggc ccactaactc catcggtggc agaacaggca ccagctacct gtccgaggag
ggcgactcga tcacgacaga gaggtcacca attggcggct cggaggagac caaaccaaaa
gacatgacat ctgagtcgag ctggatagaa acgccctcct ccattaagtc catcgattcg
agcgattctg gtatctttga gcaggccaag cggagaagaa tctcaccttc tgcaacaccg
gtttcagaga ctgtgnnn
>Cichlidae_Gymnogeophagus_balzanii_1_1
tctcgctttc accctggcgt ggggactggg cctggcacag agcgcagcgt cccactcggc
aacagcttgc tatccccgca gcaaaccgac gagcccagtg ttgccacccc cccgcagcga
tggtttgtca cccctgccaa caaccgactg gactttgctg cctcggcata cgacgccgct
gattttgccg gtaacgcggc caccttactg tcctacgcag cggccggagt gaaggctctt
cccctgccga ctgcaggctg ctccaaccgg cctcttggct attacgcaga tccgtctggc
tggggaggac gcacgccgcc gcagtattgt ggtgtaaata gtaaatccag ctcggtcttt
tcctgctggc ccactaactc catcggtggc agaacaggca ccagctacct gtccgaggag
ggcgactcga tcacgacaga acggtcacca attggcggct cggaggagac caaaccaaaa
gacatgacat ctgagtcgag ctggatagaa acgccgtcct ccattaagtc catcgactcg
agcgattctg gtatcttcga gcaggccaag cggagaagaa tctcgccttc tgcaacaccg
gtttcagaga cagtgtcc
>Cichlidae_Pterophyllum_leopoldi_1_1
nnnnnnnnnn nnnnnnnnnn nnnnnnnnnn nnnnnnacag agcgcagcgt cccactcggc
aacagcttgc tatccccgca gcaaaccgac gagcccagtg ttgccacccc cccgcagcga
tggtttgtca cccctgccaa caaccgactg gactttgctg cctcggcata cgacgccgct
gattttgccg gtaacgcggc caccttactg tcctacgcag cggccggagt gaaggctctt
cccctgccga ctgcaggctg ctccaaccgg cctcttggct attacgcaga tccgtctggc
tggggaggac gcacgccgcc acagtattgt ggtgtaaata gtaaatccag ctcggtcttt
tcctgctggc ccactaactc catcggtggc agaacgggca ccagctacct gtccgaggag
ggcgactcga tcgcgacaga gaggtcacca attggcggct cggaggagac caaaccaaaa
gacatgacat ctgagtcgag ctggatagaa acgccgtcct ccattaagtc catcgattcg
agcgattctg gtatctttga acaggccaag cggagaagaa tctcaccttc tgcaacaccg
gtttcagaga cagtgtcc
>Cichlidae_Amatitlania_nigrofasciata_1_1
tctcgctttc accctggcgt ggggactggg cctggcacag agcgcagcgt cccactcggc
aacagcttgc tatccccgca gcaaaccgac gagcccagtg ttgccacccc cccgcagcga
tggtttgtca cccctgccaa caaccgactg gactttgctg cctcggcata cgacgccgct
gattttgccg gtaacgcggc caccttactg tcctacgcag cggccggagt gaaggctctt
cccctgccga ctgcaggctg ctccaaccgg cctcttggct attacgcaga tccgtctggc
tggggaggac gcacgccgcc gcagtattgt ggtgtaaata gtaaatccag ctcggtcttt
tcctgctggc ccactaactc catcggtggc agaacaggca ccagctacct gtccgaggag
ggcgactcga tcacgacaga gaggtcacca attggcggct cggaggagac caaaccaaaa
gacatgacat ctgagtcgag ctggatagaa acgccgtcct ccattaagtc catcgattcg
agcgattctg gtatctttga acaggccaag cggagaagaa tctcaccttc tgcaacacct
gtttcagaga cagtgtcc
>Cichlidae_Biotoecus_opercularis_1_1
nnnnnnnnnn nnnnnnnnnn nnnnnnnnnn nnnnnnnnnn nnnnnagcgt cccactcggc
aacagcttgc tatccccgca gcaaaccgac gagcccagtg ttgccacccc cccgcagcga
tggtttgtca cccctgccaa caaccgactg gactttgctg cctcggcata cgacgccgct
gattttgccg gtaacgcggc caccttactg tcctacgcag cggccggagt gaaggctctt
cccctgccga ctgcaggctg ctccaaccgg cctcttggct attacgcaga tccgtctggc
tggggaggac gcacgccgcc gcagtattgt ggtgtaaata gtaaatccag ctcggtcttt
tcctgctggc ccactaactc catcggtggg agaacaggga ccagctacct gtccgaggag
ggcgactcga tcaccacaga gaggtcacca attggcggct cggaggagac caaaccaaaa
gacatgacat ctgagtcgag ctggatagaa acgccatcct ccatcaagtc catcgactcg
agcgattctg gtatctttga acaggccaag cggagaagaa tctcaccttc tgcaacaccg
gtttcagaga cagtgtcc
>Cichlidae_Uaru_amphiacanthoides_2_1
nnnnnntttc accctggcgt ggggactggg cctggcacag agcgcagcgt cccactcggc
aacagcttgc tatccccgca gcaaaccgac gagcccagtg ttgccacccc cccgcagcga
tggtttgtca cccctgccaa caaccgactg gactttgctg cctcggcata cgacgccgct
gattttgccg gtaacgcggc caccttactg tcctacgcag cggccggagt gaaggctctt
cccctgccga ctgcaggctg ctccaaccgg cctcttggct attacgcaga tccgtctggc
tggggaggac gcacgccgcc gcagtattgt ggtgtaaata gtaaatccag ctcggtcttt
tcctgctggc ccactaactc catcggtggc agaacaggca ccagctacct gtccgaggag
ggcgactcga tcacgacaga gaggtcacca attggcggct cggaggagac caaaccaaaa
gacatgacat ctgagtcgag ctggatagaa acgccgtcct ccattaagtc catcgattcg
agcgattctg gtatctttga acaggccaag cggagaagaa tctcaccttc tgcaacaccg
gtttcagaga cagtgtcc
>Cichlidae_Bujurquina_zamorensis_1_1
tctcgctttc accctggcgt ggggactggg cctggcacag agcgcagcgt cccactcggc
aacagcttgc tatccccgca gcaaaccgac gagcccagtg ttgccacccc cccgcagcga
tggtttgtca cccctgccaa caaccgactg gactttgctg cctcggcata cgacgccgct
gattttgccg gtaacgcggc caccttactg tcctacgcag cggccggagt gaaggctctt
cccctgccga ctgcaggctg ctccaaccgg cctcttggct attacgcaga tccgtctggc
tggggaggac gcacgccgcc gcagtattgt ggtgtaaata gtaaatccag ctcggtcttt
tcctgctggc caactaactc catcggtggc agaacaggca ccagctacct gtccgaggag
ggcgactcga tcacgacaga gaggtcacca attggcggct cggaggagac caaaccaaaa
gacatgacat ctgagtcgag ctggatagaa acgccgtcct ccattaagtc tatcgattcg
agcgattctg gtatctttga acaggccaag cggaggagaa tttcaccttc tgcaacaccg
gtttcagaga cagtgtcc
>Cichlidae_Cryptoheros_cutteri_1_1
tctcgctttc accctggcgt ggggactggg cctggcacag agcgcagcgt cccactcggc
aacagcttgc tatccccgca gcaaaccgac gagcccagtg ttgccacccc cccgcagcga
tggtttgtca cccctgccaa caaccgactg gactttgctg cctcggcata cgacgccgct
gattttgccg gtaacgcggc caccttactg tcctacgcag cggccggagt gaaggctctt
cccctgccga ctgcaggctg ctccaaccgg cctcttggct attacgcaga tccgtctggc
tggggaggac gcacgccgcc gcagtattgt ggtgtaaata gtaaatccag ctcggtcttt
tcctgctggc ccactaactc catcggtggc agaacaggca ccagctacct gtccgaggag
agcgactcga tcacgacaga gaggtcacca attggcggct cggaggagac caaaccaaaa
gacatgacat ctgagtcgag ctggatagaa acgccgtcct ccattaagtc catcgattcg
agcgattctg gtatctttga acaggccaag cggagaagaa tctcaccttc tgcaacaccg
gtttcagaga cagtgtcc
>Cichlidae_Dicrossus_filamentosus_1_1
nnnnnnnnnc accctggcgt ggggactggg cctggcacag agcgcagcgt cccactcggc
aacagcttgc tatccccgca gcaaaccgac gagcccagtg ttgccacccc cccgcagcga
tggtttgtca cccctgccaa caaccgactg gactttgctg cctcggcata cgacgccgct
gattttgccg gtaacgcggc caccttactg tcctacgcag cggccggagt gaaggctctt
cccctgccga ctgcaggctg ctccaaccgg cctcttggct attacgcaga tccgtctggc
tggggaggac gcacgccgcc gcagtattgt ggtgtaaata gtaaatccag ctcggtcttt
tcctgctggc ccactaactc catcggtggc agaacaggca ccagctacct gtccgaggag
ggcgactcga tcacgacaga gaggtcacca attggcggca cggaggagac caaaccaaaa
gacatgacat ctgagtcgag ctggatagaa acgccgtcct ccattaagtc catcgactcg
agcgattctg gtatctttga gcaggccaag cggagaagaa tctcaccttc tgcaacaccg
gtttcagaga ctgtgtcc
>Cichlidae_Aequidens_metae_1_1
tctcgctttc accctggcgt ggggactggg cctggcacag agcgcagcgt cccactcggc
aacagcttgc tatccccgca gcaaaccgac gagcccagtg ttgccacccc cccgcagcga
tggtttgtca cccctgccaa caaccgactg gactttgctg cctcggcata cgacgccgct
gattttgccg gtaacgcggc caccttactg tcctacgcag cggccggagt gaaggctctt
cccctgccga ctgcaggctg ctccaaccgg cctcttggct attacgcaga tccgtctggc
tggggaggac gcacgccgcc gcagtattgt ggtgtaaata gtaaatccag ctcggtcttt
tcctgctggc ccactaactc catcggtggc agaacaggca ccagctacct gtccgaggag
ggcgactcga tcacgacaga gaggtcacca attggcggct cggaggagac caaaccaaaa
gacatgacat ctgagtcgag ctggatagaa acgccgtcct ccattaagtc catcgattcg
agcgattctg gtatctttga acaggccaag cggagaagaa tctcaccttc tgcaacaccg
gtttcagaga cagtgtcc
>Cichlidae_Apistogramma_cacatuoides_1_1
tctcgctttc accctggcgt ggggactggg cctggcacgg agcgcagcgt cccactcggc
aacagcttgc tatccccgca gcaaaccgac gagcccagtg ttgccacccc cccgcagcga
tggtttgtca cccctgccaa caaccgactg gactttgctg cctcggcata cgacgccgct
gattttgccg gtaacgcggc caccttactg tcctacgcag cggccggagt gaaggctctt
cccctgccga ctgcaggctg ctccaaccgg cctcttggct attacgcaga tccgtctggc
tggggaggac gcacgccgcc gcagtattgt ggtgtaaata gtaaatccag ctcggtcttt
tcctgctggc ccactaactc catcggtggc agaacaggca ccagctacct gtccgaggag
ggcgactcca tcacgacgga gaggtcacca attggcggct cggaggagac caaaccaaaa
gacatgacat ctgagtcgag ctggatagaa acgccgtcct ccattaagtc catcgactcg
agcgactctg gtatcttcga acaggccaag cggagaagaa tctcaccttc tgcaacaccg
gtttcagaga cagtgtcc
>Cichlidae_Apistogramma_linkei_1_1
tctcgctttc accctggcgt ggggactggg cctggcacag agcgcagcgt cccactcggc
aacagcttgc tatccccgca gcaaaccgac gagcccagtg ttgccacccc cccgcagcga
tggtttgtca cccctgccaa caaccgactg gactttgctg cctcggcata cgacgccgct
gattttgccg gtaacgcggc caccttactg tcctacgcag cggccggagt gaaggctctt
cccctgccga ctgcaggctg ctccaaccgg cctcttggct attacgcaga tccgtctggc
tggggaggac gcacgccgcc gcagtattgt ggtgtaaata gtaaatccag ctcggtcttt
tcctgctggc ccactaactc catcggtggc agaacaggca ccagctacct gtccgaggag
ggcgactcga tcacgacaga gaggtcaccg attggcggct cggaggagac caaaccaaaa
gacatgacat ctgagtcgag ctggatagaa acgccgtcct ccattaagtc catcgactcg
agcgattctg gtatcttcga acaggccaag cggagaagaa tctcaccttc tgcaacaccg
gtttcagaga cagtgtcc
>Cichlidae_Parachromis_managuensis_1_1
nnnnnntttc accctggcgt ggggactggg cctggcacag agcgcagcgt cccactcggc
aacagcttgc tatccccgca gcaaaccgac gagcccagtg ttgccacccc cccgcagcga
tggtttgtca cccctgccaa caaccgactg gactttgctg cctcggcata cgacgccgct
gattttgccg gtaacgcggc caccttactg tcctacgcag cggccggagt gaaggctctt
cccctgccga ctgcaggctg ctccaaccgg cctcttggct attatgcaga tccgtctggc
tggggaggac gcacgccgcc gcagtattgt ggtgtaaata gtaaatccag ctcggtcttt
tcctgctggc ccactaactc catcggtggc agaacaggca ccagctacct gtccgaggag
ggcgactcga tcacgacaga gaggtcacca attggcggct cggaggagac caaaccaaaa
gacatgacat ctgagtcgag ctggatagaa acgccgtcct ccattaagtc catcgattcg
agcgattctg gtatctttga acaggccaag cggagaagaa tctcaccttc tgcaacaccg
gtttcagaga ctgtgtcc
>Cichlidae_Retroculus_lapidifer_1_1
tctcgctttc accctggcgt ggggactggg cctggcacgg agcgcagcgt cccactcggc
aacagcttgc tatccccgca gcaaaccgac gagcccagtg ttgccacccc cccgcagcga
tggtttgtca cccctgccaa caaccgactg gactttgctg cctcggcata cgacgccgct
gattttgccg gtaacgcggc caccttactg tcctacgcag cggccggagt gaaggctctt
cccctgccga ctgcaggctg ctccaaccgg cctcttggct attacgcaga tccgtctggc
tggggaggac gcacgccgcc gcagtattgt ggtgtaaata gtaaatccag ctcggtcttt
tcctgctggc ccactaactc catcggtggc agaacaggca ccagctacct gtccgaggag
ggcgactcca tcacgacaga gaggtcacca attggcggct cagaggagac caaaccaaaa
gacatgacat ctgagtcgag ctggatagag acgccgtcct ctattaagtc aatcgattcg
agcgattctg gcatctttga acaggccaag cggagaagaa tctcaccttc tgcaacaccg
gtttcagaga cagtgtcc
>Cichlidae_Thorichthys_aureus_1_1
tctcgctttc accctggcgt ggggactggg cctggcacag agcgcagcgt cccactcggc
aacagcttgc tatccccgca gcaaaccgac gagcccagtg ttgccacccc cccgcagcga
tggtttgtca cccctgccaa caaccgactg gactttgctg cctcggcata cgacgccgct
gattttgccg gtaacgcggc caccttactg tcctacgcag cggccggagt gaaggctctt
cccctgccga ctgcaggctg ctccaaccgg cctcttggct attacgcaga tccgtctggc
tggggaggac gcacgccgcc gcagtattgt gctgtaaata gtaaatccag ctcggtcttt
tcctgctggc ccactaactc catcggtggc agaacaggca ccagctacct gtccgaggag
ggcgactcga tcacgacaga gaggtcacca attggcggct cggaggagac caaaccaaaa
gacatgacat ctgagtcgag ctggatagaa acgccgtcct ccattaagtc catcgactcg
agcgattctg gtatctttga acaggccaag cggagaagaa tctcaccttc tgcaacaccg
gtttcagaga cagtgtcc
