# Supplementary material for: Time-calibrated phylogeny of neotropical freshwater fishes
Source: Front Bioinform. 2024 Dec 6;4:1433995. doi: 10.3389/fbinf.2024.1433995 (PMC11659281; doi:10.3389/fbinf.2024.1433995)
Supplement: Supplementary file 1 [file DataSheet1.zip › Supplementary Material/aln/alignment_TC1.fasta]

>Parodontidae_Apareiodon_affinis_1_1
cactcaccgg ccactttatt aggtacacct gtccaactgc tcgttaacac ttgatttcta
atcagccaat cacatggcgg caactcagtg catttaggca tgtagacatg gtcaagacga
tctcctgcag ttcaaaccga gcatcagtat ggggaagaaa ggtgatttga gtgcctttga
acatggcatg gttgttggtg ccagaagggc tggtctgagt atttcaaaaa ctgctgatct
actgggattt tcacgcacaa ccatctctag ggtttacaga gaatggtccg aaaaagaaaa
aacatccagt gagcggcagt tctgtgggcg gaaatgcctt gttggtgcca gaggtcggag
gagaatggcc agacaggttc gagctgatag aaaggcaaca gtgactcaaa tagccacccg
ttacaaccaa ggtaggcaga agagcatctc tgaacgcaca gtacgtcgaa c--tgaggca
gatggggtac agcagcagaa gaccacaccg ggtgccactc ctttcagcta agaacaggaa
actgaggcta caatttgcac aagctcatcg aaattggaca atagaagatt ggaaaaacgt
tgcctggtct gatgagtctc gatttctgct gcgacattcg gatggtaggg tcagaatttg
gcgtcaacaa catgaaagca tggatccatc ctgtatcctt gtatcaacgg ttcaggctgg
tggtggtggt gtcatggtgt ggggaatatt ---------- --ttcttggc actctttggg
ccccttggta ccaattgagc atcgttgcaa cgccacatcc tacctgagta ttgttgctga
ccatgtccat ccctttatga ccacaatgta cccaacatct gatggctact ttcagcagga
taatgcgcca tgtcataaag ctggaatcat ctcagactgg tttcttgaac atgacaatga
gttcactgta ctcagatggc ctccacagtc accggatctc aatccaatag agcatctttg
ggatgtggtg gaacgggaga ttcgcatcat ggatgtgcag ccgacaaatc tgcggcaact
gtgtgatgcc atcatgtcaa tatggaccaa actctctgag gaatgcttcc agcaccttgt
tgaatctatg ccacgaagaa ttgaggcagt tctgaaggca aaagggggtc aaacccgtta
ctagcatggt gtacctaata aagtggccgg tgagtg
>Parodontidae_Parodon_nasus_1_1
cactcaccgg ccactttatt aggtacacct gtccaactgc tcgttaacac ttgatttcta
atcagccaat cacatggcgg caactcagtg catttaggca tgtagacatg gtcaagacaa
tctcctgaag ttcaaaccga gcatcagtat ggggaagaaa ggtgatttga gtgcctttga
acgtggcatg gttgttggtg ccagaagggc tggtctgagt atttcaaaaa ctgctgatct
actgggattt tcacgcacaa ccatctctag ggtttacaga gaatggtccg aaaaagaaaa
aacatccagt gagcggcagt tctgtgggcg gaaatgcctt gttgatgcca gaggtcggag
gagaatggcc agacaggttc gagctgatag aaaggcaaca gtgactcaaa tagccacccg
ttacaaccaa ggtaggcaga agagcatctc tgaacgcaca gtacgtcgaa ctttgaggca
gatggggtac agcagcagaa gaccacatcg ggtgccactc ctttcagcta agaacaggaa
actgaggcta caatttgcac aagctcatcg aaattggaca atagaagatt ggaaaaacgt
tgcctggtct gatgagtctc gatttctgct gcgacattcg gatggtaggg tcagaatttg
gcgtcaacaa catgaaagca tggatccatc ctg---cctt gtatcaacgg ttcaggctgg
tggtggtggt gtcatggtgt ggggaatatt ---------- --ttcttggc actctttggg
ccccttggta ccaattgagc atcgttgcaa cgccacatcc tacctgagta ttgttgctga
ccatgtccat ccctttatga ccacaatgta cccaacatct gatggctact ttcagcagga
taatgcgcca tgtcataaag ctggaatcat ctcagactgg tttcttgaac atgacaatga
gttcactgta ctcagatggc ctccacagtc accggatctc aatccaatag agcatctttg
ggatgtggtg gaacgggaga ttcgcatcat ggatgtgcag ccaacaaatt tgcggcaact
gtgtgatgcc atcatgtcaa tatggaccaa actctctgag gaatgcttcc agcaccttgt
tgaatctatg ccacgaagaa ttgaggcagt tctgaaggca aaagggggtc aaacccgtta
ctagcatggt gtacctaata aagtggccgg tgagtg
>Parodontidae_Apareiodon_affinis_3_1
cactcaccgg ccactttatt aggtacacct atccaactgc tcgttaacac ttgatttcta
atcagccaat cacatggcgg caactcagtg catttaggca tgtagacatg gtcaagacaa
tctcctgcag ttcaaaccga gcatcagtat ggggaagaaa ggtgatttga gtgcctttga
acgtggcatg gttgttggtg ccagaagggc tggtctgagt atttcaaaaa ctgctgatct
actgggattt tcacgcacaa ccatctctag agtttacaga gaatggtccg aaaaagaaaa
aacatccagt gagcggcagt tctgtgggcg gaaatgcctt gttgatgcca gaggtcggag
gagaatggcc agagaggttc gagctgatag aaaggcaaca gtgactcaaa tagccacccg
ttacaaccaa ggtaggcaga agagcatctc tgaacgcaca gtacgtcgaa ctttgaggca
gatggggtac agcagcagaa gaccacaccg tgtgcaactc ctttcagcta agaacaggaa
actgaggcta caatttgcac aagctcatcg aaattggaca atagaagatt ggaaaaacgt
tgcctggtct gatgagtctc aatttctgct gcgacattcg gatggtaggg tcagaatttg
gcgtcaacaa catgaaagca tggatccatc ctg---cctt gtatcaacgg ttcaggctgg
tggtggtggt gtcatggtgt ggggaatatt tttggcataa tattcttggc actctttggg
ccccttggta ccaattgagc atcgttgcaa cgccacatcc tacctgagta ttgttgctga
ccatgtccat ccctttatga ccacaatgta cccaacatct gatggctact ttcagcagga
taatgcgcca tgtcataaag ctggaatcat ctcagactgg cttcttgaac atgacaatga
gttcactgta ctcagatggc ctccacagtc accggatctc aatccaatag agcatctttg
ggatgtggtg gaacgggaga ttcgcatcat ggatgtgcag ccgacaaatc tgcggcaact
gtgtgatgcc atcatgtcaa tatggaccat actctctgag gaatgcttcc agcaccttgt
tgaacctatg ccacgaagaa ttgaggcagt tctgaaggca aaagggggtc aaacccgtta
ctagcatggt gtacctaata aagtggccgg tgagtg
>Parodontidae_Apareiodon_vittatus_1_1
cactcaccgg ccactttatt aggtacacct gtccaactgc tcgttaacac ttgatttcta
atcagccaat cacatggcgg caactcagtg catttaggca tgtagacatg gtcaagacaa
tctcctgcag ttcaaaccga gcatcagtat ggggaagaaa ggtgatttga gtgcctttga
acgtggcatg gttgttggtg tcagaagggc tggtctgagt atttcaaaaa ctgctgatct
actgggattt tcacgcacaa ccatctctag ggtttacaga gaatggtccg aaaaagaaaa
aacatccagt gagcggcagt tctgtgggcg gaaatgcctt gttgatgcca gaggtcggag
gagaatggcc agacaggttc gagctgatag aaaggcaaca gtgactcaaa taaccacccg
ttacaaccaa ggtaggcaga agagcatctc tgaacgcaca gtacgtcgaa ctttgaggca
gatggggtac agcagcagaa gaccacaccg ggtgccactc ctttcagcta agaacaggaa
actgaggcta caatttgcac aagctcatcg aaattggaca atagaagatt ggaaaaacgt
tgcctggtct gatgagtctc gatttctgct gcgacattcg gatggtaggg tcagaatttg
gcgtcaacaa catgaaagca tggatccatc ctg---cctt gtatcaacgg ttcaggctgg
tggtggtggt gtcatggtgt ggggaatatt ---------- --ttcttggc actctttggg
ccccttggta ccaattgagc atcgttgcaa cgccacatcc tacctgagta ttgttgctga
ccatgtccat ccctttatga ccacaatgta cccaacatct gatggctact ttcagcagga
taatgcgcca tgtcataaag ctggaatcat ctcagactgg tttcttgaac atgacaatga
gttcactgta ctcagatggc ctccacagtc accgaatctc aatccaatag agcatctttg
ggatgtggtg gaacggaaga ttcgcatcat ggatgtgcag ccgacaaatc tgcggcaact
gtgtgatgcc atcatgtcaa tatggaccaa actctctgag gaatgcttcc agcaccttgt
tgaatctatg ccacgaagaa ttgaggcagt tctgaaggca aaagggggtc aaacccgtta
ctagcatggt gtacctaata aagtggccgg tgagtg
>Parodontidae_Apareiodon_piracicabae_1_1
cactcaccgg ccactttatt aggtacacct gtccaactgc tcgttaacac ttgatttcta
atcagccaat cacacggcgg caactcagtg catttaggca tgtagacatg gtcaagacaa
tctcctgcag ttcaaaccga gcatcagtat ggggaagaaa ggtgatttga gtgcctttga
acgtggcatg gttgttggtg ccagaagggc tggcctgagt atttcaaaaa ctgctgatct
actgggattt tcacgcacaa ccatctctag ggtttacaga gaatggtccg aaaaagaaaa
aacatccagt gagcggcagt tctgtgggcg gaaatgcctt gttgatgcca gaggtcggag
gagaatggcc agacaggttc gagctgatag aaaggcaaca gtgactcaaa tagccacccg
ttacaaccaa ggtaggcaga agagcatctc tgaacgcaca gtacgtcgaa ctttgaggca
gatggggtac agcagcagaa gaccacaccg ggtgccactc ctttcagcta agaacaggaa
actgaggcta caatttgcac aagctcatcg aaattggaca atagaagatt gggaaaacgt
tgcctggtct gatgagtctc gatttctgct gcgacattcg gatggtaggg tcagaatttg
gcgtcaacaa catgaaagca tggatccatc ctg---cctt gtatcaacgg ttcaggctgg
tggtggtggt gtcatggtgt ggggaatatt ---------- --ttcttggc accctttggg
ccccttggta ccaattgagc atcgttgcaa cgccacatcc tacctgagta ttgttgctga
ccatgtccat ccctttatga ccacaatgta cccaacatct gatggctact ttcagcagga
taatgcgcca tgtcataaag ctggaatcat ctcagactgg tttcttgaac atgacaatga
gttcactgta ctcagatggc ctccacagtc accggatctc aatccaatag agcatctttg
ggatgtggtg gaacgggaga ttcgcatcat ggatgtgcag ccgacaaatc tgcggcaact
gtgtgatgcc atcatgtaaa tatggaccaa actctctgag gaatgcttcc agcaccttgt
tgaatctatg ccacgaagaa ttgaggcagt tctgaaggca aaagggggtc aaacccgtta
ctagcatggt gtacctaata aagtggccgg tgagtg
>Parodontidae_Apareiodon_vladii_1_1
cactcaccgg ccactttatt aggtacacct gtccaactgc tcgttaacac ttgattccta
atcagccaat cacatggtgg caactcagtg catttaggca tgtagacatg gtcaagacaa
tctcctgcag ttcaaaccga gcatcagtat ggggaagaaa ggtgatttga gtgcctttga
acgtggcatg gttgttggtg ccagaagggc tggtctgagt atttcaaaga ctgctgatct
actgggattt tcatgcacaa ccatctctag ggtttacaga gaatggtccg aaaaagaaaa
aacatccagt gagcggcagt tctgtgggcg gaaatgcctt gttgatgcca gaggtcggag
gagaatggcc agacaggttc gagctgatag aaaggcaaca gtgactcaaa tagccacccg
ttacaaccaa ggtaggcaga agagcatctc tgaacgcaca gtacgtcgaa ctttgaggca
gatggggtac agcagcagaa gaccacaccg ggtgccactc ctttcagcta agaacaggaa
actgaggcta caatttgcac aagctcatca aaattggaca atagaagatt gggaaaacgt
tgcctggtct gatgagtctc gatttctgct gcgacattcg gatggtaggg tcagaatttg
gcgtcaacga catgaaagca tggatccatc ctg---cctt gtatcaacgg ttcaggctgg
tggtggtggt gtcatggtgt ggggaatatt ---------- --ttcttggc actctttggg
ccccttggta ccaattgagc atcgttgcaa cgccacatcc tacctgagta ttgttgctga
ccatgtccat ccctttatga ccacaatgta cccaacatct gatggctact ttcagcagga
taatgcgcca tgtcataaag ctggaatcat ctcagactgg tttcttgaac atgacaatga
gttcactgta ctcagatggc ctccacagtc accggatctc aatccaatag agcatctttg
ggatgtggtg gaacgggaga ttcgcatcat ggatgtgcag ccgacaaatc tgcagcaact
gtgtgatgcc atcatgtcaa tatggaccaa actctctgag gaatgcttcc agcaccttgt
tgaatctatg ccacgaagaa ttgaggcagt tctgaaggca aaagggggtc aaacccgtta
ctagcatggt gtgcctaata aagtggccgg tgagtg
