# Supplementary material for: Time-calibrated phylogeny of neotropical freshwater fishes
Source: Front Bioinform. 2024 Dec 6;4:1433995. doi: 10.3389/fbinf.2024.1433995 (PMC11659281; doi:10.3389/fbinf.2024.1433995)
Supplement: Supplementary file 1 [file DataSheet1.zip › Supplementary Material/aln/alignment_TMO4C4.fasta]

>Cichlidae_Cichla_temensis_1_1
nnnnnnnnnn nnnnnnnnnn nnnnnnnnnn nnnnnnnnnn nnnnnnnnnn nnnnnnnnnn
nnnnnnnnnn nnnnnnnnnn nnnnnnnnnn nnnnnnnnnn nnnnnnnnnn nnnnnnnnnn
nnnnnnnnnn nnnnnnnnnn nnnnnnnnnn nnnnnnnnnn nnnnnnnnnn nnnnnnnnnn
nnnnnnnnnn nnnnnntatt ggagaagcta gaagtgttgc tttagtggta gttgtatcac
gggaagtgag atttatgcct gccccacctg ctgtctccca tcagcatgtg atggagtttg
atgtggagga agatgactct tctcgttcac catctcctca agagattctg ctcgaagtag
agctggatga aaatgaagtc aaagaatttg agaaacaggt gaagatcatc accatacctg
agtacacagc tgacaacaag agtatgatca tatctctgaa tgtgttaccg agtatttatg
aggaaggtgc tgtgg
>Cichlidae_Andinoacara_rivulatus_1_1
nnnnnnnnnn nnnnnnnnga gtgtatgctg aggtgtttgg cctaccttcc cccgaagtga
aatggttctg caacaaaacc cagctggtgg cggacgggag agtttcaata gagcgagatg
gtgatagtat ctcactaaca attcacagag tcactaaagc tgatcagggg gagtatatct
gcgaggctgt gaactatgtt ggagaagcca gaagtgttgc attagtggta gttgtatcac
gggaagtgac atttatgcct gtcccacctg ctgtctccca tcagcatgyg atggagtttg
atgtggagga agatgactct tcttgttcac catctcctca agagattctg ctcgaagtag
agctggatga aaatgaagtc aaagaatttg agaaacaagt gaagatcatc accatacccg
agtacacagc tgacaacaag agtatgatca tatctctgga tgtgttaccg agtatttatg
aggaaggtgc tgtag
>Cichlidae_Rocio_octofasciata_1_1
nnnnnnnnnn nnnnnnnnnn nnnnnnnnnn nnnnnnnnnn nnnnnnnnnn nnnnnnnnnn
nnnnnnnnnn nnnnnnnnnn nnnnnnnnnn nnnnnnnnnn nnnnnnnnnn nnnnnnnnnn
nnnnnnnnnn nnnnnnnnnn nnnnnnnnnn nnnnnnnnnn nnnnnnnnnn nnnnnnnnnn
nnnnnnnnnn nnnnnntgtt ggagaagcca gaagtgttgc tttagtggta gtcgtatcac
gggaagtgac atttatgcct gccccacctg ctgtctccca tcagcatgtg atggagtttg
acgtggagaa agatgactct tctcgttcac cgtctcctca agagattctg ctcgaagtag
agctggatga aaatgaagtc aaagaatttg agaaacaggt gaagatcatc accatacctg
agtacacacc tgacaacaag agtatgatca tatctctgga tgtgttaccg agtatttatg
aggaaggtgc tgtag
>Cichlidae_Uaru_amphiacanthoides_1_1
nnnnnnnnnn nnnnnnnnnn nnnnnnnnnn nnnnnnnnnn nnnnnnnnnn nnnnnnnnnn
nnnnnnnnnn nnnnnnnnnn nnnnnnnnnn nnnnnnnnnn nnnnnnnnnn nnnnnnnnnn
nnnnnnnnnn nnnnnnnnnn nnnnnnnnnn nnnnnnnnnn nnnnnnnnnn nnnnnnnnnn
nnnnnnnnnn nnnnnntgtt ggagaagcca gaagtgttgc tttagtggta gttgtatcac
gggaagtgac atttatgcct gccccacctg ctgtctccca tcagcatgtg atggagtttg
atgtggagaa agatgactct tctcgttcac catctcctca agagattctg cttgaagtag
agctggatga aaatgaagtc aaagagtttg agaaacaggt gaagatcatc accatacctg
agtacacacc tgacaacaag agtatgatca tatctctgga tgtgttacca agtatttatg
aggaaggtgc tgtag
>Cichlidae_Heros_efasciatus_1_1
nnnnnnnnnn nnnnnnnnnn nnnnnnnnnn nnnnnnnnnn nnnnnnnnnn nnnnnnnnnn
nnnnnnnnnn nnnnnnnnnn nnnnnnnnnn nnnnnnnnnn nnnnnnnnnn nnnnnnnnnn
nnnnnnnnnn nnnnnnnnnn nnnnnnnnnn nnnnnnnnnn nnnnnnnnnn nnnnnnnnnn
nnnnnnnnnn nnnnnntgtt ggagaagcca gaagtgttgc tttagtggta gttgtatcac
gggaagtgac atttatgcct gccccacctg ctgtctccca tcagcatgtg atggagtttg
atgtggagaa agatgactct tctcgttcac catctcctca agagattctg ctcgaagtag
agctggatga aaatgaagtc aaagaatttg agaaacaggt gaagatcatc accatacctg
agtacacacc tgacaacaag agtatgatca tatctctgga tgtgttaccg agtatttacg
aggaaggtgc tgtag
>Cichlidae_Trichromis_salvini_1_1
nnnnnnnnnn nnnnnnnnnn nnnnnnnnnn nnnnnnnnnn nnnnnnnnnn nnnnnnnnnn
nnnnnnnnnn nnnnnnnnnn nnnnnnnnnn nnnnnnnnnn nnnnnnnnnn nnnnnnnnnn
nnnnnnnnnn nnnnnnnnnn nnnnnnnnnn nnnnnnnnnn nnnnnnnnnn nnnnnnnnnn
nnnnnnnnnn nnnnnntgtt ggagaagcca gaagtgttgc tttagtggta gtcgtatcac
gggaagtgac atttatgcct gccccacctg ctgtctccca tcagcatgtg atggagtttg
atgtggagaa agatgactct tctcgttcac cgtctcctca agagattctg ctcgaagtag
agctggatga aaatgaagtc aaagaatttg agaaacaggt gaagatcatc accatacctg
agtacacccc tgacaacaag agtatgatca tatctctgga tgtgttaccg agtatttatg
aggaaggtgc tgtag
>Cichlidae_Hypselecara_temporalis_1_1
nnnnnnnnnn nnnnnnnnnn nnnnnnnnnn nnnnnnnnnn nnnnnnnnnn nnnnnnnnnn
nnnnnnnnnn nnnnnnnnnn nnnnnnnnnn nnnnnnnnnn nnnnnnnnnn nnnnnnnnnn
nnnnnnnnnn nnnnnnnnnn nnnnnnnnnn nnnnnnnnnn nnnnnnnnnn nnnnnnnnnn
nnnnnnnnnn nnnnnntgtt ggagaagcca gaagtgttgc tttagtggta gttgtatcac
gggaagtgac atttatgcct gccccacctg ctgtctccca tcagcatgtg atggagtttg
atgtggagaa agatgactct tctcgttcac catctcctca agagattctg ctcgaagtag
agctggatga aaatgaagtc aaagaatttg agaaacaggt gaagatcatc accatacctg
agtacacacc tgacaacaag agtatgatca tatctctgga tgtgttaccg agtatttatg
aggaaggtgc tgtag
>Cichlidae_Mesonauta_insignis_1_1
ttgagaatga ctcattaaca ttttatgctg aggtgtttgg cctaccttcc cccgaagtga
agtggttctg caacaaaacc cagctggtgg cagacgacag agtttcaata gagcgagatg
gtgatagtat ctcactagca attcacggtg tcactaaagc cgatcagggg gagtacattt
gtgaggctgt gaactatgtt ggagaagcca gaagtgttgc tttagtggta gttgtatcac
gggaagtgac atttatgcct gccccacctg ctgtctccca tcagcatgtg atggagtttg
atgtggagaa agatgactct tctcgttcac catctcctca agagattctc cttgaagtag
agctggatga aaatgaagtc aaagaatttg agaaacaggt gaagatcatc accatacctg
agtacacacc tgacaacaag agtatgatca tatctctgga tgtgttaccc agtatttatg
aggaaggtgn nnnnn
>Cichlidae_Amphilophus_citrinellus_1_1
nnnnnnnnnn nnnnnnnnnn nnnnnnnnnn nnnnnnnnnn nnnnnnnnnn nnnnnnnnnn
nnnnnnnnnn nnnnnnnnnn nnnnnnnnnn nnnnnnnnnn nnnnnnnnnn nnnnnnnnnn
nnnnnnnnnn nnnnnnnnnn nnnnnnnnnn nnnnnnnnnn nnnnnnnnnn nnnnnnnnnn
nnnnnnnnnn nnnnnntgtt ggagaagcca gaagtgttgc tttagtggta gtcgtatcac
gggaagtgac atttatgcct gccccacctg ctgtctccca tcagcatgtg atggagtttg
atgtggagaa agatgactct tctcgttcac cgtctcctca agagattctg ctcgaagtag
agctggatga aaatgaagtc aaagaatttg agaaacaggt gaagatcatc accatacctg
agtacacacc tgacaacaag agtatgatca tatctctgga tgtgttaccg agtatttatg
aggaaggtgc tgtag
>Cichlidae_Andinoacara_pulcher_1_1
nnnnnnnnnn nnnnnnnnga gtgtatgctg aggtgtttgg cctaccttcc cctgaagtga
aatggttctg caacaaaacc cagctrgtgg cagatgggag agtttcaata gggcgagatg
gtgatagtat ctcactaaca attcacagag tcactaaagc tgatcagggg gagtatatct
gcgaggctgt gaactatgtt ggagaagcca gaagtgttgc tttagtggta gttgtatcac
gggaagtgac atttatgcct gccccacctg ctgtctccca tcagcatgtg atggagtttg
atgtggagga agatgactct tctcgttcac catcacctca agagattctg ctcgaagtag
agctggatga aaatgaagtc aaagaatttg agaaacaagt gaagatcatc accatacccg
agtacacagc tgacaacaag agtatgatca tatctctgga tgtcttaccg agtatytatg
aggaaagtgc tgtag
>Cichlidae_Hoplarchus_psittacus_1_1
ttgagaatga ctcattaaca ttttatgctg aggtgtttgg cctaccttcc cccgaagtga
aatggttctg caacaaaacc cagctggtgg cggacggcag agtttcaata gagcgagatg
gtgatagtat ctcactagca attcacagtg tcactaaagc cgatcagggg gagtatattt
gcgaggctgt gaactatgtt ggagaagcca gaagcgttgc tttagtggta gttgtatcac
gggaagtgac gtttatgcct gccccacctg ctgtctccca tcagcatgtg atggagtttg
atgtggagaa agatgactct tctcgttcac catctcctca agagattctg ctcgaagtag
agctggatga aaatgaagtc aaagaatttg agaaacaggt gaagatcatc accatacctg
agtacacacc tgacaacaag agtatgatca tatctctgga tgtgttaccg agtatatatg
aggaaagtgn nnnnn
>Cichlidae_Nandopsis_tetracanthus_1_1
nnnnnnnnnn nnnnnnnnnn nnnnnnnnnn nnnnnnnnnn nnnnnnnnnn nnnnnnnnnn
nnnnnnnnnn nnnnnnnnnn nnnnnnnnnn nnnnnnnnnn nnnnnnnnnn nnnnnnnnnn
nnnnnnnnnn nnnnnnnnnn nnnnnnnnnn nnnnnnnnnn nnnnnnnnnn nnnnnnnnnn
nnnnnnnnnn nnnnnntgtt ggagaagcca gaagtgttgc tttagtggta gtcgtatcac
gggaagtgac atttatgcct gccccacctg ctgtctccca tcagcatgtg atggagtttg
atgtggagaa agatgactct tctcgttcac cgtctcctca agagattctg cttgaagtag
agctggatga aaatgaagtc aaagaatttg agaaacaggt gaagatcatc accatacctg
agtacacacc tgacaacaag agtatgatca tatctctgga tgtgttaccg agtatttatg
aggaaggtac tgtag
>Cichlidae_Talamancaheros_sieboldii_1_1
nnnnnnnnnn nnnnnnnnnn nnnnnnnnnn nnnnnnnnnn nnnnnnnnnn nnnnnnnnnn
nnnnnnnnnn nnnnnnnnnn nnnnnnnnnn nnnnnnnnnn nnnnnnnnnn nnnnnnnnnn
nnnnnnnnnn nnnnnnnnnn nnnnnnnnnn nnnnnnnnnn nnnnnnnnnn nnnnnnnnnn
nnnnnnnnnn nnnnnncgtt ggagaagcca gaagtgttgc tttagtggta gtcgtatcaa
gggaagtgac atttatgcct gccccacctg ctgtctccca tcagcatgtg atggagtttg
atgtggagaa agatgactct tctcgttcac cgtctcctca agagattctg ctcgaagtag
agctggatga aaatgaagtc aaagaatttg agaaacaggt gaagatcatc accatacctg
agtacacacc tgacaacaag agtatgatca tatctctgga tgtgttaccg agtatttatg
aggaaggtgc tgtag
>Cichlidae_Caquetaia_kraussii_1_1
nnnnnnnnnn nnnnnnnnnn nnnnnnnnnn nnnnnnnnnn nnnnnnnnnn nnnnnnnnnn
nnnnnnnnnn nnnnnnnnnn nnnnnnnnnn nnnnnnnnnn nnnnnnnnnn nnnnnnnnnn
nnnnnnnnnn nnnnnnnnnn nnnnnnnnnn nnnnnnnnnn nnnnnnnnnn nnnnnnnnnn
nnnnnnnnnn nnnnnntgtt ggagaagcca gaagtgttgc tttagtggta gtcatatcac
gggaagtgac atttatgcct gccccacctg ctgtctccca tcagcatgtg atggagttcg
atgtggagaa agatgactct tctcgttcac cgtctcctca agagattctg ctcgaagtgg
agctggatga aaatgaagtc aaagaatttg agaaacaggt gaagatcatc accatacctg
agtacacacc tgacaacaag agcatgatca tatctctgga tgtcttaccg agtatttatg
aggaaggtgc tgtag
>Cichlidae_Thorichthys_meeki_1_1
ttgagaatga ctcactaaca ttttatgctg aggtgtttgg cctaccttcc cccgaagtga
agtggttctg caacaaaacc cagctggtgg cagacggcag agtttcaata gcgcgagatg
gtgatagtat ctcactagca attcacggtg tcactaaagc cgatcagggg gagtacattt
gtgaggctgt gaactatgtt ggagaagcca gaagtgttgc tttagtggta gtcgtatcac
aggaagtgac atttatgcct gccccacctg ctgtctccca tcagcatgtg atggagtttg
atgtggagaa agatgactct tctcgttcac cgtctcctca agagattctg ctcgaagtag
agctggatga aaatgaagtc aaagaatttg agaaacaggt gaagatcatc accatacctg
agtacacccc tgacaacaag agtatgatca tatctctgga tgtgttannn nnnnnnnnnn
nnnnnnnnnn nnnnn
>Cichlidae_Laetacara_curviceps_1_1
ttgagaatga ctcattgacg ttttatgctg aggtgtttgg cctaccttcc cctgaagtga
aatggttctg caacaaaacc cagctggtgg cgagcaacag agtttcaata gagcgagatg
gtgatagtat ctctctagca gttcacagcg tcaccaaagc cgatcagggg gagtatatct
gcgaggctgt gaactatgtt ggagaagcca ggagtgttgc tttagtggtg gttgtatcac
gggaagtgac atttatgcct gccccacctg ctgtctccca tcagcatgtg atggagtttg
atgtggagga agatgactct tctcgttcac cgtctcctca ggagattctg ctcgaagtag
agctggatga aaatgaagtc aaagaatttg agaaacaggt gaagatcatc accatacccg
agtacacagc tgacaacaag agtatgatca tatctctgga tgtgttaccg agtatttatg
aggaaggtac tgtag
>Cichlidae_Petenia_splendida_1_1
nnnnnnnnnn nnnnnnnnnn nnnnnnnnnn nnnnnnnnnn nnnnnnnnnn nnnnnnnnnn
nnnnnnnnnn nnnnnnnnnn nnnnnnnnnn nnnnnnnnnn nnnnnnnnnn nnnnnnnnnn
nnnnnnnnnn nnnnnnnnnn nnnnnnnnnn nnnnnnnnnn nnnnnnnnnn nnnnnnnnnn
nnnnnnnnnn nnnnnntgtt ggagaagcca gaagtgttgc tttagtcgta gtcgtatcac
gggaagtgac atttatgcct gccccacctg ctgtctccca tcagcatgtg atggagtttg
atgtggagaa agatgactct tctcgttcac cgtctcctca agagattctg ctcgaagtag
agctggatga aaatgaagtc aaagaatttg agaaacaggt gaagatcatc accatacctg
agtacacacc tgacaacaag agtatgatca tatctctgga tgtgttaccg agtatttatg
aggaaggtgc tgtag
>Cichlidae_Nandopsis_haitiensis_1_1
nnnnnnnnnn nnnnnnnnnn nnnnnnnnnn nnnnnnnnnn nnnnnnnnnn nnnnnnnnnn
nnnnnnnnnn nnnnnnnnnn nnnnnnnnnn nnnnnnnnnn nnnnnnnnnn nnnnnnnnnn
nnnnnnnnnn nnnnnnnnnn nnnnnnnnnn nnnnnnnnnn nnnnnnnnnn nnnnnnnnnn
nnnnnnnnnn nnnnnntgtt ggagaagcca gaagtgttgc tttagtggta gtcgtatcac
gggaagtgac atttatgcct gccccacctg ctgtctccca tcagcatgtg atggagtttg
atgtggagaa agatgactct tctcgttcac cgtctcctca agagattctg cttgaagtag
agctggatga aaatgaagtc aaagaatttg agaaacaggt gaagatcatc accatacctg
agtacacacc tgacaacaag agtatgatca tatctctgga tgtgttaccg agtatttatg
aggaaggtgc tgtag
>Cichlidae_Tahuantinsuyoa_macantzatza_1_1
nnnnnnnnnn nnnnnnnnnn nnnnnnnnnn nnnnnnnnnn nnnnnnnnnn nnnnnnnnnn
nnnnnnnnnn nnnnnnnnnn nnnnnnnnnn nnnnnnnnnn nnnnnnnnnn nnnnnnnnnn
nnnnnnnnnn nnnnnnnnnn nnnnnnnnnn nnnnnnnnnn nnnnnnnnnn nnnnnnnnnn
nnnnnnnnnn nnnnnntgtt ggagaagcca gaagtgttgc tttagtggta gttgtatcac
gggaagtgac atttatgcct gcccctcctg ctgtctccca tcagcatgtg atggagtttg
atgtggagga agatgactct tctcgttcac catctcctca agagattctg ctcgaagtag
agctggatga aaatgaagtc aaagaatttg agaaacaggt gaagatcatc accatacctg
agtacacagc tgacaacaag agtatgatca tatctctgga tgtgttaccg agtatttatg
aggaaggggc tgtgg
>Cichlidae_Cichla_temensis_2_1
ttgagaatga ctcattaaca ttttatgctg aggtgtttgg cctaccttcc cccgaagtga
aatggttctg caacaaaacc cagctggtgg cggacgacag agtttcaata gagcgagatg
gtgatagtat ttcactagta attcacagtg tcactaaagc cgatcagggg gagtatattt
gcgaggctgt gaactatatt ggagaagcta gaagtgttgc tttagtggta gttgtatcac
gggaagtgag atttatgcct gccccacctg ctgtctccca tcagcatgtg atggagtttg
atgtggagga agatgactct tctcgttcac catctcctca agagattctg ctcgaagtag
agctggatga aaatgaagtc aaagaatttg agaaacaggt gaagatcatc accatacctg
agtacacagc tgacaacaag agtatgatca tatctctgaa tgtgttaccg agtatttatg
aggaaggtgn nnnnn
>Cichlidae_Rocio_octofasciata_2_1
ttgagaatga ctcactaaca ttttatgctg aggtgtttgg cctaccttcc cccgaagtga
agtggttctg caacaaaacc cagctggtgg cagacggcag agtttcaata gagcgagatg
gtgatagtat ctcgctagca attcacggtg tcactaaagc cgatcagggg gagtacattt
gtgaggctgt gaactatgtt ggagaagcca gaagtgttgc tttagtggta gtcgtatcac
gggaagtgac atttatgcct gccccacctg ctgtctccca tcagcatgtg atggagtttg
acgtggagaa agatgactct tctcgttcac cgtctcctca agagattctg ctcgaagtag
agctggatga aaatgaagtc aaagaatttg agaaacaggt gaagatcatc accatacctg
agtacacacc tgacaacaag agtatgatca tatctctgga tgtgttaccg agtatttatg
aggaaggtgn nnnnn
>Cichlidae_Acaronia_nassa_1_1
ttgagaatga ctcgttaaca ttttatgctg aggtgtttgg cttaccttcc cctgaagtga
aatggttctg caacaaaacc cagctggtgg cagatgacag agtgtcaata gagcgagatg
gtgacagtat ctcactaaca attcacagtg tcactaaagc cgatcagggg gagtatattt
gcgaggctgt gaactatgtt ggagaagcca gaagtgttgc tttagtggta gtagtatcac
gggaagtgac atttatgcct gccccacctg ctgtctccca tcagcatgtg atggagtttg
atgtggagga agacgactct tctcgttcac catctcctca agagattctg ctcgaagtag
agctggatga aaatgaagtc aaagaatttg agaaacaggt gaagatcatc accatacctg
agtacacagc tgacaacaag agtatgatca tatctctgga cgtgttaccg agtatttatg
aggaaggtgn nnnnn
>Cichlidae_Amphilophus_lyonsi_1_1
nnnnnnnnnn nnnnnnnnnn nnnnnnnnnn nnnnnnnnnn nnnnnnnnnn nnnnnnnnnn
nnnnnnnnnn nnnnnnnnnn nnnnnnnnnn nnnnnnnnnn nnnnnnnnnn nnnnnnnnnn
nnnnnnnnnn nnnnnnnnnn nnnnnnnnnn nnnnnnnnnn nnnnnnnnnn nnnnnnnnnn
nnnnnnnnnn nnnnnntgtt ggagaagcca gaagtgttgc tttagtggta gtcgtatcac
gggaagtgac atttatgcct gccccacctg ctgtctccca tcagcatgtg atggagtttg
atgtggagaa agatgactct tctcgttcac cgtctcctca agagattcta ctcgaagtag
agctggatga aaatgaagtc aaagaatttg agaaacaggt gaagatcatc accatacctg
agtacacacc tgacaacaag agtatgatca tatctctgga tgtgttaccg agtatttatg
aggaaggtgc tgtag
>Cichlidae_Pterophyllum_scalare_1_1
ttgagaatga ctcactaaca ttttatgctg aggtgtttgg cctaccatcc cccgaagtga
agtggttctg caacaaaacg cagctggtgg cagacggcag agtgtcaata gagcgagatg
gtgatagtat ctcactcgca attcacggtg tcactaaagc cgatcagggg gagtatattt
gcgaggctgt gaactatgtt ggagaagcca gaagtgttgc tttagtggta gttgtatcgc
gggaagtgac atttatgcct gccccgcctg ctgtctccca tcagcatgtg atggagtttg
atgtggagga agatgactct tctcgttcac catctcctca agagattctg ctcgaagtag
agctggatga aaatgaagtc aaagaatttg agaaacaggt gaagatcatc accatacctg
agtacacagc tgacaacaag agtatgatca tatctctgga tgtgttaccg agtatttatg
aggaaggtgn nnnnn
>Atherinopsidae_Atherinops_affinis_1_1
ttgagagcga ctcgctaatg ttctacgctg aggtgtttgg tctaccttca cctgaggtca
ggtggttctg caacaagacc cagctggtgg cagacgaccg agtcacaatg gagagggacg
gtgatagcat ctctctgacc attcacaacg ccactaaagc tgatcaggga gaatatatct
gtgaggccgt gaactacgtt ggcgaggcca gaagtgttgc tctcgtggtg gttgtgtctc
aggaggtgag gttcatgccg gcaccgcctg ccgtcaccca tcagcacgtg atggagttcg
atgtggagga gaacgactcg tctcgttctc catccccgca ggagattctg ctcgaggtgg
aattggatga aaacgaggtg aaagagtttg agaaacaggt taagatcatc accattcctg
agtacaccgc tgacaacaag agcatggtca tatctttgga tgtgctgccg agtatttacg
aggagggcgc cgtgg
>Atherinopsidae_Chirostoma_jordani_1_1
tcgagaacga ctccctgacc ttccaggccg aggtgttcgg cctgccctcg cccgaggtcc
ggtggttctg caacaagacc cggctggtgg cgggcgagcg ggtggcgatg ggccgggacg
gcgacagcat ctggctgacc gtccagcgcc tgaccaaagc cgaccagggc gagtacatct
gcgaggccgt gaactacgtg ggcgaggccc ggagcgtggc cctggtggtg gtggtgtccc
aggagctgcg cttcctgccg gcgccgcccg ccgtcaccca ccagcacgtc atggagttcg
acgtggagga ggacgactcc tcccggtcgc cctcccccca ggagatcctg ctggaggtgg
agctggacga acaccaggtc aaggagtttg agaggcaggt gaagatcatc accatccccg
agtacacggc ggacaacaag agcatggtca tctctctsga cgtgctgccc agcgcctacg
aggagggcgc cgtgg
>Atherinopsidae_Menidia_menidia_1_1
tcgagaacga ctccctgacc ttccaggcgg aggtgttcgg cctgccctcg cccgaggtgc
gctggttctg caacaagacc cggctggagg cgggcgggcg cgtggccatg ggccgggacg
gggacagcat ctggctgacc gtccagcgcc tcaccaaggc cgaccagggc gagtacatct
gcgaggcggt gaactacgtg ggcgaggccc gcagcgtggc cctggtggtg gtggtgtccc
aggagctgcg cttcctgccg gctccgcccg ccgtcacaca ccagcacgtc atggagttcg
acgtggagga ggacgactcc tcccggtcgc cctcccccca ggagatcctg ctggaggtgg
agctggacga acaccaggtc aaggagttcg agaggcaggt gaagatcatc accatccccg
agtacacggc ggacaacaag agcatggtca tctccctgga cgtgctgccc agcgcctacg
aggagggcgc cgtgg
>Cichlidae_Andinoacara_coeruleopunctatus_1_1
nnnnnnnnnn nnnnnnnnga gtgtatgctg aggtgtttgg cctaccttcc cctgaagtga
aatggttctg caacaaaacc cagctggtgg cagatgggag agtttcaata gggcgagatg
gtgatagtat ctcactaaca attcacagag tcactaaagc tgatcagggg gagtatatct
gcgaggctgt gaactatgtt ggagaagcca gaagtgttgc tttagtggta gttgtatcac
gggaagtgac atttatgcct gccccacctg ctgtctccca tcagcatgtg atggagtttg
atgtggagga agatgactct tctcgttcac catcacctca agagattctg ctcgaagtag
agctggatga aaatgaagtc aaagaatttg agaaacaagt gaagatcatc accatacccg
agtacacagc tgacaacaag agtatgatca tatctctgga tgtcttaccg agtatttatg
aggaaagtgc tgtag
>Cichlidae_Chiapaheros_grammodes_1_1
nnnnnnnnnn nnnnnnnnnn nnnnnnnnnn nnnnnnnnnn nnnnnnnnnn nnnnnnnnnn
nnnnnnnnnn nnnnnnnnnn nnnnnnnnnn nnnnnnnnnn nnnnnnnnnn nnnnnnnnnn
nnnnnnnnnn nnnnnnnnnn nnnnnnnnnn nnnnnnnnnn nnnnnnnnnn nnnnnnnnnn
nnnnnnnnnn nnnnnntgtt ggagaagcca gaagtgttgc tttagtgtta gtcgtatcac
gggaagtgac atttatgcct gccccacctg ctgtctccca tcagcatgtg atggagtttg
acgtggagaa agatgactct tctcgttcac cgtctcctca agagattctg ctcgaagtag
agctggatga aaatgaagtc aaagaatttg agaaacaggt gaagatcatc accatacctg
agtacacccc tgacaacaag agtatgatca tatctctgga tgtgttaccg agtatttatg
aggaaggtgc tgtag
>Cichlidae_Cichla_orinocensis_1_1
ttgagaatga ctcattaaca ttttatgctg aggtgtttgg cctaccttcc cccgaagtga
aatggttctg caacaaaacc cagctggtgg cggacgacag agtttcaata gagcgagatg
gtgatagtat ttcactagta attcacagtg tcactaaagc cgatcagggg gagtatattt
gcgaggctgt gaactatatt ggagaagcta gaagtgttgc tttagtggta gttgtatcac
gggaagtgag atttatgcct gtcccacctg ctgtctccca tcagcatgtg atggagtttg
atgtggagga agatgactct tctcgttcac catctcctca agagattctg ctcgaagtag
agctggatga aaatgaagtc aaagaatttg agaaacaggt gaagatcatc accatacctg
agtacacagc tgacaacaag agtatgatca tatctctgaa tgtgttaccg agtatttatg
aggaaggtgc tgtgg
>Atherinopsidae_Atherinella_hubbsi_1_1
ttgagaatga ctctcttacc ttccacgctg aggtgttcgg cctgccgtcg cctgaggtcc
ggtggttctg caacaagacc cagctggtgg cggacgacag ggtgagcatg gagagggacg
gcgacagcat ctctctgacc atccacagcc tcaccaaagc cgaccagggg gagtacatct
gtgaggccgt caactacgtg ggggaggccc gcagtgtggc cctggtggtg gtggtgtccc
aggaggtgag gttcatgccg gcgccgccgg ccgtcaccca tcagcacgtg atggagttcg
acgtggagga gaacgactcc tctcgctctc catcgccgca ggagatcctg ctggaggtgg
aactggatga aaacgaggtg aaggagtttg agaagcaggt gaagatcatc accattcccg
agtacacggc ggacaacaag agcatggtca tttctctgga cgtgctgccc agcgtgtacg
aggaaggcac cgtgg
>Atherinopsidae_Chirostoma_labarcae_1_1
tcgaaaacga ctccctgacc ttccaggccg aggtgttcgg cctgccctcg cccgaggtcc
ggtggttctg caacaagacc cggctggtgg cgggcgagcg ggtggcgatg ggccgggacg
gcgacagcat ctggctgacc gtccagcgcc tgaccaaagc cgaccagggc gagtacatct
gcgaggccgt gaactacgtg ggcgaggccc ggagcgtggc cctggtggtg gtggtgtccc
aggagctgcg cttcctgccg gcgccgcccg ccgtcaccca ccagcacgtc atggagttcg
acgtggagga ggacgactcc tcccggtcgc cctcccccca ggagatcctg ctggaggtgg
agctggacga acaccaggtc aaggagtttg agaggcaggt gaagatcatc accatccccg
agtacacggc ggacaacaag agcatggtca tctctctgga cgtgctgccc agcgcctacg
aggagggcgc cgtgg
>Atherinopsidae_Chirostoma_riojai_1_1
tcgagaacga ctccctgacc ttccaggccg aggtgttcgg cctgccctcg cccgaggtcc
ggtggttctg caacaagacc cggctggtgg cgggcgagcg ggtggcgatg ggccgggacg
gcgacagcat ctggctgacc gtccagcgcc tgaccaaagc cgaccagggc gagtacatct
gcgaggccgt gaactacgtg ggcgaggccc ggagcgtggc cctggtggtg gtggtgtccc
aggagctgcg tttcctgccg gcgccgcccg ccgtcaccca ccagcacgtc atggagttcg
acgtggatga ggacgactcc tcccggtcgc cctcccccca ggagatcctg ctggaggtgg
agctggacga acaccaggtc aaggagtttg agaggcaggt gaagatcatc accatccccg
agtacacggc ggacaacaag agcatggtca tctctctgga cgtgctgccc agcgcctacg
aggagggcgc cgtgg
>Atherinopsidae_Menidia_beryllina_1_1
tcgagaacga ctccctgacc ttccaggcgg aggtgttcgg cctgccstcg cccgaggtsc
ggtggttctg caacaagacc cggctggagg cgggcgagcg cgtggcgatg ggccgggacg
gcgacagcat ctggctgacc gtccagcgcc tgaccaaggc cgaccagggc gagtacatct
gcgaggccgt gaactacgtg ggcgaggccc gcagcgtggc cctggtggtg gtggtgtccc
aggagctgcg cttcctgccg gcgccgcccg ccgtcaccca ccagcacgtc atggagttcg
acgtggagga ggacgactcc tcccggtcgc cctcccccca ggagatcctg ctggaggtgg
agctggacga acaccaggtc aaggagttcg agaggcaggt gaagatcatc accatccccg
agtacacggc ggacaacaag agcatggtca tctccctgga cgtgctgccc agcgcctacg
aggagggcgc cgtgg
>Atherinopsidae_Menidia_colei_1_1
tcgagaacga ctccctgacc ttccaggccg aggtgttcgg cctgccgtcg cccgaggtcc
ggtggttctg caacaagacc cggctggtgg cgggcgagcg ggtggcgatg ggccgggacg
gcgacagcat ctggctgacc gtccaccgcc tgaccaaagc cgaccagggc gagtacatct
gcgaggccgt gaactacgtg ggcgaggccc ggagcgtggc cctggtggtg gtggtgtccc
aggagctgcg cttcctgccg gcgccgcccg ccgtcaccca ccagcacgtc atggagttcg
acgtggagga ggacgactcc tctcggtcgc cctcccccca ggagatcctg ctggaggtgg
agctggacga acaccaggtc aaggagtttg agaggcaggt gaagatcatc accatccccg
agtacacggc ggacaacaag agcatggtca tctccctgga cgtgctgccc agcgcctacg
aggagggcgc cgtgg
>Atherinopsidae_Poblana_alchichica_1_1
tcgagaacga ctccctgacc ttccaggccg aggtgttcgg cctgccctcg cccgaggtcc
ggtggttctg caacaagacc cggctggtgg cgggcgagcg ggtggcgatg ggccgggacg
gcgacagcat ctggctgacc gtccagcgcc tgaccaaagc cgaccagggc gagtacatct
gcgaggccgt gaactacgtg ggcgaggccc ggagcgtggc cctggtggtg gtggtgtccc
aggagctgcg tttcctgccg gcaccgcccg ccgtcaccca ccagcacgtc atggagtttg
acgtggagga ggacgactcc tcccggtcgc cctcccccca ggagatcctg ctggaggtgg
agctggacga acaccaggtc aaggagtttg agaggcaggt gaagatcatc accatccccg
agtacacggc ggacaacaag agcatggtca tctctctgga cgtgctgccc agcgcctacg
aggagggcgc cgtgg
>Belonidae_Strongylura_notata_1_1
nnnnnnnnnn ntcgctgaca ttttacgctg aagtttttgg cttaccttcc cctgaggtga
gatggttctg caacaaaacc caactgacga tagacgacag agttaaaatg gagagagatg
gtgatagtat ctctctaacg atccacaatg tcactaaagc agaccaggga gaatatatct
gtgaggctgt gaactatgtt ggggaagcga gaagtgttgc tctagtggta gttgtatcgc
aggaggttaa gtttataccg gcacctcctg ctgtcaccca tcagcacgtg atggagtttg
acgtagagga gaatgactct tctcgctctc catcccctca ggagatactg cttgaagtag
aactagatga aaatgaagtg aaagagtttg agaaacaggt taagatcatc accattcctg
aatacacacc agacaacaag agcatgatca tatctttgga tgtgttaccc agtatttacg
aagaaggcgc tgtgg
>Cichlidae_Amphilophus_labiatus_1_1
nnnnnnnnnn nnnnnnnnnn nnnnnnnnnn nnnnnnnnnn nnnnnnnnnn nnnnnnnnnn
nnnnnnnnnn nnnnnnnnnn nnnnnnnnnn nnnnnnnnnn nnnnnnnnnn nnnnnnnnnn
nnnnnnnnnn nnnnnnnnnn nnnnnnnnnn nnnnnnnnnn nnnnnnnnnn nnnnnnnnnn
nnnnnnnnnn nnnnnntgtt ggagaagcca gaagtgttgc tttagtggta gtcgtatcac
gggaagtgac atttatgcct gccccacctg ctgtctccca tcagcatgtg atggagtttg
atgtggagaa agatgactct tctcgttcac cgtctcctca agagattctg ctcgaagtag
agctggatga aaatgaagtc aaagaatttg agaaacaggt gaagatcatc accatacctg
agtacacacc tgacaacaag agtatgatca tatctctgga tgtgttaccg agtatttatg
aggaaggtgc tgtag
>Cichlidae_Hypselecara_coryphaenoides_1_1
ttgagaatga ctcattaaca ttttatgctg aggtgtttgg cctaccttcc cccgaagtga
aatggttctg caacaaaacc cagctggtgg cggacggcag agtttcaata gagcgagatg
gtgatagtat ctcactagca attcacagcg tcaccaaagc cgatcagggg gagtatattt
gcgaggctgt gaactatgtt ggagaagcca gaagtgttgc tttagtggta gttgtatcac
gggaagtgac atttatgcct gccccacctg ctgtctccca tcagcatgtg atggagtttg
atgtggagaa agatgactct tctcgttcac catctcctca agagattctg ctcgaagtag
agctggatga aaatgaagtc aaagaatttg agaaacaggt gaagatcatc accatacctg
agtacacacc tgacaacaag agtatgatca tatctctgga tgtgttaccg agtatttatg
aggaaggtgn nnnnn
>Cichlidae_Uaru_amphiacanthoides_2_1
ttgagaatga ctcattaaca ttttatgctg aggtgtttgg cctaccttcc cccgaagtga
agtggttctg caacaaaacc cagctggtgg cagatggcag agtttcaata gagcgagatg
gtgatagtat ctcactagca attcacggtg tcactaaagc cgatcagggg gagtacattt
gtgaggctgt gaactatgtt ggagaagcca gaagtgttgc tttagtggta gttgtatcac
gggaagtgac atttatgcct gccccacctg ctgtctccca tcagcatgtg atggagtttg
atgtggagaa agatgactct tctcgttcac catctcctca agagattctg cttgaagtag
agctggatga aaatgaagtc aaagagtttg agaaacaggt gaagatcatc accatacctg
agtacacacc tgacaacaag agtatgatca tatctctgga tgtgttacca agtatttatg
aggaaggtgn nnnnn
>Atherinopsidae_Atherinella_argentea_1_1
ttgagaatga ctctcttacc ttccacgccg aggtgttcgg cctgccgtcg cctgaggtcc
ggtggttctg caacaagacc cagctggtgg cggacgacag agtgagcatg gagagggacg
gcgacagcat ctctctgacc gtccacggcc tcaccaaagc cgaccagggg gagtacatct
gtgaggccgt caactacgtg ggggaggccc gcagtgtggc cctggtggtg gtggtgtccc
aggaggtgag gttcatgccg gcgccgccgg ccgtcaccca tcagcacgtc atggagttcg
acgtggagga ggacgactcc tcccgctctc catcgccaca ggagatcctg ctggaggtgg
agctggatga aaacgaggtg aaggagtttg agaagcaggt gaagatcatc accattcccg
agtacacggc ggacaacaag agcatggtca tttctctgga cgtgctgccc agcgtgtacg
aggagggcgc cgtgg
>Atherinopsidae_Atherinella_crystallina_1_1
ttgagaatga ctccctcacc ttccacgctg aggtgttcgg cctgccgtcg cctgaggtcc
ggtggttctg caacaagacc cagctggtgg cggacgacag agtgagcatg gagagggacg
gcgacagcat ctctctgacc atccacagcc tcaccaaagc cgaccagggg gagtacatct
gtgaggccgt caactacgtg ggggaggccc gcagcgtggc cctggtggtg gtggtgtccc
aggaggtgag gttcatgccg gcgccaccgg ccgtcaccca tcagcacgtg atggagttcg
acgtggagga gaacgactcc tctcgctctc catcaccaca ggagatcctg ctggaggtgg
aactggatga aaacgaggtg aaggagtttg agaagcaggt gaagatcatc accattcccg
agtacacggc ggacaacaag agcatggtca tttctctgga cgtgctgccc agcgtgtacg
aggagggcgc cgtgg
>Atherinopsidae_Atherinella_guatemalensis_1_1
ttgagaatga ctcccttacc ttccacgccg aggtgttcgg cctgccgtcg cctgaggtcc
ggtggttctg caacaagacc cagctggtgg cggacggccg ggtgagcgtg gagagggacg
gcgacagcat ctctctgacc atccacagcc tcaccaaggc cgaccagggg gagtacatct
gtgaggccgt caactacgtg ggggaggccc gcagcgtggc cctggtggtg gtggcgtccc
aggaggcgag gttcctgccg gcgccgccgg ccgtcaccca tcagcacgtg atggagttcg
acgtggagga ggacgactcc tctcgctctc catcgccgca ggagatcctg ctggaggtgg
aactggatga aaacgaggtg aaggagtttg agaagcaggt gaagatcatc accattcccg
agtacacggc agacaacaag agcatggtca tttccctgga cgtgctgccc agcgtgtacg
aggagggcgc cgtgg
>Atherinopsidae_Atherinella_marvelae_1_1
ttgagaatga ctctcttacc ttccacgctg aggtgttcgg cctgccgtcg cctgaggtcc
ggtggttctg caacaagacc cagctggtgg cggacgacag ggtgagcatg gagagggacg
gcgacagcat ctctctgacc atccacagcc tcaccaaagc cgaccagggg gagtacatct
gtgaggccgt caactacgtg ggggaggccc gcagtgtggc cctggtggtg gtggtgtccc
aggaggtgag gttcatgccg gcgccgccgg ccgtcaccca tcagcacgtg atggagttcg
acgtggagga gaacgactcc tctcgctctc catcgccgca ggagatcctg ctggaggtgg
aactggatga aaacgaggtg aaggagtttg agaagcaggt gaagatcatc accattcccg
agtacacggc ggacaacaag agcatggtca tttctctgga cgtattgccc agcgtgtacg
aggagggcac cgtgg
>Atherinopsidae_Atherinella_milleri_1_1
ttgagaatga ctctcttwcc ttccacgctg aggtgttygg cctgccgtcg cctgaggtcc
ggtggttctg caacaagacc cagctggtgg cggacgacag ggtgagcatg gagagggayg
gcgayagcat ctctctgamc atccacagcc tcaccaaagc cgaccagggg gagtacatct
gtgaggccgt caactacgtg ggggaggccc gcagtgtggc cctggtggtg gtggtgtccc
aggaggtgag gttcatgccg gcgccgccgg ccgtcaccca tcagcacgtg atggagttcg
acgtggagga gaacgactcc tctcgctctc catcgccgca ggagatcctg ctggaggtgg
aactggatga aaacgaggtg aaggagtttg agaagcaggt gaagatcatc accattcccg
agtacacggc ggacaacaag agcatggtca tttctctgga cgtattgccc agcgtgtacg
aggagggcgc cgtgg
>Atherinopsidae_Atherinella_pellosemeion_1_1
ttgagaatga ctccctcacc ttccacgctg aggtgttcgg cctgccgtcg cctgaggtcc
ggtggttctg caacaagacc cagctggtgg cggacgacag agtgagcatg gagagggacg
gcgacagcat ctctctgacc atccacagcc tcaccaaagc cgaccagggg gagtacatct
gtgaggccgt caactacgtg ggggaggccc gcagcgtggc cctggtggtg gtggtgtccc
aggaggtgag gttcatgccg gcgccaccgg ccgtcaccca tcagcacgtg atggagttcg
acgtggagga gaacgactcc tctcgctctc catcaccaca ggagatcctg ctggaggtgg
aactggatga aaacgaggtg aaggagtttg agaagcaggt gaagatcatc accattcccg
agtacacggc ggacaacaag agcatggtca tttctctgga cgtgctgccc agcgtgtacg
aggagggcgc cgtgg
>Atherinopsidae_Atherinella_sallei_1_1
ttgagaatga ctctctaacc ttccacgctg aggtgttngg cctgccgtcg cctgaggtcc
ggtggttctg caacaagacc cagctggtgg cggacgacag ggtgagcatg gagagagacg
gcgacagcat ctctctgacc atccacagcc tcaccaaagc cgaccagggg gagtacatct
gtgaggccgt caactacgtg ggggaggccc gcagtgtggc cctggtggtg gtggtgtccc
aggaggtgag gttcatgccg gcgccgccgg ctgtcaccca tcagcacgtg atggagttcg
atgtggagga gaacgactcc tctcgctctc catcgccgca ggagatcctg ctggaggtgg
aactggatga aaacgaggtg aaggagtttg agaagcaggt gaagatcatc accattcccg
agtacacggc ggacaacaag agcatggtca tttctctgga cgtgcttccc agcgtgtacg
aggagggcgc cgtgg
>Atherinopsidae_Atherinella_schultzi_1_1
ttgagaatga ttctctaacc ttccacgccg aggtgtttgg cctgccatcg cctgaggtcc
ggtggttctg caacaagact cagctggtgg cggacgacag ggtgagcatg gcgagggacg
gcgacagcat ctctctgacc atccacagcc tcaccaaagc cgaccagggg gagtacatct
gtgaggctgt caactacgtg ggggaggccc ggagcgtggc tctggtggtg gtggtgtccc
aggaggtcag gttcatgccg gcgccgccgg ccgtcaccca tcagcatgtg atggagttcg
acgtggagga gaatgactcc tctcgctctc cgtcgccaca ggagatcctg ctggaggtgg
aactggatga aaacgaggtg aaggagtttg agaagcaggt gaagatcatc accattcccg
agtacacggc ggacaacaag agcatggtca tttctctgga cgtactgccg agcgtgtacg
aggagggcgc cgtgg
>Atherinopsidae_Menidia_menidia_2_1
tcgagaacga ctccctgacc ttccaggcgg aggtgttcgg cctgccctcg cccgaggtgc
gctggttctg caacaagacc cggctggagg cgggcgggcg tgtggccatg ggccgggacg
gggacagcat ctggctgacc gtccagcgcc tcaccaaggc cgaccagggc gagtacatct
gcgaggcggt gaactacgtg ggcgaggccc gcagcgtggc cctggtggtg gtggtgtccc
aggagctgcg cttcctgccg gctccgcccg ccgtcacaca ccagcacgtc atggagttcg
acgtggagga ggacgactcc tcccggtcgc cctcccccca ggagatccct gctgaggtgg
agctggacga acaccaggtc aaggagttcg agaggcaggt gaagatcatc accatccccg
agtacacggc ggacaacaag agcatggtca tctccctgga cgtgctgcca agtatttatg
aggagggnnn nnnnn
>Atherinopsidae_Odontesthes_mauleanum_1_1
ttgagaacga ctcgctgatg ttctacgctg aggtgtttgg tctgccttcg cctgaggtcc
ggtggttctg caacaagacg cagctggtgg ccgacggcag agtcacgatg gagagggatg
gggacagcat ctctctgacc attcacagcg tctccaaagc cgatcagggg gaatacatct
gcgaggccgt gaactacgtc ggggaggcca gaagcgttgc tctggtggtg gttgtgtctc
aggaggtgag gttcttgcct gcgccaccta ccgtcaccca tcagcacgtg atggagttcg
atgtggagga caacgactcc tctcgctcta catccccgca ggagattctg ctcgaggtgg
agttggatga aaacgaggtg aaagagtttg agaaacaggt gaagatcatc accattcccg
agtacacggc cgacaacaag agcatggtca tatctctgga tgtgctgccg agtatctacg
aggagggcgc cgtgg
>Atherinopsidae_Poblana_ferdebueni_1_1
tcgagaacga ctccctgacc ttccaggccg aggtgttcgg cctgccctcg cccgaggtcc
ggtggttctg caacaagacc cggctggtgg cgggcgagcg ggtggcgatg ggccgggacg
gcgacagcat ctggctgacc gtccagcgcc tgaccaaagc cgaccagggc gagtacatct
gcgaggccgt gaactacgtg ggcgaggccc ggagcgtggc cctggtggtg gtggtgtccc
aggagctgcg tttcctgccg gcgccgcccg ccgtcaccca ccagcacgtc atggagtttg
acgtggagga ggacgactcc tcccggtcgc cctcccccca ggagatcctg ctggaggtgg
agctggacga acaccaggtc aaggagtttg agaggcaggt gaagatcatc accatccccg
agtacacggc ggacaacaag agcatggtca tctctctgga cgtgctgccc agcgcctacg
aggagggcgc cgtgg
>Belonidae_Strongylura_marina_1_1
nnnnnnnnnn ntcactgaca ttttacgctg aagtttttgg cttaccttct cctgacgtga
ggtggttctg caacaaaacc caactgatga tagacgacag agttaaaatg gagagagatg
gtgatagtat ctctctaacg atccacaaca tcaccaaagc agaccaagga gaatatatct
gtgaggctgt gaactatgtt ggggaagcga gaagtgttgc tctagtggta gttgtatcgc
aggaagtgaa gtttataccg gcacctcctg ctgtcaccca tcagcacgtg atggagtttg
acgtggagga gaatgactct tctcgttctc catcccctca ggagattctg cttgaagtag
agctagatga aaatgaagtg aaagagtttg agaaacaggt taagatcatc accattcctg
aatatacacc ggacaacaag agcatgatca tatctttgga tgtgctaccc agtatttacg
aagaaggtgc tgtgg
>Belonidae_Strongylura_timucu_1_1
nnnnnnnnnn ntcactgaca ttttacgctg aagtttttgg cttaccttct cctgaggtga
ggtggttctg caacaaaagc caactgatga tagacgacag agttaaaatg gagagagatg
gtgatagtat ctctctaacg atccacaaca tcactaaagc agaccaggga gaatatatct
gtgaggctgt gaactatgtt ggggaagcaa gaagtgttgc tctggtggta gttgtatcgc
aggaggtgaa gtttataccg gcacctcctg ctgtcaccca tcagcatgtg atggagtttg
acgtggagga gaatgactct tctcgctctc catcccctca ggagattctg cttgaagtag
aactagatga aaatgaagtg aaagagtttg agaaacaggt taagatcatc accattcctg
aatacacacc ggacaacaag agcatgatca tatctttgga tgtgctaccc agtatttacg
aagaaggygc tgtgg
>Cichlidae_Andinoacara_biseriatus_1_1
nnnnnnnnnn nnnnnnnnga gtgtatgctg aggtgtttgg cctaccttcc cccgaagtga
aatggttctg caacaaaacc cagctggtgg cggacgggag agtttcaata gagcgagatg
gtgatagtat ctcactaaca attcacagag tcactaaagc tgatcagggg gagtatatct
gcgaggctgt gaactatgtt ggagaagcca gaagtgttgc tttagtggta gttgtatcac
gggaagtgac atttatgcct gccccacctg ctgtctccca tcagcatgtg atggagtttg
atgtggagga agatgactct tctcgttcac catctcctca agagattctg ctcgaagtag
agctggatga aaatgaagtc aaagaatttg agaaacaagt gaagatcatc accatacccg
agtacacagc tgacaacaag agtatgatca tatctctgga tgtgttaccg agtatttatg
aggagggtgc tgtag
>Cichlidae_Cichla_kelberi_1_1
ttgagaatga stcattacat tttaatgctg aggtgtttgg cctaccttcc cccgaagtga
aatggttctg caacaaaacc cagctggtgg cggacgacag agtttcaata gagcgagatg
gtgatagtat ttcactagta attcacagtg tcactaaagc cgatcagggg gagtatattt
gcgaggctgt gaactatatt ggagaagcta gaagtgttgc tttagtggta gttgtatcac
gggaagtgag atttatgcct gccccacctg ctgtctccca tcagcatgtg atggagtttg
atgtggagga agatgactct tctcgttcac catctcctca agagattctg ctcgaagtag
agctggatga aaatgaagtc aaagaatttg agaaacaggt gaagatcatc accatacctg
agtacacagc tgacaacaag agtatgatca tatctctgaa tgtgttaccg agtatttatg
aggaaggtgc tgtgg
>Cichlidae_Cichla_monoculus_1_1
ttgagaatga gtcatkacat kttaatgstg aggtgttwgg cctaccttcc cccgaagtga
aatggttctg caacaaaacc cagctggtgg cggacgacag agtttcaata gagcgagatg
gtgatagtat ttcactagta attcacagtg tcactaaagc cgatcagggg gagtatattt
gcgaggctgt gaactatatt ggagaagcta gaagtgttgc tttagtggta gttgtatcac
gggaagtgag atttatgcct gccccacctg ctgtctccca tcagcatgtg atggagtttg
atgtggagga agatgactct tctcgttcac catctcctca agagattctg ctcgaagtag
agctggatga aaatgaagtc aaagaatytg agaaacaggt gaagatcatc accatacctg
agtacacagc tgacaacaag agtatgatca tatctctgaa tgtgttaccg agtatttatg
aggaaggtgc tgtgg
>Cichlidae_Cichla_monoculus_2_1
ttgagaatga ctcatkacat kttaatgctg aggtgtttgg cctaccttcc cccgaagtga
aatggttctg saacaaaacc cagctggtgg cggacgacag agtttcaata gagcgagatg
gtgatagtat ttcactakta ttccccagkg tcactaaagc cgatcagggg gagtatattt
gcgaggctgt gaactatatt ggagaagcta gaagtgtkgc tttagtggta gttgtatcac
gggaagtgag atttatgcct gccccacctg ctgtctccca tcagcatgtg atggagtttg
atgtggagga agatgactct tctcgttcac catctcctca agagattctg ctcgaagtag
agctggatga aaatgaagtc aaagaatttg agaaacaggt gaagatcatc accatacctg
agtacacagc tgacaacaag agtatgatca tatctctgaa tgtgttaccg agtatttatg
aggaaggtgc tgtgg
>Cichlidae_Cichla_piquiti_1_1
ttgagaatga stcattacat kttaatgctg aggtgtttgg cctaccttcc cccgaagtga
aatggttctg caacaaaacc cagctggtgg cggacgacag agtttcaata gagcgagatg
gtgatagtat ttcactagta attcacagtg tcactaaagc cgatcagggg gagtatattt
gcgaggctgt gaactatatt ggagaagcta gaagtgttgc tttagtggta gttgtatcac
gggaagtgag atttatgcct gccccacctg ctgtctccca tcagcatgtg atggagtttg
atgtggagga agatgactct tctcgttcac catctcctca agagattctg ctcgaagtag
agctggatga aaatgaagtc aaagaatttg agaaacaggt gaagatcatc accatacctg
agtacacagc tgacaacaag agtatgatca tatctctgaa tgtgttaccg agtatttatg
aggaaggtgc tgtgg
>Cichlidae_Mesoheros_festae_1_1
nnnnnnnnnn nnnnnnnnnn nnnnnnnnnn nnnnnnnnnn nnnnnnnnnn nnnnnnnnnn
nnnnnnnnnn nnnnnnnnnn nnnnnnnnnn nnnnnnnnnn nnnnnnnnnn nnnnnnnnnn
nnnnnnnnnn nnnnnnnnnn nnnnnnnnnn nnnnnnnnnn nnnnnnnnnn nnnnnnnnnn
nnnnnnnnnn nnnnnntgtt ggagaagcca gaagtgttgc tttagtggta gtcgtatcac
gggaagtgac atttatgcct gccccacctg ctgtctccca tcagcatgtg atggagtttg
atgtggagaa agatgactcc tctcgttcac cgtctcctca agagattctg ctcgaagtag
agctggatga aaatgaagtc aaagaatttg agaaacaggt gaagatcatc accatacctg
agtacacacc tgacaacaag agtatgatca tatctctgga tgtgttaccg agtatttatg
aggaaggtgc tgtag
>Atherinopsidae_Atherinella_balsana_1_1
ttgagaatga ctcccttacc ttccacgccg aggtgttcgg cctgccgtcg cctgaggtcc
ggtggttctg caacaagacc cagctggtgg cggacggccg ggtgagcgtg gagagggacg
gcgacagcat ctctctgacc atccacagcc tcaccaaagc cgaccagggg gagtacatct
gtgaggccgt caactacgtg ggggaggccc gcagtgtggc cctggtggtg gtggcgtccc
aggaggcgag gttcctgccg gcgccgccgg ccgtcaccca tcagcacgtg atggagttcg
acgtggagga ggacgactcc tctcgctctc catcgccgca ggagatcctg ctggaggtgg
aactggatga aaacgaggtg aaggagtttg agaagcaggt gaagatcatc accattcccg
agtacacggc agacaacaag agcatggtca tttccctgga cgtgctgccc agcgtgtacg
aggagggcgc cgtgg
>Atherinopsidae_Menidia_beryllina_2_1
tcgagaacga ctccctgacc ttccaggcgg aggtgttcgg cctgccctcg cccgaggtgc
ggtggttctg caacaagacc cggctggagg cgggcgagcg cgtggcgatg ggccgggacg
gcgacagcat ctggctgacc gtccagcgcc tgaccaaggc cgaccagggc gagtacatct
gcgaggcsgt gaactacgtg ggcgaggccc gcagcgtggc cctggtggtg gtggtgtccc
aggagctgcg cttcctgccg gcgccgcccg ccgtcaccca ccagcacgtc atggagttcg
acgtggagga ggacgactcc tcccggtcgc cctcccccca ggagatcctg ctggaggtgg
agctggacga acaccaggtc aaggagttcg agaggcaggt gaagatcatc accatccccg
agtacacggc ggacaacaag agcatggtca tctccctgga cgtgctgccc agcgcctacg
aggagggcgc cgtgg
>Belonidae_Ablennes_hians_1_1
nnnnnnnnnn ntcactgaca ttttacgctg aagtttttgg cttaccgtct cctgaggtga
ggtggttctg caacaaaacc caactgatga tagacgacag agttaaaatg gagcgagatg
gtgatagtat ctctttgacg atccacaacg tcactaaagc agaccaggga gaatatatct
gtgaggctgt gaactatgtt ggggaggcga gaagtgttgc tctagtagta gttgtgtccc
aggaggtgaa gtttataccg gcacctcctg ctgtcaccca tcagcacgtg atggagtttg
acgtggagga gaatgactct tctcgctctc catcccctca ggagattctg cttgaagtag
aactagatga aaatgaagtg aaagagtttg agaaacaggt taagatcatc accattcctg
aatacacacc agacaacaag agcatgatca tatctttgga cgtgttaccc agtatttacg
aagaaagcgc cgtgg
>Belonidae_Strongylura_exilis_1_1
nnnnnnnnnn ntcactgaca ttttacgctg aagtttttgg cttaccttct cctgacgtga
ggtggttctg caacaaaacc caactgatga tagacgacag agttaaaatg gagagagatg
gtgatagtat ctctctaacg atccacaaca tcaccaaagc agaccaagga gaatatatct
gtgaggctgt gaactatgtt ggggaagcga gaagtgttgc tctagtggta gttgtatcgc
aggaagtgaa gtttataccg gcacctcctg ctgtcaccca tcagcacgtg atggagtttg
acgtggagga gaatgactct tctcgttctc catcccctca ggagattctg cttgaagtag
aactagatga aaatgaagtg aaagagtttg agaaacaggt taagatcatc accattcctg
aatatacacc ggacaacaag agcatgatca tatctttgga tgtgctaccc agtatttacg
aagaaggtgc tgtgg
>Belonidae_Strongylura_fluviatilis_1_1
nnnnnnnnnn ntcactgaca ttttatgctg aagtttttgg cttaccttct cctgaggtga
ggtggttctg caacaaaacc caactgatga tagacgacag agttaaaatg gagagagatg
gtgatagtat ctctctaacg atccacaaca tcactaaagc agaccaagga gaatatatct
gtgaggctgt gaactatgtt ggggaagcga gaagtgttgc tctagtggta gttgtatcgc
aggaagtgaa gtttataccg gcacctcctg ctgtcaccca tcagcacgtg atggagtttg
acgtggagga gaatgactct tctcgctctc catcccctca ggagattctg cttgaagtag
aactagatga aaatgaagtg aaagagtttg agaaacaggt taagatcatc accattcctg
aatatacacc ggacaataag agcatgatca tatctttgga tgtgctaccc agtatttacg
aagaaggtgc tgtgg
>Belonidae_Strongylura_hubbsi_1_1
nnnnnnnnnn ntcactgaca ttttacgctg aagtttttgg cttaccttct cctgaggtga
ggtggttctg caacaaaacc caactgatga tagacgacag agttaaaatg gagagagatg
gtgatagtat ctctctaacg atccacaaca tcactaaagc agaccaagga gaatatatct
gtgaggctgt gaactatgtt ggggaagcga gaagtgttgc tctagtgctg gttgtatcgc
aggaagtgaa gtttataccg gcacctcctg ctgtcaccca tcagcacgtg atggagtttg
acgtggagga gaatgactct tctcgttctc catcccctca ggagattctg cttgaagtag
aactagatga aaatgaagtg aaagagtttg agaaacaggt taagatcatc accattcctg
aatatacacc ggacaacaag agcatgatca tatctttgga tgtgctaccc agtatttatg
aagaaggtgc tgtgg
>Belonidae_Strongylura_notata_2_1
nnnnnnnnnn ntcgctgaca ttttacgctg aagtttttgg cttaccttcc cctgaggtga
gatggttctg caacaaaacc caactgacga tagacgacag agttaaaatg gagagagatg
gtgatagtat ctctctaacg atccacaatg tcactaaagc agaccaggga gaatatatct
gtgaggctgt gaactatgtt ggggaagcga gaagtgttgc tctagtggta gttgtatcgc
aggaggtkaa gtttatacct gcacctcctg ctgtcaccca tcagcacgtg atggagtttg
acgtagagga gaatgactct tctcgctctc catcccctca ggagatactg cttgaagtag
aactagatga aaatgaagtg aaagagtttg agaaacaggt taagatcatc accattcctg
aatacacacc agacaacaag agcatgatca tatctttgga tgtgttaccc agtatttacg
aagaaggcgc tgtgg
>Belonidae_Strongylura_timucu_2_1
nnnnnnnnnn ntcactgaca ttttacgctg aagtttttgg cttaccttct cctgaggtga
ggtggttctg caacaaaacc caactgatga tagacgacag agttaaaatg gagagagatg
gtgatagtat ctctctaacg atccacaaca tcactaaagc agaccaggga gaatatatct
gtgaggctgt gaactatgtt ggggaagcra gaagtgttgc tctggtggta gttgtatcgc
aggaggtgaa gtttataccg gcacctcctg ctgtcaccca tcagcaygtg atggagtttg
acgtggagga gaatgactct tctcgctctc catcccctca ggagattctg cttgaagtag
aactagatga aaatgaagtg aaagagtttg agaaacaggt taagatcatc accattcctg
aatacacacc ggacaacaag agcatgatca tatctttgga tgtgctaccc agtatttacg
aagaaggygc tgtgg
>Cichlidae_Bujurquina_vittata_1_1
nnnnnnnnnn nnnnnnnnnn nnnnnnnnnn nnnnnnnnnn nnnnnnnnnn nnnnnnnnnn
nnnnnnnnnn nnnnnnnnnn nnnnnnnnnn nnnnnnnnnn nnnnnnnnnn nnnnnnnnnn
nnnnnnnnnn nnnnnnnnnn nnnnnnnnnn nnnnnnnnnn nnnnnnnnnn nnnnnnnnnn
nnnnnnnnnn nnnnnntgtt ggagaagcca gaagtgttgc tttagtggta gttgtatcac
gggaagtgac atttatgcct gccccacctg ctgtctccca tcagcatgtg atggagtttg
atgtggagga agatgactct tctcgttcac catctcctca agagattctg ctcgaagtag
agctggatga aaatgaagtt aaagaatttg agaaacaggt gaagatcatc accatacctg
agtacacagc tgacaacaag agtatgatca tatctctgga tgtgttaccc agtatttatg
aggaaggggc tgtgg
>Cichlidae_Cichla_monoculus_3_1
ttgagaatga stcatwacat kttaatgctg aggtgttwgg cctaccttcc cccgaagtga
aatggttctg saacaaaacc cagctggtgg cggacgacag agtttcaata gagcgagatg
gtgatagtat ttcactagta attcacagtg tcactaaagc cgatcagggg gagtatattt
gcgaggctgt gaactatatt ggagaagcta gaagtgtkgc tttagtggta gttgtatcac
gggaagtgag atttatgcct gccccacctg ctgtctccca tcagcatgtg atggagtttg
atgtggagga agatgactct tctcgttcac catctcctca agagattctg ctcgaagtag
agctggatga aaatgaagtc aaagaatttg agaaacaggt gaagatcatc accatacctg
agtacacagc tgacaacaag agtatgatca tatctctgaa tgtgttaccg agtatttatg
aggaaggtgc tgtgg
>Cichlidae_Cichla_piquiti_2_1
ttgagaatga stcattacat tttaatgctg aggtgtttgg cctaccttcc cccgaagtga
aatggttctg caacaaaacc cagctggtgg cggacgacag agtttcaata gagcgagatg
gtgatagtat ttcactagta attcacagtg tcactaaagc cgatcagggg gagtatattt
gcgaggctgt gaactatatt ggagaagcta gaagtgtkgc tttagtggta gttgtatcac
gggaagtgag atttatgcct gccccacctg ctgtctccca tcagcatgtg atggagtttg
atgtggagga agatgactct tctcgttcac catctcctca agagattctg ctcgaagtag
agctggatga aaatgaagtc aaagaatttg agaaacaggt gaagatcatc accatacctg
agtacacagc tgacaacaag agtatgatca tatctctgaa tgtgttaccg agtatttatg
aggaaggtgc tgtgg
>Cichlidae_Cichlasoma_amazonarum_1_1
ttgagaatga ctcattaaca ttttatgctg aggtgtttgg cctaccttcc cccgaagtga
aatggttctg caacaaaacc cagctggtgg cggacgacag agtttcaata gggcgagatg
gtgatagcat ctcactagca attcacagtg tcactaaagc cgatcagggg gagtatatat
gcgaggctgt gaactatgtt ggagaagcca gaagcgttgc tttagtggta gttgtatcac
gggaagtgac atttatgcct gccccacctg ctgtctccca tcagcatgtg atggagtttg
atgtggagga agatgactct tctcgttcac catctcctca agagatcctg ctggaagtag
agctggatga aaatgaagtc aaagaatttg agaaacaggt gaagatcatc accatacctg
agtacacagc tgacaacaag agtatgatca tatctctgga tgtgttaccg agtatttatg
aggaaggtgn nnnnn
>Cichlidae_Hypsophrys_nicaraguensis_1_1
nnnnnnnnnn nnnnnnnnnn nnnnnnnnnn nnnnnnnnnn nnnnnnnnnn nnnnnnnnnn
nnnnnnnnnn nnnnnnnnnn nnnnnnnnnn nnnnnnnnnn nnnnnnnnnn nnnnnnnnnn
nnnnnnnnnn nnnnnnnnnn nnnnnnnnnn nnnnnnnnnn nnnnnnnnnn nnnnnnnnnn
nnnnnnnnnn nnnnnntgtt ggagaagcca gaagtgttgc tttagtggta gtcgtatcac
gggaagtgac atttatgcct gccccacctg ctgtctccca tcagcatgtg atggagtttg
atgtggagaa agatgactct tctcgttcac cgtctcctca agagattctg ctcgaagtag
agctggatga aaatgaagtc aaagaatttg agaaacaggt gaagatcatc accatacctg
agtacacacc tgacaacaag agtatgatca tatctctgga tgtgttaccg agtatttatg
aggaaggtgc tgtag
>Cichlidae_Nandopsis_ramsdeni_1_1
nnnnnnnnnn nnnnnnnnnn nnnnnnnnnn nnnnnnnnnn nnnnnnnnnn nnnnnnnnnn
nnnnnnnnnn nnnnnnnnnn nnnnnnnnnn nnnnnnnnnn nnnnnnnnnn nnnnnnnnnn
nnnnnnnnnn nnnnnnnnnn nnnnnnnnnn nnnnnnnnnn nnnnnnnnnn nnnnnnnnnn
nnnnnnnnnn nnnnnntgtt ggagaagcca gaagtgttgc tttagtggta gtcgtatcac
gggaagtgac atttatgcct gccccacctg ctgtctccca tcagcatgtg atggagtttg
atgtggagaa agatgactct tctcgttcac cgtctcctca agagattctg cttgaagtag
aactggatga aaatgaagtc aaagaatttg agaaacaggt gaagatcatc accatacctg
agtacacacc tgacaacaag agtatgatca tatctctgga tgtgttaccg agtatttatg
aggaaggtgc tgtag
>Cichlidae_Petenia_splendida_2_1
ttgagaatga ttcactaaca ttttatgctg aggtgtttgg cctaccttcc cccgaagtga
agtggttctg caacaaaacc cagctggtag cagacggcag agtttcaata gagcgagatg
gtgatcgtat ctcactagca attcacggtg tcactaaagc cgatcagggg gagtacattt
gtgaggctgt gaactatgtt ggagaagcca gaagtgttgc tttagtcgta gtcgtatcac
gggaagtgac atttatgcct gccccacctg ctgtctccca tcagcatgtg atggagtttg
atgtggagaa agatgactct tctcgttcac cgtctcctca agagattctg ctcgaagtag
agctggatga aaatgaagtc aaagaatttg agaaacaggt gaagatcatc accatacctg
agtacacacc tgacaacaag agtatgatca tatctctgga tgtgttaccg agtatttatg
aggaaggtgn nnnnn
>Cichlidae_Symphysodon_aequifasciatus_1_1
ttgagaatga ctcattaaca ttttatgctg aggtgtttgg cctaccttcc cccgaagtga
agtggttctg caacaaaacc cagctggtgg cagatggcag agtttcaata gagcgagatg
gtgatagtat ctcactagca attcacggtg tcactaaagc tgatcagggg gagtacattt
gtgaggctgt gaactatgtt ggagaagcca gaagtgttgc tttagtggta gttgtatcac
aggaagtgac atttatgcct gccccacctg ctgtctccca tcagcatgtg atggagtttg
atgtggagaa agatgactct tctcgttcac catctcctca agagattctg cttgaagtag
agctggatga aaatgaagtc aaagaatttg agaaacaggt gaagatcatc accatacctg
agtacacacc tgacaacaag agtatgatca tatctctgga tgtgttacca agtatttatg
aggaannnnn nnnnn
>Cichlidae_Teleocichla_centrarchus_1_1
ttgagaatga ttcattaaca ttttacgctg aggtgtttgg cctgccttcc cctgaagtga
aatggttctg caacaaaacc cagctggtgg cagacggcag agtttcaata gagcgagacg
gtgatagtat ctcactaaca attcacagtg tcactaaagc cgatcagggg gagtatattt
gtgaggctgt gaactatgtt ggagaagcca gaagtgttgc tttagtggta gtcgtgtcac
ggcaagtgac atttatgcct gccccacctg ctgtctccca tcagcatgtg atggagtttg
atgtggagga agatgactct tctcgttcac cttctcctca agagattctg cttgaagtag
agctggatga aaatgaagtc aaagagtttg agaaacaggt gaagatcatc accattcccg
agtacacagc tgacaacaag agtatgatca tatctctgga tgtgctaccg agtatttatg
aggaaagtgc tgtag
>Atherinopsidae_Poblana_ferdebueni_2_1
tcgagaacga ctccctgacc ttccaggccg aggtgttcgg cctgccctcg cccgaggtcc
ggtggttctg caacaagacc cggctggtgg cgggcgagcg ggtggagatg ggccgggacg
gcgacagcat ctggctgacc gtccagcgcc tgaccaaagc cgaccagggc gagtacatct
gcgaggccgt gaactacgtg ggcgaggccc ggagcgtggc cctggtggtg gtggtgtccc
aggagctgcg tttcctgccg gcgccgcccg ccgtcaccca ccagcacgtc atggagtttg
acgtggagga ggacgactcc tcccggtcgc cctcccccca ggagatcctg ctggaggtgg
agctggacga acaccaggtc aaggagtttg agaggcaggt gaagatcatc accatccccg
agtacacggc ggacaacaag agcatkgtca tctctctgga cgtgctgccc agcgcctacg
aggagggcgc cgtgg
>Belonidae_Strongylura_fluviatilis_2_1
nnnnnnnnnn ntcactgaca ttttatgctg aagtttttgg cttaccttct cctgaggtga
ggtggttctg caacaaaacc caactgatga tagacgacag agttaaaatg gagagagatg
gtgatagtat ctctctaacg atccacaaca tcactaaagc agaccaagga gaatatatct
gtgaggctgt gaactatgtt ggggaagcga gaagtgttgc tctagtggta gttgtatcgc
aggaagtgaa gtttataccg gcacctcctg ctgtcaccca tcagcacgtg atggagtttg
acgtggagga gaatgactct tctcgctctc catcccctca ggagattctg cttgaagtag
aactagatga aaatgaagtg aaagagtttg agaaacaggt taagatcatc accattcctg
aatatacacc ggacaataag agcatgatca tatctttgga tgtgctaccc agtatttacg
aagaaggtgc tgtgg
>Belonidae_Strongylura_hubbsi_2_1
nnnnnnnnnn ntcactgaca ttttacgctg aagtttttgg cttaccttct cctgaggtga
ggtggttctg caacaaaacc caactgatga tagacgacag agttaaaatg gagagagatg
gtgatagtat ctctctaacg atccacaaca tcactaaagc agaccaagga gaatatatct
gtgaggctgt gaactatgtt ggggaagcga gaagtgttgc tctagtgctg gttgtatcgc
aggaagtgaa gtttataccg gcacctcctg ctgtcaccca tcagcacgtg atggagtttg
acgtggagga gaatgactct tctcgttctc catcccctca ggagattctg cttgaagtag
aactagatga aaatgaagtg aaagagtttg agaaacaggt taagatcatc accattcctg
aatatacacc ggacaacaag agcatgatca tatctttgga tgtgctaccc agtatttatg
aagaaggtgc tgtgg
>Cichlidae_Andinoacara_latifrons_1_1
nnnnnnnnnn nnnnnnnnga gtgtatgctg aggtgtttgg cctaccttcc cctgaagtga
aatggttctg caacaaaacc cagctagtgg cagatgggag aatttcaata gggcgagatg
gtgatagtat ctcactaaca attcacagag tcacaaaagc tgatcagggg gagtatatct
gcgaggctgt gaactatgtt ggagaagcca gaagtgttgc tttagtggta gttgtatcac
gggaagtgac atttatgcct gccccacctg ctgtctccca tcagcatgtg atggagtttg
atgtggagga agatgactct tctcgttcac catcacctca agagattctg ctcgaagtag
agctggatga aaatgaagtc aaagaatttg agaaacaagt gaagatcatc accatacccg
agtacacagc tgacaacnnn nnnnnnnnnn nnnnnnnnnn nnnnnnnnnn nnnnnnnnnn
nnnnnnnnnn nnnnn
>Cichlidae_Caquetaia_myersi_1_1
nnnnnnnnnn nnnnnnnnnn nnnnnnnnnn nnnnnnnnnn nnnnnnnnnn nnnnnnnnnn
nnnnnnnnnn nnnnnnnnnn nnnnnnnnnn nnnnnnnnnn nnnnnnnnnn nnnnnnnnnn
nnnnnnnnnn nnnnnnnnnn nnnnnnnnnn nnnnnnnnnn nnnnnnnnnn nnnnnnnnnn
nnnnnnnnnn nnnnnntgtt ggagaagcca gaagtgttgc tttagtggta gtcgtatcac
gggaagtgac atttatgcct gccccacctg ctgtctccca tcagcatgtg atggagtttg
atgtggagaa agatgactct tctcgttcac cgtctcctca agagattctg ctcgaagtag
agctggatga aaatgaagtc aaagaatttg agaaacaggt gaagatcatc accatacctg
agtacacacc tgacaacaag agtatgatca tatctctgga tgtgttaccg agtatttatg
aggaaggtgc tgtag
>Cichlidae_Caquetaia_spectabilis_1_1
nnnnnnnnnn nnnnnnnnnn nnnnnnnnnn nnnnnnnnnn nnnnnnnnnn nnnnnnnnnn
nnnnnnnnnn nnnnnnnnnn nnnnnnnnnn nnnnnnnnnn nnnnnnnnnn nnnnnnnnnn
nnnnnnnnnn nnnnnnnnnn nnnnnnnnnn nnnnnnnnnn nnnnnnnnnn nnnnnnnnnn
nnnnnnnnnn nnnnnntgtt ggagaagcca gaagtgttgc tttagtggta gtcgtatcac
gggaagtgac atttatgcct gccccacctg ctgtctccca tcagcatgtg atggagttcg
atgtggagaa agatgactct tctcgttcac cgtctcctca agagattctg ctcgaagtag
agctggatga aaatgaagtc aaagaatttg agaaacaggt gaagatcatc accatacctg
agtacacacc tgacaacaag agcatgatca tatctctgga tgtgttaccg agtatttacg
aggaaggtgc tgtag
>Cichlidae_Cichla_kelberi_2_1
ttgagaatga stcattacat tttaatgctg aggtgtttgg cctaccttcc cccgaagtga
aatggttctg caacaaaacc cagctggtgg cggacgacag agtttcaata gagcgagatg
gtgatagtat ttcactagta attcacagtg tcactaaagc cgatcagggg gagtatattt
gcgaggctgt gaactatatt ggagaagcta gaagtgttgc tttagtggta gttgtatcac
gggaagtgag atttatgcct gccccacctg ctgtctccca tcagcatgtg atggagtttg
atgtggagga agatgactct tctcgttcac catctcctca agagattctg ctcgaagtag
agctggatga aaatgaagtc aaagaatttg agaaacaggt gaagatcatc accatacctg
agtacacagc tgacaacaag agtatgatca tatctctgaa tgtgttaccg agtatttatg
aggaaggtgc tgtgg
>Cichlidae_Cryptoheros_spilurus_1_1
nnnnnnnnnn nnnnnnnnnn nnnnnnnnnn nnnnnnnnnn nnnnnnnnnn nnnnnnnnnn
nnnnnnnnnn nnnnnnnnnn nnnnnnnnnn nnnnnnnnnn nnnnnnnnnn nnnnnnnnnn
nnnnnnnnnn nnnnnnnnnn nnnnnnnnnn nnnnnnnnnn nnnnnnnnnn nnnnnnnnnn
nnnnnnnnnn nnnnnntgtt ggagaagcca gaagtgttgc tttagtggta gtcgtatcac
gggaagtgac atttatgcct gccccacctg ctgtctccca tcagcatgtg atggagtttg
atgtggagaa agatgactct tctcgttcac cgtctcctca agagattctg ctcgaagtag
agctggatga aaatgaagtc aaagaatttg agaaacaggt gaagatcatc accatacctg
agtacacacc tgacaacaag agtatgatca tatctctgga tgtgttaccg agtatttatg
aggaaggtgc tgtag
>Cichlidae_Hoplarchus_psittacus_2_1
ttgagaatga ctcattaaca ttttatgctg aggtgtttgg cctaccttcc cccgaagtga
aatggttctg caacaaaacc cagctggtgg cggacggcag agtttcaata gagcgagatg
gtgatagtat ctcactaaca attcacagtg tcactaaagc cgatcagggg gagtatattt
gcgaggctgt gaactatgtt ggagaagcca gaagcgttgc tttagtggta gttgtatcac
gggaagtgac gtttatgcct gccccacctg ctgtctccca tcagcatgtg atggagtttg
atgtggagaa agatgactct tctcgttcac catctcctca agagattctg ctcgaagtag
agctggatga aaatgaagtc aaagaatttg agaaacaggt gaagatcatc accatacctg
agtacacacc tgacaacaag agtatgatca tatctctgga tgtgttaccg agtatatatg
aggaaagtgn nnnnn
>Atherinopsidae_Atherinella_chagresi_1_1
ttgagaatga ctctcttacc ttccacgctg aggtgttcgg cttgccgtcg cctgaggtcc
ggtggttctg caacaagacc cagctggtgg cggacgacag ggtgagcatg gagagggatg
gcgacagtat ctctctgacc atccacagcc tcaccaaagc cgaccagggg gagtacatct
gtgaggccgt caactacgtg ggggaggccc gcagtgtggc cctggtggtg gtggtgtccc
aggaggtgag gttcatgccg gcgccgccgg ccgtcaccca tgagcacgtg atggagttcg
acgtggagga gaacgactcc tctcgctctc catcgccgca ggagatcctg ctggaggtgg
aactggatga aaatgaggtg aaggagtttg agaagcaggt gaagatcatc accattcccg
agtacacggc ggacaacaag agcatggtca tttctctgga cgtgctgccc agcgtgtacn
nnnnnnnnnn nnnnn
>Atherinopsidae_Atherinella_hubbsi_2_1
ttgagaatga ctctcttacc ttccacgctg aggtgttcgg cctgccgtcg cctgaggtcc
ggtggttctg caacaagacc cagctggtgg cggacgacag ggtgagcatg gagagggacg
gcgacagcat ctctctgacc atccacagcc tcaccaaagc cgaccagggg gagtacatct
gtgaggccgt caactacgtg ggggaggccc gcagtgtggc cctggtggtg gtggtgtccc
aggaggtgag gttcatgccg gcgccgccgg ccgtcaccca tcagcacgtg atggagttcg
acgtggagga gaacgactcc tctcgctctc catcgccgca ggagatcctg ctggaggtgg
aactggatga aaacgaggtg aaggagtttg agaagcaggt gaagatcatc accattcccg
agtacacggc ggacaacaag agcatggtca tttctctgga cgtgctgccc agcgtgtacg
aggaaggcac cgtgg
>Atherinopsidae_Chirostoma_jordani_2_1
tcgagaacga ctccctgacc ttccaggccg aggtgttcgg cctgccctcg cccgaggtcc
ggtggttctg caacaagacc cggctggtgg cgggcgagcg ggtggcgatg ggccgggacg
gcgacagcat ctggctgacc gtccagcgcc tgaccaaagc cgaccagggc gagtacatct
gcgaggccgt gaactacgtg ggcgaggccc ggagcgtggc cctggtggtg gtggtgtccc
aggacctgcg cttcctgccg gcgccgcccg ccgtcaccca ccagcacgtc atggagttcg
acgtggagga ggacgactcc tcccggtcgc cctcccccca ggagatcctg ctggaggtgg
agctggacga acaccaggtc aaggagtttg agaggcaggt gaagatcatc accatccccg
agtacacggc ggacaacaag agcatggtca tctctctgga cgtgctgccc agcgcctacg
aggagggcgc cgtgg
>Atherinopsidae_Chirostoma_labarcae_2_1
tcgaaaacga ctccctgacc ttccaggccg aggtgttcgg cctgccctcg cccgaggtcc
ggtggttctg caacaagacc cggctggtgg cgggcgagcg ggtggcgatg ggccgggacg
gcgacagcat ctggctgacc gtccagcgcc tgaccaaagc cgaccagggc gagtacatct
gcgaggccgt gaactacgtg ggcgaggccc ggagcgtggc cctggtggtg gtggtgtccc
aggagctgcg cttcctgccg gcgccgcccg ccgtcaccca ccagcacgtc atggagttcg
acgtggagga ggacgactcc tcccggtcgc cctcccccca ggagatcctg ctggaggtgg
agctggacga acaccaggtc aaggagtttg agaggcaggt gaagatcatc accatccccg
agtacacggc ggacaacaag agcatggtca tctctctgga cgtgctgccc agcgcctacg
aggagggcgc cgtgg
>Atherinopsidae_Chirostoma_riojai_2_1
tcgagaacga ctccctgacc ttccaggccg aggtgttcgg cctgccctcg cccgaggtcc
ggtggttctg caacaagacc cggctggtgg cgggcgagcg ggtggcgatg ggccgggacg
gcgacagcat ctggctgacc gtccagcgcc tgaccaargc cgaccagggc gagtacatct
gcgaggccgt gaactacgtg ggcgaggccc ggagcgtggc cctggtggtg gtggtgtccc
aggagctgcg tttcctgccg gcgccgcccg ccgtcaccca ccagcacgtc atggagttcg
acgtggatga ggacgactcc tcccggtcgc cctcccccca ggagatcctg ctggaggtgg
agctggacga acaccaggtc aaggagtttg agaggcaggt gaagatcatc accatccccg
agtacacggc ggacaacaag agcatggtca tctctctgga cgtgctgccc agcgcctacg
aggagggcgc cgtgg
>Atherinopsidae_Menidia_menidia_3_1
tcgagaacga ctccctgacc ttccaggcgg aggtgttcgg cctgccctcg cccgaggtgc
gctggttctg caacaagacc cggctggagg cgggcgggcg tgtggccatg ggccgggacg
gggacagcat ctggctgacc gtccagcgcc tcaccaaggc cgaccagggc gagtacatct
gcgaggcggt gaactacgtg ggcgaggccc gcagcgtggc cctggtggtg gtggtgtccc
aggagctgcg cttcctgccg gctccgcccg ccgtcacaca ccagcacgtc atggagttcg
acgtggagga ggacgactcc tcccggtcgc cctcccccca ggagatccct gctgaggtgg
agctggacga acaccaggtc aaggagttcg agaggcaggt gaagatcatc accatccccg
agtacacggc ggacaacaag agcatggtca tctccctgga cgtgctgccc aggnnnnnnn
nnnnnnnnnn nnnnn
>Atherinopsidae_Poblana_letholepis_1_1
tcgagaacga ctccctgacc ttccaggccg aggtgttcgg cctgccctcg cccgaggtcc
ggtggttctg caacaagacc cggctggtgg cgggcgagcr ggtggcgatg ggccgggacg
gcgacagcat ctggctgacc gtccagcgcc tgaccaaagc cgaccagggc gagtacatct
gcgaggccgt gaactacgtg ggcgaggccc ggagcgtggc cctggtggtg gtggtgtccc
aggagctgcg tttcctgccg gcaccgcccg ccgtcaccca ccagcacgtc atggagtttg
acgtggagga ggacgactcc tcccggtcgc cctcccccca ggagatcctg ctggaggtgg
agctggacga acaccaggtc aaggagtttg agaggcaggt gaagatcatc accatccccg
agtacacggc ggacaacaag agcatggtca tctctctgga cgtgctgccc agcgcctacg
aggagggcgc cgtgg
>Belonidae_Chriodorus_atherinoides_1_1
nnnnnnnnnn ntccctgacg ttttacgctg aggtttttgg tctaccgtcc cctgaggtga
ggtggttctg caacaaatcc caactgacag ctgatgacag agttaaaatg gagagggacg
gggatagtat ctccctaacc attcacaatg tcaccaaagc agaccaggga gaatatatct
gtgaggctgt gaactacgtt ggggaagcta gaagtgttgc tctcgtggta gtcgtgtcgc
aggaggtgag gtttatacca gcgcctcctg ctgtcaccca tcagcacgtg atggagtttg
atgtggagga ggatgactct tctcgttctc catcaccaca ggagattctg ctggaggtag
agctggacga aaatgaggtg aaagagtttg agaaacaggt gaagatcatc accattcctg
aatacacacc ggacaacaag agtatgatca tatcgttgga tgttctacca agtatttatg
aagaaggcgc tgtgg
>Belonidae_Strongylura_exilis_2_1
nnnnnnnnnn ntcactgaca ttttacgctg aagtttttgg cttaccttct cctgacgtga
ggtggttctg caacaaaacc caactgatga tagacgacag agttaaaatg gagagagatg
gtgatagtat ctctctaacg atccacaaca tcaccaaagc agaccaagga gaatatatct
gtgaggctgt gaactatgtt ggggaagcga gaagtgttgc tctagtggta gttgtatcgc
aggaagtgaa gtttataccg gcacctcctg ctgtcaccca tcagcacgtg atggagtttg
acgtggagga gaatgactct tctcgttctc catcccctca ggagattctg cttgaagtag
aactagatga aaatgaagtg aaagagtttg agaaacaggt taagatcatc accattcctg
aatatacacc ggacaacaag agcatgatca tatctttgga tgtgctaccc agtatttacg
aagaaggtgc tgtgg
>Cichlidae_Acaronia_nassa_2_1
ttgagaatga ctcgttaaca ttttatgctg aggtgtttgg cttaccttcc cctgaagtga
aatggttctg caacaaaacc cagctggtgg cagatgacag agtgtcaata gagcgagatg
gtgacagtat ctcactaaca attcacagtg tcactaaagc cgatcagggg gagtatattt
gcgaggctgt gaactatgtt ggagaagcca gaagtgttgc tttagtggta gtagtatcac
gggaagtgac atttatgcct gccccacctg ctgtctccca tcagcatgtg atggagtttg
atgtggagga agacgactct tctcgttcac catctcctca agagattctg ctcgaagtag
agctggatga aaatgaagtc aaagaatttg agaaacaggt gaagatcatc accatacctg
agtacacagc tgacaacaag agtatgatca tatctctgga cgtgttaccg agtatttatg
aggaaggtgn nnnnn
>Cichlidae_Aequidens_michaeli_1_1
ttgagaatga ctcattaaca ttttatgctg aggtgtttgg cctaccttcc cccgaagtga
aatggttctg caacaaaacc cagctggtgg cggacgacag agtttcaata gagcgagatg
gtgatagtat ctcactagca attcacagtg tcactaaagc cgatcagggg gagtatattt
gcgaggctgt gaactatgtt ggagaagcca gaagtgttgc tttagtggta gttgtatcac
gggaagtgac atttatgcct gccccacctg ctgtctccca tcagcatgtg atggagtttg
atgtggagga agatgactct tctcgttcac catctcctca agagattctg ctcgaagtag
agctggatga aaatgaagtc aaagaatttg agaaacaggt gaagatcatc accatacctg
agtacacagc tgacaacaag agtatgatca tatctctgga tgtgttaccg agtatttatg
aggaaggtgn nnnnn
>Cichlidae_Cichla_kelberi_3_1
ttgagaatga ctcatkacat tttaatgctg aggtgtttgg cctaccttcc cccgaagtga
aatggttctg caacaaaacc cagctggtgg cggacgacag agtttcaata gagcgagatg
gtgatagtat ttcactagta attcacagtg tcactaaagc cgatcagggg gagtatattt
gcgaggctgt gaactatatt ggagaagcta gaagtgttgc tttagtggta gttgtatcac
gggaagtgag atttatgcct gccccacctg ctgtctccca tcagcatgtg atggagtttg
atgtggagga agatgactct tctcgttcac catctcctca agagattctg ctcgaagtag
agctggatga aaatgaagtc aaagaatttg agaaacaggt gaagatcatc accatacctg
agtacacagc tgacaacaag agtatgatca tatctctgaa tgtgttaccg agtatttatg
aggaaggtgc tgtgg
>Cichlidae_Cichla_piquiti_3_1
ttgagaatga stcatkacat tttaatgctg aggtgtttgg cctaccttcc cccgaagtga
aatggttctg caacaaaacc cagctggtgg cggacgacag agtttcaata gagcgagatg
gtgatagtat ttcactagta attcacmgtg tcactaaagc cgatcagggg gagtatattt
gcgaggctgt gaactatatt ggagaagcta gaagtgttgc tttagtggta gttgtatcac
gggaagtgag atttatgcct gccccacctg ctgtctccca tcagcatgtg atggagtttg
atgtggagga agatgactct tctcgttcac catctcctca agagattctg ctcgaagtag
agctggatga aaatgaagtc aaagaatttg agaaacaggt gaagatcatc accatacctg
agtacacagc tgasaacaag agtatgatca tatctctgaa tgtgttaccg agtatttatg
aggaaggtgc tgtgg
>Cichlidae_Crenicichla_alta_1_1
ttgagaatga ttcattaaca ttttacgctg aggtgtttgg cctgccttcc cctgaagtga
aatggttctg caacaaaacc cagctggtgg cagacggcag agttacaata gagcgagacg
gtgatagtgt ctcgctaacc attcacagcg tcactaaagc cgatcagggg gagtatattt
gcgaggctgt gaactatgtt ggagaagcca gaagtgttgc tttagtggtc gtggtatcac
gggaagtgac atttatgcct gccccgcctg ctgtctscca tcagcatgtg gaggagttcg
atgtggagga agacgactct tctcggtcac cttctcctca agagattctg cttgaagtag
agctggatga aaatgaggtc taagagtttg agcaacaggt gaagatcatc accattcccg
agtacacagc tgacaacaag agtatgatca tatctctgga tgtgctaccg agtatttatg
aggaaagtgn nnnnn
>Cichlidae_Isthmoheros_tuyrensis_1_1
nnnnnnnnnn nnnnnnnnnn nnnnnnnnnn nnnnnnnnnn nnnnnnnnnn nnnnnnnnnn
nnnnnnnnnn nnnnnnnnnn nnnnnnnnnn nnnnnnnnnn nnnnnnnnnn nnnnnnnnnn
nnnnnnnnnn nnnnnnnnnn nnnnnnnnnn nnnnnnnnnn nnnnnnnnnn nnnnnnnnnn
nnnnnnnnnn nnnnnntgtt ggagaagcca gaagtgttgc tttagtggta gtcgtatcac
gggaagtgac atttatgcct gccccacctg ctgtctccca tcagcatgtg atggagtttg
atgtggagaa agatgactct tctcgttcac cgtctcctca agagattctg ctcgaagtag
agctggatga aaatgaagtc aaagaatttg agaaacaggt gaagatcatc accatacctg
agtacacacc tgacaacaag agtatgatca tatctctgga tgtgttaccg agtatttatg
aggaaggtgc tgtag
>Cichlidae_Maskaheros_argenteus_1_1
nnnnnnnnnn nnnnnnnnnn nnnnnnnnnn nnnnnnnnnn nnnnnnnnnn nnnnnnnnnn
nnnnnnnnnn nnnnnnnnnn nnnnnnnnnn nnnnnnnnnn nnnnnnnnnn nnnnnnnnnn
nnnnnnnnnn nnnnnnnnnn nnnnnnnnnn nnnnnnnnnn nnnnnnnnnn nnnnnnnnnn
nnnnnnnnnn nnnnnntgtt ggagaagcca gaagtgttgc tttagtggta gtcgtatcac
gggaagtgac atttatgcct gccccacctg ctgtctccca tcagcatgtg atggagtttg
atgtggagaa agatgactct tctcgttcac cgtctcctca agagattctg ctcgaagtag
agctggatga aaatgaagtc aaagaatttg agaaacaggt gaagatcatc accatacctg
agtacacccc tgacaacaag agtatgatca tatctctgga tgtgttaccg agtatttatg
aggaaggtgc tgtag
>Cichlidae_Oscura_heterospila_1_1
nnnnnnnnnn nnnnnnnnnn nnnnnnnnnn nnnnnnnnnn nnnnnnnnnn nnnnnnnnnn
nnnnnnnnnn nnnnnnnnnn nnnnnnnnnn nnnnnnnnnn nnnnnnnnnn nnnnnnnnnn
nnnnnnnnnn nnnnnnnnnn nnnnnnnnnn nnnnnnnnnn nnnnnnnnnn nnnnnnnnnn
nnnnnnnnnn nnnnnntgtt ggagaagcca gaagtgttgc tttagtggta gtcgtatcac
gggaagtgac atttatgcct gccccacctg ctgtctccca tcagcatgtg atggagtttg
atgtggagaa agatgactct tctcgttcac cgtctcctca agagattctg ctcgaagtag
agctggatga aaatgaagtc aaagaatttg agaaacaggt gaagatcatc accatacctg
agtacacccc tgacaacaag agcatgatca tatctctgga tgtgttaccg agtatttatg
aggaaggtgc tgtag
>Cichlidae_Tahuantinsuyoa_macantzatza_2_1
nnnnnnnnnn nnnnnnnnga gtgtatgctg aggtgtttgg cctaccttcc cctgaagtga
aatggttctg caacaaaacc cagctggtgg cgggcggcag agtttcaata gagcgagatg
gtgatagtat ctcactaaca attcacagag tcactaaagc tgatcagggg gagtatatct
gcgaggctgt gaactatgtt ggagaagcca gaagtgttgc tttagtggta gttgtatcac
gggaagtgac atttatgcct gcccctcctg ctgtctccca tcagcatgtg atggagtttg
atgtggagga agatgactct tctcgttcac catctcctca agagattctg ctcgaagtag
agctggatga aaatgaagtc aaagaatttg agaaacaggt gaagatcatc accatacctg
agtacacagc tgacaacaag agtatgatca tatctctgga tgtgttaccg agtatttatg
aggaaggggc tgtag
>Atherinopsidae_Atherinella_alvarezi_1_1
ttgagaatga ctctcttacc ttccacgctg aggtgttcgg cctgccgtcg cctgaggtcc
ggtggttctg caacaagacc cagctggtgg cggacgacag ggtgagcatg gagagggacg
gcgacagcat ctctctgacc atccacagcc tcaccaaagc cgaccagggg gagtacatct
gtgaggccgt caactacgtg ggggaggccc gcagtgtggc cctggtggtg gtggtgtccc
aggaggtgag gttcatgccg gcgccgccgg ccgtcaccca tcagcacgtg atggagttcg
acgtggagga gaacgactcc tctcgctctc catcgccgca ggagatcctg ctggaggtgg
aactggatga aaacgaggtg aaggagtttg agaagcaggt gaagatcatc accattcccg
agtacacggc ggacaacaag agcatggtca tttctctgga cgtattgccc agcgtgtacg
aggagggcgc cgtgn
>Atherinopsidae_Atherinella_ammophila_1_1
ttgagaatga ttctctaacc ttccacgccg aggtgtttgg cctgccatcg cctgaggtcc
ggtggttctg caacaagact cagctggtgg cggacgacag ggtgagcatg gcgagggacg
gcgacagcat ctctctgacc atccacagcc tcaccaaagc cgaccagggg gagtacatct
gtgaggctgt caactacgtg ggggaggccc ggagcgtggc tctggtggtg gtggtgtccc
aggaggtcag gttcatgccg gcgccgccag ccgtcaccca tcagcatgta atggagttcg
acgtggagga gaatgactcc tctcgctctc cgtcgccaca ggagatcctg ctggaggtgg
aactggatga aaacgaggtg aaggagtttg agaagcaggt gaagatcatc accattcccg
agtacacggc ggacaacaag agcatggtca tttctctgga cgtactgccg agcgtgtacg
aggagggcgc cgtgg
>Atherinopsidae_Atherinella_argentea_2_1
ttgagaatga ctctcttacc ttccacgccg aggtgttcgg cctgccgtcg cctgaggtcc
ggtggttctg caacaagacc cagctggtgg cggacgacag agtgagcatg gagagggacg
gcgacagcat ctctctgacc gtccacggcc tcaccaaagc cgaccagggg gagtacatct
gtgaggccgt caactacgtg ggggaggccc gcagtgtggc cctggtggtg gtggtgtccc
aggaggtgag gttcatgccg gcgccgccgg ccgtcaccca tcagcacgtc atggagttcg
acgtggagga ggacgactcc tcccgctctc catcgccaca ggagatcctg ctggaggtgg
agctggatga aaacgaggtg aaggagtttg agaagcaggt gaagatcatc accattcccg
agtacacggc ggacaacaag agcatggtca tttctctgga cgtgctgccc agcgtgtacg
aggagggcgc cgtgg
>Atherinopsidae_Atherinella_balsana_2_1
ttgagaatga ctcccttacc ttccacgccg aggtgttcgg cctgccgtcg cctgaggtcc
ggtggttctg caacaagacc cagctggtgg cggacggccg ggtgagcgtg gagagggacg
gcgacagcat ctctctgacc atccacagcc tcaccaaagc cgaccagggg gagtacatct
gtgaggccgt caactacgtg ggggaggccc gcagtgtggc cctggtggtg gtggcgtccc
aggaggcgag gttcctgccg gcgccgccgg ccgtcaccca tcagcacgtg atggagttcg
acgtggagga ggacgactcc tctcgctctc catcgccgca ggagatcctg ctggaggtgg
aactggatga aaacgaggtg aaggagtttg agaagcaggt gaagatcatc accattcccg
agtacacggc agacaacaag agcatggtca tttccctgga cgtgctgccc agcgtgtacg
aggagggcgc cgtgg
>Atherinopsidae_Atherinella_colombiensis_1_1
nnnnnnatga ctctctaacc ttccacgctg aggtgttcgg cctgccgtcg cctgaggtcc
ggtggttctg caacaagacc cagctggtgg cggacgacag ggtgagcgtg gagagggacg
gcgacagcat ctctctgacc atccacagcc tcaccaaagc cgaccagggg gagtacatct
gtgaggctgt caactacgtg ggggaggccc ggagtgtggc tctggtggtg gtggtgtccc
aggaggtgag gttcatgccg gcgccgccgg ccgtcaccca tcagcacgtg atggagtttg
acgtggagga gaacgactcc tctcgctctc catcgccaca ggagatcctg ctggaggtgg
aactggatga aaatgaggtg aaggagtttg agaagcaggt gaagatcatc accattcccg
agtacacggc ggacaacaag agcatggtca tttctctgga tgtgctgcca agcctgtacg
aggagggcgc cgtgg
>Atherinopsidae_Atherinella_colombiensis_2_1
nnnnnnatga ctctctaacc ttccacgctg aggtgttcgg cctgccgtcg cctgaggtcc
ggtggttctg caacaagacc cagctggtgg cggacgacag ggtgagcgtg gagagggacg
gcgacagcat ctctctgacc atccacagcc tcaccaaagc cgaccagggg gagtacatct
gtgaggctgt caactacgtg ggggaggccc ggagtgtggc tctggtggtg gtggtgtccc
aggaggtgag gttcatgccg gcgccgccgg ccgtcaccca tcagcacgtg atggagtttg
acgtggagga gaacgactcc tctcgctctc catcgccaca ggagatcctg ctggaggtgg
aactggatga aaatgaggtg aaggagtttg agaagcaggt gaagatcatc accattcccg
agtacacggc ggacaacaag agcatggtca tttctctgga tgtgctgcca agcctgtacg
aggagggcgc cgtgg
>Atherinopsidae_Atherinella_crystallina_2_1
ttgagaatga ctccctcacc ttccacgctg aggtgttcgg cctgccgtcg cctgaggtcc
ggtggttctg caacaagacc cagctggtgg cggacgacag agtgagcatg gagagggacg
gcgacagcat ctctctgacc atccacagcc tcaccaaagc cgaccagggg gagtacatct
gtgaggccgt caactacgtg ggggaggccc gcagcgtggc cctggtggtg gtggtgtccc
aggaggtgag gttcatgccg gcgccaccgg ccgtcaccca tcagcacgtg atggagttcg
acgtggagga gaacgactcc tctcgctctc catcaccaca ggagatcctg ctggaggtgg
aactggatga aaacgaggtg aaggagtttg agaagcaggt gaagatcatc accattcccg
agtacacggc ggacaacaag agcatggtca tttctctgga cgtgctgccc agcgtgtacg
aggagggcgc cgtgg
>Atherinopsidae_Atherinella_guatemalensis_2_1
ttgagaatga ctcccttacc ttccacgccg aggtgttcgg cctgccgtcg cctgaggtcc
ggtggttctg caacaagacc cagctggtgg cggacggccg ggtgagcgtg gagagggacg
gcgacagcat ctctctgacc atccacagcc tcaccaaggc tgaccagggg gagtacatct
gtgaggccgt caactacgtg ggggaggccc gcagcgtggc cctggtggtg gtggcgtccc
aggaggcgag attcctgccg gcgccgccgg ccgtcaccca tcagcacgtg atggagttcg
acgtggagga ggacgactcc tctcgctctc catcgccgca ggagatcctg ctggaggtgg
aactggatga aaacgaggtg aaggagtttg agaagcaggt gaagatcatc accattcccg
agtacacggc agacaacaag agcatggtca tttccctgga cgtgctgccc agcgtgtacg
aggagggcgc cgtgg
>Atherinopsidae_Atherinella_guatemalensis_3_1
ttgagaatga ctcccttacc ttccacgccg aggtgttcgg cctgccgtcg cctgaggtcc
ggtggttctg caacaagacc cagctggtgg cggacggccg ggtgagcgtg gagagggacg
gcgacagcat ctctctgacc atccacagcc tcaccaaggc tgaccagggg gagtacatct
gtgaggccgt caactacgtg ggggaggccc gcagcgtggc cctggtggtg gtggcgtccc
aggaggcgag attcctgccg gcgccgccgg ccgtcaccca tcagcacgtg atggagttcg
acgtggagga ggacgactcc tctcgctctc catcgccgca ggagatcctg ctggaggtgg
aactggatga aaacgaggtg aaggagtttg agaagcaggt gaagatcatc accattcccg
agtacacggc agacaacaag agcatggtca tttccctgga cgtgctgccc agcgtgtacg
aggagggcgc cgtgg
>Atherinopsidae_Atherinella_marvelae_2_1
ttgagaatga ctctcttacc ttccacgctg aggtgttcgg cctgccgtcg cctgaggtcc
ggtggttctg caacaagacc cagctggtgg cggacgacag ggtgagcatg gagagggacg
gcgacagcat ctctctgacc atccacagcc tcaccaaagc cgaccagggg gagtacatct
gtgaggccgt caactacgtg ggggaggccc gcagtgtggc cctggtggtg gtggtgtccc
aggaggtgag gttcatgccg gcgccgccgg ccgtcaccca tcagcacgtg atggagttcg
acgtggagga gaacgactcc tctcgctctc catcgccgca ggagatcctg ctggaggtgg
aactggatga aaacgaggtg aaggagtttg agaagcaggt gaagatcatc accattcccg
agtacacggc ggacaacaag agcatggtca tttctctgga cgtattgccc agcgtgtacg
aggagggcac cgtgg
>Atherinopsidae_Atherinella_milleri_2_1
ttgagaatga ctctcttwcc ttccacgctg aggtgttygg cctgccgtcg cctgaggtcc
ggkggttctg caacaagacc cagctggtgg cggacgacag ggtgagcatg gagagggacg
gcgacagcat ctctctgacc atccacagcc tcaccaaagc cgaccagggg gagtacatct
gtgaggccgt caactacgtg ggggaggccc gcagtgtggc cctggtggtg gtggtgtccc
aggaggtgag gttcatgccg gcgccgccgg ccgtcaccca tcagcacgtg atggagttyg
acgtggagga gaacgactcc tctcgctctc catcgccgca ggagatcctg ctggaggtgg
aactggatga aaacgaggtg aaggagtttg agaagcaggt gaagatcatc accattcccg
agtacacggc ggacaacaag agcatggtca tttctctgga cgtattgccc agcgtgtacg
aggagggcgc cgtgg
>Atherinopsidae_Atherinella_pellosemeion_2_1
ttgagaatga ctccctcacc ttccacgctg aggtgttcgg cctgccgtcg cctgaggtcc
ggtggttctg caacaagacc cagctggtgg cggacgacag agtgagcatg gagagggacg
gcgacagcat ctctctgacc atccacagcc tcaccaaagc cgaccagggg gagtacatct
gtgaggccgt caactacgtg ggggaggccc gcagcgtggc cctggtggtg gtggtgtccc
aggaggtgag gttcatgccg gcgccaccgg ccgtcaccca tcagcacgtg atggagttcg
acgtggagga gaacgactcc tctcgctctc catcaccaca ggagatcctg ctggaggtgg
aactggatga aaacgaggtg aaggagtttg agaagcaggt gaagatcatc accattcccg
agtacacggc ggacaacaag agcatggtca tttctctgga cgtgctgccc agcgtgtacg
aggagggcgc cgtgg
>Atherinopsidae_Atherinella_sallei_2_1
ttgagaatga ctctcttacc ttccacgctg aggtgttcgg cctgccgtcg cctgaggtcc
ggtggttctg caacaagacc cagctggtgg cggacgacag ggtgagcatg gagagagacg
gcgacagcat ctctctgacc atccacagcc tcaccaaagc cgaccagggg gagtacatct
gtgaggccgt caactacgtg ggggaggccc gcagtgtggc cctggtggtg gtggtgtccc
aggaggtgag gttcatgccg gcgccgccgg ctgtcaccca tcagcacgtg atggagttcg
atgtggagga gaacgactcc tctcgctctc catcgccgca ggagatcctg ctggaggtgg
aactggatga aaacgaggtg aaggagtttg agaagcaggt gaagatcatc accattcccg
agtacacggc ggacaacaag agcatggtca tttctctgga cgtgcttccc agcgtgtacg
aggagggcgc cgtgg
>Atherinopsidae_Atherinella_schultzi_2_1
ttgagaatga ttctctaacc ttccacgccg aggtgtttgg cctgccatcg cctgaggtcc
ggtggttctg caacaagact cagctggtgg cggacgacag ggtgagcatg gcgagggacg
gcgacagcat ctctctgacc atccacagcc tcaccaaagc cgaccagggg gagtacatct
gtgaggctgt caactacgtg ggggaggccc ggagcgtggc tctggtggtg gtggtgtccc
aggaggtcag gttcatgccg gcgccgccgg ccgtcaccca tcagcatgtg atggagttcg
acgtggagga gaatgactcc tctcgctctc cgtcgccaca ggagatcctg ctggaggtgg
aactggatga aaacgaggtg aaggagtttg agaagcaggt gaagatcatc accattcccg
agtacacggc ggacaacaag agcatggtca tttctctgga cgtactgccg agcgtgtacg
aggagggcgc cgtgg
>Atherinopsidae_Chirostoma_chapalae_1_1
tcgagaacga ctccctgacc ttccaggccg aggtgttcgg cctgccctcg cccgaggtcc
ggtggttctg caacaagacc cggctggtgg cgggcgagcg ggtggcgatg ggccgggacg
gcgacagcat ctggctgacc gtccagcgcc tgaccaaagc cgaccagggc gagtacatct
gcgaggccgt gaactacgtg ggcgaggccc ggagcgtggc cctggtggtg gtggtgtccc
aggagctgcg cttcctgccg gcgccgcccg ccgtcaccca ccagcacgtc atggagttcg
acgtggagga ggacgactcc tcccggtcgc cctcccccca ggagatcctg ctggaggtgg
agctggacga acaccaggtc aaggagtttg agaggcaggt gaagatcatc accatccccg
agtacacggc ggacaccaag agcatggtca tctctctgga cgtgctgccc agcgcctacg
aggagggcgc cgtgg
>Atherinopsidae_Chirostoma_contrerasi_1_1
tcgagaacga ctccctgacc ttccaggcag aggtgttcgg cctgccgtcg cccgaggtcc
ggtggttctg caacaagacc cggctggtgg caggcgagcg ggtggcgatg ggccgggacg
gcgacagcat ctggctgact gtccagcgcc tgaccaaagc cgaccagggc gagtacatct
gcgaggccgt gaactacgtg ggcgaggccc ggagcgtggc cctggtggtg gtggtgtccc
aggagctgcg cttcctgccg gcgccgcccg ccgtcaccca ccagcacgtc atggagttcg
acgtggagga ggacgactcc tcccggtcgc cctcccccca ggagatcctg ctggaggtgg
agctggacga acaccaggtc aaggagtttg agaggcaggt gaagatcatc accatccccg
agtacacggc ggacaacaag agcatggtca tctctctgga cgtgctgccc agcgcctacg
aggagggcgc cgtgg
>Atherinopsidae_Chirostoma_promelas_1_1
tcgagaacga ctccctgacc ttccaggccg aggtgttcgg cctgccctcg cccgaggtcc
ggtggttctg caacaagacc cggctggtgg cgggcgagcg ggtggcgatg ggccgggacg
gcgacagcat ctggctgacc gtccagcgcc tgaccaaagc cgaccagggc gagtacatct
gcgaggccgt gaactacgtg ggcgaggccc ggagcgtggc cctggtggtg gtggtgtccc
aggagctgcg cttcctgccg gcgccgcccg ccgtcaccca ccagcacgtc atggagttcg
acgtggagga ggacgactcc tcccggtcgc cctcccccca ggagatcctg ctggaggtgg
agctggacga acaccaggtc aaggagtttg agaggcaggt gaagatcatc accatccccg
agtacacggc ggacaacaag agcatggtca tctctctgga cgtgctgccc agcgcctacg
aggagggcgc cgtgg
>Atherinopsidae_Menidia_colei_2_1
tcgagaacga ctccctgacc ttccaggccg aggtgttcgg cctgccgtcg cccgaggtcc
ggtggttctg caacaagacc cggctggtgg cgggcgagcg ggtggcgatg ggccgggacg
gcgacagcat ctggctgacc gtccaccgcc tgaccaaagc cgaccagggc gagtacatct
gcgaggccgt gaactacgtg ggcgaggccc ggagcgtggc cctggtggtg gtggtgtccc
aggagctgcg cttcctgccg gcgccgcccg ccgtcaccca ccagcacgtc atggagttcg
acgtggagga ggacgactcc tctcggtcgc cctcccccca ggagatcctg ctggaggtgg
agctggacga acaccaggtc aaggagtttg agaggcaggt gaagatcatc accatccccg
agtacacggc ggacaacaag agcatggtca tctccctgga cgtgctgccc agcgcctacg
aggagggcgc cgtgg
>Atherinopsidae_Poblana_alchichica_2_1
tcgagaacga ctccctgacc ttccaggccg aggtgttcgg cctgccctcg cccgaggtcc
ggtggttctg caacaagacc cggctggtgg cgggcgagcg ggtggcgatg ggccgggacg
gcgacagcat ctggctgacc gtccagcgcc tgaccaaagc cgaccagggc gagtacatct
gcgaggccgt gaactacgtg ggcgaggccc ggagcgtggc cctggtggtg gtggtgtccc
aggagctgcg tttcctgccg gcaccgcccg ccgtcaccca ccagcacgtc atggagtttg
acgtggagga ggacgactcc tcccggtcgc cctcccccca ggagatcctg ctggaggtgg
agctggacga acaccaggtc aaggagtttg agaggcaggt gaagatcatc accatccccg
agtacacggc ggacaacaag agcatggtca tctctctgga cgtgctgccc agcgcctacg
aggagggcgc cgtgg
>Atherinopsidae_Poblana_squamata_1_1
tcgagaacga ctccctgacc ttccaggccg aggtgttcgg cctgccctcg cccgaggtcc
ggtggttctg caacaagacc cggctggtgg cgggcgagcg ggtggcgatg ggccgggacg
gcgacagcat ctggctgacc gtccagcgcc tgaccaaagc cgaccagggc gagtacatct
gcgaggccgt gaactacgtg ggcgaggccc ggagcgtggc cctggtggtg gtggtgtccc
aggagctgcg tttcctgccg gcaccgcccg ccgtcaccca ccagcacgtc atggagtttg
acgtggagga ggacgactcc tcccggtcgc cctcccccca ggagatcctg ctggaggtgg
agctggacga acaccaggtc aaggagtttg agaggcaggt gaagatcatc accatccccg
agtacacggc ggacaacaag agcatggtca tctctctgga cgtgctgccc agcgcctacg
aggagggcgc cgtgg
>Belonidae_Ablennes_hians_2_1
nnnnnnnnnn ntcactgaca ttttacgctg aagtttttgg cttaccatct cctgaggtga
ggtggttctg caacaaaacc caactgacga tagacgacag agttaaaatg gagcgagatg
gtgatagtat ctctttgacg atccacaacg tcactaaagc agaccaggga gaatatatct
gtgaggctgt gaactatgtt ggggaggcga gaagtgttgc tctagtggta gttgtgtccc
aggaggtgaa gtttataccg gcacctcctg ctgtcaccca tcagcacgtg atggagtttg
acgtggagga gaatgactct tctcgctctc catcccctca ggagattctg cttgaagtag
aactagatga aaatgaagtg aaagagtttg agaaacaggt taagatcatc accattcctg
aatacacacc agacaacaag agcatgatca tatctttgga cgtgttaccc agtatttacg
aagaaagcgc cgtgg
>Belonidae_Belonion_apodion_1_1
nnnnnnnnnn ntcactgaca ttttacgctg aagtttttgg cttaccttct cctgaggtga
ggtggttctg caacaaaacc caactgataa tggacaacag aattaaaatg gagagagatg
gtgatagtat ctcattaacg atccacaacg tcactaaagc agaccgggga gaatatatct
gtgaggctgt gaactatgtt ggggaagcga gaagtgttgc tctagtagta gttgtatcac
aggaagtgaa gttcataccg gcacctcctg ctgtcaccca tcagcatgtg atggagtttg
acgtggaaga gaatgactct tctcgctctc catcccctca ggagattctg cttgaagtag
aactagatga aaatgaagtg aaagagtttg agaaacaggt taagatcatc accattcctg
aatatacacc agacaacaag agcatgatca tatctttgga tgtgctaccc agtatttacg
aagaaggcgc tgtgg
>Belonidae_Belonion_dibranchodon_1_1
nnnnnnnnnn ntcactgaca ttttacgctg aagtttttgg cttaccttct cctgaggtga
ggtggttctg caacaaaacc caactgataa tggacaacag aattaaaatg gagagagatg
gtgatagtat ctcattaacg atccacaacg tcactaaagc agaccgggga gagtatatct
gtgaggctgt gaactatgtt ggggaagcaa gaagtgttgc tctagtagta gttgtatcgc
aggaagtgaa gttcataccg gcacctcctg ctgtcaccca tcagcatgtg atggagtttg
acgtggagga gaatgactct tctcgctctc catcccctca ggagattctg cttgaagtag
aactagatga aaatgaagtg aaagagtttg agaaacaggt taagatcatc accattcctg
aatatacacc agacaacaag agcatgatca tatcattgga tgtgctaccc agtatttacg
aagaaggcgc tgtgg
>Belonidae_Potamorrhaphis_eigenmanni_1_1
nnnnnnnnnn ntcattggca ttttacgctg aagtttttgg cttaccttct cctgaggtga
ggtggttctg caacaaaacc caactgatga taaacgacag agttaaaatg gagagagatg
gtgatagtat ctctttaaca atccacaaca tcactaaagc agaccaggga gaatatatct
gtgaggctgt gaactatgtt ggggaagcga gaagtgttgc tctagtagta gttgtatcgc
aggaagtgaa gtttataccg gcacctccta ctgtcaccca tcagcatgtg atggagtttg
acgtggagga gaatgactct tctcgctctc catcccctca ggagattctg cttgaagtag
aactagatga aaatgaagtg aaagagtttg agaaacaggt taagattatc actattcctg
aatatacacc agacaacaag agcatgatca tatctttgga tgtgctaccc agtatttacg
aagaaggtgc tgtgg
>Belonidae_Potamorrhaphis_guianensis_1_1
nnnnnnnnnn ntcattggca ttttacgctg aagtttttgg cttaccttct cctgaggtga
ggtggttctg caacaaaacc caactgatga taaacgacag agttaaaatg gagagagatg
gtgatagtat ctctttaacg atccacaaca tcactaaagc agaccaggga gaatatatct
gtgaggctgt gaactatgtt ggggaagcga gaagtgttgc tttagtagta gttgtatcgc
aggaagtgaa gtttataccg gcacctccta ctgtcaccca tcagcatgtg atggagtttg
acgtggagga gaatgactct tctcgctctc catcccctca ggagattctg cttgaagtag
aactagatga aaatgaagtg aaagagtttg agaaacaggt taagattatc actattcctg
aatatacacc agacaacaag agcatgatca tatctttgga tgtgctaccc agtatttacg
aagaaggtgc tgtgg
>Belonidae_Potamorrhaphis_petersi_1_1
nnnnnnnnnn ntcattggca ttttacgctg aagtttttgg cttaccttct cctgaggtga
ggtggttctg caacaaaacc caactgatga taaacgacag agttaaaatg gagagagatg
gtgatagtat ctctttaacg atccacaaca tcactaaagc agaccaggga gaatatatct
gtgaggctgt gaactatgtt ggggaagcga gaagtgttgc tctagtagta gttgtatcgc
aggaagtgaa gtttataccg gcacctcctg ctgtcaccca tcagcatgtg atggagtttg
acgtggagga gaatgactct tctcgctctc catcccctca ggagattctg cttgaagtag
aactagatga aaatgaagtg aaagagtttg agaaacaggt taagattatc actattcctg
aatatacacc agacaacaag agcatgatca tatctttgga tgtgctaccc agtatttacg
aagaaggtgc tgtgg
>Belonidae_Pseudotylosurus_angusticeps_1_1
nnnnnnnnnn ntcactgacg ttttacgctg aagtttttgg cttaccttct cctgaggtga
ggtggttctg taacaaaacc caactgatga tagatgacag agttaaaatg gagagagatg
gtgatagcat ctctctaatg atccacaaca tcactaaagc agaccaggga gaatatatct
gtgaggctgt gaactatgtt ggggaagcga gaagtgttgc tctagtggta gttgtatcga
aagaggtgaa gtttatacca gcacctcctg ctgtcaccca tcagcacgtg atggagtttg
acgtggagga gaatgactct tctcgctctc catcccctca ggagattctg cttgaagtag
aactagatga aaatgaagtg aaagagtttg agaaacaggt taagatcatc accattcctg
aatacacacc ggacaacaag agcatgatca tatctttgga tgtgctaccc agtgtttacg
aagaaggcgc tgtgg
>Belonidae_Pseudotylosurus_microps_1_1
nnnnnnnnnn nnnnnnnnnn nnnnnnnnnn nnnnnnnnnn nnnnnnnnct cctgaggtga
ggtggttctg caacaaaacc caactgatga tagatgacag agttaaaatg gagagagatg
gtgatagtat ctctctaatg atccacaatg tcactaaagc agaccaggga gaatatatct
gtgaggctgt gaactatgtt ggggaagcga gaagtgttgc tctggtggta gttgtatcgc
aggaggtgaa gtttataccg gcacctcctg ctgtcaccca tcagcacgtg atggagtttg
acgtggagga gaatgactct tctcgctctc catcccctca ggagatactg cttgaagtag
aactagatga aaatgaagtg aaagagtttg agaaacaggt taagatcatc accattcctg
aatacacacc ggataacaag agcatgatca tatctttgga tgtgctaccc agtgtttacg
aagaaggtgc tgtgg
>Cichlidae_Andinoacara_stalsbergi_1_1
nnnnnnnnnn nnnnnnnnga gtgtatgctg angtgtttgg cctaccttcc cccgaagtga
aatggttctg caacaaaacc cagctggtgg cggacgggag agtttcaata gagcgagatg
gtgatagtat ctcactaaca attcacagag tcactaaagc tgatcagggg gagtatatct
gcgaggctgt gaactatgtt ggagaagcca gaagtgttgc attagtggta gttgtatcac
aggaagtgac atttatgcct gtcccacctg ctgtctccca tcagcatgtg atggagtttg
atgtggagga agatractct tcttgttcac catctcctca agagattctg ctcgaagtag
agctggatga aaatgaagtc aaagaatttg agaaacaagt gaagatcatc accatacccg
agtacacagc tgacaacaag agtatgatca tatctctgga tgtgttaccg agtatttatg
aggaaggtgc tgtag
>Cichlidae_Caquetaia_spectabilis_2_1
ttgagaatga ctcactaaca ttttatgctg aggtgtttgg cctaccttcc cctgaagtga
agtggttctg caacaaaacc cagctggtgg cagacggcag ggtttcaata gggcgagatg
gtgatagtat ctcactagca attcacggtg tcactaaagc cgaccagggg gagtacattt
gtgaggctgt gaactatgtt ggagaagcca gaagtgttgc tttagtggta gtcgtatcac
gggaagtgac atttatgcct gccccacctg ctgtctccca tcagcatgtg atggagttcg
atgtggagaa agatgactct tctcgttcac cgtctcctca agagattctg ctcgaagtag
agctggatga aaatgaagtc aaagaatttg agaaacaggt gaagatcatc accatacctg
agtacacacc tgacaacaag agcatgatca tatctctgga tgtgttaccg agtatttacg
aggaaggtgn nnnnn
>Cichlidae_Teleocichla_monogramma_1_1
nnnnnnnnnn nnnnnnnnnn nnnnnnnnnn nnnnnnnnnn nnnnnnnnnn nnnnnnnnnn
nnnnnnnnnn nnnnnnnnnn nnnnnnnnnn nnnnnnnnnn nnnnnnnnnn nnnnnnnnnn
nnnnnnnnnn nnnnnnnnnn nnnnnnnnnn nnnnnnnnnn nnnnnnnnnn nnnnnnnnnn
nnnnnnnnnn nnnnnntgtt ggagaagcca gaagtgttgc tttagtggta gtcgtgtcac
ggcaagtgac atttatgcct gccccacctg ctgtctccca tcagcatgtg atggagtttg
atgtggagga agatgactct tctcgttcac cttctcctca agagattctg cttgaagtag
agctggatga aaatgaagtc aaagagtttg agaaacaggt gaagatcatc accattcccg
agtacacagc tgacaacaag agtatgatca tatctctgga tgtgctaccg agtatttatg
aggaaagtgc tgtag
>Atherinopsidae_Atherinella_alvarezi_2_1
ttgagaatga ctctcttacc ttccacgctg aggtgttcgg cctgccgtcg cctgaggtcc
ggtggttctg caacaagacc cagctggtgg cggacgacag ggtgagcatg gagagggacg
gcgacagcat ctctctgacc atccacagcc tcaccaaagc cgaccagggg gagtacatct
gtgaggccgt caactacgtg ggggaggccc gcagtgtggc cctggtggtg gtggtgtccc
aggaggtgag gttcatgccg gcgccgccgg ccgtcaccca tcagcacgtg atggagttcg
acgtggagga gaacgactcc tctcgctctc catcgccgca ggagatcctg ctggaggtgg
aactggatga aaacgaggtg aaggagtttg agaagcaggt gaagatcatc accattcccg
agtacacggc ggacaacaag agcatggtca tttctctgga cgtattgccc agcgtgtacg
aggagggcgc cgtgn
>Atherinopsidae_Atherinella_schultzi_3_1
ttgagaatga ttctctaacc ttccacgccg aggtgtttgg cctgccatcg cctgaggtcc
ggtggttctg caacaagact cagctggtgg cggacgacag ggtgagcatg gcgagggacg
gcgacagcat ctctctgacc atccacagcc tcaccaaagc cgaccagggg gagtacatct
gtgaggctgt caactacgtg ggggaggccc ggagcgtggc tctggtggtg gtggtgtccc
aggaggtcag gttcatgccg gcgccgccgg ccgtcaccca tcagcatgtg atggagttcg
acgtggagga gaatgactcc tctcgctctc cgtcgccaca ggagatcctg ctggaggtgg
aactggatga aaacgaggtg aaggagtttg agaagcaggt gaagatcatc accattcccg
agtacacggc ggacaacaag agcatggtca tttctctgga cgtactgccg agcgtgtacg
aggagggcgc cgtgg
>Atherinopsidae_Atherinops_affinis_2_1
ttgagagtga ctcgctaatg ttctacgctg aggtgtttgg tctaccttca cctgaggtca
ggtggttctg caacaagacc cagctggtgg cagaygaccg agtcacaatg gagagggacg
gtgatagcat ctctctgacc attcacaacg ccactaaagc tgatcaggga gaatatatct
gtgaggccgt gaactacgtt ggcgaggcca gaagtgttgc tctcgtggtg gttgtgtctc
aggaggtgag gttcatgccg gcaccgcctg ccgtcaccca tcagcacgtg atggagttcg
atgtggagga gaacgactcg tctcgttctc catccccgca ggagattctg ctcgaggtgg
aattggatga aaacgaggtg aaagagtttg agaaacaggt taagatcatc accattcctg
agtacaccgc tgacaacaag agcatggtca tatctttgga tgtgctgccg agtatttacg
aggagggcgc cgtgg
>Belonidae_Belonion_dibranchodon_2_1
nnnnnnnnnn ntcactgaca ttttacgctg aagtttttgg cttaccttct cctgaggtga
ggtggttctg caacaaaacc caactgataa tggacaacag aattaaaatg gagagagatg
gtgatagtat ctcattaacg atccacaacg tcactaaagc agaccgggga gagtatatct
gtgaggctgt gaactatgtt ggggaagcaa gaagtgttgc tctagtagta gttgtatcgc
aggaagtgaa gttcataccg gcacctcctg ctgtcaccca tcagcatgtg atggagtttg
acgtggagga gaatgactct tctcgctctc catcccctca ggagattctg cttgaagtag
aactagatga aaatgaagtg aaagagtttg agaaacaggt taagatcatc accattcctg
aatatacacc agacaacaag agcatgatca tatcattgga tgtgctaccc agtatttacg
aagaaggcgc tgtgg
>Belonidae_Chriodorus_atherinoides_2_1
nnnnnnnnnn ntccctgacg ttttacgctg aggtttttgg tctaccgtcc cctgaggtga
ggtggttctg caacaaatcc caactgacag ctgatgacag agttaaaatg gagagggacg
gggatagtat ctccctaacc attcacaatg tcaccaaagc agaccaggga gaatatatct
gtgaggctgt gaactacgtt ggggaagcta gaagtgttgc tctcgtggta gtcgtgtcgc
aggaggtgag gtttatacca gcgcctcctg ctgtcaccca tcagcacgtg atggagtttg
atgtggagga ggatgactct tctcgttctc catcaccaca ggagattctg ctggaggtag
agctggacga aaatgaggtg aaagagtttg agaaacaggt gaagatcatc accattcctg
aatacacacc ggacaacaag agtatgatca tatcgttgga tgttctacca agtatttatg
aagaaggcgc tgtgg
>Belonidae_Potamorrhaphis_eigenmanni_2_1
nnnnnnnnnn ntcattggca ttttacgctg aagtttttgg cttaccttct cctgaggtga
ggtggttctg caacaaaacc caactgatga taaacgacag agttaaaatg gagagagatg
gtgatagtat ctctttaaca atccacaaca ttactaaagc agaccaggga gaatatatct
gtgaggctgt gaactatgtt ggggaagcga gaagtgttgc tctagtagta gttgtatcgc
aggaagtgaa gtttataccg gcacctccta ctgtcaccca tcagcatgtg atggagtttg
acgtggagga gaatgactct tctcgctctc catcccctca ggagattctg cttgaagtag
aactagatga aaatgaagtg aaagagtttg agaaacaggt taagattatc actattcctg
aatatacacc agacaacaag agcatgatca tatctttgga tgtgctaccc agtatttacg
aagaaggtgc tgtgg
>Belonidae_Potamorrhaphis_guianensis_2_1
nnnnnnnnnn ntcattggca ttttacgctg aagtttttgg cttaccttct cctgaggtga
ggtggttctg caacaaaacc caactgatga taaacgacag agttaaaatg gagagagatg
gtgatagtat ctctttaacg atccacaaca tcactaaagc agaccaggga gaatatatct
gtgaggctgt gaactatgtt ggggaagcga gaagtgttgc tttagtagta gttgtatcgc
aggaagtgaa gtttataccg gcacctccta ctgtcaccca tcagcatgtg atggagtttg
acgtggagga gaatgactct tctcgctctc catcccctca ggagattctg cttgaagtag
aactagatga aaatgaagtg aaagagtttg agaaacaggt taagattatc actattcctg
aatatacacc agacaacaag agcatgatca tatctttgga tgtgctaccc agtatttacg
aagaaggtgc tgtgg
>Belonidae_Pseudotylosurus_angusticeps_2_1
nnnnnnnnnn ntcactgacg ttttacgctg aagtttttgg cttaccttct cctgaggtga
ggtggttctg taacaaaacc caactgatga tagatgacag agttaaaatg gagagagatg
gtgatagcat ctctctaatg atccacaaca tcactaaagc agaccaggga gaatatatct
gtgaggctgt gaactatgtt ggggaagcga gaagtgttgc tctagtggta gttgtatcga
aagaggtgaa gtttatacca gcacctcctg ctgtcaccca tcagcacgtg atggagtttg
acgtggagga gaatgactct tctcgctctc catcccctca ggagattctg cttgaagtag
aactagatga aaatgaagtg aaagagtttg agaaacaggt taagatcatc accattcctg
aatacacacc ggacaacaag agcatgatca tatctttgga tgtgctaccc agtgtttacg
aagaaggcgc tgtgg
>Belonidae_Pseudotylosurus_angusticeps_3_1
nnnnnnnnnn ntcactgacg ttttacgctg aagtttttgg cttaccttct cctgaggtga
ggtggttctg taacaaaacc caactgatga tagatgacag agttaaaatg gagagagatg
gtgatagcat ctctctaatg atccacaaca tcactaaagc agaccaggga gaatatatct
gtgaggctgt gaactatgtt ggggaagcga gaagtgttgc tctagtggta gttgtatcga
aagaggtgaa gtttatacca gcacctcctg ctgtcaccca tcagcacgtg atggagtttg
acgtggagga gaatgactct tctcgctctc catcccctca ggagattctg cttgaagtag
aactagatga aaatgaagtg aaagagtttg agaaacaggt taagatcatc accattcctg
aatacacacc ggacaacaag agcatgatca tatctttgga tgtgctaccc agtgtttacg
aagaaggcgc tgtgg
>Belonidae_Pseudotylosurus_microps_2_1
nnnnnnnnnn nnnnnnnnnn nnnnnnnnnn nnnnnnnnnn nnnnnnnnct cctgaggtga
ggtggttctg caacaaaacc caactgatga tagatgacag agttaaaatg gagagagatg
gtgatagtat ctctctaatg atccacaatg tnnctaaagc anaccaggga gaatatatct
gtgaggctgt gaactatgtt ggggaagcga gaagtgttgc tctggtggta gttgtatcgc
aggaggtgaa gtttataccg gcacctcctg ctgtcaccca tcagcacgtg atggagtttg
acgtggagga gaatgactct tctcgctctc catcccctca ggagatactg cttgaagtag
aactagatga aaatgaagtg aaagagtttg agaaacaggt taagatcatc accattcctg
aatacacacc ggataacaag agcatgatca tatctttgga tgtgctaccc agtgtttacg
aagaaggtgc tgtgg
>Cichlidae_Caquetaia_spectabilis_3_1
ttgagaatga ctcactaaca ttttatgctg aggtgtttgg cctaccttcc cctgaagtga
agtggttctg caacaaaacc cagctggtgg cagacggcag ggtttcaata gggcgagatg
gtgatagtat ctcactagca attcacggtg tcactaaagc cgaccagggg gagtacattt
gtgaggctgt gaactatgtt ggagaagcca gaagtgttgc tttagtggta gtcgtatcac
gggaagtgac atttatgcct gccccacctg ctgtctccca tcagcatgtg atggagttcg
atgtggagaa agatgactct tctcgttcac cgtctcctca agagattctg ctcgaagtag
agctggatga aaatgaagtc aaagaatttg agaaacaggt gaagatcatc accatacctg
agtacacacc tgacaacaag agcatgatca tatctctgga tgtgttaccg agtatttacg
aggaaggtgn nnnnn
>Cichlidae_Crenicichla_acutirostris_1_1
nnnnnnnnnn nnnnnnnnnn nnnnnnnnnn nnnnnnnnnn nnnnnnnnnn nnnnnnnnnn
nnnnnnnnnn nnnnnnnnnn nnnnnnnnnn nnnnnnnnnn nnnnnnnnnn nnnnnnnnnn
nnnnnnnnnn nnnnnnnnnn nnnnnnnnnn nnnnnnnnnn nnnnnnnnnn nnnnnnnnnn
nnnnnnnnnn nnnnnntgtt ggagaagcca gaagtgttgc tttagtggta gtcgtatcac
gggaagtgac atttatgcct gccccacctg ctgtctccca tcagcatgtg atggagtttg
atgtggagaa agatgactct tctcgttcac cgtctcctca agagattctg ctcgaagtag
agctggatga aaatgaagtc aaagaatttg agaaacaggt gaagatcatc accatacctg
agtacacacc tgacaacaag agtatgatca tatctctgga tgtgttaccg agtatttatg
aggaaggtgc tgtag
>Cichlidae_Tahuantinsuyoa_macantzatza_3_1
nnnnnnnnnn nnnnnnnnnn nnnnnnnnnn nnnnnnnnnn nnnnnnnnnn nnnnnnnnnn
nnnnnnnnnn nnnnnnnnnn nnnnnnnnnn nnnnnnnnnn nnnnnnnnnn nnnnnnnnnn
nnnnnnnnnn nnnnnnnnnn nnnnnnnnnn nnnnnnnnnn nnnnnnnnnn nnnnnnnnnn
nnnnnnnnnn nnnnnntgtt ggagaagcca gaagtgttgc tttagtggta gttgtatcac
gggaagtgac atttatgcct gcccctcctg ctgtctccca tcagcatgtg atggagtttg
atgtggagga agatgactct tctcgttcac catctcctca agagattctg ctcgaagtag
agctggatga aaatgaagtc aaagaatttg agaaacaggt gaagatcatc accatacctg
agtacacagc tgacaacaag agtatgatca tatctctgga tgtgttaccg agtatttatg
aggaaggggn nnnnn
>Hemiramphidae_Hyporhamphus_brederi_1_1
nnnnnnnnnn ntcactgacg ttttacgctg aggtttttgg cctaccgtcg cctgaggtga
ggtggttctg caacaaatcc caactggcaa ctgatgagag agttaaaatg gagagggatg
gtgatagtat ctccctaacc attcacaatg tcaccaaagc agaccaggga gaatatatct
gtgaggctgt gaactacgtt ggggaagcta gaagtgttgc tctcgtggta gtcgtatcgc
aggaggtgaa gtttataccg ccgcctcctg ctgtcaccca ccagcacgtg atggagtttg
atgtggagga ggatgactct tctcgttctc catcaccaca ggagattctg ctggaggtag
agctggacga aaatgaggtg aaggagtttg agaaacaggt taagatcatc accattcctg
aatacacnnn nnnnnnnnnn nnnnnnnnnn nnnnnnnnnn nnnnnnnnnn nnnnnnnnnn
nnnnnnnnnn nnnnn
>Atherinopsidae_Chirostoma_arge_1_1
tcgagaacga ctccctgacc ttccaggcag aggtgttcgg cctgccgtcg cccgaggtcc
ggtggttctg caacaagacc cggctggtgg caggcgagcg ggtggcgatg ggccgggacg
gcgacagcat ctggctgact gtccagcgcc tgaccaaagc cgaccagggc gagtacatct
gcgaggccgt gaactacgtg ggcgaggccc ggagcgtggc cctggtggtg gtggtgtccc
aggagctgcg cttcctgccg gcgccgcccg ccgtcaccca ccagcacgtc atggagttcg
acgtggagga ggacgactcc tcccggtcgc cctcccccca ggagatcctg ctggaggtgg
agctggacga acaccaggtc aaggagtttg agaggcaggt gaagatcatc accatccccg
agtacacggc ggacaacaag agcatggtca tctctctgga cgtgctgccc agcgcctacg
aggagggcgc cgtgg
>Belonidae_Chriodorus_atherinoides_3_1
nnnnnnnnnn ntccctgacg ttttacgctg aggtttttgg tctaccgtcc cctgaggtga
ggtggttctg caacaaatcc caactgacag ctgatgacag agttaaaatg gagagggacg
gggatagtat ctccctaacc attcacaatg tcaccaaagc agaccaggga gaatatatct
gtgaggctgt gaactacgtt ggggaagcta gaagtgttgc tctcgtggta gtcgtgtcgc
aggaggtgag gtttatacca gcgcctcctg ctgtcaccca tcagcacgtg atggagtttg
atgtggagga ggatgactct tctcgttctc catcaccaca ggagattctg ctggaggtag
agctggacga aaatgaggtg aaagagtttg agaaacaggt gaagatcatc accattcctg
aatacacacc ggacaacaag agtatgatca tatcgttgga tgttctacca agtatttatg
aagaaggcgc tgtgg
>Cichlidae_Crenicichla_saxatilis_1_1
ttgagaatga ttcattaaca ttttacgctg aggtgtttgg cctgccttcc cccgaagtga
aatggttctg caacaaaacc cagctggtgg cagacggcag agtttcaata gagcgagacg
gtgatagtat ctcgctaacg attcacagcg tcactaaagc cgatcagggg gagtatattt
gcgaggctgt gaactatgtt ggagaagcca gaagtgttgc tttagtggtc gtcgtatcac
gggaagtgac atttatgcct gccccacctg ctgtctccca tcagcatgtg atggagtttg
atgtggagga ggacgactct tctcgttctc cgtctcctca ggagattctg cttgaagtag
agctggatga aaatgaagtc aaagagtttg agaaacaggt gaagatcatc accattcccg
agtacacagc tgacaacaag agtatgatca tatctctgga tgtgctaccg agtatttatg
gggaaagtgc tgtcg
