# Supplementary material for: Time-calibrated phylogeny of neotropical freshwater fishes
Source: Front Bioinform. 2024 Dec 6;4:1433995. doi: 10.3389/fbinf.2024.1433995 (PMC11659281; doi:10.3389/fbinf.2024.1433995)
Supplement: Supplementary file 1 [file DataSheet1.zip › Supplementary Material/aln/alignment_TMOM27.fasta]

>Cichlidae_Cichla_temensis_1_1
taccttgatg ttcaattcat tagaggctgg -ctgtttagt acgagtaggc aggctgaggc
agctgaccag ttaaaataat atttggtgtg tgtttgtgca cagtttgctg tttacatgat
caagtgagag cagtggagca gagagagaat atataagtca cctgttttaa tgagaccaca
gacttgatca ccccagcaaa acagccccac acacaacatg cacagaaagt ggtgagtaca
gacagacctg tgaatgtttg gagacccagt ggcgcagcac attgagaact ctattagttg
cagctcggcg gatgatgaac tctttatcac aggttctt
>Cichlidae_Rocio_octofasciata_1_1
nnnnnnnnnn nncaattcat tagaggctgg -tagcttagt acgagtaggc atgctgaggc
agctgaccac ttaaaataat atttggtgtg tgtttgtgca cagtttgctg tttacatgat
caagtgagag cagtggagca gagagaaaac gtataagtca cctgttttaa tgagaccaca
gacttgatca ccccagcaaa acagccccaa acacagcatg cacagaaagt ggtgagtaca
gacagacctg tgaatgtttg gagacccagt ggcgcagcac attgagaact ctattagttg
cagctcggcg gatgatgaac tctttnnnnn nnnnnnnn
>Cichlidae_Uaru_amphiacanthoides_1_1
nnnnnnnnnn nncaattcat tagaggctgg -atgtttagt acgggtaggc aggctgaggc
agctgaccac ttaaaataat atttggtgtg tgtttgtgca cagtttggtg tttacatgat
caagtgagag cagtggagca gagagagaat gtataagtca cctgttttaa tgagaccaca
gacttgatca ctccagcaaa acagccccac acacaacatg cacagaaagt ggtgagtaca
gacagacctg tgaatgtttg gagacccagt ggcgcagcac attgagaact ctattagttg
cagctcggcg gatgatgaac tctttnnnnn nnnnnnnn
>Cichlidae_Mesonauta_insignis_1_1
nnnnnnnnnn nncaattcat tagaggctgg -ctgtttagt acgggtaggc aggctgaggc
agctgaccac ttaaaataat atttggtgtg tgtttgtgca cagtttgctg tttacatgat
caagtgagag cagtggagca gagagagaat gtataattca cctgttttaa tgagaccaca
gacttgatca ccccagcaaa acagccccac acacaacacg cacagaaagt ggtgagtaca
gacagacctg tgaatgtttg gagacccagt ggcgcagcac attgagaact ctattagttg
cagctcggcg gatgatgaac tctttnnnnn nnnnnnnn
>Cichlidae_Hoplarchus_psittacus_1_1
nnnnnnnnnn nncaattcat tagaggctgg -ctgtttagt acgggtaggc aggctgaggc
agctgaccac ttaaaataat atttggtgtg tgtttgtgca cagtttgcag tttacatgat
caagtgagag cagtggagca gagagagaac gtataagtca cctgttttaa tgagaccaca
gatttgatca ccccagcaaa acagccccac acacaacatg cacagaaagt ggtgagtaca
gacagacctg tgaatgtttg gagacccagt ggcgtagcac attgagaact ctattagttg
cagctcggcg gatgatgaac tctttnnnnn nnnnnnnn
>Cichlidae_Retroculus_xinguensis_1_1
nnnnnnnnnn nncaattcat tagaggttgg -ctgtttagt atgagtaggc aggctgaggc
agctgaccag ttaaaataat atttggtgtg tgtttgtgca cagtttgctg tttacatgat
caagtgagag cagtggagca gagagagaat gta----tca cctgttttaa tgagaccaca
gacttgatca ccccagcaaa acagccccac acacaacatg cacagaaagt ggtgagtaca
gacagacctg tgaatgttta gagacccagt ggcgcagcac attgagaact ctattagttg
cagctcggcg gatgatgaat tctttnnnnn nnnnnnnn
>Cichlidae_Petenia_splendida_1_1
nnnnnnnnnn nncaattcat tagaggctgg -ctgtttagt acgggtaggc atgctgaggc
agctgaccac ttaaaataat atttggtgtg tgttggtgca cagtttgctg tttacatgat
caagtgagag cagtggagca gagagagaac gtataagtca cctgttttaa tgagaccaca
gacttgatca ccccagcaaa acagccccac acgcaacatg cacagaaagt ggtgagtaca
gacagacctg tgaatgtttg gagacccagt ggcgcagcac attgagaact ctattagttg
cagctcggcg gatgatgaac tctttnnnnn nnnnnnnn
>Cichlidae_Cichla_temensis_2_1
taccttgatg ttcaattcat tagaggctgg -ctgtttagt acgagtaggc aggctgaggc
agctgaccag ttaaaataat atttggtgtg tgtttgtgca cagtttgctg tttacatgat
caagtgagag cagtggagca gagagagaat atataagtca cctgttttaa tgagaccaca
gacttgatca ccccagcaaa acagccccac acacaacatg cacagaaagt ggtgagtaca
gacagacctg tgaatgtttg gagacccagt ggcgcagcac attgagaact ctattagttg
cagctcggcg gatgatgaac tctttatcac aggttctt
>Cichlidae_Acaronia_nassa_1_1
nnnnnnnnnn nncaattcat tagaggctgg -ctgtttagt acgggtaggc aggctgaggc
agctgaccac ttaaaattat atttggtgtg tgtttgtgca cagtttgctg tttacatgat
caagtgagag cagtggagca gagagagaac gtataattca cctgttttaa tgagaccaca
gacttgatca ccccagcaaa acagccccac acacaacatg cacagaaagt ggtgagt---
-gcagacctg tgaatgtttg gagacccagt ggcgcagcac attgagaact ctattagttg
cagctcggcg gatgatgaac tctttnnnnn nnnnnnnn
>Cichlidae_Cichla_intermedia_1_1
taccttgatg ttcaattcat tagaggctgg -ctgtttagt acgagtaggc aggctgaggc
agctgaccag ttaaaataat atttggtgtg tgtttgtgca cagtttgctg tttacatgat
caagtgagag cagtggagca gagagagaat gtataagtca cctgttttaa tgagaccaca
gacttgatca ccccagcaaa acagccccac acacaacatg cacagaaagt ggtgagtaca
gacagacctg tgaatgtttg gagacccagt ggcgcagcac attgagaact ctattagttg
cagctcggcg gatgatgaac tctttatcac aggttctt
>Cichlidae_Cichla_orinocensis_1_1
taccttgatg ttcaattcat tagaggctgg -ctgtttagt acgagtaggc aggctgaggc
agctgaccag ttaaaataat atttggtgtg tgtttgtgca cagtttgctg tttacatgat
caagtgagag cagtggagca gagagagaat gtataagtca cctgttttaa tgagaccaca
gacttgatca ccccagcaaa acagtcccac acacaacatg cacagaaagt ggtgagtaca
gacagacctg tgaatgtttg gagacccagt ggcgcagcac attgagaact ctattagttg
cagctcggcg gatgatgaac tctttatcac aggttctt
>Cichlidae_Hypselecara_coryphaenoides_1_1
nnnnnnnnnn nncaattcat tagaggctgg -ctgtttagt acgggtaggc aggctgaggc
agctgaccac ttaaaataat acttggtgtg tgtttgtgca cagtttgctg tttacatgat
caagtgagag cagtggtgca gagagagaaw gtataagtca cctgttttaa tgagaccaca
gacttgatca ccccagcaaa acagccccac acacaacatg cacagaaagt ggtgagcaca
gacagacctg tgaatgtttg gagacccagt ggcgcagcac attgagaact ctattagttg
cagctcggcg gatgatgaac tctttnnnnn nnnnnnnn
>Cichlidae_Mikrogeophagus_altispinosus_1_1
nnnnnnnnnn nncaattcat tagaggctgg -ctgtttagt gcgagcaggc aggctgaggc
agctgaccac ttaaaataat atttggtgtg tgtttgtgca cagtttgctg tttacatgat
gaagtgagag tagtggagca gggagagaac gaataagtca cctgttttaa tgagaccaca
gacttgatca ccccagcaaa acagccccgc gcgcaacatg tacacaaagt ggcgagtaca
gacagacctg tgaatgtttg gagacccagt ggcgcagcac attgagaact ctattagttg
cagctcggcg gatgatgaac tctttnnnnn nnnnnnnn
>Cichlidae_Cichla_kelberi_1_1
taccttgatg ttcaattcat tagaggctgg -ctgtttagt acgagtaggc aggctgaggc
agctgaccag ttaaaataat atttggtgtg tgtttgtgca cagtttgctg tttacatgat
caagtgagag cagtggagca gagagagaat gtataagtca cctgttttaa tgagaccaca
gacttgatca ccccagcaaa acagtcccac acacaacatg cacagaaagt ggtgagtaca
gacagacctg tgaatgtttg gagacccagt ggcgcagcac attgagaact ctattagttg
cagctcggcg gatgatgaac tctttatcac aggttctt
>Cichlidae_Cichla_monoculus_1_1
taccttgatg ttcaattcat tagaggctgg -ctgtttagt acgagtaggc aggctgaggc
agctgaccag ttaaaataat atttggtgtg tgtttgtgca cagtttgctg tttacatgat
caagtgagag cagtggagca gagagagaat gtataagtca cctgttttaa tgagaccaca
gacttgatca ccccagcaaa acagtcccac acacaacatg cacagaaagt ggtgagtaca
gacagacctg tgaatgtttg gagacccagt ggcgcagcac attgagaact ctattagttg
cagctcggcg gatgatgaac tctttatcac aggttctt
>Cichlidae_Cichla_monoculus_2_1
taccttgatg ttcaattcat tagaggctgg -ctgtttagt acgagtaggc aggctgaggc
agctgaccag ttaaaataat atttggtgtg tgtttgtgca cagtttgctg tttacatgat
caagtgagag cagtggagca gagagagaat gtataagtca cctgttttaa tgagaccaca
gacttgatca ccccagcaaa acagtcccac acacaacatg cacagaaagt ggtgagtaca
gacagacctg tgaatgtttg gagacccagt ggcgcagcac attgagaact ctattagttg
cagctcggcg gatgatgaac tctttatcac aggttctt
>Cichlidae_Cichla_ocellaris_1_1
taccttgatg ttcaattcat tagaggctgg -ctgtttagt acgagtaggc aggctgaggc
agctgaccag ttaaaataat atttggtgtg tgtttgtgca cagtttgctg tttacatgat
caagtgagag cagtggagca gagagagaat gtataagtca cctgttttaa tgagaccaca
gacttgatca ccccagcaaa acagtcccac acacaacatg cacagaaagt ggtgagtaca
gacagacctg tgaatgtttg gagacccagt ggcgcagcac attgagaact ctattagttg
cagctcggcg gatgatgaac tctttatcac aggttctt
>Cichlidae_Cichla_piquiti_1_1
taccttgatg ttcaattcat tagaggctgg -ctgtttagt acgagtaggc aggctgaggc
agctgaccag ttaaaataat atttggtgtg tgtttgtgca cagtttgctg tttacatgat
caagtgagag cagtggagca gagagagaat atataagtca cctgttttaa tgagaccaca
ggcttgatca ccccagcaaa acagccccac acacaacatg cacagaaagt ggtgagtaca
gacagacctg tgaatgtttg gagacccagt ggcgcagcac attgagaact ctattagttg
cagctcggcg gatgatgaac tctttatcac aggttctt
>Cichlidae_Cichla_monoculus_3_1
taccttgatg ttcaattcat tagaggctgg -ctgtttagt acgagtaggc aggctgaggc
agctgaccag ttaaaataat atttggtgtg tgtttgtgca cagtttgctg tttacatgat
caagtgagag cagtggagca gagagagaat gtataagtca cctgttttaa tgagaccaca
gacttgatca ccccagcaaa acagtcccac acacaacatg cacagaaagt ggtgagtaca
gacagacctg tgaatgtttg gagacccagt ggcgcagcac attgagaact ctattagttg
cagctcggcg gatgatgaac tctttatcac aggttctt
>Cichlidae_Cichla_piquiti_2_1
taccttgatg ttcaattcat tagaggctgg -ctgtttagt acgagtaggc aggctgaggc
agctgaccag ttaaaataat atttggtgtg tgtttgtgca cagtttgctg tttacatgat
caagtgagag cagtggagca gagagagaat atataagtca cctgttttaa tgagaccaca
ggcttgatca ccccagcaaa acagccccac acacaacatg cacagaaagt ggtgagtaca
gacagacctg tgaatgtttg gagacccagt ggcgcagcac attgagaact ctattagttg
cagctcggcg gatgatgaac tctttatcac aggttctt
>Cichlidae_Caquetaia_spectabilis_1_1
nnnnnnnnnn nncaattcat tagaggccgg attgtttagt acgggtaggc atgctgaggc
agctgaccac tcaaaataat atttggtgtg tgtttgtgca cagtttgctg tttacatgat
caagtgagag cagtggagca gagagagaac gtataagtca cctgttttaa tgagaccaca
gatttgatca ccccagcaaa acagccccac acgcaacatg cacagaaagt ggtgagtaca
gacagacctg tgaatgtttg gagacccagt ggcgcagcac attgagaact ctattagttg
cagctcggcg gatgatgaac tctttnnnnn nnnnnnnn
>Cichlidae_Cichla_kelberi_2_1
taccttgatg ttcaattcat tagaggctgg -ctgtttagt acgagtaggc aggctgaggc
agctgaccag ttaaaataat atttggtgtg tgtttgtgca cagtttgctg tttacatgat
caagtgagag cagtggagca gagagagaat gtataagtca cctgttttaa tgagaccaca
gacttgatca ccccagcaaa acagtcccac acacaacatg cacagaaagt ggtgagtaca
gacagacctg tgaatgtttg gagacccagt ggcgcagcac attgagaact ctattagttg
cagctcggcg gatgatgaac tctttatcac aggttctt
>Cichlidae_Cichla_mirianae_1_1
taccttgatg ttcaattcat tagaggctgg -ctgtttagt acgagtaggc aggctgaggc
agctgaccag ttaaaataat atttggtgtg tgtttgtgca cagtttgctg tttacatgat
caagtgagag cagtggagca gagagagaat gtataagtca cctgttttaa tgagaccaca
gacttgatca ccccagcaaa acagccccac acacaacatg cacagaaagt ggtgagtaca
gacagacctg tgaatgtttg gagacccagt ggcgcagcac attgagaact ctattagttg
cagctcggcg gatgatgaac tctttatcac aggttctt
>Cichlidae_Cichla_jariina_1_1
taccttgatg ttcaattcat tagaggctgg -ctgtttagt acgagtaggc aggctgaggc
agctgaccag ttaaaataat atttggtgtg tgtttgtgca cagtttgctg tttacatgat
caagtgagag cagtggagca gagagagaat atataagtca cctgttttaa tgagaccaca
gacttgatca ccccagcaaa acagccccac acacaacatg cacagaaagt ggtgagtaca
gacagacctg tgaatgtttg gagacccagt ggcgcagcac attgagaact ctattagttg
cagctcggcg gatgatgaac tctttatcac aggttctt
>Cichlidae_Cichla_melaniae_1_1
taccttgatg ttcaattcat tagaggctgg -ctgtttagt acgagtaggc aggctgaggc
agctgaccag ttaaaataat atttggtgtg tgtttgtgca cagtttgctg tttacatgat
caagtgagag cagtggagca gagagagaat atataagtca cctgttttaa tgagaccaca
gacttgatca ccccagcaaa acagccccac acacaacatg cacagaaagt ggtgagtaca
gacagacctg tgaatgtttg gagacccagt ggcgcagcac attgagaact ctattagttg
cagctcggcg gatgatgaac tctttatcac aggttctt
>Cichlidae_Cichla_orinocensis_2_1
taccttgatg ttcaattcat tagaggctgg -ctgtttagt acgagtaggc aggctgaggc
agctgaccag ttaaaataat atttggtgtg tgtttgtgca cagtttgctg tttacatgat
caagtgagag cagtggagca gagagagaat gtataagtca cctgttttaa tgagaccaca
gacttgatca ccccagcaaa acagtcccac acacaacatg cacagaaagt ggtgagtaca
gacagacctg tgaatgtttg gagacccagt ggcgcagcac attgagaact ctattagttg
cagctcggcg gatgatgaac tctttatcac aggttctt
>Cichlidae_Cichla_pinima_1_1
naccttgatg ttcaattcat tagaggctgg -ctgtttagt acgagtaggc aggctgaggc
agctgaccag ttaaaataat atttggtgtg tgtttgtgca cagtttgctg tttacatgat
caagtgagag cagtggagca gagagagaat atataagtca cctgttttaa tgagaccaca
gacttgatca ccccagcaaa acagccccac acacaacatg cacagaaagt ggtgagtaca
gacagacctg tgaatgtttg gagacccagt ggcgcagcac attgagaact ctattagttg
cagctcggcg gatgatgaac tctttatcac aggttctt
>Cichlidae_Cichla_mirianae_2_1
taccttgatg ttcaattcat tagaggctgg -ctgtttagt acgagtaggc aggctgaggc
agctgaccag ttaaaataat atttggtgtg tgtttgtgca cagtttgctg tttacatgat
caagtgagag cagtggagca gagagagaat gtataagtca cctgttttaa tgagaccaca
gacttgatca ccccagcaaa acagccccac acacaacatg cacagaaagt ggtgagtaca
gacagacctg tgaatgtttg gagacccagt ggcgcagcac attgagaact ctattagttg
cagctcggcg gatgatgaac tctttatcac aggttctt
>Cichlidae_Cichla_ocellaris_2_1
taccttgatg ttcaattcat tagaggctgg -ctgtttagt acgagtaggc aggctgaggc
agctgaccag ttaaaataat atttggtgtg tgtttgtgca cagtttgctg tttacatgat
caagtgagag cagtggagca gagagagaat gtataagtca cctgttttaa tgagaccaca
gacttgatca ccccagcaaa acagtcccac acacaacatg cacagaaagt ggtgagtaca
gacagacctg tgaatgtttg gagacccagt ggcgcagcac attgagaact ctattagttg
cagctcggcg gatgatgaac tctttatcac aggttctt
>Cichlidae_Cichla_orinocensis_3_1
taccttgatg ttcaattcat tagaggctgg -ctgtttagt acgagtaggc aggctgaggc
agctgaccag ttaaaataat atttggtgtg tgtttgtgca cagtttgctg tttacatgat
caagtgagag cagtggagca gagagagaat gtataagtca cctgttttaa tgagaccaca
gacttgatca ccccagcaaa acagtcccac acacaacatg cacagaaagt ggtgagtaca
gacagacctg tgaatgtttg gagacccagt ggcgcagcac attgagaact ctattagttg
cagctcggcg gatgatgaac tctttatcac aggttctt
>Cichlidae_Cichla_pleiozona_1_1
taccttgatg ttcaattcat tagaggctgg -ctgtttagt acgagtaggc aggctgaggc
agctgaccag ttaaaataat atttggtgtg tgtttgtgca cagtttgctg tttacatgat
caagtgagag cagtggagca gagagagaat gtataagtca cctgttttaa tgagaccaca
gacttgatca ccccagcaaa acagtcccac acacaacatg cacagaaagt ggtgagtaca
gacagacctg tgaatgtttg gagacccagt ggcgcagcac attgagaact ctattagttg
cagctcggcg gatgatgaac tctttatcac aggttctt
>Cichlidae_Cichla_thyrorus_1_1
taccttgatg ttcaattcat tagaggctgg -ctgtttagt acgagtaggc aggctgaggc
agctgaccag ttaaaataat atttggtgtg tgtttgtgca cagtttgctg tttacatgat
caagtgagag cagtggagca gagagagaat atataagtca cctgttttaa tgagaccaca
gacttgatca ccccagcaaa acagccccac acacaacatg cacagaaagt ggtgagtaca
gacagacctg tgaatgtttg gagacccagt ggcgcagcac attgagaact ctattagttg
cagctcggcg gatgatgaac tctttatcac aggttctt
>Cichlidae_Cichla_vazzoleri_1_1
taccttgatg ttcaattcat tagaggctgg -ctgtttagt acgagtaggc aggctgaggc
agctgaccag ttaaaataat atttggtgtg tgtttgtgca cagtttgctg tttacatgat
caagtgagag cagtggagca gagagagaat atataagtca cctgttttaa tgagaccaca
gacttgatca ccccagcaaa acakccccac acacaacatg cacagaaagt ggtgagtaca
gacagacctg tgaatgtttg gagacccagt ggcgcagcac attgagaact ctattagttg
cagctcggcg gatgatgaac tctttatcac aggttctt
>Cichlidae_Cichla_intermedia_2_1
taccttgatg ttcaattcat tagaggctgg -ctgtttagt acgagtaggc aggctgaggc
agctgaccag ttaaaataat atttggtgtg tgtttgtgca cagtttgctg tttacatgat
caagtgagag cagtggagca gagagagaat gtataagtca cctgttttaa tgagaccaca
gacttgatca ccccagcaaa acagycccac acacaacatg cacagaaagt ggtgagtaca
gacagacctg tgaatgtttg gagacccagt ggcgcagcac attgagaact ctattagttg
cagctcggcg gatgatgaac tctttatcac aggttctt
>Cichlidae_Cichla_melaniae_2_1
taccttgatg ttcaattcat tagaggctgg -ctgtttagt acgagtaggc aggctgaggc
agctgaccag ttaaaataat atttggtgtg tgtttgtgca cagtttgctg tttacatgat
caagtgagag cagtggagca gagagagaat atataagtca cctgttttaa tgagaccaca
gacttgatca ccccagcaaa acagccccac acacaacatg cacagaaagt ggtgagtaca
gacagacctg tgaatgtttg gagacccagt ggcgcagcac attgagaact ctattagttg
cagctcggcg gatgatgaac tctttatcac aggttctt
>Cichlidae_Cichla_pleiozona_2_1
taccttgatg ttcaattcat tagaggctgg -ctgtttagt acgagtaggc aggctgaggc
agctgaccag ttaaaataat atttggtgtg tgtttgtgca cagtttgctg tttacatgat
caagtgagag cagtggagca gagagagaat gtataagtca cctgttttaa tgagaccaca
gacttgatca ccccagcaaa acagtcccac acacaacatg cacagaaagt ggtgagtaca
gacagacctg tgaatgtttg gagacccagt ggcgcagcac attgagaact ctattagttg
cagctcggcg gatgatgaac tctttatcac aggttctt
>Cichlidae_Cichla_thyrorus_2_1
taccttgatg ttcaattcat tagaggctgg -ctgtttagt acgagtaggc aggctgaggc
agctgaccag ttaaaataat atttggtgtg tgtttgtgca cagtttgctg tttacatgat
caagtgagag cagtggagca gagagagaat atataagtca cctgttttaa tgagaccaca
gacttgatca ccccagcaaa acagccccac acacaacatg cacagaaagt ggtgagtaca
gacagacctg tgaatgtttg gagacccagt ggcgcagcac attgagaact ctattagttg
cagctcggcg gatgatgaac tctttatcac aggttctt
