# Supplementary material for: Time-calibrated phylogeny of neotropical freshwater fishes
Source: Front Bioinform. 2024 Dec 6;4:1433995. doi: 10.3389/fbinf.2024.1433995 (PMC11659281; doi:10.3389/fbinf.2024.1433995)
Supplement: Supplementary file 1 [file DataSheet1.zip › Supplementary Material/aln/alignment_tRNAPhe.fasta]

>Serrasalmidae_Serrasalmus_rhombeus_1_1
aacattacat taataaggac ctaagaaata ttaggtgcac acagc--agg aacataacac
ttaaa-agat acataaacca tttgatttac ttttacaaga tttagtcatt aagtactgat
agcttgaata ttccccat-a actccttcac aaaa-tcttc tatgcaacga tccaactgaa
attgaattta aaatattt-a tgtagtaaga gaccaccaac cggttataac ttaatgcata
ttatccttga taggtcaggg acaaatatcg tgggggtagc acaaaatgaa ctattactgg
catctggttc ctatttcagg gtcatacttg gtaaaccttc cccaaaagtg aactatatct
ggcatctgat taatggtgtt gtatcgattg -tccatgacc caccatgcca aggcattctt
ttatatgcat agggt-tttc ttttttttag gtcaccttca tttgacat-- ttggtcactt
tcggagaaat aactaacaag gtggaacatt tccttgataa cggaggacgc atgatgtaaa
gctttaaaga cattctgtaa ataaccacat acgtctctat caggtgcata agctattggt
cctatcctca ttcctatcta aggtgtcccc cctgctcgct cacattc-gg attttgcgcg
acaaaccccc ctacccccct acgccggaca agttcatata taatcctgtc aaaccccaaa
accaggaatg actcggcctg c-gtaatcaa cgagtggttt tttgtgttga tatatatata
cattatgtca cataacatta aacattacga tgcacaccca aacattaatc atgtccgggt
cctggctccc taaaaccacc cacgcaatcg agcccttcat gtgttttc-g ccatgtctct
ttgtatttgt attacatatt atatagttat agctagtgta gcttaaataa agcat-aaca
ctgaaga-tg ta
>Serrasalmidae_Serrasalmus_spilopleura_2_1
aacattacat taataaggac ctaaaaaata ttaagtgcac acagc--agg gacattatac
ttaaa-aagt gcataaacca ttagatttac ttctacaaga tttagtcatg aagtactgat
agcttgaata ttccccat-a actccttcac aaaa-tcttc catgcaatga ctcaactaaa
attggatctc aaatatct-a tgcagtaaga gaccaccaac cggttataac ttaatgcata
ttatccttga taggtcaggg acaaatattg tgggggtagc acaaaatgaa ctattactgg
catctggttc ctatttcagg gccatacttg gtaaaccttc cccaaaagtg aactatatct
ggcatctgat taatggtgtt gtatcgattg -tccatgacc caccatgcca aggcgttctt
ttatatgcat agggt-tttc ttttttttag gtcaccttca tttgacat-- ttggtcactt
tcggagaaat aactgacaag gtggaacatt tccttgataa cggaggacgc atgatgtaaa
gctttaaaga cattccataa ataaccacat acgtctttat caggtgcata agctattggt
cctatcctca ttcctatcta aggtgtcccc cctgctcgtt cacactc-gg attttgcgcg
acaaaccccc ctacccccct acgccggaca agttcatata taatcctgtc aaaccccaaa
accaggaatg actcggcctg c-gtaatcaa cgagtggttt tttatgttga tatatatata
cattatgtta cataacatta aacattacga tgcccaccca aacattaatc atgtccgggt
cctggcgccc taaaaccacc cacgcaatcg agcccttcat gtgttttc-g ccatgtctct
ttgtatttgt attacatatt atatagttgt agctagtgta gcttaaacaa agcat-aaca
ctgaaga-tg ta
>Serrasalmidae_Serrasalmus_compressus_1_1
aacattacat taataaggac ctaaaaaata ttaggtgcac acagc--agg gacataacac
ttaaa-aaga acataaacca ttcaatttac ttctacaaga tttagtcatg aagtactgat
aacttgaata ttccccat-a actccttcac aaaa-tcttc catgcaacga ttcaactgaa
attgaattta aaatatct-a tgcagtaaga gaccaccaac cggttataac ttaatgcata
ttatccttga taggtcaggg acaaatatcg tgggggtagc acaaaatgaa ctattactgg
catctggttc ctatttcagg gccatacttg gtaaaccttc cccaaaagtg aactatatct
ggcatctgat taatggtgtt gaatcgattg -tccatgacc caccatgcca aggcgttctt
ttatatgcat agggt-tctc -tttttttag gtcaccttca tttgacat-- ttggtcactt
tcggagaaat aactgacaag gtggaacatt tccttgataa cggaggacgc atgatgtaaa
actttaaaga cattctataa ataaccacat acgtctttat caggtgcata agctattggt
cctatcctca ttcctatcta aggtgtcccc cctgctcgct cacattc-gg attttgcgcg
acaaaccccc ctacccccct acgccggaca agttcatata taatcctgtc aaaccccaaa
accaggaatg actcggcctg c-gtaatcaa cgagtggttt tttgtgttga tatatatata
cattatgtta cataacatta aacattacga tgcatatcca aacattaatc atgtccgggt
cctggctccc taaaaccacc cacgcaatcg agcccttcat gtgttttc-g ccatgtctct
ttgtatttgt attacatatt atatagttat agctagtgta gcttaaataa agcat-aaca
ctgaaga-tg ta
>Serrasalmidae_Serrasalmus_eigenmanni_1_1
aacattacat taataaggac ctaaaaaata ttaagtgcac acagc--agg gacataatac
ttaaa-aagc acataaacca ttaaatttac tttcacaaga tttggtcacg aagtactgat
agcttgaata ttccccat-a actccttcac aaaa-tctct cgtgcaatga ctcaactaaa
attggatctc aaatattc-a cgtagtgaga gaccaccaac cggttataac ttaatgcata
ttatccttga taggtcaggg acaaatatcg tgggggtagc acaaaatgaa ctattactgg
catctggttc ctatttcagg gccatacttg gtaaaccttc cccaaaagtg aactatatct
ggcatctgat taatggtgtt gtatcgattg -tccatgacc caccatgcca aggcgttctt
ttatatgcat agggt-tttc ttttttttag gtcaccttca tttgacat-- ttggtcactt
tcggagaaat aactgacaag gtggaacatt tccttgatag cggaggacgc atgatgtaaa
gctttaaaga cattctatag ataaccacat acgtctttat caggtgcata agctattggt
cctatcctca ttcctatcta aggtgtcccc cccgctcgtt cacactc-gg attttgcgcg
acaaaccccc ctacccccct acgccggaca agttcatata taatcctgtc aaaccccaaa
accaggaatg actcggcctg c-gtaatcaa cgagtggttt tttatgttg- ---atatata
cattatgtta cataacatta aacactacga tgcacaccta aacattaatc atgtccgggt
cctggcgccc taaaaccacc cacgcaatcg agcccttcct gtgttttc-g ccatgtctct
ttgtatttgt attacatatt atatagttgt agctagtgta gcttaaacaa agcat-aaca
ctgaaga-tg ta
>Serrasalmidae_Serrasalmus_eigenmanni_2_1
aacattacat taataaggac ctaaaaaata ttaagtgcac acagc--agg gacataatac
ttaaa-aagc acataaacca ttaaatttac tttcacaaga tttagtcatg aagtactgat
agcttgaata ttccccat-a actccttcat aaaa-tctct catgcaatga ctcaactaaa
attggatctc aaatattc-a cgtagtgaga gaccaccaac cggttataac ttaatgcata
ttatccttga taggtcaggg acaaatatcg tgggggtagc acaaaatgaa ctattactgg
catctggttc ctatttcagg gccatacttg gtaaaccttc cccaaaagtg aactatatct
ggcatctgat taatggtgtt gtatcgattg -tccatgacc caccatgcca aggcgttctt
ttatatgcat agggt-tttc ttttttttag gtcaccttca tctgacat-- ttggtcactt
tcggagaaat aactgacaag gtggaacatt tccttgatag cggaggacgc atgatgtaaa
gctttaaaga cattctataa ataaccacat acgtctttat caggtgcata agctattggt
cctatcctca ttcctatcta aggtgtcccc cccgctcgtt cacactc-gg attttgcgcg
acaaaccccc ctacccccct acgccggaca agttcatata taatcctgtc aaaccccaaa
accaggaatg actcggcctg c-gtaatcaa cgagtggttt tttatgttg- ---atatata
cattatgtta cataacatta aacattacga tgcacaccta aacattaatc atgtccgggt
cctggcgccc taaaaccacc cacgcaatcg agcccttcct gtgttttc-g ccatgtctct
ttgtatttgt attacatatt atatagttgt agctagtgta gcttaaacaa agcat-aaca
ctgaaga-tg ta
>Serrasalmidae_Serrasalmus_gouldingi_1_1
aacattacat taataaggac ctaaaaaata ttaagtgcac acagc--agg gacatgacac
tttaa-agat gcataaacca ttaaattcac tttcacaaga tttggtcacg aagtactgat
aacttgaata ttccccat-a actccttcat aaaa-tcttc tatgcaatga ttcaactgaa
attggatctc aaatattt-a tgtagtaaga gaccaccaac cggttataac ttaatgcata
ttatccttga taggtcaggg acaaatattg tgggggtagc acaaaatgaa ctattactgg
catctggttc ctatttcagg gccatacttg gtaaaccttc cccaaaagtg aactatatct
ggcatctgat taatggtgtt gtatcgattg -tccatgacc caccatgcca aggcattctc
ttatatgcat agggt-tttc ttttttttag gtcaccttca tctgacat-- ttggtcactt
tcggagaaat aactaacaag gtggaacatt tccttgataa cggaggacgc ataatgtaaa
gctttaaaga cattctataa ataaccacat atatctttat caggtgcata agctattggt
cctatcctca ttcctatcta aggtgtcccc cctgctcgtt cacactc-gg atttcgcgcg
acaaaccccc ctacccccct acgccggaca agttcatata taatcctgtc aaaccccaaa
accaggaatg actcggcctg c-gtaatcaa cgagtgg-tt tttatgttga tatatatata
cattatgtta cataacatta aacattacaa tgcacaccca aacattaatc atgtccgggt
cccggcgccc taaaaccacc cccacaatcg agcccttcat gtgttttt-g ccatgtctct
ttgtatttgt attacatatt atatagttgt agctagtgta gcttaaacaa agcat-aaca
ctgaaga-tg tt
>Serrasalmidae_Serrasalmus_gouldingi_2_1
aacattacat taataaggac ctaaaaaata ttaagtgcac acagc--agg gacataacac
tttaa-aaat gcataaacca ttaaattcgc tttcacaaga tttggtcacg aagtactgat
aacttgaata ttccccat-a actccttcat aaaa-tcttc tatgcaatga ttcaactgaa
attggatctc aaatattt-a tgtagtaaga gaccaccaac cggttataac ttaatgcata
ttatccttga taggtcaggg acaaatattg tgggggtagc acaaaatgaa ctattactgg
catctggttc ctatttcagg gtcatacttg gtaaaccttc cccaaaagtg aactatatct
ggcatctgat taatggtgtt gtatcgattg -tccatgacc caccatgcca aggcattctc
ttatatgcat agggt-tttc ttttttttag gtcaccttca tctgacat-- ttggtcactt
tcggagaaat aactaacaag gtggaacatt tccttgataa cggaggacgc ataatgtaaa
gctttaaaga cattctgtaa ataaccacat atatctttat caggtgcata agctattggt
cctatcctca ttcctatcta aggtgtcccc cctgctcgtt cacactc-gg atttcgcgcg
acaaaccccc ctacccccct acgccggaca agttcatata taatcctgtc aaaccccaaa
accaggaatg actcggcctg c-gtaatcaa cgagtgg-tt tttatgttga tatatatata
cattatgtta cataacatta aacattacaa tgcacaccca aacattaatc atgtccgggt
cccggcgccc taaaaccacc cccacaatcg agcccttcat gtgttttt-g ccatgtctct
ttgtatttgt attacatatt atatagttgt agctagtgta gcttaaacaa agcat-aaca
ctgaaga-tg tt
>Serrasalmidae_Serrasalmus_manueli_1_1
aacattacat taacttagac ct-aaaaata ttaagtgcac acagc--aag gacataactc
ttaaa-ggat acataaacca ttcaatttat ctttacaaaa ttcaataata aagtactgat
agcttgaata ttccccat-a actccttcat aaaaatcctt catgcaacga ctcaactgaa
attggatctc aaatgttc-a catagtgaga gaccaccaac tagttataac ttaatgcata
ttatccttga taggtcaggg acaaatatcg tgggggtagc acaaaatgaa ctattactgg
catctggttc ctatttcagg gccatacttg gtaaacattc cccaaaagtg aactatatct
ggcatctgat taatggtgtt gtatcgattg -tccatgacc caccatgcca aggcattctt
ttatatgcat agggt-tttc ttttttttag gtcaccttca tttgacat-- ttggtcactt
tcggagaaat aactaacaag gtggaacatt tccttgataa cggaggacgc acggtgtaaa
actttgaaga cattctatag ataaccacat acgtctttat caggtgcata agctattggt
cctatcctca ttcctatcta aggtgtcccc cctgctcgtt cacactc-gg attttgcgcg
acaaaccccc ctacccccct acgccggaca agttcatata taatcctgtc aaaccccaaa
accaggaatg actcggcctg c-gtaatcaa cgagtggttt tttgtgttga tatatatata
cattatgtta cataacatta aacattacaa tgcacactca aacattaatc atgtccgggt
cctggtaccc taaaaccacc cacgcaatcg agcccttcat gtgttttc-a ccatgcctct
ttgtatttgt attacatatt atatagttgt agctagtgta gcttaaacaa agcat-aaca
ctgaaga-tg ta
>Serrasalmidae_Serrasalmus_manueli_2_1
aacattatat taatttagac ctaaggaata ttaagtgcac acagc--agg gacataactc
ttaaa-agat acataaacca ttcaatttac ccctccaaaa tttagttaca aagtactgat
agcttgaata ctccccat-a actccttcac aaaagtcctc catgcaacga ttcaactgaa
attggatctc aaatgttc-a cgtagtgaga gaccaccaac tagttataac ttaatgcata
ttatccttga taggtcaggg acaaatatcg tgggggtagc acaaaatgaa ctattactgg
catctggttc ctatttcagg gccatacttg gtaaacattc cccaaaagtg aactatatct
ggcatctgat taatggtgtt gtatcgattg -tccatgacc caccatgcca aggcgttctt
ttatatgcat agggt-tttc ttttttttag gtcaccttca tttgacat-- ttggtcactt
tcggagaaat aactaacaag gtggaacatt tccttgataa cggaggacgc acggtgtaag
actttaaagg cattctatag ataaccacat acgtctttat caggtgcata agccattggt
cctatcctca ttcctatcta aggtgtcccc cctgctcgct cacactc-gg attttgcgcg
acaaaccccc ctacccccct acgccggaca agttcatata taatcctgtc aaaccccaaa
accaggaatg actcggcctg c-gtaatcaa cgagtggttt tttgtgttga tatatatata
cattatgtta cataacatta aatattacaa tgcacactca aacattaatc atgtccgggt
cctggcaccc taaaaccacc cacgcaatcg agcccttcat gtgttttc-g ccatgcctct
ttgtatttgt attacatatt atatagttgt agctagtgta gcttaaacaa agcataaaca
ctgaaggatg tt
>Serrasalmidae_Serrasalmus_manueli_3_1
aacattacat tgacttggac ctaaaaaata ttaggtgcac acagc--agg gacataactc
ttaaa-ggat acataaacca ttcaatttac ctttacaaaa ttcaattata aagtactgat
agcttgaata ttccccat-a actccttcac aaaaatcctt catgcaacga ctcaactgaa
attggatctc aaatgttc-a catagtgaga gaccaccaac tagttataac ttaatgcata
ttatccttga taggtcaggg acaaatatcg tgggggtagc acaaaatgaa ctattactgg
catctggttc ctatttcagg gccatacttg gtaaacattc cccaaaagtg aactatatct
ggcatctgat taatggtgtt gtatcgattg -tccatgacc caccatgcca aggcattctt
ttatatgcat agggt-tttc ttttttttag gtcaccttca tttgacat-- ttggtcactt
tcggagaaat aactaacaag gtggaacatt tccttgataa cggaggacgc acggtgtaaa
actttgaaga cattccgtag ataaccacat acgtctttat caggtgcata agctattggt
cctatcctca ttcctatcta aggtgtcccc cctgctcgtt cacactc-gg attttgcgcg
acaaaccccc ctacccccct acgccggaca agttcatata taatcctgtc aaaccccaaa
accaggaatg actcggcctg c-gtaatcaa cgagtggttt tttgtgttga tatatatata
cattatgtta cataacatta aacattacaa tgcacactca aacattaatc atgtccgggt
cctggtaccc taaaaccacc tacgcaatcg agcccttcat gtgttttc-a ccatgcctct
ttgtatttgt attacatatt atatagttgt agctagtgta gcttaaacaa agcat-aaca
ctgcaagnnn nn
>Serrasalmidae_Serrasalmus_marginatus_1_1
aacattacat taataaggac ctaaaaagta ttaggtgcac acagc--agg gacataacac
ttaaa-agga acataaacca tttaattaac ttctacaaga tttagtcatg aagtactgat
aacttgaata ttccccat-a actccttcac aaaa-tcttc catgcaacga ttcaactgaa
attgaattta aaatattt-a tgtagtaaga gaccaccaac cggttataac ttaatgcata
ttatccttga taggtcaggg acaaatatcg tgggggtagc acagaatgaa ctattactgg
catctggttc ctatttcagg gccatacttg gtaaaccttc cccaaaagtg aactatatct
ggcatctgat taatggtgtt gtatcgattg -tccatgacc caccatgcca aggcattctt
ttatatgcat agggt-tttc ttttttttag gtcaccttca tttgacat-- ttggtcactt
tcggagaaat aactaacaag gtggaacatt tccttgataa cggaggacgc atgatgtaaa
gctttaaaga cattctataa ataaccacat acgtctttat caggtgcata agccattggt
cctatcctca ttcctatcta aggtgtcccc cctgctcgct cacattc-gg attttgcgcg
acaaaccccc ctacccccct acgccggaca agttcatata taatcctgtc aaaccccaaa
accaggaatg actcggcctg c-gtaatcaa cgagtggttt tttgtgttga tatatatata
cattatgtta cataacatta aacattacaa tgcacaccca aacattaatc atgtccgggt
cctggctccc taaaaccacc cacgcaatcg agcccttcat gtgttttc-g ccatgtctct
ttgtatttgt attannnnnn nnnnnnnnnn nnnnnnnnnn nnnnnnnnnn nnnnnnnnnn
nnnnnnnnnn nn
>Serrasalmidae_Serrasalmus_rhombeus_2_1
aacattacat taataaggac ctaagaaata ttaagtgcac acagc--agg aacataacac
ttaaa-agat acataaacca tttgatttac ttttacaaga tttagtcatt aagtactgat
agcttgaata ttccccat-a actccttcac aaaa-tcttc tatgcaacga tccaactgaa
attgaattta aaatattt-a tgcagtaaga gaccaccaac cggttataac ttaatgcata
ttatccttga taggtcaggg acaaatatcg tgggggtagc acaaaatgaa ctattactgg
catctggttc ctatttcagg gccatacttg gtaaaccttc cccaaaagtg aactatatct
ggcatctgat taatggtgtt gtatcgattg -tccatgacc caccatgcca aggcattctt
ttatatgcat agggt-tttc ttttttttag gtcaccttca tttgacat-- ttggtcactt
tcggagaaat aactgacaag gtggaacatt tccttgataa cggaggacgc atgatgtaaa
gctttaaaga cattctatag ataaccacat acgtctctat caggtgcata agctattggt
cctatcctca ttcctatcta aggtgtcccc cctgctcgct cacattc-gg attttgcgcg
acaaaccccc ctacccccct acgccggaca agttcatata taatcctgtc aaaccccaaa
accaggaatg actcggcctg c-gtaatcaa cgagtggttt tttgtgttga tatatatata
cattatgtta cataacatta aacattacga tgcacaccca aacattaatc atgtccgggt
cctggccccc taaaaccacc cacgcaatcg agcccttcat gtgttttc-g ccatgtctct
ttgtatttgt attacatatt atatagttat agctagtgta gcttaaataa agcat-aaca
ctgaaga-tg ta
>Serrasalmidae_Serrasalmus_rhombeus_3_1
aacattacat taataaggac ctaagaaata ttaggtgcac acagc--agg aacataacac
ttaaa-agat acataaacca tttgatttac ttttacaaga tttaatcatt aagtactgat
agcttgaata ttccccat-a actccttcac aaaa-tcttc tatgcaacga tccaactgaa
attgaattta aaatattt-a tgtagtaaga gaccaccaac cggttataac ttaatgcata
ttatccttga taggtcaggg acaaatatcg tgggggtagc acaaaatgaa ctattactgg
catctggttc ctatttcagg gtcatacttg gtaaaccttc cccaaaagtg aactatatct
ggcatctgat taatggtgtt gtatcgattg -tccatgacc caccatgcca aggcattctt
ttatatgcat agggt-tttc ttttttttag gtcaccttca tttgacat-- ttggtcactt
tcggagaaat aactaacaag gtggaacatt tccttgataa cggaggacgc atgatgtaaa
gctttaaaga cattctgtaa ataaccacat acgtctctat caggtgcata agctattggt
cctatcctca ttcctatcta aggtgtcccc cctgctcgct cacattc-gg attttgcgcg
acaaaccccc ctacccccct acgccggaca agttcatata taatcctgtc aaaccccaaa
accaggaatg actcggcctg cagtaatcaa cgagtggttt tttgtgttga tatatatata
cattatgtca cataacatta aacattacga tgcacaccca aacattaatc atgtccgggt
cctggctccc taaaaccacc cacgcaatcg agcccttcat gtgttttcag ccatgtctct
ttgtatttgt attacatatt atatagttat agctagtgta gcttaaataa agcat-aaca
ctgaaga-tg tt
>Serrasalmidae_Serrasalmus_spilopleura_3_1
aacattacat taataaggac ctaaaaaata ttaagtgcac acagc--agg gacattatac
ttaaa-aagt gcataaacca ttagatttac ttttacaaga tttagtcatg aagtactgat
agcttgaata ttccccat-a actccttcac aaaa-tcttc catgcaatga ctcaactaaa
attggatctc aaatatct-a tgcagtaaga gaccaccaac cggttataac ttaatgcaca
ttatccttga taggtcaggg acaaatattg tgggggtagc acaaaatgaa ctattactgg
catctggttc ctatttcagg gccatacttg gtaaaccttc cccaaaagtg aactatatct
ggcatctgat taatggtgtt gtatcgattg -tccatgacc caccatgcca aggcattctt
ttatatgcat agggt-tttc ttttttttag gtcaccttca tttgacat-- ttggtcactt
tcggagaaat aactgacaag gtggaacatt tccttgataa cggaggacgc atgatgtaaa
gctttaaaga cattctataa ataaccacat acgtctttat caggtgcata agctattggt
cctatcctca ttcctatcta aggtgtcccc cctgctcgtt cacactc-gg attttgcgcg
acaaaccccc ctacccccct acgccggaca agttcatata taatcctgtc aaaccccaaa
accaggaatg actcggcctg c-gtaatcaa cgagtggttt tttatgttga tatatatata
cattatgtta cataacatta aacattacga tgcacaccca aacattaatc atgtccgggt
cctggcgccc taaaaccacc cacgcaatcg agcccttcat gtgttttc-g ccatgtctct
ttgtatttgt attacatatt atatagttgt agctagtgta gcttaaacaa agcat-aaca
ctgaaga-tg ta
>Serrasalmidae_Serrasalmus_altuvei_1_1
aacattacat taataaggac caaagaaata ttaagtacat acagc--agg gacatagcac
ttaaa-agat ccataaacca tccaattcac tttcacaaga tttggtcacg aagtactgat
agtttgaata ttccccat-a actccttcac aaaa-tccct catgcaacga ttcaaccgaa
attggatttt aaacattt-a cgtagtgaga gaccaccaac tgatcataac ttaatgcata
ttatccttga taggtcaggg acaagtatcg tgggggtagc acaaaatgaa ctattactgg
catctggttc ctatttcagg gccatacttg gtaaaccttc cccaaaagtg aactatatct
ggcatctgat taatggtgtt gtatcgattg -tccatgacc caccatgcca aggcattctt
ttatatgcat agggt-tctc ttttttttag gtcaccttca tttgacat-- ttggtcactt
tcggagaaat aactaacaag gtggaacatt tccttgacgg cggaggacgc atgatgtaaa
gctttcaaga cattccataa acaaccacat acatctttat caggtgcata agctattgg-
cccatcctca ttcctatcta aggtgtcccc cccgctcgct cac-tca-gg attttgcgcg
acaaaccccc ctacccccct acgccggaca agttcatata taatcctgtc aaaccccaaa
accaggaatg actcggcctg c-gtaatcaa cgagtggttt tttgtgttg- ---atatata
cattatgtta cataacatca aacattacaa tgcacgctca aacattaatc atgtccgggt
cctggtactc taaaaccacc cacacaatcg agcctttcat gtgttttt-g tcatgtctct
ttgtatttgt attannnnnn nnnnnnnnnn nnnnnnnnnn nnnnnnnnnn nnnnnnnnnn
nnnnnnnnnn nn
>Serrasalmidae_Serrasalmus_medinai_1_1
nnnnnnnnnt taataaggac ctaaaaaata ttaagtacac acagc--agg gacataacac
ttaaa-agac acataaacca tttaattgtt ttctacaaga tttagtcatg aagtactgat
agcttgaata ttccccat-a actccttcac aaaa-tcttc catgcaacga ttcaactgaa
attgaattta aaatatct-a tgtagtaaga gaccaccaac cggttataac ttaatgcata
ttatccttga taggtcaggg acaaatatcg tgagggtagc acaaggtgaa ctattactgg
catctggttc ctatttcagg gccatacttg gtaaaccttc cccaaaagtg aactatatct
ggcatctgat taatggtgtt gtatcgattg -tccatgacc caccatgcca aggcattctt
ttatatgcat agggt-tttc ttttttttag gtcaccttca tttgacat-- ttggtcactt
tcggagaaat aactaacaag gtggaacatt tccttgataa cggaggacgc atgatgtaaa
gctttaaaga cattctataa ataaccacat atatctctat caggtgcata agccattggt
ccaatcctca ttcctatcta aggtgtcccc cctgctcgct cacattc-gg attttgcgcg
acaaaccccc ctacccccct acgccggaca agttcatata taatcctgtc aaaccccaaa
accaggaatg actcggcctg c-gtaatcaa cgagtggttt tttgtgttga tatatatata
tattatgtta cataacatta aacattacaa tgcacaccca aacattaatc atgtccgggt
cctggctccc taaaaccacc cacgcaatcg agcccttcat gtgttttc-g ccatgtctct
ttgtatttgt attacatatt atatagttat agctagtgta gcttaaataa agcat-aaca
ctgaaga-tg ta
>Serrasalmidae_Serrasalmus_humeralis_1_1
aacattacat taataaggac ctaaaaaata ttaagtgcac acagc--agg gacataacac
ttaaa-aagt acataaacca ttgagtttac ttttacaaga tttagtcatg aagtactgat
aacttgaata ttccccat-a actccttcac aaaa-tcttc catgcaatga ctcaactaaa
attggatctc aaatatct-a tgtagtaaga gaccaccaac cggttataac ttaatgcata
ttatccttga taggtcaggg acaaatatcg tgggggtagc acaaaatgaa ctattactgg
catctggttc ctatttcagg gtcatacttg gtaaaccttc cccaaaagtg aactatatct
ggcatctgat taatggtgtt gtatcgattg -tccatgacc caccatgcca aggcattctt
ttatatgcat agggt-tttc ttttttttag gtcaccttca tttgacat-- ttggtcactt
tcggagaaat aactgacaag gtggaacatt tccttgataa cggaggacgc atgatgtaaa
gctttaaaga cattctacaa gtaaccacat acgtctttat caggtgcata agctattggt
cctatcctca tccctatcta aggtgtcccc cctgcctgtt cacactc-gg attttgcgcg
acaaaccccc ctacccccct acgccggaca agttcatata taatcctgtc aaaccccaaa
accaggaatg actcggcctg c-gtaatcaa cgagtggttt tttatgttga tatatatata
cattatgtta cataacatta aacaccacga tgcacatcaa aacatcaatc atgtccgggt
cctggcgccc taaaaccacc cacgcaatcg agcccttcat gtgttttc-g ccgtgtctct
ttatatttgt attgnnnnnn nnnnnnnnnn nnnnnnnnnn nnnnnnnnnn nnnnnnnnnn
nnnnnnnnnn nn
>Serrasalmidae_Serrasalmus_humeralis_2_1
aacattacat taataaggac ctaaaaaata ttaagtgcac acagc--agg gacataacac
ttaaa-aagt acgtaaacca ttgagtttat ttttacaaga tttagtcatg aagtactgat
aacttgaata ttccccat-a actccttcac aaaa-tcttc catgcaatga ctcaactaaa
attggatctc aaatatct-a tgtagtaaga gaccaccaac cggttataac ttaatgcata
ttatccttga taggtcaggg acaaatatcg tgggggtagc acaaaatgaa ctattactgg
catctggttc ctatttcagg gtcatacttg gtaaaccttc cccaaaagtg aactatatct
ggcatctgat taatggtgtt gtatcgattg -tccatgacc caccatgcca aggcattctt
ttatatgcat agggt-tttc ttttttttag gtcaccttca tttgacat-- ttggtcactt
tcggagaaat aactgacaag gtggaacatt tccttgataa cggaggacgc atgatgtaaa
gctttaaaga cattccacaa gtaaccacat acgtctttat caggtgcata agctattggt
cctatcctca tccctatcta aggtgtcccc cctgcctgtt cacactc-gg attttgcgcg
acaaaccccc ctacccccct acgccggaca agttcatata taatcctgtc aaaccccaaa
accaggaatg actcggcctg c-gtaatcaa cgagtggttt tttatgttga tatatatata
cattatgtta cataacatta aacaccacga tgcacatcaa aacatcaatc atgtccgggt
cctggcgccc taaaaccacc cacgcaatcg agcccttcat gtgttttc-g ccgtgtctct
ttatatttgt attgnnnnnn nnnnnnnnnn nnnnnnnnnn nnnnnnnnnn nnnnnnnnnn
nnnnnnnnnn nn
>Diplomystidae_Diplomystes_camposensis_1_1
tacacaccat taaaccgacc acaagaatat attaacacat ttctcctatc aacatcaacc
taagg-gatt acataag-ca ttattatttc cttcagaaga atattcttta aagt--tgat
aaattgatta aatcccat-a actccatcac aact-gtttc tatgccg-gt cccaactaaa
atagatattc aatataat-a tgtagtaaga aaccaccaac gaattatacc taaaggtata
ttattattga aaggtcaggg gcaactattg cgaacatcgc ataaagtgaa ctattactgg
catttggctc ctatttcaag gtcacacat- -ttattaacc cccataactt gaagctaccc
ggcatgtggt taatggtgta gtgtcgataa ctccatgacc caccatgcca aggcgttctt
ttaaatgcat ctggtatctt ttttttttct atcactttca ttttgcatag ttcatgcatc
cagctccaat gactgacaag gttgaacatt tccttgattt agaagaacta at--tgtaac
acttcagaaa cattattata agaattacat ctttttgaat caaggacata acatattatt
attatcatca ttcttatata agataccccc tttcttcgt- ---------- -ttcttcgcg
acaaaccccc ctacccccct acgccgagcg aatcctaata t--tcctgtc aaacccctaa
accaggtaag actcgatcaa c-gaaatcaa caagtattga catgtgttg- ----tgtata
tattgttaca tatcaaatta cactgtatag ctaatgtagc taaataaann nnnnnnnnnn
nnnnnnnnnn nnnnnnnnnn nnnnnnnnnn nnnnnnnnnn nnnnnnnnnn nnnnnnnnnn
nnnnnnnnnn nnnnnnnnnn nnnnnnnnnn nnnnnnnnnn nnnnnnnnnn nnnnnnnnnn
nnnnnnnnnn nn
>Diplomystidae_Diplomystes_mesembrinus_1_1
tacacaccat taagtcgacc acaagaacat attaacacat ttctcctatc aacatcaacc
taagg-gatt acataag-ca ttaatatttc cttcagaaga atattcttta aagt--tgat
aaattgatta aatcccat-a actccatcac aact-gtttc tatgccg-gt cccaactaaa
atagatattc aatataat-a tgtagtaaga aaccaccaac gaattatacc taaaggtata
ttattcttga aaggtcaggg gcaattattg cgaacatcgc ataaagtgaa ctattactgg
catttggctc ctatttcagg gtcacacat- -ttattaacc cccataactt gaagctaccc
ggcatctggt taatggtgta gtgtcgataa ctccatgacc caccatgcca aggcgttctt
ttaaatgcat atggtatctt ttttttctct atcactttca ttttgcatag ttcatgcatc
cagctccaat gactgacaag gttgaacatt tccttgattt agaagaacta at--tgtaac
acttcagaaa cattattata agaattacat atttttaaat caaggacata acatattatt
attatcatca ttcttatata agataccccc tttcttcgt- ---------- -ttcttcgcg
acaaaccccc ctacccccct acgccgagcg aatcctaata t--tcctgtc aaacccctaa
accaggtaag actcgatcaa c-gaaatcaa caagtattga catgtgttg- ----tgtata
tattgttaca tatcaaatta cactatatag ctaatgtagc taaataaann nnnnnnnnnn
nnnnnnnnnn nnnnnnnnnn nnnnnnnnnn nnnnnnnnnn nnnnnnnnnn nnnnnnnnnn
nnnnnnnnnn nnnnnnnnnn nnnnnnnnnn nnnnnnnnnn nnnnnnnnnn nnnnnnnnnn
nnnnnnnnnn nn
>Diplomystidae_Olivaichthys_viedmensis_1_1
tacacaccac taagtcgacc acaagaacat attaacacat ttctcccatc aacatcgacc
taagg-gatt acataag-ca ttaatatttc cttcagaaga atattcttta aagt--tgat
aaattgatta aatcccat-a actccatcac aact-gtttc tatgccg-gt cccaactaaa
atagatattc aatataat-a tgtagtaaga aaccaccaac gaattatacc taaaggtata
ttattcttga aaggtcaggg gcaattattg cgaacatcgc ataaagtgaa ctattactgg
catttggctc ctatttcagg gtcacacat- -ttattaacc cccataactt gaagctaccc
ggcatctggt taatggtgta gtgtcgataa ctccatgacc caccatgcca aggcgttctt
ttaaatgcat atggtatctt ttttttctct atcactttca ttttgcatag ttcatgcatc
cagctccaat gactgacaag gttgaacatt tccttgattt agaagaacta at--tgtaac
acttcagaaa cattattata agaattacat atttttaaat caaggacata acatattatt
attatcatca ttcttatata agataccccc tttcttcgt- ---------- -ttcttcgcg
acaaaccccc ctacccccct acgccgagcg aatcctaata t--tcctgtc aaacccctaa
accaggtaag actcgatcaa c-gaaatcaa caagtattga catgtgttg- ----tgtata
tattgttaca tatcaaatta cactatatag ctaatgtagc taaataaann nnnnnnnnnn
nnnnnnnnnn nnnnnnnnnn nnnnnnnnnn nnnnnnnnnn nnnnnnnnnn nnnnnnnnnn
nnnnnnnnnn nnnnnnnnnn nnnnnnnnnn nnnnnnnnnn nnnnnnnnnn nnnnnnnnnn
nnnnnnnnnn nn
>Diplomystidae_Diplomystes_cuyanus_1_1
tacacaccat taagtcgacc acaagaacat attaacacat ttctcccatc aacatcgacc
taagg-ggtt acataag-ca ttaatatttc cttcagaaga atattcttta aagt--tgat
aaattgatta aatcccat-a actccatcac aact-gtttc tatgccg-gt cccaactaaa
atagatattc aatataat-a tgtagtaaga aaccaccaac gaattatacc taaaggtata
ttattcttga aaggtcaggg gcaattattg cgaacatcgc ataaagtgaa ctattactgg
catttggctc ctatttcagg gccacacat- -ttattaacc cccataactt gaagctaccc
ggcatctggt taatggtgta gtgtcgataa ctccatgacc caccatgcca aggcgttctt
ttaaatgcat atggtatc-t ttttttctct atcactttca ttttgcatag ttcatgcatc
cagctccaat gactgacaag gttgaacatt tccttgattt agaagaacta at--tgtaac
acttcagaaa cattattata agaattacat atttttaaat caaggacata acatattatt
attatcatca ttcttatata agataccccc tttcttcgt- ---------- -ttcttcgcg
acaaaccccc ctacccccct acgccgagcg aatcctaata t--tcctgtc aaacccctaa
accaggtaag actcgatcaa c-gaaatcaa caagtattga catgtgttg- ----tgtata
tattgttaca tatcaaatta cactatatag ctaatgtagc taaataaann nnnnnnnnnn
nnnnnnnnnn nnnnnnnnnn nnnnnnnnnn nnnnnnnnnn nnnnnnnnnn nnnnnnnnnn
nnnnnnnnnn nnnnnnnnnn nnnnnnnnnn nnnnnnnnnn nnnnnnnnnn nnnnnnnnnn
nnnnnnnnnn nn
>Diplomystidae_Diplomystes_nahuelbutaensis_1_1
tacataccat taagtcgacc acaagaatat attaacacat ttctcccatc aacaccaacc
taagg-gatt acataag-ca ttaatatttc cttcagaaga atattcttta aagt--tgat
aaattgatta aatcccat-a actccatcac aact-gtttc tatgtcg-gt cccaactaaa
atagatattc aatataat-a tgtagtaaga aaccaccatc gaattatatc taaaggtata
ttattattga aaggtcaggg gcaactattg cgaacatcgc ataaagtgaa ctattactgg
catttggctc ctatttcaag gtcacacat- -ttattaacc cccataactt gaagctaccc
ggcatctggt taatggtgta gtgtcgataa ctccatgacc caccatgcca aggcgttctt
ttaaatgcat ctggtatctt ttttttttct atcactttca ttttgcatag ttcatgcatc
cagctccaat gactgacaag gttgaacatt tccttgattt agaagaacta at--tgtaac
acttcagaaa cattattata agaattacat atttttaaat caaggacata acatattatt
attatcatca ttcttatata agataccccc cttcttcgt- ---------- -ttcttcgcg
acaaaccccc ctacccccct acgccgagcg aatcctaata t--tcctgtc aaacccctaa
accaggtaag actcgatcaa c-gaaatcaa caagtattga catgtgttg- ----tgtata
tattgttaca tatcaaatta tactatatag ctaatgtagc taaataaann nnnnnnnnnn
nnnnnnnnnn nnnnnnnnnn nnnnnnnnnn nnnnnnnnnn nnnnnnnnnn nnnnnnnnnn
nnnnnnnnnn nnnnnnnnnn nnnnnnnnnn nnnnnnnnnn nnnnnnnnnn nnnnnnnnnn
nnnnnnnnnn nn
>Diplomystidae_Diplomystes_nahuelbutaensis_2_1
tacataccat taagtcgacc acaagaatat attaacacat ttctcccatc aacaccaacc
taagg-gatt acataag-ca ttaatatttc cttcagaaga atattcttta aagt--tgat
aaattgatta aatcccat-a actccatcac aact-gtttc tatgtcg-gt cccaactaaa
atagatattc aatataat-a tgtagtaaga aaccaccatc gaattatatc taaaggtata
ttattattga aaggtcaggg gcaactattg cgaacatcgc ataaagtgaa ctattactgg
catttggctc ctatttcaag gtcacacat- -ttattaacc cccataactt gaagctaccc
ggcatctggt taatggtgta gtgtcgataa ctccatgacc caccatgcca aggcgttctt
ttaaatgcat ctggtatctt ttttttttct atcactttca ttttgcatag ttcatgcatc
cagctccaat gactgacaag gttgaacatt tccttgattt agaagaacta at--tgtaac
acttcagaaa cattattata agaattacat atttttaaat caaggacata acatattatt
attatcatca ttcttatata agataccccc cttcttcgt- ---------- -ttcttcgcg
acaaaccccc ctacccccct acgccgagcg aatcctaata t--tcctgtc aaacccctaa
accaggtaag actcgatcaa c-gaaatcaa caagtattga catgtgttg- ----tgtata
tattgttaca tatcaaatta tactatatag ctaatgtagc taaataaann nnnnnnnnnn
nnnnnnnnnn nnnnnnnnnn nnnnnnnnnn nnnnnnnnnn nnnnnnnnnn nnnnnnnnnn
nnnnnnnnnn nnnnnnnnnn nnnnnnnnnn nnnnnnnnnn nnnnnnnnnn nnnnnnnnnn
nnnnnnnnnn nn
>Serrasalmidae_Serrasalmus_eigenmanni_3_1
aacattacat taataaggac ctaaaaaata ttaagtgcac acagc--agg gacataatac
tcaaa-aagt acgtaaacca ttaaatttac ttttacaaga tttagtcatg aagtactgat
agcttgaata ttccccat-a actccttcac aaaa-tctct catgcaatga ctcaactgaa
attggatctc aaatattc-a cgtagtgaga gaccaccaac cggttataac ttaatgcata
ttatccttga taggtcaggg acaaatatcg tgggggtagc acaaaatgaa ctattactgg
catctggttc ctatttcagg gccatacttg gtaaaccttc cccaaaagtg aactatatct
ggcatctgat taatggtgtt gtatcgattg -tccatgacc caccatgcca aggcgttctt
ttatatgcat agggt-tttc ttttttttag gtcaccttca tttgacat-- ttggtcactt
tcggagaaat aactgacaag gtggaacatt tccttgatag cggaggacgc atgatgtaaa
gctttaaaga cattctatag ataaccacat acgtctttat caggtgcata agctattggt
cctatcctca ttcctatcta aggtgtcccc cccgctcgtt cacactc-gg attttgcgcg
acaaaccccc ctacccccct acgccggaca agttcatata taatcctgtc aaaccccaaa
accaggaatg actcggcctg c-gtaatcaa cgagtggttt tttatgttg- ---atatata
cattatgtta cataacatta aacattacga tgcacaccta aacattaatc atgtccgggt
cctggcgccc taaaaccacc cacgcaatcg agcccttcct gtgttttc-g ccatgtctct
ttgtatttgt attacatatt atatagttgt agctagtgta gcttaaacaa agcat-aaca
ctgaaga-tg tt
>Serrasalmidae_Serrasalmus_maculatus_2_1
aacattacat taataaggac caaaaaaata ttaagtacac acagc--agg gacataacac
ttaaacaaac acataaacca tttaattcac ttctacaaaa tttagtcatg aagtactgat
aacttgaata ttccccat-a actccttcac aaaa-tttcc tatgcaacga cccaactgaa
attggatctc aaatatttaa tgtagtaaga gaccaccaac cggttataac ttaatgcata
ttatccttga taggtcaggg acaaatattg tgggggtagc acaaaatgaa ctattactgg
catctggttc ctatttcagg gccatacttg gtaaaccttc cccaaaagtg aactatatct
ggcatctgat taatggtgtt gtatcgattg -tccatgacc caccatgcca aggcattctt
ttatatgcat agggt-tttc ttttttttag gtcaccttca tttgacat-- ttggtcactt
tcggagaaat aactaacaag gtggaacatt tccttgacgg cggaggacgc atgatgtaaa
gctttcaaga cattctataa ataaccacat atatctttat caggtgcata agctattgg-
cccatcctca ttcctatcta aggtgtcccc cctgctcgtt cacagtcagg attttgcgcg
acaaaccccc ctacccccct acgccggaca agttcatata taatcctgtc aaaccccaaa
accaggaatg actcggcctg c-gtaatcaa cgagtggttt tttgtgttga tatatatata
tattatgtta cataacatta aacatcacaa tgcacaccca aacattaatc atgtccgggt
cccggtgctc taaaaccgct cacgcaatcg agcccttcat gtgttttt-a ccatgtctct
ttgtatttgt attacatatt atatagttgt agctagtgta gcttaaacaa agcat-aaca
ctgaaga-tg ta
>Diplomystidae_Diplomystes_chilensis_1_1
tacacaccat taagccgacc acaagaatat attaacacat ttctcccatc aacaccaacc
taagg-gatt acataag-ca ttaatatttc cttcagaaga atattcttta aagt--tgat
aaattgatta aatcccat-a actccatcac aact-gtttc tatgtcg-gt cccaactaaa
atagatattc aatataat-a tgtagtaaga aaccaccatc gaattatatc taaaggtata
ttattattga aaggtcaggg gcaactattg cgaacatcgc ataaagtgaa ctattactgg
catttggctc ctatttcaag gtcacacat- -ttattaacc cccataactt gaagctaccc
ggcatctggt taatggtgta gtgtcgataa ctccatgacc caccatgcca aggcgttctt
ttaaatgcat ctggtatctt ttttttttct atcactttca ttttgcatag ttcatgcatc
cagctccaat gactgacaag gttgaacatt tccttgattt agaagaacta gt--tgtaac
acttcagaaa cattattata agaattacat atttttaaat caaggacata acatattatt
attatcatca ttcttatata agataccccc cttcttcgt- ---------- -ttcttcgcg
acaaaccccc ctacccccct acgccgagcg aatcctaata t--tcctgtc aaacccctaa
accaggtaag actcgatcaa c-gaaatcaa caagtattga catgtgttg- ----tgtata
tattgttaca tatcaaatta tactgtatag ctaatgtagc taaataaann nnnnnnnnnn
nnnnnnnnnn nnnnnnnnnn nnnnnnnnnn nnnnnnnnnn nnnnnnnnnn nnnnnnnnnn
nnnnnnnnnn nnnnnnnnnn nnnnnnnnnn nnnnnnnnnn nnnnnnnnnn nnnnnnnnnn
nnnnnnnnnn nn
>Serrasalmidae_Serrasalmus_brandtii_1_1
nnnnnnnnnn nnnnnnnnnn nnnnnnnnnn nnnnnnnnnn nnnnnnnnnn nnnnnnnnnn
nnnnnnnnnn nnnnnnnnnn nnnnnnnnnn nnnnncaaga tttggtcacg aagtactgat
agtttgaata ttccccat-a actccttcac aaaa-tccct catgcaacga ttcaaccgaa
a-tggatttt aaacattt-a cgtagtgaga gaccaccaac tgatcataac ttaatgcata
ttatccttga taggtcaggg acaagtatcg tgggggtagc acaaaatgaa ctattactgg
catctggttc ctatttcagg gccatacttg gtaaaccttc cccaaaagtg aactatatct
ggcatctgat taatggtgtt gtatcgattg -tccatgacc caccatgcca aggcattctt
ttatatgcat agggt-tctc ttttttttag gtcaccttca tttgacat-- ttggtcactt
tcggagaaat aactaacaag gtggaacatt tccttgacgg cggaggacgc atgatgtaaa
gctttcaaga cattccgtaa ataaccacat acatctttat caggtgcata agctattgg-
cccatcctca ttcctatcta aggtgtcccc cccgctcgtt cac-tca-gg attttgcgcg
acaaaccccc ctacccccct acgccggaca agttcatata taatcctgtc aaaccccaaa
accaggaatg actcggcctg c-gtaannnn nnnnnnnnnn nnnnnnnnnn nnnnnnnnnn
nnnnnnnnnn nnnnnnnnnn nnnnnnnnnn nnnnnnnnnn nnnnnnnnnn nnnnnnnnnn
nnnnnnnnnn nnnnnnnnnn nnnnnnnnnn nnnnnnnnnn nnnnnnnnnn nnnnnnnnnn
nnnnnnnnnn nnnnnnnnnn nnnnnnnnnn nnnnnnnnnn nnnnnnnnnn nnnnnnnnnn
nnnnnnnnnn nn
>Serrasalmidae_Serrasalmus_brandtii_2_1
aacattacat taataaggac caaagaaata ttaagtacat acagc--agg gacatagcac
ttaaa-agat ccataaacca tccaattcac tttcacaaga tttggtcacg aagtactgat
agtttgaata ttccccat-a actccttcac aaaa-tccct catgcaacga ttcaaccgaa
attggattta aaacattt-a cgtagtgaga gaccaccaac tgatcataac ttaatgcata
ttatccttga taggtcaggg acaagtatcg tgggggtagc acaaaatgaa ctattactgg
catctggttc ctatttcagg gccatacttg gtaaaccttc cccaaaagtg aactatatct
ggcatctgat taatggtgtt gtatcgattg -tccatgacc caccatgcca aggcattctt
ttatatgcat agggt-tctc ttttttttag gtcaccttca tttgacat-- ttggtcactt
tcggagaaat aactaacaag gtggaacatt tccttgacgg cggaggacgc atgatgtaaa
gctttcaaga cattccataa ataaccacat acatctttat caggtgcata agctattgg-
cccatcctca ttcctatcta aggtgtcccc cccgctcgtt cac-tca-gg attttgcgcg
acaaaccccc ctacccccct acgccggaca agttcatata taatcctgtc aaaccccaaa
accaggaatg actcggcctg c-gtaatcaa cgagtggttt tttgtgttg- ---atatata
cattatgtta cataacatca aacattacaa tgcacgctca aacattaatc atgtccgggt
cctggtactc taaaaccacc cacacaatcg agcctttcat gtgttttt-g tcatgtctct
ttgtatttgt attacatatt atatagttgt agctagtgta gcttaaacaa agcat-aaca
ctgaaga-tg ta
>Serrasalmidae_Serrasalmus_brandtii_3_1
aacattacat taataaggac caaagaaata ttaagtacat acagc--agg gacatagcac
ttaaa-agat ccataaacca tccaattcac tttcacaaga tttggtcacg aagtactgat
agcttgaata ttccccat-a actccttcac aaaa-tccct catgcaacga ttcaaccgaa
attggatttt aaacattt-a cgtagtgaga gaccaccaac tgatcataac ttaatgcata
ttatccttga taggtcaggg acaagtatcg tgggggtagc acaaaatgaa ctattactgg
catctggttc ctatttcagg gccatacttg gtaaaccttc cccaaaagtg aactatatct
ggcatctgat taatggtgtt gtatcgattg -tccatgacc caccatgcca aggcattctt
ttatatgcat agggt-tctc ttttttttag gtcaccttca tttgacat-- ttggtcactt
tcggagaaat aactaacaag gtggaacatt tccttgacgg cggaggacgc atgatgtaaa
gctttcaaga cattccataa acaaccacat acatctttat caggtgcata agctattgg-
cccatcctca ttcctatcta aggtgtcccc cccgctcgtt cac-tca-gg attttgcgcg
acaaaccccc ctacccccct acgccggaca agttcatata taatcctgtc aaaccccaaa
accaggaatg actcggcctg c-gtaatcaa cgagtggttt tttgtgttg- ---atatata
cattatgtta cataacatca aacattacaa tgcacgctca aacattaatc atgtccgggt
cctggtactc taaaaccacc cacacaatcg agcctttcat gtgttttt-g tcatgtctct
ttgtatttgt attacatatt atatagttgt agctagtgta gcttaaacaa agcat-aaca
ctgaaga-tg ta
>Serrasalmidae_Serrasalmus_compressus_3_1
aacattacat taataaggac ctaaaaaata ttaggtgcac acagc--agg gacataacac
ttaaa-aaga acataaacca ttcaatttac ttctacaaga tttagtcatg aagtactgat
aacttgaata ttccccat-a actccttcac aaaa-tcttc catgcaacga ttcaactgaa
attgaattta aaatattt-a tgcagtaaga gaccaccaac cggttataac ttaatgcata
ttatccttga taggtcaggg acaaacatcg tgggggtagc acaaaatgaa ctattactgg
catctggttc ctatttcagg gccatacttg gtaaaccttc cccaaaagtg aactatatct
ggcatctgat taatggtgtt gaatcgattg -tccatgacc caccatgcca aggcgttctt
ttatatgcat agggt-tctc -tttttttag gtcaccttca tttgacat-- ttggtcactt
tcggagaaat aactaacaag gtggaacatt tccttgataa cggaggacgc atgatgtaaa
actttaaaga cattctataa ataaccacat acgtctttat caggtgcata agctattggt
cctatcctca ttcctatcta aggtgtcccc cctgctcgct cacattc-gg attttgcgcg
acaaaccccc ctacccccct acgccggaca agttcatata taatcctgtc aaaccccaaa
accaggaatg actcggcctg c-gtaatcaa cgagtggttt tttgtgttga tatatatata
cattatgtta cataacatta aacattacga tgcatatcca aacattaatc atgtccgggt
cctggctccc taaaaccacc cacgcaatcg agcccttcat gtgttttc-g ccatgtctct
ttgtatttgt attacatatt atatagttat agctagtgta gcttaaataa agcat-aaca
ctgaaga-tg ta
>Serrasalmidae_Serrasalmus_elongatus_1_1
aacattacat taatcgcgac ctaaaaaata ttaagtgcac acagc--agg gacattgtac
ttaaa-agtc acataaacca tccaatttac tttcacaaaa tttagtcacg aagtactgat
agcttgaata ttccccat-a actccttcac aaaa-tcttc catgcaatga ctcagctgaa
attggatctc aaatattt-a tgtagtaaga gaccaccaac cggttataac ttaatgcata
ttatccttga taggtcaggg acaagtattg tgggggtagc acagaatgaa ctattactgg
catctggttc ctatttcagg gccatacttg gtaaaccttc cccaaaagtg aactatatct
ggcatctgat taatggtgtt gtatcgattg -tccatgacc caccatgcca aggcattctt
ttatatgcat agggt-tttc ttttttttag gtcaccttca tctgacat-- ttggtcactt
tcggagaaat aactgacaag gtggaacatt tccttgataa cggaggacgc atgatgtaaa
gctttaaaga catcctataa ataaccacat acgtctttat caggtgcata agctattggt
cctatcctca ttcctatcta aggtgtcccc cctgctcgct cacgttc-gg attttgcgcg
acaaaccccc ctacccccct acgccggaca agttcatata taatcctgtc aaaccccaaa
accaggaatg actcggcctg c-gtaatcaa cgagtggttt tttgtgttga tatatatata
cattatgtta cataacatta aacattacga tgcacatcca aacattaatc atgtccggat
cctggcgccc ccaaaccact cacgcaatcg agcccttcat gtgttttc-g ccatgtctct
ttgtatttgt attgcatatt atatagttgt agctagcgta gcttaaacaa agcat-aaca
ctgaaga-tg ta
>Serrasalmidae_Serrasalmus_elongatus_2_1
aacattacat taatcgcgac ctaaaaaata ttaagtgcac acagc--agg gacattgtac
ttaaa-agtc acataaacca tccaatttac tttcacaaaa tttagtcacg aagtactgat
agcttgaata ttccccat-a actccttcac aaaa-tcttc catgcaatga ctcagctgaa
attggatctc aaatattt-a tgtagtaaga gaccaccaac cggttataac ttaatgcata
ttatccttga taggtcaggg acaagtattg tgggggtagc acagaatgaa ctattactgg
catctggttc ctatttcagg gccatacttg gtaaaccttc cccaaaagtg aactatatct
ggcatctgat taatggtgtt gtatcgattg -tccatgacc caccatgcca aggcattctt
ttatatgcat agggt-tttc ttttttttag gtcaccttca tctgacat-- ttggtcactt
tcggagaaat aactgacaag gtggaacatt tccttgataa cggaggacgc atgatgtaaa
gctttaaaga cattctataa ataaccacat acgtctttat caggtgcata agctattggt
cctatcccca ttcctatcta aggtgtcccc cctgctcgct cacgttc-gg attttgcgcg
acaaaccccc ctacccccct acgccggaca agttcatata taatcctgtc aaaccccaaa
accaggaatg actcggcctg c-gtaatcaa cgagtggttt tttgtgttga tatatatata
cattatgtta cataacatta aacattacga tgcacatcca aacattaatc atgtccggat
cctggcgccc ccaaaccact cacgcaatcg agcccttcat gtgttttc-g ccatgtctct
ttgtatttgt attgcatatt atatagttgt agctagcgta gcttaaacaa agcat-aaca
ctgaaga-tg ta
>Serrasalmidae_Serrasalmus_hastatus_1_1
aacattacat taataaggac ctaaaaaata ttaagtacac acagc--agg gacataacac
ttaaa-aaag acataaacca tttaattatt ttctacaaga tttagtcacg aagtactgat
agcttgaata ttccccat-a actccttcac aaaa-tcttc catgcaatga ttcaactgaa
attgaattta aaatattt-a tgtagtaaga gaccaccaac cggttataac ttaatgcata
ttatccttga taggtcaggg acaaatatcg tgggggtaac acagaatgaa ctattactgg
catctggttc ctatttcagg gccatacttg gtaaaccttc cccaaaagtg aactatatct
ggcatctgat taatggtgtt gtatcgattg -tccatgacc caccatgcca aggcattctt
ttatatgcat agggt-tttc ttttttttag gtcaccttca tttgacat-- ttggtcactt
tcggagaaat aactgacaag gtggaacatt tccttgataa cggaggacgc ataatgtaaa
gctttaaaga cattccataa ataaccacat acgtctttat caggtgcata agccattggt
cctatcctca ttcctatcta aggtgtcccc cctgctcgct cacattc-gg attttgcgcg
acaaaccccc ctacccccct acgccggaca agttcatata taatcctgtc aaaccccaaa
accaggaatg actcggcctg c-gtaatcaa cgagtggttt tttgtgttga tatatatata
cattatgtta cataacatta aacattacaa tgcataccca aacattaatc atgtccgggt
cctggctccc taaaaccacc cacgcaatcg agcccttcat gtgtttta-g ccatgtctct
tagtatttgc attacatatt atatagttat agctagtgta gcttaaataa agcat-aaca
ctgaaga-tg ta
>Serrasalmidae_Serrasalmus_marginatus_3_1
aacattacat taataaggac ctaaaaagta ttaggtgcac acagc--agg gacataacac
ttaaa-aaga acataaacca tttaattgac ttctacaaga tttagtcatg aagtactgat
aacttgaata ttccccat-a actccttcac aaaa-tcttc catgcaacga ttcaactgaa
attgaattta aaatattt-a tgtagtaaga gaccaccaac cggttataac ttaatgcata
ttatccttga taggtcaggg acaaatatcg tgggggtagc acagaatgaa ctattactgg
catctggttc ctatttcagg gccatacttg gtaaaccttc cccaaaagtg aactatatct
ggcatctgat taatggtgtt gtatcgattg -tccatgacc caccatgcca aggcgttctt
ttatatgcat agggt-tttc ttttttttag gtcaccttca tttgacat-- ttggtcactt
tcggagaaat aactgacaag gtggaacatt tccttgataa cggaggacgc atgatgtaaa
gctttaaaga cattctataa ataaccacat tcgtctttat caggtgcata agccattggt
cctatcctca ttcctatcta aggtgtcccc cctgctcgct cacattc-gg attttgcgcg
acaaaccccc ctacccccct acgccggaca agttcatata taatcctgtc aaaccccaaa
accaggaatg actcggcctg c-gtaatcaa cgagtggttt tttgtgttga tatatatata
cattatgtta cataacatta aacattacaa tgcacaccca aacattaatc atgtccgggt
cctggctccc taaaaccacc cacgcaatcg agcccttcat gtgttttc-g ccatgtctct
ttgtatttgt attacatatt atatagttat agctagtgta gcttaaataa agcat-aaca
ctgaaga-tg ta
>Serrasalmidae_Serrasalmus_medinai_3_1
aacattacat taatgaggac ctgaaaggtg ttaagtgcac acagc--agg gacataacag
ttaaa-agac acataaacca tcaaatttac tttcacaaga tttaaccata aggtactgat
agcttgaaca ttccccataa attccttcat aaat-ttcct catgcaatga ctcaactaaa
attggatttt agacattc-a cgtagtgaga gaccaccaac tagtgataac ttaatgcata
ttatccttga taggtcaggg acaattatcg tgggggtagc acagaatgaa ctattactgg
catctggttc ctatttcagg gccatacttg gtaaaccttc cccaaaagtg aactatatct
ggcatctgat taatggtgtt gtatcgattg -tccatgacc caccatgcca aggcgttctt
ttatatgcat agggt-tctc ttttttttag gtcaccttca tttgacat-- ttggtcactt
tcggagaaat aactgacaag gtggaacatt tccttgctag cggaggacgc atgatgtaaa
gctttaaaga cattccgtaa ataaccacat acgtctttat caggtgcata agctattgg-
cccatcctca ttcctatcta aggtgtcccc cctgctcgct cacactc-gg attttgcgcg
acaaaccccc ctacccccct acgccggaca agttcatata taatcctgtc aaaccccaaa
accaggaatg actcggcctg c-gtaatcaa cgagtggttt tttgtgttga tatatatata
cattatgtta cataacatta aacattacaa tgcataccca aacattaacc atgtccggat
cccggtaccc taaaaccacc cgcgcgatcg agcctttcat gtgttttt-g ccatgtctct
ttgtatttgt attacatatt atatagttgt agctagtgta gcttaaacaa agcat-aaca
ctgaaga-tg tt
>Serrasalmidae_Serrasalmus_serrulatus_1_1
aacattacat taataaggac ctaaaaaata ttaagtgcac acagc--agg gacataacat
tcaaa-aaac gcataaacca ttaagtttat tttcacaaga tttgatcacg aagtactgat
aacttgaata ttccccat-a attccttcac aaaa-tcttc catgcaatga ctcaactaaa
attggatctc aaatattt-a tgtagtaaga gaccaccaac cggttataac ttaatgcata
ttatccttga taggtcaggg acaaatatcg tgggggtagc acaaaatgaa ctattactgg
catctggttc ctatttcagg gccatacttg gtaaaccttc cccaaaagtg aactatatct
ggcatctgat taatggtgtt gtatcgattg -tccatgacc caccatgcca aggcattctt
ttatatgcat agggt-tttc ttttttttag gtcaccttca tttgacat-- ttggtcactt
tcggagaaat aactgacaag gtggaacatt tccttgatag cggaggacgc atgatgtaaa
gctttaaaga cattctataa ataaccacat acgtttttat caggtgcata agctattgg-
cccatcctca ttcctatcta aggtgtcccc cccgctcgtt cacactc-gg attttgcgcg
acaaaccccc ctacccccct acgccggaca agttcatata taatcctgtc aaaccccaaa
accaggaatg actcggcctg c-gtaatcaa cgagtggttt tttatgttga tatatatata
cattatgtta cataacatta aacattacaa tgcacaccta aacattaatc atgtccgggt
cctggtgccc taaaataccc cacgcaatcg agcccttcat gtgttttc-g ccatgtttct
ttgtatttgt attacatatt atatagttgt agctagtgta gcttaaacaa agcat-aaca
ctgaaga-tg ta
>Serrasalmidae_Serrasalmus_irritans_1_1
aacattacat taataaggac ctaaaaaata ttaagtgcac acagc--agg gacttaacac
ttaaa-aaac acataaacca ttcaatttac tttcacaaga tttagtcacg aagtaccgat
aacttgaata ttccccat-a actgcttcac aaaa-tcttc catgcaatga ttcaactgaa
attggatctc aaatatat-a tgtagtaaga gaccaccaac cggttataac ttaatgcata
ttatccttga taggtcaggg acaaatatcg tgggggtagc acaaaatgaa ctattactgg
catctggttc ctatttcagg gtcatacttg gtaaaccttc cccaaaagtg aactatatct
ggcatctgat taatggtgtt gtatcgattg -tccatgacc caccatgcca aggcgttctt
ttatatgcat agggt-tctc -tttttttag gtcaccttca tttgaca--- ttggtcactt
tcggagaaat aactaacaag gtggaacatt tccttgatat cggaggacgc acagtgtaaa
gctttaaaga cattctataa ataaccacat atatctctat caggtgcata agctattggc
tctatcctca ttcctatcta aggtgtcccc cctgctccct cacactc-gg attttgcgcg
acaaaccccc ctacccccct acgccggaca agttcatata ttatcctgtc aaaccccaaa
accaggaatg actcggcctg c-gtaatcaa cgagtggttt tttgtgttga tatatatata
tattatgtta cataacatta aacattacga tgcacgccca aacattaatc atgtctgggt
tctggacccn nnnnnnnnnn nnnnnnnnnn nnnnnnnnnn nnnnnnnnnn nnnnnnnnnn
nnnnnnnnnn nnnnnnnnnn nnnnnnnnnn nnnnnnnnnn nnnnnnnnnn nnnnnnnnnn
nnnnnnnnnn nn
>Diplomystidae_Diplomystes_cuyanus_2_1
tacacaccat taagtcgacc acaagaacat attaacacat ttctcccatc aacatcgacc
taagg-gatt acataag-ca ttaatatttc cttcagaaga atattcttta aagc--tgat
aaattgatta aatcccat-a actccatcac aact-gtttc tatgccg-gt cccaactaaa
atagatattc aatataat-a tgtagtaaga aaccaccaac gaattatacc taaaggtata
ttattcttga aaggtcaggg gcaattattg cgaacatcgc ataaagtgaa ctattactgg
catttggctc ctatttcagg gccacacat- -ttattaacc cccataactt gaagctaccc
ggcatctggt taatggtgta gtgtcgataa ctccatgacc caccatgcca aggcgttctt
ttaaatgcat atggtatc-t ttttttctct atcactttca ttttgcatag ttcatgcatc
cagctccaat gactgacaag gttgaacatt tccttgattt agaagaacta at--tgtaac
acttcagaaa cattattata agaattacat atttttaaat caaggacata acatattatt
attatcatca ttcttatata agataccccc tttcttcgt- ---------- -ttcttcgcg
acaaaccccc ctacccccct acgccgagcg aatcctaata t--tcctgtc aaacccctaa
accaggtaag actcgatcaa c-gaaatcaa caagtattga catgtgttg- ----tgtata
tattgttaca tatcaaatta cactatatag ctaatgtagc taaataaann nnnnnnnnnn
nnnnnnnnnn nnnnnnnnnn nnnnnnnnnn nnnnnnnnnn nnnnnnnnnn nnnnnnnnnn
nnnnnnnnnn nnnnnnnnnn nnnnnnnnnn nnnnnnnnnn nnnnnnnnnn nnnnnnnnnn
nnnnnnnnnn nn
>Diplomystidae_Diplomystes_cuyanus_3_1
tacacaccat taagtcgacc acaagaacat attaacacat ttctcccatc aacatcgacc
taagg-ggtt acataag-ca ttaatatttc cttcagaaga atattcttta aagt--tgat
aaattgatta aatcccat-a actccatcac aact-gtttc tatgccg-gt cccaactaaa
atagatattc aatataat-a tgtagtaaga aaccaccaac gaattatacc taaaggtata
ttattcttga aaggtcaggg gcaattattg cgaacatcgc ataaagtgaa ctattactgg
catttggctc ctatttcagg gccacacat- -ttattaacc cccataactt gaagctaccc
ggcatctggt taatggtgta gtgtcgataa ctccatgacc caccatgcca aggcgttctt
ttaaatgcat atggtatc-t ttttttctct atcactttca ttttgcatag ttcatgcatc
cagctccaat gactgacaag gttgaacatt tccttgattt agaagaacta at--tgtaac
acttcagaaa cattattata agaattacat atttttaaat caaggacata acatattatt
attatcatca ttcttatata agataccccc tttcttcgt- ---------- -ttcttcgcg
acaaaccccc ctacccccct acgccgagcg aatcctaata t--tcctgtc aaacccctaa
accaggtaag actcgatcaa c-gaaatcaa caagtattga catgtgttg- ----tgtata
tattgttaca tatcaaatta cactatatag ctaatgtagc taaataaann nnnnnnnnnn
nnnnnnnnnn nnnnnnnnnn nnnnnnnnnn nnnnnnnnnn nnnnnnnnnn nnnnnnnnnn
nnnnnnnnnn nnnnnnnnnn nnnnnnnnnn nnnnnnnnnn nnnnnnnnnn nnnnnnnnnn
nnnnnnnnnn nn
>Serrasalmidae_Serrasalmus_geryi_1_1
aacattacat taataaggac ctaaaaaata ttaagtgcac acagc--agg gacataatac
ttaaa-agac acataaacca tttaattgac ttctacaaga tttaatcatg aagtactgat
aacttgaata ttccccat-a actccttcac aaaa-tcttc tatgcaacga ttcaactgaa
attgaattta aaatatct-a tgcagtaaga gaccaccaac cggttataac ttaatgcata
ttatccttga taggtcaggg acaaatattg tgggggtagc acaaaatgaa ctattactgg
catctggttc ctatttcagg gtcatacttg gtaaaccttc cccaaaagtg aactatatct
ggcatctgat taatggtgtt gtatcgattg -tccatgacc caccatgcca aggcattctt
ttatatgcat agggt-tttc ttttttttag gtcaccttca tttgacat-- ttggtcactt
tcggagaaat aactaacaag gtggaacatt tccttgataa cggaggacgc atgatgtaaa
gctttaaaga cattctatag ataaccacat acgtctctat caggtgcata agctattggt
cctatcctca ttcctatcta aggtgtcccc cctgctcgct cacattc-gg attttgcgcg
acaaaccccc ctacccccct acgccggaca agttcatata taatcctgtc aaaccccaaa
accaggaatg actcggcctg c-gtaatcaa cgagtggttt tttgtgttga tatatatata
cattatgtta cataacatta aacattacga tgcacaccca aacattaatc atgtccgggt
cctggccccc caaaaccacc cacgcaatcg agcccttcat gtgttttcgc ccatgtctct
ttgtatttgt attacatatt atatagttgt agctagtgta gcttaaataa agcat-aaca
ctgaaga-tg ta
>Serrasalmidae_Serrasalmus_geryi_2_1
aacattacat taataaggac ctaaaaaata ttaagtgcac acagc--agg gacataatac
ttaaa-agac acataaacca tttaattgac ttctacaaga tttaatcatg aagtactgat
aacttgaata ttccccat-a actccttcac aaaa-tcttc tatgcaacga ttcaactgaa
attgaattta aaatatct-a tgcagtaaga gaccaccaac cggttataac ttaatgcata
ttatccttga taggtcaggg acaaatattg tgggggtagc acaaaatgaa ctattactgg
catctggttc ctatttcagg gtcatacttg gtaaaccttc cccaaaagtg aactatatct
ggcatctgat taatggtgtt gtatcgattg -tccatgacc caccatgcca aggcattctt
ttatatgcat agggt-tttc ttttttttag gtcaccttca tttgacat-- ttggtcactt
tcggagaaat aactaacaag gtggaacatt tccttgataa cggaggacgc atgatgtaaa
gctttaaaga cattctatag ataaccacat acgtctctat caggtgcata agctattggt
cctatcctca ttcctatcta aggtgtcccc cctgctcgct cacattc-gg attttgcgcg
acaaaccccc ctacccccct acgccggaca agttcatata taatcctgtc aaaccccaaa
accaggaatg actcggcctg c-gtaatcaa cgagtggttt tttgtgttga tatatatata
cattatgtta cataacatta aacattacga tgcacaccca aacattaatc atgtccgggt
cctggccccc caaaaccacc cacgcaatcg agcccttcat gtgttttcga ccatgtctct
ttgtatttgt attacatatt atatagttgt agctagtgta gcttaaataa agcat-aaca
ctgaaga-tg ta
>Serrasalmidae_Serrasalmus_hollandi_1_1
aacattacat taataaggac ctaaaaaata ttaggtgcac acagc--agg gacataatac
ttaaa-aaga acataaacca tttaattaat ttctacaaga tttagtcatg aagtactgat
aacttgaata ttccccat-a actccttcac aaaa-tcttc catgcaatga ttcaactgaa
attgaattta aaatattt-a tgtagtaaga gaccaccaac cggttataac ttaatgcata
ttatccttga taggtcaggg acaaatatcg tgggggtagc acagaatgaa ctattactgg
catctggttc ctatttcagg gccatacttg gtaaaccttc cccaaaagtg aactatatct
ggcatctgat taatggtgtt gtatcgattg -tccatgacc caccatgcca aggcgttctt
ttatatgcat agggt-tctc ttttttttag gtcaccttca tttgacat-- ttggtcactt
tcggagaaat aactaacaag gtggaacatt tccttgataa cggaggacgc atgatgtaaa
gctttaaaga cattccataa ataaccacat acgtctttat caggtgcata agccattggt
cctatcctca ttcctatcta aggtgtcccc cctgctcgct cacattc-gg attttacgcg
acaaaccccc ctacccccct acgccggaca agttcatata taatcctgtc aaaccccaaa
accaggaatg actcggcctg c-gtaatcaa cgagtggttt tttgtgttga tatatatata
cattatgtta cataacatta aacattacga tgcatatcca aacattaatc atgtccgggt
cctggctccc taaaaccacc cacgcaatcg agcccttcat gtgttttc-g ccatgtctct
ttgtatttgt attacatatt atatagttat agctagtgta gcttaaataa agcat-aaca
ctgaaga-tg ta
>Serrasalmidae_Serrasalmus_hollandi_2_1
aacattacat taataaggac ctaaaaaata ttaggtgcac acagc--agg gacataatac
ttaaa-aaga acataaacca tttaattaac ttctacaaga tttagtcatg aagtactgat
aacttgaata ttccccat-a actccttcac aaaa-tcttc catgcaatga ttcaactgaa
attgaattta aaatattt-a tgtagtaaga gaccaccaac cggttataac ttaatgcata
ttatccttga taggtcaggg acaaatatcg tgggggtagc acagaatgaa ctattactgg
catctggttc ctatttcagg gccatacttg gtaaaccttc cccaaaagtg aactatatct
ggcatctgat taatggtgtt gtatcgattg -tccatgacc caccatgcca aggcgttctt
ttatatgcat agggt-tctc ttttttttag gtcaccttca tttgacat-- ttggtcactt
tcggagaaat aactaacaag gtggaacatt tccttgataa cggaggacgc atgatgtaaa
gctttaaaga cattccataa ataaccacat acgtctttat caggtgcata agccattggt
cctatcctca ttcctatcta aggtgtcccc cctgctcgct cacattc-gg attttgcgcg
acaaaccccc ctacccccct acgccggaca agttcatata taatcctgtc aaaccccaaa
accaggaatg actcggcctg c-gtaatcaa cgagtggttt tttgtgttga tatatatata
cattatgtta cataacatta aacattacga tgcatatcca aacattaatc atgtccgggt
cctggctccc taaaaccacc cacgcaatcg agcccttcat gtgttttc-g ccatgtctct
ttgtatttgt attacatatt atatagttat agctagtgta gcttaaataa agcat-aaca
ctgaaga-tg ta
>Serrasalmidae_Serrasalmus_hollandi_3_1
aacattacat taataaggac ctaaaaaata ttaggtgcac acagc--agg gacataatac
ttaaa-aaga acataaacca tttaattaat ttttacaaga tttagtcatg aagtactgat
aacttgaata ttccccat-a actccttcac aaaa-tcttc catgcaacga ttcaactgaa
attgaattta aaatattt-a tgtagtaaga gaccaccaac cggttataac ttaatgcata
ttatccttga taggtcaggg acaaatatcg tgggggtagc acagaatgaa ctattactgg
catctggttc ctatttcagg gccatacttg gtaaaccttc cccaaaagtg aactatatct
ggcatctgat taatggtgtt gtatcgattg -tccatgacc caccatgcca aggcgttctt
ttatatgcat agggt-tctc ttttttttag gtcaccttca tttgacat-- ttggtcactt
tcggagaaat aactgacaag gtggaacatt tccttgataa cggaggacgc atgatgtaaa
gctttaaaga cattccataa ataaccacat acgtctttat caggtgcata agccattggt
cctatcctca ttcctatcta aggtgtcccc cctgctcgct cacattc-gg attttgcgcg
acaaaccccc ctacccccct acgccggaca agttcatata taatcctgtc aaaccccaaa
accaggaatg actcggcctg c-gtaatcaa cgagtggttt tttgtgttga tatatatata
cattatgtta cataacatta aacattacga tgcatatcca aacattaatc atgtccgggt
cctggctccc taaaaccacc cacgcaatcg agcccttcat gtgttttc-g ccatgtctct
ttgtatttgt attacatatt atatagttat agctagtgta gcttaaataa agcat-aaca
ctgaaga-tg ta
>Serrasalmidae_Serrasalmus_irritans_2_1
aacattacat taataaggac ctaaaaaata ttaagtgcac acagc--agg gacttaacac
ttaaa-aaac acataaacca ttcaatttac tttcacaaga tttagtcacg aagtactgat
aacttgaata ttccccat-a actgcttcac aaaa-tcttc catgcaatga ctcaactgaa
attggatctc aaatatat-a tgtagtaaga gaccaccaac cggttataac ttaatgcata
ttatccttga taggtcaggg acaaatatcg tgggggtagc acaaaatgaa ctattactgg
catctggttc ctatttcagg gtcatacttg gtaaaccttc cccaaaagtg aactatatct
ggcatctgat taatggtgtt gtatcgattg -tccatgacc caccatgcca aggcgttctt
ttatatgcat agggt-tctc -tttttttag gtcaccttca tttgaca--- ttggtcactt
tcggagaaat aactaacaag gtggaacatt tccttgatat cggaggacgc acagtgtaaa
gctttaaaga cattctataa ataaccacat atatctctat caggtgcata agctattggc
cctatcctca ttcctatcta aggtgtcccc cctgctccct cacactc-gg attttgcgcg
acaaaccccc ctacccccct acgccggaca agttcatata ttatcctgtc aaaccccaaa
accaggaatg actcggcctg c-gtaatcaa cgagtggttt tttgtgttga tatatatata
tattatgtta cataacatta aacactacga tgcacaccca aacattaatc atgtctgggt
tctggacccc ccaaactgcc cacacaatcg agcccttcat gtgttttc-g tcatgtctct
ctgtatttgt attacatatt atatagttgt agctagcgta gcttaaataa agcat-aaca
ctgaaga-tg tt
>Serrasalmidae_Serrasalmus_serrulatus_2_1
aacattacat taataagaac ctaaaaaata ttaagtgcac acagc--agg gacataacat
ttaaa-aagt gcataaacca ttaagtctat tttcacaaga tttggtcatg aagtactgat
agtttgaata ttccccat-a actccttcac aaaa-tcttc catgcaatga ctcaactaaa
attggatctc aaatattt-g tgtagtaaga gaccaccaat cggttataac ttaatgcata
ttatccttga taggtcaggg acaaatatcg tgggggtagc acaaaatgaa ctattactgg
catctggttc ctatttcagg gtcatacttg gtaaaccttc cccaaaagtg aactatatct
ggcatctgat taatggtgtt gtatcgattg -tccatgacc caccatgcca aggcattctt
ttatatgcat agggt-tttc ttttttttag gtcaccttca tttgacat-- ttggtcactt
tcggagaaat aactgacaag gtggaacatt tccttgatag cggaggacgc ataatgtaaa
gctttaaaga cattctataa ataaccacat atgtttttat caggtgcata agctattgg-
cccatcctca ttcctatcta aggtgtcccc cctgcccgct cacactc-gg attttgcgcg
acaaaccccc ctacccccct acgccggaca agttcatata taatcctgtc aaaccccaaa
accaggaatg actcggcctg c-gtgatcaa cgagtggttt tttatgttga tatatatata
cattatgtta cataacatta aacattacaa tgcacaccta aacattaatc atgtccgggt
cctggtaccc ttaaatatac cacgcaatcg agcccttcat gtgttttc-g ccatgtttct
ttgtatttgt attacatatt atatagttgt agctagtgta gcttaaacaa agcat-aaca
c-gaaga-tg tt
>Serrasalmidae_Serrasalmus_serrulatus_3_1
aacattacat taataaggac ctaaaaaata ttaagtgcac acagc--agg gacataatac
ttaaa-aagt gtataaacca ttaaatttac tttcacaaga tttagtcatg aagtactgat
agcttgaata ttccccat-a actccttcac aaaa-tcttc catgcaatga ctcaactaaa
attggattta aaatatct-a tgtagtaaga gaccaccaac cggttataac ttaatgcata
ttatccttga taggtcaggg acaaatatcg tgggggtagc acaaaatgaa ctattactgg
catctggttc ctatttcagg gccatacttg gtaaaccttc cccaaaagtg aactatatct
ggcatctgat taatggtgtt gtatcgattg -tccatgacc caccatgcca aggcgttctt
ttatatgcat agggt-tttc ttttttttag gtcaccttca tttgacat-- ttggtcactt
tcggagaaat aactgacaag gtggaacatt tccttgataa cggaggacgc atgatgtaaa
gctttaaaga cattctataa ataaccacat acgtctttat caggtgcata agctattggt
cctatcctca ttcctatcta aggtgtcccc cccgctcgtc cacactc-gg attttgcgcg
acaaaccccc ctacccccct acgccggaca agttcatata tagtcctgtc aaaccccaaa
accaggaatg actcggcctg c-gtaatcaa cgagtggttt tttatgttg- ---atatata
cattatgtta cataacatta aacattacga tgcacaccca aacattaatc atgtccgggt
cctggcgccc taaaaccacc cacgcaatcg agcccttcat gtgttttc-g ccatgtctct
ttgtatttgt attacatatt atatagttgt agctagtgta gcttaaacaa agcat-aaca
cgaagga-tg tt
>Serrasalmidae_Serrasalmus_sanchezi_1_1
aacattacat taataaggac ctaaaaaata ttaagtacac acagc--agg gacataacac
ttaaa-aaac acataaacca tttaattgtt ttctacaaga tttagtcatg aagtactgat
agcttgaata ttccccat-a actccttcac aaaa-tcttc catgcaacga ttcaactgaa
attgaattta aaatatct-a tgtagtaaga gaccaccaac cggttataac ttaatgcata
ttatccttga taggtcaggg acaaatatcg tgagggtagc acaaggtgaa ctattactgg
catctggttc ctatttcagg gccatacttg gtaaaccttc cccaaaagtg aactatatct
ggcatctgat taatggtgtt gtatcgattg -tccatgacc caccatgcca aggcattctt
ttatatgcat agggt-tttc ttttttttag gtcaccttca tctgacat-- ttggtcactt
tcggagaaat aactaacaag gtggaacatt tccttgataa cggaggacgc atgatgtaaa
gctttaaaga cattctataa ataaccacat atatctctat caggtgcata agccattggt
cctatcctca ttcctatcta aggtgtcccc cctgctcgct cacattc-gg attttgcgcg
acaaaccccc ctacccccct acgccggaca agttcatata taatcctgtc aaaccccaaa
accaggaatg actcggcctg c-gtaatcaa cgagtggttt tttgtgttga tatatatata
tattatgtta cataacatta aacattacaa tgcacaccca aacattaatc atgtccgggt
cctggctccc taaaaccacc cacgcaatcg agcccttcat gtgttttc-g ccatgtctct
ttgtatttgt attacatatt atatagttat agctagtgta gcttaaataa agcat-aaca
ctgaaga-tg ta
>Serrasalmidae_Serrasalmus_sanchezi_2_1
aacattacat taataaggac ctaaaaaata ttaagtacac acagc--agg gacataacac
ttaaa-aaac acataaacca tttaattgtt ttctacaaga tttagtcatg aagtactgat
agcttgaata ttccccat-a actccttcac aaaa-tcttc catgcaacga ttcaactgaa
attgaattta aaatatct-a tgtagtaaga gaccaccaac cggttataac ttaatgcata
ttatccttga taggtcaggg acaaatatcg tgagggtagc acaaggtgaa ctattactgg
catctggttc ctatttcagg gccatacttg gtaaaccttc cccaaaagtg aactatatct
ggcatctgat taatggtgtt gtatcgattg -tccatgacc caccatgcca aggcattctt
ttatatgcat agggt-tttc ttttttttag gtcaccttca tttgacat-- ttggtcactt
tcggagaaat aactaacaag gtggaacatt tccttgataa cggaggacgc atgatgtaaa
gctttaaaga cattctataa ataaccacat atatctctat caggtgcata agccattggt
ccaatcctca ttcctatcta aggtgtcccc cctgctcgct cacattc-gg attttgcgcg
acaaaccccc ctacccccct acgccggaca agttcatata taatcctgtc aaaccccaaa
accaggaatg actcggcctg c-gtaatcaa cgagtggttt tttgtgttga tatatatata
tattatgtta cataacatta aacattacaa tgcacaccca aacattaatc atgtccgggt
cctggctccc taaaaccacc cacgcaatcg agcccttcat gtgttttc-g ccatgtctct
ttgtatttgt attacatatt atatagttat agctagtgta gcttaaataa agcat-aaca
ctgaaga-tg ta
>Serrasalmidae_Serrasalmus_sanchezi_3_1
aacattacat taataaggac ctaaaaaata ttaagtacac acagc--agg gacataacac
ttaaa-aaac acataaacca tttaattgtt ttctacaaga tttagtcatg aagtactgat
agcttgaata ttccccat-a actccttcac aaaa-tcttc catgcaacga ttcaactgaa
attgaattta aaatatct-a tgtagtaaga gaccaccaac cggttataac ttaatgcata
ttatccttga taggtcaggg acaaatatcg tgagggtagc acaaggtgaa ctattactgg
catctggttc ctatttcagg gccatacttg gtaaaccttc cccaaaagtg aactatatct
ggcatctgat taatggtgtt gtatcgattg -tccatgacc caccatgcca aggcattctt
ttatatgcat agggt-tttc ttttttttag gtcaccttca tttgacat-- ttggtcactt
tcggagaaat aactaacaag gtggaacatt tccttgataa cggaggacgc atgatgtaaa
gctttaaaga cattctataa ataaccacat atatctctat caggtgcata agccattggt
ccaatcctca ttcctatcta aggtgtcccc cctgctcgct cacattc-gg attttgcgcg
acaaaccccc ctacccccct acgccggaca agttcatata taatcctgtc aaaccccaaa
accaggaatg actcggcctg c-gtaatcaa cgagtggttt tttgtgttga tatatatata
tattatgtta cataacatta aacattacaa tacacaccca aacattaatc atgtccgggt
cctggctccc taaaaccacc cacgcaatcg agcccttcat gtgttttc-g ccatgtctct
ttgtatttgt attacatatt atatagttat agctagtgta gcttaaataa agcat-aaca
ctgaaga-tg ta
