# Supplementary material for: Time-calibrated phylogeny of neotropical freshwater fishes
Source: Front Bioinform. 2024 Dec 6;4:1433995. doi: 10.3389/fbinf.2024.1433995 (PMC11659281; doi:10.3389/fbinf.2024.1433995)
Supplement: Supplementary file 1 [file DataSheet1.zip › Supplementary Material/aln/alignment_tRNAThr.fasta]

>Loricariidae_Baryancistrus_demantoides_1_1
catgatgaaa cttcggctca ctcctcctac tatgtttaac aacacaaatc ctaacaggat
tattcctagc aatacattat acctctgata tctcaactgc attttcatcc gtagcccata
tctgccgaga tgtaaactac ggatgaatta tccgaaactt acatgccaac ggagcttcct
tcttctttat ctgtatttat atacatattg gacgaggcct atactacggc tcctacatat
acaaagaaac atgaaacatt ggcgtagtgc tattcctact agtaatagtc actgcctttg
ttggctatgt ccttccttga ggccaaatat ccttctgagg ggcaaccgtt atcacaaacc
tcctatcagc cgtcccttat attggagaca acctagtcca atgaatctga gggggatttt
ccgtagataa tgcaacccta acacgatttt ttgcgttcca cttcttattc ccattcgtaa
ttatcgcagc aacaatctta catgccctct tcctccacga aacaggatct aataatccaa
ttggcctaaa ctcagatgca gacaaaatct catttcaccc atacttctca tacaaggacc
tcctaggatt cattgcttta ctaaccctcc tagcctcatt agccctattc tcaccaaatc
ttctaggtga tccagaaaat tttacccctg ctaatccgct agtcacccca ccacatatta
aaccagaatg gtacttttta ttcgcctacg ccatcctacg atccattccc aataaattag
gaggagtttt agcactactc ttttctatct tagtactaat agtggttccc ctactacaca
cgtccaaaca acaaggactc acattccgac caatctcaca aatcctattt tgaaccttag
tagcagatgt cgcaatccta acatgaatcg gaggtatacc tgttgaacac ccattcatta
ttatcggaca aattgcctcc atcctctact ttatactatt tctcatccta aatccactag
c
>Loricariidae_Peckoltia_sabaji_1_1
tatgatgaaa ctttggctca cttcttctac tgtgcctagc aacacaaatt ctaacaggac
tattcctagc aatacattac acctctgata tctcaactgc attctcatcc gttacccaca
tctgtcgaga tgtaaactac ggctgaatta tccgaaacct acacgccaac ggagcatctt
tcttttttat ttgcatttat atacacattg gacgaggcct atactatggt tcttatacat
ataaagaaac atgaaacatt ggtgtagtat tattcctcct tgtaataatg accgcctttg
tcggctacgt tcttccatga ggccaaatat cattctgagg agcaactgtt attacaaacc
tcctatcagc catcccctat attggaaaca acctagttca atgaatctga ggaggcttct
ctgtagacaa tgcaacccta acacgattct tcgcattcca cttcttactc ccattcgcag
tcattgcaac aacaatccta cacgccctat tcctccacga aacaggatca aacaacccaa
tcggcctaaa ttcagacgca gacaaaatct cattccaccc ttatttttca tataaagatc
ttctggggtt tattgtttta cttacacttc taacctctct aaccctattt tcaccaaacc
ttctaggaga cccagaaaat ttcactcctg ctaacccatt agtaacccca ccacatatta
aaccagaatg atacttccta ttcgcctatg ccattttacg atccattcct aacaaactag
gaggggtctt agcactctta ttctctatct tagtattaat agtaatccct ctattacata
catccaaaca acaaggacta acattccgac caatctctca aatcctattt tgaaccctag
tggcagacgt cataatttta acatgaattg gaggcatgcc tgttgaacat ccattcatta
tcattggaca aatcgcctcc accctctact tcatattatt ccttgtccta aatccactag
c
>Loricariidae_Peckoltia_sabaji_2_1
tatgatgaaa ctttggctca cttcttctac tgtgcctagc aacacaaatt ctaacaggac
tattcctagc aatacattac acctctgata tctcaactgc attctcatcc gttacccaca
tctgtcgaga tgtaaactac ggctgaatta tccgaaacct acacgccaac ggagcatctt
tcttttttat ttgcatttat atacacattg gacgaggcct atactatggt tcttatacat
ataaagaaac atgaaacatt ggtgtagtat tattcctcct tgtaataatg accgcctttg
tcggctacgt tcttccatga ggccaaatat cattctgagg agcaactgtt attacaaacc
tcctatcagc catcccctat attggaaaca acctagttca atgaatctga ggaggcttct
ctgtagacaa tgcaacccta acacgattct tcgcattcca cttcttactc ccattcgcag
tcattgcaac aacaatccta cacgccctat tcctccacga aacaggatca aacaacccaa
tcggcctaaa ttcagacgca gacaaaatct cattccaccc ttatttttca tataaagatc
ttctggggtt tattgtttta cttacacttc taacctctct aaccctattt tcaccaaacc
ttctaggaga cccagaaaat ttcactcctg ctaacccatt agtaacccca ccacatatta
aaccagaatg atacttccta ttcgcctatg ccattttacg atccattcct aacaaactag
gaggggtctt agcactctta ttctctatct tagtattaat agtaatccct ctattacata
catccaaaca acaaggacta acattccgac caatctctca aatcctattt tgaaccctag
tggcagacgt cataatttta acatgaattg gaggcatgcc tgttgaacat ccattcatta
tcattggaca aatcgcctcc accctctact tcatattatt ccttgtccta aatccactag
c
>Trichomycteridae_Trichomycterus_immaculatus_1_1
catgatgaaa ctttggctcc cttcttctac tatgtttaat tatacaaatc ctaacaggac
tattcctagc catgcattat acatctgaca tttccacagc attctcctct gtcgtccaca
tctgccgaga cgtcaactac ggctgagtca tccgcaacct acatgctaac ggtgcatcat
tcttcttcat ctgtatctat ctgcatatcg gccgaggcct ctactacggc tcctacttgt
ataaagaaac gtgaaatatt ggggtagtgc tccttcttct agtaataata actgccttcg
taggctacgt cctaccttga ggacaaatgt cattctgagg agccacagta attacaaact
tactctccgc tgttccatac atcggagaca tgctagtaca atgaatctga gggggcttct
ccgttgacaa cgcaactcta acacgattct tcgcattcca cttcctccta ccatttgcag
ttgtcgccgc caccgccctt cacgccctgt ttttacatga aacgggatcc aacaacccaa
tcggcatcaa ctccgatgca gataaaatca ccttccaccc ctacttttca tacaaagaca
tactaggatt cgtaatccta attacacttc tagcaacctt agccctcttc tccccaaacc
ttctaggaga cccagaaaat ttcacccctg ctaacccctt agtgacaccc ccacacatta
agcccgaatg atacttccta tttgcctacg ccattctccg atcaatcccc aacaaattag
gaggagtcct agcactacta ttttcaatcc tagtactcat actagtcccc cttctacaca
catcaaaaca acaaggacta accttccgac caataacaca attcctattt tgaaccctcg
tggcagacgt aataattcta acatgaatcg gaggcatacc tgtagaacac cccttcatta
ttattggtca aattgcatcc gtcctatact tcgccctatt tttatttctc agcccactag
c
>Trichomycteridae_Trichomycterus_reinhardti_1_1
nnnnnnnnnn nnnnnnnnnn nnnnnnnnnn nnnnnnnnnn nnnnnnnnnn nnnnnnnnnn
nnnnnnnnnn nnnnnnnnnn nnnnnnnnnn nnnnnnnnnn nnnnnnnnnn gtcgtccaca
tctgccgcga tgtcaactac ggctgagtta tccgcaacct acatgccaac ggngcatcat
tcttcttcat ctgtatttac ctacacattg gccgggggct ctactacggc tcctacttat
acaaagaaac atgaaatatt ggagtagtac ttctactcct agtaataata accgccttcg
taggctacgt cctgccttga ggacaaatat cattctgggg cgccacagtg atcacaaact
tactctccgc tgtcccatac atcggagata tactagtaca atggatctga gggggtttct
ccgtcgacaa cgctacttta acacgattct tcgcgttcca cttcctctta ccattcgcag
ttgtagccgc cactgccctt catgccctat ttttacatga aacagggtct aacaatccaa
tcggcatcaa ctctgatgca gataaaatta tattccaccc ttacttttca tataaagacg
cactaggatt cgtaatccta attatgctcc taacagcctt agcactcttc tccccaaacc
ttttaggaga cccagaaaac ttcacccccg ccaacccctt agtaacaccc ccacacatta
agcccgagtg atacttccta tttgcctacg ccattctccg atcgatccct aacaagctag
gaggagtcct ggcattactc ttctcaattt tagtacttat actagtcccc ctcctacaca
catcaaaaca acaaggactg actttccggc ctgcgacaca actcctgttc tgaaccctcg
tggcagacgt aatgattcta acatgaattg gaggcatacc tgtagaacac cccttcatta
ttattggcnn nnnnnnnnnn nnnnnnnnnn nnnnnnnnnn nnnnnnnnnn nnnnnnnnnn
n
>Loricariidae_Pseudancistrus_nigrescens_1_1
catgatgaaa ctttggctct ctcctcctac tatgcctagc aacacaaatc ctaacaggat
tattcctagc aatacattac acctctgata tctcaaccgc cttctcatct gtagcccata
tctgccgaga tgttaattac ggttgaatta tccgaaacct acatgccaat ggagcctcct
tcttcttcat ctgcatctac ctccacatcg gacgaggact atattatggc tcttacatat
acaaagaaac ctgaaacgtt ggagtagtac tacttctgct agtaataata actgctttcg
ttggttacgt tctcccttga ggccaaatat cattctgagg ggcaactgtt atcacaaacc
tactatcagc cgtcccatac attggagaca acttagttca atgaatctga ggaggctttt
ccgtagataa cgcaactcta acacgattct tcgcatttca ttttcttctc ccattcgcga
tcatcgcagc aacaatctta catgcccttt tcctccacga aacaggatcc aacaacccaa
tcggcctaaa ctcagacgca gacaaaatct cattccaccc atacttctca tacaaggacc
ttctagggtt cattacatta ctaacactcc tagcctctct agccctattt tcacctaacc
tgctaggtga cccagaaaac tttacccccg ctaacccatt agtcacccca ccacacatta
aaccagaatg atacttctta ttcgcctacg ccatcctacg atccatcccc aataaactag
gaggagtctt agcactatta ttttccattc tagtactaat agctgtcccc ctgctacaca
catctaaaca acaaggactt acattccgac caatttccca aatcttattc tgaatcctag
tagcagacgt cataatccta acatgaatcg gaggcatacc tgttgaagat ccattcatta
tcatcgggca aatcgcttca attctatact tcatactttt cctcatccta aacccactag
c
>Loricariidae_Pseudancistrus_nigrescens_2_1
catgatgaaa ctttggctct ctcctcctac tatgcctagc aacacaaatc ctaacaggat
tattcctagc aatacattac acctctgata tctcaaccgc cttctcatct gtagcccata
tctgccgaga tgttaattac ggttgaatta tccgaaacct acatgccaat ggagcctcct
tcttcttcat ctgcatctac ctccacatcg gacgaggact atattatggc tcttacatat
acaaagaaac ctgaaacgtt ggagtagtac tacttctgct agtaataata actgctttcg
ttggttacgt tctcccttga ggccaaatat cattctgagg ggcaactgtt atcacaaacc
tactatcagc cgtcccatac attggagaca acttagttca atgaatctga ggaggctttt
ccgtagataa cgcaactcta acacgattct tcgcatttca ttttcttctc ccattcgcga
tcatcgcagc aacaatctta catgcccttt tcctccacga aacaggatcc aacaacccaa
tcggcctaaa ctcagacgca gacaaaatct cattccaccc atacttctca tacaaggacc
ttctagggtt cattacatta ctaacactcc tagcctctct agccctattt tcacctaacc
tgctaggtga cccagaaaac tttacccccg ctaacccatt agtcacccca ccacacatta
aaccagaatg atacttctta ttcgcctacg ccatcctacg atccatcccc aataaactag
gaggagtctt agcactatta ttttccattc tagtactaat agctgtcccc ctgctacaca
catctaaaca acaaggactt acattccgac caatttccca aatcttattc tgaatcctag
tagcagacgt cataatccta acatgaatcg gaggcatacc tgttgaagat ccattcatta
tcatcgggca aatcgcttca attctatact tcatactttt cctcatccta aacccactag
c
>Callichthyidae_Corydoras_aeneus_1_1
catgatgaaa cttcggctcc ttactccttt tatgcttagc aatacaaatc gtcacaggcc
tattcctagc aatacactac acatcagaca ttacaagcgc attctcatcc gtagcccaca
tttgccgaga tgtcaattac ggctgagcta tccgaaatat ccatgctaac ggagcctcat
tcttctttat ttgcatctac cttcatattg gacgaggtct ttactacgga tcatacctct
acaaagaaac atgaaacatt ggagttgtac tactccttct agttataata actgcatttg
taggctatgt actaccatga ggccaaatat cattttgagg tgccacagta atcacaaatc
tcctctccgc aatcccatat attggtaatg atctagtaca gtgaatctga ggaggcttct
ctgtagataa cgcaacatta acacgattct ttacattcca ctttttgctg ccatttattg
tagtagccgc aaccctaatt catgccatgt tcctacacga aacaggctca aacaacccga
ttggagttaa ctcagatgca gacaaaatct cattccaccc atacttctca ttcaaagacc
ttctaggatt cattatctta ataaccctcc tcctctcttt agccctcttt tcaccaaacc
ttttaggaga cccagataac ttcactccag ccaacccact agtaacacca acccatatca
aacctgagtg atacttcctg tttgcctacg ccatcctccg ctcaattcca aacaaactag
gtggagtcct agccctccta ttttctattc tagtattaat actagtacca atactccaca
cctctaagca acgaggactt acgttccgac ccctaactca atttctattc tgaaccctag
tcgcagacgt atttattttg acatgaattg gcggaatacc agtagaacac ccatttgtta
ttatcggaca aatcgcgtca attttatatt tcacccttct catcatcctc atacctgcaa
c
>Loricariidae_Hypancistrus_debilittera_1_1
tatgatgaaa ctttggatca ctcctactac tatgcctagc aacacaaatt ctaacaggac
tatttctagc gatacattac acttctgata tctcaactgc attctcatct gttgcccaca
tctgtcgaga tgtaaactat ggctgaatca tccgaaactt acacgccaat ggggcatctt
tcttttttat ctgcatttac atacatattg gacgaggcct atactatggc tcttatacat
ataaagaaac atgaaatatt ggtgtagtat tatttctcct tgtaataatg accgccttcg
ttggctacgt tcttccctga ggccaaatat cattctgagg ggcaaccgtt attacaaatc
tcctatcagc catcccttac attggagaca acctagtcca atgaatctga gggggattct
ctgtagacaa tgcaactcta acacgattct tcgcattcca cttcttactt ccattcgcaa
tcatcgcaac aacaatccta cacgccctat tcctccacga aacaggatct aacaacccaa
taggcttaaa ttcagacgca gacaaaatcc cattccaccc ctacttttca tataaagatc
tcctaggatt cattgtttta cttacacttc taatttcctt agccctattc tcaccaaacc
tcctaggaga cccagaaaac tttactcctg ccaacccact agtaactcct ccacacatta
agccagaatg atacttccta ttcgcctatg ccatcttacg atctattcct aataaactag
gaggagtttt agccctctta ttctctatct tagtattaat agtaatccca ctattacata
catctaaaca acaaggactc acattccgac caatctccca aatcctattc tgaatcctag
tagcagacgt cataatccta acatgaattg gaggtatgcc cgttgaacat ccattcatta
ttattggaca aatcgcctct atcctctact tcatattatt tcttatccta aatccactag
c
>Loricariidae_Parancistrus_nudiventris_1_1
nnnnnnnnaa cttcggctca ctcctcctac tatgcttagc agcacaaatc ctgacaggac
tatttttagc aatgcattac acctccgaca tctcaaccgc attctcatcc gtagcccaca
tctgccgaga tgttaactat ggctgaatta tccgaaactt gcacgccaac ggagcttctt
tcttcttcat ctgtatttac atccacattg gacgaggcct atactatggc tcctatatgt
acaaagaaac atgaaacatc ggtgtagtgt tatttctact agtaataata actgcctttg
tcggctatgt actcccatga ggccaaatat cattctgagg ggcaaccgtc atcacaaacc
ttttatcagc tgtcccctac atcggagaca atttagtcca atgaatctga gggggattct
ccgtagacaa tgcaacccta acacgattct ttgcattcca ctttttactc ccattcgcaa
tcgtcgcagc aacaattcta cacgccctat tcctccacga aaccggatcc aacaacccaa
tcggcctaaa ctcagatgca gacaaaatcc cgtttcatcc atacttctca ttcaaagacc
tcctaggatt cattacctta ctaatcctcc taacttcttt agccttattt tcaccaaatc
ttctaggaga cccagaaaac ttcactcctg ccaacccatt agtcactccc ccacatatta
aaccagaatg atattttcta ttcgcctatg ctatcctacg atccattcct aataaactag
gtggagtctt agcattatta ttttctattt tagtattaat agtagtcccc ctcctacata
catctaaaca acaaggactg acattccggc caatctccca aatcctattt tgaactttag
tagcagatgt cataatctta acatgaattg gaggcatgcc tgttgaacac ccattcatta
ttgtcggaca aattgcttcc attctctatt ttatactatt cctcatccta aacccactag
c
>Loricariidae_Peckoltia_sabaji_3_1
tatgatgaaa ctttggctca cttcttctac tgtgcctagc aacacaaatt ctaacaggac
tattcctagc aatacattac acctctgata tctcaactgc attctcatcc gttacccaca
tctgtcgaga tgtaaactac ggctgaatta tccgaaacct acacgccaac ggagcatctt
tcttttttat ttgcatttat atacacattg gacgaggcct atactatggt tcttatacat
ataaagaaac atgaaacatt ggtgtagtat tattcctcct tgtaataatg accgcctttg
tcggctacgt tcttccatga ggccaaatat cattctgagg agcaactgtt attacaaacc
tcctatcagc catcccctat attggaaaca acctagttca atgaatctga ggaggcttct
ctgtagacaa tgcaacccta acacgattct tcgcattcca cttcttactc ccattcgcag
tcattgcaac aacaatccta cacgccctat tcctccacga aacaggatca aacaacccaa
tcggcctaaa ttcagacgca gacaaaatct cattccaccc ttatttttca tataaagatc
ttctggggtt tattgtttta cttacacttc taacctctct aaccctattt tcaccaaacc
ttctaggaga cccagaaaat ttcactcctg ctaacccatt agtaacccca ccacatatta
aaccagaatg atacttccta ttcgcctatg ccattttacg atccattcct aacaaactag
gaggggtctt agcactctta ttctctatct tagtattaat agtaatccct ctattacata
catccaaaca acaaggacta acattccgac caatctctca aatcctattt tgaaccctag
tggcagacgt cataatttta acatgaattg gaggcatgcc tgttgaacat ccattcatta
tcattggaca aatcgcctcc accctctact tcatattatt ccttgtccta aatccactag
c
>Loricariidae_Peckoltia_vittata_1_1
tatgatgaaa ttttggatca cttcttctac tatgtctagc aacacaaatt ctaacaggat
tatttctagc aatacattat acctctgata tctcaactgc attctcatca gttgcccata
tctgtcgaga tgtaaactac ggctgaatta tccgaaattt acacgccaac ggagcatctt
tcttttttat ctgcatttat acacatattg gacgaggcct atactatggt tcttatacat
ataaagaaac atgaaacatt ggcgtagtat tatttcttct cgtaataatg accgcctttg
ttggctacgt tctcccctga ggccaaatat cattctgagg ggcaaccgtc atcacaaacc
tcctatcagc catcccttat attggaaata gcctagtcca atgaatctga gggggatttt
ctgtagacaa tgcaactcta acacgattct tcgcattcca cttcttactt ccattcgcaa
tcgtcgcagc aacaattcta cacgccctat tcctccatga aacaggatca aacaacccaa
taggcctaaa ttcagacgca gacaaaatct cattccaccc ctacttttca tacaaagatc
tcctaggatt tattgtttta cttacactcc taacctccct agtcctattt tcaccaaatc
tcctaggaga cccagaaaat tttacccctg ccaacccact agtaactccc cctcatatta
aaccagaatg atacttccta ttcgcctatg ccatcttacg atccattcct aacaaactag
gaggggtctt agcactccta tcctctatct tagtattaat agtagtcccc atattacaca
catctaaaca acaaggacta acatttcgac caatctctca aatcctattc tgaatcctag
tagcagacat cataatcttg acatgaattg gaggtatgcc tgtcgaacat ccatttatta
ttattggaca agtcgcctcc attctctact ttatattatt tcttgtccta aacccactag
c
>Loricariidae_Peckoltia_vittata_2_1
tatgatgaaa ttttggatca cttcttctac tatgtctagc aacacaaatt ctaacaggat
tatttctagc aatacattat acctctgata tctcaactgc attctcatca gttgcccata
tctgtcgaga tgtaaactac ggctgaatta tccgaaattt acacgccaac ggagcatctt
tcttttttat ctgcatttat acacatattg gacgaggcct atactatggt tcttatacat
ataaagaaac atgaaacatt ggcgtagtat tatttcttct cgtaataatg accgcctttg
ttggctacgt tctcccctga ggccaaatat cattctgagg ggcaaccgtc atcacaaacc
tcctatcagc catcccttat attggaaata gcctagtcca atgaatctga gggggatttt
ctgtagacaa tgcaactcta acacgattct tcgcattcca cttcttactt ccattcgcaa
tcgtcgcagc aacaattcta cacgccctat tcctccatga aacaggatca aacaacccaa
taggcctaaa ttcagacgca gacaaaatct cattccaccc ctacttttca tacaaagatc
tcctaggatt tattgtttta cttacactcc taacctccct agtcctattt tcaccaaatc
tcctaggaga cccagaaaat tttacccctg ccaacccact agtaactccc cctcatatta
aaccagaatg atacttccta ttcgcctatg ccatcttacg atccattcct aacaaactag
gaggggtctt agcactccta tcctctatct tagtattaat agtagtcccc atattacaca
catctaaaca acaaggacta acatttcgac caatctctca aatcctattc tgaatcctag
tagcagacat cataatcttg acatgaattg gaggtatgcc tgtcgaacat ccatttatta
ttattggaca agtcgcctcc attctctact ttatattatt tcttgtccta aacccactag
c
>Loricariidae_Pseudacanthicus_leopardus_1_1
catgatgaaa cttcggctca ctcctccttc tatgcctaac aatgcaaatc ttaacagggc
tattcctagc aatacattac acttctgaca tttcaactgc attctcatct gtagcccaca
tctgccgaga tgtaaattac ggatgaatta tccgtaacct gcatgctaac ggagcttctt
tcttttttat ttgcatttac cttcacattg gacgaggtct atactatggc tcttacatat
ataaagaaac atgaaatatt ggtgtaatcc tattacttct agtaataata actgccttcg
tcggttatgt acttccttga ggccaaatat cattctgagg ggcaactgtt attacaaacc
tcctatcagc tgtcccctat ataggagaca gcttagtcca atgaatctga ggaggatttt
ccgtagataa cgcaacccta acacgattct tcgcattcca cttcctactc ccattcgcaa
tcattgcagc aacaatccta catgccctat tccttcacga aacaggatcc aataacccaa
ttggcctaaa ctcagacgca gacaaaatta cattccaccc atacttctcc tacaaagatc
ttttaggctt cattatacta ttaactctac taacctcttt agctctattt tcacctaacc
tcctgggaga tccagaaaat tttacccccg ccaacccgct agttacacca ccacacatca
aaccagaatg atacttccta tttgcctacg ccattttacg ttccatcccc aataaattag
gaggagtcct agcattacta ctctccatcc tagtattaat agctgtaccc ctactacaca
catccaaaca acaagcatta acatttcgac caatttccca gaccctcttc tggattctag
tagcagatgt tatgatctta acatgaattg gaggcatgcc agtcgaatat ccattcatta
tcattggaca agtagcctcc attatctact tcatactatt cctcgtccta attccattag
c
>Loricariidae_Pseudacanthicus_leopardus_2_1
catgatgaaa cttcggctca ctcctccttc tatgcctaac aatgcaaatc ttaacagggc
tattcctagc aatacattac acttctgaca tttcaactgc attctcatct gtagcccaca
tctgccgaga tgtaaattac ggatgaatta tccgtaacct gcatgctaac ggagcttctt
tcttttttat ttgcatttac cttcacattg gacgaggtct atactatggc tcttacatat
ataaagaaac atgaaatatt ggtgtaatcc tattacttct agtaataata actgccttcg
tcggttatgt acttccttga ggccaaatat cattctgagg ggcaactgtt attacaaacc
tcctatcagc tgtcccctat ataggagaca gcttagtcca atgaatctga ggaggatttt
ccgtagataa cgcaacccta acacgattct tcgcattcca cttcctactc ccattcgcaa
tcattgcagc aacaatccta catgccctat tccttcacga aacaggatcc aataacccaa
ttggcctaaa ctcagacgca gacaaaatta cattccaccc atacttctcc tacaaagatc
ttttaggctt cattatacta ttaactctac taacctcttt agctctattt tcacctaacc
tcctgggaga tccagaaaat tttacccccg ccaacccgct agttacacca ccacacatca
aaccagaatg atacttccta tttgcctacg ccattttacg ttccatcccc aataaattag
gaggagtcct agcattacta ctctccatcc tagtattaat agctgtaccc ctactacaca
catccaaaca acaagcatta acatttcgac caatttccca gaccctcttc tggattctag
tagcagatgt tatgatctta acatgaattg gaggcatgcc agtcgaatat ccattcatta
tcattggaca agtagcctcc attatctact tcatactatt cctcgtccta attccattag
c
>Trichomycteridae_Ituglanis_boitata_1_1
nnnnnnnnnn nnnnnnnnnn nnnnnnnnnn nnnnnnnnnn nnnnnnnnnn nnnnnnnnnn
nnnnnnnnnn nnnnnnnnnn nnnnnnnnnn nnnnnnnnnn nnnnnnnnnn gttgttcaca
tctgtcgcga cgtcaactat ggatgagtca tccgcaactt acacgccaac ggagcatcct
tctttttcat ttgcatttac ttacacatcg gccgaggatt atactacggc tcctacttat
acaaagaaac atgaaacatc ggagtggtac ttttactatt agtaataata actgccttcg
taggctacgt cctaccctga gggcaaatat cattctgagg ggccacagtc atcacaaacc
tgctctccgc tatcccgtat attggagaca tactagtaca atgaatttga gggggcttct
ccattgacaa cgcaaccctg acacgattct tcgcatttca cttcctcctc ccatttgcag
tcgtggccgc caccgccctc cacgccctat tccttcatga aacagggtct aataacccta
tcggcattaa ctccgacgca gataaaatta catttcaccc gtacttctca tacaaagatg
tacttggatt cgtgatccta atcacgctcc taacatcctt agcgctcttc tccccaaacc
ttttaggaga cccagaaaac ttcacccccg ccaaccccct agtgacccct ccccacatta
aaccagaatg atatttccta tttgcctacg ccatccttcg atcgattcct aataaattag
gcggagtcct agcactactc tnttcaatcc ttgtgctcat actagtaccc ctcctacaca
catcaaaaca acaaggatca actttccggc ctgtaacaca attcttattt tgaacattag
tggcagatgt aataatccta acatgaatcg gaggaatacc cgtagaacac ccattcatta
tcattggtnn nnnnnnnnnn nnnnnnnnnn nnnnnnnnnn nnnnnnnnnn nnnnnnnnnn
n
>Trichomycteridae_Trichomycterus_areolatus_1_1
catgatgaaa ttttggctcc ctcctcctct tatgtttaat tatacaaatt ttaacaggac
tattcctggc tatacactat acttcagaca tctccacagc attctcctct gtcattcata
tctgccgcga cgtcaactac ggatgagtta tccgcaacct tcatgctaat ggagcatctt
tcttcttcat ctgcatttac ctgcacattg gccgagggct atattatggc tcctacctat
acaaagaaac atgaaacatg ggggtcgtac tcctgctcct agtaataata accgccttcg
taggctacgt tctgccctga ggacaaatat cgttttgggg cgccacagtc atcacaaacc
tactctccgc tatcccatat atcggagaca taatagtaca atgaatttga ggaggtttct
ccgttgataa cgcaactcta acacgattct tcgcattcca cttcctacta ccatttgcag
tcgtggccgc cactgccctt catgccctgt tcttacacga aacggggtcc agcaacccca
tcggcgttaa ttctgatgca gacaaaatta cattccaccc atacttctca tacaaagatg
tactaggatt tgtgatccta atcacattct tagcatcttt agcactcttc tcaccaaacc
ttttaggaga cccagaaaac ttcacccccg ccaacccatt ggtgacaccc ccacacatta
agccagaatg atacttccta tttgcctacg ccattcttcg atcaatcccc aacaaactag
gaggggtcct agcattactc ttttcaatcc tagtgcttat attagtcccc ctattacaca
catcaaaaca gcgaggacta actttccgac cggtaacaca attcctattt tgaacactag
tagcagacgt aataatccta acatgaatcg gagggatacc tgtagaacac cccttcatta
ttattggcca aatcgcctcc gtcttatact ttgccctgtt cctattcttc aacccgttag
c
>Loricariidae_Pseudancistrus_barbatus_1_1
catgatgaaa cttcggctca ctcctcctat tatgtttaat aacacaaatt ttaacaggac
tatttttagc aatacactac acctctgaca tttcaactgc attctcatcc gtagcccata
tttgccgaga cgtaaactat ggctgagtta tccgaaacct gcatgccaat ggagcctcat
tcttcttcat ctgcatttac ttacacattg gacgaggact atattatggt tcttacatat
ataaagaaac atgaaacatt ggtgtagtgc tacttcttct agtaataata actgccttcg
ttggctatgt cctcccttga ggccaaatat cattctgagg agcaaccgtc atcacaaacc
tactatcagc cgtcccctat atcggagaca atctagtcca atgaatttga ggaggattct
ccgtagataa tgcaacccta acacgattct tcgcattcca ttttctcctt ccatttgcaa
ttgtcgcggc aacaatctta cacgccctct tccttcacga aacaggatcc aacaatccaa
ttggcctaaa ttcagacgca gacaaaatct cattccatcc atacttctca tataaagacc
ttttaggatt tatcacacta ctaacacttt tagcctccct agccctattc tcaccaaacc
ttctaggaga tccagaaaat ttcacccccg ccaatccgct agttacccca ccacacatta
agccagaatg atacttccta tttgcttacg ccatcctacg atccattccc aacaaattag
gaggagtttt agcactatta ttttctattc tagtactaat agctgtcccc ctactacaca
catccaaaca gcaaggactt acattccgac cagtctccca agtcctattc tgaattttag
tagcagacgt cataatttta acatgaattg gaggcatacc tgttgaagat ccattcatca
ttattggaca aatcgcctca attctctact ttacaatctt ccttatccta aacccactag
c
>Loricariidae_Pseudancistrus_barbatus_2_1
catgatgaaa cttcggctca ctcctcctat tatgtttaat aacacaaatt ttaacaggac
tatttttagc aatacactac acctctgaca tttcaactgc attctcatcc gtagcccata
tttgccgaga cgtaaactat ggctgagtta tccgaaacct gcatgccaat ggagcctcat
tcttcttcat ctgcatttac ttacacattg gacgaggact atattatggt tcttacatat
ataaagaaac atgaaacatt ggtgtagtgc tacttcttct agtaataata actgccttcg
ttggctatgt cctcccttga ggccaaatat cattctgagg agcaaccgtc atcacaaacc
tactatcagc cgtcccctat atcggagaca atctagtcca atgaatttga ggaggattct
ccgtagataa tgcaacccta acacgattct tcgcattcca ttttctcctt ccatttgcaa
ttgtcgcggc aacaatctta cacgccctct tccttcacga aacaggatcc aacaatccaa
ttggcctaaa ttcagacgca gacaaaatct cattccatcc atacttctca tataaagacc
ttttaggatt tatcacacta ctaacacttt tagcctccct agccctattc tcaccaaacc
ttctaggaga tccagaaaat ttcacccccg ccaatccgct agttacccca ccacacatta
agccagaatg atacttccta tttgcttacg ccatcctacg atccattccc aacaaattag
gaggagtttt agcactatta ttttctattc tagtactaat agctgtcccc ctactacaca
catccaaaca gcaaggactt acattccgac cagtctccca agtcctattc tgaattttag
tagcagacgt cataatttta acatgaattg gaggcatacc tgttgaagat ccattcatca
ttattggaca aatcgcctca attctctact ttacaatctt ccttatccta aacccactag
c
>Callichthyidae_Corydoras_aeneus_2_1
catgatgaaa cttcggctcc ttactccttt tatgcttagc aatacaaatc gtcacaggcc
tattcctagc aatacactac acatcagaca ttacaagcgc attctcatcc gtagcccaca
tttgccgaga tgtcaattac ggctgagcta tccgaaatat ccatgctaac ggagcctcat
tcttctttat ttgcatctac cttcatattg gacgaggtct ttactacgga tcatacctct
acaaagaaac atgaaacatt ggagttgtac tactccttct agttataata actgcatttg
taggctatgt actaccatga ggccaaatat cattttgagg tgccacagta atcacaaatc
tcctctccgc aatcccatat attggtaatg atctagtaca gtgaatctga ggaggcttct
ctgtagataa cgcaacatta acacgattct ttacattcca ctttttgctg ccatttattg
tagtagccgc aaccctaatt catgccatgt tcctacacga aacaggctca aacaacccga
ttggagttaa ctcagatgca gacaaaatct cattccaccc atacttctca ttcaaagacc
ttctaggatt cattatctta ataaccctcc tcctctcttt agccctcttt tcaccaaacc
ttttaggaga cccagataac ttcactccag ccaacccact agtaacacca acccatatca
aacctgagtg atacttcctg tttgcctacg ccatcctccg ctcaattcca aacaaactag
gtggagtcct agccctccta ttttctattc tagtattaat actagtacca atactccaca
cctctaagca acgaggactt acgttccgac ccctaactca atttctattc tgaaccctag
tcgcagacgt atttattttg acatgaattg gcggaatacc agtagaacac ccatttgtta
ttatcggaca aatcgcgtca attttatatt tcacccttct catcatcctc atacctgcaa
c
>Callichthyidae_Corydoras_aurofrenatus_1_1
cgtgatgaaa ctttggctcc ctactcctac tatgcctaat aacacaaatt attacaggac
tcttcttagc aatacactac acatctgaca tcacaactgc cttttcatct gtggctcaca
tctgccgaga tgtaaattat ggctgaataa tccgaaacat tcatgccaat ggggcttcat
tcttcttcat ctgcatctac ctccacatcg gacgcggtct ctattacggg tcatacctgt
ataaagaaac atgaaacatt ggagttatcc tccttctact cgtcataata accgctttcg
tggggtacgt actgccatga ggccaaatat cattctgagg agccacagta attacaaacc
tcttgtctgc cattccctat attggcaatg acctcgtaca atgaatctga ggcggcttct
ctgtagacaa cgcaacacta acacgcttct tcacattcca ctttctactc ccattcacca
ttgtagccgc aaccctaatt catgctatgt ttctccacga aacaggctct aataacccaa
tcggaacttc ctcaaataca gacaaaatcc catttcaccc ctatttctca ttcaaagact
tactaggttt catcctccta ataactctcc tcctgtcact agccctgttt tcccccaacc
tcttaggaga cccagaaaac tttaccccag ccaaccccct cgtaaccccc acacacatca
aaccagaatg atatttccta ttcgcctacg ccattctccg ctcaattccc aacaagctag
gaggaggtct ggccctattc ttctcaattc ttgtattaat actggtacca atactgcaca
cctcaaaaca acgaagcctc acattccgcc cactcacaca actactgttt tgggccctga
tctcagacgt cctcatcctg acatgaatcg ggggcatgcc agtagaacac ccatttatta
tcattggcca agtcgcatca atcttatact ttacactgtt actcgtcttc ataccactaa
c
>Loricariidae_Ancistrus_ranunculus_1_1
nntgatgaaa cttcggttca cttctcctac tctgcctaat aacccaaatt ttaacaggac
tattcctagc gatacactac acatctgata tctcaactgc attttcatcc gtagcccaca
tctgccgaga tgtaaactat ggctgagtga tccgaaacat tcatgccaac ggagcctcat
tctttttcat ttgtatttat atgcacatcg gacgaggcct atactatggc tcctatctat
ataaagaaac ctggaacatt ggtgtagtac tattcctgct agtaataata accgccttcg
tcggttacgt cctcccttga ggccaaatgt cattctgggg tgcaaccgtc atcacaaacc
tattatcggc catcccctac atcggagata gcctagtaca atgaatctga ggtggatttt
ctgtagacaa cgcaacacta aaccgattct tcgcattcca tttcttacta cccttcgcca
ttgttgcggc aacaatcctg catgccctct tcctccacga aacaggatcc aacaacccaa
tcggccttaa ctcggacgca gacaaaatct cattccaccc gtacttctcg tataaagacc
tcctaggatt cattattctt ctgactctcc tagcctcttt aactctattc tcacccaacc
ttctaggtga cccagaaaac ttcacccctg caaacccact aattactccc ccacatatta
aaccagaatg atacttccta ttcgcctatg ccattctacg atctattccc aacaaattag
gaggagtcct ggcactatta ttctcaattt tagtactaat ggtaatcccc cttcttcata
catctaaaca ccaagcactg acattccgac caatctccca attcttattc tgactcctag
tagcaaacgt catagtctta acatgaatcg gaggcatacc cgttgaacac ccatttatca
tcattggaca agttgcctcc accctctatt tcgcactatt cctcatctta aacccactag
c
>Loricariidae_Ancistrus_ranunculus_2_1
nntgatgaaa cttcggttca cttctcctac tctgcctaat aacccaaatt ttaacaggac
tattcctagc gatacactac acatctgata tctcaactgc attttcatcc gtagcccaca
tctgccgaga tgtaaactat ggctgagtga tccgaaacat tcatgccaac ggagcctcat
tctttttcat ttgtatttat atgcacatcg gacgaggcct atactatggc tcctatctat
ataaagaaac ctggaacatt ggtgtagtac tattcctgct agtaataata accgccttcg
tcggttacgt cctcccttga ggccaaatgt cattctgggg tgcaaccgtc atcacaaacc
tattatcggc catcccctac atcggagata gcctagtaca atgaatctga ggtggatttt
ctgtagacaa cgcaacacta aaccgattct tcgcattcca tttcttacta cccttcgcca
ttgttgcggc aacaatcctg catgccctct tcctccacga aacaggatcc aacaacccaa
tcggccttaa ctcggacgca gacaaaatct cattccaccc gtacttctcg tataaagacc
tcctaggatt cattattctt ctgactctcc tagcctcttt aactctattc tcacccaacc
ttctaggtga cccagaaaac ttcacccctg caaacccact aattactccc ccacatatta
aaccagaatg atacttccta ttcgcctatg ccattctacg atctattccc aacaaattag
gaggagtcct ggcactatta ttctcaattt tagtactaat ggtaatcccc cttcttcata
catctaaaca ccaagcactg acattccgac caatctccca attcttattc tgactcctag
tagcaaacgt catagtctta acatgaatcg gaggcatacc cgttgaacac ccatttatca
tcattggaca agttgcctcc accctctatt tcgcactatt cctcatctta aacccactag
c
>Loricariidae_Dekeyseria_scaphirhynchus_1_1
catgatgaaa cttcggctca ctcctattat tatgcttaat aacacaaatc ctaacaggac
tatttctggc aatacactac acctccgata tctcaaccgc attttcatcc gtagcccaca
tctgccgaga tgtaaactac ggatgagtta ttcgaaatct gcacgccaac ggggcctcat
tcttctttat ctgcatctat ttgcacatcg gacgaggatt atactatggc tcctacatgt
ataaagaaac atgaaacatc ggcgtaatct tactactact agtaataata actgctttcg
taggttatgt tctaccatga ggccaaatat cattctgagg cgcaactgta attacaaacc
tactgtcggc tgtcccttac ataggagaca ccttagttca atgaatctgg ggaggcttct
ccgtagacaa tgcaacccta acacgattct tcgcattcca cttcctactc ccattcgcaa
tcatcgcagc aacaatccta cacgccctct tcctccatga aacagggtca aacaacccaa
tcggcctaaa ctcagacgcg gataaaattt catttcaccc atacttctcc tataaagatc
tcctaggttt tattacacta ctcacactac taaccttcct agctctattt ttacctaacc
ttttaggcga tccagaaaac tttacacctg ccaacccact agttactccc ccacacatta
aaccagaatg atactttcta tttgcctatg ccatcctgcg atcaattcct aataaattgg
gaggagtttt agcactacta ttttccattc tagtattaat agtagtcccc ctactacaca
catccaaaca acaaggactg acattccgac caatctccca aatcctattc tgagccctag
tagcagacgt cattatccta acatgaattg gaggaatgcc cgttgaacac cccttcatca
tcattgggca gatcgcctca attctctact tcatactatt tcttatctta aacccattag
c
>Loricariidae_Hemiancistrus_medians_1_1
catgatgaaa ctttggctca cttctcttac tatgtctagc agcacaaatc ctaacaggac
tattcctagc aatacactat acctctgata tctcaaccgc attctcatcc gtagcccaca
tctgccgaga tgtcaactac ggctgaatca tccgaaactt acacgccaac ggagcttctt
tcttctttat ctgcatctac atacacattg gacgaggcct atactatggc tcctacatat
ataaagaaac atgaaacatt ggtgtagtat tatttctgct agtaatagtc accgctttcg
tcggctatgt tcttccctga ggccaaatat cattctgagg agcaaccgtc atcacaaacc
tcctatcagc tgtcccttac attggagata acctagtcca atgaatttga ggagggttct
ccgtagataa tgcaaccctg acacgattct ttgcattcca cttcctactc ccattcgcaa
tcattgctgc aacaatccta cacgccctct tccttcacga aacagggtcc aacaacccaa
ccggcctgaa ctcagatgca gacaaaatct cattccatcc atatttctca tacaaagacc
ttctaggatt cattgcacta ctaacactcc tagcttcttt agccctattt tcaccaaacc
tcctaggcga cccagaaaac ttcactcccg ccaacccgct agttacccca ccacatatta
aaccagaatg atacttccta ttcgcttatg ccatcctacg atctattccc aacaaattag
gaggagttct agcactacta ttttctatct tagtattaat agtagtcccc ctattacata
catctaaaca acaaggactc acattccgac caatctccca aatcctattt tgagctttag
tagcagacgt tataattcta acatgaattg gaggtatgcc tgttgaacac ccattcatta
tcattggaca agttgcctcc atcctctact tcgccctatt ccttgtctta aacccactag
c
>Loricariidae_Hemiancistrus_medians_2_1
catgatgaaa ctttggctca cttctcttac tatgtctagc agcacaaatc ctaacaggac
tattcctagc aatacactat acctctgata tctcaaccgc attctcatcc gtagcccaca
tctgccgaga tgtcaactac ggctgaatca tccgaaactt acacgccaac ggagcttctt
tcttctttat ctgcatctac atacacattg gacgaggcct atactatggc tcctacatat
ataaagaaac atgaaacatt ggtgtagtat tatttctgct agtaatagtc accgctttcg
tcggctatgt tcttccctga ggccaaatat cattctgagg agcaaccgtc atcacaaacc
tcctatcagc tgtcccttac attggagata acctagtcca atgaatttga ggagggttct
ccgtagataa tgcaaccctg acacgattct ttgcattcca cttcctactc ccattcgcaa
tcattgctgc aacaatccta cacgccctct tccttcacga aacagggtcc aacaacccaa
ccggcctgaa ctcagatgca gacaaaatct cattccatcc atatttctca tacaaagacc
ttctaggatt cattgcacta ctaacactcc tagcttcttt agccctattt tcaccaaacc
tcctaggcga cccagaaaac ttcactcccg ccaacccgct agttacccca ccacatatta
aaccagaatg atacttccta ttcgcttatg ccatcctacg atctattccc aacaaattag
gaggagttct agcactacta ttttctatct tagtattaat agtagtcccc ctattacata
catctaaaca acaaggactc acattccgac caatctccca aatcctattt tgagctttag
tagcagacgt tataattcta acatgaattg gaggtatgcc tgttgaacac ccattcatta
tcattggaca agttgcctcc atcctctact tcgccctatt ccttgtctta aacccactag
c
>Loricariidae_Isbrueckerichthys_alipionis_1_1
nnnnnnnnnn nnnnnnnnnn nnnnnnnnnn nnnnnnnnnn nnnnnnnnnn nnnnnnnnnn
nnnnnnnnnn nnnnnnnnnn nnnnnnnnnn nnnnnnnnnn nnnnnnnnnn nnnnnnnnna
tctgccgaga tgtgaactac ggctgagtta ttcgaaacct acacgccaat ggggcctcat
ttttctttat ctgcctttac ttccatattg gacgcggact gtattatggc tcatacttgt
acaaggaaac ctgaaacatc ggagtgatct tgttcctact agtgataata accgcttttg
ttggctatgt cctcccatga ggccaaatat cattctgggg ggcaaccgtc atcacaaacc
tcctttcagc cgttccctat attggagaca gtcttgttca atgaatctgg ggaggcttct
ccgtagacaa tgcaacccta acacgattct tcgcattcca cttcctccta ccattcgcag
ttgtagcagc aacaatcctc cacgccctat tccttcacga aacaggatcc aacaacccaa
ttggcttaaa ctcggatgca gacaagatta cattccaccc atacttttcc tacaaagacc
tcctaggttt cattgtacta ttaaccctac tggcctcact agccctattc tcacccaacc
tcctcggaga cccagaaaat tttacccccg ccaacccgct agttacacca ccacacatca
aaccagaatg atacttccta ttcgcctacg ccatcctacg atccatccca aacaaacttg
ggggtgtctt agctttacta ttctctatct tggtactcat actagtccct atacttcaca
catccaatca acgaggactc acgttccgac ctatttcaca gaccctattc tgaatcttgg
tggcagacgt aataattcta acgtgaattg gagggatacc tgtcgaacac cccttcatca
ttattggaca aatcgcttca atcctctact tnnnnnnnnn nnnnnnnnnn nnnnnnnnnn
n
>Loricariidae_Isbrueckerichthys_alipionis_2_1
nnnnnnnnnn nnnnnnnnnn nnnnnnnnnn nnnnnnnnnn nnnnnnnnnn nnnnnnnnnn
nnnnnnnnnn nnnnnnnnnn nnnnnnnnnn nnnnnnnnnn nnnnnnnnnn nnnnnnnnna
tctgccgaga tgtgaactac ggctgagtta ttcgaaacct acacgccaat ggggcctcat
ttttctttat ctgcctttac ttccatattg gacgcggact gtattatggc tcatacttgt
acaaggaaac ctgaaacatc ggagtgatct tgttcctact agtgataata accgcttttg
ttggctatgt cctcccatga ggccaaatat cattctgggg ggcaaccgtc atcacaaacc
tcctttcagc cgttccctat attggagaca gtcttgttca atgaatctgg ggaggcttct
ccgtagacaa tgcaacccta acacgattct tcgcattcca cttcctccta ccattcgcag
ttgtagcagc aacaatcctc cacgccctat tccttcacga aacaggatcc aacaacccaa
ttggcttaaa ctcggatgca gacaagatta cattccaccc atacttttcc tacaaagacc
tcctaggttt cattgtacta ttaaccctac tggcctcact agccctattc tcacccaacc
tcctcggaga cccagaaaat tttacccccg ccaacccgct agttacacca ccacacatca
aaccagaatg atacttccta ttcgcctacg ccatcctacg atccatccca aacaaacttg
ggggtgtctt agctttacta ttctctatct tggtactcat actagtccct atacttcaca
catccaatca acgaggactc acgttccgac ctatttcaca gaccctattc tgaatcttgg
tggcagacgt aataattcta acgtgaattg gagggatacc tgtcgaacac cccttcatca
ttattggaca aatcgcttca atcctctact tnnnnnnnnn nnnnnnnnnn nnnnnnnnnn
n
>Loricariidae_Isbrueckerichthys_duseni_1_1
nnnnnnnnnn nnnnnnnnnn nnnnnnnnnn nnnnnnnnnn nnnnnnnnnn nnnnnnnnnn
nnnnnnnnnn nnnnnnnnnn nnnnnnnnnn nnnnnnnnnn nnnnnnnnnn nnnnnnnnna
tctgtcggga tgtaaactac ggctgagtca ttcgaaacct acacgccaat ggggcctcat
ttttctttat ctgcctttac ttccacatcg gacgcggact gtattatggc tcatacttat
acaaagaaac ctgaaacatc ggagtgatct tgttcctact agtaataata accgcttttg
ttggctatgt cctcccatga ggacaaatat cattctgagg ggcaaccgtc atcacaaacc
tcctttcagc cgttccctac attggaaaca atcttgttca atgaatctga gggggcttct
ccgtagacag tgcaacccta acacgattct tcgcattcca cttcctcctg ccattcgcag
tcgtagcagc aacaatcctc cacgccctat tccttcacga aacaggatcc aacaacccaa
ttgggctaaa ctcggatgca gacaaaatta cattccaccc atacttttcc tacaaggacc
tcctaggatt cattgtacta ctaaccctac tggcctcact agccctattc tcacccaacc
tcctcggaga cccagaaaat tttacccccg ccaacccgct agtcacacca ccacacatca
aaccagaatg atacttccta tttgcctacg ccatcctacg atccatccca aacaagcttg
ggggagtctt agcattacta ttctctattt tagtactcat actagtccct atgcttcaca
catccaatca acgaggactc acgttccgac ctatttcaca ggccctattc tgaatcctag
tagcagacgt aataatcctg acatgaattg gaggaatgcc tgtcgaacac cctttcatca
ttattggaca aatcgcttca atcctttact tnnnnnnnnn nnnnnnnnnn nnnnnnnnnn
n
>Loricariidae_Isbrueckerichthys_duseni_2_1
nnnnnnnnnn nnnnnnnnnn nnnnnnnnnn nnnnnnnnnn nnnnnnnnnn nnnnnnnnnn
nnnnnnnnnn nnnnnnnnnn nnnnnnnnnn nnnnnnnnnn nnnnnnnnnn nnnnnnnnna
tctgtcggga tgtaaactac ggctgagtca ttcgaaacct acacgccaat ggggcctcat
ttttctttat ctgcctttac ttccacatcg gacgcggact gtattatggc tcatacttat
acaaagaaac ctgaaacatc ggagtgatct tgttcctact agtaataata accgcttttg
ttggctatgt cctcccatga ggacaaatat cattctgagg ggcaaccgtc atcacaaacc
tcctttcagc cgttccctac attggaaaca atcttgttca atgaatctga gggggcttct
ccgtagacag tgcaacccta acacgattct tcgcattcca cttcctcctg ccattcgcag
tcgtagcagc aacaatcctc cacgccctat tccttcacga aacaggatcc aacaacccaa
ttgggctaaa ctcggatgca gacaaaatta cattccaccc atacttttcc tacaaggacc
tcctaggatt cattgtacta ctaaccctac tggcctcact agccctattc tcacccaacc
tcctcggaga cccagaaaat tttacccccg ccaacccgct agtcacacca ccacacatca
aaccagaatg atacttccta tttgcctacg ccatcctacg atccatccca aacaagcttg
ggggagtctt agcattacta ttctctattt tagtactcat actagtccct atgcttcaca
catccaatca acgaggactc acgttccgac ctatttcaca ggccctattc tgaatcctag
tagcagacgt aataatcctg acatgaattg gaggaatgcc tgtcgaacac cctttcatca
ttattggaca aatcgcttca atcctttact tnnnnnnnnn nnnnnnnnnn nnnnnnnnnn
n
>Loricariidae_Isbrueckerichthys_epakmos_1_1
nnnnnnnnnn nnnnnnnnnn nnnnnnnnnn nnnnnnnnnn nnnnnnnnnn nnnnnnnnnn
nnnnnnnnnn nnnnnnnnnn nnnnnnnnnn nnnnnnnnnn nnnnnnnnnn nnnnnnnnna
tctgtcgaga tgtaaactac ggctgagtta ttcgaaacct acacgccaat ggggcctcat
ttttctttat ctgcctttac ttccacatcg gacgcggact gtattatggc tcatacttgt
acaaagaaac ctgaaacatc ggagtaatct tgttcctact agtaataata accgcttttg
ttggctatgt cctcccatga ggccaaatat cattctgagg ggcaaccgtc atcacaaacc
tcctctcagc cgttccctac attggaaaca atcttgttca atgaatctga gggggcttct
ccgtagacaa tgcaaccctg acacgattct tcgcattcca cttcctcctg ccattcgcag
ttgtagcagc aacaatcctc cacgccctat tccttcacga aacgggatcc aacaacccaa
ttggcttaaa ctcggatgca gacaaaatta cattccaccc atacttttcc tacaaggacc
tcctaggatt cattgtacta ctaaccctac tggcctcact agccctattc tcacccaacc
tcctcggaga cccagaaaat tttacccccg ccaacccgct agtcacacca ccacacatca
aaccagaatg atacttccta tttgcctacg ccatcctacg atccatccca aacaagcttg
ggggtgtctt agcactacta ttctctattt tggtactcat actagtccct atgctgcaca
catccaatca acgaggactc acgttccgac ctatttcaca gaccctattc tgaatcttag
tagcagacgt aataatccta acatgaattg gaggaatacc cgtcgaacac cctttcatca
ttattggaca agtcgcttca attctctact tnnnnnnnnn nnnnnnnnnn nnnnnnnnnn
n
>Loricariidae_Lasiancistrus_schomburgkii_1_1
nntgatgaaa cttcggctcc ctcctcctac tatgtctaat aacacaaatc ttaacaggac
tattcctagc aatacactac acttctgata tctcaactgc attctcatcc gtagcccata
tctgccgaga cgtcaattac ggctgagtaa tccgaaacct gcacgctaat ggggcttcat
tcttcttcat ctgcatctac ctgcacatcg gacgaggact atattatggt tcctacatat
ataaagaaac ttgaaacatt ggcgtagtac tacttctatt agtaatgata accgcctttg
ttggctacgt ccttccatgg ggtcaaatat cattctgagg ggccaccgtc attacaaacc
tactatcagc cgtcccctac atcggagaca gcctagttca atgaatttga ggcggattct
ccgtagataa cgcaacccta acacgattct tcgcattcca cttcctgctg ccattcgcta
ttactgcagc tacaattata cacgccctat tcctacatga aacaggatct aacaacccaa
ttggtttaaa ctcggatgca gataaaattt cattccaccc atacttttca tataaagacc
tactgggctt tgccatcctc ctaacactcc tatcttccct tgccctcttt tcaccaaacc
tcctaggcga cccagaaaac ttcacccccg ctaaccccct ggtcaccccg ccacacatca
aaccagaatg atacttccta ttcgcttacg ccatcctacg atcaattccc aacaaactag
ggggagtctt agcattacta ttttccattc tagtgttaat agtggtccct ctaatacata
catccaaaca acaaggacta acgttccgac caatttctca agcattattt tgacttctag
tagcagacgt aatgattcta acttgaattg ggggcatacc tgttgaacac cccttcatca
ttattggaca aattgcttcc attctttact tcgcactatt ccttatccta aatcccctgg
c
>Loricariidae_Lasiancistrus_schomburgkii_2_1
nntgatgaaa cttcggctcc ctcctcctac tatgtctaat aacacaaatc ttaacaggac
tattcctagc aatacactac acttctgata tctcaactgc attctcatcc gtagcccata
tctgccgaga cgtcaattac ggctgagtaa tccgaaacct gcacgctaat ggggcttcat
tcttcttcat ctgcatctac ctgcacatcg gacgaggact atattatggt tcctacatat
ataaagaaac ttgaaacatt ggcgtagtac tacttctatt agtaatgata accgcctttg
ttggctacgt ccttccatgg ggtcaaatat cattctgagg ggccaccgtc attacaaacc
tactatcagc cgtcccctac atcggagaca gcctagttca atgaatttga ggcggattct
ccgtagataa cgcaacccta acacgattct tcgcattcca cttcctgctg ccattcgcta
ttactgcagc tacaattata cacgccctat tcctacatga aacaggatct aacaacccaa
ttggtttaaa ctcggatgca gataaaattt cattccaccc atacttttca tataaagacc
tactgggctt tgccatcctc ctaacactcc tatcttccct tgccctcttt tcaccaaacc
tcctaggcga cccagaaaac ttcacccccg ctaaccccct ggtcaccccg ccacacatca
aaccagaatg atacttccta ttcgcttacg ccatcctacg atcaattccc aacaaactag
ggggagtctt agcattacta ttttccattc tagtgttaat agtggtccct ctaatacata
catccaaaca acaaggacta acgttccgac caatttctca agcattattt tgacttctag
tagcagacgt aatgattcta acttgaattg ggggcatacc tgttgaacac cccttcatca
ttattggaca aattgcttcc attctttact tcgcactatt ccttatccta aatcccctgg
c
>Loricariidae_Lasiancistrus_schomburgkii_3_1
nntgatgaaa cttcggctcc ctcctcctac tatgtctaat aacacaaatc ttaacaggac
tattcctagc aatacactac acttctgata tctcaactgc attctcatcc gtagcccata
tctgccgaga cgtcaattac ggctgagtaa tccgaaacct gcacgctaat ggggcttcat
tcttcttcat ctgcatctac ctgcacatcg gacgaggact atattatggt tcctacatat
ataaagaaac ttgaaacatt ggcgtagtac tacttctatt agtaatgata accgcctttg
ttggctacgt ccttccatgg ggtcaaatat cattctgagg ggccaccgtc attacaaacc
tactatcagc cgtcccctac atcggagaca gcctagttca atgaatttga ggcggattct
ccgtagataa cgcaacccta acacgattct tcgcattcca cttcctgctg ccattcgcta
ttactgcagc tacaattata cacgccctat tcctacatga aacaggatct aacaacccaa
ttggtttaaa ctcggatgca gataaaattt cattccaccc atacttttca tataaagacc
tactgggctt tgccatcctc ctaacactcc tatcttccct tgccctcttt tcaccaaacc
tcctaggcga cccagaaaac ttcacccccg ctaaccccct ggtcaccccg ccacacatca
aaccagaatg atacttccta ttcgcttacg ccatcctacg atcaattccc aacaaactag
ggggagtctt agcattacta ttttccattc tagtgttaat agtggtccct ctaatacata
catccaaaca acaaggacta acgttccgac caatttctca agcattattt tgacttctag
tagcagacgt aatgattcta acttgaattg ggggcatacc tgttgaacac cccttcatca
ttattggaca aattgcttcc attctttact tcgcactatt ccttatccta aatcccctgg
c
>Loricariidae_Pareiorhaphis_hystrix_1_1
nnnnnnnnnn nnnnnnnnnn nnnnnnnnnn nnnnnnnnnn nnnnnnnnnn nnnnnnnnnn
nnnnnnnnnn nnnnnnnnnn nnnnnnnnnn nnnnnnnnnn nnnnnnnnnn nnnnnnnnna
tttgccgaga tgtaaactac ggctgagtta ttcgaaacct acacgccaac ggggcctcat
tcttctttat ctgcctttac ttccacatcg gacgcggact atattatggc tcgtacttgt
acaaagagac ctgaaacatc ggagtggtct tattcctact agtaataatg accgcttttg
ttggttatgt ccttccatgg ggccaaatat cattctgagg ggcaaccgtt atcacaaacc
tcctttcagc cgttccctac atcggaaacg accttgttca atgaatttga gggggcttct
ccgtagacaa tgcaacccta acacgattct tcgcattcca cttcctccta ccattcgcag
ttatagcagc aacaatcctc cacgccctgt tccttcacga aacaggatcc aacaatccaa
ctggcctaaa ctcagatgca gacaaaatta cattccaccc atacttttcc tacaaggacc
tcctaggatt cattgtacta ctaaccctac tagccctcct agccctattc tcacccaacc
tcctcggaga cccagaaaat tttacccccg ccaacccact agttacacca ccacacatca
aaccagaatg atacttccta tttgcctacg ccatcctacg atccatccca aacaaacttg
gaggggtatt ggcactacta ttttctattt tagtacttat actagtcccc atacttcaca
catccaaaca acgaggcctc atattccgcc ctatttcaca aactctattc tgaatcttag
tagcagacgt agtaatcctg acatgaattg gaggaatacc tgtcgaacac cccttcatca
ttattggaca agtcgcttca atcctctact tnnnnnnnnn nnnnnnnnnn nnnnnnnnnn
n
>Loricariidae_Pareiorhaphis_splendens_1_1
nnnnnnnnnn nnnnnnnnnn nnnnnnnnnn nnnnnnnnnn nnnnnnnnnn nnnnnnnnnn
nnnnnnnnnn nnnnnnnnnn nnnnnnnnnn nnnnnnnnnn nnnnnnnnnn nnnnnnnnna
tttgccgaga tgtgaactac ggttgaatta ttcgaaacct acacgccaat ggagcctcat
ttttctttat ctgcctttac ttccacatcg gacgcggact gtattatggt tcgtacttat
acaaagagac ctggaacatt ggagtagttt tattcctgct agtaataata accgcctttg
tcggttacgt ccttccatgg ggccaaatat cattctgagg ggcaaccgtc atcacaaacc
tcctctcagc cgtcccctac attggaaaca accttgttca atgaatctgg ggtggcttct
ccgtagacaa tgcaacccta acacgattct tcgcattcca cttcctccta ccatttgcag
ttatagcagc aacaatcctc cacgccctat tccttcacga aacaggatcc aacaacccaa
ttggcctaaa ttcagacgcg gacaaaatta cattccaccc atacttttcc tacaaaagat
tcctaggatt cattgtacta ttaaccctac taacctctct agccctattc tcacccaacc
tcctcggaga cccggaaaat tttacccccg ccaacccact ggttacaccg ccacacatca
aaccagaatg atacttctta tttgcctacg ccattctacg atccatccca aacaaacttg
ggggagtctt agcactacta ttttctatcc tagtactcat gttagtcccc atacttcaca
catccaaaca acgaggtctc acattccgac ctatctcaca gaccctattc tgagtcctta
tggcagacgt agcaatcctg acatgaattg gaggaatgcc tgtcgaacac cccttcatca
ttatcggaca aattgcttca gtcctctatt tnnnnnnnnn nnnnnnnnnn nnnnnnnnnn
n
>Loricariidae_Pareiorhaphis_splendens_2_1
nnnnnnnnnn nnnnnnnnnn nnnnnnnnnn nnnnnnnnnn nnnnnnnnnn nnnnnnnnnn
nnnnnnnnnn nnnnnnnnnn nnnnnnnnnn nnnnnnnnnn nnnnnnnnnn nnnnnnnnna
tttgccgaga tgtgaactac ggttgaatta ttcgaaacct acacgccaat ggagcctcat
ttttctttat ctgcctttac ttccacatcg gacgcggact gtattatggt tcgtacttat
acaaagagac ctggaacatt ggagtagttt tattcctgct agtaataata accgcctttg
tcggttacgt ccttccatgg ggccaaatat cattctgagg ggcaaccgtc atcacaaacc
tcctctcagc cgtcccctac attggaaaca accttgttca atgaatctgg ggtggcttct
ccgtagacaa tgcaacccta acacgattct tcgcattcca cttcctccta ccatttgcag
ttatagcagc aacaatcctc cacgccctat tccttcacga aacaggatcc aacaacccaa
ttggcctaaa ttcagacgcg gacaaaatta cattccaccc atacttttcc tacaaaagat
tcctaggatt cattgtacta ttaaccctac taacctctct agccctattc tcacccaacc
tcctcggaga cccggaaaat tttacccccg ccaacccact ggttacaccg ccacacatca
aaccagaatg atacttctta tttgcctacg ccattctacg atccatccca aacaaacttg
ggggagtctt agcactacta ttttctatcc tagtactcat gttagtcccc atacttcaca
catccaaaca acgaggtctc acattccgac ctatctcaca gaccctattc tgagtcctta
tggcagacgt agcaatcctg acatgaattg gaggaatgcc tgtcgaacac cccttcatca
ttatcggaca aattgcttca gtcctctatt tnnnnnnnnn nnnnnnnnnn nnnnnnnnnn
n
>Loricariidae_Pareiorhaphis_splendens_3_1
nnnnnnnnnn nnnnnnnnnn nnnnnnnnnn nnnnnnnnnn nnnnnnnnnn nnnnnnnnnn
nnnnnnnnnn nnnnnnnnnn nnnnnnnnnn nnnnnnnnnn nnnnnnnnnn nnnnnnnnna
tttgccgaga tgtgaactac ggttgaatta ttcgaaacct acacgccaat ggagcctcat
ttttctttat ctgcctttac ttccacatcg gacgcggact gtattatggt tcgtacttat
acaaagagac ctggaacatt ggagtagttt tattcctgct agtaataata accgcctttg
tcggttacgt ccttccatgg ggccaaatat cattctgagg ggcaaccgtc atcacaaacc
tcctctcagc cgtcccctac attggaaaca accttgttca atgaatctgg ggtggcttct
ccgtagacaa tgcaacccta acacgattct tcgcattcca cttcctccta ccatttgcag
ttatagcagc aacaatcctc cacgccctat tccttcacga aacaggatcc aacaacccaa
ttggcctaaa ttcagacgcg gacaaaatta cattccaccc atacttttcc tacaaaagat
tcctaggatt cattgtacta ttaaccctac taacctctct agccctattc tcacccaacc
tcctcggaga cccggaaaat tttacccccg ccaacccact ggttacaccg ccacacatca
aaccagaatg atacttctta tttgcctacg ccattctacg atccatccca aacaaacttg
ggggagtctt agcactacta ttttctatcc tagtactcat gttagtcccc atacttcaca
catccaaaca acgaggtctc acattccgac ctatctcaca gaccctattc tgagtcctta
tggcagacgt agcaatcctg acatgaattg gaggaatgcc tgtcgaacac cccttcatca
ttatcggaca aattgcttca gtcctctatt tnnnnnnnnn nnnnnnnnnn nnnnnnnnnn
n
>Loricariidae_Pareiorhaphis_steindachneri_1_1
nnnnnnnnnn nnnnnnnnnn nnnnnnnnnn nnnnnnnnnn nnnnnnnnnn nnnnnnnnnn
nnnnnnnnnn nnnnnnnnnn nnnnnnnnnn nnnnnnnnnn nnnnnnnnnn nnnnnnnnna
tttgccgaga agtaaactac ggctgaatta ttcgaaacct acacgccaac ggagcctcat
tcttctttat ctgcctttac ttccacatcg gacgcggact atattatggc tcctacttat
acaaagaaac ctgaaacatc ggagtgattt tatttctact agtaataatg accgcttttg
ttggttatgt cctcccatgg ggccaaatat cattctgggg ggcaaccgtt atcacaaatc
tcctttcagc cgttccctac attggaaacg accttgttca atgaatttga ggaggcttct
ccgtagacaa tgcaacccta acacgattct tcgcattcca cttcctccta ccattcgcag
ttatggccgc aacaatcctc cacgccctgt tccttcacga aacaggatcc aacaatccaa
ttggcttaaa ctcggatgca gacaaaatta cattccaccc atacttttcc tacaaggacc
tcctagggtt cattgtacta ttaaccctac tagccttcct agccctattc tcacccaacc
tcctcgggga tccagaaaat tttacccccg ccaacccact agttacgccc ccacacatca
aaccagaatg atacttccta tttgcctacg ccatcctacg atccatccca aacaaacttg
gaggggtatt agcactacta ttttctattt tagtactcat actagtcccc atacttcaca
catccaaaca acaaggcctc acattccgac ctatttcaca aaccctattc tgaatcttag
tggcagacgt aataatcctg acatgaattg gaggaatgcc tgtcgaacac cccttcatca
ttattggaca agtcgcttca atcctctact tnnnnnnnnn nnnnnnnnnn nnnnnnnnnn
n
>Loricariidae_Pareiorhina_rudolphi_1_1
nnnnnnnnnn nnnnnnnnnn nnnnnnnnnn nnnnnnnnnn nnnnnnnnnn nnnnnnnnnn
nnnnnnnnnn nnnnnnnnnn nnnnnnnnnn nnnnnnnnnn nnnnnnnnnn gtagtacata
tttgtcgaga tgttaactat ggatggatta tccgaaacct acacgctaat ggagcctcat
tcttctttat ctgcctttac ttccacatcg ggcgtggact atactatggc tcatatatat
ataaagaaac ctgaaatatc ggagtcattc tgttcctact agtaataata accgcctttg
ttggctatgt cctcccatga ggacaaatat cattctgggg ggcaaccgtt atcacaaatc
tcctatcagc cgtcccttac attggaaatg accttgttca atgaatctga gggggcttct
cagtagataa tgcaacccta acacggttct tcgcattcca cttcctcctc ccatttgtag
tcatagcggc aacaatcctc catgccctct ttctccacga aacagggtct aataacccaa
ttggtttaaa ctcggacgca gacaaaatta cattccaccc atatttctcc tacaaagacc
ttctagggtt cattatactg ttaactctgc tagcctccct agccctattc tcacccaacc
tcctcggaga cccagaaaat tttacccccg ccaacccact agtcacccct cctcacatca
aaccagagtg gtacttccta tttgcctatg ctatcttacg atccatccca aacaaacttg
ggggagtact agcactgcta ttctccatta tagtacttat actaatcccc atactacaca
catccaaaca acaaggcctt acattccgac ctatttcaca aaccctgttc tgaattttag
tggcagacat ggcgattttg acatgaattg gaggaatacc tgttgaacac ccctttatta
ttattggann nnnnnnnnnn nnnnnnnnnn nnnnnnnnnn nnnnnnnnnn nnnnnnnnnn
n
>Loricariidae_Peckoltia_braueri_1_1
tatgatgaaa ctttggctca cttctcttat tatgtttagc aacacaaatt ctaacaggac
tattcctagc aatacattat acttctgata tctcaactgc attctcatct attacccata
tctgtcgaga tgtaaactac ggctgaatca tccgaaattt acacgccaac ggagcatcct
tcttttttat ctgcatttat gcacatatcg gacgaggcct atactatggt tcatatatgt
ataaagaaac atgaaacatt ggtgtagtat tatttcttct cgtaataata accgcctttg
tcggctacgt tcttccctga ggccaaatat cattctgggg agcaactgtt atcacaaacc
tcctatcagc catcccttac atcggagata atctagtcca atgaatctga ggaggattct
ctgtagacaa tgcaactcta acacgattct tcgcattcca cttcttactt ccattcgcaa
tcgtcgcagc aacaattcta cacgccctat tcctccacga aacaggatca aacaatccaa
tcggcctaaa ctcagacgca gacaaaatct cattccaccc ctacttttca tataaagatc
tcctaggatt tattatttta ctcacactcc taacctcttt agccctattt tcaccaaacc
ttctaggaga cccagaaaat tttactcccg ccaacccgct agtaaccccc cctcatatta
aaccagaatg atacttccta ttcgcttacg ctatcctacg atccattccc aacaaactag
gaggggtctt agcacttcta ttctccatct tagtattaat agtagtcccc acattacata
catccaaaca acaaggacta acattccgac caatctctca aatcctattc tgaatcctag
tagcagacat cgtaatctta acatgaatcg gaggtatgcc tgttgaacat ccgttcatta
ttattggaca aatcgcctcc atcctatatt tcatactatt ccttatccta aatccactag
c
>Loricariidae_Peckoltia_vittata_3_1
tatgatgaaa ttttggatca cttcttctac tatgtctagc aacacaaatt ctaacaggat
tatttctagc aatacattat acctctgata tctcaactgc attctcatca gttgcccata
tctgtcgaga tgtaaactac ggctgaatta tccgaaattt acacgccaac ggagcatctt
tcttttttat ctgcatttat acacatattg gacgaggcct atactatggt tcttatacat
ataaagaaac atgaaacatt ggcgtagtat tatttcttct cgtaataatg accgcctttg
ttggctacgt tctcccctga ggccaaatat cattctgagg ggcaaccgtc atcacaaacc
tcctatcagc catcccttat attggaaata gcctagtcca atgaatctga gggggatttt
ctgtagacaa tgcaactcta acacgattct tcgcattcca cttcttactt ccattcgcaa
tcgtcgcagc aacaattcta cacgccctat tcctccatga aacaggatca aacaacccaa
taggcctaaa ttcagacgca gacaaaatct cattccaccc ctacttttca tacaaagatc
tcctaggatt tattgtttta cttacactcc taacctccct agtcctattt tcaccaaatc
tcctaggaga cccagaaaat tttacccctg ccaacccact agtaactccc cctcatatta
aaccagaatg atacttccta ttcgcctatg ccatcttacg atccattcct aacaaactag
gaggggtctt agcactccta tcctctatct tagtattaat agtagtcccc atattacaca
catctaaaca acaaggacta acatttcgac caatctctca aatcctattc tgaatcctag
tagcagacat cataatcttg acatgaattg gaggtatgcc tgtcgaacat ccatttatta
ttattggaca agtcgcctcc attctctact ttatattatt tcttgtccta aacccactag
c
>Loricariidae_Pseudacanthicus_leopardus_3_1
catgatgaaa cttcggctca ctcctccttc tatgcctaac aatgcaaatc ttaacagggc
tattcctagc aatacattac acttctgaca tttcaactgc attctcatct gtagcccaca
tctgccgaga tgtaaattac ggatgaatta tccgtaacct gcatgctaac ggagcttctt
tcttttttat ttgcatttac cttcacattg gacgaggtct atactatggc tcttacatat
ataaagaaac atgaaatatt ggtgtaatcc tattacttct agtaataata actgccttcg
tcggttatgt acttccttga ggccaaatat cattctgagg ggcaactgtt attacaaacc
tcctatcagc tgtcccctat ataggagaca gcttagtcca atgaatctga ggaggatttt
ccgtagataa cgcaacccta acacgattct tcgcattcca cttcctactc ccattcgcaa
tcattgcagc aacaatccta catgccctat tccttcacga aacaggatcc aataacccaa
ttggcctaaa ctcagacgca gacaaaatta cattccaccc atacttctcc tacaaagatc
ttttaggctt cattatacta ttaactctac taacctcttt agctctattt tcacctaacc
tcctgggaga tccagaaaat tttacccccg ccaacccgct agttacacca ccacacatca
aaccagaatg atacttccta tttgcctacg ccattttacg ttccatcccc aataaattag
gaggagtcct agcattacta ctctccatcc tagtattaat agctgtaccc ctactacaca
catccaaaca acaagcatta acatttcgac caatttccca gaccctcttc tggattctag
tagcagatgt tatgatctta acatgaattg gaggcatgcc agtcgaatat ccattcatta
tcattggaca agtagcctcc attatctact tcatactatt cctcgtccta attccattag
c
>Loricariidae_Pseudolithoxus_dumus_1_1
catgatgaaa ctttggctca ctcctcttat tatgtctaat agcacaaatc ctaacaggac
ttttcctagc aatacattac acttctgaca tctcaaccgc attttcatcc gtagcccata
tttgccgaga tgttaactac ggctgagtaa ttcgaaacct acatgccaat ggagcctcat
tcttctttat ctgcatttac ttacacatcg gacgagggct ctactacggc tcctacatgt
acaaagagac atgaaacatt ggtgtagtac tacttctact agtaataata actgctttcg
tcggctacgt gcttccatga ggccaaatat cattctgagg ggcaactgtt attacaaacc
tgctatcagc cgttccctac attggagata gcctagtcca atgaatctga ggaggctttt
ccgtagacaa tgcaacccta acacgattct ttgcattcca ctttctattt ccattcgcca
tcgtcgcagc aacaatctta catgccctct tcctccatga aacagggtct aataacccca
ttggcctaaa ctcagacgca gacaaaattt catttcaccc atacttctca tataaagacc
tactaggctt cattacacta ctaacgcttc tagcctttct agctttattt tcaccaaatc
ttttgggtga cccagaaaac ttcacccctg caaacccatt agtcacccct ccacatatta
aaccagaatg atacttccta tttgcctacg ccattttacg atcaatccct aacaaattag
gaggagtttt agcactatta ttctctatcc tagtactaat agtagtgccc ctactacaca
catccaaaca acaaggacta acatttcggc caatttccca aatcctattt tgaacattag
ttgcagacgt tatgatttta acatgaatcg gaggcatacc agtagaacac ccatttatca
tcatcggaca aatcgcctcc gttctctatt tcgcactatt cnnnnnnnnn nnnnnnnnnn
n
>Loricariidae_Pseudolithoxus_dumus_2_1
catgatgaaa ctttggctca ctcctcttat tatgtctaat agcacaaatc ctaacaggac
ttttcctagc aatacattac acttctgaca tctcaaccgc attttcatcc gtagcccata
tttgccgaga tgttaactac ggctgagtaa ttcgaaacct acatgccaat ggagcctcat
tcttctttat ctgcatttac ttacacatcg gacgagggct ctactacggc tcctacatgt
acaaagagac atgaaacatt ggtgtagtac tacttctact agtaataata actgctttcg
tcggctacgt gcttccatga ggccaaatat cattctgagg ggcaactgtt attacaaacc
tgctatcagc cgttccctac attggagata gcctagtcca atgaatctga ggaggctttt
ccgtagacaa tgcaacccta acacgattct ttgcattcca ctttctattt ccattcgcca
tcgtcgcagc aacaatctta catgccctct tcctccatga aacagggtct aataacccca
ttggcctaaa ctcagacgca gacaaaattt catttcaccc atacttctca tataaagacc
tactaggctt cattacacta ctaacgcttc tagcctttct agctttattt tcaccaaatc
ttttgggtga cccagaaaac ttcacccctg caaacccatt agtcacccct ccacatatta
aaccagaatg atacttccta tttgcctacg ccattttacg atcaatccct aacaaattag
gaggagtttt agcactatta ttctctatcc tagtactaat agtagtgccc ctactacaca
catccaaaca acaaggacta acatttcggc caatttccca aatcctattt tgaacattag
ttgcagacgt tatgatttta acatgaatcg gaggcatacc agtagaacac ccatttatca
tcatcggaca aatcgcctcc gttctctatt tcgcactatt cnnnnnnnnn nnnnnnnnnn
n
>Loricariidae_Pseudolithoxus_dumus_3_1
catgatgaaa ctttggctca ctcctcttat tatgtctaat agcacaaatc ctaacaggac
ttttcctagc aatacattac acttctgaca tctcaaccgc attttcatcc gtagcccata
tttgccgaga tgttaactac ggctgagtaa ttcgaaacct acatgccaat ggagcctcat
tcttctttat ctgcatttac ttacacatcg gacgagggct ctactacggc tcctacatgt
acaaagagac atgaaacatt ggtgtagtac tacttctact agtaataata actgctttcg
tcggctacgt gcttccatga ggccaaatat cattctgagg ggcaactgtt attacaaacc
tgctatcagc cgttccctac attggagata gcctagtcca atgaatctga ggaggctttt
ccgtagacaa tgcaacccta acacgattct ttgcattcca ctttctattt ccattcgcca
tcgtcgcagc aacaatctta catgccctct tcctccatga aacagggtct aataacccca
ttggcctaaa ctcagacgca gacaaaattt catttcaccc atacttctca tataaagacc
tactaggctt cattacacta ctaacgcttc tagcctttct agctttattt tcaccaaatc
ttttgggtga cccagaaaac ttcacccctg caaacccatt agtcacccct ccacatatta
aaccagaatg atacttccta tttgcctacg ccattttacg atcaatccct aacaaattag
gaggagtttt agcactatta ttctctatcc tagtactaat agtagtgccc ctactacaca
catccaaaca acaaggacta acatttcggc caatttccca aatcctattt tgaacattag
ttgcagacgt tatgatttta acatgaatcg gaggcatacc agtagaacac ccatttatca
tcatcggaca aatcgcctcc gttctctatt tcgcactatt cnnnnnnnnn nnnnnnnnnn
n
>Loricariidae_Pterygoplichthys_gibbiceps_1_1
catggatgaa cttcggttca cttctcttac tatgcttagc agcacaaatt ttaacaggac
tatttctagc aatacattac acttctgatg tctcaaccgc attctcatca gtcgcccata
tctgccggga tgtaaactat ggctgaatta tccgaaatct acatgccaac ggagcatctt
tcttcttcat ctgcatttat atacacattg gccgaggcct ttactatggt tcttacacat
ataaagaaac ttgaaacatt ggtgtaatac tatttctctt agtaatgata actgccttcg
ttggttacgt acttccttga ggccaaatat cattttgagg ggcaaccgtt atcacaaatc
tcctatcagc tgtcccctac atcggggata gtctagtcca atgaatctga gggggatttt
ctgtagacaa cgcaaccctg acacgattct ttgcattcca cttcctactc ccattcgcaa
tcattgcagc aacaatccta cacgctttat tcctccacga aacaggatcc aacaacccga
ttggtctaaa ctcagacgca gacaaaattt cattccaccc atacttctca tataaagacc
ttctaggatt catcattcta cttacacttc taaccgccct agccctattt tcacctaacc
ttctaggtga cccagaaaac ttcactcccg ccaatccatt aattactcct ccacatatta
aaccagagtg atactttcta tttgcctatg ccatcttacg atccatcccc aataaactag
gaggagtctt agcattatta ttttctattt taattttaat agttgttccc ctattacaca
catccaaaca acaaggactc acattccgac caatttctca aatcctattt tgagtactag
tagcagatgt tataatttta acctgaattg gaggcatacc tgttgaacat ccattcatta
ttattggaca aattgcctcc atcctctact ttacactatt cctcatccta aacccactag
c
>Trichomycteridae_Cambeva_cubataonis_1_1
catgatgaaa ctttggctcc ctccttcttc tatgcttaat catacaaatt ctaacaggac
tatttctagc catacattat acatctgaca tctccacagc attctcctct gttatccaca
tctgccgcga cgtcaattat ggctgaatca tccgcaacct acacgccaac ggcgcatcct
tcttcttcat ctgtatttac ttacacatcg gccgaggcct ttactacggc tcttatttat
ataaagaaac atgaaacatc ggagtagtgc ttctacttct agtaataata actgccttcg
taggctacgt cctgccttga ggacaaatat cattctgagg tgccacagtg atcacaaacc
ttctctccgc tgtcccatac attggagaca tgctagtaca gtgaatctga gggggcttct
ccgttgacaa cgcaactctg acacgattct tcgcattcca cttcctccta cctttcgcag
ttgtagctgc cactgccctc catgccctct ttttacatga aacagggtct aataacccaa
ttggcatcaa ctccgatgca gacaaaatca cgttccaccc atacttttca tacaaagaca
tactagggtt cgtaatccta attatactcc tagcatcctt agcactcttc tccccaaacc
ttctaggaga tcctgaaaac ttcacccccg ccaacccctt agtaacaccc ccacatatnn
nnnnnnnnnn nnnnnnnnnn nnnnnnnnnn nnnnnnnnnn nnnnnnnnnn nnnnnnnnnn
nnnnnnnnnn nnnnnnnnnn nnnnnnnnnn nnnnnnnnnn nnnnnnnnnn nnnnnnnnnn
nnnnnnnnnn nnnnnnnnnn nnnnnnnnnn nnnnnnnnnn nnnnnnnnnn nnnnnnnnnn
nnnnnnnnnn nnnnnnnnnn nnnnnnnnnn nnnnnnnnnn nnnnnnnnnn nnnnnnnnnn
nnnnnnnnnn nnnnnnnnnn nnnnnnnnnn nnnnnnnnnn nnnnnnnnnn nnnnnnnnnn
n
>Trichomycteridae_Trichomycterus_alternatus_1_1
nnnnnnnnnn nnnnnnnnnn nnnnnnnnnn nnnnnnnnnn nnnnnnnnnn nnnnnnnnnn
nnnnnnnnnn nnnnnnnnnn nnnnnnnnnn nnnnnnnnnn nnnnnnnnnn gttgttcaca
tctgccgaga tgtcaactac ggctgagtca tccgcaacct acatgctaac ggtgcatcat
tcttcttcat ctgtatttac ctgcacatcg gccgaggact ctactacggc tcctacttat
acaaagaaac atgaaatatc ggagtagtcc ttctactcct agtaataata actgccttcg
taggctacgt cttaccttga gggcaaatgt ccttctgagg agccacagta atcacaaatc
tactctccgc tgttccatac atcggagaca tactagtaca atgaatctga ggaggtttct
ccgtcgacaa cgcaactcta acacgattct tcgcattcca cttcctccta ccattcgctg
ttgtagccgc caccgccctc cacgccctat ttttacatga aacaggatcc aacaacccaa
ttggcgtcaa ctccgacgca gataaaatca cattccaccc ctacttttca tataaagaca
tattaggatt cattatccta attacactcc tggcaaccct agccctcttt tccccaaacc
ttctagggga cccagaaaac ttcacccccg ccaacccctt agtaacacct ccacacatta
agccagaatg atacttccta ttcgcctacg ccatcctccg atcaatccct aacaaactag
gaggagttct agcactactc ttctcgatcc tagttctcat actagtcccc ctcctacaca
catcaaaaca acaaggttta accttccggc cagtaacaca attcctattc tgaacactcg
tagcagacgt aatgatccta acatggattg ggggcatgcc tgtagaacac cccttcatta
ttattggtnn nnnnnnnnnn nnnnnnnnnn nnnnnnnnnn nnnnnnnnnn nnnnnnnnnn
n
>Trichomycteridae_Trichomycterus_brasiliensis_1_1
nnnnnnnnnn nnnnnnnnnn nnnnnnnnnn nnnnnnnnnn nnnnnnnnnn nnnnnnnnnn
nnnnnnnnnn nnnnnnnnnn nnnnnnnnnn nnnnnnnnnn nnnnnnnnnn gttgtacaca
tctgccgaga tgtcaactac ggctgagtca tccgcaactt acacgctaac ggcgcatcat
tcttcttcat ctgtatttac ctgcacatcg gccgaggcct ttactacggc tcctacttgt
ataaagagac atgaaatatt ggagtaatcc ttcttctact agtaataata actgccttcg
taggctacgt attaccctga ggacaaatat cattctgagg agccacagta atcacaaacc
tactctccgc tgtcccgtac atcggagata cattagttca atgaatctga ggaggcttct
ccattgacaa cgcaactcta acacgattct tcgcattcca cttcctccta ccattcgcag
ttgtagccgc caccgccctc cacgccctgt ttttacatga aacaggatct aacaacccaa
tcggcatcaa ctccgacgca gataaaatta cattccaccc ctacttttca tacaaagaca
tattaggatt cgtaatccta attacactcc tggcagcctt agcactcttc tccccaaacc
tcctagggga cccagaaaac ttcactcctg ccaacccctt agtaacaccc ccacacatca
aaccagaatg atatttccta tttgcctacg ccattctccg atcaatcccc aacaagttag
gaggagttct agcactacta ttttcaattc tagtactcat actagttccc cttctacata
catcaaaaca acaaggacta accttccgtc ctatgacaca attcttattc tgaacactcg
tagcaaacgt aataatccta acatgaatcg gaggtatacc tgtagaacac cccttcatta
ttattggcnn nnnnnnnnnn nnnnnnnnnn nnnnnnnnnn nnnnnnnnnn nnnnnnnnnn
n
>Trichomycteridae_Trichomycterus_nigricans_1_1
nnnnnnnnnn nnnnnnnnnn nnnnnnnnnn nnnnnnnnnn nnnnnnnnnn nnnnnnnnnn
nnnnnnnnnn nnnnnnnnnn nnnnnnnnnn nnnnnnnnnn nnnnnnnnnn gtcgtccaca
tctgccgaga cgtcaactac ggctgaatca tccgcaacct acatgctaat ggtgcatcct
tcttcttcat ctgtatctac ctacacatcg gccgaggcct ctactacggc tcctatttat
ataaagaaac gtgaaatatt ggggtagtgc tccttctcct agtaataata actgccttcg
taggctacgt cctgccttga ggacaaatgt cattctgagg ggccacagta attacaaact
tactctccgc tgttccgtac atcggagata tactagtaca atgaatctga ggaggcttct
ccgttgacaa cgcaactcta acacgattct tcgcattcca cttcctccta ccatttgcag
ttgtcgccgc caccgccctt cacgccctat tcttacatga aacgggatcc aacaacccca
tcggtatcaa ctccgatgca gataaaatca cattccaccc ctacttttca tacaaagacg
tactaggatt cgtaatccta attacacttc tagcagcctt agccctcttc tccccaaacc
ttctaggaga cccagaaaat ttcacccctg ctaacccctt agtgacaccc ccacacatta
agcccgaatg atacttccta tttgcctacg ccattctccg atcaatcccc aacaaattag
gaggagtcct agcactactc ttttcaatcc tagtactcat actagtcccc cttctacaca
catcaaaaca acaaggacta accttccggc cagtaacaca atttctattc tgaacactcg
tggcagacgt gatgattcta acgtgaattg gaggcatacc tgtagaacac cccttcatta
ttattggtnn nnnnnnnnnn nnnnnnnnnn nnnnnnnnnn nnnnnnnnnn nnnnnnnnnn
n
>Trichomycteridae_Trichomycterus_nigroauratus_1_1
nnnnnnnnnn nnnnnnnnnn nnnnnnnnnn nnnnnnnnnn nnnnnnnnnn nnnnnnnnnn
nnnnnnnnnn nnnnnnnnnn nnnnnnnnnn nnnnnnnnnn nnnnnnnnnn gtcgtccaca
tctgccgaga tgtcaactac ggctgagtca tccgcaacct acatgctaat ggtgcatcat
tcttcttcat ctgtatctac ctacacatcg gccgaggcct ctactacggc tcctacttgt
ataaagaaac atgaaacatt ggagtagtgc ttcttctcct agtaataata actgccttcg
taggctacgt tctaccttga ggacaaatgt cattctgagg agccacagta attacaaact
tactctccgc tgttccatac attggagata tactagttca atgaatctga ggaggcttct
ccgttgacaa cgcaactcta acacgattct tcgcattcca cttcctccta ccatttgcaa
ttgtagccgc caccgccctt cacgccctgt ttttacatga aacgggatcc aacaacccca
tcggtgtcaa ctccgatgca gataaaatca ccttccaccc ctacttttca tacaaagacg
tactaggatt cgtaatccta attacacttc tagcaacttt ggccctcttc tccccaaacc
ttctaggaga ccccgaaaat ttcacccctg ccaacccctt agtgacaccc ccacatatta
agcccgaatg atacttcctg tttgcctacg ccattctccg atcaatccct aacaaattag
gaggagttct ggcattactc ttttcaatcc tagtactcat actagtcccc cttctacata
catcaaaaca acaaggacta accttccgac cgatgacaca atttctattc tgaacactcg
tggcagacgt aatgattcta acgtgaatcg gaggcatacc tgtagaacac cccttcatta
ttattggtnn nnnnnnnnnn nnnnnnnnnn nnnnnnnnnn nnnnnnnnnn nnnnnnnnnn
n
>Loricariidae_Pseudancistrus_barbatus_3_1
catgatgaaa cttcggctca ctcctcctat tatgtttaat aacacaaatt ttaacaggac
tatttttagc aatacactac acctctgaca tttcaactgc attctcatcc gtagcccata
tttgccgaga cgtaaactat ggctgagtta tccgaaacct gcatgccaat ggagcctcat
tcttcttcat ctgcatttac ttacacattg gacgaggact atattatggt tcttacatat
ataaagaaac atgaaacatt ggtgtagtgc tacttcttct agtaataata actgccttcg
ttggctatgt cctcccttga ggccaaatat cattctgagg agcaaccgtc atcacaaacc
tactatcagc cgtcccctat atcggagaca atctagtcca atgaatttga ggaggattct
ccgtagataa tgcaacccta acacgattct tcgcattcca ttttctcctt ccatttgcaa
ttgtcgcggc aacaatctta cacgccctct tccttcacga aacaggatcc aacaatccaa
ttggcctaaa ttcagacgca gacaaaatct cattccatcc atacttctca tataaagacc
ttttaggatt tatcacacta ctaacacttt tagcctccct agccctattc tcaccaaacc
ttctaggaga tccagaaaat ttcacccccg ccaatccgct agttacccca ccacacatta
agccagaatg atacttccta tttgcttacg ccatcctacg atccattccc aacaaattag
gaggagtttt agcactatta ttttctattc tagtactaat agctgtcccc ctactacaca
catccaaaca gcaaggactt acattccgac cagtctccca agtcctattc tgaattttag
tagcagacgt cataatttta acatgaattg gaggcatacc tgttgaagat ccattcatca
ttattggaca aatcgcctca attctctact ttacaatctt ccttatccta aacccactag
c
>Loricariidae_Pseudancistrus_depressus_1_1
catgatgaaa ctttggctca ctcctcctat tatgtttaat agcacaaatt ctaacaggac
tatttttagc aatacactac acctctgaca tttcaactgc attctcatcc gtagcccata
tttgccgaga cgtaaattac ggctgagtta tccgaaacct acatgccaat ggagcctcat
tcttctttat ttgcatttac ttacacattg gacgaggact atattatggc tcttacatat
ataaagaaac atgaaacatt ggcgtagtgc tactccttct agtaataata actgccttcg
ttggctatgt tcttccctga ggccaaatat cattctgagg agcaaccgtc atcacaaacc
tactatcagc tgtcccctat atcggaaaca atctagtcca atgaatttga gggggattct
ccgtagataa tgcaacccta acacgattct tcgcattcca ttttctcctt ccattcgcaa
ttgtcgcggc aacaatctta cacgccctct tcctccacga aacaggatcc aacaatccaa
ttggcctaaa ttcagacgca gacaaaatct cattccatcc ctacttctca tataaagacc
ttttaggatt tattacacta ctaacacttt tagcctccct ggccctattc tcaccaaacc
ttctaggaga cccagaaaat tttacccccg ccaatccact agttacccca ccacacatta
agccagaatg atacttccta tttgcttacg ccatcctacg atccattccc aacaaattag
gaggagtttt agcactatta ttttctattc tagtactaat agctgtcccc ctactacaca
catccaaaca gcaaggactt acattccgac caatctctca agtcctattc tgaattttag
tagcggacgt cataatctta acatgaattg gaggcatgcc tgttgaagac ccattcatca
tcattggaca aatcgcctca attctctact ttacaatctt cttcatccta aatccactag
c
>Callichthyidae_Aspidoras_eurycephalus_1_1
catgatgaaa ctttggttca ctgctcctcc tctgcttagg ggtacaaatc gtcacaggcc
tattcctggc aatacactac acatcggata tcacaagcgc attctcctcc gtagcccaca
tctgccgaga tgttaattat ggatgggcca tccgaaacat acatgccaac ggggcctcct
tcttcttcat ctgcatttat ctccacatcg gacggggcct ttattatggg tcctatctct
ataaagaaac atgaaacatt ggagtagtac tacttttact agttataata accgcttttg
taggctacgt gctaccatgg ggacaaatat ccttctgagg tgctacagtg attactaacc
ttctctcggc cgtcccctac attggcaacg acctagtaca atgaatctga ggaggattct
ccgtagataa cgcaacacta acacgattct tcacattcca cttcctccta ccatttatcg
ttgttgctgc taccctaatt cacgccatgt ttttacatga aacaggctca aacaacccaa
ttggggtcaa ctcagacgca gacaaaatcc catttcaccc ctacttttca ttcaaagacc
tattagggtt tattatccta ataacccttc ttttatcttt ggccctattc tcacccaatc
ttctaggaga cccagacaac ttcaccccag ccaatccact agtaactcca acccatatta
aaccagaatg atactttcta ttcgcctacg ccatcctccg ctcaattcca aacaagctag
gaggagtaat agccctccta ttctctatcc tggtactgat actagtccca atacttcaca
cctcaaaaca acgaggactc acattccgac ccctcaccca gttcctattt tgaaccctag
tcgcagacgt atttattctt acatgaattg gagggatacc agtagaacac ccatttattg
tcattggaca aatcgcgtca attctgtact tcaccctcct actcatccta atacccgcaa
c
>Callichthyidae_Aspidoras_microgalaeus_1_1
catgatgaaa ctttggctca ctactccttc tctgcttagc agtacaaatt gtaacaggcc
tattcctagc aatacactac acatcagaca tcacaagcgc attctcttct gtggctcaca
tctgccgaga tgtaaactac gggtgagcca tccgaaatat acatgctaat ggggcctcat
tcttcttcat ctgcatttac ctccacatcg gacgaggcct ttattacggg tcctatctct
ataaagaaac atgaaacatt ggggtaatcc tacttctact agtcataata accgcctttg
tgggctacgt acttccatga ggacagatat ccttctgagg tgctacagta atcactaacc
ttctctctgc cgtcccatat attggcaatg acctcgtaca atggatctga ggagggttct
ccgtagacaa cgcaacacta acacgattct tcacatttca cttcctccta ccatttattg
ttgtcgctgc caccctaatt cacgccatgt tcttgcacga aacaggctca aacaacccga
ttggtgttaa ttcagatgca gataaaatcc cttttcaccc atacttttca ttcaaagacc
tattagggtt tattatttta atagcgcttc ttttatcact agccctattc tcacccaacc
ttctaggaga cccagacaac ttcacccccg ccaacccact agtaacccca acccacatta
aaccagagtg atacttccta ttcgcttacg ccatcctccg ctcaatccca aacaaactag
gaggcgtaat agccctccta ttttctatcc tagtgctaat attagtcccc atactccaca
cccycaaaca acgaggagtc acattccgcc cactcaccca attcctattt tgaaccctag
ttgcagacgt atttatcctc acatgaatgg gaggaatggc agtggaacac ccccttatta
tcattggaca aatcgggtca gtcctatact tcaccctctt actcatcctg atgcccgcaa
c
>Callichthyidae_Callichthys_callichthys_1_1
catgatgaaa ttttggctca cttcttcttc tctgcctagc catacaaatt gtaaccggac
tattcttagc aatacactac acatccgatg tttcaacagc attctcatct gttctccaca
tctgccgaga cgtaaattat ggctgaatta tccgcaacct tcatgccaac ggagcctcat
tcttcttcat ttgtatttac ctccacattg gacgaggcct ctactacggc tcctacttat
ataaagaaac atgaaacatc ggagttattc tactcctatt agttataata actgctttcg
tcggatacgt tctcccatga ggacaaatat ctttctgagg cgccaccgtc attaccaacc
tactatcagc cgtcccctac attggcaacg accttgtcca atgaatttga ggaggcttct
cagtagacaa agccacccta acacgattct tcgcattcca ctttatcctc ccattcgcag
ccgtggccgc caccctaatc cacgcccttt tcctacacga aacagggtct aacaacccca
tcggaaccaa ctcagatgca gacaaaatct cattccatcc ttacttctcc ttcaaagacc
ttctaggctt cctcattata ctaacagccc tcgccctcct ggccctgttc tcccccaacc
tcctaggaga cccagaaaac ttcacccccg caaacccatt agtcacccca acacacatta
aaccagaatg atactttcta tttgcatacg ccattctacg atctatccca aataaactgg
gaggagtcct agccctactg ctttcaatca tgattctaat agtcgtgccc ctccttcaca
cctccacacg acgcggaatg acattccggc ccctcaccca acttctattc tgatcgctag
tagccgacgt ccttatccta acatgaatcg gaggaatgcc agtagaacac ccatttgtta
tcatcggaca aatcgcatca attctgtact tcgctctaat tctcctccta ataccgatta
c
>Callichthyidae_Callichthys_callichthys_2_1
catgatgaaa ttttggctca cttctccttc tctgcctagc catacaaatt gtaaccggac
tattcttagc aatacactac acatccgatg tttcaacagc attctcatct gttgtccaca
tctgccgaga cgtaaattat ggctgaatca tccgcaacct tcatgccaac ggagcctcat
tcttcttcat ctgcatttac ctccacattg gacgaggcct ctactacggc tcctacttat
ataaagaaac atgaaacatc ggagttattc tgctgttctt agttatgata actgcctttg
tcggatacgt tctcccatgg ggacaaatat ctttctgagg cgccaccgtc attactaacc
tactatcagc catcccctac attggcaatg accttgtcca atgaatttga gggggcttct
cagtagacaa agctacccta acacgattct tcgcattcca ctttatcctc ccattcgcag
ccgtagccgc caccctaatt cacgccctct tcctacatga aacagggtct aacaacccca
tcggaaccaa ttcagatgca gacaaaatct cattccatcc ttacttctcc ttcaaagacc
ttctaggctt cctcatctta ctaacagccc tgccctcnct agccctgttc tcccccaacc
tcctagggga cccagaaaac ttcacccctg caaaccccct agtcacccca acacacatca
aaccagaatg gtattttctg tttgcatacg ccattctccg atctattcca aacaaactcg
gaggagtcct agccctactg ctttcaatta taatcctaat aattgtaccc ctccttcaca
cctccacacg acgcggaata acattccggc ccctcaccca acttctattc tgatcactag
tagccgacgt ccttatcctt acatgaatcg gaggcatgcc agtagaacac ccatttgtta
tcattggaca aatcgcatca attctgtact tcgccctaat tctcctccta ataccaatcg
c
>Callichthyidae_Corydoras_aeneus_3_1
catgatgaaa cttcggctcc ttactccttt tatgcttagc agtacaaatc gtcacaggcc
tattcctagc aatacactac acatcagaca ttacaagcgc attctcatcc gtagcccaca
tttgccgaga tgtcaattac ggctgagcta tccgaaatat ccatgctaac ggagcctcat
tcttctttat ttgcatctac cttcatattg gacgaggtct ttactacgga tcatacctct
acaaagaaac atgaaacatt ggagttgtac tactccttct agttataata actgcatttg
taggctatgt actaccatga ggccaaatat cattttgagg tgccacagta atcacaaatc
tcctctccgc aatcccatat attggtaatg atctagtaca gtgaatctga ggaggcttct
ctgtagataa cgcaacatta acacgattct ttacattcca ctttttgctg ccatttattg
tagtagccgc aaccctaatt catgccatgt tcctacacga aacaggctca aacaacccga
ttggagttaa ctcagatgca gacaaaatct cattccaccc atacttctca ttcaaagacc
ttctaggatt cattatctta ataaccctcc tcctctcttt agccctcttt tcaccaaacc
ttttaggaga cccagataac ttcactccag ccaacccact agtaacacca acccatatca
aacctgagtg atacttcctg tttgcctacg ctatcctccg ctcaattcca aacaaactag
gtggagtcct agccctccta ttttctattc tagtattaat actagtacca atactccaca
cctctaagca acgaggactt acgttccgac ccctaactca atttctattc tgaaccctag
tcgcagacgt atttattttg acatgaattg gcggaatacc agtagaacac ccatttgtta
ttatcggaca aatcgcgtca attttatatt tcacccttct catcatcctc atacctgcaa
c
>Callichthyidae_Corydoras_ehrhardti_1_1
catgatgaaa cttcggctcc ctactcctcc tttgcttggg agtacaaatt gtcacaggtc
tattcctagc aatacactac acatccgaca tcacaagcgc attctcatct gtagcccaca
tctgccgaga cgtcaactat ggctgagcca ttcgaaacat ccatgctaat ggggcctcct
ttttcttcat ttgcatctac ctccacatcg gacgaggcct ctactacggg tcatacattt
ataaagaaac atgaaacatt ggagttgtac tactacttct agttataata accgcctttg
taggctacgt cctgccatga ggacaaatat cattctgagg tgccacagta attaccaacc
tactctccgc aattccatac attggcaatg atctagtaca atgaatctga ggcggtttct
ctgtagacaa tgcaacactg acacgattct ttacatttca cttcctacta ccatttgttg
tagtagctgc taccctaatc catgccatgt tcctacatga aacaggctca aacaacccaa
tcggagttaa ctcagacgca gacaaaattt cattccaccc atatttttca ttcaaggacc
tcctagggtt tattatccta ataactcttc ttctatcctt agccctcttc tcaccaaacc
tcttaggaga tccagacaat tttaccccag ccaccccgct agtaacacca acccacatca
aacctgaatg atacttccta tttgcctacg ccatcctgcg ctcaattcca aacaaactgg
gcggagtcct agcactccta ttctccatct tagtattaat attagtgcca atactccacc
cctcaaaaca acgaggactt acattccgac catttaccca attcctattt tgaaccctag
tcgcagacgt atttatcctc acatgaatcg gcgggatgcc agtagaacac ccatttatta
tcatcggaca aatcgcatca gttctatact tcgccattct acttattctc atgcctgcaa
c
>Callichthyidae_Corydoras_ehrhardti_2_1
catgatgaaa cttcggctcc ctactcctcc tttgcttggg agtacaaatt gtcacaggtc
tattcctagc aatacactac acatccgaca tcacaagcgc attctcatct gtagcccaca
tctgccgaga cgtcaactat ggctgagcca ttcgaaacat ccatgctaat ggggcctcct
ttttcttcat ttgcatctac ctccacatcg gacgaggcct ctactacggg tcatacattt
ataaagaaac atgaaacatt ggagttgtac tactacttct agttataata accgcctttg
taggctacgt cctgccatga ggacaaatat cattctgagg tgccacagta attaccaacc
tactctccgc aattccatac attggcaatg atctagtaca atgaatctga ggcggtttct
ctgtagacaa tgcaacactg acacgattct ttacatttca cttcctacta ccatttgttg
tagtagctgc taccctaatc catgccatgt tcctacatga aacaggctca aacaacccaa
tcggagttaa ctcagacgca gacaaaattt cattccaccc atatttttca ttcaaggacc
tcctagggtt tattatccta ataactcttc ttctatcctt agccctcttc tcaccaaacc
tcttaggaga tccagacaat ttcaccccag ccaacccgct agtaacacca acccacatca
aacctgaatg atacttctta tttgcctacg ccatcctgcg ctcaattcca aacaaactgg
gcggaggcct agcactccta ttctccatct tagtattaat attagtgcca atactccacc
cctcaaaaca acgaggactt acattccgac catttaccca attcctattt tgaaccctag
tcgcagacgt atttatcctc acatgaatcg gcgggatgcc agtagaacac ccatttatta
tcatcggaca aatcgcatca gttctatact tcgccattct acttattctc atgcctgcaa
c
>Callichthyidae_Corydoras_ehrhardti_3_1
catgatgaaa cttcggctcc ctactcctcc tttgcttggg agtacaaatt gtcacaggtc
tattcctagc aatacactac acatccgaca tcacaagcgc attctcatct gtagcccaca
tctgccgaga cgtcaactat ggctgagcca ttcgaaacat ccatgctaat ggggcctcct
ttttcttcat ttgcatctac ctccacatcg gacgaggcct ctactacggg tcatacattt
ataaagaaac atgaaacatt ggagttgtac tactacttct agttataata accgcctttg
taggctacgt cctgccatga ggacaaatat cattctgagg tgccacagta attaccaacc
tactctccgc aattccatac attggcaatg atctagtaca atgaatctga ggcggtttct
ctgtagacaa tgcaacactg acacgattct ttacatttca cttcctacta ccatttgttg
tagtagctgc taccctaatc catgccatgt tcctacatga aacaggctca aacaacccaa
tcggagttaa ctcagacgca gacaaaattt cattccaccc atatttttca ttcaaggacc
tcctagggtt tattatccta ataactcttc ttctatcctt agccctcttc tcaccaaacc
tcttaggaga tccagacaat ttcaccccag ccaacccgct agtaacacca acccacatca
aacctgaatg atacttctta tttgcctacg ccatcctgcg ctcaattcca aacaaactgg
gcggaggcct agcactccta ttctccatct tagtattaat attagtgcca atactccacc
cctcaaaaca acgaggactt acattccgac catttaccca attcctattt tgaaccctag
tcgcagacgt atttatcctc acatgaatcg gcgggatgcc agtagaacac ccatttatta
tcatcggaca aatcgcatca gttctatact tcgccattct acttattctc atgcctgcaa
c
>Callichthyidae_Corydoras_fowleri_1_1
catgatgaaa ttttggatcc ctactcctcc tatgcttagc agcccaaatc atcacaggcc
tattcctagc aatacactac acatctgaca tcacaatagc attttcatct gtcgcccaca
tctgccgaga cgtcaactac ggatgagcaa tccgaaatat tcacgccaac ggcgcctcct
tcttcttcat ctgcatttac cttcatattg gacgaggtct ctactacgga tcctacctgt
ataaagaaac atgaaacatt ggagtagtat tactcctgct agtcataata accgccttcg
taggctatgt actaccatga ggacaaatat cattctgagg tgctacagta attacaaacc
tactttctgc cgtcccgtac attggcaaca accttgtaca atgaatctga ggtggctttt
ctgtagataa tgcaacatta acacgattct tcacattcca cttcttacta ccatttattg
ttgtagccgc cacccttatt cacgctatgt ttctccacga aacagggtca aacaacccaa
tcggaatcaa ctcagactca gacaaaattc catttcatcc atacttttca ttcaaagact
tactaggatt tatcattcta ctaatactac tactatccct agctctattc tcaccaaacc
tactaggaga cccagacaac ttcaccccag ccaatccact cgtaactcca acccacatca
aaccagaatg gtatttcctg ttcgcctacg ccattctccg ctcaatcccc aacaaactag
gaggtgtctt agccctacta ttttccatcc tagtcctaat actagtacca atactacaca
cttcaaaaca acgaggactc acattccgcc ccttcaccca actcctattc tgaaccctag
tctcggacgt acttattctg acatgaattg gaggaatacc agtagaacac ccattcatca
ttattggcca aatcgcatca atcctattct ttatgttact actcgtcctg ataccgctag
c
>Callichthyidae_Corydoras_maculifer_1_1
catgatgaaa cttcggctct ctcctcctac tatgcctagc aacacaaatc atcacaggct
tattcctagc aatacactac acatccgaca tcacaactgc cttttcatct atcacacaca
tctgccgaga tgtaaattat ggttgagcaa ttcgaaacat tcatgccaac ggagcctcct
ttttcttcat ctgcctttac cttcatattg gacgaggcct ctactacgga tcctacctgt
acaaagaaac atgaaatatc ggagtcatcc tcctcctcct cgtcataata accgcttttg
tgggttacgt actgccatga ggccaaatat cattctgagg tgccacagtt attacaaacc
tactatccgc catcccctat attggcaatg acctcgtcca atgaatctga gggggtttct
ccgtagacaa tgcaacacta acacgcttct tcacatttca cttcctcctg ccctttattg
tcgtcgccgc cactctgctc cacgctatgt ttcttcacga aacaggctcc aacaacccaa
tagggattac ctcagacaca gacaaaattc catttcaccc ctacttctca tttaaagatt
tactaggatt cacaatcctg gtcgcacttc ttctatcact agccctattc tcccccaacc
tcctagggga cccagaaaac tttaccccag ccaaccccct cgtaaccccc acacacatta
aaccagaatg atacttccta ttcgcctacg ccattctccg ctcaatcccc aacaaactag
ggggcgtcct agccctgcta ttctcaattc tagttgtaat gcttgtgcca ataatacaca
cctcaaaaca acgagggctc acgttttgcc cgcttacaca gctcctattt tgagccctag
ttttagaagt ccttattttg acgtgaattg gaggcatacc agtagaacac ccattcatca
tcattggcca aaacgcatca atcctcttct ttaagttaat actcctcctg atgccgctag
c
>Callichthyidae_Corydoras_panda_1_1
catgatgaaa cttcggctcc ttacttctcc tgtgcttagt agtacaaatt gttacagggc
tatttctagc aatacactac acgtcagaca tcacaagcgc attttcatct gtagcccaca
tctgccgaga tgtcaactac ggctgggcca tccgaaacat ccatgccaac ggagcctcat
tctttttcat ctgtatctac cttcacatcg gacgaggtct atactacgga tcttaccttt
ataaagaaac atgaaacatt ggagtagtcc tgctcctcct agttataata accgcattcg
taggctacgt actgccatga ggccaaatat cattctgagg tgccacagtt atcacaaacc
ttctctccgc aatcccttac attggcaatg atctagtaca atgaatttga ggtggcttct
ccgtagataa tgcaacacta acacggttct tcacattcca cttccttctt ccattcattg
tagtagctgc aactttaatc cacgccatgt tcctacacga aacgggctca aacaacccaa
tcggagttaa ctcagatgca gacaagatct catttcaccc atacttctca tttaaagacc
ttctaggatt tattatttta ataaccctcc ttctatcact agctctcttc tcccccaacc
tattgggaga ccccgacaac tttacccccg ccaacccgct agtgacacca actcacatta
aacccgaatg atacttccta ttcgcctacg ccatcctacg ctcaatccca aacaaactag
gcggagtact agctctacta ttctccatcc tggtgcttat actagtccca atactccaca
cctcaaaaca acgaggactc acattccgcc cactcaccca attcctattt tgaaccctag
ttgcagacgt attcatttta acatgaatcg gcggaatacc agtagaacac ccatttatta
tcatcggaca aatcgcgtca gtcttatact tcactcttct acttatcctc atgcctgcaa
c
>Callichthyidae_Corydoras_pygmaeus_1_1
catgatgaaa tttcggctcc ctcctactat tatgcttagg agtacaaatt gtcacaggcc
tattcctagc catacactac acatcagaca ttacaagcgc attctcatct gtagcccata
tctgccgaga cgtcaactac ggatgagcca tccgaaatat tcacgccaac ggagcctcct
tcttctttat ctgcatctac ctccacattg gccgaggcct ttattatgga tcataccttt
atcaggaaac atgagatatt ggagtagtat tactcttatt agcaataata actgctttct
tagcatacgt actaccatga ggacaaatat cattctgagg tgccacagta attacaaacc
tcctttctgc catcccatat attggtaacg acctagtaca atgaatttga ggcggctttt
ccgtagataa cgcaactcta acacgattct tcacattcca cttccttctc ccatttatcg
tagtagccgc taccttaatc catgctatgt tcctacatga aacaggctca aacaacccaa
ttggggtcaa ctcagacgca gacaaaattt cattccaccc atacttttca ttcaaagacc
tcttaggatt cattatttta ataacactac tcctatccat agccctcttc tcacccaacc
ttctaggaga cccagacaac ttcacccccg ctaacccact agtcacacca actcacatta
aaccagaatg atacttccta tttgcatatg ccatcctacg ctctattcca aataaactag
ggggagtcct agcccttcta ttctcaatcc tagtattgat actagttcca atacttcaca
cctcaaaaca acgaggactc acattccgac ctttcactca attcctattc tgaaccctag
tcgcagacgt atttattctc acatgaattg gaggaatacc agtagaacac ccattcatca
ttattggaca aatcgcatca attttatact tcaccctcct actgatcgct ataccagcaa
c
>Callichthyidae_Corydoras_pygmaeus_2_1
catgatgaaa tttcggctcc ctcctactat tatgcttagg agtacaaatt gtcacaggcc
tattcctagc catacactac acatcagaca ttacaagcgc attctcatct gtagcccata
tctgccgaga cgtcaactac ggatgagcca tccgaaatat tcacgccaac ggagcctcct
tcttctttat ctgcatctac ctccacattg gccgaggcct ttattatgga tcataccttt
atcaggaaac atgagatatt ggagtagtat tactcttatt agcaataata actgctttct
tagcatacgt actaccatga ggacaaatat cattctgagg tgccacagta attacaaacc
tcctttctgc catcccatat attggtaacg acctagtaca atgaatttga ggcggctttt
ccgtagataa cgcaactcta acacgattct tcacattcca cttccttctc ccatttatcg
tagtagccgc taccttaatc catgctatgt tcctacatga aacaggctca aacaacccaa
ttggggtcaa ctcagacgca gacaaaattt cattccaccc atacttttca ttcaaagacc
tcttaggatt cattatttta ataacactac tcctatccat agccctcttc tcacccaacc
ttctaggaga cccagacaac ttcacccccg ctaacccact agtcacacca actcacatta
aaccagaatg atacttccta tttgcatatg ccatcctacg ctctattcca aataaactag
ggggagtcct agcccttcta ttctcaatcc tagtattgat actagttcca atacttcaca
cctcaaaaca acgaggactc acattccgac ctttcactca attcctattc tgaaccctag
tcgcagacgt atttattctc acatgaattg gaggaatacc agtagaacac ccattcatca
ttattggaca aatcgcatca attttatact tcaccctcct actgatcgct ataccagcaa
c
>Callichthyidae_Corydoras_pygmaeus_3_1
catgatgaaa tttcggctcc ctcctactat tatgcttagg agtacaaatt gtcacaggcc
tattcctagc catacactac acatcagaca ttacaagcgc attctcatct gtagcccata
tctgccgaga cgtcaactac ggatgagcca tccgaaatat tcacgccaac ggagcctcct
tcttctttat ctgcatctac ctccacattg gccgaggcct ttattatgga tcataccttt
ataaggaaac atgaaatatt ggagtagtat tactcttatt agtaataata actgctttct
taggctacgt actaccatga ggacaaatat cattctgagg tgccacagta attacaaacc
tcctttctgc catcccatat attggtaacg acctagtaca atgaatttga ggcggctttt
ccgtagataa cgcaactcta acacgattct tcacattcca cttccttctc ccatttatcg
tagcagccgc taccttaatc catgctatgt tcctacatga aacaggctca aacaacccaa
ttggggtcaa ctcagacgca gacaaaattt cattccaccc atacttttca ttcaaagacc
tcttaggatt cattatttta ataacactac tcctatccat agccctcttc tcacccaacc
ttctaggaga cccagacaac ttcacccccg ctaacccact agtcacacca actcacatta
aaccagaatg atacttccta tttgcatatg ccatcctacg ctctattcca aataaactag
ggggagtcct agcccttcta ttctcaatcc tagtattgat actagttcca atacttcaca
cctcaaaaca acgaggactc acattccgac ctttcactca attcctattc tgaaccctag
tcgcagacgt atttattctc acatgaattg gaggaatacc agtagaacac ccattcatca
ttattggaca aatcgcatca attttatact tcaccctcct actgatcgct ataccagcaa
c
>Callichthyidae_Corydoras_rabauti_1_1
catgatgaaa cttcggctcc ctactccttc tatgtttgat agtacaaatt gttacaggcc
tattcctagc aatacactac acatcagata tcacaagcgc attctcatcc gtagcccaca
tctgccgaga tgttaactac ggctgagcca tccgaaatat ccacgccaac ggagcttcct
tcttctttat ttgcatctat cttcacatcg gacgaggtct ctactacgga tcatatcttt
ataaagaaac atgaaatatt ggagtagtac tactcctcct agttatgata accgcattcg
taggttatgt cttaccatga ggccaaatat cattttgagg tgccacagta atcacaaacc
tcctttctgc aatcccatac attggtaacg atctagtaca atgaatttga gggggcttct
ccgtagataa cgcaacacta acacgattct tcacattcca cttcctacta ccatttattg
tagtagccgc aaccctaatt cacgccatgt tcctacacga aacaggctca aacaacccaa
ttggaatcaa ctcggacgca gacaaaattt cattccaccc atacttctca ttcaaagacc
ttctgggatt cattattcta ataaccctcc ttctatcttt agccctcttc tcacccaacc
ttttaggaga cccagacaat ttcacccctg ccaacccact agtaacacca acccacatta
aacccgaatg atatttctta tttgcctacg ccatcctccg atcaatccca aacaaactag
gcggagtact agcactcctt ttttccattc tagtactaat actcgtccca atactccaca
cctcaaaaca acgaggactt acattccgac cattcactca attcctattt tgaaccctag
ttgcagacgt acttattcta acatgaatcg gcggaatacc agtagaacac ccattcgtta
ttattggaca agtcgcatca gtcttatact tcacccttct tctcatcctt atacccgcaa
c
>Callichthyidae_Corydoras_reticulatus_1_1
catgatgaaa cttcggctct ctactccttc tatgcttagg ggtacagatt gtcacaggcc
tgttcctagc aatacactac acatcagaca tcacaagcgc attctcatct gtagctcaca
tctgccgaga tgttaactac ggctgagcca tccgaaacat ccatgccaac ggcgcctctt
tcttctttat ttgcatctac cttcacatcg gacgaggcct ctactacgga tcctacctct
ataaagaaac atgaaacatt ggagtagtat tacttcttct agttataata actgcattcg
taggatatgt cctaccatga ggccaaatat cattttgagg tgccacagta atcacaaatc
ttctttccgc aatcccgtac atcggaaatg atttagtaca atgaatctga gggggcttct
ccgtagacaa cgcaacacta acacgatttt tcacattcca ctttctacta ccattcattg
tagtagccgc aaccctaatt catgctatgt tcctacacga aacaggctca aataacccaa
tcggaatcaa ctcagacgca gacaaaatct cattccaccc atacttctca tttaaagacc
tcctaggctt tattatttta ataaccctcc tcctatccct agccctcttt tcaccaaact
tactaggaga cccagacaac tttacccctg ccaacccgct agtaacacca acccacatta
aacccgaatg atatttccta tttgcctatg ccatcctccg ctcaattcca aataaactag
gtggggtcct agcccttcta ttctctatcc tagtactaat gctagttcct atgctccaca
cctcaaagca acggggactc acattccgac cactcacaca attcctattt tgagccctag
tcgcagacgt atttatttta acatgaatcg gcggaatacc agtagaacat ccatttatta
tcatcggaca aattgcatca atcttatatt tcacccttct cctcatcctc atgcctgcaa
c
>Callichthyidae_Corydoras_reticulatus_2_1
catgatgaaa cttcggctct ctactccttc tatgcttagg ggtacagatt gttacaggcc
tgttcctagc aatacactac acatcagaca tcacaagcgc attctcatct gtagctcaca
tctgccgaga tgttaactac ggctgagcca tccgaaacat ccatgccaac ggcgcctctt
tcttctttat ttgcatctac cttcacatcg gacgaggcct ctactacgga tcctacctct
ataaagaaac atgaaatatt ggagtagtat tacttcttct agttataata actgcattcg
taggatatgt cctaccatga ggccaaatat cattttgagg tgccacagta atcacaaatc
ttctttccgc aatcccgtac atcggaaatg atttagtaca atgaatctga gggggcttct
ccgtagacaa cgcaacacta acacgatttt tcacattcca ctttctacta ccattcattg
tagtagccgc aaccctaatt catgctatgt tcctacacga aacaggctca aataacccaa
tcggaatcaa ctcagacgca gacaaaatct cattccaccc atacttctca tttaaagacc
tcctaggctt tattatttta ataaccctcc tcctatccct agccctcttt tcaccaaact
tactaggaga cccagacaac tttacccctg ccaacccgct agtaacacca acccacatta
aacccgaatg atatttccta tttgcctatg ccatcctccg ctcaattcca aataaaatag
gtggggtcct agcccttcta ttctctatcc tagtactaat gctagttcct atgctccaca
cctcaaagca acggggagtc acattccgac cactcacaca attcctattt tgagccctag
tcgcagacgt atttatttta acatgaatcg gcggaatacc agtagaacat ccatttatta
tcatcggaca aattgcatca atcttatatt tcacccttct cctcatcctc atgcctgcaa
c
>Callichthyidae_Corydoras_reticulatus_3_1
catgatgaaa cttcggctct ctactccttc tatgcttagg ggtacagatt gtcacaggcc
tgttcctagc aatacactac acatcagaca tcacaagcgc attctcatct gtagctcaca
tctgccgaga tgttaactac ggctgagcca tccgaaacat ccatgccaac ggcgcctctt
tcttctttat ttgcatctac cttcacatcg gacgaggcct ctactacgga tcctacctct
ataaagaaac atgaaacatt ggagtagtat tacttcttct agttataata actgcattcg
taggatatgt cctaccatga ggccaaatat cattttgagg tgccacagta atcacaaatc
ttctttccgc aatcccgtac atcggaaatg atttagtaca atgaatctga gggggcttct
ccgtagacaa cgcaacacta acacgatttt tcacattcca ctttctacta ccattcattg
tagtagccgc aaccctaatt catgctatgt tcctacacga aacaggctca aataacccaa
tcggaatcaa ctcagacgca gacaaaatct cattccaccc atacttctca tttaaagacc
tcctaggctt tattatttta ataaccctcc tcctatccct agccctcttt tcaccaaact
tactaggaga cccagacaac tttacccctg ccaacccgct agtaacacca acccacatta
aacccgaatg atatttccta tttgcctatg ccatcctccg ctcaattcca aataaactag
gtggggtcct agcccttcta ttctctatcc tagtactaat gctagttcct atgctccaca
cctcaaagca acggggactc acattccgac cactcacaca attcctattt tgagccctag
tcgcagacgt atttatttta acatgaatcg gcggaatacc agtagaacat ccatttatta
tcatcggaca aattgcatca atcttatatt tcacccttct cctcatcctc atgcctgcaa
c
>Callichthyidae_Corydoras_serratus_1_1
catgatgaaa ctttggctcc ctactccttc tatgcttaat tacacagatc atcacaggac
ttttcctagc aatacactac acatctgaca ttacaactgc tttctcatcc gtcgcccaca
tctgccgaga tgtaaactat gggtgaataa tccgaaacct tcatgccaac ggagcttcat
tcttctttat ctgcatctac ctccatatcg ggcgaggcct ttactacggg tcctacctct
ataaagaaac atgaaacatt ggggtcatcc tgctcctgct cgtcataata accgccttcg
tgggttacgt gctgccatgg ggccaaatat cattctgagg tgccaccgta attacaaacc
tactatctgc catcccctat attggccacg acctcgtcca atgaatttgg ggtggcttct
ctgtagacaa tgcaacactt acacgcttct tcacattcca cttcctactc ccattcattg
ttgtagccgc caccctaatt catgccatgt tcctccacga aacaggctct aacaacccag
ttggagtgtc ctcaaataca gacaaaattc catttcaccc ctacttctca tttaaagact
tgttagggtt tattattcta ctaacactcc tcctctcact ggctctattt tccccaaacc
ttttaggaga cccagataac ttcactccag ccaaccccct cgtaacccct acacacatta
aaccagagtg atacttccta ttcgcctacg ccattcttcg atcaattccc aataaactag
gaggagtcct agccctgcta ttctcaatcc tagtattagt attagtccca atactacaca
cctcaaagca acgaaacctc atattccgcc cccttacaca attaatattt tgagccctgg
tctcagacgt tttaatccta acatgaattg gaggcatacc agtagagcat cccttcatca
ttatcggcca agtcgcatca atcctatact tcgcactact acttatttta atgccattaa
c
>Callichthyidae_Corydoras_stenocephalus_1_1
cgtgatgaaa ctttggctcc ctactcctac tatgcctaat aacacaaatt attacaggac
tcttcttagc aatacattac acatctgaca tcacaactgc cttttcatct gtggctcaca
tctgccgaga tgtaaattat ggctgaataa tccgaaacat tcatgccaat ggggcttcat
tcttcttcat ttgcatctac ctccacatcg gacgcggcct ctattacggg tcatacctgt
ataaagagac atgaaacatt ggagttatcc tccttctact tgtcataata accgctttcg
taggatacgt actgccatgg ggtcaaatat cattctgagg ggccacagta attacaaacc
tcttgtctgc cattccctat attggcaatg acctcgtaca atgaatctga ggcggctttt
ctgtagacaa tgcaacacta acacgcttct tcacattcca ctttctactc ccattcacca
ttgtagccgc caccctaatt catgccatgt tcctccacga aacaggctct aataatccaa
tcggaacttc ctcaaataca gacaaaattc catttcaccc ctatttctca tttaaagact
tactaggttt catcctccta ataactctcc tcctatcact agccctgttt tcccctaacc
ttttaggaga cccagaaaac ttcaccccag ccaaccccct cgtaaccccc acacacatca
aaccagaatg atacttccta ttcgcctatg ccattctccg ctcaattccc aacaagctag
gaggagttct ggccctattc ttctcaattc tcgtattgat actggtgcca atactgcaca
cctcaaaaca acgaagcctc acattccgcc cactcacaca actattgttc tgggccctag
tctcagacgt cctcatcctg acatgaatcg ggggcatacc agtagaacac ccctttatta
tcatcggcca agtcgcatca atcttatact ttacactgct actcatcttc ataccgctaa
c
>Callichthyidae_Scleromystax_barbatus_1_1
catgatgaaa cttcggctcc ctactacttc tctgcttaat agtacaaatc attacaggac
tatttctagc aatacattac acatcagaca ttacaagcgc attctcatct gtagctcaca
tctgccgaga tgttaactac gggtgggcca ttcgaaatat tcatgccaac ggagcttcct
ttttctttat ttgcatttac cttcacatcg gacgaggtct ctactacgga tcctacattt
ataaagaaac atgaaacatt ggcgtagtcc tcctcctgct agtcataata accgccttcg
taggctacgt gctaccatga ggccaaatat cattctgagg cgccacagtg attacaaacc
ttctatccgc catcccatac attggcaatg atttagtaca atgaatttga gggggcttct
ccgtagacaa tgcaacacta acacgattct tcacattcca cttcctcctt ccgttcattg
ttgtagctgc caccctaatt cacgccatgt tcctacacga aacaggctca aataacccaa
ttggggtaaa ctcagacgca gacaaaatct cctttcatcc atatttctca tttaaagact
tactaggatt tattatccta ctaaccctct tactatcgct agctctattc tcacccaacc
ttttaggaga ccccgacaac ttcaccccag cgaacccatt agtgacacca acccacatta
agccagaatg atattttcta ttcgcctacg ccattctccg ctcaattccc aataaactag
gaggagtttt agccctacta ttctccatcc tagtgctaat acttgttccc atgctccaca
cgtcaaaaca acgaggcctc acattccgcc ccatcaccca attcttattt tgaaccctag
ttgcagacgt atttattctc acatgaattg gaggaatacc agtagaacat ccttttatta
tcatcggaca aatcgcatca attttatatt tcgccctctt actcatcctc atacccgcaa
c
>Callichthyidae_Scleromystax_barbatus_2_1
catgatgaaa cttcggctcc ctactacttc tctgcttaat agtacaaatc attacaggac
tatttctagc aatacattac acatcagaca ttacaagcgc attctcatct gtagctcaca
tctgccgaga tgttaactac gggtgggcca ttcgaaatat tcatgccaac ggagcttcct
ttttctttat ttgcatttac cttcacatcg gacgaggtct ctactacgga tcctacattt
ataaagaaac atgaaacatt ggcgtagtcc tcctcctgct agtcataata accgccttcg
taggctacgt gctaccatga ggccaaatat cattctgagg cgccacagtg attacaaacc
ttctatccgc catcccatac attggcaatg atttagtaca atgaatttga gggggcttct
ccgtagacaa tgcaacacta acacgattct tcacattcca cttcctcctt ccgttcattg
ttgtagctgc caccctaatt cacgccatgt tcctacacga aacaggctca aataacccaa
ttggggtaaa ctcagacgca gacaaaatct cctttcatcc atatttctca tttaaagact
tactaggatt tattatccta ctaaccctct tactatcgct agctctattc tcacccaacc
ttttaggaga ccccgacaac ttcaccccag cgaacccatt agtgacacca acccacatta
agccagaatg atattttcta ttcgcctacg ccattctccg ctcaattccc aataaactag
gaggagtttt agccctacta ttctccatcc tagtgctaat acttgttccc atgctccaca
cgtcaaaaca acgaggcctc acattccgcc ccatcaccca attcttattt tgaaccctag
ttgcagacgt atttattctc acatgaattg gaggaatacc agtagaacat ccttttatta
tcatcggaca aatcgcatca attttatatt tcgccctctt actcatcctc atacccgcaa
c
>Loricariidae_Ancistrus_macrophthalmus_1_1
nntgatgaaa cttcggctca cttctactac tctgcctaac aacccaaatt ctaacaggac
tatttctagc aatacactac acatctgaca tctcaaccgc attttcatct gtagtccaca
tttgccgaga tgtaaactat ggctgagtaa tccgaaacat tcatgccaac ggagcctcat
tctttttcat ctgcatttat atacacatcg gacggggcct atattatggc tcctatgtat
ataaagaaac ctgaaacatt ggtgtagtac tactcctgct agtaataata actgccttcg
ttggttacgt cctcccatga ggccaaatat cattttgagg tgcaacagtt atcactaacc
tattatcagc cgtcccctac attggagaca gcctagtaca atgaatttgg ggtggatttt
ctgtagacaa cgcaacacta acccgattct tcgcattcca tttcttattg ccattcgccg
ttgttgcagc aacaatccta cacgccctct tcctccacga aacaggatcc aacaatccaa
tcggtcttaa ctcagacgca gacaaaatct cgttccaccc atacttttca tacaaagacc
tcctaggatt cattatttta cttattctcc tagcctctct agctttattc tcaccaaacc
ttctaggcga cccagaaaat ttcacccccg ccaacccact agttactccc ccacacatta
aaccagaatg atacttccta tttgcctatg ccattctacg atcaattcct aacaaactag
gaggagttct agcactatta ttctcaatcc tagtactaat aattgtcccc ctactccaca
catctaaaca tcaagcacta acattccgac caatctctca agtcttgttc tgactcctag
tagcagatgt tataatccta acatgaatcg gaggcatacc tgttgaacac ccatttatca
ttattggaca aattgcctca accctctact tcgcactgtt cctcctctta aatcccctag
c
>Loricariidae_Ancistrus_macrophthalmus_2_1
nntgatgaaa cttcggctca cttctactac tctgcctaac aacccaaatt ctaacaggac
tatttctagc aatacactac acatctgaca tctcaaccgc attttcatct gtagtccaca
tttgccgaga tgtaaactat ggctgagtaa tccgaaacat tcatgccaac ggagcctcat
tctttttcat ctgcatttat atacacatcg gacggggcct atattatggc tcctatgtat
ataaagaaac ctgaaacatt ggtgtagtac tactcctgct agtaataata actgccttcg
ttggttacgt cctcccatga ggccaaatat cattttgagg tgcaacagtt atcactaacc
tattatcagc cgtcccctac attggagaca gcctagtaca atgaatttgg ggtggatttt
ctgtagacaa cgcaacacta acccgattct tcgcattcca tttcttattg ccattcgccg
ttgttgcagc aacaatccta cacgccctct tcctccacga aacaggatcc aacaatccaa
tcggtcttaa ctcagacgca gacaaaatct cgttccaccc atacttttca tacaaagacc
tcctaggatt cattatttta cttattctcc tagcctctct agctttattc tcaccaaacc
ttctaggcga cccagaaaat ttcacccccg ccaacccact agttactccc ccacacatta
aaccagaatg atacttccta tttgcctatg ccattctacg atcaattcct aacaaactag
gaggagttct agcactatta ttctcaatcc tagtactaat aattgtcccc ctactccaca
catctaaaca tcaagcacta acattccgac caatctctca agtcttgttc tgactcctag
tagcagatgt tataatccta acatgaatcg gaggcatacc tgttgaacac ccatttatca
ttattggaca aattgcctca accctctact tcgcactgtt cctcctctta aatcccctag
c
>Loricariidae_Ancistrus_macrophthalmus_3_1
nntgatgaaa cttcggctca cttctactac tctgcctaac aacccaaatt ctaacaggac
tatttctagc aatacactac acatctgaca tctcaaccgc attttcatct gtagtccaca
tttgccgaga tgtaaactat ggctgagtaa tccgaaacat tcatgccaac ggagcctcat
tctttttcat ctgcatttat atacacatcg gacggggcct atattatggc tcctatgtat
ataaagaaac ctgaaacatt ggtgtagtac tactcctgct agtaataata actgccttcg
ttggttacgt cctcccatga ggccaaatat cattttgagg tgcaacagtt atcactaacc
tattatcagc cgtcccctac attggagaca gcctagtaca atgaatttgg ggtggatttt
ctgtagacaa cgcaacacta acccgattct tcgcattcca tttcttattg ccattcgccg
ttgttgcagc aacaatccta cacgccctct tcctccacga aacaggatcc aacaatccaa
tcggtcttaa ctcagacgca gacaaaatct cgttccaccc atacttttca tacaaagacc
tcctaggatt cattatttta cttattctcc tagcctctct agctttattc tcaccaaacc
ttctaggcga cccagaaaat ttcacccccg ccaacccact agttactccc ccacacatta
aaccagaatg atacttccta tttgcctatg ccattctacg atcaattcct aacaaactag
gaggagttct agcactatta ttctcaatcc tagtactaat aattgtcccc ctactccaca
catctaaaca tcaagcacta acattccgac caatctctca agtcttgttc tgactcctag
tagcagatgt tataatccta acatgaatcg gaggcatacc tgttgaacac ccatttatca
ttattggaca aattgcctca accctctact tcgcactgtt cctcctctta aatcccctag
c
>Loricariidae_Ancistrus_megalostomus_1_1
nntgatgaaa cttcggctcc ctcctcctac tctgcctaat aacccaaatt ctaacaggac
tatttttagc aatacactac acatctgata tctcaaccgc attttcatcc gtagtccaca
tttgccgaga tgtaaactac ggctgagtaa tccgaaacat ccacgccaac ggagcctcat
tctttttcat ttgcatttat atacacatcg gacggggcct atattacggt tcctacgtct
ataaagaaac ctgaaacatt ggtgtagtcc ttttcctgct agtaataata actgcctttg
ttggctacgt cctcccctga ggccaaatat cattctgagg tgcaacagtt attactaacc
tactatccgc cgtcccctac atcggagata acctagtaca atgaatttga ggaggatttt
ctgtagacaa cgcaacacta acccgattct tcgcattcca tttcttgtta ccattcgccg
ttgttgcagt aacaattcta cacgccctat tcctccacga aacaggatcc aacaacccaa
tcggccttaa ctcagatgca gacaaaatct cattccaccc atacttctca tacaaagacc
tcctaggatt cattatttta cttatactcc tagcctcttt ggctttattt tcaccaaacc
ttttaggtga cccagaaaat tttacccccg ccaacccact aattactccc ccacacatta
aaccagaatg atacttctta tttgcttatg ctattctgcg atcaatcccc aacaaactag
gaggagttct agcactgcta ttctcgatcc tagtactaat agcagtcccc ctacttcata
catctaaaca tcaagcacta acattccgac caatctctca ggtcttattc tgactcctag
tggcagacgt cataatctta acatgaatcg gaggtatacc cgttgaacac ccatttatta
ttattggaca aattgcctcc gccctctatt tcgcactatt cctcatctta aatccactag
c
>Loricariidae_Ancistrus_megalostomus_2_1
nntgatgaaa cttcggctcc ctcctcctac tctgcctaat aacccaaatt ctaacaggac
tatttttagc aatacactac acatctgata tctcaaccgc attttcatcc gtagtccaca
tttgccgaga tgtaaactac ggctgagtaa tccgaaacat ccacgccaac ggagcctcat
tctttttcat ttgcatttat atacacatcg gacggggcct atattacggt tcctacgtct
ataaagaaac ctgaaacatt ggtgtagtcc ttttcctgct agtaataata actgcctttg
ttggctacgt cctcccctga ggccaaatat cattctgagg tgcaacagtt attactaacc
tactatccgc cgtcccctac atcggagata acctagtaca atgaatttga ggaggatttt
ctgtagacaa cgcaacacta acccgattct tcgcattcca tttcttgtta ccattcgccg
ttgttgcagt aacaattcta cacgccctat tcctccacga aacaggatcc aacaacccaa
tcggccttaa ctcagatgca gacaaaatct cattccaccc atacttctca tacaaagacc
tcctaggatt cattatttta cttatactcc tagcctcttt ggctttattt tcaccaaacc
ttttaggtga cccagaaaat tttacccccg ccaacccact aattactccc ccacacatta
aaccagaatg atacttctta tttgcttatg ctattctgcg atcaatcccc aacaaactag
gaggagttct agcactgcta ttctcgatcc tagtactaat agcagtcccc ctacttcata
catctaaaca tcaagcacta acattccgac caatctctca ggtcttattc tgactcctag
tggcagacgt cataatctta acatgaatcg gaggtatacc cgttgaacac ccatttatta
ttattggaca aattgcctcc gccctctatt tcgcactatt cctcatctta aatccactag
c
>Loricariidae_Ancistrus_ranunculus_3_1
nntgatgaaa cttcggttca cttctcctac tctgcctaat aacccaaatt ttaacaggac
tattcctagc gatacactac acatctgata tctcaactgc attttcatcc gtagcccaca
tctgccgaga tgtaaactat ggctgagtga tccgaaacat tcatgccaac ggagcctcat
tctttttcat ttgtatttat atgcacatcg gacgaggcct atactatggc tcctatctat
ataaagaaac ctggaacatt ggtgtagtac tattcctgct agtaataata accgccttcg
tcggttacgt cctcccttga ggccaaatgt cattctgggg tgcaaccgtc atcacaaacc
tattatcggc catcccctac atcggagata gcctagtaca atgaatctga ggtggatttt
ctgtagacaa cgcaacacta aaccgattct tcgcattcca tttcttacta cccttcgcca
ttgttgcggc aacaatcctg catgccctct tcctccacga aacaggatcc aacaacccaa
tcggccttaa ctcggacgca gacaaaatct cattccaccc gtacttctcg tataaagacc
tcctaggatt cattattctt ctgactctcc tagcctcttt aactctattc tcacccaacc
ttctaggtga cccagaaaac ttcacccctg caaacccact aattactccc ccacatatta
aaccagaatg atacttccta ttcgcctatg ccattctacg atctattccc aacaaattag
gaggagtcct ggcactatta ttctcaattt tagtactaat ggtaatcccc cttcttcata
catctaaaca ccaagcactg acattccgac caatctccca attcttattc tgactcctag
tagcaaacgt catagtctta acatgaatcg gaggcatacc cgttgaacac ccatttatca
tcattggaca agttgcctcc accctctatt tcgcactatt cctcatctta aacccactag
c
>Loricariidae_Aphanotorulus_emarginatus_1_1
catgatgaga cttcggctca cttctcttac tatgcttagc agcacaaatt ttaacaggat
tatttctagc aatacattat acctctgatg tctcaactgc attttcatcc gttgctcata
tttgccgaga tgtaaactac ggctgaatca tccgaaatct acacgccaac ggagcatctt
tcttctttat ctgcatttac atacacattg gacgaggtct atactacggc tcttatacat
ataaagaaac atgaaacatt ggcgtagtat tatttctgtt agtaataata accgcctttg
tcggttatgt actcccctga ggccaaatat cattttgagg cgcaactgtt atcacaaacc
tcctgtcagc tgtcccttac atcggggaca gcttagtaca atgaatctga ggaggattct
ctgtagacaa cgcaactctc acacgattct ttgcatttca cttcctactc ccgtttgcaa
ttgtcgcagc aacaatctta cacgccctat tcctccatga aacaggatcc aacaatccaa
ttggcctaaa ctcagacgca gacaaaatct cattccaccc ctacttctca tataaagatc
tcctaggatt tattacatta ctcatactcc tagcctcttt agccctgttt tcaccaaacc
tcttaggaga tccagaaaat ttcacccccg ccaacccact agtgactccc ccacatatca
aaccagaatg atacttccta tttgcctatg ccattctacg atctattcct aataaactag
gaggggtact agcactatta ttctccattc tagtactaat agtagtcccc ctactacaca
catccaaaca acaaggactc acattccgac caatctccca aattctgttt tgagtactag
tagcagacgt tataattctg acatgaattg gaggtatgcc tgttgaacac ccattcatta
tcattggaca agtagcctcc atcctctact tcatattatt ccttgtccta aatccactag
c
>Loricariidae_Aphanotorulus_emarginatus_2_1
catgatgaga cttcggctca cttctcttac tatgcttagc agcacaaatt ttaacaggat
tatttctagc aatacattat acctctgatg tctcaactgc attttcatcc gttgctcata
tttgccgaga tgtaaactac ggctgaatca tccgaaatct acacgccaac ggagcatctt
tcttctttat ctgcatttac atacacattg gacgaggtct atactacggc tcttatacat
ataaagaaac atgaaacatt ggcgtagtat tatttctgtt agtaataata accgcctttg
tcggttatgt actcccctga ggccaaatat cattttgagg cgcaactgtt atcacaaacc
tcctgtcagc tgtcccttac atcggggaca gcttagtaca atgaatctga ggaggattct
ctgtagacaa cgcaactctc acacgattct ttgcatttca cttcctactc ccgtttgcaa
ttgtcgcagc aacaatctta cacgccctat tcctccatga aacaggatcc aacaatccaa
ttggcctaaa ctcagacgca gacaaaatct cattccaccc ctacttctca tataaagatc
tcctaggatt tattacatta ctcatactcc tagcctcttt agccctgttt tcaccaaacc
tcttaggaga tccagaaaat ttcacccccg ccaacccact agtgactccc ccacatatca
aaccagaatg atacttccta tttgcctatg ccattctacg atctattcct aataaactag
gaggggtact agcactatta ttctccattc tagtactaat agtagtcccc ctactacaca
catccaaaca acaaggactc acattccgac caatctccca aattctgttt tgagtactag
tagcagacgt tataattctg acatgaattg gaggtatgcc tgttgaacac ccattcatta
tcattggaca agtagcctcc atcctctact tcatattatt ccttgtccta aatccactag
c
>Loricariidae_Aphanotorulus_emarginatus_3_1
catgatgaga cttcggctca cttctcttac tatgcttagc agcacaaatt ttaacaggat
tatttctagc aatacattat acctctgatg tctcaactgc attttcatcc gttgctcata
tttgccgaga tgtaaactac ggctgaatca tccgaaatct acacgccaac ggagcatctt
tcttctttat ctgcatttac atacacattg gacgaggtct atactacggc tcttatacat
ataaagaaac atgaaacatt ggcgtagtat tatttctgtt agtaataata accgcctttg
tcggttatgt actcccctga ggccaaatat cattttgagg cgcaactgtt atcacaaacc
tcctgtcagc tgtcccttac atcggggaca gcttagtaca atgaatctga ggaggattct
ctgtagacaa cgcaactctc acacgattct ttgcatttca cttcctactc ccgtttgcaa
ttgtcgcagc aacaatctta cacgccctat tcctccatga aacaggatcc aacaatccaa
ttggcctaaa ctcagacgca gacaaaatct cattccaccc ctacttctca tataaagatc
tcctaggatt tattacatta ctcatactcc tagcctcttt agccctgttt tcaccaaacc
tcttaggaga tccagaaaat ttcacccccg ccaacccact agtgactccc ccacatatca
aaccagaatg atacttccta tttgcctatg ccattctacg atctattcct aataaactag
gaggggtact agcactatta ttctccattc tagtactaat agtagtcccc ctactacaca
catccaaaca acaaggactc acattccgac caatctccca aattctgttt tgagtactag
tagcagacgt tataattctg acatgaattg gaggtatgcc tgttgaacac ccattcatta
tcattggaca agtagcctcc atcctctact tcatattatt ccttgtccta aatccactag
c
>Loricariidae_Chaetostoma_fischeri_1_1
nnnnnnnnaa cttcggctca ctactcctac tatgcttaat agcacaaatt ttgaccggac
tattcctagc aatacactac acctctgatg tctcaactgc attctcatct gtagtccata
tctgtcgaga tgttaactac ggctgaatca tccgaaacct acatgctaac ggagcctcat
tcttcttcat ctgcatttat ctacacatcg gacgaggcct atactacggc tcctacatgt
acaaagaaac atgaaacatt ggcgtagtcc tactcctact agtaataata actgctttcg
tcggctatgt actaccctga ggccaaatat cattctgagg ggcaaccgtc attacaaacc
tactatcagc tgtcccatac attggagaca acctagttca atggatttga ggggggttct
ctgtagacaa tgcaacacta acacgatttt ttgcattcca cttcctcctt ccattcgcaa
ttattgcagc aacaattata catgccctct tcctccacga aacagggtct aacaacccaa
ttggtctaaa ctcagatgca gataaaatct cgtttcaccc atacttctca tacaaagacc
tcctaggatt tattgtacta ttaacatttc tagcttccct agctttattt tcaccaaacc
tactagggga cccagaaaat tttacccccg ccaacccatt agtaacccca ccacatatta
agccagaatg atactttcta tttgcctacg ccattctacg atcaattccc aataaactag
gaggagtttt agcactatta ttctccatcc tagtattaat agtagttcct ctactacaca
catccaaaca acaaggactc acattccgac caatttccca agccctattc tgaatcttag
tcgcagatgt aataatccta acatgaattg gaggcatgcc cgtcgaacat ccattcatca
tcatcggaca aatcgcctcc atcctctact tcgcgctatt tctcgtcttc aacccactag
c
>Loricariidae_Dekeyseria_amazonica_1_1
catgatgaaa cttcggctct ctcctactac tatgtttaat agtacagatt ctaacaggac
tatttttagc aatacactac acctctgaca tttcaactgc attctcatct gtagcccaca
tctgccgaga tgtaaattac gggtgaatta tccgaaatct acatgccaat ggcgcctcat
tcttcttcat ttgcctttac ttacacatcg gacgaggcct atactatggc tcctacatat
acaaagagac atgaaacatc ggtgtagttc tattcctact agtaataata actgctttcg
tcggctacgt attaccatga ggccaaatat cattttgagg agcaacagtt atcacaaacc
tgctatcagc tgtcccttat ataggagaca gcctagttca atgaatctga ggaggcttct
ccgtagacaa cgcaacccta acacgatttt ttgcattcca ctttttactc ccattcgcag
ttattgcagc aacaatccta cacgccttat tcctccacga aacaggatca aacaacccaa
ttggtctaaa ctcggacgca gacaaaattt catttcaccc atatttttca tataaagacc
tcgtaggatt tgctgtattg ttaacactac tggcttccct agccctattc tcgcccaacc
ttctaggtga tccagaaaat ttcacacccg ccaatcctct agtcacccca ccacacatta
aaccagaatg atacttccta ttcgcttatg ctatcctacg atcaatcccc aacaaattag
gaggggtttt agcactacta ttttccatcc tagtattaat agtagttccc ctattacaca
cgtccaaaca acaaggacta acattccgac ctatctccca aatcctattc tgaaccctag
tggcagacgt tataatctta acatgaattg gaggtatacc tgttgaacat ccattcatca
tcattggaca acttgcctca attctctact tcatattatt ccttatttta aacccactag
c
>Loricariidae_Dekeyseria_scaphirhynchus_2_1
catgatgaaa cttcggctca ctcctattat tatgcttaat aacacaaatc ctaacaggac
tatttctggc aatacactac acctccgata tctcaaccgc attttcatcc gtagcccaca
tctgccgaga tgtaaactac ggatgagtta ttcgaaatct gcacgccaac ggggcctcat
tcttctttat ctgcatctat ttgcacatcg gacgaggatt atactatggc tcctacatgt
ataaagaaac atgaaacatc ggcgtaatct tactactact agtaataata actgctttcg
taggttatgt tctaccatga ggccaaatat cattctgagg cgcaactgta attacaaacc
tactgtcggc tgtcccttac ataggagaca ccttagttca atgaatctgg ggaggcttct
ccgtagacaa tgcaacccta acacgattct tcgcattcca cttcctactc ccattcgcaa
tcatcgcagc aacaatccta cacgccctct tcctccatga aacagggtca aacaacccaa
tcggcctaaa ctcagacgcg gataaaattt catttcaccc atacttctcc tataaagatc
tcctaggttt tattacacta ctcacactac taaccttcct agctctattt ttacctaacc
ttttaggcga tccagaaaac tttacacctg ccaacccact agttactccc ccacacatta
aaccagaatg atactttcta tttgcctatg ccatcctgcg atcaattcct aataaattgg
gaggagtttt agcactacta ttttccattc tagtattaat agtagtcccc ctactacaca
catccaaaca acaaggactg acattccgac caatctccca aatcctattc tgagccctag
tagcagacgt cattatccta acatgaattg gaggaatgcc cgttgaacac cccttcatca
tcattgggca gatcgcctca attctctact tcatactatt tcttatctta aacccattag
c
>Loricariidae_Guyanancistrus_brevispinis_1_1
tatgatgaaa cttcggttca cttctcctat tatgtttaat tacacaaatc ttaacaggac
tattcttagc aatacactac acctctgata tctcaaccgc attctcatcc gtggcccaca
tctgccgaga tgtaaactac ggatgagtta ttcgaaacct acatgccaac ggagcctcat
ttttctttat ttgcatttac ttgcacatcg gacgaggact atactatggc tcctacatat
acaaagaaac atgaaatata ggtgtaatcc tactcttact agtaataata actgccttcg
ttggttatgt gctcccatga ggccaaatat cattctgagg ggcaaccgtc attactaacc
tactatcagc tgtcccctac atcggagaca acctagtcca atgaatttga ggagggttct
ctgtagacaa tgcaacccta acacgattct tcgcattcca cttcctactc ccattcgcaa
tcatcgcagc tacaatccta cacgccctct tcctccacga aacaggctcc aacaacccaa
ttggtctaaa ctcagatgca gacaaaattt cattccatcc atacttctca tacaaagacc
tcctaggatt tattatctta cttacactct tagcctccct agccctattt tcacctaacc
ttctaggtga cccagaaaac tttacccccg ctaatccatt agttacccca ccacacatta
agccagaatg atatttccta tttgcctatg ccatcctccg atcaattcca aacaaactag
gaggagttct agcattatta ttttctatcc tagtcctaat aattgtccct atactacata
catctaaaca gcaaggacta acattccgac caatttccca aatcctattc tgaacattag
tagcagacgt cctaatttta acatgaatcg gaggcatacc tgttgaacat ccatttatta
tcattgggca aattgcctca attctctact tcgctctatt tctcatctta aaccctctag
c
>Loricariidae_Hemiancistrus_medians_3_1
catgatgaaa ctttggctca cttctcttac tatgtctagc agcacaaatc ctaacaggac
tattcctagc aatacactat acctctgata tctcaaccgc attctcatcc gtagcccaca
tctgccgaga tgtcaactac ggctgaatca tccgaaactt acacgccaac ggagcttctt
tcttctttat ctgcatctac atacacattg gacgaggcct atactatggc tcctacatat
ataaagaaac atgaaacatt ggtgtagtat tatttctgct agtaatagtc accgctttcg
tcggctatgt tcttccctga ggccaaatat cattctgagg agcaaccgtc atcacaaacc
tcctatcagc tgtcccttac attggagata acctagtcca atgaatttga ggagggttct
ccgtagataa tgcaaccctg acacgattct ttgcattcca cttcctactc ccattcgcaa
tcattgctgc aacaatccta cacgccctct tccttcacga aacagggtcc aacaacccaa
ccggcctgaa ctcagatgca gacaaaatct cattccatcc atatttctca tacaaagacc
ttctaggatt cattgcacta ctaacactcc tagcttcttt agccctattt tcaccaaacc
tcctaggcga cccagaaaac ttcactcccg ccaacccgct agttacccca ccacatatta
aaccagaatg atacttccta ttcgcttatg ccatcctacg atctattccc aacaaattag
gaggagttct agcactacta ttttctatct tagtattaat agtagtcccc ctattacata
catctaaaca acaaggactc acattccgac caatctccca aatcctattt tgagctttag
tagcagacgt tataattcta acatgaattg gaggtatgcc tgttgaacac ccattcatta
tcattggaca agttgcctcc atcctctact tcgccctatt ccttgtctta aacccactag
c
>Loricariidae_Hemiancistrus_subviridis_1_1
catgatgaaa cttcggctca ctccttctac tatgtttaat agcacaaatc ctaacaggat
tattcctagc aatacattac acctctgaca tctcaactgc attctcgtcc gtagcccaca
tctgccgaga cgtaaactat ggatgaatta tccgaaactt acatgccaac ggggcttcct
tcttctttat ctgtatttat atacacattg gacgaggcct atactatggc tcctacatgt
acaaagaaac atgaaacatt ggtgtagtac tattcctact agtaataatc accgcctttg
ttggctacgt cctcccctga ggccaaatat ccttctgagg ggcaaccgtt atcacaaacc
tcctatcagc cgttccctat attggagaca acctagtcca atgaatttga ggaggatttt
ccgtagataa tgcaacccta acacgattct ttgcattcca cttcttattc ccattcataa
tcgtcgcagc aacaatctta catgccctct tcctccacga aacaggatcc aacaacccaa
ttggcctaaa ctcagacgca gacaaaatct catttcaccc atacttctca tacaaagacc
ttctaggatt cattgcttta ctaaccctcc tagcctcact agccctattc tcaccaaatc
ttctaggtga cccagaaaat tttactcctg ctaacccgct agtcacccca ccccatatca
aaccagaatg gtactttcta tttgcctatg ccattctacg atccattccc aacaaactag
gaggagtttt agcattacta ttttctatct tagtactaat agtggtcccc ctactacaca
catccaaaca acaaggactc acattccgac caatctccca aatcctattt tgaactttag
tagcagatgt cgtaatcctg acatgaatcg gaggtatacc tgttgaacac ccattcatta
ttatcggaca aattgcctcc atcctctatt tcatactatt ccttatccta aacccactag
c
>Loricariidae_Hemiancistrus_subviridis_2_1
catgatgaaa cttcggctca ctccttctac tatgtttaat agcacaaatc ctaacaggat
tattcctagc aatacattac acctctgaca tctcaactgc attctcgtcc gtagcccaca
tctgccgaga cgtaaactat ggatgaatta tccgaaactt acatgccaac ggggcttcct
tcttctttat ctgtatttat atacacattg gacgaggcct atactatggc tcctacatgt
acaaagaaac atgaaacatt ggtgtagtac tattcctact agtaataatc accgcctttg
ttggctacgt cctcccctga ggccaaatat ccttctgagg ggcaaccgtt atcacaaacc
tcctatcagc cgttccctat attggagaca acctagtcca atgaatttga ggaggatttt
ccgtagataa tgcaacccta acacgattct ttgcattcca cttcttattc ccattcataa
tcgtcgcagc aacaatctta catgccctct tcctccacga aacaggatcc aacaacccaa
ttggcctaaa ctcagacgca gacaaaatct catttcaccc atacttctca tacaaagacc
ttctaggatt cattgcttta ctaaccctcc tagcctcact agccctattc tcaccaaatc
ttctaggtga cccagaaaat tttactcctg ctaacccgct agtcacccca ccccatatca
aaccagaatg gtactttcta tttgcctatg ccattctacg atccattccc aacaaactag
gaggagtttt agcattacta ttttctatct tagtactaat agtggtcccc ctactacaca
catccaaaca acaaggactc acattccgac caatctccca aatcctattt tgaactttag
tagcagatgt cgtaatcctg acatgaatcg gaggtatacc tgttgaacac ccattcatta
ttatcggaca aattgcctcc atcctctatt tcatactatt ccttatccta aacccactag
c
>Loricariidae_Hemipsilichthys_gobio_1_1
catgatgaaa cttcggctca ctcctcctgc tctgccttgc tgtacaaatc ctaacaggac
tattccttgc aatacattac acctctgaca tctcaaccgc attctcatcc gtcgcccata
tctgccgaga tgtcaattac ggctgaatca tccgaaacct gcacgccaac ggggcctcct
tctttttcat ctgcatctac ctacacatcg gtcgaggcct ctactacggc tcatacttat
acaaagaaac atgaaacatt ggggtagtac ttctcctcct cgtaataatg accgccttcg
tcggctatgt gctcccatga ggacaaatat cattctgagg tgccactgtc atcacaaatc
ttctctcagc tgtcccctat gttggagata ttctagtcca atgaatctga ggaggctttt
ctgtagacaa tgccaccctt acacgattct ttgcattcca cttcctactc ccctttgcca
tcattgcagc cacaatcatc cacgccttgt ttcttcatga aacaggctcc aacaacccaa
ttggcctcaa ctcagacgca gataaaatca ccttccaccc ctacttctcc tacaaagacc
ttctagggtt cgcaatctta ttaatactcc taacctccct agccttattc tcccccaacc
tcctcggcga cccagaaaat tttacccccg ccaacccctt agtcactccc ccacatatta
agccagaatg atatttccta tttgcctacg ccatcctacg atccatccca aataaattag
gaggcgtctt agcactacta ttttcaatct tggtactcat ggtcatccca ctactacaca
catccaaaca acgagggctc acattccgac ccttatctca aatcctattc tgaaccctag
tagcagacgt gataatccta acatgaattg gaggcatgcc agttgaacat ccattcatca
ttatcggaca aatcgcctcc gttctctact tcgcactatt ccttgtcctt aatccactag
c
>Loricariidae_Hemipsilichthys_nimius_1_1
catgatgaaa tttcggctca cttctcctac tctgcctcgc cgtacaaatc ctaaccggac
tattccttgc aatacactac acctctgatg tctcaactgc attctcatcc gtcgcccaca
tctgccgaga tgtcaactac gggtgaatta tccggaatct acacgccaac ggagcctcct
tcttcttcat ctgcatttat ttacacatcg gccgaggact ctactacggc tcatacttat
acaaagaaac ttgaaacatt ggagtaatac ttctcctcct agtaataata actgccttcg
ttggctacgt cctcccatga ggacaaatat cattctgagg cgccacagtt attacaaacc
ttctctcagc tgtcccctac atcggagaca tcttagttca atgaatctgg gggggcttct
ccgtagacaa tgctaccctc acacgattct tcgccttcca cttcctactc ccctttgtca
ttattgcaac cacgattcta cacgcactct ttcttcatga aaccggctct aataatccaa
ttggcattaa ctcagatgca gacaaaatca ccttccatcc ctacttctcc tacaaagacc
tcttaggatt cgtaatctta ttgacattcc tagcctccct agccctattt tcccccaacc
tgctaggtga cccagaaaac ttcaccccag ccaatccctt agtcaccccg ccccacatta
aaccagaatg atacttccta tttgcctacg ccattctacg atcaatccca aacaaactgg
gaggcgtcct agcattatta ttttcaattt tagtacttat agtagtccca ctactacata
tatccaagca acaaggactt acattccgac ccctatccca aatcctattc tgagccctag
tagcagatgt agcaatttta acatgaattg gaggcatacc agtagaacac ccatttatta
tcatcggaca aattgcctct atcctctact ttgcactatt cctcatcttc aacccactag
c
>Loricariidae_Hisonotus_armatus_1_1
nnnnnnnnnn nnnnnnnnnn nnnnnnnnnn nnnnnnnnnn nnnnnnnnnn nnnnnnnnnn
nnnnnnnnnn nnnnnnnnnn nnnnnnnnnn nnnnnnnnnn nnnnnnnnnn nnnnnnnnnn
nnnnnnnnnn nnnnnnnnnn nnnnnnnnnn nnnnnaacct acacgccaac ggagcttcct
ttttctttat ctgcctctac tcccacatcg gccgtggact atattatggt tcttacatat
ataaagaaac atgaaacatc ggagtagttt tattcctgct agtgataata acagccttcg
tcggctatgt cctgccatga ggacaaatat ccttttgagg ggcaaccgtt attacaaatc
tcctatcagc cgtaccatac atgggagaca acctagttca gtggatctga gggggcttct
ctgtagataa tgcaaccctt acacgattct ttgccttcca ctttatcctc ccatttgcag
tcgtggcagc aacaattctt catgccctct tcctacacga aacaggatcc aacaacccaa
tcggactaaa ctcagactca gacaaaattc cattccaccc atacttctca tataaagacc
tcctagggtt catcaccctc cttacactac tggcctccct agccctattc tcaccaaatc
tgctaggcga cccagaaaac ttcaccccgg ctaaccccct agttactcca ccccacatta
aaccagagtg atatttttta tttgcctacg ccatcctacg atccatccca aataaactcg
gaggtgtcct agcattacta ttctctattc tagtacttat actagttcca ctcttacaca
catccaaaca gcaaggactc acattccggc cactatcaca aaccctattc tgagtactag
tggcagacgt aatgatccta acatgaatcg gaggcatacc agttgannnn nnnnnnnnnn
nnnnnnnnnn nnnnnnnnnn nnnnnnnnnn nnnnnnnnnn nnnnnnnnnn nnnnnnnnnn
n
>Loricariidae_Hisonotus_charrua_1_1
nnnnnnnnnn nnnnnnnnnn nnnnnnnnnn nnnnnnnnnn nnnnnnnnnn nnnnnnnnnn
nnnnnnnnnn nnnnnnnnnn nnnnnnnnnn nnnnnnnnnn nnnnnnnnnn nnnnnnnnnn
nnnnnnnnnn nnnnnnnnnn nnnnnnnnnn nnnnnaactt gcatgccaac ggagcttcct
ttttctttat ctgcctctac tcccacatcg gccgtggact atactatggt tcttacatat
ataaagaaac atgaaacatc ggggtagttt tattcctatt agtaataata acagccttcg
ttggctatgt cttgccatga ggacaaatat ccttttgagg ggcaaccgtt attacaaatc
tcctatcagc cgtgccatat atgggagaca acctagttca atgaatctga gggggcttct
ctgtagataa tgcaaccctt acacgattct ttgccttcca ttttctcctc ccatttgcag
tcgtagcagc aacaattctt catgccctct tcctacacga aacaggatct aacaacccaa
tcggactaaa ctcagactca gacaaaatcc catttcaccc atacttctca tataaagact
ccctaggatt catcaccctc cttacactac tggcctccct agccctattc tcaccaaatc
tgctaggcga cccagaaaac ttcaccccgg ctaaccccct agttactcca ccccacatca
aaccagagtg atatttttta tttgcctacg ctatcctacg atctattcca aataaactcg
gaggtgtcct agcattacta ttctccatcc tagtacttat actagttcca ctcttacaca
catccaaaca gcaaggactc acattccgac cactttcaca aaccctattt tgagtactag
tggcagacgt aatggtccta acatgaatcg gaggcatacc agttgannnn nnnnnnnnnn
nnnnnnnnnn nnnnnnnnnn nnnnnnnnnn nnnnnnnnnn nnnnnnnnnn nnnnnnnnnn
n
>Loricariidae_Hisonotus_francirochai_1_1
nnnnnnnnnn nnnnnnnnnn nnnnnnnnnn nnnnnnnnnn nnnnnnnnnn nnnnnnnnnn
nnnnnnnnnn nnnnnnnnnn nnnnnnnnnn nnnnnnnnnn nnnnnnnnnn nnnnnnnnnn
nnnnnnnnnn nnnnnnnnnn nnnnnnnnnn nnnnnaattt gcacgccaac ggagcctcat
ttttctttat ctgcctctac tcccacatcg gccgcggact ttactatggc tcctacatat
ataaagagac gtgaaacatc ggagtaattt tatttttact agtgataata acagccttcg
tcggctatgt cctgccatga ggacaaatat ccttctgagg tgcaaccgtt attacaaatc
tcctatccgc cgtcccatat attggagaca acctagttca atgaatctga gggggcttct
ccgtagataa cgcaaccctc acacgattct ttgccttcca ctttctcctc ccgtttgcag
tagttgcagc aacaattctc catgccctct tcctccacga aacagggtct aacaacccaa
ttgggttaaa ctcagactca gacaaaatcc catttcatcc atacttctcg tacaaagaca
tcctaggatt catcacccta cttacactac tggcctccct ggccctattc tcacccaatc
tcctgggcga cccagaaaac tttacccccg ccaaccccct agtcacccca ccacacatta
aaccagaatg atatttccta tttgcctacg ccatcctacg atccatcccc aataaactag
gaggtgtcct agcattacta ttttccatcc tagtactcat actagtccca cttctacaca
catccaaaca acaaggactc acatttcggc cttactcaca aaccctattc tgaattttag
tagcggatgt aataatnnnn nnnnnnnnnn nnnnnnnnnn nnnnnnnnnn nnnnnnnnnn
nnnnnnnnnn nnnnnnnnnn nnnnnnnnnn nnnnnnnnnn nnnnnnnnnn nnnnnnnnnn
n
>Loricariidae_Hisonotus_francirochai_2_1
nnnnnnnnnn nnnnnnnnnn nnnnnnnnnn nnnnnnnnnn nnnnnnnnnn nnnnnnnnnn
nnnnnnnnnn nnnnnnnnnn nnnnnnnnnn nnnnnnnnnn nnnnnnnnnn nnnnnnnnnn
nnnnnnnnnn nnnnnnnnnn nnnnnnnnnn nnnnnaattt gcacgccaac ggagcctcat
ttttctttat ctgcctctac tcccacatcg gccgcggact ttactatggc tcctacatat
ataaagagac gtgaaacatc ggagtaattt tatttttact agtgataata acagccttcg
tcggctatgt cctgccatga ggacaaatat ccttctgagg tgcaaccgtt attacaaatc
tcctatccgc cgtcccatat attggagaca acctagttca atgaatctga gggggcttct
ccgtagataa cgcaaccctc acacgattct ttgccttcca ctttctcctc ccgtttgcag
tagttgcagc aacaattctc catgccctct tcctccacga aacagggtct aacaacccaa
ttgggttaaa ctcagactca gacaaaatcc catttcatcc atacttctcg tacaaagaca
tcctaggatt catcacccta cttacactac tggcctccct ggccctattc tcacccaatc
tcctgggcga cccagaaaac tttacccccg ccaaccccct agtcacccca ccacacatta
aaccagaatg atatttccta tttgcctacg ccatcctacg atccatcccc aataaactag
gaggtgtcct agcattacta ttttccatcc tagtactcat actagtccca cttctacaca
catccaaaca acaaggactc acatttcggc cttactcaca aaccctattc tgaattttag
tagcggatgt aataatnnnn nnnnnnnnnn nnnnnnnnnn nnnnnnnnnn nnnnnnnnnn
nnnnnnnnnn nnnnnnnnnn nnnnnnnnnn nnnnnnnnnn nnnnnnnnnn nnnnnnnnnn
n
>Loricariidae_Hisonotus_laevior_1_1
nnnnnnnnnn nnnnnnnnnn nnnnnnnnnn nnnnnnnnnn nnnnnnnnnn nnnnnnnnnn
nnnnnnnnnn nnnnnnnnnn nnnnnnnnnn nnnnnnnnnn nnnnnnnnnn nnnnnnnnnn
nnnnnnnnnn nnnnnnnnnn nnnnnnnnnn nnnnnaacct acacgccaac ggagcttcct
ttttctttat ctgcctctac tacaagatcg gacgtggact atattatggt tcttacatat
ataaagaaac atgaaacatc ggagtagttt tatttctact agtaataata acagccttcg
tcggctatgt cctgccatga ggacaaatat ccttttgagg ggcaaccgtt attacaaatc
tcctatcagc cgtaccatac atgggagaca acctagttca atggatctga gggggcttct
ctgtagataa tgcaaccctt acacgattct ttgccttcca ttttctcctc ccatttgcag
tcgtggcagc aacaattctt catgccctct tcctacacga aacagggtct aacaacccaa
tcggactaaa ctcagactca gacaaaattc cattccaccc atacttctca tataaagacc
tcctagggtt catcaccctc ctcacactac tggcctccct ggccctattc tcaccaaatc
tgctaggcga cccaaaaaac ttcaccccgg ctaaccccct agttacccca ccccacatta
aaccagagtg atatttttta ttagcatacg ccatcctacg atccatccca aataaactcg
gaggtgtcct agcattgcta ttctctatcc tagtacttat actagtccca cttttacaca
catccaaaca gcaagggctc acattccggc cactgtcaca aaccccacgg ccttttctag
tggcagacgt aatgattcta acatgaatcg gaggcatacc agttgannnn nnnnnnnnnn
nnnnnnnnnn nnnnnnnnnn nnnnnnnnnn nnnnnnnnnn nnnnnnnnnn nnnnnnnnnn
n
>Loricariidae_Hisonotus_laevior_2_1
nnnnnnnnnn nnnnnnnnnn nnnnnnnnnn nnnnnnnnnn nnnnnnnnnn nnnnnnnnnn
nnnnnnnnnn nnnnnnnnnn nnnnnnnnnn nnnnnnnnnn nnnnnnnnnn nnnnnnnnnn
nnnnnnnnnn nnnnnnnnnn nnnnnnnnnn nnnnnaacct acacgccaac ggagcttcct
ttttctttat ctgcctctac tacaagatcg gacgtggact atattatggt tcttacatat
ataaagaaac atgaaacatc ggagtagttt tatttctact agtaataata acagccttcg
tcggctatgt cctgccatga ggacaaatat ccttttgagg ggcaaccgtt attacaaatc
tcctatcagc cgtaccatac atgggagaca acctagttca atggatctga gggggcttct
ctgtagataa tgcaaccctt acacgattct ttgccttcca ttttctcctc ccatttgcag
tcgtggcagc aacaattctt catgccctct tcctacacga aacagggtct aacaacccaa
tcggactaaa ctcagactca gacaaaattc cattccaccc atacttctca tataaagacc
tcctagggtt catcaccctc ctcacactac tggcctccct ggccctattc tcaccaaatc
tgctaggcga cccaaaaaac ttcaccccgg ctaaccccct agttacccca ccccacatta
aaccagagtg atatttttta ttagcatacg ccatcctacg atccatccca aataaactcg
gaggtgtcct agcattgcta ttctctatcc tagtacttat actagtccca cttttacaca
catccaaaca gcaagggctc acattccggc cactgtcaca aaccccacgg ccttttctag
tggcagacgt aatgattcta acatgaatcg gaggcatacc agttgannnn nnnnnnnnnn
nnnnnnnnnn nnnnnnnnnn nnnnnnnnnn nnnnnnnnnn nnnnnnnnnn nnnnnnnnnn
n
>Loricariidae_Hisonotus_laevior_3_1
nnnnnnnnnn nnnnnnnnnn nnnnnnnnnn nnnnnnnnnn nnnnnnnnnn nnnnnnnnnn
nnnnnnnnnn nnnnnnnnnn nnnnnnnnnn nnnnnnnnnn nnnnnnnnnn nnnnnnnnnn
nnnnnnnnnn nnnnnnnnnn nnnnnnnnnn nnnnnaacct acacgccaac ggagcttcct
ttttctttat ctgcctctac tacaagatcg gacgtggact atattatggt tcttacatat
ataaagaaac atgaaacatc ggagtagttt tatttctact agtaataata acagccttcg
tcggctatgt cctgccatga ggacaaatat ccttttgagg ggcaaccgtt attacaaatc
tcctatcagc cgtaccatac atgggagaca acctagttca atggatctga gggggcttct
ctgtagataa tgcaaccctt acacgattct ttgccttcca ttttctcctc ccatttgcag
tcgtggcagc aacaattctt catgccctct tcctacacga aacagggtct aacaacccaa
tcggactaaa ctcagactca gacaaaattc cattccaccc atacttctca tataaagacc
tcctagggtt catcaccctc ctcacactac tggcctccct ggccctattc tcaccaaatc
tgctaggcga cccaaaaaac ttcaccccgg ctaaccccct agttacccca ccccacatta
aaccagagtg atatttttta ttagcatacg ccatcctacg atccatccca aataaactcg
gaggtgtcct agcattgcta ttctctatcc tagtacttat actagtccca cttttacaca
catccaaaca gcaagggctc acattccggc cactgtcaca aaccccacgg ccttttctag
tggcagacgt aatgattcta acatgaatcg gaggcatacc agttgannnn nnnnnnnnnn
nnnnnnnnnn nnnnnnnnnn nnnnnnnnnn nnnnnnnnnn nnnnnnnnnn nnnnnnnnnn
n
>Loricariidae_Hisonotus_nigricauda_1_1
nnnnnnnnnn nnnnnnnnnn nnnnnnnnnn nnnnnnnnnn nnnnnnnnnn nnnnnnnnnn
nnnnnnnnnn nnnnnnnnnn nnnnnnnnnn nnnnnnnnnn nnnnnnnnnn nnnnnnnnnn
nnnnnnnnnn nnnnnnnnnn nnnnnnnnnn nnnnnaactt acacgccaac ggggcctcat
ttttcttcat ctgcctctac tcccacatcg gccgtgggct atattatggc tcctacatat
ataaagaaac gtgaaatatc ggagtaattt tatttttact cgtgataatg actgccttcg
tcggctacgt cctgccatga ggccaaatgt ccttttgagg ggcaaccgtt attacaaatc
tcctatcagc cgttccgtat atcggggaca acctagttca atggatctga gggggcttct
ctgtagataa tgcaaccctt acacgattct ttgccttcca ctttctcctt ccatttgcag
tcgtggcagc aacaatccta cacgcccttt ttctacacga aacaggatct aacaatccaa
ttggactaaa ctcagactca gacaaaatcc cgttccaccc atacttctct tataaagacc
tcttagggtt tattaccctc ctcacactac tagcctccct agccctattt tcaccaaatc
ttctaggtga cccagaaaac ttcacccccg ccaaccccct ggttactcca ccccacatta
aaccggagtg atacttttta tttgcctacg ccattctccg atctattcca aataaactcg
gaggcgtact agcattacta ttctcaattc tagtacttat actagttcct ctactacata
cgtccaaaca acaaggcctt acattccggc ccttatcaca aaccctattc tgagttctag
tggcagatgt aataatccta acatgaatcg gaggcatgcc agttgannnn nnnnnnnnnn
nnnnnnnnnn nnnnnnnnnn nnnnnnnnnn nnnnnnnnnn nnnnnnnnnn nnnnnnnnnn
n
>Loricariidae_Hisonotus_nigricauda_2_1
nnnnnnnnnn nnnnnnnnnn nnnnnnnnnn nnnnnnnnnn nnnnnnnnnn nnnnnnnnnn
nnnnnnnnnn nnnnnnnnnn nnnnnnnnnn nnnnnnnnnn nnnnnnnnnn nnnnnnnnnn
nnnnnnnnnn nnnnnnnnnn nnnnnnnnnn nnnnnaactt acacgccaac ggggcctcat
ttttcttcat ctgcctctac tcccacatcg gccgtgggct atattatggc tcctacatat
ataaagaaac gtgaaatatc ggagtaattt tatttttact cgtgataatg actgccttcg
tcggctacgt cctgccatga ggccaaatgt ccttttgagg ggcaaccgtt attacaaatc
tcctatcagc cgttccgtat atcggggaca acctagttca atggatctga gggggcttct
ctgtagataa tgcaaccctt acacgattct ttgccttcca ctttctcctt ccatttgcag
tcgtggcagc aacaatccta cacgcccttt ttctacacga aacaggatct aacaatccaa
ttggactaaa ctcagactca gacaaaatcc cgttccaccc atacttctct tataaagacc
tcttagggtt tattaccctc ctcacactac tagcctccct agccctattt tcaccaaatc
ttctaggtga cccagaaaac ttcacccccg ccaaccccct ggttactcca ccccacatta
aaccggagtg atacttttta tttgcctacg ccattctccg atctattcca aataaactcg
gaggcgtact agcattacta ttctcaattc tagtacttat actagttcct ctactacata
cgtccaaaca acaaggcctt acattccggc ccttatcaca aaccctattc tgagttctag
tggcagatgt aataatccta acatgaatcg gaggcatgcc agttgannnn nnnnnnnnnn
nnnnnnnnnn nnnnnnnnnn nnnnnnnnnn nnnnnnnnnn nnnnnnnnnn nnnnnnnnnn
n
>Loricariidae_Hisonotus_nigricauda_3_1
nnnnnnnnnn nnnnnnnnnn nnnnnnnnnn nnnnnnnnnn nnnnnnnnnn nnnnnnnnnn
nnnnnnnnnn nnnnnnnnnn nnnnnnnnnn nnnnnnnnnn nnnnnnnnnn nnnnnnnnnn
nnnnnnnnnn nnnnnnnnnn nnnnnnnnnn nnnnnaactt acacgccaac ggggcctcat
ttttcttcat ctgcctctac tcccacatcg gccgtgggct atattatggc tcctacatat
ataaagaaac gtgaaatatc ggagtaattt tatttttact cgtgataatg actgccttcg
tcggctacgt cctgccatga ggccaaatgt ccttttgagg ggcaaccgtt attacaaatc
tcctatcagc cgttccgtat atcggggaca acctagttca atggatctga gggggcttct
ctgtagataa tgcaaccctt acacgattct ttgccttcca ctttctcctt ccatttgcag
tcgtggcagc aacaatccta cacgcccttt ttctacacga aacaggatct aacaatccaa
ttggactaaa ctcagactca gacaaaatcc cgttccaccc atacttctct tataaagacc
tcttagggtt tattaccctc ctcacactac tagcctccct agccctattt tcaccaaatc
ttctaggtga cccagaaaac ttcacccccg ccaaccccct ggttactcca ccccacatta
aaccggagtg atacttttta tttgcctacg ccattctccg atctattcca aataaactcg
gaggcgtact agcattacta ttctcaattc tagtacttat actagttcct ctactacata
cgtccaaaca acaaggcctt acattccggc ccttatcaca aaccctattc tgagttctag
tggcagatgt aataatccta acatgaatcg gaggcatgcc agttgannnn nnnnnnnnnn
nnnnnnnnnn nnnnnnnnnn nnnnnnnnnn nnnnnnnnnn nnnnnnnnnn nnnnnnnnnn
n
>Loricariidae_Hisonotus_ringueleti_1_1
nnnnnnnnnn nnnnnnnnnn nnnnnnnnnn nnnnnnnnnn nnnnnnnnnn nnnnnnnnnn
nnnnnnnnnn nnnnnnnnnn nnnnnnnnnn nnnnnnnnnn nnnnnnnnnn nnnnnnnnnn
nnnnnnnnnn nnnnnnnnnn nnnnnnnnnn nnnnnaacct acatgccaac ggggcctcgt
ttttctttat ctgcttatac tcccacatcg gccgtggact atactatggc tcctacctgt
ataaagaaac atgaaacatc ggagtaattt tattcctact agtaataata acagccttcg
tcggctatgt tctaccatga ggacaaatgt ccttctgggg ggcaaccgtt attacaaatc
tcctatcagc cgtcccgtat attggagaca acctagttca atgaatctgg ggaggcttct
ctgtagataa tgcaaccctt acccgattct ttgccttcca ctttctcctc ccatttgcgg
tcgtagcagc aacaattctc cacgcccttt tcctgcacga aacaggatct aataacccaa
tcgggttaaa ctcagactca gacaaaatcc cattccaccc atacttctca tataaagacc
tcttaggatt cattaccctg cttacactac tggcctccct ggccctattc tcaccaaatc
tcctaggcga cccagaaaac ttcaccccgg ccaaccccct ggtcactccg ccccacatta
aaccagagtg atatttttta tttgcctacg ccatcctgcg atccatccca aacaaactag
gaggcgtact agcattacta ttctcaatcc tggtgctcat actagtccca ctcctacaca
catcaaaaca acaaggactc acattccgac cactgtcaca aaccctattt tgagtactag
tggcagacgt aataatccta acgtggattg gaggcatacc agttgannnn nnnnnnnnnn
nnnnnnnnnn nnnnnnnnnn nnnnnnnnnn nnnnnnnnnn nnnnnnnnnn nnnnnnnnnn
n
>Loricariidae_Hisonotus_ringueleti_2_1
nnnnnnnnnn nnnnnnnnnn nnnnnnnnnn nnnnnnnnnn nnnnnnnnnn nnnnnnnnnn
nnnnnnnnnn nnnnnnnnnn nnnnnnnnnn nnnnnnnnnn nnnnnnnnnn nnnnnnnnnn
nnnnnnnnnn nnnnnnnnnn nnnnnnnnnn nnnnnaacct acatgccaac ggggcctcgt
ttttctttat ctgcttatac tcccacatcg gccgtggact atactatggc tcctacctgt
ataaagaaac atgaaacatc ggagtaattt tattcctact agtaataata acagccttcg
tcggctatgt tctaccatga ggacaaatgt ccttctgggg ggcaaccgtt attacaaatc
tcctatcagc cgtcccgtat attggagaca acctagttca atgaatctgg ggaggcttct
ctgtagataa tgcaaccctt acccgattct ttgccttcca ctttctcctc ccatttgcgg
tcgtagcagc aacaattctc cacgcccttt tcctgcacga aacaggatct aataacccaa
tcgggttaaa ctcagactca gacaaaatcc cattccaccc atacttctca tataaagacc
tcttaggatt cattaccctg cttacactac tggcctccct ggccctattc tcaccaaatc
tcctaggcga cccagaaaac ttcaccccgg ccaaccccct ggtcactccg ccccacatta
aaccagagtg atatttttta tttgcctacg ccatcctgcg atccatccca aacaaactag
gaggcgtact agcattacta ttctcaatcc tggtgctcat actagtccca ctcctacaca
catcaaaaca acaaggactc acattccgac cactgtcaca aaccctattt tgagtactag
tggcagacgt aataatccta acgtggattg gaggcatacc agttgannnn nnnnnnnnnn
nnnnnnnnnn nnnnnnnnnn nnnnnnnnnn nnnnnnnnnn nnnnnnnnnn nnnnnnnnnn
n
>Loricariidae_Hisonotus_thayeri_1_1
catgatgaaa ttttggctca ttactcctac tatgcctaat agtgcaaatt ctaaccggac
tatttttagc catacactac acttccgaca tctccaccgc cttctcatcc gttgttcata
tctgccgaga cgtaaactat ggctgagtca ttcgaaacct acacgccaac ggagcctcat
ttttctttat ctgcctctac tcccacatcg gccgcggact atattatggt tcttacatat
ataaagaaac atgaaacatc ggagtagtct tattcctact agtaataata acagccttcg
tcggctatgt cctgccatga ggacaaatat ccttttgagg ggcaactgtc atcacaaatc
tcctgtcagc cgtaccatat attggggaca acctagttca atgaatctga gggggtttct
ccgtagataa cgcaaccctc acacgattct ttgccttcca ctttctcctt ccatttgcag
tcgtggcggc aacaattctt catgcccttt tcctacacga aacaggatct aacaacccaa
tcgggctaaa ctcagactca gacaaaattc cattccatcc gtacttctca tataaagacc
tcttagggtt catcaccctg ctcacactac tggcctccct agccctattc tcaccaaatc
tcctaggcga cccggaaaac ttcaccccag ccaaccccct agttaccccg cctcacatca
aaccagagtg atatttttta ttcgcctacg ccatcctacg atctatccca aataaactcg
gaggtgtcct agcattacta ttctcaatcc tagtactcat actagtccca ctcttacaca
catctaaaca acaaggactc acattccgac cactatcaca aaccctattt tgagtcctag
tggcagacgt aataattcta acatgaatcg gaggtatacc agttgaacac cccttcatca
tcatcggaca aattgcctca gtcctatact tctccctatt cctcatttta aacccactag
c
>Loricariidae_Hypostomus_affinis_1_1
nnnnnnnnnn nnnnnnnnnn nnnnnnnnnn nnnnnnnnnn nnnnnnnnnn nnnnnnnnnn
nnnnnnnnnn nnnnnnnnnn nnnnnnnnnn nnnnnnnnnn nnnnnnnnnn nnnnnnnnnn
nnnnnnnnnn nnnnnnnnnn nnnnnnnnnn nnnnnaactt acatgccaac ggagcatcct
tcttctttat ttgcatttat atgcacattg gacgaggcct ttactatggc tcttacacat
ataaagaaac atgaaacatt ggtgtagtat tatttcttct agtaataata accgccttcg
tcggttatgt ccttccttga ggccaaatat cattctgagg agcaaccgtt attacaaacc
tcctatcagc cgtcccctac atcggggaca gcttagtcca atgaatctga ggagggtttt
ctgtagacaa cgcaacccta acacgattct tcgcatttca cttcctactt ccattcgcaa
tcgttgcagc aacaatttta cacgccttat ttctacacga aacaggatcc aataacccaa
ttggcctaaa ctcagacgca gacaaaatct cattccaccc atacttctca tataaagacc
tcctacgatt tattatttta ctctcactcc tagcttctct acccctattt tcaccaaatc
tcctacgtga cccagcaaat tttactcctg ccaatccatt actacctccc ccacatatta
caccagcatg atacttccta tttgcctacg ctatcctacg atctattcct actacactac
gtggagtctt accattacta ttctctattt tacttttact actcgttccc ctattacata
catccaaaca acaacgactc acatttcgac caatctccca aatcctattc tgagtcctac
taccacatgt actacttcta ccatgaattg gacgcatacc tgttgaacac ccattcatta
nnnnnnnnnn nnnnnnnnnn nnnnnnnnnn nnnnnnnnnn nnnnnnnnnn nnnnnnnnnn
n
>Loricariidae_Hypostomus_ancistroides_1_1
nnnnnnnnnn nnnnnnnnnn nnnnnnnnnn nnnnnnnnnn nnnnnnnnnn nnnnnnnnnn
nnnnnnnnnn nnnnnnnnnn nnnnnnnnnn nnnnnnnnnn nnnnnnnnnn nnnnnnnnnn
nnnnnnnnnn nnnnnnnnnn nnnnnnnnnn nnnnnaactt acatgccaac ggagcatcct
tcttctttat ttgcatttat atgcacattg gacgaggcct ttactatggc tcttacacat
ataaagaaac atgaaacatt ggggtagtat tatttcttct agtaataata accgccttcg
tcggttatgt ccttccttga ggccagatat cattctgagg ggcaactgtt attacaaacc
tcttatcagc cgtcccctac atcggagaca gcttagtcca atgaatctga ggaggatttt
ctgtagataa cgcaacccta acacgattct tcgcatttca cttcctactt ccattcgcaa
tcattgcagc aacaattcta cacgccttat ttctacacga aacaggatcc aataacccaa
ttggtctaaa ctcagacgca gacaaaatct cattccaccc atacttctca tataaagacc
tcctacgatt tattatttta cttacacttc tagcttctct acccctattt tcaccaaacc
tcctacgtga cccagcaaat ttcactcctg ccaacccgtt actacctcct ccacatatta
caccagcatg atacttccta tttgcctacg ctatcctacg atctattcct actacactac
gacgagtctt accattacta ttctctattt tacttttact actcgttccc ctattacaca
catccaaaca acaacgactc acatttcgac caatctccca aatcctattc tgagtcctac
taccacatgt actacttcta ccatgaattg gacgcatacc tgttgaacac ccattcatta
nnnnnnnnnn nnnnnnnnnn nnnnnnnnnn nnnnnnnnnn nnnnnnnnnn nnnnnnnnnn
n
>Loricariidae_Hypostomus_boulengeri_1_1
nnnnnnnnnn nnnnnnnnnn nnnnnnnnnn nnnnnnnnnn nnnnnnnnnn nnnnnnnnnn
nnnnnnnnnn nnnnnnnnnn nnnnnnnnnn nnnnnnnnnn nnnnnnnnnn nnnnnnnnnn
nnnnnnnnnn nnnnnnnnnn nnnnnnnnnn nnnnnaactt acatgccaac ggagcatcct
tcttctttat ttgcatttat atgcacattg gacgaggcct ctactatggc tcttacacat
ataaagaaac atgaaacatt ggtgtagtat tatttcttct agtaataata accgccttcg
tcggttatgt ccttccttga ggccaaatat cattctgagg ggcaaccgtt attacaaacc
tcctatcagc cgtcccctac atcggagaca gcttagtcca atgaatctga ggaggatttt
ctgtagataa cgcaacccta acacgattct tcgcatttca cttcctactt ccattcgcaa
tcgttgcagc aacaattcta cacgccttat tcttacacga aacaggatcc aataacccaa
ttggcctaaa ctcggacgca gacaaaatct cattccaccc atacttctca tataaagacc
tccctggatt tattatttta cttacacttc tagcttctct acccctattt tcaccaaatc
tcctacgtga cccagcaaat tttactcctg ccaatccgtt actacctcct ccacatatta
caccagcatg atacttccta tttgcctacg ctatcctacg atccattcct actacattac
gtggagtctt accattacta ttctctattt tacttttact actcgttccc ctattacata
catccaaaca acaacgactc acatttcgac caatctccca aatcctattc tgagtcctac
taccacatgt actacttcta ccatgaattg gacgcatacc tgttgaacac ccattcatca
nnnnnnnnnn nnnnnnnnnn nnnnnnnnnn nnnnnnnnnn nnnnnnnnnn nnnnnnnnnn
n
>Loricariidae_Hypostomus_commersoni_1_1
nnnnnnnnnn nnnnnnnnnn nnnnnnnnnn nnnnnnnnnn nnnnnnnnnn nnnnnnnnnn
nnnnnnnnnn nnnnnnnnnn nnnnnnnnnn nnnnnnnnnn nnnnnnnnnn nnnnnnnnnn
nnnnnnnnnn nnnnnnnnnn nnnnnnnnnn nnnnnaactt acatgccaac ggagcatcct
tcttctttat ttgcatttat atgcacattg gacgaggcct ttactacggc tcttacacat
ataaagaaac atgaaacatt ggtgtagtat tatttcttct agtaataata accgccttcg
tcggttatgt ccttccttga ggccaaatat cattctgagg agcaaccgtt attacaaacc
tcctatcagc cgtcccctac atcggagaca gcttagtcca atgaatctga ggaggatttt
ctgtagataa cgcaacccta acacgattct tcgcatttca cttcctactt ccattcgcaa
tcgttgcagc aacaattcta cacgccttat ttctacacga aacaggatcc aataatccaa
ttggcctaaa ctcagacgca gacaaaatct cattccaccc atacttctca tataaagacc
tcctacgatt tattatttta cttacacttc tagcttctct acccctattt tcaccaaacc
tcctacgtga cccagcaaat tttactcctg ccaacccgtt actacctcct ccacatatta
caccagcatg atacttccta tttgcctacg ctatcctacg atctattcct actacactac
gtggagtctt accattacta ttctctattt tacttttact actcgttccc ctattacata
catccaaaca acaacgactc acatttcgac caatctccca aatcctattc tgagtcctac
taccacatgt actacttcta ccatgaattg gacgcatacc tgttgaacac ccattcatta
nnnnnnnnnn nnnnnnnnnn nnnnnnnnnn nnnnnnnnnn nnnnnnnnnn nnnnnnnnnn
n
>Loricariidae_Hypostomus_macushi_1_1
catgatgaaa cttcggttca cttcttctac tatgcttaat agcacaaatc ttaacaggac
tatttctagc aatacattac acctccgatg tctcaaccgc attctcatcc gttgcccata
tctgccgaga tgtaaactac ggctgagtca tccgaaactt acatgccaac ggagcatcct
tcttctttat ctgcatttat atgcacattg gacgaggcct ttactatggt tcttacacat
ataaagaaac atgaaacatt ggtgtagtac tatttcttct agtaataata accgccttcg
ttggttatgt ccttccttga ggccaaatat cattttgagg ggcaaccgtc attacaaacc
tcctatcagc cgtcccctac atcggagaca gcttagtcca atgaatctga ggaggatttt
ctgtagacaa cgcaaccctg acacgattct tcgcattcca cttcctactc ccattcgcaa
tcatcgcagc aacaattcta cacgccttat ttctacacga aacaggatcc aacaacccaa
tcggcctaaa ctcagacgca gacaaaatct cattccaccc atacttctca tataaagacc
tcctaggatt cattatttta cttacacttc tagcctctct agccctattt tcaccaaacc
ttctgggtga cccagaaaat tttactcctg ccaatccatt agttacccct ccacacatta
aaccagaatg gtatttccta tttgcctatg ccatcctacg atctattcct aataaattag
gcggggtctt agcattatta ttttctatct taattttaat agtcgtcccc ctattacaca
catccaaaca acaaggactc acatttcggc caatctccca aatcctattc tgaattctag
tagcagatgt aataattcta acatgaattg gaggcatacc tgttgaacat ccattcatta
ttattggaca aattgcctcc atcctctact ttatactatt ccttgtccta aaccccctag
c
>Loricariidae_Hypostomus_nigromaculatus_1_1
nnnnnnnnnn nnnnnnnnnn nnnnnnnnnn nnnnnnnnnn nnnnnnnnnn nnnnnnnnnn
nnnnnnnnnn nnnnnnnnnn nnnnnnnnnn nnnnnnnnnn nnnnnnnnnn nnnnnnnnna
tctgccgaga tgtaaactac ggttgagtta tccgaaactt acatgccaac ggagcatcct
tcttcttcat ctgcatttat atgcacattg gacggggcct ttactatggc tcttacacat
acaaagaaac atgaaacatt ggtgtagtac tatttctttt agtaataata accgccttcg
tcggttatgt acttccttga ggccaaatat cattttgagg ggcaaccgtt attacaaatc
tcctatctgc catcccctac attggagaca gcttagtcca atgaatttga ggagggtttt
ctgtagacaa cgcaacccta acacgatttt tcgcattcca cttcctactt ccattcgcaa
tcatcgcagc aacaattcta cacgccttat ttctacacga aacagggtcc aacaacccaa
ttggcctaaa ctcagacgca gacaaaatct cattccaccc atacttctca tacaaagacc
tcctaggatt tattattcta cttacacttc tagcttctct agccctattt tcaccaaacc
tcctagggga cccagaaaat ttcactcccg ccaatccatt agtaacccct ccacatatca
aaccagagtg atacttccta tttgcctacg ctatcctacg atctattcca aacaaactag
gaggtgtcct agcactacta ttttctattt tagttttaat agttgttccc ctactacaca
catccaaaca acaaggactc acattccgac caatttccca aatcctattc tgaatcctag
tagcagatgt aataattcta acatgaattg gaggcatgcc tgtcgaagat cccttcatta
ttatcggaca aattgcctcc atcctcgact tnnnnnnnnn nnnnnnnnnn nnnnnnnnnn
n
>Loricariidae_Hypostomus_pyrineusi_1_1
catgatgaaa cttcggttca cttcttctac tatgcttaat agcacaaatc ttaacaggac
tatttctagc aatacattat acctccgatg tctcaaccgc attctcatcc gttgcccaca
tctgccgaga tgtaaactat ggctgagtca tccgaaactt acatgccaac ggagcatcct
tcttctttat ctgtatttac atgcacattg gacgaggcct ttactatggt tcttatacat
ataaagaaac atgaaacatt ggtgtagtac tatttcttct agtaataata accgccttcg
ttggatatgt ccttccttgg ggccaaatat cattttgagg ggcaaccgtc attacaaacc
tcctatcagc cgtcccctac atcggagaca gcttagtcca atgaatctga ggaggatttt
ctgtagacaa cgcaacccta acacgattct tcgcattcca cttcctactc ccattcgcaa
tcatcgcagc aacaattcta cacgccttat ttctacacga aacaggatcc aataacccaa
tcggcctaaa ctcagacgca gacaaaatct cattccaccc atacttctca tataaagacc
tcctaggatt cattatttta ctcacacttc tagcctctct agccctattt tcaccaaacc
tcctaggtga tccagaaaat tttactcctg ccaacccatt agttactccc ccacatatta
aaccagaatg gtatttccta tttgcctatg ccatcctacg atctattcct aacaaattag
gtggggtctt agcattatta ttctctatct taattttgat agttgttccc ctattacaca
catccaaaca acaaggactc acatttcgac caatctccca aaccctattc tgaattctag
tagcagatgt gataatccta acatgaattg gaggcatacc tgttgaacat ccattcatta
ttattggaca aattgcctcc atcctctact ttatactatt ccttgttcta aaccccctag
c
>Loricariidae_Hypostomus_pyrineusi_2_1
catgatgaaa cttcggttca cttcttctac tatgcttaat agcacaaatc ttaacaggac
tatttctagc aatacattat acctccgatg tctcaaccgc attctcatcc gttgcccaca
tctgccgaga tgtaaactat ggctgagtca tccgaaactt acatgccaac ggagcatcct
tcttctttat ctgtatttac atgcacattg gacgaggcct ttactatggt tcttatacat
ataaagaaac atgaaacatt ggtgtagtac tatttcttct agtaataata accgccttcg
ttggatatgt ccttccttgg ggccaaatat cattttgagg ggcaaccgtc attacaaacc
tcctatcagc cgtcccctac atcggagaca gcttagtcca atgaatctga ggaggatttt
ctgtagacaa cgcaacccta acacgattct tcgcattcca cttcctactc ccattcgcaa
tcatcgcagc aacaattcta cacgccttat ttctacacga aacaggatcc aataacccaa
tcggcctaaa ctcagacgca gacaaaatct cattccaccc atacttctca tataaagacc
tcctaggatt cattatttta ctcacacttc tagcctctct agccctattt tcaccaaacc
tcctaggtga tccagaaaat tttactcctg ccaacccatt agttactccc ccacatatta
aaccagaatg gtatttccta tttgcctatg ccatcctacg atctattcct aacaaattag
gtggggtctt agcattatta ttctctatct taattttgat agttgttccc ctattacaca
catccaaaca acaaggactc acatttcgac caatctccca aaccctattc tgaattctag
tagcagatgt gataatccta acatgaattg gaggcatacc tgttgaacat ccattcatta
ttattggaca aattgcctcc atcctctact ttatactatt ccttgttcta aaccccctag
c
>Loricariidae_Hypostomus_taphorni_1_1
catgatgaaa cttcggctca cttctcctac tatgcttagt agcacaaatc ttaacaggac
tatttctagc aatacattat acttccgatg tctcaactgc attctcatcc gttgcccaca
tctgccgaga tgtaaactac ggctgagtaa tccgaaattt acatgccaac ggagcatcct
tcttctttat ctgcatttat atacacattg gacgaggcct ttactatggt tcttacacat
acaaagagac atgaaacatt ggtgtagtac tatttcttct agtaataatg accgccttcg
ttggttatgt ccttccctga ggccaaatat cattttgagg ggcaaccgtt attacaaacc
tcctatcagc tgtcccctat atcggggaca gcttagtcca atgaatctga ggaggatttt
ctgtagataa cgcaaccttg acacgattct tcgcattcca cttcctactc ccattcgcaa
tcgtcgcagc aacaatccta cacgccttat ttttacacga aacaggatcc aacaacccaa
ttggcctaaa ctcagacgca gataaaatct cattccaccc atacttctca tataaagacc
tcctaggatt tattatttta cttacacttc tagcttctct agccctattt tcaccaaacc
tcctaggcga cccagaaaat tttactcctg ccaacccatt agtaacccct ccacatatta
aaccagaatg atatttccta tttgcctatg ctatcctacg atctattccc aataaattag
gtggagtctt agcattatta ttttctattt taattttaat agttgttccc ctattacaca
catccaaaca acaaggactc acatttcgac caatctccca aatcctattc tggatcctag
tatcagatgt aataattcta acatgaattg gaggtatgcc tgttgaacac ccattcatta
ttatcggaca aattgcctct atcctctact tcatactatt ccttatccta aaccccctag
c
>Loricariidae_Hypostomus_taphorni_2_1
catgatgaaa cttcggctca cttctcctac tatgcttagt agcacaaatc ttaacaggac
tatttctagc aatacattat acttccgatg tctcaactgc attctcatcc gttgcccaca
tctgccgaga tgtaaactac ggctgagtaa tccgaaattt acatgccaac ggagcatcct
tcttctttat ctgcatttat atacacattg gacgaggcct ttactatggt tcttacacat
acaaagagac atgaaacatt ggtgtagtac tatttcttct agtaataatg accgccttcg
ttggttatgt ccttccctga ggccaaatat cattttgagg ggcaaccgtt attacaaacc
tcctatcagc tgtcccctat atcggggaca gcttagtcca atgaatctga ggaggatttt
ctgtagataa cgcaaccttg acacgattct tcgcattcca cttcctactc ccattcgcaa
tcgtcgcagc aacaatccta cacgccttat ttttacacga aacaggatcc aacaacccaa
ttggcctaaa ctcagacgca gataaaatct cattccaccc atacttctca tataaagacc
tcctaggatt tattatttta cttacacttc tagcttctct agccctattt tcaccaaacc
tcctaggcga cccagaaaat tttactcctg ccaacccatt agtaacccct ccacatatta
aaccagaatg atatttccta tttgcctatg ctatcctacg atctattccc aataaattag
gtggagtctt agcattatta ttttctattt taattttaat agttgttccc ctattacaca
catccaaaca acaaggactc acatttcgac caatctccca aatcctattc tggatcctag
tatcagatgt aataattcta acatgaattg gaggtatgcc tgttgaacac ccattcatta
ttatcggaca aattgcctct atcctctact tcatactatt ccttatccta aaccccctag
c
>Loricariidae_Isbrueckerichthys_alipionis_3_1
nnnnnnnnnn nnnnnnnnnn nnnnnnnnnn nnnnnnnnnn nnnnnnnnnn nnnnnnnnnn
nnnnnnnnnn nnnnnnnnnn nnnnnnnnnn nnnnnnnnnn nnnnnnnnnn nnnnnnnnna
tctgccgaga tgtgaactac ggctgagtta ttcgaaacct acacgccaat ggggcctcat
ttttctttat ctgcctttac ttccatattg gacgcggact gtattatggc tcatacttgt
acaaggaaac ctgaaacatc ggagtgatct tgttcctact agtgataata accgcttttg
ttggctatgt cctcccatga ggccaaatat cattctgggg ggcaaccgtc atcacaaacc
tcctttcagc cgttccctat attggagaca gtcttgttca atgaatctgg ggaggcttct
ccgtagacaa tgcaacccta acacgattct tcgcattcca cttcctccta ccattcgcag
ttgtagcagc aacaatcctc cacgccctat tccttcacga aacaggatcc aacaacccaa
ttggcttaaa ctcggatgca gacaagatta cattccaccc atacttttcc tacaaagacc
tcctaggttt cattgtacta ttaaccctac tggcctcact agccctattc tcacccaacc
tcctcggaga cccagaaaat tttacccccg ccaacccgct agttacacca ccacacatca
aaccagaatg atacttccta ttcgcctacg ccatcctacg atccatccca aacaaacttg
ggggtgtctt agctttacta ttctctatct tggtactcat actagtccct atacttcaca
catccaatca acgaggactc acgttccgac ctatttcaca gaccctattc tgaatcttgg
tggcagacgt aataattcta acgtgaattg gagggatacc tgtcgaacac cccttcatca
ttattggaca aatcgcttca atcctctact tnnnnnnnnn nnnnnnnnnn nnnnnnnnnn
n
>Loricariidae_Isbrueckerichthys_duseni_3_1
nnnnnnnnnn nnnnnnnnnn nnnnnnnnnn nnnnnnnnnn nnnnnnnnnn nnnnnnnnnn
nnnnnnnnnn nnnnnnnnnn nnnnnnnnnn nnnnnnnnnn nnnnnnnnnn nnnnnnnnna
tctgtcggga tgtaaactac ggctgagtca ttcgaaacct acacgccaat ggggcctcat
ttttctttat ctgcctttac ttccacatcg gacgcggact gtattatggc tcatacttat
acaaagaaac ctgaaacatc ggagtgatct tgttcctact agtaataata accgcttttg
ttggctatgt cctcccatga ggacaaatat cattctgagg ggcaaccgtc atcacaaacc
tcctttcagc cgttccctac attggaaaca atcttgttca atgaatctga gggggcttct
ccgtagacag tgcaacccta acacgattct tcgcattcca cttcctcctg ccattcgcag
tcgtagcagc aacaatcctc cacgccctat tccttcacga aacaggatcc aacaacccaa
ttgggctaaa ctcggatgca gacaaaatta cattccaccc atacttttcc tacaaggacc
tcctaggatt cattgtacta ctaaccctac tggcctcact agccctattc tcacccaacc
tcctcggaga cccagaaaat tttacccccg ccaacccgct agtcacacca ccacacatca
aaccagaatg atacttccta tttgcctacg ccatcctacg atccatccca aacaagcttg
ggggagtctt agcattacta ttctctattt tagtactcat actagtccct atgcttcaca
catccaatca acgaggactc acgttccgac ctatttcaca ggccctattc tgaatcctag
tagcagacgt aataatcctg acatgaattg gaggaatgcc tgtcgaacac cctttcatca
ttattggaca aatcgcttca atcctttact tnnnnnnnnn nnnnnnnnnn nnnnnnnnnn
n
>Loricariidae_Isbrueckerichthys_epakmos_2_1
nnnnnnnnnn nnnnnnnnnn nnnnnnnnnn nnnnnnnnnn nnnnnnnnnn nnnnnnnnnn
nnnnnnnnnn nnnnnnnnnn nnnnnnnnnn nnnnnnnnnn nnnnnnnnnn nnnnnnnnna
tctgtcgaga tgtaaactac ggctgagtta ttcgaaacct acacgccaat ggggcctcat
ttttctttat ctgcctttac ttccacatcg gacgcggact gtattatggc tcatacttgt
acaaagaaac ctgaaacatc ggagtaatct tgttcctact agtaataata accgcttttg
ttggctatgt cctcccatga ggccaaatat cattctgagg ggcaaccgtc atcacaaacc
tcctctcagc cgttccctac attggaaaca atcttgttca atgaatctga gggggcttct
ccgtagacaa tgcaaccctg acacgattct tcgcattcca cttcctcctg ccattcgcag
ttgtagcagc aacaatcctc cacgccctat tccttcacga aacgggatcc aacaacccaa
ttggcttaaa ctcggatgca gacaaaatta cattccaccc atacttttcc tacaaggacc
tcctaggatt cattgtacta ctaaccctac tggcctcact agccctattc tcacccaacc
tcctcggaga cccagaaaat tttacccccg ccaacccgct agtcacacca ccacacatca
aaccagaatg atacttccta tttgcctacg ccatcctacg atccatccca aacaagcttg
ggggtgtctt agcactacta ttctctattt tggtactcat actagtccct atgctgcaca
catccaatca acgaggactc acgttccgac ctatttcaca gaccctattc tgaatcttag
tagcagacgt aataatccta acatgaattg gaggaatacc cgtcgaacac cctttcatca
ttattggaca agtcgcttca attctctact tnnnnnnnnn nnnnnnnnnn nnnnnnnnnn
n
>Loricariidae_Isbrueckerichthys_epakmos_3_1
nnnnnnnnnn nnnnnnnnnn nnnnnnnnnn nnnnnnnnnn nnnnnnnnnn nnnnnnnnnn
nnnnnnnnnn nnnnnnnnnn nnnnnnnnnn nnnnnnnnnn nnnnnnnnnn nnnnnnnnna
tctgtcgaga tgtaaactac ggctgagtta ttcgaaacct acacgccaat ggggcctcat
ttttctttat ctgcctttac ttccacatcg gacgcggact gtattatggc tcatacttgt
acaaagaaac ctgaaacatc ggagtaatct tgttcctact agtaataata accgcttttg
ttggctatgt cctcccatga ggccaaatat cattctgagg ggcaaccgtc atcacaaacc
tcctctcagc cgttccctac attggaaaca atcttgttca atgaatctga gggggcttct
ccgtagacaa tgcaaccctg acacgattct tcgcattcca cttcctcctg ccattcgcag
ttgtagcagc aacaatcctc cacgccctat tccttcacga aacgggatcc aacaacccaa
ttggcttaaa ctcggatgca gacaaaatta cattccaccc atacttttcc tacaaggacc
tcctaggatt cattgtacta ctaaccctac tggcctcact agccctattc tcacccaacc
tcctcggaga cccagaaaat tttacccccg ccaacccgct agtcacacca ccacacatca
aaccagaatg atacttccta tttgcctacg ccatcctacg atccatccca aacaagcttg
ggggtgtctt agcactacta ttctctattt tggtactcat actagtccct atgctgcaca
catccaatca acgaggactc acgttccgac ctatttcaca gaccctattc tgaatcttag
tagcagacgt aataatccta acatgaattg gaggaatacc cgtcgaacac cctttcatca
ttattggaca agtcgcttca attctctact tnnnnnnnnn nnnnnnnnnn nnnnnnnnnn
n
>Loricariidae_Isorineloricaria_spinosissima_1_1
tatgatgaaa cttcggctca ctactcctac tatgcctagc aacacaaatt ctaacaggat
tattcctagc aatacattac acctctgata tctcaactgc cttctcatct gttgcccata
tctgccgaga tgtaaactac ggttgagtta tccgaaactt acacgccaac ggagcatcct
tcttcttcat ctgcatctat atacacattg gacgaggctt atactatggt tcttatacat
ataaagaaac atgaaacatt ggtgtagtat tattcctcct agtaataata accgccttcg
ttggttacgt gcttccctga ggccaaatat cattctgagg ggcaactgtt attacaaacc
tactatcagc tgtcccttat attggagaca gcttagttca atgaatctga ggagggttct
ccgtagacaa cgcaaccctg acacgattct tcgcattcca ctttttactc ccattcgcaa
tcgtcgcagc aaccatttta catgccctat ttctacatga aacaggatcc aacaacccaa
tcggcctaaa ttcagacgta gacaaaatct cattccaccc ctatttctca tataaggacc
tcctaggatt tattgcttta ctcacacttc tagcttcttt agccttattt tcaccaaacc
tcttaggtga tccagaaaat tttactcctg ctaacccatt agtaactccc cctcatatta
aaccagaatg atacttccta ttcgcctatg ccatcttacg atccattcct aacaaactag
ggggagtatt agcactatta ttttctatcc tagtattaat agtagtcccc atactacaca
catctaaaca acaaggacta acattccgac caatttccca aatcctattc tgagtcctag
tagcagacgt cgcaatccta acatgaattg gaggcatgcc tgttgagcac ccattcatta
ttattggaca aatcgcctct attctctact tcatactatt tcttgtccta aacccactag
c
>Loricariidae_Kronichthys_subteres_1_1
nnnnnnnnnn nnnnnnnnnn nnnnnnnnnn nnnnnnnnnn nnnnnnnnnn nnnnnnnnnn
nnnnnnnnnn nnnnnnnnnn nnnnnnnnnn nnnnnnnnnn nnnnnnnnnn nnnnnnnnna
tttgccgaga tgtaaactac ggctgaatca ttcgaaacct acatgccaat ggggcctcat
tcttctttat ctgcctttat ttccatattg gacgcggact atactatggc tcatacttat
acaaagagac ttgaaacatc ggagtgattt tattcctact agtaataata accgctttcg
taggctatgt tcttccatga ggtcaaatat cattctgagg agcaaccgtt atcacaaacc
tcctatcagc cgtcccccac attggaaaca gtcttgttca atgaatttga ggaggcttct
ccgtagacaa tgcaacccta acacgattct tcgcattcca cttcatccta ccattcgcag
tcgtagcaac aacaatcctc cacgccctct tccttcacga aacaggatcc aacaacccaa
ttggcctaaa ctcagatgca gacaaaatca cattccaccc atacttttcc tacaaaagac
ttttagggtt cattgtacta ttgtccacac tagcctccct agccctgttt ttacccaacc
tcctgggaga cccagaaaat ttcactcccg ccaacccact aattacaccc ccacacatca
agccggagtg atacttccta tttgcctacg ctatcctacg ctccatccca aacaaacttg
gtggagtctt agcattacta ttctctattt tagtactcac gctagtaccc atgctccaca
catccaaaca gcaaagcctc acattccgac ctgtctcaca agccctattt tgaattctaa
ttgcagacgt aataattcta acctgaattg gaggaatacc tgtcgaacac cccttcatca
ttattggcca agttgcttca atcatttact tnnnnnnnnn nnnnnnnnnn nnnnnnnnnn
n
>Loricariidae_Kronichthys_subteres_2_1
nnnnnnnnnn nnnnnnnnnn nnnnnnnnnn nnnnnnnnnn nnnnnnnnnn nnnnnnnnnn
nnnnnnnnnn nnnnnnnnnn nnnnnnnnnn nnnnnnnnnn nnnnnnnnnn nnnnnnnnna
tttgccgaga tgtaaactac ggctgaatca ttcgaaacct acatgccaat ggggcctcat
tcttctttat ctgcctttat ttccatattg gacgcggact atactatggc tcatacttat
acaaagagac ttgaaacatc ggagtgattt tattcctact agtaataata accgctttcg
taggctatgt tcttccatga ggtcaaatat cattctgagg agcaaccgtt atcacaaacc
tcctatcagc cgtcccccac attggaaaca gtcttgttca atgaatttga ggaggcttct
ccgtagacaa tgcaacccta acacgattct tcgcattcca cttcatccta ccattcgcag
tcgtagcaac aacaatcctc cacgccctct tccttcacga aacaggatcc aacaacccaa
ttggcctaaa ctcagatgca gacaaaatca cattccaccc atacttttcc tacaaaagac
ttttagggtt cattgtacta ttgtccacac tagcctccct agccctgttt ttacccaacc
tcctgggaga cccagaaaat ttcactcccg ccaacccact aattacaccc ccacacatca
agccggagtg atacttccta tttgcctacg ctatcctacg ctccatccca aacaaacttg
gtggagtctt agcattacta ttctctattt tagtactcac gctagtaccc atgctccaca
catccaaaca gcaaagcctc acattccgac ctgtctcaca agccctattt tgaattctaa
ttgcagacgt aataattcta acctgaattg gaggaatacc tgtcgaacac cccttcatca
ttattggcca agttgcttca atcatttact tnnnnnnnnn nnnnnnnnnn nnnnnnnnnn
n
>Loricariidae_Lasiancistrus_tentaculatus_1_1
nntgatgaaa cttcggctcc ctcctcctac tgtgcctaat agcacaaatc ttaacaggac
tatttctagc aatacactac acttctgata tctcaactgc attctcatcc gtggcccata
tctgccgaga tgttaactac ggctgagtaa tccgaaactt acatgctaat ggagcctcat
tcttcttcat ctgcatctac ctacacatcg gacgaggact gtactatggc tcctacatat
acaaagaaac ttgaaacatt ggtgtaatgc tactactact agtaatgata accgccttcg
tcggctacgt cctcccatga ggccaaatat cattttgggg tgccaccgtc atcacaaacc
tattatcagc cgttccttat attggagaca gcctagttca atgaatttga ggcgggtttt
ccgtagataa cgcaacccta acacgattct tcgcattcca cttcctactc ccatttgcta
ttattgcagc cacaatcata cacgccctct tcctacatga aacaggatct aataacccaa
tcggtttaaa ctcggacgca gacaaaattt cattccaccc atacttctca tataaagacc
tactaggctt cgccgtccta ctaacactcc tagcctctct agccctattt tcaccaaacc
tcctaggcga cccagaaaac ttcacccccg ctaaccccct agttacccca ccacacatca
aaccagaatg atacttccta ttcgcttatg ccatcctacg atcaattccc aataaactag
gaggagtctt agcattacta ttctcaattc tagtattaat agtggtaccc ctactacaca
catccaaaca gcaaggacta acgttccggc caatctccca agcattattc tgacttctag
tagcagatgt catgatttta acttgaattg gaggcatacc tgttgaacac cccttcatta
ttattggaca agttgcctca gtcctttact tcatactatt ccttatccta aaccctctgg
c
>Loricariidae_Lasiancistrus_tentaculatus_2_1
nntgatgaaa cttcggctcc ctcctcctac tgtgcctaat agcacaaatc ttaacaggac
tatttctagc aatacactac acttctgata tctcaactgc attctcatcc gtggcccata
tctgccgaga tgttaactac ggctgagtaa tccgaaactt acatgctaat ggagcctcat
tcttcttcat ctgcatctac ctacacatcg gacgaggact gtactatggc tcctacatat
acaaagaaac ttgaaacatt ggtgtaatgc tactactact agtaatgata accgccttcg
tcggctacgt cctcccatga ggccaaatat cattttgggg tgccaccgtc atcacaaacc
tattatcagc cgttccttat attggagaca gcctagttca atgaatttga ggcgggtttt
ccgtagataa cgcaacccta acacgattct tcgcattcca cttcctactc ccatttgcta
ttattgcagc cacaatcata cacgccctct tcctacatga aacaggatct aataacccaa
tcggtttaaa ctcggacgca gacaaaattt cattccaccc atacttctca tataaagacc
tactaggctt cgccgtccta ctaacactcc tagcctctct agccctattt tcaccaaacc
tcctaggcga cccagaaaac ttcacccccg ctaaccccct agttacccca ccacacatca
aaccagaatg atacttccta ttcgcttatg ccatcctacg atcaattccc aataaactag
gaggagtctt agcattacta ttctcaattc tagtattaat agtggtaccc ctactacaca
catccaaaca gcaaggacta acgttccggc caatctccca agcattattc tgacttctag
tagcagatgt catgatttta acttgaattg gaggcatacc tgttgaacac cccttcatta
ttattggaca agttgcctca gtcctttact tcatactatt ccttatccta aaccctctgg
c
>Loricariidae_Leporacanthicus_heterodon_1_1
catgatgaaa ctttggctca cttctcctac tatgtctaat aatacaaatc ctaacaggtt
tattcttagc aatacactac acctctgata tttcaactgc attctcatcc gtgacccaca
tctgccgaga tgtaaattac ggatgaatca tccgtaattt gcatgctaat ggagcttcat
tcttcttcat ctgtatctac ttacacattg gacgaggctt atactacggc tcctatatat
acaaagaaac atgaaatatt ggcgtaatcc ttctccttct agtaataata actgctttcg
tcggctatgt actcccctga ggccaaatat cattctgagg agcaaccgtt atcacaaacc
tcttatcagc agtcccctat atcggggata acctagtcca atgaatctga ggaggatttt
ccgtagacaa tgcaacccta acacgattct ttgcattcca cttcctactc ccattcgcaa
tcattgcagc aacaatcctc cacgccctct ttcttcatga aacaggatcc aacaacccaa
ttggcctaaa ctcagacgct gacaaaatta cattccaccc atacttctcc tacaaagact
tcctaggatt cattatcctc ctaacattcc taacctcact agccctgttt tcacccaacc
tcctaggaga cccagaaaac ttcactcccg ctaacccact aatgacccca cctcacatta
aaccagagtg atacttccta ttcgcctatg ccatcctacg ctccatcccc aacaaactag
gaggagtctt agcattagca ttctccatct tagtgttaat agtagtaccc ctactacaca
catccaagca acaaggacta acattccgac caatctccca aatcctcttc tgaactttag
tagcagatgt cataatccta acatgaatcg gaggtatacc agttgaacac ccattcatca
tcattggaca agtagcctcc atcctctact tcataatatt tcttatctta aacccactag
c
>Loricariidae_Leporacanthicus_heterodon_2_1
catgatgaaa ctttggctca cttctcctac tatgtctaat aatacaaatc ctaacaggtt
tattcttagc aatacactac acctctgata tttcaactgc attctcatcc gtgacccaca
tctgccgaga tgtaaattac ggatgaatca tccgtaattt gcatgctaat ggagcttcat
tcttcttcat ctgtatctac ttacacattg gacgaggctt atactacggc tcctatatat
acaaagaaac atgaaatatt ggcgtaatcc ttctccttct agtaataata actgctttcg
tcggctatgt actcccctga ggccaaatat cattctgagg agcaaccgtt atcacaaacc
tcttatcagc agtcccctat atcggggata acctagtcca atgaatctga ggaggatttt
ccgtagacaa tgcaacccta acacgattct ttgcattcca cttcctactc ccattcgcaa
tcattgcagc aacaatcctc cacgccctct ttcttcatga aacaggatcc aacaacccaa
ttggcctaaa ctcagacgct gacaaaatta cattccaccc atacttctcc tacaaagact
tcctaggatt cattatcctc ctaacattcc taacctcact agccctgttt tcacccaacc
tcctaggaga cccagaaaac ttcactcccg ctaacccact aatgacccca cctcacatta
aaccagagtg atacttccta ttcgcctatg ccatcctacg ctccatcccc aacaaactag
gaggagtctt agcattagca ttctccatct tagtgttaat agtagtaccc ctactacaca
catccaagca acaaggacta acattccgac caatctccca aatcctcttc tgaactttag
tagcagatgt cataatccta acatgaatcg gaggtatacc agttgaacac ccattcatca
tcattggaca agtagcctcc atcctctact tcataatatt tcttatctta aacccactag
c
>Loricariidae_Leporacanthicus_triactis_1_1
catgatgaaa ctttggctcg cttctcttac tatgcttaat agtacaaatc ttaacaggat
tattcttagc aatacactac acctctgaca tttcaactgc attctcatcc gtagcccaca
tctgccgaga tgtaaattac gggtgaatta tccgtaactt acacgctaat ggagcttcat
tcttcttcat ctgcatctac ttacacattg gacgaggctt atactacggc tcctatatgt
acaaagaaac atgaaatatt ggcgtaatcc ttcttcttct agtaataata actgctttcg
ttggctatgt actcccctga ggccaaatat cattctgagg ggcaaccgtt atcacaaacc
tcttatcagc agtcccctat atcggggata acctagtcca atgaatttga ggggggttct
ccgtagacaa tgcaaccctg acacgattct ttgcattcca cttcctactc ccattcgcaa
ttatcgcagc aacaatcctc cacgccctct ttctacatga aacaggatcc aataacccaa
tcggcctaaa ctcagacgct gacaaaatta cattccaccc atacttctcc tacaaagacc
ttctaggatt tattgtcctc ctaatactcc tagcctcact agccctattt tcgcccaacc
tcctaggaga cccagaaaac tttacgcccg ccaacccact ggtcaccccg cctcacatta
aaccagagtg atacttccta ttcgcctatg ctatcctacg ctccatcccc aacaaactag
gaggggtctt agcattagta ttctccatct taatactgat agcagtaccc ctactacaca
catccaagca acaaggacta acattccgac caatttccca aatcctcttc tgaactttag
tagcagatgt cataatccta acatgaatcg gaggtatacc agttgaacac ccattcatca
tcatcggaca ggtagcctcc atcctctact tcataacatt tcttatctta aacccactag
c
>Loricariidae_Neoplecostomus_franciscoensis_1_1
nnnnnnnnnn nnnnnnnnnn nnnnnnnnnn nnnnnnnnnn nnnnnnnnnn nnnnnnnnnn
nnnnnnnnnn nnnnnnnnnn nnnnnnnnnn nnnnnnnnnn nnnnnnnnnn nnnnnnnnna
tctgccgaga tgtaaactat ggctgaatta ttcgaaacct acacgccaat ggggcctcat
ttttctttat ctgcctctac ttccacatcg gacgtggact atattacggt tcatacatat
acaaagaaac ctgaaacatc ggagtaattt tatttctact agtaataata accgcctttg
tcggctatgt ccttccatga ggccaaatat cattctgagg ggcaaccgtt atcacaaacc
tcctctcagc tgttccctat atcgggaaca accttgttca atgaatttga ggaggtttct
ccgtggacaa cgcaactcta acacgattct tcgcattcca tttcctcctc ccatttgcaa
tcgtagcagc aacaatactc catgccctct tcctccacga aacagggtcc aacaacccaa
ttggcctaaa ctcagacaca gacaaaatta catttcatcc ctacttctcc tacaaagacc
ttctaggatt cattgtacta ttaaccttac tagcctcatt aaccctgttt tcacccaacc
tcctcggaga cccagaaaat ttcacccccg ccaaccccct agtcaccccc ccacacatca
accccgaatg atatttctta tttgcctatg ccatcttacg atccatccca aacaaacttg
gaggagtact tgcattacta ttctccatct tagtactcac actaattccc acactccaca
catccaaaca acaaggcctc acattccgac ccgtctcaca agccctgttc tgggtcttag
tagcagacgt aataattcta acatgaattg gaggaatgcc tgtcgaacac cccttcatta
ttattggaca aattgcttca atcctctatt tnnnnnnnnn nnnnnnnnnn nnnnnnnnnn
n
>Loricariidae_Neoplecostomus_paranensis_1_1
nnnnnnnnnn nnnnnnnnnn nnnnnnnnnn nnnnnnnnnn nnnnnnnnnn nnnnnnnnnn
nnnnnnnnnn nnnnnnnnnn nnnnnnnnnn nnnnnnnnnn nnnnnnnnnn nnnnnnnnna
tctgccgaga agaaaattat ggctgagtta ttcgaaacct acacgccaac ggggcctcat
ttttctttat ctgcctttac ttccacatcg gacgtgggtt atattacggc tcgtatatat
acaaagagac ctgaaacatc ggagtagttc tatttctact agtaataata accgcttttg
tcggctatgt cctcccatgg ggccaaatat cattctgggg ggcaaccgta atcacaaacc
tcctttcagc tgtcccctat attggagaca accttgttca atgaatctga gggggcttct
ctgtagacaa cgcaactcta acacgattct ttgcattcca cttcctcctc ccatttgcag
tcgtagcagc aacaatactc catgccctct tccttcacga aacagggtcc aacaacccaa
tcggcctaaa ctcggacgca gacaaaatta catttcatcc atacttttct tacaaagacc
ttctaggatt catcgtacta ctgaccctcc tagcctcact agccctattc tcacccaacc
tcctcgggga cccggaaaac ttcacccccg ccaaccccct agttacccca ccacacatca
aaccagaatg atacttccta tttgcctacg ccatcttacg atctatccca aacaaacttg
gtggagttct agcattacta ttctccatct tagtacttat actagttccc atactccaca
catccaaaca acgaggtctc acattccggc ctatttcgca agccctattc tgaatcttag
tagcagacgt aataatccta acatgaattg gaggcatgcc tgtcgaacac cccttcatta
tcattggaca agtcgcttca attctctatt tnnnnnnnnn nnnnnnnnnn nnnnnnnnnn
n
>Loricariidae_Neoplecostomus_ribeirensis_1_1
nnnnnnnnnn nnnnnnnnnn nnnnnnnnnn nnnnnnnnnn nnnnnnnnnn nnnnnnnnnn
nnnnnnnnnn nnnnnnnnnn nnnnnnnnnn nnnnnnnnnn nnnnnnnnnn nnnnnnnnnn
nnnnnnnnnn nnnnnnnnnn nnnnnnnnnn nnnnnaacct acacgccaat ggagcctcat
ttttctttat ctgcctttac ttccacatcg gacggggact atattatggc tcgtacttgt
ataaagaaac ctgaaacatc ggagtgatct tattcctact agtaataata accgcctttg
taggctatgt ccttccatgg ggccaaatgt cattctgagg agcaaccgtc atcacaaacc
tactttcagc cgttccctac attggagaca accttgttca atggatctga ggaggcttct
ccgtagataa cgcaacccta acacgattct tcgcattcca cttcctacta ccattcgcag
ttgtagcagc aacaatcctc cacgccctat tcctccacga gacaggatct aacaacccaa
tcggcctaaa ctcagatgca gacaaaatta cattccaccc gtacttttcc tacaaggatc
ttctagggtt cattgtacta ttgaccctgc tggcctccct ggccttattc tcacccaacc
tcctcggaga cccggaaaat tttacccccg ccaacccact agttacacca ccacacatta
aaccagaatg atacttccta tttgcctacg ccatcctgcg atccatcccg aacaaacttg
gaggggtctt agcattacta ttttctatct tagtgctcat actggtccca atacttcaca
catccaatca acgaggtctc acattccgac ctatttcaca gaccctattc tgaatcttag
tagcagacgt aataatcctc acatgaattg gaggaatacc cgttgaannn nnnnnnnnnn
nnnnnnnnnn nnnnnnnnnn nnnnnnnnnn nnnnnnnnnn nnnnnnnnnn nnnnnnnnnn
n
>Loricariidae_Otocinclus_vittatus_1_1
nnnnnnnnnn nnnnnnnnnn nnnnnnnnnn nnnnnnnnnn nnnnnnnnnn nnnnnnnnnn
nnnnnnnnnn nnnnnnnnnn nnnnnnnnnn nnnnnnnnnn nnnnnnnnnn nnnnnnnnnn
nnnnnnnnnn nnnnnnnnnn nnnnnnnnnn nnnnnaactt acatgccaac ggggcctcgt
ttttctttat ctgcttatac ttaaacatcg gacgtggact atactatggt tcctacatgt
ataaagaaac atgaaacatc ggagtaattt tatttctact agtaataata acagcctttg
tcggctatgt cctgccatga ggacaaatgt ccttttgagg ggcaaccgtt attacaaatc
ttctatcagc cgtcccatat attggagaca acctagttca atgaatctga gggggcttct
ctgtagataa tgcaaccttt acccggttct ttgccttcca ctttctccta ccatttgcag
tagtagcagc aacaattctc catgcccttt tcctacacga aacaggggct aacaacccaa
tcggattaaa ctcagattca gacaaatccc cattccaccc atacttctca tataaagacc
tcttagggtt atttaccctg cttacactac tggcctccct ggccctattc tcaccaaatc
ttactgaaaa cccagaaact tcacccccgg ccaaccccct ggtaaccccg ccccacatta
aaccagagtg atatttttta ttagcctacg ccatcctgcg atccatccca aataaactag
gaggcgtcct agcattacta ttctcaatcc tggtactcat actagtccca ctcctacaca
catcaaagca acaaggactc acattccgac cactatcaca aactttcctc tgatttgaag
tggcagacgt aataattcta acatgaatcg gaggcatgcc ggttgannnn nnnnnnnnnn
nnnnnnnnnn nnnnnnnnnn nnnnnnnnnn nnnnnnnnnn nnnnnnnnnn nnnnnnnnnn
n
>Loricariidae_Panaque_bathyphilus_1_1
catgatgaaa cttcggctca ctcctcttac tatgcttaat agcacaaatt ctaacaggat
tattcctagc aatacattac acctctgata tctcaactgc attttcatcc gtagcccaca
tctgccgaga tgtcaattat ggatgagtta tccgaaactt gcacgccaac ggggcttctt
tcttctttat ttgcatttat atacatattg gacgaggcct ctactatggt tcctacatat
acaaagagac atgaaacatc ggtgtagtat tattactgct agtaataata accgcttttg
tcggctatgt cctcccatga ggccaaatat cattctgagg agcaaccgtt atcacaaacc
tcttatcagc tgtcccttac attggagaca gcctagtcca atgaatctga ggaggatttt
ctgtagataa tgcaacccta acacgattct ttgcattcca cttccttctt ccattcataa
tcattgcagc aacaattcta cacgccctct tcctccacga aacaggatcc aataacccaa
ttggcctaaa ttcagacgca gacaaaatct cattccaccc atacttctca tacaaggacc
tcctaggatt tatcatacta ctaacactcc tagctttctt aaccctattt tcaccaaacc
tccttggtga cccagaaaat tttactcctg ctaacccact agttacccca ccacatatca
agccagaatg atactttcta ttcgcctacg ctattttacg atcgatccct aacaaactag
gaggagtttt agcactatta ttctctattc tagtattaat agtagtcccc ctattgcaca
catctaagca acaaggactt acattccgac ccatctctca aatcctattc tgaatcttag
tggcagacgt aataatccta acatgaatcg gaggtatacc tgttgaacat ccattcatca
ttattgggca aattgcctcc attctctact tcatactatt ccttgtccta aacccactag
c
>Loricariidae_Panaque_nigrolineatus_1_1
nnnnnnnnnn nnnnnnnnnn nnnnnnnnnn nnnnnnnnnn nnnnnnnnnn nnnnnnnnnn
nnnnnnnnnn nnnnnnnnnn nnnnnnnnnn nnnnnnnnnn nnnnnnnnnn nnnnnnnnnn
nnnnnnnnnn nnnnnnnnnn nnnnnnnnnn nnnnnnnnnn nnnnnnnnnn nnnnnnnnnn
nnnnnnnnnn nnnnnnnnnn nnnnnnnnnn nnnnnggact attttatggt tcttacatat
ataaagaaac atgaaacatc ggagtagttt tattcctatt agtaataata acagccttcg
ttggctatgt cttgccatga ggacaaatat ccttttgggg ggcaaccgtt attatttttc
tcctatcggc cgtgccatat atgggagaca acctaattca atggatctga ggaggcttct
ctgtagatta tgcaaccttt acacgattct ttgccttcct ttttttactt ccatttgcag
ccctagcagc aacaattttt catgccctct tcctacacga aacagggggc cacaacccca
tcggactaaa ctcagactca aacaaaatcc catttccccc atacttctct tataaagacc
ccctaggaat cattaacctc cttacactac tggcctccct agccctattt tcaccaaact
tgcttgggac cccagaaaaa ttcacccccg caaaccccct agttaccccc ccccacatca
aaccagagtg atacttaaaa tttgcttacg ttatcctacg atctatcccn nnnnnnnnnn
nnnnnnnnnn nnnnnnnnnn nnnnnnnnnn nnnnnnnnnn nnnnnnnnnn nnnnnnnnnn
nnnnnnnnnn nnnnnnnnnn nnnnnnnnnn nnnnnnnnnn nnnnnnnnnn nnnnnnnnnn
nnnnnnnnnn nnnnnnnnnn nnnnnnnnnn nnnnnnnnnn nnnnnnnnnn nnnnnnnnnn
nnnnnnnnnn nnnnnnnnnn nnnnnnnnnn nnnnnnnnnn nnnnnnnnnn nnnnnnnnnn
n
>Loricariidae_Panaque_schaeferi_1_1
catgatgaaa cttcggctca ctcctcctac tatgcttaat agcacaaatt cttacaggat
tattcctagc aatacattac acctctgata tctcaactgc attctcatcc gtagtccata
tctgtcgaga tgtcaattat ggatgagtta tccgaaacct gcacgccaac ggggcttctt
tcttttttat ttgcatttac atacatattg gacgaggcat ctactatggt tcctacatat
acaaagagac atgaaatatc ggtgtagtat tatttctgct agtaataata accgcttttg
ttggctatgt actcccatga ggccaaatat cattctgagg agcaaccgtt atcacaaacc
tcttatcagc tgtcccttac attggagaca acctagtcca atgaatttga gggggatttt
ctgtagataa tgcaacccta acacgattct ttgcattcca cttccttctt ccattcataa
tcattgcagc aacaattcta catgccctct tcctccacga aacaggatcc aataacccaa
ttggcctaaa ttcagacgca gacaaaatct cattccaccc atacttctca tacaaagatc
tcctaggatt catcacacta ctaacactcc tagcttcttt agccctattc tcaccaaacc
tccttggtga cccagaaaat tttacccccg ctaacccact agtcacccca ccacacatca
agccagaatg atacttccta ttcgcctacg ctattttacg atctatccct aacaaactag
gaggagtttt agcactatta ttctccattc tagtattaat agtagttccc ctgttacata
catctaaaca acaaggactc acattccgac caatctccca aatcctattc tgaatcctag
tagcagacgt aataattcta acatgaatcg gaggtatacc tgttgaacat ccattcatca
tcattggaca aattgcttcc attctctatt tcatattatt ccttgtccta aacccactgg
c
>Loricariidae_Paralithoxus_bovallii_1_1
nntgatgaaa ctttggttca ctactcttac tatgtttaat tacccaaatc ttaacaggac
tatttttagc aatacattat acatcagata tctcaactgc attctcatct gtagtacata
tttgccgaga tgtaaactac ggctgaatca tccgaaatat acacgccaac ggagcctcat
ttttctttat ttgtatttac ttacacattg gtcgaggcct ttattatggt tcttatacat
ataaagaaac atggaatatt ggtgtaatct tactacttct agtaataata actgcttttg
ttggatacgt tctcccctga ggccaaatat cattttgggg ggcaactgtt attacaaacc
tgttatcagc agttccatac attggagata acctagttca atgaatttga ggaggctttt
ctgtagacaa tgcaaccctt acacgattct ttgcattcca ctttctcctc ccattcatag
taattgcagc aacaattata catgccttat ttctccatga aaccggttca aacaatccaa
ttggcctaaa ttcagatgct gacaaaattc catttcaccc atacttctca tataaagacc
ttctaggttt cattatctta ctaatactat taacttcatt agctcttttc tcaccaaacc
tcttaggaga cccagaaaac tttaccccag ctaacccatt agtcacccca ccacatatta
aaccagaatg atattttcta tttgcctacg ccatcttacg atcaattccc aacaaacttg
gtggagttct agcattacta ttctccattc tggyattaat aatagtacct cttctacaca
catccaaaca acaaggactt acatttcgac caatctccca aacactattc tgactnnnnn
nnnnnnnnnn nnnnnnnnnn nnnnnnnnnn nnnnnnnnnn nnnnnnnnnn nnnnnnnnnn
nnnnnnnnnn nnnnnnnnnn nnnnnnnnnn nnnnnnnnnn nnnnnnnnnn nnnnnnnnnn
n
>Loricariidae_Paralithoxus_bovallii_2_1
nntgatgaaa ctttggttca ctactcttac tatgtttaat tacccaaatc ttaacaggac
tatttttagc aatacattat acatcagata tctcaactgc attctcatct gtagtacata
tttgccgaga tgtaaactac ggctgaatca tccgaaatat acacgccaac ggagcctcat
ttttctttat ttgtatttac ttacacattg gtcgaggcct ttattatggt tcttatacat
ataaagaaac atggaatatt ggtgtaatct tactacttct agtaataata actgcttttg
ttggatacgt tctcccctga ggccaaatat cattttgggg ggcaactgtt attacaaacc
tgttatcagc agttccatac attggagata acctagttca atgaatttga ggaggctttt
ctgtagacaa tgcaaccctt acacgattct ttgcattcca ctttctcctc ccattcatag
taattgcagc aacaattata catgccttat ttctccatga aaccggttca aacaatccaa
ttggcctaaa ttcagatgct gacaaaattc catttcaccc atacttctca tataaagacc
ttctaggttt cattatctta ctaatactat taacttcatt agctcttttc tcaccaaacc
tcttaggaga cccagaaaac tttaccccag ctaacccatt agtcacccca ccacatatta
aaccagaatg atattttcta tttgcctacg ccatcttacg atcaattccc aacaaacttg
gtggagttct agcattacta ttctccattc tggyattaat aatagtacct cttctacaca
catccaaaca acaaggactt acatttcgac caatctccca aacactattc tgactnnnnn
nnnnnnnnnn nnnnnnnnnn nnnnnnnnnn nnnnnnnnnn nnnnnnnnnn nnnnnnnnnn
nnnnnnnnnn nnnnnnnnnn nnnnnnnnnn nnnnnnnnnn nnnnnnnnnn nnnnnnnnnn
n
>Loricariidae_Paralithoxus_bovallii_3_1
nntgatgaaa ctttggttca ctactcttac tatgtttaat tacccaaatc ttaacaggac
tatttttagc aatacattat acatcagata tctcaactgc attctcatct gtagtacata
tttgccgaga tgtaaactac ggctgaatca tccgaaatat acacgccaac ggagcctcat
ttttctttat ttgtatttac ttacacattg gtcgaggcct ttattatggt tcttatacat
ataaagaaac atggaatatt ggtgtaatct tactacttct agtaataata actgcttttg
ttggatacgt tctcccctga ggccaaatat cattttgggg ggcaactgtt attacaaacc
tgttatcagc agttccatac attggagata acctagttca atgaatttga ggaggctttt
ctgtagacaa tgcaaccctt acacgattct ttgcattcca ctttctcctc ccattcatag
taattgcagc aacaattata catgccttat ttctccatga aaccggttca aacaatccaa
ttggcctaaa ttcagatgct gacaaaattc catttcaccc atacttctca tataaagacc
ttctaggttt cattatctta ctaatactat taacttcatt agctcttttc tcaccaaacc
tcttaggaga cccagaaaac tttaccccag ctaacccatt agtcacccca ccacatatta
aaccagaatg atattttcta tttgcctacg ccatcttacg atcaattccc aacaaacttg
gtggagttct agcattacta ttctccattc tggtattaat aatagtacct cttctacaca
catccaaaca acaaggactt acatttcgac caatctccca aacactattc tgactattag
tagcagacgt catagtattn nnnnnnnnnn nnnnnnnnnn nnnnnnnnnn nnnnnnnnnn
nnnnnnnnnn nnnnnnnnnn nnnnnnnnnn nnnnnnnnnn nnnnnnnnnn nnnnnnnnnn
n
>Loricariidae_Pareiorhaphis_hystrix_2_1
nnnnnnnnnn nnnnnnnnnn nnnnnnnnnn nnnnnnnnnn nnnnnnnnnn nnnnnnnnnn
nnnnnnnnnn nnnnnnnnnn nnnnnnnnnn nnnnnnnnnn nnnnnnnnnn nnnnnnnnna
tttgccgaga tgtaaactac ggctgagtta ttcgaaacct acacgccaac ggggcctcat
tcttctttat ctgcctttac ttccacatcg gacgcggact atattatggc tcgtacttgt
acaaagagac ctgaaacatc ggagtggtct tattcctact agtaataatg accgcttttg
ttggttatgt ccttccatgg ggccaaatat cattctgagg ggcaaccgtt atcacaaacc
tcctttcagc cgttccctac atcggaaacg accttgttca atgaatttga gggggcttct
ccgtagacaa tgcaacccta acacgattct tcgcattcca cttcctccta ccattcgcag
ttatagcagc aacaatcctc cacgccctgt tccttcacga aacaggatcc aacaatccaa
ctggcctaaa ctcagatgca gacaaaatta cattccaccc atacttttcc tacaaggacc
tcctaggatt cattgtacta ctaaccctac tagccctcct agccctattc tcacccaacc
tcctcggaga cccagaaaat tttacccccg ccaacccact agttacacca ccacacatca
aaccagaatg atacttccta tttgcctacg ccatcctacg atccatccca aacaaacttg
gaggggtatt ggcactacta ttttctattt tagtacttat actagtcccc atacttcaca
catccaaaca acgaggcctc atattccgcc ctatttcaca aactctattc tgaatcttag
tagcagacgt agtaatcctg acatgaattg gaggaatacc tgtcgaacac cccttcatca
ttattggaca agtcgcttca atcctctact tnnnnnnnnn nnnnnnnnnn nnnnnnnnnn
n
>Loricariidae_Pareiorhaphis_hystrix_3_1
nnnnnnnnnn nnnnnnnnnn nnnnnnnnnn nnnnnnnnnn nnnnnnnnnn nnnnnnnnnn
nnnnnnnnnn nnnnnnnnnn nnnnnnnnnn nnnnnnnnnn nnnnnnnnnn nnnnnnnnna
tttgccgaga tgtaaactac ggctgagtta ttcgaaacct acacgccaac ggggcctcat
tcttctttat ctgcctttac ttccacatcg gacgcggact atattatggc tcgtacttgt
acaaagagac ctgaaacatc ggagtggtct tattcctact agtaataatg accgcttttg
ttggttatgt ccttccatgg ggccaaatat cattctgagg ggcaaccgtt atcacaaacc
tcctttcagc cgttccctac atcggaaacg accttgttca atgaatttga gggggcttct
ccgtagacaa tgcaacccta acacgattct tcgcattcca cttcctccta ccattcgcag
ttatagcagc aacaatcctc cacgccctgt tccttcacga aacaggatcc aacaatccaa
ctggcctaaa ctcagatgca gacaaaatta cattccaccc atacttttcc tacaaggacc
tcctaggatt cattgtacta ctaaccctac tagccctcct agccctattc tcacccaacc
tcctcggaga cccagaaaat tttacccccg ccaacccact agttacacca ccacacatca
aaccagaatg atacttccta tttgcctacg ccatcctacg atccatccca aacaaacttg
gaggggtatt ggcactacta ttttctattt tagtacttat actagtcccc atacttcaca
catccaaaca acgaggcctc atattccgcc ctatttcaca aactctattc tgaatcttag
tagcagacgt agtaatcctg acatgaattg gaggaatacc tgtcgaacac cccttcatca
ttattggaca agtcgcttca atcctctact tnnnnnnnnn nnnnnnnnnn nnnnnnnnnn
n
>Loricariidae_Pareiorhaphis_steindachneri_2_1
nnnnnnnnnn nnnnnnnnnn nnnnnnnnnn nnnnnnnnnn nnnnnnnnnn nnnnnnnnnn
nnnnnnnnnn nnnnnnnnnn nnnnnnnnnn nnnnnnnnnn nnnnnnnnnn nnnnnnnnna
tttgccgaga agtaaactac ggctgaatta ttcgaaacct acacgccaac ggagcctcat
tcttctttat ctgcctttac ttccacatcg gacgcggact atattatggc tcctacttat
acaaagaaac ctgaaacatc ggagtgattt tatttctact agtaataatg accgcttttg
ttggttatgt cctcccatgg ggccaaatat cattctgggg ggcaaccgtt atcacaaatc
tcctttcagc cgttccctac attggaaacg accttgttca atgaatttga ggaggcttct
ccgtagacaa tgcaacccta acacgattct tcgcattcca cttcctccta ccattcgcag
ttatggccgc aacaatcctc cacgccctgt tccttcacga aacaggatcc aacaatccaa
ttggcttaaa ctcggatgca gacaaaatta cattccaccc atacttttcc tacaaggacc
tcctagggtt cattgtacta ttaaccctac tagccttcct agccctattc tcacccaacc
tcctcgggga tccagaaaat tttacccccg ccaacccact agttacgccc ccacacatca
aaccagaatg atacttccta tttgcctacg ccatcctacg atccatccca aacaaacttg
gaggggtatt agcactacta ttttctattt tagtactcat actagtcccc atacttcaca
catccaaaca acaaggcctc acattccgac ctatttcaca aaccctattc tgaatcttag
tggcagacgt aataatcctg acatgaattg gaggaatgcc tgtcgaacac cccttcatca
ttattggaca agtcgcttca atcctctact tnnnnnnnnn nnnnnnnnnn nnnnnnnnnn
n
>Loricariidae_Pareiorhaphis_steindachneri_3_1
nnnnnnnnnn nnnnnnnnnn nnnnnnnnnn nnnnnnnnnn nnnnnnnnnn nnnnnnnnnn
nnnnnnnnnn nnnnnnnnnn nnnnnnnnnn nnnnnnnnnn nnnnnnnnnn nnnnnnnnna
tttgccgaga agtaaactac ggctgaatta ttcgaaacct acacgccaac ggagcctcat
tcttctttat ctgcctttac ttccacatcg gacgcggact atattatggc tcctacttat
acaaagaaac ctgaaacatc ggagtgattt tatttctact agtaataatg accgcttttg
ttggttatgt cctcccatgg ggccaaatat cattctgggg ggcaaccgtt atcacaaatc
tcctttcagc cgttccctac attggaaacg accttgttca atgaatttga ggaggcttct
ccgtagacaa tgcaacccta acacgattct tcgcattcca cttcctccta ccattcgcag
ttatggccgc aacaatcctc cacgccctgt tccttcacga aacaggatcc aacaatccaa
ttggcttaaa ctcggatgca gacaaaatta cattccaccc atacttttcc tacaaggacc
tcctagggtt cattgtacta ttaaccctac tagccttcct agccctattc tcacccaacc
tcctcgggga tccagaaaat tttacccccg ccaacccact agttacgccc ccacacatca
aaccagaatg atacttccta tttgcctacg ccatcctacg atccatccca aacaaacttg
gaggggtatt agcactacta ttttctattt tagtactcat actagtcccc atacttcaca
catccaaaca acaaggcctc acattccgac ctatttcaca aaccctattc tgaatcttag
tggcagacgt aataatcctg acatgaattg gaggaatgcc tgtcgaacac cccttcatca
ttattggaca agtcgcttca atcctctact tnnnnnnnnn nnnnnnnnnn nnnnnnnnnn
n
>Loricariidae_Pareiorhaphis_vestigipinnis_1_1
nnnnnnnnnn nnnnnnnnnn nnnnnnnnnn nnnnnnnnnn nnnnnnnnnn nnnnnnnnnn
nnnnnnnnnn nnnnnnnnnn nnnnnnnnnn nnnnnnnnnn nnnnnnnnnn nnnnnnnnna
tttgccgaga agcggactac ggctgaatta ttcgaaacct acacgccaat ggggcctcat
tcttctttat ctgcctttac ttccacatcg gacgcggact atactatggc tcctacttgt
acaaagaaac ctgaaacatc ggagtggttc tattcctact agtaataatg accgcttttg
ttggttatgt ccttccatgg ggccaaatat cattctgagg agcaaccgtt atcacaaacc
tcctttcagc cgttccctac attggaaacg atcttgttca atgaatttga gggggcttct
ccgtagacaa tgcaactcta acacgattct tcgcattcca cttcctccta ccattcgcag
ttatggcagc aacaatcctc cacgccctgt tccttcacga aacaggatcc aacaatccga
ccggcctaaa ctcagatgca gacaaaatta cattccaccc atacttttcc tacaaagacc
tcctagggtt cattgtacta ttaaccctac tagctttcct agccctattc tcacccaacc
tcctcggaga cccagaaaat tttactcccg ccaacccact agtcacacca ccacacatca
aaccagagtg atacttccta tttgcctacg ccatcctgcg atccatcccc aacaaacttg
gaggagtatt agcactacta ttttctattt tagtacttat actagtccct atacttcaca
catccaaaca acgaggcctc acattccgac ctatttcaca aaccctattt tgaatcttag
tagcagacgt agtaattctg acatgaattg gaggaatgcc tgtcgaacac cccttcatca
ccattggcca agtcgcttca atcctctact tnnnnnnnnn nnnnnnnnnn nnnnnnnnnn
n
>Loricariidae_Parotocinclus_maculicauda_1_1
nnnnnnnnnn nnnnnnnnnn nnnnnnnnnn nnnnnnnnnn nnnnnnnnnn nnnnnnnnnn
nnnnnnnnnn nnnnnnnnnn nnnnnnnnnn nnnnnnnnnn nnnnnnnnnn nnnnnnnnnn
nnnnnnnnnn nnnnnnnnnn nnnnnnnnnn nnnnnaattt acatgccaac ggggcctcat
tcttctttat ttgcctctac tcccacattg ggcgcggact gtactatgga tcctacatgt
ataaagaaac atgaaacatc ggagtaattc tatttctact agtaatgata acagccttcg
ttggctatgt cctgccatgg ggacaaatgt ccttctgagg ggcaaccgtt attaccaatc
tcctgtcagc cgtcccatat attggagata atctagttca atgaatttga gggggcttct
ctgtagataa tgcaaccctc acacgattct ttgccttcca ctttctcctc ccatttgcag
tcgtagcggc aacaattctt catgccctct tcctgcacga aacaggatct aataacccaa
ttgggctaaa ctcggactca gacaaaatcc cctttcaccc atacttttca tacaaagacc
tcctaggatt catcaccctg cttacactgc tagcctccct agccttattc tcacctaatc
tactaggaga cccagaaaac ttcaccccag cgaatcccct agtcactccg ccacacatca
aaccagaatg gtacttccta tttgcctacg ccatcctacg atccatccca aataaactcg
gaggtgttct agcattgcta ttctccatcc tagtacttat actagtcccg cttctgcaca
catccaaaca acaagggctc accttccggc cactgtcaca aaccctgttc tgaattctag
tagcagacgt gataatccta acatgaatcg gaggcatacc agttgannnn nnnnnnnnnn
nnnnnnnnnn nnnnnnnnnn nnnnnnnnnn nnnnnnnnnn nnnnnnnnnn nnnnnnnnnn
n
>Loricariidae_Peckoltia_braueri_2_1
tatgatgaaa ctttggctca cttctcttat tatgtttagc aacacaaatt ctaacaggac
tattcctagc aatacattat acttctgata tctcaactgc attctcatct attacccata
tctgtcgaga tgtaaactac ggctgaatca tccgaaattt acacgccaac ggagcatcct
tcttttttat ctgcatttat gcacatatcg gacgaggcct atactatggt tcatatatgt
ataaagaaac atgaaacatt ggtgtagtat tatttcttct cgtaataata accgcctttg
tcggctacgt tcttccctga ggccaaatat cattctgggg agcaactgtt atcacaaacc
tcctatcagc catcccttac atcggagata atctagtcca atgaatctga ggaggattct
ctgtagacaa tgcaactcta acacgattct tcgcattcca cttcttactt ccattcgcaa
tcgtcgcagc aacaattcta cacgccctat tcctccacga aacaggatca aacaatccaa
tcggcctaaa ctcagacgca gacaaaatct cattccaccc ctacttttca tataaagatc
tcctaggatt tattatttta ctcacactcc taacctcttt agccctattt tcaccaaacc
ttctaggaga cccagaaaat tttactcccg ccaacccgct agtaaccccc cctcatatta
aaccagaatg atacttccta ttcgcttacg ctatcctacg atccattccc aacaaactag
gaggggtctt agcacttcta ttctccatct tagtattaat agtagtcccc acattacata
catccaaaca acaaggacta acattccgac caatctctca aatcctattc tgaatcctag
tagcagacat cgtaatctta acatgaatcg gaggtatgcc tgttgaacat ccgttcatta
ttattggaca aatcgcctcc atcctatatt tcatactatt ccttatccta aatccactag
c
>Loricariidae_Peckoltia_lineola_1_1
tgtgatgaaa ttttggatca cttcttctac tatgtctagc aacacaaatt ctaacaggat
tatttctagc aatacattat acctctgata tctcaactgc attctcatcc gttgcccata
tctgtcgaga tgtaaactac ggctgaatta tccgaaattt acacgccaac ggagcatctt
tcttttttat ctgcatttat acacatgttg gacgaggcct atactatggc tcttatacat
ataaagaaac atgaaacatt ggtgtagtat tattcctcct cgtaataatg accgcctttg
ttggctacgt ccttccatga ggccaaatat cattttgagg ggcaaccgtc atcacaaacc
tcctatcagc caccccttat attggaaata gcctagtaca atgaatctga gggggatttt
ctgtagacaa tgcaactcta acacgattct tcgcattcca cttcttactt ccattcgcaa
tcgtcgcagc aacaatccta cacgccctat tcctccatga aacaggatca aacaacccaa
taggcctaaa ttcagacgca gacaaaatct cattccaccc ctatttttca tacaaagatc
tcctaggatt tattatttta cttacactcc taacctctct agtcctattt tcaccaaatc
tcctaggaga cccagaaaat tttactcccg ccaacccact agtaactccc cctcatatta
aaccagaatg atacttccta ttcgcctatg ccatcttacg atccattcct aacaaactag
gaggggtttt agcactccta tcctctatct tagtattaat agtagtcccc atattacaca
catctaaaca acaaggacta acatttcgac caatctctca aatcctattc tgaattctag
tagcagacat catgatctta acatgaatcg gaggtatgcc tgtcgaacat ccattcatta
ttattggaca agtcgcctcc attctctact ttatattatt tctcgtccta aacccactag
c
>Loricariidae_Peckoltia_lineola_2_1
tgtgatgaaa ttttggatca cttcttctac tatgtctagc aacacaaatt ctaacaggat
tatttctagc aatacattat acctctgata tctcaactgc attctcatcc gttgcccata
tctgtcgaga tgtaaactac ggctgaatta tccgaaattt acacgccaac ggagcatctt
tcttttttat ctgcatttat acacatgttg gacgaggcct atactatggc tcttatacat
ataaagaaac atgaaacatt ggtgtagtat tattcctcct cgtaataatg accgcctttg
ttggctacgt ccttccatga ggccaaatat cattttgagg ggcaaccgtc atcacaaacc
tcctatcagc caccccttat attggaaata gcctagtaca atgaatctga gggggatttt
ctgtagacaa tgcaactcta acacgattct tcgcattcca cttcttactt ccattcgcaa
tcgtcgcagc aacaatccta cacgccctat tcctccatga aacaggatca aacaacccaa
taggcctaaa ttcagacgca gacaaaatct cattccaccc ctatttttca tacaaagatc
tcctaggatt tattatttta cttacactcc taacctctct agtcctattt tcaccaaatc
tcctaggaga cccagaaaat tttactcccg ccaacccact agtaactccc cctcatatta
aaccagaatg atacttccta ttcgcctatg ccatcttacg atccattcct aacaaactag
gaggggtttt agcactccta tcctctatct tagtattaat agtagtcccc atattacaca
catctaaaca acaaggacta acatttcgac caatctctca aatcctattc tgaattctag
tagcagacat catgatctta acatgaatcg gaggtatgcc tgtcgaacat ccattcatta
ttattggaca agtcgcctcc attctctact ttatattatt tctcgtccta aacccactag
c
>Loricariidae_Pseudancistrus_corantijniensis_1_1
catgatgaaa cttcggctca ctcctcctat tatgtctaat aacacaaatc ctaacaggac
tattcttagc aatacattac acctctgaca tctcaaccgc attttcatcc gtagcccaca
tctgccgaga tgtaaactac ggttgaatta tccgaaattt gcatgccaac ggagcctcat
tctttttcat ctgtatttat ttgcacattg gacgaggact atattatggc tcctatatgt
acaaagaaac ttgaaacatt ggagtagtac tacttctact agtaataata actgccttcg
tcggctatgt cctcccttga ggccaaatat cattctgagg ggcaactgtc atcacaaacc
tactatcagc cgtcccctac attggagaca acctagttca atgaatctga ggaggctttt
ccgtagataa cgcaactcta acacgattct tcgcattcca ttttctcctt ccatttgcaa
tcattgcggc aacaatctta catgcccttt ttctccatga aacaggatca aataatccaa
ttggcctaaa ttcagacgca gacaaaatct cattccaccc atacttctca tataaagacc
ttttaggttt cattatacta ttgacactcc tagcctcctt agccctattt tcaccaaacc
ttctaggtga tccagaaaac ttcacccccg ctaacccact agtcacccca ccacacatca
aaccagaatg atacttccta tttgcctacg ccatccttcg atccattccc aataaactag
gaggagtctt agcactatta ttttccattc tagtattaat ggcagtcccc ctactacaca
catccaaaca acaaggactt acatttcgac caatctccca aatcctattc tgagtcctag
tagcggacgt cataatccta acatgaattg gaggtatacc tgttgaacac ccattcatca
ttattggaca aatcgcctca gttctctatt ttacactctt ccttatccta aacccactag
c
>Loricariidae_Pseudancistrus_genisetiger_1_1
nctgatgaaa cttcggctca ctcctccttc tatgcctggt tgtacaaatc ctaaccggac
tgttcctagc aatacattat acctccgaca tctcaaccgc attctcatca gtagcccaca
tctgccgaga cgtaaactat ggatgaacca tccgaaacct ccacgcaaat ggcgcctcat
tcttcttcat ctgcatttac ctacacatcg gacgaggcct atactatggc tcatatgcat
acaaagaaac atgaaacatt ggagtagtcc tactcctact cgttataata accgcttttg
ttggttacgt cctcccatga ggacaaatat cattctgagg agctacagtc attacaaact
tactctcagc tttcccatat atcggaaatg acctagtaca atgaatctga ggagggtttt
ccgtagacaa ggcaaccctg acacgattct tcgcatttca ctttattctt ccattcgcaa
tcgtcgcagc aacaatttta catgccctat tcctgcacga aacgggatcc aacaacccaa
tcggcctaaa ctcagacgca gacaaaatta catttcaccc atacttctca tataaagacc
tcctaggttt tgttctccta ctaacgttcc tcgcctccct agccctattc tcaccaaacc
tcctaggaga cccagaaaac ttcacccccg caaacccatt agtgaccccg ccacacatta
aaccagaatg gtatttccta tttgcttacg ccatcctacg atctatcccc aacaagctag
gaggagttct agcgctccta ttctctattc tagtactaat aacagttcca ctccttcaca
catccaaaca acaaggactc acattccggc ccctatccca aatcctattt tgagccttag
tcgcagacgt aataatccta acatgaattg gaggaatacc tgtagaacac ccatttatta
ttattggaca aattgcctca attctctact tcatactatt cctagtgctt aatcctttgg
c
>Loricariidae_Pseudancistrus_pectegenitor_1_1
catgatgaaa ctttggctca ctactcctac tatgtttaat agcacaaatc ttaacagggc
tattcctagc aatgcattat acctctgaca tctcaactgc attctcatcc gtagcccaca
tttgtcgaga cgtcaactat ggctgaatca tccgaaactt acatgctaac ggagcctcat
tcttttttat ctgcatttac ttacacatcg gacgaggatt atactatggc tcctatatat
ataaagaaac atgaaatatt ggtgtaatat tactactact agtaataata actgcttttg
ttggttacgt gctcccctga ggccaaatat cattctgggg ggcaaccgtc atcacaaacc
tactatcagc cgttccttat attggagaca acctagtcca atgaatctga ggaggcttct
ctgtagacaa tgcaactcta acacgattct tcgcattcca ctttctccta ccattcgcaa
tcatcgcagc aacaatcctg cacgccctct tcctccacga aacaggatcc aataacccaa
tcggcctaaa ctcagatgca gacaaaatct cattccaccc atatttttca tacaaagacc
ttctaggatt cattgtccta ctaacacttc tagcttcact ggctctattc tcaccaaacc
tcctaggcga cccagaaaac ttcactcccg ccaacccact agttacccca ccacatatta
aaccagagtg atatttccta ttcgcttatg ccatcctacg atctatccca aataaattag
gaggagtttt agcattatta ttttcaatcc tagtattaat agtagtcccc ctactacaca
catctaaaca acagggtctc acattccgac caatctccca gatcctattc tgagtcttag
tagcagacgt tatgatttta acatgaatcg gaggcatgcc tgttgaacac ccattcatca
tcattggaca aatcgcttca atcctctatt ttgcactatt ccttatcttt aacccagtag
c
>Loricariidae_Pseudancistrus_pectegenitor_2_1
catgatgaaa ctttggctca ctactcctac tatgtttaat agcacaaatc ttaacagggc
tattcctagc aatgcattat acctctgaca tctcaactgc attctcatcc gtagcccaca
tttgtcgaga cgtcaactat ggctgaatca tccgaaactt acatgctaac ggagcctcat
tcttttttat ctgcatttac ttacacatcg gacgaggatt atactatggc tcctatatat
ataaagaaac atgaaatatt ggtgtaatat tactactact agtaataata actgcttttg
ttggttacgt gctcccctga ggccaaatat cattctgggg ggcaaccgtc atcacaaacc
tactatcagc cgttccttat attggagaca acctagtcca atgaatctga ggaggcttct
ctgtagacaa tgcaactcta acacgattct tcgcattcca ctttctccta ccattcgcaa
tcatcgcagc aacaatcctg cacgccctct tcctccacga aacaggatcc aataacccaa
tcggcctaaa ctcagatgca gacaaaatct cattccaccc atatttttca tacaaagacc
ttctaggatt cattgtccta ctaacacttc tagcttcact ggctctattc tcaccaaacc
tcctaggcga cccagaaaac ttcactcccg ccaacccact agttacccca ccacatatta
aaccagagtg atatttccta ttcgcttatg ccatcctacg atctatccca aataaattag
gaggagtttt agcattatta ttttcaatcc tagtattaat agtagtcccc ctactacaca
catctaaaca acagggtctc acattccgac caatctccca gatcctattc tgagtcttag
tagcagacgt tatgatttta acatgaatcg gaggcatgcc tgttgaacac ccattcatca
tcattggaca aatcgcttca atcctctatt ttgcactatt ccttatcttt aacccagtag
c
>Loricariidae_Pseudancistrus_sidereus_1_1
catgatgaaa ctttggctca ctcctcctac tatgcttaat aacacaaatc ctaacaggac
tattcctagc aatacactac acctccgaca tctcaactgc attttcatcc gtagcccaca
tttgccgaga cgtcaactac ggctgaatca tccgaaactt gcatgccaac ggagcctcat
tcttcttcat ctgcatttac ttgcacatcg ggcgaggatt atactatggc tcctacacat
acaaagaaac atgaaatatt ggagtcgtac tcctcctgct agtaataata accgcttttg
tcggttacgt acttccatga ggccaaatat cattctgagg ggcaaccgtc atcacaaacc
tactatcagc tgtcccttat attggagaca acctagtcca atgaatctga ggaggctttt
ccgtagacaa cgcaacccta acacgatttt tcgcattcca cttcctcctc ccatttgcaa
tcgtcgcagc aacaatctta cacgccctct tcctccacga aacaggctcc aacaacccag
ttggcttaaa ctcagacgca gacaaaatct cattccaccc ctacttttca tataaagacc
tcctagggtt cattatctta ttaattctcc taacctccct agccttattt tcaccaaatc
tactcggtga cccagaaaac tttacccccg ccaacccatt agtcacccca ccacatatta
aaccagaatg atactttcta ttcgcctacg ctatcctacg atccatccct aacaaactag
gaggagtctt agccctacta ttctcaatcc tagtgctaat agtagttccc ctacttcata
catctaaaca acaaggactg acattccggc caatctccca aatcttattc tgagtactag
tagctgacgt catgatccta acctgaatcg gaggcatacc tgttgaacac ccatttatta
ttattggaca aatcgcctcc gttctctact tcatactatt cctcattcta aacccactag
c
>Loricariidae_Pseudancistrus_sidereus_2_1
catgatgaaa ctttggctca ctcctcctac tatgcttaat aacacaaatc ctaacaggac
tattcctagc aatacactac acctccgaca tctcaactgc attttcatcc gtagcccaca
tttgccgaga cgtcaactac ggctgaatca tccgaaactt gcatgccaac ggagcctcat
tcttcttcat ctgcatttac ttgcacatcg ggcgaggatt atactatggc tcctacacat
acaaagaaac atgaaatatt ggagtcgtac tcctcctgct agtaataata accgcttttg
tcggttacgt acttccatga ggccaaatat cattctgagg ggcaaccgtc atcacaaacc
tactatcagc tgtcccttat attggagaca acctagtcca atgaatctga ggaggctttt
ccgtagacaa cgcaacccta acacgatttt tcgcattcca cttcctcctc ccatttgcaa
tcgtcgcagc aacaatctta cacgccctct tcctccacga aacaggctcc aacaacccag
ttggcttaaa ctcagacgca gacaaaatct cattccaccc ctacttttca tataaagacc
tcctagggtt cattatctta ttaattctcc taacctccct agccttattt tcaccaaatc
tactcggtga cccagaaaac tttacccccg ccaacccatt agtcacccca ccacatatta
aaccagaatg atactttcta ttcgcctacg ctatcctacg atccatccct aacaaactag
gaggagtctt agccctacta ttctcaatcc tagtgctaat agtagttccc ctacttcata
catctaaaca acaaggactg acattccggc caatctccca aatcttattc tgagtactag
tagctgacgt catgatccta acctgaatcg gaggcatacc tgttgaacac ccatttatta
ttattggaca aatcgcctcc gttctctact tcatactatt cctcattcta aacccactag
c
>Loricariidae_Pseudolithoxus_tigris_1_1
nntgatgaaa cttcggatca ctcctcttac tgtgcctaat aacacagatc ttaacaggac
tctttctagc aatacattat acttctgata tctcaactgc attttcatcc gtagctcaca
tttgccgaga tgtaaactac ggctgagtaa tccgaaatct ccatgctaat ggggcctcat
tcttctttat ttgtatttac ttacacatcg gacgaggact ttactacggc tcctatacat
acaaagagac atgaaacatc ggggtagtgt tactcttact agtaataata actgctttcg
tcggctacgt acttccctga ggtcaaatat cattctgagg agcaaccgtc attacaaacc
tactatcagc cgtcccctac attggagaca gcctagtcca atgaatttga ggaggattct
ccgtagataa tgcaactcta acacgattct tagcattcca cttcctattt ccattcgtca
tcattgcagc aacaatccta catgccctct tcctccacga aacagggtct aataacccaa
ttggtctaaa ttcagacgca gacaaaattt cattccaccc atacttctca tacaaagacc
tcctaggctt tattatacta ctaacatttc tagcctccct agctctgttt tcaccaaacc
tcctaggcga cccagaaaac ttcacccccg caaatccatt agtcacacca cctcatatta
aaccggaatg atactttcta tttgcctacg ccatcctacg atcaatccct aataaactag
gaggagttct agcactatta ttctccatcc tagtactaat aatagtaccc ctacttcaca
catccaaaca acaagggtta acatttcgac caatctcaca gatcctattt tgagccttag
tagcagatgt cataatttta acatgaatcg gaggcatgcc agtagaacac ccattcatta
ttattggaca agtcgcttcc attctttact tcatactatt ccttgtcttt aacccactag
t
>Loricariidae_Pseudolithoxus_tigris_2_1
nntgatgaaa cttcggatca ctcctcttac tgtgcctaat aacacagatc ttaacaggac
tctttctagc aatacattat acttctgata tctcaactgc attttcatcc gtagctcaca
tttgccgaga tgtaaactac ggctgagtaa tccgaaatct ccatgctaat ggggcctcat
tcttctttat ttgtatttac ttacacatcg gacgaggact ttactacggc tcctatacat
acaaagagac atgaaacatc ggggtagtgt tactcttact agtaataata actgctttcg
tcggctacgt acttccctga ggtcaaatat cattctgagg agcaaccgtc attacaaacc
tactatcagc cgtcccctac attggagaca gcctagtcca atgaatttga ggaggattct
ccgtagataa tgcaactcta acacgattct tagcattcca cttcctattt ccattcgtca
tcattgcagc aacaatccta catgccctct tcctccacga aacagggtct aataacccaa
ttggtctaaa ttcagacgca gacaaaattt cattccaccc atacttctca tacaaagacc
tcctaggctt tattatacta ctaacatttc tagcctccct agctctgttt tcaccaaacc
tcctaggcga cccagaaaac ttcacccccg caaatccatt agtcacacca cctcatatta
aaccggaatg atactttcta tttgcctacg ccatcctacg atcaatccct aataaactag
gaggagttct agcactatta ttctccatcc tagtactaat aatagtaccc ctacttcaca
catccaaaca acaagggtta acatttcgac caatctcaca gatcctattt tgagccttag
tagcagatgt cataatttta acatgaatcg gaggcatgcc agtagaacac ccattcatta
ttattggaca agtcgcttcc attctttact tcatactatt ccttgtcttt aacccactag
t
>Loricariidae_Pseudolithoxus_tigris_3_1
nntgatgaaa cttcggatca ctcctcttac tgtgcctaat aacacagatc ttaacaggac
tctttctagc aatacattat acttctgata tctcaactgc attttcatcc gtagctcaca
tttgccgaga tgtaaactac ggctgagtaa tccgaaatct ccatgctaat ggggcctcat
tcttctttat ttgtatttac ttacacatcg gacgaggact ttactacggc tcctatacat
acaaagagac atgaaacatc ggggtagtgt tactcttact agtaataata actgctttcg
tcggctacgt acttccctga ggtcaaatat cattctgagg agcaaccgtc attacaaacc
tactatcagc cgtcccctac attggagaca gcctagtcca atgaatttga ggaggattct
ccgtagataa tgcaactcta acacgattct tagcattcca cttcctattt ccattcgtca
tcattgcagc aacaatccta catgccctct tcctccacga aacagggtct aataacccaa
ttggtctaaa ttcagacgca gacaaaattt cattccaccc atacttctca tacaaagacc
tcctaggctt tattatacta ctaacatttc tagcctccct agctctgttt tcaccaaacc
tcctaggcga cccagaaaac ttcacccccg caaatccatt agtcacacca cctcatatta
aaccggaatg atactttcta tttgcctacg ccatcctacg atcaatccct aataaactag
gaggagttct agcactatta ttctccatcc tagtactaat aatagtaccc ctacttcaca
catccaaaca acaagggtta acatttcgac caatctcaca gatcctattt tgagccttag
tagcagatgt cataatttta acatgaatcg gaggcatgcc agtagaacac ccattcatta
ttattggaca agtcgcttcc attctttact tcatactatt ccttgtcttt aacccactag
t
>Loricariidae_Pterygoplichthys_gibbiceps_2_1
catggatgaa cttcggttca cttctcttac tatgcttagc agcacaaatt ttaacaggac
tatttctagc aatacattac acttctgatg tctcaaccgc attctcatca gtcgcccata
tctgccggga tgtaaactat ggctgaatta tccgaaatct acatgccaac ggagcatctt
tcttcttcat ctgcatttat atacacattg gccgaggcct ttactatggt tcttacacat
ataaagaaac ttgaaacatt ggtgtaatac tatttctctt agtaatgata actgccttcg
ttggttacgt acttccttga ggccaaatat cattttgagg ggcaaccgtt atcacaaatc
tcctatcagc tgtcccctac atcggggata gtctagtcca atgaatctga gggggatttt
ctgtagacaa cgcaaccctg acacgattct ttgcattcca cttcctactc ccattcgcaa
tcattgcagc aacaatccta cacgctttat tcctccacga aacaggatcc aacaacccga
ttggtctaaa ctcagacgca gacaaaattt cattccaccc atacttctca tataaagacc
ttctaggatt catcattcta cttacacttc taaccgccct agccctattt tcacctaacc
ttctaggtga cccagaaaac ttcactcccg ccaatccatt aattactcct ccacatatta
aaccagagtg atactttcta tttgcctatg ccatcttacg atccatcccc aataaactag
gaggagtctt agcattatta ttttctattt taattttaat agttgttccc ctattacaca
catccaaaca acaaggactc acattccgac caatttctca aatcctattt tgagtactag
tagcagatgt tataatttta acctgaattg gaggcatacc tgttgaacat ccattcatta
ttattggaca aattgcctcc atcctctact ttacactatt cctcatccta aacccactag
c
>Loricariidae_Pterygoplichthys_joselimaianus_1_1
catgatgaaa cttcggttca cttctcttac tatgcttagc agcacaaatt ttaacaggac
tattcctagc aatacattac acttctgatg tctcaaccgc attctcatca gtcgcccata
tctgccggga tgtaaactat ggctgaatta tccgaaacct acatgccaac ggagcatctt
tcttcttcat ctgcatttat atacacattg gccgaggcct ttactatggt tcttacacat
ataaagagac ttgaaacatt ggtgtagtac tatttctctt agtaatgata actgccttcg
ttggttatgt tcttccttga ggccaaatat cattttgagg agccaccgtt attacaaacc
tcctatcagc tgtcccctac atcggggata gcctagtcca atgaatctga gggggatttt
ctgtagacaa cgcaaccctg acacgattct ttgcattcca cttcctactc ccattcgcaa
tcattgcagc aacaatccta cacgctttat tcctccacga aacaggatct aacaacccaa
ttggtctaaa ctcagacgca gacaaaattt cattccaccc atacttctca tacaaagacc
ttctaggatt catcattcta ctgacacttc taaccgccct agccctattt tcaccaaacc
ttctaggtga cccagaaaac ttcactcccg ccaatccatt agttacccct ccacatatta
aaccagaatg atactttcta tttgcctatg ccatcttacg atccatcccc aataaactag
gaggagtctt agcattatta ttttctattt taattttaat agtcgttccc ctattacaca
catccaaaca acaaggactc acattccgac caatctctca aatcctattt tgagtactag
tagcagacgt tataatttta acttgaattg gaggtatgcc tgttgaacat ccattcatta
ttatcggaca aattgcctct atcctctact ttgcactatt cctcattcta aacccactag
c
>Loricariidae_Pterygoplichthys_pardalis_1_1
catgatgaaa cttcggttca cttctcttac tatgcttagc agcacaaatt ttaacaggac
tattcctagc aatacactat acttccgatg tctcaaccgc attctcatca gttgcccata
tctgccgaga tgtaaactat ggctgaatta tccgaaacct acatgccaac ggagcatctt
tcttcttcat ctgcatttat ttacacattg gccgaggcct ttactatggt tcttacacat
ataaagaaac ttgaaacatt ggtgtagtac tatttctctt agtaatgata actgcctttg
ttggatatgt acttccatga ggccaaatat cattttgagg agcaactgtt attacaaatc
tcctatcagc tgtcccatac atcggggata gcctagttca atgaatctga ggtggatttt
ctgtagacaa cgcaacccta acacgattct ttgcattcca tttcctactc ccatttgcaa
tcattgcagc aacaatccta cacgctttat tcctccacga aacaggatct aacaacccaa
ttggtctaaa ctcagatgca gacaaaattt cattccaccc atacttctca tacaaagacc
ttttaggatt catcattcta cttacacttc taaccgccct atccctattc tcaccaaatc
ttctaggcga cccagaaaac ttcactcccg ccaacccatt agtaacccct ccacatatta
aaccagaatg atactttcta tttgcctatg ccatcttacg atctatccct aataaactag
gaggagtctt agcattatta ttttccattt taattttaat agttgttccc ctattacaca
catctaaaca acaaggactc acattccgac caatctctca aatcctattt tgagtactag
tagcagacgt tataatttta acctgaattg gaggcatgcc tgttgaacat ccattcatca
ttattggaca aattgcctct atcctctact tcatactatt tctcatccta aacccactag
c
>Loricariidae_Pterygoplichthys_pardalis_2_1
catgatgaaa cttcggttca cttctcttac tatgcttagc agcacaaatt ttaacaggac
tattcctagc aatacactat acttccgatg tctcaaccgc attctcatca gttgcccata
tctgccgaga tgtaaactat ggctgaatta tccgaaacct acatgccaac ggagcatctt
tcttcttcat ctgcatttat ttacacattg gccgaggcct ttactatggt tcttacacat
ataaagaaac ttgaaacatt ggtgtagtac tatttctctt agtaatgata actgcctttg
ttggatatgt acttccatga ggccaaatat cattttgagg agcaactgtt attacaaatc
tcctatcagc tgtcccatac atcggggata gcctagttca atgaatctga ggtggatttt
ctgtagacaa cgcaacccta acacgattct ttgcattcca tttcctactc ccatttgcaa
tcattgcagc aacaatccta cacgctttat tcctccacga aacaggatct aacaacccaa
ttggtctaaa ctcagatgca gacaaaattt cattccaccc atacttctca tacaaagacc
ttttaggatt catcattcta cttacacttc taaccgccct atccctattc tcaccaaatc
ttctaggcga cccagaaaac ttcactcccg ccaacccatt agtaacccct ccacatatta
aaccagaatg atactttcta tttgcctatg ccatcttacg atctatccct aataaactag
gaggagtctt agcattatta ttttccattt taattttaat agttgttccc ctattacaca
catctaaaca acaaggactc acattccgac caatctctca aatcctattt tgagtactag
tagcagacgt tataatttta acctgaattg gaggcatgcc tgttgaacat ccattcatca
ttattggaca aattgcctct atcctctact tcatactatt tctcatccta aacccactag
c
>Loricariidae_Pterygoplichthys_pardalis_3_1
catgatgaaa cttcggttca cttctcttac tatgcttagc agcacaaatt ttaacaggac
tattcctagc aatacattat acttccgatg tctcaaccgc attctcatca gttgcccata
tctaccgaga tgtaaactat ggctgaatta tccgaaacct acatgccaac ggagcatctt
tcttcttcat ctgcatttat ttacacattg gccgaggcct ttactatggt tcttacacat
ataaagaaac ttgaaacatt ggtgtagtac tatttctctt agtaatgata actgcctttg
ttggatatgt acttccatga ggccaaatat cattttgagg agcaactgtt attacaaatc
tcctatcagc tgtcccatac atcggggata gcctagttca atgaatctga ggtggatttt
ctgtagacaa cgcaacccta acacgattct ttgcattcca tttcctactc ccatttgcaa
tcattgcagc aacaatccta cacgctttat tcctccacga aacaggatct aacaacccaa
ttggtctaaa ctcagatgca gacaaaattt cattccaccc atacttctca tacaaagacc
ttttaggatt catcattcta cttacacttc taaccgccct atccctattc tcaccaaatc
ttctaggcga cccagaaaac ttcactcccg ccaacccatt agtaacccct ccacatatta
aaccagaatg atactttcta tttgcctatg ccatcttacg atctatccct aataaactag
gaggagtctt agcattatta ttttccattt taattttaat agttgttccc ctattacaca
catctaaaca acaaggactc acattccgac caatctctca aatcctattt tgagtactag
tagcagacgt tataatttta acctgaattg gaggcatgcc tgttgaacat ccattcatca
ttattggaca aattgcctct atcctctact tcacactatt tctcatccta aacccactag
c
>Loricariidae_Spectracanthicus_punctatissimus_1_1
catgatgaaa cttcggctca ctcctcctac tatgcctagc agcacaaatc ctaacaggac
tatttttagc aatgcactat acctccgaca tctcaactgc attctcatcc gtagcccata
tctgccgaga tgtcaactat ggctgaatca tccgaaacct gcacgccaat ggggcttctt
tcttcttcat ctgtatttac atccacattg gacgaggcct atactatggt tcctatatgt
ataaagaaac atgaaacatt ggtgtggtgt tattcctgct agtaataata actgccttcg
tcggctatgt actcccctga ggccaaatat cattctgagg agcaaccgtt attacaaacc
ttttatcagc tgtcccctat atcggagaca gtttagtcca atgaatctga gggggattct
ccgtagacaa cgcaacccta acacgattct ttgcattcca cttcttactc ccattcgcaa
tcgtcgcagc aacaattcta cacgccctat tcctccacga aacaggatcc aacaacccaa
tcggcctaaa ctcagatgcg gacaaaatcc catttcatcc atacttctca ttcaaagacc
tcctaggatt cactgcccta ctaatcctcc tagcctccct agccttattt tcaccaaatc
ttctaggaga cccagaaaac ttcactcctg ctaacccatt agtcactccc ccacatatta
agccagaatg atacttccta ttcgcctatg ctattctacg atctattcct aataaattag
gtggagtctt agcattatta ttttctattt tagtattaat agtagtcccc ctcttacaca
catctaaaca acaaggactg acattccggc cgatctccca aatcctattc tgaactttag
tagcagatgt cataatctta acatgaatcg gaggcatgcc tgttgagcat ccattcatta
tcgtcggaca agttgcttcc attctctatt ttatattatt tcttatccta aaccctctag
c
>Trichomycteridae_Henonemus_punctatus_1_1
nnnnnnnnnn nnnnnnnnnn nnnnnnnnnn nnnnnnnnnn nnnnnnnnnn nnnnnnnnnn
nnnnnnnnnn nnnnnnnnnn nnnnnnnnnn nnnnnnnnnn nnnnnnnnnn gtagcacaca
tctgccgaga cgtaaataat ggatgaataa tccgcaacct ccacgccaac ggcgcatcat
tcttcttcat ctgtatttac cttcacattg gacgaggcct ttattatggc tcatatctct
ataaagagac ctgaaacatt ggagtcattc tcctattatt agttatagca actgcttttg
ttggctacgt attgccatga ggacaaatat cattttgagg tgccacagtc attacaaact
tattatctgc cgtcccgtat gtaggagacg ccctagtaca atgaatctga ggcggcttct
cagttgacaa cgcaacctta acacgatttt ttgcctttca tttcctacta ccatttgcag
ttgtagctgc cacagccctc cacgccctct tcctccacga aacaggctca aataaccccc
ttggaattaa ctccgacaca gacaaaatta aatttcatcc ttacttttca tacaaagatt
tattaggctt tattatttta attacatttt tagcatcatt agctttattt tgacccaact
tactaggaga cccagaaaac ttcaccccag ctaatcccct agtaactccg ccccacatca
aaccagaatg atatttccta ttcgcttacg ctattttacg atctatccct aataaactag
gcggagtcct agcccttcta ttctcaattt taattctcat actaatcccc ctattacata
catcaaaaca gcaaggtcta actttccgac caatcacaca actcttattc tggttattag
tagcagatgt aataattcta acatgaattg gaggaatgcc agtagaagac ccattcatta
ttattggann nnnnnnnnnn nnnnnnnnnn nnnnnnnnnn nnnnnnnnnn nnnnnnnnnn
n
>Trichomycteridae_Ituglanis_amazonicus_1_1
nnnnnnnnnn nnnnnnnnnn nnnnnnnnnn nnnnnnnnnn nnnnnnnnnn nnnnnnnnnn
nnnnnnnnnn nnnnnnnnnn nnnnnnnnnn nnnnnnnnnn nnnnnnnnnn gtcatccaca
tctgccgcga cgtcaactat ggatgagtca tccgcaacct acacgccaac ggagcatcat
tcttctttat ctgtatttac ttacacatcg gccgaggatt atattacggc tcctacctgt
acaaagaaac atgaaatatc ggagtagtac tcctactact agtaataata actgccttcg
tgggctatgt cttaccctgg ggccaaatat cattctgagg agccacagtc attacaaacc
tgctctccgc tgtcccatat atcggggaca tgttagtaca gtgaatctga ggaggctttt
ccgttgataa cgcaaccctt acacgattct tcgcatttca cttcctcctc ccatttgcag
tcgtagccgc caccgccctc cacgccctat tcctacacga gacaggatct aacaacccaa
ttggaattaa ctccgacgta gataaaatca catttcaccc atacttctca tataaggatg
tacttggatt cgtgatccta gtcacactcc tggcgtccct ggcacttttt tcaccaaacc
ttttaggaga cccagaaaac ttcacccccg ccaacccctt agtgacaccg ccccatatta
aaccagaatg atattttcta tttgcctacg ccatccttcg atcaattccc aacaaactag
gtggagttct agcactactc ttttcaatcc ttgtgctcat actagtaccc ctcctgcaca
catcaaaaca acaaggatca accttccgcc ccttcacaca attcttattt tgaacactag
tagcagatgt aataatccta acatgaattg gaggaatacc tgtagaacac ccattcatca
tcatcggcnn nnnnnnnnnn nnnnnnnnnn nnnnnnnnnn nnnnnnnnnn nnnnnnnnnn
n
>Trichomycteridae_Listrura_camposae_1_1
nnnnnnnnnn nnnnnnnnnn nnnnnnnnnn nnnnnnnnnn nnnnnnnnnn nnnnnnnnnn
nnnnnnnnnn nnnnnnnnnn nnnnnnnnnn nnnnnnnnnn nnnnnnnnnn gtcgcccaca
tctgccgaga tgtcaactat gggtgggtaa tccgcaacct tcatgccaac ggtgcctcct
tctttttcat ttgcatctac ctacacatcg gacgaggact ttactatggc tcgtacctat
acaaagagac ctgaaatatt ggtgtaatcc tactccttct agtaataata actgctttcg
taggctacgt tctaccctga ggacagatat ccttctgagg tgccacagtc attacaaacc
tgctctccgc tgtcccttac gtaggaaata tgctagtaca atgaatctga gggggctttt
cagtcgataa cgcaacccta acccgatttt tcgcattcca cttcctcctc ccgttcgcag
tcgtggccgc cacagccctc cacgccctct tcctacacga aaccggatca aacaacccca
tcggaatcaa ctccgacgcc gacaaaatca aattccaccc ctatttctca tacaaagacg
tactcggatt tgttattctt attacccttt tagcctcttt agctttattt tctcccaacc
tgttaggaga cccagaaaat tttactcctg ccaaccctct agtaacccca ccacacatta
agccagaatg atacttccta tttgcttatg cgattttacg atcaattcca aacaaactag
ggggtgtcct agccctactc ttttcaattc ttgtactcat actagtgccc ctcctacaca
catcaaaaca acaaggatca accttccgtc ctctcacaca attcattttc tgagcccttg
tagcagatgt tttaatttta acctgaattg gggggatacc agtagaaccc ccattcattg
ctatcggann nnnnnnnnnn nnnnnnnnnn nnnnnnnnnn nnnnnnnnnn nnnnnnnnnn
n
>Trichomycteridae_Listrura_tetraradiata_1_1
catgatgaaa ctttggttcc ctactccttc tatgtttaat tatacaaatt ctcacagggc
tattcttagc aatacactat acctccgaca ttacaacagc tttctcctcc gttgcccaca
tttgtcgaga cgtcaactat ggttgaatca ttcgcaacct tcacgccaac ggagcctcat
tcttcttcat ctgcatttat ttacatattg gacgaggcct ttattacggc tcctaccttt
ataaagaaac ctgaaacatt ggtgtagtcc tcctcctttt agtaataata actgctttcg
taggctatgt cctaccctga ggacagatat ccttctgagg ggcaacagtc attacaaatc
tactctccgc tgtcccttac gtgggcgaca tgctggtaca gtgaatctga gggggcttct
cagttgataa cgcaactcta acccgtttct ttgcattcca cttcctcctc ccattcgcaa
tcgtggctgt cacagccctc cacgccttat ttctccacga aaccggatca aacaacccaa
ttggcatcaa ctctgacgcc gacaaaatta aattccaccc ttacttctca tacaaagata
tattgggatt cattattcta atcaccctcc tggcctcttt agccttattt tctcccaacc
tgctggggga ccctgaaaac ttcaccccag ccaaccccct cgtgacaccc ccacacatta
aaccagaatg atacttccta tttgcctacg ccattttacg atcaattcca aacaaactag
ggggagtctt agccttacta ttttcaattc tagttctaat actagtacca ctcctacata
catcaaaaca acaaggatca accttccgac ccctcacaca attcatattc tgagccctcg
tagcagatgt tctaatttta acctggatcg gagggatacc agtagaaccc ccattcatca
ttattggaca agtcgcctcc attctttact tcaccctatt cttatttatc tacccattaa
c
>Trichomycteridae_Scleronema_minutum_1_1
nnnnnnnnnn nnnnnnnnnn nnnnnnnnnn nnnnnnnnnn nnnnnnnnnn nnnnnnnnnn
nnnnnnnnnn nnnnnnnnnn nnnnnnnnnn nnnnnnnnnn nnnnnnnnnn gtcgtccaca
tttgccgtga tgttaactat ggctgaatta ttcgcaacct acacgctaac ggcgcatcat
tctttttcat ctgcatctac ctacacattg gccgaggact ttattatggc tcttacttat
ataaagaaac atgaaacatt ggagtcgtcc ttctactcct agtaataata actgccttcg
taggctacgt tttaccttga ggacaaatat cattctgagg agccacagta atcacaaatc
ttctatccgc tgtaccatac atcggagaca tattagtaca atgaatctga ggaggctttt
ctgtcgacaa cgcgaccctt acacgattct tcgccttcca cttccttctg ccattcgcaa
tcgtggccgc cactgccctc cacgccctat ttttacatga aacgggatcc aacaacccca
ttggcgtcaa ctccgacgca gacaaaatca cattccatcc atacttttca tacaaggatg
tactagggtt cgtaatccta attacattcc tagcgtcttt agcattattc tctcctaacc
ttttaggaga cccagaaaac tttaccccag ccaacccact agtaacacct ccccatatta
aaccagaatg atacttctta tttgcttacg ccatcctccg atcaattcca aacaaactag
gaggggttct agcattacta ttttcaattc taatcctcat actagtcccc cttctacaca
catcaaaaca acaagggcta actttccggc ccataacaca atttctcttt tgaacacttg
tagccgacgt aatgatcctg acatgaattg gaggaatacc tgtagaaaac ccattcatta
ttattggtnn nnnnnnnnnn nnnnnnnnnn nnnnnnnnnn nnnnnnnnnn nnnnnnnnnn
n
>Trichomycteridae_Scleronema_minutum_2_1
nnnnnnnnnn nnnnnnnnnn nnnnnnnnnn nnnnnnnnnn nnnnnnnnnn nnnnnnnnnn
nnnnnnnnnn nnnnnnnnnn nnnnnnnnnn nnnnnnnnnn nnnnnnnnnn gtcgtccaca
tttgccgtga tgttaactat ggctgaatta ttcgcaacct acacgctaac ggcgcatcat
tctttttcat ctgcatctac ctacacattg gccgaggact ttattatggc tcttacttat
ataaagaaac atgaaacatc ggagtcgtcc ttctactcct agtaataata actgccttcg
taggctacgt tttaccttga ggacaaatat cattctgagg agccacagta atcacaaatc
ttctatccgc tgtaccatac atcggagaca tattagtaca atgaatctga ggaggctttt
ctgtcgacaa cgcgaccctt acacgattct tcgccttcca cttccttctg ccattcgcag
tcgtggccgc cactgccctc cacgccctat ttttacatga aacgggatcc aacaacccca
ttggcgtcaa ctccgacgca gacaaaatca cattccatcc atacttttca tacaaggatg
cactagggtt cgtaatccta attacattcc tagcgtcttt agcattattc tctcctaacc
ttttaggaga cccagaaaac tttaccccag ccaacccact agtaacacct ccccatatta
aaccagaatg atacttctta tttgcttacg ccatcctccg atcaattcca aacaaactag
gaggggttct agcattacta ttttcaattc taatcctcat actagtcccc cttctacaca
catcaaaaca acaagggcta actttccggc ccataacaca atttctcttt tgaacacttg
tagccgacgt aatgatcctg acatgaattg gaggaatacc tgtagaagac ccattcatta
ttattggtnn nnnnnnnnnn nnnnnnnnnn nnnnnnnnnn nnnnnnnnnn nnnnnnnnnn
n
>Trichomycteridae_Trichogenes_longipinnis_1_1
catgatgaaa ctttggttct ctcctcttat tgtgcctaat tatacaaatt ctaacaggac
ttttcctagc catacactac acctccgaca tctcaactgc cttctcctcc gtcgtccaca
tttgtcgcga cgtcaattat ggctgagtca tccgtaacat acatgctaat ggagcatcct
tcttctttat ctgcatctac ttacacattg gccgaggtct ttactacggc tcctacctgt
ataaagaaac ctgaaacatt ggggtaatcc ttcttctgct tgtaatgata actgcatttg
taggctatgt cttgccttga ggccaaatat cattttgagg ggctacagtc attactaatc
tcctctctgc cgtcccgtat attggaaatg ctttagtaca atgaatttga ggcggcttct
cagtagacaa tgcaacccta acacgtttct ttgcattcca ttttctacta cctttcgcag
tagtagcggc caccatcctc catgccctct ttttacatga aacggggtcc aataacccaa
ttggaatcaa ctctgacgca gacaaaatct cattccatcc atacttctcc tacaaagacc
ttctaggatt tgtgattcta atcacactcc tagcaagctt agccctattt tcccccaacc
tcttaggaga cccagaaaat ttcacccccg ccaaccccct tgtcacacct ccacacatca
agcccgaatg atacttctta tttgcctacg ccattttacg atcaattccc aacaaactag
gaggagtctt agccctacta ttctcgattc ttgtactaat agtagtacct cttctacaca
catcaaaaca acaaggccta acattccgcc caattactca attcctgttc tgaacgctag
tcgcagatgt cgttatccta acatgaatcg gagggatacc agtagaacac ccgtttatta
ttattggcca aatnnnnnnn nnnnnnnnnn nnnnnnnnnn nnnnnnnnnn nnnnnnnnnn
n
>Loricariidae_Pseudancistrus_depressus_2_1
catgatgaaa ctttggctca ctcctcctat tatgtttaat agcacaaatt ctaacaggac
tatttttagc aatacactac acctctgaca tttcaactgc attctcatcc gtagcccata
tttgccgaga cgtaaattac ggctgagtta tccgaaacct acatgccaat ggagcctcat
tcttctttat ttgcatttac ttacacattg gacgaggact atattatggc tcttacatat
ataaagaaac atgaaacatt ggcgtagtgc tactccttct agtaataata actgccttcg
ttggctatgt tcttccctga ggccaaatat cattctgagg agcaaccgtc atcacaaacc
tactatcagc tgtcccctat atcggaaaca atctagtcca atgaatttga gggggattct
ccgtagataa tgcaacccta acacgattct tcgcattcca ttttctcctt ccattcgcaa
ttgtcgcggc aacaatctta cacgccctct tcctccacga aacaggatcc aacaatccaa
ttggcctaaa ttcagacgca gacaaaatct cattccatcc ctacttctca tataaagacc
ttttaggatt tattacacta ctaacacttt tagcctccct ggccctattc tcaccaaacc
ttctaggaga cccagaaaat tttacccccg ccaatccact agttacccca ccacacatta
agccagaatg atacttccta tttgcttacg ccatcctacg atccattccc aacaaattag
gaggagtttt agcactatta ttttctattc tagtactaat agctgtcccc ctactacaca
catccaaaca gcaaggactt acattccgac caatctctca agtcctattc tgaattttag
tagcggacgt cataatctta acatgaattg gaggcatgcc tgttgaagac ccattcatca
tcattggaca aatcgcctca attctctact ttacaatctt cttcatccta aatccactag
c
>Loricariidae_Pseudancistrus_depressus_3_1
catgatgaaa ctttggctca ctcctcctat tatgtttaat agcacaaatt ctaacaggac
tatttttagc aatacactac acctctgaca tttcaactgc attctcatcc gtagcccata
tttgccgaga cgtaaattac ggctgagtta tccgaaacct acatgccaat ggagcctcat
tcttctttat ttgcatttac ttacacattg gacgaggact atattatggc tcttacatat
ataaagaaac atgaaacatt ggcgtagtgc tactccttct agtaataata actgccttcg
ttggctatgt tcttccctga ggccaaatat cattctgagg agcaaccgtc atcacaaacc
tactatcagc tgtcccctat atcggaaaca atctagtcca atgaatttga gggggattct
ccgtagataa tgcaacccta acacgattct tcgcattcca ttttctcctt ccattcgcaa
ttgtcgcggc aacaatctta cacgccctct tcctccacga aacaggatcc aacaatccaa
ttggcctaaa ttcagacgca gacaaaatct cattccatcc ctacttctca tataaagacc
ttttaggatt tattacacta ctaacacttt tagcctccct ggccctattc tcaccaaacc
ttctaggaga cccagaaaat tttacccccg ccaatccact agttacccca ccacacatta
agccagaatg atacttccta tttgcttacg ccatcctacg atccattccc aacaaattag
gaggagtttt agcactatta ttttctattc tagtactaat agctgtcccc ctactacaca
catccaaaca gcaaggactt acattccgac caatctctca agtcctattc tgaattttag
tagcggacgt cataatctta acatgaattg gaggcatgcc tgttgaagac ccattcatca
tcattggaca aatcgcctca attctctact ttacaatctt cttcatccta aatccactag
c
>Callichthyidae_Aspidoras_albater_1_1
catgatgaaa cttcggttca ctactccttc tctgcttagc agtacaaatt gttacaggcc
tattcctggc aatacactac acatcagaca tcacaagcgc attctcctcc gtagcccaca
tctgccgaga tgttaactac ggatgggcca tccgaaacat acatgctaac ggagcctcct
tcttcttcat ctgcatctac ctccacatcg ggcggggcct ttactatgga tcctacctct
ataaagaaac atgaaacgtc ggagtagtcc tacttctact agttataata accgcctttg
tgggctacgt actgccatga ggacaaatat ccttctgagg tgccacagta atcactaacc
ttctctctgc cgtcccatac attggtaatg acctagtaca atgaatctga ggagggttct
ctgtagacaa cgcaacacta acacgattct tcacatttca cttccttcta ccatttatcg
ttattgctgc caccctaatt cacgccatat tcttacatga aacaggctca aacaacccaa
ttggggttaa ctcagatgca gacaaaattc catttcaccc atatttttca tttaaagacc
tcttaggatt tattatttta ataacccttc ttttatcttt agccctattc tcacccaatc
ttctaggaga cccagacaac ttcaccccag ccaatccact agtaacaccc acccacatta
aaccagagtg gtactttcta ttcgcctacg ccatcctccg ctcaattcca aataaactag
gaggagtgat ggcccttcta ttctctattc tagtgctaat attagtccca atactccaca
cctc-aaaca acgaggactc acattttggc cactcaccca gttcctattt tgaacctaag
ttgcagacgt atttatcctt acatgaatcg gaggaatacc agttgaacac ccatttatca
tcattggaca aatcgcatca atcctatatt tcaccctcct gcttatcctt atacccgcaa
c
>Callichthyidae_Aspidoras_pauciradiatus_1_1
cttgatgaaa cttcggttcc ctactacttc tctgcttaat agtccaaatt gtgacaggcc
tattcctcgc aatgcactac acatcagaca ttacaagcgc attctcatct gtagcccata
tctgccgaga tgtcaactac ggatgagcca tccgaaacat ccatgccaat ggagcctcat
ttttcttcat ttgcatttat ctccacattg gacgtggatt atactacgga tcatacctat
ataaagaaac atgaaacatc ggagtcgtac tacttctgct agttataata acagctttcg
ttggatatgt attaccatga ggccaaatat cattttgagg tgccacagtc atcacaaacc
tcctctcagc tatcccttat attggcaatg acctagtaca atgaatctga ggcggcttct
ctgtagacaa cgcaacacta acacgattct tcacattcca tttcctccta ccattcattg
ttgtagcagc caccttaatc cacgctatat ttctacacga aacaggctca aacaacccaa
tcggcattaa ctcagacgca gacaaaatct catttcaccc ttacttttca ttcaaagacc
tcctaggatt tattatttta ttaacactac tcctatcttt agctatattc tccccaaacc
tcctcggaga cccagacaat ttcacccccg ccaacccgct ggtgacaccc acccacatca
aaccagagtg atatttttta tttgcctacg ccatccttcg ttcaatccca aacaaattag
gcggagttct agccctccta ttctccattc tcgtattaat acttgtacca atactccaca
cctctaaaca gcgaggactc acatttcggc cccttactca attcttattc tgaactttag
ttgcagacgt atttattctc acatgaattg gaggaatacc agtagaacat ccatttattg
tcattggaca aatcgcatca attttatact tcacccttct gctagttata ataccagcaa
c
>Callichthyidae_Aspidoras_poecilus_1_1
catgatggaa ctttggttca ctactccttc tctgcttagc agtacaaatt gttacaggcc
tgttcctagc aatacactac acatcagaca ttacaagcgc attctcctcc gtggcccaca
tctgccgaga tgtcaactac ggatgggcca tccgaaatat acatgctaac ggagcctcct
tcttcttcat ctgcatttac ctccacatcg gacggggcct ttattatggg tcctatctct
ataaagaaac atgaaacatt ggagtggtcc tacttctact agttatgata actgcctttg
taggctacgt actgccatga ggacaaatat ccttctgagg cgctacagta atcactaacc
ttctctctgc catcccatat attggcaatg acctcgtaca atgaatctga ggaggatttt
ctgtagacaa cgcaacacta acacgattct tcacatttca cttcctcctg ccctttattg
ttattgctgc caccctaatt cacgccatgt tcttacatga aacaggttca aataacccaa
ttggaattaa ttcagatgca gacaaaatcc catttcaccc atacttttca ttcaaagacc
tattaggatt tattatttta atatctcttc ttttatcttt agccctgttc tctcctaacc
ttctaggaga cccagacaac ttcaccccag ccaatccact agtgactcca acccacatta
aaccagagtg gtacttccta ttcgcctacg ccatcctccg ctcaatccca aacaaattag
gaggagtaat ggcccttctt ttctccattc tagtcctaat attgatccca atgcttcaca
cttcaaaaca acgaggactc acattccggc ccctcaccca attcctgttt tgagccctag
ttgcggacgt atttatcctc acatgaatcg gaggaatgcc tgtagaacac ccatttatta
ttattgggca aatcgcatca gtcctgtact tcaccctcct actcatccta atgcctgtaa
c
>Callichthyidae_Aspidoras_poecilus_2_1
catgatggaa ctttggttca ctactccttc tctgcttagc agtacaaatt gttacaggcc
tgttcctagc aatacactac acatcagaca ttacaagcgc attctcctcc gtggcccaca
tctgccgaga tgtcaactac ggatgggcca tccgaaatat acatgctaac ggagcctcct
tcttcttcat ctgcatttat ctccacatcg gacggggcct ttattatggg tcctatctct
ataaagaaac atgaaacatt ggagtggtcc tacttctact agttatgata actgcctttg
taggctacgt actgccatga ggacaaatat ccttctgagg cgctacagta atcactaacc
ttctctctgc catcccatat attggcaatg acctcgtaca atgaatctga ggaggatttt
ctgtagacaa cgcaacacta acacgattct tcacatttca cttcctcctg ccctttattg
ttattgctgc caccctaatt cacgccatgt tcttacatga aacaggttca aataacccaa
ttggaactaa ctcagatgca gacaaaatcc catttcaccc atacttttca ttcaaagacc
tattaggatt tattatttta atatctcttc ttttatcttt agccctgttc tctcctaacc
ttctaggaga cccagacaac ttcaccccag ccaatccact agtgactcca acccacatta
aaccagagtg gtacttccta ttcgcctacg ccatcctccg ctcaatccca aacaaattag
gaggagtaat ggcccttctt ttctccattc tagtcctaat attgatccca atgcttcaca
cttcaaaaca acgaggactc acattccggc ccctcaccca attcctgttt tgagccctag
ttgcggacgt atttatcctc acatgaatcg gaggaatgcc tgtagaacac ccatttatta
ttattggaca aatcgcatca gtcctggact tcaccctcct actcatccta atgcctgtaa
c
>Callichthyidae_Aspidoras_raimundi_1_1
catgatgaaa ctttggttca ctactccttc tctgcttagc agtacaaatt gtaacaggcc
tattcctagc aatacactac acatcagaca tcacaagcgc attctcttcc gtagctcaca
tctgccgaga tgtaaactac ggatgggcca tccgaaatat acatgctaac ggagcctcat
tcttcttcat ctgcatttac ctccacatcg gacgaggcct ttattacgga tcctatctct
acaaagaaac atgaaacatt ggagtaatcc tacttctact ggttataata accccctttg
tgggctacgt acttccatgg ggacaaatat ccttctgagg tgctacagta atcactaacc
ttctctctgc cgtcccatat attggcaatg acctcgtaca atgaatctga ggaggattct
ccgtagacaa cgcaacacta acacgattct tcacatttca cttcctccta ccatttatcg
ttgttgctgc caccctaatt cacgccatgt tcttacacga aacaggctca aacaacccaa
ttggtgttaa ttcagatgca gacaaaatcc catttcaccc atacttttca ttcaaagacc
tgttagggtt tattatttta ataaacttcc ttttatctct agccctattc tcacccaatc
ttctaggaga cccagacaac ttcaccccag ccaacccgtt agtaacccca acccacatta
aaccagaatg atacttccta ttcgcttacg ccatcctccg ctcaattcca aacaaactag
gaggtgtaat agccctcctg ttttctatcc tagtgctaat gttgatccca atgcttcaca
cttcaaaaca acgaggactc acattccggc ccctcaccca attcctgttt tgagccctag
ttgcggacgt atttatcctc acatgaatcg gaggaatgcc tgtagaacac ccatttatta
ttattgggca aatcgcatca gtcctgtact tcaccctcct actcatccta atgcctgtaa
c
>Callichthyidae_Aspidoras_spilotus_1_1
catgatgaaa ctttggttca ctactccttc tctgcttagc agtacaaatt gtaacaggcc
tattcctagc aatacactac acatcagaca tcacaagcgc attctcttcc gtagctcaca
tctgccgaga tgtaaattac ggatgggcca tccgaaatat gcatgctaac ggagcctcat
tcttcttcat ctgcatctac ctccacatcg gacgaggcct ttattacgga tcctatctct
acaaagaaac atgaaacatt ggagtagtcc tacttctact agttataata accgcctttg
taggctacgt acttccatgg gggcaaatat ccttctgagg cgctacagta atcactaacc
ttctctctgc cgtcccatat attggcaatg acctcgtaca atgaatctga ggaggattct
ccgtagacaa cgcaacacta acacgattct tcacatttca cttcctccta ccatttatcg
ttattgctgc caccctaatt cacgccatat tcttacacga aacaggctca aacaacccaa
ttggtgttaa ttcagatgca gacaaaatcc catttcaccc atacttttca ttcaaagacc
tgttaggatt tattatttta ataactctcc ttttatccct agccctattc tcacccaatc
ttctgggaga cccagacaac ttcacccccg ccaacccgtt agtaacccca acccacatca
aaccagagtg atacttccta ttcgcttacg ccatcctccg ctcaatccca aacaaamtag
gaggkgtaat agccctcctg ttttctatcc tagtgttaat gttggtccca atactccaca
cctcaaaaca acgaggactc acattccgac cactcaccca gttattattt tgaaccctag
ttgcagacgt atttatcctc acatgaattg gaggaatgcc agtagaacac ccatttatta
tcattggaca aatcgcgtca gtcctatact tcaccctctt acttatcctg atgcccgcaa
c
>Callichthyidae_Aspidoras_spilotus_2_1
catgatgaaa ctttggttca ctactccttc tctgcttagc agtacaaatt gtaacaggcc
tattcctagc aatacactac acatcagaca tcacaagcgc attctcttcc gtagctcaca
tctgccgaga tgtaaattac ggatgggcca tccgaaatat gcatgctaac ggagcctcat
tcttcttcat ctgcatctac ctccacatcg gacgaggcct ttattacgga tcctatctct
acaaagaaac atgaaacatt ggagtagtcc tacttctact agttataata accgcctttg
taggctacgt acttccatgg gggcaaatat ccttctgagg cgctacagta atcactaacc
ttctctctgc cgtcccatat attggcaatg acctcgtaca atgaatctga ggaggattct
ccgtagacaa cgcaacacta acacgattct tcacatttca cttcctccta ccatttatcg
ttattgctgc caccctaatt cacgccatat tcttacacga aacaggctca aacaacccaa
ttggtgttaa ttcagatgca gacaaaatcc catttcaccc atacttttca ttcaaagacc
tgttaggatt tattatttta ataactctcc ttttatccct agccctattc tcacccaatc
ttctgggaga cccagacaac ttcacccccg ccaacccgtt agtaacccca acccacatca
aaccagagtg atacttccta ttcgcttacg ccatcctccg ctcaatccca aacaaamtag
gaggkgtaat agccctcctg ttttctatcc tagtgttaat gttggtccca atactccaca
cctcaaaaca acgaggactc acattccgac cactcaccca gttattattt tgaaccctag
ttgcagacgt atttatcctc acatgaattg gaggaatgcc agtagaacac ccatttatta
tcattggaca aatcgcgtca gtcctatact tcaccctctt acttatcctg atgcccgcaa
c
>Callichthyidae_Aspidoras_spilotus_3_1
catgatgaaa ctttggttca ctactccttc tctgcttagc agtacaaatt gtaacaggcc
tattcctagc aatacactac acatcagaca tcacaagcgc attctcttcc gtagctcaca
tctgccgaga tgtaaattac ggatgggcca tccgaaatat gcatgctaac ggagcctcat
tcttcttcat ctgcatctac ctccacatcg gacgaggcct ttattacgga tcctatctct
acaaagaaac atgaaacatt ggagtagtcc tacttctact agttataata accgcctttg
taggctacgt acttccatgg gggcaaatat ccttctgagg cgctacagta atcactaacc
ttctctctgc cgtcccatat attggcaatg acctcgtaca atgaatctga ggaggattct
ccgtagacaa cgcaacacta acacgattct tcacatttca cttcctccta ccatttatcg
ttattgctgc caccctaatt cacgccatat tcttacacga aacaggctca aacaacccaa
ttggtgttaa ttcagatgca gacaaaatcc catttcaccc atacttttca ttcaaagacc
tgttaggatt tattatttta ataactctcc ttttatccct agccctattc tcacccaatc
ttctgggaga cccagacaac ttcacccccg ccaacccgtt agtaacccca acccacatca
aaccagaatg atacttccta ttcgcttacg ccatcctccg ctcaatccca aacaaamtag
ga-gtgttat cgccctcctg ttttctatcc ttgtgttatt gttggtccca atact-caca
cctc-aaaca acgaggactc acattccgac cactcaccca gttattattt tgaaccctag
ttgcagacgt atttatcctc acatgaattg gaggaatgcc agtagaacac ccatttatta
tcattggaca aatcgcgtca gtcctatact tcaccctctt acttatcctg atgcccgcaa
c
>Callichthyidae_Aspidoras_taurus_1_1
catgatgaaa ctttggctca ctactccttc tctgcttagc agtacaaatt gtaacaggcc
tattcctagc aatacactac acatcagaca tcacaagcgc attctcttcc gtgactcaca
tctgccgaga tgtaaactac gggtgagcca tccgaaatat acatgctaat ggagcctcat
tcttcttcat ctgcatttac ctccacatcg gacgaggcct ttattacggg tcctatctct
ataaagaaac atgaaacatt ggggtaatcc tacttctact agtcataata accgcctttg
tgggctacgt acttccatga ggacagatat ccttctgagg tgctacagta atcactaacc
ttctctctgc cgtcccatat attggcaatg acctcgtaca gtggatctga ggagggttct
ccgtagacaa cgcaacacta acacgattct tcacatttca cttcctccta ccatttattg
ttgtcgctgc caccctaatt cacgccatgt tcttgcacga aacaggctca aacaacccga
ttggtgttaa ttcagatgca gataaaatcc cttttcaccc atacttttca ttcaaagacc
tattagggtt tattatttta atagcgcttc ttttatcact agccctattc tcacccaacc
ttctaggaga cccagacaac ttcacccccg ccaacccact agtaacccca acccacatca
aaccagagtg atacttccta ttcgcttacg ccatcctccg ctcaatccca aacaaactag
gaggggtaat agccctccta ttttctatcc tagtgctaat attagtcccg atacttcaca
cctc-aaaca gcgagggctc acattccggc cactcaccca attcctattt tgaacccttg
ttgcggacgt attcatcctt acatgaatcg gaggaatgcc agaagaacac ccatttatta
tcattggaca aatcgcgtca gtcctgtact tcaccctcct acttatccaa atgcccgcaa
c
>Callichthyidae_Aspidoras_taurus_2_1
catgatgaaa ctttggctca ctactccttc tctgcttagc agtacaaatt gtaacaggcc
tattcctagc aatacactac acatcagaca tcacaagcgc attctcttcc gtggctcaca
tctgccgaga tgtaaactac ggatgagcca tccgaaatat acatgctaat ggggcctcat
tcttcttcat ctgcatctac ctccacatcg gacgaggcct ttattacggg tcctatctct
ataaagaaac atgaaacatt ggggtaatcc tacttctact agttataata accgcctttg
tgggctacgt acttccatga ggacagatat ccttctgagg tgctacagta atcactaacc
ttctctctgc cgtcccatat attggcaatg acctcgtaca atggatctga ggagggttct
ccgtagacaa cgcaacacta acacgattct tcacatttca cttcctccta ccatttattg
ttgtcgctgc caccctaatt cacgccatgt tcttgcacga aacaggctca aacaacccga
ttggtgttaa ttcagatgca gataaaatcc cttttcaccc atacttttca ttcaaagacc
tattagggtt tattatttta atagcgcttc ttttatcact agccctattc tcacccaacc
ttctaggaga cccagacaac ttcacccccg ccaacccact agtaacccca acccacatca
aaccagagtg atacttccta ttcgcttacg ccatcctccg ctcaatccca aacaaactag
gaggtgtaat agccctccta ttttctatcc tagtgctaat attagtcccg atacttcaca
cctcaaaaca gcgagggctc acattccggc cactcaccca attcctattt tgaaccctag
ttgcggacgt actcatcctt acatgaatcg gaggaatgcc agtagaacac ccatttatta
tcattggaca aatcgcgtca gtcctgtact tcaccctcct acttatccta atgcccgcaa
c
>Callichthyidae_Corydoras_agassizii_1_1
catgatgaaa tttcggttcc ctactccttc tatgtttagg agtacaaatc attacaggcc
tattcctagc aatgcactac acatcagata tcacaagcgc attctcatct gtagcccaca
tctgccgaga tgttaattac ggctgagcca tccgaaacat tcatgctaac ggcgcttctt
tcttctttat ttgcatctac cttcacattg gacgaggcct ctactacgga tcctatctat
ataaagaaac atgaaacatt ggagtagtac tacttcttct agttataata accgcattcg
taggatatgt tctgccatga ggccaaatat cattctgagg tgctacagta atcacaaacc
tactttccgc aatcccatac atcggaaatg atctagtaca atgaatctga ggaggcttct
ccgtagacaa tgcaacacta acacgattct tcacatttca cttcctacta ccattcattg
tagtagccgc aactctaatt cacgccatgt tcttacacga aacaggctca aacaacccaa
tcggagtcaa ctcagacgca gacaaaattt cattccaccc atacttctca tttaaagacc
tcctaggatt cattatttta ataactctcc ttctatcctt agccctcttt tcacccaact
tactaggaga cccagacaac ttcacccctg ccaacccact agtaactcca acccacatca
aacccgaatg atacttccta tttgcctacg ctattctccg ctcaattcca aataaactag
gtggagtcct agccctccta ttctccattc tagtactaat actagtccct atactccaca
cctcaaagca acgaggactc acattccgac cactcacaca attcctattt tgaaccctag
tcgcagacgt atttatccta acatgaatcg gcggaatacc agtagaacat ccattcatta
tcatcggaca aatcgcatca atcttatatt tcaccctcct cctcatcctc atgcccgcaa
c
>Callichthyidae_Corydoras_amapaensis_1_1
catgatgaaa ctttggctcc ctactcctac tatgcttaat cacacagatc atcacaggac
ttttcctagc aatacactat acatctgaca ttacaacggc cttctcatcc gttgcccaca
tctgccgaga tgtaaactat ggatgaataa tccgaaatat tcatgccaac ggagcttcat
tcttcttcat ctgtatctac ctccacatcg gacgaggcct ttactacgga tcctacctct
acaaagaaac atgaaacatc ggggtcattc tactcctcct cgtcataata accgcttttg
taggttacgt attgccatga ggtcaaatgt cattctgagg tgccaccgta attacaaacc
tactatccgc catcccctat attggccatg acctcgtcca atgaatttgg ggcggcttct
ctgtagacaa tgcaacactt acacgcttct tcacattcca ctttctactc ccattcactg
ttgtagccgc caccctaatc cacgccatgt tccttcacga aacaggctct aacaacccaa
ttggggtgtc ctcagatgca gacaaaatcc catttcaccc ctacttctca tttaaagact
tgctaggatt tattattcta ctaacactcc tcctttccct cgccctattt tccccaaacc
ttttaggaga cccagaaaac tttaccccag ccaaccccct cgtaaccccc acacacatta
aaccagaatg gtatttccta ttcgcctacg ccattctccg ctcaattccc aacaaactgg
gaggagtcct ggccctatta ttttcaatcc tagtactaat actaatccca atattacaca
cctcaaaaca acgaagcctc acattccgtc cccttgcaca atcattattt tgagccctag
tttcaaacgt cctgatccta acatgaattg ggggcatacc agtagagcac ccattcatca
ttatcggtca aatagcatca gtcctatact tcgcactact actaattttc atgccattaa
c
>Callichthyidae_Corydoras_amapaensis_2_1
catgatgaaa ctttggctcc ctactcctac tatgcttaat cacacagatc atcacaggac
ttttcctagc aatacactat acatctgaca ttacaacggc cttctcatcc gttgcccaca
tctgccgaga tgtaaactat ggatgaataa tccgaaatat tcatgccaac ggagcttcat
tcttcttcat ctgtatctac ctccacatcg gacgaggcct ttactacgga tcctacctct
acaaagaaac atgaaacatc ggggtcattc tactcctcct cgtcataata accgcttttg
taggttacgt attgccatga ggtcaaatgt cattctgagg tgccaccgta attacaaacc
tactatccgc catcccctat attggccatg acctcgtcca atgaatttgg ggcggcttct
ctgtagacaa tgcaacactt acacgcttct tcacattcca ctttctactc ccattcactg
tcgtagccgc caccctaatc cacgccatgt tccttcacga aacaggctct aacaacccaa
ttggggtatc ctcagatgca gacaaaatcc catttcaccc ctacttctca tttaaagact
tgctaggatt tattattcta ctaacactcc tcctttccct cgccctattt tccccaaacc
ttttaggaga cccagaaaac tttaccccag ccaaccccct cgtaaccccc acacacatta
aaccagaatg gtatttccta ttcgcctacg ccattctccg ctcaattccc aacaaactgg
gaggagtcct ggccctatta ttttcaatcc tagtactaat aataatccca ataatacacc
cctcaaaaaa acgaagcctc acaatccgtc cccctgcaca atcattattt tgagccctag
tctcaaacgt cctgatccta acatgaattg gggggatgcc agtagagcac ccgttcatca
ttatcggtca aaaagcatca gtcctatact tcgcactact actaattttc atgccattaa
c
>Callichthyidae_Corydoras_amapaensis_3_1
catgatgaaa ctttggctcc ctactcctac tatgcttaat cacacagatc atcacaggac
ttttcctagc aatacactat acatctgaca ttacaacggc cttctcatcc gttgcccaca
tctgccgaga tgtaaactat ggatgaataa tccgaaatat tcatgccaac ggagcttcat
tcttcttcat ctgtatctac ctccacatcg gacgaggcct ttactacgga tcctacctct
acaaagaaac atgaaacatc ggggtcattc tactcctcct cgtcataata accgcttttg
taggttacgt attgccatga ggtcaaatgt cattctgagg tgccaccgta attacaaacc
tactatccgc catcccctat attggccatg acctcgtcca atgaatttgg ggcggcttct
ctgtagacaa tgcaacactt acacgcttct tcacattcca ctttctactc ccattcactg
ttgtagccgc caccctaatc cacgccatgt tccttcacga aacaggctct aacaacccaa
ttggggtgtc ctcagatgca gacaaaatcc catttcaccc ctacttctca tttaaagact
tgctaggatt tattattcta ctaacactcc tcctttccct cgccctattt tccccaaacc
ttttaggaga cccagaaaac tttaccccag ccaaccccct cgtaaccccc acacacatta
aaccagaatg gtatttccta ttcgcctacg ccattctccg ctcaattccc aacaaactgg
gaggagtcct ggccctatta ttctcaatcc tagtactaat actaatccca atattacaca
cctcaaaaca acgaagcctc acattccgtc cccttgcaca atcattattt tgagccctag
tttcaaaagt cctgatccta acatgaattg gggggatacc agtagagcac ccattcatca
ttatcggtca aatagcatca gtcctatact tcgcactact actaattttc atgccattaa
c
>Callichthyidae_Corydoras_arcuatus_1_1
catgatgaaa cttcggctcc ttactcctcc tatgtttggc agtacaaatt gtcacaggcc
tatttctagc aatacactat acgtcagaca tcacaagtgc attttcatct gtagcccaca
tctgccgaga tgtcaactac ggatgagcta tccgaaacat ccatgccaac ggagcctcct
tcttcttcat ctgtatctac cttcacatcg gacgaggtct atactacgga tcctaccttt
ataaagagac atgaaacatt ggagtagtcc tactcctcct agttataatg accgcatttg
taggctacgt actgccatga ggccaaatat cattctgagg ggccacagta atcacgaacc
ttctctccgc aattccatac attggtaatg atctagtaca atgaatctga ggcggcttct
ccgtagataa tgcaacacta acacgattct tcacattcca cttccttcta ccattcattg
tagtagctgc aaccctaatc cacgccatgt tcctacacga aacaggctca aacaacccaa
ttggagtcaa ctcagatgca gacaagattt cattccaccc atacttctca tttaaagacc
tcctaggatt tattatttta ataactctcc ttctatcact agccctattc tcacccaacc
tattaggaga cccagacaac ttcacccccg ccaacccgct agtaacacca actcacatta
aacccgaatg atacttccta tttgcctacg ccatcctacg ctcaattcca aataaactag
gcggagtact agccctcctc ttctccattc tagtactgat actagtccca atactccaca
cctcaaaaca acgaggactc acattccgcc cactcactca attcttattc tgaaccctag
ttgcagacgt actcattttg acatgaatcg gtggaatgcc ggtagaacac ccatttatca
tcatcggaca agtcgcgtca gtcttatatt tcactcttct actcatcctc atacctgcaa
c
>Callichthyidae_Corydoras_arcuatus_2_1
catgatgaaa cttcggctcc ttactcctcc tatgtttggc agtacaaatt gtcacaggcc
tatttctagc aatacactat acgtcagaca tcacaagtgc attttcatct gtagcccaca
tctgccgaga tgtcaactac ggatgagcta tccgaaacat ccatgccaac ggagcctcct
tcttcttcat ctgtatctac cttcacatcg gacgaggtct atactacgga tcctaccttt
ataaagagac atgaaacatt ggagtagtcc tactcctcct agttataatg accgcatttg
taggctacgt actgccatga ggccaaatat cattctgagg ggccacagta atcacgaacc
ttctctccgc aattccatac attggtaatg atctagtaca atgaatctga ggcggcttct
ccgtagataa tgcaacacta acacgattct tcacattcca cttccttcta ccattcattg
tagtagctgc aaccctaatc cacgccatgt tcctacacga aacaggctca aacaacccaa
ttggagtcaa ctcagatgca gacaagattt cattccaccc atacttctca tttaaagacc
tcctaggatt tattatttta ataactctcc ttctatcact agccctattc tcacccaacc
tattgggaga cccagacaac ttcacccccg ccaacccgct agtaacacca actcacatta
aacccgaatg atacttccta tttgcctacg ccatcctacg ctcaattcca aataaactag
gcggagtact agccctcctc ttctccattc tagtactgat actagtccca atactccaca
cctcaaaaca acgaggactc acattccgcc cactcactca attcttattc tgaaccctag
ttgcagacgt actcattttg acatgaatcg gtggaatgcc ggtagaacac ccatttatta
tcatcggaca agtcgcgtca gtcttatatt tcactcttct actcatcctc atacctgcaa
c
>Callichthyidae_Corydoras_arcuatus_3_1
catgatgaaa cttcggctcc ttactcctcc tatgtttggc agtacaaatt gtcacaggcc
tatttctagc aatacactat acgtcagaca tcacaagtgc attttcatct gtagcccaca
tctgccgaga tgtcaactac ggatgagcta tccgaaacat ccatgccaac ggagcctcct
tcttcttcat ctgtatctac cttcacatcg gacgaggtct atactacgga tcctaccttt
ataaagagac atgaaacatt ggagtagtcc tactcctcct agttataatg accgcatttg
taggctacgt actgccatga ggccaaatat cattctgagg ggccacagta atcacgaacc
ttctctccgc aattccatac attggtaatg atctagtaca atgaatctga ggcggcttct
ccgtagataa tgcaacacta acacgattct tcacattcca cttccttcta ccattcattg
tagtagctgc aaccctaatc cacgccatgt tcctacacga aacaggctca aacaacccaa
ttggagtcaa ctcagatgca gacaagattt cattccaccc atacttctca tttaaagacc
tcctaggatt tattatttta ataactctcc ttctatcact agccctattc tcacccaacc
tattgggaga cccagacaac ttcacccccg ccaacccgct agtaacacca actcacatta
aacccgaatg atacttccta tttgcctacg ccatcctacg ctcaattcca aataaactag
gcggagtact agccctcctc ttctccattc tagtactgat actagtccca atactccaca
cctcaaaaca acgaggactc acattccgcc cactcactca attcttattc tgaaccctag
ttgcagacgt actcattttg acatgaatcg gtggaatgcc ggtagaacac ccatttatta
tcatcggaca agtcgcgtca gtcttatatt tcactcttct actcatcctc atacctgcaa
c
>Callichthyidae_Corydoras_bilineatus_1_1
cttgatgaaa cttcggctcc ctacttctac tctgcttagt agtacaaatt gtaacaggcc
tctttctcgc aatacactac acctcagaca ttacaagcgc attctcatct gtagcacata
tctgccgaga tgtcaactac ggatgagcta ttcgaaacat ccacgccaat ggagcatcat
tcttcttcat ctgcatctac cttcacatcg gacgaggtct ttactacgga tcatatcttt
acaaagaaac atgaaacatc ggagtagtcc tgctcctgct agttataata accgcctttg
taggctatgt attaccatga ggtcaaatgt cattctgagg cgccacagta attacaaacc
tcctatctgc aatcccctac atcggcaatg atttagtaca gtgaatctga ggcggcttct
cagtagacaa tgccacacta acacgatttt tcacctttca cttcctctta cccttcattg
ttgtagccgc cactttaatt catgccatgt tcctacacga aacaggctca aataacccaa
ttggagtcaa ctcagacgca gacaaaatct cattccaccc atatttctca ttcaaagacc
ttctaggatt tattatccta ataacccttc tcctttcatt agccctattt tctcccaacc
tcctcggaga cccagacaac ttcacccccg ccaacccact agtcacacca acccacatca
aaccagaatg atacttttta ttcgcttacg ccatccttcg ctcaatcccc aataaactag
gcggagtcct agcccttcta ttctctattt tagttctaat acttgtacca atactacaca
cctctaaaca acgaggactc acatttcgac ctctcactca attcttattt tgagccttag
tcgcagacgt attcattctc acatgaattg gaggcatacc agtagaacac ccatttgtta
tcattggaca aatcgcatca attttatact tcaccctatt attaattcta atgccagcaa
c
>Callichthyidae_Corydoras_britskii_1_1
catgatgaaa cttcggctct ttactccttt tatgcttaat agtacaaatc gtcacaggct
tattcctagc aatacactac acatctgaca tcacaagcgc attctcatct gtagcccaca
tttgccgaga cgttaactac ggctgagcta tccgaaacat ccatgctaac ggagcctcct
tcttctttat ttgcatctac cttcacatcg gacgaggttt atattatgga tcataccttt
acaaagaaac atgaaacatt ggagtagtat tactccttct agttataata actgcatttg
tgggctatgt cctaccatga ggccaaatat cattttgagg tgctacagta atcactaacc
ttctctccgc aattccatac attggaaatg acctagtaca atgaatctga ggcggcttct
ccgtagataa tgcaacacta acacggttct tcacattcca ctttcttcta ccattcattg
tagtagccgc aaccttaatt catgctatgt tcctgcatga aacaggttca aataacccaa
tcggagttaa ctcagacgcc gataaaatct cattccaccc ctacttctca ttcaaagacc
tcttaggctt cattatttta ataaccctcc ttctatctct agccttattt tcacccaacc
tattaggaga cccagacaac ttcacccccg ccaacccgtt agtcacacca acacacatta
aacccgaatg atacttccta ttcgcctatg ccatcctccg ctcaatccca aataaactag
gcggagtcct agctcttctc ttctccatcc tagtcctaat actagtcccc atactccaca
cctcaaaaca acgaggacta acattccgac cgctcacaca acttctattc tgaacactag
ttgcagacgt actcatccta acatgaatcg gcggaatacc agtagaacac ccatttatta
ttatcgggca aatcgcatca gttttatact tcacccttct actcatcctc atgcctgtaa
c
>Callichthyidae_Corydoras_burgessi_1_1
catgatgaaa cttcggctcc ttactcctcc tatgtttgat agtacaaatt attacaggcc
tattcctagc aatacactac acgtcagaca tcacaagtgc tttttcatcc gtagcccaca
tctgccgaga tgtcaattac ggctgagcaa tccgaaacat tcatgccaac ggagcctcct
tcttttttat ctgcatctac ctccacatcg gacgaggact ctactacgga tcttacctct
ataaagaaac atgaaacatt ggagtagttc tgctccttct ggttatgatg accgcattcg
taggttacgt actgccatga ggccaaatat cgttctgagg tgccacagta atcacaaacc
ttctctccgc aattccatat attggcaacg atctagtaca atgaatttga ggtggcttct
ccgtagacaa tgcaacacta acacgattct tcacatttca ctttctattg ccattcattg
tggtagccgc aactctaatc cacgccatat tcctacacga aacaggctca aacaacccaa
tcggagtcaa ttcagatgca gacaagattt cattccaccc atacttctca ttcaaagacc
tcctaggatt tattattcta ataaccctcc ttctatcact agccctcttc tcacccaacc
tgctaggaga cccagacaac tttactcctg ccaacccgct agtaacacca actcacatta
aacccgaatg atacttccta tttgcctacg ccatcctacg ctcaattcca aataaactag
gcggagtcct agcccttctc ttctccatcc tagtactaat actagtccca atactccaca
cctcaaaaca acgaggcctc acattccgcc cactcaccca attcctattt tgagccttag
ttgcagacgt attcattttg acatgaatcg gtgggatgcc agtagaacac ccatttatta
tcatcggaca aatcacgtca gtcttatact tcactcttct acttgtcctc atgcccgcaa
c
>Callichthyidae_Corydoras_burgessi_2_1
catgatgaaa cttcggctcc ttactcctcc tatgtttgat agtacaaatt attacaggcc
tattcctagc aatacactac acgtcagaca tcacaagtgc tttttcatcc gtagcccaca
tctgccgaga tgtcaattac ggctgagcaa tccgaaacat tcatgccaac ggagcctcct
tcttttttat ctgcatctac ctccacatcg gacgaggact ctactacgga tcttacctct
ataaagaaac atgaaacatt ggagtagttc tgctccttct ggttatgatg accgcattcg
taggttacgt actgccatga ggccaaatat cgttctgagg tgccacagta atcacaaacc
ttctctccgc aattccatat attggcaacg atctagtaca atgaatttga ggcggcttct
ccgtagacaa tgcaacacta acacgattct tcacatttca ctttctattg ccattcattg
tggtagccgc aactctaatt cacgccatgt tcctacacga aacaggctca aacaacccaa
tcggagtcaa ttcagatgca gacaaaattt cattccaccc atacttctca ttcaaagacc
tcctaggatt tattattcta ataaccctcc ttctatcact agccctcttc tcacccaacc
tgctaggaga cccagacaac tttactcctg ccaacccgct agtaacacca actcacatta
aacccgaatg atacttccta tttgcctacg ccatcctacg ctcaattcca aataaactag
gcggagtact agctctcctc ttctccatcc tagtactgat actagtccca atactccaca
cctcaaagca acgaggcctc acattccgcc cactcaccca attcctattt tgagccttag
ttgcagacgt attcattttg acatgaatcg gtgggatgcc agtagaacac ccatttatta
tcatcggaca aatcacgtca gtcttatact tcactcttct acttgtcctc atgcccgcaa
c
>Callichthyidae_Corydoras_condiscipulus_1_1
catgatgaaa cttcggttct ctactccttc tatgtttagg ggtacaaatc gtcacaggcc
tgttcctagc aatacactac acatcagaca tcacaagcgc attctcatct gtagctcata
tctgccgaga tgtcaactac ggctgagcca tccgaaacat tcatgccaac ggcgcttctt
tcttctttat ttgcatctac cttcacattg gacgaggtct ctactacgga tcctatctat
ataaagaaac atgaaacatt ggagtagtac tacttcttct agttatgata accgcattcg
tagggtatgt cctaccatga ggccaaatat cattctgagg tgccacagta atcacaaatc
tcctctccgc aatcccgtac atcggaaatg atttagtaca atgaatctga gggggcttct
ccgtagacaa cgcaacacta acacgattct tcacattcca ttttctacta ccattcattg
tagtagccgc aactctaatt cacgccatgt tcttacacga aacaggctca aataacccaa
tcggaatcaa ctcagacgca gacaaaattt cattccaccc atacttctca tttaaagacc
tcctaggatt cattatctta ataaccctcc tcctatcctt agccctcttt tcacccaact
tactaggaga cccagacaac tttacccctg ccaacccact agtaacacca acccacatta
agcccgaatg atacttccta tttgcatacg ccattctccg ctcaattcca aataaactag
gtggagtcct agcccttcta ttctctattc tagtactaat actagtcccc ctactccccc
cctcaaagca acgaggactc acattccgac cactcacaca attcctattt tgaaccctag
tcgcagacgt actcatttta acatgaatcg gcggaatacc agtagaacat ccattcatta
tcattggaca aaaagcatca atcttatatt tcacccttct cctcatcctc atacccgcaa
c
>Callichthyidae_Corydoras_condiscipulus_2_1
catgatgaaa cttcggttct ctactccttc tatgtttagg ggtacaaatc gtcacaggcc
tgttcctagc aatacactac acatcagaca tcacaagcgc attctcatct gtagctcata
tctgccgaga tgtcaactac ggctgagcca tccgaaacat tcatgccaac ggcgcttctt
tcttctttat ttgcatctac cttcacattg gacgaggtct ctactacgga tcctatctat
ataaagaaac atgaaacatt ggagtagtac tacttcttct agttatgata accgcattcg
taggatatgt cctaccatga ggccaaatat cattctgagg tgccacagta atcacaaatc
tcctctccgc aatcccgtac atcggaaatg atttagtaca atgaatctga gggggcttct
ccgtagacaa cgcaacacta acacgattct tcacattcca ttttctacta ccattcattg
tagtagccgc aactctaatt cacgccatgt tcttacacga aacaggctca aataacccaa
tcggaatcaa ctcagacgca gacaaaattt cattccaccc atacttctca tttaaagacc
tcctaggatt cattatctta ataaccctcc tcctatcctt agccctcttt tcacccaact
tactaggaga cccagacaac tttacccctg ccaacccact agtaacacca acccacatta
agcccgaatg atacttccta tttgcatacg ccattctccg ctcaattcca aataaactag
gtggagtcct agcccttcta ttctctattc tagtactaat actagtcccc ctactcccca
cctcaaagca acgaggactc acattccgac cactcaccca attccttttt tgaaccctag
ttgcagacgt actcatttta acatgaattg ggggaatacc agtagaacat ccattcatta
tcattggaca aaaagcatca atcttatatt tcacccttct cctcatcctc atacccgcaa
c
>Callichthyidae_Corydoras_condiscipulus_3_1
catgatgaaa cttcggttct ctactccttc tatgtttagg ggtacaaatc gtcacaggcc
tgttcctagc aatacactac acatcagaca tcacaagcgc attctcatct gtagctcata
tctgccgaga tgtcaactac ggctgagcca tccgaaacat tcatgccaac ggcgcttctt
tcttctttat ttgcatctac cttcacattg gacgaggtct ctactacgga tcctatctat
ataaagaaac atgaaacatt ggagtagtac tacttctttt agttatgata accgcattcg
taggatatgt cctaccatga ggccaaatat cattctgagg tgccacagta atcacaaatc
tcctctccgc aatcccgtac atcggaaatg atttagtaca atgaatctga gggggcttct
ccgtagacaa cgcaacacta acacgattct tcacattcca ttttctacta ccattcattg
tagtagccgc aactctaatt cacgccatgt tcttacacga aacaggctca aataacccaa
tcggaatcaa ctcagacgca gacaaaattt cattccaccc atacttctca tttaaagacc
tcctaggatt cattatctta ataaccctcc tcctatcctt agccctcttt tcacccaact
tactaggaga cccagacaac tttacccctg ccaacccact agtaacacca acccacatta
agcccgaatg atacttccta tttgcatacg ccattctccg ctcaattcca aataaaatag
gtggagtcct agcccttcta ttctctattc tagtactaat actagtcccc ctactccccc
cctcaaagca acgaggaatc acattccgac cactcacaca attcctattt tgaaccctag
ttgcagacgt actcatttta acatgaattg gcggaatacc agtagaacat ccattcatta
tcattggaca aaaagcatca atcttatatt tcacccttct cctcatcctc atacccgcaa
c
>Callichthyidae_Corydoras_difluviatilis_1_1
catgatgaaa cttcggctct ttactcctat tatgcttaat agtacaaatc attacgggcc
tattcctagc aatacactac acatcagaca tcacaagcgc attctcatct gtagcccaca
tctgccgaga cgtaaactat ggctgagcca tccgaaacat tcatgctaac ggcgcttcct
tcttcttcat ttgcatctat cttcatatcg gacgaggtct atactacggg tcttatcttt
ataaagaaac atgaaacatt ggagtagtac tacttcttct agttatgata actgcattcg
tgggttatgt cctaccatgg ggccaaatat cattttgagg cgctacagtg atcacgaacc
ttctatccgc aatcccctac atcggaaatg acttagtaca atgaatttga ggaggcttct
cagtagataa cgcaacacta acacgattct tcacatttca cttcctacta ccattcattg
tagtagccgc aaccttaatt catgccatgt tcttgcacga aacaggctca aacaacccaa
tcggaattaa ttcagacgca gacaaaattt cattccaccc atacttctca tttaaagacc
tcctaggatt tattatctta ataaccctcc tcttatcttt agccctcttc tcccccaacc
tactaggaga cccagacaac ttcacccccg ccaacccgct agtaacacca acacacatta
aacccgagtg atacttccta tttgcctacg ccatcctccg ctcaattccg aataaactag
gcggagtcct agcccttctc ttctccattc tagtactaat actaattcca atgctccaca
cctcaaagca gcgaggactc acattccggc cactaacaca attcctattt tgaaccctag
ttgcagacgt atttattcta acatgaatcg gcggaatacc agtagaacat ccgttcgtca
tcatcggaca aatcgcatca atcctatact tcactattct acttatcctt atgcccgcaa
c
>Callichthyidae_Corydoras_difluviatilis_2_1
catgatgaaa cttcggctct ttactcctat tatgcttaat agtacaaatc attacgggcc
tattcctagc aatacactac acatcagaca tcacaagcgc attctcatct gtagcccaca
tctgccgaga cgtaaactat ggctgagcca tccgaaacat tcatgctaac ggcgcttcct
tcttcttcat ttgcatctat cttcacatcg gacgaggtct atactacggg tcttatcttt
ataaagaaac atgaaacatt ggagtagtac tacttcttct agttatgata actgcattcg
tgggttatgt cctaccatgg ggccaaatat cattttgagg cgctacagtg atcacgaacc
ttctatccgc aatcccctac atcggaaatg acttagtaca atgaatttga ggaggcttct
cagtagataa cgcaacacta acacgattct tcacatttca cttcctacta ccattcattg
tagtagccgc aaccttaatt catgccatgt tcttgcacga aacaggctca aacaacccaa
tcggaattaa ttcagacgca gacaaaattt cattccaccc atacttctca tttaaagacc
tcctaggatt tattatctta ataaccctcc tcttatcttt agccctcttc tcccccaacc
tactaggaga cccagacaac ttcacccccg ccaacccgct agtaacacca acacacatta
aacccgagtg atacttccta tttgcctacg ccatcctccg ctcaattccg aataaactag
gcggagtcct agcccttctc ttctccattc tagtactaat actaattcca atgctccaca
cctcaaagca gcgaggactc acattccggc cactaacaca attcctattt tgaaccctag
ttgcagacgt atttattcta acatgaatcg gcggaatacc agtagaacat ccgttcgtca
tcatcgggca aatcgcatca atcctatact tcactattct acttatcctt atgcccgcaa
c
>Callichthyidae_Corydoras_elegans_1_1
cttgatgaaa cttcggctcc ctgctactac tctgcttagt agtacaaatt gtaacaggcc
tatttctcgc aatacactac acctcagaca ttacaagcgc attctcatct gtagcacata
tctgccgaga tgtaaactac ggatgagcca ttcgaaatat tcacgccaat ggggcctcat
tcttcttcat ctgcatttat ctccacatcg gacgaggtct ctactacgga tcctaccttt
acaaagaaac atgaaacatc ggagtagtcc tacttctgct agttataata acagccttcg
taggttatgt actaccatga ggccaaatgt cattctgagg cgccacagta attacaaatc
tcctctctgc aatcccctac atcggcaatg atttagtaca atgaatctga ggcggcttct
ctgtagacaa cgcaacatta acacgatttt tcaccttcca cttcctcttg cccttcattg
ttgtagccgc tactttaatt catgccatgt tcttgcacga aacaggttca aataacccaa
ttggagttaa ctcagacgca gacaaaatct cattccaccc atatttctca tttaaagacc
ttctaggatt tattattcta ataacccttc tcctttcact agccctattc tccccgaacc
tcctcggaga cccagacaat ttcacccccg ccaatccgct agtaacacca acccacatca
aaccagaatg atacttttta tttgcttacg ccattcttcg ctcaatcccc aacaaactag
gcggggtcct agccctctta ttctctatcc tagtcctaat acttgtacca atactacaca
cttctaaaca acgaggactc acatttcgac ccgtcactca attcttattt tgagccctag
tcgcagacgt atttattctc acatgaattg gaggaatacc agtagaacac ccatttgtta
ttatcggaca aatcgcatca attttatact tcaccctctt actagtctta ataccagcaa
c
>Callichthyidae_Corydoras_elegans_2_1
cttgatgaaa cttcggctcc ctgctactac tctgcttagt agtacaaatt gtaacaggcc
tatttctcgc aatacactac acctcagaca ttacaagcgc attctcatct gtagcacaca
tctgccgaga tgtaaactac ggatgagcca ttcgaaatat tcacgccaat ggggcctcat
tcttcttcat ctgcatttat ctccacatcg gacgaggtct ctactacgga tcctaccttt
acaaagaaac atgaaacatc ggagtagttc tacttctgct agttataata acagccttcg
taggttatgt actaccatga ggccaaatgt cattctgagg cgccacagta attacaaatc
tcctctctgc aatcccctac atcggcaatg atttagtaca atgaatctga ggcggcttct
ctgtagacaa cgcaacatta acacgatttt tcaccttcca cttcctcttg ccctttattg
ttgtagccgc tactttaatt catgccatgt tcttgcacga aacaggctca aataacccaa
ttggagttaa ctcagacgca gacaaaatct cattccaccc atacttctca tttaaagacc
ttctaggatt tattattcta ataacccttc tcctttcact agccctattc tccccgaacc
tcctcggaga cccagacaat ttcacccccg ctaatccgct agtaacacca acccacatca
aaccagaatg atacttttta tttgcttacg ccattcttcg ctcaatcccc aacaaactag
gcggggtcct agccctctta ttctctatcc tagtcataat acttgtacca atactgcacg
cttctaaaca acgaggactc acatttcggc ccatcactca attcttattt tgagccctag
tcgcagacgt atttattctc acatgaattg gaggaatacc agtagaacac ccatttgtta
ttattggaca aatcgcatca attttatact tcaccctctt actagtctta atgccagcaa
c
>Callichthyidae_Corydoras_elegans_3_1
cttgatgaaa cttcggctcc ctgctactac tctgcttagt agtacaaatt gtaacaggcc
tatttctcgc aatacattac acctcagaca ttacaagcgc attctcatct gtagcacata
tctgccgaga tgtaaactac ggatgggcca ttcgaaatat tcacgccaat ggggcctcat
tcttcttcat ctgcatttat ctccacatcg gacgaggtct ctactacgga tcctaccttt
acaaagaaac atgaaacatc ggagtagttc tacttctgct agttataata acagccttcg
taggttatgt actaccatga ggccaaatgt cattctgagg cgccacagta attacaaatc
tcctctctgc aatcccctac atcggcaatg atttagtaca atgaatctga ggcggcttct
ctgtagacaa cgcaacatta acacgatttt tcaccttcca cttcctcttg cccttcattg
ttgtagccgc tactttaatt catgccatgt tcttgcacga aacaggttca aataacccaa
ttggagttaa ctcagacgca gacaaaatct cattccaccc atatttctca tttaaagacc
ttctaggatt tattattcta ataacccttc tcctttcact agccctattc tccccgaacc
tcctcggaga cccagacaat ttcacccccg ccaatccgct agtaacacca acccacatca
aaccagaatg atacttttta tttgcttacg ccattcttcg ctcaatcccc aacaaactag
gcggggtcct agccctctta ttctctatcc tagtcctaat acttgtacca atactacaca
cttctaaaca acgaggactc acatttcggc ccatcactca attcttattc tgagccctag
tcgcagacgt atttattctc acatgaattg gaggaatacc agtagaacac ccatttgtta
ttattggaca aatcgcatca attttatact tcaccctctt actagtctta atgccagcaa
c
>Callichthyidae_Corydoras_flaveolus_1_1
catgatgaaa cttcggctca ctcctcctcc tctgtctagt ggtacaaatc gtcacaggcc
tatttttagc aatgcactac acctcagaca ttacaagcgc attttcatct gtagcccaca
tttgccggga cgtaaactac ggctgagcta ttcgaaacat tcatgccaac ggagcctcct
tctttttcat ttgcatttac cttcacattg gacgaggcct ctactacgga tcctacctct
acaaagaaac atgaaatatt ggagtagtac tactacttct agtcataata actgctttcg
taggttacgt cttaccatga ggccaaatat cattctgagg cgctacagta atcacaaacc
tactatctgc aatcccctac attggaaacg acctggtaca atgaatctgg ggcggattct
cagtagacaa tgcaacgcta acgcgattct tcacattcca cttcctctta ccattcgttg
tagtggctgc aactctaatc cacgccatat ttttacacga aacaggatca aacaacccaa
tcggagttaa ctcagacgca gacaaaattt cattccaccc atacttctca ttcaaagacc
tactaggatt cattatccta atgacactcc tcctatccct ggccctattc tcacccaacc
tcttaggaga cccagacaac tttacccccg cgaacccgct agtaacacca acacacatca
aacccgaatg atatttctta tttgcctacg ccatcctccg ctcaattcca aataaattag
gcggaggact agcccttcta ttctccatcc tagtactaat gctggtccca atacttcaca
cctcaaaaca gcgaggccta acgttccgac ccctccctca acttctattt tgaaccctag
tcgcagacgt atttattttc acatgaattg gcggcatacc agtagaacac ccctttgtca
tcatcggaca aaatgcatca gttttgtact ttatacttct acttattctc atgcccacag
c
>Callichthyidae_Corydoras_flaveolus_2_1
catgatgaaa cttcggctca ctcctcctcc tctgtctagt ggtacaaatc gtcacaggcc
tatttttagc aatgcactac acctcagaca ttacaagcgc attttcatct gtagcccaca
tttgccggga cgtaaactac ggctgagcta ttcgaaacat tcatgccaac ggagcctcct
tctttttcat ttgcatttac cttcacattg gacgaggcct ctactacgga tcctacctct
acaaagaaac atgaaatatt ggagtagtac tactacttct agtcataata actgctttcg
taggttacgt cttaccatga ggccaaatat cattctgagg cgctacagta atcacaaacc
tactatctgc aatcccctac attggaaacg acctggtaca atgaatctgg ggcggattct
cagtagacaa tgcaacgcta acgcgattct tcacattcca cttcctctta ccattcgttg
tagtggctgc aactctaatc cacgccatat ttttacacga aacaggatca aacaacccaa
tcggagttaa ctcagacgca gacaaaattt cattccaccc atacttctca ttcaaagacc
tactaggatt cattatccta atgacactcc tcctatccct ggccctattc tcacccaacc
tcttaggaga cccagacaac tttacccccg cgaacccgct agtaacacca acacacatca
aacccgaatg atatttctta tttgcctacg ccatcctccg ctcaattcca aataaattag
gcggagtact agcccttcta ttctccatcc tagtactaat gctggtccca atacttcaca
cctcaaaaca gcgaggccta acgttccgac ccctccctca acttctattt tgaaccctag
tcgcagacgt atttattctc acatgaattg gcggcatacc agtagaacac ccctttgtca
tcatcggaca aattgcatca gtcttgtact ttatacttct acttattctc atgcccacag
c
>Callichthyidae_Corydoras_flaveolus_3_1
catgatgaaa cttcggctca ctcctcctcc tctgtctagt ggtacaaatc gtcacaggcc
tatttttagc aatgcactac acctcagaca ttacaagcgc attttcatct gtagcccaca
tttgccggga cgtaaactac ggctgagcta ttcgaaacat tcatgccaac ggagcctcct
tctttttcat ttgcatttac cttcacattg gacgaggcct ctactacgga tcctacctct
acaaagaaac atgaaatatt ggagtagtac tactacttct agtcataata actgctttcg
taggttacgt cttaccatga ggccaaatat cattctgagg cgctacagta atcacaaacc
tactatctgc aatcccctac attggaaacg acctggtaca atgaatctgg ggcggattct
cagtagacaa tgcaacgcta acgcgattct tcacattcca cttcctctta ccattcgttg
tagtggctgc aactctaatc cacgccatat ttttacacga aacaggatca aacaacccaa
tcggagttaa ctcagacgca gacaaaattt cattccaccc atacttctca ttcaaagacc
tactaggatt cattatccta atgacactcc tcctatccct ggccctattc tcacccaacc
tcttaggaga cccagacaac tttacccccg cgaacccgct agtaacacca acacacatca
aacccgaatg atatttccta tttgcctacg ccatcctccg ctcaattcca aataaattag
ggggagtact agcccttcta ttctccatcc tagtactaat gctggtccca atacttcaca
cctcaaaaca gcgaggccta acgttccgac ccctcactca acttctattt tgaaccctag
tcgcagacgt atttattctc acatgaattg gcggcatacc agtagaacac ccctttgtca
tcatcggaca aattgcatca gtcttgtact ttatacttct acttattctc atgcccacag
c
>Callichthyidae_Corydoras_fowleri_2_1
catgatgaaa ttttggatcc ctactcctcc tatgcttagc agcccaaatc atcacaggcc
tattcctagc aatacactac acatctgaca tcacaatagc attttcatct gtcgcccaca
tctgccgaga cgtcaactac ggatgagcaa tccgaaatat tcacgccaac ggcgcctcct
tcttcttcat ctgcatttac cttcatattg gacgaggtct ctactacgga tcctacctgt
ataaagaaac atgaaacatt ggagtagtat tactcctgct agtcataata accgccttcg
taggctatgt actaccatga ggacaaatat cattctgagg tgctacagta attacaaacc
tactttctgc cgtcccgtac attggcaaca accttgtaca atgaatctga ggtggctttt
ctgtagataa tgcaacatta acacgattct tcacattcca cttcttacta ccatttattg
ttgtagccgc cacccttatt cacgctatgt ttctccacga aacagggtca aacaacccaa
tcggaatcaa ctcagactca gacaaaattc catttcatcc atacttttca ttcaaagact
tactaggatt tatcattcta ctaatactac tactatccct agctctattc tcaccaaacc
tactaggaga cccagacaac ttcaccccag ccaatccact cgtaactcca acccacatca
aaccagaatg gtatttcctg ttcgcctacg ccattctccg ctcaatcccc aacaaactag
gaggtgtctt agccctacta ttttccatcc tagtcctaat actagtacca atactacaca
cttcaaaaca acgaggactc acattccgcc ccttcaccca actcctattc tgaaccctag
tctcggacgt acttattctg acatgaattg gaggaatacc agtagaacac ccattcatca
ttattggcca aatcgcatca atcctattct ttatgttact actcgtcctg ataccgctag
c
>Callichthyidae_Corydoras_garbei_1_1
catgatgaaa cttcggctct ttactcctcc tatgcttagc agtacaaatc attacaggcc
tattcctagc aatgcactac acatcagaca ttacaagcgc attttcatct gtagcccaca
tctgccgaga cgttaactac ggctgagcca tccgaaacat ccatgccaac ggcgcttcct
tcttttttat ttgcatctac cttcacatcg gacgaggcct ctactatgga tcataccttt
ataaagaaac atgaaacatt ggagtagtac ttcttcttct agttataata accgcattcg
taggctatgt cctgccatga ggccagatat ctttttgagg ggctacagta atcacaaacc
ttctatccgc aatcccctac attggaaatg atttagtaca atggatttga ggcggcttct
ctgtggataa cgcaacatta acacgattct tcacattcca ctttttacta ccatttattg
tagtagccgc aactctagtt catgccatgt tcttacacga aacaggctca aacaacccaa
tcggggttaa ctcagacgca gacaaaattt cattccaccc atatttctca ttcaaagatc
tcttaggatt cattatctta ataaccctac tcctatcttt agccctcttc tcaccaaacc
tactggggga cccagacaac ttcacccccg ccaacccgct agtaacgcca acacacatca
aacccgagtg atacttccta tttgcctacg ccatcctgcg ctcaattcca aataaactag
gtggagtcct agcccttctc ttctccattc tagtattaat actgattcca atcctccaca
cctcaaagca acgaggactc acattccgac cgttaacaca attcttattt tgaaccctag
tcgcagacgt attcatccta acatgaatcg gcggaatacc agtagaacac ccatttatca
ttatcggaca aatgccatca atcctatact tcacccttct acttatcctc atgcccgcaa
c
>Callichthyidae_Corydoras_habrosus_1_1
catgatgaaa cttcggctcc ctactccttc tatgtttagg agtacaaatt gtcacaggcc
tatttctagc aatacactac acatcagaca tcacaagtgc attctcatct gtggcccaca
tctgccgaga tgtcaactac ggatgagcta tccgaaacat ccatgccaac ggagcctcct
tcttttttat ctgcatttac cttcacatcg gacgaggtct ctactacgga tcctacctat
ataaagaaac atgaaatatt ggagtcgtcc tactcctttt agttataata accgcatttg
taggttacgt attgccatga ggccaaatat cgttctgagg cgccacagta atcacaaacc
ttctctctgc aattccatat atcggcaatg acctagtaca atgaatttga ggtggtttct
cggtagacaa tgcaacacta acacgattct tcacatttca cttcctacta ccattcgttg
tagtagccgc aactctaatt cacgccatgt tcctacacga aacaggctca aacaatccaa
tcggagtaaa ctcagatgca gacaaaatct cattccaccc ctacttctca tttaaagacc
tcctaggatt tattatttta ataactctcc ttctatcgct agccctcttt tcaccaaacc
tattaggaga cccagacaac ttcactcccg ccaacccgct cgtcacacca acccacatta
agcccgaatg atacttccta tttgcatacg ccatcctccg ctcaattcca aataaactag
gcggagtact agccttactc ttctctatct tagtactaat gctagtccca atactccaca
cctcaaaaca acgaggactc acattccgcc cactcaccca attcctattc tgaaccttag
ttgcagacgt gttcatccta acatgaattg gtggaatacc agtagaacat ccattcatca
tcattggaca aatcgcatca attttatatt tcacccttct acttatcctt atacctgcaa
c
>Callichthyidae_Corydoras_habrosus_2_1
catgatgaaa cttcggctcc ctactccttc tatgtttagg agtacaaatt gtcacaggcc
tatttctagc aatacactac acatcagaca tcacaagtgc attctcatct gtggcccaca
tctgccgaga tgtcaactac ggatgagcta tccgaaacat ccatgccaac ggagcctcct
tcttttttat ctgcatttac cttcacatcg gacgaggtct ctactacgga tcctacctat
ataaagaaac atgaaatatt ggagtcgtcc tactcctttt agttataata accgcatttg
taggttacgt attgccatga ggccaaatat cgttctgagg cgccacagta atcacaaacc
ttctctctgc aattccatat atcggcaatg acctagtaca atgaatttga ggtggtttct
cggtagacaa tgcaacacta acacgattct tcacatttca cttcctacta ccattcgttg
tagtagccgc aactctaatt cacgccatgt tcctacacga aacaggctca aacaatccaa
tcggagtaaa ctcagatgca gacaaaatct cattccaccc ctacttctca tttaaagacc
tcctaggatt tattatttta ataactctcc ttctatcgct agccctcttt tcaccaaacc
tattaggaga cccagacaac ttcactcccg ccaacccgct cgtcacacca acccacatta
agcccgaatg atacttccta tttgcatacg ccatcctccg ctcaattcca aataaactag
gcggagtact agccttactc ttctctatct tagtactaat gctagtccca atactccaca
cctcaaaaca acgaggactc acattccgcc cactcaccca attcctattc tgaaccttag
ttgcagacgt gttcatccta acatgaattg gtggaatacc agtagaacat ccattcatca
tcattggaca aatcgcatca attttatatt tcacccttct acttatcctt atacctgcaa
c
>Callichthyidae_Corydoras_imitator_1_1
catgatgaaa cttcggttct ctactccttc tatgtttagg agtacagatt gttacaggcc
tgttcctagc aatacactac acatcagata tcacaagcgc attttcatct gtagcccaca
tctgccgaga tgttaactac ggctgagcca tccgaaacat tcatgccaac ggcgcttctt
tcttctttat ttgcatttac cttcacattg ggcgaggtct ctactacgga tcctatctat
ataaagaaac atgaaatatt ggagtagtac tacttcttct agttataata accgcattcg
taggatacgt cctaccatga ggccaaatat cattctgagg tgccacagta atcacaaatc
ttctctccgc aatcccgtac atcggaaatg atttagtaca atgaatctga ggaggcttct
ctgtagacaa cgcaacacta acacgattct tcacattcca cttcctacta ccatttattg
tagtagccgc aactctaatt catgccatgt tcctacacga aacaggctca aataacccaa
tcggagtcaa ctcagatgca gacaaaattt cattccaccc atacttctca tttaaagacc
tcctaggatt tattatttta ataaccctcc tcctatcctt agccctcttt tcaccaaact
tactaggaga cccagacaac tttacccctg ccaacccgct agtaacacca acccacatta
agcccgaatg atacttccta tttgcctacg ccattctccg ctcaattcca aacaaactgg
gcggagtcct agcccttcta ttctccattc tagtactaat actaatcccc atactccaca
cctcaaagca acgaggactc acgttccgac cactcacaca attcctattc tgagccctag
tcgcagacat attcatctta acatgaatcg gcggaatacc agtagaacac ccattcgtta
tcatcggaca aatcgcatca atcttatatt tcacccttct cctcatcctc atacctgcaa
c
>Callichthyidae_Corydoras_imitator_2_1
catgatgaaa cttcggttct ctactccttc tatgtttagg agtacagatt gttacaggcc
tgttcctagc aatacactac acatcagata tcacaagcgc attttcatct gtagcccaca
tctgccgaga tgttaactac ggctgagcca tccgaaacat tcatgccaac ggcgcttctt
tcttctttat ttgcatttac cttcacattg ggcgaggtct ctactacgga tcctatctat
ataaagaaac atgaaatatt ggagtagtac tacttcttct agttataata accgcattcg
taggatacgt cctaccatga ggccaaatat cattctgagg tgccacagta atcacaaatc
ttctctccgc aatcccggac atcggaaatg atttagtaca atgaatctga ggaggcttct
ctgtagacaa cgcaacacta acacgattct tcacattcca cttcctacta acatttattg
gagtagccgc aactctaatt cctgccatgg tcctacmcga aacaggtcca aataacccaa
ttggaggcaa ctcrgatgca gacaaaattt cattccaccc ctacttctat tttaaagacc
tcctagaatt tattatttta ataaccctcc tcccatccct agccctcttt acaccaaact
tactaggaga cccagacaac tttacccctg ccaacccgct agtaacacca acccacatta
agcccgaatg atacttccta tttgcctacg ccatcctccg ctcaattcca aacaaaatgg
ggggagtaca agcccttctt ttctctattt cagaaacaat actaatcccc atactccaca
cctcaaagca acgaggactc acgttccgac cactcacaca attcctattc tgagccctag
tcgcagacat attcatctta acatgaatcg gcggaatacc agtagaacac ccattcgtta
tcatcggaca aatcgcatca atcttatatt tcacccttct cctcatcctc atacctgcaa
c
>Callichthyidae_Corydoras_julii_1_1
catgatgaaa cttcggctcc ttactcctcc tatgtttggc agtacaaatt gtcacaggcc
tatttctagc aatacactat acgtcagaca tcacaagtgc attttcatct gtagcccaca
tctgccgaga tgttaattac ggatgagcta tccgaaacat ccatgccaac ggagcctcct
tcttcttcat ctgtatctac cttcacatcg gacgaggtct atactacgga tcctaccttt
ataaagaaac atgaaacatt ggagtagtcc tactcctctt agttataatg accgcattcg
taggctacgt actgccatga ggccaaatat cattctgagg agccacagta atcacgaacc
ttctctccgc aattccatac attggtaatg acctagtaca atgaatttga ggcggcttct
ccgtagataa tgcaacacta acacgattct tcacattcca cttccttcta ccattcattg
tagtagctgc aaccctgatc cacgccatgt tcctacacga aacaggctca aacaacccaa
ttggagtcaa ctcaaatgca gacaaaattt cattccatcc atacttctca ttcaaagacc
tcctaggatt tattatttta ataactctcc ttctatcact agccctcttc tcacccaacc
tattgggaga cccagacaac ttcacccccg ccaacccgct agtaacacca actcacatta
aacccgaatg atacttccta tttgcctacg ccatcctacg ctcaattcca aataaactag
gcggagtact agctctcctc ttcttcattc tagtactgat actagtccca atactccaca
cctcaaaaca acgaggactc acattccgcc cactcaccca attcctattt tgaaccctag
ttgcagacgt attcattttg acatgaatcg gtggaatgcc ggtagaacac ccatttatta
tcatcggaca agtcgcgtca atcttatatt tcactcttct actcatcctt atacctgcaa
c
>Callichthyidae_Corydoras_julii_2_1
catgatgaaa cttcggctcc ttactcctcc tatgtttggc agtacaaatt gtcacaggcc
tatttctagc aatacactat acgtcagaca tcacaagtgc attttcatct gtagcccaca
tctgccgaga tgtcaattac ggatgagcta tccgaaacat ccacgccaac ggagcctcct
tcttcttcat ctgtatctac cttcacatcg gacgaggtct atactacgga tcctaccttt
ataaagaaac atgaaacatt ggagtagtcc tactcctctt agttataatg accgcattcg
taggctacgt actgccatga ggccaaatat cattctgagg agccacagta atcacgaacc
ttctctccgc aattccatac attggtaatg acctagtaca atgaatttga ggcggtttct
ccgtagataa tgcaacacta acacgattct tcacattcca cttccttcta ccattcattg
tagtagctgc aaccctgatc cccgccatgt tcctacacga aacaggctca aacaacccaa
ttggagtcaa ctcaaatgca gacaaaattt cattccatcc atacttctca ttcaaagacc
tcctaggatt tattatttta ataaccctcc ttctatcact ggccctcttc tcacccaacc
tattgggaga cccagacaac ttcacccccg ccaacccgct agtaacaccc actcacatta
aacccgaatg atacttccta tttggctacg ccatcctacg ctcaattcca aataaactag
gcggagtact agccctcctc ttctccattc tagtactgat actagtccca atactccaca
cctcaaaaca acgaggactc acattccgcc cactcaccca attcctattt tgaaccctag
ttgcagacgt attcattttg acatgaatcg gtggaatgcc ggtagaacac ccatttatta
tcatcggaca agtcgcgtca atcttatatt tcactcttct actcatcctt atacctgcaa
c
>Callichthyidae_Corydoras_leopardus_1_1
catgatgaaa cttcggctcc ctactcctcc tatgtttagg agtacaaatc gtcacaggcc
tgttcctagc aatacactac acatcagata tcacaagcgc attctcatct gtagcccaca
tctgccgaga tgttaactac ggctgagcca tccgaaacat tcatgctaac ggcgcttctt
tcttctttat ttgcatctac ctccacattg gacgaggcct ctactatgga tcctatctgt
ataaagaaac atgaaacatt ggagtagtac tacttcttct agttatgata accgcattcg
taggatatgt cctaccatgg ggccaaatat cattctgagg cgctacagta atcacaaatc
tactctccgc aattccctac atcggaaatg atttagtgca atgaatctgg ggaggcttct
ccgtagacaa cgcaacacta acacgattct tcacattcca cttcctacta ccattcattg
tagtagccgc aacgctaatt catgccatgt tcttacacga aacaggctca aacaacccaa
tcggagtcaa ctcagacgca gacaaaattt cattccaccc atacttctca tttaaagacc
tcctaggatt cattattcta ataaccctcc ttctatcctt agctctcttt tcacccaact
tactaggaga cccagacaac tttacccctg ccaacccact agtaacacca acccacatca
aacccgaatg atacttccta tttgcctacg ccattctccg ctcaattcca aataaamtag
ggggagtcct agcccttcta ttctctattc tagtactaat actagt-cct atactccaca
cctcaaaaca acgaggactc acattccgac cactcacaca atttttattt tgaacccttg
ttgcagacgt atttatttta tcatgaatcg gcggaatacc agaagaacat ccgttcatta
tcatcggaca aatcgcatca atcttatatt tcacccttct cctcatcctc atacctgcaa
c
>Callichthyidae_Corydoras_leopardus_2_1
catgatgaaa cttcggctcc ctactccttc tatgtttagg agtacaaatc gtcacaggcc
tgttcctagc aatacactac acatcagata tcacaagcgc attctcatct gtagcccaca
tctgccgaga tgttaattac ggctgagcca tccgaaacat tcatgctaac ggcgcttctt
tcttctttat ttgcatctac ctccacattg gacgaggcct ctactatgga tcctatctgt
ataaagaaac atgaaacatt ggagtagtac tacttcttct agttatgata accgcattcg
taggatatgt cctaccatgg ggtcaaatat cattctgagg tgctacagta atcacaaatc
tactctccgc aattccctac atcggaaatg atttagtgca atgaatctga ggaggcttct
ccgtagacaa cgcaacacta acacgattct tcacattcca ctttctacta ccattcattg
tagtagccgc aactctaatt catgccatgt tcttacacga aacaggctca aacaacccaa
tcggagtcaa ctcagacgca gacaaaattt cattccaccc atacttctca tttaaagacc
tcctaggatt cattattcta ataaccctcc ttctatcctt agctctcttt tcacccaact
tactaggaga cccagacaac tttacccctg ccaacccact agtaacacca acccacatca
aacccgaatg atacttccta tttgcctacg ccattctccg ctcaattcca aataaactag
gtggagtcct agcccttcta ttctctattc tagtactaat actagtccct atactccaca
cctcaaagca acgaggactc acattccgac cactaacaca atttttattt tgaaccctag
ttgcagacgt atttatttta acatgaatcg gcggaatacc agtagaacat ccgttcgtta
tcatcggaca aatcgcatca atcttatatt tcacccttct cctcatcctc atacctgcaa
c
>Callichthyidae_Corydoras_maculifer_2_1
catgatgaaa cttcggctct ctcctcctac tatgcctagc aacacaaatc atcacaggct
tattcctagc aatacactac acatccgaca tcacaactgc cttttcatct atcacacaca
tctgccgaga tgtaaattat ggttgagcaa ttcgaaacat tcatgccaac ggagcctcct
ttttcttcat ctgcctttac cttcatattg gacgaggcct ctactacgga tcctacctgt
acaaagaaac atgaaatatc ggagtcatcc tcctcctcct cgtcataata accgcttttg
tgggttacgt actgccatga ggccaaatat cattctgagg tgccacagtt attacaaacc
tactatccgc catcccctat attggcaatg acctcgtcca atgaatctga gggggtttct
ccgtagacaa tgcaacacta acacgcttct tcacatttca cttcctcctg ccctttattg
tcgtcgccgc cactctgctc cacgctatgt ttcttcacga aacaggctcc aacaacccaa
tagggattac ctcagacaca gacaaaattc catttcaccc ctacttctca tttaaagatt
tactaggatt cacaatcctg gtcgcacttc ttctatcact agccctattc tcccccaacc
tcctagggga cccagaaaac tttaccccag ccaaccccct cgtaaccccc acacacatta
aaccagaatg atacttccta ttcgcctacg ccattctccg ctcaatcccc aacaaactag
ggggcgtcct agccctgcta ttctcaattc tagttgtaat gcttgtgcca ataatacaca
cctcaaaaca acgagggctc acgttttgcc cgcttacaca gctcctattt tgagccctag
ttttagaagt ccttattttg acgtgaattg gaggcatacc agtagaacac ccattcatca
tcattggcca aaacgcatca atcctcttct ttaagttaat actcctcctg atgccgctag
c
>Callichthyidae_Corydoras_maculifer_3_1
catgatgaaa cttcggctct ctcctcctac tatgcctagc aacacaaatc atcacaggct
tattcctagc aatacactac acatccgaca tcacaactgc cttttcatct atcacacaca
tctgccgaga tgtaaattat ggttgagcaa ttcgaaacat tcatgccaac ggagcctcct
ttttcttcat ctgcctttac cttcatattg gacgaggcct ctactacgga tcctacctgt
acaaagaaac atgaaatatc ggagtcatcc tcctcctcct cgtcataata accgcttttg
tgggttacgt actgccatga ggccaaatat cattctgagg tgccacagtt attacaaacc
tactatccgc catcccctat attggcaatg acctcgtcca atgaatctga gggggtttct
ccgtagacaa tgcaacacta acacgcttct tcacatttca cttcctcctg ccctttattg
tcgtcgccgc cactctgctc cacgctatgt ttcttcacga aacaggctcc aacaacccaa
tagggattac ctcagacaca gacaaaattc catttcaccc ctacttctca tttaaagatt
tactaggatt cacaatcctg gtcgcacttc ttctatcact agccctattc tcccccaacc
tcctagggga cccagaaaac tttaccccag ccaaccccct cgtaaccccc acacacatta
aaccagaatg atacttccta ttcgcctacg ccattctccg ctcaatcccc aacaaaatag
ggggggtcct agccctccta ttctcaattc tagttgtaat gcttgtgcca ataatacaca
cctcaaaaca acgagggctc acgttttgcc cgcttacaca gctcctattt tgagccctag
ttttagaagt ccttattttg acgtgaattg gaggcatacc agtagaacac ccattcatca
tcattggcca aaacgcatca atcctcttct ttaagttaat actcctcctg atgccgctag
c
>Callichthyidae_Corydoras_metae_1_1
catgatgaaa tttcggctcc ttacttctcc tatgtttggc agtacagatt gttacaggcc
tatttctggc aatacactac acgtcagaca tcacaagtgc cttttcatct gtggcccata
tctgccgaga tgtaaactac ggctgagcta tccgaaacat tcatgccaac ggagcctcct
tctttttcat ctgtatctac ctccacatcg gacgaggtct ctactacgga tcctaccttt
ataaagagac atgaaatatt ggagtcgttc tactccttct agttatgata accgcattcg
taggctacgt actgccatga ggccaaatat ccttctgagg tgccacagta atcacaaacc
ttctctccgc aatcccgtat attggcaacg atctagtaca atggatctga ggcggcttct
ccgtagacaa tgctacacta acacgattct tcacattcca cttcctactc ccatttattg
tagtagctgc aactctaatc cacgccatgt tcctacacga aacgggctca aacaacccaa
tcggggtaaa ctcagatgca gacaaaattt cattccaccc atacttctca ttcaaagacc
tcctaggatt cattattcta ataaccctcc ttctatcact agccctcttc tcacccaacc
tactaggaga cccagacaac tttacccccg ccaacccgct agtaacacca actcacatta
agcccgaatg gtacttcttg tttgcctacg ccatcctacg ctcaattcca aataaactag
gcggagtact agctcttctc ttctccatcc tagtactgat actagtccca atactccaca
cctcaaaaca acgagggctc acattccgcc cattcactca attcctattt tgaaccttgg
ttgcagacgt attcattttg acatgaatcg gtggaatgcc agtagaacac ccatttatta
tcattggaca aatcgcgtca atcttatatt tcactcttct actcatcctc atacctgcag
c
>Callichthyidae_Corydoras_nattereri_1_1
catgatgaaa cttcggctcc ctactcctcc tttgcttggg ggtacaaatt gtcacaggtc
tattcctagc aatacactac acatccgaca tcacaagcgc attctcatct gtggcccaca
tctgccgaga cgtcaactat ggctgagcca ttcgaaacat ccatgctaat ggagcctcct
ttttcttcat ttgcatctac ctccacatcg gacgaggcct ctactacgga tcatatctct
acaaagaaac atgaaacatt ggagttgtac tactacttct agttataata accgcctttg
taggctacgt cctgccatga ggacaaatat cattctgagg tgccacagta attaccaacc
tactctccgc aattccatac attggcaatg atctagtaca atgaatctga ggcggtttct
ccgtagacaa tgcaacactg acacgattct ttacatttca cttcctactg ccatttgttg
tagtagctgc caccctaatc catgccatgt tcctacatga aacgggctca aacaacccaa
tcggagttaa ctcagacgca gacaaaattt cattccaccc atatttttca ttcaaggacc
tcctagggtt tattatccta ataacccttc ttctatcctt agccctcttc tcaccaaacc
tcttaggaga tccagacaat ttcaccccgg ctaacccgct agtaacacca acccacatca
aacctgaatg atacttctta tttgcctacg ccatcctgcg ctcaatccca aacaaactgg
gcggagtcct agcactccta ttctccatct tagtattaat attagtgcca atactccaca
cctcaaaaca acgaggactc acattccgac cacttaccca attcctattt tgaaccctag
tcgcagacgt atttatcctc acatgaatcg gcgggatacc agtagaacac ccatttatta
tcatcggaca aatcgcatca gttctatact tcgccgtcct acttattctc atgcctgcaa
c
>Callichthyidae_Corydoras_nattereri_2_1
catgatgaaa cttcggctcc ctactcctcc tttgcttggg ggtacaaatt gtcacaggtc
tattcctagc aatacactac acatccgaca tcacaagcgc attctcatct gtggcccaca
tctgccgaga cgtcaactat ggctgagcca ttcgaaacat ccatgctaat ggagcctcct
ttttcttcat ttgcatctac ctccacatcg gacgaggcct ctactacgga tcatatctct
acaaagaaac atgaaacatt ggagttgtac tactacttct agttataata accgcctttg
taggctacgt cctgccatga ggacaaatat cattctgagg tgccacagta attaccaacc
tactctccgc aattccatac attggcaatg atctagtaca atgaatctga ggcggtttct
ccgtagacaa tgcaacactg acacgattct ttacatttca cttcctactg ccatttgttg
tagtagctgc caccctaatc catgccatgt tcctacatga aacgggctca aacaacccaa
tcggagttaa ctcagacgca gacaaaattt cattccaccc atatttttca ttcaaggacc
tcctagggtt tattatccta ataacccttc ttctatcctt agccctcttc tcaccaaacc
tcttaggaga tccagacaat ttcaccccgg ctaacccgct agtaacacca acccacatca
aacctgaatg atacttctta tttgcctacg ccatcctgcg ctcaatccca aacaaactgg
gcggagtcct agcactccta ttctccatct tagtattaat attagtgcca atactccaca
cctcaaaaca acgaggactc acattccgac cacttaccca attcctattt tgaaccctag
tcgcagacgt atttatcctc acatgaatcg gcgggatacc agtagaacac ccatttatta
tcatcggaca aatcgcatca gttctatact tcgccgtcct acttattctc atgcctgcaa
c
>Callichthyidae_Corydoras_nattereri_3_1
catgatgaaa cttcggctcc ctactcctcc tttgcttggg ggtacaaatt gtcacaggtc
tattcctagc aatacactac acatccgaca tcacaagcgc attctcatct gtagcccaca
tctgccgaga cgtcaactat ggctgagcca ttcgaaacat ccatgctaat ggggcctcct
ttttcttcat ttgcatctac ctccacatcg gacgaggcct ctactacgga tcatatctct
ataaagaaac atgaaacatt ggagttgtac tactacttct agttataata accgcctttg
taggctacgt cctgccatga ggacaaatat cattctgagg tgccacagta attaccaacc
tactctccgc aattccatac attggcaatg atctagtaca atgaatctga ggcggtttct
ctgtagacaa tgcaacactg acacgattct ttacatttca cttcctactg ccatttgttg
tagtagctgc taccctaatc catgccatgt tcctacatga aacgggctca aacaacccaa
tcggagttaa ctcagacgca gacaaaattt cattccaccc atatttttca ttcaaggacc
tcctagggtt tattatccta ataactcttc ttctatcttt agccctcttc tcaccaaacc
tcttaggaga tccagacaat ttcaccccgg ccaacccgct agtaacacca acccacatca
aacctgaatg atacttctta tttgcctacg ccatcctgcg ctcaattcca aacaaactgg
gcggagtcct agcactccta ttctccatct tagtattaat attagtgcca atactccaca
cctgaaaaca acgaggactt acattccgac catttaccca attcctattt tgaaccctag
tcgcagacgt atttatcctc acatgaatcg gcgggatgcc agtagaacac ccatttatta
tcatcggaca aatcgcatca gttctatact tcgccattct acttattctc atgcctgcaa
c
>Callichthyidae_Corydoras_nijsseni_1_1
cttgatgaaa cttcggctcc ctactactac tctgcttagt agtacaaatt gtaacaggcc
tatttctcgc aatacactac acctcggaca ttacaagcgc attctcatct gtagcacata
tctgccgaga tgtaaactac ggatgagcca ttcgaaacat tcacgccaat ggggcctcat
tcttcttcat ctgcatttat ctccacatcg gacgaggtct ctactacgga tcataccttt
acaaagaaac atgaaacatc ggagtagttc tacttctgct agttatgata acagccttcg
taggttatgt attaccatga ggccaaatgt cattctgagg cgccacagta attacaaacc
tcctctctgc aatcccctac atcggcaatg atttagtaca atgaatctga ggcggcttct
ctgtagacaa cgcaacatta acacgatttt ttaccttcca cttcctcttg cccttcatcg
ttgtagccgc cactttaatt catgccatgt tcctgcacga aacaggctca aataatccaa
ttggggttaa ctcagacgca gacaaaatct cattccaccc atatttctca tttaaagacc
ttctaggatt cattattcta ataacccttc tcctttcact agccctattc tccccaaatc
tcctcggaga cccagacaat ttcacccccg ccaatccgct agtaacaccc acccacatca
aaccagaatg atacttttta tttgcttacg ccattcttcg ctcaatcccc aacaaactag
gcggagtcct agccctacta ttctctatcc tagttctaat acttgtacca atactacaca
cttctaaaca acgaggactc acatttcggc ccctcactca attcttattt tgagccctag
ttgcagatgt atttattctc acatgaattg gaggaatacc agtagaacac ccatttgtta
ttattggaca aatcgcatca attttatact tcaccctctt actagtttta atgccaacaa
c
>Callichthyidae_Corydoras_nijsseni_2_1
cttgatgaaa cttcggctcc ctactactac tctgcttagt agtacaaatt gtaacaggcc
tatttctcgc aatacactac acctcggaca ttacaagcgc attctcatct gtagcacata
tctgccgaga tgtaaactac ggatgagcca ttcgaaacat tcacgccaat ggggcctcat
tcttcttcat ctgcatttat ctccacatcg gacgaggtct ctactacgga tcataccttt
acaaagaaac atgaaacatc ggagtagttc tacttctgct agttatgata acagccttcg
taggttatgt attaccatga ggccaaatgt cattctgagg cgccacagta attacaaacc
tcctctctgc aatcccctac atcggcaatg atttagtaca atgaatctga ggcggcttct
ctgtagacaa cgcaacatta acacgatttt ttaccttcca cttcctcttg cccttcatcg
ttgtagccgc cactttaatt catgccatgt tcctgcacga aacaggctca aataatccaa
ttggggttaa ctcagacgca gacaaaatct cattccaccc atatttctca tttaaagacc
ttctaggatt cattattcta ataacccttc tcctttcact agccctattc tccccaaatc
tcctcggaga cccagacaat ttcacccccg ccaatccgct agtaacacca acccacatca
aaccagaatg atacttttta tttgcttacg ccattcttcg ctcaatcccc aacaaactag
gcggagtcct agccctacta ttctctatcc tagttctaat acttgtacca atactacaca
cttctaaaca acgaggactc acatttcggc ccctcactca atttttattt tgagccctag
ttgcagatgt atttattctc acatgaattg gaggaatacc agtagaacac ccatttgtta
ttattggaca aatcgcatca attttatact tcaccctctt actagtttta atgccaacaa
c
>Callichthyidae_Corydoras_nijsseni_3_1
cttgatgaaa cttcggctcc ctactactac tctgcttagt agtacaaatt gtaacaggcc
tatttctcgc aatacactac acctcggaca ttacaagcgc attctcatct gtagcacata
tctgccgaga tgtaaactac ggatgagcca ttcgaaacat tcacgccaat ggggcctcat
tcttcttcat ctgcatttat ctccacatcg gacgaggtct ctactacgga tcataccttt
acaaagaaac atgaaacatc ggagtagttc tacttctgct agttatgata acagccttcg
taggttatgt attaccatga ggccaaatgt cattctgagg cgccacagta attacaaacc
tcctctctgc aatcccctac atcggcaatg atttagtaca atgaatctga ggcggcttct
ctgtagacaa cgcaacatta acacgatttt ttaccttcca cttcctcttg cccttcatcg
ttgtagccgc cactttaatt catgccatgt tcctgcacga aacaggctca aataatccaa
ttggggttaa ctcagacgca gacaaaatct cattccaccc atatttctca tttaaagacc
ttctaggatt cattattcta ataacccttc tcctttcact agccctattc tccccaaatc
tcctcggaga cccagacaat ttcacccccg ccaatccgct agtaacacca acccacatca
aaccagaatg atacttttta tttgcttacg ccattcttcg ctcaatcccc aacaaactag
gcggagtcct agccctacta ttctctatcc tagttctaat acttgtacca atactacaca
cttctaaaca acgaggactc acatttcggc ccctcactca attcttattt tgagccctag
ttgcagatgt atttattctc acatgaattg gaggaatacc agtagaacac ccatttgtta
ttattggaca aatcgcatca attttatact tcaccctctt actagtttta atgccaacaa
c
>Callichthyidae_Corydoras_oiapoquensis_1_1
catgatgaaa cttaggctca ctactcctat tatgtttagc agtacaaatt gtcacaggcc
tatttctagc aatacactat acgtcagaca tcacaagtgc attttcatct gtagcccaca
tctgccgaga tgttaactac ggctgagcta ttcgaaacat tcatgccaac ggagcctcct
tctttttcat ctgcatctac cttcacatcg gacgaggtct ctactacgga tcctaccttt
ataaagaaac atgaaatatt ggagtagttc tgctcctcct agttataatg accgcgttcg
taggttatgt actaccatga ggccagatat cattctgagg tgccacagta atcacaaacc
ttctctccgc aattccatac attggcaatg atctagtaca atgaatttga ggcggcttct
ccgtagacaa tgcaacacta acacgattct tcacgttcca cttcctacta ccattcattg
tagtagccgc aactctaatc cacgccatgt tcctacacga aacaggctca aacaatccaa
tcggagttaa ctcagatgca gacaaaatct cattccaccc atacttctca ttcaaagacc
tactaggatt tattatttta ataactctcc ttctatcact agctctattc tcacccaacc
tattaggaga cccagacaac tttacccccg ccaacccgct agtaacacca actcacatca
aacccgaatg atacttccta ttcgcctacg ccatcctacg ctcaattcca aataaactag
gtggagtact agctttactc ttctccatcc tagtactaat actagttcca atactccaca
cctcaaaaca acggggactc acattccgcc cactcaccca attcctattt tgagccctag
ttgcggacgt gttcattttg acatgaatcg gcggaatacc agtagaacac ccattcatca
tcatcggaca aatcgcctca atcctatatt tcacccttct actcatcctc atacctgcaa
c
>Callichthyidae_Corydoras_oiapoquensis_2_1
catgatgaaa cttcggctca ctactcctat tatgtttagc agtacaaatt gtcacaggcc
tatttctagc aatgcactat acgtcagaca tcacaagtgc attttcatct gtagcccaca
tctgccgaga tgttaactac ggctgagcta ttcgaaacat tcatgccaac ggagcctcct
tctttttcat ctgcatctac cttcacatcg gacgaggtct ctactacgga tcctaccttt
ataaagaaac atgaaatatt ggagtagttc tgctcctcct agttataatg accgcgttcg
taggttatgt tctaccatga ggccagatat cattctgagg tgccacagta atcacaaacc
ttctctccgc aatcccatac attggcaatg atctagtaca atgaatttga ggcggcttct
ccgtagacaa tgcaacacta acacgattct tcacgttcca cttcctacta ccattcattg
tagtagccgc aactctaatc cacgccatgt tcctacacga aacaggctca aacaatccaa
tcggagttaa ctcagatgca gacaagatct cattccaccc atacttctca ttcaaagacc
tactaggatt tattatttta atagctctcc ttctatcact agctctattc tcacccaacc
tattaggaga cccagacaac tttacccccg ccaacccgct agtaacacca actcacatca
aacccgaatg atacttccta ttcgcctacg ccatcctacg ctcaattcca aataaactag
gtggagtact agctttactc ttctccatcc tagtactaat actagttcca atactccaca
cctcaaaaca acggggactc acattccgcc cactcaccca attcctattt tgagccctag
ttgcggacgt gttcattttg acatgaatcg gcggaatacc agtagaacac ccatttatca
tcatcggaca aatcgcctca atcctatatt tcacccttct actcatcctc atacctgcaa
c
>Callichthyidae_Corydoras_paleatus_1_1
cgtgatgaaa cttcggctcc atactcctcc tttgcttaat agtacagatt attacaggcc
tattcctagc aatacactac acatccgaca tcacaagtgc attttcatcc gtagcccaca
tttgccgaga cgtcaactac ggctgagcca tccgaaacat ccatgctaat ggggcttcct
ttttcttcgt ttgcatttac cttcacattg gacgaggcct ctactacgga tcctacatct
acaaagaaac atgaaatatc ggagttgtac tattacttct agtcatagca accgccttcg
taggctacgt cctaccatga ggacaaatat cattctgagg cgccacagta attaccaatc
tactctccgc aattccatac attggcaatg acttagtaca atgaatctga ggcggtttct
ctgtagacaa tgcaacacta acacgattct ttacatttca ttttttatta ccatttgttg
tagtagccgc aaccttaatc catgccatat tcctacatga aacaggctca aacaacccaa
ttggagttaa ctcagacgca gacaaaattt cattccaccc atatttttca ttcaaggacc
ttctaggatt tattattcta ataacacttc ttctatcctt agcccttttc tcaccaaacc
tcctaggaga tccagacaat ttcaccccag ccaatccgct agtaacacca acccacatca
aacctgaatg atacttctta tttgcctacg ccattctacg ctcaattcca aacaaactag
gtggagtcct agcactccta ttctccatct tagtattaat actagtgcca atactccaca
cttcaaagca acgaggactt acattccgac cacttaccca attcctattt tgaactctag
ttgcagacgt atttattctt acatgaatcg gcggcatacc agtagaacac ccatttatca
tcattggaca aatcgcatca gttttatact tcactattct acttattctc atacccgcaa
c
>Callichthyidae_Corydoras_paleatus_2_1
cgtgatgaaa cttcggctcc ctactcctcc tttgcttaat agtacagatt attacaggcc
tattcctagc aatacactac acatccgaca tcacaagtgc attttcatcc gtagcccaca
tttgccgaga cgtcaactac ggctgagcca tccgaaacat ccatgctaat ggggcttcct
ttttcttcgt ttgcatttac cttcacattg gacgaggcct ctactacgga tcctacatct
acaaagaaac atgaaatatc ggagttgtac tattacttct agtcatagca accgccttcg
taggctacgt cctaccatga ggacaaatat cattctgagg cgccacagta attaccaacc
tactctccgc aattccatac attggcaatg acttagtaca atgaatctga ggcggtttct
ctgtagacaa tgcaacacta acacgattct ttacatttca ttttttatta ccatttgttg
tagtagccgc aaccctaatc catgccatat tcctacatga aacaggctca aacaacccaa
ttggagttaa ctcagacgca gacaaaattt cattccaccc atatttttca ttcaaggacc
ttctaggatt tattattcta ataacacttc ttctatcctt agcccttttc tcaccaaacc
tcctaggaga tccagacaat ttcaccccag ccaatccgct agtaacacca acccacatca
aacctgaatg atacttctta tttgcctacg ccattctacg ctcaattcca aacaaactag
gcggagtcct agcactccta ttctccatct tagtattaat actagtgcca atactccaca
cttcaaagca acgaggactt acattccgac cacttaccca attcctattt tgaactctag
ttgcagacgt atttattctt acatgaatcg gcggcatacc agtagaacac ccatttatca
ttattggaca aatcgcatca gttttatact tcactattct acttattctc atacccgcaa
c
>Callichthyidae_Corydoras_panda_2_1
catgatgaaa cttcggctcc ttacttctcc tgtgcttagt agtacaaatt gttacagggc
tatttctagc aatacactac acgtcagaca tcacaagcgc attttcatct gtagcccaca
tctgccgaga tgtcaactac ggctgggcca tccgaaacat ccatgccaac ggagcctcat
tctttttcat ctgtatctac cttcacatcg gacgaggtct atactacgga tcttaccttt
ataaagaaac atgaaacatt ggagtagtcc tgctcctcct aggtataata accgcattcg
taggctacgt actgccatga ggccaaatat cattctgagg tgccacagtt atcacaaacc
ttctctccgc aatcccttac attggcaatg atctagtaca atgaatttga ggtggcttct
ccgtagataa tgcaacacta acacggttct tcacattcca cttccttctt ccattcattg
tagtagctgc aactttaatc cacgccatgt tcctacacga aacgggctca aacaacccaa
tcggagttaa ctcagatgca gacaagatct catttcaccc atacttctca tttaaagacc
ttctaggatt tattatttta ataaccctcc ttctatcact agctctcttc tcccccaacc
tattgggaga ccccgacaac tttacccccg ccaacccgct agtgacacca actcacatta
aacccgaatg atacttccta ttcgcctacg ccatcctacg ctcaatccca aacaaactag
gcggagtact agctctacta ttctccatcc tggtgcttat actagtccca atactccaca
cctcaaaaca acgaggactc acattccgcc cactcaccca attcctattt tgaaccctag
ttgcagacgt attcatttta acatgaatcg gcggaatacc agtagaacac ccatttatta
tcatcggaca aatcgcgtca gtcttatact tcactcttct acttatcctc atgcctgcaa
c
>Callichthyidae_Corydoras_serratus_2_1
catgatgaaa ctttggctcc ctactccttc tatgcttaat tacacagatc atcacaggac
ttttcctagc aatacactac acatctgaca ttacaactgc tttctcatcc gtcgcccaca
tctgccgaga tgtaaactat gggtgaataa tccgaaacct tcatgccaac ggagcttcat
tcttctttat ctgcatctac ctccatatcg ggcgaggcct ttactacggg tcctacctct
ataaagaaac atgaaacatt ggggtcatcc tgctcctgct cgtcataata accgccttcg
tgggttacgt gctgccatgg ggccaaatat cattctgagg tgccaccgta attacaaacc
tactatctgc catcccctat attggccacg acctcgtcca atgaatttgg ggtggcttct
ctgtagacaa tgcaacactt acacgcttct tcacattcca cttcctactc ccattcattg
ttgtagccgc caccctaatt catgccatgt tcctccacga aacaggctct aacaacccag
ttggagtgtc ctcaaataca gacaaaattc catttcaccc ctacttctca tttaaagact
tgttagggtt tattattcta ctaacactcc tcctctcact ggctctattt tccccaaacc
ttttaggaga cccagataac ttcactccag ccaaccccct cgtaacccct acacacatta
aaccagagtg atacttccta ttcgcctacg ccattcttcg atcaattccc aataaactag
gaggagtcct agccctgcta ttctcaatcc tagtattagt attagtccca atactacaca
cctcaaagca acgaaacctc atattccgcc cccttacaca attaatattt tgagccctgg
tctcagacgt tttaatccta acatgaattg gaggcatacc agtagagcat cccttcatca
ttatcggcca agtcgcatca atcctatact tcgcactact acttatttta atgccattaa
c
>Callichthyidae_Corydoras_serratus_3_1
catgatgaaa ctttggctcc ctactccttc tatgcttaat tacacagatc atcacaggac
ttttcctagc aatacactac acatctgaca ttacaactgc tttctcatcc gtcgcccaca
tctgccgaga tgtaaactat gggtgaataa tccgaaacct tcatgccaac ggagcttcat
tcttctttat ctgcatctac ctccatatcg ggcgaggcct ttactacggg tcctacctct
ataaagaaac atgaaacatt ggggtcatcc tgctcctgct cgtcataata accgccttcg
tgggttacgt gctgccatgg ggccaaatat cattctgagg tgccaccgta attacaaacc
tactatctgc catcccctat attggccacg acctcgtcca atgaatttgg ggtggcttct
ctgtagacaa tgcaacactt acacgcttct tcacattcca cttcctactc ccattcattg
ttgtagccgc caccctaatt catgccatgt tcctccacga aacaggctct aacaacccag
ttggagtgtc ctcaaataca gacaaaattc catttcaccc ctacttctca tttaaagact
tgttagggtt tattattcta ctaacactcc tcctctcact ggctctattt tccccaaacc
ttttaggaga cccagataac ttcactccag ccaaccccct cgtaacccct acacacatta
aaccagagtg atacttccta ttcgcctacg ccattcttcg atcaattccc aataaactag
gaggagtcct agccctgcta ttctcaatcc tagtattagt attagtccca atactacaca
cctcaaagca acgaagcctc atattccgcc cccttacaca attaatattt tgagccctgg
tctcagacgt tttaatccta acatgaattg gaggcatacc agtagagcat cccttcatca
ttatcggcca agtcgcatca atcctatact tcgcactact acttatttta atgccattaa
c
>Callichthyidae_Corydoras_sterbai_1_1
catgatgaaa cttcggttcc ctactcctcc tatgtttagc agtacaaatt gttacaggcc
tatttctagc aatgcactat acgtcagaca tcacaagtgc attttcatcc gtagcccaca
tctgccgaga tgttaattat ggctgagcta tccgaaacat tcatgccaat ggagcctcct
tctttttcat ctgcatctac cttcacatcg gacgaggtct ctactacgga tcctaccttt
ataaagaaac atgaaacatt ggagtagtcc tactccttct agttataata accgcattcg
taggttacgt actgccatga ggccaaatat cattctgagg cgccacagta atcacaaacc
ttctctccgc aattccatat attggcaatg acctagtaca atgaatctga ggaggcttct
ccgtagacaa tgcaacactt acacgattct tcacattcca cttcctacta ccattcattg
tagtagctgc aactctaatc cacgccatat tcctacacga aacaggctca aacaacccaa
ttggagtcaa ttcagatgca gacaaaattt cattccaccc atacttctca tttaaagacc
tcctaggatt tattatttta ataaccctac ttctatcact agccctcttc tcacccaacc
tactaggaga cccagacaac tttacccccg ccaacccgct agtgacaccc actcacatta
aacccgagtg atatttccta tttgcctacg ccatcctacg ctcaattcca aacaaactag
gcggagtatt agccctcctc ttctccatcc tagtgctgat actagtccca atactccaca
cctcaaaaca acgaggactt acattccgcc cactcaccca attcctattt tgggccttag
ttgcagacgt attcatcttg acatgaatcg gcggaatgcc agtagaacac ccatttatta
tcattggaca aatcgcgtca gtcttatact tcactcttct acttatcctc atacctgcaa
c
>Callichthyidae_Corydoras_trilineatus_1_1
catgatgaaa cttcggctcc ttactcctcc tatgtttggc agtacaaatt gtcacaggcc
tattcctagc aatacactat acatcagaca tcacaagtgc attttcatct gtagcccaca
tctgccgaga tgttaactac ggatgagcta tccgaaacat tcatgccaac ggagcctcct
tcttcttcat ctgtatctac cttcacatcg gacgaggtct ctactacgga tcctaccttt
ataaagagac atgaaatatt ggagtagtcc tgctcctcct agttataatg accgcattcg
taggttatgt actgccatga ggccaaatat cattctgagg tgccacagta atcacaaacc
ttctctccgc aattccatac attggcaatg atctagtaca gtgaatttga ggcggcttct
ccgtagataa tgcaacacta acacgattct tcacattcca cttcctacta ccattcattg
tagtagccgc aaccctaatc cacgccatgt tcctacacga aacaggctca aacaacccaa
ttggagtcaa ctcagatgca gacaagattt cattccaccc atacttttca ttcaaagacc
tcctaggatt tattatttta ataactcttc ttctatcact agccctcttc tcacctaatc
tattaggaga cccagacaac ttcacccccg ccaacccgct agtaacacca actcacatta
aacccgaatg atacttccta tttgcctacg ccatcctacg ctcaattcca aataaactag
gcggagtact agctctcctc ttctccattc tggtgctgat actagtcccg atacttcaca
cctcaaaaca acgaggactc acattccgcc cactcactca attcctattt tggactttag
ttgcagacgt attcattttg acatgaattg gtggaatgcc agtagaacac ccatttatta
tcatcggaca aatcgcgtca gtcttatact tcactcttct acttatcctc atgcctgcaa
c
>Callichthyidae_Corydoras_trilineatus_2_1
catgatgaaa cttcggctcc ttactcctcc tatgtttggc agtacaaatt gtcacaggcc
tattcctagc aatacactat acatcagaca tcacaagtgc attttcatct gtagcccaca
tctgccgaga tgttaactac ggatgagcta tccgaaacat tcatgccaac ggagcctcct
tcttcttcat ctgtatctac cttcacatcg gacgaggtct ctactacgga tcctaccttt
ataaagagac atgaaatatt ggagtagtcc tgctcctcct agttataatg accgcattcg
taggttatgt actgccatga ggccaaatat cattctgagg tgccacagta atcacaaacc
ttctctccgc aattccatac attggcaatg atctagtaca gtgaatttga ggcggcttct
ccgtagataa tgcaacacta acacgattct tcacattcca cttcctacta ccattcattg
tagtagccgc aaccctaatc cacgccatgt tcctacacga aacaggctca aacaacccaa
ttggagtcaa ctcagatgca gacaagattt cattccaccc atacttttca ttcaaagacc
tcctaggatt tattatttta ataactcttc ttctatcact agccctcttc tcacctaatc
tattaggaga cccagacaac ttcacccccg ccaacccgct agtaacacca actcacatta
aacccgaatg atacttccta tttgcctacg ccatcctacg ctcaattcca aataaactag
gcggagtact agctctcctc ttctccattc tggtgctgat actagtcccg atacttcaca
cctcaaaaca acgaggactc acattccgcc cactcactca attcctattt tggactttag
ttgcagacgt attcattctg acatgaattg gtggaatgcc agtagaacac ccatttatta
tcatcggaca aatcgcgtca gtcttatact tcactcttct acttatcctc atgcctgcaa
c
>Callichthyidae_Corydoras_trilineatus_3_1
catgatgaaa cttcggctcc ttactcctcc tatgtttggc agtacaaatt gtcacaggcc
tattcctagc aatacactat acatcagaca tcacaagtgc attttcatct gtagcccaca
tctgccgaga tgttaactac ggatgagcta tccgaaacat tcatgccaac ggagcctcct
tcttcttcat ctgtatctac cttcacatcg gacgaggtct ctactacgga tcctaccttt
ataaagagac atgaaatatt ggagtagtcc tgctcctcct agttataatg accgcattcg
taggttatgt actgccatga ggccaaatat cattctgagg tgccacagta atcacaaacc
ttctctccgc aattccatac attggcaatg atctagtaca gtgaatttga ggcggcttct
ccgtagataa tgcaacacta acacgattct tcacattcca cttcctacta ccattcattg
tagtagccgc aaccctaatc cacgccatgt tcctacacga aacaggctca aacaacccaa
ttggagtcaa ctcagatgca gacaagattt cattccaccc atacttttca ttcaaagacc
tcctaggatt tattatttta ataactcttc ttctatcact agccctcttc tcacctaatc
tattaggaga cccagacaac ttcacccccg ccaacccgct agtaacacca actcacatta
aacccgaatg atacttccta tttgcctacg ccatcctacg ctcaattcca aataaactag
gcggagtact agctctcctc ttctccattc tggtgctgat actagtcccg atacttcaca
cctcaaaaca acgaggactc acattccgcc cactcactca attcctattt tggactttag
ttgcagacgt attcattctg acatgaattg gtggaatgcc agtagaacac ccatttatta
tcatcggaca aatcgcgtca gtcttatact tcactcttct acttatcctc atgcctgcaa
c
>Callichthyidae_Corydoras_tukano_1_1
catgatgaaa ttttggttcc ctactcctcc tttgcttagg agtacaaatt attacaggtc
tatttctagc aatgcactat acatctgata ttataagtgc attctcatct gtagcccata
tttgtcgaga tgtcaactat ggttgaacta ttcgaaatat tcatgctaat ggagcatctt
ttttcttcat ttgcatttat cttcacatcg gacgaggcct ttactacgga tcatatcttt
ataaagaaac atgaaacatt ggagttgtat tacttcttct agttataata actgctttca
taggctacgt tctaccatgg ggacaaatat cattctgagg tgccacagta attactaatc
tactctctgc aattccgtac attggtaatg atctagtaca atgaatttga ggcggcttct
ctgtagataa tgcaacactt acacgattct ttacatttca ctttctacta ccatttgttg
tagtagctgc aaccctgatc cacgccatat ttttgcatga aacaggctca aacaacccaa
tcggaattaa ttccaacgca gataaaattt catttcaccc atatttttca ttcaaagacc
ttctaggatt catcattcta ataactcttc ttctatctct agcccttttt tcaccaaacc
ttttaggaga tccagataac tttactccag ctaacccatt agtaacacca acccatatta
aacctgaatg atatttctta tttgcttatg ctattttacg ttcaattcca aataaaatag
gtggagtgtt agcactttta ttctccattt tagtattaat attaattcca atactccata
catcaaaaca acgaggacta acattccgac catttaccca atttttattt tgaaccttag
ttgcagatgt atttattttt acatgaattg gtggaatacc agtagaacat ccattcgtta
ttattggaca aattgcatca attttatact tcactatttt acttgttttt atacctgcaa
t
>Callichthyidae_Corydoras_tukano_2_1
catgatgaaa ttttggttcc ctactcctcc tttgcttagg agtacaaatt attacaggtt
tatttctagc aatgcactat acatctgata ttataagcgc attctcatct gtagcccata
tttgtcgaga tgtcaactat ggttgaacta ttcgaaatat tcatgctaat ggagcatctt
ttttcttcat ttgcatttat cttcacatcg gacgaggcat ttactacgga tcatatcttt
ataaagaaac atgaaacatt ggagttgtat tacttcttct agttataata actgctttcg
taggttacgt tctaccatga ggacaaatat cattctgagg tgccacagta attactaatc
tactttctgc aattccgtac attggtaatg atctagtaca atgaatttga ggcggcttct
ctgtagataa tgcaacactt acacgattct ttacatttca ctttctacta ccatttgttg
tagtagctgc aaccctgatc cacgccatat ttttgcatga aacaggctca aacaacccaa
tcggaattaa ttccgattca gataaaattt catttcaccc atatttttca ttcaaagacc
ttttaggatt catcattcta ataactcttc ttctatctct agcccttttt tcaccaaacc
ttttaggaga tccagataac tttactccag ctaacccatt agtaacacca acccatatta
aacctgaatg atatttctta tttgcttatg ctattttacg ttcaattcca aataaactag
gtggagtctt agcactttta ttctccattt tagtattaat attaattcca atactccata
catcaaaaca acgaggacta acattccggc catttaccca atttttattt tgaaccttag
ttgcagatgt atttattctt acatgaattg gtggaatacc agtagaacat ccattcgtta
ttattggaca aattgcatca attttatact tcactatttt acttgttttt atacctgtaa
t
>Callichthyidae_Corydoras_tukano_3_1
catgatgaaa ttttggttcc ctactcctcc tttgcttagg agtacaaatt attacaggtt
tatttctagc aatgcactat acatctgata ttataagcgc attctcatct gtagcccata
tttgtcgaga tgtcaactat ggttgaacta ttcgaaatat tcatgctaat ggagcatctt
ttttcttcat ttgcatttat cttcacatcg gacgaggcat ttactacgga tcatatcttt
ataaagaaac atgaaacatt ggagttgtat tacttcttct agttataata actgctttcg
taggttacgt tctaccatga ggacaaatat cattctgagg tgccacagta attactaatc
tactttctgc aattccgtac attggtaatg atctagtaca atgaatttga ggcggcttct
ctgtagataa tgcaacactt acacgattct ttacatttca ttttctacta ccatttgttg
tagtagctgc aaccctgatc cacgccatat ttttgcatga aacaggctca aacaacccaa
tcggaattaa ttccgattca gataaaattt catttcaccc atatttttca ttcaaagacc
ttttaggatt catcattcta ataactcttc ttctatctct agcccttttt tcaccaaacc
ttttaggaga tccagataac tttactccag ctaacccatt agtaacacca acccatatta
aacctgaatg atatttctta tttgcttatg ctattttacg ttcaattcca aataaactag
gtggagtctt agcactttta ttctccattt tagtattaat attaattcca atactccata
catcaaaaca acgaggacta acattccgac catttaccca atttttattt tgaaccttag
ttgcagatgt atttattctt acatgaattg gtggaatacc agtagaacat ccattcgtta
ttattggaca aattgcatca attttatact tcactatttt acttgttttt atacctgtaa
t
>Callichthyidae_Corydoras_virginiae_1_1
catgatgaaa tttcggctcc ctactccttc tatgtttagg agtacaaatc gtcacaggcc
tgttcctagc aatacactac acatcagata tcacaagcgc attctcatct gtagcccaca
tctgtcgaga tgttaattac ggctgagcta tccgaaacat tcatgctaac ggcgcttctt
tcttctttat ttgcatctac cttcacattg gacgaggtct ctactatgga tcctatctgt
ataaagaaac atgaaacatt ggagtagtcc tacttcttct agttatgata accgcattcg
taggatacgt cctaccatga ggccaaatat cattctgagg tgctacagta atcacaaatc
tactctccgc aattccctac atcggaaatg atttagtaca atgaatctga ggaggcttct
ccgtagacaa tgcaacacta acacgattct tcacattcca ctttctacta ccattcattg
tagtagccgc aactctaatt catgccatgt tcttacacga aacaggctca aacaacccaa
tcggagtcaa ctcagatgca gacaaaattt cattccaccc atacttctca tttaaagacc
tcctaggatt cattatttta ataaccctcc ttctatcctt agccctcttt tcacccaact
tactgggaga cccagacaac ttcacccccg ccaacccact agtaacacca acccacatca
aacccgaatg atacttccta tttgcctacg ccattctccg ctcaatccca aataaactag
gcggagtcct agcccttcta ttctctattc tagtactaat actagtcccc atactccaca
cctcaaaaca acgaggactc acattccgac cactcacaca attcctattt tgaaccctag
tcgcagacgt atttattcta acatgaatcg gcggaatacc agtagaacat ccgttcatta
tcatcggaca aatcgcatca atcttatatt tcacccttct cctcatcctc atacctgcaa
c
>Callichthyidae_Corydoras_virginiae_2_1
catgatgaaa tttcggctcc ctactccttc tatgtttagg agtacaaatc gtcacaggcc
tgttcctagc aatacactac acatcagata tcacaagcgc attctcatct gtagcccaca
tctgtcgaga tgttaattac ggctgagcta tccgaaacat tcatgctaac ggcgcttctt
tcttctttat ttgcatctac cttcacattg gacgaggtct ctactatgga tcctatctgt
ataaagaaac atgaaacatt ggagtagtcc tacttcttct agttatgata accgcattcg
taggatacgt cctaccatga ggccaaatat cattctgagg tgctacagta atcacaaatc
tactctccgc aattccctac atcggaaatg atttagtaca atgaatctga ggaggcttct
ccgtagacaa tgcaacacta acacgattct tcacattcca ctttctacta ccattcattg
tagtagccgc aactctaatt catgccatgt tcttacacga aacaggctca aacaacccaa
tcggagtcaa ctcagatgca gacaaaattt cattccaccc atacttctca tttaaagacc
tcctaggatt cattatttta ataaccctcc ttctatcctt agccctcttt tcacccaact
tactgggaga cccagacaac ttcacccccg ccaacccact agtaacacca acccacatca
aacccgaatg atacttccta tttgcctacg ccattctccg ctcaatccca aataaactag
gcggagtcct agcccttcta ttctctattc tagtactaat actagtcccc atactccaca
cctcaaaaca acgaggactc acattccgac cactcacaca attcctattt tgaaccctag
tcgcagacgt atttattcta acatgaatcg gcggaatacc agtagaacat ccgttcatta
tcatcggaca aatcgcatca atcttatatt tcacccttct cctcatcctc atacctgcaa
c
>Callichthyidae_Corydoras_virginiae_3_1
catgatgaaa tttcggctcc ctactccttc tatgtttagg agtacaaatc gtcacaggcc
tgttcctagc aatacactac acatcagata tcacaagcgc attctcatct gtagcccaca
tctgtcgaga tgttaattac ggctgagcta tccgaaacat tcatgctaac ggcgcttctt
tcttctttat ttgcatctac cttcacattg gacgaggtct ctactatgga tcctatctgt
ataaagaaac atgaaacatt ggagtagtcc tacttcttct agttatgata accgcattcg
taggatacgt cctaccatga ggccaaatat cattctgagg tgctacagta atcacaaatc
tactctccgc aattccctac atcggaaatg atttagtaca atgaatctga ggaggcttct
ccgtagacaa tgcaacacta acacgattct tcacattcca ctttctacta ccattcattg
tagtagccgc aactctaatt catgccatgt tcttacacga aacaggctca aacaacccaa
tcggagtcaa ctcagatgca gacaaaattt cattccaccc atacttctca tttaaagacc
tcctaggatt cattatttta ataaccctcc ttctatcctt agccctcttt tcacccaact
tactgggaga cccagacaac ttcacccccg ccaacccact agtaacacca acccacatca
aacccgaatg atacttccta tttgcctacg ccattctccg ctcaatccca aataaactag
gcggagtcct agcccttcta ttctctattc tagtactaat actagtcccc atactccaca
cctcaaaaca acgaggactc acattccgac cactcacaca attcctattt tgaaccctag
tcgcagacgt atttattcta acatgaatcg gcggaatacc agtagaacat ccgttcatta
tcatcggaca aatcgcatca atcttatatt tcacccttct cctcatcctc atacctgcaa
c
>Callichthyidae_Corydoras_weitzmani_1_1
catgatggaa cttcggctcc ttacttctcc tatgtttagt agtacaaatt gttacagggc
tatttctagc aatacactac acatcagaca tcacaagtgc attttcatct gtagcccaca
tctgccgaga tgtcaactac ggctgagcca tccgaaacat ccatgccaac ggagcctcat
tctttttcat ctgcatctac cttcacatcg gacgaggtct ctactacgga tcctacattt
ataaagaaac atgaaacatt ggagtagtcc tgctcctcct agttataata accgcattcg
taggctacgt actgccatga ggccaaatat cattctgagg tgccacagta atcacaaacc
ttctctccgc aatcccatac attggcaatg atctagtaca atgaatttga ggcggcttct
ccgtagataa tgcaacacta acacgattct tcacattcca cttcctacta ccattcattg
tagtagctgc aactttaatc cacgccatgt tcctacacga aacgggctca aacaacccaa
ttggggtcaa ctcagatgca gacaagattt catttcaccc atacttctca ttcaaagacc
ttctaggatt tattatttta ataaccctcc ttctatcact agctctcttc tctccaaacc
tattaggaga tccagacaac tttacccctg ccaacccgct agtaacacca actcatatta
aacccgagtg atacttccta ttcgcctacg ccatcctacg ctcaatccca aacaaactag
gtggagtact agctctacta ttctccatcc tagtgcttat actagtccca atactccaca
cctcaaaaca acgaggactc acattccgcc cactcaccca gttcctattt tgaaccctag
ttgcagacgt attcatttta acatgaatcg gcggaatgcc agtagaacac ccatttatca
tcatcggaca aatcgcgtca gtcttatact tcactattct acttatcctt atgcctgcaa
c
>Callichthyidae_Dianema_longibarbis_1_1
cttgatgaac tataggctcc ctcctcctcc tctgcttagc aatactaatc gtaacaggac
tatttctagc aatatactac gcatanaaca tatcaacagc attctcttca gtagtacata
tttgccaaga tgtaaattac ggatgactaa tgcacaccct cgctgcaaac ggggcctcat
tcttctttat ctgtatatac ttgctggtag gacgaggatt ttattatgga tcttacctaa
acaaaaaaac atgaaacatc ggagtcgtac ttctcctatt agtaataata actgcattcg
gaggttacgt ccttccatga ggacaaatat cattttgagg tgcaactgtt attataaatc
tcctatcagc cgtcccttac atcgrcaatg cmctcgttca atgaatctga gggggctttt
cagtmgacaa cgcaacttta acacgattct tcgcattcca ctttatcctt ccatttgctg
ctgtagccgc taccctaatt catgccctat tccgacaaga aactgggtca aacaatccag
caggtataaa ttcagataca gacaaaatcc aattccaccc ctacttctcc ttcaaagacc
tactaggctt cttcatccta ctgctcgccc tcacatctat agccctcttt tcacccaacc
tcctaggaga cccagaaaat tttacatccg ccaacccctt agtcgcccca acacatatca
aaccagaatg atatttccta tttgcatatg ccatcctccg atctctacca aacaaactag
gaggtgtact agccttggta ctttccatct taatcttaat agttgtacct ctcctacata
cctcagcaca acgaggaata acattccgac caaccactca actcctattc tgactcttag
tcgctgacat actaattctc acatgaattg gaggaatacc tgtagaacac ccattcattg
tcattggaca agtcgcatca atcctatact tcaccttaat tttagtnagn tttccnnnnn
n
>Callichthyidae_Scleromystax_macropterus_1_1
catgatgaaa cttcggctct ctactcctcc tctgcttagt ggtacaaatt gttacaggac
tatttctagc aatacactac acatcagata ttacaagcgc attttcatct gtagctcaca
tctgccgaga tgtcaactac ggatgagcta tccgaaacat ccatgccaac ggagcttcct
ttttctttat ttgcacctac cttcacattg gacggggcct ctactacggg tcctacattt
acaaagaaac ctgaaatatt ggagtagtcc tactcctgct ggtcatgata accgctttcg
taggctacgt actgccatga ggccaaatat cattctgagg agccacagtt atcacaaacc
tactctctgc catcccttac attggcaatg atctagtaca atgaatctga ggcggctttt
ctgtagacaa tgcaacacta acacgattct tcacattcca cttcctccta ccatttattg
ttgtagccgc caccttaatt cacgccatat tcctacacga aacaggctca aacaacccaa
tcggagtaaa ctcagacgca gacaaaatct ccttccaccc atacttctca tttaaagacc
tattaggatt catcattcta ctaaccctcc ttctatccct agccttattc tcacccaatc
ttctaggaga cccggacaat tttaccccag ccaacccatt agtaacacca acccacatca
agccagaatg atatttctta tttgcctacg ccatcctccg ctcaattcca aataaactag
gaggagtctt agccctacta ttctcaatcc tagtactaat actcgttcca atactccaca
cctcaaaaca acgaggcctc accttccgac ccatcaccca attcctattt tgaacactag
tcgcagacgt atttatcctc acatgaatcg gagggatacc agtagaacac ccatttgtca
tcattggaca aatcgcatca attttatact tcaccctcct actcatcctt atacccgcaa
c
>Callichthyidae_Scleromystax_prionotos_1_1
catgatgaaa cttcggctcc ctacttcttc tctgcttaat agtacaaatt atcacaggac
tattcctagc aatacactac acatcagaca ttacaagcgc attttcatct gtagcccaca
tctgccgaga tgttaactac ggatgagcga tccgaaacat tcatgccaac ggagcttcct
tcttctttat ttgcatctat cttcacatcg gacgaggtct ctactacgga tcatacatct
acaaagaaac atgaaacatt ggagtagtcc tgctcctgct ggttataatg accgctttcg
taggctatgt actaccttga ggccaaatat cattctgagg cgccacagta atcacaaacc
ttctttccgc gatcccatac attggtagtg acttagtaca gtgaatctga ggaggcttct
ccgtagacaa tgcaacacta acacgattct tcacattcca cttcctccta cccttcgttg
tcgtagccgc caccttaatt catgccatgt tcctacacga aacaggctca aataatccaa
ttggagtaaa ctcagacgca gacaaaatct cttttcaccc atacttctca tttaaagact
tattagggtt tattattcta cttacactcc tcctatccct agccctattt tcacccaacc
ttctaggaga cccggacaat ttcaccccag ccaaccccct agtgacgcca acccatatta
aaccagaatg atacttccta ttcgcctacg ctattctccg ctcaatccca aacaagctag
gaggggtgct agccctgtta ttctctattc tagtactaat acttgttcca atactacaca
cgtcaaaaca acggggcctt actttccgac ctatcaccca attcttattc tgagccctag
ttgcagacgt gtttattctc acatgaattg gaggaatgcc agtagaacat ccatttatta
tcattggaca aatcgcatca attttatact tcacccttct actcatcctt atacccgcaa
c
>Callichthyidae_Scleromystax_prionotos_2_1
catgatgaaa cttcggctcc ctacttcttc tctgcttaat agtacaaatt atcacaggac
tattcctagc aatacactac acatcagaca ttacaagcgc attttcatct gtagcccaca
tctgccgaga tgttaactac ggatgagcga tccgaaacat tcatgccaac ggagcttcct
tcttctttat ttgcatctat cttcacatcg gacgaggtct ctactacgga tcatacatct
acaaagaaac atgaaacatt ggagtagtcc tgctcctgct ggttataatg accgctttcg
taggctatgt actaccttga ggccaaatat cattctgagg cgccacagta atcacaaacc
ttctttccgc gatcccatac attggtagtg acttagtaca gtgaatctga ggaggcttct
ccgtagacaa tgcaacacta acacgattct tcacattcca cttcctccta cccttcgttg
tcgtagccgc caccttaatt catgccatgt tcctacacga aacaggctca aataatccaa
ttggagtaaa ctcagacgca gacaaaatct cttttcaccc atacttctca tttaaagact
tattagggtt tattattcta cttacactcc tcctatccct agccctattt tcacccaacc
ttctaggaga cccggacaat ttcaccccag ccaaccccct agtgacgcca acccatatta
aaccagaatg atacttccta ttcgcctacg ctattctccg ctcaatccca aacaagctag
gaggggtgct agccctgtta ttctctattc tagtactaat acttgttcca atactacaca
cgtcaaaaca acggggcctt actttccgac ctatcaccca attcttattc tgagccctag
ttgcagacgt gtttattctc acatgaattg gaggaatgcc agtagaacat ccatttatta
tcattggaca aatcgcatca attttatact tcacccttct actcatcctt atacccgcaa
c
>Callichthyidae_Scleromystax_prionotos_3_1
catgatgaaa cttcggctcc ctacttcttc tctgcttaat agtacaaatt atcacaggac
tattcctagc aatacactac acatcagaca ttacaagcgc attttcatct gtagcccaca
tctgccgaga tgttaactac ggatgagcga tccgaaacat tcatgccaac ggagcttcct
tcttctttat ttgcatctat cttcacatcg gacgaggtct ctactacgga tcatacatct
acaaagaaac atgaaacatt ggagtagtcc tgctcctgct ggttataatg accgctttcg
taggctatgt actaccttga ggccaaatat cattctgagg cgccacagta atcacaaacc
ttctttccgc gatcccatac attggtagtg acttagtaca gtgaatctga ggaggcttct
ccgtagacaa tgcaacacta acacgattct tcacattcca cttcctccta cccttcgttg
tcgtagccgc caccttaatt catgccatgt tcctacacga aacaggctca aataatccaa
ttggagtaaa ctcagacgca gacaaaatct cttttcaccc atacttctca tttaaagact
tattagggtt tattattcta cttacactcc tcctatccct agccctattt tcacccaacc
ttctaggaga cccggacaat ttcaccccag ccaaccccct agtgacgcca acccatatta
aaccagaatg atacttccta ttcgcctacg ctattctccg ctcaatccca aacaagctag
gaggggtgct agccctgtta ttctctattc tagtactaat acttgttcca atactacaca
cgtcaaaaca acggggcctt actttccgac ctatcaccca attcttattc tgagccctag
ttgcagacgt gtttattctc acatgaattg gaggaatgcc agtagaacat ccatttatta
tcattggaca aatcgcatca attttatact tcacccttct actcatcctt atacccgcaa
c
>Loricariidae_Acanthicus_adonis_1_1
catgatgaaa cttcggctca ctccttctgc tatgcttagc agtacaaatt ttaacaggac
tatttttagc aatacactat acttctgaca tctcaactgc attctcatcc gtagcccata
tctgtcgaga tgtaaattac ggatgagtta tccgtaattt acatgccaac ggagcctcat
tcttctttat ctgtatttac ctacatgttg gacgaggact atactatggc tcctacatat
acaaagaaac atgaaacatc ggcgtagtcc tcctcctcct agtaataata actgcctttg
tcggctatgt acttccttga ggccaaatat cattctgagg tgcaaccgtc attacaaacc
tcctatcagc tgtcccctac atcggcgaca acctagttca atgaatttga gggggattct
ccgtagataa cgcaactcta acacgattct ttgcattcca ctttttacta ccattcgcaa
tcgttgcagc aacaatttta catgcccttt ttctccacga aacaggatcc aacaacccaa
tcggtctaaa ctcagacgca gacaaaatta cattccaccc atatttctct tataaagacc
tcctaggatt catcatacta ctaacattcc taatttcttt agccctattt tcaccaaacc
tcttaggaga cccagaaaat tttacccccg ccaacccgct agtaacccca ccacatatta
aaccagaatg atattttcta ttcgcttacg ccattctacg ttccattcct aataaactag
gaggagtttt agcactagca ttctctattc tagtcctaat agtagtgcct ctattacaca
catctaaaca acaaggacta acattccgac caatctccca aattctcttt tgagtcctag
tagcagatgt tataatctta acatgaattg ggggcatacc agtcgaacat ccattcatca
tcattggaca aatagcctcc atcctctatt tcatactatt cctcatttta aacccactag
c
>Loricariidae_Acanthicus_hystrix_1_1
catgatgaaa cttcggctca ctccttctat tatgcttagc aatacaaatt ctaacaggac
tattcttagc aatacactat acttctgaca tctcaactgc attctcatcc gtcgtccata
tctgccgaga tgtaaattac ggatgagtta tccgtaattt acatgccaac ggagcctcat
tcttctttat ctgtatttat ttacatattg gacgaggact atattatggc tcctatatat
ataaagaaac atgaaacatc ggcgtagtcc tccttctcct agtaatgata actgccttcg
ttggttatgt acttccttga ggccaaatat cattctgagg cgcaaccgtc attacaaacc
tcctatcagc tgtcccctac attggcgaca acctagttca atgaatttga ggggggttct
ccgtagataa tgcaactctg acacgattct ttgcattcca ctttttacta ccattcgcaa
tcgtcgcaat aacaatttta catgcccttt tccttcacga gacaggatcc aacaacccaa
ttggtctaaa ctcagacgca gacaaaatca cattccaccc atatttctct tacaaagacc
tcctaggatt catcatacta ctaacattct taacctcttt agctctattt tcacccaacc
tattaggaga cccagaaaat tttacccctg ctaacccgct agtcacccca ccacatatta
aaccagaatg atatttcctg ttcgcctatg ccattctacg ctccattcca aataaattag
gaggagtttt agcactagca ttctctattc tagtactaat agtagtgcct ctattacaca
catctaaaca acaaggacta acattccgac caatctccca aattctcttt tgagtcctag
tagcagatgt tataatccta acatgaattg gaggcatacc agtcgaacac ccattcatca
tcattggaca aatagcctcc atcctatact tcatactatt cctcatttta aatccattaa
c
>Loricariidae_Ancistrus_clementinae_1_1
nntgatgaaa ttttggttca cttctcctat tatgtctaac aacccaaatt ttaacaggac
tatttttagc aatacactat acctctgaca tttcaactgc attctcatct gtagcccaca
tttgtcgaga tgtaaactat ggctgaataa tccgaaatct acacgccaac ggtgcctcat
tcttctttat ctgcatttac atacacattg gacgaggcct atactatggc tcttacacat
ataaagaaac atgaaatatt ggtgtagtat tacttttact agtcataata actgccttcg
tcggctacgt cctcccatga ggacaaatat cattctgagg tgcaaccgtc atcacaaatt
tattatcagc caccccctac ataggagaaa atctagtcca atgaatttga ggcggattct
ctgtagacag tgcaacacta acacgattct tcgcattcca cttcttactt ccattcgcta
ttattgctgc aacaatactc cacgccctct tcctccacga aacaggatcc aacaacccaa
taggccttaa ctctaacaca gacaaaattt cattccaccc atatttttcg tataaagacc
ttctaggatt cattatccta ttcacactcc taacttcttt aaccctattt tcaccaaacc
ttttaggtga cccagaaaat tttactcccg ctaacccatt aattacaccc ccacatatta
agccagaatg atactttctg tttgcctatg ccatcttacg atcaattccc aataaattag
gaggagtcct agcactacta ttctcaattt tggtactaat agtagtcccc ttactccaca
cgtccaaaca acaaggatta acattccgac caatctctca agtcctattc tgactcctag
tagcagatgt aataattcta acatgaatcg gaggtatacc tgtcgaacat cccttcatta
ttattggaca aatcgcttcc accatctact tcgcactatt tcttatttta aacccactag
c
>Loricariidae_Ancistrus_clementinae_2_1
nntgatgaaa ttttggttca cttctcctat tatgtctaac aacccaaatt ttaacaggac
tatttttagc aatacactat acctctgaca tttcaactgc attctcatct gtagcccaca
tttgtcgaga tgtaaactat ggctgaataa tccgaaatct acacgccaac ggtgcctcat
tcttctttat ctgcatttac atacacattg gacgaggcct atactatggc tcttacacat
ataaagaaac atgaaatatt ggtgtagtat tacttttact agtcataata actgccttcg
tcggctacgt cctcccatga ggacaaatat cattctgagg tgcaaccgtc atcacaaatt
tattatcagc caccccctac ataggagaaa atctagtcca atgaatttga ggcggattct
ctgtagacag tgcaacacta acacgattct tcgcattcca cttcttactt ccattcgcta
ttattgctgc aacaatactc cacgccctct tcctccacga aacaggatcc aacaacccaa
taggccttaa ctctaacaca gacaaaattt cattccaccc atatttttcg tataaagacc
ttctaggatt cattatccta ttcacactcc taacttcttt aaccctattt tcaccaaacc
ttttaggtga cccagaaaat tttactcccg ctaacccatt aattacaccc ccacatatta
agccagaatg atactttctg tttgcctatg ccatcttacg atcaattccc aataaattag
gaggagtcct agcactacta ttctcaattt tggtactaat agtagtcccc ttactccaca
cgtccaaaca acaaggatta acattccgac caatctctca agtcctattc tgactcctag
tagcagatgt aataattcta acatgaatcg gaggtatacc tgtcgaacat cccttcatta
ttattggaca aatcgcttcc accatctact tcgcactatt tcttatttta aacccactag
c
>Loricariidae_Baryancistrus_beggini_1_1
catgatgaaa cttcggctca ctccttctac tatgtttaat agcacaaatc ctaacaggat
tattcctagc aatacactac acctctgaca tctcaactgc attctcgtcc gtagcccaca
tctgccgaga cgtaaactac ggatgaatta tccgaaactt acatgccaac ggggcttcct
tcttctttat ctgtatttat atacacattg gacgaggcct atactatggc tcctacatat
acaaagaaac atgaaacatt ggtgtagtac tattcctact agtaataatc actgcctttg
ttggctacgt cctcccctga ggccaaatat ccttctgagg ggcaaccgtt atcacaaacc
tcctatcagc cgtcccctat attggagaca acctagtcca atgaatttga ggaggatttt
ccgtagataa tgcaacccta acacgattct ttgctttcca cttcttattc ccattcataa
tcgtcgcagc aacaatctta catgccctct tcctccacga aacaggatcc aacaacccaa
ttggcctaaa ctcagacgca gacaaaatct catttcaccc atacttctca tacaaagatc
ttctaggatt cattgcttta ctaaccctcc tagcctcatt agccctattc tcaccaaatc
ttctaggtga cccagaaaat tttactcctg ctaacccgct agtcacccca ccacatatca
aaccagaatg gtactttcta tttgcctatg ctatcctacg atccattccc aacaaactag
gaggagtttt agcattacta ttttctatct tagtactaat agtggtcccc ctactacaca
catccaaaca acaaggactc acattccgac caatctccca aatcctattt tgaactttag
tagcagatgt cgtaatcctg acatgaatcg gaggtatacc tgttgaacac ccattcatta
ttatcggaca aattgcctcc atcctctatt tcatattatt ccttatccta aacccactag
c
>Loricariidae_Baryancistrus_chrysolomus_1_1
tgtgatgaaa cttcggctca ctcctcttac tatgcttagc aacacaaatc ctaacaggac
tattcctagc aatacactat acttccgaca tttcaactgc attctcatcc gtagcccata
tctgccgaga cgttaactac ggatgaatca tccgaaactt acacgccaat ggggcttctt
tcttctttat ctgcatctat atacatattg ggcgaggatt atactatggc tcttatatat
acaaagaaac atgaaacatc ggtgtagtgt tattcctact agtaataata actgccttcg
tcggctacgt cctcccttga ggccaaatat cattctgagg agcaaccgtc attacaaacc
ttttatcagc tgtcccttat attggagaca atctagttca atgaatctga ggaggattct
ccgtagacaa tgcaactcta acacgattct ttgcattcca cttcctactc ccattcgcaa
tcgtcgcagc aacaattcta cacgccctgt tcctccacga aacaggatct aataacccaa
tcggcctaaa ctcagacgca gacaaaatcc catttcaccc atacttctca ttcaaagacc
tcctaggatt cattgccctg ctaacactcc tagcctccct agccctattt tcaccgaacc
ttctaggcga cccagaaaat ttcactcctg ctaaccctct agtcacccca ccacatatta
agccagaatg atacttccta ttcgcttatg ccattctacg atccattcct aacaaactag
gaggagtctt agcactatta ttttctattt tagtacttat agtagtccct ctgttacaca
catctaaaca gcaaggacta acattccgac caatctctca aatcctattt tgaactttag
tagcagatgt cataatccta acatgaattg gaggaatgcc cgtcgagtac ccatttatta
ttattggaca aattgcctcc attctctact tcatactatt cctcattcta aatccactag
t
>Loricariidae_Baryancistrus_niveatus_1_1
cgtgatgaaa cttcggctca ctcctcttac tatgcctagc aacacaaatc ctaacagggc
tattcctagc aatacattat acttccgata tctcaactgc attctcatct gtagcccata
tctgccgaga tgtcaactat ggatgaatta tccgaaactt acacgccaac ggggcttcct
tcttctttat ctgtatctat atacacattg gacgaggact atactatggt tcttacatat
acaaagaaac atgaaacatt ggtgtagtat tattcctgct agtaataata actgccttcg
ttggctacgt cctcccttga ggccaaatat cattctgagg ggcaaccgtc attacaaacc
ttctatcagc tgtcccctat attggagaca atctagttca atgaatctga gggggattct
ccgtagacaa cgcaacccta acacgattct ttgcattcca cttcctgctc ccattcgcaa
tcgtcgcagc aacgattcta catgccctat tcctccacga aacaggatcc aataacccaa
tcggcctaaa ctcagacgcg gacaaaatcc catttcatcc atacttctca ttcaaagacc
tcctaggatt cattgcccta ctaacacttt tagcctcctt agccctattc tcaccaaatc
tcctaggtga cccagaaaat ttcactcctg ctaaccctct agtcacccca ccacatatca
aaccagaatg gtacttccta ttcgcttatg ccattctacg atccattcct aataaactag
gaggagtttt agcactatta ttctctattt tggtacttat agtagtcccc ctattacata
catctaaaca acaaggacta acattccgac caatctctca aatcctattt tgaactttag
tagcagatgt cataatctta acatgaatcg gaggtatgcc tgtcgaacat ccattcatta
ttattggaca agttgcctca attctatatt tcatactatt ccttatccta aatccactag
c
>Loricariidae_Baryancistrus_xanthellus_1_1
cgtgatgaaa cttcggctca ctcctcttac tatgcttagt aacacaaatc ttaacaggac
tatttctagc aatacactac acttccgaca tttcaactgc attctcatcc gtagcccata
tctgccgaga cgttaactac ggatgaatta tccgaaactt acatgccaat ggggcttctt
tcttctttat ctgtatttat atacatattg gacgaggatt atactatggc tcttacatat
acaaagagac atgaaacatt ggtgtagtgt tatttctgtt agtaataata actgccttcg
ttggctacgt cctcccttga ggccaaatat cattctgagg agcaaccgtc attacaaacc
ttttatcagc tgtcccttat atcggagaca atctagttca atgaatctga ggggggttct
ccgtagacaa tgcaacccta acacgattct ttgcattcca cttcctactt ccattcgcaa
tcgtcgcagc aacaatccta cacgccctat tcctccacga aacaggatcc aataacccaa
tcggcctaaa ctcagacgcg gacaaaatcc catttcatcc atatttctca ttcaaagacc
ttctaggatt cattgcccta ctaacactct tagcctcctt agccctattc tcaccgaacc
ttctaggtga cccagaaaat ttcactcctg ctaaccctct agtcacccca ccacatatta
aaccagaatg atacttctta ttcgcttatg ccattttacg atccatccct aacaaactag
gaggagtttt agcactacta ttttctattt tagtacttat agtagtccct ctattacaca
catctaaaca acaaggacta acattccgac caatctctca aattctattt tgaactttag
tagcagatgt catgatctta acatgaattg gaggcatgcc tgtcgaacac ccattcatta
ttattggaca agttgcctcc attctctact tcatactttt cctcatccta aatccactag
c
>Loricariidae_Chaetostoma_breve_1_1
tatgatggaa tttcggttca ctactcctac tatgcttaat agcacaaatt ttaacaggat
tattcctagc aatacactac acctccgatg ttacaactgc attctcatct gtagcccaca
tctgccgaga cgttaattac ggctgagtta tccgaaacct acatgccaat ggagcttcat
tcttctttat ctgcatctac ctacacatcg gacgaggctt atattacggc tcctacatgt
ataaagaaac atgaaacatt ggtgtaattc tattattact agtaataata actgcttttg
tcggctatgt cctcccctga ggccaaatat cattctgggg ggcaactgtc attacaaacc
tgctatcagc cgtcccctac attggggaca acctagttca atgaatttga ggagggttct
ccgtagataa tgcaacacta acacgattct ttgcattcca cttcctactt cccttcgcaa
ttattgcagc aacaattata cacgcactat ttcttcacga aacagggtct aacaacccaa
ttggcttaaa ttcagatgca gataaaatct cgtttcaccc atatttctca tacaaagacc
ttctagggtt tattatacta ctaacattcc tagcctctct agccttattt tcaccaaact
tactgggtga cccagaaaat tttactccag ccaacccact agtcacccca ccacacatta
aaccagaatg atacttccta ttcgcctacg ctatcctacg atcaattcct aataaactgg
gaggggtttt agcactatta ttctccatcc tagtattaat agtagtcccc atactacaca
catccaaaca acaaggactc acattccgac caatttctca agccctcttt tgaatcttag
tggcagatgt aataatctta acatgaattg gaggtatgcc cgttgaacac ccattcatca
ttattggaca aatcgcctct attctctact tcgcactatt tctcatccta aacccactag
c
>Loricariidae_Chaetostoma_dermorhynchus_1_1
tatgatggaa cttcggctca ctacttttac tatgtttaat agcacaaatt ttaacaggat
tattcctagc aatacactat acctccgatg ttacaactgc attctcatcc gtagcccata
tttgccgaga tgttaattac ggctgagtta tccgaaacct acacgccaac ggagcttcgt
tcttctttat ctgcatctat ctacacatcg gacgaggctt atattatggc tcttacatgt
acaaagaaac atgaaacatt ggtgtaattc tattactact agtaataata actgctttcg
tcggctacgt ccttccatga ggccaaatat cattctgagg ggcaaccgtc attacaaacc
tactatcagc cgtcccctac atcggagaca acctagttca atgaatttgg ggaggattct
ccgtagacaa tgcaacacta acacgattct ttgcattcca cttcctactt cccttcgcaa
ttattgcagc aacaatcatg cacgccctct tccttcacga aacagggtct aacaacccaa
ttggtttaaa ctcagatgca gataaaatct cgtttcaccc atatttttca tacaaagacc
ttctaggatt tattgtatta ttaacattcc tagcctccct agccctattt tcaccaaact
tactaggtga cccagaaaat ttcactccag ccaacccact agtcacccca ccacacatta
aaccagaatg atacttccta ttcgcatacg ctattctacg atcaatccct aacaagttag
gaggggtttt agcactatta ttctccatcc tagtattaat agtagttcca atattacaca
catctaaaca acaaggactt acattccgac caatttctca agccctcttt tgaattttag
tggcagatgt aataatctta acatgaattg gaggtatacc tgttgaagac ccatatatca
ttatcggaca aattgcctcc attctctact tcacactatt tctcatccta aacccattag
c
>Loricariidae_Chaetostoma_fischeri_2_1
nnnnnnnnaa cttcggctca ctactcctac tatgcttaat agcacaaatt ttgaccggac
tattcctagc aatacactac acctctgatg tctcaactgc attctcatct gtagtccata
tctgtcgaga tgttaactac ggctgaatca tccgaaacct acatgctaac ggagcctcat
tcttcttcat ctgcatttat ctacacatcg gacgaggcct atactacggc tcctacatgt
acaaagaaac atgaaacatt ggcgtagtcc tactcctact agtaataata actgctttcg
tcggctatgt actaccctga ggccaaatat cattctgagg ggcaaccgtc attacaaacc
tactatcagc tgtcccatac attggagaca acctagttca atggatttga ggggggttct
ctgtagacaa tgcaacacta acacgatttt ttgcattcca cttcctcctt ccattcgcaa
ttattgcagc aacaattata catgccctct tcctccacga aacagggtct aacaacccaa
ttggtctaaa ctcagatgca gataaaatct cgtttcaccc atacttctca tacaaagacc
tcctaggatt tattgtacta ttaacatttc tagcttccct agctttattt tcaccaaacc
tactagggga cccagaaaat tttacccccg ccaacccatt agtaacccca ccacatatta
agccagaatg atactttcta tttgcctacg ccattctacg atcaattccc aataaactag
gaggagtttt agcactatta ttctccatcc tagtattaat agtagttcct ctactacaca
catccaaaca acaaggactc acattccgac caatttccca agccctattc tgaatcttag
tcgcagatgt aataatccta acatgaattg gaggcatgcc cgtcgaacat ccattcatca
tcatcggaca aatcgcctcc atcctctact tcgcgctatt tctcgtcttc aacccactag
c
>Loricariidae_Chaetostoma_lineopunctatum_1_1
tatgatggaa ttttggttca ctactcctac tatgtttaat agcacaaatt ttaacaggac
tattcctagc aatacactac acctctgatg tcacaactgc attctcatct gtagtccaca
tctgccgaga tgtcaactat ggctgaatta tccgaaacct gcatgccaac ggagcttcat
tcttctttat ctgcatttac cttcacatcg gacgaggctt atattatggc tcttacatat
ataaagaaac atgaaacatt ggcgtaatct tacttctact agtaataata actgcctttg
ttggttatgt actcccctga ggtcaaatat cattctgagg ggcaactgtc attacaaacc
tattatcagc tgtcccctac attggaaaca acctagttca atgaatctga ggagggttct
ccgtagacaa tgcaacacta acacgattct tcgcattcca cttcctactc ccattcacaa
ttattgcagc aacaattata cacgcccttt tcctccatga aacaggatcc aacaacccaa
tcggcttaaa ctcagacgca gacaaaattt cattccaccc atacttctca tacaaagatc
ttctaggatt tattgtacta ctaacattcc tagcctctct agctttattt tcacccaacc
ttctaggtga cccagaaaat ttcaccccag ccaacccact agttactcca ccacacatcn
nnnnnnnnnn nnnnnnnnnn nnnnnnnnnn nnnnnnnnnn nnnnnnnnnn nnnnnnnnnn
nnnnnnnnnn nnnnnnnnnn nnnnnnnnnn nnnnnnnnnn nnnnnnnnnn nnnnnnnnnn
nnnnnnnnnn nnnnnnnnnn nnnnnnnnnn nnnnnnnnnn nnnnnnnnnn nnnnnnnnnn
nnnnnnnnnn nnnnnnnnnn nnnnnnnnnn nnnnnnnnnn nnnnnnnnnn nnnnnnnnnn
nnnnnnnnnn nnnnnnnnnn nnnnnnnnnn nnnnnnnnnn nnnnnnnnnn nnnnnnnnnn
n
>Loricariidae_Chaetostoma_marmorescens_1_1
tatgatggaa ttttggctca ctacttctac tatgcttaat agcacaaatt ttaacaggac
tattcctagc aatacattac acctctgatg tcacaactgc attctcatcc gtagcccaca
tttgccgaga cgttaactac ggctgagtga tccgaaatct acatgccaac ggagcttcat
tcttctttat ctgtatttat ttacacatcg gacgaggctt atactacggc tcttatacat
ataaagaaac atgaaatatt ggtgttatcc tacttctact agtcataata actgcctttg
ttggctatgt actcccctgg ggtcaaatat cattctgagg agcaaccgtc attacaaacc
tattatcagc tgtcccctac atcggaaaca acctagttca atgaatctga ggagggttct
ccgtagataa tgcaacacta acacgattct ttgcatttca cttcctgctc cctttcacaa
ttatcgcagc aacaattata cacgcccttt tcctccacga aacaggatcc aacaacccaa
ttggcctaaa ctcagataca gacaaaatct catttcaccc ctatttttca tacaaagacc
ttctaggatt tattgtatta ttaacatttc tagcctctct agctttattt tcaccaaacc
tactaggcga tccagaaaac ttcaccccag ccaacccact agtcacccca ccccacatta
aaccagaatg gtacttccta tttgcctacg ccatcctacg atcaattcct aataaattag
gaggagtttt agcactatta ttctctattc tagtattaat agtagtcccc atgctacaca
catcaaaaca acaagggctc acattccgac caatttctca agccctcttt tgaatcttag
tggcagatgt aataatccta acatgaattg gaggcatacc cgttgaacac cccttcatca
tcatcggcca aattgcctcc attctctact ttgcactatt cctcgttcta aacccactag
c
>Loricariidae_Chaetostoma_microps_1_1
tatgatgaaa ctttggctca ctacttcttt tatgcttaat agcacaaatt ctaacaggac
tctttctagc aatacactat acttcagata tcacaactgc attctcatct gtagctcaca
tttgccgaga tgtaaactac ggctgaatta tccgaaacct acatgccaac ggggcctcat
tcttctttat ctgcatttat ttacacattg gacgaggctt atattacggc tcttatatat
acaaagaaac atgaaacatc ggtgtaattc tactactgct agtaataata accgcctttg
ttggctatgt actcccttga ggccaaatat cattctgagg ggcaactgtc attacaaacc
tgctatcagc tgtaccttac atcggaaata gcctagttca atgaatttga gggggattct
ctgtagataa cgcaacatta acacgattct tcgcattcca cttcctactc ccatttacaa
ttattgcagc aacaattata cacgccctct tcctccacga aacaggatcc aacaacccaa
ttggcctgaa ctcagatgca gataaaatct cattccaccc atacttctca tacaaagacc
ttctaggatt tattgtacta ttaacattct tagcttctct ggccttattt tcaccaaacc
tattaggaga cccagaaaat tttactccgg ccaacccact agttactccc ccacacatta
agccagaatg atatttctta tttgcttacg ccattctacg atcaatccct aacaaattag
gaggagtttt agcactatta ttctctattc tagtactaat agtagttcct atactacata
cagccaaaca acaaggactc acattccgtc cagtctccca attcctcttt tgaactttag
tggcagatgt aataatctta acatgaattg gaggtatacc tgttgaagac ccattcatta
ttattggaca aatcgcttcc attctttatt ttgcactatt ccttatccta aacccactag
c
>Loricariidae_Chaetostoma_vasquezi_1_1
catgatgaaa cttcggttca cttctcctac tatgcttaat agcacaaatt ttaacaggat
tattcctagc aatacactac acctctgacg ttacaactgc attctcatct gtagcccaca
tctgccgaga tgtaaattac ggctgaatta tccgaaacct acatgctaac ggggcttcat
ttttcttcat ttgcatttat ttacacatcg gacgaggctt atactacggc tcctacatgt
ataaagaaac atgaaacatc ggcgtcgttc tactactact agtaataata actgccttcg
tcggttacgt tctcccatga ggccaaatat cattctgagg agcaaccgtc atcacaaacc
tactatcagc tgtcccctac attggagaca gcctagttca atgaatttga gggggattct
ccgtagacaa tgcaacatta acacgatttt ttgcatttca ctttctactc ccattcgcaa
ttatcgcagc aacaattata catgcccttt tcctccacga aacaggatcc aataacccaa
ttggcctaaa ctcagacgca gataaaattt catttcaccc atacttttca tacaaagact
tcctaggatt tattatacta ttaacattcc tagcttcact agctttattt tcaccaaacc
tactaggtga cccagaaaac ttcacccccg ctaacccttt agttacccca ccacatatta
agccagaatg atacttccta tttgcctacg ccatcctacg atcaattcct aacaaactag
gaggggttct agcattatta ttttccatcc tagtattaat agtaattccc ctactacata
catccaaaca gcaaggactc acattccgac caatttccca agtcctattt tgaatcttag
tcgcagacgt aataatccta acatgaattg gaggcatacc cgttgaacat ccattcatca
tcattggaca aatcgcttct attctctact tcgcactatt tcttatcctt aatccaatag
c
>Loricariidae_Dolichancistrus_carnegiei_1_1
catgatgaaa ctttggctcc cttcttctac tatgtttaat agcccaaatt ataacagggc
tgttcctagc aatgcactac acctctgatg tctcaactgc attctcatca gtagcccaca
tctgccgaga tgttaattac ggctgaatca ttcgaaactt acacgctaat ggagcctcat
tcttctttat ctgtatctac ctacatatcg gacggggaat atactatggc tcctacacat
acaaagagac atgaaatatt ggtgtggtat tactcctctt ggttataata acagcgttcg
tcggttatgt cctcccttga ggccaaatat cattctgagg agcaaccgtc attacaaatt
tgttatccgc tgtcccctat attggagata tactagtcca atggatctga gggggttttt
ctgtagacaa tgcaacccta acacgattct ttgcattcca cttcctcctc ccatttacaa
ttattgcagc aacaatccta cacgcccttt ttctacacga aacagggtct aataatccaa
ttggtctaaa ttcagacgca gacaaaatct catttcaccc atacttttca tataaagatt
tcctaggatt cattgtacta ttaacatttc tagcctttct agccctattt tcacccaacc
tcttaggcga cccagaaaat ttcacccccg ccaaccctct agttacccca ccacatatta
aaccagaatg gtactttcta ttcgcctatg ccatcctacg atctattcct aacaaactag
gaggagtttt agcactacta ttctctattt tagtattaat agtagtcccc cttttacaca
catccaaaca acgaggactc acattccggc caatttccca aaccctattt tgaatcttag
tagcagacgt tataatccta acatgaattg gaggaatgcc tgttgaagat ccttacatca
tcattggaca agtcgcctca atcctttact tcacactatt tctcatctta aacccgctag
c
>Loricariidae_Dolichancistrus_fuesslii_1_1
nngaatgaaa ctttggttcc cttcttctac tatgcttaat aacccaaatt ctaacaggac
tattcctagc aatacactac acctctgata tctcaactgc attttcatca gtagtccata
tctgccgaga tgtcaactac ggctgaacca ttcgaaactt acacgccaat ggcgcttcat
tcttctttat ctgcatttac ttacacatcg gacgaggatt atactacggc tcctacacat
acaaagaaac atgaaacatt ggcgtagtat tactcctctt agtcataata acggcatttg
tcggctatgt cctcccttga ggccagatat cattctgagg agcaactgtt attacaaatt
tactatccgc tgtcccctac atcggagaca atctagtcca atgaatctga ggaggatttt
ctgtagataa cgcaaccctc acacgattct ttgcgttcca cttcctcctc ccattcacaa
ttattgcagc aacaatccta cacgcccttt ttctacatga aacaggatcc aacaatccaa
ttggtctaaa ctcagacgca gacaaaatct cattccaccc atacttctcc tacaaagatt
tcctaggatt tattgtatta ttaacatttt taatctccct agccctattt tcaccaaacc
ttttaggtga tccagaaaat ttcacccccg ccaacccgct ggttactcca ccacatatta
aaccagaatg gtatttccta ttcgcctatg ctatcttacg atccatccct aataaactgg
gaggggtttt agcactacta ttctctatct tagtattaat agtagttccc cttttacaca
catccaaaca acgaggactc acattccgac ctatctccca gaccctattc tgaatcttag
tagcagatgt aataatccta acatgaattg gaggaatacc tgttgaagac ccatacatca
tcatcgggca agttgcttca atcctttact tcgctctatt tcttatctta aacccattag
c
>Loricariidae_Epactionotus_bilineatus_1_1
nnnnnnnnnn nnnnnnnnnn nnnnnnnnnn nnnnnnnnnn nnnnnnnnnn nnnnnnnnnn
nnnnnnnnnn nnnnnnnnnn nnnnnnnnnn nnnnnnnnnn nnnnnnnnnn nnnnnnnnnn
nnnnnnnnnn nnnnnnnnnn nnnnnnnnnn nnnnnaactt gcacgccaac ggggcctcat
ttttctttat ctgtctctac ttccaaattg gacgtggact atactatggt tcttacatat
ataaagaaac atgaaatatc ggggtagtct tatttctgct agtgataata acagccttcg
tcggctatgt cctgccgtga ggacaaatat ccttttgagg ggcaaccgtt atcacaaatc
tcctgtcagc cgtaccatat atgggagaca acctagttca atgaatctga gggggcttct
ctgtagataa tgcaaccctc acacgatttt ttgccttcca ctttctcctt ccatttgcag
tcgtagcagc aacaattctt catgcccttt tcctacacga aacaggatct aataacccaa
ttgggctaaa ctcagactcg gacaaaattc cattccaccc atacttctcc tataaagacc
tcttagggtt catcaccctc ctcacactac tggcctcctt ggccctattt tcaccaaatc
tgctaggcga cccagaaaac ttcacccccg ccaaccccct ggttaccccg ccccacatta
aaccagagtg atatttctta tttgcctacg ccatcctacg atccatccca aataagctcg
gaggtgtact agcattacta ttctctatcc tggtactcat actggtccca ctcctacata
catccaaaca gcagggactc acattccggc cgctatcaca aaccctattt tgagtactgg
tggcagacgt aatagtccta acatgaatcg gaggcatacc agttgannnn nnnnnnnnnn
nnnnnnnnnn nnnnnnnnnn nnnnnnnnnn nnnnnnnnnn nnnnnnnnnn nnnnnnnnnn
n
>Loricariidae_Epactionotus_bilineatus_2_1
nnnnnnnnnn nnnnnnnnnn nnnnnnnnnn nnnnnnnnnn nnnnnnnnnn nnnnnnnnnn
nnnnnnnnnn nnnnnnnnnn nnnnnnnnnn nnnnnnnnnn nnnnnnnnnn nnnnnnnnnn
nnnnnnnnnn nnnnnnnnnn nnnnnnnnnn nnnnnaactt gcacgccaac ggggcctcat
ttttctttat ctgtctctac ttccaaattg gacgtggact atactatggt tcttacatat
ataaagaaac atgaaatatc ggggtagtct tatttctgct agtgataata acagccttcg
tcggctatgt cctgccgtga ggacaaatat ccttttgagg ggcaaccgtt atcacaaatc
tcctgtcagc cgtaccatat atgggagaca acctagttca atgaatctga gggggcttct
ctgtagataa tgcaaccctc acacgatttt ttgccttcca ctttctcctt ccatttgcag
tcgtagcagc aacaattctt catgcccttt tcctacacga aacaggatct aataacccaa
ttgggctaaa ctcagactcg gacaaaattc cattccaccc atacttctcc tataaagacc
tcttagggtt catcaccctc ctcacactac tggcctcctt ggccctattt tcaccaaatc
tgctaggcga cccagaaaac ttcacccccg ccaaccccct ggttaccccg ccccacatta
aaccagagtg atatttctta tttgcctacg ccatcctacg atccatccca aataagctcg
gaggtgtact agcattacta ttctctatcc tggtactcat actggtccca ctcctacata
catccaaaca gcagggactc acattccggc cgctatcaca aaccctattt tgagtactgg
tggcagacgt aatagtccta acatgaatcg gaggcatacc agttgannnn nnnnnnnnnn
nnnnnnnnnn nnnnnnnnnn nnnnnnnnnn nnnnnnnnnn nnnnnnnnnn nnnnnnnnnn
n
>Loricariidae_Epactionotus_bilineatus_3_1
nnnnnnnnnn nnnnnnnnnn nnnnnnnnnn nnnnnnnnnn nnnnnnnnnn nnnnnnnnnn
nnnnnnnnnn nnnnnnnnnn nnnnnnnnnn nnnnnnnnnn nnnnnnnnnn nnnnnnnnnn
nnnnnnnnnn nnnnnnnnnn nnnnnnnnnn nnnnnaactt gcacgccaac ggggcctcat
ttttctttat ctgtctctac ttccaaattg gacgtggact atactatggt tcttacatat
ataaagaaac atgaaatatc ggggtagtct tatttctgct agtgataata acagccttcg
tcggctatgt cctgccgtga ggacaaatat ccttttgagg ggcaaccgtt atcacaaatc
tcctgtcagc cgtaccatat atgggagaca acctagttca atgaatctga gggggcttct
ctgtagataa tgcaaccctc acacgatttt ttgccttcca ctttctcctt ccatttgcag
tcgtagcagc aacaattctt catgcccttt tcctacacga aacaggatct aataacccaa
ttgggctaaa ctcagactcg gacaaaattc cattccaccc atacttctcc tataaagacc
tcttagggtt catcaccctc ctcacactac tggcctcctt ggccctattt tcaccaaatc
tgctaggcga cccagaaaac ttcacccccg ccaaccccct ggttaccccg ccccacatta
aaccagagtg atatttctta tttgcctacg ccatcctacg atccatccca aataagctcg
gaggtgtact agcattacta ttctctatcc tggtactcat actggtccca ctcctacata
catccaaaca gcagggactc acattccggc cgctatcaca aaccctattt tgagtactgg
tggcagacgt aatagtccta acatgaatcg gaggcatacc agttgannnn nnnnnnnnnn
nnnnnnnnnn nnnnnnnnnn nnnnnnnnnn nnnnnnnnnn nnnnnnnnnn nnnnnnnnnn
n
>Loricariidae_Exastilithoxus_fimbriatus_1_1
catgatgaaa cttcggctca ttgcttctac tatgtttaat aacacaaatc ctaacaggcc
tattcctagc aatacactac acatccgata tttcaaccgc attctcatcc gtagttcaca
tctgccgaga tgttaattat ggctgaatca tccgaaattt acatgccaac ggagcttcat
ttttcttcat ttgcatttac atacacatcg gacgaggctt atactatggc tcatacatat
ataaagaaac atgaaatatt ggggtagtat tactactcct agtaataata actgctttcg
ttggttatgt gctcccttga ggccaaatat cattctgagg cgcaacagtc attacaaact
tattatcagc catcccttat attggaaaca acttagttca atgaatttga gggggtttct
ctgtagacaa cgcaaccctg acacgattct ttgcattcca cttcctactc ccatttgcag
tcattgcaac aacaatccta cacgccctat tcttacatga aacaggatca aacaaccccg
tcggactaaa ctcagacgca gataaaattt cattccaccc atacttctca tataaagact
ttctaggttt cactattata tttatattcc taacctccct agccttattt tcaccaaacc
tattaggaga cccagaaaac ttcaccccgg ctaacccact tattactcca ccccacatca
agcctgaatg atacttccta tttgcttacg ccatcctacg atctatccct aacaaattag
gaggagttct tgcactacta ttttcaattc tagtattaat agtagtcccc cttcttcaca
catctaaaca acaaggatta acattccgac caatttctca aatactattt tgactactag
tagcagatat tataattcta acatgaattg gaggaatgcc agtcgaacac ccgttcatta
ttattggaca agtcgcctca actttatatt tcatattatt tctagtattg aacccattag
c
>Loricariidae_Guyanancistrus_longispinis_1_1
tatgatgaaa ctttggctcc cttctcctat tatgtctagc cacacaaatt ttaacaggac
tattcttagc aatacactat acctctgaca tctcaaccgc attttcatcc gtagcccata
tctgccgaga tgtaaactac ggctgaacta ttcgaaatct gcatgctaac ggagcttcat
tcttctttat ctgcatctat cttcacattg gacgagggct atattatggg tcctacatat
acaaagaaac atgaaacatt ggagtagtgc tcctcttatt agtaataata actgccttcg
ttggttatgt gctcccatga ggccaaatat cattctgagg ggctaccgtc atcacaaacc
tattgtcagc tgtcccctat attggagata atttagtcca atgaatctga ggggggtttt
ctgtagacaa tgcaactcta acacgattct tcgcattcca cttcctactc cccttcgcaa
ttgtagcagc aacaattcta catgccctct ttctccacga aacaggatca aacaacccag
ttggcttaaa ctcagacgcg gacaaaatct catttcaccc atacttctca tataaagacc
ttctagggtt cattatctta ctaacacttc taacctctct agctttattc tcaccaaatc
tcctaggaga cccagaaaat tttacccccg ccaacccact agttacccct ccacatatta
aaccagaatg atacttccta ttcgcttatg ccatccttcg atcaatccca aacaaactag
gaggagttct agcactacta ttctctattc tcgtacttat agtagtcccc atactacaca
catctaaaca acaaggacta acattccgac caatgtccca aatcctattt tgaaccctag
tagcagatgt tataattcta acatgaattg gaggtatgcc tgtcgaacat ccgtttatta
ttattggaca aattgcttca attctctact tcatactatt tcttgtccta aatccattag
t
>Loricariidae_Guyanancistrus_niger_1_1
tgtgatgaaa ctttggctcc ctccttcttc tatgtctagc cacacaaatt ttaacagggt
tatttctagc aatacactac acctctgata tttcaaccgc attttcatcc gtagcccata
tctgccgaga tgtaaactat ggctgaatta tccgaaacct gcatgccaac ggggcctcat
tctttttcat ctgtatctat ttacacattg gacgaggact atactatggg tcctacgcat
ataaagagac atgaaacatt ggagtagtac tcctcttact agtaataata actgcctttg
ttggctatgt actcccatga ggacaaatat cattctgagg ggctaccgtc atcacaaatc
tactgtcagc tgttccctat attggagaca acctagtcca atgaatctga ggaggattct
ccgtagacaa tgcaacccta acgcgattct tcgcattcca cttccttctc cccttcgcaa
ttattgcagc aacaatccta cacgccctct tcctacacga aacaggatcc aataacccaa
tcggcctaga ctcaaatgca gacaaaatct cattccaccc atacttttca tataaagacc
tcctaggatt tattacctta ctcatactcc taatctctct agctttattt tcaccaaacc
tcctggggga cccagaaaac tttacccccg ccaacccact ggttactccc ccacatatta
aaccagaatg atacttcctg ttcgcttatg ccatccttcg atctatccca aataaattag
gaggagttct agcactacta ttctctatct tagtactaat aatagtcccc ttactacata
catctaaaca acaaggacta acattccgac caatttccca agccctattt tgaatcctag
tagcagatgt aatagtttta acatgaattg ggggcatacc agttgaacac cccttcatca
tcattggaca aattgcctca atcctctact tcgccctatt cctcattcta aatccactag
c
>Loricariidae_Hemiancistrus_landoni_1_1
tatgatgaaa ctttggatca ctcctcctat tatgcttaat aacacaaatc ctaacaggat
tattcttagc aatacattac acctctgata tctcaactgc attctcatcc gttgcccaca
tctgccgaga tgtaaactat ggctgagtta ttcgaaactt acatgccaat ggagcatcgt
tcttctttat ttgcatctac atgcacattg gacgaggtct atattacggt tcatatacgt
acaaagaaac atgaaatatt ggtgttatat tactccttct agtcataata accgccttcg
ttggctacgt acttccttga ggacaaatat cattctgagg ggcaaccgtt attacaaatc
tcctatcagc cgtcccttat atcgggaata gcttagtaca atgaatctga ggtggatttt
ctgtagacaa tgcaacccta acacgattct ttgcattcca cttcttactt ccattcgcaa
tcattgcagc aacaatctta cacgccctat tcctccacga aacaggatct aataacccaa
ttggcctaaa ttcagacgca gacaaaatct cattccaccc ttacttctca tataaagatc
tcctaggatt tactgcttta cttacactcc tagcctcctt agccttattt tcacctaacc
tcctaggcga tccagaaaat ttcactcctg ccaatcctct agtaactccc ccacacatta
aaccagaatg atacttccta tttgcctacg ccattttacg gtcaatccct aacaaactag
ggggagtcct agcattatta ttctccattt tagtattaat agtagtcccc ctattacata
catccaaaca acaaggactc acattccgac caatttccca aattctattc tgaatcctag
tcatagacgt tataatccta acatgaattg gaggtatgcc tgttgaacac ccatttatca
tcattggaca agttgcctcc atcctttact tcatactatt ccttattctt aacccactag
c
>Loricariidae_Hemiancistrus_punctulatus_1_1
catgatgaaa cttcggctca cttctcctac tatgcttaat agcacaaatt ttaacaggac
tattcctagc aatacattat acttctgata tctcaactgc attctcatcc gttgcccata
tctgccgaga tgtaaactac ggctgaatta tccgaaacct acatgccaat ggggcatctt
tcttctttat ctgcatttac atgcacgttg gacgaggcct ttactatggc tcttacacat
acaaagaaac atgaaacatt ggcgtagtac tatttctcct agtaataata accgccttcg
tcggttatgt acttccttga ggccaaatat cattttgggg agcaaccgta attacaaacc
tcctatctgc cgtcccttat attggagaca gcctagtcca atgaatctga gggggattct
ctgtagacaa cgcaacccta acacgattct tcgcattcca cttcctactt ccattcgcaa
tcatcgcagc aacaatccta cacgccttat ttctccacga aacaggatct aataacccaa
ttggcctaaa ttcagacgca gacaaaatct cattccaccc atacttctca tataaagacc
ttctaggatt tattatttta ctcacactcc taacctctct agccctattc tcaccaaatc
ttctaggcga tccagaaaat ttcactcctg ctaacccact agtaacacct ccacatatta
aaccagaatg atatttccta tttgcctacg ctatcttacg atctattccc aacaaactag
gcggagtctt agcactacta ttttccattt taattttaat agttgttccc ctattacaca
catctaaaca acaaggactc acattccgac caatctccca aatcctattc tgaatcctag
tagcagatat attaatttta acatgaattg gaggtatacc tgttgaacat ccgttcatta
tcattggaca aattgcctcc atcctttact ttatattatt ccttgtccta aatccactag
c
>Loricariidae_Hemiancistrus_punctulatus_2_1
catgatgaaa cttcggctca cttctcctac tatgcttaat agcacaaatt ttaacaggac
tattcctagc aatacattat acttctgata tctcaactgc attctcatcc gttgcccata
tctgccgaga tgtaaactac ggctgaatta tccgaaacct acatgccaat ggggcatctt
tcttctttat ctgcatttac atgcacgttg gacgaggcct ttactatggc tcttacacat
acaaagaaac atgaaacatt ggcgtagtac tatttctcct agtaataata accgccttcg
tcggttatgt acttccttga ggccaaatat cattttgggg agcaaccgta attacaaacc
tcctatctgc cgtcccttat attggagaca gcctagtcca atgaatctga gggggattct
ctgtagacaa cgcaacccta acacgattct tcgcattcca cttcctactt ccattcgcaa
tcatcgcagc aacaatccta cacgccttat ttctccacga aacaggatct aataacccaa
ttggcctaaa ttcagacgca gacaaaatct cattccaccc atacttctca tataaagacc
ttctaggatt tattatttta ctcacactcc taacctctct agccctattc tcaccaaatc
ttctaggcga tccagaaaat ttcactcctg ctaacccact agtaacacct ccacatatta
aaccagaatg atatttccta tttgcctacg ctatcttacg atctattccc aacaaactag
gcggagtctt agcactacta ttttccattt taattttaat agttgttccc ctattacaca
catctaaaca acaaggactc acattccgac caatctccca aatcctattc tgaatcctag
tagcagatat attaatttta acatgaattg gaggtatacc tgttgaacat ccgttcatta
tcattggaca aattgcctcc atcctttact ttatattatt ccttgtccta aatccactag
c
>Loricariidae_Hemipsilichthys_gobio_2_1
catgatgaaa cttcggctca ctcctcctgc tctgccttgc tgtacaaatc ctaacaggac
tattccttgc aatacattac acctctgaca tctcaaccgc attctcatcc gtcgcccata
tctgccgaga tgtcaattac ggctgaatca tccgaaacct gcacgccaac ggggcctcct
tctttttcat ctgcatctac ctacacatcg gtcgaggcct ctactacggc tcatacttat
acaaagaaac atgaaacatt ggggtagtac ttctcctcct cgtaataatg accgccttcg
tcggctatgt gctcccatga ggacaaatat cattctgagg tgccactgtc atcacaaatc
ttctctcagc tgtcccctat gttggagata ttctagtcca atgaatctga ggaggctttt
ctgtagacaa tgccaccctt acacgattct ttgcattcca cttcctactc ccctttgcca
tcattgcagc cacaatcatc cacgccttgt ttcttcatga aacaggctcc aacaacccaa
ttggcctcaa ctcagacgca gataaaatca ccttccaccc ctacttctcc tacaaagacc
ttctagggtt cgcaatctta ttaatactcc taacctccct agccttattc tcccccaacc
tcctcggcga cccagaaaat tttacccccg ccaacccctt agtcactccc ccacatatta
agccagaatg atatttccta tttgcctacg ccatcctacg atccatccca aataaattag
gaggcgtctt agcactacta ttttcaatct tggtactcat ggtcatccca ctactacaca
catccaaaca acgagggctc acattccgac ccttatctca aatcctattc tgaaccctag
tagcagacgt gataatccta acatgaattg gaggcatgcc agttgaacat ccattcatca
ttatcggaca aatcgcctcc gttctctact tcgcactatt ccttgtcctt aatccactag
c
>Loricariidae_Hemipsilichthys_papillatus_1_1
nnnnnnnnnn nnnnnnnnnn nnnnnnnnnn nnnnnnnnnn nnnnnnnnnn nnnnnnnnnn
nnnnnnnnnn nnnnnnnnnn nnnnnnnnnn nnnnnnnnnn nnnnnnnnnn nnnnnnnnna
tctgccgaga tgtaaactac ggctgaatca tccgaaatct acacgccaac ggagcctcct
tctttttcat ctgcatctac ctacacatcg gccgaggcct ctactacggc tcatacttat
acaaagaaac atgaaacatt ggggtagtac ttctcctcct cgtaataatg actgccttcg
tcggctatgt gctcccatga ggacaaatat cattctgagg tgctactgtc attacaaatc
ttctctcagc tgtcccctat gtcggagata ttctagtcca atgaatttga ggaggctttt
ctgtagacaa cgccaccctc acgcgattct ttgcattcca cttcctactc ccctttgcca
tcattgcagc cacaatcatc cacgccttat ttcttcacga aacaggctcc aacaacccaa
ttggcctcaa ctcagacgca gacaaaatca ccttccatcc ttacttctcc tacaaagacc
ttctagggtt cgcgatctta ttaatactcc taacctccct agccttattc tcccccaacc
tcctcggcga cccagaaaat tttacccccg ccaacccctt agtcactccc ccacatatca
agccagagtg atacttccta tttgcctacg ccatcctacg atccatccca aacaaattag
gaggcgtctt agcactacta ttttcgatct tggtactcat ggtcatccca ctactacaca
catccaaaca acgaggactc acattccgac ctttatctca aatcctattc tgaaccttag
tagcagacgt aataatctta acatgaatcg gaggcatgcc agtcgaacat ccattcatca
ttatcggaca aatcgcctcc gttctctact tnnnnnnnnn nnnnnnnnnn nnnnnnnnnn
n
>Loricariidae_Hisonotus_armatus_2_1
nnnnnnnnnn nnnnnnnnnn nnnnnnnnnn nnnnnnnnnn nnnnnnnnnn nnnnnnnnnn
nnnnnnnnnn nnnnnnnnnn nnnnnnnnnn nnnnnnnnnn nnnnnnnnnn nnnnnnnnnn
nnnnnnnnnn nnnnnnnnnn nnnnnnnnnn nnnnnaacct acacgccaac ggagcttcct
ttttctttat ctgcctctac tcccacatcg gccgtggact atattatggt tcttacatat
ataaagaaac atgaaacatc ggagtagttt tattcctgct agtgataata acagccttcg
tcggctatgt cctgccatga ggacaaatat ccttttgagg ggcaaccgtt attacaaatc
tcctatcagc cgtaccatac atgggagaca acctagttca gtggatctga gggggcttct
ctgtagataa tgcaaccctt acacgattct ttgccttcca ctttatcctc ccatttgcag
tcgtggcagc aacaattctt catgccctct tcctacacga aacaggatcc aacaacccaa
tcggactaaa ctcagactca gacaaaattc cattccaccc atacttctca tataaagacc
tcctagggtt catcaccctc cttacactac tggcctccct agccctattc tcaccaaatc
tgctaggcga cccagaaaac ttcaccccgg ctaaccccct agttactcca ccccacatta
aaccagagtg atatttttta tttgcctacg ccatcctacg atccatccca aataaactcg
gaggtgtcct agcattacta ttctctattc tagtacttat actagttcca ctcttacaca
catccaaaca gcaaggactc acattccggc cactatcaca aaccctattc tgagtactag
tggcagacgt aatgatccta acatgaatcg gaggcatacc agttgannnn nnnnnnnnnn
nnnnnnnnnn nnnnnnnnnn nnnnnnnnnn nnnnnnnnnn nnnnnnnnnn nnnnnnnnnn
n
>Loricariidae_Hisonotus_iota_1_1
nnnnnnnnnn nnnnnnnnnn nnnnnnnnnn nnnnnnnnnn nnnnnnnnnn nnnnnnnnnn
nnnnnnnnnn nnnnnnnnnn nnnnnnnnnn nnnnnnnnnn nnnnnnnnnn nnnnnnnnnn
nnnnnnnnnn nnnnnnnnnn nnnnnnnnnn nnnnnaacct gcatgccaac ggggcctcat
ttttctttat ctgcctatac tcccacatcg gccgtggact atattacggt tcttacatgt
ataaagaaac atgaaacatc ggagtaattt tatttctact agtaataata acagccttcg
tcggctatgt cctgccatga ggacaaatat ccttttgagg ggcaaccgtt attacaaatc
tcctatcagc cgtcccatac attggagata gcctagttca atgaatttgg gggggcttct
ctgtagataa tgcaaccctt acccgattct ttgccttcca ctttctcctc ccatttgcag
tcgtagcagc aacaattctc catgcccttt ccctacacga aacaggatct aacaacccaa
ttgggttaaa ctcagactca gacaaaatcg cattccaccc atacttctca tataaagacc
tcttaggatt cattacccta cttacactac tggcctccct ggccctattc tcaccaaatc
tcctgggcga accaaaaaac ttcaccccgg ccaaccccct ggtcactccg ccccacatta
aaccagagtg atatttttta tttgcctacg ccatcctacg atccatccca aataaactag
gaggagttct agcattacta ttctctatcc tggtcctcat actagtccca ctcctacaca
catccaagca ccaaggactc acgttccgac cgctgtcaca aaccctattt tgagtgatag
tggcagacgt aataatccta acatgaatcg gaggcatacc agttgannnn nnnnnnnnnn
nnnnnnnnnn nnnnnnnnnn nnnnnnnnnn nnnnnnnnnn nnnnnnnnnn nnnnnnnnnn
n
>Loricariidae_Hopliancistrus_tricornis_1_1
catgatgaaa cttcggctca cttctcctat tatgtttaat aacacaaatt ttaacaggat
tattcctagc aatacattat acctctgaca tctcaaccgc cttttcatct gtagcccaca
tctgccgaga tgtaaactac ggatgggtta tccgaaacct acatgccaac ggagcctcat
ttttcttcat ctgcatctac ctgcacatcg gacgaggatt atactatggc tcctatatgt
acaaagaaac atgaaacatt ggtgtagtcc tactcttgct agtaataata acggccttcg
tcggctatgt actaccatgg ggccaaatat cattttgagg ggcaaccgtc atcacaaact
tattatcagc agtcccctat attggggaca acctagttca atggatctga ggcggattct
ctgtggataa cgcaacccta acacgattct ttgcattcca cttcctcctc ccatttgcaa
tcgttgccgc aacaatccta catgccctct tcctccacga aacaggttct aataacccaa
tcggcctgaa ctcagacgca gacaaaatcc cattccaccc atacttctca tacaaagacc
tcctggggtt catcacacta ctcatactcc taacttccct cgctctattt tcacccaacc
tcctgggcga cccagaaaac ttcacccccg ccaacccatt agttactcca ccacacatta
agccagagtg atatttccta ttcgcctacg ccatcctccg atcaatcccc aataaattag
gaggagtttt agcattatta ttctccattc tagtactaat agtagtacca ctgctacaca
cgtctaaaca acaaggactg acattccgac caatttctca agtcctattc tgaaccttag
tagcagacgt aataatcctg acatgaattg gaggaatgcc tgttgaacac ccattcatta
ttatcggcca aatcgcttca atcctctact tcgcgctatt ccttatctta aacccactag
c
>Loricariidae_Hypancistrus_contradens_1_1
tatgatgaaa ctttggatca ctcctactac tatgcctagc aacacaaatt ctaacaggac
tatttctagc gatacattac acttctgata tctcaactgc attctcatct gttgcccaca
tctgtcgaga tgtaaactat ggctgaatca tccgaaactt acacgccaat ggggcatctt
tcttttttat ctgcatttat atacatattg gacgaggcct atactatggc tcttatacat
ataaagaaac atgaaatatt ggtgtagtat tatttctcct tgtaataatg accgcctttg
ttggctacgt tcttccctga ggccaaatat cattctgagg ggcaaccgtt attacaaatc
tcctatcagc catcccttac attggagaca acctagtcca atgaatctga gggggattct
ctgtagacaa tgcaactcta acacgattct tcgcattcca cttcttactt ccattcgcaa
tcatcgcagc aacaatccta cacgccctat tcctccacga aacaggatct aacaacccaa
taggcttaaa ttcagacgca gacaaaatcc cattccaccc ctacttttca tataaagatc
tcctaggatt cattgtttta cttacacttc taatttcctt agccctattc tcaccaaact
tcctaggaga cccagaaaac tttactcctg ccaacccact agtaactcct ccacacatta
agccagaatg atacttccta ttcgcctatg ccatcttacg atctattcct aataaactag
gaggagtttt agccctctta ttctctatct tagtattaat agtaatccca ctattacata
catctaaaca acaaggactc acattccgac caatctccca aatcctattc tgaatcctag
tagcagacgt cataatccta acatgaattg gaggtatgcc cgttgaacat ccattcatta
ttattggaca aatcgcctct atcctttact tcatattatt tcttatccta aatccactag
c
>Loricariidae_Hypancistrus_contradens_2_1
tatgatgaaa ctttggatca ctcctactac tatgcctagc aacacaaatt ctaacaggac
tatttctagc gatacattac acttctgata tctcaactgc attctcatct gttgcccaca
tctgtcgaga tgtaaactat ggctgaatca tccgaaactt acacgccaat ggggcatctt
tcttttttat ctgcatttat atacatattg gacgaggcct atactatggc tcttatacat
ataaagaaac atgaaatatt ggtgtagtat tatttctcct tgtaataatg accgcctttg
ttggctacgt tcttccctga ggccaaatat cattctgagg ggcaaccgtt attacaaatc
tcctatcagc catcccttac attggagaca acctagtcca atgaatctga gggggattct
ctgtagacaa tgcaactcta acacgattct tcgcattcca cttcttactt ccattcgcaa
tcatcgcagc aacaatccta cacgccctat tcctccacga aacaggatct aacaacccaa
taggcttaaa ttcagacgca gacaaaatcc cattccaccc ctacttttca tataaagatc
tcctaggatt cattgtttta cttacacttc taatttcctt agccctattc tcaccaaact
tcctaggaga cccagaaaac tttactcctg ccaacccact agtaactcct ccacacatta
agccagaatg atacttccta ttcgcctatg ccatcttacg atctattcct aataaactag
gaggagtttt agccctctta ttctctatct tagtattaat agtaatccca ctattacata
catctaaaca acaaggactc acattccgac caatctccca aatcctattc tgaatcctag
tagcagacgt cataatccta acatgaattg gaggtatgcc cgttgaacat ccattcatta
ttattggaca aatcgcctct atcctttact tcatattatt tcttatccta aatccactag
c
>Loricariidae_Hypancistrus_furunculus_1_1
tatgatgaaa ctttggatca ctcctactac tatgcctagc aacacaaatt ctaacaggac
tatttctagc gatacattac acttctgata tctcaactgc attctcatct gttgcccaca
tctgtcgaga tgtaaactat ggctgaatca tccgaaactt acacgccaat ggggcatctt
tcttttttat ctgcatttac atacatattg gacgaggcct atactatggc tcttatacat
ataaagaaac atgaaatatt ggtgtagtat tatttctcct tgtaataatg accgcctttg
ttggctacgt tcttccctga ggccaaatat cattctgagg ggcaaccgtt attacaaatc
tcctatcagc catcccttac attggagaca acctagtcca atgaatctga gggggattct
ctgtagacaa tgcaactcta acacgattct tcgcattcca cttcttactt ccattcgcaa
tcgtcgcagc aacaatccta cacgccctat tcctccacga aacaggatct aacaacccaa
taggcttaaa ttcagacgca gacaaaatcc cattccaccc ctacttttca tataaagatc
tcctaggatt cattgtttta cttacacttc taatttcctt agccctattc tcaccaaacc
tcctaggaga cccagaaaac tttactcctg ccaacccact agtaactcct ccacacatta
agccagaatg atacttccta ttcgcctatg ccatcttacg atctattcct aataaactag
gaggagtttt agccctctta ttctctatct tagtattaat agtaatccca ctattacata
catctaaaca acaaggactc acattccgac caatctccca aatcctattc tgaatcctag
tagcagacgt cataatccta acatgaattg gaggtatgcc cgttgaacat ccattcatta
ttattggaca aatcgcctct atcctctact tcatattatt tcttatccta aatccactag
c
>Loricariidae_Hypoptopoma_inexspectatum_1_1
nnnnnnnnnn nnnnnnnnnn nnnnnnnnnn nnnnnnnnnn nnnnnnnnnn nnnnnnnnnn
nnnnnnnnnn nnnnnnnnnn nnnnnnnnnn nnnnnnnnnn nnnnnnnnnn nnnnnnnnnn
nnnnnnnnnn nnnnnnnnnn nnnnnnnnnn nnnnnaatat acatgccaac ggagcatcat
tcttctttat ttgcatctac ttccacatcg gccgaggcct atactacggc tcttatctat
ataaagagac atgaaatatt ggcgtaatcc tattactttt agttataata actgcatttg
ttggctacgt cttaccgtga ggacaaatat ccttctgagg tgccacagtt attacaaatc
ttctctctgc agttccttat ataggagatg cgttagtaca atgaatttga gggggttttt
ctgtagataa cgcaaccctt acacgatttt ttgccttcca ctttcttcta ccgtttatta
ttgtagcagc aaccctccta cacgccctct tcctacacga aacaggctct aataatccta
taggattaaa ttcagacgca gataaaattt cattccatcc ttacttctcc tataaagacc
ttctcgggtt tgttgttctt cttactgcac ttgcatcact agccctgttt tctcctaacc
ttttaggaga cccagaaaac ttcacccccg ccaatccgct cgttacacca ccacacatta
aacccgaatg atacttcctc ttcgcctacg ctattctacg atctattcct aataaactcg
gcggagtctt agcactatta ttttctattc ttgtacttat agttgtaccc atgcttcaca
catctaaaca acaaggctca acatttcgac ctttaaccca atttttattc tgaaccctag
ttgcagacgt aataatcctt acatgaattg gaggaatacc agttgannnn nnnnnnnnnn
nnnnnnnnnn nnnnnnnnnn nnnnnnnnnn nnnnnnnnnn nnnnnnnnnn nnnnnnnnnn
n
>Loricariidae_Hypoptopoma_inexspectatum_2_1
nnnnnnnnnn nnnnnnnnnn nnnnnnnnnn nnnnnnnnnn nnnnnnnnnn nnnnnnnnnn
nnnnnnnnnn nnnnnnnnnn nnnnnnnnnn nnnnnnnnnn nnnnnnnnnn nnnnnnnnnn
nnnnnnnnnn nnnnnnnnnn nnnnnnnnnn nnnnnaatat acatgccaac ggagcatcat
tcttctttat ttgcatctac ttccacatcg gccgaggcct atactacggc tcttatctat
ataaagagac atgaaatatt ggcgtaatcc tattactttt agttataata actgcatttg
ttggctacgt cttaccgtga ggacaaatat ccttctgagg tgccacagtt attacaaatc
ttctctctgc agttccttat ataggagatg cgttagtaca atgaatttga gggggttttt
ctgtagataa cgcaaccctt acacgatttt ttgccttcca ctttcttcta ccgtttatta
ttgtagcagc aaccctccta cacgccctct tcctacacga aacaggctct aataatccta
taggattaaa ttcagacgca gataaaattt cattccatcc ttacttctcc tataaagacc
ttctcgggtt tgttgttctt cttactgcac ttgcatcact agccctgttt tctcctaacc
ttttaggaga cccagaaaac ttcacccccg ccaatccgct cgttacacca ccacacatta
aacccgaatg atacttcctc ttcgcctacg ctattctacg atctattcct aataaactcg
gcggagtctt agcactatta ttttctattc ttgtacttat agttgtaccc atgcttcaca
catctaaaca acaaggctca acatttcgac ctttaaccca atttttattc tgaaccctag
ttgcagacgt aataatcctt acatgaattg gaggaatacc agttgannnn nnnnnnnnnn
nnnnnnnnnn nnnnnnnnnn nnnnnnnnnn nnnnnnnnnn nnnnnnnnnn nnnnnnnnnn
n
>Loricariidae_Hypoptopoma_inexspectatum_3_1
nnnnnnnnnn nnnnnnnnnn nnnnnnnnnn nnnnnnnnnn nnnnnnnnnn nnnnnnnnnn
nnnnnnnnnn nnnnnnnnnn nnnnnnnnnn nnnnnnnnnn nnnnnnnnnn nnnnnnnnnn
nnnnnnnnnn nnnnnnnnnn nnnnnnnnnn nnnnnaatat acatgccaac ggagcatcat
tcttctttat ttgcatctac ttccacatcg gccgaggcct atactacggc tcttatctat
ataaagagac atgaaatatt ggcgtaatcc tattactttt agttataata actgcatttg
ttggctacgt cttaccgtga ggacaaatat ccttctgagg tgccacagtt attacaaatc
ttctctctgc agttccttat ataggagatg cgttagtaca atgaatttga gggggttttt
ctgtagataa cgcaaccctt acacgatttt ttgccttcca ctttcttcta ccgtttatta
ttgtagcagc aaccctccta cacgccctct tcctacacga aacaggctct aataatccta
taggattaaa ttcagacgca gataaaattt cattccatcc ttacttctcc tataaagacc
ttctcgggtt tgttgttctt cttactgcac ttgcatcact agccctgttt tctcctaacc
ttttaggaga cccagaaaac ttcacccccg ccaatccgct cgttacacca ccacacatta
aacccgaatg atacttcctc ttcgcctacg ctattctacg atctattcct aataaactcg
gcggagtctt agcactatta ttttctattc ttgtacttat agttgtaccc atgcttcaca
catctaaaca acaaggctca acatttcgac ctttaaccca atttttattc tgaaccctag
ttgcagacgt aataatcctt acatgaattg gaggaatacc agttgannnn nnnnnnnnnn
nnnnnnnnnn nnnnnnnnnn nnnnnnnnnn nnnnnnnnnn nnnnnnnnnn nnnnnnnnnn
n
>Loricariidae_Hypostomus_affinis_2_1
nnnnnnnnnn nnnnnnnnnn nnnnnnnnnn nnnnnnnnnn nnnnnnnnnn nnnnnnnnnn
nnnnnnnnnn nnnnnnnnnn nnnnnnnnnn nnnnnnnnnn nnnnnnnnnn nnnnnnnnnn
nnnnnnnnnn nnnnnnnnnn nnnnnnnnnn nnnnnaactt acatgccaac ggagcatcct
tcttctttat ttgcatttat atgcacattg gacgaggcct ttactatggc tcttacacat
ataaagaaac atgaaacatt ggtgtagtat tatttcttct agtaataata accgccttcg
tcggttatgt ccttccttga ggccaaatat cattctgagg agcaaccgtt attacaaacc
tcctatcagc cgtcccctac atcggggaca gcttagtcca atgaatctga ggagggtttt
ctgtagacaa cgcaacccta acacgattct tcgcatttca cttcctactt ccattcgcaa
tcgttgcagc aacaatttta cacgccttat ttctacacga aacaggatcc aataacccaa
ttggcctaaa ctcagacgca gacaaaatct cattccaccc atacttctca tataaagacc
tcctacgatt tattatttta ctctcactcc tagcttctct acccctattt tcaccaaatc
tcctacgtga cccagcaaat tttactcctg ccaatccatt actacctccc ccacatatta
caccagcatg atacttccta tttgcctacg ctatcctacg atctattcct actacactac
gtggagtctt accattacta ttctctattt tacttttact actcgttccc ctattacata
catccaaaca acaacgactc acatttcgac caatctccca aatcctattc tgagtcctac
taccacatgt actacttcta ccatgaattg gacgcatacc tgttgaacac ccattcatta
nnnnnnnnnn nnnnnnnnnn nnnnnnnnnn nnnnnnnnnn nnnnnnnnnn nnnnnnnnnn
n
>Loricariidae_Hypostomus_albopunctatus_1_1
nnnnnnnnnn nnnnnnnnnn nnnnnnnnnn nnnnnnnnnn nnnnnnnnnn nnnnnnnnnn
nnnnnnnnnn nnnnnnnnnn nnnnnnnnnn nnnnnnnnnn nnnnnnnnnn nnnnnnnnnn
nnnnnnnnnn nnnnnnnnnn nnnnnnnnnn nnnnnaactt acatgccaac ggagcatcct
tcttctttat ctgcatttat atgcacattg gacgaggcct ttactatggc tcttacacat
ataaagaaac atgaaacatt ggtgtagtac tatttcttct agtaataata accgccttcg
tcggttatgt acttccttga ggccaaatat cattttgagg ggcaaccgtt attacaaatc
tcctatctgc cgtcccctac atcggagaca gcttagtcca atggatctga ggagggtttt
ctgtagacaa cgcaacccta acacgattct tcgcattcca cttcctactt ccattcgcaa
tcatcgcagc aacaattcta cacgccttat ttctacacga aacaggatcc aacaacccaa
ttggcctaaa ctcagacgca gacaaaatct cattccaccc atacttctca tataaagacc
tcctacgatt tattattcta cttacacttc tagcttctct agccctattt tcaccaaacc
tcctacgtga cccagcaaat ttcactcccg ccaatccatt actaccccct ccacatatta
caccagcatg atatttccta tttgcctatg ctatcctacg atctattcct actacactac
gacgagtcct accactacta ttttctattt tacttttact acttgttccc ctactacaca
catccaaaca acaacgactc acattccgac caatctccca aatcctattc tgaatcctac
taccacatgt actacttcta ccatgaattg gacgcatgcc tgttgaagat cccttcatta
nnnnnnnnnn nnnnnnnnnn nnnnnnnnnn nnnnnnnnnn nnnnnnnnnn nnnnnnnnnn
n
>Loricariidae_Hypostomus_ancistroides_2_1
nnnnnnnnnn nnnnnnnnnn nnnnnnnnnn nnnnnnnnnn nnnnnnnnnn nnnnnnnnnn
nnnnnnnnnn nnnnnnnnnn nnnnnnnnnn nnnnnnnnnn nnnnnnnnnn nnnnnnnnnn
nnnnnnnnnn nnnnnnnnnn nnnnnnnnnn nnnnnaactt acatgccaac ggagcatcct
tcttctttat ttgcatttat atgcacattg gacgaggcct ttactatggc tcttacacat
ataaagaaac atgaaacatt ggggtagtat tatttcttct agtaataata accgccttcg
tcggttatgt ccttccttga ggccagatat cattctgagg ggcaactgtt attacaaacc
tcttatcagc cgtcccctac atcggagaca gcttagtcca atgaatctga ggaggatttt
ctgtagataa cgcaacccta acacgattct tcgcatttca cttcctactt ccattcgcaa
tcattgcagc aacaattcta cacgccttat ttctacacga aacaggatcc aataacccaa
ttggtctaaa ctcagacgca gacaaaatct cattccaccc atacttctca tataaagacc
tcctacgatt tattatttta cttacacttc tagcttctct acccctattt tcaccaaacc
tcctacgtga cccagcaaat ttcactcctg ccaacccgtt actacctcct ccacatatta
caccagcatg atacttccta tttgcctacg ctatcctacg atctattcct actacactac
gacgagtctt accattacta ttctctattt tacttttact actcgttccc ctattacaca
catccaaaca acaacgactc acatttcgac caatctccca aatcctattc tgagtcctac
taccacatgt actacttcta ccatgaattg gacgcatacc tgttgaacac ccattcatta
nnnnnnnnnn nnnnnnnnnn nnnnnnnnnn nnnnnnnnnn nnnnnnnnnn nnnnnnnnnn
n
>Loricariidae_Hypostomus_boulengeri_2_1
nnnnnnnnnn nnnnnnnnnn nnnnnnnnnn nnnnnnnnnn nnnnnnnnnn nnnnnnnnnn
nnnnnnnnnn nnnnnnnnnn nnnnnnnnnn nnnnnnnnnn nnnnnnnnnn nnnnnnnnnn
nnnnnnnnnn nnnnnnnnnn nnnnnnnnnn nnnnnaactt acatgccaac ggagcatcct
tcttctttat ttgcatttat atgcacattg gacgaggcct ctactatggc tcttacacat
ataaagaaac atgaaacatt ggtgtagtat tatttcttct agtaataata accgccttcg
tcggttatgt ccttccttga ggccaaatat cattctgagg ggcaaccgtt attacaaacc
tcctatcagc cgtcccctac atcggagaca gcttagtcca atgaatctga ggaggatttt
ctgtagataa cgcaacccta acacgattct tcgcatttca cttcctactt ccattcgcaa
tcgttgcagc aacaattcta cacgccttat tcttacacga aacaggatcc aataacccaa
ttggcctaaa ctcggacgca gacaaaatct cattccaccc atacttctca tataaagacc
tccctggatt tattatttta cttacacttc tagcttctct acccctattt tcaccaaatc
tcctacgtga cccagcaaat tttactcctg ccaatccgtt actacctcct ccacatatta
caccagcatg atacttccta tttgcctacg ctatcctacg atccattcct actacattac
gtggagtctt accattacta ttctctattt tacttttact actcgttccc ctattacata
catccaaaca acaacgactc acatttcgac caatctccca aatcctattc tgagtcctac
taccacatgt actacttcta ccatgaattg gacgcatacc tgttgaacac ccattcatca
nnnnnnnnnn nnnnnnnnnn nnnnnnnnnn nnnnnnnnnn nnnnnnnnnn nnnnnnnnnn
n
>Loricariidae_Hypostomus_commersoni_2_1
nnnnnnnnnn nnnnnnnnnn nnnnnnnnnn nnnnnnnnnn nnnnnnnnnn nnnnnnnnnn
nnnnnnnnnn nnnnnnnnnn nnnnnnnnnn nnnnnnnnnn nnnnnnnnnn nnnnnnnnnn
nnnnnnnnnn nnnnnnnnnn nnnnnnnnnn nnnnnaactt acatgccaac ggagcatcct
tcttctttat ttgcatttat atgcacattg gacgaggcct ttactacggc tcttacacat
ataaagaaac atgaaacatt ggtgtagtat tatttcttct agtaataata accgccttcg
tcggttatgt ccttccttga ggccaaatat cattctgagg agcaaccgtt attacaaacc
tcctatcagc cgtcccctac atcggagaca gcttagtcca atgaatctga ggaggatttt
ctgtagataa cgcaacccta acacgattct tcgcatttca cttcctactt ccattcgcaa
tcgttgcagc aacaattcta cacgccttat ttctacacga aacaggatcc aataatccaa
ttggcctaaa ctcagacgca gacaaaatct cattccaccc atacttctca tataaagacc
tcctacgatt tattatttta cttacacttc tagcttctct acccctattt tcaccaaacc
tcctacgtga cccagcaaat tttactcctg ccaacccgtt actacctcct ccacatatta
caccagcatg atacttccta tttgcctacg ctatcctacg atctattcct actacactac
gtggagtctt accattacta ttctctattt tacttttact actcgttccc ctattacata
catccaaaca acaacgactc acatttcgac caatctccca aatcctattc tgagtcctac
taccacatgt actacttcta ccatgaattg gacgcatacc tgttgaacac ccattcatta
nnnnnnnnnn nnnnnnnnnn nnnnnnnnnn nnnnnnnnnn nnnnnnnnnn nnnnnnnnnn
n
>Loricariidae_Hypostomus_nigromaculatus_2_1
nnnnnnnnnn nnnnnnnnnn nnnnnnnnnn nnnnnnnnnn nnnnnnnnnn nnnnnnnnnn
nnnnnnnnnn nnnnnnnnnn nnnnnnnnnn nnnnnnnnnn nnnnnnnnnn nnnnnnnnna
tctgccgaga tgtaaactac ggttgagtta tccgaaactt acatgccaac ggagcatcct
tcttcttcat ctgcatttat atgcacattg gacggggcct ttactatggc tcttacacat
acaaagaaac atgaaacatt ggtgtagtac tatttctttt agtaataata accgccttcg
tcggttatgt acttccttga ggccaaatat cattttgagg ggcaaccgtt attacaaatc
tcctatctgc catcccctac attggagaca gcttagtcca atgaatttga ggagggtttt
ctgtagacaa cgcaacccta acacgatttt tcgcattcca cttcctactt ccattcgcaa
tcatcgcagc aacaattcta cacgccttat ttctacacga aacagggtcc aacaacccaa
ttggcctaaa ctcagacgca gacaaaatct cattccaccc atacttctca tacaaagacc
tcctaggatt tattattcta cttacacttc tagcttctct agccctattt tcaccaaacc
tcctagggga cccagaaaat ttcactcccg ccaatccatt agtaacccct ccacatatca
aaccagagtg atacttccta tttgcctacg ctatcctacg atctattcca aacaaactag
gaggtgtcct agcactacta ttttctattt tagttttaat agttgttccc ctactacaca
catccaaaca acaaggactc acattccgac caatttccca aatcctattc tgaatcctag
tagcagatgt aataattcta acatgaattg gaggcatgcc tgtcgaagat cccttcatta
ttatcggaca aattgcctcc atcctcgact tnnnnnnnnn nnnnnnnnnn nnnnnnnnnn
n
>Loricariidae_Hypostomus_plecostomoides_1_1
nnnnnnnnnn nnnnnnnnnn nnnnnnnnnn nnnnnnnnnn nnnnnnnnnn nnnnnnnnnn
nnnnnnnnnn nnnnnnnnnn nnnnnnnnnn nnnnnnnnnn nnnnnnnnnn nnnnnnnnnn
nnnnnnnnnn nnnnnnnnnn nnnnnnnnnn nnnnnaactt acatgccaac ggagcatcct
tcttctttat ctgcatttat atgcacattg gacgaggcct ctactatggt tcttacacat
acaaagaaac atgaaacatt ggtgtagtac tatttcttct agtaataata accgccttcg
ttggatatgt ccttccctga ggtcaaatat cattttgagg ggcaaccgtt atcacaaacc
tcctatcagc cgtcccctac atcggagaca gcttagtcca atgaatctga ggaggatttt
ctgtagataa cgcaacccta acacgattct tcgcatttca cttcctactc ccattcgcaa
tcgtcgcagc aacaattcta cacgccttat tcctacacga aacaggatca aataatccaa
tcggcctaaa ctcagacgca gacaaaatct cattccaccc atacttctca tataaagacc
tcctacgatt tattatttta cttacacttc tagcttctct agccctattc tcaccaaacc
tcctacgtga cccagcaaat tttactcccg ccaatccatt actacctcct ccacatatta
caccagcatg gtacttccta tttgcctatg ctatcctacg atctattccc aatacattac
gtggggtctt accattattg ttttctattt tacttttact acttgttccc ctcttacaca
catccaaaca acaacgactc acattccgac caatctccca aatcctattc tgaatcctac
taccacatgt actactttta ccatgaattg gacgtatacc tgttgaacac ccattcatta
nnnnnnnnnn nnnnnnnnnn nnnnnnnnnn nnnnnnnnnn nnnnnnnnnn nnnnnnnnnn
n
>Loricariidae_Hypostomus_strigaticeps_1_1
nnnnnnnnnn nnnnnnnnnn nnnnnnnnnn nnnnnnnnnn nnnnnnnnnn nnnnnnnnnn
nnnnnnnnnn nnnnnnnnnn nnnnnnnnnn nnnnnnnnnn nnnnnnnnnn nnnnnnnnnn
nnnnnnnnnn nnnnnnnnnn nnnnnnnnnn nnnnnaactt acatgccaac ggagcatcct
tcttcttcat ctgcatttat atgcacattg gacgaggcct ttactatggc tcttacacat
ataaagaaac atgaaacatt ggtgtagtac tatttcttct agtaataata accgccttcg
tcggttatgt acttccttga ggccaaatat cattttgagg ggcaaccgtt attacaaatc
tcctatctgc cgtcccctac atcggagaca gcttagtcca atggatctga ggagggtttt
ctgtagacaa cgcaacccta acacgattct tcgcattcca cttcctactt ccattcgcaa
tcatcgcagc aacaattcta cacgccttat ttctacacga aacaggatcc aacaacccaa
ttggcctaaa ctcagacgca gacaaaatct cattccaccc atacttctca tataaagacc
tcctacgatt tattattcta cttacacttc tagcttctct agccctattt tcaccaaacc
tcctacgtga cccagcaaat ttcactcccg ccaatccatt actaccccct ccacatatta
caccagcgtg gtatttccta tttgcctatg ctatcctacg atctattcct actacactac
gacgagtcct accactacta ttttctattt tacttttact acttgttccc ctactacaca
catccaaaca acaacgactc ccattccgac caatctccca aatcctattc tgaatcctac
taccacatgt actacttcta ccatgaattg gacgctgacc cgttgaagat cccttcatta
nnnnnnnnnn nnnnnnnnnn nnnnnnnnnn nnnnnnnnnn nnnnnnnnnn nnnnnnnnnn
n
>Loricariidae_Kronichthys_heylandi_1_1
nnnnnnnnnn nnnnnnnnnn nnnnnnnnnn nnnnnnnnnn nnnnnnnnnn nnnnnnnnnn
nnnnnnnnnn nnnnnnnnnn nnnnnnnnnn nnnnnnnnnn nnnnnnnnnn nnnnnnnnna
tttgccgaga tgtaaactac ggctgaatca ttcgaaacct acatgccaat ggggcctcat
tcttctttat ctgcctttat ttccacatcg gacgaggact atactatggc tcatacttat
acaaagagac ttggaacatc ggagtggttt tattcctact ggtaataata accgcttttg
taggctatgt tcttccatga ggtcaaatat cattctgggg ggcaaccgtt atcacaaaac
ccttctcagc cgtcccccac attggaaaca gccttgttca atgaatttga ggggggtttt
ccgtagacaa tgcaacccta acccgattct tcgcattccc cttcatccta ccattggcag
tcgtagcaac aacaatcctt cccgccctct ttcttcacga aaaaggatcc aacaacccaa
ttgggctaaa ctcagatgcg gacaaaatcc cattccaccc atatttttcc taaaaagaac
ttttagggtc cattatacta ttatccgcac tagcttccct agccctattt tcacccaacc
tcctgggaga cccagaaaat ttcacccccg ccaacccact aattacacca ccacacatca
agccggagtg atacttccta tttgcctacg ccatcctacg ctccatccca aacaaacttg
gaggggtttt agcactacta ttttctatct tagtgcttac gctagtaccc atgcttcaca
catccaaaca gcaaagcctc acattccgac ctgtctcaca agccctattt tgaattctaa
ttgcagacgt aataattcta acctgaattg gaggaatgcc tgtcgaacac cccttcatca
tcattggcca gattgcttca atcatttact tnnnnnnnnn nnnnnnnnnn nnnnnnnnnn
n
>Loricariidae_Kronichthys_lacerta_1_1
nnnnnnnnnn nnnnnnnnnn nnnnnnnnnn nnnnnnnnnt aacacaaatc ctaaccggac
tattcctagc aatacactac acctcagata tctctactgc cttttcatcc gtaactcaca
tttgccgaga tgtaaactac ggctgaatca ttcgaaacct acatgccaat ggggcctcat
tcttctttat ctgcctttat ttccatattg gacgcggact atactatggc tcatacttat
acaaagagac ttgaaacatc ggagtgattt tattcctact agtaataata accgcttttg
taggctatgt tcttccatga ggtcaaatat cattctgagg ggcaaccgtt atcacaaacc
tcttatcagc catcccctac attggaaata gtctcgttca atgaatctga ggaggcttct
ccgtagacaa tgcaacccta acacgattct tcgcattcca cttcatccta ccattcgcag
tcgtagcaac aacaatcctc cacgccctct tccttcatga aacaggatct aacaacccaa
ttggcctaaa ctcagatgcg gataaaatca cattccaccc atacttttcc tacaaagacc
ttttagggtt cattgtacta ttgtccgcac tagcctccct agccctgttt ttacccaacc
tcctaggaga cccagaaaat ttcactcccg ccaacccact aattacacca ccacacatta
agccggagtg atacttccta tttgcctacg ccatcctacg ctccatccca aacaaacttg
ggggggtctt agcactacta ttctctattt tagtactcac gctagtaccc atacttcaca
catctaaaca gcagagcctc acattccgac ctgtctcaca agccctattt tgaattctaa
ttgcagacgt aataattcta acctgaattg gaggaatgcn nnnnnnnnnn nnnnnnnnnn
nnnnnnnnnn nnnnnnnnnn nnnnnnnnnn nnnnnnnnnn nnnnnnnnnn nnnnnnnnnn
n
>Loricariidae_Kronichthys_subteres_3_1
nnnnnnnnnn nnnnnnnnnn nnnnnnnnnn nnnnnnnnnn nnnnnnnnnn nnnnnnnnnn
nnnnnnnnnn nnnnnnnnnn nnnnnnnnnn nnnnnnnnnn nnnnnnnnnn nnnnnnnnna
tttgccgaga tgtaaactac ggctgaatca ttcgaaacct acatgccaat ggggcctcat
tcttctttat ctgcctttat ttccatattg gacgcggact atactatggc tcatacttat
acaaagagac ttgaaacatc ggagtgattt tattcctact agtaataata accgctttcg
taggctatgt tcttccatga ggtcaaatat cattctgagg agcaaccgtt atcacaaacc
tcctatcagc cgtcccccac attggaaaca gtcttgttca atgaatttga ggaggcttct
ccgtagacaa tgcaacccta acacgattct tcgcattcca cttcatccta ccattcgcag
tcgtagcaac aacaatcctc cacgccctct tccttcacga aacaggatcc aacaacccaa
ttggcctaaa ctcagatgca gacaaaatca cattccaccc atacttttcc tacaaaagac
ttttagggtt cattgtacta ttgtccacac tagcctccct agccctgttt ttacccaacc
tcctgggaga cccagaaaat ttcactcccg ccaacccact aattacaccc ccacacatca
agccggagtg atacttccta tttgcctacg ctatcctacg ctccatccca aacaaacttg
gtggagtctt agcattacta ttctctattt tagtactcac gctagtaccc atgctccaca
catccaaaca gcaaagcctc acattccgac ctgtctcaca agccctattt tgaattctaa
ttgcagacgt aataattcta acctgaattg gaggaatacc tgtcgaacac cccttcatca
ttattggcca agttgcttca atcatttact tnnnnnnnnn nnnnnnnnnn nnnnnnnnnn
n
>Loricariidae_Lamontichthys_stibaros_1_1
catgatgaaa cttcggctcc cttctcctac tatgccttat aacacaaatt cttaccggct
tattcttagc aatacactac acctccgaca tttcaacagc attttcatcc gtagtgcaca
tctgccgaga cgtaaaccac ggctgaatta tccgcaacct ccacgccaac ggagcctcat
tcttcttcat ctgcatttac ctacacattg gacgaggcct ctactatggc tcctacatat
ataaagaaac atgaaacatc ggcgtcatcc tcctcctgct tgtgataata acagccttcg
ttggatacgt cttaccctga ggccaaatat ccttttgagg tgccaccgtc atcacaaacc
tcctatcagc tgtcccctat gtcggagaca ccctagttca atgaatctgg ggcggtttct
cagtagacaa cgcaacctta acacgtttct tcgcattcca cttcctcctc ccttttgcca
tcgtcgcagc aacaatcatg cacgccctct tccttcatga aacagggtcc aacaacccaa
ttggcctaaa ctcagacgca gataaaatct ctttccaccc ttatttttcc tacaaagacc
tccttggctt tatcatcctc ctaacgctcc tcattgctct cgccctattc tcaccaaacc
tgttaggaga cccagaaaac ttcacccccg ccaacccact agtaacccca ccacacatta
aaccagaatg atatttccta tttgcctacg ccatccttcg atcaatccca aacaaactag
gaggagtcct agccctccta ttttccatcc tagtgctcat agtagcaccc cttctacaca
cctctaaaca acaaggactc acattccgac ccatctccca aatcctattc tgagctttag
ttgcagacgt agtgatctta acatgaattg gaggcatgcc cgtagaacac ccattcatca
tcattggtca agtagcctcc atcctttact tcctcctatt cttaatccta atccctctag
c
>Loricariidae_Lasiancistrus_tentaculatus_3_1
nntgatgaaa cttcggctcc ctcctcctac tgtgcctaat agcacaaatc ttaacaggac
tatttctagc aatacactac acttctgata tctcaactgc attctcatcc gtggcccata
tctgccgaga tgttaactac ggctgagtaa tccgaaactt acatgctaat ggagcctcat
tcttcttcat ctgcatctac ctacacatcg gacgaggact gtactatggc tcctacatat
acaaagaaac ttgaaacatt ggtgtaatgc tactactact agtaatgata accgccttcg
tcggctacgt cctcccatga ggccaaatat cattttgggg tgccaccgtc atcacaaacc
tattatcagc cgttccttat attggagaca gcctagttca atgaatttga ggcgggtttt
ccgtagataa cgcaacccta acacgattct tcgcattcca cttcctactc ccatttgcta
ttattgcagc cacaatcata cacgccctct tcctacatga aacaggatct aataacccaa
tcggtttaaa ctcggacgca gacaaaattt cattccaccc atacttctca tataaagacc
tactaggctt cgccgtccta ctaacactcc tagcctctct agccctattt tcaccaaacc
tcctaggcga cccagaaaac ttcacccccg ctaaccccct agttacccca ccacacatca
aaccagaatg atacttccta ttcgcttatg ccatcctacg atcaattccc aataaactag
gaggagtctt agcattacta ttctcaattc tagtattaat agtggtaccc ctactacaca
catccaaaca gcaaggacta acgttccggc caatctccca agcattattc tgacttctag
tagcagatgt catgatttta acttgaattg gaggcatacc tgttgaacac cccttcatta
ttattggaca agttgcctca gtcctttact tcatactatt ccttatccta aaccctctgg
c
>Loricariidae_Leporacanthicus_triactis_2_1
catgatgaaa ctttggctcg cttctcttac tatgcttaat agtacaaatc ttaacaggat
tattcttagc aatacactac acctctgaca tttcaactgc attctcatcc gtagcccaca
tctgccgaga tgtaaattac gggtgaatta tccgtaactt acacgctaat ggagcttcat
tcttcttcat ctgcatctac ttacacattg gacgaggctt atactacggc tcctatatgt
acaaagaaac atgaaatatt ggcgtaatcc ttcttcttct agtaataata actgctttcg
ttggctatgt actcccctga ggccaaatat cattctgagg ggcaaccgtt atcacaaacc
tcttatcagc agtcccctat atcggggata acctagtcca atgaatttga ggggggttct
ccgtagacaa tgcaaccctg acacgattct ttgcattcca cttcctactc ccattcgcaa
ttatcgcagc aacaatcctc cacgccctct ttctacatga aacaggatcc aataacccaa
tcggcctaaa ctcagacgct gacaaaatta cattccaccc atacttctcc tacaaagacc
ttctaggatt tattgtcctc ctaatactcc tagcctcact agccctattt tcgcccaacc
tcctaggaga cccagaaaac tttacgcccg ccaacccact ggtcaccccg cctcacatta
aaccagagtg atacttccta ttcgcctatg ctatcctacg ctccatcccc aacaaactag
gaggggtctt agcattagta ttctccatct taatactgat agcagtaccc ctactacaca
catccaagca acaaggacta acattccgac caatttccca aatcctcttc tgaactttag
tagcagatgt cataatccta acatgaatcg gaggtatacc agttgaacac ccattcatca
tcatcggaca ggtagcctcc atcctctact tcataacatt tcttatctta aacccactag
c
>Loricariidae_Leptoancistrus_canensis_1_1
nnnnnnnnnn nnnnnnnnnn nnnnnnnnnn nnngcttaat agctcaaatt ttaacagggc
tatttctagc aatacactac acttctgata tttcaactgc attctcatca gtagcacata
tttgtcgaga tgttaactat ggctgagtta ttcgaaactt acatgccaac ggagcctcat
tcttctttat ttgcatctac ttacacatcg gacgaggatt gtactatggc tcctatatat
acaaagaaac atgaaatatc ggggtagtac tactactctt agtaataata actgcctttg
tcggttatgt cctcccctga ggccaaatat ccttctgagg ggcaactgta attacaaacc
tactatccgc tgtcccctat attggagata gtctagttca atgaatctga gggggattct
ccgtagataa tgcaaccctg acacgattct tcgcatttca cttcctcctc ccctttacaa
tcattgcggc aacaattata catgcccttt tcctccatga aacagggtcc aacaatccca
ttggtctaaa ctcagacgca gacaaaatct cattccaccc ctacttttca tataaagact
ttttaggatt cactatatta ctaacatttc taatcgccct agctttattc tcaccaaacc
ttcttggtga tccagagaac tttacccccg ccaatcccct agtcaccccg ccacatatta
agccagaatg atacttccta tttgcttacg ccattctacg atccatcccc aacaaactag
gaggagtctt agcattacta ttctctattt tagtgctaat agtggtccct cttttacaca
catctaaaca acaaggactt acattccgac caatctctca atccctattt tgaatcttag
tggcagatgt aataatctta acatgaattg gaggcatgcc tgttgaagac ccatacatta
tcattggaca agtcgcttca attctttact tcatactatt cctcatctta aacccgttag
c
>Loricariidae_Megalancistrus_parananus_1_1
catgatgaaa cttcggctca ctcctcctac tatgcctagc agcacaaatt ctaacagggc
tattcctagc aatacattat acctctgata tctcaaccgc attctcatcc gtagtccata
tctgccgaga tgtaaactac ggatgagtta tccgaaacct acatgccaat ggggcctcat
tcttcttcat ctgtatctac ttccacatcg gacgaggcct atattatggc tcctatatgt
acaaagagac atgaaacatt ggggtagttc tacttttact agtaataata acagctttcg
tcggctacgt gctaccatga ggccaaatat cgttctgagg ggcaaccgtt atcacaaacc
ttctatctgc cgtcccatac attggggaca acctagtcca atgaatctga ggaggattct
ccgtagacaa cgcaacctta acgcggttct ttgcattcca cttcctactc ccattcgcaa
tcattgcagc aacaattcta catgcccttt tcctccacga aacaggatct aacaacccaa
ttggccttaa ctcagacgca gacaaagtct cattccatcc atacttctca tacaaggacc
ttctaggatt tattacacta ttaattctcc tcacctcact ggccctattt tcaccgaacc
ttctgggaga cccagaaaac ttcacccccg ctaaccccct agttacccca ccacacatca
aaccagaatg atacttccta ttcgcctatg ctatcttacg ttccatcccc aacaaattag
gaggagtttt agcactatta ttctccattc ttgtacttat ggtagtcccc ttattacata
catctaaaca acaaggactc acattccgac caatctctca aatcctattt tgaatcctag
tagcagatgt tataatctta acatgaattg gaggtatgcc cgtcgaacac ccattcatta
ttattggaca agccgcctcc attctctact tcatactatt ccttgtccta aacccactgg
c
>Loricariidae_Neoplecostomus_espiritosantensis_1_1
nnnnnnnnnn nnnnnnnnnn nnnnnnnnnn nnnnnnnnnn nnnnnnnnnn nnnnnnnnnn
nnnnnnnnnn nnnnnnnnnn nnnnnnnnnn nnnnnnnnnn nnnnnnnnnn nnnnnnnnna
tctgccgaga tgtaaacaat ggctgaatta tccgaaacct gcacgccaac ggagcctcat
ttttctttat tggcctttac ttccacatcg gacgtggact atattatggc tcatacatat
acaaagaaac ctgaaacatt ggagtaattt tatttctact agtaataata accgcctttg
tcggctacgt ccttccatga ggccaaatat cattctgagg agcaaccgtc atcacaaacc
ttctctcagc tattccctac atcggggaca accttgttca atgaatttga gggggctttt
ccgtagacaa cgcaacttta acacgattct ttgcattcca tttcctcctc ccatttgcaa
tcgtagcagc aacaatactc catgccctct tccttcacga aacagggtcc aacaacccaa
tcggcctaaa ttcagatgca gacaaaatta catttcatcc atacttctcc tacaaggact
tcctaggatt cattgtatta ctaaccttgc tagccttgtt agccctattt tcgcccaacc
tcctcggaga cccagaaaat ttcacccccg ccaaccctct agtcacccca ccacacatca
agccagaatg atattttcta tttgcctatg ccatcttacg atccatccca aacaaacttg
gaggagtact tgcattacta ctatctatct tagtattaat actaattccc gcactccaca
catccaaaca acaaggcctc acattccgac ccatctcaca agctctattc ttagttttag
tagcagacgt aataattcta acgtgaattg gaggaatgcc tggttgaccc accccccact
tccccatttc aatgtcttct atcctcgggg gnnnnnnnnn nnnnnnnnnn nnnnnnnnnn
n
>Loricariidae_Neoplecostomus_franciscoensis_2_1
nnnnnnnnnn nnnnnnnnnn nnnnnnnnnn nnnnnnnnnn nnnnnnnnnn nnnnnnnnnn
nnnnnnnnnn nnnnnnnnnn nnnnnnnnnn nnnnnnnnnn nnnnnnnnnn nnnnnnnnna
tctgccgaga tgtaaactat ggctgaatta ttcgaaacct acacgccaat ggggcctcat
ttttctttat ctgcctctac ttccacatcg gacgtggact atattacggt tcatacatat
acaaagaaac ctgaaacatc ggagtaattt tatttctact agtaataata accgcctttg
tcggctatgt ccttccatga ggccaaatat cattctgagg ggcaaccgtt atcacaaacc
tcctctcagc tgttccctat atcgggaaca accttgttca atgaatttga ggaggtttct
ccgtggacaa cgcaactcta acacgattct tcgcattcca tttcctcctc ccatttgcaa
tcgtagcagc aacaatactc catgccctct tcctccacga aacagggtcc aacaacccaa
ttggcctaaa ctcagacaca gacaaaatta catttcatcc ctacttctcc tacaaagacc
ttctaggatt cattgtacta ttaaccttac tagcctcatt aaccctgttt tcacccaacc
tcctcggaga cccagaaaat ttcacccccg ccaaccccct agtcaccccc ccacacatca
accccgaatg atatttctta tttgcctatg ccatcttacg atccatccca aacaaacttg
gaggagtact tgcattacta ttctccatct tagtactcac actaattccc acactccaca
catccaaaca acaaggcctc acattccgac ccgtctcaca agccctgttc tgggtcttag
tagcagacgt aataattcta acatgaattg gaggaatgcc tgtcgaacac cccttcatta
ttattggaca aattgcttca atcctctatt tnnnnnnnnn nnnnnnnnnn nnnnnnnnnn
n
>Loricariidae_Neoplecostomus_franciscoensis_3_1
nnnnnnnnnn nnnnnnnnnn nnnnnnnnnn nnnnnnnnnn nnnnnnnnnn nnnnnnnnnn
nnnnnnnnnn nnnnnnnnnn nnnnnnnnnn nnnnnnnnnn nnnnnnnnnn nnnnnnnnna
tctgccgaga tgtaaactat ggctgaatta ttcgaaacct acacgccaat ggggcctcat
ttttctttat ctgcctctac ttccacatcg gacgtggact atattacggt tcatacatat
acaaagaaac ctgaaacatc ggagtaattt tatttctact agtaataata accgcctttg
tcggctatgt ccttccatga ggccaaatat cattctgagg ggcaaccgtt atcacaaacc
tcctctcagc tgttccctat atcgggaaca accttgttca atgaatttga ggaggtttct
ccgtggacaa cgcaactcta acacgattct tcgcattcca tttcctcctc ccatttgcaa
tcgtagcagc aacaatactc catgccctct tcctccacga aacagggtcc aacaacccaa
ttggcctaaa ctcagacaca gacaaaatta catttcatcc ctacttctcc tacaaagacc
ttctaggatt cattgtacta ttaaccttac tagcctcatt aaccctgttt tcacccaacc
tcctcggaga cccagaaaat ttcacccccg ccaaccccct agtcaccccc ccacacatca
accccgaatg atatttctta tttgcctatg ccatcttacg atccatccca aacaaacttg
gaggagtact tgcattacta ttctccatct tagtactcac actaattccc acactccaca
catccaaaca acaaggcctc acattccgac ccgtctcaca agccctgttc tgggtcttag
tagcagacgt aataattcta acatgaattg gaggaatgcc tgtcgaacac cccttcatta
ttattggaca aattgcttca atcctctatt tnnnnnnnnn nnnnnnnnnn nnnnnnnnnn
n
>Loricariidae_Neoplecostomus_microps_1_1
nnnnnnnnnn nnnnnnnnnn nnnnnnnnnn nnnnnnnnnn nnnnnnnnnn nnnnnnnnnn
nnnnnnnnnn nnnnnnnnnn nnnnnnnnnn nnnnnnnnnn nnnnnnnnnn nnnnnnnnna
tctgccgaga tgtaaactat ggctgaatta ttcggaacct acatgccaat ggagcctcat
ttttctttat ctgcctttac ttccacatcg gacgtgggct atattatggc tcatatacat
acaaagaaac ctgaaacatt ggagtaattt tgtttctact agtaataata accgcctttg
tcggctacgt ccttccatga ggccaaatat cattctgagg agcaaccgtc atcacaaacc
ttctctcagc tattccctat atcggaaaca acctcgttca atgaatttga ggaggctttt
ctgtagacaa cgcaactcta acacgattct tcgcattcca cttcctcctc ccatttgtaa
tcgtagcagt aactatgctc catgccctct tccttcacga aacagggtcc aacaacccaa
tcggcctaaa ctcagacgca gacaaaatca catttcaccc gtacttctcc tacaaagatc
ttctaggatt cactgtacta ttgactttac tagccttatt agccctattt tcacccaacc
tcctcggaga cccagaaaat ttcacccccg ccaaccccct agtcacccct ccacacatca
agccagaatg atatttccta tttgcttatg ccatcttacg atccatccca aacaaacttg
gaggagtact tgcattatta ttatccatct tagtactaat attagtccca acactccaca
catccaaaca acaaggcctc acattccgac ccgtctcaca agccctattc tgagttttag
tagcagacgt aataattcta acatgaattg gaggaatgcc tgtcgaacac cctttcatca
ttattggaca gatcgcttca atcctctatt tnnnnnnnnn nnnnnnnnnn nnnnnnnnnn
n
>Loricariidae_Neoplecostomus_microps_2_1
nnnnnnnnnn nnnnnnnnnn nnnnnnnnnn nnnnnnnnnn nnnnnnnnnn nnnnnnnnnn
nnnnnnnnnn nnnnnnnnnn nnnnnnnnnn nnnnnnnnnn nnnnnnnnnn nnnnnnnnna
tctgccgaga tgtaaactat ggctgaatta ttcggaacct acatgccaat ggagcctcat
ttttctttat ctgcctttac ttccacatcg gacgtgggct atattatggc tcatatacat
acaaagaaac ctgaaacatt ggagtaattt tgtttctact agtaataata accgcctttg
tcggctacgt ccttccatga ggccaaatat cattctgagg agcaaccgtc atcacaaacc
ttctctcagc tattccctat atcggaaaca acctcgttca atgaatttga ggaggctttt
ctgtagacaa cgcaactcta acacgattct tcgcattcca cttcctcctc ccatttgtaa
tcgtagcagt aactatgctc catgccctct tccttcacga aacagggtcc aacaacccaa
tcggcctaaa ctcagacgca gacaaaatca catttcaccc gtacttctcc tacaaagatc
ttctaggatt cactgtacta ttgactttac tagccttatt agccctattt tcacccaacc
tcctcggaga cccagaaaat ttcacccccg ccaaccccct agtcacccct ccacacatca
agccagaatg atatttccta tttgcttatg ccatcttacg atccatccca aacaaacttg
gaggagtact tgcattatta ttatccatct tagtactaat attagtccca acactccaca
catccaaaca acaaggcctc acattccgac ccgtctcaca agccctattc tgagttttag
tagcagacgt aataattcta acatgaattg gaggaatgcc tgtcgaacac cctttcatca
ttattggaca gatcgcttca atcctctatt tnnnnnnnnn nnnnnnnnnn nnnnnnnnnn
n
>Loricariidae_Neoplecostomus_microps_3_1
nnnnnnnnnn nnnnnnnnnn nnnnnnnnnn nnnnnnnnnn nnnnnnnnnn nnnnnnnnnn
nnnnnnnnnn nnnnnnnnnn nnnnnnnnnn nnnnnnnnnn nnnnnnnnnn nnnnnnnnna
tctgccgaga tgtaaactat ggctgaatta ttcggaacct acatgccaat ggagcctcat
ttttctttat ctgcctttac ttccacatcg gacgtgggct atattatggc tcatatacat
acaaagaaac ctgaaacatt ggagtaattt tgtttctact agtaataata accgcctttg
tcggctacgt ccttccatga ggccaaatat cattctgagg agcaaccgtc atcacaaacc
ttctctcagc tattccctat atcggaaaca acctcgttca atgaatttga ggaggctttt
ctgtagacaa cgcaactcta acacgattct tcgcattcca cttcctcctc ccatttgtaa
tcgtagcagt aactatgctc catgccctct tccttcacga aacagggtcc aacaacccaa
tcggcctaaa ctcagacgca gacaaaatca catttcaccc gtacttctcc tacaaagatc
ttctaggatt cactgtacta ttgactttac tagccttatt agccctattt tcacccaacc
tcctcggaga cccagaaaat ttcacccccg ccaaccccct agtcacccct ccacacatca
agccagaatg atatttccta tttgcttatg ccatcttacg atccatccca aacaaacttg
gaggagtact tgcattatta ttatccatct tagtactaat attagtccca acactccaca
catccaaaca acaaggcctc acattccgac ccgtctcaca agccctattc tgagttttag
tagcagacgt aataattcta acatgaattg gaggaatgcc tgtcgaacac cctttcatca
ttattggaca gatcgcttca atcctctatt tnnnnnnnnn nnnnnnnnnn nnnnnnnnnn
n
>Loricariidae_Neoplecostomus_paranensis_2_1
nnnnnnnnnn nnnnnnnnnn nnnnnnnnnn nnnnnnnnnn nnnnnnnnnn nnnnnnnnnn
nnnnnnnnnn nnnnnnnnnn nnnnnnnnnn nnnnnnnnnn nnnnnnnnnn nnnnnnnnna
tctgccgaga agaaaattat ggctgagtta ttcgaaacct acacgccaac ggggcctcat
ttttctttat ctgcctttac ttccacatcg gacgtgggtt atattacggc tcgtatatat
acaaagagac ctgaaacatc ggagtagttc tatttctact agtaataata accgcttttg
tcggctatgt cctcccatgg ggccaaatat cattctgggg ggcaaccgta atcacaaacc
tcctttcagc tgtcccctat attggagaca accttgttca atgaatctga gggggcttct
ctgtagacaa cgcaactcta acacgattct ttgcattcca cttcctcctc ccatttgcag
tcgtagcagc aacaatactc catgccctct tccttcacga aacagggtcc aacaacccaa
tcggcctaaa ctcggacgca gacaaaatta catttcatcc atacttttct tacaaagacc
ttctaggatt catcgtacta ctgaccctcc tagcctcact agccctattc tcacccaacc
tcctcgggga cccggaaaac ttcacccccg ccaaccccct agttacccca ccacacatca
aaccagaatg atacttccta tttgcctacg ccatcttacg atctatccca aacaaacttg
gtggagttct agcattacta ttctccatct tagtacttat actagttccc atactccaca
catccaaaca acgaggtctc acattccggc ctatttcgca agccctattc tgaatcttag
tagcagacgt aataatccta acatgaattg gaggcatgcc tgtcgaacac cccttcatta
tcattggaca agtcgcttca attctctatt tnnnnnnnnn nnnnnnnnnn nnnnnnnnnn
n
>Loricariidae_Neoplecostomus_ribeirensis_2_1
nnnnnnnnnn nnnnnnnnnn nnnnnnnnnn nnnnnnnnnn nnnnnnnnnn nnnnnnnnnn
nnnnnnnnnn nnnnnnnnnn nnnnnnnnnn nnnnnnnnnn nnnnnnnnnn nnnnnnnnnn
nnnnnnnnnn nnnnnnnnnn nnnnnnnnnn nnnnnaacct acacgccaat ggagcctcat
ttttctttat ctgcctttac ttccacatcg gacggggact atattatggc tcgtacttgt
ataaagaaac ctgaaacatc ggagtgatct tattcctact agtaataata accgcctttg
taggctatgt ccttccatgg ggccaaatgt cattctgagg agcaaccgtc atcacaaacc
tactttcagc cgttccctac attggagaca accttgttca atggatctga ggaggcttct
ccgtagataa cgcaacccta acacgattct tcgcattcca cttcctacta ccattcgcag
ttgtagcagc aacaatcctc cacgccctat tcctccacga gacaggatct aacaacccaa
tcggcctaaa ctcagatgca gacaaaatta cattccaccc gtacttttcc tacaaggatc
ttctagggtt cattgtacta ttgaccctgc tggcctccct ggccttattc tcacccaacc
tcctcggaga cccggaaaat tttacccccg ccaacccact agttacacca ccacacatta
aaccagaatg atacttccta tttgcctacg ccatcctgcg atccatcccg aacaaacttg
gaggggtctt agcattacta ttttctatct tagtgctcat actggtccca atacttcaca
catccaatca acgaggtctc acattccgac ctatttcaca gaccctattc tgaatcttag
tagcagacgt aataatcctc acatgaattg gaggaatacc cgttgaannn nnnnnnnnnn
nnnnnnnnnn nnnnnnnnnn nnnnnnnnnn nnnnnnnnnn nnnnnnnnnn nnnnnnnnnn
n
>Loricariidae_Neoplecostomus_ribeirensis_3_1
nnnnnnnnnn nnnnnnnnnn nnnnnnnnnn nnnnnnnnnn nnnnnnnnnn nnnnnnnnnn
nnnnnnnnnn nnnnnnnnnn nnnnnnnnnn nnnnnnnnnn nnnnnnnnnn nnnnnnnnnn
nnnnnnnnnn nnnnnnnnnn nnnnnnnnnn nnnnnaacct acacgccaat ggagcctcat
ttttctttat ctgcctttac ttccacatcg gacggggact atattatggc tcgtacttgt
ataaagaaac ctgaaacatc ggagtgatct tattcctact agtaataata accgcctttg
taggctatgt ccttccatgg ggccaaatgt cattctgagg agcaaccgtc atcacaaacc
tactttcagc cgttccctac attggagaca accttgttca atggatctga ggaggcttct
ccgtagataa cgcaacccta acacgattct tcgcattcca cttcctacta ccattcgcag
ttgtagcagc aacaatcctc cacgccctat tcctccacga gacaggatct aacaacccaa
tcggcctaaa ctcagatgca gacaaaatta cattccaccc gtacttttcc tacaaggatc
ttctagggtt cattgtacta ttgaccctgc tggcctccct ggccttattc tcacccaacc
tcctcggaga cccggaaaat tttacccccg ccaacccact agttacacca ccacacatta
aaccagaatg atacttccta tttgcctacg ccatcctgcg atccatcccg aacaaacttg
gaggggtctt agcattacta ttttctatct tagtgctcat actggtccca atacttcaca
catccaatca acgaggtctc acattccgac ctatttcaca gaccctattc tgaatcttag
tagcagacgt aataatcctc acatgaattg gaggaatacc cgttgaannn nnnnnnnnnn
nnnnnnnnnn nnnnnnnnnn nnnnnnnnnn nnnnnnnnnn nnnnnnnnnn nnnnnnnnnn
n
>Loricariidae_Otocinclus_flexilis_1_1
nnnnnnnnnn nnnnnnnnnn nnnnnnnnnn nnnnnnnnnn nnnnnnnnnn nnnnnnnnnn
nnnnnnnnnn nnnnnnnnnn nnnnnnnnnn nnnnnnnnnn nnnnnnnnnn nnnnnnnnnn
nnnnnnnnnn nnnnnnnnnn nnnnnnnnnn nnnnnaactt gcacgccaac ggagcctcat
tcttcttcat ctgcatctac ttccacatcg gacggggact atactatggc tcctacatgt
acaaagagac atgaaatatt ggagtagtcc tattcctgct agtaataatg accgccttcg
tcggctacgt tctcccatga ggccaaatat ccttctgagg ggcaactgta attacaaacc
ttctctcagc cgtcccatac atcggtgaca acctcgttca atgaatctga gggggcttct
ccgtagacaa cgcaacccta acacgatttt tcgcattcca cttcctcctc ccattcgcag
ttgtagcagc aacaatcctc cacgcccttt tccttcacga aacagggtcc aacaacccaa
tcggactaaa ctcagacgca gacaaaatct cattccaccc atacttctca tataaagacc
tactagggtt cattattata ctaacccttc tagcctccct agccctattt tcacccaacc
tcctgggcga cccagaaaat ttcaccccgg ccaacccact agtcacccct ccccacatta
aaccagaatg atacttccta tttgcctacg ccattctccg atccattcca aacaaactgg
gaggcgtcct agcactacta ttctcaatcc tagtgctcat actagtccca atactgcaca
catctaaaca gcgaggcctc acattccggc ccctctcaca agtactattc tgagtcctag
tagcagacgt gataatccta acatgaatcg gaggtatgcc cgtcgannnn nnnnnnnnnn
nnnnnnnnnn nnnnnnnnnn nnnnnnnnnn nnnnnnnnnn nnnnnnnnnn nnnnnnnnnn
n
>Loricariidae_Otocinclus_vittatus_2_1
nnnnnnnnnn nnnnnnnnnn nnnnnnnnnn nnnnnnnnnn nnnnnnnnnn nnnnnnnnnn
nnnnnnnnnn nnnnnnnnnn nnnnnnnnnn nnnnnnnnnn nnnnnnnnnn nnnnnnnnnn
nnnnnnnnnn nnnnnnnnnn nnnnnnnnnn nnnnnaactt acatgccaac ggggcctcgt
ttttctttat ctgcttatac ttaaacatcg gacgtggact atactatggt tcctacatgt
ataaagaaac atgaaacatc ggagtaattt tatttctact agtaataata acagcctttg
tcggctatgt cctgccatga ggacaaatgt ccttttgagg ggcaaccgtt attacaaatc
ttctatcagc cgtcccatat attggagaca acctagttca atgaatctga gggggcttct
ctgtagataa tgcaaccttt acccggttct ttgccttcca ctttctccta ccatttgcag
tagtagcagc aacaattctc catgcccttt tcctacacga aacaggggct aacaacccaa
tcggattaaa ctcagattca gacaaatccc cattccaccc atacttctca tataaagacc
tcttagggtt atttaccctg cttacactac tggcctccct ggccctattc tcaccaaatc
ttactgaaaa cccagaaact tcacccccgg ccaaccccct ggtaaccccg ccccacatta
aaccagagtg atatttttta ttagcctacg ccatcctgcg atccatccca aataaactag
gaggcgtcct agcattacta ttctcaatcc tggtactcat actagtccca ctcctacaca
catcaaagca acaaggactc acattccgac cactatcaca aactttcctc tgatttgaag
tggcagacgt aataattcta acatgaatcg gaggcatgcc ggttgannnn nnnnnnnnnn
nnnnnnnnnn nnnnnnnnnn nnnnnnnnnn nnnnnnnnnn nnnnnnnnnn nnnnnnnnnn
n
>Loricariidae_Otothyris_travassosi_1_1
nnnnnnnnnn nnnnnnnnnn nnnnnnnnnn nnnnnnnnnn nnnnnnnnnn nnnnnnnnnn
nnnnnnnnnn nnnnnnnnnn nnnnnnnnnn nnnnnnnnnn nnnnnnnnnn nnnnnnnnnn
nnnnnnnnnn nnnnnnnnnn nnnnnnnnnn nnnnnagctt acatgccaac ggcgcctcat
ttttcttcat ctgcctctac ttccacattg gccgcggatt atactatggc tcttatgtgt
ataaagaaac atgaaacctt ggagtagtcc tatttctctt agtaataata actgcattcg
tcgggtacgt cctcccatga ggtcaaatgt cattctgagg ggcaaccgtt atcaccaacc
tcctctcggc cgtcccatac attggaaata acctcgtcca atgaatttga gggggcttct
cagttgacaa tgcaacccta acacgattct tcgcattcca cttcctcctc cccttcgctg
tcgtggcagt aacaattata catgccttat tcctacatga aacaggatcc aacaacccaa
tcggactcaa ctcggacgca gacaaaatct ccttccaccc atacttctca tacaaagatc
tcctaggttt cattattcta ctaacattac tagcctccct ggcactattc tcgcccaacc
tcctcggcga cccagaaaac ttcacccccg ccaacccgct agtcacccca ccacacatca
aaccagaatg atacttccta tttgcctacg ccatcctgcg atctattcca aacaagctcg
gaggcgtcct agcactatta ttctccatct tagtccttat attagtacca ctactccaca
cgtccaagca acaaagcctc cccttccgac ccatctcaca agccctattc tgagtcctag
tagcagacat aatgatttta acatgaattg gaggaatgcc cgttgannnn nnnnnnnnnn
nnnnnnnnnn nnnnnnnnnn nnnnnnnnnn nnnnnnnnnn nnnnnnnnnn nnnnnnnnnn
n
>Loricariidae_Paralithoxus_pallidimaculatus_1_1
nntgatgaaa ctttggttca ctactcctac tatgtttaat cacccaaatc ttaaccggat
tatttttagc aatacattac acatcagata tctcaaccgc attctcatcc gttgtacata
tttgccgaga tgtaaactat ggttgaatta ttcgaaatat acacgccaac ggagcctcat
ttttctttat ttgtatttat atacatattg gtcgaggcct ctattatggc tcttatacat
acaaagaaac atgaaatatc ggtgtaatcc tacttctcct agtaatgata actgctttcg
tcggatatgt actcccttga ggccaaatat cattctgagg agcaaccgtt attacaaacc
tactatcagc agtcccttac attggagata acctagttca atggatttga ggggggtttt
ctgtagacaa tgcaactctt acacgattct ttgcattcca ctttctcctt ccatttatag
taattgcagc aacaatcctt catgccttat tcctccatga aaccggatca aataatccaa
ttggtttaaa ttcagatgct gacaaaatcc catttcaccc atacttctca tacaaagacc
ttctgggttt cattatctta ttaatattat taacttcact agcccttttc tcaccaaacc
ttttaggaga tccagaaaat ttcaccccag ctaacccatt agtcactcca ccacatatta
aaccagaatg atatttccta tttgcctacg ccattttacg gtcaattccc aataaacttg
gcggagtttt agcattacta ttctctatcc tagtattaat agtagtacct cttctacaca
catccaaaca acaaggaatt acatttcgac caatctcaca aatactattc tgattattag
tagcagacgt catagtacta acatgannnn nnnnnnnnnn nnnnnnnnnn nnnnnnnnnn
nnnnnnnnnn nnnnnnnnnn nnnnnnnnnn nnnnnnnnnn nnnnnnnnnn nnnnnnnnnn
n
>Loricariidae_Paralithoxus_stocki_1_1
nntgatgaaa ttttggttca ctacttctac tatgtttaat tacccaaatc ctaactggat
tatttttagc aatgcattat acatcagata tctcaactgc attctcatcc gtcgtacata
tctgtcgaga tgtaaactat ggctgaatca tccgaaatat gcacgccaac ggagcctcat
ttttctttat ctgtatttat ttacatattg gtcgaggcct ctactatggt tcttatacat
acaaagaaac atgaaacatt ggtgtaatct tattacttct agtaataata actgctttcg
ttggatatgt cctcccttga ggacaaatat cattttgggg ggcaaccgtt attacaaacc
ttctatcagc agttccatat atcggagata acctagttca atgaatttga ggaggctttt
ccgtagatag tgcaactctt acacgattct ttgcattcca ttttctcctc ccatttgtag
tcatcgcagc aacaatccta catgccttat ttctccatga aaccggatca aacaatccaa
ttggcctaag ctcagacact gataaaattc catttcaccc atacttctca tacaaagacc
ttctaggatt cattatcata ttaatactat taacttcatt agcccttttt tcaccaaacc
ttttaggaga tccagaaaat ttcaccccag ctaacccatt agtcacccca ccacacatta
aaccagagtg atatttccta tttgcttacg ccattttacg atcaattcct aataaactcg
gtggagtttt agcattacta ttctccattc tagtattgat agtagttcct cttctacaca
catccaaaca acaaggactt acattccgac caatttctca aatactattc tgacttttag
tagcagacgt catagtatta acatgaattg gaggtatacc tgttgaacat ccattcatta
ttatcggaca aatcgcttca actctatact tcacactatt tttaatctta aatccactgg
c
>Loricariidae_Paralithoxus_stocki_2_1
nntgatgaaa ttttggttca ctactcctac tatgtttaat tacccaaatc ttaactggat
tatttttagc aatacattat acatcagata tctcaactgc attttcatcc gtcgtacata
tctgtcgaga tgtaaactat ggctgaatca tccgaaatat gcacgccaac ggagcctcat
ttttctttat ctgtctttat ttacatgttg gtcgaggcct ctactatggc tcttatacat
acaaagaaac atgaaatatt ggtgtaatct tattacttct agtaatgata actgctttcg
tcggatatgt actcccttga ggacaaatat cattttgagg agcaactgtt attacaaacc
ttctatcagc agttccatat atcggagaca acctagttca atgaatttga ggaggatttt
ccgtagataa tgcaactctt acacgattct ttgcattcca tttcctcctt ccatttgtag
tcattgcagc aacaatccta catgccttat tcctccatga aactggatca aacaatccaa
ttggcctaaa ttcagacact gacaaaattc cattccaccc atatttctca tacaaagacc
ttctaggatt catcattata ttaatattac taacttcatt agcccttttt tcaccaaacc
ttttaggaga cccagaaaat ttcactccag ctaacccatt agtcactcca ccacacatta
aaccagaatg atatttccta tttgcttacg ccattttacg atcaattcct aacaaacttg
gtggagtttt agcattacta ttctctattc tagtattaat agtaattccc cttctacaca
catccaagca acaaggactt acattccgac caatttctca aacactnnnn nnnnnnnnnn
nnnnnnnnnn nnnnnnnnnn nnnnnnnnnn nnnnnnnnnn nnnnnnnnnn nnnnnnnnnn
nnnnnnnnnn nnnnnnnnnn nnnnnnnnnn nnnnnnnnnn nnnnnnnnnn nnnnnnnnnn
n
>Loricariidae_Pareiorhaphis_vestigipinnis_2_1
nnnnnnnnnn nnnnnnnnnn nnnnnnnnnn nnnnnnnnnn nnnnnnnnnn nnnnnnnnnn
nnnnnnnnnn nnnnnnnnnn nnnnnnnnnn nnnnnnnnnn nnnnnnnnnn nnnnnnnnna
tttgccgaga agcggactac ggctgaatta ttcgaaacct acacgccaat ggggcctcat
tcttctttat ctgcctttac ttccacatcg gacgcggact atactatggc tcctacttgt
acaaagaaac ctgaaacatc ggagtggttc tattcctact agtaataatg accgcttttg
ttggttatgt ccttccatgg ggccaaatat cattctgagg agcaaccgtt atcacaaacc
tcctttcagc cgttccctac attggaaacg atcttgttca atgaatttga gggggcttct
ccgtagacaa tgcaactcta acacgattct tcgcattcca cttcctccta ccattcgcag
ttatggcagc aacaatcctc cacgccctgt tccttcacga aacaggatcc aacaatccga
ccggcctaaa ctcagatgca gacaaaatta cattccaccc atacttttcc tacaaagacc
tcctagggtt cattgtacta ttaaccctac tagctttcct agccctattc tcacccaacc
tcctcggaga cccagaaaat tttactcccg ccaacccact agtcacacca ccacacatca
aaccagagtg atacttccta tttgcctacg ccatcctgcg atccatcccc aacaaacttg
gaggagtatt agcactacta ttttctattt tagtacttat actagtccct atacttcaca
catccaaaca acgaggcctc acattccgac ctatttcaca aaccctattt tgaatcttag
tagcagacgt agtaattctg acatgaattg gaggaatgcc tgtcgaacac cccttcatca
ccattggcca agtcgcttca atcctctact tnnnnnnnnn nnnnnnnnnn nnnnnnnnnn
n
>Loricariidae_Pareiorhaphis_vestigipinnis_3_1
nnnnnnnnnn nnnnnnnnnn nnnnnnnnnn nnnnnnnnnn nnnnnnnnnn nnnnnnnnnn
nnnnnnnnnn nnnnnnnnnn nnnnnnnnnn nnnnnnnnnn nnnnnnnnnn nnnnnnnnna
tttgccgaga agcggactac ggctgaatta ttcgaaacct acacgccaat ggggcctcat
tcttctttat ctgcctttac ttccacatcg gacgcggact atactatggc tcctacttgt
acaaagaaac ctgaaacatc ggagtggttc tattcctact agtaataatg accgcttttg
ttggttatgt ccttccatgg ggccaaatat cattctgagg agcaaccgtt atcacaaacc
tcctttcagc cgttccctac attggaaacg atcttgttca atgaatttga gggggcttct
ccgtagacaa tgcaactcta acacgattct tcgcattcca cttcctccta ccattcgcag
ttatggcagc aacaatcctc cacgccctgt tccttcacga aacaggatcc aacaatccga
ccggcctaaa ctcagatgca gacaaaatta cattccaccc atacttttcc tacaaagacc
tcctagggtt cattgtacta ttaaccctac tagctttcct agccctattc tcacccaacc
tcctcggaga cccagaaaat tttactcccg ccaacccact agtcacacca ccacacatca
aaccagagtg atacttccta tttgcctacg ccatcctgcg atccatcccc aacaaacttg
gaggagtatt agcactacta ttttctattt tagtacttat actagtccct atacttcaca
catccaaaca acgaggcctc acattccgac ctatttcaca aaccctattt tgaatcttag
tagcagacgt agtaattctg acatgaattg gaggaatgcc tgtcgaacac cccttcatca
ccattggcca agtcgcttca atcctctact tnnnnnnnnn nnnnnnnnnn nnnnnnnnnn
n
>Loricariidae_Pareiorhina_carrancas_1_1
nnnnnnnnnn nnnnnnnnnn nnnnnnnnnn nnnnnnnnnn nnnnnnnnnn nnnnnnnnnn
nnnnnnnnnn nnnnnnnnnn nnnnnnnnnn nnnnnnnnnn nnnnnnnnnn nnnnnnnnnn
nnnnnnnnnn nnnnnnnnnn nnnnnnnnnn nnnnnaacct acacgccaat ggagcctcat
ttttctttat ctgcctttac acccacatcg gacgtggact atattatggc tcgtacatat
acaaagagac ctgaaacatc ggagtaattt tatttttact agtaataata accgctttcg
ttggctatgt ccttccatga ggccaaatat cattctgagg ggcaaccgtt atcacaaacc
tcctctcagc cgtcccctat attggggaca atcttgttca atggatctga gggggcttct
ccgtagataa tgcaactctg acacgattct tcgcattcca cttcctcctc ccatttgcag
ttgtagcagc aacaatcctc cacgccctct tccttcacga aacagggtct aacaatccaa
ttggcctaaa ctcagatgca gacaaaatta catttcaccc atacttctcc tacaaggacc
ttttaggatt cattgtacta ttaacattac tagcctcctt ggccctattc tcgcccaacc
tcctcggaga cccagaaaac ttcacccccg ccaacccctt agttacccca ccacacatta
aaccagaatg atacttccta tttgcctacg ccattttacg atccatccca aataaacttg
ggggagtctt agcactacta ttctccatcc tagtactcat actagtcccc atacttcaca
catctaaaca acaaggtctc acattccgac ctatttcaca aaccctattc tgaattttag
tagcagacat agtgatttta acatgaattg gaggtatacc tgttgaannn nnnnnnnnnn
nnnnnnnnnn nnnnnnnnnn nnnnnnnnnn nnnnnnnnnn nnnnnnnnnn nnnnnnnnnn
n
>Loricariidae_Parotocinclus_maculicauda_2_1
nnnnnnnnnn nnnnnnnnnn nnnnnnnnnn nnnnnnnnnn nnnnnnnnnn nnnnnnnnnn
nnnnnnnnnn nnnnnnnnnn nnnnnnnnnn nnnnnnnnnn nnnnnnnnnn nnnnnnnnnn
nnnnnnnnnn nnnnnnnnnn nnnnnnnnnn nnnnnaattt acatgccaac ggggcctcat
tcttctttat ttgcctctac tcccacattg ggcgcggact gtactatgga tcctacatgt
ataaagaaac atgaaacatc ggagtaattc tatttctact agtaatgata acagccttcg
ttggctatgt cctgccatgg ggacaaatgt ccttctgagg ggcaaccgtt attaccaatc
tcctgtcagc cgtcccatat attggagata atctagttca atgaatttga gggggcttct
ctgtagataa tgcaaccctc acacgattct ttgccttcca ctttctcctc ccatttgcag
tcgtagcggc aacaattctt catgccctct tcctgcacga aacaggatct aataacccaa
ttgggctaaa ctcggactca gacaaaatcc cctttcaccc atacttttca tacaaagacc
tcctaggatt catcaccctg cttacactgc tagcctccct agccttattc tcacctaatc
tactaggaga cccagaaaac ttcaccccag cgaatcccct agtcactccg ccacacatca
aaccagaatg gtacttccta tttgcctacg ccatcctacg atccatccca aataaactcg
gaggtgttct agcattgcta ttctccatcc tagtacttat actagtcccg cttctgcaca
catccaaaca acaagggctc accttccggc cactgtcaca aaccctgttc tgaattctag
tagcagacgt gataatccta acatgaatcg gaggcatacc agttgannnn nnnnnnnnnn
nnnnnnnnnn nnnnnnnnnn nnnnnnnnnn nnnnnnnnnn nnnnnnnnnn nnnnnnnnnn
n
>Loricariidae_Peckoltia_compta_1_1
tatgatgaaa ctttggttca cttcttctat tatgtttagc aacacagatt ctaacaggat
tattcctagc aatacattat acttctgata tctcaactgc attctcatct gttacccata
tctgtcgaga tgtaaactac ggctgaatta tccgaaattt acatgccaac ggagcatctt
tctttttcat ctgcatttat acacatattg gacgaggctt atattatggt tcctacacat
ataaagaaac atgaaacatt ggtgtagtat tatttctcct cgtaataatg accgcctttg
ttggctacgt tcttccctga ggccaaatat cattctgagg agcaactgtt atcacaaacc
tcctatcagc catcccttat atcggagata acctagtcca atgaatctga ggaggattct
ctgtagataa cgcaactcta acacgattct tcgcattcca ctttttactt ccattcgcaa
tcgtcgcaac aacaattcta cacgccctat tcctccacga aacaggatca aacaacccaa
ttggcctaaa ctcagacgca gacaaaatct cattccaccc ttacttttca tataaagatc
tcctaggatt tattgtttta ttcacactcc taacctcttt aaccctattt tcaccaaacc
tcctaggaga cccagaaaat tttactcccg ccaacccact agtaaccccc cctcatatta
aaccagaatg atacttccta ttcgcctacg ccatcctacg atccattcct aataaactag
gaggggtcct agcactccta ttctctatct tagtattaat ggtagtcccc atattacata
catctaaaca acaaggacta acgttccgac caatctctca aattctattc tgaatcttag
tagcagacat catgatctta acatgaattg gaggtatgcc tgttgaacat ccattcatta
tcattggaca agtcgcctcc attttctact tcatactatt ccttgtccta aacccactag
c
>Loricariidae_Peckoltia_furcata_1_1
tatgatggaa cttcggctca cttcttctac tgtgtctagc aacacaaatt cttacaggac
tatttctagc aatacattac acctctgata tctcaactgc attctcatct gttacccaca
tctgtcgaga tgtaaactac ggctgaatta tccgaaacct acacgccaac ggagcatctt
tcctttttat ttgcatttat atacatattg gacgaggcct gtactatggc tcttacatat
ataaagaaac atgaaacatt ggtgtagtgt tattcctcct tgtaataatg accgcctttg
ttggctacgt tcttccatga ggccaaatat ctttctgagg agcaaccgta attacaaacc
tcctatcagc catcccctat attggaaaca acctagttca atgaatctga ggaggattct
ctgtagacaa tgcaacttta acacgattct tcgcattcca ctttttactc ccattcgcaa
tcatcgcagc aacaatccta catgccctat tcctccacga aacaggatca aacaacccaa
tcggcctaaa ttcagacgca gacaaaatct cattccaccc ctatttttca tataaagatc
ttctagggtt tattgtttta cttacgcttc taacctctct agccctattt tcaccaaacc
ttctaggaga cccagaaaat ttcactcctg ctaacccatt agtaacccca ccacatatta
aaccagaatg atacttccta ttcgcctatg ccattttacg atccattcct aacaaactag
gaggagtctt agcactctta ttttctatct tagtattaat agtaatccct ctattacata
catccaaaca acaaggacta acattccgac caatctctca aatcctattt tgaaccctag
tggcagacgt cataatctta acatgaattg gaggcatgcc tgttgaacat ccatttatta
ttatcggaca agtcgcctcc accctctact tcatattatt cctcgtccta aatccactag
c
>Loricariidae_Peckoltia_lujani_1_1
tatgatgaaa ctttggctca cttcttctat tatgcctagc aacacaaatt ctaacaggac
tattcctagc aatgcactat acctctgata tctcaactgc attctcatcc attgcccaca
tctgccgaga cgtaaactac ggctgagtca tccgaaactt acacgccaac ggagcatcct
tcttttttat ctgcatctac atacatattg gacgaggcct atactatggc tcttacacgt
acaaagaaac atgaaacatt ggtgtagtgc tattcctcct agtaataatg accgcctttg
ttggctacgt tcttccctga ggccaaatat cattctgagg agcaactgtc atcacaaacc
ttctatcagc catcccttat attggagaca acctagtcca atgaatttga gggggattct
ctgtagataa tgcaacccta acacgatttt tcgcattcca ttttctactt ccattcgcaa
tcgtcgcagc aacaattcta cacgccctat tcctccacga aacaggatct aacaacccaa
tcggcttaaa ctcagacgca gacaaaatcc catttcaccc ttatttttca tataaggacc
tcctaggatt tactatttta ctcacactcc taatctcttt aaccctattc tcaccaaatc
tcctaggaga cccagaaaat tttactcccg ccaacccact agtaactccc ccacatatta
aacccgaatg atacttccta ttcgcctatg ccatcctacg atcaatcccc aacaaactag
gaggggtatt agcactctta ttctctatcc tagtattaat agtagtcccc ctattacata
catctaaaca acaaggactc acattccgac caatctctca aaccctattc tgagtactag
taacagatgt tataatccta acatgaattg gaggcatacc tgttgaagac ccattcatta
ttattggaca agtcgcctcc attctctact tcatgttatt ccttatccta aacccactag
c
>Loricariidae_Pseudancistrus_asurini_1_1
nnnnnnnnnn nnnnnnnnnn nnnnnnnnnn nnnnnnnnnn nnnnnnnnnn nnnnnnnnnn
nnnnnnnnnn nnnnnnnnnn nnnnnnnnnn nnnnnnnnnn nnnnnnnnnn nnnnnnnnnn
nnnnnnnnnn nnnnnnnnnn nnnnnnnnnn nnnnnaacct acacgccaac ggagcctcat
tcttcttcat ctgtatttac ttacacatag gacgaggact ctactatggc tcctacatgt
ataaagaaac ttgaaacatt ggagtagtat tacttctact agtaataata actgcctttg
tcggctatgt cttcccttga ggccaaatat cattctgagg agctactgtt attacaaatc
tactatcagc tgtcccatac attggggaca acctagtcca atgaatctga gggggctttt
ccgtagacaa cgcaacttta acacgattct tcgcattcca ttttcttctc ccattcgcaa
tcattgcggc aacaatctta catgccctct ttcttcatga aacaggatca aataacccaa
ttggcctgaa ctcagacgca gacaaaatct cattccaccc atacttctca tacaaagacc
ttctaggctt cattacattg ctgatacttc tggcctcctt agccctattc tcaccaaacc
tcttgggcga tccagaaaac ttcacccccg ccaacccact agtcactcca ccacacatca
aaccagaatg atacttccta tttgcctacg ctatcctacg atctattccc aacaaactag
ggggagtgct agcactatta ttttccatcc tagtactaat agttgtcccc ctactacaca
catccaaaca acaaggacta acattccgac caatttccca aatcttattt tgaatcctag
tagcagatgt cataatccta acatgaattg gaggtatacc cgtcgaacac ccgttcatta
nnnnnnnnnn nnnnnnnnnn nnnnnnnnnn nnnnnnnnnn nnnnnnnnnn nnnnnnnnnn
n
>Loricariidae_Pseudancistrus_asurini_2_1
nnnnnnnnnn nnnnnnnnnn nnnnnnnnnn nnnnnnnnnn nnnnnnnnnn nnnnnnnnnn
nnnnnnnnnn nnnnnnnnnn nnnnnnnnnn nnnnnnnnnn nnnnnnnnnn nnnnnnnnnn
nnnnnnnnnn nnnnnnnnnn nnnnnnnnnn nnnnnaacct acacgccaac ggagcctcat
tcttcttcat ctgtatttac ttacacatag gacgaggact ctactatggc tcctacatgt
ataaagaaac ttgaaacatt ggagtagtat tacttctact agtaataata actgcctttg
tcggctatgt cttcccttga ggccaaatat cattctgagg agctactgtt attacaaatc
tactatcagc tgtcccatac attggggaca acctagtcca atgaatctga gggggctttt
ccgtagacaa cgcaacttta acacgattct tcgcattcca ttttcttctc ccattcgcaa
tcattgcggc aacaatctta catgccctct ttcttcatga aacaggatca aataacccaa
ttggcctgaa ctcagacgca gacaaaatct cattccaccc atacttctca tacaaagacc
ttctaggctt cattacattg ctgatacttc tggcctcctt agccctattc tcaccaaacc
tcttgggcga tccagaaaac ttcacccccg ccaacccact agtcactcca ccacacatca
aaccagaatg atacttccta tttgcctacg ctatcctacg atctattccc aacaaactag
ggggagtgct agcactatta ttttccatcc tagtactaat agttgtcccc ctactacaca
catccaaaca acaaggacta acattccgac caatttccca aatcttattt tgaatcctag
tagcagatgt cataatccta acatgaattg gaggtatacc cgtcgaacac ccgttcatta
nnnnnnnnnn nnnnnnnnnn nnnnnnnnnn nnnnnnnnnn nnnnnnnnnn nnnnnnnnnn
n
>Loricariidae_Pseudancistrus_genisetiger_2_1
nctgatgaaa cttcggctca ctcctccttc tatgcctggt tgtacaaatc ctaaccggac
tgttcctagc aatacattat acctccgaca tctcaaccgc attctcatca gtagcccaca
tctgccgaga cgtaaactat ggatgaacca tccgaaacct ccacgcaaat ggcgcctcat
tcttcttcat ctgcatttac ctacacatcg gacgaggcct atactatggc tcatatgcat
acaaagaaac atgaaacatt ggagtagtcc tactcctact cgttataata accgcttttg
ttggttacgt cctcccatga ggacaaatat cattctgagg agctacagtc attacaaact
tactctcagc tttcccatat atcggaaatg acctagtaca atgaatctga ggagggtttt
ccgtagacaa ggcaaccctg acacgattct tcgcatttca ctttattctt ccattcgcaa
tcgtcgcagc aacaatttta catgccctat tcctgcacga aacgggatcc aacaacccaa
tcggcctaaa ctcagacgca gacaaaatta catttcaccc atacttctca tataaagacc
tcctaggttt tgttctccta ctaacgttcc tcgcctccct agccctattc tcaccaaacc
tcctaggaga cccagaaaac ttcacccccg caaacccatt agtgaccccg ccacacatta
aaccagaatg gtatttccta tttgcttacg ccatcctacg atctatcccc aacaagctag
gaggagttct agcgctccta ttctctattc tagtactaat aacagttcca ctccttcaca
catccaaaca acaaggactc acattccggc ccctatccca aatcctattt tgagccttag
tcgcagacgt aataatccta acatgaattg gaggaatacc tgtagaacac ccatttatta
ttattggaca aattgcctca attctctact tcatactatt cctagtgctt aatcctttgg
c
>Loricariidae_Pseudolithoxus_anthrax_1_1
catgatgaaa ctttggctca ctcctcttat tatgtctaat agcacaaatc ctaacaggac
ttttcctagc aatacattac acctctgaca tctcaaccgc attttcatcc gtagcccata
tttgccgaga tgttaactac ggttgagtaa ttcgaaacct acatgccaat ggagcctcat
tcttcttcat ctgcatttac ttacacatcg ggcgaggact ctactacggc tcctatatgt
acaaagaaac atgaaacatt ggtgtagtac tacttctact agtaataata actgctttcg
tcggctacgt gcttccatga ggccaaatat cattctgagg agcaactgtc attacaaacc
tgctatcagc cgttccctac attggagata gcctagtcca atgaatttga gggggctttt
ccgtagacaa cgcaacccta acacgattct ttgcattcca cttcctattc ccattcgcca
tcgtcgcagc aacaatctta catgctctct tcctccatga aacagggtct aacaacccaa
ttggcctaaa ctcagacgca gacaaaattt cattccaccc atacttttca tacaaagacc
tcctaggctt cattacacta ctaacgcttc tagcctttct agctttattt tcaccaaatc
ttctgggtga tccagaaaac tttacccctg caaacccatt agtcacacct ccacatatta
aaccagaatg atacttccta tttgcctacg ccattctacg atcaattcct aacaaattag
gaggagtttt agcactatta ttctctatcc tagtactaat agtagtgccc ttactacaca
catccaaaca acaaggacta acatttcggc caatttccca aatcctattt tgaacattag
ttgcagacgt tatgatttta acatgaatcg gaggcatacc agtagaacac ccatttatca
tcatcggaca aatcgcctcc gttctctatt tcgcactatt ccttgtcatc aacccattag
t
>Loricariidae_Pseudolithoxus_kelsorum_1_1
nntgatgaag cttcggatca ctcctcctac tatgcctaac aacacagatc ttaacaggac
tctttctagc aatacattac acttctgata tctcaactgc attttcatcc gtagctcaca
tttgccgaga tgtaaactac ggctgagtaa tccgaaatct tcatgctaat ggagcctcat
tcttctttat ttgcatttac ttacacatcg gacggggact ttactacggc tcctatacat
acaaagaaac atgaaacatc ggggtagtgt tactcttact agtaataata actgctttcg
tcggctacgt acttccctga ggccaaatat cattctgagg agcaaccgtc attacaaacc
tactatcagc cgtcccctac atcggagaca gcctagtcca atgaatctga gggggattct
cagtagataa tgcaactcta acacgattct tcgcattcca cttcctattc ccattcacca
tcattgcagc gacaatccta catgccctct tcctccacga aacagggtct aataatccaa
ttggcctaaa ttcagacgca gacaaaatct cattccaccc atacttctca tacaaagacc
tcctaggctt catcatacta ctaacatttc tagcctccct agctctgttt tcaccaaacc
tcctaggcga cccagaaaac ttcacccctg caaacccatt agttacacca ccacacatta
aaccagaatg atactttcta tttgcctacg ccatcctacg atcaatccca aataaactag
gaggagttct agcactatta ttctccatcc tagtattaat agtagtaccc ctgctacaca
catccaaaca acaagggcta acattccgac caatctcaca aatcctattt tgagccttag
tagcagatgt cataatttta acatggatcg gaggcatgcc agtagaacat ccattcatta
ttattggaca agtcgcttcc attctctact tcacactatt ccttgtcttt aacccattag
t
>Loricariidae_Pseudolithoxus_kelsorum_2_1
nntgatgaag cttcggatca ctcctcctac tatgcctaac aacacagatc ttaacaggac
tctttctagc aatacattac acttctgata tctcaactgc attttcatcc gtagctcaca
tttgccgaga tgtaaactac ggctgagtaa tccgaaatct tcatgctaat ggagcctcat
tcttctttat ttgcatttac ttacacatcg gacggggact ttactacggc tcctatacat
acaaagaaac atgaaacatc ggggtagtgt tactcttact agtaataata actgctttcg
tcggctacgt acttccctga ggccaaatat cattctgagg agcaaccgtc attacaaacc
tactatcagc cgtcccctac atcggagaca gcctagtcca atgaatctga gggggattct
cagtagataa tgcaactcta acacgattct tcgcattcca cttcctattc ccattcacca
tcattgcagc gacaatccta catgccctct tcctccacga aacagggtct aataatccaa
ttggcctaaa ttcagacgca gacaaaatct cattccaccc atacttctca tacaaagacc
tcctaggctt catcatacta ctaacatttc tagcctccct agctctgttt tcaccaaacc
tcctaggcga cccagaaaac ttcacccctg caaacccatt agttacacca ccacacatta
aaccagaatg atactttcta tttgcctacg ccatcctacg atcaatccca aataaactag
gaggagttct agcactatta ttctccatcc tagtattaat agtagtaccc ctgctacaca
catccaaaca acaagggcta acattccgac caatctcaca aatcctattt tgagccttag
tagcagatgt cataatttta acatggatcg gaggcatgcc agtagaacat ccattcatta
ttattggaca agtcgcttcc attctctact tcacactatt ccttgtcttt aacccattag
t
>Loricariidae_Pseudolithoxus_nicoi_1_1
catgatgaaa cttcggctca ctccttttac tgtgcttaat agcacaaatc ttaacaggac
tgttcctagc aatacattac acctctgata tctcaactgc attttcatcc gtagcccata
tttgccgaga cgtcaactac ggctgagtaa tccgaaacct acacgccaat ggggcctcct
tcttctttat ctgcatttac ttacacatcg gacgaggact ttactacggc tcctacatgt
acaaagaaac atgaaacatc ggtgtagtac ttctcctatt agtaataata actgccttcg
tcggttatgt gcttccatga ggccaaatat cattctgagg agcaactgtc atcacaaacc
tactatcagc tgttccatac attggagata gcctagtcca atgaatctga ggagggtttt
ctgtagataa tgcaactcta acacgattct ttgcattcca cttcctattc ccattcgcca
tcattgcagc aacaatctta catgcccttt tcctccatga aacaggatct aacaatccaa
ttggcctaaa ctcagacgca gacaaaattt cattccaccc atacttctca tataaagatc
tcctaggctt cattacacta ctgacacttc tagcttccct agccttattc tcaccaaatc
ttttaggcga cccagaaaac ttcactcccg caaacccatt agtcacacct ccacacatca
aaccagaatg atatttccta tttgcttacg ccatcctacg atcaattccc aacaaactag
ggggagtttt agcattatta ttctccatcc tagtactaat agtagtaccc ctactacaca
catccaaaca acaaggacta acatttcgcc caatttccca aatcttattt tgaacattag
tggcagacgt catgatctta acatgaatcg gaggcatacc agtagaacat ccatttatta
tcattggaca aatcgcctcc actctcnnnn nnnnnnnnnn nnnnnnnnnn nnnnnnnnnn
n
>Loricariidae_Pseudolithoxus_nicoi_2_1
catgatgaaa cttcggctca ctccttttac tgtgcttaat agcacaaatc ttaacaggac
tgttcctagc aatacattac acctctgata tctcaactgc attttcatcc gtagcccata
tttgccgaga cgtcaactac ggctgagtaa tccgaaacct acacgccaat ggggcctcct
tcttctttat ctgcatttac ttacacatcg gacgaggact ttactacggc tcctacatgt
acaaagaaac atgaaacatc ggtgtagtac ttctcctatt agtaataata actgccttcg
tcggttatgt gcttccatga ggccaaatat cattctgagg agcaactgtc atcacaaacc
tactatcagc tgttccatac attggagata gcctagtcca atgaatctga ggagggtttt
ctgtagataa tgcaactcta acacgattct ttgcattcca cttcctattc ccattcgcca
tcattgcagc aacaatctta catgcccttt tcctccatga aacaggatct aacaatccaa
ttggcctaaa ctcagacgca gacaaaattt cattccaccc atacttctca tataaagatc
tcctaggctt cattacacta ctgacacttc tagcttccct agccttattc tcaccaaatc
ttttaggcga cccagaaaac ttcactcccg caaacccatt agtcacacct ccacacatca
aaccagaatg atatttccta tttgcttacg ccatcctacg atcaattccc aacaaactag
ggggagtttt agcattatta ttctccatcc tagtactaat agtagtaccc ctactacaca
catccaaaca acaaggacta acatttcgcc caatttccca aatcttattt tgaacattag
tggcagacgt catgatctta acatgaatcg gaggcatacc agtagaacat ccatttatta
tcattggaca aatcgcctcc actctcnnnn nnnnnnnnnn nnnnnnnnnn nnnnnnnnnn
n
>Loricariidae_Pseudolithoxus_nicoi_3_1
catgatgaaa cttcggctca ctccttttac tgtgcttaat agcacaaatc ttaacaggac
tgttcctagc aatacattac acctctgata tctcaactgc attttcatcc gtagcccata
tttgccgaga cgtcaactac ggctgagtaa tccgaaacct acacgccaat ggggcctcct
tcttctttat ctgcatttac ttacacatcg gacgaggact ttactacggc tcctacatgt
acaaagaaac atgaaacatc ggtgtagtac ttctcctatt agtaataata actgccttcg
tcggttatgt gcttccatga ggccaaatat cattctgagg agcaactgtc atcacaaacc
tactatcagc tgttccatac attggagata gcctagtcca atgaatctga ggagggtttt
ctgtagataa tgcaactcta acacgattct ttgcattcca cttcctattc ccattcgcca
tcattgcagc aacaatctta catgcccttt tcctccatga aacaggatct aacaatccaa
ttggcctaaa ctcagacgca gacaaaattt cattccaccc atacttctca tataaagatc
tcctaggctt cattacacta ctgacacttc tagcttccct agccttattc tcaccaaatc
ttttaggcga cccagaaaac ttcactcccg caaacccatt agtcacacct ccacacatca
aaccagaatg atatttccta tttgcttacg ccatcctacg atcaattccc aacaaactag
ggggagtttt agcattatta ttctccatcc tagtactaat agtagtaccc ctactacaca
catccaaaca acaaggacta acatttcgcc caatttccca aatcttattt tgaacattag
tggcagacgt catgatctta acatgaatcg gaggcatacc agtagaacat ccatttatta
tcattggaca aatcgcctcc actctcnnnn nnnnnnnnnn nnnnnnnnnn nnnnnnnnnn
n
>Loricariidae_Pterygoplichthys_joselimaianus_2_1
catgatgaaa cttcggttca cttctcttac tatgcttagc agcacaaatt ttaacaggac
tattcctagc aatacattac acttctgatg tctcaaccgc attctcatca gtcgcccata
tctgccggga tgtaaactat ggctgaatta tccgaaacct acatgccaac ggagcatctt
tcttcttcat ctgcatttat atacacattg gccgaggcct ttactatggt tcttacacat
ataaagagac ttgaaacatt ggtgtagtac tatttctctt agtaatgata actgccttcg
ttggttatgt tcttccttga ggccaaatat cattttgagg agccaccgtt attacaaacc
tcctatcagc tgtcccctac atcggggata gcctagtcca atgaatctga gggggatttt
ctgtagacaa cgcaaccctg acacgattct ttgcattcca cttcctactc ccattcgcaa
tcattgcagc aacaatccta cacgctttat tcctccacga aacaggatct aacaacccaa
ttggtctaaa ctcagacgca gacaaaattt cattccaccc atacttctca tacaaagacc
ttctaggatt catcattcta ctgacacttc taaccgccct agccctattt tcaccaaacc
ttctaggtga cccagaaaac ttcactcccg ccaatccatt agttacccct ccacatatta
aaccagaatg atactttcta tttgcctatg ccatcttacg atccatcccc aataaactag
gaggagtctt agcattatta ttttctattt taattttaat agtcgttccc ctattacaca
catccaaaca acaaggactc acattccgac caatctctca aatcctattt tgagtactag
tagcagacgt tataatttta acttgaattg gaggtatgcc tgttgaacat ccattcatta
ttatcggaca aattgcctct atcctctact ttgcactatt cctcattcta aacccactag
c
>Loricariidae_Rineloricaria_fallax_1_1
tatgatgaaa cttcggctcc cttcttctct tatgtcttgc aacacaaatc ctcaccggct
tattcctagc aatacactac acctctgaca tctcaacagc attctcatct gtcgtacaca
tttgccgaga tgtaaaccat ggatgaatta tccgaaacct ccacgccaac ggagcctcat
ttttcttcat ttgcatctac cttcacatcg gacgagggct ttattatggc tcttacatgt
ataaagaaac atgaaacatc ggtgtagtat tactactact cgtaataatg acagccttcg
ttggatatgt actcccatga ggacaaatat cattttgagg tgcaacagtt attacaaatc
ttctatcagc tgtaccttac attggagaca acctagttca atgaatttga ggcggattct
cagtagacag tgcaaccctc acccgatttt tcgcattcca cttcctcctc ccattcataa
tcgttgcagc aacaattctg cacgctcttt ttctccacga aactggatct aacaacccaa
tcggcttaaa ttcagatgca gacaaaatct cattccaccc atacttctcc tacaaagacc
ttctaggctt catcctacta ttaatactcc tcattaccct agccttattc tcaccaaacc
tcctaggaga cccagaaaac ttcaccccag ctaacccact cgtcacacca ccccacatca
aaccagaatg atacttccta tttgcctacg ccatcctccg atccatccca aataaactag
gaggagtgct agcactactt ttttccattc tagtattaat tgtagtacct ctacttcaca
cttccaaaca acaaggactc acattccgcc ccctctccca aatcctattc tgaaccctag
tagcagatgt aataattcta acatgaattg gtggcatgcc agtagaacac cccttcatta
ttattggaca aatagcctct atcctctatt tccttctatt cctaatccta aacccactag
c
>Loricariidae_Scobinancistrus_pariolispos_1_1
tatgatgaaa ctttggttca cttcttctac tatgtctagc aacacaaatt ctaacaggat
tattcctagc aatacattat acttctgata tctcaaccgc attctcatcc gttgcccaca
tctgccgaga tgtgaactac ggctgaatta tccgaaactt acacgccaac ggagcatctt
tcttttttat ctgcatttat atacatattg gacgaggcct atactatggc tcctacacat
acaaagaaac atgaaatatt ggtgtagtat tattcctcct tgtaataatg accgcttttg
ttggctatgt tcttccatga ggccaaatat cattctgagg ggcaaccgtt attacaaacc
tcctatcagc tatcccttat attggagaca acctagtcca atgaatctga gggggattct
ctgtagacaa tgcaactcta acacgattct tcgcattcca cttcttactt ccattcgcaa
tcatcgcagc aacaatccta cacgccctat tcctccatga aacaggatca aataacccaa
tcggcctaaa ctcagatgca gacaaaatct catttcaccc ttatttttca tataaggacc
tcctaggatt tattgtttta ctcacacttc taacctcttt aaccctattt tcacccaacc
tcttaggaga cccagaaaat ttcacccctg ccaacccact agtaactccc ccacatatta
aaccagaatg atacttccta tttgcctacg ccatcctacg atctattcct aacaaattag
gaggagtctt agcactccta ctctccatct tagtattaat agtagttcca ttattgcata
catccaaaca acaagggctg acattccgac caatctctca aatcctattc tgaatcctag
tagcagacgt catgatttta acatgaattg gaggtatacc tgttgaacat ccattcatta
ttattggaca agtcgcctcc atcctctact tcatattatt tcttgtccta aacccaatag
c
>Trichomycteridae_Cambeva_brachykechenos_1_1
catgatgaaa ctttggctcc ctccttcttc tatgtttaat cacgcaaatc ctaacaggac
tattcctagc catacactat acatctgaca tctccacagc attctcctct gttattcata
tctgccgcga cgtcaactat ggctgaatca ttcgcaacct acacgctaac ggcgcatcat
tcttcttcat ctgtatctat cttcacatcg gccgaggcct ttactacggc tcttacttat
ataaagagac atgaaatata ggagtagtcc ttctactcct agtaataata accgccttcg
taggctacgt cctgccttga ggacaaannn nnnnnnnnnn nnnnnnnnnn nnnnnnnnnn
nnnnnnnnnn nnnnnnnnnn nnnnnnnnnn nnnnnnnnnn nnnnnnnnnn nnnnnnnnnn
nnnnnnnnnn nnnnnnnnnn nnnnnnnnnn nnnnnnnnnn nnnnnnnnnn nnnnnnnnnn
nnnnnnnnnn nnnnnnnnnn nnnnnnnnnn nnnnnnnnnn nnnnnnnnnn nnnnnnnnnn
nnnnnnnnnn nnnnnnnnnn nnnnnnnnnn nnnnnnnnnn nnnnnnnnnn nnnnnnnnnn
nnnnnnnnnn nnnnnnnnnn nnnnnnnnnn nnnnnnnnnn nnnnnnnnnn nnnnnnnnnn
nnnnnnnnnn nnnnnnnnnn nnnnnnnnnn nnnnnnnnnn nnnnnnnnnn nnnnnnnnnn
nnnnnnnnnn nnnnnnnnnn nnnnnnnnnn nnnnnnnnnn nnnnnnnnnn nnnnnnnnnn
nnnnnnnnnn nnnnnnnnnn nnnnnnnnnn nnnnnnnnnn nnnnnnnnnn nnnnnnnnnn
nnnnnnnnnn nnnnnnnnnn nnnnnnnnnn nnnnnnnnnn nnnnnnnnnn nnnnnnnnnn
nnnnnnnnnn nnnnnnnnnn nnnnnnnnnn nnnnnnnnnn nnnnnnnnnn nnnnnnnnnn
nnnnnnnnnn nnnnnnnnnn nnnnnnnnnn nnnnnnnnnn nnnnnnnnnn nnnnnnnnnn
n
>Trichomycteridae_Cambeva_davisi_1_1
catgatgaaa ctttggctcc ctcctcctcc tatgcttaat tatacaaatt ctaacaggac
tattcctagc catacattat acatcggaca tctccacagc attctcctct gttgtccaca
tctgccgcga cgtcaattat ggctgaatca tccgcaacct acacgctaac ggcgcctcat
tcttcttcat ttgtatttac ctacacatcg gccgaggcct ttactacggc tcttatttat
ataaagaaac atgaaacatc ggagtagtgc ttctacttct agtaataata actgccttcg
taggctacgt cctgccttga ggacaaatnn nnnnnnnnnn nnnnnnnnnn nnnnnnnnnn
nnnnnnnnnn nnnnnnnnnn nnnnnnnnnn nnnnnnnnnn nnnnnnnnnn nnnnnnnnnn
nnnnnnnnnn nnnnnnnnnn nnnnnnnnnn nnnnnnnnnn nnnnnnnnnn nnnnnnnnnn
nnnnnnnnnn nnnnnnnnnn nnnnnnnnnn nnnnnnnnnn nnnnnnnnnn nnnnnnnnnn
nnnnnnnnnn nnnnnnnnnn nnnnnnnnnn nnnnnnnnnn nnnnnnnnnn nnnnnnnnnn
nnnnnnnnnn nnnnnnnnnn nnnnnnnnnn nnnnnnnnnn nnnnnnnnnn nnnnnnnnnn
nnnnnnnnnn nnnnnnnnnn nnnnnnnnnn nnnnnnnnnn nnnnnnnnnn nnnnnnnnnn
nnnnnnnnnn nnnnnnnnnn nnnnnnnnnn nnnnnnnnnn nnnnnnnnnn nnnnnnnnnn
nnnnnnnnnn nnnnnnnnnn nnnnnnnnnn nnnnnnnnnn nnnnnnnnnn nnnnnnnnnn
nnnnnnnnnn nnnnnnnnnn nnnnnnnnnn nnnnnnnnnn nnnnnnnnnn nnnnnnnnnn
nnnnnnnnnn nnnnnnnnnn nnnnnnnnnn nnnnnnnnnn nnnnnnnnnn nnnnnnnnnn
nnnnnnnnnn nnnnnnnnnn nnnnnnnnnn nnnnnnnnnn nnnnnnnnnn nnnnnnnnnn
n
>Trichomycteridae_Cambeva_iheringi_1_1
nnnnnnnnnn nnnnnnnnnn nnnnnnnnnn nnnnnnnnnn nnnnnnnnnn nnnnnnnnnn
nnnnnnnnnn nnnnnnnnnn nnnnnnnnnn nnnnnnnnnn nnnnnnnnnn gttgtccaca
tctgccgcga cgtcaactac ggctgaatta tccgcaacct acacgctaac ggtgcatcat
tcttcttcat ctgtctctac ctacacatcg gccgaggact ttactacggc tcttacttat
acaaagaaac atgaaacata ggagtagtgc ttctacttct ggtaataata actgccttcg
taggctacgt actgccttga ggacaaatat cattctgagg ggctacagta attacaaacc
ttctctccgc cgttccatac attggagaca tactagtaca gtgaatctga gggggcttct
ctgttgacaa cgcaactcta acacggttct tcgcattcca cttcctccta cctttcgcag
tcgtagctgc gactgccctc catgccctat ttttacatga aacaggatcc aataacccag
tcggcgtcaa ctccaatgca gacaaaatta cattccaccc atacttttca tataaagatg
tactaggatt cgtaatccta attacactcc tagcatcttt agcattattc tccccaaacc
ttctaggaga cccagaaaac ttcacccccg ccaaccccct agtaactcct ccacatatta
aaccagaatg atacttccta tttgcctacg ccattctccg atcaattccc aacaaactag
gtggagttct agcattacta ttttcaattc tagtactcat actagtcccc ctcctacaca
catcaaagca gcaaggacta actttccggc ctgcgacaca attcctcttc tgaacacttg
tagcagacgt aataatccta acatgaatcg gaggaatacc tgtagaacat cccttcatta
tcattggcnn nnnnnnnnnn nnnnnnnnnn nnnnnnnnnn nnnnnnnnnn nnnnnnnnnn
n
>Trichomycteridae_Cambeva_perkos_1_1
nnnnnnnnnn nnnnnnnnnn nnnnnnnnnn nnnnnnnnnn nnnnnnnnnn nnnnnnnnnn
nnnnnnnnnn nnnnnnnnnn nnnnnnnnnn nnnnnnnnnn nnnnnnnnnn gttattcaca
tctgccgcga cgtcaactat ggctgaatca tccgcaacct acacgctaac ggcgcatcat
tcttcttcat ctgtatttac cttcacatcg gccgaggcct ttactacggc tcctacttat
acaaagagac atgaaacatc ggagtagtgc ttctacttct agtaataata actgccttcg
taggctacgt cctaccttga ggacaaatat cattctgggg ggccacagta atcacaaacc
ttctctccgc tgttccatac atcggagaca tgctagtaca atgaatctga ggaggtttct
ctgttgacaa cgcaactcta acacgattct tcgcattcca cttcctcctc cccttcgcag
tcgtggctgc cactgccctc cacgccctat ttttacatga aacagggtct aacaacccaa
tcggcattaa ctccgacgca gacaaaatca cattccaccc atacttttca tacaaagatg
cactagggtt tgtaatccta attacattcc tagcatcctt agcactcttc tccccaaacc
tcctaggaga cccggaaaac ttcacccccg ccaacccctt ggtaacaccc ccacacatca
aaccagaatg atacttcctg tttgcctacg ccattctccg atcaattccc aacaaactag
gaggagtcct agcattactc ttttcaattc tagtacttat actagttccc ctcctacata
catcaaaaca acaaggctcg accttccggc ctgtaacaca gttcctcttt tgaacacttg
tagcaaacgt aataatccta acatgaatcg gagggatacc tgtagaacac cccttcatta
ttattggcnn nnnnnnnnnn nnnnnnnnnn nnnnnnnnnn nnnnnnnnnn nnnnnnnnnn
n
>Trichomycteridae_Henonemus_punctatus_2_1
nnnnnnnnnn nnnnnnnnnn nnnnnnnnnn nnnnnnnnnn nnnnnnnnnn nnnnnnnnnn
nnnnnnnnnn nnnnnnnnnn nnnnnnnnnn nnnnnnnnnn nnnnnnnnnn gtagcacaca
tctgccgaga cgtaaataat ggatgaataa tccgcaacct ccacgccaac ggcgcatcat
tcttcttcat ctgtatttac cttcacattg gacgaggcct ttattatggc tcatatctct
ataaagagac ctgaaacatt ggagtcattc tcctattatt agttatagca actgcttttg
ttggctacgt attgccatga ggacaaatat cattttgagg tgccacagtc attacaaact
tattatctgc cgtcccgtat gtaggagacg ccctagtaca atgaatctga ggcggcttct
cagttgacaa cgcaacctta acacgatttt ttgcctttca tttcctacta ccatttgcag
ttgtagctgc cacagccctc cacgccctct tcctccacga aacaggctca aataaccccc
ttggaattaa ctccgacaca gacaaaatta aatttcatcc ttacttttca tacaaagatt
tattaggctt tattatttta attacatttt tagcatcatt agctttattt tgacccaact
tactaggaga cccagaaaac ttcaccccag ctaatcccct agtaactccg ccccacatca
aaccagaatg atatttccta ttcgcttacg ctattttacg atctatccct aataaactag
gcggagtcct agcccttcta ttctcaattt taattctcat actaatcccc ctattacata
catcaaaaca gcaaggtcta actttccgac caatcacaca actcttattc tggttattag
tagcagatgt aataattcta acatgaattg gaggaatgcc agtagaagac ccattcatta
ttattggann nnnnnnnnnn nnnnnnnnnn nnnnnnnnnn nnnnnnnnnn nnnnnnnnnn
n
>Trichomycteridae_Ituglanis_eichhorniarum_1_1
nnnnnnnnnn nnnnnnnnnn nnnnnnnnnn nnnnnnnnnn nnnnnnnnnn nnnnnnnnnn
nnnnnnnnnn nnnnnnnnnn nnnnnnnnnn nnnnnnnnnn nnnnnnnnnn gtcgtccaca
tctgccgcga cgtcaactat ggatgaatta tccgcaacct acacgccaac ggagcatcat
tcttctttat ctgtatttac ctgcacattg gccgaggact atactacggc tcctacctat
acaaagaaac atgaaatatc ggagtagtac ttctactact agtaataata actgccttcg
taggctatgt cctaccctga ggccaaatat cattctgagg agccacagtc attacaaacc
tgctctccgc tgtcccatat atcggaaata tattagtgca atgaatctga ggaggctttt
ccgttgacaa cgcaaccctc acacgattct ttgcattcca cttcctcctc ccatttgcag
tcgtagccgc caccgccctc cacgccctat tcctacacga aacaggatct aataacccaa
ttggaattag ctccgacgca gataaaatta catttcaccc atacttctca tacaaagatg
tccttggatt tgtgatcctt atcaccctcc tggcatccct agcacttttc tcaccaaacc
ttttaggaga cccagaaaac ttcacccccg ccaaccccct agtgacaccg ccccatatta
aaccagaatg atactttcta tttgcttacg ccattcttcg atcaattccc aacaaattag
gcggagtcct agcattactc ttctcaatcc ttgtactcat actagtacct ctcctacaca
catcaaaaca gcaaggatca accttccgcc ctctcacaca attcttgttt tgaacattag
tagcagatgt aataatctta acatgaattg gaggaatacc tgtagaacac ccattcatca
tcatcggcnn nnnnnnnnnn nnnnnnnnnn nnnnnnnnnn nnnnnnnnnn nnnnnnnnnn
n
>Trichomycteridae_Ituglanis_eichhorniarum_2_1
nnnnnnnnnn nnnnnnnnnn nnnnnnnnnn nnnnnnnnnn nnnnnnnnnn nnnnnnnnnn
nnnnnnnnnn nnnnnnnnnn nnnnnnnnnn nnnnnnnnnn nnnnnnnnnn gttatccaca
tctgccgcga cgtcaactat ggatgaatta tccgcaacct acacgccaac ggagcatcat
tcttctttat ttgtatctac ctacacattg gccgaggatt atactacggc tcctacctat
acaaagaaac atgaaatatt ggagtaatcc ttctactact agtaataata actgccttcg
taggctatgt cctaccctgg ggccaaatat cattttgggg ggccacagtc attacaaacc
tgctctccgc tgtcccatat gttggggata tattagtaca atggatctga gggggctttt
ccgttgataa cgcaaccctc acacgattct ttgcattcca cttcctcctc ccatttgcag
tcgtagccgc caccgccctc cacgccctat tcctacacga gacaggatct aacaacccaa
ttggaattaa ctctgacgca gataaaatta catttcaccc atacttctca tacaaagatg
tacttggatt cgtaatccta attaccctcc tagcatccct agcacttttc tcaccaaacc
ttttaggaga cccagaaaac ttcacccccg ccaacccctt agtgacacca cctcatatta
aaccagagtg gtattttcta tttgcttacg ccattcttcg atccattccc aacaaactag
gcggagtcct agcattactc ttctccatcc ttgtgctcat actagtacct ctcctacaca
catcaaaaca gcaaggatca accttccgcc ctctcacaca attcttattt tgaacattgg
tagcagatgt aataatccta acatgaattg ggggaatacc tgtagaacac ccattcatca
tcatcggcnn nnnnnnnnnn nnnnnnnnnn nnnnnnnnnn nnnnnnnnnn nnnnnnnnnn
n
>Trichomycteridae_Paravandellia_oxyptera_1_1
nnnnnnnnnn nnnnnnnnnn nnnnnnnnnn nnnnnnnnnn nnnnnnnnnn nnnnnnnnnn
nnnnnnnnnn nnnnnnnnnn nnnnnnnnnn nnnnnnnnnn nnnnnnnnnn nnnnnncaca
tttgccgaga cgtcaactac ggatggataa tccgaaacct ccacgctaac ggtgcatcat
tcttttttat ctgcatctac cttcacatcg gacgaggcct atactatgga tcctacttat
acaaagaaac ctgaaatatc ggtgtaatcc ttctactact agttatagca accgcattcg
taggatacgt gctcccatga ggacaaatat ctttttgagg tgctacagtg attaccaacc
tattatctgc catcccttat atcggagaca tattagttca atggatctga ggaggatttt
cagtagataa tgcaacttta acccgattct ttgctttcca cttcctactg ccattcacag
ttgtaggtgc aacagcatta cacgcactat tcttacatga aacaggatca aacaacccca
ttggcctgaa ctcagatgca gacaaaatca aattccaccc atacttctca tataaagacc
tgttaggatt tattattata attacactcc tagcaaccct agccctattc tccccaaacc
tactaggaga tccagaaaat ttcacccccg ccaaccccct cgtcacccct ccccacatta
agccagaatg gtacttctta tttgcgtatg ctatcctacg ctcaatccca aacaaactag
ggggagtcct agctctactc ttctcaatcc taatcctcat actcgtacca ctactacaca
catcaaaaca acaaggatcc tcattccgcc ctattacaca actactcttt tgatccttag
tggcagatgt agccatccta acatgaatcg gagggatacc tgtagaacac ccatttgtta
ttattggann nnnnnnnnnn nnnnnnnnnn nnnnnnnnnn nnnnnnnnnn nnnnnnnnnn
n
>Trichomycteridae_Potamoglanis_hasemani_1_1
nnnnnnnnnn nnnnnnnnnn nnnnnnnnnn nnnnnnnnnn nnnnnnnnnn nnnnnnnnnn
nnnnnnnnnn nnnnnnnnnn nnnnnnnnnn nnnnnnnnnn nnnnnnnnnn gtagtacata
tttgccgcga tgtaaactac ggatgaatta tccgtaatct acatgccaac ggagcctcct
ttttcttcat ttgcatctac ctccacattg gtcgaggcct ttactacggc tcgtacctat
atacagaaac ctgaaatatt ggggttatct tactacttct tgtcataata actgcctttg
taggttatgt tctaccctga ggacaaatgt ccttctgagg cgcaacagta attacaaacc
ttctatccgc cgtaccatac ataggagaca tacttgtaca atgaatctga gggggcttct
cagtagataa tgccaccttg acacgattct tcgcattcca ttttcttcta ccttttgcag
tagtagccgc cacagccctc cacgcactat ttttacacga aacaggatcc aacaacccaa
ttggaattaa ttctgatgcg gataaaatta aatttcaccc atacttttcc tataaagata
tcttaggctt cattattcta attacacttt tagcctctct agctcttttt tcacctaatc
tcctaggaga cccagaaaat tttaccccag ctaacccgct agtcacacca cctcatatta
aaccagaatg gtatttctta ttcgcttatg caatcctacg atctatccct aataaactag
gaggagtcct tgcactactt ttctccattt tagtactgat attagtaccc ctacttcaca
catccaaaca acaaggatta acattccgac ctatcaccca acttctgttc tgagctctag
tagcagacgt tgcaatccta acatgaattg gaggcatgcc agtagaacat ccattcatca
ttattggann nnnnnnnnnn nnnnnnnnnn nnnnnnnnnn nnnnnnnnnn nnnnnnnnnn
n
>Trichomycteridae_Scleronema_operculatum_1_1
nnnnnnnnnn nnnnnnnnnn nnnnnnnnnn nnnnnnnnnn nnnnnnnnnn nnnnnnnnnn
nnnnnnnnnn nnnnnnnnnn nnnnnnnnnn nnnnnnnnnn nnnnnnnnnn gtagtccaca
tctgccgtga tgttaactat ggctgaatta ttcgcaacct acacgctaac ggcgcatcat
tctttttcat ctgcatttac ctacatatcg gccgaggact ttactatggc tcttacttat
ataaagaaac atgaaacatt ggggtagtcc tcctactact agtaataatg actgccttcg
taggctacgt cttgccttga ggacaaatat cattctgagg agccacagtt atcacaaatc
ttctctccgc tgtcccgtac atcggagaca tattagtaca atgaatctga gggggattct
ctgttgacaa cgcgaccctg acacgattct tcgctttcca cttcctccta ccattcgcag
tcgtagccgc cactgccctc cacgccctat ttttacatga aacaggatcc aacaacccaa
ttgggatcaa ctccgacgca gacaaaatca cattccatcc atacttttca tacaaagacg
cactaggatt tgtaatctta attgcatttc tagcgtcttt aacactcttc tccccaaacc
ttttaggaga cccagaaaac ttcaccccag ccaaccccct agtaacaccc ccacacatcc
agccagagtg atacttccta tttgcctacg ccattcttcg atcaattcca aataaactag
gaggagttct agcattacta ttttcaattc taatcctcat actggttcct ctcctacaca
catcaaaaca acaaggacta actttccgac ccataacaca attcctcttt tgaacacttg
tagcagacgt aataattctg acatgaattg ggggaatgcc tgtagaacac ccgttcatta
ttatgggtnn nnnnnnnnnn nnnnnnnnnn nnnnnnnnnn nnnnnnnnnn nnnnnnnnnn
n
>Trichomycteridae_Trichomycterus_albinotatus_1_1
nnnnnnnnnn nnnnnnnnnn nnnnnnnnnn nnnnnnnnnn nnnnnnnnnn nnnnnnnnnn
nnnnnnnnnn nnnnnnnnnn nnnnnnnnnn nnnnnnnnnn nnnnnnnnnn gttgtccaca
tctgccgaga tgttaactac ggctgagtca tccgcaactt acatgctaat ggcgcatcat
tcttcttcat ctgcatttac ctacacatcg gccgaggact ttactacggc tcctacttgt
[truncated: 562,384 more chars]
