# Supplementary material for: Time-calibrated phylogeny of neotropical freshwater fishes
Source: Front Bioinform. 2024 Dec 6;4:1433995. doi: 10.3389/fbinf.2024.1433995 (PMC11659281; doi:10.3389/fbinf.2024.1433995)
Supplement: Supplementary file 1 [file DataSheet1.zip › Supplementary Material/aln/alignment_TROP.fasta]

>Serrasalmidae_Colossoma_macropomum_1_1
ccactgctct gcagaagctg gaggaggctg agaaggctgc tgatgagagt gagaggtgtg
tattgtataa a--gatttgt actg-tatgt gt-------- gtcaaatgag ttctgtttct
cataccgtgg -aacaaagcg atggcattgt tgtatgt--- ---------- ---ttctctg
tctctcagag gcatgaaggt cattgagaac agggccctca aggatgagga gaagatggag
ctgcaggaga tccagctgaa ggaggccaag cacattgctg aagaggct-g accgnnnnnn
nnnnnnnnnn nnnnnnnnnn nnnnnnnnnn nnnnnnnnnn nnnnnnnnnn nnnnnnnnnn
nnnnnnnnnn nnnnnnnnnn nnnnnnnnnn nnnnnnnnnn nnnnnnnnnn nnnnnnnnnn
nnnnnnn
>Serrasalmidae_Pygocentrus_nattereri_1_1
ccactgccct gcagaagctg gaggaggctg agaaggctgc tgatgagagt gagaggtgtg
tgttgtgtga agtgatttgt accg-tatgt gtcatataaa gtcaaatgag t---------
-------tgg -aacaaggtg ayggcattat tgtacgt--- ---------- ---ttctctg
tctctcagag gcatgaaggt cattgagaac agggccctca aggatgagga gaagatggag
ctgcaggaga tccagctgaa ggaggccaag cacattgctg aagaggct-g accgnnnnnn
nnnnnnnnnn nnnnnnnnnn nnnnnnnnnn nnnnnnnnnn nnnnnnnnnn nnnnnnnnnn
nnnnnnnnnn nnnnnnnnnn nnnnnnnnnn nnnnnnnnnn nnnnnnnnnn nnnnnnnnnn
nnnnnnn
>Serrasalmidae_Piaractus_brachypomus_1_1
ccactgccct gcagaagctg gaggaggctg agaaggctgc tgatgagagt gagaggtgtg
tattgtgtaa a--gatttgt actgatttgt gtggcataaa gtcaaatgag ttctgtttct
cataccgtgg -aacaaggtg atggcattgt tgtatgt--- ---------- ---ttctctg
tctctcagag gcatgaaggt cattgagaac agggccctca aggatgagga gaagatggag
ctgcaggaga tccagctgaa ggaagccaag cacattgctg aagaggct-g accgnnnnnn
nnnnnnnnnn nnnnnnnnnn nnnnnnnnnn nnnnnnnnnn nnnnnnnnnn nnnnnnnnnn
nnnnnnnnnn nnnnnnnnnn nnnnnnnnnn nnnnnnnnnn nnnnnnnnnn nnnnnnnnnn
nnnnnnn
>Anostomidae_Leporinus_friderici_1_1
ccactgccct gcagaagctg gaggaggccg agaaggctgc tgatgagagt gaaaggtgtg
tattgtataa a--gacttac actg-tatgt gtcgtatcag gtcacgtgag ttttgtctct
catagcatgg -aacacgttg atggcattat tttatgt--- ---------- ---ttcactt
tctctcagag gcatgaaggt cattgagaac agggccctca aggatgagga gaagatggag
ctgcaggaga tccagctgaa ggaggccaag cacattgctg aagaggcc-g accgcaagta
tgaggaggtg agacttaatt tcctgtattc tggccctgta tctttgtctg attatgtgag
gcattcattt gccctcgtgc ttgtgtgtat gtgtgcaggt ggcacgtaag ctcgtcattg
ttgaggg
>Anostomidae_Leporinus_lacustris_1_1
ccactgccct gcagaagctg gaggaggccg agaaggctgc tgatgagagt gaaaggtgtg
tattgtataa a--gacttac actg-tatgt gtcgtatcag gtcacgtgag ttttgtctct
catagcatgg -aacacgttg atggcattat tttatgt--- ---------- ---ttcactt
tctctcagag gcatgaaggt cattgagaac agggccctca aggatgagga gaagatggag
ctgcaggaga tccagctgaa ggaggccaag cacattgctg aagaggcc-g accgcaagta
tgaggaggtg agacttaatt tcctgtattc tggccctgta tctttgtctg attatgtgag
gcattcattt gccctcgtgc ttgtgtgtat gtgtgcaggt ggcacgtaag ctcgtcattg
ttgaggg
>Anostomidae_Leporinus_lacustris_2_1
ccactgccct gcagaagctg gaggaggccg agaaggctcc tgatgagagt gaaaggtgtg
tattgtataa a--gacttac actg-tatgt gtcgtatcag gtcacgtgag ttttgtctct
catagcatgg -aacacgttg atggcattat tttatgt--- ---------- ---ttcactt
tctctcagag gcatgaaggt cattgagaac agggccctca aggatgagga gaagatggag
ctgcaggaga tccagctgaa ggaggccaag cacattgctg aagaggcc-g accgcaagta
tgaggaggtg agacttaatt tcctgtattc tggccctgta tctttgtctg attatgtgag
gcattcattt gccctcgtgc ttgtgtgtat gtgtgcaggt ggcacgtaag ctcgtcattg
ttgaggg
>Anostomidae_Leporinus_piau_1_1
nnnntgccct gcagaagctg gaggaggctg agaaggctgc tgatgagagt gaaaggtgtg
tattgtataa a--gacttac actg-tatgt gtcgtatcag gtcacgtgag ttttgtctct
catagcatgg -aacacgttg atggcattat tttatgt--- ---------- ---ttcactt
tctctcagag gcatgaaggt cattgagaac agggccctca aggatgagga gaagatggag
ctgcaggaga tccagctgaa ggaggccaag cacattgctg aagaggcc-g accgcaagta
tgaggaggtg agacttcatt tcctgtattc tggccctgta tctttgtctg attatgtgag
gcattcattt gccctcgtgc ttgtgtgtat gtgtgcaagt ggcacgtaag ctcctcattg
ttgaggg
>Anostomidae_Hypomasticus_steindachneri_1_1
ccactgccct gcagaagctg gaggaggccg agaaggccgc tgatgagagt gagaggtgtg
tattgtataa a--gacttac accg-tatgt gtcgtatcag gtcacgtgag ttttgtctct
catagcatgg -aacacgttg atggcattgt tgtatgt--- ---------- ---ttcgctc
tctctcagag gcatgaaggt cattgagaac agggccctca aggatgagga gaagatggag
ctgcaggaga tccagctgaa ggaggccaag cacattgctg aggaggcc-g accgcaagta
tgaggaggtg agactccatt tcctgtattt tgaccctgta tctttgtctg attatgtaac
acattcattt gccctcatgc ttgtgtgtat gtgtgcaggt ggcacgtaag ctcctcattg
ttgaggg
>Anostomidae_Leporinus_striatus_1_1
ccactgccct gcagaagctg gaggaggccg agaaggctgc tgatgagagt gagaggtgtg
tattgtttaa a--gacttac accg-tatgt gtcgtatcag gtcacgtgag ttttgtctct
catagcatgg -aacacgttg atgacattgt tgtatgt--- ---------- ---ttcgctt
tctctcagag gcatgaaggt cattgagaac agggccctca aggatgagga gaagatggag
ctgcaggaga tccagctgaa ggaggccaag cacattgctg aggaggcc-g accgcaagta
tgaggaggtg agacttaatt tcctgaattc tgaccctgta tctttgtctg attatgtgat
gcattcattt gccctcatgc tcgtgtgtat gtgtgcaggt ggcacgtaag ctcgtcattg
ttgaggg
>Anostomidae_Leporinus_striatus_2_1
ccactgccct gcagaagctg gaggaggccg agaaggctgc tgatgagagt gagaggtgtg
tattgtttaa a--gacttac accg-tatgt gtcgtatcag gtcacgtgag ttttgtctct
catagcatgg -aacacgttg atgacattgt tgtatgt--- ---------- ---ttcgctt
tctctcagag gcatgaaggt cattgagaac agggccctca aggatgagga gaagatggag
ctgcaggaga tccagctgaa ggaggccaag cacattgctg aggaggcc-g accgcaagta
tgaggaggtg agacttaatt tcctgaattc tgaccctgta tctttgtctg attatgtgat
gcattcattt gccctcatgc tcgtgtgtat gtgtgcaggt ggcacgtaag ctcgtcattg
ttgaggg
>Anostomidae_Leporinus_striatus_3_1
ccactgccct gcagaagctg gaggaggcag agaaggctgc tgatgagagt gagaggtgtg
tattgtttaa a--gacttac accg-tatgt gtcgtatcag gtcacgtgag ttttgtctct
catagcatgg -aacacgttg atgac---gt tgtatgt--- ---------- ---ttcgctt
tctctcagag gcatgaaggt cattgagaac agggccctca aggatgagga gaagatggag
ctgcaggaga tccagctgaa ggaggccaag cacattgctg aagaggct-g accgannnnn
nnnnnnnnnn nnnnnnnnnn nnnnnnnnnn nnnnnnnnnn nnnnnnnnnn nnnnnnnnnn
nnnnnnnnnn nnnnnnnnnn nnnnnnnnnn nnnnnnnnnn nnnnnnnnnn nnnnnnnnnn
nnnnnnn
>Anostomidae_Leporinus_taeniatus_1_1
ccactgccct gcagaagctg gaggaggcag agaaggctgc tgatgagagt gaaaggtgtg
tattgtataa a--gacttac actg-tatgt gtcgtatcag gtcacgtgag ttttgtctct
catagcatgg -aacacgttg atggcattgt tttatgt--- ---------- ---ttcactt
tctctcagag gcatgaaggt cattgagaac agggccctca aggatgagga gaagatggag
ctgcaggaga tccagctgaa ggaggccaag cacattgctg aagaggcc-g accgcaagta
tgaggaggtg agacttaatt tcctgtattc tggccctgta tctttgtctg attatgtgag
gcattcattt gccctcgtgc ttgtgtgtat gtgtgcaggt ggcacgtaag ctcgtcattg
ttgaggg
>Anostomidae_Megaleporinus_macrocephalus_1_1
ccactgccct gcagaagctg gaggaggccg agaaggctgc tgatgagagt gagaggtgtg
tattgtataa a--gacttac aatg-catgt gtcgtatcag gtcatgtgag ttttgtctct
catagcatgg -aacacgttg ctgacattgt tgtatgt--- ---------- ---ttcgctc
tctctcagag gcatgaaggt cattgagaac agggccctca aggatgagga gaagatggag
ctgcaggaga tccagctgaa ggaggccaag cacattgctg aggaggcc-g accgcaagta
tgaggaggtg agacttaatt tactgtattc tgaccctgta tctttgtctg attatgtgat
gcattaattt gccctcatgc ttgtgtgtat gtgtgcaggt ggcacgtaag ctcgtcattg
ttgaggg
>Anostomidae_Schizodon_intermedius_1_1
nnnnnnnnnn nnnnnnnnnn nnnnnnnnnn nnnnngctgc tgatgagagt gagaggtgtg
tattgtataa a--gacttac accg-tatgt gtcgtatcag gtcatgtgag ttttgtttct
catagcatgg -aatatgtta atggcgttgt tttatgt--- ---------- ---ttcgctt
tctctcagag acatgaaggt cattgagaac agggccctca aggatgagga gaagatggag
ctgcaggaga tccagctgaa ggaggccaag cacattgctg aggaggcc-g accgcaagta
tgaggaggtg agacttgatt tcctgtattc tgaccctgta tctttgtctg attatgtgat
gcattcattt gccctcgtgc ttgtgtgtat gtgtgcagct ggcacgtaag ctcgtcattg
nnnnnnn
>Iguanodectidae_Iguanodectes_geisleri_1_1
tcacccccct tcagaagaag gaggaggctg tgaaaactgc tgatgagagc gagaggtgcg
tggaccctca a--------- ---------- ------taag gtccattttt tgacatttca
cgtgatggaa cgatgtggcg atggcatttt cgtgtgt--- ---------- ---ttcttca
tccctcagag gcatgaaggt cattgagaac agggccctca aggatgagga aaaaatggag
ctccaggaga tccagctgaa ggaggccaag cacattgctg aagaggct-g accgnnnnnn
nnnnnnnnnn nnnnnnnnnn nnnnnnnnnn nnnnnnnnnn nnnnnnnnnn nnnnnnnnnn
nnnnnnnnnn nnnnnnnnnn nnnnnnnnnn nnnnnnnnnn nnnnnnnnnn nnnnnnnnnn
nnnnnnn
>Serrasalmidae_Piaractus_mesopotamicus_1_1
ctactgccct gcagaagctg gaggaggctg agaaggctgc tgatgagagt gagaggtgtg
tattgtgtaa a--gatttgt actg-tatgt gtggcataaa gtcaaatgag ttctgtttct
cataccgtgg -aacaaggtg atggcattgt tgtatgt--- ---------- ---ttctctg
tctctcagag gcatgaaggt cattgagaac agggccctca aggatgagga gaagatggag
cttcaggaga tccagctgaa ggaagccaag cacattgctg aagaggct-g accgnnnnnn
nnnnnnnnnn nnnnnnnnnn nnnnnnnnnn nnnnnnnnnn nnnnnnnnnn nnnnnnnnnn
nnnnnnnnnn nnnnnnnnnn nnnnnnnnnn nnnnnnnnnn nnnnnnnnnn nnnnnnnnnn
nnnnnnn
>Anostomidae_Megaleporinus_elongatus_1_1
ccactgccct gcagaagctg gaggaggctg agaaggctgc tgatgagagt gagaggtgtg
tattgtataa a--gacttac accg-tatgt gtcgtatcag gtcatgtgag ttttgtctct
catagcatgg -aacacgttg atgacattgt tgtatgt--- ---------- ---ttcgctc
tctctcagag gcatgaaggt cattcagaac agggccctca aggatcagga gaagatggag
ctgcaggaga tccagctgaa ggaggccaag cacattgctc aagaggct-c accgnnnnnn
nnnnnnnnnn nnnnnnnnnn nnnnnnnnnn nnnnnnnnnn nnnnnnnnnn nnnnnnnnnn
nnnnnnnnnn nnnnnnnnnn nnnnnnnnnn nnnnnnnnnn nnnnnnnnnn nnnnnnnnnn
nnnnnnn
>Anostomidae_Megaleporinus_reinhardti_1_1
ccactgccct gcagaagctg gaggaggctg agaaggctgc tgatgagagt gagaggtgtg
tattgtataa a--gacttac accg-tatgt gtcgtatcag gtcatgtgag ttttgtctct
catagcatgg -aacacgttg atgacattgt tgtatgt--- ---------- ---ttcgctc
tctctcagag gcatgaaggt cattgagaac agggccctca aggatgagga gaagatggag
ctgcaggaga tccagctgaa ggaggccaag cacattgctg aggaggcc-g accgcaagta
tgaggaggtg agacttaatt tcctgtattc tgaccccgta tctttgtctg attatgtgat
gcattcattt gccctcatgc ttgtgtgtat gtgtgcagct ggcacgtaag ctcgtcattg
ttgaggg
>Characidae_Nematocharax_varii_1_1
ccactgccct gcagaagctg gaggaggctg agaaggccgc agatgagagc gagaggtggg
tgctgggtgc t--gagt--- -gtg-tgtgg ggttcttacg gtggtcctgg ttccggttct
gatggtgcgg ---------- ---------- ---------- ---------- ----tccgtg
tgtttcagag gaatgaaggt cattgagaac agggctctga aggatgagga gaagatggag
atccaggaga tccagctgaa ggaggccaag cacattgctg aagaggctnn nnnnnnnnnn
nnnnnnnnnn nnnnnnnnnn nnnnnnnnnn nnnnnnnnnn nnnnnnnnnn nnnnnnnnnn
nnnnnnnnnn nnnnnnnnnn nnnnnnnnnn nnnnnnnnnn nnnnnnnnnn nnnnnnnnnn
nnnnnnn
>Characidae_Nematocharax_venustus_1_1
ccactgccct gcagaagctg gaggaggctg agaaggccgc agatgagagc gagaggtggg
tgccgggtgc t--gagt--- -gtg-tgtgg ggttctaacg gtggtcctgg ttccggttct
gatggtgcgg ---------- ---------- ---------- ---------- ----tccgtg
tgtttcagag gaatgaaggt cattgagaac agggctctga aggatgagga gaagatggag
atccaggaga tccagctgaa ggaggccaag cacattgctg aagaggctnn nnnnnnnnnn
nnnnnnnnnn nnnnnnnnnn nnnnnnnnnn nnnnnnnnnn nnnnnnnnnn nnnnnnnnnn
nnnnnnnnnn nnnnnnnnnn nnnnnnnnnn nnnnnnnnnn nnnnnnnnnn nnnnnnnnnn
nnnnnnn
>Characidae_Nematocharax_venustus_2_1
ccactgccct gcagaagctg gaggaggctg agaaggccgc agatgagagc gagaggtggg
tgccgggtgc t--gagt--- -gtg-tgtgg ggttctaacg gtggtcctgg ttccggttct
gatggtgcgg ---------- ---------- ---------- ---------- ----tccgtg
tgtttcagag gaatgaaggt cattgagaac agggctctga aggatgagga gaagatggag
atccaggaga tccagctgaa ggaggccaag cacattgctg aagaggctnn nnnnnnnnnn
nnnnnnnnnn nnnnnnnnnn nnnnnnnnnn nnnnnnnnnn nnnnnnnnnn nnnnnnnnnn
nnnnnnnnnn nnnnnnnnnn nnnnnnnnnn nnnnnnnnnn nnnnnnnnnn nnnnnnnnnn
nnnnnnn
>Crenuchidae_Characidium_fasciatum_1_1
ccactgcgct gcagaagctg gaagaggctg agaaggctgc tgatgagagt gagaggtatg
tatta----- ---------- ---------- -tcatatatg gtcatttgag ttgtatgtcc
tgtggtatgg -aaaaagaat attacatttc tctggacatt ttgaaaatct gtatttcctc
tttctcagag gcatgaaggt cattgagaac agggccctca aggatgagga aaagatggag
ctgcaggaga tccaactgaa ggaggccaag cacattgctg aagaggct-g accgnnnnnn
nnnnnnnnnn nnnnnnnnnn nnnnnnnnnn nnnnnnnnnn nnnnnnnnnn nnnnnnnnnn
nnnnnnnnnn nnnnnnnnnn nnnnnnnnnn nnnnnnnnnn nnnnnnnnnn nnnnnnnnnn
nnnnnnn
>Characidae_Nematocharax_varii_2_1
ccactgccct gcagaagctg gaggaggctg agaaggccgc agatgagagc gagaggtggg
tgctgggtgc t--gagt--- -gtg-tgtgg ggttcttacg gtggtcctgg ttccggttct
gatggtgcgg ---------- ---------- ---------- ---------- ----yccgtg
tgtttcagag gaatgaaggt cattgagaac agggctctga aggatgagga gaagatggag
atccaggaga tccagctgaa ggaggccaag cacattgctg aagaggctnn nnnnnnnnnn
nnnnnnnnnn nnnnnnnnnn nnnnnnnnnn nnnnnnnnnn nnnnnnnnnn nnnnnnnnnn
nnnnnnnnnn nnnnnnnnnn nnnnnnnnnn nnnnnnnnnn nnnnnnnnnn nnnnnnnnnn
nnnnnnn
>Characidae_Rachoviscus_crassiceps_2_1
ccacagccct gcagaagctg gaggaggctg agaaggccgc agatgagagc gagaggtggg
tgccgggtgc t--gagt--- -gtg-agtgc ggttgtcgcg gtggtcccgg tgccggttct
gacggttc-- ---------- ---------- ---------- ---------- ----tctgtg
tgtttcagag gaatgaaggt cattgagaac agggctctga aggatgagga gaagatggag
atccaggaga tccagctgaa ggaggccaag cacattgctg aagaggctnn nnnnnnnnnn
nnnnnnnnnn nnnnnnnnnn nnnnnnnnnn nnnnnnnnnn nnnnnnnnnn nnnnnnnnnn
nnnnnnnnnn nnnnnnnnnn nnnnnnnnnn nnnnnnnnnn nnnnnnnnnn nnnnnnnnnn
nnnnnnn
>Crenuchidae_Characidium_vidali_1_1
ccactgcgct gcagaagctg gaagaggctg agaaggctgc tgatgagagt gagaggtatg
tatta----- ---------- ---------- -tcatatatg gtcatttgag ttgtatgtcc
tgtggtatgg -aaaaagaat attacatttc tctggacatt ttgaaaatct gtatttcctc
tttctcagag gcatgaaggt cattgagaac agggccctca aggatgagga aaagatggag
ctgcaggaga tccaactgaa ggaggccaag cacattgctg aagaggct-g accgnnnnnn
nnnnnnnnnn nnnnnnnnnn nnnnnnnnnn nnnnnnnnnn nnnnnnnnnn nnnnnnnnnn
nnnnnnnnnn nnnnnnnnnn nnnnnnnnnn nnnnnnnnnn nnnnnnnnnn nnnnnnnnnn
nnnnnnn
>Anostomidae_Leporinus_amblyrhynchus_1_1
nnnnnnnnnn nnnnnnnnnn nnnnnnnnnn nnnnnnnnnn nnnngagagt gagaggtgtg
tatcgtataa a--gacttac aacg-tatgt gtcgtaacag gtcacgtgag ttttgtctct
cgtagcgcgg -aacacgttg atggcgtcgt tttatgt--- ---------- ---ttcgctt
tctctcagag gcatgaaggt cattgagaac agggccctca aggatgagga gaagatggag
ctgcaggaga tccagctgaa ggaggccaag cacattgctg aggaggcc-g accgcaagta
tgaggaggtg agacttcatt tcctgtattc tgaccctgta tctttgtctg attatgcgat
gcattcattt gccctcgtgc ttgtgcgtgt gtgcgcaggt ggcacgtaag ctcgtcattg
ttgaggg
>Anostomidae_Leporinus_amblyrhynchus_2_1
ccactgccct gcagaagctg gaggaagccg agaaggctgc tgatgagagc gagaggtgtg
tatcgtataa a--gacttac aacg-tatgt gtcgtatcag gtcacgtgag ttttgtctct
cgtagcgcgg -aacacgttg atggcgtcgt tttatgt--- ---------- ---ttcgctt
tctctcagag gcatgaaggt cattgagaac agggccctca aggatgagga gaagatggag
ctgcaggaga tccagctgaa ggaggccaag cacattgctg aggaggcc-g accgcaagta
tgaggaggtg agacttcatt tcctgtattc tgaccctgta tctttgtctg attatgcgat
gcattcattt gccctcgtgc ttgtgcgtgt gtgcgcaggt ggcacgtaag ctcgtcattg
ttgaggg
>Anostomidae_Leporinus_amblyrhynchus_3_1
ccactcccct gcagaagctg gaggaagccg agaaggctgc tgatgagagc gagaggtgtg
tatcgtataa a--gacttac aacg-tatgt gtcgtatcag gtcacgtgag ttttgtctct
cgtagcacgg -aacacgttg atggcgtcgt tttatgt--- ---------- ---ttcgctt
tctctcagcg gcatgaaggt cattgagaac agggccctca aggatgagga gaagatggag
ctgcaggaga tccagctgaa ggaggccaag cacattgctg aggaggcc-g accgcaagta
tgaggaggtg agacttcatt tcctgtattc tgaccctgta tctttgtctg attatgcgat
gcattcattt gccctcgtgc ttgtgcgtgt gtgcgcaggt ggcacgtaag ctcgtcattg
ttgaggg
>Anostomidae_Leporinus_octofasciatus_1_1
ccactgccct gcagagactg gaggaggcag agaaggctgc tgatgagagt gaaaggtgtg
tattgtataa a--gacttac actg-tatgt gtcgtatcag gtcacgtgag ttttgtctct
catagcatgg -aacacgttg atggcattgt tttatgt--- ---------- ---ttcactt
tctctcagag gcatgaaggt cattgagaac agggccctca aggatgagga gaagatggag
ctgcaggaga tccagctgaa ggaggccaag cacattgctg aagaggcc-g accgcaagta
tgaggaggtg agacttaatt tcctgtattc tggccctgta tctttgtctg attatgtgag
gcattcattt gccctcgtgc ttgtgtgtat gtgtgcaggt ggcacgtaag ctcgtcattg
ttgaggg
>Anostomidae_Leporinus_paranensis_1_1
ccactgccct gcagaagctg gaggaggcag agaaggctgc tgatgagagt gaaaggtgtg
tattgtataa a--gacttac actg-tatgt gtcgtatcag gtcacgtgag ttttgtctct
catagcatgg -aacacgttg atggcattgt tttatgt--- ---------- ---ttcactt
tctctcagag gcatgaaggt cattgagaac agggccctca aggatgagga gaagatggag
ctgcaggaga tccagctgaa ggaggccaag cacattgctg aagaggcc-g accgcaagta
tgaggaggtg agacttaatt tcctgtattc tggccctgta tctttgtctg attatgtgag
gcattcattt gccctcgtgc ttgtgtgtat gtgtgcaggt ggcacgtaag ctcgtcattg
ttgaggg
>Anostomidae_Leporinus_paranensis_2_1
ccactgccct gcagaagctg gaggaggcag agaaggctgc tgatgagagt gaaaggtgtg
tattgtataa a--gacttac actg-tatgt gtcgtatcag gtcacgtgag ttttgtctct
catagcatgg -aacacgttg atggcattgt tttatgt--- ---------- ---ttcactt
tctctcagag gcatgaaggt cattgagaac agggccctca aggatgagga gaagatggag
ctgcaggaga tccagctgaa ggaggccaag cacattgctg aagaggcc-g accgcaagta
tgaggaggtg agacttaatt tcctgtattc tggccctgta tctttgtctg attatgtgag
gcattcattt gccctcgtgc ttgtgtgtat gtgtgcaggt ggcacgtaag ctcgtcattg
ttgaggg
>Anostomidae_Leporinus_paranensis_3_1
ccactgccct gcagaagctg gaggaggcag agaaggctgc tgatgagagt gaaaggtgtg
tattgtataa a--gacttac actg-tatgt gtcgtatcag gtcacgtgag ttttgtctct
catagcatgg -aacacgttg atggcattgt tttatgt--- ---------- ---ttcactt
tctctcagag gcatgaaggt cattgagaac agggccctca aggatgagga gaagatggag
ctgcaggaga tccagctgaa ggaggccaag cacattgctg aagaggcc-g accgcaagta
tgaggaggtg agacttaatt tcctgtattc tggccctgta tctttgtctg attatgtgag
gcattcattt gccctcgtgc ttgtgtgtat gtgtgcaggt ggcacgtaag ctcgtcattg
ttgaggg
>Anostomidae_Leporinus_taeniatus_2_1
ccactgccct gcagaagctg gaggaggcag agaaggctgc tgatgagagt gaaaggtgtg
tattgtataa a--gacttac actg-tatgt gtcgtatcag gtcacgtgag ttttgtctct
catagcatgg -aacacgttg atggcattgt tttatgt--- ---------- ---ttcactt
tctctcagag gcatgaaggt cattgagaac agggccctca aggatgagga gaagatggag
ctgcaggaga tccagctgaa ggaggccaag cacattgctg aagaggcc-g accgcaagta
tgaggaggtg agacttaatt tcctgtattc tggccctgta tctttgtctg attatgtgag
gcattcattt gccctcgtgc ttgtgtgtat gtgtgcaggt ggcacgtaag ctcgtcattg
ttgaggg
>Crenuchidae_Characidium_purpuratum_1_1
ccactgccct gcagaagctg gaggaggctg agaaggctgc tgatgagagt gagaggtatg
tatta----- ---------- ---------- -tcataaatg gtcgtttgag ttatatgtcc
tgtggtgtgg -aaaaagaat attacatttc tctggacatt ttgaaaatct gtatttcctc
tttctcagag gcatgaaggt cattgagaac agggccctca aggatgagga gaagatggag
atccaggaga tccaactgaa ggaggccaag cacattgctg aagaggcctg accgnnnnnn
nnnnnnnnnn nnnnnnnnnn nnnnnnnnnn nnnnnnnnnn nnnnnnnnnn nnnnnnnnnn
nnnnnnnnnn nnnnnnnnnn nnnnnnnnnn nnnnnnnnnn nnnnnnnnnn nnnnnnnnnn
nnnnnnn
>Serrasalmidae_Mylesinus_schomburgkii_1_1
ccactgccct gcagaagctg gaggaggctg agaaggctgc tgatgagagt gagaggtgtg
tattgtgtaa a--gatttgt actg-tatgt gtcatatgaa gtcaaatgag t---------
-------tgg -aaaaaggtg atggcattgt tgtacgt--- ---------- ---ttctttg
tctctcagag gcatgaaggt cattgagaac agggccctta aggatgagga gaagatggag
ctgcaggaga tccagctgaa ggaggccaag cacattgctg aagaggcctg accgannnnn
nnnnnnnnnn nnnnnnnnnn nnnnnnnnnn nnnnnnnnnn nnnnnnnnnn nnnnnnnnnn
nnnnnnnnnn nnnnnnnnnn nnnnnnnnnn nnnnnnnnnn nnnnnnnnnn nnnnnnnnnn
nnnnnnn
>Serrasalmidae_Piaractus_brachypomus_3_1
ccactgccct gcagaagctg gaggaggctg agaaggctgc tgatgagagt gagaggtgtg
tattgtgtaa a--gatttgt actgatttgt gtggcataaa gtcaaatgag ttctgtttct
cataccgtgg -aacaaggtg atggcattgt tgtatgt--- ---------- ---ttctctg
tctctcagag gcatgaaggt cattgagaac agggccctca aggatgagga gaagatggag
ctgcaggaga tccagctgaa ggaagccaag cacattgctg aagaggct-g accgnnnnnn
nnnnnnnnnn nnnnnnnnnn nnnnnnnnnn nnnnnnnnnn nnnnnnnnnn nnnnnnnnnn
nnnnnnnnnn nnnnnnnnnn nnnnnnnnnn nnnnnnnnnn nnnnnnnnnn nnnnnnnnnn
nnnnnnn
>Anostomidae_Anostomus_anostomus_1_1
ccactgccct gcagaagctg gaggaggctg agaaggctgc tgatgagagt gagaggtgtg
tattgtgtaa a--gatttgt actg-tatgt gtcatatgaa gtcaaatgag t---------
-------tgg -aacaaggtg atggcattgt tgtacgt--- ---------- ---ttctccg
tctctcagag gcatgaaggt cattgagaac agggccctca aggatgagga gaagatggag
ctgcaggaga tccagctgaa ggaggccaag cacattgctg aagaggct-g accgannnnn
nnnnnnnnnn nnnnnnnnnn nnnnnnnnnn nnnnnnnnnn nnnnnnnnnn nnnnnnnnnn
nnnnnnnnnn nnnnnnnnnn nnnnnnnnnn nnnnnnnnnn nnnnnnnnnn nnnnnnnnnn
nnnnnnn
>Anostomidae_Leporinus_taeniatus_3_1
ccactgccct gcagaagctg gaggaggcag agaaggctgc tgatgagagt gaaaggtgtg
tattgtataa a--gacttac actg-tatgt gtcgtatcag gtcacgtgag ttttgtctct
catagcatgg -aacacgttg atggcattgt tttatgt--- ---------- ---ttcactt
tctctcagag gcatgaaggt cattgagaac agggccctca aggatgagga gaagatggag
ctgcaggaga tccagctgaa ggaggccaag cacattgctg aagaggcc-g accgcaagta
tgaggaggtg agacttaatt tcctgtattc tggccctgta tctttgtctg attatgtgag
gcattcattt gccctcgtgc ttgtgtgtat gtgtgcaggt ggcacgtaag ctcgtcattg
ttgaggg
>Anostomidae_Megaleporinus_macrocephalus_2_1
ccactgccct gcagaagctg gaggaggccg agaaggctgc tgatgagagt gagaggtgtg
tattgtataa a--gacttac aatg-catgt gtcgtatcag gtcatgtgag ttttgtctct
catagcatgg -aacacgttg ctgacattgt tgtatgt--- ---------- ---ttcgctc
tctctcagag gcatgaaggt cattgagaac agggccctca aggatgagga gaagatggag
ctgcaggaga tccagctgaa ggaggccaag cacattgctg aggaggcc-g accgcaagta
tgaggaggtg agacttaatt tactgtattc tgaccctgta tctttgtctg attatgtgat
gcattaattt gccctcatgc ttgtgtgtat gtgtgcaggt ggcacgtaag ctcgtcattg
ttgaggg
>Anostomidae_Megaleporinus_macrocephalus_3_1
ccactgccct gcagaagctg gaggaggccg agaaggctgc tgatgagagt gagaggtgtg
tattgtataa a--gacttac aatg-catgt gtcgtatcag gtcatgtgag ttttgtctct
catagcatgg -aacacgttg ctgacattgt tgtatgt--- ---------- ---ttcgctc
tctctcagag gcatgaaggt cattgagaac agggccctca aggatgagga gaagatggag
ctgcaggaga tccagctgaa ggaggccaag cacattgctg aggaggcc-g accgcaagta
tgaggaggtg agacttaatt tactgtattc tgaccctgta tctttgtctg attatgtgat
gcattaattt gccctcatgc ttgtgtgtat gtgtgcaggt ggcacgtaag ctcgtcattg
ttgaggg
>Characidae_Rachoviscus_graciliceps_2_1
ccacagccct gcagaagctg gaggaggctg agaaggccgc agatgagagc gagaggtggg
tgccgggtgc t--gagt--- -gtg-agtgc ggttgttgcg gtcgtcccgg tgccggttct
gacggttc-- ---------- ---------- ---------- ---------- ----tctgtg
tgtttcagag gaatgaaggt cattgagaac agggctctga aggatgagga gaagatggag
atccaggaga tccagctgaa ggaggccaag cacattgctg aagaggctnn nnnnnnnnnn
nnnnnnnnnn nnnnnnnnnn nnnnnnnnnn nnnnnnnnnn nnnnnnnnnn nnnnnnnnnn
nnnnnnnnnn nnnnnnnnnn nnnnnnnnnn nnnnnnnnnn nnnnnnnnnn nnnnnnnnnn
nnnnnnn
