# Supplementary material for: Time-calibrated phylogeny of neotropical freshwater fishes
Source: Front Bioinform. 2024 Dec 6;4:1433995. doi: 10.3389/fbinf.2024.1433995 (PMC11659281; doi:10.3389/fbinf.2024.1433995)
Supplement: Supplementary file 1 [file DataSheet1.zip › Supplementary Material/aln/alignment_X12S.fasta]

>Cichlidae_Cichla_temensis_1_1
nnnnnnnnnn nnnnnnnnnn nnnnnnnnnn na-tatacac c--cgctatc cgcca-ggga
actacg-agc -attagc-tt aaaacccaaa ggacttggc- -ggtgcttta gacccacc-t
agaggagcct g-ttctagaa ccgataaccc cc--gtt-aa acctcaccct cc-cttgc--
t--cttc-cc gcctatatac cg-cc-gtcg -tcagcttac cctgtgaa-g gac-ctata-
gtaagc-aaa accag---t- a-a--g-acc caaaacgcc- aggtcgaggt gtag-catat
gagag--ggg aagaaat-gg gctacattcc ct-gt---ac ac-aggga-a cac-----ga
acga-cgtaa tg--aaacgt -acat-ca-- --gaaggagg atttagcagt aagcaaga-a
aatagagagn nnnnnnnnnn nnnnnnnnnn nnnnnnnnnn nnnnnnnnnn nnnnnnn
>Cichlidae_Andinoacara_rivulatus_1_1
tatgcccag- ccctaaactt tgaca---gt at-attacac c--cactgtc cgcca-ggga
actacg-agc -attagc-tt aaaacccaaa ggacttggc- -ggtgcttta gatccacc-t
agaggagcct g-ttctagaa ccgataaccc cc--gtt-aa acctcaccct ct-cttgt--
t--attt-cc gcctatatac cg-cc-gtcg -tcagcttac cctgtgaa-g gta-acata-
gtaagc-aaa attag---c- anc--a-gcc caaaacgcc- aggtcgaggt gtag-catat
gagag--ggg aagaaat-gg gctacattcc ct-gt-tctt tc-tggga-a tac-----ga
acaa-tgtaa tg--aaatat -acat-t--- -agaaggagg atttagcagt aagc-atn-a
aaatannnnn nnnnnnnnnn nnnnnnnnnn nnnnnnnnnn nnnnnnnnnn nnnnnnn
>Cichlidae_Rocio_octofasciata_1_1
nnngcccag- ccctaaactt tgatg---gc ac-cctacac c--cgccatc cgcca-ggga
actacg-agc -attagc-tt aaaacccaaa ggacttggc- -ggtgcttta gacccacc-t
agaggagcct g-ttctagaa ccgataatcc cc--gtt-aa acctcacctt ct-cttgt--
c--attc-cc gcctatatac cg-cc-gtcg -tcagcttac cctgtgaa-g gta-ctata-
gtaagc-aaa actag---t- a-a--a-acc caaaacgcc- aggtcgaggt gtag-catat
gagaa--gga aagaaat-gg gctacattcc ct-a----tt tt-aggga-a cac-----gg
ataa-tgtga tg--aaaagc -acat-t--- -agaaggagg atttagcagt aagc-aaa-a
aatagagcgt tttgctg--- --aaac--tg gcc-ctg-aa gcgcgcnnnn nnnnnnn
>Cichlidae_Heros_efasciatus_1_1
nnnnnnnnnn nnnnnnnnnn nnnng---gc ac-tttacac c--cgccatc cgcca-gggg
actacg-agc -attagc-tt aaaacccaaa ggacttggc- -ggtgcttta gacccacc-t
agaggagcct g-ttctagaa ccgataatcc cc--gtt-aa acctcaccct ct-cttgt--
c--attc-cc gcctatatac cg-cc-gtcg -tcagcttac cctgtgaa-g gca-ctata-
gtaagc-aaa actag---t- a-a--a-acc caaaacgcc- aggtcgaggt gtag-catat
gagag--gga aagaaat-gg gctacattct ct-a----ct tc-agaga-a tac-----ga
acaa-tgcaa tg--aaacgt -gcat-t--- -agaaggagg atttagcagt aagc-aaa-a
aatagagtgt tttgctg--- --aaac--tg gcc-ctg-aa gcgnnnnnnn nnnnnnn
>Cichlidae_Andinoacara_pulcher_1_1
nnngcccag- ccctacactt tgaca---gt ac-gttacac c--cactgtc cgcca-gggt
actacg-agc -attagc-tt aaaacccaaa ggacttggc- -ggtgcttta gatccacc-t
agaggagcct g-ttctagaa ccgataaccc cc--gtt-aa acctcaccct ct-cttgt--
t--attt-cc gcctatatac cg-cc-gtcg -tcagcttac cctgtgaa-g gaa-acata-
gtaagc-aaa attag---c- a-t--a-gcc caaaacgcc- aggtcgaggt gtag-catat
gagag--ggg aagaaat-gg gctacattcc ct-gt--ctt tc-tggga-a cac-----ga
acaa-tgtaa tg--aaacat -acat-t--- -agaaggagg atttagcagt aagc-ata-a
aatagagtgt tctgctg--- --aaat--tg gcc-ctg-aa gcgcgcnnnn nnnnnnn
>Cichlidae_Hoplarchus_psittacus_1_1
nnnnnnnnnn nnnnnnnnnn nnnnnnnnnn nc-cttacac c--cgccatc cgcca-gggg
actacg-agc -attagc-tt aaaacccaaa ggacttggc- -ggtgcttta gatccacc-t
agaggagcct g-ttctagaa ccgataaccc cc--gtt-ca acctcaccct cc-cttgt--
c--aatt-cc gcctatatac cg-cc-gtcg -tcagcttac cctgtgaa-g ggt-caata-
gtaagc-aaa actag---t- a-t--a-acc caaaacgcc- aggtcgaggt gtag-catat
gggag--ggg aagaaat-gg gctacattcc ct-at----t ct-aggga-a cac-----gg
acaa-tgtaa tg--aaaagc -acat-ta-- --gaaggagg atttagtagt aagt-aaa-a
aatagagtgt tnnnnnnnnn nnnnnnnnnn nnnnnnnnnn nnnnnnnnnn nnnnnnn
>Cichlidae_Tahuantinsuyoa_macantzatza_1_1
tatgcccag- ccctaaactt tgata---gc ac-aatacac c--cactatc cgcca-gggg
actacg-agc -attagc-tt aaaacccaaa ggacttggc- -ggtgcttta gatccacc-t
agaggagcct g-ttctagaa ccgataaccc cc--gtt-aa acctcaccct ca-cttgt--
t--attt-cc gcctatatac cg-cc-gtcg -tcagcttac cctgtgaa-g gta-atata-
gtaagc-aca attag---t- anc--a-acc caaaacgcc- aggtcgaggt gtag-cacat
gagag--ggg aagaaat-gg gctacattcc ct-gt-tntg tc-cggga-a tac-----ga
acaa-tgtaa tg--aaaagt -acat-t--- -agaaggagg atttagcagt aagc-atg-a
aaatannnnn nnnnnnnnnn nnnnnnnnnn nnnnnnnnnn nnnnnnnnnn nnnnnnn
>Poeciliidae_Poecilia_perugiae_1_1
nnnnnnnnnn nnnnnnnnnn nnnnnnnnnn nnnnnnnnnn nnnnnnnnnn nnnnnnggga
actacg-agc -ataagc-tt aaaacccaaa ggacttggc- -ggtgcttta gacccccc-t
agaggagcct g-ttctagaa ccgataatcc cc--gtt-cg acctcacctt tt-cttgt--
t--catc-cc gtctatatac cg-cc-gtcg -tcagcatac cctgtgaa-g gaa-acata-
gtaggc-aaa actgg---t- a-a--a-acc caaaacgcc- aggtcgaggt gtag-catac
gaaaa--gga aagaaat-gg gctacatttc ct-c----tt ac-aggaa-a tac-----ga
attg-tgtca tg--aaaca- -acac-a--- -tgaaggagg atttagtagt aagc-aga-a
aacnnnnnnn nnnnnnnnnn nnnnnnnnnn nnnnnnnnnn nnnnnnnnnn nnnnnnn
>Cichlidae_Amatitlania_nigrofasciata_1_1
nnngcccag- ccctaaactt tgatg---ac ac-attacac c--cgtcatc cgcca-ggga
actacg-agc -attagc-tt aaaacccaaa ggacttggc- -ggtgcttta gacccacc-t
agaggagcct g-ttctagaa ccgataatcc cc--gtt-aa acctcaccct ct-cttgt--
c--atcc-cc gcctatatac cg-cc-gtcg -tcagcttac cctgtgaa-g gca-ccaca-
gtaagc-aaa actag---t- a-a--a-acc caaaacgcc- aggtcgaggt gtag-catat
gagag--gga aagaaat-gg gctacattcc ct-a----ct tt-aggga-a cac-----gg
ataa-tataa tg--aaaagt -atat-t--- -agaaggagg atttagcagt aagc-aaa-a
aatagagcgt tttgctg--- --aaac--tg gcc-ctg-aa gcgcgcnnnn nnnnnnn
>Cichlidae_Andinoacara_coeruleopunctatus_1_1
tatgcccag- ccctaaactt tgaca---gt ac-gttacac c--cactgtc cgcca-gggt
actacg-agc -attagc-tt aaaacccaaa ggacttggc- -ggtgcttta gatccacc-t
agaggagcct g-ttctagaa ccgataaccc cc--gtt-aa acctcaccct ct-cttgt--
t--attt-cc gcctatatac cg-cc-gtcg -tcagcttac cctgtgaa-g gga-acata-
gtaagc-aaa attag---c- ant--a-gcc caaaacgcc- aggtcgaggt gtag-catat
gagag--ggg aagaaat-gg gctacattcc ct-gt-nctt tc-tggga-a cac-----ga
acaa-tgtaa tg--aaacat -gcat-t--- -agaaggagg atttagcagt aagc-atn-a
aaatannnnn nnnnnnnnnn nnnnnnnnnn nnnnnnnnnn nnnnnnnnnn nnnnnnn
>Cichlidae_Crenicichla_lepidota_1_1
tatgcccag- cctcaaactt tgata---gc ac-catacat c--agctatc cgccg-gggg
actacg-agc aattagc-tt aaaacccaaa ggacttggc- -ggtgcttta gacccccc-t
agaggagcct g-ttctagaa ccgataaccc cc--gtt-ca acctcacccc ct-cttgc--
c--attt-cc gcctatatac cg-cc-gtcg -tcagcttac cctttgaa-g gac-ccaaa-
gtaggc-cta attag---t- a-a--t-acc caaaacgcc- aggtcgaggt gtag-cttac
gaggg--ggg aagaaat-gg gctacattcc ct-ac----a tt-agggc-a tac-----gg
acag-tgtga tg--aaaaac -acac-tct- tacaaggagg atttagtagt aagc-aga-a
aatagagcgt tctgctg--- --aaac--cg gcc-ctg-aa gcgcgcacac accgccc
>Trichomycteridae_Trichomycterus_immaculatus_1_1
tatgcttag- ccctaaacct agata-t--- t--------- ----aatatc cgcca-gggt
actacg-agc --acagc-tt aaaacccaaa ggacttggc- -ggtgcctca gatccccc-t
agaggagcct g-ttctagaa ccgataaccc cc--gtt-aa accttaccat cc-cttgt--
t--tatc-cc gcctatatac cg-cc-gtcg -tcagcttac cctgtgaa-g gat-taaca-
gtaagc-aaa atggg---c- a-a--a-ccc caaaacgtc- aggtcgaggt gtag-cgtac
gagat--gga aagaaat-gg gctacatttt ct-aa---ca ca-gaata-c cac-----ga
acgg-cgccc tg-aaacaa- -gcgc-c--- -cgaaggcgg atttagcagt aaaa-agc-a
agcagagtgt ccttttg--- --aa-t-tag gct-ctg-ag gcgcgcacac accgccn
>Trichomycteridae_Trichomycterus_reinhardti_1_1
nnnnnnnnnn nnnnaaacct agata-t--- t--------- ----aatatc cgccc-gggt
actacg-agc --acagc-tt aaaacccaaa ggacttggc- -ggtgcctca gatccacc-t
agaggagcct g-ttctagaa ccgataaccc cc--gtt-aa accttaccat cc-cttgt--
t--catc-cc gcctatatac ca-cc-gtcg -tcagcttac cctgtgaa-g ggt-taaca-
gtaagc-aaa atggg---c- a-a--a-ccc caaaacgtc- aggtcgaggt gtag-cgtac
gagat--gga aagaaat-gg gctacatttt ct-aa---ca ca-gaata-c cac-----ga
acgg-cgccc tg-aaacaa- -gcgc-c--- -cgaaggcgg atttagcagt aaaa-agc-a
agcagagtgt ccttttg--- --aa-t-tag gct-ctg-ag gcgcgcacac accgccn
>Belonidae_Strongylura_notata_1_1
tatgcacag- ccctaaactt tgata---gt ca-agtacac c--cactatc cgccc-gggt
actaca-agc -cctagc-tt aaaatccaaa ggacttggc- -ggtgcttta gatccacc-t
agaggagcct g-tcctagaa ccgacaaccc cc--gtt-aa acctcaccct cc-cttgt--
ttatttc-cc gcctatatac cg-cc-gtcg -tcagcttac cctgtgaa-g gat-taata-
gtaagc-aaa gccag---c- a-c--a-gct caaaacgcc- aggtcgaggt gtag-cgcat
gagag--ggg aagagat-gg gctacattcc ct-a----ac cc-aggta-a tac-----ga
aaaa-tgcaa tg--aaaaaa -gcat-t--- -agaaggagg atttagcagt aaga-aga-a
aacagagtgt tctactg--- --aaac--tg gcc-ctg-aa gcgcgcacac accgccc
>Callichthyidae_Corydoras_aeneus_1_1
nnnnnnnnnn nnnnnnnnnn nnnnnnnnnn nnnnnnnnnn nnnnnnnnnn cgcca-gggg
actacg-agc --atagc-tt aaaacccaaa ggacttggc- -ggtgtctca gacccacc-t
agaggagcct g-ttctagaa ccgataaccc cc--gtt-aa acctcaccac tt-cttgt--
t--aata-cc gcctatatac cg-cc-gtcg -ccagcttac cctatgaa-g gca-agaca-
gtaagc-aaa atgga---c- a-a--a-acc caaaacgtc- aggtcgaggt gtag-cgcac
gaagt--ggg aagaaat-gg gctacatttt ct-ac---ta ca-gaaaa-t cac-----ga
atgg-tttac tg-aaacac- -atac-a--- -tgaaggagg atttagtagt aaaa-agc-a
aatagagagt ccttttg--- --aa-c-cag gct-ctg-ag acacgcnnnn nnnnnnn
>Loricariidae_Peckoltia_vittata_1_1
nnnnnnnnnn nnnnnnnnnn nnnnnnnnnn nnnnnnnnnn nnnnnnnntc cgcca-gggg
actaca-agc --atagc-tt aaaacccaaa ggacttggc- -ggtgcctca gacccacc-t
agaggagcct g-ttctagaa ccgataatcc cc--gtt-aa acctcaccac cc-cttgt--
t--tttc-cc gcctatatac cg-cc-gtcg -ccagcttac cctgtgaa-g gcc-taaca-
gtaagc-aaa atggg---c- t-c--a-gcc ctaaacgtc- aggtcgaggt gtag-cgcat
gaggt--ggg aagaaat-gg gctacatttt ct-ac---ca ca-gaata-t tac-----ga
atgg-tatcc tg-aaatata -atac-c--- -tgaaggagg atttagtagt aaaa-aac-a
aannnnnnnn nnnnnnnnnn nnnnnnnnnn nnnnnnnnnn nnnnnnnnnn nnnnnnn
>Loricariidae_Peckoltia_vittata_2_1
nnnnnnnnnn nnnnnnnnnn nnnnnnnnnn nnnnnnnnnn nnnnnnnntc cgcca-gggg
actaca-agc --atagc-tt aaaacccaaa ggacttggc- -ggtgcctca gacccacc-t
agaggagcct g-ttctagaa ccgataatcc cc--gtt-aa acctcaccac cc-cttgt--
t--tttc-cc gcctatatac cg-cc-gtcg -ccagcttac cctgtgaa-g gcc-taaca-
gtaagc-aaa atggg---c- t-c--a-gcc ctaaacgtc- aggtcgaggt gtag-cgcat
gaggt--ggg aagaaat-gg gctacatttt ct-ac---ca ca-gaata-t tac-----ga
atgg-tatcc tg-aaatata -atac-c--- -tgaaggagg atttagtagt aaaa-aac-a
aannnnnnnn nnnnnnnnnn nnnnnnnnnn nnnnnnnnnn nnnnnnnnnn nnnnnnn
>Poeciliidae_Poecilia_melanogaster_1_1
nnnnnnnnnn nnnnnnnnnn nnnnnnnnnn nnnnnnnnnn nnnnnnnnnn nnnnnnggga
actacg-agc -ataagc-tt aaaacccaaa ggacttggc- -ggtgcttta gacccccc-t
agaggagcct g-ttctagaa ccgataaccc cc--gtt-cg acctcacctt tt-cttgt--
t--catc-cc gtctatatac cg-cc-gtcg -tcagcatac cctgtgaa-g gaa-acata-
gtaagc-aaa attgg---t- a-a--a-acc caaaacgcc- aggtcgaggt gtag-catac
gaaaa--gga aagaaat-gg gctacatttc ct-c----tt ac-aggaa-a tac-----ga
attg-tgtca tg--aaaca- -acac-a--- -tgaaggagg atttagcagt aagc-aga-a
aacnnnnnnn nnnnnnnnnn nnnnnnnnnn nnnnnnnnnn nnnnnnnnnn nnnnnnn
>Rivulidae_Austrolebias_wolterstorffi_1_1
nnnnnnnnnn nnnnnnnnnn nnnnnnnnnn nnnnnnnnnn nnnnnnnnnn ngcct-gaaa
actaca-agc -gtaagc-tc aaaactcaaa gggtctggc- -ggcacttta aactatc--t
agaggagcct g-tcctataa tcgataaccc cc--gtt-aa acctcacctt ct-ttagc--
----tat-ca gtctgtatac cg-cc-gtcg -tcagcttac ccc-taaa-g gtctcacaa-
gtaagc-aaa actgg---t- --t-tt-acc caaaacgtc- aggtcgaggt gcag-cttac
aagaa--ggg aagagat-gg gctacatttc ct-------- ----aggaaa tac-----ga
atag-tacac tg-aaatatg tacat----- -tgaaggagg atttagcagt aagt-aaa-a
aatagagtgt tttactg--- --aaaa--ag gtc-tta-aa gtgcgtacnn nnnnnnn
>Trichomycteridae_Trichomycterus_areolatus_1_1
nnnnnnnnnn nnnnnnnnnn nnnnnnnnnn nnnnnnnnnn nnnnnntatc cgcca-gggt
actacg-agc --acagc-tt aaaacccaaa ggacttggc- -ggtgcctca gatccacc-t
agaggagcct g-ttctagaa ccgataaccc cc--gtt-ag accttaccat cc-cttgt--
t--tatt-cc gcctatatac cg-cc-gtcg -tcagcttac cctgtgaa-g gtt-aaaca-
gtaagc-aaa atggg---c- a-a--a-ccc caaaacgtc- aggtcgaggt gtag-cgtac
gagat--ggg aaagaat-gg gctacatttt ct-ga---ta ca-gaata-c tac-----ga
acgg-cgcct tg-aaacaa- -gcgc-c--- -cgaaggcgg atttagcagt aaaa-agc-a
agcagagnnn nnnnnnnnnn nnnnnnnnnn nnnnnnnnnn nnnnnnnnnn nnnnnnn
>Belonidae_Strongylura_marina_1_1
tatgcacag- ccctaaactt tgata---ga at-tttacac t--ctctatc cgcca-ggat
actacg-agc -ccttgc-tt aaaatccaaa ggacttggc- -ggtgcttta gacccacc-t
agaggagccc g-ttctagaa ccgataatcc tc--gtt-aa acctcaccct cc-cttgt--
ttatata-cc gcctatatac cg-cc-gtca -ttagcctac cctgtgaa-g gat-ttata-
gtgagc-aaa agcag---t- a-c--a-act taaaatgtc- aggtcgaggt gtag-cgtat
gagag--ggg aagaaat-gg gctacattcc ct-ag----t tt-aggga-a tac-----ga
aaaa-tgtga tg--aaaaac -acac-ta-- --gaaggtgg atttagaagt aagt-aga-a
aatagagtgt tctactg--- --aacc--cg gct-ctg-aa gcgtgcacac accgccc
>Belonidae_Strongylura_timucu_1_1
tatgcacag- ccctaaactt tgata---g- aatactacac aa---ctatc cgcca-gggt
actacg-agc -ttcagc-tt aaaatccaaa ggacttggc- -ggtgcttta gacccacc-t
agaggagcct g-ttctagaa ccgacaaccc cc--gtt-ca acctcaccct cc-cttgt--
t--taac-cc gcctatatac cg-cc-gtcg -tcagcttac ccc-tgaa-g gactta-ca-
gtgagc-aaa actag---t- --a-ta-act caaaacgcc- aggtcgaggt gtag-cgcat
gagag--ggg aagaaat-gg gctacattcc ct-aa---tt -c--agggca cac-----ga
aaaa-tataa tg-aaaaacg tat-t----- -agaaggagg atttagcagt aaga-aaa-a
aatagagagt tttactg--- --aaac--tg gcc-cta-aa gcgcgcacac accgccc
>Callichthyidae_Corydoras_aeneus_2_1
nnnnnnnnnn nnnnnnnnnn nnnnnnnnnn nnnnnnnnnn nnnnnnnnnn cgcca-gggg
actacg-agc --atagc-tt aaaacccaaa ggacttggc- -ggtgtctca gacccacc-t
agaggagcct g-ttctagaa ccgataaccc cc--gtt-aa acctcaccac tt-cttgt--
t--aata-cc gcctatatac cg-cc-gtcg -ccagcttac cctatgaa-g gca-agaca-
gtaagc-aaa atgga---c- a-a--a-acc caaaacgtc- aggtcgaggt gtag-cgcac
gaagt--ggg aagaaat-gg gctacatttt ct-ac---ta ca-gaaaa-t cac-----ga
atgg-tttac tg-aaacac- -atac-a--- -tgaaggagg atttagtagt aaaa-agc-a
aatagagagt ccttttg--- --aa-c-cag gct-ctg-ag acacgcnnnn nnnnnnn
>Callichthyidae_Corydoras_aurofrenatus_1_1
nnnnnnnnnn nnnnnnnnnn nnnnnnnnnn nnnnnnnnnn nnnnnnnnnn cccca-ggga
actacg-agc --tcagc-tt aaaacccaaa ggacttggc- -ggtgtctca gacccacc-t
agaggagcct g-ttctagaa ccgataaacc cc--gtt-aa acctcaccac tt-cttgt--
t--agtc-cc gtctatatac cg-cc-gtcg -ccagcttac cccgtgag-g ttt-caaca-
gtaagc-aaa atgag---t- a-t--a-acc caaaacgtc- aggtcgaggt gtag-catat
gaagt--ggg aagaaat-gg gctacatttt ct-aa---ta ca-gaaaa-c tac-----gg
atgt-tgtac tg-aaatgt- -actg-c--- -tgaaggtgg atttagaagt aaaa-agc-a
aatagagagt ccttttg--- --aa-c-cag gct-ctg-ag acacgtnnnn nnnnnnn
>Cichlidae_Andinoacara_biseriatus_1_1
tatgcccag- ccctaaacct tgaca---gt ac-aatacac c--cactgtc cgcca-ggga
antacg-agc -actagc-tt aaaacccaaa ggacttggc- -ggtgcttta gatccacc-t
agaggagcct g-ttctagaa ccgataaccc cc--gtt-aa acctcaccct ct-cttgt--
c--attt-cc gcctatatac cg-cc-gtcg -tcagcttac cctgtgaa-g gga-atata-
gtaagc-aaa attag---c- anc--a-gcc caaaacgcc- aggtcgaggt gtag-catat
gagag--ggg aagaaat-gg gctacattcc ct-gt-nctt tc-tggga-a tac-----ga
acaa-tgtaa tg--aaatat -acat-t--- -agaaggagg atttagcagt aagc-atn-a
aaatannnnn nnnnnnnnnn nnnnnnnnnn nnnnnnnnnn nnnnnnnnnn nnnnnnn
>Galaxiidae_Galaxias_maculatus_1_1
tatgcgtgg- ccgtaaaact tgaca---gc ataagtacaa t--ttctgtc cgcca-gggg
actaca-agc -atcagc-tt aaaacccaaa ggacttggc- -ggtgcctca gacccacc-t
agaggagcct g-ttctagaa ccgataaccc cc--gtt-ta acctcacctc cc-cttgt--
t--atca-cc gcctatatac cg-cc-gtcg -tcagcatac cctgtgaa-g ggt-tcata-
gtatgc-aag gtggg---t- a-g--a-gcc caaaacgtc- aggtcgaggt gtag-cgtat
gagga--ggg aagaaat-gg gctacattcc ct-gt---tt ta-gggaa-a aac-----gg
acgg-gggcg tg--aaacgg -cccc-c--- -tgaaggtgg atttagcagt agac-tgg-a
agcagagagt cccgtcg--- --aaac--tg gct-ctg-ag gcgcgcacac accgccc
>Galaxiidae_Galaxias_platei_1_1
tatgcttag- ccgtaaaatt tgaca---gt a-aagtacaa c--tactgtc cgcca-gggt
actaca-agc -gccagc-tt aaaacccaaa ggacttggc- -ggtgcctca gacccacc-t
agaggagcct g-ttctagaa ccgataaccc cc--gtt-ca acctcacctc cc-cttgt--
c--accc-cc gcctatatac cg-cc-gtcg -tcagcatac cctgtgaa-g gaa-atata-
gtatgc-aaa atggg---t- a-a--a-acc caaaacgtc- aggtcgaggt gtag-cgtat
gagga--ggg aagaaat-gg gctacattct ct-ag---ct ta-gagca-t tac-----ga
aagg-ggttg tg--aaacca -accc-c--- -tgaaggtgg atttagcagt agac-ggg-a
attagagcgt cccgtcg--- --aaac--tg gct-ctg-ag gcgcgcacac accgccc
>Gobiidae_Sicydium_salvini_1_1
tatgcctag- ccttaaacac aggtg---ac tactttacac c--tatcgct tgcca-ggga
actacg-agc -cccagc-tt aaaacccaaa ggacttggc- -ggtgcttta gacccccc-t
agaggagcct g-ttctagaa ccgataaccc cc--gtt-ca acctcaccct ct-cttgt--
t--taac-cc gcctatatac cg-cc-gtcg -tcagcttac cctatgaa-g gat-gcaca-
gtaagc-aga attgg---t- a-c--a-acc caaaacgcc- aggtcgaggt gtag-cgtac
gagag--ggg aagaaat-gg gctacattca ct-ga---ac ca-gtgaa-c aac-----gg
acga-tgcct tg--aaataa -acat-c--- -taaaggagg atttagcagt aaga-ggaga
aacagagagt ccctctg--- --aaac--tg gcc-ctg-aa gcgcgcacac accgccc
>Loricariidae_Ancistrus_ranunculus_1_1
nnnnnnnnnn nnnnnnnnnn nnnnnnnnnn nnnnnnnnnn nnnnnnnntc cgcca-gggg
actaca-agc -ac-agc-tt aaaacccaaa ggacttggc- -ggtgcctca gacccaac-t
agaggagcct g-ttctagaa ccgataatcc cc--gtt-ta acctcaccac cc-cttgt--
t--ttcc-cc gcctatatac cg-cc-gtca -ccagcttac cctgtgaa-g gct-caaca-
gtaagc-aaa atggg---t- t-t--g-gcc caaaacgtc- aggtcgaggt gtag-cgcac
gaggt--ggg aagaaat-gg gctacatttt ct-gc---ca ca-gaacac- tac-----ga
atag-tgcct tg-aaacat- -gcac-c--- -tgaaggagg atttagtagt aaaa-agc-a
aannnnnnnn nnnnnnnnnn nnnnnnnnnn nnnnnnnnnn nnnnnnnnnn nnnnnnn
>Loricariidae_Ancistrus_ranunculus_2_1
nnnnnnnnnn nnnnnnnnnn nnnnnnnnnn nnnnnnnnnn nnnnnnnntc cgcca-gggg
actaca-agc -ac-agc-tt aaaacccaaa ggacttggc- -ggtgcctca gacccaac-t
agaggagcct g-ttctagaa ccgataatcc cc--gtt-ta acctcaccac cc-cttgt--
t--ttcc-cc gcctatatac cg-cc-gtca -ccagcttac cctgtgaa-g gct-caaca-
gtaagc-aaa atggg---t- t-t--g-gcc caaaacgtc- aggtcgaggt gtag-cgcac
gaggt--ggg aagaaat-gg gctacatttt ct-gc---ca ca-gaacac- tac-----ga
atag-tgcct tg-aaacat- -gcac-c--- -tgaaggagg atttagtagt aaaa-agc-a
aannnnnnnn nnnnnnnnnn nnnnnnnnnn nnnnnnnnnn nnnnnnnnnn nnnnnnn
>Loricariidae_Isbrueckerichthys_alipionis_1_1
tatgcccag- ccctaaacct agat--g-a- aaacttacaa ---aaccatc cgcca-gggg
actaca-agc --acagc-tt aaaacccaaa ggacttggc- -ggtgcctca gacccacc-t
agaggagcct g-ttctagaa ccgataaccc cc--gtt-aa acctcaccac ct-cttgt--
c--ttcc-cc gcctatatac cg-cc-gtcg -tcagcttac cctgtgaa-g gcc-caaca-
gtaagc-aaa atggg---c- t-c--a-acc caaaacgtc- aggtcgaggt gtag-cgcac
gaggt--ggg aagaaat-gg gctacatttt ct-ac---ca ca-gaata-c cac-----ga
atag-cgccc tg-aaacatg -acgc-c--- -tgaaggagg atttagtagt aaaa-agc-a
aatagagtgt ccttttg--- --aa-t-tag gct-ctg-ag acgcgcacac accgccc
>Loricariidae_Isbrueckerichthys_alipionis_2_1
tatgcccag- ccctaaacct agat--g-a- aaacttacaa ---aaccatc cgcca-gggg
actaca-agc --acagc-tt aaaacccaaa ggacttggc- -ggtgcctca gacccacc-t
agaggagcct g-ttctagaa ccgataaccc cc--gtt-aa acctcaccac ct-cttgt--
c--ttcc-cc gcctatatac cg-cc-gtcg -tcagcttac cctgtgaa-g gcc-caaca-
gtaagc-aaa atggg---c- t-c--a-acc caaaacgtc- aggtcgaggt gtag-cgcac
gaggt--ggg aagaaat-gg gctacatttt ct-ac---ca ca-gaata-c cac-----ga
atag-cgccc tg-aaacatg -acgc-c--- -tgaaggagg atttagtagt aaaa-agc-a
aatagagtgt ccttttg--- --aa-t-tag gct-ctg-ag acgcgcacac accgccc
>Loricariidae_Isbrueckerichthys_duseni_1_1
tatgctcag- ccctaaacct agatg---a- aaacttacaa ---aaccatc cgccaggggg
actaca-agc --acagctta aaaccccaaa ggacttgggg cggtgcctca gaacccacct
agaggagcct g-ttctagaa ccgataaccc cccggtt-aa acctcaccac ct-cttgt--
c--ttcc-cc gcctatatac cg-cc-gtcg -tcagcttac cctgtgaa-g gcc-caaca-
gtaagc-aaa atggg---c- t-c--aaccc caaaacgtcc aggtcgaggt gtagacgcac
ggaggtggga aagaaatggg gctacatttt tc-ta-c-ca ca-gaaaa-t aacccacgaa
atag-cgccc tg-aaacatg -acgc-c--- -tgaaggagg atttagtagt aaaa-agc-a
aagaggagcc ctccttt--- tgaatt-tag gct-ctgaag acgcgcacac accgccc
>Loricariidae_Isbrueckerichthys_duseni_2_1
tatgctcag- ccctaaacct agatg---a- aaacttacaa ---aaccatc cgccaggggg
actaca-agc --acagctta aaaccccaaa ggacttgggg cggtgcctca gaacccacct
agaggagcct g-ttctagaa ccgataaccc cccggtt-aa acctcaccac ct-cttgt--
c--ttcc-cc gcctatatac cg-cc-gtcg -tcagcttac cctgtgaa-g gcc-caaca-
gtaagc-aaa atggg---c- t-c--aaccc caaaacgtcc aggtcgaggt gtagacgcac
ggaggtggga aagaaatggg gctacatttt tc-ta-c-ca ca-gaaaa-t aacccacgaa
atag-cgccc tg-aaacatg -acgc-c--- -tgaaggagg atttagtagt aaaa-agc-a
aagaggagcc ctccttt--- tgaatt-tag gct-ctgaag acgcgcacac accgccc
>Loricariidae_Isbrueckerichthys_epakmos_1_1
tatgctcag- ccctaaacct agat--g-a- aaacttacaa ---aaccatc cgcca-gggg
actaca-agc --acagc-tt aaaacccaaa ggacttggc- gggggcctca gacccacc-t
agaggagcct g-ttctagaa cctaaacccc cc--gtt-aa acctcaccac ct-cttgt--
c--ttcc-cc gcctatatac caccc-gtgg -tcagcttac cctgtgaa-g gcc-caaca-
gtaagcaaaa atggg---c- t-c--a-gcc caaaacgtc- aggtcgaggt gtag-cgcac
gaggt--ggg aagaaat-gg gctacatttt ct-ac---ca ca-gaata-c cac-----ga
atag-cgccc tg-aaacatg -acgc-c--- -tgaaggagg atttagtagt aaaa-agc-a
aatagagtgt ccttttg--- --aa-t-tag gct-ctg-ag acgcgcacac accgccc
>Loricariidae_Pareiorhaphis_hystrix_1_1
tatgcccag- ccctaaacct agat--t-a- aaacttacaa ---aaccatc cgccc-gggg
actaca-agc --acagc-tt aaaacccaaa ggacttggc- -ggtgcctca gacccacc-t
agaggagcct g-ttctagaa ccgataaccc cc--gtt-aa acctcaccac ct-cttgt--
c--ttcc-cc gcctatatac cg-cc-gtcg -tcagcttac cctgtgaa-g gtc-caaca-
gtaagc-aaa atggg---c- c-c--a-gcc caaaacgtc- aggtcgaggt gtag-cgcac
gaggt--ggg aagaaat-gg gctacatttt ct-ac---ca ca-gaaca-c cac-----gg
atag-ctccc tg-aaacatg -acgc-c--- -tgaaggagg atttagtagt aaaa-agc-a
aatagagtgt ccttttg--- --aa-t-tag gct-ctg-ag gcgcgcacac accgccc
>Loricariidae_Pareiorhaphis_splendens_1_1
tatgcccag- ccctaaacct agat--g-a- aaacttacaa ---aaccatc cgccc-gggg
actaca-agc --acagc-tt aaaacccaaa ggacttggc- -ggtgcctca gatccacc-t
agaggagcct g-ttctagaa ccgataaccc cc--gtt-aa acctcaccac ct-cttgt--
t--ttcc-cc gcctatatac cg-cc-gtcg -tcagcttac cctgtgaa-g gtc-caaca-
gtaagc-aaa atggg---c- t-c--a-gcc caaaacgtc- aggtcgaggt gtag-cgcac
gaggt--ggg aagaaat-gg gctacatttt ct-ac---ca ca-gaaca-c cac-----ga
atag-cgccc tg-aaacatg -acgc-c--- -tgaaggagg atttagtagt aaaa-agc-a
aatagagtgt ccttttg--- --aa-t-tag gct-ctg-ag gcgcgcacac accgccc
>Loricariidae_Pareiorhaphis_splendens_2_1
tatgcccag- ccctaaacct agat--g-a- aaacttacaa ---aaccatc cgccc-gggg
actaca-agc --acagc-tt aaaacccaaa ggacttggc- -ggtgcctca gatccacc-t
agaggagcct g-ttctagaa ccgataaccc cc--gtt-aa acctcaccac ct-cttgt--
t--ttcc-cc gcctatatac cg-cc-gtcg -tcagcttac cctgtgaa-g gtc-caaca-
gtaagc-aaa atggg---c- t-c--a-gcc caaaacgtc- aggtcgaggt gtag-cgcac
gaggt--ggg aagaaat-gg gctacatttt ct-ac---ca ca-gaaca-c cac-----ga
atag-cgccc tg-aaacatg -acgc-c--- -tgaaggagg atttagtagt aaaa-agc-a
aatagagtgt ccttttg--- --aa-t-tag gct-ctg-ag gcgcgcacac accgccc
>Loricariidae_Pareiorhaphis_splendens_3_1
tatgcccag- ccctaaacct agat--g-a- aaacttacaa ---aaccatc cgccc-gggg
actaca-agc --acagc-tt aaaacccaaa ggacttggc- -ggtgcctca gatccacc-t
agaggagcct g-ttctagaa ccgataaccc cc--gtt-aa acctcaccac ct-cttgt--
t--ttcc-cc gcctatatac cg-cc-gtcg -tcagcttac cctgtgaa-g gtc-caaca-
gtaagc-aaa atggg---c- t-c--a-gcc caaaacgtc- aggtcgaggt gtag-cgcac
gaggt--ggg aagaaat-gg gctacatttt ct-ac---ca ca-gaaca-c cac-----ga
atag-cgccc tg-aaacatg -acgc-c--- -tgaaggagg atttagtagt aaaa-agc-a
aatagagtgt ccttttg--- --aa-t-tag gct-ctg-ag gcgcgcacac accgccc
>Loricariidae_Pareiorhaphis_steindachneri_1_1
tatgcccag- ccctaaacct agat--g-a- aaacttacaa ---aaccatc cgccc-gggg
actaca-agc --acagc-tt aaaacccaaa ggacttggc- -ggtgcctca gatccacc-t
agaggagcct g-ttttagaa ccgataaccc cc--gtt-aa acctcaccac ct-cttgt--
c--ttcc-cc gcctatatac cg-cc-gtcg -tcagcttac cctgtgaa-g gtc-caaca-
gtaagc-aaa atggg---c- t-c--a-gcc caaaacgtc- aggtcgaggt gtag-cgcac
gaggt--ggg aagaaat-gg gctacatttt ct-ac---ca ca-gaaca-c cac-----ga
atag-cgccc tg-aaacatg -acgc-c--- -tgaaggagg atttagtagt aaaa-agc-a
aatagagtgt ccttttg--- --aa-t-tag gct-ctg-ag gcgcgcacac accgccc
>Loricariidae_Pareiorhina_rudolphi_1_1
tatgcccag- ccctaaacct agat--g-a- aagtttacaa ---aatcatc cgcca-gggg
actacg-agc --acagc-tt aaaacccaaa ggacttggc- -ggtgcctca gatccacc-t
agaggagcct g-ttctagaa ccgataaccc cc--gtt-aa acctcaccac ct-cttgt--
t--ttcc-cc gcctatatac ca-cc-gtcg -tcagcttac cctgtgaa-g gcc-caaca-
gtaagc-aaa atggg---c- t-c--a-acc caaaacgtc- aggtcgaggt gtag-cgcac
gaggt--ggg aagaaat-gg gctacatttt ct-ac---ca ca-gaata-c cac-----ga
atga-cgccc tg-aaacatg -tcgc-c--- -tgaaggagg atttagtagt aaaa-agc-a
aatagagtgt ccttttg--- --aa-c-cag gct-ctg-ag gcgcgcacac accgccc
>Loricariidae_Peckoltia_vittata_3_1
nnnnnnnnnn nnnnnnnnnn nnnnnnnnnn nnnnnnnnnn nnnnnnnntc cgcca-gggg
actaca-agc --atagc-tt aaaacccaaa ggacttggc- -ggtgcctca gacccacc-t
agaggagcct g-ttctagaa ccgataatcc cc--gtt-aa acctcaccac cc-cttgt--
t--tttc-cc gcctatatac cg-cc-gtcg -ccagcttac cctgtgaa-g gcc-taaca-
gtaagc-aaa atggg---c- t-c--a-gcc ctaaacgtc- aggtcgaggt gtag-cgcat
gaggt--ggg aagaaat-gg gctacatttt ct-ac---ca ca-gaata-t tac-----ga
atgg-tatcc tg-aaatata -atac-c--- -tgaaggagg atttagtagt aaaa-aac-a
aannnnnnnn nnnnnnnnnn nnnnnnnnnn nnnnnnnnnn nnnnnnnnnn nnnnnnn
>Poeciliidae_Poecilia_vittata_1_1
nnnnnnnnnn nnnnnnnnnn nnnnnnnnnn nnnnnnnnnn nnnnnnnnnn nnnnnnggga
actacg-agc -ataagc-tt aaaacccaaa ggacttggc- -ggtgcttta gacccccc-t
agaggagcct g-ttctagaa ccgataaccc cc--gtt-cg acctcacctt tt-cttgt--
t--cttc-cc gtctatatac cg-cc-gtcg -tcagcatac cctgtgaa-g gaa-acata-
gtaggc-aaa actgg---t- a-a--a-acc caaaacgcc- aggtcgaggt gtag-catac
gaaaa--gga aagaaat-gg gctacatttc ct-c----tt ac-aggaa-a tac-----ga
attg-tgtca tg--aaaca- -acac-a--- -tgaaggagg atttagcagt aagc-aga-a
aacnnnnnnn nnnnnnnnnn nnnnnnnnnn nnnnnnnnnn nnnnnnnnnn nnnnnnn
>Rivulidae_Austrolebias_affinis_1_1
nnnnnnnnnn nnnnnnnnnn nnnnnnnnnn nnnnnnnnnn nnnnnnnnnn ngcct-gaaa
actata-agc -gtaagc-tt aaaactcaaa gggtctggc- -ggcacttta aactatc--t
agaggagcct g-tcctataa ttgataatcc cc--gtt-aa acctcacctt tt-ttagc--
----gtt-ca gcctgtatac cg-cc-gtcg -tcagcttac ccc-taaa-g gccacatga-
gtaagc-aaa actgg---c- --c-ca-gcc caaaacgtc- aggtcgaggt gcag-ctcac
aagaa--ggg aagagat-gg gctacatttc ct-------- ----aggaaa tac-----ga
ataa-tgcat tg-aaacatg catat----- -tgaaggagg atttagcagt aagt-aaa-a
aatagagtgt tttactg--- --aaaa--ag gtc-tta-aa gtgcgtacnn nnnnnnn
>Rivulidae_Austrolebias_arachan_1_1
nnnnnnnnnn nnnnnnnnnn nnnnnnnnnn nnnnnnnnnn nnnnnnnnnn ngcct-gaaa
actaca-agc -gtaagc-tt aaaactcaaa gggtctggc- -ggcacttta aactatc--t
agaggagcct g-tcctataa tcgataatcc cc--gtt-aa acctcacctt cc-ttagc--
----tat-ca gcctgtatac cg-cc-gtcg -tcagcttac ccc-taaa-g gtcacacaa-
gtaagc-aaa attgg---t- --t-tt-acc ctaaacgtc- aggtcgaggt gcag-cttac
aagaa--ggg aagagat-gg gctacatttc ct-------- ----aggaaa tac-----ga
atag-tacac tg-aaacatg tacct----- -tgaaggagg atttagtagt aagt-aaa-a
aatagagagt tttactg--- --aaaa--ag gtc-tta-aa gtgcgtacnn nnnnnnn
>Rivulidae_Austrolebias_cheradophilus_1_1
nnnnnnnnnn nnnnnnnnnn nnnnnnnnnn nnnnnnnnnn nnnnnnnnnn ngcct-gaaa
actaca-agc -gtaagc-tc aaaactcaaa gggtctggc- -ggcacttta aactatc--t
agaggagcct g-tcctataa tcgataatcc cc--gtt-aa acctcacctt ct-ttagc--
----aat-ca gcctgtatac cg-cc-gtcg -tcagcttac ccc-taaa-g gttacacaa-
gtaagc-aaa actgg---t- --t-tt-acc caaaacgtc- aggtcgaggt gcag-cttac
aagaa--ggg aagagat-gg gctacatttc ct-------- ----aggaaa tac-----ga
atag-tacac tg-aaatgtg tacat----- -tgaaggagg atttagcagt aagt-aaa-a
aatagagtgt tttactg--- --aaaa--ag gtc-tta-aa gtgcgtacnn nnnnnnn
>Rivulidae_Austrolebias_cinereus_1_1
tatgctcaa- ctgtaaacct tggaa---a- aattt-gcac aatattgact cgcct-gaaa
attaca-agc -gtaagc-tc aaaactcaaa gggtctggc- -ggcacttta aactatc--t
agaggagctt g-tcctataa tcgataatcc cc--gtt-aa acctcacctt ct-ttagc--
---ttat-ca gcctgtatac cg-cc-gtcg -tcagcttac ccc-taaa-g ggtacac-a-
gtaagc-aaa actgg---c- --t-tt-gcc caaaacgtc- aggtcgaggt gcag-cttac
aagaa--ggg aagagat-ga gctacatttc ct-g----ta ---caggaaa tac-----ga
atag-tacac tg-aaatgtg tacat----- -tgaaggagg atttagaagt aagt-aaa-a
aatagagtgt tttactg--- --aaaa--ag gtc-tta-aa gtgcgtacac accgccc
>Rivulidae_Austrolebias_cinereus_2_1
nnnnnnnnnn nnnnnnnnnn nnnnnnnnnn nnnnnnnnnn nnnnnnnnnn ngcct-gaaa
attaca-agc -gtaagc-tc aaaactcaaa gggtctggc- -ggcacttta aactatc--t
agaggagctt g-tcctataa tcgataatcc cc--gtt-aa acctcacctt ct-ttagc--
----tat-ca gcctgtatac cg-cc-gtcg -tcagcttac ccc-taaa-g ggtacac-a-
gtaagc-aaa actgg---c- --t-tt-gcc caaaacgtc- aggtcgaggt gcag-cttac
aagaa--ggg aagagat-ga gctacatttc ct-------- ----aggaaa tac-----ga
atag-tacac tg-aaatgtg tacat----- -tgaaggagg atttagaagt aagt-aaa-a
aatagagtgt tttactg--- --aaaa--ag gtc-tta-aa gtgcgtacnn nnnnnnn
>Rivulidae_Austrolebias_elongatus_1_1
nnnnnnnnnn nnnnnnnnnn nnnnnnnnnn nnnnnnnnnn nnnnnnnnnn ngcct-gaaa
actaca-agc -gtaagc-tc aaaactcaaa gggtctggc- -ggcacttta aactatc--t
agaggagcct g-tcctataa tcgataatcc cc--gtt-aa acctcacctt ct-ttagc--
----aat-ca gcctgtatac cg-cc-gtcg -tcagcttac ccc-taaa-g gtcacacaa-
gtaagc-aaa gctgg---t- --c-tt-acc caaaacgtc- aggtcgaggt gcag-cttac
aagaa--ggg aagagat-gg gctacatttc ct-------- ----aggaaa cac-----ga
atag-tgcac tg-aaacatg tacat----- -tgaaggagg atttagcagt aagt-aaa-a
aatagagtgt tttactg--- --aaaa--ag gtc-tta-aa gtgcgtacnn nnnnnnn
>Rivulidae_Austrolebias_juanlangi_1_1
nnnnnnnnnn nnnnnnnnnn nnnnnnnnnn nnnnnnnnnn nnnnnnnnnn ngcct-gaaa
actata-agc -gtaagc-tt aaaactcaaa gggtctggc- -ggcacttta aactatc--t
agaggagcct g-tcctataa ttgataatcc cc--gtt-aa acctcacctt tt-ttagc--
----gtt-ca gcctgtatac cg-cc-gtcg -tcagcttac ccc-taaa-g gccacatga-
gtaagc-aaa actgg---c- --c-ca-gcc caaaacgtc- aggtcgaggt gcag-ctcac
aagaa--ggg aagagat-gg gctacatttc ct-------- ----aggaaa tac-----ga
ataa-tgcat tg-aaacatg catat----- -tgaaggagg atttagcagt aagt-aaa-a
aatagagtgt tttactg--- --aaaa--ag gtc-tta-aa gtgcgtacnn nnnnnnn
>Rivulidae_Austrolebias_nigripinnis_1_1
nnnnnnnnnn nnnnnnnnnn nnnnnnnnnn nnnnnnnnnn nnnnnnnnnn ngccc-gaaa
actaca-agc -gtaagc-tc aaaactcaaa gggtctggc- -ggcacttta aactacc--t
agaggagcct g-tcctataa tcgataaccc cc--gtt-aa acctcacctt ct-ttagc--
----tat-cc gcctgtatac cg-cc-gtcg -tcagcttac ccc-taaa-g gccacataa-
gtaagc-aaa actga---t- --t-at-atc caaaacgcc- aggtcgaggt gcag-ctcat
aagaa--gga aagagat-gg gctacatttc ct-------- ----aggaaa cac-----ga
ataa-tgcat tg-aaacatg tatat----- -tgaaggagg atttagcagt aagt-aaa-a
aatagagcgt tttactg--- --aaaa--ag gcc-tta-aa gtgcgtacnn nnnnnnn
>Rivulidae_Austrolebias_reicherti_1_1
nnnnnnnnnn nnnnnnnnnn nnnnnnnnnn nnnnnnnnnn nnnnnnnnnn ngcct-gaaa
actaca-agc -gtaagc-tt aaaactcaaa gggtctggc- -ggcacttta aactatc--t
agaggagcct g-tcctataa tcgataaccc cc--gtt-aa acctcacctt ct-ttagc--
----aat-ca gtctgtatac cg-cc-gtcg -tcagcttac ccc-taaa-g gttgcac-a-
gtaagc-aaa actgg---t- --t-tt-acc caaaacgtc- aggtcgaggt gcag-cttac
aagaa--ggg aagagat-gg gctacatttc ct-------- ----aggaaa tac-----ga
ataa-tacac tg-aaacatg tatat----- -tgaaggagg atttagcagt aagt-aaa-a
aatagagagt tttactg--- --aaaa--ag gtc-tta-aa gtgcgtacnn nnnnnnn
>Rivulidae_Austrolebias_vandenbergorum_1_1
nnnnnnnnnn nnnnnnnnnn nnnnnnnnnn nnnnnnnnnn nnnnnnnnnn ngcct-gaaa
attaca-agc -gtaagc-tc aaaactcaaa gggtctggc- -ggcacttta aactatc--t
agaggagcct g-tcctataa tcgataaccc cc--gtt-aa acctcacctt ct-ttagc--
----tat-ca gcctgtatac cg-cc-gtcg -tcagcttac ccc-taaa-g gttacacaa-
gtaagc-aaa actgg---c- --t-tt-gcc caaaacgtc- aggtcgaggt gcag-ctcac
aagaa--ggg aagagat-gg gctacatttc ct-------- ----aggaaa tac-----ga
atag-tacac tg-aaatatg tacat----- -tgaaggagg atttagaagt aagt-aaa-a
aatagagtgt tttactg--- --aaaa--ag gtc-tta-aa gtgcgtacnn nnnnnnn
>Rivulidae_Austrolebias_viarius_1_1
nnnnnnnnnn nnnnnnnnnn nnnnnnnnnn nnnnnnnnnn nnnnnnnnnn ngcct-gaaa
actaca-agc -gtaagc-tc aaaactcaaa gggtctggc- -ggcacttta aactatc--t
agaggagcct g-tcctataa tcgatacccc cc--gtt-aa acctcacctt ct-ttagc--
----tat-ca gcctgtatac cg-cc-gtcg -tcagcttac ccc-taaa-g gtcttacaa-
gtaagc-aaa actgg---t- --t-tt-acc caaaacgtc- aggtcgaggt gcag-ctcac
aagaa--ggg aagagat-gg gctacatttc ct-------- ----aggaaa cac-----ga
atag-tacgc tg-aaatatg tacat----- -tgaaggagg atttagcagt aagt-aaa-a
aatagagagt tttactg--- --aaaa--ag gtc-tta-aa gtgcgtacnn nnnnnnn
>Rivulidae_Austrolebias_viarius_2_1
nnnnnnnnnn nnnnnnnnnn nnnnnnnnnn nnnnnnnnnn nnnnnnnnnn ngcct-gaaa
actaca-agc -gtaagc-tc aaaactcaaa gggtctggc- -ggcacttta aactatc--t
agaggagcct g-tcctataa tcgataaccc cc--gtt-aa acctcacctt ct-ttagc--
----tat-ca gcctgtatac cg-cc-gtcg -tcagcttac ccc-taaa-g gtcttacaa-
gtaagc-aaa actgg---t- --t-tt-acc caaaacgtc- aggtcgaggt gcag-ctcac
aagaa--ggg aagagat-gg gctacatttc ct-------- ----aggaaa cac-----ga
atag-tacgc tg-aaatatg tacat----- -tgaaggagg atttagcagt aagt-aaa-a
aatagagagt tttactg--- --aaaa--ag gtc-tta-aa gtgcgtacnn nnnnnnn
>Rivulidae_Austrolebias_wolterstorffi_2_1
nnnnnnnnnn nnnnnnnnnn nnnnnnnnnn nnnnnnnnnn nnnnnnnnnn ngcct-gaaa
actaca-agc -gtaagc-tc aaaactcaaa gggtctggc- -ggcacttta aactatc--t
agaggagcct g-tcctataa tcgataaccc cc--gtt-aa acctcacctt ct-ttagc--
----tat-ca gtctgtatac cg-cc-gtcg -tcagcttac ccc-taaa-g gtctcacaa-
gtaagc-aaa actgg---t- --t-tt-acc caaaacgtc- aggtcgaggt gcag-cttac
aagaa--ggg aagagat-gg gctacatttc ct-------- ----aggaaa tac-----ga
atag-tacac tg-aaatatg tacat----- -tgaaggagg atttagcagt aagt-aaa-a
aatagagtgt tttactg--- --aaaa--ag gtc-tta-aa gtgcgtacnn nnnnnnn
>Anguillidae_Anguilla_rostrata_1_1
tatgctcaa- ccttaaacaa cgatg---a- caacatacaa a--tatcatc cgcca-gggg
actacg-agc -gttagc-tt aaaacccaaa ggacttggc- -ggtgcctca aacccacc-t
agaggagcct g-ttctataa ccgataatcc ac--gtt-aa acctcaccat ct-cttgc--
c--taaa-cc gcctatatac cg-cc-gtcg -ccagcttgc ctcttgag-a gat-taaaa-
gcaagc-cta atggg---t- a-t--t-acc caaaacgtc- aggtcgaggt gtag-cgaat
gagat--gga atgaaat-gg gctacatttt ct-ga---ta ca-gaaaaa- cac-----ga
aaag-tgcca tg-aaataag cacga-c--- -tgaaggtgg atttagcagt aaaa-agg-a
aatagagagt tcttttg--- -aaa---cag gct-ctg-ag gcgcgtacac accgccc
>Arapaimidae_Arapaima_gigas_1_1
tatgcctag- tcgtaaactt tgatg---g- taaaatacat a--taccatt cgcca-ggga
actaca-agc gtatagc-tt aaaacccaac ggacttggc- -ggtgcccca caccccacct
agaggagcct g-ttctataa ctgaaactac cc--gtt-ca acctcaccac cc-ctagc-c
cc------ca gtctatatac cg-cc-gtcg -caagcccac cctgtgaa-g g-atcaata-
acaagc-taa atggg---c- ata----gcc caaaacgtc- aggtcgaggt gtag-cacat
ggggt--gga aagaaat-gg gctacatttt ct-at-ac-c ta-gaata-- aac-----ga
ataatagtca tg-aaacacg -ctat-t--- -tgaaggagg atttagcagt aaaa-aga-a
aatagagcgt tcttttg--- -aaa---tcg gcc-ctg-gg acgcgcacac accgccc
>Gymnotidae_Electrophorus_electricus_1_1
nnnnnnnnnn nnnnnnnnnn nnnnnnnngc ttctttacag t--acacatc cgcct-gggt
actaca-agc --acagc-tt gaaactcaaa ggacttggc- -ggtctctca gatccatc-t
agaggagcct g-ttctagaa ccgatacccc cc--gtt-aa acctcaccac tc-cttgc--
---ttcttca gcctatatac cg-cc-gtcg -tcagcttac cctgtgaa-g gct-aaaaa-
gtgagc-aaa aagag---t- a---ta-ccc caaaacgtc- aggccaaggt gtag-catat
ggagc--gga ttgaaat-gg gctacatttt ct-at---ta ca-gaata-t tgc-----ga
atta-cacaa tg-aaacatg ------tgt- atgaagacgg atttagtagt aaaa-agc-a
aatannnnnn nnnnnnnnnn nnnnnnnnnn nnnnnnnnnn nnnnnnnnnn nnnnnnn
>Gymnotidae_Electrophorus_electricus_2_1
nnnnnnnnnn nnnnnnnnnn nnnnnnnngc ttctttacag t--acacatc cgcct-gggt
actaca-agc --acagc-tt gaaactcaaa ggacttggc- -ggtctctca gatccatc-t
agaggagcct g-ttctagaa ccgatacccc cc--gtt-aa acctcaccac tc-cttgc--
---ttcttca gcctatatac cg-cc-gtcg -tcagcttac cctgtgaa-g gct-aaaaa-
gtgagc-aaa aagag---t- a---ta-ccc caaaacgtc- aggccaaggt gtag-catat
ggagc--gga ttgaaat-gg gctacatttt ct-at---ta ca-gaata-t tgc-----ga
atta-cacaa tg-aaacatg ------tgt- atgaagacgg atttagtagt aaaa-agc-a
aatannnnnn nnnnnnnnnn nnnnnnnnnn nnnnnnnnnn nnnnnnnnnn nnnnnnn
>Tetraodontidae_Colomesus_asellus_1_1
tatgcttag- ccctaaacta tgatg---ct ta-tctacac c--cctcatc cgccc-gggt
attacg-agc -attagc-tt aaaacccaaa ggacttggc- -ggtgcttta aaaccacc-t
agaggagcct g-ttctagaa ccgatacccc cc--gtt-ag accttacccc tt-cttgt--
t--catc-cc gcctatatac ca-cc-gtcg -tcagcctac cctgtgaa-g gac-aaata-
gtaagc-aaa attgg---c- a-c--a-gcc caaaacgcc- aggtcgaggt gtag-cgtat
gaagg--gga aagaaat-gg gctacattct ct-a----tt -t-agaga-a tac-----ga
atgg-tgggt tg--aaatac -ccac-c--- -tgaaggagg atttagcagt aagc-gag-a
aacagagtgt ctcgctg--- --aaac--cg gcc-atg-aa gcgcgcacac accgccc
>Ariidae_Cathorops_spixii_1_1
tatgcttag- ccttaaaccc agatgt---- actgttacat ac-ccacatc cgcca-gggc
actaca-agc --acagc-tt aaaacccaaa ggacttggc- -ggtgcctca aacccacc-t
agaggagcct g-ttctagaa ccgatacccc tc--gtt-aa acctcaccac tt-cttgt--
tt-at-c-cc gcctatatac cg-cc-gtcg -tcagcttac cctgtgaa-g gcc-taata-
gtaagc-aaa atggg---t- --t-ta-ccc aaaaacgtc- aggtcgaggt gtag-cgtat
gaagt--ggg aagaaat-gg gctacatttt ct-ac---aa ca-gaatact tac-----gg
acgg-cactc tg-aaa-aca -atgc-c--- -caaaggtgg atttagtagt aaaa-aac-a
aacagaaagt ctttttg--- --aa-t-tag gct-ctg-ag gcgcnnnnnn nnnnnnn
>Ariidae_Potamarius_nelsoni_1_1
tatgcttag- ccataaaccc agatat---- acccttacat ---ttacatc cgcca-gggt
actaca-agc --gcagc-tt aaaacccaaa ggacttggc- -ggtgcctca gacccacc-t
agaggagcct g-ttctagaa ccgataaccc cc--gtt-ga acctcaccac tt-cttgt--
tt-tt-c-cc gcctatatac cg-cc-gtcg -tcagcttac cctgtgaa-g gcc-taaca-
gtaagc-aaa atggg---c- --c-ca-ccc aaaaacgtc- aggtcgaggt gtag-cgtac
gaagt--ggg aagaaat-gg gctacatttt ct-acaataa ta-gaata-c tac-----gg
acgg-cactc tg-aaa-cta -gtgc-c--- -ctaaggtgg atttagtagt aaaa-aac-a
aatagagagt ctttttg--- --aa-t-tag gct-ctg-ag gcgcnnnnnn nnnnnnn
>Belonidae_Strongylura_exilis_1_1
tatgcatag- ccttaaacct tgata---g- acttttacac c--ccctatc cgcca-ggat
actacg-agc -cccagc-tt gaaatccaaa ggacttggc- -ggtgcttta gacccacc-t
agaggagccc g-tcctagaa ccgataaccc cc--gtt-aa acctcaccct cc-cttgt-t
t--atttacc gcctatatac cg-cc-gtca -ttagcctac cctgtgaa-g gat-tcata-
gtgagc-aag aacag---t- a---ta-act taagatgtc- aggtcgaggt gtag-cgcat
gagag--ggg aagaaat-gg gctacattcc ct-aa---tc ca-gggta-- tac-----aa
aaaa-tgtaa tg-aaaagt- -acat-ca-- -tgaaggtgg atttagaagt aagt-aga-a
aatagagtgt tctactg--- --aa-c-ccg gct-ctg-aa gcgtgcacac accgccc
>Belonidae_Strongylura_fluviatilis_1_1
tatgcgcag- ccctaaactt tgata---ga at-tttacat t--ctctatc cgcca-ggat
actacg-agc -ccttgc-tt aaaatccaaa ggacttggc- -ggtgcttta gacccacc-t
agaggagccc g-ttctagaa ccgataatcc tc--gtt-aa acctcaccct cc-cttgt--
ttacata-cc gcctatatac cg-cc-gtca -ttagcctac cctgtgaa-g gat-ttata-
gtgagc-aaa agcag---t- a-c--a-act taaaatgtc- aggtcgaggt gtag-cgtat
gagag--ggg aagaaat-gg gctacattcc ct-ag----t tt-aggaa-a tac-----ga
aaaa-tgtga tg--aaaaac -acac-ta-- --gaaggtgg atttagaagt aagt-aga-a
aatagagtgt tctactg--- --aacc--cg gct-ctg-aa gcgtgcacac accgccc
>Belonidae_Strongylura_hubbsi_1_1
tatgcatag- ccctaaacct tgata---g- acttttacac c--ccctatc cgcca-ggat
actacg-agc -catagc-tt aaaatccaaa ggacttggc- -ggtgcttta gacccacc-t
agaggagccc g-ttctagaa ccgataaccc cc--gtt-aa acctcaccct cc-cttgt-t
t--aaacacc gcctatatac cg-cc-gtca -ttagcctac cctgtgaa-g gat-ctata-
gtgagc-aag aatag---t- a---ta-act taagatgtc- aggtcgaggt gtag-cgcat
gagag--ggg aagaaat-gg gctacattcc ct-aa---ct aa-gggta-- tac-----gg
aaaa-tgtca tg-aaaaac- -acat-ta-- -tgaaggtgg atttagaagt aagt-aga-a
aatagagtgt tctactg--- --aa-c-ccg gct-ctg-aa gcgtgcacac accgccc
>Belonidae_Strongylura_notata_2_1
tatgcacag- ccctaaactt tgata---gt ca-agtacac c--cactatc cgcct-gggt
actaca-agc -cctagc-tt aaaatccaaa ggacttggc- -ggtgcttta gatccacc-t
agaggagcct g-tcctagaa ccgacaaccc cc--gtt-aa acctcaccct cc-cttgt--
ttatttc-cc gcctatatac cg-cc-gtcg -tcagcttac cctgtgaa-g gat-taata-
gtaagc-aaa gccag---c- a-c--a-gct caaaacgcc- aggtcgaggt gtag-cgcat
gagag--ggg aagagat-gg gctacattcc ct-a----ac cc-aggta-a tac-----ga
aaaa-tgcaa tg--aaaaaa -gcat-t--- -agaaggagg atttagcagt aaga-aga-a
aacagagtgt tctactg--- --aaac--tg gcc-ctg-aa gcgcgcacac accgccc
>Belonidae_Strongylura_timucu_2_1
tatgcacag- ccctaaactt tgata---g- aatactacac aa---ctatc cgcca-gggt
actacg-agc -ttcagc-tt aaaatccaaa ggacttggc- -ggtgcttta gacccacc-t
agaggagcct g-ttctagaa ccgacaaccc cc--gtt-ca acctcaccct cc-cttgt--
t--taac-cc gcctatatac cg-cc-gtcg -tcagcttac ccc-tgaa-g gactta-ca-
gtgagc-aaa actag---t- --a-ta-act caaaacgcc- aggtcgaggt gtag-cgcat
gagag--ggg aagaaat-gg gctacattcc ct-aa---tt -c--agggca cac-----ga
aaaa-tataa tg-aaaaacg tat-t----- -agaaggagg atttagcagt aaga-aaa-a
aatagagagt tttactg--- --aaac--tg gcc-cta-aa gcgcgcacac accgccc
>Callichthyidae_Aspidoras_eurycephalus_1_1
nnnnnnnnnn nnnnnnnnnn nnnnnnnnnn nnnnnnnnnn nnnnnnnnnn cgcca-gggt
actacg-agc --atagc-tt aaaacccaaa ggacttggc- -ggtgtctca gacccacc-t
agaggagcct g-ttctagaa ccgataaccc cc--gtt-aa acctcaccac tt-cttgt--
t--aatc-cc gcctatatac cg-cc-gtcg -ccagcttac cccatgag-g gta-aaaca-
gtaagc-aaa atggg---t- a-a--a-ccc caaaacgtc- aggtcgaggt gtag-cgtac
gaagt--ggg aagaaat-gg gctacatttt ct-at---tg ca-gaaaa-t -ac-----ga
atgg-tttat tg-aaatgc- -acac-c--- -tgaaggagg atttagtagt aaaa-agc-a
aacagagagt ccttttg--- --aa-c-cag gct-ctg-ag acacgcnnnn nnnnnnn
>Callichthyidae_Aspidoras_microgalaeus_1_1
nnnnnnnnnn nnnnnnnnnn nnnnnnnnnn nnnnnnnnnn nnnnnnnnnn cgcca-gggt
actacg-agc --gtagc-tt aaaacccaaa ggacttggc- -ggtgtctca gacccacc-t
agaggagcct g-ttctagaa ccgataatcc cc--gtt-aa acctcaccac tt-cttgt--
t--aatt-cc gcctatatac cg-cc-gtcg -ccagcttac cccatgag-g gtc-agaca-
gtaagc-aaa atggg---t- a-a--a-ccc caaaacgtc- aggtcgaggt gtag-cgtac
gaagt--ggg aagaaat-gg gctacatttt ct-at---cg ca-gaaaa-t cac-----ga
atgg-tttat tg-aaacac- -acac-c--- -tgaaggagg atttagtagt aaaa-agc-a
aacagagagt ccttttg--- --aa-c-cag gct-ctg-ag acacgcnnnn nnnnnnn
>Callichthyidae_Corydoras_aeneus_3_1
nnnnnnnnnn nnnnnnnnnn nnnnnnnnnn nnnnnnnnnn nnnnnnnnnn cgcca-gggg
actacg-agc --atagc-tt aaaacccaaa ggacttggc- -ggtgtctca gacccacc-t
agaggagcct g-ttctagaa ccgataaccc cc--gtt-aa acctcaccac tt-cttgt--
t--aata-cc gcctatatac cg-cc-gtcg -ccagcttac cctatgaa-g gca-agaca-
gtaagc-aaa atgga---c- a-a--a-acc caaaacgtc- aggtcgaggt gtag-cgcac
gaagt--ggg aagaaat-gg gctacatttt ct-ac---ta ca-gaaaa-t cac-----ga
atgg-tttac tg-aaacac- -atac-a--- -tgaaggagg atttagtagt aaaa-agc-a
aatagagagt ccttttg--- --aa-c-cag gct-ctg-ag acacgcnnnn nnnnnnn
>Callichthyidae_Corydoras_ehrhardti_1_1
nnnnnnnnnn nnnnnnnnnn nnnnnnnnnn nnnnnnnnnn nnnnnnnnnn cgcca-gggt
actacg-agc --atagc-tt aaaacccaaa ggacttggc- -ggtgtctca gacccacc-t
agaggagcct g-ttctagaa ccgataatcc cc--gtt-aa acctcaccac tt-cttgt--
t--aatc-cc gcctatatac cg-cc-gtcg -ccagcttac cccatgag-g gtt-aaaca-
gtaagc-aaa atgga---c- a-a--a-ccc cagaacgtc- aggtcgaggt gtag-cgcac
gaagt--ggg aagaaat-gg gctacatttt ct-at---aa ca-gaaaa-t aac-----ga
atgg-tctac tg-aaacac- -atac-c--- -tgaaggagg atttagcagt aaaa-agc-a
aatagagagt ccttttg--- --aa-t-cag gct-ctg-ag acacgcnnnn nnnnnnn
>Callichthyidae_Corydoras_ehrhardti_2_1
nnnnnnnnnn nnnnnnnnnn nnnnnnnnnn nnnnnnnnnn nnnnnnnnnn cgcca-gggt
actacg-agc --atagc-tt aaaacccaaa ggatttggc- -ggtgtctca gacccacc-t
agaggagcct g-ttctagaa ccgataatcc cc--gtt-aa acctcaccac tt-cttgt--
t--aatc-cc gcctatatac cg-cc-gtcg -ccagcttac cccatgag-g gtt-aaaca-
gtaagc-aaa atgga---c- a-a--a-ccc cagaacgtc- aggtcgaggt gtag-cgcac
gaagt--ggg aagaaat-gg gctacatttt ct-at---aa ca-gaaaa-t aac-----ga
atgg-tctac tg-aaacac- -atac-c--- -tgaaggagg atttagcagt aaaa-agc-a
aatagagagt ccttttg--- --aa-t-cag gct-ctg-ag acacgcnnnn nnnnnnn
>Callichthyidae_Corydoras_ehrhardti_3_1
nnnnnnnnnn nnnnnnnnnn nnnnnnnnnn nnnnnnnnnn nnnnnnnnnn cgcca-gggt
actacg-agc --atagc-tt aaaacccaaa ggacttggc- -ggtgtctca gacccacc-t
agaggagcct g-ttctagaa ccgataatcc cc--gtt-aa acctcaccac tt-cttgt--
t--aatc-cc gcctatatac cg-cc-gtcg -ccagcttac cccatgag-g gtt-aaaca-
gtaagc-aaa atgga---c- a-a--a-ccc cagaacgtc- aggtcgaggt gtag-cgcac
gaagt--ggg aagaaat-gg gctacatttt ct-at---aa ca-gaaaa-t aac-----ga
atgg-tctac tg-aaacac- -atac-c--- -tgaaggagg atttagcagt aaaa-agc-a
aatagagagt ccttttg--- --aa-t-cag gct-ctg-ag acacgcnnnn nnnnnnn
>Callichthyidae_Corydoras_fowleri_1_1
nnnnnnnnnn nnnnnnnnnn nnnnnnnnnn nnnnnnnnnn nnnnnnnnnn cgcca-ggga
actacg-agc --acagc-tt aaaacccaaa ggacttggc- -ggtgtctca gacccatc-t
agaggagcct g-ttctagaa ccgataaacc cc--gtt-ta acctcaccac tc-cttgt--
t--aatc-ca gcctatatac cg-cc-gtcg -ccagcttac cctgtgaa-g gtt-taaca-
gtaagc-aaa atgag---t- a-a--g-acc caaaacgtc- aggtcgaggt gtag-cacac
gaagt--ggg aagaaat-gg gctacatttt ct-at---ta ca-gaaaa-c tac-----ga
atgg-tttac tg-aaatgt- -attc-c--- -tgaaggagg atttagcagt aaaa-agc-a
aacagagagt ccttttg--- --aa-c-aag gct-ctg-ag acacgcnnnn nnnnnnn
>Callichthyidae_Corydoras_maculifer_1_1
nnnnnnnnnn nnnnnnnnnn nnnnnnnnnn nnnnnnnnnn nnnnnnnnnn cgccc-ggga
actacg-agc --ccagc-tt gaaacccaaa ggacttggc- -ggtgcccca gatccacc-t
agaggagcct g-ttctataa ccgataaccc cc--gtt-aa acctcaccac tt-ctcgc--
c--agat-cc gtctatatac cg-cc-gtcg -caagcttac cccgtgag-g gct-taaca-
gtaagc-aaa atggg---ca t-g--g-ccc -agaacgtc- aggtcgaggt gtag-cacac
gaagt--ggg aagaaat-gg gctacatttt ct-at---ta ca-gaaaa-c tac-----ga
acga-cgtac tg-aaatgt- -actc-a--- -tgaaggagg atttagaagt aaaa-agc-a
aatagagagt ccttttg--- --aa-c-cag gct-ctg-ag gcacgcnnnn nnnnnnn
>Callichthyidae_Corydoras_panda_1_1
nnnnnnnnnn nnnnnnnnnn nnnnnnnnnn nnnnnnnnnn nnnnnnnnnn cgcca-gggg
actacg-agc --atagc-tt aaaacccaaa ggacttggc- -ggtgtctca gacccacc-t
agaggagcct g-ttctagaa ccgataaccc cc--gtt-aa acctcaccac tt-cttgt--
t--aatc-cc gcctatatac cg-cc-gtcg -ccagcttac cctatgaa-g gca-aaaca-
gtaagc-aaa atgga---c- a-a--a-acc caaaacgtc- aggtcgaggt gtag-cgcac
gaaat--ggg aagaaat-gg gctacatttt ct-at---ta ca-gaaaa-t cac-----ga
atgg-tttac tg-aaacac- -atac-a--- -tgaaggagg atttagtagt aaaa-agc-a
aatagagagt ccttttg--- --aa-c-cag gct-ctg-ag acacgcnnnn nnnnnnn
>Callichthyidae_Corydoras_pygmaeus_1_1
nnnnnnnnnn nnnnnnnnnn nnnnnnnnnn nnnnnnnnnn nnnnnnnnnn cgcca-gggt
actacg-agc --atagc-tt aaaacccaaa ggacttggc- -ggtgtctca gacccacc-t
agaggagcct g-ttctagaa ccgataatcc cc--gtt-aa acctcaccac tc-cttgt--
c--aatt-cc gcctatatac ca-cc-gtcg -ccagcttac cccctgag-g gta-gaata-
gtaagc-aaa atggg---t- a-a--a-acc caaaacgtc- aggtcgaggt gtag-cgcac
gaagt--ggg aagaaat-gg gctacatttt ct-at---ta ca-gaata-t cac-----ga
atgg-tctac tg-aaacac- -atac-c--- -tgaaggagg atttagtagt aaaa-agc-a
aatagagaat ccttttg--- --aa-c-cag gct-ctg-ag acacgcnnnn nnnnnnn
>Callichthyidae_Corydoras_pygmaeus_2_1
nnnnnnnnnn nnnnnnnnnn nnnnnnnnnn nnnnnnnnnn nnnnnnnnnn cgcca-gggt
actacg-agc --atagc-tt aaaacccaaa ggacttggc- -ggtgtctca gacccacc-t
agaggagcct g-ttctagaa ccgataatcc cc--gtt-aa acctcaccac tc-cttgt--
c--aatt-cc gcctatatac ca-cc-gtcg -ccagcttac cccctgag-g gta-gaata-
gtaagc-aaa atggg---t- a-a--a-acc caaaacgtc- aggtcgaggt gtag-cgcac
gaagt--ggg aagaaat-gg gctacatttt ct-at---ta ca-gaata-t cac-----ga
atgg-tctac tg-aaacac- -atac-c--- -tgaaggagg atttagtagt aaaa-agc-a
aatagagaat ccttttg--- --aa-c-cag gct-ctg-ag acacgcnnnn nnnnnnn
>Callichthyidae_Corydoras_pygmaeus_3_1
nnnnnnnnnn nnnnnnnnnn nnnnnnnnnn nnnnnnnnnn nnnnnnnnnn cgcca-gggt
actacg-agc --atagc-tt aaaacccaaa ggacttggc- -ggtgtctca gacccacc-t
agaggagcct g-ttctagaa ccgataatcc cc--gtt-aa acctcaccac tc-cttgt--
c--aatt-cc gcctatatac ca-cc-gtcg -ccagcttac cccctgag-g gta-gaata-
gtaagc-aaa atggg---t- a-a--a-acc caaaacgtc- aggtcgaggt gtag-cgcac
gaagt--ggg aagaaat-gg gctacatttt ct-at---ta ca-gaata-t cac-----ga
atgg-tctac tg-aaacac- -atac-c--- -tgaaggagg atttagtagt aaaa-agc-a
aatagagaat ccttttg--- --aa-c-cag gct-ctg-ag acacgcnnnn nnnnnnn
>Callichthyidae_Corydoras_rabauti_1_1
nnnnnnnnnn nnnnnnnnnn nnnnnnnnnn nnnnnnnnnn nnnnnnnnnn cgcca-gggg
actacg-agc --atagc-tt aaaacccaaa ggacttggc- -ggtgtctca gacccacc-t
agaggagcct g-ttctagaa ccgataaccc cc--gtt-aa acctcaccac tt-cttgt--
t--aacc-cc gcctatatac cg-cc-gtcg -ccagcttac cctatgaa-g gca-aaaca-
gtaagc-aaa atgga---c- a-a--a-acc caaaacgtc- aggtcgaggt gtag-cgcac
gaagt--ggg aagaaat-gg gctacatttt ct-at---ta ca-gaaaa-t cac-----ga
atgg-tttac tg-aaacac- -atac-a--- -tgaaggagg atttagtagt aaaa-agc-a
aatagagagt ccttttg--- --aa-c-cag gct-ctg-ag acacgcnnnn nnnnnnn
>Callichthyidae_Corydoras_reticulatus_1_1
nnnnnnnnnn nnnnnnnnnn nnnnnnnnnn nnnnnnnnnn nnnnnnnnnn cgcca-gggg
actacg-agc --atagc-tt aaaacccaaa ggatttggc- -ggtgtctca gatccacc-t
agaggagcct g-ttctagaa ccgataaccc cc--gtt-aa acctcaccac tt-cttgt--
t--aatc-cc gcctatatac cg-cc-gtcg -ccagcttac cctatgaa-g gaa-gaaca-
gtaagc-aaa atgga---c- a-a--a-gcc aaaaacgtc- aggtcgaggt gtag-cgcac
gaagt--ggg aagaaat-gg gctacatttt ct-at---ta ca-gaaaa-t cac-----ga
atgg-tttac tg-aaacac- -atac-a--- -tgaaggagg atttagtagt aaaa-agc-a
aatagagagt ccttttg--- --aa-c-cag gct-ctg-ag acacgcnnnn nnnnnnn
>Callichthyidae_Corydoras_reticulatus_2_1
nnnnnnnnnn nnnnnnnnnn nnnnnnnnnn nnnnnnnnnn nnnnnnnnnn cgcca-gggg
actacg-agc --atagc-tt aaaacccaaa ggacttggc- -ggtgtctca gatccacc-t
agaggagcct g-ttctagaa ccgataaccc cc--gtt-aa acctcaccac tt-cttgt--
t--aatc-cc gcctatatac cg-cc-gtcg -ccagcttac cctatgaa-g gaa-gaaca-
gtaagc-aaa atgga---c- a-a--a-gcc aaaaacgtc- aggtcgaggt gtag-cgcac
gaagt--ggg aagaaat-gg gctacatttt ct-at---ta ca-gaaaa-t cac-----ga
atgg-tttac tg-aaacac- -atac-a--- -tgaaggagg atttagtagt aaaa-agc-a
aatagagagt ccttttg--- --aa-c-cag gct-ctg-ag acacgcnnnn nnnnnnn
>Callichthyidae_Corydoras_reticulatus_3_1
nnnnnnnnnn nnnnnnnnnn nnnnnnnnnn nnnnnnnnnn nnnnnnnnnn cgcca-gggg
actacg-agc --atagc-tt aaaacccaaa ggacttggc- -ggtgtctca gatccacc-t
agaggagcct g-ttctagaa ccgataaccc cc--gtt-aa acctcaccac tt-cttgt--
t--aatc-cc gcctatatac cg-cc-gtcg -ccagcttac cctatgaa-g gaa-gaaca-
gtaagc-aaa atgga---c- a-a--a-gcc aaaaacgtc- aggtcgaggt gtag-cgcac
gaagt--ggg aagaaat-gg gctacatttt ct-at---ta ca-gaaaa-t cac-----ga
atgg-tttac tg-aaacac- -atac-a--- -tgaaggagg atttagtagt aaaa-agc-a
aatagagagt ccttttg--- --aa-c-cag gct-ctg-ag acacgcnnnn nnnnnnn
>Callichthyidae_Corydoras_serratus_1_1
nnnnnnnnnn nnnnnnnnnn nnnnnnnnnn nnnnnnnnnn nnnnnnnnnn cgcca-gggg
actaca-agc --ccagc-tt aaaacccaaa ggacttggc- -ggtgtctca gacccacc-t
agaggagcct g-ttctagaa ccgataaacc cc--gtt-aa acctcaccac tt-cttgt--
t--taac-cc gcctatatac cg-cc-gtcg -tcagcttac tccgtgag-g act-caaca-
gtaagc-aaa atgag---t- a-g--a-acc cagaacgtc- aggtcgaggt gtag-cacac
gaaat--ggg aagaaat-gg gctacatttt ct-at---ta ca-gaaaa-c tac-----ga
atgg-tgtac tg-aaacgt- -actc-t--- -tgaaggagg atttagaagt aaaa-agc-a
aatagagagt ccttttg--- --aa-c-tag gct-ctg-ag acacgcnnnn nnnnnnn
>Callichthyidae_Corydoras_stenocephalus_1_1
nnnnnnnnnn nnnnnnnnnn nnnnnnnnnn nnnnnnnnnn nnnnnnnnnn cgcca-gggg
actacg-agc --ccagc-tt aaaacccaaa ggacttggc- -ggtgtctca gatccacc-t
agaggagcct g-ttctagaa ccgataaacc cc--gtt-aa acctcaccgc tt-cttgt--
t--tatc-cc gcctatatac cg-cc-gtcg -caagcttac cccgtgag-g gct-tagca-
gtaagc-aaa atgag---t- a-g--a-acc caaaacgtc- aggtcgaggt gtag-cacac
gaagt--ggg aagaaat-gg gctacatttt ct-aa---ca ca-gaaaa-c tac-----gg
atgt-tgtac tg-aaacgt- -atgg-g--- -tgaaggagg atttagaagt aaaa-agc-a
aatagagagt ccttttg--- --aa-c-cag gct-ctg-ag acacgcnnnn nnnnnnn
>Callichthyidae_Scleromystax_barbatus_1_1
nnnnnnnnnn nnnnnnnnnn nnnnnnnnnn nnnnnnnnnn nnnnnnnnnn cgcca-gggt
actacg-agc --atagc-tt aaaacccaaa ggacttggc- -ggtgtctca gacccacc-t
agaggagcct g-ttctagaa ccgataaccc cc--gtt-aa acctcaccac tt-cttgt--
t--aatt-cc gcctatatac cg-cc-gtcg -ccagcttac cccatgag-g gta-aaata-
gtaagc-aaa atgga---t- a-a--a-tcc caaaacgtc- aggtcgaggt gtag-cgtac
gaagt--ggg aagaaat-gg gctacatttt ct-at---ta ca-gaaaa-t -ac-----ga
atgg-tctat tg-aaacac- -atac-c--- -tgaaggagg atttagtagt aaaa-agc-a
aacagagagt ccttttg--- --aa-c-cag gct-ctg-ag acacgcnnnn nnnnnnn
>Callichthyidae_Scleromystax_barbatus_2_1
nnnnnnnnnn nnnnnnnnnn nnnnnnnnnn nnnnnnnnnn nnnnnnnnnn cgcca-gggt
actacg-agc --atagc-tt aaaacccaaa ggacttggc- -ggtgtctca gacccacc-t
agaggagcct g-ttctagaa ccgataaccc cc--gtt-aa acctcaccac tt-cttgt--
t--aatt-cc gcctatatac cg-cc-gtcg -ccagcttac cccatgag-g gta-aaata-
gtaagc-aaa atgga---t- a-a--a-tcc caaaacgtc- aggtcgaggt gtag-cgtac
gaagt--ggg aagaaat-gg gctacatttt ct-at---ta ca-gaaaa-t -ac-----ga
atgg-tctat tg-aaacac- -atac-c--- -tgaaggagg atttagtagt aaaa-agc-a
aacagagagt ccttttg--- --aa-c-cag gct-ctg-ag acacgcnnnn nnnnnnn
>Characidae_Bryconamericus_exodon_1_1
tatgcttag- ccttaaacct agaagtt--- gaatttacaa a--caacatc cgcca-gggt
actaca-agc -gctagc-tt aaaacccaaa ggacttgac- -ggtgtctca gacccacc-t
agaggagcct g-ttctagaa ccgataatcc cc--gtt-aa acctcaccac cc-cttgt--
t--ttcctcc gcctatatac cg-cc-gtcg -caagcttac cctgtgaa-g gcc-taata-
gtaagc-aaa atggg---t- a-a--a-tcc caaaacgtc- aggtcgaggt gtag-cttac
gaggt--ggg aagaaat-gg gctacatttt ct-at---at ca-gaata-a tac-----ga
acag-cacca tg-aaac-tg -gtgc-t--- -tgaaggtgg atttagtagt aaaa-aac-a
aatagagagt ctttttg--- --aa-c-cag gct-ctg-ag acgcgcacac accgccc
>Characidae_Bryconamericus_lethostigmus_1_1
tatgcttag- ccttaaacct agatgtt--- gaatatacaa a--c-acatc cgcca-gggt
actaca-agc -gctagc-tt aaaacccaaa ggacttgac- -ggtgtctca gacccacc-t
agaggagcct g-ttctagaa ccgataatcc cc--gtt-aa acctcaccac cc-cttgt--
t--ttcc-cc gcctatatac cg-cc-gtcg -caagcttac cctgtgaa-g gac-taata-
gtaagc-aaa atggg---t- a-a--a-tcc caaaacgtc- aggtcgaggt gtag-cttac
gaggt--ggg aagaaat-gg gctacatttt ct-at---ac ca-gaata-a tac-----ga
acag-cacca tg-aaac-tt -gtgc-t--- -agaaggtgg atttagtagt aaaa-aac-a
aatagagagt ctttttg--- --aa-c-cag gct-ctg-ag acgcgcacac accgccc
>Characidae_Diapoma_guarani_1_1
tatgcttag- ccttaaaccc agatgtt--- gaacttacaa g--caacatc cgcca-gggt
actaca-agc -gctagc-tt aaaacccaaa ggacttgac- -ggtgtctca gacccacc-t
agaggagcct g-ttctagaa ccgataatcc cc--gtt-aa acctcaccac cc-cttgt--
t--tcct-cc gcctatatac cg-cc-gtcg -caagcttac cctgtgaa-g gtc-taata-
gtaagc-aaa atggg---t- a-a--a-tcc caaaacgtc- aggtcgaggt gtag-cttac
gaggt--ggg aagaaat-gg gctacatttt ct-at---ac ca-gaata-a tac-----ga
acag-catca tg-aaat-tg -atgc-t--- -cgaaggtgg atttagtagt aaaa-aac-a
aatagagagt ctttttg--- --aa-c-cag gct-ctg-ag acgcgcacac accgccc
>Characidae_Eretmobrycon_emperador_1_1
tatgcttag- ccttaaacct agatgtt--- aaatttacaa g--caacatc cgcca-gggt
actaca-agc -gctagc-tt aaaacccaaa ggacttgac- -ggtgtctca gacccacc-t
agaggagcct g-ttctagaa ccgataatcc cc--gtt-aa acctcaccac cc-cttgt--
t--ttcc-cc gcctatatac cg-cc-gtcg -caagcttac cctgtgaa-g gtc-ccata-
gtaagc-aaa atggg---t- a-c--a-tcc cagaacgtc- aggtcgaggt gtag-cttac
gaggt--gga aagaaat-gg gctacatttt ct-aa---at ca-gaata-a cac-----ga
acgg-cacta tg-aaac-ta -gtac-c--- -tgaaggtgg atttagcagt aaaa-aac-a
aatagagagt ctttttg--- --aa-t-tag gct-ctg-ag acgcgcacac accgccc
>Characidae_Eretmobrycon_terrabensis_1_1
tatgcttag- ccttaaacct agatgtt--- aaacttacaa g--caacatc cgcca-gggt
actaca-agc -gctagc-tt aaaacccaaa ggacttgac- -ggtgtctca gacccacc-t
agaggagcct g-ttctagaa ccgataatcc cc--gtt-aa acctcaccac cc-cttgt--
t--ttcc-cc gcctatatac cg-cc-gtcg -caagcttac cctgtgaa-g gtc-ccata-
gtaagc-aaa atggg---t- a-t--a-tcc cagaacgtc- aggtcgaggt gtag-cttac
gaggt--ggg aagaaat-gg gctacatttt ct-aa---at ca-gaata-a cac-----ga
acgg-cacta tg-aaac-ta -atrc-c--- -tgaaggtgg atttagcagt aaaa-aac-a
aatagagagt ctttttg--- --aa-t-cag gct-ctg-ag acgcgcacac accgccc
>Characidae_Gephyrocharax_atracaudatus_1_1
tatgcttag- ccttaaacct agatgtt--- aaatttacaa a--caacatc cgcca-gggt
actaca-agc -gctagc-tt aaaacccaaa ggacttgac- -ggtgtctca gacccacc-t
agaggagcct g-ttctagaa ccgataatcc cc--gtt-aa acctcaccac cc-cttgt--
t--ttcc-cc gcctatatac cg-cc-gtcg -caagcttac cctgtgaa-g gtc-ccata-
gtaagc-aaa atggg---t- a-a--a-tcc caaaacgtc- aggtcgaggt gtag-ctcac
gaggt--ggg aagaaat-gg gctacatttt ct-gc---at ca-gaata-a tac-----ga
acga-tatca tg-aaat-tg -atac-c--- -cgaaggtgg atttagtagt aaaa-aac-a
aatagagagt ctttttg--- --aa-c-cag gct-ctg-ag acgcgcacac accgccc
>Characidae_Hemibrycon_taeniurus_1_1
tatgcttag- ccttaaacct agatgtt--- taatttacaa g--caacatc cgcca-gggt
actaca-agc -gctagc-tt aaaacccaaa ggacttgac- -ggtgtctca gacccacc-t
agaggagcct g-ttctagaa ccgataatcc cc--gtt-aa acctcaccac cc-cttgt--
t--ttct-cc gcctatatac cg-cc-gtcg -caagcttac cctgtgaa-g gtc-tcata-
gtaagc-aaa atggg---t- a-a--a-tcc caaaacgtc- aggtcgaggt gtag-cttac
gaggt--ggg aagaaat-gg gctacatttt ct-at---at ca-gaata-a cac-----ga
acag-cacta tg-aaat-ta -gtgc-t--- -cgaaggtgg atttagtagt aaaa-aac-a
aatagagagt ctttttg--- --aa-c-cag gct-ctg-ag acgcgcacac accgccc
>Characidae_Hyphessobrycon_eques_1_1
tatgcttag- ccttaaacct agatatt--- aacattacaa a--aaatatc cgcca-gggt
actaca-agc -gctagc-tt aaaacccaaa ggacttgac- -ggtgtctca gacccacc-t
agaggagcct g-ttctagaa ccgatactcc cc--gtt-ca acctcaccat cc-cttgc--
c--ctaa-ca gcctatatac cg-cc-gtcg -caagcttac cctgtgaa-g gac-aatta-
gtaagc-aaa atgga---t- a-g--c-ctc caaaacgtc- aggtcgaggt gtag-cctac
gggat--ggg aagaaat-gg gctacatttt ct-aa--tac ta-gaat--a tac-----ga
acgg-catta tg-aaac-c- -atgc-c--- -tgaaggtgg atttagtagt aaaa-gtc-a
aatagagagt cactttg--- --aa-c-cag gct-ctg-ag acgcgcacac accgccc
>Characidae_Lophiobrycon_weitzmani_1_1
tatgcttag- ccttaaactt agatgtt--- atatttacaa g--aaacatc cgcca-gggt
actaca-agc -gctagc-tt aaaacccaaa ggacttgac- -ggtgtctca gacccacc-t
agaggagcct g-ttctagaa ccgataatcc cc--gtt-aa acctcaccac cc-cttgt--
t--ttct-cc gcctatatac cg-cc-gtcg -caagcttac cctgtgaa-g gtc-ccata-
gtaagc-aag atggg---t- a-a--a-ccc caaaacgtc- aggtcgaggt gtag-cttac
gaggt--ggg aagaaat-gg gctacatttt ct-at---at ca-gaat--a tac-----ga
acga-cacca tg-aaac-tg -gtgc-c--- -cgaaggtgg atttagtagt aaaa-aac-a
aatagagagt ctttttg--- --aa-c-cag gct-ctg-ag acgcgcacac accgccc
>Characidae_Mimagoniates_inequalis_1_1
tatgcttag- ccctaaactt agatgtt--- aaattcacaa a--caacatc cgcca-gggt
actaca-agc -gctagc-tt aaaacccaaa ggacttgac- -ggtgtctca gacccacc-t
agaggagcct g-ttctagaa ccgataatcc cc--gtt-aa acctcaccac cc-cttgt--
t--ttct-cc gcctatatac cg-cc-gtcg -caagcttac cctgtgaa-g gtc-ccata-
gtaagc-aaa atggg---t- a-a--a-tcc caaaacgtc- aggtcgaggt gtag-cttac
gaggt--ggg aagaaat-gg gctacatttt ct-at---at ca-gaata-a tac-----ga
acga-cacca tg-aaat-tg -gtgc-c--- -cgaaggtgg atttagtagt aaaa-aac-a
aatagagagt ctttttg--- --aa-c-cag gct-ctg-ag acgcgcacac accgccc
>Characidae_Moenkhausia_costae_1_1
tatgctcag- ccctaaacca agatgcc--- tcaattacag ---ttgcatc cgcca-ggga
actacg-agc -gccagc-tt gaaacccaaa ggacttggc- -ggtttctca gacccacc-t
agaggagcct g-ttctgtaa ccgatgatcc cc--gtt-aa acctcaccac tc-cttgt--
c--acca-ca gcctatatac cg-cc-gtcg -caagctcac cctgtgaa-g gaa-taaaa-
gtaagc-aaa atggg---tc t-c--a-ccc aagaacgtc- aggtcgaggt gtag-cttac
ggagt--gga aagaaat-gg gctacatttt ct-at---cc ca-gaaaa-c tac-----ga
acgg-cactg tg-aaatca- -gtgc-c--- -cgaaggagg atttagcagt aaaa-atc-a
aatagagcgt gattttg--- --aa-g-cag gct-ctg-ag aagcgtacac accgccc
>Characidae_Tetragonopterus_chalceus_1_1
tatgcttag- ccctaaatct agatgtg--- acccttacaa a--c-acatc cgcca-gggt
actaca-agc -gctagc-tt aaaacccaaa ggacttgac- -ggtgtctca gacccacc-t
agaggagcct g-ttctagaa ccgataatcc cc--gtt-ta acctcaccac cc-cttgc--
t--ttcc-cc gcctatatac cg-cc-gtcg -caagcttac cctgtgaa-g gtc-ctaca-
gtaagc-aaa atgga---t- a-t--a-ttc aaaaacgtc- aggtcgaggt gtag-cttac
gaggt--gga aagaaat-gg gctacatttt ct-tt---at ca-gaata-a cac-----ga
atgg-cacca tg-aaac-tg -atgc-c--- -tgaaggtgg atttagcagt aaaa-aac-a
aatagagagt ctttttg--- --aa-t-cag gct-ctg-ag acgcgcacac accgccc
>Cichlidae_Australoheros_facetus_1_1
tatgcccag- ccctaaactc tgata---gt ac-cctacac c--cactatc cgcca-ggga
actacg-agc -attagc-tt aaaacccaaa ggacttggc- -ggtgcttta gatccacc-t
agaggagcct g-ttctagaa ccgataaccc cc--gtt-aa acctcaccct ct-cttgc--
c--attt-cc gcctatatac cg-cc-gtcg -tcagcttac cctatgaa-g gca-ttata-
gtaagc-aaa actag---t- a-t--a-acc caaaacgcc- aggtcgaggt gtag-catat
gagag--ggg aagaaat-gg gctacattcc ct-gt--ctc cc-cggga-a cac-----ga
acag-tgtaa tg--aaaagt -acat-t--- -agaaggagg atttagcagt aagc-ata-a
aatagagtgt tttgctg--- --aaac--tg gcc-ctg-aa gcgcgcacac accgccc
>Doradidae_Anadoras_grypus_1_1
tatgcttgg- ctgtaaacct agatg-c--- accattacat ---acacatc cgccc-ggga
actacg-agc --acagc-tt aaaacccaaa ggacttggc- -ggtgtctca gatccacc-t
agaggagcct g-ttctagaa ccgataaccc cc--gtt-aa acctcaccac tc-cttgc--
t--tttc-cc gcctatatac cg-cc-gtcg -tcagcttac cctgtgaa-g gct-caaca-
gtaagc-aaa atggg---c- a-c--a-ccc aaaaacgtc- aggtcgaggt gtag-cgcac
gaagt--ggg aagaaat-gg gctacatttt ct-a----ta aa-gaata-t tac-----ga
acga-cgcca tg-aaac-ga -gcgt-c--- -tgaaggtgg atttagtagt aaaa-agc-a
aacagagcgt gcttttg--- --aa-t-tag gct-ctg-ag acgcgcacac accgccc
>Doradidae_Oxydoras_niger_1_1
nnnnnnnnnn nnnnnnnnnn nnnnnnnnnn nnnnnnnnnn nnnnnnnatc cgccc-gggt
actacg-agc --acagc-tt aaaacccaaa ggacttggc- -ggtgtctca gacccacc-t
agaggagcct g-ttctagaa ccgataaccc cc--gtt-aa acctcaccac tc-cttgt--
t--ttcc-cc gcctatatac cg-cc-gtcg -tcagcttac cctgtgaa-g gct-tagca-
gtaagc-aaa atggg---c- a-a--a-ccc aaaaacgtc- aggtcaaggt gtag-cgtac
ggagt--ggg aagaaat-gg gctacatttt ct-at-a-ca aa-gaata-t tac-----gg
atgg-tgttt tg-aaaa-aa -atactc--- -tgaaggtgg atttagtagt aaaa-agc-a
aacagagtgt cctcnnnnnn nnnnnnnnnn nnnnnnnnnn nnnnnnnnnn nnnnnnn
>Doradidae_Trachydoras_nattereri_1_1
tatgcttgg- ccataaacca agatg-t--- accattacaa ---atgcatc cgccc-gggt
actacg-agc --acagc-tt aaaacccaaa ggacttggc- -ggtgcctca gacccacc-t
agaggagcct g-ttctagaa ccgataaccc tc--gtt-ta acctcaccac tc-cttgt--
t--ttcc-cc gcctatatac cg-cc-gtcg -tcagcttac cctgtgaa-g gct-tagca-
gtaagc-aaa atggg---c- a-a--a-ccc aaaaacgtc- aggtcaaggt gtag-catac
ggagt--ggg aagaaat-gg gctacatttt ct-at-a-ct aa-gaata-t tac-----ga
atga-cattt tg-aaaa-aa -atgc-c--- -tgaaggtgg atttagtagt aaaa-agc-a
aacagagtgt ccttttg--- --aa-t-tag gct-ctg-ag acgcgcacac accgccc
>Loricariidae_Ancistrus_ranunculus_3_1
nnnnnnnnnn nnnnnnnnnn nnnnnnnnnn nnnnnnnnnn nnnnnnnntc cgcca-gggg
actaca-agc -ac-agc-tt aaaacccaaa ggacttggc- -ggtgcctca gacccaac-t
agaggagcct g-ttctagaa ccgataatcc cc--gtt-ta acctcaccac cc-cttgt--
t--ttcc-cc gcctatatac cg-cc-gtca -ccagcttac cctgtgaa-g gct-caaca-
gtaagc-aaa atggg---t- t-t--g-gcc caaaacgtc- aggtcgaggt gtag-cgcac
gaggt--ggg aagaaat-gg gctacatttt ct-gc---ca ca-gaacac- tac-----ga
atag-tgcct tg-aaacat- -gcac-c--- -tgaaggagg atttagtagt aaaa-agc-a
aannnnnnnn nnnnnnnnnn nnnnnnnnnn nnnnnnnnnn nnnnnnnnnn nnnnnnn
>Loricariidae_Dekeyseria_amazonica_1_1
tatgctcag- ccttaaacca agatg---a- tattttacag ---aatcatc cgcca-gggg
actaca-agc --acagc-tt aaaacccaaa ggacttggc- -ggtgcctca gatccacc-t
agaggagcct g-ttctagaa ccgataaccc cc--gtt-aa acctcaccac ct-cttgt--
t--ttcc-cc gcctatatac cg-cc-gtcg -tcagcttac cctgtgaa-g gca-taaca-
gtaagc-aaa acggg---c- t-c--a-gcc caatacgtc- aggtcgaggt gtag-cgtac
gaggt--ggg aagaaat-gg gctacatttt ct-ac---ca ca-gaaca-t tac-----ga
acga-tgccc tg-aaacata -gcat-c--- -tgaaggagg atttagcagt aaaa-aga-a
aatagagtgt ccttttg--- --aa-t-tag gct-ctg-ag gcgcgcacac accgccc
>Loricariidae_Hemipsilichthys_gobio_1_1
tatgcttag- ccttaaacct agatg---t- aattttacaa ---aaccatc cgcca-gggt
actacg-agc --atagc-tt aaaacccaaa ggacttggc- -ggtgcctca gatccacc-t
agaggagcct g-ttctagaa ccgataatcc cc--gtt-aa acctcaccac ct-cttgt--
t--tacc-cc gcctatatac cg-cc-gtcg -tcagcttac cctgtgaa-g gct-taaca-
gtaagc-aaa atgag---t- t-a--a-ccc caaaacgtc- aggtcgaggt gtag-cgtac
gaggt--ggg aagaaat-gg gctacatttt ct-ac---ca ca-gaaca-t tac-----ga
atag-cgcac tg-aaatat- -acgc-c--- -tgaaggcgg atttagtagt aaaa-agc-a
aatagaatat ccttttg--- --aa-c-tag gct-ctg-ag gcgcgcacac accgccc
>Loricariidae_Hemipsilichthys_nimius_1_1
nnnnnnnnnn nnnnnnnnnn nnnnnnnnnn nnnnnnnnnn nnnnnncatc cgcca-gggt
actaca-agc --atagc-tt aaaacccaaa ggacttggc- -ggtgcctca gatccacc-t
agaggagcct g-ttctagaa ccgataatcc cc--gtt-aa acctcaccac cc-cttgg--
t--tgcc-cc gcctatatac cg-cc-gtcg -tcagcttac cctgtgaa-g gcc-taaca-
gtaagc-aaa atgag---t- a-t--a-ccc caaaacgtc- aggtcgaggt gtac-cgtac
aaggt--ggg aagaaat-gg gctacatttt ct-ac---ca ca-gaata-c cac-----ga
atgg-cgcac tg-aaacata -gcgc-c--- -tgaaggcgg atttagcagt aaaa-aac-a
aacagagnnn nnnnnnnnnn nnnnnnnnnn nnnnnnnnnn nnnnnnnnnn nnnnnnn
>Loricariidae_Hisonotus_thayeri_1_1
tatgcccag- ccctaaacct agatg---a- aaatttacaa ---aatcatc cgcca-ggga
actacg-agc --acagc-tt aaaacccaaa ggacttggc- -ggtgcctca gacccacc-t
agaggagcct g-ttctataa ccgataaccc cc--gtt-aa acctcaccac ct-cttgt--
t--tctc-cc gcctatatac cg-cc-gtcg -tcagcttac cctgtgaa-g gct-caaca-
gtaagc-aaa acggg---c- c-c--a-gcc caaaacgtc- aggtcgaggt gtag-cgcac
gagat--ggg aagaaat-gg gctacatttt ct-at---ta ca-gaaca-c cac-----ga
acag-cgccc tg-aaacatg -acgc-c--- -tgaaggagg atttagtagt aaaa-agc-a
aatagagtgt ccttttg--- --aa-t-tag gct-ctg-ag acgcgcacac accgccc
>Loricariidae_Hypostomus_affinis_1_1
nnnnnnnnnn nnnnnnnnnn nnnnnnnnnn nnnnnnnnnn nnnnnnnntc cgcca-ggta
actaca-agc --acagc-tt aaaacccaaa ggacttggc- -ggtgcctca gatccacc-t
agaggagcct g-ttctagaa ccgataatcc cc--gtt-aa acctcaccac cc-cttgt--
t--tttc-cc gcctatatac cg-cc-gtcg -ccagctcac cctgtgaa-g gtt-caaca-
gtaagc-aaa atggg---t- c-c--a-acc caaaacgtc- aggtcgaggt gtag-cgcat
ggggt--ggg aagaaat-gg gctacatttt ct-at---ca ca-gaata-t tac-----ga
atgg-tatcc tg-aaatata -atac-c--- -tgaaggagg atttagtagt aaaa-aac-a
aannnnnnnn nnnnnnnnnn nnnnnnnnnn nnnnnnnnnn nnnnnnnnnn nnnnnnn
>Loricariidae_Hypostomus_nigromaculatus_1_1
tatgcccag- ccctaaactt agatg---a- aattttacaa ---aatcatc cgcca-ggga
actaca-agc --acagc-tc aaaacccaaa ggacttggc- -ggtgcctca gatccacc-t
agaggagcct g-ttctagaa ccgataatcc cc--gtt-aa acctcaccac cc-cttgt--
t--tttc-cc gcctatatac cg-cc-gtcg -ccagcttac cctgtgaa-g gtc-taaca-
gtaagc-aaa atggg---t- t-c--a-acc caaaacgtc- aggtcgaggt gtag-cgcat
ggggt--ggg aagaaat-gg gctacatttt ct-ac---ca ca-gaata-t tac-----ga
atgg-tatcc tg-aaatata -atac-c--- -tgaaggagg atttagtagt aaaa-agc-a
aatagagtgt ctttttg--- --aa-t-tag gct-ctg-ag gcgcgcacac accgccc
>Loricariidae_Isbrueckerichthys_alipionis_3_1
tatgcccag- ccctaaacct agat--g-a- aaacttacaa ---aaccatc cgcca-gggg
actaca-agc --acagc-tt aaaacccaaa ggacttggc- -ggtgcctca gacccacc-t
agaggagcct g-ttctagaa ccgataaccc cc--gtt-aa acctcaccac ct-cttgt--
c--ttcc-cc gcctatatac cg-cc-gtcg -tcagcttac cctgtgaa-g gcc-caaca-
gtaagc-aaa atggg---c- t-c--a-acc caaaacgtc- aggtcgaggt gtag-cgcac
gaggt--ggg aagaaat-gg gctacatttt ct-ac---ca ca-gaata-c cac-----ga
atag-cgccc tg-aaacatg -acgc-c--- -tgaaggagg atttagtagt aaaa-agc-a
aatagagtgt ccttttg--- --aa-t-tag gct-ctg-ag acgcgcacac accgccc
>Loricariidae_Isbrueckerichthys_duseni_3_1
tatgctcag- ccctaaacct agatg---a- aaacttacaa ---aaccatc cgccaggggg
actaca-agc --acagctta aaaccccaaa ggacttgggg cggtgcctca gaacccacct
agaggagcct g-ttctagaa ccgataaccc cccggtt-aa acctcaccac ct-cttgt--
c--ttcc-cc gcctatatac cg-cc-gtcg -tcagcttac cctgtgaa-g gcc-caaca-
gtaagc-aaa atggg---c- t-c--aaccc caaaacgtcc aggtcgaggt gtagacgcac
ggaggtggga aagaaatggg gctacatttt tc-ta-c-ca ca-gaaaa-t aacccacgaa
atag-cgccc tg-aaacatg -acgc-c--- -tgaaggagg atttagtagt aaaa-agc-a
aagaggagcc ctccttt--- tgaatt-tag gct-ctgaag acgcgcacac accgccc
>Loricariidae_Isbrueckerichthys_epakmos_2_1
tatgctcag- ccctaaacct agat--g-a- aaacttacaa ---aaccatc cgcca-gggg
actaca-agc --acagc-tt aaaacccaaa ggacttggc- gggggcctca gacccacc-t
agaggagcct g-ttctagaa cctaaacccc cc--gtt-aa acctcaccac ct-cttgt--
c--ttcc-cc gcctatatac caccc-gtgg -tcagcttac cctgtgaa-g gcc-caaca-
gtaagcaaaa atggg---c- t-c--a-gcc caaaacgtc- aggtcgaggt gtag-cgcac
gaggt--ggg aagaaat-gg gctacatttt ct-ac---ca ca-gaata-c cac-----ga
atag-cgccc tg-aaacatg -acgc-c--- -tgaaggagg atttagtagt aaaa-agc-a
aatagagtgt ccttttg--- --aa-t-tag gct-ctg-ag acgcgcacac accgccc
>Loricariidae_Isbrueckerichthys_epakmos_3_1
tatgctcag- ccctaaacct agat--g-a- aaacttacaa ---aaccatc cgcca-gggg
actaca-agc --acagc-tt aaaacccaaa ggacttggc- gggggcctca gacccacc-t
agaggagcct g-ttctagaa cctaaacccc cc--gtt-aa acctcaccac ct-cttgt--
c--ttcc-cc gcctatatac caccc-gtgg -tcagcttac cctgtgaa-g gcc-caaca-
gtaagcaaaa atggg---c- t-c--a-gcc caaaacgtc- aggtcgaggt gtag-cgcac
gaggt--ggg aagaaat-gg gctacatttt ct-ac---ca ca-gaata-c cac-----ga
atag-cgccc tg-aaacatg -acgc-c--- -tgaaggagg atttagtagt aaaa-agc-a
aatagagtgt ccttttg--- --aa-t-tag gct-ctg-ag acgcgcacac accgccc
>Loricariidae_Kronichthys_subteres_1_1
tatgcccag- ccttaaacct agat--g-c- aaacttacaa ---aaccatc cgcca-gggg
actaca-agc --acagc-tt aaaacccaaa ggacttggc- -ggtgcctca gacccacc-t
agaggagcct g-ttctagaa ccgatgaccc cc--gtt-aa acctcaccac ct-cttgt--
c--ttcc-cg gcctatatac cg-cc-gtcg -tcagcttac cctgtgaagg gcc-caaca-
gtaagc-aaa atgag---c- t-c--acccc caaaacgtc- aggtcaaggt gtag-cgcac
gagat--gga aagaaat-gg gctacatttt ct-ac---ca ca-gaaca-t tac-----ga
atgg-taccc tg-aaacacg -atac-c--- -taaaggagg atttagtagt aaaa-agc-a
aatagagtgt ccttttg--- --aa-c-cag gct-ctg-ag acgcgcacac accgccc
>Loricariidae_Kronichthys_subteres_2_1
tatgcccag- ccttaaacct agat--g-c- aaacttacaa ---aaccatc cgcca-gggg
actaca-agc --acagc-tt aaaacccaaa ggacttggc- -ggtgcctca gacccacc-t
agaggagcct g-ttctagaa ccgatgaccc cc--gtt-aa acctcaccac ct-cttgt--
c--ttcc-cg gcctatatac cg-cc-gtcg -tcagcttac cctgtgaagg gcc-caaca-
gtaagc-aaa atgag---c- t-c--acccc caaaacgtc- aggtcaaggt gtag-cgcac
gagat--gga aagaaat-gg gctacatttt ct-ac---ca ca-gaaca-t tac-----ga
atgg-taccc tg-aaacacg -atac-c--- -taaaggagg atttagtagt aaaa-agc-a
aatagagtgt ccttttg--- --aa-c-cag gct-ctg-ag acgcgcacac accgccc
>Loricariidae_Neoplecostomus_franciscoensis_1_1
tatgcccag- ccctaaacct tgat--g-a- aaacttacaa ---aaccatc cgcca-gggg
actacg-agc --acagc-tt aaaacccaaa ggacttggc- -ggtgcctca gacccacc-t
agaggagcct g-ttctagaa ccgataaccc cc--gtt-aa acctcaccac ct-cttgt--
t--ttcc-cc gcctatatac ca-cc-gtcg -ccagcttac cctgtaaa-g gcc-caaca-
gtaagc-aaa atggg---t- t-t--a-acc caaaacgtc- aggtcgaggt gtag-cgcac
gagat--gga aagaaat-gg gctacatttt ct-ac---ca ca-gaaca-c cac-----ga
atgg-cgccc tg-aaacatg -acgc-c--- -tgaaggagg gtttagtagt aaaa-agc-a
aatagagagt ccttttgaat taaa-t-tag gct-ctg-ag gcgcacacac accgccc
>Loricariidae_Neoplecostomus_paranensis_1_1
tatgcccaa- ccttaaacct tgat--g-a- aagcttacaa ---aaccatc cgcct-gggg
actacg-agc --acagc-tt aaaacccaaa ggacttggc- -ggtgcctca gacccacc-t
agaggagcct g-ttctagaa ccgataaccc cc--gtt-aa acctcaccac ct-cttgt--
t--ttcc-cc gcctatatac cg-cc-gtcg -tcagcttac cctgtgaa-g gcc-caaca-
gtaagc-aaa atggg---t- t-t--a-acc caaaacgtc- aggtcgaggt gtag-cgcac
gagat--gga aagaaat-gg gctacatttt ct-ac---ca ca-gaaca-c cac-----ga
acgg-caccc tg-aaacatg -acgc-c--- -tgaaggagg atttagtagt aaaa-agc-a
aatagagtgt ccttttg--- --aa-t-tag gct-ctg-ag gcgcgcacac accgccc
>Loricariidae_Neoplecostomus_ribeirensis_1_1
tatgcccag- ccctaaacct agat--g-a- aaacttacaa ---aaccatc cgcca-gggg
actaca-agc --acagc-tt aaaacccaaa ggacttggc- -ggtgcctca gacccacc-t
agaggagcct g-ttctagaa ccgataaccc cc--gtt-aa acctcaccac ct-cttgt--
c--ttcc-cc gcctatatac cg-cc-gtcg -tcagcttac cctgtgaa-g gcc-caaca-
gtaagc-aaa atgag---c- t-c--a-gcc caaaacgtc- aggtcgaggt gtag-cgcac
gaggt--ggg aagaaat-gg gctacatttt ct-ac---ca ca-gaata-c cac-----ga
atag-caccc tg-aaacatg -atgc-c--- -tgaaggagg atttagtagt aaaa-agc-a
aatagagtgt ccttttg--- --aa-t-tag gct-ctg-ag gcgcgcacac accgccc
>Loricariidae_Pareiorhaphis_hystrix_2_1
tatgcccag- ccctaaacct agat--t-a- aaacttacaa ---aaccatc cgccc-gggg
actaca-agc --acagc-tt aaaacccaaa ggacttggc- -ggtgcctca gacccacc-t
agaggagcct g-ttctagaa ccgataaccc cc--gtt-aa acctcaccac ct-cttgt--
c--ttcc-cc gcctatatac cg-cc-gtcg -tcagcttac cctgtgaa-g gtc-caaca-
gtaagc-aaa atggg---c- c-c--a-gcc caaaacgtc- aggtcgaggt gtag-cgcac
gaggt--ggg aagaaat-gg gctacatttt ct-ac---ca ca-gaaca-c cac-----gg
atag-ctccc tg-aaacatg -acgc-c--- -tgaaggagg atttagtagt aaaa-agc-a
aatagagtgt ccttttg--- --aa-t-tag gct-ctg-ag gcgcgcacac accgccc
>Loricariidae_Pareiorhaphis_hystrix_3_1
tatgcccag- ccctaaacct agat--t-a- aaacttacaa ---aaccatc cgccc-gggg
actaca-agc --acagc-tt aaaacccaaa ggacttggc- -ggtgcctca gacccacc-t
agaggagcct g-ttctagaa ccgataaccc cc--gtt-aa acctcaccac ct-cttgt--
c--ttcc-cc gcctatatac cg-cc-gtcg -tcagcttac cctgtgaa-g gtc-caaca-
gtaagc-aaa atggg---c- c-c--a-gcc caaaacgtc- aggtcgaggt gtag-cgcac
gaggt--ggg aagaaat-gg gctacatttt ct-ac---ca ca-gaaca-c cac-----gg
atag-ctccc tg-aaacatg -acgc-c--- -tgaaggagg atttagtagt aaaa-agc-a
aatagagtgt ccttttg--- --aa-t-tag gct-ctg-ag gcgcgcacac accgccc
>Loricariidae_Pareiorhaphis_steindachneri_2_1
tatgcccag- ccctaaacct agat--g-a- aaacttacaa ---aaccatc cgccc-gggg
actaca-agc --acagc-tt aaaacccaaa ggacttggc- -ggtgcctca gatccacc-t
agaggagcct g-ttttagaa ccgataaccc cc--gtt-aa acctcaccac ct-cttgt--
c--ttcc-cc gcctatatac cg-cc-gtcg -tcagcttac cctgtgaa-g gtc-caaca-
gtaagc-aaa atggg---c- t-c--a-gcc caaaacgtc- aggtcgaggt gtag-cgcac
gaggt--ggg aagaaat-gg gctacatttt ct-ac---ca ca-gaaca-c cac-----ga
atag-cgccc tg-aaacatg -acgc-c--- -tgaaggagg atttagtagt aaaa-agc-a
aatagagtgt ccttttg--- --aa-t-tag gct-ctg-ag gcgcgcacac accgccc
>Loricariidae_Pareiorhaphis_steindachneri_3_1
tatgcccag- ccctaaacct agat--g-a- aaacttacaa ---aaccatc cgccc-gggg
actaca-agc --acagc-tt aaaacccaaa ggacttggc- -ggtgcctca gatccacc-t
agaggagcct g-ttttagaa ccgataaccc cc--gtt-aa acctcaccac ct-cttgt--
c--ttcc-cc gcctatatac cg-cc-gtcg -tcagcttac cctgtgaa-g gtc-caaca-
gtaagc-aaa atggg---c- t-c--a-gcc caaaacgtc- aggtcgaggt gtag-cgcac
gaggt--ggg aagaaat-gg gctacatttt ct-ac---ca ca-gaaca-c cac-----ga
atag-cgccc tg-aaacatg -acgc-c--- -tgaaggagg atttagtagt aaaa-agc-a
aatagagtgt ccttttg--- --aa-t-tag gct-ctg-ag gcgcgcacac accgccc
>Loricariidae_Pareiorhaphis_vestigipinnis_1_1
tatgcccag- ccctaaacct agat--g-a- aaacttacaa ---aaccatc cgccc-gggg
attaca-agc --acagc-tt aaaacccaaa ggacttggc- -ggtgcctca gacccacc-t
agaggagcct g-ttctagaa ccgataaccc cc--gtt-aa acctcaccac ct-cttgt--
t--ttcc-cc gcctatatac cg-cc-gtcg -tcagcttac cctgtgaa-g gtc-caaca-
gtaagc-aaa atggg---c- c-c--a-acc caaaacgtc- aggtcgaggt gtag-cgcac
gaggt--ggg aagaaat-gg gctacatttt ct-ac---ca ca-gaaca-c cac-----gg
atag-ctccc tg-aaacatg -acgc-c--- -tgaaggagg atttagtagt aaaa-agc-a
aatagagtgt ccttttg--- --aa-t-tag gct-ctg-ag gcgcgcacac accgccc
>Loricariidae_Pterygoplichthys_joselimaianus_1_1
nnnnnnnnnn nnnnnnnnnn nnnnnnnnnn nnnnnnnnnn nnnnnnnatc cgcca-ggga
actaca-agc --acagc-tt aaaacccaaa ggacttggc- -ggtgcctca gacccacc-t
agaggagcct g-ttctagaa ccgataatcc cc--gtt-aa acctcaccac cc-cttgt--
t--tttc-cc gcctatatac cg-cc-gtcg -ccagcttac cctgtgaa-g gtt-taaca-
gtaagc-aaa atggg---t- t-c--a-acc cagaacgtc- aggtcgaggt gtag-cgcat
ggagt--ggg aagaaat-gg gctacatttt ct-gc---ca ca-gaata-t tac-----ga
atgg-tgtcc tg-aaatatg -acac-c--- -tgaaggagg atttagtagt aaaa-agc-a
aatagagtgt ctttttg--- --aa-t-tag gct-ctg-ag gcgcgcacac accgccc
>Loricariidae_Sturisoma_monopelte_1_1
tatgtccgg- ccctaaacct agatg---a- aaaactacga ---aaccatc cgcca-gggg
actacg-agc --atagc-tt aaaacccaaa ggacttggc- -ggtgcctca aatccacc-t
agaggagcct g-ttctagaa ccgataaccc cc--gtt-aa acctcaccac tt-cttgc--
t--tttc-cc gcctatatac cg-cc-gtcg -tcagcttac cctgtgaa-g gcc-caaca-
gtaagc-gaa atgag---t- c-c--a-acc caaaacgtc- aggtcaaggt gtag-cgcac
gaagt--ggg aagaaat-gg gctacatttt ct-ac---ca ca-gaata-t tac-----ga
atgg-tgccc tg-aaa-aca -gcac-c--- -tgaaggagg atttagcagt aaaa-aac-a
aatagagagt acttttg--- --aa-t-tag gct-ctg-ag gcgcgcacac accgccc
>Poeciliidae_Poecilia_nigrofasciata_1_1
nnnnnnnnnn nnnnnnnnnn nnnnnnnnnn nnnnnnnnnn nnnnnnnnnn nnnnnnggga
actacg-agc -ataagc-tt aaaacccaaa ggacttggc- -ggtgcttta gacccccc-t
agaggagcct g-ttctagaa ccgataaccc cc--gtt-cg acctcacctt tt-cttgt--
t--catc-cc gtctatatac cg-cc-gtcg -tcagcatac cctgtgaa-a gaa-acata-
gtaggc-aaa actgg---t- a-a--a-acc caaaacgcc- aggtcgaggt gtag-catac
gaaaa--gga aagaaat-gg gctacatttc ct-c----tt ac-aggaa-a tac-----ga
attg-tgtca tg--aaaca- -acac-a--- -tgaaggagg atttagcagt aagc-aga-a
aacnnnnnnn nnnnnnnnnn nnnnnnnnnn nnnnnnnnnn nnnnnnnnnn nnnnnnn
>Rivulidae_Austrolebias_bellottii_1_1
nnnnnnnnnn nnnnnnnnnn nnnnnnnnnn nnnnnnnnnn nnnnnnnnnn ngcct-gaaa
actaca-agc -gtaagc-tc aaaactcaaa gggtctggc- -ggcacttta aactatc--t
agaggagcct g-tcctataa tcgataaccc cc--gtt-aa acctcacctt ct-ttggc--
----tat-ca gcctgtatac cg-cc-gtcg -tcagcttac ccc-taaa-g gtttcacaa-
gtaagc-aaa actgg---c- --t-tt-gcc caaaacgtc- aggtcgaggt gcag-cttac
aagaa--ggg aagagat-gg gctacatttc ct-------- ----aggaaa tac-----ga
atag-tacac tg-aaatgtg tacat----- -tgaaggagg atttagaagt aagt-aaa-a
aatagagtgt tttactg--- --aaaa--ag gtc-tta-aa gtgcgtacnn nnnnnnn
>Rivulidae_Austrolebias_bellottii_2_1
nnnnnnnnnn nnnnnnnnnn nnnnnnnnnn nnnnnnnnnn nnnnnnnnnn ngcct-gaaa
actaca-agc -gtaagc-tc aaaactcaaa gggtctggc- -ggcacttta aactatc--t
agaggagcct g-tcctataa tcgataaccc cc--gtt-aa acctcacctt ct-ttggc--
----tat-ca gcctgtatac cg-cc-gtcg -tcagcttac ccc-taaa-g gtttcacaa-
gtaagc-aaa actgg---c- --t-tt-gcc caaaacgtc- aggtcgaggt gcag-cttac
aagaa--ggg aagagat-gg gctacatttc ct-------- ----aggaaa tac-----ga
atag-tacac tg-aaatgtg tacat----- -tgaaggagg atttagaagt aagt-aaa-a
aatagagtgt tttactg--- --aaaa--ag gtc-tta-aa gtgcgtacnn nnnnnnn
>Rivulidae_Austrolebias_cinereus_3_1
nnnnnnnnnn nnnnnnnnnn nnnnnnnnnn nnnnnnnnnn nnnnnnnnnn ngcct-gaaa
attaca-agc -gtaagc-tc aaaactcaaa gggtctggc- -ggcacttta aactatc--t
agaggagctt g-tcctataa tcgataatcc cc--gtt-aa acctcacctt ct-ttagc--
----tat-ca gcctgtatac cg-cc-gtcg -tcagcttac ccc-taaa-g ggtacac-a-
gtaagc-aaa actgg---c- --t-tt-gcc caaaacgtc- aggtcgaggt gcag-cttac
aagaa--ggg aagagat-ga gctacatttc ct-------- ----aggaaa tac-----ga
atag-tacac tg-aaatgtg tacat----- -tgaaggagg atttagaagt aagt-aaa-a
aatagagtgt tttactg--- --aaaa--ag gtc-tta-aa gtgcgtacnn nnnnnnn
>Rivulidae_Austrolebias_elongatus_2_1
nnnnnnnnnn nnnnnnnnnn nnnnnnnnnn nnnnnnnnnn nnnnnnnnnn ngcct-gaaa
actaca-agc -gtaagc-tc aaaactcaaa gggtctggc- -ggcacttta aactatc--t
agaggagcct g-tcctataa tcgataaccc cc--gtt-aa acctcacctt ct-ttagc--
----aat-ca gcctgtatac cg-cc-gtcg -tcagcttac ccc-taaa-g gtcacacaa-
gtaagc-aaa gctgg---t- --c-tt-acc caaaacgtc- aggtcgaggt gcag-cttac
aagaa--ggg aagagat-gg gctacatttc ct-------- ----aggaaa cac-----ga
atag-tgcac tg-aaacatg tacat----- -tgaaggagg atttagcagt aagt-aaa-a
aatagtgtgt tttactg--- --aaaa--ag gtc-tta-aa gtgcgtacnn nnnnnnn
>Rivulidae_Austrolebias_gymnoventris_1_1
nnnnnnnnnn nnnnnnnnnn nnnnnnnnnn nnnnnnnnnn nnnnnnnnnn ngcct-gaaa
actaca-agc -gtaagc-tc aaaactcaaa gggtctggc- -ggcacttta aactatc--t
agaggagcct g-tcctataa tcgatactcc cc--gtt-aa acctcacctt ct-ttagc--
----cat-ca gcctgtatac cg-cc-gtcg -tcagcttac ccc-taaa-g gtctcacaa-
gtaagc-aaa actgg---t- --t-ct-acc caaaacgtc- aggtcgaggt gcag-cttac
aagaa--gga aagagat-gg gctacatttc ct-------- ----aggaaa cac-----ga
atag-cacac tg-aaacacg tgcat----- -tgaaggagg atttagcagt aagt-aaa-a
aatagcgtgt tttactg--- --aaaa--ag gtc-tta-aa gtgcgtacnn nnnnnnn
>Rivulidae_Austrolebias_luteoflammulatus_1_1
nnnnnnnnnn nnnnnnnnnn nnnnnnnnnn nnnnnnnnnn nnnnnnnnnn ngcct-gaaa
actaca-agc -gtaagc-tc aaaactcaaa gggtctggc- -ggcacttta aactatc--t
agaggagcct g-tcctataa tcgataatcc cc--gtt-aa acctcacctt tt-ttagc--
----tat-ca gcctgtatac cg-cc-gtcg -tcagcttac ccc-taaa-g gttacacaa-
gtaagc-aaa actgg---t- --t-ct-acc caaaacgtc- aggtcgaggt gcag-cttac
aaaaa--ggg aagagat-gg gctacatttc ct-------- ----aggaaa tac-----ga
atag-tacac tg-aaacgtg tacat----- -tgaaggagg atttagcagt aagt-aaa-a
aatagcgtgt tttactg--- --aaaa--ag gtc-tta-aa gtgcgtacnn nnnnnnn
>Rivulidae_Austrolebias_luteoflammulatus_2_1
nnnnnnnnnn nnnnnnnnnn nnnnnnnnnn nnnnnnnnnn nnnnnnnnnn ngcct-gaaa
actaca-agc -gtaagc-tc aaaactcaaa gggtctggc- -ggcacttta aactatc--t
agaggagcct g-tcctataa tcgataatcc cc--gtt-aa acctcacctt tt-ttagc--
----tat-ca gcctgtatac cg-cc-gtcg -tcagcttac ccc-taaa-g gttacacaa-
gcaagc-aaa actgg---t- --t-ct-acc caaaacgtc- aggtcgaggt gcag-cttac
aaaaa--ggg aagagat-gg gctacatttc ct-------- ----aggaaa tac-----ga
atag-tacac tg-aaacgtg tacat----- -tgaaggagg atttagcagt aagt-aaa-a
aatagcgtgt tttactg--- --aaaa--ag gtc-tta-aa gtgcgtacnn nnnnnnn
>Rivulidae_Austrolebias_melanoorus_1_1
tatgctcaa- ctgtaaacct tggaa---a- aattt-gcac aatattaact cgcct-gaaa
actaca-agc -gtaagc-tc aaaactcaaa gggtctggc- -ggcacttta aactatc--t
agaggagcct g-tcctataa tcgataaccc cc--gtt-aa acctcacctt ct-ttagct-
---ttat-ca gcctgtatac cg-cc-gtcg -tcagcttac ccc-taaa-g gtcacacaa-
gtaagc-aaa actgg---c- --t-tt-gcc caaaacgtc- aggtcgaggt gcag-ctcac
aagag--ggg aagagat-gg gctacatttc ct-a----ca ----aggaaa tac-----ga
atag-tacac tg-aaatatg tacat----- -tgaaggagg atttagaagt aagt-aaa-a
aatagagtgt tttactg--- --aaaa--ag gtc-tta-aa gtgcgtacac accgccc
>Rivulidae_Austrolebias_monstrosus_1_1
nnnnnnnnnn nnnnnnnnnn nnnnnnnnnn nnnnnnnnnn nnnnnnnnnn ngcct-gaaa
actaca-agc -gtaagc-tt aaaactcaaa gggtctggc- -ggcacttta aactatc--t
agaggagcct g-tcctataa tcgataaccc cc--gtt-aa acctcacctt ct-ttagc--
----tgt-ca gcctgtatac cg-cc-gtcg -tcagcttac ccc-taaa-g gtgatacaa-
gtaagc-aaa attgg---t- --t-ct-acc taaaacgtc- aggtcgaggt gcag-cttac
aagaa--ggg aagagat-gg gctacatttc ct-------- ----aggaaa tac-----ga
atag-tgcgt tg-aaacatg tacat----- -tgaaggagg atttagcagt aagt-aaa-a
aatagagtgt tttactg--- --aaaa--ag gtc-tta-ga gtgcgtacnn nnnnnnn
>Rivulidae_Austrolebias_nigripinnis_2_1
nnnnnnnnnn nnnnnnnnnn nnnnnnnnnn nnnnnnnnnn nnnnnnnnnn ngccc-gaaa
actaca-agc -gtaagc-tc aaaactcaaa gggtctggc- -ggcacttta aactacc--t
agaggagcct g-tcctataa tcgataaccc cc--gtt-aa acctcacctt ct-ttagc--
----tat-cc gcctgtatac cg-cc-gtcg -tcagcttac ccc-taaa-g gccacataa-
gtaagc-aaa actga---t- --t-at-atc caaaacgcc- aggtcgaggt gcag-ctcat
aagaa--gga aagagat-gg gctacatttc ct-------- ----aggaaa cac-----ga
ataa-tgcat tg-aaacatg tatat----- -tgaaggagg atttagcagt aagt-aaa-a
aatagagcgt tttactg--- --aaaa--ag gcc-tta-aa gtgcgtacnn nnnnnnn
>Rivulidae_Austrolebias_patriciae_1_1
nnnnnnnnnn nnnnnnnnnn nnnnnnnnnn nnnnnnnnnn nnnnnnnnnn ngcct-gaaa
actaca-agc -gtaagc-tc aaaactcaaa gggtctggc- -ggcacttta aactatc--t
agaggagcct g-ttctgtaa ctgataaccc cc--gtt-aa acctcacctt tt-ttagc--
----tat-ca gcctgtatac cg-cc-gtcg -tcagcttac ccc-taaa-g gccacat-a-
gtaagc-aaa actgg---t- --t-ta-acc caaaacgtc- aggtcgaggt gcag-cttat
aaaaa--ggg aagcaat-gg gctacatttc ct-------- ----agg--g ttc-----gg
atag-tgcat tg-aaacatg cacaa----- -tgaagtagg atttagtagt aagt-aaa-a
aatagagtgt tttactg--- --aaaa--ag gtc-tta-aa gtgcgtacnn nnnnnnn
>Rivulidae_Austrolebias_patriciae_2_1
nnnnnnnnnn nnnnnnnnnn nnnnnnnnnn nnnnnnnnnn nnnnnnnnnn ngcct-gaaa
actaca-agc -gtaagc-tc aaaactcaaa gggtctggc- -ggcacttta aactatc--t
agaggagcct g-ttctgtaa ctgataaccc cc--gtt-aa acctcacctt tt-ttagc--
----tat-ca gcctgtatac cg-cc-gtcg -tcagcttac ccc-taaa-g gccacat-a-
gtaagc-aaa actgg---t- --t-ta-acc caaaacgtc- aggtcgaggt gcag-cttat
aaaaa--ggg aagcaat-gg gctacatttc ct-------- ----agg--g ttc-----gg
atag-tgcat tg-aaacatg cacaa----- -tgaagtagg atttagtagt aagt-aaa-a
aatagagtgt tttactg--- --aaaa--ag gtc-tta-aa gtgcgtacnn nnnnnnn
>Rivulidae_Austrolebias_paucisquama_1_1
nnnnnnnnnn nnnnnnnnnn nnnnnnnnnn nnnnnnnnnn nnnnnnnnnn ngcct-gaaa
actata-agc -gtaagc-tc aaaactcaaa gggtctggc- -ggcacttta aactatc--t
agaggagcct g-tcctataa tcgataaccc cc--gtt-aa acctcacctt tt-ttagc--
----gtt-ca gcctgtatac cg-cc-gtcg -tcagcttac ccc-taaa-g gttacataa-
gtaagc-aaa actgg---t- --t-cc-acc caaaacgtc- aggtcgaggt gcag-cttac
aagaa--ggg aagagat-gg gctacatttc ct-------- ----aggata tac-----ga
ataa-tacat tg-aaatatg catat----- -tgaaggagg atttagtagt aagt-aaa-a
aatagagcgt tttactg--- --aaaa--ag gtc-tta-aa gtgcgtacnn nnnnnnn
>Rivulidae_Austrolebias_prognathus_1_1
nnnnnnnnnn nnnnnnnnnn nnnnnnnnnn nnnnnnnnnn nnnnnnnnnn ngcct-gaaa
actaca-agc -gtaagc-tc aaaactcaaa gggtctggc- -ggcacttta aactatc--t
agaggagcct g-tcctataa tcgataaccc cc--gtt-aa acctcacctt ct-ttagc--
----tat-ca gcctgtatac cg-cc-gtcg -tcagcttac ccc-taaa-g gtcacacaa-
gtaagc-aaa actgg---t- --t-tt-acc caaaacgtc- aggtcgaggt gcag-cttac
aagaa--ggg aagagat-gg gctacatttc ct-------- ----aggaaa tac-----ga
atag-tacac tg-aaacatg tacat----- -tgaaggagg atttagcagt aagt-aaa-a
aatagagtgt tttactg--- --aaaa--ag gtc-tta-aa gtgcgtacnn nnnnnnn
>Rivulidae_Austrolebias_reicherti_2_1
nnnnnnnnnn nnnnnnnnnn nnnnnnnnnn nnnnnnnnnn nnnnnnnnnn ngcct-gaaa
actaca-agc -gtaagc-tt aaaactcaaa gggtctggc- -ggcacttta aactatc--t
agaggagcct g-tcctataa tcgataaccc cc--gtt-aa acctcacctt ct-ttagc--
----aat-ca gtctgtatac cg-cc-gtcg -tcagcttac ccc-taaa-g gttgcac-a-
gtaagc-aaa actgg---t- --t-tt-acc caaaacgtc- aggtcgaggt gcag-cttac
aagaa--ggg aagagat-gg gctacatttc ct-------- ----aggaaa tac-----ga
ataa-tacac tg-aaacatg tatat----- -tgaaggagg atttagcagt aagt-aaa-a
aatagagagt tttactg--- --aaaa--ag gtc-tta-aa gtgcgtacnn nnnnnnn
>Rivulidae_Austrolebias_wolterstorffi_3_1
nnnnnnnnnn nnnnnnnnnn nnnnnnnnnn nnnnnnnnnn nnnnnnnnnn ngcct-gaaa
actaca-agc -gtaagc-tc aaaactcaaa gggtctggc- -ggcacttta aactatc--t
agaggagcct g-tcctataa tcgataaccc cc--gtt-aa acctcacctt ct-ttagc--
----tat-ca gtctgtatac cg-cc-gtcg -tcagcttac ccc-taaa-g gtctcacaa-
gtaagc-aaa actgg---t- --t-tt-acc caaaacgtc- aggtcgaggt gcag-cttac
aagaa--ggg aagagat-gg gctacatttc ct-------- ----aggaaa tac-----ga
atag-tacac tg-aaatatg tacat----- -tgaaggagg atttagcagt aagt-aaa-a
aatagagtgt tttactg--- --aaaa--ag gtc-tta-aa gtgcgtacnn nnnnnnn
>Rivulidae_Austrofundulus_transilis_1_1
nnnnnnnnnn nnnnnnnnnn nnnnnnnnnn nnnnnnnnnn nnnnnnnnnn nnnnnngaaa
actacg-agc -aaaagc-tt aaaactcaaa ggatttggc- -ggcgcttta aattc-cc-t
agaggagctt g-tcctgtaa tcgataatcc cc--gct-aa accttacctt ct-cttgcct
t-------ca gcctatatac cg-cc-gtcg -tcagcccac cctttgag-g gcc-taata-
gtaggc-gag ataggc--c- ----ca-gcc ccaaacgtc- aggtcaaggt atag-cacac
gagaa--gag aagagat-ga gctacacttc ctaag----- ---cagg-gc tac-----gg
aaaa-tcttt tg-aaacaca gat-t----- -taaagtaga atttagcagt aagt-aaa-a
aatagagtgt tttnnnnnnn nnnnnnnnnn nnnnnnnnnn nnnnnnnnnn nnnnnnn
>Rivulidae_Spectrolebias_costai_1_1
nnnnnnnnnn nnnnnnnnnn nnnnnnnnnn nnnnnnnnnn nnnnnnnnnn nnnnnngaaa
actata-agc -gtaagc-tt aaaactcaaa gggtctggc- -ggcacttta aa-ctatc-t
agaggagcct g-tcctataa tcgataatcc cc--gct-aa acctcacctt ct-tttgcaa
c--tgtt-ca gtctgtatac cg-cc-gtcg -tcagctttc cct-taaa-g gataaataa-
gtaagc-aaa actgg---t- --c-tc-acc caaaacgtc- aggtcaaggt gcaa-ctcac
aagaa--ggt aagagat-gg gctacatttc ct-a----ta -c--aggaaa cac-----ga
atag-cgtat tg-aaacata tgcat----- -tgaaggtgg atttagcagt aaac-aaa-a
aacagagtgt tttnnnnnnn nnnnnnnnnn nnnnnnnnnn nnnnnnnnnn nnnnnnn
>Rivulidae_Anablepsoides_hartii_1_1
nnnnnnnnnn nnnnnnnnnn nnnnnnnnnn nnnnnnnnnn nnnnnnnnnn nnnnnngaaa
attaca-agc -ataagc-tt aaaacttaaa ggacttggc- -ggcgcttta tacccacc-t
agaggagcct g-tcctataa cctataaccc cc--gtt-aa accttacctt ct-tttgc--
----ctc-ca gtctatatac cg-cc-gtcg -tcagcttac cct-taag-g gtttat-ta-
gtaagc-aaa accga---t- --t-ta-gcc ccaaacgtc- aggtcgaggt gtag-catat
aagaa--gtg aagagat-gg gctacatttc ct-at---ta -a--agggct tac-----ga
ataa-tgctt tg-aaacaag catat----- -tgaagtagg atttagcagt aagt-aaa-a
aatagagtgt tttactg--- --aaac--cg gcc-ctt-aa gcgcgcacac accgccc
>Carcharhinidae_Carcharhinus_leucas_1_1
tatacccaa- ccataaactt agac------ aacatcccac ta-tattgtt cgcca-gagt
actaca-agc -gctagc-tt aaaacccaaa ggacttggc- -ggtatccca tacccacc-t
agaggagcct g-ttctataa ccgataatcc tc--gtt-ca acctcaccac tt-cttgc--
---cattacc gtctatatac cg-cc-gtcg -tcagcccac cctgtgaa-g gat-caaaa-
gtaagc-aaa aagaa--tt- a---aa-ctt caaaacgtc- aggtcgaggt gtag-caaat
gaagt--ggg aagaaat-gg gctacatttt tttcc----- ---aaaaata tac-----ga
atgg-taaac tgaaaacaca ------c--- ctaaaggtgg atttagcagt aaga-gga-g
atcagaatac tcctctg--- -aaa---ttg gct-ctg-gg ataagcacac accgccc
>Lepisosteidae_Atractosteus_tristoechus_1_1
tatgcttag- ccctaaacct aaata---at aaaatacgaa ---tattatc cgcca-ggga
actaca-agc -gctagc-tt aaaacccaaa ggacttggc- -ggtgtccca aacccacc-t
agaggagcct g-ttctagaa ccgatactcc cc--gtt-aa acctcaccac tt-cttgt--
c--aatc-cc gcctatatac cg-cc-gtcg -ccagcttac cctgtgaa-g gaa-aaaca-
gtaagc-aaa gaggg---a- a-c--a-ccc caaaacgtc- aggtcgaggt gtag-cgtat
gaagt--ggg aagaaat-gg gctacatttt ct-at---at ca-gaata-t aac-----ga
acaa-cacca tg-aaac-tg -gtat-t--- -ttaaggtgg atttagcagt aaaa-aga-a
aatagagagt tcttttg--- --aa-g-ctg gct-ctg-gg acgcgcacac accgccc
>Megalopidae_Megalops_atlanticus_1_1
tatgctcgg- ccataaactc tgata---g- taagacacaa a--tactatc cgcca-ggga
actaca-agc -gctagc-tt taaacccaaa ggacttggc- -ggtgcccca aacccacc-t
agaggagcct g-ttctacaa ccgataaccc cc--gtt-aa acctcaccac tc-ctagc--
c--aacc-cc gcctatatac cg-cc-gtcg -ccagcttac cctatgaa-g gcc-caaca-
gtaagc-cca aagag---t- a-c--a-act caaaacgtc- aggtcgaggt gtag-cgcac
gaagt--ggg aagaaat-gg gctacatttt ctcaa---cc ca-gaatact tgc-----ga
acga-cacag tg-aaacct- -gagt-c--- -caaagacgg atttagcagt aaaa-aag-a
aatagagagt ctttttg--- -aaa---ccg gcc-atg-gg acgcgcacac accgccc
>Mugilidae_Joturus_pichardi_1_1
tatgctcag- ccctaaactt tgata---gt ttcaccaccc c--cactatc cgcct-gggt
actaca-agc -cttagc-tt taaacccaaa ggacttggc- -ggtgcttaa gatccacc-t
agaggagcct g-ttctagaa ccgataaccc cc--gtt-ca accttaccct ct-cttgt--
t--ttta-cc gcctatatac cg-cc-gtcg -tcagcttac cctgtgaa-g ggc-tagta-
gtaagc-aag attag---t- a-a--g-act caaaacgcc- aggtcgaggt gtag-cgtat
gagag--gga atgagat-gg gctacatttc ct-aa-g--- -c-aggaa-a tac-----ga
ataa-tgaat tg--aaacaa -acat-tc-- ttgaaggagg atttagcagt aaat-gag-g
aacagagcgc ttcgttg--- --aaac--tg gcc-cta-aa gcacgcacac accgccc
>Mugilidae_Mugil_curema_1_1
tatgctcag- ccctaaactt tgata---gt tcaaccacgc c--cactatc cgcct-gggt
actacg-agc -tttagc-tt aaaacccaaa ggacttggc- -ggtgcttaa gatccgtc-t
agaggagcct g-ttctagaa ccgatacccc ac--gtt-tg acctcaccct ct-cttgt--
t--caga-cc gcctatatac cg-cc-gccg -tcagcccac cctgcaaa-g gtc-tagta-
gtaggc-tta attgg---t- a-t--g-acc caaaatgcc- aggtcgaggt gtag-cgtat
gagag--ggg aagcaat-gg gctacatttc ct-aa-c--- -c-aggaa-a cac-----gg
atga-tgaac tg--aaacaa -gcat-tc-- -tgaaggagg atttagcagt aaat-gaa-a
gtcagaatat ttcattg--- --aaacctcg gct-cta-aa gcacgcacac accgccc
>Osteoglossidae_Osteoglossum_bicirrhosum_1_1
tatgcccag- tcataaactt taatg---g- taacacactc a--taccact cgcca-ggga
actacg-agc gcatcgc-tt aaaacccaac ggacttggc- -ggtgcctca cactccacct
agaggagcct g-ttctataa ctgaaactac cc--gtt-aa acctcaccgt tt-ctagc-c
at------ca gtctatatac cg-cc-gtcg -caagctcac cctatgaa-g gaaatagta-
gcaagc-aag aaggg---c- ttc----gcc cagaacgtc- aggtcgaggt gtag-caaat
gaaac--ggg aagaaat-gg gctacatttt ct-ga-acaa ca-gaaca-- tac-----ga
ac-ataatta tg-aaacacg -ttac-t--- -tgaaggagg atttagtagt aaaa-aga-a
aatagagtgt tcttttg--- -aaa---ctg gct-ctg-ag gcgcgcacac accgccc
>Osteoglossidae_Osteoglossum_ferreirai_1_1
tatgcccag- tcataaactt taatg---g- taatatactc a--taccact cgcca-ggga
actacg-agc gcattgc-tt aaaacccaac ggacttggc- -ggtgcctca cactccacct
agaggagcct g-ttctataa ctgaaaccac cc--gtt-aa acctcaccgt tt-ctagc-c
at------ca gtctatatac cg-cc-gtcg -caagctcac cctatgaa-g gaaacaata-
gcaagc-aag aaggg---c- tcc----gcc caaaacgtc- aggtcgaggt gtag-caaat
gaaac--ggg aagaaat-gg gctacatttt ct-ga-acaa ca-gaaca-- tac-----ga
ac-ataatca tg-aaacacg -ttactt--- -tgaaggagg atttagtagt aaaa-aga-a
aatagagtgt tcttttg--- -aaa---ctg gct-ctg-ag gcgcgcacac accgccc
>Pristidae_Pristis_pristis_1_1
tatgcttaa- ccttaaacat cgctaaa-a- ccatctacca ---ttttatc cgccc-gagc
actaca-agc -gctagc-tt caaacccaaa ggacttggc- -ggtgcctca gacccacc-t
agaggagcct g-ttctataa ccgataatcc cc--gtt-aa acctcaccac tt-cttgc--
c--atcaacc gcctatatac cg-cc-gtcg -tcagctcac cccatgag-g gaa-caaaa-
gtaagc-aaa atgaa---ct a----acctt caatacgtc- aggtcgaggt gtag-cgaat
gaagt--gga aagaaat-gg gctacatttt ct------cc ta-agaaa-a aac-----ga
acag-tatga tgaaaaacta ------c--- ttaaaggtgg atttagcagt aaga-aaa-t
cttagaacac tattctg--- -aaa---ctg gct-ctg-ag gtgcgcacac accgccc
>Ariidae_Ariopsis_seemanni_1_1
tatgcttag- ccttaaaccc agatac---- acccttacat ---tcacatc cgcca-gggt
actaca-agc --gcagc-tt aaaacccaaa ggacttggc- -ggtgcctca gacccacc-t
agaggagcct g-ttctagaa ccgataaccc cc--gtt-ga acctcaccac tt-cttgt--
tt-tt-c-cc gcctatatac cg-cc-gtcg -tcagcttac cctgtgaa-g gcc-taaca-
gtaagc-aaa acggg---c- --c-ca-ccc aaaaacgtc- aggtcgaggt gtag-cgtac
gaagt--ggg aagaaat-gg gctacatttt ct-ataataa ta-gaata-c tac-----gg
acgg-cactc tg-aaa-tta -gtgc-c--- -cgaaggtgg atttagtagt aaaa-agc-a
aatagagagt ctttttg--- --aa-t-tag gct-ctg-ag gcgcnnnnnn nnnnnnn
>Ariidae_Aspistor_quadriscutis_1_1
tatgcttag- ccttaaaccc agatgc---- actc-tacac ---ttacatc cgcca-gggg
actacg-agc --atagc-tt gaaacccaaa ggacttggc- -ggtgcctca aacccacc-t
agaggagcct g-ttctataa ccgataaccc ac--gtt-ga acctcaccac tt-cttgt--
t--tacc-cc gcctatatac cg-cc-gtcg -tcagcttac cctgtgaa-g gtc-taaca-
gtaagc-aaa acggg---t- --t-cg-ccc aaaaacgtc- aggtcgaggt gtag-cgtat
gaagt--gga aagaaat-gg gctacatttt ct-ac---aa ca-gagca-t tac-----gg
acgg-tactt tg-aaa-cta -atac-c--- -cgaaggtgg atttagtagt aaaa-aat-a
aacagaaaat atttttg--- --aa-c-cag gct-ctg-ag gcgcnnnnnn nnnnnnn
>Ariidae_Cathorops_aguadulce_1_1
tatgcttag- ccttaaaccc agatgc---- actcttacac ac-ctacatc cgcca-gggt
actaca-agc --acagc-tt aaaacccaaa ggacttggc- -ggtgcctca aacccacc-t
agaggagcct g-ttctagaa ccgatacccc tc--gtt-aa acctcaccac tt-cttgt--
tt-tt-c-cc gcctatatac cg-cc-gtcg -tcagcttac cctgtgaa-g gcc-caata-
gtaagc-aaa atggg---t- --c-ta-ccc aaaaacgtc- aggtcgaggt gtag-cgtat
gaagt--gga aagaaat-gg gctacatttt ct-at---aa ca-gaatact tac-----ga
acgg-cactc tg-aaa-aca --tgc-c--- -cgaaggtgg atttagtagt aaaa-aac-a
agcagaaagt ctttttg--- --aa-t-tag gct-ctg-ag gcgcnnnnnn nnnnnnn
>Ariidae_Cathorops_fuerthii_1_1
tatgcttag- ccttaaaccc agatgt---- accactacat ac-ctacatc cgcca-gggt
actaca-agc --acagc-tt aaaacccaaa ggacttggc- -ggtgcctca aacccacc-t
agaggagcct g-ttctagaa ccgatacccc tc--gtt-aa acctcaccac tt-cttgt--
tt-ct-c-cc gcctatatac cg-cc-gtcg -tcagcttac cctgtgaa-g gcc-taata-
gtaagc-aaa atggg---t- --t-ta-ccc aaaaacgtc- aggtcgaggt gtag-cgtat
gaagt--gga aagaaat-gg gctacatttt ct-ac---aa ca-gaatatt tac-----gg
acgg-cactc tg-aaa-aca -atgc-c--- -caaaggtgg atttagtagt aaaa-agc-a
aacagaaagt ctttttg--- --aa-t-tag gct-ctg-ag gcgcnnnnnn nnnnnnn
>Ariidae_Cathorops_hypophthalmus_1_1
tatgcttag- ccctaaaccc agatgc---- actctcacac ac-ccacatc cgcca-gggt
actaca-agc --acagc-tt aaaacccaaa ggacttggc- -ggtgcctca aacccacc-t
agaggagcct g-ttctagaa ccgatacccc tc--gtt-aa acctcaccac tt-cttgt--
tt-cc-c-cc gcctatatac cg-cc-gtcg -tcagcttac cctgtgaa-g gcc-taata-
gtaagc-aaa atggg---t- --c-ta-ccc aaaaacgtc- aggtcgaggt gtag-cgtat
gaagt--gga aagaaat-gg gctacattct ct-at---aa ca-gagtact tac-----gg
acgg-cactc tg-aaa-aca -atgc-c--- -caaaggtgg atttagtagt aaaa-aac-a
aacagaaagt ctttttg--- --aa-t-tag gct-ctg-ag gcgcnnnnnn nnnnnnn
>Ariidae_Cathorops_mapale_1_1
tatgcttag- ccttaaaccc agatgt---- accactacat at-ctacatc cgcca-gggt
actaca-agc --acagc-tt aaaacccaaa ggacttggc- -ggtgcctca aacccacc-t
agaggagcct g-ttctagaa ccgatacccc tc--gtt-aa acctcaccac tt-cttgt--
tt-ct-c-cc gcctatatac cg-cc-gtcg -tcagcttac cctgtgaa-g gcc-taata-
gtaagc-aaa atggg---c- --t-ta-ccc aaaaacgtc- aggtcgaggt gtag-cgtat
gaagt--gga aagaaat-gg gctacatttt ct-ac---aa ca-gaatact tac-----gg
acgg-cactc tg-aaa-at- -atgc-c--- -caaaggtgg atttagtagt aaaa-agc-a
aacagaaagt ctttttg--- --aa-t-tag gct-ctg-ag gcgcnnnnnn nnnnnnn
>Ariidae_Cathorops_steindachneri_1_1
tatgcttag- ccttaaaccc agatgc---- actcttacac ac-ctacatc cgcca-gggt
actaca-agc --acagc-tt aaaacccaaa ggacttggc- -ggtgcctca aacccacc-t
agaggagcct g-ttctagaa ccgatacccc tc--gtt-aa acctcaccac tt-cttgt--
tt-tt-c-cc gcctatatac cg-cc-gtcg -tcagcttac cctgtgaa-g gcc-taata-
gtaagc-aaa atggg---c- --t-ta-ccc aaaaacgtc- aggtcgaggt gtag-catat
gaagt--gga aagaaat-gg gctacatttt ct-ac---aa ca-gaatact tac-----gg
acgg-cactc tg-aaa-aca -atgc-c--- -caaaggtgg atttagtagt aaaa-aac-a
aacagaaagt ctttttg--- --aa-t-tag gct-ctg-ag gcgcnnnnnn nnnnnnn
>Ariidae_Notarius_bonillai_1_1
tatgcttag- ccttaaaccc agatgc---- acccatacat ---tttcatc cgcca-ggga
actacg-agc --gcagc-tt gaaacccaaa ggacttggc- -ggtgcctca aacccacc-t
agaggagcct g-ttctagaa ccgataaccc ac--gtt-ga acctcaccac tt-cttgt--
tc-ttcc-cc gcctatatac cg-cc-gtcg -tcagcttac cctgtgaa-g gtc-taaca-
gtaagc-aaa acggg---t- --t-cg-ccc aaaaacgtc- aggtcgaggt gtag-cgtat
gaagt--gga aagaaat-gg gctacatttt ct-ac---aa ca-gaata-t cac-----gg
atgg-tactt tg-aaa-cta -gtac-c--- -cgaaggtgg atttagtagt aaaa-aag-a
aacagaaaat ctttttg--- --aa-c-cag gct-ctg-ag gcgcnnnnnn nnnnnnn
>Ariidae_Notarius_cookei_1_1
tatgcttag- ccttaaaccc agatgc---- acccatacat ---tttcatc cgcca-ggga
actacg-agc --gcagc-tt gaaacccaaa ggacttggc- -ggtgcctca aacccacc-t
agaggagcct g-ttctagaa ccgataaccc ac--gtt-ga acctcaccac tt-cttgt--
tc-ttcc-cc gcctatatac cg-cc-gtcg -tcagcttac cctgtgaa-g gtc-taaca-
gtaagc-aaa acggg---t- --t-cg-ccc aaaaacgtc- aggtcgaggt gtag-cgtat
gaagt--gga aagaaat-gg gctacatttt ct-ac---aa ca-gaata-t cac-----gg
atgg-tactt tg-aaa-cta -gtac-c--- -cgaaggtgg atttagtagt aaaa-aag-a
aacagaaaat ctttttg--- --aa-c-cag gct-ctg-ag gcgcnnnnnn nnnnnnn
>Ariidae_Notarius_planiceps_1_1
tatgcttag- ccttaaaccc agatgc---- acccctacat ---ctacatc cgcca-ggga
actacg-agc --gcagc-tt gaaacccaaa ggacttggc- -ggtgcctca aacccacc-t
agaggagcct g-ttctagaa ccgatacccc ac--gtt-ga acctcaccac tt-cttgt--
t--ttcc-cc gcctatatac cg-cc-gtcg -tcagcttac cctgtgaa-g gtc-ttaca-
gtaagc-aga acggg---t- --t-ca-ccc aaaaacgtc- aggtcgaggt gtag-cgtat
gaagt--gga aagaaat-gg gctacatttt ct-ac---aa ca-gaata-t tac-----gg
acgg-tactt tg-aaa-cta -gtac-c--- -cgaaggtgg atttagtagt aaaa-aat-g
aacagaaaat ctttttg--- --aa-c-cag gct-ctg-ag gcgcnnnnnn nnnnnnn
>Ariidae_Notarius_planiceps_2_1
tatgcttag- ccttaaaccc agatgc---- acccctacat ---ctacatc cgcca-ggga
actacg-agc --gcagc-tt gaaacccaaa ggacttggc- -ggtgcctca aacccacc-t
agaggagcct g-ttctagaa ccgatacccc ac--gtt-ga acctcaccac tt-cttgt--
t--ttcc-cc gcctatatac cg-cc-gtcg -tcagcttac cctgtgaa-g gac-ttaca-
gtaagc-aaa acggg---t- --t-ca-ccc aaaaacgtc- aggtcgaggt gtag-cgtat
gaagt--gga aagaaat-gg gctacatttt ct-at---aa ta-gaata-t cac-----gg
acgg-tactt tg-aaa-tta -gtac-c--- -cgaaggtgg atttagtagt -aaa-aat-g
aacagaaaat ctttttg--- --aa-c-cag gct-ctg-ag gcgcnnnnnn nnnnnnn
>Ariidae_Potamarius_izabalensis_1_1
tatgcttag- ccataaaccc agatat---- acccttacat ---ttacatc cgcca-gggt
actaca-agc --gcagc-tt aaaacccaaa ggacttggc- -ggtgcctca gacccacc-t
agaggagcct g-ttctagaa ccgataaccc cc--gtt-ga acctcaccac tt-cttgt--
tt-tt-c-cc gcctatatac cg-cc-gtcg -tcagcttac cctgtgaa-g gcc-taaca-
gtaagc-aaa atggg---c- --c-ca-ccc aaaaacgtc- aggtcgaggt gtag-cgtac
gaagt--ggg aagaaat-gg gctacatttt ct-acaataa ta-gaata-c tac-----gg
acgg-cactc tg-aaa-cta -gtgc-c--- -ctaaggtgg atttagtagt aaaa-aac-a
aatagagagt ctttttg--- --aa-t-tag gct-ctg-ag gcgcnnnnnn nnnnnnn
>Ariidae_Potamarius_usumacintae_1_1
tatgcttag- ccataaaccc agatat---- acccttacat ---ttacatc cgcca-gggt
actaca-agc --gcagc-tt aaaacccaaa ggacttggc- -ggtgcctca gacccacc-t
agaggagcct g-ttctagaa ccgataaccc cc--gtt-ga acctcaccac tt-cttgt--
tt-tt-c-cc gcctatatac cg-cc-gtcg -tcagcttac cctgtgaa-g gcc-taaca-
gtaagc-aaa atggg---c- --c-cg-ccc aaaaacgtc- aggtcgaggt gtag-cgtac
gaagt--ggg aagaaat-gg gctacatttt ct-acaataa ta-gaata-c tac-----gg
acgg-cactc tg-aaa-cta -gtgc-c--- -ctaaggtgg atttagtagt aaaa-aac-a
aatagagagt ctttttg--- --aa-t-tag gct-ctg-ag gcgcnnnnnn nnnnnnn
>Ariidae_Sciades_couma_1_1
tatgcttag- ccttaaaccc agatgt---- actcctacat ---tttcatc cgcca-gggt
actaca-agc --gcagc-tt aaaacccaaa ggacttggc- -ggtgcctca gacccacc-t
agaggagcct g-ttctaaaa ccgataaccc cc--gtt-aa acctcaccac tt-cttgt--
ct-ct-c-cc gcctatatac cg-cc-gtcg -tcagcttac cctgtgaa-g gcc-tagca-
gtaagc-aaa acggg---t- --c-cg-ccc aaaaacgtc- aggtcgaggt gtag-cgtac
gaagt--ggg aagaaat-gg gctacatttt ct-ac---aa ta-gaata-t tac-----gg
acgg-cgctc tg-aaa-tta -gcgc-c--- -taaaggtgg atttagtagt aaaa-aac-a
aatagagagt ctttttg--- --aa-t-tag gct-ctg-ag gcgcnnnnnn nnnnnnn
>Ariidae_Sciades_dowii_1_1
tatgcttag- ccttaaaccc agatgc---- acccttacat ---tttcatc cgcca-gggt
actaca-agc --acagc-tt aaaacccaaa ggacttggc- -ggtgcctca gacccacc-t
agaggagcct g-ttctaaaa ccgataaccc cc--gtt-aa acctcaccac tt-cttgt--
tt-ct-c-cc gcctatatac cg-cc-gtcg -tcagcttac cctgtgaa-g gcc-caaca-
gtaagc-aaa acggg---c- --c-cg-ccc aaaaacgtc- aggtcgaggt gtag-cgtac
gaagt--ggg aagaaat-gg gctacatttt ct-ac---aa ta-gaata-t tac-----gg
acgg-cactc tg-aaa-tta -gtgc-c--- -taaaggtgg atttagtagt aaaa-aac-a
aatagagagt ctttttg--- --aa-t-tag gct-ctg-ag gcgcnnnnnn nnnnnnn
>Ariidae_Sciades_proops_1_1
tatgcttag- ccttaaaccc agatgc---- acccttacat ---tttcatc cgcca-gggt
actaca-agc --gcagc-tt aaaacccaaa ggacttggc- -ggtgcctca gacccacc-t
agaggagcct g-ttctaaaa ccgataaccc cc--gtt-aa acctcaccac tt-cttgt--
tt-ct-a-cc gcctatatac cg-cc-gtcg -tcagcttac cctgtgaa-g gcc-tagca-
gtaagc-aaa acggg---c- --c-cg-ccc aaaaacgtc- aggtcgaggt gtag-cgtac
gaagt--ggg aagaaat-gg gctacatttt ct-ac---aa ta-gaata-t tac-----gg
acgg-cgctc tg-aaa-ctg -gcgc-c--- -taaaggtgg atttagtagt aaaa-aac-a
aatagagagt ctttttg--- --aa-t-tag gct-ctg-ag gcgcnnnnnn nnnnnnn
>Belonidae_Strongylura_fluviatilis_2_1
tatgcgcag- ccctaaactt tgata---ga at-tttacat t--ctctatc cgcca-ggat
actacg-agc -ccttgc-tt aaaatccaaa ggacttggc- -ggtgcttta gacccacc-t
agaggagccc g-ttctagaa ccgataatcc tc--gtt-aa acctcaccct cc-cttgt--
ttacata-cc gcctatatac cg-cc-gtca -ttagcctac cctgtgaa-g gat-ttata-
gtgagc-aaa agcag---t- a-c--a-act taaaatgtc- aggtcgaggt gtag-cgtat
gagag--ggg aagaaat-gg gctacattcc ct-ag----t tt-aggaa-a tac-----ga
aaaa-tgtga tg--aaaaac -acac-ta-- --gaaggtgg atttagaagt aagt-aga-a
aatagagtgt tctactg--- --aacc--cg gct-ctg-aa gcgtgcacac accgccc
>Belonidae_Strongylura_hubbsi_2_1
tatgcatag- ccctaaacct tgata---g- acttttacac c--ccctatc cgcca-ggat
actacg-agc -catagc-tt aaaatccaaa ggacttggc- -ggtgcttta gacccacc-t
agaggagccc g-ttctagaa ccgataaccc cc--gtt-aa acctcaccct cc-cttgt-t
t--aaacacc gcctatatac cg-cc-gtca -ttagcctac cctgtgaa-g gat-ctata-
gtgagc-aag aatag---t- a---ta-act taagatgtc- aggtcgaggt gtag-cgcat
gagag--ggg aagaaat-gg gctacattcc ct-aa---ct aa-gggta-- tac-----gg
aaaa-tgtca tg-aaaaac- -acat-ta-- -tgaaggtgg atttagaagt aagt-aga-a
aatagagtgt tctactg--- --aa-c-ccg gct-ctg-aa gcgtgcacac accgccc
>Belonidae_Strongylura_marina_2_1
tatgcacag- ccctaaactt tgata---ga at-tttacac t--ctctatc cgcca-ggat
actacg-agc -ccttgc-tt aaaatccaaa ggacttggc- -ggtgcttta gacccacc-t
agaggagccc g-ttctagaa ccgataatcc tc--gtt-aa acctcaccct cc-cttgt--
ttatata-cc gcctatatac cg-cc-gtca -ttagcctac cctgtgaa-g gat-ttata-
gtgagc-aaa agcag---t- a-c--a-act taaaatgtc- aggtcgaggt gtag-cgtat
gagag--ggg aagaaat-gg gctacattcc ct-ag----t tt-aggga-a tac-----ga
aaaa-tgtaa tg--aaaaac -acac-ta-- --gaaggtgg atttagaagt aagt-aga-a
aatagagtgt tctactg--- --aacc--cg gct-ctg-aa gcgtgcacac accgccc
>Callichthyidae_Aspidoras_albater_1_1
nnnnnnnnnn nnnnnnnnnn nnnnnnnnnn nnnnnnnnnn nnnnnnnnnn cgccc-gggt
actacg-agc --atagc-tt aaaacccaaa ggacttggc- -ggtgtctca gacccacc-t
agaggagcct g-ttctagaa ccgataaccc cc--gtt-aa acctcaccac tt-cttgt--
t--aatt-cc gcctatatac cg-cc-gtcg -ccagcttac cccatgag-g gtt-aaaca-
gtaagc-aaa atggg---t- a-a--a-ccc caaaacgtc- aggtcgaggt gtag-cgtac
gaagt--ggg aagaaat-gg gctacatttt ct-at---tg ca-gaaaa-t -ac-----ga
atgg-tttat tg-aaatac- -acac-c--- -tgaaggagg atttagtagt aaaa-agc-a
aacagagagt ccttttg--- --aa-c-cag gct-ctg-ag acacgcnnnn nnnnnnn
>Callichthyidae_Aspidoras_pauciradiatus_1_1
nnnnnnnnnn nnnnnnnnnn nnnnnnnnnn nnnnnnnnnn nnnnnnnnnn cgcca----g
actacg-agc --atagc-tt aaaacccaaa ggacttggc- -ggtgtctca gacccacc-t
agaggagcct g-ttctagaa ccgataaccc cc--gtt-aa acctcaccac tc-cttgt--
t--aatc-cc gcctatatac cg-cc-gtcg -ccagcttac cctatgag-g gta-taata-
gtaagc-aaa atggg---t- a-a--a-ccc caaaacgtc- aggtcgaggt gtag-cgcac
gaagt--ggg aagaaat-gg gctacatttt ct-at---ta ta-gaaaa-c tac-----ga
atgg-tttac tg-aaacac- -atac-c--- -tgaaggagg atttagtagt aaaa-aga-a
aacagagagt ccttttg--- --aa-c-cag gct-ctg-ag acacgcnnnn nnnnnnn
>Callichthyidae_Aspidoras_poecilus_1_1
nnnnnnnnnn nnnnnnnnnn nnnnnnnnnn nnnnnnnnnn nnnnnnnnnn cgcca-gggt
actacg-agc --atagc-tt aaaacccaaa ggacttggc- -ggtgtctca gacccacc-t
agaggagcct g-ttctagaa ccgataaccc cc--gtt-aa acctcaccac tt-cttgt--
t--aatc-cc gcctatatac cg-cc-gtcg -ccagcttac cccatgag-g gta-aaaca-
gtaagc-aaa atggg---t- a-a--a-tcc caaaacgtc- aggtcgaggt gtag-cgtac
gaagt--ggg aagaaat-gg gctacatttt ct-gt---ta ca-gaaaa-t -ac-----ga
atgg-tttat tg-aaatac- -atac-c--- -tgaaggagg atttagtagt aaaa-agc-a
aacagagagt ccttttg--- --aa-c-cag gct-ctg-ag acacgcnnnn nnnnnnn
>Callichthyidae_Aspidoras_poecilus_2_1
nnnnnnnnnn nnnnnnnnnn nnnnnnnnnn nnnnnnnnnn nnnnnnnnnn cgcca-gggt
actacg-agc --atagc-tt aaaacccaaa ggacttggc- -ggtgtctca gacccacc-t
agaggagcct g-ttctagaa ccgataaccc cc--gtt-aa acctcaccac tt-cttgt--
t--aatc-cc gcctatatac cg-cc-gtcg -ccagcttac cccatgag-g gta-aaaca-
gtaagc-aaa atgga---t- a-a--a-tcc caaaacgtc- aggtcgaggt gtag-cgtac
gaagt--ggg aagaaat-gg gctacatttt ct-gt---ta ca-gaaaa-t -ac-----ga
atgg-tttat tg-aaatac- -atac-c--- -tgaaggagg atttagtagt aaaa-agc-a
aacagagagt ccttttg--- --aa-c-cag gct-ctg-ag acacgcnnnn nnnnnnn
>Callichthyidae_Aspidoras_raimundi_1_1
nnnnnnnnnn nnnnnnnnnn nnnnnnnnnn nnnnnnnnnn nnnnnnnnnn cgcca-gggt
actacg-agc --gtagc-tt aaaacccaaa ggacttggc- -ggtgtctca gacccacc-t
agaggagcct g-ttctagaa ccgataatcc cc--gtt-aa acctcaccac tt-cttgt--
t--aacc-cc gcctatatac cg-cc-gtcg -ccagcttac cccatgag-g gtt-aaaca-
gtaagc-aaa atgga---t- a-a--a-ccc caaaacgtc- aggtcgaggt gtag-cgtac
gaagt--ggg aagaaat-gg gctacatttt ct-at---cg ca-gaaaa-t cac-----ga
atgg-cttat tg-aaacac- -acac-c--- -tgaaggagg atttagtagt aaaa-aga-a
aacagagagt ccttttg--- --aa-c-cag gct-ctg-ag acacgcnnnn nnnnnnn
>Callichthyidae_Aspidoras_spilotus_1_1
nnnnnnnnnn nnnnnnnnnn nnnnnnnnnn nnnnnnnnnn nnnnnnnnnn cgcca-gggt
actacg-agc --gtagc-tt aaaacccaaa ggacttggc- -ggtgtctca gacccacc-t
agaggagcct g-ttctagaa ccgataatcc cc--gtt-aa acctcaccac tt-cttgt--
t--aacc-cc gcctatatac ca-cc-gtcg -ccagcttac cctatgag-g gtt-aaaca-
gtaagc-aaa atgga---t- a-a--a-ccc caaaacgtc- aggtcgaggt gtag-cgtac
gaggt--ggg aagaaat-gg gctacatttt ct-at---cg ca-gaaaa-t cac-----ga
atgg-tttat tg-aaacac- -acac-c--- -tgaaggagg atttagtagt aaaa-aga-a
aacagagagt ccttttg--- --aa-c-cag gct-ctg-ag acacgcnnnn nnnnnnn
>Callichthyidae_Aspidoras_spilotus_2_1
nnnnnnnnnn nnnnnnnnnn nnnnnnnnnn nnnnnnnnnn nnnnnnnnnn cgcca-gggt
actacg-agc --gtagc-tt aaaacccaaa ggacttggc- -ggtgtctca gacccacc-t
agaggagcct g-ttctagaa ccgataatcc cc--gtt-aa acctcaccac tt-cttgt--
t--aacc-cc gcctatatac ca-cc-gtcg -ccagcttac cctatgag-g gtt-aaaca-
gtaagc-aaa atgga---t- a-a--a-ccc caaaacgtc- aggtcgaggt gtag-cgtac
gaggt--ggg aagaaat-gg gctacatttt ct-at---cg ca-gaaaa-t cac-----ga
atgg-tttat tg-aaacac- -acac-c--- -tgaaggagg atttagtagt aaaa-aga-a
aacagagagt ccttttg--- --aa-c-cag gct-ctg-ag acacgcnnnn nnnnnnn
>Callichthyidae_Aspidoras_spilotus_3_1
nnnnnnnnnn nnnnnnnnnn nnnnnnnnnn nnnnnnnnnn nnnnnnnnnn cgcca-gggt
actacg-agc --gtagc-tt aaaacccaaa ggacttggc- -ggtgtctca gacccacc-t
agaggagcct g-ttctagaa ccgataatcc cc--gtt-aa acctcaccac tt-cttgt--
t--aacc-cc gcctatatac ca-cc-gtcg -ccagcttac cccatgag-g gtt-aaaca-
gtaagc-aaa atgga---t- a-a--a-ccc caaaacgtc- aggtcgaggt gtag-cgtac
gaggt--ggg aagaaat-gg gctacatttt ct-at---cg ca-gaaaa-t cac-----ga
atgg-tttat tg-aaacac- -acac-c--- -tgaaggagg atttagtagt aaaa-aga-a
aacagagagt ccttttg--- --aa-c-cag gct-ctg-ag acacgcnnnn nnnnnnn
>Callichthyidae_Aspidoras_taurus_1_1
nnnnnnnnnn nnnnnnnnnn nnnnnnnnnn nnnnnnnnnn nnnnnnnnnn cgcca-gggt
actacg-agc --gtagc-tt aaaacccaaa ggacttggc- -ggtgtctca gacccacc-t
agaggagcct g-ttctagaa ccgataatcc cc--gtt-aa acctcaccac tt-cttgt--
t--aatt-cc gcctatatac cg-cc-gtcg -ccagcttac cccatgag-g gtc-agaca-
gtaagc-aaa atggg---t- a-a--a-ccc caaaacgtc- aggtcgaggt gtag-cgtac
gaagt--ggg aagaaat-gg gctacatttt ct-at---cg ca-gaaaa-t cac-----ga
atgg-tttat tg-aaacac- -acac-c--- -tgaaggagg atttagtagt aaaa-agc-a
aacagagagt ccttttg--- --aa-c-cag gct-ctg-ag acacgcnnnn nnnnnnn
>Callichthyidae_Aspidoras_taurus_2_1
nnnnnnnnnn nnnnnnnnnn nnnnnnnnnn nnnnnnnnnn nnnnnnnnnn cgcca-gggt
actacg-agc --gtagc-tt aaaacccaaa ggacttggc- -ggtgtctca gacccacc-t
agaggagcct g-ttctagaa ccgataatcc cc--gtt-aa acctcaccac tt-cttgt--
t--aatt-cc gcctatatac cg-cc-gtcg -ccagcttac cccatgag-g gtc-agaca-
gtaagc-aaa atggg---t- a-a--a-ccc caaaacgtc- aggtcgaggt gtag-cgtac
gaagt--ggg aagaaat-gg gctacatttt ct-at---cg ca-gaaaa-t cac-----ga
atgg-tttat tg-aaacac- -acac-c--- -tgaaggagg atttagtagt aaaa-agc-a
aacagagagt ccttttg--- --aa-c-cag gct-ctg-ag acacgcnnnn nnnnnnn
>Callichthyidae_Corydoras_agassizii_1_1
nnnnnnnnnn nnnnnnnnnn nnnnnnnnnn nnnnnnnnnn nnnnnnnnnn cgcca-gggg
actacg-agc --atagc-tt aaaacccaaa ggacttggc- -ggtgtctca gatccacc-t
agaggagcct g-ttctagaa ccgataaccc cc--gtt-aa acctcaccac tt-cttgt--
t--aatc-cc gcctatatac cg-cc-gtcg -ccagcttac cctgtgaa-g gaa-aaaca-
gtaagc-aaa atgga---c- a-a--a-acc caaaacgtc- aggtcgaggt gtag-cgcac
gaagt--ggg aagaaat-gg gctacatttt ct-at---tg ca-gaaaa-t cac-----ga
atgg-tttac tg-aaacac- -atac-a--- -tgaaggagg atttagtagt aaaa-agc-a
agtagagagt ccttttg--- --aa-c-cag gct-ctg-ag acacgcnnnn nnnnnnn
>Callichthyidae_Corydoras_amapaensis_1_1
nnnnnnnnnn nnnnnnnnnn nnnnnnnnnn nnnnnnnnnn nnnnnnnnnn cgcca-gggg
actacg-agc --ccagc-tt aaaacccaaa ggacttggc- -ggtgtctca gacccacc-t
agaggagcct g-ttctagaa ccgataaacc cc--gtt-aa acctcaccac tt-cttgt--
t--taac-cc gcctatatac cg-cc-gtcg -tcagcttac tccgtgag-g act-taaca-
ataagc-aaa atgag---t- a-g--a-acc cagaacgtc- aggtcgaggt gtag-cacac
gaagt--ggg aagaaat-gg gctacatttt ct-at---ca ca-gaaaa-c tac-----ga
atgg-tgtac tg-aaacgt- -actc-t--- -tgaaggagg atttagaagt aaaa-agc-a
aatagagagt ccttttg--- --aa-c-tag gct-ctg-ag acacgcnnnn nnnnnnn
>Callichthyidae_Corydoras_amapaensis_2_1
nnnnnnnnnn nnnnnnnnnn nnnnnnnnnn nnnnnnnnnn nnnnnnnnnn cgcca-gggg
actacg-agc --ccagc-tt aaaacccaaa ggacttggc- -ggtgtctca gacccacc-t
agaggagcct g-ttctagaa ccgataaacc cc--gtt-aa acctcaccac tt-cttgt--
t--taac-cc gcctatatac cg-cc-gtcg -tcagcttac tccgtgag-g act-taaca-
ataagc-aaa atgag---t- a-g--a-acc cagaacgtc- aggtcgaggt gtag-cacac
gaagt--ggg aagaaat-gg gctacatttt ct-at---ca ca-gaaaa-c tac-----ga
atgg-tgtac tg-aaacgt- -actc-t--- -tgaaggagg atttagaagt aaaa-agc-a
aatagagagt ccttttg--- --aa-c-tag gct-ctg-ag acacgcnnnn nnnnnnn
>Callichthyidae_Corydoras_amapaensis_3_1
nnnnnnnnnn nnnnnnnnnn nnnnnnnnnn nnnnnnnnnn nnnnnnnnnn cgcca-gggg
actacg-agc --ccagc-tt aaaacccaaa ggacttggc- -ggtgtctca gacccacc-t
agaggagcct g-ttctagaa ccgataaacc cc--gtt-aa acctcaccac tt-cttgt--
t--taac-cc gcctatatac cg-cc-gtcg -tcagcttac tccgtgag-g act-taaca-
ataagc-aaa atgag---t- a-g--a-acc cagaacgtc- aggtcgaggt gtag-cacac
gaagt--ggg aagaaat-gg gctacatttt ct-at---ca ca-gaaaa-c tac-----ga
atgg-tgtac tg-aaacgt- -actc-t--- -tgaaggagg atttagaagt aaaa-agc-a
aatagagagt ccttttg--- --aa-c-tag gct-ctg-ag acacgcnnnn nnnnnnn
>Callichthyidae_Corydoras_arcuatus_1_1
nnnnnnnnnn nnnnnnnnnn nnnnnnnnnn nnnnnnnnnn nnnnnnnnnn cgcca-gggg
actacg-agc --atagc-tt aaaacccaaa ggacttggc- -ggtgtctca gacccacc-t
agaggagcct g-ttctagaa ccgataaccc cc--gtt-aa acctcaccac tt-cttgt--
t--aatc-cc gcctatatac cg-cc-gtcg -ccagcttac cctatgaa-g gca-aaaca-
gtaagc-aaa atgga---c- a-a--a-acc caaaacgtc- aggtcgaggt gtag-cgcac
gaagt--ggg aagaaat-gg gctacatttt ct-at---ta ca-gaaaa-t cac-----ga
atgg-tttac tg-aaacac- -atac-a--- -tgaaggagg atttagtagt aaaa-agc-a
aatagagagt ccttttg--- --aa-c-cag gct-ctg-ag acacgcnnnn nnnnnnn
>Callichthyidae_Corydoras_arcuatus_2_1
nnnnnnnnnn nnnnnnnnnn nnnnnnnnnn nnnnnnnnnn nnnnnnnnnn cgcca-gggg
actacg-agc --atagc-tt aaaacccaaa ggacttggc- -ggtgtctca gacccacc-t
agaggagcct g-ttctagaa ccgataaccc cc--gtt-aa acctcaccac tt-cttgt--
t--aatc-cc gcctatatac cg-cc-gtcg -ccagcttac cctatgaa-g gca-aaaca-
gtaagc-aaa atgga---c- a-a--a-acc caaaacgtc- aggtcgaggt gtag-cgcac
gaagt--ggg aagaaat-gg gctacatttt ct-at---ta ca-gaaaa-t cac-----ga
atgg-tttac tg-aaacac- -atac-a--- -tgaaggagg atttagtagt aaaa-agc-a
aatagagagt ccttttg--- --aa-c-cag gct-ctg-ag acacgcnnnn nnnnnnn
>Callichthyidae_Corydoras_arcuatus_3_1
nnnnnnnnnn nnnnnnnnnn nnnnnnnnnn nnnnnnnnnn nnnnnnnnnn cgcca-gggg
actacg-agc --atagc-tt aaaacccaaa ggacttggc- -ggtgtctca gacccacc-t
agaggagcct g-ttctagaa ccgataaccc cc--gtt-aa acctcaccac tt-cttgt--
t--aatc-cc gcctatatac cg-cc-gtcg -ccagcttac cctatgaa-g gca-aaaca-
gtaagc-aaa atgga---c- a-a--a-acc caaaacgtc- aggtcgaggt gtag-cgcac
gaagt--ggg aagaaat-gg gctacatttt ct-at---ta ca-gaaaa-t cac-----ga
atgg-tttac tg-aaacac- -atac-a--- -tgaaggagg atttagtagt aaaa-agc-a
aatagagagt ccttttg--- --aa-c-cag gct-ctg-ag acacgcnnnn nnnnnnn
>Callichthyidae_Corydoras_bilineatus_1_1
nnnnnnnnnn nnnnnnnnnn nnnnnnnnnn nnnnnnnnnn nnnnnnnnnn cgcca-gggg
actacg-agc --atagc-tt aaaacccaaa ggacttggc- -ggtgtctca gacccacc-t
agaggagcct g-ttctagaa ccgataaccc cc--gtt-aa acctcaccac tc-cttgt--
t--aatc-cc gcctatatac cg-cc-gtcg -ccagcttac cccatgag-g gta-taaca-
gtaagc-aaa atgga---t- a-a--g-ttc caaaacgtc- aggtcgaggt gtag-cgcac
gaagt--ggg aagaaat-gg gctacatttt ct-ac---ca ca-gaaaa-t tac-----ga
atgg-tctac tg-aaacac- -acac-c--- -tgaaggagg atttagtagt aaaa-agc-a
aatagagagt ccttttg--- --aa-c-cag gct-ctg-ag acacgcnnnn nnnnnnn
>Callichthyidae_Corydoras_britskii_1_1
nnnnnnnnnn nnnnnnnnnn nnnnnnnnnn nnnnnnnnnn nnnnnnnnnn cgcca-gggg
actacg-agc --atagc-tt aaaacccaaa ggacttggc- -ggtgtctca gacccacc-t
agaggagcct g-ttctagaa ccgataaccc cc--gtt-aa acctcaccac tt-cttgt--
t--aatc-cc gcctatatac cg-cc-gtcg -ccagcttac cctatgaa-g gta-aaata-
gtaagc-aaa atgga---c- a-a--g-ccc caaaacgtc- aggtcgaggt gtag-cgcac
gaagt--ggg aagaaat-gg gctacatttt ct-at---ta ca-gaaaa-t cac-----ga
atgg-tttac tg-aaacac- -atac-a--- -tgaaggagg atttagtagt aaaa-agc-a
aatagagagt ccttttg--- --aa-c-cag gct-ctg-ag acacgcnnnn nnnnnnn
>Callichthyidae_Corydoras_burgessi_1_1
nnnnnnnnnn nnnnnnnnnn nnnnnnnnnn nnnnnnnnnn nnnnnnnnnn cgccg-gggg
actacg-agc --atagc-tt aaaacccaaa ggacttggc- -ggtgtctca gacccacc-t
agaggagcct g-ttctagaa ccgataaccc cc--gtt-aa acctcaccac tt-cttgt--
t--aatc-cc gcctatatac cg-cc-gtcg -ccagcttac cctatgaa-g gca-aaaaa-
gtaagc-aaa atgga---c- a-a--a-acc caaaacgtc- aggtcgaggt gtag-cgcac
gaagt--ggg aagaaat-gg gctacatttt ct-at---tg ca-gaaaa-t cac-----ga
atgg-tttac tg-aaacac- -atac-a--- -tgaaggagg atttagtagt aaaa-agc-a
aatagagagt ccttttg--- --aa-c-cag gct-ctg-ag acacgcnnnn nnnnnnn
>Callichthyidae_Corydoras_burgessi_2_1
nnnnnnnnnn nnnnnnnnnn nnnnnnnnnn nnnnnnnnnn nnnnnnnnnn cgccg-gggg
actacg-agc --atagc-tt aaaacccaaa ggacttggc- -ggtgtctca gacccacc-t
agaggagcct g-ttctagaa ccgataaccc cc--gtt-aa acctcaccac tt-cttgt--
t--aatc-cc gcctatatac cg-cc-gtcg -ccagcttac cctatgaa-g gca-aaaaa-
gtaagc-aaa atgga---c- a-a--a-acc caaaacgtc- aggtcgaggt gtag-cgcac
gaagt--ggg aagaaat-gg gctacatttt ct-at---tg ca-gaaaa-t cac-----ga
atgg-tttac tg-aaacac- -atac-a--- -tgaaggagg atttagtagt aaaa-agc-a
aatagagagt ccttttg--- --aa-c-cag gct-ctg-ag acacgcnnnn nnnnnnn
>Callichthyidae_Corydoras_condiscipulus_1_1
nnnnnnnnnn nnnnnnnnnn nnnnnnnnnn nnnnnnnnnn nnnnnnnnnn cgcca-gggg
actacg-agc --atagc-tt aaaacccaaa ggacttggc- -ggtgtctca gacccacc-t
agaggagcct g-ttctagaa ccgataaccc cc--gtt-aa acctcaccac tt-cttgt--
t--aatc-cc gcctatatac cg-cc-gtcg -ccagcttac cctatgaa-g gaa-caaca-
gtaagc-aaa atgga---c- a-a--a-acc caaaacgtc- aggtcgaggt gtag-cgcac
gaagt--ggg aagaaat-gg actacatttt ct-at---tg ca-gaaaa-t cac-----ga
atgg-tttac tg-aaacac- -atac-a--- -tgaaggagg atttagtagt aaaa-agc-a
aatagagagt ccttttg--- --aa-c-cag gct-ctg-ag acacgcnnnn nnnnnnn
>Callichthyidae_Corydoras_condiscipulus_2_1
nnnnnnnnnn nnnnnnnnnn nnnnnnnnnn nnnnnnnnnn nnnnnnnnnn cgcca-gggg
actacg-agc --atagc-tt aaaacccaaa ggacttggc- -ggtgtctca gacccacc-t
agaggagcct g-ttctagaa ccgataaccc cc--gtt-aa acctcaccac tt-cttgt--
t--aatc-cc gcctatatac cg-cc-gtcg -ccagcttac cctgtgaa-g gaa-aaaca-
gtaagc-aaa atgaa---c- a-a--a-ccc caaaacgtc- aggtcgaggt gtag-cgcac
gaagt--ggg aagaaat-gg gctacatttt ct-at---tg ca-gaaaa-t cac-----ga
atgg-tttac tg-aaacac- -atac-a--- -tgaaggagg atttagtagt aaaa-agc-a
aatagagagt ccttttg--- --aa-c-cag gct-ctg-ag acacgcnnnn nnnnnnn
>Callichthyidae_Corydoras_condiscipulus_3_1
nnnnnnnnnn nnnnnnnnnn nnnnnnnnnn nnnnnnnnnn nnnnnnnnnn cgcca-gggg
actacg-agc --atagc-tt aaaacccaaa ggacttggc- -ggtgtctca gacccacc-t
agaggagcct g-ttctagaa ccgataaccc cc--gtt-aa acctcaccac tt-cttgt--
t--aatc-cc gcctatatac cg-cc-gtcg -ccagcttac cctgtgaa-g gaa-aaaca-
gtaagc-aaa atgaa---c- a-a--a-ccc caaaacgtc- aggtcgaggt gtag-cgcac
gaagt--ggg aagaaat-gg gctacatttt ct-at---tg ca-gaaaa-t cac-----ga
atgg-tttac tg-aaacac- -atac-a--- -tgaaggagg atttagtagt aaaa-agc-a
aatagagagt ccttttg--- --aa-c-cag gct-ctg-ag acacgcnnnn nnnnnnn
>Callichthyidae_Corydoras_difluviatilis_1_1
nnnnnnnnnn nnnnnnnnnn nnnnnnnnnn nnnnnnnnnn nnnnnnnnnn cgcca-gggt
actacg-agc --atcgc-tt aaaacccaaa ggacttggc- -ggtgtctca gacccacc-t
agaggagcct g-ttctagaa ccgataaccc cc--gtt-aa acctcaccac tt-cttgt--
t--aatc-cc gcctatatac cg-cc-gtca -ccagcttac cctatgaa-g gta-gaata-
gtaagc-aaa atgga---c- a-a--a-gcc caaaacgtc- aggtcgaggt gtag-cgcac
gaagt--ggg aagaaat-gg gctacatttt ct-at---ca ca-gaaaa-t cac-----ga
atgg-tttac tg-aaacac- -atac-a--- -tgaaggagg atttagtagt aaaa-agc-a
aatagagagt ccttttg--- --aa-c-cag gct-ctg-ag acacgcnnnn nnnnnnn
>Callichthyidae_Corydoras_difluviatilis_2_1
nnnnnnnnnn nnnnnnnnnn nnnnnnnnnn nnnnnnnnnn nnnnnnnnnn cgcca-gggt
actacg-agc --atcgc-tt aaaacccaaa ggacttggc- -ggtgtctca gacccacc-t
agaggagcct g-ttctagaa ccgataaccc cc--gtt-aa acctcaccac tt-cttgt--
t--aatc-cc gcctatatac cg-cc-gtca -ccagcttac cctatgaa-g gta-gaata-
gtaagc-aaa atgga---c- a-a--a-gcc caaaacgtc- aggtcgaggt gtag-cgcac
gaagt--ggg aagaaat-gg gctacatttt ct-at---ca ca-gaaaa-t cac-----ga
atgg-tttac tg-aaacac- -atac-a--- -tgaaggagg atttagtagt aaaa-agc-a
aatagagagt ccttttg--- --aa-c-cag gct-ctg-ag acacgcnnnn nnnnnnn
>Callichthyidae_Corydoras_elegans_1_1
nnnnnnnnnn nnnnnnnnnn nnnnnnnnnn nnnnnnnnnn nnnnnnnnnn cgcca-gggg
actacg-agc --atagc-tt aaaacccaaa ggacttggc- -ggtgtctca gacccacc-t
agaggagcct g-ttctagaa ccgataaccc cc--gtt-aa acctcaccac tc-cttgt--
t--aatc-cc gcctatatac cg-cc-gtcg -ccagcttac cccatgag-g gta-taaca-
gtaagc-aaa atgga---t- a-a--g-ctc caaaacgtc- aggtcgaggt gtag-cgcac
gaagt--ggg aagaaat-gg gctacatttt ct-at---ta ca-gaaaa-t tac-----ga
atgg-tttac tg-aaacac- -acac-c--- -tgaaggagg atttagtagt aaaa-agc-a
aatagagagt ccttttg--- --aa-c-cag gct-ctg-ag acacgcnnnn nnnnnnn
>Callichthyidae_Corydoras_elegans_2_1
nnnnnnnnnn nnnnnnnnnn nnnnnnnnnn nnnnnnnnnn nnnnnnnnnn cgcca-gggg
actacg-agc --atagc-tt aaaacccaaa ggacttggc- -ggtgtctca gacccacc-t
agaggagcct g-ttctagaa ccgataaccc cc--gtt-aa acctcaccac tc-cttgt--
t--aatc-cc gcctatatac cg-cc-gtcg -ccagcttac cccatgag-g gta-taaca-
gtaagc-aaa atgga---t- a-a--g-ctc caaaacgtc- aggtcgaggt gtag-cgcac
gaagt--ggg aagaaat-gg gctacatttt ct-at---ta ca-gaaaa-t tac-----ga
atgg-tttac tg-aaacac- -acac-c--- -tgaaggagg atttagtagt aaaa-agc-a
aatagagagt ccttttg--- --aa-c-cag gct-ctg-ag acacgcnnnn nnnnnnn
>Callichthyidae_Corydoras_elegans_3_1
nnnnnnnnnn nnnnnnnnnn nnnnnnnnnn nnnnnnnnnn nnnnnnnnnn cgccaggggg
actacg-agc --atagc-tt aaaacccaaa ggacttggc- -ggtgtctca gacccacc-t
agaggagcct g-ttctagaa ccgataaccc cc--gtt-aa acctcaccac tc-cttgt--
t--aatc-cc gcctatatac cg-cc-gtcg -ccagcttac cccatgag-g gta-taaca-
gtaagc-aaa atgga---t- a-a--g-ctc caaaacgtc- aggtcgaggt gtag-cgcac
gaagt--ggg aagaaat-gg gctacatttt ct-at---ta ca-gaaaa-t tac-----ga
atgg-tttac tg-aaacac- -acac-c--- -tgaaggagg atttagtagt aaaa-agc-a
aatagagagt ccttttg--- --aa-c-cag gct-ctg-ag acacgcnnnn nnnnnnn
>Callichthyidae_Corydoras_flaveolus_1_1
nnnnnnnnnn nnnnnnnnnn nnnnnnnnnn nnnnnnnnnn nnnnnnnnnn cgccc-gggt
actacg-agc --atagc-tt aaaacccaaa ggacttggc- -ggtgtctca gacccacc-t
agaggagcct g-ttctagaa ccgataaccc cc--gtt-aa acctcaccac tt-cttgt--
t--aacc-cc gcctatatac cg-cc-gtcg -ccagcttac cccgtgag-a gta-aagca-
gtaagc-aaa atgga---t- a-a--g-ttc caaaacgtc- aggtcgaggt gtag-cgcac
gaagt--ggg aagaaat-gg gctacatttt ct-at---ta ta-gaaaa-t cac-----ga
atgg-cctac tg-aaataa- -gcac-c--- -tgaaggagg atttagtagt aaaa-agc-a
aatagagagt ccttttg--- --aa-c-cag gct-ctg-ag acacgcnnnn nnnnnnn
>Callichthyidae_Corydoras_flaveolus_2_1
nnnnnnnnnn nnnnnnnnnn nnnnnnnnnn nnnnnnnnnn nnnnnnnnnn cgccc-gggt
actacg-agc --atagc-tt aaaacccaaa ggacttggc- -ggtgtctca gacccacc-t
agaggagcct g-ttctagaa ccgataaccc cc--gtt-aa acctcaccac tt-cttgt--
t--aacc-cc gcctatatac cg-cc-gtcg -ccagcttac cccgtgag-a gta-aagca-
gtaagc-aaa atgga---t- a-a--g-ttc caaaacgtc- aggtcgaggt gtag-cgcac
gaagt--ggg aagaaat-gg gctacatttt ct-at---ta ta-gaaaa-t cac-----ga
atgg-cctac tg-aaataa- -gcac-c--- -tgaaggagg atttagtagt aaaa-agc-a
aatagagagt ccttttg--- --aa-c-cag gct-ctg-ag acacgcnnnn nnnnnnn
>Callichthyidae_Corydoras_flaveolus_3_1
nnnnnnnnnn nnnnnnnnnn nnnnnnnnnn nnnnnnnnnn nnnnnntatc cgccc-gggt
actacg-agc --atagc-tt aaaacccaaa ggacttggc- -ggtgtctca gacccacc-t
agaggagcct g-ttctagaa ccgataaccc cc--gtt-aa acctcaccac tt-cttgt--
t--aatc-cc gcctatatac cg-cc-gtcg -ccagcttac cccatgag-a gta-aagca-
gtaagc-aaa atgga---t- a-a--g-ttc ccaaacgtc- aggtcgaggt gtag-cgcac
gaagt--ggg aagaaat-gg gctacatttt ct-at---ta ta-gaaaa-t cac-----ga
atgg-cctac tg-aaataa- -gccc-c--- -tgagg--ag gtttagtagt --aa-agc-a
aatagagnnn nnnnnnnnnn nnnnnnnnnn nnnnnnnnnn nnnnnnnnnn nnnnnnn
>Callichthyidae_Corydoras_fowleri_2_1
nnnnnnnnnn nnnnnnnnnn nnnnnnnnnn nnnnnnnnnn nnnnnnnnnn cgcca-ggga
actacg-agc --acagc-tt aaaacccaaa ggacttggc- -ggtgtctca gacccatc-t
agaggagcct g-ttctagaa ccgataaacc cc--gtt-ta acctcaccac tc-cttgt--
t--aatc-ca gcctatatac cg-cc-gtcg -ccagcttac cctgtgaa-g gtt-taaca-
gtaagc-aaa atgag---t- a-a--g-acc caaaacgtc- aggtcgaggt gtag-cacac
gaagt--ggg aagaaat-gg gctacatttt ct-at---ta ca-gaaaa-c tac-----ga
atgg-tttac tg-aaatgt- -attc-c--- -tgaaggagg atttagcagt aaaa-agc-a
aacagagagt ccttttg--- --aa-c-aag gct-ctg-ag acacgcnnnn nnnnnnn
>Callichthyidae_Corydoras_garbei_1_1
nnnnnnnnnn nnnnnnnnnn nnnnnnnnnn nnnnnnnnnn nnnnnnnnnn cgcca-gggt
actacg-agc --gtcgc-tt aaaacccaaa ggacttggc- -ggtgtctca gacccacc-t
agaggagcct g-ttctagaa ccgataaccc cc--gtt-aa acctcacctc tt-cttgt--
t--aatc-cc gcctatatac cg-cc-gtcg -ccagcctac cctatgaa-g gta-aaata-
gtaagc-aaa atgga---c- a-a--a-acc caaaacgtc- aggtcgaggt gtag-cgcac
gaagt--ggg aagaaat-gg gctacatttt ct-at---ca ca-gaaaa-t cac-----ga
atgg-tttac tg-aaacac- -atac-c--- -tgaaggagg atttagtagt aaaa-agc-a
aatagagcgt ccttttg--- --aa-c-cag gct-ctg-ag acacgcnnnn nnnnnnn
>Callichthyidae_Corydoras_habrosus_1_1
nnnnnnnnnn nnnnnnnnnn nnnnnnnnnn nnnnnnnnnn nnnnnnnnnn cgcca-gggg
actacg-agc --atagc-tt aaaacccaaa ggacttggc- -ggtgtctca gacccacc-t
agaggagcct g-ttctagaa ccgataaccc cc--gtt-aa acctcaccac tt-cttgt--
t--aatc-cc gcctatatac cg-cc-gtcg -ccagcttac cctatgaa-g gca-aaaca-
gtaagc-aaa atgga---c- a-a--a-acc caaaacgtc- aggtcgaggt gtag-cgcac
gaagt--ggg aagaaat-gg gctacatttt ct-at---ta ca-gaaaa-t cac-----ga
atgg-tttac tg-aaacac- -atac-a--- -tgaaggagg atttagtagt aaaa-aga-a
aatagagagt ccttttg--- --aa-c-cag gct-ctg-ag acacgcnnnn nnnnnnn
>Callichthyidae_Corydoras_habrosus_2_1
nnnnnnnnnn nnnnnnnnnn nnnnnnnnnn nnnnnnnnnn nnnnnnnnnn cgcca-gggg
actacg-agc --atagc-tt aaaacccaaa ggacttggc- -ggtgtctca gacccacc-t
agaggagcct g-ttctagaa ccgataaccc cc--gtt-aa acctcaccac tt-cttgt--
t--aatc-cc gcctatatac cg-cc-gtcg -ccagcttac cctatgaa-g gca-aaaca-
gtaagc-aaa atgga---c- a-a--a-acc caaaacgtc- aggtcgaggt gtag-cgcac
gaagt--ggg aagaaat-gg gctacatttt ct-at---ta ca-gaaaa-t cac-----ga
atgg-tttac tg-aaacac- -atac-a--- -tgaaggagg atttagtagt aaaa-aga-a
aatagagagt ccttttg--- --aa-c-cag gct-ctg-ag acacgcnnnn nnnnnnn
>Callichthyidae_Corydoras_imitator_1_1
nnnnnnnnnn nnnnnnnnnn nnnnnnnnnn nnnnnnnnnn nnnnnnnnnn cgcca-gggg
actacg-agc --atagc-tt aaaacccaaa ggacttggc- -ggtgtctca gacccacc-t
agaggagcct g-ttctagaa ccgataatcc cc--gtt-aa acctcaccac tt-cttgt--
t--aatc-cc gcctatatac cg-cc-gtcg -ccagcttac cctatgaa-g gaa-gaaca-
gtaagc-aaa atgga---c- a-a--a-acc caaaacgtc- aggtcgaggt gtag-cgcac
gaagt--ggg aagaaat-gg gctacatttt ct-at---ca ca-gaaaa-t cac-----ga
atgg-tttac tg-aaacac- -atac-a--- -tgaaggagg atttagtagt aaaa-agc-a
aatagagagt ccttttg--- --aa-c-cag gct-ctg-ag acacgcnnnn nnnnnnn
>Callichthyidae_Corydoras_imitator_2_1
nnnnnnnnnn nnnnnnnnnn nnnnnnnnnn nnnnnnnnnn nnnnnnnnnn cgcca-gggg
actacg-agc --atagc-tt aaaacccaaa ggacttggc- -ggtgtctca gacccacc-t
agaggagcct g-ttctagaa ccgataatcc cc--gtt-aa acctcaccac tt-cttgt--
t--aatc-cc gcctatatac cg-cc-gtcg -ccagcttac cctatgaa-g gaa-gaaca-
gtaagc-aaa atgga---c- a-a--a-acc caaaacgtc- aggtcgaggt gtag-cgcac
gaagt--ggg aagaaat-gg gctacatttt ct-at---ca ca-gaaaa-t cac-----ga
atgg-tttac tg-aaacac- -atac-a--- -tgaaggagg atttagtagt aaaa-agc-a
aatagagagt ccttttg--- --aa-c-cag gct-ctg-ag acacgcnnnn nnnnnnn
>Callichthyidae_Corydoras_julii_1_1
nnnnnnnnnn nnnnnnnnnn nnnnnnnnnn nnnnnnnnnn nnnnnnnnnn cgcca-gggg
actacg-agc --atagc-tt aaaacccaaa ggacttggc- -ggtgtctca gacccacc-t
agaggagcct g-ttctagaa ccgataaccc cc--gtt-aa acctcaccac tt-cttgt--
t--aatc-cc gcctatatac cg-cc-gtcg -ccagcttac cctatgaa-g gca-aaaca-
gtaagc-aaa atgga---c- a-a--a-acc caaaacgtc- aggtcgaggt gtag-cgcac
gaagt--ggg aagaaat-gg gctacatttt ct-at---ta ca-gaaaa-t cac-----ga
atgg-tttac tg-aaacac- -atac-a--- -tgaaggagg atttagtagt aaaa-agc-a
aatagagagt ccttttg--- --aa-c-cag gct-ctg-ag acacgcnnnn nnnnnnn
>Callichthyidae_Corydoras_julii_2_1
nnnnnnnnnn nnnnnnnnnn nnnnnnnnnn nnnnnnnnnn nnnnnnnnnn cgcca-gggg
actacg-agc --atagc-tt aaaacccaaa ggacttggc- -ggtgtctca gacccacc-t
agaggagcct g-ttctagaa ccgataaccc cc--gtt-aa acctcaccac tt-cttgt--
t--aatc-cc gcctatatac cg-cc-gtcg -ccagcttac cctatgaa-g gca-aaaca-
gtaagc-aaa atgga---c- a-a--a-acc caaaacgtc- aggtcgaggt gtag-cgcac
gaagt--ggg aagaaat-gg gctacatttt ct-at---ta ca-gaaaa-t cac-----ga
atgg-tttac tg-aaacac- -atac-a--- -tgaaggagg atttagtagt aaaa-agc-a
aatagagagt ccttttg--- --aa-c-cag gct-ctg-ag acacgcnnnn nnnnnnn
>Callichthyidae_Corydoras_leopardus_1_1
nnnnnnnnnn nnnnnnnnnn nnnnnnnnnn nnnnnnnnnn nnnnnnnnnn cgcca-gggg
actacg-agc --atagc-tt aaaacccaaa ggacttggc- -ggtgtctca gacccacc-t
agaggagcct g-ttctagaa ccgataaccc cc--gtt-aa acctcaccac tt-cttgt--
t--aatc-cc gcctatatac cg-cc-gtcg -ccagcttac cctatgaa-g gaa-gaaca-
gtaagc-aaa atgga---c- a-a--a-acc caaaacgtc- aggtcgaggt gtag-cgcac
gaagt--ggg aagaaat-gg gctacatttt ct-at---tg ca-gaaaa-t cac-----ga
atgg-tttac tg-aaacac- -atac-a--- -tgaaggagg atttagtagt aaaa-agc-a
aatagagagt ccttttg--- --aa-c-cag gct-ctg-ag acacgcnnnn nnnnnnn
>Callichthyidae_Corydoras_leopardus_2_1
nnnnnnnnnn nnnnnnnnnn nnnnnnnnnn nnnnnnnnnn nnnnnnnnnn cgcca-gggg
actacg-agc --atagc-tt aaaacccaaa ggacttggc- -ggtgtctca gacccacc-t
agaggagcct g-ttctagaa ccgataaccc cc--gtt-aa acctcaccac tt-cttgt--
t--aatc-cc gcctatatac cg-cc-gtcg -ccagcttac cctatgaa-g gaa-gaaca-
gtaagc-aaa atgaa---c- a-a--a-acc caaaacgtc- aggtcgaggt gtag-cgcac
gaagt--ggg aagaaat-gg gctacatttt ct-at---tg ca-gaaaa-t cac-----ga
atgg-tttac tg-aaacac- -atac-a--- -tgaaggagg atttagtagt aaaa-agc-a
aatagagagt ccttttg--- --aa-c-cag gct-ctg-ag acacgcnnnn nnnnnnn
>Callichthyidae_Corydoras_maculifer_2_1
nnnnnnnnnn nnnnnnnnnn nnnnnnnnnn nnnnnnnnnn nnnnnnnnnn cgccc-ggga
actacg-agc --ccagc-tt gaaacccaaa ggacttggc- -ggtgcccca gatccacc-t
agaggagcct g-ttctataa ccgataaccc cc--gtt-aa acctcaccac tt-ctcgc--
c--agat-cc gtctatatac cg-cc-gtcg -caagcttac cccgtgag-g gct-taaca-
gtaagc-aaa atggg---ca t-g--g-ccc -agaacgtc- aggtcgaggt gtag-cacac
gaagt--ggg aagaaat-gg gctacatttt ct-at---ta ca-gaaaa-c tac-----ga
acga-cgtac tg-aaatgt- -actc-a--- -tgaaggagg atttagaagt aaaa-agc-a
aatagagagt ccttttg--- --aa-c-cag gct-ctg-ag gcacgcnnnn nnnnnnn
>Callichthyidae_Corydoras_maculifer_3_1
nnnnnnnnnn nnnnnnnnnn nnnnnnnnnn nnnnnnnnnn nnnnnnnnnn cgccc-ggga
actacg-agc --ccagc-tt gaaacccaaa ggacttggc- -ggtgcccca gatccacc-t
agaggagcct g-ttctataa ccgataaccc cc--gtt-aa acctcaccac tt-ctcgc--
c--agat-cc gtctatatac cg-cc-gtcg -caagcttac cccgtgag-g gct-taaca-
gtaagc-aaa atggg---ca t-g--g-ccc -agaacgtc- aggtcgaggt gtag-cacac
gaagt--ggg aagaaat-gg gctacatttt ct-at---ta ca-gaaaa-c tac-----ga
acga-cgtac tg-aaatgt- -actc-a--- -tgaaggagg atttagaagt aaaa-agc-a
aatagagagt ccttttg--- --aa-c-cag gct-ctg-ag gcacgcnnnn nnnnnnn
>Callichthyidae_Corydoras_metae_1_1
nnnnnnnnnn nnnnnnnnnn nnnnnnnnnn nnnnnnnnnn nnnnnnnnnn cgcca-gggg
actacg-agc --atagc-tt aaaacccaaa ggacttggc- -ggtgtctca gacccacc-t
agaggagcct g-ttctagaa ccgataaccc cc--gtt-aa acctcaccac tt-cttgt--
t--aatc-cc gcctatatac cg-cc-gtcg -ccagcttac cctatgaa-g gca-aaaca-
gtaagc-aaa atgga---c- a-a--a-acc caaaacgtc- aggtcgaggt gtag-cgcac
gaagt--ggg aagaaat-gg gctacatttt ct-at---tg ca-gaaaa-t cac-----ga
atgg-tttac tg-aaacac- -atac-a--- -tgaaggagg atttagtagt aaaa-agc-a
aatagagagt ccttttg--- --aa-c-cag gct-ctg-ag acacgcnnnn nnnnnnn
>Callichthyidae_Corydoras_nattereri_1_1
nnnnnnnnnn nnnnnnnnnn nnnnnnnnnn nnnnnnnnnn nnnnnnnnnn cgcca-gggt
actacg-agc --atagc-tt aaaacccaaa ggacttggc- -ggtgtctca gacccacc-t
agaggagcct g-ttctagaa ccgataatcc cc--gtt-aa acctcaccac tt-cttgt--
t--aatc-cc gcctatatac cg-cc-gtcg -ccagcttac cccatgag-g gtt-aaaca-
gtaagc-aaa atgga---c- a-a--a-ccc cagaacgtc- aggtcgaggt gtag-cgcac
gaagt--ggg aagaaat-gg gctacatttt ct-at---ag ca-gaaaa-t aac-----ga
atgg-tctac tg-aaacac- -atac-c--- -tgaaggagg atttagcagt aaaa-agc-a
aatagagagt ccttttg--- --aa-t-cag gct-ctg-ag acacgcnnnn nnnnnnn
>Callichthyidae_Corydoras_nattereri_2_1
nnnnnnnnnn nnnnnnnnnn nnnnnnnnnn nnnnnnnnnn nnnnnnnnnn cgcca-gggt
actacg-agc --atagc-tt aaaacccaaa ggacttggc- -ggtgtctca gacccacc-t
agaggagcct g-ttctagaa ccgataatcc cc--gtt-aa acctcaccac tt-cttgt--
t--aatc-cc gcctatatac cg-cc-gtcg -ccagcttac cccatgag-g gtt-aaaca-
gtaagc-aaa atgga---c- a-a--a-ccc cagaacgtc- aggtcgaggt gtag-cgcac
gaagt--ggg aagaaat-gg gctacatttt ct-at---aa ca-gaaaa-t aac-----ga
atgg-tctac tg-aaacac- -atac-c--- -tgaaggagg atttagcagt aaaa-agc-a
aatagagagt ccttttg--- --aa-t-cag gct-ctg-ag acacgcnnnn nnnnnnn
>Callichthyidae_Corydoras_nattereri_3_1
nnnnnnnnnn nnnnnnnnnn nnnnnnnnnn nnnnnnnnnn nnnnnnnnnn cgcca-gggt
actacg-agc --atagc-tt aaaacccaaa ggacttggc- -ggtgtctca gacccacc-t
agaggagcct g-ttctagaa ccgataatcc cc--gtt-aa acctcaccac tt-cttgt--
t--aatc-cc gcctatatac cg-cc-gtcg -ccagcttac cccatgag-g gtt-aaaca-
gtaagc-aaa atgga---c- a-a--a-ccc cagaacgtc- aggtcgaggt gtag-cgcac
gaagt--ggg aagaaat-gg gctacatttt ct-at---aa ca-gaaaa-t aac-----ga
atgg-tctac tg-aaacac- -atac-c--- -tgaaggagg atttagcagt aaaa-agc-a
aatagagagt ccttttg--- --aa-t-cag gct-ctg-ag acacgcnnnn nnnnnnn
>Callichthyidae_Corydoras_nijsseni_1_1
nnnnnnnnnn nnnnnnnnnn nnnnnnnnnn nnnnnnnnnn nnnnnnnnnn cgcca-gggg
actacg-agc --atagc-tt aaaacccaaa ggacttggc- -ggtgtctca gacccacc-t
agaggagcct g-ttctagaa ccgataaccc cc--gtt-aa acctcaccac tc-cttgt--
t--aatc-cc gcctatatac cg-cc-gtcg -ccagcttac cccatgag-g gta-taaca-
gtaagc-aaa atgga---t- a-a--g-ccc caaaacgtc- aggtcgaggt gtag-cgcac
gaagt--ggg aagaaat-gg gctacatttt ct-at---ta ca-gaaaa-t tac-----ga
atgg-tctac tg-aaacac- -acac-c--- -tgaaggagg atttagtagt aaaa-agc-a
aatagagagt ccttttg--- --aa-c-cag gct-ctg-ag acacgcnnnn nnnnnnn
>Callichthyidae_Corydoras_nijsseni_2_1
nnnnnnnnnn nnnnnnnnnn nnnnnnnnnn nnnnnnnnnn nnnnnnnnnn cgcca-gggg
actacg-agc --atagc-tt aaaacccaaa ggacttggc- -ggtgtctca gacccacc-t
agaggagcct g-ttctagaa ccgataaccc cc--gtt-aa acctcaccac tc-cttgt--
t--aatc-cc gcctatatac cg-cc-gtcg -ccagcttac cccatgag-g gta-taaca-
gtaagc-aaa atgga---t- a-a--g-ccc caaaacgtc- aggtcgaggt gtag-cgcac
gaagt--ggg aagaaat-gg gctacatttt ct-at---ta ca-gaaaa-t tac-----ga
atgg-tctac tg-aaacac- -acac-c--- -tgaaggagg atttagtagt aaaa-agc-a
aatagagagt ccttttg--- --aa-c-cag gct-ctg-ag acacgcnnnn nnnnnnn
>Callichthyidae_Corydoras_nijsseni_3_1
nnnnnnnnnn nnnnnnnnnn nnnnnnnnnn nnnnnnnnnn nnnnnnnnnn cgcca-gggg
actacg-agc --atagc-tt aaaacccaaa ggacttggc- -ggtgtctca gacccacc-t
agaggagcct g-ttctagaa ccgataaccc cc--gtt-aa acctcaccac tc-cttgt--
t--aatc-cc gcctatatac cg-cc-gtcg -ccagcttac cccatgag-g gta-taaca-
gtaagc-aaa atgga---t- a-a--g-ccc caaaacgtc- aggtcgaggt gtag-cgcac
gaagt--ggg aagaaat-gg gctacatttt ct-at---ta ca-gaaaa-t tac-----ga
atgg-tctac tg-aaacac- -acac-c--- -tgaaggagg atttagtagt aaaa-agc-a
aatagagagt ccttttg--- --aa-c-cag gct-ctg-ag acacgcnnnn nnnnnnn
>Callichthyidae_Corydoras_oiapoquensis_1_1
nnnnnnnnnn nnnnnnnnnn nnnnnnnnnn nnnnnnnnnn nnnnnnnnnn cgcca-gggg
actacg-agc --atagc-tt aaaacccaaa ggacttggc- -ggtgtctca gacccacc-t
agaggagcct g-ttctagaa ccgataaccc cc--gtt-aa acctcaccac tt-cttgt--
t--aatc-cc gcctatatac cg-cc-gtcg -ccagcttac cctatgaa-g gca-aaaca-
gtaagc-aaa acgga---c- a-a--a-acc caaaacgtc- aggtcgaggt gtag-cgcac
gaagt--ggg aagaaat-gg gctacatttt ct-at---ta ca-gaaaa-t cac-----ga
atgg-tttac tg-aaacac- -atac-a--- -tgaaggagg atttagtagt aaaa-agt-a
aatagagagt ccttttg--- --aa-c-cag gct-ctg-ag acacgcnnnn nnnnnnn
>Callichthyidae_Corydoras_oiapoquensis_2_1
nnnnnnnnnn nnnnnnnnnn nnnnnnnnnn nnnnnnnnnn nnnnnnnnnn cgcca-gggg
actacg-agc --atagc-tt aaaacccaaa ggacttggc- -ggtgtctca gacccacc-t
agaggagcct g-ttctagaa ccgataaccc cc--gtt-aa acctcaccac tt-cttgt--
t--aatc-cc gcctatatac cg-cc-gtcg -ccagcttac cctatgaa-g gca-aaaca-
gtaagc-aaa acgga---c- a-a--a-acc caaaacgtc- aggtcgaggt gtag-cgcac
gaagt--ggg aagaaat-gg gctacatttt ct-at---ta ca-gaaaa-t cac-----ga
atgg-tttac tg-aaacac- -atac-a--- -tgaaggagg atttagtagt aaaa-agt-a
aatagagagt ccttttg--- --aa-c-cag gct-ctg-ag acacgcnnnn nnnnnnn
>Callichthyidae_Corydoras_paleatus_1_1
nnnnnnnnnn nnnnnnnnnn nnnnnnnnnn nnnnnnnnnn nnnnnnnnnn cgccc-gggt
actacg-agc --atagc-tt aaaacccaaa ggacttggc- -ggtgtctca gacccacc-t
agaggagcct g-ttctagaa ccgataatcc cc--gtt-aa acctcaccac tt-cttgt--
t--aatc-cc gcctatatac cg-cc-gtcg -ccagcttac cccatgag-g gtc-aaaca-
gtaagc-aaa atgga---c- a-a--a-ccc caaaacgtc- aggtcgaggt gtag-cgcac
gaagt--ggg aagaaat-gg gctacatttt ct-at---aa ca-gaaaa-t aac-----ga
atgg-tctac tg-aaacac- -atac-c--- -tgaaggagg atttagcagt aaaa-agc-a
aatagagagt ccttttg--- --aa-c-cag gct-ctg-ag acacgcnnnn nnnnnnn
>Callichthyidae_Corydoras_paleatus_2_1
nnnnnnnnnn nnnnnnnnnn nnnnnnnnnn nnnnnnnnnn nnnnnnnnnn cgccc-gggt
actacg-agc --atagc-tt aaaacccaaa ggacttggc- -ggtgtctca gacccacc-t
agaggagcct g-ttctagaa ccgataatcc cc--gtt-aa acctcaccac tt-cttgt--
t--aatc-cc gcctatatac cg-cc-gtcg -ccagcttac cccatgag-g gtc-aaaca-
gtaagc-aaa atgga---c- a-a--a-ccc caaaacgtc- aggtcgaggt gtag-cgcac
gaagt--ggg aagaaat-gg gctacatttt ct-at---aa ca-gaaaa-t aac-----ga
atgg-tctac tg-aaacac- -atac-c--- -tgaaggagg atttagcagt aaaa-agc-a
aatagagagt ccttttg--- --aa-c-cag gct-ctg-ag acacgcnnnn nnnnnnn
>Callichthyidae_Corydoras_panda_2_1
nnnnnnnnnn nnnnnnnnnn nnnnnnnnnn nnnnnnnnnn nnnnnnnnnn cgcca-gggg
actacg-agc --atagc-tt aaaacccaaa ggacttggc- -ggtgtctca gacccacc-t
agaggagcct g-ttctagaa ccgataaccc cc--gtt-aa acctcaccac tt-cttgt--
t--aatc-cc gcctatatac cg-cc-gtcg -ccagcttac cctatgaa-g gca-aaaca-
gtaagc-aaa atgga---c- a-a--a-acc caaaacgtc- aggtcgaggt gtag-cgcac
gaaat--ggg aagaaat-gg gctacatttt ct-at---ta ca-gaaaa-t cac-----ga
atgg-tttac tg-aaacac- -atac-a--- -tgaaggagg atttagtagt aaaa-agc-a
aatagagagt ccttttg--- --aa-c-cag gct-ctg-ag acacgcnnnn nnnnnnn
>Callichthyidae_Corydoras_serratus_2_1
nnnnnnnnnn nnnnnnnnnn nnnnnnnnnn nnnnnnnnnn nnnnnnnnnn cgcca-gggg
actaca-agc --ccagc-tt aaaacccaaa ggacttggc- -ggtgtctca gacccacc-t
agaggagcct g-ttctagaa ccgataaacc cc--gtt-aa acctcaccac tt-cttgt--
t--taac-cc gcctatatac cg-cc-gtcg -tcagcttac tccgtgag-g act-caaca-
gtaagc-aaa atgag---t- a-g--a-acc cagaacgtc- aggtcgaggt gtag-cacac
gaaat--ggg aagaaat-gg gctacatttt ct-at---ta ca-gaaaa-c tac-----ga
atgg-tgtac tg-aaacgt- -actc-t--- -tgaaggagg atttagaagt aaaa-agc-a
aatagagagt ccttttg--- --aa-c-tag gct-ctg-ag acacgcnnnn nnnnnnn
>Callichthyidae_Corydoras_serratus_3_1
nnnnnnnnnn nnnnnnnnnn nnnnnnnnnn nnnnnnnnnn nnnnnnnnnn cgcca-gggg
actaca-agc --ccagc-tt aaaacccaaa ggacttggc- -ggtgtctca gacccacc-t
agaggagcct g-ttctagaa ccgataaacc cc--gtt-aa acctcaccac tt-cttgt--
t--taac-cc gcctatatac cg-cc-gtcg -tcagcttac tccgtgag-g act-caaca-
gtaagc-aaa atgag---t- a-g--a-acc cagaacgtc- aggtcgaggt gtag-cacac
gaaat--ggg aagaaat-gg gctacatttt ct-at---ca ca-gaaaa-c tac-----ga
atgg-tgtac tg-aaacgt- -actc-t--- -tgaaggagg atttagaagt aaaa-agc-a
aatagagagt ccttttg--- --aa-c-tag gct-ctg-ag acacgcnnnn nnnnnnn
>Callichthyidae_Corydoras_sterbai_1_1
nnnnnnnnnn nnnnnnnnnn nnnnnnnnnn nnnnnnnnnn nnnnnnnnnn cgcca-gggg
actacg-agc --atagc-tt aaaacccaaa ggacttggc- -ggtgtctca gacccacc-t
agaggagcct g-ttctagaa ccgataaccc cc--gtt-aa acctcaccac tt-cttgt--
t--aatc-cc gcctatatac cg-cc-gtcg -ccagcttac cctatgaa-g gca-aaaca-
gtaagc-aaa atgga---c- a-a--a-acc caaaacgtc- aggtcgaggt gtag-cgcac
gaaat--ggg aagaaat-gg gctacatttt ct-at---ta ca-gaaaa-t cac-----ga
atgg-tttac tg-aaacac- -atac-a--- -tgaaggagg atttagtagt aaaa-agc-a
aatagagagt ccttttg--- --aa-c-cag gct-ctg-ag acacgcnnnn nnnnnnn
>Callichthyidae_Corydoras_trilineatus_1_1
nnnnnnnnnn nnnnnnnnnn nnnnnnnnnn nnnnnnnnnn nnnnnnnnnn cgcca-gggg
actacg-agc --atagc-tt aaaacccaaa ggacttggc- -ggtgtctca gacccacc-t
agaggagcct g-ttctagaa ccgataaccc cc--gtt-aa acctcaccac tt-cttgt--
t--aatc-cc gcctatatac cg-cc-gtcg -ccagcttac cctatgaa-g gca-aaaca-
gtaagc-aaa atgga---c- a-a--a-acc caaaacgtc- aggtcgaggt gtag-cgcac
gaagt--ggg aagaaat-gg gctacatttt ct-at---ta ca-gaaaa-t cac-----ga
atgg-tttac tg-aaacac- -atac-a--- -tgaaggagg atttagtagt aaaa-agc-a
aatagagagt ccttttg--- --aa-c-cag gct-ctg-ag acacgcnnnn nnnnnnn
>Callichthyidae_Corydoras_trilineatus_2_1
nnnnnnnnnn nnnnnnnnnn nnnnnnnnnn nnnnnnnnnn nnnnnnnnnn cgcca-gggg
actacg-agc --atagc-tt aaaacccaaa ggacttggc- -ggtgtctca gacccacc-t
agaggagcct g-ttctagaa ccgataaccc cc--gtt-aa acctcaccac tt-cttgt--
t--aata-cc gcctatatac cg-cc-gtcg -ccagcttac cctatgaa-g gca-aaaca-
gtaagc-aaa atgga---c- a-a--a-acc caaaacgtc- aggtcgaggt gtag-cgcac
gaagt--ggg aagaaat-gg gctacatttt ct-at---ca ca-gaaaa-t cac-----ga
atgg-tttac tg-aaacac- -atac-a--- -tgaaggagg atttagtagt aaaa-agc-a
aatagagagt ccttttg--- --aa-c-cag gct-ctg-ag acacgcnnnn nnnnnnn
>Callichthyidae_Corydoras_trilineatus_3_1
nnnnnnnnnn nnnnnnnnnn nnnnnnnnnn nnnnnnnnnn nnnnnnnnnn cgcca-gggg
actacg-agc --atagc-tt aaaacccaaa ggacttggc- -ggtgtctca gacccacc-t
agaggagcct g-ttctagaa ccgataaccc cc--gtt-aa acctcaccac tt-cttgt--
t--aata-cc gcctatatac cg-cc-gtcg -ccagcttac cctatgaa-g gca-aaaca-
gtaagc-aaa atgga---c- a-a--a-acc caaaacgtc- aggtcgaggt gtag-cgcac
gaagt--ggg aagaaat-gg gctacatttt ct-at---ca ca-gaaaa-t cac-----ga
atgg-tttac tg-aaacac- -atac-a--- -tgaaggagg atttagtagt aaaa-agc-a
aatagagagt ccttttg--- --aa-c-cag gct-ctg-ag acacgcnnnn nnnnnnn
>Callichthyidae_Corydoras_tukano_1_1
nnnnnnnnnn nnnnnnnnnn nnnnnnnnnn nnnnnnnnnn nnnnnnnnnn cgcca-gggt
actacg-agc --atagc-tt aaaacccaaa ggacttggc- -ggtgtctca gacccacc-t
agaggagcct g-ttctaaaa ccgataatcc cc--gtt-aa acctcaccac tc-cttgt--
t--aatt-cc gcctatatac ca-cc-gtcg -ccagcttac cctatgaa-g gtt-taaca-
gtaagc-aaa atggg---c- a-a--a-ccc caaaacgtc- aggtcgaggt gtag-cgcac
gaagt--ggg aagaaat-gg gctacatttt ct-ac---ca ca-gaaaa-t aac-----ga
atgg-tttac tg-aaacac- -acac-c--- -tgaaggagg atttagcagt aaaa-aac-a
aatagagagt ctttttg--- --aa-c-cag gct-ctg-ag acacgcnnnn nnnnnnn
>Callichthyidae_Corydoras_tukano_2_1
nnnnnnnnnn nnnnnnnnnn nnnnnnnnnn nnnnnnnnnn nnnnnnnnnn cgcca-gggt
actacg-agc --atagc-tt aaaacccaaa ggacttggc- -ggtgtctca gacccacc-t
agaggagcct g-ttctaaaa ccgataatcc cc--gtt-aa acctcaccac tc-cttgt--
t--aatt-cc gcctatatac ca-cc-gtcg -ccagcttac cctatgaa-g gtt-taaca-
gtaagc-aaa atggg---c- a-a--a-ccc caaaacgtc- aggtcgaggt gtag-cgcac
gaagt--ggg aagaaat-gg gctacatttt ct-ac---ca ca-gaaaa-t aac-----ga
atgg-tttac tg-aaacac- -acac-c--- -tgaaggagg atttagcagt aaaa-aac-a
aatagagagt ctttttg--- --aa-c-cag gct-ctg-ag acacgcnnnn nnnnnnn
>Callichthyidae_Corydoras_tukano_3_1
nnnnnnnnnn nnnnnnnnnn nnnnnnnnnn nnnnnnnnnn nnnnnnnnnn cgcca-gggt
actacg-agc --atagc-tt aaaacccaaa ggacttggc- -ggtgtctca gacccacc-t
agaggagcct g-ttctaaaa ccgataatcc cc--gtt-aa acctcaccac tc-cttgt--
t--aatt-cc gcctatatac ca-cc-gtcg -ccagcttac cctatgaa-g gtt-taaca-
gtaagc-aaa atggg---c- a-a--a-ccc caaaacgtc- aggtcgaggt gtag-cgcac
gaagt--ggg aagaaat-gg gctacatttt ct-ac---ca ca-gaaaa-t aac-----ga
atgg-tttac tg-aaacac- -acac-c--- -tgaaggagg atttagcagt aaaa-aac-a
aatagagagt ctttttg--- --aa-c-cag gct-ctg-ag acacgcnnnn nnnnnnn
>Callichthyidae_Corydoras_virginiae_1_1
nnnnnnnnnn nnnnnnnnnn nnnnnnnnnn nnnnnnnnnn nnnnnnnnnn cgcca-gggg
actacg-agc --atagc-tt aaaacccaaa ggacttggc- -ggtgtctca gacccacc-t
agaggagcct g-ttctagaa ccgataaccc cc--gtt-aa acctcaccac tt-cttgt--
t--aatc-cc gcctatatac cg-cc-gtcg -ccagcttac cctatgaa-g gaa-gaaca-
gtaagc-aaa atgga---c- a-a--a-acc caaaacgtc- aggtcgaggt gtag-cgcac
gaagt--ggg aagaaat-gg gctacatttt ct-at---ta ca-gaaaa-t cac-----ga
atgg-tttac tg-aaacac- -atac-a--- -tgaaggagg atttagtagt aaaa-agc-a
aatagagagt ccttttg--- --aa-c-cag gct-ctg-ag acacgcnnnn nnnnnnn
>Callichthyidae_Corydoras_virginiae_2_1
nnnnnnnnnn nnnnnnnnnn nnnnnnnnnn nnnnnnnnnn nnnnnnnnnn cgcca-gggg
actacg-agc --atagc-tt aaaacccaaa ggacttggc- -ggtgtctca gacccacc-t
agaggagcct g-ttctagaa ccgataaccc cc--gtt-aa acctcaccac tt-cttgt--
t--aatc-cc gcctatatac cg-cc-gtcg -ccagcttac cctatgaa-g gaa-gaaca-
gtaagc-aaa atgga---c- a-a--a-acc caaaacgtc- aggtcgaggt gtag-cgcac
gaagt--ggg aagaaat-gg gctacatttt ct-at---ta ca-gaaaa-t cac-----ga
atgg-tttac tg-aaacac- -atac-a--- -tgaaggagg atttagtagt aaaa-agc-a
aatagagagt ccttttg--- --aa-c-cag gct-ctg-ag acacgcnnnn nnnnnnn
>Callichthyidae_Corydoras_virginiae_3_1
nnnnnnnnnn nnnnnnnnnn nnnnnnnnnn nnnnnnnnnn nnnnnnnnnn cgcca-gggg
actacg-agc --atagc-tt aaaacccaaa ggacttggc- -ggtgtctca gacccacc-t
agaggagcct g-ttctagaa ccgataaccc cc--gtt-aa acctcaccac tt-cttgt--
t--aatc-cc gcctatatac cg-cc-gtcg -ccagcttac cctatgaa-g gaa-gaaca-
gtaagc-aaa atgga---c- a-a--a-acc caaaacgtc- aggtcgaggt gtag-cgcac
gaagt--ggg aagaaat-gg gctacatttt ct-at---ta ca-gaaaa-t cac-----ga
atgg-tttac tg-aaacac- -atac-a--- -tgaaggagg atttagtagt aaaa-agc-a
aatagagagt ccttttg--- --aa-c-cag gct-ctg-ag acacgcnnnn nnnnnnn
>Callichthyidae_Corydoras_weitzmani_1_1
nnnnnnnnnn nnnnnnnnnn nnnnnnnnnn nnnnnnnnnn nnnnnnnnnn cgcca-gggg
actacg-agc --atagc-tt aaaacccaaa ggacttggc- -ggtgtctca gacccacc-t
agaggagcct g-ttctagaa ccgataaccc cc--gtt-aa acctcaccac tt-cttgt--
t--aatc-cc gcctatatac cg-cc-gtcg -ccagcctac cctatgaa-g gca-aaaca-
gtaagc-aaa atgga---c- a-a--a-acc caaaacgtc- aggtcgaggt gtag-cgcac
gaagt--ggg aagaaat-gg gctacatttt ct-at---ta ca-gaaaa-t cac-----ga
atgg-tttac tg-aaacac- -atac-g--- -tgaaggagg atttagtagt aaaa-agc-a
aatagagagt ccttttg--- --aa-c-cag gct-ctg-ag acacgcnnnn nnnnnnn
>Callichthyidae_Scleromystax_macropterus_1_1
nnnnnnnnnn nnnnnnnnnn nnnnnnnnnn nnnnnnnnnn nnnnnnnnnn cgcca-gggt
actacg-agc --atagc-tt aaaacccaaa ggacttggc- -ggtgtctca gacccacc-t
agaggagcct g-ttctagaa ccgataaccc cc--gtt-aa acctcaccac tt-cttgt--
t--aatt-cc gcctatatac cg-cc-gtcg -ccagcttac cccatgag-g gta-aaata-
gtaagc-aaa atggg---t- a-a--a-ccc caaaacgtc- aggtcgaggt gtag-cgtac
gaagt--ggg aagaaat-gg gctacatttt ct-at---ta ca-gaaaa-c -ac-----ga
acgg-tttac tg-aaacac- -atac-c--- -tgaaggagg atttagtagt aaaa-agc-a
aacagagagt ccttttg--- --aa-c-cag gct-ctg-ag acacgcnnnn nnnnnnn
>Callichthyidae_Scleromystax_prionotos_1_1
nnnnnnnnnn nnnnnnnnnn nnnnnnnnnn nnnnnnnnnn nnnnnnnnnn cgcca-gggt
actacg-agc --gtagc-tt aaaacccaaa ggatttggc- -ggtgtctca gacccacc-t
agaggagcct g-ttctagaa ccgataaccc cc--gtt-aa acctcaccac tc-cttgt--
t--aatt-cc gcctatatac cg-cc-gtcg -ccagcttac cccatgag-g gta-aaata-
gtaagc-aaa atgga---t- a-a--a-ccc caaaacgtc- aggtcgaggt gtag-cgtac
gaagt--ggg aagaaat-gg gctacatttt ct-at---ga ta-gaaaa-c cac-----ga
acgg-tttat tg-aaacac- -atac-c--- -tgaaggagg atttagtagt aaaa-agc-a
aacagagtgt ccttttg--- --aa-c-cag gct-ctg-ag acacgcnnnn nnnnnnn
>Callichthyidae_Scleromystax_prionotos_2_1
nnnnnnnnnn nnnnnnnnnn nnnnnnnnnn nnnnnnnnnn nnnnnnnnnn cgcca-gggt
actacg-agc --gtagc-tt aaaacccaaa ggatttggc- -ggtgtctca gacccacc-t
agaggagcct g-ttctagaa ccgataaccc cc--gtt-aa acctcaccac tc-cttgt--
t--aatt-cc gcctatatac cg-cc-gtcg -ccagcttac cccatgag-g gta-aaata-
gtaagc-aaa atgga---t- a-a--a-ccc caaaacgtc- aggtcgaggt gtag-cgtac
gaagt--ggg aagaaat-gg gctacatttt ct-at---ga ta-gaaaa-c cac-----ga
acgg-tttat tg-aaacac- -atac-c--- -tgaaggagg atttagtagt aaaa-agc-a
aacagagtgt ccttttg--- --aa-c-cag gct-ctg-ag acacgcnnnn nnnnnnn
>Callichthyidae_Scleromystax_prionotos_3_1
nnnnnnnnnn nnnnnnnnnn nnnnnnnnnn nnnnnnnnnn nnnnnnnnnn cgcca-gggt
actacg-agc --gtagc-tt aaaacccaaa ggatttggc- -ggtgtctca gacccacc-t
agaggagcct g-ttctagaa ccgataaccc cc--gtt-aa acctcaccac tc-cttgt--
t--aatt-cc gcctatatac cg-cc-gtcg -ccagcttac cccatgag-g gta-aaata-
gtaagc-aaa atgga---t- a-a--a-ccc caaaacgtc- aggtcgaggt gtag-cgtac
gaagt--ggg aagaaat-gg gctacatttt ct-at---ga ta-gaaaa-c cac-----ga
acgg-tttat tg-aaacac- -atac-c--- -tgaaggagg atttagtagt aaaa-agc-a
aacagagtgt ccttttg--- --aa-c-cag gct-ctg-ag acacgcnnnn nnnnnnn
>Characidae_Attonitus_irisae_1_1
tatgcttag- ccttaaacct agatgct--- gcgtttacaa g--tagcgtc cgcca-gggt
actaca-agc -gctagc-tt aaaacccaaa ggacttgac- -ggtgtctca gacccacc-t
agaggagcct g-ttctagaa ccgataatcc cc--gtt-aa acctcaccac cc-cttgt--
c--ttct-cc gcctatatac cg-cc-gtcg -caagcttac cctgtgaa-g gtc-ctata-
gtaagc-aaa atgga---t- a-a--a-ccc caaaacgtc- aggtcgaggt gtag-cttac
gaggt--ggg aagaaat-gg gctacatttt ct-at---at ta-gaata-t tac-----ga
acgg-cacta tg-aaac-ta -gtgc-t--- -tgaaggtgg atttagtagt aaaa-aga-a
aatagagagt ccttttg--- --aa-c-cag gct-ctg-ag acgcgcacac accgccc
>Characidae_Bryconamericus_iheringii_1_1
tatgcttag- ccttaaacct agatgtt--- gaatatacaa a--c-acatc cgcca-gggt
actaca-agc -gctagc-tt aaaacccaaa ggacttgac- -ggtgtctca gacccacc-t
agaggagcct g-ttctagaa ccgataatcc cc--gtt-aa acctcaccac cc-cttgt--
t--tttc-cc gcctatatac cg-cc-gtcg -caagcttac cctgtgaa-g gac-taata-
gtaagc-aaa atggg---t- a-a--a-tcc caaaacgtc- aggtcgaggt gtag-cttac
gaggt--ggg aagaaat-gg gctacatttt ct-at---ac ca-gaata-a tac-----ga
acag-cacca tg-aaac-tt -gtgc-t--- -agaaggtgg atttagtagt aaaa-aac-a
aatagagagt ctttttg--- --aa-c-cag gct-ctg-ag acgcgcacac accgccc
>Characidae_Bryconamericus_iheringii_2_1
tatgcttag- ccttaaacct agatgtt--- gaatatacaa a--t-acatc cgcca-gggt
actaca-agc -gctagc-tt aaaacccaaa ggacttgac- -ggtgtctca gacccacc-t
agaggagcct g-ttctagaa ccgataatcc cc--gtt-aa acctcaccac cc-cttgt--
t--ttcc-cc gcctatatac cg-cc-gtcg -caagcttac cctgtgaa-g gac-taata-
gtaagc-aaa atggg---t- a-a--a-tcc caaaacgtc- aggtcgaggt gtag-cttac
gaggt--ggg aagaaat-gg gctacatttt ct-at---ac ca-gaata-a tac-----ga
acag-cacca tg-aaac-tt -gtgc-t--- -agaaggtgg atttagtagt aaaa-aat-a
aatagagagt ctttttg--- --aa-c-cag gct-ctg-ag acgcgcacac accgccc
>Characidae_Bryconamericus_ikaa_1_1
tatgcttag- ccttaaacct agatgtt--- gaatatacaa a--c-acatc cgcca-gggt
actaca-agc -gctagc-tt aaaacccaaa ggacttgac- -ggtgtctca gacccacc-t
agaggagcct g-ttctagaa ccgataatcc cc--gtt-aa acctcaccac cc-cttgt--
t--ttcc-cc gcctatatac cg-cc-gtcg -caagcttac cctgtgaa-g gac-taata-
gtaagc-aaa atggg---t- a-a--a-tcc caaaacgtc- aggtcgaggt gtag-cttac
gaggt--ggg aagaaat-gg gctacatttt ct-at---ac ca-gaata-a tac-----ga
acag-cacca tg-aaac-tt -gtgc-t--- -agaaggtgg atttagtagt aaaa-aac-a
aatagagagt ctttttg--- --aa-c-cag gct-ctg-ag acgcgcacac accgccc
>Characidae_Bryconamericus_patriciae_1_1
tatgcttag- ccttaaacct agatgtt--- aaatgtacaa a--c-acatc cgcca-gggt
actaca-agc -gctagc-tt aaaacccaaa ggacttgac- -ggtgtctca gacccacc-t
agaggagcct g-ttctagaa ccgataatcc cc--gtt-aa acctcaccac cc-cttgt--
t--ttcc-cc gcctatatac cg-cc-gtcg -caagcttac cctgtgaa-g gac-taata-
gtaagc-aaa atggg---t- a-a--a-tcc cagaacgtc- aggtcgaggt gtag-cttac
gaggt--ggg aagaaat-gg gctacatttt ct-at---ac ca-gaata-a tac-----ga
acag-cacca tg-aaac-ta -gtgc-t--- -agaaggtgg atttagtagt aaaa-aac-a
aatagagagt ctttttg--- --aa-c-cag gct-ctg-ag acgcgcacac accgccc
>Characidae_Bryconamericus_patriciae_2_1
tatgcttag- ccttaaacct agatgtt--- aaatgtacaa a--c-acatc cgcca-gggt
actaca-agc -gctagc-tt aaaacccaaa ggacttgac- -ggtgtctca gacccacc-t
agaggagcct g-ttctagaa ccgataatcc cc--gtt-aa acctcaccac cc-cttgt--
t--ttcc-cc gcctatatac cg-cc-gtcg -caagcttac cctgtgaa-g gac-taata-
gtaagc-aaa atggg---t- a-a--a-tcc cagaacgtc- aggtcgaggt gtag-cttac
gaggt--ggg aagaaat-gg gctacatttt ct-at---ac ca-gaata-a tac-----ga
acag-cacca tg-aaac-ta -gtgc-t--- -agaaggtgg atttagtagt aaaa-aac-a
aatagagagt ctttttg--- --aa-c-cag gct-ctg-ag acgcgcacac accgccc
>Characidae_Bryconamericus_rubropictus_1_1
tatgcttag- ccttaaacct agatgtt--- gaatatacaa a--c-acatc cgcca-gggt
actaca-agc -gctagc-tt aaaacccaaa ggacttgac- -ggtgtctca gacccacc-t
agaggagcct g-ttctagaa ccgataatcc cc--gtt-aa acctcaccac cc-cttgt--
t--ttcc-cc gcctatatac cg-cc-gtcg -caagcttac cctgtgaa-g gac-taata-
gtaagc-aaa atggg---t- a-a--a-tcc caaaacgtc- aggtcgaggt gtag-cttac
gaggt--ggg aagaaat-gg gctacatttt ct-at---at ca-gaata-a tac-----ga
acag-cacca tg-aaac-tt -gtgc-t--- -agaaggtgg atttagtagt aaaa-aac-a
aatagagagt ctttttg--- --aa-c-cag gct-ctg-ag acgcgcacac accgccc
>Characidae_Bryconamericus_uporas_1_1
tatgcttag- ccttaaacct agatgtt--- aaatgtacaa a--c-acatc cgcca-gggt
actaca-agc -gctagc-tt aaaacccaaa ggacttgac- -ggtgtctca gacccacc-t
agaggagcct g-ttctagaa ccgataatcc cc--gtt-aa acctcaccac cc-cttgt--
t--ttcc-cc gcctatatac cg-cc-gtcg -caagcttac cctgtgaa-g gac-taata-
gtaagc-aaa atggg---t- a-a--a-tcc caaaacgtc- aggtcgaggt gtag-cttac
gaggt--ggg aagaaat-gg gctacatttt ct-at---ac ca-gaata-a tac-----ga
acag-cgcca tg-aaac-tg -gtgc-t--- -agaaggtgg atttagtagt aaaa-aac-a
aatagagagt ctttttg--- --aa-c-cag gct-ctg-ag acgcgcacac accgccc
>Characidae_Corynopoma_riisei_1_1
tatgcttag- ccttaaaccc agatgtt--- aaatttacaa g--caacatc cgcca-gggt
actaca-agc -gctagc-tt aaaacccaaa ggacttgac- -ggtgtctca gacccacc-t
agaggagcct g-ttctagaa ccgataatcc cc--gtt-aa acctcaccac cc-cttgt--
t--ttcc-cc gcctatatac cg-cc-gtcg -caagcttac cctgtgaa-g gtc-ccata-
gtaagc-aaa atggg---t- a-a--a-tcc caaaacgtc- aggtcgaggt gtag-cttac
gaggt--ggg aagaaat-gg gctacatttt ct-gt---at ca-gaata-a tac-----ga
acgg-catca tg-aaat-tg -attc-c--- -caaaggtgg atttagtagt aaaa-aac-a
aatagagagt ctttttg--- --aa-c-cag gct-ctg-ag acgcgcacac accgccc
>Characidae_Corynopoma_riisei_2_1
tatgcttag- ccttaaaccc agatgtt--- aaatttacaa g--caacatc cgcca-gggt
actaca-agc -gctagc-tt aaaacccaaa ggacttgac- -ggtgtctca gacccacc-t
agaggagcct g-ttctagaa ccgataatcc cc--gtt-aa acctcaccac cc-cttgt--
t--ttcc-cc gcctatatac cg-cc-gtcg -caagcttac cctgtgaa-g gtc-ccata-
gtaagc-aaa atggg---t- a-a--a-tcc caaaacgtc- aggtcgaggt gtag-cttac
gaggt--ggg aagaaat-gg gctacatttt ct-gt---at ca-gaata-a tac-----ga
acgg-catca tg-aaat-tg -attc-c--- -caaaggtgg atttagtagt aaaa-aac-a
aatagagagt ctttttg--- --aa-c-cag gct-ctg-ag acgcgcacac accgccc
>Characidae_Creagrutus_affinis_1_1
tatgcttag- ccttaaacct agatgtt--- aaatttacaa g--caacatc cgcca-gggt
actaca-agc -gctagc-tt aaaacccaaa ggacttgac- -ggtgtctca gacccacc-t
agaggagcct g-ttctaaaa ccgataatcc cc--gtt-aa acctcaccac cc-cttgt--
t--taac-ca gcctatatac cg-cc-gtcg -caagcttac cctgtgaa-g gtc-ccata-
gtaagc-aaa atggg---t- a-t--a-tcc cagaacgtc- aggtcgaggt gtag-cttat
gaggt--ggg aagaaat-ag gctacatttt ct-ac---at ca-gaata-a aac-----ga
acag-cacta tg-aaat-ta -gagc-t--- -cgaaggtgg atttagtagt aaaa-aac-a
aatagagagt ctttttg--- --aa-a-tag gct-ctg-ag acgcgtacac accgccc
>Characidae_Creagrutus_britskii_1_1
tatgcttag- ccttaaacct agatgtt--- aaatttacaa g--caacatc cgcca-gggt
actaca-agc -gctagc-tt aaaacccaaa ggacttgac- -ggtgtctca gacccacc-t
agaggagcct g-ttctagaa ccgataaccc cc--gtt-aa acctcaccac cc-cttgt--
t--taac-ca gcctatatac cg-cc-gtcg -caagcttac cctgtgaa-g gtc-ccata-
gtaagc-aaa atggg---t- a-a--a-ccc caaaacgtc- aggtcgaggt gtag-cttaa
gaggt--ggg aagaaat-gg gctacatttt ct-at---at ca-gaata-a cac-----gg
acag-tatta tg-aaat-aa -gtac-t--- -cgaaggtgg atttagcagt aaaa-aac-a
aatagagagt ctttttg--- --aa-c-cag gct-ctg-ag acgcgtacac accgccc
>Characidae_Creagrutus_ignotus_1_1
tatgcttag- ccttaaacct agatgtt--- aaatttacaa g--taacatc cgcca-gggt
actaca-agc -gctagc-tt aaaacccaaa ggacttgac- -ggtgtctca gacccacc-t
agaggagcct g-ttctagaa ccgataaccc cc--gtt-aa acctcaccac cc-cttgt--
t--taac-ca gcctatatac cg-cc-gtcg -caagcttac cctgtgaa-g gta-tcata-
gtaagc-aaa atggg---t- a-g--a-tcc caaaacgtc- aggtcgaggt gtag-ctcac
gaggt--ggg aagaaat-gg gctacatttt ct-at---at ca-gaata-a aac-----ga
acag-tatta tg-aaat-ta -gtac-t--- -cgaaggtgg atttagaagt aaaa-aaa-a
aatagagagt ctttttg--- --aa-c-cag gct-ctg-ag acgcgtacac accgccc
>Characidae_Creagrutus_muelleri_1_1
tatgcttag- ccttaaacct agatgtt--- aaatttacaa g--aaacatc cgcca-gggt
actaca-agc -gctagc-tt aaaacccaaa ggacttgac- -ggtgtctca gacccacc-t
agaggagcct g-ttctagaa ccgataatcc cc--gtt-aa acctcaccac cc-cttgt--
t--taac-cc gcctatatac cg-cc-gtcg -caagcttac cctgtgaa-g gtc-tcata-
gtaagc-aaa atggg---t- a-g--a-tcc cagaacgtc- aggtcgaggt gtag-cttac
gaggt--ggg aagaaat-gg gctacatttt ct-at---at ca-gaata-a cac-----ga
acag-tacta tg-aaat-ta -gtac-t--- -cgaaggtgg atttagtagt aaaa-aac-a
aatagagagt ctttttg--- --aa-c-cag gct-ctg-ag acgcgcacac accgccc
>Characidae_Creagrutus_occidaneus_1_1
tatgcttag- ccttaaaccc agatgtt--- agatttacaa g--caacatc cgcca-gggt
actaca-agc -gctagc-tt aaaacccaaa ggacttgac- -ggtgtctca gacccacc-t
agaggagcct g-ttctagaa ccgataaccc cc--gtt-aa acctcaccac cc-cttgt--
t--taac-cc gcctatatac cg-cc-gtcg -caagcttac cctgtgaa-g gtc-tcata-
gtaagc-aaa atggg---g- a-a--a-ccc caaaacgtc- aggtcgaggt gtag-cttat
gaggt--ggg aagaaat-gg gctacatttt ct-at---at ca-gaat--a tac-----ga
acac-cacta tg-aaattta -gtgc-t--- -cgaaggtgg atttagtagt aaaa-aac-a
aatagagagt ctttttg--- --aa-c-cag gct-ctg-ag acgcgcacac accgccc
>Characidae_Creagrutus_occidaneus_2_1
tatgcttag- ccttaaaccc agatgtt--- aaatttacaa g--caacatc cgcca-gggt
actaca-agc -gctagc-tt aaaacccaaa ggacttgac- -ggtgtctca gacccacc-t
agaggagcct g-ttctagaa ccgataaccc cc--gtt-aa acctcaccac cc-cttgt--
t--taac-cc gcctatatac cg-cc-gtcg -caagcttac cctgtgaa-g gtc-tcata-
gtaagc-aaa atggg---g- a-a--a-ccc caaaacgtc- aggtcgaggt gtag-cttat
gaggt--ggg aagaaat-gg gctacatttt ct-at---at ca-gaat--a tac-----ga
acac-cacta tg-aaattta -gtgc-t--- -cgaaggtgg atttagtagt aaaa-aac-a
aatagagagt ctttttg--- --aa-c-cag gct-ctg-ag gcgcgcacac accgccc
>Characidae_Creagrutus_petilus_1_1
tatgcttag- ccttaaacct agatgtt--- aaatttacaa g--taacatc cgcca-gggt
actaca-agc -gctagc-tt aaaacccaaa ggacttgac- -ggtgtctca gacccacc-t
agaggagcct g-ttctagaa ccgataatcc cc--gtt-aa acctcaccac cc-cttgt--
t--taac-ca gcctatatac cg-cc-gtcg -taagcttac cctgtgaa-g gta-tcata-
gtaagc-aaa atggg---t- a-g--a-tcc caaaacgtc- aggtcgaggt gtag-cttac
gaggt--ggg aagaaat-gg gctacatttt ct-at---gt ca-gaatata aac-----ga
acag-tacta tg-aaat-ta -gtac-t--- -agaaggtgg atttagaagt aaaa-aaa-a
aatagagagt ctttttg--- --aa-c-cag gct-ctg-ag acgcgtacac accgccc
>Characidae_Creagrutus_seductus_1_1
tatgcttag- ccttaaacct agatgtt--- aaacatacaa g--taacatc cgcca-gggt
actaca-agc -gctagc-tt aaaacccaaa ggacttgac- -ggtgtctca gacccatc-t
agaggagcct g-ttctaaaa ccgataaccc cc--gtt-aa acctcaccac cc-cttgt--
t--taac-ca gcctatatac cg-cc-gtcg -caagcttac cctgtgaa-g gtt-ccata-
gtaagc-aaa atggg---t- a-a--a-tcc caaaacgtc- aggtcgaggt gtag-cttac
gaggt--ggg aagaaat-gg gctacatttt ct-gt---ac ca-gaat--a aac-----ga
acag-tatta tg-aaat-ta -gtac-t--- -cgaaggtgg atttagtagt aaaa-aat-a
aatagagagt ctttttg--- --aa-t-tag gct-ctg-ag acgcgtacac accgccc
>Characidae_Diapoma_pyrrhopteryx_1_1
tatgcttag- ccttaaacct agatgtt--- gaatttacaa g--caacatc cgcca-gggt
actaca-agc -gctagc-tt aaaacccaaa ggacttgac- -ggtgtctca gacccacc-t
agaggagcct g-ttctagaa ccgataatcc cc--gtt-aa acctcaccac cc-cttgt--
t--tcct-cc gcctatatac cg-cc-gtcg -caagcttac cctgtgaa-g gtc-taata-
gtaagc-aaa atggg---t- a-a--a-tcc caaaacgtc- aggtcgaggt gtag-cttac
gaggt--ggg aagaaat-gg gctacatttt ct-at---gc ca-gaata-a tac-----ga
acag-cacca tg-aaat-ta -gtgc-t--- -cgaaggtgg atttagtagt aaaa-aac-a
aatagagagt ctttttg--- --aa-c-cag gct-ctg-ag acgcgcacac accgccc
>Characidae_Diapoma_speculiferum_1_1
tatgcttag- ccttaaacct agatgtt--- gaatttacaa g--caacatc cgcca-gggt
actaca-agc -gctagc-tt aaaacccaaa ggacttgac- -ggtgtctca gacccacc-t
agaggagcct g-ttctagaa ccgataatcc cc--gtt-aa acctcaccac cc-cttgt--
t--tccc-cc gcctatatac cg-cc-gtcg -caagcttac cctgtgaa-g gtc-taata-
gtaagc-aaa acggg---t- a-a--a-tcc caaaacgtc- aggtcgaggt gtag-cttac
gaggt--ggg aagaaat-gg gctacatttt ct-at---gc ca-gaata-a tac-----ga
acag-cacca tg-aaat-ta -gtgc-t--- -cgaaggtgg atttagtagt aaaa-aac-a
aatagagagt ctttttg--- --aa-c-cag gct-ctg-ag acgcgcacac accgccc
>Characidae_Diapoma_speculiferum_2_1
tatgcttag- ccttaaacct agatgtt--- gaatttacaa g--caacatc cgcca-gggt
actaca-agc -gctagc-tt aaaacccaaa ggacttgac- -ggtgtctca gacccacc-t
agaggagcct g-ttctagaa ccgataatcc cc--gtt-aa acctcaccac cc-cttgt--
t--tcct-cc gcctatatac cg-cc-gtcg -caagcttac cctgtgaa-g gtc-taata-
gtaagc-aaa acggg---t- a-a--a-tcc caaaacgtc- aggtcgaggt gtag-cttac
gaggt--ggg aagaaat-gg gctacatttt ct-at---gc ca-gaata-a tac-----ga
acag-cacca tg-aaat-ta -gtgc-t--- -cgaaggtgg atttagtagt aaaa-aac-a
aatagagagt ctttttg--- --aa-c-cag gct-ctg-ag acgcgcacac accgccc
>Characidae_Diapoma_terofali_1_1
tatgcttag- ccttaaacct agatgtt--- gaatttacaa g--caacatc cgcca-gggt
actaca-agc -gctagc-tt aaaacccaaa ggacttgac- -ggtgtctca gacccacc-t
agaggagcct g-ttctagaa ccgataatcc cc--gtt-aa acctcaccac cc-cttgt--
t--tcct-cc gcctatatac cg-cc-gtcg -caagcttac cctgtgaa-g gtc-taata-
gtaagc-aaa atggg---t- a-a--a-tcc caaaacgtc- aggtcgaggt gtag-cttac
gaggt--ggg aagaaat-gg gctacatttt ct-at---gc ca-gaata-a cac-----ga
acag-cacca tg-aaat-ta -gtgc-t--- -cgaaggtgg atttagtagt aaaa-aac-a
aatagagagt ctttttg--- --aa-c-cag gct-ctg-ag acgcgcacac accgccc
>Characidae_Diapoma_terofali_2_1
tatgcttag- ccttaaacct agatgtt--- gaatttacaa g--caacatc cgcca-gggt
actaca-agc -gctagc-tt aaaacccaaa ggacttgac- -ggtgtctca gacccacc-t
agaggagcct g-ttctagaa ccgataatcc cc--gtt-aa acctcaccac cc-cttgt--
t--tcct-cc gcctatatac cg-cc-gtcg -caagcttac cctgtgaa-g gtc-taata-
gtaagc-aaa atggg---t- a-a--a-tcc caaaacgtc- aggtcgaggt gtag-cttac
gaggt--ggg aagaaat-gg gctacatttt ct-at---gc ca-gaata-a cac-----ga
acag-cacca tg-aaat-ta -gtgc-t--- -cgaaggtgg atttagtagt aaaa-aac-a
aatagagagt ctttttg--- --aa-c-cag gct-ctg-ag acgcgcacac accgccc
>Characidae_Eretmobrycon_dahli_1_1
tatgcttag- ccttaaacct agatgtt--- aaacttacaa g--caacatc cgcca-gggt
actaca-agc -gctagc-tt aaaacccaaa ggacttgac- -ggtgtctca gacccacc-t
agaggagcct g-ttctagaa ccgataatcc cc--gtt-aa acctcaccac cc-cttgt--
t--ttcc-cc gcctatatac cg-cc-gtcg -caagcttac cctgtgaa-g gtc-ccata-
gtaagc-aaa atgga---t- a-t--a-tcc cagaacgtc- aggtcgaggt gtag-cttac
gaggt--ggg aagaaat-gg gctacatttt ct-aa---at ca-gaata-a cac-----ga
acgg-cacta tg-aaac-ta -atgc-c--- -tgaaggtgg atttagcagt aaaa-aac-a
aatagagagt ctttttg--- --aa-t-tag gct-ctg-ag acgcgcacac accgccc
>Characidae_Eretmobrycon_dahli_2_1
tatgcttag- ccttaaacct agatgtt--- aaacttacaa g--caacatc cgcca-gggt
actaca-agc -gctagc-tt aaaacccaaa ggacttgac- -ggtgtctca gacccacc-t
agaggagcct g-ttctagaa ccgataatcc cc--gtt-aa acctcaccac cc-cttgt--
t--ttcc-cc gcctatatac cg-cc-gtcg -caagcttac cctgtgaa-g gtc-ccata-
gtaagc-aaa atgga---t- a-t--a-tcc cagaacgtc- aggtcgaggt gtag-cttac
gaggt--ggg aagaaat-gg gctacatttt ct-aa---at ca-gaata-a cac-----ga
acgg-cacta tg-aaac-ta -atgc-c--- -tgaaggtgg atttagcagt aaaa-aac-a
aatagagagt c--tttg--- --aa-t-tag gct-ctg-ag acgcgcacac accgccc
>Characidae_Eretmobrycon_dahli_3_1
tatgcttag- ccttaaacct agatgtt--- aaacttacaa g--caacatc cgcca-gggt
actaca-agc -gctagc-tt aaaacccaaa ggacttgac- -ggtgtctca gacccacc-t
agaggagcct g-ttctagaa ccgataatcc cc--gtt-aa acctcaccac cc-cttgt--
t--ttcc-cc gcctatatac cg-cc-gtcg -caagcttac cctgtgaa-g gtc-ccata-
gtaagc-aaa atgga---t- a-t--a-tcc cagaacgtc- aggtcgaggt gtag-cttac
gaggt--ggg aagaaat-gg gctacatttt ct-aa---at ca-gaata-a cac-----ga
acgg-cacta tg-aaac-ta -atgc-c--- -tgaaggtgg atttagcagt aaaa-aac-a
aatagagagt ctttttg--- --aa-t-tag gct-ctg-ag acgcgcacac accgccc
>Characidae_Eretmobrycon_emperador_2_1
tatgcttag- ccttaaacct agatgtt--- aaatttacaa g--caacatc cgcca-gggt
actaca-agc -gctagc-tt aaaacccaaa ggacttgac- -ggtgtctca gacccacc-t
agaggagcct g-ttctagaa ccgataatcc cc--gtt-aa acctcaccac cc-cttgt--
t--ttcc-cc gcctatatac cg-cc-gtcg -caagcttac cctgtgaa-g gtc-ccata-
gtaagc-aaa atggg---t- a-c--a-tcc cagaacgtc- aggtcgaggt gtag-cttac
gaggt--gga aagaaat-gg gctacatttt ct-aa---at ca-gaat--a cac-----ga
acgg-cacta tg-aaac-ta -gtac-c--- -tgaaggtgg atttagcagt aaaa-aac-a
aatagagagt ctttttg--- --aa-t-tag gct-ctg-ag acgcgcacac accgccc
>Characidae_Eretmobrycon_emperador_3_1
tatgcttag- ccttaaacct agatgtt--- aaatttacaa g--caacatc cgcca-gggt
actaca-agc -gctagc-tt aaaacccaaa ggacttgac- -ggtgtctca gacccacc-t
agaggagcct g-ttctagaa ccgataatcc cc--gtt-aa acctcaccac cc-cttgt--
t--ttcc-cc gcctatatac cg-cc-gtcg -caagcttac cctgtgaa-g gtc-ccata-
gtaagc-aaa atggg---t- a-c--a-tcc cagaacgtc- aggtcgaggt gtag-cttac
gaggt--gga aagaaat-gg gctacatttt ct-aa---at ca-gaat--a cac-----ga
acgg-cacta tg-aaac-ta -gtac-c--- -tgaaggtgg atttagcagt aaaa-aac-a
aatagagagt ctttttg--- --aa-t-tag gct-ctg-ag acgcgcacac accgccc
>Characidae_Eretmobrycon_peruanus_1_1
tatgcttag- ccttaaacct agatgtt--- aaacttacaa g--caacatc cgcca-gggt
actaca-agc -gctagc-tt aaaacccaaa ggacttgac- -ggtgtctca gacccacc-t
agaggagcct g-ttctagaa ccgataatcc cc--gtt-aa acctcaccac cc-cttgt--
t--ttcc-cc gcctatatac cg-cc-gtcg -caagcttac cctgtgaa-g gtc-ccata-
gtaagc-aaa atggg---t- a-t--a-tcc cagaacgtc- aggtcgaggt gtag-cttac
gaggt--ggg aagaaat-gg gctacatttt ct-aa---at ca-gaata-a cac-----ga
acgg-cacta tg-aaac-ta -atgc-c--- -tgaaggtgg atttagcagt aaaa-aac-a
aatagagagt ctttttg--- --aa-t-tag gct-ctg-ag acgcgcacac accgccc
>Characidae_Eretmobrycon_peruanus_2_1
tatgcttag- ccttaaacct agatgtt--- aaacttacaa g--caacatc cgcca-gggt
actaca-agc -gctagc-tt aaaacccaaa ggacttgac- -ggtgtctca gacccacc-t
agaggagcct g-ttctagaa ccgataatcc cc--gtt-aa acctcaccac cc-cttgt--
t--ttcc-cc gcctatatac cg-cc-gtcg -caagcttac cctgtgaa-g gtc-ccata-
gtaagc-aaa atggg---t- a-t--a-tcc cagaacgtc- aggtcgaggt gtag-cttac
gaggt--ggg aagaaat-gg gctacatttt ct-aa---at ca-gaata-a cac-----ga
acgg-cacta tg-aaac-ta -atgc-c--- -tgaaggtgg atttagcagt aaaa-aac-a
aatagagagt ctttttg--- --aa-t-tag gct-ctg-ag acgcgcacac accgccc
>Characidae_Eretmobrycon_scleroparius_1_1
tatgcttag- ccttaaacct agatgtt--- aaacttacaa g--caacatc cgcca-gggt
actaca-agc -gctagc-tt aaaacccaaa ggacttgac- -ggtgtctca gacccacc-t
agaggagcct g-ttctagaa ccgataatcc cc--gtt-aa acctcaccac cc-cttgt--
t--ttcc-cc gcctatatac cg-cc-gtcg -caagcttac cctgtgaa-g gtc-ccata-
gtaagc-aaa atggg---t- a-c--a-tcc cagaacgtc- aggtcgaggt gtag-cttac
gaggt--gga aagaaat-gg gctacatttt ct-aa---at ca-gaata-a cac-----ga
acgg-cacta tg-aaac-ta -gtac-c--- -tgaaggtgg atttagcagt aaaa-aat-a
aatagagagt c--tttg--- --aa-t-cag gct-ctg-ag acgcgcacac accgccc
>Characidae_Eretmobrycon_scleroparius_2_1
tatgcttag- ccttaaacct agatgtt--- aaacttacaa g--caacatc cgcca-gggt
actaca-agc -gctagc-tt aaaacccaaa ggacttgac- -ggtgtctca gacccacc-t
agaggagcct g-ttctagaa ccgataatcc cc--gtt-aa acctcaccac cc-cttgt--
t--ttcc-cc gcctatatac cg-cc-gtcg -caagcttac cctgtgaa-g gtc-ccata-
gtaagc-aaa atggg---t- a-c--a-tcc cagaacgtc- aggtcgaggt gtag-cttac
gaggt--gga aagaaat-gg gctacatttt ct-aa---at ca-gaata-a cac-----ga
acgg-cacta tg-aaac-ta -gtac-c--- -tgaaggtgg atttagcagt aaaa-aat-a
aatagagagt c-ttttg--- --aa-t-ca- gct-ctg-ag acgcgcacac accgccc
>Characidae_Gephyrocharax_chocoensis_1_1
tatgcttag- ccttaaacct agatgtt--- aaatttacaa a--caacatc cgcca-gggt
actaca-agc -gctagc-tt aaaacccaaa ggacttgac- -ggtgtctca gacccacc-t
agaggagcct g-ttctagaa ccgataatcc cc--gtt-aa acctcaccac cc-cttgt--
t--ttcc-cc gcctatatac cg-cc-gtcg -caagcttac cctgtgaa-g gtc-ccata-
gtaagc-aaa atggg---t- a-a--a-tcc caaaacgtc- aggtcgaggt gtag-ctcac
gaggt--ggg aagaaat-gg gctacatttt ct-gc---at ca-gaata-a tac-----ga
acga-tatca tg-aaat-tg -atac-c--- -cgaaggtgg atttagtagt aaaa-aac-a
aatagagagt ctttttg--- --aa-c-cag gct-ctg-ag acgcgcacac accgccc
>Characidae_Glandulocauda_melanopleura_1_1
tatgcttag- ccttaaactt agatgtt--- aaattcacaa g--cagcatc cgcca-gggt
actaca-agc -gctagc-tt aaaacccaaa ggacttgac- -ggtgtctca gacccacc-t
agaggagcct g-ttctagaa ccgataatcc cc--gtt-aa acctcaccac cc-cttgt--
t--ttct-cc gcctatatac cg-cc-gtcg -caagcttac cctgtgaa-g gtc-ccata-
gtaagc-aaa atggg---t- a-a--a-tcc caaaacgtc- aggtcgaggt gtag-cttac
gaggt--ggg aagaaat-gg gctacatttt ct-at---at ca-gaata-a tac-----ga
acga-cacca tg-aaat-tg -gtat-c--- -cgaaggtgg atttagtagt aaaa-aac-a
aatagagagt ctttttg--- --aa-c-cag gct-ctg-ag acgcgcacac accgccc
>Characidae_Hemibrycon_boquiae_1_1
tatgcttag- ccttaaacct agatgtc--- aaatctacaa a--taacatc cgcca-gggt
actaca-agc -gctagc-tt aaaacccaaa ggacttgac- -ggtgtctca gacccacc-t
agaggagcct g-ttctagaa ccgataatcc cc--gtt-aa acctcaccac cc-cttgt--
t--tcct-cc gcctatatac cg-cc-gtcg -caagcttac cctgtgaa-g gtc-tcata-
gtaagc-aaa atggg---t- a-a--a-tcc caaaacgtc- aggtcgaggt gtag-ctcac
gaggt--ggg aagaaat-gg gctacatttt ct-at---at ta-gaatata tac-----ga
acag-cacta tg-aaac-ta -gtgc-t--- -cgaaggtgg atttagtagt aaaa-aac-a
aatagagagt ctttttg--- --aa-c-cag gct-ctg-ag acgcgcacac accgccc
>Characidae_Hemibrycon_brevispini_1_1
tatgcttag- ccttaaacct agatgtc--- aaatctacaa a--taacatc cgcca-gggt
actaca-agc -gctagc-tt aaaacccaaa ggacttgac- -ggtgtctca gacccacc-t
agaggagcct g-ttctagaa ccgataatcc cc--gtt-aa acctcaccac cc-cttgt--
t--tcct-cc gcctatatac cg-cc-gtcg -caagcttac cctgtgaa-g gtc-tcata-
gtaagc-aaa atggg---t- a-a--a-tcc caaaacgtc- aggtcgaggt gtag-ctcac
gaggt--ggg aagaaat-gg gctacatttt ct-at---at ta-gaatata tac-----ga
acag-cacta tg-aaac-ta -gtgc-t--- -cgaaggtgg atttagtagt aaaa-aac-a
aatagagagt ctttttg--- --aa-c-cag gct-ctg-ag acgcgcacac accgccc
>Characidae_Hemibrycon_caucanus_1_1
tatgcttag- ccttaaacct agatgtc--- aaatctacaa a--taacatc cgcca-gggt
actaca-agc -gctagc-tt aaaacccaaa ggacttgac- -ggtgtctca gacccacc-t
agaggagcct g-ttctagaa ccgataatcc cc--gtt-aa acctcaccac cc-cttgt--
t--tcct-cc gcctatatac cg-cc-gtcg -caagcttac cctgtgaa-g gtc-tcata-
gtaagc-aaa atggg---t- a-a--a-tcc caaaacgtc- aggtcgaggt gtag-ctcac
gaggt--ggg aagaaat-gg gctacatttt ct-at---at ta-gaatata tac-----ga
acag-cacta tg-aaac-ta -gtgc-t--- -cgaaggtgg atttagtagt aaaa-aac-a
aatagagagt ctttttg--- --aa-c-cag gct-ctg-ag acgcgcacac accgccc
>Characidae_Hemibrycon_dariensis_1_1
tatgcttag- ccttaaacct agatgtt--- aaacctacaa g--caacatc cgcca-gggt
actacg-agc -gctagc-tt gaaacccaaa ggacttgac- -ggtgtctca gacccacc-t
agaggagcct g-ttctagaa ccgataatcc cc--gtt-aa acctcaccac cc-cttgt--
t--ccct-cc gcctatatac cg-cc-gtcg -caagcttac cctgtgaa-g gcc-ccata-
gtaagc-aaa atggg---t- a-a--t-acc caaaacgtc- aggtcgaggt gtag-ctcac
gaggt--ggg aagaaat-gg gctacatttt ct-ac---at ca-gaata-a tac-----ga
acag-cacta tg-aaac-ta -gtgc-t--- -cgaaggtgg atttagtagt aaaa-aac-a
agtagagagt ctttttg--- --aa-c-cag gct-ctg-ag acgcgtacac accgccc
>Characidae_Hemibrycon_dariensis_2_1
tatgcttag- ccttaaacct agatgtt--- aaacctacaa g--caacatc cgcca-gggt
actacg-agc -gctagc-tt gaaacccaaa ggacttgac- -ggtgtctca gacccacc-t
agaggagcct g-ttctagaa ccgataatcc cc--gtt-aa acctcaccac cc-cttgt--
t--ccct-cc gcctatatac cg-cc-gtcg -caagcttac cctgtgaa-g gcc-ccata-
gtaagc-aaa atggg---t- a-a--t-acc caaaacgtc- aggtcgaggt gtag-ctcac
gaggt--ggg aagaaat-gg gctacatttt ct-ac---at ca-gaata-a tac-----ga
acag-cacta tg-aaac-ta -gtgc-t--- -cgaaggtgg atttagtagt aaaa-aac-a
aatagagagt ctttttg--- --aa-c-cag gct-ctg-ag acgcgtacac accgccc
>Characidae_Hemibrycon_dariensis_3_1
tatgcttag- ccttaaacct agatgtt--- aaacctacaa g--caacatc cgcca-gggt
actacg-agc -gctagc-tt gaaacccaaa ggacttgac- -ggtgtctca gacccacc-t
agaggagcct g-ttctagaa ccgataatcc cc--gtt-aa acctcaccac cc-cttgt--
c--ccct-cc gcctatatac cg-cc-gtcg -caagcttac cctgtgaa-g gcc-ccata-
gtaagc-aaa atggg---t- a-a--t-acc caaaacgtc- aggtcgaggt gtag-ctcac
gaggt--ggg aagaaat-gg gctacatttt ct-ac---at ca-gaata-a tac-----ga
acag-cacta tg-aaac-ta -gtgc-t--- -cgaaggtgg atttagtagt aaaa-aac-a
agtagagagt ctttttg--- --aa-c-cag gct-ctg-ag acgcgtacac accgccc
>Characidae_Hemibrycon_inambari_1_1
tatgcttag- ccttaaacct agatgtt--- taatttacaa a--caacatc cgcca-gggt
actaca-agc -gctagc-tt aaaacccaaa ggacttgac- -ggtgtctca gacccacc-t
agaggagcct g-ttctagaa ccgataatcc cc--gtt-aa acctcaccac cc-cttgt--
t--ttct-cc gcctatatac cg-cc-gtcg -caagcttac cctgtgaa-g gtc-tcata-
gtaagc-aaa atggg---t- a-a--a-tcc ctaaacgtc- aggtcgaggt gtag-cttac
gaggt--ggg aagaaat-gg gctacatttt ct-at---ac ca-gaata-a tac-----ga
acaa-cacta tg-aaat-ta -gtgc-t--- -cgaaggtgg atttagtagt aaaa-aac-a
aatagagagt ctttttg--- --aa-c-cag gct-ctg-ag acgcgcacac accgccc
>Characidae_Hemibrycon_jabonero_1_1
tatgcttag- ccttaaacct agatgtt--- aaacctacaa a--taacatc cgcca-gggt
actaca-agc -gctagc-tt aaaacccaaa ggacttgac- -ggtgtctca gacccacc-t
agaggagcct g-ttctagaa ccgataatcc cc--gtt-aa acctcaccac cc-cttgt--
t--tcct-cc gcctatatac cg-cc-gtcg -caagcttac cctgtgaa-g gtc-ccata-
gtaagc-aaa atggg---t- a-a--a-tcc caaaacgtc- aggtcgaggt gtag-ctcac
gaggt--ggg aagaaat-gg gctacatttt ct-at---gt ca-gaata-a tac-----ga
acag-cacta tg-aaac-ta -gtgc-t--- -cgaaggtgg atttagtagt aaaa-aac-a
aatagagagt ctttttg--- --aa-c-cag gct-ctg-ag acgcgcacac accgccc
>Characidae_Hemibrycon_jelskii_1_1
tatgcttag- ccttaaacct agatgtt--- taatttacaa g--caacatc cgcca-gggt
actaca-agc -gctagc-tt aaaacccaaa ggacttgac- -ggtgtctca gacccacc-t
agaggagcct g-ttctagaa ccgataatcc cc--gtt-aa acctcaccac cc-cttgt--
t--ttct-cc gcctatatac cg-cc-gtcg -caagcttac cctgtgaa-g gtc-tcata-
gtaagc-aga atggg---t- a-a--a-tcc caaaacgtc- aggtcgaggt gtag-cttac
gaggt--ggg aagaaat-gg gctacatttt ct-at---at ca-gaata-a tac-----ga
acag-cacta tg-aaat-ta -gtgc-t--- -cgaaggtgg atttagtagt aaaa-aac-a
aatagagagt ctttttg--- --aa-c-cag gct-ctg-ag acgcgcacac accgccc
>Characidae_Hemibrycon_plutarcoi_1_1
tatgcttag- ccttaaacct agatgtt--- acacctacaa a--taacatc cgcca-gggt
actaca-agc -gctagc-tt aaaacccaaa ggacttgac- -ggtgtctca gacccacc-t
agaggagcct g-ttctagaa ccgataatcc cc--gtt-aa acctcaccac cc-cttgt--
t--tcct-cc gcctatatac cg-cc-gtcg -caagcttac cctgtgaa-g gtc-tcata-
gtaagc-aaa atggg---t- a-a--a-tcc caaaacgtc- aggtcgaggt gtag-ctcac
gaggt--ggg aagaaat-gg gctacatttt ct-at---at ca-gaata-a tac-----ga
acag-cacta tg-aaac-ta -gtgc-t--- -cgaaggtgg atttagtagt aaaa-aac-a
aatagagagt ctttttg--- --aa-c-cag gct-ctg-ag acgcgcacac accgccc
>Characidae_Hemibrycon_taeniurus_2_1
tatgcttag- ccttaaacct agatgtt--- taatttacaa g--caacatc cgcca-gggt
actaca-agc -gctagc-tt aaaacccaaa ggacttgac- -ggtgtctca gacccacc-t
agaggagcct g-ttctagaa ccgataatcc cc--gtt-aa acctcaccac cc-cttgt--
t--ttct-cc gcctatatac cg-cc-gtcg -caagcttac cctgtgaa-g gtc-tcata-
gtaagc-aaa atggg---t- a-a--a-tcc caaaacgtc- aggtcgaggt gtag-cttac
gaggt--ggg aagaaat-gg gctacatttt ct-at---at ca-gaata-a cac-----ga
acag-cacta tg-aaat-ta -gtgc-t--- -cgaaggtgg atttagtagt aaaa-aac-a
aatagagagt ctttttg--- --aa-c-cag gct-ctg-ag acgcgcacac accgccc
>Characidae_Knodus_hypopterus_1_1
tatgcttag- ccttaaaccc agatgtt--- aaatttacaa g--caacatc cgcca-gggt
actaca-agc -gctagc-tt aaaacccaaa ggacttgac- -ggtgtctca gacccacc-t
agaggagcct g-ttctagaa ccgataatcc cc--gtt-aa acctcaccac cc-cttgt--
t--ttcc-cc gcctatatac cg-cc-gtcg -caagcttac cctgtgaa-g gtc-tcata-
gtaagc-aaa atggg---t- a-a--a-tcc caaaacgtc- aggtcgaggt gtag-cttac
gaggt--ggg aagaaat-gg gctacatttt ct-at---at ta-gaata-a tac-----ga
acag-cacca tg-aaat-tc -gtgc-t--- -cgaaggtgg atttagtagt aaaa-aat-a
aatagagagt ctttttg--- --aa-c-cag gct-ctg-ag acgcgcacac accgccc
>Characidae_Knodus_meridae_1_1
tatgcttag- ccttaaacct agatgtt--- caatttacaa g--cagcatc cgcca-gggt
actaca-agc -gctagc-tt aaaacccaaa ggacttgac- -ggtgtctca gacccacc-t
agaggagcct g-ttctagaa ccgataatcc cc--gtt-aa acctcaccac cc-cttgt--
t--ttcc-cc gcctatatac cg-cc-gtcg -caagcttac cctgtgaa-g gtt-tcata-
gtaagc-aaa atggg---t- a-c--a-tcc caaaacgtc- aggtcgaggt gtag-cttac
gaggt--ggg aagaaat-gg gctacatttt ct-ac---at ca-gaata-a tac-----ga
acag-cacca tg-aaat-tt -gtgc-t--- -tgaaggtgg atttagtagt aaaa-aat-a
aatagagagt ctttttg--- --aa-c-cag gct-ctg-ag acgcgcacac accgccc
>Characidae_Knodus_orteguasae_1_1
tatgcttag- ccttaaacct agatgtt--- agatttacaa g--caacatc cgcca-gggt
actaca-agc -gctagc-tt aaaacccaaa ggacttgac- -ggtgtctca gacccacc-t
agaggagcct g-ttctagaa ccgataatcc cc--gtt-aa acctcaccac cc-catgt--
t--ttcc-cc gcctatatac cg-cc-gtcg -caagcttac cctgtgaa-g gtt-tcata-
gtaagc-gaa atggg---t- a-a--a-ccc caaaacgtc- aggtcgaggt gtag-cttac
gaggt--ggg aagaaat-gg gctacatttt ct-gt---gt ca-gaata-a tac-----ga
acag-caccg tg-aaat-tc -gtgc-t--- -cgaaggtgg atttagcagt aaaa-aat-a
aatagagagt ctttttg--- --aa-c-cag gct-ctg-ag acgcgcacac accgccc
>Characidae_Knodus_orteguasae_2_1
tatgcttag- ccttaaacct agatgtt--- agatttacaa g--caacatc cgcca-gggt
actaca-agc -gctagc-tt aaaacccaaa ggacttgac- -ggtgtctca gacccacc-t
agaggagcct g-ttctagaa ccgataatcc cc--gtt-aa acctcaccac cc-catgt--
t--ttcc-cc gcctatatac cg-cc-gtcg -caagcttac cctgtgaa-g gtt-tcata-
gtaagc-gaa atggg---t- a-a--a-ccc caaaacgtc- aggtcgaggt gtag-cttac
gaggt--ggg aagaaat-gg gctacatttt ct-gt---gt ca-gaata-a tac-----ga
acag-caccg tg-aaat-tc -gtgc-t--- -cgaaggtgg atttagcagt aaaa-aat-a
aatagagagt ctttttg--- --aa-c-cag gct-ctg-ag acgcgcacac accgccc
>Characidae_Lophiobrycon_weitzmani_2_1
tatgcttag- ccttaaactt agatgtt--- atatttacaa g--aaacatc cgcca-gggt
actaca-agc -gctagc-tt aaaacccaaa ggacttgac- -ggtgtctca gacccacc-t
agaggagcct g-ttctagaa ccgataatcc cc--gtt-aa acctcaccac cc-cttgt--
t--ttct-cc gcctatatac cg-cc-gtcg -caagcttac cctgtgaa-g gtc-ccata-
gtaagc-aag atggg---t- a-a--a-ccc caaaacgtc- aggtcgaggt gtag-cttac
gaggt--ggg aagaaat-gg gctacatttt ct-at---at ca-gaata-a tac-----ga
acga-cacca tg-aaac-tg -gtgc-c--- -cgaaggtgg atttagtagt aaaa-aac-a
aatagagagt ctttttg--- --aa-c-cag gct-ctg-ag acgcgcacac accgccc
>Characidae_Mimagoniates_inequalis_2_1
tatgcttag- ccctaaactt agatgtt--- aaattcacaa a--caacatc cgcca-gggt
actaca-agc -gctagc-tt aaaacccaaa ggacttgac- -ggtgtctca gacccacc-t
agaggagcct g-ttctagaa ccgataatcc cc--gtt-aa acctcaccac cc-cttgt--
t--ttct-cc gcctatatac cg-cc-gtcg -caagcttac cctgtgaa-g gtc-ccata-
gtaagc-aaa atggg---t- a-a--a-tcc caaaacgtc- aggtcgaggt gtag-cttac
gaggt--ggg aagaaat-gg gctacatttt ct-at---at ca-gaata-a tac-----ga
acga-cacca tg-aaat-tg -gtgc-c--- -cgaaggtgg atttagtagt aaaa-aac-a
aatagagagt ctttttg--- --aa-c-cag gct-ctg-ag acgcgcacac accgccc
>Characidae_Mimagoniates_microlepis_1_1
tatgcttag- ccctaaactt agatgtt--- aaattcacaa a--caacatc cgcca-gggt
actaca-agc -gctagc-tt aaaacccaaa ggacttgac- -ggtgtctca gacccacc-t
agaggagcct g-ttctagaa ccgataatcc cc--gtt-aa acctcaccac cc-cttgt--
t--ttct-cc gcctatatac cg-cc-gtcg -caagcttac cctgtgaa-g gtc-tcata-
gtaagc-aaa gtggg---t- a-a--a-tcc caaaacgtc- aggtcgaggt gtag-cttac
gaggt--ggg aagaaat-gg gctacatttt ct-ac---at ca-gaata-a tac-----ga
acga-cacca tg-aaat-tg -gtgc-c--- -cgaaggtgg atttagtagt aaaa-aac-a
aatagagagt ctttttg--- --aa-c-cag gct-ctg-ag acgcgcacac accgccc
>Characidae_Mimagoniates_microlepis_2_1
tatgcttag- ccctaaactt agatgtt--- aaactcacaa a--caacatc cgcca-gggt
actaca-agc -gctagc-tt aaaacccaaa ggacttgac- -ggtgtctca gacccacc-t
agaggagcct g-ttctagaa ccgataatcc cc--gtt-aa acctcaccac cc-cttgt--
t--ctct-cc gcctatatac cg-cc-gtcg -caagcttac cctgtgaa-g gcc-ccata-
gtaagc-aaa atggg---t- a-a--a-tcc caaaacgtc- aggtcgaggt gtag-cttac
gaggt--ggg aagaaat-gg gctacatttt ct-at---at ca-gaata-a tac-----ga
acga-cacca tg-aaac-tg -gtgc-c--- -cgaaggtgg atttagtagt aaaa-aac-a
aatagagagt ctttttg--- --aa-c-cag gct-ctg-ag acgcgcacac accgccc
>Characidae_Mimagoniates_microlepis_3_1
tatgcttag- ccctaaactt agatgtt--- aaactcacaa a--caacatc cgcca-gggt
actaca-agc -gctagc-tt aaaacccaaa ggacttgac- -ggtgtctca gacccacc-t
agaggagcct g-ttctagaa ccgataatcc cc--gtt-aa acctcaccac cc-cttgt--
t--ctct-cc gcctatatac cg-cc-gtcg -caagcttac cctgtgaa-g gcc-ccata-
gtaagc-aaa atggg---t- a-a--a-tcc caaaacgtc- aggtcgaggt gtag-cttac
gaggt--ggg aagaaat-gg gctacatttt ct-at---at ca-gaata-a tac-----ga
acga-cacca tg-aaac-tg -gtgc-c--- -cgaaggtgg atttagtagt aaaa-aac-a
aatagagagt ctttttg--- --aa-c-cag gct-ctg-ag acgcgcacac accgccc
>Characidae_Moenkhausia_sanctaefilomenae_1_1
tatgcttag- ccttaaacct agatgtt--- aataatacaa a--aaacatc cgcca-gggt
actacg-agc -gctagc-tt gaaacccgaa ggacttgac- -ggtgtctca gacccgcc-t
agaggagcct g-ttctagaa ccgataatcc tc--gtt-ca acctcactac cc-cttgt--
t--ctcc-ca gcctatatac cg-cc-gtcg -caagcttac cctttgaa-g gat-aaaca-
gtaagc-aaa atgaa---t- --ttaaccct cagaacgtc- aggtcgaggt gtag-cctat
ggggt--aga aagaaat-gg gctacatttt ct-at---ac ta-gaata-- tac-----ga
atgg-tgcca tg-aaatagg -cccc----- -tgaaggtgg atttagcagt aaaa-atc-a
agcagagagt cattttg--- --aa-g-cag gct-ctg-ag acgcgcacac accgccc
>Characidae_Nematobrycon_palmeri_1_1
tatgcttag- ccttaaactt agatgct--- ttcattacaa a---aacatc cgcca-gggt
actacg-agc -gctagc-tt aaaacccaaa ggacttgac- -ggtgtctca gacccacc-t
agaggagcct g-ttctagaa ccgataatcc ac--gtt-ta acctcaccac ct-cttgc--
t--tatt-ca gcctatatac cg-cc-gtcg -caagcttac cctgtgaa-g gat-aaaca-
gtaagc-ata atgga---a- a-t--a-acc caaaacgtc- aggtcgaggt gtag-cttat
gaggt--ggg aagagat-gg gctacatttt ct-gt---at ca-gaaaa-t aac-----ga
acgg-tatca tg-aaat-ca -atac-c--- -cgaaggtgg atttagtagt aaaa-atc-a
aatagagagt cattttg--- --aa-c-tag gct-ctg-ag acgcgcacac accgccc
>Characidae_Piabarchus_stramineus_1_1
tatgcttag- ccttaaacct agacgtt--- gaatttacaa g--caacatc cgcca-gggt
actaca-agc -gctagc-tt aaaacccaaa ggacttgac- -ggtgtctca gacccacc-t
agaggagcct g-ttctagaa ccgataatcc cc--gtt-aa acctcaccac cc-cttgt--
t--tcct-cc gcctatatac cg-cc-gtcg -caagcttac cctgtgaa-g gcc-taata-
gtaagc-aaa atggg---t- a-a--a-tcc ccaaacgtc- aggtcgaggt gtag-cttac
gaggt--ggg aagaaat-gg gctacatttt ct-at---at ca-gaata-a tac-----ga
acaa-cacca tg-aaac-tg -gtgc-t--- -cgaaggtgg atttagtagt aaaa-aac-a
aatagagagt ctttttg--- --aa-c-cag gct-ctg-ag acgcgcacac accgccc
>Characidae_Piabarchus_stramineus_2_1
tatgcttag- ccttaaacct agacgtt--- gaatttacaa g--caacatc cgcca-gggt
actaca-agc -gctagc-tt aaaacccaaa ggacttgac- -ggtgtctca gacccacc-t
agaggagcct g-ttctagaa ccgataatcc cc--gtt-aa acctcaccac cc-cttgt--
t--tcct-cc gcctatatac cg-cc-gtcg -caagcttac cctgtgaa-g gcc-taata-
gtaagc-aaa atggg---t- a-a--a-tcc ccaaacgtc- aggtcgaggt gtag-cttac
gaggt--ggg aagaaat-gg gctacatttt ct-at---at ca-gaata-a tac-----ga
acaa-cacca tg-aaac-tg -gtgc-t--- -cgaaggtgg atttagtagt aaaa-aac-a
aatagagagt ctttttg--- --aa-c-cag gct-ctg-ag acgcgcacac accgccc
>Characidae_Tetragonopterus_chalceus_2_1
tatgcttag- ccctaaattt agatgtg--- acccttacaa a--c-acatc cgcca-gggt
actaca-agc -gctagc-tt aaaacccaaa ggacttgac- -ggtgtctca gacccacc-t
agaggagcct g-ttctagaa ccgataatcc cc--gtt-ta acctcaccac cc-cttgc--
t--ttcc-cc gcctatatac cg-cc-gtcg -caagcttac cctgtgaa-g gta-ttaca-
gtaagc-aaa atgga---t- a-t--a-ttc aaaaacgtc- aggtcgaggt gtag-cttac
gaggt--gga aagaaat-gg gctacatttt ct-tt---at ca-gaata-a cac-----ga
acga-cacca tg-aaac-tg -atgt-c--- -tgaaggtgg atttagcagt aaaa-aac-a
aatagagagt ctttttg--- --aa-t-tag gct-ctg-ag acgcgcacac accgccc
>Characidae_Xenurobrycon_heterodon_1_1
tatgcttag- ccttaaacct agatgtt--- aaatttacaa g--aaacatc cgcca-gggt
actaca-agc -gctagc-tt aaaacccaaa ggacttgac- -ggtgtctca gacccacc-t
agaggagcct g-ttctagaa ccgataatcc cc--gtt-aa acctcaccac cc-cttgt--
t--ttcc-cc gcctatatac cg-cc-gtcg -caagcttac cctgtgaa-g gac-ctata-
gtaagc-aaa atggg---t- a-a--a-tcc ccgaacgtc- aggtcgaggt gtag-cttac
gaggt--ggg aagaaat-gg gctacatttt ct-aa---at ca-gaat--a tac-----ga
acga-cgcta tg-aaac-ta -gcgt-c--- -tgaaggtgg atttagcagt aaaa-aag-a
aatagagagt ctttttg--- --aa-c-tag gct-ctg-ag acgcgcacac accgccc
>Cichlidae_Andinoacara_latifrons_1_1
tatgcccag- ccctaaactt tgaca---gt ac-gttacac c--cactgtc cgcca-gggt
actacg-agc -attagc-tt aaaacccaaa ggacttggc- -ggtgcttta gatccacc-t
agaggagcct g-ttctagaa ccgataaccc cc--gtt-aa acctcaccct ct-cttgt--
t--attt-cc gcctatatac cg-cc-gtcg -tcagcttac cctgtgaa-g gaa-acata-
gtaagc-aaa attag---c- ant--a-gcc caaaacgcc- aggtcgaggt gtag-catat
gagag--ggg aagaaat-gg gctacattcc ct-gt-nctt tc-tggga-a cac-----ga
acaa-tgtaa tg--aaacat -acat-t--- -agaaggagg atttagcagt aagc-atn-a
aaatannnnn nnnnnnnnnn nnnnnnnnnn nnnnnnnnnn nnnnnnnnnn nnnnnnn
>Doradidae_Acanthodoras_cataphractus_1_1
tatgctcag- ccttaaacct agatg-t--- actcttacac ---atacatc cgccg-gggt
actacg-agc --acagc-tt aaaacccaaa ggacttggc- -ggtgtctca gacccacc-t
agaggagcct g-ttctagaa ccgataaccc tc--gtt-aa acctcaccac tc-cttgt--
c--ttcc-cc gcctatatac cg-cc-gtcg -tcagcttac cctgtgaa-g gcc-taata-
gtaagc-aaa atggg---c- a-c--a-ccc aaaaacgtc- aggtcgaggt gtag-cgtac
ggagt--ggg aagaaat-gg gctacatttt ct-ac-ttta aa-gaata-t tac-----gg
acgg-tacca tg-aaat-ag -atac-c--- -tgaaggtgg atttagcagt aaaa-aga-a
aacagagtgt acttttg--- --aa-t-tag gct-ctg-ag acgcgcacac accgccc
>Doradidae_Megalodoras_uranoscopus_1_1
tatgcttgg- ccataaacca agatg-c--- actgttacat ---atgcatc cgccc-gggc
actacg-agc --acagc-tt aaaacccaaa ggacttggt- -ggtgtctca gacccacc-t
agaggagcct g-ttctagaa ccgataaccc cc--gtt-aa acctcaccac tt-cttgt--
t--tccc-cc gcctatatac cg-cc-gtcg -tcagcttac cctgtgaa-g gcc-taaca-
gtaagc-gaa atggg---c- a-a--a-ccc aaaaacgtc- aggtcaaggt gtag-cgtac
gaagt--ggg aagaaat-gg gctacatttt ct-at-t-at aa-gaata-t tac-----ga
atgg-tattt tg-aaaa-aa -atgc-c--- -tgaaggtgg atttagtagt aaaa-agc-a
aatagagtgt ccttttg--- --aa-t-tag gct-ctg-ag acgcgcacac accgccc
>Heptapteridae_Goeldiella_eques_1_1
tatgcttag- ccataaaaca agatg-t--- aatattacat ---atacatc cgccc-gggt
actacg-agc --acagc-tt aaaacccaaa ggacttggc- -ggtgtctca gacccacc-t
agaggagcct g-ttctagaa ccgataaacc cc--gtt-aa acctcaccac tt-cttgt--
t--tatc-cc gcctatatac cg-cc-gtcg -tcagcttac cccatgaa-g gtt-aagta-
gtaagc-aaa attgg---c- a-c--a-gcc aaaaacgtc- aggtcgaggt gtag-cgaat
gaagt--gga aagaaat-gg gctacatttt ct-at-ta-a ta-gaata-a tac-----ga
atga-catcc tg-aaatac- -acgt-c--- -tgaaggtgg atttagtagt aaaa-agc-a
aatagtgcgt ccttttg--- --aa-t-tag gct-ctg-ag acgcgcacac accgccc
>Loricariidae_Hemipsilichthys_gobio_2_1
tatgcttag- ccttaaacct agatg---t- aattttacaa ---aaccatc cgcca-gggt
actacg-agc --atagc-tt aaaacccaaa ggacttggc- -ggtgcctca gatccacc-t
agaggagcct g-ttctagaa ccgataatcc cc--gtt-aa acctcaccac ct-cttgt--
t--tacc-cc gcctatatac cg-cc-gtcg -tcagcttac cctgtgaa-g gct-taaca-
gtaagc-aaa atgag---t- t-a--a-ccc caaaacgtc- aggtcgaggt gtag-cgtac
gaggt--ggg aagaaat-gg gctacatttt ct-ac---ca ca-gaaca-t tac-----ga
atag-cgcac tg-aaatat- -acgc-c--- -tgaaggcgg atttagtagt aaaa-agc-a
aatagaatat ccttttg--- --aa-c-tag gct-ctg-ag gcgcgcacac accgccc
>Loricariidae_Hemipsilichthys_papillatus_1_1
tatgcttag- ccttaaacct agatg---t- aatattacaa ---aaccatc cgcca-gggt
actacg-agc --atagc-tt aaaacccaaa ggacttggc- -ggtgcctca gatccacc-t
agaggagcct g-ttctagaa ccgattatcc cc--gtt-aa acctcaccac ct-cttgt--
t--ttcc-cc gcctatatac cg-cc-gtcg -tcagcttac cctgtgaa-g gcc-caaca-
gtaagc-aaa atggg---t- t-t--a-acc caaaacgtc- aggtcgaggt gtag-cgcac
gagat--gga aagaaat-gg gctacatttt ct-gc---ca ca-gaaca-c cac-----ga
acgg-caccc tg-aaacatg -acgc-c--- -tgaaggagg atttagtagt aaaa-agc-a
aatagagtgt ccttttg--- --aa-t-tag gct-ctg-ag gcgcgcacac accgccc
>Loricariidae_Hypostomus_affinis_2_1
nnnnnnnnnn nnnnnnnnnn nnnnnnnnnn nnnnnnnnnn nnnnnnnntc cgcca-ggta
actaca-agc --acagc-tt aaaacccaaa ggacttggc- -ggtgcctca gatccacc-t
agaggagcct g-ttctagaa ccgataatcc cc--gtt-aa acctcaccac cc-cttgt--
t--tttc-cc gcctatatac cg-cc-gtcg -ccagctcac cctgtgaa-g gtt-caaca-
gtaagc-aaa atggg---t- c-c--a-acc caaaacgtc- aggtcgaggt gtag-cgcat
ggggt--ggg aagaaat-gg gctacatttt ct-at---ca ca-gaata-t tac-----ga
atgg-tatcc tg-aaatata -atac-c--- -tgaaggagg atttagtagt aaaa-aac-a
aannnnnnnn nnnnnnnnnn nnnnnnnnnn nnnnnnnnnn nnnnnnnnnn nnnnnnn
>Loricariidae_Hypostomus_nigromaculatus_2_1
tatgcccag- ccctaaactt agatg---a- aattttacaa ---aatcatc cgcca-ggga
actaca-agc --acagc-tc aaaacccaaa ggacttggc- -ggtgcctca gatccacc-t
agaggagcct g-ttctagaa ccgataatcc cc--gtt-aa acctcaccac cc-cttgt--
t--tttc-cc gcctatatac cg-cc-gtcg -ccagcttac cctgtgaa-g gtc-taaca-
gtaagc-aaa atggg---t- t-c--a-acc caaaacgtc- aggtcgaggt gtag-cgcat
ggggt--ggg aagaaat-gg gctacatttt ct-ac---ca ca-gaata-t tac-----ga
atgg-tatcc tg-aaatata -atac-c--- -tgaaggagg atttagtagt aaaa-agc-a
aatagagtgt ctttttg--- --aa-t-tag gct-ctg-ag gcgcgcacac accgccc
>Loricariidae_Kronichthys_heylandi_1_1
tatgcccag- ccctaaacct agat--g-a- aaacttacaa ---aaccatc cgcca-gggg
actaca-agc --acaac-tt aaaacccaaa ggacttggc- -ggtgcctca gacccacc-t
agaggagcct g-ttctagaa ccgataaccc cc--gtt-aa acctcaccac ct-cttgt--
c--ctcc-cc gcctatatac cg-cc-gtcg -tcagcttac cctgtgag-g gcc-caaca-
gtaagc-aaa atgag---c- c-c--a-ccc caaaacgtc- aggtcagggt gtag-cgcac
gagat--gga aagaaat-gg gttacatttt ct-ac---ca ca-gaaca-c cac-----ga
atgg-taccc tg-aaacacg -atac-c--- -taaaggagg atttagtagt aaaa-agc-a
aatagagtgt ccttttg--- --aa-c-cag gct-ctg-ag acgcgcacac accgccc
>Loricariidae_Kronichthys_lacerta_1_1
tatgcccag- ccttaaacct agat--g-a- aaacttacaa ---aaccatc cgcca-gggg
actac--agc --acagc-tt aaaacccaaa ggacttggc- -ggtgcctca gacccacc-t
agaggagcct g-ttctagaa ccgataaccc cc--gtt-aa acctcaccac ct-cttgt--
t--ttcc-cc gcctatatac cg-cc-gtcg -tcagcttac cctgtgag-g gcc-caaca-
gtaagc-aaa atgag---t- t-a--a-ccc caaaacgtc- aggtcgaggt gtag-cgcac
gagat--ggg aagaaat-gg gctacatttt ct-ac---ca ca-gaaca-t tac-----ga
atag-cgccc tg-aaatatg -acgc-c--- -tgaaggcgg atttagtagt aaaa-agc-a
aatagaatat ccttttg--- --aa-t-cag gct-ctg-ag gcgcgcacac accgccc
>Loricariidae_Kronichthys_subteres_3_1
tatgcccag- ccttaaacct agat--g-c- aaacttacaa ---aaccatc cgcca-gggg
actaca-agc --acagc-tt aaaacccaaa ggacttggc- -ggtgcctca gacccacc-t
agaggagcct g-ttctagaa ccgatgaccc cc--gtt-aa acctcaccac ct-cttgt--
c--ttcc-cg gcctatatac cg-cc-gtcg -tcagcttac cctgtgaagg gcc-caaca-
gtaagc-aaa atgag---c- t-c--acccc caaaacgtc- aggtcaaggt gtag-cgcac
gagat--gga aagaaat-gg gctacatttt ct-ac---ca ca-gaaca-t tac-----ga
atgg-taccc tg-aaacacg -atac-c--- -taaaggagg atttagtagt aaaa-agc-a
aatagagtgt ccttttg--- --aa-c-cag gct-ctg-ag acgcgcacac accgccc
>Loricariidae_Neoplecostomus_espiritosantensis_1_1
tatgcccag- ccctaaacct tgat--t-a- aaacttacaa ---aaccatc cgcca-gggg
actaca-agc --acagc-tt aaaacccaaa ggacttggc- -ggtgcctca gacccacc-t
agaggagcct g-ttctagaa ccgataaccc cc--gtt-aa acctcaccac ct-cttgc--
t--tccc-cc gcctatatac cg-cc-gtcg -tcagcttac cctgtgaa-g gcc-caaca-
gtaagc-aaa atggg---t- t-t--a-acc caaaacgtc- aggtcgaggt gtag-cgcac
gagat--gga aagaaat-gg gctacatttt ct-ac---ca ca-gaaca-c cac-----ga
atgg-caccc tg-aaacatg -acgc-c--- -tgaaggagg atttagtagt aaaa-agc-a
aatagagtgt ccttttg--- --aa-t-tag gct-ctg-ag acgcgcacac accgccc
>Loricariidae_Neoplecostomus_franciscoensis_2_1
tatgcccag- ccctaaacct tgat--g-a- aaacttacaa ---aaccatc cgcca-gggg
actacg-agc --acagc-tt aaaacccaaa ggacttggc- -ggtgcctca gacccacc-t
agaggagcct g-ttctagaa ccgataaccc cc--gtt-aa acctcaccac ct-cttgt--
t--ttcc-cc gcctatatac ca-cc-gtcg -ccagcttac cctgtaaa-g gcc-caaca-
gtaagc-aaa atggg---t- t-t--a-acc caaaacgtc- aggtcgaggt gtag-cgcac
gagat--gga aagaaat-gg gctacatttt ct-ac---ca ca-gaaca-c cac-----ga
atgg-cgccc tg-aaacatg -acgc-c--- -tgaaggagg gtttagtagt aaaa-agc-a
aatagagagt ccttttgaat taaa-t-tag gct-ctg-ag gcgcacacac accgccc
>Loricariidae_Neoplecostomus_franciscoensis_3_1
tatgcccag- ccctaaacct tgat--g-a- aaacttacaa ---aaccatc cgcca-gggg
actacg-agc --acagc-tt aaaacccaaa ggacttggc- -ggtgcctca gacccacc-t
agaggagcct g-ttctagaa ccgataaccc cc--gtt-aa acctcaccac ct-cttgt--
t--ttcc-cc gcctatatac ca-cc-gtcg -ccagcttac cctgtaaa-g gcc-caaca-
gtaagc-aaa atggg---t- t-t--a-acc caaaacgtc- aggtcgaggt gtag-cgcac
gagat--gga aagaaat-gg gctacatttt ct-ac---ca ca-gaaca-c cac-----ga
atgg-cgccc tg-aaacatg -acgc-c--- -tgaaggagg gtttagtagt aaaa-agc-a
aatagagagt ccttttgaat taaa-t-tag gct-ctg-ag gcgcacacac accgccc
>Loricariidae_Neoplecostomus_microps_1_1
tatgcccag- ccctaaacct tgat--g-a- aaacttacaa ---aaacatc cgcca-gggg
actaca-agc --acagc-tt aaaacccaaa ggacttggc- -ggtgcctca gacccacc-t
agaggagcct g-ttctagaa ccgataaccc cc--gtt-aa acctcaccac ct-cttgt--
t--ttcc-cc gcctatatac cg-cc-gtcg -tcagcttac cctgtgaa-g gtc-caaca-
gtaagc-aaa atggg---t- t-t--a-acc caaaacgtc- aggtcgaggt gtag-cgcac
gagat--gga aagaaat-gg gctacatttt ct-ac---ca ca-gaaca-c cac-----ga
atgg-cgccc tg-aaacatg -aagc-c--- -tgaaggagg atttagtagt aaaa-agc-a
aatagagtgt ccttttg--- --aa-t-tag gct-ctg-ag gcgcgcacac accgccc
>Loricariidae_Neoplecostomus_microps_2_1
tatgcccag- ccctaaacct tgat--g-a- aaacttacaa ---aaacatc cgcca-gggg
actaca-agc --acagc-tt aaaacccaaa ggacttggc- -ggtgcctca gacccacc-t
agaggagcct g-ttctagaa ccgataaccc cc--gtt-aa acctcaccac ct-cttgt--
t--ttcc-cc gcctatatac cg-cc-gtcg -tcagcttac cctgtgaa-g gtc-caaca-
gtaagc-aaa atggg---t- t-t--a-acc caaaacgtc- aggtcgaggt gtag-cgcac
gagat--gga aagaaat-gg gctacatttt ct-ac---ca ca-gaaca-c cac-----ga
atgg-cgccc tg-aaacatg -aagc-c--- -tgaaggagg atttagtagt aaaa-agc-a
aatagagtgt ccttttg--- --aa-t-tag gct-ctg-ag gcgcgcacac accgccc
>Loricariidae_Neoplecostomus_microps_3_1
tatgcccag- ccctaaacct tgat--g-a- aaacttacaa ---aaacatc cgcca-gggg
actaca-agc --acagc-tt aaaacccaaa ggacttggc- -ggtgcctca gacccacc-t
agaggagcct g-ttctagaa ccgataaccc cc--gtt-aa acctcaccac ct-cttgt--
t--ttcc-cc gcctatatac cg-cc-gtcg -tcagcttac cctgtgaa-g gtc-caaca-
gtaagc-aaa atggg---t- t-t--a-acc caaaacgtc- aggtcgaggt gtag-cgcac
gagat--gga aagaaat-gg gctacatttt ct-ac---ca ca-gaaca-c cac-----ga
atgg-cgccc tg-aaacatg -aagc-c--- -tgaaggagg atttagtagt aaaa-agc-a
aatagagtgt ccttttg--- --aa-t-tag gct-ctg-ag gcgcgcacac accgccc
>Loricariidae_Neoplecostomus_paranensis_2_1
tatgcccaa- ccttaaacct tgat--g-a- aagcttacaa ---aaccatc cgcct-gggg
actacg-agc --acagc-tt aaaacccaaa ggacttggc- -ggtgcctca gacccacc-t
agaggagcct g-ttctagaa ccgataaccc cc--gtt-aa acctcaccac ct-cttgt--
t--ttcc-cc gcctatatac cg-cc-gtcg -tcagcttac cctgtgaa-g gcc-caaca-
gtaagc-aaa atggg---t- t-t--a-acc caaaacgtc- aggtcgaggt gtag-cgcac
gagat--gga aagaaat-gg gctacatttt ct-ac---ca ca-gaaca-c cac-----ga
acgg-caccc tg-aaacatg -acgc-c--- -tgaaggagg atttagtagt aaaa-agc-a
aatagagtgt ccttttg--- --aa-t-tag gct-ctg-ag gcgcgcacac accgccc
>Loricariidae_Neoplecostomus_ribeirensis_2_1
tatgcccag- ccctaaacct agat--g-a- aaacttacaa ---aaccatc cgcca-gggg
actaca-agc --acagc-tt aaaacccaaa ggacttggc- -ggtgcctca gacccacc-t
agaggagcct g-ttctagaa ccgataaccc cc--gtt-aa acctcaccac ct-cttgt--
c--ttcc-cc gcctatatac cg-cc-gtcg -tcagcttac cctgtgaa-g gcc-caaca-
gtaagc-aaa atgag---c- t-c--a-gcc caaaacgtc- aggtcgaggt gtag-cgcac
gaggt--ggg aagaaat-gg gctacatttt ct-ac---ca ca-gaata-c cac-----ga
atag-caccc tg-aaacatg -atgc-c--- -tgaaggagg atttagtagt aaaa-agc-a
aatagagtgt ccttttg--- --aa-t-tag gct-ctg-ag gcgcgcacac accgccc
>Loricariidae_Neoplecostomus_ribeirensis_3_1
tatgcccag- ccctaaacct agat--g-a- aaacttacaa ---aaccatc cgcca-gggg
actaca-agc --acagc-tt aaaacccaaa ggacttggc- -ggtgcctca gacccacc-t
agaggagcct g-ttctagaa ccgataaccc cc--gtt-aa acctcaccac ct-cttgt--
c--ttcc-cc gcctatatac cg-cc-gtcg -tcagcttac cctgtgaa-g gcc-caaca-
gtaagc-aaa atgag---c- t-c--a-gcc caaaacgtc- aggtcgaggt gtag-cgcac
gaggt--ggg aagaaat-gg gctacatttt ct-ac---ca ca-gaata-c cac-----ga
atag-caccc tg-aaacatg -atgc-c--- -tgaaggagg atttagtagt aaaa-agc-a
aatagagtgt ccttttg--- --aa-t-tag gct-ctg-ag gcgcgcacac accgccc
>Loricariidae_Pareiorhaphis_vestigipinnis_2_1
tatgcccag- ccctaaacct agat--g-a- aaacttacaa ---aaccatc cgccc-gggg
attaca-agc --acagc-tt aaaacccaaa ggacttggc- -ggtgcctca gacccacc-t
agaggagcct g-ttctagaa ccgataaccc cc--gtt-aa acctcaccac ct-cttgt--
t--ttcc-cc gcctatatac cg-cc-gtcg -tcagcttac cctgtgaa-g gtc-caaca-
gtaagc-aaa atggg---c- c-c--a-acc caaaacgtc- aggtcgaggt gtag-cgcac
gaggt--ggg aagaaat-gg gctacatttt ct-ac---ca ca-gaaca-c cac-----gg
atag-ctccc tg-aaacatg -acgc-c--- -tgaaggagg atttagtagt aaaa-agc-a
aatagagtgt ccttttg--- --aa-t-tag gct-ctg-ag gcgcgcacac accgccc
>Loricariidae_Pareiorhaphis_vestigipinnis_3_1
tatgcccag- ccctaaacct agat--g-a- aaacttacaa ---aaccatc cgccc-gggg
attaca-agc --acagc-tt aaaacccaaa ggacttggc- -ggtgcctca gacccacc-t
agaggagcct g-ttctagaa ccgataaccc cc--gtt-aa acctcaccac ct-cttgt--
t--ttcc-cc gcctatatac cg-cc-gtcg -tcagcttac cctgtgaa-g gtc-caaca-
gtaagc-aaa atggg---c- c-c--a-acc caaaacgtc- aggtcgaggt gtag-cgcac
gaggt--ggg aagaaat-gg gctacatttt ct-ac---ca ca-gaaca-c cac-----gg
atag-ctccc tg-aaacatg -acgc-c--- -tgaaggagg atttagtagt aaaa-agc-a
aatagagtgt ccttttg--- --aa-t-tag gct-ctg-ag gcgcgcacac accgccc
>Loricariidae_Pareiorhina_carrancas_1_1
tatgcccag- ccctaaacct tgat--g-a- aaagttacaa ---aatcatc cgcca-ggga
actacg-agc --acagc-tt aaaacccaaa ggacttggc- -ggtgcctca gacccacc-t
agaggagcct g-ttctagaa ccgataaccc cc--gtt-aa acctcaccac ct-cttgt--
t--ttcc-cc gcctatatac cg-cc-gtcg -tcagcttac cctgtgaa-g gtc-caaca-
gtaagc-aaa acggg---c- t-c--a-gcc caaaacgtc- aggtcgaggt gtag-cgcac
gagat--ggg aagaaat-gg gctacatttt ct-ac---ca ca-gaaca-c cac-----ga
atag-cgccc tg-aaacatg -acgc-c--- -tgaaggagg atttagtagt aaaa-agc-a
aatagagtgt ccttttg--- --aa-t-cag gct-ctg-ag gcgcgcacac accgccc
>Loricariidae_Pterygoplichthys_joselimaianus_2_1
nnnnnnnnnn nnnnnnnnnn nnnnnnnnnn nnnnnnnnnn nnnnnnnatc cgcca-ggga
actaca-agc --acagc-tt aaaacccaaa ggacttggc- -ggtgcctca gacccacc-t
agaggagcct g-ttctagaa ccgataatcc cc--gtt-aa acctcaccac cc-cttgt--
t--tttc-cc gcctatatac cg-cc-gtcg -ccagcttac cctgtgaa-g gtt-taaca-
gtaagc-aaa atggg---t- t-c--a-acc cagaacgtc- aggtcgaggt gtag-cgcat
ggagt--ggg aagaaat-gg gctacatttt ct-gc---ca ca-gaata-t tac-----ga
atgg-tgtcc tg-aaatatg -acac-c--- -tgaaggagg atttagtagt aaaa-agc-a
aatagagtgt ctttttg--- --aa-t-tag gct-ctg-ag gcgcgcacac accgccc
>Poeciliidae_Poecilia_sulphurophila_1_1
nnnnnnnnnn nnnnnnnnnn nnnnnnnnnn nnnnnnnnnn nnnnnnnnnn nnnnnnggga
actacg-agc -ataagc-tt aaaacccaaa ggacttggc- -ggtgcttta gacccccc-t
agaggagcct g-ttctagaa ccgataatcc cc--gtt-cg acctcacctt tt-cttgt--
t--catc-cc gtctatatac cg-cc-gtcg -tcagcatac cctgtgaa-g gaa-acata-
gtaggc-aaa actgg---t- a-a--a-acc caaaacgcc- aggtcgaggt gtag-catac
gaaaa--gga aagaaat-gg gctacatttc ct-c----tt ac-aggaa-a tac-----ga
attg-tgtca tg--aaaca- -acac-a--- -tgaaggagg atttagtagt aagc-aga-a
aacnnnnnnn nnnnnnnnnn nnnnnnnnnn nnnnnnnnnn nnnnnnnnnn nnnnnnn
>Poeciliidae_Poecilia_versicolor_1_1
nnnnnnnnnn nnnnnnnnnn nnnnnnnnnn nnnnnnnnnn nnnnnnnnnn nnnnnnggga
actacg-agc -ataagc-tt aaaacccaaa ggacttggc- -ggtgcttta gacccccc-t
agaggagcct g-ttctagaa ccgataaccc cc--gtt-cg acctcacctt tt-cttgt--
t--catc-cc gtctatatac cg-cc-gtcg -tcagcatac cctgtgaa-g gaa-acata-
gtaggc-aaa actgg---t- a-a--a-acc caaaacgcc- aggtcgaggt gtag-catac
gaaaa--gga aagaaat-gg gctacatttc ct-c----tt ac-aggaa-a tac-----ga
attg-tgtca tg--aaaca- -acac-a--- -tgaaggagg atttagcagt aagc-aga-a
aacnnnnnnn nnnnnnnnnn nnnnnnnnnn nnnnnnnnnn nnnnnnnnnn nnnnnnn
>Poeciliidae_Poecilia_zonata_1_1
nnnnnnnnnn nnnnnnnnnn nnnnnnnnnn nnnnnnnnnn nnnnnnnnnn nnnnnnggga
actacg-agc -ataagc-tt aaaacccaaa ggacttggc- -ggtgcttta gacccccc-t
agaggagcct g-ttctagaa ccgataaccc cc--gtt-cg acctcacctt tt-cttgt--
t--catc-cc gtctatatac cg-cc-gtcg -tcagcatac cctgtgaa-g gaa-acata-
gtaggc-aaa actgg---t- a-a--a-acc caaaacgcc- aggtcgaggt gtag-catac
gaaaa--gga aagaaat-gg gctacatttc ct-c----tc ac-aggaa-a tac-----ga
attg-tgtta tg--aaaca- -acac-a--- -tgaaggagg atttagcagt aagc-aga-a
aacnnnnnnn nnnnnnnnnn nnnnnnnnnn nnnnnnnnnn nnnnnnnnnn nnnnnnn
>Rivulidae_Austrolebias_bellottii_3_1
nnnnnnnnnn nnnnnnnnnn nnnnnnnnnn nnnnnnnnnn nnnnnnnnnn ngcct-gaaa
actaca-agc -gtaagc-tc aaaactcaaa gggtctggc- -ggcacttta aactatc--t
agaggagcct g-tcctataa tcgataaccc cc--gtt-aa acctcacctt ct-ttggc--
----tat-ca gcctgtatac cg-cc-gtcg -tcagcttac ccc-taaa-g gtttcacaa-
gtaagc-aaa actgg---c- --t-tt-gcc caaaacgtc- aggtcgaggt gcag-cttac
aagaa--ggg aagagat-gg gctacatttc ct-------- ----aggaaa tac-----ga
atag-tacac tg-aaatgtg tacat----- -tgaaggagg atttagaagt aagt-aaa-a
aatagagtgt tttactg--- --aaaa--ag gtc-tta-aa gtgcgtacnn nnnnnnn
>Rivulidae_Austrolebias_monstrosus_2_1
nnnnnnnnnn nnnnnnnnnn nnnnnnnnnn nnnnnnnnnn nnnnnnnnnn ngcct-gaaa
actaca-agc -gtaagc-tt aaaactcaaa gggtctggc- -ggcacttta aactatc--t
agaggagcct g-tcctataa tcgataaccc cc--gtt-aa acctcacctt ct-ttagc--
----tgt-ca gcctgtatac cg-cc-gtcg -tcagcttac ccc-taaa-g gtgatacaa-
gtaagc-aaa attgg---t- --t-ct-acc taaaacgtc- aggtcgaggt gcag-cttac
aagaa--ggg aagagat-gg gctacatttc ct-------- ----aggaaa tac-----ga
atag-tgcgt tg-aaacatg tacat----- -tgaaggagg atttagcagt aagt-aaa-a
aatagagtgt tttactg--- --aaaa--ag gtc-tta-ga gtgcgtacnn nnnnnnn
>Rivulidae_Austrolebias_monstrosus_3_1
nnnnnnnnnn nnnnnnnnnn nnnnnnnnnn nnnnnnnnnn nnnnnnnnnn ngcct-gaaa
actaca-agc -gtaagc-tt aaaactcaaa gggtctggc- -ggcacttta aactatc--t
agaggagcct g-tcctataa tcgataaccc cc--gtt-aa acctcacctt ct-ttagc--
----tgt-ca gcctgtatac cg-cc-gtcg -tcagcttac ccc-taaa-g gtgatacaa-
gtaagc-aaa attgg---t- --t-ct-acc taaaacgtc- aggtcgaggt gcag-cttac
aagaa--ggg aagagat-gg gctacatttc ct-------- ----aggaaa tac-----ga
atag-tgcgt tg-aaacatg tacat----- -tgaaggagg atttagcagt aagt-aaa-a
aatagagtgt tttactg--- --aaaa--ag gtc-tta-ga gtgcgtacnn nnnnnnn
>Rivulidae_Austrolebias_patriciae_3_1
nnnnnnnnnn nnnnnnnnnn nnnnnnnnnn nnnnnnnnnn nnnnnnnnnn ngcct-gaaa
actaca-agc -gtaagc-tc aaaactcaaa gggtctggc- -ggcacttta aactatc--t
agaggagcct g-ttctgtaa ctgataaccc cc--gtt-aa acctcacctt tt-ttagc--
----tat-ca gcctgtatac cg-cc-gtcg -tcagcttac ccc-taaa-g gccacat-a-
gtaagc-aaa actgg---t- --t-ta-acc caaaacgtc- aggtcgaggt gcag-cttat
aaaaa--ggg aagcaat-gg gctacatttc ct-------- ----agg--g ttc-----gg
atag-tgcat tg-aaacatg cacaa----- -tgaagtagg atttagtagt aagt-aaa-a
aatagagtgt tttactg--- --aaaa--ag gtc-tta-aa gtgcgtacnn nnnnnnn
>Rivulidae_Austrolebias_paucisquama_2_1
nnnnnnnnnn nnnnnnnnnn nnnnnnnnnn nnnnnnnnnn nnnnnnnnnn ngcct-gaaa
actata-agc -gtaagc-tc aaaactcaaa gggtctggc- -ggcacttta aactatc--t
agaggagcct g-tcctataa tcgataaccc cc--gtt-aa acctcacctt tt-ttagc--
----gtt-ca gcctgtatac cg-cc-gtcg -tcagcttac ccc-taaa-g gttacataa-
gtaagc-aaa actgg---t- --t-cc-acc caaaacgtc- aggtcgaggt gcag-cttac
aagaa--ggg aagagat-gg gctacatttc ct-------- ----aggata tac-----ga
ataa-tacat tg-aaatatg catat----- -tgaaggagg atttagtagt aagt-aaa-a
aatagagcgt tttactg--- --aaaa--ag gtc-tta-aa gtgcgtacnn nnnnnnn
>Rivulidae_Austrolebias_paucisquama_3_1
nnnnnnnnnn nnnnnnnnnn nnnnnnnnnn nnnnnnnnnn nnnnnnnnnn ngcct-gaaa
actata-agc -gtaagc-tc aaaactcaaa gggtctggc- -ggcacttta aactatc--t
agaggagcct g-tcctataa tcgataaccc cc--gtt-aa acctcacctt tt-ttagc--
----gtt-ca gcctgtatac cg-cc-gtcg -tcagcttac ccc-taaa-g gttacataa-
gtaagc-aaa actgg---t- --t-cc-acc caaaacgtc- aggtcgaggt gcag-cttac
aagaa--ggg aagagat-gg gctacatttc ct-------- ----aggata tac-----ga
ataa-tacat tg-aaatatg catat----- -tgaaggagg atttagtagt aagt-aaa-a
aatagagcgt tttactg--- --aaaa--ag gtc-tta-aa gtgcgtacnn nnnnnnn
>Rivulidae_Austrolebias_reicherti_3_1
nnnnnnnnnn nnnnnnnnnn nnnnnnnnnn nnnnnnnnnn nnnnnnnnnn ngcct-gaaa
actaca-agc -gtaagc-tt aaaactcaaa gggtctggc- -ggcacttta aactatc--t
agaggagcct g-tcctataa tcgataaccc cc--gtt-aa acctcacctt ct-ttagc--
----aat-ca gtctgtatac cg-cc-gtcg -tcagcttac ccc-taaa-g gttgcac-a-
gtaagc-aaa actgg---t- --t-tt-acc caaaacgtc- aggtcgaggt gcag-cttac
aagaa--ggg aagagat-gg gctacatttc ct-------- ----aggaaa tac-----ga
ataa-tacac tg-aaacatg tatat----- -tgaaggagg atttagcagt aagt-aaa-a
aatagagagt tttactg--- --aaaa--ag gtc-tta-aa gtgcgtacnn nnnnnnn
>Rivulidae_Austrolebias_toba_1_1
nnnnnnnnnn nnnnnnnnnn nnnnnnnnnn nnnnnnnnnn nnnnnnnnnn ngcct-gaaa
actata-agc -gtaagc-tc aaaactcaaa gggtctggc- -ggcacttta aactatc--t
agaggagcct g-tcctataa tcgataaccc cc--gtt-aa acctcacctt tt-ttagc--
----gtt-ca gcctgtatac cg-cc-gtcg -tcagcttac ccc-taaa-g gccacataa-
gtaagc-aaa actgg---t- --t-tc-acc caagacgtc- aggtcgaggt gcag-ctcac
aagaa--ggg aagagat-gg gctacatttc ct-------- ----aggaaa tac-----ga
ataa-tgcat tg-aaacatg catat----- -tgaaggagg atttagtagt aagt-aaa-a
aatagagcgt tttactg--- --aaaa--ag gtc-ttg-aa gtgcgtacnn nnnnnnn
>Rivulidae_Austrolebias_vandenbergorum_2_1
nnnnnnnnnn nnnnnnnnnn nnnnnnnnnn nnnnnnnnnn nnnnnnnnnn ngcct-gaaa
attaca-agc -gtaagc-tc aaaactcaaa gggtctggc- -ggcacttta aactatc--t
agaggagcct g-tcctataa tcgataaccc cc--gtt-aa acctcacctt ct-ttagc--
----tat-ca gcctgtatac cg-cc-gtcg -tcagcttac ccc-taaa-g gttacacaa-
gtaagc-aaa actgg---c- --t-tt-gcc caaaacgtc- aggtcgaggt gcag-ctcac
aagaa--ggg aagagat-gg gctacatttc ct-------- ----aggaaa tac-----ga
atag-tacac tg-aaatatg tacat----- -tgaaggagg atttagaagt aagt-aaa-a
aatagagtgt tttactg--- --aaaa--ag gtc-tta-aa gtgcgtacnn nnnnnnn
>Rivulidae_Austrolebias_vandenbergorum_3_1
nnnnnnnnnn nnnnnnnnnn nnnnnnnnnn nnnnnnnnnn nnnnnnnnnn ngcct-gaaa
attaca-agc -gtaagc-tc aaaactcaaa gggtctggc- -ggcacttta aactatc--t
agaggagcct g-tcctataa tcgataaccc cc--gtt-aa acctcacctt ct-ttagc--
----tat-ca gcctgtatac cg-cc-gtcg -tcagcttac ccc-taaa-g gttacacaa-
gtaagc-aaa actgg---c- --t-tt-gcc caaaacgtc- aggtcgaggt gcag-ctcac
aagaa--ggg aagagat-gg gctacatttc ct-------- ----aggaaa tac-----ga
atag-tacac tg-aaatatg tacat----- -tgaaggagg atttagaagt aagt-aaa-a
aatagagtgt tttactg--- --aaaa--ag gtc-tta-aa gtgcgtacnn nnnnnnn
>Sternopygidae_Archolaemus_sp_1_1
nnnnnnnnnn nnnnnnnnnn nnnnnnnnnn nnnnnnnnnn nnnnnnnnnt cgccc-gagt
actacg-agc -accagc-tt aaaactcaaa ggacttggc- -ggtgctcca gatccccc-t
agaggagcct g-ttctagaa ccgataatcc cc--gtt-ca acctcaccac cc-cttgt--
t--ttta-cc gcctatatac cg-cc-gtcg -tcagcttac cctgcnaa-g gtc-aaaca-
gtaagc-naa acggg---c- a-c--a-acc caaaacgtc- aggccgaggt gtag-cgtac
gaggt--ggg aagaaat-gg gctacatttt ct-ac---aa ta-gaata-a cttac---aa
acgg-cgccc tg-aaactac -gcgc-c--- -cgaaggtgg atttagtagt aaaa-agc-a
aatannnnnn nnnnnnnnnn nnnnnnnnnn nnnnnnnnnn nnnnnnnnnn nnnnnnn
>Trichomycteridae_Potamoglanis_hasemani_1_1
tatgcctag- ccataaacct agatg-t--- a--------- ----atcatc cgccc-gggt
actacg-agc --gcagc-tt aaaacccaaa ggacttggc- -ggtgcctca gatccacc-t
agaggagcct g-ttctagaa ccgataaccc cc--gtt-aa accttaccat ct-cttgt--
t--aaac-cc gcctatatac cg-cc-gtcg -tcagcttac cctgtgaa-g gct-taaca-
gtaagc-aaa atgag---a- a-t--a-ccc cagaacgtc- aggtcgaggt gtag-cgtac
gagat--gga aagaaat-gg gctacatttt ct-ac---ta ca-gaata-c cac-----ag
atag-cgaat tg-aaacaa- -acgc-t--- -tgaaggcgg atttagcagt aaaa-agc-a
agcagagtgt acttttg--- --aa-a-tag gct-ctg-ag gcgcgcacac accgccn
>Rivulidae_Atlantirivulus_santensis_1_1
nnnnnnnnnn nnnnnnnnnn nnnnnnnnnn nnnnnnnnnn nnnnnnnnnn nnnnnngaaa
attaca-agc -ataagc-tc aaaactcaaa ggacttggc- -ggcgcttta gacccacc-t
agaggagcct g-ttctataa ccgataaccc cc--gtt-aa accttacctt ct-tttgc--
----ctt-ca gtctatatac cg-cc-gtcg -tcagcttac cct-tgag-g gtcctacta-
gtaagc-aag atcgg---t- --t-ta-acc ccagacgtc- aggtcgaggt gtag-catat
aagaa--gag aagagat-gg gctacatttc ct-a----ta -t--agggtc cac-----gg
agaa-tgctt tg-aaacaag catat----- -tgaagtagg atttagcagt aagt-aaa-a
aatagagtgt tttactg--- --aaac--cg gcc-ctt-aa gcgcgcacac accgccc
>Rivulidae_Pituna_poranga_1_1
nnnnnnnnnn nnnnnnnnnn nnnnnnnnnn nnnnnnnnnn nnnnnnnnnn nnnnnnggat
attaca-agc -ataagc-tc aaaaaccaaa ggatttggc- -ggcgcttta gacccacc-t
agaggagcct g-tcctagaa tcgacaatcc cc--gct-aa acctcacctt ct-ctaa---
--------ta gcctacatac cg-cc-gtcg -tcagtctac cct-tggg-g gattaa-ca-
gttaac-aaa atcgg---t- --t-ta-acc caacatgcc- aggtcaaggt atag-caaac
gagaa--ggg aagagat-gg gctacatttc ct-a----cc -t--aggaaa aac-----gg
agag-tgttt tg-aaaaaaa tacat----- -caaagctgg atttagaagt aagt-aaa-a
aatagagagt tttnnnnnnn nnnnnnnnnn nnnnnnnnnn nnnnnnnnnn nnnnnnn
>Rivulidae_Hypsolebias_magnificus_1_1
nnnnnnnnnn nnnnnnnnnn nnnnnnnnnn nnnnnnnnnn nnnnnnnnnn nnnnnngaaa
actaca-agc -gtaagc-tc taaactcaaa gggtctggc- -ggcacttta aaccatc--t
agaggagcct g-tcctataa tcgataatcc cc--gtt-aa accctacctt ct-tttgcaa
t--tggt-ca gcctgtatac cg-cc-gtcg -tcagctttc ccc-taag-g gtcgcac-a-
gtaggc-aaa actgg---t- --t-tt-acc caaaacgcc- aggtcgaggc acag-ctcac
atgaa--gga aagaggc-gg gctacatttc ct-a----ta t---aggaaa tac-----gg
atag-tgtac tg-aaatgta tacat----- -tgaaggagg atttagtagt aagt-aaa-a
aatagagtgt tttactg--- --aata--at atc-tta-aa gtgcgtacac accgccc
>Lepidosirenidae_Lepidosiren_paradoxa_1_1
tatgcttgg- ctataaacta tagtg---a- atttttacat c--attcact cgcca-gaga
actact-agc -acaagc-tt aaaactcaaa ggacttggc- -ggtgcctca aacccacc-t
agaggagcct g-tcctaaaa ccgataaccc ac--gtt-tt acctaaccac tt-tttgc--
t--aatt-ca gcctatatac cg-cc-gtcg -ccagccaac cccatgag-a gaa-ataaa-
gtaggc-aaa attaa---c- --c-ta-gtt aagtacgtc- aggtcgaggt gtag-catat
gaagt---gg aagagat-gg gctacatttt ct------tg ta-gaata-- tac-----ga
atag-ctaaa tg-aaattaa --------gc tggaaggtgg atttagcagt aaag-aaa-a
atcatgatat tttcctg--- -aaa---ttg gcc-atg-ag gcgcgcacac accgccc
>Synbranchidae_Synbranchus_marmoratus_1_1
tatgcttag- ctataaacct taata---g- ttctatacat aa---ctatt cgcca-gggt
actacg-agc -actagc-tt aaaacccaaa ggacttggc- -ggtgcttaa gacccatc-t
agaggagcct g-tcctataa ccgatactcc cc--gtt-aa accttaccct cc-cttgt--
t--taat-cc gcctatatac cg-cc-gtcg -tcagcttac ccc-taag-a gccaaa-ca-
gtaagc-aaa tccag---t- --a-ca-act ccaaacgtc- aggtcgaggt gtag-cgcat
gggag--gga aagagat-gg gctacattct ct-ac---ca -c--tagtag ttc-----ga
ataa-cgcat tg-aaatatg cgtct----- -tgaagatgg atttagaagt aaat-aga-a
aacagagagt tccactg--- --aaac--tg gcc-cta-aa gcgcgcacac accgccc
>Ariidae_Cathorops_taylori_1_1
tatgcttag- ccttaaaccc agatgc---- actcttacac ac-ctacatc cgcca-gggt
actaca-agc --acagc-tt aaaacccaaa ggacttggc- -ggtgcctca aacccacc-t
agaggagcct g-ttctagaa ccgatacccc tc--gtt-aa acctcaccac tt-cttgt--
tt-tt-c-cc gcctatatac cg-cc-gtcg -tcagcttac cctgtgaa-g gcc-taata-
gtaagc-aaa atggg---t- --t-ta-ccc aaaaacgtc- aggtcgaggt gtag-cgtat
gaagt--gga aagaaat-gg gctacatttt ct-ac---aa ca-gaatact tac-----gg
acgg-cactc tg-aaa-aca --tgc-c--- -caaaggtgg atttagtagt aaaa-aac-a
aacagaaagt ctttttg--- --aa-t-tag gct-ctg-ag gcgcnnnnnn nnnnnnn
>Ariidae_Cathorops_tuyra_1_1
tatgcttag- ccttaaaccc agatgc---- actctcacac ac-ctacatc cgcca-gggt
actaca-agc --acagc-tt aaaacccaaa ggacttggc- -ggtgcctca aacccacc-t
agaggagcct g-ttctagaa ccgatacccc tc--gtt-aa acctcaccac tt-cttgt--
tt-tc-c-cc gcctatatac cg-cc-gtcg -tcagcttac cctgtgaa-g gcc-taata-
gtaagc-aaa atggg---t- --c-ta-ccc aaaaacgtc- aggtcgaggt gtag-cgtat
gaagt--gga aagaaat-gg gctacattct ct-ac---aa ca-gaatact tac-----gg
acgg-cactc tg-aaa-aca -gtgc-c--- -caaaggtgg atttagtagt aaaa-aac-a
aacagaaagt ctttttg--- --aa-t-tag gct-ctg-ag gcgcnnnnnn nnnnnnn
>Belonidae_Strongylura_notata_3_1
tatgcacag- ccctaaactt tgata---gt ta-agtacac c--cactatc cgccc-gggt
actaca-agc -cctagc-tt aaaatccaaa ggacttggc- -ggtgcttta gatccacc-t
agaggagcct g-tcctagaa ccgacaaccc cc--gtt-aa acctcaccct cc-cttgt--
ttatttc-cc gcctatatac cg-cc-gtcg -tcagcttac cctgtgaa-g gat-taata-
gtaagc-aaa gccag---c- a-c--a-gct caaaacgcc- aggtcgaggt gtag-cgcat
gagag--ggg aagagat-gg gctacattcc ct-a----ac cc-aggta-a tac-----ga
aaaa-tgcaa tg--aaaaaa -gcat-t--- -agaaggagg atttagcagt aaga-aga-a
aacagagtgt tctactg--- --aaac--tg gcc-ctg-aa gcgcgcacac accgccc
>Belonidae_Strongylura_timucu_3_1
tatgcacag- ccctaaactt tgata---g- aatactacac aa---ctatc cgcca-gggt
actacg-agc -ttcagc-tt aaaatccaaa ggacttggc- -ggtgcttta gacccacc-t
agaggagcct g-ttctagaa ccgacaaccc cc--gtt-ca acctcaccct cc-cttgt--
t--taac-cc gcctatatac cg-cc-gtcg -tcagcttac ccc-tgaa-g gactta-ca-
gtgagc-aaa actag---t- --a-ta-act caaaacgcc- aggtcgaggt gtag-cgcat
gagag--ggg aagaaat-gg gctacattcc ct-aa---tt -c--agggca cac-----ga
aaaa-tataa tg-aaaaacg tat-t----- -agaaggagg atttagcagt aaga-aaa-a
aatagagagt tttactg--- --aaac--tg gcc-cta-aa gcgcgcacac accgccc
>Callichthyidae_Aspidoras_depinnai_1_1
nnnnnnnnnn nnnnnnnnnn nnnnnnnnnn nnnnnnnnnn nnnnnnnnnn cgcca-gggt
actacg-agc --gtagc-tt aaaacccaaa ggacttggc- -ggtgtctca gacccacc-t
agaggagcct g-ttctagaa ccgataatcc cc--gtt-aa acctcaccac tt-cttgt--
t--aacc-cc gcctatatac cg-cc-gtcg -ccagcttac cccatgag-g gtt-aaaca-
gtaagc-aaa atgga---t- a-a--a-ccc caaaacgtc- aggtcgaggt gtag-cgtac
gaagt--gga aagaaat-gg gctacatttt ct-at---cg ca-gaaaa-t cac-----ga
atgg-tttat tg-aaacac- -acac-c--- -tgaaggagg atttagtagt aaaa-aga-a
aacagagagt ccttttg--- --aa-c-cag gct-ctg-ag acacgcnnnn nnnnnnn
>Callichthyidae_Corydoras_acrensis_1_1
nnnnnnnnnn nnnnnnnnnn nnnnnnnnnn nnnnnnnnnn nnnnnnnnnn cgcca-gggg
actacg-agc --atagc-tt aaaacccaaa ggacttggc- -ggtgtctca gacccacc-t
agaggagcct g-ttctagaa ccgataaccc cc--gtt-aa acctcaccac tt-cttgt--
t--aatc-cc gcctatatac cg-cc-gtcg -ccagcttac cctatgaa-g gca-aaaca-
gtaagc-aaa atgga---c- a-a--a-acc caaaacgtc- aggtcgaggt gtag-cgcac
gaagt--ggg aagaaat-gg gctacatttt ct-at---ta ca-gaaaa-c cac-----ga
atgg-tttac tg-aaacac- -atac-a--- -tgaaggagg atttagtagt aaaa-agc-a
aatagagagt ccttttg--- --aa-c-cag gct-ctg-ag acacgcnnnn nnnnnnn
>Callichthyidae_Corydoras_acrensis_2_1
nnnnnnnnnn nnnnnnnnnn nnnnnnnnnn nnnnnnnnnn nnnnnnnnnn cgcca-gggg
actacg-agc --atagc-tt aaaacccaaa ggacttggc- -ggtgtctca gacccacc-t
agaggagcct g-ttctagaa ccgataaccc cc--gtt-aa acctcaccac tt-cttgt--
t--aatc-cc gcctatatac cg-cc-gtcg -ccagcttac cctatgaa-g gca-aaaca-
gtaagc-aaa atgga---c- a-a--a-acc caaaacgtc- aggtcgaggt gtag-cgcac
gaagt--ggg aagaaat-gg gctacatttt ct-at---ta ca-gaaaa-c cac-----ga
atgg-tttac tg-aaacac- -atac-a--- -tgaaggagg atttagtagt aaaa-agc-a
aatagagagt ccttttg--- --aa-c-cag gct-ctg-ag acacgcnnnn nnnnnnn
>Callichthyidae_Corydoras_acutus_1_1
nnnnnnnnnn nnnnnnnnnn nnnnnnnnnn nnnnnnnnnn nnnnnnnnnn cgcca-gggg
actacg-agc --atagc-tt aaaacccaaa ggacttggc- -ggtgtctca gacccacc-t
agaggagcct g-ttctagaa ccgataaccc cc--gtt-aa acctcaccac tt-cttgt--
t--aatc-cc gcctatatac cg-cc-gtcg -ccagcttac cctatgaa-g gca-aaaca-
gtaagc-aaa atgga---c- a-a--a-acc caaaacgtc- aggtcgaggt gtag-cgcac
gaagt--ggg aagaaat-gg gctacatttt ct-at---ta ca-gaaaa-t cac-----ga
atgg-tttac tg-aaacac- -atac-a--- -tgaaggagg atttagtagt aaaa-agc-a
aatagagagt ccttttg--- --aa-c-cag gct-ctg-ag acacgcnnnn nnnnnnn
>Callichthyidae_Corydoras_adolfoi_1_1
nnnnnnnnnn nnnnnnnnnn nnnnnnnnnn nnnnnnnnnn nnnnnnnnnn cgcca-gggg
actacg-agc --atagc-tt aaaacccaaa ggacttggc- -ggtgtctca gacccacc-t
agaggagcct g-ttctagaa ccgataaccc cc--gtt-aa acctcaccac tt-cttgt--
t--aatc-cc gcctatatac cg-cc-gtcg -ccagcttac cctatgaa-g gca-aaaaa-
gtaagc-aaa atgga---c- a-a--a-acc caaaacgtc- aggtcgaggt gtag-cgcac
gaagt--ggg aagaaat-ga gctacatttt ct-at---tg ca-gaaaa-t cac-----ga
atgg-tttac tg-aaacac- -atac-g--- -tgaaggagg atttagtagt aaaa-agc-a
aatagagagt ccttttg--- --aa-c-cag gct-ctg-ag acacgcnnnn nnnnnnn
>Callichthyidae_Corydoras_adolfoi_2_1
nnnnnnnnnn nnnnnnnnnn nnnnnnnnnn nnnnnnnnnn nnnnnnnnnn cgcca-gggg
actacg-agc --atagc-tt aaaacccaaa ggacttggc- -ggtgtctca gacccacc-t
agaggagcct g-ttctagaa ccgataaccc cc--gtt-aa acctcaccac tt-cttgt--
t--aatc-cc gcctatatac cg-cc-gtcg -ccagcttac cctatgaa-g gca-aaaaa-
gtaagc-aaa atgga---c- a-a--a-acc caaaacgtc- aggtcgaggt gtag-cgcac
gaagt--ggg aagaaat-gg gctacatttt ct-at---tg ca-gaaaa-t cac-----ga
atgg-tttac tg-aaacac- -atac-g--- -tgaaggagg atttagtagt aaaa-agc-a
aatagagagt ccttttg--- --aa-c-cag gct-ctg-ag acacgcnnnn nnnnnnn
>Callichthyidae_Corydoras_albolineatus_1_1
nnnnnnnnnn nnnnnnnnnn nnnnnnnnnn nnnnnnnnnn nnnnnnnnnn cgcca-gggt
actacg-agc --atagc-tt aaaacccaaa ggacttggc- -ggtgtctca gacccacc-t
agaggagcct g-ttctagaa ccgataatcc cc--gtt-aa acctcaccac tt-cttgt--
t--aatc-cc gcctatatac cg-cc-gtcg -ccagcttac cccgtgag-g gtt-taata-
gtaagc-aaa atgga---c- a-a--a-ccc caaaacgtc- aggtcgaggt gtag-cgcac
gaagt--ggg aagaaat-gg gctacatttt ct-ac---aa ca-gaaaa-t aac-----ga
atgg-tctac tg-aaacac- -atac-c--- -tgaaggagg atttagcagt aaaa-agc-a
aatagagagt ccttttg--- --aa-t-cag gct-ctg-ag acacgcnnnn nnnnnnn
>Callichthyidae_Corydoras_albolineatus_2_1
nnnnnnnnnn nnnnnnnnnn nnnnnnnnnn nnnnnnnnnn nnnnnnnnnn cgcca-gggt
actacg-agc --atagc-tt aaaacccaaa ggacttggc- -ggtgtctca gacccacc-t
agaggagcct g-ttctagaa ccgataatcc cc--gtt-aa acctcaccac tt-cttgt--
t--aatc-cc gcctatatac cg-cc-gtcg -ccagcttac cccgtgag-g gtt-taata-
gtaagc-aaa atgga---c- a-a--a-ccc caaaacgtc- aggtcgaggt gtag-cgcac
gaagt--ggg aagaaat-gg gctacatttt ct-ac---aa ca-gaaaa-t aac-----ga
atgg-tctac tg-aaacac- -atac-c--- -tgaaggagg atttagcagt aaaa-agc-a
aatagagagt ccttttg--- --aa-t-cag gct-ctg-ag acacgcnnnn nnnnnnn
>Callichthyidae_Corydoras_albolineatus_3_1
nnnnnnnnnn nnnnnnnnnn nnnnnnnnnn nnnnnnnnnn nnnnnnnnnn cgcca-gggt
actacg-agc --atagc-tt aaaacccaaa ggacttggc- -ggtgtctca gacccacc-t
agaggagcct g-ttctagaa ccgataatcc cc--gtt-aa acctcaccac tt-cttgt--
t--aatc-cc gcctatatac cg-cc-gtcg -ccagcttac cccgtgag-g gtt-taata-
gtaagc-aaa atgga---c- a-a--a-ccc caaaacgtc- aggtcgaggt gtag-cgcac
gaagt--ggg aagaaat-gg gctacatttt ct-ac---aa ca-gaaaa-t aac-----ga
atgg-tctac tg-aaacac- -atac-c--- -tgaaggagg atttagcagt aaaa-agc-a
aatagagagt ccttttg--- --aa-t-cag gct-ctg-ag acacgcnnnn nnnnnnn
>Callichthyidae_Corydoras_ambiacus_1_1
nnnnnnnnnn nnnnnnnnnn nnnnnnnnnn nnnnnnnnnn nnnnnnnnnn cgcca-gggg
actacg-agc --atagc-tt aaaacccaaa ggacttggc- -ggtgtctca gacccacc-t
agaggagcct g-ttctagaa ccgataaccc cc--gtt-aa acctcaccac tt-cttgt--
t--aatc-cc gcctatatac cg-cc-gtcg -ccagcttac cctatgaa-g gag-aaaca-
gtaagc-aaa atgga---c- a-a--a-acc caaaacgtc- aggtcgaggt gtag-cgcac
gaagt--ggg aagaaat-gg gctacatttt ct-ac---tg ca-gaaaa-t cac-----ga
atgg-tttac tg-aaacac- -atac-a--- -tgaaggagg atttagtagt aaaa-agc-a
aatagagagt ccttttg--- --aa-c-cag gct-ctg-ag acacgcnnnn nnnnnnn
>Callichthyidae_Corydoras_ambiacus_2_1
nnnnnnnnnn nnnnnnnnnn nnnnnnnnnn nnnnnnnnnn nnnnnnnnnn cgcca-gggg
actacg-agc --atagc-tt aaaacccaaa ggacttggc- -ggtgtctca gacccacc-t
agaggagcct g-ttctagaa ccgataaccc cc--gtt-aa acctcaccac tt-cttgt--
t--aatc-cc gcctatatac cg-cc-gtcg -ccagcttac cctatgaa-g gag-aaaca-
gtaagc-aaa atgga---c- a-a--a-acc caaaacgtc- aggtcgaggt gtag-cgcac
gaagt--ggg aagaaat-gg gctacatttt ct-ac---tg ca-gaaaa-t cac-----ga
atgg-tttac tg-aaacac- -atac-a--- -tgaaggagg atttagtagt aaaa-agc-a
aatagagagt ccttttg--- --aa-c-cag gct-ctg-ag acacgcnnnn nnnnnnn
>Callichthyidae_Corydoras_ambiacus_3_1
nnnnnnnnnn nnnnnnnnnn nnnnnnnnnn nnnnnnnnnn nnnnnnnnnn cgcca-gggg
actacg-agc --atagc-tt aaaacccaaa ggacttggc- -ggtgtctca gacccacc-t
agaggagcct g-ttctagaa ccgataaccc cc--gtt-aa acctcaccac tt-cttgt--
t--aatc-cc gcctatatac cg-cc-gtcg -ccagcttac cctatgaa-g gag-aaaca-
gtaagc-aaa atgga---c- a-a--a-acc caaaacgtc- aggtcgaggt gtag-cgcac
gaagt--ggg aagaaat-gg gctacatttt ct-ac---tg ca-gaaaa-t cac-----ga
atgg-tttac tg-aaacac- -atac-a--- -tgaaggagg atttagtagt aaaa-agc-a
aatagagagt ccttttg--- --aa-c-cag gct-ctg-ag acacgcnnnn nnnnnnn
>Callichthyidae_Corydoras_araguaiaensis_1_1
nnnnnnnnnn nnnnnnnnnn nnnnnnnnnn nnnnnnnnnn nnnnnnnnnn cgcca-gggg
actacg-agc --atagc-tt aaaacccaaa ggacttggc- -ggtgtctca gacccacc-t
agaggagcct g-ttctagaa ccgataaccc cc--gtt-aa acctcaccac tt-cttgt--
t--aatc-cc gcctatatac cg-cc-gtcg -ccagcttac cctatgaa-g gca-aaaca-
gtaagc-aaa atgga---c- a-a--a-acc caaaacgtc- aggtcgaggt gtag-cgcac
gaagt--ggg aagaaat-gg gctacatttt ct-at---ta ca-gaaaa-t cac-----ga
atgg-tttac tg-aaacac- -atac-a--- -tgaaggagg atttagtagt aaaa-agc-a
aatagagagt ccttttg--- --aa-c-cag gct-ctg-ag acacgcnnnn nnnnnnn
>Callichthyidae_Corydoras_araguaiaensis_2_1
nnnnnnnnnn nnnnnnnnnn nnnnnnnnnn nnnnnnnnnn nnnnnnnnnn cgcca-gggg
actacg-agc --atagc-tt aaaacccaaa ggacttggc- -ggtgtctca gacccacc-t
agaggagcct g-ttctagaa ccgataaccc cc--gtt-aa acctcaccac tt-cttgt--
t--aatc-cc gcctatatac cg-cc-gtcg -ccagcttac cctatgaa-g gca-aaaca-
gtaagc-aaa atgga---c- a-a--a-acc caaaacgtc- aggtcgaggt gtag-cgcac
gaagt--ggg aagaaat-gg gctacatttt ct-at---ta ca-gaaaa-t cac-----ga
atgg-tttac tg-aaacac- -atac-a--- -tgaaggagg atttagtagt aaaa-agc-a
aatagagagt ccttttg--- --aa-c-cag gct-ctg-ag acacgcnnnn nnnnnnn
>Callichthyidae_Corydoras_araguaiaensis_3_1
nnnnnnnnnn nnnnnnnnnn nnnnnnnnnn nnnnnnnnnn nnnnnnnnnn cgcca-gggg
actacg-agc --atagc-tt aaaacccaaa ggacttggc- -ggtgtctca gacccacc-t
agaggagcct g-ttctagaa ccgataaccc cc--gtt-aa acctcaccac tt-cttgt--
t--aatc-cc gcctatatac cg-cc-gtcg -ccagcttac cctatgaa-g gca-aaaca-
gtaagc-aaa atgga---c- a-a--a-acc caaaacgtc- aggtcgaggt gtag-cgcac
gaagt--ggg aagaaat-gg gctacatttt ct-at---ta ca-gaaaa-t cac-----ga
atgg-tttac tg-aaacac- -atac-a--- -tgaaggagg atttagtagt aaaa-agc-a
aatagagagt ccttttg--- --aa-c-cag gct-ctg-ag acacgcnnnn nnnnnnn
>Callichthyidae_Corydoras_armatus_1_1
nnnnnnnnnn nnnnnnnnnn nnnnnnnnnn nnnnnnnnnn nnnnnnnnnn cgcca-gggg
actacg-agc --atagc-tt aaaacccaaa ggacttggc- -ggtgtctca gacccacc-t
agaggagcct g-ttctagaa ccgataaccc cc--gtt-aa acctcaccac ct-cttgt--
t--aatc-cc gcctatatac cg-cc-gtcg -ccagcttac cctatgaa-g gca-aaaca-
gtaagc-aaa atgga---c- a-a--a-acc caaaacgtc- aggtcgaggt gtag-cgcac
gaagt--ggg aagaaat-gg gctacatttt ct-at---ta ca-gaaaa-t cac-----ga
atgg-tttac tg-aaacac- -atac-g--- -tgaaggagg atttagtagt aaaa-agc-a
aatagagagt ccttttg--- --aa-c-cag gct-ctg-ag acacgcnnnn nnnnnnn
>Callichthyidae_Corydoras_armatus_2_1
nnnnnnnnnn nnnnnnnnnn nnnnnnnnnn nnnnnnnnnn nnnnnnnnnn cgcca-gggg
actacg-agc --atagc-tt aaaacccaaa ggacttggc- -ggtgtctca gacccacc-t
agaggagcct g-ttctagaa ccgataaccc cc--gtt-aa acctcaccac ct-cttgt--
t--aatc-cc gcctatatac cg-cc-gtcg -ccagcttac cctatgaa-g gca-aaaca-
gtaagc-aaa atgga---c- a-a--a-acc caaaacgtc- aggtcgaggt gtag-cgcac
gaagt--ggg aagaaat-gg gctacatttt ct-at---ta ca-gaaaa-t cac-----ga
atgg-tttac tg-aaacac- -atac-g--- -tgaaggagg atttagtagt aaaa-agc-a
aatagagagt ccttttg--- --aa-c-cag gct-ctg-ag acacgcnnnn nnnnnnn
>Callichthyidae_Corydoras_atropersonatus_1_1
nnnnnnnnnn nnnnnnnnnn nnnnnnnnnn nnnnnnnnnn nnnnnnnnnn cgcca-gggg
actacg-agc --atagc-tt aaaacccaaa ggacttggc- -ggtgtctca gacccacc-t
agaggagcct g-ttctagaa ccgataaccc cc--gtt-aa acctcaccac ct-cttgt--
t--aatc-cc gcctatatac cg-cc-gtcg -ccagcttac cctatgaa-g gca-aaaca-
gtaagc-aaa atgga---c- a-a--a-acc caaaacgtc- aggtcgaggt gtag-cgcac
gaagt--ggg aagaaat-gg gctacatttt ct-at---ta ca-gaaaa-t cac-----ga
atgg-tttac tg-aaacac- -atac-g--- -tgaaggagg atttagtagt aaaa-agc-a
aatagagagt ccttttg--- --aa-c-cag gct-ctg-ag acacgcnnnn nnnnnnn
>Callichthyidae_Corydoras_atropersonatus_2_1
nnnnnnnnnn nnnnnnnnnn nnnnnnnnnn nnnnnnnnnn nnnnnnnnnn cgcca-gggg
actacg-agc --atagc-tt aaaacccaaa ggacttggc- -ggtgtctca gacccacc-t
agaggagcct g-ttctagaa ccgataaccc cc--gtt-aa acctcaccac ct-cttgt--
t--aatc-cc gcctatatac cg-cc-gtcg -ccagcttac cctatgaa-g gca-aaaca-
gtaagc-aaa atgga---c- a-a--a-acc caaaacgtc- aggtcgaggt gtag-cgcac
gaagt--ggg aagaaat-gg gctacatttt ct-at---ta ca-gaaaa-t cac-----ga
atgg-tttac tg-aaacac- -atac-g--- -tgaaggagg atttagtagt aaaa-agc-a
aatagagagt ccttttg--- --aa-c-cag gct-ctg-ag acacgcnnnn nnnnnnn
>Callichthyidae_Corydoras_aurofrenatus_2_1
nnnnnnnnnn nnnnnnnnnn nnnnnnnnnn nnnnnnnnnn nnnnnnnnnn cgcca-ggga
actacg-agc --tcagc-tt aaaacccaaa ggacttggc- -ggtgtctca gacccacc-t
agaggagcct g-ttctagaa ccgataaacc cc--gtt-aa acctcaccac tt-cttgt--
t--agtc-cc gtctatatac cg-cc-gtcg -ccagcttac cccgtgag-g ttt-caaca-
gtaagc-aaa atgag---t- a-t--a-acc caaaacgtc- aggtcgaggt gtag-catat
gaagt--ggg aagaaat-gg gctacatttt ct-aa---ta ca-gaaaa-c tac-----gg
atgt-tgtac tg-aaatgt- -actg-c--- -tgaaggtgg atttagaagt aaaa-agc-a
aatagagagt ccttttg--- --aa-c-cag gct-ctg-ag acacgtnnnn nnnnnnn
>Callichthyidae_Corydoras_aurofrenatus_3_1
nnnnnnnnnn nnnnnnnnnn nnnnnnnnnn nnnnnnnnnn nnnnnnnnnn cgcca-ggga
actacg-agc --tcagc-tt aaaacccaaa ggacttggc- -ggtgtctca gacccacc-t
agaggagcct g-ttctagaa ccgataaacc cc--gtt-aa acctcaccac tt-cttgt--
t--agtc-cc gtctatatac cg-cc-gtcg -ccagcttac cccgtgag-g ttt-caaca-
gtaagc-aaa atgag---t- a-t--a-acc caaaacgtc- aggtcgaggt gtag-catat
gaagt--ggg aagaaat-gg gctacatttt ct-aa---ta ca-gaaaa-c tac-----gg
atgt-tgtac tg-aaatgt- -actg-c--- -tgaaggtgg atttagaagt aaaa-agc-a
aatagagagt ccttttg--- --aa-c-cag gct-ctg-ag acacgtnnnn nnnnnnn
>Callichthyidae_Corydoras_axelrodi_1_1
nnnnnnnnnn nnnnnnnnnn nnnnnnnnnn nnnnnnnnnn nnnnnnnnnn cgcca-gggg
actacg-agc --atagc-tt aaaacccaaa ggacttggc- -ggtgtctca gacccacc-t
agaggagcct g-ttctagaa ccgataaccc cc--gtt-aa acctcaccac tt-cttgt--
t--aatc-cc gcctatatac cg-cc-gtcg -ccagcttac cctatgaa-g gca-aaaca-
gtaagc-aaa atgga---c- a-a--a-acc caaaacgtc- aggtcgaggt gtag-cgcac
gaagt--ggg aagaaat-gg gctacatttt ct-gt---tg ca-gaaaa-t cac-----ga
atgg-tttac tg-aaacac- -atac-a--- -tgaaggagg atttagtagt aaaa-agc-a
aatagagagt ccttttg--- --aa-c-cag gct-ctg-ag acacgcnnnn nnnnnnn
>Callichthyidae_Corydoras_axelrodi_2_1
nnnnnnnnnn nnnnnnnnnn nnnnnnnnnn nnnnnnnnnn nnnnnnnnnn cgcca-gggg
actacg-agc --atagc-tt aaaacccaaa ggacttggc- -ggtgtctca gacccacc-t
agaggagcct g-ttctagaa ccgataaccc cc--gtt-aa acctcaccac tt-cttgt--
t--aatc-cc gcctatatac cg-cc-gtcg -ccagcttac cctatgaa-g gca-aaaca-
gtaagc-aaa atgga---c- a-a--a-acc caaaacgtc- aggtcgaggt gtag-cgcac
gaagt--ggg aagaaat-gg gctacatttt ct-gt---tg ca-gaaaa-t cac-----ga
atgg-tttac tg-aaacac- -atac-a--- -tgaaggagg atttagtagt aaaa-agc-a
aatagagagt ccttttg--- --aa-c-cag gct-ctg-ag acacgcnnnn nnnnnnn
>Callichthyidae_Corydoras_bicolor_1_1
nnnnnnnnnn nnnnnnnnnn nnnnnnnnnn nnnnnnnnnn nnnnnnnnnn cgcca-gggg
actacg-agc --atagc-tt aaaacccaaa ggacttggc- -ggtgtctca gacccacc-t
agaggagcct g-ttctagaa ccgataaccc cc--gtt-aa acctcaccac tt-cttgt--
t--aatc-cc gcctatatac cg-cc-gtcg -ccagcttac cctatgaa-g gca-aaaca-
gtaagc-aaa atgga---c- a-a--a-acc caaaacgtc- aggtcgaggt gtag-cgcac
gaagt--ggg aagaaat-gg gctacatttt ct-at---ta ca-gaaaa-t cac-----ga
atgg-tttac tg-aaacac- -atac-a--- -tgaaggagg atttagtagt aaaa-agc-a
aatagagagt ccttttg--- --aa-c-cag gct-ctg-ag acacgcnnnn nnnnnnn
>Callichthyidae_Corydoras_bicolor_2_1
nnnnnnnnnn nnnnnnnnnn nnnnnnnnnn nnnnnnnnnn nnnnnnnnnn cgcca-gggg
actacg-agc --atagc-tt aaaacccaaa ggacttggc- -ggtgtctca gacccacc-t
agaggagcct g-ttctagaa ccgataaccc cc--gtt-aa acctcaccac tt-cttgt--
t--aatc-cc gcctatatac cg-cc-gtcg -ccagcttac cctatgaa-g gca-aaaca-
gtaagc-aaa atgga---c- a-a--a-acc caaaacgtc- aggtcgaggt gtag-cgcac
gaagt--ggg aagaaat-gg gctacatttt ct-at---ta ca-gaaaa-t cac-----ga
atgg-tttac tg-aaacac- -atac-a--- -tgaaggagg atttagtagt aaaa-agc-a
aatagagagt ccttttg--- --aa-c-cag gct-ctg-ag acacgcnnnn nnnnnnn
>Callichthyidae_Corydoras_bicolor_3_1
nnnnnnnnnn nnnnnnnnnn nnnnnnnnnn nnnnnnnnnn nnnnnnnnnn cgcca-gggg
actacg-agc --atagc-tt aaaacccaaa ggacttggc- -ggtgtctca gacccacc-t
agaggagcct g-ttctagaa ccgataaccc cc--gtt-aa acctcaccac tt-cttgt--
t--aatc-cc gcctatatac cg-cc-gtcg -ccagcttac cctatgaa-g gca-aaaca-
gtaagc-aaa atgga---c- a-a--a-acc caaaacgtc- aggtcgaggt gtag-cgcac
gaagt--ggg aagaaat-gg gctacatttt ct-at---ta ca-gaaaa-t cac-----ga
atgg-tttac tg-aaacac- -atac-a--- -tgaaggagg atttagtagt aaaa-agc-a
aatagagagt ccttttg--- --aa-c-cag gct-ctg-ag acacgcnnnn nnnnnnn
>Callichthyidae_Corydoras_bilineatus_2_1
nnnnnnnnnn nnnnnnnnnn nnnnnnnnnn nnnnnnnnnn nnnnnnnnnn cgcca-gggg
actacg-agc --atagc-tt aaaacccaaa ggacttggc- -ggtgtctca gacccacc-t
agaggagcct g-ttctagaa ccgataaccc cc--gtt-aa acctcaccac tc-cttgt--
t--aatc-cc gcctatatac cg-cc-gtcg -ccagcttac cccatgag-g gta-taaca-
gtaagc-aaa atgga---t- a-a--g-ttc caaaacgtc- aggtcgaggt gtag-cgcac
gaagt--ggg aagaaat-gg gctacatttt ct-at---ca ca-gaaaa-t tac-----ga
atgg-tctac tg-aaacac- -acac-c--- -tgaaggagg atttagcagt aaaa-agc-a
aatagagagt ccttttg--- --aa-c-cag gct-ctg-ag acacgcnnnn nnnnnnn
>Callichthyidae_Corydoras_blochi_1_1
nnnnnnnnnn nnnnnnnnnn nnnnnnnnnn nnnnnnnnnn nnnnnnnnnn cgcca-gggg
actacg-agc --ccagc-tt aaaacccaaa ggacttggc- -ggtgtctca gatccacc-t
agaggagcct g-ttctagaa ccgataaacc cc--gtt-aa acctcaccac tt-cttgt--
t--taac-cc gcctatatac cg-cc-gtcg -tcagcttac tccgtgag-g act-cagca-
gtaagc-aaa atgag---t- a-g--a-acc cagaacgtc- aggtcgaggt gtag-cacac
gaagt--ggg aagaaat-gg gctacatttt ct-at---ca ca-gaaaa-c tac-----ga
atgg-tgtac tg-aaacgt- -actc-t--- -tgaaggagg atttagaagt aaaa-agc-a
aatagagagt ccttttg--- --aa-c-cag gct-ctg-ag acacgcnnnn nnnnnnn
>Callichthyidae_Corydoras_blochi_2_1
nnnnnnnnnn nnnnnnnnnn nnnnnnnnnn nnnnnnnnnn nnnnnnnnnn cgcca-gggg
actacg-agc --ccagc-tt aaaacccaaa ggacttggc- -ggtgtctca gatccacc-t
agaggagcct g-ttctagaa ccgataaacc cc--gtt-aa acctcaccac tt-cttgt--
t--taac-cc gcctatatac cg-cc-gtcg -tcagcttac tccgtgag-g act-caaca-
gtaagc-aaa atgag---t- a-g--a-acc cagaacgtc- aggtcgaggt gtag-cacac
gaagt--ggg aagaaat-gg gctacatttt ct-at---ca ca-gaaaa-c tac-----ga
atgg-tgtac tg-aaacgt- -actc-t--- -tgaaggagg atttagaagt aaaa-agc-a
aatagagagt ccttttg--- --aa-c-cag gct-ctg-ag acacgcnnnn nnnnnnn
>Callichthyidae_Corydoras_blochi_3_1
nnnnnnnnnn nnnnnnnnnn nnnnnnnnnn nnnnnnnnnn nnnnnnnnnn cgcca-gggg
actaca-agc --ccagc-tt aaaacccaaa ggacttggc- -ggtgtctca gatccacc-t
agaggagcct g-ttctagaa ccgataaacc cc--gtt-aa acctcaccac tt-cttgt--
t--taac-cc gcctatatac cg-cc-gtcg -tcagcttac tccgtgag-g act-caaca-
gtaagc-aaa atgag---t- a-g--a-acc cagaacgtc- aggtcgaggt gtag-cacac
gaagt--ggg aagaaat-gg gctacatttt ct-at---ca ca-gaaaa-c tac-----ga
atgg-tgtac tg-aaacgt- -actc-t--- -tgaaggagg atttagaagt aaaa-agc-a
aatagagagt ccttttg--- --aa-c-cag gct-ctg-ag acacgcnnnn nnnnnnn
>Callichthyidae_Corydoras_boesemani_1_1
nnnnnnnnnn nnnnnnnnnn nnnnnnnnnn nnnnnnnnnn nnnnnnnnnn cgcca-gggg
actacg-agc --atagc-tt aaaacccaaa ggacttggc- -ggtgtctca gacccacc-t
agaggagcct g-ttctagaa ccgataaccc cc--gtt-aa acctcaccac tt-cttgt--
t--aatc-cc gcctatatac cg-cc-gtcg -ccagcttac cctatgaa-g gca-aaaca-
gtaagc-aaa atggg---c- a-a--a-gcc caaaacgtc- aggtcgaggt gtag-cgcac
gaagt--ggg aagaaat-gg gctacatttt ct-at---ta ca-gaaaa-t cac-----ga
atgg-tttac tg-aaacac- -atac-a--- -tgaaggagg atttagtagt aaaa-agc-a
aatagagagt ccttttg--- --aa-c-cag gct-ctg-ag acacgcnnnn nnnnnnn
>Callichthyidae_Corydoras_boesemani_2_1
nnnnnnnnnn nnnnnnnnnn nnnnnnnnnn nnnnnnnnnn nnnnnnnnnn cgcca-gggg
actacg-agc --atagc-tt aaaacccaaa ggacttggc- -ggtgtctca gacccacc-t
agaggagcct g-ttctagaa ccgataaccc cc--gtt-aa acctcaccac tt-cttgt--
t--aatc-cc gcctatatac cg-cc-gtcg -ccagcttac cctatgaa-g gca-aaaca-
gtaagc-aaa atggg---c- a-a--a-gcc caaaacgtc- aggtcgaggt gtag-cgcac
gaagt--ggg aagaaat-gg gctacatttt ct-at---ta ca-gaaaa-t cac-----ga
atgg-tttac tg-aaacac- -atac-a--- -tgaaggagg atttagtagt aaaa-agc-a
aatagagagt ccttttg--- --aa-c-cag gct-ctg-ag acacgcnnnn nnnnnnn
>Callichthyidae_Corydoras_bondi_1_1
nnnnnnnnnn nnnnnnnnnn nnnnnnnnnn nnnnnnnnnn nnnnnnnnnn cgcca-gggg
actacg-agc --atagc-tt aaaacccaaa ggacttggc- -ggtgtctca gacccacc-t
agaggagcct g-ttctagaa ccgataaccc cc--gtt-aa acctcaccac tt-cttgt--
t--aatc-cc gcctatatac cg-cc-gtcg -ccagcttac cctatgaa-g gca-aaaca-
gtaagc-aaa atgga---c- a-a--a-acc caaaacgtc- aggtcgaggt gtag-cgcac
gaagt--ggg aagaaat-gg gctacatttt ct-at---ta ca-gaaaa-t cac-----ga
atgg-tttac tg-aaacac- -atac-a--- -tgaaggagg atttagtagt aaaa-agc-a
aatagagagt ccttttg--- --aa-c-cag gct-ctg-ag acacgcnnnn nnnnnnn
>Callichthyidae_Corydoras_bondi_2_1
nnnnnnnnnn nnnnnnnnnn nnnnnnnnnn nnnnnnnnnn nnnnnnnnnn cgcca-gggg
actacg-agc --atagc-tt aaaacccaaa ggacttggc- -ggtgtctca gacccacc-t
agaggagcct g-ttctagaa ccgataaccc cc--gtt-aa acctcaccac tt-cttgt--
t--aatc-cc gcctatatac cg-cc-gtcg -ccagcttac cctatgaa-g gca-aaaca-
gtaagc-aaa atgga---c- a-a--a-acc caaaacgtc- aggtcgaggt gtag-cgcac
gaagt--ggg aagaaat-gg gctacatttt ct-at---ta ca-gaaaa-t cac-----ga
atgg-tttac tg-aaacac- -atac-a--- -tgaaggagg atttagtagt aaaa-agc-a
aatagagagt ccttttg--- --aa-c-cag gct-ctg-ag acacgcnnnn nnnnnnn
>Callichthyidae_Corydoras_bondi_3_1
nnnnnnnnnn nnnnnnnnnn nnnnnnnnnn nnnnnnnnnn nnnnnnnnnn cgcca-gggg
actacg-agc --atagc-tt aaaacccaaa ggacttggc- -ggtgtctca gacccacc-t
agaggagcct g-ttctagaa ccgataaccc cc--gtt-aa acctcaccac tt-cttgt--
t--aatc-cc gcctatatac cg-cc-gtcg -ccagcttac cctatgaa-g gca-aaaca-
gtaagc-aaa atgga---c- a-a--a-atc caaaacgtc- aggtcgaggt gtag-cgcac
gaagt--ggg aagaaat-gg gctacatttt ct-at---ta ca-gaaaa-t cac-----ga
atgg-tttac tg-aaacac- -atac-a--- -tgaaggagg atttagtagt aaaa-agc-a
aatagagagt ccttttg--- --aa-c-cag gct-ctg-ag acacgcnnnn nnnnnnn
>Callichthyidae_Corydoras_breei_1_1
nnnnnnnnnn nnnnnnnnnn nnnnnnnnnn nnnnnnnnnn nnnnnnnnnn cgcca-gggg
actacg-agc --atagc-tt aaaacccaaa ggacttggc- -ggtgtctca gacccacc-t
agaggagcct g-ttctagaa ccgataaccc cc--gtt-aa acctcaccac tt-cttgt--
t--aatc-cc gcctatatac cg-cc-gtcg -ccagcttac cctatgaa-g gca-ataca-
gtaagc-aaa atgga---c- a-a--a-atc caaaacgtc- aggtcgaggt gtag-cgcac
gaaat--ggg aagaaat-gg gctacatttt ct-at---ta ca-gaaaa-t cac-----ga
atgg-tttac tg-aaacac- -atac-a--- -tgaaggagg atttagtagt aaaa-agc-a
aatagagagt ccttttg--- --aa-c-cag gct-ctg-ag acacgcnnnn nnnnnnn
>Callichthyidae_Corydoras_breei_2_1
nnnnnnnnnn nnnnnnnnnn nnnnnnnnnn nnnnnnnnnn nnnnnnnnnn cgcca-gggg
actacg-agc --atagc-tt aaaacccaaa ggacttggc- -ggtgtctca gacccacc-t
agaggagcct g-ttctagaa ccgataaccc cc--gtt-aa acctcaccac tt-cttgt--
t--aatc-cc gcctatatac cg-cc-gtcg -ccagcttac cctatgaa-g gca-aaaca-
gtaagc-aaa atgga---c- a-a--a-acc caaaacgtc- aggtcgaggt gtag-cgcac
gaagt--ggg aagaaat-gg gctacatttt ct-at---ta ca-gaaaa-t cac-----ga
atgg-tttac tg-aaacac- -atac-a--- -tgaaggagg atttagtagt aaaa-agc-a
aatagagagt ccttttg--- --aa-c-cag gct-ctg-ag acacgcnnnn nnnnnnn
>Callichthyidae_Corydoras_breei_3_1
nnnnnnnnnn nnnnnnnnnn nnnnnnnnnn nnnnnnnnnn nnnnnnnnnn cgcca-gggg
actacg-agc --atagc-tt aaaacccaaa ggacttggc- -ggtgtctca gacccacc-t
agaggagcct g-ttctagaa ccgataaccc cc--gtt-aa acctcaccac tt-cttgt--
t--aatc-cc gcctatatac cg-cc-gtcg -ccagcttac cctatgaa-g gca-ataca-
gtaagc-aaa atgga---c- a-a--a-atc caaaacgtc- aggtcgaggt gtag-cgcac
gaaat--ggg aagaaat-gg gctacatttt ct-at---ta ca-gaaaa-t cac-----ga
atgg-tttac tg-aaacac- -atac-a--- -tgaaggagg atttagtagt aaaa-agc-a
aatagagagt ccttttg--- --aa-c-cag gct-ctg-ag acacgcnnnn nnnnnnn
>Callichthyidae_Corydoras_brevirostris_1_1
nnnnnnnnnn nnnnnnnnnn nnnnnnnnnn nnnnnnnnnn nnnnnnnnnn cgcca-gggg
actacg-agc --atagc-tt aaaacccaaa ggacttggc- -ggtgtctca gacccacc-t
agaggagcct g-ttctagaa ccgataaccc cc--gtt-aa acctcaccac tt-cttgt--
t--aatc-cc gcctatatac cg-cc-gtcg -ccagcttac cctatgaa-g gca-aaaca-
gtaagc-aaa atgga---c- a-a--a-acc caaaacgtc- aggtcgaggt gtag-cgcac
gaagt--ggg aagaaat-gg gctacatttt ct-at---ta ca-gaaaa-t cac-----ga
atgg-tttac tg-aaacac- -atac-a--- -tgaaggagg atttagtagt aaaa-agc-a
aatagagagt ccttttg--- --aa-c-cag gct-ctg-ag acacgcnnnn nnnnnnn
>Callichthyidae_Corydoras_brevirostris_2_1
nnnnnnnnnn nnnnnnnnnn nnnnnnnnnn nnnnnnnnnn nnnnnnnnnn cgcca-gggg
actacg-agc --atagc-tt aaaacccaaa ggacttggc- -ggtgtctca gacccacc-t
agaggagcct g-ttctagaa ccgataaccc cc--gtt-aa acctcaccac tt-cttgt--
t--aatc-cc gcctatatac cg-cc-gtcg -ccagcttac cctatgaa-g gca-aaaca-
gtaagc-aaa atgga---c- a-a--a-acc caaaacgtc- aggtcgaggt gtag-cgcac
gaagt--ggg aagaaat-gg gctacatttt ct-at---ta ca-gaaaa-t cac-----ga
atgg-tttac tg-aaacac- -atac-a--- -tgaaggagg atttagtagt aaaa-agc-a
aatagagagt ccttttg--- --aa-c-cag gct-ctg-ag acacgcnnnn nnnnnnn
>Callichthyidae_Corydoras_britskii_2_1
nnnnnnnnnn nnnnnnnnnn nnnnnnnnnn nnnnnnnnnn nnnnnnnnnn cgcca-gggg
actacg-agc --atagc-tt aaaacccaaa ggacttggc- -ggtgtctca gacccacc-t
agaggagcct g-ttctagaa ccgataaccc cc--gtt-aa acctcaccac tt-cttgt--
t--aatc-cc gcctatatac cg-cc-gtcg -ccagcttac cctatgaa-g gta-aaata-
gtaagc-aaa atgga---c- a-a--g-ccc caaaacgtc- aggtcgaggt gtag-cgcac
gaagt--ggg aagaaat-gg gctacatttt ct-at---ta ca-gaaaa-t cac-----ga
atgg-tttac tg-aaacac- -atac-a--- -tgaaggagg atttagtagt aaaa-agc-a
aatagagagt ccttttg--- --aa-c-cag gct-ctg-ag acacgcnnnn nnnnnnn
>Callichthyidae_Corydoras_burgessi_3_1
nnnnnnnnnn nnnnnnnnnn nnnnnnnnnn nnnnnnnnnn nnnnnnnnnn cgccg-gggg
actacg-agc --atagc-tt aaaacccaaa ggacttggc- -ggtgtctca gacccacc-t
agaggagcct g-ttctagaa ccgataaccc cc--gtt-aa acctcaccac tt-cttgt--
t--aatc-cc gcctatatac cg-cc-gtcg -ccagcttac cctatgaa-g gca-aaaaa-
gtaagc-aaa atgga---c- a-a--a-acc caaaacgtc- aggtcgaggt gtag-cgcac
gaagt--ggg aagaaat-gg gctacatttt ct-at---tg ca-gaaaa-t cac-----ga
atgg-tttac tg-aaacac- -atac-a--- -tgaaggagg atttagtagt aaaa-agc-a
aatagagagt ccttttg--- --aa-c-cag gct-ctg-ag acacgcnnnn nnnnnnn
>Callichthyidae_Corydoras_caudimaculatus_1_1
nnnnnnnnnn nnnnnnnnnn nnnnnnnnnn nnnnnnnnnn nnnnnnnnnn cgcca-gggg
actacg-agc --atagc-tt aaaacccaaa ggacttggc- -ggtgtctca gacccacc-t
agaggagcct g-ttctagaa ccgataaccc cc--gtt-aa acctcaccac tt-cttgt--
t--aatc-cc gcctatatac cg-cc-gtcg -ccagcttac cctatgaa-g gca-aaaca-
gtaagc-aaa atgga---c- a-a--a-acc caaaacgtc- aggtcgaggt gtag-cgcac
gaagt--ggg aagaaat-gg gctacatttt ct-at---ta ca-gaaaa-c cac-----ga
atgg-tttac tg-aaacac- -atac-a--- -tgaaggagg atttagtagt aaaa-agc-a
aatagagagt ccttttg--- --aa-c-cag gct-ctg-ag acacgcnnnn nnnnnnn
>Callichthyidae_Corydoras_caudimaculatus_2_1
nnnnnnnnnn nnnnnnnnnn nnnnnnnnnn nnnnnnnnnn nnnnnnnnnn cgcca-gggg
actacg-agc --atagc-tt aaaacccaaa ggacttggc- -ggtgtctca gacccacc-t
agaggagcct g-ttctagaa ccgataaccc cc--gtt-aa acctcaccac tt-cttgt--
t--aatc-cc gcctatatac cg-cc-gtcg -ccagcttac cctatgaa-g gca-aaaca-
gtaagc-aaa atgga---c- a-a--a-acc caaaacgtc- aggtcgaggt gtag-cgcac
gaagt--ggg aagaaat-gg gctacatttt ct-at---ta ca-gaaaa-c cac-----ga
atgg-tttac tg-aaacac- -atac-a--- -tgaaggagg atttagtagt aaaa-agc-a
aatagagagt ccttttg--- --aa-c-cag gct-ctg-ag acacgcnnnn nnnnnnn
>Callichthyidae_Corydoras_caudimaculatus_3_1
nnnnnnnnnn nnnnnnnnnn nnnnnnnnnn nnnnnnnnnn nnnnnnnnnn cgcca-gggg
actacg-agc --atagc-tt aaaacccaaa ggacttggc- -ggtgtctca gacccacc-t
agaggagcct g-ttctagaa ccgataaccc cc--gtt-aa acctcaccac tt-cttgt--
t--aatc-cc gcctatatac cg-cc-gtcg -ccagcttac cctatgaa-g gca-aaaca-
gtaagc-aaa atgga---c- a-a--a-acc caaaacgtc- aggtcgaggt gtag-cgcac
gaagt--ggg aagaaat-gg gctacatttt ct-at---ta ca-gaaaa-c cac-----ga
atgg-tttac tg-aaacac- -atac-a--- -tgaaggagg atttagtagt aaaa-agc-a
aatagagagt ccttttg--- --aa-c-cag gct-ctg-ag acacgcnnnn nnnnnnn
>Callichthyidae_Corydoras_cervinus_1_1
nnnnnnnnnn nnnnnnnnnn nnnnnnnnnn nnnnnnnnnn nnnnnnnnnn cgcca-ggga
actacg-agc --ccagc-tt aaaacccaaa ggacttggc- -ggtgtctca gacccacc-t
agaggagcct g-ttctagaa ccgataaacc cc--gtt-aa acctcaccac tt-cttgc--
c--cgtc-cc gcctatatac cg-cc-gtcg -ccagcttac cccgtgag-g tat-tagca-
gtaagc-aaa atgag---t- a-g--a-acc caaaacgtc- aggtcgaggt gtag-cacac
gaagt--ggg aagaaat-gg gctacatttt ct-aa---ta ca-gaaaa-c tac-----ag
atgt-agtac tg-aaacgt- -actg-t--- -tgaaggtgg atttagaagt aaaa-agc-a
aatagagagt ccttttg--- --aa-c-cag gct-ctg-ag acacgcnnnn nnnnnnn
>Callichthyidae_Corydoras_cervinus_2_1
nnnnnnnnnn nnnnnnnnnn nnnnnnnnnn nnnnnnnnnn nnnnnnnnnn cgcca-ggga
actacg-agc --ccagc-tt aaaacccaaa ggacttggc- -ggtgtctca gacccacc-t
agaggagcct g-ttctagaa ccgataaacc cc--gtt-aa acctcaccac tt-cttgc--
c--cgtc-cc gcctatatac cg-cc-gtcg -ccagcttac cccgtgag-g tat-tagca-
gtaagc-aaa atgag---t- a-g--a-acc caaaacgtc- aggtcgaggt gtag-cacac
gaagt--ggg aagaaat-gg gctacatttt ct-aa---ta ca-gaaaa-c tac-----ag
atgt-agtac tg-aaacgt- -actg-t--- -tgaaggtgg atttagaagt aaaa-agc-a
aatagagagt ccttttg--- --aa-c-cag gct-ctg-ag acacgcnnnn nnnnnnn
>Callichthyidae_Corydoras_concolor_1_1
nnnnnnnnnn nnnnnnnnnn nnnnnnnnnn nnnnnnnnnn nnnnnnnnnn cgcca-gggg
actacg-agc --atagc-tt aaaacccaaa ggacttggc- -ggtgtctca gacccacc-t
agaggagcct g-ttctagaa ccgataaccc cc--gtt-aa acctcaccac tt-cttgt--
t--aatc-cc gcctatatac cg-cc-gtcg -ccagcttac cctatgaa-g gca-aaaca-
gtaagc-aaa atgga---c- a-a--a-acc caaaacgtc- aggtcgaggt gtag-cgcac
gaagt--ggg aagaaat-gg gctacatttt ct-at---tg ca-gaaaa-t cac-----ga
atgg-tttat tg-aaacac- -atac-a--- -tgaaggagg atttagtagt aaaa-agc-a
aatagagagt ccttttg--- --aa-c-cag gct-ctg-ag acacgcnnnn nnnnnnn
>Callichthyidae_Corydoras_concolor_2_1
nnnnnnnnnn nnnnnnnnnn nnnnnnnnnn nnnnnnnnnn nnnnnnnnnn cgcca-gggg
actacg-agc --atggc-tt aaaacccaaa ggacttggc- -ggtgtctca gacccacc-t
agaggagcct g-ttctagaa ccgataaccc cc--gtt-aa acctcaccac tt-cttgt--
t--aatc-cc gcctatatac cg-cc-gtcg -ccagcttac cctatgaa-g gca-aaaca-
gtaagc-aaa atgga---c- a-a--a-acc caaaacgtc- aggtcgaggt gtag-cgcac
gaagt--ggg aagaaat-gg gctacatttt ct-at---tg ca-gaaaa-t cac-----ga
atgg-tttat tg-aaacac- -atac-a--- -tgaaggagg atttagtagt aaaa-agc-a
aatagagagt ccttttg--- --aa-c-cag gct-ctg-ag acacgcnnnn nnnnnnn
>Callichthyidae_Corydoras_concolor_3_1
nnnnnnnnnn nnnnnnnnnn nnnnnnnnnn nnnnnnnnnn nnnnnnnnnn cgcca-gggg
actacg-agc --atggc-tt aaaacccaaa ggacttggc- -ggtgtctca gacccacc-t
agaggagcct g-ttctagaa ccgataaccc cc--gtt-aa acctcaccac tt-cttgt--
t--aatc-cc gcctatatac cg-cc-gtcg -ccagcttac cctatgaa-g gca-aaaca-
gtaagc-aaa atgga---c- a-a--a-acc caaaacgtc- aggtcgaggt gtag-cgcac
gaagt--ggg aagaaat-gg gctacatttt ct-at---tg ca-gaaaa-t cac-----ga
atgg-tttat tg-aaacac- -atac-a--- -tgaaggagg atttagtagt aaaa-agc-a
aatagagagt ccttttg--- --aa-c-cag gct-ctg-ag acacgcnnnn nnnnnnn
>Callichthyidae_Corydoras_copei_1_1
nnnnnnnnnn nnnnnnnnnn nnnnnnnnnn nnnnnnnnnn nnnnnnnnnn cgcca-gggg
actacg-agc --atagc-tt aaaacccaaa ggacttggc- -ggtgtctca gacccacc-t
agaggagcct g-ttctagaa ccgataaccc cc--gtt-aa acctcaccac tt-cttgt--
t--aata-cc gcctatatac cg-cc-gtcg -ccagcttac cctatgaa-g gca-aaaca-
gtaagc-aaa atgga---c- a-a--a-acc caaaacgtc- aggtcgaggt gtag-cgcac
gaagt--ggg aagaaat-gg gctacatttt ct-at---ca ca-gaaaa-t cac-----ga
atgg-tttac tg-aaacac- -atac-a--- -tgaaggagg atttagtagt aaaa-agc-a
aatagagagt ccttttg--- --aa-c-cag gct-ctg-ag acacgcnnnn nnnnnnn
>Callichthyidae_Corydoras_coppenamensis_1_1
nnnnnnnnnn nnnnnnnnnn nnnnnnnnnn nnnnnnnnnn nnnnnnnnnn cgcca-gggt
actacg-agc --atagc-tt aaaacccaaa ggacttggc- -ggtgtctca gacccacc-t
agaggagcct g-ttctagaa ccgataaccc cc--gtt-aa acctcaccac tt-cttgt--
t--aatt-cc gcctatatac cg-cc-gtcg -ccagcttac cctatgaa-g gca-aaaca-
gtaagc-aaa atgga---t- a-a--a-acc caaaacgtc- aggtcgaggt gtag-cgtac
gaagt--ggg aagaaat-gg gctacatttt ct-at---ta ta-gaaaa-t cac-----ga
atgg-tttac tg-aaacac- -atac-c--- -tgaaggagg atttagtagt aaaa-agc-a
aacagagagt ccttttg--- --aa-c-cag gct-ctg-ag acacgcnnnn nnnnnnn
>Callichthyidae_Corydoras_coppenamensis_2_1
nnnnnnnnnn nnnnnnnnnn nnnnnnnnnn nnnnnnnnnn nnnnnnnnnn cgcca-gggt
actacg-agc --atagc-tt aaaacccaaa ggacttggc- -ggtgtctca gacccacc-t
agaggagcct g-ttctagaa ccgataaccc cc--gtt-aa acctcaccac tt-cttgt--
t--aatc-cc gcctatatac cg-cc-gtcg -ccagcttac cctatgaa-g gca-aaaca-
gtaagc-aaa atgga---t- a-a--a-acc caaaacgtc- aggtcgaggt gtag-cgtac
gaagt--ggg aagaaat-gg gctacatttt ct-at---ta ta-gaaaa-t cac-----ga
atgg-tttac tg-aaacac- -atac-c--- -tgaaggagg atttagtagt aaaa-agc-a
aacagagagt ccttttg--- --aa-c-cag gct-ctg-ag acacgcnnnn nnnnnnn
>Callichthyidae_Corydoras_coriatae_1_1
nnnnnnnnnn nnnnnnnnnn nnnnnnnnnn nnnnnnnnnn nnnnnnnnnn cgcca-ggga
actacg-agc --acagc-tt aaaacccaaa ggacttggc- -ggtgtctca gacccatc-t
agaggagcct g-ttctagaa ccgataaacc cc--gtt-ta acctcaccac tt-cttgt--
t--aatc-ca gcctatatac cg-cc-gtcg -ccagcttac cctgtgag-g gtt-taaca-
gtaagc-aga atgag---t- a-a--a-acc caaaacgtc- aggtcgaggt gtag-cacac
gaagt--ggg aagaaat-gg gctacatttt ct-at---ta ca-gaaaa-c tac-----ga
atgg-tttac tg-aaatgt- -attc-c--- -tgaaggagg atttagcagt aaaa-agc-a
aacagagagt ccttttg--- --aa-c-aag gct-ctg-ag acacgcnnnn nnnnnnn
>Callichthyidae_Corydoras_cruziensis_1_1
nnnnnnnnnn nnnnnnnnnn nnnnnnnnnn nnnnnnnnnn nnnnnnnnnn cgcca-gggg
actacg-agc --atagc-tt aaaacccaaa ggacttggc- -ggtgtctca gacccacc-t
agaggagcct g-ttctagaa ccgataaccc cc--gtt-aa acctcaccac tt-cttgt--
t--aatc-cc gcctatatac cg-cc-gtcg -ccagcttac cctgtgaa-g gaa-aaaca-
gtaagc-aaa atgga---c- a-a--a-acc caaaacgtc- aggtcgaggt gtag-cgcac
gaagt--ggg aagaaat-gg gctacatttt ct-at---ta ca-gaaaa-t cac-----ga
atgg-tttac tg-aaacac- -atac-a--- -tgaaggagg atttagtagt aaaa-agc-a
aatagagagt ccttttg--- --aa-c-cag gct-ctg-ag acacgcnnnn nnnnnnn
>Callichthyidae_Corydoras_crypticus_1_1
nnnnnnnnnn nnnnnnnnnn nnnnnnnnnn nnnnnnnnnn nnnnnnnnnn cgcca-gggg
actacg-agc --atagc-tt aaaacccaaa ggacttggc- -ggtgtctca gacccacc-t
agaggagcct g-ttctagaa ccgataatcc cc--gtt-aa acctcaccac tt-cttgt--
t--aatc-cc gcctatatac cg-cc-gtcg -ccagcttac cctatgaa-g gaa-gaaca-
gtaagc-aaa atgga---c- a-a--a-acc caaaacgtc- aggtcgaggt gtag-cgcac
gaagt--ggg aagaaat-gg gctacatttt ct-at---ca ca-gaaaa-t cac-----ga
atgg-tttac tg-aaacac- -atac-a--- -tgaaggagg atttagtagt aaaa-agc-a
aatagagagt ccttttg--- --aa-c-cag gct-ctg-ag acacgcnnnn nnnnnnn
>Callichthyidae_Corydoras_crypticus_2_1
nnnnnnnnnn nnnnnnnnnn nnnnnnnnnn nnnnnnnnnn nnnnnnnnnn cgcca-gggg
actacg-agc --atagc-tt aaaacccaaa ggacttggc- -ggtgtctca gacccacc-t
agaggagcct g-ttctagaa ccgataatcc cc--gtt-aa acctcaccac tt-cttgt--
t--aatc-cc gcctatatac ca-cc-gtcg -ccagcttac cctatgaa-g gaa-gaaca-
gtaagc-aaa atgga---c- a-a--a-acc caaaacgtc- aggtcgaggt gtag-cgcac
gaagt--ggg aagaaat-gg gctacatttt ct-at---ca ca-gaaaa-t cac-----ga
atgg-tttac tg-aaacac- -atac-a--- -tgaaggagg atttagtagt aaaa-agc-a
aatagagagt ccttttg--- --aa-c-cag gct-ctg-ag acacgcnnnn nnnnnnn
>Callichthyidae_Corydoras_crypticus_3_1
nnnnnnnnnn nnnnnnnnnn nnnnnnnnnn nnnnnnnnnn nnnnnnnnnn cgcca-gggg
actacg-agc --atagc-tt aaaacccaaa ggacttggc- -ggtgtctca gacccacc-t
agaggagcct g-ttctagaa ccgataatcc cc--gtt-aa acctcaccac tt-cttgt--
t--aatc-cc gcctatatac cg-cc-gtcg -ccagcttac cctatgaa-g gaa-gaaca-
gtaagc-aaa atgga---c- a-a--a-acc caaaacgtc- aggtcgaggt gtag-cgcac
gaagt--ggg aagaaat-ga gctacatttt ct-at---ca ca-gaaaa-t cac-----ga
atgg-tttac tg-aaacac- -atac-a--- -tgaaggagg atttagtagt aaaa-agc-a
aatagagagt ccttttg--- --aa-c-cag gct-ctg-ag acacgcnnnn nnnnnnn
>Callichthyidae_Corydoras_davidsandsi_1_1
nnnnnnnnnn nnnnnnnnnn nnnnnnnnnn nnnnnnnnnn nnnnnnnnnn cgccg-gggg
actacg-agc --atagc-tt aaaacccaaa ggacttggc- -ggtgtctca gacccacc-t
agaggagcct g-ttctagaa ccgataaccc cc--gtt-aa acctcaccac tt-cttgt--
t--aatc-cc gcctatatac cg-cc-gtcg -ccagcttac cctatgaa-g gca-aaaaa-
gtaagc-aaa atgga---c- a-a--a-acc caaaacgtc- aggtcgaggt gtag-cgcac
gaagt--ggg aagaaat-gg gctacatttt ct-at---tg ca-gaaaa-t cac-----ga
atgg-tttac tg-aaacac- -atac-a--- -tgaaggagg atttagtagt aaaa-agc-a
aatagagagt ccttttg--- --aa-c-cag gct-ctg-ag acacgcnnnn nnnnnnn
>Callichthyidae_Corydoras_davidsandsi_2_1
nnnnnnnnnn nnnnnnnnnn nnnnnnnnnn nnnnnnnnnn nnnnnnnnnn cgccg-gggg
actacg-agc --atagc-tt aaaacccaaa ggacttggc- -ggtgtctca gacccacc-t
agaggagcct g-ttctagaa ccgataaccc cc--gtt-aa acctcaccac tt-cttgt--
t--aatc-cc gcctatatac cg-cc-gtcg -ccagcttac cctatgaa-g gca-aaaaa-
gtaagc-aaa atgga---c- a-a--a-acc caaaacgtc- aggtcgaggt gtag-cgcac
gaagt--ggg aagaaat-gg gctacatttt ct-at---tg ca-gaaaa-t cac-----ga
atgg-tttac tg-aaacac- -atac-a--- -tgaaggagg atttagtagt aaaa-agc-a
aatagagagt ccttttg--- --aa-c-cag gct-ctg-ag acacgcnnnn nnnnnnn
>Callichthyidae_Corydoras_delphax_1_1
nnnnnnnnnn nnnnnnnnnn nnnnnnnnnn nnnnnnnnnn nnnnnnnnnn cgcca-gggg
actacg-agc --atagc-tt aaaacccaaa ggacttggc- -ggtgtctca gacccacc-t
agaggagcct g-ttctagaa ccgataaccc cc--gtt-aa acctcaccac tt-cttgt--
t--aatc-cc gcctatatac cg-cc-gtcg -ccagcttac cctatgaa-g gaa-gaaca-
gtaagc-aaa atgga---c- a-a--a-acc caaaacgtc- aggtcgaggt gtag-cgcac
gaagt--ggg aagaaat-gg gctacatttt ct-at---tg ca-gaaaa-t cac-----ga
atgg-tttac tg-aaacac- -atac-a--- -tgaaggagg atttagtagt aaaa-agc-a
aatagagagt ccttttg--- --aa-c-cag gct-ctg-ag acacgcnnnn nnnnnnn
>Callichthyidae_Corydoras_delphax_2_1
nnnnnnnnnn nnnnnnnnnn nnnnnnnnnn nnnnnnnnnn nnnnnnnnnn cgcca-gggg
actacg-agc --atagc-tt aaaacccaaa ggacttggc- -ggtgtctca gacccacc-t
agaggagcct g-ttctagaa ccgataaccc cc--gtt-aa acctcaccac tt-cttgt--
t--aatc-cc gcctatatac cg-cc-gtcg -ccagcttac cctatgaa-g gaa-gaaca-
gtaagc-aaa atgga---c- a-a--a-acc caaaacgtc- aggtcgaggt gtag-cgcac
gaagt--ggg aagaaat-gg gctacatttt ct-at---tg ca-gaaaa-t cac-----ga
atgg-tttac tg-aaacac- -atac-a--- -tgaaggagg atttagtagt aaaa-agc-a
aatagagagt ccttttg--- --aa-c-cag gct-ctg-ag acacgcnnnn nnnnnnn
>Callichthyidae_Corydoras_diphyes_1_1
nnnnnnnnnn nnnnnnnnnn nnnnnnnnnn nnnnnnnnnn nnnnnnnnnn cgcca-gggt
actacg-agc --atagc-tt aaaacccaaa ggacttggc- -ggtgtctca gacccacc-t
agaggagcct g-ttctagaa ccgataatcc cc--gtt-aa acctcaccac tt-cttgt--
t--aatc-cc gcctatatac cg-cc-gtcg -ccagcttac cccgtgag-g gtt-gaaca-
gtaagc-aaa atgga---c- a-a--a-ccc cagaacgtc- aggtcgaggt gtag-cgcac
gaagt--ggg aagaaat-gg gctacatttt ct-at---ta ca-gaaaa-t aac-----ga
atgg-tctac tg-aaacat- -atat-c--- -tgaaggagg atttagcagt aaaa-aga-a
aatagagagt ccttttg--- --aa-c-cag gct-ctg-ag acacgcnnnn nnnnnnn
>Callichthyidae_Corydoras_diphyes_2_1
nnnnnnnnnn nnnnnnnnnn nnnnnnnnnn nnnnnnnnnn nnnnnnnnnn cgcca-gggt
actacg-agc --atagc-tt aaaacccaaa ggacttggc- -ggtgtctca gacccacc-t
agaggagcct g-ttctagaa ccgataatcc cc--gtt-aa acctcaccac tt-cttgt--
t--aatc-cc gcctatatac cg-cc-gtcg -ccagcttac cccatgag-g gtt-gaaca-
gtaagc-aaa atgga---c- a-a--a-ccc cagaacgtc- aggtcgaggt gtag-cgcac
gaagt--gga aagaaat-gg gctacatttt ct-at---ta ca-gaaaa-t aac-----ga
atgg-tctac tg-aaacat- -atac-c--- -tgaaggagg atttagcagt aaaa-aga-a
aatagagagt ccttttg--- --aa-c-cag gct-ctg-ag acacgcnnnn nnnnnnn
>Callichthyidae_Corydoras_diphyes_3_1
nnnnnnnnnn nnnnnnnnnn nnnnnnnnnn nnnnnnnnnn nnnnnnnnnn cgcca-gggt
actacg-agc --atagc-tt aaaacccaaa ggacttggc- -ggtgtctca gacccacc-t
agaggagcct g-ttctagaa ccgataatcc cc--gtt-aa acctcaccac tt-cttgt--
t--aatc-cc gcctatatac cg-cc-gtcg -ccagcttac cccatgag-g gtt-gaaca-
gtaagc-aaa atgga---c- a-a--a-ccc cagaacgtc- aggtcgaggt gtag-cgcac
gaagt--ggg aagaaat-gg gctacatttt ct-at---ta ca-gaaaa-t aac-----ga
atgg-tctac tg-aaacat- -atac-c--- -tgaaggagg atttagcagt aaaa-aga-a
aatagagagt ccttttg--- --aa-c-cag gct-ctg-ag acacgcnnnn nnnnnnn
>Callichthyidae_Corydoras_duplicareus_1_1
nnnnnnnnnn nnnnnnnnnn nnnnnnnnnn nnnnnnnnnn nnnnnnnnnn cgcca-gggg
actacg-agc --atagc-tt aaaacccaaa ggacttggc- -ggtgtctca gacccacc-t
agaggagcct g-ttctagaa ccgataaccc cc--gtt-aa acctcaccac tt-cttgt--
t--aatc-cc gcctatatac cg-cc-gtcg -ccagcttac cctatgaa-g gca-aaaaa-
gtaagc-aaa atgga---c- a-a--a-acc caaaacgtc- aggtcgaggt gtag-cgcac
gaagt--ggg aagaaat-gg gctacatttt ct-at---tg ca-aaaaa-t cac-----ga
atgg-tttac tg-aaacac- -atac-g--- -tgaaggagg atttagtagt aaaa-agc-a
aatagagagt ccttttg--- --aa-c-cag gct-ctg-ag acacgcnnnn nnnnnnn
>Callichthyidae_Corydoras_ellisae_1_1
nnnnnnnnnn nnnnnnnnnn nnnnnnnnnn nnnnnnnnnn nnnnnnnnnn cgcca-ggga
actacg-agc --tcagc-tt aaaacccaaa ggacttggc- -ggtgcctca gacccacc-t
agaggagcct g-ttctagaa ccgataaacc cc--gtt-aa acctcaccac tt-cttgt--
t--agtt-cc gtctatatac cg-cc-gtcg -ccagcttac cccgtgag-g ttt-caaca-
gtaagc-aaa atggg---t- a-t--a-acc caaaacgtc- aggtcgaggt gtag-catat
gaagt--ggg aagaaat-gg gctacatttt ct-aa---ta ca-gaaaa-c tac-----gg
atgt-agtac tg-aaatgt- -actg-c--- -tgaaggtgg atttagaagt aaaa-agc-a
aatagagagt ccttttg--- --aa-c-cag gct-ctg-ag acacgtnnnn nnnnnnn
>Callichthyidae_Corydoras_ellisae_2_1
nnnnnnnnnn nnnnnnnnnn nnnnnnnnnn nnnnnnnnnn nnnnnnnnnn cgcca-ggga
actacg-agc --tcagc-tt aaaacccaaa ggacttggc- -ggtgcctca gacccacc-t
agaggagcct g-ttctagaa ccgataaacc cc--gtt-aa acctcaccac tt-cttgt--
t--agtt-cc gtctatatac cg-cc-gtcg -ccagcttac cccgtgag-g ttt-caaca-
gtaagc-aaa atggg---t- a-t--a-acc caaaacgtc- aggtcgaggt gtag-catat
gaagt--ggg aagaaat-gg gctacatttt ct-aa---ta ca-gaaaa-c tac-----gg
atgt-agtac tg-aaatgt- -actg-c--- -tgaaggtgg atttagaagt aaaa-agc-a
aatagagagt ccttttg--- --aa-c-cag gct-ctg-ag acacgtnnnn nnnnnnn
>Callichthyidae_Corydoras_ephippifer_1_1
nnnnnnnnnn nnnnnnnnnn nnnnnnnnnn nnnnnnnnnn nnnnnnnnnn cgcca-gggg
actacg-agc --atagc-tt aaaacccaaa ggacttggc- -ggtgtctca gacccacc-t
agaggagcct g-ttctagaa ccgataaccc cc--gtt-aa acctcaccac tt-cttgt--
t--aatc-cc gcctatatac cg-cc-gtcg -ccagcttac cctatgaa-g gaa-gaaca-
gtaagc-aaa atgga---c- a-a--a-acc caaaacgtc- aggtcgaggt gtag-cgcac
gaagt--ggg aagaaat-gg gctacatttt ct-at---tg ca-gaaaa-t cac-----ga
atgg-tttac tg-aaacac- -atac-a--- -tgaaggagg atttagtagt aaaa-agc-a
aatagagagt ccttttg--- --aa-c-cag gct-ctg-ag acacgcnnnn nnnnnnn
>Callichthyidae_Corydoras_ephippifer_2_1
nnnnnnnnnn nnnnnnnnnn nnnnnnnnnn nnnnnnnnnn nnnnnnnnnn cgcca-gggg
actacg-agc --atagc-tt aaaacccaaa ggacttggc- -ggtgtctca gacccacc-t
agaggagcct g-ttctagaa ccgataaccc cc--gtt-aa acctcaccac tt-cttgt--
t--aatc-cc gcctatatac cg-cc-gtcg -ccagcttac cctatgaa-g gca-aaaca-
gtaagc-aaa atgga---c- a-a--a-acc caaaacgtc- aggtcgaggt gtag-cgcac
gaagt--ggg aagaaat-gg gctacatttt ct-at---tg ca-gaaaa-t cac-----ga
atgg-tttac tg-aaacac- -atac-a--- -tgaaggagg atttagtagt aaaa-agc-a
aatagagagt ccttttg--- --aa-c-cag gct-ctg-ag acacgcnnnn nnnnnnn
>Callichthyidae_Corydoras_ephippifer_3_1
nnnnnnnnnn nnnnnnnnnn nnnnnnnnnn nnnnnnnnnn nnnnnnnnnn cgcca-gggg
actacg-agc --atagc-tt aaaacccaaa ggacttggc- -ggtgtctca gacccacc-t
agaggagcct g-ttctagaa ccgataaccc cc--gtt-aa acctcaccac tt-cttgt--
t--aatc-cc gcctatatac cg-cc-gtcg -ccagcttac cctatgaa-g gaa-gaaca-
gtaagc-aaa atgga---c- a-a--a-acc caaaacgtc- aggtcgaggt gtag-cgcac
gaagt--ggg aagaaat-gg gctacatttt ct-at---tg ca-gaaaa-t cac-----ga
atgg-tttac tg-aaacac- -atac-a--- -tgaaggagg atttagtagt aaaa-agc-a
aatagagagt ccttttg--- --aa-c-cag gct-ctg-ag acacgcnnnn nnnnnnn
>Callichthyidae_Corydoras_eques_1_1
nnnnnnnnnn nnnnnnnnnn nnnnnnnnnn nnnnnnnnnn nnnnnnnnnn cgccc-gggg
actacg-agc --atagc-tt aaaacccaaa ggacttggc- -ggtgtctca gacccacc-t
agaggagcct g-ttctagaa ccgataaccc cc--gtt-aa acctcaccac tt-cttgt--
t--aatc-cc gcctatatac cg-cc-gtcg -ccagcttac cctatgaa-g gca-aaaca-
gtaagc-aaa atgga---c- a-a--a-acc caaaacgtc- aggtcgaggt gtag-cgcac
gaagt--ggg aagaaat-gg gctacatttt ct-at---tg ca-gaaaa-t cac-----ga
atgg-tttac tg-aaacac- -atac-a--- -tgaaggagg atttagtagt aaaa-agc-a
aatagagagt ccttttg--- --aa-c-cag gct-ctg-ag acacgcnnnn nnnnnnn
>Callichthyidae_Corydoras_filamentosus_1_1
nnnnnnnnnn nnnnnnnnnn nnnnnnnnnn nnnnnnnnnn nnnnnnnnnn cgcca----g
actacg-agc --atcgc-tt aaaacccaaa ggacttggc- -ggtgtctca gacccacc-t
agaggagcct g-ttctagaa ccgataaccc cc--gtt-aa acctcaccac tc-cttgt--
t--aatc-cc gcctatatac cg-cc-gtcg -ccagcttac cctgtgaa-g gaa-aaaca-
gtaagc-aaa aggga---c- a-a--a-gcc caaaacgtc- aggtcgaggt gtag-cgcac
gaagt--ggg aagaaat-gg gctacatttt ct-at---ta ca-gaaaa-t cac-----ga
atgg-tttac tg-aaacac- -atgc-c--- -tgaaggagg atttagtagt aaaa-agc-a
aatagagagt ccttttg--- --aa-c-cag gct-ctg-ag acacgcnnnn nnnnnnn
>Callichthyidae_Corydoras_geoffroy_1_1
nnnnnnnnnn nnnnnnnnnn nnnnnnnnnn nnnnnnnnnn nnnnnnnnnn cgcca-gggg
actacg-agc --ccagc-tt aaaacccaaa ggacttggc- -ggtgtctca gacccacc-t
agaggagcct g-ttctagaa ccgataaacc cc--gtt-aa acctcaccac tt-cttgt--
t--taac-cc gcctatatac cg-cc-gtcg -tcagcttac cccgtgag-g act-caaca-
gtaagc-gaa atgag---t- a-g--a-acc caaaacgtc- aggtcgaggt gtag-catac
gaagt--ggg aagaaat-gg gctacatttt ct-ac---ca ca-gaaaa-c tac-----gg
atga-tgtac tg-aaacgt- -actc-t--- -tgaaggagg atttagaagt aaaa-agc-a
aatagagagt ccttttg--- --aa-c-tag gct-ctg-ag acacgcnnnn nnnnnnn
>Callichthyidae_Corydoras_geoffroy_2_1
nnnnnnnnnn nnnnnnnnnn nnnnnnnnnn nnnnnnnnnn nnnnnnnnnn cgcca-gggg
actacg-agc --ccagc-tt aaaacccaaa ggacttggc- -ggtgtctca gacccacc-t
agaggagcct g-ttctagaa ccgataaacc cc--gtt-aa acctcaccac tt-cttgt--
t--taac-cc gcctatatac cg-cc-gtcg -tcagcttac cccgtgag-g act-caaca-
gtaagc-gaa atgag---t- a-g--a-acc caaaacgtc- aggtcgaggt gtag-catac
gaagt--ggg aagaaat-gg gctacatttt ct-ac---ca ca-gaaaa-c tac-----gg
atga-tgtac tg-aaacgt- -actc-t--- -tgaaggagg atttagaagt aaaa-agc-a
aatagagagt ccttttg--- --aa-c-tag gct-ctg-ag acacgcnnnn nnnnnnn
>Callichthyidae_Corydoras_geoffroy_3_1
nnnnnnnnnn nnnnnnnnnn nnnnnnnnnn nnnnnnnnnn nnnnnnnnnn cgcca-gggg
actacg-agc --ccagc-tt aaaacccaaa ggacttggc- -ggtgtctca gacccacc-t
agaggagcct g-ttctagaa ccgataaacc cc--gtt-aa acctcaccac tt-cttgt--
t--taac-cc gcctatatac cg-cc-gtcg -tcagcttac cccgtgag-g act-caaca-
gtaagc-gaa atgag---t- a-g--a-acc caaaacgtc- aggtcgaggt gtag-catac
gaagt--ggg aagaaat-gg gctacatttt ct-ac---ca ca-gaaaa-c tac-----gg
atga-tgtac tg-aaacgt- -actc-t--- -tgaaggagg atttagaagt aaaa-agc-a
aatagagagt ccttttg--- --aa-c-tag gct-ctg-ag acacgcnnnn nnnnnnn
>Callichthyidae_Corydoras_geryi_1_1
nnnnnnnnnn nnnnnnnnnn nnnnnnnnnn nnnnnnnnnn nnnnnnnnnn cgcca-gggg
actacg-agc --atagc-tt aaaacccaaa ggacttggc- -ggtgtctca gatccacc-t
agaggagcct g-ttctagaa ccgataaccc cc--gtt-aa acctcaccac tt-cttgt--
t--aatc-cc gcctatatac cg-cc-gtcg -ccagcttac cctatgaa-g gaa-gaaca-
gtaagc-aaa atgga---c- a-a--a-gcc caaaacgtc- aggtcgaggt gtag-cgcac
gaagt--ggg aagaaat-gg gctacatttt ct-at---ta ca-gaaaa-t cac-----ga
atgg-tttac tg-aaacac- -atac-a--- -tgaaggagg atttagtagt aaaa-agc-a
aatagagagt ccttttg--- --aa-c-cag gct-ctg-ag acacgcnnnn nnnnnnn
>Callichthyidae_Corydoras_geryi_2_1
nnnnnnnnnn nnnnnnnnnn nnnnnnnnnn nnnnnnnnnn nnnnnnnnnn cgcca-gggg
actacg-agc --atagc-tt aaaacccaaa ggacttggc- -ggtgtctca gatccacc-t
agaggagcct g-ttctagaa ccgataaccc cc--gtt-aa acctcaccac tt-cttgt--
t--aatc-cc gcctatatac cg-cc-gtcg -ccagcttac cctatgaa-g gaa-gaaca-
gtaagc-aaa atgga---c- a-a--a-gcc caaaacgtc- aggtcgaggt gtag-cgcac
gaagt--ggg aagaaat-gg gctacatttt ct-at---ta ca-gaaaa-t cac-----ga
atgg-tttac tg-aaacac- -atac-a--- -tgaaggagg atttagtagt aaaa-agc-a
aatagagagt ccttttg--- --aa-c-cag gct-ctg-ag acacgcnnnn nnnnnnn
>Callichthyidae_Corydoras_gomezi_1_1
nnnnnnnnnn nnnnnnnnnn nnnnnnnnnn nnnnnnnnnn nnnnnnnnnn cgcca-gggg
actacg-agc --atagc-tt aaaacccaaa ggacttggc- -ggtgtctca gacccacc-t
agaggagcct g-ttctagaa ccgataaccc cc--gtt-aa acctcaccac tt-cttgt--
t--aatc-cc gcctatatac cg-cc-gtcg -ccagcttac cctatgaa-g gaa-gaaca-
gtaagc-aaa atgga---c- a-a--a-acc caaaacgtc- aggtcgaggt gtag-cgcac
gaagt--ggg aagaaat-gg gctacatttt ct-at---ta ca-gaaaa-t cac-----ga
atgg-tttac tg-aaacac- -atac-a--- -tgaaggagg atttagtagt aaaa-agc-a
aatagagagt ccttttg--- --aa-c-cag gct-ctg-ag acacgcnnnn nnnnnnn
>Callichthyidae_Corydoras_gomezi_2_1
nnnnnnnnnn nnnnnnnnnn nnnnnnnnnn nnnnnnnnnn nnnnnnnnnn cgcca-gggg
actacg-agc --atagc-tt aaaacccaaa ggacttggc- -ggtgtctca gacccacc-t
agaggagcct g-ttctagaa ccgataaccc cc--gtt-aa acctcaccac tt-cttgt--
t--aatc-cc gcctatatac cg-cc-gtcg -ccagcttac cctatgaa-g gaa-gaaca-
gtaagc-aaa atgga---c- a-a--a-acc caaaacgtc- aggtcgaggt gtag-cgcac
gaagt--ggg aagaaat-gg gctacatttt ct-at---ta ca-gaaaa-t cac-----ga
atgg-tttac tg-aaacac- -atac-a--- -tgaaggagg atttagtagt aaaa-agc-a
aatagagagt ccttttg--- --aa-c-cag gct-ctg-ag acacgcnnnn nnnnnnn
>Callichthyidae_Corydoras_gossei_1_1
nnnnnnnnnn nnnnnnnnnn nnnnnnnnnn nnnnnnnnnn nnnnnnnnnn cgcca-gggg
actacg-agc --atagc-tt aaaacccaaa ggacttggc- -ggtgtctca gacccacc-t
agaggagcct g-ttctagaa ccgataaccc cc--gtt-aa acctcaccac tt-cttgt--
t--aatc-cc gcctatatac cg-cc-gtcg -ccagcttac cctatgaa-g gca-aaaca-
gtaagc-aaa atgga---c- a-a--a-acc caaaacgtc- aggtcgaggt gtag-cgcac
gaagt--ggg aagaaat-gg gctacatttt ct-at---ta ca-gaaaa-t cac-----ga
atgg-tttac tg-aaacac- -atac-a--- -tgaaggagg atttagtagt aaaa-agc-a
aatagagagt ccttttg--- --aa-c-cag gct-ctg-ag acacgcnnnn nnnnnnn
>Callichthyidae_Corydoras_gossei_2_1
nnnnnnnnnn nnnnnnnnnn nnnnnnnnnn nnnnnnnnnn nnnnnnnnnn cgcca-gggg
actacg-agc --atagc-tt aaaacccaaa ggacttggc- -ggtgtctca gacccacc-t
agaggagcct g-ttctagaa ccgataaccc cc--gtt-aa acctcaccac tt-cttgt--
t--aatc-cc gcctatatac cg-cc-gtcg -ccagcttac cctatgaa-g gca-aaaca-
gtaagc-aaa atgga---c- a-a--a-acc caaaacgtc- aggtcgaggt gtag-cgcac
gaagt--ggg aagaaat-gg gctacatttt ct-at---ta ca-gaaaa-t cac-----ga
atga-tttac tg-aaacac- -atac-a--- -tgaaggagg atttagtagt aaaa-agc-a
aatagagagt ccttttg--- --aa-c-cag gct-ctg-ag acacgcnnnn nnnnnnn
>Callichthyidae_Corydoras_gossei_3_1
nnnnnnnnnn nnnnnnnnnn nnnnnnnnnn nnnnnnnnnn nnnnnnnnnn cgcca-gggg
actacg-agc --atagc-tt aaaacccaaa ggacttggc- -ggtgtctca gacccacc-t
agaggagcct g-ttctagaa ccgataaccc cc--gtt-aa acctcaccac tt-cttgt--
t--aatc-cc gcctatatac cg-cc-gtcg -ccagcttac cctatgaa-g gca-aaaca-
gtaagc-aaa atgga---c- a-a--a-gcc caaaacgtc- aggtcgaggt gtag-cgcac
gaagt--ggg aagaaat-gg gctacatttt ct-at---ta ca-gaaaa-t cac-----ga
atgg-tttac tg-aaacac- -atac-a--- -tgaaggagg atttagtagt aaaa-agc-a
aatagagagt ccttttg--- --aa-c-cag gct-ctg-ag acacgcnnnn nnnnnnn
>Callichthyidae_Corydoras_gracilis_1_1
nnnnnnnnnn nnnnnnnnnn nnnnnnnnnn nnnnnnnnnn nnnnnnnnnn cgccaggggg
actacg-agc --atagc-tt aaaacccaaa ggacttggc- -ggtgtctca gacccacc-t
agaggagcct g-ttctagaa ccgataaccc cc--gtt-aa acctcaccac tt-cttgc--
t--aatc-cc gcctatatac cg-cc-gtcg -ccagcttac cccatgag-g gta-tagca-
gtaagc-aaa atgga---t- a-a--g-ttc caaaacgtc- aggtcgaggt gtag-cgtac
gaagt--ggg aagaaat-gg gctacatttt ct-at---ta ca-gaaaa-t tac-----ga
atgg-tctac tg-aaacat- -atac-c--- -tgaaggagg atttagtagt aaaa-agc-a
aacagagagt ccttttg--- --aa-c-cag gct-ctg-ag acacgcnnnn nnnnnnn
>Callichthyidae_Corydoras_gracilis_2_1
nnnnnnnnnn nnnnnnnnnn nnnnnnnnnn nnnnnnnnnn nnnnnnnnnn cgccaggggg
actacg-agc --atagc-tt aaaacccaaa ggacttggc- -ggtgtctca gacccacc-t
agaggagcct g-ttctagaa ccgataaccc cc--gtt-aa acctcaccac tt-cttgc--
t--aatc-cc gcctatatac cg-cc-gtcg -ccagcttac cccatgag-g gta-tagca-
gtaagc-aaa atgga---t- a-a--g-ttc caaaacgtc- aggtcgaggt gtag-cgtac
gaagt--ggg aagaaat-gg gctacatttt ct-at---ta ca-gaaaa-t tac-----ga
atgg-tctac tg-aaacat- -atac-c--- -tgaaggagg atttagtagt aaaa-agc-a
aacagagagt ccttttg--- --aa-c-cag gct-ctg-ag acacgcnnnn nnnnnnn
>Callichthyidae_Corydoras_griseus_1_1
nnnnnnnnnn nnnnnnnnnn nnnnnnnnnn nnnnnnnnnn nnnnnnnnnn cgcca-gggg
actacg-agc --atagc-tt aaaacccaaa ggacttggc- -ggtgtctca gacccacc-t
agaggagcct g-ttctagaa ccgataaccc cc--gtt-aa acctcaccac tt-cttgt--
t--aatc-cc gcctatatac cg-cc-gtcg -ccagcttac cctatgaa-g gca-aaaca-
gtaagc-aaa atgga---c- a-a--a-acc caaaacgtc- aggtcgaggt gtag-cgcac
gaagt--ggg aagaaat-gg gctacatttt ct-at---ta ca-gaaaa-c cac-----ga
atgg-tttac tg-aaacac- -atac-a--- -tgaaggagg atttagtagt aaaa-agc-a
aacagagagt ccttttg--- --aa-c-cag gct-ctg-ag acacgcnnnn nnnnnnn
>Callichthyidae_Corydoras_guapore_1_1
nnnnnnnnnn nnnnnnnnnn nnnnnnnnnn nnnnnnnnnn nnnnnnnnnn cgccaggggt
actacg-agc --gcagc-tt aaaacccaaa ggacttggc- -ggtgtctca gacccacc-t
agaggagcct g-ttctagaa ccgataaccc cc--gtt-aa acctcaccac tt-cttgt--
t--aatc-cc gcctatatac ca-cc-gtcg -ccagcttac cctctaag-g gta-caata-
gtaagc-aaa atgag---t- a-a--a-act caaaacgtc- aggtcgaggt gtag-cgtac
gaagt--gga aagaaat-gg gctacatttt ct-ac---ca ca-gaaaa-c tac-----ga
atgg-ttcac tg-aaacat- -atac-c--- -tgaaggagg atttagtagt aaaa-agc-a
aatagagagt ccttttg--- --aa-t-tag gct-ctg-ag acacgcnnnn nnnnnnn
>Callichthyidae_Corydoras_guianensis_1_1
nnnnnnnnnn nnnnnnnnnn nnnnnnnnnn nnnnnnnnnn nnnnnnnnnn cgcca-gggg
actacg-agc --atagc-tt aaaacccaaa ggacttggc- -ggtgtctca gacccacc-t
agaggagcct g-ttctagaa ccgataaccc cc--gtt-aa acctcaccac tt-cttgt--
t--aatc-cc gcctatatac cg-cc-gtcg -ccagcttac cctatgaa-g gca-aaaca-
gtaagc-aaa atgga---c- a-a--a-acc caaaacgtc- aggtcgaggt gtag-cgcac
gaagt--ggg aagaaat-gg gctacatttt ct-at---ta ca-gaaaa-t cac-----ga
atgg-tttac tg-aaacac- -atac-a--- -tgaaggagg atttagtagt aaaa-agc-a
aatagagagt ccttttg--- --aa-c-cag gct-ctg-ag acacgcnnnn nnnnnnn
>Callichthyidae_Corydoras_guianensis_2_1
nnnnnnnnnn nnnnnnnnnn nnnnnnnnnn nnnnnnnnnn nnnnnnnnnn cgcca-gggg
actacg-agc --atagc-tt aaaacccaaa ggacttggc- -ggtgtctca gacccacc-t
agaggagcct g-ttctagaa ccgataaccc cc--gtt-aa acctcaccac tt-cttgt--
t--aatc-cc gcctatatac cg-cc-gtcg -ccagcttac cctatgaa-g gca-aaaca-
gtaagc-aaa atgga---c- a-a--a-acc caaaacgtc- aggtcgaggt gtag-cgcac
gaagt--ggg aagaaat-gg gctacatttt ct-at---ta ca-gaaaa-t cac-----ga
atgg-tttac tg-aaacac- -atac-a--- -tgaaggagg atttagtagt aaaa-agc-a
aatagagagt ccttttg--- --aa-c-cag gct-ctg-ag acacgcnnnn nnnnnnn
>Callichthyidae_Corydoras_guianensis_3_1
nnnnnnnnnn nnnnnnnnnn nnnnnnnnnn nnnnnnnnnn nnnnnnnnnn cgcca-gggg
actacg-agc --atagc-tt aaaacccaaa ggacttggc- -ggtgtctca gacccacc-t
agaggagcct g-ttctagaa ccgataaccc cc--gtt-aa acctcaccac tt-cttgt--
t--aatc-cc gcctatatac cg-cc-gtcg -ccagcttac cctatgaa-g gca-aaaca-
gtaagc-aaa atgga---c- a-a--a-acc caaaacgtc- aggtcgaggt gtag-cgcac
gaagt--ggg aagaaat-gg gctacatttt ct-at---ta ca-gaaaa-t cac-----ga
atgg-tttac tg-aaacac- -atac-a--- -tgaaggagg atttagtagt aaaa-agc-a
aatagagagt ccttttg--- --aa-c-cag gct-ctg-ag acacgcnnnn nnnnnnn
>Callichthyidae_Corydoras_habrosus_3_1
nnnnnnnnnn nnnnnnnnnn nnnnnnnnnn nnnnnnnnnn nnnnnnnnnn cgcca-gggg
actacg-agc --atagc-tt aaaacccaaa ggacttggc- -ggtgtctca gacccacc-t
agaggagcct g-ttctagaa ccgataaccc cc--gtt-aa acctcaccac tt-cttgt--
t--aatc-cc gcctatatac cg-cc-gtcg -ccagcttac cctatgaa-g gca-aaaca-
gtaagc-aaa atgga---c- a-a--a-acc caaaacgtc- aggtcgaggt gtag-cgcac
gaagt--ggg aagaaat-gg gctacatttt ct-at---ta ca-gaaaa-t cac-----ga
atgg-tttac tg-aaacac- -atac-a--- -tgaaggagg atttagtagt aaaa-aga-a
aatagagagt ccttttg--- --aa-c-cag gct-ctg-ag acacgcnnnn nnnnnnn
>Callichthyidae_Corydoras_haraldschultzi_1_1
nnnnnnnnnn nnnnnnnnnn nnnnnnnnnn nnnnnnnnnn nnnnnnnnnn cgcca-gggg
actacg-agc --atagc-tt aaaacccaaa ggacttggc- -ggtgtctca gacccacc-t
agaggagcct g-ttctagaa ccgataaccc cc--gtt-aa acctcaccac tt-cttgt--
t--aatc-cc gcctatatac cg-cc-gtcg -ccagcttac cctatgaa-g gaa-gaaca-
gtaagc-aaa atgaa---c- a-a--a-acc caaaacgtc- aggtcgaggt gtag-cgcac
gaagt--ggg aagaaat-gg gctacatttt ct-at---ta ca-gaaaa-t cac-----ga
atgg-tttac tg-aaacac- -atac-a--- -tgaaggagg atttagtagt aaaa-agc-a
aatagagagt ccttttg--- --aa-c-cag gct-ctg-ag acacgcnnnn nnnnnnn
>Callichthyidae_Corydoras_haraldschultzi_2_1
nnnnnnnnnn nnnnnnnnnn nnnnnnnnnn nnnnnnnnnn nnnnnnnnnn cgcca-gggg
actacg-agc --atagc-tt aaaacccaaa ggacttggc- -ggtgtctca gacccacc-t
agaggagcct g-ttctagaa ccgataaccc cc--gtt-aa acctcaccac tt-cttgt--
t--aatc-cc gcctatatac cg-cc-gtcg -ccagcttac cctatgaa-g gaa-gaaca-
gtaagc-aaa atgaa---c- a-a--a-acc caaaacgtc- aggtcgaggt gtag-cgcac
gaagt--ggg aagaaat-gg gctacatttt ct-at---ta ca-gaaaa-t cac-----ga
atgg-tttac tg-aaacac- -atac-a--- -tgaaggagg atttagtagt aaaa-agc-a
aatagagagt ccttttg--- --aa-c-cag gct-ctg-ag acacgcnnnn nnnnnnn
>Callichthyidae_Corydoras_haraldschultzi_3_1
nnnnnnnnnn nnnnnnnnnn nnnnnnnnnn nnnnnnnnnn nnnnnnnnnn cgcca-gggg
actacg-agc --atagc-tt aaaacccaaa ggacttggc- -ggtgtctca gacccacc-t
agaggagcct g-ttctagaa ccgataaccc cc--gtt-aa acctcaccac tt-cttgt--
t--aatc-cc gcctatatac cg-cc-gtcg -ccagcttac cctatgaa-g gaa-gaaca-
gtaagc-aaa atgaa---c- a-a--a-acc caaaacgtc- aggtcgaggt gtag-cgcac
gaagt--ggg aagaaat-gg gctacatttt ct-at---ta ca-gaaaa-t cac-----ga
atgg-tttac tg-aaacac- -atac-a--- -tgaaggagg atttagtagt aaaa-agc-a
aatagagagt ccttttg--- --aa-c-cag gct-ctg-ag acacgcnnnn nnnnnnn
>Callichthyidae_Corydoras_hastatus_1_1
nnnnnnnnnn nnnnnnnnnn nnnnnnnnnn nnnnnnnnnn nnnnnnnnnn cgcca-gggt
actacg-agc --gtagc-tt aaaacccaaa gcctttggc- -ggtgtctta gacccacc-t
agaggagcct g-ttctagaa ccgataatcc cc--gtt-aa acctcaccac tt-cttgt--
t--aata-cc gcctatatac ca-cc-gtcg -ccagcttac cccatgag-g gtg-caata-
gtaagc-aaa atgaa---t- a-a--a-acc caaaacgtc- aggtcgaggt gtag-cgcac
gaagt--ggg aagaaat-gg gctacatttt ct-ac---ca ca-gaaaa-c tac-----ga
atgg-attac tg-aaacac- -acac-c--- -tgaaggagg atttagtagt aaaa-agc-a
aacagagagt ccttttg--- --aa-c-cag gct-ctg-ag acacgcnnnn nnnnnnn
>Callichthyidae_Corydoras_hastatus_2_1
nnnnnnnnnn nnnnnnnnnn nnnnnnnnnn nnnnnnnnnn nnnnnnnnnn cgcca-gggt
actacg-agc --gtagc-tt aaaacccaaa gcccttggc- -ggtgtctta gacccacc-t
agaggagcct g-ttctagaa ccgataatcc cc--gtt-aa acctcaccac tt-cttgt--
t--aata-cc gcctatatac ca-cc-gtcg -ccagcttac cccatgag-g gtg-caata-
gtaagc-aaa atgaa---c- a-a--a-acc caaaacgtc- aggtcgaggt gtag-cgcac
gaagt--ggg aagaaat-gg gctacatttt ct-ac---ca ca-gaaaa-c tac-----ga
atgg-attac tg-aaacac- -acac-c--- -tgaaggagg atttagtagt aaaa-agc-a
aacagagagt ccttttg--- --aa-c-cag gct-ctg-ag acacgcnnnn nnnnnnn
>Callichthyidae_Corydoras_hastatus_3_1
nnnnnnnnnn nnnnnnnnnn nnnnnnnnnn nnnnnnnnnn nnnnnnnnnn cgcca-gggt
actacg-agc --gtagc-tt aaaacccaaa ggacttggc- -ggtgtctta gacccacc-t
agaggagcct g-ttctagaa ccgataatcc cc--gtt-aa acctcaccac tt-cttgt--
t--aata-cc gcctatatac ca-cc-gtcg -ccagcttac cccatgag-g gtg-caata-
gtaagc-aaa atgaa---c- a-a--a-acc caaaacgtc- aggtcgaggt gtag-cgcac
gaagt--ggg aagaaat-gg gctacatttt ct-ac---ca ca-gaaaa-c tac-----ga
atgg-attac tg-aaacac- -acac-c--- -tgaaggagg atttagtagt aaaa-agc-a
aacagagagt ccttttg--- --aa-c-cag gct-ctg-ag acacgcnnnn nnnnnnn
>Callichthyidae_Corydoras_julii_3_1
nnnnnnnnnn nnnnnnnnnn nnnnnnnnnn nnnnnnnnnn nnnnnnnnnn cgcca-gggg
actacg-agc --atggc-tt aaaacccaaa ggacttggc- -ggtgtctca gacccacc-t
agaggagcct g-ttctagaa ccgataaccc cc--gtt-aa acctcaccac tt-cttgt--
t--aatc-cc gcctatatac cg-cc-gtcg -ccagcttac cctatgaa-g gca-aaaca-
gtaagc-aaa atgga---c- a-a--a-acc caaaacgtc- aggtcgaggt gtag-cgcac
gaaat--ggg aagaaat-gg gctacatttt ct-at---ta ca-gaaaa-t cac-----ga
atgg-tttac tg-aaacac- -atac-a--- -tgaaggagg atttagtagt aaaa-agc-a
aatagagagt ccttttg--- --aa-c-cag gct-ctg-ag acacgcnnnn nnnnnnn
>Callichthyidae_Corydoras_kanei_1_1
nnnnnnnnnn nnnnnnnnnn nnnnnnnnnn nnnnnnnnnn nnnnnnnnnn cgcca-ggga
actacg-agc --ccagc-tt gaaacccaaa ggacttggc- -ggtgtctca gacccacc-t
agaggagcct g-ttctagaa ccgataaacc cc--gtt-aa acctcaccac tt-cttgc--
t--tatt-cc gcctatatac cg-cc-gtcg -tcagcttac cccgtgag-g tct-caaca-
gtaagc-aaa atgag---t- a-g--a-acc caaaacgtc- aggtcgaggt gtag-catac
gaagt--ggg aagaaat-gg gctacatttt ct-aa---ca ca-gaaaa-c tac-----gg
atgt-tgtac tg-aaacgt- -actg-t--- -tgaaggtgg atttagaagt aaaa-agc-a
aatagagagt ccttttg--- --aa-c-cag gct-ctg-ag atacgcnnnn nnnnnnn
>Callichthyidae_Corydoras_lacerdai_1_1
nnnnnnnnnn nnnnnnnnnn nnnnnnnnnn nnnnnnnnnn nnnnnnnnnn cgcca-gggt
actacg-agc --atagc-tt aaaacccaaa ggacttggc- -ggtgtctca gacccacc-t
agaggagcct g-ttctagaa ccgataatcc cc--gtc-aa acctcaccac tt-cttgt--
t--aatt-cc gcctatatac cg-cc-gtcg -ccagcttac cccatgag-g gaa-gaata-
gtaagc-aaa atggt---t- a-a--a-acc caaaacgtc- aggtcgaggt gtag-cgtac
gaagt--ggg aagaaat-gg gctacatttt ct-at---ca ca-gaaaa-c cac-----ga
atgg-tttat tg-aaacac- -atac-c--- -tgaaggagg atttagtagt aaaa-agc-a
aacagagagt ccttttg--- --aa-c-cag gct-ctg-ag acacgcnnnn nnnnnnn
>Callichthyidae_Corydoras_lacerdai_2_1
nnnnnnnnnn nnnnnnnnnn nnnnnnnnnn nnnnnnnnnn nnnnnnnnnn cgcca-gggt
actacg-agc --atagc-tt aaaacccaaa ggacttggc- -ggtgtctca gacccacc-t
agaggagcct g-ttctagaa ccgataatcc cc--gtc-aa acctcaccac tt-cttgt--
t--aatt-cc gcctatatac cg-cc-gtcg -ccagcttac cccatgag-g gaa-gaata-
gtaagc-aaa atggt---t- a-a--a-acc caaaacgtc- aggtcgaggt gtag-cgtac
gaagt--ggg aagaaat-gg gctacatttt ct-at---ca ca-gaaaa-c cac-----ga
atgg-tttat tg-aaacac- -atac-c--- -tgaaggagg atttagtagt aaaa-agc-a
aacagagagt ccttttg--- --aa-c-cag gct-ctg-ag acacgcnnnn nnnnnnn
>Callichthyidae_Corydoras_lacerdai_3_1
nnnnnnnnnn nnnnnnnnnn nnnnnnnnnn nnnnnnnnnn nnnnnnnnnn cgcca-gggt
actacg-agc --atagc-tt aaaacccaaa ggacttggc- -ggtgtctca gacccacc-t
agaggagcct g-ttctagaa ccgataatcc cc--gtc-aa acctcaccac tt-cttgt--
t--aatt-cc gcctatatac cg-cc-gtcg -ccagcttac cccatgag-g gaa-gaata-
gtaagc-aaa atggt---t- a-a--a-acc caaaacgtc- aggtcgaggt gtag-cgtac
gaagt--ggg aagaaat-gg gctacatttt ct-at---ca ca-gaaaa-c cac-----ga
atgg-tttat tg-aaacac- -atac-c--- -tgaaggagg atttagtagt aaaa-agc-a
aacagagagt ccttttg--- --aa-c-cag gct-ctg-ag acacgcnnnn nnnnnnn
>Callichthyidae_Corydoras_leopardus_3_1
nnnnnnnnnn nnnnnnnnnn nnnnnnnnnn nnnnnnnnnn nnnnnnnnnn cgcca-gggg
actacg-agc --atagc-tt aaaacccaaa ggacttggc- -ggtgtctca gacccacc-t
agaggagcct g-ttctagaa ccgataaccc cc--gtt-aa acctcaccac tt-cttgt--
t--aatc-cc gcctatatac cg-cc-gtcg -ccagcttac cctatgaa-g gaa-gaaca-
gtaagc-aaa atgaa---c- a-a--a-acc caaaacgtc- aggtcgaggt gtag-cgcac
gaagt--ggg aagaaat-gg gctacatttt ct-at---tg ca-gaaaa-t cac-----ga
atgg-tttac tg-aaacac- -atac-a--- -tgaaggagg atttagtagt aaaa-agc-a
aatagagagt ccttttg--- --aa-c-cag gct-ctg-ag acacgcnnnn nnnnnnn
>Callichthyidae_Corydoras_leucomelas_1_1
nnnnnnnnnn nnnnnnnnnn nnnnnnnnnn nnnnnnnnnn nnnnnnnnnn cgcca-gggg
actacg-agc --atagc-tt aaaacccaaa ggacttggc- -ggtgtctca gacccacc-t
agaggagcct g-ttctagaa ccgataaccc cc--gtt-aa acctcaccac tt-cttgt--
t--aatc-cc gcctatatac cg-cc-gtcg -ccagcttac cctatgaa-g gca-aaaca-
gtaagc-aaa atgga---c- a-a--a-acc caaaacgtc- aggtcgaggt gtag-cgcac
gaagt--ggg aagaaat-gg gctacatttt ct-at---ta ca-gaaaa-t cac-----ga
atgg-tttac tg-aaacac- -atac-a--- -tgaaggagg atttagtagt aaaa-agc-a
aatagagagt ccttttg--- --aa-c-cag gct-ctg-ag acacgcnnnn nnnnnnn
>Callichthyidae_Corydoras_leucomelas_2_1
nnnnnnnnnn nnnnnnnnnn nnnnnnnnnn nnnnnnnnnn nnnnnnnnnn cgcca-gggg
actacg-agc --atagc-tt aaaacccaaa ggacttggc- -ggtgtctca gacccacc-t
agaggagcct g-ttctagaa ccgataaccc cc--gtt-aa acctcaccac tt-cttgt--
t--aatc-cc gcctatatac cg-cc-gtcg -ccagcttac cctatgaa-g gca-aaaca-
gtaagc-aaa atgga---c- a-a--a-acc caaaacgtc- aggtcgaggt gtag-cgcac
gaagt--ggg aagaaat-gg gctacatttt ct-at---ta ca-gaaaa-t cac-----ga
atgg-tttac tg-aaacac- -atac-a--- -tgaaggagg atttagtagt aaaa-agc-a
aatagagagt ccttttg--- --aa-c-cag gct-ctg-ag acacgcnnnn nnnnnnn
>Callichthyidae_Corydoras_leucomelas_3_1
nnnnnnnnnn nnnnnnnnnn nnnnnnnnnn nnnnnnnnnn nnnnnnnnnn cgcca-gggg
actacg-agc --atagc-tt aaaacccaaa ggacttggc- -ggtgtctca gacccacc-t
agaggagcct g-ttctagaa ccgataaccc cc--gtt-aa acctcaccac tt-cttgt--
t--aatc-cc gcctatatac cg-cc-gtcg -ccagcttac cctatgaa-g gca-aaaca-
gtaagc-aaa atgga---c- a-a--a-acc caaaacgtc- aggtcgaggt gtag-cgcac
gaagt--ggg aagaaat-gg gctacatttt ct-at---ta ca-gaaaa-t cac-----ga
atgg-tttac tg-aaacac- -atac-a--- -tgaaggagg atttagtagt aaaa-agc-a
aatagagagt ccttttg--- --aa-c-cag gct-ctg-ag acacgcnnnn nnnnnnn
>Callichthyidae_Corydoras_loretoensis_1_1
nnnnnnnnnn nnnnnnnnnn nnnnnnnnnn nnnnnnnnnn nnnnnnnnnn cgcca-gggg
actacg-agc --atagc-tt aaaacccaaa ggacttggc- -ggtgtctca gacccacc-t
agaggagcct g-ttctagaa ccgataaccc cc--gtt-aa acctcaccac tt-cttgt--
t--aatc-cc gcctatatac cg-cc-gtcg -ccagcttac cctatgaa-g gca-aaaca-
gtaagc-aaa atgga---c- a-a--a-ccc caaaacgtc- aggtcgaggt gtag-cgcac
gaagt--ggg aagaaat-gg gctacatttt ct-at---ta ca-gaaaa-t cac-----ga
atgg-tttac tg-aaacac- -atac-a--- -tgaaggagg atttagtagt aaaa-agc-a
aatagagagt ccttttg--- --aa-c-cag gct-ctg-ag acacgcnnnn nnnnnnn
>Callichthyidae_Corydoras_loretoensis_2_1
nnnnnnnnnn nnnnnnnnnn nnnnnnnnnn nnnnnnnnnn nnnnnnnnnn cgcca-gggg
actacg-agc --atagc-tt aaaacccaaa ggacttggc- -ggtgtctca gacccacc-t
agaggagcct g-ttctagaa ccgataaccc cc--gtt-aa acctcaccac tt-cttgt--
t--aatc-cc gcctatatac cg-cc-gtcg -ccagcttac cctatgaa-g gca-aaaca-
gtaagc-aaa atgga---c- a-a--a-ccc caaaacgtc- aggtcgaggt gtag-cgcac
gaagt--ggg aagaaat-gg gctacatttt ct-at---ta ca-gaaaa-t cac-----ga
atgg-tttac tg-aaacac- -atac-a--- -tgaaggagg atttagtagt aaaa-agc-a
aacagagagt ccttttg--- --aa-c-cag gct-ctg-ag acacgcnnnn nnnnnnn
>Callichthyidae_Corydoras_melanistius_1_1
nnnnnnnnnn nnnnnnnnnn nnnnnnnnnn nnnnnnnnnn nnnnnnnnnn cgcca-gggg
actacg-agc --atagc-tt aaaacccaaa ggacttggc- -ggtgtctca gacccacc-t
agaggagcct g-ttctagaa ccgataaccc cc--gtt-aa acctcaccac tt-cttgt--
t--aatc-cc gcctatatac cg-cc-gtcg -ccagcttac cctatgaa-g gaa-gaaca-
gtaagc-aaa atgga---c- a-a--a-acc caaaacgtc- aggtcgaggt gtag-cgcac
gaagt--ggg aagaaat-gg gctacatttt ct-at---ta ca-gaaaa-t cac-----ga
atgg-tttac tg-aaacac- -atac-a--- -tgaaggagg atttagtagt aaaa-agc-a
aatagagagt ccttttg--- --aa-c-cag gct-ctg-ag acacgcnnnn nnnnnnn
>Callichthyidae_Corydoras_melanistius_2_1
nnnnnnnnnn nnnnnnnnnn nnnnnnnnnn nnnnnnnnnn nnnnnnnnnn cgcca-gggg
actacg-agc --atagc-tt aaaacccaaa ggacttggc- -ggtgtctca gacccacc-t
agaggagcct g-ttctagaa ccgataaccc cc--gtt-aa acctcaccac tt-cttgt--
t--aatc-cc gcctatatac cg-cc-gtcg -ccagcttac cctatgaa-g gaa-gaaca-
gtaagc-aaa atgga---c- a-a--a-acc caaaacgtc- aggtcgaggt gtag-cgcac
gaagt--ggg aagaaat-gg gctacatttt ct-at---ta ca-gaaaa-t cac-----ga
atgg-tttac tg-aaacac- -atac-a--- -tgaaggagg atttagtagt aaaa-agc-a
aatagagagt ccttttg--- --aa-c-cag gct-ctg-ag acacgcnnnn nnnnnnn
>Callichthyidae_Corydoras_melanistius_3_1
nnnnnnnnnn nnnnnnnnnn nnnnnnnnnn nnnnnnnnnn nnnnnnnnnn cgcca-gggg
actacg-agc --atagc-tt aaaacccaaa ggacttggc- -ggtgtctca gacccacc-t
agaggagcct g-ttctagaa ccgataaccc cc--gtt-aa acctcaccac tt-cttgt--
t--aatc-cc gcctatatac cg-cc-gtcg -ccagcttac cctatgaa-g gaa-gaaca-
gtaagc-aaa atgga---c- a-a--a-acc caaaacgtc- aggtcgaggt gtag-cgcac
gaagt--ggg aagaaat-gg gctacatttt ct-at---ta ca-gaaaa-t cac-----ga
atgg-tttac tg-aaacac- -atac-a--- -tgaaggagg atttagtagt aaaa-agc-a
aatagagagt ccttttg--- --aa-c-cag gct-ctg-ag acacgcnnnn nnnnnnn
>Callichthyidae_Corydoras_melanotaenia_1_1
nnnnnnnnnn nnnnnnnnnn nnnnnnnnnn nnnnnnnnnn nnnnnnnnnn cgcca-gggg
actacg-agc --atagc-tt aaaacccaaa ggacttggc- -ggtgtctca gacccacc-t
agaggagcct g-ttctagaa ccgataaccc cc--gtt-aa acctcaccac tc-cttgt--
t--aatc-cc gcctatatac cg-cc-gtcg -ccagcttac cctatgaa-g gta-aaaca-
gtaagc-aaa atgga---c- a-a--a-acc caaaacgtc- aggtcgaggt gtag-cgcac
gaagt--ggg aagaaat-gg gctacatttt ct-at---ta ca-gaaaa-t cac-----ga
atgg-tttac tg-aaacac- -atac-a--- -tgaaggagg atttagtagt aaaa-agc-a
aatagagagt ccttttg--- --aa-c-cag gct-ctg-ag acacgcnnnn nnnnnnn
>Callichthyidae_Corydoras_melanotaenia_2_1
nnnnnnnnnn nnnnnnnnnn nnnnnnnnnn nnnnnnnnnn nnnnnnnnnn cgcca-gggg
actacg-agc --atagc-tt aaaacccaaa ggacttggc- -ggtgtctca gacccacc-t
agaggagcct g-ttctagaa ccgataaccc cc--gtt-aa acctcaccac tc-cttgt--
t--aatc-cc gcctatatac cg-cc-gtcg -ccagcttac cctatgaa-g gta-aaaca-
gtaagc-aaa atgga---c- a-a--a-acc caaaacgtc- aggtcgaggt gtag-cgcac
gaagt--ggg aagaaat-gg gctacatttt ct-at---ta ca-gaaaa-t cac-----ga
atgg-tttac tg-aaacac- -atac-a--- -tgaaggagg atttagtagt aaaa-agc-a
aatagagagt ccttttg--- --aa-c-cag gct-ctg-ag acacgcnnnn nnnnnnn
>Callichthyidae_Corydoras_melini_1_1
nnnnnnnnnn nnnnnnnnnn nnnnnnnnnn nnnnnnnnnn nnnnnnnnnn cgcca-gggg
actacg-agc --acagc-tt aaaacccaaa ggacttggc- -ggtgtctca gacccacc-t
agaggagcct g-ttctagaa ccgataatcc cc--gtt-aa acctcaccac tt-cttgt--
t--aatc-cc gcctatatac cg-cc-gtcg -ccagcttac cctatgaa-g gca-aaaca-
gtaagc-aaa atgga---c- a-a--a-acc caaaacgtc- aggtcgaggt gtag-cgcac
gaaat--ggg aagaaat-gg gctacatttt ct-at---ta ca-gaaaa-t cac-----ga
atgg-tttac tg-aaacac- -atac-g--- -tgaaggagg atttagtagt aaaa-agc-a
aatagagagt ccttttg--- --aa-c-cag gct-ctg-ag acacgcnnnn nnnnnnn
>Callichthyidae_Corydoras_metae_2_1
nnnnnnnnnn nnnnnnnnnn nnnnnnnnnn nnnnnnnnnn nnnnnnnnnn cgcca-gggg
actacg-agc --atagc-tt aaaacccaaa ggacttggc- -ggtgtctca gacccacc-t
agaggagcct g-ttctagaa ccgataaccc cc--gtt-aa acctcaccac tt-cttgt--
t--aatc-cc gcctatatac cg-cc-gtcg -ccagcttac cctatgaa-g gca-aaaca-
gtaagc-aaa atgga---c- a-a--a-acc caaaacgtc- aggtcgaggt gtag-cgcac
gaagt--ggg aagaaat-gg gctacatttt ct-at---tg ca-gaaaa-t cac-----ga
atgg-tttac tg-aaacac- -atac-a--- -tgaaggagg atttagtagt aaaa-agc-a
aatagagagt ccttttg--- --aa-c-cag gct-ctg-ag acacgcnnnn nnnnnnn
>Callichthyidae_Corydoras_metae_3_1
nnnnnnnnnn nnnnnnnnnn nnnnnnnnnn nnnnnnnnnn nnnnnnnnnn cgcca-gggg
actacg-agc --atagc-tt aaaacccaaa ggacttggc- -ggtgtctca gacccacc-t
agaggagcct g-ttctagaa ccgataaccc cc--gtt-aa acctcaccac tt-cttgt--
t--aatc-cc gcctatatac cg-cc-gtcg -ccagcttac cctatgaa-g gca-aaaca-
gtaagc-aaa atgga---c- a-a--a-acc caaaacgtc- aggtcgaggt gtag-cgcac
gaagt--ggg aagaaat-gg gctacatttt ct-at---tg ca-gaaaa-t cac-----ga
atgg-tttac tg-aaacac- -atac-a--- -tgaaggagg atttagtagt aaaa-agc-a
aatagagagt ccttttg--- --aa-c-cag gct-ctg-ag acacgcnnnn nnnnnnn
>Callichthyidae_Corydoras_multimaculatus_1_1
nnnnnnnnnn nnnnnnnnnn nnnnnnnnnn nnnnnnnnnn nnnnnnnnnn cgcca-gggg
actacg-agc --atagc-tt aaaacccaaa ggacttggc- -ggtgtctca gacccacc-t
agaggagcct g-ttctagaa ccgataaccc cc--gtt-aa acctcaccac tt-cttgt--
t--aatc-cc gcctatatac cg-cc-gtcg -ccagcttac cctatgaa-g gca-aaaca-
gtaagc-aaa atgga---c- a-a--a-acc caaaacgtc- aggtcgaggt gtag-cgcac
gaagt--ggg aagaaat-gg gctacatttt ct-at---ta ca-gaaaa-t cac-----ga
atgg-tttac tg-aaacac- -atac-a--- -tgaaggagg atttagtagt aaaa-agc-a
aatagagagt ccttttg--- --aa-c-cag gct-ctg-ag acacgcnnnn nnnnnnn
>Callichthyidae_Corydoras_nanus_1_1
nnnnnnnnnn nnnnnnnnnn nnnnnnnnnn nnnnnnnnnn nnnnnnnnnn cgcca-gggg
actacg-agc --atagc-tt aaaacccaaa ggacttggc- -ggtgtctca gacccacc-t
agaggagcct g-ttctagaa ccgataaccc cc--gtt-aa acctcaccac tc-cttgt--
t--aatc-cc gcctatatac cg-cc-gtcg -ccagcttac cccatgag-g gta-taaca-
gtaagc-aaa atgga---t- a-a--g-ctc caaaacgtc- aggtcgaggt gtag-cgcac
gaagt--ggg aagaaat-gg gctacatttt ct-at---ta ca-gaaaa-t tac-----ga
atgg-tctac tg-aaacac- -acac-c--- -tgaaggagg atttagtagt aaaa-agc-a
aatagagagt ccttttg--- --aa-c-cag gct-ctg-ag acacgcnnnn nnnnnnn
>Callichthyidae_Corydoras_nanus_2_1
nnnnnnnnnn nnnnnnnnnn nnnnnnnnnn nnnnnnnnnn nnnnnnnnnn cgcca-gggg
actacg-agc --atagc-tt aaaacccaaa ggacttggc- -ggtgtctca gacccacc-t
agaggagcct g-ttctagaa ccgataaccc cc--gtt-aa acctcaccac tc-cttgt--
t--aatc-cc gcctatatac cg-cc-gtcg -ccagcttac cccatgag-g gta-taaca-
gtaagc-aaa atgga---t- a-a--g-ctc caaaacgtc- aggtcgaggt gtag-cgcac
gaagt--ggg aagaaat-gg gctacatttt ct-at---ta ca-gaaaa-t tac-----ga
atgg-tctac tg-aaacac- -acac-c--- -tgaaggagg atttagtagt aaaa-agc-a
aatagagagt ccttttg--- --aa-c-cag gct-ctg-ag acacgcnnnn nnnnnnn
>Callichthyidae_Corydoras_napoensis_1_1
nnnnnnnnnn nnnnnnnnnn nnnnnnnnnn nnnnnnnnnn nnnnnnnnnn cgcca-gggg
actacg-agc --atagc-tt aaaacccaaa ggacttggc- -ggtgtctca gacccacc-t
agaggagcct g-ttctagaa ccgataaccc cc--gtt-aa acctcaccac tc-cttgt--
t--aatc-cc gcctatatac cg-cc-gtcg -ccagcttac cccatgag-g gta-taaca-
gtaagc-aaa atgga---t- a-a--g-ctc caaaacgtc- aggtcgaggt gtag-cgcac
gaagt--ggg aagaaat-gg gctacatttt ct-at---ta ca-gaaaa-t tac-----ga
atgg-tctac tg-aaacac- -acac-c--- -tgaaggagg atttagtagt aaaa-agc-a
aatagagagt ccttttg--- --aa-c-cag gct-ctg-ag acacgcnnnn nnnnnnn
>Callichthyidae_Corydoras_napoensis_2_1
nnnnnnnnnn nnnnnnnnnn nnnnnnnnnn nnnnnnnnnn nnnnnnnnnn cgcca-gggg
actacg-agc --atagc-tt aaaacccaaa ggactctgc- -ggtgtctca gacccacc-t
agaggagcct g-ttctagaa ccgataaccc cc--gtt-aa acctcaccac tc-cttgt--
t--aatc-cc gcctatatac cg-cc-gtcg -ccagcttac cccatgag-g gta-taaca-
gtaagc-aaa atgga---t- a-a--g-ctc caaaacgtc- aggtcgaggt gtag-cgcac
gaagt--ggg aagaaat-gg gctacatttt ct-at---ta ca-gaaaa-t tac-----ga
atgg-tctac tg-aaacac- -acac-c--- -tgaaggagg atttagtagt aaaa-agc-a
aatagagagt ccttttg--- --aa-c-cag gct-ctg-ag acacgcnnnn nnnnnnn
>Callichthyidae_Corydoras_napoensis_3_1
nnnnnnnnnn nnnnnnnnnn nnnnnnnnnn nnnnnnnnnn nnnnnnnnnn cgcca-gggg
actacg-agc --atagc-tt aaaacccaaa ggcctctgc- -ggtgtctca gacccacc-t
agaggagcct g-ttctagaa ccgataaccc cc--gtt-aa acctcaccac tc-cttgt--
t--aatc-cc gcctatatac cg-cc-gtcg -ccagcttac cccatgag-g gta-taaca-
gtaagc-aaa atgga---t- a-a--g-ctc caaaacgtc- aggtcgaggt gtag-cgcac
gaagt--ggg aagaaat-gg gctacatttt ct-at---ta ca-gaaaa-t tac-----ga
atgg-tctac tg-aaacac- -acac-c--- -tgaaggagg atttagtagt aaaa-agc-a
aatagagagt ccttttg--- --aa-c-cag gct-ctg-ag acacgcnnnn nnnnnnn
>Callichthyidae_Corydoras_narcissus_1_1
nnnnnnnnnn nnnnnnnnnn nnnnnnnnnn nnnnnnnnnn nnnnnnnnnn cgcca-gggg
actacg-agc --ccagc-tt aaaacccaaa ggacttggc- -ggtgtctca gacccacc-t
agaggagcct g-ttctagaa ccgataaacc cc--gtt-aa acctcaccac tt-cttgt--
t--taac-cc gcctatatac cg-cc-gtcg -tcagcttac tccgtgag-g att-caaca-
gtaagc-aaa atgag---t- a-g--a-acc cagaacgtc- aggtcgaggt gtag-cacac
gaaat--ggg aagaaat-gg gctacatttt ct-at---ca ca-gaaaa-c tac-----ga
atgg-tgtac tg-aaacgt- -actc-t--- -tgaaggagg atttagaagt aaaa-agc-a
aatagagtgt ccttttg--- --aa-c-tag gct-ctg-ag acacgtnnnn nnnnnnn
>Callichthyidae_Corydoras_negro_1_1
nnnnnnnnnn nnnnnnnnnn nnnnnnnnnn nnnnnnnnnn nnnnnnnnnn cgcca-gggg
actacg-agc --atagc-tt aaaacccaaa ggacttggc- -ggtgtctca gacccacc-t
agaggagcct g-ttctagaa ccgataaccc cc--gtt-aa acctcaccac tt-cttgt--
t--aatc-cc gcctatatac cg-cc-gtcg -ccagcttac cctatgaa-g gca-aaaca-
gtaagc-aaa atgga---c- a-a--a-acc caaaacgtc- aggtcgaggt gtag-cgcac
gaagt--ggg aagaaat-gg gctacatttt ct-at---ta ca-gaaaa-t cac-----ga
atgg-tttac tg-aaacac- -atac-a--- -tgaaggagg atttagtagt aaaa-agc-a
aatagagagt ccttttg--- --aa-c-cag gct-ctg-ag acacgcnnnn nnnnnnn
>Callichthyidae_Corydoras_negro_2_1
nnnnnnnnnn nnnnnnnnnn nnnnnnnnnn nnnnnnnnnn nnnnnnnnnn cgcca-gggg
actacg-agc --atagc-tt aaaacccaaa ggacttggc- -ggtgtctca gacccacc-t
agaggagcct g-ttctagaa ccgataaccc cc--gtt-aa acctcaccac tt-cttgt--
t--aatc-cc gcctatatac cg-cc-gtcg -ccagcttac cctatgaa-g gca-aaaca-
gtaagc-aaa atgga---c- a-a--a-acc caaaacgtc- aggtcgaggt gtag-cgcac
gaagt--ggg aagaaat-gg gctacatttt ct-at---ta ca-gaaaa-t cac-----ga
atgg-tttac tg-aaacac- -atac-a--- -tgaaggagg atttagtagt aaaa-agc-a
aatagagagt ccttttg--- --aa-c-cag gct-ctg-ag acacgcnnnn nnnnnnn
>Callichthyidae_Corydoras_ornatus_1_1
nnnnnnnnnn nnnnnnnnnn nnnnnnnnnn nnnnnnnnnn nnnnnnnnnn cgcca-gggg
actacg-agc --atagc-tt aaaacccaaa ggacttggc- -ggtgtctca gacccacc-t
agaggagcct g-ttctagaa ccgataaccc cc--gtt-aa acctcaccac tt-cttgt--
t--aatc-cc gcctatatac cg-cc-gtcg -ccagcttac cctatgaa-g gaa-gaaca-
gtaagc-aaa atgga---c- a-a--a-ccc caaaacgtc- aggtcgaggt gtag-cgtac
gaagt--ggg aagaaat-gg gctacatttt ct-at---tg ca-gaaaa-t cac-----ga
atgg-tttac tg-aaacac- -atac-a--- -tgaaggagg atttagtagt aaaa-agc-a
aatagagagt ccttttg--- --aa-c-cag gct-ctg-ag acacgcnnnn nnnnnnn
>Callichthyidae_Corydoras_osteocarus_1_1
nnnnnnnnnn nnnnnnnnnn nnnnnnnnnn nnnnnnnnnn nnnnnnnnnn cgcca-gggg
actacg-agc --atagc-tt aaaacccaaa ggacttggc- -ggtgtctca gacccacc-t
agaggagcct g-ttctagaa ccgataaccc cc--gtt-aa acctcaccac tt-cttgt--
t--aatt-cc gcctatatac cg-cc-gtcg -ccagcttac cctatgaa-g gta-aaaca-
gtaagc-aaa atgga---c- a-a--a-acc caaaacgtc- aggtcgaggt gtag-cgcac
gaagt--ggg aagaaat-gg gctacatttt ct-gt---ta ca-gaaaa-t cac-----ga
atgg-tttac tg-aaacac- -atac-a--- -tgaaggagg atttagtagt aaaa-agc-a
aatagagagt ccttttg--- --aa-c-cag gct-ctg-ag acacgcnnnn nnnnnnn
>Callichthyidae_Corydoras_osteocarus_2_1
nnnnnnnnnn nnnnnnnnnn nnnnnnnnnn nnnnnnnnnn nnnnnnnnnn cgcca-gggg
actacg-agc --atagc-tt aaaacccaaa ggacttggc- -ggtgtctca gacccacc-t
agaggagcct g-ttctagaa ccgataaccc cc--gtt-aa acctcaccac tt-cttgt--
t--aatt-cc gcctatatac cg-cc-gtcg -ccagcttac cctatgaa-g gta-aaaca-
gtaagc-aaa atgga---c- a-a--a-acc caaaacgtc- aggtcgaggt gtag-cgcac
gaagt--ggg aagaaat-gg gctacatttt ct-gt---ta ca-gaaaa-t cac-----ga
atgg-tttac tg-aaacac- -atac-a--- -tgaaggagg atttagtagt aaaa-agc-a
aatagagagt ccttttg--- --aa-c-cag gct-ctg-ag acacgcnnnn nnnnnnn
>Callichthyidae_Corydoras_oxyrhynchus_1_1
nnnnnnnnnn nnnnnnnnnn nnnnnnnnnn nnnnnnnnnn nnnnnnnnnn cgcca-gggg
actacg-agc --ctagc-tt aaaacccaaa ggacttggc- -ggtgtctca gacccacc-t
agaggagcct g-ttctagaa ccgataaacc cc--gtt-aa acctcaccac tt-cttgt--
t--taac-cc gcctatatac cg-cc-gtcg -ccagcttac tccgtgag-g act-taaca-
gtaagc-aga atgag---t- a-g--a-acc cagaacgtc- aggtcgaggt gtag-cacac
gaagt--ggg aagaaat-gg gctacatttt ct-at---ca ca-gaaaa-c tac-----ga
atgg-tgtac tg-aaacgt- -actc-t--- -tgaaggagg atttagaagt aaaa-agc-a
aatagagagt ccttttg--- --aa-c-cag gct-ctg-ag acacgcnnnn nnnnnnn
>Callichthyidae_Corydoras_oxyrhynchus_2_1
nnnnnnnnnn nnnnnnnnnn nnnnnnnnnn nnnnnnnnnn nnnnnnnnnn cgcca-gggg
actacg-agc --ctagc-tt aaaacccaaa ggacttggc- -ggtgtctca gacccacc-t
agaggagcct g-ttctagaa ccgataaacc cc--gtt-aa acctcaccac tt-cttgt--
t--taac-cc gcctatatac cg-cc-gtcg -ccagcttac tccgtgag-g act-taaca-
gtaagc-aga atgag---t- a-g--a-acc cagaacgtc- aggtcgaggt gtag-cacac
gaagt--ggg aagaaat-gg gctacatttt ct-at---ca ca-gaaaa-c tac-----ga
atgg-tgtac tg-aaacgt- -actc-t--- -tgaaggagg atttagaagt aaaa-agc-a
aatagagagt ccttttg--- --aa-c-cag gct-ctg-ag acacgcnnnn nnnnnnn
>Callichthyidae_Corydoras_oxyrhynchus_3_1
nnnnnnnnnn nnnnnnnnnn nnnnnnnnnn nnnnnnnnnn nnnnnnnnnn cgcca-gggg
actacg-agc --ctagc-tt aaaacccaaa ggacttggc- -ggtgtctca gacccacc-t
agaggagcct g-ttctagaa ccgataaacc cc--gtt-aa acctcaccac tt-cttgt--
t--taac-cc gcctatatac cg-cc-gtcg -ccagcttac tccgtgag-g act-taaca-
gtaagc-aga atgag---t- a-g--a-acc cagaacgtc- aggtcgaggt gtag-cacac
gaagt--ggg aagaaat-gg gctacatttt ct-at---ca ca-gaaaa-c tac-----ga
atgg-tgtac tg-aaacgt- -actc-t--- -tgaaggagg atttagaagt aaaa-agc-a
aatagagagt ccttttg--- --aa-c-cag gct-ctg-ag acacgcnnnn nnnnnnn
>Callichthyidae_Corydoras_paleatus_3_1
nnnnnnnnnn nnnnnnnnnn nnnnnnnnnn nnnnnnnnnn nnnnnnnnnn cgcca-gggg
actacg-agc --atagc-tt aaaacccaaa ggacttggc- -ggtgtctca gacccacc-t
agaggagcct g-ttctagaa ccgataaccc cc--gtt-aa acctcaccac tt-cttgt--
t--aatc-cc gcctatatac cg-cc-gtcg -ccagcttac cctatgaa-g gaa-gaaca-
gtaagc-aaa atgga---c- a-a--a-ccc caaaacgtc- aggtcgaggt gtag-cgtac
gaagt--ggg aagaaat-gg gctacatttt ct-at---tg ca-gaaaa-t cac-----ga
atgg-tttac tg-aaacac- -atac-a--- -tgaaggagg atttagtagt aaaa-agc-a
aatagagagt ccttttg--- --aa-c-cag gct-ctg-ag acacgcnnnn nnnnnnn
>Callichthyidae_Corydoras_panda_3_1
nnnnnnnnnn nnnnnnnnnn nnnnnnnnnn nnnnnnnnnn nnnnnnnnnn cgcca-gggg
actacg-agc --atagc-tt aaaacccaaa ggacttggc- -ggtgtctca gacccacc-t
agaggagcct g-ttctagaa ccgataaccc cc--gtt-aa acctcaccac tt-cttgt--
t--aatc-cc gcctatatac cg-cc-gtcg -ccagcttac cctatgaa-g gca-aaaca-
gtaagc-aaa atgga---c- a-a--a-acc caaaacgtc- aggtcgaggt gtag-cgcac
gaaat--ggg aagaaat-gg gctacatttt ct-at---ta ca-gaaaa-t cac-----ga
atgg-tttac tg-aaacac- -atac-g--- -tgaaggagg atttagtagt aaaa-agc-a
aatagagagt ccttttg--- --aa-c-cag gct-ctg-ag acacgcnnnn nnnnnnn
>Callichthyidae_Corydoras_pantanalensis_1_1
nnnnnnnnnn nnnnnnnnnn nnnnnnnnnn nnnnnnnnnn nnnnnnnnnn cgcca-gggg
actacg-agc --atagc-tt aaaacccaaa ggatttggc- -ggtgtctca gatccacc-t
agaggagcct g-ttctagaa ccgataaccc cc--gtt-aa acctcaccac tt-cttgt--
t--aatc-cc gcctatatac cg-cc-gtcg -ccagcttac cctatgaa-g gaa-taaca-
gtaagc-aaa atgga---c- a-a--a-acc caaaacgtc- aggtcgaggt gtag-cgcac
gaagt--ggg aagaaat-gg gctacatttt ct-at---ta ca-gaaaa-t cac-----ga
atgg-tttac tg-aaacac- -atac-a--- -tgaaggagg atttagtagt aaaa-agc-a
aatagagagt ccttttg--- --aa-c-cag gct-ctg-ag acacgcnnnn nnnnnnn
>Callichthyidae_Corydoras_pantanalensis_2_1
nnnnnnnnnn nnnnnnnnnn nnnnnnnnnn nnnnnnnnnn nnnnnnnnnn cgcca-gggg
actacg-agc --atagc-tt aaaacccaaa ggatttggc- -ggtgtctca gatccacc-t
agaggagcct g-ttctagaa ccgataaccc cc--gtt-aa acctcaccac tt-cttgt--
t--aatc-cc gcctatatac cg-cc-gtcg -ccagcttac cctatgaa-g gaa-taaca-
gtaagc-aaa atgga---c- a-a--a-acc caaaacgtc- aggtcgaggt gtag-cgcac
gaagt--ggg aagaaat-gg gctacatttt ct-at---ta ca-gaaaa-t cac-----ga
atgg-tttac tg-aaacac- -atac-a--- -tgaaggagg atttagtagt aaaa-agc-a
aatagagagt ccttttg--- --aa-c-cag gct-ctg-ag acacgcnnnn nnnnnnn
>Callichthyidae_Corydoras_pantanalensis_3_1
nnnnnnnnnn nnnnnnnnnn nnnnnnnnnn nnnnnnnnnn nnnnnnnnnn cgcca-gggg
actacg-agc --atagc-tt aaaacccaaa ggacttggc- -ggtgtctca gatccacc-t
agaggagcct g-ttctagaa ccgataaccc cc--gtt-aa acctcaccac tt-cttgt--
t--aatc-cc gcctatatac cg-cc-gtcg -ccagcttac cctatgaa-g gaa-taaca-
gtaagc-aaa atgga---c- a-a--a-acc caaaacgtc- aggtcgaggt gtag-cgcac
gaagt--ggg aagaaat-gg gctacatttt ct-at---ta ca-gaaaa-t cac-----ga
atgg-tttac tg-aaacac- -atac-a--- -tgaaggagg atttagtagt aaaa-agc-a
aatagagagt ccttttg--- --aa-c-cag gct-ctg-ag acacgcnnnn nnnnnnn
>Callichthyidae_Corydoras_paragua_1_1
nnnnnnnnnn nnnnnnnnnn nnnnnnnnnn nnnnnnnnnn nnnnnnnnnn cgcca-gggg
actacg-agc --atagc-tt aaaacccaaa ggacttggc- -ggtgtctca gacccacc-t
agaggagcct g-ttctagaa ccgataaccc cc--gtt-aa acctcaccac tt-cttgt--
t--aatc-cc gcctatatac cg-cc-gtcg -ccagcttac cctatgaa-g gca-aaaca-
gtaagc-aaa atgga---c- a-a--a-atc caaaacgtc- aggtcgaggt gtag-cgcac
gaagt--ggg aagaaat-gg gctacatttt ct-at---ta ca-gaaaa-t cac-----ga
atgg-tttac tg-aaacac- -atac-a--- -tgaaggagg atttagtagt aaaa-agc-a
aatagagagt ccttttg--- --aa-c-cag gct-ctg-ag acacgcnnnn nnnnnnn
>Callichthyidae_Corydoras_pastazensis_1_1
nnnnnnnnnn nnnnnnnnnn nnnnnnnnnn nnnnnnnnnn nnnnnnnnnn cgcca-ggga
actacg-agc --ccagc-tt gaaacccaaa ggacttggc- -ggtgtctca gatccacc-t
agaggagcct g-ttctataa ccgataaacc cc--gtt-aa acctcaccac tt-cttgt--
c--agtc-cc gcctatatac cg-cc-gtcg -ccagcttac cccgtgag-g gct-taaca-
gtaagc-aaa atgag---t- a-g--a-acc caaaacgtc- aggtcgaggt gtag-cacac
gaagt--ggg aagaaat-gg gctacatttt ct-at---ta ca-gaaaa-c tac-----ga
acag-tgtac tg-aaacgt- -acgc-g--- -tgaaggagg atttagaagt aaaa-agc-a
aatagagagt ccttttg--- --aa-c-cag gct-ctg-ag acacgcnnnn nnnnnnn
>Callichthyidae_Corydoras_pastazensis_2_1
nnnnnnnnnn nnnnnnnnnn nnnnnnnnnn nnnnnnnnnn nnnnnnnnnn cgcca-ggga
actaca-agc --ccagc-tt gaaacccaaa ggacttggc- -ggtgtctca aatccacc-t
agaggagcct g-ttctataa ccgataaacc cc--gtt-aa acctcaccac tt-cttgt--
c--agtc-cc gcctatatac cg-cc-gtcg -ccagcttac cccgtgag-g gct-taaca-
gtaagc-aaa atgag---t- a-a--a-acc caaaacgtc- aggtcgaggt gtag-cacac
gaagt--ggg aaaaaat-gg gctacatttt ct-at---ta ca-gaaaa-c tac-----ga
acag-tgtac tg-aaacgt- -actc-t--- -tgaaggagg atttagaagt aaaa-agc-a
aatagagagt ccttttg--- --aa-c-cag gct-ctg-ag acacgcnnnn nnnnnnn
>Callichthyidae_Corydoras_pastazensis_3_1
nnnnnnnnnn nnnnnnnnnn nnnnnnnnnn nnnnnnnnnn nnnnnnnnnn cgcca-ggga
actacg-agc --ccagc-tt gaaacccaaa ggacttggc- -ggtgtctca gatccacc-t
agaggagcct g-ttctataa ccgataaacc cc--gtt-aa acctcaccac tt-cttgt--
c--agtc-cc gcctatatac cg-cc-gtcg -ccagcttac cccgtgag-g gct-taaca-
gtaagc-aaa atgag---t- a-g--a-acc caaaacgtc- aggtcgaggt gtag-catac
gaagt--ggg aagaaat-gg gctacatttt ct-at---ta ca-gaaaa-c tac-----ga
acag-tgtac tg-aaacgt- -actc-t--- -tgaaggagg atttagaagt aaaa-agc-a
aatagagagt ccttttg--- --aa-c-cag gct-ctg-ag acacgcnnnn nnnnnnn
>Callichthyidae_Corydoras_polystictus_1_1
nnnnnnnnnn nnnnnnnnnn nnnnnnnnnn nnnnnnnnnn nnnnnnnnnn cgcca-gggg
actacg-agc --atagc-tt aaaacccaaa ggacttggc- -ggtgtctca gacccacc-t
agaggagcct g-ttctagaa ccgataaccc cc--gtt-aa acctcaccac tt-cttgt--
t--aatc-cc gcctatatac cg-cc-gtcg -ccagcttac cctatgaa-g gta-aaaca-
gtaagc-aaa atgga---c- a-a--a-acc caaaacgtc- aggtcgaggt gtag-cgcac
gaagt--ggg aagaaat-gg gctacatttt ct-at---ta ca-gaaaa-t cac-----ga
atgg-tttac tg-aaacac- -atac-a--- -tgaaggagg atttagtagt aaaa-agc-a
aatagagagt ccttttg--- --aa-c-cag gct-ctg-ag acacgcnnnn nnnnnnn
>Callichthyidae_Corydoras_polystictus_2_1
nnnnnnnnnn nnnnnnnnnn nnnnnnnnnn nnnnnnnnnn nnnnnnnnnn cgcca-gggg
actacg-agc --atagc-tt aaaacccaaa ggacttggc- -ggtgtctca gacccacc-t
agaggagcct g-ttctagaa ccgataaccc cc--gtt-aa acctcaccac tt-cttgt--
t--aatc-cc gcctatatac cg-cc-gtcg -ccagcttac cctatgaa-g gta-aaaca-
gtaagc-aaa atgga---c- a-a--a-acc caaaacgtc- aggtcgaggt gtag-cgcac
gaagt--ggg aagaaat-gg gctacatttt ct-at---ta ca-gaaaa-t cac-----ga
atgg-tttac tg-aaacac- -atac-a--- -tgaaggagg atttagtagt aaaa-agc-a
aatagagagt ccttttg--- --aa-c-cag gct-ctg-ag acacgcnnnn nnnnnnn
>Callichthyidae_Corydoras_polystictus_3_1
nnnnnnnnnn nnnnnnnnnn nnnnnnnnnn nnnnnnnnnn nnnnnnnnnn cgcca-gggt
actacg-agc --atcgc-tt aaaacccaaa ggacttggc- -ggtgtctca gacccacc-t
agaggagcct g-ttctagaa ccgataaccc cc--gtt-aa acctcaccac tt-cttgt--
t--aatc-cc gcctatatac cg-cc-gtca -ccagcttac cctatgaa-g gta-gaata-
gtaagc-aaa atgga---c- a-a--a-gcc caaaacgtc- aggtcgaggt gtag-cgcac
gaagt--ggg aagaaat-gg gctacatttt ct-at---ca ca-gaaaa-t cac-----ga
atgg-tttac tg-aaacac- -atac-a--- -tgaaggagg atttagtagt aaaa-agc-a
aatagagagt ccttttg--- --aa-c-cag gct-ctg-ag acacgcnnnn nnnnnnn
>Callichthyidae_Corydoras_potaroensis_1_1
nnnnnnnnnn nnnnnnnnnn nnnnnnnnnn nnnnnnnnnn nnnnnnnnnn cgcca-ggga
actacg-agc --ccagc-tt gaaacccaaa ggacttggc- -ggtgtctca gacccacc-t
agaggagcct g-ttctataa ccgataaacc cc--gtt-aa acctcaccac tt-cttgt--
c--agtc-cc gcctatatac cg-cc-gtcg -ccagcttac cccgtgag-g gct-taaca-
gtaagc-aaa atgag---t- a-g--a-acc caaaacgtc- aggtcgaggt gtag-cacac
gaagt--ggg aagaaat-gg gctacatttt ct-at---ta ca-gaaaa-c tac-----ga
acaa-tgtac tg-aaacgt- -actc-t--- -tgaaggagg atttagaagt aaaa-agc-a
aatagagagt ccttttg--- --aa-c-cag gct-ctg-ag acacgcnnnn nnnnnnn
>Callichthyidae_Corydoras_potaroensis_2_1
nnnnnnnnnn nnnnnnnnnn nnnnnnnnnn nnnnnnnnnn nnnnnnnnnn cgcca-gggt
actacg-agc --gtagc-tt aaaacccaaa ggacttggc- -ggtgtctca gacccacc-t
agaggagcct g-ttctagaa ccgataatcc cc--gtt-aa acctcaccac tt-cttgt--
t--aatc-cc gcctatatac cg-cc-gtcg -ccagcttac cccatgag-g gtt-taaca-
gtaagc-aaa atgga---ct a-a--a-ccc caaaacgtc- aggtcgaggt gtag-cgcac
gaagt--ggg aagaaat-gg gctacatttt ct-ac---aa ca-gaaaa-t aac-----ga
atgg-tctac tg-aaacac- -atac-c--- -tgaaggagg atttagcagt aaaa-agc-a
aatagagagt ccttttg--- --aa-c-cag gct-ctg-ag acacgcnnnn nnnnnnn
>Callichthyidae_Corydoras_potaroensis_3_1
nnnnnnnnnn nnnnnnnnnn nnnnnnnnnn nnnnnnnnnn nnnnnnnnnn cgcca-gggt
actacg-agc --gtagc-tt aaaacccaaa ggacttggc- -ggtgtctca gacccacc-t
agaggagcct g-ttctagaa ccgataatcc cc--gtt-aa acctcaccac tt-cttgt--
t--aatc-cc gcctatatac cg-cc-gtcg -ccagcttac cccatgag-g gtt-taaca-
gtaagc-aaa atgga---ct a-a--a-ccc caaaacgtc- aggtcgaggt gtag-cgcac
gaagt--ggg aagaaat-gg gctacatttt ct-ac---aa ca-gaaaa-t aac-----ga
atgg-tctac tg-aaacac- -atac-c--- -tgaaggagg atttagcagt aaaa-agc-a
aatagagagt ccttttg--- --aa-c-cag gct-ctg-ag acacgcnnnn nnnnnnn
>Callichthyidae_Corydoras_pulcher_1_1
nnnnnnnnnn nnnnnnnnnn nnnnnnnnnn nnnnnnnnnn nnnnnnnnnn cgcca-gggg
actacg-agc --atagc-tt aaaacccaaa ggacttggc- -ggtgtctca gacccacc-t
agaggagcct g-ttctagaa ccgataaccc cc--gtt-aa acctcaccac tt-cttgt--
t--aatc-cc gcctatatac cg-cc-gtcg -ccagcttac cctatgaa-g gag-aaaca-
gtaagc-aaa atgaa---c- a-a--a-acc caaaacgtc- aggtcgaggt gtag-cgcac
gaagt--ggg aagaaat-gg gctacatttt ct-ac---tg ca-gaaaa-t cac-----ga
atgg-tttac tg-aaacac- -atac-a--- -tgaaggagg atttagtagt aaaa-agc-a
aatagagagt ccttttg--- --aa-c-cag gct-ctg-ag acacgcnnnn nnnnnnn
>Callichthyidae_Corydoras_pulcher_2_1
nnnnnnnnnn nnnnnnnnnn nnnnnnnnnn nnnnnnnnnn nnnnnnnnnn cgcca-gggg
actacg-agc --atagc-tt aaaacccaaa ggacttggc- -ggtgtctca gacccacc-t
agaggagcct g-ttctagaa ccgataaccc cc--gtt-aa acctcaccac tt-cttgt--
t--aatc-cc gcctatatac cg-cc-gtcg -ccagcttac cctatgaa-g gag-aaaca-
gtaagc-aaa atgaa---c- a-a--a-acc caaaacgtc- aggtcgaggt gtag-cgcac
gaagt--ggg aagaaat-gg gctacatttt ct-ac---tg ca-gaaaa-t cac-----ga
atgg-tttac tg-aaacac- -atac-a--- -tgaaggagg atttagtagt aaaa-agc-a
aatagagagt ccttttg--- --aa-c-cag gct-ctg-ag acacgcnnnn nnnnnnn
>Callichthyidae_Corydoras_pulcher_3_1
nnnnnnnnnn nnnnnnnnnn nnnnnnnnnn nnnnnnnnnn nnnnnnnnnn cgcca-gggg
actacg-agc --atagc-tt aaaacccaaa ggacttggc- -ggtgtctca gacccacc-t
agaggagcct g-ttctagaa ccgataaccc cc--gtt-aa acctcaccac tt-cttgt--
t--aatc-cc gcctatatac cg-cc-gtcg -ccagcttac cctatgaa-g gag-aaaca-
gtaagc-aaa atgaa---c- a-a--a-acc caaaacgtc- aggtcgaggt gtag-cgcac
gaagt--ggg aagaaat-gg gctacatttt ct-ac---tg ca-gaaaa-t cac-----ga
atgg-tttac tg-aaacac- -atac-a--- -tgaaggagg atttagtagt aaaa-agc-a
aatagagagt ccttttg--- --aa-c-cag gct-ctg-ag acacgcnnnn nnnnnnn
>Callichthyidae_Corydoras_punctatus_1_1
nnnnnnnnnn nnnnnnnnnn nnnnnnnnnn nnnnnnnnnn nnnnnnnnnn cgcca-gggg
actacg-agc --atagc-tt aaaacccaaa ggacttggc- -ggtgtctca gacccacc-t
agaggagcct g-ttctagaa ccgataaccc cc--gtt-aa acctcaccac tt-cttgt--
t--aatc-cc gcctatatac cg-cc-gtcg -ccagcttac cctatgaa-g gca-aaaca-
gtaagc-aaa atgga---c- a-a--a-acc caaaacgtc- aggtcgaggt gtag-cgcac
gaagt--ggg aagaaat-gg gctacatttt ct-at---ta ca-gaaaa-t cac-----ga
atgg-tttac tg-aaacac- -atac-a--- -tgaaggagg atttagtagt aaaa-agc-a
aatagagagt ccttttg--- --aa-c-cag gct-ctg-ag acacgcnnnn nnnnnnn
>Callichthyidae_Corydoras_punctatus_2_1
nnnnnnnnnn nnnnnnnnnn nnnnnnnnnn nnnnnnnnnn nnnnnnnnnn cgcca-gggg
actacg-agc --atagc-tt aaaacccaaa ggacttggc- -ggtgtctca gacccacc-t
agaggagcct g-ttctagaa ccgataaccc cc--gtt-aa acctcaccac tt-cttgt--
t--aatc-cc gcctatatac cg-cc-gtcg -ccagcttac cctatgaa-g gca-aaaca-
gtaagc-aaa atgga---c- a-a--a-acc caaaacgtc- aggtcgaggt gtag-cgcac
gaagt--ggg aagaaat-gg gctacatttt ct-at---ta ca-gaaaa-t cac-----ga
atgg-tttac tg-aaacac- -atac-a--- -tgaaggagg atttagtagt aaaa-agc-a
aatagagagt ccttttg--- --aa-c-cag gct-ctg-ag acacgcnnnn nnnnnnn
>Callichthyidae_Corydoras_reynoldsi_1_1
nnnnnnnnnn nnnnnnnnnn nnnnnnnnnn nnnnnnnnnn nnnnnnnnnn cgcca----g
actacg-agc --atagc-tt aaaacccaaa ggacttggc- -ggtgcctca gacccacc-t
agaggagcct g-ttctagaa ccgataatcc cc--gtt-aa acctcaccac tc-cttgt--
t--aatc-cc gcctatatac cg-cc-gtcg -ccagcttac cccctgag-g gtt-taaca-
gtaagc-aaa atgga---t- a-a--a-tcc caaaacgtc- aggtcgaggt gtag-cgcac
gaagt--gga aagaaat-gg gctacatttt ct-ac---ta ca-gaaaa-t aac-----ga
atgg-tttac tg-aaacac- -acac-c--- -tgaaggagg atttagcagt aaaa-agc-a
aatagagagt ccttttg--- --aa-c-cag gct-ctg-ag acacgcnnnn nnnnnnn
>Callichthyidae_Corydoras_robineae_1_1
nnnnnnnnnn nnnnnnnnnn nnnnnnnnnn nnnnnnnnnn nnnnnnnnnn cgcca-gggg
actacg-agc --atagc-tt aaaacccaaa ggacttggc- -ggtgtctca gacccacc-t
agaggagcct g-ttctagaa ccgataaccc cc--gtt-aa acctcaccac tt-cttgt--
t--aatc-cc gcctatatac cg-cc-gtcg -ccagcttac cctatgaa-g gaa-gaaca-
gtaagc-aaa atgga---c- a-a--a-acc caaaacgtc- aggtcgaggt gtag-cgcac
gaagt--ggg aagaaat-gg gctacatttt ct-at---ta ca-gaaaa-t cac-----ga
atgg-tttac tg-aaacac- -atac-a--- -tgaaggagg atttagtagt aaaa-agc-a
aatagagagt ccttttg--- --aa-c-cag gct-ctg-ag acacgcnnnn nnnnnnn
>Callichthyidae_Corydoras_robineae_2_1
nnnnnnnnnn nnnnnnnnnn nnnnnnnnnn nnnnnnnnnn nnnnnnnnnn cgcca-gggg
actacg-agc --atagc-tt aaaacccaaa ggacttggc- -ggtgtctca gacccacc-t
agaggagcct g-ttctagaa ccgataaccc cc--gtt-aa acctcaccac tt-cttgt--
t--aatc-cc gcctatatac cg-cc-gtcg -ccagcttac cctatgaa-g gaa-gaaca-
gtaagc-gaa atgga---c- a-a--a-acc caaaacgtc- aggtcgaggt gtag-cgcac
gaagt--ggg aagaaat-gg gctacatttt ct-at---ta ca-gaaaa-t cac-----ga
atgg-tttac tg-aaacac- -atac-a--- -tgaaggagg atttagtagt aaaa-agc-a
aatagagagt ccttttg--- --aa-c-cag gct-ctg-ag acacgcnnnn nnnnnnn
>Callichthyidae_Corydoras_robineae_3_1
nnnnnnnnnn nnnnnnnnnn nnnnnnnnnn nnnnnnnnnn nnnnnnnnnn cgcca-gggg
actacg-agc --atagc-tt aaaacccaaa ggacttggc- -ggtgtctca gacccacc-t
agaggagcct g-ttctagaa ccgataaccc cc--gtt-aa acctcaccac tt-cttgt--
t--aatc-cc gcctatatac cg-cc-gtcg -ccagcttac cctatgaa-g gaa-gaaca-
gtaagc-gaa atgga---c- a-a--a-acc caaaacgtc- aggtcgaggt gtag-cgcac
gaagt--ggg aagaaat-gg gctacatttt ct-at---ta ca-gaaaa-t cac-----ga
atgg-tttac tg-aaacac- -atac-a--- -tgaaggagg atttagtagt aaaa-agc-a
aatagagagt ccttttg--- --aa-c-cag gct-ctg-ag acacgcnnnn nnnnnnn
>Callichthyidae_Corydoras_robustus_1_1
nnnnnnnnnn nnnnnnnnnn nnnnnnnnnn nnnnnnnnnn nnnnnnnnnn cgcca-gggg
actacg-agc --atagc-tt aaaacccaaa ggacttggc- -ggtgtctca gacccacc-t
agaggagcct g-ttctagaa ccgataaccc cc--gtt-aa acctcaccac tt-cttgt--
t--aatc-cc gcctatatac cg-cc-gtcg -ccagcttac cctatgaa-g gag-aaaca-
gtaagc-aaa atgga---c- a-a--a-acc caaaacgtc- aggtcgaggt gtag-cgcac
gaagt--ggg aagaaat-gg gctacatttt ct-ac---tg ca-gaaaa-t cac-----ga
atgg-tttac tg-aaacac- -atac-a--- -tgaaggagg atttagtagt aaaa-agc-a
aatagagagt ccttttg--- --aa-c-cag gct-ctg-ag acacgcnnnn nnnnnnn
>Callichthyidae_Corydoras_schwartzi_1_1
nnnnnnnnnn nnnnnnnnnn nnnnnnnnnn nnnnnnnnnn nnnnnnnnnn cgcca-gggg
actacg-agc --atagc-tt aaaacccaaa ggacttggc- -ggtgtctca gacccacc-t
agaggagcct g-ttctagaa ccgataaccc cc--gtt-aa acctcaccac tt-cttgt--
t--aatc-cc gcctatatac cg-cc-gtcg -ccagcttac cctatgaa-g gca-aaaca-
gtaagc-aaa atgga---c- a-a--a-acc caaaacgtc- aggtcgaggt gtag-cgcac
gaagt--ggg aagaaat-gg gctacatttt ct-at---ca ca-gaaaa-t cac-----ga
atgg-tttac tg-aaacac- -atac-a--- -tgaaggagg atttagtagt aaaa-agc-a
aatagagagt ccttttg--- --aa-c-cag gct-ctg-ag acacgcnnnn nnnnnnn
>Callichthyidae_Corydoras_schwartzi_2_1
nnnnnnnnnn nnnnnnnnnn nnnnnnnnnn nnnnnnnnnn nnnnnnnnnn cgcca-gggg
actacg-agc --atagc-tt aaaacccaaa ggacttggc- -ggtgtctca gacccacc-t
agaggagcct g-ttctagaa ccgataaccc cc--gtt-aa acctcaccac tt-cttgt--
t--aatc-cc gcctatatac cg-cc-gtcg -ccagcttac cctatgaa-g gca-aaaca-
gtaagc-aaa atgga---c- a-a--a-acc caaaacgtc- aggtcgaggt gtag-cgcac
gaagt--ggg aagaaat-gg gctacatttt ct-at---ca ca-gaaaa-t cac-----ga
atgg-tttac tg-aaacac- -atac-a--- -tgaaggagg atttagtagt aaaa-agc-a
aatagagagt ccttttg--- --aa-c-cag gct-ctg-ag acacgcnnnn nnnnnnn
>Callichthyidae_Corydoras_schwartzi_3_1
nnnnnnnnnn nnnnnnnnnn nnnnnnnnnn nnnnnnnnnn nnnnnnnnnn cgcca-gggg
actacg-agc --atagc-tt aaaacccaaa ggacttggc- -ggtgtctca gacccacc-t
agaggagcct g-ttctagaa ccgataaccc cc--gtt-aa acctcaccac tt-cttgt--
t--aatc-cc gcctatatac cg-cc-gtcg -ccagcttac cctatgaa-g gca-aaaca-
gtaagc-aaa atgga---c- a-a--a-acc caaaacgtc- aggtcgaggt gtag-cgcac
gaagt--ggg aagaaat-gg gctacatttt ct-at---ca ca-gaaaa-t cac-----ga
atgg-tttac tg-aaacac- -atac-a--- -tgaaggagg atttagtagt aaaa-agc-a
aatagagagt ccttttg--- --aa-c-cag gct-ctg-ag acacgcnnnn nnnnnnn
>Callichthyidae_Corydoras_semiaquilus_1_1
nnnnnnnnnn nnnnnnnnnn nnnnnnnnnn nnnnnnnnnn nnnnnnnnnn cgcca-ggga
actacg-agc --acagc-tt aaaacccaaa ggacttggc- -ggtgtctca gacccatc-t
agaggagcct g-ttctagaa ccgataaacc cc--gtt-ta acctcaccac tc-cttgt--
t--aatc-ca gcctatatac cg-cc-gtcg -ccagcttac cctgtgag-g gtc-taaca-
gtaagc-aga atgag---t- a-a--g-acc caaaacgtc- aggtcgaggt gtag-cacac
gaagt--ggg aagaaat-gg gctacatttt ct-at---ta ca-gaaaa-c tac-----ga
atgg-tttac tg-aaacgt- -atcc-c--- -tgaaggagg atttagcagt aaaa-agc-a
aacagagagt ccttttg--- --aa-c-aag gct-ctg-ag acacgcnnnn nnnnnnn
>Callichthyidae_Corydoras_septentrionalis_1_1
nnnnnnnnnn nnnnnnnnnn nnnnnnnnnn nnnnnnnnnn nnnnnnnnnn cgcca-gggg
actacg-agc --ccagc-tt aaaacccaaa ggacttggc- -ggtgtctca gatccacc-t
agaggagcct g-ttctagaa ccgataaacc cc--gtt-aa acctcaccac tt-cttgt--
t--tatc-cc gcctatatac cg-cc-gtcg -caagcttac cccgtgag-g gct-tagca-
gtaagc-aaa atgag---t- a-g--a-acc caaaacgtc- aggtcgaggt gtag-cacac
gaagt--ggg aagaaat-gg gctacatttt ct-aa---ca ca-gaaaa-c tac-----gg
atgt-tgtac tg-aaacgt- -atgg-g--- -tgaaggagg atttagaagt aaaa-agc-a
aatagagagt ccttttg--- --aa-c-cag gct-ctg-ag acacgcnnnn nnnnnnn
>Callichthyidae_Corydoras_septentrionalis_2_1
nnnnnnnnnn nnnnnnnnnn nnnnnnnnnn nnnnnnnnnn nnnnnnnnnn cgcca-gggg
actacg-agc --ccagc-tt aaaacccaaa ggacttggc- -ggtgtctca gatccacc-t
agaggagcct g-ttctagaa ccgataaacc cc--gtt-aa acctcaccac tt-cttgt--
t--tatc-cc gcctatatac cg-cc-gtcg -caagcttac cccgtgag-g gct-tagca-
gtaagc-aaa atgag---t- a-g--a-acc caaaacgtc- aggtcgaggt gtag-cacac
gaagt--ggg aagaaat-gg gctacatttt ct-aa---ca ca-gaaaa-c tac-----gg
atgt-tgtac tg-aaacgt- -atgg-g--- -tgaaggagg atttagaagt aaaa-agc-a
aatagagagt ccttttg--- --aa-c-cag gct-ctg-ag acacgcnnnn nnnnnnn
>Callichthyidae_Corydoras_seussi_1_1
nnnnnnnnnn nnnnnnnnnn nnnnnnnnnn nnnnnnnnnn nnnnnnnnnn cgcca-gggt
actacg-agc --atagc-tt aaaacccaaa ggacttggc- -ggtgtctca gacccacc-t
agaggagcct g-ttctagaa ccgataaccc cc--gtt-aa acctcaccac tt-cttgt--
t--aatc-cc gcctatatac cg-cc-gtcg -ccagcttac cctatgaa-g gaa-gaaca-
gtaagc-gaa atgga---c- a-a--a-acc caaaacgtc- aggtcgaggt gtag-cgcac
gaagt--ggg aagaaat-gg gctacatttt ct-at---cg ca-gaaaa-t cac-----ga
atgg-tttac tg-aaacac- -atat-c--- -tgaaggagg atttagtagt aaaa-aga-a
aatagaaagt ccttttg--- --aa-c-cag gct-ctg-ag acacgcnnnn nnnnnnn
>Callichthyidae_Corydoras_seussi_2_1
nnnnnnnnnn nnnnnnnnnn nnnnnnnnnn nnnnnnnnnn nnnnnnnnnn cgcca-gggt
actacg-agc --atagc-tt aaaacccaaa ggacttggc- -ggtgtctca gacccacc-t
agaggagcct g-ttctagaa ccgataaccc cc--gtt-aa acctcaccac tt-cttgt--
t--aatc-cc gcctatatac cg-cc-gtcg -ccagcttac cctatgaa-g gaa-gaaca-
gtaagc-gaa atgga---c- a-a--a-acc caaaacgtc- aggtcgaggt gtag-cgcac
gaagt--ggg aagaaat-gg gctacatttt ct-at---cg ca-gaaaa-t cac-----ga
atgg-tttac tg-aaacac- -atat-c--- -tgaaggagg atttagtagt aaaa-aga-a
aatagaaagt ccttttg--- --aa-c-cag gct-ctg-ag acacgcnnnn nnnnnnn
>Callichthyidae_Corydoras_seussi_3_1
nnnnnnnnnn nnnnnnnnnn nnnnnnnnnn nnnnnnnnnn nnnnnnnnnn cgcca-gggt
actacg-agc --atagc-tt aaaacccaaa ggacttggc- -ggtgtctca gacccacc-t
agaggagcct g-ttctagaa ccgataaccc cc--gtt-aa acctcaccac tt-cttgt--
t--aatc-cc gcctatatac cg-cc-gtcg -ccagcttac cctatgaa-g gaa-gaaca-
gtaagc-gaa atgga---c- a-a--a-acc caaaacgtc- aggtcgaggt gtag-cgcac
gaagt--ggg aagaaat-gg gctacatttt ct-at---cg ca-gaaaa-t cac-----ga
atgg-tttac tg-aaacac- -atat-c--- -tgaaggagg atttagtagt aaaa-aga-a
aatagaaagt ccttttg--- --aa-c-cag gct-ctg-ag acacgcnnnn nnnnnnn
>Callichthyidae_Corydoras_similis_1_1
nnnnnnnnnn nnnnnnnnnn nnnnnnnnnn nnnnnnnnnn nnnnnnnnnn cgcca-gggg
actacg-agc --atagc-tt aaaacccaaa ggacttggc- -ggtgtctca gacccatc-t
agaggagcct g-ttctagaa ccgataaccc cc--gtt-aa acctcaccac tt-cttgt--
t--aatt-cc gcctatatac cg-cc-gtcg -ccagcttac cctgtgaa-g gca-aaaca-
gtaagc-aaa atgga---c- a-a--a-acc caaaacgtc- aggtcgaggt gtag-cgcac
gaagt--ggg aagaaat-gg gctacatttt ct-at---ca ca-gaaaa-t cac-----ga
atgg-tttac tg-aaacac- -atac-a--- -tgaaggagg atttagtagt aaaa-agc-a
aatagagagt ccttttg--- --aa-c-cag gct-ctg-ag acacgcnnnn nnnnnnn
>Callichthyidae_Corydoras_similis_2_1
nnnnnnnnnn nnnnnnnnnn nnnnnnnnnn nnnnnnnnnn nnnnnnnnnn cgcca-gggg
actacg-agc --atagc-tt aaaacccaaa ggacttggc- -ggtgtctca gacccatc-t
agaggagcct g-ttctagaa ccgataaccc cc--gtt-aa acctcaccac tt-cttgt--
t--aatt-cc gcctatatac cg-cc-gtcg -ccagcttac cctgtgaa-g gca-aaaca-
gtaagc-aaa atgga---c- a-a--a-acc caaaacgtc- aggtcgaggt gtag-cgcac
gaagt--ggg aagaaat-gg gctacatttt ct-at---ca ca-gaaaa-t cac-----ga
atgg-tttac tg-aaacac- -atac-a--- -tgaaggagg atttagtagt aaaa-agc-a
aatagagagt ccttttg--- --aa-c-cag gct-ctg-ag acacgcnnnn nnnnnnn
>Callichthyidae_Corydoras_similis_3_1
nnnnnnnnnn nnnnnnnnnn nnnnnnnnnn nnnnnnnnnn nnnnnnnnnn cgcca-gggg
actacg-agc --atagc-tt aaaacccaaa ggacttggc- -ggtgtctca gacccatc-t
agaggagcct g-ttctagaa ccgataaccc cc--gtt-aa acctcaccac tt-cttgt--
t--aatt-cc gcctatatac cg-cc-gtcg -ccagcttac cctgtgaa-g gca-aaaca-
gtaagc-aaa atgga---c- a-a--a-acc caaaacgtc- aggtcgaggt gtag-cgcac
gaagt--ggg aagaaat-gg gctacatttt ct-at---ca ca-gaaaa-t cac-----ga
atgg-tttac tg-aaacac- -atac-a--- -tgaaggagg atttagtagt aaaa-agc-a
aatagagagt ccttttg--- --aa-c-cag gct-ctg-ag acacgcnnnn nnnnnnn
>Callichthyidae_Corydoras_sipaliwini_1_1
nnnnnnnnnn nnnnnnnnnn nnnnnnnnnn nnnnnnnnnn nnnnnnnnnn cgcca-gggg
actacg-agc --atagc-tt aaaacccaaa ggacttggc- -ggtgtctca gacccacc-t
agaggagcct g-ttctagaa ccgataaccc cc--gtt-aa acctcaccac tt-cttgt--
t--aatc-cc gcctatatac cg-cc-gtcg -ccagcttac cctatgaa-g gca-acaca-
gtaagc-aaa atgga---c- a-a--a-acc caaaacgtc- aggtcgaggt gtag-cgcac
gaaat--ggg aagaaat-gg gctacatttt ct-at---ta ca-gaaaa-t cac-----ga
atgg-tttac tg-aaacac- -atac-a--- -tgaaggagg atttagtagt aaaa-agc-a
aatagagagt ccttttg--- --aa-c-cag gct-ctg-ag acacgcnnnn nnnnnnn
>Callichthyidae_Corydoras_sipaliwini_2_1
nnnnnnnnnn nnnnnnnnnn nnnnnnnnnn nnnnnnnnnn nnnnnnnnnn cgcca-gggg
actacg-agc --atagc-tt aaaacccaaa ggacttggc- -ggtgtctca gacccacc-t
agaggagcct g-ttctagaa ccgataaccc cc--gtt-aa acctcaccac tt-cttgt--
t--aacc-cc gcctatatac cg-cc-gtcg -ccagcttac cctatgaa-g gca-ataca-
gtaagc-aaa atgga---c- a-a--a-atc caaaacgtc- aggtcgaggt gtag-cgcac
gaaat--ggg aagaaat-gg gctacatttt ct-at---ta ca-gaaaa-t cac-----ga
atgg-tttac tg-aaacac- -atac-a--- -tgaaggagg atttagtagt aaaa-agc-a
aatagagagt ccttttg--- --aa-c-cag gct-ctg-ag acacgcnnnn nnnnnnn
>Callichthyidae_Corydoras_sipaliwini_3_1
nnnnnnnnnn nnnnnnnnnn nnnnnnnnnn nnnnnnnnnn nnnnnnnnnn cgcca-gggg
actacg-agc --atagc-tt aaaacccaaa ggacttggc- -ggtgtctca gacccacc-t
agaggagcct g-ttctagaa ccgataaccc cc--gtt-aa acctcaccac tt-cttgt--
t--aacc-cc gcctatatac cg-cc-gtcg -ccagcttac cctatgaa-g gca-ataca-
gtaagc-aaa atgga---c- a-a--a-atc caaaacgtc- aggtcgaggt gtag-cgcac
gaaat--ggg aagaaat-gg gctacatttt ct-at---ta ca-gaaaa-t cac-----ga
atgg-tttac tg-aaacac- -atac-a--- -tgaaggagg atttagtagt aaaa-agc-a
aatagagagt ccttttg--- --aa-c-cag gct-ctg-ag acacgcnnnn nnnnnnn
>Callichthyidae_Corydoras_sodalis_1_1
nnnnnnnnnn nnnnnnnnnn nnnnnnnnnn nnnnnnnnnn nnnnnnnnnn cgcca-gggg
actacg-agc --atagc-tt aaaacccaaa ggatttggc- -ggtgtctca gatccacc-t
agaggagcct g-ttctagaa ccgataaccc cc--gtt-aa acctcaccac tt-cttgt--
t--aatc-cc gcctatatac cg-cc-gtcg -ccagcttac cctatgaa-g gaa-gaaca-
gtaagc-aaa atgga---c- a-a--a-gcc aaaaacgtc- aggtcgaggt gtag-cgcac
gaagt--ggg aagaaat-gg gctacatttt ct-at---ta ca-gaaaa-t cac-----ga
atgg-tttac tg-aaacac- -atac-a--- -tgaaggagg atttagtagt aaaa-agc-a
aatagagagt ccttttg--- --aa-c-cag gct-ctg-ag acacgcnnnn nnnnnnn
>Callichthyidae_Corydoras_sodalis_2_1
nnnnnnnnnn nnnnnnnnnn nnnnnnnnnn nnnnnnnnnn nnnnnnnnnn cgcca-gggg
actacg-agc --atagc-tt aaaacccaaa ggacttggc- -ggtgtctca gatccacc-t
agaggagcct g-ttctagaa ccgataaccc cc--gtt-aa acctcaccac tt-cttgt--
t--aatc-cc gcctatatac cg-cc-gtcg -ccagcttac cctatgaa-g gaa-gaaca-
gtaagc-aaa atgga---c- a-a--a-gcc aaaaacgtc- aggtcgaggt gtag-cgcac
gaagt--ggg aagaaat-gg gctacatttt ct-at---ta ca-gaaaa-t cac-----ga
atgg-tttac tg-aaacac- -atac-a--- -tgaaggagg atttagtagt aaaa-agc-a
aatagagagt ccttttg--- --aa-c-cag gct-ctg-ag acacgcnnnn nnnnnnn
>Callichthyidae_Corydoras_sodalis_3_1
nnnnnnnnnn nnnnnnnnnn nnnnnnnnnn nnnnnnnnnn nnnnnnnnnn cgcca-gggg
actacg-agc --atagc-tt aaaacccaaa ggacttgac- -ggtgtctca gatccacc-t
agaggagcct g-ttctagaa ccgataaccc cc--gtt-aa acctcaccac tt-cttgt--
t--aatc-cc gcctatatac cg-cc-gtcg -ccagcttac cctgtgaa-g gaa-gaaca-
gtaagc-aaa atgga---c- a-a--a-gcc aaaaacgtc- aggtcgaggt gtag-cgcac
gaagt--ggg aagaaat-gg gctacatttt ct-at---ta ca-gaaaa-t cac-----ga
atgg-tttac tg-aaacac- -atac-a--- -tgaaggagg atttagtagt aaaa-agc-a
aatagagagt ccttttg--- --aa-c-cag gct-ctg-ag acacgcnnnn nnnnnnn
>Callichthyidae_Corydoras_solox_1_1
nnnnnnnnnn nnnnnnnnnn nnnnnnnnnn nnnnnnnnnn nnnnnnnnnn cgcca-gggg
actacg-agc --ctagc-tt aaaacccaaa ggacttggc- -ggtgtctca gacccacc-t
agaggagcct g-ttctagaa ccgataaacc cc--gtt-aa acctcaccac tt-cttgt--
t--taat-cc gcctatatac cg-cc-gtcg -ccagcttac tccgtgag-g act-taaca-
gtaagc-aga atgag---t- a-g--a-acc cagaacgtc- aggtcgaggt gtag-cacac
gaagt--ggg aagaaat-gg gctacatttt ct-at---ca ca-gaaaa-c tac-----ga
atgg-tgtac tg-aaacgt- -actc-t--- -tgaaggagg atttagaagt aaaa-agc-a
aatagagagt ccttttg--- --aa-c-cag gct-ctg-ag acacgcnnnn nnnnnnn
>Callichthyidae_Corydoras_solox_2_1
nnnnnnnnnn nnnnnnnnnn nnnnnnnnnn nnnnnnnnnn nnnnnnnnnn cgcca-gggg
actacg-agc --ctagc-tt aaaacccaaa ggacttggc- -ggtgtctca gacccacc-t
agaggagcct g-ttctagaa ccgataaacc cc--gtt-aa acctcaccac tt-cttgt--
t--taat-cc gcctatatac cg-cc-gtcg -ccagcttac tccgtgag-g act-taaca-
gtaagc-aga atgag---t- a-g--a-acc cagaacgtc- aggtcgaggt gtag-cacac
gaagt--ggg aagaaat-gg gctacatttt ct-at---ca ca-gaaaa-c tac-----ga
atgg-tgtac tg-aaacgt- -actc-t--- -tgaaggagg atttagaagt aaaa-agc-a
aatagagagt ccttttg--- --aa-c-cag gct-ctg-ag acacgcnnnn nnnnnnn
>Callichthyidae_Corydoras_spilurus_1_1
nnnnnnnnnn nnnnnnnnnn nnnnnnnnnn nnnnnnnnnn nnnnnnnnnn cgcca-gggt
actacg-agc --ttagc-tt aaaacccaaa ggacttggc- -ggtgtctca gacccacc-t
agaggagcct g-ttctagaa ccgataatcc cc--gtt-aa acctcaccac tt-cttgt--
t--aatt-cc gcctatatac cg-cc-gtcg -ccagcttac cccatgag-g gtc-taata-
gtaagc-aaa atgga---c- a-a--a-tcc caaaacgtc- aggtcgaggt gtag-cgcac
gaagt--gga aagaaat-gg gctacatttt ct-at---aa ca-gaaaa-t cac-----ga
atgg-tctac tg-aaacac- -acac-c--- -tgaaggagg atttagtagt aaaa-agc-a
aatagagagt ccttttg--- --aa-c-ccg gct-ctg-aa acacgcnnnn nnnnnnn
>Callichthyidae_Corydoras_stenocephalus_2_1
nnnnnnnnnn nnnnnnnnnn nnnnnnnnnn nnnnnnnnnn nnnnnnnnnn cgcca-gggg
actacg-agc --ccagc-tt aaaacccaaa ggacttggc- -ggtgtctca gatccacc-t
agaggagcct g-ttctagaa ccgataaacc cc--gtt-aa acctcaccac tt-cttgt--
t--tatc-cc gcctatatac cg-cc-gtcg -caagcttac cccgtgag-g gct-tagca-
gtaagc-aaa atgag---t- a-g--a-acc caaaacgtc- aggtcgaggt gtag-cacac
gaagt--ggg aagaaat-gg gctacatttt ct-aa---ca ca-gaaaa-c tac-----gg
atgt-tgtac tg-aaacgt- -atgg-g--- -tgaaggagg atttagaagt aaaa-agc-a
aatagagagt ccttttg--- --aa-c-cag gct-ctg-ag acacgcnnnn nnnnnnn
>Callichthyidae_Corydoras_sterbai_2_1
nnnnnnnnnn nnnnnnnnnn nnnnnnnnnn nnnnnnnnnn nnnnnnnnnn cgcca-gggg
actacg-agc --atagc-tt aaaacccaaa ggacttggc- -ggtgtctca gacccacc-t
agaggagcct g-ttctagaa ccgataaccc cc--gtt-aa acctcaccac tt-cttgt--
t--aatc-cc gcctatatac cg-cc-gtcg -ccagcttac cctatgaa-g gca-aaaca-
gtaagc-aaa atgga---c- a-a--a-acc caaaacgtc- aggtcgaggt gtag-cgcac
gaaat--ggg aagaaat-gg gctacatttt ct-at---ta ca-gaaaa-t cac-----ga
atgg-tttac tg-aaacac- -atac-a--- -tgaaggagg atttagtagt aaaa-agc-a
aatagagagt ccttttg--- --aa-c-cag gct-ctg-ag acacgcnnnn nnnnnnn
>Callichthyidae_Corydoras_treitlii_1_1
nnnnnnnnnn nnnnnnnnnn nnnnnnnnnn nnnnnnnnnn nnnnnnnnnn cgcca-gggg
actacg-agc --ccagc-tt aaaacccaaa ggacttggc- -ggtgtctca gatccacc-t
agaggagcct g-ttctagaa ccgataaacc cc--gtt-aa acctcaccac tt-cttgt--
t--taac-cc gcctatatac cg-cc-gtcg -tcagcttac tccgtgag-g act-caaca-
gtaagc-aaa atgag---t- a-g--a-acc cagaacgtc- aggtcgaggt gtag-cacac
gaagt--ggg aagaaat-gg gctacatttt ct-at---ca ca-gaaaa-c tac-----ga
atgg-tgtac tg-aaacgt- -actc-t--- -tgaaggagg atttagaagt aaaa-agc-a
aatagagagt ccttttg--- --aa-c-tag gct-ctg-ag acacgtnnnn nnnnnnn
>Callichthyidae_Corydoras_treitlii_2_1
nnnnnnnnnn nnnnnnnnnn nnnnnnnnnn nnnnnnnnnn nnnnnnnnnn cgcca-gggg
actacg-agc --ccagc-tt aaaacccaaa ggacttggc- -ggtgtctca gatccacc-t
agaggagcct g-ttctagaa ccgataaacc cc--gtt-aa acctcaccac tt-cttgt--
t--taac-cc gcctatatac cg-cc-gtcg -tcagcttac tccgtgag-g act-caaca-
gtaagc-aaa atgag---t- a-g--a-acc cagaacgtc- aggtcgaggt gtag-cacac
gaagt--ggg aagaaat-gg gctacatttt ct-at---ca ca-gaaaa-c tac-----ga
atgg-tgtac tg-aaacgt- -actc-t--- -tgaaggagg atttagaagt aaaa-agc-a
aatagagagt ccttttg--- --aa-c-tag gct-ctg-ag acacgtnnnn nnnnnnn
>Callichthyidae_Corydoras_treitlii_3_1
nnnnnnnnnn nnnnnnnnnn nnnnnnnnnn nnnnnnnnnn nnnnnnnnnn cgcca-gggg
actacg-agc --ccagc-tt aaaacccaaa ggacttggc- -ggtgtctca gatccacc-t
agaggagcct g-ttctagaa ccgataaacc cc--gtt-aa acctcaccac tt-cttgt--
t--taac-cc gcctatatac cg-cc-gtcg -tcagcttac tccgtgag-g act-caaca-
gtaagc-aaa atgag---t- a-g--a-acc cagaacgtc- aggtcgaggt gtag-cacac
gaagt--ggg aagaaat-gg gctacatttt ct-at---ca ca-gaaaa-c tac-----ga
atgg-tgtac tg-aaacgt- -actc-t--- -tgaaggagg atttagaagt aaaa-agc-a
aatagagagt ccttttg--- --aa-c-tag gct-ctg-ag acacgtnnnn nnnnnnn
>Callichthyidae_Corydoras_undulatus_1_1
nnnnnnnnnn nnnnnnnnnn nnnnnnnnnn nnnnnnnnnn nnnnnnnnnn cgcca-gggg
actacg-agc --atagc-tt aaaacccaaa ggctttggc- -ggtgtctca gacccacc-t
agaggagcct g-ttctagaa ccgataaccc cc--gtt-aa acctcaccac tc-cttgt--
t--aatc-cc gcctatatac cg-cc-gtcg -ccagcttac cccatgag-g gca-caaca-
gtaagc-aaa atgga---t- a-a--g-atc caaaacgtc- aggtcgaggt gtag-cgcac
gaagt--ggg aagaaat-gg gctacatttt ct-ac---ca ca-gaaaa-t tac-----ga
atgg-tctac tg-aaacac- -acac-c--- -tgaaggagg atttagtagt aaaa-agc-a
aatagagagt ccttttg--- --aa-c-cag gct-ctg-ag acacgcnnnn nnnnnnn
>Callichthyidae_Corydoras_vittatus_1_1
nnnnnnnnnn nnnnnnnnnn nnnnnnnnnn nnnnnnnnnn nnnnnnnnnn cgcca-gggg
actacg-agc --ccagc-tt aaaacccaaa ggacttggc- -ggtgtctca gacccacc-t
agaggagcct g-ttctagaa ccgataaacc cc--gtt-aa acctcaccac tt-cttgt--
t--taac-cc gcctatatac cg-cc-gtcg -tcagcttac tccgtgag-g act-caaca-
gtaagc-aaa atgag---t- a-g--a-acc cagaacgtc- aggtcgaggt gtag-cacac
gaagt--ggg aagaaat-gg gctacatttt ct-at---ca ca-gaaaa-c tac-----ga
atgg-tgtgc tg-aaacgt- -actc-t--- -tgaaggagg atttagaagt aaaa-agc-a
aatagagagt ccttttg--- --aa-c-cag gct-ctg-ag acacgcnnnn nnnnnnn
>Callichthyidae_Corydoras_vittatus_2_1
nnnnnnnnnn nnnnnnnnnn nnnnnnnnnn nnnnnnnnnn nnnnnnnnnn cgcca-gggg
actacg-agc --ccagc-tt aaaacccaaa ggacttggc- -ggtgtctca gacccacc-t
agaggagcct g-ttctagaa ccgataaacc cc--gtt-aa acctcaccac tt-cttgt--
t--taac-cc gcctatatac cg-cc-gtcg -tcagcttac tccgtgag-g act-caaca-
gtaagc-aaa atgag---t- a-g--a-acc cagaacgtc- aggtcgaggt gtag-cacac
gaagt--ggg aagaaat-gg gctacatttt ct-at---ca ca-gaaaa-c tac-----ga
atgg-tgtgc tg-aaacgt- -actc-t--- -tgaaggagg atttagaagt aaaa-agc-a
aatagagagt ccttttg--- --aa-c-cag gct-ctg-ag acacgcnnnn nnnnnnn
>Callichthyidae_Corydoras_vittatus_3_1
nnnnnnnnnn nnnnnnnnnn nnnnnnnnnn nnnnnnnnnn nnnnnnnnnn cgcca-gggg
actacg-agc --ccagc-tt aaaacccaaa ggacttggc- -ggtgtctca gacccacc-t
agaggagcct g-ttctagaa ccgataaacc cc--gtt-aa acctcaccac tt-cttgt--
t--taac-cc gcctatatac cg-cc-gtcg -tcagcttac tccgtgag-g act-caaca-
gtaagc-aaa atgag---t- a-g--a-acc cagaacgtc- aggtcgaggt gtag-cacac
gaagt--ggg aagaaat-gg gctacatttt ct-at---ca ca-gaaaa-c tac-----ga
atgg-tgtgc tg-aaacgt- -actc-t--- -tgaaggagg atttagaagt aaaa-agc-a
aatagagagt ccttttg--- --aa-c-cag gct-ctg-ag acacgcnnnn nnnnnnn
>Callichthyidae_Corydoras_zygatus_1_1
nnnnnnnnnn nnnnnnnnnn nnnnnnnnnn nnnnnnnnnn nnnnnnnnnn cgcca-gggg
actacg-agc --atagc-tt aaaacccaaa ggacttggc- -ggtgtctca gacccacc-t
agaggagcct g-ttctagaa ccgataaccc cc--gtt-aa acctcaccac tt-cttgt--
t--aatc-cc gcctatatac cg-cc-gtcg -ccagcttac cctatgaa-g gca-aaaca-
gtaagc-aaa atgga---c- a-a--a-acc caaaacgtc- aggtcgaggt gtag-cgcac
gaagt--ggg aagaaat-gg gctacatttt ct-at---tg ca-gaaaa-t cac-----ga
atgg-tttac tg-aaacac- -atac-a--- -tgaaggagg atttagtagt aaaa-agc-a
aatagagagt ccttttg--- --aa-c-cag gct-ctg-ag acacgcnnnn nnnnnnn
>Callichthyidae_Corydoras_zygatus_2_1
nnnnnnnnnn nnnnnnnnnn nnnnnnnnnn nnnnnnnnnn nnnnnnnnnn cgcca-gggg
actacg-agc --atagc-tt aaaacccaaa ggacttggc- -ggtgtctca gacccacc-t
agaggagcct g-ttctagaa ccgataaccc cc--gtt-aa acctcaccac tt-cttgt--
t--aatc-cc gcctatatac cg-cc-gtcg -ccagcttac cctatgaa-g gca-aaaca-
gtaagc-aaa atgga---c- a-a--a-acc caaaacgtc- aggtcgaggt gtag-cgcac
gaagt--ggg aagaaat-gg gctacatttt ct-at---tg ca-gaaaa-t cac-----ga
atgg-tttac tg-aaacac- -atac-a--- -tgaaggagg atttagtagt aaaa-agc-a
aatagagagt ccttttg--- --aa-c-cag gct-ctg-ag acacgcnnnn nnnnnnn
>Callichthyidae_Corydoras_zygatus_3_1
nnnnnnnnnn nnnnnnnnnn nnnnnnnnnn nnnnnnnnnn nnnnnnnnnn cgcca-gggg
actacg-agc --atagc-tt aaaacccaaa ggacttggc- -ggtgtctca gacccacc-t
agaggagcct g-ttctagaa ccgataaccc cc--gtt-aa acctcaccac tt-cttgt--
t--aatc-cc gcctatatac cg-cc-gtcg -ccagcttac cctatgaa-g gca-aaaca-
gtaagc-aaa atgga---c- a-a--a-acc caaaacgtc- aggtcgaggt gtag-cgcac
gaagt--ggg aagaaat-gg gctacatttt ct-at---tg ca-gaaaa-t cac-----ga
atgg-tttac tg-aaacac- -atac-a--- -tgaaggagg atttagtagt aaaa-agc-a
aatagagagt ccttttg--- --aa-c-cag gct-ctg-ag acacgcnnnn nnnnnnn
>Characidae_Bryconamericus_lethostigmus_2_1
tatgcttag- ccttaaacct agatgtt--- gaatatacaa a--c-acatc cgcca-gggt
actaca-agc -gctagc-tt aaaacccaaa ggacttgac- -ggtgtctca gacccacc-t
agaggagcct g-ttctagaa ccgataatcc cc--gtt-aa acctcaccac cc-cttgt--
t--ttcc-cc gcctatatac cg-cc-gtcg -caagcttac cctgtgaa-g gac-taata-
gtaagc-aaa atggg---t- a-a--a-tcc caaaacgtc- aggtcgaggt gtag-cttac
gaggt--ggg aagaaat-gg gctacatttt ct-at---ac ca-gaata-a tac-----ga
acag-cacca tg-aaac-tt -gtgc-t--- -agaaggtgg atttagtagt aaaa-aac-a
aatagagagt ctttttg--- --aa-c-cag gct-ctg-ag acgcgcacac accgccc
>Characidae_Bryconamericus_microcephalus_1_1
tatgcttag- ccctaaacct agatgtt--- gaatatacaa g--c-acatc cgcca-gggt
actaca-agc -gctagc-tt aaaacccaaa ggacttgac- -ggtgtctca gacccacc-t
agaggagcct g-ttctaaaa ccgataatcc cc--gtt-aa acctcaccac cc-cttgt--
t--ttcc-cc gcctatatac cg-cc-gtcg -caagcttac cctgtgaa-g gac-taata-
gtaagc-aaa atggg---t- a-a--a-tcc caaaacgtc- aggtcgaggt gtag-cttac
gaggt--ggg aagaaat-gg gctacatttt ct-at---ac ca-gaata-a tac-----ga
acag-cacca tg-aaac-tg -gtgc-t--- -agaaggtgg atttagtagt aaaa-aac-a
aatagagagt ctttttg--- --aa-c-tag gct-ctg-ag acgcgcacac accgccc
>Characidae_Bryconamericus_pachacuti_1_1
tatgcttag- ccttaaacct agatatt--- gaatttacaa a--caatatc cgcca-gggt
actaca-agc -gctagc-tt gaaacccaaa ggacttgac- -ggtgtctca gacccacc-t
agaggagcct g-ttctagaa ccgatactcc cc--gtt-aa acctcaccac cc-cttgt--
t--ctct-cc gcctatatac cg-cc-gtcg -taagcttac cctgtgaa-g ggc-ccata-
gtaagc-aga atggg---t- a-a--a-ccc cagaacgtc- aggtcgaggt gtag-cttac
gaggt--ggg aagaaat-gg gctacatttt ct-at---at ca-gaata-t tac-----ga
acag-caata tg-aaac-ta -gtgc-t--- -taaaggtgg atttagtagt aaaa-aac-a
aatagagagt ctttttg--- --aa-c-cag gct-ctg-ag acgcgcacac accgccc
>Characidae_Corynopoma_riisei_3_1
tatgcttag- ccttaaaccc agatgtt--- aaatttacaa g--caacatc cgcca-gggt
actaca-agc -gctagc-tt aaaacccaaa ggacttgac- -ggtgtctca gacccacc-t
agaggagcct g-ttctagaa ccgataatcc cc--gtt-aa acctcaccac cc-cttgt--
t--ttcc-cc gcctatatac cg-cc-gtcg -caagcttac cctgtgaa-g gtc-ccata-
gtaagc-aaa atggg---t- a-a--a-tcc caaaacgtc- aggtcgaggt gtag-cttac
gaggt--ggg aagaaat-gg gctacatttt ct-gt---at ca-gaata-a tac-----ga
acgg-catca tg-aaat-tg -attc-c--- -caaaggtgg atttagtagt aaaa-aac-a
aatagagagt ctttttg--- --aa-c-cag gct-ctg-ag acgcgcacac accgccc
>Characidae_Creagrutus_barrigai_1_1
tatgcttag- ccttaaacct agatgtt--- taatatacaa g--taacatc cgcca-gggt
actaca-agc -gctagc-tt aaaacccaaa ggacttgac- -ggtgtctca gacccatc-t
agaggagcct g-ttctaaaa ccgataatcc cc--gtt-aa acctcaccac cc-cttgt--
a--ttac-ca gcctatatac cg-cc-gtcg -caagcttac cctgtgaa-g gtc-ctata-
gtaagc-aaa atggg---t- a-a--a-ccc caaaacgtc- aggtcgaggt gtag-cttat
gaggt--ggg aagaaat-gg gctacatttt ct-gt---at ca-gaat--a cac-----ga
acag-tatta tg-aaat-ta -atac-t--- -cgaaggtgg atttagtagt aaaa-aat-a
aacagagagt ctttttg--- --aa-c-tag gct-ctg-ag acgcgtacac accgccc
>Characidae_Creagrutus_barrigai_2_1
tatgcttag- ccttaaacct agatgtt--- taatatacaa g--taacatc cgcca-gggt
actaca-agc -gctagc-tt aaaacccaaa ggacttgac- -ggtgtctca gacccatc-t
agaggagcct g-ttctaaaa ccgataatcc cc--gtt-aa acctcaccac cc-cttgt--
a--ttac-ca gcctatatac cg-cc-gtcg -caagcttac cctgtgaa-g gtc-ccata-
gtaagc-aaa atggg---t- a-a--a-ccc caaaacgtc- aggtcgaggt gtag-cttat
gaggt--ggg aagaaat-gg gctacatttt ct-gt---at ca-gaat--a cac-----ga
acag-tatta tg-aaat-ta -atac-t--- -cgaaggtgg atttagtagt aaaa-aat-a
aacagagagt ctttttg--- --aa-t-tag gct-ctg-ag acgcgtacac accgccc
>Characidae_Creagrutus_beni_1_1
tatgcttag- ccttaaacct agatgtt--- agatttacaa g--caacatc cgcca-gggt
actaca-agc -gctagc-tt aaaacccaaa ggacttgac- -ggtgtctca gacccacc-t
agaggagcct g-ttctagaa ccgataaccc cc--gtt-aa acctcaccac cc-cttgt--
t--taac-ca gcctatatac cg-cc-gtcg -caagcttac cctgtgaa-g gtc-ccata-
gtaagc-aaa atggg---t- a-g--a-tcc caaaacgtc- aggtcgaggt gtag-cttac
gaggt--ggg aagaaat-gg gctacatttt ct-at---at ca-gaat--a cac-----ga
acag-tacta tg-aaat-ta -gtac-t--- -tgaaggtgg atttagaagt aaaa-aac-a
aacagagagt ctttttg--- --aa-c-cag gct-ctg-ag acgcgtacac accgccc
>Characidae_Creagrutus_flavescens_1_1
tatgcttag- ccttaaacct agatgtt--- aaatttacaa g--gaacatc cgcca-gggt
actaca-agc -gctagc-tt aaaacccaaa ggacttgac- -ggtgtctca gacccacc-t
agaggagcct g-ttctagaa ccgataatcc cc--gtt-aa acctcaccac cc-cttgt--
t--taac-cc gcctatatac cg-cc-gtcg -caagcttac cctgtgaa-g gtc-tcata-
gtaagc-aaa atggg---t- a-a--a-tcc cagaacgtc- aggtcgaggt gtag-cttac
gaggt--ggg aagaaat-gg gctacatttt ct-ac---at ca-gaata-a cac-----ga
atag-tacta tg-aaat-ta -gtgc-t--- -cgaaggtgg atttagcagt aaaa-aac-a
aatagagagt ctttttg--- --aa-c-cag gct-ctg-ag acgcgcacac accgccc
>Characidae_Creagrutus_melanzonus_1_1
tatgcttag- ccttaaacct agatgtt--- aaacctacaa a--caacatc cgcca-gggt
actacg-agc -gctagc-tt aaaacccaaa ggacttgac- -ggtgtctca gacccacc-t
agaggagcct g-ttctagaa ccgataaccc cc--gtt-aa acctcaccac cc-cttgt--
t--taat-cc gcctatatac cg-cc-gtcg -caagcttac cctgtgaa-g gtc-tcata-
gtaagc-aaa atggg---c- a-accc-ccc cagaacgtc- aggtcgaggt gtag-cttac
gaggt--ggg aagaaat-gg gctacatttt ct-gt---at ca-gaaca-a cac-----ga
acag-cacca tg-aaat-tg -atgc-t--- -taaaggtgg atttagtagt aaaa-aat-a
aatagagagt ctttttg--- --aa-c-cag gct-ctg-ag acgcgcacac accgccc
>Characidae_Creagrutus_seductus_2_1
tatgcttag- ccttaaacct agatgtt--- aaacatacaa g--taacatc cgcca-gggt
actaca-agc -gctagc-tt aaaacccaaa ggacttgac- -ggtgtctca gacccatc-t
agaggagcct g-ttctaaaa ccgataaccc cc--gtt-aa acctcaccac cc-cttgt--
t--taac-ca gcctatatac cg-cc-gtcg -caagcttac cctgtgaa-g gtt-ccata-
gtaagc-aaa atggg---t- a-a--a-tcc caaaacgtc- aggtcgaggt gtag-cttac
gaggt--ggg aagaaat-gg gctacatttt ct-gt---ac ca-gaat--a aac-----ga
acag-tatta tg-aaat-ta -gtac-t--- -cgaaggtgg atttagtagt aaaa-aat-a
aatagagagt ctttttg--- --aa-t-tag gct-ctg-ag acgcgtacac accgccc
>Characidae_Eretmobrycon_bayano_1_1
tatgcttag- ccttaaacct agatgtt--- aaacttacaa g--caacatc cgcca-gggt
actaca-agc -gctagc-tt aaaacccaaa ggacttgac- -ggtgtctca gacccacc-t
agaggagcct g-ttctagaa ccgataatcc cc--gtt-aa acctcaccac cc-cttgt--
t--ttcc-cc gcctatatac cg-cc-gtcg -caagcttac cctgtgaa-g gtc-ccata-
gtaagc-aaa atggg---t- a-t--g-tcc cagaacgtc- aggtcgaggt gtag-cttac
gaggt--gga aagaaat-gg gctacatttt ct-aa---at ca-gaata-a cac-----ga
acgg-cacta tg-aaac-ta -gtac-c--- -tgaaggtgg atttagcagt aaaa-aac-a
aatagagagt ctttttg--- --aa-t-cag gct-ctg-ag acgcgcacac accgccc
>Characidae_Eretmobrycon_brevirostris_1_1
tatgcttag- ccttaaacct agatgtt--- gaacttacaa g--caacatc cgcca-gggt
actaca-agc -gctagc-tt aaaacccaaa ggacttgac- -ggtgtctca gacccacc-t
agaggagcct g-ttctagaa ccgataatcc cc--gtt-aa acctcaccac cc-cttgt--
t--ttcc-cc gcctatatac cg-cc-gtcg -caagcttac cctgtgaa-g gtc-ccata-
gtaagc-aaa atggg---t- a-t--a-tcc cagaacgtc- aggtcgaggt gtag-cttac
gaggt--gga aagaaat-gg gctacatttt ct-aa---at ca-gaata-a cac-----ga
acgg-cgcta tg-aaat-ta -gtac-c--- -tgaaggtgg atttagcagt aaaa-aac-a
aatagagagt ctttttg--- --aa-t-cag gct-ctg-ag acgcgcacac accgccc
>Characidae_Eretmobrycon_terrabensis_2_1
tatgcttag- ccttaaacct agatgtt--- aaacttacaa g--caacatc cgcca-gggt
actaca-agc -gctagc-tt aaaacccaaa ggacttgac- -ggtgtctca gacccacc-t
agaggagcct g-ttctagaa ccgataatcc cc--gtt-aa acctcaccac cc-cttgt--
t--ttcc-cc gcctatatac cg-cc-gtcg -caagcttac cctgtgaa-g gtc-ccata-
gtaagc-aaa atggg---t- a-t--a-tcc cagaacgtc- aggtcgaggt gtag-cttac
gaggt--ggg aagaaat-gg gctacatttt ct-aa---at ca-gaata-a cac-----ga
acgg-cacta tg-aaac-ta -atrc-c--- -tgaaggtgg atttagcagt aaaa-aac-a
aatagagagt ctttttg--- --aa-t-cag gct-ctg-ag acgcgcacac accgccc
>Characidae_Eretmobrycon_terrabensis_3_1
tatgcttag- ccttaaacct agatgtt--- aaacttacaa g--caacatc cgcca-gggt
actaca-agc -gctagc-tt aaaacccaaa ggacttgac- -ggtgtctca gacccacc-t
agaggagcct g-ttctagaa ccgataatcc cc--gtt-aa acctcaccac cc-cttgt--
t--ttcc-cc gcctatatac cg-cc-gtcg -caagcttac cctgtgaa-g gtc-ccata-
gtaagc-aaa atggg---t- a-t--a-tcc cagaacgtc- aggtcgaggt gtag-cttac
gaggt--gga aagaaat-gg gctacatttt ct-aa---at ca-gaaca-a cac-----ga
acgg-cacta tg-aaac-ta -gtac-c--- -tgaaggtgg atttagcagt aaaa-aac-a
aatagagagt ctttttg--- --aa-t-cag gct-ctg-ag acgcgcacac accgccc
>Characidae_Gephyrocharax_atracaudatus_2_1
tatgcttag- ccttaaacct agatgtt--- aaatttacaa a--caacatc cgcca-gggt
actaca-agc -gctagc-tt aaaacccaaa ggacttgac- -ggtgtctca gacccacc-t
agaggagcct g-ttctagaa ccgataatcc cc--gtt-aa acctcaccac cc-cttgt--
t--ttcc-cc gcctatatac cg-cc-gtcg -caagcttac cctgtgaa-g gtc-ccata-
gtaagc-aaa atggg---t- a-a--a-tcc caaaacgtc- aggtcgaggt gtag-ctcac
gaggt--ggg aagaaat-gg gctacatttt ct-gc---at ca-gaata-a tac-----ga
acga-tatca tg-aaat-tg -atac-c--- -cgaaggtgg atttagtagt aaaa-aac-a
aatagagagt ctttttg--- --aa-c-cag gct-ctg-ag acgcgcacac accgccc
>Characidae_Gephyrocharax_atracaudatus_3_1
tatgcttag- ccttaaacct agatgtt--- aaatttacaa a--caacatc cgcca-gggt
actaca-agc -gctagc-tt aaaacccaaa ggacttgac- -ggtgtctca gacccacc-t
agaggagcct g-ttctagaa ccgataatcc cc--gtt-aa acctcaccac cc-cttgt--
t--ttcc-cc gcctatatac cg-cc-gtcg -caagcttac cctgtgaa-g gtc-ccata-
gtaagc-aaa atggg---t- a-a--a-tcc caaaacgtc- aggtcgaggt gtag-ctcac
gaggt--ggg aagaaat-gg gctacatttt ct-gc---at ca-gaata-a tac-----ga
acga-tatca tg-aaat-tg -atac-c--- -cgaaggtgg atttagtagt aaaa-aac-a
aatagagagt ctttttg--- --aa-c-cag gct-ctg-ag acgcgcacac accgccc
>Characidae_Gephyrocharax_chocoensis_2_1
tatgcttag- ccttaaacct agatgtt--- aaatttacaa a--taacatc cgcca-gggt
actaca-agc -gctagc-tt aaaacccaaa ggacttgac- -ggtgtctca gacccacc-t
agaggagcct g-ttctagaa ccgataatcc cc--gtt-aa acctcaccac cc-cttgt--
t--ttcc-cc gcctatatac cg-cc-gtcg -caagcttac cctgtgaa-g gtc-ccata-
gtaagc-aaa atggg---t- a-a--a-tcc caaaacgtc- aggtcgaggt gtag-ctcac
gaggt--ggg aagaaat-gg gctacatttt ct-gc---at ca-gaata-a tac-----ga
acga-tatca tg-aaat-tg -atac-c--- -cgaaggtgg atttagtagt aaaa-aac-a
aatagagagt ctttttg--- --aa-c-cag gct-ctg-ag acgcgcacac accgccc
>Characidae_Gephyrocharax_intermedius_1_1
tatgcttag- ccttaaacct agatgtt--- aaatttacaa a--caacatc cgcca-gggt
actaca-agc -gctagc-tt aaaacccaaa ggacttgac- -ggtgtctca gacccacc-t
agaggagcct g-ttctagaa ccgataatcc cc--gtt-aa acctcaccac cc-cttgt--
t--ttcc-cc gcctatatac cg-cc-gtcg -caagcttac cctgtgaa-g gtc-ccata-
gtaagc-aaa atggg---t- a-a--a-tcc caaaacgtc- aggtcgaggt gtag-ctcac
gaggt--ggg aagaaat-gg gctacatttt ct-gc---at ca-gaata-a tac-----ga
acga-tatca tg-aaac-tg -atac-c--- -cgaaggtgg atttagtagt aaaa-aac-a
aatagagagt ctttttg--- --aa-c-cag gct-ctg-ag acgcgcacac accgccc
>Characidae_Gephyrocharax_valencia_1_1
tatgcttag- ccttaaacct agatgtt--- aaatttacaa g--caacatc cgcca-gggt
actaca-agc -gctagc-tt aaaacccaaa ggacttgac- -ggtgtctca gacccacc-t
agaggagcct g-ttctagaa ccgataatcc cc--gtt-aa acctcaccac cc-cttgt--
t--ttcc-cc gcctatatac cg-cc-gtcg -caagcttac cctgtgaa-g gtc-ccata-
gtaagc-aaa atggg---t- a-a--a-tcc caaaacgtc- aggtcgaggt gtag-ctcac
gaggt--ggg aagaaat-gg gctacatttt ct-at---at ca-gaata-a tac-----ga
acgg-tatca tg-aaat-tg -atac-c--- -cgaaggtgg atttagtagt aaaa-aac-a
aatagagagt ctttttg--- --aa-c-cag gct-ctg-ag acgcgcacac accgccc
>Characidae_Hemibrycon_brevispini_2_1
tatgcttag- ccttaaacct agatgtc--- aaatctacaa a--taacatc cgcca-gggt
actaca-agc -gctagc-tt aaaacccaaa ggacttgac- -ggtgtctca gacccacc-t
agaggagcct g-ttctagaa ccgataatcc cc--gtt-aa acctcaccac cc-cttgt--
t--tcct-cc gcctatatac cg-cc-gtcg -caagcttac cctgtgaa-g gtc-tcata-
gtaagc-aaa atggg---t- a-a--a-tcc caaaacgtc- aggtcgaggt gtag-ctcac
gaggt--ggg aagaaat-gg gctacatttt ct-at---at ta-gaatata tac-----ga
acag-cacta tg-aaac-ta -gtgc-t--- -cgaaggtgg atttagtagt aaaa-aac-a
aatagagagt ctttttg--- --aa-c-cag gct-ctg-ag acgcgcacac accgccc
>Characidae_Hemibrycon_cristiani_1_1
tatgcttag- ccttaaacct agatgtt--- taatttacaa g--caacatc cgcca-gggt
actaca-agc -gctagc-tt aaaacccaaa ggacttgac- -ggtgtctca gacccacc-t
agaggagcct g-ttctagaa ccgataatcc cc--gtt-aa acctcaccac cc-cttgt--
t--ttct-cc gcctatatac cg-cc-gtcg -caagcttac cctgtgaa-g gtc-tcata-
gtaagc-aaa atggg---t- a-a--a-tcc caaaacgtc- aggtcgaggt gtag-cttac
gaggt--ggg aagaaat-gg gctacatttt ct-at---at ca-gaata-a tac-----ga
acag-cacta tg-aaat-ta -gtgc-t--- -cgaaggtgg atttagtagt aaaa-aac-a
aatagagagt ctttttg--- --aa-c-cag gct-ctg-ag acgcgcacac accgccc
>Characidae_Hemibrycon_helleri_1_1
tatgcttag- ccttaaaccc agatgtt--- taatttacaa a--caacatc cgcca-gggt
actaca-agc -gctagc-tt aaaacccaaa ggacttgac- -ggtgtctca gacccacc-t
agaggagcct g-ttctagaa ccgataatcc cc--gtt-aa acctcaccac cc-cttgc--
t--ttct-cc gcctatatac cg-cc-gtcg -caagcttac cctgtgaa-g gtc-ccata-
gtaagc-aaa atggg---t- a-a--a-tcc ctaaacgtc- aggtcgaggt gtag-cttac
gaggt--ggg aagaaat-gg gctacatttt ct-at---at ca-gaata-a tac-----ga
acaa-cacta tg-aaat-ta -gtgc-t--- -cgaaggtgg atttagtagt aaaa-aac-a
aatagagagt ctttttg--- --aa-c-cag gct-ctg-ag acgcgcacac accgccc
>Characidae_Hemibrycon_huambonicus_1_1
tatgcttag- ccttaaacct agatgtt--- caatttacaa g--caacatc cgcca-gggt
actaca-agc -gctagc-tt aaaacccaaa ggacttgac- -ggtgtctca gacccacc-t
agaggagcct g-ttctagaa ccgataatcc cc--gtt-aa acctcaccac cc-cttgt--
t--tttt-cc gcctatatac cg-cc-gtcg -caagcttac cctgtgaa-g gtc-tcata-
gtaagc-aaa atggg---t- a-a--a-tcc caaaacgtc- aggtcgaggt gtag-cttac
gaggt--ggg aagaaat-gg gctacatttt ct-at---at ca-gaata-a tac-----ga
acag-cacta tg-aaat-ta -gtgc-t--- -cgaaggtgg atttagtagt aaaa-aac-a
aatagagagt ctttttg--- --aa-c-cag gct-ctg-ag acgcgcacac accgccc
>Characidae_Hemibrycon_huambonicus_2_1
tatgcttag- ccttaaacct agatgtt--- caatttacaa g--caacatc cgcca-gggt
actaca-agc -gctagc-tt aaaacccaaa ggacttgac- -ggtgtctca gacccacc-t
agaggagcct g-ttctagaa ccgataatcc cc--gtt-aa acctcaccac cc-cttgt--
t--tttt-cc gcctatatac cg-cc-gtcg -caagcttac cctgtgaa-g gtc-tcata-
gtaagc-aaa atgga---t- a-a--a-tcc caaaacgtc- aggtcgaggt gtag-cttac
gaggt--ggg aagaaat-gg gctacatttt ct-at---at ca-gaata-a tac-----ga
acag-cacta tg-aaat-ta -gtgc-t--- -cgaaggtgg atttagtagt aaaa-aac-a
aatagagagt ctttttg--- --aa-c-cag gct-ctg-ag acgcgcacac accgccc
>Characidae_Hemibrycon_huambonicus_3_1
tatgcttag- ccttaaacct agatgtt--- caatttacaa g--caacatc cgcca-gggt
actaca-agc -gctagc-tt aaaacccaaa ggacttgac- -ggtgtctca gacccacc-t
agaggagcct g-ttctagaa ccgataatcc cc--gtt-aa acctcaccac cc-cttgt--
t--tttt-cc gcctatatac cg-cc-gtcg -caagcttac cctgtgaa-g gtc-tcata-
gtaagc-aaa atggg---t- a-a--a-tcc caaaacgtc- aggtcgaggt gtag-cttac
gaggt--ggg aagaaat-gg gctacatttt ct-at---at ca-gaata-a tac-----ga
acag-cacta tg-aaat-ta -gtgc-t--- -cgaaggtgg atttagtagt aaaa-aac-a
aatagagagt ctttttg--- --aa-c-cag gct-ctg-ag acgcgcacac accgccc
>Characidae_Hemibrycon_jabonero_2_1
tatgcttag- ccttaaacct agatgtt--- aaacctacaa a--taacatc cgcca-gggt
actaca-agc -gctagc-tt aaaacccaaa ggacttgac- -ggtgtctca gacccacc-t
agaggagcct g-ttctagaa ccgataatcc cc--gtt-aa acctcaccac cc-cttgt--
t--tcct-cc gcctatatac cg-cc-gtcg -caagcttac cctgtgaa-g gtc-ccata-
gtaagc-aaa atggg---t- a-a--a-tcc caaaacgtc- aggtcgaggt gtag-ctcac
gaggt--ggg aagaaat-gg gctacatttt ct-at---gt ca-gaata-a tac-----ga
acag-cacta tg-aaac-ta -gtgc-t--- -cgaaggtgg atttagtagt aaaa-aac-a
aatagagagt ctttttg--- --aa-c-cag gct-ctg-ag acgcgcacac accgccc
>Characidae_Hemibrycon_jelskii_2_1
tatgcttag- ccttaaacct agatgtt--- taatttacaa g--caacatc cgcca-gggt
actaca-agc -gctagc-tt aaaacccaaa ggacttgac- -ggtgtctca gacccacc-t
agaggagcct g-ttctagaa ccgataatcc cc--gtt-aa acctcaccac cc-cttgt--
t--ttct-cc gcctatatac cg-cc-gtcg -caagcttac cctgtgaa-g gtc-tcata-
gtaagc-aaa atggg---t- a-a--a-tcc caaaacgtc- aggtcgaggt gtag-cttac
gaggt--ggg aagaaat-gg gctacatttt ct-at---at ca-gaata-a tac-----ga
acag-cacta tg-aaat-ta -gtgc-t--- -cgaaggtgg atttagtagt aaaa-aac-a
aatagagagt ctttttg--- --aa-c-cag gct-ctg-ag acgcgcacac accgccc
>Characidae_Hemibrycon_loisae_1_1
tatgcttag- ccttaaacct agatgtt--- taatttacaa g--caacatc cgcca-gggt
actaca-agc -gctagc-tt aaaacccaaa ggacttgac- -ggtgtctca gacccacc-t
agaggagcct g-ttctagaa ccgataatcc cc--gtt-aa acctcaccac cc-cttgt--
t--ttct-cc gcctatatac cg-cc-gtcg -caagcttac cctgtgaa-g gtc-ccata-
gtaagc-aaa atggg---t- a-a--a-tcc caaaacgtc- aggtcgaggt gtag-cttac
gaggt--ggg aagaaat-gg gctacatttt ct-at---at ca-gaata-a tac-----ga
acag-cacta tg-aaat-ta -gtgc-t--- -cgaaggtgg atttagtagt aaaa-aac-a
aatagagagt ctttttg--- --aa-c-cag gct-ctg-ag acgcgcacac accgccc
>Characidae_Hyphessobrycon_eques_2_1
tatgcttag- ccttaaacct agatatt--- aattttacaa a--aaatatc cgcca-gggt
actaca-agc -gctagc-tt aaaacccaaa ggacttgac- -ggtgtctca gacccacc-t
agaggagcct g-ttctagaa ccgatactcc tc--gtt-ta acctcaccat cc-cttgc--
c--ccag-ca gcctatatac cg-cc-gtcg -caagcttac cctgtgaa-g gat-aatta-
gtaagc-aaa atgga---t- a-a--t-ctc caaaacgtc- aggtcgaggt gtag-cccac
gggat--ggg aagaaat-gg gctacatttt ct-aa---at ta-gaat--a tac-----ga
acgg-cacta tg-aaat-t- -atgc-c--- -tgaaggtgg atttagtagt aaaa-gtc-a
aatagagtgt cactttg--- --aa-c-cag gct-ctg-ag acgcgcacac accgccc
>Characidae_Knodus_heteresthes_1_1
tatgcttag- ccttaaaccc agatgtt--- atatttacaa g--aaacatc cgcca-gggt
actaca-agc -gctagc-tt aaaacccaaa ggacttgac- -ggtgtctca gacccacc-t
agaggagcct g-ttctagaa ccgataatcc cc--gtt-aa acctcaccac cc-cttgt--
t--ttcc-cc gcctatatac cg-cc-gtcg -caagcttac cctgtgaa-g gtc-tcata-
gtaagc-aga atggg---t- a-a--a-tcc caaaacgtc- aggtcgaggt gtag-cttac
gaggt--ggg aagaaat-gg gctacatttt ct-at---at ca-gaata-a cac-----ga
acag-cacca tg-aaac-tt -gtgc-t--- -tgaaggtgg atttagcagt aaaa-aat-a
aatagagagt ctttttg--- --aa-c-cag gct-ctg-ag acgcgcacac accgccc
>Characidae_Knodus_heteresthes_2_1
tatgcttag- ccttaaacct agatgtt--- atatttacaa g--aaacatc cgcca-gggc
actaca-agc -gctagc-tt aaaacccaaa ggacttgac- -ggtgtctca gacccacc-t
agaggagcct g-ttctagaa ccgataatcc cc--gtt-aa acctcaccac cc-cttgt--
t--ttcc-cc gcctatatac cg-cc-gtcg -caagcttac cctgtgaa-g gtc-tcata-
gtaagc-aga atggg---t- a-a--a-tcc caaaacgtc- aggtcgaggt gtag-cttac
gaggt--ggg aagaaat-gg gctacatttt ct-at---at ca-gaata-a cac-----ga
acag-cacca tg-aaat-tt -gtgc-t--- -tgaaggtgg atttagcagt aaaa-aat-a
aatagagagt ctttttg--- --aa-c-cag gct-ctg-ag acgcgcacac accgccc
>Characidae_Knodus_moenkhausii_1_1
tatgcttag- ccttaaacct agatgtt--- aaatttacaa g--caacatc cgcca-gggt
actaca-agc -gctagc-tt aaaacccaaa ggacttgac- -ggtgtctca gacccacc-t
agaggagcct g-ttctagaa ccgataaccc cc--gtt-aa acctcaccac cc-cttgt--
t--ttcc-cc gcctatatac cg-cc-gtcg -caagcttac cctgtgaa-g gat-tcata-
gtaagc-aaa atggg---t- a-a--a-ccc caaaacgtc- aggtcgaggt gtag-cttac
gaggt--ggg aagaaat-gg gctacatttt ct-at---at ca-gaata-a tac-----ga
acag-cacca tg-aaat-ta -gtgc-t--- -cgaaggtgg atttagtagt aaaa-aat-a
aatagagagt ctttttg--- --aa-c-tag gct-ctg-ag acgcgcacac accgccc
>Characidae_Knodus_smithi_1_1
tatgcttag- ccttaaacct agatgtt--- aaatttacaa g--taacatc cgcca-gggt
actaca-agc -gctagc-tt aaaacccaaa ggacttgac- -ggtgtctca gacccacc-t
agaggagcct g-ttctagaa ccgataatcc cc--gtt-aa acctcaccac cc-cttgt--
t--ttcc-cc gcctatatac cg-cc-gtcg -caagcttac cctgtgaa-g gtt-tcata-
gtaagc-aaa atggg---t- a-a--a-tcc caaaacgtc- aggtcgaggt gtag-cttac
gaggt--ggg aagaaat-gg gctacatttt ct-gc---at ca-gaata-a tac-----ga
acag-cacca tg-aaat-tt -gtgc-t--- -cgaaggtgg atttagtagt aaaa-aat-a
aatagagagt ctttttg--- --aa-c-cag gct-ctg-ag acgcgcacac accgccc
>Characidae_Knodus_smithi_2_1
tatgcttag- ccttaaacct agatgtt--- aaatttacaa g--taacatc cgcca-gggt
actaca-agc -gctagc-tt aaaacccaaa ggacttgac- -ggtgtctca gacccacc-t
agaggagcct g-ttctagaa ccgataatcc cc--gtt-aa acctcaccac cc-cttgt--
t--ttcc-cc gcctatatac cg-cc-gtcg -caagcttac cctgtgaa-g gtt-tcata-
gtaagc-aaa atggg---t- a-a--a-tcc caaaacgtc- aggtcgaggt gtag-cttac
gaggt--ggg aagaaat-gg gctacatttt ct-gc---at ca-gaata-a tac-----ga
acag-cacca tg-aaat-tt -gtgc-t--- -cgaaggtgg atttagtagt aaaa-aat-a
aatagagagt ctttttg--- --aa-c-cag gct-ctg-ag acgcgcacac accgccc
>Characidae_Planaltina_myersi_1_1
tatgcttag- ccttaaacct agatgtt--- acatttacaa c--caacatc cgcca-gggt
actaca-agc -gctagc-tt aaaacccaaa ggacttgac- -ggtgtctca gacccacc-t
agaggagcct g-ttctagaa ccgataatcc cc--gtt-aa acctcaccac cc-cttgt--
t--tttt-cc gcctatatac cg-cc-gtcg -caagcttac cctgtgaa-g ggc-ccata-
gtaagc-aag atggg---t- a-a--a-tcc caaaacgtc- aggtcgaggt gtag-cttac
gaggt--ggg aagaaat-gg gctacatttt ct-at---at ca-gaata-a tac-----ga
acag-catta tg-aaat-ta -gtgc-t--- -cgaaggtgg atttagtagt aaaa-aac-a
aatagagagt ctttttg--- --aa-c-cag gct-ctg-ag acgcgcacac accgccc
>Characidae_Pseudocorynopoma_doriae_1_1
tatgcttag- ccttaaacct agatgtt--- aaatttacaa g--taacgtc cgcca-gggt
actaca-agc -gctagc-tt aaaacccaaa ggacttgac- -ggtgtctca gacccgcc-t
agaggagcct g-ttctagaa ccgataatcc cc--gtt-aa acctcaccac cc-cttgt--
t--tacc-cc gcctatatac cg-cc-gtcg -caagcttac cctgtgaa-g gtc-ccata-
gtaagc-aaa atggg---t- a-t--a-tcc caaaacgtc- aggtcgaggt gtag-cttac
gaggt--ggg aagaaat-gg gctacatttt ct-at---at ca-gaat--a tac-----ga
acgg-cgcca tg-aaac-tg -gtgc-c--- -cgaaggtgg atttagtagt aaaa-agc-a
aatagagagt ctttttg--- --aa-c-cag gct-ctg-ag acgcgcacac accgccc
>Characidae_Pseudocorynopoma_doriae_2_1
tatgcttag- ccttaaacct agatgtt--- aaatttacaa a--taacatc cgcca-gggt
actaca-agc -gctagc-tt aaaacccaaa ggacttgac- -ggtgtctca gacccgcc-t
agaggagcct g-ttctagaa ccgataaccc cc--gtt-aa acctcaccac cc-cttgt--
t--ttcc-cc gcctatatac cg-cc-gtcg -caagcttac cctgtgaa-g gtc-ccata-
gtaagc-aaa atggg---t- a-c--a-tcc caaaacgtc- aggtcgaggt gtag-cttac
gaggt--ggg aagaaat-gg gctacatttt ct-at---at ca-gaat--a tac-----ga
acgg-cacca tg-aaac-ta -gtgc-c--- -cgaaggtgg atttagtagt aaaa-aac-a
aatagagagt ctttttg--- --aa-c-cag gct-ctg-ag acgcgcacac accgccc
>Characidae_Rachoviscus_crassiceps_2_1
nnngcttag- ccttaaatcc agatatt--- ttaa-tacaa g--aaatatc cgcca-gggt
actaca-agc -gctagc-tt aaaacccaaa ggacttgac- -ggtgtctta gtcccacc-t
agaggagcct g-ttctaaaa ccgataatcc ac--gtt-ta acctcaccac ct-cttgt--
t--atcc-ca gcctatatac cg-cc-gtcg -caagctcac cctgtgaa-g ggt-tgaca-
gtaagc-aca atggg---g- --t-t-tccc cagaacgtc- aggtcaaggt gtag-cttat
gaagt--gga aagaaat-gg gctacattct ct-ac---at ta-gagta-- cac-----ga
atgg-caata tg-aaat-ta -acgc-c--- -tgaaggtgg atttagcagt aaaa-atc-a
aatagagagt cattttg--- --aa-g-cag gct-ctg-ag acgcgcnnnn nnnnnnn
>Characidae_Xenurobrycon_coracoralinae_1_1
tatgcttag- ccttaaacct agatgtt--- aaatttacaa g--aaacatc cgcca-gggt
actaca-agc -gctagc-tt aaaacccaaa ggacttgac- -ggtgtctca gacccacc-t
agaggagcct g-ttctagaa ccgataatcc cc--gtt-aa acctcaccac cc-cttgt--
t--ttcc-cc gcctatatac cg-cc-gtcg -caagcttac cctgtgaa-g gat-ttata-
gtaagc-aaa atggg---t- a-a--a-tcc caaaacgtc- aggtcgaggt gtag-cttac
gaggt--ggg aagaaat-gg gctacatttt ct-aa---at ca-gaat--a tac-----ga
acga-cacta tg-aaac-ta -gcgt-c--- -tgaaggtgg atttagtagt aaaa-aag-a
aatagagagt ctttttg--- --aa-c-cag gct-ctg-ag acgcgcacac accgccc
>Characidae_Xenurobrycon_heterodon_2_1
tatgcttag- ccttaaacct agatgtt--- aaatttacaa g--aaacatc cgcca-gggt
actaca-agc -gctagc-tt aaaacccaaa ggacttgac- -ggtgtctca gacccacc-t
agaggagcct g-ttctagaa ccgataatcc cc--gtt-aa acctcaccac cc-cttgt--
t--ttcc-cc gcctatatac cg-cc-gtcg -caagcttac cctgtgaa-g gac-ctata-
gtaagc-aaa atggg---t- a-a--a-tcc ccgaacgtc- aggtcgaggt gtag-cttac
gaggt--ggg aagaaat-gg gctacatttt ct-aa---at ca-gaat--a tac-----ga
acga-cgcta tg-aaac-ta -gcgt-c--- -tgaaggtgg atttagcagt aaaa-aag-a
aatagagagt ctttttg--- --aa-c-tag gct-ctg-ag acgcgcacac accgccc
>Characidae_Xenurobrycon_polyancistrus_1_1
tatgcttag- ccttaaacct agatgtt--- aaacttacaa g--aaacatc cgcca-gggt
actaca-agc -gctagc-tt aaaacccaaa ggacttgac- -ggtgtctca gacccacc-t
agaggagcct g-ttctagaa ccgataatcc cc--gtt-aa acctcaccac cc-cttgt--
t--ttcc-cc gcctatatac cg-cc-gtcg -caagcttac cctgtgaa-g gat-ctata-
gtaagc-aaa atggg---t- a-a--a-tcc caaaacgtc- aggtcgaggt gtag-cttac
gaggt--ggg aagaaat-gg gctacatttt ct-aa---at ca-gaat--a tac-----ga
acga-cgcta tg-aaac-ta -gcgt-c--- -tgaaggtgg atttagtagt aaag-aag-a
aatagagagt ctttttg--- --aa-c-cag gct-ctg-ag acgcgcacac accgccc
>Characidae_Xenurobrycon_polyancistrus_2_1
tatgcttag- ccttaaacct agatgtt--- aaacttacaa g--aaacatc cgcca-gggt
actaca-agc -gctagc-tt aaaacccaaa ggacttgac- -ggtgtctca gacccacc-t
agaggagcct g-ttctagaa ccgataatcc cc--gtt-aa acctcaccac cc-cttgt--
t--ttcc-cc gcctatatac cg-cc-gtcg -caagcttac cctgtgaa-g gat-ctata-
gtaagc-aaa atggg---t- a-a--a-tcc caaaacgtc- aggtcgaggt gtag-cttac
gaggt--ggg aagaaat-gg gctacatttt ct-aa---at ca-gaat--a tac-----ga
acga-cgcta tg-aaac-ta -gcgt-c--- -tgaaggtgg atttagtagt aaag-aag-a
aatagagagt ctttttg--- --aa-c-cag gct-ctg-ag acgcgcacac accgccc
>Cichlidae_Satanoperca_lilith_1_1
nnnnnnnnnn nnnnnnnnnn nnnnnnnngc at-cctacgc c--cgctatc cgcca-ggga
actacg-agc -attagc-tt gaaacccaaa ggacttggc- -ggtgcttta gatccccc-t
agaggagcct g-ttctagaa ccgataaccc cc--gtt-aa acctcaccct ct-cttgt--
c--attc-cc gcctatatac cg-cc-gtcg -tcagcttac cctgtgaa-g gca-ccata-
gtaagc-taa attag---t- a-a--a-act caaaacgcc- aggtcgaggt gtag-cacat
gaaag--ggg aagaaat-gg gctacattcc ct-gc----c cc-aggga-a cac-----ga
acag-tgtaa tg-aaaaagt -acac-ta-- --gaaggagg atttagtagt aagt-aga-a
aatagagtgt tctgctg--- --aagc--tg gcc-ctg-aa gcgcgcacac accgccc
>Doradidae_Franciscodoras_marmoratus_1_1
tatgcttgg- ccataaacca agatg-c--- gctcttacac ---acgcatc cgccc-gggt
actacg-agc --acagc-tt aaaacccaaa ggacttggc- -ggtgtctca gatccacc-t
agaggagcct g-ttctagaa ccgataaccc cc--gtt-aa acctcaccac tc-cttgt--
c--ttct-cc gcctatatac cg-cc-gtcg -tcagcttac cctgtgaa-g gtc-taaca-
gtaagc-aaa atggg---c- a-c--a-ccc aaaaacgtc- aggtcgaggt gtag-cgtac
gaagt--ggg aagaaat-gg gctacatttt ct-at-a-ca ga-gaata-t tac-----ga
atgg-tatta tg-aaat-aa -atac-c--- -tgaaggtgg atttagtagt aaaa-agc-a
aatagagtgt ccttttg--- --aa-c-tag gct-ctg-ag acgcgcacac accgccc
>Doradidae_Orinocodoras_eigenmanni_1_1
tatgcttgg- ccataaacaa agatg-c--- accattacat ---atgcatc cgcca-gggt
actacg-agc --acagc-tt aaaacccaaa ggacttggc- -ggtgtctca gacccacc-t
agaggagcct g-ttctagaa ccgataaccc cc--gtt-aa acctcaccac cc-cttgt--
t--ttct-cc gcctatatac cg-cc-gtcg -tcagcttac cctatgaa-g gtt-taaca-
gtaagc-aaa atggg---c- a-a--a-ccc aaaaacgtc- aggtcaaggt gtag-cgtat
ggagt--ggg aagaaat-gg gctacatttt ct-at-a-c- aa-gaata-t tac-----ga
atgg-tgttt tg-aaaacaa -gcac-c--- -tgaaggtgg atttagcagt aaaa-agc-a
aatagagtgc ccttttg--- --aa-t-tag gct-ctg-ag acgcgcacac accgccc
>Doradidae_Trachydoras_steindachneri_1_1
tatgcttgg- ccctaaacca agatg-t--- actattacaa ---atacatc cgccc-gggt
actacg-agc --acagc-tt aaaacccaaa ggacttggc- -ggtgcctca gacccacc-t
agaggagcct g-ttctagaa ccgataaccc tc--gtt-ta acctcaccac tc-cttgt--
t--ttcc-cc gcctatatac cg-cc-gtcg -tcagcttac cctgtgaa-g gct-tagta-
gtaagc-aaa atggg---c- a-a--a-ccc aaaaacgtc- aggtcaaggt gtag-catac
ggagt--ggg aagaaat-gg gctacatttt ct-at-a-tt aa-gaata-t tac-----ga
atga-cattt tg-aaaa-aa -atgc-c--- -tgaaggtgg atttagtagt aaaa-agc-a
aacagagtgt ccttttg--- --aa-t-tag gct-ctg-ag gcgcgcacac accgccc
>incertae_sedis_Conorhynchos_conirostris_1_1
tatgcttag- ccctaaacca agatg-t--- acatttacat ---acacatc cgcct-gggt
actacg-agc -tacagc-tt aaaacccaaa ggacttggc- -ggtgtctta gacccacc-t
agaggagcct g-ttctagaa ccgatatacc cc--gtt-aa acctcaccac tt-cttgt--
t--taac-cc gcctatatac ca-cc-gtcg -tcagcttac cccgtgat-g gtc-caaca-
gtaagc-aaa attgg---t- a-a--a-tcc aaaaacgcc- aggtcgaggt gtag-cgaat
gaagt--ggg aagaaat-gg gctacatttt ct-ac-aa-a ca-gaata-t tac-----gg
acgg-caccc tg-aaatac- -gtgc-c--- -cgaaggtgg atttagtagt aaaa-agc-a
aatagtgcat ccttttg--- --aa-t-tag gct-cta-ag acgcgcacac accgccc
>Loricariidae_Ancistrus_multispinis_1_1
nnnnnnnnnn nnnnnnnnnn nnnnnnnnnn nnnnnnnnnn nnnnnnnntc cgcca-gggg
actaca-agc --acagc-tt taaacccaaa ggacttggc- -ggtgcctca gacccacc-t
agaggagcct g-ttctagaa ccgataaccc cc--gtt-aa acctcaccac cc-cttgt--
t--ttcc-cc gcctatatac cg-cc-gtcg -ccagcttac cctgtgaa-g gcc-cagca-
gtaagc-aaa atggg---t- t-t--a-gcc caaaacgtc- aggtcgaggt gtag-cgcac
gaggt--ggg aagaaat-gg gctacatttt ct-ac---ca ca-gaaca-c tac-----ga
atag-tgccc tg-aaacttg -gcac-c--- -tgaaggagg atttagtagt aaaa-agc-a
aannnnnnnn nnnnnnnnnn nnnnnnnnnn nnnnnnnnnn nnnnnnnnnn nnnnnnn
>Loricariidae_Farlowella_amazonum_1_1
tatgtccag- ccctaaacct agatg---a- gaaactac-a ---aatcatc cgcca-ggga
actacg-agc --atagc-tt aaaacccaaa ggacttggc- -ggtgcctca gatccacc-t
agaggagcct g-ttctagaa ccgataaccc cc--gtt-aa acctcaccac ct-cttgc--
t--ttcc-cc gcctatatac cg-cc-gtcg -tcagcttac cctatgaa-g gac-taaca-
gtaagc-gaa atgag----- --a--g-gtc accaacgtc- -ggtcgaggt gtag-cgcac
gaggt--ggg aagaaat-gg gctacatttt ct-ac---ca ca-gaata-t cac-----ga
atag-tgccc tg-aaa-aca -gcac-c--- -tgaaggagg atttagcagt aaaa-agc-a
aacagagagt tcttttg--- --aa-t-tag gct-ctg-ag gcgcgcacac accgccc
>Loricariidae_Farlowella_amazonum_2_1
tatgtccag- ccctaaacct agatg---a- gaaactac-a ---aatcatc cgcca-ggga
actacg-agc --atagc-tt aaaacccaaa ggacttggc- -ggtgcctca gatccacc-t
agaggagcct g-ttctagaa ccgataaccc cc--gtt-aa acctcaccac ct-cttgc--
t--ttcc-cc gcctatatac cg-cc-gtcg -tcagcttac cctatgaa-g gac-taaca-
gtaagc-gaa atgag---t- c-c--a-acc caaaacgtc- aggtcgaggt gtag-cgcac
gaggt--ggg aagaaat-gg gctacatttt ct-ac---ca ca-gaata-t cac-----ga
atag-tgccc tg-aaa-aca -gcac-c--- -tgaaggagg atttagcagt aaaa-agc-a
aacagagagt tcttttg--- --an-t-tag gct-ctg-ag gcgcgcacac accgccc
>Loricariidae_Hemipsilichthys_papillatus_2_1
tatgcttag- ccttaaacct agatg---t- aatattacaa ---aaccatc cgcca-gggt
actacg-agc --atagc-tt aaaacccaaa ggacttggc- -ggtgcctca gatccacc-t
agaggagcct g-ttctagaa ccgattatcc cc--gtt-aa acctcaccac ct-cttgt--
t--ttcc-cc gcctatatac cg-cc-gtcg -tcagcttac cctgtgaa-g gcc-caaca-
gtaagc-aaa atggg---t- t-t--a-acc caaaacgtc- aggtcgaggt gtag-cgcac
gagat--gga aagaaat-gg gctacatttt ct-gc---ca ca-gaaca-c cac-----ga
acgg-caccc tg-aaacatg -acgc-c--- -tgaaggagg atttagtagt aaaa-agc-a
aatagagtgt ccttttg--- --aa-t-tag gct-ctg-ag gcgcgcacac accgccc
>Loricariidae_Isbrueckerichthys_calvus_1_1
tatgctcag- ccctaaacct agatg---a- aaacttacaa ---aaccatc cgccaggggg
actaca-agc --acagctta aaaccccaaa ggacttgggc gggtgcctca gaacccacct
agaggagcct g-ttctagaa ccgataaccc cccggtt-aa acctcaccac ct-cttgt--
c--ttcc-cc gcctatatac cg-cc-gtcg -tcagcttac cctgtgaa-g gcc-caaca-
gtaagc-aaa atggg---c- t-c--aaccc caaaacgtcc aggtcgaggt gtagacgcac
ggaggtggga aagaaatggg gctacatttt tc-ta-c-ca ca-gaaaa-t aacccacgaa
atag-cgccc tg-aaacatg -acgc-c--- -tgaaggagg atttagtagt aaaa-agc-t
aagagtatcc ctttttt--- tgaatt-aag gct-ctgaag acgcgcacac accgccc
>Loricariidae_Kronichthys_heylandi_2_1
tatgcccag- ccctaaacct agat--g-a- aaacttacaa ---aaccatc cgcca-gggg
actaca-agc --acaac-tt aaaacccaaa ggacttggc- -ggtgcctca gacccacc-t
agaggagcct g-ttctagaa ccgataaccc cc--gtt-aa acctcaccac ct-cttgt--
c--ctcc-cc gcctatatac cg-cc-gtcg -tcagcttac cctgtgag-g gcc-caaca-
gtaagc-aaa atgag---c- c-c--a-ccc caaaacgtc- aggtcagggt gtag-cgcac
gagat--gga aagaaat-gg gttacatttt ct-ac---ca ca-gaaca-c cac-----ga
atgg-taccc tg-aaacacg -atac-c--- -taaaggagg atttagtagt aaaa-agc-a
aatagagtgt ccttttg--- --aa-c-cag gct-ctg-ag acgcgcacac accgccc
>Loricariidae_Kronichthys_heylandi_3_1
tatgcccag- ccctaaacct agat--g-a- aaacttacaa ---aaccatc cgcca-gggg
actaca-agc --acaac-tt aaaacccaaa ggacttggc- -ggtgcctca gacccacc-t
agaggagcct g-ttctagaa ccgataaccc cc--gtt-aa acctcaccac ct-cttgt--
c--ctcc-cc gcctatatac cg-cc-gtcg -tcagcttac cctgtgag-g gcc-caaca-
gtaagc-aaa atgag---c- c-c--a-ccc caaaacgtc- aggtcagggt gtag-cgcac
gagat--gga aagaaat-gg gttacatttt ct-ac---ca ca-gaaca-c cac-----ga
atgg-taccc tg-aaacacg -atac-c--- -taaaggagg atttagtagt aaaa-agc-a
aatagagtgt ccttttg--- --aa-c-cag gct-ctg-ag acgcgcacac accgccc
>Loricariidae_Kronichthys_lacerta_2_1
tatgcccag- ccttaaacct agat--g-a- aaacttacaa ---aaccatc cgcca-gggg
actac--agc --acagc-tt aaaacccaaa ggacttggc- -ggtgcctca gacccacc-t
agaggagcct g-ttctagaa ccgataaccc cc--gtt-aa acctcaccac ct-cttgt--
t--ttcc-cc gcctatatac cg-cc-gtcg -tcagcttac cctgtgag-g gcc-caaca-
gtaagc-aaa atgag---t- t-a--a-ccc caaaacgtc- aggtcgaggt gtag-cgcac
gagat--ggg aagaaat-gg gctacatttt ct-ac---ca ca-gaaca-t tac-----ga
atag-cgccc tg-aaatatg -acgc-c--- -tgaaggcgg atttagtagt aaaa-agc-a
aatagaatat ccttttg--- --aa-t-cag gct-ctg-ag gcgcgcacac accgccc
>Loricariidae_Kronichthys_lacerta_3_1
tatgcccag- ccttaaacct agat--g-a- aaacttacaa ---aaccatc cgcca-gggg
actac--agc --acagc-tt aaaacccaaa ggacttggc- -ggtgcctca gacccacc-t
agaggagcct g-ttctagaa ccgataaccc cc--gtt-aa acctcaccac ct-cttgt--
t--ttcc-cc gcctatatac cg-cc-gtcg -tcagcttac cctgtgag-g gcc-caaca-
gtaagc-aaa atgag---t- t-a--a-ccc caaaacgtc- aggtcgaggt gtag-cgcac
gagat--ggg aagaaat-gg gctacatttt ct-ac---ca ca-gaaca-t tac-----ga
atag-cgccc tg-aaatatg -acgc-c--- -tgaaggcgg atttagtagt aaaa-agc-a
aatagaatat ccttttg--- --aa-t-cag gct-ctg-ag gcgcgcacac accgccc
>Loricariidae_Neoplecostomus_bandeirante_1_1
tatgcccag- ccttaaacct tgat--g-a- aaacttacaa ---aaccatc cgcct-gggg
actacg-agc --acagc-tt aaaacccaaa ggacttggc- -ggtgcctca gacccacc-t
agaggagcct g-ttctagaa ccgataaccc cc--gtt-aa acctcaccac ct-cttgt--
t--ttcc-cc gcctatatac cg-cc-gtcg -tcagcttac cctgtgaa-g gcc-caaca-
gtaagc-aaa atggg---t- t-c--a-acc caaaacgtc- aggtcgaggt gtag-cgcac
gagat--gga aagaaat-gg gctacatttt ct-ac---ca ca-gaaca-c cac-----ga
acgg-caccc tg-aaacatg -acgc-c--- -tgaaggagg atttagtagt aaaa-agc-a
aatagagtgt ccttttg--- --aa-t-tag gct-ctg-ag gcgcgcacac accgccc
>Loricariidae_Neoplecostomus_corumba_1_1
tatgcccag- ccttaaacct tgat--g-a- aaacttacaa ---aaccatc cgcct-gggg
actacg-agc --acagc-tt aaaacccaaa ggacttggc- -ggtgcccca gacccacc-t
agaggagcct g-ttctagaa ccgataaccc cc--gtt-aa acctcaccac ct-cttgt--
t--ttcc-cc gcctatatac cg-cc-gtcg -tcagcttac cctgtgaa-g gcc-caaca-
gtaagc-aaa atggg---t- t-t--a-gcc caaaacgtc- aggtcgaggt gtag-cgcac
gagat--gga aagaaat-gg gctacatttt ct-ac---ca ca-gaaca-c cac-----ga
acgg-caccc tg-aaacatg -acgc-c--- -tgaaggagg atttagtagt aaaa-agc-a
aatagagtgt ccttttg--- --aa-t-tag gct-ctg-ag gcgcgcacac accgccc
>Loricariidae_Neoplecostomus_espiritosantensis_2_1
tatgcccag- ccctaaacct tgat--t-a- aaacttacaa ---aaccatc cgcca-gggg
actaca-agc --acagc-tt aaaacccaaa ggacttggc- -ggtgcctca gacccacc-t
agaggagcct g-ttctagaa ccgataaccc cc--gtt-aa acctcaccac ct-cttgc--
t--tccc-cc gcctatatac cg-cc-gtcg -tcagcttac cctgtgaa-g gcc-caaca-
gtaagc-aaa atggg---t- t-t--a-acc caaaacgtc- aggtcgaggt gtag-cgcac
gagat--gga aagaaat-gg gctacatttt ct-ac---ca ca-gaaca-c cac-----ga
atgg-caccc tg-aaacatg -acgc-c--- -tgaaggagg atttagtagt aaaa-agc-a
aatagagtgt ccttttg--- --aa-t-tag gct-ctg-ag acgcgcacac accgccc
>Loricariidae_Neoplecostomus_espiritosantensis_3_1
tatgcccag- ccctaaacct tgat--t-a- aaacttacaa ---aaccatc cgcca-gggg
actaca-agc --acagc-tt aaaacccaaa ggacttggc- -ggtgcctca gacccacc-t
agaggagcct g-ttctagaa ccgataaccc cc--gtt-aa acctcaccac ct-cttgc--
t--tccc-cc gcctatatac cg-cc-gtcg -tcagcttac cctgtgaa-g gcc-caaca-
gtaagc-aaa atggg---t- t-t--a-acc caaaacgtc- aggtcgaggt gtag-cgcac
gagat--gga aagaaat-gg gctacatttt ct-ac---ca ca-gaaca-c cac-----ga
atgg-caccc tg-aaacatg -acgc-c--- -tgaaggagg atttagtagt aaaa-agc-a
aatagagtgt ccttttg--- --aa-t-tag gct-ctg-ag acgcgcacac accgccc
>Loricariidae_Pareiorhina_carrancas_2_1
tatgcccag- ccctaaacct tgat--g-a- aaagttacaa ---aatcatc cgcca-ggga
actacg-agc --acagc-tt aaaacccaaa ggacttggc- -ggtgcctca gacccacc-t
agaggagcct g-ttctagaa ccgataaccc cc--gtt-aa acctcaccac ct-cttgt--
t--ttcc-cc gcctatatac cg-cc-gtcg -tcagcttac cctgtgaa-g gtc-caaca-
gtaagc-aaa acggg---c- t-c--a-gcc caaaacgtc- aggtcgaggt gtag-cgcac
gagat--ggg aagaaat-gg gctacatttt ct-ac---ca ca-gaaca-c cac-----ga
atag-cgccc tg-aaacatg -acgc-c--- -tgaaggagg atttagtagt aaaa-agc-a
aatagagtgt ccttttg--- --aa-t-cag gct-ctg-ag gcgcgcacac accgccc
>Loricariidae_Pareiorhina_rudolphi_2_1
tatgcccag- ccctaaacct agatg---a- aagtttacaa ---aatcatc cgccaggggg
actaagaagc --acagcttt aaaacccaaa gggcttggg- cggtgcctca gatccacctt
agaggagcct gtttctagaa ccgatgaccc cc--gttaaa acctcaccac cctcttgt-t
t-gttcc-ca gcctatatac ca-cc-gtcg -tcaggttac ccttggaa-g gcc-caaca-
gtaagc-aaa atggg---c- t-c--a-acc caaaacgtc- aggtcgaggt gtag-cgcac
gaggt--ggg aagaaat-gg gctacatttt nt-ac---ca ca-gaata-c cac-----ga
atga-cgccc tg-aaacatg -acgc-c--- -tgaaggagg atttagtagt aaaa-agc-a
aatagagtgt ccttttg--- --aa-t-tag gct-ctg-ag acgcgcacac accgccc
>Loricariidae_Pterygoplichthys_etentaculatus_1_1
tatgcccag- ccctaaactt agatg---a- aattttacaa ---taacatc cgcca-ggga
actaca-agc --acagc-tt aaaacccaaa ggacttggc- -ggtgcctca gacccacc-t
agaggagcct g-ttctagaa ccgataatcc cc--gtt-aa acctcaccac cc-cttgt--
t--tttc-cc gcctatatac cg-cc-gtcg -ccagcttac cctgtgaa-g gtt-taaca-
gtaagc-aaa atggg---t- t-t--a-acc cagaacgtc- aggtcgaggt gtag-cgcat
ggggt--ggg aagaaat-gg gctacatttt ct-gc---ca ca-gaata-t tac-----ga
atgg-tgtcc tg-aaatata -acac-c--- -tgaaggagg atttagtagt aaaa-agc-a
aatagagtgt ctttttg--- --aa-t-tag gct-ctg-ag gcgcgcacac accgccc
>Loricariidae_Sturisomatichthys_festivus_1_1
tatgtccag- ccctaaacct agatg---a- aaaattacaa ---aaccatc cgcca-ggga
actacg-agc --atagc-tt aaaacccaaa ggacttggc- -ggtgcctca gatccacc-t
agaggagcct g-ttctagaa ccgataaccc cc--gtt-aa acctcaccac tt-cttgc--
t--ttcc-cc gcctatatac cg-cc-gtcg -tcagcttac cctatgaa-g gcc-caaca-
gtaagc-gaa atgag---t- t-c--a-acc caaaacgtc- aggtcgaggt gtag-cgcac
gaagt--ggg aagaaat-gg gctacatttt ct-ac---ca ca-gaata-t aac-----gg
atag-tgccc tg-aaa-ata -gcac-c--- -tgaaggagg atttagcagt aaaa-agc-a
aatagagagt gcttttg--- --aa-t-tag gct-ctg-ag gcgcgcacac accgccc
>Pimelodidae_Pimelodus_argenteus_1_1
tatgcttag- ccttaaacca agatgt---- atacttacat ---acacatc cgccc-gggt
actacg-agc --gtagc-tt aaaacccaaa ggacttggc- -ggtgcctca gacccacc-t
agaggagcct g-ttctagaa ccgataaacc cc--gtt-aa acctcaccac tt-cttgt--
tt-ttcc-cc gcctatatac cg-cc-gtcg -tcagcttac cccgtgaa-g gcc-taata-
gtaagc-aaa attgg---t- --a-ca-ccc aaaaacgtc- aggtcgaggt gtag-cgtat
gaagt--ggg aagaaat-gg gctacatttt ct-ata--aa ca-gaata-c tac-----ga
atgg-cactc tg-aaa-ata --tgc-c--- -tgaaggtgg atttagtagt aaaa-agc-a
aatagtgtgt ccttttg--- --aa-t-tag gct-ctg-ag gcgcgcacac accgccc
>Pimelodidae_Pimelodus_coprophagus_1_1
tatgcttag- ccttaaacca agatgt---- atacttacat ---acacatc cgccc-gggt
actacg-agc --atagc-tt aaaacccaaa ggacttggc- -ggtgcctca gacccacc-t
agaggagcct g-ttctagaa ccgataaacc cc--gtt-aa acctcaccac tt-cttgt--
tt-tt-c-cc gcctatatac cg-cc-gtcg -tcagcttac cccgtgaa-g gcc-taata-
gtaagc-aaa attgg---t- --a-ca-ccc aaaaacgtc- aggtcgaggt gtag-cgtat
gaagt--gga aagaaat-gg gctacatttt ct-aca--aa ca-gaata-t tac-----ga
atgg-caccc tg-aaa-aca --tgc-c--- -tgaaggtgg atttagtagt aaaa-agc-a
aatagtgtgt ccttttg--- --aa-t-tag gct-ctg-ag gcgcgcacac accgccc
>Poeciliidae_Poecilia_caymanensis_1_1
nnnnnnnnnn nnnnnnnnnn nnnnnnnnnn nnnnnnnnnn nnnnnnnnnn nnnnnnggga
actacg-agc -ataagc-tt aaaacccaaa ggacttggc- -ggtgcttta gacccccc-t
agaggagcct g-ttctagaa ccgataaccc cc--gtt-cg acctcacctt tt-cttgt--
t--cttc-cc gtctatatac cg-cc-gtcg -tcagcatac cctgtgaa-g gaa-acata-
gtaggc-aaa actgg---t- a-a--a-acc caaaacgcc- aggtcgaggt gtag-catac
gaaaa--gga aagaaat-gg gctacatttc ct-c----tt ac-aggaa-a tac-----ga
attg-tgtca tg--aaaca- -acac-a--- -tgaaggagg atttagcagt aagc-aga-a
aannnnnnnn nnnnnnnnnn nnnnnnnnnn nnnnnnnnnn nnnnnnnnnn nnnnnnn
>Rivulidae_Austrofundulus_limnaeus_1_1
nnnnnnnnnn nnnnnnnnnn nnnnnnnnnn nnnnnnnnnn nnnnnnnnnn nnnnnngaaa
actacg-agc -agaagc-tt aaaactcaaa ggatttggc- -ggcgcttta aattc-cc-t
agaggagctt g-tcctgtaa tcgataatcc cc--gct-aa accttacctt ct-cttgcct
t-------ca gcctatatac cg-cc-gtcg -tcagcccac cctctgaa-g atc-taata-
gtaggc-gag atcggc--c- ----ca-gcc ccaaacgtc- aggtcaaggt atag-catac
gagaa--gag aagagat-ga gctacattcc ctaac----- ---cagg-gt tac-----gg
aaaa-tctat tg-aaaaaca gat-t----- -taaagtaga atttagcagt aagt-aaa-a
aatagagtgt tttactg--- --aagt-taa a-a-tta-at gcgtgcacac accgccc
>Rivulidae_Austrolebias_melanoorus_2_1
nnncctaan- ncgtaaacnt tggga---a- aatttngcac gcatttnact cgcct-gaaa
actaca-agc -gtaagc-tt aaaactcaaa gggtctggc- -ggcacttta aactatcn-t
agaggagcct g-tcctataa ttgataatcc cc--gtt-aa acctcacctt tt-ttagcta
c--ntgt-ca gcctgtatac cg-cc-gtcn -tcagcttac cccntaaa-g gccacatga-
gtaagcnaaa actng---c- --c-ca-gcc caaaacgtc- aggtcaaggt gcag-ctcac
aagaa--ggg aagagat-gg gctacatttc ct-g----ta nntaggaaan tac-----ga
ataa-tgcnt tg-aaacatg catat----- -tgaaggagg atttagcagt aagt-aaa-a
aatagagtgt ttttctg--- --aaaa--ag gtc-tta-aa ggnnnnnnnn nnnnnnn
>Rivulidae_Kryptolebias_brasiliensis_1_1
nnnnnnnnnn nnnnnnnnnn nnnnnnnnnn nnnnnnnnnn nnnnnnnnnn nnnnnnggag
attaca-agc -ataagc-tc aaaactcaaa ggacttggc- -ggcgcttta aacccacc-t
agaggagcct g-tcctgtaa ccgataaccc tc--gtt-aa accttacctt cc-tttgt--
----tct-ca gcctatatac cg-cc-gtcg -tcagctcac cct-tgaa-g gta-catta-
gtaagc-aag actgg---t- --c-ta-gcc caaaacgtc- aggtcgaggt gtag-catat
aagaa--gga aagagat-gg gctacatttc ct-a----ca ta--gggaac cac-----gg
atag-cataa tg-aaacaag tgcat----- -tgaagaagg atttagcagt aagt-aaa-a
aatagagtgt tttactg--- --aaac--cg gcc-cta-aa gcgcgcacac accgccc
>Rivulidae_Trigonectes_rubromarginatus_1_1
nnnnnnnnnn nnnnnnnnnn nnnnnnnnnn nnnnnnnnnn nnnnnnnnnn nnnnnngaaa
attaca-agc -ataagc-tc aaaactcaga ggacttggc- -ggcgcttta gacccacc-t
agaggagcct g-tcctataa ccgataaccc cc--gtt-aa accttacctt ct-tttgc--
----ctc-ca gtctatatac cg-cc-gtcg -tcagcttac cct-tgag-g gttctacta-
gtaagc-gag ttcgg--cc- --t-aa-gcc ccagacgtc- aggtcgaggt gtag-catat
aagaa--gag aagagat-gg gctacatttc ct-a----tt aa--aggact gcc-----gg
ataa-tgttt tg-aaataaa catat----- -tgaagcagg atttagcagt aagt-aaa-a
aatagagcgt tttactg--- --aaac-ttg gcc-ctt-aa gcgcgcacac accgccc
>Rivulidae_Plesiolebias_aruana_1_1
nnnnnnnnnn nnnnnnnnnn nnnnnnnnnn nnnnnnnnnn nnnnnnnnnn nnnnnngaaa
attaca-agc -ataagc-tc aaaactcaaa ggacttggc- -ggcgcttta gatccccc-t
agaggagcct g-tcctataa ccgataatcc tc--gtt-aa accttacctt ct-tttaa--
----cta-aa gtctatgtac cg-cc-gtcg -tcagctcac ccc-caaa-g gcc-ccaaa-
gttagc-aaa atcgg---t- --t-ta-gcc ccaaacgtc- aggtcgaggt gtaa-cacat
aagaa--gtg aagagat-tg gctacatttc ct-a----cc ta--aggtga aac-----ag
aaaa-tgctt tg-aaacaag tcttt----- -tgaagctgg atttagtagt aagt-aaa-a
aatagagtgt tttactg--- --aaat--ag gct-ctt-aa gcgcgcacac accgccc
>Rivulidae_Trigonectes_balzanii_1_1
nnnnnnnnnn nnnnnnnnnn nnnnnnnnnn nnnnnnnnnn nnnnnnnnnn nnnnnngata
attaca-agc -ataagc-tc aaaacttata gggcttggc- -ggcgcttta tatccacc-t
agaggagcct g-tcctataa cctataaccc cc--gtt-aa accttacctt ct-tttgc--
----ttc-ca gtctatatac cg-cc-gtcg -ttagcttac cct-ttag-g gttctacta-
gtaagc-aag ttcgg--ct- --t-aa-gcc ccagacgtc- aggtcgaggt gtag-catat
aagaa--gag aagagat-gg gctacatttc ct-at---tt aa--aggacc ccc-----gg
ataa-tgttt tg-aaacaaa catat----- -tgaagcagg atttagcagt aagt-aaa-a
aatagagagt tttgctg--- --atac-ttg ggc-ctt-aa gcgcgcacac accgccc
>Ariidae_Cathorops_fuerthii_2_1
tatgcttag- ccctaaaccc agatgt---- accactacat at-ctacatc cgcca-gggt
actaca-agc --acagc-tt aaaacccaaa ggacttggc- -ggtgcctca aacccacc-t
agaggagcct g-ttctagaa ccgatacccc tc--gtt-aa acctcaccac tt-cttgt--
tt-ct-c-cc gcctatatac cg-cc-gtcg -tcagcttac cctgtgaa-g gcc-taata-
gtaagc-aga atggg---t- --t-ta-ccc aaaaacgtc- aggtcgaggt gtag-cgtat
gaagt--gga aagaaat-gg gctacatttt ct-ac---aa ca-gaatatt tac-----ga
acgg-cactc tg-aaa-aca -atgc-c--- -caaaggtgg atttagtagt aaaa-agc-a
aacagaaagt ctttttg--- --aa-t-tag gct-ctg-ag gcgcnnnnnn nnnnnnn
>Callichthyidae_Corydoras_loxozonus_1_1
nnnnnnnnnn nnnnnnnnnn nnnnnnnnnn nnnnnnnnnn nnnnnnnnnn cgcca-gggg
actacg-agc --atagc-tt aaaacccaaa ggacttggc- -ggtgtctca gacccacc-t
agaggagcct g-ttctagaa ccgataaccc cc--gtt-aa acctcaccac tt-cttgt--
t--aatc-cc gcctatatac cg-cc-gtcg -ccagcttac cctatgaa-g gta-aaaca-
gtaagc-aaa atgaa---c- a-a--a-act caaaacgtc- aggtcgaggt gtag-cgcac
gaagt--ggg aagaaat-gg gctacatttt ct-at---ta ca-gaaaa-t cac-----ga
atgg-tttac tg-aaacac- -atac-g--- -tgaaggagg atttagtagt aaaa-agc-a
aatagagagt ccttttg--- --aa-c-cag gct-ctg-ag acacgcnnnn nnnnnnn
>Callichthyidae_Corydoras_simulatus_1_1
nnnnnnnnnn nnnnnnnnnn nnnnnnnnnn nnnnnnnnnn nnnnnnnnnn cgcct-gggt
actacg-agc --acagc-tt aaaacccaaa ggacttggc- -ggtgtctca gatccacc-t
agaggagcct g-ttctagaa ccgataaacc cc--gtt-aa acctcaccac tt-ctcgc--
c--aatt-cc gtctatatac cg-cc-gtcg -caagcttac cccgtgag-g gtt-taata-
gtaagc-aaa atgag---t- a-a--a-acc caaaacgtc- aggtcgaggt gtag-catac
gaagt--ggg aagaaat-gg gctacatttt ct-at---ca ca-gaaaa-c cac----gga
atta-tgtac tg-aaacgt- -actc-t--- -tgaaggagg atttagaagt aaaa-aga-a
aacagagagt ccttttg--- --aa-c-cag gct-ctg-ag acaagcnnnn nnnnnnn
>Callichthyidae_Corydoras_simulatus_2_1
nnnnnnnnnn nnnnnnnnnn nnnnnnnnnn nnnnnnnnnn nnnnnnnnnn cgcct-gggt
actacg-agc --acagc-tt aaaacccaaa ggacttggc- -ggtgtctca gatccacc-t
agaggagcct g-ttctagaa ccgataaacc cc--gtt-aa acctcaccac tt-ctcgc--
c--aatt-cc gtctatatac cg-cc-gtcg -caagcttac cccgtgag-g gtt-taata-
gtaagc-aaa atgag---t- a-a--a-acc caaaacgtc- aggtcgaggt gtag-catac
gaagt--ggg aagaaat-gg gctacatttt ct-ac---ca ca-gaaaa-c cac----gga
atta-tgtac tg-aaacgt- -actc-t--- -tgaaggagg atttagaagt aaaa-aga-a
aacagagagt ccttttg--- --aa-c-cag gct-ctg-ag acaagcnnnn nnnnnnn
>Characidae_Bryconamericus_ikaa_2_1
tatgcttag- ccttaaacct agatgtt--- gaatatacaa a--c-acatc cgcca-gggt
actaca-agc -gctagc-tt aaaacccaaa ggacttgac- -ggtgtctca gacccacc-t
agaggagcct g-ttctagaa ccgataatcc cc--gtt-aa acctcaccac cc-cttgt--
t--ttcc-cc gcctatatac cg-cc-gtcg -caagcttac cctgtgaa-g gac-taata-
gtaagc-aaa atggg---t- a-a--a-tcc caaaacgtc- aggtcgaggt gtag-cttac
gaggt--ggg aagaaat-gg gctacatttt ct-at---ac ca-gaata-a tac-----ga
acag-cacca tg-aaac-tt -gtgc-t--- -agaaggtgg atttagtagt aaaa-aac-a
aatagagagt ctttttg--- --aa-c-cag gct-ctg-ag acgcgcacac accgccc
>Characidae_Creagrutus_bolivari_1_1
tatgcttag- ccttaaacct agatgtt--- aaacctacaa a--aaacatc cgcca-gggt
actaca-agc -gctagc-tt aaaacccaaa ggacttgac- -ggtgtctca gacccacc-t
agaggagcct g-ttctagaa ccgataatcc cc--gtt-aa acctcaccac cc-cttgt--
t--taac-cc gcctatatac cg-cc-gtcg -caagcttac cctgtgaa-g gtc-ccata-
gtaagc-aaa atggg---t- a-a--a-tcc caaaacgtc- aggtcgaggt gtag-cttat
gaggt--ggg aagaaat-gg gctacatttt ct-at---at ca-gaat--a tac-----ga
acaa-cacta tg-aaa-tta -gtgt-t--- -agaaggtgg atttagtagt aaaa-aac-a
aatagagagt ctttttg--- --aa-c-cag gct-ctg-ag acgcgcacac accgccc
>Characidae_Creagrutus_brevipinnis_1_1
tatgcttag- ccttaaacct agatgtt--- aaatttacaa g--caacatc cgcca-gggt
actaca-agc -gctagc-tt aaaacccaaa ggacttgac- -ggtgtctca gacccacc-t
agaggagcct g-ttctagaa ccgataatcc cc--gtt-aa acctcaccac cc-cttgt--
t--taac-ca gcctatatac cg-cc-gtcg -caagcttac cctgtgaa-g gtc-ccata-
gtaagc-aaa atggg---t- a-t--a-tcc cagaacgtc- aggtcgaggt gtag-cttat
gaggt--ggg aagaaat-ag gctacatttt ct-ac---at ca-gaata-a aac-----ga
acag-cacta tg-aaat-ta -gagc-t--- -cgaaggtgg atttagtagt aaaa-aac-a
aatagagagt ctttttg--- --aa-a-tag gct-ctg-ag acgcgtacac accgccc
>Characidae_Creagrutus_changae_1_1
tatgcttag- ccttaaaccc agatgtt--- aaatttacaa g--aaacatc cgcca-gggt
actaca-agc -gctagc-tt aaaacccaaa ggacttgac- -ggtgtctca gacccacc-t
agaggagcct g-ttctagaa ccgataaccc cc--gtt-aa acctcaccac cc-cttgt--
t--taac-cc gcctatatac cg-cc-gtcg -caagcttac cctgtgaa-g gtc-tcata-
gtaagc-aaa atggg---t- a-a--a-ccc caaaacgtc- aggtcgaggt gtag-cttat
gaggt--ggg aagaaat-gg gctacatttt ct-at---at ca-gaat--a tac-----ga
acac-cacta tg-aaattta -gtgc-t--- -cgaaggtgg atttagtagt aaaa-aac-a
aatagagagt ctttttg--- --aa-c-cag gct-ctg-ag acgcgcacac accgccc
>Characidae_Creagrutus_maxillaris_1_1
tatgcttag- ccttaaacc- agatgtt--- aaatttacaa g--cagcatc cgcca-gggt
actaca-agc -gctagc-tt aaaacccaaa ggacttgac- -ggtgtctca gacccacc-t
agaggagcct g-ttctagaa ccgataatcc cc--gtt-aa acctcaccac cc-cttgt--
c--caac-cc gcctatatac cg-cc-gtcg -caagcttac cctgtgaa-g gtc-ccata-
gtaagc-aaa atggg---t- a-a--a-tcc caaaacgtc- aggtcgaggt gtag-cttac
gaggt--ggg aagaaat-gg gctacatttt ct-at---at ca-gaata-a tac-----ga
acag-cacca tg-aaattta -gtgc-t--- -cgaaggtgg atttagtagt aaaa-aac-a
aatagagagt ctttttg--- --aa-c-cag gct-ctg-ag acgcgcacac accgccc
>Characidae_Creagrutus_phasma_1_1
tatgcttag- ccttaaacct agatgtt--- aaatttacaa g--caacatc cgcca-gggt
actaca-agc -gctagc-tt aaaacccaaa ggacttgac- -ggtgtctca gacccacc-t
agaggagcct g-ttctagaa ccgataatcc cc--gtt-aa acctcaccac cc-cttgt--
t--taac-cc gcctatatac cg-cc-gtcg -caagcttac cctgtgaa-g gtt-tcata-
gtaagc-aaa atggg---t- a-a--a-tcc cagaacgtc- aggtcgaggt gtag-cttac
gaggt--ggg aagaaat-gg gctacatttt ct-ac---at ca-gaata-a tac-----ga
acag-cacca tg-aaatcta -gtgc-t--- -cgaaggtgg atttagtagt aaaa-aac-a
aatagagagt ctttttg--- --aa-c-cag gct-ctg-ag acgcgcacac accgccc
>Characidae_Creagrutus_ungulus_1_1
tatgcttag- ccttaaaccc agatgtt--- aaatttacaa g--caacatc cgcca-gggt
actaca-agc -gctagc-tt aaaacccaaa ggacttgac- -ggtgtctca gacccacc-t
agaggagcct g-ttctagaa ccgataatcc cc--gtt-aa acctcaccac cc-cttgt--
t--taac-cc gcctatatac cg-cc-gtcg -caagcttac cctgtgaa-g gtc-tcata-
gtaagc-aaa atggg---t- a-a--a-ccc cagaacgtc- aggtcgaggt gtag-cttac
gaggt--ggg aagaaat-gg gctacatttt ct-gc---at ca-gaata-a tac-----ga
acag-cacta tg-aaat-aa -gtgc-t--- -taaaggtgg atttagtagt aaaa-aac-a
aatagagagt ctttttg--- --aa-c-cag gct-ctg-ag acgcgcacac accgccc
>Characidae_Diapoma_guarani_2_1
tatgcttag- ccttaaaccc agatgtt--- gaacttacaa g--caacatc cgcca-gggt
actaca-agc -gctagc-tt aaaacccaaa ggacttgac- -ggtgtctca gacccacc-t
agaggagcct g-ttctagaa ccgataatcc cc--gtt-aa acctcaccac cc-cttgt--
t--tcct-cc gcctatatac cg-cc-gtcg -caagcttac cctgtgaa-g gtc-taata-
gtaagc-aaa atggg---t- a-a--a-tcc caaaacgtc- aggtcgaggt gtag-cttac
gaggt--ggg aagaaat-gg gctacatttt ct-at---ac ca-gaata-a tac-----ga
acag-cacca tg-aaat-tg -atgc-t--- -cgaaggtgg atttagtagt aaaa-aac-a
aatagagagt ctttttg--- --aa-c-cag gct-ctg-ag acgcgcacac accgccc
>Characidae_Eretmobrycon_gonzalezi_1_1
tatgcttag- ccttaaacct agatgtt--- aaacttacaa g--caacatc cgcca-gggt
actaca-agc -gctagc-tt aaaacccaaa ggacttgac- -ggtgtctca gacccacc-t
agaggagcct g-ttctagaa ccgataatcc cc--gtt-aa acctcaccac cc-cttgt--
t--ttcc-cc gcctatatac cg-cc-gtcg -caagcttac cctgtgaa-g gtc-ccata-
gtaagc-aaa atggg---t- a-t--a-tcc cagaacgtc- aggtcgaggt gtag-cttac
gaggt--gga aagaaat-gg gctacatttt ct-aa---at ca-gaat--a cac-----ga
acgg-cacta tg-aaac-ta -gtgc-c--- -tgaaggtgg atttagcagt aaaa-aac-a
aatagagagt ctttttg--- --aa-t-cag gct-ctg-ag acgcgcacac accgccc
>Characidae_Gephyrocharax_chocoensis_3_1
tatgcttag- ccttaaacct agatgtt--- aaatttacaa a--caacatc cgcca-gggt
actaca-agc -gctagc-tt aaaacccaaa ggacttgac- -ggtgtctca gacccacc-t
agaggagcct g-ttctagaa ccgataatcc cc--gtt-aa acctcaccac cc-cttgt--
t--ttcc-cc gcctatatac cg-cc-gtcg -caagcttac cctgtgaa-g gtc-ccata-
gtaagc-aaa atggg---t- a-a--a-tcc caaaacgtc- aggtcgaggt gtag-ctcac
gaggt--ggg aagaaat-gg gctacatttt ct-gc---at ca-gaata-a tac-----ga
acga-tatca tg-aaat-tg -atac-c--- -cgaaggtgg atttagtagt aaaa-aac-a
aatagagagt ctttttg--- --aa-c-cag gct-ctg-ag acgcgcacac accgccc
>Characidae_Gephyrocharax_intermedius_2_1
tatgcttag- ccttaaacct agatgtt--- aaatttacaa a--caacatc cgcca-gggt
actaca-agc -gctagc-tt aaaacccaaa ggacttgac- -ggtgtctca gacccacc-t
agaggagcct g-ttctagaa ccgataatcc cc--gtt-aa acctcaccac cc-cttgt--
t--ttcc-cc gcctatatac cg-cc-gtcg -caagcttac cctgtgaa-g gtc-ccata-
gtaagc-aaa atggg---t- a-a--a-tcc caaaacgtc- aggtcgaggt gtag-ctcac
gaggt--ggg aagaaat-gg gctacatttt ct-gc---at ca-gaata-a tac-----ga
acga-tatca tg-aaac-tg -atac-c--- -cgaaggtgg atttagtagt aaaa-aac-a
aatagagagt ctttttg--- --aa-c-cag gct-ctg-ag acgcgcacac accgccc
>Characidae_Hemibrycon_inambari_2_1
tatgcttag- ccttaaacct agatgtt--- taatttacaa a--caacatc cgcca-gggt
actaca-agc -gctagc-tt aaaacccaaa ggacttgac- -ggtgtctca gacccacc-t
agaggagcct g-ttctagaa ccgataatcc cc--gtt-aa acctcaccac cc-cttgt--
t--ttct-cc gcctatatac cg-cc-gtcg -caagcttac cctgtgaa-g gtc-tcata-
gtaagc-aaa atggg---t- a-a--a-tcc ctaaacgtc- aggtcgaggt gtag-cttac
gaggt--ggg aagaaat-gg gctacatttt ct-at---ac ca-gaata-a tac-----ga
acaa-cacta tg-aaat-ta -gtgc-t--- -cgaaggtgg atttagtagt aaaa-aac-a
aatagagagt ctttttg--- --aa-c-cag gct-ctg-ag acgcgcacac accgccc
>Characidae_Hemibrycon_polyodon_1_1
tatgcttag- ccttaaacct agatgtt--- taatttacaa g--caacatc cgcca-gggt
actaca-agc -gctagc-tt aaaacccaaa ggacttgac- -ggtgtctca gacccacc-t
agaggagcct g-ttctagaa ccgataatcc cc--gtt-aa acctcaccac cc-cttgt--
t--ttcc-cc gcctatatac cg-cc-gtcg -caagcttac cctgtgaa-g gtc-tcata-
gtaagc-aaa atggg---t- a-a--a-tcc caaaacgtc- aggtcgaggt gtag-cttac
gaggt--ggg aagaaat-gg gctacatttt ct-at---at ca-gaata-a tac-----ga
acag-cacta tg-aaac-ta -gtgc-t--- -cgaaggtgg atttagtagt aaaa-aac-a
aatagagagt ctttttg--- --aa-c-cag gct-ctg-ag acgcgcacac accgccc
>Characidae_Hyphessobrycon_anisitsi_1_1
nnngcttag- ccttaaacct agatatt--- tatattacaa a--aaatatc cgcca-gggt
actacg-agc -gctagc-tt aaaacccaaa ggacttgac- -ggtgtctca gacccacc-t
agaggagcct g-ttctagaa ccgataatcc ac--gtt-ta acctcaccac ct-cttgt--
t--ctcc-cc gcctatatac cg-cc-gtcg -caagcttac cctgtgaa-g gac-tatca-
gtaagc-aaa atggg---t- a-a--a-tcc caaaacgtc- aggtcgaggt gtag-cttac
ggggt--ggg aagaaat-gg gctacatttt ct-gt---at ca-gaata-- tac-----ga
atgg-tatta tg-aaac-ta -atac-c--- -tgaaggtgg atttagtagt aaaa-atc-a
aatagaaagt cattttg--- --aa-t-tag gct-ctg-ag acgcgcnnnn nnnnnnn
>Characidae_Hyphessobrycon_erythrostigma_1_1
nnngcttag- ccttaaacct agatact--- aattttaca- a--aattatc cgcca-gggt
actaca-agc -gctagc-tt gaaacccaaa ggacttgac- -ggtgtctca gacccacc-t
agaggagcct g-ttctagaa ccgatattcc tc--gtt-aa acctcaccac cc-cttgt--
c--tcca-ca gcctatatac cg-cc-gtcg -caagcttac cctgtgaa-g gat-aaaca-
gtaagc-aaa atgga---t- a-a--t-gtc caaaacgtc- aggtcgaggt gtag-cttac
ggggt--ggg aagaaat-gg gctacatttt ct-aa--tct ta-gaac--a aac-----ga
acgg-catta tg-aaat-ta -atcc-c--- -taaaggtgg atttagaagt aaaa-atc-a
aatagagagt cattttg--- --aa-c-cag gct-ctg-ag acgcgcnnnn nnnnnnn
>Characidae_Jupiaba_polylepis_1_1
nnngcttag- ccttaaactt agatgtt--- taaactacaa g--aaacatc cgcca-gggt
actacg-agc -gctagc-tt aaaacccaaa ggacttgac- -ggtgtctca gacccacc-t
agaggagcct g-tcctagaa ccgataatcc ac--gtt-ta acctcaccac tt-cttgt--
t--cccc-cc gcctatatac cg-cc-gtcg -taagcttac cctgtgaa-g gat-taaca-
gtaagc-ata atggg----- a---aactcc caaaacgtc- aggtcgaggt gtag-cttat
gaagt--ggg aagagat-gg gctacatttt ct-ac---ac ca-gaata-- tac-----ga
atgg-cacta tg-aaacta- -atgc-c--- -tgaaggtgg atttagaagt aaaa-atc-a
attagagagt cattttg--- --aa---cca gct------- ---------- -------
>Characidae_Knodus_alpha_1_1
tatgcttag- ccttaaaccc agatgtt--- aaacttacaa g--caacatc cgcca-gggt
actaca-agc -gctagc-tt aaaacccaaa ggacttgac- -ggtgtctca gacccacc-t
agaggagcct g-ttctagaa ccgataatcc cc--gtt-aa acctcaccac cc-cttgt--
t--ttac-cc gcctatatac cg-cc-gtcg -caagcttac cctgtgaa-g gtt-tcata-
gtaagc-aaa atggg---t- a-a--a-tcc caaaacgtc- aggtcgaggt gtag-ctcac
gaggt--ggg aagaaat-gg gctacatttt ct-at---at ca-gaata-a tac-----ga
acag-cacca tg-aaat-tt -gtgc-t--- -cgaaggtgg atttagtagt aaaa-aat-a
aatagagagt ctttttg--- --aa-c-cag gct-ctg-ag acgcgcacac accgccc
>Characidae_Knodus_alpha_2_1
tatgcttag- ccttaaacct agatgtt--- aaatttacaa g--caacatc cgcca-gggt
actaca-agc -gctagc-tt aaaacccaaa ggacttgac- -ggtgtctca gacccacc-t
agaggagcct g-ttctagaa ccgataatcc cc--gtt-aa acctcaccac cc-cttgt--
t--ttcc-cc gcctatatac cg-cc-gtcg -caagcttac cctgtgaa-g gtt-tcata-
gtaagc-aaa atggg---t- a-a--a-tcc caaaacgtc- aggtcgaggt gtag-cttac
gaggt--ggg aagaaat-gg gctacatttt ct-at---at ca-gaata-a tac-----ga
acag-cacca tg-aaat-tt -gtgc-t--- -cgaaggtgg atttagtagt aaaa-aat-a
aatagagagt ctttttg--- --aa-c-cag gct-ctg-ag acgcgcacac accgccc
>Characidae_Knodus_chapadae_1_1
tatgcttag- ccttaaacct agatgtt--- aaa-ttacaa g--caacatc cgcca-gggt
actaca-agc -gctagc-tt aaaacccaaa ggacttgac- -ggtgtctca gacccacc-t
agaggagcct g-ttctagaa ccgataatcc cc--gtt-aa acctcaccac cc-cttgt--
t--ttac-cc gcctatatac cg-cc-gtcg -caagcttac cctgtgaa-g gtt-tcata-
gtaagc-aaa agggg---t- a-a--a-tcc caaaacgtc- aggtcgaggt gtag-cttac
gaggt--ggg aagaaat-gg gctacatttt ct-at---at ca-gaata-a tac-----gg
acag-cacca tg-aaac-tc -gtgc-t--- -cgaaggtgg atttagtagt aaaa-aac-a
aatagagagt ctttttg--- --aa-c-cag gct-ctg-ag acgcgcacac accgccc
>Characidae_Knodus_chapadae_2_1
tatgcttag- ccttaaacct agatgtt--- aaa-ttacaa g--caacatc cgcca-gggt
actaca-agc -gctagc-tt aaaacccaaa ggacttgac- -ggtgtctca gacccacc-t
agaggagcct g-ttctagaa ccgataatcc cc--gtt-aa acctcaccac cc-cttgt--
t--ttcc-cc gcctatatac cg-cc-gtcg -caagcttac cctgtgaa-g gtt-tcata-
gtaagc-aaa agggg---t- a-a--a-tcc caaaacgtc- aggtcgaggt gtag-cttac
gaggt--ggg aagaaat-gg gctacatttt ct-gt---at ca-gaata-a cac-----gg
acag-cacca tg-aaac-tc -gtgc-t--- -caaaggtgg atttagtagt aaaa-aat-a
aatagagagt ctttttg--- --aa-c-cag gct-ctg-ag acgcgcacac accgccc
>Characidae_Knodus_deuterodonoides_1_1
tatgcttag- ccttaaactt agatgtt--- aaatttacaa g--cagcatc cgcca-gggt
actaca-agc -gctagc-tt aaaacccaaa ggacttgac- -ggtgtctca gacccacc-t
agaggagcct g-ttctagaa ccgataatcc cc--gtt-aa acctcaccac cc-cttgt--
t--ttcc-cc gcctatatac cg-cc-gtcg -caagcttac cctgtgaa-g gtc-tcata-
gtaagc-aaa atggg---t- a-c--a-tcc caaaacgtc- aggtcgaggt gtag-cttac
gaggt--ggg aagaaat-gg gctacatttt ct-at---at ca-gaata-a tac-----ga
acag-cacca tg-aaat-tt -gtgc-t--- -cgaaggtgg atttagtagt aaga-aat-a
aatagagagt ctttttg--- --aa-c-cag gct-ctg-ag acgcgcacac accgccc
>Characidae_Knodus_deuterodonoides_2_1
tatgcttag- ccttaaactt agatgtt--- aaatttacaa g--cagcatc cgcca-gggt
actaca-agc -gctagc-tt aaaacccaaa ggacttgac- -ggtgtctca gacccacc-t
agaggagcct g-ttctagaa ccgataatcc cc--gtt-aa acctcaccac cc-cttgt--
t--ttcc-cc gcctatatac cg-cc-gtcg -caagcttac cctgtgaa-g gtc-tcata-
gtaagc-aaa atggg---t- a-c--a-tcc caaaacgtc- aggtcgaggt gtag-cttac
gaggt--ggg aagaaat-gg gctacatttt ct-at---at ca-gaata-a tac-----ga
acgg-cacca tg-aaat-tt -gtgc-t--- -cgaaggtgg atttagaagt aaaa-aat-a
aatagagagt ctttttg--- --aa-c-cag gct-ctg-ag acgcgcacac accgccc
>Characidae_Knodus_heteresthes_3_1
tatgcttag- ccttaaacct agatgtt--- atatttacaa g--aaacatc cgcca-gggt
actaca-agc -gctagc-tt aaaacccaaa ggacttgac- -ggtgtctca gacccacc-t
agaggagcct g-ttctagaa ccgataatcc cc--gtt-aa acctcaccac cc-cttgt--
t--ttcc-cc gcctatatac cg-cc-gtcg -caagcttac cctgtgaa-g gtc-tcata-
gtaagc-aga atggg---t- a-a--a-tcc caaaacgtc- aggtcgaggt gtag-cttac
gaggt--ggg aagaaat-gg gctacatttt ct-at---at ca-gaata-a cac-----ga
acag-cacca tg-aaat-tt -gtgc-t--- -tgaaggtgg atttagcagt aaaa-aat-a
aatagagagt ctttttg--- --aa-c-cag gct-ctg-ag acgcgcacac accgccc
>Characidae_Knodus_hypopterus_2_1
tatgcttag- ccttaaaccc agatgtt--- aaatttacaa g--caacatc cgcca-gggt
actaca-agc -gctagc-tt aaaacccaaa ggacttgac- -ggtgtctca gacccacc-t
agaggagcct g-ttctagaa ccgataatcc cc--gtt-aa acctcaccac cc-cttgt--
t--ttcc-cc gcctatatac cg-cc-gtcg -caagcttac cctgtgaa-g gtc-tcata-
gtaagc-aaa atggg---t- a-a--a-tcc caaaacgtc- aggtcgaggt gtag-cttac
gaggt--ggg aagaaat-gg gctacatttt ct-at---at ta-gaata-a tac-----ga
acag-cacca tg-aaat-tc -gtgc-t--- -cgaaggtgg atttagtagt aaaa-aat-a
aatagagagt ctttttg--- --aa-c-cag gct-ctg-ag acgcgcacac accgccc
>Characidae_Knodus_megalops_1_1
tatgcttag- ccttaaacct agatgtt--- aaatttacaa a--caacatc cgcca-gggt
actaca-agc -gctagc-tt aaaacccaaa ggacttgac- -ggtgtctca gacccacc-t
agaggagcct g-ttctagaa ccgataatcc cc--gtt-aa acctcaccac cc-cttgt--
t--ttcc-cc gcctatatac cg-cc-gtcg -caagcttac cctgtgaa-g gtt-tcata-
gtaagc-aaa atggg---t- a-g--a-tcc caaaacgtc- aggtcgaggt gtag-cttac
gaggt--ggg aagaaat-gg gctacatttt ct-at---gt ca-gaata-a tac-----ga
acag-cacca tg-aaat-tt -gtgc-t--- -cgaaggtgg atttagtagt aaaa-gat-a
aatagagann nnnnnnnnnn nnnnnnnnnn nnnnnnnnnn nnnnnnnnnn nnnnnnn
>Characidae_Mimagoniates_rheocharis_1_1
tatgcttag- ccctaaactt agatgtt--- aaattcacaa a--caacatc cgcca-gggt
actaca-agc -gctagc-tt aaaacccaaa ggacttgac- -ggtgtctca gacccacc-t
agaggagcct g-ttctagaa ccgataatcc cc--gtt-aa acctcaccac cc-cttgt--
t--ttct-cc gcctatatac cg-cc-gtcg -caagcttac cctgtgaa-g gtc-tcata-
gtaagc-aaa atggg---t- a-a--a-tcc caaaacgtc- aggtcgaggt gtag-ctcac
gaggt--ggg aagaaat-gg gctacatttt ct-at---at ca-gaat--a tac-----ga
acga-cacca tg-aaat-tg -gtgc-c--- -cgaaggtgg atttagtagt aaaa-aac-a
aatagagagt ctttttg--- --aa-c-cag gct-ctg-ag acgcgcacac accgccc
>Characidae_Mimagoniates_rheocharis_2_1
tatgcttag- ccctaaactt agatgtt--- aaattcacaa a--caacatc cgcca-gggt
actaca-agc -gctagc-tt aaaacccaaa ggacttgac- -ggtgtctca gacccacc-t
agaggagcct g-ttctagaa ccgataatcc cc--gtt-aa acctcaccac cc-cttgt--
t--ttct-cc gcctatatac cg-cc-gtcg -caagcttac cctgtgaa-g gtt-tcata-
gtaagc-aaa atggg---t- a-a--a-tcc caaaacgtc- aggtcgaggt gtag-ctcac
gaggt--ggg aagaaat-gg gctacatttt ct-at---at ca-gaat--a tac-----ga
acga-cacca tg-aaat-tg -gtgc-c--- -cgaaggtgg atttagtagt aaaa-aac-a
aatagagagt ctttttg--- --aa-c-cag gct-ctg-ag acgcgcacac accgccc
>Characidae_Moenkhausia_lepidura_1_1
tatgctcag- tcctaaacca agatgtt--a aaaaatacag a--aagcatc cgcca-gggt
actacg-agc -gctagc-tt aaaacccaaa ggacttggc- -ggtgtctca gacccatc-t
agaggagcct g-tcctagaa ccgataatcc cc--gtt-aa acctcaccac ct-cttgc--
a--attt-ca gcctatatac cg-cc-gtcg -caagcttac cctgtgaa-g ggt-taaca-
gtaagc-aaa atggg---c- a-g--a-gcc cagaacgtc- aggtcgaggt gtag-cctac
gaggt--ggg aagagat-gg gctacatttt ct-at--tat ta-gaat--a tac-----ga
atgg-cacct tg-aaat-ac -gtgc-c--- -tgaaggtgg atttagtagt aaaa-atc-a
aatagagagt cattttg--- -aaa-c-aag gct-ctg-ag acgcgcacac accgccc
>Characidae_Moenkhausia_sanctaefilomenae_2_1
tatgcttag- ccttaaacct agatgtt--- aataatacaa a--aaacatc cgcca-gggt
actacg-agc -gctagc-tt gaaacccgaa ggacttgac- -ggtgtctca gacccgcc-t
agaggagcct g-ttctagaa ccgataatcc tc--gtt-ca acctcactac cc-cttgt--
t--ctcc-ca gcctatatac cg-cc-gtcg -caagcttac cctttgaa-g gat-aaaca-
gtaagc-aaa atgaa---t- --ttaaccct cagaacgtc- aggtcgaggt gtag-cctat
ggggt--aga aagaaat-gg gctacatttt ct-at---ac ta-gaata-- tac-----ga
atgg-tgcca tg-aaatagg -cccc----- -tgaaggtgg atttagcagt aaaa-atc-a
agcagagagt cattttg--- --aa-g-cag gct-ctg-ag acgcgcacac accgccc
>Characidae_Moenkhausia_sanctaefilomenae_3_1
tatgcttag- ccttaaacct agatgtt--- aataatacaa a--aaacatc cgcca-gggt
actacg-agc -gctagc-tt gaaacccgaa ggacttgac- -ggtgtctca gacccgcc-t
agaggagcct g-ttctagaa ccgataatcc tc--gtt-ca acctcactac cc-cttgt--
t--ctcc-ca gcctatatac cg-cc-gtcg -caagcttac cctttgaa-g gat-aaaca-
gtaagc-aaa atgaa---t- --ttaaccct cagaacgtc- aggtcgaggt gtag-cctat
ggggt--aga aagaaat-gg gctacatttt ct-at---ac ta-gaata-- tac-----ga
atgg-tgcca tg-aaatagg -cccc----- -tgaaggtgg atttagcagt aaaa-atc-a
agcagagagt cattttg--- --aa-g-cag gct-ctg-ag acgcgcacac accgccc
>Characidae_Pseudocorynopoma_doriae_3_1
tatgcttag- ccttaaacct agatgtt--- aaatttacaa g--taacgtc cgcca-gggt
actaca-agc -gctagc-tt aaaacccaaa ggacttgac- -ggtgtctca gacccgcc-t
agaggagcct g-ttctagaa ccgataatcc cc--gtt-aa acctcaccac cc-cttgt--
t--tacc-cc gcctatatac cg-cc-gtcg -caagcttac cctgtgaa-g gtc-ccata-
gtaagc-aaa atggg---t- a-t--a-tcc caaaacgtc- aggtcgaggt gtag-cttac
gaggt--ggg aagaaat-gg gctacatttt ct-at---at ca-gaat--a tac-----ga
acgg-cgcca tg-aaac-tg -gtgc-c--- -cgaaggtgg atttagtagt aaaa-agc-a
aatagagagt ctttttg--- --aa-c-cag gct-ctg-ag acgcgcacac accgccc
>Characidae_Rachoviscus_graciliceps_1_1
nnngcttag- ccttaaaccc agatatt--- tttt-tacaa g--aaatatc cgcca-gggt
actaca-agc -gctagc-tt aaaacccaaa ggacttgac- -ggtgtctta gtcccacc-t
agaggagcct g-ttctagaa ccgatgatcc ac--gtt-ca acctcaccac ct-cttgt--
t--atcc-ca gcctatatac cg-cc-gtcg -caagcttac cctgtgaa-g gat-aaaca-
gtaagc-aca atgga---a- --t-t-ttcc cagaacgtc- aggtcgaggt gtag-cttat
ggggt--ggg aagaaat-gg gctacattct ct-at---at ta-gagta-- tac-----ga
atgg-cacta tg-aaat-ta -gtac-c--- -tgaaggtgg atttagcagt aaaa-atc-a
aatagagagt cattttg--- --aa-g-cag gct-ctg-ag acgcgcnnnn nnnnnnn
>Cichlidae_Andinoacara_stalsbergi_1_1
tatgcccag- ccctaaactt tgaca---gt at-attacac c--cactgtc cgcca-ggga
actacg-agc -attagc-tt aaaacccaaa ggacttggc- -ggtgcttta gatccacc-t
agaggagcct g-ttctagaa ccgataaccc cc--gtt-aa acctcaccct ct-cttgt--
t--attt-cc gcctatatac cg-cc-gtcg -tcagcttac cctgtgaa-g gta-acata-
gtaagc-aaa attag---c- ant--a-gcc caaaacgcc- aggtcgaggt gtag-catat
gagag--ggg aagaaat-gg gctacattcc cc-gt-tctt tc-tggga-a tac-----ga
acaa-tgtaa tg--aaacat -acat-t--- -agaaggagg atttagcagt aagc-atn-a
aaatannnnn nnnnnnnnnn nnnnnnnnnn nnnnnnnnnn nnnnnnnnnn nnnnnnn
>Doradidae_Anduzedoras_oxyrhynchus_1_1
tatgcttgg- ccctaaacca agatg-c--- acttttccat ---atgcatc cgccc-gggt
act-cg-agc --acagc-tt aaaacccaaa ggacttggc- -ggtgtctca gacccacc-t
agaggagcct g-ttctagaa ccgataaccc tc--gtt-ta acctcaccac tc-cttgt--
t--tttt-cc gcctatatcc gc-cc-gtcg -ccagcttac cctgtgaa-g gct-caaca-
gtaagc-aaa atggg---c- a-a--a-ccc aaaaacgtc- aggtcaaggt gtag-catac
ggagt--ggg aagaaat-gg gctacatttt ct------ca ca-gaata-t t-c-----ga
atga-tattt tg-aaaa-aa -atgt-c--- -tgaaggtgg atttagtagt aaaa-agt-a
aacagagtgt ccttttg--- --aa-c-tag gct-ctg-ag acgcgcacac accgccc
>Doradidae_Leptodoras_linnelli_1_1
tatgcttgg- ccctaaacca agatg-c--- accattacat ---atgcatt cgccc-gggt
actacg-agc --acagc-tt aaaacccaaa ggacttggc- -ggtgtctca gacccacc-t
agaggagcct g-ttctagaa ccgataaccc tc--gtt-ta acctcaccac tc-cttgt--
t--ttcc-cc gcctatatac cg-cc-gtcg -ccagcttac cctgtgaa-g gtt-caata-
gtaagc-aaa atggg---c- a-a--a-ccc aaaaacgtc- aggtcaaggt gtag-catac
ggagt--ggg aagaaat-gg gctacatttt ct-at-a-ca aa-gaata-t tac-----ga
atga-cattc tg-aaaa-aa -atgt-c--- -tgaaggtgg atttagtagt aaaa-agc-a
aacagagtgt ccttttg--- --aa-t-tag gct-ctg-ag acgcgcacac accgccc
>Doradidae_Oxydoras_niger_2_1
tatgcttgg- ccataaacca agatg-t--- acatttacat ---atacatc cgccc-gggt
actacg-agc --acagc-tt aaaacccaaa ggacttggc- -ggtgtctca gacccacc-t
agaggagcct g-ttctagaa ccgataaccc cc--gtt-aa acctcaccac tc-cttgt--
t--ttcc-cc gcctatatac cg-cc-gtcg -tcagcttac cctgtgaa-g gct-tagca-
gtaagc-aaa atggg---c- a-a--a-ccc aaaaacgtc- aggtcaaggt gtag-cgtac
ggagt--ggg aagaaat-gg gctacatttt ct-at-a-ca aa-gaata-t tac-----gg
atgg-tgttt tg-aaaa-aa -atac-c--- -tgaaggtgg atttagtagt aaaa-agc-a
aacagagtgt ccttttg--- --aa-t-tag gct-ctg-ag acgcgcacac accgccc
>Doradidae_Platydoras_costatus_1_1
tatgcttgg- ccataaacca agatg-c--- accattacat ---atgcatc cgccc-gggt
actacg-agc --acagc-tt aaaacccaaa ggacttggc- -ggtgtctca gacccacc-t
agaggagcct g-ttctagaa ccgataaccc cc--gtt-aa acctcaccac tt-cttgt--
t--tccc-cc gcctatatac cg-cc-gtcg -tcagcttac cctgtgaa-g gct-taaca-
gtaagc-aaa atggg---c- a-a--a-ccc aaaaacgtc- aggtcaaggt gtag-cgtac
gaagt--ggg aagaaat-gg gctacatttt ct-at-a-aa aa-gaata-t tac-----ga
atgg-tgttt tg-aaaa-aa -atgc-c--- -tgaaggtgg atttagtagt aaaa-agc-a
aacagagtgt ccttttg--- --aa-t-tag gct-ctg-ag acgcgcacac accgccc
>Doradidae_Pterodoras_granulosus_1_1
tatgcttgg- ccataaacca agatg-c--- actattacat ---atgcatc cgcca-gggt
actacg-agc --acagc-tt aaaacccaaa ggacttggc- -ggtgtctca gacccacc-t
agaggagcct g-ttctagaa tcgataaccc cc--gct-aa acctcaccac tc-cttgt--
t--ttcc-cc gcctatatac cg-cc-gtcg -tcagcttac cctgtgaa-g gct-tagca-
gtaagc-aaa atgga---c- a-a--a-ccc aaaaacgtc- aggtcaaggt gtag-cgcac
ggaat--ggg aagaaat-gg gctacatttt ct-at-a-ta aa-gaata-t aac-----ga
atgg-tattt tg-aaaa-aa -atac-c--- -tgaaggtgg atttagtagt aaaa-aga-a
aacagagtat ccttttg--- --aa-t-tag gct-ctg-ag acgcgcacac accgccc
>Doradidae_Tenellus_trimaculatus_1_1
tatgcttgg- ccctaaacca agatg-c--- atcattacac ---acgcatc cgccc-gggt
actacg-agc --acagc-tt aaaacccaaa ggacttggc- -ggtgcctca gacccacc-t
agaggagcct g-ttctagaa ccgataaccc tc--gtt-ta acctcaccac tc-cttgt--
t--tttc-cc gcctatatac cg-cc-gtcg -tcagcttac cctatgaa-g gtt-taaca-
gtaagc-aaa atggg---c- a-a--a-ccc aaaaacgtc- aggtcaaggt gtag-cttac
ggagt--ggg aagaaat-gg gctacatttt ct-ac-a-ca aa-gaata-t tac-----ga
atga-cattt tg-aaat-aa -atgt-c--- -tgaaggtgg atttagcagt aaaa-agc-a
aatagagtat ccttttg--- --aa-t-tag gct-ctg-ag acgcgcacac accgccc
>Loricariidae_Ancistrus_cirrhosus_1_1
nnnnnnnnnn nnnnnnnnnn nnnnnnnnnn nnnnnnnnnn nnnnnnnntc cgcca-gggg
actaca-agc --acagc-tt taaacccaaa ggacttggc- -ggtgcctca gacccacc-t
agaggagcct g-ttctagaa ccgataaccc cc--gtt-aa acctcaccac cc-cttgt--
t--ttcc-cc gcctatatac cg-cc-gtcg -ccagcttac cctgtgaa-g gcc-cagca-
gtaagc-aaa atggg---t- t-t--a-gcc caaaacgtc- aggtcgaggt gtag-cgcac
gaggt--ggg aagaaat-gg gctacatttt ct-ac---ca ca-gaaca-c tac-----ga
atag-tgccc tg-aaacttg -gcac-c--- -tgaaggagg atttagtagt aaaa-agc-a
aannnnnnnn nnnnnnnnnn nnnnnnnnnn nnnnnnnnnn nnnnnnnnnn nnnnnnn
>Loricariidae_Ancistrus_cirrhosus_2_1
nnnnnnnnnn nnnnnnnnnn nnnnnnnnnn nnnnnnnnnn nnnnnnnntc cgcca-gggg
actaca-agc --acagc-tt taaacccaaa ggacttggc- -ggtgcctca gacccacc-t
agaggagcct g-ttctagaa ccgataaccc cc--gtt-aa acctcaccac cc-cttgt--
t--ttcc-cc gcctatatac cg-cc-gtcg -ccagcttac cctgtgaa-g gcc-cagca-
gtaagc-aaa atggg---t- t-t--a-gcc caaaacgtc- aggtcgaggt gtag-cgcac
gaggt--ggg aagaaat-gg gctacatttt ct-ac---ca ca-gaaca-c tac-----ga
atag-tgccc tg-aaacttg -gcac-c--- -tgaaggagg atttagtagt aaaa-agc-a
aannnnnnnn nnnnnnnnnn nnnnnnnnnn nnnnnnnnnn nnnnnnnnnn nnnnnnn
>Loricariidae_Farlowella_nattereri_2_1
tatgtccag- ccctaaacct agatg---a- aaaactacag ---aatcatc cgcca-ggga
actacg-agc --atagc-tt aaaacccaaa ggacttggc- -ggtgcctca gatccacc-t
agaggagcct g-ttctagaa ccgataaccc cc--gtt-aa acctcaccac tt-cttgc--
t--tttc-cc gcctatatac cg-ccggtcg -tcagcttac cctatgaa-g gcc-caacag
gtaagc-aaa atgag---t- c-c--a-ccc caaaacgtc- aggtcgaggt gtag-cgcac
gaagt--ggg aagaaat-gg gctacatttt ct-ac---ca ca-gaata-t cac-----gg
atag-tgccc tg-aaa-aca -gcac-c--- -tgaaggagg atttagcagt aaaa-agc-a
aacagagagt acttttg--- --aa-t-tag gct-ctg-ag gcgcgcacac accgccc
>Loricariidae_Farlowella_oxyrryncha_1_1
tatgtccag- ccctaaacct agatg---a- aaaactacaa ---aatcatc cgcca-ggga
actacg-agc --atagc-tt aaaacccaaa ggacttggc- -ggtgcctca gatccacc-t
agaggagcct g-ttctagaa ccgataaccc cc--gtt-aa acctcaccac tt-cttgc--
t--tttc-cc gcctatatac cg-cc-gtcg -tcagcttac cctgtgaa-g gct-caaca-
gtaagc-gaa atgag---t- t-a--a-ccc caaaacgtc- aggtcgaggt gtag-cgcac
gaagt--ggg aagaaat-gg gctacatttt ct-ac---ca ca-gaata-t cac-----gg
atag-tgccc tg-aaa-aca -gcac-c--- -tgaaggagg atttagcagt aaaa-agc-a
aacagagagt acttttg--- --aa-t-tag gct-ctg-ag gcgcgcacac accgccc
>Loricariidae_Farlowella_smithi_1_1
tatgtccag- ccctaaacct agatg---a- aagactacaa ---aatcatc cgcca-ggga
actacg-agc --atagc-tt aaaacccaaa ggacttggc- -ggtgcctca gatccacc-t
agaggagcct g-ttctagaa ccgataaccc cc--gtt-aa acctcaccac tt-cttgc--
t--tttc-cc gcctatatac cg-cc-gtcg -tcagcttac cctgtgaa-g gcc-caaca-
gtaagc-gaa atgag---t- t-a--a-ccc caaaacgtc- aggtcgaggt gtag-cgcac
gaagt--ggg aagaaat-gg gctacatttt ct-ac---ca ca-gaata-t cac-----ga
atag-tgccc tg-aaa-aca -gcac-c--- -tgaaggagg atttagcagt aaaa-agc-a
aacagagagt acttttg--- --aa-t-tag gct-ctg-ag gcgcgcacac accgccc
>Loricariidae_Harttia_fluminensis_1_1
tatgcccag- ccctaaacct agatg---a- aaaagtataa ---agtcatc cgccg-ggga
actaca-agc --acagc-tt aaaacccaaa ggacttggc- -ggtgcctca gacccacc-t
agaggagcct g-ttctagaa ccgataatcc cc--gtt-aa acctcaccac cc-cttgc--
t--ttcc-cc gcttatatac ca-cc-gtcg -tcagcttac cctatgaa-g gcc-taaca-
gtaagc-aaa atgag---t- t-c--a-gcc caaaacgtc- aggtcgaggt gtag-cgcac
gaggt--ggg aagaaat-gg gctacatttt ct-at---ta ca-gaata-t tac-----ga
atag-tgccc tg-aaa-aca -gcac-c--- -tgaaggagg atttagtagt aaaa-agc-a
agcagagagt tcttttg--- --aa-t-tag gct-ctg-ag gcgcgcacac accgccc
>Loricariidae_Harttia_guianensis_1_1
tatgcccag- ccctaaacct agatg---a- aaaaatacaa ---aatcatc cgcca-gggg
actaca-agc --acagc-tt aaaacccaaa ggacttggc- -ggtgcctca gacccacc-t
agaggagcct g-ttctagaa ccgataatcc cc--gtt-aa acctcaccac cc-cttgc--
t--ttcc-cc gcctatatac cg-cc-gtcg -tcagcttac cctatgaa-g gcc-aaaca-
gtaagc-aaa atgag---t- c-c--a-act caaaacgtc- aggtcgaggt gtag-cgcac
gaggt--ggg aagaaat-gg gctacatttt ct-at---ta ca-gaata-t tac-----ga
atgg-tgtcc tg-aaa-aca -gcgc-c--- -tgaaggagg atttagtagt aaaa-agc-a
agcagagagt ccttttg--- --aa-t-tag gct-ctg-ag gggcgcacac accgccc
>Loricariidae_Harttia_surinamensis_1_1
tatgcccag- ccctaaacct agatg---a- aaaagtataa ---agtcatc cgccg-ggga
actaca-agc --acagc-tt aaaacccaaa ggacttggc- -ggtgcctca gacccacc-t
araggagcct g-ttctagaa ccgataatcc cc--gtt-aa acctcaccac cc-cttgc--
t--ttcc-cc gcttatatac ca-cc-gtcg -tcagcttac cctatgaa-g gcc-taaca-
gtaagc-aaa atgag---t- t-c--a-gcc caaaacgtc- aggtcgaggt gtag-cgcac
gaggt--ggg aagaaat-gg gctacatttt ct-at---ta ca-gaata-t tac-----ga
atag-tgccc tg-aaa-aca -gcac-c--- -tgaaggagg atttagtagt aaaa-agc-a
agcagagagt tcttttg--- --aa-t-tag gct-ctg-ag gcgcgcacac accgccc
>Loricariidae_Harttia_tuna_1_1
tatgcccag- ccctaaacct agatg---a- aaaagtataa ---aatcatt cgccg-ggga
actaca-agc --acagc-tt aaaacccaaa ggacttggc- -ggtgcctca gacccacc-t
agaggagcct g-ttctagaa ccgataatcc cc--gtt-aa acctcaccac cc-cttgc--
t--ttcc-cc gcctatatac ca-cc-gtcg -tcagcttac cctatgaa-g gcc-aaaca-
gtaagc-aaa atgaa---t- t-c--a-gct caaaacgtc- aggtcgaggt gtag-cgtac
gaggt--ggg aagaaat-gg gctacatttt ct-at---ta ca-gaaca-t tac-----ga
atag-tgccc tg-aaa-aca -gcac-c--- -tgaaggagg atttagtagt aaaa-agc-a
agcagagagt ccttttg--- --aa-t-tag gct-ctg-ag gcgcgcacac accgccc
>Loricariidae_Harttiella_crassicauda_1_1
tatgctcag- ccctaaacct agatg---aa tatatcacga ---aaccatc cgcca-gggg
actaca-agc --acagc-tt aaaacccaaa ggacttggc- -ggcgcctca gacccccc-t
agaggagcct g-ttctagaa ccgataaccc tc--gtt-aa acctcaccac cc-cttgc--
---ttta-cc gcctatatac cg-cc-gtcg -tcagcttac cctatgaa-g gcc-caaca-
gtaagc-aaa atgag---t- t-c--a-acc caatacgtc- aggtcgaggt gtag-cacat
gaggt--ggg aagaaat-gg gctacatttt ct-at---ta ca-gaata-t tac-----ga
atag-tgccc tg-aaa-aca -gcac-c--- -tgaaggagg atttagtagt aaaa-agc-a
agcagagagt ccttttg--- --aa-t-tag gct-ctg-ag gcacgcacac accgccc
>Loricariidae_Harttiella_intermedia_1_1
tatgctcag- ccctaaacct agatg---ag tatatcacga ---aaccatc cgcca-gggg
actaca-agc --acagc-tt aaaacccaaa ggacttggc- -ggcgcctca gacccccc-t
agaggagcct g-ttctagaa ccgataaccc cc--gtt-aa acctcaccac cc-cttgc--
---ttta-cc gcctatatac cg-cc-gtcg -tcagcttac cctatgaa-g gcc-caaca-
gtaagc-aaa atgag---t- t-c--a-gcc caatacgtc- aggtcgaggt gtag-cacat
gaggt--ggg aagaaat-gg gctacatttt ct-at---ta ca-gaata-t tac-----ga
atag-tgccc tg-aaa-aca -gcac-c--- -tgaaggagg atttagtagt aaaa-agc-a
agcagagagt ccttttg--- --aa-t-tag gct-ctg-ag gcacgcacac accgccc
>Loricariidae_Harttiella_longicauda_1_1
tatgctcag- ccctaaacct agatg---ag tatatcacga ---aaccatc cgcca-gggg
actaca-agc --acagc-tt aaaacccaaa ggacttggc- -ggcgcctca gacccccc-t
agaggagcct g-ttctagaa ccgataaccc cc--gtt-aa acctcaccac cc-cttgc--
---tttg-cc gcctatatac cg-cc-gtcg -tcagcttac cctatgaa-g gcc-caaca-
gtaagc-aaa atgag---t- t-c--a-acc caatacgtc- aggtcgaggt gtag-cacat
gaggt--ggg aagaaat-gg gctacatttt ct-at---ca ca-gaata-t tac-----ga
atag-tgccc tg-aaa-aca -gcac-c--- -tgaaggagg atttagtagt aaaa-agc-a
agcagagagt ccttttg--- --aa-t-tag gct-ctg-ag gcacgcacac accgccc
>Loricariidae_Harttiella_lucifer_1_1
tatgctcag- ccctaaacct agatg---gg taaatcacga ---aaccatc cgcca-gggg
actaca-agc --acagc-tt aaaacccaaa ggacttggc- -ggcgcctca gacccccc-t
agaggagcct g-ttctagaa ccgataaccc cc--gtt-aa acctcaccac cc-cttgc--
---ttta-cc gcctatatac cg-cc-gtcg -tcagcttac cctatgaa-g gcc-caaca-
gtaagc-aaa atgag---t- t-c--a-acc caaaacgtc- aggtcgaggt gtag-cacat
gaggt--ggg aagaaat-gg gctacatttt ct-at---ca ca-gaaaa-t tac-----ga
atag-tgccc tg-aaa-aca -gcac-c--- -tgaaggagg atttagtagt aaaa-agc-a
agcagagagt ccttttg--- --aa-t-aag gct-ctg-ag gcacgcacac accgccc
>Loricariidae_Harttiella_parva_1_1
tatgctcag- ccctaaacct agatg---ag tacatcacga ---aaccatc cgcca-gggg
actaca-agc --acagc-tt aaaacccaaa ggacttggc- -ggcgcctca gacccccc-t
agaggagcct g-ttctagaa ccgataaccc cc--gtt-aa acctcaccac cc-cttgc--
---ttta-cc gcctatatac cg-cc-gtcg -tcagcttac cctatgaa-g gcc-caaca-
gtaagc-aaa atgag---t- t-c--a-acc caatacgtc- aggtcgaggt gtag-cacat
gaggt--ggg aagaaat-gg gctacatttt ct-at---ca ca-gaata-t tac-----ga
atag-tgccc tg-aaa-aca -gcac-c--- -tgaaggagg atttagtagt aaaa-agc-a
agcagagagt ccttttg--- --aa-t-tag gct-ctg-ag gcacgcacac accgccc
>Loricariidae_Harttiella_pilosa_1_1
tatgctcag- ccctaaacct agatg---ag tatatcacga ---aaccatc cgcca-gggg
actaca-agc --acagc-tt aaaacccaaa ggacttggc- -ggcgcctca gacccccc-t
agaggagcct g-ttctagaa ccgataaccc cc--gtt-aa acctcaccac cc-cttgc--
---ctta-cc gcctatatac cg-cc-gtcg -tcagcttac cctatgaa-g gcc-caaca-
gtaagc-aaa atgag---t- t-c--a-acc caatacgtc- aggtcgaggt gtag-cacat
gaggt--ggg aagaaat-gg gctacatttt ct-at---ta ca-gaata-t tac-----ga
atag-tgccc tg-aaa-aca -gcac-c--- -tgaaggagg atttagtagt aaaa-agc-a
agcagagagt ccttttg--- --aa-t-tag gct-ctg-ag gcacgcacac accgccc
>Loricariidae_Hemiodontichthys_acipenserinus_1_1
tatgctcag- ccctaaaccc agat----a- aaaattacaa ---aaatatc cgcca-ggga
actaca-agc --acagc-tt aaaacccaaa ggacttggc- -ggtgcctca gatccacc-t
agaggagcct g-ttctataa ctgataaccc cc--gtt-aa acctcaccac cc-cttgc--
c--tttc-cc gcctatatac cg-cc-gtcg -tcagcttac cctgtgaa-g gtt-caata-
gtaagc-aaa atgag---t- t-c--a-acc caaaacgtc- aggtcgaggt gtag-cgcac
gaggt--ggg aagaaat-gg gctacatttt ct-at---ca ca-gaata-c tac-----ga
ataa-tgccc tg-aaa-aca -gcat-c--- -tgaaggagg atttagcagt aaaa-agt-a
aatagagtgt acttttg--- --aa-c-tag gct-ctg-ag gcgcgcacac accgccc
>Loricariidae_Hemiodontichthys_acipenserinus_2_1
tatgctcag- ccctaaaccc agat----a- aaaattacaa ---aaatatc cgcca-ggga
actaca-agc --acagc-tt aaaacccaaa ggacttggc- -ggtgcctca gatccacc-t
agaggagcct g-ttctagaa ctgataaccc cc--gtt-aa acctcaccac cc-cttgc--
c--tttc-cc gcctatatac cg-cc-gtcg -tcagcttac cctgtgaa-g gtt-caaca-
gtaagc-aaa atgag---t- t-c--a-acc caaaacgtc- aggtcgaggt gtag-cgcac
gaggt--ggg aagaaat-gg gctacatttt ct-at---ca ca-gaata-c tac-----ga
ataa-cgccc tg-aaa-aca -gcat-c--- -tgaaggagg atttagcagt aaaa-agt-a
aatagagtgt acttttg--- --aa-t-tag gct-ctg-ag gcgcgcacac accgccc
>Loricariidae_Hemipsilichthys_nimius_2_1
tatgcttag- ccttaaacct agatg---t- aatcctacaa ---aaccatc cgcct-gggt
actacg-agc --atagc-tt aaaacccaaa ggacttggc- -ggtgcctca gacccacc-t
agaggagcct g-ttctagaa ccgataaccc cc--gtt-aa acctcaccac ct-ctcgt--
t--tatt-cc gcctatatac cg-cc-gtcg -ccagcttac cctatgaa-g gtt-taaca-
gtaagc-aaa atgag---t- a-a--a-tcc caaaacgtc- aggtcgaggt gtag-catac
gaggt--ggg aagaaat-gg gctacatttt ct-ac---ca ca-gaata-c cac-----gg
atgg-ctcac tg-aaacatg -acgc-c--- -tgaaggcgg atttagtagt aaaa-agc-a
aatagagtgt ccctttg--- --aa-t-tag gct-ctg-ag gcgcgcacac accgccc
>Loricariidae_Lamontichthys_filamentosus_1_1
tatgcccag- ccctaaacca agatg---a- aaaactacaa ---aatcatc cgcca-gggg
actacg-agc --atagc-tt aaaacccaaa ggacttggc- -ggtgcctca gatccacc-t
agaggagcct g-ttctagaa ccgataaccc cc--gtt-aa acctcaccac cc-cttgc--
t--tttc-cc gcctatatac cg-cc-gtcg -tcagcttac cctatgaa-g gtt-ataca-
gtaagc-aaa atgag---c- t-c--a-gcc caaaacgtc- aggtcgaggt gtag-cgcac
gggat--ggg aagaaat-gg gctacatttt ct-gc--tcg ca-gaata-t tac-----ga
atag-tgccc tg-aaa-aca -gcac-c--- -tgaaggagg atttagcagt aaaa-agt-a
aatagagagt acttttg--- --aa-t-tag gct-ctg-ag gcgcgcacac accgccc
>Loricariidae_Loricariichthys_anus_1_1
nnnnnnnnnn nnnnnnnnnn nnnnnnnnnn nnnnnnnnnn nnnnnnnnnn nnnnnnnnnn
nnnnnnnnnn nnnnnnnnnn nnnnnnnnnn nnnnnnnnnn nnnnnnnnnn nnnnnnnnnn
nnnnnnnnnn nnnnnnnnnn nnnnnnnnnn nnnnnnnnnn nnnnnnncac cc-cttgc--
c--tttc-cc gcctatatac cg-cc-gtcg -tcagcttac cctgtgaa-g gtt-caata-
gtaagc-aaa atgag---t- t-a--a-ccc caaaacgtc- aggtcgaggt gtag-cgtac
gaggt--gga aagaaat-gg gctacatttt ct-ac---ca ca-gaata-t tac-----ga
ataa-tgccc tg-aaa-acg -gcat-c--- -tgaaggagg atttagcagt aaaa-agt-a
aatagagtgt acttttg--- --aa-t-tag gct-ctg-ag gcgcgcacac accgccc
>Loricariidae_Loricariichthys_castaneus_1_1
tatgctcag- ccttaaaccc agat--a-a- aaaattacaa ---aattatc cgcca-gggg
actaca-agc --atagc-tt aaaacccaaa ggacttggc- -ggtgcctca gatccacc-t
agaggagcct g-ttctagaa ccgataaccc cc--gtt-aa acctcaccac cc-cttgc--
c--tttc-cc gcctatatac cg-cc-gtcg -tcagcttac cctgtgaa-g gtt-caata-
gtaagc-aaa atgag---t- t-a--a-ccc caaaacgtc- aggtcgaggt gtag-cgtac
gaggt--gga aagaaat-gg gctacatttt ct-ac---ca ca-gaaca-t tac-----ga
ataa-tgccc tg-aaa-acg -gcat-c--- -tgaaggagg atttagcagt aaaa-agt-a
aatagagtgt actttcg--- --aa-t-tag gct-ctg-ag gcgcgcacac accgccc
>Loricariidae_Loricariichthys_derbyi_1_1
tatgttcag- ccctaaaccc agat--a-a- agaactacaa ---aattatc cgcca-gggg
actaca-agc --atagc-tt aaaacccaaa ggacttggc- -ggtgcctca gatccacc-t
agaggagcct g-ttctagaa ccgataaccc cc--gtt-aa acctcaccac cc-cttgc--
c--tttc-cc gcctatatac cg-cc-gtcg -tcagcttac cctgtgaa-g gtt-caata-
gtaagc-aaa atgag---t- t-c--a-acc caaaacgtc- aggtcgaggt gtag-cgtac
gaggt--gga aagaaat-gg gctacatttt ct-ac---cg ca-gaata-a tac-----ga
atag-tgtcc tg-aaa-acg -acat-c--- -tgaaggagg atttagcagt aaaa-agt-a
aatagagtgt acttttg--- --aa-t-tag gct-ctg-ag gcgcgcacac accgccc
>Loricariidae_Loricariichthys_maculatus_1_1
tatgttcag- ccttaaaccc agat--a-a- aaaattacaa ---aattatc cgcca-gggg
actaca-agc --atagc-tt aaaacccaaa ggacttggc- -ggtgcctca gatccacc-t
agaggagcct g-ttctagaa ccgataaccc cc--gtt-aa acctcaccac cc-cttgt--
c--ttcc-cc gcctatatac cg-cc-gtcg -tcagcttac cctgtgaa-g gtc-caata-
gtaagc-aaa atgag---t- t-c--a-acc caaaacgtc- aggtcgaggt gtag-cgtac
gaggt--gga aagaaat-gg gctacatttt ct-ac---ca ca-gaata-a tac-----ga
ataa-tgccc tg-aaa-ctg -acat-c--- -tgaaggagg atttagcagt aaaa-agt-a
aatagagtgt acttttg--- --aa-t-tag gct-ctg-ag gcgcgcacac accgccc
>Loricariidae_Loricariichthys_platymetopon_1_1
tatgttcag- ccttaaaccc agat--a-a- aaaattacaa ---aattatc cgcca-ggga
actaca-agc --ctagc-tt aaaacccaaa ggacttggc- -ggtgcctca gatccacc-t
agaggagcct g-ttctagaa ccgataaccc cc--gtt-aa acctcaccac cc-cttgc--
c--ttcc-cc gcctatatac cg-cc-gtcg -tcagcttac cctgtgaa-g gtt-caata-
gtaagc-aaa atgag---t- t-c--a-acc caaaacgtc- aggtcgaggt gtag-cgtac
ggggt--ggg aagaaat-gg gctacatttt ct-ac---ca ca-gaata-- tac-----ga
ataa-tgccc tg-aaa-agg -gcat-c--- -tgaaggagg atttagcagt aaaa-agt-a
aatagagtgt acttttg--- --aa-t-tag gct-ctg-ag gcgcgcacac accgccc
>Loricariidae_Neoplecostomus_bandeirante_2_1
tatgcccag- ccttaaacct tgat--g-a- aaacttacaa ---aaccatc cgcct-gggg
actacg-agc --acagc-tt aaaacccaaa ggacttggc- -ggtgcctca gacccacc-t
agaggagcct g-ttctagaa ccgataaccc cc--gtt-aa acctcaccac ct-cttgt--
t--ttcc-cc gcctatatac cg-cc-gtcg -tcagcttac cctgtgaa-g gcc-caaca-
gtaagc-aaa atggg---t- t-c--a-acc caaaacgtc- aggtcgaggt gtag-cgcac
gagat--gga aagaaat-gg gctacatttt ct-ac---ca ca-gaaca-c cac-----ga
acgg-caccc tg-aaacatg -acgc-c--- -tgaaggagg atttagtagt aaaa-agc-a
aatagagtgt ccttttg--- --aa-t-tag gct-ctg-ag gcgcgcacac accgccc
>Loricariidae_Neoplecostomus_botucatu_1_1
tatgcccaa- ccttaaacct tgat--g-a- aagcttacaa ---aaccatc cgcct-gggg
actacg-agc --acagc-tt aaaacccaaa ggacttggc- -ggtgcctca gacccacc-t
agaggagcct g-ttctagaa ccgataaccc cc--gtt-aa acctcaccac ct-cttgt--
c--ttcc-cc gcctatatac cg-cc-gtcg -tcagcttac cctgtgaa-g gcc-caaca-
gtaagc-aaa atggg---t- t-t--a-acc caaaacgtc- aggtcgaggt gtag-cgcac
gagat--gga aagaaat-gg gctacatttt ct-gc---ca ca-gaaca-c cac-----ga
acgg-caccc tg-aaacatg -acgc-c--- -tgaaggagg atttagtagt aaaa-agc-a
aatagagtgt ccttttg--- --aa-t-tag gct-ctg-ag gcgcgcacac accgccc
>Loricariidae_Neoplecostomus_botucatu_2_1
tatgcccaa- ccttaaacct tgat--g-a- aagcttacaa ---aaccatc cgcct-gggg
actatg-agc --acagc-tt aaaacccaaa ggacttggc- -ggtgcctca gacccacc-t
agaggagcct g-ttctagaa ccgataaccc cc--gtt-aa acctcaccac ct-cttgt--
c--ttcc-cc gcctatatac cg-cc-gtcg -tcagcttac cctgtgaa-g gcc-caaca-
gtaagc-aaa atggg---t- t-t--a-acc caaaacgtc- aggtcgaggt gtag-cgcac
gagat--gga aagaaat-gg gctacatttt ct-gc---ca ca-gaaca-c cac-----ga
acgg-caccc tg-aaacatg -acgc-c--- -tgaaggagg atttagtagt aaaa-agc-a
aatagagtgt ccttttg--- --aa-t-tag gct-ctg-ag gcgcgcacac accgccc
>Loricariidae_Neoplecostomus_corumba_2_1
tatgcccag- ccttaaacct tgat--g-a- aaacttacaa ---aaccatc cgcct-gggg
actacg-agc --acagc-tt aaaacccaaa ggacttggc- -ggtgcccca gacccacc-t
agaggagcct g-ttctagaa ccgataaccc cc--gtt-aa acctcaccac ct-cttgt--
t--ttcc-cc gcctatatac cg-cc-gtcg -tcagcttac cctgtgaa-g gcc-caaca-
gtaagc-aaa atggg---t- t-t--a-gcc caaaacgtc- aggtcgaggt gtag-cgcac
gagat--gga aagaaat-gg gctacatttt ct-ac---ca ca-gaaca-c cac-----ga
acgg-caccc tg-aaacatg -acgc-c--- -tgaaggagg atttagtagt aaaa-agc-a
aatagagtgt ccttttg--- --aa-t-tag gct-ctg-ag gcgcgcacac accgccc
>Loricariidae_Neoplecostomus_langeanii_1_1
tatgcccaa- ccttaaacct tgat--g-a- aagcttacaa ---aaccatc cgcct-gggg
actacg-agc --acagc-tt aaaacccaaa ggacttggc- -ggtgcctca gacccacc-t
agaggagcct g-ttctagaa ccgataaccc cc--gtt-aa acctcaccac ct-cttgt--
t--ttcc-cc gcctatatac cg-cc-gtcg -tcagcttac cctatgaa-g gcc-caaca-
gtaagc-aaa atggg---t- t-t--g-acc caaaacgtc- aggtcgaggt gtag-cgcac
gagat--gga aagaaat-gg gctacatttt ct-ac---ca ca-gaaca-c cac-----ga
acgg-caccc tg-aaacatg -acgc-c--- -tgaatgagg atttagtagt aaaa-agc-a
aattgagtgt ccttttg--- --aa-t-tag gct-ctg-ag gcgcgcacac accgccc
>Loricariidae_Neoplecostomus_paranensis_3_1
tatgcccaa- ccttaaacct tgat--g-a- aagcttacaa ---aaccatc cgcct-gggg
actacg-agc --acagc-tt aaaacccaaa ggacttggc- -ggtgcctca gacccacc-t
agaggagcct g-ttctagaa ccgataaccc cc--gtt-aa acctcaccac ct-cttgt--
t--ttcc-cc gcctatatac cg-cc-gtcg -tcagcttac cctgtgaa-g gcc-caaca-
gtaagc-aaa atggg---t- t-t--a-acc caaaacgtc- aggtcgaggt gtag-cgcac
gagat--gga aagaaat-gg gctacatttt ct-ac---ca ca-gaaca-c cac-----ga
acgg-caccc tg-aaacatg -acgc-c--- -tgaaggagg atttagtagt aaaa-agc-a
aatagagtgt ccttttg--- --aa-t-tag gct-ctg-ag gcgcgcacac accgccc
>Loricariidae_Neoplecostomus_selenae_1_1
tatgcccaa- ccttaaacct tgat--g-a- aagcttacaa ---aaccatc cgcct-gggg
actacg-agc --acagc-tt aaaacccaaa ggacttggc- -ggtgcctca gacccacc-t
agaggagcct g-ttctagaa ccgataaccc cc--gtt-aa acctcaccac ct-cttgt--
c--ttcc-cc gcctatatac cg-cc-gtcg -tcagcttac cctgtgaa-g gcc-caaca-
gtaagc-aaa atggg---t- t-t--a-acc caaaacgtc- aggtcgaggt gtag-cgcac
gagat--gga aagaaat-gg gctacatttt ct-gc---ca ca-gaaca-c cac-----ga
acgg-caccc tg-aaacatg -acgc-c--- -tgaaggagg atttagtagt aaaa-agc-a
aatagagtgt ccttttg--- --aa-t-tag gct-ctg-ag gcgcgcacac accgccc
>Loricariidae_Neoplecostomus_yapo_1_1
tatgcccaa- ccttaaacct tgat--g-g- aaccttacaa ---aaccatc cgcct-ggga
actacg-agc --acagc-tt aaaacccaaa ggacttggc- -ggtgcctca gacccacc-t
agaggagcct g-ttctagaa ccgataaccc cc--gtt-aa acctcaccac ct-cttgt--
c--ttcc-cc gcctatatac cg-cc-gtcg -tcagcttac cctgtgaa-g gcc-caaca-
gtaagc-aaa atggg---t- t-t--a-acc caaaacgtc- aggtcgaggt gtag-cgcac
gagat--gga aagaaat-gg gctacatttt ct-gc---ca ca-gaaca-c cac-----ga
acgg-caccc tg-aaacatg -acgc-c--- -tgaaggagg atttagtagt aaaa-agc-a
aatagagtgt ccttttg--- --aa-t-tag gct-ctg-ag gcgcgcacac accgccc
>Loricariidae_Rineloricaria_jaraguensis_1_1
tatgttcag- ccttaaaccc agatg-a-a- aactttactt ---aatcatc cgcca-gggg
actaca-agc --acagc-tt aaaacccaaa ggacttggc- -ggtgcctca gacccacc-t
agaggagcct g-ttctagaa ccgataaccc cc--gtt-aa acctcaccac cc-cttgc--
c--tttc-cc gcctatatac cg-cc-gtcg -tcagcttac cctgtgaa-g gcc-caata-
gtaagc-aaa atggg---t- t-c--a-acc caaaacgtc- aggtcgaggt gtag-cgcac
gaggt--ggg aagaaat-gg gctacatttt ct-ac---ca ca-gaata-c tac-----ga
ataa-tgcca tg-aaa-acg -gcat-c--- -tgaaggagg atttagcagt aaaa-agt-a
aatagagtgt acttttg--- --aa-t-tag gct-ctg-ag gcgcgcacac accgccc
>Loricariidae_Sturisoma_monopelte_2_1
tatgtccgg- ccctaaacct agatg---a- aaaactacga ---aaccatc cgcca-gggg
actacg-agc --atagc-tt aaaacccaaa ggacttggc- -ggtgcctca aatccacc-t
agaggagcct g-ttctagaa ccgataaccc cc--gtt-aa acctcaccac tt-cttgc--
t--tttc-cc gcctatatac cg-cc-gtcg -tcagcttac cctgtgaa-g gcc-caaca-
gtaagc-gaa atgag---t- c-c--a-acc caaaacgtc- aggtcaaggt gtag-cgcac
gaagt--ggg aagaaat-gg gctacatttt ct-ac---ca ca-gaata-t tac-----ga
atgg-tgccc tg-aaa-aca -gcac-c--- -tgaaggagg atttagcagt aaaa-aac-a
aatagagagt acttttg--- --aa-t-tag gct-ctg-ag gcgcgcacac accgccc
>Loricariidae_Sturisoma_nigrirostrum_1_1
tatgtccag- ccctaaacct agatg---a- aaaactacaa ---aaccatc cgcca-gggg
actacg-agc --atagc-tt aaaacccaaa ggacttggc- -ggtgcctca gatccacc-t
agaggagcct g-ttctagaa ccgataaccc cc--gtt-aa acctcaccac tt-cttgc--
t--tttc-cc gcctatatac cg-cc-gtcg -tcagcttac cctgtgaa-g gcc-caaca-
gtaagc-aaa atgag---t- c-c--a-acc caaaacgtc- aggtcgaggt gtag-cgcac
gaagt--ggg aagaaat-gg gctacatttt ct-ac---ca ca-gaata-t tac-----gg
acag-tgccc tg-aaa-aca -gcac-c--- -tgaaggagg atttagcagt aaaa-agc-a
aatagagagt acttttg--- --aa-t-tag gct-ctg-ag gcgcgcacac accgccc
>Loricariidae_Sturisomatichthys_citurensis_1_1
tatgcccag- ccctaaacct agata---a- aaaactacaa ---aaccatc cgcca-ggga
actacg-agc --aaagc-tt aaaacccaaa ggacttggc- -ggtgcctca gatccacc-t
agaggagcct g-ttctagaa ccgataaccc cc--gtt-aa acctcaccac tt-cttgc-t
t--tttc-cc gcctatatac cg-cc-gtcg -tcagcttac cctgtgaa-g gct-caaca-
gtaagc-gaa atggg---t- t-c--a-acc caaaacgtc- aggtcgaggt gtag-cgcac
gaagt--ggg aagaaat-gg gctacatttt ct-ac---ca ca-gaata-t cac-----ga
atag-tgctc tg-aaa-aca -gcac-c--- -tgaaggagg atttagcagt aaaa-agc-a
aatagagagt acttttg--- --aa-t-tag gct-ctg-ag gcgcgcacac accgccc
>Loricariidae_Sturisomatichthys_panamensis_1_1
tatgtccag- ccctaaacct agatg---a- aaaactacaa ---aaccatc cgcca-ggga
actacg-agc --atagc-tt aaaacccaaa ggacttggc- -ggtgcctca gatccacc-t
agaggagcct g-ttctagaa ccgataaccc cc--gtt-aa acctcaccac tt-cttgc--
t--ttcc-cc gcctatatac cg-cc-gtcg -tcagcttac cctatgaa-g gcc-caaca-
gtaagc-gaa atgag---t- t-c--a-acc caaaacgtc- aggtcgaggt gtag-cgcac
gaagt--ggg aagaaat-gg gctacatttt ct-ac---ca ca-gaaca-t cac-----gg
atag-tgccc tg-aaa-tca -gcac-c--- -tgaaggagg atttagcagt aaaa-agc-a
aatagagagt gcttttg--- --aa-t-tag gct-ctg-ag gcgcgcacac accgccc
>Poeciliidae_Poecilia_islai_1_1
nnnnnnnnnn nnnnnnnnnn nnnnnnnnnn nnnnnnnnnn nnnnnnnnnn nnnnnnggga
actacg-agc -ataagc-tt aaaacccaaa ggacttggc- -ggtgcttta gacccccc-t
agaggagcct g-ttctagaa ccgataaccc cc--gtt-cg acctcacctt tt-cttgt--
t--catc-cc gtctatatac cg-cc-gtcg -tcagcatac cctgtgaa-a gaa-acata-
gtaggc-aaa actgg---t- a-a--a-acc caaaacgcc- aggtcgaggt gtag-catac
gaaaa--gga aagaaat-gg gctacatttc ct-c----tt ac-aggaa-a tac-----ga
attg-tgtca tg--aaaca- -acac-a--- -tgaaggagg atttagcagt aagc-aga-a
aacnnnnnnn nnnnnnnnnn nnnnnnnnnn nnnnnnnnnn nnnnnnnnnn nnnnnnn
>Poeciliidae_Poecilia_islai_2_1
nnnnnnnnnn nnnnnnnnnn nnnnnnnnnn nnnnnnnnnn nnnnnnnnnn nnnnnnggga
actacg-agc -ataagc-tt aaaacccaaa ggacttggc- -ggtgcttta gacccccc-t
agaggagcct g-ttctagaa ccgataaccc cc--gtt-cg acctcacctt tt-cttgt--
t--catc-cc gtctatatac cg-cc-gtcg -tcagcatac cctgtgaa-a gaa-acata-
gtaggc-aaa actgg---t- a-a--a-acc caaaacgcc- aggtcgaggt gtag-catac
gaaaa--gga aagaaat-gg gctacatttc ct-c----tt ac-aggaa-a tac-----ga
attg-ggtca tg--aaaca- -acac-a--- -tgaaggagg atttagcagt aagc-aga-a
aacnnnnnnn nnnnnnnnnn nnnnnnnnnn nnnnnnnnnn nnnnnnnnnn nnnnnnn
>Poeciliidae_Poecilia_melanogaster_2_1
nnnnnnnnnn nnnnnnnnnn nnnnnnnnnn nnnnnnnnnn nnnnnnnnnn nnnnnnggga
actacg-agc -ataagc-tt aaaacccaaa ggacttggc- -ggtgcttta gacccccc-t
agaggagcct g-ttctagaa ccgataaccc cc--gtt-cg acctcacctt tt-cttgt--
t--catc-cc gtctatatac cg-cc-gtcg -tcagcatac cctgtgaa-g gaa-acata-
gtaagc-aaa attgg---t- a-a--a-acc caaaacgcc- aggtcgaggt gtag-catac
gaaaa--gga aagaaat-gg gctacatttc ct-c----tt ac-aggaa-a tac-----ga
attg-tgtca tg--aaaca- -acac-a--- -tgaaggagg atttagcagt aagc-aga-a
aacnnnnnnn nnnnnnnnnn nnnnnnnnnn nnnnnnnnnn nnnnnnnnnn nnnnnnn
>Poeciliidae_Poecilia_melanogaster_3_1
nnnnnnnnnn nnnnnnnnnn nnnnnnnnnn nnnnnnnnnn nnnnnnnnnn nnnnnnggga
actacg-agc -ataagc-tt aaaacccaaa ggacttggc- -ggtgcttta gacccccc-t
agaggagcct g-ttctagaa ccgataaccc cc--gtt-cg acctcacctt tt-cttgt--
t--catc-cc gtctatatac cg-cc-gtcg -tcagcatac cctgtgaa-g gaa-acata-
gtaagc-aaa attgg---t- a-a--a-acc caaaacgcc- aggtcgaggt gtag-catac
gaaaa--gga aagaaat-gg gctacatttc ct-c----tt ac-aggaa-a tac-----ga
attg-tgtca tg--aaaca- -acac-a--- -tgaaggagg atttagcagt aagc-aga-a
aacnnnnnnn nnnnnnnnnn nnnnnnnnnn nnnnnnnnnn nnnnnnnnnn nnnnnnn
>Poeciliidae_Poecilia_nigrofasciata_2_1
nnnnnnnnnn nnnnnnnnnn nnnnnnnnnn nnnnnnnnnn nnnnnnnnnn nnnnnnggga
actacg-agc -ataagc-tt aaaacccaaa ggacttggc- -ggtgcttta gacccccc-t
agaggagcct g-ttctagaa ccgataaccc cc--gtt-cg acctcacctt tt-cttgt--
t--catc-cc gtctatatac cg-cc-gtcg -tcagcatac cctgtgaa-a gaa-acata-
gtaggc-aaa actgg---t- a-a--a-acc caaaacgcc- aggtcgaggt gtag-catac
gaaaa--gga aagaaat-gg gctacatttc ct-c----tt ac-aggaa-a tac-----ga
attg-tgtca tg--aaaca- -acac-a--- -tgaaggagg atttagcagt aagc-aga-a
aacnnnnnnn nnnnnnnnnn nnnnnnnnnn nnnnnnnnnn nnnnnnnnnn nnnnnnn
>Poeciliidae_Poecilia_sulphurophila_2_1
nnnnnnnnnn nnnnnnnnnn nnnnnnnnnn nnnnnnnnnn nnnnnnnnnn nnnnnnggga
actacg-agc -ataagc-tt aaaacccaaa ggacttggc- -ggtgcttta gacccccc-t
agaggagcct g-ttctagaa ccgataatcc cc--gtt-cg acctcacctt tt-cttgt--
t--catc-cc gtctatatac cg-cc-gtcg -tcagcatac cctgtgaa-g gaa-acata-
gtaggc-aaa actgg---t- a-a--a-acc caaaacgcc- aggtcgaggt gtag-catac
gaaaa--gga aagaaat-gg gctacatttc ct-c----tt ac-aggaa-a tac-----ga
attg-tgtca tg--aaaca- -acac-a--- -tgaaggagg atttagtagt aagc-aga-a
aacnnnnnnn nnnnnnnnnn nnnnnnnnnn nnnnnnnnnn nnnnnnnnnn nnnnnnn
>Poeciliidae_Poecilia_versicolor_2_1
nnnnnnnnnn nnnnnnnnnn nnnnnnnnnn nnnnnnnnnn nnnnnnnnnn nnnnnnggga
actacg-agc -ataagc-tt aaaacccaaa ggacttggc- -ggtgcttta gacccccc-t
agaggagcct g-ttctagaa ccgataaccc cc--gtt-cg acctcacctt tt-cttgt--
t--catc-cc gtctatatac cg-cc-gtcg -tcagcatac cctgtgaa-g gaa-acata-
gtaggc-aaa actgg---t- a-a--a-acc caaaacgcc- aggtcgaggt gtag-catac
gaaaa--gga aagaaat-gg gctacatttc ct-c----tt ac-aggaa-a tac-----ga
attg-tgtca tg--aaaca- -acac-a--- -tgaaggagg atttagcagt aagc-aga-a
aacnnnnnnn nnnnnnnnnn nnnnnnnnnn nnnnnnnnnn nnnnnnnnnn nnnnnnn
>Poeciliidae_Poecilia_versicolor_3_1
nnnnnnnnnn nnnnnnnnnn nnnnnnnnnn nnnnnnnnnn nnnnnnnnnn nnnnnnggga
actacg-agc -ataagc-tt aaaacccaaa ggacttggc- -ggtgcttta gacccccc-t
agaggagcct g-ttctagaa ccgataaccc cc--gtt-cg acctcacctt tt-cttgt--
t--catc-cc gtctatatac cg-cc-gtcg -tcagcatac cctgtgaa-g gaa-acata-
gtaggc-aaa actgg---t- a-a--a-acc caaaacgcc- aggtcgaggt gtag-catac
gaaaa--gga aagaaat-gg gctacatttc ct-c----tt ac-aggaa-a tac-----ga
attg-tgtca tg--aaaca- -acac-a--- -tgaaggagg atttagcagt aagc-aaa-a
acnnnnnnnn nnnnnnnnnn nnnnnnnnnn nnnnnnnnnn nnnnnnnnnn nnnnnnn
>Poeciliidae_Poecilia_zonata_2_1
nnnnnnnnnn nnnnnnnnnn nnnnnnnnnn nnnnnnnnnn nnnnnnnnnn nnnnnnggga
actacg-agc -ataagc-tt aaaacccaaa ggacttggc- -ggtgcttta gacccccc-t
agaggagcct g-ttctagaa ccgataaccc cc--gtt-cg acctcacctt tt-cttgt--
t--catc-cc gtctatatac cg-cc-gtcg -tcagcatac cctgtgaa-g gaa-acata-
gtaggc-aaa actgg---t- a-a--a-acc caaaacgcc- aggtcgaggt gtag-catac
gaaaa--gga aagaaat-gg gctacatttc ct-c----tc ac-aggaa-a tac-----ga
attg-tgtta tg--aaaca- -acac-a--- -tgaaggagg atttagcagt aagc-aga-a
aacnnnnnnn nnnnnnnnnn nnnnnnnnnn nnnnnnnnnn nnnnnnnnnn nnnnnnn
>Poeciliidae_Poecilia_zonata_3_1
nnnnnnnnnn nnnnnnnnnn nnnnnnnnnn nnnnnnnnnn nnnnnnnnnn nnnnnnggga
actacg-agc -ataagc-tt aaaacccaaa ggacttggc- -ggtgcttta gacccccc-t
agaggagcct g-ttctagaa ccgataaccc cc--gtt-cg acctcacctt tt-cttgt--
t--catc-cc gtctatatac cg-cc-gtcg -tcagcatac cctgtgaa-g gaa-acata-
gtaggc-aaa actgg---t- a-a--a-acc caaaacgcc- aggtcgaggt gtag-catac
gaaaa--gga aagaaat-gg gctacatttc ct-c----tc ac-aggaa-a tac-----ga
attg-tgtta tg--aaaca- -acac-a--- -tgaaggagg atttagcagt aagc-aga-a
aacnnnnnnn nnnnnnnnnn nnnnnnnnnn nnnnnnnnnn nnnnnnnnnn nnnnnnn
>Rivulidae_Atlantirivulus_janeiroensis_1_1
nnnnnnnnnn nnnnnnnnnn nnnnnnnnnn nnnnnnnnnn nnnnnnnnnn nnnnnngaaa
attaca-agc -ataagc-tt aaaactcaaa ggacttggc- -ggcgcttta gacccacc-t
agaggagcct g-tcctgtaa ccgataaccc cc--gtt-aa accttacctt ct-tttgc--
----ccc-ca gtctatatac cg-cc-gtcg -tcagcttac cct-tgag-g gacttacta-
gtaagc-aga gtcgg---t- --t-ca-acc ccaaacgtc- aggtcgaggt gtag-catat
aagaa--gtg aagagat-gg ggtacatttc ct-a----ct -c--agggcc cac-----gg
ataa-tgctt tg-aaacaag catat----- -tgaagttgg atttagcagt aagt-aaa-a
aatagagtgt tttnnnnnnn nnnnnnnnnn nnnnnnnnnn nnnnnnnnnn nnnnnnn
>Rivulidae_Atlantirivulus_luelingi_1_1
nnnnnnnnnn nnnnnnnnnn nnnnnnnnnn nnnnnnnnnn nnnnnnnnnn nnnnnngaaa
attaca-agc -ataagc-tc aaaactcaaa ggacttggc- -ggcgcttta gacccacc-t
agaggagcct g-tcctataa ccgataaccc cc--gtt-aa accttacctt ct-tttgc--
----ctc-ca gtttatatac cg-cc-gtcg -tcagcttac cct-tgag-g gtgctatta-
gtaagc-aga atcgg---t- --t-ta-acc ccagacgtc- aggtcgaggt gtag-catat
aagaa--gtg aagagat-gg gctacatttc ct-a----tt -t--agggcc cac-----gg
ataa-tgttt tg-aaacaaa catat----- -tgaagtcgg atttagcagt aagt-aaa-a
aatagagtgt tttnnnnnnn nnnnnnnnnn nnnnnnnnnn nnnnnnnnnn nnnnnnn
>Rivulidae_Papiliolebias_bitteri_1_1
[truncated: 86,739 more chars]
