# Supplementary material for: Time-calibrated phylogeny of neotropical freshwater fishes
Source: Front Bioinform. 2024 Dec 6;4:1433995. doi: 10.3389/fbinf.2024.1433995 (PMC11659281; doi:10.3389/fbinf.2024.1433995)
Supplement: Supplementary file 1 [file DataSheet1.zip › Supplementary Material/aln/alignment_X16S.fasta]

>Cichlidae_Cichla_temensis_1_1
a-taagaggt ----c-ccg- cc-t-gccct --gtga---c tttaacggcc gc-ggtattt
-tgaccgtgc aaa-ggtagc -gc-aatca- cttgtc-ttt t-aaatgaag acccgtatga
atg-gcaca- a-cga-gggc ttaactgtc- tcctttttcc cgtca-atga aattgatctc
cccgtgcaga agcgggg--- a--tac-gcc cataagacga gaagacccta tggagc-ttt
agg-c-t-tc -t-gaac-ga --------ct a-tg-tt--- --taa--g-- cccc---t--
---------- -agca----c aaaag----- ---------- --a--c--aa aact------
--------aa t----ta--- -g-------- ----accc-c gt-------- -t--------
---------- caa-a---tg ------cctt tggttggggc gaccgcgggg a-aa-taaaa
aacccccacg tgga----ct -a-agaac-a c--------- ---------- ---aa-ctcc
tc--ttaa-a a--c-ca--- ag-aac-cac cactctaagc -aacag-a-a -c-ttctgac
ca----aaa- ---a-tgatc cg---g--ca --a------- --ag-ccgat caac-ggacc
gagtta-ccc ta-gggataa -ca-gcgcaa tccccttct- ----agagcc catatcga-c
--aa-gg-gg g-ttta-cga cctcgatg-t tggat-ca-g ga----cat- cc-tatt-gg
tgcag-cc-g -cta-tt--- --aa-gggtt cg-tt-tg-t t-caacg-a- ttaa-agt
>Cichlidae_Andinoacara_rivulatus_1_1
nnnnnnnngt ----c-ccg- cc-t-gccca --gtga---c tttaacggcc gc-ggtattt
-tgaccgtgc aaa-ggtagc -gc-aatca- cttgtc-ttt t-aaatgaag acctgtatga
atg-gcatc- a-cga-gggc ttaactgtc- tcctttctcc tgtca-atga aattgatctc
cccgtgcaga agcgggg--- a--taa-taa cataagacga gaagacccta tggagc-ttt
agg-c-t-cc ---agaacag -------act a-tg-ta--- ---aa--a-c accc---tc-
---------- --ata----c -aa------- -ga------- -ga--c-a-a aaccta----
---------- ----tta--- -g-------- ----accc-t gt-------t -c--------
---------- t-----aatg ------cctt tggttggggc gaccgcgggg a-aa-cacac
aacccccatg tgga----ct -a-ggagc-a caa------- ---------- -------ccc
tc--ccac-a a--c-cc--- ag-agt-tac aactctaagt -aacag-a-a -ta-tctgac
caa-c-taa- -----tgatc cg---g-c-- --a----c-- -ag--ccgat caac-gaacc
gagtta-ccc ta-gggataa -ca-gcgcaa tcccctttt- ----agagtc catatcga-c
--aa-gg-gg g-ttta-cga cctcgatg-t tggat-ca-g ga----cat- cc-tatt-gg
tgcagnnnnn nnnnnnnnnn nnnnnnnnnn nnnnnnnnnn nnnnnnnnnn nnnnnnnn
>Cichlidae_Rocio_octofasciata_1_1
nnnnnnnnnn nnnnnnnnnn nnnnnnnnnn nnnnnnnnnn nnnnnnnnnn nnnnntattt
-tgaccgtgc aaa-ggtagc -gc-aatcac cttgtc-ttt t-aaatgaag acctgtatga
atg-gcacc- a-cga-gggc tcaactgtc- tcctttctcc tgtca-atga aattgatctc
cccgtgcaga agcgggg--- a--ttc-ccc cataagacga gaagacccta tggagc-ttc
agg-c-g-cc ---agaacag -------act a-tg-tt--- ---aa--g-c accc---ta-
---------- --aca----c -aa------- -aa------- -ga--c-a-a aactaa----
---------- ----tta--- -g-------- ----accc-t gc-------t -c--------
---------- ca-----atg ------cctt tggttggggc gaccgcggag t-aa-caaaa
aacccccacg tgga----ct -a-ggagc-a aca------- ---------- -----ttcac
tc--ccac-a a--c-cc--- ag-ggc-tac agccctaagt -aacag-a-a -cc-tctgac
cat---aaa- -----tgatc cg---g-c-- --a----t-- -ag--ccgat caac-gaacc
gagtta-ccc ta-gggataa -ca-gcgcaa tccccttct- ----agagcc catatcga-c
--aa-gg-gg g-ttta-cga cctcgatg-t tggat-ca-g ga----cat- cc-tatt-gg
tgcag-cc-g -cta-tt--- --aa-gggtt cg-tt-tg-t t-caacg-a- ttnnnnnn
>Cichlidae_Satanoperca_jurupari_1_1
a-taagaggt ----c-ccg- cc-t-gccct --gtga---c tttaacggcc gc-ggtattt
-tgaccgtgc aaa-ggtagc -gc-aatca- cttgtc-ttt t-aaatgtag acctgtatga
atg-gcatc- a-cga-gggc ttgactgtc- tcctttctcc tgtca-atga aattgatctc
cccgtgcaga agcgggg--- a--tat-aac cataagacga gaagacccta tggagc-ttt
agg-c-t-tc ---taagcag -------att a-tg-tt--- ---aa--a-c aacc---t--
---------- -aaaa----t -aa------- -aa------- -ga--t-a-a aactaa----
---------- ----tta--- -a-------- ----cccc-t gc-------t -t--------
---------- ta-----atg ------cctt tggttggggc gaccacgggg a-aa-taaaa
aacccccaca tgga----tt -g-agagc-a caa------- ---------- ------ccac
tc--ccac-a a--a-ct--- ag-agc-cac aactctaaga -aacag-a-a -ct-tctgac
caacc-aca- -----tgatc cg---g-c-- --a---ct-- -ag--ccgat caac-ggacc
cagtta-ccc ta-gggataa -ca-gcgcaa tccccttct- ----agagcc catatcga-c
--aa-gg-gg g-ttta-cga cctcgatg-t tggat-ca-g ga----cat- cc-tatt-gg
tgtag-cc-g -cta-tt--- --aa-gggtt cg-tt-tg-t t-caacg-a- ttaa-agt
>Cichlidae_Uaru_amphiacanthoides_1_1
a-taagaggt ----c-ccg- cc-t-gccca --gtga---c tttaacggcc gc-ggtattc
-tgaccgtgc aaa-ggtagc -gc-aatca- cttgtc-ctt t-aaatgagg acctgtatga
atg-gcacc- a-cga-gggc tcaactgtc- tcctttttcc tgtca-atga aattgatctc
cccgtgcaga agcgggg--- a--tta-ttc cataagacga gaagacccta tggagc-ttc
agg-c-a-cc ---agaacag -------act a-tg-tt--- ---aa--a-c atcc---tg-
---------- -agca----t -aa------- -aa------- -ga--c-a-a aaccaa----
---------- ----tta--- -g-------- ----accc-t gt-------t -c--------
---------- aa-----atg ------cctt tggttggggc gaccgcgggg a-aa-taaaa
aacccccatg tgga----cc -a-ggagc-a ccc------- ---------- ------tcac
tc--ccac-a a--c-cc--- ag-ggc-tac agccctaagt -aacag-a-a -ct-tctgac
caa----aa- -----tgatc cg---g-t-- --a------- aaa--ccgat caac-gaacc
gagtta-ccc ta-gggataa -ca-gcgcaa tccccttct- ----agagtc catatcga-c
--aa-gg-gg g-ttta-cga cctcgatg-t tggat-ca-g ga----cat- cc-tact-gg
tgcag-cc-g -cta-tt--- --aa-gggtt cg-tt-tg-t t-caacg-a- ttaa-agt
>Cichlidae_Cleithracara_maronii_1_1
a-taagaggt ----c-ccg- cc-t-gcccg --gtga---c tttaacggcc gc-ggtattt
-tgaccgtgc aaa-ggtagc -gc-aatca- cttgtc-ttt t-aaatgaag gcccgtatga
atg-gcacc- a-cga-gggc ttaactgtc- tcctttttcc tgtca-atga aattgatctc
cccgtgcaga agcgggg--- a--tat-ata cataagacga gaagacccta tgaagc-ttt
agg-c-t-tc ---tgaacag -------act a-tg-ta--- ---aa--a-c accc---ta-
---------- --ata----t -aa------- -aa------- -ga--c-a-a aactta----
---------- ----tta--- -g-------- ----accc-t gt-------t -c--------
---------- ca-----atg ------cctt tggttggggc gaccgcgggg t-aa-taaaa
aacccccata tgga----ct -a-agagc-a taa------- ---------- ------c-cc
tc--ctac-a a--c-cc--- ag-agt-tac aactccaagt -aacag-a-a -ca-tctgac
cac-t-aaa- -----tgatc cg---g-c-- --a----c-- -ag--ccgat caac-ggacc
gagtta-ccc ta-gggataa -ca-gcgcaa tccccttct- ----agagcc catatcga-c
--aa-gg-gg g-ttta-cga cctcgatg-t tggat-ca-g ga----cat- cc-tact-gg
tgtag-cc-g -cta-tt--- --aa-gggtt cg-tt-tg-t t-caacg-a- ttnnnnnn
>Cichlidae_Heros_efasciatus_1_1
a-taagaggt ----c-ccg- cc-t-gcccg --gtga---c tttaacggcc gc-ggtattt
-tgaccgtgc aaa-ggtagc -gc-aatca- cttgtc-ctt t-aaatgaag acctgtatga
atg-gcacc- a-cga-gggc tcaactgtc- tcctttctcc tgtca-atga aattgatctc
cccgtgcaga agcgggg--- a--tta-taa cataagacga gaagacccta tggagc-ttt
agg-c-a-cc ---agaacag -------act a-tg-tt--- ---aa--g-c accc---ta-
---------- -agca----c -aa------- -aa------- -ga--c-a-a aaccaa----
---------- ----tta--- -g-------- ----accc-t gt-------t -c--------
---------- ca-----atg ------cctt tggttggggc gaccgcgggg a-aa-taaaa
aacccccatg tgga----cc -a-ggagt-a ccc------- ---------- ------tcac
tc--ccac-a a--c-cc--- ag-ggc-tac agccctaagt -aacag-a-a -ct-tctgac
caa---aaa- -----tgatc cg---g-t-- --a----a-- aaa--ccgat caac-gaacc
gagtta-ccc ta-gggataa -ca-gcgcaa tccccttct- ----agagcc catatcga-c
--aa-gg-gg g-ttta-cga cctcgatg-t tggat-ca-g ga----cat- cc-tact-gg
tgtag-cc-g -cta-tt--- --aa-gggtt cg-tt-tg-t t-caacg-a- ttnnnnnn
>Cichlidae_Trichromis_salvini_1_1
a-taagaggt ----c-ccg- cc-t-gccca --gtga---c tttaacggcc gc-ggtattt
-tgaccgtgc aaa-ggtagc -gc-aatca- cttgtc-ttt t-aaatgaag acctgtatga
atg-gcccc- a-cga-gggc tcaactgtc- tcctttttcc tgtca-atga aattgatctc
cccgtgcaga agcgggg--- a--ttc-ctc cataagacga gaagacccta tggagc-ttt
agg-c-g-cc ---agaacag -------act a-tg-tt--- ---aa--a-c accc---cc-
---------- --tca----c -aa------- -ag------- -ga--c-a-a aactaa----
---------- ----tta--- -a-------- ----cccc-t gt-------t ----------
---------c ca-----atg ------cctt tggttggggc gaccgcgggg a-aa-taaaa
aacccccatg tgga----ct -a-agagcaa ccc------- ---------- -----ttaac
tc--ttac-a a--c-cc--- ag-ggc-cac agccctaagt -aacag-a-a -cc-tctgac
c-a-t-gca- -----agatc cg---g-c-- --a----c-- -ag--ccgat caac-gaacc
gagtta-ccc ta-gggataa -ca-gcgcaa tccccttct- ----agagcc catatcga-c
--aa-gg-gg g-ttta-cga cctcgatg-t tggat-ca-g ga----cat- cc-tatt-gg
tgcag-cc-g -cta-tt--- --aa-gggtt cg-tt-tg-t t-caacg-a- ttnnnnnn
>Cichlidae_Hypselecara_temporalis_1_1
a-taagaggt ----c-ccg- cc-t-gccca --gtga---c tttaacggcc gc-ggtattt
-tgaccgtgc aaa-ggtagc -gc-aatca- cttgtc-ctt t-aaatgaag acctgtatga
atg-gcacc- a-cga-gggc tcaactgtc- tcctttttcc tgtca-atga aattgatctc
cccgtgcaga agcgggg--- a--tac-tta cataagacga gaagacccta tggagc-ttt
agg-c-a-ct ---agactag -------act a-ta-tc--- ---aa--g-c accc---tt-
---------- --cta----t -aa------- -aa------- -ga--c-a-a aactaa----
---------- ----cta--- -g-------- ----accc-t ac-------t -c--------
---------c ct-----atg ------cctt tggttggggc gaccgcgggg a-aa-ggaaa
aacccccatg tgga----ct -g-agagc-a cac------- ---------- -----tttac
tc--ccac-a a--c-ct--- ag-ggc-cac agccctaaga -aacag-a-a -ct-tctgac
caa-c-aaa- -----tgatc cg---g-t-- --a----a-- -aa--ccgat caac-ggacc
gagtta-ccc ta-gggataa -ca-gcgcaa tcccctttt- ----agagcc catatcga-c
--aa-gg-gg g-ttta-cga cctcgatg-t tggat-ca-g ga----cat- cc-tact-gg
tgcag-cc-g -cta-tt--- --aa-gggtt cg-tt-tg-t t-caacg-a- ttaa-agt
>Cichlidae_Mesonauta_festivus_1_1
nnnnnnnngt ----c-ccg- cc-t-gcccg --gtga---c tttaacggcc gc-ggtattt
-tgaccgtgc aaa-ggtagc -gc-aatca- cttgtc-ctt t-aaatgagg acctgtatga
atg-gcacc- a-cga-gggc tcaactgtc- tcctttttcc cgtca-atga aattgatctc
cccgtgcaga agcgggg--- a--taa-tat cataagacga gaagacccta tggagc-ttt
agg-c-a-cc ---agaacag -------act a-tg-tt--- ---aa--a-c attc---ca-
---------- ---------- -aaa------ taa------- aga--c-a-a aaccaa----
---------- ----tta--- -g-------- ----accc-t gt-------t -t--------
---------- ta-----atg ------cctt tggttggggc gaccgcgggg t-aa-taaag
aacccccacg tgga----ct -a-ggagc-a ccc------- ---------- ------ttac
tc--ccac-a a--c-cc--- ag-ggc-cac agccctaagc -aacag-a-a -at-tctgac
caa-a-taa- -----tgatc cg---g-t-- --a----a-- -ta--ccgat caac-gaacc
gagtta-ccc ta-gggataa -ca-gcgcaa tccccttct- ----agagtc catatcga-c
--aa-gg-gg g-ttta-cga cctcgatg-t tggat-ca-g ga----cat- cc-tatt-gg
tgcag-cc-g -cta-tt--- --aa-gggnn nnnnnnnnnn nnnnnnnnnn nnnnnnnn
>Cichlidae_Mesonauta_insignis_1_1
nnnnagaggt ----c-ccg- cc-t-gcccg --gtga---c tttaacggcc gc-ggtattt
-tgaccgtgc aaa-ggtagc -gc-aatca- cttgtc-ctt t-aaatgagg gcccgtatga
atg-gcacc- a-cga-gggc tcaactgtc- tcctttttcc cgtca-atga aattgatctc
cccgtgcaga agcgggg--- a--tta-tta cataagacga gaagacccta tggagc-ttt
agg-c-a-cc ---agaacag -------act a-tg-tt--- ---aa--a-t atcc---ca-
---------- -a--a----a -ca------- -aa------- -ga--c-a-a aaccaa----
---------- ----tta--- -g-------- ----accc-t gt-------c -c--------
---------- ca-----atg ------cctt tggttggggc gaccgcgggg a-aa-taaaa
aacccccatg tgga----ct -a-ggagt-a ccc------- ---------- ------tcac
tc--ccac-a a--c-cc--- ag-ggc-cac agccctaagc -aacag-a-a -tt-tctgac
cag-c-taa- -----tgatc cg---g-t-- --g----t-- t-a--ccgat caac-gaacc
gagtta-ccc ta-gggataa -ca-gcgcaa tccccttct- ----agagcc catatcga-c
--aa-gg-gg g-ttta-cga cctcgatg-t tggat-ca-g ga----cat- cc-tact-gg
tgcag-cc-g -cta-tt--- --aa-gggnn nnnnnnnnnn nnnnnnnnnn nnnnnnnn
>Cichlidae_Amphilophus_citrinellus_1_1
a-taagaggt ----c-ccg- cc-t-gcccg --gtga---c tttaacggcc gc-ggtattt
-tgaccgtgc aaa-ggtagc -gc-aatca- cttgtc-ctt t-aaatgaag acctgtatga
atg-gcacc- a-cga-gggc tcaactgtc- tcctttctcc tgtca-atga aattgatctc
cccgtgcaga agcgggg--- a--tcc-ccc cataagacga gaagacccta tggagc-ttt
agg-c-a-cc ---agaacag -------act a-tg-tt--- ---aa--g-c accc---tg-
---------- -taca----c -aa------- -aa------- -ga--c-a-a aactaa----
---------- ----cta--- -g-------- ----gccc-t gt-------t -c--------
---------- ca-----atg ------cctt tggttggggc gaccgcgggg a-aa-caaaa
aacccccacg tgga----ct -a-agagt-a ccc------- ---------- -----ttcac
tc--ttac-a a--c-ca--- ag-ggc-tac agccctaagt -aacag-a-a -tc-tctgac
cat---aaa- -----tgatc cg---g-t-- --a----c-- -aa--ccgat caac-gaacc
gagtta-ccc ta-gggataa -ca-gcgcaa tccccttct- ----agagtc catatcga-c
--aa-gg-gg g-ttta-cga cctcgatg-t tggat-ca-g ga----cat- cc-tatt-gg
tgcag-cc-g -cta-tt--- --aa-gggtt cg-tt-tg-t t-caacg-a- ttnnnnnn
>Cichlidae_Andinoacara_pulcher_1_1
a-taagaggt ----c-ccg- cc-t-gccca --gtga---c tttaacggcc gc-ggtattt
-tgaccgtgc aaa-ggtagc -gc-aatca- cttgtc-ttt t-aaatgaag acctgtatga
atg-gcatc- a-cga-gggc ttaactgtc- tcctttctcc tgtca-atga aattgatctc
cccgtgcaga agcggga--- a--tac-taa cataagacga gaagacccta tggagc-ttt
agg-c-t-ct ---agaacag -------act a-tg-ta--- ---aa--a-c accc---ta-
---------- --gca----t -aa------- -aa------- -ga--t-a-a aaccta----
---------- ----tta--- -g-------- ----accc-t gt-------t -c--------
---------- ta----catg ------cctt tggttggggc gaccgcgggg a-aa-catat
aacccccatg tgga----ct -a-ggagc-a caa------- ---------- -------ccc
tc--ccac-a a--c-cc--- ag-agt-tac aactctaagt -aacag-a-a -ca-tctgac
caa-c-taa- -----tgatc cg---g-c-- --a----c-- -ag--ccgat caac-gaacc
gagtta-ccc ta-gggataa -ca-gcgcaa tcccctttt- ----agagtc catatcga-c
--aa-gg-gg g-ttta-cga cctcgatg-t tggat-ca-g ga----cat- cc-tatt-gg
tgcag-cc-g -cta-tt--- --aa-gggtt cg-tt-tg-t t-caacg-a- ttaa-agt
>Cichlidae_Hoplarchus_psittacus_1_1
a-taagaggt ----c-ccg- cc-t-gcccg --gtga---c tttaacggcc gc-ggtattt
-tgaccgtgc aaa-ggtagc -gc-aatca- cttgtc-ctt t-aaatgaag acctgtatga
atg-gcacc- a-cga-gggc tcaactgtc- tcctttttcc tgtca-atga aattgatctc
cccgtgcaga agcgggg--- a--ttt-taa cataagacga gaagacccta tggagc-ttc
agg-c-g-cc ---agagtag -------cct a-tg-tt--- ---aa--g-c accc---tc-
---------- --cca----c -aa------- -aa------- -ga--c-a-a aactaa----
---------- ----cta--- -g-------- ----accc-t ac-------t ----------
---------c ca-----atg ------cctt tggttggggc gaccgcgggg a-aa-caaaa
aacccccatg tgga----tt -a-agagc-a cac------- ---------- -----tttac
tc--ctac-a g--c-cc--- ag-ggc-tac tgccctaaga -aacag-a-a -cc-tctgac
caa-c-aaa- -----agatc cg---g-t-- --a----t-- -aa--ccgat cagc-ggacc
gagtta-ccc ta-gggataa -ca-gcgcaa tccccttct- ----agagtc catatcga-c
--aa-gg-gg g-ttta-cga cctcgatg-t tggat-ca-g ga----cat- cc-tact-gg
tgcag-cc-g -cta-tt--- --aa-gggtt cg-tt-tg-t t-caacg-a- ttnnnnnn
>Cichlidae_Mesonauta_egregius_1_1
a-taagaggt ----c-ccg- cc-t-gcccg --gtga---c tttaacggcc gc-ggtattt
-tgaccgtgc aaa-ggtagc -gc-aatca- cttgtc-ctt t-aaatgagg acccgtatga
atg-gcacc- a-cga-gggc tcaactgtc- tcctttctcc cgtca-atga aattgatctc
cccgtgcaga agcgggg--- a--tta-ctc cataagacga gaagacccta tggagc-ttt
agg-c-a-cc ---agaacag -------act a-tg-t---- ----a--a-c atcc---ca-
---------- -a--a----a -ca------- -ag------- -ga--c-a-a aaccaa----
---------- ----tta--- -g-------- ----accc-t gt-------t -c--------
---------- ca-----atg ------cctt tggttggggc gaccgcgggg a-aa-taaaa
aacccccatg tgga----ct -a-ggagt-a ccc------- ---------- ------tcac
tc--ccac-a a--c-cc--- ag-ggc-cac agccctaagc -aacag-a-a -ct-tctgac
cag-c-taa- -----tgatc cg---g-t-- --g----t-- taa--ccgat caac-gaacc
gagtta-ccc ta-gggataa -ca-gcgcaa tccccttct- ----agagtc catatcga-c
--aa-gg-gg g-ttta-cga cctcgatg-t tggat-ca-g ga----cat- cc-tact-gg
tgcag-cc-g -cta-tt--- --aa-gggtt cg-tt-tg-t t-caacg-a- ttnnnnnn
>Cichlidae_Mikrogeophagus_ramirezi_1_1
a-taagaggt ----c-ccg- cc-t-gccct --gtga---c tttaacggcc gc-ggtattt
-tgaccgtgc aaa-ggtagc -gc-aatca- cttgtc-ttt t-aaatgaag acctgtatga
atg-gcatc- a-cga-gggc ttaactgtc- tcctttctcc tgtca-atga aattgatctc
cccgtgcaga agcgggg--- a--tac-gcc cataagacga gaagacccta tggagc-ttt
agg-c-t-ta ---aaagcag -------att a-tg-tt--- ---aa--g-t gccc---tta
---------- -gaat----a -ag------- -aa------- -ga--gga-a aaccaa----
---------- ----tta--- -a-------- ----ttcc-t gc-------t -t--------
---------- ta----catg ------cctt tggttggggc gaccgcgggg a-aa-caaat
aacccccacg tgga----ct -g-ggagc-a cat------- ---------- -----ttacc
tc--tcaa-a a--c-ct--- ag-gaa-tac acccctaagt -aatag-a-a -ct-tctaac
caata-ca-- -----tgatc cg---g-c-- --a---c--- aagt-ccgat caac-gaacc
cagtta-ccc ta-gggataa -ca-gcgcaa tccccttct- ----agagcc catatcga-c
--aa-gg-gg g-ttta-cga cctcgatg-t tggat-ca-g ga----cat- cc-tatt-gg
tgcag-cc-g -cta-tt--- --aa-gggtt cg-tt-tg-t t-caacg-a- ttnnnnnn
>Cichlidae_Nandopsis_tetracanthus_1_1
a-taagaggt ----c-ccg- cc-t-gcccg --gtga---c tttaacggcc gc-ggtatct
-tgaccgtgc aaa-ggtagc -gc-aatca- cttgtc-ttt t-aaatgaag acctgtatga
atg-gcacc- a-cga-gggc tcaactgtc- tcctttttcc tgtca-atga aattgatctc
cccgtgcaga agcgggg--- a--ttc-gtc cataagacga gaagacccta tggagc-ttc
agg-c-t-ct ---agaacag -------act a-tg-tt--- ---aa--ata accc---tt-
---------- -aaca----c -aa------- -aa------- -ga--c-a-a aactaa----
---------- ----tta--- -g-------- ----gccc-t gt-------t -c--------
---------- ta-----atg ------cctt tggttggggc gaccgcgggg a-aa-caaaa
aacccccatg tgga----ct -a-ggagt-a acc------- ---------- ------ttac
tc--ccac-a a--c-cc--- ag-ggc-tac agccctaagt -aacag-a-a -tt-tctgac
cat---aaa- -----tgatc cg---g-t-- --c----c-- taa--ccgat caac-gaacc
gagtta-ccc ta-gggataa -ca-gcgcaa tccccttct- ----agagtc catatcga-c
--aa-gg-gg g-ttta-cga cctcgatg-t tggat-ca-g ga----cat- cc-tatt-gg
tgcag-cc-g -cta-tt--- --aa-gggtt cg-tt-tg-t t-caacg-a- ttnnnnnn
>Cichlidae_Retroculus_xinguensis_1_1
nnnnnnnngt ----c-ccg- cc-t-gccct --gtga---c tttaacggcc gc-ggtattt
-tgaccgtgc aaa-ggtagc -gc-aatca- cttgtc-ttt t-aaatgaag acccgtatga
atg-gcaaa- a-cga-gggc ttaactgtc- tcctttttcc tgtca-atga aattgatctc
cccgtgcaga agcgggg--- a--tac-tag cataagacga gaagacccta tggagc-ttt
agg-c-t-cc ---agtacag -------act a-tg-tt--- ---aa-aact acc-------
---------- -agaa----t -aa------- -ag------- -ga--c-a-a aactaa----
---------- ----tta--- -a-------- ----cccc-t gt-------t -c--------
---------- ta-----atg ------cctt cggttggggc gaccgcgggg a-aa-caaaa
aacccccatg tgga----ca -g-agaac-a cac------- ---------- ------ccac
tc--ctat-a a--c-ca--- ag-agc-cac tgctctaagc -atcag-a-a -ct-tctgac
caa----aa- -----agatc cg---g-c-- --a----c-- -ag--ccgat caac-gaacc
aagtta-ccc ta-gggataa -ca-gcgcaa tccccttct- ----agagtc catatcga-c
--aa-gg-gg g-ttta-cga cctcgatg-t tggat-ca-g ga----cat- cc-tact-gg
tgcag-cc-g -cta-tt--- --aa-gggnn nnnnnnnnnn nnnnnnnnnn nnnnnnnn
>Cichlidae_Talamancaheros_sieboldii_1_1
a-taagaggt ----c-ccg- cc-t-gcccg --gtga---c tttaacggcc gc-ggtattt
-tgaccgtgc aaa-ggtagc -gc-aatca- cttgtc-ctt t-aaatgaag acctgtatga
atg-gcacc- a-cga-gggc tcaactgtc- tcctttttcc tgtca-atga aattgatctc
cccgtgcaga agcgggg--- a--ttc-ccc cataagacga gaagacccta tggagc-ttt
agg-c-a-cc ---agaacag -------act a-tg-tt--- ---aa--a-c accc---ta-
---------- --aca----t -aa------- -aa------- -ga--c-a-a aactaa----
---------- ----tta--- -g-------- ----accc-t gt-------t -c--------
---------c at-----atg ------cctt tggttggggc gaccgcgggg a-aa-caaaa
aacccccacg tgga----ct -a-agagc-a cat------- ---------- ------ttac
tc--ttac-a a--c-cc--- ag-ggc-tac agccctaagt -aacag-a-a -tc-tctgac
cat---aaa- -----tgatc cg---g-t-- --a----c-- -aa--ccgat caac-gaacc
gagtta-ccc ta-gggataa -ca-gcgcaa tccccttct- ----agagtc catatcga-c
--aa-gg-gg g-ttta-cga cctcgatg-t tggat-ca-g ga----cat- cc-tatt-gg
tgcag-cc-g -cta-tt--- --aa-gggtt cg-tt-tg-t t-caacg-a- ttaa-agt
>Cichlidae_Amatitlania_sajica_1_1
a-taagaggt ----c-ccg- cc-t-gcccg --gtga---c tttaacggcc gc-ggtattt
-tgaccgtgc aaa-ggtagc -gc-aatca- cttgtc-ctt t-aaatgaag acctgtatga
atg-gcacc- a-cga-gggc tcaactgtc- tcctttttcc tgtca-atga aattgatctc
cccgtgcaga agcgggg--- a--ttc-ccc cataagacga gaagacccta tggagc-ttt
agg-c-a-cc ---agaacag -------act a-tg-tt--- ---aa--g-c accc---tg-
---------- --aca----c -aa------- -aa------- -ga--c-a-a aactaa----
---------- ----cca--- -g-------- ----accc-t gt-------t -c--------
---------- ca-----atg ------cttt tggttggggc gaccgcgggg a-aa-caaaa
aacccccacg tgga----ct -a-agagt-a ccc------- ---------- -----ctcac
tc--ttac-a a--c-ca--- ag-ggc-cac ggccctaaga -aacag-a-a -cc-tctgac
cct---aaa- -----tgacc cg---g-t-- --a----c-- -aa--ccgat caac-gaacc
gagtta-ccc ta-gggataa -ca-gcgcaa tccccttct- ----agagtc catatcga-c
--aa-gg-gg g-ttta-cga cctcgatg-t tggat-ca-g ga----cat- cc-tatt-gg
tgcgg-cc-g -cta-tt--- --aa-gggtt cg-tt-tg-t t-caacg-a- ttnnnnnn
>Cichlidae_Caquetaia_kraussii_1_1
a-taagaggt ----c-ccg- cc-t-gccca --gtga---c tttaacggcc gc-ggtattt
-tgaccgtgc aaa-ggtagc -gc-aatca- cttgtc-ttt t-aaatgaag acctgtatga
atg-gcacc- a-cga-gggc tcaactgtc- tcctttctcc tgtca-atga aattgatctc
cccgtgcaga agcgggg--- a--ttt-ccc cataagacga gaagacccta tggagc-ttc
agg-c-a-cc ---agaacag -------act a-tg-tt--- ---aa--g-c accc---ta-
---------- -aaca----c -aa------- -aa------- -ga--c-g-a aaccaa----
---------- ----tta--- -g-------- ----gccc-t gt-------t -c--------
---------- ta-----atg ------cctt tggttggggc gaccgcgggg a-aa-caaaa
aacccccatg tgga----cc -a-ggagc-a ccc------- ---------- -----ctcac
tc--ccac-a a--c-cc--- ag-ggc-cac ggccctaagt -aacag-a-a -cc-tctgac
cat----aa- -----tgatc cg---g-a-- --a----t-- -gt--ccgat caac-gaacc
gagtta-ccc ta-gggataa -ca-gcgcaa tccccttct- ----agagtc catatcga-c
--aa-gg-gg g-ttta-cga cctcgatg-t tggat-ca-g ga----cat- cc-tatt-gg
tgcag-cc-g -cta-tt--- --aa-gggtt cg-tt-tg-t t-caacg-a- ttaa-agt
>Cichlidae_Geophagus_steindachneri_1_1
a-taagaggt ----c-ccg- cc-t-gccct --gtga---c tttaacggcc gc-ggtattt
-tgaccgtgc aaa-ggtagc -gc-aatca- cttgtc-ttt t-aaatgtag acctgtatga
atg-gcatc- a-cga-gggc ttaactgtc- tcccttttcc tgtca-atga aattgatctc
cccgtgcaga agcgggg--- a--tac-acc cataagacga gaagacccta tggagc-ttt
agg-c-t-cc ---agaatag -------att a-ta-tt--- ---ta--a-c atcc---t--
---------- -aaaa----c -aa------- -aa------- -ga--c-a-a aactaa----
---------- ----tta--- -a-------- ----cccc-t ac-------t -c--------
---------- tg----catg ------cctt tggttggggc gaccgcgggg a-aa-taaac
aacccccatg tgga----cc -a-ggagc-a cat------- ---------- --------cc
tc--ccaa-a a--c-cc--- ag-aac-cac atttccaagt -aacag-a-a -ct-tctgac
caact-ta-- -----tgacc cg---g-c-- --a---tt-- cag--ccgat caac-gaacc
cagtta-ccc ta-gggataa -ca-gcgcaa tcctcttct- ----agagcc catatcga-c
--aa-ga-gg g-ttta-cga cctcgatg-t tggat-ca-g ga----cat- cc-tatt-gg
tgcag-cc-g -cta-tt--- --aa-gggtt cg-tt-tg-t t-caaag-a- ttnnnnnn
>Cichlidae_Laetacara_curviceps_1_1
a-taagaggt ----c-cag- cc-t-gccca --gtga---c tttaacggcc gc-ggtattt
-tgaccgtgc aaa-ggtagc -gc-aatca- cttgtc-ttt t-aaatgaag acctgtatga
atg-gcacc- a-cga-gggc ttaactgtc- tcctttctcc tgtca-atga aattgatctc
cccgtgcaga agcgggg--- a--tta-tta cataagacga gaagacccta tgaagc-ttt
agg-c-a-cc ---agaacag -------act a-tg-ta--- ---aa--a-c actc---ct-
---------- --gca----t -aa------- -ag------- -ga--c-a-a aactta----
---------- ----tta--- -g-------- ----accc-t gt-------t -c--------
---------- ca-----ata ------cctt tggttggggc gaccgcgggg a-aa-cacac
aacccccatg taga----ct -g-gaagc-a caa------- ---------- ------cccc
tt--ctac-a a--c-cc--- ag-aat-cac aactctaagt -aacag-a-a -ca-tctgac
taa-t-aaa- -----tgatc cg---g-c-- --a----c-- -cg--ccgat caac-gaacc
gagtta-ctc ta-gggataa -ca-gcgcaa tccccttct- ----agagtc catatcga-c
--aa-gg-gg g-ttta-cga cctcgatg-t tggat-ca-g ga----cat- cc-tatt-gg
tgcag-cc-g -cta-tt--- --aa-gggtt cg-tt-tg-t t-caacg-a- ttaa-agt
>Cichlidae_Petenia_splendida_1_1
a-taagaggt ----c-ccg- cc-t-gcccg --gtga---c tttaacggcc gc-ggtattt
-tgaccgtgc aaa-ggtagc -gc-aatca- cttgtc-ctt t-aaatgaag acctgtatga
atg-gcacc- a-cga-gggc tcaactgtc- tcctttctcc tgtca-atga aattgatctc
cccgtgcaga agcgggg--- a--ttc-ccc cataagacga gaagacccta tggagc-ttt
agg-c-g-cc ---agaacag -------act a-tg-tt--- ---aa--g-c accc---ta-
---------- --aca----c -aa------- -aa------- -ga--c-a-a aactaa----
---------- ----cta--- -g-------- ----gccc-t gt-------t -c--------
---------- ca-----atg ------cctt tggttggggc gaccgcgggg a-aa-caaaa
aacccccatg tgga----ct -a-agagc-a ccc------- ---------- -----ttcac
tc--ttac-a a--c-ca--- ag-ggc-cac agccctaagt -aacag-a-a -tc-tctgac
cat---aaa- -----tgatc cg---g-a-- --a----t-- -aa--ccgat caac-gaacc
gagtta-ccc ta-gggataa -ca-gcgcaa tccccttct- ----agagtc catatcga-c
--aa-gg-gg g-ttta-cga cctcgatg-t tggat-ca-g ga----cat- cc-tatt-gg
tgcag-cc-g -cta-tt--- --aa-gggtt cg-tt-tg-t t-caacg-a- ttnnnnnn
>Cichlidae_Amphilophus_macracanthus_1_1
a-taagaggt ----c-ccg- cc-t-gccca --gtga---c tttaacggcc gc-ggtattt
-tgaccgtgc aaa-ggtagc -gc-aatca- cttgtc-ttt t-aaatgaag acctgtatga
atg-gcacc- a-cga-gggc tcaactgtc- tcctttctcc tgtca-atga aattgatccc
cccgtgcaga agcgggg--- a--ttt-ctc cataagacga gaagacccta tggagc-ttt
agg-c-a-cc ---agagcag -------act a-tg-tt--- ---aa--a-c accc---ta-
---------- -aaca----t -aa------- -ta------- -ga--c-a-a aactaa----
---------- ----tta--- -g-------- ----accc-t gt-------t -c--------
---------- ca-----atg ------cctt tggttggggc gaccgcgggg a-aa-caaaa
aacccccatg tgga----ct -a-ggagc-a acc------- ---------- -----ctcgc
tc--ccac-a a--c-cc--- ag-ggc-tac agccctaagt -aacag-a-a -cc-tctgac
cat---aca- -----tgatc cg---g-c-- --a----c-- -ag--ccgat caac-gaacc
gagtta-ccc ta-gggataa -ca-gcgcaa tccccttct- ----agagcc catatcga-c
--aa-gg-gg g-ttta-cga cctcgatg-t tggat-ca-g ga----cat- cc-tatt-gg
tgcag-cc-g -cta-tt--- --aa-gggtt cg-tt-tg-t t--aacg-a- ttnnnnnn
>Cichlidae_Amphilophus_trimaculatus_1_1
a-taagaggt ----c-ccg- cc-t-gcccg --gtga---c tttaacggcc gc-ggtattt
-tgaccgtgc aaa-ggtagc -gc-aatca- cttgtc-ctt t-aaatgaag acctgtatga
atg-gcacc- a-cga-gggc tcaactgtc- tcctttctcc tgtca-atga aattgatctc
cccgtgcaga agcaggg--- a--ttt-ccc cataagacga gaagacccta tggagc-ttc
agg-c-a-cc ---agaacag -------act a-tg-tt--- ---aa--g-c accc---ta-
---------- --ata----c -aa------- -aa------- -ga--c-a-a aactaa----
---------- ----cta--- -g-------- ----accc-t at-------t -c--------
---------- ta-----atg ------cctt tggttggggc gaccgcgggg a-aa-caaaa
aacccccatg tgga----ct -a-agagc-a ccc------- ---------- -----ttcac
tc--ttac-a a--c-ca--- ag-ggc-tac agccctaagt -aacag-a-a -tc-tctgac
cat---aaa- -----tgatc cg---g-t-- --a----t-- -aa--ccgat caac-gaacc
gagtta-ccc ta-gggataa -ca-gcgcaa tccccttct- ----agagtc catatcga-c
--aa-gg-gg g-ttta-cga cctcgatg-t tggat-ca-g ga----cat- cc-tatt-gg
tgcag-cc-g -cta-tt--- --aa-gggtt cg--t-tg-t t-caacg-a- ttaa-agt
>Cichlidae_Crenicichla_sveni_1_1
a-taagaggt ----c-cag- cc-t-gcccc --gtga---c ttaaacggcc gc-ggtattt
-taaccgtgc aaa-ggtagc -gc-aatca- cttgtc-ttt t-aaatgaag acccgtatga
atg-gcacc- a-cga-gggc ttgactgtc- tcctttttcc tgtca-atga aattgatctc
cccgtgcaga agcgggg--- a--taa-gca cataagacga gaagaccctg tggaac-tta
agg-c-t-tt -a--agcaga --------tt a-aa-ta--- --aa---a-- taac---ca-
---------- -ctaa----t aactg----- ---------- --a--a--aa aacc------
--------ca t----ta--- -a-------- ----cccc-t gc-------- -c--------
---------- cac-a-tatg ------cctt tggttggggc gaccatgggg a-aa-taaaa
aacccccacg tgga----cc -g-ggaga-a c-aaca---- -caaa----- -------ctc
tc--ctat-a a--c-ct--- ag-ggc-cac agccctaagt -aacag-a-a -c-atctgac
ct----a-t- ---ttcgatc cg---g--ca --t--a---- --ag-ccgat caac-gaacc
cagcta-ccc ca-gggataa -ca-gcgcaa tcccctccc- ----agagcc catatcga-c
--ga-ga-gg g-ttta-cga cctcgatg-t tggat-ca-g ga----cat- cc-tatt-gg
tgcag-cc-g -cta-tt--- --aa-gggtt cg-tt-tg-t t-caacg-a- ttnnnnnn
>Cichlidae_Nandopsis_haitiensis_1_1
a-tgagaggt ----c-ccg- cc-t-gccca --gtga---c ttaaacggcc gc-ggtattt
-tgaccgtgc aaa-ggtagc -gc-aatca- cttgtc-ctt t-aaatgaag acctgtatga
atg-gcatc- a-cga-gggc tcagctgtc- tcctttctcc tgtca-atga aattgatctc
cccgtgcaga agcgggg--- a--ttt-cac cataagacga gaagacccta tggagc-ttc
agg-c-a-cc ---agaacag -------cct a-tg-ta--- ---aa----t accc---ct-
---------- -gaca----c -aa------- -aa------- -ga--c-a-a aactaa----
---------- ----tta--- -g-------- ----cccc-t gt-------t -c--------
---------- ca-----atg ------cctt tggttggggc gaccgcgggg a-aa-caaaa
aacccccatg tgga----ct -a-agagcaa ccc------- ---------- ------tttc
tc--ctac-a a--c-cc--- ag-ggc-cac agccctaagt -aacag-a-a -cc-tctgac
caa---aaa- -----tgatc cg---g-c-- --c----t-- -aa--ccgat caac-gaacc
gagtta-ccc ta-gggataa -ca-gcgcaa tcccctttt- ----agagcc catatcga-c
--aa-gg-gg g-ttta-cga cctcgatg-t tggat-ca-g ga----cat- cc-tatt-gg
tgcaa-cc-g -cta-tt--- --aa-gggtt cg-tt-tg-t t-caacg-a- ttnnnnnn
>Cichlidae_Symphysodon_discus_1_1
a-taagaggt ----c-ccg- cc-t-gccca --gtga---c tttaacggcc gc-ggtattt
-tgaccgtgc aaa-ggtagc -gc-aatca- cttgtc-ctt t-aaatgaag acctgtatga
atg-gcacc- a-cga-gggc tcaactgtc- tcctttctcc tgtca-atga aattgatctc
cccgtgcaga agcgggg--- a--taa-aac cataagacga gaagacccta tggagc-ttt
agg-c-a-cc ---agaacag -------act a-tg-tt--- ---aa--g-c accc---ta-
---------- -aaca----c -aa------- -aa------- -ga--c-a-a aactaa----
---------- ----cta--- -g-------- ----accc-t at-------t -c--------
---------- ca-----atg ------cctt tggttggggc gaccgcgggg a-aa-taaaa
aacccccatg tgga----cc -a-agagc-a ca-------- ---------- ------tcac
tc--ttac-a a--c-cc--- ag-ggc-tac aaccctaagt -aacag-a-a ctt-tctgac
ca----gaa- -----tgatc cg---g-t-- --a----a-- -aa--ccgat caac-gaacc
gagtta-ccc ta-gggataa -ca-gcgcaa tccccttct- ----agagcc catatcga-c
--aa-gg-gg g-ttta-cga cctcgatg-t tggat-ca-g ga----cat- cc-tact-gg
tgcag-cc-g -cta-tt--- --aa-gggtt cg-ttgtg-t t-caacg-a- tnnnnnnn
>Cichlidae_Tahuantinsuyoa_macantzatza_1_1
nnatagaggt ----c-ccg- cc-t-gcccg --gt-a---c tttaacggcc gc-ggtattt
-tgaccgtgc aaa-ggtagc -gc-aatca- cttgtc-ttt t-aaatgaag acctgtatga
atg-gcatc- a-cga-gggc ttaactgtc- tcctttcccc tgtca-atga aattgatccc
cccgtgcaga agcgggg--- a--taa-cta cataagacga gaagacccta tggagc-ttt
agg-c-t-cc ---agaacag -------act a-tg-ta--- ---aa--a-c accc---tt-
---------- --gca----t -aa------- -aa------- -aa--c-a-g aaccta----
---------- ----tta--- -g-------- ----accc-t gt-------t -c--------
---------- tac---tatg ------cctt tggttggggc gaccgcgggg a-aa-tacac
aacccccatg tgga----tt -a-ggagc-a caa------- ---------- -------tcc
tc--ccac-a a--c-ct--- ag-agc-cac agctctaagt -aacaa-a-a -tg-tttgac
caa-c-aaa- -----tgatc cg---g-c-- --a----c-- -ag--ccgat caac-ggacc
gagttacccc ta-gggataa -ca-gcgcaa tccccttct- ----agagtc cctatcga-c
--aa-gg-gg g-tttaccga cctcgatg-t tggat-cacg ga----cat- cc-tatt-gg
tgcag-cc-g -cta-tt--- --aa-gggtt cg-ttnnnnn nnnnnnnnnn nnnnnnnn
>Cichlidae_Cichla_temensis_2_1
a-taagaggt ----c-ccg- cc-t-gccct --gtga---c tttaacggcc gc-ggtattt
-tgaccgtgc aaa-ggtagc -gc-aatca- cttgtc-ttt t-aaatgaag acccgtatga
atg-gcaca- a-cga-gggc ttgactgtc- tccttttttc cgtca-atga aattgatctc
cccgtgcaga agcgggg--- a--tac-acc cataagacga gaagacccta tggagc-ttt
agg-c-t-tc -t-gaacaga --------ct a-tg--t--- --taa--g-- cccc---t--
---------- -aaca----c aaaag----- ---------- --a--c--aa aact------
--------aa t----ta--- -g-------- ----accc-c gt-------- -t--------
---------- caa-a---tg ------cctt tggttggggc gaccgcgggg a-aa-taaaa
aacccccacg tgga----ct -a-agaac-a c--------- ---------- ---aa-ctcc
tc--ttaa-a a--c-ca--- ag-aac-cac cactctaagc -aacag-a-a -c-ttctgac
ca----aaa- ---a-tgatc cg---g--ca --a------- --ag-ccgat caac-ggacc
gagtta-ccc ta-gggataa -ca-gcgcaa tccccttct- ----agagcc catatcga-c
--aa-gg-gg g-ttta-cga cctcgatg-t tggat-ca-g ga----cat- cc-tatt-gg
tgcag-cc-g -cta-tt--- --aa-gggtt cg-tt-tg-t t-caacg-an nnnnnnnn
>Cichlidae_Mayaheros_urophthalmus_1_1
a-taagaggt ----c-ccg- cc-t-gcccg --gtga---c tttaacggcc gc-ggtattt
-tgaccgtgc aaa-ggtagc -gc-aatca- cttgtc-ctt t-aaatgaag acctgtatga
atg-gcacc- a-cga-gggc tcaactgtc- tcctttctcc tgtca-atga aattgatctc
cccgtgcaga agcgggg--- a--ttt-ccc cataagacga gaagacccta tggagc-ttt
agg-c-a-cc ---agaacag -------act g-tg-tt--- ---aa--g-c accc---tg-
---------- --aca----c -aa------- -aa------- -ga--c-a-a aactaa----
---------- ----cta--- -g-------- ----gccc-t gt-------t -c--------
---------- ca-----atg ------cctt tggttggggc gaccgcgggg a-aa-caaaa
aacccccatg tgga----ct -a-agagc-a ccc------- ---------- -----ttcac
tc--ttac-a a--c-ca--- ag-ggc-cac agccctaagt -aacag-a-a -cc-tctgac
cat---aaa- -----tgatc cg---g-t-- --a----t-- -ga--ccgat caac-gaacc
gagtta-ccc ta-gggataa -ca-gcgcaa tccccttct- ----agagtc catatcga-c
--aa-gg-gg g-ttta-cga cctcgatg-t tggat-ca-g ga----cat- cc-tatt-gg
tgcag-cc-g -cta-tt--- --aa-gggtt cg-tt-tg-t t-caacg-a- ttaa-agt
>Cichlidae_Rocio_octofasciata_2_1
a-taagaggt ----c-ccg- cc-t-gccca --gtga---c ttcaacggcc gc-ggtattt
-tgaccgtgc aaa-ggtagc -gc-aatca- cttgtc-ttt t-aaatgaag acctgtatga
atg-gcacc- a-cga-gggc tcaactgtc- tcctttctcc tgtca-atga aattgatctc
cccgtgcaga agcgggg--- a--ttc-ccc cataagacga gaagacccta tggagc-ttc
agg-c-a-cc ---agaacag -------act a-tg-tt--- ---aa--g-c accc---ta-
---------- --aca----c -aa------- -aa------- -ga--c-a-a aactaa----
---------- ----tta--- -g-------- ----accc-t gc-------t -c--------
---------- ca-----atg ------cctt tggttggggc gaccgcggag t-aa-caaaa
aacccccacg tgga----ct -a-ggagc-a aca------- ---------- -----ttcac
tc--ccac-a a--c-cc--- ag-ggc-tac agccctaagt -aacag-a-a -cc-tctgac
cat---aaa- -----tgatc cg---g-c-- --a----t-- -ag--ccgat caac-gaacc
gagtta-ccc ta-gggataa -ca-gcgcaa tccccttct- ----agagcc catatcga-c
--aa-gg-gg g-ttta-cga cctcgatg-t tggat-ca-g ga----cat- cc-tatt-gg
tgcag-cc-g -cta-tt--- --aa-gggtt cg-tt-tg-t t-caacg-a- ttaa-agt
>Cichlidae_Trichromis_salvini_2_1
a-taagaggt ----c-ccg- cc-t-gccca --gtga---c tttaacggcc gc-ggtattt
-tgaccgtgc aaa-ggtagc -gc-aatca- cttgtc-ttt t-aaatgaag acctgtatga
atg-gcacc- a-cga-gggc tcaactgtc- tcctttttcc tgtca-atga aattgatctc
cccgtgcaga agcgggg--- a--ttc-ctc cataagacga gaagacccta tggagc-ttt
agg-c-g-cc ---agaacag -------act a-tg-tt--- ---aa--a-c accc---cc-
---------- --tca----c -aa------- -ag------- -ga--c-a-a aactaa----
---------- ----tta--- -g-------- ----accc-t gt-------t ----------
---------c ca-----atg ------cctt tggttggggc gaccgcgggg a-aa-taaaa
aacccccatg tgga----ct -a-agagcaa ccc------- ---------- -----ttaac
tc--ttac-a a--c-cc--- ag-ggc-cac agccctaagt -aacag-a-a -cc-tctgac
c-a-t-gca- -----agatc cg---g-c-- --a----c-- -ag--ccgat caac-gaacc
gagtta-ccc ta-gggataa -ca-gcgcaa tccccttct- ----agagtc catatcga-c
--aa-gg-gg g-ttta-cga cctcgatg-t tggat-ca-g ga----cat- cc-tatt-gg
tgcag-cc-g -cta-tt--- --aa-gggtt cg-tt-tg-t t-caacg-a- ttnnnnnn
>Poeciliidae_Xiphophorus_hellerii_1_1
nnnnnnnnnn nnnnnnnnnn cc-t-gccct --gtga---c tttgacggcc gc-ggtatct
-tgaccgtgc aaa-ggtagc -gt-aatca- cttgtc-ttt t-aaatgaag acctgtatga
atg-gcaaa- a-cga-gggc ttaactgtc- tccttccccc agtca-atga aattgatctc
cccgtgcaga agcgggg--- a--tgc-caa cataagacga gaagacccya tggagc-ttt
aga-c-g-ta ---ctgacag -------atc a-cg-ta--- ---aa--g-c cttc---tt-
---------- ---------- -aa-----ct aaa------- aga--t-a-a aaccga----
---------- ----ccg--- -a-------- ----cccc-t gt-------c -a--------
---------- cg-----atg ------tctt tggttggggc gaccccgggg a-aa-taaaa
aacccccgag cgga----at -g-aagac-a cctca----- ---------- ---------g
ct--tcat-g a--a-ca--- ag-agc-cgc agctcacaaa -atcag-a-a -cc-tctgac
ct----aaa- ------gatc cg---a-t-- --a------- -caa-tcgat caac-ggacc
gagtta-ccc ta-gggataa -ca-gcgcaa tcccctttc- ----agagcc cctatcga-c
--aa-gg-gg g-ttta-cga cctcgatg-t tggat-ca-g ga----cat- cc-taat-gg
tgcag-cc-g -cta-tt--- --aa-gggct cg-tt-tg-t t-caacg-a- ttaannnn
>Cichlidae_Acaronia_nassa_1_1
a-taagaggt ----c-ccg- cc-t-gccca --gtga---c ttcaacggcc gc-ggtattt
-tgaccgtgc aaa-ggtagc -gc-aatca- cttgtc-ttt t-aaatgaag acccgtatga
atg-gcacc- a-cga-gggc ttaactgtc- tcctttcccc tgtca-atga aattgatccc
cccgtgcaga agcgggg--- a--taa-taa cataagacga gaagacccta tggagc-ttt
agg-c-t-cc ---agaacag -------act a-tg-ta--- ---aa--a-c accc---ta-
---------- --gca----t -aa------- -aa------- -ga--c-a-a aactta----
---------- ----tta--- -a-------- ----accc-t gc-------t -c--------
---------- ta-----atg ------cctt tggttggggc gaccgcgggg a-aa-cacat
aacccccacg tgga----ct -g-ggagc-a cac------- ---------- ------accc
tc--ccac-a a--c-ct--- ag-agc-tac aactctaagt -aacag-a-a -ca-tctgac
caa-c-aaa- -----tgatc cg---g-c-- --a----c-- -ag--ccgat caac-ggacc
gagtta-ccc ta-gggataa -ca-gcgcaa tcccctttt- ----agagcc catatcga-c
--aa-gg-gg g-ttta-cga cctcgatg-t tggat-ca-g ga----cat- cc-tatt-gg
tgcag-cc-g -cta-tt--- --aa-gggtt cg-tt-tg-t t-caacg-a- ttaa-agt
>Cichlidae_Amphilophus_lyonsi_1_1
a-taagaggt ----c-ccg- cc-t-gcccg --gtga---c tttaacggcc gc-ggtattt
-tgaccgtgc aaa-ggtagc -gc-aatca- cttgtc-ctt t-aaatgaag acctgtatga
atg-gcacc- a-cga-gggc tcaactgtc- tcctttctcc tgtca-atga aattgatccc
cccgtgcaga agcgggg--- a--ttc-ccc cataagacga gaagacccta tggagc-ttc
agg-c-a-cc ---aaaacag -------act a-tg-tt--- ---aa--g-c accc---ta-
---------- --aca----c -aa------- -aa------- -ga--c-a-a aactaa----
---------- ----cta--- -g-------- ----accc-t gt-------t -c--------
---------- ca-----atg ------cctt tggttggggc gaccgcgggg a-aa-caaaa
aacccccacg tgga----ct -a-agagc-a ccc------- ---------- -----ttcac
tc--ttac-a a--c-ca--- ag-ggc-tac agccctaagt -aacag-a-a -tc-tctgac
cat---aaa- -----tgatc cg---g-t-- --a----c-- -aa--ccgat caac-gaacc
gagtta-ccc ta-gggataa -ca-gcgcaa tccccttct- ----agagtc cctatcga-c
--aa-gg-gg g-ttta-cga cctcgatg-t tggat-ca-g ga----cat- cc-tatt-gg
tgcag-cc-g -cta-tt--- --aa-gggtt cg-tt-tg-t t-caacg-a- ttnnnnnn
>Cichlidae_Cichlasoma_dimerus_1_1
a-taagaggt ----c-ccg- cc-t-gccca --gtga---c ttcaacggcc gc-ggtattt
-tgaccgtgc aaa-ggtagc -gc-aatca- cttgtc-ttt t-aaatgaag acctgtatga
atg-gcacc- a-cga-gggc ttaactgtc- tcctttttcc tgtca-atga aattgatctc
cccgtgcaga agcgggg--- a--ttt-taa cataagacga gaagacccta tggagc-ttc
agg-c-t-cc ---agaacag -------act a-tg-tt--- ---aa--a-c accc---tt-
---------- --cca----c -aa------- -aa------- -ga--c-a-a aactta----
---------- ----tta--- -g-------- ----gccc-t gt-------t -c--------
---------- ca-----atg ------cctt tggttggggc gaccgcgggg a-aa-cgaaa
aacccccata cgga----cc -g-ggagc-a tca------- ---------- ------ctcc
tc--ccac-a a--c-cc--- ag-agc-aac acctctaagt -aacag-t-a -ca-tctgac
caa-t-aaa- -----tgatc cg---g-c-- --a----c-- -ag--ccgat caac-ggacc
gagtta-ccc ta-gggataa -ca-gcgcaa tccccttct- ----agagcc catatcga-c
--aa-gg-gg g-ttta-cga cctcgatg-t tggat-ca-g ga----cat- cc-tatt-gg
tgcag-cc-g -cta-tt--- --aa-gggtt cg-tt-tg-t t-caacg-a- ttnnnnnn
>Cichlidae_Geophagus_brasiliensis_1_1
a-taagaggt ----c-ccg- cc-t-gccct --gtga---c tttaacggcc gc-ggtattt
-tgaccgtgc aaa-ggtagc -gc-aatca- cttgtc-ttt t-aaatgaag acccgtatga
atg-gcacc- a-cga-gggc ttaactgtc- tcccttttcc tatca-atga aattgatctc
cccgtgcaga agcgggg--- a--tac-atc cataagacga gaagacccta tggagc-ttt
agg-c-t-cc ---agagtag -------act a-tg-tc--- ---aa--a-c accc---ta-
---------- -aaaa----c -aa------- -aa------- -ga--c-a-a aactaa----
---------- ----tta--- -g-------- ----tccc-t ac-------t -c--------
---------- ta----catg ------cctt tggttggggc gaccgcgggg a-aa-taaaa
aacccccacg tgga----tc -g-ggagc-a caa------- ---------- -------ccc
tc--ccaa-a a--c-ca--- ag-gac-cac actcctaagt -cacag-a-a -ct-tctgac
caa-a-ca-- -----tgatc cg---g-c-- --g---tc-- aag--ccgat caac-gaacc
tagtta-ccc ta-gggataa -ca-gcgcaa tcccctttt- ----agagcc catatcga-c
--aa-gg-gg g-ttta-cga cctcgatg-t tggat-ca-g ga----cat- cc-tatt-gg
tgtag-cc-g -cta-tt--- --aa-gggtt cg-tt-tg-t t-caacg-a- ttnnnnnn
>Cichlidae_Gymnogeophagus_balzanii_1_1
nnnnngaggt ----c-ccg- cc-t-gccct --gtga---c tttaacggcc gc-ggtattt
-tgaccgtgc taa-ggtagc -gc-aatca- cttgtc-ttt t-aaatgaag acccgtatga
atg-gcacc- a-cga-gggc ttaactgtc- tcctttttcc cgtca-atga aattgatctc
cccgtgcaga agcgggg--- a--tac-ccc cataagacga gaagacccta tggagc-ttt
agg-c-t-cc ---agaacag -------att a-tg-ct--- ---aa--a-c gccc---tt-
---------- -aaac----a -aa------- -aa------- -ga--c-g-a aactta----
---------- ----tta--- -a-------- ----cccc-t gt-------t -c--------
---------- ta----catg ------cctt tggttggggc gaccacgggg a-ag-cacaa
aacccccacg tgga----cc -a-ggagc-a caa------- ---------- -------ttc
tc--ctaa-a a--c-ct--- ag-gac-cac cttcctaagt -aacag-a-a -ct-tctgac
caata-ta-- -----agatc cg---g-c-- --a---ta-- aag--ccgat caac-gaacc
tagtta-ccc ta-gggataa -ca-gcgcaa tccccttct- ----agagtc catatcga-c
--aa-gg-gg g-ttta-cga cctcgatg-t tggat-ca-g ga----cat- cc-tatt-gg
tgtag-cc-g -cta-tt--- --aa-gggtt cg-tt-tg-t t-caacg-a- ttnnnnnn
>Cichlidae_Nandopsis_tetracanthus_2_1
a-taagaggt ----c-ccg- cc-t-gccca --gtga---c tttaacggcc gc-ggtattt
-tgaccgtgc aaa-ggtagc -gc-aatca- cttgtc-ttt t-aaatgaag acctgtatga
atg-gcacc- a-cga-gggc tcaactgtc- tcctttctcc tgtca-atga aattgatctc
cccgtgcaga agcgggg--- a--ttt-ctc cataagacga gaagacccta tggagc-ttt
agg-c-g-ct ---agaatag -------act a-tg-tt--- ---aa--a-c actc---t--
---------- -aata----t -aa------- -aa------- -ga--c-a-a aactaa----
---------- ----tta--- -g-------- ----accc-t gc-------t -c--------
---------- aa-----gtg ------cctt tggttggggc gaccgcgggg a-aa-caaaa
aacccccatg tgga----ct -a-ggagt-a aca------- ---------- ------tcac
tc--ccac-a a--c-cc--- ag-ggc-tac agccctaagt -aacag-a-a -tc-tctgac
cat---aca- -----tgatc cg---g-c-- --a----c-- -ag--ccgat caac-gaacc
gagtta-ccc ta-gggataa -ca-gcgcaa tccccttct- ----agagtc catatcga-c
--aa-gg-gg g-ttta-cga cctcgatg-t tggat-ca-g ga----cat- cc-tatt-gg
tgcag-cc-g -cta-tt--- --aa-gggtt cg-tt-tg-t t-caacg-a- ttaa-agt
>Cichlidae_Pterophyllum_scalare_1_1
a-taagaggt ----c-ccg- cc-t-gccca --gtga---c tttaacggcc gc-ggtattt
-tgaccgtgc aaa-ggtagc -gc-aatca- cttgtc-ctt t-aaatgaag acctgtatga
atg-gcatc- a-cga-gggc tcaactgtc- tcctttttcc tgtca-atga aattgatctc
cccgtgcaga agcgggg--- a--ttt-ttc cataagacga gaagacccta tggagc-ttt
agg-c-a-ct ---agggcag -------act a-tg-tt--- ---aa--g-c actc---ta-
---------- --aaa----c -aa------- -aa------- -gg--c-t-a aactaa----
---------- ----cta--- -g-------- ----gccc-t gc-------t -c--------
---------a tc-----atg ------cctt tggttggggc gaccgcgggg a-aa-taaaa
aacccccatg tgga----ct -a-ggagt-a c--------- ---------- ------ttgc
tc--ccac-a g--c-cc--- gg-ggc-cac aaccctgagc -aacag-a-a -ca-tctgac
cat---aaa- -----tgatc cg---g-c-- --a----c-- -ag--ccgat caac-gaacc
gagtta-ccc ta-gggataa -ca-gcgcaa tccccttct- ----agagcc catatcga-c
--aa-gg-gg g-ttta-cga cctcgatg-t tggat-ca-g ga----cat- cc-tatt-gg
tgcag-cc-g -cta-tt--- --aa-gggtt cg-tt-tg-t t-caacg-a- ttaa-agt
>Poeciliidae_Poecilia_mexicana_1_1
nnnaacaggt ----c-ccg- cc-t-gcccc --gtga---c tttaacggcc gc-ggtatct
-tgaccgtgc aaa-ggtagc -gt-aatca- cttgtc-ttt t-aaatgaag acccgtatga
atg-gcaaa- a-cga-gggc ttaactgtc- tccttccccc agtca-atga aattgatctc
cccgtgcaga agcgggg--- a--tat-tca cataagacga gaagacccta tggagc-ttt
aga-c-a-ta ---tagacag -------atc a-cg-ta--- ---aa----t aacc---tt-
---------- ---------- -aa-----ta aaa------- aga--c-a-a aaccaa----
---------- ----atg--- -a-------- ----cccc-t gt-------c -g--------
---------- tg-----atg ------tctt tggttggggc gaccccgggg a-aa-taaaa
aacccccgaa cgga----at -g-aaaac-a cctta----- ---------- ---------a
ct--tcat-a a--a-ca--- ag-agc-cac agctcacaaa -atcag-a-a -ct-tctgac
cc----aaa- ------gatc cg---a-t-- --a------- -taa-tcgat cgac-ggacc
gagtta-ccc ta-gggataa -ca-gcgcaa tcccctttc- ----agagtc cctatcga-c
--aa-gg-gg g-ttta-cga cctcgatg-t tggat-ca-g ga----cat- cc-taat-gg
tgcag-cc-g -cta-tt--- --aa-gggtt cg-tt-tg-t t-caacg-a- ttaa-agt
>Atherinopsidae_Atherinops_affinis_1_1
a-taagaggt ----c-ccg- cc-t-gccct --gtga---c tttaacggcc gc-ggtattt
-tgaccgtgc aaa-ggtagc -gc-aatca- cttgtc-ttt t-aaatggag acctgtatga
atg-gcata- a-cga-gggc ttaactgtc- tccttcctcc agtcg-atga aattgatctc
cccgtgcaga agcgggg--- c--tac-aca cataagacga gaagaccctg tggagc-ttt
aga-c-c-cg ---gggtaag -------acc a-tg-tc--- ---aa--g-a atat---cg-
---------- ---------- ----g---at aaa------- cga--c-ttg aaccaa----
---------- ----ttg--- -g-------- ----accc-t tc-------c -c--------
---------- ta-----atg ------tctt tggttggggc gaccgcgggg a-aa-caaaa
aacccccatg tgga----at -g-gaaac-a cct------- ---------- ------catt
tt--ccag-a a--c-ca--- ag-agc-cac agctctaagc -aacag-a-a -aa-tctgac
cta---taa- ------gatc cg---g-c-- --a------- -aag-ccgat caac-ggacc
cagtta-ccc ca-gggataa -ca-gcgcaa tcctctttt- ----agagcc catatcga-c
--aa-gg-gg g-ttta-cga cctcgatg-t tggat-ca-g ga----cat- cc-taat-gg
tgcag-cc-g -cta-tt--- --aa-gggtt cg-tt-tg-t t-caacg-a- ttaa-agt
>Atherinopsidae_Chirostoma_jordani_1_1
nnnnnnnnnn nnnnnnnnnn nnnnnnnnnn nnnnnnnnnn nnnnnnnnnn nnnnnnnnnn
nnnnnnnnnn nnnnnnnnnn nnnnnnnnnn nnnnnnnnnn nnnnnnnnnn nnnnnnnnnn
atg-gcacg- a-cga-gggc ttaactgtc- tccttcctcc agtca-atga aattgatctc
cccgtgcaga agcgggg--- a--tac-cct cataagacga gaagaccctg tggagc-ttt
aga-c-t-ta ---cagtagg -------acc a-tg-tc--- ---aa--g-g accc---cc-
---------- ---------- ----c---ac taa------- cgg--c-ccg aactaa----
---------- ----ttg--- -g-------- ----cccc-c ta-------c -t--------
---------- ac-----atg ------tctt tggttggggc gaccgcgggg a-aa-tgaaa
aacccccatg tgga----at -g-ggagc-a ccc------- ---------- ------ctgc
tc--ctac-a a--c-ca--- ag-agc-cac agctctaagt -aacas-a-a -tt-tctgac
cag---tca- ------gatc cg---g-c-- --a------- -tag-ccgat caac-ggacc
gagtta-ccc ca-gggataa -ca-gcgcaa tcctcttct- ----agagcc catatcga-c
--aa-ga-gg g-ttta-cga cctcgatg-t tggat-ca-g ga----cat- cc-taat-gg
tgcag-cc-g -cta-tt--- --aa-gggtt cnnnnnnnnn nnnnnnnnnn nnnnnnnn
>Atherinopsidae_Menidia_menidia_1_1
nntaagaggt ----c-ccg- cc-t-gccct --gtga---c tttaacggcc gc-ggtattt
-tgaccgtgc aaa-ggtagc -gc-aatca- cttgtc-ttt t-aaatggag acctgtatga
atg-gcacg- a-cga-gggc ttaactgtc- tccttcctcc agtca-atga aattgatctc
cccgtgcaga agcgggg--- a--tac-ccc cataagacga gaagaccctg tggagc-ttt
aga-c-t-ta ---cggcagg -------acc a-tg-tc--- ---aa--g-c accc---ct-
---------- ---------- ----g---gc taa------- cgg--c-cta aactaa----
---------- ----ttg--- -g-------- ----ctcc-c tc-------c -t--------
---------- ac-----atg ------tctt tggttggggc gaccgcgggg a-aa-taaaa
aacccccatg tgga----at -g-ggagc-a cct------- ---------- ------ctac
tc--ctac-a a--c-ca--- ag-agc-cac agctctaggt -aacag-a-a -tt-tctgac
cag---tca- ------gatc cg---g-c-- --a------- -tag-ccgat caac-ggacc
gagtta-ccc ca-gggataa -ca-gcgcaa tcctcttct- ----agagcc catatcga-c
--aa-gg-gg g-ttta-cga cctcgatg-t tggat-ca-g ga----cat- cc-taat-gg
tgcag-cc-g -cta-tt--- --aa-gggtt cg-tt-tg-t t-caacgnnn nnnnnnnn
>Cichlidae_Aequidens_tetramerus_1_1
a-taagaggt ----c-ccg- cc-t-gccca --gtga---c ttcaacggcc gc-ggtattt
-tgaccgtgc aaa-ggtagc -gc-aatca- cttgtc-ttt t-aaatgaag acctgtatga
atg-gcacc- a-cga-gggc ttaactgtc- tcctttttcc tgtca-atga aattgatctc
cccgtgcaga agcgggg--- a--ttt-taa cataagacga gaagacccta tggagc-ttc
agg-c-t-cc ---agaacag -------act a-tg-tt--- ---aa--a-c accc---tc-
---------- --cca----c -aa------- -aa------- -ga--c-a-a aactta----
---------- ----tta--- -g-------- ----gccc-t gt-------t -c--------
---------- ca-----atg ------cctt tggttggggc gaccgcgggg a-aa-caaaa
aacccccata tgga----cc -g-ggagc-a caa------- ---------- ------cccc
tc--ccac-a a--c-cc--- ag-agc-aac aactctaagt -aacag-t-a -ca-tctgac
caa-c-aaa- -----tgatc cg---g-c-- --a----c-- -ag--ccgat caac-ggacc
gagtta-ccc ta-gggataa -ca-gcgcaa tccccttct- ----agagcc cttatcga-c
--aa-gg-gg g-ttta-cga cctcgatg-t tggat-ca-g ga----cat- cc-tatt-gg
tgcag-cc-g -cta-tt--- --aa-gggtt cg-tt-tg-t t-caacg-a- ttaa-agt
>Cichlidae_Amatitlania_nigrofasciata_1_1
a-tgagaggt ----c-ccg- cc-t-gccca --gtga---c tttaacggcc gc-ggtattt
-tgaccgtgc aaa-ggtagc -gc-aatca- cttgtc-ctt t-aaatgagg acctgtatga
atg-gc-cc- a-cga-gggc tcaactgtc- tcctttctcc tgtca-atga aattgatctc
cccgtgcaga agcgggg--- a--ttt-ctc cataagacga gaagacccta tggagc-ttc
agg-c-a-cc ---aggacag -------act a-tg-tt--- ---aa--g-c accc---ta-
---------- --ata----c -aa------- -aa------- -ga--c-a-a aactaa----
---------- ----cta--- -g-------- ----gccc-t gt-------t -c--------
---------- ta-----atg ------cctt tggttggggc gaccgcgggg a-aa-taaaa
aacccccacg tgga----ct -a-agagc-a ccc------- ---------- -----tttac
tc--ttac-a a--c-ca--- ag-ggc-tac agccctaagt -aacag-a-a -tt-tctgac
cat---aaa- -----tgatc cg---g-t-- --a----c-- -aa--ccgat caac-gaacc
gagtta-ccc ta-gggataa -ca-gcgcaa tccccttct- ----agagtc catatcga-c
--aa-gg-gg g-ttta-cga cctcgatg-t tggat-ca-g ga----cat- cc-tatt-gg
tgcag-cc-g -cta-tt--- --aa-gggtt cg-tt-tg-t t-caacg-a- ttnnnnnn
>Cichlidae_Andinoacara_coeruleopunctatus_1_1
a-taagaggt ----c-ccg- cc-t-gccca --gtga---c tttaacggcc gc-ggtattt
-tgaccgtgc aaa-ggtagc -gc-aatca- cttgtc-ttt t-aaatgaag acctgtatga
atg-gcatc- a-cga-gggc ttaactgtc- tcctttctcc tgtca-atga aattgatctc
cccgtgcaga agcgggg--- a--taa-taa cataagacga gaagacccta tggagc-ttt
agg-c-t-cc ---agaatag -------act a-tg-ta--- ---aa--a-c accc---ta-
---------- --aca----t -aa------- -aa------- -ga--t-a-a aaccta----
---------- ----tta--- -g-------- ----accc-t gt-------t -c--------
---------- ta----catg ------cctt tggttggggc gaccgcgggg a-aa-catat
aacccccatg tgga----ct -a-ggagc-a taa------- ---------- -------ccc
tc--ccac-a a--c-cc--- ag-agt-tac aactctaagt -aacag-a-a -ca-tctgac
caa-c-taa- -----tgatc cg---g-c-- --a----c-- -ag--ccgat caac-gaacc
gagtta-ccc ta-gggataa -ca-gcgcaa tcccctttt- ----agagtc cctatcga-c
--aa-gg-gg g-ttta-cga cctcgatg-t tggat-ca-g ga----cat- cc-tatt-gg
tgcag-cc-g -cta-tt--- --aa-gggtt cg-tt-tg-t t-caacg-a- ttnnnnnn
>Cichlidae_Chiapaheros_grammodes_1_1
a-taagaggt ----c-ccg- cc-t-gccca --gtga---c tttaacggcc gc-ggtattt
-tgaccgtgc aaa-ggtagc -gc-aatca- cttgtc-ttt t-aaatgaag acctgtatga
atg-gcacc- a-cga-gggc ttaactgtc- tcctttctcc tgtca-atga aattgatctc
cccgtgcaga agcgggg--- a--ttc-ttc cataagacga gaagacccta tggagc-ttc
agg-c-a-cc ---aagacag -------act a-tg-tt--- ---aa--g-c accc---tt-
---------- -gcca----c -aa------- -aa------- -ga--c-a-a aactaa----
---------- ----ata--- -g-------- ----accc-t gc-------t -t--------
---------- ta-----atg ------cctt tggttggggc gaccgcgggg a-aa-caaaa
aacccccatg tgga----ct -a-ggaac-a act------- ---------- -----ctcac
tc--ccac-a a--c-cc--- ag-ggc-tac agccctaagt -aacag-a-a -tc-tctgac
cat---aaa- -----tgatc cg---g-c-- --a----c-- -ag--ccgat caac-gaacc
gagtta-ccc ta-gggataa -ca-gcgcaa tcccctttt- ----agagtc catatcga-c
--aa-gg-gg g-ttta-cga cctcgatg-t tggat-ca-g ga----cat- cc-tatt-gg
tgcag-cc-g -cta-tt--- --aa-gggtt cg-tt-tg-t t-caacg-a- ttaa-agt
>Cichlidae_Cichla_intermedia_1_1
a-taagaggt ----c-ccg- cc-t-gccct --gtga---c tttaacggcc gc-ggtattt
-tgaccgtgc aaa-ggtagc -gc-aatca- cttgtc-ttt t-aaatgaag acccgtatga
atg-gcaca- a-cga-gggc ttaactgtc- tcctttttcc cgtca-atga aattgatctc
cccgtgcaga agcgggg--- a--tac-ccc cataagacga gaagacccta tggagc-ttc
agg-c-t-tc -t-gaacaga --------ct a-tg--t--- --taa--g-- cccc---t--
---------- -aata----c aaaag----- ---------- --a--c--aa aact------
--------aa t----ta--- -g-------- ----accc-c gt-------- -t--------
---------- caa-a---tg ------cctt tggttggggc gaccgcgggg a-aa-taaaa
aacccccacg tgga----ct -a-agaac-a c--------- ---------- ---aa-ctcc
tc--ttaa-a a--c-ca--- ag-aac-tac cgctctaagc -aacag-a-a -c-ttctgac
ca----aaa- ---a-tgatc cg---g--ca --a------- --ag-ccgat caac-ggacc
gagtta-ccc ta-gggataa -ca-gcgcaa tccccttct- ----agagcc catatcga-c
--aa-gg-gg g-ttta-cga cctcgatg-t tggat-ca-g ga----cat- cc-tatt-gg
tgcag-cc-g -cta-tt--- --aa-gggtt cg-tt-tg-t t-caacg-a- ttnnnnnn
>Cichlidae_Cichla_orinocensis_1_1
a-taagaggt ----c-ccg- cc-t-gccct --gtga---c tttaacggcc gc-ggtattt
-tgaccgtgc aaa-ggtagc -gc-aatca- cttgtc-ttt t-aaatgaag acccgtatga
atg-gcaca- a-cga-gggc ttaactgtc- tcctttctcc cgtca-atga aattgatctc
cccgtgcaga agcgggg--- a--tac-acc cataagacga gaagacccta tggagc-ttc
agg-c-t-tc -t-gaacaga --------ct a-tg--t--- --taa--g-- cccc---t--
---------- -aaca----c aaaag----- ---------- --a--c--aa aact------
--------aa t----ta--- -g-------- ----accc-c gt-------- -t--------
---------- caa-a---tg ------cctt tggttggggc gaccgcgggg a-aa-taaaa
aacccccacg tgga----ct -a-agaac-a c--------- ---------- ---aa-ctcc
tc--ttaa-a a--c-ca--- ag-aac-tac cgctctaagc -aacag-a-a -c-ttctgac
ca----aaa- ---a-tgatc cg---g--ca --a------- --ag-ccgat caac-ggacc
gagtta-ccc ta-gggataa -ca-gcgcaa tccccttct- ----agagcc catatcga-c
--aa-gg-gg g-ttta-cga cctcgatg-t tggat-ca-g ga----cat- cc-tatt-gg
tgcag-cc-g -cta-tt--- --aa-gggtt cg-tt-tg-t t-caacg-a- ttnnnnnn
>Cichlidae_Crenicichla_lepidota_1_1
nnnnnnnnnn nnnnnnnnnn nnnnnnnnnn nnnnnnnnnn ttaaacggcc gc-ggtattt
-taaccgtgc aaa-ggtagc -gc-aatca- cttgtc-ttt t-aaatgaag acccgtatga
atg-gcacc- a-cga-gggc ttgactgtc- tcctttttcc tgtca-atga aattgatctc
cccgtgcaga agcgggg--- a--tag-aca cataagacga gaagaccctg tggaac-tta
agg-c-c-ct -a--agcaga --------tt a-aa-ta--- --aag--a-- caac---ca-
---------- -tgaa----t aattg----- ---------- --a--a--aa accc------
--------ca t----ta--- -a-------- ----cccc-t gc-------- -c--------
---------- cac-a-catg ------cctt tggttggggc gaccatgggg a-aa-tataa
accccccacg tgga----tt -a-ggaga-a c-aata---- -ttca----- -------ctc
tc--ctac-a a--c-cc--- ag-ggc-tac agccctaagt -aacag-a-a -t-atctgac
ct----act- ---tttgatc cg---g--ca --c--a---- --ag-ccgat caac-gaacc
cagcta-ccc ca-gggataa -ca-gcgcaa tcccctccc- ----agagcc catatcga-c
--ga-gg-gg g-ttta-cga cctcgatg-t tggat-ca-g ga----cat- cc-tatt-gg
tgcag-cc-g -cta-tt--- --aa-gggtt cg-tt-tg-t t-caacg-a- ttnnnnnn
>Cichlidae_Laetacara_thayeri_1_1
a-taagaggt ----c-cag- cc-t-gccca --gtga---c tttaacggcc gc-ggtattt
-tgaccgtgc aaa-ggtagc -gc-aatca- cttgtc-ttt t-aaatgaag acctgtatga
atg-gcacc- a-cga-gggc ttaactgtc- tcctttttcc agtca-atga aattgatctc
cccgtgcaga agcgggg--- a--taa-aaa cataagacga gaagacccta tgaagc-ttt
aga-c-a-cc ---agagtag -------act a-cg-ta--- ---aa--a-c atcc---ct-
---------- --tca----c -aa------- -ag------- -ga--c-a-a aactta----
---------- ----tta--- -g-------- ----gccc-t ac-------t -c--------
---------- ca-----atg ------tctt tggttggggc gaccgcgggg a-aa-tacac
aacccccatg tgga----ct -g-gaagc-a caa------- ---------- ------cccc
tt--ctac-a a--c-cc--- ag-agt-tgc aactccaagt -aacag-a-a -ca-tctgac
caa-c-aaa- -----tgatc cg---g-c-- --a----c-- -tg--ccgat caac-ggacc
gagtta-ctc ta-gggataa -ca-gcgcaa tccccttct- ----agagcc catatcga-c
--aa-gg-gg g-ttta-cga cctcgatg-t tggat-ca-g ga----cat- cc-tatt-gg
tgcag-cc-g -cta-tt--- --aa-gggtt cg-tt-tg-t t-caacg-a- ttnnnnnn
>Cichlidae_Nannacara_taenia_1_1
a-tgagaggt ----c-ccg- cc-t-gccca --gtga---c ttcaacggcc gc-ggtattt
-tgaccgtgc taa-ggtagc -gc-aatca- cttgtc-ttt t-aaatgaag acccgtatga
atg-gcacc- a-cga-gggc ttaactgtc- tccttcttcc cgtca-atga aactgatctc
cccgtgcaga agcgggg--- a--tta-caa cacaagacga gaagacccta tggagc-ttc
agg-c-t-cc ---tgagcag -------gct a-tg-tt--- ---aa--t-c accc---tc-
---------- --ata----c -aa------- -ga------- -gg--t-t-a aactta----
---------- ----tta--- -g-------- ----acac-t gt-------t -c--------
---------- t------atg ------cctt tggttggggc gaccacgggg a-aa--gaaa
aacccccatg tgga----at -a-ggaac-a cat------- ---------- --------cc
tc--ccac-a a--c-cc--- ag-agt-tgc aactctaagt -accag-a-a -ca-tctgac
caa-c-aaa- -----tgatc cg---g-c-- --a----c-- -ag--ccgat cgac-gaacc
gagtta-ccc ta-gggataa -ca-gcgcaa tccccttct- ----agagcc cgtatcaa-c
--aa-gg-gg g-ttta-cga cctcgatg-t tggat-ca-g ga----cat- cc-tatt-gg
tgcaa-cc-g -cta-tt--- --aa-gggtt cg-tt-tg-t t-caacg-a- ttnnnnnn
>Cichlidae_Satanoperca_daemon_1_1
a-taagaggt ----c-ccg- cc-t-gccct --gtga---c tttaacggcc gc-ggtattt
-tgaccgtgc aaa-ggtagc -gc-aatca- cttgtc-ttt t-aaatgtag acctgtatga
atg-gcatc- a-cga-gggc ttaactgtc- tcctttctcc tgtca-atga aattgatctc
cccgtgcaga agcgggg--- a--tac-ccc cataagacga gaagacccta tggagc-ttt
agg-c-t-tc ---aaagcag -------att a-tg-tt--- ---ag--a-c aacc---t--
---------- -aaaa----t -aa------- -aa------- -ga--c-a-a aactga----
---------- ----tta--- -a-------- ----cccc-t gc-------t -t--------
---------- ta-----atg ------cctt tggttggggc gaccacgggg a-aa-taaaa
aacccccaca tgga----tt -g-agagc-a caa------- ---------- ------cccc
tc--ccac-a a--a-cc--- ag-agc-cac acctctaatc -aacag-a-a -cc-tctgac
caact-acg- -----cgatc cg---g-c-- --a---ct-- aag--ccgat caac-ggacc
cagtta-ccc ta-gggataa -ca-gcgcaa tccccttct- ----agagcc catatcga-c
--aa-gg-gg g-ttta-cga cctcgatg-t tggat-ca-g ga----cat- cc-tatt-gg
tgtag-cc-g -cta-tt--- --aa-gggtt cg-tt-tg-t t-caacg-a- ttnnnnnn
>Cichlidae_Satanoperca_leucosticta_1_1
a-taagaggt ----c-ccg- cc-t-gccct --gtga---c tttaacggcc gc-ggtattt
-tgaccgtgc aaa-ggtagc -gc-aatca- cttgtc-ttt t-aaatgtag acctgtatga
atg-gcatc- a-cga-gggc ttgactgtc- tcctttctcc tgtca-atga aattgatctc
cccgtgcaga agcgggg--- a--tat-aac cataagacga gaagacccta tggagc-ttt
agg-c-t-tc ---taagcag -------att a-tg-tt--- ---aa--a-c aacc---t--
---------- -aaaa----t -aa------- -aa------- -ga--t-a-a aactaa----
---------- ----tta--- -a-------- ----cccc-t gc-------t -t--------
---------- ta-----atg ------cctt tggttggggc gaccacgggg a-aa-taaaa
aacccccaca tgga----tt -g-agagc-a caa------- ---------- ------ccac
tc--ccac-a a--a-ct--- ag-agc-cac aactctaaga -aacag-a-a -ct-tctgac
caacc-aca- -----tgatc cg---g-c-- --a---ct-- -ag--ccgat caac-ggacc
cagtta-ccc ta-gggataa -ca-gcgcaa tccccttct- ----agagcc catatcga-c
--aa-gg-gg g-ttta-cga cctcgatg-t tggat-ca-g ga----cat- cc-tatt-gg
tgtag-cc-g -cta-tt--- --aa-gggtt cg-tt-tg-t t-caacg-a- ttnnnnnn
>Cichlidae_Theraps_irregularis_1_1
a-taagaggt ----c-ccg- cc-t-gccca --gtga---c tttaacggcc gc-ggtattt
-tgaccgtgc aaa-ggtagc -gc-aatca- cttgtc-ttt t-aaatgaag acctgtatga
atg-gcacc- a-cga-gggc tcaactgtc- tcctttctcc tgtca-atga aattgatctc
cccgtgcaga agcgggg--- a--tcc-ccg cataagacga gaagacccta tggagc-ttc
agg-c-a-cc ---agaacag -------act a-tg-ta--- ---aa--a-c atcc---ta-
---------- -agca----c -aa------- -aa------- -ga--c-a-a aactaa----
---------- ----ata--- -g-------- ----gccc-t gt-------t -c--------
---------- ca-----atg ------cctt tggttggggc gaccgcgggg a-aa-caaaa
aacccccatg tgga----ct -a-ggagc-a cc-------- ---------- -----tttac
tc--ccac-a a--c-cc--- ag-ggc-cac ggccctaagt -aacag-a-a -tc-tctgac
cat---aaa- -----tgatc cg---g-c-- --a----c-- -ag--ccgat caac-gaacc
gagtta-ccc ta-gggataa -ca-gcgcaa tcccctttt- ----agagtc catatcga-c
--aa-gg-gg g-ttta-cga cctcgatg-t tggat-ca-g ga----cat- cc-tatt-gg
tgcag-cc-g -cta-tt--- --aa-gggtt cg-tt-tgnn nnnnnnnnnn nnnnnnnn
>Loricariidae_Baryancistrus_demantoides_1_1
a-taggaggt ----c-ctg- cc-t-gccca --gtga---c ttaaacggcc gc-ggtattt
-tgaccgtgc aaa-ggtagc -gt-aatca- cttgtc-ttt t-aaatgaag acctgtatga
atg-gtgta- a-cga-gggc ttaactgtc- tcccccctct agtca-atga aattgatcta
cccgtgcaga agc-ggg-t- a--taa-taa tacaagacga gaagaccctc tggagc-tta
aga-t-a--a -a-agaccaa --------ct a-tg-tc--- ---aa--a-- agtc---cta
---------- ---------- aaa------a -ag------- --a--c--ta aacc-a----
--------aa -----tg--- -g-------- c---a-c--t gg-------t -c--------
---------- c-----c-aa ------tctt cggttggggc gaccgcggga g-aa-aacaa
agctcccatg cgga----ct -g-gg-g--- ---------- ---taac--- ---------c
cc--ctaa-a a--c-ta--- ag-aga-gac atctctaagg -cacag-a-a -ca-tctgac
ca-aa-a-a- ------gacc cg---g-c-c --a--cat-- ---g-ccgac caac-ggacc
aagtta-ccc ta-gggataa -ca-gcgcaa tccccttcc- ----agagtc catatcga-c
--aa-gg-gg g-ttta-cga cctcgatg-t tggat-ca-g ga----cat- cc-taat-gg
tgcag-cc-g -cta-tt--- --aa-gggtt cnnnnnnnnn nnnnnnnnnn nnnnnnnn
>Loricariidae_Peckoltia_sabaji_1_1
a-taggaggt ----c-ctg- cc-t-gccca --gtga---c ttaaacggcc gc-ggtattt
-tgaccgtgc aaa-ggtagc -gc-aatca- cttgtc-ttt t-aaatgaag acctgtatga
atg-gtgaa- a-cga-gggc ttaactgtc- tccccattct agtca-atga aattgatcta
cccgtgcaga agc-gga-t- a--taa-taa tacaagacga gaagaccctt tggagc-tta
aga-t-a--a -a-agaccaa --------tt a-ta-tt--- ---aa--a-- agtc---cta
---------- ---------- aaac-----a -ag------- --a--c--ta aacc-a----
--------aa -----ta--- -a-------- t---g-c--t ga-------t -c--------
---------- c-----t-aa ------tctt cggttggggc gaccacggga g-aa-aataa
aactcccatg cgga----ct -g-gg-g--- ---------- ----tat--- ---------t
cc--ctaa-a a--c-ta--- ag-aga-gac atctctaagg -cacag-a-a -ca-tctgac
ca-ca-a-a- ------gatc cg---g-c-t --a--cat-- ---g-ccgac caac-ggacc
aagtta-ccc ta-gggataa -ca-gcgcaa tccccttcc- ----agagtc catatcga-c
--aa-gg-gg g-ttta-cga cctcgatg-t tggat-ca-g ga----cat- cc-taat-gg
tgtag-cc-g -cta-tt--- --aa-gggtt cnnnnnnnnn nnnnnnnnnn nnnnnnnn
>Loricariidae_Peckoltia_sabaji_2_1
a-taggaggt ----c-ctg- cc-t-gccca --gtga---c ttaaacggcc gc-ggtattt
-tgaccgtgc aaa-ggtagc -gc-aatca- cttgtc-ttt t-aaatgaag acctgtatga
atg-gtgaa- a-cga-gggc ttaactgtc- tccccattct agtca-atga aattgatcta
cccgtgcaga agc-gga-t- a--taa-taa tacaagacga gaagaccctt tggagc-tta
aga-t-a--a -a-agaccaa --------tt a-ta-tt--- ---aa--a-- agtc---cta
---------- ---------- aaac-----a -ag------- --a--c--ta aacc-a----
--------aa -----ta--- -a-------- t---g-c--t ga-------t -c--------
---------- c-----t-aa ------tctt cggttggggc gaccacggga g-aa-aataa
aactcccatg cgga----ct -g-gg-g--- ---------- ----tat--- ---------t
cc--ctaa-a a--c-ta--- ag-aga-gac atctctaagg -cacag-a-a -ca-tctgac
ca-ca-a-a- ------gatc cg---g-c-t --a--cat-- ---g-ccgac caac-ggacc
aagtta-ccc ta-gggataa -ca-gcgcaa tccccttcc- ----agagtc catatcga-c
--aa-gg-gg g-ttta-cga cctcgatg-t tggat-ca-g ga----cat- cc-taat-gg
tgtag-cc-g -cta-tt--- --aa-gggtt cnnnnnnnnn nnnnnnnnnn nnnnnnnn
>Serrasalmidae_Colossoma_macropomum_1_1
a-taggaggt ----c-ctg- cc-t-gccca --gtga---c ttaaacggcc gc-ggtattt
-tgaccgtgc taa-ggtagc -gc-aatca- cttgtc-ttt t-aaatgagg acctgtatga
atg-gcgga- a-cga-gggc ttaactgtc- tcctttttct agtca-atga aattgatcta
cccgtgcaga agc-ggg-t- a--tac-taa tacaagacga gaagaccctt tggagc-tta
aga-t-a--a -a-aggccaa --------ct a-tg-tc--- ---aa--a-- ggcc---caa
---------- --a------t aaaac----t aa-------- --a--c--ct aaca-a----
--------aa -----ca--- -gt------- ta--a-c--t gg-------- -c--------
---------- c-----aata ------tctt cggttggggc gaccgcgggg g-aa-aacaa
agcccccacg tgga----at -g-gg----- ---------- ---gaata-- --------ct
cc--ctaa-a a--c-ca--- ag-aga-gac atctctaagt -cacag-a-a -ca-tctgac
ca----ata- ------gatc cg---g-cca --a---tc-- aa-g-ccgat caac-ggacc
aagtta-ccc ta-gggataa -ca-gcgcaa tcccctcca- ----agagtt catatcga-c
--aa-gg-gg g-ttta-cga cctcgatg-t tggat-ca-g ga----cat- cc-taat-gg
tgcag-cc-g -cta-tt--- --aa-gggtt cg-tt-tg-t t-caacg-a- ttaa-agt
>Serrasalmidae_Pygocentrus_nattereri_1_1
a-taggaggt ----c-ctg- cc-t-gccca --gtga---c ttaaacggcc gc-ggtattt
-tgaccgtgc taa-ggtagc -gc-aatca- cttgtc-ttt t-aaatgagg acctgtatga
atg-gcgaa- a-cga-gggc ttaactgtc- tcctttttcc agtca-atga aattgatctg
cccgtgcaga agc-ggg-c- a--tac-cta tacaagacga gaagaccctt tggagc-tta
aga-t-a--a -a-aggtcaa --------ct a-gg-tc--- ---aa--g-- agcc---caa
---------- --a------t aaat-----t tg-------- --a--a--ct aaac-a----
--------aa -----ca--- -gc------- ca--a-c--t ga-------- -c--------
---------- c-----acta ------tctt cggttggggc gaccacgggg g-aa-aacaa
agcccccgcg taga----at -g-gg----- ---------- ---gatca-- --------ca
cc--ctaa-a a--c-ca--- ag-agg-gac acctctaagt -cacag-a-a -ca-tctgac
ta--a-aca- ------gatc cg---g-cca --a----c-- aa-g-ccgat caac-ggacc
aagtta-ccc ta-gggataa -ca-gcgcaa tcccctcca- ----agagtt catatcga-c
--aa-gg-gg g-ttta-cga cctcgatg-t tggat-ca-g ga----cat- cc-taat-gg
tgcag-cc-g -cta-tt--- --aa-gggtt cg-tt-tg-t t-caacg-a- ttaa-agt
>Trichomycteridae_Trichomycterus_immaculatus_1_1
a-tgagaggt ----c-ttg- cc-t-gccca --gtga---c ttaaacggcc gc-ggtattt
-tgaccgtgc aaa-ggtagc -gc-aatca- cttgtc-ttt t-aaatgaag acctgtatga
atg-gtgga- a-cga-gggc ttaactgtc- tcccccttca agtca-atga aattgatctc
cccgtgcaga agc-ggg-c- a--taa-caa tacaagacga gaagaccctt tggagc-ttg
aga-t-g--t -a-agaccaa --------ct a-tg-tc--- ---aa--g-- ----------
---------- ---------- --aa------ -ac------- --a--c--ta aact-a----
--------aa -----ta--- -g-------- ca--a-c--t ga-------t -c--------
---------- c-----c-ca ------tctt cggttggggc gaccacggga g-ac-aacaa
agctcccacg cgga----ct -g-gg-g--- ---------- ---aga---- ---------t
cc--ccaa-a a--c-ta--- ag-aga-gac acctctaagt -cgcag-a-a -ta-tctgac
ca-aa-a-a- ------gatc cg---g-c-t --a---ct-- ---g-ccgat caac-ggacc
aagtta-ccc ta-gggataa -ca-gcgcaa tccccttcc- ----agagtt catatcga-c
--aa-gg-gg g-ttta-cga cctcgatg-t tggat-ca-g ga----cat- cc-taat-gg
tgcannnnnn nnnnnnnnnn nnnnnnnnnn nnnnnnnnnn nnnnnnnnnn nnnnnnnn
>Trichomycteridae_Trichomycterus_reinhardti_1_1
a-tgagaggt ----c-ttg- cc-t-gccca --gtga---c ttaaacggcc gc-ggtattt
-tgaccgtgc aaa-ggtagc -gc-aatca- cttgtc-ttt t-aaatgaag acctgtatga
atg-gtgga- a-cga-gggc ttaactgtc- tcccccttca agtca-atga aattgatctc
cccgtgcaga agc-ggg-c- a--taa-taa tacaagacga gaagaccctt tggagc-ttg
aga-t-g--t -a-agatcaa --------ct a-tg-tc--- ---aa--g-- ----------
---------- ---------- --ag------ -ac------- --a--t--ta aact-a----
--------aa -----ta--- -g-------- ta--a-c--t ga-------t -c--------
---------- c-----c-ca ------tctt cggttggggc gaccacggga g-ac-aacaa
agctcccacg cgga----ct -g-gg-g--- ---------- ---aaa---- ---------c
cc--ccaa-a a--c-ta--- ag-aga-gac atctctaagt -cgcag-a-a -ta-tctgac
ca-ag-n-a- ------gatc cg---g-c-c --a---ct-- ---g-ccgat caac-gaacc
aagtta-ccc ta-gggataa -ca-gcgcaa tccccttcc- ----agagtc catatcga-c
--aa-gg-gg g-ttta-cga cctcgatg-t tggat-ca-g ga----cat- cc-taat-gg
tgcannnnnn nnnnnnnnnn nnnnnnnnnn nnnnnnnnnn nnnnnnnnnn nnnnnnnn
>Loricariidae_Pseudancistrus_nigrescens_1_1
a-taggaggt ----c-ttg- cc-t-gccca --gtga---c ttaaacggcc gc-ggtattt
-tgaccgtgc aaa-ggtagc -gc-aatca- cttgtc-ttt t-aaatgaag acctgtatga
atg-gtgaa- a-cga-gggc ttaactgtc- tcccccatct agtca-atga aattgatcta
cccgtgcaga agc-ggg-t- a--taa-taa tacaagacga gaagaccctt tggagc-tta
aga-t-a--a -a-aggtcaa --------tt a-ta-tc--- ---ta--a-- agac---caa
---------- ---------- aaa------a gaa------- --t--c--ta aacc-a----
--------aa -----ta--- -a-------- c---a-c--t ga-------c -c--------
---------- t-----t-aa ------tctt cggttggggt gaccacggga g-aa-aataa
agctcccatg cgga----ct -g-gg-g--- ---------- ---cta---- --------ta
cc--ctaa-a g--t-ta--- ag-aaa-gac atctctaaaa -cgcag-a-a -ca-tctgac
ca-aa-a-a- ------gatc cg---g-c-t --a--tac-- ---g-ccgac caac-ggacc
aagtta-ccc ta-gggataa -ca-gcgcaa tccccttcc- ----agagtc catatcga-c
--aa-gg-gg g-ttta-cga cctcgatg-t tggat-ca-g ga----cat- cc-taat-gg
tgcag-cc-g -cta-tt--- --aa-gggtt cnnnnnnnnn nnnnnnnnnn nnnnnnnn
>Loricariidae_Pseudancistrus_nigrescens_2_1
a-taggaggt ----c-ttg- cc-t-gccca --gtga---c ttaaacggcc gc-ggtattt
-tgaccgtgc aaa-ggtagc -gc-aatca- cttgtc-ttt t-aaatgaag acctgtatga
atg-gtgaa- a-cga-gggc ttaactgtc- tcccccatct agtca-atga aattgatcta
cccgtgcaga agc-ggg-t- a--taa-taa tacaagacga gaagaccctt tggagc-tta
aga-t-a--a -a-aggtcaa --------tt a-ta-tc--- ---ta--a-- agac---caa
---------- ---------- aaa------a gaa------- --t--c--ta aacc-a----
--------aa -----ta--- -a-------- c---a-c--t ga-------c -c--------
---------- t-----t-aa ------tctt cggttggggt gaccacggga g-aa-aataa
agctcccatg cgga----ct -g-gg-g--- ---------- ---cta---- --------ta
cc--ctaa-a g--t-ta--- ag-aaa-gac atctctaaaa -cgcag-a-a -ca-tctgac
ca-aa-a-a- ------gatc cg---g-c-t --a--tac-- ---g-ccgac caac-ggacc
aagtta-ccc ta-gggataa -ca-gcgcaa tccccttcc- ----agagtc catatcga-c
--aa-gg-gg g-ttta-cga cctcgatg-t tggat-ca-g ga----cat- cc-taat-gg
tgcag-cc-g -cta-tt--- --aa-gggtt cnnnnnnnnn nnnnnnnnnn nnnnnnnn
>Apteronotidae_Apteronotus_albifrons_1_1
nnnnnnnnnn nnnnnnnnnn nnnnnnnnnn nnnnnnnnnn tttaatggcc gc-ggtattt
-tgaccgtgc aaa-ggtagc -gc-aatca- cttgtt-tca t-aaattgaa acccgtatga
atg-gcaag- a-cga-aggc ttaactgtc- tcccctttca ggtca-gtga aattgatctg
cccgtgaaga agc-gga-c- a--tac-tta tacaagacga gaagaccctt tggagc-tta
aga-c----t -t-aaaccaa --------ct g-tg--t--- ---aac-a-- ga-----cta
---------- --at-----t a-cct----t ta-------- --g--t--ca aact-a----
--------aa -----cc--- -tt------- gc--a-c--t gg-------- -c--------
---------- c-----tacg ------tctt cggttggggc gaccacggag a-aa-aacaa
agcctccgcg caga----at -a-gg-a--- ---------- --a-aaat-- --------at
tc--cttg-a a--c-ca--- ag-aga-gac atctctaagc -cacag-a-a -ca-tctgac
ta-aa-aca- ------gacc cg---g-gta ------ta-a -cac-ccgat taac-gaacc
aagtta-ccc ta-gggataa -ca-gcgcaa tccccttcc- ----agagcc cttatcga-c
--aa-gg-gg g-ttta-cga cctcgatg-t tggat-ca-g ga----cat- cc-taat-gg
tgcag-cc-g -cta-tt--- --aa-gggtt cg-tt-tg-t t-caacg-a- ttaa-agt
>Belonidae_Strongylura_notata_1_1
nnnnnnnnnn nnnnnnnnnn nnnnnnnnnn nnnnnnnnnn tttaacggcc gc-ggtattt
-tgaccgtgc aaa-ggtagc -gc-aatca- cttgtc-ttt t-aaatgaag acctgtatga
atg-gcata- a-cga-gggc ttaactgtc- tcctttttcc aatca-atga aattgatctc
cccgtgcaga agcgggg--- a--taa-ata cataagacga gaagacccta tggagc-ttt
aga-c-a-at ---a-gacag -------acc a-tg-tt--- ---aa-ta-a acct---aa-
---------- ---------- ----c---ct taa------- tag--a-ata aactga----
---------- ----ttg--- -a-------- ----ttac-t gt-------c -t--------
---------- ta-----atg ------tctt tggttggggc gaccgcgggg a-aa-caaaa
aacccccacg tgga----at -g-agagt-t tc-------- ---------- ---------c
tc--tcac-a a--c-cc--- ag-att-gac aattctaagt -aacag-a-a -tt-tctgac
caa---aaa- -----tgatc cg---g-t-- --a------- -aaa-ccgat caac-gaacc
gagtta-ccc ta-gggataa -ca-gcgcaa tcccctcct- ----agagcc catatcga-c
--ga-gg-gg g-ttta-cga cctcgatg-t tggat-ca-g ga----cat- cc-taat-gg
tgcag-cc-g -cta-tt--- --aa-gggtt cg-tt-tg-t t-caacg-a- ttaa-agt
>Callichthyidae_Corydoras_aeneus_1_1
nnnnnnaggt ----c-ctg- cc-t-gccca --gtga---c ttaaacggcc gc-ggtattt
-tgaccgtgc aaa-ggtagc -gc-aatca- cttgtc-ttt t-aaatgaag acctgtatga
atg-gtgga- a-cga-gggc ctaactgtc- tcccttttca agtca-atga aattgatcta
cccgtgcaga agc-ggg-t- a--tgc-aaa tacaagacga gaagaccctt tggagc-tta
aga-t-t--a -a-aaatcaa --------ct a-tg-tc--- ---aa--a-- ----------
---------- ---------- ---tatttat caa------- --a--t--aa aact-a----
--------aa -----ta--- -g-------- ta--a-c--t ga-------t -c--------
---------- a-----t-aa ------tctt cggttggggc gaccacggaa t-aa-aaaca
aacttccaca tgga----ct -g-ag-g--- ---------- ----act--- --------aa
cc--ttaa-a a--c-ca--- ag-aaa-gac atttctaagt -cacag-a-a -tt-tctgac
ca-ca-c-a- ------gatc cg---g-c-a --a--att-- ---g-ccgat caat-ggacc
aagtta-ccc ta-gggataa -ca-gcgcaa tcccctttt- ----agagtt cctatcga-c
--aa-gg-gg g-ttta-cga cctcgatg-t tggat-ca-g ga----cnnn nnnnnnnnnn
nnnnnnnnnn nnnnnnnnnn nnnnnnnnnn nnnnnnnnnn nnnnnnnnnn nnnnnnnn
>Cichlidae_Acarichthys_heckelii_1_1
a-taagaggt ----c-ccg- cc-t-gccca --gtga---c ttcaacggcc gc-ggtattt
-tgaccgtgc aaa-ggtagc -gt-aatca- cttgtc-ctt t-aaatgaag acctgtatga
atg-gcatc- a-cga-gggc ttaactgtc- tcctttttcc tgtca-atga aattgatctc
cccgtgcaga agcgggg--- a--tac-gcc cataagacga gaagaccctg tggagc-ttt
agg-c-t-tc ---agaacag -------act a-tg-tc--- ---aa--t-c aacc---ta-
---------- ---------- -aatc----- aaa------- ta---ttata aaccta----
---------- ----tta--- -a-------- ----cccc-t gt-------t -c--------
---------- ttc---tatg ------cctt cggttggggc gaccgcggag t-aa-caaaa
aacccccacg tgga----tc -g-agagc-a caa------- ---------- -------tcc
tc--ccac-a a--c-cc--- ag-ggc-cac ggccctaagt -aacag-a-a -cc-tctgac
caatt-aca- -----agatc cg---g-a-- --a------- -aaa-ccgat caac-gaacc
aagtta-ccc ca-gggataa -ca-gcgcaa tccccttat- ----agagcc catatcga-c
--aa-gg-gg g-ttta-cga cctcgatg-t tggat-ca-g ga----cat- cc-tatt-gg
tgcag-cc-g -cta-tt--- --aa-gggtt cg-tnnnnnn nnnnnnnnnn nnnnnnnn
>Cichlidae_Aequidens_diadema_1_1
a-taagaggt ----c-ccg- cc-t-gcccg --gtga---c tttaacggcc gc-ggtattt
-tgaccgtgc aaa-ggtagc -gc-aatca- cttgtc-ctt t-aaatgaag acctgtatga
atg-gcacc- a-cga-gggc ttaactgtc- tcctttttcc tgtca-atga aattgatctc
cccgtgcaga agcgggg--- a--ttt-taa cataagacga gaagacccta tggagc-ttc
agg-c-t-cc ---agaacag -------act a-tg-tt--- ---ta--a-c ac-c---tc-
---------- --cca----c -aa------- -aa------- -ga--c-ata aaccta----
---------- ----tta--- -g-------- ----accc-t gt-------t -c--------
---------- ca-----atg ------cctt tggttggggc gaccgcgggg a-aa-caaaa
accccccatg tgga----ct -g-ggagc-a caa------- ---------- ------cccc
tc--ccac-a a--c-tc--- ag-agc-aac aactctaagt -aacag-a-a -ca-tctgac
cag-c-aaa- -----tgatc cg---g-c-- --a----t-- -gg--ccgat caac-ggacc
gagtta-ccc ta-gggataa -ca-gcgcaa tccccttct- ----agagcc catatcga-c
--aa-gg-gg g-ttta-cga cctcgatg-t tggat-ca-g ga----cat- cc-tatt-gg
tgcag-cc-g -cta-tt--- --aa-gggtt cg-tt-tg-t t-caacg-a- ttaa-agt
>Cichlidae_Amphilophus_labiatus_1_1
nnnnagaggt ----c-ccg- cc-t-gcccg --gtga---- tttaacggcc gc-ggtattt
-tgaccgtgc aaa-ggtagc -gc-aatca- cttgtc-ctt t-aaatgaag acctgtatga
atg-gcacc- a-cga-gggc tcaactgtc- tcctttctcc tgtca-atga aattgatctc
cccgtgcaga agcgggg--- a--tcc-ccc cataagacga gaagacccta tggagc-ttt
agg-c-a-cc ---agaacag -------act a-tg-tt--- ---aa--g-c accc---tg-
---------- -taca----c -aa------- -aa------- -ga--c-a-a aactaa----
---------- ----cta--- -g-------- ----gcccgt gt-------t -c--------
---------- ca-----atg ------cctt tggttggggc gaccgcgggg a-aa-caaaa
aacccccacg tgga----ct -a-agagt-a ccc------- ---------- -----ttcac
tc--ttac-a a--c-ca--- ag-ggc-tac agccctaagt -aacag-a-a -tc-tctgac
cat---aaa- -----tgatc cg---g-t-- --a----c-- -aa--ccgat caac-gaacc
gagtta-ccc ta-gggataa -ca-gcgcaa tccccttct- ----agagtc catatcga-c
--aa-gg-gg g-ttta-cga cctcgatg-t tggat-ca-g ga----cat- cc-tatt-gg
tgcag-cc-g -cta-tt--- --aa-gggtt cg-tt-tg-t t-caacg-a- ttnnnnnn
>Cichlidae_Biotoecus_dicentrarchus_1_1
a-taagaggt ----c-ccg- cc-t-gccct --gtga---c tttaacggcc gc-ggtattt
-tgaccgtgc aaa-ggtagc -gc-aatca- cttgtc-ctt t-aaatgagg acccgtatga
atg-gcacc- a-cga-gggc ttaactgtc- tcctttctcc tgtca-atga aattgatctc
cccgtgcaga agcgggg--- a--ttt-acc tataagacga gaagacccta tggagc-ttt
agg-c---ta ---aaagcag -------act a-ta-agt-- --aaa--a-a actt---ta-
---------- ---------- -aa------- taa------- aaa--c-a-a aactaa----
---------- ----cta--- -a-------- ----ttcc-t gc-------t -t--------
---------- ta-----atg ------cctt tggttggggc gaccgcgggg t-aa-taaaa
accccccacg tgga----cc -a-aggat-a cta------- ---------- -------aac
cc--ttac-a a--c-ca--- ag-aga-cac aacccaaagt -aacag-a-a -ct-tctgac
caa-t-taa- -----tgatc cg---g-t-- --a----c-- aaa--ccgat caac-gaacc
tagtta-ccc ta-gggataa -ca-gcgcaa tccccttct- ----agagtc catatcga-c
--aa-gg-gg g-ttta-cga cctcgatg-t tggat-ca-a ga----cat- cc-tact-gg
tgcag-cc-g -cta-tt--- --aa-gggtt cg-tt-tg-t t-caacg-a- ttnnnnnn
>Cichlidae_Caquetaia_kraussii_2_1
a-taagaggt ----c-ccg- cc-t-gccca --gtga---c tttaacggcc gc-ggtattt
-tgaccgtgc aaa-ggtagc -gc-aatca- cttgtc-ttt t-aaatgaag acctgtatga
atg-gcacc- a-cga-gggc tcaactgtc- tcctttctcc tgtca-atga aattgatctc
cccgtgcaga agcgggg--- a--ttt-ccc cataagacga gaagacccta tggagc-ttc
agg-c-a-cc ---agaacag -------act a-tg-tt--- ---aa--g-c accc---ta-
---------- -aaca----c -aa------- -aa------- -ga--c-a-a aaccaa----
---------- ----tta--- -g-------- ----gccc-t gt-------t -c--------
---------- ta-----atg ------cctt tggttggggc gaccgcgggg a-aa-caaaa
aacccccatg tgga----cc -a-ggagc-a ccc------- ---------- -----ctcac
tc--ccac-a a--c-cc--- ag-ggc-cac ggccctaagt -aacag-a-a -cc-tctgac
cat----aa- -----tgatc cg---g-a-- --a----t-- -gt--ccgat caac-gaacc
gagtta-ccc ta-gggataa -ca-gcgcaa tccccttct- ----agagtc catatcga-c
--aa-gg-gg g-ttta-cga cctcgatg-t tggat-ca-g ga----cat- cc-tatt-gg
tgcag-cc-g -cta-tt--- --aa-gggtt cg-tt-tg-t t-caacg-a- ttnnnnnn
>Cichlidae_Hypselecara_coryphaenoides_1_1
nnnnngaggt ----c-ccg- cc-t-gccca --gtga---c tttaacggcc gc-ggtattt
-tgaccgtgc aaa-ggtagc -gc-aatca- cttgtc-ctt t-aaatgaag acctgtatga
atg-gcacc- a-cga-gggc tcaactgtc- tcctttttcc cgtca-atga aattgatctc
cccgtgcaga agcgggg--- a--tat-tta cataagacga gaagacccta tggagc-ttt
agg-c-a-cc ---agactag -------cct a-tg-tt--- ---aa--g-c accc---tt-
---------- --cta----t aaa------- -aa------- -ga--c-a-a aactaa----
---------- ----cta--- -g-------- ----accc-t ac-------t -c--------
---------c ct-----atg ------cctt tggttggggc gaccgcgggg a-aa-gaaaa
aacccccatg tgga----ct -g-agagc-a cac------- ---------- -----ttcac
tc--ctac-a a--c-cc--- ag-ggc-tac aaccctaaga -aacag-a-a -tt-tctgac
caa-c-aaa- -----tgatc cg---g-t-- --a----a-- -ga--ccgat caac-ggacc
gagtta-ccc ta-gggataa -ca-gcgcaa tccccttct- ----agagtc catatcga-c
--aa-gg-gg g-ttta-cga cctcgatg-t tggat-ca-g ga----cat- cc-tatt-gg
tgcag-cc-g -cta-tt--- --aa-gggtt cg-tt-tg-t t-caacg-a- ttnnnnnn
>Cichlidae_Laetacara_dorsigera_1_1
a-taagaggt ----c-cag- cc-t-gccca --gtga---c tttaacggcc gc-ggtattt
-tgaccgtgc aaa-ggtagc -gc-aatca- cttgtc-ttt t-aaatgaag acctgtatga
atg-gcacc- a-cga-gggc ttaactgtc- tcctttctcc tgtca-atga aattgatctc
cccgtgcaga agcgggg--- a--tta-caa cataagacga gaagacccta tgaagc-ttt
agg-c-a-cc ---agaacag -------act a-tg-ta--- ---aa--a-c actc---ct-
---------- --gca----t -aa------- -ag------- -ga--c-a-a aaccta----
---------- ----gta--- -g-------- ----cccc-t gt-------t -c--------
---------- ca-----ata ------cctt tggttggggc gaccgcgggg a-aa-cacac
aacccccatg tgga----ct -g-gaagt-a caa------- ---------- ------cccc
tt--ctac-a g--c-cc--- ag-aac-tac aactctaagt -aacag-a-a -ca-tctgac
t-a-t-aaa- -----tgatc cg---g-c-- --a----c-- -ag--ccgat caac-gaacc
gagtta-ctc ta-gggataa -ca-gcgcaa tccccttct- ----agagtc catatcga-c
--aa-gg-gg g-ttta-cga cctcgatg-t tggat-ca-g ga----cat- cc-tatt-gg
tgcag-cc-g -cta-tt--- --aa-gggtt cg-tt-tg-t t-caacg-a- ttnnnnnn
>Cichlidae_Mikrogeophagus_altispinosus_1_1
a-taagaggt ----c-ccg- cc-t-gccct --gtga---c tttaacggcc gc-ggtattt
-tgaccgtgc aaa-ggtagc -gc-aatca- cttgtc-ttt t-aaatggag acccgtatga
atg-gcacc- a-cga-gggt ttaactgtc- tcctttttcc tgtca-atga aattgatctc
cccgtgcaga agcgggg--- g--tac-acc cataagacga gaagacccta tggagc-ttc
agg-c-t-ca ---aaagcag -------act a-ag-gc--- ---aa--a-c accc---tc-
---------- -aaaa----c -aa------- caa------- -ag--cggtg aactta----
---------- ----tta--- -g-------- ----cccc-t gc-------t -t--------
---------- tt----catg ------cctt tggttggggc gaccgcgggg g-ac-caaac
aacccccacg tgga----ct -g-ggaga-a cac------- ---------- -----ctgtc
tc--ccaa-a a--c-tg--- ag-ggc-cac acccccaagt -agtag-a-a -tt-tctaac
cata------ -----tgatc cg---g-c-- --a---ct-- -aga-ccgat caac-gaacc
cagtta-ccc ta-gggataa -ca-gcgcaa tcccctttt- ----tgagcc catatcga-c
--aa-gg-gg g-ttta-cga cctcgatg-t tggat-ca-g ga----cat- cc-tatt-gg
tgcag-cc-g -cta-tt--- --aa-gggtt cg-tt-tg-t t-caacg-an nnnnnnnn
>Cichlidae_Taeniacara_candidi_1_1
a-taagaggt ----c-ccg- cc-t-gcccg --gtga---c tttaacggcc gc-ggtattt
-tgaccgtgc taa-ggtagc -gt-aatca- cttgtt-ttt t-aaatggag acctgtatga
atg-gcacc- a-cga-gggc ttaactgtc- tcctttctcc tgtca-atga aattgatctc
cccgtgcaga agcgggg--- a--taa-tta cataagacga aaagaccctt tggagc-ttc
agg-c-t-at ---a-gacag -------cct a-tg-tt--- ---aa--a-c aacc---tac
---------- -caca----c -ca------- ---------- -gg--c---a aaacaa----
---------- ----tta--- -a-------- ----gccc-t gc-------t -c--------
---------- ta----catg ------cctt tggttggggc gaccacgggg a-aa-taaaa
aacccccaca tgga----cc -t-ggagg-a ggtac----- ---------- -ccataccct
cc--atac-a a--c-ct--- ag-aga-tac atctctaagt -aacag-a-a -ct-tctgac
caatt-aca- -----ggatc cg---g-t-- --a---tt-- -aa--ccgat taat-gaacc
tagtta-ccc ta-gggataa -ca-gcgcaa tcccctttt- ----agagcc cttatcga-c
--aa-gg-gg g-ttta-cga cctcgatg-t tggat-ca-g ga----cat- cc-tatt-gg
tgtag-cc-g -cta-tt--- --aa-gggtt tg-tt-tg-t t-caaca-a- ttnnnnnn
>Cichlidae_Uaru_amphiacanthoides_2_1
nnnnagaggt ----c-ccg- cc-t-gccca --gtga---c tttaacggcc gc-ggtattc
-tgaccgtgc aaa-ggtagc -gc-aatca- cttgtc-ctt t-aaatgagg gcctgtatga
atg-gcacc- a-cga-gggc tcaactgtc- tcctttttcc tgtca-atga aattgatctc
cccgtgcaga agcgggg--- a--tta-ttc cataagacga gaagacccta tggagc-ttc
agg-c-a-cc ---agaacag -------act a-tg-tt--- ---aa--a-c atcc---tg-
---------- -agca----t -aa------- -aa------- -ga--c-a-a aaccaa----
---------- ----tta--- -g-------- ----accc-t gt-------t -c--------
---------- aa-----atg ------cctt tggttggggc gaccgcgggg a-aa-taaaa
aacccccatg tgga----cc -a-ggagc-a ccc------- ---------- ------tcac
tc--ccac-a a--c-cc--- ag-ggc-tac agccctaagt -aacag-a-a -ct-tctgac
caa----aa- -----tgatc cg---g-t-- --a------- aaa--ccgat caac-gaacc
gagtta-ccc ta-gggataa -ca-gcgcaa tccccttct- ----agagtc catatcga-c
--aa-gg-gg g-ttta-cga cctcgatg-t tggat-ca-g ga----cat- cc-tact-gg
tgcag-cc-g -cta-tt--- --aa-gggnn nnnnnnnnnn nnnnnnnnnn nnnnnnnn
>Eleotridae_Gobiomorus_dormitor_1_1
nnnnnnnnnn nnnnc-ccg- cc-t-gccct --gtga---c tttaacggcc gc-ggtattt
-tgaccgtgc gaa-ggtagc -gc-aatca- cttgtc-ttt t-aaatgaag acctgtatga
atg-gcata- a-cga-gggc taagctgtc- tcctttttcc agtca-atga aattgatcta
cccgtgcaga agcgagt--- a--taa-aaa cattagacga gaagacccta tggagc-tta
aga-c-a-cc ---aggacag -------cct a-tg--tt-- ---aa--a-a accc---tc-
---------- ---------- -ag-----ta aag------- aga--c-c-a aaccaa----
---------- ----aca--- -g-------- ----cccc-t gt-------c -c--------
---------- cc-----ctg ------tctt tggttggggc gaccgcgggg t-aa-aaaac
aacccccacg tgga----ac -a-aggac-- ---------- ---------- ------acct
cc--tttg-a a--g-cc--- ag-ggc-cac agccctaata -aacag-a-a -ca-tctgac
cag---caa- ------gatc cg---g-c-- --a------- -ccg-ccgat caac-ggacc
cagtta-ccc ta-gggataa -ca-gcgcaa tcctcttat- ----agagcc cctatcga-c
--aa-ga-gg g-ttta-cga cctcgatg-t tggat-ca-g ga----cat- cc-taat-gg
tgcag-cc-g -cta-tt--- --aa-gggtt cg-tt-tg-t t-caacg-a- ttaa-agt
>Gymnotidae_Gymnotus_cylindricus_1_1
nntaggaggt ----c-ctg- cc-t-gccca --gtga---c tttaacggcc gc-ggtatcc
-tgaccgtgc gaa-ggtagc -gc-aatca- cttgtc-ttt t-aaataagg acctgtatga
atg-gcaaa- a-cga-gggc ttaactgtc- tccctttaca agtca-atga aattgacctg
cccgtgcaga tgc-gga-c- a--taa-taa tacaagacga gaagaccctt tggagc-tta
aga-t----- -ataagccaa --------ct a-tg-tt--- ---aa--t-- agtc---tat
---------- --t------- ---------- cat------- --a--t-ata aact-a----
--------aa -----ct--- -g-------- taaca-c--t gg-------c -c--------
---------- t-----c-ag ------tctt cggttggggc gaccacggag t-aa-aataa
aacctccatg cgga----ta -g-ggaa--- ---------- -aa-a----- ----------
tc--ctaa-a a--t-ca--- ag-aga-gac atctccaaat -cacag-a-a -ta-tctgac
ca-ta-t-a- ------gatc cg---g-c-- -----ctc-- ccgg-ccgat caac-gaacc
aagtta-ccc aa-gggataa -ca-gcgcaa tccccttcc- ----agagtc cctatcga-c
--aa-gg-gg g-ttta-cga cctcgatg-t tggat-ca-g ga----cat- cc-taat-gg
tgcag-cc-g -cta-tt--- --aa-gggtt cnnnnnnnnn nnnnnnnnnn nnnnnnnn
>Loricariidae_Hypancistrus_debilittera_1_1
a-taagaggt ----c-ctg- cc-t-gccca --gtga---c ttaaacggcc gc-ggtattc
-tgaccgtgc aaa-ggtagc -gc-aatca- cttgtc-ttt t-aaatgaag acctgtatga
atg-gtgaa- a-cga-gggc ttaactgtc- tcccccttct agtca-atga aattgatcta
cccgtgcaga agc-agg-t- a--taa-taa tacaagacga gaagaccctt tggagc-tta
aga-t-a--a -a-agaccaa --------ct a-tg-tc--- ---aa--a-- agtc---cta
---------- ---------- aaa------a -ag------- --a--c--ta aacc-a----
--------aa -----ta--- -a-------- t---g-c--t gg-------t -c--------
---------- c-----t-aa ------tctt cggttggggt gaccacggga g-aa-aacaa
agctcccatg cgga----ct -g-gg-a--- ---------- ---ttat--- ---------t
cc--ctaa-a a--c-ta--- ag-aga-gac atctctaaga -cacag-a-a -ca-tctgac
ca-ca-a-a- ------gatc cg---g-c-t --a--cac-- ---g-ccgac caac-ggacc
aagtta-ccc ta-gggataa -ca-gcgcaa tccccttcc- ----agagtc catatcga-c
--aa-gg-gg g-ttta-cga cctcgatg-t tggat-ca-g ga----cat- cc-taat-gg
tgtag-cc-g -cta-tt--- --aa-gggtt cnnnnnnnnn nnnnnnnnnn nnnnnnnn
>Loricariidae_Parancistrus_nudiventris_1_1
a-taggaggt ----c-cta- cc-t-gccca --gtga---c tttaacggcc gc-ggtattt
-tgaccgtgc aaa-ggtagc -gc-aatca- cttgtc-ttt t-aaatgaag acccgtatga
atg-gtgga- a-cga-gggc ttaactgtc- tcccccctct agtca-atga aattgatcta
cccgtgcaga agc-ggg-t- a--tta-taa tacaagacga gaagaccctt tggagc-tta
aga-t-a--a -a-agaccaa --------ct a-tg-tc--- ---aa--a-- agtc---ct-
---------- ---------- aaa------a -ag------- --a--c--ta aact-a----
--------aa -----ta--- -g-------- t---a-c--t gg-------t -c--------
---------- c-----c-aa ------tctt cggttggggt gaccacggga g-aa-aacat
agctcccatg cgga----ct -g-gg-g--- ---------- ---aaac--- ---------c
cc--ctaa-a a--c-ta--- ag-aga-gac atctctaaga -cacag-c-a -ca-tctgac
ca-aa-a-a- ------gatc cg---g-c-t --a--tat-- ---g-ccgac caac-gaacc
aagtta-ccc ta-gggataa -ca-gcgcaa tcccctttc- ----agagtc catatcga-c
--aa-gg-gg g-ttta-cga cctcgatg-t tggat-ca-g ga----cat- cc-taat-gg
tgcag-cc-g -cta-tt--- --aa-gggtt cnnnnnnnnn nnnnnnnnnn nnnnnnnn
>Loricariidae_Peckoltia_sabaji_3_1
a-taggaggt ----c-ctg- cc-t-gccca --gtga---c ttaaacggcc gc-ggtattt
-tgaccgtgc aaa-ggtagc -gc-aatca- cttgtc-ttt t-aaatgaag acctgtatga
atg-gtgaa- a-cga-gggc ttaactgtc- tccccattct agtca-atga aattgatcta
cccgtgcaga agc-gga-t- a--taa-taa tacaagacga gaagaccctt tggagc-tta
aga-t-a--a -a-agaccaa --------tt a-ta-tt--- ---aa--a-- agtc---cta
---------- ---------- aaac-----a -ag------- --a--c--ta aacc-a----
--------aa -----ta--- -a-------- t---g-c--t ga-------t -c--------
---------- c-----t-aa ------tctt cggttggggc gaccacggga g-aa-aataa
aactcccatg cgga----ct -g-gg-g--- ---------- ----tat--- ---------t
cc--ctaa-a a--c-ta--- ag-aga-gac atctctaagg -cacag-a-a -ca-tctgac
ca-ca-a-a- ------gatc cg---g-c-t --a--cat-- ---g-ccgac caac-ggacc
aagtta-ccc ta-gggataa -ca-gcgcaa tccccttcc- ----agagtc catatcga-c
--aa-gg-gg g-ttta-cga cctcgatg-t tggat-ca-g ga----cat- cc-taat-gg
tgtag-cc-g -cta-tt--- --aa-gggtt cnnnnnnnnn nnnnnnnnnn nnnnnnnn
>Loricariidae_Peckoltia_vittata_1_1
nnnnnnnnnn nnnnnnnnnn nnnnnnnnnn nnnnnnnnnn ttaaacggcc gc-ggtattt
-tgaccgtgc aaa-ggtagc -gc-aatca- cttgtc-ttt t-aaatgaag acctgtatga
atg-gtgaa- a-cga-gggc ttaactgtc- tcccccttct agtca-atga aattgatcta
cccgtgcaga agc-gga-t- a--taa-taa tacaagacga gaagaccctt tggagc-tta
aga-t-a--a -a-agaccaa --------tt a-tg-tc--- ---aa--a-- agtc---cta
---------- ---------- aac------a -ag------- --a--c--ta aacc-a----
--------aa -----ta--- -a-------- t---g-c--t gg-------t -c--------
---------- c-----t-aa ------tctt cggttggggt gaccacggga g-aa-aacaa
aactcccatg cgga----tt -g-gg-g--- ---------- --at------ ---------t
cc--ctaa-a a--c-ta--- ag-aaa-gac atctctaaga -cacag-a-a -ca-tctgac
ca-ta-a-a- ------gatc cg---g-c-t --a--c---- -----ccgac caac-ggacc
aagtta-ccc ta-gggataa -ca-gcgcaa tccccttcc- ----agagtc catatcga-c
--aa-gg-gg g-ttta-cga cctcgatg-t tggat-ca-g ga----cat- cc-taat-gg
tgnnnnnnnn nnnnnnnnnn nnnnnnnnnn nnnnnnnnnn nnnnnnnnnn nnnnnnnn
>Loricariidae_Peckoltia_vittata_2_1
nnnnnnnnnn nnnnnnnnnn nnnnnnnnnn nnnnnnnnnn ttaaacggcc gc-ggtattt
-tgaccgtgc aaa-ggtagc -gc-aatca- cttgtc-ttt t-aaatgaag acctgtatga
atg-gtgaa- a-cga-gggc ttaactgtc- tcccccttct agtca-atga aattgatcta
cccgtgcaga agc-gga-t- a--taa-taa tacaagacga gaagaccctt tggagc-tta
aga-t-a--a -a-agaccaa --------tt a-tg-tc--- ---aa--a-- agtc---cta
---------- ---------- aac------a -ag------- --a--c--ta aacc-a----
--------aa -----ta--- -a-------- t---g-c--t gg-------t -c--------
---------- c-----t-aa ------tctt cggttggggt gaccacggga g-aa-aacaa
aactcccatg cgga----tt -g-gg-g--- ---------- --at------ ---------t
cc--ctaa-a a--c-ta--- ag-aaa-gac atctctaaga -cacag-a-a -ca-tctgac
ca-ta-a-a- ------gatc cg---g-c-t --a--c---- -----ccgac caac-ggacc
aagtta-ccc ta-gggataa -ca-gcgcaa tccccttcc- ----agagtc catatcga-c
--aa-gg-gg g-ttta-cga cctcgatg-t tggat-ca-g ga----cat- cc-taat-gg
tgnnnnnnnn nnnnnnnnnn nnnnnnnnnn nnnnnnnnnn nnnnnnnnnn nnnnnnnn
>Loricariidae_Pseudacanthicus_leopardus_1_1
a-taggaggt ----c-ctg- cc-t-gccca --gtga---c ttaaacggcc gc-ggtatct
-tgaccgtgc aaa-ggtagc -gc-aatca- cttgtc-ttt t-aaatgaag acctgtatga
atg-gtgga- a-cga-gggc ttaactgtc- tccctcttcc agtca-atga aattgatcca
cccgtgcaga agc-ggg-t- a--taa-cat tacaagacga gaagaccctt tggagc-tta
aga-t-a--a -a-agaccaa --------ct a-tg-tt--- ---aa--a-- agtc---cta
---------- ---------- aaa------a -ag------- --a--c--ta aact-a----
--------aa -----ta--- -g-------- a---a-c--t gg-------t -c--------
---------- c-----c-aa ------tctt cggttggggc gaccacggga g-aa-aacaa
agctcccatg cgga----ct -g-gg-g--- ---------- ---taat--- ---------c
cc--ctaa-a a--c-ta--- ag-aaa-gac atttctaagt -cacag-a-a -ca-tctgac
ca-aa-a-a- ------gatc cg---g-c-t --a--cat-- ---g-ccgac caac-ggact
aagtta-ccc ta-gggataa -ca-gcgcaa tccccttcc- ----agagtc catatcga-c
--aa-gg-gg g-ttta-cga cctcgatg-t tggat-ca-g ga----cat- cc-taat-gg
tgcag-cc-g -cta-tt--- --aa-gggtt cnnnnnnnnn nnnnnnnnnn nnnnnnnn
>Loricariidae_Pseudacanthicus_leopardus_2_1
a-taggaggt ----c-ctg- cc-t-gccca --gtga---c ttaaacggcc gc-ggtatct
-tgaccgtgc aaa-ggtagc -gc-aatca- cttgtc-ttt t-aaatgaag acctgtatga
atg-gtgga- a-cga-gggc ttaactgtc- tccctcttcc agtca-atga aattgatcca
cccgtgcaga agc-ggg-t- a--taa-cat tacaagacga gaagaccctt tggagc-tta
aga-t-a--a -a-agaccaa --------ct a-tg-tt--- ---aa--a-- agtc---cta
---------- ---------- aaa------a -ag------- --a--c--ta aact-a----
--------aa -----ta--- -g-------- a---a-c--t gg-------t -c--------
---------- c-----c-aa ------tctt cggttggggc gaccacggga g-aa-aacaa
agctcccatg cgga----ct -g-gg-g--- ---------- ---taat--- ---------c
cc--ctaa-a a--c-ta--- ag-aaa-gac atttctaagt -cacag-a-a -ca-tctgac
ca-aa-a-a- ------gatc cg---g-c-t --a--cat-- ---g-ccgac caac-ggact
aagtta-ccc ta-gggataa -ca-gcgcaa tccccttcc- ----agagtc catatcga-c
--aa-gg-gg g-ttta-cga cctcgatg-t tggat-ca-g ga----cat- cc-taat-gg
tgcag-cc-g -cta-tt--- --aa-gggtt cnnnnnnnnn nnnnnnnnnn nnnnnnnn
>Poeciliidae_Belonesox_belizanus_1_1
nnnaagaggt ----c-ctg- cc-t-gccct --gtga---a tttaacggcc gc-ggtatct
-tgaccgtgc aaa-ggtagc -gt-aatca- cttgtc-ttt t-aaatgaag acccgtatga
acg-gcaaa- a-cga-gggc ttaactgtc- tccttccttt agtca-atga aattgatccc
ctcgtgcaga agcgagg--- a--taa-aaa cataagacga gaagacccta tggagc-ttt
aga-c-a-aa ---acagcag -------atc a-tg-ta--- ---aa--g-a ctct---tt-
---------- ---------- -at-----ac aag------- ag---t-a-a aaccaa----
---------- ----acg--- -a-------- ----cccc-t gc-------t -a--------
---------- ca-----atg ------tctt tggttggggc gaccccggag a-aa-taaaa
aacccccgag cgga----gt -g-aagat-a ccc------- ---------- ---------t
ct--ccat-a a--a-ca--- ag-agc-cgc agctcaaaaa -accag-a-a -ct-tctgac
ca----aaa- ------gatc cg---a-c-- --a------- -caa-tcgat caac-ggacc
aagtta-ccc ta-gggataa -ca-gcgcaa tccccttcc- ----agagcc cctatcga-c
--aa-gg-gg g-ttta-cga cctcgatg-t tggat-ca-g ga----cat- cc-taat-gg
tgcag-cc-g -cta-tt--- --aa-gggtt cg-tt-tg-t t-caacg-a- ttaa-agt
>Rivulidae_Austrolebias_wolterstorffi_1_1
a-taagaggt ----c-ttg- cc-t-gccca --gtga---c tttaacggcc gc-ggtattt
-tgaccgtgc aaa-ggtagc -gt-aatca- atcgtc-ttt t-aaatggag acctgtatga
atg-gtgaa- a-cga-aaac tcaactgtc- tcattctttt gacca-atga aattgatctc
tccgtgcgga agcgggg--- a--taa-act cataagacaa aaagaccctg tggagc-ttt
aga---t-t- ---------- ---------- ---------- ---------- ----------
---------- ---------- ---------- ---------- ---------- ----------
---------- ---------- ---------- ------tc-t gc-------t ----------
---------- ------tata ------tctt agattggggc gatcgcggag --aa-aacac
accctccatg aag------- -a-aattc-- ---------- ---------- ----------
------at-a a--t-tg--- ag-agc-tac cgctctaaat -attaa-a-a -ta-tttaac
t---t-t-a- -----tgaac cg---g-ctt ---------- ---g-ccgat taac-gaacc
cagtta-ccc ca-gggataa -ca-gcgcaa tccccttaa- ----agagca cttatcac-c
--aa-gg-gg g-ttta-cga cctcgatg-t tggat-ca-g ga----cat- cc-tagt-gg
cgcat-ct-a -cta-tt--- --aa-gggtt cg-tt-tg-t t-caacg-a- ttaa-agt
>Serrasalmidae_Piaractus_brachypomus_1_1
nnnnnnnnnn nnnnnnnnnn nnnnnnnnnn nngtga---c ttaaacggcc gc-ggtattt
-tgaccgtgc taa-ggtagc -gc-aatca- cttgtc-ttt t-aaatgagg acctgtatga
atg-gcgga- a-cga-gggc ttaactgtc- tccttttcct agtca-atga aattgatcta
cccgtgcaga agc-ggg-t- a--tac-taa tacaagacga gaagaccctt tggagc-tta
aga-t-a--a -a-aggccaa --------ct a-tg-tc--- ---aa--a-- ggcc---caa
---------- --a------t aaaac----t aa-------- --g--c--ca aaca-a----
--------aa -----ca--- -gc------- ca--a-c--t gg-------- -c--------
---------- c-----aata ------tctt cggttggggc gaccgcgggg g-aa-aacaa
agcccccacg tgga----ac -g-gg----- ---------- ---gaata-- --------ta
cc--ctaa-a a--c-ca--- ag-aga-gac atctctaagt -cacag-a-a -ca-tctgac
ca----aaa- ------gatc cg---g-cca --a---cc-- aa-g-ccgat caac-ggacc
aagtta-ccc ta-gggataa -ca-gcgcaa tcccctcca- ----agagtt catatcga-c
--aa-gg-gg g-ttta-cga cctcgatg-t tggat-ca-g ga----cat- cc-taat-gg
tgcag-cc-g -cta-tt--- --aa-gggtt cg-tt-tg-t t-caacg-a- ttaa-agt
>Serrasalmidae_Serrasalmus_spilopleura_1_1
nnnnggaggt ----c-ctg- cc-t-gccca --gtga---c ttaaacggcc gc-ggtattt
-tgaccgtgc taa-ggtagc -gc-aatca- cttgtc-ttt t-aaatgagg acctgtatga
atg-gcgaa- a-cga-gggc ttaactgtc- tcctttttcc agtca-atga aattgatctg
cccgtgcaga agc-ggg-c- a--tac-cta tacaagacga gaagaccctt tggagc-tta
aga-t-a--a -a-aggtcaa --------ct a-gg-tc--- ---aa--g-- agcc---caa
---------- --a------t aaat-----t tg-------- --a--a--ct aaac-a----
--------aa -----ca--- -gc------- ta--a-c--t ga-------- -c--------
---------- c-----ctta ------tctt cggttggggc gaccacgggg g-aa-aacaa
agcccccgcg taga----at -g-gg----- ---------- ---gatta-- --------ca
cc--ctaa-a a--c-ca--- ag-agg-gac acctctaagt -cacag-a-a -ca-tctgac
ta--a-aca- ------gatc cg---g-cca --a----c-- aa-g-ccgat caac-ggacc
aagtta-ccc ta-gggataa -ca-gcgcaa tcccctcca- ----agagtt catatcga-c
--aa-gg-gg g-ttta-cga cctcgatg-t tggat-ca-g ga----cat- cc-taat-gg
tgcag-cc-g -cta-tt--- --aa-gggnn nnnnnnnnnn nnnnnnnnnn nnnnnnnn
>Trichomycteridae_Ituglanis_boitata_1_1
a-taggaggt ----c-ttg- cc-t-gccca --gtga---c ttaaacggcc gc-ggtattt
-tgaccgtgc aaa-ggtagc -gc-aatca- cttgtc-ttt t-aaatgaag acctgtatga
atg-gtgga- a-cga-gggc ttaactgtc- tcccccttca agtca-atga aattgatctc
cccgtgcaga agc-ggg-c- a--taa-taa tacaagacga gaagaccctt tggagc-tta
aga-t-g--t -c-agaccaa --------ct a-tg-tc--- ---aa--g-- ----------
---------- ---------- ---------- ---------- ---------- ----------
---------- ---------- ---------- ---------- ---------- ----------
---------- ---------a ------tctt cggttggggc gaccacggga g-ac-aacaa
agctcccacg cgga----ct -g-gg-a--- ---------- ---aa----- ----------
------aa-a a--c-ta--- ag-aga-gac atctctaagt -cgcag-a-a -ta-tctgac
ca-ac----- ---------- ---------- ------at-- ---g-ccgat caac-ggacc
aagtta-ccc ta-gggataa -ca-gcgcaa tcctcttcc- ----agagtc catatcga-c
--aa-ga-gg g-ttta-cga cctcgatg-t tggat-ca-g ga----cat- cc-taat-gg
tgcag-cc-g -cta-tt--- --annnnnnn nnnnnnnnnn nnnnnnnnnn nnnnnnnn
>Trichomycteridae_Trichomycterus_areolatus_1_1
a-taggaggt ----c-ttg- cc-t-gccca --gtga---c ttaaacggcc gc-ggtattt
-tgaccgtgc aaa-ggtagc -gc-aatca- cttgtc-ttt t-aaatgaag acctgtatga
atg-gtgga- a-cga-gggc ttaactgtc- tcccccttca agtca-atga aattgatctc
cccgtgcaga agc-ggg-c- a--taa-taa tacaagacga gaagaccctt tggagc-ttg
aga-t-g--t -a-agaccaa --------ct a-tg-tc--- ---aa--g-- ----------
---------- ---------- ---------- ---------- ---------- ----------
---------- ---------- ---------- ---------- ---------- ----------
---------- ---------a ------tctt cggttggggc gaccacggga g-at-aacaa
agctcccacg cgga----ct -g-gg-g--- ---------- ---aa----- ----------
------aa-a a--c-ta--- ag-aga-gac atctctaagt -cgcag-a-a -ta-tctgac
ca-ac----- ---------- ---------- ------tt-- ---g-ccgat caac-ggacc
aagtta-ccc ta-gggataa -ca-gcgcaa tccccttcc- ----agagtt catatcga-c
--aa-gg-gg g-ttta-cga cctcgatg-t tggat-ca-g ga----cat- cc-taat-gg
tgcag-cc-g -cta-tt--- --annnnnnn nnnnnnnnnn nnnnnnnnnn nnnnnnnn
>Poeciliidae_Priapichthys_annectens_1_1
nnnnnnnnnn nnnnnnnnnn nnnnnnnnnn nnnnnnnnnn nnnaacggcc gc-ggtatct
-tgaccgtgc aaa-ggtagc -gt-aatca- cctgtc-ttt t-aaatgaag acccgtatga
atg-gcaaa- a-cga-gggc ttaactgtc- tccccctccc agtca-atga aattgatctc
cccgtgcaga agcgggg--- a--tgt-taa cataagacga gaagacccta tggagc-ttt
aga-c-g-ca ---ccgacag -------atc a-tg-ta--- ---aa--g-c cccc---tc-
---------- ---------- -aa-----tt aaa------- aga--c-a-a aaccaa----
---------- ----ctg--- -a-------- ----cccc-c gt-------c -g--------
---------- cg-----atg ------tttt tggttggggc gaccccggag t-at-taaaa
aacccccgag cgga----gc -g-gagac-a cctca----- ---------- ---------g
ct--tcat-a t--g-ca--- ag-agc-tac agctcacaaa -atcag-a-a -cc-tctgac
cc----aaa- ------gatc cg---a-t-- --a------- -t-a-tcgat caac-ggacc
gagtta-ccc ta-gggataa -ca-gcgcaa tcctctttc- ----agagcc cctatcga-c
--aa-ga-gg g-ttta-cga cctccatg-t tggat-ca-g ga----cat- cc-taatnnn
nnnnnnnnnn nnnnnnnnnn nnnnnnnnnn nnnnnnnnnn nnnnnnnnnn nnnnnnnn
>Loricariidae_Pseudancistrus_barbatus_1_1
a-taggaggt ----c-ttg- cc-t-gccca --gtga---c ttaaacggcc gc-ggtattt
-tgaccgtgc aaa-ggtagc -gc-aatca- cttgtc-ttt t-aaatgaag acctgtatga
atg-gtgaa- a-cga-gggc ttaactgtc- tcccccctcc agtca-atga aattgatcta
cccgtgcaga agc-ggg-t- a--taa-taa tacaagacga gaagaccctt tggagc-tta
aga-t-g--a -a-aagtcaa --------ct a-ta-tc--- ---aa--a-- agtc---cca
---------- ---------- aaa------a gaa------- --t--c--ta aacc-a----
--------aa -----ta--- -g-------- c---a-c--t ga-------t -c--------
---------- t-----t-aa ------tctt cggttggggt gaccacggga g-aa-aataa
agctcccatg cgga----ct -g-gg-g--- ---------- ---cta---- --------tc
cc--ctaa-a g--c-ta--- ag-aga-gac atctctaaaa -cacag-a-a -ca-tctgac
ca-aa-a-a- ------gatc cg---g-c-t --a--aac-- ---g-ccgac caac-ggacc
aagtta-ccc ta-gggataa -ca-gcgcaa tccccttcc- ----agagtc catatcga-c
--aa-gg-gg g-ttta-cga cctcgatg-t tggat-ca-g ga----cat- cc-taat-gg
tgcag-cc-g -cta-tt--- --aa-gggtt cnnnnnnnnn nnnnnnnnnn nnnnnnnn
>Loricariidae_Pseudancistrus_barbatus_2_1
a-taggaggt ----c-ttg- cc-t-gccca --gtga---c ttaaacggcc gc-ggtattt
-tgaccgtgc aaa-ggtagc -gc-aatca- cttgtc-ttt t-aaatgaag acctgtatga
atg-gtgaa- a-cga-gggc ttaactgtc- tcccccctcc agtca-atga aattgatcta
cccgtgcaga agc-ggg-t- a--taa-taa tacaagacga gaagaccctt tggagc-tta
aga-t-g--a -a-aagtcaa --------ct a-ta-tc--- ---aa--a-- agtc---cca
---------- ---------- aaa------a gaa------- --t--c--ta aacc-a----
--------aa -----ta--- -g-------- c---a-c--t ga-------t -c--------
---------- t-----t-aa ------tctt cggttggggt gaccacggga g-aa-aataa
agctcccatg cgga----ct -g-gg-g--- ---------- ---cta---- --------tc
cc--ctaa-a g--c-ta--- ag-aga-gac atctctaaaa -cacag-a-a -ca-tctgac
ca-aa-a-a- ------gatc cg---g-c-t --a--aac-- ---g-ccgac caac-ggacc
aagtta-ccc ta-gggataa -ca-gcgcaa tccccttcc- ----agagtc catatcga-c
--aa-gg-gg g-ttta-cga cctcgatg-t tggat-ca-g ga----cat- cc-taat-gg
tgcag-cc-g -cta-tt--- --aa-gggtt cnnnnnnnnn nnnnnnnnnn nnnnnnnn
>Acestrorhynchidae_Acestrorhynchus_falcatus_1_1
a-taggaggt ----c-tta- cc-t-gccca --gtga---c ttaaacggcc gc-ggtattt
-tgaccgtgc taa-ggtagc -gc-aatca- cttgtc-ttt t-aaatgaag acctgtatga
atg-gtgaa- a-cga-gggc ttaactgtc- tcccctttca agtca-atga aattgatctg
cccgtgcaga agc-gga-c- a--taa-tta tacaagacga gaagaccctt tggagc-tta
aga-c-a--c -a-aaattaa --------ct g-tg-tt--- ---tta-a-- tatc---taa
---------- --a------c a-aaa----t aga------- --t--a--ca agca-a----
--------aa -----ca--- -gc-----ac ta--a-t--t ---------- ----------
------ccac t--------- -------ctt cagttggggc gactgtgggg g-aa-aaaaa
agcccccatg tgga----ct -g-gg----- ---------- --ata----- --------at
tc--ccga-a a--c-ta--- ag-agg-gac acctctaagt -cacag-a-a -ca-tctgac
ca-at-aca- ------gatc cg---g-c-a --a----t-- ta-g-ccgac caac-gaacc
aagtta-ccc ta-gggataa -ca-gcgcaa tcccctcca- ----agagtt cttatcga-c
--aa-gg-gg g-ttta-cga cctcgatg-t tggat-ca-g ga----cat- cc-taat-gg
tgcag-cc-g -cta-tt--- --aa-gggtt cg-tt-tg-t t-caacg-a- ttaa-agt
>Acestrorhynchidae_Acestrorhynchus_lacustris_1_1
a-taggaggt ----c-tta- cc-t-gccca --gtga---c ttaaacggcc gc-ggtatcc
-tgaccgtgc taa-ggtagc -gc-aatca- cttgtc-ttt t-aaatggag acctgtatga
atg-gtgaa- a-cga-gggc ttaactgtc- tcccttttca ggtca-atga aattgatctg
cccgtgcaga agc-ggg-c- a--taa-tta tacaagacga gaagaccctt tggagc-ttt
agg-a-a--t -a-aagttaa --------ct g-t--tt--- ---tat-a-- aacc---taa
---------- --a------c a-aaa----a caa------- --g--t--ta aaca-a----
--------aa -----ca--- -gc-----aa cc--c-c--t ---------- ----------
-----aactt t-----taga ------cctt cggttggggc gaccgtgggg g-aa-aataa
agcccccatg cgga----tt -g-ag----- ---------- --aga----- --------aa
tc--ttaa-a a--c-ta--- ag-agg-gac acctctaagt -agcag-a-a -ta-tctgac
ca----aca- ------gatc cg---g-caa --t----c-- aa-g-ccgat taac-gaaca
aagtta-ccc ta-gggataa -ca-gcgcaa tccccttca- ----agagtt cttatcga-c
--aa-gg-gg g-ttta-cga cctcgatg-t tggat-ca-g ga----cat- cc-tatt-gg
tgcag-cc-g -cta-tt--- --aa-gggtt cg-tt-tg-t t-caacg-a- ttaa-agt
>Acestrorhynchidae_Acestrorhynchus_pantaneiro_1_1
a-taggaggt ----c-tta- cc-t-gccca --gtga---c ttaaacggcc gc-ggtatcc
-tgaccgtgc taa-ggtagc -gc-aatca- cttgtc-ttt t-aaatggag acctgtatga
atg-gtgaa- a-cga-gggc tcaactgtc- tcccttttca ggtca-atga aattgatctg
cccgtgcaga agc-ggg-c- a--taa-tta tacaagacga gaagaccctt tggagc-ttt
agg-a-a--t -a-aagttaa --------ct g-t--tt--- ---tat-a-- aacc---cag
---------- --a------c a-aaa----- caa------- --g--t--ta aaca-a----
--------aa -----ca--- -gc-----aa cc--a-c--t ---------- ----------
-----aactt t-----taga ------cctt cggttggggc gaccgtgggg g-aa-aataa
agcccccatg cgga----tt -g-ag----- ---------- --aga----- --------aa
tc--ttaa-a a--c-ta--- ag-agg-gac acctctaagt -aacag-a-a -ta-tctgac
ca----aca- ------gatc cg---g-caa --t----c-- aa-g-ccgat taac-gaaca
aagtta-ccc ta-gggataa -ca-gcgcaa tccccttca- ----agagtt cttatcga-c
--aa-gg-gg g-ttta-cga cctcgatg-t tggat-ca-g ga----cat- cc-tatt-gg
tgcag-cc-g -cta-tt--- --aa-gggtt cg-tt-tg-t t-caacg-a- ttaa-agt
>Apteronotidae_Adontosternarchus_clarkae_1_1
nnnnnnnnnn nnnnnnnnnn nnnnnnnnnn nnnnnnnnnn ttcaacggcc gc-ggtattt
-tgaccgtgc aaa-ggtagc -gc-aatca- cttgtt-tca t-aaattgaa acccgtatga
atg-gcaag- a-cga-aggc ttaactgtc- tcccctttca ggtca-gtga aattgatctg
cccgtgaaga agc-gga-c- a--tac-tta tacaagacga gaagaccctt tggagc-tta
aga-c----c -t-aaaccaa --------ct g-tg--t--- ---aac-a-- ga-----cta
---------- --ac-----t a-ccc----t ta-------- --g--c--ca aact-a----
--------aa -----cc--- -tt------- gc--a-c--t gg-------- -c--------
---------- c-----cacg ------tctt cggttggggc gaccacggag a-aa-aacaa
agcctccgcg caga----ac -g-ga-a--- ---------- --ataaat-- --------at
tc--ctta-a a--c-ca--- ag-aga-gac atctctaagc -cgcag-a-a -ca-tctgac
ta-aa-aca- ------gacc cg---g-gca ------ta-a ncac-ccgat taac-gaacc
aagtta-ccc ta-gggataa -ca-gcgcaa tccccttcc- ----agagcc cttatcga-c
--aa-gg-gg g-ttta-cga cctcgatg-t tggat-ca-g ga----cat- cc-taat-gg
tgcag-cc-g -cta-tt--- --aa-gggtt cg-tt-tg-t t-caacg-a- ttaa-agt
>Apteronotidae_Adontosternarchus_nebulosus_1_1
nnnnnnnnnn nnnnnnnnnn nnnnnnnnnn nnnnnnnnnn ttcaacggcc gc-ggtattt
-tgaccgtgc aaa-ggtagc -gc-aatca- cttgtt-tca t-aaattgaa acccgtatga
atg-gcaag- a-cga-gggc ttaactgtc- tcccctttca agtca-gtga aattgatctg
cccgtgaaga agc-gga-c- a--tac-cca tacaagacga gaagaccctt tggagc-tta
aga-c----t -t-aaaccaa --------ct g-cg--t--- ---aac-a-- ga-----cta
---------- --at-----t a-cac----t ta-------- --g--t--ca aact-a----
--------aa -----cc--- -tt------- gc--a-c--t gg-------- -c--------
---------- c-----tacg ------tctt cggttggggc gaccacggag a-aa-aacaa
agcctccgcg caga----at -g-gg-a--- ---------- --ataaac-- --------at
tc--ctcg-a a--c-ca--- ag-aga-gac atctctaagc -cacag-a-a -ta-tctgac
ta-aa-aca- ------gacc cg---g-gtg ------ca-n acac-ccgat taac-gaacc
aagtta-ccc ta-gggataa -ca-gcgcaa tccccttcc- ----agagcc cttatcga-c
--aa-gg-gg g-ttta-cga cctcgatg-t tggat-ca-g ga----cat- cc-taat-gg
tgcag-cc-g -cta-tt--- --aa-gggtt cg-tt-tg-t t-caacg-a- ttaa-agt
>Apteronotidae_Apteronotus_anu_1_1
nnnnnnnnnn nnnnnnnnnn nnnnnnnnnn nnnnnnnnnn tttaacggcc gc-ggtattt
-tgaccgtgc aaa-ggtagc -gc-aatca- cttgtt-tca t-aaattgaa acccgtatga
atg-gcaag- a-cga-aggc ttaactgtc- tcccctttca ggtca-gtga aattgatctg
cccgtgaaga agc-gga-c- a--tat-tta tacaagacga gaagaccctt tggagc-tta
aga-c----c -t-aaaccaa --------ct g-tg--t--- ---aaa-a-- gg-----cta
---------- --ac-----t a-cta----t ta-------- --g--c--ca nnct-t----
--------aa -----cc--- -tt------- gc--a-c--t gg-------- -c--------
---------- c-----cacg ------tctt cggttggggc gaccacggag a-aa-aacaa
agcctccgcg caga----at -g-gg-a--- ---------- --ataant-- --------at
tc--ctta-a a--c-ca--- ag-aga-gac atctctaagc -tacag-a-a -ca-tctgac
ta-aa-aca- ------gacc cg---g-gta ------ta-t ngac-ccgat taac-gaacc
aagtta-ccc ta-gggataa -ca-gcgcaa tccccttcc- ----agagcc cttatcga-c
--aa-gg-gg g-ttta-cga cctcgatg-t tggat-ca-g ga----cat- cc-taat-gg
tgcaa-cc-g -cta-tt--- --aa-gggtt cg-tt-tg-t t-caacg-a- ttaa-agt
>Apteronotidae_Apteronotus_bonapartii_1_1
nnnnnnnnnn nnnnnnnnnn nnnnnnnnnn nnnnnnnnnn tttaacggcc gc-ggtattt
-tgaccgtgc aaa-ggtagc -gc-aatca- cttgtt-tca t-aaattgaa acccgtatga
atg-gcaag- a-cga-aggc ttaactgtc- tcccctttca ggtca-gtga aattgatctg
cccgtgaaga agc-gga-c- a--tac-tta tacaagacga gaagaccctt tggagc-tta
aga-c----c -t-aaaccaa --------ct g-tg--t--- ---aac-a-- ga-----cta
---------- --ac-----t a-cta----t ta-------- --g--c--ca aact-a----
--------aa -----cc--- -tt------- gc--a-c--t gg-------- -c--------
---------- c-----tacg ------tctt cggttggggc gaccacggag a-aa-aataa
agcctccgcg caga----at -g-gg-a--- ---------- --ataaac-- --------at
tc--ctta-a a--c-ca--- ag-aga-gac atctctaagc -cacag-a-a -ca-tctgac
ta-aa-aca- ------gacc cg---g-gta ------ct-a gtac-ccgat taac-gaacc
aagtta-ccc ta-gggataa -ca-gcgcaa tccccttcc- ----agagcc cttatcga-c
--aa-gg-gg g-ttta-cga cctcgatg-t tggat-ca-g ga----cat- cc-taat-gg
tgcag-cc-g -cta-tt--- --aa-gggtt cg-tt-tg-t t-caacg-a- ttaa-agt
>Apteronotidae_Apteronotus_eschmeyeri_1_1
nnnnnnnnnn nnnnnnnnnn nnnnnnnnnn nnnnnnnnnn ttcaacggcc gc-ggtattt
-tgaccgtgc aaa-ggtagc -gc-aatca- cttgtt-tca t-aaattgaa acccgtatga
atg-gctag- a-cga-aggc ttaactgtc- tcccctttca agtca-gtga aattgatctg
cccgtgaaga agc-gga-c- a--tac-tta tacaagacga gaagaccctt tggagc-tta
aga-c----c -a-aaaccaa --------ct g-tg--t--- ---tac-a-- ga-----cta
---------- --at-----c a-cct----t ta-------- --g--c--ca aact-a----
--------aa -----cc--- -tt------- gt--a-c--t gg-------- -c--------
---------- c-----tacg ------tctt cggttggggc gaccacggag a-aa-aacaa
agcctccgcg caga----at -a-gg-a--- ---------- --anaaac-- --------at
tc--ctta-a a--c-ca--- ag-aga-gac atctccaagc -cacag-a-a -ta-tctgac
nn-aa-aca- ------gacc cg---a-gta ------ta-a ntac-ccgat taac-gaacc
aagtta-ccc ta-gggataa -ca-gcgcaa tccccttcc- ----agagcc cttatcga-c
--aa-gg-gg g-ttta-cga cctcgatg-t tggat-ca-g ga----cat- cc-taat-gg
tgcaa-cc-g -cta-tt--- --aa-gggtt cg-tt-tg-t t-caacg-a- ttaa-agt
>Apteronotidae_Apteronotus_mariae_1_1
nnnnnnnnnn nnnnnnnnnn nnnnnnnnnn nnnnnnnnnn tttaacggcc gc-ggtattt
-tgaccgtgc aaa-ggtagc -gc-aatca- cttgtt-tca t-aaattgaa acccgtatga
atg-gcaag- a-cga-aggc ttaactgtc- tcccctttca agtca-gtga aattgatctg
cccgtgaaga agc-gga-c- a--tac-cca tacaagacga gaagaccctt tggagc-tta
aga-c----c -t-aagccaa --------ct g-tg--t--- ---aac-a-- ga-----cta
---------- --ac-----t a-cca----t ta-------- --g--c--ca aact-a----
--------aa -----cc--- -tt------- gc--a-c--t gg-------- -c--------
---------- c-----tacg ------tctt cggttggggc gaccacggag a-aa-aacaa
agcctccgcg caga----ac -a-gg-a--- ---------- --acaaat-- --------at
tc--ctta-a a--c-ca--- ag-aga-gac atctctaagt -cacag-a-a -ca-tctgac
ta-aa-aca- ------gacc cg---g-gta ------ta-a ncac-ccgat taac-gaacc
aagtta-ccc ta-gggataa -ca-gcgcaa tccccttcc- ----agagcc cttatcga-c
--aa-gg-gg g-ttta-cga cctcgatg-t tggat-ca-g ga----cat- cc-taat-gg
tgcag-cc-g -cta-tt--- --aa-gggtt cg-tt-tg-t t-caacg-a- ttaa-agt
>Apteronotidae_Compsaraia_samueli_1_1
nnnnnnnnnn nnnnnnnnnn nnnnnnnnnn nnnnnnnnnn tttaacggcc gc-ggtattt
-tgaccgtgc aaa-ggtagc -gc-aatca- cttgtt-tca t-aaattgaa acccgtatga
atg-gcaag- a-cga-aggc ttaactgtc- tcccctttca ggtca-gtga aattgatctg
cccgtgaaga agc-gga-c- a--tac-tta tacaagacga gaagaccctt tggagc-tta
aga-c----c -t-aaaccaa --------ct g-tg--t--- ---aac-a-- ga-----cta
---------- --at-----t a-cca----t ta-------- --g--c--ca aaat-a----
--------aa -----cc--- -tt------- gc--a-c--t gg-------- -c--------
---------- c-----tacg ------tctt cggttggggc gaccacggag a-aa-aataa
agcctccgcg caga----aa -g-gg-a--- ---------- --ataaag-- --------ac
tc--ccta-a a--c-ca--- ag-aga-gac atctctaagc -cacag-a-a -ta-tctgac
---aa-aca- ------gacc cg---g-gca ------at-a gtgc-ccgat taac-gaacc
aagtta-ccc ta-gggataa -ca-gcgcaa tccccttcc- ----agagcc cttatcga-c
--aa-gg-gg g-ttta-cga cctcgatg-t tggat-ca-g ga----cat- cc-taat-gg
tgcag-cc-g -cta-tt--- --aa-gggtt cg-tt-tg-t t-caacg-a- ttaa-agt
>Apteronotidae_Megadontognathus_kaitukaensis_1_1
nnnnnnnnnn nnnnnnnnnn nnnnnnnnnn nnnnnnnnnn tttaacggcc gc-ggtatcc
-tgaccgtgc aaa-ggtagc -gc-aatca- cttgtt-tca t-aaattgaa acccgtatga
atg-gcaag- a-cga-aggc ttaactgtc- tcccccttca agtca-gtga aattgatcta
cccgtgaaga agcgggt--- a--tac-tta tacaagacga gaagaccctt tggagc-tta
aga---c-tt ---aagccaa -------ttg t-g------- ---------- -------tga
c--------- ---------- -a-------- ---------- ---------- gactaactat
aa--ttagtc aa-acta--- -a-------- ----acct-t ga-------a -c--------
------tggt c-----tacg ------tctt cggttggggc aaccacggag a-aa-aataa
agcctccgca cag------- -a-atgga-a nntatt---- -t-------- ---------t
tc--ctta-a a--c-ca--- ag-aga-gac atctctaagc -cacag-a-a -ca-tctgac
t-n-t-aat- -----agacc cg---ggcac a-a------- ntgc-ccgat taac-ggacc
aagtta-ccc ta-gggataa -ca-gcgcaa tccccttcc- ----agagcc cttatcga-c
--aa-gg-gg g-ttta-cga cctcgatg-t tggat-ca-g ga----cat- cc-taat-gg
tgcaa-cc-g -cta-tt--- --aa-gggtt cg-tt-tg-t t-caacg-a- ttaa-agt
>Apteronotidae_Melanosternarchus_amaru_1_1
nnnnnnnnnn nnnnnnnnnn nnnnnnnnnn nnnnnnnnnn tttaacggcc gc-ggtattt
-tgaccgtgc aaa-ggtagc -gc-aatca- cttgtt-tca t-aaattgaa acccgtatga
atg-gcaag- a-cga-aggc ttaactgtc- tcccctttca ggtca-gtga aattgatctg
cccgtgaaga agc-gga-c- a--tac-tta tacaagacga gaagaccctt tggagc-tta
aga-c----c -t-aaaccaa --------ct g-tg--t--- ---aac-a-- ga-----cta
---------- --ac-----t a-cca----t ta-------- --g--c--ca aact-a----
--------aa -----cc--- -tt------- gc--a-c--t gg-------- -c--------
---------- c-----cacg ------tctt cggttggggc gaccacggag a-aa-aacaa
agcctccgcg caga----at -g-gg-a--- ---------- --ataaac-- --------at
tc--ctta-a a--c-ca--- ag-aga-gac atctctaagc -tacag-a-a -ta-tctgac
ta-aa-aca- ------gacc cg---g-gtc ------at-a acac-ccgat taac-gaacc
aagtta-ccc ta-gggataa -ca-gcgcaa tccccttcc- ----agagcc cttatcga-c
--aa-gg-gg g-ttta-cga cctcgatg-t tggat-ca-g ga----cat- cc-taat-gg
tgcag-cc-g -cta-tt--- --aa-gggtt cg-tt-tg-t t-caacg-a- ttaa-agt
>Apteronotidae_Platyurosternarchus_macrostoma_1_1
nnnnnnnnnn nnnnnnnnnn nnnnnnnnnn nnnnnnnnnn tttaacggcc gc-ggtattt
-tgaccgtgc aaa-ggtagc -gc-aatca- cttgtt-tca t-aaattgaa acccgtatga
atg-gcaag- a-cga-aggc ttaactgtc- tcccctttca agtca-gtga aattgatctg
cccgtgaaga agc-gga-c- a--taa-tta tacaagacga gaagaccctt tggagc-tta
aga-c----t -t-aaaccaa --------ct g-tg--t--- ---aat-a-- ga-----cta
---------- --at-----t a-cta----t ta-------- --g--c--ca aact-a----
--------aa -----cc--- -tt------- gc--a-c--t gg-------- -c--------
---------- t-----cacg ------tctt cggttggggc gaccacggag a-aa-aacaa
agcctccgcg caga----at -g-gg-a--- ---------- --atannc-- --------ac
tc--ctta-a a--c-ca--- ag-aga-gac atctctaagc -cacag-a-a -ca-tctgac
ta-aa-aca- ------gacc cg---g-gta ------ta-c ncac-ccgat taac-gaacc
aagtta-ccc ta-gggataa -ca-gcgcaa tccccttcc- ----agagcc cttatcga-c
--aa-gg-gg g-ttta-cga cctcgatg-t tggat-ca-g ga----cat- cc-taat-gg
tgcag-cc-g -cta-tt--- --aa-gggtt cg-tt-tg-t t-caacg-a- ttaa-agt
>Apteronotidae_Sternarchella_calhamazon_1_1
nnnnnnnnnn nnnnnnnnnn nnnnnnnnnn nnnnnnnnnn tttaacggcc gc-ggtattt
-tgaccgtgc aaa-ggtagc -gc-aatca- cttgtt-tca t-aaattgaa acccgtatga
atg-gcaag- a-cga-aggc ttaactgtc- tcccctttca ggtca-gtga aattgatctg
cccgtgaaga agc-gga-c- a--tac-tta tacaagacga gaagaccctt tggagc-tta
aga-c----c -t-aaaccaa --------ct g-tg--t--- ---aac-a-- ga-----cta
---------- --ac-----t a-ccc----t ta-------- --g--c--ca aact-a----
--------aa -----cc--- -tt------- gc--a-c--t gg-------- -c--------
---------- c-----tacg ------tctt cggttggggc gaccacggag a-aa-aacaa
agcctccgcg caga----at -a-gg-a--- ---------- --ataaat-- --------at
tc--ctta-a a--c-ca--- ag-aga-gac atctctaagc -cacag-a-a -ca-tctgac
ta-aa-aca- ------gacc cg---g-gca ------tc-a -cac-ccgat taac-ggacc
aagtta-ccc ta-gggataa -ca-gcgcaa tccccttcc- ----agagcc cttatcga-c
--aa-gg-gg g-ttta-cga cctcgatg-t tggat-ca-g ga----cat- cc-taat-gg
tgcag-cc-g -cta-tt--- --aa-gggtt cg-tt-tg-t t-caacg-a- ttaa-agt
>Apteronotidae_Sternarchella_duccis_1_1
nnnnnnnnnn nnnnnnnnnn nnnnnnnnnn nnnnnnnnnn ttcaacggcc gc-ggtattt
-tgaccgtgc aaa-ggtagc -gc-aatca- cttgtt-tca t-aaattgaa acccgtatga
atg-gcaag- a-cga-aggc ttaactgtc- tcccctttca ggtca-gtga aattgatctg
cccgtgaaga agc-gga-c- a--tac-tta tacaagacga gaagaccctt tggagc-tta
aga-c----c -t-aaaccaa --------ct g-tg--t--- ---aac-a-- ga-----cta
---------- --ac-----t a-ccc----t ta-------- --g--c--ca aact-a----
--------aa -----cc--- -tt------- gc--a-c--t gg-------- -c--------
---------- c-----tacg ------tctt cggttggggc gaccacggag a-aa-aacaa
agcctccgcg caga----at -a-gg-a--- ---------- --ataaat-- --------at
tc--ctta-a a--c-ca--- ag-aga-gac atctctaagc -cacag-a-a -ca-tctgac
ta-aa-aca- ------gacc cg---g-gca ------tc-a ncac-ccgat taac-ggacc
aagtta-ccc ta-gggataa -ca-gcgcaa tccccttcc- ----agagcc cttatcga-c
--aa-gg-gg g-ttta-cga cctcgatg-t tggat-ca-g ga----cat- cc-taat-gg
tgcag-cc-g -cta-tt--- --aa-gggtt cg-tt-tg-t t-caacg-a- ttaa-agt
>Apteronotidae_Sternarchella_raptor_1_1
nnnnnnnnnn nnnnnnnnnn nnnnnnnnnn nnnnnnnnnn ttcaacggcc gc-ggtattt
-tgaccgtgc aaa-ggtagc -gc-aatca- cttgtt-tca t-aaattgaa acccgtatga
atg-gcaag- a-cga-aggc ttaactgtc- tcccctttca ggtca-gtga aattgatctg
cccgtgaaga agc-gga-c- a--tac-tta tacaagacga gaagaccctt tggagc-tta
aga-c----c -t-aaaccaa --------ct g-tg--t--- ---aac-a-- ga-----cta
---------- --at-----t a-ccc----t ta-------- --g--c--ca aact-a----
--------aa -----cc--- -tt------- gc--a-c--t gg-------- -c--------
---------- c-----tacg ------tctt cggttggggc gaccacggag a-aa-aacaa
agcctccgcg caga----at -a-gg-a--- ---------- --ataaac-- --------at
tc--ctta-a a--c-ca--- ag-aga-gac atctctaagc -cacag-a-a -ca-tctgac
ta-aa-aca- ------gacc cg---g-gaa ------tt-a ncac-ccgac tgac-ggacc
aagtta-ccc ta-gggataa -ca-gcgcaa tccccttcc- ----agagcc cttatcga-c
--aa-gg-gg g-ttta-cga cctcgatg-t tggat-ca-g ga----cat- cc-taat-gg
tgcag-cc-g -cta-tt--- --aa-gggtt cg-tt-tg-t t-caacg-a- ttaa-agt
>Apteronotidae_Sternarchogiton_labiatus_1_1
nnnnnnnnnn nnnnnnnnnn nnnnnnnnnn nnnnnnnnnn ttcaacggcc gc-ggtattt
-tgaccgtgc aaa-ggtagc -gc-aatca- cttgtt-tca t-aaattgaa acccgtatga
atg-gcaag- a-cga-aggc ttaactgtc- tcccctttca ggtca-gtga aattgatctg
cccgtgaaga agc-gga-c- a--tac-tta tacaagacga gaagaccctt tggagc-tta
aga-c----c -t-aaaccaa --------ct g-tg--t--- ---aac-a-- ga-----cta
---------- --ac-----c a-ccc----t ta-------- --g--c--ca aact-a----
--------aa -----cc--- -tt------- gc--a-c--t gg-------- -c--------
---------- c-----cacg ------tctt cggttggggc gaccacggag a-aa-aataa
agcctccgcg caga----at -a-gg-a--- ---------- --ataaat-- --------at
tc--ccta-a a--c-ca--- ag-aga-gac atctctaagc -cacag-a-a -ca-tctgac
ta-aa-aca- ------gacc cg---g-gta ------tt-a gtac-ccgat tagc-gaacc
aagtta-ccc ta-gggataa -ca-gcgcaa tccccttcc- ----agagcc cttatcga-c
--aa-gg-gg g-ttta-cga cctcgatg-t tggat-ca-g ga----cat- cc-taat-gg
tgcag-cc-g -cta-tt--- --aa-gggtt cg-tt-tg-t t-caacg-a- ttaa-agt
>Apteronotidae_Sternarchogiton_porcinum_1_1
nnnnnnnnnn nnnnnnnnnn nnnnnnnnnn nnnnnnnnnn ttcaacggcc gc-ggtattt
-tgaccgtgc aaa-ggtagc -gc-aatca- cttgtt-tca t-aaattgaa acccgtatga
atg-gcaag- a-cga-aggc ttaactgtc- tcccctttca ggtca-gtga aattgatctg
cccgtgaaga agc-gga-c- a--tac-tta tacaagacga gaagaccctt tggagc-tta
aga-c----c -t-aaaccaa --------ct g-tg--t--- ---aac-a-- ga-----cta
---------- --ac-----t a-ccc----t ta-------- --g--c--ca aact-a----
--------aa -----cc--- -tt------- gc--a-c--t gg-------- -c--------
---------- c-----cacg ------tctt cggttggggc gaccacggag a-aa-aacaa
agcctccgcg caga----ac -g-ga-a--- ---------- --ataaat-- --------at
tc--ctta-a a--c-ca--- ag-aga-gac atctctaagc -cgcag-a-a -ca-tctgac
ta-aa-aca- ------gacc cg---g-gca ------ta-a ncac-ccgat taac-gaacc
aagtta-ccc ta-gggataa -ca-gcgcaa tccccttcc- ----agagcc cttatcga-c
--aa-gg-gg g-ttta-cga cctcgatg-t tggat-ca-g ga----cat- cc-taat-gg
tgcag-cc-g -cta-tt--- --aa-gggtt cg-tt-tg-t t-caacg-a- ttaa-agt
>Apteronotidae_Sternarchorhamphus_muelleri_1_1
nnnnnnnnnn nnnnnnnnnn nnnnnnnnnn nnnnnnnnnn ttcaacggcc gc-ggtatac
-tgaccgtgc aaa-ggtagc -gc-aatca- cttgtt-tcg t-aaattgaa acccgtatga
atg-gcata- a-cga-aggc ttaactgtc- tcccctttca ggtca-gtga aattgatctg
cccgtgaaga agcggac--- a--tga-aca tacaagacga gaagaccctt tggagc-tta
aga---c-ct ---aaaccaa -------ctg t-a------- ---------- -------taa
t--------- ---------- -a-------- ---------- ---------- aactaactan
aa--ttagat ta-acca--- -a-------- ----acct-t at-------a -c--------
------tggg c-----cacg ------tctt cggttggggc gaccacggag a-aa-aacaa
agcctccgcg cag------- -a-agggg-a aaaann---- -a-------- ---------t
tc--cctc-a g--c-ca--- ag-aga-gac atctctaagc -cacag-a-a -ta-tttgac
t-a-a-aan- -----ngacc cg---ggccn a-a------- ncgc-ccgat taac-gaacc
aagtta-ccc ta-gggataa -ca-gcgcaa tcctcttct- ----agagcc cttatcaa-c
--aa-ga-gg g-ttta-cga cctcgatg-t tggat-ca-g ga----cat- cc-taat-gg
tgcag-cc-g -cta-tt--- --aa-gggtt cg-tt-tg-t t-caacg-a- ttaa-agt
>Apteronotidae_Sternarchorhynchus_marreroi_1_1
nnnnnnnnnn nnnnnnnnnn nnnnnnnnnn nnnnnnnnnn tttaacggcc gc-ggtattt
-tgaccgtgc aaa-ggtagc -gc-aatca- cttgtt-tca t-aaattgaa acccgtatga
atg-gcaag- a-cga-aggc ttaactgtc- tcccctttca ggtca-gtga aattgatctg
cccgtgaaga agc-gga-c- a--tac-tta tacaagacga gaagaccctt tggagc-tta
aga-c----c -t-aaaccaa --------ct g-tg--t--- ---aat-a-- gg-----cta
---------- --at-----a a-taa----c ta-------- --g--c--ca anct-a----
--------aa -----cc--- -tt------- gt--a-c--t gg-------- -c--------
---------- c-----cacg ------tctt cggttggggc gaccacggag a-aa-aacaa
agcctccgcg caga----at -g-gg-a--- ---------- --aaaanc-- --------tt
tc--ctta-a a--c-ca--- ag-aga-gac atctctaagc -cacag-a-a -ca-tctgac
ta-aa-tca- ------gacc cg---g-gca ------nc-a acgc-ccgat taac-gaacc
aagtta-ccc ta-gggataa -ca-gcgcaa tccccttcc- ----agagcc cttatcga-c
--aa-gg-gg g-ttta-cga cctcgatg-t tggat-ca-g ga----cat- cc-taat-gg
tgcag-cc-g -cta-tt--- --aa-gggtt cg-tt-tg-t t-caacg-a- ttaa-agt
>Apteronotidae_Sternarchorhynchus_mormyrus_1_1
nnnnnnnnnn nnnnnnnnnn nnnnnnnnnn nnnnnnnnnn tttaacggcc gc-ggtattt
-tgaccgtgc aaa-ggtagc -gc-aatca- cttgtt-tca t-aaattgaa acccgtatga
atg-gcaag- a-cga-aggc ttaactgtc- tcccctttca ggtca-gtga aattgatctg
cccgtgaaga agc-gga-c- a--tac-tta tacaagacga gaagaccctt tggagc-tta
aga-c----t -t-aaaccaa --------ct g-tg--t--- ---aac-a-- gg-----cta
---------- --at-----t a-tta----t ca-------- --g--c--ca aact-a----
--------aa -----cc--- -tt------- gc--a-c--t gg-------- -c--------
---------- c-----cacg ------tctt cggttggggc gaccacggag a-aa-aacaa
agcctccgcg caga----at -g-gg-a--- ---------- --aaaaac-- --------at
tc--ctta-a a--c-ca--- ag-aga-gac atctctaagc -cacag-a-a -ca-tctgac
ta-aa-aca- ------gacc cg---g-gta ------ca-a -cac-ccgat taac-gaacc
aagtta-ccc ta-gggataa -ca-gcgcaa tccccttcc- ----agagcc cttatcga-c
--aa-gg-gg g-ttta-cga cctcgatg-t tggat-ca-g ga----cat- cc-taat-gg
tgcag-cc-g -cta-tt--- --aa-gggtt cg-tt-tg-t t-caacg-a- ttaa-agt
>Apteronotidae_Sternarchorhynchus_yepezi_1_1
nnnnnnnnnn nnnnnnnnnn nnnnnnnnnn nnnnnnnnnn tttaacggcc gc-ggtattt
-tgaccgtgc aaa-ggtagc -gc-aatca- cttgtt-tca t-aaattgaa acccgtatga
atg-gcaag- a-cga-aggc ttaactgtc- tcccctttca ggtca-gtga aattgatctg
cccgtgaaga agc-gga-c- a--tac-tta tacaagacga gaagaccctt tggagc-tta
aga-c----c -t-aaaccaa --------ct g-tg--t--- ---aat-a-- gg-----cta
---------- --at-----a a-taa----c ta-------- --g--c--ca anct-a----
--------aa -----cc--- -tt------- gt--a-c--t gg-------- -c--------
---------- c-----cacg ------tctt cggttggggc gaccacggag a-aa-aacaa
agcctccgcg caga----at -g-gg-a--- ---------- --aaaanc-- --------at
tc--ctta-a a--c-ca--- ag-aga-gac atctctaagc -cacag-a-a -ca-tctgac
ta-aa-tca- ------gacc cg---g-gca ------nc-a acac-ccgat taac-gaacc
aagtta-ccc ta-gggataa -ca-gcgcaa tccccttcc- ----agagcc cttatcga-c
--aa-gg-gg g-ttta-cga cctcgatg-t tggat-ca-g ga----cat- cc-taat-gg
tgcag-cc-g -cta-tt--- --aa-gggtt cg-tt-tg-t t-caacg-a- ttaa-agt
>Atherinopsidae_Chirostoma_humboldtianum_1_1
a-taagaggt ----c-ccg- cc-t-gccct --gtga---c tttaacggcc gc-ggtattt
-tgaccgtgc aaa-ggtagc -gc-aatca- cttgtc-ttt t-aaatggag acctgtatga
atg-gcacg- a-cga-gggc ttaactgtc- tccttcctcc agtca-atga aattgatctc
cccgtgcaga agcgggg--- a--tac-cct cataagacga gaagaccctg tggagc-ttt
aga-c-t-ta ---cagtagg -------acc a-tg-tc--- ---aa--g-g a-cc---cc-
---------- ---------- ----c---ac taa------- cgg--c-ccg aactaa----
---------- ----ttg--- -g-------- ----tccc-c tc-------c -t--------
---------- ac-----atg ------tctt tggttggggc gaccgcgggg a-aa-tgaaa
aacccccatg tgga----at -g-ggagc-a ccc------- ---------- ------ctgc
tc--ctac-a g--c-cg--- ag-agc-cac agctctaggt -aacag-a-a -tt-tctgac
cag---tca- ------gatc cg---g-c-- --a------- -tag-ccgat caac-ggacc
gagtta-ccc ca-gggataa -ca-gcgcaa tcctcttct- ----agagcc catatcga-c
--aa-ga-gg g-ttta-cga cctcgatg-t tggat-ca-- ga----cat- cc-taat-gg
tgcagccc-g -cta-tt--- --aa-agggt tc-gt-tg-t t-caacg-at taaa-agt
>Atherinopsidae_Menidia_menidia_2_1
nnnnnnnnnn nnnnnnnnnn nnnnnnnnnn nnnnnnnnnn nnnnnnnnnn nnnnnnnnnn
nnnnnnnnnn nnnnnnnnnn nnc-aatca- cttgtc-ttt t-aaatggag acctgtatga
atg-gcacg- a-cga-gggc ttaactgtc- tccttcctcc agtca-atga aattgatctc
cccgtgcaga agcgggg--- a--tac-ccc cataagacga gaagaccctg tggagc-ttt
aga-c-t-ta ---cggcagg -------acc a-tg-tc--- ---aa--g-c accc---ct-
---------- ---------- ----c---gc taa------- cgg--c-cta aactaa----
---------- ----ttg--- -g-------- ----ctcc-c tc-------c -t--------
---------- ac-----atg ------tctt tggttggggc gaccgcgggg a-aa-taaaa
aacccccatg tgga----at -g-ggagc-a cct------- ---------- ------ctac
tc--ctac-a a--c-ca--- ag-agc-cac agctctaggt -gacag-a-a -tt-tctgac
cag---tca- ------gatc cg---g-c-- --a------- -tag-ccgat caac-ggacc
gagtta-ccc ca-gggataa -ca-gcgcaa tcctcttct- ----agagcc cannnnnnnn
nnnnnnnnnn nnnnnnnnnn nnnnnnnnnn nnnnnnnnnn nnnnnnnnnn nnnnnnnnnn
nnnnnnnnnn nnnnnnnnnn nnnnnnnnnn nnnnnnnnnn nnnnnnnnnn nnnnnnnn
>Belonidae_Strongylura_marina_1_1
nnnnnnnnnn nnnnnnnnnn nnnnnnnnnn nnnnnnnnnn tttaacggcc gc-ggtactt
-tgaccgtgc gaa-ggtagc -gt-aatca- cttgtc-ttt t-aaatggag acctgtatga
atg-gcata- a-cga-gggc ttaactgtc- tcctttttct aatca-atga aattgatctc
cccgtgcaga agcgggg--- a--taa-aca cataagacga gaagaccctg tggagc-tta
aga-t-a-gt ---g-gacag -------acc a-tg-tt--- ---ta-ta-a aact---aa-
---------- ---------- ----c---ct aaa------- cag--a-gta aactaa----
---------- ----ttg--- -at------- ----ttac-t gt-------g -c--------
---------- c------atg ------tctt tggttggggc gaccatgggg t-aa-caaaa
aacccccacg taga----aa -g-agagt-a tta------- ---------- ---------c
tc--tcac-a a--c-cc--- ag-agt-gac aactccaagt -agcag-a-a -cc-tctgac
taa---tca- -----tgatc cg---g-c-- --a------- -atg-ccgat caac-ggatc
cagtta-ccc ta-gggataa -ca-gcgcaa tcccctccg- ----caagac cttatcaa-c
--ga-gg-gg g-ttta-cga cctcgatg-t tggat-ca-g ga----cat- cc-taat-gg
tgtag-cc-g -cta-tt--- --aa-gggtt cg-tt-tg-t t-caacg-a- ttaa-agt
>Belonidae_Strongylura_timucu_1_1
nnnnnnnnnn nnnnnnnnnn nnnnnnnnnn nnnnnnnnnn tttaacggcc gc-ggtattt
-tgaccgtgc aaa-ggtagc -gc-aatca- cttgtc-ttt t-aaatgaag acctgtatga
atg-gcata- a-cga-gggc ttaactgtc- tcctccttcc agtca-atga aattgatctc
tccgtgcaga agcggag--- a--taa-gca cataagacga gaagacccta tggagc-ttt
aga-c-g-ac ---g-gacag -------acc a-tg-tt--- ---aa-aa-g acct---aa-
---------- ---------- ----c---cc taa------- cag--a-ata aactaa----
---------- ----tag--- -gt------- ----ttac-t gt-------c -c--------
---------- ta-----atg ------tctt tggttggggc gaccgcgggg a-aa-caaaa
aacccccacg tgga----aa -g-agaac-a cc-------- ---------- ---------c
tc--ttac-a a--c-cc--- ag-act-gac aattccaagt -aacag-a-a -ct-tctgac
caa---aaa- -----tgatc cg---g-c-- --a------- -ata-ccgat caac-gaact
aagtta-ccc ta-gggataa -ca-gcgcaa tcccctctt- ----agagcc catatcga-c
--ga-gg-gg g-ttta-cga cctcgatg-t tggat-ca-g ga----cat- cc-taat-gg
tgcaa-cc-g -cta-tt--- --aa-gggtt cg-tt-tg-t t-caacg-a- ttaa-agt
>Callichthyidae_Corydoras_aeneus_2_1
nnnnnnaggt ----c-ctg- cc-t-gccca --gtga---c ttaaacggcc gc-ggtattt
-tgaccgtgc aaa-ggtagc -gc-aatca- cttgtc-ttt t-aaatgaag acctgtatga
atg-gtgga- a-cga-gggc ctaactgtc- tcccttttca agtca-atga aattgatcta
cccgtgcaga agc-ggg-t- a--tgc-aaa tacaagacga gaagaccctt tggagc-tta
aga-t-t--a -a-aaatcaa --------ct a-tg-tc--- ---aa--a-- ----------
---------- ---------- ---tatttat caa------- --a--t--aa aact-a----
--------aa -----ta--- -g-------- ta--a-c--t ga-------t -c--------
---------- a-----t-aa ------tctt cggttggggc gaccacggaa t-aa-aaaca
aacttccaca tgga----ct -g-ag-g--- ---------- ----act--- --------aa
cc--ttaa-a a--c-ca--- ag-aaa-gac atttctaagt -cacag-a-a -tt-tctgac
ca-ca-c-a- ------gatc cg---g-c-a --a--att-- ---g-ccgat caat-ggacc
aagtta-ccc ta-gggataa -ca-gcgcaa tcccctttt- ----agagtt cctatcga-c
--aa-gg-gg g-ttta-cga cctcgatg-t tggat-ca-g ga----cnnn nnnnnnnnnn
nnnnnnnnnn nnnnnnnnnn nnnnnnnnnn nnnnnnnnnn nnnnnnnnnn nnnnnnnn
>Callichthyidae_Corydoras_aurofrenatus_1_1
nnnnnnaggt ----c-ctg- cc-t-gccca --gtga---t ttcaacggcc gc-ggtattt
-tgaccgtgc aaa-ggtagc -gt-aatca- cttgtc-ttt t-aaatgaag acccgtatga
atg-gcaaa- a-cga-gggc ctacctgtc- tcccttttct ggtca-atga aattgattta
cccgtgcaga agc-ggg-t- a--taa-aat tacaagacga gaagaccctt tggagc-tta
aga-c-t--a -a-atatcaa --------ct a-tg-tc--- ---aa--a-- ----------
---------- ---------- ---tatttat taa------- --a--t--ag agcc-a----
--------aa -----ta--- -g-------- ta--a-c--t ga-------t -c--------
---------- g-----c-gg ------tctt cggttggggc gaccatggaa t-aa-aactt
aacttccaca cgga----ct -g-gg-g--- ---------- ----gaa--- --------ta
cc--ttaa-a a--c-ta--- ag-aaa-gac atttctaagt -cccag-a-a -tt-tctgac
ca-ca-c-a- ------gatc cg---g-c-a --a--ctt-- ---g-ccgat taat-gaacc
aagtta-ccc ta-gggataa -ca-gcgcaa tcccctttt- ----agagcc cccatcga-c
--aa-gg-gg g-ttta-cga cctcgatg-t tggat-ca-g ga----cnnn nnnnnnnnnn
nnnnnnnnnn nnnnnnnnnn nnnnnnnnnn nnnnnnnnnn nnnnnnnnnn nnnnnnnn
>Cichlidae_Andinoacara_biseriatus_1_1
a-taagaggt ----c-ccg- cc-t-gccca --gtga---c tttaacggcc gc-ggtattt
-tgaccgtgc aaa-ggtagc -gc-aatca- cttgtc-ttt t-aaatgaag acctgtatga
atg-gcatc- a-cga-gggc ttgactgtc- tcctttctcc tgtca-atga aattgatctc
cccgtgcaga agcgggg--- a--taa-taa cataagacga gaagacccta tggagc-ttt
agg-c-t-cc ---agaacag -------act a-tg-ta--- ---aa--a-c accc---tt-
---------- --aca----c -aa------- -aa------- gga--a-a-a aaccta----
---------- ----tta--- -g-------- ----accc-t gt-------t -c--------
---------- tac----atg ------cctt tggttggggc gaccgcgggg a-aa-cacac
aacccccatg tgga----tt -a-ggagt-a caa------- ---------- -------ccc
tc--ccac-a a--c-cc--- ag-agt-tac aactctaagt -aacag-a-a -ca-tctgac
caa-c-taa- -----tgatc cg---g-c-- --a----c-- -aa--ccgat caac-gaacc
gagtta-ccc ta-gggataa -ca-gcgcaa tcccctttt- ----agagtc catatcga-c
--aa-gg-gg g-ttta-cga cctcgatg-t tggat-ca-g ga----cat- cc-tatt-gg
tgcag-cc-g -cta-tt--- --aa-gggtt cg-tt-tg-t t-caacg-a- ttaa-agt
>Cichlidae_Archocentrus_centrarchus_1_1
a-taagaggt ----c-ccg- cc-t-gcccg --gtga---c tttaacggcc gc-ggtattt
-tgaccgtgc aaa-ggtagc -gc-aatca- cttgtc-ttt t-aaatgaag acctgtatga
atg-gcacc- a-cga-gggc tcaactgtc- tcctttctcc tgtca-atga aattgatctc
cccgtgcaga agcgggg--- a--tcc-ccc cataagacga gaagacccta tggagc-ttt
agg-c-a-cc ---agaacag -------act a-tg-tt--- ---aa--g-c accc---ta-
---------- --aca----c -aa------- -aa------- -ga--c-a-a aactaa----
---------- ----cta--- -g-------- ----accc-t gt-------t -c--------
---------- ca-----atg ------cctt tggttggggc gaccgcgggg a-aa-caaaa
aacccccacg tgga----ct -a-agagc-a ccc------- ---------- -----tttac
tc--ttac-a a--c-ca--- ag-ggc-tac agccctaagt -aacag-a-a -tc-tctgac
cat---aaa- -----tgatc cg---g-t-- --a----c-- -aa--ccgat caac-gaacc
gagtta-ccc ta-gggataa -ca-gcgcaa tccccttct- ----agagtc catatcga-c
--aa-gg-gg g-ttta-cga cctcgatg-t tggat-ca-g ga----cat- cc-tatt-gg
tgcag-cc-g -cta-tt--- --aa-gggtt cg-tt-tg-t t-caacg-a- ttnnnnnn
>Cichlidae_Biotodoma_cupido_1_1
a-taagaggt ----c-ccg- cc-t-gcccc --gtga---c tttaacggcc gt-ggtattc
-tgaccatgc gaa-ggtagc -gc-aatca- cttgtc-ttt t-aaatgagg acctgtatga
atg-gcatc- a-cga-gggc ttaactgtc- tcctttttcc cgtca-atga aattgatccc
cccgtgaaga agcgggg--- a--cat-acc cataagacga gaagacccta tggagc-ttc
agg-c-t-ct ---agaacag -------act a-tg-tc--- ---aa--a-a accc---ca-
---------- --aaa----c -aa------- -ag------- -aa--c-g-g aactta----
---------- ----tta--- -g-------- ----ctcc-t gt-------c -c--------
---------- ta----catg ------cctt tggttggggc gaccacgggg a-aa-caact
aacccccgcg tgga----ct -g-agaac-a ccat------ --------cc tttgtgattt
tc--ccaa-a a--c-cc--- ag-gac-cac cctcccaagt -aacag-a-a -ct-tctgac
cta---aca- -----tgatc cg---g-t-- --a----c-- -ta--ccgat ccac-ggacc
cagtta-ccc ta-gggataa -ca-gcgcaa tccccttct- ----agagcc catatcga-c
--aa-ga-gg g-ttta-cga cctcgatg-t tggat-ca-g ga----cat- cc-tatt-gg
tgcaa-cc-g -cta-tt--- --aa-gggtt cg-tt-tg-t t-cnnnnnnn nnnnnnnn
>Cichlidae_Bujurquina_zamorensis_1_1
a-taagaggt ----c-ccg- cc-t-gccca --gtga---c tttaacggcc gc-ggtattt
-tgaccgtgc aaa-ggtagc -gc-aatca- cttgtc-ttt t-aaatgaag acctgtatga
atg-gcatc- a-cga-gggc ttaactgtc- tcctttctcc tgtca-atga aattgatctc
cccgtgcaga agcgggg--- a--taa-taa cataagacga gaagacccta tggagc-ttt
agg-c-t-cc ---agaacag -------act a-tg-ta--- ---aa--a-c accc---tc-
---------- --ata----c -aa------- -ga------- -ga--c-a-a aaccta----
---------- ----tta--- -g-------- ----accc-t gt-------t -c--------
---------- ta----aatg ------cctt tggttggggc gaccgcgggg a-aa-cacac
aacccccatg tgga----ct -a-ggagc-a caa------- ---------- -------ccc
tc--ccac-a a--c-cc--- ag-agt-tac aactctaagt -aacag-a-a -ta-tctgac
caa-c-taa- -----tgatc cg---g-c-- --a----c-- -ag--ccgat caac-gaacc
gagtta-ccc ta-gggataa -ca-gcgcaa tcccctttt- ----agagtc catatcga-c
--aa-gg-gg g-ttta-cga cctcgatg-t tggat-ca-g ga----cat- cc-tatt-gg
tgcag-cc-g -cta-tt--- --aa-gggtt cg-tt-tg-t t-caacg-a- ttaa-agt
>Cichlidae_Cichla_kelberi_1_1
nnnnnnnnnn nnnnnnnnnn nnnnnnnnnn nnnnnnnnnn tttaacggcc gc-ggtattt
-tgaccgtgc aaa-ggtagc -gc-aatca- cttgtc-ttt t-aaatgaag acccgtatga
atg-gcaca- a-cga-gggc ttaactgtc- tcctttttcc cgtca-atga aattgatctc
cccgtgcaga agcgggg--- a--tac-acc cataagacga gaagacccta tggagc-ttc
agg-c-t-tc -t-gaacaga --------ct a-tg--t--- --taa--g-- cccc---t--
---------- -ggca----c aaaag----- ---------- --a--c--aa aact------
--------aa t----ta--- -g-------- ----accc-t gt-------- -t--------
---------- taa-a---tg ------cctt tggttggggc gaccgcgggg a-aa-taaaa
aacccccatg tgga----ct -a-agaac-a c--------- ---------- ---aa-ttcc
tc--ttaa-a a--c-ca--- ag-aac-tac cgctctaagc -aacag-a-a -c-ttctgac
ca----aaa- ---a-tgatc cg---g--ca --a------- --ag-ccgat caac-ggacc
gagtta-ccc ta-gggatnn nnnnnnnnnn nnnnnnnnnn nnnnnnnnnn nnnnnnnnnn
nnnnnnnnnn nnnnnnnnnn nnnnnnnnnn nnnnnnnnnn nnnnnnnnnn nnnnnnnnnn
nnnnnnnnnn nnnnnnnnnn nnnnnnnnnn nnnnnnnnnn nnnnnnnnnn nnnnnnnn
>Cichlidae_Cichla_monoculus_1_1
a-taagaggt ----c-ccg- cc-t-gccct --gtga---c tttaacggcc gc-ggtattt
-tgaccgtgc aaa-ggtagc -gc-aatca- cttgtc-ttt t-aaatgaag acccgtatga
atg-gcaca- a-cga-gggc ttaactgtc- tcctttttcc cgtca-atga aattgatctc
cccgtgcaga agcgggg--- a--tac-acc cataagacga gaagacccta tggagc-ttc
agg-c-t-tc -t-gaacaga --------ct a-tg--t--- --taa--g-- cccc------
---------- ---ca----c aaaag----- ---------- --a--c--aa aact------
--------aa t----ta--- -g-------- ----accc-c gt-------- -t--------
---------- caa-a---tg ------cctt tggttggggc gaccgcgggg a-aa-taaaa
aacccccatg tgga----ct -a-agaac-a ---------- ---------- -------tcc
tc--ttaa-a g--c-ca--- ag-aac-tac cgctctaagc -aacag-a-a -c-ttctgac
ca----aaa- ---a-tgatc cg---g--ca --a------- --ag-ccgat caac-ggacc
gagtta-ccc ta-gggataa -ca-gcgcaa tccccttct- ----agagcc catatcga-c
--aa-gg-gg g-ttta-cga cctcgatg-t tggat-ca-g ga----cat- cc-tatt-gg
tgcag-cc-g -cta-tt--- --aa-gggtt cg-tt-tg-t t-caacg-a- ttaa-agt
>Cichlidae_Cichla_monoculus_2_1
nnnnnnnnnn nnnnnnnnnn nnnnnnnnnn nnnnnnnnnn tttaacggcc gc-ggtattt
-tgaccgtgc aaa-ggtagc -gc-aatca- cttgtc-ttt t-aaatgaag acccgtatga
atg-gcaca- a-cga-gggc ttaactgtc- tcctttttcc cgtca-atga aattgatctc
cccgtgcaga agcgggg--- a--tac-acc cataagacga gaagacccta tggagc-ttc
agg-c-t-tc -t-gaacaga --------ct a-tg--t--- --taa--g-- cccc---t--
---------- -aaca----c aaaag----- ---------- --a--c--aa aact------
--------aa t----ta--- -g-------- ----accc-c gt-------- -t--------
---------- caa-a---tg ------cctt tggttggggc gaccgcgggg a-aa-taaaa
aacccccatg tgga----ct -a-agaac-a c--------- ---------- ---aa-ctcc
tc--ttaa-a g--c-ca--- ag-aac-tac cgctctaagc -aacag-a-a -c-ttctgac
ca----aaa- ---a-tgatc cg---g--ca --a------- --ag-ccgat caac-ggacc
gagtta-ccc ta-gggatnn nnnnnnnnnn nnnnnnnnnn nnnnnnnnnn nnnnnnnnnn
nnnnnnnnnn nnnnnnnnnn nnnnnnnnnn nnnnnnnnnn nnnnnnnnnn nnnnnnnnnn
nnnnnnnnnn nnnnnnnnnn nnnnnnnnnn nnnnnnnnnn nnnnnnnnnn nnnnnnnn
>Cichlidae_Cichla_ocellaris_1_1
nnnnnnnngt ----c-ccg- cc-t-gccct --gtga---c tttaacggcc gc-ggtattt
-tgaccgtgc aaa-ggtagc -gc-aatca- cttgtc-ttt t-aaatgaag acccgtatga
atg-gcaca- a-cga-gggc ttaactgtc- tcctttttcc cgtca-atga aattgatctc
cccgtgcaga agcgggg--- a--tac-acg cataagacga gaagacccta tggagc-ttc
agg-c-t-tc -t-gaacaga --------ct a-tg--t--- --taa--g-- cccc---t--
---------- -aaca----c aaaag----- ---------- --a--c--aa aact------
--------aa t----ta--- -g-------- ----accc-c gt-------- -t--------
---------- caa-a---tg ------cctt tggttggggc gaccgcgggg a-aa-taaaa
aacccccatg tgga----ct -a-agaac-a c--------- ---------- ---aa-ctcc
tc--ttaa-a a--c-ca--- ag-aac-tac cgctctaagc -aacag-a-a -c-ttctgac
ca----aaa- ---a-tgatc cg---g--ca --a------- --ag-ccgat caac-ggacc
gagtta-ccc ta-gggataa -ca-gcgcaa tccccttct- ----agagcc catatcga-c
--aa-gg-gg g-ttta-cga cctcgatg-t tggat-ca-g ga----cat- cc-tatt-gg
tgcag-cc-g -cta-tt--- --aa-gggnn nnnnnnnnnn nnnnnnnnnn nnnnnnnn
>Cichlidae_Cichla_piquiti_1_1
nnnnnnnnnn nnnnnnnnnn nnnnnnnnnn nnnnnnnnnn tttaacggcc gc-ggtattt
-tgaccgtgc aaa-ggtagc -gc-aatca- cttgtc-ttt t-aaatgaag acccgtatga
atg-gcaca- a-cga-gggc ttaactgtc- tcctttttcc cgtca-atga aattgatctc
cccgtgcaga agcgggg--- a--tac-gcc cataagacga gaagacccta tggagc-ttt
agg-c-t-tc -t-gaacaga --------ct a-tg--t--- --taa--g-- cccc---t--
---------- -aata----c aaaag----- ---------- --a--c--aa aact------
--------aa t----ta--- -g-------- ----accc-c gt-------- -t--------
---------- caa-a---tg ------cctt tggttggggc gaccgcgggg a-aa-taaaa
aacccccacg tgga----ct -a-agaac-a c--------- ---------- ---ta-ctcc
tc--ttaa-a a--c-ca--- ag-aac-cac cactctaagc -aacag-a-a -c-ttctgac
ca----aaa- ---a-tgatc cg---g--ca --a------- --ag-ccgat caac-ggacc
gagtta-ccc ta-gggatnn nnnnnnnnnn nnnnnnnnnn nnnnnnnnnn nnnnnnnnnn
nnnnnnnnnn nnnnnnnnnn nnnnnnnnnn nnnnnnnnnn nnnnnnnnnn nnnnnnnnnn
nnnnnnnnnn nnnnnnnnnn nnnnnnnnnn nnnnnnnnnn nnnnnnnnnn nnnnnnnn
>Cichlidae_Cichlasoma_orinocense_1_1
a-taagaggt ----c-ccg- cc-t-gccca --gtga---c ttcaacggcc gc-ggtattt
-tgaccgtgc aaa-ggtagc -gc-aatca- cttgtc-ttt t-aaatgaag acctgtatga
atg-gcacc- a-cga-gggc ttaactgtc- tcctttttcc cgtca-atga aattgatctc
cccgtgcaga agcgggg--- a--ttt-taa cataagacga gaagacccta tggagc-ttc
agg-c-t-cc ---agaacag -------act a-tg-tt--- ---aa--g-a accc---tc-
---------- --cca----c -aa------- -aa------- -ga--c-a-a aactta----
---------- ----tta--- -g-------- ----gccc-t gt-------t -c--------
---------- ca-----atg ------cctt tggttggggc gaccgcgggg a-aa-cgaaa
aacccccata cgga----cc -g-ggagc-a tca------- ---------- ------ctcc
tc--ccaa-a a--c-cc--- ag-agc-aac acctctaagt -aacag-t-a -ca-tctgac
caa-c-aaa- -----tgatc cg---g-c-- --a----c-- -ag--ccgat caac-ggacc
gagtta-ccc ta-gggataa -ca-gcgcaa tccccttct- ----agagcc catatcga-c
--aa-gg-gg g-ttta-cga cctcgatg-t tggat-ca-g ga----cat- cc-tatt-gg
tgcag-cc-g -cta-tt--- --aa-gggtt cg-tt-tg-t t-caacg-a- ttnnnnnn
>Cichlidae_Crenicara_punctulata_1_1
a-taagaggt ----c-ccg- cc-t-gccct --gtga---c ttaaacggcc gc-ggtattt
-tgaccgtgc aaa-ggtagc -gc-aatca- cttgtc-ttt t-aaatgaag acccgtatga
aag-gcacc- a-cga-gggc ttaactgtc- tccttccccc cgtca-atga aattgatctc
cccgtgcaga agcgggg--- atttat-tta cataagacga gaagacccta tggagctttc
agg-c-t-tc ---tgaacag -------acc a-ct-atttt cttaa--ctt acac---ta-
---------- ---------- ---------- ---------- -ga--c-a-- ----------
---------- ---cctg--- ---------- ----tccc-t gt-------t -c--------
---------- tg----cttg ------cctt tggttggggc gactgcgggg a-at-taaaa
aacccccgcg tgga----ct -g-agaac-a taa------- ---------- ----cccctt
tc--tcat-a c--c-ca--- cg-gac-tac actcccaagt -atcag-a-a -tt-tctgac
caa-a-ata- ----ttgatc cg---g-c-- --a------- -ccg-ccgat cagc-gaacc
aagtta-ccc ta-gggataa -ca-gcgcaa ttcccttct- ----agagcc catatcga-c
--aa-gg-gg g-ttta-cga cctcgatg-t tggat-ca-g ga----cat- cc-tact-gg
tgcag-cc-g -cta-ct--- --aa-gggtt cg-tt-tg-t t-caacg-a- ttnnnnnn
>Cichlidae_Cryptoheros_cutteri_1_1
a-taagaggt ------ccg- cc-t-gccca --gtga---c tttaacggcc gc-ggtattt
-tgaccgtgc aaa-ggtagc -gc-aatca- cttgtc-ctt t-aaatgaag acctgtatga
atg-gcacc- a-cga-gggc tcaactgtc- tcctttctcc tgtca-atga aattgatctc
cccgtgcaga agcgggg--- a--ttc-ccc cataagacga gaagacccta tggagc-ttt
agg-c-a-cc ---aaaacag -------act a-tg-tc--- ---aa--a-c accc---tg-
---------- --aca----c -aa------- -aa------- -ga--c-a-a aactaa----
---------- ----tta--- -g-------- ----accc-t gt-------t -c--------
---------- ta-----atg ------cctt tggttggggc gaccgcgggg a-aa-taaaa
accccccacg tgga----ct -a-agagc-a ccc------- ---------- -----tccac
tc--ttac-a a--c-cc--- ag-ggc-tac agccctaagt -aacag-a-a -tc-tctgac
cat---aca- -----tgatc cg---g-t-- --a----c-- -aa--ccgat caac-gaacc
gagtta-ccc ta-gggataa -ca-gcgcaa tccccttct- ----agagcc catatcga-c
--aa-gg-gg g-ttta-cga cctcgatg-t tggat-ca-g ga----cat- cc-tatt-gg
tgtag-cc-g -cta-tt--- --aa-gggtt cg-tt-tg-t t-caacg-a- ttnnnnnn
>Cichlidae_Geophagus_abalios_1_1
a-taagaggt ----c-ccg- cc-t-gccct --gtga---c tttaacggcc gc-ggtattt
-tgaccgtgc aaa-ggtagc -gc-aatca- cttgtc-ttt t-aaatgaag acctgtatga
atg-gcatc- a-cga-gggc ttaactgtc- tcccttttcc tgtca-atga aattgatctc
cccgtgcaga agcgggg--- a--ttt-act cataagacga gaagacccta tggagc-ttt
agg-c-t-cc ---agagcag -------act a-tg-tc--- ---aa--a-a actc---t--
---------- -aaaa----c -aa------- -aa------- -ga--c-a-a aactta----
---------- ----tta--- -g-------- ----cccc-t gc-------t -c--------
---------- ta----catg ------cctt tggttggggc gaccgcgggg a-aa-caaaa
aacccccacg tgga----ct -a-ggaac-a cac------- ---------- -------ttt
tc--ctaa-a a--c-cc--- ag-gac-tac actcccaaat -aacag-a-a -ct-tctgac
cagtt-ta-- -----tgatc cg---g-t-- --a---t--- -aa--ccgat caac-gaacc
cagtta-ccc ta-gggataa -ca-gcgcaa tccccttct- ----agagcc catatcga-c
--aa-gg-gg g-ttta-cga cctcgatg-t tggat-ca-g ga----cat- cc-tact-gg
tgcag-cc-g -cta-tt--- --aa-gggtt cg-tt-tg-t t-caacg-a- ttnnnnnn
>Cichlidae_Geophagus_harreri_1_1
nnnnnnnggt ----c-ccg- cc-t-gccct --gtga---c tttaacggcc gc-ggtattt
-tgaccgtgc aaa-ggtagc -gc-aatca- cttgtc-ttt t-aaatgaag acctgtatga
atg-gcatc- a-cga-gggc ttaactgtc- tccctttccc agtca-atga aattgatctc
cccgtgcaga agcgggg--- a--tta-acc cataagacga gaagacccta tggagctttt
agg-c-t-ct ---agaacag -------cct a-tg-tt--- ---aa--a-t actc---t--
---------- -taaa----c -aa------- -aa------- -ga--c-a-a aactta----
---------- ----tta--- -a-------- ----tccc-t gt-------t -t--------
---------- ta----catg ------cctt tggttggggc gaccgcgggg a-aa-caaac
aacccccacg tgga----ct -a-agagc-a cac------- ---------- -------tcc
tc--ctaa-a a--c-cc--- ag-gat-tac actcccaagt -aacag-a-a -tt-tctgac
caatt-ta-- -----tgatc cg---g-t-- --a---c--- -aa--ccgat caac-gaacc
cagtta-ccc ta-gggataa -ca-gcgcaa tcccctttt- ----agagcc catatcga-c
--aa-gg-gg g-ttta-cga cctcgatg-t tggat-ca-g ga----cat- cc-tact-gg
tgcag-cc-g -cta-tt--- --aa-gggtt cg-tt-tg-t t-cnnnnnnn nnnnnnnn
>Cichlidae_Geophagus_taeniopareius_1_1
a-taagaggt ----c-ccg- cc-t-gccct --gtga---c tttaacggcc gc-ggtattt
-tgaccgtgc aaa-ggtagc -gc-aatca- cttgtc-ttt t-aaatgaag acctgtatga
atg-gcatc- a-cga-gggc ttaactgtc- tcccttttcc tgtca-atga aattgatctc
cccgtgcaga agcgagg--- a--taa-acc cataagacga gaagacccta tggagc-ttt
agg-c-t-tc ---agagcag -------cct a-tg-tc--- ---aa--a-c actc---c--
---------- -caaa----c -aa------- -ag------- -a---cta-a aactta----
---------- ----tta--- -g-------- ----attc-t gc-------t -c--------
---------- ta----catg ------cctt tggttggggc gaccgcgggg a-aa-caaga
aacccccacg tgga----tt -a-ggaga-a cac------- ---------- -------ttc
tc--ccaa-a a--c-cc--- ag-gac-tac actcccaagt -aacag-a-a -ca-tctgac
c-aat-ta-- -----tgatc cg---g-c-- --a---a--- -aa--ccgat caac-gaatc
cagtta-ccc ta-gggataa -ca-gcgcaa tccccttct- ----agagcc catatcga-c
--aa-gg-gg g-ttta-cga cctcgatg-t tggat-ca-g ga----cat- cc-tact-gg
tgcag-cc-g -cta-tt--- --aa-gggtt cg-tt-tg-t t-caacg-a- ttnnnnnn
>Cichlidae_Mesoheros_festae_1_1
a-taagaggt ----c-ccg- cc-t-gccca --gtga---c tttaacggcc gc-ggtattt
-tgaccgtgc aaa-ggtagc -gc-aatca- cttgtc-ttt t-aaatgaag acccgtatga
atg-gcacc- a-cga-gggt tcaactgtc- tcctttttcc tgtca-atga aattgatctc
cccgtgcaga agcgggg--- a--ttc-ctc cataagacga gaagacccta tgaagc-ttt
agg-c-g-cc ---agaacag -------act a-tg-tt--- ---aa--a-c accc---t--
---------- -aacc----c -aa------- -aa------- -ga--c-a-a aactaa----
---------- ----tta--- -g-------- ----gtcc-t gt-------t -c--------
---------- ca-----atg ------cctt tggttggggc gaccgcgggg a-aa-caaaa
aacccccatg tgga----ct -a-ggagc-a acc------- ---------- ------ttac
tc--ccac-a a--c-cc--- ag-ggc-tgc agccctaagt -aacag-a-a -tc-tctgac
cat---aaa- -----tgatc cg---g-t-- --a----c-- -aa--ccgat caac-gaacc
gagtta-ccc ta-gggataa -ca-gcgcaa tccccttct- ----agagtc cctatcga-c
--aa-gg-gg g-ttta-cga cctcgatg-t tggat-ca-g ga----cat- cc-tatt-gg
tgcaa-cc-g -cta-tt--- --aa-gggtt cg-tt-tg-t t-caacg-a- ttaa-agt
>Cichlidae_Neetroplus_nematopus_1_1
a-taagaggt ----c-ccg- cc-t-gcccg --gtga---c tttaacggcc gc-ggtattt
-tgaccgtgc aaa-ggtagc -gc-aatca- cttgtc-c-t t-aaatgaag acctgtatga
atg-gcacc- a-cga-gggc tcgactgtc- tcctttctcc cgtca-atga aattgatctc
cccgtgcaga agcgggg--- a--ttc-ccc cataagacga gaagacccta tggagc-ttc
agg-c-t-cc ---agaacag -------act a-tg-tc--- ---ca--g-c accc---ta-
---------- --aca----c -aa------- -aa------- -ga--c-a-a aactaa----
---------- ----tta--- -g-------- ----accc-t gt-------t -c--------
---------t ta-----atg ------cctt tggttggggc gaccgcgggg a-aa-caaaa
aacccccacg tgga----ct -a-agaac-a cct------- ---------- ------tcat
tc--tcac-a a--c-cc--- ag-ggc-tac agccctaagt -aacag-a-a -tc-tctgac
cat---aaa- -----tgatc cg---g-t-- --a----c-- -aa--ccgat caac-gaacc
gagtta-ccc ta-gggataa -ca-gcgcaa tccccttct- ----agagtc catatcga-c
--aa-gg-gg g-ttta-cga cctcgatg-t tggat-ca-g ga----cat- cc-tatt-gg
tgcag-cc-g -cta-tt--- --aa-gggtt cg-tt-tg-t t-caacg-a- ttnnnnnn
>Cichlidae_Satanoperca_mapiritensis_1_1
a-taagaggt ----c-ccg- cc-t-gccct --gtga---c tttaacggcc gc-ggtattt
-tgaccgtgc aaa-ggtagc -gc-aatca- cttgtc-ttt t-aaatgtag acctgtatga
atg-gcatc- a-cga-gggc ttaactgtc- tcctttctcc tgtca-atga aattgatctc
cccgtgcaga agcgggg--- a--taa-aac cataagacga gaagacccta tggagc-ttt
agg-c-t-tc ---taagcag -------att a-tg-tt--- ---aa--a-c aacc---t--
---------- -aaaa----t -aa------- -aa------- -ga--t-a-a aactaa----
---------- ----tta--- -a-------- ----cccc-t gc-------t -t--------
---------- ca-----atg ------cctt tggttggggc gaccacgggg a-aa-taaaa
aacccccaca tgga----tt -g-agagc-a caa------- ---------- ------ccac
tc--ccac-a a--a-ct--- ag-agt-cac aactctaagc -aacag-a-a -ct-tctgac
caact-aca- -----tgatc cg---g-c-- --a---ct-- -ag--ccgat caac-ggacc
cagtta-ccc ta-gggataa -ca-gcgcaa tccccttct- ----agagcc catatcga-c
--aa-gg-gg g-ttta-cga cctcgatg-t tggat-ca-g ga----cat- cc-tatt-gg
tgtag-cc-g -cta-tt--- --aa-gggtt cg-tt-tg-t t-cnnnnnnn nnnnnnnn
>Cichlidae_Satanoperca_pappaterra_1_1
a-taagaggt ----c-ccg- cc-t-gccct --gtga---c tttaacggcc gc-ggtattt
-tgaccgtgc aaa-ggtagc -gc-aatca- cttgtc-ttt t-aaatgtag acctgtatga
atg-gcatc- a-cga-gggc ttaactgtc- tcctttctcc tgtca-atga aattgatctc
cccgtgcaga agcgggg--- a--taa-aac cataagacga gaagacccta tggagc-ttt
agg-c-t-tc ---taagcag -------act a-tg-tt--- ---aa--a-c aacc---t--
---------- -aaaa----t -aa------- -aa------- -ga--t-a-a aactaa----
---------- ----tta--- -a-------- ----cccc-t gc-------t -t--------
---------- ta-----atg ------cctt tggttggggc gaccacgggg a-aa-taaaa
aacccccaca tgga----tt -g-agagc-a caa------- ---------- ------ccac
tc--ccac-a a--a-ct--- ag-agc-tac aactctaaaa -aacag-a-a -ct-tctgac
caact-aca- -----cgatc cg---g-c-- --a---tt-- -ag--ccgat caac-ggacc
cagtta-ccc ta-gggataa -ca-gcgcaa tccccttct- ----agagcc catatcga-c
--aa-gg-gg g-ttta-cga cctcgatg-t tggat-ca-g ga----cat- ccnnnnnnnn
nnnnnnnnnn nnnnnnnnnn nnnnnnnnnn nnnnnnnnnn nnnnnnnnnn nnnnnnnn
>Eleotridae_Gobiomorus_maculatus_1_1
nnnnnnnnnn nnnnc-ccg- cc-t-gccct --gtga---c tttaacggcc gc-ggtatcc
-tgaccgtgc gaa-ggtagc -gc-aatca- cttgtt-ttt t-aaatggag acctgtatga
atg-gcata- a-cga-gggc taaactgtc- tcctttttcc agtca-atga aattgatctg
cccgtgcaga agcggac--- a--tac-aaa cataagacga gaagacccta tggagc-ttc
aga-c-a-cc ---aggacag -------ccc a-cg-ttt-- ---gg--g-a aacc---tc-
---------- ---------- -aa-----tc aag------- aga--c-t-a aaccca----
---------- ----aca--- -a-------- ----cccc-t gt-------c -c--------
---------- cc-----ttg ------tctt cggttggggc gaccgcgggg t-ag-gaaat
aacccccgtg tgga----ac -a-tggac-- ---------- ---------- ------acct
cc--ttca-a g--a-ct--- ag-ggc-cac agccctagta -aacag-a-a -ca-tctgac
caa---caa- ------gatc cg---g-c-- --a------- -ccg-ccgat caac-ggacc
aagtta-ccc ta-gggataa -ca-gcgcaa tcctctttt- ----agagcc cgtatcga-c
--aa-ga-gg g-ttta-cga cctcgatg-t tggat-ca-g ga----cat- cc-tgat-gg
tgcag-cc-g -tca-tt--- --aa-gggtt cg-tt-tg-t t-caacg-a- ttaa-agt
>Galaxiidae_Galaxias_maculatus_1_1
a-taaga-gt ----c-ctg- cc-t-gccct --gtga---c tttaacggcc gc-ggtattt
-tgaccgtgc aaa-ggtagc -gc-aatca- cttgtc-ttt t-aaatgaag acccgtatga
atg-gcaag- a-cga-gggc taagctgtc- tccttctcca agtca-gtga aattgatctc
cccgtgcaga agcgggg--- a--ttc-cct cataagacga gaagacccta tggagc-ttt
aga-c-g-ct ----aggaag -------acc a-tg-tt--- ---aa--a-c aacc---cct
---------- -tgtg----c ggg------- -ag------- -------a-g aactta----
---------- ----gtg--- -g-------- ----cacc-t at-------c -t--------
---------- tg----actg ------tctt cggttggggc gaccgcgggg g-aa-aagac
agcccccatg tgga----ac -g-ggagg-- ---------- ---------- ----aaatac
tc--ctag-a g--c-ta--- ag-agt-tac cactctaagc -aacag-a-a -at-tctgac
c-a---gga- -----tgatc cg---g-c-- --a----t-- -ag--ccgat caac-ggacc
cagtta-ccc ta-gggataa -ca-gcgcaa tcccctccc- ----agagtc cctatcga-c
--ga-gg-gg g-ttta-cga cctcgatg-t tggat-ca-g ga----cat- cc-taat-gg
tgcag-cc-g -cta-tt--- --aa-gggtt cg-tt-tg-t t-caacg-a- ttaa-agt
>Galaxiidae_Galaxias_platei_1_1
a-taagaggt ----c-ccg- cc-t-gccct --gtga---c tttaacggcc gc-ggtattt
-tgaccgtgc aaa-ggtagc -gc-aatca- cttgtc-ttt t-aaatggag acctgtatga
atg-gcaag- a-cga-gggc taagctgtc- tccttttcca agtca-gtga aattgatctc
cccgtgcaga agcgggg--- a--tat-tct cataagacga gaagacccta tggagc-ttt
aga-c-a-ct ----gaacag -------ccc a-tg-tt--- ---aa--a-c aacc---ttt
---------- -tg-a----a ggg------- -ta------- -------a-g aactta----
---------- ----gtg--- -g-------- ----tgcc-t cg-------t -t--------
---------- ta----attg ------tctt cggttggggc gaccgcgggg g-aa-aaact
agcccccatg tgga----at -g-ggag--- ---------- ---------- -----caccc
tc--ctag-a g--c-ca--- ag-aag-aac ctttctaagc -aacag-a-a -at-tctgac
caa---aaa- -----tgatc cg---g-c-- --a----a-- -tg--ccgat caac-ggacc
cagtta-ccc ta-gggataa -ca-gcgcaa tcctctccc- ----agagtc cctatcga-c
--ga-gg-gg g-ttta-cga cctcgatg-t tggat-ca-g ga----cat- cc-taat-gg
tgcag-cc-g -cta-tt--- --aa-gggtt cg-tt-tg-t t-caacg-a- ttaa-agt
>Gobiidae_Sicydium_salvini_1_1
a-taagaggt ----c-ccg- cc-t-gccct --gtga---c tttaacggcc gc-ggtattt
-tgaccgtgc gaa-ggtagc -gt-aatca- cttgtc-ttt t-aaatgaag acctgtatga
atg-gcata- a-cga-gggc taagctgtc- tcctttctct agtca-atga aattaatctt
cccgtgcaga agcggga--- a--tcc-ata cataagacga gaagacccta tggagc-ttc
aga-c-a--a -a-aggcagc --------tc a-tg-tt--- --aaa--a-- taac---ta-
---------- -gaca----a aaaga----- ---------- --a--c--aa atta------
--------aa t----ga--- -c-------- -----ccc-t gt-------- -c--------
---------- --c-t-cttg ------tttt tggttggggc gaccgcgggg g-aa-caaca
atcccccatg tgga----at -a-ggaa--- ---------- ---------- ---ctttttt
cc--tcaa-a a--c-ta--- ga-g-c-cac agctctaata -aacag-a-a -t-ttctgac
c-----aa-- ---caagacc cg---g-caa ---------- --ag-ccgat caac-ggacc
gagtta-ccc ta-gggataa -ca-gcgcaa tcccctttt- ----agagcc catatcga-c
--aa-gg-gg g-ttta-cga cctcgatg-t tggat-ca-g ga----cat- cc-taat-gg
tgcag-cc-g -cta-tt--- --aa-gggtt cg-tt-tg-t t-caacg-a- ttaa-agt
>Loricariidae_Ancistrus_ranunculus_1_1
nnnnnnnnnn nnnnnnnnnn nnnnnnnnnn nnnnnnnnnn ttaaacggcc gc-ggtattt
-tgaccgtgc aaa-ggtagc -gc-aatca- cttgtc-ttt t-aaatgaag acctgtatga
atg-gtgga- a-cga-gggc ttaactgtc- tcccccctct agtca-atga aattgatctg
cccgtgcaga agc-gga-c- a--taa-tca tacaagacga gaagaccctt tggagc-tta
aga-t-a--a -a-agaccaa --------ct a-ta-tc--- ---aa--a-- agtc---cta
---------- ---------- aaa------a -ag------- --a--c--ta aacc-a----
--------ta -----ta--- -g-------- c---a-c--t gg-------t -c--------
---------- c-----c-aa ------tctt cggttggggc gaccatggga g-aa-aataa
agctcccacg cgga----ct -g-gg-a--- ---------- ------g--- ---------c
cc--ctaa-a a--c-ta--- ag-aga-gac atctctaatg -cacag-a-a -ca-tctgac
ca-aa-a-a- ------gatc cg---g-c-t --a--c---- -----ccgac caac-ggacc
aagtta-ccc ta-gggataa -ca-gcgcaa tcctctttc- ----agagtc catatcga-c
--aa-ga-gg g-ttta-cga cctcgatg-t tggat-ca-g ga----tat- cc-taat-gg
tgnnnnnnnn nnnnnnnnnn nnnnnnnnnn nnnnnnnnnn nnnnnnnnnn nnnnnnnn
>Loricariidae_Ancistrus_ranunculus_2_1
nnnnnnnnnn nnnnnnnnnn nnnnnnnnnn nnnnnnnnnn ttaaacggcc gc-ggtattt
-tgaccgtgc aaa-ggtagc -gc-aatca- cttgtc-ttt t-aaatgaag acctgtatga
atg-gtgga- a-cga-gggc ttaactgtc- tcccccctct agtca-atga aattgatctg
cccgtgcaga agc-gga-c- a--taa-tca tacaagacga gaagaccctt tggagc-tta
aga-t-a--a -a-agaccaa --------ct a-ta-tc--- ---aa--a-- agtc---cta
---------- ---------- aaa------a -ag------- --a--c--ta aacc-a----
--------ta -----ta--- -g-------- c---a-c--t gg-------t -c--------
---------- c-----c-aa ------tctt cggttggggc gaccatggga g-aa-aataa
agctcccacg cgga----ct -g-gg-a--- ---------- ------g--- ---------c
cc--ctaa-a a--c-ta--- ag-aga-gac atctctaatg -cacag-a-a -ca-tctgac
ca-aa-a-a- ------gatc cg---g-c-t --a--c---- -----ccgac caac-ggacc
aagtta-ccc ta-gggataa -ca-gcgcaa tcctctttc- ----agagtc catatcga-c
--aa-ga-gg g-ttta-cga cctcgatg-t tggat-ca-g ga----tat- cc-taat-gg
tgnnnnnnnn nnnnnnnnnn nnnnnnnnnn nnnnnnnnnn nnnnnnnnnn nnnnnnnn
>Loricariidae_Dekeyseria_scaphirhynchus_1_1
a-taggaggt ----c-ttg- cc-t-gccca --gtga---c ttaaacggcc gc-ggtattt
-tgaccgtgc aaa-ggtagc -gc-aatca- cttgtc-ttt t-aaataaag acctgtatga
atg-gtgga- a-cga-gggc ttaactgtc- tcccccctct agtca-atga aattgatcta
tccgtgcaga agc-ggg-t- a--taa-tca tacaagacga gaagaccctt tggagc-tta
aga-t-a--a -a-agatcaa --------ct a-tg-tc--- ---aa--a-- agtc---cta
---------- ---------- aaa------a aag------- --a--c--ta aacc-a----
--------ag -----ta--- -g-------- c---a-c--t gg-------t -c--------
---------- c-----t-aa ------tctt cggttggggt gaccacggga g-aa-aataa
agctcccatg caga----cc -g-gg-g--- ---------- ---taa---- ---------c
cc--ccaa-a a--c-ta--- cg-aga-gac atctctaagg -cacag-a-a -ca-tctgac
ta--a-a-a- ------gatc cg---g-c-t --t--cat-- ---g-ccgac caac-gaacc
aagtta-ccc ta-gggataa -ca-gcgcaa tccccttcc- ----agagtc catatcga-c
--aa-gg-gg g-ttta-cga cctcgatg-t tggat-ca-g ga----tat- cc-taat-gg
tgcag-cc-g -cta-tt--- --aa-gggtt cnnnnnnnnn nnnnnnnnnn nnnnnnnn
>Loricariidae_Hemiancistrus_medians_1_1
a-taggaggt ----c-ctg- cc-t-gccca --gtga---c ttaaacggcc gc-ggtattt
-tgaccgtgc aaa-ggtagc -gc-aatca- cttgtc-ttt t-aaatgaag acctgtatga
atg-gtgga- a-cga-aggc ttaactgtc- tcccccctct agtca-atga aattgatctg
cccgtgcaga agc-gga-c- a--taa-taa tacaagacga gaagaccctt tggagc-tta
aga-t-a--a -a-agaccaa --------ct a-tg-tc--- ---aa--a-- agtc---cta
---------- ---------- aaa------a -ag------- --a--c--ta aacc-a----
--------aa -----ta--- -g-------- c---a-c--t gg-------t -c--------
---------- c-----c-aa ------tctt cggttggggt gaccacggga g-aa-aacaa
agctcccatg cgga----ct -g-gg-g--- ---------- ---caac--- ---------c
cc--ctaa-a a--c-ta--- ag-aaa-gac atttctaagg -cacag-a-a -ca-tctgac
ca-ga-a-a- ------gatc cg---g-c-c --a--cat-- ---g-ccgac caac-ggacc
aagtta-ccc ta-gggataa -ca-gcgcaa tccccttcc- ----agagtc catatcga-c
--aa-gg-gg g-ttta-cga cctcgatg-t tggat-ca-g ga----cat- cc-taat-gg
tgcag-cc-g -cta-tt--- --aa-gggtt cnnnnnnnnn nnnnnnnnnn nnnnnnnn
>Loricariidae_Hemiancistrus_medians_2_1
a-taggaggt ----c-ctg- cc-t-gccca --gtga---c ttaaacggcc gc-ggtattt
-tgaccgtgc aaa-ggtagc -gc-aatca- cttgtc-ttt t-aaatgaag acctgtatga
atg-gtgga- a-cga-aggc ttaactgtc- tcccccctct agtca-atga aattgatctg
cccgtgcaga agc-gga-c- a--taa-taa tacaagacga gaagaccctt tggagc-tta
aga-t-a--a -a-agaccaa --------ct a-tg-tc--- ---aa--a-- agtc---cta
---------- ---------- aaa------a -ag------- --a--c--ta aacc-a----
--------aa -----ta--- -g-------- c---a-c--t gg-------t -c--------
---------- c-----c-aa ------tctt cggttggggt gaccacggga g-aa-aacaa
agctcccatg cgga----ct -g-gg-g--- ---------- ---caac--- ---------c
cc--ctaa-a a--c-ta--- ag-aaa-gac atttctaagg -cacag-a-a -ca-tctgac
ca-ga-a-a- ------gatc cg---g-c-c --a--cat-- ---g-ccgac caac-ggacc
aagtta-ccc ta-gggataa -ca-gcgcaa tccccttcc- ----agagtc catatcga-c
--aa-gg-gg g-ttta-cga cctcgatg-t tggat-ca-g ga----cat- cc-taat-gg
tgcag-cc-g -cta-tt--- --aa-gggtt cnnnnnnnnn nnnnnnnnnn nnnnnnnn
>Loricariidae_Isbrueckerichthys_alipionis_1_1
nnnnnnnggt ----c-ttg- cc-t-gccca --gtga---c ttaaacggcc gc-ggtattt
-tgaccgtgc aaa-ggtagc -gc-aatca- cttgtc-ttt t-aaatgaag acctgtatga
atg-gtgga- a-cga-gggc ttaactgtc- tccctcatct agtca-atga aattgatcta
cccgtgcaga agc-ggg-t- a--ttg-taa tacaagacga gaagaccctt tggagc-tta
aga-c-a--a -a-agaccaa --------ct a-tg-tc--- ---aa--g-- agta---cca
---------- ---------- aaaat----- gaa------- --a--c--ta aacc-a----
--------aa -----ta--- -g-------- c---a-c--t gg-------t -c--------
---------- c-----c-ag ------tctt cggttggggt gaccgcggga g-ag-aatta
agctcccatg tgga----ct -g-gg-a--- ---------- ---caa---- --------cc
cc--ccaa-a a--c-ta--- ag-aaa-gac atctctaagg -cacag-a-a -ca-tctgac
cat-a-a-a- ------gatc cg---g-c-t --a--tac-- ---g-ccgac caac-ggacc
aagtta-ccc ta-gggataa -ca-gcgcaa tccccttcc- ----agagtc catatcga-c
--aa-gg-gg g-ttta-cga cctcgatg-t tggat-ca-g ga----cat- cc-taat-gg
tgcag-cc-g -cta-tt--- --aa-gggtt cg-tt-tg-t t-caacg-a- ttaa-agt
>Loricariidae_Isbrueckerichthys_alipionis_2_1
nnnnnnnggt ----c-ttg- cc-t-gccca --gtga---c ttaaacggcc gc-ggtattt
-tgaccgtgc aaa-ggtagc -gc-aatca- cttgtc-ttt t-aaatgaag acctgtatga
atg-gtgga- a-cga-gggc ttaactgtc- tccctcatct agtca-atga aattgatcta
cccgtgcaga agc-ggg-t- a--ttg-taa tacaagacga gaagaccctt tggagc-tta
aga-c-a--a -a-agaccaa --------ct a-tg-tc--- ---aa--g-- agta---cca
---------- ---------- aaaat----- gaa------- --a--c--ta aacc-a----
--------aa -----ta--- -g-------- c---a-c--t gg-------t -c--------
---------- c-----c-ag ------tctt cggttggggt gaccgcggga g-ag-aatta
agctcccatg tgga----ct -g-gg-a--- ---------- ---caa---- --------cc
cc--ccaa-a a--c-ta--- ag-aaa-gac atctctaagg -cacag-a-a -ca-tctgac
cat-a-a-a- ------gatc cg---g-c-t --a--tac-- ---g-ccgac caac-ggacc
aagtta-ccc ta-gggataa -ca-gcgcaa tccccttcc- ----agagtc catatcga-c
--aa-gg-gg g-ttta-cga cctcgatg-t tggat-ca-g ga----cat- cc-taat-gg
tgcag-cc-g -cta-tt--- --aa-gggtt cg-tt-tg-t t-caacg-a- ttaa-agt
>Loricariidae_Isbrueckerichthys_duseni_1_1
nnnnnnnnnn nnnnc-ctg- cc-t-gccca --gtga---c ttaaacggcc gc-ggtattt
-tgaccgtgc aaa-ggtggc -gc-aatca- cttgtc-ttt t-aaatgaag acctgtatga
atg-gtgga- a-cga-gggc ttaactgtc- tccctcatct agtca-atga aattgatcta
cccgtgcaga agc-ggg-t- a--tta-taa tacaagacga gaagaccctt tggagc-tta
aga-c-a--a -a-agaccaa --------ct a-tg-tc--- ---aa--g-- agta---cca
---------- ---------- aaaat----- gaa------- --a--c--ta aacc-a----
--------aa -----ta--- -a-------- c---a-c--t gg-------t -c--------
---------- c-----c-ag ------tctt cggttggggt gaccgcggga g-aa-aatta
agctcccatg tgga----ct -g-gg-g--- ---------- ---cag---- --------cc
cc--ccaa-a a--c-ta--- ag-aaa-gac atctctaagg -cgcag-a-a -ca-tctgac
cat-a-a-a- ------gatc cg---g-c-c --a--tac-- ---g-ccgac caac-ggacc
aagtta-ccc ta-gggataa -ca-gcgcaa tccccttcc- ----agagtc catatcga-c
--aa-gg-gg g-ttta-cga cctcgatg-t tggat-ca-g ga----cat- cc-taat-gg
tgcag-cc-g nnnnnnnnnn nnnnnnnnnn nnnnnnnnnn nnnnnnnnnn nnnnnnnn
>Loricariidae_Isbrueckerichthys_duseni_2_1
nnnnnnnnnn nnnnc-ctg- cc-t-gccca --gtga---c ttaaacggcc gc-ggtattt
-tgaccgtgc aaa-ggtggc -gc-aatca- cttgtc-ttt t-aaatgaag acctgtatga
atg-gtgga- a-cga-gggc ttaactgtc- tccctcatct agtca-atga aattgatcta
cccgtgcaga agc-ggg-t- a--tta-taa tacaagacga gaagaccctt tggagc-tta
aga-c-a--a -a-agaccaa --------ct a-tg-tc--- ---aa--g-- agta---cca
---------- ---------- aaaat----- gaa------- --a--c--ta aacc-a----
--------aa -----ta--- -a-------- c---a-c--t gg-------t -c--------
---------- c-----c-ag ------tctt cggttggggt gaccgcggga g-aa-aatta
agctcccatg tgga----ct -g-gg-g--- ---------- ---cag---- --------cc
cc--ccaa-a a--c-ta--- ag-aaa-gac atctctaagg -cgcag-a-a -ca-tctgac
cat-a-a-a- ------gatc cg---g-c-c --a--tac-- ---g-ccgac caac-ggacc
aagtta-ccc ta-gggataa -ca-gcgcaa tccccttcc- ----agagtc catatcga-c
--aa-gg-gg g-ttta-cga cctcgatg-t tggat-ca-g ga----cat- cc-taat-gg
tgcag-cc-g nnnnnnnnnn nnnnnnnnnn nnnnnnnnnn nnnnnnnnnn nnnnnnnn
>Loricariidae_Isbrueckerichthys_epakmos_1_1
nnnnnnnggt ----c-ttg- cc-t-gccca --gtga---c ttaaacggcc gc-ggtattt
-tgaccgtgc aaa-ggtagc -gc-aatca- cttgtc-ttt t-aaatgaag acctgtatga
atg-gtgga- a-cga-gggc ttaactgtc- tccctcatct agtca-atga aattgatctg
cccgtgcaga agc-ggg-t- a--tta-taa tacaagacga gaagaccctt tggagc-tta
aga-c-a--a -a-agaccaa --------ct a-tg-tc--- ---aa--g-- aata---cca
---------- ---------- aaaat----- gaa------- --a--c--ta aacc-a----
--------aa -----ta--- -a-------- c---a-c--t gg-------t -c--------
---------- c-----c-ag ------tctt cggttggggt gaccgcggga g-aa-aatta
agctcccatg tgga----ct -g-gg-g--- ---------- ---caa---- --------cc
cc--ccaa-a a--c-ta--- ag-aaa-gac atctctaagg -cacag-a-a -ca-tctgac
cat-a-a-a- ------gatc cg---g-c-t --a--tac-- ---g-ccgac caac-ggacc
aagtta-ccc ta-gggataa -ca-gcgcaa tccccttcc- ----agagtc catatcga-c
--aa-gg-gg g-ttta-cga cctcgatg-t tggat-ca-g ga----cat- cc-taat-gg
tgcag-cc-g -cta-tt--- --aa-gggtt cg-tt-tg-t t-caacg-a- ttaa-agt
>Loricariidae_Lasiancistrus_schomburgkii_1_1
a-taggaggt ----c-ttg- cc-t-gccca --gtga---c ttaaacggcc gc-ggtattt
-tgaccgtgc aaa-ggtagc -gc-aatca- cttgtc-ttt t-aaatgaag acctgtatga
atg-gtgga- a-cga-gggc ttaactgtc- tcccccttct agtca-atga aattgatctg
cccgtgcaga agc-gga-c- a--taa-cca tacaagacga gaagaccctt tggagc-tta
aga-t-a--a -a-aggccaa --------ct a-tg-tt--- ---aa--a-- agtc---caa
---------- ---------- aaa------a -ag------- --a--c--ta aacc-a----
--------ag -----ta--- -g-------- c---a-c--t gg-------t -c--------
---------- c-----a-aa ------tctt cggttggggt gaccacggga g-aa-aacaa
agctcccatg aaga----ct -g-gg-g--- ---------- ---ggac--- ---------c
cc--ctaa-a a--c-ta--- ag-aga-gac acctctaaga -cgcag-a-a -ca-tctgac
ta-aa-a-a- ------gatc cg---g-c-t --a--cat-- ---g-ccgac caac-ggacc
aagtta-ccc ta-gggataa -ca-gcgcaa tcctcttcc- ----agagtc catatcga-c
--aa-ga-gg g-ttta-cga cctcgatg-t tggat-ca-g ga----tat- cc-taat-gg
tgcag-cc-g -cta-tt--- --aa-gggtt cnnnnnnnnn nnnnnnnnnn nnnnnnnn
>Loricariidae_Lasiancistrus_schomburgkii_2_1
a-taggaggt ----c-ttg- cc-t-gccca --gtga---c ttaaacggcc gc-ggtattt
-tgaccgtgc aaa-ggtagc -gc-aatca- cttgtc-ttt t-aaatgaag acctgtatga
atg-gtgga- a-cga-gggc ttaactgtc- tcccccttct agtca-atga aattgatctg
cccgtgcaga agc-gga-c- a--taa-cca tacaagacga gaagaccctt tggagc-tta
aga-t-a--a -a-aggccaa --------ct a-tg-tt--- ---aa--a-- agtc---caa
---------- ---------- aaa------a -ag------- --a--c--ta aacc-a----
--------ag -----ta--- -g-------- c---a-c--t gg-------t -c--------
---------- c-----a-aa ------tctt cggttggggt gaccacggga g-aa-aacaa
agctcccatg aaga----ct -g-gg-g--- ---------- ---ggac--- ---------c
cc--ctaa-a a--c-ta--- ag-aga-gac acctctaaga -cgcag-a-a -ca-tctgac
ta-aa-a-a- ------gatc cg---g-c-t --a--cat-- ---g-ccgac caac-ggacc
aagtta-ccc ta-gggataa -ca-gcgcaa tcctcttcc- ----agagtc catatcga-c
--aa-ga-gg g-ttta-cga cctcgatg-t tggat-ca-g ga----tat- cc-taat-gg
tgcag-cc-g -cta-tt--- --aa-gggtt cnnnnnnnnn nnnnnnnnnn nnnnnnnn
>Loricariidae_Lasiancistrus_schomburgkii_3_1
a-taggaggt ----c-ttg- cc-t-gccca --gtga---c ttaaacggcc gc-ggtattt
-tgaccgtgc aaa-ggtagc -gc-aatca- cttgtc-ttt t-aaatgaag acctgtatga
atg-gtgga- a-cga-gggc ttaactgtc- tcccccttct agtca-atga aattgatctg
cccgtgcaga agc-gga-c- a--taa-cca tacaagacga gaagaccctt tggagc-tta
aga-t-a--a -a-aggccaa --------ct a-tg-tt--- ---aa--a-- agtc---caa
---------- ---------- aaa------a -ag------- --a--c--ta aacc-a----
--------ag -----ta--- -g-------- c---a-c--t gg-------t -c--------
---------- c-----a-aa ------tctt cggttggggt gaccacggga g-aa-aacaa
agctcccatg aaga----ct -g-gg-g--- ---------- ---ggac--- ---------c
cc--ctaa-a a--c-ta--- ag-aga-gac acctctaaga -cgcag-a-a -ca-tctgac
ta-aa-a-a- ------gatc cg---g-c-t --a--cat-- ---g-ccgac caac-ggacc
aagtta-ccc ta-gggataa -ca-gcgcaa tcctcttcc- ----agagtc catatcga-c
--aa-ga-gg g-ttta-cga cctcgatg-t tggat-ca-g ga----tat- cc-taat-gg
tgcag-cc-g -cta-tt--- --aa-gggtt cnnnnnnnnn nnnnnnnnnn nnnnnnnn
>Loricariidae_Pareiorhaphis_hystrix_1_1
nnnnnnnnnt ----c-ttg- cc-t-gccca --ggga---c taaaacggcc gc-ggtattt
-tgaccgtgc aaa-ggtagc -gc-aatca- cttgtt-ttt t-aaatgaag acctgtatga
atg-gtgga- a-cga-gggc ttgactgtc- tccctcatct agtca-atga aattgatcta
cccgtgcaga agc-ggg-t- a--tta-taa tacaagacga gaagaccctt tggagc-tta
aga-c-a--a -a-agaccaa --------ct a-tg-tc--- ---aa--g-- agta---cta
---------- ---------- aaaat----- gaa------- --a--c--ta aacc-a----
--------aa -----ta--- -a-------- c---a-c--t gg-------t -c--------
---------- c-----c-ag ------tctt cggttggggt gaccgcggga g-aa-aatta
agctcccatg tgga----ct -g-gg-g--- ---------- ---caa---- --------cc
cc--ccaa-a a--c-ta--- ag-aaa-gac atctctaagg -cacag-a-a -ca-tctgac
cat-a-a-a- ------gatc cg---g-c-t --a--tac-- ---g-ccgac caac-ggacc
aagtta-ccc ta-gggataa -ca-gcgcaa tccccttcc- ----agagtc catatcga-c
--aa-gg-gg g-ttta-cga cctcgatg-t tggat-ca-g ga----cat- cc-taat-gg
tgcag-cc-c nnnnnnnnnn nnnnnnnnnn nnnnnnnnnn nnnnnnnnnn nnnnnnnn
>Loricariidae_Pareiorhaphis_splendens_1_1
nnnnnnnnnn nnnnc-ttg- cc-t-gccca --gtga---c ttaaacggcc gc-ggtattt
-tgaccgtga aaa-ggtagc -gc-aatca- cttgtc-ttt t-aaatgaag acctgtatga
atg-gtgaa- a-cga-gggc ttaactgtc- tccctcatct agtca-atga aattgatcta
cccgtgcaga agc-ggg-t- a--tta-caa tacaagacga gaagaccctc tggagc-tta
aga-c-a--a -a-agaccaa --------ct a-tg-tc--- ---aa--g-- agta---cta
---------- ---------- aaaat----- gaa------- --a--c--ta aacc-g----
--------aa -----ta--- -a-------- c---a-c--t gg-------t -c--------
---------- c-----c-ag ------tctt tggttggggt gaccgcggga g-aa-agtta
agctcccatg tgga----ct -g-gg-g--- ---------- ---caa---- --------cc
cc--ccaa-a a--c-ta--- ag-aaa-gac atctctaagg -cacag-a-a -ca-tctgac
cat-a-a-a- ------gatc cg---g-c-c --a--tgc-- ---g-ccgac caac-ggacc
aagtta-ccc ta-gggataa -ca-gcgcaa tccccttcc- ----agagtc catatcga-c
--aa-gg-gg g-ttta-cga cctcgatg-t tggat-ca-g ga----cat- cc-taat-gg
tgcag-cc-g nnnnnnnnnn nnnnnnnnnn nnnnnnnnnn nnnnnnnnnn nnnnnnnn
>Loricariidae_Pareiorhaphis_splendens_2_1
nnnnnnnnnn nnnnc-ttg- cc-t-gccca --gtga---c ttaaacggcc gc-ggtattt
-tgaccgtga aaa-ggtagc -gc-aatca- cttgtc-ttt t-aaatgaag acctgtatga
atg-gtgaa- a-cga-gggc ttaactgtc- tccctcatct agtca-atga aattgatcta
cccgtgcaga agc-ggg-t- a--tta-caa tacaagacga gaagaccctc tggagc-tta
aga-c-a--a -a-agaccaa --------ct a-tg-tc--- ---aa--g-- agta---cta
---------- ---------- aaaat----- gaa------- --a--c--ta aacc-g----
--------aa -----ta--- -a-------- c---a-c--t gg-------t -c--------
---------- c-----c-ag ------tctt tggttggggt gaccgcggga g-aa-agtta
agctcccatg tgga----ct -g-gg-g--- ---------- ---caa---- --------cc
cc--ccaa-a a--c-ta--- ag-aaa-gac atctctaagg -cacag-a-a -ca-tctgac
cat-a-a-a- ------gatc cg---g-c-c --a--tgc-- ---g-ccgac caac-ggacc
aagtta-ccc ta-gggataa -ca-gcgcaa tccccttcc- ----agagtc catatcga-c
--aa-gg-gg g-ttta-cga cctcgatg-t tggat-ca-g ga----cat- cc-taat-gg
tgcag-cc-g nnnnnnnnnn nnnnnnnnnn nnnnnnnnnn nnnnnnnnnn nnnnnnnn
>Loricariidae_Pareiorhaphis_splendens_3_1
nnnnnnnnnn nnnnc-ttg- cc-t-gccca --gtga---c ttaaacggcc gc-ggtattt
-tgaccgtga aaa-ggtagc -gc-aatca- cttgtc-ttt t-aaatgaag acctgtatga
atg-gtgaa- a-cga-gggc ttaactgtc- tccctcatct agtca-atga aattgatcta
cccgtgcaga agc-ggg-t- a--tta-caa tacaagacga gaagaccctc tggagc-tta
aga-c-a--a -a-agaccaa --------ct a-tg-tc--- ---aa--g-- agta---cta
---------- ---------- aaaat----- gaa------- --a--c--ta aacc-g----
--------aa -----ta--- -a-------- c---a-c--t gg-------t -c--------
---------- c-----c-ag ------tctt tggttggggt gaccgcggga g-aa-agtta
agctcccatg tgga----ct -g-gg-g--- ---------- ---caa---- --------cc
cc--ccaa-a a--c-ta--- ag-aaa-gac atctctaagg -cacag-a-a -ca-tctgac
cat-a-a-a- ------gatc cg---g-c-c --a--tgc-- ---g-ccgac caac-ggacc
aagtta-ccc ta-gggataa -ca-gcgcaa tccccttcc- ----agagtc catatcga-c
--aa-gg-gg g-ttta-cga cctcgatg-t tggat-ca-g ga----cat- cc-taat-gg
tgcag-cc-g nnnnnnnnnn nnnnnnnnnn nnnnnnnnnn nnnnnnnnnn nnnnnnnn
>Loricariidae_Pareiorhaphis_steindachneri_1_1
nnnnnnnnnt ----c-ttg- cc-t-gccca --ggga---c taaaacggcc gc-ggtattt
-tgaccgtgc aaa-ggtagc -gc-aatca- cttgtt-ttt t-aaatgaag acctgtatga
atg-gtgga- a-cga-gggc ttgactgtc- tccctcatct agtca-atga aattgatcta
cccgtgcaga agc-ggg-t- a--tta-taa tacaagacga gaagaccctt tggagc-tta
aga-c-a--a -a-agaccaa --------ct a-tg-tc--- ---aa--a-- agta---cta
---------- ---------- aaaat----- gaa------- --a--c--ta aacc-c----
--------aa -----ta--- -a-------- c---a-c--t gg-------t -c--------
---------- c-----c-ag ------tctt cggttggggt gaccgcggga g-aa-aatta
agctcccatg tgga----ct -g-gg-g--- ---------- ---caa---- --------cc
cc--ccaa-a a--c-ta--- ag-aaa-gac atctctaagg -cgcag-a-a -ca-tctgac
cat-a-a-a- ------gatc cg---g-c-t --a--tac-- ---g-ccgac caac-ggacc
aagtta-ccc ta-gggataa -ca-gcgcaa tccccttcc- ----agagtc catatcga-c
--aa-gg-gg g-ttta-cga cctccatg-t tggat-ca-g ga----cat- cc-taat-gg
tgcag-cc-c nnnnnnnnnn nnnnnnnnnn nnnnnnnnnn nnnnnnnnnn nnnnnnnn
>Loricariidae_Pareiorhina_rudolphi_1_1
a-taggaggt ----c-ctg- cc-t-gccca --gtga---c ttaaacggcc gc-ggtattt
-tgaccgtgc aaa-ggtagc -gc-aatca- cttgtc-ttt t-aaatgaag acctgtatga
atg-gtgga- a-cga-gggc ttaactgtc- tccctcacct agtca-atga aattgatcta
tccgtgcaga agc-ggg-t- a--taa-taa tacaagacga gaagaccctt tggagc-tta
aga-c-a--a -a-agaccaa --------ct a-tg-tt--- ---aa--a-- agtc------
---------- ---------- ---------- ---------- --a--c--ta aacc-a----
--------aa t----aa--- -n-------- t---a-c--t gg-------t -c--------
---------- c-----c-ag ------tctt cggttggggc gaccacggga g-aa-aataa
agctcccatg tgga----ca -g-gg-g--- ---------- ---caa---- ---------c
cc--ctaa-a a--c-ta--- ag-aga-tac atctctaagg -cacag-a-a -ca-tctgac
ca-ta-a-a- ------gatc cg---g-c-t --a---at-- ---g-ccgac caac-ggacc
aagtta-ccc ta-gggataa -ca-gcgcaa tccccttcc- ----agagtc catatcga-c
--aa-gg-gg g-ttta-cga cctcgatg-t tggat-ca-g ga----cat- cc-taat-gg
tgcannnnnn nnnnnnnnnn nnnnnnnnnn nnnnnnnnnn nnnnnnnnnn nnnnnnnn
>Loricariidae_Peckoltia_braueri_1_1
nnnnnnnnnn nnnnnnnnnn nnnnnnnnnn nnnnnnnnnn nnnnnnnnnn nnnnnnnnnn
nnnnnnnnnn nnnnnnnnnn nnnnnatca- cttgtc-ttt t-aaatgtag acctgtatga
atg-gtgaa- a-cga-gggc ttaactgtc- tcccccttcc agtca-atga aattgatcta
cccgtgcaga agc-ggg-t- a--taa-taa tacaagacga gaagaccctt tggagc-tta
aga-t-a--a -a-agaccaa --------tt a-tg-tt--- ---aa--a-- agcc---cta
---------- ---------- ---------a -ca------- --a--c--ta aact-a----
--------aa -----ta--- -a-------- t---a-c--t gg-------t -c--------
---------- c-----t-aa ------tctt cggttggggt gaccacggga g-aa-aacaa
aactcccatg cgga----tt -g-gg-g--- ---------- ---t------ ---------t
cc--ctaa-a a--c-ta--- ag-aaa-gac atctctaaga -cacag-a-a -ca-tctgac
ca-ca-a-a- ------gacc cg---g-c-t --a------- -----ccgac cgac-ggacc
aagtta-ccc ta-gggataa -ca-gcgcaa tccccttcc- ----agagtc catatcga-c
--aa-gg-gg g-ttta-cga cctcgatg-t tggat-ca-g ga----cnnn nnnnnnnnnn
nnnnnnnnnn nnnnnnnnnn nnnnnnnnnn nnnnnnnnnn nnnnnnnnnn nnnnnnnn
>Loricariidae_Peckoltia_vittata_3_1
nnnnnnnnnn nnnnnnnnnn nnnnnnnnnn nnnnnnnnnn ttaaacggcc gc-ggtattt
-tgaccgtgc aaa-ggtagc -gc-aatca- cttgtc-ttt t-aaatgaag acctgtatga
atg-gtgaa- a-cga-gggc ttaactgtc- tcccccttct agtca-atga aattgatcta
cccgtgcaga agc-gga-t- a--taa-taa tacaagacga gaagaccctt tggagc-tta
aga-t-a--a -a-agaccaa --------tt a-tg-tc--- ---aa--a-- agtc---cta
---------- ---------- aac------a -ag------- --a--c--ta aacc-a----
--------aa -----ta--- -a-------- t---g-c--t gg-------t -c--------
---------- c-----t-aa ------tctt cggttggggt gaccacggga g-aa-aacaa
aactcccatg cgga----tt -g-gg-g--- ---------- --at------ ---------t
cc--ctaa-a a--c-ta--- ag-aaa-gac atctctaaga -cacag-a-a -ca-tctgac
ca-ta-a-a- ------gatc cg---g-c-t --a--c---- -----ccgac caac-ggacc
aagtta-ccc ta-gggataa -ca-gcgcaa tccccttcc- ----agagtc catatcga-c
--aa-gg-gg g-ttta-cga cctcgatg-t tggat-ca-g ga----cat- cc-taat-gg
tgnnnnnnnn nnnnnnnnnn nnnnnnnnnn nnnnnnnnnn nnnnnnnnnn nnnnnnnn
>Loricariidae_Pseudacanthicus_leopardus_3_1
a-taggaggt ----c-ctg- cc-t-gccca --gtga---c ttaaacggcc gc-ggtatct
-tgaccgtgc aaa-ggtagc -gc-aatca- cttgtc-ttt t-aaatgaag acctgtatga
atg-gtgga- a-cga-gggc ttaactgtc- tccctcttcc agtca-atga aattgatcca
cccgtgcaga agc-ggg-t- a--taa-cat tacaagacga gaagaccctt tggagc-tta
aga-t-a--a -a-agaccaa --------ct a-tg-tt--- ---aa--a-- agtc---cta
---------- ---------- aaa------a -ag------- --a--c--ta aact-a----
--------aa -----ta--- -g-------- a---a-c--t gg-------t -c--------
---------- c-----c-aa ------tctt cggttggggc gaccacggga g-aa-aacaa
agctcccatg cgga----ct -g-gg-g--- ---------- ---taat--- ---------c
cc--ctaa-a a--c-ta--- ag-aaa-gac atttctaagt -cacag-a-a -ca-tctgac
ca-aa-a-a- ------gatc cg---g-c-t --a--cat-- ---g-ccgac caac-ggact
aagtta-ccc ta-gggataa -ca-gcgcaa tccccttcc- ----agagtc catatcga-c
--aa-gg-gg g-ttta-cga cctcgatg-t tggat-ca-g ga----cat- cc-taat-gg
tgcag-cc-g -cta-tt--- --aa-gggtt cnnnnnnnnn nnnnnnnnnn nnnnnnnn
>Loricariidae_Pseudolithoxus_dumus_1_1
a-taggaggt ----c-ttg- cc-t-gccca --gtga---c ttaaacggcc gc-ggtattt
-tgaccgtgc aaa-ggtagc -gc-aatca- cttgtc-ttt t-aaatgaag acccgtatga
atg-gtaga- a-cga-gggc ttaactgtc- tcccccttct agtca-atga aattgatcta
cccgtgcaga agc-ggg-t- a--taa-tta tacaagacga gaagaccctt tggagc-tta
aga-t-a--a -a-agaccaa --------ct a-tg-tt--- ---aa--a-- agtc---cta
---------- ---------- aaa------a ---------- --c--c--ta aacc-a----
--------ag -----ta--- -g-------- c---a-c--t gg-------t -c--------
---------- c-----c-aa ------tctt cggttggggt gaccgcggga g-aa-aacaa
agctcccacg cgga----tt -g-gg-g--- ---------- ---agat--- ---------c
cc--ctaa-a a--c-ta--- ag-aga-gac atctccaagg -cacag-a-a -ta-tctgac
ca-aa-a-a- ------gatc cg---g-c-t --a--ccc-- ---g-ccgac caac-gaacc
aagtta-ccc ta-gggataa -ca-gcgcaa tccccttcc- ----agagtc catatcga-c
--aa-gg-gg g-ttta-cga cctcgatg-t tggat-ca-g ga----tat- cc-taat-gg
tgcag-cc-g -cta-tt--- --aa-gggtt cnnnnnnnnn nnnnnnnnnn nnnnnnnn
>Loricariidae_Pseudolithoxus_dumus_2_1
a-taggaggt ----c-ttg- cc-t-gccca --gtga---c ttaaacggcc gc-ggtattt
-tgaccgtgc aaa-ggtagc -gc-aatca- cttgtc-ttt t-aaatgaag acccgtatga
atg-gtaga- a-cga-gggc ttaactgtc- tcccccttct agtca-atga aattgatcta
cccgtgcaga agc-ggg-t- a--taa-tta tacaagacga gaagaccctt tggagc-tta
aga-t-a--a -a-agaccaa --------ct a-tg-tt--- ---aa--a-- agtc---cta
---------- ---------- aaa------a ---------- --c--c--ta aacc-a----
--------ag -----ta--- -g-------- c---a-c--t gg-------t -c--------
---------- c-----c-aa ------tctt cggttggggt gaccgcggga g-aa-aacaa
agctcccacg cgga----tt -g-gg-g--- ---------- ---agat--- ---------c
cc--ctaa-a a--c-ta--- ag-aga-gac atctccaagg -cacag-a-a -ta-tctgac
ca-aa-a-a- ------gatc cg---g-c-t --a--ccc-- ---g-ccgac caac-gaacc
aagtta-ccc ta-gggataa -ca-gcgcaa tccccttcc- ----agagtc catatcga-c
--aa-gg-gg g-ttta-cga cctcgatg-t tggat-ca-g ga----tat- cc-taat-gg
tgcag-cc-g -cta-tt--- --aa-gggtt cnnnnnnnnn nnnnnnnnnn nnnnnnnn
>Loricariidae_Pseudolithoxus_dumus_3_1
a-taggaggt ----c-ttg- cc-t-gccca --gtga---c ttaaacggcc gc-ggtattt
-tgaccgtgc aaa-ggtagc -gc-aatca- cttgtc-ttt t-aaatgaag acccgtatga
atg-gtaga- a-cga-gggc ttaactgtc- tcccccttct agtca-atga aattgatcta
cccgtgcaga agc-ggg-t- a--taa-tta tacaagacga gaagaccctt tggagc-tta
aga-t-a--a -a-agaccaa --------ct a-tg-tt--- ---aa--a-- agtc---cta
---------- ---------- aaa------a ---------- --c--c--ta aacc-a----
--------ag -----ta--- -g-------- c---a-c--t gg-------t -c--------
---------- c-----c-aa ------tctt cggttggggt gaccgcggga g-aa-aacaa
agctcccacg cgga----tt -g-gg-g--- ---------- ---agat--- ---------c
cc--ctaa-a a--c-ta--- ag-aga-gac atctccaagg -cacag-a-a -ta-tctgac
ca-aa-a-a- ------gatc cg---g-c-t --a--ccc-- ---g-ccgac caac-gaacc
aagtta-ccc ta-gggataa -ca-gcgcaa tccccttcc- ----agagtc catatcga-c
--aa-gg-gg g-ttta-cga cctcgatg-t tggat-ca-g ga----tat- cc-taat-gg
tgcag-cc-g -cta-tt--- --aa-gggtt cnnnnnnnnn nnnnnnnnnn nnnnnnnn
>Loricariidae_Pterygoplichthys_gibbiceps_1_1
a-taggaggt ----c-ctg- cc-t-gccca --gtga---c ttaaacggcc gc-ggtattt
-tgaccgtgc aaa-ggtagc -gc-aatca- cttgtc-ttt t-aaatgaag acctgtatga
atg-gtgga- a-cga-gggc ttaactgtc- tcccccttct agtca-atga aattgatcta
cccgtgcaga agc-ggg-t- a--taa-taa tacaagacga gaagaccctt tggagc-tta
aga-c-a--a -a-agaccaa --------ct a-tg-tc--- ---aa--a-- agtc---cta
---------- ---------- aaa------a -ag------- --a--c--ta aacc-a----
--------aa -----ta--- -g-------- t---a-t--t gg-------t -c--------
---------- c-----t-aa ------tctt cggttggggt gaccacggga g-aa-aacaa
agctcccatg cgga----tt -g-gg-a--- ---------- ---c-at--- ---------t
cc--ctaa-a a--c-ta--- ag-aga-gac atctctaaga -cacag-a-a -ca-tctgac
ca-ta-a-a- ------gatc cg---g-c-t --a--tat-- ---g-ccgac caac-ggacc
aagtta-ccc ta-gggataa -ca-gcgcaa tccccttcc- ----agagtc catatcga-c
--aa-gg-gg g-ttta-cga cctcgatg-t tggat-ca-g ga----cat- cc-taat-gg
tgcag-cc-g -cta-tt--- --aa-gggtt cnnnnnnnnn nnnnnnnnnn nnnnnnnn
>Poeciliidae_Phallichthys_amates_1_1
nnnnnnnnnn nnnnnnnnnn nnnnnnnnnn nnnnnnnnnn nnnaacggcc gc-ggtatct
-tgaccgtgc aaa-ggtagc -gt-aatca- cctgtc-ttt t-aaatgaag acctgtatga
acg-gcaaa- a-cga-gggc ttaactgtc- tcctcctccc agtca-atga aattgatctc
cccgtgcaga agcggga--- a--tat-taa cataagacga gaagacccta tggagc-ttt
aga-c-g-ca ---ccgacag -------acc a-tg-ta--- ---aa--g-c cccc---tt-
---------- ---------- -aa-----tc aaa------- aga--c-a-a aaccaa----
---------- ----cta--- -a-------- ----cccc-t gt-------c -g--------
---------- cg-----atg ------tctt tggttggggc gaccccggag a-aa-taaaa
aacccccgag cgga----at -g-aagac-a ccttg----- ---------- ---------a
ct--tcat-a a--a-ca--- ag-agc-cgc agctcaaaaa -atcag-a-a -cc-tctgac
cc----aaa- ------gatc cg---a-t-- --a------- -t-a-tcgat caac-ggacc
gagtta-ccc ta-gggataa -ca-gcgcaa tcctctttc- ----agagcc cctatcga-c
--aa-ga-gg g-ttta-cga cctcgatg-t tggat-ca-g ga----cat- cc-tactnnn
nnnnnnnnnn nnnnnnnnnn nnnnnnnnnn nnnnnnnnnn nnnnnnnnnn nnnnnnnn
>Poeciliidae_Phallichthys_quadripunctatus_1_1
nnnnnnnnnn nnnnnnnnnn nnnnnnnnnn nnnnnnnnnn nnnaacggcc gc-ggtatct
-tgaccgtgc aaa-ggtagc -gt-aatca- cctgtc-ttt t-aaatgaag acctgtatga
atg-gcaaa- a-cga-gggc ttaactgtc- tcctcctctc agtca-atga aattgatctc
cccgtgcaga agcgggg--- a--tac-tta cataagacga gaagacccta tggagc-ttt
aga-c-g-ca ---ccgacag -------atc a-tg-ta--- ---aa--a-t cccc---tt-
---------- ---------- -aa-----tt aag------- aga--c-a-a aacaaa----
---------- ----ccg--- -a-------- ----cttc-t gc-------c -g--------
---------- cg-----atg ------tctt tggttggggc gaccccgggg a-aa-taaaa
aacccccgag cgga----at -g-aagac-a cccca----- ---------- --------ta
ct--tcat-a a--a-ca--- ag-agc-cac agctcaaaaa -atcag-a-a -cc-tctgac
cc----aaa- ------gatc cg---a-t-- --a------- -t-a-tcgat caac-ggacc
gagtta-ccc ta-gggataa -ca-gcgcaa tcctctttc- ----agagcc cctatcga-c
--aa-ga-gg g-ttta-cga cctcgatg-t tggat-ca-g ga----cat- cc-tattnnn
nnnnnnnnnn nnnnnnnnnn nnnnnnnnnn nnnnnnnnnn nnnnnnnnnn nnnnnnnn
>Poeciliidae_Phallichthys_tico_1_1
nnnnnnnnnn nnnnnnnnnn nnnnnnnnnn nnnnnnnnnn nnnaacggcc gc-ggtatct
-tgaccgtgc aaa-ggtagc -gt-aatca- cctgtc-ttt t-aaatgaag acctgtatga
atg-gcaaa- a-cga-gggc ttaactgtc- tcctcctccc agtca-atga aattgatccc
cccgtgcaga agcgggg--- a--tat-cta cataagacga gaagacccta tggagc-ttt
aaa-c-g-ca ---ccgacag -------acc a-tg-ta--- ---aa--a-c cccc---tt-
---------- ---------- -aa-----tt aaa------- aga--c-a-a aaccaa----
---------- ----atg--- -g-------- ----cccc-t gt-------c -c--------
---------- cg-----atg ------tttt tggttggggc gaccccgggg a-ga-taaaa
aacccccgag cgga----at -g-aagac-a cccta----- ---------- --------tg
ct--tcat-a a--a-ca--- ag-agc-cac agctcacaaa -atcag-a-a -tc-tctgac
cc----aaa- ------gatc cg---a-t-- --a------- -c-t-tcgat caac-ggacc
gagtta-ccc ta-gggataa -ca-gcgcaa tcctctttc- ----agagcc cctatcga-c
--aa-ga-gg g-ttta-cga cctcgatg-t tggat-ca-g ga----cat- cc-tattnnn
nnnnnnnnnn nnnnnnnnnn nnnnnnnnnn nnnnnnnnnn nnnnnnnnnn nnnnnnnn
>Poeciliidae_Poecilia_reticulata_1_1
nnnnnnnnnn nnnnnnnnnn nnnnnnnnnn nnnnnnnnnn nnnnnnnnnn nnnnnnnnnn
nnnnnnnnnn nnnnnnnnnn nnnnnnnnnn nnnnnnnnnn nnnnnnnnnn nnnnnnnnnn
nnnnnnnnnn nnnnnnnnnn nnnnnnnnnn nnnnnnnnnn nnnnnnnnnn nnnnnnnnnn
nnnnnnnnnn nnnnnnnnnn nnnnnnnnnn nnnnnnnnnn nnnnnnnnnn nnnnnnnnnn
nnnnnnnnnn nnnnnnnnnn nnnnnnnnnn nnnnnnnnnn nnnnnnnnnn nnnnnnnnnn
nnnnnnnnnn nnnnnnnnnn nnnnnnnnnn nnnnnnnnnn nnnnnnnnnn nnnnnnnnnn
nnnnnnnnnn nnnnnng--- -a-------- ----accc-t gt-------- -c--------
---------- gta-a---tg ------tctt tggttggggc gaccccggga a-aa-taaaa
aacccccgaa cgga----at -g-aagaa-a t--------- ---------- -----ttaaa
ct--tcat-a a--a-ca--- ag-agc-cac agctcacaaa -atcag-a-a -c-ttctgac
cc----aa-- -----agatc cg---a--ta --t------- --aa-tcgat caac-ggacc
gagtta-ccc ta-gggataa -ca-gcgcaa tcctcttta- ----agagcc cctatcga-c
--aa-ga-gg g-ttta-cga cctcgatg-t tggat-ca-g ga----cat- cc-taat-gg
tgcag-cc-g -cta-tt--- --aa-gggtt cg-tt-tg-t t-caacg-a- ttaannnn
>Prochilodontidae_Prochilodus_argenteus_1_1
a-taagaggt ----c-ctg- cc-t-gccca --gtga---c ttaaacggcc gc-ggtattt
-tgaccgtgc taa-ggtagc -gc-aatca- cttgtc-ttt t-aaatgaag acctgtatga
atg-gtgga- a-cga-gggc ttaactgtc- tcccttctcc agtca-atga aattgatctg
cccgtgcaga agc-ggg-c- a--tat-ata tacaagacga gaagaccctt tggagc-tta
aga-c-a--a -a-aggccaa ---------- ---------- ---------- ----------
---------- ---------- ---------- ---------- ---------- ----------
---------- ---------- ---------- ---------- ---------- ----------
---------- ---------- ------tctt cggttggggc gaccacgggg g-aa-aataa
agcccccatg tgga----ac -g-------- ---------- ---------- ----------
-----taa-a a--c-ta--- ag-aga-gac atctctaagc -cacag-a-a -ta-tctgac
c--------- ---------- ---------- ---------- -----ccgat caac-gaacc
aagtta-ccc ta-gggataa -ca-gcgcaa tcccctcca- ----agagtt catatcga-c
--ga-ga-gg g-ttta-cga cctcgatg-t tggat-ca-g ga----cat- cc-taat-gg
tgcag-cc-g -cta-tt--- --aa-gggtt cg-tt-tg-t t-caacg-a- ttaa-agt
>Prochilodontidae_Prochilodus_brevis_1_1
a-taagaggt ----c-ctg- cc-t-gccca --gtga---c ttaaacggcc gc-ggtattt
-tgaccgtgc taa-ggtagc -gc-aatca- cttgtc-ttt t-aaatgaag acctgtatga
atg-gtgga- a-cga-gggc ttaactgtc- tcccttctcc agtca-atga aattgatctg
cccgtgcaga agc-ggg-c- a--tat-ata tacaagacga gaagaccctt tggagc-tta
aga-c-a--a -a-aggccaa ---------- ---------- ---------- ----------
---------- ---------- ---------- ---------- ---------- ----------
---------- ---------- ---------- ---------- ---------- ----------
---------- ---------- ------tctt cggttggggc gaccacgggg g-aa-aataa
agcccccatg tgga----ac -g-------- ---------- ---------- ----------
-----taa-a a--c-ta--- ag-aga-gac atctctaagc -cacag-a-a -ta-tctgac
c--------- ---------- ---------- ---------- -----ccgat caac-gaacc
aagtta-ccc ta-gggataa -ca-gcgcaa tcccctcca- ----agagtt catatcga-c
--ga-ga-gg g-ttta-cga cctcgatg-t tggat-ca-g ga----cat- cc-taat-gg
tgcag-cc-g -cta-tt--- --aa-gggtt cg-tt-tg-t t-caacg-a- ttaa-agt
>Prochilodontidae_Prochilodus_costatus_1_1
a-taagaggt ----c-ctg- cc-t-gccca --gtga---c ttaaacggcc gc-ggtattt
-tgaccgtgc taa-ggtagc -gc-aatca- cttgtc-ttt t-aaatgaag acctgtatga
atg-gtgga- a-cga-gggc ttaactgtc- tcccttctcc agtca-atga aattgatctg
cccgtgcaga agc-ggg-c- a--tat-ata tacaagacga gaagaccctt tggagc-tta
aga-c-a--a -a-aggccaa ---------- ---------- ---------- ----------
---------- ---------- ---------- ---------- ---------- ----------
---------- ---------- ---------- ---------- ---------- ----------
---------- ---------- ------tctt cggttggggc gaccacgggg g-aa-aataa
agcccccatg tgga----at -g-------- ---------- ---------- ----------
-----taa-a a--c-ta--- ag-aga-gac atctctaagc -cacag-a-a -ta-tctgac
c--------- ---------- ---------- ---------- -----ccgat caac-gaacc
aagtta-ccc ta-gggataa -ca-gcgcaa tcccctcca- ----agagtt catatcga-c
--ga-ga-gg g-ttta-cga cctcgatg-t tggat-ca-g ga----cat- cc-taat-gg
tgcag-cc-g -cta-tt--- --aa-gggtt cg-tt-tg-t t-caacg-a- ttaa-agt
>Prochilodontidae_Prochilodus_lacustris_1_1
a-taagaggt ----c-ctg- cc-t-gccca --gtga---c ttaaacggcc gc-ggtattt
-tgaccgtgc taa-ggtagc -gc-aatca- cttgtc-ttt t-aaatgaag acctgtatga
atg-gtgga- a-cga-gggc ttaactgtc- tcccttctcc agtca-atga aattgatctg
cccgtgcaga agc-ggg-c- a--tat-ata tacaagacga gaagaccctt tggagc-tta
aga-c-a--a -a-aggccaa ---------- ---------- ---------- ----------
---------- ---------- ---------- ---------- ---------- ----------
---------- ---------- ---------- ---------- ---------- ----------
---------- ---------- ------tctt cggttggggc gaccacgggg g-aa-aataa
agcccccatg tgga----ac -g-------- ---------- ---------- ----------
-----taa-a a--c-ta--- ag-aga-gac atctctaagc -cacag-a-a -ta-tctgac
c--------- ---------- ---------- ---------- -----ccgat caac-gaacc
aagtta-ccc ta-gggataa -ca-gcgcaa tcccctcca- ----agagtt catatcga-c
--ga-ga-gg g-ttta-cga cctcgatg-t tggat-ca-g ga----cat- cc-taat-gg
tgcag-cc-g -cta-tt--- --aa-gggtt cg-tt-tg-t t-caacg-a- ttaa-agt
>Prochilodontidae_Prochilodus_lacustris_2_1
a-taagaggt ----c-ctg- cc-t-gccca --gtga---c ttaaacggcc gc-ggtattt
-tgaccgtgc taa-ggtagc -gc-aatca- cttgtc-ttt t-aaatgaag acctgtatga
atg-gtgga- a-cga-gggc ttaactgtc- tcccttctcc agtca-atga aattgatctg
cccgtgcaga agc-ggg-c- a--tat-ata tacaagacga gaagaccctt tggagc-tta
aga-c-a--a -a-aggccaa ---------- ---------- ---------- ----------
---------- ---------- ---------- ---------- ---------- ----------
---------- ---------- ---------- ---------- ---------- ----------
---------- ---------- ------tctt cggttggggc gaccacgggg g-aa-aataa
agcccccatg tgga----ac -g-------- ---------- ---------- ----------
-----taa-a a--c-ta--- ag-aga-gac atctctaagc -cacag-a-a -ta-tctgac
c--------- ---------- ---------- ---------- -----ccgat caac-gaacc
aagtta-ccc ta-gggataa -ca-gcgcaa tcccctcca- ----agagtt catatcga-c
--ga-ga-gg g-ttta-cga cctcgatg-t tggat-ca-g ga----cat- cc-taat-gg
tgcag-cc-g -cta-tt--- --aa-gggtt cg-tt-tg-t t-caacg-a- ttaa-agt
>Prochilodontidae_Prochilodus_lineatus_1_1
a-taagaggt ----c-ctg- cc-t-gccca --gtga---c ttaaacggcc gc-ggtattt
-tgaccgtgc taa-ggtagc -gc-aatca- cttgtc-ttt t-aaatgaag acctgtatga
atg-gtgga- a-cga-gggc ttaactgtc- tcccttctcc agtca-atga aattgatctg
cccgtgcaga agc-ggg-c- a--tat-ata tacaagacga gaagaccctt tggagc-tta
aga-c-a--a -a-aggccaa --------cc g-tg-tt--- ---aa--a-- gacc---ca-
---------- --aa-----t aaaat----g aa-------- --a--t--ca aaca-a----
--------aa -----cg--- -gc------- a---a-c--t ga-------- -c--------
---------- c-----agcg ------tctt cggttggggc gaccacgggg g-aa-aataa
agcccccatg tgga----at -g-gg----- ---------- ----gtaa-- --------tc
-c--ctaa-a a--c-ta--- ag-aga-gac atctctaagc -cacag-a-a -ta-tctgac
ca--a-a-a- ------gatc cg---g-cct --a----c-- ca-g-ccgat caac-gaacc
aagtta-ccc ta-gggataa -ca-gcgcaa tcccctcca- ----agagtt catatcga-c
--ga-ga-gg g-ttta-cga cctcgatg-t tggat-ca-g ga----cat- cc-taat-gg
tgcag-cc-g -cta-tt--- --aa-gggtt cg-tt-tg-t t-caacg-a- ttaa-agt
>Prochilodontidae_Prochilodus_lineatus_2_1
a-taagaggt ----c-ctg- cc-t-gccca --gtga---c ttaaacggcc gc-ggtattt
-tgaccgtgc taa-ggtagc -gc-aatca- cttgtc-ttt t-aaatgaag acctgtatga
atg-gtgga- a-cga-gggc ttaactgtc- tcccttctcc agtca-atga aattgatctg
cccgtgcaga agc-ggg-c- a--tat-aca tacaagacga gaagaccctt tggagc-tta
aga-c-a--a -a-aggccaa ---------- ---------- ---------- ----------
---------- ---------- ---------- ---------- ---------- ----------
---------- ---------- ---------- ---------- ---------- ----------
---------- ---------- ------tctt cggttggggc gaccacgggg g-aa-aataa
agcccccatg tgga----at -g-------- ---------- ---------- ----------
-----taa-a a--c-ta--- ag-aga-gac atctctaagc -cacag-a-a -ta-tctgac
c--------- ---------- ---------- ---------- -----ccgat caac-gaacc
aagtta-ccc ta-gggataa -ca-gcgcaa tcccctcca- ----agagtt catatcga-c
--ga-ga-gg g-ttta-cga cctcgatg-t tggat-ca-g ga----cat- cc-taat-gg
tgcag-cc-g -cta-tt--- --aa-gggtt cg-tt-tg-t t-caacg-a- ttaa-agt
>Prochilodontidae_Prochilodus_magdalenae_1_1
a-taagaggt ----c-ctg- cc-t-gccca --gtga---c ttaaacggcc gc-ggtattt
-tgaccgtgc taa-ggtagc -gc-aatca- cttgtc-ttt t-aaatgaag acctgtatga
atg-gtgga- a-cga-gggc ttaactgtc- tcccttctcc agtca-atga aattgatctg
cccgtgcaga agc-ggg-c- a--tgc-ata tacaagacga gaagaccctt tggagc-tta
aga-c-a--a -a-aggccaa ---------- ---------- ---------- ----------
---------- ---------- ---------- ---------- ---------- ----------
---------- ---------- ---------- ---------- ---------- ----------
---------- ---------- ------tctt cggttggggc gaccacgggg g-aa-aacaa
agcccccatg tgga----ac -g-------- ---------- ---------- ----------
-----taa-a a--c-ta--- ag-aga-gac atctctaagc -cacag-a-a -ta-tctgac
c--------- ---------- ---------- ---------- -----ccgat caac-gaacc
aagtta-ccc ta-gggataa -ca-gcgcaa tcccctcca- ----agagtt catatcga-c
--ga-ga-gg g-ttta-cga cctcgatg-t tggat-ca-g ga----cat- cc-taat-gg
tgcag-cc-g -cta-tt--- --aa-gggtt cg-tt-tg-t t-caacg-a- ttaa-agt
>Prochilodontidae_Prochilodus_magdalenae_2_1
a-taagaggt ----c-ctg- cc-t-gccca --gtga---c ttaaacggcc gc-ggtattt
-tgaccgtgc taa-ggtagc -gc-aatca- cttgtc-ttt t-aaatgaag acctgtatga
atg-gtgga- a-cga-gggc ttaactgtc- tcccttctcc agtca-atga aattgatctg
cccgtgcaga agc-ggg-c- a--tgc-ata tacaagacga gaagaccctt tggagc-tta
aga-c-a--a -a-aggccaa ---------- ---------- ---------- ----------
---------- ---------- ---------- ---------- ---------- ----------
---------- ---------- ---------- ---------- ---------- ----------
---------- ---------- ------tctt cggttggggc gaccacgggg g-aa-aacaa
agcccccatg tgga----ac -g-------- ---------- ---------- ----------
-----taa-a a--c-ta--- ag-aga-gac atctctaagc -cacag-a-a -ta-tctgac
c--------- ---------- ---------- ---------- -----ccgat caac-gaacc
aagtta-ccc ta-gggataa -ca-gcgcaa tcccctcca- ----agagtt catatcga-c
--ga-ga-gg g-ttta-cga cctcgatg-t tggat-ca-g ga----cat- cc-taat-gg
tgcag-cc-g -cta-tt--- --aa-gggtt cg-tt-tg-t t-caacg-a- ttaa-agt
>Prochilodontidae_Prochilodus_mariae_1_1
a-taagaggt ----c-ctg- cc-t-gccca --gtga---c ttaaacggcc gc-ggtattt
-tgaccgtgc taa-ggtagc -gc-aatca- cttgtc-ttt t-aaatgaag acctgtatga
atg-gtgga- a-cga-gggc ttaactgtc- tcccttctcc agtca-atga aattgatctg
cccgtgcaga agc-ggg-c- a--tat-ata tacaagacga gaagaccctt tggagc-tta
aga-c-a--a -a-aagccaa ---------- ---------- ---------- ----------
---------- ---------- ---------- ---------- ---------- ----------
---------- ---------- ---------- ---------- ---------- ----------
---------- ---------- ------tctt cggttggggc gaccacgggg g-aa-aacaa
agcccccatg tgga----ac -g-------- ---------- ---------- ----------
-----taa-a a--c-ta--- ag-aga-gac atctctaagc -cacag-a-a -ta-tctgac
c--------- ---------- ---------- ---------- -----ccgat caac-gaacc
aagtta-ccc ta-gggataa -ca-gcgcaa tcccctcca- ----agagtt catatcga-c
--ga-ga-gg g-ttta-cga cctcgatg-t tggat-ca-g ga----cat- cc-taat-gg
tgcag-cc-g -cta-tt--- --aa-gggtt cg-tt-tg-t t-caacg-a- ttaa-agt
>Prochilodontidae_Prochilodus_nigricans_1_1
a-taagaggt ----c-ctg- cc-t-gccca --gtga---c ttaaacggcc gc-ggtattt
-tgaccgtgc taa-ggtagc -gc-aatca- cttgtc-ttt t-aaatgaag acctgtatga
atg-gtgga- a-cga-gggc ttaactgtc- tcccttctcc agtca-atga aattgatctg
cccgtgcaga agc-ggg-c- a--tat-ata tacaagacga gaagaccctt tggagc-tta
aga-c-a--a -a-aggccaa --------cc g-tg-tt--- ---aa--a-- gacc---ca-
---------- --aa-----t aaaat----g aa-------- --g--t--ca aaca-a----
--------aa -----cg--- -gc------- a---a-c--t ga-------- -c--------
---------- c-----agcg ------tctt cggttggggc gaccacgggg g-aa-aataa
agcccccatg tgga----ac -g-gg----- ---------- ----gtaa-- --------tc
-c--ctaa-a a--c-ta--- ag-aga-gac atctctaagc -cacag-a-a -ta-tctgac
ca--a-a-a- ------gatc cg---g-cct --a----c-- ca-g-ccgat caac-gaacc
aagtta-ccc ta-gggataa -ca-gcgcaa tcccctcca- ----agagtt catatcga-c
--ga-ga-gg g-ttta-cga cctcgatg-t tggat-ca-g ga----cat- cc-taat-gg
tgcag-cc-g -cta-tt--- --aa-gggtt cg-tt-tg-t t-caacg-a- ttaa-agt
>Prochilodontidae_Prochilodus_nigricans_2_1
nnnnnnnnnn nnnnnnnnnn nnnnnnnnnn nnnnnnnnnn nnnnnnnnnn nnnnnnnnnn
nnnnnnnnnn nnnnggtagc -gc-aatca- cttgtc-ttt t-aaatgaag acctgtatga
atg-gtgga- a-cga-gggc ttaactgtc- tcccttctcc agtca-atga aattgatctg
cccgtgcaga agc-ggg-c- a--tat-ata tacaagacga gaagaccctt tggagc-tta
aga-c-a--a -a-aggccaa --------cc g-tg-tt--- ---aa--a-- gacc---ca-
---------- --aa-----t aaaat----g aa-------- --g--t--ca aaca-a----
--------aa -----ca--- -gc------- a---a-c--t ga-------- -c--------
---------- c-----agcg ------tctt cggttggggc gaccacgggg g-aa-aataa
agcccccatg tgga----ac -g-gg----- ---------- ----gtaa-- --------tc
-c--ctaa-a a--c-ta--- ag-aga-gac atctctaagc -cacag-a-a -ta-tctgac
ca--a-a-a- ------gatc cg---g-cct --a----c-- ca-g-ccgat caac-gaacc
aagtta-ccc ta-gggataa -ca-gcgcaa tcccctcca- ----agagtt catatcga-c
--ga-ga-gg g-ttta-cga cctcgatg-t tggat-ca-g ga----cat- cc-taat-gg
tgcag-cc-g -cta-tt--- --aa-gggtt cg-tt-tg-t t-caacg-a- ttaannnn
>Prochilodontidae_Prochilodus_nigricans_3_1
a-taagaggt ----c-ctg- cc-t-gccca --gtga---c ttaaacggcc gc-ggtattt
-tgaccgtgc taa-ggtagc -gc-aatca- cttgtc-ttt t-aaatgaag acctgtatga
atg-gtgga- a-cga-gggc ttaactgtc- tcccttctcc agtca-atga aattgatctg
cccgtgcaga agc-ggg-c- a--tat-ata tacaagacga gaagaccctt tggagc-tta
aga-c-a--a -a-aggccaa --------cc g-tg-tt--- ---aa--a-- gacc---ca-
---------- --aa-----t aaaat----g aa-------- --g--t--ca aaca-a----
--------aa -----cg--- -gc------- a---a-c--t ga-------- -c--------
---------- c-----agcg ------tctt cggttggggc gaccacgggg g-aa-aataa
agcccccatg tgga----ac -g-gg----- ---------- ----gtaa-- --------tc
-c--ctaa-a a--c-ta--- ag-aga-gac atctctaagc -cacag-a-a -ta-tctgac
ca--a-a-a- ------gatc cg---g-cct --a----c-- ca-g-ccgat caac-gaacc
aagtta-ccc ta-gggataa -ca-gcgcaa tcccctcca- ----agagtt catatcga-c
--ga-ga-gg g-ttta-cga cctcgatg-t tggat-ca-g ga----cat- cc-taat-gg
tgcag-cc-g -cta-tt--- --aa-gggtt cg-tt-tg-t t-caacg-a- ttaa-agt
>Prochilodontidae_Prochilodus_reticulatus_1_1
a-taagaggt ----c-ctg- cc-t-gccca --gtga---c ttaaacggcc gc-ggtattt
-tgaccgtgc taa-ggtagc -gc-aatca- cttgtc-ttt t-aaatgaag acctgtatga
atg-gtgga- a-cga-gggc ttaactgtc- tcccttctcc agtca-atga aattgatctg
cccgtgcaga agc-ggg-c- a--tat-ata tacaagacga gaagaccctt tggagc-tta
aga-c-a--a -a-aggccaa ---------- ---------- ---------- ----------
---------- ---------- ---------- ---------- ---------- ----------
---------- ---------- ---------- ---------- ---------- ----------
---------- ---------- ------tctt cggttggggc gaccacgggg g-aa-aataa
agcccccatg tgga----ac -g-------- ---------- ---------- ----------
-----taa-a a--c-ta--- ag-aaa-gac atctctaagc -cacag-a-a -ca-tctgac
c--------- ---------- ---------- ---------- -----ccgat caac-gaacc
aagtta-ccc ta-gggataa -ca-gcgcaa tcccctcca- ----agagtt catatcga-c
---a-gg-gg g-ttta-cga cctcgatg-t tggat-ca-g ga----cat- cc-taat-gg
tgcag-cc-g -cta-tt--- --aa-gggtt cg-tt-tg-t t-caacg-a- ttaa-agt
>Prochilodontidae_Prochilodus_reticulatus_2_1
a-taagaggt ----c-ctg- cc-t-gccca --gtga---c ttaaacggcc gc-ggtattt
-tgaccgtgc taa-ggtagc -gc-aatca- cttgtc-ttt t-aaatgaag acctgtatga
atg-gtgga- a-cga-gggc ttaactgtc- tcccttctcc agtca-atga aattgatctg
cccgtgcaga agc-ggg-c- a--tgc-ata tacaagacga gaagaccctt tggagc-tta
aga-c-a--a -a-aggccaa --------cc g-tg-tt--- ---aa--a-- gacc---ca-
---------- --aa-----t aaaat----g aa-------- --g--t--ca aaca-a----
--------aa -----cg--- -gc------- a---a-c--t gg-------- -c--------
---------- c-----agcg ------tctt cggttggggc gaccacgggg g-aa-aacaa
agcccccatg tgga----ac -g-gg----- ---------- ----gtaa-- --------tc
-c--ctaa-a a--c-ta--- ag-aga-gac atctctaagc -cacag-a-a -ta-tctgac
ca--a-a-a- ------gatc cg---g-cct --a----c-- ca-g-ccgat caac-gaacc
aagtta-ccc ta-gggataa -ca-gcgcaa tcccctcca- ----agagtt catatcga-c
--ga-ga-gg g-ttta-cga cctcgatg-t tggat-ca-g ga----cat- cc-taat-gg
tgcag-cc-g -cta-tt--- --aa-gggtt cg-tt-tg-t t-caacg-a- ttaa-agt
>Prochilodontidae_Prochilodus_rubrotaeniatus_1_1
a-taagaggt ----c-ctg- cc-t-gccca --gtga---c ttaaacggcc gc-ggtattt
-tgaccgtgc taa-ggtagc -gc-aatca- cttgtc-ttt t-aaatgaag acctgtatga
atg-gtgga- a-cga-gggc ttaactgtc- tcccttctcc agtca-atga aattgatctg
cccgtgcaga agc-ggg-c- a--tat-ata tacaagacga gaagaccctt tggagc-tta
aga-c-a--a -a-aggccaa ---------- ---------- ---------- ----------
---------- ---------- ---------- ---------- ---------- ----------
---------- ---------- ---------- ---------- ---------- ----------
---------- ---------- ------tctt cggttggggc gaccacgggg g-aa-aataa
agcccccatg tgga----ac -g-------- ---------- ---------- ----------
-----taa-a a--c-ta--- ag-aga-gac atctctaagc -cacag-a-a -ta-tctgac
c--------- ---------- ---------- ---------- -----ccgat caac-gaacc
aagtta-ccc ta-gggataa -ca-gcgcaa tcccctcca- ----agagtt catatcga-c
--ga-ga-gg g-ttta-cga cctcgatg-t tggat-ca-g ga----cat- cc-taat-gg
tgcag-cc-g -cta-tt--- --aa-gggtt cg-tt-tg-t t-caacg-a- ttaa-agt
>Prochilodontidae_Semaprochilodus_insignis_1_1
a-taggaggt ----c-ctg- cc-t-gccca --gtga---c ttaaacggcc gc-ggtattt
-tgaccgtgc taa-ggtagc -gc-aatca- cttgtc-ttt t-aaatgaag acctgtatga
atg-gtgga- a-cga-gggc ttaactgtc- tcccttcttc ggtca-atga aattgatctg
cccgtgcaga agc-ggg-c- a--tac-aaa tacaagacga gaagaccctt tggagc-ttt
aga-c-a--a -a-aggccaa ---------- ---------- ---------- ----------
---------- ---------- ---------- ---------- ---------- ----------
---------- ---------- ---------- ---------- ---------- ----------
---------- ---------- ------tctt cggttggggc gaccgcgggg g-aa-aacaa
agcccccacg tgga----at -g-------- ---------- ---------- ----------
-----taa-a a--c-ta--- ag-aga-gac atctctaagc -cacag-a-a -ca-tctgac
c--------- ---------- ---------- ---------- -----ccgat caac-gaacc
aagtta-ccc ta-gggataa -ca-gcgcaa tcccctcca- ----agagtt catatcga-c
--ga-ga-gg g-ttta-cga cctcgatg-t tggat-ca-g ga----cat- cc-taat-gg
tgcag-cc-g -cta-tt--- --aa-gggtt cg-tt-tg-t t-caacg-a- ttaa-agt
>Prochilodontidae_Semaprochilodus_kneri_1_1
a-taggaggt ----c-ctg- cc-t-gccca --gtga---c ttaaacggcc gc-ggtattt
-tgaccgtgc taa-ggtagc -gc-aatca- cttgtc-ttt t-aaatgaag acctgtatga
atg-gtgga- a-cga-gggc ttaactgtc- tcccttcttc ggtca-atga aattgatctg
cccgtgcaga agc-ggg-c- a--tac-aaa tacaagacga gaagaccctt tggagc-ttt
aga-c-a--a -a-aggccaa ---------- ---------- ---------- ----------
---------- ---------- ---------- ---------- ---------- ----------
---------- ---------- ---------- ---------- ---------- ----------
---------- ---------- ------tctt cggttggggc gaccgcgggg g-aa-aacaa
agcccccacg tgga----at -g-------- ---------- ---------- ----------
-----taa-a a--c-ta--- ag-aga-gac atctctaagc -cacag-a-a -ca-tctgac
c--------- ---------- ---------- ---------- -----ccgat caac-gaacc
aagtta-ccc ta-gggataa -ca-gcgcaa tcccctcca- ----agagtt catatcga-c
--ga-ga-gg g-ttta-cga cctcgatg-t tggat-ca-g ga----cat- cc-taat-gg
tgcag-cc-g -cta-tt--- --aa-gggtt cg-tt-tg-t t-caacg-a- ttaa-agt
>Rivulidae_Austrolebias_affinis_1_1
a-taagaggt ----c-ttg- cc-t-gccca --gtga---c tttaacggcc gc-ggtattt
-tgaccgtgc aaa-ggtagc -gt-aatca- atcgtc-ttt t-aaatggag acctgtatga
atg-gtaaa- a-cga-aaac tcaactgtc- tcattctttc aacca-atga aattgatctc
tccgtgcaga agcgggg--- a--tat-ata cataagacaa gaagaccctg tggaac-ttt
aga---t-ta -----attag -------cct a-ag-c---- ---------- --tt---tac
t--------- ---------- -t-------- ---------- ---------- aagcctttct
ta----ttta aa-gcta--- -a-------- ----actc-t at-------t ----------
---------- ------taca ------tctt agattggggc gatcacggag --aa-aacag
accctccacg aag------- -a-aaaac-a catgg----- ---------- ---------t
tt--ttat-a g--t-ta--- ag-agt-cac agctccaaac -actaa-t-a -ca-tttaat
t---t-t-a- -----tgaac cg---g-cct ---------- ---g-ccgat taac-gaacc
tagtta-ccc ca-gggataa -ca-gcgcaa tccccttaa- ----agagca cttatcac-t
--aa-gg-gg g-ttta-cga cctcgatg-t tggat-ca-g ga----cat- cc-taat-gg
cgcac-ca-a -cta-tt--- --aa-gggtt cg-tt-tg-t t-caacg-a- ttaa-agt
>Rivulidae_Austrolebias_arachan_1_1
a-taagaggt ----c-tta- cc-t-gccca --gtga---c tttaacggcc gc-ggtattt
-tgaccgtgc aaa-ggtagc -gt-aatca- atcgtc-ttt t-aaatggag acctgtatga
atg-gtgaa- a-cga-aaac tcgactgtc- tcattctttt aacca-atga aattgatttc
tccgtgcgga agcggga--- a--taa-ata cataagacaa aaagaccctg tggagc-ttt
aga---c-ta -----aacag -------ctt a-ga-g---- ---------- --tt---taa
c--------- ---------- -a-------- ---------- ---------- ta---attta
ta------aa ta-tcta--- -a-------- ----attc-t gc-------a ----------
---------- ------taca ------tctt agattggggc gatcacggag --aa-aacac
accctccctg aag------- -c-aattc-a tacg------ ---------- ---------t
tt--ttat-a a--t-ta--- ag-agt-tac cgctctaaat -attaa-a-a -ta-tttgac
t---t-t-a- -----tgaac cg---g-ttc ---------- ---g-ccgat taac-ggacc
cagtta-ccc ca-gggataa -ca-gcgcaa tccccttaa- ----agagca cttatcac-c
--aa-gg-gg g-ttta-cga cctcgatg-t tggat-ca-g ga----cat- cc-taat-gg
cgcat-cc-a -cta-tt--- --aa-gggtt cg-tt-tg-t t-caacg-a- ttaa-agt
>Rivulidae_Austrolebias_cheradophilus_1_1
a-taagaggt ----c-ttg- cc-t-gccca --gtga---c tttaacggcc gc-ggtattt
-tgaccgtgc aaa-ggtagc -gt-aatca- atcgtc-ttt t-aaatggag acctgtatga
atg-gtgaa- a-cga-aaac tcaactgtc- tcattctttt gacca-atga aattgatatc
tccgtgcgga agcgggg--- a--taa-act cataagacaa aaagaccctg tggagc-ttt
aga---c-ta -----atcag -------ctt a-ga-g---- ---------- --tc---cta
c--------- ---------- -a-------- ---------- ---------- gatacacttg
aa------aa ta-ccta--- -a-------- ----gctc-t gc-------t ----------
---------- ------taca ------tctt agattggggc gatcacggag --aa-aacac
accctccatg aag------- -a-aaaac-a tacg------ ---------- ---------t
tt--ttat-a a--t-ta--- ag-agc-tac cgctctaaat -attaa-a-a -ta-tttaac
t---t-t-a- -----tgaac cg---g-ctt ---------- ---g-ccgat taac-gaacc
cagtta-ccc ca-gggataa -ca-gcgcaa tccccttaa- ----agagca cttatcac-c
--aa-gg-gg g-ttta-cga cctcgatg-t tggat-ca-g ga----cat- cc-taat-gg
cgcat-ct-a -cta-tt--- --aa-gggtt cg-tt-tg-t t-caacg-a- ttaa-agt
>Rivulidae_Austrolebias_cinereus_1_1
a-taagaggt ----c-ttg- cc-t-gccca --gtga---c tttaacggcc gc-ggtattt
-tgaccgtgc aaa-ggtagc -gt-aatca- atcgtc-ttt t-aaatggag acctgtatga
atg-gtgaa- a-cga-aaac tcaactgtc- tcattctttt aacca-atga aattgatttc
tccgtgcgga agcgggg--- a--tat-aca cataagacaa aaagaccctg tggagc-ttt
aga---c-ta -----accag -------ctt a-ga-g---- ---------- --tt---caa
t--------- ---------- -a-------- ---------- ---------- aatgttt---
------gaag ta-ccta--- -a-------- ----gttc-t gc-------t ----------
---------- ------taca ------tctt agattggggc gatcacggag --aa-aacac
accctccatg aag------- -a-aacta-a tatg------ ---------- ----------
tt--ttat-a a--t-ta--- ag-agc-tac cgctctaaat -attaa-a-a -ta-tttaac
t---t-t-a- -----tgaac cg---g-ctt ---------- ---g-ccgat taac-gaacc
cagtta-ccc ca-gggataa -ca-gcgcaa tccccttaa- ----agagca cttatcac-c
--aa-gg-gg g-ttta-cga cctcgatg-t tggat-ca-g ga----cat- cc-taat-gg
cgcat-ct-a -cta-tt--- --aa-gggtt cg-tt-tg-t t-caacg-a- ttaa-agt
>Rivulidae_Austrolebias_cinereus_2_1
a-taagaggt ----c-ttg- cc-t-gccca --gtga---c tttaacggcc gc-ggtattt
-tgaccgtgc aaa-ggtagc -gt-aatca- atcgtc-ttt t-aaatggag acctgtatga
atg-gtgaa- a-cga-aaac tcaactgtc- tcattctttt aacca-atga aattgatttc
tccgtgcgga agcgggg--- a--tat-aca cataagacaa aaagaccctg tggagc-ttt
aga---c-ta -----accag -------ctt a-ga-g---- ---------- --tt---caa
t--------- ---------- -a-------- ---------- ---------- aatgttt---
------gaag ta-ccta--- -a-------- ----gttc-t gc-------t ----------
---------- ------taca ------tctt agattggggc gatcacggag --aa-aacac
accctccatg aag------- -a-aacta-a tatg------ ---------- ----------
tt--ttat-a a--t-ta--- ag-agc-tac cgctctaaat -attaa-a-a -ta-tttaac
t---t-t-a- -----tgaac cg---g-ctt ---------- ---g-ccgat taac-gaacc
cagtta-ccc ca-gggataa -ca-gcgcaa tccccttaa- ----agagca cttatcac-c
--aa-gg-gg g-ttta-cga cctcgatg-t tggat-ca-g ga----cat- cc-taat-gg
cgcat-ct-a -cta-tt--- --aa-gggtt cg-tt-tg-t t-caacg-a- ttaa-agt
>Rivulidae_Austrolebias_elongatus_1_1
nnnnnnnnnn nnnnc-ttg- cc-t-gccca --gtga---c tttaacggcc gc-ggtattt
-tgaccgtgc aaa-ggtagc -gt-aatca- atcgtc-ttt t-aaatggag acctgtatga
atg-gtgaa- a-cga-aaac tcaactgtc- tcattctttt gacca-atga aattgatatc
tccgtgcgga agcgggg--- a--taa-acc cataagacaa aaagaccctg tggagc-ttt
aga---c-ta -----atcag -------ctt a-ga-g---- ---------- --tt---cta
c--------- ---------- -a-------- ---------- ---------- aatacacttg
aa------aa ta-ccta--- -a-------- ----gctc-t gc-------t ----------
---------- ------taca ------tctt agattggggc gatcacggag --aa-aacac
accctccatg aag------- -a-aaaac-a tacg------ ---------- ---------t
tt--ttat-a a--t-ta--- ag-agc-tac cgctctaaat -attaa-a-a -ta-cttaac
t---t-t-a- -----tgaac cg---g-ctt ---------- ---g-ccgat taac-gaacc
cagtta-ccc ca-gggataa -ca-gcgcaa tccccttaa- ----agagca cttatcac-c
--aa-gg-gg g-ttta-cga cctcgatg-t tggat-ca-g ga----cat- cc-taat-gg
cgcat-ct-a -cta-tt--- --aa-gggtt cg-tt-tg-t t-caacg-a- ttaa-agt
>Rivulidae_Austrolebias_juanlangi_1_1
a-taagaggt ----c-ttg- cc-t-gccca --gtga---c tttaacggcc gc-ggtattt
-tgaccgtgc aaa-ggtagc -gt-aatca- atcgtc-ttt t-aaatggag acctgtatga
atg-gtaaa- a-cga-aaac tcaactgtc- tcattctttc aacca-atga aattgatctc
tccgtgcaga agcgggg--- a--tat-ata cataagacaa gaagaccctg tggagc-ttt
aga---t-ta -----attag -------cct a-ag-c---- ---------- --tt---tac
t--------- ---------- -t-------- ---------- ---------- aagcctttct
ta----ttta aa-gcta--- -a-------- ----actc-t at-------t ----------
---------- ------taca ------tctt agattggggc gatcacggag --aa-aacag
accctccacg aag------- -a-aaaac-a catag----- ---------- ---------t
tt--ttat-a g--t-ta--- ag-agt-cac agctccaaac -actaa-t-a -ca-tttaat
t---t-t-a- -----tgaac cg---g-cct ---------- ---g-ccgat taac-gaacc
tagtta-ccc ca-gggataa -ca-gcgcaa tccccttaa- ----agagca cttatcac-t
--aa-gg-gg g-ttta-cga cctcgatg-t tggat-ca-g ga----cat- cc-taat-gg
cgcac-ca-a -cta-tt--- --aa-gggtt cg-tt-tg-t t-caacg-a- ttaa-agt
>Rivulidae_Austrolebias_nigripinnis_1_1
a-taagaggt ----c-tcg- cc-t-gcccg --gtga---c ttaaacggcc gc-ggtattt
-tgaccgtgc aaa-ggtagc -gt-aatca- atcgtc-ttt t-aaatggag acccgtatga
atg-gtgaa- a-cga-aaac tcaactgtc- tcattctttt aacca-atga aattgatctc
tccgtgcaga agcgggg--- a--taa-ata cataagacaa aaagaccctg tggagc-ttt
aga-t-a-aa -----ctcag -------cct a-ag-c---- ---------- --tt---tct
a--------- ---------- -a-------- ---------- ---------- aattt-----
------aata at-gctt--- -a-------- ----attc-t gc-------t ----------
---------- ------tata ------tctt agattggggc gatcacggag --aa-aatat
accctccatg aag------- -a-aaaac-a caca------ ---------- ---------t
tt--ttat-a a--t-ta--- ag-agc-cac tgctctaaat -actaa-a-a -ta-tttaac
t---t-taa- -----tgatc cg---g-ctt ---------- ---g-ccgat taac-gaacc
cagtta-ccc ca-gggataa -ca-gcgcaa tccccttaa- ----agagca cttatcac-c
--aa-gg-gg g-ttta-cga cctcgatg-t tggat-ca-g ga----cat- cc-tagt-gg
cgcac-ct-a -cta-tt--- --aa-gggtt cg-tt-tg-t t-caacg-a- ttaa-agt
>Rivulidae_Austrolebias_reicherti_1_1
a-taagaggt ----c-tta- cc-t-gccca --gtga---c tttaacggcc gc-ggtattt
-tgaccgtgc aaa-ggtagc -gt-aatca- atcgtc-ttt t-aaatggag acctgtatga
atg-gtgaa- a-cga-aaac tcaactgtc- tcattctttt aacca-atga aattgttttt
tccgtgcgga agcggga--- a--taa-atc cataagacaa aaagaccctg tggagc-ttt
aga---c-ta -----accag -------ctt a-ga-g---- ---------- --tt---cat
t--------- ---------- -a-------- ---------- ---------- acataattta
ta------aa ca-ccta--- -a-------- ----gttc-t gc-------t ----------
---------- ------taca ------tctt agattggggc gatcacggag --aa-aacat
accctccctg aag------- -a-aattc-a tacg------ ---------- ----------
tt--ttat-a a--t-ta--- ag-agc-tac cgctctaaat -attaa-a-a -ta-tttgac
t---t-t-a- -----tgaac cg---g-ctc ---------- ---g-ccgat taac-gaacc
cagtta-ccc ca-gggataa -ca-gcgcaa tccccttaa- ----agagca cttatcac-c
--aa-gg-gg g-ttta-cga cctcgatg-t tggat-ca-g ga----cat- cc-taat-gg
cgcat-cc-a -cta-tt--- --aa-gggtt cg-tt-tg-t t-caacg-a- ttaa-agt
>Rivulidae_Austrolebias_vandenbergorum_1_1
a-taagaggt ----c-ttg- cc-t-gccca --gtga---c tttaacggcc gc-ggtattt
-tgaccgtgc aaa-ggtagc -gt-aatca- atcgtc-ttt t-aaatggag acctgtatga
atg-gtgaa- a-cga-aaac tcaactgtc- tcattctttt gacca-atga aattgatttc
tccgtgcaga agcgggg--- g--taa-aga cataagacaa aaagaccctg tggagc-ttt
aga---c-ta -----gtcag -------ctt a-gg-a---- ---------- --ct---taa
c--------- ---------- -a-------- ---------- ---------- tatcctt---
------gtaa ta-ccta--- -a-------- ----gttc-t gc-------t ----------
---------- ------taca ------tctt agattggggc gatcacggag --aa-aacac
accctccatg aag------- -a-aattc-a tatg------ ---------- ---------a
tt--ttat-a a--t-ta--- ag-agc-tac cgctctaaat -attaa-a-a -ca-tttaac
t---t-t-a- -----tgaac cg---g-ctt ---------- ---g-ccgat taac-gaacc
cagtta-ccc ca-gggataa -ca-gcgcaa tccccttaa- ----agagca cttatcac-c
--aa-gg-gg g-ttta-cga cctcgatg-t tggat-ca-g ga----cat- cc-taat-gg
cgcat-ct-a -cta-tt--- --aa-gggtt cg-tt-tg-t t-caacg-a- ttaa-agt
>Rivulidae_Austrolebias_viarius_1_1
a-taagaggt ----c-tta- cc-t-gccca --gtga---c tttaacggcc gc-ggtattt
-tgaccgtgc aaa-ggtagc -gt-aatca- atcgtc-ttt t-aaatggag acctgtatga
atg-gtaaa- a-cga-aaac tcaactgtc- tcattctttt aacca-atga aattgatttc
tccgtgcgga agcgggg--- a--taa-aca cataagacaa aaagaccctg tggagc-ttt
aga---c-ta -----accag -------ctt a-ga-g---- ---------- --tt---caa
c--------- ---------- -a-------- ---------- ---------- aacataaatt
tg---tgtaa tg-ccta--- -a-------- ----gttc-t gc-------t ----------
---------- ------tata ------tctt ggattggggc gatcacggag --aa-aacac
accctccctg aag------- -a-aattc-a tacg------ ---------- ---------t
tt--ttat-a a--t-ta--- ag-agc-tac cgctctaaat -attaa-a-a -ta-tttaac
t---t-t-a- -----tgaac cg---g-ttt ---------- ---g-ccgat taac-gaacc
cagtta-ccc ca-gggataa -ca-gcgcaa tccccttaa- ----agagca cttatcac-c
--aa-gg-gg g-ttta-cga cctcgatg-t tggat-ca-g ga----cat- cc-taat-gg
cgcat-cc-a -cta-tt--- --aa-gggtt cg-tt-tg-t t-caacg-a- ttaa-agt
>Rivulidae_Austrolebias_viarius_2_1
a-taagaggt ----c-tta- cc-t-gccca --gtga---c tttaacggcc gc-ggtattt
-tgaccgtgc aaa-ggtagc -gt-aatca- atcgtc-ttt t-aaatggag acctgtatga
atg-gtaaa- a-cga-aaac tcaactgtc- tcattctttt aacca-atga aattgatttc
tccgtgcgga agcgggg--- a--taa-aca cataagacaa aaagaccctg tggagc-ttt
aga---c-ta -----accag -------ctt a-ga-g---- ---------- --tt---caa
c--------- ---------- -a-------- ---------- ---------- aacataaatt
tg---tgtaa tg-ccta--- -a-------- ----gttc-t gc-------t ----------
---------- ------tata ------tctt ggattggggc gatcacggag --aa-aacac
accctccctg aag------- -a-aattc-a tacg------ ---------- ---------t
tt--ttat-a a--t-ta--- ag-agc-tac cgctctaaat -attaa-a-a -ta-tttaac
t---t-t-a- -----tgaac cg---g-ttt ---------- ---g-ccgat taac-gaacc
cagtta-ccc ca-gggataa -ca-gcgcaa tccccttaa- ----agagca cttatcac-c
--aa-gg-gg g-ttta-cga cctcgatg-t tggat-ca-g ga----cat- cc-taat-gg
cgcat-cc-a -cta-tt--- --aa-gggtt cg-tt-tg-t t-caacg-a- ttaa-agt
>Rivulidae_Austrolebias_wolterstorffi_2_1
a-taagaggt ----c-ttg- cc-t-gccca --gtga---c tttaacggcc gc-ggtattt
-tgaccgtgc aaa-ggtagc -gt-aatca- atcgtc-ttt t-aaatggag acctgtatga
atg-gtgaa- a-cga-aaac tcaactgtc- tcattctttt gacca-atga aattgatctc
tccgtgcgga agcgggg--- a--taa-act cataagacaa aaagaccctg tggagc-ttt
aga---t-t- ---------- ---------- ---------- ---------- ----------
---------- ---------- ---------- ---------- ---------- ----------
---------- ---------- ---------- ------tc-t gc-------t ----------
---------- ------tata ------tctt agattggggc gatcgcggag --aa-aacac
accctccatg aag------- -a-aattc-- ---------- ---------- ----------
------at-a a--t-tg--- ag-agc-tac cgctctaaat -attaa-a-a -ta-tttaac
t---t-t-a- -----tgaac cg---g-ctt ---------- ---g-ccgat taac-gaacc
cagtta-ccc ca-gggataa -ca-gcgcaa tccccttaa- ----agagca cttatcac-c
--aa-gg-gg g-ttta-cga cctcgatg-t tggat-ca-g ga----cat- cc-tagt-gg
cgcat-ct-a -cta-tt--- --aa-gggtt cg-tt-tg-t t-caacg-a- ttaa-agt
>Serrasalmidae_Catoprion_mento_1_1
nnnnggaggt ----c-ctg- cc-t-gccca --gtga---c ttaaacggcc gc-ggtattt
-tgaccgtgc taa-ggtagc -gc-aatca- cttgtc-tct t-aaatgggg acctgtatga
atg-gcgaa- a-cga-gggc ttaactgtc- tcctttctcc agtca-atga aattgatctg
cccgtgcaga agc-gga-c- a--tac-caa tacaagacga gaagaccctt tggagc-tta
aga-t-a--c -a-aggccaa --------ct atag-tc--- ---aa--a-- ggcc---caa
---------- --attttctt taac-----c ta-------- --a--g--cc aaac-a----
--------aa -----ca--- -gc------- ta--a-c--t gg-------- -c--------
---------- c-----tcta ------tctt cggttggggc gaccacgggg g-aa-aacaa
agcccccgcg caga----at -g-gg----- ---------- ---gacca-- --------ca
cc--ctaa-a a--c-ca--- ag-aga-gac acctctaagt -cacag-a-a -ca-tctgac
ta--a-aca- ------gatc cg---g-cca --a----c-- ag-g-ccgat caac-ggacc
aagtta-ccc ta-gggataa -ca-gcgcaa tcccctcca- ----agagtt catatcga-c
--aa-gg-gg g-ttta-cga cctcgatg-t tggat-ca-g ga----cat- cc-taat-gg
tgcag-cc-g -cta-tt--- --aa-ggann nnnnnnnnnn nnnnnnnnnn nnnnnnnn
>Serrasalmidae_Myloplus_schomburgkii_1_1
a-taggaggt ----c-ctg- cc-t-gccca --gtga---c ttaaacggcc gc-ggtattt
-tgaccgtgc taa-ggtagc -gc-aatca- cttgtc-ttt t-aaatgagg acctgtatga
atg-gcgga- a-cga-gggc ttaactgtc- tcctttctcc agtca-atga aattgatctg
cccgtgcaga agc-ggg-c- a--taa-cca tacaagacga gaagaccctt tggagc-tta
aga-t-a--a -a-agacca- ---------- ---------- ---------- ----------
---------- ---------- ---------- ---------- ---------- ----------
---------- ---------- ---------- ---------- ---------- ----------
---------- ---------a ------tctt cggttggggc gaccacgggg g-aa-aatga
agcccccacg caga----at -a-ct----- ---------- ---------- ----------
-------a-a a--c-ca--- ag-agg-gac acctctaagt -cacag-a-a -ca-tctgac
c--------- ---------- ---------- ---------- -----ccgat caac-ggacc
aagtta-ccc ta-gggataa -ca-gcgcaa tcccctcca- ----agagtt catatcga-c
--aa-gg-gg g-ttta-cga cctcgatg-t tggat-ca-g ga----cat- cc-taat-gg
tgcag-cc-g -cta-tt--- --aa-gggtt cg-tt-tg-t t-caacg-a- ttaa-agt
>Serrasalmidae_Serrasalmus_rhombeus_1_1
nnnncgaggt ----c-ctg- cc-t-gccca --gtga---c ttaaacggcc gc-ggtattt
-tgaccgtgc taa-ggtagc -gc-aatca- cttgtc-ttt t-aaatgagg acctgtatga
atg-gcgaa- a-cga-gggc ttaactgtc- tcctttttcc agtca-atga aattgatctg
cccgtgcaga agc-ggg-c- a--tgc-cta tacaagacga gaagaccctt tggagc-tta
aga-t-a--a -a-aggtcaa --------ct a-gg-tc--- ---aa--g-- agcc---caa
---------- --a------t aaat-----t tg-------- --a--a--ct aaac-a----
--------aa -----ca--- -gc------- ca--a-c--t ga-------- -c--------
---------- c-----tcta ------tctt cggttggggc gaccacgggg g-ag-aacaa
agcccccgcg taga----gt -g-gg----- ---------- ---gatca-- --------ca
cc--ctaa-a a--c-ca--- ag-agg-gac acctctaagc -cacag-a-a -ca-tctgac
ta--a-aca- ------gatc cg---g-cca --a----c-- aa-g-ccgat caac-ggacc
aagtta-ccc ta-gggataa -ca-gcgcaa tcccctcca- ----agagtt catatcga-c
--aa-gg-gg g-ttta-cga cctcgatg-t tggat-ca-g ga----cat- cc-taat-gg
tgcag-cc-g -cta-tt--- --aa-gggnn nnnnnnnnnn nnnnnnnnnn nnnnnnnn
>Serrasalmidae_Serrasalmus_spilopleura_2_1
nnnnggaggt ----c-ctg- cc-t-gccca --gtga---c ttaaacggcc gc-ggtattt
-tgaccgtgc taa-ggtagc -gc-aatca- cttgtc-ttt t-aaatgagg acctgtatga
atg-gcgaa- a-cga-gggc ttaactgtc- tcctttttcc agtca-atga aattgatctg
cccgtgcaga agc-ggg-c- a--tac-cta tacaagacga gaagaccctt tggagc-tta
aga-t-a--a -a-aggtcaa --------ct a-gg-tc--- ---aa--g-- agcc---caa
---------- --a------t aaat-----t tg-------- --a--a--ct aaac-a----
--------aa -----ca--- -gc------- ta--a-c--t ga-------- -c--------
---------- c-----ctta ------tctt cggttggggc gaccacgggg g-aa-aacaa
agcccccgcg taga----at -g-gg----- ---------- ---gatta-- --------ca
cc--ctaa-a a--c-ca--- ag-agg-gac acctctaagt -cacag-a-a -ca-tctgac
ta--a-aca- ------gatc cg---g-cca --a----c-- aa-g-ccgat caac-ggacc
aagtta-ccc ta-gggataa -ca-gcgcaa tcccctcca- ----agagtt catatcga-c
--aa-gg-gg g-ttta-cga cctcgatg-t tggat-ca-g ga----cat- cc-taat-gg
tgcag-cc-g -cta-tt--- --aa-gggnn nnnnnnnnnn nnnnnnnnnn nnnnnnnn
>Trichomycteridae_Cambeva_cubataonis_1_1
a-taggaggt ----c-ttg- cc-t-gccca --gtga---c ttaaacggcc gc-ggtattt
-tgaccgtgc aaa-ggtagc -gc-aatca- cttgtc-ttt t-aaatgaag acctgtatga
atg-gtgga- a-cga-gggc ttaactgtc- tcccccttca agtca-atga aattgatctc
cccgtgcaga agc-ggg-c- a--taa-caa tacaagacga gaagaccctt tggagc-tta
aga-t-g--c -a-agatcaa --------ct a-tg-tc--- ---aa--g-- ----------
---------- ---------- ---------- ---------- ---------- ----------
---------- ---------- ---------- ---------- ---------- ----------
---------- ---------g ------tctt cggttggggc gaccacggga g-ac-aacaa
agctcccacg cgga----ct -g-gg-g--- ---------- ---aa----- ----------
------aa-a a--c-ta--- ag-aga-gac atctctaagt -cgcag-a-a -ta-tctgac
ca-ac----- ---------- ---------- ------ct-- ---g-ccgat caac-ggacc
aagtta-ccc ta-gggataa -ca-gcgcaa tccccttcc- ----agagtc catatcga-c
--aa-gg-gg g-ttta-cga cctcgatg-t tggat-ca-g ga----cat- cc-taat-gg
tgcag-cc-g -cta-tt--- --annnnnnn nnnnnnnnnn nnnnnnnnnn nnnnnnnn
>Trichomycteridae_Trichomycterus_alternatus_1_1
a-tgagaggt ----c-ttg- cc-t-gccca --gtga---c ttaaacggcc gc-ggtattt
-tgaccgtgc aaa-ggtagc -gc-aatca- cttgtc-ttt t-aaatgaag acctgtatga
atg-gtgga- a-cga-gggc ttaactgtc- tcccccttca agtca-atga aattgatctc
cccgtgcaga agc-ggg-c- a--taa-caa tacaagacga gaagaccctt tggagc-ttg
aga-t-g--t -a-agatcaa --------ct a-tg-tc--- ---aa--g-- ----------
---------- ---------- ---------- ---------- ---------- ----------
---------- ---------- ---------- ---------- ---------- ----------
---------- ---------a ------tctt cggttggggc gaccacggga g-ac-aacaa
agctcccacg cgga----ct -g-gg-g--- ---------- ---aa----- ----------
------aa-a a--c-ta--- ag-aga-gac acctctaagt -cgcag-a-a -ta-tctgac
ca-ac----- ---------- ---------- ------ct-- ---g-ccgat caac-ggacc
aagtta-ccc ta-gggataa -ca-gcgcaa tccccttcc- ----agagtt catatcga-c
--aa-gg-gg g-ttta-cga cctcgatg-t tggat-ca-g ga----cat- cc-taat-gg
tgcag-cc-g -cta-tt--- --annnnnnn nnnnnnnnnn nnnnnnnnnn nnnnnnnn
>Trichomycteridae_Trichomycterus_brasiliensis_1_1
a-tgagaggt ----c-ttg- cc-t-gccca --gtga---c ttaaacggcc gc-ggtattt
-tgaccgtgc aaa-ggtagc -gc-aatca- cttgtc-ttt t-aaatgaag acctgtatga
atg-gtgga- a-cga-gggc ttaactgtc- tcccccttca agtca-atga aattgatctc
cccgtgcaga agc-ggg-c- a--taa-caa tacaagacga gaagaccctt tggagc-tta
aga-t-g--c -a-aaatcaa --------ct a-tg-tc--- ---aa--g-- ----------
---------- ---------- ---------- ---------- ---------- ----------
---------- ---------- ---------- ---------- ---------- ----------
---------- ---------a ------tctt cggttggggc gaccacggga g-ac-aacaa
agctcccacg cgga----tt -g-gg-g--- ---------- ---ga----- ----------
------aa-a a--c-ta--- ag-aga-gac atctctaagt -cgcag-a-a -ta-tctgac
ca-ac----- ---------- ---------- ------ct-- ---g-ccgat caac-ggacc
aagtta-ccc ta-gggataa -ca-gcgcaa tccccttcc- ----agagtc catatcga-c
--aa-gg-gg g-ttta-cga cctcgatg-t tggat-ca-g ga----cat- cc-taat-gg
tgcag-cc-g -cta-tt--- --annnnnnn nnnnnnnnnn nnnnnnnnnn nnnnnnnn
>Trichomycteridae_Trichomycterus_nigricans_1_1
a-tgagaggt ----c-ttg- cc-t-gccca --gtga---c ttaaacggcc gc-ggtattt
-taaccgtgc aaa-ggtagc -gc-aatca- cttgtc-ttt t-aaatgaag acctgtatga
atg-gtgga- a-cga-gggc ttaactgtc- tcccccttca agtca-atga aattgatctc
cccgtgcaga agc-ggg-c- a--taa-caa tacaagacga gaagaccctt tggagc-ttg
aga-t-g--c -a-agatcaa --------ct a-tg-tc--- ---aa--g-- ----------
---------- ---------- ---------- ---------- ---------- ----------
---------- ---------- ---------- ---------- ---------- ----------
---------- ---------a ------tctt cggttggggc gaccacggga g-ac-aacaa
agctcccacg cgga----ct -g-gg----- ---------- ---aa----- ----------
------aa-a a--c-ta--- ag-aga-gac acctctaagt -cgcag-a-a -ta-tctgac
ca-------- ---------- ---------- -------t-- ---g-ccgat caac-ggacc
aagtta-ccc ta-gggataa -ca-gcgcaa tccccttcc- ----agagtt catatcga-c
--aa-gg-gg g-ttta-cga cctcgatg-t tggat-ca-g ga----cat- cc-taat-gg
tgcag-cc-g -cta-tt--- --annnnnnn nnnnnnnnnn nnnnnnnnnn nnnnnnnn
>Trichomycteridae_Trichomycterus_nigroauratus_1_1
a-tgagaggt ----c-ttg- cc-t-gccca --gtga---c ttaaacggcc gc-ggtattt
-tgaccgtgc aaa-ggtagc -gc-aatca- cttgtc-ttt t-aaatgaag acctgtatga
atg-gtgga- a-cga-gggc ttaactgtc- tcccccttca agtca-atga aattgatctc
cccgtgcaga agc-ggg-c- a--taa-taa tacaagacga gaagaccctt tggagc-ttg
aga-t-g--t -a-agatcaa --------ct a-tg-tc--- ---aa--g-- ----------
---------- ---------- ---------- ---------- ---------- ----------
---------- ---------- ---------- ---------- ---------- ----------
---------- ---------a ------tctt cggttggggc gaccacggga g-ac-aacaa
agctcccacg cgga----ct -g-gg-g--- ---------- ---aa----- ----------
------aa-a a--c-ta--- ag-aga-gac acctctaagt -cgcag-a-a -ta-tctgac
ca-ac----- ---------- ---------- ------ct-- ---g-ccgat caac-ggacc
aagtta-ccc ta-gggataa -ca-gcgcaa tccccttcc- ----agagtt catatcga-c
--aa-gg-gg g-ttta-cga cctcgatg-t tggat-ca-g ga----cat- cc-taat-gg
tgcag-cc-g -cta-tt--- --annnnnnn nnnnnnnnnn nnnnnnnnnn nnnnnnnn
>Poeciliidae_Priapella_olmecae_1_1
nnnnnnnnnn nnnnnnnnnn nnnnnnnnnn nnnnnnnnnn nnnnncggcc gc-ggtatct
-tgaccgtgc aaa-agtagc -gt-aatca- cttgtc-ttt t-aaataaag gcctgtatga
atg-gcaaa- a-cga-gggc ttaactgtc- tccttccccc agtca-atga aattgatccc
cccgtgcaga agcgggg--- a--tac-caa cataagacga gaagacccta tggagc-ttt
aga-c-a-ca ---tcgacag -------atc a-tg-ta--- ---aa--a-c cccc---tt-
---------- ---------- -aa-----tc aaa------- aga--a-a-a aatca-----
---------- ---------c tg-------- ----cccc-t gc-------c -g--------
---------- ca-----atg ------tctt tggttggggc gaccccggag a-aa-taaaa
aacccccgag cgga----at -g-aagat-a cccca----- ---------- ---------g
ct--tcat-a a--a-ca--- ag--gc-cac agctcccaaa -atcag-a-a -cc-tctgac
ct----taa- ------gatc cg---a-c-- --a------- -cag-tcgat caac-ggacc
aagtta-ccc ta-gggataa -ca-gcgcaa tcccctttc- ----agagcc cctatcga-c
--aa-gg-gg g-ttta-cga cctcgnnnnn nnnnnnnnnn nnnnnnnnnn nnnnnnnnnn
nnnnnnnnnn nnnnnnnnnn nnnnnnnnnn nnnnnnnnnn nnnnnnnnnn nnnnnnnn
>Poeciliidae_Priapichthys_panamensis_1_1
nnnnnnnnnn nnnnnnnnnn nnnnnnnnnn nnnnnnnnnn nnnaacggcc gc-ggtatct
-tgaccgtgc aaa-ggtagc -gt-aatca- cctgtc-ttt t-aaatgaag acctgtatga
atg-gcaaa- a-cga-gggc ttaactgtc- tccttccccc agtca-atga aattgatccc
cccgtgcaga agcgggg--- a--tat-tta cataagacga gaagacccta tggagc-ttt
aga-c-a-ca ---taagcag -------acc a-tg-ta--- ---aa--g-c catc---ct-
---------- ---------- -aa-----tt aaa------- aga--a-a-a aaccaa----
---------- ----atgc-- ta-------- ----aacc-t gc-------c -g--------
---------- ta-----atg ------tctt tggttggggc gaccccggag a-aa-taaaa
aacccccgag cgga----at -g-aagac-a cttga----- ---------- ----------
ct--tcaa-a a--a-ca--- ag-agc-cgc agctcacaag -atcag-a-a -cc-tctgac
ct----aaa- ------gatc cg---a-t-- --t------- -taa-tcgat caac-ggacc
cagtta-ccc ta-gggataa -ca-gcgcaa tcctctttc- ----agagcc cctatcga-c
--aa-ga-gg g-ttta-cga cctcgatg-t tggat-ca-g ga----cat- cc-taatnnn
nnnnnnnnnn nnnnnnnnnn nnnnnnnnnn nnnnnnnnnn nnnnnnnnnn nnnnnnnn
>Anguillidae_Anguilla_rostrata_1_1
a-ctagaggt ----c-ccg- cc-t-gccct --gtga---c tttaacggcc gc-ggtatcc
-tgaccgtgc gaa-ggtagc -gt-aatca- tttgtc-ttt t-aaatagag acctgtatga
atg-gcata- a-cga-gggt ttaactgtc- tccttccccc agtca-atga aattgatctg
cccgtgcaga agc-gga-c- a--taa-ata cataagacga gaagacccta tggagc-ttt
aga-c-a--a -a-agatcaa --------ac a-tg-ta--- ---aag-a-- aaccaaaaca
---------- --ac-----c aaaag----g aacacgaagg cca--c--aa aacc-c----
--------aa -----cg--- -t-------- aa--a-c--t ga-------- -t--------
---------- c-----taaa t----gtctt cggttggggc gaccatgggg g-aa-agaaa
agcccccacg agga----ac -a-gg-g--- ---------- --ac---a-- --------ac
-c--ccta-a a--c-ta--- ag-agg-gac acctctaagc -aacag-a-a -aa-tctgac
ca-a--aat- ------gacc ca---g-gat ------ac-t aatc-ctgat caac-gaacc
aagtta-ccc ta-gggataa -ca-gcgcaa tcctttccc- ----agagtc catatcga-c
--ga-aa-gg g-ttta-cga cctcgatg-t tggat-ca-g ga----cat- cc-taat-gg
tgcag-cc-g -cta-tt--- --aa-gggtt cg-tt-tg-t t-caacg-a- ttaatagt
>Arapaimidae_Arapaima_gigas_1_1
a-taaaaggt ----c-caa- cc-t-gccca --gtga---c tttaacggcc gc-ggtattt
-taaccgtgc taa-ggtagc -gt-aatca- cttgtc-ttt t-aaatgaag acccgtatga
aag-gcgtc- a-cga-gggc cctactgtc- tcctttttta agtct-atga aattgatcta
cccgtgcaga agcgagt--- a--taa-aca cataagacga gaagaccctg tggagc-tta
aga-t-a--a -a-taactaa --------ct g-tg-cc--- --tag--c-- aa------ct
ccc------- -ataa----g cagca----- ---------- --t--a--ta agca------
--------ta a----ca--- -g-------- -----tcc-t ag-------- -t--------
---------- -ta-a-agta ------tctt cggttggggc gaccatgggg g-at-aaaaa
agcctccaag aaga----ac -c-aggg--g g-taag---- -tcca----- ---accaacc
cc--taag-a g--c-ca--- ag-agc-tac agctcaaagc -aacagaa-a -a-ttctgac
ta----at-- ---aatgacc cg---a-gca ---------- acgc-tcgat caac-gaacc
aagtta-ccc ca-gggataa -ca-gcgcaa tcctttcca- ----agagcc catatcgc-c
--ga-aa-gg g-ttta-cga cctcgatg-t tggat-ca-g ga----cat- cc-tagt-gg
cgaaa-at-t -cta-ct--- --aa-gggtt cg-tt-tg-t t-caacg-a- ttaa-agt
>Gymnotidae_Electrophorus_electricus_1_1
g--------- ---------- cc-t-gccca --gtga---- ttaaacggcc gc-ggtattt
-tgaccgtgc aaa-ggtagc -gc-aatca- cttgcc-ccc t-aattaggg gcctgtatga
atg-gctag- a-cga-aggc ccaactgtc- tcccttttca aatca-gtta aattgatcta
cctgtgcaga agcaggt--- a--tcc-gcc tacaagacga gaagaccctt tggagc-tta
aga-ttt--- ---aagtcaa --------ct a-ca-tc--- ---aat---a agtt------
---------- ---------- ---------- ---------- ata--c-tta aaccaa----
------gtaa ----acac-- ---------- ---------t ga-------c -c--------
---------- ------caca ------tctt cggttggggc gaccacgggg g-aa-aatca
agcccccatg aaga------ -aagataa-- ---------- ---------- --------ac
cc-ttcta-a a--c-cc--- ag-aaa-gac atttctaagt -cacag-a-a -ca-tctgac
ta----aaa- ------gatc cg---t-ttt t-at------ -----acgac cagc-gaacc
aagtta-ccc aa-gggataa -ca-gcgcaa tccccttcc- ----agagtc cctatcga-t
--aa-gg-gg g-ttta-cga cctcgatg-t tggat-ca-g ga----cat- cc-taat-gg
tgtag-cc-g -cta-tt--- --aannnnnn nnnnnnnnnn nnnnnnnnnn nnnnnnnn
>Gymnotidae_Electrophorus_electricus_2_1
g--------- ---------- cc-t-gccca --gtga---- ttaaacggcc gc-ggtattt
-tgaccgtgc aaa-ggtagc -gc-aatca- cttgcc-ccc t-aattaggg gcctgtatga
atg-gctag- a-cga-aggc ccaactgtc- tcccttttca aatca-gtta aattgatcta
cctgtgcaga agcaggt--- a--tcc-gcc tacaagacga gaagaccctt tggagc-tta
aga-ttt--- ---aagtcaa --------ct a-ca-tc--- ---aat---a agtt------
---------- ---------- ---------- ---------- ata--c-tta aaccaa----
------gtaa ----acac-- ---------- ---------t ga-------c -c--------
---------- ------caca ------tctt cggttggggc gaccacgggg g-aa-aatca
agcccccatg aaga------ -aagataa-- ---------- ---------- --------ac
cc-ttcta-a a--c-cc--- ag-aaa-gac atttctaagt -cacag-a-a -ca-tctgac
ta----aaa- ------gatc cg---t-ttt t-at------ -----acgac cagc-gaacc
aagtta-ccc aa-gggataa -ca-gcgcaa tccccttcc- ----agagtc cctatcga-t
--aa-gg-gg g-ttta-cga cctcgatg-t tggat-ca-g ga----cat- cc-taat-gg
tgtag-cc-g -cta-tt--- --aannnnnn nnnnnnnnnn nnnnnnnnnn nnnnnnnn
>Loricariidae_Pseudancistrus_barbatus_3_1
a-taggaggt ----c-ttg- cc-t-gccca --gtga---c ttaaacggcc gc-ggtattt
-tgaccgtgc aaa-ggtagc -gc-aatca- cttgtc-ttt t-aaatgaag acctgtatga
atg-gtgaa- a-cga-gggc ttaactgtc- tcccccctcc agtca-atga aattgatcta
cccgtgcaga agc-ggg-t- a--taa-taa tacaagacga gaagaccctt tggagc-tta
aga-t-g--a -a-aagtcaa --------ct a-ta-tc--- ---aa--a-- agtc---cca
---------- ---------- aaa------a gaa------- --t--c--ta aacc-a----
--------aa -----ta--- -g-------- c---a-c--t ga-------t -c--------
---------- t-----t-aa ------tctt cggttggggt gaccacggga g-aa-aataa
agctcccatg cgga----ct -g-gg-g--- ---------- ---cta---- --------tc
cc--ctaa-a g--c-ta--- ag-aga-gac atctctaaaa -cacag-a-a -ca-tctgac
ca-aa-a-a- ------gatc cg---g-c-t --a--aac-- ---g-ccgac caac-ggacc
aagtta-ccc ta-gggataa -ca-gcgcaa tccccttcc- ----agagtc catatcga-c
--aa-gg-gg g-ttta-cga cctcgatg-t tggat-ca-g ga----cat- cc-taat-gg
tgcag-cc-g -cta-tt--- --aa-gggtt cnnnnnnnnn nnnnnnnnnn nnnnnnnn
>Loricariidae_Pseudancistrus_depressus_1_1
a-taggaggt ----c-tta- cc-t-gccca --gtga---c ttaaacggcc gc-ggtattt
-tgaccgtgc aaa-ggtagc -gc-aatca- cttgtc-ttt t-aaatgaag acctgtatga
atg-gtgaa- a-cga-gggc ttaactgtc- tcccccctcc agtca-atga aattgatcta
cccgtgcaga agc-ggg-t- a--taa-tga tacaagacga gaagaccctt tggagc-tta
aga-t-g--a -a-aagtcaa --------ct a-ta-tc--- ---aa--a-- agtc---cca
---------- ---------- aaa------a gaa------- --t--c--ta aacc-a----
--------aa -----ta--- -g-------- c---a-c--t ga-------t -c--------
---------- c-----t-aa ------tctt cggttggggt gaccacggga g-aa-aataa
agctcccatg cgga----ct -g-gg-a--- ---------- ---cta---- --------tc
cc--ctaa-a g--c-ta--- ag-aga-gac atctctaaaa -cacag-a-a -ca-tctgac
ca-aa-a-a- ------gatc cg---g-c-t --a--aac-- ---g-ccgac caac-ggacc
aagtta-ccc ta-gggataa -ca-gcgcaa tccccttcc- ----agagtc catatcga-c
--aa-gg-gg g-ttta-cga cctcgatg-t tggat-ca-g ga----cat- cc-taat-gg
tgcag-cc-g -cta-tt--- --aa-gggtt cnnnnnnnnn nnnnnnnnnn nnnnnnnn
>Tetraodontidae_Colomesus_asellus_1_1
a-taagaggt ----c-ctg- cc-t-gccct --gtga---c ttcaacggcc gc-ggtattt
-tgaccgtgc aaa-ggtagc -gc-aatca- cttgtc-ttt t-aaatgaag acctgtatga
atg-gcacg- a-cga-gggc ctaactgtc- tcctttttca agtca-atga aattgatctt
cccgtgcaga agcggga--- a--taa-aca cataagacga gaagacccta tggagc-ttt
aaa-c-a-c- ---aaaacag -------acc a-cg-tt--- ---aa--a-c aacc---cc-
---------- -cata----c -aag------ ---------- -aa--c---a aactaa----
---------- ----gtg--- -g-------- ----cccc-t gt-------t -g--------
---------- aa-----atg ------tttt tggttggggc gaccgcgggg c-aa-caaaa
aacccccatg tgga----at -a-aaaat-- ---------- ---------- -----acctt
tt--ttaa-a a--c-ca--- ag-agc-cac tgctctaagc -aacag-a-a -aa-tctgac
c-----taa- ----tagatc cg---g-c-- --c------- -aag-ccgat caac-gaacc
gagtta-ccc ta-gggataa -ca-gcgcaa tcctctttt- ----agagcc catatcga-c
--aa-ga-gg g-ttta-cga cctcgatg-t tggat-ca-g ga----cat- cc-taat-gg
tgcag-cc-g -cta-tt--- --aa-gggtt cg-tt-tg-t t-caacg-a- ttaa-agt
>Anostomidae_Leporinus_friderici_1_1
a-taggaggt ----c-cta- cc-t-gccca --gtga---c ttaaatggcc gc-ggtattt
-tgaccgtgc taa-ggtagc -gc-aatca- cttgtc-ttt t-aaatgaag acctgtatga
aag-gtgtg- a-cga-gggc ttaactgtc- tcccttctct ggtca-atga aattgatctg
cccgtgcaga agc-gga-c- a--tgc-aca tacaagacga gaagaccctg tggagc-tta
aga-c-a--a -c-aagccaa ---------- ---------- ---------- ----------
---------- ---------- ---------- ---------- ---------- ----------
---------- ---------- ---------- ---------- ---------- ----------
---------- ---------- ------tctt tggttggggc gaccacgggg g-aa-aacaa
agcccccatg cgga----ct -g-------- ---------- ---------- ----------
-----taa-a a--c-ca--- ag-aga-gac atctccaagt -cacag-a-a -ca-tctgac
c--------- ---------- ---------- ---------- -----ccgat caac-gaacc
aagtta-ccc ca-gggataa -ca-gcgcaa tcctcttta- ----agagtc catatcga-c
--aa-ga-gg g-ttta-cga cctcgatg-t tggat-ca-g ga----cat- cc-taat-gg
tgtaa-cc-g -cta-tt--- --aa-gggtt cg-tt-tg-t t-caacg-a- ttaa-agt
>Anostomidae_Leporinus_lacustris_1_1
nnnnagaggt ----c-cta- cc-t-gccca --gtga---c ttaaacggcc gc-ggtattt
-tgaccgtgc taa-ggtagc -gc-aatca- cttgtc-ttt t-aaatgaag acctgtatga
atg-gtgta- a-cga-gggc ttaactgtc- tcccttttct ggtca-atga aattgatcta
cccgtgcaga agc-ggg-t- a--taa-aaa tacaagacga gaagaccctt tggagc-tta
aga-c-a--a -a-aagccaa --------cc g-tg-tt--- ---aa--a-- agcc---cct
---------- --aa-----t aaaaa----c ag-------- --g--c--ta aaca-a----
--------ag -----ca--- -gc------- -a--a-c--t gg-------- -c--------
---------- c-----aacg ------tctt cggttggggc gaccacgggg g-aa-aacaa
agcccccatg tgga----tt -g-gg----- ---------- ----aaaa-- --------ct
-c--ctaa-a a--c-ca--- ag-aga-cac atctctaagt -aacag-a-a -ca-tctgac
ct--a-a-a- ------gatc cg---g-ccc --a----c-- aa-g-ccgat caac-gaacc
aagtta-ccc ta-gggataa -ca-gcgcaa tcctcttcc- ----agagtt catatcga-c
--aa-ga-gg g-ttta-cca cctcgatg-t tggat-ca-g ga----cat- cc-taat-gg
tgcag-cc-g -cta-tt--- --aa-gggnn nnnnnnnnnn nnnnnnnnnn nnnnnnnn
>Anostomidae_Leporinus_lacustris_2_1
nnnnagaggt ----c-cta- cc-t-gccca --gtga---c ttaaacggcc gc-ggtattt
-tgaccgtgc taa-ggtagc -gc-aatca- cttgtc-ttt t-aaatgaag acctgtatga
atg-gtgta- a-cga-gggc ttaactgtc- tcccttttct ggtca-atga aattgatcta
cccgtgcaga agc-ggg-t- a--taa-aaa tacaagacga gaagaccctt tggagc-tta
aga-c-a--a -a-aagccaa --------cc g-tg-tt--- ---aa--a-- agcc---cct
---------- --aa-----t aaaaa----c ag-------- --g--c--ta aaca-a----
--------ag -----ca--- -gc------- -a--a-c--t gg-------- -c--------
---------- c-----aacg ------tctt cggttggggc gaccacgggg g-aa-aacaa
agcccccatg tgga----tt -g-gg----- ---------- ----aaaa-- --------ct
-c--ctaa-a a--c-ca--- ag-aga-cac atctctaagt -aacag-a-a -ca-tctgac
ct--a-a-a- ------gatc cg---g-ccc --a----c-- aa-g-ccgat caac-gaacc
aagtta-ccc ta-gggataa -ca-gcgcaa tcctcttca- ----agagtt catatcga-c
--aa-ga-gg g-ttta-cga cctcgatg-t tggat-ca-g ga----cat- cc-taat-gg
tgcag-cc-g -cta-tt--- --aa-gggnn nnnnnnnnnn nnnnnnnnnn nnnnnnnn
>Anostomidae_Leporinus_piau_1_1
nnnnagaggt ----c-cta- cc-g-gccca --gtga---c ttaaacggcc gc-ggtattt
-tgaccgtgc taa-ggtagc -gc-aatca- cttgtc-ttt t-aaatgaag acctgtatga
atg-gtgta- a-cga-gggc ttaactgtc- tcccttctcc ggtca-atga aattgatcta
cccgtgcaga agc-ggg-t- a--taa-aga tacaagacga gaagaccctt tggagc-tta
aga-c-a--a -a-aagccaa --------cc g-tg-tt--- ---aa--a-- agcc---ctt
---------- --aa-----t aaaaa----t aa-------- --g--t--ta aaca-a----
--------aa -----ca--- -gc------- -a--a-c--t gg-------- -c--------
---------- c-----aacg ------tctt cggttggggc gaccgcgggg g-aa-aacaa
agcccccatg tgga----ct -g-gg----- ---------- ----aata-- --------tt
-c--ctaa-a a--c-ca--- ag-aga-cac atctctaagt -aacag-a-a -ca-tctgac
ct--a-a-a- ------gatc cg---g-ccc --a----c-- aa-g-ccgat caac-gaacc
aagtta-ccc ta-gggataa -ca-gcgcaa tcctcttca- ----agagtt catatcga-c
--aa-ga-gg g-ttta-cga cctcgatg-t tggat-ca-g ga----cat- cc-taat-gg
tgcag-cc-g -cta-tt--- --aa-gggnn nnnnnnnnnn nnnnnnnnnn nnnnnnnn
>Anostomidae_Hypomasticus_steindachneri_1_1
nnnnggaggt ----c-cta- cc-t-gccca --gtga---c ttaaacggcc gc-ggtattt
-tgaccgtgc taa-ggtagc -gc-aatca- cttgtc-ttt t-aaatgtag acctgtatga
atg-gtgta- a-cga-gggc ttaactgtc- tcccttctcc agtca-atga aattgatctg
cccgtgcaga agc-ggg-c- a--tgc-gca tacaagacga gaagaccctt tggagc-tta
aga-c-a--a -a-aagccaa --------cc g-tg-tt--- ---aa--a-- aacc---tct
---------- --aa-----c aaaaa----g aa-------- --a--c--ca aaca-a----
--------aa -----ca--- -ac------- -a--a-c--t gg-------- -c--------
---------- c-----aacg ------tctt cggttggggc gaccgcgggg g-aa-aataa
agcccccatg tgga----tt -g-gg----- ---------- ----acta-- --------ct
-c--ctaa-a a--c-ca--- ag-aga-gac atctctaagt -cacag-a-a -ca-tctgac
cc--a-t-a- ------gatc cg---g-ccc --a----c-- aa-g-ccgat caac-gaacc
aagtta-ccc ta-gggataa -ca-gcgcaa tcctcttca- ----agagtt catatcga-c
--aa-ga-gg g-ttta-cga cctcgatg-t tggat-ca-g ga----cat- cc-taat-gg
tgcag-cc-g -cta-tt--- --aa-gggnn nnnnnnnnnn nnnnnnnnnn nnnnnnnn
>Anostomidae_Leporinus_striatus_1_1
nnnnaaaggt ----c-cta- cc-t-gccca --gtga---c ttaaacggcc gc-ggtattt
-tgaccgtgc taa-ggtagc -gc-aatca- cttgtc-ttt t-aaatgaag acctgtatga
atg-gtgta- a-cga-gggc ttaactgtc- tcccctctcc agtca-atga aattgatctg
cccgtgcaga agc-ggg-t- a--tat-aaa tacaagacga gaagaccctt tggagc-tta
aga-c-a--a -a-aagccaa --------ct g-tg-tt--- ---aa--a-- aacc---ttt
---------- --aa-----t aaaat----c ag-------- --g--t--ta aaca-a----
--------aa -----ca--- -gc------- -a--a-c--t ga-------- -c--------
---------- c-----agcg ------tctt cggttggggc gaccacgggg g-aa-aacaa
agcccccatg tgga----ct -g-gg----- ---------- ----aaca-- --------ct
-c--ctaa-a a--c-ta--- ag-aga-tac acctctaagc -cacag-a-a -ca-tctgac
ct--a-t-g- ------gatc cg---g-cca --a----c-- aa-g-ccgat caac-gaacc
aagtta-ccc ta-gggataa -ca-gcgcaa tcctcttt-- ----agagtt catatcga-c
--aa-ga-gg g-ttta-caa ccgcgatt-t tggat-ca-a ga----cat- cc-taat-gg
tgcaa-cc-g -cta-ct--- --aa-ggnnn nnnnnnnnnn nnnnnnnnnn nnnnnnnn
>Anostomidae_Leporinus_striatus_2_1
nnnnagaggt ----c-cta- cc-t-gccca --gtga---c ttaaacggcc gc-ggtattt
-tgaccgtgc taa-ggtagc -gc-aatca- cttgtc-ttt t-aaatgaag acctgtatga
atg-gtgta- a-cga-gggc ttaactgtc- tcccctctcc agtca-atga aattgatcta
cccgtgcaga agc-ggg-t- a--tat-aaa tacaagacga gaagaccctt tggagc-tta
aga-c-a--a -a-aagccaa --------ct g-tg-tt--- ---aa--a-- aacc---ttt
---------- --aa-----t aaaat----c ag-------- --g--c--tt aaca-a----
--------aa -----ca--- -gc------- -a--a-c--t ga-------- -c--------
---------- c-----agcg ------tctt cggttggggc gaccacgggg g-aa-aacaa
agcccccatg tgga----ct -g-gg----- ---------- ----aaca-- --------ct
-c--ctaa-a a--c-ta--- ag-aga-tac acctctaagc -cacag-a-a -ca-tctgac
ct--a-t-a- ------gatc cg---g-cct --a----c-- aa-g-ccgat caac-gaacc
aagtta-ccc ta-gggataa -ca-gcgcaa tcctcttta- ----agagtt catatcga-c
--aa-ga-gg g-ttta-cga cctcgatg-t tggat-ca-g ga----cat- cc-taat-gg
tgcag-cc-g -cta-tt--- --aa-gggnn nnnnnnnnnn nnnnnnnnnn nnnnnnnn
>Anostomidae_Leporinus_striatus_3_1
nnnnagaggt ----c-cta- cc-t-gccca --gtga---c ttaaacggcc gc-ggtattt
-tgaccgtgc taa-ggtagc -gc-aatca- cttgtc-ttt t-aaatgaag acctgtatga
atg-gtgtg- a-cga-gggc ttagctgtc- tcccctctcc agtca-atga aattgatcta
cccgtgcaga agc-ggg-t- a--tat-aaa tacaagacga gaagaccctt tggagc-tta
aga-c-a--a -a-aagccaa --------ct g-tg-tt--- ---aa--a-- aacc---ttt
---------- --aa-----t aaaat----c ag-------- --g--c--tt aaca-a----
--------aa -----ca--- -gc------- -a--a-c--t ga-------- -c--------
---------- c-----aacg ------tctt cggttggggc gaccacgggg g-aa-aacaa
agcccccatg tgga----ct -g-gg----- ---------- ----aaca-- --------ct
-c--ctaa-a a--c-ta--- ag-aga-tac acctctaagc -cacag-a-a -ca-tctgac
ct--a-t-g- ------gatc cg---g-cct --a----c-- aa-g-ccgat caac-gaacc
aagtta-ccc ta-gggataa -ca-gcgcaa tcctcttta- ----agagtt catatcga-c
--aa-ga-gg g-ttta-cga cctcgatg-t tggat-ca-g ga----cat- cc-taat-gg
tgcag-cc-g -cta-tt--- --aa-gggnn nnnnnnnnnn nnnnnnnnnn nnnnnnnn
>Anostomidae_Leporinus_taeniatus_1_1
nnnnggaggt ----c-cta- cc-t-gccca --gtga---c ttaaacggcc gc-ggtattt
-tgaccgtgc taa-ggtagc -gc-aatca- cttgtc-ttt t-aaatgaag acctgtatga
atg-gtgta- a-cga-gggc ttaactgtc- tcccttctcc ggtca-atga aattgatcta
cccgtgcaga agc-ggg-t- a--taa-aaa tacaagacga gaagaccctt tggagc-tta
aga-c-a--a -a-aagccaa --------cc g-tg-tt--- ---aa--a-- agcc---cct
---------- --aa-----t aaaaa----t ag-------- --a--c--ta aaca-a----
--------aa -----ca--- -gc------- -a--a-c--t gg-------- -c--------
---------- c-----aacg ------tctt cggttggggc gaccacgggg g-aa-agcaa
agcccccatg tgga----ct -g-gg----- ---------- ----aata-- --------ct
-c--ctaa-a a--c-ta--- ag-aga-tac acctctaagt -aacag-a-a -ca-tctgac
ct--a-a-a- ------gatc cg---g-ccc --a----c-- aa-g-ccgat caac-gaacc
aagtta-ccc ta-gggataa -ca-gcgcaa tcctcttca- ----agagtt catatcga-c
--aa-ga-gg g-ttta-cga cctcgatg-t tggat-ca-g ga----cat- cc-taat-gg
tgcag-cc-g -cta-tt--- --aa-gggnn nnnnnnnnnn nnnnnnnnnn nnnnnnnn
>Anostomidae_Megaleporinus_macrocephalus_1_1
nnnnagaggt ----c-cta- cc-t-gccca --gtga---c ttaaacggcc gc-ggtattt
-tgaccgtgc taa-ggtagc -gc-aatca- cttgtc-ttt t-aaatgaag acctgtatga
atg-gtgta- a-cga-gggc ttaactgtc- tcccttctct agtca-atga aattgatcta
cccgtgcaga agc-ggg-t- a--tac-aaa tacaagacga gaagaccctt tggagc-tta
aga-t-actt ---aagccaa --------tc tgca-ta--- ---aa--g-- aatc---tct
---------- --aa------ --taa----a aga------- --c--t--ta aata-a----
--------ag -----ca--- ------a--- ca--a-c--t gg-------- -c--------
---------- c-----aaca ------tctt cggttggggc gaccgcgggg g-aa-aaaaa
agcccccacg tgga----ct -g-gg----- ---------- ------aa-- --------ac
tc--ctaa-a a--c-ca--- ag-aga-cac atctctaagt -cacag-a-a -ca-tctgac
cc--a-c-a- ------gatc cg---g-cta --a------- aa-c-ccgat caac-gaaac
aagtta-ccc ta-gggataa -ca-gcgcaa tccccttca- ----agagtt catatcga-c
--aa-gg-gg g-ttta-cga cctcgatg-t tggat-ca-g ga----cat- cc-taat-gg
tgcag-cc-g -cta-tt--- --aa-gggnn nnnnnnnnnn nnnnnnnnnn nnnnnnnn
>Anostomidae_Schizodon_intermedius_1_1
nnnnggaggt ----c-cta- cc-t-gccca --atga---c ttaaatggcc gc-ggtattc
-tgaccgtgc taa-ggtagc -gc-aatca- cttgtc-ttt t-aaatgaag acccgtatga
aag-gtgta- a-cga-gggc ttaactgtc- tcccttctcc agtca-atga aattgatctg
cccgtgcaga agc-gga-c- a--tac-aca tacaagacga gaagaccctg tggagc-tta
aga-c-a--a -c-taaccaa --------cc a-tg-cc--- ---aa--g-- aacc---ctt
---------- --a------t -aaaa----g ga-------- --a--t--ta aacg-a----
--------aa -----cg--- -ga------- -a--a-c--t gg-------- -c--------
---------- c-----aatg ------tctt cggttggggc gaccacgggg g-aa-aacaa
agcccccatg tgga----ct -g-gg----- ---------- ----atta-- --------ct
-c--ctaa-a a--c-ta--- ag-aga-gac atctctaagt -cgcag-a-a -ca-tctgac
ca-tt-ata- ------gatc cg---g-cct --g----c-- aa-g-ccgat caac-gaacc
aagtta-ccc ca-gggataa -ca-gcgcaa tcccctttg- ----agagtc catatcga-c
--aa-ga-gg g-ttta-cga cctcgatg-t tggat-ca-g ga----cat- cc-taat-gg
tgtta-cc-g -cta-tt--- --aa-gggnn nnnnnnnnnn nnnnnnnnnn nnnnnnnn
>Apteronotidae_Adontosternarchus_balaenops_1_1
nnnnnnnnnn nnnnnnnnnn nnnnnnnnnn nnnnnnnnnn tttaacggcc gc-ggtattt
-tgaccgtgc aaa-ggtagc -gc-aatca- cttgtt-tca t-aaattgaa acccgtatga
atg-gcaag- a-cga-gggc ttaactgtc- tcccctttca ggtca-gtga aattgatctg
cccgtgaaga agc-gga-c- a--tac-caa tacaagacga gaagaccctt tggagc-tta
aga-c----t -t-aaaccaa --------ct g-tg--t--- ---aac-a-- ga-----cta
---------- --ac-----t a-ctc----t ta-------- --g--t--ca aact-a----
--------aa -----cc--- -tt------- gc--a-c--t gg-------- -c--------
---------- c-----tacg ------tctt cggttggggc gaccacggag a-aa-aacaa
agcctccgcg caga----at -g-gg-a--- ---------- --ataaat-- --------at
tc--cccg-a a--c-ca--- ag-aga-gac atctctaagc -cacag-a-a -ta-tctgac
ta-aa-aca- ------gacc cg---g-gta ------nc-a acac-ccgat taac-gaacc
aagtta-ccc ta-gggataa -ca-gcgcaa tccccttcc- ----agagcc cttatcga-c
--aa-gg-gg g-ttta-cga cctcgatg-t tggat-ca-g ga----cat- cc-taat-gg
tgcag-cc-g -cta-tt--- --aa-gggtt cg-tt-tg-t t-caacg-a- ttaa-agt
>Apteronotidae_Adontosternarchus_nebulosus_2_1
nnnnnnnnnn nnnnnnnnnn nnnnnnnnnn nnnnnnnnnn ttcaacggcc gc-ggtattt
-tgaccgtgc aaa-ggtagc -gc-aatca- cttgtt-tca t-aaattgaa acccgtatga
atg-gcaag- a-cga-gggc ttaactgtc- tcccctttca agtca-gtga aattgatctg
cccgtgaaga agc-gga-c- a--tac-cca tacaagacga gaagaccctt tggagc-tta
aga-c----t -t-aaaccaa --------ct g-cg--t--- ---aac-a-- ga-----cta
---------- --at-----t a-cac----t ta-------- --g--t--ca aact-a----
--------aa -----cc--- -tt------- gc--a-c--t gg-------- -c--------
---------- c-----tacg ------tctt cggttggggc gaccacggag a-aa-aacaa
agcctccgcg caga----at -g-gg-a--- ---------- --ataaac-- --------at
tc--ctcg-a a--c-ca--- ag-aga-gac atctctaagc -cacag-a-a -ta-tctgac
ta-aa-aca- ------gacc cg---g-gtg ------nc-a acac-ccgat taac-gaacc
aagtta-ccc ta-gggataa -ca-gcgcaa tccccttcc- ----agagcc cttatcga-c
--aa-gg-gg g-ttta-cga cctcgatg-t tggat-ca-g ga----cat- cc-taat-gg
tgcag-cc-g -cta-tt--- --aa-gggtt cg-tt-tg-t t-caacg-a- ttaa-agt
>Apteronotidae_Adontosternarchus_sachsi_1_1
nnnnnnnnnn nnnnnnnnnn nnnnnnnnnn nnnnnnnnnn tttaacggcc gc-ggtattt
-tgaccgtgc aaa-ggtagc -gc-aatca- cttgtt-tca t-aaattgaa acccgtatga
atg-gcaag- a-cga-aggc ttaactgtc- tcccctttca ggtca-gtga aattgatctg
cccgtgaaga agc-gga-c- a--tac-caa tacaagacga gaagaccctt tggagc-tta
aga-c----c -t-aatccaa --------ct g-cg--t--- ---aac-a-- aa-----cta
---------- --at-----t a-ctc----t ta-------- --g--t--ta aact-a----
--------aa -----cc--- -tt------- gc--a-c--t gg-------- -c--------
---------- c-----tacg ------tctt cggttggggc gaccacggag a-aa-aacaa
agcctccgcg caga----at -g-gg-a--- ---------- --acaaac-- --------at
tc--ctta-a c--c-cg--- ag-aga-gac atctctaagc -cacag-a-a -ca-tctgac
ta-aa-aca- ------gacc cg---g-gtg ------ta-t acac-ccgat taac-gaacc
aagtta-ccc ta-gggataa -ca-gcgcaa tccccttcc- ----agagcc cttatcga-c
--aa-gg-gg g-ttta-cga cctcgatg-t tggat-ca-g ga----cat- cc-taat-gg
tgcaa-cc-g -cta-tt--- --aa-gggtt cg-tt-tg-t t-caacg-a- ttaa-agt
>Apteronotidae_Apteronotus_acidops_1_1
nnnnnnnnnn nnnnnnnnnn nnnnnnnnnn nnnnnnnnnn tttaacggcc gc-ggtattt
-tgaccgtgc aaa-ggtagc -gc-aatca- cttgtt-tca t-aaattgga acccgtatga
atg-gcaag- a-cga-aggc ttaactgtc- tcccctttca agtca-gtga aattgatctg
cccgtgaaga agc-gga-c- a--taa-ata tacaagacga gaagaccctt tggagc-tta
aga-c----c -t-aaaccaa --------ct g-tg--t--- ---aac-a-- ag-----cta
---------- --ac-----c g-cca----t ta-------- --g--c--ca aaat-a----
--------ac -----cc--- -tt------- gc--a-c--t gg-------- -c--------
---------- c-----taag ------tctt cggttggggc gaccacggag a-aa-aataa
agcctccacg aaga----at -t-gg-a--- ---------- --aaaann-- --------tt
tc--ctta-a a--c-ta--- ag-aga-gac atctctaagc -cacag-a-a -ca-tctgac
ta-aa-gca- ------gacc cg---g-gtg ------nc-a gcac-ccgat taac-gaacc
aagtta-ccc ta-gggataa -ca-gcgcaa tccccttcc- ----agagcc cttatcga-c
--aa-gg-gg g-ttta-cga cctcgatg-t tggat-ca-g ga----cat- cc-taat-gg
tgcag-cc-g -cta-tt--- --aa-gggtt cg-tt-tg-t t-caacg-a- ttaa-agt
>Apteronotidae_Apteronotus_apurensis_1_1
nnnnnnnnnn nnnnnnnnnn nnnnnnnnnn nnnnnnnnnn tttaacggcc gc-ggtattt
-tgaccgtgc aaa-ggtagc -gc-aatca- cttgtt-tca t-aaattgaa acccgtatga
atg-gcaag- a-cga-aggc ttaactgtc- tcccctttca ggtca-gtga aattgatctg
cccgtgaaga agc-gga-c- a--tac-tta tacaagacga gaagaccctt tggagc-tta
aga-c----c -t-aatccaa --------ct g-tg--t--- ---aac-a-- aa-----cta
---------- --ac-----t a-cca----t ta-------- --g--t--ta aact-a----
--------aa -----cc--- -tt------- gc--a-c--t gg-------- -c--------
---------- c-----tacg ------tctt cggttggggc gaccacggag a-aa-aacaa
agcctccgcg caga----at -g-gg-a--- ---------- --ataaat-- --------at
tc--ctta-a a--c-ca--- ag-aga-gac atctctaagc -cacag-a-a -ca-tctgac
ta-aa-aca- ------gacc cg---g-gta ------tc-a acac-ccgat taac-gaacc
aagtta-ccc ta-gggataa -ca-gcgcaa tccccttcc- ----agagcc cttatcga-c
--aa-gg-gg g-ttta-cga cctcgatg-t tggat-ca-g ga----cat- cc-taat-gg
tgcag-cc-g -cta-tt--- --aa-gggtt cg-tt-tg-t t-caacg-a- ttaa-agt
>Apteronotidae_Apteronotus_caudimaculosus_1_1
nnnnnnnnnn nnnnnnnnnn nnnnnnnnnn nnnnnnnnnn tttaacggcc gc-ggtattt
-tgaccgtgc aaa-ggtagc -gc-aatca- cttgtt-tca t-aaattgaa acccgtatga
atg-gcaag- a-cga-aggc ttaactgtc- tcccctttca ggtca-gtga aattgatctg
cccgtgaaga agc-gga-c- a--tac-tta tacaagacga gaagaccctt tggagc-tta
aga-c----t -t-aaaccaa --------ct g-tg--t--- ---aac-a-- ga-----cta
---------- --at-----t a-cct----t ta-------- --g--t--ca aact-a----
--------aa -----cc--- -tt------- gc--a-c--t gg-------- -c--------
---------- c-----tacg ------tctt cggttggggc gaccacggag a-aa-aacaa
agcctccgcg caga----at -a-gg-a--- ---------- --aaaant-- --------at
tc--ctta-a a--c-ca--- ag-aga-gac atctctaagc -cacag-a-a -ca-tctgac
ta-aa-aca- ------gacc cg---g-gta ------nc-a acac-ccgat taac-gaacc
aagtta-ccc ca-gggataa -ca-gcgcaa tccccttcc- ----agagcc cttatcga-c
--aa-gg-gg g-ttta-cga cctcgatg-t tggat-ca-g ga----cat- cc-taat-gg
tgcag-cc-g -cta-tt--- --aa-gggtt cg-tt-tg-t t-caacg-a- ttaa-agt
>Apteronotidae_Apteronotus_ellisi_1_1
nnnnnnnnnn nnnnnnnnnn nnnnnnnnnn nnnnnnnnnn tttaacggcc gc-ggtattt
-tgaccgtgc aaa-ggtagc -gc-aatca- cttgtt-tca t-aaattgaa acccgtatga
atg-gcaag- a-cga-aggc ttaactgtc- tcccctttca ggtca-gtga aattgatctg
cccgtgaaga agc-gga-c- a--tat-tca tacaagacga gaagaccctt tggagc-tta
aga-c----c -t-aagccaa --------ct g-tg--t--- ---aac-a-- ga-----cta
---------- --ac-----t a-cta----t ta-------- --g--c--ca aact-a----
--------aa -----cc--- -tt------- gc--a-c--t gg-------- -c--------
---------- c-----tacg ------tctt cggttggggc gaccacggag a-aa-aataa
agcctccgcg caga----at -g-gg-a--- ---------- --ataaac-- --------at
tc--ctta-a a--c-ca--- ag-aga-gac atctctaagc -cacag-a-a -ca-tctgac
ta-aa-aca- ------gacc cg---g-gta ------ct-a gtac-ccgat taac-gaacc
aagtta-ccc ta-gggataa -ca-gcgcaa tccccttcc- ----agagcc cttatcga-c
--aa-gg-gg g-ttta-cga cctcgatg-t tggat-ca-g ga----cat- cc-taat-gg
tgcag-cc-g -cta-tt--- --aa-gggtt cg-tt-tg-t t-caacg-a- ttaa-agt
>Apteronotidae_Apteronotus_eschmeyeri_2_1
nnnnnnnnnn nnnnnnnnnn nnnnnnnnnn nnnnnnnnnn ttcaacggcc gc-ggtattt
-tgaccgtgc aaa-ggtagc -gc-aatca- cttgtt-tca t-aaattgaa acccgtatga
atg-gctag- a-cga-aggc ttaactgtc- tcccctttca agtca-gtga aattgatctg
cccgtgaaga agc-gga-c- a--tac-tta tacaagacga gaagaccctt tggagc-tta
aga-c----c -a-aaaccaa --------ct g-tg--t--- ---tac-a-- ga-----cta
---------- --at-----c a-cct----t ta-------- --g--c--ca aact-a----
--------aa -----cc--- -tt------- gt--a-c--t gg-------- -c--------
---------- c-----tacg ------tctt cggttggggc gaccacggag a-aa-aacaa
agcctccgcg caga----at -a-gg-a--- ---------- --anaaac-- --------at
tc--ctta-a a--c-ca--- ag-aga-gac atctccaagc -cacag-a-a -ta-tctgac
nn-aa-aca- ------gacc cg---a-gta ------ta-a ntac-ccgat taac-gaacc
aagtta-ccc ta-gggataa -ca-gcgcaa tccccttcc- ----aaagcc cttatcga-c
--aa-gg-gg g-ttta-cga cctcgatg-t tggat-ca-g ga----cat- cc-taat-gg
tgcaa-cc-g -cta-tt--- --aa-gggtt cg-tt-tg-t t-caacg-a- ttaa-agt
>Apteronotidae_Apteronotus_mariae_2_1
nnnnnnnnnn nnnnnnnnnn nnnnnnnnnn nnnnnnnnnn tttaacggcc gc-ggtattt
-tgaccgtgc aaa-ggtagc -gc-aatca- cttgtt-tca t-aaattgaa acccgtatga
atg-gcaag- a-cga-aggc ttaactgtc- tcccctttca agtca-gtga aattgatctg
cccgtgaaga agc-gga-c- a--tac-cca tacaagacga gaagaccctt tggagc-tta
aga-c----c -t-aagccaa --------ct g-tg--t--- ---aac-a-- ga-----cta
---------- --ac-----t a-ccc----t ta-------- --g--c--ca aact-a----
--------aa -----cc--- -tt------- gc--a-c--t gg-------- -c--------
---------- c-----tacg ------tctt cggttggggc gaccacggag a-aa-aacaa
agcctccgcg caga----ac -a-gg-a--- ---------- --acaaat-- --------at
tc--ctta-a a--c-ca--- ag-aga-gac atctctaagt -cacag-a-a -ca-tctgac
ta-aa-aca- ------gacc cg---g-gta ------ta-a ncac-ccgat taac-gaacc
aagtta-ccc ta-gggataa -ca-gcgcaa tccccttcc- ----agagcc cttatcga-c
--aa-gg-gg g-ttta-cga cctcgatg-t tggat-ca-g ga----cat- cc-taat-gg
tgcag-cc-g -cta-tt--- --aa-gggtt cg-tt-tg-t t-caacg-a- ttaa-agt
>Apteronotidae_Compsaraia_compsa_1_1
nnnnnnnnnn nnnnnnnnnn nnnnnnnnnn nnnnnnnnnn tttaacggcc gc-ggtattt
-tgaccgtgc aaa-ggtagc -gc-aatca- cttgtt-tca t-aaattgaa acccgtatga
atg-gcaag- a-cga-aggc ttaactgtc- tcccctttca ggtca-gtga aattgatctg
cccgtgaaga agc-gga-c- a--tac-cca tacaagacga gaagaccctt tggagc-tta
aga-c----t -t-aaaccaa --------ct g-tg--t--- ---aac-a-- ga-----ctg
---------- --ac-----t a-ccc----t ca-------- --g--c--ca aaat-a----
--------aa -----cc--- -tt------- gc--a-c--t gg-------- -c--------
---------- c-----cacg ------tctt cggttggggc gaccacggag a-aa-aataa
agcctccgcg caga----at -g-gg-a--- ---------- --at-aaa-- --------at
tc--ctta-a a--c-ca--- ag-aga-gac atctctaagc -cacag-a-a -ta-tctgac
ta-aa-aca- ------gacc cg---g-gta ------at-a acac-ccgat taac-gaacc
aagtta-ccc ta-gggataa -ca-gcgcaa tccccttcc- ----agagcc cttatcga-c
--aa-gg-gg g-ttta-cga cctcgatg-t tggat-ca-g ga----cat- cc-tatt-gg
tgcag-cc-g -cta-tt--- --aa-gggtt cg-tt-tg-t t-caacg-a- ttaa-agt
>Apteronotidae_Orthosternarchus_tamandua_1_1
nnnnnnnnnn nnnnnnnnnn nnnnnnnnnn nnnnnnnnnn ttcaacggcc gc-ggtatat
-tgaccgtgc aaa-ggtagc -gc-aatca- cttgtt-tcg t-aaattgaa acccgtatga
atg-gcaaa- a-cga-aggc ttaactgtc- tcccctttca ggtca-gtga aattgatctg
cccgtgaaga agcggac--- a--taa-aca tacaagacga gaagaccctt tggagc-tta
aga---c-tt ---aaaccaa -------ctg t-g------- ---------- -------taa
c--------- ---------- -a-------- ---------- ---------- aactaactan
aa--ttaaat ta-acca--- -a-------- ----acct-t gc-------a -c--------
------tgga c-----cacg ------tctt cggttggggc gaccacggag a-aa-aacaa
agcctccgcg cag------- -a-acggg-a ataann---- -a-------- ---------t
tc--cctc-a g--c-ca--- ag-aga-aac atctctaagc -cacat-a-a -ta-tttgac
t-a-a-aan- -----agacc cg---ggtan a-a------- ntgc-ccgat taac-ggacc
aagtta-ccc ta-gggataa -ca-gcgcaa tcctcttct- ----agagcc cttatcaa-c
--aa-ga-gg g-ttta-cga cctcgatg-t tggat-ca-g ga----cat- cc-caat-gg
tgcag-cc-g -cta-tt--- --aa-gggtt cg-tt-tg-t t-caacg-a- ttaa-agt
>Apteronotidae_Pariosternarchus_amazonensis_1_1
nnnnnnnnnn nnnnnnnnnn nnnnnnnnnn nnnnnnnnnn tttaacggcc gc-ggtattt
-tgaccgtgc aaa-ggtagc -gc-aatca- cttgtt-tca t-aaattgaa acccgtatga
atg-gcaag- a-cga-aggc ttaactgtc- tcccctttca agtca-gtga aattgatctg
cccgtgaaga agc-gga-c- a--tac-tta tacaagacga gaagaccctt tggagc-tta
aga-c----c -t-aaaccaa --------ct g-tg--t--- ---aac-a-- ga-----cta
---------- --ac-----t a-cta----t ta-------- --g--c--ca aact-a----
--------aa -----cc--- -tt------- gc--a-c--t gg-------- -c--------
---------- c-----cacg ------tctt cggttggggc gaccacggag a-aa-aacaa
agcctccgcg caga----at -a-gg-a--- ---------- --ataaat-- --------at
tc--ctta-a a--c-ca--- ag-aga-aac atctctaagc -cacag-a-a -ca-tctgac
ta-aa-aca- ------gacc cg---g-gta ------ct-a acac-ccgat taac-gaacc
aagtta-ccc ta-gggataa -ca-gcgcaa tccccttcc- ----agagcc cttatcga-c
--aa-gg-gg g-ttta-cga cctcgatg-t tggat-ca-g ga----cat- cc-taat-gg
tgcag-cc-g -cta-tt--- --aa-gggtt cg-tt-tg-t t-caacg-a- ttaa-agt
>Apteronotidae_Porotergus_duende_1_1
nnnnnnnnnn nnnnnnnnnn nnnnnnnnnn nnnnnnnnnn tttaacggcc gc-ggtattt
-tgaccgtgc aaa-ggtagc -gc-aatca- cttgtt-tca t-aaattgaa acccgtatga
atg-gcaag- a-cga-aggc ttaactgtc- tcccctttca ggtca-gtga aattgatctg
cccgtgaaga agc-gga-c- a--tat-tta tacaagacga gaagaccctt tggagc-tta
aga-c----c -t-aaaccaa --------ct g-tg--t--- ---aac-a-- ga-----cta
---------- --ac-----t a-cca----t ta-------- --g--c--ca anct-a----
--------aa -----cc--- -tt------- gc--a-c--t gg-------- -c--------
---------- c-----tacg ------tctt cggttggggc gaccacggag a-aa-aacaa
agcctccgcg caga----at -a-gg-a--- ---------- --ataaac-- --------tt
tc--ctta-a a--c-ca--- ag-aga-gac atctctaagc -cacag-a-a -ca-tctgac
ta-aa-aca- ------gacc cg---g-gta ------tt-a atgc-ccgat taac-gaacc
aagtta-ccc ta-gggataa -ca-gcgcaa tccccttcc- ----agagcc cttatcga-c
--aa-gg-gg g-ttta-cga cctcgatg-t tggat-ca-g ga----cat- cc-taat-gg
tgcag-cc-g -cta-tt--- --aa-gggtt cg-tt-tg-t t-caacg-a- ttaa-agt
>Apteronotidae_Sternarchella_orthos_1_1
nnnnnnnnnn nnnnnnnnnn nnnnnnnnnn nnnnnnnnnn ttcaacggcc gc-ggtattt
-tgaccgtgc aaa-ggtagc -gc-aatca- cttgtt-tca t-aaattgaa acccgtatga
atg-gcaag- a-cga-aggc ttaactgtc- tcccctttca ggtca-gtga aattgatctg
cccgtgaaga agc-gga-c- a--tac-tta tacaagacga gaagaccctt tggagc-tta
aga-c----c -t-aaaccaa --------ct g-tg--t--- ---aac-a-- ga-----cta
---------- --ac-----t a-ccc----t ta-------- --g--c--ca aact-a----
--------aa -----cc--- -tt------- gc--a-c--t gg-------- -c--------
---------- c-----tacg ------tctt cggttggggc gaccacggag a-aa-aacaa
agcctccgcg caga----at -a-gg-a--- ---------- --ataaat-- --------at
tc--ctta-a a--c-ca--- ag-aga-gac atctctaagc -cacag-a-a -ca-tctgac
ta-aa-aca- ------gacc cg---g-gaa ------tc-a ncac-ccgat taac-ggacc
aagtta-ccc ta-gggataa -ca-gcgcaa tccccttcc- ----agagcc cttatcga-c
--aa-gg-gg g-ttta-cga cctcgatg-t tggat-ca-g ga----cat- cc-taat-gg
tgcag-cc-g -ctg-tt--- --aa-gggtt cg-tt-tg-t t-caacg-a- ttaa-agt
>Apteronotidae_Sternarchella_rex_1_1
nnnnnnnnnn nnnnnnnnnn nnnnnnnnnn nnnnnnnnnn tttaacggcc gc-ggtattt
-tgaccgtgc aaa-ggtagc -gc-aatca- cttgtt-tca t-aaattgaa acccgtatga
atg-gcaag- a-cga-aggc ttaactgtc- tcccctttca ggtca-gtga aattgatctg
cccgtgaaga agc-gga-c- a--tat-tta tacaagacga gaagaccctt tggagc-tta
aga-c----c -t-aaaccaa --------ct g-tg--t--- ---aac-a-- ga-----cta
---------- --ac-----t a-ccc----t ta-------- --g--c--ca aact-a----
--------aa -----cc--- -tt------- gc--a-c--t gg-------- -c--------
---------- c-----cacg ------tctt cggttggggc gaccacggag a-aa-aacaa
agcctccgcg caga----at -a-gg-a--- ---------- --ataaat-- --------at
tc--ctta-a a--c-ca--- ag-aga-gac atctctaagc -cacag-a-a -ca-tctgac
ta-aa-aca- ------gacc cg---g-gca ------ta-a ncac-ccgat taac-ggacc
aagtta-ccc ta-gggataa -ca-gcgcaa tccccttcc- ----agagcc cttatcga-c
--aa-gg-gg g-ttta-cga cctcgatg-t tggat-ca-g ga----cat- cc-taat-gg
tgcag-cc-g -cta-tt--- --aa-gggtt cg-tt-tg-t t-caacg-a- ttaa-agt
>Apteronotidae_Sternarchogiton_labiatus_2_1
nnnnnnnnnn nnnnnnnnnn nnnnnnnnnn nnnnnnnnnn ttcaacggcc gc-ggtattt
-tgaccgtgc aaa-ggtagc -gc-aatca- cttgtt-tca t-aaattgaa acccgtatga
atg-gcaag- a-cga-aggc ttaactgtc- tcccctttca ggtca-gtga aattgatctg
cccgtgaaga agc-gga-c- a--tac-tta tacaagacga gaagaccctt tggagc-tta
aga-c----c -t-aaaccaa --------ct g-tg--t--- ---aac-a-- ga-----cta
---------- --ac-----c a-ccc----t ta-------- --g--c--ca aact-a----
--------aa -----cc--- -tt------- gc--a-c--t gg-------- -c--------
---------- c-----cacg ------tctt cggttggggc gaccacggag a-aa-aataa
agcctccgcg caga----at -a-gg-a--- ---------- --ataaat-- --------at
tc--ccta-a a--c-ca--- ag-aga-gac atctctaagc -cacag-a-a -ca-tctgac
ta-aa-aca- ------gacc cg---g-gta ------tt-a gtac-ccgat tagc-gaacc
aagtta-ccc ta-gggataa -ca-gcgcaa tccccttcc- ----agagcc cttatcga-c
--aa-gg-gg g-ttta-cga cctcgatg-t tggat-ca-g ga----cat- cc-taat-gg
tgcag-cc-g -cta-tt--- --aa-gggtt cg-tt-tg-t t-caacg-a- ttaa-agt
>Apteronotidae_Tenebrosternarchus_preto_1_1
nnnnnnnnnn nnnnnnnnnn nnnnnnnnnn nnnnnnnnnn ttcaacggcc gc-ggtattt
-tgaccgtgc aaa-ggtagc -gc-aatca- cttgtt-tca t-aaattgaa acccgtatga
atg-gcaag- a-cga-aggc ttaactgtc- tcccctttca ggtca-gtga aattgatctg
cccgtgaaga agc-gga-c- a--tac-tta tacaagacga gaagaccctt tggagc-tta
aga-c----c -t-aaaccaa --------ct g-tg--t--- ---aac-a-- ga-----cta
---------- --ac-----t a-ccc----t ta-------- --g--c--ca aact-a----
--------aa -----cc--- -tt------- gc--a-c--t gg-------- -c--------
---------- c-----cacg ------tctt cggttggggc gaccacggag a-aa-aacaa
agcctccgcg caga----ac -g-ga-a--- ---------- --ataaat-- --------at
tc--ctta-a a--c-ca--- ag-aga-gac atctctaagc -cgcag-a-a -ca-tctgac
ta-aa-aca- ------gacc cg---g-gca ------ta-a -cac-ccgat taac-gaacc
aagtta-ccc ta-gggataa -ca-gcgcaa tccccttcc- ----agagcc cttatcga-c
--aa-gg-gg g-ttta-cga cctcgatg-t tggat-ca-g ga----cat- cc-taat-gg
tgcag-cc-g -cta-tt--- --aa-gggtt cg-tt-tg-t t-caacg-a- ttaa-agt
>Apteronotidae_Sternarchorhynchus_cramptoni_1_1
nnnnnnnnnn nnnnnnnnnn nnnnnnnnnn nnnnnnnnnn tttaacggcc gc-ggtattt
-tgaccgtgc aaa-ggtagc -gc-aatca- cttgtt-tca t-aaattgaa acccgtatga
atg-gcaag- a-cga-aggc ttaactgtc- tcccatttca agtca-gtga aattgatctg
cccgtgaaga agc-gga-c- a--tac-tca tacaagacga gaagaccctt tggagc-tta
aga-c----c -t-aaaccaa --------ct g-tg--t--- ---aac-a-- ga-----cta
---------- --at-----t a-tta----c ta-------- --g--c--ca aact-a----
--------aa -----cc--- -tt------- gt--a-c--t gg-------- -t--------
---------- c-----tacg ------tctt cggttggggc gaccacggag a-aa-aacaa
agcctccgcg caga----at -g-gg-a--- ---------- --aaaanc-- --------at
tc--ctta-a a--c-ca--- ag-aga-gac atctctaagc -cacag-a-a -ca-tctgac
ta-aa-aca- ------gacc cg---g-gca ------nc-a acgc-ccgat taac-gaacc
aagtta-ccc ta-gggataa -ca-gcgcaa tccccttcc- ----agagcc cttatcga-c
--aa-gg-gg g-ttta-cga cctcgatg-t tggat-ca-g ga----cat- cc-taat-gg
tgcag-cc-g -cta-tt--- --aa-gggtt cg-tt-tg-t t-caacg-a- ttaa-agt
>Apteronotidae_Sternarchorhynchus_goeldii_1_1
nnnnnnnnnn nnnnnnnnnn nnnnnnnnnn nnnnnnnnnn ttcaacggcc gc-ggtattt
-tgaccgtgc aaa-ggtagc -gc-aatca- cttgtt-tca t-aaattgaa acccgtatga
atg-gcaag- a-cga-aggc ttaactgtc- tcccctttca ggtca-gtga aattgatctg
cccgtgaaga agc-gga-c- a--tac-tta tacaagacga gaagaccctt tggagc-tta
aga-c----c -t-aaaccaa --------ct g-tg--t--- ---aac-a-- ga-----cta
---------- --ac-----t a-ccc----t ta-------- --g--c--ca aact-a----
--------aa -----cc--- -tt------- gc--a-c--t gg-------- -c--------
---------- c-----tacg ------tctt cggttggggc gaccacggag a-aa-aacaa
agcctccgcg caga----at -a-gg-a--- ---------- --ataaat-- --------at
tc--ctta-a a--c-ca--- ag-aga-gac atctctaagc -cacag-a-a -ca-tctgac
ta-aa-aca- ------gacc cg---g-gca ------tc-a ncac-ccgat taac-ggacc
aagtta-ccc ta-gggataa -ca-gcgcaa tccccttcc- ----agagcc cttatcga-c
--aa-gg-gg g-ttta-cga cctcgatg-t tggat-ca-g ga----cat- cc-taat-gg
tgcag-cc-g -cta-tt--- --aa-gggtt cg-tt-tg-t t-caacg-a- ttaa-agt
>Apteronotidae_Sternarchorhynchus_retzeri_1_1
nnnnnnnnnn nnnnnnnnnn nnnnnnnnnn nnnnnnnnnn tttaacggcc gc-ggtattt
-tgaccgtgc aaa-ggtagc -gc-aatca- cttgtt-tca t-aaattgaa acccgtatga
atg-gcaag- a-cga-aggc ttaactgtc- tcccctttca agtca-gtga aattgatctg
cccgtgaaga agc-gga-c- a--tac-tca tacaagacga gaagaccctt tggagc-tta
aga-c----c -t-aaaccaa --------ct g-tg--t--- ---aac-a-- ga-----cta
---------- --at-----t a-tta----c ta-------- --g--c--ca aact-a----
--------aa -----cc--- -tt------- gt--a-c--t gg-------- -t--------
---------- c-----tacg ------tctt cggttggggc gaccacggag a-aa-aacaa
agcctccgcg caga----at -g-gg-a--- ---------- --aaaanc-- --------at
tc--ctta-a a--c-ca--- ag-aga-gac atctctaagc -cacag-a-a -ca-tctgac
ta-aa-aca- ------gacc cg---g-gca ------nc-a acgc-ccgat taac-gaacc
aagtta-ccc ta-gggataa -ca-gcgcaa tccccttcc- ----agagcc cttatcga-c
--aa-gg-gg g-ttta-cga cctcgatg-t tggat-ca-g ga----cat- cc-taat-gg
tgcag-cc-g -cta-tt--- --aa-gggtt cg-tt-tg-t t-caacg-a- ttaa-agt
>Apteronotidae_Sternarchorhynchus_roseni_1_1
nnnnnnnnnn nnnnnnnnnn nnnnnnnnnn nnnnnnnnnn tttaacggcc gc-ggtattt
-tgaccgtgc aaa-ggtagc -gc-aatca- cttgtt-tca t-aaattgaa acccgtatga
atg-gcaag- a-cga-aggc ttaactgtc- tcccctttca agtca-gtga aattgatctg
cccgtgaaga agc-gga-c- a--tac-tca tacaagacga gaagaccctt tggagc-tta
aga-c----c -t-aaaccaa --------ct g-tg--t--- ---aac-a-- ga-----cta
---------- --at-----t a-tta----c ta-------- --g--c--ca aact-a----
--------aa -----cc--- -tt------- gt--a-c--t gg-------- -t--------
---------- c-----tacg ------tctt cggttggggc gaccacggag a-aa-aacaa
agcctccgcg caga----at -g-gg-a--- ---------- --aaaaac-- --------at
tc--ctta-a a--c-ca--- ag-aga-gac atctctaagc -cacag-a-a -ca-tctgac
ta-aa-aca- ------gacc cg---g-gta ------nc-a acgc-ccgat taac-gaacc
aagtta-ccc ca-gggataa -ca-gcgcaa tccccttcc- ----agagcc cttatcga-c
--aa-gg-gg g-ttta-cga cctcgatg-t tggat-ca-g ga----cat- cc-taat-gg
tgcag-cc-g -cta-tt--- --aa-gggtt cg-tt-tg-t t-caacg-a- ttaa-agt
>Apteronotidae_Sternarchorhynchus_roseni_2_1
nnnnnnnnnn nnnnnnnnnn nnnnnnnnnn nnnnnnnnnn tttaacggcc gc-ggtattt
-tgaccgtgc aaa-ggtagc -gc-aatca- cttgtt-tca t-aaattgaa acccgtatga
atg-gcaag- a-cga-aggc ttaactgtc- tcccctttca agtca-gtga aattgatctg
cccgtgaaga agc-gga-c- a--tac-tca tacaagacga gaagaccctt tggagc-tta
aga-c----c -t-aaaccaa --------ct g-tg--t--- ---aac-a-- ga-----cta
---------- --at-----t a-tta----c ta-------- --g--c--ca aact-a----
--------aa -----cc--- -tt------- gt--a-c--t gg-------- -t--------
---------- c-----tacg ------tctt cggttggggc gaccacggag a-aa-aacaa
agcctccgcg caga----at -g-gg-a--- ---------- --aaaaac-- --------at
tc--ctta-a a--c-ca--- ag-aga-gac atctctaagc -cacag-a-a -ca-tctgac
ta-aa-aca- ------gacc cg---g-gta ------nc-a acgc-ccgat taac-gaacc
aagtta-ccc ca-gggataa -ca-gcgcaa tccccttcc- ----agagcc cttatcga-c
--aa-gg-gg g-ttta-cga cctcgatg-t tggat-ca-g ga----cat- cc-taat-gg
tgcag-cc-g -cta-tt--- --aa-gggtt cg-tt-tg-t t-caacg-a- ttaa-agt
>Apteronotidae_Sternarchorhynchus_yepezi_2_1
nnnnnnnnnn nnnnnnnnnn nnnnnnnnnn nnnnnnnnnn tttaacggcc gc-ggtattt
-tgaccgtgc aaa-ggtagc -gc-aatca- cttgtt-tca t-aaattgaa acccgtatga
atg-gcaag- a-cga-aggc ttaactgtc- tcccctttca ggtca-gtga aattgatctg
cccgtgaaga agc-gga-c- a--tac-tta tacaagacga gaagaccctt tggagc-tta
aga-c----c -t-aaaccaa --------ct g-tg--t--- ---aat-a-- gg-----cta
---------- --at-----a a-taa----c ta-------- --g--c--ca anct-a----
--------aa -----cc--- -tt------- gt--a-c--t gg-------- -c--------
---------- c-----cacg ------tctt cggttggggc gaccacggag a-aa-aacaa
agcctccgcg caga----at -g-gg-a--- ---------- --aaaanc-- --------at
tc--ctta-a a--c-ca--- ag-aga-gac atctctaagc -cacag-a-a -ca-tctgac
ta-aa-tca- ------gacc cg---g-gca ------nc-a acac-ccgat taac-gaacc
aagtta-ccc ta-gggataa -ca-gcgcaa tccccttcc- ----agagcc cttatcga-c
--aa-gg-gg g-ttta-cga cctcgatg-t tggat-ca-g ga----cat- cc-taat-gg
tgcag-cc-g -cta-tt--- --aa-gggtt cg-tt-tg-t t-caacg-a- ttaa-agt
>Ariidae_Cathorops_spixii_1_1
a-taggaggt ----c-tcg- cc-t-gccca --gtga---- ttaaacggcc gc-ggtattc
-tgaccgtgc aaa-ggtagc -gc-aatca- cttgtc-ttt t-aaataaag acctgtatga
atg-gtaga- a-cga-gggc ttagctgtc- tccctttttt agtca-atga aattgatctg
cccgtgcaga agc-gga-c- a--taa-taa tacaagacga gaagaccctt tggagc-tta
aga-t-t--t -c-agatcaa --------tt a-tg-tc--- ---aa--g-- aac-------
---------- ---------t aaatt----- -aa------- --g--t--ta aacc-a----
--------aa -----ta--- -a-------- ct--g-c--t ga-------t -c--------
---------- c-----t-aa ------tctt tagttggggc gaccgcggga g-aa-aataa
agctcccatg agga----ct -g-ga-c--- ---------- -----cc--- --------cc
ct--ccag-a a--c-ca--- ag-aag-gac acctctaagt -cacag-a-a -cc-tctgac
ca-ta-a-a- ------gatc cg---g-c-c --a--cct-- ---g-ccgac caac-gaacc
aagtta-ccc ta-gggataa -ca-gcgcaa tcccctttc- ----agagcc catatcga-c
--aa-gg-gg g-ttta-cga cctcgatg-t tggat-ca-g ga----cat- cc-taat-gg
tgcag-cc-g -cta-tt--- --aa-gggtt cg-tt-tg-t t-caacg-a- ttaa-agt
>Ariidae_Potamarius_nelsoni_1_1
a-taggaggt ----c-tcg- cc-t-gccca --gtga---- ttaaacggcc gc-ggtattt
-tgaccgtgc gaa-ggtagc -gc-aatca- cttgtc-ttt t-aaatgaag acctgtatga
atg-gtaga- a-cga-gggc ttaactgtc- tcccttttta agtca-atga aattgatctg
cccgtgcaga agc-ggg-c- a--taa-caa tacaagacga gaagaccctt tggagc-tta
aga-c-t--c -c-agatcaa --------tt a-tg-tc--- ---aa--g-- aact------
---------- ---------t aaatc----- -aa------- --g--t--ta aacc-a----
--------aa -----ta--- -a-------- ca--c-c--t ga-------t -c--------
---------- c-----t-aa ------tctt cagttggggc gaccgcggga g-aa-aataa
agctcccatg agga----ct -g-ga-c--- ---------- -----cc--- --------ac
ct--ccag-a a--c-ca--- ag-aaa-gac atctctaagt -cacag-a-a -cc-tctgac
ca-aa-a-a- ------gatc cg---g-c-c --a--ccc-- ---g-ccgac caac-ggacc
aagtta-ccc ta-gggataa -ca-gcgcaa tccccttct- ----agagtc catatcga-c
--aa-gg-gg g-ttta-cga cctcgatg-t tggat-ca-g ga----cat- cc-taat-gg
tgcag-cc-g -cta-tt--- --aa-gggtt cg-tt-tg-t t-caacg-a- ttaa-agt
>Atherinopsidae_Odontesthes_regia_1_1
a-taggaggt ----c-ccg- cc-tcgccct --gtga---c tttaacggcc gc-ggtattt
-tgaccgtgc aaa-ggtagc -gc-aatca- cttgtc-ttt t-aaatgaag acctgtatga
atg-gcacg- a-cga-gggc ttaactgtc- tccttcctcc agtca-atga aattgatctc
cccgtgcaga agcgggg--- c--tat-ata cataagacga gaagaccctg tggagc-ttt
aga-c-c-cg ---gggcaag -------acc a-tg-tc--- ---aa--g-a atat---tg-
---------- ---------- ----g---ac aaa------- cga--t-ttg aactaa----
---------- ----ttg--- -g-------- ----accc-t tc-------c -c--------
---------- ta-----atg ------tctt tggttggggc gaccgcgggg a-aa-caaaa
aacccccatg tgga----at -g-gaaac-a ccc------- ---------- ------tatt
tt--ccac-a a--c-ca--- ag-agc-cac agctctaagt -aacag-a-a -tt-tctgac
cta---caa- ------gatc cg---g-c-- --a------- -aag-ccgat caac-ggacc
cagtta-ccc ca-gggataa -ca-gcgcaa tcctctttt- ----agagcc catatcga-c
--aa-gg-gg g-ttta-cga cctcgatg-t tggat-ca-g ga----cat- cc-taat-gg
tgcag-cc-g -cta-tt--- --aa-gggtt cg-tt-tg-t t-caacg-a- ttaa-agt
>Belonidae_Ablennes_hians_1_1
nnnnnnnnnn nnnnnnnnnn nnnnnnnnnn nnnnnnnnnn tttaacggcc gc-ggtattt
-taaccgtgc gaa-ggtagc -gc-aatca- cttgtt-ttt t-aaatgaag acctgtatga
atg-gcata- a-cga-gggc ttaactgtc- tcctttctcc agtca-atga aattgatctc
cccgtgcaga agcgggg--- a--taa-acc cataagacga gaagaccctg tggagc-ttt
aga-c-a-at ---atgatgg -------acc a-tg-tt--- ---aatta-a atct---ta-
---------- ---------- ----c---tt aac------- aag--a-ata aaccga----
---------- ----ttg--- -g-------- ----aacc-c ac-------c -t--------
---------- ta-----atg ------tctt tggttggggc gaccgcgggg c-aa-taaag
aacccccacg taga----at -a-agaaa-a cct------- ---------- ----------
tt--cttt-a a--c-ca--- ag-act-gac aagtctaagt -atcag-a-a -ca-tctgac
caa---aaa- -----tgatc cg---g-c-- --a------- -atg-ccgat caac-gaacc
gagtta-ccc ca-gggataa -ca-gcgcaa tcctctcct- ----agagcc catatcga-c
--ga-gg-gg g-ttta-cga cctcgatg-t tggat-ca-g ga----cat- cc-taat-gg
tgcag-cc-g -cta-tt--- --aa-gggtt cg-tt-tg-t t-caacg-a- ttaa-agt
>Belonidae_Strongylura_exilis_1_1
nnnnnnnnnn nnnnnnnnnn nnnnnnnnnn nnnnnnnnnn tttaacggcc gc-ggtactt
-tgaccgtgc gaa-ggtagc -gc-aatca- cttgtc-ttt t-aaatggag acctgtatga
atg-gcata- a-cga-gggc ttaactgtc- tcctttttct aatca-atga aattgatctc
cccgtgcaga agcgggg--- a--taa-act cataagacga gaagacccta tggagc-tta
aaa-c-a-at ---g-gatag -------atc a-tg-tt--- ---aa-ca-a aact---aa-
---------- ---------- ----c---ct aaa------- cag--a-aca aactaa----
---------- ----ttg--- -at------- ----tcac-t at-------c -c--------
---------- c------atg ------tttt tggttggggc gaccatgggg a-aa-taaaa
aacccccacg taga----aa -g-ggagt-a tta------- ---------- ---------c
tc--ctac-a a--c-cc--- ag-agt-gac aactccaggt -aacag-a-a -tt-tctgac
taa---ata- -----tgatc cg---g-c-- --a------- -atg-ccgat caac-ggacc
cagtta-ccc ta-gggataa -ca-gcgcaa tcccctcca- ----agagcc cttatcaa-c
--ga-gg-gg g-ttta-cga cctcgatg-t tggat-ca-g ga----cat- cc-taat-gg
tgcag-cc-g -cta-tt--- --aa-gggtt cg-tt-tg-t t-caacg-a- ttaa-agt
>Belonidae_Strongylura_fluviatilis_1_1
nnnnnnnnnn nnnnnnnnnn nnnnnnnnnn nnnnnnnnnn tttaacggcc gc-ggtactt
-tgaccgtgc aaa-ggtagc -gc-aatca- cttgtc-ttt t-aaatgaag acctgtatga
acg-gcata- a-cga-gggc ttaactgtc- tcctttttcc aatca-atga aattgatccc
cccgtgcaga agcgggg--- a--taa-acc cataagacga gaagaccctg tggagc-ttt
aga-c-a-at ---a-aacag -------acc a-tg-tt--- ---aa-ta-a acct---aa-
---------- ---------- --------ta aaa------- tag--a-ata aactta----
---------- ----ttg--- -gt------- ----taac-t gt-------t -c--------
---------- ta-----atg ------tctt tggttggggc gaccgcggga t-aa-taaaa
aactcccatg tgga----aa -g-agaat-a tt-------- ---------- ---------c
tt--tcac-a a--c-cc--- ag-agt-aac aactctaagc -aacag-a-a -tt-tctgac
caa---aaa- -----tgacc cg---g-c-- --a------- -gtg-ccgat caac-gaacc
tagtta-ccc ca-gggataa -ca-gcgcaa tcctctcct- ----agagcc cgtatcaa-c
--ga-gg-gg g-ttta-cga cctcgatg-t tggat-ca-g ga----cat- cc-taat-gg
tgcag-cc-g -cta-tt--- --aa-gggtt cg-tt-tg-t t-caacg-a- ttaa-agt
>Belonidae_Strongylura_hubbsi_1_1
nnnnnnnnnn nnnnnnnnnn nnnnnnnnnn nnnnnnnnnn tttaacggcc gc-ggtactt
-tgaccgtgc gaa-ggtagc -gc-aatca- cttgtc-ttt t-aaatgaag acctgtatga
atg-gcata- a-cga-gggc ttaactgtc- tcctttttct aatca-ataa aattgatctc
cccgtgcaga agcgggg--- a--tgt-acc cataagacga gaagaccctg tggagc-tta
aga-c-a-ac ---a-gacag -------acc a-tg-tt--- ---ga-ta-a acct---aa-
---------- ---------- ----c---ct aaa------- tag--a-ata aactaa----
---------- ----ttg--- -at------- ----t-ac-t gt-------c -t--------
---------- t------aca ------tctt tggttggggt gaccgaggga t-aa-caaaa
aactcccacg taga----aa -g-agagc-a tc-------- ---------- ---------c
tc--tcac-a a--c-cc--- ag-agt-gac aactccaagt -aacag-a-a -ct-tctgac
taa---taa- -----tgatc cg---g-c-- --a------- -atg-ctgat caac-gaacc
cagtta-ccc ca-gggataa -ca-gcgcaa tcccctcca- ----agagcc cttatcaa-c
--ga-gg-gg g-ttta-cga cctcgatg-t tggat-ca-g ga----cat- cc-taat-gg
tgcag-cc-g -cta-tt--- --aa-gggtt cg-tt-tg-t t-caacg-a- ttaa-agt
>Belonidae_Strongylura_notata_2_1
a-taggaggt ----c-ccg- cc-t-gccct --gtga---c tttaacggcc gc-ggtattt
-tgaccgtgc aaa-ggtagc -gc-aatca- cttgtc-ttt t-aaatgaag acctgtatga
atg-gcata- a-cga-gggc ttaactgtc- tcctttttcc aatca-atga aattgatctc
cccgtgcaga agcgggg--- a--taa-ata cataagacga gaagacccta tggagc-ttt
aga-c-a-at ---a-gacag -------acc a-tg-tt--- ---aa-ta-a acct---aa-
---------- ---------- ----c---ct taa------- cag--a-ata aactga----
---------- ----ttg--- -a-------- ----ttac-t gt-------c -t--------
---------- ta-----atg ------tctt tggttggggc gaccgcgggg t-aa-taaaa
aacccccacg tgga----at -g-agagt-t tc-------- ---------- ---------c
tc--tcac-a a--c-cc--- ag-att-gac aattctaagt -aacag-a-a -tt-tctgac
caa---aaa- -----tgatc cg---g-t-- --a------- -aaa-ccgat caac-gaacc
gagtta-ccc ta-gggataa -ca-gcgcaa tcccctcct- ----agagcc catatcga-c
--ga-gg-gg g-ttta-cga cctcgatg-t tggat-ca-g ga----cat- cc-taat-gg
tgcag-cc-g -cta-tt--- --aa--ggtt cg-tt-tg-t t-caacg-a- ttaannnn
>Belonidae_Strongylura_timucu_2_1
nnnnnnnnnn nnnnnnnnnn nnnnnnnnnn nnnnnnnnnn tttaacggcc gc-ggtattt
-tgaccgtgc aaa-ggtagc -gc-aatca- cttgtc-ttt t-aaatgaag acctgtatga
atg-gcata- a-cga-gggc ttaactgtc- tccttcttcc agtca-atga aattgatctc
tccgtgcaga agcggag--- a--taa-gca cataagacga gaagacccta tggagc-ttt
aga-c-g-ac ---g-gacag -------acc a-tg-tt--- ---aa-aa-a acct---aa-
---------- ---------- ----c---cc taa------- cag--a-ata aactaa----
---------- ----tag--- -gt------- ----ttac-t gt-------c -c--------
---------- ta-----atg ------tctt tggttggggc gaccgcgggg a-aa-caaaa
aacccccatg tgga----aa -g-agaat-a cc-------- ---------- ---------c
tc--ttac-a a--c-cc--- ag-act-gac aattccaagt -aacag-a-a -ct-tctgac
caa---aaa- -----tgatc cg---g-c-- --a------- -ata-ccgat caac-gaact
aagtta-ccc ta-gggataa -ca-gcgcaa tcccctctt- ----agagcc catatcga-c
--ga-gg-gg g-ttta-cga cctcgatg-t tggat-ca-g ga----cat- cc-taat-gg
tgcaa-cc-g -cta-tt--- --aa-gggtt cg-tt-tg-t t-caacg-a- ttaa-agt
>Callichthyidae_Aspidoras_eurycephalus_1_1
nnnnnnaggt ----c-ctg- cc-t-gccca --gtga---c ttaaacggcc gc-ggtattt
-tgaccgtgc aaa-ggtagc -gc-aatca- cttgtc-ttt t-aaatgaag acctgtatga
atg-gtgaa- a-cga-gggc ctaactgtc- tcccctttca agtca-atga aattgatcta
cccgtgcaga agc-ggg-t- a--tac-aaa tacaagacga gaagaccctt tggagc-tta
aga-t-t--a -a-aaatcaa --------ct a-tg-tc--- ---aa--a-- ----------
---------- ---------- ---tatttat gta------- --a--t--ag aact-a----
--------aa -----ta--- -g-------- cc--a-c--t ga-------t -a--------
---------- a-----t-aa ------tctt cggttggggc gaccacggaa t-aa-aaatg
aacttccaca cgga----tt -g-ag-a--- ---------- ----aat--- --------aa
tc--ttaa-a a--c-ca--- ag-aaa-gac acttccaagt -cacag-a-a -tt-tctgac
ca-ca-c-a- ------gatc cg---g-c-a --a--ctt-- ---g-ccgat caat-ggacc
aagtta-ccc ta-gggataa -ca-gcgcaa tcccctttt- ----agagtt cctatcga-c
--aa-gg-gg g-ttta-cga cctcgatg-t tggat-ca-g ga----cnnn nnnnnnnnnn
nnnnnnnnnn nnnnnnnnnn nnnnnnnnnn nnnnnnnnnn nnnnnnnnnn nnnnnnnn
>Callichthyidae_Aspidoras_microgalaeus_1_1
nnnnnnaggt ----c-ctg- cc-t-gccca --gtga---c ttaaacggcc gc-ggtattt
-tgaccgtgc aaa-ggtagc -gc-aatca- cttgtc-ttt t-aaatgaag acctgtatga
atg-gtgaa- a-cga-gggc ctaactgtc- tcccctctca agtca-atga aattgatctg
cccgtgcaga agc-ggg-c- a--tac-aac tacaagacga gaagaccctt tggagc-tta
aga-t-t--a -a-taatcag --------ct a-tg-tc--- ---aa--g-- ----------
---------- ---------- ---tatttat aaa------- --a--t--aa aact-a----
--------aa -----ta--- -g-------- cc--a-c--t ga-------t -a--------
---------- a-----t-aa ------tctt cggttggggc gaccacggaa t-aa-aaatg
aacttccaca cgga----tt -g-ag-a--- ---------- ----aat--- --------aa
tc--ttaa-a a--c-ca--- ag-aaa-aac acttctaagt -cacag-a-a -ct-tctgac
ca-ca-c-a- ------gatc cg---g-t-a --a--tct-- ---a-ccgat caat-ggacc
aagtta-ccc ta-gggataa -ca-gcgcaa tcccctttt- ----agagtt cctatcga-c
--aa-gg-gg g-ttta-cga cctcgatg-t tggat-ca-g ga----cnnn nnnnnnnnnn
nnnnnnnnnn nnnnnnnnnn nnnnnnnnnn nnnnnnnnnn nnnnnnnnnn nnnnnnnn
>Callichthyidae_Callichthys_callichthys_1_1
nnnnnnnnnn nnnnnnnnnn nnnnnnnnnn nnnnng---- tttaacggcc gc-ggaaccc
-caaccgtgc gaa-ggtagc -gc-aatca- cttgtc-ttt t-aaataaag acccgtatga
atg-gtcaa- a-cga-ggac ttaactgtc- tcccttttcc agtca-atga aattgatctg
cccgtgcaga agc-gga-c- a--tca-cca tacaagacga gaagaccctt tggagc-tta
aga-c-ag-- -a-acatcac --------ct a-tg-t---- ---------- ---t------
---------- ---------t acaac----- ---------- --a--g-taa aacc-a----
-------taa -----ta--- -g-------- ca----tc-t ga-------t ----------
-----g---- ------ggag ------tctt cggttggggc gaccgcggaa t-aa-aataa
aacttccgca agga----ct -aaagaa--- ---------- ---------- --------ac
cc-tttaa-a a--c-ta--- ag-aaa-gac atttccaagt -cgcag-a-a -tt-tctgac
ca-ca-a-a- ------gatc cg---g-c-- -----tac-- ---g-ccgat caac-gaacc
aagtta-ccc ta-gggataa -ca-gcgcaa tcccctcta- ----agagtt cttatcgt-c
--aa-gg-gg g-ttta-cga cctcgatg-t tggat-ca-g ga----cat- cc-tgat-gg
tgcag-ca-g -cta-tt--- --aa-gggtt cgttt-tg-t t-caacg-g- ttta-aan
>Callichthyidae_Callichthys_callichthys_2_1
nnnnnnnnnn nnnnnnnnnn nnnnnnnnnn nnnnng---- tttaacggcc gc-ggaa-cc
-caaccgtgc gaa-ggtagc -gc-aatca- cctgtc-ttt t-aaataaag acccgtatga
atg-gtcaa- a-cga-ggac ttaactgtc- tcccttttcc agtca-atga aattgatctg
cccgtgcaga agc-gga-c- a--tca-cca tacaagacga gaagaccctt tggagc-tta
aga-c-ag-- -a-acatcac --------ct a-tg------ ---------- ---t------
---------- ---------t acaac----- ---------- --a--g-taa aacc-a----
-------taa -----ta--- -g-------- ta----tc-t ga-------t ----------
-----g---- ------ggag ------tctt cggttggggc gaccgcggaa t-aa-aataa
aacttccgca agga----ct -aaagaa--- ---------- ---------- --------ac
cc-tttaa-a a--c-ta--- ag-aaa-gac atttccaagt -cgcag-a-a -tt-tctgac
ca-ca-a-a- ------gatc c----g-c-- -----tac-- ---g-ccgat caac-gaacc
aagtta-ccc ta-gggataa -ca-gcgcaa tcccctcta- ----agagtt cttatcgt-c
--aa-gg-gg g-ttta-cga cctcgatg-t tggat-ca-g ga----cat- cc-tgat-gg
tgcag-cnnn nnnnnnnnnn nnnnnnnnnn nnnnnnnnnn nnnnnnnnnn nnnnnnnn
>Callichthyidae_Corydoras_aeneus_3_1
nnnnnnaggt ----c-ctg- cc-t-gccca --gtga---c ttaaacggcc gc-ggtattt
-tgaccgtgc aaa-ggtagc -gc-aatca- cttgtc-ttt t-aaatgaag acctgtatga
atg-gtgga- a-cga-gggc ctaactgtc- tcccttttca agtca-atga aattgatcta
cccgtgcaga agc-ggg-t- a--tgc-aaa cacaagacga gaagaccctt tggagc-tta
aga-t-t--a -a-aaatcaa --------ct a-tg-tc--- ---aa--a-- ----------
---------- ---------- ---tatttat caa------- --a--t--aa aact-a----
--------aa -----ta--- -g-------- ta--a-c--t ga-------t -c--------
---------- a-----t-aa ------tctt cggttggggc gaccacggaa t-aa-aaaca
aacttccaca tgga----ct -g-ag-g--- ---------- ----act--- --------aa
cc--ttaa-a a--c-ca--- ag-aaa-gac atttctaagt -cacag-a-a -tt-tctgac
ca-ca-c-a- ------gatc cg---g-c-a --a--att-- ---g-ccgat caat-ggacc
aagtta-ccc ta-gggataa -ca-gcgcaa tcccctttt- ----agagtt cctatcga-c
--aa-gg-gg g-ttta-cga cctcgatg-t tggat-ca-g ga----cnnn nnnnnnnnnn
nnnnnnnnnn nnnnnnnnnn nnnnnnnnnn nnnnnnnnnn nnnnnnnnnn nnnnnnnn
>Callichthyidae_Corydoras_ehrhardti_1_1
nnnnnnaggt ----c-ctg- cc-t-gccca --gtga---c ttaaacggcc gc-ggtattt
-tgaccgtgc aaa-ggtagc -gc-aatca- cttgtc-ttt t-aaatgaag acctgtatga
atg-gtgga- a-cga-gggc ctaactgtc- tcccttttca agtca-atga aattgatcta
tccgtgcaga agc-ggg-t- a--tgc-gaa tacaagacga gaagaccctt tggagc-tta
aga-t-t--a -a-aaatcaa --------ct a-tg-tc--- ---aa--a-- ----------
---------- ---------- ---tatccac cgg------- --a--t--aa aact-a----
--------aa -----ta--- -g-------- ca--a-c--t ga-------t -c--------
---------- a-----t-aa ------tctt cggttggggc gaccacggaa t-aa-agaca
aacttccaca tgga----ct -g-ag-g--- ---------- ----act--- --------aa
cc--ttaa-a c--c-ca--- ag-aaa-gac atttctaagt -cacag-a-a -tt-tctgac
ca-ca-c-a- ------gatc cg---g-c-a --a--atc-- ---a-ccgat caat-ggacc
aagtta-ccc ta-gggataa -ca-gcgcaa tcccctttt- ----agagtt cctatcga-c
--aa-gg-gg g-ttta-cga cctcgatg-t tggat-ca-g ga----cnnn nnnnnnnnnn
nnnnnnnnnn nnnnnnnnnn nnnnnnnnnn nnnnnnnnnn nnnnnnnnnn nnnnnnnn
>Callichthyidae_Corydoras_ehrhardti_2_1
nnnnnnaggt ----c-ctg- cc-t-gccca --gtga---c ttaaacggcc gc-ggtattt
-tgaccgtgc aaa-ggtagc -gc-aatca- cttgtc-ttt t-aaatgaag acctgtatga
atg-gtgga- a-cga-gggc ctaactgtc- tcccttttca agtca-atga aattgatcta
tccgtgcaga agc-ggg-t- a--tgc-gaa tacaagacga gaagaccctt tggagc-tta
aga-t-t--a -a-aaatcaa --------ct a-tg-tc--- ---aa--a-- ----------
---------- ---------- ---tatccac cgg------- --a--t--aa aact-a----
--------aa -----ta--- -g-------- ca--a-c--t ga-------t -c--------
---------- a-----t-aa ------tctt cggttggggc gaccacggaa t-aa-agaca
aacttccaca tgga----ct -g-ag-g--- ---------- ----act--- --------aa
cc--ttaa-a c--c-ca--- ag-aaa-aac atttctaagt -cacag-a-a -tt-tctgac
ca-ca-c-a- ------gatc cg---g-c-a --a--atc-- ---a-ccgat caat-ggacc
aagtta-ccc ta-gggataa -ca-gcgcaa tcccctttt- ----agagtt cctatcga-c
--aa-gg-gg g-ttta-cga cctcgatg-t tggat-ca-g ga----cnnn nnnnnnnnnn
nnnnnnnnnn nnnnnnnnnn nnnnnnnnnn nnnnnnnnnn nnnnnnnnnn nnnnnnnn
>Callichthyidae_Corydoras_ehrhardti_3_1
nnnnnnnnnn nnnnnnnnnn nnnnnnnnnn nnnnnnnnnn ttaaacggcc gc-ggtattt
-tgaccgtgc aaa-ggtagc -gc-aatca- cttgtc-ttt t-aaatgaag acctgtatga
atg-gtgga- a-cga-gggc ctaactgtc- tcccttttca agtca-atga aattgatcta
tccgtgcaga agc-ggg-t- a--tgc-gaa tacaagacga gaagaccctt tggagc-tta
aga-t-t--a -a-aaatcaa --------ct a-tg-tt--- ---aa--a-- ----------
---------- ---------- ---tatccac cgg------- --a--t--aa aact-a----
--------aa -----ta--- -g-------- ca--a-c--t ga-------t -c--------
---------- a-----t-aa ------tctt cggttggggc gaccacggaa t-aa-agaca
aacttccaca tgga----ct -g-ag-g--- ---------- ----act--- --------aa
cc--ttaa-a c--c-ca--- ag-aaa-gac atttctaagt -cacag-a-a -tt-tctgac
ca-ca-c-a- ------gatc cg---g-c-a --a--acc-- ---a-ccgat caat-ggacc
aagtta-ccc ta-gggataa -ca-gcgcaa tcccctttt- ----agagtt cctatcga-c
--aa-gg-gg g-ttta-cga cctcgatg-t tggat-ca-g ga----cat- cc-taat-gg
tgcag-cnnn nnnnnnnnnn nnnnnnnnnn nnnnnnnnnn nnnnnnnnnn nnnnnnnn
>Callichthyidae_Corydoras_fowleri_1_1
nnnnnnaggt ----c-ctg- cc-t-gccca --gtaa---t ttaaacggcc gc-ggtattt
-tgaccgtgc aaa-ggtagc -gc-aatca- cttgtc-ttt t-aaatgaag acctgtatga
atg-gtgga- a-cga-gggc ctaactgtc- tcccttttca agtca-atga aattgatctg
cccgtgcaga agc-gga-c- a--taa-aac tacaagacga gaagaccctt tggagc-tta
aga-t-t--a -a-aaatcaa --------ct a-tg-tc--- ---aa--g-- ----------
---------- ---------- ---cttttat taa------- --a--t--aa aacc-a----
--------aa -----ta--- -g-------- ta--a-c--t ga-------t -c--------
---------- a-----t-aa ------tctt cggttggggc gaccacggaa t-aa-aaata
aacttccaca cgga----ct -g-ag-g--- ---------- ----aac--- --------aa
cc--ttaa-a a--c-ca--- ag-aaa-gac atttctaagg -cccag-a-a -tt-tctgac
cc-ta-c-a- ------gatc cg---g-c-a --a--ctt-- ---g-ccgat caat-ggacc
aagtta-ccc ta-gggataa -ca-gcgcaa tcccctttt- ----agagtt cctatcga-c
--aa-gg-gg g-ttta-cga cctcgatg-t tggat-ca-g ga----cnnn nnnnnnnnnn
nnnnnnnnnn nnnnnnnnnn nnnnnnnnnn nnnnnnnnnn nnnnnnnnnn nnnnnnnn
>Callichthyidae_Corydoras_maculifer_1_1
nnnnnnaggt ----c-ccg- cc-t-gccca --gtga---t tttaacggcc gc-ggtattt
-tgaccgtgc aaa-ggtagc -gc-aatca- cttgtc-ttt t-aaatgaag acctgtatga
agg-gtgaa- a-cga-gggc ctaactgtc- tcccctttcc agtca-atga aattgatctg
cccgtgcaga agc-gga-c- a--taa-gac tacaagacga gaagaccctt tggagc-tta
aga-cta--- -a-gtgccaa --------ct a-tg-tc--- ---aa--at- attt------
---------- ---------- ---------- ---------- --a--t--ta aatagaac--
------ctaa -----ta--- -g-------- ta-ga----t ga-------- -c--------
---------- c-----acag ------tctt cggttggggc gaccacggaa t-aa-aacca
aacttccaca tgga----cc -g-agta--- ----at---- ---------- --------aa
cc--ttaa-a a--c-ca--- ag-aaa-gac atttctaagt -ctgag-a-a -tt-tctgac
ca-caca--- ------gatc cg---g-caa -----ctc-- ---g-ccgat taat-ggacc
aagtta-ccc ta-gggataa -ca-gcgcaa tcccctttt- ----agagtt cccatcga-c
--aa-gg-gg g-ttta-cga cctcgatg-t tggat-ca-g ga----cnnn nnnnnnnnnn
nnnnnnnnnn nnnnnnnnnn nnnnnnnnnn nnnnnnnnnn nnnnnnnnnn nnnnnnnn
>Callichthyidae_Corydoras_panda_1_1
nnnnnnaggt ----c-ctg- cc-t-gccca --gtga---c ttaaacggcc gc-ggtattt
-tgaccgtgc aaa-ggtagc -gc-aatca- cttgtc-ttt t-aaatgaag acctgtatga
atg-gtgga- a-cga-gggc ctaactgtc- tcccttttca agtca-atga aattgatctg
cccgtgcaga agc-ggg-t- a--tgc-aaa tacaagacga gaagaccctt tggagc-tta
aga-t-t--a -a-aaatcaa --------ct a-tg-tc--- ---aa--a-- ----------
---------- ---------- ---tatttat caa------- --a--t--ag aacc-a----
--------aa -----ta--- -g-------- ta--a-c--t ga-------t -c--------
---------- a-----t-aa ------tctt cggttggggc gaccacggaa t-aa-aaaca
aacttccaca tgga----ct -g-ag-g--- ---------- ----act--- --------aa
cc--ttaa-a a--c-ca--- ag-aaa-gac atttctaagt -cacag-a-a -tt-tctgac
ca-ca-c-a- ------gatc cg---g-c-a --a--att-- ---g-ccgat caat-ggacc
aagtta-ccc ta-gggataa -ca-gcgcaa tcccctttt- ----agagtt cctatcga-c
--aa-gg-gg g-ttta-cga cctcgatg-t tggat-ca-g ga----cnnn nnnnnnnnnn
nnnnnnnnnn nnnnnnnnnn nnnnnnnnnn nnnnnnnnnn nnnnnnnnnn nnnnnnnn
>Callichthyidae_Corydoras_pygmaeus_1_1
nnnnnnaggt ----c-ctg- cc-t-gccca --gtga---c ttaaacggcc gc-ggtattt
-tgaccgtgc aaa-ggtagc -gc-aatca- cttgtc-ttt t-aaatgaag acctgtatga
atg-gtgga- a-cga-gggc ctaactgtc- tcccctttca agtca-atga aattgatctg
cccgtgcaga agc-gga-c- a--tac-aaa tacaagacga gaagaccctt tggagc-tta
aga-t-t--a -t-aaatcaa --------ct a-tg-tc--- ---aa--t-- ----------
---------- ---------- ---tatttat taa------- --a--t--aa aact-a----
--------aa -----ta--- -g-------- ca--a-c--t ga-------t -c--------
---------- a-----c-aa ------tctt cggttggggc gaccacggaa t-aa-aaata
aacttccaca cgga----at -g-ag-g--- ---------- ----act--- --------aa
cc--ttaa-a a--c-ca--- ag-aaa-aac atttctaagt -cacag-a-a -tt-tctgac
ca-ca-c-a- ------gatc cg---g-t-a --a--att-- ---a-ccgat caat-ggacc
aagtta-ccc ta-gggataa -ca-gcgcaa tcccctttt- ----agagtt cctatcga-c
--aa-gg-gg g-ttta-cga cctcgatg-t tggat-ca-g ga----cnnn nnnnnnnnnn
nnnnnnnnnn nnnnnnnnnn nnnnnnnnnn nnnnnnnnnn nnnnnnnnnn nnnnnnnn
>Callichthyidae_Corydoras_pygmaeus_2_1
nnnnnnaggt ----c-ctg- cc-t-gccca --gtga---c ttaaacggcc gc-ggtattt
-tgaccgtgc aaa-ggtagc -gc-aatca- cttgtc-ttt t-aaatgaag acctgtatga
atg-gtgga- a-cga-gggc ctaactgtc- tcccctttca agtca-atga aattgatctg
cccgtgcaga agc-gga-c- a--tac-aaa tacaagacga gaagaccctt tggagc-tta
aga-t-t--a -t-aaatcaa --------ct a-tg-tc--- ---aa--t-- ----------
---------- ---------- ---tatttat taa------- --a--t--aa aact-a----
--------aa -----ta--- -g-------- ca--a-c--t ga-------t -c--------
---------- a-----c-aa ------tctt cggttggggc gaccacggaa t-aa-aaata
aacttccaca cgga----at -g-ag-g--- ---------- ----act--- --------aa
cc--ttaa-a a--c-ca--- ag-aaa-aac atttctaagt -cacag-a-a -tt-tctgac
ca-ca-c-a- ------gatc cg---g-t-a --a--att-- ---a-ccgat caat-ggacc
aagtta-ccc ta-gggataa -ca-gcgcaa tcccctttt- ----agagtt cctatcga-c
--aa-gg-gg g-ttta-cga cctcgatg-t tggat-ca-g ga----cnnn nnnnnnnnnn
nnnnnnnnnn nnnnnnnnnn nnnnnnnnnn nnnnnnnnnn nnnnnnnnnn nnnnnnnn
>Callichthyidae_Corydoras_pygmaeus_3_1
nnnnnnaggt ----c-ctg- cc-t-gcccg --gtga---c ttaaacggcc gc-ggtattt
-tgaccgtgc aaa-ggtagc -gc-aatca- cttgtc-ttt t-aaatgaag acctgtatga
atg-gtgga- a-cga-gggc ctaactgtc- tcccctttca agtca-atga aattgatctg
cccgtgcaga agc-gga-c- a--tac-aaa tacaagacga gaagaccctt tggagc-tta
aga-t-t--a -t-aaatcaa --------ct a-tg-tc--- ---aa--t-- ----------
---------- ---------- ---tatttat taa------- --a--t--aa aact-a----
--------aa -----ta--- -g-------- ca--a-c--t ga-------t -c--------
---------- a-----c-aa ------tctt cggttggggc gaccacggaa t-aa-aaata
aacttccaca cgga----at -g-ag-g--- ---------- ----act--- --------aa
cc--ttaa-a a--c-ca--- ag-aaa-aac atttctaagt -cacag-a-a -tt-tctgac
ca-ca-c-a- ------gatc cg---g-t-a --a--att-- ---a-ccgat caat-ggacc
aagtta-ccc ta-gggataa -ca-gcgcaa tcccctttt- ----agagtt cctatcga-c
--aa-gg-gg g-ttta-cga cctcgatg-t tggat-ca-g ga----cnnn nnnnnnnnnn
nnnnnnnnnn nnnnnnnnnn nnnnnnnnnn nnnnnnnnnn nnnnnnnnnn nnnnnnnn
>Callichthyidae_Corydoras_rabauti_1_1
nnnnnnaggt ----c-ctg- cc-t-gccca --gtga---c ttaaacggcc gc-ggtattt
-tgaccgtgc aaa-ggtagc -gc-aatca- cttgtc-ttt t-aaatgaag acctgtatga
atg-gtgga- a-cga-gggc ctaactgtc- tcccttttca ggtca-atga aattgatcta
cccgtgcaga agc-ggg-t- a--tac-aca tacaagacga gaagaccctt tggagc-tta
aga-t-t--a -a-aaatcaa --------ct a-tg-tc--- ---aa--a-- ----------
---------- ---------- ---tatttat taa------- --a--t--aa aact-a----
--------aa -----ta--- -g-------- ta--a-c--t ga-------t -c--------
---------- a-----t-aa ------tctt cggttggggc gaccacggaa t-aa-aaaca
aacttccaca tgga----ct -g-ag-g--- ---------- ----act--- --------aa
cc--ttaa-a a--c-ca--- ag-aaa-aac atttctaagt -cacag-a-a -tt-tctgac
ca-ta-c-a- ------gatc cg---g-c-a --a--att-- ---g-ccgat caat-ggacc
aagtta-ccc ta-gggataa -ca-gcgcaa tcccctttt- ----agagtt cctatcga-c
--aa-gg-gg g-ttta-cga cctcgatg-t tggat-ca-g ga----cnnn nnnnnnnnnn
nnnnnnnnnn nnnnnnnnnn nnnnnnnnnn nnnnnnnnnn nnnnnnnnnn nnnnnnnn
>Callichthyidae_Corydoras_reticulatus_1_1
nnnnnnaggt ----c-ctg- cc-t-gccca --gtga---c ttaaacggcc gc-ggtattt
-tgaccgtgc aaa-ggtagc -gc-aatca- cttgtc-ttt t-aaatgaag acctgtatga
atg-gtgga- a-cga-gggc ctaactgtc- tcccttttca agtca-atga aattgatcta
cccgtgcaga agc-ggg-t- a--tac-aaa tacaagacga gaagaccctt tggagc-tta
aga-t-t--a -a-aaatcaa --------ct g-tg-tc--- ---aa--a-- ----------
---------- ---------- ---tatttat taa------- --a--t--ag aact-a----
--------aa -----ta--- -g-------- ca--a-c--t ga-------t -c--------
---------- a-----t-aa ------tctt cggttggggc gaccacggaa t-aa-aaata
aacttccaca tgga----ct -g-ag-g--- ---------- ----act--- --------aa
cc--ttaa-a a--c-ca--- ag-aaa-gac atttctaagt -cacag-a-a -tt-tctgac
ca-ca-c-a- ------gatc cg---g-c-a --a--att-- ---g-ccgat caat-ggacc
aagtta-ccc ta-gggataa -ca-gcgcaa tcccctttt- ----agagtt cctatcga-c
--aa-gg-gg g-ttta-cga cctcgatg-t tggat-ca-g ga----cnnn nnnnnnnnnn
nnnnnnnnnn nnnnnnnnnn nnnnnnnnnn nnnnnnnnnn nnnnnnnnnn nnnnnnnn
>Callichthyidae_Corydoras_reticulatus_2_1
nnnnnnaggt ----c-ctg- cc-t-gccca --gtga---c ttaaacggcc gc-ggtattt
-tgaccgtgc aaa-ggtagc -gc-aatca- cttgtc-ttt t-aaatgaag acctgtatga
atg-gtgga- a-cga-gggc ctaactgtc- tcccttttca agtca-atga aattgatcta
cccgtgcaga agc-ggg-t- a--tac-aaa tacaagacga gaagaccctt tggagc-tta
aga-t-t--a -a-aaatcaa --------ct g-tg-tc--- ---aa--a-- ----------
---------- ---------- ---tattcat caa------- --a--t--ag aact-a----
--------aa -----ta--- -g-------- ca--a-c--t ga-------t -c--------
---------- a-----t-aa ------tctt cggttggggc gaccacggaa t-aa-aaata
aacttccaca tgga----ct -g-ag-g--- ---------- ----act--- --------aa
cc--ttaa-a a--c-ca--- ag-aaa-gac atttctaagt -cacag-a-a -tt-tctgac
ca-ca-c-a- ------gatc cg---g-c-a --a--att-- ---g-ccgat caat-ggacc
aagtta-ccc ta-gggataa -ca-gcgcaa tcccctttt- ----agagtt cctatcga-c
--aa-gg-gg g-ttta-cga cctcgatg-t tggat-ca-g ga----cnnn nnnnnnnnnn
nnnnnnnnnn nnnnnnnnnn nnnnnnnnnn nnnnnnnnnn nnnnnnnnnn nnnnnnnn
>Callichthyidae_Corydoras_reticulatus_3_1
nnnnnnaggt ----c-ctg- cc-t-gccca --gtga---c ttaaacggcc gc-ggtattt
-tgaccgtgc aaa-ggtagc -gc-aatca- cttgtc-ttt t-aaatgaag acctgtatga
atg-gtgga- a-cga-gggc ctaactgtc- tcccttttca agtca-atga aattgatcta
cccgtgcaga agc-ggg-t- a--tac-aaa tacaagacga gaagaccctt tggagc-tta
aga-t-t--a -a-aaatcaa --------ct g-tg-tc--- ---aa--a-- ----------
---------- ---------- ---tattcat caa------- --a--t--ag aact-a----
--------aa -----ta--- -g-------- ca--a-c--t ga-------t -c--------
---------- a-----t-aa ------tctt cggttggggc gaccacggaa t-aa-aaata
aacttccaca tgga----ct -g-ag-g--- ---------- ----act--- --------aa
cc--ttaa-a a--c-ca--- ag-aaa-gac atttctaagt -cacag-a-a -tt-tctgac
ca-ca-c-a- ------gatc cg---g-c-a --a--att-- ---g-ccgat caat-ggacc
aagtta-ccc ta-gggataa -ca-gcgcaa tcccctttt- ----agagtt cctatcga-c
--aa-gg-gg g-ttta-cga cctcgatg-t tggat-ca-g ga----cnnn nnnnnnnnnn
nnnnnnnnnn nnnnnnnnnn nnnnnnnnnn nnnnnnnnnn nnnnnnnnnn nnnnnnnn
>Callichthyidae_Corydoras_serratus_1_1
nnnnnnaggt ----c-ctg- cc-t-gccca --ctga---t ttcaacggcc gc-ggtattt
-tgaccgtgc aaa-ggtagc -gt-aatca- cttgtc-ttt t-aaatgaag acccgtatga
atg-gcaaa- a-cga-gggc ctaactgtc- tcccttctct ggtca-atga aattgattta
cccgtgcaga agc-gga-c- a--taa-att tacaagacga gaagaccctt tggagc-tta
aga-c-t--a -a-atatcaa --------ct a-tg-tc--- ---aa--g-- ----------
---------- ---------- ---tatttat aaa------- --a--t--ag aaca-a----
--------aa -----ta--- -g-------- ta--a-c--t ga-------c -c--------
---------- a-----c-gg ------tctt cggttggggc gaccacggaa t-aa-aacta
aacttccaca tgga----ct -g-gg-g--- ---------- ----aat--- --------aa
cc--ttaa-a g--c-ca--- ag-aaa-gac atttctaagt -cccag-a-a -tt-tctgac
ca-ca-c-a- ------gatc cg---g-c-a --a--ctt-- ---g-ccgat caat-gaacc
aagtta-ccc ta-gggataa -ca-gcgcaa tcccctttt- ----agagtc cccatcga-c
--aa-gg-gg g-ttta-cga cctcgatg-t tggat-ca-g ga----cnnn nnnnnnnnnn
nnnnnnnnnn nnnnnnnnnn nnnnnnnnnn nnnnnnnnnn nnnnnnnnnn nnnnnnnn
>Callichthyidae_Corydoras_stenocephalus_1_1
a-taggaggt ----c-ctg- cc-t-gccca --gtga---t ttcaacggcc gc-ggtattt
-tgaccgtgc aaa-ggtagc -gt-aatca- cttgtc-ttt t-aaatgaag acccgtatga
atg-gcaaa- a-cga-gggc ctacctgtc- tcccttttct ggtca-atga aattgattta
cccgtgcaga agc-ggg-t- a--taa-aat tacaagacga gaagaccctt tggagc-tta
aga-c-t--a -a-atatcaa --------ct a-tg-ta--- ---a------ ----------
---------- ---------- ----atattt taa------- --a--t--ag aacc-a----
--------aa -----ta--- -g-------- ta--a-c--t ga-------t -c--------
---------- g-----c-gg ------tctt cggttggggc gaccatggaa t-aa-aactt
aacttccaca cgga----ct -g-gg-g--- ---------- ----gaa--- --------ta
cc--ttaa-a a--c-tg--- ag-aaa-gac atttctaagt -cccag-a-a -tt-tctgac
ca-ca-c-a- ------gatc cg---g-c-a --a--ctt-- ---g-ccgat taat-gaacc
aagtta-ccc ta-gggataa -ca-gcgcaa tcccctttt- ----agagcc cccatcga-c
--aa-gg-gg g-ttta-cga cctcgatg-t tggat-ca-g ga----cat- cc-taat-gg
tgcag-cc-g -cta-tt--- --aa-gggtt cnnnnnnnnn nnnnnnnnnn nnnnnnnn
>Callichthyidae_Scleromystax_barbatus_1_1
nnnnnnaggt ----c-ctg- cc-t-gccca --gtga---c ttaaacggcc gc-ggtattt
-tgaccgtgc aaa-ggtagc -gc-aatca- cttgtc-ttt t-aaatgaag acctgtatga
atg-gtgga- a-cga-gggc ctaactgtc- tcccctttca agtca-atga aattgatcta
tccgtgcaga agc-ggg-t- a--tat-aac tacaagacga gaagaccctt tggagc-tta
aga-t-t--a -a-agatcaa --------ct a-tg-tc--- ---aa--a-- ----------
---------- ---------- ---tatttat taa------- --a--t--aa aact-a----
--------aa -----ta--- -g-------- ta--a-c--t ga-------t -c--------
---------- a-----c-aa ------tctt cggttggggc gaccacggaa t-aa-aaata
aacttccaca tgga----ct -g-ag-g--- ---------- ----act--- --------aa
cc--ttaa-a a--c-ca--- ag-aaa-gac atttctaagt -cacag-a-a -tt-tctgac
ca-ca-c-a- ------gatc cg---g-c-a --a--att-- ---g-ccgat caat-ggacc
aagtta-ccc ta-gggataa -ca-gcgcaa tcccctttc- ----agagtt cctatcga-c
--aa-gg-gg g-ttta-cga cctcgatg-t tggat-ca-g ga----cnnn nnnnnnnnnn
nnnnnnnnnn nnnnnnnnnn nnnnnnnnnn nnnnnnnnnn nnnnnnnnnn nnnnnnnn
>Callichthyidae_Scleromystax_barbatus_2_1
nnnnnnaggt ----c-ctg- cc-t-gccca --gtga---c ttaaacggcc gc-ggtattt
-tgaccgtgc aaa-ggtagc -gc-aatca- cttgtc-ttt t-aaatgaag acctgtatga
atg-gtgga- a-cga-gggc ctaactgtc- tcccctttca agtca-atga aattgatcta
tccgtgcaga agc-ggg-t- a--tat-aac tacaagacga gaagaccctt tggagc-tta
aga-t-t--a -a-agatcaa --------ct a-tg-tc--- ---aa--a-- ----------
---------- ---------- ---tatttat taa------- --a--t--aa aact-a----
--------aa -----ta--- -g-------- ta--a-c--t ga-------t -c--------
---------- a-----c-aa ------tctt cggttggggc gaccacggaa t-aa-aaata
aacttccaca tgga----ct -g-ag-g--- ---------- ----act--- --------aa
cc--ttaa-a a--c-ca--- ag-aaa-gac atttctaagt -cacag-a-a -tt-tctgac
ca-ca-c-a- ------gatc cg---g-c-a --a--att-- ---g-ccgat caat-ggacc
aagtta-ccc ta-gggataa -ca-gcgcaa tcccctttc- ----agagtt cctatcga-c
--aa-gg-gg g-ttta-cga cctcgatg-t tggat-ca-g ga----cnnn nnnnnnnnnn
nnnnnnnnnn nnnnnnnnnn nnnnnnnnnn nnnnnnnnnn nnnnnnnnnn nnnnnnnn
>Cetopsidae_Helogenes_marmoratus_1_1
nnnnnnnnnn nnnnnnnnnn nnnnnnnnnn nnnnnnnnnn nnaaacggcc gc-ggtattt
-tgaccgtgc gaa-ggtagc -gc-aatca- cttgtc-ttc t-aaatgaag acctgtatga
atg-gtaga- a-cga-gggc ttaactgtc- tcccttttcc agtca-atga aattgattta
cccgtgcaga agc-ggg-t- a--taa-tta tacaagacga gaagaccctt tggagc-tta
aga-t-a--- -ataggtcac --------ct a-tg-tc--- ---aa----- ----------
---------- ---------t acaatg---- ---------- --------ta aact-a----
--------aa -----ta--- -ga------- aa--a----t ga-------- -c--------
---------- c-----tggc ------tctt cagttggggc gactatggga g-aa-aaaca
agctcccacg aaga----tt -g-ga----- --ctaa---- ---------- --------aa
ac--ctag-a c--c-ta--- ag-aaa-aac atttctaaga -cacag-a-a -ca-tctgac
tttta-t--- ------gatc cg---g-c-- -----cacc- ---g-ccgat taac-gaaac
aagtta-ccc ta-gggataa -ca-gcgcaa tcccctcca- ----agagcc catatcga-c
--aa-gg-gg g-ttta-cga cctcgatg-t tggat-ca-g ga----cat- cc-taat-gg
tgcaa-cc-g -cta-tt--- --aa-gggtt cg-tt-tg-t t-caacg-a- ttaa-agt
>Characidae_Bryconamericus_exodon_1_1
a-taagaggt ----c-cta- cc-t-gccca --gtga---c ttaaacggcc gc-ggtattt
-tgaccgtgc taa-ggtagc -gc-aatca- cttgtc-ttt t-aaatgaag acctgtatga
atg-gtgga- a-cga-gggc ttaactgtc- tcccttttca ggtca-gtga aattgatctg
cccgtgcaga agc-gga-c- a--taa-aaa tacaagacga gaagaccctt tggagc-tta
aga-c-a--c -a-aggtcaa --------ct a-tg-tc--- ---aa--a-- aatt---ccc
---------- --a------t t-act----g gaa------- --a--t--aa aaca-a----
--------aa -----ta--- --------t- ta--a-c--t ga-------- -c--------
---------- c-----aaag ------tctt cggttggggc gaccgcgggg g-aa-aataa
agcccccatg tgga----at -g-gg----- ---------- --ata----- ----------
tc--ctaa-a a--c-ca--- cg-agg-gac acctctaagt -cacag-a-a -ca-tctgac
ta--a-a-a- ------gatc cg---g-cac --c----t-- aa-g-ccgat caac-gaacc
aagtta-ccc ta-gggataa -ca-gcgcaa tcccctcca- ----agagtc catatcga-c
--aa-gg-gg g-ttta-cga cctcgatg-t tggat-ca-g ga----cat- cc-taat-gg
tgcag-cc-g -cta-tt--- --aa-gggtt cg-tt-tg-t t-caacg-a- ttaa-agt
>Characidae_Bryconamericus_lethostigmus_1_1
a-taagaggt ----c-cta- cc-t-gccca --gtga---c ttaaacggcc gc-ggtattt
-tgaccgtgc taa-ggtagc -gc-aatca- cttgtc-ttt t-aaatgaag acctgtatga
atg-gtgga- a-cga-gggc ttaactgtc- tcccttttca ggtca-gtga aattgatctg
cccgtgcaga agc-gga-c- a--taa-gaa tacaagacga gaagaccctt tggagc-tta
aga-c-a--c -a-aggccaa --------tt a-tg-tc--- ---aa--a-- aatt---cct
---------- --a------t a-aat----g gaa------- --a--t--aa aaca-g----
--------ag -----ta--- --------a- ta--a-c--t ga-------- -c--------
---------- c-----aaag ------tctt cggttggggc gaccgcgggg g-aa-agtaa
agcccccatg tgga----at -g-gg----- ---------- --ac------ ---------a
ac--ctaa-a a--c-ca--- cg-agg-gac acctctaagt -cacag-a-a -ca-tctgac
ca--a-a-a- ------gatc cg---g-cat --c----t-- ag-g-ccgat caac-gaacc
aagtta-ccc ta-gggataa -ca-gcgcaa tcccctcca- ----agagtc catatcga-c
--aa-gg-gg g-ttta-cga cctcgatg-t tggat-ca-g ga----cat- cc-taat-gg
tgcag-cc-g -cta-tt--- --aa-gggtt cg-tt-tg-t t-caacg-a- ttaa-agt
>Characidae_Diapoma_guarani_1_1
a-taagaggt ----c-cta- cc-t-gccca --gtga---c ttaaacggcc gc-ggtattt
-tgaccgtgc taa-ggtagc -gc-aatca- cttgtc-ttt t-aaatgaag acctgtatga
atg-gtgga- a-cga-gggc ttaactgtc- tcccttttca ggtca-gtga aattgatctg
cccgtgcaga agc-gga-c- a--taa-cca tacaagacga gaagaccctt tggagc-tta
aga-c-a--c -a-aggtcaa --------tt a-tg-tc--- ---aa--a-- aatt---cct
---------- --a------t t-aag----a gaa------- --a--t--aa aaca-a----
--------ag -----ta--- --------t- ta--a-c--t ga-------- -c--------
---------- c-----aacg ------tctt cggttggggc gaccacgggg g-aa-aacaa
agcccccatg tgga----at -g-gg----- ---------- --at------ --------aa
ac--ctag-a a--c-ca--- cg-agg-gac acctctaagt -cacag-a-a -ca-tctgac
ca--a-t-a- ------gatc cg---g-cac -------c-- aa-g-ccgat caac-gaacc
aagtta-ccc ta-gggataa -ca-gcgcaa tcccctcca- ----agagtc catatcga-c
--aa-gg-gg g-ttta-cga cctcgatg-t tggat-ca-g ga----cat- cc-taat-gg
tgcag-cc-g -cta-tt--- --aa-gggtt cg-tt-tg-t t-caacg-a- ttaa-agt
>Characidae_Eretmobrycon_emperador_1_1
a-taagaggt ----c-cta- cc-t-gccca --gtga---c tttaacggcc gc-ggtattt
-tgaccgtgc taa-ggtagc -gc-aatca- cttgtc-ttt t-aaatgaag acccgtatga
atg-gtgga- a-cga-gggc ttaactgtc- tcccttttca ggtca-gtga aattgatctg
tccgtgcaga agc-gga-c- a--taa-aca tacaagacga gaagaccctt tggagc-tta
aga-c-a--t -a-aagtcaa --------ct a-tg-tc--- ---aa--a-- aatc---tct
---------- --g------t a-aac----g aga------- --g--c--ca aaca-a----
--------aa -----ta--- --------t- ta--a-c--t ga-------- -c--------
---------- t-----caag ------tctt cggttggggc gaccacgggg g-aa-aacaa
agcccccatg tgga----at -g-gg----- ---------- --gta----- --------aa
ac--ctaa-a a--c-ca--- cg-agg-gac acctctaagt -cacag-a-a -ca-tctgac
ca--a-a-a- ------gatc cg---g-cac -------t-- aa-g-ccgat caac-gaacc
aagtta-ccc ta-gggataa -ca-gcgcaa tcccctcca- ----agagtc catatcga-c
--aa-gg-gg g-ttta-cga cctcgatg-t tggat-ca-g ga----cat- cc-taat-gg
tgcag-cc-g -cta-tt--- --aa-gggtt cg-tt-tg-t t-caacg-a- ttaa-agt
>Characidae_Eretmobrycon_terrabensis_1_1
a-taagaggt ----c-cta- cc-t-gccca --gtga---c tttaacggcc gc-ggtattt
-tgaccgtgc taa-ggtagc -gc-aatca- cttgtc-ttt t-aaatgaag acccgtatga
atg-gtgga- a-cga-gggc ttaactgtc- tcccttctta ggtca-gtga aattgatctg
ttcgtgcaga agc-gaa-c- a--taa-aca tacaagacga gaagaccctt tggagc-tta
aga-c-a--c -a-aagtcaa --------ct a-tg-tc--- ---aa--a-- agtc---tct
---------- --g------t a-aaa----g aga------- --a--c--ca aaca-a----
--------aa -----ta--- --------t- ca--a-c--t ga-------- -c--------
---------- t-----caag ------tctt cggttggggc gaccacgggg g-aa-aacaa
agcccccatg tgga----at -g-gg----- ---------- --ata----- --------aa
ac--ctaa-a a--c-ca--- cg-agg-gac acctctaagt -cacag-a-a -ca-tctgac
ca--a-a-a- ------gatc cg---g-cac -------t-- aa-g-ccgat caac-gaacc
aagtta-ccc ta-gggataa -ca-gcgcaa tcccctcca- ----agagtc catatcga-c
--aa-gg-gg g-ttta-cga cctcgatg-t tggat-ca-g ga----cat- cc-taat-gg
tgcag-cc-g -cta-tt--- --aa-gggtt cg-tt-tg-t t-caacg-a- ttaa-agt
>Characidae_Gephyrocharax_atracaudatus_1_1
a-taagaggt ----c-cta- cc-t-gccca --gtga---c ttaaacggcc gc-ggtattt
-tgaccgtgc taa-ggtagc -gc-aatca- cttgtc-ttt t-aaatgaag acctgtatga
atg-gtgga- a-cga-gggc ttaactgtc- tcccttttca ggtca-gtga aattgatctg
cccgtgcaga agc-gga-c- a--taa-aga tacaagacga gaagaccctt tggagc-tta
aga-c-a--c -a-aggtcaa --------ct a-tg-tc--- ---aa--a-- aatc---cct
---------- --a------t a-aat----g aga------- --a--c--ta aaca-a----
--------aa -----ta--- --------t- ta--a-c--t ga-------- -c--------
---------- c-----aaag ------tctt cggttggggc gaccgcgggg g-aa-aacaa
agcccccatg tgga----ac -g-gg----- ---------- --ata----- --------aa
ac--ctaa-a a--c-ca--- cg-agg-gac acctctaagt -cacag-a-a -ca-tctgac
ca--a-a-a- ------gatc cg---g-cac --c----t-- aa-g-ccgat caac-gaacc
aagtta-ccc ta-gggataa -ca-gcgcaa tcccctcca- ----agagtc catatcga-c
--aa-gg-gg g-ttta-cga cctcgatg-t tggat-ca-g ga----cat- cc-taat-gg
tgcag-cc-g -cta-tt--- --aa-gggtt cg-tt-tg-t t-caacg-a- ttaa-agt
>Characidae_Hemibrycon_taeniurus_1_1
a-taagaggt ----c-ctg- cc-t-gccca --gtga---c ttaaacggcc gc-ggtattt
-tgaccgtgc taa-ggtagc -gc-aatca- cttgtc-ttt t-aaatgaag acctgtatga
atg-gtgga- a-cga-gggc ttaactgtc- tcccttttca ggtca-gtga aattgatctg
cccgtgcaga agc-gga-c- a--taa-gaa tacaagacga gaagaccctt tggagc-tta
aga-c-a--c -a-ggatcaa --------ct a-tg-tc--- ---aa--a-- aatc---ccc
---------- --c------t a-aat----g gaa------- --a--c--aa aaca-a----
--------aa -----ta--- --------t- ta--a-c--t ga-------- -t--------
---------- c-----tgag ------tctt cggttggggc gaccgcgggg g-aa-aacaa
agcccccatg tgga----aa -g-gg----- ---------- --taattt-- --------aa
ac--ctaa-a a--c-ca--- cg-agg-aac acctctaagt -cacag-a-a -ca-tctgac
ca--a-a-a- ------gatc cg---g-cat --t----t-- aa-g-ccgat caac-gaacc
aagtta-ccc ta-gggataa -ca-gcgcaa tcccctcca- ----agagtc catatcga-c
--aa-gg-gg g-ttta-cga cctcgatg-t tggat-ca-g ga----cat- cc-taat-gg
tgcag-cc-g -cta-tt--- --aa-gggtt cg-tt-tg-t t-caacg-a- ttaa-agt
>Characidae_Hyphessobrycon_eques_1_1
a-taggaggt ----c-ttg- cc-t-gccca --gtgac--t tttaacggcc gc-ggtattt
-tgaccgtgc aaa-ggtagc -gc-aatca- cttgtc-ttt t-aaatgaag acctgtatga
atg-gtgaa- a-cga-gggc ttaactgtc- tccccttttt gatca-gtga aattgatcta
cccgtgcaga agc-ggg-t- a--taa-tta tacaagacga gaagacccta tggagc-tta
aga-c-a--c -a-aagtcaa --------ct g-cg-ta--- ---at--a-- aact---cct
---------- ---------c taa------a aga------- --g--c--aa aaca-a----
--------ag -----ca--- -a-------- c---a-c--t ga-------- -c--------
---------- c-----agcg ------tctt cggttggggc gaccacgggg g-ca-aaaaa
atcccccacg tgga----ac -t-ag-ac-a t--------- ---------- --------tt
t---ccta-a a--c-ca--- cg-agg-cac acctctaagt -cacag-a-a -cc-tctgac
ct--t-a-a- ------gatc cg---g-cac ---------t ta-g-ccgat caac-ggacc
aagtta-ccc ta-gggataa -ca-gcgcaa tcccctcca- ----agagtc catatcga-c
--aa-gg-gg g-ttta-cga cctcgatg-t tggat-ca-g ga----cat- cc-taat-gg
tgcag-cc-g -cta-tt--- --aa-gggtt cg-tt-tg-t t-caacg-a- ttaa-agt
>Characidae_Lophiobrycon_weitzmani_1_1
a-taagaggt ----c-cta- cc-t-gccca --gtga---c ttaaacggcc gc-ggtattt
-tgaccgtgc taa-ggtagc -gc-aatca- cttgtc-ttt t-aaatgaag acctgtatga
atg-gtgga- a-cga-gggc ttaactgtc- tcccttttca ggtca-gtga aattgatctg
cccgtgcaga agc-gga-c- a--taa-aga tacaagacga gaagaccctt tggagc-tta
aga-c-a--c -a-aagtcaa --------at a-tg-tc--- ---aa--a-- aacc---cct
---------- --a------t a-aag----g agt------- --a--c--ta aaca-a----
--------aa -----ta--- --------t- ta--a-c--t ga-------- -c--------
---------- t-----aaag ------tctt cggttggggc gaccacgggg g-aa-aataa
agcccccacg tgga----at -g-gg----- ---------- --ata----- --------aa
ac--ctaa-a a--c-ca--- cg-agg-gac acctctaagt -cacag-a-a -ca-tctgac
ca--a-a-a- ------gatc cg---g-cac --c----t-- gt-g-ccgat caac-gaacc
aagtta-ccc ta-gggataa -ca-gcgcaa tcccctcca- ----agagtc catatcga-c
--aa-gg-gg g-ttta-cga cctcgatg-t tggat-ca-g ga----cat- cc-taat-gg
tgcag-cc-g -cta-tt--- --aa-gggtt cg-tt-tg-t t-caacg-a- ttaa-agt
>Characidae_Mimagoniates_inequalis_1_1
a-taagaggt ----c-cta- cc-t-gccca --gtga---c ttaaacggcc gc-ggtattt
-tgaccgtgc taa-ggtagc -gc-aatca- cttgtc-ttt t-aaatgaag acctgtatga
atg-gtgga- a-cga-gggc ttaactgtc- tcccttttca ggtca-gtga aattgatctg
cccgtgcaga agc-gga-c- a--taa-aaa tacaagacga gaagaccctt tggagc-tta
aga-c-a--c -a-agatcaa --------ct a-tg-tc--- ---aa--a-- aacc---cta
---------- --a------t a-aaa----g gat------- --a--t--tt aaca-a----
--------aa -----ta--- --------t- ta--a-c--t ga-------- -t--------
---------- c-----aaag ------tctt cggttggggc gaccacgggg g-aa-aataa
agcccccatg tgga----at -g-gg----- ---------- --ata----- --------aa
ac--ctaa-a a--c-ca--- cg-agg-gac acctctaagt -cacag-a-a -ca-tctgac
ca--a-a-a- ------gatc cg---g-cac --c----a-- aa-g-ccgat caac-gaacc
aagtta-ccc ta-gggataa -ca-gcgcaa tcccctcca- ----agagtc catatcga-c
--aa-gg-gg g-ttta-cga cctcgatg-t tggat-ca-g ga----catn nnnnnnnnnn
nnnnnnnnnn nnnnnnnnnn nnnnnnnnnn nnnnnnnnnn nnnnnnnnnn nnnnnnnn
>Characidae_Moenkhausia_costae_1_1
a-taggaggt ----c-cta- cc-t-gcccg --gtgac--c ttaaacggcc gc-ggtattt
-tgaccgtgc aaa-ggtagc -gc-aatca- cttgtc-ttt t-aaatagag acctgcatga
atg-gtgaa- a-cga-gggc ttaactgtc- tcccctctcc aatca-atga aattgatcta
cccgtgcaga agc-ggg-t- a--tta-aca tacaagacga gaagacccta tggagc-tta
aga-t-a--t ---aagtcac --------ct g-tg-ta--- ---aa--a-- acct---cta
---------- ---a-----t caa------a aga------- --a--c--aa aaca-a----
--------aa -----ca--- -a-------- cg--a-c--t ga-------- -c--------
---------- t-----gaca ------tctt cggttggggc gaccacggga g-aa-aaaaa
atcccccgcg tgga----at -g-ag-gt-a t--------- ---------- --------tc
cc--ttaa-a a--c-ca--- cg-agg-tac acctctaagt -cacag-a-a -ct-tctgac
ca--a-a-a- ------gatc cg---g-cac ---------t aa-g-ccgat caac-gaacc
aagtta-ccc ta-gggataa -ca-gcgcaa tcctcttca- ----agagtt cctatcga-c
--aa-gg-gg g-ttta-cga cctcgatg-t tggat-ca-g ga----cat- cc-taat-gg
tgcag-cc-g -cta-tt--- --aa-gggtt cg-tt-tg-t t-caacg-a- ttaa-agt
>Characidae_Tetragonopterus_chalceus_1_1
a-taagaggt ----c-cta- cc-t-gccca --gtga---t ttaaacggcc gc-ggtattt
-tgaccgtgc taa-ggtagc -gc-aatca- cttgtc-ttt t-aaatgaag acctgtatga
atg-gtgga- a-cga-gggc ttaactgtc- tcccttttta ggtca-gtga aattgatctg
cccgtgcaga agc-gga-c- a--tag-ata tacaagacga gaagaccctt tggagc-tta
aga-c-a--t -a-aagtcaa --------ct a-tg-tc--- ---aa--a-- aatc---tta
---------- --a------t a-aac----a aga------- --g--a--ta aaca-a----
--------aa -----ta--- --------a- ca--a-c--t ga-------- -c--------
---------- c-----agag ------tctt cggttggggc gaccgcgggg g-aa-aatca
agcccccatg tgga----at -g-gg----- ---------- --tta--c-- --------aa
ac--ctaa-a a--c-ta--- tg-agg-aac acctctaagc -cacag-a-a -tt-tctgac
ca--a-a-a- ------gatc cg---g-cat -------a-- ta-g-ccgat caac-ggacc
aagtta-ccc ta-gggataa -ca-gcgcaa tcccctcca- ----agagtt catatcga-c
--aa-gg-gg g-ttta-cga cctcgatg-t tggat-ca-g ga----cat- cc-taat-gg
tgcag-ca-g -ctt-tt--- --aa-gggtt cg-tt-tg-t t-caacg-a- ttaa-agt
>Cichlidae_Amatitlania_myrnae_1_1
a-tgagaggt ----c-ccg- cc-t-gccca --gtga---c tttaacggcc gc-ggtattt
-tgaccgtgc aaa-ggtagc -gc-aatca- cttgtc-ctt t-aaatgagg gcctgtatga
atg-gcacc- a-cga-gggc tcaactgtc- tcctttctcc tgtca-atga aattgatctc
cccgtgcaga agcgggg--- a--tct-ccc cataagacga gaagacccta tggagc-ttc
agg-c-a-cc ---agaacag -------act a-tg-tt--- ---aa--g-c accc---ta-
---------- --ata----t -aa------- -aa------- -ga--c-a-a aactaa----
---------- ----cta--- -g-------- ----gccc-t gt-------t -c--------
---------- ta-----atg ------cctt tggttggggc gaccgcgggg a-aa-taaaa
aacccccacg tgga----ct -a-agagc-a ccc------- ---------- -----tttac
tc--ttac-a a--c-ca--- ag-ggc-tac agccctaagt -aacag-a-a -tc-tctgac
cat---aaa- -----tgatc cg---g-t-- --a----c-- -ga--ccgat caac-gaacc
gagtta-ccc ta-gggataa -ca-gcgcaa tccccttct- ----agagtc catatcga-c
--aa-gg-gg g-ttta-cga cctcgatg-t tggat-ca-g ga----cat- cc-tatt-gg
tgcag-cc-g -cta-tt--- --aa-gggtt cg-tt-tg-t t-caacg-a- ttnnnnnn
>Cichlidae_Biotodoma_wavrini_1_1
a-taagaggt ----c-ccg- cc-t-gcccc --gtga---c tttaacggcc gc-ggtattt
-tgaccgtgc aaa-ggtagc -gc-aatca- cttgtc-ttt t-aaatgaag acccgtatga
aag-gcacc- a-cga-gggc ttaactgtc- tcctttttcc cgtca-atga aattgatctt
cccgtgaaga agcggga--- a--cac-act cataagacga gaagacccta tggagc-ttt
agg-c-t-ct ---agaacag -------act a-tg-tc--- ---aa--g-a accc---ca-
---------- --aaa----c -aa------- -ag------- -aa--c-a-g aactta----
---------- ----tta--- -a-------- ----ttcc-t gt-------c -c--------
---------- ta----catg ------cctt tggttggggc gaccacgggg a-aa-caacc
aacccccatg tgga----ct -g-agaac-a ccac------ --------cc ttt-cgtttc
tc--tcaa-a a--c-cc--- ag-gac-cac cctcctaagt -aacag-a-a -tt-tctgac
cta---ata- -----tgatc cg---g-c-- --a----c-- -aa--ccgat ccac-ggacc
cagtta-ccc ta-gggataa -ca-gcgcaa tccccttct- ----agagcc catatcga-c
--aa-ga-gg g-ttta-cga cctcgatg-t tggat-ca-g ga----cat- cc-tatt-gg
tgtaa-cc-g -cta-tt--- --ta-gggtt cg-tt-tg-t t-caacg-a- tnnnnnnn
>Cichlidae_Bujurquina_vittata_1_1
a-taagaggt ----c-ccg- cc-t-gccca --gtga---c tttaacggcc gc-ggtattt
-taaccgtgc aaa-ggtagc -gc-aatca- cttgtc-ctt t-aaatgaag acctgtatga
acg-gctcc- a-cga-gggc ttaactgtc- tccttttccc tgtca-atga aattgatctc
cccgtgcaga agcgggg--- a--taa-tta cataagacga gaagacccta tggagc-ttt
agg-c-t-cc ---agaacag -------act a-tg-ta--- ---aa--a-c accc---tt-
---------- --gca----t -aa------- -aa------- -ga--c-a-a aactta----
---------- ----tta--- -g-------- ----gccc-t gt-------t -c--------
---------- taa---tatg ------cctt tggttggggc gaccgcgggg a-at-tacac
aacccccatg tgga----ct -a-ggagt-a taa------- ---------- ------tttc
tc--ctac-a a--c-ct--- ag-agc-tac cgctctaagt -aacag-a-a -ta-tttgac
caa---tga- -----tgatc cg---g-c-- --a----c-- -ag--ccgat caac-gaatc
aagtta-ccc ta-gggataa -ca-gcgcaa tccccttct- ----agagtc cctatcga-c
--aa-gg-gg g-ttta-cga cctcgatg-t tggat-ca-g ga----cat- cc-tatt-gg
tgtaa-cc-g -cta-tt--- --aa-gggtt cg-tt-tg-t t-caacg-a- ttaa-agt
>Cichlidae_Cichla_piquiti_2_1
nnnnnnnnnn nnnnnnnnnn nnnnnnnnnn nnnnnnnnnn tttaacggcc gc-ggtattt
-tgaccgtgc aaa-ggtagc -gc-aatca- cttgtc-ttt t-aaatgaag acccgtatga
atg-gcaca- a-cga-gggc ttaactgtc- tcctttttcc cgtca-atga aattgatctc
cccgtgcaga agcgggg--- a--tac-gcc cataagacga gaagacccta tggagc-ttt
agg-c-t-tc -t-gaacaga --------ct a-tg--t--- --taa--g-- cccc---t--
---------- -aata----c aaaag----- ---------- --a--c--aa aact------
--------aa t----ta--- -g-------- ----accc-c gt-------- -t--------
---------- caa-a---tg ------cctt tggttggggc gaccgcgggg a-aa-taaaa
aacccccacg tgga----ct -a-agaac-a c--------- ---------- ---ta-ctcc
tc--ttaa-a a--c-ca--- ag-aac-cac cactctaagc -aacag-a-a -c-ttctgac
ca----aaa- ---a-tgatc cg---g--ca --a------- --ag-ccgat caac-ggacc
gagtta-ccc ta-gggatnn nnnnnnnnnn nnnnnnnnnn nnnnnnnnnn nnnnnnnnnn
nnnnnnnnnn nnnnnnnnnn nnnnnnnnnn nnnnnnnnnn nnnnnnnnnn nnnnnnnnnn
nnnnnnnnnn nnnnnnnnnn nnnnnnnnnn nnnnnnnnnn nnnnnnnnnn nnnnnnnn
>Cichlidae_Cichlasoma_amazonarum_1_1
a-taagaggt ----c-ccg- cc-t-gccca --gtga---c ttcaacggcc gc-ggtattt
-tgaccgtgc aaa-ggtagc -gc-aatca- cttgtc-ttt t-aaatgaag acctgtatga
atg-gcacc- a-cga-gggc ttaactgtc- tcctttttcc tgtca-atga aattgatctc
cccgtgcaga agcgggg--- a--ttt-taa cataagacga gaagacccta tggagc-ttc
agg-c-t-cc ---agaacag -------act a-tg-tt--- ---aa--a-a accc---tc-
---------- --cca----c -aa------- -aa------- -ga--c-a-a aactta----
---------- ----tta--- -g-------- ----gccc-t gt-------t -c--------
---------- ca-----atg ------cctt tggttggggc gaccgcgggg a-aa-cgaaa
aacccccata cgga----cc -g-ggagc-a tca------- ---------- ------ctcc
tc--ccaa-a a--c-ca--- ag-agc-aac acctctaagt -aacag-t-a -ca-tctgac
caa-c-aaa- -----tgatc cg---g-c-- --a----c-- -ag--ccgat caac-ggacc
gagtta-ccc ta-gggataa -ca-gcgcaa tccccttct- ----agagcc catatcga-c
--aa-gg-gg g-ttta-cga cctcgatg-t tggat-ca-g ga----cat- cc-tatt-gg
tgcag-cc-g -cta-tt--- --aa-gggtt cg-tt-tg-t t-caacg-a- ttaa-agt
>Cichlidae_Guianacara_stergiosi_1_1
a-taagaggt ----c-ccg- cc-t-gccca --gtga---c ttcaacggcc gc-ggtattt
-tgaccgtgc aaa-ggtagc -gc-aatca- cttgtc-ttt t-aaatgaag acccgtatga
atg-gcacc- a-cga-gggc ctagctgtc- tcctttctcc tgtca-atga aattgatctc
cccgtgcaga agcgggg--- a--tac-caa cataagacga gaagacccta tggagc-ttt
agg-c-t-cc ---aaagcag -------act a-tg-ta--- ---aa--a-c atcc---t--
---------- -agaa----c -aa------- -aa------- -ga--c-a-a aactaa----
---------- ----tta--- -g-------- ----cccc-t gc-------c -c--------
---------- tt----tatg ------cctt tggttggggc gaccgcgggg a-aa-caaac
aacccccacg tgga----cc -g-agagc-a caaa------ --------cc --ctttcatc
tt--ccac-a a--c-ct--- ag-ggc-tac agccctaagt -aacag-a-a -tt-tctgac
cactt-cca- ----tcgatc cg---g-t-- --c---cc-- aaga-ccgat caac-gaacc
cagtta-ccc ta-gggataa -ca-gcgcaa tccccttct- ----agagcc catatcga-c
--aa-gg-gg g-ttta-cga cctcgatg-t tggat-ca-g ga----cat- cc-tatt-gg
tgcaa-cc-g -cta-tt--- --aa-gggtt cg-tt-tg-t t-caacg-a- ttnnnnnn
>Cichlidae_Gymnogeophagus_setequedas_1_1
nnnnngaggt ----c-ccg- cc-t-gccct --gtga---c tttaacggcc gc-ggtattt
-tgaccgtgc aaa-ggtagc -gc-aatca- cttgtc-ttt t-aaatgaag acccgtatga
atg-gcatc- a-cga-gggc ttaactgtc- tcctttttcc cgtca-atga aattgatttc
cccgtgcaga agcgggg--- a--tgc-ccc cataagacga gaagacccta tggagc-ttt
agg-c-t-cc ---agagcag -------act a-tg-tc--- ---aa--a-a accc---tt-
---------- -acga----c -aa------- -aa------- -ga--c-a-a aactta----
---------- ----tta--- -g-------- ----tccc-t gc-------t -t--------
---------- ta----catg ------cctt tggttggggc gaccgcgggg a-aa-caaaa
aacccccacg tgga----cc -a-ggagc-a cca------- ---------- --------cc
tc--ctaa-a a--c-ct--- ag-gat-cac cttcctaagt -agcag-a-a -ct-tctgac
caaca-ca-- -----agatc cg---g-c-- --a---cc-- agg--ccgat caac-gaacc
cagtta-ccc ta-gggataa -ca-gcgcaa tccccttct- ----agagtc catatcga-c
--aa-gg-gg g-ttta-cga cctcgatg-t tggat-ca-g ga----cat- cc-tatt-gg
tgtag-cc-g -cta-tt--- --aa-gggtt cg-tt-tg-t t-caacg-a- ttnnnnnn
>Cichlidae_Heroina_isonycterina_1_1
a-taagaggt ----c-ccg- cc-t-gccca --gtga---c tttaacggcc gc-ggtattt
-tgaccgtgc aaa-ggtagc -gc-aatca- cttgtc-ctt t-aaatgaag acctgtatga
atg-gcacc- a-cga-gggc tcaactgtc- tcctttctcc tgtca-atga aattgatctc
cccgtgcaga agcgggg--- a--tta-ccc cataagacga gaagacccta tggagc-ttc
aag-c-t-cc ---agaacag -------acc a-tg-tt--- ---aa--g-c accc---ca-
---------- -aaca----c ---------- -aa------- -ga--c-a-a aactaa----
---------- ----tta--- -a-------- ----accc-t gt-------t -c--------
---------- ta-----atg ------cttt tggttggggc gaccgcgggg a-aa-caaaa
aacccccatg tgga----cc -a-ggagc-a c--------- ---------- ------tcac
tc--ccac-a a--c-cc--- ag-ggc-tac agccctaagt -aacaa-a-a -cc-tttgac
cat---taa- -----tgatc cg---g-c-- --a----t-- -gg--ccgat caac-gaacc
gagtta-ccc ta-gggataa -ca-gc-caa tccccttct- ----agagcc catatcga-c
--aa-gg-gg g-ttta-cga cctcgatg-t tggat-ca-g ga----cat- cc-tatt-gg
tgcag-cc-g -cta-tt--- --aa-gggtt cg-tt-tg-t t-caacg-a- ttnnnnnn
>Cichlidae_Herotilapia_multispinosa_1_1
a-taggaggt ----c-ccg- cc-t-gccca --gtga---c tttaacggcc gc-ggtattt
-tgaccgtgc aaa-ggtagc -gc-aatca- cttgtc-ttt t-aaatgaag acctgtatga
atg-gcatc- a-cga-gggc tcaactgtc- tcctttctcc tgtca-atga aattgatctc
cccgtgcaga agcgggg--- a--tac-caa cataagacga gaagacccta tggagc-ttt
agg-c-a-cc ---agaacag -------act a-tg-tt--- ---aa--g-c accc---ta-
---------- -ctca----t -aa------- -aa------- -ga--c-a-a aactaa----
---------- ----tta--- -g-------- ----accc-t gt-------t -c--------
---------- ca-----atg ------cttt tggttggggc gaccgcgggg a-aa-caaaa
accccccatg tgga----ct -a-ggagc-a acc------- ---------- -----tctac
tc--ccac-a a--c-cc--- ag-ggc-tac aaccctaagt -aacag-a-a -tt-tctgac
cat---aaa- -----tgatc cg---g-c-- --a----c-- -ag--ccgat caac-gaacc
gagtta-ccc ta-gggataa -ca-gcgcaa tccccttct- ----agagtc catatcga-c
--aa-gg-gg g-ttta-cga cctcgatg-t tggat-ca-g ga----cat- cc-tatt-gg
tgcag-cc-g -cta-tt--- --aa-gggtt cg-tt-tg-t t-caacg-a- ttnnnnnn
>Cichlidae_Hypsophrys_nicaraguensis_1_1
a-taagaggt ----c-ccg- cc-t-gcccg --gtga---c tttaacggcc gc-ggtattt
-tgaccgtgc aaa-ggtagc -gc-aatca- cttgtc-ctt t-aaatgaag acctgtatga
atg-gcacc- a-cga-gggc tcaactgtc- tcctttctcc cgtca-atga aattgatctc
cccgtgcaga agcgggg--- a--tta-ccc cataagacga gaagacccta tggagc-ttc
agg-c-t-cc ---agaacag -------act a-tg-tc--- ---ca--g-c accc---ta-
---------- --aca----c -aa------- -aa------- -ga--c-a-a aactaa----
---------- ----tta--- -g-------- ----accc-t gt-------t -c--------
---------- ta-----atg ------cctt tggttggggc gaccgcgggg a-aa-caaaa
aacccccacg tgga----ct -a-agaac-a cct------- ---------- -----cccat
tc--ttac-a a--c-cc--- ag-ggc-tac aaccctaagt -aacag-a-a -tt-tctgac
cat---aaa- -----tgatc cg---g-t-- --a----c-- -aa--ccgat caac-gaacc
gagtta-ccc ta-gggataa -ca-gcgcaa tccccttct- ----agagtc catatcga-c
--aa-gg-gg g-ttta-cga cctcgatg-t tggat-ca-g ga----cat- cc-tatt-gg
tgcag-cc-g -cta-tt--- --aa-gggtt cg-tt-tg-t t-caacg-a- ttaa-agt
>Cichlidae_Nandopsis_ramsdeni_1_1
a-taagaggt ----c-ccg- cc-t-gcccg --gtga---c tttaacggcc gc-ggtatct
-tgaccgtgc aaa-ggtagc -gc-aatca- cttgtc-ttt t-aaatgaag acctgtatga
atg-gcacc- a-cga-gggc tcaactgtc- tcctttttcc tgtca-atga aattgatctc
cccgtgcaga agcgggg--- a--ttc-ctc cataagacga gaagacccta tggagc-ttc
agg-c-t-ct ---agaacag -------act a-tg-tt--- ---aa--g-a accc---tc-
---------- -aaca----c -aa------- -aa------- -ga--c-a-a aactaa----
---------- ----tta--- -g-------- ----gccc-t gt-------t -c--------
---------- ca-----atg ------cctt tggttggggc gaccgcgggg a-aa-caaaa
accccccatg tgga----ct -a-ggagt-- acc------- ---------- ------ttac
tc--ccac-a a--c-cc--- ag-ggc-tac agccctaagt -aacag-a-a -tt-tctgac
cat---aaa- -----tgatc cg---g-t-- --t----c-- taa--ccgat caac-gaacc
gagtta-ccc ta-gggataa -ca-gcgcaa tccccttct- ----agagtc catatcga-c
--aa-gg-gg g-ttta-cga cctcgatg-t tggat-ca-g gg----cat- cc-tatt-gg
tgcag-cc-g -cta-tt--- --aa-gggtt cg-tt-tg-t t-caacg-a- ttaa-agt
>Cichlidae_Nannacara_anomala_1_1
a-taagaggt ----c-ccg- cc-t-gccca --gtga---c ttcaacggcc gc-ggtattt
-tgaccgtgc taa-ggtagc -gc-aatca- cttgtc-ttt t-aaatgaag acccgtatga
acg-gcacc- a-cga-ggga ttaactgtc- tccctcttcc tgtca-atga aactgatctc
cccgtgcaga agcgggg--- a--tta-cta cacaagacga gaagacccta tggagc-ttc
agg-c-t-cc ---tgaacag -------act a-tg-tt--- ---aa--a-c attc---tc-
---------- --cca----c -aa------- -ga------- -gg--c-t-a aactta----
---------- ----tta--- -g-------- ----acac-t gt-------t -c--------
---------- ca-----atg ------cctt tggttggggc gaccacgggg a-aa--gaaa
aacccccatg tgga----at -a-ggaac-a cac------- ---------- --------cc
tc--ccac-a a--c-cc--- ag-agt-tgc aactctaagt -accag-a-a -ca-tctgac
caa-t-aaa- -----tgatc cg---g-c-- --a----t-- -cg--ccgat caac-gaacc
gagtta-ccc ta-gggataa -ca-gcgcaa tcccctttt- ----agagcc cgtatcaa-c
--aa-gg-gg g-ttta-cga cctcgatg-t tggat-ca-g ga----cat- cc-tatt-gg
tgcaa-cc-g -cta-tt--- --aa-gggtt cg-tt-tg-t t-caacg-a- ttaa-agt
>Cichlidae_Petenia_splendida_2_1
a-taagaggt ----c-ccg- cc-t-gcccg --gtga---c tttaacggcc gc-ggtattt
-tgaccgtgc aaa-ggtagc -gc-aatca- cttgtc-ctt t-aaatgaag acctgtatga
atg-gcacc- a-cga-gggc tcaactgtc- tcctttctcc tgtca-atga aattgatctc
cccgtgcaga agcgggg--- a--ttc-ccc cataagacga gaagacccta tggagc-ttt
agg-c-g-cc ---agaacag -------act a-tg-tt--- ---aa--g-c accc---ta-
---------- --aca----c -aa------- -aa------- -ga--c-a-a aactaa----
---------- ----cta--- -g-------- ----gccc-t gt-------t -c--------
---------- ca-----atg ------cctt tggttggggc gaccgcgggg a-aa-caaaa
aacccccatg tgga----ct -a-agagc-a ccc------- ---------- -----ttcac
tc--ttac-a a--c-ca--- ag-ggc-cac agccctaagt -aacag-a-a -tc-tctgac
cat---aaa- -----tgatc cg---g-a-- --a----t-- -aa--ccgat caac-gaacc
gagtta-ccc ta-gggataa -ca-gcgcaa tccccttct- ----agagtc catatcga-c
--aa-gg-gg g-ttta-cga cctcgatg-t tggat-ca-g ga----cat- cc-tatt-gg
tgcag-cc-g -cta-tt--- --aa-gggtt cg-tt-tg-t t-caacg-a- ttaa-agt
>Cichlidae_Rocio_octofasciata_3_1
nnnnagaggt ----c-ccg- cc-t-gccca --gtga---c ttcaacggcc gc-ggtattt
-tgaccgtgc aaa-ggtagc -gc-aatca- cttgtc-ttt t-aaatgaag acctgtatga
atg-gcacc- a-cga-gggc tcaactgtc- tcctttctcc tgtca-atga aattgatctc
cccgtgcaga agcgggg--- a--ttc-ccc cataagacga gaagacccta tggagc-ttc
agg-c-a-cc ---agaacag -------act a-tg-tt--- ---aa--g-c accc---ta-
---------- --aca----c -aa------- -aa------- -ga--c-a-a aactaa----
---------- ----tta--- -g-------- ----accc-t gc-------t -c--------
---------- ca-----atg ------cctt tggttggggc gaccgcggag t-aa-caaaa
aacccccacg tgga----ct -a-ggagc-a aca------- ---------- -----ttcac
tc--ccac-a a--c-cc--- ag-ggc-tac agccctaagt -aacag-a-a -cc-tctgac
cat---aaa- -----tgatc cg---g-c-- --a----t-- -ag--ccgat caac-gaacc
gagtta-ccc ta-gggataa -ca-gcgcaa tccccttct- ----agagcc catatcga-c
--aa-gg-gg g-ttta-cga cctcgatg-t tgg-t-ca-g ga----cat- cc-tatt-gg
tgcag-cc-g -cta-tt--- --aa-gggnn nnnnnnnnnn nnnnnnnnnn nnnnnnnn
>Cichlidae_Symphysodon_aequifasciatus_1_1
a-taagaggt ----c-ccg- cc-t-gccca --gtga---c tttaacggcc gc-ggtattt
-tgaccgtgc aaa-ggtagc -gc-aatca- cttgtc-ctt t-aaatgaag acctgtatga
atg-gcacc- a-cga-gggc tcaactgtc- tcctttctcc tgtca-atga aattgatctc
cccgtgcaga agcgggg--- a--taa-aac cataagacga gaagacccta tggagc-ttt
agg-c-a-cc ---agaacag -------act a-tg-tt--- ---aa--g-c accc---ta-
---------- -aaca----c -aa------- -aa------- -ga--c-a-a aactaa----
---------- ----cta--- -g-------- ----accc-t at-------t -t--------
---------- ca-----atg ------cctt tggttggggc gaccgcgggg a-aa-taaaa
aacccccatg tgga----cc -a-agagc-a ca-------- ---------- ------tcac
tc--ttac-a a--c-cc--- ag-ggc-tac aaccctaagt -aacag-a-a ctt-tctgac
ca----gaa- -----tgatc cg---g-t-- --a----a-- -aa--ccgat caac-gaacc
gagtta-ccc ta-gggataa -ca-gcgcaa tccccttct- ----agagcc catatcga-c
--aa-gg-gg g-ttta-cga cctcgatg-t tggat-ca-g ga----cat- cc-tact-gg
tgcag-cc-g -cta-tt--- --aa-gggtt cg-tt-tg-t t-caacg-a- ttnnnnnn
>Cichlidae_Teleocichla_centrarchus_1_1
nnnnnnnnnn nnnnnnnnnn nnnnnnnnnn nnnnnnnnnn tttaacggcc gc-ggtattt
-taaccgtgc aaa-ggtagc -gc-aatca- cttgtc-ttt t-aaatgaag acccgtatga
atg-gcacc- a-cga-gggc ttaactgtc- tcctttttcc tgtca-atga aattgatctt
cccgtgcaga agcgggg--- a--taa-aca cataagacga gaagaccctg tggaacttat
agg-c-t-tt ---a--gcag -------att a-tg-ta--- ---aa--t-t aacc---agt
a--------- -taaa----c ctg------- ---------- -ag--c---g aaca-a----
---------- ----tta--- -a-------- ----cccc-t gc-------t -t--------
---------a cg----aatg ------cctt tggttggggc gaccatgggg g-aa-caaaa
accccccacg tgga----ct -a-agagc-a caataa---- ---------- ---ttaaccc
tc--ttaa-a a--c-cc--- ag-gat-tac tatcctaagt -aacag-a-a -tt-tctgac
cta-t-aca- -----ggatc cg---g-c-- --a---cc-- -agg-ccgat caac-gaatc
aagcta-ccc ca-gggataa -ca-gcgcaa tcccctcct- ----agagtc cctatcga-c
--ga-ag-gg g-ttta-cga cctcgatg-t tggat-ca-g ga----cat- cc-tatt-gg
tgtag-cc-g -cta-tt--- --aa-gggtt cg-tt-tg-t t-caacg-a- ttnnnnnn
>Cichlidae_Tomocichla_tuba_1_1
a-taggaggt ----c-ccg- cc-t-gccca --gtga---c ttcaacggcc gc-ggtattt
-tgaccgtgc aaa-ggtagc -ga-aatca- cttgtc-ttt t-aaatgaag acctgtatga
atg-gcacc- a-cga-gggc tcaactgtc- tcctttctcc tgtca-atga aattgatctc
cccgtgcaga agcgggg--- a--ttc-ccc cataagacga gaagacccta tggagc-ttt
agg-c-a-cc ---agaatag -------act a-tg-tt--- ---aa--g-c atcc---ta-
---------- -atta----c -aa------- -aa------- -ga--c-a-a aactaa----
---------- ----tta--- -g-------- ----accc-t at-------t -c--------
---------- ca-----atg ------cctt tggttggggc gaccgcgggg g-aa-caaaa
accccccatg tgga----ct -a-ggagc-a acc------- ---------- -----tttac
tc--ccac-a a--c-cc--- ag-gac-tac aaccctaagt -aacag-a-a -tt-tctgac
caa---aaa- -----tgatc cg---g-c-- --g----t-- -ag--ccgat caac-gaacc
gagtta-ccc ta-gggataa -ca-gcgcaa tccccttct- ----agagtc catatcga-c
--aa-gg-gg g-ttta-cga cctcgatg-t tggat-ca-g ga----cat- cc-tatt-gg
tgcag-cc-g -cta-tt--- --aa-gggtt cg-tt-tg-t t-caacg-a- ttnnnnnn
>Cichlidae_Uaru_fernandezyepezi_1_1
a-taagaggt ----c-ccg- cc-t-gcccg --gtga---c tttaacggcc gc-ggtattc
-tgaccgtgc aaa-ggtagc -gc-aatca- cttgtc-ctt t-aaatgagg acctgtatga
atg-gcacc- a-cga-gggc tcaactgtc- tcctttctcc tgtca-atga aattgatctc
cccgtgcaga agcgggg--- a--tca-tcc cataagacga gaagacccta tggagc-ttc
agg-c-a-cc ---agaacag -------act a-tg-tt--- ---aa--g-c atcc---tg-
---------- -agca----t -aa------- -aa------- -ga--c-a-a aaccaa----
---------- ----tta--- -g-------- ----accc-t gt-------t -c--------
---------- ca-----atg ------cctt tggttggggc gaccgcgggg a-aa-taaaa
aacccccatg tgga----cc -a-ggagc-a ccc------- ---------- ------tcac
tc--ccac-a a--c-cc--- ag-ggc-tac agccctaagt -aacag-a-a -ct-tctgac
caa----aa- -----tgatc cg---g-t-- --a------- gaa--ccgat caac-gaacc
gagtta-ccc ta-gggataa -ca-gcgcaa tccccttct- ----agagtc catatcga-c
--aa-gg-gg g-ttta-cga cctcgatg-t tggat-ca-g ga----cat- cc-tact-gg
tgcag-cc-g -cta-tt--- --aa-gggtt cg-tt-tg-t t-caacg-a- ttnnnnnn
>Cyprinodontidae_Floridichthys_carpio_1_1
nnnnnnnnnn nnnnnnnnnn nnnnnnnnnn nnnnnnnnnn nnnnnnnnnn nnnnnnnnnn
nnnnnnnnnn nnnnnnnnnn nnnnnnnnnn nnnnnnnnnn nnnnnnnnnn nnnnnnnnnn
nnnnnnnnnn nnnnnnnnnn nnnnnnnnnn nnnnnnnnnn nnnnnnnnnn nnnnnnnnnc
cccgtgcaga agcgggg--- a--tat-taa cataagacga gaagacccta tggagc-ttt
aga-c-a-c- ---atgacag -------atc a-tg-tt--- ---aa--a-a atct---cc-
---------- ---------c tta------- -ag------- -aa--a-a-a aaccca----
---------- ----ttg--- -a-------- ----accc-t gt-------c -c--------
---------- ca-----atg ------tctt tggttggggc gaccacgggg t-aa-cacaa
aacccccgag tgga----cc -a-agagt-a cta------- ---------- -------gac
tc--ttaa-a c--c-ca--- ag-agc-tac agctctaagc -aacag-a-a -at-tctgac
cct---aca- -----agatc cg---g-c-- --a----a-- -cg--ccgat taac-gaaca
gagtta-ccc ta-gggataa -ca-gcgcaa tccccttct- ----agagcc catatcga-c
--aa-gg-gg g-ttta-cga cctcgatg-t tggat-ca-g ga----cat- cc-taat-gg
tgcag-cc-g -cta-tt--- --aa-gggtt cg-tt-tg-t tnnnnnnnnn nnnnnnnn
>Cyprinodontidae_Jordanella_floridae_1_1
nnnnnnnnnn nnnnnnnnnn nnnnnnnnnn nnnnnnnnnn tttaacggcc gc-ggtatct
-tgaccgtgc aaa-ggtagc -gc-aatca- cttgtc-ttt t-aaatgaag acctgtatga
atg-gctaa- a-cga-gggc ttaactgtc- tccttctctt ggtca-atga aattgatctc
cccgtgcaga agcgggg--- a--taa-ata cataagacga gaagacccta tggagc-ttt
agg-c-a-ca ---atgacag -------atc a-tg-tt--- ---aa--a-a accc---tc-
---------- ---ta----c taa------- -ga------- -ga--t-a-a aaccca----
---------- ----ttg--- -a-------- ----aacc-t gt-------c -c--------
---------- tg-----atg ------cctt tggttggggc gaccgcgggg c-ac-caaaa
aacccccgag tgga----at -g-aaaat-a cct------- ---------- -------tct
tc--ttaa-a c--c-ca--- ag-agc-cac agctctaagc -aacag-a-a -tt-tctgac
ctt---aca- -----gatgc cg---g-c-- --a----c-- -cg--ccgat taac-ggaca
gagtta-ccc ta-gggataa -ca-gcgcaa tccccttct- ----agagcc catatcga-c
--aa-gg-gg g-ttta-cta cctcgatg-t tggat-ca-g ga----cat- cc-taatnnn
nnnnnnnnnn nnnnnnnnnn nnnnnnnnnn nnnnnnnnnn nnnnnnnnnn nnnnnnnn
>Doradidae_Anadoras_grypus_1_1
a-taggaggt ----c-ttg- cc-t-gccca --gtga---c ttaaacggcc gc-ggtattt
-tgaccgtgc gaa-ggtagc -gc-aatca- cttgtc-ttt t-aaatgaag acctgtatga
atg-gcgga- a-cga-gggc ttaactgtc- tcccctttca agtca-atga aattgatctg
tccgtgcaga agc-gga-c- a--tac-ccc tacaagacga gaagaccctt tggagc-tta
aga-t-g--c -a-agatcaa --------ct a-tg-tc--- ---aa--g-- aacc---cca
---------- ---------- -aa-ac---- caa------- --g--t--ca aact-a----
--------aa -----ta--- -g-------- ca--c-c--t ga-------t -c--------
---------- c-----c-ta ------tctt cggttggggc gaccacggga g-aa-aataa
agctcccacg cgga----cc -g-gg-g--- ---------- --ccta---- ----------
cc--ccaa-a a--c-ta--- ag-aaa-gac acttctaagt -cgcag-a-a -ca-tctgac
ca-ca-a-a- ------gatc cg---g-c-t --a--ttt-- ---g-ccgat caac-ggacc
aagtta-ccc ta-gggataa -ca-gcgcaa tcccctttc- ----agagtc catatcga-c
--aa-gg-gg g-ttta-cga cctcgatg-t tggat-ca-g ga----cat- cc-taat-gg
tgcag-cc-g -cta-tt--- --aa-gggtt cg-tt-tg-t t-caacg-a- ttaa-agt
>Doradidae_Oxydoras_niger_1_1
a-taggaggt ----c-ttg- cc-t-gccca --gtga---c ttaaacggcc gc-ggtattt
-tgaccgtgc gaa-ggtagc -gc-aatca- cttgtc-ttt t-aaatgaag acctgtatga
atg-gcgga- a-cga-gggc ttaactgtc- tcccctttcc agtca-atga aattgatctg
cccgtgcaga agc-gga-c- a--tac-aaa tacaagacga gaagaccctt tggagc-tta
aga-t-a--c -a-agatcaa --------ct a-cg-tc--- ---aa--g-- ggca---cac
---------- ---------- -aa-att--a -aa------- --g--c--ca aact-a----
--------ag -----ta--- -a-------- ta--c-c--t ga-------t -c--------
---------- a-----a-ta ------tctt cggttggggc gaccacggga g-aa-aacaa
agctcccatg cgga----tt -g-gg-g--- ---------- --tcac---- --------ac
cc--ctaa-a a--c-ca--- ag-aaa-gac atttctaagt -cacag-a-a -ta-tctgac
ca-ca-a-a- ------gatc cg---g-c-c --a--ttc-- ---g-ccgat caac-ggacc
aagtta-ccc ta-gggataa -ca-gcgcaa tcccctttc- ----agagtc catatcga-c
--aa-gg-gg g-ttta-cga cctcgatg-t tggat-ca-g ga----cat- cc-taat-gg
tgcag-cc-g -cta-tt--- --aa-gggtt cg-tt-tg-t t-caacg-a- ttaa-agt
>Doradidae_Trachydoras_nattereri_1_1
a-taggaggt ----c-ttg- cc-t-gccca --gtga---c ttaaacggcc gc-ggtattc
-tgaccgtgc gaa-ggtagc -gc-aatca- cttgtc-ttt t-aaatgaag acctgtatga
atg-gcgga- a-cga-gggc ttaactgtc- tcccctttca agtca-atga aattgatctg
cccgtgcaga agc-gga-c- a--tat-aaa tacaagacga gaagaccctt tggagc-tta
aga-t-a--c -a-aaatcaa --------ct a-cg-tc--- ---aa--g-- ggca------
---------- ---------- ---------- caa------- --a--c--ca aact-a----
--------ag -----ta--- -g-------- ca--c-c--t ga------tt -a--------
---------- c-----a-ta ------tctt cggttggggc gaccacggga g-aa-aataa
agctcccatg agga----ct -g-gg-g--- ---------- --ctac---- --------a-
cc--ctaa-a a--c-ca--- ag-aaa-gac atttctaagt -cacag-a-a -ca-tctgac
ca-ca-a-a- ------gatc cg---g-c-c --a--ctc-- ---g-ccgat caac-ggacc
aagtta-ccc ta-gggataa -ca-gcgcaa tccccttta- ----agagtc catatcga-c
--aa-gg-gg g-ttta-cga cctcgatg-t tggat-ca-g ga----cat- cc-tatt-gg
tgcag-cc-g -cta-tt--- --aa-gggtt cg-tt-tg-t t-caacg-a- ttaa-agt
>Eleotridae_Eleotris_picta_1_1
nnnnnnnnnn nnnnc-ccg- cc-t-gccct --gtga---c tttaacggcc gc-ggtatct
-tgaccgtgc gaa-ggtagc -gc-aatca- cttgtc-ttt t-aaatggag acctgtatga
atg-gcata- a-cga-gggc taagctgtc- tcctttttcc agtca-atga aattgatctg
cccgtgcaga agcgggc--- a--tga-aaa cataagacga gaagacccta tggagc-ttt
aga-c-a-cc ---agaagag -------cct g-cg-ttc-- ---aa--t-t aacc---tt-
---------- ---------- -aa-----tc aca------- aga--c-c-a aacaaa----
---------- ----gca--- -g-------- ----cccc-t gt-------t -c--------
---------- aa-----ttg ------tctt cggttggggc gaccgcgggg g-aa-caaaa
atcccccacg tgga----at -a-aggga-- ---------- ---------- ------accc
cc--ttta-a a--a-ac--- ag-ggc-cac agccctaata -aacag-a-a -ca-tctgac
cat---caa- -----tgatc cg---g-c-- --a---cc-- -aag-ccgat caac-ggacc
cagtta-ccc ta-gggataa -ca-gcgcaa tcctcttct- ----agagcc catatcga-c
--aa-ga-gg g-ttta-cga cctcgatg-t tggat-ca-g ga----cat- cc-taat-gg
tgcag-cc-g -cta-tt--- --aa-gggtt cg-tt-tg-t t-caacg-a- ttaa-agt
>Erythrinidae_Hoplias_malabaricus_1_1
a-taggaggt ----c-ctg- cc-t-gccca --gtga---c ttaaacggcc gc-ggtattt
-tgaccgtgc taa-ggtagc -gc-aatca- cttgtc-ctt t-aaatgagg acctgtatga
atg-gtgga- a-cga-gggc ttaactgtc- tccccctccc aatca-atga aattgatctg
cccgtgcaga agc-ggg-c- a--taa-aca tacaagacga gaagaccctt tggagc-tta
aga-t-a-ct -t-taatcat --------ct g-tg-tt--- ---aa--a-- cccc---tta
---------- ---------t aaaaa----a g--------- --a--t--ta aaca-a----
--------aa -----ca--- -gc------- -a--c-c--t ga-------- -t--------
---------- t-----atta ------tctt cggttggggc gaccgcgggg g-aa-aacaa
agcccccatg tgga----at -g-gg----- ---------- ----aaat-- ---------a
tc--ctac-a a--c-ct--- ag-aaa-gac atttctaagt -cacag-a-a -ct-tctgac
ca--a-a-a- ------gatc cg---g-cct --c---ac-- ag-g-ccgaa caac-gaacc
aagtta-ccc ta-gggataa -ca-gcgcaa tcctcttta- ----agagtt catatcga-c
--aa-gt-gg g-ttta-cga cctcgatg-t tggat-ca-g ga----cat- cc-taat-gg
tgcag-cc-g -cta-tt--- --aa-gggtt cg-tt-tg-t t-caacg-a- ttaa-agt
>Gymnotidae_Gymnotus_carapo_1_1
nnnnnnnnnn nnnnnnnnnn nnnnnnnnnn nnnnnnnnnn tttaacggcc gc-ggtatcc
-tgaccgtgc gaa-ggtagc -gc-aatca- cttgtc-ttt t-aaataagg acctgtatga
atg-gcaaa- a-cga-gggc ttaactgtc- tccctttaca agtca-gtga aattgacctg
cccgtgcaga tgc-ggg-c- a--taa-taa tacaagacga gaagaccctt tggagc-tta
aga-c----- -ataagccaa --------ct a-tg-tt--- ---aa--t-- agcc---tat
---------- --t------- ---------- --t------- --a--a-ata gcct-a----
--------aa -----ct--- -g-------- taaca-c--t gg-------c -c--------
---------- t-----c-ag ------tctt cggttggggc gaccacggag t-aa-aacga
aacctccacg cgga----ta -g-gg-a--- ---------- -at-a----- ----------
tc--ctaa-a a--c-ca--- ag-aga-gac atctccaagc -cacag-a-a -ca-tctgac
ca-ca-t-a- ------gatc cg---g-c-- -----ctc-- ccgg-ccgat caac-gaacc
aagtta-ccc aa-gggataa -ca-gcgcaa tccccttcc- ----agagtc cctatcga-c
--aa-gg-gg g-ttta-cga cctcgatg-t tggat-ca-g ga----cat- cc-taat-gg
tgcag-cc-g -cta-tt--- --aa-gggtt cg-tt-tg-t t-caacg-a- ttaa-agt
>Gymnotidae_Gymnotus_pantherinus_1_1
nnnnnnnnnn nnnnnnnnnn nnnnnnnnnn nnnnnnnnnn tttaacggcc gc-ggtatcc
-tgaccgtgc gaa-ggtagc -gc-aatca- cttgtc-ttt t-aaataagg acctgtatga
atg-gcaaa- a-cga-gggc ttaactgtc- tcccttttca agtca-gtga aattgacctg
cccgtgcaga tgc-gga-c- a--taa-taa tacaagacga gaagaccctt tggagc-tta
aga-c----- -acaagccaa --------tt a-tg-tt--- ---aa--t-- agcc---taa
---------- --a------- ---------- --c------- --a--c-cta gact-a----
--------aa -----ct--- -a-------- tacca-c--t gg-------c -c--------
---------- c-----c-ag ------tctt cggttggggc gaccacggag c-aa-aacaa
aacctccatg agga----ta -g-gg-a--- ---------- -at-a----- ----------
cc--ctaa-a a--c-ca--- ag-aga-gac atctccaagc -cacag-a-a -ca-tctgac
ca-ta-t--- ------gatc cg---g-c-- -----ctc-- ccgg-ccgat caac-gaacc
aagtta-ccc ta-gggataa -ca-gcgcaa tccccttcc- ----agagtc cctatcga-c
--aa-gg-gg g-ttta-cga cctcgatg-t tggat-ca-g ga----cat- cc-taat-gg
tgcag-cc-g -cta-tt--- --aa-gggtt cg-tt-tg-t t-caacg-a- ttaa-agt
>Hypopomidae_Brachyhypopomus_occidentalis_1_1
nnnnnnnnnn nnnnnnnnnn nnnnnnnnnn nnnnnnnnnn tttaacggcc gc-ggtattt
-taaccgtgc aaa-ggtagc -gc-aatca- cttgtc-ctt t-aaatgaag acctgtatga
atg-gcata- a-cga-gggc tttactgtc- tcccctttca agtca-gtga aattgatctg
cccgtgcaga agc-gga-c- a--taa-aaa tataagacga gaagaccctt tggagc-tta
aga-t----a -t-aagccaa --------ct a-cg-tt--- ---aat-a-- ag-----ctc
---------- --ac-----t a--cc----a gc-------- --t--t--ta aact-c----
--------aa -----ta--- -gc------- ta-------t gg-------- -c--------
---------- c-----caca ------tctt cggttggggc gacaatggag g-ag-aacaa
agcctccacg cggt----at -g-gg-a--- ---------- --tt---a-- --------cc
-c--caaa-a a--t-ca--- ag-agc-aac ccctctaaat -ctcag-a-a -cc-tctgac
ct-ag-c--- ------gatc cg---g-ctc ------ct-- --cg-ccgat caac-ggacc
aagtta-ccc ta-gggataa -ca-gcgcaa tccccttct- ----agagtt cctatcga-c
--aa-gg-gg g-ttta-cga cctcgatg-t tggat-ca-g ga----cat- cc-taat-gg
tgcag-cc-g -cta-tt--- --aa-gggtt cg-tt-tg-t t-caacg-a- ttaa-agt
>Iguanodectidae_Iguanodectes_geisleri_1_1
a-taggagat ----c-tta- cc-t-gcccg --gtga---t ttaaacggcc gc-ggtattt
-tgaccgtgc taa-ggtagc -gc-aatca- cttgtc-ttt t-aaatgaag acctgtatga
atg-gtgga- a-cga-gggc ttaactgtc- tcccttttca agtca-atga aattgatctg
tccgtgcaga agc-gga-c- a--taa-aaa tacaagacga gaagaccctt tggagc-tta
aga-t-a--a -a-aagtcaa --------tt g-tg-tc--- ---ca--a-- atta---cca
---------- --a------t t-aaa----a ata------- --a--t--ta aact-a----
--------aa -----ca--- --------a- ca--c-c--t ga-------- -c--------
---------- t-----ggca ------tctt cggttggggc gaccgcgggg g-aa-aaaac
aacccccgcg tgga----at -g-gg----- ---------- --g------- --------ct
tc--ctaa-a a--c-ca--- ag-agg-gac acctctaagt -cacag-a-a -ca-tctgac
ct--a-a-a- ------gatc cg---g-caa -------c-- ta-g-ccgat caac-gaacc
aagtta-ccc ta-gggataa -ca-gcgcaa tcccctccg- ----agagtt catatcga-c
--aa-gg-gg g-ttta-cga cctcgatg-t tggat-ca-g ga----cat- cc-taat-gg
tgcag-cc-g -cta-tt--- --aa-gggtt cg-tt-tg-t t-caacg-a- ttaa-agt
>Loricariidae_Ancistrus_macrophthalmus_1_1
a-taggaggt ----c-ttg- cc-t-gccca --gtga---c ttaaacggcc gc-ggtattt
-tgaccgtgc aaa-ggtagc -gc-aatca- cttgtc-ttt t-aaatgaag acctgtatga
atg-gtgga- a-cga-gggc ttaactgtc- tcccccctct ggtca-atga aattgatctg
cccgtgcaga agc-gga-c- a--tga-cta tacaagacga gaagaccctt tggagc-tta
aga-t-a--a -a-agaccaa --------ct a-ca-cc--- --aaa--a-- agct---ata
---------- ---------- aaa------a -ag------- --a--c--ta aacc-a----
--------ag -----ta--- -g-------- t---a-c--t gg-------t -c--------
---------- c-----c-aa ------tctt cggttggggc gaccacgaga g-aa-aataa
agctcccacg cgga----ct -g-gg-g--- ---------- ---aaac--- ---------c
cc--ccaa-a a--c-ta--- ag-aga-gac atctctagtg -cacag-a-a -ca-tctgac
ca-aa-a-a- ------gatc cg---g-c-t --a--tat-- ---g-ccgac caac-ggacc
aagtta-ccc ta-gggataa -ca-gcgcaa tcctcttcc- ----agagtc catatcga-c
--aa-ga-gg g-ttta-cga cctcgatg-t tggat-ca-g ga----tat- cc-taat-gg
tgcag-cc-g -cta-tt--- --aa-gggtt cnnnnnnnnn nnnnnnnnnn nnnnnnnn
>Loricariidae_Ancistrus_macrophthalmus_2_1
a-taggaggt ----c-ttg- cc-t-gccca --gtga---c ttaaacggcc gc-ggtattt
-tgaccgtgc aaa-ggtagc -gc-aatca- cttgtc-ttt t-aaatgaag acctgtatga
atg-gtgga- a-cga-gggc ttaactgtc- tcccccctct ggtca-atga aattgatctg
cccgtgcaga agc-gga-c- a--tga-cta tacaagacga gaagaccctt tggagc-tta
aga-t-a--a -a-agaccaa --------ct a-ca-cc--- --aaa--a-- agct---ata
---------- ---------- aaa------a -ag------- --a--c--ta aacc-a----
--------ag -----ta--- -g-------- t---a-c--t gg-------t -c--------
---------- c-----c-aa ------tctt cggttggggc gaccacgaga g-aa-aataa
agctcccacg cgga----ct -g-gg-g--- ---------- ---aaac--- ---------c
cc--ccaa-a a--c-ta--- ag-aga-gac atctctagtg -cacag-a-a -ca-tctgac
ca-aa-a-a- ------gatc cg---g-c-t --a--tat-- ---g-ccgac caac-ggacc
aagtta-ccc ta-gggataa -ca-gcgcaa tcctcttcc- ----agagtc catatcga-c
--aa-ga-gg g-ttta-cga cctcgatg-t tggat-ca-g ga----tat- cc-taat-gg
tgcag-cc-g -cta-tt--- --aa-gggtt cnnnnnnnnn nnnnnnnnnn nnnnnnnn
>Loricariidae_Ancistrus_macrophthalmus_3_1
a-taggaggt ----c-ttg- cc-t-gccca --gtga---c ttaaacggcc gc-ggtattt
-tgaccgtgc aaa-ggtagc -gc-aatca- cttgtc-ttt t-aaatgaag acctgtatga
atg-gtgga- a-cga-gggc ttaactgtc- tcccccctct ggtca-atga aattgatctg
cccgtgcaga agc-gga-c- a--tga-cta tacaagacga gaagaccctt tggagc-tta
aga-t-a--a -a-agaccaa --------ct a-ca-cc--- --aaa--a-- agct---ata
---------- ---------- aaa------a -ag------- --a--c--ta aacc-a----
--------ag -----ta--- -g-------- t---a-c--t gg-------t -c--------
---------- c-----c-aa ------tctt cggttggggc gaccacgaga g-aa-aataa
agctcccacg cgga----ct -g-gg-g--- ---------- ---aaac--- ---------c
cc--ccaa-a a--c-ta--- ag-aga-gac atctctagtg -cacag-a-a -ca-tctgac
ca-aa-a-a- ------gatc cg---g-c-t --a--tat-- ---g-ccgac caac-ggacc
aagtta-ccc ta-gggataa -ca-gcgcaa tcctcttcc- ----agagtc catatcga-c
--aa-ga-gg g-ttta-cga cctcgatg-t tggat-ca-g ga----tat- cc-taat-gg
tgcag-cc-g -cta-tt--- --aa-gggtt cnnnnnnnnn nnnnnnnnnn nnnnnnnn
>Loricariidae_Ancistrus_megalostomus_1_1
a-taggaggt ----c-ttg- cc-t-gccca --gtga---c ttaaacggcc gc-ggtattt
-tgaccgtgc aaa-ggtagc -gc-aatca- cttgtc-ttt t-aaatgaag acctgtatga
atg-gtgga- a-cga-gggc ttaactgtc- tcccccctct ggtca-atga aattgatctg
cccgtgcaga agc-gga-c- a--taa-cta tacaagacga gaagaccctt tggagc-tta
aga-t-a--a -a-agaccaa --------ct a-tg-tc--- ---aa--a-- agtc---cta
---------- ---------- aaa------a -ag------- --a--c--ta aacc-g----
--------ag -----ta--- -g-------- c---a-c--t gg-------t -c--------
---------- c-----c-aa ------tctt cggttggggc gaccacggga g-aa-aacaa
agctcccatg cgga----ct -g-gg-g--- ---------- ---agat--- ---------c
cc--ccaa-a a--c-ta--- ag-aga-gac atctctaatg -cacag-a-a -ca-tctgac
ca-aa-a-a- ------gatc cg---g-c-t --a--tat-- ---g-ccgac caac-ggacc
aagtta-ccc ta-gggataa -ca-gcgcaa tcctcttcc- ----agagtc catatcga-c
--aa-ga-gg g-ttta-cga cctcgatg-t tggat-ca-g ga----tat- cc-taat-gg
tgcag-cc-g -cta-tt--- --aa-gggtt cnnnnnnnnn nnnnnnnnnn nnnnnnnn
>Loricariidae_Ancistrus_megalostomus_2_1
a-taggaggt ----c-ttg- cc-t-gccca --gtga---c ttaaacggcc gc-ggtattt
-tgaccgtgc aaa-ggtagc -gc-aatca- cttgtc-ttt t-aaatgaag acctgtatga
atg-gtgga- a-cga-gggc ttaactgtc- tcccccctct ggtca-atga aattgatctg
cccgtgcaga agc-gga-c- a--taa-cta tacaagacga gaagaccctt tggagc-tta
aga-t-a--a -a-agaccaa --------ct a-tg-tc--- ---aa--a-- agtc---cta
---------- ---------- aaa------a -ag------- --a--c--ta aacc-g----
--------ag -----ta--- -g-------- c---a-c--t gg-------t -c--------
---------- c-----c-aa ------tctt cggttggggc gaccacggga g-aa-aacaa
agctcccatg cgga----ct -g-gg-g--- ---------- ---agat--- ---------c
cc--ccaa-a a--c-ta--- ag-aga-gac atctctaatg -cacag-a-a -ca-tctgac
ca-aa-a-a- ------gatc cg---g-c-t --a--tat-- ---g-ccgac caac-ggacc
aagtta-ccc ta-gggataa -ca-gcgcaa tcctcttcc- ----agagtc catatcga-c
--aa-ga-gg g-ttta-cga cctcgatg-t tggat-ca-g ga----tat- cc-taat-gg
tgcag-cc-g -cta-tt--- --aa-gggtt cnnnnnnnnn nnnnnnnnnn nnnnnnnn
>Loricariidae_Ancistrus_ranunculus_3_1
nnnnnnnnnn nnnnnnnnnn nnnnnnnnnn nnnnnnnnnn ttaaacggcc gc-ggtattt
-tgaccgtgc aaa-ggtagc -gc-aatca- cttgtc-ttt t-aaatgaag acctgtatga
atg-gtgga- a-cga-gggc ttaactgtc- tcccccctct agtca-atga aattgatctg
cccgtgcaga agc-gga-c- a--taa-tca tacaagacga gaagaccctt tggagc-tta
aga-t-a--a -a-agaccaa --------ct a-ta-tc--- ---aa--a-- agtc---cta
---------- ---------- aaa------a -ag------- --a--c--ta aacc-a----
--------ta -----ta--- -g-------- c---a-c--t gg-------t -c--------
---------- c-----c-aa ------tctt cggttggggc gaccatggga g-aa-aataa
agctcccacg cgga----ct -g-gg-a--- ---------- ------g--- ---------c
cc--ctaa-a a--c-ta--- ag-aga-gac atctctaatg -cacag-a-a -ca-tctgac
ca-aa-a-a- ------gatc cg---g-c-t --a--c---- -----ccgac caac-ggacc
aagtta-ccc ta-gggataa -ca-gcgcaa tcctctttc- ----agagtc catatcga-c
--aa-ga-gg g-ttta-cga cctcgatg-t tggat-ca-g ga----tat- cc-taat-gg
tgnnnnnnnn nnnnnnnnnn nnnnnnnnnn nnnnnnnnnn nnnnnnnnnn nnnnnnnn
>Loricariidae_Aphanotorulus_emarginatus_1_1
nnnnnnnnnn nnnnnnnnnn nnnnnnnnnn nnntga---c ttaaacggcc gc-ggtattt
-tgaccgtgc aaa-ggtagc -gc-aatca- cttgtc-ttt t-aaatgaag acctgtatga
atg-gtgga- a-cga-gggc ttaactgtc- tcccccttct agtca-atga aattgatcta
cccgtgcaga agc-ggg-t- a--taa-taa tacaagacga gaagaccctt tggagc-tta
aga-caa--a -a-aaaccaa --------ct a-tg-tc--- ---aa--a-- agtc---cta
---------- ---------- aaa------a -ag------- --a--c--ta aact-a----
--------aa -----ta--- -g-------- g---a-c--t gg-------t -t--------
---------- t-----t-aa ------tctt cggttggggt gaccacggga g-aa-aacaa
agctcccatg cgga----ct -g-gg-g--- ---------- ---taat--- ---------c
cc--ctaa-a a--c-ta--- ag-aga-gac atctctaaga -cgcag-a-a -ca-tctgac
ca-ta-a-a- ------gatc cg---g-c-t --a--cat-- ---g-ccgac caac-ggacc
aagtta-ccc ta-gggataa -ca-gcgcaa tccccttcc- ----agagtc catatcga-c
--aa-gg-gg g-ttta-cga cctcgatg-t tggat-ca-g ga----cat- cc-taat-gg
tnnnnnnnnn nnnnnnnnnn nnnnnnnnnn nnnnnnnnnn nnnnnnnnnn nnnnnnnn
>Loricariidae_Aphanotorulus_emarginatus_2_1
nnnnnnnnnn nnnnnnnnnn nnnnnnnnnn nnntga---c ttaaacggcc gc-ggtattt
-tgaccgtgc aaa-ggtagc -gc-aatca- cttgtc-ttt t-aaatgaag acctgtatga
atg-gtgga- a-cga-gggc ttaactgtc- tcccccttct agtca-atga aattgatcta
cccgtgcaga agc-ggg-t- a--taa-taa tacaagacga gaagaccctt tggagc-tta
aga-caa--a -a-aaaccaa --------ct a-tg-tc--- ---aa--a-- agtc---cta
---------- ---------- aaa------a -ag------- --a--c--ta aact-a----
--------aa -----ta--- -g-------- g---a-c--t gg-------t -t--------
---------- t-----t-aa ------tctt cggttggggt gaccacggga g-aa-aacaa
agctcccatg cgga----ct -g-gg-g--- ---------- ---taat--- ---------c
cc--ctaa-a a--c-ta--- ag-aga-gac atctctaaga -cgcag-a-a -ca-tctgac
ca-ta-a-a- ------gatc cg---g-c-t --a--cat-- ---g-ccgac caac-ggacc
aagtta-ccc ta-gggataa -ca-gcgcaa tccccttcc- ----agagtc catatcga-c
--aa-gg-gg g-ttta-cga cctcgatg-t tggat-ca-g ga----cat- cc-taat-gg
tnnnnnnnnn nnnnnnnnnn nnnnnnnnnn nnnnnnnnnn nnnnnnnnnn nnnnnnnn
>Loricariidae_Aphanotorulus_emarginatus_3_1
nnnnnnnnnn nnnnnnnnnn nnnnnnnnnn nnntga---c ttaaacggcc gc-ggtattt
-tgaccgtgc aaa-ggtagc -gc-aatca- cttgtc-ttt t-aaatgaag acctgtatga
atg-gtgga- a-cga-gggc ttaactgtc- tcccccttct agtca-atga aattgatcta
cccgtgcaga agc-ggg-t- a--taa-taa tacaagacga gaagaccctt tggagc-tta
aga-caa--a -a-aaaccaa --------ct a-tg-tc--- ---aa--a-- agtc---cta
---------- ---------- aaa------a -ag------- --a--c--ta aact-a----
--------aa -----ta--- -g-------- g---a-c--t gg-------t -t--------
---------- t-----t-aa ------tctt cggttggggt gaccacggga g-aa-aacaa
agctcccatg cgga----ct -g-gg-g--- ---------- ---taat--- ---------c
cc--ctaa-a a--c-ta--- ag-aga-gac atctctaaga -cgcag-a-a -ca-tctgac
ca-ta-a-a- ------gatc cg---g-c-t --a--cat-- ---g-ccgac caac-ggacc
aagtta-ccc ta-gggataa -ca-gcgcaa tccccttcc- ----agagtc catatcga-c
--aa-gg-gg g-ttta-cga cctcgatg-t tggat-ca-g ga----cat- cc-taat-gg
tnnnnnnnnn nnnnnnnnnn nnnnnnnnnn nnnnnnnnnn nnnnnnnnnn nnnnnnnn
>Loricariidae_Chaetostoma_fischeri_1_1
nnnnnnnnnn nnnnnnnnnn nnnnnnnnnn nnnnnnnnnn nnnnnnnnnn nnnnnnnnnn
nnnnnnnnnn nnnnnnnnnn nnnnnnnnnn nnnnnnnnnn nnnnnnnnnn nnnnnnnnnn
nng-gtgga- a-cga-gggc ttaactgtc- tcccccctct agtca-atga aattgatcta
cccgtgcaga agc-ggg-c- a--tag-aaa tacaagacga gaagaccctt tggagc-tta
aga-c-a--a -a-agaccaa --------ct a-cg-tc--- ---aa--a-- agtc---cta
---------- ---------- aaa------- ---------- --a--c--ta aacc-a----
--------ag -----ta--- -g-------- a---a-c--t gg-------t -c--------
---------- c-----c-aa ------tctt cggttggggc gaccgcggga g-aa-aacaa
agctcccatg cgga----ct -g-gg-g--- ---------- ---ca----- ---------c
cc--ctaa-a a--c-ta--- ag-aga-gac atctccaaga -cacag-a-a -ca-tctgac
ca-aa-a-a- ------gatc cg---g-c-c --a--cac-- ---g-ccgac caac-ggacc
aagtta-ccc ta-gggataa -ca-gcgcaa tccccttcc- ----agagtc catatcga-c
--aa-gg-gg g-ttta-cga cctcgatg-t tggat-ca-g ga----cnnn nnnnnnnnnn
nnnnnnnnnn nnnnnnnnnn nnnnnnnnnn nnnnnnnnnn nnnnnnnnnn nnnnnnnn
>Loricariidae_Dekeyseria_scaphirhynchus_2_1
a-taggaggt ----c-ttg- cc-t-gccca --gtga---c ttaaacggcc gc-ggtattt
-tgaccgtgc aaa-ggtagc -gc-aatca- cttgtc-ttt t-aaataaag acctgtatga
atg-gtgga- a-cga-gggc ttaactgtc- tcccccctct agtca-atga aattgatcta
tccgtgcaga agc-ggg-t- a--taa-tca tacaagacga gaagaccctt tggagc-tta
aga-t-a--a -a-agatcaa --------ct a-tg-tc--- ---aa--a-- agtc---cta
---------- ---------- aaa------a aag------- --a--c--ta aacc-a----
--------ag -----ta--- -g-------- c---a-c--t gg-------t -c--------
---------- c-----t-aa ------tctt cggttggggt gaccacggga g-aa-aataa
agctcccatg caga----cc -g-gg-g--- ---------- ---taa---- ---------c
cc--ccaa-a a--c-ta--- cg-aga-gac atctctaagg -cacag-a-a -ca-tctgac
ta--a-a-a- ------gatc cg---g-c-t --t--cat-- ---g-ccgac caac-gaacc
aagtta-ccc ta-gggataa -ca-gcgcaa tccccttcc- ----agagtc catatcga-c
--aa-gg-gg g-ttta-cga cctcgatg-t tggat-ca-g ga----tat- cc-taat-gg
tgcag-cc-g -cta-tt--- --aa-gggtt cnnnnnnnnn nnnnnnnnnn nnnnnnnn
>Loricariidae_Guyanancistrus_brevispinis_1_1
a-taggaggt ----c-ttg- cc-t-gccca --gtga---c ttaaacggcc gc-ggtattt
-tgaccgtgc aaa-ggtagc -gc-aatca- cttgtc-ttt t-aaatgaag acctgtatga
atg-gtgga- a-cga-gggc ttaactgtc- tcctccttct agtca-atga aattgatcta
cccgtgcaga agc-ggg-t- a--taa-tta tacaagacga gaagaccctt tggagc-tta
aga-c-a--a -a-agaccaa --------ct a-tg-tt--- ---aa--a-- agtc---ct-
---------- ---------- aaa------a aag------- --a--c--ta aacc-a----
--------ag -----ta--- -g-------- c---a-c--t gg-------t -c--------
---------- c-----c-aa ------tctt cggttggggt gaccacggga g-aa-aacaa
agctcccatg caga----ct -g-gg-a--- ---------- ---caac--- ---------c
cc--ccaa-a a--c-ta--- ag-aaa-gac atttctaagg -cacag-a-a -ca-tctgac
ta--a-a-a- ------gatc cg---g-c-t --a--cat-- ---g-ccgac caac-ggacc
aagtta-ccc ta-gggataa -ca-gcgcaa tccccttcc- ----agagtc catatcga-c
--aa-gg-gg g-ttta-cga cctcgatg-t tggat-ca-g ga----tat- cc-taat-gg
tgcag-cc-g -cta-tt--- --aa-gggtt cnnnnnnnnn nnnnnnnnnn nnnnnnnn
>Loricariidae_Hemiancistrus_medians_3_1
a-taggaggt ----c-ctg- cc-t-gccca --gtga---c ttaaacggcc gc-ggtattt
-tgaccgtgc aaa-ggtagc -gc-aatca- cttgtc-ttt t-aaatgaag acctgtatga
atg-gtgga- a-cga-aggc ttaactgtc- tcccccctct agtca-atga aattgatctg
cccgtgcaga agc-gga-c- a--taa-taa tacaagacga gaagaccctt tggagc-tta
aga-t-a--a -a-agaccaa --------ct a-tg-tc--- ---aa--a-- agtc---cta
---------- ---------- aaa------a -ag------- --a--c--ta aacc-a----
--------aa -----ta--- -g-------- c---a-c--t gg-------t -c--------
---------- c-----c-aa ------tctt cggttggggt gaccacggga g-aa-aacaa
agctcccatg cgga----ct -g-gg-g--- ---------- ---caac--- ---------c
cc--ctaa-a a--c-ta--- ag-aaa-gac atttctaagg -cacag-a-a -ca-tctgac
ca-ga-a-a- ------gatc cg---g-c-c --a--cat-- ---g-ccgac caac-ggacc
aagtta-ccc ta-gggataa -ca-gcgcaa tccccttcc- ----agagtc catatcga-c
--aa-gg-gg g-ttta-cga cctcgatg-t tggat-ca-g ga----cat- cc-taat-gg
tgcag-cc-g -cta-tt--- --aa-gggtt cnnnnnnnnn nnnnnnnnnn nnnnnnnn
>Loricariidae_Hemiancistrus_subviridis_1_1
a-taggaggt ----c-ctg- cc-t-gccca --gtga---c ttaaacggcc gc-ggtattt
-tgaccgtgc aaa-ggtagc -gc-aatca- cttgtc-ttt t-aaatgaag acctgtatga
atg-gtata- a-cga-gggc ttaactgtc- tcccccctct agtca-atga aattgatcta
cccgtgcaga agc-ggg-t- a--taa-taa tacaagacga gaagaccctt tggagc-tta
aga-t-a--a -a-agaccaa --------ct a-tg-tc--- ---aa--a-- agtc---cta
---------- ---------- aaa------a -ag------- --a--c--ta aacc-a----
--------aa -----ta--- -g-------- c---a-c--t gg-------t -c--------
---------- c-----c-aa ------tctt cggttggggt gaccgcggga g-aa-aacaa
agctcccatg cgga----ct -g-gg-g--- ---------- ---taac--- ---------c
cc--ctaa-a a--c-ta--- ag-aga-gac atctctaagg -cacag-a-a -ca-tctgac
ca-aa-a-a- ------gacc cg---g-c-c --a--cat-- ---g-ccgac caac-ggacc
aagtta-ccc ta-gggataa -ca-gcgcaa tccccttcc- ----agagtc catatcga-c
--aa-gg-gg g-ttta-cga cctcgatg-t tggat-ca-g ga----cat- cc-taat-gg
tgcag-cc-g -cta-tt--- --aa-gggtt cnnnnnnnnn nnnnnnnnnn nnnnnnnn
>Loricariidae_Hemiancistrus_subviridis_2_1
a-taggaggt ----c-ctg- cc-t-gccca --gtga---c ttaaacggcc gc-ggtattt
-tgaccgtgc aaa-ggtagc -gc-aatca- cttgtc-ttt t-aaatgaag acctgtatga
atg-gtata- a-cga-gggc ttaactgtc- tcccccctct agtca-atga aattgatcta
cccgtgcaga agc-ggg-t- a--taa-taa tacaagacga gaagaccctt tggagc-tta
aga-t-a--a -a-agaccaa --------ct a-tg-tc--- ---aa--a-- agtc---cta
---------- ---------- aaa------a -ag------- --a--c--ta aacc-a----
--------aa -----ta--- -g-------- c---a-c--t gg-------t -c--------
---------- c-----c-aa ------tctt cggttggggt gaccgcggga g-aa-aacaa
agctcccatg cgga----ct -g-gg-g--- ---------- ---taac--- ---------c
cc--ctaa-a a--c-ta--- ag-aga-gac atctctaagg -cacag-a-a -ca-tctgac
ca-aa-a-a- ------gacc cg---g-c-c --a--cat-- ---g-ccgac caac-ggacc
aagtta-ccc ta-gggataa -ca-gcgcaa tccccttcc- ----agagtc catatcga-c
--aa-gg-gg g-ttta-cga cctcgatg-t tggat-ca-g ga----cat- cc-taat-gg
tgcag-cc-g -cta-tt--- --aa-gggtt cnnnnnnnnn nnnnnnnnnn nnnnnnnn
>Loricariidae_Hemipsilichthys_gobio_1_1
a-taggaggt ----c-tta- cc-t-gccca --gtga---c ttaaacggcc gc-ggtattt
-tgaccgtgc aaa-ggtagc -gt-aatca- cttgtc-ttt t-aaatgaag acctgtatga
atg-gtgga- a-cga-gggc ttaactgtc- tcccccttct agtca-atga aattgatctg
cccgtgcaga agc-gga-c- a--taa-aaa tacaagacga gaagaccctt tggagc-tta
aga-c-a--c -a-agaccaa --------tt a-tg-tc--- ---aa--g-- aatc---caa
---------- ---------- aag------- -aa------- --a--t--ta aact-a----
--------aa -----ta--- -a-------- ca--a-c--t gg-------t -c--------
---------- c-----t-ag ------tctt cggttggggc gaccacggga g-aa-aacaa
aactcccctg cgga----ct -g-gg-g--- ---------- ---aaac--- --------cc
cc--ctaa-a a--c-ta--- ag-aga-gac atctctaagg -cgcag-a-a -ct-tctgac
ca-cc-t-a- ------gatc cg---g-ctt --a--tac-- ---g-ccgac caac-gaacc
aagtta-ccc ta-gggataa -ca-gcgcaa tccccttcc- ----agagtc catatcga-c
--aa-gg-gg g-ttta-cga cctcgatg-t tggat-ca-g ga----cat- cc-taat-gg
tgcag-cc-g -cta-tt--- --aa-gggtt cnnnnnnnnn nnnnnnnnnn nnnnnnnn
>Loricariidae_Hemipsilichthys_nimius_1_1
nnnnnnnnnn nnnnnnnnnn nnnnnnnnnn nnnnnnnnnn ttaaacggcc gc-ggtattc
-tgaccgtgc aaa-ggtagc -ga-aatca- cttgtc-ttt t-aaatgagg acctgtatga
atg-gtgga- a-cga-gggc ttaactgtc- tcccccttcc agtca-atga aattgatctg
cccgtgcaga agc-gga-c- a--taa-cca tacaagacga gaagaccctt tggagc-tta
aga-c-a--c -a-aggccaa --------ct a-tg-tc--- ---aa--g-- aacc---ata
---------- --t------- aaa------- -gg------- --a--t--ta aact-a----
--------aa -----ta--- -a-------- ca--a-c--t gg-------c -c--------
---------- c-----g-aa ------tctt cggttggggc gaccacggga g-aa-aacaa
agctcccatg cgga----cc -g-gg-g--- ---------- ---aaac--- ---------c
cc--ctaa-a a--c-ta--- ag-aaa-gac atttctaaga -cacag-a-a -ca-tctgac
ca-cc-t-a- ------gatc cg---g-cct --a--cat-- ---g-ccgac caac-gaacc
aagtta-ccc ta-gggataa -ca-gcgcaa tccccttcc- ----agagtc catatcga-c
--aa-gg-gg g-ttta-cga cctcgatg-t tggat-ca-g ga----cat- cc-taat-gg
tgcag-cnnn nnnnnnnnnn nnnnnnnnnn nnnnnnnnnn nnnnnnnnnn nnnnnnnn
>Loricariidae_Hisonotus_armatus_1_1
nnnnnnnnnn nnnnnnnnnn nnnnnnnnnn nnnnnnnnnn ttaaacggcc gc-ggtattt
-tgaccgtgc aaa--gtaaa -ac-aatca- cttgtc-ttt t-aaatgaag acctgtatga
atg-gagaa- a-cga-gggc ttaactgtc- tcccccctct agtca-atga aattgatcta
tccgtgcaga agc-ggg-t- a--taa-tta tacaagacga gaagaccctt tggagc-tta
aga-c----a -a-agaccaa --------ct a-tg-tc--- ---aa--a-- agcc---ac-
---------- ---------- aaaaa----t ggt------- --a--c--ta aacc-a----
--------aa -----ta--- -g-------- t---t-c--t gg-------t -t--------
---------- c-----c-ag ------tctt cggttggggt gaccgcggga g-aa-aataa
agctcccatg cgga----cg -g-gg-g--- ---------- ---ag-t--- --------tc
cc--ctaa-a a--c-ta--- ag-aaa-gac atttctaagg -cacag-a-a -ca-tctgac
caa-a-a-a- ------gatc cg---g-c-t --t--cat-- ---g-ccgat caac-gaacc
aagtta-ccc ta-gggataa -ca-gcgcaa tccccttcc- ----agagtc catatcga-c
--aa-gg-gg g-ttta-cga cctcgatg-t tggat-ca-g nnnnnnnnnn nnnnnnnnnn
nnnnnnnnnn nnnnnnnnnn nnnnnnnnnn nnnnnnnnnn nnnnnnnnnn nnnnnnnn
>Loricariidae_Hisonotus_charrua_1_1
nnnnnnnnnn nnnnnnnnnn nnnnnnnnnn nnnnnnnnnn ttaaacggcc gc-ggtattt
-tgaccgtgc aaa-ggtagc -gc-aatca- cttgtc-ttt t-aaatgaag acctgtatga
atg-gtgaa- a-cga-gggc ttaactgtc- tcccccctct agtca-atga aattgatcta
tccgtgcaga agc-ggg-t- a--taa-tta tacaagacga gaagaccctt tggagc-tta
aga-c----a -a-agaccaa --------ct a-tg-tc--- ---aa--a-- agcc---ac-
---------- ---------- aaaaa----t ggt------- --a--c--ta aacc-a----
--------aa -----ta--- -g-------- t---t-c--t gg-------t -t--------
---------- c-----c-ag ------tctt cggttggggt gaccgcggga g-aa-aacaa
agctcccatg cgga----cg -g-gg-g--- ---------- ---ag-t--- --------tc
cc--ctaa-a a--c-ta--- ag-aaa-gac atttctaagg -cacag-a-a -ca-tctgac
caa-a-a-a- ------gatc cg---g-c-t --t--cat-- ---g-ccgat caac-ggacc
aagtta-ccc ta-gggataa -ca-gcgcaa tccccttcc- ----agagtc catatcga-c
--aa-gg-gg g-ttta-cga cctcgatg-t tggat-ca-g nnnnnnnnnn nnnnnnnnnn
nnnnnnnnnn nnnnnnnnnn nnnnnnnnnn nnnnnnnnnn nnnnnnnnnn nnnnnnnn
>Loricariidae_Hisonotus_francirochai_1_1
nnnnnnnnnn nnnnnnnnnn nnnnnnnnnn nnnnnnnnnn ttaaacggcc gc-ggtattt
-tgaccgtgc aaa-ggtagc -gc-aatca- cttgtc-ttt t-aaatgaag acctgtatga
atg-gtgaa- a-cga-gggc ttaactgtc- tcccccctct agtca-atga aattgatcta
tccgtgcaga agc-ggg-t- a--taa-tta tacaagacga gaagaccctt tggagc-tta
aga-c-a--a -a-agaccaa --------ct a-tg-tc--- ---aa--a-- aacc---aca
---------- ---------- aaaaa----t gat------- --g--c--ta aacc-a----
--------aa -----ta--- -a-------- t---a-c--t gg-------t -c--------
---------- c-----c-ag ------tctt cggttggggt gaccgcggga g-aa-aacaa
agctcccatg caga----cg -g-gg-g--- ---------- ---aa-c--- --------cc
cc--ctaa-a a--c-ta--- ag-aaa-aac atttctaagg -cacag-a-a -ca-tctgac
cac-a-a-a- ------gatc cg---g-c-t --t--cat-- ---g-ccgat caac-ggacc
aagtta-ccc ta-gggataa -ca-gcgcaa tccccttcc- ----agagtc catatcga-c
--aa-gg-gg g-ttta-cga cctcgatg-t tggat-ca-g ga----cat- cc-taat-gg
tgcag-cc-g -cta-tt--- --aa-gggtt cg-tt-tgnn nnnnnnnnnn nnnnnnnn
>Loricariidae_Hisonotus_francirochai_2_1
nnnnnnnnnn nnnnnnnnnn nnnnnnnnnn nnnnnnnnnn ttaaacggcc gc-ggtattt
-tgaccgtgc aaa-ggtagc -gc-aatca- cttgtc-ttt t-aaatgaag acctgtatga
atg-gtgaa- a-cga-gggc ttaactgtc- tcccccctct agtca-atga aattgatcta
tccgtgcaga agc-ggg-t- a--taa-tta tacaagacga gaagaccctt tggagc-tta
aga-c-a--a -a-agaccaa --------ct a-tg-tc--- ---aa--a-- aacc---aca
---------- ---------- aaaaa----t gat------- --g--c--ta aacc-a----
--------aa -----ta--- -a-------- t---a-c--t gg-------t -c--------
---------- c-----c-ag ------tctt cggttggggt gaccgcggga g-aa-aacaa
agctcccatg caga----cg -g-gg-g--- ---------- ---aa-c--- --------cc
cc--ctaa-a a--c-ta--- ag-aaa-aac atttctaagg -cacag-a-a -ca-tctgac
cac-a-a-a- ------gatc cg---g-c-t --t--cat-- ---g-ccgat caac-ggacc
aagtta-ccc ta-gggataa -ca-gcgcaa tccccttcc- ----agagtc catatcga-c
--aa-gg-gg g-ttta-cga cctcgatg-t tggat-ca-g ga----cat- cc-taat-gg
tgcag-cc-g -cta-tt--- --aa-gggtt cg-tt-tgnn nnnnnnnnnn nnnnnnnn
>Loricariidae_Hisonotus_laevior_1_1
nnnnnnnnnn nnnnnnnnnn nnnnnnnnnn nnnnnnnnnn ttaaacggcc gc-ggtattt
-tgaccgtgc aaa-ggtagc -ac-aatca- cttgtc-ttt t-aaatgaag acctgtatga
atg-gagaa- a-cga-gggc ttaactgtc- tcccccctct agtca-atga aattgatcta
tccgtgcaga agc-ggg-t- a--taa-tta tacaagacga gaagaccctt tggagc-tta
aga-c-a--a -a-agaccaa --------ct a-tg-tc--- ---aa--a-- agcc---ac-
---------- ---------- aaaaa----t ggt------- --a--c--ta aacc-a----
--------ag -----ta--- -g-------- t---t-c--t gg-------t -t--------
---------- c-----c-ag ------tctt cggttggggt gaccgcggga g-aa-aataa
agctcccatg cgga----ct -g-gg-g--- ---------- ---gagt--- --------tc
cc--ctaa-a a--c-ta--- ag-aaa-gac atttctaagg -cacag-a-a -ca-tctgac
caa-a-a-a- ------gatc cg---g-c-t --t--cat-- ---g-ccgat caac-ggacc
aagtta-ccc ta-gggataa -ca-gcgcaa tccccttcc- ----agagtc catatcga-c
--aa-gg-gg g-ttta-cga cctcgatg-t tggat-ca-g ga----cat- cc-taat-gg
tgcag-cc-g -cta-tt--- --aa-gggtt cg-tt-tgnn nnnnnnnnnn nnnnnnnn
>Loricariidae_Hisonotus_laevior_2_1
nnnnnnnnnn nnnnnnnnnn nnnnnnnnnn nnnnnnnnnn ttaaacggcc gc-ggtattt
-tgaccgtgc aaa-ggtagc -ac-aatca- cttgtc-ttt t-aaatgaag acctgtatga
atg-gagaa- a-cga-gggc ttaactgtc- tcccccctct agtca-atga aattgatcta
tccgtgcaga agc-ggg-t- a--taa-tta tacaagacga gaagaccctt tggagc-tta
aga-c-a--a -a-agaccaa --------ct a-tg-tc--- ---aa--a-- agcc---ac-
---------- ---------- aaaaa----t ggt------- --a--c--ta aacc-a----
--------ag -----ta--- -g-------- t---t-c--t gg-------t -t--------
---------- c-----c-ag ------tctt cggttggggt gaccgcggga g-aa-aataa
agctcccatg cgga----ct -g-gg-g--- ---------- ---gagt--- --------tc
cc--ctaa-a a--c-ta--- ag-aaa-gac atttctaagg -cacag-a-a -ca-tctgac
caa-a-a-a- ------gatc cg---g-c-t --t--cat-- ---g-ccgat caac-ggacc
aagtta-ccc ta-gggataa -ca-gcgcaa tccccttcc- ----agagtc catatcga-c
--aa-gg-gg g-ttta-cga cctcgatg-t tggat-ca-g ga----cat- cc-taat-gg
tgcag-cc-g -cta-tt--- --aa-gggtt cg-tt-tgnn nnnnnnnnnn nnnnnnnn
>Loricariidae_Hisonotus_laevior_3_1
nnnnnnnnnn nnnnnnnnnn nnnnnnnnnn nnnnnnnnnn ttaaacggcc gc-ggtattt
-tgaccgtgc aaa-ggtagc -ac-aatca- cttgtc-ttt t-aaatgaag acctgtatga
atg-gagaa- a-cga-gggc ttaactgtc- tcccccctct agtca-atga aattgatcta
tccgtgcaga agc-ggg-t- a--taa-tta tacaagacga gaagaccctt tggagc-tta
aga-c-a--a -a-agaccaa --------ct a-tg-tc--- ---aa--a-- agcc---ac-
---------- ---------- aaaaa----t ggt------- --a--c--ta aacc-a----
--------ag -----ta--- -g-------- t---t-c--t gg-------t -t--------
---------- c-----c-ag ------tctt cggttggggt gaccgcggga g-aa-aataa
agctcccatg cgga----ct -g-gg-g--- ---------- ---gagt--- --------tc
cc--ctaa-a a--c-ta--- ag-aaa-gac atttctaagg -cacag-a-a -ca-tctgac
caa-a-a-a- ------gatc cg---g-c-t --t--cat-- ---g-ccgat caac-ggacc
aagtta-ccc ta-gggataa -ca-gcgcaa tccccttcc- ----agagtc catatcga-c
--aa-gg-gg g-ttta-cga cctcgatg-t tggat-ca-g ga----cat- cc-taat-gg
tgcag-cc-g -cta-tt--- --aa-gggtt cg-tt-tgnn nnnnnnnnnn nnnnnnnn
>Loricariidae_Hisonotus_nigricauda_1_1
nnnnnnnnnn nnnnnnnnnn nnnnnnnnnn nnnnnnnnnn ttaaacggcc gc-ggtattt
-tgaccgtgc aaa-ggtagc -gc-aatca- cttgtc-ttt t-aaatgaag acctgtatga
atg-gtgaa- a-cga-gggc ttaactgtc- tcccccctct agtca-atga aattgatcta
tccgtgcaga agc-ggg-t- a--taa-tta tacaagacga gaagaccctt tggagc-tta
aga-c-a--a -a-agaccaa --------ct a-tg-tc--- ---aa--a-- ----------
---------- ---------- agaaa----a gaa------- --a--c--ta aaca-a----
--------ag -----ta--- -a-------- t---g-c--t gg-------t -c--------
---------- c-----c-ag ------tctt cggttggggc gaccgcggga g-aa-aataa
agctcccatg cgga----cg -g-gg-g--- ---------- ------a--- --------tc
cc--ctaa-a a--c-ta--- ag-aaa-gac atttctaagg -cacag-a-a -ca-tctgac
cat-a-a-a- ------gatc cg---g-c-c --a--cat-- ---g-ccgat caac-ggacc
aagtta-ccc ca-gggataa -ca-gcgcaa tccccttcc- ----agagtc catatcga-c
--aa-gg-gg g-ttta-cga cctcgatg-t tggat-ca-g ga----cat- cc-taat-gg
tgcag-cc-g -cta-tt--- --aa-gggtt cg-tt-tgnn nnnnnnnnnn nnnnnnnn
>Loricariidae_Hisonotus_nigricauda_2_1
nnnnnnnnnn nnnnnnnnnn nnnnnnnnnn nnnnnnnnnn ttaaacggcc gc-ggtattt
-tgaccgtgc aaa-ggtagc -gc-aatca- cttgtc-ttt t-aaatgaag acctgtatga
atg-gtgaa- a-cga-gggc ttaactgtc- tcccccctct agtca-atga aattgatcta
tccgtgcaga agc-ggg-t- a--taa-tta tacaagacga gaagaccctt tggagc-tta
aga-c-a--a -a-agaccaa --------ct a-tg-tc--- ---aa--a-- ----------
---------- ---------- agaaa----a gaa------- --a--c--ta aaca-a----
--------ag -----ta--- -a-------- t---g-c--t gg-------t -c--------
---------- c-----c-ag ------tctt cggttggggc gaccgcggga g-aa-aataa
agctcccatg cgga----cg -g-gg-g--- ---------- ------a--- --------tc
cc--ctaa-a a--c-ta--- ag-aaa-gac atttctaagg -cacag-a-a -ca-tctgac
cat-a-a-a- ------gatc cg---g-c-c --a--cat-- ---g-ccgat caac-ggacc
aagtta-ccc ca-gggataa -ca-gcgcaa tccccttcc- ----agagtc catatcga-c
--aa-gg-gg g-ttta-cga cctcgatg-t tggat-ca-g ga----cat- cc-taat-gg
tgcag-cc-g -cta-tt--- --aa-gggtt cg-tt-tgnn nnnnnnnnnn nnnnnnnn
>Loricariidae_Hisonotus_nigricauda_3_1
nnnnnnnnnn nnnnnnnnnn nnnnnnnnnn nnnnnnnnnn ttaaacggcc gc-ggtattt
-tgaccgtgc aaa-ggtagc -gc-aatca- cttgtc-ttt t-aaatgaag acctgtatga
atg-gtgaa- a-cga-gggc ttaactgtc- tcccccctct agtca-atga aattgatcta
tccgtgcaga agc-ggg-t- a--taa-tta tacaagacga gaagaccctt tggagc-tta
aga-c-a--a -a-agaccaa --------ct a-tg-tc--- ---aa--a-- ----------
---------- ---------- agaaa----a gaa------- --a--c--ta aaca-a----
--------ag -----ta--- -a-------- t---g-c--t gg-------t -c--------
---------- c-----c-ag ------tctt cggttggggc gaccgcggga g-aa-aataa
agctcccatg cgga----cg -g-gg-g--- ---------- ------a--- --------tc
cc--ctaa-a a--c-ta--- ag-aaa-gac atttctaagg -cacag-a-a -ca-tctgac
cat-a-a-a- ------gatc cg---g-c-c --a--cat-- ---g-ccgat caac-ggacc
aagtta-ccc ca-gggataa -ca-gcgcaa tccccttcc- ----agagtc catatcga-c
--aa-gg-gg g-ttta-cga cctcgatg-t tggat-ca-g ga----cat- cc-taat-gg
tgcag-cc-g -cta-tt--- --aa-gggtt cg-tt-tgnn nnnnnnnnnn nnnnnnnn
>Loricariidae_Hisonotus_ringueleti_1_1
nnnnnnnnnn nnnnnnnnnn nnnnnnnnnn nnnnnnnnnn ttaaacggcc gc-ggtattt
-tgaccgtgc aaa-ggtagc -gc-aatca- cttgtc-ttt t-aaatgaag acctgtatga
atg-gtgaa- a-cga-gggc ttaactgtc- tcccccctcc agtca-atga aattgatcta
tccgtgcaga agc-ggg-t- a--taa-tta tacaagacga gaagaccctt tggagc-tta
aga-c-a--a -a-agaccaa --------ct a-tg-tc--- ---aa--a-- ----------
---------- ---------- agaaa----a gaa------- --a--c--ta aaca-a----
--------ag -----ta--- -g-------- t---g-c--t gg-------t -t--------
---------- a-----c-ag ------tctt cggttggggt gaccgcggga g-aa-aacaa
agctcccatg cgga----ca -g-gg-g--- ---------- ------a--- --------cc
cc--ctaa-a a--c-ta--- ag-aaa-gac atttctaagg -cacag-a-a -ca-tctgac
cac-a-a-a- ------gatc cg---g-c-c --a--cat-- ---g-ccgat caac-ggacc
aagtta-ccc ta-gggataa -ca-gcgcaa tccccttcc- ----agagtc catatcga-c
--aa-gg-gg g-ttta-cga cctcgatg-t tggat-ca-g ga----cat- cc-taat-gg
tgcag-cc-g -cta-tt--- --aa-gggtt cg-tt-tgnn nnnnnnnnnn nnnnnnnn
>Loricariidae_Hisonotus_ringueleti_2_1
nnnnnnnnnn nnnnnnnnnn nnnnnnnnnn nnnnnnnnnn ttaaacggcc gc-ggtattt
-tgaccgtgc aaa-ggtagc -gc-aatca- cttgtc-ttt t-aaatgaag acctgtatga
atg-gtgaa- a-cga-gggc ttaactgtc- tcccccctcc agtca-atga aattgatcta
tccgtgcaga agc-ggg-t- a--taa-tta tacaagacga gaagaccctt tggagc-tta
aga-c-a--a -a-agaccaa --------ct a-tg-tc--- ---aa--a-- ----------
---------- ---------- agaaa----a gaa------- --a--c--ta aaca-a----
--------ag -----ta--- -g-------- t---g-c--t gg-------t -t--------
---------- a-----c-ag ------tctt cggttggggt gaccgcggga g-aa-aacaa
agctcccatg cgga----ca -g-gg-g--- ---------- ------a--- --------cc
cc--ctaa-a a--c-ta--- ag-aaa-gac atttctaagg -cacag-a-a -ca-tctgac
cac-a-a-a- ------gatc cg---g-c-c --a--cat-- ---g-ccgat caac-ggacc
aagtta-ccc ta-gggataa -ca-gcgcaa tccccttcc- ----agagtc catatcga-c
--aa-gg-gg g-ttta-cga cctcgatg-t tggat-ca-g ga----cat- cc-taat-gg
tgcag-cc-g -cta-tt--- --aa-gggtt cg-tt-tgnn nnnnnnnnnn nnnnnnnn
>Loricariidae_Hypostomus_affinis_1_1
nnnnnnnnnn nnnnnnnnnn nnnnnnnnnn nnnnnnnnnn nnnnnnnnnn nnnngtattt
-tgaccgtgc aaa-ggtagc -gc-aatca- cttgtc-ttt t-aaatgaag acctgtatga
atg-gtgaa- a-cga-gggc ttaactgtc- tcccccttct agtca-atga aattgatcta
cccgtgcaga agc-ggg-t- a--taa-caa tacaagacga gaagaccctt tggagc-tta
aga-t-a--a -a-aaaccaa --------ct a-tg-tc--- ---aa--a-- agtc---cta
---------- ---------- aaa------a -ag------- --a--c--ta aacc-a----
--------aa -----ta--- -g-------- t---a-c--t gg-------t -c--------
---------- c-----t-aa ------tctt cggttggggc gactacggga g-aa-aacaa
agctcccatg cgga----tt -g-gg-g--- ---------- ---taat--- ---------t
cc--ctaa-a a--c-ta--- ag-aga-gac atctctaaga -cgcag-a-a -ca-tctgac
ca-ta-a-a- ------gatc cg---g-c-t --a--cat-- ---g-ccgac caac-ggacc
aagtta-ccc ta-gggataa -ca-gcgcaa tccccttcc- ----agagtc catatcga-c
--aa-gg-gg g-ttta-cga cctcgatg-t tggat-ca-g ga----cat- cc-tnnnnnn
nnnnnnnnnn nnnnnnnnnn nnnnnnnnnn nnnnnnnnnn nnnnnnnnnn nnnnnnnn
>Loricariidae_Hypostomus_ancistroides_1_1
nnnnnnnnnn nnnnnnnnnn nnnnnnnnnn nnnnnnnnnn nnnnnnnnnn nnnnnnnnnn
nnnnnnnnnn nnnnnnnnnn nnnnnnnnnn nnnnnnnnnn nnnnnnnnnn nnnnnnnnnn
ntg-gtgga- a-cga-gggc ttaactgtc- tcccccttct agtca-atga aattgatcta
cccgtgcaga agc-ggg-t- a--taa-taa tgcaagacga gaagaccctt tggagc-tta
aga-t-a--a -a-aaaccaa --------ct a-tg-tc--- ---aa--a-- agtc---cta
---------- ---------- aaaa------ -ag------- --a--c--ta aacc-a----
--------aa -----ta--- -g-------- t---a-c--t gg-------t -c--------
---------- c-----t-aa ------tctt cggttggggt gaccacggga g-aa-aacaa
agctcccatg cgga----tt -g-gg-a--- ---------- ---taat--- ---------t
cc--ctaa-a a--c-ta--- ag-aga-gac atctctaaga -cgcag-a-a -ca-tctgac
ca-ta-a-a- ------gatc cg---g-c-t --a--cat-- ---g-ccgac caacgggacc
aagtta-ccc taggggataa -ca-gcgcaa tccccttcc- ----agagtc catatcga-c
--aa-gg-gg g-ttta-cga cctcgatg-t tggat-ca-g ga----cat- cc-tnnnnnn
nnnnnnnnnn nnnnnnnnnn nnnnnnnnnn nnnnnnnnnn nnnnnnnnnn nnnnnnnn
>Loricariidae_Hypostomus_boulengeri_1_1
nnnnnnnnnn nnnnnnnnnn nnnnnnnnnn nnnnnnnnnn nnnnnnnnnn nnnngtattt
-tgaccgtgc aaa-ggtagc -gc-aatca- cttgtc-ttt t-aaatgaag acctgtatga
atg-gtgga- a-cga-gggc ttaactgtc- tcccccttct agtca-atga aattgatcta
cccgtgcaga agc-ggg-t- a--taa-caa tacaagacga gaagaccctt tggagc-tta
aga-t-a--a -a-aaaccaa --------ct a-tg-tc--- ---aa--a-- agtc---cta
---------- ---------- aaa------a -ag------- --a--c--ta aacc-a----
--------aa -----ta--- -g-------- t---a-c--t gg-------t -c--------
---------- c-----t-aa ------tctt cggttggggc gaccacggga g-aa-aacaa
agctcccatg cgga----tt -g-gg-g--- ---------- ---taat--- ---------t
cc--ctaa-a a--c-ta--- ag-aga-gac atctctaaga -cgcag-a-a -ca-tctgac
ca-ta-a-a- ------gatc cg---g-c-t --a--cat-- ---g-ccgac caac-ggacc
aagtta-ccc ta-gggataa -ca-gcgcaa tccccttcc- ----agagtc catatcga-c
--aa-gg-gg g-ttta-cga cctcgatg-t tggat-ca-g ga----cat- cc-tnnnnnn
nnnnnnnnnn nnnnnnnnnn nnnnnnnnnn nnnnnnnnnn nnnnnnnnnn nnnnnnnn
>Loricariidae_Hypostomus_commersoni_1_1
nnnnnnnnnn nnnnnnnnnn nnnnnnnnnn nnnnnnnnnn nnnnnnnnnn nnnngtattt
-tgaccgtgc aaa-ggtagc -gc-aatca- cttgtc-ttt t-aaatgaag acctgtatga
atg-gtgga- a-cga-gggc ttaactgtc- tcccccttct agtca-atga aattgatcta
cccgtgcaga agc-ggg-t- a--taa-caa tacaagacga gaagaccctt tggagc-tta
aga-t-a--a -a-aaaccaa --------ct a-tg-tc--- ---aa--a-- agtc---cta
---------- ---------- aaa------a -ag------- --a--c--ta aacc-a----
--------aa -----ta--- -g-------- t---a-c--t gg-------t -c--------
---------- c-----c-aa ------tctt cggttggggc gaccacggga g-aa-aacaa
agctcccatg cgga----tt -g-gg-g--- ---------- ---taat--- ---------t
cc--ctaa-a a--c-ta--- ag-aga-gac atctctaaga -cgcag-a-a -ca-tctgac
ca-ta-a-a- ------gatc cg---g-c-t --a--cat-- ---g-ccgac caac-ggacc
aagtta-ccc ta-gggataa -ca-gcgcaa tccccttcc- ----agagtc catatcga-c
--aa-gg-gg g-ttta-cga cctcgatg-t tggat-ca-g ga----cat- cc-tnnnnnn
nnnnnnnnnn nnnnnnnnnn nnnnnnnnnn nnnnnnnnnn nnnnnnnnnn nnnnnnnn
>Loricariidae_Hypostomus_macushi_1_1
a-taggaggt ----c-ctg- cc-t-gccca --gtga---c ttaaacggcc gc-ggtattt
-tgaccgtgc aaa-ggtagc -gc-aatca- cttgtc-ttt t-aaatgaag acctgtatga
atg-gtgga- a-cga-gggc ttaactgtc- tcccccttct agtca-atga aattgatcta
cccgtgcgga agc-ggg-t- a--taa-taa tacaagacga gaagaccctt tggagc-tta
aga-t-a--a -a-agaccaa --------ct a-tg-tc--- ---aa--a-- agtc---cta
---------- ---------- aaa------a -ag------- --a--c--ta aacc-a----
--------aa -----ta--- -g-------- c---a-c--t ag-------t -c--------
---------- c-----t-aa ------tctt cggttggggt gaccacggga g-aa-aacaa
agctcccatg cgga----tt -g-gg-g--- ---------- ---taat--- ---------t
cc--ctaa-a a--c-ta--- ag-aaa-gac atctctaaga -cgcag-a-a -ca-tctgac
ca-ta-a-a- ------gatc cg---g-c-t --a--cat-- ---g-ccgac caac-ggacc
aagtta-ccc ta-gggataa -ca-gcgcaa tccccttcc- ----agagtc catatcga-c
--aa-gg-gg g-ttta-cga cctcgatg-t tggat-ca-g ga----cat- cc-taat-gg
tgcag-cc-g -cta-tt--- --aa-gggtt cnnnnnnnnn nnnnnnnnnn nnnnnnnn
>Loricariidae_Hypostomus_nigromaculatus_1_1
nnnnnnnnnn nnnnt-ttg- cc-t-gccca --gtga---c ttaaacggcc gc-ggtattt
-tgaccgtgc aaa-ggtagc -gc-aatca- cttgtc-ttt t-aaatgaag acctgtatga
atg-gtgga- a-cga-gggc ttaactgtc- tcccccttct agtca-atga aattgatcta
cccgtgcaga agc-ggg-t- a--taa-taa tacaagacga gaagaccctt tggagc-tta
aga-t-a--a -a-agaccaa --------ct a-tg-tc--- ---aa--a-- agtc---cta
---------- ---------- aaa------a -ag------- --a--c--ta aacc-a----
--------aa -----ta--- -g-------- t---a-c--t gg-------g -c--------
---------- c-----t-aa ------tctt cggttggggt gaccacggga g-aa-aacaa
aactcccatg cgga----tt -g-gg-g--- ---------- ---taat--- ---------t
cc--ctaa-a a--c-ta--- ag-aga-gac atctctaaga -cgcag-a-a -ca-tctgac
ca-ta-a-a- ------gatc cg---g-c-t --a--cat-- ---g-ccgac caac-ggacc
aagtta-ccc ta-gggataa -ca-gcgcaa tccccttcc- ----agagtc catatcga-c
--aa-gg-gg g-ttta-cga cctcgatg-t tggat-ca-g ga----cat- cc-taat-gg
tgcag-cc-g nnnnnnnnnn nnnnnnnnnn nnnnnnnnnn nnnnnnnnnn nnnnnnnn
>Loricariidae_Hypostomus_pyrineusi_1_1
a-taggaggt ----c-ctg- cc-t-gccca --gtga---c ttaaacggcc gc-ggtattt
-tgaccgtgc aaa-ggtagc -gc-aatca- cttgtc-ttt t-aaatgaag acctgtatga
atg-gtgga- a-cga-gggc ttaactgtc- tcccccttct agtca-atga aattgatcta
cccgtgcaga agc-ggg-t- a--taa-taa tacaagacga gaagaccctt tggagc-tta
aga-t-a--a -a-agaccaa --------ct a-tg-tc--- ---aa--a-- agtc---cta
---------- ---------- aaa------a -ag------- --a--c--ta aacc-a----
--------aa -----ta--- -g-------- t---a-c--t ag-------t -c--------
---------- c-----t-aa ------tctt cggttggggt gaccacggga g-aa-aacaa
agctcccatg cgga----ct -g-gg-g--- ---------- ---taat--- ---------t
cc--ctaa-a a--c-ta--- ag-aaa-gac atctctaaga -cgcag-a-a -ca-tctgac
ca-ca-a-a- ------gatc cg---g-c-t --a--cat-- ---g-ccgac caac-ggacc
aagtta-ccc ta-gggataa -ca-gcgcaa tccccttcc- ----agagtc catatcga-c
--aa-gg-gg g-ttta-cga cctcgatg-t tggat-ca-g ga----cat- cc-taat-gg
tgcag-cc-g -cta-tt--- --aa-ggnnn nnnnnnnnnn nnnnnnnnnn nnnnnnnn
>Loricariidae_Hypostomus_pyrineusi_2_1
a-taggaggt ----c-ctg- cc-t-gccca --gtga---c ttaaacggcc gc-ggtattt
-tgaccgtgc aaa-ggtagc -gc-aatca- cttgtc-ttt t-aaatgaag acctgtatga
atg-gtgga- a-cga-gggc ttaactgtc- tcccccttct agtca-atga aattgatcta
cccgtgcaga agc-ggg-t- a--taa-taa tacaagacga gaagaccctt tggagc-tta
aga-t-a--a -a-agaccaa --------ct a-tg-tc--- ---aa--a-- agtc---cta
---------- ---------- aaa------a -ag------- --a--c--ta aacc-a----
--------aa -----ta--- -g-------- t---a-c--t ag-------t -c--------
---------- c-----t-aa ------tctt cggttggggt gaccacggga g-aa-aacaa
agctcccatg cgga----ct -g-gg-g--- ---------- ---taat--- ---------t
cc--ctaa-a a--c-ta--- ag-aaa-gac atctctaaga -cgcag-a-a -ca-tctgac
ca-ca-a-a- ------gatc cg---g-c-t --a--cat-- ---g-ccgac caac-ggacc
aagtta-ccc ta-gggataa -ca-gcgcaa tccccttcc- ----agagtc catatcga-c
--aa-gg-gg g-ttta-cga cctcgatg-t tggat-ca-g ga----cat- cc-taat-gg
tgcag-cc-g -cta-tt--- --aa-ggnnn nnnnnnnnnn nnnnnnnnnn nnnnnnnn
>Loricariidae_Hypostomus_taphorni_1_1
a-taggaggt ----c-ctg- cc-t-gccca --gtga---c ttaaacggcc gc-ggtattt
-tgaccgtgc aaa-ggtagc -gc-aatca- cttgtc-ttt t-aaatgaag acctgtatga
atg-gtgga- a-cga-gggc ttaactgtc- tcccccttct agtca-atga aattgatcta
cccgtgcaga agc-ggg-t- a--taa-taa tacaagacga gaagaccctt tggagc-tta
aga-t-a--a -a-agaccaa --------ct a-tg-tc--- ---aa--a-- agtc---cta
---------- ---------- aaat-----a -ag------- --a--c--ta aacc-a----
--------aa -----ta--- -g-------- t---a-c--t gg-------t -c--------
---------- c-----t-aa ------tctt cggttggggt gaccacggga g-aa-aacaa
agctcccatg cgga----ct -g-gg-g--- ---------- ---taat--- ---------t
cc--ctaa-a a--c-ta--- ag-aaa-gac atctctaaga -cgcag-a-a -ca-tctgac
ca-ta-a-a- ------gatc cg---g-c-t --a--cat-- ---g-ccgac caac-ggacc
aagtta-ccc ta-gggataa -ca-gcgcaa tccccttcc- ----agagtc catatcga-c
--aa-gg-gg g-ttta-cga cctcgatg-t tggat-ca-g ga----cat- cc-taat-gg
tgcag-cc-g -cta-tt--- --aa-gggtt cnnnnnnnnn nnnnnnnnnn nnnnnnnn
>Loricariidae_Hypostomus_taphorni_2_1
a-taggaggt ----c-ctg- cc-t-gccca --gtga---c ttaaacggcc gc-ggtattt
-tgaccgtgc aaa-ggtagc -gc-aatca- cttgtc-ttt t-aaatgaag acctgtatga
atg-gtgga- a-cga-gggc ttaactgtc- tcccccttct agtca-atga aattgatcta
cccgtgcaga agc-ggg-t- a--taa-taa tacaagacga gaagaccctt tggagc-tta
aga-t-a--a -a-agaccaa --------ct a-tg-tc--- ---aa--a-- agtc---cta
---------- ---------- aaat-----a -ag------- --a--c--ta aacc-a----
--------aa -----ta--- -g-------- t---a-c--t gg-------t -c--------
---------- c-----t-aa ------tctt cggttggggt gaccacggga g-aa-aacaa
agctcccatg cgga----ct -g-gg-g--- ---------- ---taat--- ---------t
cc--ctaa-a a--c-ta--- ag-aaa-gac atctctaaga -cgcag-a-a -ca-tctgac
ca-ta-a-a- ------gatc cg---g-c-t --a--cat-- ---g-ccgac caac-ggacc
aagtta-ccc ta-gggataa -ca-gcgcaa tccccttcc- ----agagtc catatcga-c
--aa-gg-gg g-ttta-cga cctcgatg-t tggat-ca-g ga----cat- cc-taat-gg
tgcag-cc-g -cta-tt--- --aa-gggtt cnnnnnnnnn nnnnnnnnnn nnnnnnnn
>Loricariidae_Isbrueckerichthys_alipionis_3_1
nnnnnnnggt ----c-ttg- cc-t-gccca --gtga---c ttaaacggcc gc-ggtattt
-tgaccgtgc aaa-ggtagc -gc-aatca- cttgtc-ttt t-aaatgaag acctgtatga
atg-gtgga- a-cga-gggc ttaactgtc- tccctcatct agtca-atga aattgatcta
cccgtgcaga agc-ggg-t- a--ttg-taa tacaagacga gaagaccctt tggagc-tta
aga-c-a--a -a-agaccaa --------ct a-tg-tc--- ---aa--g-- agta---cca
---------- ---------- aaaat----- gaa------- --a--c--ta aacc-a----
--------aa -----ta--- -g-------- c---a-c--t gg-------t -c--------
---------- c-----c-ag ------tctt cggttggggt gaccgcggga g-ag-aatta
agctcccatg tgga----ct -g-gg-a--- ---------- ---caa---- --------cc
cc--ccaa-a a--c-ta--- ag-aaa-gac atctctaagg -cacag-a-a -ca-tctgac
cat-a-a-a- ------gatc cg---g-c-t --a--tac-- ---g-ccgac caac-ggacc
aagtta-ccc ta-gggataa -ca-gcgcaa tccccttcc- ----agagtc catatcga-c
--aa-gg-gg g-ttta-cga cctcgatg-t tggat-ca-g ga----cat- cc-taat-gg
tgcag-cc-g -cta-tt--- --aa-gggtt cg-tt-tg-t t-caacg-a- ttaa-agt
>Loricariidae_Isbrueckerichthys_duseni_3_1
nnnnnnnnnn nnnnc-ctg- cc-t-gccca --gtga---c ttaaacggcc gc-ggtattt
-tgaccgtgc aaa-ggtggc -gc-aatca- cttgtc-ttt t-aaatgaag acctgtatga
atg-gtgga- a-cga-gggc ttaactgtc- tccctcatct agtca-atga aattgatcta
cccgtgcaga agc-ggg-t- a--tta-taa tacaagacga gaagaccctt tggagc-tta
aga-c-a--a -a-agaccaa --------ct a-tg-tc--- ---aa--g-- agta---cca
---------- ---------- aaaat----- gaa------- --a--c--ta aacc-a----
--------aa -----ta--- -a-------- c---a-c--t gg-------t -c--------
---------- c-----c-ag ------tctt cggttggggt gaccgcggga g-aa-aatta
agctcccatg tgga----ct -g-gg-g--- ---------- ---cag---- --------cc
cc--ccaa-a a--c-ta--- ag-aaa-gac atctctaagg -cgcag-a-a -ca-tctgac
cat-a-a-a- ------gatc cg---g-c-c --a--tac-- ---g-ccgac caac-ggacc
aagtta-ccc ta-gggataa -ca-gcgcaa tccccttcc- ----agagtc catatcga-c
--aa-gg-gg g-ttta-cga cctcgatg-t tggat-ca-g ga----cat- cc-taat-gg
tgcag-cc-g nnnnnnnnnn nnnnnnnnnn nnnnnnnnnn nnnnnnnnnn nnnnnnnn
>Loricariidae_Isbrueckerichthys_epakmos_2_1
nnnnnnnggt ----c-ttg- cc-t-gccca --gtga---c ttaaacggcc gc-ggtattt
-tgaccgtgc aaa-ggtagc -gc-aatca- cttgtc-ttt t-aaatgaag acctgtatga
atg-gtgga- a-cga-gggc ttaactgtc- tccctcatct agtca-atga aattgatctg
cccgtgcaga agc-ggg-t- a--tta-taa tacaagacga gaagaccctt tggagc-tta
aga-c-a--a -a-agaccaa --------ct a-tg-tc--- ---aa--g-- aata---cca
---------- ---------- aaaat----- gaa------- --a--c--ta aacc-a----
--------aa -----ta--- -a-------- c---a-c--t gg-------t -c--------
---------- c-----c-ag ------tctt cggttggggt gaccgcggga g-aa-aatta
agctcccatg tgga----ct -g-gg-g--- ---------- ---caa---- --------cc
cc--ccaa-a a--c-ta--- ag-aaa-gac atctctaagg -cacag-a-a -ca-tctgac
cat-a-a-a- ------gatc cg---g-c-t --a--tac-- ---g-ccgac caac-ggacc
aagtta-ccc ta-gggataa -ca-gcgcaa tccccttcc- ----agagtc catatcga-c
--aa-gg-gg g-ttta-cga cctcgatg-t tggat-ca-g ga----cat- cc-taat-gg
tgcag-cc-g -cta-tt--- --aa-gggtt cg-tt-tg-t t-caacg-a- ttaa-agt
>Loricariidae_Isbrueckerichthys_epakmos_3_1
nnnnnnnggt ----c-ttg- cc-t-gccca --gtga---c ttaaacggcc gc-ggtattt
-tgaccgtgc aaa-ggtagc -gc-aatca- cttgtc-ttt t-aaatgaag acctgtatga
atg-gtgga- a-cga-gggc ttaactgtc- tccctcatct agtca-atga aattgatctg
cccgtgcaga agc-ggg-t- a--tta-taa tacaagacga gaagaccctt tggagc-tta
aga-c-a--a -a-agaccaa --------ct a-tg-tc--- ---aa--g-- aata---cca
---------- ---------- aaaat----- gaa------- --a--c--ta aacc-a----
--------aa -----ta--- -a-------- c---a-c--t gg-------t -c--------
---------- c-----c-ag ------tctt cggttggggt gaccgcggga g-aa-aatta
agctcccatg tgga----ct -g-gg-g--- ---------- ---caa---- --------cc
cc--ccaa-a a--c-ta--- ag-aaa-gac atctctaagg -cacag-a-a -ca-tctgac
cat-a-a-a- ------gatc cg---g-c-t --a--tac-- ---g-ccgac caac-ggacc
aagtta-ccc ta-gggataa -ca-gcgcaa tccccttcc- ----agagtc catatcga-c
--aa-gg-gg g-ttta-cga cctcgatg-t tggat-ca-g ga----cat- cc-taat-gg
tgcag-cc-g -cta-tt--- --aa-gggtt cg-tt-tg-t t-caacg-a- ttaa-agt
>Loricariidae_Isorineloricaria_spinosissima_1_1
a-taggaggt ----c-ctg- cc-t-gccca --gtga---c ttaaacggcc gc-ggtattt
-tgaccgtgc aaa-ggtagc -gc-aatca- cttgtc-ttt t-aaatgaag acctgtatga
atg-gtgaa- a-cga-gggc ttaactgtc- tccctcttct agtca-atga aattgatcta
cccgtgcaga agc-ggg-t- a--taa-taa tacaagacga gaagaccctt tggagc-tta
aga-c-a--a -a-agaccaa --------ct a-tg-tc--- ---aa--g-- agtc---cta
---------- ---------- aaa------a -ag------- --a--c--ta aacc-a----
--------aa -----ta--- -a-------- t---a-c--t gg-------t -c--------
---------- t-----c-aa ------tctt cggttggggt gaccacggga g-aa-agcaa
agctcccatg cgga----ct -g-gg-g--- ---------- ---caat--- ---------c
cc--ctaa-a a--c-ta--- ag-aga-gac atctctaaga -cgcag-a-a -ca-tctgac
ca-ca-a-a- ------gatc cg---g-c-c --a--cat-- ---g-ccgac caac-ggacc
aagtta-ccc ta-gggataa -ca-gcgcaa tccccttcc- ----agagtc catatcga-c
--aa-gg-gg g-ttta-cga cctcgatg-t tggat-ca-g ga----cat- cc-taat-gg
tgcag-cc-g -cta-tt--- --aa-gggtt cnnnnnnnnn nnnnnnnnnn nnnnnnnn
>Loricariidae_Kronichthys_subteres_1_1
nnnnnnnggt ----c-ttg- cc-t-gccca --gtga---c ttaaacggcc gc-ggtattt
-tgaccgtgc aaa-ggaagc -gc-aatca- cttgtc-ttt t-aaataaag acctgtatga
atg-gtgga- a-cga-gggc ttaactgtc- tccctcatct agtca-atga aattgatcta
cccgtgcaga agc-ggg-t- a--tta-tta tacaagacga gaagaccctt tggagc-tta
aga-c-a--a -a-agaccaa --------ct a-cg-tc--- ---aa--g-- agta---tta
---------- ---------- -aatt----- taa------- --a--c--ta aacc-a----
--------aa -----ta--- -a-------- a---a-c--t gg-------t -c--------
---------- c-----c-aa ------tctt cggttggggt gaccgcggga g-aa-aatta
agctcccatg tgga----at -g-gg-g--- ---------- ---ta----- --------ac
cc--ccaa-a a--c-ta--- ag-aaa-gac atctctaagg -cacag-a-a -ca-tctgac
cat-a-a-a- ------gatc cg---g-c-t --a--tcc-- ---g-ccgac caac-ggacc
aagtta-ccc ta-gggataa -ca-gcgcaa tcccctccc- ----agagtc catatcga-c
--aa-gg-gg g-ttta-cga cctcgatg-t tggat-ca-g ga----cat- cc-taat-gg
tgcag-cc-g -cta-tt--- --aa-gggtt cg-tt-tg-t t-caacg-a- ttaa-agt
>Loricariidae_Kronichthys_subteres_2_1
nnnnnnnggt ----c-ttg- cc-t-gccca --gtga---c ttaaacggcc gc-ggtattt
-tgaccgtgc aaa-ggaagc -gc-aatca- cttgtc-ttt t-aaataaag acctgtatga
atg-gtgga- a-cga-gggc ttaactgtc- tccctcatct agtca-atga aattgatcta
cccgtgcaga agc-ggg-t- a--tta-tta tacaagacga gaagaccctt tggagc-tta
aga-c-a--a -a-agaccaa --------ct a-cg-tc--- ---aa--g-- agta---tta
---------- ---------- -aatt----- taa------- --a--c--ta aacc-a----
--------aa -----ta--- -a-------- a---a-c--t gg-------t -c--------
---------- c-----c-aa ------tctt cggttggggt gaccgcggga g-aa-aatta
agctcccatg tgga----at -g-gg-g--- ---------- ---ta----- --------ac
cc--ccaa-a a--c-ta--- ag-aaa-gac atctctaagg -cacag-a-a -ca-tctgac
cat-a-a-a- ------gatc cg---g-c-t --a--tcc-- ---g-ccgac caac-ggacc
aagtta-ccc ta-gggataa -ca-gcgcaa tcccctccc- ----agagtc catatcga-c
--aa-gg-gg g-ttta-cga cctcgatg-t tggat-ca-g ga----cat- cc-taat-gg
tgcag-cc-g -cta-tt--- --aa-gggtt cg-tt-tg-t t-caacg-a- ttaa-agt
>Loricariidae_Lasiancistrus_tentaculatus_1_1
a-taggaggt ----c-ttg- cc-t-gccca --gtga---c ttaaacggcc gc-ggtattt
-tgaccgtgc aaa-ggtagc -gc-aatca- cttgtc-ttt t-aaatgaag acctgtatga
atg-gtgga- a-cga-gggc ttaactgtc- tcccccctct ggtca-atga aattgatctg
cccgtgcaga agc-ggg-c- a--taa-cca tacaagacga gaagaccctt tggagc-tta
aga-t-a--a -a-agaccaa --------ct a-tg-tc--- ---aa--a-- agtc---c-a
---------- ---------- aaa------a -ag------- --a--c--ta aacc-g----
--------ag -----ta--- -g-------- c---a-c--t gg-------t -c--------
---------- c-----c-aa ------tctt cggttggggc gaccacggga g-aa-aacaa
agctcccacg aaga----ct -g-gg-g--- ---------- ---aaac--- ---------c
cc--ctaa-a a--c-ta--- ag-aga-gac atctctaaga -cgcag-a-a -ca-tctgac
ca-aa-a-a- ------gatc cg---g-c-t --a--tat-- ---g-ccgac caac-ggacc
aagtta-ccc ta-gggataa -ca-gcgcaa tcctcttcc- ----agagtc catatcga-c
--aa-ga-gg g-ttta-cga cctcgatg-t tggat-ca-g ga----tat- cc-taat-gg
tgcag-cc-g -cta-tt--- --aa-gggtt cnnnnnnnnn nnnnnnnnnn nnnnnnnn
>Loricariidae_Lasiancistrus_tentaculatus_2_1
a-taggaggt ----c-ttg- cc-t-gccca --gtga---c ttaaacggcc gc-ggtattt
-tgaccgtgc aaa-ggtagc -gc-aatca- cttgtc-ttt t-aaatgaag acctgtatga
atg-gtgga- a-cga-gggc ttaactgtc- tcccccctct ggtca-atga aattgatctg
cccgtgcaga agc-ggg-c- a--taa-cca tacaagacga gaagaccctt tggagc-tta
aga-t-a--a -a-agaccaa --------ct a-tg-tc--- ---aa--a-- agtc---c-a
---------- ---------- aaa------a -ag------- --a--c--ta aacc-g----
--------ag -----ta--- -g-------- c---a-c--t gg-------t -c--------
---------- c-----c-aa ------tctt cggttggggc gaccacggga g-aa-aacaa
agctcccacg aaga----ct -g-gg-g--- ---------- ---aaac--- ---------c
cc--ctaa-a a--c-ta--- ag-aga-gac atctctaaga -cgcag-a-a -ca-tctgac
ca-aa-a-a- ------gatc cg---g-c-t --a--tat-- ---g-ccgac caac-ggacc
aagtta-ccc ta-gggataa -ca-gcgcaa tcctcttcc- ----agagtc catatcga-c
--aa-ga-gg g-ttta-cga cctcgatg-t tggat-ca-g ga----tat- cc-taat-gg
tgcag-cc-g -cta-tt--- --aa-gggtt cnnnnnnnnn nnnnnnnnnn nnnnnnnn
>Loricariidae_Leporacanthicus_heterodon_1_1
nnnnnnnnnn nnnnnnnnnn nnnnnnnnnn nnnnnnnnnn nnnnnnnnnn nnnnnnnnnn
nnnnnnnnnn nnnnnnnnnn nnnnnnnnnn nnnnnnnnnn nnnnnnnnnn nnnnnnnnnn
nng-gtgga- a-cga-gggc ttaactgtc- tcccccttct agtca-atga aattgatcta
cccgtgcaga agc-ggg-t- a--taa-taa tacaagacga gaagaccctt tggagc-tta
aga-t-a--a -a-agaccaa --------tt a-tg-tc--- ---aa--a-- agtc---cta
---------- ---------- aat------- ---------- --a--a--ta aacc-a----
--------aa -----ta--- -g-------- t---a-c--t ag-------t -c--------
---------- c-----c-aa ------tctt cggttggggt gaccgcggga g-aa-aataa
agctcccacg cgga----ct -g-gg-g--- ---------- ---tt----- ---------c
cc--ctaa-a a--c-ta--- ag-aga-aac atctctaagt -cacag-a-a -ta-tctgac
ca-aa-a-a- ------gatc cg---g-c-t --a--cac-- ---g-ccgac ccac-ggacc
aagtta-ccc ta-gggataa -ca-gcgcaa tccccttcc- ----agagtc catatcga-c
--aa-gg-gg g-ttta-cga cctcgatg-t tggat-ca-g ga----cnnn nnnnnnnnnn
nnnnnnnnnn nnnnnnnnnn nnnnnnnnnn nnnnnnnnnn nnnnnnnnnn nnnnnnnn
>Loricariidae_Leporacanthicus_heterodon_2_1
nnnnnnnnnn nnnnnnnnnn nnnnnnnnnn nnnnnnnnnn nnnnnnnnnn nnnnnnnnnn
nnnnnnnnnn nnnnnnnnnn nnnnnnnnnn nnnnnnnnnn nnnnnnnnnn nnnnnnnnnn
nng-gtgga- a-cga-gggc ttaactgtc- tcccccttct agtca-atga aattgatcta
cccgtgcaga agc-ggg-t- a--taa-taa tacaagacga gaagaccctt tggagc-tta
aga-t-a--a -a-agaccaa --------tt a-tg-tc--- ---aa--a-- agtc---cta
---------- ---------- aat------- ---------- --a--a--ta aacc-a----
--------aa -----ta--- -g-------- t---a-c--t ag-------t -c--------
---------- c-----c-aa ------tctt cggttggggt gaccgcggga g-aa-aataa
agctcccacg cgga----ct -g-gg-g--- ---------- ---tt----- ---------c
cc--ctaa-a a--c-ta--- ag-aga-aac atctctaagt -cacag-a-a -ta-tctgac
ca-aa-a-a- ------gatc cg---g-c-t --a--cac-- ---g-ccgac ccac-ggacc
aagtta-ccc ta-gggataa -ca-gcgcaa tccccttcc- ----agagtc catatcga-c
--aa-gg-gg g-ttta-cga cctcgatg-t tggat-ca-g ga----cnnn nnnnnnnnnn
nnnnnnnnnn nnnnnnnnnn nnnnnnnnnn nnnnnnnnnn nnnnnnnnnn nnnnnnnn
>Loricariidae_Leporacanthicus_triactis_1_1
a-taggaggt ----c-ctg- cc-t-gccca --gtga---c ttaaacggcc gc-ggtattc
-tgaccgtgc aaa-ggtagc -gc-aatca- cttgtc-ttt t-aaatgaag acctgtatga
atg-gtgga- a-cga-gggc ttaactgtc- tcccccttct agtca-atga aattgatcta
cccgtgcaga agc-ggg-t- a--taa-taa tacaagacga gaagaccctt tggagc-tta
aga-t-a--a -a-agaccaa --------ct a-tg-tc--- ---aa--a-- agtc---cta
---------- ---------- aactt----a -aa------- --a--c--ta aacc-a----
--------aa -----ta--- -g-------- c---a-c--t gg-------t -c--------
---------- c-----c-aa ------tctt cggttggggt gaccgcggga g-aa-aacaa
agctcccacg cgga----ct -g-gg-g--- ---------- ---taat--- ---------c
cc--ctag-a a--c-ta--- ag-aga-gac atctctaagt -cacag-a-a -ta-tctgac
ca-aa-a-a- ------gatc cg---g-c-t --a--cat-- ---g-ccgac caac-ggacc
aagtta-ccc ta-gggataa -ca-gcgcaa tccccttcc- ----agagtc catatcga-c
--aa-gg-gg g-ttta-cga cctcgatg-t tggat-ca-g ga----cat- cc-taat-gg
tgcag-cc-g -cta-tt--- --aa-gggtt cnnnnnnnnn nnnnnnnnnn nnnnnnnn
>Loricariidae_Neoplecostomus_franciscoensis_1_1
nnnnnnnnnt ----c-ctg- cc-t-gccca --gtga---c ttaaacggcc gc-ggtattt
-tgaccgtgc aaa-ggtagc -gc-aatca- cttgtc-ttt t-aaatgaag acctgtatga
atg-gtgga- a-cga-gggc ttaactgtc- tccctcatct agtca-atga aattgatcta
cccgtgcaga agc-ggg-t- a--taa-aaa tacaagacga gaagaccctt tggagc-tta
aga-c-a--a -a-agaccaa --------ct a-tg-tc--- ---aa--g-- aatt---cta
---------- ---------- aaaat----- gaa------- --a--c--ta aacc-a----
--------aa -----ta--- -a-------- t---a-c--t gg-------t -c--------
---------- c-----c-ag ------tctt cggttggggc aaccgcggga g-aa-aacaa
agctcccacg taga----ca -g-gg-g--- ---------- ---aag---- --------ac
cc--ctaa-a a--c-ta--- ag-aga-gac atctctaaga -cacag-a-a -ca-tctgac
tac-a-a-a- ------gatc cg---g-c-t --a--tat-- ---g-ccgac cagc-ggacc
aagtta-ccc ta-gggataa -ca-gcgcaa tccccttcc- ----agagtc catatcga-c
--aa-gg-gg g-ttta-cga cctcgatg-t tggat-ca-g ga----cat- cc-taat-gg
tgcaa-cc-g -cta-tt--- --aa-gggtt cg-tt-tg-t t-caacg-a- ttaa-agt
>Loricariidae_Neoplecostomus_paranensis_1_1
nnnnnnngtt ----c-ttg- cc-t-gccca --gtga---c tttaacggcc gc-ggtattt
-tgaccgtgc aaa-ggtagc -gc-aatca- cttgtc-ttt t-aaataaag acctgtatga
atg-gtgga- a-cga-gggc ttaactgtc- tccctcatct agtca-atga aattgatcta
cccgtgcaga agc-ggg-t- a--taa-aaa tacaagacga gaagaccctt tggagc-tta
aga-c-a--a -a-agaccaa --------ct a-tg-tc--- ---aa--a-- agtc---cta
---------- ---------- aaaat----- gag------- --a--c--ta aacc-a----
--------aa -----ta--- -a-------- t---a-c--t gg-------t -c--------
---------- c-----c-ag ------tctt cggttggggt gaccgcggga g-aa-aataa
agctcccatg tgga----ca -g-gg-g--- ---------- ---aaa---- --------ac
cc--ctag-a a--c-ta--- ag-aga-gac atctctaaga -cacag-a-a -ca-tctgac
cat-a-a-a- ------gatc cg---g-c-t --a--tat-- ---g-ccgac caac-ggacc
aagtta-ccc ta-gggataa -ca-gcgcaa tccccttcc- ----agagtc catatcga-c
--aa-gg-gg g-ttta-cga cctcgatg-t tggat-ca-g ga----cat- cc-taat-gg
tgcag-cc-g -cta-tt--- --aa-gggtt cg-tt-tg-t t-caacg-a- ttaa-agt
>Loricariidae_Neoplecostomus_ribeirensis_1_1
nnnnnnnnnn nnnnnnnnnn nnnnnnnnnn nnnnnnnnnn ttaaacggcc gc-ggtattt
-tgaccgtgc aaa-ggtagc -gc-aatca- cttgtc-ttt t-aaatgaag acctgtatga
atg-gtgga- a-cga-gggc ttaactgtc- tccctcatct agtca-atga aattgatcta
cccgtgcaga agc-ggg-t- a--tta-taa tacaagacga gaagaccctt tggagc-tta
aga-c-a--a -a-agaccaa --------ct a-tg-tc--- ---aa--g-- acta---cta
---------- ---------- aaaa------ gaa------- --a--c--ta aacc-a----
--------aa -----ta--- -a-------- ct--a-c--t gg-------t -c--------
---------- c-----c-ag ------tctt cggttggggt gaccgcggga g-aa-aatta
agctcccatg tgga----ct -g-gg-a--- ---------- ---caa---- --------cc
cc--ccaa-a a--c-ta--- ag-aaa-gac atctctaagg -cacag-a-a -ca-tctgac
cat-a-a-a- ------gatc cg---g-c-t --a--tac-- ---g-ccgac caac-ggacc
aagtta-ccc ta-gggataa -ca-gcgcaa tccccttcc- ----agagtc catatcga-c
--aa-gg-gg g-ttta-cga cctcgatg-t tggat-ca-g ga----cat- cc-taat-gg
tgcag-cc-g -cta-tt--- --aa-gggtt cg-tt-tgnn nnnnnnnnnn nnnnnnnn
>Loricariidae_Otocinclus_vittatus_1_1
nnnnnnnnnn nnnnnnnnnn nnnnnnnnnn nnnnnnnnnn ttaaacggcc gc-ggtattt
-tgaccgtgc aaa-ggtagc -gc-aatca- cttgtc-ttt t-aaatgaag acctgtatga
atg-gtgga- a-cga-gggc ttaactgtc- tccctcatct agtca-atga aattgatcta
cccgtgcaga agc-ggg-t- a--tat-aaa tacaagacga gaagaccctt tggagc-tta
aga-c-a--a -a-agaccaa --------ct a-tg-tc--- ---aa--a-- ----------
---------- ---------- agaaa----a gga------- --a--c--ta aacc-a----
--------aa -----ta--- -a-------- c---c-c--t gg-------t -c--------
---------- t-----a-ag ------tctt cggttggggt gaccacggga g-aa-aatac
agctcccatg cgga----ca -g-gg-g--- ---------- ------c--- --------cc
cc--ctag-a a--c-ta--- ag-aga-gac atctctaagg -cacag-a-a -ca-tctgac
cat-a-a-a- ------gatc cg---g-c-t --a--tac-- ---g-ccgat caac-ggacc
aagtta-ccc ta-gggataa -ca-gcgcaa tccccttcc- ----agagtc catatcga-c
--aa-gg-gg g-ttta-cga cctcgatg-t tggat-ca-g ga----cat- cc-taat-gg
tgcag-cc-g -cta-tt--- --aa-gggtt cg-tt-tgnn nnnnnnnnnn nnnnnnnn
>Loricariidae_Panaque_bathyphilus_1_1
a-taggaggt ----c-ttg- cc-t-gccca --gtga---c ttaaacggcc gc-ggtattt
-tgaccgtgc aaa-ggtagc -gc-aatca- cttgtc-ttt t-aaatgaag acctgtatga
atg-gtgga- a-cga-gggc ttaactgtc- tcccccctct agtca-atga aattgatcta
cccgtgcaga agc-ggg-t- a--taa-taa tacaagacga gaagaccctt tggagc-tta
aga-c-a--a -a-agaccaa --------ct a-tg-tc--- ---aa--a-- agtc---cta
---------- ---------- gaa------a tag------- --a--c--ta aacc-a----
--------aa -----ta--- -a-------- c---a-c--t gg-------t -c--------
---------- c-----c-ag ------tctt cggttggggt gaccgcggga g-aa-aataa
agctcccatg cgga----ct -g-gg-g--- ---------- ---cagc--- ---------c
cc--ctaa-a a--c-ta--- ag-aga-gac atctctaagg -cacag-a-a -ca-tctgac
ca-aa-a-a- ------gatc cg---g-c-c --a--cat-- ---g-ccgac caac-gaacc
aagtta-ccc ta-gggataa -ca-gcgcaa tccccttcc- ----agagtc catatcga-c
--aa-gg-gg g-ttta-cga cctcgatg-t tggat-ca-g ga----cat- cc-taat-gg
tgcag-cc-g -cta-tt--- --aa-gggtt cnnnnnnnnn nnnnnnnnnn nnnnnnnn
>Loricariidae_Panaque_nigrolineatus_1_1
nnnnnnnnnn nnnnnnnnnn nnnnnnnnnn nnnnnnnnnn nnnnnnnnnn nnnnnnnnnn
nnnnnnnnnn nnnnnnnnnn nnnnnatca- cttgtc-ttt t-aaatgaag acctgtatga
atg-gtgga- a-cga-gggc ttaactgtc- tcccccctct agtca-atga aattgatcta
cccgtgcaga agc-ggg-t- a--taa-taa tacaagacga gaagaccctt tggagc-tta
aga-c-a--a -a-agaccaa --------ct a-tg-tc--- ---aa--a-- agtc---cta
---------- ---------- aaa------- ---------- --a--c--ta aacc-a----
--------aa -----ta--- -g-------- c---a-c--t gg-------t -c--------
---------- c-----c-ag ------tctt cggttggggt gaccgcggga g-aa-aataa
agctcccatg cgga----ct -g-gg-g--- ---------- ---t------ ---------c
cc--ctaa-a a--c-ta--- ag-aga-gac atctctaagg -cacag-a-a -ca-tctgac
ca-aa-a-a- ------gatc cg---g-c-c --a------- -----ccgac caac-gaacc
aagtta-ccc ta-gggataa -ca-gcgcaa tccccttcc- ----agagtc catatcga-c
--aa-gg-gg g-ttta-cga cctcgatg-t tggat-ca-g ga----cnnn nnnnnnnnnn
nnnnnnnnnn nnnnnnnnnn nnnnnnnnnn nnnnnnnnnn nnnnnnnnnn nnnnnnnn
>Loricariidae_Panaque_schaeferi_1_1
a-taggaggt ----c-ttg- cc-t-gccca --gtga---c ttaaacggcc gc-ggtattt
-tgaccgtgc aaa-ggtagc -gc-aatca- cttgtc-ttt t-aaatgaag acctgtatga
atg-gtgga- a-cga-gggc ttaactgtc- tcccccctct agtca-atga aattgatcta
cccgtgcaga agc-ggg-t- a--taa-taa tacaagacga gaagaccctt tggagc-tta
aga-c-a--a -a-aaaccaa --------ct a-tg-tc--- ---aa--a-- agtc---tta
---------- ---------- gaa------a tag------- --a--c--ta aacc-a----
--------aa -----ta--- -g-------- c---a-c--t gg-------t -c--------
---------- c-----c-ag ------tctt cggttggggt gaccgcggga g-aa-aataa
agctcccatg cgga----ct -g-gg-g--- ---------- ---caac--- ---------c
cc--ctaa-a a--c-ta--- ag-aga-gac atctctaggg -cacag-a-a -ca-tctgac
ca-aa-a-a- ------gatc cg---g-c-t --a--cat-- ---g-ccgac caac-gaacc
aagtta-ccc ta-gggataa -ca-gcgcaa tccccttcc- ----agagtc catatcga-c
--aa-gg-gg g-ttta-cga cctcgatg-t tggat-ca-g ga----cat- cc-taat-gg
tgcag-cc-g -cta-tt--- --aa-gggtt cnnnnnnnnn nnnnnnnnnn nnnnnnnn
>Loricariidae_Paralithoxus_bovallii_1_1
a-tagaaggt ----c-ctg- cc-t-gccca --gtga---c ttaaacggcc gc-ggtattt
-tgaccgtgc aaa-ggtagc -gc-aatca- cttgtc-ttt t-aaataaag acctgtatga
atg-gtgaa- a-cga-gagc ttaactgtc- tcccccatct agtca-atga aattgatcca
cccgtgcaga agc-ggg-t- a--taa-tta tacaagacga gaagaccctt tggagc-tta
aga-t-a--a -a-agaccaa --------ct a-tg-tc--- ---aa----- ----------
---------- ---------- ---------- ---------- ---------- ----------
---------- ---------- ---------- ----c-t--n gg-------t -c--------
---------- c-----a-ta ------tctt cggttggggc gaccacggga g-aa-aacaa
agctcccatg cgga----tt -g-gg-a--- ---------- ---n------ ----------
-c--ctaa-a a--t-ta--- ag-aaa-gac atttctaaaa -cgcag-a-a -ca-tctgac
c--------- ------gatc cg---g-ctn --a--tat-- ---g-ccgac caac-gaacc
aagtta-ccc ta-gggataa -ca-gcgcaa tccccttcc- ----agagtc catatcga-c
--aa-gg-gg g-ttta-cga cctcgatg-t tggat-ca-g ga----cat- cc-taat-gg
tgcag-cc-g -cta-tt--- --aa-gggtt cnnnnnnnnn nnnnnnnnnn nnnnnnnn
>Loricariidae_Paralithoxus_bovallii_2_1
a-tagaaggt ----c-ctg- cc-t-gccca --gtga---c ttaaacggcc gc-ggtattt
-tgaccgtgc aaa-ggtagc -gc-aatca- cttgtc-ttt t-aaataaag acctgtatga
atg-gtgaa- a-cga-gagc ttaactgtc- tcccccatct agtca-atga aattgatcca
cccgtgcaga agc-ggg-t- a--taa-tta tacaagacga gaagaccctt tggagc-tta
aga-t-a--a -a-agaccaa --------ct a-tg-tc--- ---aa----- ----------
---------- ---------- ---------- ---------- ---------- ----------
---------- ---------- ---------- ----c-t--n gg-------t -c--------
---------- c-----a-ta ------tctt cggttggggc gaccacggga g-aa-aacaa
agctcccatg cgga----tt -g-gg-a--- ---------- ---n------ ----------
-c--ctaa-a a--t-ta--- ag-aaa-gac atttctaaaa -cgcag-a-a -ca-tctgac
c--------- ------gatc cg---g-ctn --a--tat-- ---g-ccgac caac-gaacc
aagtta-ccc ta-gggataa -ca-gcgcaa tccccttcc- ----agagtc catatcga-c
--aa-gg-gg g-ttta-cga cctcgatg-t tggat-ca-g ga----cat- cc-taat-gg
tgcag-cc-g -cta-tt--- --aa-gggtt cnnnnnnnnn nnnnnnnnnn nnnnnnnn
>Loricariidae_Paralithoxus_bovallii_3_1
a-tagaaggt ----c-ctg- cc-t-gccca --gtga---c ttaaacggcc gc-ggtattt
-tgaccgtgc aaa-ggtagc -gc-aatca- cttgtc-ttt t-aaataaag acctgtatga
atg-gtgaa- a-cga-gagc ttaactgtc- tcccccatct agtca-atga aattgatcca
cccgtgcaga agc-ggg-t- a--taa-tta tacaagacga gaagaccctt tggagc-tta
aga-t-a--a -a-agaccaa --------ct a-tg-tc--- ---aa----- ----------
---------- ---------- ---------- ---------- ---------- ----------
---------- ---------- ---------- ----c-t--n gg-------t -c--------
---------- c-----a-ta ------tctt cggttggggc gaccacggga g-aa-aacaa
agctcccatg cgga----tt -g-gg-a--- ---------- ---a------ ----------
-c--ctaa-a a--t-ta--- ag-aaa-gac atttctaaaa -cgcag-a-a -ca-tctgac
c--------- ------gatc cg---g-ctn --a--tat-- ---g-ccgac caac-gaacc
aagtta-ccc ta-gggataa -ca-gcgcaa tccccttcc- ----agagtc catatcga-c
--aa-gg-gg g-ttta-cga cctcgatg-t tggat-ca-g ga----cat- cc-taat-gg
tgcag-cc-g -cta-tt--- --aa-gggtt cnnnnnnnnn nnnnnnnnnn nnnnnnnn
>Loricariidae_Pareiorhaphis_hystrix_2_1
nnnnnnnnnt ----c-ttg- cc-t-gccca --ggga---c taaaacggcc gc-ggtattt
-tgaccgtgc aaa-ggtagc -gc-aatca- cttgtt-ttt t-aaatgaag acctgtatga
atg-gtgga- a-cga-gggc ttgactgtc- tccctcatct agtca-atga aattgatcta
cccgtgcaga agc-ggg-t- a--tta-taa tacaagacga gaagaccctt tggagc-tta
aga-c-a--a -a-agaccaa --------ct a-tg-tc--- ---aa--g-- agta---cta
---------- ---------- aaaat----- gaa------- --a--c--ta aacc-a----
--------aa -----ta--- -a-------- c---a-c--t gg-------t -c--------
---------- c-----c-ag ------tctt cggttggggt gaccgcggga g-aa-aatta
agctcccatg tgga----ct -g-gg-g--- ---------- ---caa---- --------cc
cc--ccaa-a a--c-ta--- ag-aaa-gac atctctaagg -cacag-a-a -ca-tctgac
cat-a-a-a- ------gatc cg---g-c-t --a--tac-- ---g-ccgac caac-ggacc
aagtta-ccc ta-gggataa -ca-gcgcaa tccccttcc- ----agagtc catatcga-c
--aa-gg-gg g-ttta-cga cctcgatg-t tggat-ca-g ga----cat- cc-taat-gg
tgcag-cc-c nnnnnnnnnn nnnnnnnnnn nnnnnnnnnn nnnnnnnnnn nnnnnnnn
>Loricariidae_Pareiorhaphis_hystrix_3_1
nnnnnnnnnt ----c-ttg- cc-t-gccca --ggga---c taaaacggcc gc-ggtattt
-tgaccgtgc aaa-ggtagc -gc-aatca- cttgtt-ttt t-aaatgaag acctgtatga
atg-gtgga- a-cga-gggc ttgactgtc- tccctcatct agtca-atga aattgatcta
cccgtgcaga agc-ggg-t- a--tta-taa tacaagacga gaagaccctt tggagc-tta
aga-c-a--a -a-agaccaa --------ct a-tg-tc--- ---aa--g-- agta---cta
---------- ---------- aaaat----- gaa------- --a--c--ta aacc-a----
--------aa -----ta--- -a-------- c---a-c--t gg-------t -c--------
---------- c-----c-ag ------tctt cggttggggt gaccgcggga g-aa-aatta
agctcccatg tgga----ct -g-gg-g--- ---------- ---caa---- --------cc
cc--ccaa-a a--c-ta--- ag-aaa-gac atctctaagg -cacag-a-a -ca-tctgac
cat-a-a-a- ------gatc cg---g-c-t --a--tac-- ---g-ccgac caac-ggacc
aagtta-ccc ta-gggataa -ca-gcgcaa tccccttcc- ----agagtc catatcga-c
--aa-gg-gg g-ttta-cga cctcgatg-t tggat-ca-g ga----cat- cc-taat-gg
tgcag-cc-c nnnnnnnnnn nnnnnnnnnn nnnnnnnnnn nnnnnnnnnn nnnnnnnn
>Loricariidae_Pareiorhaphis_steindachneri_2_1
nnnnnnnnnt ----c-ttg- cc-t-gccca --ggga---c taaaacggcc gc-ggtattt
-tgaccgtgc aaa-ggtagc -gc-aatca- cttgtt-ttt t-aaatgaag acctgtatga
atg-gtgga- a-cga-gggc ttgactgtc- tccctcatct agtca-atga aattgatcta
cccgtgcaga agc-ggg-t- a--tta-taa tacaagacga gaagaccctt tggagc-tta
aga-c-a--a -a-agaccaa --------ct a-tg-tc--- ---aa--a-- agta---cta
---------- ---------- aaaat----- gaa------- --a--c--ta aacc-c----
--------aa -----ta--- -a-------- c---a-c--t gg-------t -c--------
---------- c-----c-ag ------tctt cggttggggt gaccgcggga g-aa-aatta
agctcccatg tgga----ct -g-gg-g--- ---------- ---caa---- --------cc
cc--ccaa-a a--c-ta--- ag-aaa-gac atctctaagg -cgcag-a-a -ca-tctgac
cat-a-a-a- ------gatc cg---g-c-t --a--tac-- ---g-ccgac caac-ggacc
aagtta-ccc ta-gggataa -ca-gcgcaa tccccttcc- ----agagtc catatcga-c
--aa-gg-gg g-ttta-cga cctccatg-t tggat-ca-g ga----cat- cc-taat-gg
tgcag-cc-c nnnnnnnnnn nnnnnnnnnn nnnnnnnnnn nnnnnnnnnn nnnnnnnn
>Loricariidae_Pareiorhaphis_steindachneri_3_1
nnnnnnnnnt ----c-ttg- cc-t-gccca --ggga---c taaaacggcc gc-ggtattt
-tgaccgtgc aaa-ggtagc -gc-aatca- cttgtt-ttt t-aaatgaag acctgtatga
atg-gtgga- a-cga-gggc ttgactgtc- tccctcatct agtca-atga aattgatcta
cccgtgcaga agc-ggg-t- a--tta-taa tacaagacga gaagaccctt tggagc-tta
aga-c-a--a -a-agaccaa --------ct a-tg-tc--- ---aa--a-- agta---cta
---------- ---------- aaaat----- gaa------- --a--c--ta aacc-c----
--------aa -----ta--- -a-------- c---a-c--t gg-------t -c--------
---------- c-----c-ag ------tctt cggttggggt gaccgcggga g-aa-aatta
agctcccatg tgga----ct -g-gg-g--- ---------- ---caa---- --------cc
cc--ccaa-a a--c-ta--- ag-aaa-gac atctctaagg -cgcag-a-a -ca-tctgac
cat-a-a-a- ------gatc cg---g-c-t --a--tac-- ---g-ccgac caac-ggacc
aagtta-ccc ta-gggataa -ca-gcgcaa tccccttcc- ----agagtc catatcga-c
--aa-gg-gg g-ttta-cga cctccatg-t tggat-ca-g ga----cat- cc-taat-gg
tgcag-cc-c nnnnnnnnnn nnnnnnnnnn nnnnnnnnnn nnnnnnnnnn nnnnnnnn
>Loricariidae_Parotocinclus_maculicauda_1_1
nnnnnnnnnn nnnnnnnnnn nnnnnnnnnn nnnnnnnnnn ttaaacggcc gc-ggtattt
-tgaccgtgc aaa-ggtagc -gc-aatca- cttgtc-ttt t-aaatgaag acctgtatga
atg-gtgaa- a-cga-gggc ttaactgtc- tcccccctct ggtca-atga aattgatcta
tccgtgcaga agc-ggg-t- a--taa-tta tacaagacga gaagaccctt tggagc-tta
aga-c-a--a -a-agaccaa --------ct a-tg-tc--- ---aa--a-- ----------
---------- ---------- aaaaa----a gat------- --a--t--ta aacc-a----
--------aa -----ta--- -g-------- t---a-c--t gg-------t -c--------
---------- c-----c-ag ------tctt cggttggggt gaccgcggga g-aa-aacaa
agctcccatg cgga----ca -g-gg-g--- ---------- ------t--- --------cc
cc--ctaa-a a--c-ta--- ag-aaa-gac acttctaagg -cgcag-a-a -ca-tctgac
cac-c-a-t- ------gatc cg---g-c-t --a--tac-- ---g-ccgat caac-ggacc
aagtta-ccc ta-gggataa -ca-gcgcaa tccccttcc- ----agagtc catatcga-c
--aa-gg-gg g-ttta-cga cctcgatg-t tggat-ca-g ga----cat- cc-taat-gg
tgcag-cc-g -cta-tt--- --aa-gggtt cg-tt-tgnn nnnnnnnnnn nnnnnnnn
>Loricariidae_Peckoltia_braueri_2_1
nnnnnnnnnn nnnnnnnnnn nnnnnnnnnn nnnnnnnnnn nnnnnnnnnn nnnnnnnnnn
nnnnnnnnnn nnnnnnnnnn nnnnnatca- cttgtc-ttt t-aaatgtag acctgtatga
atg-gtgaa- a-cga-gggc ttaactgtc- tcccccttcc agtca-atga aattgatcta
cccgtgcaga agc-ggg-t- a--taa-taa tacaagacga gaagaccctt tggagc-tta
aga-t-a--a -a-agaccaa --------tt a-tg-tt--- ---aa--a-- agcc---cta
---------- ---------- ---------a -ca------- --a--c--ta aact-a----
--------aa -----ta--- -a-------- t---a-c--t gg-------t -c--------
---------- c-----t-aa ------tctt cggttggggt gaccacggga g-aa-aacaa
aactcccatg cgga----tt -g-gg-g--- ---------- ---t------ ---------t
cc--ctaa-a a--c-ta--- ag-aaa-gac atctctaaga -cacag-a-a -ca-tctgac
ca-ca-a-a- ------gacc cg---g-c-t --a------- -----ccgac cgac-ggacc
aagtta-ccc ta-gggataa -ca-gcgcaa tccccttcc- ----agagtc catatcga-c
--aa-gg-gg g-ttta-cga cctcgatg-t tggat-ca-g ga----cnnn nnnnnnnnnn
nnnnnnnnnn nnnnnnnnnn nnnnnnnnnn nnnnnnnnnn nnnnnnnnnn nnnnnnnn
>Loricariidae_Peckoltia_lineola_1_1
a-taggaggt ----c-ttg- cc-t-gccca --gtga---c ttaaacggcc gc-ggtattt
-tgaccgtgc aaa-ggtagc -gc-aatca- cttgtc-ttt t-aaatgaag acctgtatga
atg-gtgaa- a-cga-gggc ttaactgtc- tcccccttct agtca-atga aattgatcta
cccgtgcaga agc-gga-t- a--taa-taa tacaagacga gaagaccctt tggagc-tta
aga-t-a--a -a-agaccaa --------tt a-tg-tt--- ---aa--a-- agtc---cta
---------- ---------- aaac-----a -a-------- --------ta aacc-a----
--------aa -----ta--- -a-------- t---g-c--t gg-------t -c--------
---------- c-----t-aa ------tctt cggttggggt gaccacggga g-aa-aacaa
aactcccatg cgga----tt -g-gg-g--- ---------- ---ttat--- ---------t
cc--ctaa-a a--c-ta--- ag-aaa-gac atctctaaga -cacag-a-a -ca-tctgac
ca-ca-a-a- ------gacc cg---g-c-t --a--cat-- ---g-ccgac caac-ggacc
aagtta-ccc ta-gggataa -ca-gcgcaa tccccttcc- ----agagtc catatcga-c
--aa-gg-gg g-ttta-cga cctcgatg-t tggat-ca-g ga----cat- cc-taat-gg
tgcag-cc-g -cta-tt--- --aa-gggtt cnnnnnnnnn nnnnnnnnnn nnnnnnnn
>Loricariidae_Peckoltia_lineola_2_1
a-taggaggt ----c-ttg- cc-t-gccca --gtga---c ttaaacggcc gc-ggtattt
-tgaccgtgc aaa-ggtagc -gc-aatca- cttgtc-ttt t-aaatgaag acctgtatga
atg-gtgaa- a-cga-gggc ttaactgtc- tcccccttct agtca-atga aattgatcta
cccgtgcaga agc-gga-t- a--taa-taa tacaagacga gaagaccctt tggagc-tta
aga-t-a--a -a-agaccaa --------tt a-tg-tt--- ---aa--a-- agtc---cta
---------- ---------- aaac-----a -a-------- --------ta aacc-a----
--------aa -----ta--- -a-------- t---g-c--t gg-------t -c--------
---------- c-----t-aa ------tctt cggttggggt gaccacggga g-aa-aacaa
aactcccatg cgga----tt -g-gg-g--- ---------- ---ttat--- ---------t
cc--ctaa-a a--c-ta--- ag-aaa-gac atctctaaga -cacag-a-a -ca-tctgac
ca-ca-a-a- ------gacc cg---g-c-t --a--cat-- ---g-ccgac caac-ggacc
aagtta-ccc ta-gggataa -ca-gcgcaa tccccttcc- ----agagtc catatcga-c
--aa-gg-gg g-ttta-cga cctcgatg-t tggat-ca-g ga----cat- cc-taat-gg
tgcag-cc-g -cta-tt--- --aa-gggtt cnnnnnnnnn nnnnnnnnnn nnnnnnnn
>Loricariidae_Pseudancistrus_corantijniensis_1_1
a-taggaggt ----c-ttg- cc-t-gccca --gtga---c ttaaacggcc gc-ggtattt
-tgaccgtgc aaa-ggtagc -gc-aatca- cttgtc-ttt t-aaatgaag acctgtatga
atg-gtgaa- a-cga-gggc ttaactgtc- tcccccatct agtca-atga aattgatcta
cccgtgcaga agc-ggg-t- a--taa-taa tacaagacga gaagaccctt tggagc-tta
aga-t-a--a -a-aggtcaa --------ct a-ta-tt--- ---aa--a-- agcc---tca
---------- ---------- aaa------a gaa------- --t--c--ta aacc-a----
--------aa -----ta--- -g-------- c---a-ca-t ga-------c -c--------
---------- t-----t-aa ------tctt cggttggggt gaccacggga g-aa-aataa
agctcccatg cgga----ct -g-gg-a--- ---------- ---ctat--- --------tc
cc--ctaa-a g--t-ta--- ag-aga-gac atctctaaaa -cacag-a-a -ca-tctgac
cc-aa-a-a- ------gatc cg---g-c-t --a--tat-- ---g-ccgac caac-ggacc
aagtta-ccc ta-gggataa -ca-gcgcaa tccccttcc- ----agagtc catatcga-c
--aa-gg-gg g-ttta-cga cctcgatg-t tggat-ca-g ga----cat- cc-taat-gg
tgcag-cc-g -cta-tt--- --aa-gggtt cnnnnnnnnn nnnnnnnnnn nnnnnnnn
>Loricariidae_Pseudancistrus_genisetiger_1_1
a-taggaggt ----c-ttg- cc-t-gccca --gtga---c ttaaacggcc gc-ggtattt
-tgaccgtgc aaa-ggtagc -gc-aatca- cttgtc-ttt t-aaatgaag acctgtatga
atg-gtgaa- a-cga-gggc ttaactgtc- tcccttttcc agtca-atga aattgatcta
cccgtgcaga agc-ggg-t- a--ttg-tac tacaagacga gaagaccctt tggagc-tta
aga-t-g--a -t-ggatcaa --------cc a-tg-tc--- ---aa--a-- agcc---ctg
---------- ---------- aaaa-----a gaa------- --g--c--ca aaca-a----
--------aa -----ta--- -g-------- ca-ca-c--t ga-------t -c--------
---------- c-----t-aa ------tctt cggttggggt gaccgcggga g-aa-aacaa
agctcccacg cgga----ct -g-gg-g--- ---------- ---tag---- --------cc
cc--ctaa-a a--c-ta--- ag-aga-gac atctctaaga -cacag-a-a -ca-tctgac
ca-ca-a-t- ------gatc cg---g-c-t --a--cac-- ---g-ccgat caac-gaacc
aagtta-ccc ta-gggataa -ca-gcgcaa tccccttcc- ----agagtc catatcga-c
--aa-gg-gg g-ttta-cga cctcgatg-t tggat-ca-g ga----cat- cc-taat-gg
tgcag-cc-g -cta-tt--- --aa-gggtt cnnnnnnnnn nnnnnnnnnn nnnnnnnn
>Loricariidae_Pseudancistrus_pectegenitor_1_1
a-taggaggt ----c-ttg- cc-t-gccca --gtga---c ttaaacggcc gc-ggtattt
-tgaccgtgc aaa-ggtagc -gc-aatca- cttgtc-ttt t-aaatgaag acctgtatga
atg-gtaga- a-cga-gggc ttaactgtc- tcccccctcc cgtca-atga aattgatcta
cccgtgcaga agc-ggg-t- a--taa-taa tacaagacga gaagaccctt tggagc-tta
aga-t-a--a -a-agaccaa --------ct a-tg-tc--- ---aa--a-- agtc---cca
---------- ---------- aaa------a -ag------- --a--c--ta aacc-a----
--------ag -----ta--- -g-------- c---a-c--t gg-------t -c--------
---------- c-----c-aa ------tctt cggttggggt gaccacggga g-aa-aacaa
agctcccacg cgga----ct -g-gg-g--- ---------- ---cagc--- ---------c
cc--ctaa-a a--c-ta--- ag-aaa-gac atctctaagg -cacag-a-a -ta-tctgac
ca-aa-a-a- ------gatc cg---g-c-t --a--cat-- ---g-ccgac caac-ggacc
aagtta-ccc ta-gggataa -ca-gcgcaa tccccttcc- ----agagtc catatcga-c
--aa-gg-gg g-ttta-cga cctcgatg-t tggat-ca-g ga----cat- cc-taat-gg
tgcag-cc-g -cta-tt--- --aa-gggtt cnnnnnnnnn nnnnnnnnnn nnnnnnnn
>Loricariidae_Pseudancistrus_pectegenitor_2_1
a-taggaggt ----c-ttg- cc-t-gccca --gtga---c ttaaacggcc gc-ggtattt
-tgaccgtgc aaa-ggtagc -gc-aatca- cttgtc-ttt t-aaatgaag acctgtatga
atg-gtaga- a-cga-gggc ttaactgtc- tcccccctcc cgtca-atga aattgatcta
cccgtgcaga agc-ggg-t- a--taa-taa tacaagacga gaagaccctt tggagc-tta
aga-t-a--a -a-agaccaa --------ct a-tg-tc--- ---aa--a-- agtc---cca
---------- ---------- aaa------a -ag------- --a--c--ta aacc-a----
--------ag -----ta--- -g-------- c---a-c--t gg-------t -c--------
---------- c-----c-aa ------tctt cggttggggt gaccacggga g-aa-aacaa
agctcccacg cgga----ct -g-gg-g--- ---------- ---cagc--- ---------c
cc--ctaa-a a--c-ta--- ag-aaa-gac atctctaagg -cacag-a-a -ta-tctgac
ca-aa-a-a- ------gatc cg---g-c-t --a--cat-- ---g-ccgac caac-ggacc
aagtta-ccc ta-gggataa -ca-gcgcaa tccccttcc- ----agagtc catatcga-c
--aa-gg-gg g-ttta-cga cctcgatg-t tggat-ca-g ga----cat- cc-taat-gg
tgcag-cc-g -cta-tt--- --aa-gggtt cnnnnnnnnn nnnnnnnnnn nnnnnnnn
>Loricariidae_Pseudancistrus_sidereus_1_1
a-taggaggt ----c-ttg- cc-t-gccca --gtga---c ttaaacggcc gc-ggtattt
-tgaccgtgc aaa-ggtagc -gc-aatca- cttgtc-ttt t-aaatgaag acccgtatga
atg-gcgga- a-cga-gggc ttaactgtc- tccctcctct agtca-atga aattgatcta
cccgtgcaga agc-ggg-t- a--taa-taa tacaagacga gaagaccctt tggagc-tta
aga-t-a--a -a-agaccaa --------ct a-tg-tc--- ---aa--a-- agtc---cta
---------- ---------- aaac-----a -ag------- --a--c--ta aacc-a----
--------aa -----ta--- -g-------- t---a-c--t gg-------t -c--------
---------- c-----c-aa ------tctt cggttggggc gaccacggga g-aa-aacaa
agctcccacg cgga----cc -g-gg-g--- ---------- ---caac--- ---------c
cc--ctaa-a a--c-ta--- ag-aaa-gac atttctaagg -cacag-a-a -ta-tttgac
caaca-a-a- ------gatc cg---g-c-t --a--cac-- ---g-ccgac caac-ggacc
aagtta-ccc ta-gggataa -ca-gcgcaa tccccttcc- ----agagtc catatcga-c
--aa-gg-gg g-ttta-cga cctcgatg-t tggat-ca-g ga----cat- cc-taat-gg
tgcag-cc-g -cta-tt--- --aa-gggtt cnnnnnnnnn nnnnnnnnnn nnnnnnnn
>Loricariidae_Pseudancistrus_sidereus_2_1
a-taggaggt ----c-ttg- cc-t-gccca --gtga---c ttaaacggcc gc-ggtattt
-tgaccgtgc aaa-ggtagc -gc-aatca- cttgtc-ttt t-aaatgaag acccgtatga
atg-gcgga- a-cga-gggc ttaactgtc- tccctcctct agtca-atga aattgatcta
cccgtgcaga agc-ggg-t- a--taa-taa tacaagacga gaagaccctt tggagc-tta
aga-t-a--a -a-agaccaa --------ct a-tg-tc--- ---aa--a-- agtc---cta
---------- ---------- aaac-----a -ag------- --a--c--ta aacc-a----
--------aa -----ta--- -g-------- t---a-c--t gg-------t -c--------
---------- c-----c-aa ------tctt cggttggggc gaccacggga g-aa-aacaa
agctcccacg cgga----cc -g-gg-g--- ---------- ---caac--- ---------c
cc--ctaa-a a--c-ta--- ag-aaa-gac atttctaagg -cacag-a-a -ta-tttgac
caaca-a-a- ------gatc cg---g-c-t --a--cac-- ---g-ccgac caac-ggacc
aagtta-ccc ta-gggataa -ca-gcgcaa tccccttcc- ----agagtc catatcga-c
--aa-gg-gg g-ttta-cga cctcgatg-t tggat-ca-g ga----cat- cc-taat-gg
tgcag-cc-g -cta-tt--- --aa-gggtt cnnnnnnnnn nnnnnnnnnn nnnnnnnn
>Loricariidae_Pseudolithoxus_tigris_1_1
a-taggaggt ----c-ttg- cc-t-gccca --gtga---c ttaaacggcc gc-ggtattt
-tgaccgtgc aaa-ggtagc -gc-aatca- cttgtc-ttt t-aaatgaag acctgtatga
atg-gtaga- a-cga-gggc ttaactgtc- tcccccttcc ggtca-atga aattgatcta
cccgtgcaga agc-ggg-t- a--taa-tta tacaagacga gaagaccctt tggagc-tta
aga-t-a--a -a-agaccaa --------ct a-tg-tt--- ---aa--a-- agtc---cta
---------- ---------- gaa------g -aa------- --g--c--ta aacc-a----
--------aa -----ta--- -g-------- c---a-c--t gg-------t -c--------
---------- c-----c-ag ------tctt cggttggggt gaccgcggga g-aa-aacaa
agctcccacg cgga----ct -g-gg-g--- ---------- ---aaac--- ---------c
cc--ctaa-a a--c-ca--- ag-aga-gac atctctaagg -cacag-a-a -ta-tctgac
ca-aa-a-a- ------gatc cg---g-c-t --a--cac-- ---g-ccgac caac-gaacc
aagtta-ccc ta-gggataa -ca-gcgcaa tccccttcc- ----agagtc catatcga-c
--aa-gg-gg g-ttta-cga cctcgatg-t tggat-ca-g ga----tat- cc-taat-gg
tgcag-tc-g -cta-tt--- --aa-gggtt cnnnnnnnnn nnnnnnnnnn nnnnnnnn
>Loricariidae_Pseudolithoxus_tigris_2_1
a-taggaggt ----c-ttg- cc-t-gccca --gtga---c ttaaacggcc gc-ggtattt
-tgaccgtgc aaa-ggtagc -gc-aatca- cttgtc-ttt t-aaatgaag acctgtatga
atg-gtaga- a-cga-gggc ttaactgtc- tcccccttcc ggtca-atga aattgatcta
cccgtgcaga agc-ggg-t- a--taa-tta tacaagacga gaagaccctt tggagc-tta
aga-t-a--a -a-agaccaa --------ct a-tg-tt--- ---aa--a-- agtc---cta
---------- ---------- gaa------g -aa------- --g--c--ta aacc-a----
--------aa -----ta--- -g-------- c---a-c--t gg-------t -c--------
---------- c-----c-ag ------tctt cggttggggt gaccgcggga g-aa-aacaa
agctcccacg cgga----ct -g-gg-g--- ---------- ---aaac--- ---------c
cc--ctaa-a a--c-ca--- ag-aga-gac atctctaagg -cacag-a-a -ta-tctgac
ca-aa-a-a- ------gatc cg---g-c-t --a--cac-- ---g-ccgac caac-gaacc
aagtta-ccc ta-gggataa -ca-gcgcaa tccccttcc- ----agagtc catatcga-c
--aa-gg-gg g-ttta-cga cctcgatg-t tggat-ca-g ga----tat- cc-taat-gg
tgcag-tc-g -cta-tt--- --aa-gggtt cnnnnnnnnn nnnnnnnnnn nnnnnnnn
>Loricariidae_Pseudolithoxus_tigris_3_1
a-taggaggt ----c-ttg- cc-t-gccca --gtga---c ttaaacggcc gc-ggtattt
-tgaccgtgc aaa-ggtagc -gc-aatca- cttgtc-ttt t-aaatgaag acctgtatga
atg-gtaga- a-cga-gggc ttaactgtc- tcccccttcc ggtca-atga aattgatcta
cccgtgcaga agc-ggg-t- a--taa-tta tacaagacga gaagaccctt tggagc-tta
aga-t-a--a -a-agaccaa --------ct a-tg-tt--- ---aa--a-- agtc---cta
---------- ---------- gaa------g -aa------- --g--c--ta aacc-a----
--------aa -----ta--- -g-------- c---a-c--t gg-------t -c--------
---------- c-----c-ag ------tctt cggttggggt gaccgcggga g-aa-aacaa
agctcccacg cgga----ct -g-gg-g--- ---------- ---aaac--- ---------c
cc--ctaa-a a--c-ca--- ag-aga-gac atctctaagg -cacag-a-a -ta-tctgac
ca-aa-a-a- ------gatc cg---g-c-t --a--cac-- ---g-ccgac caac-gaacc
aagtta-ccc ta-gggataa -ca-gcgcaa tccccttcc- ----agagtc catatcga-c
--aa-gg-gg g-ttta-cga cctcgatg-t tggat-ca-g ga----tat- cc-taat-gg
tgcag-tc-g -cta-tt--- --aa-gggtt cnnnnnnnnn nnnnnnnnnn nnnnnnnn
>Loricariidae_Pterygoplichthys_gibbiceps_2_1
a-taggaggt ----c-ctg- cc-t-gccca --gtga---c ttaaacggcc gc-ggtattt
-tgaccgtgc aaa-ggtagc -gc-aatca- cttgtc-ttt t-aaatgaag acctgtatga
atg-gtgga- a-cga-gggc ttaactgtc- tcccccttct agtca-atga aattgatcta
cccgtgcaga agc-ggg-t- a--taa-taa tacaagacga gaagaccctt tggagc-tta
aga-c-a--a -a-agaccaa --------ct a-tg-tc--- ---aa--a-- agtc---cta
---------- ---------- aaa------a -ag------- --a--c--ta aacc-a----
--------aa -----ta--- -g-------- t---a-t--t gg-------t -c--------
---------- c-----t-aa ------tctt cggttggggt gaccacggga g-aa-aacaa
agctcccatg cgga----tt -g-gg-a--- ---------- ---c-at--- ---------t
cc--ctaa-a a--c-ta--- ag-aga-gac atctctaaga -cacag-a-a -ca-tctgac
ca-ta-a-a- ------gatc cg---g-c-t --a--tat-- ---g-ccgac caac-ggacc
aagtta-ccc ta-gggataa -ca-gcgcaa tccccttcc- ----agagtc catatcga-c
--aa-gg-gg g-ttta-cga cctcgatg-t tggat-ca-g ga----cat- cc-taat-gg
tgcag-cc-g -cta-tt--- --aa-gggtt cnnnnnnnnn nnnnnnnnnn nnnnnnnn
>Loricariidae_Pterygoplichthys_joselimaianus_1_1
nnnnnnnnnn nnnnnnnnnn nnnnnnnnnn nnnnnnnnnn ttaaacggcc gc-ggtattt
-tgaccgtgc aaa-ggtagc -gc-aatca- cttgtc-ttt t-aaatgaag acctgtatga
atg-gtgga- a-cga-gggc ttaactgtc- tcccccttct agtca-atga aattgatcta
cccgtgcaga agc-ggg-t- a--taa-taa tacaagacga gaagaccctt tggagc-tta
aga-c-a--a -a-agaccaa --------ct a-tg-tc--- ---aa--a-- agtc---cta
---------- ---------- aaa------a -ag------- --a--c--ta aacc-a----
--------aa -----ta--- -g-------- t---a-c--t gg-------t -c--------
---------- c-----t-aa ------tctt cggttggggt gaccacggga g-aa-aacaa
agctcccatg cgga----ct -g-gg----- ---------- -----at--- ---------t
tc--ctaa-a a--c-ta--- ag-aca-gac atctctaaga -cacag-a-a -ca-tctgac
ca-ta-a-a- ------gatc cg---g-c-t --a--c---- -----ccgac caac-ggacc
aagtta-ccc ta-gggataa -ca-gcgcaa tccccttcc- ----agagtc catatcga-c
--aa-gg-gg g-ttta-cga cctcgatg-t tggat-ca-g ga----cat- cc-taat-gg
tgnnnnnnnn nnnnnnnnnn nnnnnnnnnn nnnnnnnnnn nnnnnnnnnn nnnnnnnn
>Loricariidae_Pterygoplichthys_pardalis_1_1
a-taggaggt ----c-ctg- cc-t-gccca --gtga---c ttaaacggcc gc-ggtattt
-tgaccgtgc aaa-ggtagc -gc-aatca- cttgtc-ttt t-aaatgaag acctgtatga
atg-gtgga- a-cga-gggc ttaactgtc- tcccccttct agtca-atga aattgatcta
cccgtgcaga agc-ggg-t- a--taa-taa tacaagacga gaagaccctt tggagc-tta
aga-c-a--a -a-agaccaa --------ct a-tg-tc--- ---aa--a-- aatc---cta
---------- ---------- aaa------a -ag------- --a--c--ta aacc-a----
--------aa -----ta--- -g-------- c---t-c--t gg-------t -c--------
---------- c-----t-aa ------tctt cggttggggt gaccacggga g-aa-aacaa
agctcccatg cgga----ct -g-gg-a--- ---------- ---t-at--- ---------t
tc--ctaa-a a--c-ta--- ag-aga-gac atctctaaga -cacag-a-a -ca-tctgac
ca-ta-a-a- ------gatc cg---g-c-t --a--cat-- ---g-ccgac caac-ggacc
aagtta-ccc ta-gggataa -ca-gcgcaa tccccttcc- ----agagtc catatcga-c
--aa-gg-gg g-ttta-cga cctcgatg-t tggat-ca-g ga----cat- cc-taat-gg
[truncated: 2,610,549 more chars]
