# Supplementary material for: Time-calibrated phylogeny of neotropical freshwater fishes
Source: Front Bioinform. 2024 Dec 6;4:1433995. doi: 10.3389/fbinf.2024.1433995 (PMC11659281; doi:10.3389/fbinf.2024.1433995)
Supplement: Supplementary file 1 [file DataSheet1.zip › Supplementary Material/aln/alignment_X28S.fasta]

>Rivulidae_Austrolebias_wolterstorffi_1_1
nncgct-gaa tttaagcata ttactaagcg gaggaaaaga aactaaccag gattccctca
gtagcggcga gcgaagaggg aagagcccag cgccgaatcc ccgtccgtcc ggcgggcgcg
ggaaatgtgg cgtacggaag accccctgcc cggcgcggct cggtgggccc aagtcctctt
gatcgaggct cagcccgtgg acggtgcgag gccggtagcg gcccccgtcg cgccggggtt
cggtcttctc ggagtcgggt tgcttgggaa cgcagcccaa agcgggtggt aaactccatc
taaggctaaa taccggcacg agaccgatag cggacaagta ccttaaggga aagttgaaaa
gaactttgaa gagagagttc a
>Rivulidae_Austrolebias_affinis_1_1
cccgct-gaa tttaagcata ttactaagcg gaggaaaaga aactaacaag gattccctca
gtagcggcga gcgaagaggg aagagcccag cgccgaatcc ccgtccgtcc ggcgggcgcg
ggacatgtgg cgtacggaag acctcctgcc cggcgcggct cggtgggccc aagtcctctt
gatcgaggct catcccgtgg acggtgcgag gccggtagcg gcccccgtcg cgccggggct
cggtcttctc ggagtcgggt tgcttgggaa cgcagcccaa agcgggtggt aaactccatc
taaggctaaa taccggcacg agaccgatgg cggacaagta ccttaaggga aagttgaaaa
gaactttgaa gaggagagtt c
>Rivulidae_Austrolebias_arachan_1_1
nncgct-gaa tttaagcata ttaataagcg gaggaaaaga aactaacaag gattccctca
gtagcggcga gcgaagaggg aagagcccag cgccgaatcc ccgtccgtcc ggcgggcgtg
ggaaatgtgg cgtacggaag acctcctgcc cggcgcggct cggtgggccc aagtcctctt
gatcgaggct cagcccgtgg acggtgcgag gccggtggcg gcccccgtcg cgccggggtt
cggtcttctc ggagtcgggt tgcttgggaa cgcagcccaa agtgggtggt aaactccatc
taaggctaaa taccggcacg agaccgatag cggacaagta ccttaaggga aagttgaaaa
gaactttgaa gagagagtnn n
>Rivulidae_Austrolebias_cheradophilus_1_1
nnnnnnnnnn nnnnngcata ttactaagcg gaggaaaaga aactaacaag gattccctca
gtagcggcga gcgaagaggg aagagcccag cgccgaatcc ccgtccgtcc ggcgggcgtg
ggaaatgtgg cgtacggaag acctcctgcc cggcgcggct cggtgggccc aagtcctctt
gatcgaggct cagcccgtgg acggtgcgag gccggtggcg gcccccgtcg cgccggggtt
cggtcttctc ggagtcgggt tgcttgggaa cgcagcccaa agcgggtggt aaactccatc
taaggctaaa taccggcacg agaccgatag cggacaagta ccttaaggga aagttgaaaa
gaactttnnn nnnnnnnnnn n
>Rivulidae_Austrolebias_cinereus_1_1
cccgct-gaa tttaagcata ttaataagcg gaggaaaaga aactaacaag gattccctca
gtagcggcga gcgaagaggg aagagcccag cgccgaatcc ccgtccgtcc ggcgggcgtg
ggaaatgtgg cgtaaggaag acctcttgcc cggtgcggct cggtgggcct aagtcctctt
gatcgaggct cagcccgtgg acggtgcgag gccggtggcg gcccccgtcg cgccggggtt
cggtcttctc ggagtcgggt tgcttgggaa cgcagcccaa agtgggtggt aaactccatc
taaggctaaa taccggcacg agaccgatag cagacaagta ccgtgaggga acgttgaaaa
gaactttgaa gagagagttc a
>Rivulidae_Austrolebias_cinereus_2_1
nnnnnnnnaa attaagcata ttaataagcg gaggaaaaga aactaacaag gattccctca
gtagcggcga gcgaagaggg aagagcccag cgccgaatcc ccgtccgtcc ggcgggcgtg
ggaaatgtgg cgtaaggaag acctcttgcc cggtgcggct cggtgggcct aagtcctctt
gatcgaggct cagcccgtgg acggtgcgag gccggtggcg gcccccgtcg cgccggggtt
cggtcttctc ggagtcgggt tgcttgggaa cgcagcccaa agtgggtggt aaactccatc
taaggctaaa taccggcacg agaccgatag cagacaagta ccgtgaggga acgttgaaaa
gaactttgaa gggagagttc a
>Rivulidae_Austrolebias_elongatus_1_1
nnnnnnnnnn nnnnagcata ttactaagcg gaggaaaaga aactaacaag gattccctca
gtagcggcga gcgaagaggg aagagcccag cgccgaatcc ccgtctgtcc agcgggcgtg
ggaaatgtgg cgtacggaag acctcttgcc cggcgcggct cggtgggccc aagtcctctt
gatcgaggct tagcccgtgg acggtgcgag gccggtggcg gcccccgtcg cgccggggtt
cggtcttctc ggagtcgggt tgcttgggaa cgcagcccaa agtgggtggt aaactccatc
taaggctaaa taccggcacg agaccgatag cagacaagta ccttaaggga aagttgaaaa
gaactttgaa gagagagttc a
>Rivulidae_Austrolebias_juanlangi_1_1
cccgctgaaa tttaagcata ttactaagcg gaggaaaaga aactaacaag gattccctca
gtagcggcga gcgaagaggg aagagcccag cgccgaatcc ccgtccgtcc ggcgggcgcg
ggacatgtgg cgtacggaag acctcctgcc cggcgcggct cggtgggccc aagtcctctt
gatcgaggct catcccatgg acggtgcgag gccggtagcg gcccccgtcg cgccggggct
cggtcttctc ggagtcgggt tgcttgggaa cgcagcccaa agcgggtggt aaactccatc
taaggctaaa taccggcacg agaccgatgg cggacaagta ccttaaggga aagttgaaaa
gaactttgaa gaggagagtt c
>Rivulidae_Austrolebias_nigripinnis_1_1
cccgct-gaa tttaagcata ttactaagcg gaggaaaaga aactaacaag gattccctca
gtagcggcga gcgaaggggg aagagcccag cgccgaatcc ----ccgtcc ggtgggcgtg
ggaaatgtgg cgtacagaag acctcttgcc cggcgcggct cggtgggccc aagtcctcat
gatcgaggct caacccgtgg acggtgcgag gccggtagcg gcccccgtcg cgccggggtt
cggtcttctc ggagtcgggt tgtttgggaa cgcascccaa agtgggtggt aaactccatc
taaggctaaa taccggcacg agaccgatag catacaagta ccttaaggga acgttgaaaa
gaactttgaa gagagagttc a
>Rivulidae_Austrolebias_reicherti_1_1
cccgct-gaa tttaagcata ttaataagcg gaggaaaaga aactaacaag gattccctca
gtagcggcga gcgaagaggg aagagcccag cgccgaatcc ccgtccgtcc ggcgggcgtg
ggaaatgtgg cgtacggaag acctcctgcc cggcgcggct cggtgggccc aagtcctctt
gatcgaggct cagcccgtgg acggtgcgag gccggtggcg gcccccgtcg cgccggggtt
cggtcttctc ggagtcgggt tgcttgggaa cgcagcccaa agtgggtggt aaactccatc
taaggctaaa taccggcacg agaccgatag cggacaagta ccttaaggga aagttgaaaa
gaactttgaa gagagagttc a
>Rivulidae_Austrolebias_vandenbergorum_1_1
cccgct-gaa tttaagcata ttaataagcg gaggaaaaga aactaacaag gattccctca
gtagcggcga gcgaagaggg aagagcccag cgccgaatcc ccgtccgtcc ggcgggcgtg
ggaaatgtgg cgtacggaag acctcctgcc cggcgcggct cggtgggccc aagtcctctt
gatcgaggct cagcccgtgg acggtgcgag gccggtggcg gcccccgtcg cgccggggtt
cggtcttctc ggagtcgggt tgcttgtgaa tgcagcccaa agtgggtggt aaactccatc
taaggctaaa taccggcacg agaccgatag cagacaagta ccgtaaggga aagttgaaaa
gaactttgaa gagasagttc a
>Rivulidae_Austrolebias_viarius_1_1
cccgct-gaa tttaagcata ttaataagcg gaggaaaaga aactaacaag gattccctca
gtagcggcga gcgaagaggg aagagcccag cgccgaatcc ccgtccgtcc ggcgggcgtg
ggaaatgtgg cgtacggaag acctcctgcc cggcgcggct cggtgggccc aagtcctctt
gatcgaggct cagcccgtgg acggtgcgag gccggtggcg gcccccgtcg cgccggggtt
cggtcttctc ggagtcgggt tgcttgggaa cgcagcccaa agtgggtggt aaactccatc
taaggctaaa taccggcacg agaccgatag cagacaagta ccttaaggga aagttgaaaa
gaactttgaa gagagagttc a
>Rivulidae_Austrolebias_viarius_2_1
nncgctgaaa tttaagcata ttaataagcg gaggaaaaga aactaacaag gattccctca
gtagcggcga gcgaagaggg aagagcccag cgccgaatcc ccgtccgtcc ggcgggcgtg
ggaaatgtgg cgtacggaag acctcctgcc cggcgcggct cggtgggccc aagtcctctt
gatcgaggct cagcccgtgg acggtgcgag gccggtggcg gcccccgtcg cgccggggtt
cggtcttctc ggagtcgggt tgcttgggaa cgcagcccaa agtgggtggt aaactccatc
taaggctaaa taccggcacg agaccgatag cagacaagta ccttaaggga aagttgaaaa
gaactttgaa gannnnnnnn n
>Rivulidae_Austrolebias_wolterstorffi_2_1
cccgct-gaa tttaatcata ttactaagcg gaggaaaaga aactaaccag gattccctca
gtagcggcga gcgaagaggg aagagcccag cgccgaatcc ccgtccgtcc ggcgggcgcg
ggaaatgtgg cgtacggaag accccctgcc cggcgcggct cggtgggccc aagtcctctt
gatcgaggct cagcccgtgg acggtgcgag gccggtagcg gcccccgtcg cgccggggtt
cggtcttctc ggagtcgggt tgcttgggaa cgcagcccaa agcgggtggt aaactccatc
taaggctaaa taccggcacg agaccgatag cggacaagta ccttaaggga aagttgaaaa
gaactttgaa gagagagttc a
>Rivulidae_Austrolebias_bellottii_1_1
cccgct-gaa tttaagcata ttaataagcg gaggaaaaga aactaacaag gattccctca
gtagcggcga gcgaagaggg aagagcccag cgccgaatcc ccgtccgtcc ggcgggcgtg
ggaaatgtgg cgtacggaag acctcctgcc cggcgcggct cggtgggccc aagtcctctt
gatcgaggct cagcccgtgg acggtgcgag gccggtggcg gcccccgtcg cgccggggtt
cggtcttctc ggagtcgggt tgcttgggaa cgcagcccaa agtgggtggt aaactccatc
taaggctaaa taccggcacg agaccgatag aagacaagta ccttaaggga aagttgaaaa
gaactttgaa gagagagttc a
>Rivulidae_Austrolebias_bellottii_2_1
cccgct-gaa attaagcata ttaataagcg gaggaaaaga aactaacaag gattccctca
gtagcggcga gcgaagaggg aagagcccag cgccgaatcc ccgtccgtcc ggcgggcgtg
ggaaatgtgg cgtacggaag acctcctgcc cggcgcggct cggtgggccc aagtcctctt
gatcgaggct cagcccgtgg acggtgcgag gccggtggcg gcccccgtcg cgccggggtt
cggtcttctc ggagtcgggt tgcttgggaa cgcagcccaa agtgggtggt aaactccatc
taaggctaaa taccggcacg agaccgatag aagacaagta ccttaaggga aagttgaaaa
gaactttgaa gaggagagtt c
>Rivulidae_Austrolebias_cinereus_3_1
cccgct-gga attaagcata ttaataagcg gaggaaaaga aactaacaag gattccctca
gtagcggcga gcgaagaggg aagagcccag cgccgaatcc ccgtccgtcc ggcgggcgtg
ggaaatgtgg cgtaaggaag acctcttgcc cggtgcggct cggtgggcct aagtcctctt
gatcgaggct cagcccgtgg acggtgcgag gccggtggcg gcccccgtcg cgccggggtt
cggtcttctc ggagtcgggt tgcttgggaa cgcagcccaa agtgggtggt aaactccatc
taaggctaaa taccggcacg agaccgatag cagacaagta ccgtgaggga acgttgaaaa
gaactttgaa gagagagttc a
>Rivulidae_Austrolebias_elongatus_2_1
cccgctgaaa tttaagcata ttactaagcg gaggaaaaga aactaacaag gattccctca
gtagcggcga gcgaagaggg aagagcccag cgccgaatcc ccgtctgtcc agcgggcgtg
ggaaatgtgg cgtacggaag acctcttgcc cggcgcggct cggtgggccc aagtcctctt
gatcgaggct tagcccgtgg acggtgcgag gccggtggcg gcccccgtcg cgccggggtt
cggtcttctc ggagtcgggt tgcttgggaa cgcagcccaa agtgggtggt aaactccatc
taaggctaaa taccggcacg agaccgatag cagacaagta ccttaaggga aagttgaaaa
gaactttgaa gagagagttc a
>Rivulidae_Austrolebias_gymnoventris_1_1
nnnnnnnnna attaagcata ttactaagcg gaggaaaaga aactaacaag gattccctca
gtagcggcga gcgaagaggg aagagcccag cgccgaatcc ccgtccgtcc ggcggacgtg
ggaaatgtgg cgtacagaag acctcttgcc cggcgcgtcc cggtgggtcc aagtcctctt
gatcgaggct cagcccatgg acggtgcgag gccggtagcg acccacgtcg cgccggggtt
cggtcttctc ggagtcgggt tgcttgggaa cgcagcccaa agtgggtggt aaactccatc
taaggctaaa taccggcacg agaccgatag cggacaagta ccttaaggga aagttgaaaa
gaactttgaa gagagagttc a
>Rivulidae_Austrolebias_luteoflammulatus_1_1
cccgct-gaa tttaagcata ttactaagcg gaggaaaaga aactaacaag gattccctca
gtagcggcga gcgaagaggg aagagcccag cgccgaatcc ccgtccgtcc ggcgggcgtg
ggaaatgtgg cgtacggaag acctcctgcc cggtgcggct cggtgggccc aagtcctctt
gatcgaggct cagcccgtgg acggtgcgag gccggtggcg gcccccgtcg cgccggggtt
cggtcttctc ggagtcgggt tgcttgggaa cgcagcccaa agtgggtggt aaactccatc
taaggctaaa taccggcacg agaccgatag cagacaagta ccctgaggga aagttgaaaa
gaactttgaa gagagagttc a
>Rivulidae_Austrolebias_luteoflammulatus_2_1
cccgctgaaa tttaagcata ttactaagcg gaggaaaaga aactaacaag gattccctca
gtagcggcga gcgaagaggg aagagcccag cgccgaatcc ccgtccgtcc ggcgggcgtg
ggaaatgtgg cgtacggaag acctcctgcc cggtgcggct cggtgggccc aagtcctctt
gatcgaggct cagcccgtgg acggtgcgag gccggtggcg gcccccgtcg cgccggggtt
cggtcttctc ggagtcgggt tgcttgggaa cgcagcccaa agtgggtggt aaactccatc
taaggctaaa taccggcacg agaccgatag cagacaagta ccctgaggga aagttgaaaa
gaactttgaa gaggagagtt c
>Rivulidae_Austrolebias_monstrosus_1_1
cccgct-gaa attaagcata ttactaagcg gaggaaaaga aactaacaag gattccctca
gtagcggcga gcgaagaggg aagagcccag cgccgaatcc ccgtctgtcc agcgggcgtg
ggaaatgtgg cgtacggaag acctcttgcc cggtgcggct cggtgggccc aagtcctctt
gatcgaggct tagcccgtgg acggtgcgag gccggtggcg gcccccgtcg cgccggggtt
cggtcttctc ggagtcgggt tgcttgggaa cgcagcccaa agtgggtggt aaactccatc
taaggctaaa taccggcacg agaccgatag aagacaagta ccttaaggga aagttgaaaa
gaactttgaa gaggagagtt c
>Rivulidae_Austrolebias_nigripinnis_2_1
cccgctgaaa tttaagcata ttactaagcg gaggaaaaga aactaacaag gattccctca
gtagcggcga gcgaaggggg aagagcccag cgccgaatcc ----ccgtcc ggtgggcgtg
ggaaatgtgg cgtacagaag acctcttgcc cggcgcggct cggtgggccc aagtcctcat
gatcgaggct caacccgtgg acggtgcgag gccggtagcg gcccccgtcg cgccggggtt
cggtcttctc ggagtcgggt tgtttgggaa cgcagcccaa agtgggtggt aaactccatc
taaggctaaa taccggcacg agaccgatag catacaagta ccataaggga acgttgaaaa
gaactttgaa gaggagagtt c
>Rivulidae_Austrolebias_patriciae_1_1
cccgctgaaa tttaagcata ttactaagcg gaggaaaaga aactaacaag gattccctca
gtagcggcga gcgaagaggg aagagcccag cgccgaatcc ccgtccgtcc ggcgggcgcg
ggacgtgtgg cgtacggaag acctcytgcc cggcgcggct cggtgggccc aagtcctctt
gatcgaggct catcccgtgg acggtgcgag gccggtagcg gcccccgtcg cgccggggct
cggtcttctc ggagtcgggt tgcttgggaa cgcagcccaa agcgggtggt aaactccatc
taaggctaaa taccggcacg agaccgatag cagacaagta ccttgaggga aagttgaaaa
gaactttgaa gggagagttc a
>Rivulidae_Austrolebias_patriciae_2_1
nccgct-gaa tttaagcata ttactaagcg gaggaaaaga aactaacaag gattccctca
gtagcggcga gcgaagaggg aagagcccag cgccgaatcc ccgtccgtcc ggcgggcgcg
ggacgtgtgg cgtacggaag acctcctgcc cggcgcggct cggtgggccc aagtcctctt
gatcgaggct catcccgtgg acggtgcgag gccggtagcg gcccccgtcg cgccggggct
cggtcttctc ggagtcgggt tgcttgggaa cgcagcccaa agcgggtggt aaactccatc
taaggctaaa taccggcacg agaccgatag cagacaagta ccttgaggga aagttgaaaa
gaactttgaa gagagagttc a
>Rivulidae_Austrolebias_paucisquama_1_1
nncgct-gaa tttaagcata ttactaagcg gaggaaaaga aactaacaag gattccctca
gtagcggcga gcgaagaggg aagagcccag cgccgaatcc ccgtccgtcc ggcgggcgcg
ggacatgtgg cgtacggaag acctcctgcc cggcgcggct cggtgggccc aagtcctctt
gatcgaggct catcccatgg acggtgcgag gccggtagcg gcccccgtcg cgccggggct
cggtcttctc ggagtcgggt tgcttgggaa cgcagcccaa agcgggtggt aaactccatc
taaggctaaa taccggcacg agaccgatgg cggacaagta ccttaaggga aagttgaaaa
gaactttgaa gagagagttc a
>Rivulidae_Austrolebias_reicherti_2_1
cccgct-gaa tttaagcata ttaataagcg gaggaaaaga aactaacaag gattccctca
gtagcggcga gcgaagaggg aagagcccag cgccgaatcc ccgtccgtcc ggcgggcgtg
ggaaatgtgg cgtacggaag acctcctgcc cggcgcggct cggtgggccc aagtcctctt
gatcgaggct cagcccgtgg acggtgcgag gccggtggcg gcccccgtcg cgccggggtt
cggtcttctc ggagtcgggt tgcttgggaa cgcagcccaa agtgggtggt aaactccatc
taaggctaaa taccggcacg agaccgatag cggacaagta ccttaaggga aagttgaaaa
gaactttgaa gagagagttc a
>Rivulidae_Austrolebias_wolterstorffi_3_1
nnnnnnnnnn nnnnnnnnta ttactaagcg gaggaaaaga aactaaccag gattccctca
gtagcggcga gcgaagaggg aagagcccag cgccgaatcc ccgtccgtcc ggcgggcgcg
ggaaatgtgg cgtacggaag accccctgcc cggcgcggct cggtgggccc aagtcctctt
gatcgaggct cagcccgtgg acggtgcgag gccggtagcg gcccccgtcg cgccggggtt
cggtcttctc ggagtcgggt tgcttgggaa cgcagcccaa agcgggtggt aaactccatc
taaggctaaa taccggcacg agaccgatag cggacaagta ccttaaggga aagttgaaaa
gaactttgaa gagagagttc a
>Rivulidae_Austrolebias_bellottii_3_1
cccgctgaaa tttaagcata ttaataagcg gaggaaaaga aactaacaag gattccctca
gtagcggcga gcgaagaggg aagagcccag cgccgaatcc ccgtccgtcc ggcgggcgtg
ggaaatgtgg cgtacggaag acctcctgcc cggcgcggct cggtgggccc aagtcctctt
gatcgaggct cagcccgtgg acggtgcgag gccggtggcg gcccccgtcg cgccggggtt
cggtcttctc ggagtcgggt tgcttgggaa cgcagcccaa agtgggtggt aaactccatc
taaggctaaa taccggcacg agaccgatag aagacaagta ccttaaggga aagttgaaaa
gaactttgaa gagagagttc a
>Rivulidae_Austrolebias_monstrosus_2_1
cccgct-gaa attaagcata ttactaagcg gaggaaaaga aactaacaag gattccctca
gtagcggcga gcgaagaggg aagagcccag cgccgaatcc ccgtctgtcc agcgggcgtg
ggaaatgtgg cgtacggaag acctcttgcc cggtgcggct cggtgggccc aagtcctctt
gatcgaggct tagcccgtgg acggtgcgag gccggtggcg gcccccgtcg cgccggggtt
cggtcttctc ggagtcgggt tgcttgggaa cgcagcccaa agtgggtggt aaactccatc
taaggctaaa taccggcacg agaccgatag aagacaagta ccttaaggga aagttgaaaa
gaactttgaa gaggagagtt c
>Rivulidae_Austrolebias_monstrosus_3_1
cccgct--ga tttaagcata ttattaagcg gaggaaaaga aamtaccaag gattccctca
gtagcggcga gcgaagaggg aagagcccag cgccgaatcc ccgtctgtcc agcgggcgtg
ggaaatgtgg cgtacggaag acctcttgcc cggtgcggct cggtgggccc aagtcctctt
gatcgaggct tagcccgtgg acggtgcgag gccggtggcg gcccccgtcg cgccggggtt
cggtcttctc ggagtcgggt tgcttgggaa cgcagcccaa agtgggtggt aaactccatc
taaggstaaa taccggcacg agaccgatag aagamaagta ccttaaggga aagttgaaaa
gaactttgaa gaaaaaagtt c
>Rivulidae_Austrolebias_patriciae_3_1
nncgct-gaa tttaagcata ttactaagcg gaggaaaaga aactaacaag gattccctca
gtagcggcga gcgaagaggg aagagcccag cgccgaatcc ccgtccgtcc ggcgggcgcg
ggacgtgtgg cgtacggaag acctcctgcc cggcgcggct cggtgggccc aagtcctctt
gatcgaggct catcccgtgg acggtgcgag gccggtagcg gcccccgtcg cgccggggct
cggtcttctc ggagtcgggt tgcttgggaa cgcagcccaa agcgggtggt aaactccatc
taaggctaaa taccggcacg agaccgatag cagacaagta ccttgaggga aagttgaaaa
gaactttgaa gagagagttc a
>Rivulidae_Austrolebias_paucisquama_2_1
cccgct-gaa tttaagcata ttactaagcg gaggaaaaga aactaacaag gattccctca
gtagcggcga gcgaagaggg aagagcccag cgccgaatcc ccgtccgtcc ggcgggcgcg
ggacatgtgg cgtacggaag acctcctgcc cggcgcggct cggtgggccc aagtcctctt
gatcgaggct catcccatgg acggtgcgag gccggtagcg gcccccgtcg cgccggggct
cggtcttctc ggagtcgggt tgcttgggaa cgcagcccaa agcgggtggt aaactccatc
taaggctaaa taccggcacg agaccgatgg cggacaagta ccttaaggga aagttgaaaa
gaactttgaa gagagagtnn n
>Rivulidae_Austrolebias_paucisquama_3_1
nnnnnnnnnn nnnnagcata ttactaagcg gaggaaaaga aactaacaag gattccctca
gtagcggcga gcgaagaggg aagagcccag cgccgaatcc ccgtccgtcc ggcgggcgcg
ggacatgtgg cgtacggaag acctcctgcc cggcgcggct cggtgggccc aagtcctctt
gatcgaggct catcccatgg acggtgcgag gccggtagcg gcccccgtcg cgccggggct
cggtcttctc ggagtcgggt tgcttgggaa cgcagcccaa agcgggtggt aaactccatc
taaggctaaa taccggcacg agaccgatgg cggacaagta ccttaaggga aagttgaaaa
gaactttgaa gagagagttc a
>Rivulidae_Austrolebias_reicherti_3_1
cccgct-gaa tttaagcata ttaataagcg gaggaaaaga aactaacaag gattccctca
gtagcggcga gcgaagaggg aagagcccag cgccgaatcc ccgtccgtcc ggcgggcgtg
ggaaatgtgg cgtacggaag acctcctgcc cggcgcggct cggtgggccc aagtcctctt
gatcgaggct cagcccgtgg acggtgcgag gccggtggcg gcccccgtcg cgccggggtt
cggtcttctc ggagtcgggt tgcttgggaa cgcagcccaa agtgggtggt aaactccatc
taaggctaaa taccggcacg agaccgatag cggacaagta ccttaaggga aagttgaaaa
gaactttgaa gagagagttc a
>Rivulidae_Austrolebias_toba_1_1
nncgct-gaa tttaagcata ttactaagcg gaggaaaaga aactaacaag gattccctca
gtagcggcga gcgaagaggg aagagcccag cgccgaatcc ccgtccgtcc ggcgggcgcg
ggacatgtgg cgtacggaag acctcctgcc cggcgcggct cggcgggccc aagtcctctt
gatcgaggct catcccgtgg acggtgcgag gccggtagcg gcccccgtcg cgccggggct
cggtcttctc ggagtcgggt tgcttgggaa cgcagcccaa agcgggtggt aaactccatc
taaggctaaa taccggcacg agaccgatgg cggacaagta ccttaaggga aagttgaaaa
gaactttgaa gagagagttc a
>Rivulidae_Austrolebias_vandenbergorum_2_1
cccgctgaaa tttaagcata ttaataagcg gaggaaaaga aactaacaag gattccctca
gtagcggcga gcgaagaggg aagagcccag cgccgaatcc ccgtccgtcc ggcgggcgtg
ggaaatgtgg cgtacggaag acctcctgcc cggcgcggct cggtgggccc aagtcctctt
gatcgaggct cagcccgtgg acggtgcgag gccggtggcg gcccccgtcg cgccggggtt
cggtcttctc ggagtcgggt tgcttgtgaa tgcagcccaa agtgggtggt aaactccatc
taaggctaaa taccggcacg agaccgatag cagacaagta ccgtaaggga aagttgaaaa
gaactttgaa aagagagttc a
>Rivulidae_Austrolebias_vandenbergorum_3_1
cccgctgaaa tttaagcata ttaataagcg gaggaaaaga aactaacaag gattccctca
gtagcggcga gcgaagaggg aagagcccag cgccgaatcc ccgtccgtcc ggcgggcgtg
ggaaatgtgg cgtacggaag acctcctgcc cggcgcggct cggtgggccc aagtcctctt
gatcgaggct cagcccgtgg acggtgcgag gccggtggcg gcccccgtcg cgccggggtt
cggtcttctc ggagtcgggt tgcttgtgaa tgcagcccaa agtgggtggt aaactccatc
taaggctaaa taccggcacg agaccgatag cagacaagta ccgtaaggga aagttgaaaa
gaactttgaa aatagagttc a
>Rivulidae_Kryptolebias_brasiliensis_1_1
nnnnnnnnnn nnnnnnnnnn nnnnnnnnnn nnnnnnnnnn nnntaacaag gattccctca
gtagcggcga gcgaagaggg aagagcccag cgccgaatcc ccgtccgact ggcgggcgtg
ggaaatgtgg cgtacagaag accgcttgcc cggtgtcgct cgg-gggcct gagtcctcct
gatcgaggct cagcccgtgg acggtgcgag gccggtaacg gcccccgtcg cgccggggtc
cggtcttctc ggagtcgggt tgtttgggaa tgcagcccaa agcgggtggt aaactccatc
taaggctaaa tacaggcacg agaccgatag tcgacaagta ccttaaggga aagttgaaaa
gaactttgaa gagagagttc a
