# Supplementary material for: Time-calibrated phylogeny of neotropical freshwater fishes
Source: Front Bioinform. 2024 Dec 6;4:1433995. doi: 10.3389/fbinf.2024.1433995 (PMC11659281; doi:10.3389/fbinf.2024.1433995)
Supplement: Supplementary file 1 [file DataSheet1.zip › Supplementary Material/aln/alignment_XSRC.fasta]

>Cichlidae_Cichla_temensis_1_1
ttacttataa atacatcacc atgtatgcat acattttttt ctgaattgaa ----------
---aatgatt atg-ttgtag aatttcagga attatacagt ctcaacagta a---------
---------- ---------- --------tt ggctcattct gatctgtact atgt------
---------- ---------- ---------- ----gtccct actaacagga agcttactgg
actttctgaa aagggaaatg ggtgcgattc tccgcctccc tcagttggtg gacatggccg
cacaggtcag ---------- tgcaaata-- atttgctatc acatgcttta ttgtttgatg
---------- cgtgtccatt g-----tggg catcaaaata ataacagaga tttacctctt
tc--tcagat tgcttcgggg atggcttatg ttgagaggat gaactacgtg caccgtgatc
ttagagctgc taacannnnn nnnnnnnnnn nnnnnnnnnn nnnnnnnnnn
>Poeciliidae_Xiphophorus_hellerii_1_1
tttctgagga gcccatctac atcgtaacag agttcatgga ccaaggtcag ----------
---catgcta aca-tttgag acctcatagc taaatttctc cctgaaattt c---------
---------- ---------- --------ct gagttgttta aagaattgct gcgtttaaca
aac------- ---------- ---------- ----tcctct acaaacaggc agcttattgg
agtttctgaa gggacagtat agtacgatgc tccgcctccc tcagctggtg gactttgcct
ctcaggtcag aatattttct taccatta-- gcttgagttg ctatacctgt ttatttgg--
--ggggg--- ggcgtt-gtt g-------tt ttttgtaata aaccctaaat gttgccacct
ttcatcagat tgcttcaggg atggcctacg tagagaggat gaactacgtt catagagatc
tccgagccgc taacatcctg gttggtgata atctggtttg caannnnnnn
>Poeciliidae_Poecilia_caucana_1_1
tgtctgagga gcccatctac atcgtaacag agttcatgga ccaaggtcag ----------
---catgata aca-ttttag acactgtaac tgaatttctc ccagaaattt c---------
---------- ---------- --------ct tagttgttta aagatttgca gcgtttaaca
aac------- ---------- ---------- ----ttctct acaaacaggc agcttattgg
agtttctgaa gggacagtat agtgcaatgc tccgcctccc tcagctggtg gactttgcct
ctcaggtaag aatattttct taccatta-- gcttgagatg ctataccttt ttgttt----
---attt--- t---tt-gtt g-------tt ttttgtaata aaccctaaat gttgccacct
ttcatcagat tgcttcaggg atggcctacg tagagagaat gaactacgtt catagagatc
tccgagccgc taacatcctg gttggagata atctggtttg caaannnnnn
>Poeciliidae_Poecilia_mexicana_1_1
tgtctgagga gcccatctac atcgtaacag agttcatgga ccaaggtcag ----------
---catgata aca-ttttag acactgtaac tgaatttctc ccagaaattt c---------
---------- ---------- --------ct tagttgttta aagatttgca gcgtttaaca
aac------- ---------- ---------- ----ttctct acaaacaggc agcttactgg
agtttctgaa gggacagtat agcgcaatgc tccgcctccc tcagctggtg gactttgcct
ctcaggtaag aatattttct tgccatta-- gcttgagatg ctataccttt ttgttt----
---attt--- tttgtt-gtt g-------tt ttttgtaata aaccctaaat gttgccacct
ttcatcagat tgcttcaggg atggcctacg tagagagaat gaactacgtt catagagacc
tccgagccgc taacatcctg gttggagata nnnnnnnnnn nnnnnnnnnn
>Poeciliidae_Poecilia_perugiae_1_1
nnnnngagga gcccatctac atcgtaacag agttcatgga ccaaggtcag ----------
---catgata aca-ttttag accctgtaac tgaatttctc ccagaaattt t---------
---------- ---------- --------ct taattgttta aagatttgca gcgtttaaca
aac------- ---------- ---------- ----ttctct acaaacaggc agcttattgg
agtttctgaa ggggcagtat agcacaatgc tccgcctccc tcagctggtg gactttgcct
ctcaggtcag aatattttct tacctttt-- gcttgagatg ctataccttt tttttt----
---------- gttgtt-gtt g-------tt ttttgtaata aaccctaaat gttgccacct
ttcttcagat tgcttcaggg atggcctacg tagaaagaat gaactacgtc catagagatc
tccgagccgc taacatcctg gttggagata atctggtttg caaagtggct
>Cichlidae_Cichla_intermedia_1_1
ttacttataa atacatcacc atgtatgcat acattttttt ctgaattgaa ----------
---aatgatt atg-ttgtag aatttcagga attatacagt ctcaacagta a---------
---------- ---------- --------tt ggctcattct aatctgtact atgt------
---------- ---------- ---------- ----gtccct actaacagga agcttactgg
actttctgaa aagggaaatg ggtgcgattc tccgcctccc tcagttggtg gacatggccg
cacaggtcag ---------- tgcaaata-- atttgctatc acatgcttta ttgtttgatg
---------- cgtgtccatt g-----tggg catcaaaata ataatagaga tttacctctt
tc--tcagat tgcttcgggg atggcttatg ttgagaggat gaactacgtg caccgtgatc
ttagagctgc taacannnnn nnnnnnnnnn nnnnnnnnnn nnnnnnnnnn
>Cichlidae_Cichla_orinocensis_1_1
ttacttataa atacatcacc atgtatgcat acattttttt ctgaattgaa ----------
---aatgatt atg-ttgtag aatttcagga attatacagt ctcaacagta a---------
---------- ---------- --------tt ggctcattct aatctgtact atgt------
---------- ---------- ---------- ----gtccct actaacagga agcttactgg
actttctgaa aagggaaatg ggtgcgattc tccgcctccc tcagttggtg gacatggccg
cacaggtcag ---------- tgcaaata-- atttgctatc acatgcttta ttgtttgatg
---------- cgtgtccatt g-----tggg catcaaaata ataacagaga tttacctctt
tc--tcagat tgcttcgggg atggcttatg ttgagaggat gaactacgtg caccgtgatc
ttagagctgc taacannnnn nnnnnnnnnn nnnnnnnnnn nnnnnnnnnn
>Poeciliidae_Poecilia_gillii_1_1
tgtctgagga gcccatctac atcgtaacag agttcatgga ccaaggtcag ----------
---catgata aca-ttttag acactgtaac tgaatttctc ccagaaattt c---------
---------- ---------- --------ct tagttgttta aagatttgca gcgtttaaca
aac------- ---------- ---------- ----ttctct acaaacaggc agcttattgg
agtttctgaa gggacagtat agcgcaatgc tccgcctccc tcagctggtg gactttgcct
ctcaggtaag aatattttct taccatta-- gcttgagatg ctataccttt ttgttt----
---attt--- tttgtt-gtt a-------tt ttttgtaata aaccctaaat gctgccacct
ttcatcagat tgcttcaggg atggcctacg tagagagaat gaactacgtt catagagatc
tccgagccgc taacatcctg gttggagata nnnnnnnnnn nnnnnnnnnn
>Poeciliidae_Poecilia_mexicana_2_1
tgtctgagga gcccatctac atcgtaacag agttcatgga ccaaggtcag ----------
---catgata aca-ttttag acactgtaac tgaatttctc ccagaaattt c---------
---------- ---------- --------ct tagttgttta aagatttgca gcgtttaaca
aac------- ---------- ---------- ----ttctct acaaacaggc agcttactgg
agtttctgaa gggacagtat agcgcaatgc tccgcctccc tcagctggtg gactttgcct
ctcaggtaag aatatgttct taccatta-- gcttgagatg ctataccttt ttgttt----
---attt--- t---tt-gtt g-------tt ttttgtaata aaccctaaat gttgccacct
ttcatcagat tgcttcaggg atggcctacg tagagagaat gaactacgtt catagagacc
tccgagccgc taacatcctg gttggagata nnnnnnnnnn nnnnnnnnnn
>Poeciliidae_Poecilia_mexicana_3_1
ngtctgagga gcccatctac atcgtaacag agttcatgga ccaaggtcag ----------
---catgata aca-ttttag acactgtaac tgaatttctc ccagaaattt c---------
---------- ---------- --------ct tagttgttta aagatttgca gcgtttaaca
aac------- ---------- ---------- ----ttctct acaaacaggc agcttattgg
agtttctgaa gggacagtat agcgcaatgc tccgcctccc tcagctggtg gactttgctt
ctcaggtaag aatattttct taccatta-- gcttgagatg ctataccttt ttgttt----
---attt--- tttgtt-att g-------tt ttttgtaata aaccctaaat gttgccacct
ttcatcagat tgcttcaggg atggcctacg tagagagaat gaactacgtt catagagatc
tccgagccgc taacatcctg gttggagata atctggtttg caaagtggct
>Poeciliidae_Poecilia_orri_1_1
tgtctgagga gcccatctac atcgtaacag agttcatgga ccaaggtcag ----------
---catgata aca-ttttag acactgtaac tgaatttctc ccagaaatgt c---------
---------- ---------- --------ct tagttgttta aagatttgca gcgtttaaca
aac------- ---------- ---------- ----ttctct acaaacaggc agcttactgg
agtttctgaa gggacagtat agcacaatgc tccgcctccc tcagctggtg gactttgcct
ctcaggtaag aatattttct taccatta-- gcttgagatg ctataccttt ttgttc----
---attt--- tttgtt-gtt g-------tt ttttgtaata aaccttaaat gttgccacct
ttcatcagat tgcttcaggg atggcctacg tagagagaat gaactacgtt catagagatc
tccgagccgc taacatcctg gttggagata nnnnnnnnnn nnnnnnnnnn
>Poeciliidae_Poecilia_orri_2_1
tgtctgagga gcccatctac atcgttacag agttcatgga ccaaggtcag ----------
---catgata aca-ttttag acactgtaac tgaatttctc ccagaaattt c---------
---------- ---------- --------ct tagttgttta aagatttgca gcgtttaaca
aac------- ---------- ---------- ----ttctct acaaacaggc agcttattgg
agtttctgaa gggacagtat agcgcaatgc tccgcctccc tcagctggtg gactttgcct
ctcaggtaag aatattttct taccatta-- gcttgagatg ctataccttt ttgttt----
---aatt--- tttgtt-gtt g-------tt ttttgtaata aaccctaaat gttgccacct
ttcatcagat tgcttcaggg atggcctacg tagagagaat gaactacgtt catagagatc
ttcgagccgc taacatcctg gttggagata nnnnnnnnnn nnnnnnnnnn
>Poeciliidae_Poecilia_salvatoris_1_1
nnnntgagga gcccatctac atcgtaacag agttcatgga ccaaggtcag ----------
---catgata aca-ttttag acactgtaac tgaatttctc ccagaaattt c---------
---------- ---------- --------ct tagttgttta aagatttgca gcgtttaaca
aac------- ---------- ---------- ----ttctct acaaacaggc agcttactgg
agtttctgaa gggacagtat agcgcaatgc tccgcctccc tcagctggtg gactttgcct
ctcaggtaag aatatgttct taccatta-- gcttgagatg ctataccttt ttgttt----
---attt--- t---tt-gtt g-------tt ttttrtaata aaccctaaat gttgccacct
ttcatcagat tgcttcaggg atggcctayg tagagagaat gaactacgtt catagagayc
tccgagccgc taacatcctg gttggagata atctggtttg caaagtggct
>Poeciliidae_Poecilia_salvatoris_2_1
tgtctgagga gcccatctac atcgttacag agttcatgga ccaaggtcag ----------
---catgata aca-ttttag acactgtaac tgaatttctc ccagaaattt c---------
---------- ---------- --------ct tagttgttta aagatttgca gcgtttaaca
aac------- ---------- ---------- ----ttctct acaaacaggc agcttattgg
agtttctgaa gggacagtat agcgcaatgc tccgcctccc tcagctggtg gactttgcct
ctcaggtaag aatattttct taccatta-- gcttgagatg ctataccttt ttgttt----
---aatt--- tttgtt-gtt g-------tt ttttgtaata aaccctaaat gttgccacct
ttcatcagat tgcttcaggg atggcctacg tagagagaat gaactacgtt catagagatc
ttcgagccgc taacatcctg gttggagata nnnnnnnnnn nnnnnnnnnn
>Poeciliidae_Poecilia_sphenops_1_1
tgtctgagga gcccatctac atcgtaacag agttcatgga ccaaggtcag ----------
---catgata aca-ttttag acactgtaac tgaatttctc ccagaaattt c---------
---------- ---------- --------ct tagttgttta aagatttgca gcgtttaaca
aac------- ---------- ---------- ----ttctct acaaacaggc agcttattgg
agtttctgaa gggacagtat agcgcaatgc tccgcctccc tcagctggtg gactttgcct
ctcaggtaag aatattttct taccatta-- gcttgagatg ctataccttt ttgttt----
---attt--- tttgtt-gtt g-------tt ttttgtaata aaccctaaat gttgccacct
ttcatcagat tgcttcaggg atggcctacg tagagagaat gaactacgtt catagagatc
tccgagccgc taacatcctg gttggagata nnnnnnnnnn nnnnnnnnnn
>Poeciliidae_Poecilia_sphenops_2_1
tgtctgagga gcccatctac atcgtaacag agttcatgga ccaaggtcag ----------
---catgata aca-ttttag acactgtaac tgaatttctc ccagaaattt c---------
---------- ---------- --------ct tagttgttta aagttttgca gcgtttaaca
aac------- ---------- ---------- ----ttctct acaaacaggc agcttattgg
agtttctgaa gggacagtat agcgcaatgc tccgcctccc tcagctggtg gactttgcct
ctcaggtaag aatattttct taccatta-- gcttgagatg ctataccttt ttgttt----
---attt--- tttgtt-gtt g-------tt ttttgtaata aaccctaaat gttgccacct
ttcatcagat tgcttcaggg atggcctacg tagagagaat gaactacgtt catagagatc
tccgagccgc taacatcctg gttggagata nnnnnnnnnn nnnnnnnnnn
>Poeciliidae_Poecilia_vivipara_1_1
tgtctgagga gcccatctac atcgtaacag agttcatgga ccaaggtcag ----------
---catgcta aca-ttttag accctgtaac tgaatttctc ccagaaattt c---------
---------- ---------- --------ct tagttgttta aagatttgta gcgtttaaca
aac------- ---------- ---------- ----ttctct tcaaacaggc agcttattgg
agtttctgaa gggacagtat agcgcaatgc tccgcctccc tcagctggtg gactttgcct
ctcaggtaag aatattttct taccatta-- gcttgagatg ctataccttt ttgttt----
---attt--- tttgtt-gtt gttgttgttt ttttgtaata aaccctaaat gttgccacct
ttcatcagat tgcttcaggg atggccttcg tggagagaat gaactacgtt catagagatc
tccgagccgc taacatccta gttggagata atctggtttg caaagtggct
>Poeciliidae_Poecilia_vivipara_2_1
tgtctgagga gcccatctac atcgtaacag agttcatgga ccaaggtcag ----------
---catgcta aca-ttttag accctgtaac tgaatttctc ccagaaattt c---------
---------- ---------- --------ct tagttgttta aagatttgca gcgtttaaca
aac------- ---------- ---------- ----ttctct tcaaacaggc agcttattgg
agtttctgaa gggacaatat agcgcaatgc tccgcctccc tcagctggtg gactttgcct
ctcaggtaag aatattttct taccatta-- gcttgagatg ctataccttt ttgttt----
---attt--- tttgtt-gtt gttgttgttt ttttgtaata aaccctaaat gttgccacct
ttcatcagat tgcttcaggg atggcctacg tagagagaat gaactacgtt catagagatc
tccgagccgc taacatcctg gttggagata atctggtttg caaagtggct
>Poeciliidae_Poeciliopsis_elongata_1_1
nnnntgagga gcccatctac atcgtaacag agttcatgga ccaaggtcag ----------
---catgcta aca-ttttag accctgtaac tgaatttctc cctgaaattt c---------
---------- ---------- --------ct tagttgttta aagacttgca gcgtttaaca
aac------- ---------- ---------- ----tcctct acaaacaggc agcttattgg
agtttctgaa gggacactat agtgcaatgc tccgcctccc tcagctggtg gactttgcct
ctcaggtcag aatattttct taccatta-- gcttcagatg ctatacctta ttgattt---
---------- tctgtt-gtt g-------tt ttttgtaata aaccccaaat gttgccacct
ytcatcagat tgcttcaggg atggcctacg tggagagaat gaactacgtt catcgagacc
tccgagccgc taacatcctg gttggagaca atctggtttg caaagtggct
>Poeciliidae_Poeciliopsis_gracilis_1_1
nnnnnnngga gcccatctac atcgtaacag aattcatgga ccaaggtcag ----------
---catgcta aca-ttttag accctataat ttcatttctc cctgaaattt c---------
---------- ---------- --------ct tagttgtttg aagacttgca gcatttaaca
aac------- ---------- ---------- ----tcctct acaaacaggc agcttattgg
agtttctgaa gggacagtat agtgcaatgc tccgcctccc tcagttggtg gactttgcct
ctcaggtcag tatattttct taccatta-- gcttaagatg ctatatcttt ttgatt----
---------- --tctt-gtt g-------tt tttggtaata aaccctaaat gttgccacct
ttcatcagat tgcttcaggg atggcctacg tagagagaat gaactacgtt cacagagatc
tccgagccgc taacatcctg gttggagata atctggtttg caaagtggct
>Poeciliidae_Poeciliopsis_paucimaculata_1_1
nnnntgagga gcccatctac atcgtaacag agttcatgga ccaaggtcag ----------
---catgcta aca-ttttag accctatcac tgaatttctc cctgaaattt c---------
---------- ---------- --------ct tagttgttta aagacttgca gcgtttaaca
aac------- ---------- ---------- ----tcctct acaaacaggc agcttattgg
agtttctgaa gggacactat agtgcaatgc tccgcctccc gcagctggtg gactttgcct
ctcaggtcag aatattttct tactatta-- gcttgagatg ctataccttt ttgattt---
---------- tctgtt-gtt g-------tt ttttgtaata aaccctaaat gttgccacct
ttcatcagat tgcttcaggg atggcctacg tagagagaat gaactacgtt catcgagacc
tccgagccgc taacatcctg gttggagata atctggtttg caaagtggct
>Poeciliidae_Poeciliopsis_retropinna_1_1
nnnntgagga gcccatctac atcgtaacag agttcatgga ccaaggtcgg ----------
---catgcta aca-ttttag accctataac tgaatttctc cctgaaattt c---------
---------- ---------- --------ct tagttgtgta aagacttgca gcgtttaaca
aac------- ---------- ---------- ----tcctct acaaacaggc agcttattgg
agtttctgaa gggacactat agtgcaatgc tccgcctccc tcagctggtr gactttgcct
ctcaggttag aatattttct tacaatta-- gcttgagatg ctataccttt ttgattt---
---------- tctgtt-gtt g-------tt ttttgtaata aaccctaaat gttgccacct
ttcatcagat tgcttcaggg atggcctacg tggagagaat gaactacgtt catcgagacc
tccgagccgc taacatcctg gttggagata atctggtttg caaagtggct
>Poeciliidae_Poeciliopsis_turrubarensis_1_1
nnnnngagga gcccatctac attgtaacag aattcatgga ccaaggtcag ----------
---catgcta aca-ttttag accctataat tgaatttctc c-tgaaattt c---------
---------- ---------- --------ct gagttgttta aagacttgca gcgtttaaca
aac------- ---------- ---------- ----tcctct actatcaggc agcttattgg
agtttctgaa gggacagtat agtgctatgc tccgcctccc tcagttggtg gactttgcct
ctcaggtcag aatattttct taccatta-- gcttaagatg ctataccttt ttgattt---
---------- tctttt-gtt g-------tt tttggtaata aaccctaaat gttgccgcct
ttcatcagat tgcttcaggg atggcctacg tagagagaat gaactacgtt cacagagatc
tccgagccgc taacatcctg gttggagata atctggtttg caaagtggct
>Poeciliidae_Belonesox_belizanus_1_1
nntctgagga gcccatctac atcgtaacag agttcatgga ccaaggtcag ----------
---caggcta aca-ttttag accctataac tgaatttctc cctgaaattt c---------
---------- ---------- --------ct tagttgttta aagatttgct gcgtttaaca
aac------- ---------- ---------- ----tcctct acaaacaggc agcttattgg
agtttctgaa gggacagtat agtgcaatgc tccgtctccc tcagctggtg gactttgcct
ctcaggtcag aatattttct taccatta-- gcttgagatg ctataccttt ttggggtt--
------t--- tttgtt-gtt g-------tt ttttgtaaaa aaccctaaat gttgccacct
ttcatcagat tgcttcaggg atggcctacg tagagaggat gaactacgtt catagagatc
tccgagccgc taacatcctg gttggagata atctggtttg caaagtggct
>Fluviphylacidae_Fluviphylax_simplex_1_1
tgtccgagga gcccatttac atcgtgacag agttcatggg ccaaggtcag cgtcaagtcc
tcacatgtta aca-ttttag cccgtagaac tgaatttctc cctgaaattc t---------
---------- ---------- ---------t cag------- ------tcca gcatttaacr
aactccgtca gccccgcact aacctgcagc gcatctctct gctgacaggc agcttattgg
agtttctcaa aggagatctt agttctgtgc tccgcctccc tcagctggtg gactttgcct
cacaggtcag cacaaatatt ttctaccact actttaaatt ttcggtcttc ty--------
---------- --ttct-cct t-------tt ttgcataata aacccaaaat gttcccacct
ttcgtcagat cgcttcaggg atggcctacg tggagaggat gaactacgtg catcgagatc
ttcgggccgc taacatccct tgggcagata atctgnnnnn nnnnnnnnnn
>Poeciliidae_Poecilia_butleri_1_1
tgtctgagga gcccatctac atcgtaacag agttcatgga ccaaggtcag ----------
---catgata aca-ttttag acactgtaac tgaatttnnn nnnnnnnttt c---------
---------- ---------- --------ct tagttgttta aagatttgca gcgtttaaca
aac------- ---------- ---------- ----ttctct acaaacaggc agcttattgg
agtttctgaa gggacagtat agcgcaatgc tccgcctccc tcagctggtg gactttgcct
ctcaggtaag aatattttct taccatta-- gcttgagatg ctataccttt ttgttt----
---attt--- tttgtt-gtt g-------tt ttttgtaata aaccctaaat gttgccacct
ttcatcagat tgcttcaggg atggcctacg tagagagaat gaactacgtn gatagagatc
tccgagccgc taacatcctg gttggagata atctggtttg caaannnnnn
>Poeciliidae_Poecilia_hispaniolana_1_1
tgtctgagga gcccatctac atcgtaacag agttcatgga ccaaggtcag ----------
---cataata aca-ttttag accctgtaac tgaatttctc ccaaaaattt c---------
---------- ---------- --------ct tagttgttta aagatttgca gcgtttaaca
aac------- ---------- ---------- ----ttctct acaaacaggc agcttattgg
agtttctaaa gggacagtat agtgcaatgc tccgcctccc tcagctagtg gactttgcct
ctcaggtaag aatattttct taccatta-- gcttgagatg ctataccttt ttgtttt---
--gtttt--- tttgtt-gtt g-------tt ttttgtaata aaccctaaat gttgccacct
ttcatcagat tgcttcaggg atggcctacg tagagagaat gaactacgtt catagagatc
tccgagccgc taacatcctg gttggagata atctggtttg caaagtggct
>Poeciliidae_Poecilia_hondurensis_1_1
ngtctgagga gcccatctac atcgtaacag agttcatgga ccaaggtcag ----------
---catgata aca-ttttag acactgtaac tgaatttctc ccagaaattt c---------
---------- ---------- --------ct tagttgttta aagatttgca gcgtttaaca
aac------- ---------- ---------- ----ttctct acaaacaggc agcttattgg
agtttctgaa gggacagtat agcgcaatgc tccgcctccc tcagctggtg gactttgcct
ctcaggtaag aatattttct taccatta-- gcttgagatg ctataccttt ttgttt----
---attt--- tttgtt-gtt g-------tt ttttgtaata aaccctaaat gttgccacct
ttcatcagat tgcttcaggg atggcctacg tagagagaat gaactacgtt catagagatc
tccgagccgc taacatcctg gttggagata atctggtttg caaagtggct
>Poeciliidae_Poecilia_melanogaster_1_1
tgtctgagga gcccatctac atcgtaacag agttcatgga ccaaggtcag ----------
---catgata aca-ttttag accctgtaac tgaatttctc ccagaaattt t---------
---------- ---------- --------ct tagttgttta aagatttgca gcatttaaca
aac------- ---------- ---------- ----ttctct acaaacaggc agcttattgg
agtttctgaa ggggcagtat agcacaatgc tccgcctccc tcagctggtg gactttgcct
ctcaggtcag aatattttct taccttta-- gcttgagatg ctataccttt ttgggg----
--ggttt--- tttgtt-gtt g-------tt ttttgtaata aaccctaaat gttgccacct
tccatcagat tgcttcaggg atggcctacg tagaaagaat gaactacgtt catagagatc
tccgagccgc taacatcctg gttggagata atctggtttg caaagtggct
>Poeciliidae_Poecilia_sphenops_3_1
ngtctgagga gcccatctac atcgtaacag agttcatgga ccaaggtcag ----------
---catgata aca-ttttag acactgtaac tgaatttctc ccagaaattt c---------
---------- ---------- --------ct tagttgttta aagatttgca gcgtttaaca
aac------- ---------- ---------- ----ttctct acaaacaggc agcttattgg
agtttctgaa gggacagtat agcgcaatgc tccgcctccc tcagctggtg gactttgctt
ctcaggtaag aatattttct taccatta-- gcttgagatg ctataccttt ttgttt----
---attt--- tttgtt-gtt g-------tt ttttgtaata aaccctaaat gttgccacct
ttcatcagat tgcttcaggg atggcctacg tagagagaat gaactacgtt catagagatc
tccgagccgc taacatcctg gttggagata atctggtttg caaagtggct
>Poeciliidae_Xiphophorus_alvarezi_1_1
tttctgagga gcccatctac atcgtaacag agttcatgga ccaaggtcag ----------
---catgcta aca-ttttag accctataac taaatttctc cctgaaattt c---------
---------- ---------- --------ct tagttgttta aagaattgct gcgtttaaca
aac------- ---------- ---------- ----tcctct acaaacaggc agcttattgg
agtttctgaa gggacagtat agtacgatgc tccgcctccc tcagctggtg gactttgcct
ctcaggtcag aatattttct taccatta-- gcttgagttg ctatacctgt ttatttgg--
--gggagg-- ggtttt-gtt g-------tt ttttgtaata aaccctaaat gttgccacct
ttcatcagat tgcttcaggg atggcctacg tagagaggat gaactacgtt catagagatc
tccgagccgc taacatcctg gttggagata atctggtttg cannnnnnnn
>Poeciliidae_Xiphophorus_gordoni_1_1
tttctgagga gcccatctac atcgtaacag agttcatgga ccaaggtcag ----------
---catgcta aca-ttttag accctataac taaatttctc cctgaaattt c---------
---------- ---------- --------ct tagttgttta aagatttgct gcgtttaaca
aac------- ---------- ---------- ----tcctct acaaacaggc agcttattgg
agtttctgaa gggacagtat agtacgatgc tccgcctccc tcagctggtg gactttgcct
ctcaggtcag aatattttct taccatta-- gcttgagttg ctatacctgt ttgtttgt--
--ttttt--- gttgtt-gtt g-------tt ttttgtaata aaccctaaat gttgccacct
ttcatcagat tgcttcaggg atggcctacg tagagaggat gaactacgtt catagagatc
tccgagccgc taacatcctg gttggagata atctggtttg caannnnnnn
>Poeciliidae_Xiphophorus_variatus_1_1
tttctgagga gcccatctac atcgtaacag agttcatgga ccaaggtcag ----------
---catgcta aca-ttttag accctataac taaatttctc cctgaaattt c---------
---------- ---------- --------ct tagttgttta aagatttgct gcgtttaaca
aac------- ---------- ---------- ----tcctct acaaacaggc agcttattgg
agtttctgaa gggacagtat agtacgatgc tccgcctccc tcagctggtg gactttgcct
ctcaggtcag aatattttct taccatta-- gcttgagttg ctatacctgt ttgtttgt--
--ttttt--- gttgtt-gtt g-------tt ttttgtaata aaccctaaat gttgccacct
ttcatcagat tgcttcaggg atggcctacg tagagaggat gaactacgtt catagagatc
tccgagccgc taacatcctg gttggagata atctggtttg caannnnnnn
>Poeciliidae_Priapichthys_annectens_1_1
tttctgagga gcccatctac atcgtaacag agttcatgga ccaaggtctg ----------
---catgcta aca-ttttag gccctataac tgaatttctc cctggaattt c---------
---------- ---------- --------ct tagttgttta aagatttgct gcgtttaacc
aac------- ---------- ---------- ----tcctct acaaacaggc agcttattgg
agtttctgaa gggacagtat agtgcaatgc tccgcctccc tcagctggtg gactttgcct
ctcaggtcag aatattctct taccatta-- gcttgagatg ctataccttt ttgtttcg--
--ttttgggt tctctt-ttg t-------tt ttttgtaata aaccctaaat gttgccacct
ttcatcagat tgcttcaggg atggcctacg tagagagaat gaactacgtc catagagatc
tccgagccgc taacatcctg gttggagata atctggtttg caaagtggct
>Cichlidae_Cichla_kelberi_1_1
ttacttataa atacatcacc atgtatgcat acattttttt ctgaattgaa ----------
---aatgatt atg-ttgtag aatttcagga attatacagt ctcaacagta a---------
---------- ---------- --------tt ggctcattct gatctgtact atgt------
---------- ---------- ---------- ----gtccct actaacagga agcttactgg
actttctgaa aagggaaatg ggtgcgattc tccgcctccc tcagctggtg gacatggccg
cacaggtcag ---------- tgcaaata-- atttgctatc acatgcttta ttgtttgatg
---------- cgtgtccatt g-----tggg catcaaaata ataacagaga tttacctctt
tc--tcagat tgcttcgggg atggcttatg ttgagaggat gaactacgtg caccgtgatc
ttagagctgc taacannnnn nnnnnnnnnn nnnnnnnnnn nnnnnnnnnn
>Cichlidae_Cichla_monoculus_1_1
ttacttataa atacatcacc atgtatgcat acattttttt ctgaattgaa ----------
---aatgatt atg-ttgtag aatttcagga attatacagt ctcaacagta a---------
---------- ---------- --------tt ggctcattct gatctgtact atgt------
---------- ---------- ---------- ----gtccct actaacagga agcttactgg
actttctgaa aagggaaatg ggtgcgattc tccgcctccc tcagttggtg gacatggccg
cacaggtcag ---------- tgcaaata-- atttgctatc acatgctttg ttgtttgatg
---------- cgtgtccatt g-----tggg catcaaaata ataacagaga tttacctctt
tc--tcagat tgcttcgggg atggcttatg ttgagaggat gaactacgtg caccgtgatc
ttagagctgc taacannnnn nnnnnnnnnn nnnnnnnnnn nnnnnnnnnn
>Cichlidae_Cichla_monoculus_2_1
ttacttataa atacatcacc atgtatgcat acattttttt ctgaattgaa ----------
---aatgatt atg-ttgtag aatttcagga attatacagt ctcaacagta a---------
---------- ---------- --------tt ggctcattct gatctgtact atgt------
---------- ---------- ---------- ----gtccct actaacagga agcttactgg
actttctgaa aagggaaatg ggtgcgattc tccgcctccc tcagctggtg gacatggccg
cacaggtcag ---------- tgcaaata-- atttgctatc acatgcttta ttgtttgatg
---------- tgtgtccatt g-----tggg catcaaaata ataacagaga tttacctctt
tc--tcagat tgcttcgggg atggcttatg ttgagaggat gaactacgtg caccgtgatc
ttagagctgc taacannnnn nnnnnnnnnn nnnnnnnnnn nnnnnnnnnn
>Cichlidae_Cichla_ocellaris_1_1
ttacttataa atacatcacc atgtatgcat acattttttt ctgaattgaa ----------
---aatgatt atg-ttgtag aatttcagga attatacagt ctcaacagta a---------
---------- ---------- --------tt ggctcattct gatctgtact atgt------
---------- ---------- ---------- ----gtccct actaacagga agcttactcg
actttctgaa aagggaaatg ggtgcgattc tccgcctccc tcagttggtg gacatggccg
cacaggtcag ---------- tgcaaata-- atttgctatc acatgcttta ttgtttgatg
---------- tgtgtccatt g-----tggg catcaaaata ataacagaga tttacctctt
tc--tcagat tgcttcgggg atggcttatg ttgagaggat gaactacgtg caccgtgatc
ttagagctgc taacannnnn nnnnnnnnnn nnnnnnnnnn nnnnnnnnnn
>Cichlidae_Cichla_piquiti_1_1
ttacttataa atacatcacc atgtatgcat acattttttt ctgaattgaa ----------
---aatgatt atg-ttgtag aatttcagga attatacagt ctcaacagta a---------
---------- ---------- --------tt ggctcattct gatctgtact atgt------
---------- ---------- ---------- ----gtccct actaacagga agcttactgg
actttctgaa aagggaaatg ggtgcgattc tccgcctccc tcagttggtg gacatggccg
cacaggtcag ---------- tgcaaata-- atttgctatc acatgcttta ttgtttgatg
---------- cgtgtccatt g-----tggg catcaaaata ataacagaga tttacctctt
tc--tcagat tgcatcgggg atggcttatg ttgagaggat gaactacgtg caccgtgatc
ttagagctgc taacannnnn nnnnnnnnnn nnnnnnnnnn nnnnnnnnnn
>Poeciliidae_Carlhubbsia_stuarti_1_1
nnnnnnagga gcccatctac atcgtaacag agttcatgag ccaaggtcag ----------
---catgcta acacttttag accctataac tgaatttctc cctgaaattt c---------
---------- ---------- --------ct tagttgttta aagatttgca gcgtttaaca
aac------- ---------- ---------- ----tcctct acaaacaggc agcttattgg
agtttctgaa gggacagtat agtgcagtgc ttcgcctccc tcagctggtg gactttgcct
ctcaggtcag aatattttct taccatta-- gcttgggatg ctgtaccgtt tttatt----
---------- --cttg-ttg t-------tt ttttgtaata aaccctaaat gttgccacct
ttcatcagat tgcttcaggg atggcctacg tagagagaat gaactacgtt catagagatc
tccgagctgc taacatcctg gttggagata atatggtttg caaagtggct
>Poeciliidae_Phallichthys_amates_1_1
nnnntgaaga gcccatctac atcgtaacag agttcatgga ccaaggtcag ----------
---catgcta aca-ttttaa accctataac tgaatttctc catgaaattt c---------
---------- ---------- --------ct tagttgttta aagatttgca gcatttaaca
agc------- ---------- ---------- ----tcctct acaaacaggc agcttattgg
agtttctgaa gggacagtat agtgcaatgc tccgcctccc tcagctggtg gactttgcct
ctcaggtcag aatattttct taccatta-- gcttgagatg ctacaccttt ttgttt----
------t--- tttgtt-gtt g-------tt ttttgtaata aaccctaaat gttgccacct
ttcatcagat tgcttcaggg atggcctacg tagagagaat gaactatgtt catagagatc
ttcgagccgc taacatactg gttggagata atctggtttg caaagtggct
>Poeciliidae_Phallichthys_quadripunctatus_1_1
nnnnngagga gcccatctac atcgtaacag agttcatgga ccaaggtcaa ----------
---catgcta aca-ttttaa accctataac tgaatttctc cctgaaattt c---------
---------- ---------- --------ct tagttgttt- aagatttgca gtgtttaaca
aac------- ---------- ---------- ----tcctct acaaacaggc agcttattgg
agtttctgaa gggacagtat agtgcaatgc tccgcctccc tcagctggtg gactttgcct
ctcaggtcag aatattttct taccatta-- gcttgagatg ctacaccttt ttgttta---
---------- atggtt-gtg g-------tt ttttgtaata aaccctaaat gttgccacct
ttcatcagat tgcttcaggg atggcctacg tagagagaat gaactatgtt catagagatc
tccgagccgc taacatcctg gttggagata atctggtttg caaagtggct
>Poeciliidae_Phallichthys_tico_1_1
nnnnnnngga gcccatctac attgtaacag agttcatgga ccaaggtcag ----------
---catgcta aca-ttttag accctataac tgaatttctc cttgaaattt c---------
---------- ---------- --------ct tagttgttta aagatttgca gcgtttaaca
aac------- ---------- ---------- ----tcttct acaaacaggc agcttattgg
agtttctgaa gggacagtat agtgcaatgc tccgcctccc tcagctggtg gactttgcct
ctcaggtcag aatattttct taccatta-- gcttgagatg ctacaccttt ttgttt----
---------- --tttt-gtt g-------tt ttttgtaata aaccctaaat gttgccacct
ttcatcagat tgcttcaggg atggcctacg tagagagaat gaactatgtt catagagatc
tccgagccgc taacatcctg gttggagata atctggtttg caaagtggct
>Poeciliidae_Poecilia_parae_1_1
tgtctgagga gcccatctac attgttacag agttcatgga ccaaggtcag ----------
---catgcta aca-ttttag accctgtaac tgaatttctc caagaaatgt ccttagcgac
taacaactaa gcgactaagt aaaagtcgct tagttgttta aagatgtgca acgtttcaca
aac------- ---------- ---------- ----gtctct accaacaggc agcttattgg
agtttctgaa gggacagtat agcgcaatgc tccgcctccc tcagctggtg gactttgcct
ctcaggtcag aatattttct tacaatta-- gcttgagatg ctataccttt ttgctt----
---------- --tttt-gtg g-------tt ttttgtaata aaccctaaat gctgccacct
ttcatcagat tgcttcaggg atggcctatg tagagagaat gaactatgtt catagagatc
tccgagccgc aaacatcctg gttggagata atctggtttg caaagtggct
>Poeciliidae_Poecilia_petenensis_1_1
ngtctgagga gcccatctac atcgtaacag agttcatgga ccaaggtcag ----------
---catgata aca-ttttag acactgtaac taaatttctc ccagaaattt c---------
---------- ---------- --------ct tagttgttta aagatttgca gcatttaaca
aac------- ---------- ---------- ----ttctct acaaacaggc agcttattgg
agtttctgaa gggacagtat agcacaatgc tccgcctccc tcagctggtg gactttgcct
ctcaggtaag aatattttct taccatta-- gcttgagatg ctataccttt ttgttt----
---attt--- tttgtt-gtt g-------tt ttttgtaata aaccctaaat gttgccacct
ttcatcagat tgcttcaggg atggcctacg tagagagaat gaactacgtt catagagatc
tccgagccgc taacatcctg gttggagata atctggtttg caaagtggct
>Poeciliidae_Poecilia_reticulata_1_1
tgtcggagga gcccatctac atcgtaacag agttcatgga ccaaggtcag ----------
---catgcta aca-ttttag agcctgtaac tgaatttctc ccagaaatgt c---------
---------- ---------- --------ct tagttgttta aagatttgca gcgtttaaca
aac------- ---------- ---------- ----ttttct acaaacaggc agcttattgg
agtttctgaa gggacagtat agcgcaatgc tccgcctccc tcagctggtg gactttgcct
ctcaggtcag aatattttct taccatta-- gcttgagatg ctataccttt ttgttta---
------t--- tttgtt-gtt g-------tt ttttgtaata aaccctaaat gttgccacct
tccatcagat tgcttcaggg atggcctacg tagagnnnnn nnnnnnnnnn nnnnnnnnnn
nnnnnnnnnn nnnnnnnnnn nnnnnnnnnn nnnnnnnnnn nnnnnnnnnn
>Poeciliidae_Poecilia_sarrafae_1_1
nnnnngagga gcccatctac atcgttacag agttcatgga ccaaggtcag ----------
---catgcta aca-ttttag accctgtaac tgaatttctc ccagaaatgt c---------
---------- ---------- --------ct cagttgttta aagatttgca gcgtttcaca
aac------- ---------- ---------- ----ctctct accaacaggc agcttattgg
agtttctgaa gggacagtat agcgcaatgc tccgcctccc tcagctggtg gactttgcct
ctcaggtcag aatattttct taccatta-- gcttgaaatg ctataccttt ttgttt----
---------- -ttttt-gtt g------ttt ttttgtaatg aaccctaaat gctgccacct
ttcatcagat tgcttcagga atggcctatg tagagagaat gaactacgtt cacagagatc
tgagagccgc aaacatcctg gttggagata atctggtttg caaagtggct
>Poeciliidae_Poecilia_velifera_1_1
ngtctgagga gcccatctac atcgtaacag agttcatgga ccaaggtcag ----------
---catgata aca-ttttag acactgtaac taaatttctc ccagaaatkt c---------
---------- ---------- --------ct tagttgttta aagatttgca gcatttaaca
aac------- ---------- ---------- ----ttctct acaaacaggc agcttattgg
agtttctgaa gggacagtat agcacaatgc tccgcctccc tcagctggtg gactttgcct
ctcaggtaag aatattttct taccatta-- gcttgagatg ctataccttt ttgttt----
---attt--- tttgtt-gtt g-------tt ttttgtaata aaccctaaat gttgccacct
ttcatcagat tgcttcaggg atggcctacg tagagagaat gaactacgtt catagagatc
tccgagccgc taacatcctg gttggagata atctggtttg caaagtggct
>Poeciliidae_Poecilia_vittata_1_1
nnnnngagga gcccatctac atcgtaacag agttcatgga ccaaggtcag ----------
---catgata aca-ttttag accctgtaac tgaatttctc ccagaaattt t---------
---------- ---------- --------ct tagttgttta aagatttgca gcatttaaca
aac------- ---------- ---------- ----ttctct acaaacaggc agcttattgg
agtttctgaa ggggcagtat agcacaatgc tccgcctccc tcagctggtg gactttgcct
ctcaggtcag aatattttct taccttta-- gcttgagatg ctataccttt ttgttt----
---------- tttgtt-gtt g-------tt gtttgtaata aaccctaaat gttgccacct
ttcatcagat tgcttcaggg atggcctacg tagaaagaat gaactacgtt catagagatc
tccgagccgc taacatcctg gttggagata atctggtttg caaagtggct
>Poeciliidae_Poecilia_wingei_1_1
nnncggagga gcccatctac atcgtaacag agttcatgga ccaaggtcag ----------
---catgcta aca-ttttag agcctgtaac tgaatttctc ccagaaatgt c---------
---------- ---------- --------ct tagttgttta aagatttgca gcgtttaaca
aac------- ---------- ---------- ----ttctct acaaacaggc agcttattgg
agtttctgaa gggacagtat agcgcaatgc tccgcctccc tcagctggtg gactttgcct
ctcaggtcag aatattttct taccatta-- gcttgagatg ctataccttt ttgttta---
------t--- tttgtt-gtt g-------tt ttttgtaata aaccctaaat gttgccacct
tccatcagat tgcttcaggg atggcctacg tagagagaat gaactacgtt catagagatc
tccgagccgc taacatcctg gtgggagata atctggtttg caaagtggct
>Poeciliidae_Poecilia_wingei_2_1
nnncggagga gcccatctac atcgtaacag agttcatgga ccaaggtcag ----------
---catgcta aca-ttttag agcctgtaac tgaatttctc ccagaaatgt c---------
---------- ---------- --------ct tagttgttta aagatttgca gcgtttaaca
aac------- ---------- ---------- ----ttctct acaaacaggc agcttattgg
agtttctgaa gggacagtat agcgcaatgc tccgcctccc tcagctggtg gactttgcct
ctcaggtcag aatattttct taccatta-- gcttgagatg ctataccttt ttgttta---
------t--- tttgtt-gtt g-------tt ttttgtaata aaccctaaat gttgccacct
tccatcagat tgcttcaggg atggcctacg tagagagaat gaactacgtt catagagatc
tccgagccgc taacatcctg gtgggagata atctggtttg caaagtggct
>Poeciliidae_Xiphophorus_signum_1_1
tttctgagga gcccatctac atcgtaacag agtttatgga ccaaggtcag ----------
---catgcta aca-ttttag accctataac taaatttctc cctgaaattt c---------
---------- ---------- --------ct tagttgttta aagatttgct gcgtttaaca
aac------- ---------- ---------- ----tcctct acaaataggc agcttattgg
agtttctgaa gggacagtat agtgcgatgc tccgcctccc tcagctggtg gactttgcct
ctcaggtcag aatattttct taccatta-- gcttgagttg ctatacctgt ttgtttgt--
--ttttt--- tttgtt-gtt g-------tt ttttgtaata aaccctaaat gttgccacct
ttcatcagat tgcttcaggg atggcgtacg tacagaggat gaactacgtt catagagatc
tccgagccgc taacatcctg gttggagata atctggtttg caaannnnnn
>Poeciliidae_Priapella_olmecae_1_1
tttctgagga gcccatctac atcgtaacag agttcatgga ccaaggtctg ----------
---catgcta aca-ttttag gccctataac tgaatttctc cctggaattt c---------
---------- ---------- --------ct tagttattta aagatttgct gcgtttaaca
aac------- ---------- ---------- ----tcctct acaaacaggc agcttattgg
agtttctgaa gggacagtat agtgcaatgc tccgcctccc tcagctggtg gactttgcct
ctcaggtcag aatattttcc taccatta-- gcttgagatg ctataccttt ttgttttg--
---------- ttttgt-ttt g-------tt ttttgtaata aaccctaaat gttgccacct
ttcatcagat tgcttcaggg atggcctacg tagagagaat gaactacgtc catagagatc
tccgagccgc taacatcctg gttggagata atctggtttg caaannnnnn
>Poeciliidae_Priapichthys_darienensis_1_1
ngtctgagga gcccatctac atcgtaacag agttcatgga ccaaggtcag ----------
---catgcta aca-ttttag accctataac tgaatttctc cctgaaattt c---------
---------- ---------- --------tt tagttgttta aagatttgca gcgtttaaca
aac------- ---------- ---------- ----tcctct acaaacaggc agcttattgg
agtttctgaa gggacagtat agtgcaatgc tccgcctccc tcagctggtg gactttgcct
ctcaggtcag aatattttct taccatta-- gcttgagatg ctataccgtt ttgttt----
---tttt--- gttgtt-gtt g-------tt ttttgtaata aaccctaaat gttgccacct
ttcatcagat tgcttcaggg atggcctacg tagagagaat gaactatgtt catagagatc
tccgagctgc taacatcctg gttggagata atctggtttg caaagtggct
>Poeciliidae_Priapichthys_panamensis_1_1
nnnnnnngga gcccatctac attgtaacag agttcatgga ccaaggtcag ----------
---catgcca aca-ctttac accctataac tgaattcctc cctgacattt t---------
---------- ---------- --------ct tagttgttta aagatgtgca gcrtttaaca
aac------- ---------- ---------- ----tcctgt acaaacaggc agcttattgg
agtttctgaa gggacactat agtgcaatgc tccgcctccc tcagctggtg gactttgcct
ctcaggtcag aagattttct taccatta-- gcttgagatg ctacaccttt ctgttt----
---------- --tgtt-gtt g-------tt ttttgtaata aaccctaaat gttgccacct
ttcaccagat tgcttcaggg atggcctacg tagagagaat gaactacgtc catagagatc
tccgagccgc taacatcctg gttggagata atctggtttg caaagtggct
>Cichlidae_Cichla_monoculus_3_1
ttacttataa atacatcacc atgtatgcat acattttttt ctgaattgaa ----------
---aatgatt atg-ttgtag aatttcagga attatacagt ctcaacagta a---------
---------- ---------- --------tt ggctcattct gatctgtact atgt------
---------- ---------- ---------- ----gtccct actaacagga agcttactgg
actttctgaa aagggaaatg ggtgcgattc tccgcctccc tcagctggtg gacatggccg
cacaggtcag ---------- tgcaaata-- atttgctatc acatgcttta ttgtttgatg
---------- tgtgtccatt g-----tggg catcaaaata ataacagaga tttacctctt
tc--tcagat tgcttcgggg atggcttatg ttgagaggat gaactacgtg caccgtgatc
ttagagctgc taacannnnn nnnnnnnnnn nnnnnnnnnn nnnnnnnnnn
>Cichlidae_Cichla_piquiti_2_1
ttacttataa atacatcacc atgtatgcat acattttttt ctgaattgaa ----------
---aatgatt atg-ttgtag aatttcagga attatacagt ctcaacagta a---------
---------- ---------- --------tt ggctcattct gatctgtact atgt------
---------- ---------- ---------- ----gtccct actaacagga agcttactgg
actttctgaa aagggaaatg ggtgcgattc tccgcctccc tcagttggtg gacatggccg
cacaggtcag ---------- tgcaaata-- atttgctatc acatgcttta ttgtttgatg
---------- cgtgtccatt g-----tggg catcaaaata ataacagaga tttacctctt
tc--tcagat tgcatcgggg atggcttatg ttgagaggat gaactacgtg caccgtgatc
ttagagctgc taacannnnn nnnnnnnnnn nnnnnnnnnn nnnnnnnnnn
>Poeciliidae_Brachyrhaphis_rhabdophora_1_1
tgtctgagga gcccatctac atcgtgacag agttcatgga ccaaggtcag ----------
---catgcta aca-tttcag accctataac tgaatttctc cctgaaattt c---------
---------- ---------- --------ct tagttgttta aagagttgca gcgtttsaca
aac------- ---------- ---------- ----tcctct acaaacaggc agcttattgg
agtttctgaa gggacagtat agtgcaatgc tccgcctccc tcagctggtg gactttgcct
ctcaggtcag aatattttct taccatta-- gcttgagatg ctataccatt ttgttttt--
---------- tttgtt-gtt g---ttgttt ttttgtaatt aaccctaaat gttgtcacct
ttcatcagat tgcttcaggg atggcctacg tagagagaat gaactatgtt catagagatc
tccgagccgc taacatcctg gttggagata atctggtttg caaagtggct
>Poeciliidae_Cnesterodon_septentrionalis_1_1
nnnnnnngga gcccatctac atcgtaacag agttcatgga ccaaggtcag ----------
---catgcta aca-ttttag accctgtaac tggatttctt ccagaaatgt c---------
---------- ---------- --------ct tagttgttta aagatttgca gcgtttaaca
aac------- ---------- ---------- ----ttctct acaaacaggc agcttattgg
agtttctgaa gggacagtat agcccaatgc tccgcctccc tcagctggtg gactttgcct
ctcaggtcag aatattttct taccatta-- gcttgagatg ctataccttt ttggtg----
---------- --tttt-gtt g-------tt gtttgtaata aaccctaaat gttgccactt
ttcatcagat tgcttcaggg atggcctacg tagagagaat gaactacgtt catagagatc
tccgagccgc taacatcctg gttggagata atctggtttg caaagtggct
>Poeciliidae_Neoheterandria_cana_1_1
nnnnnnnnnn nnnnatctac atcgtaacag agttcatgga ccaaggtc-- ----------
---------a aca-ttttag accatatgac tgaatttctc cctgaaattt c---------
---------- ---------- --------ct tcgttgttta aagattttca gcgtttaaca
aac------- ---------- ---------- ----tccttt acaaacaggc agcttgttgg
agtttctgaa gggacactat agtccaatgc tccgcctccc tcagctggtg gactttgcct
ctcaggtcag aatattttct taccatta-- gcttgagatg ctatatattt ttgttt----
---------- --tgtt-ttt g------ttt ttttgtaata aaccctaaat gttgccacct
ttcatcagat tgcttcgggg atggcctacg tagagagaat gaactacgtt catagagatc
tccgagccgc taacatcctg gttggagata atctggtttg caaagtggct
>Poeciliidae_Pamphorichthys_hollandi_2_1
nnnctgagga gcccatctac atcgtaacag agttcatgga ccaaggtcag ----------
---caggcta aca-ttttag accctgtaac tgaatttctc ccagaaatgt c---------
---------- ---------- --------ct tagttgttta aagatgtgca gtgtttaaca
aat------- ---------- ---------- ----gtctct acaaacaggc agcttgttgg
agtttctgaa gggacagtat agcacaatgc tccgcctccc tcaactggtg gactttgcct
ctcaggtaag aatattttct ttccatta-- gcttgaggtg ctataccttt ttgttta---
---------- tttgttgggg g-------tt ttttgtaata aaccctaaat gttgccacct
ttcatcagat tgcttcaggg atggcctacg tagagagaat gaactacgtt catagagatc
tccgagccgc taacatcctg gttggagata atctggtttg caaagtggct
>Poeciliidae_Phalloceros_caudimaculatus_1_1
nnnnnnnnnn nnnnnnctac atcgtaacag agttcatgga ccaaggtctg ----------
---catgcta acg-ttttag accctataac tgaatttctc cctgaaa-tt c---------
---------- ---------- --------ct gagttgttta aagatttgca gcgtttaaca
aac------- ---------- ---------- ----ttctct acaaacaggc agcttattgg
agtttctgaa gggacagtat agcgcaatgc tccgcctccc tcagctggtg gactttgcct
ctcaggtcag aatatgttct taccacta-- gcttgagatg ttataccttt tt--------
---------- -------ggg g-------tt ttttgtaata aaccctaaat attgccacct
ttcatcagat tgcttcaggg atggcctacg tggagagaat gaactacgtt catagagatc
tccgagccgc taacatcctg gttggagata atctggnnnn nnnnnnnnnn
>Poeciliidae_Poecilia_butleri_2_1
nnnntgagga gcccatctac atcgtaacag agttcatgga ccaaggtcag ----------
---catgata aca-ttttag acactgtaac tgaatttctc ccagaaatgt c---------
---------- ---------- --------ct tagttgttta aagatttgca gcgtttaaca
aac------- ---------- ---------- ----ttctct acaaacaggc agcttactgg
agtttctgaa gggacagtat agcgcaatgc tccgcctccc tcagctggtg gactttgcct
ctcaggtaag aatattttct taccatta-- gcttgagatg ctataccttt ttgttt----
---attt--- t---tt-gtt g-------tt ttttataata aaccctaaat gttgccacct
ttcatcagat tgcttcaggg atggcctacg tagagagaat gaactacgtt catagagacc
tccgagccgc taacatcctg gttggagata atctgnnnnn nnnnnnnnnn
>Poeciliidae_Poecilia_dominicensis_1_1
tgtctgagga gcccatctac atcgtaacag agttcatgga ccaaggtcag ----------
---cataata aca-ttttag accctgtaac tgaatttctc ccagaaattt c---------
---------- ---------- --------ct tagttgttta aagatttgca gcatttaaca
aac------- ---------- ---------- ----ttctct acaaacaggc agcttattgg
agtttctaaa gggacagtat agcgcaatgc tccgcctccc tcagctggtg gactttgcct
ctcaggtaag aatattttct taccatta-- gcttgagatg ctataccttt ttgtttt---
--gtttt--- tttgtt-gtt g-------tt ttttgtaata aaccctaaat gttgccacct
ttcatcagat tgcttcaggg atggcctacg tagagagaat gaactacgtt catagagatc
tccgagccgc taacatcctg gttggagata atctggtttg caaagtggct
>Poeciliidae_Poecilia_elegans_1_1
tgtctgagga gcccatctac atcgtaacag agttcatgga ccaaggtcag ----------
---cataata aca-ttttag accctgtaac tgaatttctc ccagaaattt c---------
---------- ---------- --------ct tagttgttta aagatttgca gcatttaaca
aac------- ---------- ---------- ----ttctct acaaacaggc agcttattgg
agtttctaaa gggacagtat agcgccatgc tccgcctccc tcagctggtg gactttgcct
ctcaggtaag aatattttct taccatta-- gcttgagatg ctataccttt ttgtttt---
--gtttt--- tttgtt-gtt g-------tt ttttgtaata aaccctaaat gttgccacct
ttcatcagat tgcttcaggg atggcctacg tagagagaat gaactacgtt catagagatc
tccgagccgc taacatcctg gttggagata atctggtttg caaagtggct
>Poeciliidae_Poecilia_gillii_2_1
tgtctgagga gcccatctac atcgtaacag agttcatgga ccaaggtcag ----------
---catgaca aca-ttttag acactgtaac tgaatttctc ccagaaattt c---------
---------- ---------- --------ca tagttgttta aagatttgca gcgtttaaca
aac------- ---------- ---------- ----ttctct acaaacaggc agcttactgg
agtttctgaa gggacagtat agcgcaatgc tccgcctccc tcagctggtg gactttgcct
ctcaggtaag aatattttct taccatta-- gcttgagatg ctataccttt ttgttt----
---attt--- t---tt-gtt g-------tt ttttgtaata aaccctaaat gttgccacct
ttcatcagat tgcttcaggg atggcctacg tagagagaat gaactacgtt catagagacc
tccgagccgc taacatcctg gttggagata nnnnnnnnnn nnnnnnnnnn
>Poeciliidae_Poecilia_gillii_3_1
nnnntgagga gcccatctac atcgtaacag agttcatgga ccaaggtcag ----------
---catgata aca-ttttag acactgtaac tgaatttctc ccagaaattt c---------
---------- ---------- --------ct tagttgttta aagatttgca gcgtttaaca
aac------- ---------- ---------- ----ttctct acaaacaggc agcttactgg
agtttctgaa gggacagtat agcgcaatgc tccgcctccc tcagctggtg gactttgcct
ctcaggtaag aatattttct taccatta-- gcttgagatg ctataccttt ttgttt----
---attt--- t---tt-gtt g-------tt ttttataata aaccctaaat gttgccacct
ttcatcagat tgcttcaggg atggcctacg tagagagaat gaactacgtt catagagacc
tccgagccgc taacatcctg gttggagata atctggtttg caaagtggct
>Poeciliidae_Poecilia_heterandria_1_1
tgtctgagga gcccatctac atcgtaacag agttcatgga ccaaggtcag ----------
---catcata aca-ttttag accctgtaac tgaatttctc ccagaaattt c---------
---------- ---------- --------ct tagttgttta aagattttta gcgtttaaca
aac------- ---------- ---------- ----ttctct acaaacaggc agcttattgg
agtttctgaa ggggcagtat agcgcaatgc tccgcctccc tcagctggtg gactttgcct
ctcaggtcag aatattttct taccttta-- gctggagatg ctataccttt ttgttttgtt
ttgtttt--- tttgtt-gtt g-------tt ttttgtaata aaccctaaat gttgccacct
ttcatcagat tgcttcaggg atggcctacg tagaaagaat gaactacgtt catagagatc
tccgagccgc taacatcctg gttggagata atatggtttg caaagtggct
>Poeciliidae_Poecilia_marcellinoi_1_1
ngtctgagga gcccatctac atcgtaacag agttcatgga ccaaggtcag ----------
---catgata acr-ttttag acactgtaac tgaatttctc ccagaaattt c---------
---------- ---------- --------ct tagttgttta aagwtttgca gcgtttaaca
aac------- ---------- ---------- ----ttctct acaaacaggc agcttattgg
agtttctgaa gggacagtat agcgcaatgc tccgcctccc tcagctggtg gactttgcct
ctcaggtaag aatatttyct taccatta-- gcttgagatg ctataccttt ttgttt----
---attt--- tttgtt-gtt g-------tt ttttrtaata aaccctaaat gttgccacct
ttcatcagat tgcttcaggg atggcctacg tagagagaat gaactacgtt catagagatc
tccgagccgc taacatcctg gttggagata atctggtttg caaagtggct
>Poeciliidae_Poecilia_nelsoni_1_1
nnnntgagga gcccatctac atcgtaacag agttcatgga ccaaggtcag ----------
---catgata aca-ttttag acactgtaac tgaatttctc ccagaaattt c---------
---------- ---------- --------ct tagttgttta aagatttgca gcgtttaaca
aac------- ---------- ---------- ----ttctct acaaacaggc agcttactgg
agtttctgaa gggacagtat agcgcaatgc tccgcctccc gcagctggtg gactttgcct
ctcaggtaag aatattttct taccatta-- gcttgagatg ctataccttt ttgttt----
---attt--- t---tt-gtt g-------tt ttttataata aaccctaaat gttgccacct
ttcatcagat tgcttcaggg atggcctacg tagagagaat gaactacgtt catagagacc
tccgagccgc taacatcctg gttggagata atctggtttg caaagtggct
>Poeciliidae_Poecilia_nigrofasciata_1_1
nntctgagga gcccatctac atcgtaacag agttcatgga ccaaggtcag ----------
---catgata aca-ttttag atcctgtaac tgaatttctc ccagaaattg t---------
---------- ---------- --------ct tagttgttta aagatttgca acatttaaca
aac------- ---------- ---------- ----ttctct acaaacaggc agcttattgg
agtttctgaa ggggcagtat agcacaatgc tccgcctccc tcagctggtg gactttgcct
ctcaggtcag aatattttct taccttta-- gcttgagatg ctataccttt ttgttt----
----tgt--- tttttt-gtt g-------tt ttttgtaata aaccctaaat gttgccacct
ttcatcagat tgcttcaggg atggcctacg tagaaagaat gaactacgtt catagagatc
tccgagccgc taacatcctg gttggagata atctggtttg caaagtggca
>Poeciliidae_Poecilia_parae_2_1
nnnnnnngga gcccatctac attgttacag agttcatgga ccaaggtcag ----------
---crtgcta aca-ttttag accctgtaac tgaatttctc caagaaatgt c---------
---------- ---------- --------ct tagttgttta aagatgtgca acgtttcaca
aac------- ---------- ---------- ----gtctct accaacaggc agcttattgg
agtttctgaa gggacagtat agcgcaatgc tccgcctccc tcagctggtg gactttgcct
ctcaggtcag aatattttct tacmatta-- gcttgagatg ctataccttt ttgctt----
---------- --tttt-gtg g-------tt ttttgtaata aaccctaaat gctgccacct
ttcatcagat tgcttcaggg atggcctatg tagagagaat gaactatgtt catagagatc
tccgagccgc aaacatcctg gttggagata atctggtttg caaagtggct
>Poeciliidae_Poecilia_thermalis_1_1
tgtctgagga gcccatctac atcgttacag agttcatgga ccaaggtcag ----------
---catgata aca-ttttag acactgtaac tgaatttctc ccagaaattt c---------
---------- ---------- --------ct tagttgttta aagatttgca gcgtttaaca
aac------- ---------- ---------- ----ttctct acaaacaggc agcttattgg
agtttctgaa gggacagtat agcgcaatgc tccgcctccc tcagctggtg gactttgctt
ctcaggtaag aatattttct taccatta-- gcttgagatg ctataccttt ttgttt----
---attt--- tttgtt-gtt g-------tt ttttgtaata aaccctaaat gttgccacct
ttcatcagat tgcttcaggg atggcctacg tagagagaat gaactacgtt catagagatc
tccgagccgc taacatcctg gttggagata atctggtttg caaagtggct
>Poeciliidae_Poecilia_velifera_2_1
ngtctgagga gcccatctac atcgtaacag agttcatgga ccaaggtcag ----------
---catgata aca-ttttag acactgtaac taaatttctc ccagaaatgt c---------
---------- ---------- --------ct tagttgttta aagatttgca gcatttaaca
aac------- ---------- ---------- ----ttctct acaaacaggc agcttattgg
agtttctgaa gggacagtat agcacaatgc tccgcctccc tcagctggtg gactttgcct
ctcaggtaag aatattttct taccatta-- gcttgagatg ctataccttt ttgttt----
---attt--- tttgtt-gtt g-------tt ttttgtaata aaccctaaat gttgccacct
ttcatcagat tgcttcaggg atggcctacg tagagagaat gaactacgtt catagagatc
tccgagccgc taacatcctg gttggagata atctggtttg caaagtggct
>Poeciliidae_Gambusia_luma_1_1
nttctgagga gcccatctac attgtaacag agttcatgga ccaaggtcag ----------
---catgcta aca-ttttag accctataac tgaatttctc cctgaaattt c---------
---------- ---------- --------ct ta--cagtta cagctgttta aagattaaca
aac------- ---------- ---------- ----tcctct aaaaacaggc agcttattgg
agtttctgaa gggacagtat agtgcaatgc tccgccttcc tcagctggtg gactttgcct
ctcaggtcag aatattttct taccatta-- gcttgagatg ctataccttt ttggggtt--
---tttt--- gttgtt-gtt g-------tt ttttttaata aaccctaaat gttgccacct
ttcatcagat tgcttcaggg atggcctacg tagagaggat gaactacgtt catagagatc
tccgagccgc taacatcctg gtcggagata atctggtttg caaagtggct
>Poeciliidae_Priapella_chamulae_1_1
nnnctgagga gcccatctac atcgtaacag agttcatgga ccaaggtctg ----------
---catgcta aca-ttttag gccctataac tgaatttctc cctggaattt c---------
---------- ---------- --------ct tagttgttta aagatttgct gcgtttaaca
aac------- ---------- ---------- ----tcctct acaaacaggc agcttattgg
agtttctgaa gggacagtat agtgcaatgc tccgcctccc tcagctggtg gacttttcct
ctcaggtcag aatattttcc taccatta-- gcttgagatg ctataccttt ttattttg--
---------- ttttgt-ttt g-------tt ttttgtaata aaccctaaat gttgccacct
ttcattagat tgcttcaggg atggcctacg tagagagaat gaactacgtc catagagatc
tccgagccgc taacatcctg gttggagata atctggtttg caaagtggct
>Poeciliidae_Priapella_compressa_1_1
nnnctgagga gcccatctac atcgtaacag agttcatgga ccaaggtctg ----------
---catgcta aca-ttttag gccctataac tgaatttctc cctggaattt c---------
---------- ---------- --------ct tagttgttta aagatttgct gcgtttaaca
aac------- ---------- ---------- ----tcctct acaaacaggc agcttattgg
agtttctgaa gggacagtat agtgcaatgc tccgcctccc tcagctggtg gactttgcct
ctcaggtcag aatattttcc taccatta-- gcttgagatg ctataccttt tngttttg--
---------- ttttgt-ttt g-------tt ttttgtaata aaccctaaat gttgccacct
ttcatcagat tgcttcaggg atggcctacg tagagagaat gaactacgtc catagagatc
tccgagccgc taacatcctg gttggagata atctggtttg caaannnnnn
>Cichlidae_Cichla_mirianae_1_1
ttacttataa atacatcacc atgtatgcat acattttttt ctgaattgaa ----------
---aatgatt atg-ttgtag aatttcagga attatacagt ctcaacagta a---------
---------- ---------- --------tt ggctcattct gatctgtact atgt------
---------- ---------- ---------- ----gtccct actaacagga agcttactgg
actttctgaa aagggaaatg ggtgcgattc tccgcctccc tcagttggtg gacatggccg
cacaggtcag ---------- tgcaaata-- atttgctatc acatgcttta ttgtttgatg
---------- cgtgtccatt g-----tggg catcaaaata ataacagaga tttacctctt
tc--tcagat tgcttcgggg atggcttatg ttgagaggat gaactacgtg caccgtgatc
ttagagctgc taacannnnn nnnnnnnnnn nnnnnnnnnn nnnnnnnnnn
>Poeciliidae_Carlhubbsia_stuarti_2_1
nnnnnnagga gcccatctac atcgtaacag agttcatgag ccaaggtcag ----------
---catgcta acacttttag accctataac tgaatttctc cctgaaattt c---------
---------- ---------- --------ct tagttgttta aagatttgca gcgtttaaca
aac------- ---------- ---------- ----tcctct acaaacaggc agcttattgg
agtttctgaa gggacagtat agtgcagtgc ttcgcctccc tcagctggtg gactttgcct
ctcaggtcag aatattttct taccatta-- gcttgggatg ctgtaccgtt tttatt----
---------- --cttg-ttg t-------tt ttttgtaata aaccctaaat gttgccacct
ttcatcagat tgcttcaggg atggcctacg tagagagaat gaactacgtt catagagatc
tccgagctgc taacatcctg gttggagata atatggtttg caaagtggct
>Poeciliidae_Neoheterandria_elegans_1_1
nnnnnnnnnn nnnnnnnnnn nnnntaacag agttcatgga ccaaggtc-- ----------
---------a aca-ttttag accatatgac tgaatttctc cctgaaattt c---------
---------- ---------- --------ct tagtcgttta aagattt--- -------tca
aac------- ---------- ---------- ----tcctct acaaacaggc agcttattgg
agtttctgaa gggacactat agtccaatgc tccgcctccc tcagctggtg gactttgcct
ctcaggtcag gatattttct caccatta-- gcttgagatg ctgtatattt ttgttt----
---------- --tgtt-gtt g------ttt ttttgtaata aaccctaaat gttgccacct
ttcatcagat tgcttcaggg atggcctacg tagagagaat gaactacgtt catagagatc
tccgagccgc taacatcctg gttggagata atctggtttg caaagtggct
>Poeciliidae_Neoheterandria_tridentiger_1_1
nnnnnnnnnn nnnnatctac atcgtaacag agttcatgga ccaaggtc-- ----------
---------a aca-ttttag accatatgac tgaatttctc cctgaaattt c---------
---------- ---------- --------ct tygttgttta aagattttca gcgtttaaca
aac------- ---------- ---------- ----tccttt acaaacaggc agcttgttgg
agtttctgaa gggacactat agtccaatgc tccgcctccc tcagctggtg gactttgcct
ctcaggtcag aatattttct taccatta-- gcttgagatg ctatatattt ttgttt----
---------- --tgtt-ttt g------ttt ttttgtaata aaccctaaat gttgccacct
ttcatcagat tgcttcgggg atggcgtacg tagagagaat gaactacgtt catagagatc
tccgagccgc taacatcctg gttggagata atctggtttg caaagtggct
>Poeciliidae_Pamphorichthys_araguaiensis_1_1
nnnntgagga gcccatctac atcgtaacag agttcatgga ccaaggtcag ----------
---caggcta aca-ttttag accctgtaac tgaatttctc ccagaaatgt c---------
---------- ---------- --------ct tagttgttta aagatgtgca gtgtttaaca
aac------- ---------- ---------- ----gtctct acaaacagga agcttgttgg
agtttctgaa gggacagtat agcacaatgc tccgcctccc tcaactggtg gactttgcct
ctcaggtaag aatattttct ttccatta-- gcttgaggtg ttataccttt ttgttta---
---------- tttgtt-gtt g-------tt ttttgtaata aaccctaaat gttgccacct
ttcatcagat tgcttcaggg atggcctacg tagagagaat gaactacgtt catagagatc
tccgagccgc taacatcctg gttggagata atctggtttg caaagtggct
>Poeciliidae_Pamphorichthys_hasemani_1_1
nnnnnnnnnn nnnnnnnnnn nnnnnnnnnn agttcatgga ccaaggtcgg ----------
---cacgcta aca-ttttag accctgtaac tgaatttctc ccagaaatgt c---------
---------- ---------- --------c- ---------- ---atttgca gcgtctaaca
aac------- ---------- ---------- ----gtctct gcaaacaggc agcttgttgg
agtttctgaa gggacagtat agcgcaatgc tccgcctccc tcaactggtg gactttgcct
ctcaggtaag aatattttct ttccacta-- gctt------ --------tt ttgtcta---
---------- tttgtt-gtt g-----tttt tttcgtaata aaccctaaat gttgccacct
ttcgtcagat tgcttcaggg atggcctacg tagagagaat gaactacgtt catagagatc
tccgagccgc taacatcctg gttggagata atctggtttg caaagtggct
>Poeciliidae_Pamphorichthys_minor_2_1
nnnnngagga gcccatctac atcgtaacag agttcatgga ccaaggtcaa ----------
---caggcta aca-ttttag accctgtaac tgaatttctc ccagaaatgt c---------
---------- ---------- --------ct tagttgttta aagatgtgca gtgtttaaca
aac------- ---------- ---------- ----gtctct acaaacaggc agcttgttgg
agtttctgaa gggacagtat agcgcaatgc tccgcctccc tcaactggtg gactttgcct
ctcaggtaag aatattttct ttccatta-- gcttgaggtg ctataccttt ttgttta---
---------- tttgtt-gtt --------tt ttttgtaata aaccctcaat gttgccacct
ttcatcagat tgcttcaggg atggcctacg tagagagaat gaactacgtt catagagatc
tccgagccgc taacatcctg gttggagata atctggtttg caaagtggct
>Poeciliidae_Pamphorichthys_scalpridens_1_1
nnnnngagga gcccatctac atcgtaacag agttcatgga ccaaggtcag ----------
---catgcta aca-ttttag accctgtaac tgaatttctc ccagaaatgt c---------
---------- ---------- --------ct tagttgttta aagatgtgca gtgtttaaca
aac------- ---------- ---------- ----ttctct acaaacaggc agcttgttgg
agtttctgaa gggacagtat agcgcaatgc tccgcctccc tcaactggtg gactttgcct
ctcaggtaag aatattttct ttccatta-- gcttgaggtg ctataccttt ttgttt----
---------- attggt-ggt g-------tt ttttgtaata aaccctaaat gttgccacct
ttcatcagat tgcttcaggg atggcctacg tagagagaat gaactacgtt catagagatc
tccgagccgc taacatcctg gttggagata atctggtttg cagagtggct
>Poeciliidae_Poecilia_hondurensis_2_1
tgtctgagga gcccatctac atcgtaacag agttcatgga ccaaggtcag ----------
---catgata aca-ttttag acactgtaac tgaatttctc ccagaaattt c---------
---------- ---------- --------ct tagttgttta aagatttgca gcgtttaaca
aac------- ---------- ---------- ----ttctct acaaacaggc agcttattgg
agtttctgaa gggacagtat agcgcaatgc tccgcctccc tcagctggtg gactttgcct
ctcaggtaag aatattttct taccatta-- gcttgagatg ctataccttt ttgttt----
---attt--- tttgtt-gtt g-------tt ttttgtaata aaccctaaat gttgccacct
ttcatcagat tgcttcaggg atggcctacg tagagagaat gaactacgtt catagagatc
tccgagccgc taacatcctg gttggagata nnnnnnnnnn nnnnnnnnnn
>Poeciliidae_Poecilia_hondurensis_3_1
tgtctgagga gcccatctac atcgtaacag agttcatgga ccaaggtcag ----------
---catgata aca-ttttag acactgtaac tgaatttctc ccagaaattt c---------
---------- ---------- --------ct tagttgttta aagatttgca gcgtttaaca
aac------- ---------- ---------- ----ttctct acaaacaggc agcttattgg
agtttctgaa gggacagtat agcgcaatgc tccgcctccc tcagctggtg gactttgcct
ctcaggtaag aatattttct taccatta-- gcttgagatg ctataccttt ttgttt----
---attt--- tttgtt-gtt g-------tt ttttgtaata aaccctaaat gttgccacct
ttcatcagat tgcttcaggg atggcctacg tagagagaat gaactacgtt catagagatc
tccgagccgc taacatcctg gttggagata nnnnnnnnnn nnnnnnnnnn
>Poeciliidae_Poecilia_picta_1_1
nnnnnnnnnn nnnnatctac atcgttacag agttcatgga ccaaggtcag ----------
---caggcta aca-ttttag accctgtaac tgaatttctc ccagaaattt c---------
---------- ---------- --------ct tagttgttta aagatttgca gcgtttcaca
aac------- ---------- ---------- ----ttctct accaacaggc agcttattgg
agtttctgaa gggacagtat agcgcaatgc tccgccttcc tcagctggtg gactttgcct
ctcaggtcag aatattttct taccatta-- gcttgag--- ----accttt ttgttt----
---------- --tttt-gtc g-------tt ttttgtaata aaccctaaat gctgccacct
ttcatcagat tgcttcaggg atggcctacg tagagagaat gaactacgtt catagagatc
tccgagccgc taacatcctg gttggagata atctggtttg caaagtggct
>Poeciliidae_Poecilia_sulphurophila_1_1
nntctgagga gcccatctac atcgtaacag agttcatgga ccaaggtcag ----------
---catgata aca-ttttag atcctgtaac tgaatttctc ccagaaattg t---------
---------- ---------- --------ct tagttgttta aagatttgca acatttaaca
aac------- ---------- ---------- ----ttctct acaaacaggc agcttattgg
agtttctgaa ggggcagtat agcacaatgc tccgcctccc tcagctggtg gactttgcct
ctcaggtcag aatattttct taccttta-- gcttgagatg ctataccttt ttgttt----
----tgt--- tttttt-gtt g-------tt ttttgtaata aaccctaaat gttgccacct
ttcatcagat tgcttcaggg atggcctacg tagaaagaat gaactacgtt catagagatc
tccgagccgc taacatcctg gttggagata atctggtttg caaagtggca
>Poeciliidae_Poecilia_versicolor_1_1
tgtctgagga gcccatctac atcgtaacag agttcatgga ccaaggtcag ----------
---catgata aca-ttttag accctgtaac tgaatttctc ccagaaattt t---------
---------- ---------- --------ct tagttgttta aagatttgca gcatttaaca
aac------- ---------- ---------- ----ttctct acaaacaggc agcttattgg
agtttctgaa ggggcagtat agcacaatgc tccgcctccc tcagctggtg gactttgcct
ctcaggtcag aatattttct taccttta-- gcttgagatg ctataccttt tttttt----
---------- ---------- --------tt ttttgcaata aaccctaaat gttgccacct
ttcatcagat tgcttcaggg atggcctacg tagaaagaat gaactacgtt catagagatc
tccgagccgc taacatcctg gttggagata atctggtttg caaagtggct
>Poeciliidae_Poecilia_zonata_1_1
tgtctgagga gcccatctac atcgtaacag agttcatgga ccaaggtcag ----------
---catgata aca-ttttag accctgtaac tgaatttctc ccataaattt t---------
---------- ---------- --------tt tagttgttta aagatttgca gcatttaaca
aac------- ---------- ---------- ----ttctct acaaacaggc agcttattgg
agtttctgaa ggggcagtat agcacaatgc tccgcctccc tcagctggtg gactttgcct
ctcaggtcag aatattttct taccttta-- gcttgagatg ctataccttt tttttt----
---------- ---------- --------tt ttttgtaata aaccctaaat gttgccacct
ttcatcagat tgcttcaggg atggcctacg tagaaagaat gaactacgtt catagagatc
tccgagctgc taacatcctg gttggagata atctggtttg caaagtggct
>Poeciliidae_Scolichthys_iota_1_1
tttctgagga gcccatctac atcgtaacag agttcatgga ccaaggtcag ----------
---catgcta aca-ttttag accctataac tggatttctc cctgaaattt c---------
---------- ---------- --------ct tagttgttta aagatttgca gtgtttaaca
aac------- ---------- ---------- ----tcctct acaaacaggc agcttattgg
agtttctgaa gggacagtat agtgcaatgc ttcgcctccc tcagctggtg gactttgcct
ctcaggtcag aatattttct taccatta-- gtttgatatg ctgtaccttt ttgttgttt-
-ttttgt--- tttgtt-gtt g-------tt ttttgtaata aaccctaaat gttgccacct
ttcatcagat tgcttcaggg atggcctatg ttgagagaat gaactacgtt catagagatc
tccgagccgc taacatcctg gttggagata atctggtttg caaagtggct
>Cichlidae_Cichla_jariina_1_1
ttacttataa atacatcacc atgtatgcat acattttttt ctgaattgaa ----------
---aatgatt atg-ttgtag aatttcagga attatacagt ctcaacagta a---------
---------- ---------- --------tt ggctcattct gatctgtact atgt------
---------- ---------- ---------- ----gtccct actaacagga agcttactgg
actttctgaa aagggaaatg ggtgcgattc tccgcctccc tcagttggtg gacatggccg
cacaggtcag ---------- tgcaaata-- atttgctatc acatgcttta ttgtttgatg
---------- cgtgtccatt g-----tggg catcaaaata ataacagaga tttacctctt
tc--tcagat tgcttcgggg atggcttatg ttgagaggat gaactacgtg caccgtgatc
ttagagctgc taacannnnn nnnnnnnnnn nnnnnnnnnn nnnnnnnnnn
>Cichlidae_Cichla_melaniae_1_1
ttacttataa atacatcacc atgtatgcat acattttttt ctgaattgaa ----------
---aatgatt atg-ttgtag aatttcagga attatacagt ctcaacagta a---------
---------- ---------- --------tt ggctcattct gatctgtact atgt------
---------- ---------- ---------- ----gtccct actaacagga agcttactgg
actttctgaa aagggaaatg ggtgcgattc tccgcctccc tcagttggtg gacatggccg
cacaggtcag ---------- tgcaaata-- atttgctatc acatgcttta ttgtttgatg
---------- cgtgtccatt g-----tggg catcaaaata ataacagaga tttacctctt
tc--tcagat tgcttcgggg atggcttatg ttgagaggat gaactacgtg caccgtgatc
ttagagctgc taacannnnn nnnnnnnnnn nnnnnnnnnn nnnnnnnnnn
>Cichlidae_Cichla_orinocensis_2_1
ttacttataa atacatcacc atgtatgcat acattttttt ctgaattgaa ----------
---aatgatt atg-ttgtag aatttcagga attatacagt ctcaacagta a---------
---------- ---------- --------tt ggctcattct gatctgtact atgt------
---------- ---------- ---------- ----gtccct actaacagga agcttactgg
actttctgaa aagggaaatg ggtgcgattc tccgcctccc tcagttggtg gacatggccg
cacaggtcag ---------- tgcaaata-- atttgctatc acatgcttta ttgtttgatg
---------- cgtgtccatt g-----tggg catcaaaata ataacagaga tttacctctt
tc--tcagat tgcttcgggg atggcttatg ttgagaggat gaactacgtg caccgtgatc
ttagagctgc taacannnnn nnnnnnnnnn nnnnnnnnnn nnnnnnnnnn
>Cichlidae_Cichla_pinima_1_1
ttacttataa atacatcacc atgtatgcat acattttttt ctgaattgaa ----------
---aatgatt atg-ttgtag aatttcagga attatacagt ctcaacagta a---------
---------- ---------- --------tt ggctcattct gatctgtact atgt------
---------- ---------- ---------- ----gtccct actaacagga agcttactgg
actttctgaa aagggaaatg ggtgcgattc tccgcctccc tcagttggtg gacatggccg
cacaggtcag ---------- tgcaaata-- atttgctatc acatgcttta ttgtttgatg
---------- cgtgtccatt g-----tggg catcaaaata ataacagaga tttacctctt
tc--tcagat tgcttcgggg atggcttatg ttgagaggat gaactacgtg caccgtgatc
ttagagctgc taacannnnn nnnnnnnnnn nnnnnnnnnn nnnnnnnnnn
>Cichlidae_Cichla_piquiti_3_1
ttacttataa atacatcacc atgtatgcat acattttttt ctgaattgaa ----------
---aatgatt atg-ttgtag aatttcagga attatacagt ctcaacagta a---------
---------- ---------- --------tt ggctcattct gatctgtact atgt------
---------- ---------- ---------- ----gtccct actaacagga agcttactgg
actttctgaa aagggaaatg ggtgcgattc tccgcctccc tcagttggtg gacatggccg
cacaggtcag ---------- tgcaaata-- atttgctatc acatgcttta ttgtttgatg
---------- cgtgtccatt g-----tggg catcaaaata ataacagaga tttacctctt
tc--tcagat tgcatcgggg atggcttatg ttgagaggat gaactacgtg caccgtgatc
ttagagctgc taacannnnn nnnnnnnnnn nnnnnnnnnn nnnnnnnnnn
>Poeciliidae_Phalloptychus_januarius_1_1
nnnnnnnnnn nnnnnnnnnn nnngtaacag agttcatgga ccaaggtcag ----------
---catgcta aca-ttttag accctatgac tgaatttttc c--------- ----------
---------- ---------- --------ct gagttgctta aagatttgca gcgtttaaca
aac------- ---------- ---------- ----ttctct acaaacaggc agcttattgg
agtttctgaa gggacaatat agcacaatgc tccgcctycc tcaactggtg gactttgcct
ctcaggtcag aatattttct taccatta-- gcttgagatg ttataccttt ttttttgt--
---------- ---------- --------tg ttttgtaata aatcctaaat gttgccacct
ttcatcagat tgcttcaggg atggcctacg tggagagaat gaactacgtt catagagatc
tacgagccgc taacatcctg gttggagata atctggtttg caaagtggct
>Poeciliidae_Poecilia_bifurca_1_1
nntctgagga gcccatctac atcgttacag agttcatgga ccaaggtcag ----------
---catgcta aca-ttttag accctgtaac tgaatttctc ccagaaatgt c---------
---------- ---------- --------ct cagttgttta aagatttgca gcgtttcaca
aac------- ---------- ---------- ----ttctct accaacaggc agcttattgg
agtttctgaa gggacagtat agcacagtgc tccgcctccc tcagctggtg gactttgcct
ctcaggtcag aatattttct taccatta-- gcttgagatg ctatacattt ttgggggt--
---------- tttttt-gtt g------ttt ttttgtaatg aaccctaaat gctgccacct
ttcatcagat tgcttcaggg atggcctatg tagagagaat gaactacgtt cacagagatc
tgagagccgc aaacatcctg gttggagata atctggtttg caaagtggct
>Poeciliidae_Poecilia_branneri_1_1
nnnnngagga gcccatctac atcgttacag agttcatgga ccaaggtcag ----------
---catgcta aca-ttttag accctgtaac tgaatttctc ccagaaatgt c---------
---------- ---------- --------ct cagttgttta aagatttgca gcgtttcaca
aac------- ---------- ---------- ----ctctct accaacaggc agcttattgg
agtttctgaa gggacagtat agcgcaatgc tccgcctccc tcagctggtg gactttgcct
ctcaggtcag aatattttct taccatta-- gcttgaaatg ctataccttt ttgttt----
---------- -ttttt-gtt g------ttt ttttgtaatg aaccctaaat gctgccacct
ttcatcagat tgcttcagga atggcctatg tagagagaat gaactacgtt cacagagatc
tgagagccgc aaacatcctg gttggagata atctggtttg caaagtggct
>Poeciliidae_Poecilia_butleri_3_1
nnnntgagga gcccatctac atcgtaacag agttcatgga ccaaggtcag ----------
---catgata aca-ttttag acactgtaac tgaatttctc ccagaaattt c---------
---------- ---------- --------ct tagttgttta aagatttgca gcgtttaaca
aac------- ---------- ---------- ----ttctct acaaacaggc agcttactgg
agtttctgaa gggacagtat agcgcaatgc tccgcctccc gcagctggtg gactttgcct
ctcaggtaag aatattttct taccatta-- gcttgagatg ctataccttt ttgttt----
---attt--- t---tt-gtt g-------tt ttttataata aaccctaaat gttgccacct
ttcatcagat tgcttcaggg atggcctacg tagagagaat gaactacgtt catagagacc
tccgagccgc taacatcctg gttggagata atctggtttg caaagtggct
>Poeciliidae_Poecilia_caymanensis_1_1
nnnnngagga gcccatctac atcgtaacag agttcatgga ccaaggtcag ----------
---catgata aca-ttttag accctgtaac tgaatttctc ccagaasttt t---------
---------- ---------- --------ct tagttgttta aagatttgca gcatstaaca
aac------- ---------- ---------- ----ttctct acaaacaggc agcttattgg
agtttctgaa ggggcagtat agcacaatgc tccgcctccc tcagctggtg gactttgcct
ctcaggtcag aatattttct taccttta-- gcttgagatg ctataccttt ttgttt----
---------- tttgtt-gtt g-------tt gtttgtaata aaccctaaat gttgccacct
ttcatcagat tgcttcaggg atggcctacg tagaaagaat gaactacgtt catagagatc
tccgagccgc taacatcctg gttggagata atctggtttg caaagtggct
>Poeciliidae_Poecilia_dominicensis_2_1
nnnnngagga gcccatctac atcgtaacag agttcatgga ccaaggtcag ----------
---catgata aca-ttttag accctgtaac tgaatttctc ccagaaattt t---------
---------- ---------- --------ct taattgttta aagatttgca gcatttaaca
aac------- ---------- ---------- ----ttctct acaaacaggc agcttattgg
agtttctgaa ggggcagtat agcacaatgc tccgcctccc tcagctggtg gactttgcct
ctcaggtcag aatattttct tacctttt-- gcttgagatg ctataccttt tttttt----
---------- gttgtt-gtt g-------tt ttttgtaata aaccctaaat gttgccacct
ttcttcagat tgcttcaggg atggcctacg tagaaagaat gaactacgtc catagagatc
tccgagccgc taacatcctg gttggagata atctggtttg caaagtggct
>Poeciliidae_Poecilia_orri_3_1
nnnntgagga gcccatctac atcgtaacag agttcatgga ccaaggtcag ----------
---catgata aca-ttttag acactgtaac tgaatttctc ccagaaatgt c---------
---------- ---------- --------ct tagttgttta aagatttgca gcgtttaaca
aac------- ---------- ---------- ----ttctct acaaacaggc agcttactgg
agtttctgaa gggacagtat agcacaatgc tccgcctccc tcagctggtg gactttgcct
ctcaggtaag aatattttct taccatta-- gcttgagatg ctataccttt ttgttt----
---attt--- t---tt-gtt g-------tt ttttgtaata aaccctaaat gttgccacct
ttcatcagat tgcttcaggg atggcctacg tagagagaat gaactacgtt catagagatc
tccgagccgc taacatcctg gttggagata atctggtttg caaagtggct
>Poeciliidae_Poecilia_picta_2_1
nnnnnnnnnn nnnnatctac atcgttacag agttcatgga ccaaggtcag ----------
---caggcta aca-ttttag accctgtaac tgaatttctc catgaaattt c---------
---------- ---------- --------ct tagttgttta aagatttgca gcgtttcaca
aac------- ---------- ---------- ----ttctct accaacaggc agcttattgg
agtttctgaa gggacagtat agcgcaatgc tccgcctccc tcagctggtg gactttgcct
ctcaggtcag aatattttct taccatta-- gcttgag--- ----accttt ttgttt----
---------- --tttt-gtc g-------tt ttttgtaata aaccctaaat gctgccacct
ttcatcagat tgcttcaggg atggcctacg tagagagaat gaactacgtt catagagatc
tccgagccgc taacatcctg gttggagata atctggtttg caaagtggct
>Poeciliidae_Poecilia_reticulata_2_1
tgtcggagga gcccatctac atcgtaacag agttcatgga ccaaggtcag ----------
---catgcta aca-ttttag agcctgtaac tgaatttctc ccagaaattt c---------
---------- ---------- --------ct tagttgttta aagatttgca gcgtttaaca
aac------- ---------- ---------- ----ttctct acaaacaggc agcttattgg
agtttctgaa gggacagtat agcgcaatgc tccgcctccc acagctggtg gactttgcct
ctcaggtcag aatattttct taccatta-- acttgagatg ctataccttt ttgttta---
------t--- tttgtt-gtt g-------tt ttttgtaata aaccctaaat gttgccacct
tccatcagat tgcttcaggg atggcctacg tagagnnnnn nnnnnnnnnn nnnnnnnnnn
nnnnnnnnnn nnnnnnnnnn nnnnnnnnnn nnnnnnnnnn nnnnnnnnnn
>Cichlidae_Cichla_ocellaris_2_1
ttacttataa atacatcacc atgtatgcat acattttttt ctgaattgaa ----------
---aatgatt atg-ttgtag aatttcagga attatacagt ctcaacagta a---------
---------- ---------- --------tt ggctcattct gatctgtact atgt------
---------- ---------- ---------- ----gtccct actaacagga agcttactgg
actttctgaa aagggaaatg ggtgcgattc tccgcctccc tcagttggtg gacatggccg
cacaggtcag ---------- tgcaaata-- atttgctatc acatgcttta ttgtttgatg
---------- tgtgtccatt g-----tggg catcaaaata ataacagaga tttacctctt
tc--tcagat tgcttcgggg atggcttatg ttgagaggat gaactacgtg caccgtgatc
ttagagctgc taacannnnn nnnnnnnnnn nnnnnnnnnn nnnnnnnnnn
>Cichlidae_Cichla_orinocensis_3_1
ttacttataa atacatcacc atgtatgcat acattttttt ctgaattgaa ----------
---aatgatt atg-ttgtag aatttcagga attatacagt ctcaacagta a---------
---------- ---------- --------tt ggctcattct aatctgtact atgt------
---------- ---------- ---------- ----gtccct actaacagga agcttactgg
actttctgaa aagggaaatg ggtgcgattc tccgcctccc tcagttggtg gacatggccg
cacaggtcag ---------- tgcaaata-- atttgctatc acatgcttta ttgtttgatg
---------- cgtgtccatt g-----tggg catcaaaata ataacagaga tttacctctt
tc--tcagat tgcttcgggg atggcttatg ttgagaggat gaactacgtg caccgtgatc
ttagagctgc taacannnnn nnnnnnnnnn nnnnnnnnnn nnnnnnnnnn
>Cichlidae_Cichla_pleiozona_1_1
ttacttataa atacatcacc atgtatgcat acattttttt ctgaattgaa ----------
---aatgatt atg-ttgtag aatttcagga attatacagt ctcaacagta a---------
---------- ---------- --------tt ggctcattct gatctgtact atgt------
---------- ---------- ---------- ----gtccct actaacagga agcttactgg
actttctgaa aagggaaatg ggtgcgattc tccgcctccc tcagttggtg gacatggccg
cacaggtcag ---------- tgcaaata-- atttgctatc acatgctttg ttgtttgatg
---------- cgtgtccatt g-----tggg catcaaaata ataacagaga tttacctctt
tc--tcagat tgcttcgggg atggcttatg ttgagaggat gaactacgtg caccgtgatc
ttagagctgc taacannnnn nnnnnnnnnn nnnnnnnnnn nnnnnnnnnn
>Fluviphylacidae_Fluviphylax_pygmaeus_1_1
tgtccgagga gcccatttac atcgtaacag agttcatggg ccaaggtcag cgtcaagtcc
tcacatgtta aca-ttttag ccagtagaac tgaatttctc cctgaaattc t---------
---------- ---------- ---------t cagtccttta aaaatttcca gcatttaacg
aactccgtca gccccgcact aacctgcagc gcatctctct gctgacaggc agcttattgg
agtttctcaa aggagatctt agttctgtgc tccgcctccc tcagctggtg gactttgcct
cacaggtcag cacaaatatt ttctaccact actttaaatt ttaggtcttc tt--------
---------- --ttct-cct t-------tt ttgtataata agcccaaaat gttcccacct
ttcatcagat cgcttcaggg atggcctacg tggagaggat gaactacgtg catcgagatc
ttcgggccgc taacatcctt gtggcagata atctggnnnn nnnnnnnnnn
>Poeciliidae_Poecilia_reticulata_3_1
tgtcggagga gcccatctac atcgtaacag agttcatgga ccaaggtcag ----------
---catgcta aca-ttttag agcctgtaac tgaatttctc ccagaaattt c---------
---------- ---------- --------ct tagttgttta aagatttgca gcgtttaaca
aac------- ---------- ---------- ----ttctct acaaacaggc agcttattgg
agtttctgaa gggacagtat agcgcaatgc tccgcctccc tcagctggtg gactttgcct
ctcaggtcag aatattttct taccatta-- gcttgagatg ctataccttt ttgttta---
------t--- tttgtt-gtt g-------tt ttttgtaata aaccctaaat gttgccacct
tccatcagat tgcttcaggg atggcctacg tagagnnnnn nnnnnnnnnn nnnnnnnnnn
nnnnnnnnnn nnnnnnnnnn nnnnnnnnnn nnnnnnnnnn nnnnnnnnnn
>Poeciliidae_Poecilia_tridens_1_1
nnnnngagga gcccatctac atcgtaacag agttcatgga ccaaggtcag ----------
---catgata aca-ttttag accctgtaac tgaatttctc ccagaaattt t---------
---------- ---------- --------ct taattgttta aagatttgca gcatttaaca
aac------- ---------- ---------- ----ttctct acaaacaggc agcttattgg
agtttctgaa ggggcagtat agcacaatgc tccgcctccc tcagctggtg gactttgcct
ctcaggtcag aatattttct tacctttt-- gcttgagatg ctataccttt tttttt----
---------- gttgtt-gtt g-------tt ttttgtaata aaccctaaat gttgccacct
ttcttcagat tgcttcaggg atggcctacg tagaaagaat gaactacgtc catagagatc
tccgagccgc taacatcctg gttggagata atctggtttg caaagtggct
>Poeciliidae_Xiphophorus_alvarezi_2_1
tttctgagga gcccatctac atcgtaacag agttcatgga ccaaggtcag ----------
---catgcta aca-ttttag accctataac taaatttctc cctgaaattt c---------
---------- ---------- --------ct tagttgttta aagaattgct gcgtttaaca
aac------- ---------- ---------- ----tcctct acaaacaggc agcttattgg
agtttctgaa gggacagtat agtacgatgc tccgcctccc tcagctggtg gactttgcct
ctcaggtcag aatattttct taccatta-- gcttgagttg ctatacctgt ttatttgg--
--gggagg-- ggtttt-gtt g-------tt ttttgtaata aaccctaaat gttgccacct
ttcatcagat tgcttcaggg atggcctacg tagagaggat gaactacgtt catagagatc
tccgagccgc taacatcctg gttggagata atctggtttg cannnnnnnn
>Poeciliidae_Xiphophorus_gordoni_2_1
tttctgagga gcccatctac atcgtaacag agttcatgga ccaaggtcag ----------
---catgcta aca-ttttag accctataac taaatttctc cctgaaattt c---------
---------- ---------- --------ct tagttgttta aagatttgct gcgtttaaca
aac------- ---------- ---------- ----tcctct acaaacaggc agcttattgg
agtttctgaa gggacagtat agtacgatgc tccgcctccc tcagctggtg gactttgcct
ctcaggtcag aatattttct taccatta-- gcttgagttg ctatacctgt ttgtttgt--
--ttttt--- gttgtt-gtt g-------tt ttttgtaata aaccctaaat gttgccacct
ttcatcagat tgcttcaggg atggcctacg tagagaggat gaactacgtt catagagatc
tccgagccgc taacatcctg gttggagata atctggtttg caaagtggct
>Poeciliidae_Xiphophorus_maculatus_1_1
tttctgagga gcccatctat atcgtaacag agttcatgga ccaaggtcag ----------
---catgcta aca-ttttag accctataac taaatttctc cctgaaattt c---------
---------- ---------- --------ct tagttgttta aagatttgct gcatttaaca
aac------- ---------- ---------- ----tcctct acaaacaggc agcttattgg
agtttctgaa gggacagtat agtgcgatgc tccgcctccc tcagctggtg gactttgcct
ctcaggtcag aatattttct taccatta-- gcttgagttg ctatacctgt ttgtttgt--
---tttt--- tttgtt-gtt g-------tt ttttgtaata aaccctaaat gttgccacct
ttcatcagat tgcttcaggg atggcctacg tagagaggat gaactacgtt catagagacc
tccgagccgc taacatcctg gttggagata atctggtttg caaannnnnn
>Poeciliidae_Xiphophorus_maculatus_2_1
tttctgagga gcccatctat atcgtaacag agttcatgga ccaaggtcag ----------
---catgcta aca-ttttag accctataac taaatttctc cctgaaattt c---------
---------- ---------- --------ct tagttgttta aagatttgct gcatttaaca
aac------- ---------- ---------- ----tcctct acaaacaggc agcttattgg
agtttctgaa gggacagtat agtgcgatgc tccgcctccc tcagctggtg gactttgcct
ctcaggtcag aatattttct taccatta-- gcttgagttg ctatacctgt ttgtttgt--
---tttt--- tttgtt-gtt g-------tt ttttgtaata aaccctaaat gttgccacct
ttcatcagat tgcttcaggg atggcctacg tagagaggat gaactacgtt catagagatc
tccgagccgc taacatcctg gttggagata atctggtttg caaannnnnn
>Poeciliidae_Xiphophorus_mayae_1_1
tttctgagga gcccatctac atcgtaacag agttcatgga ccaaggtcag ----------
---catgcta aca-tttgag accttatagc taaatttctc cctgaaattt c---------
---------- ---------- --------ct tagttgttta aagaattgct gcgtttaaca
aac------- ---------- ---------- ----tcctct acaaacaggc agcttattgg
agtttctgaa gggacagtat agtacgatgc tccgcctccc tcagctggtg gactttgcct
ctcaggtcag aatattttct taccatta-- gcttgagttg ctatacctgt ttatttgg--
--gggggg-- gggttt-gtt g-------tt ttttgtaata aaccctaaat gttgccacct
ttcatcagat tgcttcaggg atggcctacg tagagaggat gaactacgtt catagagatc
tccgagccgc taacatcctg gttggagata atctggtttg cannnnnnnn
>Poeciliidae_Xiphophorus_variatus_2_1
tttctgagga gcccatctac atcgtaacag agttcatgga ccaaggtcag ----------
---catgcta aca-ttttag accctataac taaatttctc cctgaaattt c---------
---------- ---------- --------ct tagttgttta aagatttgct gcgtttaaca
aac------- ---------- ---------- ----tcctct acaaacaggc agcttattgg
agtttctgaa gggacagtat agtacgatgc tccgcctccc tcagctggtg gactttgcct
ctcaggtcag aatattttct taccatta-- gcttgagttg ctatacctgt ttgtttgt--
--ttttt--- gttgtt-gtt g-------tt ttttgtaata aaccctaaat gttgccacct
ttcatcagat tgcttcaggg atggcctacg tagagaggat gaactacgtt catagagatc
tccgagccgc taacatcctg gttggagata atctggtttg caaagtggct
>Poeciliidae_Priapella_intermedia_1_1
tttctgagga gcccatctac atcgtaacag agttcatgga ccaaggtcag ----------
---catgcta aca-ttttag gccctataac tgaatttctc cctggaattt c---------
---------- ---------- --------ct tagttgttta aagatttgct gcgtttaaca
aac------- ---------- ---------- ----tcctct acaaacaggc agcttattgg
agtttctgaa gggacagtat agtgcaatgc tccgcctccc tcagctggtg gactttgcct
ctcaggtcag aatattttcc taccatta-- gcttgagatg ctataccttt ttgttttg--
--ttttg--- ttttgc-ttt g-------tt ttttgtaata aaccctaaat gttgccacct
ttcatcagat tgcttcaggg atggcctacg tagagagaat gaactacgtc catagagatc
tccgagccgc taacatcctg gttggagata atctggtttg caaannnnnn
>Poeciliidae_Poecilia_melanonotata_1_1
nnnnngagga gcccatctac atcgtaacag agttcatgga ccaaggtcag ----------
---catgata aca-ttttag accctgtaac tgaatttctc ccagaaattt t---------
---------- ---------- --------ct taattgttta aagatttgca gcatttaaca
aac------- ---------- ---------- ----ttctct acaaacaggc agcttattgg
agtttctgaa ggggcagtat agcacaatgc tccgcctccc tcagctggtg gactttgcct
ctcaggtcag aatattttct tacctttt-- gcttgagatg ctataccttt tttttt----
---------- gttgtt-gtt g-------tt ttttgtaata aaccctaaat gttgccacct
ttcttcagat tgcttcaggg atggcctacg tagaaagaat gaactacgtc catagagatc
tccgagccgc taacatcctg gttggagata atctggtttg caaagtggct
>Poeciliidae_Poecilia_pauciradiata_1_1
nntctgagga gcccatctac atcgtaacag agttcatgga ccaaggtcag ----------
---catgata aca-ttttag accctgtaac tgaatttctc ccagaaattg t---------
---------- ---------- --------ct tagttgttta aagatttgca acatttaaca
aac------- ---------- ---------- ----ttctct acaaacaggc agcttattgg
agtttctgaa ggggcagtat agcacaatgc tccgcctccc tcagctggtg gactttgcct
ctcaggtcag aatattttct taccttta-- gcttgagatg ctataccttt ttgttt----
----tgt--- tttttt-gtt g-------tt ttttgtaata aaccctaaat gttgccacct
ttcatcagat tgcttcaggg atggcctacg tagaaagaat gaactacgtt catagagatc
tccgagccgc taacatcctg gttggagata atctggtttg caaagtggca
>Poeciliidae_Xiphophorus_alvarezi_3_1
tttctgagga gcccatctac atcgtaacag agttcatgga ccaaggtcag ----------
---catgcta aca-tttgag acctcatagc taaatttctc cctgaaattt c---------
---------- ---------- --------ct tagttgttta aagaattgct gcgtttaaca
aac------- ---------- ---------- ----tcctct acaaacaggc agcttattgg
agtttctgaa gggacagtat agtacgatgc tccgcctccc tcagctggtg gactttgcct
ctcaggtcag aatattttct taccatta-- gcttgagttg ctatacctgt ttatttgg--
--ggggg--- gg-ttt-gtt g-------tt ttttgtaata aaccctaaat gttgccacct
ttcatcagat tgcttcaggg atggcctacg tagagaggat gaactacgtt catagagatc
tccgagccgc taacatcctg gttggagata atctggtttg caaagtggct
>Poeciliidae_Xiphophorus_maculatus_3_1
tttctgagga gcccatctat atcgtaacag agttcatgga ccaaggtcag ----------
---catgcta aca-ttttag accctataac taaatttctc cctgaaattt c---------
---------- ---------- --------ct tagttgttta aagatttgct gcatttaaca
aac------- ---------- ---------- ----tcctct acaaacaggc agcttattgg
agtttctgaa gggacagtat agtgcgatgc tccgcctccc tcagctggtg gactttgcct
ctcaggtcag aatattttct taccatta-- gcttgagttg ctatacctgt ttgtttgt--
---tttt--- tttgtt-gtt g-------tt ttttgtaata aaccctaaat gttgccacct
ttcatcagat tgcttcaggg atggcctacg tagagaggat gaactacgtt catagagatc
tccgagccgc taacatcctg gttggagata atctggtttg caaannnnnn
>Poeciliidae_Xiphophorus_signum_2_1
tttctgagga gcccatctac atcgtaacag agtttatgga ccaaggtcag ----------
---catgcta aca-ttttag accctataac taaatttctc cctgaaattt c---------
---------- ---------- --------ct tagttgttta aagatttgct gcgtttaaca
aac------- ---------- ---------- ----tcctct acaaataggc agcttattgg
agtttctgaa gggacagtat agcgcaatgc tccgcctccc tcagctggtg gactttgcct
ctcaggtcag aatattttct taccatta-- gcttgagttg ctatacctgt ttgtttgt--
--ttttt--- tttgtt-gtt g-------tt ttttgtaata aaccctaaat gttgccacct
ttcatcagat tgcttcaggg atggcgtacg tagagaggat gaactacgtt catagagatc
tccgagccgc taacatcctg gttggagata atctggtttg caaannnnnn
>Cichlidae_Cichla_nigromaculata_1_1
ttacttataa atacatcacc atgtatgcat acattttttt ctgaattgaa ----------
---aatgatt atg-ttgtag aatttcagga attatacagt ctcaacagta a---------
---------- ---------- --------tt ggctcattct gatctgtact atgt------
---------- ---------- ---------- ----gtccct actaacagga agcttactgg
actttctgaa aagggaaatg ggtgcgattc tccgcctccc tcagttggtg gacatggccg
cacaggtcag ---------- tgcaaata-- atttgctatc acatgcttta ttgtttgatg
---------- cgtgtccatt g-----tggg catcaaaata ataacagaga tttacctctt
tc--tcagat tgcttcgggg atggcttatg ttgagaggat gaactacgtg caccgtgatc
ttagagctgc taacannnnn nnnnnnnnnn nnnnnnnnnn nnnnnnnnnn
>Cichlidae_Cichla_ocellaris_3_1
ttacttataa atacatcacc atgtatgcat acattttttt ctgaattgaa ----------
---aatgatt atg-ttgtag aatttcagga attatacagt ctcaacagta a---------
---------- ---------- --------tt ggctcattct gatctgtact atgt------
---------- ---------- ---------- ----gtccct actaacagga agcttactgg
actttctgaa aagggaaatg ggtgcgattc tccgcctccc tcagctggtg gacatggccg
cacaggtcag ---------- tgcaaata-- atttgctatc acatgcttta ttgtttgatg
---------- tgtgtccatt g-----tggg catcaaaata ataacagaga tttacctctt
tc--tcagat tgcttcgggg atggcttatg ttgagaggat gaactacgtg caccgtgatc
ttagagctgc taacannnnn nnnnnnnnnn nnnnnnnnnn nnnnnnnnnn
>Poeciliidae_Poecilia_garnieri_1_1
nntctgagga gcccatctac atcgtaacag agttcatgga ccaaggtcag ----------
---catgata aca-ttttag atcctgtaac tgaatttctc ccagaaattg t---------
---------- ---------- --------ct tagttgttta aagatttgca acatttaaca
aac------- ---------- ---------- ----ttctct acaaacaggc agcttattgg
agtttctgaa ggggcagtat agcacaatgc tccgcctccc tcagctggtg gactttgcct
ctcaggtcag aatattttct taccttta-- gcttgagatg ctataccttt ttgttt----
----tgt--- tttttt-gtt g-------tt ttttgtaata aaccctaaat gttgccacct
ttcatcagat tgcttcaggg atggcctacg tagaaagaat gaactacgtt catagagatc
tccgagccgc taacatcctg gttggagata atctggtttg caaagtggca
>Poeciliidae_Poecilia_rivasi_1_1
nnnnngagga gcccatctac atcgtaacag agttcatgga ccaaggtcag ----------
---catgata aca-ttttag accctgtaac tgaatttctc ccagaaattt t---------
---------- ---------- --------ct taattgttta aagatttgca gcatttaaca
aac------- ---------- ---------- ----ttctct acaaacaggc agcttattgg
agtttctgaa ggggcagtat agcacaatgc tccgcctccc tcagctggtg gactttgcct
ctcaggtcag aatattttct tacctttt-- gcttgagatg ctataccttt tttttt----
---------- gttgtt-gtt g-------tt ttttgtaata aaccctaaat gttgccacct
ttcttcagat tgcttcaggg atggcctacg tagaaagaat gaactacgtc catagagatc
tccgagccgc taacatcctg gttggagata atctggtttg caaagtggct
>Poeciliidae_Xiphophorus_signum_3_1
tttctgagga gcccatctac atcgtaacag agtttatgga ccaaggtcag ----------
---catgcta aca-ttttag accctataac taaatttctc cctgaaattt c---------
---------- ---------- --------ct tagttgttta aagatttgct gcgtttaaca
aac------- ---------- ---------- ----tcctct acaaataggc agcttattgg
agtttctgaa gggacagtat agtgcgatgc tccgcctccc tcagctggtg gactttgcct
ctcaggtcag aatattttct taccatta-- gcttgagttg ctatacctgt ttgtttgt--
--ttttt--- tttgtt-gtt g-------tt ttttgtaata aaccctaaat gttgccacct
ttcatcagat tgcttcaggg atggcgtacg tagagaggat gaactacgtt catagagatc
tccgagccgc taacatcctg gttggagata atctggtttg caaagtggct
