# Supplementary material for: Time-calibrated phylogeny of neotropical freshwater fishes
Source: Front Bioinform. 2024 Dec 6;4:1433995. doi: 10.3389/fbinf.2024.1433995 (PMC11659281; doi:10.3389/fbinf.2024.1433995)
Supplement: Supplementary file 1 [file DataSheet1.zip › Supplementary Material/aln/alignment_ZIC1.fasta]

>Cichlidae_Cichla_temensis_1_1
ttggctccgg acagacggca ttttcctccc aggcgcccgg ttacgcagca gctgccttgg
gacaccatca ccacccgact cacgttggct cttattccac ggcggctttc aactccacca
gggactttct cttcagaaat cggggttttg gggatgccac cgggg----c gcagcacagt
ctgttcgcct ccggaagttt cgcagggcca catggacact cagatgcagc ggggcacctg
ctcttcccag ggctccacga gcaagcagca agccatgcct cttccaatgt ggtcaacagc
cagatgcggc t------ggg cttctcgggg gacatgtatg gacgggccga ccagtatggc
cacgttacga gcccaaggtc tgaccactat gcttcaaccc agt-tgcacg gttatggccc
catgaacatg aatatggctg ca---cacca cggagcaggg gccttctttc gatacatgag
gcagccgatc aaacaagagc ttatctgcaa atggatcgaa ccggagcaac taacgaatcc
caaaaagtcg tgcaacaaaa cttttagcac gatgc-acga gcttgtgacc catctaacgg
tggagcatgt ggggggacca gagcagacga accacgtctg cttctgggaa gactgctcca
gagaaggaaa gccattccaa gccaaataca aacttgtaaa tca------- -------tat
cagagtacac acaggtgaaa agccctttcc gtg
>Cichlidae_Andinoacara_rivulatus_1_1
ttggctccgg acagacggcg ttttcctccc aggcgcccgg ctacgcagca gctgccttgg
gacaccatca ccacccgact cacgttggct cttactccac ggcggctttc aactccacca
gggactttct cttcagaaat cggggttttg gggatgccac cggcg----c gcagcacagt
ctgttcgcct ccggaagttt cgcagggcca catggacact cagatgcagc ggggcacctg
ctcttcccag ggctccacga gcaagcagca agccatgcct cttccaacgt ggtcaacagc
cagatgcggc t------ggg cttctcgggg gacatgtacg gacgggccga tcagtatggc
cacgttacga gcccaaggtc tgaccactat gcttcaaccc agt-tgcacg gctatggccc
catgaacatg aatatggccg ca---cacca cggagcaggg gccttctttc gatacatgag
gcagccgatc aaacaagagc ttatctgcaa gtggatcgaa ccggagcaac taacgaatcc
caaaaagtcg tgcaacaaaa cttttagcac gatgc-acga gcttgtgacc catctaacgg
tggagcatgt ggggggacca gagcagacga accacatttg cttctgggag nnnnnnnnnn
nnnnnnnnnn nnnnnnnnnn nnnnnnnnnn nnnnnnnnnn nnnnnnnnnn nnnnnnnnnn
nnnnnnnnnn nnnnnnnnnn nnnnnnnnnn nnn
>Cichlidae_Rocio_octofasciata_1_1
ttggctccgg acagacggcg ttttcctccc agacgcccgg ctacgcagca gctgccttgg
gacaccatca ccacccgact cacgttggct cttactccac ggcggctttc aactccacca
gggactttct cttcagaaat cggggttttg gggatgccac cgggg----c gcagcacagt
ctgttcgcct ccggaagttt cgcagggcca catggacact cagatgcagc ggggcacctg
ctcttcccag ggctccacga gcaagcagca agccatgcct cttccaacgt ggtcaacagc
cagatgcggc t------ggg cttctcgggg gacatgtacg gacgggccga ccagtatggc
cacgttacga gcccaaggtc tgaccactat gcttcaaccc agt-tgcacg gctatggccc
catgaacatg aatatggccg ca---cacca cggagcaggg gccttctttc gatacatgag
gcagccgatc aaacaagagc ttatctgcaa gtggatcgaa ccggagcaac taacgaatcc
caaaaagtcg tgcaacaaaa cttttagcac gatgc-acga gcttgtgacc catctaacgg
tggagcatgt ggggggacca gagcagacga accacatttg cttctgggag nnnnnnnnnn
nnnnnnnnnn nnnnnnnnnn nnnnnnnnnn nnnnnnnnnn nnnnnnnnnn nnnnnnnnnn
nnnnnnnnnn nnnnnnnnnn nnnnnnnnnn nnn
>Cichlidae_Satanoperca_jurupari_1_1
ttggctccgg acagacggcg ttttcctccc aggcgcccgg ctacgcagca gctgccttgg
gacaccatca ccacccgact cacgttggct cttactccac ggcggcgttc aactctacca
gggactttct cttcagaaat cggggttttg gggatgccac cgggg----c gcagcacagt
ctgttcgcct ccggaagttt cgcagggcca catggacact cagatgcagc ggggcacctg
ctcttcccag ggctccacga gcaagcagca agccatgcct cttccaacgt ggtcaacagc
cagatgcggc t------ggg cttctcgggg gacatgtacg gaagggccga ccagtatggt
cacgttacga gcccaaggtc tgaccactat gcttcaaccc agt-tgcacg gctatggccc
catgaacatg aatatggccg ca---cacca cggagcaggg gccttctttc gatacatgag
gcagccgatc aaacaagagc ttatctgcaa gtggatcgaa ccggagcaac taacgaatcc
caaaaagtcg tgcaacaaaa cttttagcac gatgc-acga gcttgtgacc catctaacgg
tggagcatgt ggggggacca gaacagacga accacgtttg cttctgggag nnnnnnnnnn
nnnnnnnnnn nnnnnnnnnn nnnnnnnnnn nnnnnnnnnn nnnnnnnnnn nnnnnnnnnn
nnnnnnnnnn nnnnnnnnnn nnnnnnnnnn nnn
>Cichlidae_Uaru_amphiacanthoides_1_1
ttggctccgg acagacggcg ttttcctccc aggcgcccgg ctacgcagca gctgccttgg
gacaccatca ccacccgact cacgttggct cttactccac ggcagctttc aactccacca
gggactttct cttcagaaat cgaggttttg gggatgccac cgggg----c gcagcacagt
ctgttcgcct ccggaagttt cgcagggcca catggacact cagatgcagc ggggcacctg
ctcttcccag ggctccacga gcaagcagca agccatgcct cttccaacgt ggtcaacagc
cagatgcggc t------ggg cttctcgggg gacatgtacg gacgggccga ccagtatggc
cacgttacga gcccaaggtc tgaccactat gcttcaaccc agt-tgcacg gctatggccc
catgaacatg aatatggccg ca---cacca cggagcaggg gccttctttc gatacatgag
gcagccgatc aaacaagagc ttatctgcaa gtggatcgaa ccggagcaac taacgaatcc
caaaaagtcg tgcaacaaaa cttttagcac gatgc-acga gcttgtgacc catctaacgg
tggagcatgt ggggggacca gagcagacaa accacatttg cttctgggag nnnnnnnnnn
nnnnnnnnnn nnnnnnnnnn nnnnnnnnnn nnnnnnnnnn nnnnnnnnnn nnnnnnnnnn
nnnnnnnnnn nnnnnnnnnn nnnnnnnnnn nnn
>Cichlidae_Cleithracara_maronii_1_1
ttggctccgg acagacggcg ttttcctccc aggcgcccgg ctacgcggca gctgccttgg
gacaccatca ccacccgact cacgttggct cttactccac ggcggctttc aactccacca
gggactttct cttcagaaat cggggttttg gggatgccac cgggg----c gcagcacagt
ctgttcgcct ccggaagttt cgcagggcca catggacact cagatgcagc ggggcacctg
ctcttcccag ggctccacga gcaagcagca agccatgcct cttccaacgt ggtcaacagc
cagatgcggc t------ggg cttctcgggg gacatgtacg gacgagccga ccagtatggc
cacgttacga gcccaaggtc tgaccactat gcttcaaccc agt-tgcacg gctatggccc
catgaacatg aatatggccg ca---cacca cggagcaggg gccttctttc gatacatgag
gcagccgatc aaacaagagc ttatctgcaa gtggatcgaa ccggagcagc taacgaatcc
caaaaagtcg tgcaacaaaa cttttagcac gatgc-acga gcttgtgacc catctaacgg
tggagcatgt ggggggacca gagcagacga accacatttg cttctgggag nnnnnnnnnn
nnnnnnnnnn nnnnnnnnnn nnnnnnnnnn nnnnnnnnnn nnnnnnnnnn nnnnnnnnnn
nnnnnnnnnn nnnnnnnnnn nnnnnnnnnn nnn
>Cichlidae_Heros_efasciatus_1_1
ttggctccgg acagacggcg ttttcctccc aggcgcccgg ctacgcagca gctgccttgg
gacaccatca ccacccgact cacgttggct cttactccac ggcggctttc aactccacca
gggactttct cttcagaaat cggggttttg gggatgccac cgggg----c gcagcacagt
ctgttcgcct ccggaagttt cgcagggcca catggacact cagatgcagc ggggcacctg
ctcttcccag ggctccacga gcaagcagca agccatgcct cttccaacgt ggtcaacagc
cagatgcggc t------ggg cttctcgggg gacatgtacg gacgggccga ccagtatggc
cacgttacga gcccaaggtc tgaccactat gcttcaaccc agt-tgcacg gctatggccc
catgaacatg aatatggccg ca---cacca cggagcaggg gccttctttc gatacatgag
gcagccgatc aaacaagagc ttatctgcaa gtggatcgaa ccggaacaac taacgaatcc
caaaaagtcg tgcaacaaaa cttttagcac gatgc-acga gcttgtgacc catctaacgg
tggagcatgt ggggggacca gagcagacga accacatttg cttctgggag gactgctcca
gagaaggaaa gccattcaaa gccaaataca aacttgtaaa tca------- -------tat
cagagtacac accggtgaaa aaccctttcc gtg
>Cichlidae_Trichromis_salvini_1_1
ttggctccgg acagacggcg ttttcctccc aggcgcccgg ctacgcagca gctgccttgg
gacaccatca ccacccgact cacgttggct cttactccac ggcggctttc aactccacca
gggactttct cttcagaaat cggggttttg gggatgccac cgggg----c gcagcacagt
ctgttcgcct ccggaagttt cgcagggcca catggacact cagatgcagc ggggcacctg
ctcttcccag ggctccacga gcaagcagca agccatgcct cttccaacgt ggtcaacagc
cagatgcggc t------ggg cttctcgggg gacatgtacg gacgggccga ccagtatggc
cacgttacga gcccaaggtc tgaccactat gcttcaaccc agt-tgcatg gctatggccc
catgaacatg aatatggccg ca---cacca cggagcaggg gccttctttc gatacatgag
gcagccgatc aaacaagagc ttatctgcaa gtggatcgaa ccggagcaac taacgaatcc
caaaaagtcg tgcaacaaaa cttttagcac gatgc-acga gcttgtgacc catctaacgg
tggagcatgt ggggggacca gagcagacga accacatttg cttctgggag nnnnnnnnnn
nnnnnnnnnn nnnnnnnnnn nnnnnnnnnn nnnnnnnnnn nnnnnnnnnn nnnnnnnnnn
nnnnnnnnnn nnnnnnnnnn nnnnnnnnnn nnn
>Cichlidae_Hypselecara_temporalis_1_1
ttggctccgg acagacggcg ttttcctccc aggcgcccgg ctacgcagca gctgccttgg
gacaccatca ccacccgact cacgttggct cttactccac ggcggctttc aactccacca
gggactttct cttcagaaat cggggttttg gggatgccac cgggg----c gcagcacagt
ctgttcgcct ccggaagttt cgcagggcca catggacact cagatgcagc ggggcacctg
ctcttcccag ggctccacga gcaagcagca agccatgcct cttccaacgt ggtcaacagc
cagatgcggc t------ggg cttctcgggg gacatgtacg gacgggccga ccagtatggc
cacgttacga gcccaaggtc tgaccactat gcttcaaccc agt-tgcacg gctatggccc
catgaacatg aatatggccg ca---cacca cggagcaggg gccttctttc gatacatgag
gcagccgatc aaacaagagc ttatctgcaa gtggatcgaa ccggagcaac taacgaatcc
caaaaagtcg tgcaacaaaa cttttagcac gatgc-acga gcttgtgacc catctaacgg
tggagcatgt ggggggacca gagcagacga accacatttg cttctgggag nnnnnnnnnn
nnnnnnnnnn nnnnnnnnnn nnnnnnnnnn nnnnnnnnnn nnnnnnnnnn nnnnnnnnnn
nnnnnnnnnn nnnnnnnnnn nnnnnnnnnn nnn
>Cichlidae_Mesonauta_festivus_1_1
ttggctccgg acagacggcg ttttcctccc aggcgcccgg ctacgcagca gctgccttgg
gacaccatca ccacccgact cacgttggct cttactccac ggcggctttc aactccacca
gggactttct cttcagaaat cggggttttg gggatgccac cgggg----c gcagcacagt
ctgttcgcct ccggaagttt cgcagggcca catggacact cagatgcagc ggggcacctg
ctcttcccag ggctccacga gcaagcagca agccatgcct cttccaacgt tgtcaacagc
cagatgcggc t------ggg cttctcgggg gacatgtacg gacgggccga ccagtatggc
cacgttacga gcccaaggtc tgaccactat gcttcaaccc agt-tgcacg gctatggccc
catgaacatg aatatggccg ca---cacca cggagcaggg gccttctttc gatacatgag
gcagccgatc aaacaagagc ttatctgcaa gtggatcgaa ccggagcaac taacgaatcc
caaaaagtcg tgcaacaaaa cttttagcac gatgc-acga gcttgtgacc catctaacgg
tggagcatgt ggggggacca gagcagacga accacatttg cttctgggag nnnnnnnnnn
nnnnnnnnnn nnnnnnnnnn nnnnnnnnnn nnnnnnnnnn nnnnnnnnnn nnnnnnnnnn
nnnnnnnnnn nnnnnnnnnn nnnnnnnnnn nnn
>Cichlidae_Mesonauta_insignis_1_1
ttggctccgg acagacggcg ttttcctccc aggcgcccgg ctacgcagca gctgccttgg
gacaccatca ccacccgact cacgttggct cttactccac ggcggctttc aactccacca
gggactttct cttcagaaat cggggttttg gggatgccac cgggg----c gcagcacagt
ctgttcgcct ccggaagttt cgcagggcca catggacact cagatgcagc ggggcacctg
ctcttcccag ggctccacga gcaagcagca agccatgcct cttccaacgt tgtcaacagc
cagatgcggc t------ggg cttctcgggg gacatgtacg gacgggccga ccagtatggc
cacgttacga gcccaaggtc tgaccactat gcttcaaccc agt-tacacg gctatggccc
catgaacatg aatatggccg ca---cacca cggagcaggg gccttctttc gatacatgag
gcagccgatc aaacaagagc ttatctgcaa gtggatcgaa ccggagcaac taacgaatcc
caaaaagtcg tgcaacaaaa cttttagcac gatgc-acga gcttgtgacc catctaacgg
tggagcatgt ggggggacca gagcaaacga accacatttg cttcnnnnnn nnnnnnnnnn
nnnnnnnnnn nnnnnnnnnn nnnnnnnnnn nnnnnnnnnn nnnnnnnnnn nnnnnnnnnn
nnnnnnnnnn nnnnnnnnnn nnnnnnnnnn nnn
>Cichlidae_Hoplarchus_psittacus_1_1
ttggctccgg acagacggcg ttttcctccc aggcgcccgg ctacgcagca gctgccttgg
gacaccatca ccacccgact cacgttggct cttactccac ggcggctttc aactccacca
gggactttct cttcagaaat cggggttttg gggatgccac cgggg----c gcagcacagt
ctgttcgcct ccggaagttt cgcagggcca catggacact cagatgcagc ggggcacctg
ctcttcccag ggctccacga gcaagcagca agccatgcyt cttccaacgt ggtcaacagc
cagatgcggc t------ggg cttctcgggg gacatgtacg gacgggccga ccagtatggc
cacgttacga gcccaaggtc tgaccactat gcttcaaccc agt-tgcacg gctatggccc
catgaacatg aatatggccg ca---cacca cggagcaggg gccttctttc gatacatgag
gcagccgatc aaacaagagc ttatctgcaa gtggatcgaa ccggagcaac taacgaatcc
caaaaagtcg tgcaacaaaa cttttagcac gatgc-acga gcttgtgacc catctaacgg
tggagcatgt ggggggacca gagcagacga accacatttg cttctgggag gactgctcca
gagaaggaaa gccattcaaa gccaaataca aacttgtaaa tca------- -------tat
cagagtacac accggtgaaa aaccctttcc gtg
>Cichlidae_Mesonauta_egregius_1_1
ttggctccgg acagacggcg ttttcctccc aggcgcccgg ctacgcagca gctgccttgg
gacaccatca ccacccgact cacgttggct cttactccac ggcggctttc aactccacca
gggactttct cttcagaaat cggggttttg gggatgccac cgggg----c gcagcacagt
ctgttcgcct ccggaagttt cgcagggcca catggacact cagatgcagc ggggcacctg
ctcttcccag ggctccacga gcaagcagca agccatgcct cttccaacgt tgtcaacagc
cagatgcggc t------ggg cttctcgggg gacatgtacg gacgggccga ccagtatggc
cacgttacga gcccaaggtc tgaccactat gcttcaaccc agt-tgcacg gctatggccc
catgaacatg aatatggccg ca---cacca cggagcaggg gccttctttc gatacatgag
gcagccgatc aaacaagagc ttatctgcaa gtggatcgaa ccggagcaac taacgaatcc
caaaaagtcg tgcaacaaaa cttttagcac gatgc-acga gcttgtgacc catctaacgg
tggagcatgt ggggggacca gagcagacga accacatttg cttctgggag nnnnnnnnnn
nnnnnnnnnn nnnnnnnnnn nnnnnnnnnn nnnnnnnnnn nnnnnnnnnn nnnnnnnnnn
nnnnnnnnnn nnnnnnnnnn nnnnnnnnnn nnn
>Cichlidae_Mikrogeophagus_ramirezi_1_1
ttggctccgg acagacggcg ttttcctccc aggcgcccgg ctacgcagca gctgccttgg
gacaccatca ccacccgact cacgttggct cttactccac ggcggctttc aactctacca
gggactttct cttcagaaat cggggttttg gggatgccac cgggg----c gcagcacagt
ctgttcgcct ccggaagttt cgcagggcca cacggacact cagatgcagc ggggcacctg
ctcttcccag ggctccacga gcaagcagca agccatgcct cttccaacgt ggtcaacagc
cagatgcggc t------ggg cttctcgggg gacatgtacg gacgtgccga ccaatacggc
cacgttacga gcccaaggtc tgaccactac gcttcaaccc agt-tacacg gctatggccc
catgaacatg aatatggccg ca---cacca cggagcaggg gccttctttc gatacatgag
gcaaccgatc aaacaagagc ttatctgcaa gtggatcgaa ccggagcaac taacgaaccc
caaaaagtcg tgcaacaaaa cttttagcac gatgc-acga gcttgtgacc catctaacgg
tggagcatgt ggggggacca gagcagacga accacgtttg cttctgggag nnnnnnnnnn
nnnnnnnnnn nnnnnnnnnn nnnnnnnnnn nnnnnnnnnn nnnnnnnnnn nnnnnnnnnn
nnnnnnnnnn nnnnnnnnnn nnnnnnnnnn nnn
>Cichlidae_Nandopsis_tetracanthus_1_1
ttggctccgg acagacggcg ttttcctccc aggcgcccgg ctacgcagca gctgccttgg
gacaccatca ccatccgact cacgttggct cttactccac ggcggctttc aactccacca
gggactttct cttcagaaat cggggttttg gggatgccac cgggg----c gcagcacagt
ctgttcgcct ccggaagttt cgcagggcca catggacact cagatgcagc ggggcacctg
ctcttcccag ggctccacga gcaagcagca agccatgcct cttccaacgt ggtcaacagc
cagatgcggc t------ggg cttctcgggg gacatgtacg gacgggccga ccagtatggc
cacgttacga gcccaaggtc tgaccactat gcttcaaccc agt-tgcacg gctatggccc
catgaacatg aatatggccg ca---cacca cggagcaggg gccttctttc gatacatgag
gcagccgatc aaacaagagc ttatctgcaa gtggatcgaa ccggagcaac taacgaatcc
aaaaaagtcg tgcaacaaaa cttttagcac gatgc-acga gcttgttacc catctaacgg
tggagcatgt ggggggacca gagcagacga accacatttg cttctgggag nnnnnnnnnn
nnnnnnnnnn nnnnnnnnnn nnnnnnnnnn nnnnnnnnnn nnnnnnnnnn nnnnnnnnnn
nnnnnnnnnn nnnnnnnnnn nnnnnnnnnn nnn
>Cichlidae_Retroculus_xinguensis_1_1
ttggctccgg acagacggcg ttttcctccc aggcgcccgg ctacgcagca gctgccttgg
gacaccatca ccacccgact cacgttggct cttactccac ggcggctttc aactccacca
gggactttct cttcagaaat cggggttttg gggatgccac cgggg----c gcagcacagt
ctgttcgcct ccggaagttt cgcagggcca catggacact cagatgcagc ggggcacctg
ctcttcccag ggctccacga gcaagcagca agccatgcct cttccaacgt ggtcaacagc
cagatgcggc t------ggg cttctcgggg gacatgtacg gacgagccga ccagtatggc
cacgttacga gccccaggtc tgaccactat gcttcaaccc agt-tgcacg gctatggccc
catgaacatg aatatggctg ca---cacca cggagcaggg gccttctttc gatacatgag
acagccgatc aaacaagagc ttatctgcaa gtggatcgaa ccggagcaac taacgaatcc
caaaaagtcg tgcaacaaaa cttttagcac gatgc-acga gcttgtgacc catctaacgg
tggagcatgt ggggggaccg gagcagacta accacgtttg cttctgggag nnnnnnnnnn
nnnnnnnnnn nnnnnnnnnn nnnnnnnnnn nnnnnnnnnn nnnnnnnnnn nnnnnnnnnn
nnnnnnnnnn nnnnnnnnnn nnnnnnnnnn nnn
>Cichlidae_Talamancaheros_sieboldii_1_1
ttggctccgg acagacggcg ttttcctccc aggcgcccgg ctacgcagca gctgccttgg
gacaccatca ccacccgact cacgttggct cttactccac ggcggctttc aactccacca
gggactttct cttcagaaat cggggttttg gggatgccac cgggg----c gcagcacagt
ctgttcgcct ccggaagttt cgcagggcca catggacact cagatgcagc ggggcacctg
ctcttcccag ggctccacga gcaagcagca agccatgcct cttccaacgt ggtcaacagc
cagatgcggc t------ggg cttctcgggg gacatgtacg gacgggccga ccagtatggc
cacgttacga gcccaaggtc tgaccactat gcttcaaccc agt-tgcacg gctatggccc
catgaacatg aatatggccg ca---cacca cggagcaggg gccttctttc gatacatgag
gcagccgatc aaacaagagc ttatctgcaa gtggatcgaa ccggagcaac taacgaatcc
caaaaagtcg tgcaacaaaa cttttagcac gatgc-acga gcttgtgacc catctaacgg
tggagcatgt ggggggacca gagcagacga accacatttg cttctgggag nnnnnnnnnn
nnnnnnnnnn nnnnnnnnnn nnnnnnnnnn nnnnnnnnnn nnnnnnnnnn nnnnnnnnnn
nnnnnnnnnn nnnnnnnnnn nnnnnnnnnn nnn
>Cichlidae_Amatitlania_sajica_1_1
ttggctccgg acagacggcg ttttcctccc aggcgcccgg ctacgcagca gctgccttgg
gacaccatca ccacccgact cacgttggct cttactccac ggcggctttc aactccacca
gggacttcct cttcagaaat cggggttttg gggatgccac cgggg----c gcagcacagt
ctgttcgcct ccggaagttt cgcagggcca catggacact cagatgcagc ggggcacctg
ctcttcccag ggctccacga gcaagcagca agccatgcct cttccaacgt ggtcaacagc
caaatgcggc t------ggg cttctcgggg gacatgtacg gacgggccga ccagtatggc
cacgttacga gcccaaggtc tgaccactat gcttcaaccc agt-tgcacg gctatggccc
catgaacatg aatatggccg ca---cacca cggagcaggg gccttctttc gatacatgag
gcagccgatc aaacaagagc ttatctgcaa gtggatcgaa ccggagcaac taacgaatcc
caaaaagtcg tgcaacaaaa cttttagcac gatgc-acga gcttgtgacc catctaacgg
tggagcatgt ggggggacca gagcagacaa accacatttg cttctgggag nnnnnnnnnn
nnnnnnnnnn nnnnnnnnnn nnnnnnnnnn nnnnnnnnnn nnnnnnnnnn nnnnnnnnnn
nnnnnnnnnn nnnnnnnnnn nnnnnnnnnn nnn
>Cichlidae_Caquetaia_kraussii_1_1
ttggctccgg acagacggcg ttttcctccc aggcgcccgg ctacgcagca gctgccttgg
gacaccatca ccacccgact cacgttggct cttactccac ggcggctttc aactccacca
gggactttct cttcagaaat cggggttttg gggatgccac cgggg----c gcagcacagt
ctgttcgcct ccggaagttt cgcagggcca catggacact cagatgcagc ggggcacctg
ctcttcccag ggctccacga gcaagcagca agccatgcct cttccaacgt ggtcaacagc
cagatgcggc t------ggg cttctcgggg gacatgtacg gacgggccga ccagtatggc
cacgttacga gcccaaggtc tgaccactat gcttcaaccc agt-tgcacg gctatggccc
catgaacatg aatatggccg ca---cacca cggagcaggg gccttctttc gatacatgag
gcagccgatc aaacaagagc ttatctgcaa gtggatcgaa ccggagcaac taacgaatcc
caaaaagtcg tgcaacaaaa cttttagcac gatgc-acga gcttgtgacc catctaacgg
tggagcatgt ggggggacca gagcagacga accacatttg cttctgggag nnnnnnnnnn
nnnnnnnnnn nnnnnnnnnn nnnnnnnnnn nnnnnnnnnn nnnnnnnnnn nnnnnnnnnn
nnnnnnnnnn nnnnnnnnnn nnnnnnnnnn nnn
>Cichlidae_Thorichthys_meeki_1_1
ttggctccgg acagacggcg ttttcctccc aggcgcccgg ctacgcagca gctgccttgg
gacaccatca ccacccgact cacgttggct cttactccac ggcggctttc aactccacca
gggactttct cttcagaaat cggggttttg gggatgccac cgggg----c gcagcacagt
ctgttcgcct ccggaagttt cgcagggcca catggacact cagatgcagc ggggcacctg
ctcttcccag ggctccacga gcaagcagca agccatgcct cttccaacgt ggtcaacagc
cagatgcggc t------ggg cttctcgggg gacatgtacg gacgggccga ccagtatggc
cacgttacga gcccaaggtc tgaccactat gcttcaaccc agt-tgcatg gctatggccc
catgaacatg aatatggccg ca---cacca cggagcaggg gccttctttc gatacatgag
gcaaccgatc aaacaagagc ttatctgcaa gtggatcgaa ccggagcaac taacgaatcc
caaaaagtcg tgcaacaaaa cttttagcac gatgc-acga gcttgtgacc catctaacgg
tggagcatgt ggggggacca gagcagacga accacatttg cttctgggag nnnnnnnnnn
nnnnnnnnnn nnnnnnnnnn nnnnnnnnnn nnnnnnnnnn nnnnnnnnnn nnnnnnnnnn
nnnnnnnnnn nnnnnnnnnn nnnnnnnnnn nnn
>Cichlidae_Herichthys_cyanoguttatus_1_1
ttggctccgg acagacggcg ttttcctccc aggcgcccgg ctacgcagca gctgccttgg
gacaccatca ccacccgact cacgttggct cttactccac ggcggctttc aactccacca
gggactttct cttcagaaat cggggttttg gggatgccac cgggg----c gcagcacagt
ctgttcgcct ccggaagttt cgcagggcca catggacact cagatgcagc ggggcacctg
ctcttcccag ggctccacga gcaagcagca agccatgcct cttccaacgt ggtcaacagc
cagatgcggc t------ggg cttctcgggg gacatgtacg gacgggccga ccagtatggc
cacgttacga gcccaaggtc tgaccactat gcttcaaccc agt-tgcatg gctatggccc
catgaacatg aatatggccg ca---cacca cggagcaggg gccttctttc gatacatgag
gcagccgatc aaacaagagc ttatctgcaa gtggatcgaa ccggagcaac taacgaatcc
caaaaagtcg tgcaacaaaa cttttagcac gatgc-acga gcttgtgacc catctaacgg
tggagcatgt ggggggacca gagcagacga accacatttg cttctgggag gactgctcca
gagagggaaa gccattcaaa gccaaataca aacttgtaaa tca------- -------tat
cagagtacac accggtgaaa aaccctttcc gtg
>Cichlidae_Laetacara_curviceps_1_1
ttggctccgg acagacggcg ttttcctccc aggcgcccgg ctacgcagca gctgccttgg
gacaccatca ccacccgact cacgttggct cttactccac ggcggctttc aactccacca
gggactttct cttcagaaac cgcggttttg gggatgccac cgggg----c gcagcacagt
ctgttcgcct ccggaagttt cgcagggcca catggacact cagatgcagc ggggcacctg
ctcttcccag ggctccacga gcaagcagca agccatgcct cttccaacgt ggtcaacagc
cagatgcggc t------ggg cttctcgggg gacatgtacg gacgggccga ccagtacggc
cacgttacga gcccaaggtc tgaccactat gcttcaaccc agt-tgcacg gctatggccc
catgaacatg aatatggccg ca---cacca cggagcaggg gccttctttc gatacatgag
gcagccgatc aaacaagagc ttatctgcaa gtggatcgaa ccggagcaac taacgaatcc
caaaaagtcg tgcaacaaaa cttttagcac gatgc-acga gcttgtgacc catctaacgg
tggagcatgt ggggggacca gagcagacga accacatttg cttctgggag nnnnnnnnnn
nnnnnnnnnn nnnnnnnnnn nnnnnnnnnn nnnnnnnnnn nnnnnnnnnn nnnnnnnnnn
nnnnnnnnnn nnnnnnnnnn nnnnnnnnnn nnn
>Cichlidae_Petenia_splendida_1_1
ttggctccgg acagacggcg ttttcctccc aggcgcccgg ctacgcagca gctgccttgg
gacaccatca ccacccgact cacgttggct cttactccac ggcggctttc aactccacca
gggactttct cttcagaaat cggggttttg gggatgccac cgggg----c gcagcacagt
ctgttcgcct ccggaagttt cgcagggcca catggacact cagatgcagc ggggcacctg
ctcttcccag ggctccacga gcaagcagca agccatgcct cttccaacgt ggtcaacagc
cagatgcggc t------ggg cttctcgggg gacatgtacg gacgggccga ccagtatggc
cacgttacga gcccaaggtc tgaccactat gcttcaaccc agt-tgcacg gctatggccc
catgaacatg aatatggccg ca---cacca cggagcaggg gccttctttc gatacatgag
gcagccgatc aaacaagagc ttatctgcaa gtggatcgaa ccggagcaac taacgaatcc
caaaaagtcg tgcaacaaaa cttttagcac gatgc-acga gcttgtgacc catctaacgg
tggagcatgt ggggggacca gagcagacga accacatttg cttctgggag gactgctcca
gagaaggaaa gccattcaaa gccaaataca aacttgtaaa tca------- -------tat
cagagtacac accggtgaaa aaccctttcc gtg
>Cichlidae_Amphilophus_macracanthus_1_1
ttggctccgg acagacggcg ttttcctccc aggcgcccgg ctacgcagca gctgccttgg
gacaccatca ccacccgact cacgttggct cttactccac ggcggctttc aactccacca
gggactttct cttcagaaat cggggttttg gggatgccac cgggg----c gcagcacagt
ctgttcgcct ccggaagttt cgcagggcca catggacact cagatgcagc ggggcacctg
ctcttcccag ggctccacga gcaagcagca agccatgcct cttccaacgt ggtcaacagc
cagatgcggc t------ggg cttctcgggg gacatgtacg gacgggccga ccagtatggc
cacgttacga gcccaaggtc tgaccactat gcttcaaccc agt-tgcacg gctatggccc
catgaacatg aatatggccg ca---cacca cggagcaggg gccttctttc gatacatgag
gcagccgatc aaacaagagc ttatctgcaa gtggatcgaa ccggagcaac taacgaatcc
caaaaagtcg tgcaacaaaa cttttagcac gatgc-acga gcttgtgacc catctaacgg
tggagcatgt ggggggacca gagcagacga accacatttg cttctgggag gactgctcca
gagaaggaaa gccattcaaa gccaaataca aacttgtaaa tca------- -------tat
cagagtacac accggtgaaa aaccctttcc gtg
>Cichlidae_Amphilophus_trimaculatus_1_1
ttggctccgg acagacggcg ttttcctccc aggcgcccgg ctacgcagca gctgccttgg
gacaccatca ccacccgact cacgttggct cttactccac ggcggctttc aactccacca
gggactttct cttcagaaat cggggttttg gggatgccac cgggg----c gcagcacagt
ctgttcgcct ccggaagttt cgcagggcca catggacact cagatgcagc ggggcacctg
ctcttcccag ggctccacga gcaagcagca agccatgcct cttccaacgt ggtcaacagc
cagatgcggc t------ggg cttctcgggg gacatgtacg gacgggccga ccagtatggc
cacgttacga gcccaaggtc tgaccactat gcttcaaccc agt-tgcacg gctatggccc
catgaacatg aatatggccg ca---cacca cggagcaggg gccttctttc gatacatgag
gcagccgatc aaacaagagc ttatctgcaa gtggatcgaa ccggagcaac taacgaatcc
caaaaagtcg tgcaacaaaa cttttagcac gatgc-acga gcttgtgacc catctaacgg
tggagcatgt ggggggacca gagcagacga accacatttg cttctgggag gactgcgcca
gagaaggaaa gccattcaaa gccaaataca aacttgtaaa tca------- -------tat
cagagtacac accggtgaaa aaccctttcc gtg
>Cichlidae_Crenicichla_sveni_1_1
ttggctccgg acagacggcg ttttcctccc aggcgcccgg ctacgcagca gctgccttgg
gacaccatca ccacccgact cacgttggct cttactccac ggcggctttc aactctacca
gggactttct cttcagaaat cggggttttg gggatgccac cgggg----c gcagcacagt
cttttcgcct ccggaagttt cgcagggcca catggacact cagatgcagc ggggcacctg
ctcttcccag ggctccacga gcaagcagca agccatgcct cttccaacgt ggtcaacagc
cagatgcggc t------ggg cttctcgggg gacatgtacg gacgggctga ccagtatggc
cacgttacga gcccaaggtc tgaccactat gcttcaaccc agt-tgcacg gctatggccc
catgaacatg aatatggccg ca---cacca cggagcaggg gccttctttc gatacatgag
gcagccgatc aaacaagagc ttatctgcaa gtggatcgaa ccggagcaac taacgaatcc
caaaaagtcg tgcaacaaaa cttttagcac gatgc-acga gcttgtgacc catctaacgg
tggagcatgt ggggggacca gagcagacga accacatttg cttctgggag nnnnnnnnnn
nnnnnnnnnn nnnnnnnnnn nnnnnnnnnn nnnnnnnnnn nnnnnnnnnn nnnnnnnnnn
nnnnnnnnnn nnnnnnnnnn nnnnnnnnnn nnn
>Cichlidae_Nandopsis_haitiensis_1_1
ttggctccgg acagacggcg ttttcctccc aggcgcccgg ctacgcagca gctgccttgg
gacaccatca ccacccgact cacgttgggt cttactccac ggcggctttc aactccacca
gggactttct cttcagaaat cggggttttg gggatgccac cgggg----c gcagcacagt
ctgttcgcct ctggaagttt cgcagggcca catggacact cagatgcagc ggggcacctg
ctcttcccag ggctccacga gcaagcagca agccatgcct cttccaacgt ggtcaacagc
cagatgcggc t------ggg cttctcgggg gacatgtacg gacgggccga ccagtatggc
cacgttacga gcccaaggtc tgaccactat gcttcaaccc agt-tgcacg gctatggccc
catgaacatg aatatggccg ca---cacca cggagcaggg gccttctttc gatacatgag
gcagccgatc aaacaagagc ttatctgcaa gtggatcgaa ccggagcaac taacgaatcc
caaaaagtcg tgcaacaaaa cttttagcac gatgc-acga gcttgttacc catctaacgg
tggagcatgt ggggggacca gagcagacga accacatttg cttctgggag gactgctcca
gagaaggaaa gccattcaaa gccaaataca aacttgtaaa tca------- -------tat
cagagtacac accggtgaaa aaccctttcc gtg
>Cichlidae_Symphysodon_discus_1_1
ttgsytmcgr acaaacggcg ttttcctccc aggcgcccgg ctacgcagca gctgccttgg
gacaccatca ccacccgact cacgttggct cttactccac ggcggctttc aactccacca
gggactttct cttcagaaat cggggttttg gggatgccac cgggg----c gcagcacagt
ctgttcgcct ccggaagttt cgcagggcca catggacact cagatgcagc ggggcacctg
ctcttcccag ggctccacga gcaagcagca agccatgcct cttccaacgt ggtcaacagc
cagatgcggc t------ggg cttctcgggg gacatgtacg gacgggccga ccagtatggc
cacgttacga gcccaaggtc tgaccactat gcttcaaccc agt-tgcacg gctatggccc
catgaacatg aatatggccg ca---cacca cggagcaggg gccttctttc gatacatgag
gcagccgatc aaacaagagc ttatctgcaa gtggatcgaa ccggagcaac taacgaatcc
caaaaagtcg tgcaacaaaa cttttagcac gatgc-acga gcttgtgacc catctaacgg
tggagcatgt ggggggannn nnnnnnnnnn nnnnnnnnnn nnnnnnnnnn nnnnnnnnnn
nnnnnnnnnn nnnnnnnnnn nnnnnnnnnn nnnnnnnnnn nnnnnnnnnn nnnnnnnnnn
nnnnnnnnnn nnnnnnnnnn nnnnnnnnnn nnn
>Cichlidae_Cichla_temensis_2_1
ttggctccgg acagacggca ttttcctccc aggcgcccgg ttacgcagca gctgccttgg
gacaccatca ccacccgact cacgttggct cttattccac ggcggctttc aactccacca
gggactttct cttcagaaat cggggttttg gggatgctac cgggg----c gcagcacagt
ctgttcgcct ccggaagttt cgcagggcca catggacact cagatgcagc ggggcacctg
ctcttcccag ggctccacga gcaagcagca agccatgcct cttccaatgt ggtcaacagc
cagatgcggc t------ggg cttctcgggg gacatgtatg gacgggccga ccagtatggc
cacgttacga gcccaaggtc tgaccactat gcttcaaccc agt-tgcacg gttatggccc
catgaacatg aatatggctg ca---cacca cggagcaggg gccttctttc gatacatgag
gcagccgatc aaacaagagc ttatctgcaa atggatcgaa ccggagcaac taacgaatcc
caaaaagtcg tgcaacaaaa cttttagcac gatgc-acga gcttgtgacc catctaacgg
tggagcatgt ggggggacca gagcagacga accacgtctg cttctgggaa gactgctcca
gagaaggaaa gccattcaaa gccaaataca aacttgtaaa tca------- -------tat
cagagtacac acaggtgaaa agccctttcc gtg
>Cichlidae_Mayaheros_urophthalmus_1_1
ttggctccgg acagacggcg ttttcctccc aggcgcccgg ctacgcagca gctgccttgg
gacaccatca ccacccgact cacgttggct cttactccac ggcggctttc aactccacca
gggactttct cttcagaaat cggggttttg gggatgccac cgggg----c gcagcacagt
ctattcgcct ccggaagttt cgcagggcca catggacact cagatgcagc ggggcacctg
ctctttccag ggctccacga gcaagcagca agccatgcct cttccaacgt ggtcaacagc
cagatgcggc t------ggg cttctcgggg gacatgtacg gacgggccga ccagtatggc
cacgttacga gcccaaggtc tgaccactat gcttcaaccc agt-tgcacg gctatggccc
catgaacatg aatatggccg ca---cacca cggagcaggg gccttctttc gatacatgag
gcagccgatc aaacaagagc ttatctgcaa gtggatcgaa ccggagcaac taacgaatcc
caaaaagtcg tgcaacaaaa cttttagcac gatgc-acga gcttgtgacc catctaacgg
tggagcatgt ggggggacca gagcagacga accacatttg cttctgggag gactgctcca
gagaaggaaa gccattcaaa gccaaataca aacttgtaaa tca------- -------tat
cagagtacac accggtgaaa aaccctttcc gtg
>Cichlidae_Mesonauta_mirificus_1_1
ttggctccgg acagacggcg ttttcctccc aggcgcccgg ctacgcagca gctgccttgg
gacaccatca ccacccgact cacgttggct cttactccac ggcggctttc aactccacca
gggactttct cttcagaaat cggggttttg gggatgccac cgggg----c gcagcacagt
ctgttcgcct ccggaagttt cgcagggcca catggacact cagatgcagc ggggcacctg
ctcttcccag ggctccacga gcaagcagca agccatgcct cttccaacgt tgtcaacagc
cagatgcggc t------ggg cttctcgggg gacatgtacg gacgggccga ccagtatggc
cacgttacga gcccaaggtc tgaccactat gcttcaaccc agt-tgcacg gctatggccc
catgaacatg aatatggccg ca---cacca cggagcaggg gccttctttc gatacatgag
gcagccgatc aaacaagagc ttatctgcaa gtggatcgaa ccggagcaac taacgaatcc
caaaaagtcg tgcaacaaaa cttttagcac gatgc-acga gcttgtgacc catctaacgg
tggagcatgt ggggggacca gagcagacga accacatttg cttctgggag nnnnnnnnnn
nnnnnnnnnn nnnnnnnnnn nnnnnnnnnn nnnnnnnnnn nnnnnnnnnn nnnnnnnnnn
nnnnnnnnnn nnnnnnnnnn nnnnnnnnnn nnn
>Cichlidae_Rocio_octofasciata_2_1
ttggctccgg acagacggcg ttttcctccc agacgcccgg ctacgcagca gctgccttgg
gacaccatca ccacccgact cacgttggct cttactccac ggcggctttc aactccacca
gggactttct cttcagaaat cggggttttg gggatgccac cgggg----c gcagcacagt
ctgttcgcct ccggaagttt cgcagggcca catggacact cagatgcagc ggggcacctg
ctcttcccag ggctccacga gcaagcagca agccatgcct cttccaacgt ggtcaacagc
cagatgcggc t------ggg cttctcgggg gacatgtacg gacgggccga ccagtatggc
cacgttacga gcccaaggtc tgaccactat gcttcaaccc agt-tgcacg gctatggccc
catgaacatg aatatggccg ca---cacca cggagcaggg gccttctttc gatacatgag
gcagccgatc aaacaagagc ttatctgcaa gtggatcgaa ccggagcaac taacgaatcc
caaaaagtcg tgcaacaaaa cttttagcac gatgc-acga gcttgtgacc catctaacgg
tggagcatgt ggggggacca gagcagacga accacatttg cttctgggag gactgctcca
gagaaggaaa gccattcaaa gccaaataca aacttgtaaa tca------- -------tat
cagagtacac accggtgaaa aaccctttcc gtg
>Cichlidae_Trichromis_salvini_2_1
ttggctccgg acagacggcg ttttcctccc aggcgcccgg ctacgcagca gctgccttgg
gacaccatca ccacccgact cacgttggct cttactccac ggcggctttc aactccacca
gggactttct cttcagaaat cggggttttg gggatgccac cgggg----c gcagcacagt
ctgttcgcct ccggaagttt cgcagggcca catggacact cagatgcagc ggggcacctg
ctcttcccag ggctccacga gcaagcagca agccatgcct cttcmaacgt ggtcaacagc
cagatgcggc t------ggg cttctcgggg gacatgtacg gacgggccga ccagtatggc
cacgttacga gcccaaggtc tgaccactat gcttcaaccc agt-tgcatg gctatggccc
catgaacatg aatatggccg ca---cacca cggagcaggg gccttctttc gatacatgag
gcagccgatc aaacaagagc ttatctgcaa gtggatcgaa ccggagcaac taacgaatcc
caaaaagtcg tgcaacaaaa cttttagcac gatgc-acga gcttgtgacc catctaacgg
tggagcatgt ggggggacca gagcagacga accacatttg cttttgggag gactgctcca
gagaaggaaa gccattcaaa gccaaataca aacttgtaaa tca------- -------tat
cagagtacac accggtgaaa aaccctttcc gtg
>Cichlidae_Cichlasoma_boliviense_1_1
ttggctccgg acagacggcg ttttcctccc aggcgcccgg ctacgcagca gctgccttgg
gacaccatca ccacccgact cacgttggct cttactccac ggcggctttc aactccacca
gggactttct cttcagaaat cggggttttg gggatgccac cgggg----c gcagcacagt
ctgttcgcct ccggaagttt cgcagggcca catggacact cagatgcagc ggggcacctg
ctcttcccag ggctccacga gcaagcagca agccatgcct cttccaacgt ggtcaacagc
cagatgcggc t------ggg cttctcgggg gacatgtacg gacgagccga ccagtatggt
cacgttacga gcccaaggtc tgaccactat gcttcgaccc agt-tgcacg gctatggccc
catgaacatg aatatggccg ca---cacca cggagcaggg gccttctttc gatacatgag
gcagccgatc aaacaagagc ttatctgcaa gtggatcgaa ccggagcaac taacgaatcc
caaaaagtcg tgcaacaaaa cttttagcac gatgc-acga gcttgtgacc catctaacgg
tggagcatgt ggggggacca gagcagacga accacatttg cttctgggag nnnnnnnnnn
nnnnnnnnnn nnnnnnnnnn nnnnnnnnnn nnnnnnnnnn nnnnnnnnnn nnnnnnnnnn
nnnnnnnnnn nnnnnnnnnn nnnnnnnnnn nnn
>Cichlidae_Geophagus_iporangensis_1_1
ttggctccgg acagacggcg ttttcctccc aggcgcccgg ctacgcagca gctgccttgg
gacaccatca ccacccgact cacgttggct cttactccac ggcggctttc aactctacca
gggactttct cttcagaaat cggggttttg gggatgccac cgggg----c gcagcacagt
ctgttcgcct ccggaagttt cgcagggcca catggacact cagatgcagc ggggcacctg
ctcttcccag ggctccacga gcaagcagca agccatgcat cttccaacgt ggtcaacagc
cagatgcggc t------ggg cttctcgggg gacatgtacg gccgggccga ccagtatggc
cacgttacga gcccaaggtc tgaccactat gcttcaaccc agt-tacacg gctatggccc
catgaacatg aatatggccg ca---cacca cggagcaggg gccttctttc gatacatgag
gcagccgatc aaacaagagc ttatctgcaa gtggatcgaa ccggagcaac taacgaatcc
caaaaagtcg tgcaacaaaa cttttagcac gatgc-acga gcttgtgacc catctaacgg
tggagcatgt ggggggacca gagcagacga accacatttg cttctgggag nnnnnnnnnn
nnnnnnnnnn nnnnnnnnnn nnnnnnnnnn nnnnnnnnnn nnnnnnnnnn nnnnnnnnnn
nnnnnnnnnn nnnnnnnnnn nnnnnnnnnn nnn
>Cichlidae_Nandopsis_tetracanthus_2_1
ttggctccgg acagacggcg ttttcctccc aggcgcccgg ctacgcagca gctgccttgg
gacaccatca ccatccgact cacgttggct cttactccac ggcggctttc aactccacca
gggactttct cttcagaaat cggggttttg gggatgccac cgggg----c gcagcacagt
ctgttcgcct ccggaagttt cgcagggcca catggacact cagatgcagc ggggcacctg
ctcttcccag ggctccacga gcaagcagca agccatgcct cttccaacgt ggtcaacagc
cagatgcggc t------ggg cttctcgggg gacatgtacg gacgggccga ccagtatggc
cacgttacga gcccaaggtc tgaccactat gcttcaaccc agt-tgcacg gctatggccc
catgaacatg aatatggccg ca---cacca cggagcaggg gccttctttc gatacatgag
gcagccgatc aaacaagagc ttatctgcaa gtggatcgaa ccggagcaac taacgaatcc
aaaaaagtcg tgcaacaaaa cttttagcac gatgc-acga gcttgttacc catctaacgg
tggagcatgt ggggggacca gagcagacga accacatttg cttctgggag gactgctcca
gagaaggaaa gccattcaaa gccaaataca aacttgtaaa tca------- -------tat
cagagtacac accggtgaaa aaccctttcc gtg
>Cichlidae_Pterophyllum_leopoldi_1_1
ttggctccgg acagacggcg ttttcctccc aggcgcccgg ctacgcggca gctgccttgg
gacaccatca ccacccgact cacgttggct cttactccac ggcggctttc aactccacca
gggactttct cttcagaaat cggggttttg gggatgccac cgggg----c gcagcacagt
ctgttcgcct ccggaagttt cgcagggcca catggacact cagatgcagc ggggcacctg
ctcttcccag ggctccacga gcaagcagca agccatgcct cttccaacgt ggtcaacagc
cagatgcggc t------ggg cttctcgggg gacatgtacg gacgggccga ccagtatggc
cacgttacga gcccaaggtc tgaccactat gcttcaaccc agt-tgcacg gctatggccc
catgaacatg aatatggccg ca---cacca cggagcaggg gccttctttc gatacatgag
gcagccgatc aaacaagagc ttatctgcaa gtggatcgaa ccggagcaac taacgaatcc
taaaaagtcg tgcaacaaaa cttttagcac gatgc-acga gcttgtgacc catctaacgg
tggagcatgt ggggggacca gagcagacga accacatttg cttctgggag nnnnnnnnnn
nnnnnnnnnn nnnnnnnnnn nnnnnnnnnn nnnnnnnnnn nnnnnnnnnn nnnnnnnnnn
nnnnnnnnnn nnnnnnnnnn nnnnnnnnnn nnn
>Cichlidae_Biotoecus_opercularis_1_1
ttggctccgg acagactgcg ttttcctccc aggcgcccgg ctacgcagca gctgccttgg
gacaccatca ccacccgact cacgttggct cttactccac ggcggctttc aactctacca
gggactttct cttcagaaat cgggggtttg gggatgccac cgggg----c gcagcacagt
ctgttcgcct ccggaagttt cgcagggcca catggacact cagatgcagc ggggcacctg
ctcttcccag ggcttcacga gcaagcagcg agccatgcct catccaacgt ggtcaacagc
cagatgcggc t------ggg cttctcgggg gacatgtacg gacgggccga ccagtatggc
cacgttacga gcccaaggtc tgaccactat gcttcaactc agt-tgcacg gctatggccc
catgaacatg aatatggccg ca---cacca cggagcaggg gccttctttc gatacatgag
gcagccgatc aaacaagagc ttatctgcaa gtggatcgaa ccggagcaac taacgaatcc
caaaaagtcg tgcaacaaaa ctttcagcac gatgc-acga gcttgtgacc catctaacgg
tggagcatgt ggggggacca gagcagacga accacgtttg cttctgggag nnnnnnnnnn
nnnnnnnnnn nnnnnnnnnn nnnnnnnnnn nnnnnnnnnn nnnnnnnnnn nnnnnnnnnn
nnnnnnnnnn nnnnnnnnnn nnnnnnnnnn nnn
>Cichlidae_Crenicichla_lepidota_1_1
ttggctccgg acagacggcg ttttcctccc aggcgcccgg ctacgcagca gctgccttgg
gacaccatca ccacccgact cacgttggct cttactccac ggcggctttc aactctacca
gggactttct cttcagaaat cggggttttg gggatgccac cgggg----c gcagcacagt
cttttcgcct ccggaagttt cgcagggcca catggacact cagatgcagc ggggcacctg
ctcttcccag ggctccacga gcaagcagca agccatgcct cttccaacgt ggtcaacagc
cagatgcggc t------ggg cttctcgggg gacatgtacg gacgggctga ccagtatggc
cacgttacga gcccaaggtc tgaccactat gcttcaaccc agt-tgcacg gctatggccc
catgaacatg aatatggccg ca---cacca cggagcaggg gccttctttc gatacatgag
gcagccgatc aaacaagagc ttatctgcaa gtggatcgaa ccggagcaac taacgaatcc
caaaaagtcg tgcaacaaaa cttttagcac gatgc-acga gcttgtgacc catctaacgg
tggagcatgt ggggggacca gagcagacga accacgtttg ctnnnnnnnn nnnnnnnnnn
nnnnnnnnnn nnnnnnnnnn nnnnnnnnnn nnnnnnnnnn nnnnnnnnnn nnnnnnnnnn
nnnnnnnnnn nnnnnnnnnn nnnnnnnnnn nnn
>Cichlidae_Theraps_irregularis_1_1
ttggctccgg acagacggcg ttttcctccc aggcgcccgg ctacgcagca gctgccttgg
gacaccatca ccacccgact cacgttggct cttactccac ggcggctttc aactccacca
gggactttct cttcagaaat cggggttttg gggatgccac cgggg----c gcagcacagt
ctgttcgcct ccggaagttt cgcagggcca catggacact cagatgcagc ggggcacctg
ctcttcccag ggctccacga gcaagcagca agccatgcct cttccaacgt ggtcaacagc
cagatgcggc t------ggg cttctcgggg gacatgtacg gacgggccga ccagtatggc
cacgttacga gcccaaggtc tgaccactat gcttcaaccc agt-tgcatg gctatggccc
catgaacatg aatatggccg ca---cacca cggagcaggg gccttctttc gatacatgag
gcagccgatc aaacaagagc ttatctgcaa gtggatcgaa ccggagcaac taacgaatcc
caaaaagtcg tgcaacaaaa cttttagcac gatgc-acga gcttgtgacc catctaacgg
tggagcatgt ggggggacca gagcagacga accacatttg cttctgggag gactgctcca
gagaaggaaa gccattcaaa gccaaataca aacttgtaaa tca------- -------tat
cagagtacac accggtgaaa aaccctttcc gtg
>Apteronotidae_Apteronotus_albifrons_1_1
tttgctttag atgg------ ttttccttcc cgggaac--- ---------- attcttccca
aaaacaaaca tgattcgatt -------gct ctggtccccc a------acg tgttccacgg
tgag------ ----atgggt cacaagctcg tgcatggtgc tgaaagtttt gttgcacgac
tttttcgggt tagtgagttg ctccggttca -------atc cacttgcaga tgagctcttg
tttgatcggt tgcctcatgt aacggaaaaa ggcc------ ccagcaccgt gatgagcagc
catgttcatg ttcatggggc cgtagccgtg caactgtgcc gacgtgtag- ------tgct
ccgatctggg gctcgtgaca tggccgtact gatctgccct accgtacatg tctccggaaa
aacccaagcg catctgactg tt---cacca cgttcgagga cgcgtgcgtc gccgcttgct
cgtgcagtcc cgggaaaagc aggtgtccag cagcatcgga ---gtgtcca tgtgggcccg
cgaaacttcc agctgcggag gcgaaaagac tgtgctgcgc gctggtggcg tctccga---
---------- ---agcctcg gttccgaaac agaaagtccc gggtcgagtt gaaagccgcg
gtggaataag aactgacatg agtggggtgg tgatggtgtc ccaaggctgc ggctgcgtag
ccgggtgcct gcgaggaaaa cgccgtttgc ccg
>Cichlidae_Amphilophus_istlanus_1_1
ttggctccgg acagacggcg ttttcctccc aggcgcccgg ctacgcagca gctgccttgg
gacaccatca ccacccgact cacgttggct cttactccac ggcggctttc aactccacca
gggactttct cttcagaaat cggggttttg gggatgccac cgggg----c gcagcacagt
ctgttcgcct ccggaagttt cgcagggcca catggacact cagatgcagc ggggcacctg
ctcttcccag ggctccacga gcaagcagca agccatgcct cttccaacgt ggtcaacagc
cagatgcggc t------ggg cttctcgggg gacatgtacg gacgggccga ccagtatggc
cacgttacga gcccaaggtc tgaccactat gcttcaaccc agt-tgcacg gctatggccc
catgaacatg aatatggccg ca---cacca cggagcaggg gccttctttc gatacatgag
gcagccgatc aaacaagagc ttatctgcaa gtggatcgaa ccggagcaac taacgaatcc
caaaaagtcg tgcaacaaaa cttttagcac gatgc-acga gcttgtgacc catctaacgg
tggagcatgt ggggggacca gagcagacga accacatttg cttctgggag gactgcgcca
gagaaggaaa gccattcaaa gccaaataca aacttgtaaa tca------- -------tat
cagagtacac accggtgaaa aaccctttcc gtg
>Cichlidae_Caquetaia_kraussii_2_1
ttggctccgg acagacggcg ttttcctccc aggcgcccgg ctacgcagca gctgccttgg
gacaccatca ccacccgact cacgttggct cttactccac ggcggctttc aactccacca
gggactttct cttcagaaat cggggttttg gggatgccac cgggg----c gcagcacagt
ctgttcgcct ccggaagttt cgcagggcca catggacact cagatgcagc ggggcacctg
ctcttcccag ggctccacga gcaagcagca agccatgcct cttccaacgt ggtcaacagc
cagatgcggc t------ggg cttctcgggg gacatgtacg gacgggccga ccagtatggc
cacgttacga gcccaaggtc tgaccactat gcttcaaccc agt-tgcacg gctatggccc
catgaacatg aatatggccg ca---cacca cggagcaggg gccttctttc gatacatgag
gcagccgatc aaacaagagc ttatctgcaa gtggatcgaa ccggagcaac taacgaatcc
caaaaagtcg tgcaacaaaa cttttagcac gatgc-acga gcttgtgacc catctaacgg
tggagcatgt ggggggacca gagcagacga accacatttg cttctgggag gactgctcca
gagaaggaaa gccattcaaa gccaaataca aacttgtaaa tca------- -------tat
cagagtacac accggtgaaa aaccctttcc gtg
>Cichlidae_Paraneetroplus_bulleri_1_1
ttggctccgg acagacggcg ttttcctccc aggcgcccgg ctacgcagca gctgccttgg
gacaccatca ccacccgact cacgttggct cttactccac ggcggctttc aactccacca
gggactttct cttcagaaat cggggttttg gggatgccac cgggg----c gcagcacagt
ctgttcgcct ccggaagttt cgcagggcca catggacact cagatgcagc ggggcacctg
ctcttcccag ggctccacga gcaagcagca agccatgcct cttccaacgt ggtcaacagc
cagatgcggc t------ggg cttctcgggg gacatgtacg gacgggccga ccagtatggc
cacgttacga gcccaaggtc tgaccactat gcttcaaccc agt-tgcatg gctatggccc
catgaacatg aatatggccg ca---cacca cggagcaggg gccttctttc gatacatgag
gcagccgatc aaacaagagc ttatctgcaa gtggatcgaa ccggagcaac taacgaatcc
caaaaagtcg tgcaacaaaa cttttagcac gatgc-acga gcttgtgacc catctaacgg
tggagcatgt ggggggacca gagcagacga accacatttg cttctgggag gactgctcca
gagaaggaaa gccattcaaa gccaaataca aacttgtaaa tca------- -------tat
cagagtacac accggtgaaa aaccctttcc gtg
>Cichlidae_Thorichthys_maculipinnis_1_1
ttggctccgg acagacggcg ttttcctccc aggcgcccgg ctacgcagca gctgccttgg
gacaccatca ccacccgact cacgttggct cttactccac ggcggctttc aactccacca
gggactttct cttcagaaat cggggttttg gggatgccac cgggg----c gcagcacagt
ctgttcgcct ccggaagttt cgcagggcca catggacact cagatgcagc ggggcacctg
ctcttcccag ggctccacga gcaagcagca agccatgcct cttccaacgt ggtcaacagc
cagatgcggc t------ggg cttctcgggg gacatgtacg gacgggccga ccagtatggc
cacgttacga gcccaaggtc tgaccactat gcttcaaccc agt-tgcatg gctatggccc
catgaacatg aatatggccg ca---cacca cggagcaggg gccttctttc gatacatgag
gcaaccgatc aaacaagagc ttatctgcaa gtggatcgaa ccggagcaac taacgaatcc
caaaaagtcg tgcaacaaaa cttttagcac gatgc-acga gcttgtgacc catctaacgg
tggagcatgt ggggggacca gaacagacga accacatttg cttttgggag gactgctcca
gagaaggaaa gccattcaaa gccaaataca aacttgtaaa tca------- -------tat
cagagtacac acgggtgaaa aaccctttcc gtg
>Cichlidae_Thorichthys_meeki_2_1
ttggctccgg acagacggcg ttttcctccc aggcgcccgg ctacgcagca gctgccttgg
gacaccatca ccacccgact cacgttggct cttactccac ggcggctttc aactccacca
gggactttct cttcagaaat cggggttttg gggatgccac cgggg----c gcagcacagt
ctgttcgcct ccggaagttt cgcagggcca catggacact cagatgcagc ggggcacctg
ctcttcccag ggctccacga gcaagcagca agccatgcct cttccaacgt ggtcaacagc
cagatgcggc t------ggg cttctcgggg gacatgtacg gacgggccga ccagtatggc
cacgttacga gcccaaggtc tgaccactat gcttcaaccc agt-tgcatg gctatggccc
catgaacatg aatatggccg ca---cacca cggagcaggg gccttctttc gatacatgag
gcaaccgatc aaacaagagc ttatctgcaa gtggatcgaa ccggagcaac taacgaatcc
caaaaagtcg tgcaacaaaa cttttagcac gatgc-acga gcttgtgacc catctaacgg
tggagcatgt ggggggacca gagcagacga accacatttg cttttgggag gactgctcca
gagaaggaaa gccattcaaa gccaaataca aacttgtaaa tca------- -------tat
cagagtacac acgggtgaaa aaccctttcc gtg
>Eleotridae_Gobiomorus_dormitor_1_1
tgggctccgg gcagaccgcc ttctcgtccc aagcgcccgg ctac------ gctgctttag
gacaccacca ccacgcgacc cacgttggct cttactccac a------ttc aactccacac
gggactttct gtttagaaat cgggggtttg gagacgctgc cgggg----c acagcacagt
ttatttgcgt caggaagttt ccccgggcca catggacact ctgaagcggc ggggcacctg
cttttccccg ggctgcacga acaagcg--- ------tcgt cgtcgaatgt ggtcaacagc
cagatgcgct t------ggg cttctccggg gatgtgtacg gacgagccga gcagtacggc
catgtcacca gtccgcggtc cgaccactac gcgtccacac aac-tgcacg gatatggccc
catgaacatg aatatggccg cggcgcacca tggagctggg gccttcttta gatacatgag
gcagcccatc aaacaggagc tcatctgtaa gtggattgaa cctgagcagt taagcaaccc
caagaagtcg tgcaacaaaa ctttcagcac catgc-acga gctggtcacc catctaacgg
tggaacacgt ggggggacca gagcagacaa accacatctg cttctgggag gagtgctcca
gagaggggaa acctttcaaa gccaaataca aactggtcaa tca------- -------tat
ccgagtgcac acaggggaga aaccctttcc gtg
>Gymnotidae_Gymnotus_cylindricus_1_1
ttggctttgg aggg------ ttttccttct cgggaac--- ---------- actcttccca
aaagcagata tgattcgact -------gtt ctggtcctcc g------acg tgttccacgg
tgag------ ----atgggt cacaagctcg tgcatggtgc taaaagtttt gttgcacgac
tttttcgggt tagtgagttg ctccggttca -------atc cacttgcaga tgagctcttg
tttgatcggt tgtctcatgt aacggaaaaa ggcc------ ccagccccgt gatgggcagc
catattcatg ttcatggggc cgtaaccgtg caactgtgtc gatgcgtag- ------tgct
ccgacctcgg gcttgtaaca tggccgtact gatcggccct accatacatg tccccggaaa
agcccaagcg catctgactg tt---cacca cgttcgagga cgcgtgcgtc gccgcttgct
cgtgcagtcc cgggaaaagc aggtgtccag cagcatcgga ---gtgtcca tgtggccccg
cgaaacttcc agctgcagag gcgaaaagac tgtgttgcgc gctggtggcg tctccga---
---------- ---agcctcg gttccgaaac agaaagtccc gggtggagtt gaaagccgct
gtggagtagg agctgacatg aggcgcgtga tgatggtgtc ccaaggctgc ggccgcgtag
ccgggtgcct gcgaggaaaa cgccgtttgc ccg
>Apteronotidae_Adontosternarchus_clarkae_1_1
nnnnnnnnnn nnnnnnnnnn nnnnnnnnnn nnnnnnnnnn nnnnnnnnnn nttcttccca
aaaacaaaca tgattcgatt -------gct ctggtccccc a------acg tgttccacgg
tgag------ ----gtgggt cacaagctcg tgcatggngc tgaaagtttt gttgcntgac
tttttcgggt tagttagttg ctccggttca -------atc cacttgcaga tganctcttg
tttgatcggt tgcctcatgt aacggaaaaa ggcc------ ccagcaccgt gatgagcagc
catgttcatg ttcatggggc cgtagccgtg taactgtgcc gacgtgtag- ------tgct
ctgatctggg gctcgtgaca tggccgtact gatctgccct accgtacatg tctccggaaa
aacctaagcg catctgactg tt---cacca cgttcgagga cgcgtgcgtc gccgcttgct
cgtgcagtcc cgggaaaagc aggtgtccag cancatcnna ---ntgtccn tgtggncccg
cgaaacttcc agctgcggag gcgaaaagac tttgatgcgc gctggtggcg tgtccga---
---------- ---agcccag attccgaaac agaaagtccc gggtcgagtt gaatgcctcc
cttgaannnn nnnnnnnnnn nnnnnnnnnn nnnnnnnnnn nnnnnnnnnn nnnnnnnnnn
nnnnnnnnnn nnnnnnnnnn nnnnnnnnnn nnn
>Apteronotidae_Adontosternarchus_nebulosus_1_1
nnnnnnnnnn nnnnnnnnnn nnnnnnnnnn nnnnnnnnnn nnnnnnnnnn nttcttccca
aaaacaaaca tgattcgatt -------gct ctggtccccc a------acg tgttccacgg
tgag------ ----gtgggt cacaagctcg tgcatggtgc tgaaagtttt gttgcatgac
tttttcgggt tagttagttg ctccggttca -------atc cacttgcaga tgagctcttg
tttgatcggt tgcctcatgt aacggaaaaa ggcc------ ccagcaccgt gatgagcagc
catgttcatg ttcatggggc cgtagccgtg taactgtgcc gacgtgtag- ------tgct
ctgatctggg gctcgtgaca tggccgtact ggtctgccct accgtacatg tctccggaaa
aacctaagcg catctgactg tt---cacca cgttcgagga cgcgtgcgtc gccgcttgct
cgtgcagtcc cgggaaaagc aggtgtccag cagcatcgga ---gtgtcca tgtgggcccg
cgaaacttcc agctgcggag gcgaaaagac tgtgctgcgc gctggtggcg tctccga---
---------- ---agcctcg attccgaaac agaaagtccc gggtcgagtt gaaagccgcg
gtggaannnn nnnnnnnnnn nnnnnnnnnn nnnnnnnnnn nnnnnnnnnn nnnnnnnnnn
nnnnnnnnnn nnnnnnnnnn nnnnnnnnnn nnn
>Apteronotidae_Apteronotus_anu_1_1
nnnnnnnnnn nnnnnnnnnn nnnnnnnnnn nnnnnnnnnn nnnnnnnnnn nttcttccca
aaaacmaaca tgattcgatt -------gct ctggtccccc a------acg tgttccacgg
tgag------ ----atgggt cacaagctcg tgcatggtgc tgaaagtttt gttgcatgac
tttttcgggt tagttagttg ctccggttca -------atc cacttgcaga tgagctcttg
tttgatcggt tgcctcatgt aacggaaaaa ggcc------ ccagcaccgt gatgagcagc
catgttcatg ttcatggggc cgtaaccgtg taactgtgcc gacgtgtag- ------tgct
ctgatctggg gctcgtgaca tggccgtact ggtctgccct accgtacatg tctccggaaa
aacctaagcg catctgactg tt---cacca cgttcgagga cgcgtgcgtc gccgcttgct
cgtgcagtcc cgggaaaagc aggtgtccag cagcatcgga ---gtgtcca tgtgggcccg
cgaaacttcc agctgcggag gcgaaaagac tgtgctgcgc gctggtggcg tctccga---
---------- ---agcctcg attccgaaac agaaagtccc gggtcgagtt gaaagccgcg
gtggaannnn nnnnnnnnnn nnnnnnnnnn nnnnnnnnnn nnnnnnnnnn nnnnnnnnnn
nnnnnnnnnn nnnnnnnnnn nnnnnnnnnn nnn
>Apteronotidae_Apteronotus_bonapartii_1_1
nnnnnnnnnn nnnnnnnnnn nnnnnnnnnn nnnnnnnnnn nnnnnnnnnn nttcttccca
aaaacaaaca tgattcgatt -------gct ctggtccccc a------acg tgttccacgg
tgag------ ----atgggt cacaagctcg tgcatggtgc tgaaagtttt gttgcatgac
tttttcgggt tagttagttg ctccggttca -------atc cacttgcaga tgagctcttg
tttgatcggc tgcctcatgt aacggaaaaa ggcc------ ccagcaccat gatgagcagc
catgttcatg ttcatggggc cgtagccgtg taactgtgcc gacgtgtag- ------tgct
ctgatctggg gctcgtgaca tggccgtact gatctgccct accgtacatg tctccggaaa
aacctaagcg catctgactg tt---cacca cgttcgagga cgcgtgcgtc gccgcttgct
cgtgcagtcc cgggaaaagc aggtgtccag cagcatcgga ---gtgtcca tgtgggcccg
cgaaacttcc agctgcggag gcgaaaagac tgtgctgcgc gctggtggcg tctccga---
---------- ---agcctcg attccgaaac agaaagtccc gggtcgagtt gaaagccgcg
gtggaannnn nnnnnnnnnn nnnnnnnnnn nnnnnnnnnn nnnnnnnnnn nnnnnnnnnn
nnnnnnnnnn nnnnnnnnnn nnnnnnnnnn nnn
>Apteronotidae_Apteronotus_eschmeyeri_1_1
nnnnnnnnnn nnnnnnnnnn nnnnnnnnnn nnnnnnnnnn nnnnnnnnnn nttcttccca
aaaacaaaca tgattcgatt -------gct ctggtccccc a------acg tgttccacgg
tgag------ ----atgggt cacaagctcg tgcatggtgc tgaaagtttt gttgcatgac
tttttcgggt tagttagttg ctccggttca -------atc cacttgcaga tgagctcttg
tttgatcggt tgcctcatgt aacggaaaaa ggcc------ ccagcaccgt gatgagcagc
catgttcatg ttcatggggc cgtagccgtg taactgtgcc gacgtgtag- ------tgct
ctgatctggg gctcgtgaca tggccgtact gatctgccct accgtacatg tctccggaaa
aacctaagcg catctgactg tt---cacca cgttcgagga cgcgtgcgtc gccgcttgct
cgtgcagtcc cgggaaaagc aggtgtccag cagcatcgga ---gtgtcca tgtgggcccg
cgaaacttcc agctgcggag gcgaaaagac tgtgctgcgc gctggtggcg tctccga---
---------- ---agcctcg gttccgaaac agaaagtccc gggtcgagtt gaaagccgcg
gtggaannnn nnnnnnnnnn nnnnnnnnnn nnnnnnnnnn nnnnnnnnnn nnnnnnnnnn
nnnnnnnnnn nnnnnnnnnn nnnnnnnnnn nnn
>Apteronotidae_Apteronotus_mariae_1_1
nnnnnnnnnn nnnnnnnnnn nnnnnnnnnn nnnnnnnnnn nnnnnnnnnn nttcttccca
aaaacaaaca tgattcgatt -------gct ctggtccccc a------acg tgttccacgg
tgag------ ----atgggt cacaagctcg tgcatggtgc tgaaagtttt gttgcatgac
tttttcgggt tagttagttg ctccggttca -------atc cacttgcaga tgagctcttg
tttgatcggt tgcctcatgt aacggaaaaa ggcc------ ccagcaccgt gatgagcagc
catgttcatg ttcatggggc cgtagccgtg taactgtgcc gacgtgtag- ------tgct
ctgatctggg gctcgtgaca tggccgtact gatctgccct accgtacatg tctccggaaa
aacctaagcg catctgactg tt---cacca cgttcgagga cgcgtgcgtc gccgcttgct
cgtgcagtcc cgggaaaagc aggtgtccag cagcatcgga ---gtgtcca tgtgggcccg
cgaaacttcc agctgcggag gcgaaaagac tgtgctgcgc gctggtggcg tctccga---
---------- ---agcctcg attccgaaac agaaagtccc gggtcgagtt gaaagccgcg
gtggaannnn nnnnnnnnnn nnnnnnnnnn nnnnnnnnnn nnnnnnnnnn nnnnnnnnnn
nnnnnnnnnn nnnnnnnnnn nnnnnnnnnn nnn
>Apteronotidae_Compsaraia_samueli_1_1
nnnnnnnnnn nnnnnnnnnn nnnnnnnnnn nnnnnnnnnn nnnnnnnnnn nttcttccca
aaaacaaaca tgattcgatt -------gct ctggtccccc a------acg tgttccacgg
tgag------ ----atgggt cacaagctcg tgcatggtgc tgaaagtttt gttgcacgac
tttttcgggt tagtgagttg ctccggttca -------atc cacttgcaga tgagctcttg
tttgatcggt tgcctcatgt aacggaaaaa ggcc------ ccagcaccat gatgagcagc
catgttcatg ttcatggggc cgtagccgtg caactgtgcc gacgtgtag- ------tgct
ccgatctggg gctcgtgaca tggccgtact gatctgccct accgtacatg tctccggaaa
aacccaagcg catctgactg tt---cacca cgttcgagga cgcgtgcgtc gccgcttgct
cgtgcagtcc cgggaaaagc aggtgtccag cagcatcgga ---gtgtcca tgtgggcccg
cgaaacttcc agctgcggag gcgaaaagac tgtgctgcgc gctggtggcg tctccga---
---------- ---agcctcg attccgaaac agaaagtccc gggtcgagtt gaaagccgcg
gtggaatagg agctgacatg agtggagtgg tgatggtgtc ccaaggctgc ggctgcgtag
ccgggtgcct gcgaggaaaa cgccgtttgc ccg
>Apteronotidae_Megadontognathus_kaitukaensis_1_1
nnnnnnnnnn nnnnnnnnnn nnnnnnnnnn nnnnnnnnnn nnnnnnnnnn nttcttccca
aaaacaaaca tgattcgatt -------gct ctggtccccc a------acg tgttccacgg
tgag------ ----atgggt cacaagctcg tgcatggtgc tgaaagtttt gttgcatgac
tttttcgggt tagttagttg ctccggttca -------atc cacttgcaga tgagctcttg
tttgatcggt tgcctcatgt aacggaaaaa ggcc------ ccagcaccgt gatgagcagc
catgttcatg ttcatggggc cgtagccgtg taactgtgcc gacgtgtag- ------tgct
ctgatctggg gctcgtgaca tggccgtact gatctgccct accgtacatg tctccggaaa
aacctaagcg catctgactg tt---cacca cgttcgagga cgcgtgcgtc gccgcttgct
cgtgcagtcc cgggaaaagc aggtgtccag cagcatcgga ---gtgtcca tgtgggcccc
cgaaacttcc agctgcggag gcgaaaagac tgtgctgcgc gctggtggcg tctccga---
---------- ---agcctcg gttccgaaac aaaaagtccc gggtcgagtt gaaagccgcg
gtggaannnn nnnnnnnnnn nnnnnnnnnn nnnnnnnnnn nnnnnnnnnn nnnnnnnnnn
nnnnnnnnnn nnnnnnnnnn nnnnnnnnnn nnn
>Apteronotidae_Melanosternarchus_amaru_1_1
nnnnnnnnnn nnnnnnnnnn nnnnnnnnnn nnnnnnnnnn nnnnnnnnnn nttcttccca
aaaacaaaca tgattcgatt -------gct ctggtccccc a------acg tgttccacgg
tgag------ ----atgggt cacaagctcg tgcatggtgc tgaaagtttt gttgcatgac
tttttcgggt tagttagttg ctccggttca -------atc cacttgcaga tgagctcttg
tttgatcggt tgcctcatgt aacggaaaaa ggcc------ ccagcaccat gatgagcagc
catgttcatg ttcatggggc cgtagccgtg taactgtgcc gacgtgtaa- ------tgct
ctgatctggg gctcgtgaca tggccgtatt gatctgccct accgtacatg tctccggaaa
aacctaagcg catctgactg tt---cacca cgttcgagga cgcgtgcgtc gccgcttgct
cgtgcagtcc cgggaaaagc aggtgtccag cagcatcgga ---gtgtcca tgtgggcccg
cgaaacttcc agctgcggag gcgaaaagac tgtgctgcgc gctggtggcg tctccga---
---------- ---agcctcg attccgaaac agaaagtccc gggtcgagtt gaaagccgcg
gtggaannnn nnnnnnnnnn nnnnnnnnnn nnnnnnnnnn nnnnnnnnnn nnnnnnnnnn
nnnnnnnnnn nnnnnnnnnn nnnnnnnnnn nnn
>Apteronotidae_Platyurosternarchus_macrostoma_1_1
tttgctttaa atgg------ ttttccttcc cgggaac--- ---------- attcttccca
aaaacaaaca tgattcgatt -------gct ctggtccccc a------acg tgttccacgg
tgag------ ----atgggt cacaagctcg tgcatggtgc tgaaagtttt gttgcacgac
tttttcgggt tagtgagttg ctccggttca -------atc cacttgcaga tgagctcttg
tttgatcggt tgcctcatgt aacggaaaaa ggcc------ ccagcaccgt gatgagcagc
catgttcatg ttcatggggc cgtagccgtg caactgtgcc gacgtgtag- ------tgct
ccgatctggg gctcgtgaca tggccgtact gatctgccct accgtacatg tctccggaaa
aacccaagcg catctgactg tt---cacca cgttcgagga cgcgtgcgtc gccgcttgct
cgtgcagtcc cgggaaaagc aggtgtccag cagcatcgga ---gtgtcca tgtgggcccg
cgaaacttcc agccgcggag gcgaaaagac tgtgctgcgc gctggtggcg tctccga---
---------- ---agcctcg attccgaaac agaaagtccc gggtcgagtt gaaagccgcg
gtggaatagg agctgacatg agtggggtgg tgatggtgtc ccaaggctgc ggctgcgtag
ccgggtgcct gcgaggaaaa cgccgtttgc ccg
>Apteronotidae_Sternarchella_calhamazon_1_1
nnnnnnnnnn nnnnnnnnnn nnnnnnnnnn nnnnnnnnnn nnnnnnnnnn nttcttccca
aaaacaaaca tgattcgatt -------gct ctggtccccc a------acg tgttccacgg
tgag------ ----atgggt cacaagctcg tgcatggtgc tgaaagtttt gttgcatgac
tttttcgggt tagttagttg ctccggttca -------atc cacttgcaga tgagctcttg
tttgatcggt tgcctcatgt aacggaaaaa ggcc------ ccagcaccat gatgagcagc
catgttcatg ttcatggggc cgtacccgtg taactgtgcc gacgtgtag- ------tgct
ctgatctggg gctcgtgaca tggccgtact gatctgccct accgtacatg tctccggaaa
aacctaaacg catctgactg tt---cacca cgttcgagga cgcgtgcgtc gccgcttgct
cgtgcagtcc cgggaaaagc aggtgtccgg cagcatcgga ---gtgtcca tgtgggcccg
cgaaacttcc agctgcggan gcgaaaagac tgtgctgcgc gctggtggcg tctccga---
---------- ---agcctcn attccgaaac agaaagtccc gggtcgagtt gaaagctgcg
gtggaannnn nnnnnnnnnn nnnnnnnnnn nnnnnnnnnn nnnnnnnnnn nnnnnnnnnn
nnnnnnnnnn nnnnnnnnnn nnnnnnnnnn nnn
>Apteronotidae_Sternarchella_duccis_1_1
nnnnnnnnnn nnnnnnnnnn nnnnnnnnnn nnnnnnnnnn nnnnnnnnnn nttcttccca
aaaacaaaca tgattckatt -------gct ctggtccccc a------acg tgttccacgg
tgag------ ----atgggt cacaagctcg tgcatggtgc tgaaagtttt gttgcatgac
tttttcnggg tagttagttg ctccggttca -------atc cacttgcaga tgagctcttg
tttgatcggt tgcctcatgt nacggaaaaa ggcc------ ccagcaccat gatgagcagc
catgttcatg ttcatggggc cgtagccgtg taactgtgcc gacgtgtag- ------tgct
ctgatctggg gctcgtgaca tggccgtact gatctgccct accgtacatg tctccggaaa
aacctaagcg catctgactg tt---cacca cgttcgagga cgcgtgcgtc gccgcttgct
cgtgcagtcc cgggaaaagc aggtgtccag cagcatcgga ---gtgtcca tgtgggcccg
cgaaacttcc agctgcggag gcgaaaagac tgtgctgcgc gctggtggcg tctccga---
---------- ---agcctcg attccgaaac agaaagtccc gggtcgagtt gaaagccgcg
gtggaannnn nnnnnnnnnn nnnnnnnnnn nnnnnnnnnn nnnnnnnnnn nnnnnnnnnn
nnnnnnnnnn nnnnnnnnnn nnnnnnnnnn nnn
>Apteronotidae_Sternarchella_raptor_1_1
nnnnnnnnnn nnnnnnnnnn nnnnnnnnnn nnnnnnnnnn nnnnnnnnnn nttcttccca
aaaacaaaca tgattcgatt -------gct ctggtccccc a------acg tgttccacgg
tgag------ ----atgggt cacaagctcg tgcatggtgc tgaaagtttt gttgcatgac
tttttcgggt tagttagttg ctccggttca -------atc cacttgcaga tgagctcttg
tttgatcggt tgcctcatgt aacggaaaaa ggcc------ ccagcaccat gatgagcagc
catgttcatg ttcatggggc cgtagccgtg taactgtgcc gacgtgtag- ------tgct
ctgatctggg gctcgtgaca tggccgtact gatctgccct accgtacatg tctccggaaa
aacctaagcg catctgactg tt---cacca cgttcgagga cgcgtgcgtc gccgcttgct
cgtgcagtcc cgggaaaagc aggtgtccag cagcatcgga ---gtgtcca tgtgggcccg
cgaaacttcc agctgcggag gcgaaaagac tgtgctgcgc gctggtggcg tctccga---
---------- ---agcctcg attccgaaac agaaagtccc gggtcgagtt gaaagccgcg
gtggaannnn nnnnnnnnnn nnnnnnnnnn nnnnnnnnnn nnnnnnnnnn nnnnnnnnnn
nnnnnnnnnn nnnnnnnnnn nnnnnnnnnn nnn
>Apteronotidae_Sternarchogiton_labiatus_1_1
nnnnnnnnnn nnnnnnnnnn nnnnnnnnnn nnnnnnnnnn nnnnnnnnnn nttcttccca
aaaacaaaca tgattcgatt -------gct ctggtccccc a------acg tgttccacgg
tgag------ ----atgggt cacaagctcg tgcatggtgc tgaaagtttt gttgcatgac
tttttcgggt tagttagttg ctccggttca -------atc cacttgcaga tgagctcttg
tttgatcggc tgcctcatgt aacggaaaaa ggcc------ ccagcaccat gatgagcagc
catgttcatg ttcatggggc cgtagccgtg taactgtgcc gacgtgtag- ------tgct
ctgatctggg gctcgtgaca tggccgtact gatctgccct accgtacatg tctccggaaa
aacctaagcg catctgactg tt---cacca cgttcgagga cgcgtgcgtc gccgcttgct
cgtgcagtcc cgggaaaagc aggtgtccag cagcatcgga ---gtgtcca tgtgggcccg
cgaaacttcc agctgcggag gcgaaaagac tgtgctgcgc gctggtggcg tctccga---
---------- ---agcctcg attccgaaac agaaagtccc gggtcgagtt gaaagccgcg
gtggaannnn nnnnnnnnnn nnnnnnnnnn nnnnnnnnnn nnnnnnnnnn nnnnnnnnnn
nnnnnnnnnn nnnnnnnnnn nnnnnnnnnn nnn
>Apteronotidae_Sternarchogiton_porcinum_1_1
nnnnnnnnnn nnnnnnnnnn nnnnnnnnnn nnnnnnnnnn nnnnnnnnnn nttcttccca
aaaacaaaca tgattcgatt -------gct ctggtccccc a------acg tgttccacgg
tgag------ ----atgggt cacaagctcg tgcatggtgc tgaaagtttt gttgcatgac
tttttcgggt tagttagttg ctccggttca -------atc cacttgcaga tgagctcttg
tttgatcggt tgcctcatgt aacggaaaaa ggcc------ ccagcaccat gatgagcagc
catgttcatg ttcatggggc cgtagccgtg taactgtgcc gacgtgtag- ------tgct
ctgatctggg gctcgtgaca tggccgtact gatctgccct accgtacatg tctccggaaa
aacctaagcg catctgactg tt---cacca cgttcgagga ygcgtgcgtc gccgcttgct
cgtgcagtcc cgggaaaagc aggtgtccag cagcatcgga ---gtgtcca tgtgggcccg
cgaaacttcc agctgcggag gcgaaaagac tgtgctgcgc gctggtggcg tctccga---
---------- ---agcctcg attccgaaac agaaagtccc gggtcgagtt gaaagccgcg
gtggaannnn nnnnnnnnnn nnnnnnnnnn nnnnnnnnnn nnnnnnnnnn nnnnnnnnnn
nnnnnnnnnn nnnnnnnnnn nnnnnnnnnn nnn
>Apteronotidae_Sternarchorhamphus_muelleri_1_1
nnnnnnnnnn nnnnnnnnnn nnnnnnnnnn nnnnnnnnnn nnnnnnnnnn nttcttcccr
aaaacaaaca tgattcgact -------gct ctggtccccc a------acg tgttccacgg
kgag------ ----atggrt cgcgagctcg tgcatggtgc taaaagtttt gttgcatgac
tttttcgggt tagttagttg ctccggttca -------atc cacttacaga tgagctcttg
tttgatcggt tgcctcatgt aacggaaaaa ggcc------ ccagctccgt gatgggcggc
catgttcatg ttcatagggc cgtagccgtg taactgtgcc gacgtgtag- ------tgct
ctgatctggg gctcgtgaca tggccgtact gatcagccct accgtacatg tctccggaaa
accctaagcg catctgactg tt---cacca cgttcgagga cgcgtgcgtc gccgcttgct
cgtgcagtcc cgggaaaagc aggtgtccag cagcatcgga ---gtgtccg tgtgggcccg
cgaaacttcc agctgcggag gcraaaagac tgtgctgcgc gctggtggcg tctccga---
---------- ---agcctcg attccgaaac agaaagtccc gggtygagtt gaaagccgcg
gttgagnnnn nnnnnnnnnn nnnnnnnnnn nnnnnnnnnn nnnnnnnnnn nnnnnnnnnn
nnnnnnnnnn nnnnnnnnnn nnnnnnnnnn nnn
>Apteronotidae_Sternarchorhynchus_marreroi_1_1
nnnnnnnnnn nnnnnnnnnn nnnnnnnnnn nnnnnnnnnn nnnnnnnnnn nttcttccca
aaaacaaaca tgattcgatt -------gct ctggtccccc a------acg tgttccacgg
tgag------ ----atgggt cacaagctcg tgcatggtgc tgaaagtttt gttgcatgac
tttttcgggt tagttagttg ctccggttca -------atc cacttgcaga tgagctcttg
tttgatcggt tgcctcatgt aacggaaaaa ggcc------ ccagcaccat gatgagcagc
catgttcatg ttcatggggc cgtagccgtg taactgtgcc gacgtgtag- ------tgct
ctgatctggg gctcgtgaca tggccgtact gatctgccct accgtacatg tctccggaaa
aacctaagcg catctgactg tt---cacca cgttcgagga cgcgtgcgtc gccgcttgct
cgtgcagtcc cgggaaaagc aggtgtccag cagcatcgga ---gtgtcca tgtgggcccg
cgaaacttcc agctgcggag gcgaaaagac tgtgctgcgc gctggtggcg tctccga---
---------- ---agcctcg attccgaaac agaaagtccc gggtcgagtt gaaagccgcg
gtggaannnn nnnnnnnnnn nnnnnnnnnn nnnnnnnnnn nnnnnnnnnn nnnnnnnnnn
nnnnnnnnnn nnnnnnnnnn nnnnnnnnnn nnn
>Apteronotidae_Sternarchorhynchus_mormyrus_1_1
nnnnnnnnnn nnnnnnnnnn nnnnnnnnnn nnnnnnnnnn nnnnnnnnnn nttcttccca
aaaacaaaca tgattcgatt -------gct ctggtccccc a------acg tkttccacgg
tgag------ ----atgggt cacaagctcg tgcatggtgc tgaaagtttt gttgcntgac
tttttcgggn tagttagttg ctccggttca -------atc cacttgcaga tgagctcttg
tttgatcggt tgcctcatgt aacggaaaaa ggcc------ ccagcaccat gatgagcagc
catgttcatg ttcatggggc cgtagccgtg taactgtgcc gacgtgtag- ------tgct
ctgatctggg gctcgtgaca tggccgtact gatctgccct accgtacatg tctccggaaa
aacctaagcg catctgactg tt---cacca cgttcgagga cgcgtgcgtc gccgcttgct
cgtgcagtcc cgggaaaagc aggtgtccag cagcatcgga ---gtgtcca tgtgggcccg
cgaaacttcc agctgcggag gcgaaaagac tgtgctgcgc gctggtggcg tctccga---
---------- ---agcctcg attccgaaac agaaagtccc gggtcgagtt gaaagccscg
gtggaannnn nnnnnnnnnn nnnnnnnnnn nnnnnnnnnn nnnnnnnnnn nnnnnnnnnn
nnnnnnnnnn nnnnnnnnnn nnnnnnnnnn nnn
>Apteronotidae_Sternarchorhynchus_yepezi_1_1
nnnnnnnnnn nnnnnnnnnn nnnnnnnnnn nnnnnnnnnn nnnnnnnnnn nttcttccca
aaaacaaaca tgattcgatt -------gct ctggtccccc a------acg tgttccacgg
tgag------ ----atgggt cacaagctcg tgcatggtgc tgaaagtttt gttgcatgac
tttttcgggt tagttagttg ctccggttca -------atc cacttgcaga tgagctcttg
tttgatcggt tgcctcatgt aacggaaaaa ggcc------ ccagcaccat gatgagcagc
catgttcatg ttcatggggc cgtagccgtg taactgtgcc gacgtgtag- ------tgct
ctgatctggg gctcgtgaca tggccgtact gatctgccct accgtacatg tctccggaaa
aacctaagcg catctgactg tt---cacca cgttcgagga cgcgtgcgtc gccgcttgct
cgtgcagtcc cgggaaaagc aggtgtccag cagcatcgga ---gtgtcca tgtgggcccg
cgaaacttcc agctgcggag gcgaaaagac tgtgctgcgc gctggtggcg tctccga---
---------- ---agcctcg attccgaaac agaaagtccc gggtcgagtt gaaagccgcg
gtggaannnn nnnnnnnnnn nnnnnnnnnn nnnnnnnnnn nnnnnnnnnn nnnnnnnnnn
nnnnnnnnnn nnnnnnnnnn nnnnnnnnnn nnn
>Cichlidae_Cincelichthys_pearsei_1_1
ttggctccgg acagacggcg ttttcctccc aggcgcccgg ctacgcagca gctgccttgg
gacaccatca ccacccgact cacgttggct cttactccac ggcggctttc aactccacca
gggactttct cttcagaaat cggggttttg gggatgccac cgggg----c gcagcacagt
ctgttcgcct ccggaagttt cgcagggcca catggacact cagatgcagc ggggcacctg
ctcttcccag ggctccacga gcaagcagca agccatgcct cttccaacgt ggtcaacagc
cagatgcggc t------ggg cttctcgggg gacatgtacg gacgggccga ccagtatggc
cacgttacga gcccaaggtc tgaccactat gcttcaaccc agt-tgcatg gctatggccc
catgaacatg aatatggccg ca---cacca cggagcaggg gccttctttc gatacatgag
gcagccgatc aaacaagagc ttatctgcaa gtggatcgaa ccggagcaac taacgaatcc
caaaaagtcg tgcaacaaaa cttttagcac gatgc-acga gcttgtgacc catctaacgg
tggagcatgt ggggggacca gagcagacga accacatttg cttctgggag gactgctcca
gagaaggaaa gccattcaaa gccaaataca aacttgtaaa tca------- -------tat
cagagtacac accggtgaaa aaccctttcc gtg
>Cichlidae_Dicrossus_filamentosus_1_1
ttggctccgg acagacggcg ttttcctccc aggcgcccgg ctacgcagca gctgccttgg
gacaccatca ccacccgact cacgttggct cttactccac ggcggctttc aactctacca
gggactttct cttcagaaat cggggttttg gggatgccac cgggg----c gcagcacagt
ctgttcgcct ccggaagttt cgcagggcca catggacact cagatgcagc ggggcacctg
ctcttcccag ggctccacga gcaagcggca agccatgcct cttccaacgt ggtcaacagc
cagatgcggc t------ggg cttctcgggg gacatgtacg gacgggccga ccagtatggc
cacgttacga gcccaaggtc tgaccactat gcttcaaccc agt-tacacg gctatggccc
catgaacatg aatatggccg ca---cacca cggagcaggg gccttctttc gatacatgag
gcagccgatc aagcaagagc ttatctgcaa gtggatcgaa ccggagcaac taacgaatcc
caaaaagtcg tgcaacaaaa cttttagcac gatgc-acga gcttgtgacc catctaacgg
tggagcatgt ggggggacca gagcagacga accacatttg cttctgggag nnnnnnnnnn
nnnnnnnnnn nnnnnnnnnn nnnnnnnnnn nnnnnnnnnn nnnnnnnnnn nnnnnnnnnn
nnnnnnnnnn nnnnnnnnnn nnnnnnnnnn nnn
>Eleotridae_Gobiomorus_maculatus_1_1
tgggctccgg gcagaccgcc ttctcgtccc aggcgcccgg ctac------ gctgctttag
gacaccacca ccacgcgacc cacgttggct cttactccac a------ttc aactccacac
gggactttct gtttagaaat cgggggtttg gagacgctgc cgggg----c acagcacagt
ttatttgcgt caggaagttt ccccgggcca catggacact ctgaagcggc ggggcacctg
cttttcccgg ggctgcacga acaagcg--- ------tcgt cgtccaatgt ggtcaacagc
cagatgcgct t------ggg cttctccggg gatgtgtacg gacgggccga gcagtacggc
catgtcacca gtccgcggtc cgaccactac gcgtccacac aac-tgcacg gatatggccc
catgaacatg aatatggccg cggcgcacca tggagccggg gccttcttta gatacatgag
gcagcccatc aaacaggagc tcatctgtaa gtggattgaa cccgagcagt taagcaaccc
caagaagtcc tgcaacaaaa ctttcagcac catgc-acga gttggtcacc catctaacgg
tggaacacgt ggggggaccg gagcagacaa accacatctg cttctgggag gagtgctcca
gagaggggaa acccttcaaa gccaaataca aactggtcaa tca------- -------tat
ccgagtgcac acaggggaga aaccctttcc gtg
>Apteronotidae_Adontosternarchus_balaenops_1_1
nnnnnnnnnn nnnnnnnnnn nnnnnnnnnn nnnnnnnnnn nnnnnnnnnn nttcttccca
aaaacaaaca tgattcgatt -------gct ctggtccccc a------acg tgttccacgg
tgag------ ----atgggt cacaagctcg tgcatggtgc tgaaagtttt gttgcatgac
tttttcgggt tagttagttg ctccggttca -------atc cacttgcaga tgagctcttg
tttgatcggt tgcctcatgt aacggaaaaa ggcc------ ccagcaccgt gatgagcagc
catgttcatg ttcatggggc cgtagccgtg taactgtgcc gacgtgtag- ------tgct
ctgatctggg gctcgtgaca tggccgtact gatctgccct accgtacatg tctccggaaa
aacctaagcg catctgactg tt---cacca cgttcgagga cgcgtgcgtc gccgcttgct
cgtgcagtcc cgggaaaagc aggtgtccag cagcatcgga ---gtgtcca tgtgggcccg
cgaaacttcc agctgcggag gcgaaaagac tgtgctgcgc actggtggcg tctccga---
---------- ---agcctcg attccgaaac agaaagtccc gggttgagtt gaaagccgcg
gtggaannnn nnnnnnnnnn nnnnnnnnnn nnnnnnnnnn nnnnnnnnnn nnnnnnnnnn
nnnnnnnnnn nnnnnnnnnn nnnnnnnnnn nnn
>Apteronotidae_Adontosternarchus_nebulosus_2_1
nnnnnnnnnn nnnnnnnnnn nnnnnnnnnn nnnnnnnnnn nnnnnnnnnn nttcttccca
aaaacaaaca tgattcgatt -------gct ctggtccccc a------acg tgttccacgg
tgag------ ----gtgggt cacaagctcg tgcatggtgc tgaaagtttt gttgcatgac
tttttcgggt tagttagttg ctccggttca -------atc cacttgcaga tgagctcttg
tttgatcggt tgcctcatgt aacggaaaaa ggcc------ ccagcaccgt gatgagcagc
catgttcatg ttcatggggc cgtagccgtg taactgtgcc gacgtgtag- ------tgct
ctgatctggg gctcgtgaca tggccgtact ggtctgccct accgtacatg tctccggaaa
aacctaagcg catctgactg tt---cacca cgttcgagga cgcgtgcgtc gccgcttgct
cgtgcagtcc cgggaaaagc aggtgtccag cagcatcgga ---gtgtcca tgtgggcccg
cgaaacttcc agctgcggag gcgaaaagac tgtgctgcgc gctggtggcg tctccga---
---------- ---agcctcg attccgaaac agaaagtccc gggtcgagtt gaaagccgcg
gtggaannnn nnnnnnnnnn nnnnnnnnnn nnnnnnnnnn nnnnnnnnnn nnnnnnnnnn
nnnnnnnnnn nnnnnnnnnn nnnnnnnnnn nnn
>Apteronotidae_Adontosternarchus_sachsi_1_1
nnnnnnnnnn nnnnnnnnnn nnnnnnnnnn nnnnnnnnnn nnnnnnnnnn nttcttccca
aaaacaaaca tgattcgatt -------gct ctggtccccc a------acg tgttccacgg
tgag------ ----gtgtgt cacaagctcg tgcatggtgc tgaaagtttt gttgcatgac
tttttcgggt tagttagttg ctccggttca -------atc cacttgcaga tgagctcttg
tttgatcggt tgcctcatgt aacgaaaaaa ggcc------ ccagcaccgt gatgagcagc
catgttcatg ttcatggggc cgtagccgtg taactgtgcc gacgtgtag- ------tgct
ctgatctggg gctcgtgaca tggccgtact gatctgccct accgtacatg tctccggaaa
aacctaagcg catctgactg tt---cacca cgttcgagga cgcgtgcgtc gccgcttgct
cgtgcagtcc cgggaaaagc aggtgtccag cagcatcgga ---gtgtcca tgtgggcccg
cgaaacttcc agctgcggag gcgaaaagac tgtgctgcgc gctggtggcg tctccga---
---------- ---agcctcg attccgaaac agaaagtccc gggtcgagtt gaaagccgcg
gtggaannnn nnnnnnnnnn nnnnnnnnnn nnnnnnnnnn nnnnnnnnnn nnnnnnnnnn
nnnnnnnnnn nnnnnnnnnn nnnnnnnnnn nnn
>Apteronotidae_Apteronotus_acidops_1_1
nnnnnnnnnn nnnnnnnnnn nnnnnnnnnn nnnnnnnnnn nnnnnnnnnn nttcttccca
aaaacaaaca tgattcgatt -------gct ctggtccccc a------acg tgttccacgg
tgag------ ----atgggt cacaagctcg tgcatggtgc tgaaagtttt gttgcatgac
tttttcgggt tagttagttg ctncggttca -------atc cacttgcaga tgagctcttg
tttgatcggt tgcctcatgt aacggaaaaa ggcc------ ccagcaccgt gatgagcagc
catgttcatg ttcatggggc cgtaaccgtg taactgtgcc gacgtgtag- ------tgct
ctgatctggg gctcgtgaca tggccgtact gatctgccct accatacatg tctccggaaa
aacctaagcg catctgactg tt---cacca cgttcgagga cgcgtgcgtc gccgcttgct
cgtgcagtcc cgggaaaagc aggngtccag cagcatcgga ---gtgtcca tgtgggcccg
cgaaacttcc agctgcggag gcgaaaagac tgtgctgcgc gctggtggcg tctccga---
---------- ---agcctcg attccgaaac agaaagtccc gggtcgagtt gaaagccgcg
gtggaannnn nnnnnnnnnn nnnnnnnnnn nnnnnnnnnn nnnnnnnnnn nnnnnnnnnn
nnnnnnnnnn nnnnnnnnnn nnnnnnnnnn nnn
>Apteronotidae_Apteronotus_caudimaculosus_1_1
nnnnnnnnnn nnnnnnnnnn nnnnnnnnnn nnnnnnnnnn nnnnnnnnnn nttcttccca
aaaacaaaca tgattcgatt -------gct ctggtccccc a------acg tgttccwcgg
tgag------ ----atgggt cacaagctcg tgcatggtgc tgaaagtttt gttgcatgac
tttttcgggt tagttagttg ctccggttca -------atc cacttgcaga tgagctcttg
tttgatcggt tgcctcatgt aacggaaaaa ggcc------ ccagcaccgt gatgagcagc
catgttcatg ttcatggggc cgtagccgtg taactgtgcc gacgtgtag- ------tgct
ctgatctggg gctcgtgaca tggccgtact gatctgccct accgtacatg tctccggaaa
aacctaagcg catctgactg tt---cacca cgttcgagga cgcgtgcgtc gccgcttgct
cgtgcagtcc cgggaaaagc aggtgtccag cagcatcgga ---gtgtcca tgtgggcccg
cgaaacttcc agctgcggag gcgaaaagac tgtgctgcgc gctggtggcg tctccga---
---------- ---agcctcg gttccgaaac agaaagtccc gggtcgagtt gaaagccgcg
gtggaannnn nnnnnnnnnn nnnnnnnnnn nnnnnnnnnn nnnnnnnnnn nnnnnnnnnn
nnnnnnnnnn nnnnnnnnnn nnnnnnnnnn nnn
>Apteronotidae_Apteronotus_ellisi_1_1
nnnnnnnnnn nnnnnnnnnn nnnnnnnnnn nnnnnnnnnn nnnnnnnnnn nttcttccca
aaaacaaaca tgattcgatt -------gct ctggtccccc a------acg tgttccacgg
tgag------ ----atgggt cacaagctcg tgcatggtgc tgaaagtttt gttgcatgac
tttttcgggt tagttagttg ctccggttca -------atc cacttgcaga tgagctcttg
tttgatcggc tgcctcatgt aacggaaaaa ggcc------ ccagcaccat gatgagcagc
catgttcatg ttcatggggc cgtagccgtg taactgtgcc gacgtgtag- ------tgct
ctgatctggg gctcgtgaca tggccgtact gatctgccct accgtacatg tctccggaaa
aacctaagcg catctgactg tt---cacca cgttcgagga cgcgtgcgtc gccgcttgct
cgtgcagtcc cgggaaaagc aggtgtccag cagcatcgga ---gtgtcca tgtgggcccg
cgaaacttcc agctgcggag gcgaaaagac tgtgctgcgc gctggtggcg tctccga---
---------- ---agcctcg attccgaaac agaaagtccc gggtcgagtt gaaagccgcg
gtggaannnn nnnnnnnnnn nnnnnnnnnn nnnnnnnnnn nnnnnnnnnn nnnnnnnnnn
nnnnnnnnnn nnnnnnnnnn nnnnnnnnnn nnn
>Apteronotidae_Apteronotus_eschmeyeri_2_1
nnnnnnnnnn nnnnnnnnnn nnnnnnnnnn nnnnnnnnnn nnnnnnnnnn nttcttccca
aaaacaaaca tgattcgatt -------gct ctggtccccc a------acg tgttccacgg
tgag------ ----atgggt cacaagctcg tgcatggtgc tgaaagtttt gttgcatgac
tttttcgggt tagttagttg ctccggttca -------atc cacttgcaga tgagctcttg
tttgatcggt tgcctcatgt aacggaaaaa ggcc------ ccagcaccgt gatgagcagc
catgttcatg ttcatggggc cgtagccgtg taactgtgcc gacgtgtag- ------tgct
ctgatctggg gctcgtgaca tggccgtact gatctgccct accgtacatg tctccggaaa
aacctaagcg catctgactg tt---cacca cgttcgagga cgcgtgcgtc gccgcttgct
cgtgcagtcc cgggaaaagc aggtgtccag cagcatcgga ---gtgtcca tgtgggcccg
cgaaacttcc agctgcggag gcgaaaagac tgtgctgcgc gctggtggcg tctccga---
---------- ---agcctcg gttccgaaac agaaagtccc gggtcgagtt gaaagccgcg
gtggaannnn nnnnnnnnnn nnnnnnnnnn nnnnnnnnnn nnnnnnnnnn nnnnnnnnnn
nnnnnnnnnn nnnnnnnnnn nnnnnnnnnn nnn
>Apteronotidae_Apteronotus_mariae_2_1
nnnnnnnnnn nnnnnnnnnn nnnnnnnnnn nnnnnnnnnn nnnnnnnnnn nttcttccca
aaaacaaaca tgattcgatt -------gct ctggtccccc a------acg tgttccacgg
tgag------ ----atgggt cacaagctcg tgcatggtgc tgaaagtttt gttgcatgac
tttttcgggt tagttagttg ctccggttca -------atc cacttgcaga tgagctcttg
tttgatcggt tgcctcatgt aacggaaaaa ggcc------ ccagcaccgt gatgagcagc
catgttcatg ttcatggggc cgtagccgtg taactgtgcc gacgtgtag- ------tgct
ctgatctggg gctcgtgaca tggccgtact gatctgccct accgtacatg tctccggaaa
aacctaagcg catctgactg tt---cacca cgttcgagga cgcgtgcgtc gccgcttgct
cgtgcagtcc cgggaaaagc aggtgtccag cagcatcgga ---gtgtcca tgtgggcccg
cgaaacttcc agctgcggag gcgaaaagac tgtgctgcgc gctggtggcg tctccga---
---------- ---agcctcg attccgaaac agaaagtccc gggtcgagtt gaaagccgcg
gtggaannnn nnnnnnnnnn nnnnnnnnnn nnnnnnnnnn nnnnnnnnnn nnnnnnnnnn
nnnnnnnnnn nnnnnnnnnn nnnnnnnnnn nnn
>Apteronotidae_Pariosternarchus_amazonensis_1_1
nnnnnnnnnn nnnnnnnnnn nnnnnnnnnn nnnnnnnnnn nnnnnnnnnn nttcttccca
aaaacaaaca tgattcgatt -------gct ctggtccccc a------acg tgttccacgg
tgag------ ----atgggt cacaagctcg tgcatggtgc tgaaagtttt gttgcatgac
tttttcgggt tagttagttg ctccggttca -------atc cacttgcaga tgagctcttg
tttgatcggt tgcctcatgt aacggaaaaa ggcc------ ccagcaccat gatgagcagc
catgttcatg ttcatggggc cgtagccgtg taactgtgcc gacgtgtaa- ------tgct
ctgatctggg gctcgtgaca tggccgtact gatctgccct accgtacatg tctccggaaa
aacctaagcg catctgactg tt---cacca cgttcgagga cgcgtgcgtc gccgcttgct
cgtgcagtcc cgggaaaagc aggtgtccag cagcatcgga ---gtgtcca tgtgggcccg
cgaaacttcc agctgcggag gcgaaaagac tgtgctgcgc gctggtggcg tctccga---
---------- ---agcctcg attccgaaac agaaagtccc gggtcgagtt gaaagccgcg
gtggaannnn nnnnnnnnnn nnnnnnnnnn nnnnnnnnnn nnnnnnnnnn nnnnnnnnnn
nnnnnnnnnn nnnnnnnnnn nnnnnnnnnn nnn
>Apteronotidae_Sternarchella_orthos_1_1
nnnnnnnnnn nnnnnnnnnn nnnnnnnnnn nnnnnnnnnn nnnnnnnnnn nttcttccca
aaaacaaaca tgattcgatt -------gct ctggtccccc a------acg tgttccacgg
tgag------ ----atgggt cacaagctcg tgcatggtgc tgaaagtttt gttgcatgac
tttttcgggt tagttagttg ctccggttca -------atc cacttgcaga tgagctcttg
tttgatcggt tgcctcatgt aacggaaaaa ggcc------ ccagcaccat gatgagcagc
catgttcatg ttcatggggc cgtagccgtg taactgtgcc gacgtgtag- ------tgct
ctgatctggg gctcgtgaca tggccgtact gatctgccct accgtacatg tctccggaaa
aacctaagcg catctgactg tt---cacca cgttcgagga cgcgtgcgtc gccgcttgct
cgtgcagtcc cgggaaaagc aggtgtccag cagcatcgga ---gtgtcca tgtgggcccg
cgaaacttcc agctgcggag gcgaaaagac tgtgctgcgc gctggtggcg tctccga---
---------- ---agcctcg attccgaaac agaaagtccc gggtcgagtt gaaagccgcg
gtggaannnn nnnnnnnnnn nnnnnnnnnn nnnnnnnnnn nnnnnnnnnn nnnnnnnnnn
nnnnnnnnnn nnnnnnnnnn nnnnnnnnnn nnn
>Apteronotidae_Sternarchella_rex_1_1
nnnnnnnnnn nnnnnnnnnn nnnnnnnnnn nnnnnnnnnn nnnnnnnnnn nttcttccca
aaaacaaaca tgattcgatt -------gct ctggtccccc a------acg tgttccacgg
tgag------ ----atgggt cacaagctcg tgcatggtgc tgaaagtttt gttgcatgac
tttttcgggt tagttagttg ctccggttca -------atc cacttgcaga tgagctcttg
tttgatcggt tgcctcatgt aacggaaaaa ggcc------ ccagcaccat gatgagcagc
catgttcatg ttcatggggc cgtagccgtg taactgtgcc gacgtgtag- ------tgct
ctgatctggg gctcgtgaca tggccgtact gatctgccct accgtacatg tctccggaaa
aacctaagcg catctgactg tt---cacca cgttcgagga cgcgtgcgtc gccgcttgct
cgtgcagtcc cgggaaaagc aggtgtccag cagcatcgga ---gtgtcca tgtgggcccg
cgaaacttcc agctgcggag gcgaaaagac tgtgctgcgc gctggtggcg tctccga---
---------- ---agcctcg attccgaaac agaaagtccc gggtcgagtt gaaagccgcg
gtggaannnn nnnnnnnnnn nnnnnnnnnn nnnnnnnnnn nnnnnnnnnn nnnnnnnnnn
nnnnnnnnnn nnnnnnnnnn nnnnnnnnnn nnn
>Apteronotidae_Sternarchogiton_labiatus_2_1
nnnnnnnnnn nnnnnnnnnn nnnnnnnnnn nnnnnnnnnn nnnnnnnnnn nttcttccca
aaaacaaaca tgatttgatt -------gct ctggtccccc a------acg tgttccacgg
tgag------ ----atgggt cacaagctcg tgcatggtgc tgaaagtttt gttgcatgac
tttttcgggt tagttagttg ctccggttca -------atc cacttgcaga tgagctcttg
tttgatcggt tgcctcatgt aacggaaaaa ggcc------ ccagcaccat gatgagcagc
catgttcatg ttcatggggc cgtagccgtg taactgtgcc gacgtgtag- ------tgct
ctgatctggg gctcgtgaca tggccgtact gatctgccct accgtacatg tctccggaaa
aacctaagcg catctgactg tt---cacca cgttmgagga cgcgtgcgtc gccgcttgct
cgtgcagtcc cgggaaaagc aggtgtccag cagcatcgga ---gtgtcca tgtgggcccg
cgaaacttcc agctgcggag gcgaaaagac tgtgctgcgc gctggtggcg tctccga---
---------- ---agcctcg attccgaaac agaaagtccc gggtcgagtt gaaagccgcg
gtggaannnn nnnnnnnnnn nnnnnnnnnn nnnnnnnnnn nnnnnnnnnn nnnnnnnnnn
nnnnnnnnnn nnnnnnnnnn nnnnnnnnnn nnn
>Apteronotidae_Tenebrosternarchus_preto_1_1
nnnnnnnnnn nnnnnnnnnn nnnnnnnnnn nnnnnnnnnn nnnnnnnnnn nttcttccca
aaaacaaaca tgattcgatt -------gct ctggtccccc a------acg tgttccacgg
tgag------ ----atgggt cacaagctcg tgcatggtgc tgaaagtttt gttgcacgac
tttttcgggt tagtgagttg ctccggttca -------atc cacttgcaga tgagctcttg
tttgatcggt tgcctcatgt aacggaaaaa ggcc------ ccagcaccat gatgagcagc
catgttcatg ttcatggggc cgtagccgtg caactgtgcc gacgtgtag- ------tgct
ccgatctggg gctcgtgaca tggccgtact gatctgccct accgtacatg tctccggaaa
aacccaagcg catctgactg tt---cacca cgttcgagga cgcgtgcgtc gccgcttgct
cgtgcagtcc cgggaaaagc aggtgtccag cagcatcgga ---gtgtcca tgtgggcccg
cgaaacttcc agctgcggag gcgaaaagac tgtgctgcgc gctggtggcg tctccga---
---------- ---agcctcg attccgaaac agaaagtccc gggtcgagtt gaaagccgcg
gtggaatagg agctgacatg agtggggtgg tgatggtgtc ccaaggctgc ggctgcgtag
ccgggtgcct gcgaggaaaa cgccgtttgc ccg
>Apteronotidae_Sternarchorhynchus_cramptoni_1_1
nnnnnnnnnn nnnnnnnnnn nnnnnnnnnn nnnnnnnnnn nnnnnnnnnn nttcttccca
aaaacaaaca tgattcgatt -------gct ctggtncccc a------acg tgttccacgg
tgag------ ----atgggt cacaagctcg tgcatggtgc tgaaagtttt gttgcatgac
tttttcgggt tagttagttg ctccggttca -------atc cacttgcaga tgagctcttg
tttgatcggt tgcctcatgt aacggaaaaa ggcc------ ccagcaccat gatgagcagc
catgttcatg ttcatggggc cgtagccgtg taactgtgcc gacgtgtag- ------tgct
ctgatctggg gctcgtgaca tggccgtact gatctgccct accgtacatg tctccggaaa
aacctaagcg catctgactg tt---cacca cgttcgagga cgcgtgcgtc gccgcttgct
cgtgcagtcc cgggaaaagc aggtgtccag cagcatcgga ---gtgtcca tgtgggcccg
cgaaacttcc agctgcggag gcgaaaagac tgtgctgcgc gctggtggcg tctccga---
---------- ---agcctcg attccgaaac agaaagtccc gggtcgagtt gaaagccgcg
gtggaannnn nnnnnnnnnn nnnnnnnnnn nnnnnnnnnn nnnnnnnnnn nnnnnnnnnn
nnnnnnnnnn nnnnnnnnnn nnnnnnnnnn nnn
>Apteronotidae_Sternarchorhynchus_goeldii_1_1
nnnnnnnnnn nnnnnnnnnn nnnnnnnnnn nnnnnnnnnn nnnnnnnnnn nttcttccca
aaaacaaaca tgattcgatt -------gct cgggtccccc a------acg tgttccacgg
tgag------ ----atgggt cacaagctcg tgcatggtgc tgaaagtttt gttgcatgac
tttttcgggt tagttagttg ctccggttca -------atc cacttgcaga tgagctcttg
tttgatcggt tgcctcatgt aacggaaaaa ggcc------ ccagcaccat gatgagcagc
catgttcatg ttcatggggc cgtagccgtg taactgcgcc gacgtgtag- ------tgct
ctgatctggg gctcgtgaca tggccgtact gatctgccct accgtacatg tctccggaaa
aacctaagcg catctgactg tt---cacca cgttcgagga cgcgtgcgtc gccgcttgct
cgtgcagtcc cgggaaaagc aggtgtccag cagcatcgga ---gtgtcca tgtgggcccg
cgaaacttcc agctgcggag gcgaaaagac tgtgctgcgc gctggtggcg tctccga---
---------- ---agcctcg attccgaaac agaaagtccc gggtcgagtt gaaagccgcg
gtggaannnn nnnnnnnnnn nnnnnnnnnn nnnnnnnnnn nnnnnnnnnn nnnnnnnnnn
nnnnnnnnnn nnnnnnnnnn nnnnnnnnnn nnn
>Apteronotidae_Sternarchorhynchus_roseni_1_1
nnnnnnnnnn nnnnnnnnnn nnnnnnnnnn nnnnnnnnnn nnnnnnnnnn nttcttccca
aaaacaaaca tgattcgatt -------gct ctggtccccc a------acg tgttccacgg
tgag------ ----atgggt cacaagctcg tgcatggtgc tgaaagtttt gttgcatgac
tttttcgggt tagttagttg ctccggttca -------atc cacttgcaga tgagctcttg
tttgatcggt tgcctcatgt aacggaaaaa ggcc------ ccagcaccat gatgagcagc
catgttcatg ttcatggggc cgtagccgtg taactgtgcc gacgtgtag- ------tgct
ctgatctggg gctcgtgaca tggccgtact gatctgccct accgtacatg tctccggaaa
aacctaagcg catctgactg tt---cacca cgttcgagga cgcgtgcgtc gccgcttgct
cgtgcagtcc cgggaaaagc aggtgtccag cagcatcgga ---gtgtcca tgtgggcccg
cgaaacttcc agctgcggag gcgaaaagac tgtgctgcgc gctggtggcg tctccga---
---------- ---agcctcg attccgaaac agaaagtccc gggtcgagtt gaaagccgcg
gtggaannnn nnnnnnnnnn nnnnnnnnnn nnnnnnnnnn nnnnnnnnnn nnnnnnnnnn
nnnnnnnnnn nnnnnnnnnn nnnnnnnnnn nnn
>Apteronotidae_Sternarchorhynchus_roseni_2_1
nnnnnnnnnn nnnnnnnnnn nnnnnnnnnn nnnnnnnnnn nnnnnnnnnn nttcttccca
aaaacaaaca tgattcgatt -------gct ctggtncccc a------acg tgttccacgg
tgag------ ----atgggt cacaagctcg tgcatggtgc tgaaagtttt gttgcatgac
tttttcgggt tagttagttg ctccggttca -------atc cacttgcaga tgagctcttg
tttgatcggt tgcctcatgt aacggaaaaa ggcc------ ccagcaccat gatgagcagc
catgttcatg ttcatggggc cgtagccgtg taactgtgcc gacgtgtag- ------tgct
ctgatctggg gctcgtgaca tggccgtact gatctgccct accgtacatg tctccggaaa
aacctaagcg catctgactg tt---cacca cgttcgagga cgcgtgcgtc gccgcttgct
cgtgcagtcc cgggaaaagc aggtgtccag cagcatcgga ---gtgtcca tgtgggcccg
cgaaacttcc agctgcggag gcgaaaagac tgtgctgcgc gctggtggcg tctccga---
---------- ---agcctcg attccgaaac agaaagtccc gggtcgagtt gaaagccgcg
gtggaannnn nnnnnnnnnn nnnnnnnnnn nnnnnnnnnn nnnnnnnnnn nnnnnnnnnn
nnnnnnnnnn nnnnnnnnnn nnnnnnnnnn nnn
>Apteronotidae_Sternarchorhynchus_yepezi_2_1
nnnnnnnnnn nnnnnnnnnn nnnnnnnnnn nnnnnnnnnn nnnnnnnnnn nttcttccca
aaaacaaaca tgattcgatt -------gct ctggtccccc m------acg tgttccacgg
tgag------ ----atgggt cacaagctcg tgcatggtgc tgaaagtttt gttgcatgac
tttttcgggt tagttagttg ctccggttca -------atc cacttgcaga tgagctcttg
tttgatcggt tgcctcatgt aacggaaaaa ggcc------ ccagcaccat gatgagcagc
catgttcatg ttcatggggc cgtagccgtg taactgtgcc gacgtgtag- ------tgct
ctgatctggg gctcgtgaca tggccgtact gatctgccct accgtacatg tctccggaaa
aacctaagcg catctgactg tt---cacca cgttcgagga cgcgtgcgtc gccgcttgct
cgtgcagtcc cgggaaaagc aggtgtccag cagcatcgga ---gtgtcca tgtgggcccg
cgaaacttcc agctgcggag gcgaaaagac tgtgctgcgc gctggtggcg tctccga---
---------- ---agcctcg attccgaaac agaaagtccc gggtcgagtt gaaagccgcg
gtggaannnn nnnnnnnnnn nnnnnnnnnn nnnnnnnnnn nnnnnnnnnn nnnnnnnnnn
nnnnnnnnnn nnnnnnnnnn nnnnnnnnnn nnn
>Eleotridae_Eleotris_picta_1_1
tgggctccgg acagaccgcc ttctcatccc aggcgccggg ttac------ gccgctttag
gccaccacca ccacgcgacc catgttggct cttactccac a------ttc aactccacac
gggactttct ctttagaaat cgggggtttg gagacgctgc cgggg----c acagcacagt
ttattcgcgt caggaagttt ccccgggcca catggacact ctgaagcggc ggggcacctg
cttttccccg ggctgcacga acaagcg--- ------tcgt cgtccaacgt tgtcaacagt
cagatgcgct t------ggg cttctccggg gatgtgtacg gacgggccga gcagtacggc
catgtcacca gcccgaggtc cgaccactac gcgtccacac aac-tgcacg gatacggccc
catgaacatg aatatggccg cggcacacca tggagcgggg gccttcttta gatacatgcg
gcagcccatc aaacaggagc tcatctgtaa gtggattgaa cccgagcagc taagcaaccc
caagaagtcg tgcaacaaaa ctttcagcac catgc-acga gctggtcacc catctaactg
tggaacacgt ggggggaccg gagcagacaa accacatctg tttctgggag gagtgctcca
gagaggggaa accttttaaa gccaaataca aactggtcaa tca------- -------tat
ccgagtgcac acaggggaga aacccttccc gtg
>Gymnotidae_Gymnotus_carapo_1_1
ttggctttga acgg------ ttttccttct cgggaac--- ---------- actcttccca
aaagcagata tgattcgact -------gtt ctggtcctcc g------acg tgttccacgg
tgag------ ----atgggt cacaagctcg tgcatggtgc taaaagtttt gttgcacgac
tttttcgggt tagtgagttg ctccggttca -------atc cacttgcaga tgagctcttg
tttgatcggt tgtctcatgt aacggaaaaa ggcc------ ccagccccgt gatgggcagc
catattcatg ttcatggggc cgtaaccgtg caactgtgtc gatgcgtag- ------tgct
ccgacctcgg gcttgtaaca tggccgtact gatcggccct accgtacatg tccccggaaa
agcccaaacg catctgactg tt---cacca cgttcgagga cgcgtgcgtc gccgcttgct
cgtgcagtcc cgggaaaagc aggtgtccag cagcatcgga ---gtgtcca tgtggccccg
cgaaacttcc agctgcagag gcgaaaagac tgtgttgcgc gctggtggcg tctccga---
---------- ---agcctcg gttccgaaac agaaagtccc gggtagagtt gaaagccgct
gtggagtagg agctgacatg aggcgcgtga tgatggtgtc ccaaggctgc ggccgcgtag
ccgggtgcct gcgaagaaaa cgccgtttgc ccg
>Gymnotidae_Gymnotus_pantherinus_1_1
tttgctttaa acgg------ ttttccttct cgggaac--- ---------- actcttccca
aaagcagata tgattcgact -------gct ctggtccccc a------acg tgttccacgg
tgag------ ----atgggt cacaagctcg tgcatggtgc taaaagtttt gttgcacgac
tttttcgggt tagtgagttg ctccggttca -------atc cacttgcaga tgagctcttg
tttgatcggt tgtctcatgt aacggaaaaa ggcc------ ccggccccgt gatgggcagc
catattcatg ttcatggggc cgtaaccgtg caactgtgtc gatgcgtag- ------tgct
ccgacctcgg gcttgtaaca tggccgtact gatcggccct accgtacatg tccccggaaa
agcccaagcg catctgactg tt---cacca cgttcgagga cgcgtgcgtc gccgcttgct
cgtgcagtcc cgggaaaagc aggtgtccag cagcatcgga ---gtgtcca tgtggccccg
cgaaacttcc agctgcagag gcgaaaagac tgtgttgcgc gctggtggcg tctccga---
---------- ---agcctcg attccgaaag agaaagtccc gggtggagtt gaaagccgct
gtggagtagg agctgacatg agtcgggtga tgatggtgtc ccaaggctgc ggccgcgtag
ccgggtgcct gcgaggaaaa cgccgtttgc ccg
>Hypopomidae_Brachyhypopomus_occidentalis_1_1
ttggctttaa atgg------ ttttccttcc cgggaac--- ---------- attcttccca
aaagcaaata tgattggact -------gct ctggtccccc a------acg tgttccacgg
tgag------ ----atgggt cacaagctcg tgcatggtgc tgaaagtttt gttgcacgac
tttttcgggt tagtgagttg ctccggttca -------atc cacttgcaga tgagctcttg
tttgatcggt tgtctcatgt aacggaaaaa ggcc------ cctgccccgt gatgggcagc
catattcatg ttcatggggc catagccgtg caactgtgtc gaggcgtaa- ------tgct
ccgacctggg gcttgtaaca tggccgtact gatcggccct accgtacatg tccccggaaa
agcccaaacg catctgactg tt---cacca cgttcgagga cgcgtgcgtc gccgcttgct
cgtgcagtcc cgggaaaagc aggtgtccag cagcatcgga ---gtgtcca tgtggccccg
cgaaacttcc agctgcagag gcgaaaaggc tgtgttgcgc gctcgtggcg tctccga---
---------- ---agcctcg attccgaaag agaaagtccc gggtcgagtt gaacgccgca
gtggagtagg agctgacatg agtcgggtgg tgatggtggc ccaaggcggc ggccgcgtag
ccgggtgctt gcgaggaaaa cgccgtttgc ccg
>Sternopygidae_Eigenmannia_virescens_1_1
tttgctttga acgg------ ttttccttcc cgggaac--- ---------- actcttccca
aaagcaaata tgattggact -------gct cgggtcctcc g------acg tgttccacgg
tgag------ ----atgggt cacaagctcg tgcatggtac tgaaagtttt gttgcacgac
tttttcgggt tagtgagttg ctccggttca -------atc cacttgcaga tgagctcttg
tttgatcggt tgcctcatgt aacggaagaa ggcc------ cccgccccat gatgggctgc
catattcatg ttcatgggac catagccgtg caactgtgtc gaggcgtag- ------tgct
ccgatctggg gcttgtaaca tggccgtact gctcggccct accgtacatg tccccggaaa
agcccaagcg catttgactg tt---cacca cgttcgagga cgcgtgcgtc gccgcttgct
cgtgcagtcc agggaaaagc aggtgtccag cagcatcgga ---gtgtcca tgtgggcccg
cgaaacttcc ggctgcagag gcgaaaaggc tgtgttgcgc gctagtggcg tctccga---
---------- ---agcctcg attccgaaag agaaagtccc gggtggagtt gaaagccgcg
gtggagtagg agctgacatg agtggggtga tgatggtgtc ccagggctgc ggctgcgtag
ccgggcgcct gcgaggaaaa cgccgtttgc ccg
>Sternopygidae_Sternopygus_macrurus_1_1
ttggctttaa atgg------ ttttccttcc cgggaac--- ---------- attcttccca
aaagcaaata tgattcgact -------gct ctggtccccc a------acg tgttccacgg
tgag------ ----atgggt cacaagctca tgcatggtgc tgaaagtttt gttgcacgac
tttttcgggt tagtgagttg ctccggttca -------atc cacttgcaga tgagctcttg
tttgatcggt tgtctcatgt aacggaagaa ggcc------ cccgctccgt ggtgggcagc
catattcatg ttcatggggc catagccgtg caactgtgtc gaggcgtag- ------tgct
ccgacctggg gcttgtaaca tggccgtact gatcggccct accgtacatg tccccggaaa
agcccaagcg catctgactg tt---cacca cgttcgagga cgcgtgcgtc gccgcttgct
cgtgcagtcc cgggaaaagc aggtgtccag cagcatcgga ---gtgtcca tgtggccccg
cgaaacttcc tgctgcagag gcgaaaagac tgtgttgcgc gctggtggcg tctccga---
---------- ---agcctcg attccgaaag agaaagtccc gggtggagtt gaaagccgcg
gtggagtagg aactgacatg agtggggtga tgatggtgtc ccaaggctgc ggctgcgtag
cccggtgcct gcgaggaaaa cgccgtttgc ccg
>Apteronotidae_Adontosternarchus_clarkae_2_1
tttgctttaa atgg------ ttttccttcc cgggaac--- ---------- attcttccca
aaaacaaaca tgattcgatt -------gct ctggtccccc a------acg tgttccacgg
tgag------ ----gtgggt cacaagctcg tgcatggtgc tgaaagtttt gttgcacgac
tttttcgggt tagtgagttg ctccggttca -------atc cacttgcaga tgagctcttg
tttgatcggt tgcctcatgt aacggaaaaa ggcc------ ccagcaccgt gatgagcagc
catgttcatg ttcatggggc cgtagccgtg caactgtgcc gacgtgtag- ------tgct
ccgatctggg gctcgtgaca tggccgtact gatctgccct accgtacatg tctccggaaa
aacccaagcg catctgactg tt---cacca cgttcgagga cgcgtgcgtc gccgcttgct
cgtgcagtcc cgggaaaagc aggtgtccag cagcatcgga ---gtgtcca tgtgggcccg
cgaaacttcc agctgcggag gcgaaaagac tgtgctgcgc gctggtggcg tctccga---
---------- ---agcctcg attccgaaac agaaagtccc gggtcgagtt gaaagccgcg
gtggaataag agctgacatg agtgggtggg tgatggtgtc ccaaggctgc ggctgcgtag
ccgggtgcct gcgaggaaaa cgccgtttgc ccg
>Apteronotidae_Adontosternarchus_devenanzii_1_1
tttgctttaa atgg------ ttttccttcc cgggaac--- ---------- attcttccca
aaaacaaaca tgattcgatt -------gct ctggtccccc a------acg tgttccacgg
tgag------ ----gtgggt cacaagctcg tgcatggtgc tgaaagtttt gttgcacgac
tttttcgggt tagtgagttg ctccggttca -------atc cacttgcaga tgagctcttg
tttgatcggt tgcctcatgt aacggaaaaa ggcc------ ccagcaccgt gatgagcagc
catgttcatg ttcatggggc cgtagccgtg caactgtgcc gacgtgtag- ------tgct
ccgatctggg gctcgtgaca tggccgtact gatctgccct accgtacatg tctccggaaa
aacccaagcg catctgactg tt---cacca cgttcgagga cgcgtgcgtc gccgcttgct
cgtgcagtcc cgggaaaagc aggtgtccag cagcatcgga ---gtgtcca tgtgggcccg
cgaaacttcc agctgcggag gcgaaaagac tgtgctgcgc gctggtggcg tctccga---
---------- ---agcctcg attccgaaac agaaagtccc gggtcgagtt gaaagccgcg
gtggaatagg agctgacatg agtggggtgg tgatggtgtc ccaaggctgc ggctgcgtag
ccgggtgcct gcgaggaaaa cgccgtttgc ccg
>Apteronotidae_Adontosternarchus_sachsi_2_1
nnnnnnnnnn nnnnnnnnnn nnnnnnnnnn nnnnnnnnnn nnnnnnnnnn nttcttccca
aaaacaaaca tgattcgatt -------gct ctggtccccc a------acg tgttccacgg
tgag------ ----gtgggt cacgagctcg tgcatggtgn taaaagtctt gttgcatgac
tttttcgggt tggttagttg ntccggttca -------atc cacttacaga tgagctcttg
tntgatcggt tgcctcatgt aacggaaaaa ggcc------ ccagctccgt gatgggcggc
catgttcatg ntcatagggc cgtagccgtg taactgtgcc gacgtgtag- ------tgct
ctgatctggg gctcgtgaca tggccgtntt gatcagccct accgtacatg tctccggaaa
accctaagcg catctgactg tt---cacca cgttagagga cgcgtgcgtt gccgcttgat
cgtgcagtcc cgggaaaagc aggtgtccag cagcatcgga ---gtgtccg tgtgggcccg
cgaaacttcc agctgcggag gcgaaaagac tttgatgcgc gctggtggcg tgtcnga---
---------- ---agcccag attccgaaac agaaagtccc gggtcgagnt gaaagccgcg
gtngagnnnn nnnnnnnnnn nnnnnnnnnn nnnnnnnnnn nnnnnnnnnn nnnnnnnnnn
nnnnnnnnnn nnnnnnnnnn nnnnnnnnnn nnn
>Apteronotidae_Apteronotus_bonapartii_2_1
tttgctttaa atgg------ ttttccttcc cgggaac--- ---------- attcttccca
aaaacaaata tgattcgact -------gct ctggtccccc a------acg tgttccacgg
tgag------ ----atgggt cacaagctcg tgcatggtgc tgaaagtttt gttgcacgac
tttttcgggt tagtgagttg ctccggttca -------atc cacttgcaga tgagctcttg
tttgatcggt tgcctcatgt aacggaaaaa ggcc------ ccagcaccat gatgagcagc
catgttcatg ttcatggggc cgtagccgtg caactgtgtc gacgcgtag- ------tgct
ccgatctggg gctcgtgaca tggccgtact gatctgccct accgtacatg tctccggaaa
aacccaagcg catctgactg tt---cacca cgttcgagga cgcgtgcgtc gccgcttgct
cgtgcagtcc cgggaaaagc aggtgtccag cagcatcgga ---gtgtcca tgtgggcccg
cgaaacttcc agctgcggag gcgaaaagac tgtgttgcgc gctggtggcg tctccga---
---------- ---agcctcg attccgaaac agaaagtccc gggtcgagtt gaaagccgcg
gtggaatagg agctgacatg agtggggtgg tgatggtgtc ccaaggctgc ggctgcgtag
ccgggtgcct gcgaggaaaa cgccgtttgc ccg
>Apteronotidae_Apteronotus_cuchillejo_1_1
nnnnnnnnnn nnnnnnnnnn nnnnnnnnnn nnnnnnnnnn nnnnnnnnnn nttcttccca
aaaacaaacg tgattcgact -------gct ccggtccccc g------acg tgctccacgg
tgag------ ----atgggt cacaagctcg tgcatggtgc tgaaagtttt gttgcatgac
tttttcgggt tggttagttg ctccggttca -------atc cacttgcaga tgagctcttg
cttgatcggt tgcctcatgt aacggaaaaa ggcc------ ccggcaccgt gatgagcggn
catgttcatg ttcatggggc cgtagccgtg caactgtgcc gacgtgtag- ------tgct
ctgatctggg gctcgtgacg tggccgtact gatctgccct accgtacatg tctccggaaa
accctaagcg catctgactg tt---cacca cgttcgagga cgcgtgcgtc gccgcttgct
cgtgcagtcc cgggaaaagc aggtgtcctg cagcatcgga ---gtgtccg tgtgggcccg
cgaaacttcc agccgcggac gcgaaaaggc tgtgctgcgc gctcgtggcg tctccga---
---------- ---agccccg gttccgaaac agaaagtccc gggtggagtt gaaagccgcg
gtggaannnn nnnnnnnnnn nnnnnnnnnn nnnnnnnnnn nnnnnnnnnn nnnnnnnnnn
nnnnnnnnnn nnnnnnnnnn nnnnnnnnnn nnn
>Apteronotidae_Porotergus_gymnotus_1_1
nnnnnnnnnn nnnnnnnnnn nnnnnnnnnn nnnnnnnnnn nnnnnnnnnn nttcttccca
aaaacaaaca tgattcgatt -------gct ctggtccccc a------acg tgttccacgg
ggag------ ----atgggt cacaagctcg tgcatggtgc tgaaagtttt gttgcatgac
tttttcgggt tagttagttg ctccggttca -------atc cacttgcaga tgagctcttg
tttgatcggc tgcctcatgt aacggaaaaa ggcc------ ccatcaccat gatgagcagc
cctgttcatg ttcatggggc cgtanccgtg taactgtgcc gacgtgtan- ------tgct
ctgatctggg gctcgtgaca tggccgtact gatctgccct accgtacatg tctccggaaa
aacctaancg catctgactg tt---cacca cgttcgagga cgcgtgcgtc gccgcttgct
cgtgcagtcc cgggaaaagc angtgtccag cancatcgga ---gtgtcca tgtgggcccg
cgaaacttcc anctgcggag gcgaaaagac tgtgctgcgc gctggtggcg tctccga---
---------- ---agcctcg attccgaaac agaaagtccc gggtcgagtt gaaagccgcg
gtggaannnn nnnnnnnnnn nnnnnnnnnn nnnnnnnnnn nnnnnnnnnn nnnnnnnnnn
nnnnnnnnnn nnnnnnnnnn nnnnnnnnnn nnn
>Apteronotidae_Sternarchella_calhamazon_2_1
tttgctttaa atgg------ ttttccttcc cgggaac--- ---------- attcttccca
aaaacaaaca tgattcgatt -------gct ctggtccccc a------acg tgttccacgg
tgag------ ----atgggt cacaagctcg tgcatggtgc tgaaagtttt gttgcacgac
tttttcgggt tagtgagttg ctccggttca -------atc cacttgcaga tgagctcttg
tttgatcggt tgcctcatgt aacggaaaaa ggcc------ ccagcaccat gatgagcagc
catgttcatg ttcatggggc cgtagccgtg caactgtgcc gacgtgtag- ------tgct
ccgatctggg gctcgtgaca tggccgtact gatctgccct accgtacatg tctccggaaa
aacccaagcg catctgactg tt---cacca cgttcgagga cgcgtgcgtc gccgcttgct
cgtgcagtcc cgggaaaagc aggtgtccag cagcatggga ---gtgtcca tgtgggcccg
cgaaacttcc agctgcggag gcgaaaagac tgtgctgcgc gctggtggcg tctccga---
---------- ---agcctcg attccgaaac agaaagtccc gggtcgagtt gaaagccgcg
gtggaatagg agctgacatg agtggggtgg tgatggtgtc ccaaggctgc ggctgcgtag
ccgggtgcct gcgaggaaaa cgccgtttgc ccg
>Apteronotidae_Sternarchogiton_nattereri_1_1
nnnnnnnnnn nnnnnnnnnn nnnnnnnnnn nnnnnnnnnn nnnnnnnnnn nttcttccca
aaaacaaaca tgattcgatt -------gct ctggtccccc a------acg tgttccacgg
tgag------ ----atgggt cacaagctcg tgcatggtgc tgaaagtttt gttgcacgac
tttttcgggt tagtgagttg ctccggttca -------atc cacttgcaga tgagctcttg
tttgatcggt tgcctcatgt aacggaaaaa ggcc------ ccagcaccat gatgagcagc
catgttcatg ttcatggggc cgtagccgtg caactgtgcc gacgtgtag- ------tgct
ccgatctggg gctcgtgaca tggccgtact gatctgccct accgtacatg tctccggaaa
aacccaagcg catctgactg tt---cacca cgttcgagga cgcgtgcgtc gccgcttgct
cgtgcagtcc cgggaaaagc aggtgtccag cagcatcgga ---gtgtcca tgtgggcccg
cgaaacttcc agctgcggag gcgaaaagac tgtgctgcgc gctggtggcg tctccga---
---------- ---agcctcg attccgaaac agaaagtccc gggtcgagtt gaaagccgcg
gtggaatagg agctgacatg agtggggtgg tgatggtgtc ccaaggctgc ggctgcgtag
ccgggtgcct gcgaggaaaa cgccgtttgc ccg
>Apteronotidae_Sternarchogiton_nattereri_2_1
nnnnnnnnnn nnnnnnnnnn nnnnnnnnnn nnnnnnnnnn nnnnnnnnnn nttcttccca
aaaacaaaca tgattcgatt -------gct ctggtccccc a------acg tgttccacgg
tgag------ ----atgggt cacaagctcg tgcatggtgc tgaaagtttt gttgcacgac
tttttcgggt tagtgagttg ctccggttca -------atc cacttgcaga tgagctcttg
tttgatcggt tgcctcatgt aacggaaaaa ggcc------ ccagcaccat gatgagcagc
catgttcatg ttcatggggc cgtagccgtg caactgtgcc gacgtgtag- ------tgct
ccgatctggg gctcgtgaca tggccgtact gatctgccct accgtacatg tctccggaaa
aacccaagcg catctgactg tt---cacca cgttcgagga cgcgtgcgtc gccgcttgct
cgtgcagtcc cgggaaaagc aggtgtccag cagcatcgga ---gtgtcca tgtgggcccg
cgaaacttcc agctgcggag gcgaaaagac tgtgctgcgc gctggtggcg tctccga---
---------- ---agcctcg attccgaaac agaaagtccc gggtcgagtt gaaagccgcg
gtggaatagg agctgacatg agtggggtgg tgatggtgtc ccaaggctgc ggctgcgtag
ccgggtgcct gcgaggaaaa cgccgtttgc ccg
>Apteronotidae_Sternarchogiton_porcinum_2_1
nnnnnnnnnn nnnnnnnnnn nnnnnnnnnn nnnnnnnnnn nnnnnnnnnn nttcttccca
aaaacaaaca tgattcgatt -------gct ctggtccccc a------acg tgttccacgg
tgag------ ----atgggt cacaagctcg tgcatggtgc tgaaagtttt gttgcatgac
tttttcgggt tagttagttg ctccggttca -------atc cacttgcaga tgagctcttg
tttgatcggt tgcctcatgt aacggaaaaa ggcc------ ccagcaccat gatgagcagc
catgttcatg ttcatggggc cgtagccgtg taactgtgcc gacgtgtag- ------tgct
ctgatctggg gctcgtgaca tggccgtact gatctgccct accgtacatg tctccggaaa
aacctaagcg catctgactg tt---cacca cgttcgagga cgcgtgcgtc gccgcttgct
cgtgcagtcc cgggaaaagc aggtgtccag cagcatcgga ---gtgtcca tgtgggcccg
cgaaacttcc agctgcggag gcgaaaagac tgtgctgcgc gctggtggcg tctccga---
---------- ---agcctcg attccgaaac agaaagtccc gggtcgagtt gaaagccgcg
gtggaannnn nnnnnnnnnn nnnnnnnnnn nnnnnnnnnn nnnnnnnnnn nnnnnnnnnn
nnnnnnnnnn nnnnnnnnnn nnnnnnnnnn nnn
>Apteronotidae_Sternarchogiton_porcinum_3_1
tttgctttaa atgg------ ttttccttcc cgggaac--- ---------- attcttccca
aaaacaaaca tgattcgatt -------gct ctggtccccc a------acg tgttccacgg
tgag------ ----atgggt cacaagctcg tgcatggtgc tgaaagtttt gttgcacgac
tttttcgggt tagtgagttg ctccggttca -------atc cacttgcaga tgagctcttg
tttgatcggt tgcctcatgt aacggaaaaa ggcc------ ccagcaccat gatgagcagc
catgttcatg ttcatggggc cgtagccgtg caactgtgcc gacgtgtag- ------tgct
ccgatctggg gctcgtgaca tggccgtact gatctgccct accgtacatg tctccggaaa
aacccaagcg catctgactg tt---cacca cgttcgagga cgcgtgcgtc gccgcttgct
cgtgcagtcc cgggaaaagc aggtgtccag cagcatcgga ---gtgtcca tgtgggcccg
cgaaacttcc agctgcggag gcgaaaagac tgtgctgtgc gctggtggcg tctccga---
---------- ---agcctcg attccgaaac agaaagtccc gggtcgagtt gaaagccgcg
gtggaatagg agctgacatg agtggggtgg tgatggtgtc ccaaggctgc ggctgcgtag
ccgggtgcct gcgaggaaaa cgccgtttgc ccg
>Apteronotidae_Sternarchorhamphus_muelleri_2_1
nnnnnnnnnn nnnnnnnnnn nnnnnnnnnn nnnnnnnnnn nnnnnnnnnn nnnnnnnnnn
nnnnnnnnnn nnnnnnnnnn nnnnnnnnnn nnnnnnnnnn nnnnnnnnnn nnnnncacgg
tgag------ ----atgggt cacgagctcg tgcatggtgc tgaaagtttt gttgcacgac
tttttcgggt tagtgagttg ctccggttca -------atc cacttacaga tgagctcttg
tttgatcggc tgcctcatgt aacggaaaaa ggcc------ ccagctccgt gatgggcggc
catgttcatg ttcatagggc cgtatccgtg caactgtgcc gacgtgtag- ------tgct
ccgatctggg gctcgtgaca tggccgtact gatcagccct accgtacatg tmtccggaaa
accccaagcg catctgactg tt---cacca cgttcgagga cgcgtgcgtc gccgcttgtt
cgcgcagtcc cgggaaaagc aggtgtccag cagcatagga ---gtgtccg tgtgggcccg
cgaaacttcc agctgcggag gcgaaaagac tgtgctgcgc gctggtggcg tctccga---
---------- ---agcctcg attccgaaac agaaagtccc gggtcgagtt gaaagccgcg
gtggagtagg agaagacctg agtggggtgg tgatgatgcc ccaaggctgc ggctgcgtag
ccgggttcct gcgaggaaaa cgccgtttgc ccg
>Apteronotidae_Sternarchorhynchus_galibi_1_1
nnnnnnnnnn nnnnnnnnnn nnnnnnnnnn nnnnnnnnnn nnnnnnnnnn nttcttccca
aaaacaaaca tgattcgatt -------gct ctggtccccc a------acg tgttccacgg
tgag------ ----atgggt cacaagctcg tgcatggtgc tgaaagtttt gttgcacgac
tttttcgggt tagtgagttg ctccggttca -------atc cacttgcaga tgagctcttg
tttgatcggt tgcctcatgt aacggaaaaa ggcc------ ccagcaccat gatgagcagc
catgttcatg ttcatggggc cgtagccgtg caactgtgcc gacgtgtaa- ------tgct
ccgatctggg gctcgtgaca tggccgtact gatctgccct accatacatg tctccggaaa
aacccaagcg catctgactg tt---cacca cgttcgagga cgcgtgcgtc gccgcttgct
cgtgcagtcc cgggaaaagc aggtgtccag cagcatcgga ---gtgtcca tgtgggcccg
cgaaacttcc agctgcggag gcgaaaagac tgtgctgcgc gctggtggcg tctccga---
---------- ---agcctcg attccgaaac agaaagtccc gggtcgagtt gaaagccgcg
gtggaatagg agctgacatg agtggggtgg tgatggtgtc ccaaggctgc ggctgcgtag
cccggtgcnn nnnnnnnnnn nnnnnnnnnn nnn
>Apteronotidae_Sternarchorhynchus_marreroi_2_1
nnnnnnnnnn nnnnnnnnnn nnnnnnnnnn nnnnnnnnnn nnnnnnnnnn nttcttccca
aaaacaaaca tgattcgatt -------gct ctggtccccc a------acg tgttccacgg
tgag------ ----atgggt cacaagctcg tgcatggtgc tgaaagtttt gttgcatgac
tttttcgggt tagttagttg ctccggttca -------atc cacttgcaga tgagctcttg
tttgatcggt tgcctcatgt aacggaaaaa ggcc------ ccagcaccat gatgagcagc
catgttcatg ttcatggggc cgtagccgtg taactgtgcc gacgtgtag- ------tgct
ctgatctggg gctcgtgaca tggccgtact gatctgccct accgtacatg tctccggaaa
aacctaagcg catctgactg tt---cacca cgttcgagga cgcgtgcgtc gccgcttgct
cgtgcagtcc cgggaaaagc aggtgtccag cagcatcgga ---gtgtcca tgtgggcccg
cgaaacttcc agctgcggag gcgaaaagac tgtgctgcgc gctggtggcg tctccga---
---------- ---agcctcg attccgaaac agaaagtccc gggtcgagtt gaaagccgcg
gtggaannnn nnnnnnnnnn nnnnnnnnnn nnnnnnnnnn nnnnnnnnnn nnnnnnnnnn
nnnnnnnnnn nnnnnnnnnn nnnnnnnnnn nnn
>Apteronotidae_Sternarchorhynchus_mormyrus_2_1
nnnnnnnnnn nnnnnnnnnn nnnnnnnnnn nnnnnnnnnn nnnnnnnnnn nttcttccca
aaaacaaaca tgattcgatt -------gct ctggtccccc a------acg tgttccacgg
tgag------ ----atgggt cacaagctcg tgcatggtgc tgaaagtttt gttgcacgac
tttttcgggt tagtgagttg ctccggttca -------atc cacttgcaga tgagctcttg
tttgatcggt tgcctcatgt aacggaaaaa ggcc------ ccagcaccat gatgagcagc
catgttcatg ttcatggggc cgtagccgtg caactgtgcc gacgtgtag- ------tgct
ccgatctggg gctcgtgaca tggccgtact gatctgccct accgtacatg tctccggaaa
aacccaagcg catttgactg tt---cacca cgttcgagga cgcgtgcgtc gccgcttgct
cgtgcaatcc cgggaaaagc aggtgtccag cagcatcgga ---gtgtcca tgtgggcccg
cgaaacttcc agctgcggag gcgaaaagac tgtgttgcgc gctggtggcg tctccga---
---------- ---agcctcg attccgaaac agaaagtccc gggtcgagtt gaaagccgcg
gtggaatagg agctgacatg agtggggtgg tgatggtgtc ccaaggctgc ggctgtgtag
ccgggtgcnn nnnnnnnnnn nnnnnnnnnn nnn
>Cichlidae_Parachromis_managuensis_1_1
ttggctccgg acagacggcg ttttcctccc aggcgcccgg ctacgcagca gctgccttgg
gacaccatca ccacccgact cacgttggct cttactccac ggcggctttc aactccacca
gggactttct cttcagaaat cggggttttg gggatgccac cgggg----c gcagcacagt
ctgttcgcct ccggaagttt cgcagggcca catggacact cagatgcagc ggggcacctg
ctcttcccag ggctccacga gcaagcagca agccatgcct cttccaacgt ggtcaacagc
cagatgcggc t------ggg cttctcgggg gacatgtacg gacgggccga ccagtatggc
cacgttacga gcccaaggtc tgaccactat gcttcaaccc agt-tgcatg gctatggccc
catgaacatg aatatggccg ca---cacca cggagcaggg gccttctttc gatacatgag
gcagccgatc aaacaagagc ttatctgcaa gtggatcgaa ccggagcaac taacgaatcc
caaaaagtcg tgcaacaaaa cttttagcac gatgc-acga gcttgtgacc catctaacgg
tggagcatgt ggggggacca gagcagacga accacatttg cttctgggag nnnnnnnnnn
nnnnnnnnnn nnnnnnnnnn nnnnnnnnnn nnnnnnnnnn nnnnnnnnnn nnnnnnnnnn
nnnnnnnnnn nnnnnnnnnn nnnnnnnnnn nnn
>Eleotridae_Dormitator_maculatus_1_1
tgggctccgg acaaaccgcc ttctcgtccc aagcgcccgg gtac------ gccgcgttag
gacaccacca ccacgcgacc cacgttggct cttactccac a------ttc aactccacac
gggactttct gtttagaaat cggggcttcg gagacgcagc cgggg----c acagcacagt
ttattcgcgt caggaagttt ccccgggcca catggacact ctgaggcggc ggggcacctg
cttttccccg ggctgcacga acaagcc--- ------tctt cgtccaacgt tgtcaacagc
cagatgcgcc t------ggg cttctccggg gacgtgtacg gacgggcaga gcagtacggc
catgtcacca gcccgcgctc agaccactac gcgtccacac aac-tgcacg gatacggccc
catgaacatg aatatggccg cagcgcacca tggagcgggg gccttcttta ggtacatgcg
gcagcccatc aaacaggagc tgatctgtaa gtggattgaa ccagagcagc tgagcaaccc
caagaagtcg tgcaacaaaa ctttcagcac catgc-acga gctggtcacc catctaacgg
tggagcacgt ggggggaccg gagcagacaa accacatctg cttctgggag gagtgctcca
gagaggggaa acctttcaaa gccaaataca aactggtcaa tca------- -------tat
ccgagtgcac accggggaga agcccttccc gtg
>Eleotridae_Guavina_guavina_1_1
tgggctccgg acaaaccgcc ttctcgtccc aagcgcccgg ttac------ gccgctttag
gacaccacca ccacgcgacc cacgttggct cttactccac a------ttc aactccacac
gggactttct gtttagaaat cgggggtttg gggacgctgc cgggg----c acagcacagt
ttattcgcgt caggaagttt ccccgggcca catggacact ctgaagcggc ggggcacctg
cttttccccg ggctacacga acaagcg--- ------tcct cgtccaacgt tgtcaacagc
cagatgcgct t------ggg cttctccggg gacgtgtacg gacgggccga gcagtacggc
catgtcacca gcccgcggtc agaccactac gcgtccacac aac-tgcacg gatacggccc
catgaacatg aatatggccg cagcgcacca tggagcgggg gccttcttta ggtacatgcg
gcagcccatc aaacaggagc tcatctgtaa gtggatagaa cccgagcagc taagcaaccc
caagaagtcg tgcaacaaaa ctttcagcac catgc-acga gctggtcacc catctaacgg
tggaacacgt ggggggacca gagcagacaa accacatctg cttctgggag gagtgctcca
gagaggggaa acctttcaaa gccaaataca aactggtcaa tca------- -------tat
ccgagtgcac acaggggaga aacccttccc ctg
>Gymnotidae_Gymnotus_carapo_2_1
ttggctttga acgg------ ttttccttct cgggaac--- ---------- actcttccca
aaagcagata tgattcgact -------gtt ctggtcctcc g------acg tgttccacgg
tgag------ ----atgggt cacaagctcg tgcatggtgc taaaagtttt gttgcacgac
tttttcgggt tagtgagttg ctccggttca -------atc cacttgcaga tgagctcttg
tttgatcggt tgtctcatgt aacggaaaaa ggcc------ ccagccccgt gatgggcagc
catattcatg ttcatggggc cgtaaccgtg caactgtgtc gatgcgtag- ------tgct
ccgacctcgg gcttgtaaca tggccgtact gatcggccct accgtacatg tccccggaaa
agcccaaacg catctgactg tt---cacca cgttcgagga cgcgtgcgtc gccgcttgct
cgtgcagtcc cgggaaaagc aggtgtccag cagcatcgga ---gtgtcca tgtggccccg
cgaaacttcc agctgcagag gcgaaaagac tgtgttgcgc gctggtggcg tctccga---
---------- ---agcctcg gttccgaaac aggaagtccc gggtagagtt gaaagccgct
gtggagtagg agctgacatg aggcgcgtga tgatggtgtc ccaaggctgc ggccgcgtag
ccgggtgcct gcgaagaaaa cgccgtttgc ccg
>Gymnotidae_Gymnotus_pantanal_1_1
ttggctttga acgg------ ttttccttct cgggaac--- ---------- actcttccca
aaagcagata tgattcgact -------gtt ctggtcctcc g------acg tgctccacgg
tgag------ ----atgggt cacaagctcg tgcatggtgc taaaagtttt gttgcacgac
tttttcgggt tagtgagttg ctccggttca -------atc cacttgcaga tgagctcctg
tttgatcggt tgtctcatgt aacggaaaaa ggcc------ ccagccccgt gatgggcagc
catattcatg ttcatggggc cgtaaccgtg cagctgtgtc gatgcgtag- ------tgct
ccgacctcgg gcttgtaaca tggccgtact gatcggccct accgtacatg tccccggaaa
agcccaaacg catctgactg tt---cacca cgttcgagga cgcgtgcgtc gccgcttgct
cgtgcagtcc cgggaaaagc aggtgtccag cagcatcggt ---gtgtcca tgtggccccg
cgaaacctcc agctgcagag gcgaaaagac tgtgctgcgc gctggtggcg tctccga---
---------- ---agcctcg gttccgaaac agaaagtccc gggtggagtt gaaagccgcc
gtggagtagg agctgacatg aggcgcgtga tgatggtgtc ccaaggctgc ggccgcgtag
ccgggtgcct gcgaagaaaa cgccgtttgc ccg
>Gymnotidae_Gymnotus_sylvius_1_1
ttggctttga acgg------ ttttccttct cgggaac--- ---------- actcttccca
aaagcagata tgattcgact -------gtt ctggtcctcc g------acg tgttccacgg
tgag------ ----atgggt cacaagctcg tgcatggtgc taaaagtttt gttgcacgac
tttttcgggt tagtgagttg ctccggttca -------atc cacttgcaga tgagctcttg
tttgatcggt tgtctcatgt aacggaaaaa ggcc------ ccagccccgt gatgggcagc
catattcatg ttcatggggc cgtaaccgtg caactgtgtc gatgcgtag- ------tgct
ccgacctcgg gcttgtaaca tggccgtact gatcggccct accgtacatg tccccggaaa
agcccaaacg catctgactg tt---cacca cgttcgagga cgcgtgcgtc gccgcttgct
catgcagtcc cgggaaaagc aggtgtccag cagcatcgga ---gtgtcca tgtggccccg
cgaaacttcc agctgcagag gcgaaaagac tgtgttgcgc gctggtggcg tctccga---
---------- ---agcctcg gttccgaaac agaaagtccc gggtggagtt gaaagccgct
gtggagtagg agctgacatg aggcgcgtga tgatggtgtc ccaaggctgc ggccgcgtag
ccgggtgcct gcgaagaaaa cgccgtttgc ccg
>Gymnotidae_Gymnotus_tigre_1_1
ttggctttgg aggg------ ttttccttct cgggaac--- ---------- actcttccca
aaagcagata tgattcgact -------gtt ctggtcctcc g------acg tgttccacgg
tgag------ ----atgggt cacaagctcg tgcatggtgc taaaagtttt gttgcacgac
tttttcgggt tagtgagttg ctccggttca -------atc cacttgcaga tgagctcttg
tttgatcggt tgtctcatgt aacggaaaaa ggcc------ ccagccccgt gatgggcagc
catattcatg ttcatggggc cgtaaccgtg caactgtgtc gatgcgtag- ------tgct
ccgacctcgg gcttgtaaca tggccgtact gatcggccct accgtacatg tccccggaaa
agcccaagcg catctgactg tt---cacca cgttcgagga cgcgtgcgtc gccgcttgct
cgtgcagtcc cgggaaaagc aggtgtccag cagcatcgga ---gtgtcca tgtggccccg
cgaaacttcc agctgcagag gcgaaaagac tgtgttgcgc gctggtggcg tctccga---
---------- ---agcctcg gttccgaaac agaaagtccc gggtggagtt gaaagccgct
gtggagtagg agctgacatg aggcgcgtga tgatggtgtc ccaaggctgc ggccgcgtag
ccgggtgcct gcgaggaaaa cgccgtttgc ccg
>Rhamphichthyidae_Gymnorhamphichthys_rondoni_1_1
tttgctttaa atgg------ ttttccttcc cgagagc--- ---------- attcttccca
aaagcaaata tgattcgact -------gct ctggtccccc a------acg tgttccacgg
tgag------ ----atgagt cacaagctca tgcatggtgc tgaaagtttt gttgcacgac
tttttcgggt tcgtgagttg ctccggttca -------atc cacttgcaga tgagctcttg
tttgatcggt tgtctcatgt atcgaaaaaa ggcc------ cctgccccgt gatgggcagc
catattcatg ttcatggggc catagccgtg caactgtgtg gaggcgtag- ------tgct
cagacctggg gcttgtaaca tggccgtact gatcggccct accgtacatg tccccggaaa
agcccaaacg catctgactg tt---cacca cgttcgagga cgcgtgcgtc gccgcttgct
cgtgcagtcc cgggaaaagc aggtgtccag cagcatcgga ---gtgtcca tgtggccccg
cgaaacttcc agctgcagag gcgaaaagac tgtgttgcgc gctggtggcg tctccga---
---------- ---agcctcg attccgaaag agaaagtccc gggtcgagtt gaaagctgcg
gtggagtagg agctgacatg agtgggatga tgatggtgtc ccacggctgc ggccgcgtag
ccgggtgcct gcgaggaaaa cgccgtttgc ccg
>Rhamphichthyidae_Rhamphichthys_marmoratus_1_1
tgtgctttaa atgg------ ttttccttcc cgggaac--- ---------- attcttccca
agagcaaata tgattggatt -------gct ctggtccccc a------acg tgttccacgg
tgag------ ----atgagt cacaagctcg tgcatggtgc tgaaagtttt gttgcacgac
tttttcgggt tagtaagttg ctccggttca -------atc cacttgcaga tgagctcttg
tttgatcggt tgtctcatgt atcggaaaaa ggcc------ cctgccccgt gatgggcagc
catattcatg ttcatggggc catagccgtg caactgtgtc gaggcgtag- ------tgct
cagacctggg gcttgtaaca tggccgtact gatcggccct accgtacatg tccccggaaa
agcccaagcg catctgactg tt---cacca cgttcgagga cgcgtgcgtc gccgcttgct
cgtgcagtcc cgggaaaagc aggtgtccag cagcatagga ---gtgtcca tgtggccccg
cgaaacttcc agctgcagag gcgaaaagac tgtgttgagc gctggtggcg tttccga---
---------- ---agcctcg attccgaaag agaaagtccc gggccgagtt gaaagccgcg
gtggagtagg aactgacatg agtgggatga tgatggtgtc ccaaggctgc ggccgcgtag
cagggtgcct tcgaggaaaa cgccgtttgc ccg
>Sternopygidae_Eigenmannia_virescens_2_1
tttgctttga acgg------ ttttccttcc cgggaac--- ---------- actcttccca
aaagcaaata tgattggact -------gct cgggtcctcc g------acg tgttccacgg
tgag------ ----atgggt cacaagctcg tgcatggtac tgaaagtttt gttgcacgac
tttttcgggt tagtgagttg ctccggttca -------atc cacttgcaga tgagctcttg
tttgatcggt tgcctcatgt aacggaagaa ggcc------ cccgccccat gatgggctgc
catattcatg ttcatgggac catagccgtg caactgtgtc gaggcgtag- ------tgct
ccgatctggg gcttgtaaca tggccgtact gctcggccct accgtacatg tccccggaaa
agcccaagcg catctgactg tt---cacca cgttcgagga cgcgtgcgtc gccgcttgct
cgtgcagtcc agggaaaagc aggtgtccag cagcatcgga ---gtgtcca tgtgggcccg
cgaaacttcc ggctgcagag gcgaaaaggc tgtgttgcgc gctagtggcg tctccga---
---------- ---agcctcg attccgaaag agaaagtccc gggtggagtt gaaagccgcg
gtggagtagg agctgacatg agtggngtga tgatggtgtc ccagggctgc ggctgcgtag
ccgggcgcct gcgaggaaaa cgccgtttgc ccg
>Apteronotidae_Adontosternarchus_balaenops_2_1
tttgctttaa atgg------ ttttccttcc cgggaac--- ---------- attcttccca
aaaacaaaca tgattcgatt -------gct ctggtccccc a------acg tgttccacgg
tgag------ ----gtgggt cacaagctcg tgcatggtgc tgaaagtttt gttgcacgac
tttttcgggt tagtgagttg ctccggttca -------atc cacttgcaga tgagctcttg
tttgatcggt tgcctcatgt aacggaaaaa ggcc------ ccagcaccgt gatgagcagc
catgttcatg ttcatggggc cgtagccgtg caactgtgcc gacgtgtag- ------tgct
ccgatctggg gctcgtgaca tggccgtact gatctgccct accgtacatg tctccggaaa
aacccaagcg catctgactg tt---cacca cgttcgagga cgcgtgcgtc gccgcttgct
cgtgcagtcc cgggaaaagc aggtgtccag cagcatcgga ---gtgtcca tgtgggcccg
cgaaacttcc agctgcggag gcgaaaagac tgtgctgcgc gctggtggcg tctccga---
---------- ---agcctcg attccgaaac agaaagtccc gggtcgagtt gaaagccgcg
gtggaatagg agctgacatg agtggggtgg tgatggtgtc ccaaggctgc ggctgcgtag
ccgggtgcct gcgaggaaaa cgccgtttgc ccg
>Apteronotidae_Adontosternarchus_sachsi_3_1
tttgctttaa atgg------ ttttccttcc cgggaac--- ---------- attcttccca
aaaacaaaca tgattcgatt -------gct ctggtccccc a------acg tgttccacgg
tgag------ ----gtgggt cacaagctcg tgcatggtgc tgaaagtttt gttgcacgac
tttttcgggt tagtgagttg ctccggttca -------atc cacttgcaga tgagctcttg
tttgatcggt tgcctcatgt aacggaaaaa ggcc------ ccagcaccgt gatgagcagc
catgttcatg ttcatggggc cgtagccgtg caactgtgcc gacgtgtag- ------tgct
ccgatctggg gctcgtgaca tggccgtact gatctgccct accgtacatg tctccggaaa
aacccaagcg catctgactg tt---cacca cgttcgagga cgcgtgcgtc gccgcttgct
cgtgcagtcc cgggaaaagc aggtgtccag cagcatcgga ---gtgtcca tgtgggcccg
cgaaacttcc agctgcggag gcgaaaagac tgtgctgcgc gctggtggcg tctccga---
---------- ---agcctcg attccgaaac agaaagtccc gggtcgagtt gaaagccgcg
gtggaatagg agctgacatg agtggggtgg tgatggtgtc ccaaggctgc ggctgcgtag
ccgggtgcct gcgaggaaaa cgccgtttgc ccg
>Apteronotidae_Apteronotus_ellisi_2_1
nnnnnnnnnn nnnnnnnnnn nnnnnnnnnn nnnnnnnnnn nnnnnnnnnn nnnnnnnnnn
nnnnnnnnnn nnnnnnnnnn nnnnnnnnnn nnnnnnnnnn nnnnnnnnnn nnnnnnnnnn
nnnnnnnnnn nnnnnnnnnn nnnnnnnnnn nnnnnnnnnn nnnnnnnnnn nnnnnntgac
tttttctggt tagttagttg ctccggttca -------atc cacttgcaga tgagctcttg
tttgatcggc tgcctcatgt aacggaaaaa ggcc------ ccagcaccat gatgagcagc
catgttcatg ttcatggggc cgtagccgtg taactgtgcc gacgtgtag- ------tgct
ctgatctggg gctcgtgaca tgaccgtact gatctgccct accgtacatg tctccggaaa
aacctaagcg catctgactg tt---cacca cgttcgagga cgcgtgcgtc gccgcttgct
cgtgcagtcc cgggaaaagc aggtgtccag cagcatcgga ---gtgtcca tgtgggcccg
cgaaacttcc agctgcggag gcgaaaagac tgtgctgcgc gctggtggcg tctccga---
---------- ---agcctcg attccgaaac agaaagtccc gggtcgagtt gaaagccgcg
gtggaannnn nnnnnnnnnn nnnnnnnnnn nnnnnnnnnn nnnnnnnnnn nnnnnnnnnn
nnnnnnnnnn nnnnnnnnnn nnnnnnnnnn nnn
>Apteronotidae_Apteronotus_leptorhynchus_1_1
tttgcttttg ttgg------ ttttccttcc cgggaac--- ---------- tttcttccca
aaaacaaaca tgattcgatt -------gct ctggtccccc a------acg tgttccacgg
tgag------ ----atgggt cacaagctcg tgcatggtgc tgaaagtttt gttgcacgac
tttttcgggt tagtgagttg ctccggttca -------atc cacttgcaga tgagctcttg
tttgatcggt tgcctcatgt aacggaaaaa ggcc------ ccagcaccgt gatgagcagc
catgttcatg ttcatggggc cgtagccgtg caactgtgcc gacgtgtag- ------tgct
ccgatctggg gctcgtgaca tggccgtact gatctgccct accgtacatg tctccggaaa
aacccaagcg catctgactg tt---cacca cgttcgagga cgcgtgcgtc gccgcttgct
cgtgcagtcc cgggaaaagc aggtgtccag cagcatcgga ---gtgtcca tgtgggcccg
cgaaacttcc agctgcggag gcgaaaagac tgtgctgcgc gctggtggcg tctccga---
---------- ---agcctcg gttccgaaac agaaagtccc gggtcgagtt gaaagccgcg
gtggaatagg agctgacatg agtggggtgg tgatggtgtc ccaaggctgc ggctgcgtac
ccgggtgcct gcgaggaaaa cgccgtttgc ccg
>Apteronotidae_Sternarchella_patriciae_1_1
nnnnnnnnnn nnnnnnnnnn nnnnnnnnnn nnnnnnnnnn nnnnnnnnnn nttcttccca
aaaacaaaca tgattcgatt -------gct ctggtccccc a------acg tgttccacgg
tgag------ ----atgggt cacaagctcg tgcatggtgc tgaaagtttt gttgcatgac
tttttcgggt tagttagttg ctccggttca -------atc cacttgcaga tgagctcttg
tttgatcggt tgcctcatgt aacggaaaaa ggcc------ ccagcaccat gatgagcagc
catgttcatg ttcatggggc cgtagccgtg taactgtgcc gacgtgtag- ------tgct
ctgatctggg gctcgtgaca tggccgtact gatctgccct accgtacatg tctccggaaa
aacctaagcg catctgactg tt---cacca cgttcgagga cgcgtgcgtc gccgcttgct
cgtgcagtcc cgggaaaagc aggtgtccag cagcatcgga ---gtgtcca tgtgggcccg
cgaaacttcc agctgcggag gcgaaaagac tgtgctgcgc gctggtggcg tctccga---
---------- ---agcctcg attccgaaac agaaagtccc gggtcgagtt gaaagccgcg
gtggaannnn nnnnnnnnnn nnnnnnnnnn nnnnnnnnnn nnnnnnnnnn nnnnnnnnnn
nnnnnnnnnn nnnnnnnnnn nnnnnnnnnn nnn
>Apteronotidae_Sternarchella_patriciae_2_1
nnnnnnnnnn nnnnnnnnnn nnnnnnnnnn nnnnnnnnnn nnnnnnnnnn nttcttccca
aaaacaaaca tgattcgatt -------gct ctggtccccc a------acg tgttccacgg
tgag------ ----atgggt cacaagctcg tgcatggtgc tgaaagtttt gttgcatgac
tttttcgggt tagttagttg ctccggttca -------atc cacttgcaga tgagctcttg
tttgatcggt tgcctcatgt aacggaaaaa ggcc------ ccagcaccat gatgagcagc
catgttcatg ttcatggggc cgtagccgtg taactgtgcc gacgtgtag- ------tgct
ctgatctggg gctcgtgaca tggccgtact gatctgccct accgtacatg tctccggaaa
aacctaagcg catctgactg tt---cacca cgttcgagga cgcgtgcgtc gccgcttgct
cgtgcagtcc cgggaaaagc aggtgtccag cagcatcgga ---gtgtcca tgtgggcccg
cgaaacttcc agctgcggag gcgaaaagac tgtgctgcgc gctggtggcg tctccga---
---------- ---agcctcg attccgaaac agaaagtccc gggtcgagtt gaaagccgcg
gtggaannnn nnnnnnnnnn nnnnnnnnnn nnnnnnnnnn nnnnnnnnnn nnnnnnnnnn
nnnnnnnnnn nnnnnnnnnn nnnnnnnnnn nnn
>Apteronotidae_Sternarchella_patriciae_3_1
nnnnnnnnnn nnnnnnnnnn nnnnnnnnnn nnnnnnnnnn nnnnnnnnnn nttcttccca
aaaacaaaca tgattcgatt -------gct ctggtccccc a------acg tgttccacgg
tgag------ ----atgggt cacaagctcg tgcatggtgc tgaaagtttt gttgcatgac
tttttcgggt tagttagttg ctccggttca -------atc cacttgcaga tgagctcttg
tttgatcggt tgcctcatgt aacggaaaaa ggcc------ ccagcaccat gatgagcagc
catgttcatg ttcatggggc cgtagccgtg taactgtgcc gacgtgtag- ------tgct
ctgatctggg gctcgtgaca tggccgtact gatctgccct accgtacatg tctccggaaa
aacctaagcg catctgactg tt---cacca cgttcgagga cgcgtgcgtc gccgcttgct
cgtgcagtcc cgggaaaagc aggtgtccag cagcatcgga ---gtgtcca tgtgggcccg
cgaaacttcc agctgcggag gcgaaaagac tgtgctgcgc gctggtggcg tctccga---
---------- ---agcctcg attccgaaac agaaagtccc gggtcgagtt gaaagccgcg
gtggaannnn nnnnnnnnnn nnnnnnnnnn nnnnnnnnnn nnnnnnnnnn nnnnnnnnnn
nnnnnnnnnn nnnnnnnnnn nnnnnnnnnn nnn
>Apteronotidae_Sternarchorhynchus_hagedornae_1_1
nnnnnnnnnn nnnnnnnnnn nnnnnnnnnn nnnnnnnnnn nnnnnnnnnn nttctttcca
aaaacaaaca tgattcgatt -------gct ctggtccccc a------acg tgttccacgg
tgag------ ----atgggt cacaagctcg tgcatggtgc tgaaagtttt gttgcacgac
tttttcgggt tagtgagttg ctccggttca -------atc cacttgcaga tgagctcttg
tttgatcggt tgcctcatgt aacggaaaaa ggcc------ ccagcaccat gatgagcagc
catgttcatg ttcatggggc cgtagccgtg caactgtgcc gacgtgtaa- ------tgct
ccgatctggg gctcgtgaca tggccgtact gatctgccct accatacatg tctccggaaa
aacccaagcg catctgactg tt---cacca cgttcgagga cgcgtgcgtc gccgcttgct
cgtgcagtcc cgggaaaagc aggtgtccag cagcatcgga ---gtgtcca tgtgggcccg
cgaaacttcc agctgcggag gcgaaaagac tgtgctgcgc gctggtggcg tctccga---
---------- ---agcctcg attccgaaac agaaagtccc gggtcgagtt gaaagccgcg
gtggaatagg agctgacatg agtggggtgg tgatggtgtc ccaaggctgc ggctgcgtag
ctcggtgcct gcgaggaaaa cgccgtttgc ccg
>Cichlidae_Vieja_bifasciata_1_1
ttggctccgg acagacggcg ttttcctccc aggcgcccgg ctacgcagca gctgccttgg
gacaccatca ccacccgact cacgttggct cttactccac ggcggctttc aactccacca
gggactttct cttcagaaat cggggttttg gggatgccac cgggg----c gcagcacagt
ctgttcgcct ccggaagttt cgcagggcca catggacact cagatgcagc ggggcacctg
ctcttcccag ggctccacga gcaagcagca agccatgcct cttccaacgt ggtcaacagc
cagatgcggc t------ggg cttctcgggg gacatgtacg gacgggccga ccagtatggc
cacgttacga gcccaaggtc tgaccactat gcttcaaccc agt-tgcatg gctatggccc
catgaacatg aatatggccg ca---cacca cggagcaggg gccttctttc gatacatgag
gcagccgatc aaacaagagc ttatctgcaa gtggatcgaa ccggagcaac taacgaatcc
caaaaagtcg tgcaacaaaa cttttagcac gatgc-acga gcttgtgacc catctaacgg
tggagcatgt ggggggacca gagcagacga accacatttg cttctgggag gactgctcca
gagaaggaaa gccattcaaa gccaaataca aacttgtaaa tca------- -------tat
cagagtacac accggtgaaa aaccctttcc gtg
>Cichlidae_Vieja_hartwegi_1_1
ttggctccgg acagacggcg ttttcctccc aggcgcccgg ctacgcagca gctgccttgg
gacaccatca ccacccgact cacgttggct cttactccac ggcggctttc aactccacca
gggactttct cttcagaaat cggggttttg gggatgccac cgggg----c gcagcacagt
ctgttcgcct ccggaagttt cgcagggcca catggacact cagatgcagc ggggcacctg
ctcttcccag ggctccacga gcaagcagca agccatgcct cttccaacgt ggtcaacagc
cagatgcggc t------ggg cttctcgggg gacatgtacg gacgggccga ccagtatggc
cacgttacga gcccaaggtc tgaccactat gcttcaaccc agt-tgcatg gctatggccc
catgaacatg aatatggccg ca---cacca cggagcaggg gccttctttc gatacatgag
gcagccgatc aaacaagagc ttatctgcaa gtggatcgaa ccggagcaac taacgaatcc
caaaaagtcg tgcaacaaaa cttttagcac gatgc-acga gcttgtgacc catctaacgg
tggagcatgt ggggggacca gagcagacga accacatttg cttctgggag gactgctcca
gagaaggaaa gccattcaaa gccaaataca aacttgtaaa tca------- -------tat
cagagtacac acyggtgaaa aaccctttcc gtg
>Gymnotidae_Gymnotus_pantanal_2_1
ttggctttga acgg------ ttttccttct cgggaac--- ---------- actcttccca
aaagcagata tgattcgact -------gtt ctggtcctcc g------acg tgctccacgg
tgag------ ----atgggt cacaagctcg tgcatggtgc taaaagtttt gttgcacgac
tttttcgggt tagtgagttg ctccggttca -------atc cacttgcaga tgagctcctg
tttgatcggt tgtctcatgt aacggaaaaa ggcc------ ccagccccgt gatgggcagc
catattcatg ttcatggggc cgtaaccgtg cagctgtgtc gatgcgtag- ------tgct
ccgacctcgg gcttgtaaca tggccgtact gatcggccct accgtacatg tccccggaaa
agcccaaacg catctgactg tt---cacca cgttcgagga cgcgtgcgtc gccgcttgct
cgtgcagtcc cgggaaaagc aggtgtccag cagcatcggt ---gtgtcca tgtggccccg
cgaaacctcc agctgcagag gcgaaaagac tgtgctgcgc gctggtggcg tctccga---
---------- ---agcctcg gttccgaaac agaaagtccc gggtggagtt gaaagccgcc
gtggagtagg agctgacatg aggcgcgtga tgatggtgtc ccaaggctgc ggccgcgtag
ccgggtgcct gcgaagaaaa cgccgtttgc ccg
>Hypopomidae_Brachyhypopomus_beebei_1_1
ttggctttaa atgg------ ttttccttcc cgggaac--- ---------- attcttccca
aaagcaaatg tgattggact -------gct ctggtcctcc a------acg tgttccacgg
tgag------ ----atgggt cacaagctcg tgcatggtgc tgaaagtttt gttgcacgac
tttttcgggt tagtgagttg ctccggttca -------atc cacttgcaga tgagctcttg
tttgatcggt tgtctcatgt aacggaaaaa ggcc------ cctgccccgt gatgggcagc
catattcatg ttcatggggc catagccgtg caactgtgtc gaggcgtag- ------tgct
ccgacctggg gcttgtaaca tggccgtact gatcggctct accgtacatg tccccggaaa
agcccaagcg catctgactg tt---cacca cgttcgagga cgcgtgcgtc gccgcttgct
cgtgcagtcc cgggaaaagc aggtgtccgg cagcgtcgga ---gtgtcca tgtggtcccg
cgaaacttcc ggctgcagag gcgaaaaggc tgtgttgcgc gctcgtggcg tctccga---
---------- ---agcctcg gttccgaaag agaaagtccc gggtggagtt gaacgccgcg
gtggagtagg agctgacatg agtggggtgg tgatggtgtc ccaaggctgc ggccgcgtag
ccgggtgctt gcgaggaaaa cgccgtttgc ccg
>Hypopomidae_Brachyhypopomus_brevirostris_1_1
ttggctttaa atgg------ ttttccttcc cgggaac--- ---------- attcttccca
aaagcaaata tgattcgact -------gct ctggtccccc a------acg tgttccacgg
tgag------ ----atgggt cacaagctcg tgcatggtgc tgaaagtttt gttgcacgac
tttttcgggt tagtgagttg ctccggttca -------atc cacttgcaga tgagctcttg
tttgatcggt tgtctcatgt aacggaaaaa ggcc------ cctgccccgt gatgggcagc
catattcatg ttcatggggc catagccgtg caactgtgtc gaggcgtaa- ------tgct
ccgacctggg gcttgtaaca tggccgtact gatcggccct accgtacatg tccccggaaa
agcccaagcg catctgactg tt---cacca cgttcgagga cgcgtgcgtc gccgcttgct
cgtgcagtcc cgggaaaagc aggtgtccag cagcatcgga ---gtgtcca tgtggccccg
cgaaacttcc agctgcagag gcgaaaaggc tgtgttgcgc gctcgtggcg tctccga---
---------- ---agcctcg attccgaaag agaaagtccc gggtcgagtt gaaagccgca
gtggagtagg agctgacatg agtggggtga tggtggtgtc ccaaggctgc ggccgcgtag
ccgggtgctt gcgaggaaaa cgccgtttgc ccg
>Hypopomidae_Brachyhypopomus_draco_1_1
ttggctttaa atgg------ ttttccttcc cgggaac--- ---------- attcttccca
aaagcaaatg tgattggact -------gct ctggtcctcc a------acg tgttccacgg
tgag------ ----atgggt cacaagctcg tgcatggtgc tgaaagtttt gttgcacgac
tttttcgggt tagtgagttg ctccggttca -------atc cacttgcaga tgagctcttg
tttgatcggt tgtctcatgt aacggaaaaa ggcc------ cctgccccgt gatgggcagc
catattcatg ttcatggggc catagccgtg caactgtgtc gaggcgtag- ------tgct
ccgacctggg gcttgtaaca tggccgtact gatcggctct accgtacatg tccccggaaa
agcccaagcg catctgactg tt---cacca cgttcgagga cgcgtgcgtc gccgcttgct
cgtgcagtcc cgggaaaagc aggtgtccgg cagcgtcgga ---gtgtcca tgtggtcccg
cgaaacttcc ggctgcagag gcgaaaaggc tgtgttgcgc gctcgtggcg tctccga---
---------- ---agcctcg gttccgaaag agaaagtccc gggtggagtt gaacgccgcg
gtggagtagg agctgacatg agtggggtgg tgatggtgtc ccaaggctgc ggccgcgtag
ccgggtgctt gcgaggaaaa cgccgtttgc ccg
>Hypopomidae_Microsternarchus_bilineatus_1_1
ttggctttaa atgg------ ttttccttcc cgggaac--- ---------- actcttccca
aaagcagata tgattggact -------gct cgggtcctcc a------acg tgttccactg
gggg------ ----atgggt cacaagctcg tgcatggtgc tgaaagtttt gttgcacgac
tttttcgggt tagtgagttg ctccggttca -------atc cacttgcaga tgagctcttg
tttgatcggt tgtctcatgt aacggaaaaa ggcc------ cctgccccgt gatgggcagc
catattcatg ttcatggggc catagccgtg caactgtgtc gaggcgtag- ------tgct
ccgacctggg gctggtaacg tggccgtact gatcggctct accgtacatg tccccggaaa
agcccaggcg catctggctg tt---cacca cgttcgagga cgcgtgcgtc gccgcttgct
cgtgcagtcc cgggaaaagc aggtgtccgg cggcatcgga ---gtgtcca tgtggccccg
cgaaacctcc ggccgcagag gcgaaaaggc tgtgctgcgc gctggtggcg tctccga---
---------- ---agcctcg attccgaaag agaaagtccc gggtggagtt gaacgccgcg
gtggagtagg aaytgacatg agtggggtgg tggctgtgtg ccaggggttc gtcnnnnnnn
nnnnnnnnnn nnnnnnnnnn nnnnnnnnnn nnn
>Rhamphichthyidae_Gymnorhamphichthys_britskii_1_1
nnnnnnnnnn nnnnnnnnnn nnnnnnnnnn nnnnnnnnnn nnnnnnnnnn nnnnttccca
aaagcagata tgattcgact -------gct ctggtccccc a------acg tgttccacgg
tgag------ ----atgagt cacaagctcg tgcatcgtgc tgaaagtttt gttgcacgac
tttttcgggt tcgtgagttg ctccggttca -------atc cacttgcaga tgagctcttg
tttgatcggt tgtctcatgt atcgaaaaaa ggcc------ cctgccccgt gatgggcagc
catattcatg ttcatggggc catagccgtg caactgtgtc gaggcgtag- ------tgct
cagacctggg gcttgtaaca tggccgtact gatcggccct accgtacatg tccccggaaa
agcccaaacg catctgactg tt---cacca cgttcgagga cgcgtgcgtc gccgcttgct
cgtgcagtcc cgggaaaagc aggtgtccag cagcatcgga ---gtgtcca tgtggccccg
cgaaacttcc agctgcagag gcgaaaagac tgtgctgcgc gcttgtggcg tctccga---
---------- ---agcctcg attccgaaag agaaagtccc gggtcgagtt gaaagctgcg
gtggagtacg agctgacatg agtgggatga tgatggtgtc ccagggctgc ggccgcgtag
ccgggtgcct gcgaggaaaa cgccgtttgc cnn
>Rhamphichthyidae_Gymnorhamphichthys_hypostomus_1_1
tttgctttaa atgg------ ttttccttcc cgagagc--- ---------- attcttccca
aaagcaaata tgattcgact -------gct ctggtccccc a------acg tgttccacgg
tgag------ ----atgagt cacaagctca tgcatggtgc tgaaagtttt gttgcacgac
tttttcgggt tcgtgagttg ctccggttca -------atc cacttgcaga tgagctcttg
tttgatcggt tgtctcatgt atcgaaaaaa ggcc------ cctgccccgt gatgggcagc
catattcatg ttcatggggc catagccgtg caactgtgtc gaggcgtag- ------tgct
cagacctggg gcttgtaaca tggccgtact gatcggccct accgtacatg tccccggaaa
agcccaaacg catctgactg tt---cacca cgttcgagga cgcgtgcgtc gccgcttgct
cgtgcagtcc cgggaaaagc aggtgtccag cagcatcgga ---gtgtcca tgtggccccg
cgaaacttcc agctgcagag gcgaaaagac tgtgttgcgc gctggtggcg tctccga---
---------- ---agcctcg attccgaaag agaaagtccc gggtcgagtt gaaagctgcg
gtggagtagg agctaacatg agtgggatga tgatggtgtc ccagggctgc ggccgcgtag
ccgggtgcct gcgaggaaaa cgccgtttgc ccg
>Rhamphichthyidae_Gymnorhamphichthys_rondoni_2_1
tttgctttaa atgg------ ttttccttcc cgagagc--- ---------- attcttccca
aaagcaaata tgattcgact -------gct ctggtccccc a------acg tgttccacgg
tgag------ ----atgagt cacaagctca tgcatggtgc tgaaagtttt gttgcacgac
tttttcgggt tcgtgagttg ctccggttca -------atc cacttgcaga tgagctcttg
tttgatcggt tgtctcatgt atcgaaaaaa ggcc------ cctgccccgt gatgggcagc
catattcatg ttcatggggc catagccgtg caactgtgtc gaggcgtag- ------tgct
cagacctggg gcttgtaaca tggccgtact gatcggccct accgtacatg tccccggaaa
agcccaaacg catctgactg tt---cacca cgttcgagga cgcgtgcgtc gccgcttgct
cgtgcagtcc cgggaaaagc aggtgtccag cagcatcgga ---gtgtcca tgtggccccg
cgaaacttcc agctgcagaa gcgaaaagac tgtgttgcgc gctggtggcg tctccga---
---------- ---agcctcg attccgaaag agaaagtccc gggtcgagtt gaaagccgcg
gtggagtagg agctgacatg agtgggatga tgatggtgtc ccagggctgc ggccgcgtag
ccgggtgcct gcgaggaaaa cgccgtttgc ccg
>Rhamphichthyidae_Gymnorhamphichthys_rondoni_3_1
tttgctttaa atgg------ ttttccttcc cgagagc--- ---------- attcttccca
aaagcaaata tgattcgact -------gct ctggtccccc a------acg tgttccacgg
tgag------ ----atgagt cacaagctca tgcatggtgc tgaaagtttt gttgcacgac
tttttcgggt tcgtgagttg ctccggttca -------atc cacttgcaga tgagctcttg
tttgatcggt tgtctcatgt atcgaaaaaa ggcc------ cctgccccgt gatgggcagc
catattcatg ttcatggggc catagccgtg caactgtgtc gaggcgtag- ------tgct
cagacctggg gcttgtaaca tggccgtact gatcggccct accgtacatg tccccggaaa
agcccaaacg catctgactg tt---cacca cgttcgagga cgcgtgcgtc gccgcttgct
cgtgcagtcc cgggaaaagc aggtgtccag cagcatcgga ---gtgtcca tgtggccccg
cgaaacttcc agctgcagag gcgaaaagac tgtgttgtgc gctggtggcg tctccga---
---------- ---agcctcg attccgaaag agaaagtccc gggtcgagtt gaaagctgcg
gtggagtagg agctgacatg agtgggatga tgatggtgtc ccagggctgc ggccgcgtag
ccgggtgcct gcgaggaaaa cgccgtttgc ccg
>Rhamphichthyidae_Hypopygus_lepturus_1_1
ttagctttaa acgg------ ctttccttcc cgggaac--- ---------- actcttccca
aaagcagatg tgattggact -------gtt ccggtccccc g------acg tgctccaccg
tcag------ ----gtgagt cacaagctcg tgcatggtgc tgaaagtttt gttgcacgac
tttttcggat tagtgagttg ctccggttca -------atc cacttgcaga tgagctcttg
tttgatcggt tgtctcatgt aacggaaaaa ggcc------ cccgccccgt gatgggcagc
catattcatg ttcatggggc catagccgtg caactgtgtc gaggcgtag- ------tgct
ccgacctggg gcttgtaacg tggccgtact gatcggccct accgtacatg tccccggaaa
agcccaagcg catctgactg tt---cacca cgttcgagga cgcgtgcgtc gccgcttgct
cgtgaagtcc cgggaaaagc aggtgtccag cagcatcgga ---gtgtcca tgtggccccg
cgaaacttcc agctgcagag gcgaaaagac tgtgttgcgc gcttgtggcg tcaccga---
---------- ---agcctcg attccgaaag agaaagtccc gggtcgagtt gaacgccgcc
gtggagtacg agctgacatg agtggggtga tgatggtgtc ccaaggctgc tgctgcgtag
ccgggtgcct gcgaggaaaa cgccgtttgc ccg
>Rhamphichthyidae_Hypopygus_neblinae_1_1
ttagctttaa acgg------ ttttccttcc cgggaac--- ---------- attcttccca
aaagcagatg tgattggact -------gtt ccggtcctcc g------acg tgctccacgg
tcag------ ----gtgtgt cacaagctcg tgcatggtgc tgaaagtttt gttgcacgac
tttttcggat tagtgagttg ctccggttca -------atc cacttgcaga tgagctcttg
tttgatcggt tgtctcatgt aacggaaaaa ggcc------ cccgccccgt gatgggcagc
catattcatg ttcatggggc catagccgtg caactgtgtc gaagcgtag- ------tgct
ccgacctggg gcttgtaacg tggccgtact gatcggccct accgtacatg tccccggaaa
agcccaagcg catctgactg tt---cacca cgttcgagga cgcgtgcgtc gccgcttgct
cgtgcagtcc cgggaaaagc aggtgtccag cagcatcgga ---gtgtcca tgtggccccg
cgaaacttcc ggctgcagac gcgaaaagac tgtgttgcgc gcttgtggcg tcaccga---
---------- ---agcctcg attccgaaag agaaagtccc gcgtcgagtt gaacgccgcg
gtggagtagg agctgacatg agtggggtga tggtggtgtc ccaaggctgc tgccgcatag
ccgggtgcct gcgaggaaaa cgccgtttgc ccg
>Rhamphichthyidae_Rhamphichthys_apurensis_1_1
tttgctttaa atgg------ ttttccttcc cgggaac--- ---------- attcttccca
aaagcaaata tgattggatt -------gct ctggtccccc a------acg tgttccacgg
tgag------ ----atgagt cacaagctcg tgcatggtgc tgaaagtttt gttgcacgac
tttttcgggt tagtaagttg ctccggttca -------atc cacttgcaga tgagctcttg
tttgatcggt tgtctcatgt atcggaaaaa ggcc------ cctgccccgt gatgggcagc
catattcatg ttcatggggc catagccgtg caactgtgtc gaggcgtag- ------tgct
cagacctggg gcttgtaaca tggccgtact gatcggccct accgtacatg tccccggaaa
agcccaagcg catctgactg tt---cacca cgttcgagga cgcgtgcgtc gccgcttgct
cgtgcagtcc cgggaaaagc aggtgtccag cagcatcgga ---gtgtcca tgtggccccg
cgaaacttcc agctgcagag gcgaaaagac tgtgttgagc gctggtggcg tctccga---
---------- ---agcctcg attccgaaag agaaagtccc gggtcgagtt gaaagccgcg
gtggagtagg aactgacatg agtgggatga tgatggtgtc ccaaggctgc ggccgcgtag
ccgggtgcct gcgaggaaaa cgccgtttgc ccg
>Rhamphichthyidae_Rhamphichthys_rostratus_1_1
tttgctttaa atgg------ ttttccttcc cgggaac--- ---------- attcttccca
aaagcaaata tgattggatt -------gct ctggtccccc a------acg tgttccacgg
tgag------ ----atgagt cacaagctcg tgcatggtgc tgaaagtttt gttgcacgac
tttttcgggt tagtaagttg ctccggttca -------atc cacttgcaga tgagctcttg
tttgatcggt tgtctcatgt atcggaaaaa ggcc------ cctgccccgt gatgggcagc
catattcatg ttcatggggc catagccgtg caactgtgtc gaggcgtag- ------tgct
cagacctggg gcttgtaaca tggccgtact gatcggccct accgtacatg tccccggaaa
agcccaagcg catctgactg tt---cacca cgttcgagga cgcgtgcgtc gccgcttgct
cgtgcagtcc cgggaaaagc aggtgtccag cagcatcgga ---gtgtcca tgtggccccg
cgaaacttcc agctgcagag gcgaaaagac tgtgttgagc gctggtggcg tctccga---
---------- ---agcctcg attccgaaag agaaagtccc gggtcgagtt gaaagccgcg
gtggagtagg aactgacatg agtgggatga tgatggtgtc ccaaggctgc ggccgcgtag
ccgggtgcct gcgaggaaaa cgccgtttgc ccg
>Rhamphichthyidae_Steatogenys_duidae_1_1
nnnnnnnnnn nnnnnnnnnn nnnnnnnnnn nnnnnac--- ---------- attcttccca
aaagcaaata tgattggact -------gct ctggtccccc a------atg tgttccacgg
tgag------ ----atgagt cacaagctcg tgcatggtac tgaaagtttt gttgcacgac
tttttcggat tagtgagttg ctccggttca -------atc cacttgcaga tgagctcttg
tttgatcggt tgtctcatgt aacggaaaaa ggcc------ cctgccccgt gatgggcagc
catattcatg ttcatggggc catagccgtg caactgtgtg gatgcgtag- ------tgct
ccgacctggg gcttgtaaca tggccgtact gatcggmcct accgtacatg tcaccggaaa
agcccaaccg catctgactg tt---cacca cgttcgagga cgcgtgcgtc gccgcttgct
cgtgcagtcc cgggaaaagc aggtgtccag cagcatcgga ---gtgtcca tgtggccccg
cgaaacttcc agctgcagag gcgaaaagac tgtgttgcgc gagggtggcg tctccga---
---------- ---agcctcg attccgaaag agaaagtccc gggtcgagtt gaatgccgcc
ctggagtagg agctgacatg agtggggtga tgatggtgtc ccaaggctgc ggcacagtag
ccggggacct gcgaggaaaa cgccgtttgc ccg
>Sternopygidae_Eigenmannia_virescens_3_1
nnnnnnnnnn nnnnnnnnnn nnnnnnnnnc cgggaac--- ---------- actcttccca
aaagcaaata tgattggact -------gct cgggtcctcc g------acg tgttccacgg
tgag------ ----atgggt cacaagctcg tgcatggtac tgaaagtttt gttgcacgac
tttttcgggt tagtgagttg ctccggttca -------atc cacttgcaga tgagctcttg
tttgatcggt tgcctcatgt aacggaagaa ggcc------ cccgccccat gatgggctgc
catattcatg ttcatgggac catagccgtg caactgtgtc gaggcgtag- ------tgct
ccgatctggg gcttgtaaca tggccgtact gctcggccct accgtacatg tccccggaaa
agcccaagcg catctgactg tt---cacca cgttcgagga cgcgtgcgtc gccgcttgct
cgtgcagtcc agggaaaagc aggtgtccag cagcatcgga ---gtgtcca tgtgggcccg
cgaaacttcc ggctgcagag gcgaaaaggc tgtgttgcgc gctagyggcg tctccga---
---------- ---agcctcg attccgaaag agaaagtccc gggtggagtt gaaagccgcg
gtggagtagg aactgacatg agtggggtga tgatggtgtc ccagggctgc ggctgcgtag
ccgggcgcct gcgaggaaaa cgccgtttgc ccg
>Sternopygidae_Rhabdolichops_jegui_1_1
tttgctttga acgg------ ttttccttct cgggaac--- ---------- attcttccca
aaagcaaata tgattggact -------gct cgggtcctcc g------acg tgttccacgg
tgag------ ----atgggt cacaagctcg tgcatggtac tgaaagtttt gttgcacgac
tttttcgggt tagtgagttg ctccggttca -------atc cacttgcaga tgagctcttg
tttgatcggt tgcctcatgt aacggaagaa ggcc------ cccgccccat gatgggctgc
catattcatg ttcatgggac catagccgtg caactgtgtc gaagcgtag- ------tgct
ccgacctggg gcttgtaaca tggccgtact gatcggccct accgtacatg tccccggaaa
agcccaagcg catctgactg tt---cacca cgttcgagga cgcgtgtgtc gccgcttgct
cgtgcagtcc tgggaaaagc aggtgtccag cagcatcgga ---gtgtcca tgtgggcccg
cgaaacttcc ggctgcagag gcgaaaaggc tgtgttgcgc actcgtggcg tctccga---
---------- ---agcctcg attccgaaag agaaagtccc gggtggagtt gaaagccgcg
gtggagtagg agctgacatg agtggggtga tgatggtgtc ccaaggctgc ggctgcgtag
ccgggcgcct gcgaggaaaa cgccgtttgc ccg
>Sternopygidae_Sternopygus_xingu_1_1
tgggctttaa atgg------ ttttccttcc cgggaac--- ---------- attcttccca
aaagcaaata tgattcgact -------gct ctggtccccc a------acg tgttccacgg
tgag------ ----atgggt cacaagctca tgcatggtgc tgaaagtttt gttgcacgac
tttttcgggt tagtgagttg ctccggttca -------atc cacttgcaga tgagctcttg
tttgatcggt tgcctcatgt aacggaagaa ggcc------ cccgctccgt ggtgggcagc
catattcatg ttcatggggc catagccgtg caactgtgtc gaggcgtag- ------tgct
ccgacctggg gcttgtaaca tggccgtact gatcggccct accgtacatg tccccggaaa
accccaagcg catctgactg tt---cacca cgttcgagga cgcgtgcgtc gccgcttgct
cgtgcagtcc cgggaaaagc aggtgtccag cagcatcgga ---gtgtcca tgtggccccg
cgaaacttcc tgctgcagag gcgaaaagac tgtgttgcgc gctggtggcg tctccga---
---------- ---agcctcg attccgaaag agaaagtccc gggtggagtt gaaagccgcg
gtggagtagg aactgacatg agtggggtga tgatggtgtc ccaaggctgc ggctgcgtag
cccggtgcct gcgaggaaaa cgccgtttgc ccg
>Apteronotidae_Apteronotus_ellisi_3_1
nnnnnnnnnn nnnnnnnnnn nnnnnnnnnn nnnnnnnnnn nnnnnnnnnn nttcttccca
aaaacaaaca tgattcgatt -------gct ctggtccccc a------acg tgttccacgg
tgag------ ----atgggt cacaagctcg tgcatggtgc tgaaagtttt gttgcacgac
tttttcgggt tagtgagttg ctccggttca -------atc cacttgcaga tgagctcttg
tttgatcggc tgcctcatgt aacggaaaaa ggcc------ ccagcaccat gatgagcagc
catgttcatg ttcatggggc cgtagccgtg caactgtgcc gacgtgtag- ------tgct
ccgatctggg gctcgtgaca tggccgtact gatctgccct accgtacatg tctccggaaa
aacccaagcg catctgactg tt---cacca cgttcgagga cgcgtgcgtc gccgcttgct
cgtgcagtcc cgggaaaagc aggtgtccag cagcatcgga ---gtgtcca tgtgggcccg
cgaaacttcc agctgcggag gcgaaaagac tgtgctgcgc gctggnggcg tctccga---
---------- ---agcctcg attccgaaac agaaagtccc gggtcgagtt gaaagccgcg
gtggaatggg agctgacttg agtggggtgg tgatggtgtc ccaaggctgc ggttgcgtag
ccgggtgcnn nnnnnnnnnn nnnnnnnnnn nnn
>Apteronotidae_Platyurosternarchus_crypticus_1_1
tttgctttaa atgg------ ttttccttcc cgggaac--- ---------- attcttccca
aaaacaaaca tgattcgatt -------gct ctggtccccc a------acg tgttccacgg
tgag------ ----atgggt cacaagctcg tgcatggtgc tgaaagtttt gttgcacgac
tttttcgggt tagtgagttg ctccggttca -------atc cacttgcaga tgagctcttg
tttgatcggt tgcctcatgt aacggaaaaa ggcc------ ccagcaccgt gatgagcagc
catgttcatg ttcatggggc cgtagccgtg caactgtgcc gacgtgtag- ------tgct
ccgatctggg gctcgtgaca tggccgtact gatctgccct accgtacatg tctccggaaa
aacccaagcg catctgactg tt---cacca cgttcgagga cgcgtgcgtc gccgcttgct
cgtgcagtcc cgggaaaagc aggtgtccag cagcatcgga ---gtgtcca tgtgggcccg
cgaaacttcc agccgcggag gcgaaaagac tgtgctgcgc gctggtggcg tctccga---
---------- ---agcctcg attccgaaac agaaagtccc gggtcgagtt gaaagccgcg
gtggaatagg agctgacatg agtggggtgg tgatggtgtc ccaaggctgc ggctgcgtag
ccgggtgcct gcgaggaaaa cgccgtttgc ccg
>Gymnotidae_Gymnotus_chaviro_1_1
ttggctttga acgg------ ttttccttct cgggaac--- ---------- actcttccca
aaagcagata tgattcgact -------gtt ctggtcctcc g------acg tgttccacgg
tgag------ ----atgggt cacaagctcg tgcatggtgc taaaagtttt gttgcacgac
tttttcgggt tagtgagttg ctccggttca -------atc cacttgcaga tgagctcttg
tttgatcggt tgtctcatgt aacggaaaaa ggcc------ ccagccccgt gatgggcagc
catattcatg ttcatggggc cgtaaccgtg caactgtgtc gatgcgtag- ------tgct
ccgacctcgg gcttgtaaca tggccgtact gatcggccct accgtacatg tccccggaaa
agcccaaacg catctgactg tt---cacca cgttcgagga cgcgtgcgtc gccgcttgct
cgtgcagtcc cgggaaaagc aggtgtccag cagcatcgga ---gtgtcca tgtggccccg
cgaaacttcc agctgcagag gcgaaaagac tgtgttgcgc gctggtggcg tctccga---
---------- ---agcctcg gttccgaaac aggaagtccc gggtagagtt gaaagccgct
gtggagtagg agctgacatg aggcgcgtga tgatggtgtc ccaaggctgc ggccgcgtag
ccgggtgcct gcgaagaaaa cgccgtttgc ccg
>Gymnotidae_Gymnotus_pantherinus_2_1
tttgctttaa acgg------ ttttccttct cgggaac--- ---------- actcttccca
aaagcagata tgattcgact -------gct ctggtccccc a------acg tgttccacgg
tgag------ ----atgggt cacaagctcg tgcatggtgc taaaagtttt gttgcacgac
tttttcgggt tagtgagttg ctccggttca -------atc cacttgcaga tgagctcttg
tttgatcggt tgtctcatgt aacggaaaaa ggcc------ ccggccccgt gatgggcagc
catattcatg ttcatggggc cgtaaccgtg caactgtgtc gatgcgtag- ------tgct
ccgacctcgg gcttgtaaca tggccgtact gatcggccct accgtacatg tccccggaaa
agcccaagcg catctgactg tt---cacca cgttcgagga cgcgtgcgtc gccgcttgct
cgtgcagtcc cgggaaaagc aggtgtccag cagcatcgga ---gtgtcca tgtggccccg
cgaaacttcc agctgcagag gcgaaaagac tgtgttgcgc gctggtggcg tctccga---
---------- ---agcctcg attccgaaag agaaagtccc gggtggagtt gaaagccgct
gtggagtagg agctgacatg agtcgggtga tgatggtgtc ccaaggctgc ggccgcgtag
ccgggtgcct gcgaggaaaa cgccgtttgc ccg
>Gymnotidae_Gymnotus_pantherinus_3_1
tttgctttaa acgg------ ttttccttct cgggaac--- ---------- actcttccca
aaagcagata tgattcgact -------gct ctggtccccc a------acg tgttccacgg
tgag------ ----atgggt cacaagctcg tgcatggtgc taaaagtttt gttgcacgac
tttttcgggt tagtgagttg ctccggttca -------atc cacttgcaga tgagctcttg
tttgatcggt tgtctcatgt aacggaaaaa ggcc------ ccggccccgt gatgggcagc
catattcatg ttcatggggc cgtaaccgtg caactgtgtc gatgcgtag- ------tgct
ccgacctcgg gcttgtaaca tggccgtact gatcggccct accgtacatg tccccggaaa
agcccaagcg catctgactg tt---cacca cgttcgagga cgcgtgcgtc gccgcttgct
cgtgcagtcc cgggaaaagc aggtgtccag cagcatcgga ---gtgtcca tgtggccccg
cgaaacttcc agctgcagag gcgaaaagac tgtgttgcgc gctggtggcg tctccga---
---------- ---agcctcg attccgaaag agaaagtccc gggtggagtt gaaagccgct
gtggagtagg agctgacatg agtcgggtga tgatggtgtc ccaaggctgc ggccgcgtag
ccgggtgcct gcgaggaaaa cgccgtttgc ccg
>Rhamphichthyidae_Gymnorhamphichthys_britskii_2_1
nnnnnnnnnn nnnnnnnnnn nnnnnnnnnn nnnnnnnnnn nnnnnnnnnn nnnnttccca
aaagcagata tgattcgact -------gct ctggtccccc a------acg tgttccacgg
tgag------ ----atgagt cacaagctcg tgcatcgtgc tgaaagtttt gttgcacgac
tttttcgggt tcgtgagttg ctccggttca -------atc cacttgcaga tgagctcttg
tttgatcggt tgtctcatgt atcgaaaaaa ggcc------ cctgccccgt gatgggcagc
catattcatg ttcatggggc catagccgtg caactgtgtc gaggcgtag- ------tgct
cagacctggg gcttgtaaca tggccgtact gatcggccct accgtacatg tccccggaaa
agcccaaacg catctgactg tt---cacca cgttcgagga cgcgtgcgtc gccgcttgct
cgtgcagtcc cgggaaaagc aggtgtccag cagcatcgga ---gtgtcca tgtggccccg
cgaaacttcc agctgcagag gcgaaaagac tgtgctgcgc gcttgtggcg tctccga---
---------- ---agcctcg attccgaaag agaaagtccc gggtcgagtt gaaagctgcg
gtggagtacg agctgacatg agtgggatga tgatggtgtc ccagggctgc ggccgcgtag
ccgggtgcct gcgaggaaaa cgccgtttgc cnn
>Rhamphichthyidae_Rhamphichthys_apurensis_2_1
tgcgctttaa atgg------ atttccttcc cgggaac--- ---------- attcttcccn
aaagcaaata tgattggatt -------gct ctggtccccc a------ayg tgttccacgg
tgag------ ----atgagt cacaagctcg tgcatggtgc tgaaagtttt gttgcacgac
tttttcgggt tagtaagttg ctccggttca -------atc cacttgcaga tgagctcttg
tttgatcggt tgtctcatgt atcggaaaaa ggcc------ cctgccccgt gatgggcagc
catattcatg ttcatggggc catagccgtg caactgtgtc gaggcgtag- ------tgct
cagacctggg gcttgtaaca tggccgtact gatcggccct accgtacatg tccccggaaa
agcccaagcg catctgactg tt---cacca cgttcgagga cgcgtgcgtc gccgcttgct
cgtgcagtcc cgggaaaagc aggtgtccag cagcatcgga ---gtgtcca tgtggccccg
cgaaacttcc agctgcagag gcgaaaagac tgtgttgagc gctggtggcg tctccga---
---------- ---agcctcg attccgaaag agaaagtccc gggtcgagtt gaaagccgcg
gtggagtagg aactgacatg agtgggatga tgatggtgtc ccaaggctgc ggccgcgtag
ccgggtgcct gcgaggaaaa cgccgtttgc ccg
>Rhamphichthyidae_Rhamphichthys_hahni_1_1
tttgctttaa atgg------ ttttccttcc cgggaac--- ---------- attcttccca
aaagcaaata tgattcgatt -------gct ctggtccccc a------acg tgttccacgg
tgag------ ----atgagt cacaagctcg tgcatggtgc tgaaagtttt gttgcacgac
tttttcgggt tagtaagttg ctccggttca -------atc cacttgcaga tgagctcttg
tttgatcggt tgtctcatgt atcggaaaaa ggcc------ cctgccccgt gatgggcagc
catattcatg ttcatggggc catagccgtg caactgtgtc gaggcgtag- ------tgct
cagacctggg gcttgtaaca tggccgtact gatcggccct accgtacatg tccccggaaa
agcccaagcg catctgactg tt---cacca cgttcgagga cgcgtgcgtc gccgcttgct
cgtgcagtcc cgggaaaagc aggtgtccag cagcatcgga ---gtgtcca tgtggccccg
cgaaacttcc agctgcagag gcgaaaagac tgtgttgagc gctggtggcg tctccga---
---------- ---agcctcg attccgaaag agaaagtccc gggtcgagtt gaaagccgcg
gtggagtagg agctgacatg agtgggatga tgatggtgtc ccaaggctgc ggccgcgtag
ccgggtgcct gcgaggaaaa cgccgtttgc ccg
>Sternopygidae_Eigenmannia_macrops_1_1
nnnnnnnnnn nnnnnnnnnn nnnnnnnnnn nnnnnnnnnn nnnnnnnnnn nctcttccca
aaagcaaata tgattggact -------gct cgggtcctcc g------acg tgttccacgg
tgag------ ----atgggt cacaagctcg tgcatactac tgaaagtttt gttgcacgac
tttttcgggt tagttagttg ctccggttca -------atc cacttgcaga tgagctcttg
tktgatcggt tgcctcatgt aacggaagaa agcc------ cccgccccat gatgggctgc
catattcatg ttcatgggac catagccgtg taactgtgtc gaggcgtag- ------tgct
ccgatctggg gcttgtaaca tggccgtact gctcggccct accgtacatg tccccggaaa
agcctaagcg catctgactg tt---cacca cgttcgagga cgcgtgcgtc gccgcttgct
cgtgcagtcc agggaaaagc aggtgtccag cagcatcgga ---gtgtcca tgtgggcccg
cgaaamttcc ggctgcagag gcgaaaaggc tgtgttgcgc gctagtggcg tctccga---
---------- ---agcctcg attccgaaag agaaagtccc gggtggagtt gaaagccgcg
gtggagnnnn nnnnnnnnnn nnnnnnnnnn nnnnnnnnnn nnnnnnnnnn nnnnnnnnnn
nnnnnnnnnn nnnnnnnnnn nnnnnnnnnn nnn
>Sternopygidae_Eigenmannia_vicentespelaea_1_1
tttgctttga aagg------ ttttccttcc cgggaac--- ---------- actcttccca
agagcaaata tgattggact -------gct cgggtcctcc g------acg tgttccacgg
tgag------ ----atgggt cacaagctcg tgcatggtac tgaaagtttt gttgcacgac
tttttcgggt tagtgagttg ctccggttca -------atc cacttgcaga tgagctcttg
tttgatcggt tgcctcatgt aacggaagaa ggcc------ cccgccccat gatgggctgc
catattcatg ttcatgggac catagccgtg caactgtgtc gaggcgtag- ------tgct
ccgatctggg gcttgtaaca tggccgtact gctcggccct accgtacatg tccccggaaa
agcccaagcg catctgactg tt---cacca cgttcgagga cgcgtgcgtc gccgcttgct
cgtgcagtcc agggaaaagc aggtgtccag cagcatcgga ---gtgtcca tgtgggcccg
cgaaacttcc ggctgcagag gcgaaaaggc tgtcttgcgc gctagyggcg tctccga---
---------- ---agcctcg attccgaaag agaaagtccc rggtggagtt gaaagccgcg
gtggagtagg agctgacatg agtggggtga tgatggtgtc ccagggctgc ggctgcgtag
ccgggcgctt gcgaggaaaa ccccgtttcc ccg
>Sternopygidae_Rhabdolichops_stewarti_1_1
tttgctttga acgg------ ttttccttct cgggaac--- ---------- attcttccca
aaagcaaata tgattggact -------gct cgggtcctcc g------acg tgttccacgg
tgag------ ----atgggt cacaagctcg tgcatggtac tgaaagtttt gttgcacgac
tttttcgggt tagtgagttg ctccggttca -------atc cacttgcaga tgagctcttg
tttgatcggt tgcctcatgt aacggaagaa ggcc------ cccgccccat gatgggctgc
catattcatg ttcatgggac catagccgtg caactgtgtc gaagcgtag- ------tgct
ccgacctggg gcttgtaaca tggccgtact gatcggccct accgtacatg tccccggaaa
aacccaagcg catctgactg tt---cacca cgttcgagga cgcgtgtgtc gccgcttgct
cgtgcagtcc tgggaaaagc aggtgtccag cagcatcgga ---gtgtcca tgtgggcccg
cgaaacttcc ggctgcagag gcgaaaaggc tgtgttgcgc actcgtggcg tctccga---
---------- ---agcctcg attccgaaag agaaagtccc gggtggagtt gaaagccgcg
gtggagtagg agctgacatg agtggggtga tgatggtgtc ccaaggctgc ggctgcgtag
ccgggcgcct gcgaggaaaa cgccgtttgc ccg
>Sternopygidae_Rhabdolichops_stewarti_2_1
tttgctttga acgg------ ttttccttct cgggaac--- ---------- attcttccca
aaagcaaata tgattggact -------gct cgggtcctcc g------acg tgttccacgg
tgag------ ----atgggt cacaagctcg tgcatggtac tgaaagtttt gttgcacgac
tttttcgggt tagtgagttg ctccggttca -------atc cacttgcaga tgagctcttg
tttgatcggt tgcctcatgt aacggaagaa ggcc------ cccgccccat gatgggctgc
catattcatg ttcatgggac catagccgtg caactgtgtc gaagcgtag- ------tgct
ccgacctggg gcttgtaaca tggccgtact gatcggccct accgtacatg tccccggaaa
aacccaagcg catctgactg tt---cacca cgttcgagga cgcgtgtgtc gccgcttgct
cgtgcagtcc tgggaaaagc aggtgtccag cagcatcgga ---gtgtcca tgtgggcccg
cgaaacttcc ggctgcagag gcgaaaaggc tgtgttgcgc actcgtggcg tctccga---
---------- ---agcctcg attccgaaag agaaagtccc gggtggagtt gaaagccgcg
gtggagtagg agctgacatg agtggggtga tgatggtgtc ccaaggctgc ggctgcgtag
ccgggcgcct gcgaggaaaa cgccgtttgc ccg
