# Supplementary material for: Time-calibrated phylogeny of neotropical freshwater fishes
Source: Front Bioinform. 2024 Dec 6;4:1433995. doi: 10.3389/fbinf.2024.1433995 (PMC11659281; doi:10.3389/fbinf.2024.1433995)
Supplement: Supplementary file 1 [file DataSheet1.zip › Supplementary Material/csv/Annex_1 - accession_numbers.xlsx]

## Sheet: accession_numbers
species	RAG1	X12S	HODZ3	SREB2	COI	X16S	CYTB	ND2	TMO4C4	SH3PX3	MYH6	KIAA	FICD	tRNAThr	RAG2	ATPase68	SINA	TROP	PTCHD1	RET1	S3A	CCR4NOT	PTR	S7	tRNAPhe	TC1	ENC1	RH1	H3A	ND4	TMOM27	TBR1	ZIC1	PLAGL2	GLYT	DLOOP_cichl	RHO	MITF	XSRC	RH	DLOOP_poeci	ACTB	ND1	RYR1	nonLTR	nonLTRA	X28S	F1ALPHA	H3
Cichlidae_Cichla_temensis_1	JQ353048.1	FJ549369.1		MF175472.1	MH931668.1	GU817247.1	DQ841794.1	HQ427490.1	GU817311.1	JX189622.1	JQ352849.1				AY566755.1	GU295761.1			JX190168.1					GU736680.1			MF175574.1		AY662928.1		KF300515.1	JX189248.1	JQ353157.1	JQ352894.1	JX188768.1			JQ926939.1	JQ926974.1
Cichlidae_Andinoacara_rivulatus_1	KF557140.1	GU376810.1		MF175421.1	KU568750.1	EU888041.1	KJ127332.1		GU376799.1		KF556910.1				GU736833.1	JX677780.1			KF557063.1				KF557063.1	GU736737.1			MF175523.1	MF078379.1	EU888043.1			KF557381.1	KF557461.1	KF556986.1	KF556833.1		GU376823.1
Cichlidae_Rocio_octofasciata_1	KF557160.1	KJ774791.1		MF175404.1	EU751753.1	GU737216.1	KU854422.1		DQ119226.1	KF557241.1	KF556929.1								KF557085.1				KF557085.1	GU736777.1			MF175506.1	MF078426.1			AF112610.1	KF557401.1	KF557483.1	KF557004.1	KF556851.1
Cichlidae_Satanoperca_jurupari_1	KF557161.1			MF175453.1	MH931739.1	GU817250.1	U88853.1			KF557242.1					AY566745.1	JQ675906.1			KF557086.1				KF557086.1	GU736723.1			MF175555.1	MF078418.1				KF557402.1	KF557484.1	KF557005.1	KF556852.1	JQ675994.1		JQ675869.1
Cichlidae_Uaru_amphiacanthoides_1	KF557164.1			MF175408.1	DQ119220.1	DQ119191.1	DQ990694.1		DQ119249.1	KF557245.1	KX347747.1								KX347836.1				KX347836.1	DQ119278.1			MF175510.1	MF078464.1	EU888116.1		AF112606.1	KX347886.1	KF557487.1	KF557008.1	KF556855.1
Cichlidae_Cleithracara_maronii_1	KF557144.1			MF175436.1	EU888046.1	GU737178.1	AY050614.1			KF557224.1	KF556915.1				GU736839.1				KF557068.1				KF557068.1	GU736744.1			MF175538.1	MF078383.1	EU888047.1			KF557385.1	KF557466.1	KF556990.1	KF556837.1
Cichlidae_Heros_efasciatus_1	JQ353049.1	GQ258749.1		JQ353118.1	MG911959.1	GU737188.1	DQ010102.1		DQ119247.1	JX189624.1	JQ352850.1								JX190170.1				JX190170.1	DQ119276.1			JX188936.1		EU888103.1			JX189250.1	JQ353158.1	JQ352895.1	JX188770.1
Cichlidae_Trichromis_salvini_1	KF557155.1			MF175393.1	GU807048.1	GU737220.1	AY324027.1		DQ119229.1	KF557236.1	KF556924.1				GU736881.1				KF557080.1				KF557080.1	EF433015.1			MF175495.1	MF078434.1				KF557396.1	KF557478.1	KF557000.1	KF556847.1
Cichlidae_Hypselecara_temporalis_1	KF557148.1			KF557311.1	MG953621.1	DQ119190.1	AY050612.1		DQ119248.1	KF557229.1	KF556918.1								KF557073.1				KF557073.1	DQ119277.1			KF556772.1		EU888108.1			KF557389.1	KF557471.1	KF556993.1	KF556841.1
Cichlidae_Mesonauta_festivus_1	KF557151.1			KF557314.1	MH931716.1	EU888109.1	DQ494392.1			KF557232.1	KF556921.1								KF557076.1				KF557076.1	DQ836809.1			KF556775.1		EU888111.1			KF557392.1	KF557474.1	KF556996.1	KF556843.1	DQ198093.1
Cichlidae_Mesonauta_insignis_1	KF557152.1			MF175412.1		AF045859.1	DQ990692.1		AF113066.1	KF557233.1	KF556922.1								KF557077.1				KF557077.1	GU736760.1			MF175514.1	MF078448.1			AF112604.1	KF557393.1	KF557475.1	KF556997.1	KF556844.1
Cichlidae_Amphilophus_citrinellus_1	GU595398.1			MF175374.1	HQ654656.1	GU737199.1	KU854546.1		DQ119227.1		HM050030.1				GU736861.1				HM050148.1				HM050148.1	KX650257.1			MF175476.1	MF078423.1				HM050209.1				HM184871.1	MF078423.1
Cichlidae_Andinoacara_pulcher_1	EU706382.1	KJ774773.1			MK355343.1	EF432889.1	KJ127312.1		GU376800.1		HM050029.1				GU736834.1	JX677789.1			HM050147.1				HM050147.1	GU736738.1			HM049971.1		EU888040.1			HM050208.1					GU376824.1
Cichlidae_Hoplarchus_psittacus_1	HQ427506.1	GQ258747.1		MF175413.1	JF922859.1	GU737192.1	DQ990690.1		EU888106.1										HQ427620.1				HQ427620.1	GU736757.1			MF175515.1	MF078444.1	EU888107.1		AF112612.1		HQ427689.1	HQ427597.1
Cichlidae_Mesonauta_egregius_1	KF557150.1			MF175411.1	GU804850.1	GU737194.1	GU736979.1			KF557231.1	KF556920.1								KF557075.1				KF557075.1	GU736759.1			MF175513.1	MF078447.1				KF557391.1	KF557473.1	KF556995.1	KF556842.1
Cichlidae_Mikrogeophagus_ramirezi_1	KF557154.1			MF175465.1	KU568931.1	GU737157.1	GU736954.1			KF557235.1					AY566744.1				KF557079.1				KF557079.1	GU736721.1			MF175567.1	MF078416.1				KF557395.1	KF557477.1	KF556999.1	KF556846.1
Cichlidae_Nandopsis_tetracanthus_1	KF557156.1			MF175397.1	FN544240.1	GU737241.1	DQ494386.1		DQ119241.1	KF557237.1	KF556925.1								KF557081.1				KF557081.1	EF433006.1			MF175499.1	MF078450.1				KF557397.1	KF557479.1	KF557001.1
Cichlidae_Retroculus_xinguensis_1	KF557159.1			MF175475.1	GU804854.1	AY662733.1	DQ841818.1			KF557240.1	KF556928.1					GU295801.1			KF557084.1								MF175577.1		AY662934.1		AF112600.1	KF557400.1	KF557482.1	KF557003.1	KF556850.1
Cichlidae_Talamancaheros_sieboldii_1	KF557163.1			KF557326.1	MG496246.1	DQ119179.1	AY843393.1		DQ119237.1	KF557244.1	KF556931.1								KF557088.1				KF557088.1	DQ119266.1			KF556787.1					KF557404.1	KF557486.1	KF557007.1	KF556854.1
Cichlidae_Amatitlania_sajica_1	KF557146.1			MF175381.1	MG496073.1	GU737206.1	KU854512.1			KF557226.1	KF556917.1								KF557070.1				KF557070.1	GU736770.1			MF175483.1	MF078439.1					KF557468.1	KF556991.1	KF556839.1
Cichlidae_Caquetaia_kraussii_1	KF557142.1			MF175398.1	GU817287.1	GU817242.1	AF009938.1		GU817307.1	KF557222.1	KF556913.1								KF557066.1				KF557066.1	GU736753.1			MF175500.1	MF078429.1					KF557464.1	KF556989.1
Cichlidae_Thorichthys_meeki_1	KF557162.1			MF175392.1	EU751978.1		KU854632.1		AY279772.1	KF557243.1	KF556930.1								KF557087.1				KF557087.1				MF175494.1	MF078462.1				KF557403.1	KF557485.1	KF557006.1	KF556853.1
Cichlidae_Geophagus_steindachneri_1	MN514589.1			MF175463.1	MN563599.1	GU737147.1	MN514617.1								AY566730.1				KX347816.1				KX347816.1	DQ119275.1			MF175565.1	MF078407.1	EU888084.1			KX347860.1					MF078407.1
Cichlidae_Herichthys_cyanoguttatus_1				MF175390.1	GU806976.1		AY323984.1			EU002074.1	EU001910.1					KT156840.1			EU001964.1				EU001964.1				MF175492.1	MF078367.1				EU001991.1	EU001875.1	EU002103.1	EU002049.1
Cichlidae_Laetacara_curviceps_1	KP308107.1			KF557312.1		KP308123.1	KP308099.1		AF113079.1	KF557230.1	KF556919.1								KF557074.1				KF557074.1	KP308115.1			KF556773.1					KF557390.1	KF557472.1	KF556994.1
Cichlidae_Petenia_splendida_1	GU595412.1			MF175384.1	EU751900.1	GU737242.1	DQ990704.1		DQ119235.1										HQ427616.1				HQ427616.1	EF433020.1			MF175486.1	MF078454.1			AF112608.1		HQ427685.1	HQ427593.1
Cichlidae_Amphilophus_macracanthus_1	HQ427496.1			MF175403.1		GU737230.1	DQ990695.1								GU736890.1				HQ427602.1				HQ427602.1	GU736785.1			MF175505.1	MF078425.1					HQ427671.1	HQ427579.1			MF078425.1
Cichlidae_Amphilophus_trimaculatus_1	GU595403.1			MF175376.1	MN888505.1	GU817220.1	DQ990700.1								GU736884.1				HQ427613.1				HQ427613.1	EF433018.1			MF175478.1	MF078435.1					HQ427682.1	HQ427590.1
Cichlidae_Crenicichla_sveni_1	KF557145.1			KF557307.1		GU737134.1	GU736934.1			KF557225.1	KF556916.1				AY566743.1				KF557069.1					GU736700.1			KF556768.1					KF557386.1	KF557467.1		KF556838.1
Cichlidae_Nandopsis_haitiensis_1	GU595405.1			MF175396.1	DQ119213.1	GU737240.1	DQ494391.1		DQ119242.1										HQ427607.1				HQ427607.1	DQ836806.1			MF175498.1	MF078449.1					HQ427676.1	HQ427584.1
Cichlidae_Symphysodon_discus_1	EU497299.1			MF175407.1	KU569026.1	GU737196.1	AY840119.1												KC828592.1				KC828592.1	GU736763.1			MF175509.1	MF078458.1					KC831122.1	KC828187.1		EU497307.1
Cichlidae_Tahuantinsuyoa_macantzatza_1	EU706384.1	GU376809.1		MF175420.1	MH411569.1	GU737183.1	GU736973.1		GU817315.1						GU736844.1									GU736749.1			MF175522.1	MF078391.1	EU888060.1								GU376822.1
Cichlidae_Cichla_temensis_2	HQ427504.1			JQ353117.1	FJ440622.1	GU737114.1	DQ841793.1		AY662853.1							GU295760.1			HQ427618.1								JX188934.1				KF300514.1		HQ427687.1	HQ427595.1
Cichlidae_Mayaheros_urophthalmus_1	HQ427509.1			HQ427670.1	EU751761.1	GU817222.1	GU930555.1								GU736882.1				HQ427624.1				HQ427624.1	GU946315.1			HQ427578.1						HQ427693.1	HQ427601.1
Cichlidae_Mesonauta_mirificus_1	KF557153.1			KF557316.1	MH644403.1					KF557234.1	KF556923.1								KF557078.1				KF557078.1				KF556777.1					KF557394.1	KF557476.1	KF556998.1	KF556845.1
Cichlidae_Rocio_octofasciata_2	GU595401.1			KF557323.1	EU751752.1	DQ119168.1	AY324017.1		AF113072.1										HQ427606.1				HQ427606.1	DQ836808.1			KF556784.1						HQ427675.1	HQ427583.1
Cichlidae_Trichromis_salvini_2	GU595402.1			KF557318.1	EU751757.1	GU737219.1	AY050623.1								GU736880.1				HQ427617.1				HQ427617.1	DQ119258.1			KF556779.1						HQ427686.1	HQ427594.1
Poeciliidae_Xiphophorus_hellerii_1	KJ525819.1				EU752040.1	KJ844830.1		KJ697254.1		KJ525779.1	KJ525839.1					JQ613008.1								JQ613102.1			KJ525879.1								KJ844660.1				U06607.1		JQ621887.1
Cichlidae_Acaronia_nassa_1	EU706390.1			MF175424.1	MH931592.1	EF432897.1	GU736974.1		AY662849.1															GU736750.1			MF175526.1	MF078374.1	AY662924.1		AF112614.1
Cichlidae_Amphilophus_lyonsi_1	EF362588.1			MF175375.1	MG936655.1	GU737202.1	AY843396.1		DQ119228.1						GU736864.1									GU736767.1			MF175477.1	MF078433.1									MF078433.1
Cichlidae_Cichlasoma_boliviense_1	KF557143.1			KF557305.1			AF009952.2			KF557223.1	KF556914.1								KF557067.1				KF557067.1				KF556766.1					KF557384.1	KF557465.1		KF556836.1
Cichlidae_Cichlasoma_dimerus_1	EU706366.1			MF175427.1	JX111720.1	GU737177.1	GU736969.1				KX347714.1				GU736837.1									GU736742.1			MF175529.1	MF078428.1				KX347849.1
Cichlidae_Geophagus_brasiliensis_1	EU706360.1				GU702138.1	GU737148.1	KT373985.1								AY566732.1									GU736713.1				JX576487.1	EU888083.1			KX347859.1				AY443360.1	JX576487.1
Cichlidae_Geophagus_iporangensis_1	KF557147.1			KF557310.1	MH538067.1		MH538047.1			KF557228.1									KF557072.1				KF557072.1				KF556771.1					KF557388.1	KF557470.1		KF556840.1
Cichlidae_Gymnogeophagus_balzanii_1				MF175462.1	KU288981.1	GU737153.1	GU736950.1								AY566739.1				KX347817.1				KX347817.1	GU736717.1			MF175564.1	MF078411.1				KX347861.1
Cichlidae_Nandopsis_tetracanthus_2	GU595406.1			KF557319.1	FN544239.1	DQ119183.1	AY998669.1												HQ427622.1				HQ427622.1	DQ836810.1			KF556780.1						HQ427691.1	HQ427599.1
Cichlidae_Pterophyllum_leopoldi_1	KF557158.1			MF175415.1						KF557239.1	KF556927.1								KF557083.1				KF557083.1				MF175517.1	MF078456.1				KF557399.1	KF557481.1		KF556849.1
Cichlidae_Pterophyllum_scalare_1				MF175416.1	KX866417.1	KX892706.1	DQ990688.1		AY662856.1		KX347740.1								KX347829.1				KX347829.1				MF175518.1	MF078457.1	AY662933.1
Poeciliidae_Poecilia_caucana_1	EF017437.1				KP761836.1		KP700406.1	JX968733.1		GU179229.1	GU179258.1				AB531865.1	KP761786.1								KP761888.1											GU179212.1				U02355.1
Poeciliidae_Poecilia_mexicana_1	KF276718.1				EU751909.1	JQ612959.1	EU269041.1	HQ677842.1		KP943249.1	KF276659.1					JX968563.1								KP700533.1											KP700586.1				KP700732.1
Poeciliidae_Poecilia_perugiae_1	KP943193.1	KX023916.1			LC153762.1		KP943159.1	KX023983.1		KP943233.1	KX024119.1													KP700577.1											KP943256.1				KP943135.1		KX024220.1
Atherinopsidae_Atherinops_affinis_1	JQ282061.1				KT247654.1	EF458402.1	KM400705.1	KC736459.1	KC633397.1	KM401239.1	KM401137.1	KM401037.1	KM400840.1
Atherinopsidae_Chirostoma_jordani_1	KC669471.1				EU751736.1	KR604706.1	KC736407.1	EF602088.1	KC633392.1	KM401255.1	KM401154.1	KM401053.1	KM400857.1
Atherinopsidae_Menidia_menidia_1	KC669481.1				KC015654.1	AY538969.2	KC736392.1	KC736473.1	KC633367.1	KM401287.1	KM401187.1	KM401086.1	KM400888.1
Cichlidae_Aequidens_tetramerus_1	EU706386.1			MF175428.1	EU888037.1	EF432911.1	EF432936.1								GU736830.1									EF433003.1			MF175530.1	MF078378.1	EU888038.1
Cichlidae_Amatitlania_nigrofasciata_1		KJ774780.1			KJ552531.1	GU737208.1	KM036046.1				KX347706.1								KX347801.1				KX347801.1	KX650261.1			KX347667.1					KX347838.1
Cichlidae_Andinoacara_coeruleopunctatus_1	EU706398.1	GU376815.1			MG936659.1	GU737172.1	KJ127396.1		GU376804.1						GU736832.1	JX677797.1								GU736736.1													GU376828.1
Cichlidae_Biotoecus_opercularis_1	KF557141.1			KF557303.1						KF557221.1	KF556912.1								KF557065.1								KF556764.1					KF557383.1	KF557463.1	KF556988.1	KF556835.1
Cichlidae_Chiapaheros_grammodes_1	GU595416.1			MF175394.1	GU817265.1	GU817218.1	KU854690.1		GU817302.1						GU736883.1									EF433016.1			MF175496.1	MF078432.1
Cichlidae_Cichla_intermedia_1				MF175473.1		GU737116.1	GU736925.1								AY566752.1	GU295743.1								GU736682.1			MF175575.1				KF300482.1							JQ926929.1	JQ926967.1
Cichlidae_Cichla_orinocensis_1					KF771234.1	GU737115.1	DQ841804.1		AF113064.1						AY566751.1	GU295772.1								GU736681.1							KF300500.1							JQ926935.1	JQ926961.1
Cichlidae_Crenicichla_lepidota_1		MG755535.1			HM405096.1	JF520159.1	GQ199911.1	GQ377509.1		KC829786.1									KC828509.1					JF520296.1									KC831363.1	KC828186.1
Cichlidae_Laetacara_thayeri_1	KP308111.1			MF175423.1	MH507476.1	GU737180.1	KP308103.1								GU736841.1									KP308119.1			MF175525.1	MF078387.1	EU888053.1
Cichlidae_Nannacara_taenia_1	EU706393.1			MF175434.1	EU888055.1	GU737182.1	GU736972.1								GU736843.1									GU736748.1			MF175536.1	MF078390.1	EU888056.1
Cichlidae_Satanoperca_daemon_1				MF175452.1		GU737158.1	GU736955.1								AY566758.1	JQ675897.1								GU736722.1			MF175554.1	MF078417.1								JQ675977.1		JQ675848.1
Cichlidae_Satanoperca_leucosticta_1					AY263861.1	GU737160.1	GU736956.1								GU736823.1	JQ675920.1								GU736724.1				JX576479.1	AY662935.1							JQ676079.1		JQ675864.1
Cichlidae_Theraps_irregularis_1				MF175385.1		GU737251.1	KU854772.1												HQ427609.1				HQ427609.1	GU946327.1			MF175487.1	MF078459.1					HQ427678.1	HQ427586.1
Loricariidae_Baryancistrus_demantoides_1	KP959997.1		MN991133.1		MN854535.1	KP959859.1	KP960182.1				KP960503.1			KP960182.1	KP960353.1																											KY945475.1
Loricariidae_Peckoltia_sabaji_1	KP959962.1		MN991007.1		MN854559.1	KP959783.1	KP960154.1				KP960413.1			KP960154.1	KP960265.1
Loricariidae_Peckoltia_sabaji_2	GQ214564.1		MN991007.1		MN854559.1	KP959783.1	KP960154.1				KP960413.1			KP960154.1	KP960265.1
Poeciliidae_Poecilia_gillii_1	KJ697312.1				JX968682.1		FJ446156.1	JX968728.1		KJ697523.1	KJ697150.1					KP761796.1								KP700548.1											KP700592.1				KP700736.1
Poeciliidae_Poecilia_mexicana_2	KF276716.1				EU751908.1		EU269040.1	HQ677841.1		KJ697527.1	KF276645.1					JX968562.1								KP700532.1											KJ697044.1				KP700731.1
Poeciliidae_Poecilia_mexicana_3	KF276702.1				EU751907.1		EU269039.1	AF080488.1		KJ697526.1	KF276644.1					JQ613009.1								JQ613103.1											KJ697043.1				KJ697632.1
Poeciliidae_Poecilia_orri_1	KP943205.1				JQ840650.1		KP943170.1	KP943316.1		KP943246.1	KP943225.1					JX968606.1								KP700524.1											KP943271.1				KP700808.1
Poeciliidae_Poecilia_orri_2	KJ697318.1				JQ840649.1		KJ696836.1	JX968717.1		KJ697528.1	KJ697155.1					JX968605.1								KP700523.1											KP700708.1				KP700728.1
Poeciliidae_Poecilia_salvatoris_1	KP943208.1				KR707745.1		KP943172.1	KP943318.1		KP943251.1	KP943228.1					KR707737.1								KR707753.1											KP943276.1				KP943155.1
Poeciliidae_Poecilia_salvatoris_2	KJ697321.1				KR707744.1		KJ696839.1	KJ697236.1		KJ697531.1	KJ697158.1					KR707736.1								KR707752.1											KJ697048.1				KP700811.1
Poeciliidae_Poecilia_sphenops_1	KP943202.1				JF752336.1		KF276611.1	JX968703.1		KP943242.1	KP943222.1					JX968583.1								KP700550.1											KP700620.1				KP700755.1
Poeciliidae_Poecilia_sphenops_2	KF276699.1				HQ575828.1		HQ677899.1	HQ677862.1		KJ697532.1	KJ697159.1					JX968582.1								KP700545.1											KP700608.1				KP700740.1
Poeciliidae_Poecilia_vivipara_1	HQ857449.1				KP761878.1		MG266475.1	HQ857455.1		HQ857425.1	HQ857461.1					KP761828.1								KP761928.1											HQ857467.1				HQ857437.1
Poeciliidae_Poecilia_vivipara_2	HQ857448.1				KP761877.1		HQ857430.1	HQ857454.1		HQ857424.1	HQ857460.1					KP761827.1								KP761927.1											HQ857466.1				HQ857436.1
Poeciliidae_Poeciliopsis_elongata_1	KJ697327.1				MG937140.1		AF412129.1	AF412172.1		KJ697537.1	KJ697164.1																KJ696944.1								KJ697054.1		KJ697427.1		KJ697643.1
Poeciliidae_Poeciliopsis_gracilis_1	KJ697328.1				JN028269.1		AF412155.1	AF412200.1		KJ697539.1	KJ697166.1																KJ696946.1								KJ697056.1		KJ697429.1		KJ697645.1
Poeciliidae_Poeciliopsis_paucimaculata_1	KJ697334.1				MG496201.1		AF412128.1	AF412171.1		KJ697545.1	KJ697172.1																KJ696952.1								KJ697062.1		KJ697435.1		KJ697651.1
Poeciliidae_Poeciliopsis_retropinna_1	KJ697337.1				MG496204.1		AF412130.1	KJ697239.1		KJ697548.1	KJ697175.1																KJ696955.1								KJ697065.1		KJ697438.1		KJ697654.1
Poeciliidae_Poeciliopsis_turrubarensis_1	KJ697340.1				MG496207.1		AF412164.1	AF412204.1		KJ697551.1	KJ697178.1																KJ696958.1								KJ697068.1		KJ697441.1		KJ697657.1
Serrasalmidae_Colossoma_macropomum_1	HQ289245.1			KC132375.1		HQ171343.1					HQ289052.1				HQ420873.1		AY790059.1	HQ420889.1		KC132360.1	KC131626.1	KC131904.1
Serrasalmidae_Pygocentrus_nattereri_1				KC132398.1	KP256425.1	AY788074.1					EU001902.1				AY804119.1		AY790132.1	AY817277.1		KC132307.1	KC131613.1	KC131893.1
Trichomycteridae_Trichomycterus_immaculatus_1		MF434102.1			GU702311.1	MF434086.1	MK144348.1			MK123780.1	MK123747.1			MK144348.1	MF431120.1																				MK123798.1														MF434068.1
Trichomycteridae_Trichomycterus_reinhardti_1		MF434098.1			HM404920.1	MF434085.1	MK123727.1			MK123784.1	MF431106.1			MK123727.1	MF431119.1																				MK123803.1														MF434067.1
Loricariidae_Pseudancistrus_nigrescens_1	KP960047.1					KP959760.1	KP960209.1	MH490865.1			KP960478.1			KP960209.1	KP960332.1																											KY945473.1
Loricariidae_Pseudancistrus_nigrescens_2	KP960047.1					KP959760.1	KP960209.1	MH490865.1			KP960478.1			KP960209.1	KP960332.1																											KY945473.1
Apteronotidae_Apteronotus_albifrons_1	KR491744.1				KR491536.1	KR260172.1	KR491647.1			JX190940.1					MG653442.1																		KR491911.1		MK395522.1		MN031448.1
Atherinopsidae_Atherinella_hubbsi_1	KC669447.1				MG496092.1		KC736388.1	KC736438.1	KC633363.1	KM401226.1	KM401124.1	KM401024.1	KM400828.1
Atherinopsidae_Chirostoma_labarcae_1	KC669472.1				EU751745.1		KC736399.1	EF602085.1	KC633379.1	KM401256.1	KM401155.1	KM401054.1	KM400858.1
Atherinopsidae_Chirostoma_riojai_1	KC669473.1				EU751750.1		KC736398.1	EF602097.1	KC633377.1	KM401257.1	KM401156.1	KM401055.1	KM400859.1
Atherinopsidae_Menidia_beryllina_1	KF141280.1				HQ573277.1		HQ691318.1	KC736464.1	KC633394.1	KM401284.1	KM401184.1	KM401083.1	KM400885.1
Atherinopsidae_Menidia_colei_1	KC669478.1				HQ564609.1		KM400701.1	KC736466.1	KC633346.1	KM401285.1	KM401185.1	KM401084.1	KM400886.1
Atherinopsidae_Poblana_alchichica_1	KC669488.1				EU751902.1		KM400700.1	EF602110.1	KC633374.1	KM401304.1	KM401205.1	KM401102.1	KM400906.1
Belonidae_Strongylura_notata_1	KY198668.1	AF231560.1			GU225486.1	AF243932.1	KF731756.1		AF244009.1	KC829978.1					AY693519.1	AF231605.1
Callichthyidae_Corydoras_aeneus_1		GU210156.1			HQ219144.1	GU210568.1	GU209310.1							GU209310.1	KP960360.1		HM114424.1													GU209737.1
Cichlidae_Acarichthys_heckelii_1				MF175446.1	MH507483.1	GU737121.1	KF573710.1								AY566733.1									GU736687.1			MF175548.1	MF078392.1	AY662923.1
Cichlidae_Aequidens_diadema_1	EU706374.1			MF175429.1	GU817291.1	GU817246.1	EF432930.1								GU736828.1									GU736732.1			MF175531.1	MF078377.1
Cichlidae_Amphilophus_istlanus_1	HQ427500.1			HQ427656.1			KU854439.1												HQ427610.1				HQ427610.1	EF433017.1			HQ427564.1						HQ427679.1	HQ427587.1
Cichlidae_Amphilophus_labiatus_1					JQ667490.1	GU737201.1	U88863.1		GU817298.1						GU736863.1									GU736766.1				KP715356.1								AY567149.1	KP715356.1
Cichlidae_Biotoecus_dicentrarchus_1				MF175447.1	EU888065.1	GU737128.1	GU736929.1								AY566754.1									GU736694.1			MF175549.1	MF078366.1	EU888066.1
Cichlidae_Caquetaia_kraussii_2	GU595400.1			KF557304.1		GU737187.1													HQ427604.1				HQ427604.1	EF433035.1			KF556765.1						HQ427673.1	HQ427581.1
Cichlidae_Hypselecara_coryphaenoides_1				MF175414.1	MH931713.1	GU737193.1	DQ990689.1		AF113073.1															GU736758.1			MF175516.1	MF078445.1			AF112611.1
Cichlidae_Laetacara_dorsigera_1	KP308108.1			MF175422.1	MH449587.1	GU737181.1	KP308100.1								GU736842.1									KP308116.1			MF175524.1	MF078386.1
Cichlidae_Mikrogeophagus_altispinosus_1				MF175464.1	EU888090.1	GU737156.1	GU736953.1								AY566729.1									GU736720.1			MF175566.1	MF078415.1			AF112627.1
Cichlidae_Paraneetroplus_bulleri_1	HQ427503.1			HQ427660.1			KU854709.1												HQ427614.1				HQ427614.1	GU736810.1			HQ427568.1						HQ427683.1	HQ427591.1
Cichlidae_Taeniacara_candidi_1				MF175451.1	EU888093.1	GU737163.1	AF370665.1								AY566734.1									GU736727.1			MF175553.1	MF078419.1	EU888094.1
Cichlidae_Thorichthys_maculipinnis_1	HQ427501.1			HQ427657.1	GU817274.1		AY324011.1												HQ427611.1				HQ427611.1				HQ427565.1						HQ427680.1	HQ427588.1
Cichlidae_Thorichthys_meeki_2	FJ616728.1			KF557325.1	EU751977.1		KU854631.1												HQ427621.1				HQ427621.1				KF556786.1						HQ427690.1	HQ427598.1
Cichlidae_Uaru_amphiacanthoides_2				KF557327.1		AF045865.1	AY050622.1		AF113068.1		KF556932.1								KF557089.1				KF557089.1				KX347704.1					KF557405.1
Eleotridae_Gobiomorus_dormitor_1	KF415775.1			KF416192.1		KX095214.1	KF415572.1	KP266548.1																									KF415980.1				KU765048.1					KU958382.1	AY722282.1
Gymnotidae_Gymnotus_cylindricus_1	KR491739.1				KR491601.1	MN195466.1	GQ862617.1			MN195686.1					GQ862565.1	KJ135106.1																	KR491852.1				JX470078.1
Loricariidae_Hypancistrus_debilittera_1	KP959968.1		MN991013.1		MN854534.1	KP959795.1	KP960143.1				KP960427.1			KP960143.1	KP960273.1
Loricariidae_Parancistrus_nudiventris_1	KP959993.1				MN854543.1	KP959844.1	KP960175.1				KP960507.1			KP960175.1	KP960354.1																											KY945483.1
Loricariidae_Peckoltia_sabaji_3			MN991007.1		MN854559.1	KP959783.1	KP960154.1				KP960413.1			KP960154.1	KP960265.1
Loricariidae_Peckoltia_vittata_1	GQ214677.1	Y08285.1	MN991006.1		MN854567.1	Y08333.1	KP960162.1				KP960416.1			KP960162.1	KP960271.1
Loricariidae_Peckoltia_vittata_2	AY552033.1	Y08285.1	MN991006.1		MN854567.1	Y08333.1	KP960162.1				KP960416.1			KP960162.1	KP960271.1
Loricariidae_Pseudacanthicus_leopardus_1	GQ214678.1				JF746997.1	KP959775.1	KP960104.1				KP960488.1			KP960104.1	KP960346.1																											KY945472.1
Loricariidae_Pseudacanthicus_leopardus_2	KP960005.1				JF746997.1	KP959775.1	KP960104.1				KP960488.1			KP960104.1	KP960346.1																											KY945472.1
Poeciliidae_Belonesox_belizanus_1	EF017416.1				EU751665.1	JQ612957.1		HM443919.1		KJ697470.1	KJ697097.1													JX679642.1											KJ696987.1				KJ697578.1
Fluviphylacidae_Fluviphylax_simplex_1	KJ697280.1				MF497420.1		KJ696800.1	KJ697210.1		KJ697481.1	KJ697108.1																MF467445.1								KJ696998.1				KJ697587.1
Poeciliidae_Poecilia_butleri_1	KJ697310.1				JX968651.1		JN368082.1	AY743243.1		KP943244.1	KJ697148.1					JX968561.1																			KP943269.1				U06588.1
Poeciliidae_Poecilia_hispaniolana_1	KP943196.1				JX968691.1		KP943162.1	KP943310.1		KP943235.1	KX024129.1					JX968644.1																			KP943259.1				KP943138.1
Poeciliidae_Poecilia_hondurensis_1	KP943203.1				JX968669.1		KP943168.1	JX968715.1		KP943243.1	KP943223.1					JX968601.1																			KP943268.1				KP943147.1
Poeciliidae_Poecilia_melanogaster_1	EF017432.1	KX023952.1					EF017534.1	KX024019.1		GU179217.1	KX024157.1																								GU179200.1				GU179155.1		KX024245.1
Poeciliidae_Poecilia_sphenops_3	KF276698.1				HQ575827.1		HQ677898.1	HQ677861.1			KF276640.1					JX968575.1								KP700536.1											KP700600.1				KJ697638.1
Poeciliidae_Xiphophorus_alvarezi_1	KJ525812.1				EU752036.1			KJ697248.1		KJ525772.1	KJ525832.1																KJ525872.1								KJ525852.1				U06594.1		U06542.1
Poeciliidae_Xiphophorus_gordoni_1	KJ525818.1				HQ573227.1			KJ697253.1		KJ525778.1	KJ525838.1																KJ525878.1								KJ525858.1				U06605.1		U06555.1
Poeciliidae_Xiphophorus_variatus_1	KJ525828.1				GU806898.1			KJ697263.1		KJ525788.1	KJ525848.1																KJ525888.1								KJ525868.1				U06625.1		U06583.1
Rivulidae_Austrolebias_wolterstorffi_1	KT946588.1	KT946423.1		KJ844837.1		KT946214.1	KY939617.1																				KY031579.1								MH594704.1										GQ152465.2		KT946171.1
Serrasalmidae_Piaractus_brachypomus_1				KC132394.1	GU725442.2	GU725439.1									HQ420869.1		AY790125.1	HQ420884.1		KC132365.1	KC131627.1	KC131903.1
Serrasalmidae_Serrasalmus_spilopleura_1	HQ289185.1			KC132426.1	MG752814.1	DQ384757.1					HQ288991.1				HQ289378.1					KC132333.1	KC131618.1	KC131874.1
Trichomycteridae_Ituglanis_boitata_1					KR020519.1	KY807272.1	MK123706.1			MK123771.1	MK123734.1			MK123706.1	MK123758.1															MN389485.1					MK123787.1
Trichomycteridae_Trichomycterus_areolatus_1		AY307252.1			KY857964.1	KY807241.1	FJ772093.1				KY858115.1			FJ772093.1	KY858188.1															FJ744655.1																			FJ744681.1
Poeciliidae_Priapichthys_annectens_1	EF017439.1				MG937148.1	DQ386581.1	DQ401870.1	EF017591.1		KJ697554.1	KJ697181.1																								KJ697071.1				KJ697660.1
Loricariidae_Pseudancistrus_barbatus_1	MG283123.1				MG282999.1	KP959764.1	KP960204.1				KP960475.1			KP960204.1	KP960330.1
Loricariidae_Pseudancistrus_barbatus_2	KP960048.1				MG282999.1	KP959764.1	KP960204.1				KP960475.1			KP960204.1	KP960330.1
Acestrorhynchidae_Acestrorhynchus_falcatus_1	HQ289214.1				MH507422.1	HQ171312.1	HQ289601.1				HQ289022.1				HQ289408.1	FJ468297.1								FJ409846.1
Acestrorhynchidae_Acestrorhynchus_lacustris_1	HQ289157.1				JN988661.1	HQ171250.1	HQ289541.1				HQ288960.1				HQ289348.1	FJ468308.1								FJ409857.1
Acestrorhynchidae_Acestrorhynchus_pantaneiro_1	HQ289192.1				MH029365.1	HQ171288.1	HQ289577.1				HQ288998.1				HQ289385.1	FJ468298.1								FJ409847.1
Apteronotidae_Adontosternarchus_clarkae_1					KT932133.1	MK382669.1	KT932201.1								KT932302.1																		MK389225.1		MK395478.1		MN031445.1							MK388942.1
Apteronotidae_Adontosternarchus_nebulosus_1					KT932138.1	MK382749.1	MK389103.1								MK389094.1																		MK389267.1		MK395479.1		MN031446.1							MK388975.1
Apteronotidae_Apteronotus_anu_1					KT932152.1	MK382736.1	MK389183.1								KT932297.1																		MK389249.1		MK395511.1		MN031449.1							MK388982.1
Apteronotidae_Apteronotus_bonapartii_1					KT932144.1	MG653272.1	KT932222.1								MK389007.1																		MK389214.1		MK395505.1		MN031451.1							MK388962.1
Apteronotidae_Apteronotus_eschmeyeri_1					MK402004.1	MK382744.1	MK389199.1								MK389089.1																		MK389262.1		MK395509.1		MN031452.1							MK388981.1
Apteronotidae_Apteronotus_mariae_1					MK402001.1	MK382742.1	MK389197.1								MK389087.1																		MK389260.1		MK395507.1		MN031457.1							MK388979.1
Apteronotidae_Compsaraia_samueli_1					KT932164.1	MG653264.1	KT932247.1								MG653425.1																		KR491930.1		MK395497.1		MN031485.1							MK388968.1
Apteronotidae_Megadontognathus_kaitukaensis_1					MK401919.1	MK382652.1	MK389112.1								MK389014.1																		MK389220.1		MK395468.1		MN031526.1							MK388932.1
Apteronotidae_Melanosternarchus_amaru_1					MG653375.1	MG653277.1	MG653326.1								MK389062.1																		MK389238.1		MK395499.1		MN031562.1							MK388964.1
Apteronotidae_Platyurosternarchus_macrostoma_1					MK401960.1	MK382724.1	MK389179.1								MK389027.1																		KR491915.1		MK395531.1		MN031532.1							MK389000.1
Apteronotidae_Sternarchella_calhamazon_1					KT932173.1	MG653292.1	MG653337.1								MG653432.1																		MK389222.1		MK395471.1		MN031556.1							MK388961.1
Apteronotidae_Sternarchella_duccis_1					MK401922.1	MK382657.1	MK389138.1								MK389018.1																		MK389215.1		MK395470.1		MN031524.1							MK388934.1
Apteronotidae_Sternarchella_raptor_1					MK401915.1	MK382648.1	MG653319.1								MG653420.1																		MK389217.1		MK395464.1		MN031525.1							MK388971.1
Apteronotidae_Sternarchogiton_labiatus_1					MG653403.1	MG653305.1	MG653340.1								MK389075.1																		MK389255.1		MK395532.1		MN031559.1							MK388963.1
Apteronotidae_Sternarchogiton_porcinum_1					MG653369.1	MK382668.1	MG653353.1								MK389028.1																		MK389236.1		MK395492.1		MN031560.1							MK388938.1
Apteronotidae_Sternarchorhamphus_muelleri_1					KT932183.1	MK382673.1	MG653323.1								KT932291.1																		MK389237.1		MK395500.1		MN031564.1							MK388965.1
Apteronotidae_Sternarchorhynchus_marreroi_1					MK401983.1	MK382723.1	MK389178.1								MK389073.1																		MK389247.1		MK395530.1		MN031571.1							MK388999.1
Apteronotidae_Sternarchorhynchus_mormyrus_1					MG653397.1	MG653299.1	KT932236.1								MG653424.1																		MK389244.1		MK395527.1		MN031573.1							MK388990.1
Apteronotidae_Sternarchorhynchus_yepezi_1					MK401982.1	MK382722.1	MK389177.1								MK389072.1																		MK389246.1		MK395529.1		MN031577.1							MK388998.1
Atherinopsidae_Atherinella_argentea_1	KC669426.1						KC736360.1	KC736420.1	KC633336.1	KM401220.1	KM401118.1	KM401019.1	KM400823.1
Atherinopsidae_Atherinella_crystallina_1	KC669441.1						KM400697.1	KC736428.1	KC633325.1	KM401224.1	KM401122.1	KM401022.1	KM400826.1
Atherinopsidae_Atherinella_guatemalensis_1	KC669446.1						KC736381.1	KC736436.1	KC633361.1	KM401225.1	KM401123.1	KM401023.1	KM400827.1
Atherinopsidae_Atherinella_marvelae_1	KC669448.1						KC736382.1	KC736440.1	KC633356.1	KM401227.1	KM401125.1	KM401025.1	KM400829.1
Atherinopsidae_Atherinella_milleri_1	KC669450.1						KC736379.1	KC736442.1	KC633352.1	KM401228.1	KM401126.1	KM401026.1	KM400830.1
Atherinopsidae_Atherinella_pellosemeion_1	KC669439.1						KM400698.1	KC736433.1	KC633324.1	KM401230.1	KM401128.1	KM401028.1	KM400831.1
Atherinopsidae_Atherinella_sallei_1	KC669454.1						KM400692.1	KC736446.1	KC633358.1	KM401231.1	KM401129.1	KM401029.1	KM400832.1
Atherinopsidae_Atherinella_schultzi_1	KC669461.1						KC736385.1	KC736452.1	KC633359.1	KM401233.1	KM401131.1	KM401031.1	KM400834.1
Atherinopsidae_Chirostoma_humboldtianum_1	JQ282071.1					DQ370026.1	KC736402.1	EF602072.1		KM401254.1	KM401153.1	KM401052.1	KM400856.1
Atherinopsidae_Menidia_menidia_2	JQ282082.1				KC015653.1	AY430243.1	JQ282036.1	EF602050.1	AY655638.1	KC829884.1		KC826315.1
Atherinopsidae_Odontesthes_mauleanum_1	KC669485.1						MK983296.1	KC736478.1	KC633400.1	KM401297.1	KM401198.1	KM401096.1	KM400899.1
Atherinopsidae_Poblana_ferdebueni_1	KF141319.1						KC736394.1	EF602102.1	KC633372.1	KM401305.1	KM401206.1	KM401103.1	KM400907.1
Belonidae_Strongylura_marina_1	JX189790.1	AF231544.1			HQ937019.1	AF243942.1	AF243866.1		AF244018.1						AF306462.1	AF231588.1
Belonidae_Strongylura_timucu_1	KY198670.1	AF231567.1			GU225492.1	AF243939.1	AF243863.1		AF244015.1						AF306461.1	AF231613.1
Callichthyidae_Corydoras_aeneus_2		GU210156.1			HQ219144.1	GU210568.1	GU209310.1							GU209310.1	KP960360.1		HM114424.1													GU209737.1
Callichthyidae_Corydoras_aurofrenatus_1		GU210328.1				GU210753.1	GU209333.1			JX190943.1	JX190414.1			GU209333.1																GU209908.1					JX190271.1
Cichlidae_Andinoacara_biseriatus_1	EU706395.1	GU376819.1				EF432902.1	KJ127316.1		GU376808.1							JX677776.1								EF432994.1													GU376832.1
Cichlidae_Archocentrus_centrarchus_1				MF175377.1	MG496081.1	GU737203.1	KX690090.1																	KX650256.1			MF175479.1	MF078424.1								KX227394.1
Cichlidae_Biotodoma_cupido_1				MF175466.1	MH411584.1	GU737126.1	GU736928.1								AY566723.1									GU736692.1			MF175568.1	MF078396.1
Cichlidae_Bujurquina_zamorensis_1					KX347612.1	KX347585.1	KX347641.1				KX347712.1								KX347806.1				KX347806.1				KX347675.1					KX347846.1
Cichlidae_Cichla_kelberi_1					KT382891.1	FJ904290.1	GU295670.1		KT382943.1							JQ926745.1															KF300486.1							JQ926933.1	JQ926949.1
Cichlidae_Cichla_monoculus_1					KT382886.1	MH699844.1	DQ841814.1		KT382936.1							GU295748.1															KF300493.1							JQ926938.1	JQ926953.1
Cichlidae_Cichla_monoculus_2					JN988799.1	FJ904288.1	DQ841813.1		KT382935.1							GU295746.1															KF300492.1							JQ926937.1	JQ926951.1
Cichlidae_Cichla_ocellaris_1						AY263831.1	DQ841816.1	KX347755.1								GU295786.1			KX347808.1												KF300497.1							JQ926936.1	JQ926957.1
Cichlidae_Cichla_piquiti_1					KT382896.1	FJ904286.1	GU295667.1		KT382947.1							JQ926762.1															KF300511.1							JQ926941.1	JQ926981.1
Cichlidae_Cichlasoma_orinocense_1	EU706367.1			MF175426.1		GU737176.1	GU736968.1								AY566747.1									GU736741.1			MF175528.1	MF078382.1
Cichlidae_Cincelichthys_pearsei_1	HQ427508.1			HQ427669.1			KU854752.1												HQ427623.1				HQ427623.1				HQ427577.1						HQ427692.1	HQ427600.1
Cichlidae_Crenicara_punctulata_1				MF175467.1	MH507479.1	GU737129.1									AY566742.1									GU736695.1			MF175569.1	MF078397.1	EU888070.1
Cichlidae_Cryptoheros_cutteri_1						GU737209.1	HM193448.1				KX347716.1								KX347809.1				KX347809.1	GU736772.1			KX347680.1					KX347851.1
Cichlidae_Dicrossus_filamentosus_1				KF557309.1						KF557227.1									KX347814.1								KF556770.1	JX576483.1				KF557387.1	KF557469.1	KF556992.1
Cichlidae_Geophagus_abalios_1				MF175458.1		GU737139.1	GU736939.1								AY566757.1									GU736705.1			MF175560.1	MF078405.1									MF078405.1
Cichlidae_Geophagus_harreri_1				MF175459.1		GU737143.1	GU736943.1								GU736817.1									GU736709.1			MF175561.1	MF078406.1									MF078406.1
Cichlidae_Geophagus_taeniopareius_1				MF175460.1		GU737146.1	GU736946.1								GU736819.1									GU736712.1			MF175562.1	MF078408.1									MF078408.1
Cichlidae_Mesoheros_festae_1	GU595407.1				DQ119216.1	DQ119187.1	HQ197721.1		DQ119245.1						GU736847.1									EF433008.1					EU888102.1
Cichlidae_Neetroplus_nematopus_1	EF362599.1				MG496171.1	GU737235.1	KU854492.1								GU736895.1									GU736789.1				KP715354.1								JX003705.1
Cichlidae_Satanoperca_mapiritensis_1						GU737161.1	GU736957.1								AY566728.1	JQ675937.1								GU736725.1				JX576480.1								JQ676011.1		JQ675885.1
Cichlidae_Satanoperca_pappaterra_1					JN989214.1	GU737162.1	GU736958.1								AY566759.1	JQ675934.1								GU736726.1												JQ676092.1		JQ675855.1
Eleotridae_Gobiomorus_maculatus_1	KF415776.1			KF416193.1		KX095212.1	AY722202.1	AY722333.1																									KF415981.1				KX095235.1						AY722317.1
Galaxiidae_Galaxias_maculatus_1		NC_004594.1			NC_004594.1	NC_004594.1	NC_004594.1	NC_004594.1								NC_004594.1														NC_004594.1													NC_004594.1
Galaxiidae_Galaxias_platei_1		NC_029739.1			NC_029739.1	NC_029739.1	NC_029739.1	NC_029739.1								NC_029739.1														NC_029739.1													NC_029739.1
Gobiidae_Sicydium_salvini_1		NC_036230.1			NC_036230.1	NC_036230.1	NC_036230.1	NC_036230.1								NC_036230.1														NC_036230.1													NC_036230.1
Loricariidae_Ancistrus_ranunculus_1	MG800745.1	Y08280.1				Y08328.1	MG800705.1				KP960381.1			MG800705.1	KP960228.1																											KY945476.1
Loricariidae_Ancistrus_ranunculus_2	KP959936.1	Y08280.1				Y08328.1	MG800705.1				KP960381.1			MG800705.1	KP960228.1																											KY945476.1
Loricariidae_Dekeyseria_scaphirhynchus_1	KP959923.1				KP772574.1	KP959880.1	KP960165.1				KP960387.1			KP960165.1	KP960288.1
Loricariidae_Hemiancistrus_medians_1	KP959995.1				JF746999.1	KP959841.1	KP960169.1				KP960501.1			KP960169.1	KP960343.1
Loricariidae_Hemiancistrus_medians_2	KP959995.1				JF746999.1	KP959841.1	KP960169.1				KP960501.1			KP960169.1	KP960343.1
Loricariidae_Isbrueckerichthys_alipionis_1	GQ214610.1	FJ965477.1			GQ225398.1	FJ965490.1	FJ965525.1							FJ965525.1	GQ225489.1
Loricariidae_Isbrueckerichthys_alipionis_2	GQ214610.1	FJ965477.1			GQ225398.1	FJ965490.1	FJ965525.1							FJ965525.1	GQ225489.1
Loricariidae_Isbrueckerichthys_duseni_1	GQ214612.1	FJ965475.1			GQ225400.1	FJ625812.1	FJ965528.1							FJ965528.1	GQ225491.1
Loricariidae_Isbrueckerichthys_duseni_2	GQ214612.1	FJ965475.1			GQ225400.1	FJ625812.1	FJ965528.1							FJ965528.1	GQ225491.1
Loricariidae_Isbrueckerichthys_epakmos_1	GQ214613.1	FJ965478.1			GQ225401.1	FJ965491.1	FJ965526.1							FJ965526.1	GQ225492.1
Loricariidae_Lasiancistrus_schomburgkii_1	KP960030.1				MG283000.1	KP959874.1	MG800704.1				KP960458.1			MG800704.1	KP960290.1
Loricariidae_Lasiancistrus_schomburgkii_2	KP960030.1				MG283000.1	KP959874.1	MG800704.1				KP960458.1			MG800704.1	KP960290.1
Loricariidae_Lasiancistrus_schomburgkii_3	KP960030.1				MG283000.1	KP959874.1	MG800704.1				KP960458.1			MG800704.1	KP960290.1
Loricariidae_Pareiorhaphis_hystrix_1	GQ214652.1	FJ965482.1			FJ434536.1	FJ434513.1	FJ965531.1							FJ965531.1	GQ225540.1
Loricariidae_Pareiorhaphis_splendens_1	GQ214662.1	FJ965481.1			FJ434542.1	FJ625811.1	FJ965524.1							FJ965524.1	GQ225550.1
Loricariidae_Pareiorhaphis_splendens_2	GQ214662.1	FJ965481.1			FJ434542.1	FJ625811.1	FJ965524.1							FJ965524.1	GQ225550.1
Loricariidae_Pareiorhaphis_splendens_3	GQ214661.1	FJ965481.1			FJ434542.1	FJ625811.1	FJ965524.1							FJ965524.1	GQ225550.1
Loricariidae_Pareiorhaphis_steindachneri_1	GQ214663.1	FJ965480.1			FJ434537.1	FJ434514.1	FJ965532.1							FJ965532.1	GQ225551.1
Loricariidae_Pareiorhina_rudolphi_1		JN089849.1			GU702275.1	MF434097.1	MK123733.1				MF431116.1			MK123733.1	MF431124.1																																		MF434080.1
Loricariidae_Peckoltia_braueri_1			MN991005.1		MN854558.1	KT932796.1	KP960155.1				KP960414.1			KP960155.1	KP960269.1
Loricariidae_Peckoltia_vittata_3		Y08285.1	MN991006.1		MN854567.1	Y08333.1	KP960162.1				KP960416.1			KP960162.1	KP960271.1
Loricariidae_Pseudacanthicus_leopardus_3	GQ214678.1				JF746997.1	KP959775.1	KP960104.1				KP960488.1			KP960104.1	KP960346.1																											KY945472.1
Loricariidae_Pseudolithoxus_dumus_1	AY552045.1					KP959832.1	MG800735.1				KP960452.1			MG800735.1	KP960341.1																											KY945474.1
Loricariidae_Pseudolithoxus_dumus_2	KP960042.1					KP959832.1	MG800735.1				KP960452.1			MG800735.1	KP960341.1																											KY945474.1
Loricariidae_Pseudolithoxus_dumus_3	MG800751.1					KP959832.1	MG800735.1				KP960452.1			MG800735.1	KP960341.1																											KY945474.1
Loricariidae_Pterygoplichthys_gibbiceps_1			MN991004.1		MN854562.1	KP959813.1	KP960118.1				KP960399.1			KP960118.1	KP960237.1
Poeciliidae_Carlhubbsia_stuarti_1	EF017430.1				LC153757.1		EF017532.1			KJ697472.1	KJ697099.1																KJ696879.1								KJ696989.1				KJ697580.1
Poeciliidae_Phallichthys_amates_1	KJ697308.1				MG496189.1	DQ386557.1		KJ697227.1		KJ697516.1	KJ697143.1																								KJ697033.1				KJ697622.1
Poeciliidae_Phallichthys_quadripunctatus_1	KJ697309.1				MG937099.1	DQ386588.1		KJ697228.1		KJ697517.1	KJ697144.1																								KJ697034.1				KJ697623.1
Poeciliidae_Phallichthys_tico_1	EF017409.1				MG496192.1	DQ386587.1		AF412168.1		KJ697518.1	KJ697145.1																								KJ697035.1				KJ697624.1
Poeciliidae_Poecilia_parae_1	GU179264.1				LC154810.1		GU179189.1	GU179235.1		GU179221.1	GU179250.1																								GU179204.1				GU179159.1
Poeciliidae_Poecilia_petenensis_1	KJ697320.1				GU807075.1		KJ696838.1	KJ697235.1		KP943237.1	KJ697157.1																								KJ697047.1				KJ697636.1
Poeciliidae_Poecilia_reticulata_1	EF017434.1				JQ665831.1	KJ844822.1	KJ415691.1	AB257801.1			GU179253.1					JX968649.1																							DQ874659.1
Poeciliidae_Poecilia_sarrafae_1	KJ697305.1				KY348984.1		KJ696824.1	KJ697223.1		KJ697510.1	KJ697137.1																								KJ697027.1				KJ697616.1
Poeciliidae_Poecilia_velifera_1	KP943197.1				JQ667582.1		KP943163.1	KJ697237.1		KJ697533.1	KP943217.1																								KP943260.1				KP943139.1
Poeciliidae_Poecilia_vittata_1		KX023963.1			MG660445.1		FJ178766.1	KX024031.1		KJ697506.1	KX024167.1																												KJ697612.1		MG660472.1
Poeciliidae_Poecilia_wingei_1	GU179268.1				LC154814.1		GU179193.1	GU179240.1		GU179226.1	GU179255.1																								GU179209.1				GU179164.1
Poeciliidae_Poecilia_wingei_2	GU179267.1				LC153771.1		GQ855740.1	GU179239.1		GU179225.1	GU179254.1																								GU179208.1				GU179163.1
Poeciliidae_Xiphophorus_signum_1	KJ525827.1							KJ697262.1		KJ525787.1	KJ525847.1																KJ525887.1								KJ525867.1				U02364.1		U06582.1
Prochilodontidae_Prochilodus_argenteus_1	HQ129105.1				HM405201.1	KX087086.1	KX086842.1				HQ129029.1				KX087006.1	HQ129684.1							HQ129067.1
Prochilodontidae_Prochilodus_brevis_1	KX086937.1				KY348956.1	KX087087.1	KX086832.1				KX086885.1				KX087015.1	HQ129692.1							HQ129074.1
Prochilodontidae_Prochilodus_costatus_1	KX086950.1				HM405205.1	KX087080.1	KX086822.1				KX086868.1				KX087012.1	HQ129698.1							HQ129052.1
Prochilodontidae_Prochilodus_lacustris_1	KX086951.1				MH068833.1	KX087096.1	KX086831.1				KX086897.1				KX087018.1	HQ129571.1							HQ129078.1
Prochilodontidae_Prochilodus_lacustris_2	HQ129116.1				MH068832.1	KX087089.1	KX086830.1				HQ129040.1				KX087017.1	HQ129570.1							HQ129077.1
Prochilodontidae_Prochilodus_lineatus_1	HQ129087.1				JN989161.1	MK312666.1	KY126481.1				HQ129011.1				KX087007.1	HQ129574.1							HQ129049.1
Prochilodontidae_Prochilodus_lineatus_2	HQ129086.1				GU702081.1	KX087082.1	KX086820.1				HQ129010.1				AY804117.1	HQ129533.1							HQ129048.1
Prochilodontidae_Prochilodus_magdalenae_1	KX086959.1				MF415819.1	KX087073.1	KX086818.1				HQ129032.1				KX087023.1	HQ129824.1							HQ129070.1
Prochilodontidae_Prochilodus_magdalenae_2	HQ129108.1				KX086780.1	KX087072.1	KX086817.1				HQ129031.1				KX087022.1	HQ129823.1							HQ129069.1
Prochilodontidae_Prochilodus_mariae_1	HQ129099.1				MH068826.1	KX087078.1	KX086840.1				HQ129023.1				KX087001.1	HQ129793.1							HQ129061.1
Prochilodontidae_Prochilodus_nigricans_1	HQ129093.1				HM480807.1	KT277912.1	KX086823.1				HQ129017.1				KX087003.1	HQ129508.1							HQ129055.1
Prochilodontidae_Prochilodus_nigricans_2	HQ129092.1				HM480806.1	FJ944755.1	KF569045.1				HQ129016.1				KX087000.1	HQ129507.1							HQ129054.1
Prochilodontidae_Prochilodus_nigricans_3	HQ129091.1				FJ418758.1	AY788075.1	AY791437.1				HQ129015.1				KF569131.1	HQ129506.1							HQ129053.1
Prochilodontidae_Prochilodus_reticulatus_1	HQ289260.1				MH068824.1	KX087099.1	KX086816.1				HQ289067.1				KX087021.1	HQ129828.1							HQ129072.1
Prochilodontidae_Prochilodus_reticulatus_2	HQ129110.1				KX086764.1	HQ171358.1	HQ289647.1				HQ129034.1				HQ289453.1	HQ129827.1							HQ129071.1
Prochilodontidae_Prochilodus_rubrotaeniatus_1	HQ129114.1				KX086776.1	KX087091.1	KX086826.1				HQ129038.1				KX087010.1	HQ129725.1							HQ129075.1
Prochilodontidae_Semaprochilodus_insignis_1	JX470053.1				HM480811.1	KX087063.1	KX086851.1				KX086879.1				KX087034.1	HQ129854.1							HQ129044.1
Prochilodontidae_Semaprochilodus_kneri_1	KX086928.1				KX086783.1	KX087065.1	KX086847.1				KX086874.1				KX087037.1	HQ129853.1							HQ129046.1
Rivulidae_Austrolebias_affinis_1	MH594683.1	KT946388.1				MH594587.1	KT946358.1																				KT946316.1								MH594697.1										GQ152434.2		KT946138.1
Rivulidae_Austrolebias_arachan_1	MH594645.1	KT946383.1				MH594624.1	KT946426.1																				KT946307.1								MH594703.1										GQ152424.2		KT946133.1
Rivulidae_Austrolebias_cheradophilus_1	MH594670.1	KT946386.1				MH594607.1	KJ734158.1																				KT946312.1								MH594712.1										HQ452832.1		KT946136.1
Rivulidae_Austrolebias_cinereus_1	KT946549.1	KT946387.1				MH594628.1	KT946429.1																				KT946315.1								MH594690.1										GQ152432.2		KT946137.1
Rivulidae_Austrolebias_cinereus_2	MH594669.1	KT946418.1				MH594592.1	MG811839.1																				KT946350.1								MH594696.1										GQ152460.2		KT946166.1
Rivulidae_Austrolebias_elongatus_1	KT946553.1	KT946390.1				MH594585.1	KT946430.1																				KT946319.1								MH594692.1										GQ152436.2		KT946140.1
Rivulidae_Austrolebias_juanlangi_1	MH594666.1	KT946393.1				MH594633.1	KT946360.1																				KT946324.1								MH594688.1										GQ152437.2		KT946143.1
Rivulidae_Austrolebias_nigripinnis_1	KT946566.1	KT946401.1				KT946193.1	KT946364.1																				KT946332.1								MH594716.1										GQ152445.2		KT946150.1
Rivulidae_Austrolebias_reicherti_1	MH594672.1	KT946411.1				MH594625.1	AY724397.1																				KT946343.1								MH594694.1										GQ152456.2		KT946159.1
Rivulidae_Austrolebias_vandenbergorum_1	KT946582.1	KT946416.1				KT946208.1	KT946374.1																				KT946348.1								MH594706.1										GQ152458.2		KT946164.1
Rivulidae_Austrolebias_viarius_1	MH594675.1	KT946420.1				KY033512.1	AY724383.1																				KY031578.1								MH594702.1										GQ152463.2		KT946168.1
Rivulidae_Austrolebias_viarius_2	KT946586.1	KT946419.1				KT946212.1	AY724382.1																				KT946352.1								KY093062.1										GQ152462.2		KT946167.1
Rivulidae_Austrolebias_wolterstorffi_2	KT946587.1	KT946422.1				KT946213.1	KT946379.1																				KT946355.1								KY093063.1										GQ152464.2		KT946170.1
Serrasalmidae_Catoprion_mento_1	HQ289293.1			KC132378.1		U33599.1					HQ289100.1				HQ289485.1					KC132304.1	KC131622.1	KC131899.1
Serrasalmidae_Myloplus_schomburgkii_1	KX086965.1			KC132390.1	MG752368.1	KX087046.1					KX086912.1				KX086979.1					KC132346.1		KC131863.1
Serrasalmidae_Serrasalmus_rhombeus_1				KC132421.1	KP256411.1	AF283937.1											AY790138.1			KC132364.1	KC131594.1	KC131879.1			DQ384812.1
Serrasalmidae_Serrasalmus_spilopleura_2				KC132426.1	MG752814.1	DQ384757.1									HQ289378.1					KC132333.1	KC131618.1	KC131874.1			DQ384843.1
Trichomycteridae_Cambeva_cubataonis_1					MN995721.1	KY807288.1				MK123776.1	MK123740.1			MN995789.1	MN385820.1															MN389487.1					MK123793.1
Trichomycteridae_Trichomycterus_alternatus_1					MK123690.1	KY807250.1	MK123715.1			MK123777.1	MK123742.1			MK123715.1	KY858196.1																				MK123795.1
Trichomycteridae_Trichomycterus_brasiliensis_1					GU701479.1	KY807271.1	MK123717.1			MK123778.1	MK123744.1			MK123717.1	MK123763.1																				MK123796.1
Trichomycteridae_Trichomycterus_nigricans_1					MN385796.1	MN385782.1	MK123723.1				MK123750.1			MK123723.1	MK123765.1															MN389488.1					MK123799.1
Trichomycteridae_Trichomycterus_nigroauratus_1					MK123696.1	KY807265.1	KY858056.1			MK123782.1	MK123751.1			KY858056.1	MK123766.1																				MK123800.1
Poeciliidae_Pamphorichthys_hollandi_1	HQ857446.1				GU701603.1		HQ857428.1	EF017587.1		HQ857422.1	HQ857458.1																HQ857470.1								HQ857464.1
Poeciliidae_Priapella_olmecae_1	EF017452.1					U80046.1	EF017555.1	KJ697242.1		KJ697553.1	KJ697180.1																								KJ697070.1				U06592.1
Poeciliidae_Priapichthys_darienensis_1	KJ697342.1				MG937151.1		KJ696845.1	KJ697243.1		KJ697555.1	KJ697182.1																								KJ697072.1				KJ697661.1
Poeciliidae_Priapichthys_panamensis_1	KJ697343.1					DQ386584.1	DQ386590.1	KJ697244.1		KJ697556.1	KJ697183.1																								KJ697073.1				KJ697662.1
Anguillidae_Anguilla_rostrata_1		NC_006547.2			NC_006547.2	NC_006547.2	NC_006547.2									NC_006547.2														NC_006547.2													NC_006547.2
Arapaimidae_Arapaima_gigas_1		AP009497.1			AP009497.1	AP009497.1	AP009497.1									AP009497.1														AP009497.1													AP009497.1
Gymnotidae_Electrophorus_electricus_1		MN195411.1			MN195145.1	MN195524.1				MN195768.1						MN195616.1								MN195848.1						MN195315.1
Gymnotidae_Electrophorus_electricus_2		MN195409.1			MN195146.1	MN195522.1				MN195767.1						MN195614.1								MN195846.1						MN195290.1
Loricariidae_Pseudancistrus_barbatus_3					MG282999.1	KP959764.1	KP960204.1				KP960475.1			KP960204.1	KP960330.1
Loricariidae_Pseudancistrus_depressus_1	KP960049.1					KP959765.1	KP960203.1				KP960474.1			KP960203.1	KP960329.1
Tetraodontidae_Colomesus_asellus_1		NC_015368.1			NC_015368.1	NC_015368.1	NC_015368.1	NC_015368.1								NC_015368.1														NC_015368.1
Anostomidae_Leporinus_friderici_1	KX086958.1				JN812980.1	KX087039.1	KF569025.1				KX086872.1				KX086985.1			EU181677.1
Anostomidae_Leporinus_lacustris_1	KF569072.1				EU185565.1	EU181638.1	EU182995.1				KF569158.1				KF569115.1			EU181661.1
Anostomidae_Leporinus_lacustris_2	KF569071.1				EU185564.1	EU181598.1	EU182994.1				KF569157.1				KF569114.1			EU181660.1
Anostomidae_Leporinus_piau_1	MF664333.1				HM015215.1	HM015214.1	HM015216.1				MF664318.1				MF664348.1			EU181682.1
Anostomidae_Hypomasticus_steindachneri_1	KF569080.1				KF568994.1	EU181599.1	KF569037.1				KF569166.1				KF569123.1			EU181688.1
Anostomidae_Leporinus_striatus_1	KX086939.1				EU185596.1	EU181636.1	EU183020.1				KX086887.1				KX086982.1			EU181690.1
Anostomidae_Leporinus_striatus_2	KU134917.1				EU185595.1	EU181600.1	EU183017.1				KU134899.1				KU134935.1			EU181689.1
Anostomidae_Leporinus_striatus_3	KF569081.1				EU185594.1	EU181591.1	EU183006.1				KF569167.1				AY804096.1			AY817253.1
Anostomidae_Leporinus_taeniatus_1	KF569082.1				HM405149.1	EU181632.1	EU182989.1				KF569168.1				KF569125.1			EU181695.1
Anostomidae_Megaleporinus_macrocephalus_1	KU134910.1				EU185584.1	EU181612.1	EU183040.1				KU134892.1				KU134928.1			EU181664.1
Anostomidae_Schizodon_intermedius_1	KF569094.1				EU185605.1	EU181640.1	EU182990.1				KF569180.1				KF569137.1			EU181700.1
Apteronotidae_Adontosternarchus_balaenops_1					KT932197.1	MK382677.1	KT932245.1								MK389034.1																		MK389228.1				MN031442.1							MK388952.1
Apteronotidae_Adontosternarchus_nebulosus_2					KT932137.1	MK382643.1	KT932243.1								MK389006.1																		MK389213.1				MN031444.1							MK388945.1
Apteronotidae_Adontosternarchus_sachsi_1					MG653392.1	MK382675.1	MK389171.1								MK389066.1																		MK389241.1		MK395520.1									MK388993.1
Apteronotidae_Apteronotus_acidops_1					MK401989.1	MK382729.1	MK389184.1								MK389078.1																		MK389250.1		MK395536.1									MK389003.1
Apteronotidae_Apteronotus_apurensis_1					MK401986.1	MK382726.1	MK389181.1								MG653441.1																				MK395533.1		MN031450.1							MK388992.1
Apteronotidae_Apteronotus_caudimaculosus_1					MK401987.1	MK382727.1	MK389182.1								MK389077.1																		MK389248.1		MK395537.1									MK389004.1
Apteronotidae_Apteronotus_ellisi_1					MK401998.1	MK382738.1	MK389193.1								MK389091.1																		MK389264.1		MK395515.1									MK388984.1
Apteronotidae_Apteronotus_eschmeyeri_2					MK402003.1	MK382743.1	MK389198.1								MK389088.1																		MK389261.1		MK395508.1									MK388980.1
Apteronotidae_Apteronotus_mariae_2					KT932157.1	MK382741.1	MK389196.1								MK389086.1																		MK389259.1		MK395506.1									MK388978.1
Apteronotidae_Compsaraia_compsa_1					MG653398.1	MG653300.1	KT932248.1								KT932292.1																				MK395518.1		MN031484.1							MK388991.1
Apteronotidae_Orthosternarchus_tamandua_1					MH644389.1	MK382706.1	MK389165.1								MK389058.1																				MK395501.1		MN031531.1							MK388936.1
Apteronotidae_Pariosternarchus_amazonensis_1					MK402014.1	MG653275.1	MK389210.1								MK389100.1																		MK389269.1		MK395504.1									MK388976.1
Apteronotidae_Porotergus_duende_1					MK401925.1	MK382647.1	MK389120.1								MK389020.1																				MK395462.1		MN031533.1							MK388926.1
Apteronotidae_Sternarchella_orthos_1					MK402011.1	MK382688.1	MK389146.1								MK389097.1																		MK389235.1				MN031558.1							MK388969.1
Apteronotidae_Sternarchella_rex_1					MK402005.1	MK382745.1	MK389200.1								MK389090.1																		MK389263.1		MK395503.1		MN031557.1
Apteronotidae_Sternarchogiton_labiatus_2					MG653389.1	MG653291.1	KR491665.1								MG653445.1																		MK389254.1		MK395484.1									MK388948.1
Apteronotidae_Tenebrosternarchus_preto_1					KT932180.1	MG653266.1	FJ618943.1								KT932281.1																		KR491934.1		MK395491.1									MK388994.1
Apteronotidae_Sternarchorhynchus_cramptoni_1					MK401935.1	MK382672.1	MK389132.1								MK389030.1																		MK389226.1		MK395461.1									MK388943.1
Apteronotidae_Sternarchorhynchus_goeldii_1					MK402010.1	MK382750.1	MK389205.1								MK389095.1																		MK389266.1				MN031569.1							MK388974.1
Apteronotidae_Sternarchorhynchus_retzeri_1					MK401937.1	MK382674.1	MK389133.1								MK389032.1																				MK395480.1		MN031574.1							MK388946.1
Apteronotidae_Sternarchorhynchus_roseni_1					MK401981.1	MK382721.1	MK389176.1								MK389071.1																		MK389245.1		MK395528.1									MK388997.1
Apteronotidae_Sternarchorhynchus_roseni_2					MK401979.1	MK382719.1	MK389175.1								MK389069.1																		MK389243.1		MK395526.1									MK388996.1
Apteronotidae_Sternarchorhynchus_yepezi_2					MK401973.1	MK382713.1	MK389169.1								MK389064.1																		MK389240.1		MK395516.1									MK388989.1
Ariidae_Cathorops_spixii_1		DQ990552.1			JQ365266.1	MF595143.1	DQ990474.1				MF595306.1				MF595388.1	FJ625874.1
Ariidae_Potamarius_nelsoni_1		DQ990559.1			EU751952.1	DQ990601.1	DQ990482.1				JN672786.1				DQ990515.1	DQ990656.1
Atherinopsidae_Atherinella_balsana_1	KC669428.1						KM400693.1	KC736422.1	KC633405.1	KM401221.1	KM401119.1	KM401020.1
Atherinopsidae_Atherinella_sardina_1	KC669456.1						KM400691.1	KC736448.1		KM401232.1	KM401130.1	KM401030.1	KM400833.1
Atherinopsidae_Basilichthys_semotilus_1	JQ282069.1				FJ380108.1		MK983246.1			KM401246.1	KM401144.1	KM401043.1	KM400847.1
Atherinopsidae_Chirostoma_consocium_1	KC669468.1						KC736401.1	EF602079.1		KM401253.1	KM401152.1	KM401051.1	KM400855.1
Atherinopsidae_Menidia_beryllina_2	KC669476.1				HQ573276.1		HQ691317.1	EF602049.1	KC633393.1	KF141521.1	KF140043.1
Atherinopsidae_Odontesthes_regia_1					KY572878.1	HM211191.1	MK983290.1			KM401300.1	KM401201.1	KM401099.1	KM400902.1
Belonidae_Ablennes_hians_1	KY198647.1				JF492759.1	AF243935.1			AF244011.1	KM401214.1					AY693520.1	AF231583.1
Belonidae_Strongylura_exilis_1	KY198674.1	AF231542.1				AF243987.1	AF243911.1		AF244063.1						AF306483.1	AF231586.1
Belonidae_Strongylura_fluviatilis_1	KY198671.1	AF231547.1				AF243972.1	AF243896.1		AF244048.1						AF306478.1	AF231590.1
Belonidae_Strongylura_hubbsi_1	KY198673.1	AF231549.1				AF243974.1	AF243898.1		AF244050.1						AF306480.1	AF231592.1
Belonidae_Strongylura_notata_2		AF231559.1			GU225485.1	AF231524.1	AF231651.1		AF244008.1						AF306489.1	AF231603.1
Belonidae_Strongylura_timucu_2		AF231565.1			GU225491.1	AF243938.1	AF231655.1		AF244014.1						AF306460.1	AF231611.1
Callichthyidae_Aspidoras_eurycephalus_1	GU208872.1	GU210180.1			MK464165.1	GU210605.1	GU209286.1							GU209286.1																GU209761.1
Callichthyidae_Aspidoras_microgalaeus_1	GU208873.1	GU210163.1				GU210588.1	GU209287.1							GU209287.1																GU209744.1
Callichthyidae_Callichthys_callichthys_1					GU702212.1	HM114396.1	KP960058.1							KP960058.1	KP960357.1		HM114417.1													HM114435.1
Callichthyidae_Callichthys_callichthys_2					GU702211.1	AY307311.1	DQ119448.1							DQ119448.1	GQ225443.1		HM114416.1													HM114434.1
Callichthyidae_Corydoras_aeneus_3		GU210143.1			HQ219143.1	GU210567.1	GU209309.1							GU209309.1																GU209724.1
Callichthyidae_Corydoras_ehrhardti_1		GU210400.1			GU701816.1	GU210824.1	GU209426.1							GU209426.1																GU209978.1
Callichthyidae_Corydoras_ehrhardti_2		GU210399.1			GU701815.1	GU210631.1	GU209425.1							GU209425.1																GU209977.1
Callichthyidae_Corydoras_ehrhardti_3		GU210206.1			GU701814.1	AY307305.1	GU209424.1							GU209424.1																GU209786.1
Callichthyidae_Corydoras_fowleri_1		GU210133.1			MH507449.1	GU210558.1	GU209441.1							GU209441.1																GU209715.1
Callichthyidae_Corydoras_maculifer_1		GU210378.1				GU210803.1	GU209482.1							GU209482.1			JN681283.1													GU209956.1
Callichthyidae_Corydoras_panda_1		GU210487.1			KU568797.1	GU210912.1	GU209522.1							GU209522.1	KP960362.1															GU210065.1
Callichthyidae_Corydoras_pygmaeus_1		GU210500.1			MH411456.1	GU210925.1	GU209540.1							GU209540.1																GU210078.1
Callichthyidae_Corydoras_pygmaeus_2		GU210500.1			MH411456.1	GU210925.1	GU209540.1							GU209540.1																GU210078.1
Callichthyidae_Corydoras_pygmaeus_3		GU210499.1			MH411455.1	GU210924.1	GU209539.1							GU209539.1																GU210077.1
Callichthyidae_Corydoras_rabauti_1		GU210501.1			MH507452.1	GU210926.1	GU209541.1							GU209541.1																GU210079.1							FJ197074.1
Callichthyidae_Corydoras_reticulatus_1		GU210420.1			MH507446.1	GU210845.1	GU209544.1							GU209544.1																GU209998.1
Callichthyidae_Corydoras_reticulatus_2		GU210151.1			MH507445.1	GU210576.1	GU209543.1							GU209543.1																GU209732.1
Callichthyidae_Corydoras_reticulatus_3		GU210150.1			MH507444.1	GU210575.1	GU209542.1							GU209542.1																GU209731.1
Callichthyidae_Corydoras_serratus_1		GU210298.1				GU210723.1	GU209557.1							GU209557.1			JN681284.1													GU209878.1
Callichthyidae_Corydoras_stenocephalus_1		GU210280.1				KP959736.1	KP960054.1				KP960365.1			KP960054.1	KP960358.1															GU209860.1
Callichthyidae_Scleromystax_barbatus_1	GU209263.1	GU210446.1			MG825025.1	GU210870.1	GU209689.1							GU209689.1																GU210024.1
Callichthyidae_Scleromystax_barbatus_2	GU209262.1	GU210446.1			MG825025.1	GU210870.1	GU209689.1							GU209689.1																GU210024.1
Cetopsidae_Helogenes_marmoratus_1					MF595248.1	MF595157.1	DQ119419.1			MF595506.1	MF595320.1				MF595398.1																			AB605478.1
Characidae_Bryconamericus_exodon_1	HQ289281.1	KF209412.1			JN988753.1	KF209736.1	HQ289667.1				KF210308.1								KF210589.1
Characidae_Bryconamericus_lethostigmus_1	KF210976.1	KF209669.1			KF210248.1	KF209998.1	HQ289659.1				KF210542.1								KF210768.1
Characidae_Diapoma_guarani_1	KF210975.1	KF209667.1			KF210246.1	KF209997.1					KF210540.1				KF211232.1				KF210767.1
Characidae_Eretmobrycon_emperador_1	KF210807.1	KF209411.1			MG936782.1	KF209734.1	HQ289557.1				KF210306.1								KF210588.1
Characidae_Eretmobrycon_terrabensis_1	KF210844.1	KF209456.1				KF209779.1					KF210343.1				KF211072.1	AF412590.1			KF210623.1
Characidae_Gephyrocharax_atracaudatus_1	KF210908.1	KF209552.1			MG936931.1	KF209879.1	HQ289556.1				KF210434.1								KF210691.1
Characidae_Hemibrycon_taeniurus_1	KF210937.1	KF209603.1			MH003209.1	KF209929.1	HQ289656.1				KF210477.1								KF210729.1
Characidae_Hyphessobrycon_eques_1	KF210901.1	KF209545.1			JF752341.1	HQ171395.1	HQ289682.1				HQ289103.1								KF210684.1
Characidae_Lophiobrycon_weitzmani_1	KF210967.1	KF209655.1			GU701436.1	KF209983.1	HQ289698.1				KF210527.1								KF210759.1
Characidae_Mimagoniates_inequalis_1	KF210970.1	KF209657.1			MG967571.1	MG953575.1	HQ289571.1				KF210531.1								KF210763.1
Characidae_Moenkhausia_costae_1	KC196437.1	MG755577.1			KY348916.1	KC110704.1	KC189491.1				KC189516.1				KC196462.1
Characidae_Tetragonopterus_chalceus_1	KT895155.1	MG755635.1			HM070383.1	KF209897.1	KT895113.1				KT895133.1								KF210701.1
Cichlidae_Amatitlania_myrnae_1				MF175382.1	MG496066.1	GU737204.1	KU854443.1																	GU736768.1			MF175484.1	MF078438.1
Cichlidae_Australoheros_facetus_1		MG755517.1		MF175402.1	EU888096.1		HQ197711.1																				MF175504.1	MF078437.1	EU888097.1
Cichlidae_Biotodoma_wavrini_1					EU888075.1	GU737127.1	AF370657.1								AY566726.1									GU736693.1				JX576485.1	EU888077.1
Cichlidae_Bujurquina_vittata_1	EU706385.1				DQ119215.1	EF432892.1	EF432951.1		DQ119244.1															EF432984.1					EU888044.1
Cichlidae_Cichla_monoculus_3					JN988798.1		DQ841812.1		KT382934.1							GU295745.1															KF300491.1							JQ926934.1	JQ926948.1
Cichlidae_Cichla_piquiti_2					KT382895.1	DQ779582.1			KT382945.1							GU295765.1															KF300510.1							JQ926940.1	JQ926980.1
Cichlidae_Cichlasoma_amazonarum_1	EU706369.1				MH973427.1	EF432875.1	EF432914.1		AF113075.1						GU736838.1									GU736743.1
Cichlidae_Guianacara_stergiosi_1				MF175457.1		GU737151.1	GU736949.1								GU736821.1									GU736716.1			MF175559.1	MF078410.1
Cichlidae_Gymnogeophagus_setequedas_1				MF175461.1		GU737155.1	GU736952.1								GU736822.1									GU736719.1			MF175563.1	MF078412.1
Cichlidae_Heroina_isonycterina_1	EF362609.1			MF175399.1		GU737198.1	GU736981.1																	EF433044.1			MF175501.1	MF078441.1
Cichlidae_Herotilapia_multispinosa_1				MF175406.1	MG496153.1	GU737233.1	KU854430.1																	GU736788.1			MF175508.1	MF078443.1
Cichlidae_Hypsophrys_nicaraguensis_1	GU595410.1				MG496165.1	DQ119173.1	KU854510.1		DQ119231.1															EF433032.1				KP715353.1
Cichlidae_Nandopsis_ramsdeni_1	EF362572.1				FN544243.1	DQ119182.1	AY998668.1		DQ119240.1															EF433005.1					AY662932.1
Cichlidae_Nannacara_anomala_1	EU706391.1			MF175433.1		KJ136671.1	KJ136669.1																	KJ136661.1			MF175535.1	MF078388.1
Cichlidae_Petenia_splendida_2				HQ427662.1	EU751899.1	DQ119177.1	AY843423.1		AF113070.1															DQ836820.1			HQ427570.1
Cichlidae_Rocio_octofasciata_3	EF362578.1			HQ427652.1	DQ119197.1	AF112639.1	AY050616.1																	DQ119255.1			HQ427560.1
Cichlidae_Symphysodon_aequifasciatus_1	EU497302.1				MH411574.1	GU737195.1	AY840120.1		AF113069.1															GU736762.1												EU497322.1
Cichlidae_Teleocichla_centrarchus_1				MF175441.1		JF520259.1	JF519990.1	JF520124.1	AF113086.1															JF520391.1			MF175543.1
Cichlidae_Tomocichla_tuba_1	JX437627.1			MF175405.1		GU737250.1	KU854860.1																	JX437629.1			MF175507.1	MF078463.1
Cichlidae_Uaru_fernandezyepezi_1				MF175409.1		GU737197.1	GU736980.1																	GU736764.1			MF175511.1	MF078465.1								DQ198143.1
Cyprinodontidae_Floridichthys_carpio_1					JN026618.1	U05970.1	U06189.1																				KJ696887.1								KJ696997.1		KJ697370.1				U06065.1
Cyprinodontidae_Jordanella_floridae_1					JN026922.1	U73233.1	AY902050.1																				KJ696901.1								KJ844635.1		KJ697384.1				U06060.1
Doradidae_Anadoras_grypus_1		AY264074.1			MF595221.1	MF595124.1				MF595451.1	MF595291.1				MF595372.1																																	AY264204.1
Doradidae_Oxydoras_niger_1		FJ998286.1			MF595252.1	MF595163.1				MF595477.1	MF595324.1				MF595401.1																																	AY264214.1
Doradidae_Trachydoras_nattereri_1		AY264116.1			MF595279.1	AY264181.1				MF595497.1	MF595353.1				MF595430.1																																	AY264244.1
Eleotridae_Eleotris_picta_1				KF416163.1		KX095205.1	AY722229.1	AY722357.1																									KF415953.1				KU204048.1						AY722294.1
Erythrinidae_Hoplias_malabaricus_1	HQ289248.1				GU702203.1	HQ171346.1	HQ289635.1				HQ289055.1				HQ289441.1	GQ848640.1
Gymnotidae_Gymnotus_carapo_1					AF213989.1	KR260117.1	GQ862598.1								GQ862549.1	KJ135103.1								MG022876.1									KR491862.1
Gymnotidae_Gymnotus_pantherinus_1					KR491599.1	KR260103.1	KR491699.1			MN195683.1					GQ862573.1									MN195796.1									KR491850.1
Hypopomidae_Brachyhypopomus_occidentalis_1	KJ135061.1				KJ000887.1	KR260122.1	KX766508.1									AF040444.1																	KR491867.1				KJ135080.1
Iguanodectidae_Iguanodectes_geisleri_1	HQ289218.1					HQ171316.1	HQ289605.1				HQ289025.1				GQ339524.1		GQ339570.1	GQ368195.1
Loricariidae_Ancistrus_macrophthalmus_1	KP959934.1					KP959869.1	MG800710.1				KP960383.1			MG800710.1	KP960230.1
Loricariidae_Ancistrus_macrophthalmus_2	MG800750.1					KP959869.1	MG800710.1				KP960383.1			MG800710.1	KP960230.1
Loricariidae_Ancistrus_macrophthalmus_3	MG283124.1					KP959869.1	MG800710.1				KP960383.1			MG800710.1	KP960230.1
Loricariidae_Ancistrus_megalostomus_1	MG800742.1					KP959892.1	MG800702.1				KP960384.1			MG800702.1	KP960227.1																						KY945409.1
Loricariidae_Ancistrus_megalostomus_2	KP959930.1					KP959892.1	MG800702.1				KP960384.1			MG800702.1	KP960227.1																						KY945409.1
Loricariidae_Ancistrus_ranunculus_3		Y08280.1				Y08328.1	MG800705.1				KP960381.1			MG800705.1	KP960228.1																											KY945476.1
Loricariidae_Aphanotorulus_emarginatus_1					MG911873.1	AB521151.1	KP960130.1				KP960398.1			KP960130.1	KP960248.1
Loricariidae_Aphanotorulus_emarginatus_2					MG911873.1	AB521151.1	KP960130.1				KP960398.1			KP960130.1	KP960248.1
Loricariidae_Aphanotorulus_emarginatus_3					MG911873.1	AB521151.1	KP960130.1				KP960398.1			KP960130.1	KP960248.1
Loricariidae_Chaetostoma_fischeri_1	KP960012.1				MG936830.1	KT932819.1	KP960195.1				KP960437.1			KP960195.1	KP960317.1
Loricariidae_Dekeyseria_amazonica_1		KX087168			KX087168		KX087168	KX087168						KX087168		KX087168														KX087168
Loricariidae_Dekeyseria_scaphirhynchus_2	KP959923.1				KP772574.1	KP959880.1	KP960165.1				KP960387.1			KP960165.1	KP960288.1
Loricariidae_Guyanancistrus_brevispinis_1					MG282923.1	KP959884.1	KP960202.1				KP960445.1			KP960202.1	KP960282.1																				KX230277.1
Loricariidae_Hemiancistrus_medians_3					JF746999.1	KP959841.1	KP960169.1				KP960501.1			KP960169.1	KP960343.1
Loricariidae_Hemiancistrus_subviridis_1	GQ214585.1				EU359411.1	KP959861.1	KP960184.1				KP960505.1			KP960184.1	KP960351.1
Loricariidae_Hemiancistrus_subviridis_2	KP959998.1				EU359411.1	KP959861.1	KP960184.1				KP960505.1			KP960184.1	KP960351.1
Loricariidae_Hemipsilichthys_gobio_1		FJ965460.1				KP959757.1	KP960065.1				KP960376.1			KP960065.1	GQ225460.1
Loricariidae_Hemipsilichthys_nimius_1		AY307256.1				AY307291.1	KP960064.1				KP960375.1			KP960064.1	GQ225461.1															AY307221.1
Loricariidae_Hisonotus_armatus_1	GQ214589.1				JN998573.1	KM104328.1	KM104516.1							KM104516.1	GQ225463.1
Loricariidae_Hisonotus_charrua_1	GQ214590.1				JN998529.1	KM104336.1	KM104522.1							KM104522.1	GQ225465.1
Loricariidae_Hisonotus_francirochai_1	GQ214591.1				JN998559.1	KM104364.1	KM104543.1							KM104543.1	GQ225466.1
Loricariidae_Hisonotus_francirochai_2	GQ214591.1				JN998559.1	KM104364.1	KM104543.1							KM104543.1	GQ225466.1
Loricariidae_Hisonotus_laevior_1	GQ214592.1				JN998535.1	KM104339.1	KM104525.1							KM104525.1	GQ225469.1
Loricariidae_Hisonotus_laevior_2	GQ214592.1				JN998535.1	KM104339.1	KM104525.1							KM104525.1	GQ225469.1
Loricariidae_Hisonotus_laevior_3	GQ214592.1				JN998535.1	KM104339.1	KM104525.1							KM104525.1	GQ225469.1
Loricariidae_Hisonotus_nigricauda_1	GQ214596.1				JN998539.1	KM104347.1	KM104530.1							KM104530.1	GQ225472.1
Loricariidae_Hisonotus_nigricauda_2	GQ214596.1				JN998539.1	KM104347.1	KM104530.1							KM104530.1	GQ225472.1
Loricariidae_Hisonotus_nigricauda_3	GQ214596.1				JN998539.1	KM104347.1	KM104530.1							KM104530.1	GQ225472.1
Loricariidae_Hisonotus_ringueleti_1	GQ214597.1				JN998548.1	KM104349.1	KM104532.1							KM104532.1	GQ225473.1
Loricariidae_Hisonotus_ringueleti_2	GQ214597.1				JN998548.1	KM104349.1	KM104532.1							KM104532.1	GQ225473.1
Loricariidae_Hisonotus_thayeri_1		KX087173.1			KX087173.1		KX087173.1	KX087173.1						KX087173.1		KX087173.1														KX087173.1
Loricariidae_Hypostomus_affinis_1		Y08288.1			GU702245.1	JX048650.1	KT932766.1							KT932766.1		KT276112.1
Loricariidae_Hypostomus_ancistroides_1					GU701725.1	JX048621.1	KT932767.1							KT932767.1		KT276011.1																																	JX680316.1
Loricariidae_Hypostomus_boulengeri_1					MN854456.1	JX048657.1	KT932770.1							KT932770.1	GQ225486.1	KT276152.1
Loricariidae_Hypostomus_commersoni_1					GU701717.1	JX048667.1	KT932773.1							KT932773.1	GQ225488.1	KT276118.1
Loricariidae_Hypostomus_macushi_1					MN854581.1	KP959817.1	KP960128.1				KP960391.1			KP960128.1	KP960242.1
Loricariidae_Hypostomus_nigromaculatus_1		FJ965458.1			GU701688.1	FJ625809.1	FJ965533.1							FJ965533.1																																			JX680319.1
Loricariidae_Hypostomus_pyrineusi_1					MN854523.1	KP959819.1	KP960127.1				KP960393.1			KP960127.1	KP960241.1
Loricariidae_Hypostomus_pyrineusi_2					MN854523.1	KP959819.1	KP960127.1				KP960393.1			KP960127.1	KP960241.1
Loricariidae_Hypostomus_taphorni_1					MN854467.1	KP959818.1	KP960126.1				KP960390.1			KP960126.1	KP960240.1
Loricariidae_Hypostomus_taphorni_2					MN854467.1	KP959818.1	KP960126.1				KP960390.1			KP960126.1	KP960240.1
Loricariidae_Isbrueckerichthys_alipionis_3		FJ965477.1			GQ225398.1	FJ965490.1	FJ965525.1							FJ965525.1	GQ225489.1
Loricariidae_Isbrueckerichthys_duseni_3		FJ965475.1			GQ225400.1	FJ625812.1	FJ965528.1							FJ965528.1	GQ225491.1
Loricariidae_Isbrueckerichthys_epakmos_2		FJ965478.1			GQ225401.1	FJ965491.1	FJ965526.1							FJ965526.1	GQ225492.1
Loricariidae_Isbrueckerichthys_epakmos_3	GQ214613.1	FJ965478.1			GQ225401.1	FJ965491.1	FJ965526.1							FJ965526.1	GQ225492.1
Loricariidae_Isorineloricaria_spinosissima_1					MN854557.1	KP959806.1	KP960131.1				KP960429.1			KP960131.1	KP960246.1
Loricariidae_Kronichthys_subteres_1	GQ214619.1	FJ965465.1				FJ965492.1	FJ965523.1							FJ965523.1	GQ225498.1
Loricariidae_Kronichthys_subteres_2	GQ214618.1	FJ965465.1				FJ965492.1	FJ965523.1							FJ965523.1	GQ225498.1
Loricariidae_Lasiancistrus_tentaculatus_1	MG800752.1					KP959875.1	MG800712.1				KP960459.1			MG800712.1	KP960289.1
Loricariidae_Lasiancistrus_tentaculatus_2	KP960028.1					KP959875.1	MG800712.1				KP960459.1			MG800712.1	KP960289.1
Loricariidae_Leporacanthicus_heterodon_1	KP960000.1					KT932820.1	KP960107.1				KP960489.1			KP960107.1	KP960348.1																											KY945477.1
Loricariidae_Leporacanthicus_heterodon_2	AY552043.1					KT932820.1	KP960107.1				KP960489.1			KP960107.1	KP960348.1																											KY945477.1
Loricariidae_Leporacanthicus_triactis_1	KP960001.1					KP959833.1	KP960108.1				KP960491.1			KP960108.1	KP960349.1																											KY945482.1
Loricariidae_Neoplecostomus_franciscoensis_1	GQ214628.1	FJ965483.1				FJ965494.1	FJ965519.1							FJ965519.1	GQ225510.1
Loricariidae_Neoplecostomus_paranensis_1		FJ965471.1				FJ965495.1	FJ965515.1							FJ965515.1	GQ225512.1															AY307218.1
Loricariidae_Neoplecostomus_ribeirensis_1	GQ214630.1	JN089870.1				JN089845.1	JN089796.1							JN089796.1	GQ225513.1
Loricariidae_Otocinclus_vittatus_1	GQ214638.1				KM104505.1	KM104421.1	KM104573.1							KM104573.1	GQ225520.1
Loricariidae_Panaque_bathyphilus_1			MN991015.1		MN854568.1	KP959865.1	KP960171.1				KP960497.1			KP960171.1	KP960293.1
Loricariidae_Panaque_nigrolineatus_1			MN991012.1		MN854538.1	KT932798.1	KT988047.1				KP960499.1			KT988047.1	KP960294.1
Loricariidae_Panaque_schaeferi_1					MH411449.1	KP959867.1	KP960174.1				KP960498.1			KP960174.1	KP960295.1																											KY945478.1
Loricariidae_Paralithoxus_bovallii_1	MH490869.1					MH490820.1	MH490831.1	MH490856.1			MH490841.1			MH490831.1	MH490881.1
Loricariidae_Paralithoxus_bovallii_2	MH490868.1					MH490820.1	MH490831.1	MH490856.1			MH490841.1			MH490831.1	MH490881.1
Loricariidae_Paralithoxus_bovallii_3	MH490869.1					MH490819.1	MH490830.1	MH490855.1			MH490840.1			MH490830.1	MH490880.1
Loricariidae_Pareiorhaphis_hystrix_2		FJ965482.1			FJ434536.1	FJ434513.1	FJ965531.1							FJ965531.1	GQ225540.1
Loricariidae_Pareiorhaphis_hystrix_3	GQ214652.1	FJ965482.1			FJ434536.1	FJ434513.1	FJ965531.1							FJ965531.1	GQ225540.1
Loricariidae_Pareiorhaphis_steindachneri_2		FJ965480.1			FJ434537.1	FJ434514.1	FJ965532.1							FJ965532.1	GQ225551.1
Loricariidae_Pareiorhaphis_steindachneri_3	GQ214663.1	FJ965480.1			FJ434537.1	FJ434514.1	FJ965532.1							FJ965532.1	GQ225551.1
Loricariidae_Pareiorhaphis_vestigipinnis_1	GQ214665.1	FJ965479.1			GQ225421.1		FJ965530.1							FJ965530.1	GQ225553.1
Loricariidae_Parotocinclus_maculicauda_1	GQ214674.1				MG825011.1	KM104378.1	KM104552.1							KM104552.1	GQ225563.1
Loricariidae_Peckoltia_braueri_2			MN991005.1		MN854558.1	KT932796.1	KP960155.1				KP960414.1			KP960155.1	KP960269.1
Loricariidae_Peckoltia_lineola_1	GQ214676.1				EU359458.1	KP959788.1	KP960163.1				KP960415.1			KP960163.1	KP960270.1
Loricariidae_Peckoltia_lineola_2	KP959954.1				EU359458.1	KP959788.1	KP960163.1				KP960415.1			KP960163.1	KP960270.1
Loricariidae_Pseudancistrus_corantijniensis_1	KP960043.1					KP959763.1	KP960207.1				KP960476.1			KP960207.1	KP960328.1
Loricariidae_Pseudancistrus_genisetiger_1	KP959911.1				KY349063.1	KP959756.1	KP960071.1				KP960377.1			KP960071.1	KP960221.1
Loricariidae_Pseudancistrus_pectegenitor_1	KP960034.1					KP959858.1	KP960168.1				KP960495.1			KP960168.1	KP960323.1
Loricariidae_Pseudancistrus_pectegenitor_2	KP960034.1					KP959858.1	KP960168.1				KP960495.1			KP960168.1	KP960323.1
Loricariidae_Pseudancistrus_sidereus_1	KP960021.1					KP959838.1	KP960201.1				KP960470.1			KP960201.1	KP960321.1
Loricariidae_Pseudancistrus_sidereus_2	KP960022.1					KP959838.1	KP960201.1				KP960470.1			KP960201.1	KP960321.1
Loricariidae_Pseudolithoxus_tigris_1	MG800748.1					KP959893.1	MG800718.1				KP960449.1			MG800718.1	KP960336.1
Loricariidae_Pseudolithoxus_tigris_2	MG800772.1					KP959893.1	MG800718.1				KP960449.1			MG800718.1	KP960336.1
Loricariidae_Pseudolithoxus_tigris_3	MG800757.1					KP959893.1	MG800718.1				KP960449.1			MG800718.1	KP960336.1
Loricariidae_Pterygoplichthys_gibbiceps_2			MN991004.1		MN854562.1	KP959813.1	KP960118.1				KP960399.1			KP960118.1	KP960237.1
Loricariidae_Pterygoplichthys_joselimaianus_1		FJ998285.1	MN991010.1		MN854530.1	Y08334.1	HQ267783.1							HQ267783.1
Loricariidae_Pterygoplichthys_pardalis_1			MN991099.1		HQ682718.1	MN589895.1	HQ267776.1							HQ267776.1	KJ533303.1
Loricariidae_Pterygoplichthys_pardalis_2			MN991099.1		HQ682718.1	MN589895.1	HQ267776.1							HQ267776.1	KJ533303.1
Loricariidae_Pterygoplichthys_pardalis_3			MN991017.1		HQ682717.1	KJ533245.1	HQ267775.1							HQ267775.1	KJ533302.1
Loricariidae_Spectracanthicus_punctatissimus_1	KP959994.1					KP959842.1	KP960177.1				KP960506.1			KP960177.1	KP960291.1																											KY945481.1
Loricariidae_Sturisoma_monopelte_1		EU310460.1				KP959887.1	KP960070.1				KP960373.1				KP960220.1																											KY945480.1
Parodontidae_Apareiodon_affinis_1	HQ289230.1				KY205722.1	HQ171328.1	HQ289617.1				HQ289037.1				HQ289424.1											KP860126.1
Parodontidae_Parodon_nasus_1	HQ289328.1				GU701584.1	HQ171429.1	HQ289714.1				HQ289137.1				HQ289521.1											KP860129.1
Pimelodidae_Hypophthalmus_edentatus_1	DQ492474.1				MG911900.1		DQ119438.1				MK874161.1				MK874238.1																			MK874203.1	MK874127.1
Poeciliidae_Brachyrhaphis_rhabdophora_1	EF017419.1				MG496105.1		KJ081567.1			KJ697471.1	KJ697098.1																								KJ696988.1				KJ697579.1
Poeciliidae_Cnesterodon_septentrionalis_1	KJ697277.1						KJ696793.1			KJ697474.1	KJ697101.1																KJ696881.1								KJ696991.1				KJ697582.1
Poeciliidae_Neoheterandria_cana_1	KJ697306.1				MG937062.1			KJ697224.1		KJ697511.1	KJ697138.1																								KJ697028.1				KJ697617.1
Poeciliidae_Pamphorichthys_hollandi_2	HQ857446.1				GU701604.1			HQ857452.1		HQ857422.1	HQ857458.1																								HQ857464.1				HQ857434.1
Poeciliidae_Phalloceros_caudimaculatus_1	EF017426.1				KJ669580.1	U80053.1				KJ697519.1	KJ697146.1																								KJ697036.1				KJ697625.1
Poeciliidae_Poecilia_butleri_2	KF276701.1						HQ677865.1	AY743242.1		KJ697521.1	KF276643.1																								KJ697038.1				KP943148.1
Poeciliidae_Poecilia_dominicensis_1	KP943194.1						KP943160.1	KX023978.1		KP943232.1	KX024114.1																								KP943257.1				KP943136.1
Poeciliidae_Poecilia_elegans_1	KP943195.1						KP943161.1	KX024010.1		KP943234.1	KX024146.1																								KP943258.1				KP943137.1
Poeciliidae_Poecilia_gillii_2					JX968681.1		FJ446155.1	JX968727.1								KP761795.1								KP700546.1											KP700585.1				KP700729.1
Poeciliidae_Poecilia_gillii_3					JX968680.1		FJ446154.1	JX968726.1								KP761794.1								KP700525.1											KJ697040.1				KJ697629.1
Poeciliidae_Poecilia_heterandria_1	HQ857444.1						KP700404.1	HQ857450.1		HQ857420.1	HQ857456.1																								HQ857462.1				HQ857432.1
Poeciliidae_Poecilia_marcellinoi_1	KP943201.1						KP943167.1	KP943314.1		KP943241.1	KP943221.1																								KP943266.1				KP943145.1
Poeciliidae_Poecilia_nelsoni_1	KY656811.1						KT626861.1	KY656778.1		KP943245.1	KP943224.1																								KP943270.1				KP943149.1
Poeciliidae_Poecilia_nigrofasciata_1		KX023955.1			LC153764.1			KX024023.1		KJ697499.1	KX024159.1																												KJ697605.1		KX024240.1
Poeciliidae_Poecilia_parae_2	GU179263.1						GU179188.1	GU179234.1		GU179220.1	GU179249.1																								GU179203.1				GU179158.1
Poeciliidae_Poecilia_thermalis_1	KF276706.1						KF276619.1	KF276677.1		KP943247.1	KF276651.1																								KP943272.1				KP943151.1
Poeciliidae_Poecilia_velifera_2	KJ697323.1				JQ667581.1		KJ696841.1	AF031402.1			KJ697160.1																								KJ697050.1				KJ697639.1
Poeciliidae_Pseudoxiphophorus_bimaculatus_1	EF017420.1				EU751833.1	JQ612913.1	JQ612813.1									JQ612964.1								JQ613058.1																		JQ613013.1
Poeciliidae_Pseudoxiphophorus_jonesii_1	EF017421.1				JQ935923.1	JQ612922.1	JQ612816.1									JQ612972.1								JQ613066.1																		JQ613026.1
Prochilodontidae_Prochilodus_brevis_2	HQ129112.1				KX086760.1		KX086829.1				HQ129036.1				KX086995.1	HQ129691.1							HQ129073.1
Prochilodontidae_Prochilodus_lineatus_3	HQ129085.1				GU702080.1	KX087081.1	KX086819.1				HQ129009.1					HQ129523.1							HQ129047.1
Prochilodontidae_Prochilodus_mariae_2	HQ129098.1				KX086756.1	KX087077.1	KX086839.1				HQ129022.1					HQ129747.1							HQ129060.1
Prochilodontidae_Prochilodus_rubrotaeniatus_2	HQ129113.1				KX086775.1	KX087083.1	KX086825.1				HQ129037.1				KX087008.1	HQ129722.1
Prochilodontidae_Semaprochilodus_insignis_2	HQ129082.1				HM480810.1	KX087061.1	KX086850.1				HQ129006.1				KX087033.1								HQ129043.1
Prochilodontidae_Semaprochilodus_kneri_2	HQ129084.1				KX086762.1	KX087062.1	KX086846.1				HQ129008.1				KX087036.1								HQ129045.1
Rivulidae_Austrolebias_bellottii_1	MH594671.1	KT946385.1				MH594591.1	HQ149635.1																				KT946309.1																		GQ152428.2		KT946135.1
Rivulidae_Austrolebias_bellottii_2	KT946540.1	KT946384.1				KT946177.1	AF245007.1																				KT946308.1																		GQ152426.2		KT946134.1
Rivulidae_Austrolebias_cinereus_3	KT946584.1	KT946417.1				KT946210.1	KT946438.1																				KT946349.1																		GQ152459.2		KT946165.1
Rivulidae_Austrolebias_elongatus_2	KT946552.1	KT946389.1				KT946182.1	FJ826893.1																				KT946318.1																		GQ152435.2		KT946139.1
Rivulidae_Austrolebias_gymnoventris_1	KT946556.1	KT946391.1				MH594598.1	KF027481.1																				KT946322.1																		HQ452834.1		KT946141.1
Rivulidae_Austrolebias_luteoflammulatus_1	MH594639.1	KT946395.1				KY033509.1	KT946431.1																				KY031575.1								MH594695.1												KT946145.1
Rivulidae_Austrolebias_luteoflammulatus_2	KT946560.1	KT946394.1				KT946187.1	KF027485.1																				KT946327.1								KY093059.1												KT946144.1
Rivulidae_Austrolebias_melanoorus_1	MH594660.1	KT946396.1				MH594604.1	AY724373.1																				KY031576.1								MH594713.1										GQ152440.2
Rivulidae_Austrolebias_monstrosus_1	KT946564.1	KT946399.1				KT946191.1	KT946432.1																				KT946330.1																		GQ152441.2		KT946148.1
Rivulidae_Austrolebias_nigripinnis_2	KT946565.1	KT946400.1				KT946192.1	KT946363.1																				KT946331.1																		GQ152443.2		KT946149.1
Rivulidae_Austrolebias_patriciae_1	KT946569.1	KT946404.1				KT946196.1	KT946434.1																				KT946335.1																		GQ152450.2		KT946153.1
Rivulidae_Austrolebias_patriciae_2	KT946568.1	KT946403.1				KT946195.1	KT946366.1																				KT946334.1																		GQ152449.2		KT946152.1
Rivulidae_Austrolebias_paucisquama_1	KT946572.1	KT946407.1				KT946199.1	KT946436.1																				KT946338.1								MH594707.1												KT946156.1
Rivulidae_Austrolebias_prognathus_1	MH594680.1	KT946408.1				MH594588.1	KT946437.1																				KT946340.1								MH594684.1										GQ152454.2
Rivulidae_Austrolebias_reicherti_2	KT946577.1	KT946410.1				KT946202.1	AY724396.1																				KT946342.1																		GQ152455.2		KT946158.1
Rivulidae_Austrolebias_wolterstorffi_3	KJ844671.1	KT946421.1				KJ844782.1	AF245014.1																				KT946354.1								KJ844623.1												KT946169.1
Serrasalmidae_Colossoma_macropomum_2				KC132375.1		U33616.1									HQ420873.1		AY790059.1			KC132360.1	KC131626.1	KC131904.1
Serrasalmidae_Piaractus_brachypomus_2				KC132394.1		GU725439.1									HQ420869.1		AY790125.1			KC132365.1	KC131627.1	KC131903.1
Serrasalmidae_Piaractus_mesopotamicus_1	HQ289217.1				GU701417.1	U33618.1					HQ289024.1				HQ420864.1		AY790131.1	HQ420879.1
Serrasalmidae_Pygocentrus_nattereri_2				KC132398.1		AY788074.1									AY804119.1		AY790132.1			KC132307.1	KC131613.1	KC131893.1
Serrasalmidae_Serrasalmus_compressus_1				KC132407.1	MG752616.1	DQ384724.1														KC132309.1	KC131593.1	KC131875.1			DQ384790.1
Serrasalmidae_Serrasalmus_eigenmanni_1				KC132409.1	KP256417.1	EF601847.1														KC132328.1	KC131610.1	KC131890.1			DQ384792.1
Serrasalmidae_Serrasalmus_eigenmanni_2				KC132408.1	KP256416.1	DQ384726.1														KC132325.1	KC131609.1	KC131876.1			DQ384791.1
Serrasalmidae_Serrasalmus_gouldingi_1				KC132411.1	MG752642.1	EF543697.1														KC132327.1	KC131601.1	KC131889.1			EF543732.1
Serrasalmidae_Serrasalmus_gouldingi_2				KC132410.1	MG752641.1	EF543696.1														KC132319.1	KC131598.1	KC131888.1			EF543731.1
Serrasalmidae_Serrasalmus_manueli_1				KC132416.1	MG752678.1	DQ384740.1														KC132322.1	KC131599.1	KC131883.1			DQ384805.1
Serrasalmidae_Serrasalmus_manueli_2				KC132415.1	GU804889.1	DQ384739.1														KC132321.1	KC131597.1	KC131882.1			AF283950.1
Serrasalmidae_Serrasalmus_manueli_3				KC132414.1	GU804887.1	AF283942.1														KC132320.1	KC131596.1	KC131881.1			AF283949.1
Serrasalmidae_Serrasalmus_marginatus_1				KC132417.1	GU701509.1	DQ384743.1														KC132317.1	KC131591.1	KC131878.1			KC132002.1
Serrasalmidae_Serrasalmus_marginatus_2	MF063323.1			KC132417.1	GU701509.1	DQ384743.1														KC132317.1	KC131591.1	KC131878.1
Serrasalmidae_Serrasalmus_rhombeus_2				KC132420.1	KP256410.1	AF283936.1														KC132330.1	KC131592.1	KC131877.1			DQ384811.1
Serrasalmidae_Serrasalmus_rhombeus_3				KC132419.1	KP256409.1	AF283935.1														KC132310.1	KC131590.1	KC131873.1			AF283951.1
Serrasalmidae_Serrasalmus_spilopleura_3				KC132425.1	MG752813.1	DQ384756.1														KC132315.1	KC131617.1	KC131872.1			DQ384842.1
Sternopygidae_Eigenmannia_virescens_1	JN230884.1				GU701793.1	KR260154.1	KR491727.1									GQ253042.1																	KR491895.1				KX260614.1
Sternopygidae_Sternopygus_macrurus_1					GU701499.1	MN195461.1	KF533300.1			MN195688.1						KJ135098.1																	KR491900.1				MN031585.1
Trichomycteridae_Henonemus_punctatus_1	DQ492432.1					KY807209.1					KY858088.1			KY858014.1	KY858173.1															FJ744669.1																			FJ744689.1
Trichomycteridae_Ituglanis_amazonicus_1					KY857948.1	MF434082.1	KY858017.1				MF431105.1			KY858017.1	KY858181.1																																		MF434065.1
Trichomycteridae_Listrura_camposae_1					MK123703.1	KY807227.1	MK123732.1				KY858106.1			MK123732.1	MN385824.1															MN389495.1
Trichomycteridae_Listrura_tetraradiata_1					JQ231081.1	MN385789.1	JQ231086.1				MN385814.1			JQ231086.1	MN385826.1															MN389497.1
Trichomycteridae_Scleronema_minutum_1					MK123685.1		MK123707.1			MK123772.1	MK123735.1			MK123707.1	MK123759.1																				MK123788.1
Trichomycteridae_Scleronema_minutum_2					KY857957.1	KY807234.1	KY858031.1				KY858109.1			KY858031.1	KY858184.1															MN389486.1
Trichomycteridae_Trichogenes_longipinnis_1						MF434092.1				MK123769.1	MF431104.1			KM043830.1	MF431117.1															MN389484.1																			MF434075.1
Poeciliidae_Gambusia_luma_1	KJ697285.1						KJ696804.1	KJ697215.1		KJ697486.1	KJ697113.1																								KJ697003.1				KJ697592.1
Rivulidae_Austrofundulus_transilis_1	EF455715.1	AF002419.1				AF002521.1	AF002469.1	AY850663.1		KC702113.1																	KC701979.1
Rivulidae_Rivulus_cylindraceus_1	KJ844703.1			KJ844866.1	KJ844764.1		U41781.1	AF092371.1																			KC702013.1								KJ844657.1
Rivulidae_Ophthalmolebias_constanciae_1	KJ844689.1			KJ844853.1	KJ844741.1	KJ844805.1				KC702118.1																	KC701985.1								KJ844642.1
Rivulidae_Spectrolebias_costai_1		AF002410.1			MF441498.1	KY033520.1	AF002461.1			KC702119.1																	KY031584.1								KY093067.1
Poeciliidae_Pamphorichthys_minor_1	GU179270.1						GU179196.1	AF031397.1		GU179228.1	GU179257.1																GU179182.1								GU179211.1
Rivulidae_Anablepsoides_hartii_1		AF092326.1					KJ696846.1	AF092393.1		KJ697559.1	KJ697186.1																KJ696966.1								KJ697076.1
Poeciliidae_Priapella_chamulae_1	KJ525830.1						KJ696843.1	KJ697240.1		KJ525790.1	KJ525850.1																								KJ525870.1				KJ525910.1
Poeciliidae_Priapella_compressa_1	KJ525831.1						DQ507805.1	KJ697241.1		KJ525791.1	KJ525851.1																								KJ525871.1				U06590.1
Carcharhinidae_Carcharhinus_leucas_1		NC_023522.1			NC_023522.1		NC_023522.1									NC_023522.1														NC_023522.1													NC_023522.1
Lepisosteidae_Atractosteus_tristoechus_1		NC_036329.1			NC_036329.1	NC_036329.1	NC_036329.1									NC_036329.1														NC_036329.1
Megalopidae_Megalops_atlanticus_1		NC_005804.1			NC_005804.1	NC_005804.1	NC_005804.1									NC_005804.1														NC_005804.1
Mugilidae_Joturus_pichardi_1		JF911708.1			JF911708.1	JF911708.1	JF911708.1									JF911708.1														JF911708.1
Mugilidae_Mugil_curema_1		NC_017889.1			NC_017889.1	NC_017889.1	NC_017889.1									NC_017889.1														NC_017889.1
Osteoglossidae_Osteoglossum_bicirrhosum_1		NC_003095.1			NC_003095.1	NC_003095.1	NC_003095.1									NC_003095.1														NC_003095.1
Osteoglossidae_Osteoglossum_ferreirai_1		KF481951.1			KF481951.1	KF481951.1	KF481951.1									KF481951.1														KF481951.1
Pristidae_Pristis_pristis_1		MH005928.1			MH005928.1	MH005928.1	MH005928.1									MH005928.1														MH005928.1
Chilodontidae_Caenotropus_labyrinthicus_1	HQ289154.1				EU185613.1	HQ171247.1	HQ289538.1				HQ288957.1				HQ289345.1
Loricariidae_Pseudancistrus_depressus_2						KP959765.1	KP960203.1				KP960474.1			KP960203.1	KP960329.1
Loricariidae_Pseudancistrus_depressus_3	KP960049.1					KP959765.1	KP960203.1				KP960474.1			KP960203.1	KP960329.1
Anablepidae_Anableps_anableps_1	KJ697268.1				LC154806.1					KJ697462.1	KJ697089.1																KJ696870.1								KJ696979.1
Anablepidae_Anableps_microlepis_1	KY927104.1				KY031536.1					KY986651.1	KY927090.1																KY927063.1								KY927076.1
Anablepidae_Jenynsia_lineata_1	KJ697290.1				JX111774.1					KJ697493.1	KJ697120.1																KJ696900.1								KJ697010.1
Anablepidae_Jenynsia_onca_1	KY927111.1				MN004793.1					KY986657.1	KY927097.1																KY927069.1								KY927082.1
Anablepidae_Jenynsia_sanctaecatarinae_1	KY927110.1				KY031538.1					KY986656.1	KY927096.1																KY927068.1								KY927081.1
Anablepidae_Jenynsia_unitaenia_1	KY927107.1				KY031537.1					KY031617.1	KY927093.1																KY927065.1								KY927078.1
Anablepidae_Oxyzygonectes_dovii_1	KJ697307.1				MG937084.1					KJ697515.1	KJ697142.1																KJ696922.1								KJ697032.1
Anostomidae_Abramites_hypselonotus_1	KX086970.1				KX086793.1	MK208260.1	KX086808.1				KX086919.1				KX086981.1
Anostomidae_Abramites_hypselonotus_2	KU134902.1				KU134848.1	KX087045.1	KU134866.1				KU134884.1				KU134920.1
Anostomidae_Anostomus_ternetzi_1	KF585021.1				KF585013.1	MK208248.1	KF585016.1				MK208228.1				MK208233.1
Anostomidae_Anostomus_ternetzi_2	KF569056.1				KF568970.1	KF585010.1	KF569013.1				KF569142.1				KF569099.1
Anostomidae_Hypomasticus_megalepis_1	KX020580.1				KX020571.1	MK208253.1	MK214001.1				KX020577.1				MK208238.1
Anostomidae_Laemolyta_proxima_1	KP864711.1				KP864690.1	MK208251.1	KP864705.1				KP864717.1				KP864723.1
Anostomidae_Leporinus_affinis_1	KY524510.1				KY524537.1	KY524562.1	KY524551.1				KY524496.1				KY524523.1
Anostomidae_Leporinus_agassizii_1	MF664330.1				MF664281.1	MK208252.1	MF664300.1				MK208225.1				MK208236.1
Anostomidae_Leporinus_brunneus_1	MF285884.1				KY524535.1	MF285870.1	KY524549.1				MF285881.1				MF285888.1
Anostomidae_Leporinus_desmotes_1	KY524507.1				KY524534.1	KY524572.1	KY524548.1				KY524493.1				KY524520.1
Anostomidae_Leporinus_ecuadorensis_1	MF285885.1				MF285872.1	MF285871.1	MF285875.1				KY524503.1				MF285889.1
Anostomidae_Leporinus_fasciatus_1	KY524514.1				KY524540.1	KY524490.1	KY524546.1				KY524491.1				KY524519.1
Anostomidae_Leporinus_fasciatus_2	KY524513.1				KY524532.1	HQ171321.1	KF569024.1				KF569153.1				KF569110.1
Anostomidae_Leporinus_jatuncochi_1	KY524516.1				KY524543.1	MF285869.1	KY524557.1				KY524502.1				KY524529.1
Anostomidae_Leporinus_jatuncochi_2	KY524515.1				KY524542.1	KY524568.1	KY524556.1				KY524501.1				KY524528.1
Anostomidae_Leporinus_pearsoni_1	MF285882.1				MF285874.1	MF285867.1	MF285877.1				MF285878.1				MF285886.1
Anostomidae_Megaleporinus_elongatus_1	KU134908.1				HM405141.1		KU134872.1				KU134890.1				KU134926.1			GU078463.1
Anostomidae_Megaleporinus_muyscorum_1	KU134911.1				KX925479.1	FJ944711.1	KU134875.1				KU134893.1				KU134929.1
Anostomidae_Megaleporinus_obtusidens_1	KU134914.1				JN812986.1	KT362310.1	KT362318.1				KU134895.1				KU134932.1
Anostomidae_Megaleporinus_obtusidens_2	KU134913.1				JN812985.1	KT362309.1	KT362317.1				KU134894.1				KU134930.1
Anostomidae_Megaleporinus_obtusidens_3	KF569073.1				JN812984.1	KT362308.1	KF569030.1				KF569159.1				KF569116.1
Anostomidae_Megaleporinus_reinhardti_1	KF569078.1				HM405147.1		KF569035.1				KF569164.1				KF569121.1			EU181684.1
Anostomidae_Rhytiodus_microlepis_1	KF569091.1				MG911749.1	FJ944712.1	KF569048.1				KF569177.1				KF569134.1
Anostomidae_Schizodon_fasciatus_1	KF569093.1				MG911741.1	HQ171308.1	KF569050.1				KF569179.1				KF569136.1
Anostomidae_Schizodon_knerii_1	KF569095.1				HM405218.1	MK208258.1	MK214006.1				MK208221.1				MK208243.1
Anostomidae_Schizodon_scotorhabdotus_1	KX086971.1				KX086794.1	KX087047.1	KX086810.1				KX086920.1				KX086984.1
Anostomidae_Schizodon_vittatus_1	KF569096.1				KF569010.1	MK208257.1	MK214005.1				MK208222.1				MK208242.1
Apteronotidae_Adontosternarchus_clarkae_2					KT932132.1	KR260165.1	KR491640.1								KT932299.1																		KR491905.1				MN031443.1
Apteronotidae_Adontosternarchus_devenanzii_1					KT932136.1	MG653297.1	MG653346.1								MG653437.1																		KR491906.1											MK388987.1
Apteronotidae_Adontosternarchus_sachsi_2					KT932139.1	MG653294.1	MG653343.1								MK389065.1																		MK389227.1											MK388970.1
Apteronotidae_Apteronotus_apurensis_2					MG653399.1	MG653301.1	MG653350.1								MG653438.1																				MK395519.1									MK388988.1
Apteronotidae_Apteronotus_bonapartii_2					KR491549.1	KR260191.1	KR491673.1								MG653414.1																		KR491927.1											MK388921.1
Apteronotidae_Apteronotus_cuchillejo_1					MK401972.1	MK382712.1	MK389168.1																										MK389239.1		MK395512.1									MK388983.1
Apteronotidae_Compsaraia_iara_1					MG653404.1	MG653306.1	MG653355.1								MG653446.1																				MK395502.1									MK388973.1
Apteronotidae_Compsaraia_samueli_2					KT932163.1	MG653261.1	KT932246.1								MG653407.1																				MK395465.1									MK388937.1
Apteronotidae_Melanosternarchus_amaru_2					MG653374.1	MG653276.1	MG653325.1								MG653433.1																				MK395477.1									MK388940.1
Apteronotidae_Platyurosternarchus_macrostoma_2					KT932168.1	MK382700.1	MK389157.1								KT932270.1																				MK395496.1									MK388966.1
Apteronotidae_Porotergus_gimbeli_1					KT932170.1	MG653285.1	KT932204.1								KT932256.1																				MK395490.1									MK388967.1
Apteronotidae_Porotergus_gimbeli_2					KT932169.1	MG653269.1	KT932203.1								KT932251.1																				MK395489.1									MK388958.1
Apteronotidae_Porotergus_gymnotus_1					MK401918.1	MK382651.1	MK389111.1								MK389013.1																		MK389219.1				MN031534.1
Apteronotidae_Sternarchella_calhamazon_2					KT932172.1	MG653288.1	KT932234.1								MG653428.1																		KR491925.1											MK388935.1
Apteronotidae_Sternarchella_duccis_2					MK401917.1	MK382650.1	MK389117.1								MK389012.1																				MK395460.1									MK388923.1
Apteronotidae_Sternarchella_schotti_1					MG653363.1	MK382666.1	MK389126.1								MK389026.1																				MK395463.1									MK388927.1
Apteronotidae_Sternarchogiton_labiatus_3					MG653361.1	MG653263.1	FJ618938.1								MG653406.1																				MK395481.1									MK388947.1
Apteronotidae_Sternarchogiton_nattereri_1					KT932176.1	MG653279.1	FJ618941.1								MG653427.1																		KR491932.1											MK388972.1
Apteronotidae_Sternarchogiton_nattereri_2					KR491546.1	KR260197.1	FJ618940.1								KT932283.1																		KR491931.1											MK388960.1
Apteronotidae_Sternarchogiton_porcinum_2					KT932179.1	MG653304.1	MG653320.1								MG653444.1																		MK389224.1		MK395475.1
Apteronotidae_Sternarchogiton_porcinum_3					KT932178.1	MG653271.1	KT932214.1								MG653413.1																		KR491933.1		MK395474.1
Apteronotidae_Tenebrosternarchus_preto_2					KR491544.1	KR260198.1	FJ618942.1								KT932277.1																				MK395483.1									MK388950.1
Apteronotidae_Sternarchorhamphus_muelleri_2					KT932182.1	MG653274.1	KT932235.1								KT932272.1																		KR491902.1		MK395494.1
Apteronotidae_Sternarchorhynchus_galibi_1					KT932186.1	KR260179.1	KT932223.1								KT932287.1																		KR491918.1				MN031566.1
Apteronotidae_Sternarchorhynchus_marreroi_2					MK401976.1	MK382716.1	MK389172.1								MK389067.1																		MK389242.1		MK395521.1
Apteronotidae_Sternarchorhynchus_mormyrus_2					MG653380.1	MG653282.1	KT932225.1								KT932303.1																		KR491916.1		MK395517.1
Ariidae_Ariopsis_seemanni_1		DQ990561.1				DQ990596.1	DQ990486.1				JN672688.1				DQ990517.1	KX500408.1
Ariidae_Aspistor_quadriscutis_1		DQ990535.1				DQ990590.1	MH340487.1				JN672770.1				DQ990508.1	KX500561.1
Ariidae_Cathorops_aguadulce_1		DQ990544.1				DQ990614.1	DQ990476.1				JN672712.1				JN672818.1	DQ990649.1
Ariidae_Cathorops_fuerthii_1		DQ990554.1				DQ990617.1	DQ990469.1				JN672716.1				FJ013209.1	KX500447.1
Ariidae_Cathorops_hypophthalmus_1		DQ990548.1				DQ990612.1	DQ990478.1				JN672717.1				DQ990512.1	KX500451.1
Ariidae_Cathorops_mapale_1		DQ990550.1				DQ990616.1	GQ982413.1				JN672719.1				FJ013210.1	GQ982443.1
Ariidae_Cathorops_steindachneri_1		DQ990546.1				DQ990611.1	DQ990472.1				JN672723.1				DQ990511.1	DQ990644.1
Ariidae_Notarius_bonillai_1		DQ990533.1				DQ990592.1	AY582861.1				JN672762.1				JN672836.1	AY582865.1
Ariidae_Notarius_cookei_1		DQ990534.1				DQ990594.1	DQ990463.1				JN672763.1				JN672837.1	KX500536.1
Ariidae_Notarius_planiceps_1		DQ990537.1				DQ990584.1	AY688665.1				JN672759.1				JN672833.1	AY688639.1
Ariidae_Notarius_planiceps_2		DQ990536.1				DQ990583.1	AY688664.1				JN672769.1				JN672842.1	KX500558.1
Ariidae_Potamarius_izabalensis_1		DQ990558.1				DQ990602.1	DQ990481.1				JN672785.1				DQ990514.1	DQ990654.1
Ariidae_Potamarius_usumacintae_1		DQ990560.1				DQ990600.1	DQ990483.1				JN672787.1				JN672848.1	DQ990658.1
Ariidae_Sciades_couma_1		DQ990569.1				DQ990604.1	MH733618.1				JN672792.1				JN672850.1	DQ990673.1
Ariidae_Sciades_dowii_1		DQ990565.1				DQ990608.1	DQ990489.1				JN672793.1				JN672851.1	KX500572.1
Ariidae_Sciades_proops_1		DQ990566.1				KM508068.1	DQ990491.1				JN672800.1				DQ990518.1	DQ990668.1
Atherinopsidae_Basilichthys_microlepidotus_1					FJ380111.1		MK983353.1			KM401245.1	KM401143.1	KM401042.1	KM400846.1
Atherinopsidae_Chirostoma_attenuatum_1	KC669466.1						MG592205.1	EF602083.1			KM401151.1	KM401050.1	KM400854.1
Atherinopsidae_Odontesthes_bonariensis_1					FJ810253.1		KJ499118.1			KM401292.1	KM401193.1	KM401091.1	KM400894.1
Atherinopsidae_Odontesthes_hatcheri_1					GQ352683.1		KJ499112.1			KM401295.1	KM401196.1	KM401094.1	KM400897.1
Atherinopsidae_Odontesthes_humensis_1					KJ854828.1		KM400712.1	KX184716.1		KM401309.1		KM401110.1	KM400913.1
Atherinopsidae_Odontesthes_nigricans_1					MK798113.1		MK983249.1			KM401298.1	KM401199.1	KM401097.1	KM400900.1
Atherinopsidae_Odontesthes_perugiae_1					KJ854771.1		MK983259.1			KM401299.1	KM401200.1	KM401098.1	KM400901.1
Atherinopsidae_Poblana_ferdebueni_2	KC669489.1						JQ282039.1	EF602101.1	KC633371.1	KF141568.1	KF140082.1
Auchenipteridae_Ageneiosus_ucayalensis_1					MN460930.1	MF595121.1				MF595449.1	MF595288.1				MF595369.1																																	AY264250.1
Auchenipteridae_Tatia_intermedia_1					MF595272.1	MF595187.1				MF595491.1	MF595346.1				MF595423.1																																	AY264253.1
Belonidae_Strongylura_fluviatilis_2		AF231546.1				AF243971.1	AF243895.1		AF244047.1						AF306477.1	AF231589.1
Belonidae_Strongylura_hubbsi_2		AF231548.1				AF243973.1	AF243897.1		AF244049.1						AF306479.1	AF231591.1
Belonidae_Strongylura_marina_2	JQ282086.1	AF231543.1			HQ573296.1	AF231516.1	AF231647.1									AF231587.1
Bryconidae_Brycon_chagrensis_1	KF780087.1				MG936806.1	KF779972.1	KF780013.1				KF780048.1				KF780120.1
Bryconidae_Brycon_hilarii_1	KF780100.1				GU701845.1	KF779984.1	KF780024.1				KF780061.1				KF780132.1
Bryconidae_Brycon_hilarii_2	KF780099.1				GU701844.1	KF779983.1	KF780023.1				KF780060.1				KF780131.1
Bryconidae_Brycon_hilarii_3	KF780098.1				GU701843.1	AY787976.1	AY791370.1				KF780059.1				AY804040.1
Bryconidae_Brycon_insignis_1	HQ289167.1				GU702084.1	HQ171260.1	HQ289551.1				HQ288970.1				HQ289358.1
Bryconidae_Brycon_nattereri_1	KF780103.1				GU701946.1	KF779992.1	KF780032.1				KF780067.1				KF780140.1
Bryconidae_Brycon_opalinus_1	KF780106.1				GU702193.1	KF779995.1	KF780035.1				KF780070.1				KF780143.1
Bryconidae_Brycon_opalinus_2	KF780105.1				GU702192.1	KF779994.1	KF780034.1				KF780069.1				KF780142.1
Bryconidae_Brycon_orthotaenia_1	KF780107.1				HQ600812.1	KF779996.1	KF780036.1				KF780071.1				KF780144.1
Bryconidae_Brycon_pesu_1	KX086967.1				KX086789.1	KF779999.1	KF780039.1				KF780073.1				KF780147.1
Bryconidae_Brycon_petrosus_1	KF780109.1				MG936813.1	KF780001.1	KF780041.1				KF780076.1				KF780149.1
Bryconidae_Salminus_affinis_1	KF780112.1				KY441725.1	KF780005.1	MF463805.1				KF780080.1				KT619160.1
Bryconidae_Salminus_brasiliensis_1	HQ289336.1				GU701516.1	HQ171437.1	MF463808.1				HQ289145.1				MF463784.1
Bryconidae_Salminus_franciscanus_1	HQ289302.1				HQ600852.1	HQ171401.1	MF463839.1				HQ289109.1				KP342010.1
Bryconidae_Salminus_hilarii_1	KF780113.1				JN813056.1	KF780006.1	MF463845.1				KF780081.1				KP342012.1
Callichthyidae_Aspidoras_albater_1	GU208870.1	GU210313.1				GU210738.1	GU209283.1							GU209283.1																GU209893.1
Callichthyidae_Aspidoras_pauciradiatus_1	GU209174.1	GU210431.1				GU210856.1	GU209596.1							GU209596.1																GU210009.1
Callichthyidae_Aspidoras_poecilus_1	GU208874.1	GU210543.1				GU210968.1	GU209289.1							GU209289.1																GU210118.1
Callichthyidae_Aspidoras_poecilus_2	GU208874.1	GU210542.1				GU210967.1	GU209288.1							GU209288.1																GU210117.1
Callichthyidae_Aspidoras_raimundi_1	GU208876.1	GU210131.1				GU210556.1	GU209290.1							GU209290.1																GU209713.1
Callichthyidae_Aspidoras_spilotus_1	GU208879.1	GU210311.1				GU210736.1	GU209293.1							GU209293.1																GU209891.1
Callichthyidae_Aspidoras_spilotus_2	GU208878.1	GU210311.1				GU210736.1	GU209293.1							GU209293.1																GU209891.1
Callichthyidae_Aspidoras_spilotus_3	GU208879.1	GU210309.1				GU210734.1	GU209292.1							GU209292.1																GU209889.1
Callichthyidae_Aspidoras_taurus_1	GU208881.1	GU210312.1				GU210737.1	GU209296.1							GU209296.1																GU209892.1
Callichthyidae_Aspidoras_taurus_2	GU208881.1	GU210310.1				GU210735.1	GU209295.1							GU209295.1																GU209890.1
Callichthyidae_Corydoras_agassizii_1		GU210317.1			MH644397.1	GU210742.1	GU209311.1							GU209311.1																GU209897.1
Callichthyidae_Corydoras_amapaensis_1		GU210166.1				GU210591.1	GU209362.1							GU209362.1																GU209747.1
Callichthyidae_Corydoras_amapaensis_2		GU210165.1				GU210590.1	GU209361.1							GU209361.1																GU209746.1
Callichthyidae_Corydoras_amapaensis_3		GU210164.1				GU210589.1	GU209360.1							GU209360.1																GU209745.1
Callichthyidae_Corydoras_arcuatus_1		GU210496.1			MH411484.1	GU210921.1	GU209327.1							GU209327.1																GU210074.1
Callichthyidae_Corydoras_arcuatus_2		GU210485.1			MH411483.1	GU210910.1	GU209326.1							GU209326.1																GU210063.1
Callichthyidae_Corydoras_arcuatus_3		GU210475.1			MH411482.1	GU210900.1	GU209325.1							GU209325.1																GU210053.1
Callichthyidae_Corydoras_bilineatus_1		GU210359.1				KP959737.1	KP960055.1							KP960055.1	KP960359.1															GU209938.1
Callichthyidae_Corydoras_britskii_1		GU210546.1				GU210971.1	GU209298.1							GU209298.1			HM114423.1													GU210121.1
Callichthyidae_Corydoras_burgessi_1		GU210299.1				GU210724.1	GU209354.1							GU209354.1																GU209879.1
Callichthyidae_Corydoras_burgessi_2		GU210205.1				GU210630.1	GU209353.1							GU209353.1																GU209785.1
Callichthyidae_Corydoras_condiscipulus_1		GU210349.1				GU210774.1	GU209405.1							GU209405.1																GU209928.1
Callichthyidae_Corydoras_condiscipulus_2		GU210258.1				GU210683.1	GU209404.1							GU209404.1																GU209838.1
Callichthyidae_Corydoras_condiscipulus_3		GU210257.1				GU210682.1	GU209403.1							GU209403.1																GU209837.1
Callichthyidae_Corydoras_difluviatilis_1		GU210398.1			GU701932.1	GU210823.1	GU209419.1							GU209419.1																GU209976.1
Callichthyidae_Corydoras_difluviatilis_2		GU210397.1			GU701931.1	GU210822.1	GU209418.1							GU209418.1																GU209975.1
Callichthyidae_Corydoras_elegans_1		GU210468.1			MH411478.1	GU210893.1	GU209429.1							GU209429.1																GU210046.1
Callichthyidae_Corydoras_elegans_2		GU210467.1			KU568791.1	GU210892.1	GU209428.1							GU209428.1																GU210045.1
Callichthyidae_Corydoras_elegans_3		GU210141.1			KU568790.1	GU210566.1	GU209427.1							GU209427.1																GU209722.1
Callichthyidae_Corydoras_flaveolus_1		GU210380.1			JN988816.1	GU210805.1	GU209440.1							GU209440.1																GU209958.1
Callichthyidae_Corydoras_flaveolus_2		GU210134.1			JN988815.1	GU210559.1	GU209439.1							GU209439.1																GU209716.1
Callichthyidae_Corydoras_flaveolus_3		AY307274.1			GU701955.1	AY307309.1	GU209438.1							GU209438.1																AY307239.1
Callichthyidae_Corydoras_fowleri_2		GU210133.1			MH507449.1	GU210558.1	GU209441.1							GU209441.1																GU209715.1
Callichthyidae_Corydoras_garbei_1		GU210402.1			HQ600821.1	GU210827.1	GU209442.1							GU209442.1																GU209980.1
Callichthyidae_Corydoras_habrosus_1		GU210476.1				GU210901.1	GU209457.1							GU209457.1																GU210054.1
Callichthyidae_Corydoras_habrosus_2		GU210154.1				GU210579.1	GU209456.1							GU209456.1																GU209735.1
Callichthyidae_Corydoras_imitator_1		GU210192.1				GU210617.1	GU209465.1							GU209465.1																GU209773.1
Callichthyidae_Corydoras_imitator_2		GU210188.1				GU210613.1	GU209464.1							GU209464.1																GU209769.1
Callichthyidae_Corydoras_julii_1		GU210407.1			KU568793.1	GU210832.1	GU209468.1							GU209468.1																GU209985.1
Callichthyidae_Corydoras_julii_2		GU210158.1			KU568792.1	GU210583.1	GU209467.1							GU209467.1																GU209739.1
Callichthyidae_Corydoras_leopardus_1		GU210337.1			MH507498.1	GU210762.1	GU209470.1							GU209470.1																GU209916.1
Callichthyidae_Corydoras_leopardus_2		GU210320.1			MH507497.1	GU210745.1	GU209447.1							GU209447.1																GU209900.1
Callichthyidae_Corydoras_maculifer_2		GU210378.1				GU210803.1	GU209482.1							GU209482.1			JN681283.1													GU209956.1
Callichthyidae_Corydoras_maculifer_3		GU210210.1				GU210635.1	GU209481.1							GU209481.1																GU209790.1
Callichthyidae_Corydoras_metae_1		GU210484.1			KF929781.1	GU210908.1	GU209493.1							GU209493.1																GU210061.1
Callichthyidae_Corydoras_nattereri_1		GU210411.1			JN988819.1	GU210643.1	GU209503.1							GU209503.1																GU209989.1
Callichthyidae_Corydoras_nattereri_2		GU210219.1			JN988818.1	AY307307.1	GU209502.1							GU209502.1																GU209799.1
Callichthyidae_Corydoras_nattereri_3		GU210218.1			GU702213.1	AY307306.1	GU209501.1							GU209501.1																GU209798.1
Callichthyidae_Corydoras_nijsseni_1		GU210412.1				GU210837.1	GU209508.1							GU209508.1																GU209990.1
Callichthyidae_Corydoras_nijsseni_2		GU210306.1				GU210731.1	GU209507.1							GU209507.1																GU209886.1
Callichthyidae_Corydoras_nijsseni_3		GU210190.1				GU210615.1	GU209506.1							GU209506.1																GU209771.1
Callichthyidae_Corydoras_oiapoquensis_1		GU210260.1				GU210685.1	GU209511.1							GU209511.1																GU209840.1
Callichthyidae_Corydoras_oiapoquensis_2		GU210259.1				GU210684.1	GU209510.1							GU209510.1																GU209839.1
Callichthyidae_Corydoras_paleatus_1		GU210414.1			GU701811.1	GU210839.1	GU209519.1							GU209519.1																GU209992.1
Callichthyidae_Corydoras_paleatus_2		GU210413.1			GU701810.1	GU210838.1	GU209518.1							GU209518.1																GU209991.1
Callichthyidae_Corydoras_panda_2		GU210486.1			KU568796.1	GU210911.1	GU209521.1							GU209521.1																GU210064.1
Callichthyidae_Corydoras_serratus_2		GU210298.1				GU210723.1	GU209557.1							GU209557.1			JN681284.1													GU209878.1
Callichthyidae_Corydoras_serratus_3		GU210193.1				GU210618.1	GU209556.1							GU209556.1																GU209774.1
Callichthyidae_Corydoras_sterbai_1		GU210524.1			KJ720690.1	GU210949.1	GU209662.1							GU209662.1																GU210099.1
Callichthyidae_Corydoras_trilineatus_1		GU210530.1			MH411453.1	GU210955.1	GU209668.1							GU209668.1																GU210105.1
Callichthyidae_Corydoras_trilineatus_2		GU210528.1			MH411452.1	GU210953.1	GU209667.1							GU209667.1																GU210103.1
Callichthyidae_Corydoras_trilineatus_3		GU210273.1			MH411451.1	GU210698.1	GU209666.1							GU209666.1																GU209853.1
Callichthyidae_Corydoras_tukano_1		GU210440.1				GU210865.1	GU209671.1							GU209671.1																GU210018.1
Callichthyidae_Corydoras_tukano_2		GU210438.1				GU210863.1	GU209670.1							GU209670.1																GU210016.1
Callichthyidae_Corydoras_tukano_3		GU210200.1				GU210625.1	GU209669.1							GU209669.1																GU209780.1
Callichthyidae_Corydoras_virginiae_1		GU210533.1			MH507455.1	GU210958.1	GU209676.1							GU209676.1																GU210108.1
Callichthyidae_Corydoras_virginiae_2		GU210532.1			MH507454.1	GU210957.1	GU209675.1							GU209675.1																GU210107.1
Callichthyidae_Corydoras_virginiae_3		GU210531.1			MH507453.1	GU210956.1	GU209674.1							GU209674.1																GU210106.1
Callichthyidae_Corydoras_weitzmani_1		GU210333.1			MH644394.1	GU210758.1	GU209680.1							GU209680.1																GU209913.1
Callichthyidae_Dianema_longibarbis_1					MG953611.1	HM114401.1	KR491626.1							KR491626.1			HM114419.1													HM114439.1
Callichthyidae_Scleromystax_macropterus_1	GU209273.1	GU210455.1				GU210879.1	GU209698.1							GU209698.1																GU210033.1
Callichthyidae_Scleromystax_prionotos_1	GU209274.1	GU210458.1				GU210882.1	GU209701.1							GU209701.1																GU210036.1
Callichthyidae_Scleromystax_prionotos_2	GU209275.1	GU210458.1				GU210882.1	GU209701.1							GU209701.1																GU210036.1
Callichthyidae_Scleromystax_prionotos_3	GU209276.1	GU210458.1				GU210882.1	GU209701.1							GU209701.1																GU210036.1
Characidae_Aphyocharax_dentatus_1	JQ820048.1				JN988681.1	JQ820092.1	JQ820083.1				JQ820069.1				JQ820037.1
Characidae_Attonitus_irisae_1		KF209384.1			KF210036.1	KF209707.1					KF210284.1				KF211004.1				KF210571.1
Characidae_Bryconamericus_iheringii_1	KF210816.1	KF209419.1			JX111693.1	KF209740.1					KF210315.1								KF210595.1
Characidae_Bryconamericus_iheringii_2	KF210815.1	KF209418.1			JX111692.1	KF209739.1					KF210311.1								KF210594.1
Characidae_Bryconamericus_ikaa_1	KF210817.1	KF209424.1			MH002996.1	KF209746.1					KF210316.1								KF210597.1
Characidae_Bryconamericus_patriciae_1	KF210823.1	KF209431.1			KF210070.1	KF209752.1					KF210321.1								KF210602.1
Characidae_Bryconamericus_patriciae_2	KF210822.1	KF209430.1			KF210069.1	KF209751.1					KF210320.1								KF210601.1
Characidae_Bryconamericus_rubropictus_1	KF210829.1	KF209438.1			KF210075.1	KF209759.1					KF210328.1								KF210607.1
Characidae_Bryconamericus_uporas_1	KF210789.1	KF209388.1			KF210039.1	KF209711.1					KF210288.1								KF210574.1
Characidae_Cheirodon_stenodon_1	KC196358.1				JN988794.1	KC110728.1	KC189541.1				KC189581.1				KC196398.1
Characidae_Cheirodon_stenodon_2	KC196357.1				JN988793.1	KC110727.1	KC189540.1				KC189580.1				KC196397.1
Characidae_Corynopoma_riisei_1	KF210852.1	KF209471.1			KF210098.1	KF209794.1					KF210357.1								KF210635.1
Characidae_Corynopoma_riisei_2	KF210851.1	KF209470.1			KF210097.1	KF209793.1					KF210356.1								KF210634.1
Characidae_Creagrutus_affinis_1	KF210856.1	KF209475.1			MF415703.1	KF209799.1					KF210362.1								KF210637.1
Characidae_Creagrutus_britskii_1	KF210861.1	KF209484.1			KF210109.1	KF209806.1					KF210367.1								KF210643.1
Characidae_Creagrutus_ignotus_1	KF210863.1	KF209487.1			KF210112.1	KF209809.1					KF210370.1								KF210645.1
Characidae_Creagrutus_muelleri_1	KF210865.1	KF209493.1			KF210113.1	KF209816.1					KF210377.1								KF210648.1
Characidae_Creagrutus_occidaneus_1	KF210867.1	KF209496.1			KF210115.1	KF209819.1					KF210380.1								KF210650.1
Characidae_Creagrutus_occidaneus_2	KF210866.1	KF209495.1			KF210114.1	KF209818.1					KF210379.1								KF210649.1
Characidae_Creagrutus_petilus_1	KF210862.1	KF209485.1			KF210110.1	KF209807.1					KF210368.1								KF210644.1
Characidae_Creagrutus_seductus_1	KF210868.1	KF209500.1			KF210118.1	KF209823.1					KF210383.1								KF210653.1
Characidae_Diapoma_pyrrhopteryx_1	KF210884.1	KF209528.1			KF210140.1	KF209851.1					KF210412.1								KF210668.1
Characidae_Diapoma_speculiferum_1	KF210886.1	KF209530.1			KF210142.1	KF209853.1					KF210414.1								KF210670.1
Characidae_Diapoma_speculiferum_2	KF210885.1	KF209529.1			KF210141.1	KF209852.1					KF210413.1								KF210669.1
Characidae_Diapoma_terofali_1	KF210888.1	KF209532.1			JX111749.1	KF209855.1					KF210416.1								KF210672.1
Characidae_Diapoma_terofali_2	KF210887.1	KF209531.1			JX111748.1	KF209854.1					KF210415.1								KF210671.1
Characidae_Eretmobrycon_dahli_1	KF210802.1	KF209405.1			KF210054.1	KF209729.1					KF210303.1								KF210585.1
Characidae_Eretmobrycon_dahli_2	KF210801.1	KF209404.1			KF210053.1	KF209728.1					KF210302.1								KF210584.1
Characidae_Eretmobrycon_dahli_3	KF210800.1	KF209403.1			KF210052.1	KF209727.1					KF210301.1								KF210583.1
Characidae_Eretmobrycon_emperador_2	KF210806.1	KF209410.1			KF210059.1	KF209733.1					KF210305.1								KF210587.1
Characidae_Eretmobrycon_emperador_3	HQ289173.1	KF209409.1			KF210058.1	HQ171266.1					HQ288976.1								KF210586.1
Characidae_Eretmobrycon_peruanus_1	KF210825.1	KF209434.1			KF210072.1	KF209755.1					KF210324.1								KF210604.1
Characidae_Eretmobrycon_peruanus_2	KF210824.1	KF209433.1			KF210071.1	KF209754.1					KF210323.1								KF210603.1
Characidae_Eretmobrycon_scleroparius_1	KF210832.1	KF209441.1			MG936793.1	KF209762.1					KF210331.1								KF210610.1
Characidae_Eretmobrycon_scleroparius_2	KF210831.1	KF209440.1			MG496111.1	KF209761.1					KF210330.1								KF210609.1
Characidae_Gephyrocharax_chocoensis_1	KF210912.1	KF209556.1			MG936936.1	KF209883.1					KF210435.1								KF210693.1
Characidae_Glandulocauda_melanopleura_1	KF210920.1	KF209570.1			MG967569.1	MG958089.1					KF210447.1								KF210702.1
Characidae_Hemibrycon_boquiae_1	KF210924.1	KF209573.1			KF210163.1	KF209900.1					KF210449.1								KF210705.1
Characidae_Hemibrycon_brevispini_1	KF210926.1	KF209576.1			KF210165.1	KF209904.1					KF210452.1								KF210706.1
Characidae_Hemibrycon_caucanus_1	KF210796.1	KF209398.1			KF210047.1	KF209721.1					KF210298.1								KF210580.1
Characidae_Hemibrycon_dariensis_1	KF210929.1	KF209580.1			KF210169.1	KF209908.1					KF210458.1								KF210709.1
Characidae_Hemibrycon_dariensis_2	KF210928.1	KF209579.1			KF210168.1	KF209907.1					KF210455.1								KF210708.1
Characidae_Hemibrycon_dariensis_3	KF210927.1	KF209578.1			KF210167.1	KF209906.1					KF210454.1								KF210707.1
Characidae_Hemibrycon_inambari_1	KF210930.1	KF209590.1			KF210177.1	KF209917.1					KF210466.1								KF210719.1
Characidae_Hemibrycon_jabonero_1	KF210931.1	KF209593.1			KF210180.1	KF209920.1					KF210468.1								KF210721.1
Characidae_Hemibrycon_jelskii_1	KF210932.1	KF209595.1			KF210182.1	KF209922.1					KF210470.1								KF210723.1
Characidae_Hemibrycon_plutarcoi_1	KF210828.1	KF209437.1			KF210074.1	KF209758.1					KF210327.1								KF210606.1
Characidae_Hemibrycon_taeniurus_2	KF210936.1	KF209602.1			KF210190.1	HQ171369.1					KF210476.1								KF210728.1
Characidae_Knodus_hypopterus_1	KF210793.1	KF209395.1			MH003221.1	KF209718.1					KF210294.1								KF210576.1
Characidae_Knodus_meridae_1	HQ289164.1	KF209427.1				KF209748.1	HQ289548.1				HQ288967.1								KF210599.1
Characidae_Knodus_orteguasae_1	KF210949.1	KF209620.1			KF210202.1	KF209946.1					KF210496.1								KF210739.1
Characidae_Knodus_orteguasae_2	KF210947.1	KF209619.1			KF210201.1	KF209945.1					KF210495.1								KF210738.1
Characidae_Lophiobrycon_weitzmani_2	HQ289312.1	KF209654.1			GU701435.1	KF209982.1					KF210526.1								KF210758.1
Characidae_Mimagoniates_inequalis_2	HQ289186.1	KF209656.1			KF210237.1	KF209987.1					KF210530.1								KF210762.1
Characidae_Mimagoniates_microlepis_1	KF210973.1	KF209660.1			GU701927.1	KF209990.1	KR423945.1				KF210534.1
Characidae_Mimagoniates_microlepis_2	KF210972.1	KF209659.1			GU701926.1	KF209989.1	KR423944.1				KF210533.1
Characidae_Mimagoniates_microlepis_3	KF210971.1	KF209658.1			FJ749073.1	KF209988.1	HQ289531.1				KF210532.1
Characidae_Moenkhausia_australe_1	KC196423.1				EU177020.1	KC110690.1	KC189478.1				KC189502.1				KC196448.1
Characidae_Moenkhausia_bonita_1	KC196424.1				KU532788.1	KC110691.1	KC189479.1				KC189503.1				KC196449.1
Characidae_Moenkhausia_forestii_1	KC196428.1				JN989039.1	KC110695.1	KC189483.1				KC189507.1				KC196453.1
Characidae_Moenkhausia_gracilima_1	KC196441.1				KU532828.1	KC110708.1	KC189495.1				KC189520.1				KC196466.1
Characidae_Moenkhausia_intermedia_1	KC196425.1				JN989045.1	KC110692.1	KC189480.1				KC189504.1				KC196450.1
Characidae_Moenkhausia_oligolepis_1	KC196429.1				EU177015.1	KT277933.1	KC189484.1				KC189508.1				KC196454.1
Characidae_Moenkhausia_sanctaefilomenae_1	KC196430.1	MG755580.1			EU177010.1	KC110697.1					KC189509.1				KC196455.1
Characidae_Nematobrycon_palmeri_1	KF210902.1	KF209548.1				KF209873.1	HQ289654.1				KF210430.1								KF210685.1
Characidae_Nematocharax_varii_1	MG063127.1				MG025937.1	MG063091.1	MG063079.1				MG063115.1							MG063151.1
Characidae_Nematocharax_venustus_1	MG063138.1				MG025944.1	MG063102.1	MG063090.1				MG063126.1							MG063162.1
Characidae_Nematocharax_venustus_2	MG063137.1				MG025943.1	MG063101.1	MG063089.1				MG063125.1							MG063161.1
Characidae_Odontostilbe_dialeptura_1	KC196360.1				MG937079.1	KC110730.1	KC189543.1				KC189583.1				KC196400.1
Characidae_Odontostilbe_mitoptera_1	KC196359.1				MG937081.1	KC110729.1	KC189542.1				KC189582.1				KC196399.1
Characidae_Odontostilbe_pequira_1	KC196363.1				KU288858.1	KC110733.1	KC189546.1				KC189586.1				KC196403.1
Characidae_Odontostilbe_pequira_2	KC196362.1				KU288856.1	KC110732.1	KC189545.1				KC189585.1				KC196402.1
Characidae_Odontostilbe_pequira_3	KC196361.1				KU288855.1	KC110731.1	KC189544.1				KC189584.1				KC196401.1
Characidae_Oligosarcus_paranensis_1	HQ289199.1				GU701611.1	HQ171295.1	HQ289584.1				HQ289005.1				HQ289392.1
Characidae_Phenacogaster_calverti_1	HQ289249.1				FJ749077.1	HQ171347.1	HQ289636.1				HQ289056.1				HQ289442.1
Characidae_Piabarchus_stramineus_1	KF210843.1	KF209453.1			HM405068.1	KF209776.1					KF210340.1								KF210621.1
Characidae_Piabarchus_stramineus_2	KF210841.1	KF209452.1			HM405067.1	KF209775.1					KF210339.1								KF210620.1
Characidae_Psellogrammus_kennedyi_1	HQ289266.1				MH003289.1	HQ171365.1	HQ289652.1				HQ289073.1				HQ289459.1
Characidae_Tetragonopterus_chalceus_2	KT895153.1	KF209569.1			HM070382.1	HQ171405.1	KT895112.1				KT895132.1
Characidae_Xenurobrycon_heterodon_1	KF210993.1	KF209695.1			KF210274.1	KF210027.1					KF210565.1								KF210779.1
Cichlidae_Acaronia_vultuosa_1				MF175425.1		GU737185.1	GU736975.1																	GU736751.1			MF175527.1	MF078375.1
Cichlidae_Aequidens_metae_1						EF432882.1	EF432927.1				KX347705.1													EF432974.1			KX347666.1					KX347837.1
Cichlidae_Amphilophus_calobrensis_1	EF362587.1				MG936880.1	GU817207.1	AY843432.1								GU736878.1									GU736778.1
Cichlidae_Amphilophus_trimaculatus_2	EF362584.1			HQ427659.1	GU817267.1	GU737223.1	AY324031.1																				HQ427567.1
Cichlidae_Andinoacara_latifrons_1	MN514592.1	GU376818.1			MN563580.1		KJ127355.1		GU376807.1																												GU376831.1
Cichlidae_Apistogramma_agassizii_1					LN679004.1	GU737122.1	LN678761.1								AY566749.1									GU736688.1				JX576476.1
Cichlidae_Apistogramma_cacatuoides_1				MF175448.1	LN679008.1		LN678767.1																				MF175550.1	MF078393.1				KX347839.1
Cichlidae_Apistogramma_linkei_1					KX347608.1	KX347581.1													KX347802.1				KX347802.1				KX347670.1					KX347840.1
Cichlidae_Caquetaia_myersi_1	EF362577.1				GU817288.1	GU817243.1	AY050615.1		GU817308.1															EF433010.1
Cichlidae_Caquetaia_spectabilis_1					MH931602.1	GU817244.1	DQ990697.1		GU817309.1																				EU888101.1		AF112609.1
Cichlidae_Chaetobranchus_flavescens_1				MF175470.1	MG953618.1		AF370652.1																	GU736684.1			MF175572.1		EU888035.1
Cichlidae_Cichla_kelberi_2					JN988797.1	DQ779581.1	GU295669.1		KT382940.1							GU295768.1															KF300485.1
Cichlidae_Cichla_mirianae_1					MH931667.1		GU295687.1									GU295783.1															KF300490.1							JQ926945.1	JQ926977.1
Cichlidae_Cichla_temensis_3				HQ427664.1	AY662781.1	AY662729.1	AF370644.1									GU295759.1											HQ427572.1
Cichlidae_Cichlasoma_bimaculatum_1	EU706368.1				GQ341594.1	EF432874.1	EF432925.1																	EF432966.1					AY662929.1
Cichlidae_Crenicichla_geayi_1				MF175445.1		GU737130.1	GU736930.1								AY566736.1									GU736696.1			MF175547.1
Cichlidae_Crenicichla_hadrostigma_1				MF175443.1		JF520140.1	JF519871.1	JF520005.1																JF520274.1			MF175545.1
Cichlidae_Crenicichla_lugubris_1				MF175437.1		GU737133.1	GU736933.1								GU736814.1									GU736699.1			MF175539.1
Cichlidae_Crenicichla_minuano_1				MF175444.1		JF520194.1	GQ199919.1	JF520059.1																JF520328.1			MF175546.1
Cichlidae_Cryptoheros_spilurus_1	EF362579.1				GU817261.1	GU817214.1	HM193449.1		GU817300.1															GU946329.1
Cichlidae_Geophagus_dicrozoster_1						GU737141.1	GU736941.1								AY566756.1									GU736707.1				JX576491.1									JX576491.1
Cichlidae_Geophagus_steindachneri_2					DQ119217.1	DQ119188.1	M64893.1																				KX347685.1	JX576488.1									JX576488.1
Cichlidae_Hoplarchus_psittacus_2				HQ427666.1	EU888105.1	EU888104.1	AF370673.1		AF113074.1																		HQ427574.1
Cichlidae_Nandopsis_tetracanthus_3	EF362573.1			HQ427668.1	DQ119212.1		AY987858.1																	DQ119270.1			HQ427576.1
Cichlidae_Parachromis_managuensis_1					HQ654750.1	KX347598.1	KU854539.1																					KP715365.1				KF557398.1	KF557480.1
Cichlidae_Thorichthys_helleri_1				MF175391.1	EU751974.1		DQ990706.1																	GU736795.1			MF175493.1	MF078461.1
Cichlidae_Trichromis_salvini_3	EF362581.1			HQ427663.1	DQ119200.1	DQ119171.1	AY050619.1																				HQ427571.1
Cichlidae_Vieja_maculicauda_1				MF175387.1	EU752018.1		KU854721.1																	GU736807.1			MF175489.1	MF078452.1
Cichlidae_Vieja_melanurus_1				MF175388.1	EU752028.1		KU854726.1																	GU736809.1			MF175490.1	MF078453.1
Cichlidae_Wajpamheros_nourissati_1				MF175386.1		GU737214.1	KU854777.1																	EF433048.1			MF175488.1	MF078460.1
Crenuchidae_Characidium_fasciatum_1					MK464034.1	AY787992.1	AY791380.1								AY804055.1		AY790051.1	AY817213.1
Curimatidae_Curimata_acutirostris_1	MH542722.1				MH537231.1	MH537107.1	MH537407.1				MH537529.1				MH542817.1
Curimatidae_Curimata_acutirostris_2	MH542711.1				MH537230.1	MH537106.1	MH537400.1				MH537522.1				MH542797.1
Curimatidae_Curimata_cyprinoides_1	MH542717.1				MH537232.1	MH537108.1	MH537363.1				MH537513.1				MH542799.1
Curimatidae_Curimata_cyprinoides_2	KX086961.1				KX086781.1	KX087054.1	KX086803.1				KX086907.1				KX086978.1
Curimatidae_Curimata_incompta_1	MH542762.1				MH537234.1	MH537109.1	MH537449.1				MH537569.1				MH542847.1
Curimatidae_Curimata_inornata_1	MH542764.1				MH537236.1	MH537111.1	MH537451.1				MH537570.1				MH542848.1
Curimatidae_Curimata_inornata_2	MH542736.1				MH537235.1	MH537110.1	MH537428.1				MH537548.1				MH542832.1
Curimatidae_Curimata_knerii_1	MH542746.1				MH537238.1	MH537113.1	MH537423.1				MH537544.1				MH542828.1
Curimatidae_Curimata_knerii_2	MH542732.1				MH537237.1	MH537112.1	MH537422.1				MH537543.1				MH542827.1
Curimatidae_Curimata_roseni_1	MH542793.1				MH537240.1	MH537115.1	MH537483.1				MH537591.1				MH542864.1
Curimatidae_Curimatella_dorsalis_1	MH542771.1				MG911804.1	MH537118.1	MH537457.1				MH537575.1				MH542851.1
Curimatidae_Curimatella_immaculata_1	MH542761.1				MH537247.1	MH537121.1	MH537448.1				MH537568.1				MH542846.1
Curimatidae_Curimatella_immaculata_2	MH542756.1				MH537246.1	MH537120.1	MH537437.1				MH537556.1				MH542838.1
Curimatidae_Curimatella_lepidura_1	MH542730.1				HM405106.1	MH537123.1	MH537415.1				MH537536.1				MH542825.1
Curimatidae_Curimatella_lepidura_2	MH542729.1				HM405105.1	MH537122.1	MH537414.1				MH537535.1				MH542824.1
Curimatidae_Curimatella_meyeri_1	MH542757.1				MG911808.1	MH537125.1	MH537439.1				MH537558.1				MH542840.1
Curimatidae_Curimatella_meyeri_2	MH542703.1				MG911807.1	MH537124.1	MH537385.1				MH537508.1				MH542807.1
Curimatidae_Curimatopsis_cryptica_1	MH542759.1				KU519365.1	MH537127.1	MH537446.1				MH537566.1				MH542845.1
Curimatidae_Curimatopsis_cryptica_2	MH542759.1				MH537252.1	MH537127.1	MH537446.1				MH537566.1				MH542845.1
Curimatidae_Curimatopsis_macrolepis_1	MH542772.1				KU519379.1	MH537129.1	MH537459.1				KX086864.1				MH542853.1
Curimatidae_Curimatopsis_myersi_1	MH542739.1				KU519357.1	MH537131.1	MH537431.1				MH537551.1				MH542834.1
Curimatidae_Curimatopsis_myersi_2	MH542738.1				KU519356.1	MH537130.1	MH537430.1				MH537550.1				MH542833.1
Curimatidae_Cyphocharax_abramoides_1	MH542795.1				MH537253.1	MH537132.1	MH537484.1				MH537592.1				MH542865.1
Curimatidae_Cyphocharax_gilbert_1	KX086946.1				HM405100.1	MH537137.1	MH537420.1				MH537541.1				KX086989.1
Curimatidae_Cyphocharax_gouldingi_1	MH542690.1				MH537265.1	MH537140.1	MH537367.1				MH537488.1				MH542798.1
Curimatidae_Cyphocharax_leucostictus_1	MH542753.1				MH537267.1	MH537142.1	MH537438.1				MH537557.1				MH542839.1
Curimatidae_Cyphocharax_multilineatus_1	MH542719.1				MH537275.1	MH537151.1	MH537397.1				MH537519.1				MH542813.1
Curimatidae_Cyphocharax_multilineatus_2	MH542709.1				MH537274.1	MH537150.1	MH537396.1				MH537518.1				MH542812.1
Curimatidae_Cyphocharax_notatus_1	MH542705.1				MH537278.1	MH537154.1	MH537389.1				MH537512.1				MH542810.1
Curimatidae_Cyphocharax_notatus_2	MH542704.1				MH537277.1	MH537153.1	MH537388.1				MH537511.1				MH542809.1
Curimatidae_Cyphocharax_plumbeus_1	MH542778.1				MH537284.1	MH537160.1	MH537467.1				MH537578.1				MH542856.1
Curimatidae_Cyphocharax_plumbeus_2	MH542773.1				MH537283.1	MH537159.1	MH537460.1				MH537576.1				MH542852.1
Curimatidae_Cyphocharax_saladensis_1	MH542735.1				MH537287.1	MH537163.1	MH537426.1				MH537547.1				MH542831.1
Curimatidae_Cyphocharax_saladensis_2	MH542734.1				MH537286.1	MH537162.1	MH537425.1				MH537546.1				MH542830.1
Curimatidae_Cyphocharax_spiluropsis_1	MH542750.1				MH537290.1	MH537168.1	MH537434.1				MH537554.1				MH542823.1
Curimatidae_Cyphocharax_spiluropsis_2	MH542728.1				MH537289.1	MH537167.1	MH537413.1				MH537534.1				MH542796.1
Curimatidae_Cyphocharax_spilurus_1	MH542765.1				MH537293.1	MH537171.1	MH537452.1				MH537571.1				MH542843.1
Curimatidae_Potamorhina_altamazonica_1	MH542777.1				MG911811.1	MH537178.1	MH537465.1				MN551039.1				MH542854.1
Curimatidae_Potamorhina_laticeps_1	MH542706.1				MN551033.1	MH537179.1	MH537393.1				MH537516.1				MH542811.1
Curimatidae_Potamorhina_latior_1	MH542752.1				MG911815.1	MH537181.1	MH537436.1				MN551038.1				MH542837.1
Curimatidae_Psectrogaster_amazonica_1	MH542774.1				MG911818.1	MH537184.1	MH537461.1				MH537577.1				KX086990.1
Curimatidae_Pseudocurimata_boehlkei_1	MH542789.1				MH537319.1	MH537195.1	MH537477.1				MH537587.1				MH542860.1
Curimatidae_Pseudocurimata_boehlkei_2	MH542788.1				MH537318.1	MH537194.1	MH537476.1				MH537586.1				MH542859.1
Curimatidae_Pseudocurimata_boulengeri_1	MH542791.1				MH537320.1	MH537196.1	MH537479.1				MH537589.1				MH542862.1
Curimatidae_Pseudocurimata_troschelii_1	MH542782.1				MH537325.1	MH537201.1	MH537478.1				MH537580.1				MH542858.1
Curimatidae_Pseudocurimata_troschelii_2	MH542740.1				MH537323.1	MH537199.1	MH537469.1				MH537531.1				MH542820.1
Curimatidae_Steindachnerina_brevipinna_1	MH542727.1				GU701503.1	MH537206.1	MH537409.1				MH537530.1				MH542819.1
Curimatidae_Steindachnerina_conspersa_1	MH542749.1				MH537335.1	MH537208.1	MH537433.1				MH537553.1				MH542836.1
Curimatidae_Steindachnerina_conspersa_2	MH542748.1				MH537334.1	MH537207.1	MH537432.1				MH537552.1				MH542835.1
Curimatidae_Steindachnerina_dobula_1	MH542725.1				MH537337.1	MH537209.1	MH537406.1				MH537528.1				MH542816.1
Curimatidae_Steindachnerina_elegans_1	MH542720.1				HM405103.1	MH537213.1	MH537402.1				MH537524.1				MH542814.1
Curimatidae_Steindachnerina_fasciata_1	MH542768.1				MH537342.1	MH537214.1	MH537455.1				MH537573.1				MK208237.1
Curimatidae_Steindachnerina_gracilis_1	MH542742.1				MH537344.1	MH537216.1	MH537412.1				MH537533.1				MH542822.1
Curimatidae_Steindachnerina_gracilis_2	MH542741.1				MH537343.1	MH537215.1	MH537411.1				MH537532.1				MH542821.1
Curimatidae_Steindachnerina_guentheri_1	MH542733.1				MH537345.1	MH537217.1	MH537424.1				MH537545.1				MH542829.1
Curimatidae_Steindachnerina_hypostoma_1	MH542694.1				MH537346.1	MH537219.1	MH537372.1				MH537496.1				MH542803.1
Curimatidae_Steindachnerina_insculpta_1	MH542721.1				JN813066.1	MH537221.1	MH537403.1				MH537525.1				MH542815.1
Curimatidae_Steindachnerina_leucisca_1	MH542695.1				MH537349.1	MH537222.1	MH537373.1				MH537497.1				MH542804.1
Curimatidae_Steindachnerina_pupula_1	MH542745.1				MH537339.1	MH537211.1	MH537419.1				MH537565.1				MH542844.1
Curimatidae_Steindachnerina_seriata_1	MH542769.1				MH537357.1	MH537228.1	MH537456.1				MH537574.1				MH542850.1
Cynodontidae_Rhaphiodon_vulpinus_1	HQ289205.1				GU701528.1	HQ171303.1	HQ289592.1				HQ289013.1				HQ289399.1
Doradidae_Acanthodoras_cataphractus_1		AY264120.1			MF595208.1	MF595112.1					MF595281.1				MF595362.1																																	AY264248.1
Doradidae_Megalodoras_uranoscopus_1		AY264075.1			MG953615.1	MF595159.1				MF595475.1	MF595322.1																																					AY264205.1
Eleotridae_Dormitator_maculatus_1	KF141227.1					KX095209.1	KU764947.1																										KF140530.1				KU765116.1					KU958442.1
Eleotridae_Guavina_guavina_1	KF415791.1			KF416208.1		KX095208.1	KF415588.1																										KF415995.1				KX095231.1
Erythrinidae_Hoplerythrinus_unitaeniatus_1	HQ289309.1				JN988901.1	HQ171408.1	HQ289695.1				HQ289116.1				HQ289501.1
Erythrinidae_Hoplias_aimara_1	HQ289297.1				MG699455.1	HQ171396.1	HQ289683.1				HQ289104.1				HQ289489.1
Gymnotidae_Gymnotus_carapo_2					AF139083.1	KR260116.1	GQ862597.1								GQ862545.1									MG022875.1									KR491861.1
Gymnotidae_Gymnotus_cylindricus_2	JX470042.1				KJ135117.1	KR260107.1	GQ862616.1								GQ862564.1	KJ135105.1
Gymnotidae_Gymnotus_pantanal_1					KR491604.1	KR260110.1	MG023008.1																	MG023069.1									KR491855.1				MN031510.1
Gymnotidae_Gymnotus_sylvius_1					KX389666.1	KR260113.1	MG023017.1																	MG023073.1									KR491858.1				MN031517.1
Gymnotidae_Gymnotus_tigre_1					KR491625.1	KR260108.1	KR491697.1								GQ862580.1																		KR491853.1				KY026038.1
Hemiodontidae_Hemiodus_unimaculatus_1	KX086968.1				KX086790.1	KX087042.1	KX086807.1				KX086916.1				KX086980.1
Heptapteridae_Goeldiella_eques_1	DQ492480.1	JF898719.1			KT952434.1	JF898719.1	DQ119386.1								DQ492368.1
Iguanodectidae_Bryconops_affinis_1	HQ289316.1				HM405071.1	HQ171415.1	HQ289702.1				HQ289123.1				HQ289508.1
Loricariidae_Acanthicus_adonis_1	KP960003.1					KP959839.1	KP960113.1				KP960485.1			KP960113.1	KP960345.1
Loricariidae_Acanthicus_hystrix_1	KP960004.1					KP959840.1	KP960114.1				KP960482.1			KP960114.1	KP960344.1
Loricariidae_Ancistrus_clementinae_1	MG800756.1					KP959769.1	MG800717.1				KP960380.1			MG800717.1	KP960223.1
Loricariidae_Ancistrus_clementinae_2	KP959929.1					KP959769.1	MG800717.1				KP960380.1			MG800717.1	KP960223.1
Loricariidae_Baryancistrus_beggini_1	KP959999.1					KP959860.1	KP960183.1				KP960504.1			KP960183.1	KP960352.1
Loricariidae_Baryancistrus_chrysolomus_1	KP959990.1					KT932808.1	KP960179.1				KP960510.1			KP960179.1																												KY945484.1
Loricariidae_Baryancistrus_niveatus_1	KP959989.1					KP959845.1	KP960178.1				KP960509.1			KP960178.1	KP960355.1
Loricariidae_Baryancistrus_xanthellus_1	KP959991.1					KT932818.1	KP960180.1				KP960511.1			KP960180.1	KP960356.1
Loricariidae_Chaetostoma_breve_1	KP960015.1					KP959854.1	KP960190.1				KP960443.1			KP960190.1	KP960307.1
Loricariidae_Chaetostoma_dermorhynchus_1	KP960016.1					KP959853.1	KP960191.1				KP960439.1			KP960191.1	KP960306.1
Loricariidae_Chaetostoma_fischeri_2					MG936830.1	KT932819.1	KP960195.1				KP960437.1			KP960195.1	KP960317.1
Loricariidae_Chaetostoma_lineopunctatum_1	KP960009.1					KP959855.1	GU569901.1				KP960440.1			GU569901.1	KP960305.1
Loricariidae_Chaetostoma_marmorescens_1	KP960008.1					KP959848.1	KP960194.1				KP960444.1			KP960194.1	KP960300.1
Loricariidae_Chaetostoma_microps_1	KP959926.1					KP959836.1	KP960189.1				KP960433.1			KP960189.1	KP960301.1
Loricariidae_Chaetostoma_vasquezi_1	KP960007.1					KP959825.1	KP960192.1				KP960442.1			KP960192.1	KP960314.1
Loricariidae_Dolichancistrus_carnegiei_1	KP960053.1					KP959754.1	KP960093.1				KP960493.1			KP960093.1	KP960298.1
Loricariidae_Dolichancistrus_fuesslii_1	KP960052.1					KP959755.1	KP960094.1				KP960484.1			KP960094.1	KP960299.1
Loricariidae_Epactionotus_bilineatus_1					EU371009.1	KM104344.1	KM104528.1							KM104528.1	GQ225450.1
Loricariidae_Epactionotus_bilineatus_2					EU371009.1	KM104344.1	KM104528.1							KM104528.1	GQ225450.1
Loricariidae_Epactionotus_bilineatus_3					EU371009.1	KM104344.1	KM104528.1							KM104528.1	GQ225450.1
Loricariidae_Exastilithoxus_fimbriatus_1	KP959918.1					KP959752.1	KP960076.1				KP960464.1			KP960076.1	KP960236.1
Loricariidae_Guyanancistrus_longispinis_1					MG282973.1	KP959758.1	KP960090.1				KP960448.1			KP960090.1	KP960283.1
Loricariidae_Guyanancistrus_niger_1					MG282972.1	KP959877.1	KP960089.1				KP960447.1			KP960089.1	KP960284.1
Loricariidae_Hemiancistrus_landoni_1	KP959983.1					KP959805.1	KP960117.1				KP960400.1			KP960117.1	KP960253.1
Loricariidae_Hemiancistrus_punctulatus_1	GQ214584.1		MN991072.1				KP960119.1				KP960394.1			KP960119.1	GQ225458.1
Loricariidae_Hemiancistrus_punctulatus_2	KP959943.1		MN991072.1				KP960119.1				KP960394.1			KP960119.1	GQ225458.1
Loricariidae_Hemipsilichthys_gobio_2		FJ965460.1				KP959757.1	KP960065.1				KP960376.1			KP960065.1	GQ225460.1
Loricariidae_Hemipsilichthys_papillatus_1		FJ965459.1				FJ625808.1	FJ965534.1							FJ965534.1	GQ225462.1
Loricariidae_Hisonotus_armatus_2	GQ214589.1				JN998573.1	KM104328.1	KM104516.1							KM104516.1	GQ225463.1
Loricariidae_Hisonotus_iota_1					JQ015387.1	KM104356.1	KM104536.1							KM104536.1	GQ225464.1
Loricariidae_Hopliancistrus_tricornis_1						KP959882.1	KP960105.1				KP960461.1			KP960105.1	KP960281.1
Loricariidae_Hypancistrus_contradens_1	KP959970.1					KP959796.1	KP960142.1				KP960422.1			KP960142.1	KP960276.1
Loricariidae_Hypancistrus_contradens_2	GQ214600.1					KP959796.1	KP960142.1				KP960422.1			KP960142.1	KP960276.1
Loricariidae_Hypancistrus_furunculus_1	KP959969.1					KP959797.1	KP960145.1				KP960424.1			KP960145.1	KP960272.1
Loricariidae_Hypoptopoma_inexspectatum_1					KM104494.1	KM104410.1	KM104568.1							KM104568.1	GQ225481.1
Loricariidae_Hypoptopoma_inexspectatum_2					KM104494.1	KM104410.1	KM104568.1							KM104568.1	GQ225481.1
Loricariidae_Hypoptopoma_inexspectatum_3					KM104494.1	KM104410.1	KM104568.1							KM104568.1	GQ225481.1
Loricariidae_Hypostomus_affinis_2		Y08288.1			GU702245.1	JX048650.1	KT932766.1							KT932766.1		KT276112.1
Loricariidae_Hypostomus_albopunctatus_1					GU701731.1	JX048637.1	KT932759.1							KT932759.1	GQ225485.1
Loricariidae_Hypostomus_ancistroides_2					GU701725.1	JX048621.1	KT932767.1							KT932767.1		KT276011.1																																	JX680316.1
Loricariidae_Hypostomus_boulengeri_2					MN854456.1	JX048657.1	KT932770.1							KT932770.1	GQ225486.1	KT276152.1
Loricariidae_Hypostomus_commersoni_2					GU701717.1	JX048667.1	KT932773.1							KT932773.1	GQ225488.1	KT276118.1
Loricariidae_Hypostomus_nigromaculatus_2		FJ965458.1			GU701688.1	FJ625809.1	FJ965533.1							FJ965533.1																																			JX680319.1
Loricariidae_Hypostomus_plecostomoides_1					MN854621.1	JX048660.1	KT932772.1							KT932772.1
Loricariidae_Hypostomus_strigaticeps_1					GU701668.1	JX048656.1	KT932758.1							KT932758.1																																			JX680321.1
Loricariidae_Kronichthys_heylandi_1	GQ214616.1	FJ965464.1					FJ965520.1							FJ965520.1	GQ225495.1
Loricariidae_Kronichthys_lacerta_1	GQ214617.1	FJ965463.1					KR423926.1							KR423926.1	GQ225496.1
Loricariidae_Kronichthys_subteres_3	GQ214619.1	FJ965465.1				FJ965492.1	FJ965523.1							FJ965523.1	GQ225498.1
Loricariidae_Lamontichthys_stibaros_1					HM049035.1	KP959886.1	KP960068.1				KP960374.1			KP960068.1	KP960219.1
Loricariidae_Lasiancistrus_tentaculatus_3	MG800752.1					KP959875.1	MG800712.1				KP960459.1			MG800712.1	KP960289.1
Loricariidae_Leporacanthicus_triactis_2						KP959833.1	KP960108.1				KP960491.1			KP960108.1	KP960349.1																											KY945482.1
Loricariidae_Leptoancistrus_canensis_1					MG937048.1	KP959753.1	KP960086.1				KP960486.1			KP960086.1	KP960292.1
Loricariidae_Lithoxus_lithoides_1	KP959915.1					KP959876.1		MH490854.1			KP960467.1				KP960222.1
Loricariidae_Megalancistrus_parananus_1					GU701875.1	KT932803.1	KP960185.1				KP960483.1			KP960185.1	GQ225503.1
Loricariidae_Neoplecostomus_espiritosantensis_1	GQ214627.1	FJ965485.1					FJ965512.1							FJ965512.1	GQ225509.1
Loricariidae_Neoplecostomus_franciscoensis_2	GQ214628.1	FJ965483.1				FJ965494.1	FJ965519.1							FJ965519.1	GQ225510.1
Loricariidae_Neoplecostomus_franciscoensis_3		FJ965483.1				FJ965494.1	FJ965519.1							FJ965519.1	GQ225510.1
Loricariidae_Neoplecostomus_microps_1	GQ214629.1	FJ965484.1					FJ965518.1							FJ965518.1	GQ225511.1
Loricariidae_Neoplecostomus_microps_2	GQ214629.1	FJ965484.1					FJ965518.1							FJ965518.1	GQ225511.1
Loricariidae_Neoplecostomus_microps_3	GQ214629.1	FJ965484.1					FJ965518.1							FJ965518.1	GQ225511.1
Loricariidae_Neoplecostomus_paranensis_2		FJ965471.1				FJ965495.1	FJ965515.1							FJ965515.1	GQ225512.1															AY307218.1
Loricariidae_Neoplecostomus_ribeirensis_2		JN089870.1				JN089845.1	JN089796.1							JN089796.1	GQ225513.1
Loricariidae_Neoplecostomus_ribeirensis_3	GQ214630.1	JN089870.1				JN089845.1	JN089796.1							JN089796.1	GQ225513.1
Loricariidae_Otocinclus_flexilis_1	GQ214636.1				KM104502.1	KM104418.1	KM104572.1							KM104572.1
Loricariidae_Otocinclus_vittatus_2					KM104505.1	KM104421.1	KM104573.1							KM104573.1	GQ225520.1
Loricariidae_Otothyris_travassosi_1					KM104466.1	KM104381.1	KM104553.1							KM104553.1	GQ225523.1
Loricariidae_Paralithoxus_pallidimaculatus_1						MH490824.1	MH490834.1	MH490860.1			MH490845.1			MH490834.1	MH490883.1
Loricariidae_Paralithoxus_stocki_1						MH490825.1	MH490835.1	MH490862.1			MH490846.1			MH490835.1	MH490884.1
Loricariidae_Paralithoxus_stocki_2						MH490826.1	MH490836.1	MH490863.1			MH490847.1			MH490836.1	MH490885.1
Loricariidae_Pareiorhaphis_vestigipinnis_2	GQ214665.1	FJ965479.1			GQ225421.1		FJ965530.1							FJ965530.1	GQ225553.1
Loricariidae_Pareiorhaphis_vestigipinnis_3		FJ965479.1			GQ225421.1		FJ965530.1							FJ965530.1	GQ225553.1
Loricariidae_Pareiorhina_carrancas_1		JN089855.1			GU701595.1	JN089830.1	JN089781.1							JN089781.1	GQ225555.1
Loricariidae_Parotocinclus_maculicauda_2					MG825011.1	KM104378.1	KM104552.1							KM104552.1	GQ225563.1
Loricariidae_Peckoltia_compta_1	KP959963.1					KP959789.1	KP960160.1				KP960411.1			KP960160.1	KP960268.1
Loricariidae_Peckoltia_furcata_1	KP959959.1					KP959784.1	KP960152.1				KP960408.1			KP960152.1	KP960238.1
Loricariidae_Peckoltia_lujani_1	KP959958.1					KP959808.1	KP960135.1				KP960404.1			KP960135.1	KP960267.1
Loricariidae_Pseudancistrus_asurini_1	KP960032.1					KT932804.1	KT932781.1				KP960473.1			KT932781.1	KP960334.1
Loricariidae_Pseudancistrus_asurini_2	KP960031.1					KT932804.1	KT932781.1				KP960473.1			KT932781.1	KP960334.1
Loricariidae_Pseudancistrus_genisetiger_2					KY349063.1	KP959756.1	KP960071.1				KP960377.1			KP960071.1	KP960221.1
Loricariidae_Pseudolithoxus_anthrax_1	KP960039.1					KP959831.1	KP960100.1				KP960456.1			KP960100.1	KP960340.1
Loricariidae_Pseudolithoxus_kelsorum_1	KP960036.1					KP959828.1	MG800713.1				KP960450.1			MG800713.1	KP960335.1
Loricariidae_Pseudolithoxus_kelsorum_2	MG800753.1					KP959828.1	MG800713.1				KP960450.1			MG800713.1	KP960335.1
Loricariidae_Pseudolithoxus_nicoi_1	MG800767.1					KP959827.1	MG800727.1				KP960451.1			MG800727.1	KP960337.1
Loricariidae_Pseudolithoxus_nicoi_2	MG800768.1					KP959827.1	MG800727.1				KP960451.1			MG800727.1	KP960337.1
Loricariidae_Pseudolithoxus_nicoi_3	MG800776.1					KP959827.1	MG800727.1				KP960451.1			MG800727.1	KP960337.1
Loricariidae_Pterygoplichthys_joselimaianus_2		FJ998285.1	MN991010.1		MN854530.1	Y08334.1	HQ267783.1							HQ267783.1
Loricariidae_Rineloricaria_fallax_1						KP959890.1	KP960067.1				KP960371.1			KP960067.1	KP960216.1																											KY945470.1
Loricariidae_Scobinancistrus_pariolispos_1					GQ225429.1	KP959800.1	KP960149.1				KP960418.1			KP960149.1	GQ225576.1
Pimelodidae_Brachyplatystoma_filamentosum_1					KT952404.1		JF898523.1				MK874141.1				JF898748.1																			MK874177.1	MK874105.1
Pimelodidae_Brachyplatystoma_rousseauxii_1					MG911883.1		JF898519.1				MK874139.1				MK874215.1																			MK874175.1	MK874103.1
Pimelodidae_Brachyplatystoma_vaillantii_1					MG911886.1		JF898513.1				MK874140.1				MK874216.1																			MK874176.1	MK874104.1
Pimelodidae_Hypophthalmus_edentatus_2					MG911900.1		DQ119438.1				MK874161.1				MK874238.1																			MK874203.1	MK874127.1
Pimelodidae_Hypophthalmus_edentatus_3	DQ492474.1				MG911899.1						MK874158.1				MK874237.1																			MK874202.1	MK874126.1
Poeciliidae_Carlhubbsia_stuarti_2	EF017430.1				LC153757.1					KJ697472.1	KJ697099.1																								KJ696989.1				KJ697580.1
Poeciliidae_Neoheterandria_elegans_1	EF017425.1							KJ697225.1		KJ697512.1	KJ697139.1																								KJ697029.1				KJ697618.1
Poeciliidae_Neoheterandria_tridentiger_1	EF017423.1				MG937065.1					KJ697513.1	KJ697140.1																								KJ697030.1				KJ697619.1
Poeciliidae_Pamphorichthys_araguaiensis_1	GU179269.1							GU179241.1		GU179227.1	GU179256.1																								GU179210.1				GU179165.1
Poeciliidae_Pamphorichthys_hasemani_1	HQ857445.1							HQ857451.1		HQ857421.1	HQ857457.1																								HQ857463.1				HQ857433.1
Poeciliidae_Pamphorichthys_minor_2	GU179270.1							GU179242.1		GU179228.1	GU179257.1																								GU179211.1				GU179166.1
Poeciliidae_Pamphorichthys_scalpridens_1	HQ857447.1							HQ857453.1		HQ857423.1	HQ857459.1																								HQ857465.1				HQ857435.1
Poeciliidae_Poecilia_hondurensis_2					JX968668.1		KP699941.1	JX968714.1								JX968599.1																			KP700612.1				KP700748.1
Poeciliidae_Poecilia_hondurensis_3					JX968667.1		KP699936.1	JX968713.1								JX968598.1																			KP700611.1				KP700747.1
Poeciliidae_Poecilia_picta_1	GU179266.1							AF031395.1		GU179223.1	GU179252.1																								GU179206.1				GU179161.1
Poeciliidae_Poecilia_sulphurophila_1		KX023962.1						KX024030.1		KJ697503.1	KX024166.1																												KJ697609.1		KX024226.1
Poeciliidae_Poecilia_versicolor_1		KX023909.1						KX023977.1		KJ697505.1	KX024121.1																												KJ697611.1		KX024206.1
Poeciliidae_Poecilia_zonata_1		KX023964.1						KX024035.1		KJ697507.1	KX024168.1																												KJ697613.1		KX024214.1
Poeciliidae_Poeciliopsis_elongata_2	KF141320.1				MG937139.1					KF141569.1	KF140083.1																KF139435.1								KF139841.1
Poeciliidae_Pseudoxiphophorus_bimaculatus_2					EU751829.1	JQ612912.1	JQ612812.1									JQ612963.1								JQ613057.1																		JQ613012.1
Poeciliidae_Pseudoxiphophorus_bimaculatus_3					EU751824.1	JQ612911.1	EF017523.1									JQ612961.1								JQ613056.1																		JQ613011.1
Poeciliidae_Pseudoxiphophorus_jonesii_2					JQ935922.1	JQ612921.1	JQ612815.1									JQ612971.1								JQ613065.1																		JQ613019.1
Poeciliidae_Pseudoxiphophorus_jonesii_3					JQ935921.1	JQ612917.1	EF017524.1									JQ612967.1								JQ613062.1																		JQ613016.1
Poeciliidae_Scolichthys_iota_1	KJ697344.1							KJ697245.1		KJ697560.1	KJ697187.1																								KJ697077.1				KJ697666.1
Poeciliidae_Xenophallus_umbratilis_1	KJ697347.1				MG496252.1			AF412169.1		KJ697566.1	KJ697193.1																								KJ697083.1
Prochilodontidae_Prochilodus_harttii_1	KX086944.1				KX086766.1	KX087100.1	KX086844.1				KX086892.1				KX087005.1
Prochilodontidae_Prochilodus_vimboides_1	KX086954.1				KX086773.1	KX087075.1	KX086815.1				KX086901.1				KX086998.1
Prochilodontidae_Prochilodus_vimboides_2	KX086936.1				KX086757.1	KX087074.1	KX086814.1				KX086883.1				KX086997.1
Prochilodontidae_Semaprochilodus_brama_1	KX086948.1				KX086770.1	KX087070.1	KX086857.1				KX086896.1				KX087031.1
Prochilodontidae_Semaprochilodus_brama_2	KX086947.1				KX086769.1	KX087069.1	KX086856.1				KX086895.1				KX087029.1
Prochilodontidae_Semaprochilodus_laticeps_1	KX086942.1				KX086778.1	KX087068.1	KX086861.1				KX086906.1				KX087030.1
Prochilodontidae_Semaprochilodus_laticeps_2	KX086927.1				KX086748.1	KX087059.1	KX086860.1				KX086873.1				HQ289343.1
Prochilodontidae_Semaprochilodus_taeniurus_1	MH542681.1				KX086751.1	KX087052.1	KX086855.1				KX086878.1				KX087026.1
Prochilodontidae_Semaprochilodus_varii_1	KX086957.1				KX086777.1	KX087058.1	KX086859.1				KX086905.1				KX087028.1
Prochilodontidae_Semaprochilodus_varii_2	KX086930.1				KX086746.1	KX087057.1	KX086858.1				KX086871.1				KX087027.1
Rhamphichthyidae_Gymnorhamphichthys_rondoni_1	KR491742.1				KR491571.1	KR260137.1	KR491633.1																										KR491881.1				MN031495.1
Rhamphichthyidae_Rhamphichthys_marmoratus_1	KR491743.1				KT166897.1	KT166872.1	KT166923.1																										KR491888.1				JX470087.1
Rhamphichthyidae_Steatogenys_elegans_1	KJ526595.1				KR491577.1	KT166863.1	KR491691.1									KJ526478.1																					MN031554.1
Rhamphichthyidae_Steatogenys_elegans_2	KJ526594.1				KF533340.1	KR260130.1	KR491690.1									KJ526477.1																					JX470090.1
Rivulidae_Austrolebias_adloffi_1	MH594659.1					MH594586.1	AY724375.1																				KC701981.1								MH594714.1										GQ152419.2
Rivulidae_Austrolebias_alexandri_1	MH594650.1					MH594601.1	AF245011.1																				KY031574.1								MH594709.1										GQ152423.2
Rivulidae_Austrolebias_bellottii_3	KT946537.1	KT946382.1				KT946174.1	HQ149648.1																				KT946306.1																				KT946132.1
Rivulidae_Austrolebias_charrua_1	KT946542.1					MH594632.1	AY724379.1																				KT946310.1								MH594708.1										GQ152431.2
Rivulidae_Austrolebias_monstrosus_2	KT946563.1	KT946398.1				KT946190.1	KT946362.1																				KT946329.1																				KT946147.1
Rivulidae_Austrolebias_monstrosus_3	KT946562.1	KT946397.1				KT946189.1	FJ826895.1																				KT946328.1																				KT946146.1
Rivulidae_Austrolebias_patriciae_3	KT946567.1	KT946402.1				KT946194.1	KT946365.1																				KT946333.1																				KT946151.1
Rivulidae_Austrolebias_paucisquama_2	KT946571.1	KT946406.1				KT946198.1	KT946435.1																				KT946337.1																				KT946155.1
Rivulidae_Austrolebias_paucisquama_3	KT946570.1	KT946405.1				KT946197.1	KT946367.1																				KT946336.1																				KT946154.1
Rivulidae_Austrolebias_reicherti_3	KT946575.1	KT946409.1				KT946201.1	AY724395.1																				KT946341.1																				KT946157.1
Rivulidae_Austrolebias_toba_1	KT946579.1	KT946412.1				KT946205.1	KT946370.1																				KT946344.1																				KT946160.1
Rivulidae_Austrolebias_vandenbergorum_2	KT946581.1	KT946415.1				KT946207.1	KT946373.1																				KT946347.1																				KT946163.1
Rivulidae_Austrolebias_vandenbergorum_3	KT946580.1	KT946414.1				KT946206.1	KT946372.1																				KT946346.1																				KT946162.1
Rivulidae_Cynodonichthys_tenuis_1	KJ844673.1			KJ844840.1	KJ844723.1		KU845202.1																	KP721757.1			KC702024.1
Serrasalmidae_Catoprion_mento_2				KC132378.1		U33599.1									HQ289485.1					KC132304.1	KC131622.1	KC131899.1
Serrasalmidae_Mylesinus_paucisquamatus_1				KC132386.1	MG752129.1	AF283927.1														KC132338.1	KC131578.1	KC131853.1
Serrasalmidae_Myloplus_schomburgkii_2	KX086965.1				KX086786.1	KX087046.1	KX086862.1				KX086912.1				KX086979.1
Serrasalmidae_Pristobrycon_striolatus_1				KC132403.1	MG752490.1	EF543713.1														KC132335.1	KC131620.1	KC131897.1
Serrasalmidae_Serrasalmus_altuvei_1				KC132405.1		EF601845.1														KC132313.1	KC131588.1	KC131871.1			KC131987.1
Serrasalmidae_Serrasalmus_compressus_2				KC132407.1	MG752616.1	DQ384724.1														KC132309.1	KC131593.1	KC131875.1
Serrasalmidae_Serrasalmus_gouldingi_3				KC132411.1	MG752642.1	EF543697.1														KC132327.1	KC131601.1	KC131889.1
Serrasalmidae_Serrasalmus_medinai_1				KC132418.1		EF543704.1														KC132323.1	KC131605.1	KC131880.1			KC132004.1
Sternopygidae_Archolaemus_blax_1		AF072149.1				AF072163.1	GQ228029.1	GQ253024.1								GQ253045.1														GQ253034.1
Sternopygidae_Eigenmannia_virescens_2					GU701792.1	KR260153.1	KF533298.1									GQ253041.1																	KR491893.1				JN230984.1
Trichomycteridae_Cambeva_brachykechenos_1					MN995669.1	MF434084.1					MF431108.1			MN995758.1	MF431122.1																																		MF434066.1
Trichomycteridae_Cambeva_davisi_1					KR140343.1	KY807264.1					MK123741.1			MN995775.1	MK123762.1																				MK123794.1
Trichomycteridae_Cambeva_iheringi_1					GU350777.1	KY807286.1	KY858074.1				KY858159.1			KY858074.1	KY858223.1
Trichomycteridae_Cambeva_perkos_1					KY857981.1	KY807257.1	KY858050.1				KY858132.1			KY858050.1	KY858202.1
Trichomycteridae_Henonemus_punctatus_2						KY807209.1					KY858088.1			KY858014.1	KY858173.1															FJ744669.1																			FJ744689.1
Trichomycteridae_Henonemus_punctatus_3	DQ492432.1				KY857933	KY807209	KY858014				KY858088				KY858173
Trichomycteridae_Ituglanis_eichhorniarum_1					KY857940.1	KY807216.1	KY858021.1				KY858095.1			KY858021.1	KY858177.1
Trichomycteridae_Ituglanis_eichhorniarum_2					KY857939.1	KY807215.1	KY858020.1				KY858094.1			KY858020.1	KY858176.1
Trichomycteridae_Paravandellia_oxyptera_1						MF434096.1					MF431115.1			KY858029.1	KY858183.1															FJ744675.1																			MF434079.1
Trichomycteridae_Potamoglanis_hasemani_1		MF434100.1			KY857975.1	KY807252.1	KY858044.1				KY858126.1			KY858044.1
Trichomycteridae_Scleronema_operculatum_1					MK123686.1		MK123708.1				MK123736.1			MK123708.1	MK123760.1																				MK123789.1
Trichomycteridae_Trichomycterus_albinotatus_1					KY857966.1	KY807243.1	MK123716.1				MK123743.1			MK123716.1	KY858190.1
Trichomycteridae_Trichomycterus_areolatus_2					KY857963.1	KY807240.1	FJ772092.1							FJ772092.1	KY858187.1															AY307217.1
Trichomycteridae_Trichomycterus_auroguttatus_1					KY857990.1	KY807268.1	KY858059.1				KY858142.1			KY858059.1	KY858210.1
Trichomycteridae_Trichomycterus_candidus_1					KY857965.1	KY807242.1	KY858037.1				KY858116.1			KY858037.1	KY858189.1
Trichomycteridae_Trichomycterus_giganteus_1					GU702143.1		MK123720.1			MK123779.1	MK123746.1			MK123720.1																					MK123797.1
Trichomycteridae_Trichomycterus_immaculatus_2					GU702310.1	KY807253.1	KY858045.1				MF431109.1			KY858045.1	KY858197.1
Trichomycteridae_Trichomycterus_itatiayae_1					KY857977.1	KY807254.1	KY858046.1				KY858128.1			KY858046.1	KY858198.1
Trichomycteridae_Trichomycterus_knerii_1					KY857987.1	KY807263.1	KY858054.1				KY858138.1			KY858054.1	KY858206.1
Trichomycteridae_Trichomycterus_mimosensis_1					KY857989.1	KY807266.1	KY858057.1				KY858140.1			KY858057.1	KY858208.1
Trichomycteridae_Trichomycterus_nigroauratus_2					KY857980.1	KY807249.1	KY858049.1				KY858131.1			KY858049.1	KY858207.1
Trichomycteridae_Trichomycterus_pantherinus_1					MK123697.1		MK123725.1			MK123783.1	MK123752.1			MK123725.1																					MK123801.1
Trichomycteridae_Trichomycterus_piratymbara_1					KY857970.1	KY807247.1	KY858040.1				KY858121.1			KY858040.1	KY858194.1
Trichomycteridae_Trichomycterus_reinhardti_2					HM404919.1	KY807275.1	KY858066.1				KY858148.1			KY858066.1	KY858214.1
Trichomycteridae_Trichomycterus_sandovali_1					KY857985.1	KY807261.1	KY858052.1				KY858136.1			KY858052.1	KY858205.1
Trichomycteridae_Trichomycterus_straminius_1					KY858006.1	KY807284.1	KY858072.1				KY858157.1			KY858072.1	KY858221.1
Trichomycteridae_Trichomycterus_striatus_1					MG496248.1	KY807281.1	KY858069.1				KY858154.1			KY858069.1	KY858219.1
Trichomycteridae_Trichomycterus_transandianus_1					KY858004.1	KY807282.1	KY858070.1				KY858155.1			KY858070.1	KY858220.1
Trichomycteridae_Trichomycterus_transandianus_2					KY857999.1	KY807277.1	KY858067.1				KY858150.1			KY858067.1	KY858216.1
Trichomycteridae_Trichomycterus_transandianus_3					KY858007.1	KY807285.1	KY858073.1				KY858158.1			KY858073.1	KY858222.1
Auchenipteridae_Centromochlus_heckelii_1	DQ492465.1					MF595136.1				MF595461.1	MF595299.1				MF595381.1																																	AY264255.1
Rivulidae_Nematolebias_whitei_1					KT590060.1	KT590049.1		KT599023.1		KY031609.1	KY927083.1																								KT590078.1
Rivulidae_Atlantirivulus_santensis_1	EF455708.1	AF092313.1					AF002502.1	AF092380.1		KC702152.1																	KC702023.1
Rivulidae_Simpsonichthys_punctulatus_1					KY093037.1	KY033519.1				KY031611.1																	KY031583.1	KY076595.1							KY093066.1
Rivulidae_Spectrolebias_semiocellatus_1					MF441496.1	KY033521.1		KJ475122.1		KY031612.1																	KY031585.1								KY093068.1
Rivulidae_Pituna_poranga_1		AF002416.1				AF002518.1	AF002467.1	AF092412.1		KC702138.1																	KC702003.1
Gasteropelecidae_Carnegiella_strigata_1	KC149896.1				MH411377.1	GQ368210.1	GQ339531.1								GQ339512.1		GQ339558.1
Rivulidae_Hypsolebias_magnificus_1		AF092301.1				AF092301.1	MH048867.1	AF092368.1		KC702122.1																	KC701989.1
Lepidosirenidae_Lepidosiren_paradoxa_1		AF302934.1			AF302934.1		AF302934.1									AF302934.1														AF302934.1
Synbranchidae_Synbranchus_marmoratus_1		AP004439.1			AP004439.1		AP004439.1									AP004439.1														AP004439.1
Loricariidae_Neblinichthys_brevibracchium_1						MH490827.1	MH490838.1				MH490849.1			MH490838.1	MH490886.1
Loricariidae_Neblinichthys_brevibracchium_3						KP959822.1	KP960112.1				KP960471.1			KP960112.1	KP960325.1
Loricariidae_Paulasquama_callis_1						KP959820.1	KP960110.1				KP960472.1			KP960110.1	KP960326.1
Engraulidae_Anchoviella_lepidentostole_1	JQ012597.1				JQ365220.1		EU552572.1								JQ012635.1																									KT201108.1
Aspredinidae_Bunocephalus_coracoideus_1					MF416152.1	MF489264.1				MF489669.1	MF489474.1				DQ508041.1
Aspredinidae_Bunocephalus_verrucosus_1					MF489428.1	MF489269.1				MF489683.1	MF489496.1				EU490996.1
Acestrorhynchidae_Acestrorhynchus_falcatus_2					MH507423.1	FJ362539.1									HQ289408.1	FJ468302.1								FJ409850.1
Acestrorhynchidae_Acestrorhynchus_falcatus_3	HQ289214					HQ171312	HQ289601				HQ289022				HQ289408
Acestrorhynchidae_Acestrorhynchus_lacustris_2	HQ289157					HQ171250	HQ289541				HQ288960				HQ289348
Acestrorhynchidae_Acestrorhynchus_nasutus_1					MH507425.1	FJ362549.1										FJ468314.1	AY790015.1							FJ409862.1
Acestrorhynchidae_Acestrorhynchus_pantaneiro_2	HQ289192					HQ171288	HQ289577				HQ288998				HQ289385
Acestrorhynchidae_Gilbertolus_maracaiboensis_1	HQ289263.1					HQ171362.1	HQ289649.1				HQ289070.1				HQ289456.1
Acestrorhynchidae_Gnathocharax_steindachneri_1	HQ289227.1					HQ171325.1	HQ289614.1				HQ289034.1				HQ289421.1
Acestrorhynchidae_Heterocharax_macrolepis_1	HQ289225.1					HQ171323.1	HQ289612.1				HQ289032.1				HQ289419.1
Acestrorhynchidae_Hoplocharax_goethei_1	HQ289226.1					HQ171324.1	HQ289613.1				HQ289033.1				HQ289420.1
Acestrorhynchidae_Roestes_ogilviei_1	HQ289311.1					HQ171410.1	HQ289697.1				HQ289118.1				HQ289503.1
Anablepidae_Anableps_dowei_1	KJ697269.1									KJ697463.1	KJ697090.1																KJ696871.1								KJ696980.1
Anablepidae_Jenynsia_weitzmani_1	KY927108.1									KY986654.1	KY927094.1																KY927066.1								KY927079.1
Anostomidae_Abramites_hypselonotus_3	KF569054.1				KF568968.1		KF569011.1				KF569140.1				KF569097.1
Anostomidae_Anostomus_ternetzi_3	HQ289219.1					HQ171317.1	HQ289606.1				HQ289026.1				HQ289413.1
Anostomidae_Hypomasticus_mormyrops_1	KX020581.1				KX020572.1		KX020575.1				KX020578.1				KX020584.1
Anostomidae_Hypomasticus_pachycheilus_1	KF569059.1				KF568973.1		KF569016.1				KF569145.1				KF569102.1
Anostomidae_Laemolyta_fernandezi_1	KP864709.1				KP864681.1		KP864703.1				KP864715.1				KP864721.1
Anostomidae_Laemolyta_fernandezi_2	KF569060.1				KP864680.1		KF569017.1				KF569146.1				KF569103.1
Anostomidae_Laemolyta_garmani_1	KP864710.1				KP864684.1		KP864704.1				KP864716.1				KP864722.1
Anostomidae_Laemolyta_taeniata_1	KP864713.1				KP864702.1		KP864707.1				KP864719.1				KP864725.1
Anostomidae_Laemolyta_taeniata_2	KP864714.1				KP864700.1		KP864708.1				KP864720.1				KP864726.1
Anostomidae_Leporellus_vittatus_1	KF569066.1				GU701943.1		KF569023.1				KF569152.1				KF569109.1
Anostomidae_Leporinus_affinis_2	KF569061.1				KF568975.1		KF569018.1				KF569147.1				KF569104.1
Anostomidae_Leporinus_altipinnis_1	MF285883.1					MF285868.1	MF285876.1				MF285879.1				MF285887.1
Anostomidae_Leporinus_bleheri_1	KF569062.1				KF568976.1		KF569019.1				KF569148.1				KF569105.1
Anostomidae_Leporinus_boehlkei_1	MF664331.1				MF664284.1		MF664301.1				MF664316.1				MF664346.1
Anostomidae_Hypomasticus_copelandii_1	KF569064.1				GU702179.1		KF569021.1				KF569150.1				KF569107.1
Anostomidae_Leporinus_ecuadorensis_2	KY524517.1				KY524544.1	KY524569.1	KY524558.1								KY524530.1
Anostomidae_Leporinus_geminis_1	KF569070.1				KF568984.1		KF569027.1				KF569156.1				KF569113.1
Anostomidae_Leporinus_octomaculatus_1	KF569075.1				KF568989.1		KF569032.1				KF569161.1				KF569118.1
Anostomidae_Leporinus_octomaculatus_2	KF569074.1				KF568988.1		KF569031.1				KF569160.1				KF569117.1
Anostomidae_Leporinus_parae_1	MF677850.1				MF677847.1		MF677848.1				MF677849.1				MF677851.1
Anostomidae_Leporinus_reticulatus_1	KF569079.1				KF568993.1		KF569036.1				KF569165.1				KF569122.1
Anostomidae_Leporinus_tigrinus_1	KF569083.1				KF568997.1		KF569040.1				KF569169.1				KF569126.1
Anostomidae_Leporinus_trimaculatus_1	KF569085.1				KF568999.1		KF569042.1				KF569171.1				KF569128.1
Anostomidae_Leporinus_unitaeniatus_1	KF569086.1				KF569000.1		KF569043.1				KF569172.1				KF569129.1
Anostomidae_Leporinus_venerei_1	KF569087.1				KF569001.1		KF569044.1				KF569173.1				KF569130.1
Anostomidae_Megaleporinus_brinco_1	KU134904.1				KX925450.1		KU134868.1				KU134886.1				KU134922.1
Anostomidae_Megaleporinus_conirostris_1	KU134906.1				KU134852.1		KU134870.1				KU134888.1				KU134924.1
Anostomidae_Megaleporinus_conirostris_2	KF569063.1				KF568977.1		KF569020.1				KF569149.1				KF569106.1
Anostomidae_Megaleporinus_elongatus_2	KU134907.1				HM405029.1		KU134871.1				KU134889.1				KU134925.1
Anostomidae_Megaleporinus_garmani_1	KU134909.1				KX925468.1		KU134873.1				KU134891.1				KU134927.1
Anostomidae_Megaleporinus_piavussu_1	KF569077.1				KM897347.1		KF569034.1				KF569163.1				KF569120.1
Anostomidae_Megaleporinus_reinhardti_2	KU134903.1				KU134849.1		KU134867.1				KU134885.1				KU134921.1
Anostomidae_Megaleporinus_trifasciatus_1	KU134919.1				KU134865.1		KU134883.1				KU134901.1				KU134937.1
Anostomidae_Megaleporinus_trifasciatus_2	KU134918.1				KU134864.1		KU134882.1				KU134900.1				KU134936.1
Anostomidae_Pseudanos_trimaculatus_1	KF569089.1				MH411357.1		KF569046.1				KF569175.1				KF569132.1
Anostomidae_Rhytiodus_argenteofuscus_1	KF569090.1				KF569004.1		KF569047.1				KF569176.1				KF569133.1
Anostomidae_Schizodon_borellii_1	KF569092.1				JN813011.1		KF569049.1				KF569178.1				KF569135.1
Apteronotidae_Adontosternarchus_balaenops_2					KT932130.1	MG653268.1	KT932207.1								KT932290.1																		KR491904.1
Apteronotidae_Adontosternarchus_devenanzii_2					KT932135.1	MG653296.1	KT932226.1								MG653436.1																													MK388986.1
Apteronotidae_Adontosternarchus_sachsi_3					KR491531.1	KR260163.1	KR491638.1								KT932304.1																		KR491903.1
Apteronotidae_Apteronotus_ellisi_2					MK401991.1	MK382731.1	MK389186.1																										MK389256.1		MK395513.1
Apteronotidae_Apteronotus_leptorhynchus_1					KR491533.1	KR260174.1	KR491644.1																										KR491913.1				MN031454.1
Apteronotidae_Compsaraia_samueli_3					KT932161.1	KR260195.1	KR491651.1								KT932260.1																													MK388925.1
Apteronotidae_Orthosternarchus_tamandua_2					MG653365.1	MK382703.1	MG653316.1								MG653409.1																				MK395498.1
Apteronotidae_Orthosternarchus_tamandua_3					KT932165.1	MG653267.1	KT932231.1								KT932268.1																				MK395472.1
Apteronotidae_Parapteronotus_hasemani_1					KR491535.1	KR260169.1	KR491643.1								KT932262.1																				MK395466.1
Apteronotidae_Pariosternarchus_amazonensis_2					MG653373.1	MG653273.1	MG653324.1								MG653417.1																				MK395476.1
Apteronotidae_Platyurosternarchus_macrostoma_3					KT932167.1	KR260176.1	MK389127.1								KT932252.1																													MK388941.1
Apteronotidae_Porotergus_duende_2					MK401914.1	MG653259.1	MK389107.1																												MK395459.1									MK388922.1
Apteronotidae_Sternarchella_patriciae_1					MK401945.1	MK382684.1	MK389142.1								MK389040.1																		MK389231.1
Apteronotidae_Sternarchella_patriciae_2					MK401944.1	MK382683.1	MK389141.1								MK389039.1																		MK389230.1
Apteronotidae_Sternarchella_patriciae_3					MK401943.1	MK382682.1	MK389140.1								MK389038.1																		MK389229.1
Apteronotidae_Sternarchella_raptor_2					MG653376.1	MG653278.1	KT932241.1								MG653412.1																													MK388928.1
Apteronotidae_Sternarchella_rex_2					MK401928.1	MK382664.1	MK389124.1								MK389024.1																				MK395473.1
Apteronotidae_Sternarchorhamphus_muelleri_3					KR491526.1	KR260162.1	KR491636.1								KT932263.1																				MK395493.1
Apteronotidae_Sternarchorhynchus_goeldii_2					MK402008.1	MK382748.1	MK389203.1								MK389093.1																						MN031567.1
Apteronotidae_Sternarchorhynchus_hagedornae_1					KR491557.1	KR260181.1	KR491654.1																										KR491920.1				MN031568.1
Ariidae_Cathorops_taylori_1		DQ990547.1				DQ990610.1	DQ990471.1				JN672724.1					DQ990643.1
Ariidae_Cathorops_tuyra_1		DQ990549.1				DQ990613.1	DQ990479.1				JN672725.1					KX500468.1
Aspredinidae_Amaralia_hypsiura_1					MF416158.1	MF489324.1				MF489632.1	MF489440.1				DQ508035.1
Aspredinidae_Micromyzon_akamai_1					EU490844.1	MF489284.1				MF489690.1	MF489499.1				DQ492424.1
Aspredinidae_Pseudobunocephalus_rugosus_1					MF489366.1	MF489267.1				MF489711.1	MF595329.1				MF595405.1
Aspredinidae_Pterobunocephalus_depressus_1					MF489435.1	MF489290.1				MF595481.1	MF489523.1				DQ508058.1
Atherinopsidae_Atherinella_chagresi_1	KC669435.1				MG936708.1		KC736363.1	KC736429.1	KC633337.1
Atherinopsidae_Atherinella_hubbsi_2	JQ282065.1				MG496091.1		JQ282020.1	KC736437.1	KC633362.1
Atherinopsidae_Basilichthys_australis_1							KM400706.1			KM401244.1	KM401142.1	KM401041.1	KM400845.1
Atherinopsidae_Chirostoma_jordani_2	JQ282072.1				EU751735.1		JQ282027.1	EF602087.1	KC633391.1
Atherinopsidae_Chirostoma_labarcae_2	JQ282073.1				EU751744.1		JQ282028.1	EF602084.1	KC633378.1
Atherinopsidae_Chirostoma_riojai_2	JQ282075.1				EU751749.1		JQ282030.1	EF602096.1	KC633376.1
Atherinopsidae_Menidia_beryllina_3	JQ282079.1				HQ573275.1		HQ691316.1	EF602048.1		KC829883.1
Atherinopsidae_Menidia_menidia_3	AY430225.1				AY290819.1	AY266085.1	HQ691298.1		AY539385.1
Atherinopsidae_Odontesthes_brevianalis_1							MK983295.1			KM401293.1	KM401194.1	KM401092.1	KM400895.1
Atherinopsidae_Odontesthes_gracilis_1							MK983339.1			KM401294.1	KM401195.1	KM401093.1	KM400896.1
Atherinopsidae_Odontesthes_ledae_1							MK983275.1			KM401296.1	KM401197.1	KM401095.1	KM400898.1
Atherinopsidae_Poblana_letholepis_1	KC669490.1				EU751904.1		KC736367.1	EF602107.1	KC633341.1
Auchenipteridae_Ageneiosus_akamai_1					MN460854.1	MF595113.1				MF595443.1	MF595282.1				MF595363.1
Auchenipteridae_Ageneiosus_inermis_1					KP294228.1	MF595117.1				MF595445.1	MF595284.1				MF595366.1
Auchenipteridae_Ageneiosus_militaris_1					KU288983.1	MF595119.1				MF595447.1	MF595286.1				MF595364.1
Auchenipteridae_Ageneiosus_polystictus_1					MN460923.1	MF595120.1				MF595448.1	MF595287.1				MF595368.1
Auchenipteridae_Ageneiosus_vittatus_1					MH411408.1	MF595123.1				MF595450.1	MF595290.1				MF595371.1
Auchenipteridae_Auchenipterus_demerarae_1					MF595225.1	MF595128.1				MF595454.1	MF595295.1																																					AY264251.1
Auchenipteridae_Duringlanis_romani_1					MF595232.1	MF595140.1				MF595463.1	MF595303.1				MF595386.1
Auchenipteridae_Spinipterus_moijiri_1					MF595260.1	MF595172.1				MF595483.1	MF595331.1				MF595407.1
Auchenipteridae_Tatia_nigra_1					MF595274.1	MF595189.1				MF595492.1	MF595348.1				MF595425.1
Auchenipteridae_Tatia_reticulata_1					MF595233.1	MF595141.1				MF595464.1	MF595304.1				MF595387.1
Auchenipteridae_Tympanopleura_atronasus_1					MN460973.1	MF595197.1				MF595498.1	MF595354.1				MF595431.1
Auchenipteridae_Tympanopleura_brevis_1					MN460982.1	MF595198.1				MF595499.1	MF595355.1				MF595432.1
Auchenipteridae_Tympanopleura_longipinna_1					MN460984.1	MF595200.1				MF595501.1	MF595357.1				MF595433.1
Auchenipteridae_Tympanopleura_piperata_1					MN460988.1	MF595201.1				MF595502.1	MF595358.1				MF595434.1
Belonidae_Chriodorus_atherinoides_1	KY198682.1				GU225193.1	AF244000.1			KY198591.1						KY198559.1
Belonidae_Strongylura_exilis_2						AF243986.1	AF243910.1		AF244062.1						AF306482.1	AF231585.1
Belonidae_Strongylura_notata_3		AF231558.1			GU225484.1	AF231523.1	AF231650.1									AF231602.1
Belonidae_Strongylura_timucu_3		AF231564.1			GU225490.1	AF231527.1	AF231654.1									AF231610.1
Bryconidae_Brycon_amazonicus_1	KF780085.1					KF779969.1	KF780010.1				KF780047.1				KF780118.1
Bryconidae_Brycon_amazonicus_2	KF780084.1					KF779968.1	KF780009.1				KF780046.1				KF780117.1
Bryconidae_Brycon_amazonicus_3	HQ289158.1					HQ171251.1	HQ289542.1				HQ288961.1				KF780116.1
Bryconidae_Brycon_falcatus_1	KF780090.1					KF779975.1	KF780016.1				KF780051.1				KF780123.1
Bryconidae_Brycon_falcatus_2	KF780089.1					KF779974.1	KF780015.1				KF780050.1				KF780122.1
Bryconidae_Brycon_falcatus_3	KF780088.1					KF779973.1	KF780014.1				KF780049.1				KF780121.1
Bryconidae_Brycon_ferox_1	KF780095.1					KF779980.1	KF780021.1				KF780056.1				KF780128.1
Bryconidae_Brycon_ferox_2	KF780094.1					KF779979.1	KF780020.1				KF780055.1				KF780127.1
Bryconidae_Brycon_ferox_3	KF780093.1					KF779978.1	KF780019.1				KF780054.1				KF780126.1
Bryconidae_Brycon_gouldingi_1	KF780096.1					KF779981.1	KF780022.1				KF780057.1				KF780129.1
Bryconidae_Brycon_henni_1	KF780097.1				MF415761.1	KF779982.1					KF780058.1				KF780130.1
Bryconidae_Brycon_insignis_2	HQ289167					HQ171260	HQ289551				HQ288970				HQ289358
Bryconidae_Brycon_melanopterus_1					MG911752.1	KF779987.1	KF780027.1				KF780063.1				KF780135.1
Bryconidae_Brycon_melanopterus_2					MG911751.1	KF779986.1	KF780026.1				KF780062.1				KF780134.1
Bryconidae_Brycon_nattereri_2					GU701451.1	KF779991.1	KF780031.1				KF780066.1				KF780139.1
Bryconidae_Brycon_nattereri_3					GU701450.1	KF779990.1	KF780030.1				KF780065.1				KF780138.1
Bryconidae_Brycon_orbignyanus_1	KF780104.1				JN988764.1	KF779993.1					KF780068.1				KF780141.1
Bryconidae_Brycon_pesu_2	KF780108.1					KF779998.1	KF780038.1				KF780072.1				KF780146.1
Bryconidae_Brycon_pesu_3	JX190814.1					KF779997.1	KF780037.1				JX190412.1				KF780145.1
Bryconidae_Chilobrycon_deuterodon_1	KF780111.1					KF780004.1	KF780043.1				KF780079.1				KF780151.1
Bryconidae_Henochilus_wheatlandii_1	HQ289237					HQ171335	HQ289624				HQ289044				HQ289431
Bryconidae_Salminus_brasiliensis_2	HQ289336					HQ171437	HQ289722				HQ289145				HQ289528
Bryconidae_Salminus_franciscanus_2	HQ289302					HQ171401	HQ289688				HQ289109				HQ289494
Callichthyidae_Aspidoras_depinnai_1		GU210296.1				GU210721.1	GU209285.1							GU209285.1																GU209876.1
Callichthyidae_Callichthys_callichthys_3					EU359408.1	AY307310.1									DQ492324.1		HM114415.1													AY307240.1
Callichthyidae_Corydoras_acrensis_1		GU210360.1				GU210785.1	GU209303.1							GU209303.1																GU209939.1
Callichthyidae_Corydoras_acrensis_2		GU210183.1				GU210608.1	GU209302.1							GU209302.1																GU209764.1
Callichthyidae_Corydoras_acutus_1		GU210339.1				GU210764.1	GU209605.1							GU209605.1																GU209918.1
Callichthyidae_Corydoras_adolfoi_1		GU210204.1				GU210629.1	GU209307.1							GU209307.1																GU209784.1
Callichthyidae_Corydoras_adolfoi_2		GU210191.1				GU210616.1	GU209306.1							GU209306.1																GU209772.1
Callichthyidae_Corydoras_albolineatus_1		GU210464.1				GU210889.1	GU209314.1							GU209314.1																GU210042.1
Callichthyidae_Corydoras_albolineatus_2		GU210383.1				GU210808.1	GU209313.1							GU209313.1																GU209961.1
Callichthyidae_Corydoras_albolineatus_3		GU210305.1				GU210730.1	GU209312.1							GU209312.1																GU209885.1
Callichthyidae_Corydoras_ambiacus_1		GU210345.1				GU210770.1	GU209321.1							GU209321.1																GU209924.1
Callichthyidae_Corydoras_ambiacus_2		GU210344.1				GU210769.1	GU209320.1							GU209320.1																GU209923.1
Callichthyidae_Corydoras_ambiacus_3		GU210228.1				GU210653.1	GU209319.1							GU209319.1																GU209808.1
Callichthyidae_Corydoras_araguaiaensis_1		GU210377.1				GU210634.1	GU209324.1							GU209324.1																GU209789.1
Callichthyidae_Corydoras_araguaiaensis_2		GU210209.1				GU210596.1	GU209323.1							GU209323.1																GU209752.1
Callichthyidae_Corydoras_araguaiaensis_3		GU210171.1				AY307302.1	GU209322.1							GU209322.1																AY307232.1
Callichthyidae_Corydoras_armatus_1		GU210136.1				GU210561.1	GU209329.1							GU209329.1																GU209718.1
Callichthyidae_Corydoras_armatus_2		GU210132.1				GU210557.1	GU209328.1							GU209328.1																GU209714.1
Callichthyidae_Corydoras_atropersonatus_1		GU210326.1				GU210751.1	GU209331.1							GU209331.1																GU209906.1
Callichthyidae_Corydoras_atropersonatus_2		GU210292.1				GU210717.1	GU209330.1							GU209330.1																GU209872.1
Callichthyidae_Corydoras_aurofrenatus_2		GU210327.1				GU210752.1	GU209332.1							GU209332.1																GU209907.1
Callichthyidae_Corydoras_aurofrenatus_3		GU210308.1				GU210733.1	GU209366.1							GU209366.1																GU209888.1
Callichthyidae_Corydoras_axelrodi_1		GU210343.1				GU210768.1	GU209336.1							GU209336.1																GU209922.1
Callichthyidae_Corydoras_axelrodi_2		GU210342.1				GU210767.1	GU209335.1							GU209335.1																GU209921.1
Callichthyidae_Corydoras_bicolor_1		GU210245.1				GU210670.1	GU209339.1							GU209339.1																GU209825.1
Callichthyidae_Corydoras_bicolor_2		GU210238.1				GU210663.1	GU209338.1							GU209338.1																GU209818.1
Callichthyidae_Corydoras_bicolor_3		GU210237.1				GU210662.1	GU209337.1							GU209337.1																GU209817.1
Callichthyidae_Corydoras_bilineatus_2		GU210386.1				GU210811.1	GU209367.1							GU209367.1																GU209964.1
Callichthyidae_Corydoras_blochi_1		GU210324.1				GU210749.1	GU209342.1							GU209342.1																GU209904.1
Callichthyidae_Corydoras_blochi_2		GU210236.1				GU210661.1	GU209341.1							GU209341.1																GU209816.1
Callichthyidae_Corydoras_blochi_3		GU210239.1				GU210664.1	GU209368.1							GU209368.1																GU209819.1
Callichthyidae_Corydoras_boesemani_1		GU210223.1				GU210648.1	GU209344.1							GU209344.1																GU209803.1
Callichthyidae_Corydoras_boesemani_2		GU210222.1				GU210647.1	GU209343.1							GU209343.1																GU209802.1
Callichthyidae_Corydoras_bondi_1		GU210329.1				GU210754.1	GU209347.1							GU209347.1																GU209909.1
Callichthyidae_Corydoras_bondi_2		GU210244.1				GU210669.1	GU209346.1							GU209346.1																GU209824.1
Callichthyidae_Corydoras_bondi_3		GU210243.1				GU210668.1	GU209345.1							GU209345.1																GU209823.1
Callichthyidae_Corydoras_breei_1		GU210277.1				GU210702.1	GU209350.1							GU209350.1																GU209857.1
Callichthyidae_Corydoras_breei_2		GU210266.1				GU210691.1	GU209349.1							GU209349.1																GU209846.1
Callichthyidae_Corydoras_breei_3		GU210265.1				GU210690.1	GU209348.1							GU209348.1																GU209845.1
Callichthyidae_Corydoras_brevirostris_1		GU210518.1				GU210943.1	GU209352.1							GU209352.1																GU210093.1
Callichthyidae_Corydoras_brevirostris_2		GU210507.1				GU210932.1	GU209351.1							GU209351.1																GU210085.1
Callichthyidae_Corydoras_britskii_2		GU210545.1				GU210970.1	GU209297.1							GU209297.1																GU210120.1
Callichthyidae_Corydoras_burgessi_3		GU210299.1				GU210724.1	GU209354.1							GU209354.1																GU209879.1
Callichthyidae_Corydoras_caudimaculatus_1		GU210550.1				GU210975.1	GU209357.1							GU209357.1																GU210125.1
Callichthyidae_Corydoras_caudimaculatus_2		GU210549.1				GU210974.1	GU209356.1							GU209356.1																GU210124.1
Callichthyidae_Corydoras_caudimaculatus_3		GU210385.1				GU210810.1	GU209355.1							GU209355.1																GU209963.1
Callichthyidae_Corydoras_cervinus_1		GU210147.1				GU210572.1	GU209359.1							GU209359.1																GU209728.1
Callichthyidae_Corydoras_cervinus_2		GU210146.1				GU210571.1	GU209358.1							GU209358.1																GU209727.1
Callichthyidae_Corydoras_concolor_1		GU210387.1				GU210812.1	GU209371.1							GU209371.1																GU209965.1
Callichthyidae_Corydoras_concolor_2		GU210406.1				GU210831.1	GU209402.1							GU209402.1																GU209984.1
Callichthyidae_Corydoras_concolor_3		GU210395.1				GU210820.1	GU209401.1							GU209401.1																GU209973.1
Callichthyidae_Corydoras_copei_1		GU210417.1				GU210842.1	GU209575.1							GU209575.1																GU209995.1
Callichthyidae_Corydoras_coppenamensis_1		GU210235.1				GU210660.1	GU209407.1							GU209407.1																GU209815.1
Callichthyidae_Corydoras_coppenamensis_2		GU210234.1				GU210659.1	GU209406.1							GU209406.1																GU209814.1
Callichthyidae_Corydoras_coriatae_1		GU210428.1				GU210853.1	GU209408.1							GU209408.1																GU210006.1
Callichthyidae_Corydoras_cruziensis_1		GU210162.1				GU210587.1	GU209643.1							GU209643.1																GU209743.1
Callichthyidae_Corydoras_crypticus_1		GU210295.1				GU210720.1	GU209613.1							GU209613.1																GU209875.1
Callichthyidae_Corydoras_crypticus_2		GU210461.1				GU210886.1	GU209411.1							GU209411.1																GU210039.1
Callichthyidae_Corydoras_crypticus_3		GU210450.1				GU210875.1	GU209410.1							GU209410.1																GU210028.1
Callichthyidae_Corydoras_davidsandsi_1		GU210396.1				GU210821.1	GU209414.1							GU209414.1																GU209974.1
Callichthyidae_Corydoras_davidsandsi_2		GU210394.1				GU210819.1	GU209413.1							GU209413.1																GU209972.1
Callichthyidae_Corydoras_delphax_1		GU210465.1				GU210890.1	GU209417.1							GU209417.1																GU210043.1
Callichthyidae_Corydoras_delphax_2		GU210462.1				GU210887.1	GU209415.1							GU209415.1																GU210040.1
Callichthyidae_Corydoras_diphyes_1		GU210466.1				GU210891.1	GU209422.1							GU209422.1																GU210044.1
Callichthyidae_Corydoras_diphyes_2		GU210168.1				GU210593.1	GU209421.1							GU209421.1																GU209749.1
Callichthyidae_Corydoras_diphyes_3		GU210167.1				GU210592.1	GU209420.1							GU209420.1																GU209748.1
Callichthyidae_Corydoras_duplicareus_1		GU210174.1				GU210599.1	GU209423.1							GU209423.1																GU209755.1
Callichthyidae_Corydoras_ellisae_1		GU210336.1				GU210761.1	GU209377.1							GU209377.1																GU209915.1
Callichthyidae_Corydoras_ellisae_2		GU210471.1				GU210896.1	GU209432.1							GU209432.1																GU210049.1
Callichthyidae_Corydoras_ephippifer_1		GU210319.1				GU210744.1	GU209378.1							GU209378.1																GU209899.1
Callichthyidae_Corydoras_ephippifer_2		GU210352.1				GU210777.1	GU209435.1							GU209435.1																GU209931.1
Callichthyidae_Corydoras_ephippifer_3		GU210221.1				GU210646.1	GU209434.1							GU209434.1																GU209801.1
Callichthyidae_Corydoras_eques_1		GU210302.1				GU210727.1	GU209436.1							GU209436.1																GU209882.1
Callichthyidae_Corydoras_filamentosus_1		GU210240.1				GU210665.1	GU209437.1							GU209437.1																GU209820.1
Callichthyidae_Corydoras_geoffroy_1		GU210249.1				GU210674.1	GU209379.1							GU209379.1																GU209829.1
Callichthyidae_Corydoras_geoffroy_2		GU210227.1				GU210652.1	GU209444.1							GU209444.1																GU209807.1
Callichthyidae_Corydoras_geoffroy_3		GU210226.1				GU210651.1	GU209443.1							GU209443.1																GU209806.1
Callichthyidae_Corydoras_geryi_1		GU210177.1				GU210602.1	GU209446.1							GU209446.1																GU209758.1
Callichthyidae_Corydoras_geryi_2		GU210176.1				GU210601.1	GU209445.1							GU209445.1																GU209757.1
Callichthyidae_Corydoras_gomezi_1		GU210473.1				GU210898.1	GU209364.1							GU209364.1																GU210051.1
Callichthyidae_Corydoras_gomezi_2		GU210472.1				GU210897.1	GU209363.1							GU209363.1																GU210050.1
Callichthyidae_Corydoras_gossei_1		GU210474.1				GU210899.1	GU209450.1							GU209450.1																GU210052.1
Callichthyidae_Corydoras_gossei_2		GU210404.1				GU210829.1	GU209449.1							GU209449.1																GU209982.1
Callichthyidae_Corydoras_gossei_3		GU210403.1				GU210828.1	GU209448.1							GU209448.1																GU209981.1
Callichthyidae_Corydoras_gracilis_1		GU210376.1				GU210801.1	GU209452.1							GU209452.1																GU209954.1
Callichthyidae_Corydoras_gracilis_2		GU210290.1				GU210715.1	GU209451.1							GU209451.1																GU209870.1
Callichthyidae_Corydoras_griseus_1		GU210362.1				GU210787.1	GU209635.1							GU209635.1																GU209941.1
Callichthyidae_Corydoras_guapore_1		GU210364.1				GU210789.1	GU209453.1							GU209453.1																GU209943.1
Callichthyidae_Corydoras_guianensis_1		GU210128.1				GU210553.1	GU209382.1							GU209382.1																GU209710.1
Callichthyidae_Corydoras_guianensis_2		GU210248.1				GU210673.1	GU209455.1							GU209455.1																GU209828.1
Callichthyidae_Corydoras_guianensis_3		GU210247.1				GU210672.1	GU209454.1							GU209454.1																GU209827.1
Callichthyidae_Corydoras_habrosus_3		GU210476.1				GU210901.1	GU209457.1							GU209457.1																GU210054.1
Callichthyidae_Corydoras_haraldschultzi_1		GU210479.1				GU210904.1	GU209460.1							GU209460.1																GU210057.1
Callichthyidae_Corydoras_haraldschultzi_2		GU210478.1				GU210903.1	GU209459.1							GU209459.1																GU210056.1
Callichthyidae_Corydoras_haraldschultzi_3		GU210477.1				GU210902.1	GU209458.1							GU209458.1																GU210055.1
Callichthyidae_Corydoras_hastatus_1		GU210389.1				GU210814.1	GU209462.1							GU209462.1																GU209967.1
Callichthyidae_Corydoras_hastatus_2		GU210405.1				GU210830.1	GU209463.1							GU209463.1																GU209983.1
Callichthyidae_Corydoras_hastatus_3		GU210153.1				GU210578.1	GU209461.1							GU209461.1																GU209734.1
Callichthyidae_Corydoras_julii_3		GU210129.1				GU210554.1	GU209466.1							GU209466.1																GU209711.1
Callichthyidae_Corydoras_kanei_1		GU210332.1				GU210757.1	GU209654.1							GU209654.1																GU209912.1
Callichthyidae_Corydoras_lacerdai_1		GU210452.1				GU210877.1	GU209695.1							GU209695.1																GU210030.1
Callichthyidae_Corydoras_lacerdai_2		GU210451.1				GU210876.1	GU209694.1							GU209694.1																GU210029.1
Callichthyidae_Corydoras_lacerdai_3		GU210449.1				GU210874.1	GU209693.1							GU209693.1																GU210027.1
Callichthyidae_Corydoras_leopardus_3		GU210375.1				GU210800.1	GU209384.1							GU209384.1																GU209953.1
Callichthyidae_Corydoras_leucomelas_1		GU210272.1				GU210697.1	GU209473.1							GU209473.1																GU209852.1
Callichthyidae_Corydoras_leucomelas_2		GU210145.1				GU210570.1	GU209472.1							GU209472.1																GU209726.1
Callichthyidae_Corydoras_leucomelas_3		GU210144.1				GU210569.1	GU209471.1							GU209471.1																GU209725.1
Callichthyidae_Corydoras_loretoensis_1		GU210325.1				GU210750.1	GU209475.1							GU209475.1																GU209905.1
Callichthyidae_Corydoras_loretoensis_2		GU210286.1				GU210711.1	GU209474.1							GU209474.1																GU209866.1
Callichthyidae_Corydoras_melanistius_1		GU210331.1				GU210756.1	GU209485.1							GU209485.1																GU209911.1
Callichthyidae_Corydoras_melanistius_2		GU210330.1				GU210755.1	GU209484.1							GU209484.1																GU209910.1
Callichthyidae_Corydoras_melanistius_3		GU210217.1				GU210642.1	GU209483.1							GU209483.1																GU209797.1
Callichthyidae_Corydoras_melanotaenia_1		GU210481.1				GU210906.1	GU209487.1							GU209487.1																GU210059.1
Callichthyidae_Corydoras_melanotaenia_2		GU210480.1				GU210905.1	GU209486.1							GU209486.1																GU210058.1
Callichthyidae_Corydoras_melini_1		GU210316.1				GU210741.1	GU209636.1							GU209636.1																GU209896.1
Callichthyidae_Corydoras_metae_2		GU210483.1				GU210907.1	GU209492.1							GU209492.1																GU210060.1
Callichthyidae_Corydoras_metae_3		GU210482.1				AY307303.1	GU209491.1							GU209491.1																AY307233.1
Callichthyidae_Corydoras_multimaculatus_1		GU210291.1				GU210716.1	GU209494.1							GU209494.1																GU209871.1
Callichthyidae_Corydoras_multiradiatus_1					MH411464.1	GU210582.1	GU209299.1							GU209299.1																GU209738.1
Callichthyidae_Corydoras_nanus_1		GU210271.1				GU210696.1	GU209496.1							GU209496.1																GU209851.1
Callichthyidae_Corydoras_nanus_2		GU210270.1				GU210695.1	GU209495.1							GU209495.1																GU209850.1
Callichthyidae_Corydoras_napoensis_1		GU210390.1				GU210815.1	GU209388.1							GU209388.1																GU209968.1
Callichthyidae_Corydoras_napoensis_2		GU210410.1				GU210835.1	GU209499.1							GU209499.1																GU209988.1
Callichthyidae_Corydoras_napoensis_3		GU210409.1				GU210834.1	GU209498.1							GU209498.1																GU209987.1
Callichthyidae_Corydoras_narcissus_1		GU210212.1				GU210637.1	GU209500.1							GU209500.1																GU209792.1
Callichthyidae_Corydoras_negro_1		GU210355.1				GU210780.1	GU209505.1							GU209505.1																GU209934.1
Callichthyidae_Corydoras_negro_2		GU210348.1				GU210773.1	GU209504.1							GU209504.1																GU209927.1
Callichthyidae_Corydoras_ornatus_1		GU210356.1				GU210781.1	GU209513.1							GU209513.1																GU209935.1
Callichthyidae_Corydoras_osteocarus_1		GU210323.1				GU210748.1	GU209515.1							GU209515.1																GU209903.1
Callichthyidae_Corydoras_osteocarus_2		GU210322.1				GU210747.1	GU209514.1							GU209514.1																GU209902.1
Callichthyidae_Corydoras_oxyrhynchus_1		GU210267.1				GU210692.1	GU209392.1							GU209392.1																GU209847.1
Callichthyidae_Corydoras_oxyrhynchus_2		GU210285.1				GU210710.1	GU209517.1							GU209517.1																GU209865.1
Callichthyidae_Corydoras_oxyrhynchus_3		GU210284.1				GU210709.1	GU209516.1							GU209516.1																GU209864.1
Callichthyidae_Corydoras_paleatus_3		GU210354.1				GU210779.1	GU209394.1							GU209394.1																GU209933.1
Callichthyidae_Corydoras_panda_3		GU210283.1				GU210708.1	GU209520.1							GU209520.1																GU209863.1
Callichthyidae_Corydoras_pantanalensis_1		GU210416.1				GU210841.1	GU209525.1							GU209525.1																GU209994.1
Callichthyidae_Corydoras_pantanalensis_2		GU210415.1				GU210840.1	GU209524.1							GU209524.1																GU209993.1
Callichthyidae_Corydoras_pantanalensis_3		GU210261.1				GU210686.1	GU209523.1							GU209523.1																GU209841.1
Callichthyidae_Corydoras_paragua_1		GU210358.1				GU210783.1	GU209526.1							GU209526.1																GU209937.1
Callichthyidae_Corydoras_pastazensis_1		GU210287.1				GU210712.1	GU209395.1							GU209395.1																GU209867.1
Callichthyidae_Corydoras_pastazensis_2		GU210293.1				GU210718.1	GU209512.1							GU209512.1																GU209873.1
Callichthyidae_Corydoras_pastazensis_3		GU210489.1				GU210914.1	GU209528.1							GU209528.1																GU210067.1
Callichthyidae_Corydoras_polystictus_1		GU210491.1				GU210916.1	GU209531.1							GU209531.1																GU210069.1
Callichthyidae_Corydoras_polystictus_2		GU210490.1				GU210915.1	GU209530.1							GU209530.1																GU210068.1
Callichthyidae_Corydoras_polystictus_3		GU210418.1				GU210843.1	GU209529.1							GU209529.1																GU209996.1
Callichthyidae_Corydoras_potaroensis_1		GU210494.1				GU210919.1	GU209624.1							GU209624.1																GU210072.1
Callichthyidae_Corydoras_potaroensis_2		GU210493.1				GU210918.1	GU209623.1							GU209623.1																GU210071.1
Callichthyidae_Corydoras_potaroensis_3		GU210492.1				GU210917.1	GU209622.1							GU209622.1																GU210070.1
Callichthyidae_Corydoras_pulcher_1		GU210540.1				GU210965.1	GU209574.1							GU209574.1																GU210115.1
Callichthyidae_Corydoras_pulcher_2		GU210497.1				GU210922.1	GU209534.1							GU209534.1																GU210075.1
Callichthyidae_Corydoras_pulcher_3		GU210495.1				GU210920.1	GU209533.1							GU209533.1																GU210073.1
Callichthyidae_Corydoras_punctatus_1		GU210334.1				GU210759.1	GU209469.1							GU209469.1																GU209914.1
Callichthyidae_Corydoras_punctatus_2		GU210276.1				GU210701.1	GU209537.1							GU209537.1																GU209856.1
Callichthyidae_Corydoras_reynoldsi_1		GU210318.1				GU210743.1	GU209545.1							GU209545.1																GU209898.1
Callichthyidae_Corydoras_robineae_1		GU210504.1				GU210929.1	GU209548.1							GU209548.1																GU210082.1
Callichthyidae_Corydoras_robineae_2		GU210503.1				GU210928.1	GU209547.1							GU209547.1																GU210081.1
Callichthyidae_Corydoras_robineae_3		GU210502.1				GU210927.1	GU209546.1							GU209546.1																GU210080.1
Callichthyidae_Corydoras_robustus_1		GU210155.1				GU210580.1	GU209549.1							GU209549.1																GU209736.1
Callichthyidae_Corydoras_schwartzi_1		GU210505.1				GU210930.1	GU209552.1							GU209552.1																GU210083.1
Callichthyidae_Corydoras_schwartzi_2		GU210422.1				GU210847.1	GU209551.1							GU209551.1																GU210000.1
Callichthyidae_Corydoras_schwartzi_3		GU210421.1				GU210846.1	GU209550.1							GU209550.1																GU209999.1
Callichthyidae_Corydoras_semiaquilus_1		GU210321.1				GU210746.1	GU209553.1							GU209553.1																GU209901.1
Callichthyidae_Corydoras_septentrionalis_1		GU210214.1				GU210639.1	GU209660.1							GU209660.1																GU209794.1
Callichthyidae_Corydoras_septentrionalis_2		GU210139.1				GU210564.1	GU209659.1							GU209659.1																GU209721.1
Callichthyidae_Corydoras_seussi_1		GU210508.1				GU210933.1	GU209560.1							GU209560.1																GU210086.1
Callichthyidae_Corydoras_seussi_2		GU210506.1				GU210931.1	GU209559.1							GU209559.1																GU210084.1
Callichthyidae_Corydoras_seussi_3		GU210423.1				GU210848.1	GU209558.1							GU209558.1																GU210001.1
Callichthyidae_Corydoras_similis_1		GU210509.1				GU210934.1	GU209563.1							GU209563.1																GU210087.1
Callichthyidae_Corydoras_similis_2		GU210425.1				GU210850.1	GU209562.1							GU209562.1																GU210003.1
Callichthyidae_Corydoras_similis_3		GU210424.1				GU210849.1	GU209561.1							GU209561.1																GU210002.1
Callichthyidae_Corydoras_sipaliwini_1		GU210224.1				GU210649.1	GU209398.1							GU209398.1																GU209804.1
Callichthyidae_Corydoras_sipaliwini_2		GU210242.1				GU210667.1	GU209568.1							GU209568.1																GU209822.1
Callichthyidae_Corydoras_sipaliwini_3		GU210241.1				GU210666.1	GU209567.1							GU209567.1																GU209821.1
Callichthyidae_Corydoras_sodalis_1		GU210429.1				GU210852.1	GU209571.1							GU209571.1																GU210007.1
Callichthyidae_Corydoras_sodalis_2		GU210427.1				GU210851.1	GU209570.1							GU209570.1																GU210005.1
Callichthyidae_Corydoras_sodalis_3		GU210426.1				AY307301.1	GU209569.1							GU209569.1																GU210004.1
Callichthyidae_Corydoras_solox_1		GU210252.1				GU210677.1	GU209573.1							GU209573.1																GU209832.1
Callichthyidae_Corydoras_solox_2		GU210251.1				GU210676.1	GU209572.1							GU209572.1																GU209831.1
Callichthyidae_Corydoras_spilurus_1		GU210367.1				GU210792.1	GU209652.1							GU209652.1																GU209946.1
Callichthyidae_Corydoras_splendens_1					MH411469.1	GU210973.1	GU209301.1							GU209301.1																GU210123.1
Callichthyidae_Corydoras_splendens_2					MH411468.1	GU210972.1	GU209300.1							GU209300.1																GU210122.1
Callichthyidae_Corydoras_stenocephalus_2		GU210279.1				GU210705.1	GU209555.1							GU209555.1																GU209859.1
Callichthyidae_Corydoras_sterbai_2		GU210523.1				GU210948.1	GU209661.1							GU209661.1																GU210098.1
Callichthyidae_Corydoras_treitlii_1		GU210527.1				GU210952.1	GU209665.1							GU209665.1																GU210102.1
Callichthyidae_Corydoras_treitlii_2		GU210526.1				GU210951.1	GU209664.1							GU209664.1																GU210101.1
Callichthyidae_Corydoras_treitlii_3		GU210525.1				GU210950.1	GU209663.1							GU209663.1																GU210100.1
Callichthyidae_Corydoras_undulatus_1		GU210441.1				GU210866.1	GU209672.1							GU209672.1																GU210019.1
Callichthyidae_Corydoras_vittatus_1		GU210536.1				GU210961.1	GU209679.1							GU209679.1																GU210111.1
Callichthyidae_Corydoras_vittatus_2		GU210535.1				GU210960.1	GU209678.1							GU209678.1																GU210110.1
Callichthyidae_Corydoras_vittatus_3		GU210534.1				GU210959.1	GU209677.1							GU209677.1																GU210109.1
Callichthyidae_Corydoras_zygatus_1		GU210538.1				GU210963.1	GU209683.1							GU209683.1																GU210113.1
Callichthyidae_Corydoras_zygatus_2		GU210537.1				GU210962.1	GU209682.1							GU209682.1																GU210112.1
Callichthyidae_Corydoras_zygatus_3		GU210347.1				GU210772.1	GU209681.1							GU209681.1																GU209926.1
Callichthyidae_Dianema_longibarbis_2					MG953610.1	GU210867.1	GU209684.1							GU209684.1																GU210020.1
Chalceidae_Chalceus_epakros_1	HQ289243.1					HQ171341.1	HQ289630.1				HQ289050.1				HQ289436.1
Chalceidae_Chalceus_erythrurus_1						AY787990.1	AY791379.1				JF801078.1				AY804053.1		AY790049.1
Chalceidae_Chalceus_erythrurus_2	HQ289201.1					HQ171297.1	HQ289586.1				HQ289007.1				HQ289394.1
Characidae_Acestrocephalus_sardina_1	HQ289274.1					HQ171373.1	HQ289660.1				HQ289081.1				HQ289467.1
Characidae_Acinocheirodon_melanogramma_1	KC196365.1					KC110735.1	KC189548.1				KC189588.1				KC196404.1
Characidae_Acinocheirodon_melanogramma_2	KC196364.1					KC110734.1	KC189547.1				KC189587.1				HQ289496.1
Characidae_Amazonspinther_dalmata_1	KC196345.1					KC110715.1	KC189528.1				KC189568.1				KC196385.1
Characidae_Aphyocharacidium_bolivianum_1	HQ289325.1					HQ171424.1	HQ289710.1				HQ289132.1				HQ289517.1
Characidae_Aphyocharax_anisitsi_1	JQ820049.1					JQ820095.1	JQ820081.1				JQ820067.1				JQ820040.1
Characidae_Aphyocharax_anisitsi_2	HQ289196					HQ171292	HQ289581				HQ289002				HQ289389
Characidae_Aphyocharax_nattereri_1	JQ820043.1					JQ820089.1	JQ820071.1				JQ820058.1				JQ820030.1
Characidae_Aphyocharax_pusillus_1	HQ289203					HQ171301	HQ289590				HQ289011				HQ289397
Characidae_Aphyocharax_rathbuni_1	JQ820052.1					JQ820094.1	JQ820080.1				JQ820063.1				JQ820032.1
Characidae_Aphyocheirodon_hemigrammus_1	KC196366.1					KC110736.1	KC189549.1				KC189589.1				HQ289506.1
Characidae_Astyanax_baileyi_1	HQ289321					HQ171420	HQ289706				HQ289128				HQ289513
Characidae_Astyanax_boliviensis_1	HQ289254					HQ171352	HQ289641				HQ289061				HQ289447
Characidae_Astyanax_caballeroi_1	HQ289320					HQ171419	HQ289705				HQ289127				HQ289512
Characidae_Astyanax_jordani_1	HQ289229					HQ171327	HQ289616				HQ289036				HQ289423
Characidae_Bario_steindachneri_1	HQ289221					HQ171319	HQ289608				HQ289028				HQ289415
Characidae_Brachychalcinus_copei_1	HQ289334.1					HQ171435.1	HQ289720.1				HQ289143.1				HQ289527.1
Characidae_Bryconamericus_exodon_2	HQ289281					HQ171380	HQ289667				HQ289088				HQ289474
Characidae_Bryconamericus_lethostigmus_2	HQ289273.1	KF209668.1			KF210247.1	HQ171372.1					KF210541.1
Characidae_Bryconamericus_lethostigmus_3	HQ289273					HQ171372	HQ289659				HQ289080				HQ289466
Characidae_Bryconamericus_maromba_1	HQ289276					HQ171375	HQ289662				HQ289083				HQ289469
Characidae_Bryconamericus_microcephalus_1	KF210819.1	KF209428.1			KF210067.1	KF209749.1					KF210318.1
Characidae_Bryconamericus_pachacuti_1	KF210821.1	KF209429.1			MH003013.1	KF209750.1					KF210319.1
Characidae_Bryconella_pallidifrons_1	HQ289231					HQ171329	HQ289618				HQ289038				HQ289425
Characidae_Ceratobranchia_delotaenia_1	HQ289183					HQ171278	HQ289567				HQ288988				HQ289375
Characidae_Charax_leticiae_1	HQ289151					HQ171244	HQ289535				HQ288954				HQ289342
Characidae_Charax_stenopterus_1	KF210895.1				KU288892.1	KF209864.1					KF210423.1				KF211130.1
Characidae_Charax_stenopterus_2	KF210894.1				KF210148.1	KF209863.1					KF210422.1				KF211129.1
Characidae_Cheirodon_australe_1	KC196354.1					KC110724.1	KC189537.1				KC189577.1				KC196394.1
Characidae_Cheirodon_australe_2	KC196353.1					KC110723.1	KC189536.1				KC189576.1				KC196393.1
Characidae_Cheirodon_ibicuhiensis_1	KF210897.1					KF209866.1	HQ289623.1				KF210425.1				KF211132.1
Characidae_Cheirodon_ibicuhiensis_2	HQ289236					HQ171334	HQ289623				HQ289043				HQ289430
Characidae_Cheirodon_interruptus_1	KC196356.1					KC110726.1	KC189539.1				KC189579.1				KC196396.1
Characidae_Cheirodon_interruptus_2	KC196355.1					KC110725.1	KC189538.1				KC189578.1				KC196395.1
Characidae_Cheirodon_kiliani_1	KC196352.1					KC110722.1	KC189535.1				KC189575.1				KC196392.1
Characidae_Cheirodon_kiliani_2	KC196351.1					KC110721.1	KC189534.1				KC189574.1				KC196391.1
Characidae_Cheirodon_kiliani_3	KC196350.1					KC110720.1	KC189533.1				KC189573.1				KC196390.1
Characidae_Compsura_gorgonae_1	KC196348.1					KC110718.1	KC189531.1				KC189571.1				KC196388.1
Characidae_Compsura_heterura_1	KC196382.1					KC110752.1	KC189565.1				KC189605.1				KC196418.1
Characidae_Compsura_heterura_2	KC196381.1					KC110751.1	KC189564.1				KC189604.1				KC196417.1
Characidae_Compsura_heterura_3	HQ289234					HQ171332	HQ289621				HQ289041				HQ289428
Characidae_Coptobrycon_bilineatus_1	HQ289271.1					HQ171370.1	HQ289657.1				HQ289078.1				HQ289464.1
Characidae_Corynopoma_riisei_3		KF209469.1			FJ749046.1	KF209792.1					KF210355.1								KF210633.1
Characidae_Creagrutus_barrigai_1		KF209479.1			KF210105.1	KF209802.1					KF210364.1								KF210639.1
Characidae_Creagrutus_barrigai_2		KF209478.1			KF210104.1	KF209801.1					KF210363.1								KF210638.1
Characidae_Creagrutus_beni_1	KF210858.1	KF209480.1			KF210106.1	KF209803.1					KF210365.1
Characidae_Creagrutus_flavescens_1	KF210853.1	KF209472.1			KF210100.1	KF209796.1					KF210358.1
Characidae_Creagrutus_melanzonus_1	KF210864.1	KF209492.1				KF209814.1					KF210375.1								KF210647.1
Characidae_Creagrutus_peruanus_1	HQ289184					HQ171279	HQ289568				HQ288989				HQ289376
Characidae_Creagrutus_seductus_2		KF209499.1			KF210117.1	KF209822.1					KF210382.1								KF210652.1
Characidae_Ctenobrycon_hauxwellianus_1	HQ289212.1					HQ171310.1	HQ289599.1				HQ289020.1				HQ289406.1
Characidae_Cynopotamus_venezuelae_1	HQ289261.1					HQ171359.1	HQ289648.1				HQ289068.1				HQ289454.1
Characidae_Deuterodon_iguape_1	HQ289267					HQ171366	HQ289653				HQ289074				HQ289460
Characidae_Diapoma_alburnum_1	KF210874.1					KF209831.1	HQ289622.1				KF210390.1								KF210659.1
Characidae_Diapoma_alburnum_2	HQ289235					HQ171333	HQ289622				HQ289042				HQ289429
Characidae_Eretmobrycon_bayano_1	KF210889.1	KF209533.1			MG936913.1	KF209856.1													KF210673.1
Characidae_Eretmobrycon_brevirostris_1	KF210791.1	KF209393.1			KF210042.1	KF209716.1					KF210293.1
Characidae_Eretmobrycon_terrabensis_2	KF210845.1	KF209456.1				KF209779.1					KF210343.1								KF210623.1
Characidae_Eretmobrycon_terrabensis_3	KF210844.1	KF209455.1				KF209778.1					KF210342.1								KF210622.1
Characidae_Exodon_paradoxus_1	HQ289208.1					HQ171306.1	HQ289595.1				HQ289016.1				HQ289402.1
Characidae_Gephyrocharax_atracaudatus_2	KF210907.1	KF209551.1			MG936930.1	KF209878.1													KF210690.1
Characidae_Gephyrocharax_atracaudatus_3	KF210906.1	KF209550.1			MG936929.1	KF209877.1													KF210689.1
Characidae_Gephyrocharax_chocoensis_2	KF210911.1	KF209555.1			MG936935.1	KF209882.1													KF210692.1
Characidae_Gephyrocharax_intermedius_1	KF210914.1	KF209558.1			MG936939.1	KF209885.1													KF210694.1
Characidae_Gephyrocharax_valencia_1	KF210918.1	KF209563.1				KF209891.1					KF210440.1								KF210697.1
Characidae_Glandulocauda_melanopleura_2	HQ289222					HQ171320	HQ289609				HQ289029				HQ289416
Characidae_Gymnocorymbus_ternetzi_1	HQ289191					HQ171287	HQ289576				HQ288997				HQ289384
Characidae_Hemibrycon_brevispini_2	KF210925.1	KF209575.1			KF210164.1	KF209903.1					KF210451.1
Characidae_Hemibrycon_cristiani_1	KF210799.1	KF209402.1			KF210051.1	KF209726.1													KF210582.1
Characidae_Hemibrycon_helleri_1		KF209585.1			KF210173.1	KF209912.1					KF210461.1								KF210714.1
Characidae_Hemibrycon_huambonicus_1		KF209588.1			KF210176.1	KF209915.1					KF210464.1								KF210717.1
Characidae_Hemibrycon_huambonicus_2		KF209587.1			KF210175.1	KF209914.1					KF210463.1								KF210716.1
Characidae_Hemibrycon_huambonicus_3		KF209586.1			KF210174.1	KF209913.1					KF210462.1								KF210715.1
Characidae_Hemibrycon_jabonero_2		KF209592.1			KF210179.1	KF209919.1					KF210467.1								KF210720.1
Characidae_Hemibrycon_jelskii_2		KF209594.1			KF210181.1	KF209921.1					KF210469.1								KF210722.1
Characidae_Hemibrycon_loisae_1	KF210818.1	KF209425.1			KF210065.1						KF210317.1								KF210598.1
Characidae_Hemibrycon_taeniurus_3	HQ289270					HQ171369	HQ289656				HQ289077				HQ289463
Characidae_Hemigrammus_marginatus_1	HQ289259					HQ171357	HQ289646				HQ289066				HQ289452
Characidae_Hemigrammus_ulreyi_1	HQ289295.1					HQ171394.1	HQ289681.1				HQ289102.1				HQ289487.1
Characidae_Hemigrammus_ulreyi_2	HQ289295					HQ171394	HQ289681				HQ289102				HQ289470
Characidae_Heterocheirodon_yatai_1	HQ289232					HQ171330	HQ289619				HQ289039				HQ289426
Characidae_Hyphessobrycon_eques_2	KF210900.1	KF209544.1			GU701409.1	FJ749017.1													KF210683.1
Characidae_Hyphessobrycon_eques_3	HQ289296					HQ171395	HQ289682				HQ289103				HQ289488
Characidae_Hyphessobrycon_megalopterus_1	HQ289298.1				KU568880.1	HQ171397.1	HQ289684.1				HQ289105.1
Characidae_Hyphessobrycon_megalopterus_2	HQ289298					HQ171397	HQ289684				HQ289105				HQ289490
Characidae_Hyphessobrycon_reticulatus_1	HQ289335					HQ171436	HQ289721				HQ289144				HQ289487
Characidae_Inpaichthys_kerri_1	HQ289228					HQ171326	HQ289615				HQ289035				HQ289422
Characidae_Jupiaba_anteroides_1	HQ289282					HQ171381	HQ289668				HQ289089				HQ289475
Characidae_Knodus_heteresthes_1	KF210943.1	KF209613.1				KF209938.1					KF210486.1								KF210735.1
Characidae_Knodus_heteresthes_2	KF210942.1	KF209612.1				KF209937.1					KF210485.1								KF210734.1
Characidae_Knodus_moenkhausii_1	KF210946.1	KF209618.1				KF209944.1					KF210492.1								KF210737.1
Characidae_Knodus_smithi_1	KF210955.1	KF209629.1				KF209955.1					KF210503.1								KF210744.1
Characidae_Knodus_smithi_2	KF210954.1	KF209628.1				KF209954.1					KF210501.1								KF210743.1
Characidae_Kolpotocheirodon_theloura_1	HQ289238					HQ171336	HQ289625				HQ289045				HQ289432
Characidae_Leptagoniates_steindachneri_1	HQ289213					HQ171311	HQ289600				HQ289021				HQ289407
Characidae_Lophiobrycon_weitzmani_3	HQ289312					HQ171411	HQ289698				HQ289119				HQ289504
Characidae_Macropsobrycon_uruguayanae_1	HQ289257					HQ171355	HQ289644				HQ289064				HQ289450
Characidae_Macropsobrycon_xinguensis_1	KC196384.1					KC110754.1	KC189567.1				KC189607.1				KC196420.1
Characidae_Microschemobrycon_casiquiare_1	HQ289310.1					HQ171409.1	HQ289696.1				HQ289117.1				HQ289502.1
Characidae_Mimagoniates_inequalis_3	HQ289186					HQ171282	HQ289571				HQ288992				HQ289379
Characidae_Moenkhausia_agnesae_1	KC196445.1					KC110711.1	KC189498.1				KC189524.1				KC196470.1
Characidae_Moenkhausia_celibela_1	KC196444.1					KC110710.1	KC189497.1				KC189523.1				KC196469.1
Characidae_Moenkhausia_collettii_1	KC196427.1					KC110694.1	KC189482.1				KC189506.1				KC196452.1
Characidae_Moenkhausia_comma_1	KC196433.1					KT277889.1	KC189487.1				KC189512.1				KC196458.1
Characidae_Moenkhausia_copei_1	KC196422.1					KT277881.1	KC189477.1				KC189501.1				KC196447.1
Characidae_Moenkhausia_cosmops_1	KC196438.1					KC110705.1	KC189492.1				KC189517.1				KC196463.1
Characidae_Moenkhausia_cotinho_1	KC196426.1					KT277935.1	KC189481.1				KC189505.1				KC196451.1
Characidae_Moenkhausia_dichroura_1	KC196431.1					KC110698.1	KC189485.1				KC189510.1				KC196456.1
Characidae_Moenkhausia_hemigrammoides_1	KC196435.1					KC110702.1	KC189489.1				KC189514.1				KC196460.1
Characidae_Moenkhausia_xinguensis_1	HQ289255.1					HQ171353.1	HQ289642.1				HQ289062.1				HQ289448.1
Characidae_Nanocheirodon_insignis_1	HQ289251					HQ171349	HQ289638				HQ289058				HQ289444
Characidae_Nematobrycon_palmeri_2	HQ289268					HQ171367	HQ289654				HQ289075				HQ289461
Characidae_Nematocharax_varii_2	MG063128.1					MG063092.1	MG063080.1				MG063116.1							MG063152.1
Characidae_Odontostilbe_ecuadorensis_1	KC196379.1					KC110749.1	KC189562.1				KC189602.1				KC196415.1
Characidae_Odontostilbe_fugitiva_1	KC196376.1					KC110746.1	KC189559.1				KC189599.1				KC196412.1
Characidae_Odontostilbe_fugitiva_2	HQ289204					HQ171302	HQ289591				HQ289012				HQ289398
Characidae_Odontostilbe_paraguayensis_1	KC196380.1					KC110750.1	KC189563.1				KC189603.1				KC196416.1
Characidae_Odontostilbe_pulchra_1	KC196378.1					KC110748.1	KC189561.1				KC189601.1				KC196414.1
Characidae_Odontostilbe_splendida_1	KC196377.1					KC110747.1	KC189560.1				KC189600.1				KC196413.1
Characidae_Oligosarcus_hepsetus_1	HQ289166.1				HM065010.1		HQ289550.1				HQ288969.1				HQ289357.1
Characidae_Oligosarcus_paranensis_2	HQ289199					HQ171295	HQ289584				HQ289005				HQ289392
Characidae_Orthospinus_franciscensis_1	HQ289305.1					HQ171404.1	HQ289691.1				HQ289112.1				HQ289497.1
Characidae_Paracheirodon_axelrodi_1	KF210905.1					KF209876.1	HQ289611.1				KF210433.1				KF211134.1
Characidae_Paracheirodon_axelrodi_2	HQ289224					HQ171322	HQ289611				HQ289031				HQ289418
Characidae_Paragoniates_alburnus_1	HQ289326					HQ171426	HQ289712				HQ289134				HQ289519
Characidae_Parecbasis_cyclolepis_1	HQ289323.1					HQ171422.1	HQ289708.1				HQ289130.1				HQ289515.1
Characidae_Phenacogaster_calverti_2	HQ289249					HQ171347	HQ289636				HQ289056				HQ289442
Characidae_Phenagoniates_macrolepis_1	HQ289292					HQ171391	HQ289678				HQ289099				HQ289484
Characidae_Piabarchus_analis_1	HQ289313					HQ171412	HQ289699				HQ289120				HQ289505
Characidae_Piabina_argentea_1	KF210981.1					KF210001.1	GU908172.1				KF210545.1								KF210769.1
Characidae_Piabina_argentea_2	HQ289187					HQ171283	HQ289572				HQ288993				HQ289380
Characidae_Planaltina_myersi_1		MG755607.1			HM404909.1	KY671261.1	KY671264.1				KY671266.1
Characidae_Poptella_paraguayensis_1	HQ289190.1					HQ171286.1	HQ289575.1				HQ288996.1				HQ289383.1
Characidae_Prionobrama_paraguayensis_1	JQ820046.1					HQ171272.1	HQ289561.1				HQ288982.1				HQ289369.1
Characidae_Prionobrama_paraguayensis_2	HQ289179.1					HQ171273.1	JQ820072.1				HQ288983.1				HQ289370.1
Characidae_Probolodus_heterostomus_1	HQ289258					HQ171356	HQ289645				HQ289065				HQ289451
Characidae_Prodontocharax_melanotus_1	HQ289146					HQ171239	HQ289530				HQ288949				HQ289337
Characidae_Protocheirodon_pi_1	JQ820041.1					JQ820099.1	JQ820085.1				JQ820056.1				JQ820026.1
Characidae_Psellogrammus_kennedyi_2	HQ289266					HQ171365	HQ289652				HQ289073				HQ289459
Characidae_Pseudocheirodon_arnoldi_1	HQ289329					HQ171430	HQ289715				HQ289138				HQ289522
Characidae_Pseudocheirodon_terrabae_1	KC196347.1					KC110717.1	KC189530.1				KC189570.1				KC196387.1
Characidae_Pseudocorynopoma_doriae_1	KF210986.1	KF209682.1			KF210261.1	KF210013.1					KF210553.1
Characidae_Pseudocorynopoma_doriae_2	KF210985.1	KF209681.1			KF210260.1	KF210012.1					KF210552.1
Characidae_Rachoviscus_crassiceps_1	HQ289272.1					HQ171371.1	HQ289658.1				HQ289079.1				HQ289465.1
Characidae_Rachoviscus_crassiceps_2		FJ748929.1			HM562858.1	HM562750.1									FJ749107.1			HM562775.1
Characidae_Roeboexodon_guyanensis_1	HQ289247.1					HQ171345.1	HQ289634.1				HQ289054.1				HQ289440.1
Characidae_Roeboides_guatemalensis_1	HQ289174.1				MG937239.1	HQ171267.1					HQ288977.1				HQ289364.1
Characidae_Saccoderma_melanostigma_1	HQ289250					HQ171348	HQ289637				HQ289057				HQ289443
Characidae_Serrapinnus_calliurus_1	HQ289195					HQ171291	HQ289580				HQ289001				HQ289388
Characidae_Serrapinnus_heterodon_1	KC196370.1					KC110740.1	KC189553.1				KC189593.1				KC196406.1
Characidae_Serrapinnus_heterodon_2	HQ289304					HQ171403	HQ289690				HQ289111				HQ289496
Characidae_Serrapinnus_kriegi_1	KC196374.1					KC110744.1	KC189557.1				KC189597.1				KC196410.1
Characidae_Serrapinnus_notomelas_1	KC196373.1					KC110743.1	KC189556.1				KC189596.1				KC196409.1
Characidae_Serrapinnus_notomelas_2	KC196372.1					KC110742.1	KC189555.1				KC189595.1				KC196408.1
Characidae_Serrapinnus_notomelas_3	KC196371.1					KC110741.1	KC189554.1				KC189594.1				KC196407.1
Characidae_Serrapinnus_piaba_1	HQ289317					HQ171416	HQ289703				HQ289124				HQ289509
Characidae_Spintherobolus_ankoseion_1	HQ289294					HQ171331	HQ289620				HQ289040				HQ289427
Characidae_Spintherobolus_broccae_1	HQ289233					HQ171294	HQ289583				HQ289004				HQ289391
Characidae_Spintherobolus_leptoura_1	HQ289198					HQ171393	HQ289680				HQ289101				HQ289486
Characidae_Stethaprion_crenatum_1	HQ289207					HQ171305	HQ289594				HQ289015				HQ289401
Characidae_Stygichthys_typhlops_1	HQ289308					HQ171407	HQ289694				HQ289115				HQ289500
Characidae_Tetragonopterus_anostomus_1	KT895145.1				JQ289325.1	KT880471.1	KT895105.1				KT895125.1
Characidae_Tetragonopterus_anostomus_2	KT895144.1				JQ289324.1	KT880470.1	KT895104.1				KT895124.1
Characidae_Tetragonopterus_argenteus_1	KT895149.1				HM070388.1	HQ171289.1	KT895109.1				KT895129.1
Characidae_Tetragonopterus_argenteus_2	KT895148.1				HM070387.1	GQ368221.1	HQ289578.1				KT895128.1
Characidae_Tetragonopterus_argenteus_3	HQ289193.1				HM070386.1	FJ944735.1	GQ339548.1				HQ288999.1
Characidae_Tetragonopterus_carvalhoi_1	KT895152.1				HM070391.1	KT880478.1	KT895111.1				KT895131.1
Characidae_Thayeria_obliqua_1	HQ289246					HQ171344	HQ289633				HQ289053				HQ289439
Characidae_Tyttocharax_madeirae_1	HQ289269					HQ171368	HQ289655				HQ289076				HQ289462
Characidae_Xenurobrycon_coracoralinae_1	KF210991.1	KF209692.1			KF210271.1	KF210024.1													KF210778.1
Characidae_Xenurobrycon_heterodon_2	KF210992.1	KF209694.1			KF210273.1	KF210026.1					KF210564.1
Characidae_Xenurobrycon_polyancistrus_1	KF210995.1	KF209697.1			KF210276.1	KF210029.1					KF210567.1
Characidae_Xenurobrycon_polyancistrus_2	KF210994.1	KF209696.1			KF210275.1	KF210028.1					KF210566.1
Characidae_Xenurobrycon_pteropus_1	HQ289324					HQ171423	HQ289709				HQ289131				HQ289516
Chilodontidae_Caenotropus_labyrinthicus_2	KF569057.1				KF568971.1		KF569014.1				KF569143.1				KF569100.1
Chilodontidae_Caenotropus_maculosus_1	KF562487.1				KF562409.1	KF562381.1	KF562439.1				KF562464.1
Chilodontidae_Caenotropus_maculosus_2	KF562488.1				KF562410.1	KF562382.1	KF562440.1				KF562465.1
Chilodontidae_Caenotropus_mestomorgmatos_1	KF562492.1				KF562414.1	KF562386.1	KF562444.1				KF562468.1
Chilodontidae_Caenotropus_mestomorgmatos_2	KF562491.1				KF562413.1	KF562385.1	KF562443.1				KF562467.1
Chilodontidae_Chilodus_gracilis_1	KF562496.1				KF562419.1	KF562392.1	KF562449.1				KF562470.1
Chilodontidae_Chilodus_gracilis_2	KF562497.1				KF562420.1	KF562393.1	KF562450.1				KF562471.1
Chilodontidae_Chilodus_gracilis_3	KF562498.1				KF562421.1	KF562394.1	KF562451.1				KF562472.1
Chilodontidae_Chilodus_punctatus_1	KF562500.1				KF562423.1	KF562396.1	KF562453.1				KF562474.1
Chilodontidae_Chilodus_zunevei_1	KF585020.1				KF585012.1	KF585009.1	KF585015.1				KF585018.1
Cichlidae_Acaronia_nassa_2					MH931591.1	AY263835.1	EF432937.1		AF113076.1															EF432989.1
Cichlidae_Aequidens_michaeli_1				MF175430.1	MH931538.1				AF113078.1																		MF175532.1	MF078376.1
Cichlidae_Aequidens_potaroensis_1	EU706364.1					GU737171.1	GU736964.1								GU736831.1									GU736735.1
Cichlidae_Aequidens_tetramerus_2	EU706373.1					EF432893.1	EF432929.1								GU736829.1									EF432985.1
Cichlidae_Amatitlania_siquia_1				MF175380.1	KJ820797.1		KM036042.1																				MF175482.1	MF078422.1
Cichlidae_Amphilophus_macracanthus_2	EF362591.1			HQ427648.1			AY324019.1																	EU620422.1			HQ427556.1
Cichlidae_Andinoacara_coeruleopunctatus_2					MG936658.1	EF432905.1	KJ127394.1									JX677794.1								EF432997.1
Cichlidae_Apistogramma_hoignei_1						GU737123.1	GU736927.1								AY566746.1									GU736689.1				JX576477.1
Cichlidae_Apistogrammoides_pucallpaensis_1					MH411560.1	GU737125.1									AY566735.1									GU736691.1					EU888073.1
Cichlidae_Chaetobranchopsis_orbicularis_1				MF175469.1	AY662780.1		AF370651.1																				MF175571.1		AY662927.1
Cichlidae_Chortiheros_wesseli_1	JX437626.1				GU817273.1	GU817228.1	AY843384.1																	JX437628.1
Cichlidae_Chuco_godmanni_1	EF362589.1				EU752008.1	GU817234.1	FJ668649.1																	GU736803.1
Cichlidae_Cichla_jariina_1							GU295675.1									GU295796.1															KF300484.1							JQ926946.1	JQ926975.1
Cichlidae_Cichla_kelberi_3					JN988796.1	DQ779580.1	GU295668.1		KT382938.1							GU295766.1
Cichlidae_Cichla_melaniae_1					MH931659.1											GU295754.1															KF300488.1							JQ926947.1	JQ926979.1
Cichlidae_Cichla_orinocensis_2							DQ841803.1									GU295771.1															KF300499.1							JQ926930.1	JQ926960.1
Cichlidae_Cichla_pinima_1							GU295683.1									GU295792.1															KF300506.1							JQ926943.1	JQ926982.1
Cichlidae_Cichla_piquiti_3					JN988800.1	DQ779579.1			KT382944.1							GU295764.1																							JQ926978.1
Cichlidae_Cleithracara_maronii_2	EU706394.1			KF557306.1		EU888045.1																		EF432993.1			KF556767.1
Cichlidae_Crenicichla_alta_1					AY263860.1	EF470882.1	EF470894.1		AY662854.1																				AY662930.1
Cichlidae_Crenicichla_cametana_1					MH931626.1	JF520126.1	JF519857.1	JF519991.1																JF520261.1
Cichlidae_Crenicichla_lacustris_1					GU702157.1	JF520154.1	JF519885.1	JF520018.1																JF520289.1
Cichlidae_Crenicichla_lacustris_2					GU702155.1	JF520153.1	JF519884.1	JF520017.1																JF520287.1
Cichlidae_Crenicichla_lacustris_3					GU702154.1	JF520152.1	JF519883.1	HM048873.1																JF520286.1
Cichlidae_Crenicichla_lenticulata_1						JF520157.1	JF519888.1	JF520022.1							GU736813.1									JF520291.1
Cichlidae_Crenicichla_lepidota_2					HM405095.1	JF520158.1	GQ199909.1	GQ328031.1																JF520295.1
Cichlidae_Crenicichla_lepidota_3					HM405094.1	AF285939.1	GQ199908.1	GQ328030.1																JF520294.1
Cichlidae_Crenicichla_reticulata_1						JF520227.1	JF519958.1	JF520092.1							GU736816.1									JF520359.1
Cichlidae_Crenicichla_vittata_1					KU288977.1	JF520248.1	JF519977.1	JF520112.1																JF520381.1
Cichlidae_Crenicichla_vittata_2					KU288884.1	JF520247.1	GQ199946.1	JF520111.1																JF520379.1
Cichlidae_Crenicichla_vittata_3					KU288863.1	JF520246.1	GQ199945.1	HM048875.1																JF520378.1
Cichlidae_Geophagus_brasiliensis_2					GU227650.1	EU888080.1	KT373984.1																	EU199082.1												AY443359.1
Cichlidae_Geophagus_surinamensis_1					KU568829.1	JF520125.1	JF519856.1								AY566741.1									JF520260.1
Cichlidae_Herichthys_bartoni_1				MF175389.1			AY324016.1																	MF625534.1			MF175491.1	MF078440.1
Cichlidae_Hypsophrys_nicaraguensis_2				MF175383.1		GU737234.1									GU736894.1												MF175485.1	MF078446.1
Cichlidae_Isthmoheros_tuyrensis_1					DQ119210.1	DQ119181.1	AY843375.1		DQ119239.1															DQ119268.1
Cichlidae_Kronoheros_umbrifer_1	GU595404.1				GU817263.1	GU817216.1	AY843350.1																	EF433021.1
Cichlidae_Laetacara_araguaiae_1	KP308106.1				MH931714.1	KP308122.1	KP308098.1																	KP308114.1
Cichlidae_Maskaheros_argenteus_1					GU817277.1	GU817232.1	KU854714.1		GU817304.1															HQ424203.1
Cichlidae_Maskaheros_regani_1	EF362580.1				GU817282.1	GU817237.1	FJ668651.1																	EF433013.1
Cichlidae_Nandopsis_haitiensis_2				HQ427653.1		DQ119184.1	AY843389.1																	DQ119271.1			HQ427561.1
Cichlidae_Oscura_heterospila_1					GU817280.1	GU817235.1	HQ424213.1		GU817306.1															HQ424208.1
Cichlidae_Parachromis_dovii_1				MF175379.1	MG496175.1		KU854526.1																				MF175481.1	MF078451.1
Cichlidae_Retroculus_lapidifer_1					MH931733.1						KX347743.1								KX347832.1								KX347699.1					KX347881.1
Cichlidae_Retroculus_xinguensis_2				KF557322.1	GU804853.1	AF049012.1	AF370641.1																				KF556783.1
Cichlidae_Satanoperca_lilith_1		GQ258751.1			MH931749.1											JQ675924.1																				JQ675968.1		JQ675840.1
Cichlidae_Tahuantinsuyoa_macantzatza_2					GU817294.1	EU888057.1	EF432915.1		GU376798.1															EF432983.1
Cichlidae_Thorichthys_meeki_3	EU706361.1			HQ427667.1	EU751976.1		HM193445.1																				HQ427575.1
Cichlidae_Tomocichla_asfraci_1					AY662786.1	AY662735.1	KU854858.1																	GU736798.1					AY662937.1
Cichlidae_Vieja_bifasciata_1				HQ427649.1	GU817278.1		KU854733.1																	GU736802.1									HQ427672.1
Cichlidae_Vieja_hartwegi_1				HQ427654.1			MG253054.1												HQ427608.1				HQ427608.1										HQ427677.1
Crenuchidae_Characidium_laterale_1	HQ289299					HQ171398	HQ289685				HQ289106				HQ289491
Crenuchidae_Characidium_vidali_1					MH667875.1	AY788003.1	KM229373.1										AY790062.1	AY817221.1
Crenuchidae_Crenuchus_spilurus_1	HQ289278					HQ171377	HQ289664				HQ289085				HQ289471
Crenuchidae_Poecilocharax_weitzmani_1	HQ289315					HQ171414	HQ289701				HQ289122				HQ289507
Ctenoluciidae_Boulengerella_maculata_1	HQ289209.1					HQ171307.1	HQ289596.1				HQ289017.1				HQ289403.1
Curimatidae_Curimata_roseni_2					MH537239.1	MH537114.1	MH537481.1				MH537590.1				MH542863.1
Curimatidae_Curimatella_dorsalis_2					MG911803.1	MH537117.1	MH537376.1				MH537500.1				MH542805.1
Curimatidae_Curimatella_dorsalis_3	HQ289194					HQ171290	HQ289579				HQ289000				HQ289387
Curimatidae_Curimatopsis_macrolepis_2	KX086940.1				KU519372.1	MH537128.1	KX086800.1								KX086977.1
Curimatidae_Cyphocharax_aspilos_1	MH542707.1				MH537254.1	MH537133.1	MH537394.1				MH537517.1
Curimatidae_Cyphocharax_boiadeiro_1	MH542682.1				MH537256.1	MH537134.1	MH537361.1				MH537486.1
Curimatidae_Cyphocharax_corumbae_1	MH542755.1				MH537257.1	MH537136.1	MH537445.1				MH537564.1
Curimatidae_Cyphocharax_gillii_1	MH542731.1				MH537262.1	MH537138.1	MH537421.1				MH537542.1
Curimatidae_Cyphocharax_helleri_1	MH542687.1				MH537266.1	MH537141.1	MH537365.1				MH537491.1
Curimatidae_Cyphocharax_magdalenae_1	MH542784.1				MG496127.1	MH537144.1	MH537472.1				MH537582.1
Curimatidae_Cyphocharax_magdalenae_2	MH542783.1				MF415786.1	MH537143.1	MH537471.1				MH537581.1
Curimatidae_Cyphocharax_mestomyllon_1					MH537271.1	MH537146.1	MH537441.1				MH537560.1				MH542842.1
Curimatidae_Cyphocharax_mestomyllon_2					MH537270.1	MH537145.1	MH537440.1				MH537559.1				MH542841.1
Curimatidae_Cyphocharax_microcephalus_1	MH542689.1				MH537272.1	MH537147.1	MH537366.1								MH542800.1
Curimatidae_Cyphocharax_modestus_1	MH542723.1				GU701807.1	MH537149.1	MH537416.1				MH537537.1
Curimatidae_Cyphocharax_nigripinnis_1	MH542716.1				MH537276.1	MH537152.1					MH537510.1				MH542808.1
Curimatidae_Cyphocharax_oenas_1	MH542744.1				MH537280.1	MH537156.1	MH537418.1				MH537539.1
Curimatidae_Cyphocharax_oenas_2	MH542743.1				MH537279.1	MH537155.1	MH537417.1				MH537538.1
Curimatidae_Cyphocharax_platanus_1	MH542767.1				KU289029.1	MH537157.1	MH537454.1				MH537572.1
Curimatidae_Cyphocharax_santacatarinae_1	MH542710.1				MH537288.1	MH537166.1	MH537399.1				MH537521.1
Curimatidae_Cyphocharax_spilurus_2	MH542758.1				MH537292.1	MH537170.1	MH537443.1				MH537562.1
Curimatidae_Cyphocharax_spilurus_3	MH542686.1				MH537291.1	MH537169.1	MH537364.1				MH537490.1
Curimatidae_Cyphocharax_vanderi_1	MH542701.1				GU701804.1	MH537174.1	MH537383.1				MH537506.1
Curimatidae_Cyphocharax_vanderi_2	MH542700.1				GU701802.1	MH537173.1	MH537382.1				MH537505.1
Curimatidae_Cyphocharax_voga_1	MH542754.1				JX111747.1	MH537176.1	MH537442.1				MH537561.1
Curimatidae_Cyphocharax_voga_2	MH542713.1				JX111746.1	MH537175.1	MH537378.1				MH537502.1
Curimatidae_Potamorhina_altamazonica_2	MH542776.1				MG911810.1	MH537177.1	MH537464.1				MN551037.1
Curimatidae_Potamorhina_altamazonica_3	HQ289168					HQ171261	HQ289552				HQ288971				HQ289359
Curimatidae_Potamorhina_latior_2	MH542702.1				MG911814.1	MH537180.1	MH537384.1				MH537555.1
Curimatidae_Potamorhina_squamoralevis_1	MH542699.1				MH537305.1	MH537183.1	MH537380.1				MH537504.1
Curimatidae_Potamorhina_squamoralevis_2	MH542698.1				MH537304.1	MH537182.1	MH537379.1				MH537503.1
Curimatidae_Psectrogaster_amazonica_2	KX086969.1				MG911817.1	KX087049.1	KX086802.1				KX086918.1
Curimatidae_Psectrogaster_ciliata_1	MH542697.1				MH537308.1	MH537186.1	MH537375.1				MH537499.1
Curimatidae_Psectrogaster_ciliata_2	MH542696.1				MH537307.1	MH537185.1	MH537374.1				MH537498.1
Curimatidae_Psectrogaster_curviventris_1	MH542760.1				MH537311.1	MH537188.1	MH537447.1				MH537567.1
Curimatidae_Pseudocurimata_lineopunctata_1	MH542787.1				MH537322.1	MH537198.1	MH537475.1				MH537585.1
Curimatidae_Pseudocurimata_lineopunctata_2	MH542785.1				MH537321.1	MH537197.1	MH537473.1				MH537583.1
Curimatidae_Steindachnerina_amazonica_1	MH542688.1				MH537327.1		MH537368.1				MH537492.1				MH542801.1
Curimatidae_Steindachnerina_argentea_1	MH542786.1				MH537328.1	MH537203.1	MH537474.1				MH537584.1
Curimatidae_Steindachnerina_bimaculata_1	MH542724.1				MH537329.1	MH537204.1	MH537405.1				MH537527.1
Curimatidae_Steindachnerina_elegans_2	MH542712.1				HM405102.1	MH537212.1	MH537401.1				MH537523.1
Curimatidae_Steindachnerina_hypostoma_2	MH542693.1					MH537218.1	MH537371.1				MH537495.1				MH542802.1
Curimatidae_Steindachnerina_insculpta_2					JN813065.1	MH537220.1	MH537377.1				MH537501.1				MH542806.1
Curimatidae_Steindachnerina_notonota_1	MH542692.1				MH537350.1	MH537224.1	MH537370.1				MH537494.1
Curimatidae_Steindachnerina_notonota_2	MH542691.1				KY348935.1	MH537223.1	MH537369.1				MH537493.1
Curimatidae_Steindachnerina_planiventris_1	MH542779.1				MH537355.1	MH537226.1	MH537466.1								MH542855.1
Cynodontidae_Cynodon_gibbus_1	HQ289148.1					HQ171241.1	HQ289532.1				HQ288951.1				HQ289339.1
Cynodontidae_Hydrolycus_scomberoides_1	HQ289176.1					HQ171269.1	HQ289558.1				HQ288979.1				HQ289366.1
Cyprinodontidae_Cualac_tessellatus_1					JQ935858.1	U05968.1	AY902051.1	AY902109.1																																	U06057.1
Cyprinodontidae_Cubanichthys_pengelleyi_1						U05971.1	KJ696796.1																				KJ696884.1								KJ696994.1		KJ697367.1
Cyprinodontidae_Cyprinodon_dearborni_1					KJ844724.1	KJ844788.1	AY902064.1	GQ181014.1																																	GQ181003.1
Cyprinodontidae_Orestias_agassii_1							JX092151.2	JX155693.1																			KJ696921.1								KJ697031.1		KC408046.1
Doradidae_Franciscodoras_marmoratus_1		MG755545.1			MF595240.1	MF595151.1				MF595470.1	MF595310.1
Doradidae_Nemadoras_humeralis_1					MF595251.1	KC555904.1				MF595476.1	MF595323.1				MF595400.1
Doradidae_Orinocodoras_eigenmanni_1		AY264082.1			MH286814.1	KC555918.1									MH286854.1																																	AY264212.1
Doradidae_Rhynchodoras_woodsi_1					MF595259.1	MF595170.1				MF595482.1	MF595330.1				MF595406.1
Doradidae_Trachydoras_steindachneri_1		AY264115.1			MF489363.1	AY264180.1					MF489525.1																																					AY264243.1
Eleotridae_Gobiomorus_dormitor_2	KF235454.1						AY722215.1	AY722345.1																													KF235528.1						AY722270.1
Eleotridae_Hemieleotris_latifasciata_1						KX095215.1	AY722246.1	AY722370.1																													KX095234.1						AY722310.1
Erythrinidae_Erythrinus_erythrinus_1	HQ289242.1				JN988857.1	HQ171340.1	HQ289629.1				HQ289049.1
Erythrinidae_Hoplias_microlepis_1	HQ289171.1				MG936996.1	HQ171264.1	HQ289555.1				HQ288974.1
Galaxiidae_Brachygalaxias_bullocki_1	AY430219.1						AF454834.1			JX190961.1	JX190436.1													JQ697836.1
Gasteropelecidae_Carnegiella_marthae_1	KC149894.1					GQ368212.1	GQ339527.1								GQ339522.1		GQ339568.1
Gasteropelecidae_Carnegiella_marthae_2	HQ289215.1					HQ171313.1	HQ289602.1				HQ289023.1				HQ289409.1
Gasteropelecidae_Carnegiella_marthae_3	HQ289216					HQ171313	HQ289602				HQ289023				HQ289409
Gasteropelecidae_Carnegiella_strigata_2	KC149895.1					GQ368211.1	GQ339528.1								GQ339523.1		GQ339569.1
Gasteropelecidae_Gasteropelecus_maculatus_1					MG936920.1	GQ368214.1	GQ339533.1								GQ339514.1		GQ339560.1
Gasteropelecidae_Gasteropelecus_sternicla_1	KC149897.1					GQ368215.1	GQ339544.1								GQ339520.1		GQ339566.1
Gasteropelecidae_Gasteropelecus_sternicla_2	HQ289206.1					HQ171304.1	HQ289593.1				HQ289014.1				HQ289400.1
Gasteropelecidae_Thoracocharax_stellatus_1	KC149900.1					GQ368206.1	GQ339540.1								GQ339518.1		GQ339564.1
Gasteropelecidae_Thoracocharax_stellatus_2	KC149898.1					GQ368205.1	GQ339536.1								GQ339517.1		GQ339563.1
Gobiidae_Ctenogobius_sagittula_1	KF486304.1				GU440296.1	AY914737.1	KF486465.1				KF486382.1
Gymnotidae_Gymnotus_pantanal_2					KR491603.1	KR260109.1	KR491712.1																	MG023068.1									KR491854.1
Hemiodontidae_Anodus_orinocensis_1	KF569055.1				KF568969.1		KF569012.1				KF569141.1				KF569098.1
Hemiodontidae_Anodus_orinocensis_2	HQ289161.1					HQ171254.1	HQ289545.1				HQ288964.1				HQ289352.1
Hemiodontidae_Argonectes_robertsi_1	HQ289156.1					HQ171249.1	HQ289540.1				HQ288959.1				HQ289347.1
Hemiodontidae_Bivibranchia_velox_1	HQ289253.1					HQ171351.1	HQ289640.1				HQ289060.1				HQ289446.1
Hemiodontidae_Hemiodus_immaculatus_1	HQ289153.1					HQ171246.1	HQ289537.1				HQ288956.1				HQ289344.1
Hypopomidae_Brachyhypopomus_beebei_1					KR491615.1	KR260125.1	KX766462.1																										KR491870.1				MN031462.1
Hypopomidae_Brachyhypopomus_brevirostris_1					KR491613.1	KR260123.1	KR491719.1																										KR491868.1				MN038185.1
Hypopomidae_Brachyhypopomus_draco_1					KT166892.1	KT166842.1	KX766489.1																										KR491869.1				MN031468.1
Hypopomidae_Brachyhypopomus_occidentalis_2	KJ135059.1				KJ000886.1		KR491720.1									AF040443.1																					KJ135079.1
Hypopomidae_Microsternarchus_bilineatus_1					KT166885.1	KT166837.1	KR491692.1																										KR491866.1				MN031527.1
Iguanodectidae_Bryconops_affinis_2	HQ289316					HQ171415	HQ289702				HQ289123				HQ289508
Iguanodectidae_Bryconops_caudomaculatus_1	KF210892.1				KF210145.1	KF209861.1					KF210420.1				KF211128.1
Iguanodectidae_Piabucus_melanostoma_1	HQ289240.1					HQ171338.1	HQ289627.1				HQ289047.1				HQ289434.1
incertae_sedis_Conorhynchos_conirostris_1	DQ492477.1	JX899737.1			HQ600815.1	JX899737.1									DQ492365.1
Loricariidae_Acanthicus_adonis_2						KP959839.1	KP960113.1				KP960485.1			KP960113.1	KP960345.1
Loricariidae_Acestridium_discus_1					KM104497.1	KM104413.1	KM104569.1							KM104569.1
Loricariidae_Ancistomus_feldbergae_1						KP959799.1	KP960139.1				KP960428.1			KP960139.1	KP960260.1
Loricariidae_Ancistomus_feldbergae_2						KP959798.1	KP960138.1				KP960426.1			KP960138.1	KP960251.1
Loricariidae_Ancistrus_clementinae_3						KP959769.1	MG800717.1				KP960380.1			MG800717.1	KP960223.1
Loricariidae_Ancistrus_leucostictus_1	KP959933.1					KP959871.1	KP960079.1							KP960079.1	KP960224.1
Loricariidae_Ancistrus_marcapatae_1						KP959873.1	MG800715.1				KP960385.1			MG800715.1	KP960226.1
Loricariidae_Ancistrus_multispinis_1		Y08279.1			MG825030.1	Y08327.1	KT988049.1							KT988049.1
Loricariidae_Andeancistrus_platycephalus_1						KP959824.1	KP960187.1				KP960431.1			KP960187.1	KP960318.1
Loricariidae_Avalithoxus_jantjae_1						KP959772.1	KP960088.1				KP960466.1			KP960088.1	KP960231.1
Loricariidae_Baryancistrus_chrysolomus_2						KT932808.1	KP960179.1				KP960510.1			KP960179.1																												KY945484.1
Loricariidae_Baryancistrus_xanthellus_2						KT932818.1	KP960180.1				KP960511.1			KP960180.1	KP960356.1
Loricariidae_Chaetostoma_carrioni_1						KP959835.1	KP960188.1				KP960434.1			KP960188.1	KP960303.1
Loricariidae_Chaetostoma_fischeri_3						KP959849.1	KP960197.1				KP960436.1			KP960197.1	KP960316.1
Loricariidae_Chaetostoma_lexa_1						KP959856.1	KP960198.1				KP960441.1			KP960198.1	KP960304.1
Loricariidae_Chaetostoma_lineopunctatum_2						KP959855.1	GU569901.1				KP960440.1			GU569901.1	KP960305.1
Loricariidae_Corumbataia_anosteos_1					KY711271.1	KY711257.1	KY711281.1							KY711281.1	GQ225456.1
Loricariidae_Corymbophanes_kaiei_1						KP959883.1	KP960087.1				KP960446.1			KP960087.1	KP960285.1
Loricariidae_Cteniloricaria_platystoma_1						MH490817.1	MH490829.1	MH490850.1						MH490829.1	MH490879.1
Loricariidae_Curculionichthys_insperatus_1					GU701748.1	KM104401.1	KM104562.1							KM104562.1	GQ225467.1
Loricariidae_Dekeyseria_picta_1						KP959878.1	KP960166.1				KP960388.1			KP960166.1	KP960286.1
Loricariidae_Farlowella_amazonum_1		KR477937.1				KR477937.1	DQ133779.1							DQ133779.1
Loricariidae_Farlowella_amazonum_2		KR477950.1			GU701894.1	KR477950.1	DQ119488.1							DQ119488.1
Loricariidae_Hemiancistrus_fuliginosus_1	GQ214583.1					KP959816.1	KP960121.1							KP960121.1	GQ225457.1
Loricariidae_Hemiancistrus_fuliginosus_2	KP959940.1					KP959816.1	KP960121.1							KP960121.1	GQ225457.1
Loricariidae_Hemiancistrus_guahiborum_1	KP959996.1					KP959862.1	KP960181.1				KP960502.1			KP960181.1
Loricariidae_Hemiancistrus_meizospilos_1	KP959941.1						KP960122.1				KP960395.1			KP960122.1	KP960313.1
Loricariidae_Hemipsilichthys_papillatus_2		FJ965459.1				FJ625808.1	FJ965534.1							FJ965534.1	GQ225462.1
Loricariidae_Hisonotus_depressicauda_1					KM104452.1	KM104369.1	KM104548.1							KM104548.1
Loricariidae_Hisonotus_leucofrenatus_1					GU701744.1	KM104334.1	KM104520.1							KM104520.1	GQ225471.1
Loricariidae_Hisonotus_leucophrys_1					JQ015390.1	KM104335.1	KM104521.1							KM104521.1
Loricariidae_Hisonotus_megaloplax_1					JQ015386.1	KM104352.1	KM104534.1							KM104534.1
Loricariidae_Hisonotus_notatus_1					JN998580.1	KM104330.1	KM104518.1							KM104518.1
Loricariidae_Hisonotus_notatus_2					JN998580.1	KM104330.1	KM104518.1							KM104518.1
Loricariidae_Hisonotus_paulinus_1					KM104451.1	KM104366.1	KM104545.1							KM104545.1
Loricariidae_Hisonotus_paulinus_2					KM104450.1	KM104365.1	KM104544.1							KM104544.1
Loricariidae_Hypancistrus_lunaorum_1						KP959794.1	KP960144.1				KP960423.1			KP960144.1	KP960275.1
Loricariidae_Hypancistrus_vandragti_1						KP959793.1	KP960141.1				KP960421.1			KP960141.1	KP960274.1
Loricariidae_Hypoptopoma_gulare_1	GQ214603.1				KM104495.1	KM104411.1									GQ225480.1
Loricariidae_Hypostomus_albopunctatus_2					GU701731.1	JX048637.1	KT932759.1							KT932759.1	GQ225485.1
Loricariidae_Hypostomus_cochliodon_1					HM376401.1	JX048644.1	KT932764.1							KT932764.1	GQ225487.1
Loricariidae_Hypostomus_ericae_1					MN854613.1	JX048655.1	KT932768.1							KT932768.1
Loricariidae_Hypostomus_goyazensis_1					MN854612.1	JX048636.1	KT932756.1							KT932756.1
Loricariidae_Hypostomus_iheringii_1					JN988942.1	JX048634.1	KT932757.1							KT932757.1
Loricariidae_Hypostomus_paulinus_1					GU701663.1	JX048630.1	KT988044.1							KT988044.1
Loricariidae_Hypostomus_plecostomoides_2					MN854517.1		DQ133768.1							DQ133768.1
Loricariidae_Hypostomus_strigaticeps_2					GU701668.1	JX048656.1	KT932758.1							KT932758.1																																			JX680321.1
Loricariidae_Hypostomus_topavae_1					MN854545.1	JX048638.1	KT932760.1							KT932760.1
Loricariidae_Isbrueckerichthys_calvus_1		FJ965474.1			FJ965503.1	FJ965489.1	FJ965529.1							FJ965529.1
Loricariidae_Kronichthys_heylandi_2		FJ965464.1					FJ965520.1							FJ965520.1	GQ225495.1
Loricariidae_Kronichthys_heylandi_3	GQ214616.1	FJ965464.1					FJ965520.1							FJ965520.1	GQ225495.1
Loricariidae_Kronichthys_lacerta_2	GQ214617.1	FJ965463.1					KR423926.1							KR423926.1	GQ225496.1
Loricariidae_Kronichthys_lacerta_3		FJ965463.1					KR423926.1							KR423926.1	GQ225496.1
Loricariidae_Lampiella_gibbosa_1	GQ214620.1				KM104501.1	KM104417.1									GQ225499.1
Loricariidae_Leporacanthicus_galaxias_1						KP959834.1	KP960109.1				KP960490.1			KP960109.1	KP960347.1
Loricariidae_Lithogenes_villosus_1						MH490818.1	MH490828.1				MH490839.1			MH490828.1	MH490878.1
Loricariidae_Lithoxancistrus_orinoco_1						KP959771.1	KP960115.1				KP960468.1			KP960115.1	KP960327.1
Loricariidae_Microlepidogaster_dimorpha_1	GQ214622.1				KM104457.1	KM104372.1									GQ225504.1
Loricariidae_Neoplecostomus_bandeirante_1		JN089858.1				JN089833.1	JN089784.1							JN089784.1
Loricariidae_Neoplecostomus_corumba_1		FJ965469.1				JX048613.1	FJ965513.1							FJ965513.1
Loricariidae_Neoplecostomus_espiritosantensis_2	GQ214627.1	FJ965485.1					FJ965512.1							FJ965512.1	GQ225509.1
Loricariidae_Neoplecostomus_espiritosantensis_3		FJ965485.1					FJ965512.1							FJ965512.1	GQ225509.1
Loricariidae_Otocinclus_flexilis_2					KM104502.1	KM104418.1	KM104572.1							KM104572.1
Loricariidae_Otocinclus_mariae_1					KM104507.1	KM104423.1	KM104574.1							KM104574.1
Loricariidae_Otocinclus_vestitus_1	GQ214637.1				GQ225412.1		DQ133749.1							DQ133749.1	GQ225519.1
Loricariidae_Panaqolus_albomaculatus_1						KP959777.1	KP960159.1				KP960417.1			KP960159.1	KP960256.1
Loricariidae_Panaqolus_gnomus_1						KP959781.1	KP960157.1				KP960406.1			KP960157.1	KP960257.1
Loricariidae_Panaqolus_maccus_1						KP959774.1	KP960158.1				KP960425.1			KP960158.1	KP960255.1
Loricariidae_Panaque_armbrusteri_1						KT932817.1	KP960173.1				KP960496.1			KP960173.1																												KY945479.1
Loricariidae_Panaque_cochliodon_1						KP959863.1	KP960170.1				KP960500.1			KP960170.1	KP960296.1
Loricariidae_Panaque_nigrolineatus_2					GQ225417.1	KP959864.1	KP960172.1							KP960172.1	GQ225531.1
Loricariidae_Paralithoxus_pallidimaculatus_2						KP959766.1	KP960073.1				KP960379.1			KP960073.1	KP960277.1
Loricariidae_Paralithoxus_planquettei_1	MH490876.1						MH490837.1	MH490864.1			MH490848.1			MH490837.1
Loricariidae_Paralithoxus_stocki_3						KP959767.1	KP960072.1				KP960378.1			KP960072.1	KP960278.1
Loricariidae_Pareiorhaphis_bahiana_1	GQ214645.1				MG496259.1		MG496258.1							MG496258.1	GQ225533.1
Loricariidae_Pareiorhina_brachyrhyncha_1					GU702269.1	KY711253.1	KY711279.1							KY711279.1	GQ225554.1
Loricariidae_Pareiorhina_carrancas_2		JN089854.1			GU701593.1	JN089829.1	JN089780.1							JN089780.1
Loricariidae_Pareiorhina_rudolphi_2		FJ965462.1			FJ434540.1	FJ434517.1	FJ965510.1							FJ965510.1
Loricariidae_Parotocinclus_prata_1					KM104442.1	KM104358.1	KM104537.1							KM104537.1
Loricariidae_Peckoltia_pankimpuju_1	KP959953.1					KP959790.1	KP960146.1							KP960146.1	KP960266.1
Loricariidae_Peckoltia_relictum_1						KP959779.1	KP960148.1				KP960407.1			KP960148.1	KP960262.1
Loricariidae_Peckoltichthys_bachi_1						KP959811.1	KP960134.1				KP960389.1			KP960134.1	KP960239.1
Loricariidae_Plesioptopoma_curvidens_1	GQ214581.1					KY711250.1	KY711275.1							KY711275.1	GQ225455.1
Loricariidae_Pseudancistrus_asurini_3						KT932804.1	KT932781.1				KP960473.1			KT932781.1	KP960334.1
Loricariidae_Pseudancistrus_yekuana_1						KP959770.1	KP960116.1				KP960481.1			KP960116.1	KP960350.1
Loricariidae_Pseudoqolus_koko_1					JF747003.1	KP959773.1	KP960137.1							KP960137.1	KP960249.1
Loricariidae_Pseudotocinclus_tietensis_1	GQ214679.1				JN089799	JN089823	JN089774
Loricariidae_Pseudotocinclus_tietensis_2	GQ214679.1				JN089799	JN089823	JN089774
Loricariidae_Pseudotocinclus_tietensis_3	GQ214679.1				JN089799	JN089823	JN089774
Loricariidae_Pseudotothyris_obtusa_1	GQ214680.1				KM104465.1	KM104380.1									GQ225571.1
Loricariidae_Pterygoplichthys_disjunctivus_1					AB773425.1	MN589891.1	HQ267780.1							HQ267780.1	KJ533301.1
Loricariidae_Pterygoplichthys_disjunctivus_2					AB773424.1	KJ533243.1	HQ267779.1							HQ267779.1	KJ533300.1
Loricariidae_Pterygoplichthys_etentaculatus_1		MG755618.1			HM405208.1	JX048663.1	KT932776.1							KT932776.1
Loricariidae_Pterygoplichthys_multiradiatus_1					KR491517.1	KR260099.1	KR491678.1							KR491678.1	DQ492331.1
Loricariidae_Pterygoplichthys_scrophus_1			MN991135.1		MN854555.1		DQ133772.1							DQ133772.1
Loricariidae_Rhinolekos_britskii_1					KM104459.1	KM104374.1	KM104551.1							KM104551.1
Loricariidae_Rhinolekos_britskii_2					KM104459.1	KM104374.1	KM104551.1							KM104551.1
Loricariidae_Scobinancistrus_aureatus_1						KP959802.1	KP960150.1				KP960420.1			KP960150.1	KP960309.1
Loricariidae_Scobinancistrus_pariolispos_2						KP959801.1	KP960151.1				KP960419.1			KP960151.1	KP960259.1
Loricariidae_Spectracanthicus_immaculatus_1						KP959804.1	KP960133.1				KP960430.1			KP960133.1	KP960250.1
Loricariidae_Spectracanthicus_zuanoni_1	KP959992.1					KT932809.1	KP960176.1				KP960508.1			KP960176.1
Loricariidae_Sturisomatichthys_festivus_1		KR477923.1				KR477923.1	DQ119467.1							DQ119467.1
Loricariidae_Transancistrus_santarosensis_1						KP959823.1	KP960186.1				KP960432.1			KP960186.1	KP960319.1
Mugilidae_Mugil_liza_1	KF375593.1				MH029375.1	JX000520.1	JX185262.1				KF375371.1
Nematogenyidae_Nematogenys_inermis_1										JX190942.1	KY858107.1				KY858182.1															AY307250.1					JX190270.1
Parodontidae_Apareiodon_affinis_2	HQ289230					HQ171328	HQ289617				HQ289037				HQ289424
Parodontidae_Parodon_nasus_2	HQ289328					HQ171429	HQ289714				HQ289137				HQ289521
Pimelodidae_Brachyplatystoma_filamentosum_2					MK874066						MK874141				MK874217																			MK874177	MK874105
Pimelodidae_Brachyplatystoma_vaillantii_2					MK874065						MK874140				MK874216																			MK874176	MK874104
Pimelodidae_Hypophthalmus_fimbriatus_1					MK874077.1						MK874153.1				MK874232.1																			MK874193.1	MK874117.1
Pimelodidae_Hypophthalmus_fimbriatus_2					MK874076.1						MK874152.1				MK874230.1																			MK874192.1	MK874116.1
Pimelodidae_Hypophthalmus_oremaculatus_1					MK874069.1						MK874144.1				MK874220.1																			MK874180.1	MK874109.1
Pimelodidae_Hypophthalmus_oremaculatus_2					MK874068.1						MK874143.1				MK874219.1																			MK874179.1	MK874107.1
Pimelodidae_Hypophthalmus_oremaculatus_3					MK874067.1						MK874142.1				MK874218.1																			MK874178.1	MK874106.1
Pimelodidae_Phractocephalus_hemioliopterus_1	DQ492476.1						DQ486763.1				MF489500.1				DQ492364.1	JF907183.1
Pimelodidae_Pimelodus_argenteus_1	JF898636.1	JF898711.1				JF898711.1	JF898557.1								JF898780.1
Pimelodidae_Pimelodus_coprophagus_1	JF898635.1	JF898710.1				JF898710.1	JF898556.1								JF898779.1
Poeciliidae_Phalloptychus_januarius_1	EF017428.1									KJ697520.1	KJ697147.1																								KJ697037.1				KJ697626.1
Poeciliidae_Poecilia_bifurca_1	GU179261.1									GU179218.1	GU179247.1																								GU179201.1				GU179156.1
Poeciliidae_Poecilia_branneri_1	GU179262.1									GU179219.1	GU179248.1																								GU179202.1				GU179157.1
Poeciliidae_Poecilia_butleri_3	KF276700.1						HQ677864.1	AF412167.1			KF276642.1																												KJ697627.1
Poeciliidae_Poecilia_caucana_2					JX968687.1		EF017540.1	JX968732.1								JX968640.1								KP761887.1
Poeciliidae_Poecilia_caymanensis_1		KX023974.1						KX024042.1		KJ697495.1	KX024178.1																												KJ697601.1
Poeciliidae_Poecilia_dominicensis_2	KP943192.1							KP943308.1			KP943214.1																								KP943255.1				KP943134.1
Poeciliidae_Poecilia_orri_3					JQ840648.1			JX968716.1								JX968603.1																			KJ697045.1				KJ697634.1
Poeciliidae_Poecilia_picta_2	GU179265.1									GU179222.1	GU179251.1																								GU179205.1				GU179160.1
Poeciliidae_Poecilia_reticulata_2					JN989141.1		KJ415682.1	AB257796.1								ES385206.1																							DQ874650.1
Poeciliidae_Poecilia_vivipara_3					KP761876.1		HQ677905.1	AF031387.1								KP761826.1								KP761926.1
Poeciliidae_Poeciliopsis_infans_1					MG028297.1	KR604709.1	MG028025.1	AF412183.1																													MG100624.1
Poeciliidae_Poeciliopsis_infans_2					MG028296.1	KR604708.1	MG028024.1	AF412182.1																													MG100623.1
Poeciliidae_Pseudopoecilia_festae_1	EF017440.1							AF412170.1		KJ697558.1	KJ697185.1																								KJ697075.1
Poeciliidae_Pseudoxiphophorus_anzuetoi_1						JQ612955.1	JQ612896.1									JQ613005.1								JQ613099.1																		JQ613050.1
Poeciliidae_Pseudoxiphophorus_anzuetoi_2						JQ612941.1	JQ612875.1									JQ612991.1								JQ613085.1																		JQ613036.1
Poeciliidae_Pseudoxiphophorus_cataractae_1						JQ612951.1	JQ612898.1									JQ613001.1								JQ613095.1																		JQ613046.1
Poeciliidae_Pseudoxiphophorus_cataractae_2						JQ612949.1	JQ612893.1									JQ612999.1								JQ613093.1																		JQ613044.1
Poeciliidae_Pseudoxiphophorus_diremptus_1						JQ612945.1	JQ612882.1									JQ612995.1								JQ613089.1																		JQ613040.1
Poeciliidae_Pseudoxiphophorus_diremptus_2						JQ612944.1	JQ612881.1									JQ612994.1								JQ613088.1																		JQ613039.1
Poeciliidae_Pseudoxiphophorus_litoperas_1						JQ612942.1	JQ612876.1									JQ612992.1								JQ613086.1																		JQ613037.1
Poeciliidae_Pseudoxiphophorus_litoperas_2						JQ612940.1	JQ612871.1									JQ612990.1								JQ613084.1																		JQ613035.1
Poeciliidae_Pseudoxiphophorus_obliquus_1						JQ612950.1	JQ612894.1									JQ613000.1								JQ613094.1																		JQ613045.1
Poeciliidae_Pseudoxiphophorus_obliquus_2						JQ612948.1	JQ612891.1									JQ612998.1								JQ613092.1																		JQ613043.1
Poeciliidae_Pseudoxiphophorus_tuxtlaensis_1						JQ612928.1	JQ612852.1									JQ612978.1								JQ613072.1																		JQ613025.1
Prochilodontidae_Ichthyoelephas_longirostris_1	KX086956.1					KX087044.1	KX086809.1				KX086870.1				KX086992.1
Prochilodontidae_Prochilodus_mariae_3	HQ129097.1				KX086755.1						HQ129021.1					HQ129746.1							HQ129059.1
Prochilodontidae_Semaprochilodus_kneri_3	HQ129083.1					KX087060.1	KX086845.1				HQ129007.1				KX087035.1
Prochilodontidae_Semaprochilodus_laticeps_3	HQ289152.1				KF562436.1	HQ171245.1	HQ289536.1				HQ288955.1
Prochilodontidae_Semaprochilodus_taeniurus_2					KX086750.1	KX087051.1	KX086854.1				KX086877.1				KX087025.1
Prochilodontidae_Semaprochilodus_taeniurus_3					FJ457765.1	KX087050.1	KX086853.1				KX086876.1				KX087024.1
Profundulidae_Tlaloc_hildebrandi_1							MK522829.1	KJ878779.1		MK523110.1	MK522965.1					KJ878694.1
Rhamphichthyidae_Gymnorhamphichthys_britskii_1					KT166883.1	KT166857.1	KT166931.1																										KR491877.1				MN031491.1
Rhamphichthyidae_Gymnorhamphichthys_hypostomus_1					MH411390.1	KT166855.1	KT166933.1																										KR491878.1				MN031493.1
Rhamphichthyidae_Gymnorhamphichthys_rondoni_2					KR491570.1	KR260136.1	KR491632.1																										KR491880.1				MN031494.1
Rhamphichthyidae_Gymnorhamphichthys_rondoni_3					KR491569.1	KR260135.1	KR491631.1																										KR491879.1				MN031492.1
Rhamphichthyidae_Hypopygus_lepturus_1					KR491575.1	KT166875.1	KR491679.1																										KR491871.1				MN031519.1
Rhamphichthyidae_Hypopygus_neblinae_1					KT166882.1	KT166876.1	KT166910.1																										KR491872.1				MN031521.1
Rhamphichthyidae_Rhamphichthys_apurensis_1					KR491619.1	KT166866.1	KT166919.1																										KR491885.1				MN031548.1
Rhamphichthyidae_Rhamphichthys_rostratus_1					KR491621.1	KR260141.1	KR491687.1																										KR491883.1				MN031551.1
Rhamphichthyidae_Steatogenys_duidae_1					KT166878.1	KT166862.1	KX766536.1																										KR491873.1				MN031553.1
Rhamphichthyidae_Steatogenys_elegans_3	KJ526593.1				KF533339.1	KR260129.1	KF533294.1									KJ526476.1
Rivulidae_Austrofundulus_leohoignei_1	KJ844669.1			KJ844836.1	KJ844717.1	KJ844780.1		AY850656.1
Rivulidae_Austrofundulus_limnaeus_1		AF092349.1					U73300.1	AF092416.1		KC702112.1																	KC701978.1
Rivulidae_Austrolebias_cheradophilus_2	KT946546.1					KT946178.1	KJ734157.1																				KT946311.1																		HQ452831.1
Rivulidae_Austrolebias_gymnoventris_2	KT946555.1					KT946183.1	KF027480.1																				KT946321.1																		HQ452833.1
Rivulidae_Austrolebias_melanoorus_2	MH594649.1	AF244423.1				KY033510.1																													KY093060.1										GQ152439.2
Rivulidae_Austrolebias_minuano_1	MH594636.1					MH594617.1	KJ475090.1																				MK296145.1								MH594691.1
Rivulidae_Austrolebias_periodicus_1	MH594676.1					MH594631.1	FJ826898.1																												MH594705.1										GQ152452.2
Rivulidae_Austrolebias_robustus_1	MH594642.1					MH594616.1	HQ149634.1																												MH594711.1										GQ152457.2
Rivulidae_Austrolebias_viarius_3	KT946585.1					KT946211.1	AF245456.1																				KT946351.1																		GQ152461.2
Rivulidae_Hypsolebias_flavicaudatus_1					HQ833492.1	KY033494.1				KY031597.1																	KY031569.1								KY093046.1
Rivulidae_Hypsolebias_hellneri_1	KJ844682.1			KJ844848.1	KY093021.1	KY033499.1																													KJ844634.1
Rivulidae_Hypsolebias_ocellatus_1					KY093023.1	KY033501.1				KY031598.1																	KY031570.1								KY093051.1
Serrasalmidae_Acnodon_normani_1				KC132373.1		U33612.1														KC132302.1	KC131628.1	KC131867.1
Serrasalmidae_Acnodon_oligacanthus_1				KC132374.1		EF601856.1														KC132356.1	KC131585.1	KC131864.1
Serrasalmidae_Catoprion_mento_3				KC132377.1		HQ171392.1														KC132303.1	KC131621.1	KC131898.1
Serrasalmidae_Colossoma_macropomum_3	HQ289245					HQ171343	HQ289632				HQ289052				HQ289438
Serrasalmidae_Metynnis_lippincottianus_1	HQ289265					HQ171364	HQ289651				HQ289072				HQ289458
Serrasalmidae_Mylesinus_paucisquamatus_2				KC132386.1		AF283927.1														KC132338.1	KC131578.1	KC131853.1
Serrasalmidae_Myloplus_rubripinnis_1	HQ289159					HQ171252	HQ289543				HQ288962				HQ289350
Serrasalmidae_Myloplus_schomburgkii_3				KC132390.1		KX087046.1									KX086979.1					KC132346.1		KC131863.1
Serrasalmidae_Mylossoma_duriventre_1	HQ289155					HQ171248	HQ289539				HQ288958				HQ289346
Serrasalmidae_Ossubtus_xinguense_1				KC132393.1		AF283930.1														KC132352.1	KC131582.1	KC131866.1
Serrasalmidae_Pristobrycon_striolatus_2				KC132403.1		EF543713.1														KC132335.1	KC131620.1	KC131897.1
Serrasalmidae_Pristobrycon_striolatus_3				KC132402.1		EF543712.1														KC132334.1	KC131619.1	KC131896.1
Serrasalmidae_Pygocentrus_cariba_1	HQ289163					HQ171256	HQ289547				HQ288966				HQ289354
Serrasalmidae_Pygocentrus_cariba_2	HQ289163.1				MG752527.1	HQ171256.1					HQ288966.1				HQ289354.1
Serrasalmidae_Pygocentrus_piraya_1				KC132400.1	HQ600844.1															KC132332.1	KC131615.1	KC131895.1
Serrasalmidae_Pygopristis_denticulata_1				KC132396.1		EF601850.1														KC132354.1	KC131624.1	KC131902.1
Serrasalmidae_Pygopristis_denticulata_2				KC132395.1		EF543716.1														KC132353.1	KC131623.1	KC131901.1
Serrasalmidae_Serrasalmus_altuvei_2				KC132405.1		EF601845.1														KC132313.1	KC131588.1	KC131871.1
Serrasalmidae_Serrasalmus_humeralis_1				KC132413.1																KC132329.1	KC131608.1	KC131886.1			KC131995.1
Serrasalmidae_Serrasalmus_humeralis_2				KC132412.1																KC132326.1	KC131607.1	KC131885.1			KC131994.1
Serrasalmidae_Serrasalmus_maculatus_1	HQ289189.1				JN989228.1	DQ384738.1					HQ288995.1				HQ289382.1
Serrasalmidae_Serrasalmus_medinai_2				KC132418.1		EF543704.1														KC132323.1	KC131605.1	KC131880.1
Sternopygidae_Eigenmannia_virescens_3					GU701791.1	KR260148.1	KF533297.1									GQ253040.1																	KR491889.1
Sternopygidae_Rhabdolichops_jegui_1					KR491583.1	KR260158.1	KR491737.1																										KR491898.1				MN031545.1
Sternopygidae_Sternopygus_xingu_1					KR491582.1	KR260161.1	KR491721.1																										KR491901.1				MN031588.1
Trichomycteridae_Bullockia_maldonadoi_1	DQ492434.1					KY807202.1					KY858081.1			FJ772228.1	KY858166.1
Trichomycteridae_Bullockia_maldonadoi_2	DQ492434.1				KY857926	KY807202					KY858081				KY858166
Trichomycteridae_Cambeva_cubataonis_2					KY858009	KY807288	KY858076				KY858161				KY858225
[truncated: 3,985 more rows]
[truncated: 2 more columns]
