# Supplementary material for: Time-calibrated phylogeny of neotropical freshwater fishes
Source: Front Bioinform. 2024 Dec 6;4:1433995. doi: 10.3389/fbinf.2024.1433995 (PMC11659281; doi:10.3389/fbinf.2024.1433995)
Supplement: Supplementary file 1 [file DataSheet1.zip › Supplementary Material/mtx/backbone.tre]

((Geotriidae_Geotria_australis_1,Mordaciidae_Mordacia_lapicida_1),((Carcharhinidae_Carcharhinus_leucas_1,(Pristidae_Pristis_pristis_1,(Potamotrygonidae_Potamotrygon_tatianae_1,Potamotrygonidae_Potamotrygon_yepezi_1,Potamotrygonidae_Potamotrygon_tigrina_2,Potamotrygonidae_Potamotrygon_tigrina_1,Potamotrygonidae_Potamotrygon_orbignyi_2,Potamotrygonidae_Potamotrygon_histrix_3,Potamotrygonidae_Potamotrygon_histrix_2,Potamotrygonidae_Potamotrygon_falkneri_2,Potamotrygonidae_Potamotrygon_constellata_1,Potamotrygonidae_Plesiotrygon_nana_1,Potamotrygonidae_Plesiotrygon_iwamae_3,Potamotrygonidae_Plesiotrygon_iwamae_2,Potamotrygonidae_Paratrygon_aiereba_3,Potamotrygonidae_Potamotrygon_histrix_1,Potamotrygonidae_Potamotrygon_orbignyi_1,Potamotrygonidae_Potamotrygon_motoro_2,Potamotrygonidae_Potamotrygon_motoro_1,Potamotrygonidae_Plesiotrygon_iwamae_1,Potamotrygonidae_Paratrygon_aiereba_2,Potamotrygonidae_Heliotrygon_gomesi_3,Potamotrygonidae_Heliotrygon_gomesi_2,Potamotrygonidae_Heliotrygon_gomesi_1,Potamotrygonidae_Potamotrygon_magdalenae_1,Potamotrygonidae_Potamotrygon_falkneri_1,Potamotrygonidae_Paratrygon_aiereba_1))),(Lepidosirenidae_Lepidosiren_paradoxa_1,(Lepisosteidae_Atractosteus_tristoechus_1,((Anguillidae_Anguilla_rostrata_1,Megalopidae_Megalops_atlanticus_1),(Arapaimidae_Arapaima_gigas_1,(Osteoglossidae_Osteoglossum_bicirrhosum_1,Osteoglossidae_Osteoglossum_ferreirai_1)),(((((((((Mugilidae_Mugil_liza_1,Mugilidae_Mugil_curema_1,Mugilidae_Joturus_pichardi_1),(Polycentridae_Polycentrus_schomburgkii_1,Polycentridae_Monocirrhus_polyacanthus_1),(Gobiesocidae_Gobiesox_cephalus_1,Gobiesocidae_Gobiesox_daedaleus_1,Gobiesocidae_Gobiesox_juradoensis_1),(Cichlidae_Crenicichla_saxatilis_1,Cichlidae_Gymnogeophagus_setequedas_2,Cichlidae_Laetacara_curviceps_3,Cichlidae_Krobia_guianensis_2,Cichlidae_Apistogramma_regani_1,Cichlidae_Cichla_pleiozona_3,Cichlidae_Cichla_intermedia_3,Cichlidae_Crenicichla_taikyra_1,Cichlidae_Amatitlania_nigrofasciata_2,Cichlidae_Amphilophus_alfari_2,Cichlidae_Amphilophus_chancho_1,Cichlidae_Apistogramma_cinilabra_2,Cichlidae_Apistogramma_nijsseni_2,Cichlidae_Australoheros_ykeregua_2,Cichlidae_Cichlasoma_paranaense_2,Cichlidae_Crenicichla_brasiliensis_2,Cichlidae_Crenicichla_iguassuensis_1,Cichlidae_Geophagus_itapicuruensis_2,Cichlidae_Geophagus_pellegrini_1,Cichlidae_Geophagus_santosi_2,Cichlidae_Herichthys_minckleyi_2,Cichlidae_Herichthys_steindachneri_2,Cichlidae_Parachromis_friedrichsthalii_2,Cichlidae_Symphysodon_tarzoo_2,Cichlidae_Teleocichla_gephyrogramma_1,Cichlidae_Thorichthys_affinis_1,Cichlidae_Caquetaia_myersi_2,Cichlidae_Nannacara_taenia_3,Cichlidae_Mikrogeophagus_altispinosus_3,Cichlidae_Mikrogeophagus_altispinosus_2,Cichlidae_Hoplarchus_psittacus_3,Cichlidae_Crenicichla_alta_2,Cichlidae_Cleithracara_maronii_3,Cichlidae_Kihnichthys_ufermanni_2,Cichlidae_Bujurquina_vittata_3,Cichlidae_Biotodoma_wavrini_2,Cichlidae_Chuco_godmanni_3,Cichlidae_Teleocichla_preta_3,Cichlidae_Teleocichla_preta_2,Cichlidae_Teleocichla_cinderella_3,Cichlidae_Teleocichla_cinderella_2,Cichlidae_Teleocichla_cinderella_1,Cichlidae_Teleocichla_gephyrogramma_2,Cichlidae_Retroculus_xinguensis_3,Cichlidae_Pterophyllum_altum_2,Cichlidae_Nandopsis_ramsdeni_3,Cichlidae_Mikrogeophagus_ramirezi_3,Cichlidae_Mesonauta_mirificus_2,Cichlidae_Mesonauta_egregius_3,Cichlidae_Isthmoheros_tuyrensis_3,Cichlidae_Hypselecara_temporalis_3,Cichlidae_Hypselecara_temporalis_2,Cichlidae_Heros_efasciatus_3,Cichlidae_Gymnogeophagus_meridionalis_3,Cichlidae_Geophagus_sveni_1,Cichlidae_Geophagus_surinamensis_3,Cichlidae_Geophagus_crassilabris_2,Cichlidae_Geophagus_crassilabris_1,Cichlidae_Geophagus_argyrostictus_2,Cichlidae_Geophagus_argyrostictus_1,Cichlidae_Geophagus_altifrons_3,Cichlidae_Geophagus_altifrons_2,Cichlidae_Geophagus_altifrons_1,Cichlidae_Crenicichla_percna_2,Cichlidae_Crenicichla_percna_1,Cichlidae_Crenicichla_johanna_1,Cichlidae_Crenicichla_jegui_2,Cichlidae_Crenicichla_jegui_1,Cichlidae_Crenicichla_haroldoi_1,Cichlidae_Crenicichla_cincta_1,Cichlidae_Crenicichla_cametana_2,Cichlidae_Crenicichla_britskii_3,Cichlidae_Crenicichla_britskii_2,Cichlidae_Crenicichla_britskii_1,Cichlidae_Crenicichla_inpa_1,Cichlidae_Crenicara_punctulata_3,Cichlidae_Cichlasoma_sanctifranciscense_2,Cichlidae_Cichlasoma_sanctifranciscense_1,Cichlidae_Cichlasoma_paranaense_1,Cichlidae_Cichlasoma_amazonarum_3,Cichlidae_Chaetobranchus_semifasciatus_1,Cichlidae_Chaetobranchus_flavescens_3,Cichlidae_Chaetobranchus_flavescens_2,Cichlidae_Biotodoma_cupido_3,Cichlidae_Australoheros_charrua_1,Cichlidae_Apistogrammoides_pucallpaensis_3,Cichlidae_Apistogramma_resticulosa_2,Cichlidae_Apistogramma_resticulosa_1,Cichlidae_Apistogramma_pulchra_1,Cichlidae_Apistogramma_playayacu_1,Cichlidae_Apistogramma_pertensis_1,Cichlidae_Apistogramma_panduro_3,Cichlidae_Apistogramma_panduro_2,Cichlidae_Apistogramma_norberti_1,Cichlidae_Apistogramma_martini_1,Cichlidae_Apistogramma_staecki_1,Cichlidae_Amatitlania_sajica_3,Cichlidae_Aequidens_pallidus_1,Cichlidae_Aequidens_michaeli_2,Cichlidae_Aequidens_epae_1,Cichlidae_Aequidens_mauesanus_1,Cichlidae_Uaru_fernandezyepezi_2,Cichlidae_Symphysodon_haraldi_2,Cichlidae_Symphysodon_haraldi_1,Cichlidae_Amphilophus_supercilius_1,Cichlidae_Amphilophus_globosus_1,Cichlidae_Amphilophus_chancho_2,Cichlidae_Amphilophus_flaveolus_1,Cichlidae_Amphilophus_amarillo_1,Cichlidae_Amphilophus_amarillo_2,Cichlidae_Wajpamheros_nourissati_3,Cichlidae_Wajpamheros_nourissati_2,Cichlidae_Vieja_zonata_1,Cichlidae_Vieja_hartwegi_3,Cichlidae_Vieja_hartwegi_2,Cichlidae_Vieja_guttulata_2,Cichlidae_Vieja_breidohri_1,Cichlidae_Tomocichla_asfraci_2,Cichlidae_Thorichthys_socolofi_1,Cichlidae_Thorichthys_pasionis_3,Cichlidae_Thorichthys_pasionis_2,Cichlidae_Thorichthys_callolepis_2,Cichlidae_Thorichthys_callolepis_1,Cichlidae_Chuco_microphthalmus_3,Cichlidae_Chuco_microphthalmus_2,Cichlidae_Oscura_heterospila_2,Cichlidae_Teleocichla_centrarchus_2,Cichlidae_Symphysodon_tarzoo_1,Cichlidae_Rheoheros_lentiginosus_3,Cichlidae_Rheoheros_coeruleus_2,Cichlidae_Paraneetroplus_omonti_1,Cichlidae_Paraneetroplus_nebulifer_1,Cichlidae_Paraneetroplus_gibbiceps_2,Cichlidae_Paraneetroplus_gibbiceps_1,Cichlidae_Nannacara_anomala_3,Cichlidae_Nandopsis_haitiensis_3,Cichlidae_Mesoheros_ornatus_2,Cichlidae_Mesoheros_ornatus_1,Cichlidae_Mesoheros_atromaculatus_3,Cichlidae_Mayaheros_beani_3,Cichlidae_Mayaheros_beani_2,Cichlidae_Maskaheros_regani_3,Cichlidae_Maskaheros_regani_2,Cichlidae_Maskaheros_argenteus_3,Cichlidae_Maskaheros_argenteus_2,Cichlidae_Heroina_isonycterina_2,Cichlidae_Herichthys_tepehua_3,Cichlidae_Herichthys_tamasopoensis_3,Cichlidae_Herichthys_pame_3,Cichlidae_Herichthys_pame_2,Cichlidae_Herichthys_deppii_3,Cichlidae_Herichthys_bartoni_3,Cichlidae_Gymnogeophagus_taroba_2,Cichlidae_Gymnogeophagus_taroba_1,Cichlidae_Gymnogeophagus_labiatus_2,Cichlidae_Gymnogeophagus_caaguazuensis_1,Cichlidae_Gymnogeophagus_australis_2,Cichlidae_Gymnogeophagus_australis_1,Cichlidae_Panamius_panamensis_3,Cichlidae_Cryptoheros_cutteri_2,Cichlidae_Cribroheros_rostratus_3,Cichlidae_Cribroheros_rhytisma_3,Cichlidae_Cribroheros_diquis_2,Cichlidae_Cribroheros_bussingi_3,Cichlidae_Cribroheros_altifrons_3,Cichlidae_Cribroheros_altifrons_2,Cichlidae_Crenicichla_semifasciata_2,Cichlidae_Crenicichla_scottii_3,Cichlidae_Crenicichla_scottii_2,Cichlidae_Crenicichla_punctata_3,Cichlidae_Crenicichla_notophthalmus_1,Cichlidae_Crenicichla_macrophthalma_2,Cichlidae_Crenicichla_geayi_3,Cichlidae_Crenicichla_empheres_1,Cichlidae_Crenicichla_compressiceps_2,Cichlidae_Crenicichla_compressiceps_1,Cichlidae_Crenicichla_celidochilus_3,Cichlidae_Isthmoheros_tuyrensis_2,Cichlidae_Amphilophus_trimaculatus_3,Cichlidae_Cichlasoma_taenia_1,Cichlidae_Cichlasoma_portalegrense_1,Cichlidae_Chiapaheros_grammodes_3,Cichlidae_Australoheros_ykeregua_1,Cichlidae_Australoheros_tembe_2,Cichlidae_Australoheros_tembe_1,Cichlidae_Australoheros_scitulus_3,Cichlidae_Australoheros_scitulus_2,Cichlidae_Australoheros_sanguineus_1,Cichlidae_Australoheros_robustus_3,Cichlidae_Australoheros_robustus_2,Cichlidae_Australoheros_robustus_1,Cichlidae_Australoheros_ribeirae_1,Cichlidae_Australoheros_perdi_1,Cichlidae_Australoheros_muriae_1,Cichlidae_Australoheros_mattosi_1,Cichlidae_Australoheros_macaensis_1,Cichlidae_Australoheros_macacuensis_1,Cichlidae_Australoheros_kaaygua_1,Cichlidae_Australoheros_ipatinguensis_2,Cichlidae_Australoheros_ipatinguensis_1,Cichlidae_Australoheros_forquilha_1,Cichlidae_Australoheros_facetus_3,Cichlidae_Australoheros_capixaba_1,Cichlidae_Australoheros_barbosae_1,Cichlidae_Australoheros_autrani_1,Cichlidae_Apistogramma_wolli_2,Cichlidae_Apistogramma_pantalone_1,Cichlidae_Apistogramma_luelingi_1,Cichlidae_Apistogramma_juruensis_1,Cichlidae_Apistogramma_allpahuayo_1,Cichlidae_Andinoacara_sapayensis_3,Cichlidae_Andinoacara_sapayensis_2,Cichlidae_Andinoacara_stalsbergi_2,Cichlidae_Amphilophus_istlanus_3,Cichlidae_Amphilophus_alfari_1,Cichlidae_Amatitlania_nanolutea_3,Cichlidae_Geophagus_brachybranchus_1,Cichlidae_Geophagus_harreri_2,Cichlidae_Geophagus_abalios_2,Cichlidae_Cichla_nigromaculata_1,Cichlidae_Crenicichla_zebrina_1,Cichlidae_Crenicichla_frenata_1,Cichlidae_Bujurquina_mariae_1,Cichlidae_Satanoperca_acuticeps_3,Cichlidae_Cichla_ocellaris_3,Cichlidae_Nannacara_aureocephalus_3,Cichlidae_Nannacara_aureocephalus_2,Cichlidae_Guianacara_owroewefi_1,Cichlidae_Geophagus_megasema_1,Cichlidae_Biotoecus_dicentrarchus_2,Cichlidae_Cichla_melaniae_3,Cichlidae_Biotodoma_cupido_2,Cichlidae_Apistogrammoides_pucallpaensis_2,Cichlidae_Amphilophus_lyonsi_3,Cichlidae_Acaronia_nassa_3,Cichlidae_Archocentrus_centrarchus_3,Cichlidae_Vieja_melanurus_3,Cichlidae_Vieja_maculicauda_3,Cichlidae_Vieja_maculicauda_2,Cichlidae_Vieja_guttulata_1,Cichlidae_Vieja_fenestrata_3,Cichlidae_Vieja_fenestrata_2,Cichlidae_Uaru_amphiacanthoides_3,Cichlidae_Talamancaheros_sieboldii_3,Cichlidae_Thorichthys_helleri_2,Cichlidae_Thorichthys_aureus_1,Cichlidae_Theraps_irregularis_3,Cichlidae_Rheoheros_lentiginosus_2,Cichlidae_Rheoheros_coeruleus_1,Cichlidae_Paraneetroplus_bulleri_3,Cichlidae_Paraneetroplus_bulleri_2,Cichlidae_Parachromis_managuensis_3,Cichlidae_Parachromis_managuensis_2,Cichlidae_Parachromis_dovii_3,Cichlidae_Ivanacara_adoketa_3,Cichlidae_Ivanacara_adoketa_2,Cichlidae_Mesoheros_festae_3,Cichlidae_Mesoheros_atromaculatus_2,Cichlidae_Mesoheros_atromaculatus_1,Cichlidae_Neetroplus_nematopus_3,Cichlidae_Herichthys_tepehua_2,Cichlidae_Herichthys_tepehua_1,Cichlidae_Herichthys_tamasopoensis_2,Cichlidae_Herichthys_steindachneri_1,Cichlidae_Herichthys_pame_1,Cichlidae_Herichthys_labridens_3,Cichlidae_Herichthys_deppii_2,Cichlidae_Herichthys_cyanoguttatus_3,Cichlidae_Herichthys_carpintis_3,Cichlidae_Herichthys_carpintis_2,Cichlidae_Herichthys_carpintis_1,Cichlidae_Herichthys_bartoni_2,Cichlidae_Gymnogeophagus_meridionalis_2,Cichlidae_Gymnogeophagus_meridionalis_1,Cichlidae_Gymnogeophagus_labiatus_1,Cichlidae_Geophagus_steindachneri_3,Cichlidae_Geophagus_santosi_1,Cichlidae_Geophagus_rufomarginatus_1,Cichlidae_Geophagus_obscurus_2,Cichlidae_Geophagus_obscurus_1,Cichlidae_Geophagus_multiocellus_3,Cichlidae_Geophagus_multiocellus_2,Cichlidae_Geophagus_multiocellus_1,Cichlidae_Geophagus_itapicuruensis_1,Cichlidae_Geophagus_iporangensis_2,Cichlidae_Geophagus_diamantinensis_3,Cichlidae_Geophagus_diamantinensis_2,Cichlidae_Geophagus_diamantinensis_1,Cichlidae_Panamius_panamensis_2,Cichlidae_Cryptoheros_chetumalensis_2,Cichlidae_Cribroheros_rostratus_2,Cichlidae_Cribroheros_robertsoni_3,Cichlidae_Cribroheros_robertsoni_2,Cichlidae_Cribroheros_rhytisma_2,Cichlidae_Cribroheros_longimanus_3,Cichlidae_Cribroheros_longimanus_2,Cichlidae_Cribroheros_diquis_1,Cichlidae_Cribroheros_bussingi_2,Cichlidae_Cribroheros_bussingi_1,Cichlidae_Cribroheros_altifrons_1,Cichlidae_Cribroheros_alfari_2,Cichlidae_Cribroheros_alfari_1,Cichlidae_Crenicichla_yaha_3,Cichlidae_Crenicichla_yaha_2,Cichlidae_Crenicichla_tuca_3,Cichlidae_Crenicichla_tuca_2,Cichlidae_Crenicichla_tuca_1,Cichlidae_Crenicichla_tapii_3,Cichlidae_Crenicichla_tapii_2,Cichlidae_Crenicichla_tapii_1,Cichlidae_Crenicichla_punctata_2,Cichlidae_Crenicichla_brasiliensis_1,Cichlidae_Cincelichthys_pearsei_2,Cichlidae_Mayaheros_urophthalmus_3,Cichlidae_Cichlasoma_orientale_3,Cichlidae_Cichlasoma_orientale_2,Cichlidae_Cichlasoma_orientale_1,Cichlidae_Cincelichthys_bocourti_2,Cichlidae_Cichla_mirianae_3,Cichlidae_Australoheros_facetus_2,Cichlidae_Astronotus_crassipinnis_1,Cichlidae_Rocio_spinosissima_1,Cichlidae_Herotilapia_multispinosa_3,Cichlidae_Herotilapia_multispinosa_2,Cichlidae_Apistogramma_wolli_1,Cichlidae_Apistogramma_rositae_1,Cichlidae_Apistogramma_paulmuelleri_1,Cichlidae_Apistogramma_nijsseni_1,Cichlidae_Apistogramma_moae_1,Cichlidae_Apistogramma_eunotus_2,Cichlidae_Apistogramma_eunotus_1,Cichlidae_Apistogramma_eremnopyge_1,Cichlidae_Apistogramma_cinilabra_1,Cichlidae_Apistogramma_caetei_3,Cichlidae_Apistogramma_caetei_2,Cichlidae_Apistogramma_cacatuoides_3,Cichlidae_Apistogramma_bitaeniata_3,Cichlidae_Apistogramma_bitaeniata_2,Cichlidae_Apistogramma_barlowi_1,Cichlidae_Apistogramma_baenschi_3,Cichlidae_Apistogramma_baenschi_2,Cichlidae_Apistogramma_baenschi_1,Cichlidae_Apistogramma_atahualpa_2,Cichlidae_Apistogramma_atahualpa_1,Cichlidae_Apistogramma_agassizii_3,Cichlidae_Apistogramma_agassizii_2,Cichlidae_Andinoacara_sapayensis_1,Cichlidae_Andinoacara_biseriatus_2,Cichlidae_Amphilophus_macracanthus_3,Cichlidae_Amphilophus_istlanus_2,Cichlidae_Amphilophus_calobrensis_3,Cichlidae_Amatitlania_septemfasciata_2,Cichlidae_Amatitlania_septemfasciata_1,Cichlidae_Amatitlania_nanolutea_2,Cichlidae_Amatitlania_coatepeque_2,Cichlidae_Amatitlania_coatepeque_1,Cichlidae_Mazarunia_pala_1,Cichlidae_Mazarunia_charadrica_1,Cichlidae_Ivanacara_bimaculata_1,Cichlidae_Guianacara_dacrya_1,Cichlidae_Apistogramma_steindachneri_1,Cichlidae_Taeniacara_candidi_2,Cichlidae_Chortiheros_wesseli_2,Cichlidae_Teleocichla_preta_1,Cichlidae_Tahuantinsuyoa_macantzatza_3,Cichlidae_Nandopsis_ramsdeni_2,Cichlidae_Mesonauta_egregius_2,Cichlidae_Crenicichla_acutirostris_1,Cichlidae_Crenicara_punctulata_2,Cichlidae_Caquetaia_spectabilis_3,Cichlidae_Amphilophus_zaliosus_1,Cichlidae_Amphilophus_sagittae_1,Cichlidae_Amphilophus_astorquii_1,Cichlidae_Vieja_melanurus_2,Cichlidae_Talamancaheros_sieboldii_2,Cichlidae_Chuco_microphthalmus_1,Cichlidae_Parachromis_dovii_2,Cichlidae_Nannacara_anomala_2,Cichlidae_Mesoheros_festae_2,Cichlidae_Laetacara_dorsigera_3,Cichlidae_Krobia_guianensis_1,Cichlidae_Hypselecara_coryphaenoides_2,Cichlidae_Heros_efasciatus_2,Cichlidae_Herichthys_tamasopoensis_1,Cichlidae_Herichthys_pantostictus_1,Cichlidae_Herichthys_labridens_2,Cichlidae_Herichthys_deppii_1,Cichlidae_Gymnogeophagus_gymnogenys_2,Cichlidae_Cribroheros_rostratus_1,Cichlidae_Cribroheros_longimanus_1,Cichlidae_Crenicichla_punctata_1,Cichlidae_Crenicichla_celidochilus_2,Cichlidae_Chiapaheros_grammodes_2,Cichlidae_Cichlasoma_araguaiense_1,Cichlidae_Cichlasoma_amazonarum_2,Cichlidae_Bujurquina_vittata_2,Cichlidae_Apistogramma_caetei_1,Cichlidae_Apistogramma_cacatuoides_2,Cichlidae_Andinoacara_coeruleopunctatus_3,Cichlidae_Aequidens_tetramerus_3,Cichlidae_Aequidens_potaroensis_2,Cichlidae_Acarichthys_heckelii_3,Cichlidae_Krobia_xinguensis_1,Cichlidae_Krobia_petitella_1,Cichlidae_Dicrossus_maculatus_1,Cichlidae_Satanoperca_mapiritensis_3,Cichlidae_Cichla_thyrorus_2,Cichlidae_Cichla_pleiozona_2,Cichlidae_Caquetaia_kraussii_3,Cichlidae_Pterophyllum_altum_1,Cichlidae_Mikrogeophagus_ramirezi_2,Cichlidae_Geophagus_proximus_1,Cichlidae_Apistogramma_panduro_1,Cichlidae_Amphilophus_xiloaensis_1,Cichlidae_Vieja_fenestrata_1,Cichlidae_Theraps_irregularis_2,Cichlidae_Chuco_godmanni_2,Cichlidae_Teleocichla_monogramma_1,Cichlidae_Rondonacara_hoehnei_2,Cichlidae_Rondonacara_hoehnei_1,Cichlidae_Rheoheros_lentiginosus_1,Cichlidae_Petenia_splendida_3,Cichlidae_Parachromis_friedrichsthalii_1,Cichlidae_Nannacara_taenia_2,Cichlidae_Nannacara_aureocephalus_1,Cichlidae_Ivanacara_adoketa_1,Cichlidae_Mayaheros_beani_1,Cichlidae_Laetacara_fulvipinnis_1,Cichlidae_Laetacara_flamannellus_1,Cichlidae_Laetacara_dorsigera_2,Cichlidae_Laetacara_curviceps_2,Cichlidae_Hypsophrys_nicaraguensis_3,Cichlidae_Neetroplus_nematopus_2,Cichlidae_Heros_severus_1,Cichlidae_Herichthys_minckleyi_1,Cichlidae_Herichthys_labridens_1,Cichlidae_Herichthys_cyanoguttatus_2,Cichlidae_Gymnogeophagus_gymnogenys_1,Cichlidae_Geophagus_surinamensis_2,Cichlidae_Geophagus_brasiliensis_3,Cichlidae_Panamius_panamensis_1,Cichlidae_Cryptoheros_chetumalensis_1,Cichlidae_Cribroheros_robertsoni_1,Cichlidae_Cribroheros_rhytisma_1,Cichlidae_Crenicichla_reticulata_3,Cichlidae_Crenicichla_lenticulata_2,Cichlidae_Crenicichla_wallacii_1,Cichlidae_Mayaheros_urophthalmus_2,Cichlidae_Cichlasoma_pusillum_1,Cichlidae_Chuco_intermedium_3,Cichlidae_Chuco_intermedium_2,Cichlidae_Kronoheros_umbrifer_2,Cichlidae_Caquetaia_spectabilis_2,Cichlidae_Bujurquina_syspilus_1,Cichlidae_Bujurquina_peregrinabunda_1,Cichlidae_Bujurquina_hophrys_1,Cichlidae_Bujurquina_apoparuana_1,Cichlidae_Australoheros_scitulus_1,Cichlidae_Archocentrus_centrarchus_2,Cichlidae_Apistogramma_bitaeniata_1,Cichlidae_Amphilophus_lyonsi_2,Cichlidae_Amphilophus_hogaboomorum_1,Cichlidae_Amphilophus_calobrensis_2,Cichlidae_Amatitlania_sajica_2,Cichlidae_Amatitlania_nanolutea_1,Cichlidae_Aequidens_tubicen_1,Cichlidae_Aequidens_patricki_1,Cichlidae_Aequidens_chimantanus_1,Cichlidae_Satanoperca_mapiritensis_2,Cichlidae_Satanoperca_leucosticta_3,Cichlidae_Satanoperca_acuticeps_2,Cichlidae_Retroculus_lapidifer_1,Cichlidae_Cichla_melaniae_2,Cichlidae_Astronotus_ocellatus_1,Cichlidae_Tomocichla_asfraci_1,Cichlidae_Thorichthys_pasionis_1,Cichlidae_Thorichthys_meeki_3,Cichlidae_Chortiheros_wesseli_1,Cichlidae_Oscura_heterospila_1,Cichlidae_Chuco_godmanni_1,Cichlidae_Retroculus_xinguensis_2,Cichlidae_Parachromis_dovii_1,Cichlidae_Nandopsis_haitiensis_2,Cichlidae_Mazarunia_mazarunii_1,Cichlidae_Maskaheros_regani_1,Cichlidae_Maskaheros_argenteus_1,Cichlidae_Laetacara_araguaiae_1,Cichlidae_Herichthys_bartoni_1,Cichlidae_Gymnogeophagus_rhabdotus_1,Cichlidae_Geophagus_grammepareius_1,Cichlidae_Geophagus_brasiliensis_2,Cichlidae_Crenicichla_ypo_3,Cichlidae_Crenicichla_ypo_2,Cichlidae_Crenicichla_ypo_1,Cichlidae_Crenicichla_tesay_1,Cichlidae_Crenicichla_tendybaguassu_1,Cichlidae_Crenicichla_semifasciata_1,Cichlidae_Crenicichla_scottii_1,Cichlidae_Crenicichla_multispinosa_1,Cichlidae_Crenicichla_missioneira_1,Cichlidae_Crenicichla_minuano_3,Cichlidae_Crenicichla_minuano_2,Cichlidae_Crenicichla_marmorata_1,Cichlidae_Crenicichla_mandelburgeri_3,Cichlidae_Crenicichla_mandelburgeri_2,Cichlidae_Crenicichla_macrophthalma_1,Cichlidae_Crenicichla_jupiaensis_1,Cichlidae_Crenicichla_igara_3,Cichlidae_Crenicichla_igara_2,Cichlidae_Crenicichla_igara_1,Cichlidae_Crenicichla_hu_3,Cichlidae_Crenicichla_hu_2,Cichlidae_Crenicichla_hu_1,Cichlidae_Crenicichla_gaucho_3,Cichlidae_Crenicichla_gaucho_2,Cichlidae_Crenicichla_gaucho_1,Cichlidae_Crenicichla_cyanonotus_1,Cichlidae_Crenicichla_celidochilus_1,Cichlidae_Crenicichla_alta_1,Cichlidae_Crenicichla_yaha_1,Cichlidae_Crenicichla_reticulata_2,Cichlidae_Crenicichla_regani_1,Cichlidae_Crenicichla_mandelburgeri_1,Cichlidae_Crenicichla_geayi_2,Cichlidae_Kihnichthys_ufermanni_1,Cichlidae_Isthmoheros_tuyrensis_1,Cichlidae_Cincelichthys_bocourti_1,Cichlidae_Cichla_intermedia_2,Cichlidae_Chaetobranchopsis_orbicularis_1,Cichlidae_Kronoheros_umbrifer_1,Cichlidae_Andinoacara_stalsbergi_1,Cichlidae_Amphilophus_macracanthus_2,Cichlidae_Amatitlania_siquia_1,Cichlidae_Acaronia_nassa_2,Cichlidae_Acarichthys_heckelii_2,Cichlidae_Satanoperca_daemon_3,Cichlidae_Cichla_pleiozona_1,Cichlidae_Cleithracara_maronii_2,Cichlidae_Satanoperca_lilith_3,Cichlidae_Apistogrammoides_pucallpaensis_1,Cichlidae_Apistogramma_linkei_1,Cichlidae_Aequidens_michaeli_1,Cichlidae_Wajpamheros_nourissati_1,Cichlidae_Vieja_melanurus_1,Cichlidae_Vieja_maculicauda_1,Cichlidae_Vieja_hartwegi_1,Cichlidae_Vieja_bifasciata_1,Cichlidae_Thorichthys_helleri_1,Cichlidae_Teleocichla_proselytus_1,Cichlidae_Tahuantinsuyoa_macantzatza_2,Cichlidae_Parachromis_managuensis_1,Cichlidae_Nandopsis_tetracanthus_3,Cichlidae_Hoplarchus_psittacus_2,Cichlidae_Geophagus_surinamensis_1,Cichlidae_Geophagus_steindachneri_2,Cichlidae_Crenicichla_vittata_3,Cichlidae_Crenicichla_vittata_2,Cichlidae_Crenicichla_vittata_1,Cichlidae_Crenicichla_lepidota_3,Cichlidae_Crenicichla_lepidota_2,Cichlidae_Crenicichla_lacustris_3,Cichlidae_Crenicichla_lacustris_2,Cichlidae_Crenicichla_lacustris_1,Cichlidae_Crenicichla_cametana_1,Cichlidae_Cichla_vazzoleri_1,Cichlidae_Cichla_thyrorus_1,Cichlidae_Cichla_temensis_3,Cichlidae_Cichlasoma_bimaculatum_1,Cichlidae_Cichla_orinocensis_3,Cichlidae_Cichla_ocellaris_2,Cichlidae_Cichla_mirianae_2,Cichlidae_Chuco_intermedium_1,Cichlidae_Chaetobranchus_flavescens_1,Cichlidae_Caquetaia_spectabilis_1,Cichlidae_Caquetaia_myersi_1,Cichlidae_Apistogramma_hoignei_1,Cichlidae_Apistogramma_cacatuoides_1,Cichlidae_Andinoacara_coeruleopunctatus_2,Cichlidae_Amphilophus_calobrensis_1,Cichlidae_Aequidens_tetramerus_2,Cichlidae_Aequidens_potaroensis_1,Cichlidae_Aequidens_metae_1,Cichlidae_Acaronia_vultuosa_1,Cichlidae_Satanoperca_pappaterra_3,Cichlidae_Hypsophrys_nicaraguensis_2,Cichlidae_Cichla_piquiti_3,Cichlidae_Cichla_melaniae_1,Cichlidae_Uaru_fernandezyepezi_1,Cichlidae_Tomocichla_tuba_1,Cichlidae_Tomocichla_tuba_2,Cichlidae_Symphysodon_aequifasciatus_1,Cichlidae_Satanoperca_acuticeps_1,Cichlidae_Rocio_octofasciata_3,Cichlidae_Petenia_splendida_2,Cichlidae_Nandopsis_ramsdeni_1,Cichlidae_Hypsophrys_nicaraguensis_1,Cichlidae_Heroina_isonycterina_1,Cichlidae_Geophagus_dicrozoster_1,Cichlidae_Crenicichla_reticulata_1,Cichlidae_Crenicichla_minuano_1,Cichlidae_Crenicichla_lenticulata_1,Cichlidae_Crenicichla_hadrostigma_1,Cichlidae_Amphilophus_trimaculatus_2,Cichlidae_Cichla_pinima_1,Cichlidae_Cichla_orinocensis_2,Cichlidae_Cichla_kelberi_3,Cichlidae_Cichla_jariina_1,Cichlidae_Bujurquina_vittata_1,Cichlidae_Australoheros_facetus_1,Cichlidae_Herotilapia_multispinosa_1,Cichlidae_Apistogramma_agassizii_1,Cichlidae_Andinoacara_latifrons_1,Cichlidae_Amatitlania_myrnae_1,Cichlidae_Dicrossus_filamentosus_1,Cichlidae_Satanoperca_daemon_2,Cichlidae_Satanoperca_leucosticta_2,Cichlidae_Satanoperca_pappaterra_2,Cichlidae_Satanoperca_lilith_2,Cichlidae_Crenicara_punctulata_1,Cichlidae_Trichromis_salvini_3,Cichlidae_Teleocichla_centrarchus_1,Cichlidae_Nannacara_anomala_1,Cichlidae_Gymnogeophagus_setequedas_1,Cichlidae_Guianacara_stergiosi_1,Cichlidae_Cryptoheros_spilurus_1,Cichlidae_Cryptoheros_cutteri_1,Cichlidae_Crenicichla_lugubris_1,Cichlidae_Crenicichla_geayi_1,Cichlidae_Cichlasoma_amazonarum_1,Cichlidae_Cichla_mirianae_1,Cichlidae_Bujurquina_zamorensis_1,Cichlidae_Biotodoma_wavrini_1,Cichlidae_Archocentrus_centrarchus_1,Cichlidae_Caquetaia_kraussii_2,Cichlidae_Satanoperca_lilith_1,Cichlidae_Uaru_amphiacanthoides_2,Cichlidae_Thorichthys_meeki_2,Cichlidae_Mesoheros_festae_1,Cichlidae_Neetroplus_nematopus_1,Cichlidae_Hypselecara_coryphaenoides_1,Cichlidae_Geophagus_taeniopareius_1,Cichlidae_Geophagus_harreri_1,Cichlidae_Geophagus_abalios_1,Cichlidae_Biotodoma_cupido_1,Cichlidae_Andinoacara_biseriatus_1,Cichlidae_Amphilophus_labiatus_1,Cichlidae_Biotoecus_opercularis_1,Cichlidae_Taeniacara_candidi_1,Cichlidae_Mikrogeophagus_altispinosus_1,Cichlidae_Cichlasoma_orinocense_1,Cichlidae_Cichla_ocellaris_1,Cichlidae_Cichla_kelberi_2,Cichlidae_Biotoecus_dicentrarchus_1,Cichlidae_Amatitlania_nigrofasciata_1,Cichlidae_Acarichthys_heckelii_1,Cichlidae_Pterophyllum_leopoldi_1,Cichlidae_Cichla_piquiti_2,Cichlidae_Nannacara_taenia_1,Cichlidae_Nandopsis_tetracanthus_2,Cichlidae_Laetacara_dorsigera_1,Cichlidae_Gymnogeophagus_balzanii_1,Cichlidae_Geophagus_iporangensis_1,Cichlidae_Crenicichla_lepidota_1,Cichlidae_Andinoacara_coeruleopunctatus_1,Cichlidae_Amphilophus_lyonsi_1,Cichlidae_Aequidens_diadema_1,Cichlidae_Acaronia_nassa_1,Cichlidae_Mesonauta_mirificus_1,Cichlidae_Thorichthys_maculipinnis_1,Cichlidae_Rocio_octofasciata_2,Cichlidae_Laetacara_thayeri_1,Cichlidae_Geophagus_brasiliensis_1,Cichlidae_Chiapaheros_grammodes_1,Cichlidae_Cichlasoma_boliviense_1,Cichlidae_Cichla_piquiti_1,Cichlidae_Aequidens_tetramerus_1,Cichlidae_Satanoperca_pappaterra_1,Cichlidae_Satanoperca_mapiritensis_1,Cichlidae_Pterophyllum_scalare_1,Cichlidae_Cincelichthys_pearsei_1,Cichlidae_Cichlasoma_dimerus_1,Cichlidae_Cichla_orinocensis_1,Cichlidae_Cichla_monoculus_3,Cichlidae_Cichla_intermedia_1,Cichlidae_Trichromis_salvini_2,Cichlidae_Paraneetroplus_bulleri_1,Cichlidae_Herichthys_cyanoguttatus_1,Cichlidae_Cichla_temensis_2,Cichlidae_Cichla_monoculus_2,Cichlidae_Cichla_monoculus_1,Cichlidae_Cichla_kelberi_1,Cichlidae_Amphilophus_istlanus_1,Cichlidae_Theraps_irregularis_1,Cichlidae_Tahuantinsuyoa_macantzatza_1,Cichlidae_Symphysodon_discus_1,Cichlidae_Satanoperca_leucosticta_1,Cichlidae_Satanoperca_daemon_1,Cichlidae_Laetacara_curviceps_1,Cichlidae_Geophagus_steindachneri_1,Cichlidae_Crenicichla_sveni_1,Cichlidae_Amatitlania_sajica_1,Cichlidae_Talamancaheros_sieboldii_1,Cichlidae_Retroculus_xinguensis_1,Cichlidae_Mesonauta_egregius_1,Cichlidae_Amphilophus_citrinellus_1,Cichlidae_Mikrogeophagus_ramirezi_1,Cichlidae_Mesonauta_insignis_1,Cichlidae_Mesonauta_festivus_1,Cichlidae_Hypselecara_temporalis_1,Cichlidae_Mayaheros_urophthalmus_1,Cichlidae_Andinoacara_pulcher_1,Cichlidae_Thorichthys_meeki_1,Cichlidae_Nandopsis_haitiensis_1,Cichlidae_Heros_efasciatus_1,Cichlidae_Amphilophus_macracanthus_1,Cichlidae_Uaru_amphiacanthoides_1,Cichlidae_Hoplarchus_psittacus_1,Cichlidae_Cleithracara_maronii_1,Cichlidae_Caquetaia_kraussii_1,Cichlidae_Petenia_splendida_1,Cichlidae_Amphilophus_trimaculatus_1,Cichlidae_Satanoperca_jurupari_1,Cichlidae_Nandopsis_tetracanthus_1,Cichlidae_Andinoacara_rivulatus_1,Cichlidae_Trichromis_salvini_1,Cichlidae_Rocio_octofasciata_1,Cichlidae_Cichla_temensis_1),(((Rivulidae_Rachovia_hummelincki_1,Rivulidae_Austrolebias_arachan_2,Rivulidae_Austrolebias_toba_1,Rivulidae_Kryptolebias_marmoratus_2,Rivulidae_Laimosemion_tecminae_2,Rivulidae_Maratecoara_formosa_2,Rivulidae_Nematolebias_whitei_2,Rivulidae_Millerichthys_robustus_1,Rivulidae_Maratecoara_lacortei_1,Rivulidae_Austrofundulus_guajira_1,Rivulidae_Kryptolebias_gracilis_1,Rivulidae_Kryptolebias_sepia_1,Rivulidae_Xenurolebias_pataxo_1,Rivulidae_Xenurolebias_cricarensis_1,Rivulidae_Spectrolebias_gracilis_1,Rivulidae_Notholebias_vermiculatus_1,Rivulidae_Hypsolebias_splendissimus_1,Rivulidae_Hypsolebias_faouri_1,Rivulidae_Hypsolebias_picturatus_1,Rivulidae_Hypsolebias_carlettoi_1,Rivulidae_Cynopoecilus_feltrini_1,Rivulidae_Campellolebias_dorsimaculatus_1,Rivulidae_Anablepsoides_waimacui_1,Rivulidae_Anablepsoides_urophthalmus_1,Rivulidae_Anablepsoides_stagnatus_1,Rivulidae_Anablepsoides_ornatus_2,Rivulidae_Anablepsoides_ornatus_1,Rivulidae_Anablepsoides_ophiomimus_1,Rivulidae_Anablepsoides_jucundus_1,Rivulidae_Anablepsoides_iridescens_1,Rivulidae_Anablepsoides_hartii_1,Rivulidae_Anablepsoides_deltaphilus_1,Rivulidae_Anablepsoides_micropus_1,Rivulidae_Cynolebias_itapicuruensis_1,Rivulidae_Renova_oscari_1,Rivulidae_Rachovia_maculipinnis_1,Rivulidae_Pterolebias_phasianus_1,Rivulidae_Moema_staecki_1,Rivulidae_Micromoema_xiphophora_1,Rivulidae_Gnatholebias_hoignei_1,Rivulidae_Moema_peruensis_1,Rivulidae_Cynodonichthys_montium_3,Rivulidae_Cynodonichthys_montium_2,Rivulidae_Cynodonichthys_montium_1,Rivulidae_Rivulus_cylindraceus_3,Rivulidae_Rivulus_cylindraceus_2,Rivulidae_Cynodonichthys_tenuis_3,Rivulidae_Cynodonichthys_godmani_3,Rivulidae_Cynodonichthys_godmani_2,Rivulidae_Cynodonichthys_godmani_1,Rivulidae_Cynodonichthys_fuscolineatus_1,Rivulidae_Hypsolebias_janaubensis_2,Rivulidae_Hypsolebias_guanambi_3,Rivulidae_Hypsolebias_guanambi_2,Rivulidae_Hypsolebias_flagellatus_3,Rivulidae_Hypsolebias_flagellatus_2,Rivulidae_Melanorivulus_zygonectes_1,Rivulidae_Melanorivulus_rutilicaudus_1,Rivulidae_Melanorivulus_punctatus_2,Rivulidae_Melanorivulus_kayapo_1,Rivulidae_Melanorivulus_jalapensis_1,Rivulidae_Melanorivulus_dapazi_1,Rivulidae_Melanorivulus_atlanticus_1,Rivulidae_Melanorivulus_apiamici_1,Rivulidae_Cynodonichthys_rubripunctatus_1,Rivulidae_Cynodonichthys_kuelpmanni_1,Rivulidae_Cynodonichthys_isthmensis_2,Rivulidae_Cynodonichthys_hildebrandi_3,Rivulidae_Cynodonichthys_hildebrandi_2,Rivulidae_Cynodonichthys_frommi_3,Rivulidae_Cynodonichthys_frommi_2,Rivulidae_Cynodonichthys_frommi_1,Rivulidae_Cynodonichthys_chucunaque_2,Rivulidae_Cynodonichthys_brunneus_2,Rivulidae_Cynodonichthys_birkhahni_3,Rivulidae_Cynodonichthys_birkhahni_2,Rivulidae_Cynopoecilus_nigrovittatus_3,Rivulidae_Cynopoecilus_nigrovittatus_2,Rivulidae_Cynopoecilus_melanotaenia_3,Rivulidae_Cynopoecilus_fulgens_3,Rivulidae_Cynopoecilus_fulgens_2,Rivulidae_Laimosemion_kirovskyi_1,Rivulidae_Laimosemion_geayi_3,Rivulidae_Laimosemion_geayi_2,Rivulidae_Laimosemion_xiphidius_1,Rivulidae_Neofundulus_paraguayensis_2,Rivulidae_Cynolebias_vazabarrisensis_3,Rivulidae_Cynolebias_vazabarrisensis_2,Rivulidae_Cynolebias_roseus_2,Rivulidae_Cynolebias_porosus_2,Rivulidae_Cynolebias_perforatus_3,Rivulidae_Cynolebias_perforatus_2,Rivulidae_Cynolebias_parietalis_3,Rivulidae_Cynolebias_parietalis_2,Rivulidae_Cynolebias_oticus_3,Rivulidae_Cynolebias_oticus_2,Rivulidae_Cynolebias_ochraceus_2,Rivulidae_Cynolebias_ochraceus_1,Rivulidae_Cynolebias_obscurus_2,Rivulidae_Cynolebias_gilbertoi_2,Rivulidae_Austrolebias_melanoorus_3,Rivulidae_Kryptolebias_ocellatus_1,Rivulidae_Simpsonichthys_santanae_1,Rivulidae_Trigonectes_balzanii_1,Rivulidae_Simpsonichthys_boitonei_1,Rivulidae_Plesiolebias_aruana_1,(Rivulidae_Pituna_compacta_1,Rivulidae_Pituna_poranga_1),Rivulidae_Ophthalmolebias_bokermanni_1,Rivulidae_Melanorivulus_pictus_1,Rivulidae_Maratecoara_formosa_1,Rivulidae_Notholebias_minimus_1,Rivulidae_Kryptolebias_caudomarginatus_1,Rivulidae_Atlantirivulus_haraldsiolii_1,Rivulidae_Austrolebias_wichi_3,Rivulidae_Austrolebias_wichi_2,Rivulidae_Austrolebias_robustus_3,Rivulidae_Austrolebias_robustus_2,Rivulidae_Austrolebias_pelotapes_3,Rivulidae_Austrolebias_pelotapes_2,Rivulidae_Austrolebias_pelotapes_1,Rivulidae_Austrolebias_nonoiuliensis_2,Rivulidae_Austrolebias_nachtigalli_3,Rivulidae_Austrolebias_nachtigalli_2,Rivulidae_Austrolebias_charrua_3,Rivulidae_Trigonectes_aplocheiloides_1,Rivulidae_Rachovia_pyropunctata_1,Rivulidae_Austrofundulus_leoni_1,Rivulidae_Simpsonichthys_parallelus_1,Rivulidae_Nematolebias_catimbau_1,Rivulidae_Hypsolebias_martinsi_1,Rivulidae_Cynolebias_rectiventer_1,Rivulidae_Campellolebias_chrysolineatus_1,Rivulidae_Hypsolebias_longignatus_1,Rivulidae_Hypsolebias_hellneri_2,Rivulidae_Melanorivulus_schuncki_1,Rivulidae_Melanorivulus_salmonicaudus_1,Rivulidae_Melanorivulus_rubroreticulatus_1,Rivulidae_Melanorivulus_planaltinus_1,Rivulidae_Melanorivulus_pindorama_1,Rivulidae_Melanorivulus_megaroni_1,Rivulidae_Melanorivulus_litteratus_1,Rivulidae_Melanorivulus_kayabi_1,Rivulidae_Melanorivulus_karaja_1,Rivulidae_Melanorivulus_egens_1,Rivulidae_Melanorivulus_crixas_1,Rivulidae_Cynodonichthys_weberi_1,Rivulidae_Cynodonichthys_uroflammeus_1,Rivulidae_Cynodonichthys_tenuis_2,Rivulidae_Cynodonichthys_isthmensis_1,Rivulidae_Cynodonichthys_hildebrandi_1,Rivulidae_Cynodonichthys_chucunaque_1,Rivulidae_Cynodonichthys_birkhahni_1,Rivulidae_Laimosemion_breviceps_1,Rivulidae_Laimosemion_rectocaudatum_2,Rivulidae_Laimosemion_paryagi_1,Rivulidae_Laimosemion_lyricauda_1,Rivulidae_Laimosemion_frenatum_1,Rivulidae_Laimosemion_agilae_1,Rivulidae_Kryptolebias_brasiliensis_1,Rivulidae_Cynolebias_porosus_1,Rivulidae_Cynolebias_parietalis_1,Rivulidae_Cynolebias_gilbertoi_1,Rivulidae_Hypsolebias_harmonicus_1,Rivulidae_Hypsolebias_guanambi_1,Rivulidae_Cynolebias_gibbus_1,Rivulidae_Rachovia_brevis_1,Rivulidae_Atlantirivulus_riograndensis_1,Rivulidae_Xenurolebias_myersi_1,Rivulidae_Xenurolebias_izecksohni_1,Rivulidae_Trigonectes_rubromarginatus_1,Rivulidae_Terranatos_dolichopterus_1,Rivulidae_Spectrolebias_semiocellatus_1,Rivulidae_Spectrolebias_costai_1,Rivulidae_Simpsonichthys_punctulatus_1,Rivulidae_Papiliolebias_bitteri_1,Rivulidae_Ophthalmolebias_rosaceus_1,Rivulidae_Notholebias_fractifasciatus_1,Rivulidae_Neofundulus_paraguayensis_1,Rivulidae_Nematolebias_papilliferus_1,Rivulidae_Llanolebias_stellifer_1,Rivulidae_Leptopanchax_citrinipinnis_1,Rivulidae_Leptopanchax_aureoguttatus_1,Rivulidae_Laimosemion_mahdiaense_1,Rivulidae_Laimosemion_gransabanae_1,Rivulidae_Hypsolebias_magnificus_1,Rivulidae_Hypsolebias_flammeus_1,Rivulidae_Gnatholebias_zonatus_1,Rivulidae_Cynodonichthys_magdalenae_1,Rivulidae_Campellolebias_brucei_2,Rivulidae_Campellolebias_brucei_1,Rivulidae_Atlantirivulus_santensis_1,Rivulidae_Austrolebias_pongondo_3,Rivulidae_Austrolebias_pongondo_2,Rivulidae_Austrolebias_pongondo_1,Rivulidae_Austrolebias_minuano_3,Rivulidae_Austrolebias_minuano_2,Rivulidae_Austrolebias_cheradophilus_3,Rivulidae_Austrolebias_adloffi_3,Rivulidae_Austrolebias_adloffi_2,Rivulidae_Moema_piriana_1,Rivulidae_Anablepsoides_amphoreus_1,Rivulidae_Anablepsoides_immaculatus_1,Rivulidae_Anablepsoides_igneus_1,Rivulidae_Laimosemion_tomasi_1,Rivulidae_Laimosemion_tecminae_1,Rivulidae_Laimosemion_rectocaudatum_1,Rivulidae_Hypsolebias_stellatus_1,Rivulidae_Hypsolebias_radiseriatus_1,Rivulidae_Hypsolebias_pterophyllus_1,Rivulidae_Hypsolebias_nudiorbitatus_1,Rivulidae_Hypsolebias_nitens_1,Rivulidae_Hypsolebias_janaubensis_1,Rivulidae_Hypsolebias_igneus_1,Rivulidae_Hypsolebias_gilbertobrasili_1,Rivulidae_Hypsolebias_fulminantis_1,Rivulidae_Hypsolebias_flagellatus_1,Rivulidae_Hypsolebias_coamazonicus_1,Rivulidae_Hypsolebias_adornatus_1,Rivulidae_Cynolebias_roseus_1,Rivulidae_Cynolebias_parnaibensis_1,Rivulidae_Cynolebias_oticus_1,Rivulidae_Cynolebias_obscurus_1,Rivulidae_Cynolebias_leptocephalus_1,Rivulidae_Kryptolebias_marmoratus_1,Rivulidae_Cynolebias_altus_1,Rivulidae_Austrolebias_varzeae_1,Rivulidae_Austrolebias_litzi_1,Rivulidae_Austrolebias_jaegari_1,Rivulidae_Austrolebias_ibicuiensis_1,Rivulidae_Austrolebias_bagual_1,Rivulidae_Austrolebias_araucarianus_1,Rivulidae_Pterolebias_longipinnis_1,Rivulidae_Melanorivulus_violaceus_1,Rivulidae_Hypsolebias_flavicaudatus_2,Rivulidae_Hypsolebias_antenori_1,Rivulidae_Cynopoecilus_notabilis_1,Rivulidae_Cynopoecilus_nigrovittatus_1,Rivulidae_Cynopoecilus_melanotaenia_2,Rivulidae_Cynopoecilus_fulgens_1,Rivulidae_Cynolebias_vazabarrisensis_1,Rivulidae_Cynolebias_perforatus_1,Rivulidae_Cynodonichthys_brunneus_1,Rivulidae_Austrolebias_wichi_1,Rivulidae_Austrolebias_nigrofasciatus_2,Rivulidae_Austrolebias_gymnoventris_3,Rivulidae_Austrolebias_cyaneus_1,Rivulidae_Austrolebias_charrua_2,Rivulidae_Atlantirivulus_luelingi_1,Rivulidae_Atlantirivulus_janeiroensis_1,Rivulidae_Anablepsoides_rubrolineatus_1,Rivulidae_Laimosemion_geayi_1,Rivulidae_Hypsolebias_sertanejo_1,Rivulidae_Hypsolebias_mediopapillatus_1,Rivulidae_Ophthalmolebias_constanciae_1,Rivulidae_Nematolebias_whitei_1,Rivulidae_Melanorivulus_punctatus_1,Rivulidae_Laimosemion_strigatum_1,Rivulidae_Cynopoecilus_melanotaenia_1,Rivulidae_Austrolebias_alexandri_2,Rivulidae_Austrolebias_univentripinnis_1,Rivulidae_Austrolebias_quirogai_3,Rivulidae_Austrolebias_quirogai_2,Rivulidae_Austrolebias_quirogai_1,Rivulidae_Austrolebias_nonoiuliensis_1,Rivulidae_Austrolebias_nigrofasciatus_1,Rivulidae_Austrolebias_nigripinnis_3,Rivulidae_Austrolebias_nachtigalli_1,Rivulidae_Austrolebias_luteoflammulatus_3,Rivulidae_Austrolebias_elongatus_3,Rivulidae_Austrofundulus_leohoignei_1,Rivulidae_Austrofundulus_limnaeus_1,Rivulidae_Hypsolebias_hellneri_1,Rivulidae_Austrolebias_melanoorus_2,Rivulidae_Rivulus_cylindraceus_1,Rivulidae_Hypsolebias_ocellatus_1,Rivulidae_Hypsolebias_flavicaudatus_1,Rivulidae_Austrolebias_viarius_3,Rivulidae_Austrolebias_robustus_1,Rivulidae_Austrolebias_periodicus_1,Rivulidae_Austrolebias_minuano_1,Rivulidae_Austrolebias_gymnoventris_2,Rivulidae_Austrolebias_cheradophilus_2,Rivulidae_Austrofundulus_transilis_1,Rivulidae_Cynodonichthys_tenuis_1,Rivulidae_Austrolebias_vandenbergorum_3,Rivulidae_Austrolebias_vandenbergorum_2,Rivulidae_Austrolebias_toba_2,Rivulidae_Austrolebias_reicherti_3,Rivulidae_Austrolebias_paucisquama_3,Rivulidae_Austrolebias_paucisquama_2,Rivulidae_Austrolebias_patriciae_3,Rivulidae_Austrolebias_monstrosus_3,Rivulidae_Austrolebias_monstrosus_2,Rivulidae_Austrolebias_charrua_1,Rivulidae_Austrolebias_bellottii_3,Rivulidae_Austrolebias_alexandri_1,Rivulidae_Austrolebias_adloffi_1,Rivulidae_Austrolebias_wolterstorffi_3,Rivulidae_Austrolebias_cinereus_3,Rivulidae_Austrolebias_reicherti_2,Rivulidae_Austrolebias_prognathus_1,Rivulidae_Austrolebias_paucisquama_1,Rivulidae_Austrolebias_patriciae_2,Rivulidae_Austrolebias_patriciae_1,Rivulidae_Austrolebias_nigripinnis_2,Rivulidae_Austrolebias_monstrosus_1,Rivulidae_Austrolebias_melanoorus_1,Rivulidae_Austrolebias_luteoflammulatus_2,Rivulidae_Austrolebias_luteoflammulatus_1,Rivulidae_Austrolebias_gymnoventris_1,Rivulidae_Austrolebias_elongatus_2,Rivulidae_Austrolebias_bellottii_2,Rivulidae_Austrolebias_bellottii_1,Rivulidae_Austrolebias_wolterstorffi_2,Rivulidae_Austrolebias_viarius_2,Rivulidae_Austrolebias_viarius_1,Rivulidae_Austrolebias_cinereus_2,Rivulidae_Austrolebias_vandenbergorum_1,Rivulidae_Austrolebias_reicherti_1,Rivulidae_Austrolebias_nigripinnis_1,Rivulidae_Austrolebias_juanlangi_1,Rivulidae_Austrolebias_elongatus_1,Rivulidae_Austrolebias_affinis_1,Rivulidae_Austrolebias_cinereus_1,Rivulidae_Austrolebias_cheradophilus_1,Rivulidae_Austrolebias_arachan_1,Rivulidae_Austrolebias_wolterstorffi_1),(Profundulidae_Profundulus_oaxacae_1,Profundulidae_Profundulus_candalarius_2,Profundulidae_Profundulus_candalarius_1,Profundulidae_Tlaloc_portillorum_2,Profundulidae_Tlaloc_portillorum_1,Profundulidae_Profundulus_kreiseri_3,Profundulidae_Profundulus_kreiseri_2,Profundulidae_Profundulus_parentiae_3,Profundulidae_Profundulus_parentiae_2,Profundulidae_Profundulus_parentiae_1,Profundulidae_Profundulus_mixtlanensis_1,Profundulidae_Profundulus_punctatus_1,Profundulidae_Tlaloc_labialis_1,Profundulidae_Tlaloc_labialis_2,Profundulidae_Profundulus_kreiseri_1,Profundulidae_Profundulus_guatemalensis_1,Profundulidae_Profundulus_balsanus_3,Profundulidae_Profundulus_balsanus_2,Profundulidae_Profundulus_balsanus_1,Profundulidae_Tlaloc_hildebrandi_1),(Cyprinodontidae_Orestias_taquiri_1,Cyprinodontidae_Orestias_tschudii_1,Cyprinodontidae_Orestias_mooni_1,Cyprinodontidae_Orestias_gracilis_1,Cyprinodontidae_Orestias_forgeti_1,Cyprinodontidae_Orestias_cuvieri_1,Cyprinodontidae_Orestias_silustani_2,Cyprinodontidae_Orestias_alba_1,Cyprinodontidae_Orestias_silustani_1,Cyprinodontidae_Garmanella_pulchra_3,Cyprinodontidae_Garmanella_pulchra_2,Cyprinodontidae_Garmanella_pulchra_1,Cyprinodontidae_Floridichthys_polyommus_3,Cyprinodontidae_Floridichthys_polyommus_2,Cyprinodontidae_Floridichthys_polyommus_1,Cyprinodontidae_Floridichthys_carpio_3,Cyprinodontidae_Cubanichthys_pengelleyi_2,Cyprinodontidae_Cubanichthys_cubensis_2,Cyprinodontidae_Cualac_tessellatus_3,Cyprinodontidae_Orestias_imarpe_1,Cyprinodontidae_Orestias_lutea_1,Cyprinodontidae_Orestias_ispi_1,Cyprinodontidae_Cyprinodon_dearborni_3,Cyprinodontidae_Cyprinodon_dearborni_2,Cyprinodontidae_Jordanella_floridae_3,Cyprinodontidae_Floridichthys_carpio_2,Cyprinodontidae_Cualac_tessellatus_2,Cyprinodontidae_Orestias_puni_2,Cyprinodontidae_Orestias_puni_1,Cyprinodontidae_Orestias_piacotensis_3,Cyprinodontidae_Orestias_piacotensis_2,Cyprinodontidae_Orestias_piacotensis_1,Cyprinodontidae_Orestias_laucaensis_2,Cyprinodontidae_Orestias_parinacotensis_1,Cyprinodontidae_Orestias_parinacotensis_2,Cyprinodontidae_Orestias_laucaensis_1,Cyprinodontidae_Orestias_gloriae_2,Cyprinodontidae_Orestias_gloriae_1,Cyprinodontidae_Orestias_chungarensis_2,Cyprinodontidae_Orestias_chungarensis_1,Cyprinodontidae_Orestias_ascotanensis_2,Cyprinodontidae_Orestias_ascotanensis_1,Cyprinodontidae_Orestias_agassii_3,Cyprinodontidae_Orestias_agassii_2,Cyprinodontidae_Jordanella_floridae_2,Cyprinodontidae_Cubanichthys_cubensis_1,Cyprinodontidae_Cyprinodon_dearborni_1,Cyprinodontidae_Cubanichthys_pengelleyi_1,Cyprinodontidae_Cualac_tessellatus_1,Cyprinodontidae_Orestias_agassii_1,Cyprinodontidae_Jordanella_floridae_1,Cyprinodontidae_Floridichthys_carpio_1),((Poeciliidae_Priapella_lacandonae_1,Poeciliidae_Girardinus_uninotatus_2,Poeciliidae_Girardinus_microdactylus_3,Poeciliidae_Girardinus_falcatus_3,Poeciliidae_Girardinus_denticulatus_3,Poeciliidae_Girardinus_denticulatus_2,Poeciliidae_Girardinus_creolus_3,Poeciliidae_Pseudoxiphophorus_obliquus_3,Poeciliidae_Pseudoxiphophorus_litoperas_3,Poeciliidae_Pseudoxiphophorus_diremptus_3,Poeciliidae_Pseudoxiphophorus_tuxtlaensis_2,Poeciliidae_Pseudoxiphophorus_cataractae_3,Poeciliidae_Pseudoxiphophorus_anzuetoi_3,Poeciliidae_Xiphophorus_mayae_2,Poeciliidae_Priapichthys_puetzi_1,Poeciliidae_Priapichthys_panamensis_2,Poeciliidae_Priapichthys_annectens_3,Poeciliidae_Poeciliopsis_hnilickai_2,Poeciliidae_Scolichthys_greenwayi_1,Poeciliidae_Heterophallus_milleri_1,Poeciliidae_Girardinus_metallicus_2,Poeciliidae_Girardinus_metallicus_1,Poeciliidae_Cnesterodon_hypselurus_1,Poeciliidae_Carlhubbsia_kidderi_1,Poeciliidae_Poecilia_parae_3,Poeciliidae_Pamphorichthys_minor_2,Poeciliidae_Poecilia_nigrofasciata_3,Poeciliidae_Poecilia_obscura_3,Poeciliidae_Poecilia_obscura_2,Poeciliidae_Poecilia_obscura_1,Poeciliidae_Xiphophorus_gordoni_3,Poeciliidae_Priapichthys_darienensis_3,Poeciliidae_Priapichthys_darienensis_2,Poeciliidae_Poeciliopsis_retropinna_3,Poeciliidae_Poeciliopsis_retropinna_2,Poeciliidae_Poeciliopsis_pleurospilus_1,Poeciliidae_Poeciliopsis_paucimaculata_2,Poeciliidae_Poeciliopsis_elongata_3,Poeciliidae_Poecilia_velifera_3,Poeciliidae_Poecilia_sarrafae_3,Poeciliidae_Poecilia_sarrafae_2,Poeciliidae_Phalloceros_uai_2,Poeciliidae_Phalloceros_uai_1,Poeciliidae_Phalloceros_tupinamba_1,Poeciliidae_Phalloceros_reisi_1,Poeciliidae_Phalloceros_harpagos_1,Poeciliidae_Phalloceros_enneaktinos_3,Poeciliidae_Phalloceros_enneaktinos_2,Poeciliidae_Phalloceros_enneaktinos_1,Poeciliidae_Phallichthys_quadripunctatus_3,Poeciliidae_Phallichthys_fairweatheri_3,Poeciliidae_Phallichthys_fairweatheri_2,Poeciliidae_Phallichthys_fairweatheri_1,Poeciliidae_Pamphorichthys_hollandi_2,Poeciliidae_Neoheterandria_tridentiger_3,Poeciliidae_Neoheterandria_tridentiger_2,Poeciliidae_Neoheterandria_cana_2,Poeciliidae_Gambusia_yucatana_1,Poeciliidae_Gambusia_sexradiata_3,Poeciliidae_Gambusia_sexradiata_2,Poeciliidae_Gambusia_sexradiata_1,Poeciliidae_Gambusia_puncticulata_1,Poeciliidae_Gambusia_puncticulata_2,Poeciliidae_Heterophallus_rachovii_2,Poeciliidae_Poecilia_caymanensis_2,Poeciliidae_Poecilia_dominicensis_2,Poeciliidae_Poecilia_islai_2,Poeciliidae_Poecilia_koperi_2,Poeciliidae_Poecilia_sulphurophila_2,Poeciliidae_Gambusia_punctata_3,Poeciliidae_Gambusia_punctata_2,Poeciliidae_Gambusia_punctata_1,Poeciliidae_Gambusia_nicaraguensis_2,Poeciliidae_Brachyrhaphis_roswithae_2,Poeciliidae_Brachyrhaphis_roswithae_1,Poeciliidae_Brachyrhaphis_punctifer_2,Poeciliidae_Brachyrhaphis_punctifer_1,Poeciliidae_Brachyrhaphis_parismina_2,Poeciliidae_Brachyrhaphis_holdridgei_2,Poeciliidae_Brachyrhaphis_holdridgei_1,Poeciliidae_Brachyrhaphis_hessfeldi_1,Poeciliidae_Brachyrhaphis_episcopi_3,Poeciliidae_Brachyrhaphis_episcopi_2,Poeciliidae_Brachyrhaphis_episcopi_1,Poeciliidae_Brachyrhaphis_cascajalensis_3,Poeciliidae_Brachyrhaphis_cascajalensis_2,Poeciliidae_Alfaro_huberi_2,Poeciliidae_Alfaro_huberi_1,Poeciliidae_Alfaro_cultratus_3,Poeciliidae_Alfaro_cultratus_2,Poeciliidae_Xiphophorus_signum_3,Poeciliidae_Poecilia_rivasi_1,Poeciliidae_Poecilia_garnieri_1,Poeciliidae_Girardinus_uninotatus_1,Poeciliidae_Girardinus_microdactylus_2,Poeciliidae_Girardinus_microdactylus_1,Poeciliidae_Girardinus_falcatus_2,Poeciliidae_Girardinus_falcatus_1,Poeciliidae_Girardinus_denticulatus_1,Poeciliidae_Girardinus_creolus_2,Poeciliidae_Girardinus_creolus_1,Poeciliidae_Brachyrhaphis_hartwegi_2,Poeciliidae_Brachyrhaphis_hartwegi_1,Poeciliidae_Poecilia_hispaniolana_3,Poeciliidae_Poecilia_elegans_3,Poeciliidae_Poecilia_elegans_2,Poeciliidae_Poecilia_heterandria_2,Poeciliidae_Heterophallus_rachovii_1,Poeciliidae_Gambusia_lemaitrei_1,Poeciliidae_Cnesterodon_decemmaculatus_3,Poeciliidae_Cnesterodon_decemmaculatus_2,Poeciliidae_Xiphophorus_variatus_3,Poeciliidae_Xenophallus_umbratilis_2,Poeciliidae_Quintana_atrizona_2,Poeciliidae_Quintana_atrizona_1,Poeciliidae_Priapichthys_annectens_2,Poeciliidae_Poeciliopsis_turrubarensis_3,Poeciliidae_Poecilia_wingei_3,Poeciliidae_Phallichthys_quadripunctatus_2,Poeciliidae_Phallichthys_amates_3,Poeciliidae_Poecilia_vittata_3,Poeciliidae_Brachyrhaphis_terrabensis_3,Poeciliidae_Brachyrhaphis_terrabensis_2,Poeciliidae_Brachyrhaphis_roseni_3,Poeciliidae_Brachyrhaphis_roseni_2,Poeciliidae_Brachyrhaphis_roseni_1,Poeciliidae_Brachyrhaphis_rhabdophora_3,Poeciliidae_Brachyrhaphis_rhabdophora_2,Poeciliidae_Brachyrhaphis_parismina_1,Poeciliidae_Brachyrhaphis_cascajalensis_1,Poeciliidae_Belonesox_belizanus_3,Poeciliidae_Belonesox_belizanus_2,Poeciliidae_Alfaro_cultratus_1,Poeciliidae_Xiphophorus_signum_2,Poeciliidae_Poeciliopsis_hnilickai_1,Poeciliidae_Poecilia_pauciradiata_1,Poeciliidae_Poecilia_melanonotata_1,Poeciliidae_Gambusia_manni_3,Poeciliidae_Gambusia_manni_2,Poeciliidae_Gambusia_manni_1,Poeciliidae_Gambusia_hispaniolae_1,Poeciliidae_Cnesterodon_decemmaculatus_1,Poeciliidae_Poecilia_nelsoni_3,Poeciliidae_Poecilia_nelsoni_2,Poeciliidae_Xiphophorus_alvarezi_3,Poeciliidae_Poeciliopsis_turrubarensis_2,Poeciliidae_Poeciliopsis_gracilis_3,Poeciliidae_Poeciliopsis_gracilis_2,Poeciliidae_Poecilia_wandae_2,Poeciliidae_Poecilia_wandae_1,Poeciliidae_Poecilia_kykesis_2,Poeciliidae_Poecilia_kykesis_1,Poeciliidae_Poecilia_koperi_1,Poeciliidae_Poecilia_dauli_1,Poeciliidae_Phallichthys_amates_2,Poeciliidae_Brachyrhaphis_terrabensis_1,Poeciliidae_Xenodexia_ctenolepis_1,Poeciliidae_Tomeurus_gracilis_1,Poeciliidae_Poecilia_tridens_1,Poeciliidae_Poecilia_zonata_3,Poeciliidae_Poecilia_zonata_2,Poeciliidae_Poecilia_versicolor_3,Poeciliidae_Poecilia_versicolor_2,Poeciliidae_Poecilia_nigrofasciata_2,Poeciliidae_Poecilia_melanogaster_3,Poeciliidae_Poecilia_melanogaster_2,Poeciliidae_Poecilia_islai_1,Poeciliidae_Gambusia_wrayi_1,Poeciliidae_Poecilia_thermalis_3,Poeciliidae_Poecilia_thermalis_2,Poeciliidae_Xiphophorus_variatus_2,Poeciliidae_Xiphophorus_mayae_1,Poeciliidae_Xiphophorus_maculatus_3,Poeciliidae_Xiphophorus_gordoni_2,Poeciliidae_Xiphophorus_alvarezi_2,Poeciliidae_Priapella_intermedia_1,Poeciliidae_Poeciliopsis_infans_3,Poeciliidae_Poecilia_reticulata_3,Poeciliidae_Poecilia_hispaniolana_2,Poeciliidae_Poecilia_caucana_3,Poeciliidae_Poecilia_vittata_2,Poeciliidae_Gambusia_nicaraguensis_1,Poeciliidae_Pseudoxiphophorus_obliquus_2,Poeciliidae_Pseudoxiphophorus_obliquus_1,Poeciliidae_Pseudoxiphophorus_litoperas_2,Poeciliidae_Pseudoxiphophorus_litoperas_1,Poeciliidae_Pseudoxiphophorus_diremptus_2,Poeciliidae_Pseudoxiphophorus_diremptus_1,Poeciliidae_Pseudoxiphophorus_tuxtlaensis_1,Poeciliidae_Pseudoxiphophorus_cataractae_2,Poeciliidae_Pseudoxiphophorus_cataractae_1,Poeciliidae_Pseudoxiphophorus_anzuetoi_2,Poeciliidae_Pseudoxiphophorus_anzuetoi_1,Poeciliidae_Phalloptychus_januarius_1,Poeciliidae_Poecilia_picta_2,Poeciliidae_Poecilia_branneri_1,Poeciliidae_Poecilia_caymanensis_1,Poeciliidae_Poecilia_butleri_3,Poeciliidae_Xiphophorus_maculatus_2,Poeciliidae_Poeciliopsis_infans_2,Poeciliidae_Poeciliopsis_infans_1,Poeciliidae_Poecilia_vivipara_3,Poeciliidae_Poecilia_caucana_2,Poeciliidae_Scolichthys_iota_1,Poeciliidae_Pseudopoecilia_festae_1,Poeciliidae_Priapella_chamulae_1,Poeciliidae_Pamphorichthys_scalpridens_1,Poeciliidae_Pamphorichthys_hasemani_1,Poeciliidae_Pamphorichthys_araguaiensis_1,Poeciliidae_Neoheterandria_elegans_1,Poeciliidae_Poecilia_zonata_1,Poeciliidae_Poecilia_versicolor_1,Poeciliidae_Poecilia_sulphurophila_1,Poeciliidae_Gambusia_luma_1,Poeciliidae_Pseudoxiphophorus_jonesii_3,Poeciliidae_Pseudoxiphophorus_jonesii_2,Poeciliidae_Pseudoxiphophorus_bimaculatus_3,Poeciliidae_Pseudoxiphophorus_bimaculatus_2,Poeciliidae_Poeciliopsis_elongata_2,Poeciliidae_Poecilia_reticulata_2,Poeciliidae_Poecilia_orri_3,Poeciliidae_Poecilia_hondurensis_3,Poeciliidae_Carlhubbsia_stuarti_2,Poeciliidae_Cnesterodon_septentrionalis_1,Poeciliidae_Poecilia_bifurca_1,Poeciliidae_Priapichthys_panamensis_1,Poeciliidae_Priapella_compressa_1,Poeciliidae_Poecilia_heterandria_1,Poeciliidae_Poecilia_thermalis_1,Poeciliidae_Poecilia_parae_2,Poeciliidae_Poecilia_nelsoni_1,Poeciliidae_Poecilia_marcellinoi_1,Poeciliidae_Poecilia_elegans_1,Poeciliidae_Poecilia_dominicensis_1,Poeciliidae_Poecilia_butleri_2,Poeciliidae_Xiphophorus_maculatus_1,Poeciliidae_Xenophallus_umbratilis_1,Poeciliidae_Pseudoxiphophorus_jonesii_1,Poeciliidae_Pseudoxiphophorus_bimaculatus_1,Poeciliidae_Priapichthys_darienensis_1,Poeciliidae_Priapichthys_annectens_1,Poeciliidae_Poecilia_velifera_2,Poeciliidae_Poecilia_hondurensis_2,Poeciliidae_Phalloceros_caudimaculatus_1,Poeciliidae_Pamphorichthys_hollandi_1,Poeciliidae_Neoheterandria_tridentiger_1,Poeciliidae_Brachyrhaphis_rhabdophora_1,Poeciliidae_Carlhubbsia_stuarti_1,Poeciliidae_Priapella_olmecae_1,Poeciliidae_Pamphorichthys_minor_1,Poeciliidae_Poecilia_picta_1,Poeciliidae_Poecilia_wingei_2,Poeciliidae_Poecilia_sarrafae_1,Poeciliidae_Poecilia_gillii_3,Poeciliidae_Poecilia_gillii_2,Poeciliidae_Phallichthys_tico_1,Poeciliidae_Phallichthys_quadripunctatus_1,Poeciliidae_Phallichthys_amates_1,Poeciliidae_Neoheterandria_cana_1,Poeciliidae_Poecilia_melanogaster_1,Poeciliidae_Poecilia_hispaniolana_1,Poeciliidae_Belonesox_belizanus_1,Poeciliidae_Poeciliopsis_retropinna_1,Poeciliidae_Poeciliopsis_paucimaculata_1,Poeciliidae_Poecilia_wingei_1,Poeciliidae_Poecilia_vivipara_2,Poeciliidae_Poecilia_vivipara_1,Poeciliidae_Poecilia_velifera_1,Poeciliidae_Poecilia_sphenops_3,Poeciliidae_Poecilia_reticulata_1,Poeciliidae_Poecilia_hondurensis_1,Poeciliidae_Poecilia_butleri_1,Poeciliidae_Poecilia_nigrofasciata_1,Poeciliidae_Xiphophorus_signum_1,Poeciliidae_Xiphophorus_variatus_1,Poeciliidae_Xiphophorus_gordoni_1,Poeciliidae_Poeciliopsis_turrubarensis_1,Poeciliidae_Poeciliopsis_gracilis_1,Poeciliidae_Poeciliopsis_elongata_1,Poeciliidae_Poecilia_sphenops_2,Poeciliidae_Poecilia_sphenops_1,Poeciliidae_Poecilia_salvatoris_2,Poeciliidae_Poecilia_petenensis_1,Poeciliidae_Poecilia_parae_1,Poeciliidae_Poecilia_orri_2,Poeciliidae_Poecilia_orri_1,Poeciliidae_Poecilia_mexicana_3,Poeciliidae_Poecilia_gillii_1,Poeciliidae_Poecilia_caucana_1,Poeciliidae_Poecilia_vittata_1,Poeciliidae_Xiphophorus_alvarezi_1,Poeciliidae_Poecilia_salvatoris_1,Poeciliidae_Poecilia_mexicana_2,Poeciliidae_Poecilia_perugiae_1,Poeciliidae_Poecilia_mexicana_1,Poeciliidae_Xiphophorus_hellerii_1),(Fluviphylacidae_Fluviphylax_simplex_1,Fluviphylacidae_Fluviphylax_pygmaeus_1),(Anablepidae_Anableps_anableps_2,Anablepidae_Oxyzygonectes_dovii_3,Anablepidae_Jenynsia_lineata_1,Anablepidae_Jenynsia_tucumana_3,Anablepidae_Jenynsia_tucumana_2,Anablepidae_Jenynsia_tucumana_1,Anablepidae_Jenynsia_sulfurica_2,Anablepidae_Jenynsia_sulfurica_1,Anablepidae_Jenynsia_maculata_1,Anablepidae_Jenynsia_darwini_3,Anablepidae_Jenynsia_darwini_2,Anablepidae_Jenynsia_darwini_1,Anablepidae_Jenynsia_alternimaculata_1,Anablepidae_Jenynsia_unitaenia_2,Anablepidae_Oxyzygonectes_dovii_2,Anablepidae_Jenynsia_eigenmanni_1,Anablepidae_Jenynsia_eirmostigma_1,Anablepidae_Jenynsia_weitzmani_1,Anablepidae_Anableps_dowei_1,Anablepidae_Oxyzygonectes_dovii_1,Anablepidae_Jenynsia_unitaenia_1,Anablepidae_Jenynsia_sanctaecatarinae_1,Anablepidae_Jenynsia_onca_1,Anablepidae_Anableps_microlepis_1,Anablepidae_Anableps_anableps_1))),(Atherinopsidae_Odontesthes_retropinnis_2,Atherinopsidae_Poblana_squamata_3,Atherinopsidae_Menidia_conchorum_1,Atherinopsidae_Chirostoma_sphyraena_2,Atherinopsidae_Chirostoma_chapalae_2,Atherinopsidae_Odontesthes_platensis_1,Atherinopsidae_Odontesthes_platensis_2,Atherinopsidae_Chirostoma_riojai_3,Atherinopsidae_Chirostoma_labarcae_3,Atherinopsidae_Atherinops_affinis_3,Atherinopsidae_Atherinella_chagresi_3,Atherinopsidae_Atherinella_chagresi_2,Atherinopsidae_Odontesthes_piquava_1,Atherinopsidae_Odontesthes_ledae_3,Atherinopsidae_Odontesthes_ledae_2,Atherinopsidae_Odontesthes_hatcheri_3,Atherinopsidae_Odontesthes_hatcheri_2,Atherinopsidae_Chirostoma_attenuatum_3,Atherinopsidae_Basilichthys_semotilus_3,Atherinopsidae_Atherinella_sardina_3,Atherinopsidae_Atherinella_sallei_3,Atherinopsidae_Atherinella_pellosemeion_3,Atherinopsidae_Atherinella_balsana_3,Atherinopsidae_Poblana_ferdebueni_3,Atherinopsidae_Chirostoma_lucius_1,Atherinopsidae_Chirostoma_arge_1,Atherinopsidae_Poblana_squamata_2,Atherinopsidae_Odontesthes_humensis_2,Atherinopsidae_Chirostoma_jordani_3,Atherinopsidae_Basilichthys_microlepidotus_3,Atherinopsidae_Poblana_alchichica_3,Atherinopsidae_Odontesthes_regia_3,Atherinopsidae_Odontesthes_regia_2,Atherinopsidae_Odontesthes_mirinensis_1,Atherinopsidae_Menidia_colei_3,Atherinopsidae_Chirostoma_grandocule_1,Atherinopsidae_Atherinops_affinis_2,Atherinopsidae_Odontesthes_nigricans_3,Atherinopsidae_Odontesthes_nigricans_2,Atherinopsidae_Odontesthes_incisa_2,Atherinopsidae_Chirostoma_sphyraena_1,Atherinopsidae_Chirostoma_patzcuaro_1,Atherinopsidae_Chirostoma_attenuatum_2,Atherinopsidae_Basilichthys_semotilus_2,Atherinopsidae_Basilichthys_microlepidotus_2,Atherinopsidae_Atherinella_schultzi_3,Atherinopsidae_Atherinella_sardina_2,Atherinopsidae_Atherinella_milleri_3,Atherinopsidae_Atherinella_alvarezi_2,Atherinopsidae_Poblana_squamata_1,Atherinopsidae_Poblana_alchichica_2,Atherinopsidae_Chirostoma_estor_1,Atherinopsidae_Menidia_colei_2,Atherinopsidae_Chirostoma_promelas_1,Atherinopsidae_Chirostoma_contrerasi_1,Atherinopsidae_Chirostoma_chapalae_1,Atherinopsidae_Atherinella_schultzi_2,Atherinopsidae_Atherinella_sallei_2,Atherinopsidae_Atherinella_pellosemeion_2,Atherinopsidae_Atherinella_milleri_2,Atherinopsidae_Atherinella_marvelae_2,Atherinopsidae_Atherinella_guatemalensis_3,Atherinopsidae_Atherinella_guatemalensis_2,Atherinopsidae_Atherinella_crystallina_2,Atherinopsidae_Atherinella_colombiensis_2,Atherinopsidae_Atherinella_colombiensis_1,Atherinopsidae_Atherinella_balsana_2,Atherinopsidae_Atherinella_argentea_2,Atherinopsidae_Atherinella_ammophila_1,Atherinopsidae_Atherinella_alvarezi_1,Atherinopsidae_Poblana_letholepis_1,Atherinopsidae_Menidia_menidia_3,Atherinopsidae_Menidia_beryllina_3,Atherinopsidae_Chirostoma_riojai_2,Atherinopsidae_Chirostoma_labarcae_2,Atherinopsidae_Chirostoma_jordani_2,Atherinopsidae_Atherinella_hubbsi_2,Atherinopsidae_Atherinella_chagresi_1,Atherinopsidae_Poblana_ferdebueni_2,Atherinopsidae_Odontesthes_retropinnis_1,Atherinopsidae_Odontesthes_incisa_1,Atherinopsidae_Menidia_beryllina_2,Atherinopsidae_Odontesthes_ledae_1,Atherinopsidae_Odontesthes_gracilis_1,Atherinopsidae_Odontesthes_brevianalis_1,Atherinopsidae_Menidia_menidia_2,Atherinopsidae_Chirostoma_attenuatum_1,Atherinopsidae_Basilichthys_australis_1,Atherinopsidae_Odontesthes_perugiae_1,Atherinopsidae_Odontesthes_humensis_1,Atherinopsidae_Chirostoma_consocium_1,Atherinopsidae_Odontesthes_nigricans_1,Atherinopsidae_Odontesthes_hatcheri_1,Atherinopsidae_Odontesthes_bonariensis_1,Atherinopsidae_Odontesthes_bonariensis_2,Atherinopsidae_Chirostoma_humboldtianum_1,Atherinopsidae_Basilichthys_microlepidotus_1,Atherinopsidae_Atherinella_schultzi_1,Atherinopsidae_Atherinella_sardina_1,Atherinopsidae_Atherinella_balsana_1,Atherinopsidae_Poblana_ferdebueni_1,Atherinopsidae_Odontesthes_regia_1,Atherinopsidae_Odontesthes_mauleanum_1,Atherinopsidae_Chirostoma_jordani_1,Atherinopsidae_Basilichthys_semotilus_1,Atherinopsidae_Atherinella_sallei_1,Atherinopsidae_Atherinella_pellosemeion_1,Atherinopsidae_Atherinella_milleri_1,Atherinopsidae_Atherinella_marvelae_1,Atherinopsidae_Atherinella_guatemalensis_1,Atherinopsidae_Atherinella_crystallina_1,Atherinopsidae_Atherinella_argentea_1,Atherinopsidae_Poblana_alchichica_1,Atherinopsidae_Menidia_colei_1,Atherinopsidae_Menidia_beryllina_1,Atherinopsidae_Chirostoma_riojai_1,Atherinopsidae_Chirostoma_labarcae_1,Atherinopsidae_Atherinella_hubbsi_1,Atherinopsidae_Menidia_menidia_1,Atherinopsidae_Atherinops_affinis_1),(Hemiramphidae_Hyporhamphus_brederi_1,(Belonidae_Strongylura_hubbsi_3,Belonidae_Strongylura_exilis_3,Belonidae_Chriodorus_atherinoides_3,Belonidae_Ablennes_hians_3,Belonidae_Strongylura_fluviatilis_3,Belonidae_Pseudotylosurus_microps_2,Belonidae_Pseudotylosurus_angusticeps_3,Belonidae_Pseudotylosurus_angusticeps_2,Belonidae_Potamorrhaphis_guianensis_2,Belonidae_Potamorrhaphis_eigenmanni_2,Belonidae_Belonion_dibranchodon_2,Belonidae_Chriodorus_atherinoides_2,Belonidae_Pseudotylosurus_microps_1,Belonidae_Pseudotylosurus_angusticeps_1,Belonidae_Potamorrhaphis_petersi_1,Belonidae_Potamorrhaphis_guianensis_1,Belonidae_Potamorrhaphis_eigenmanni_1,Belonidae_Belonion_dibranchodon_1,Belonidae_Belonion_apodion_1,Belonidae_Ablennes_hians_2,Belonidae_Strongylura_exilis_2,Belonidae_Strongylura_timucu_3,Belonidae_Strongylura_notata_3,Belonidae_Chriodorus_atherinoides_1,Belonidae_Strongylura_hubbsi_2,Belonidae_Strongylura_fluviatilis_2,Belonidae_Strongylura_notata_2,Belonidae_Strongylura_hubbsi_1,Belonidae_Strongylura_fluviatilis_1,Belonidae_Strongylura_exilis_1,Belonidae_Strongylura_timucu_2,Belonidae_Strongylura_marina_2,Belonidae_Ablennes_hians_1,Belonidae_Strongylura_marina_1,Belonidae_Strongylura_timucu_1,Belonidae_Strongylura_notata_1)))),(((Paralichthyidae_Citharichthys_gilberti_2,Paralichthyidae_Citharichthys_gilberti_1),(Achiridae_Apionichthys_dumerili_2,Achiridae_Trinectes_maculatus_3,Achiridae_Trinectes_paulistanus_1,Achiridae_Trinectes_maculatus_2,Achiridae_Trinectes_inscriptus_1,Achiridae_Catathyridium_jenynsii_3,Achiridae_Catathyridium_jenynsii_2,Achiridae_Catathyridium_jenynsii_1,Achiridae_Apionichthys_nattereri_1,Achiridae_Apionichthys_finis_1,Achiridae_Trinectes_maculatus_1,Achiridae_Hypoclinemus_mentalis_3,Achiridae_Hypoclinemus_mentalis_2,Achiridae_Hypoclinemus_mentalis_1,Achiridae_Apionichthys_dumerili_1,Achiridae_Achirus_lineatus_3,Achiridae_Achirus_lineatus_2,Achiridae_Achirus_lineatus_1,Achiridae_Achirus_declivis_2,Achiridae_Achirus_declivis_1,Achiridae_Achirus_achirus_2,Achiridae_Achirus_achirus_1)),(Centropomidae_Centropomus_robalito__2,Centropomidae_Centropomus_robalito__1,Centropomidae_Centropomus_viridis_3,Centropomidae_Centropomus_viridis_2,Centropomidae_Centropomus_parallelus_1,Centropomidae_Centropomus_nigrescens_1,Centropomidae_Centropomus_poeyi_3,Centropomidae_Centropomus_poeyi_2,Centropomidae_Centropomus_poeyi_1,Centropomidae_Centropomus_pectinatus_1,Centropomidae_Centropomus_medius_2,Centropomidae_Centropomus_medius_1,Centropomidae_Centropomus_ensiferus_1,Centropomidae_Centropomus_undecimalis_3,Centropomidae_Centropomus_undecimalis_2,Centropomidae_Centropomus_viridis_1,Centropomidae_Centropomus_undecimalis_1),(Carangidae_Caranx_sexfasciatus_1,Carangidae_Caranx_latus_1),(Synbranchidae_Ophisternon_aenigmaticum_1,Synbranchidae_Synbranchus_marmoratus_1)),((Gerreidae_Diapterus_peruvianus_1,Gerreidae_Diapterus_auratus_3,Gerreidae_Eugerres_axillaris_1,Gerreidae_Eucinostomus_lefroyi_1,Gerreidae_Diapterus_brevirostris_2,Gerreidae_Diapterus_auratus_2,Gerreidae_Eugerres_awlae_1,Gerreidae_Eucinostomus_melanopterus_1,Gerreidae_Eucinostomus_melanopterus_2,Gerreidae_Diapterus_brevirostris_1,Gerreidae_Diapterus_auratus_1),(Haemulidae_Haemulopsis_leuciscus_1,Haemulidae_Rhonciscus_crocro_1,Haemulidae_Rhonciscus_bayanus_1),(Perciliidae_Percilia_gillissi_1,Perciliidae_Percilia_irwini_1),Sparidae_Archosargus_probatocephalus_1,Tetraodontidae_Colomesus_asellus_1,Lobotidae_Lobotes_surinamensis_1,Labridae_Halichoeres_aestuaricola_1,Lutjanidae_Lutjanus_colorado_1,Percichthyidae_Percichthys_trucha_1,(Sciaenidae_Petilipinnis_grunniens_1,Sciaenidae_Pachyurus_squamipennis_1,Sciaenidae_Pachyurus_junki_1,Sciaenidae_Pachyurus_francisci_1,Sciaenidae_Pachyurus_adspersus_1,Sciaenidae_Cynoscion_steindachneri_1,Sciaenidae_Larimus_breviceps_1,Sciaenidae_Pachyurus_bonariensis_1,Sciaenidae_Plagioscion_surinamensis_1,Sciaenidae_Plagioscion_montei_1,Sciaenidae_Plagioscion_squamosissimus_3,Sciaenidae_Plagioscion_magdalenae_1,Sciaenidae_Cynoscion_acoupa_1,Sciaenidae_Aplodinotus_grunniens_1,Sciaenidae_Pachypops_fourcroi_1,Sciaenidae_Plagioscion_ternetzi_1,Sciaenidae_Plagioscion_auratus_1,Sciaenidae_Plagioscion_squamosissimus_2,Sciaenidae_Plagioscion_squamosissimus_1))),(Syngnathidae_Pseudophallus_mindii_1,Syngnathidae_Pseudophallus_starksii_1,Syngnathidae_Microphis_lineatus_1,Syngnathidae_Syngnathus_scovelli_1,Syngnathidae_Pseudophallus_brasiliensis_1)),((Gobiidae_Microgobius_miraflorensis_1,Gobiidae_Bathygobius_andrei_1,Gobiidae_Aboma_etheostoma_1,Gobiidae_Sicydium_punctatum_1,Gobiidae_Gobioides_broussonnetii_1,Gobiidae_Gobioides_peruanus_1,Gobiidae_Awaous_flavus_1,Gobiidae_Evorthodus_minutus_1,Gobiidae_Ctenogobius_sagittula_1,Gobiidae_Sicydium_salvini_1),(Eleotridae_Gobiomorus_polylepis_2,Eleotridae_Gobiomorus_dormitor_3,Eleotridae_Dormitator_latifrons_3,Eleotridae_Dormitator_latifrons_2,Eleotridae_Eleotris_pisonis_1,Eleotridae_Eleotris_perniger_1,Eleotridae_Leptophilypnus_panamensis_2,Eleotridae_Leptophilypnus_panamensis_1,Eleotridae_Leptophilypnus_fluviatilis_3,Eleotridae_Leptophilypnus_fluviatilis_2,Eleotridae_Leptophilypnus_fluviatilis_1,Eleotridae_Gobiomorus_maculatus_3,Eleotridae_Gobiomorus_maculatus_2,Eleotridae_Eleotris_picta_3,Eleotridae_Eleotris_picta_2,Eleotridae_Eleotris_amblyopsis_3,Eleotridae_Eleotris_amblyopsis_2,Eleotridae_Eleotris_amblyopsis_1,Eleotridae_Dormitator_maculatus_3,Eleotridae_Dormitator_maculatus_2,Eleotridae_Dormitator_cubanus_3,Eleotridae_Dormitator_cubanus_2,Eleotridae_Dormitator_cubanus_1,Eleotridae_Gobiomorus_polylepis_1,Eleotridae_Dormitator_latifrons_1,Eleotridae_Microphilypnus_ternetzi_1,Eleotridae_Gobiomorus_dormitor_2,Eleotridae_Hemieleotris_latifasciata_1,Eleotridae_Guavina_guavina_1,Eleotridae_Dormitator_maculatus_1,Eleotridae_Gobiomorus_maculatus_1,Eleotridae_Eleotris_picta_1,Eleotridae_Gobiomorus_dormitor_1))),(Batrachoididae_Daector_quadrizonatus_1,Batrachoididae_Batrachoides_pacifici_1)),(Bythitidae_Lucifuga_simile_1,Bythitidae_Lucifuga_dentata_1,Bythitidae_Lucifuga_subterranea_1)),(Galaxiidae_Aplochiton_marinus_1,Galaxiidae_Aplochiton_zebra_1,Galaxiidae_Brachygalaxias_gothei_1,Galaxiidae_Aplochiton_taeniatus_1,Galaxiidae_Brachygalaxias_bullocki_1,(Galaxiidae_Galaxias_maculatus_1,Galaxiidae_Galaxias_platei_1))),(((Clupeidae_Ramnogaster_melanostoma_2,Clupeidae_Ramnogaster_melanostoma_1,Clupeidae_Platanichthys_platana_2,Clupeidae_Platanichthys_platana_1,Clupeidae_Rhinosardinia_bahiensis_1,Clupeidae_Lile_stolifera_1),(Pristigasteridae_Odontognathus_mucronatus_2,Pristigasteridae_Pellona_flavipinnis_3,Pristigasteridae_Pellona_flavipinnis_2,Pristigasteridae_Pellona_flavipinnis_1,Pristigasteridae_Pellona_castelnaeana_1,Pristigasteridae_Odontognathus_mucronatus_1,Pristigasteridae_Pristigaster_cayana_1,Pristigasteridae_Ilisha_amazonica_1),(Engraulidae_Lycengraulis_batesii_2,Engraulidae_Lycengraulis_batesii_1,Engraulidae_Jurengraulis_juruensis_3,Engraulidae_Amazonsprattus_scintilla_2,Engraulidae_Lycengraulis_grossidens_3,Engraulidae_Anchoviella_lepidentostole_3,Engraulidae_Jurengraulis_juruensis_2,Engraulidae_Jurengraulis_juruensis_1,Engraulidae_Anchoviella_jamesi_1,Engraulidae_Anchoviella_guianensis_2,Engraulidae_Anchovia_surinamensis_2,Engraulidae_Anchovia_surinamensis_1,Engraulidae_Amazonsprattus_scintilla_1,Engraulidae_Pterengraulis_atherinoides_3,Engraulidae_Lycengraulis_grossidens_2,Engraulidae_Anchoviella_manamensis_1,Engraulidae_Anchoviella_carrikeri_2,Engraulidae_Anchoviella_carrikeri_1,Engraulidae_Anchoviella_alleni_2,Engraulidae_Anchoviella_alleni_1,Engraulidae_Anchoviella_guianensis_1,Engraulidae_Pterengraulis_atherinoides_2,Engraulidae_Pterengraulis_atherinoides_1,Engraulidae_Anchoa_spinifer_1,Engraulidae_Lycengraulis_grossidens_1,Engraulidae_Anchoviella_lepidentostole_2,Engraulidae_Anchoviella_lepidentostole_1)),(Triportheidae_Triportheus_auritus_2,Triportheidae_Agoniates_anchovia_2,Triportheidae_Triportheus_magdalenae_2,Triportheidae_Lignobrycon_myersi_1,Triportheidae_Triportheus_venezuelensis_2,Triportheidae_Triportheus_trifurcatus_2,Triportheidae_Triportheus_orinocensis_2,Triportheidae_Triportheus_nematurus_1,Triportheidae_Agoniates_halecinus_2,Triportheidae_Clupeacharax_anchoveoides_1,Triportheidae_Agoniates_halecinus_1,Triportheidae_Agoniates_anchovia_1,Triportheidae_Triportheus_venezuelensis_1,Triportheidae_Triportheus_trifurcatus_1,Triportheidae_Triportheus_signatus_2,Triportheidae_Triportheus_signatus_1,Triportheidae_Triportheus_rotundatus_2,Triportheidae_Triportheus_pantanensis_2,Triportheidae_Triportheus_pantanensis_1,Triportheidae_Triportheus_orinocensis_1,Triportheidae_Triportheus_magdalenae_1,Triportheidae_Triportheus_guentheri_2,Triportheidae_Triportheus_guentheri_1,Triportheidae_Triportheus_culter_1,Triportheidae_Triportheus_brachipomus_2,Triportheidae_Triportheus_brachipomus_1,Triportheidae_Triportheus_auritus_1,Triportheidae_Triportheus_angulatus_2,Triportheidae_Triportheus_angulatus_1,Triportheidae_Engraulisoma_taeniatum_1,Triportheidae_Triportheus_albus_2,Triportheidae_Triportheus_albus_1,Triportheidae_Triportheus_rotundatus_1,(Cynodontidae_Hydrolycus_armatus_1,Cynodontidae_Rhaphiodon_vulpinus_2,Cynodontidae_Hydrolycus_scomberoides_1,Cynodontidae_Cynodon_gibbus_1,Cynodontidae_Rhaphiodon_vulpinus_1),(Lebiasinidae_Pyrrhulina_cf_zigzag_1,Lebiasinidae_Lebiasina_astrigata_1,Lebiasinidae_Nannostomus_trifasciatus_1,Lebiasinidae_Nannostomus_trifasciatus_2,Lebiasinidae_Nannostomus_mortenthaleri_1,Lebiasinidae_Nannostomus_eques_2,Lebiasinidae_Nannostomus_eques_1,Lebiasinidae_Lebiasina_panamensis_1,Lebiasinidae_Lebiasina_multimaculata_1,Lebiasinidae_Lebiasina_festae_1,Lebiasinidae_Lebiasina_panamensis_2,Lebiasinidae_Lebiasina_boruca_1,Lebiasinidae_Pyrrhulina_australis_1,Lebiasinidae_Copella_nattereri_2,Lebiasinidae_Copella_nattereri_1),(Bryconidae_Brycon_oligolepis_3,Bryconidae_Brycon_oligolepis_2,Bryconidae_Brycon_oligolepis_1,Bryconidae_Brycon_meeki_1,Bryconidae_Brycon_meeki_2,Bryconidae_Brycon_orthotaenia_3,Bryconidae_Brycon_orthotaenia_2,Bryconidae_Brycon_orbignyanus_3,Bryconidae_Brycon_orbignyanus_2,Bryconidae_Brycon_opalinus_3,Bryconidae_Brycon_insignis_3,Bryconidae_Brycon_henni_3,Bryconidae_Brycon_henni_2,Bryconidae_Brycon_striatulus_2,Bryconidae_Brycon_petrosus_3,Bryconidae_Brycon_petrosus_2,Bryconidae_Brycon_obscurus_2,Bryconidae_Brycon_obscurus_1,Bryconidae_Brycon_guatemalensis_2,Bryconidae_Brycon_guatemalensis_1,Bryconidae_Brycon_behreae_2,Bryconidae_Brycon_behreae_1,Bryconidae_Brycon_argenteus_3,Bryconidae_Brycon_argenteus_2,Bryconidae_Brycon_argenteus_1,Bryconidae_Brycon_striatulus_1,Bryconidae_Brycon_vermelha_1,Bryconidae_Salminus_hilarii_3,Bryconidae_Salminus_hilarii_2,Bryconidae_Salminus_franciscanus_3,Bryconidae_Salminus_brasiliensis_3,Bryconidae_Salminus_affinis_3,Bryconidae_Salminus_affinis_2,Bryconidae_Brycon_moorei_2,Bryconidae_Brycon_atrocaudatus_1,Bryconidae_Henochilus_wheatlandii_2,Bryconidae_Chilobrycon_deuterodon_2,Bryconidae_Brycon_moorei_1,Bryconidae_Salminus_franciscanus_2,Bryconidae_Salminus_brasiliensis_2,Bryconidae_Henochilus_wheatlandii_1,Bryconidae_Brycon_insignis_2,Bryconidae_Brycon_orbignyanus_1,Bryconidae_Brycon_henni_1,Bryconidae_Chilobrycon_deuterodon_1,Bryconidae_Brycon_pesu_3,Bryconidae_Brycon_pesu_2,Bryconidae_Brycon_nattereri_3,Bryconidae_Brycon_nattereri_2,Bryconidae_Brycon_melanopterus_2,Bryconidae_Brycon_melanopterus_1,Bryconidae_Brycon_gouldingi_1,Bryconidae_Brycon_ferox_3,Bryconidae_Brycon_ferox_2,Bryconidae_Brycon_ferox_1,Bryconidae_Brycon_falcatus_3,Bryconidae_Brycon_falcatus_2,Bryconidae_Brycon_falcatus_1,Bryconidae_Brycon_amazonicus_3,Bryconidae_Brycon_amazonicus_2,Bryconidae_Brycon_amazonicus_1,Bryconidae_Salminus_hilarii_1,Bryconidae_Salminus_franciscanus_1,Bryconidae_Salminus_brasiliensis_1,Bryconidae_Salminus_affinis_1,Bryconidae_Brycon_petrosus_1,Bryconidae_Brycon_pesu_1,Bryconidae_Brycon_orthotaenia_1,Bryconidae_Brycon_opalinus_2,Bryconidae_Brycon_opalinus_1,Bryconidae_Brycon_nattereri_1,Bryconidae_Brycon_insignis_1,Bryconidae_Brycon_hilarii_3,Bryconidae_Brycon_hilarii_2,Bryconidae_Brycon_hilarii_1,Bryconidae_Brycon_chagrensis_1,Bryconidae_Brycon_chagrensis_2),(Hemiodontidae_Hemiodus_microlepis_1,Hemiodontidae_Hemiodus_microlepis_2,Hemiodontidae_Bivibranchia_velox_2,Hemiodontidae_Hemiodus_gracilis_1,Hemiodontidae_Hemiodus_immaculatus_1,Hemiodontidae_Bivibranchia_velox_1,Hemiodontidae_Argonectes_robertsi_1,Hemiodontidae_Anodus_orinocensis_2,Hemiodontidae_Anodus_orinocensis_1,Hemiodontidae_Hemiodus_unimaculatus_1),(Crenuchidae_Characidium_xanthopterum_3,Crenuchidae_Characidium_xanthopterum_2,Crenuchidae_Characidium_xanthopterum_1,Crenuchidae_Characidium_alipioi_2,Crenuchidae_Characidium_fasciatum_2,Crenuchidae_Characidium_gomesi_2,Crenuchidae_Characidium_oiticicai_2,Crenuchidae_Characidium_pterostictum_1,Crenuchidae_Characidium_schubarti_2,Crenuchidae_Characidium_timbuiense_2,Crenuchidae_Characidium_rachovii_2,Crenuchidae_Characidium_rachovii_1,Crenuchidae_Characidium_marshi_1,Crenuchidae_Characidium_litorale_1,Crenuchidae_Characidium_lagosantense_3,Crenuchidae_Characidium_cricarense_2,Crenuchidae_Characidium_cricarense_1,Crenuchidae_Characidium_bimaculatum_1,Crenuchidae_Crenuchus_spilurus_2,Crenuchidae_Characidium_lagosantense_2,Crenuchidae_Characidium_lagosantense_1,Crenuchidae_Characidium_zebra_3,Crenuchidae_Characidium_vidali_2,Crenuchidae_Characidium_timbuiense_1,Crenuchidae_Characidium_serrano_1,Crenuchidae_Characidium_schubarti_1,Crenuchidae_Characidium_pterostictum_2,Crenuchidae_Characidium_oiticicai_1,Crenuchidae_Characidium_lauroi_2,Crenuchidae_Characidium_lauroi_1,Crenuchidae_Characidium_lanei_3,Crenuchidae_Characidium_lanei_2,Crenuchidae_Characidium_lanei_1,Crenuchidae_Characidium_alipioi_1,Crenuchidae_Ammocryptocharax_elegans_1,Crenuchidae_Characidium_gomesi_1,Crenuchidae_Characidium_zebra_2,Crenuchidae_Characidium_zebra_1,Crenuchidae_Characidium_purpuratum_1,Crenuchidae_Characidium_vidali_1,Crenuchidae_Poecilocharax_weitzmani_1,Crenuchidae_Crenuchus_spilurus_1,Crenuchidae_Characidium_laterale_1,Crenuchidae_Characidium_fasciatum_1),(Acestrorhynchidae_Acestrorhynchus_abbreviatus_1,Acestrorhynchidae_Acestrorhynchus_heterolepis_2,Acestrorhynchidae_Acestrorhynchus_minimus_2,Acestrorhynchidae_Acestrorhynchus_altus_2,Acestrorhynchidae_Acestrorhynchus_heterolepis_1,Acestrorhynchidae_Gnathocharax_steindachneri_2,Acestrorhynchidae_Acestrorhynchus_minimus_1,Acestrorhynchidae_Acestrorhynchus_microlepis_2,Acestrorhynchidae_Acestrorhynchus_microlepis_1,Acestrorhynchidae_Acestrorhynchus_lacustris_3,Acestrorhynchidae_Acestrorhynchus_grandoculis_1,Acestrorhynchidae_Acestrorhynchus_britskii_1,Acestrorhynchidae_Acestrorhynchus_altus_1,Acestrorhynchidae_Acestrorhynchus_falcirostris_2,Acestrorhynchidae_Acestrorhynchus_falcirostris_1,Acestrorhynchidae_Acestrorhynchus_pantaneiro_2,Acestrorhynchidae_Acestrorhynchus_lacustris_2,Acestrorhynchidae_Acestrorhynchus_falcatus_3,Acestrorhynchidae_Acestrorhynchus_falcatus_2,Acestrorhynchidae_Roestes_ogilviei_1,Acestrorhynchidae_Gilbertolus_maracaiboensis_1,Acestrorhynchidae_Hoplocharax_goethei_1,Acestrorhynchidae_Heterocharax_macrolepis_1,Acestrorhynchidae_Gnathocharax_steindachneri_1,Acestrorhynchidae_Acestrorhynchus_nasutus_1,Acestrorhynchidae_Acestrorhynchus_pantaneiro_1,Acestrorhynchidae_Acestrorhynchus_lacustris_1,Acestrorhynchidae_Acestrorhynchus_falcatus_1),((Parodontidae_Apareiodon_vladii_1,Parodontidae_Apareiodon_piracicabae_1,Parodontidae_Saccodon_dariensis_1,Parodontidae_Saccodon_dariensis_2,Parodontidae_Apareiodon_vittatus_3,Parodontidae_Apareiodon_vittatus_2,Parodontidae_Parodon_pongoensis_1,Parodontidae_Apareiodon_vittatus_1,Parodontidae_Apareiodon_ibitiensis_1,Parodontidae_Apareiodon_affinis_3,Parodontidae_Parodon_hilarii_1,Parodontidae_Parodon_hilarii_2,Parodontidae_Parodon_nasus_2,Parodontidae_Apareiodon_affinis_2,Parodontidae_Parodon_nasus_1,Parodontidae_Apareiodon_affinis_1),(Anostomidae_Schizodon_scotorhabdotus_2,Anostomidae_Schizodon_platae_3,Anostomidae_Schizodon_platae_2,Anostomidae_Schizodon_platae_1,Anostomidae_Schizodon_nasutus_1,Anostomidae_Schizodon_knerii_3,Anostomidae_Schizodon_borellii_2,Anostomidae_Rhytiodus_microlepis_2,Anostomidae_Pseudanos_trimaculatus_3,Anostomidae_Pseudanos_trimaculatus_2,Anostomidae_Megaleporinus_piavussu_3,Anostomidae_Megaleporinus_piavussu_2,Anostomidae_Megaleporinus_garmani_3,Anostomidae_Megaleporinus_garmani_2,Anostomidae_Megaleporinus_elongatus_3,Anostomidae_Megaleporinus_conirostris_3,Anostomidae_Megaleporinus_brinco_3,Anostomidae_Megaleporinus_brinco_2,Anostomidae_Leporinus_octofasciatus_3,Anostomidae_Leporinus_microphthalmus_3,Anostomidae_Leporinus_microphthalmus_2,Anostomidae_Hypomasticus_copelandii_3,Anostomidae_Hypomasticus_copelandii_2,Anostomidae_Leporinus_agassizii_3,Anostomidae_Leporellus_vittatus_2,Anostomidae_Laemolyta_taeniata_3,Anostomidae_Laemolyta_proxima_3,Anostomidae_Laemolyta_proxima_2,Anostomidae_Laemolyta_garmani_2,Anostomidae_Hypomasticus_megalepis_2,Anostomidae_Leporinus_agassizii_2,Anostomidae_Schizodon_vittatus_2,Anostomidae_Megaleporinus_macrocephalus_3,Anostomidae_Megaleporinus_macrocephalus_2,Anostomidae_Leporinus_taeniatus_3,Anostomidae_Leporinus_octofasciatus_2,Anostomidae_Leporinus_nigrotaeniatus_1,Anostomidae_Leporinus_microphthalmus_1,Anostomidae_Leporinus_brunneus_2,Anostomidae_Schizodon_knerii_2,Anostomidae_Sartor_respectus_1,Anostomidae_Rhytiodus_lauzannei_1,Anostomidae_Pseudanos_winterbottomi_1,Anostomidae_Pseudanos_gracilis_1,Anostomidae_Petulanos_spiloclistron_1,Anostomidae_Leporinus_taeniatus_2,Anostomidae_Leporinus_paranensis_3,Anostomidae_Leporinus_paranensis_2,Anostomidae_Leporinus_paranensis_1,Anostomidae_Leporinus_octofasciatus_1,Anostomidae_Leporinus_amblyrhynchus_3,Anostomidae_Leporinus_amblyrhynchus_2,Anostomidae_Leporinus_amblyrhynchus_1,Anostomidae_Gnathodolus_bidens_1,Anostomidae_Anostomoides_atrianalis_1,Anostomidae_Schizodon_borellii_1,Anostomidae_Rhytiodus_argenteofuscus_1,Anostomidae_Pseudanos_trimaculatus_1,Anostomidae_Megaleporinus_trifasciatus_2,Anostomidae_Megaleporinus_trifasciatus_1,Anostomidae_Megaleporinus_piavussu_1,Anostomidae_Megaleporinus_garmani_1,Anostomidae_Megaleporinus_elongatus_2,Anostomidae_Megaleporinus_conirostris_2,Anostomidae_Megaleporinus_conirostris_1,Anostomidae_Megaleporinus_reinhardti_2,Anostomidae_Megaleporinus_brinco_1,Anostomidae_Leporinus_venerei_1,Anostomidae_Leporinus_unitaeniatus_1,Anostomidae_Leporinus_trimaculatus_1,Anostomidae_Leporinus_tigrinus_1,Anostomidae_Leporinus_reticulatus_1,Anostomidae_Leporinus_octomaculatus_2,Anostomidae_Leporinus_octomaculatus_1,Anostomidae_Leporinus_geminis_1,Anostomidae_Leporinus_ecuadorensis_2,Anostomidae_Hypomasticus_copelandii_1,Anostomidae_Leporinus_parae_1,Anostomidae_Leporinus_boehlkei_1,Anostomidae_Leporinus_bleheri_1,Anostomidae_Leporinus_altipinnis_1,Anostomidae_Leporellus_vittatus_1,Anostomidae_Laemolyta_taeniata_2,Anostomidae_Laemolyta_taeniata_1,Anostomidae_Laemolyta_garmani_1,Anostomidae_Laemolyta_fernandezi_2,Anostomidae_Laemolyta_fernandezi_1,Anostomidae_Hypomasticus_pachycheilus_1,Anostomidae_Hypomasticus_mormyrops_1,Anostomidae_Anostomus_ternetzi_3,Anostomidae_Anostomus_anostomus_1,Anostomidae_Abramites_hypselonotus_3,Anostomidae_Schizodon_vittatus_1,Anostomidae_Schizodon_scotorhabdotus_1,Anostomidae_Schizodon_knerii_1,Anostomidae_Schizodon_fasciatus_1,Anostomidae_Rhytiodus_microlepis_1,Anostomidae_Megaleporinus_reinhardti_1,Anostomidae_Megaleporinus_obtusidens_3,Anostomidae_Megaleporinus_obtusidens_2,Anostomidae_Megaleporinus_obtusidens_1,Anostomidae_Megaleporinus_muyscorum_1,Anostomidae_Megaleporinus_muyscorum_2,Anostomidae_Megaleporinus_elongatus_1,Anostomidae_Leporinus_pearsoni_1,Anostomidae_Leporinus_jatuncochi_2,Anostomidae_Leporinus_jatuncochi_1,Anostomidae_Leporinus_fasciatus_2,Anostomidae_Leporinus_fasciatus_1,Anostomidae_Leporinus_ecuadorensis_1,Anostomidae_Leporinus_desmotes_1,Anostomidae_Leporinus_brunneus_1,Anostomidae_Leporinus_agassizii_1,Anostomidae_Leporinus_affinis_1,Anostomidae_Leporinus_affinis_2,Anostomidae_Laemolyta_proxima_1,Anostomidae_Hypomasticus_megalepis_1,Anostomidae_Anostomus_ternetzi_2,Anostomidae_Anostomus_ternetzi_1,Anostomidae_Abramites_hypselonotus_2,Anostomidae_Abramites_hypselonotus_1,Anostomidae_Schizodon_intermedius_1,Anostomidae_Megaleporinus_macrocephalus_1,Anostomidae_Leporinus_taeniatus_1,Anostomidae_Leporinus_striatus_3,Anostomidae_Leporinus_striatus_2,Anostomidae_Leporinus_striatus_1,Anostomidae_Hypomasticus_steindachneri_1,Anostomidae_Leporinus_piau_1,Anostomidae_Leporinus_lacustris_2,Anostomidae_Leporinus_lacustris_1,Anostomidae_Leporinus_friderici_1),(Chilodontidae_Caenotropus_schizodon_2,Chilodontidae_Caenotropus_schizodon_1,Chilodontidae_Caenotropus_maculosus_3,Chilodontidae_Caenotropus_labyrinthicus_3,Chilodontidae_Chilodus_fritillus_1,Chilodontidae_Chilodus_zunevei_1,Chilodontidae_Chilodus_punctatus_1,Chilodontidae_Chilodus_gracilis_3,Chilodontidae_Chilodus_gracilis_2,Chilodontidae_Chilodus_gracilis_1,Chilodontidae_Caenotropus_mestomorgmatos_2,Chilodontidae_Caenotropus_mestomorgmatos_1,Chilodontidae_Caenotropus_maculosus_2,Chilodontidae_Caenotropus_maculosus_1,Chilodontidae_Caenotropus_labyrinthicus_2,Chilodontidae_Caenotropus_labyrinthicus_1),(Curimatidae_Steindachnerina_varii_2,Curimatidae_Steindachnerina_varii_1,Curimatidae_Steindachnerina_notonota_3,Curimatidae_Steindachnerina_nigrotaenia_1,Curimatidae_Steindachnerina_elegans_3,Curimatidae_Steindachnerina_conspersa_3,Curimatidae_Psectrogaster_rutiloides_3,Curimatidae_Psectrogaster_curviventris_3,Curimatidae_Psectrogaster_amazonica_3,Curimatidae_Potamorhina_pristigaster_3,Curimatidae_Potamorhina_pristigaster_2,Curimatidae_Potamorhina_laticeps_2,Curimatidae_Cyphocharax_voga_3,Curimatidae_Cyphocharax_vanderi_3,Curimatidae_Cyphocharax_platanus_2,Curimatidae_Cyphocharax_naegelii_1,Curimatidae_Cyphocharax_modestus_3,Curimatidae_Cyphocharax_gillii_3,Curimatidae_Cyphocharax_gillii_2,Curimatidae_Cyphocharax_gilbert_3,Curimatidae_Cyphocharax_corumbae_3,Curimatidae_Curimatopsis_myersi_3,Curimatidae_Curimatopsis_evelynae_3,Curimatidae_Curimatopsis_evelynae_2,Curimatidae_Curimatopsis_evelynae_1,Curimatidae_Curimatella_meyeri_3,Curimatidae_Curimatella_lepidura_3,Curimatidae_Curimata_vittata_3,Curimatidae_Curimata_mivartii_3,Curimatidae_Curimata_mivartii_2,Curimatidae_Curimata_mivartii_1,Curimatidae_Steindachnerina_fasciata_2,Curimatidae_Psectrogaster_rhomboides_2,Curimatidae_Steindachnerina_planiventris_2,Curimatidae_Curimatopsis_macrolepis_3,Curimatidae_Potamorhina_pristigaster_1,Curimatidae_Potamorhina_latior_3,Curimatidae_Psectrogaster_rutiloides_2,Curimatidae_Cyphocharax_santacatarinae_2,Curimatidae_Cyphocharax_sanctigabrielis_1,Curimatidae_Cyphocharax_festivus_1,Curimatidae_Curimatella_alburnus_1,Curimatidae_Curimata_vittata_2,Curimatidae_Curimata_acutirostris_3,Curimatidae_Steindachnerina_quasimodoi_1,Curimatidae_Psectrogaster_rutiloides_1,Curimatidae_Psectrogaster_rhomboides_1,Curimatidae_Psectrogaster_falcata_1,Curimatidae_Psectrogaster_essequibensis_1,Curimatidae_Psectrogaster_curviventris_2,Curimatidae_Cyphocharax_spilotus_1,Curimatidae_Cyphocharax_plumbeus_3,Curimatidae_Cyphocharax_modestus_2,Curimatidae_Cyphocharax_gilbert_2,Curimatidae_Cyphocharax_corumbae_2,Curimatidae_Cyphocharax_boiadeiro_2,Curimatidae_Curimatopsis_cryptica_3,Curimatidae_Curimatella_immaculata_3,Curimatidae_Curimata_vittata_1,Curimatidae_Potamorhina_altamazonica_3,Curimatidae_Curimatella_dorsalis_3,Curimatidae_Cyphocharax_nigripinnis_1,Curimatidae_Steindachnerina_planiventris_1,Curimatidae_Steindachnerina_notonota_2,Curimatidae_Steindachnerina_notonota_1,Curimatidae_Steindachnerina_insculpta_2,Curimatidae_Steindachnerina_hypostoma_2,Curimatidae_Steindachnerina_elegans_2,Curimatidae_Steindachnerina_bimaculata_1,Curimatidae_Steindachnerina_argentea_1,Curimatidae_Steindachnerina_amazonica_1,Curimatidae_Pseudocurimata_lineopunctata_2,Curimatidae_Pseudocurimata_lineopunctata_1,Curimatidae_Psectrogaster_curviventris_1,Curimatidae_Psectrogaster_ciliata_2,Curimatidae_Psectrogaster_ciliata_1,Curimatidae_Psectrogaster_amazonica_2,Curimatidae_Potamorhina_squamoralevis_2,Curimatidae_Potamorhina_squamoralevis_1,Curimatidae_Potamorhina_latior_2,Curimatidae_Potamorhina_altamazonica_2,Curimatidae_Cyphocharax_voga_2,Curimatidae_Cyphocharax_voga_1,Curimatidae_Cyphocharax_vanderi_2,Curimatidae_Cyphocharax_vanderi_1,Curimatidae_Cyphocharax_spilurus_3,Curimatidae_Cyphocharax_spilurus_2,Curimatidae_Cyphocharax_santacatarinae_1,Curimatidae_Cyphocharax_platanus_1,Curimatidae_Cyphocharax_oenas_2,Curimatidae_Cyphocharax_oenas_1,Curimatidae_Cyphocharax_modestus_1,Curimatidae_Cyphocharax_microcephalus_1,Curimatidae_Cyphocharax_mestomyllon_2,Curimatidae_Cyphocharax_mestomyllon_1,Curimatidae_Cyphocharax_magdalenae_2,Curimatidae_Cyphocharax_magdalenae_1,Curimatidae_Cyphocharax_helleri_1,Curimatidae_Cyphocharax_gillii_1,Curimatidae_Cyphocharax_corumbae_1,Curimatidae_Cyphocharax_boiadeiro_1,Curimatidae_Cyphocharax_aspilos_1,Curimatidae_Curimatopsis_macrolepis_2,Curimatidae_Curimatella_dorsalis_2,Curimatidae_Curimata_roseni_2,Curimatidae_Curimatopsis_cryptica_2,Curimatidae_Steindachnerina_seriata_1,Curimatidae_Steindachnerina_leucisca_1,Curimatidae_Steindachnerina_insculpta_1,Curimatidae_Steindachnerina_hypostoma_1,Curimatidae_Steindachnerina_guentheri_1,Curimatidae_Steindachnerina_gracilis_2,Curimatidae_Steindachnerina_gracilis_1,Curimatidae_Steindachnerina_fasciata_1,Curimatidae_Steindachnerina_elegans_1,Curimatidae_Steindachnerina_dobula_1,Curimatidae_Steindachnerina_conspersa_2,Curimatidae_Steindachnerina_conspersa_1,Curimatidae_Steindachnerina_brevipinna_1,Curimatidae_Steindachnerina_pupula_1,Curimatidae_Pseudocurimata_troschelii_1,Curimatidae_Pseudocurimata_boulengeri_1,Curimatidae_Pseudocurimata_boehlkei_2,Curimatidae_Pseudocurimata_boehlkei_1,Curimatidae_Psectrogaster_amazonica_1,Curimatidae_Potamorhina_latior_1,Curimatidae_Potamorhina_laticeps_1,Curimatidae_Potamorhina_altamazonica_1,Curimatidae_Cyphocharax_spilurus_1,Curimatidae_Cyphocharax_spiluropsis_2,Curimatidae_Cyphocharax_spiluropsis_1,Curimatidae_Cyphocharax_saladensis_2,Curimatidae_Cyphocharax_saladensis_1,Curimatidae_Cyphocharax_plumbeus_2,Curimatidae_Cyphocharax_plumbeus_1,Curimatidae_Cyphocharax_notatus_2,Curimatidae_Cyphocharax_notatus_1,Curimatidae_Cyphocharax_multilineatus_2,Curimatidae_Cyphocharax_multilineatus_1,Curimatidae_Cyphocharax_leucostictus_1,Curimatidae_Cyphocharax_gouldingi_1,Curimatidae_Cyphocharax_gouldingi_2,Curimatidae_Cyphocharax_naegelii_2,Curimatidae_Pseudocurimata_troschelii_2,Curimatidae_Steindachnerina_brevipinna_2,Curimatidae_Cyphocharax_gilbert_1,Curimatidae_Cyphocharax_abramoides_1,Curimatidae_Curimatopsis_myersi_2,Curimatidae_Curimatopsis_myersi_1,Curimatidae_Curimatopsis_macrolepis_1,Curimatidae_Curimatopsis_cryptica_1,Curimatidae_Curimatella_meyeri_2,Curimatidae_Curimatella_meyeri_1,Curimatidae_Curimatella_lepidura_2,Curimatidae_Curimatella_lepidura_1,Curimatidae_Curimatella_immaculata_2,Curimatidae_Curimatella_immaculata_1,Curimatidae_Curimatella_dorsalis_1,Curimatidae_Curimata_roseni_1,Curimatidae_Curimata_knerii_2,Curimatidae_Curimata_knerii_1,Curimatidae_Curimata_inornata_2,Curimatidae_Curimata_inornata_1,Curimatidae_Curimata_incompta_1,Curimatidae_Curimata_cyprinoides_2,Curimatidae_Curimata_cyprinoides_1,Curimatidae_Curimata_acutirostris_2,Curimatidae_Curimata_acutirostris_1),(Prochilodontidae_Ichthyoelephas_humeralis_2,Prochilodontidae_Ichthyoelephas_humeralis_1,Prochilodontidae_Prochilodus_britskii_2,Prochilodontidae_Prochilodus_britskii_1,Prochilodontidae_Prochilodus_lacustris_3,Prochilodontidae_Prochilodus_harttii_2,Prochilodontidae_Prochilodus_magdalenae_3,Prochilodontidae_Prochilodus_reticulatus_3,Prochilodontidae_Prochilodus_brevis_3,Prochilodontidae_Semaprochilodus_taeniurus_3,Prochilodontidae_Semaprochilodus_taeniurus_2,Prochilodontidae_Semaprochilodus_laticeps_3,Prochilodontidae_Semaprochilodus_kneri_3,Prochilodontidae_Ichthyoelephas_longirostris_1,Prochilodontidae_Semaprochilodus_varii_2,Prochilodontidae_Semaprochilodus_varii_1,Prochilodontidae_Semaprochilodus_taeniurus_1,Prochilodontidae_Semaprochilodus_laticeps_2,Prochilodontidae_Semaprochilodus_laticeps_1,Prochilodontidae_Semaprochilodus_brama_2,Prochilodontidae_Semaprochilodus_brama_1,Prochilodontidae_Prochilodus_vimboides_2,Prochilodontidae_Prochilodus_vimboides_1,Prochilodontidae_Prochilodus_harttii_1,Prochilodontidae_Prochilodus_mariae_3,Prochilodontidae_Semaprochilodus_kneri_2,Prochilodontidae_Semaprochilodus_insignis_2,Prochilodontidae_Prochilodus_mariae_2,Prochilodontidae_Prochilodus_lineatus_3,Prochilodontidae_Prochilodus_brevis_2,Prochilodontidae_Semaprochilodus_kneri_1,Prochilodontidae_Semaprochilodus_insignis_1,Prochilodontidae_Prochilodus_rubrotaeniatus_2,Prochilodontidae_Prochilodus_rubrotaeniatus_1,Prochilodontidae_Prochilodus_reticulatus_2,Prochilodontidae_Prochilodus_reticulatus_1,Prochilodontidae_Prochilodus_nigricans_3,Prochilodontidae_Prochilodus_nigricans_2,Prochilodontidae_Prochilodus_nigricans_1,Prochilodontidae_Prochilodus_mariae_1,Prochilodontidae_Prochilodus_magdalenae_2,Prochilodontidae_Prochilodus_magdalenae_1,Prochilodontidae_Prochilodus_lineatus_2,Prochilodontidae_Prochilodus_lineatus_1,Prochilodontidae_Prochilodus_lacustris_2,Prochilodontidae_Prochilodus_lacustris_1,Prochilodontidae_Prochilodus_costatus_1,Prochilodontidae_Prochilodus_brevis_1,Prochilodontidae_Prochilodus_argenteus_1)),(Tarumaniidae_Tarumania_walkerae_1,(Erythrinidae_Hoplias_misionera_1,Erythrinidae_Hoplias_microlepis_3,Erythrinidae_Hoplias_mbigua_3,Erythrinidae_Hoplias_mbigua_2,Erythrinidae_Hoplias_mbigua_1,Erythrinidae_Hoplias_lacerdae_3,Erythrinidae_Hoplias_aimara_2,Erythrinidae_Hoplias_intermedius_2,Erythrinidae_Hoplias_misionera_2,Erythrinidae_Hoplias_lacerdae_2,Erythrinidae_Hoplias_intermedius_1,Erythrinidae_Hoplias_curupira_2,Erythrinidae_Hoplias_curupira_1,Erythrinidae_Hoplias_australis_3,Erythrinidae_Hoplias_australis_2,Erythrinidae_Hoplias_australis_1,Erythrinidae_Hoplerythrinus_unitaeniatus_3,Erythrinidae_Erythrinus_erythrinus_3,Erythrinidae_Hoplias_lacerdae_1,Erythrinidae_Hoplerythrinus_unitaeniatus_2,Erythrinidae_Hoplias_microlepis_2,Erythrinidae_Erythrinus_erythrinus_2,Erythrinidae_Hoplias_microlepis_1,Erythrinidae_Erythrinus_erythrinus_1,Erythrinidae_Hoplias_aimara_1,Erythrinidae_Hoplerythrinus_unitaeniatus_1,Erythrinidae_Hoplias_malabaricus_1)),(Chalceidae_Chalceus_epakros_2,Chalceidae_Chalceus_macrolepidotus_1,Chalceidae_Chalceus_erythrurus_2,Chalceidae_Chalceus_epakros_1,Chalceidae_Chalceus_erythrurus_1),(Gasteropelecidae_Gasteropelecus_sternicla_3,Gasteropelecidae_Thoracocharax_stellatus_3,Gasteropelecidae_Gasteropelecus_maculatus_2,Gasteropelecidae_Carnegiella_marthae_3,Gasteropelecidae_Carnegiella_schereri_1,Gasteropelecidae_Thoracocharax_stellatus_2,Gasteropelecidae_Thoracocharax_stellatus_1,Gasteropelecidae_Gasteropelecus_sternicla_2,Gasteropelecidae_Gasteropelecus_sternicla_1,Gasteropelecidae_Gasteropelecus_maculatus_1,Gasteropelecidae_Carnegiella_strigata_2,Gasteropelecidae_Carnegiella_strigata_1,Gasteropelecidae_Carnegiella_marthae_2,Gasteropelecidae_Carnegiella_marthae_1),(Iguanodectidae_Bryconops_melanurus_1,Iguanodectidae_Piabucus_melanostoma_2,Iguanodectidae_Iguanodectes_geisleri_2,Iguanodectidae_Bryconops_affinis_2,Iguanodectidae_Bryconops_caudomaculatus_1,Iguanodectidae_Piabucus_melanostoma_1,Iguanodectidae_Bryconops_affinis_1,Iguanodectidae_Iguanodectes_geisleri_1),(Ctenoluciidae_Ctenolucius_beani_2,Ctenoluciidae_Ctenolucius_beani_1,Ctenoluciidae_Boulengerella_cuvieri_2,Ctenoluciidae_Boulengerella_cuvieri_1,Ctenoluciidae_Boulengerella_lateristriga_3,Ctenoluciidae_Boulengerella_maculata_2,Ctenoluciidae_Boulengerella_lateristriga_2,Ctenoluciidae_Ctenolucius_hujeta_2,Ctenoluciidae_Boulengerella_lateristriga_1,Ctenoluciidae_Ctenolucius_hujeta_1,Ctenoluciidae_Boulengerella_maculata_1),(Serrasalmidae_Utiaritichthys_longidorsalis_2,Serrasalmidae_Utiaritichthys_longidorsalis_1,Serrasalmidae_Acnodon_senai_2,Serrasalmidae_Acnodon_senai_1,Serrasalmidae_Mylossoma_aureum_3,Serrasalmidae_Acnodon_normani_2,Serrasalmidae_Acnodon_oligacanthus_2,Serrasalmidae_Metynnis_argenteus_2,Serrasalmidae_Metynnis_luna_2,Serrasalmidae_Ossubtus_xinguense_2,Serrasalmidae_Piaractus_orinoquensis_2,Serrasalmidae_Serrasalmus_altuvei_2,Serrasalmidae_Serrasalmus_gibbus_2,Serrasalmidae_Tometes_siderocarajensis_2,Serrasalmidae_Tometes_trilobatus_1,Serrasalmidae_Mylossoma_aureum_2,Serrasalmidae_Mylossoma_aureum_1,Serrasalmidae_Mylossoma_albiscopum_1,Serrasalmidae_Myleus_micans_3,Serrasalmidae_Myleus_micans_2,Serrasalmidae_Myleus_micans_1,Serrasalmidae_Myloplus_arnoldi_3,Serrasalmidae_Myloplus_arnoldi_2,Serrasalmidae_Myloplus_arnoldi_1,Serrasalmidae_Piaractus_orinoquensis_1,Serrasalmidae_Tometes_siderocarajensis_1,Serrasalmidae_Tometes_makue_1,Serrasalmidae_Tometes_lebaili_2,Serrasalmidae_Tometes_lebaili_1,Serrasalmidae_Tometes_kranponhah_3,Serrasalmidae_Tometes_kranponhah_2,Serrasalmidae_Tometes_kranponhah_1,Serrasalmidae_Tometes_camunani_3,Serrasalmidae_Tometes_camunani_2,Serrasalmidae_Tometes_camunani_1,Serrasalmidae_Tometes_ancylorhynchus_3,Serrasalmidae_Tometes_ancylorhynchus_2,Serrasalmidae_Tometes_ancylorhynchus_1,Serrasalmidae_Serrasalmus_irritans_3,Serrasalmidae_Mylesinus_paraschomburgkii_3,Serrasalmidae_Metynnis_polystictus_3,Serrasalmidae_Metynnis_polystictus_2,Serrasalmidae_Metynnis_polystictus_1,Serrasalmidae_Metynnis_melanogrammus_3,Serrasalmidae_Metynnis_melanogrammus_2,Serrasalmidae_Metynnis_melanogrammus_1,Serrasalmidae_Metynnis_maculatus_1,Serrasalmidae_Metynnis_guaporensis_3,Serrasalmidae_Metynnis_guaporensis_2,Serrasalmidae_Metynnis_guaporensis_1,Serrasalmidae_Metynnis_fasciatus_2,Serrasalmidae_Metynnis_fasciatus_1,Serrasalmidae_Metynnis_cuiaba_2,Serrasalmidae_Metynnis_cuiaba_1,Serrasalmidae_Metynnis_altidorsalis_3,Serrasalmidae_Metynnis_altidorsalis_2,Serrasalmidae_Metynnis_altidorsalis_1,Serrasalmidae_Myloplus_zorroi_2,Serrasalmidae_Myloplus_zorroi_1,Serrasalmidae_Myloplus_lucienae_1,Serrasalmidae_Myloplus_lobatus_1,Serrasalmidae_Myloplus_levis_1,Serrasalmidae_Myloplus_asterias_1,Serrasalmidae_Serrasalmus_hastatus_3,Serrasalmidae_Serrasalmus_gibbus_1,Serrasalmidae_Serrasalmus_altispinis_2,Serrasalmidae_Serrasalmus_altispinis_1,Serrasalmidae_Serrasalmus_sanchezi_3,Serrasalmidae_Serrasalmus_sanchezi_2,Serrasalmidae_Serrasalmus_sanchezi_1,Serrasalmidae_Myloplus_ternetzi_1,Serrasalmidae_Mylesinus_paraschomburgkii_2,Serrasalmidae_Mylesinus_paraschomburgkii_1,Serrasalmidae_Serrasalmus_hastatus_2,Serrasalmidae_Metynnis_lippincottianus_2,Serrasalmidae_Metynnis_argenteus_1,Serrasalmidae_Serrasalmus_elongatus_3,Serrasalmidae_Serrasalmus_serrulatus_3,Serrasalmidae_Serrasalmus_serrulatus_2,Serrasalmidae_Serrasalmus_irritans_2,Serrasalmidae_Serrasalmus_irritans_1,Serrasalmidae_Serrasalmus_hollandi_3,Serrasalmidae_Serrasalmus_hollandi_2,Serrasalmidae_Serrasalmus_hollandi_1,Serrasalmidae_Serrasalmus_geryi_2,Serrasalmidae_Serrasalmus_geryi_1,Serrasalmidae_Pygocentrus_cariba_3,Serrasalmidae_Myloplus_rhomboidalis_3,Serrasalmidae_Metynnis_mola_1,Serrasalmidae_Myloplus_rubripinnis_2,Serrasalmidae_Myloplus_planquettei_1,Serrasalmidae_Myleus_setiger_3,Serrasalmidae_Metynnis_luna_1,Serrasalmidae_Metynnis_hypsauchen_1,Serrasalmidae_Serrasalmus_serrulatus_1,Serrasalmidae_Serrasalmus_hastatus_1,Serrasalmidae_Serrasalmus_elongatus_2,Serrasalmidae_Serrasalmus_elongatus_1,Serrasalmidae_Mylesinus_schomburgkii_2,Serrasalmidae_Serrasalmus_brandtii_3,Serrasalmidae_Serrasalmus_brandtii_2,Serrasalmidae_Serrasalmus_brandtii_1,Serrasalmidae_Serrasalmus_compressus_3,Serrasalmidae_Myloplus_torquatus_2,Serrasalmidae_Myleus_setiger_2,Serrasalmidae_Myloplus_rhomboidalis_2,Serrasalmidae_Piaractus_brachypomus_3,Serrasalmidae_Mylesinus_schomburgkii_1,Serrasalmidae_Serrasalmus_humeralis_3,Serrasalmidae_Serrasalmus_maculatus_3,Serrasalmidae_Myloplus_torquatus_1,Serrasalmidae_Myleus_setiger_1,Serrasalmidae_Myloplus_rhomboidalis_1,Serrasalmidae_Serrasalmus_marginatus_3,Serrasalmidae_Serrasalmus_maculatus_2,Serrasalmidae_Pygocentrus_piraya_3,Serrasalmidae_Pygocentrus_cariba_2,Serrasalmidae_Serrasalmus_medinai_3,Serrasalmidae_Serrasalmus_maculatus_1,Serrasalmidae_Pygocentrus_cariba_1,Serrasalmidae_Mylossoma_duriventre_1,Serrasalmidae_Myloplus_rubripinnis_1,Serrasalmidae_Metynnis_lippincottianus_1,Serrasalmidae_Colossoma_macropomum_3,Serrasalmidae_Mylesinus_paucisquamatus_3,Serrasalmidae_Serrasalmus_medinai_2,Serrasalmidae_Myloplus_schomburgkii_3,Serrasalmidae_Pristobrycon_striolatus_3,Serrasalmidae_Mylesinus_paucisquamatus_2,Serrasalmidae_Serrasalmus_gouldingi_3,Serrasalmidae_Serrasalmus_compressus_2,Serrasalmidae_Pristobrycon_calmoni_1,Serrasalmidae_Serrasalmus_eigenmanni_3,Serrasalmidae_Pygocentrus_piraya_2,Serrasalmidae_Pygocentrus_piraya_1,Serrasalmidae_Pygocentrus_nattereri_3,Serrasalmidae_Myloplus_schomburgkii_2,Serrasalmidae_Piaractus_mesopotamicus_1,Serrasalmidae_Serrasalmus_marginatus_2,Serrasalmidae_Pygopristis_denticulata_2,Serrasalmidae_Pygopristis_denticulata_1,Serrasalmidae_Pristobrycon_striolatus_2,Serrasalmidae_Pristobrycon_striolatus_1,Serrasalmidae_Ossubtus_xinguense_1,Serrasalmidae_Mylesinus_paucisquamatus_1,Serrasalmidae_Acnodon_oligacanthus_1,Serrasalmidae_Acnodon_normani_1,Serrasalmidae_Serrasalmus_humeralis_2,Serrasalmidae_Serrasalmus_humeralis_1,Serrasalmidae_Catoprion_mento_3,Serrasalmidae_Myloplus_schomburgkii_1,Serrasalmidae_Catoprion_mento_2,Serrasalmidae_Serrasalmus_medinai_1,Serrasalmidae_Serrasalmus_altuvei_1,Serrasalmidae_Catoprion_mento_1,Serrasalmidae_Piaractus_brachypomus_2,Serrasalmidae_Serrasalmus_spilopleura_3,Serrasalmidae_Serrasalmus_spilopleura_2,Serrasalmidae_Serrasalmus_manueli_3,Serrasalmidae_Serrasalmus_manueli_2,Serrasalmidae_Serrasalmus_manueli_1,Serrasalmidae_Serrasalmus_gouldingi_2,Serrasalmidae_Serrasalmus_gouldingi_1,Serrasalmidae_Serrasalmus_compressus_1,Serrasalmidae_Serrasalmus_rhombeus_3,Serrasalmidae_Serrasalmus_rhombeus_2,Serrasalmidae_Serrasalmus_marginatus_1,Serrasalmidae_Serrasalmus_eigenmanni_2,Serrasalmidae_Serrasalmus_eigenmanni_1,Serrasalmidae_Pygocentrus_nattereri_2,Serrasalmidae_Piaractus_brachypomus_1,Serrasalmidae_Colossoma_macropomum_2,Serrasalmidae_Pygocentrus_nattereri_1,Serrasalmidae_Colossoma_macropomum_1,Serrasalmidae_Serrasalmus_spilopleura_1,Serrasalmidae_Serrasalmus_rhombeus_1),(Characidae_Hemigrammus_pulcher_2,Characidae_Hemigrammus_pulcher_1,Characidae_Hemigrammus_hyanuary_1,Characidae_Gymnocharacinus_bergii_1,Characidae_Ctenobrycon_spilurus_1,Characidae_Knodus_victoriae_3,Characidae_Knodus_victoriae_2,Characidae_Knodus_victoriae_1,Characidae_Knodus_macarenae_1,Characidae_Knodus_tiquiensis_3,Characidae_Knodus_cismontanus_2,Characidae_Knodus_tiquiensis_2,Characidae_Knodus_tiquiensis_1,Characidae_Knodus_borki_3,Characidae_Aphyocharax_pusillus_2,Characidae_Astyanax_anterior_1,Characidae_Astyanax_nicaraguensis_1,Characidae_Astyanax_ribeirae_2,Characidae_Astyanax_rivularis_1,Characidae_Astyanax_taeniatus_1,Characidae_Astyanax_trierythropterus_1,Characidae_Astyanax_venezuelae_2,Characidae_Bryconamericus_ornaticeps_1,Characidae_Bryconamericus_turiuba_2,Characidae_Creagrutus_brevipinnis_1,Characidae_Creagrutus_peruanus_1,Characidae_Ctenobrycon_hauxwellianus_2,Characidae_Cynopotamus_argenteus_2,Characidae_Diapoma_uruguayensis_1,Characidae_Eretmobrycon_bayano_1,Characidae_Exodon_paradoxus_2,Characidae_Galeocharax_gulo_1,Characidae_Hyphessobrycon_itaparicensis_2,Characidae_Jupiaba_acanthogaster_1,Characidae_Knodus_hypopterus_2,Characidae_Knodus_meridae_2,Characidae_Knodus_orteguasae_1,Characidae_Lepidocharax_burnsi_1,Characidae_Moenkhausia_intermedia_2,Characidae_Oligosarcus_jacuiensis_2,Characidae_Pristella_maxillaris_1,Characidae_Serrapinnus_calliurus_1,Characidae_Knodus_borki_2,Characidae_Knodus_borki_1,Characidae_Cynopotamus_magdalenae_1,Characidae_Charax_michaeli_1,Characidae_Boehlkea_fredcochui_1,Characidae_Tyttocharax_cochui_1,Characidae_Deuterodon_supparis_1,Characidae_Deuterodon_stigmaturus_2,Characidae_Deuterodon_stigmaturus_1,Characidae_Deuterodon_singularis_2,Characidae_Deuterodon_singularis_1,Characidae_Deuterodon_pedri_2,Characidae_Deuterodon_pedri_1,Characidae_Deuterodon_parahybae_2,Characidae_Deuterodon_parahybae_1,Characidae_Deuterodon_langei_3,Characidae_Deuterodon_langei_2,Characidae_Deuterodon_langei_1,Characidae_Rhoadsia_minor_3,Characidae_Rhoadsia_minor_2,Characidae_Rhoadsia_minor_1,Characidae_Rhoadsia_altipinna_1,Characidae_Hemigrammus_unilineatus_1,Characidae_Brachychalcinus_nummus_1,Characidae_Paragoniates_alburnus_2,Characidae_Roeboides_bussingi_1,Characidae_Cynopotamus_amazonum_1,Characidae_Charax_caudimaculatus_1,Characidae_Cheirodon_stenodon_3,Characidae_Odontostilbe_mitoptera_2,Characidae_Odontostilbe_dialeptura_3,Characidae_Odontostilbe_dialeptura_2,Characidae_Astyanax_maximus_1,Characidae_Hemigrammus_rodwayi_2,Characidae_Hemigrammus_ocellifer_1,Characidae_Hemigrammus_guyanensis_1,Characidae_Hemigrammus_gracilis_1,Characidae_Hemigrammus_bleheri_2,Characidae_Hasemania_kalunga_2,Characidae_Hasemania_kalunga_1,Characidae_Hasemania_hanseni_3,Characidae_Hasemania_hanseni_2,Characidae_Hasemania_hanseni_1,Characidae_Hasemania_crenuchoides_3,Characidae_Hasemania_crenuchoides_2,Characidae_Hemibrycon_mikrostiktos_1,Characidae_Hemibrycon_metae_1,Characidae_Hemibrycon_raqueliae_1,Characidae_Creagrutus_magdalenae_3,Characidae_Creagrutus_magdalenae_2,Characidae_Creagrutus_magdalenae_1,Characidae_Creagrutus_atrisignum_1,Characidae_Tetragonopterus_rarus_3,Characidae_Tetragonopterus_rarus_2,Characidae_Tetragonopterus_carvalhoi_3,Characidae_Tetragonopterus_anostomus_3,Characidae_Eretmobrycon_guaytarae_1,Characidae_Eretmobrycon_brevirostris_2,Characidae_Hyphessobrycon_tortuguerae_2,Characidae_Hyphessobrycon_tortuguerae_1,Characidae_Hyphessobrycon_savagei_2,Characidae_Hyphessobrycon_savagei_1,Characidae_Hyphessobrycon_rosaceus_2,Characidae_Hyphessobrycon_rosaceus_1,Characidae_Hyphessobrycon_pulchripinnis_1,Characidae_Hyphessobrycon_piorskii_2,Characidae_Hyphessobrycon_piorskii_1,Characidae_Hyphessobrycon_parvellus_1,Characidae_Hyphessobrycon_panamensis_2,Characidae_Hyphessobrycon_panamensis_1,Characidae_Hyphessobrycon_micropterus_1,Characidae_Hyphessobrycon_luetkenii_2,Characidae_Hyphessobrycon_luetkenii_1,Characidae_Hyphessobrycon_loretoensis_2,Characidae_Hyphessobrycon_loretoensis_1,Characidae_Hyphessobrycon_itaparicensis_1,Characidae_Hyphessobrycon_herbertaxelrodi_2,Characidae_Hyphessobrycon_flammeus_1,Characidae_Hyphessobrycon_erythrostigma_3,Characidae_Hyphessobrycon_erythrostigma_2,Characidae_Hyphessobrycon_compressus_1,Characidae_Hyphessobrycon_columbianus_1,Characidae_Hyphessobrycon_caru_1,Characidae_Hyphessobrycon_bifasciatus_2,Characidae_Hyphessobrycon_bifasciatus_1,Characidae_Hyphessobrycon_bentosi_1,Characidae_Hyphessobrycon_balbus_2,Characidae_Hyphessobrycon_balbus_1,Characidae_Moenkhausia_gracilima_3,Characidae_Moenkhausia_gracilima_2,Characidae_Tetragonopterus_georgiae_1,Characidae_Moenkhausia_costae_2,Characidae_Moenkhausia_bonita_3,Characidae_Moenkhausia_bonita_2,Characidae_Moenkhausia_australis_1,Characidae_Diapoma_obi_3,Characidae_Diapoma_obi_2,Characidae_Planaltina_myersi_2,Characidae_Planaltina_britskii_3,Characidae_Roeboides_xenodon_2,Characidae_Roeboides_xenodon_1,Characidae_Roeboides_myersii_2,Characidae_Roeboides_myersii_1,Characidae_Roeboides_loftini_1,Characidae_Roeboides_ilseae_2,Characidae_Roeboides_ilseae_1,Characidae_Roeboides_descalvadensis_3,Characidae_Roeboides_carti_2,Characidae_Roeboides_carti_1,Characidae_Roeboides_bouchellei_2,Characidae_Oligosarcus_varii_1,Characidae_Oligosarcus_robustus_3,Characidae_Oligosarcus_robustus_2,Characidae_Oligosarcus_robustus_1,Characidae_Oligosarcus_planaltinae_1,Characidae_Oligosarcus_pintoi_2,Characidae_Oligosarcus_pintoi_1,Characidae_Oligosarcus_perdido_1,Characidae_Oligosarcus_paranensis_3,Characidae_Oligosarcus_oligolepis_2,Characidae_Oligosarcus_oligolepis_1,Characidae_Oligosarcus_macrolepis_1,Characidae_Oligosarcus_longirostris_1,Characidae_Oligosarcus_jenynsii_1,Characidae_Oligosarcus_jacuiensis_1,Characidae_Oligosarcus_hepsetus_3,Characidae_Oligosarcus_brevioris_3,Characidae_Oligosarcus_acutirostris_3,Characidae_Oligosarcus_acutirostris_2,Characidae_Oligosarcus_acutirostris_1,Characidae_Galeocharax_humeralis_3,Characidae_Galeocharax_humeralis_2,Characidae_Galeocharax_humeralis_1,Characidae_Cynopotamus_argenteus_1,Characidae_Charax_stenopterus_3,Characidae_Moenkhausia_melogramma_1,Characidae_Moenkhausia_grandisquamis_2,Characidae_Moenkhausia_grandisquamis_1,Characidae_Moenkhausia_copei_2,Characidae_Moenkhausia_comma_3,Characidae_Moenkhausia_comma_2,Characidae_Knodus_breviceps_1,Characidae_Hyphessobrycon_copelandi_1,Characidae_Hemibrycon_dentatus_1,Characidae_Astyanax_bopiensis_1,Characidae_Pseudochalceus_kyburzi_2,Characidae_Petitella_georgiae_1,Characidae_Jupiaba_essequibensis_1,Characidae_Jupiaba_acanthogaster_2,Characidae_Astyanax_bransfordii_1,Characidae_Bryconamericus_turiuba_1,Characidae_Bryconamericus_pachacuti_2,Characidae_Bryconamericus_orinocoensis_1,Characidae_Hemibrycon_multiradiatus_1,Characidae_Hemibrycon_tolimae_1,Characidae_Hemibrycon_foncensis_1,Characidae_Bryconamericus_ecai_3,Characidae_Bryconamericus_ecai_2,Characidae_Bryconamericus_ecai_1,Characidae_Bryconamericus_diaphanus_3,Characidae_Bryconamericus_diaphanus_2,Characidae_Bryconamericus_caldasi_1,Characidae_Hemibrycon_arilepis_1,Characidae_Hemibrycon_andresoi_1,Characidae_Stygichthys_typhlops_2,Characidae_Pseudocorynopoma_heterandria_3,Characidae_Phenacogaster_calverti_3,Characidae_Paracheirodon_innesi_1,Characidae_Macropsobrycon_uruguayanae_3,Characidae_Inpaichthys_kerri_3,Characidae_Hemigrammus_rodwayi_1,Characidae_Hemigrammus_bleheri_1,Characidae_Hasemania_nana_1,Characidae_Hasemania_crenuchoides_1,Characidae_Diapoma_speculiferum_3,Characidae_Chrysobrycon_myersi_2,Characidae_Bryconamericus_patriciae_3,Characidae_Roeboides_occidentalis_1,Characidae_Probolodus_heterostomus_3,Characidae_Hemigrammus_erythrozonus_1,Characidae_Astyanax_xiru_1,Characidae_Astyanax_xavante_1,Characidae_Astyanax_vermilion_3,Characidae_Astyanax_vermilion_2,Characidae_Astyanax_vermilion_1,Characidae_Astyanax_venezuelae_1,Characidae_Astyanax_varzeae_1,Characidae_Astyanax_trierythropterus_2,Characidae_Astyanax_taeniatus_2,Characidae_Astyanax_serratus_3,Characidae_Astyanax_serratus_2,Characidae_Astyanax_serratus_1,Characidae_Astyanax_schubarti_2,Characidae_Astyanax_schubarti_1,Characidae_Astyanax_scabripinnis_2,Characidae_Astyanax_saguazu_3,Characidae_Astyanax_saguazu_2,Characidae_Astyanax_saguazu_1,Characidae_Astyanax_panamensis_3,Characidae_Astyanax_panamensis_2,Characidae_Astyanax_panamensis_1,Characidae_Astyanax_ribeirae_1,Characidae_Astyanax_pirapuan_1,Characidae_Astyanax_pelecus_1,Characidae_Astyanax_parahybae_3,Characidae_Astyanax_parahybae_2,Characidae_Astyanax_parahybae_1,Characidae_Astyanax_orthodus_2,Characidae_Astyanax_obscurus_1,Characidae_Astyanax_mutator_3,Characidae_Astyanax_mutator_2,Characidae_Astyanax_mutator_1,Characidae_Astyanax_microlepis_2,Characidae_Astyanax_metae_3,Characidae_Astyanax_metae_2,Characidae_Astyanax_metae_1,Characidae_Astyanax_magdalenae_2,Characidae_Astyanax_longirhinus_1,Characidae_Astyanax_laticeps_1,Characidae_Astyanax_jenynsii_1,Characidae_Astyanax_janeiroensis_1,Characidae_Astyanax_intermedius_3,Characidae_Astyanax_intermedius_2,Characidae_Astyanax_intermedius_1,Characidae_Astyanax_henseli_1,Characidae_Astyanax_hastatus_1,Characidae_Astyanax_hamatilis_1,Characidae_Astyanax_gymnogenys_1,Characidae_Astyanax_gymnodontus_1,Characidae_Astyanax_goyanensis_2,Characidae_Astyanax_goyanensis_1,Characidae_Astyanax_goyacensis_2,Characidae_Astyanax_goyacensis_1,Characidae_Astyanax_giton_3,Characidae_Astyanax_giton_2,Characidae_Astyanax_giton_1,Characidae_Astyanax_gisleni_1,Characidae_Astyanax_erythropterus_3,Characidae_Astyanax_erythropterus_2,Characidae_Astyanax_erythropterus_1,Characidae_Astyanax_elachylepis_2,Characidae_Astyanax_elachylepis_1,Characidae_Astyanax_eigenmanniorum_1,Characidae_Astyanax_douradilho_2,Characidae_Astyanax_douradilho_1,Characidae_Astyanax_dissimilis_3,Characidae_Astyanax_dissimilis_2,Characidae_Astyanax_dissimilis_1,Characidae_Astyanax_dissensus_1,Characidae_Astyanax_pampa_3,Characidae_Astyanax_pampa_2,Characidae_Astyanax_pampa_1,Characidae_Astyanax_burgerai_3,Characidae_Astyanax_burgerai_2,Characidae_Astyanax_burgerai_1,Characidae_Astyanax_brachypterygium_1,Characidae_Astyanax_bockmanni_3,Characidae_Astyanax_bockmanni_2,Characidae_Astyanax_bockmanni_1,Characidae_Astyanax_biotae_3,Characidae_Astyanax_biotae_2,Characidae_Astyanax_biotae_1,Characidae_Astyanax_bifasciatus_3,Characidae_Astyanax_bifasciatus_2,Characidae_Astyanax_bifasciatus_1,Characidae_Astyanax_bagual_1,Characidae_Astyanax_argyrimarginatus_1,Characidae_Astyanax_anterior_2,Characidae_Astyanax_altior_1,Characidae_Astyanax_microschemos_1,Characidae_Astyanax_abramis_3,Characidae_Astyanax_abramis_2,Characidae_Prionobrama_filigera_2,Characidae_Prionobrama_filigera_1,Characidae_Piabina_anhembi_3,Characidae_Piabina_anhembi_2,Characidae_Oligosarcus_solitarius_1,Characidae_Oligosarcus_argenteus_2,Characidae_Oligosarcus_argenteus_1,Characidae_Aphyocharax_rathbuni_2,Characidae_Aphyocharax_nattereri_2,Characidae_Aphyocharax_dentatus_2,Characidae_Aphyocharax_anisitsi_3,Characidae_Pseudochalceus_kyburzi_1,Characidae_Thayeria_ifati_1,Characidae_Piabina_anhembi_1,Characidae_Knodus_tanaothoros_2,Characidae_Roeboides_guatemalensis_2,Characidae_Hyphessobrycon_santae_3,Characidae_Hyphessobrycon_santae_2,Characidae_Hyphessobrycon_santae_1,Characidae_Mimagoniates_sylvicola_3,Characidae_Mimagoniates_rheocharis_3,Characidae_Glandulocauda_caerulea_3,Characidae_Glandulocauda_caerulea_2,Characidae_Moenkhausia_oligolepis_3,Characidae_Moenkhausia_oligolepis_2,Characidae_Piabina_thomasi_1,Characidae_Attonitus_ephimeros_2,Characidae_Tetragonopterus_rarus_1,Characidae_Mimagoniates_sylvicola_2,Characidae_Mimagoniates_sylvicola_1,Characidae_Mimagoniates_lateralis_3,Characidae_Mimagoniates_lateralis_2,Characidae_Hemibrycon_virolinica_1,Characidae_Glandulocauda_caerulea_1,Characidae_Galeocharax_gulo_2,Characidae_Eretmobrycon_miraensis_1,Characidae_Hemibrycon_galvisi_2,Characidae_Hemibrycon_galvisi_1,Characidae_Argopleura_magdalenensis_1,Characidae_Tyttocharax_tambopatensis_2,Characidae_Moenkhausia_pirauba_1,Characidae_Diapoma_itaimbe_1,Characidae_Diapoma_dicropotamicus_3,Characidae_Diapoma_alegretense_2,Characidae_Diapoma_alegretense_1,Characidae_Creagrutus_muelleri_2,Characidae_Argopleura_chocoensis_2,Characidae_Astyanax_scabripinnis_1,Characidae_Astyanax_microlepis_1,Characidae_Astyanax_magdalenae_1,Characidae_Astyanax_cremnobates_1,Characidae_Astyanax_bimaculatus_2,Characidae_Astyanax_bimaculatus_1,Characidae_Carlastyanax_aurocaudatus_1,Characidae_Astyanax_abramis_1,Characidae_Xenurobrycon_pteropus_2,Characidae_Roeboides_bouchellei_1,Characidae_Planaltina_britskii_2,Characidae_Creagrutus_paraguayensis_3,Characidae_Creagrutus_paraguayensis_2,Characidae_Creagrutus_paraguayensis_1,Characidae_Creagrutus_meridionalis_1,Characidae_Charax_leticiae_3,Characidae_Astyanax_paranae_3,Characidae_Astyanax_paranae_2,Characidae_Astyanax_fasciatus_2,Characidae_Astyanax_fasciatus_1,Characidae_Astyanax_lacustris_3,Characidae_Astyanax_lacustris_2,Characidae_Astyanax_lacustris_1,Characidae_Astyanax_aeneus_3,Characidae_Hyphessobrycon_megalopterus_3,Characidae_Hyphessobrycon_herbertaxelrodi_1,Characidae_Oligosarcus_hepsetus_2,Characidae_Poptella_compressa_1,Characidae_Microschemobrycon_melanotus_1,Characidae_Xenurobrycon_heterodon_3,Characidae_Hemibrycon_jabonero_3,Characidae_Creagrutus_pila_1,Characidae_Creagrutus_barrigai_3,Characidae_Eretmobrycon_gonzalezi_2,Characidae_Roeboides_descalvadensis_2,Characidae_Roeboides_descalvadensis_1,Characidae_Rhinobrycon_negrensis_3,Characidae_Rhinobrycon_negrensis_2,Characidae_Nematobrycon_palmeri_3,Characidae_Hemibrycon_brevispini_3,Characidae_Gymnocorymbus_thayeri_3,Characidae_Gymnocorymbus_thayeri_2,Characidae_Gymnocorymbus_thayeri_1,Characidae_Gymnocorymbus_ternetzi_3,Characidae_Gymnocorymbus_bondi_2,Characidae_Gymnocorymbus_bondi_1,Characidae_Diapoma_obi_1,Characidae_Diapoma_lepiclastum_2,Characidae_Diapoma_dicropotamicus_2,Characidae_Creagrutus_zephyrus_1,Characidae_Creagrutus_ungulus_2,Characidae_Creagrutus_occidaneus_3,Characidae_Creagrutus_maxillaris_2,Characidae_Chrysobrycon_myersi_1,Characidae_Ceratobranchia_obtusirostris_1,Characidae_Bryconacidnus_pectinatus_1,Characidae_Bryconamericus_exodon_3,Characidae_Knodus_cinarucoense_1,Characidae_Knodus_alpha_3,Characidae_Knodus_tanaothoros_1,Characidae_Attonitus_irisae_3,Characidae_Attonitus_irisae_2,Characidae_Argopleura_chocoensis_1,Characidae_Acrobrycon_ipanquianus_2,Characidae_Acrobrycon_ipanquianus_1,Characidae_Pseudocorynopoma_heterandria_2,Characidae_Prodontocharax_melanotus_2,Characidae_Mimagoniates_lateralis_1,Characidae_Glandulocauda_melanopleura_3,Characidae_Charax_tectifer_1,Characidae_Bryconamericus_diaphanus_1,Characidae_Astyanax_petenensis_3,Characidae_Astyanax_petenensis_2,Characidae_Astyanax_petenensis_1,Characidae_Astyanax_paranae_1,Characidae_Astyanax_orthodus_1,Characidae_Astyanax_nicaraguensis_2,Characidae_Astyanax_nasutus_3,Characidae_Astyanax_nasutus_2,Characidae_Astyanax_nasutus_1,Characidae_Astyanax_jordani_3,Characidae_Astyanax_jordani_2,Characidae_Astyanax_belizianus_3,Characidae_Astyanax_belizianus_2,Characidae_Astyanax_belizianus_1,Characidae_Astyanax_aeneus_2,Characidae_Aphyocheirodon_hemigrammus_3,Characidae_Rachoviscus_graciliceps_2,Characidae_Hyphessobrycon_erythrostigma_1,Characidae_Hyphessobrycon_anisitsi_1,Characidae_Xenagoniates_bondi_1,Characidae_Prionobrama_paraguayensis_3,Characidae_Myxiops_aphos_1,Characidae_Hollandichthys_multifasciatus_1,Characidae_Astyanax_mexicanus_1,Characidae_Astyanax_aeneus_1,Characidae_Pseudocorynopoma_heterandria_1,Characidae_Planaltina_britskii_1,Characidae_Poptella_paraguayensis_2,Characidae_Orthospinus_franciscensis_2,Characidae_Carlana_eigenmanni_2,Characidae_Carlana_eigenmanni_1,Characidae_Aphyocheirodon_hemigrammus_2,Characidae_Acestrocephalus_sardina_2,Characidae_Rachoviscus_graciliceps_1,Characidae_Jupiaba_polylepis_1,Characidae_Erythrocharax_altipinnis_1,Characidae_Pseudocorynopoma_doriae_3,Characidae_Moenkhausia_sanctaefilomenae_3,Characidae_Moenkhausia_sanctaefilomenae_2,Characidae_Gephyrocharax_intermedius_2,Characidae_Gephyrocharax_chocoensis_3,Characidae_Bryconamericus_ikaa_2,Characidae_Knodus_deuterodonoides_2,Characidae_Knodus_deuterodonoides_1,Characidae_Tyttocharax_tambopatensis_1,Characidae_Tetragonopterus_carvalhoi_2,Characidae_Rhinobrycon_negrensis_1,Characidae_Oligosarcus_brevioris_2,Characidae_Oligosarcus_brevioris_1,Characidae_Moenkhausia_lepidura_1,Characidae_Moenkhausia_lopesi_1,Characidae_Mimagoniates_rheocharis_2,Characidae_Mimagoniates_rheocharis_1,Characidae_Markiana_nigripinnis_3,Characidae_Markiana_nigripinnis_2,Characidae_Lepidocharax_burnsi_2,Characidae_Knodus_megalops_1,Characidae_Knodus_heteresthes_3,Characidae_Knodus_chapadae_2,Characidae_Knodus_chapadae_1,Characidae_Diapoma_guarani_2,Characidae_Hemibrycon_inambari_2,Characidae_Hemibrycon_polyodon_1,Characidae_Diapoma_tipiaia_2,Characidae_Diapoma_tipiaia_1,Characidae_Diapoma_lepiclastum_1,Characidae_Diapoma_dicropotamicus_1,Characidae_Diapoma_alburnum_3,Characidae_Creagrutus_ungulus_1,Characidae_Creagrutus_changae_1,Characidae_Cheirodon_ibicuhiensis_3,Characidae_Eretmobrycon_gonzalezi_1,Characidae_Knodus_alpha_2,Characidae_Knodus_alpha_1,Characidae_Attonitus_ephimeros_1,Characidae_Attonitus_bounites_1,Characidae_Tyttocharax_madeirae_2,Characidae_Thayeria_obliqua_2,Characidae_Tetragonopterus_denticulatus_2,Characidae_Tetragonopterus_denticulatus_1,Characidae_Tetragonopterus_araguaiensis_2,Characidae_Tetragonopterus_araguaiensis_1,Characidae_Spintherobolus_broccae_2,Characidae_Serrapinnus_piaba_2,Characidae_Saccoderma_melanostigma_2,Characidae_Pseudocheirodon_arnoldi_2,Characidae_Probolodus_heterostomus_2,Characidae_Piabarchus_analis_2,Characidae_Paracheirodon_axelrodi_3,Characidae_Odontostilbe_fugitiva_3,Characidae_Nanocheirodon_insignis_2,Characidae_Markiana_nigripinnis_1,Characidae_Macropsobrycon_uruguayanae_2,Characidae_Kolpotocheirodon_theloura_2,Characidae_Kolpotocheirodon_figueiredoi_2,Characidae_Kolpotocheirodon_figueiredoi_1,Characidae_Inpaichthys_kerri_2,Characidae_Bryconamericus_maromba_2,Characidae_Hyphessobrycon_reticulatus_2,Characidae_Heterocheirodon_yatai_2,Characidae_Hemibrycon_beni_1,Characidae_Gymnocorymbus_ternetzi_2,Characidae_Deuterodon_iguape_2,Characidae_Charax_leticiae_2,Characidae_Ceratobranchia_delotaenia_2,Characidae_Astyanax_boliviensis_2,Characidae_Creagrutus_brevipinnis_2,Characidae_Creagrutus_phasma_1,Characidae_Creagrutus_maxillaris_1,Characidae_Creagrutus_bolivari_1,Characidae_Protocheirodon_pi_1,Characidae_Aphyocharax_rathbuni_1,Characidae_Aphyocharax_nattereri_1,Characidae_Thayeria_obliqua_1,Characidae_Stygichthys_typhlops_1,Characidae_Psellogrammus_kennedyi_2,Characidae_Probolodus_heterostomus_1,Characidae_Piabina_argentea_2,Characidae_Piabarchus_analis_1,Characidae_Phenagoniates_macrolepis_1,Characidae_Paragoniates_alburnus_1,Characidae_Paracheirodon_axelrodi_2,Characidae_Oligosarcus_paranensis_2,Characidae_Bryconamericus_lethostigmus_3,Characidae_Nematobrycon_palmeri_2,Characidae_Leptagoniates_steindachneri_1,Characidae_Jupiaba_anteroides_1,Characidae_Inpaichthys_kerri_1,Characidae_Bryconamericus_maromba_1,Characidae_Hyphessobrycon_reticulatus_1,Characidae_Hyphessobrycon_megalopterus_2,Characidae_Hyphessobrycon_eques_3,Characidae_Hemigrammus_ulreyi_2,Characidae_Hemigrammus_marginatus_1,Characidae_Hemibrycon_taeniurus_3,Characidae_Gymnocorymbus_ternetzi_1,Characidae_Deuterodon_iguape_1,Characidae_Diapoma_alburnum_2,Characidae_Creagrutus_peruanus_2,Characidae_Ceratobranchia_delotaenia_1,Characidae_Bryconella_pallidifrons_1,Characidae_Bryconamericus_exodon_2,Characidae_Astyanax_caballeroi_1,Characidae_Astyanax_baileyi_1,Characidae_Bario_steindachneri_1,Characidae_Astyanax_jordani_1,Characidae_Astyanax_boliviensis_1,Characidae_Xenurobrycon_pteropus_1,Characidae_Tyttocharax_madeirae_1,Characidae_Stethaprion_crenatum_1,Characidae_Mimagoniates_inequalis_3,Characidae_Lophiobrycon_weitzmani_3,Characidae_Glandulocauda_melanopleura_2,Characidae_Spintherobolus_leptoura_1,Characidae_Spintherobolus_broccae_1,Characidae_Spintherobolus_ankoseion_1,Characidae_Serrapinnus_piaba_1,Characidae_Serrapinnus_heterodon_2,Characidae_Serrapinnus_calliurus_2,Characidae_Saccoderma_melanostigma_1,Characidae_Pseudocheirodon_arnoldi_1,Characidae_Prodontocharax_melanotus_1,Characidae_Odontostilbe_fugitiva_2,Characidae_Nanocheirodon_insignis_1,Characidae_Macropsobrycon_uruguayanae_1,Characidae_Kolpotocheirodon_theloura_1,Characidae_Heterocheirodon_yatai_1,Characidae_Compsura_heterura_3,Characidae_Cheirodon_ibicuhiensis_2,Characidae_Phenacogaster_calverti_2,Characidae_Charax_leticiae_1,Characidae_Aphyocharax_pusillus_1,Characidae_Aphyocharax_anisitsi_2,Characidae_Rachoviscus_crassiceps_2,Characidae_Aphyocharax_anisitsi_1,Characidae_Rachoviscus_crassiceps_1,Characidae_Hemigrammus_ulreyi_1,Characidae_Prionobrama_paraguayensis_2,Characidae_Prionobrama_paraguayensis_1,Characidae_Poptella_paraguayensis_1,Characidae_Parecbasis_cyclolepis_1,Characidae_Orthospinus_franciscensis_1,Characidae_Nematocharax_varii_2,Characidae_Microschemobrycon_casiquiare_1,Characidae_Ctenobrycon_hauxwellianus_1,Characidae_Coptobrycon_bilineatus_1,Characidae_Brachychalcinus_copei_1,Characidae_Aphyocharacidium_bolivianum_1,Characidae_Xenurobrycon_coracoralinae_1,Characidae_Hyphessobrycon_eques_2,Characidae_Gephyrocharax_intermedius_1,Characidae_Gephyrocharax_chocoensis_2,Characidae_Gephyrocharax_atracaudatus_3,Characidae_Gephyrocharax_atracaudatus_2,Characidae_Hemibrycon_cristiani_1,Characidae_Eretmobrycon_bayano_2,Characidae_Xenurobrycon_polyancistrus_2,Characidae_Xenurobrycon_polyancistrus_1,Characidae_Xenurobrycon_heterodon_2,Characidae_Roeboides_guatemalensis_1,Characidae_Pseudocorynopoma_doriae_2,Characidae_Pseudocorynopoma_doriae_1,Characidae_Knodus_smithi_2,Characidae_Knodus_smithi_1,Characidae_Knodus_moenkhausii_1,Characidae_Knodus_heteresthes_2,Characidae_Knodus_heteresthes_1,Characidae_Hemibrycon_jelskii_2,Characidae_Hemibrycon_jabonero_2,Characidae_Hemibrycon_huambonicus_3,Characidae_Hemibrycon_huambonicus_2,Characidae_Hemibrycon_huambonicus_1,Characidae_Hemibrycon_helleri_1,Characidae_Hemibrycon_brevispini_2,Characidae_Gephyrocharax_valencia_1,Characidae_Creagrutus_beni_1,Characidae_Creagrutus_flavescens_1,Characidae_Corynopoma_riisei_3,Characidae_Charax_stenopterus_2,Characidae_Charax_stenopterus_1,Characidae_Eretmobrycon_ichoensis_1,Characidae_Eretmobrycon_terrabensis_3,Characidae_Eretmobrycon_terrabensis_2,Characidae_Bryconamericus_pachacuti_1,Characidae_Bryconamericus_microcephalus_1,Characidae_Hemibrycon_loisae_1,Characidae_Bryconamericus_lethostigmus_2,Characidae_Eretmobrycon_brevirostris_1,Characidae_Tetragonopterus_carvalhoi_1,Characidae_Tetragonopterus_argenteus_3,Characidae_Tetragonopterus_argenteus_2,Characidae_Tetragonopterus_argenteus_1,Characidae_Tetragonopterus_anostomus_2,Characidae_Tetragonopterus_anostomus_1,Characidae_Serrapinnus_notomelas_3,Characidae_Serrapinnus_notomelas_2,Characidae_Serrapinnus_notomelas_1,Characidae_Serrapinnus_kriegi_1,Characidae_Serrapinnus_heterodon_1,Characidae_Roeboexodon_guyanensis_1,Characidae_Pseudocheirodon_terrabae_1,Characidae_Planaltina_myersi_1,Characidae_Piabina_argentea_1,Characidae_Paracheirodon_axelrodi_1,Characidae_Oligosarcus_hepsetus_1,Characidae_Odontostilbe_splendida_1,Characidae_Odontostilbe_pulchra_1,Characidae_Odontostilbe_paraguayensis_1,Characidae_Odontostilbe_fugitiva_1,Characidae_Odontostilbe_ecuadorensis_1,Characidae_Moenkhausia_xinguensis_1,Characidae_Moenkhausia_hemigrammoides_1,Characidae_Moenkhausia_dichroura_1,Characidae_Moenkhausia_cotinho_1,Characidae_Moenkhausia_cosmops_1,Characidae_Moenkhausia_copei_1,Characidae_Moenkhausia_comma_1,Characidae_Moenkhausia_collettii_1,Characidae_Moenkhausia_celibela_1,Characidae_Moenkhausia_agnesae_1,Characidae_Macropsobrycon_xinguensis_1,Characidae_Hyphessobrycon_megalopterus_1,Characidae_Exodon_paradoxus_1,Characidae_Cynopotamus_venezuelae_1,Characidae_Diapoma_alburnum_1,Characidae_Compsura_heterura_2,Characidae_Compsura_heterura_1,Characidae_Compsura_gorgonae_1,Characidae_Cheirodon_kiliani_3,Characidae_Cheirodon_kiliani_2,Characidae_Cheirodon_kiliani_1,Characidae_Cheirodon_interruptus_2,Characidae_Cheirodon_interruptus_1,Characidae_Cheirodon_ibicuhiensis_1,Characidae_Cheirodon_australe_2,Characidae_Cheirodon_australe_1,Characidae_Aphyocheirodon_hemigrammus_1,Characidae_Amazonspinther_dalmata_1,Characidae_Acinocheirodon_melanogramma_2,Characidae_Acinocheirodon_melanogramma_1,Characidae_Acestrocephalus_sardina_1,Characidae_Creagrutus_seductus_2,Characidae_Creagrutus_melanzonus_1,Characidae_Creagrutus_barrigai_2,Characidae_Creagrutus_barrigai_1,Characidae_Aphyocharax_dentatus_1,Characidae_Attonitus_irisae_1,Characidae_Psellogrammus_kennedyi_1,Characidae_Nematocharax_venustus_2,Characidae_Nematocharax_venustus_1,Characidae_Nematocharax_varii_1,Characidae_Xenurobrycon_heterodon_1,Characidae_Moenkhausia_sanctaefilomenae_1,Characidae_Mimagoniates_inequalis_2,Characidae_Lophiobrycon_weitzmani_2,Characidae_Hemibrycon_taeniurus_2,Characidae_Hemibrycon_jelskii_1,Characidae_Hemibrycon_jabonero_1,Characidae_Hemibrycon_inambari_1,Characidae_Hemibrycon_dariensis_3,Characidae_Hemibrycon_dariensis_2,Characidae_Hemibrycon_dariensis_1,Characidae_Hemibrycon_brevispini_1,Characidae_Hemibrycon_boquiae_1,Characidae_Glandulocauda_melanopleura_1,Characidae_Gephyrocharax_chocoensis_1,Characidae_Diapoma_terofali_2,Characidae_Diapoma_terofali_1,Characidae_Diapoma_speculiferum_2,Characidae_Diapoma_speculiferum_1,Characidae_Diapoma_pyrrhopteryx_1,Characidae_Corynopoma_riisei_2,Characidae_Corynopoma_riisei_1,Characidae_Piabarchus_stramineus_2,Characidae_Piabarchus_stramineus_1,Characidae_Eretmobrycon_scleroparius_2,Characidae_Eretmobrycon_scleroparius_1,Characidae_Bryconamericus_rubropictus_1,Characidae_Hemibrycon_plutarcoi_1,Characidae_Eretmobrycon_peruanus_2,Characidae_Eretmobrycon_peruanus_1,Characidae_Bryconamericus_patriciae_2,Characidae_Bryconamericus_patriciae_1,Characidae_Knodus_cismontanus_1,Characidae_Knodus_orteguasae_2,Characidae_Bryconamericus_ikaa_1,Characidae_Bryconamericus_iheringii_2,Characidae_Bryconamericus_iheringii_1,Characidae_Eretmobrycon_emperador_3,Characidae_Eretmobrycon_emperador_2,Characidae_Eretmobrycon_dahli_3,Characidae_Eretmobrycon_dahli_2,Characidae_Eretmobrycon_dahli_1,Characidae_Hemibrycon_caucanus_1,Characidae_Knodus_hypopterus_1,Characidae_Bryconamericus_uporas_1,Characidae_Tetragonopterus_chalceus_2,Characidae_Phenacogaster_calverti_1,Characidae_Oligosarcus_paranensis_1,Characidae_Cheirodon_stenodon_2,Characidae_Cheirodon_stenodon_1,Characidae_Odontostilbe_pequira_3,Characidae_Odontostilbe_pequira_2,Characidae_Odontostilbe_pequira_1,Characidae_Odontostilbe_mitoptera_1,Characidae_Odontostilbe_dialeptura_1,Characidae_Nematobrycon_palmeri_1,Characidae_Moenkhausia_oligolepis_1,Characidae_Moenkhausia_intermedia_1,Characidae_Moenkhausia_gracilima_1,Characidae_Moenkhausia_forestii_1,Characidae_Moenkhausia_bonita_1,Characidae_Moenkhausia_australe_1,Characidae_Mimagoniates_microlepis_3,Characidae_Mimagoniates_microlepis_2,Characidae_Mimagoniates_microlepis_1,Characidae_Knodus_meridae_1,Characidae_Creagrutus_seductus_1,Characidae_Creagrutus_occidaneus_2,Characidae_Creagrutus_occidaneus_1,Characidae_Creagrutus_muelleri_1,Characidae_Creagrutus_ignotus_1,Characidae_Creagrutus_petilus_1,Characidae_Creagrutus_britskii_1,Characidae_Creagrutus_affinis_1,Characidae_Diapoma_guarani_1,Characidae_Eretmobrycon_terrabensis_1,Characidae_Tetragonopterus_chalceus_1,Characidae_Moenkhausia_costae_1,Characidae_Mimagoniates_inequalis_1,Characidae_Lophiobrycon_weitzmani_1,Characidae_Hyphessobrycon_eques_1,Characidae_Hemibrycon_taeniurus_1,Characidae_Gephyrocharax_atracaudatus_1,Characidae_Bryconamericus_lethostigmus_1,Characidae_Bryconamericus_exodon_1,Characidae_Eretmobrycon_emperador_1)),(((Gymnotidae_Gymnotus_ucamara_3,Gymnotidae_Gymnotus_omarorum_3,Gymnotidae_Gymnotus_ardilai_3,Gymnotidae_Gymnotus_arapaima_3,Gymnotidae_Gymnotus_esmeraldas_1,Gymnotidae_Gymnotus_chimarrao_1,Gymnotidae_Gymnotus_anguillaris_2,Gymnotidae_Gymnotus_anguillaris_1,Gymnotidae_Gymnotus_varzea_3,Gymnotidae_Gymnotus_obscurus_3,Gymnotidae_Gymnotus_paraguensis_3,Gymnotidae_Gymnotus_paraguensis_2,Gymnotidae_Gymnotus_paraguensis_1,Gymnotidae_Gymnotus_stenoleucus_3,Gymnotidae_Gymnotus_stenoleucus_2,Gymnotidae_Gymnotus_cuia_3,Gymnotidae_Gymnotus_cuia_2,Gymnotidae_Gymnotus_cuia_1,Gymnotidae_Gymnotus_pedanopterus_2,Gymnotidae_Gymnotus_pedanopterus_1,Gymnotidae_Gymnotus_panamensis_1,Gymnotidae_Gymnotus_omarorum_2,Gymnotidae_Gymnotus_obscurus_2,Gymnotidae_Gymnotus_jonasi_2,Gymnotidae_Gymnotus_curupira_2,Gymnotidae_Gymnotus_coropinae_3,Gymnotidae_Gymnotus_coatesi_1,Gymnotidae_Gymnotus_cataniapo_2,Gymnotidae_Gymnotus_cataniapo_1,Gymnotidae_Gymnotus_bahianus_2,Gymnotidae_Gymnotus_ardilai_2,Gymnotidae_Gymnotus_ardilai_1,Gymnotidae_Gymnotus_pantanal_3,Gymnotidae_Gymnotus_inaequilabiatus_1,Gymnotidae_Gymnotus_varzea_2,Gymnotidae_Gymnotus_varzea_1,Gymnotidae_Gymnotus_ucamara_2,Gymnotidae_Gymnotus_stenoleucus_1,Gymnotidae_Gymnotus_omarorum_1,Gymnotidae_Gymnotus_obscurus_1,Gymnotidae_Gymnotus_mamiraua_1,Gymnotidae_Gymnotus_javari_1,Gymnotidae_Gymnotus_bahianus_1,Gymnotidae_Gymnotus_arapaima_2,Gymnotidae_Gymnotus_arapaima_1,Gymnotidae_Gymnotus_sylvius_2,Gymnotidae_Gymnotus_henni_1,Gymnotidae_Gymnotus_cylindricus_3,Gymnotidae_Electrophorus_voltai_2,Gymnotidae_Electrophorus_voltai_1,Gymnotidae_Electrophorus_varii_3,Gymnotidae_Electrophorus_varii_2,Gymnotidae_Electrophorus_varii_1,Gymnotidae_Gymnotus_ucamara_1,Gymnotidae_Gymnotus_pantherinus_3,Gymnotidae_Gymnotus_pantherinus_2,Gymnotidae_Gymnotus_coropinae_2,Gymnotidae_Gymnotus_coropinae_1,Gymnotidae_Gymnotus_chaviro_1,Gymnotidae_Gymnotus_pantanal_2,Gymnotidae_Gymnotus_tigre_1,Gymnotidae_Gymnotus_sylvius_1,Gymnotidae_Gymnotus_pantanal_1,Gymnotidae_Gymnotus_cylindricus_2,Gymnotidae_Gymnotus_pantherinus_1,Gymnotidae_Gymnotus_carapo_2,Gymnotidae_Electrophorus_electricus_2,Gymnotidae_Gymnotus_carapo_1,Gymnotidae_Gymnotus_choco_1,Gymnotidae_Gymnotus_curupira_1,Gymnotidae_Gymnotus_jonasi_1,Gymnotidae_Electrophorus_electricus_1,Gymnotidae_Gymnotus_cylindricus_1),(((Rhamphichthyidae_Steatogenys_ocellatus_1,Rhamphichthyidae_Rhamphichthys_heleios_1,Rhamphichthyidae_Hypopygus_nijsseni_1,Rhamphichthyidae_Hypopygus_minissimus_1,Rhamphichthyidae_Steatogenys_duidae_3,Rhamphichthyidae_Gymnorhamphichthys_hypostomus_3,Rhamphichthyidae_Rhamphichthys_apurensis_3,Rhamphichthyidae_Hypopygus_lepturus_3,Rhamphichthyidae_Gymnorhamphichthys_bogardusae_3,Rhamphichthyidae_Gymnorhamphichthys_bogardusae_2,Rhamphichthyidae_Rhamphichthys_drepanium_1,Rhamphichthyidae_Steatogenys_duidae_2,Rhamphichthyidae_Rhamphichthys_lineatus_2,Rhamphichthyidae_Rhamphichthys_lineatus_1,Rhamphichthyidae_Rhamphichthys_hahni_3,Rhamphichthyidae_Rhamphichthys_hahni_2,Rhamphichthyidae_Hypopygus_neblinae_2,Rhamphichthyidae_Hypopygus_lepturus_2,Rhamphichthyidae_Gymnorhamphichthys_rosamariae_2,Rhamphichthyidae_Gymnorhamphichthys_hypostomus_2,Rhamphichthyidae_Gymnorhamphichthys_britskii_3,Rhamphichthyidae_Gymnorhamphichthys_bogardusae_1,Rhamphichthyidae_Rhamphichthys_marmoratus_2,Rhamphichthyidae_Rhamphichthys_hahni_1,Rhamphichthyidae_Rhamphichthys_apurensis_2,Rhamphichthyidae_Gymnorhamphichthys_rosamariae_1,Rhamphichthyidae_Gymnorhamphichthys_britskii_2,Rhamphichthyidae_Steatogenys_duidae_1,Rhamphichthyidae_Rhamphichthys_rostratus_1,Rhamphichthyidae_Rhamphichthys_apurensis_1,Rhamphichthyidae_Hypopygus_neblinae_1,Rhamphichthyidae_Hypopygus_lepturus_1,Rhamphichthyidae_Gymnorhamphichthys_rondoni_3,Rhamphichthyidae_Gymnorhamphichthys_rondoni_2,Rhamphichthyidae_Gymnorhamphichthys_hypostomus_1,Rhamphichthyidae_Gymnorhamphichthys_britskii_1,Rhamphichthyidae_Steatogenys_elegans_3,Rhamphichthyidae_Rhamphichthys_marmoratus_1,Rhamphichthyidae_Gymnorhamphichthys_rondoni_1,Rhamphichthyidae_Steatogenys_elegans_2,Rhamphichthyidae_Steatogenys_elegans_1),(Hypopomidae_Brachyhypopomus_jureiae_3,Hypopomidae_Brachyhypopomus_janeiroensis_3,Hypopomidae_Brachyhypopomus_cunia_3,Hypopomidae_Brachyhypopomus_benjamini_3,Hypopomidae_Hypopomus_artedi_3,Hypopomidae_Brachyhypopomus_walteri_3,Hypopomidae_Brachyhypopomus_walteri_2,Hypopomidae_Brachyhypopomus_verdii_3,Hypopomidae_Brachyhypopomus_verdii_2,Hypopomidae_Brachyhypopomus_sullivani_3,Hypopomidae_Brachyhypopomus_sullivani_2,Hypopomidae_Brachyhypopomus_regani_3,Hypopomidae_Brachyhypopomus_regani_2,Hypopomidae_Brachyhypopomus_provenzanoi_3,Hypopomidae_Brachyhypopomus_provenzanoi_2,Hypopomidae_Brachyhypopomus_palenque_3,Hypopomidae_Brachyhypopomus_palenque_2,Hypopomidae_Brachyhypopomus_jureiae_2,Hypopomidae_Brachyhypopomus_jureiae_1,Hypopomidae_Brachyhypopomus_janeiroensis_2,Hypopomidae_Brachyhypopomus_janeiroensis_1,Hypopomidae_Brachyhypopomus_hendersoni_1,Hypopomidae_Brachyhypopomus_hendersoni_2,Hypopomidae_Brachyhypopomus_hamiltoni_3,Hypopomidae_Brachyhypopomus_hamiltoni_2,Hypopomidae_Brachyhypopomus_gauderio_3,Hypopomidae_Brachyhypopomus_gauderio_2,Hypopomidae_Brachyhypopomus_flavipomus_3,Hypopomidae_Brachyhypopomus_flavipomus_2,Hypopomidae_Brachyhypopomus_draco_3,Hypopomidae_Brachyhypopomus_diazae_3,Hypopomidae_Brachyhypopomus_cunia_2,Hypopomidae_Brachyhypopomus_cunia_1,Hypopomidae_Brachyhypopomus_bullocki_3,Hypopomidae_Brachyhypopomus_bullocki_2,Hypopomidae_Brachyhypopomus_bombilla_3,Hypopomidae_Brachyhypopomus_bombilla_2,Hypopomidae_Brachyhypopomus_bennetti_3,Hypopomidae_Brachyhypopomus_bennetti_2,Hypopomidae_Brachyhypopomus_benjamini_2,Hypopomidae_Brachyhypopomus_benjamini_1,Hypopomidae_Brachyhypopomus_belindae_3,Hypopomidae_Brachyhypopomus_belindae_2,Hypopomidae_Brachyhypopomus_beebei_3,Hypopomidae_Brachyhypopomus_beebei_2,Hypopomidae_Brachyhypopomus_batesi_3,Hypopomidae_Brachyhypopomus_batesi_2,Hypopomidae_Brachyhypopomus_alberti_3,Hypopomidae_Brachyhypopomus_alberti_2,Hypopomidae_Brachyhypopomus_verdii_1,Hypopomidae_Brachyhypopomus_sullivani_1,Hypopomidae_Brachyhypopomus_regani_1,Hypopomidae_Brachyhypopomus_provenzanoi_1,Hypopomidae_Brachyhypopomus_palenque_1,Hypopomidae_Brachyhypopomus_hamiltoni_1,Hypopomidae_Brachyhypopomus_flavipomus_1,Hypopomidae_Brachyhypopomus_diazae_2,Hypopomidae_Brachyhypopomus_diazae_1,Hypopomidae_Brachyhypopomus_bullocki_1,Hypopomidae_Brachyhypopomus_belindae_1,Hypopomidae_Brachyhypopomus_batesi_1,Hypopomidae_Brachyhypopomus_alberti_1,Hypopomidae_Racenisia_fimbriipinna_2,Hypopomidae_Procerusternarchus_pixuna_2,Hypopomidae_Brachyhypopomus_pinnicaudatus_3,Hypopomidae_Brachyhypopomus_pinnicaudatus_2,Hypopomidae_Brachyhypopomus_brevirostris_3,Hypopomidae_Akawaio_penak_2,Hypopomidae_Racenisia_fimbriipinna_1,Hypopomidae_Hypopomus_artedi_2,Hypopomidae_Brachyhypopomus_pinnicaudatus_1,Hypopomidae_Brachyhypopomus_draco_2,Hypopomidae_Brachyhypopomus_brevirostris_2,Hypopomidae_Akawaio_penak_1,Hypopomidae_Procerusternarchus_pixuna_1,Hypopomidae_Hypopomus_artedi_1,Hypopomidae_Brachyhypopomus_walteri_1,Hypopomidae_Brachyhypopomus_gauderio_1,Hypopomidae_Brachyhypopomus_bombilla_1,Hypopomidae_Brachyhypopomus_bennetti_1,Hypopomidae_Microsternarchus_bilineatus_1,Hypopomidae_Brachyhypopomus_draco_1,Hypopomidae_Brachyhypopomus_brevirostris_1,Hypopomidae_Brachyhypopomus_beebei_1,Hypopomidae_Brachyhypopomus_occidentalis_2,Hypopomidae_Brachyhypopomus_occidentalis_1)),((Apteronotidae_Sternarchorhynchus_stewarti_1,Apteronotidae_Sternarchorhynchus_montanus_1,Apteronotidae_Sternarchorhynchus_mareikeae_1,Apteronotidae_Apteronotus_macrolepis_1,Apteronotidae_Apteronotus_rostratus_3,Apteronotidae_Apteronotus_galvisi_3,Apteronotidae_Apteronotus_galvisi_2,Apteronotidae_Sternarchorhynchus_oxyrhynchus_3,Apteronotidae_Sternarchorhynchus_mesensis_1,Apteronotidae_Sternarchorhynchus_galibi_2,Apteronotidae_Porotergus_gymnotus_3,Apteronotidae_Apteronotus_magdalenensis_2,Apteronotidae_Apteronotus_eschmeyeri_3,Apteronotidae_Sternarchorhynchus_oxyrhynchus_2,Apteronotidae_Sternarchorhynchus_oxyrhynchus_1,Apteronotidae_Sternarchella_schotti_3,Apteronotidae_Sternarchella_schotti_2,Apteronotidae_Porotergus_gymnotus_2,Apteronotidae_Porotergus_duende_3,Apteronotidae_Pariosternarchus_amazonensis_3,Apteronotidae_Compsaraia_compsa_3,Apteronotidae_Compsaraia_compsa_2,Apteronotidae_Apteronotus_mariae_3,Apteronotidae_Adontosternarchus_devenanzii_3,Apteronotidae_Adontosternarchus_clarkae_3,Apteronotidae_Sternarchorhynchus_starksi_1,Apteronotidae_Sternarchorhynchus_mormyrus_3,Apteronotidae_Sternarchorhynchus_goeldii_3,Apteronotidae_Sternarchogiton_nattereri_3,Apteronotidae_Sternarchella_raptor_3,Apteronotidae_Sternarchella_duccis_3,Apteronotidae_Sternarchella_calhamazon_3,Apteronotidae_Porotergus_gimbeli_3,Apteronotidae_Platyurosternarchus_crypticus_1,Apteronotidae_Melanosternarchus_amaru_3,Apteronotidae_Apteronotus_rostratus_2,Apteronotidae_Apteronotus_rostratus_1,Apteronotidae_Apteronotus_magdalenensis_1,Apteronotidae_Apteronotus_galvisi_1,Apteronotidae_Apteronotus_ellisi_3,Apteronotidae_Adontosternarchus_balaenops_3,Apteronotidae_Sternarchorhynchus_hagedornae_1,Apteronotidae_Sternarchorhynchus_goeldii_2,Apteronotidae_Sternarchorhamphus_muelleri_3,Apteronotidae_Sternarchella_rex_2,Apteronotidae_Sternarchella_raptor_2,Apteronotidae_Sternarchella_patriciae_3,Apteronotidae_Sternarchella_patriciae_2,Apteronotidae_Sternarchella_patriciae_1,Apteronotidae_Porotergus_duende_2,Apteronotidae_Platyurosternarchus_macrostoma_3,Apteronotidae_Pariosternarchus_amazonensis_2,Apteronotidae_Parapteronotus_hasemani_2,Apteronotidae_Orthosternarchus_tamandua_3,Apteronotidae_Orthosternarchus_tamandua_2,Apteronotidae_Compsaraia_samueli_3,Apteronotidae_Apteronotus_leptorhynchus_1,Apteronotidae_Apteronotus_ellisi_2,Apteronotidae_Adontosternarchus_sachsi_3,Apteronotidae_Adontosternarchus_devenanzii_2,Apteronotidae_Adontosternarchus_balaenops_2,Apteronotidae_Sternarchorhynchus_mormyrus_2,Apteronotidae_Sternarchorhynchus_marreroi_2,Apteronotidae_Sternarchorhynchus_galibi_1,Apteronotidae_Sternarchorhamphus_muelleri_2,Apteronotidae_Sternarchogiton_porcinum_3,Apteronotidae_Sternarchogiton_porcinum_2,Apteronotidae_Sternarchogiton_nattereri_2,Apteronotidae_Sternarchogiton_nattereri_1,Apteronotidae_Sternarchogiton_labiatus_3,Apteronotidae_Sternarchella_schotti_1,Apteronotidae_Sternarchella_duccis_2,Apteronotidae_Sternarchella_calhamazon_2,Apteronotidae_Porotergus_gymnotus_1,Apteronotidae_Porotergus_gimbeli_2,Apteronotidae_Porotergus_gimbeli_1,Apteronotidae_Platyurosternarchus_macrostoma_2,Apteronotidae_Melanosternarchus_amaru_2,Apteronotidae_Compsaraia_samueli_2,Apteronotidae_Compsaraia_iara_1,Apteronotidae_Apteronotus_cuchillejo_1,Apteronotidae_Apteronotus_apurensis_2,Apteronotidae_Adontosternarchus_sachsi_2,Apteronotidae_Adontosternarchus_devenanzii_1,Apteronotidae_Adontosternarchus_clarkae_2,Apteronotidae_Sternarchorhynchus_yepezi_2,Apteronotidae_Sternarchorhynchus_roseni_2,Apteronotidae_Sternarchorhynchus_roseni_1,Apteronotidae_Sternarchorhynchus_retzeri_1,Apteronotidae_Sternarchorhynchus_goeldii_1,Apteronotidae_Sternarchorhynchus_cramptoni_1,Apteronotidae_Tenebrosternarchus_preto_2,Apteronotidae_Sternarchogiton_labiatus_2,Apteronotidae_Sternarchella_rex_1,Apteronotidae_Sternarchella_orthos_1,Apteronotidae_Porotergus_duende_1,Apteronotidae_Pariosternarchus_amazonensis_1,Apteronotidae_Orthosternarchus_tamandua_1,Apteronotidae_Compsaraia_compsa_1,Apteronotidae_Apteronotus_mariae_2,Apteronotidae_Apteronotus_eschmeyeri_2,Apteronotidae_Apteronotus_ellisi_1,Apteronotidae_Apteronotus_caudimaculosus_1,Apteronotidae_Apteronotus_apurensis_1,Apteronotidae_Apteronotus_acidops_1,Apteronotidae_Adontosternarchus_sachsi_1,Apteronotidae_Adontosternarchus_nebulosus_2,Apteronotidae_Adontosternarchus_balaenops_1,Apteronotidae_Sternarchorhynchus_yepezi_1,Apteronotidae_Sternarchorhynchus_mormyrus_1,Apteronotidae_Sternarchorhynchus_marreroi_1,Apteronotidae_Sternarchorhamphus_muelleri_1,Apteronotidae_Sternarchogiton_porcinum_1,Apteronotidae_Sternarchogiton_labiatus_1,Apteronotidae_Sternarchella_raptor_1,Apteronotidae_Sternarchella_duccis_1,Apteronotidae_Sternarchella_calhamazon_1,Apteronotidae_Platyurosternarchus_macrostoma_1,Apteronotidae_Melanosternarchus_amaru_1,Apteronotidae_Megadontognathus_kaitukaensis_1,Apteronotidae_Compsaraia_samueli_1,Apteronotidae_Apteronotus_mariae_1,Apteronotidae_Apteronotus_eschmeyeri_1,Apteronotidae_Apteronotus_bonapartii_2,Apteronotidae_Apteronotus_bonapartii_1,Apteronotidae_Apteronotus_anu_1,Apteronotidae_Adontosternarchus_nebulosus_1,Apteronotidae_Parapteronotus_hasemani_1,Apteronotidae_Tenebrosternarchus_preto_1,Apteronotidae_Adontosternarchus_clarkae_1,Apteronotidae_Apteronotus_albifrons_1),(Sternopygidae_Sternopygus_pejeraton_1,Sternopygidae_Sternopygus_obtusirostris_1,Sternopygidae_Sternopygus_branco_1,Sternopygidae_Sternopygus_arenatus_1,Sternopygidae_Sternopygus_aequilabiatus_1,Sternopygidae_Rhabdolichops_troscheli_1,Sternopygidae_Rhabdolichops_navalha_1,Sternopygidae_Rhabdolichops_electrogrammus_2,Sternopygidae_Rhabdolichops_electrogrammus_1,Sternopygidae_Rhabdolichops_eastwardi_2,Sternopygidae_Rhabdolichops_eastwardi_1,Sternopygidae_Rhabdolichops_caviceps_3,Sternopygidae_Rhabdolichops_caviceps_2,Sternopygidae_Rhabdolichops_caviceps_1,Sternopygidae_Japigny_kirschbaum_1,(Sternopygidae_Distocyclus_conirostris_1,(Sternopygidae_Archolaemus_blax_1,Sternopygidae_Archolaemus_luciae_1)),Sternopygidae_Sternopygus_astrabes_3,Sternopygidae_Sternopygus_astrabes_2,Sternopygidae_Sternopygus_astrabes_1,(Sternopygidae_Eigenmannia_trilineata_3,Sternopygidae_Eigenmannia_trilineata_2,Sternopygidae_Eigenmannia_trilineata_1,Sternopygidae_Eigenmannia_limbata_1,Sternopygidae_Eigenmannia_vicentespelaea_1,Sternopygidae_Eigenmannia_virescens_1,Sternopygidae_Eigenmannia_virescens_3,Sternopygidae_Eigenmannia_virescens_2,Sternopygidae_Eigenmannia_macrops_1,Sternopygidae_Eigenmannia_humboldtii_1,Sternopygidae_Eigenmannia_humboldtii_2),Sternopygidae_Sternopygus_dariensis_1,Sternopygidae_Rhabdolichops_stewarti_2,Sternopygidae_Rhabdolichops_stewarti_1,Sternopygidae_Sternopygus_xingu_1,Sternopygidae_Sternopygus_macrurus_1,Sternopygidae_Rhabdolichops_jegui_1)))),((Diplomystidae_Diplomystes_cuyanus_3,Diplomystidae_Diplomystes_cuyanus_2,Diplomystidae_Diplomystes_cuyanus_1,Diplomystidae_Diplomystes_nahuelbutaensis_2,Diplomystidae_Diplomystes_nahuelbutaensis_1,Diplomystidae_Diplomystes_chilensis_1,Diplomystidae_Olivaichthys_viedmensis_1,Diplomystidae_Diplomystes_mesembrinus_1,Diplomystidae_Diplomystes_camposensis_1),((Nematogenyidae_Nematogenys_inermis_3,Nematogenyidae_Nematogenys_inermis_2,Nematogenyidae_Nematogenys_inermis_1),(Scoloplacidae_Scoloplax_distolothrix_3,Scoloplacidae_Scoloplax_distolothrix_2,Scoloplacidae_Scoloplax_distolothrix_1),(Callichthyidae_Lepthoplosternum_pectorale_3,Callichthyidae_Hoplosternum_punctatum_2,Callichthyidae_Hoplosternum_punctatum_1,Callichthyidae_Hoplosternum_magdalenae_3,Callichthyidae_Hoplosternum_magdalenae_2,Callichthyidae_Hoplosternum_magdalenae_1,Callichthyidae_Corydoras_weitzmani_3,Callichthyidae_Corydoras_weitzmani_2,Callichthyidae_Corydoras_sychri_1,Callichthyidae_Corydoras_rabauti_2,Callichthyidae_Corydoras_agassizii_2,Callichthyidae_Corydoras_multiradiatus_3,Callichthyidae_Aspidoras_menezesi_1,Callichthyidae_Corydoras_fowleri_3,Callichthyidae_Corydoras_ourastigma_1,Callichthyidae_Megalechis_picta_3,Callichthyidae_Lepthoplosternum_tordilho_1,Callichthyidae_Lepthoplosternum_altamazonicum_1,Callichthyidae_Corydoras_britskii_3,Callichthyidae_Megalechis_picta_2,Callichthyidae_Megalechis_picta_1,Callichthyidae_Hoplosternum_littorale_3,Callichthyidae_Corydoras_difluviatilis_3,Callichthyidae_Corydoras_splendens_3,Callichthyidae_Corydoras_stenocephalus_3,Callichthyidae_Corydoras_bilineatus_3,Callichthyidae_Corydoras_multiradiatus_2,Callichthyidae_Megalechis_thoracata_2,Callichthyidae_Megalechis_thoracata_1,Callichthyidae_Lepthoplosternum_pectorale_2,Callichthyidae_Lepthoplosternum_pectorale_1,Callichthyidae_Aspidoras_fuscoguttatus_2,Callichthyidae_Aspidoras_poecilus_2,Callichthyidae_Aspidoras_taurus_2,Callichthyidae_Corydoras_davidsandsi_1,Callichthyidae_Corydoras_delphax_2,Callichthyidae_Corydoras_oiapoquensis_2,Callichthyidae_Dianema_urostriatum_2,Callichthyidae_Hoplosternum_littorale_2,Callichthyidae_Aspidoras_fuscoguttatus_1,Callichthyidae_Dianema_urostriatum_1,Callichthyidae_Corydoras_simulatus_2,Callichthyidae_Corydoras_simulatus_1,Callichthyidae_Corydoras_loxozonus_1,Callichthyidae_Callichthys_callichthys_3,Callichthyidae_Dianema_longibarbis_2,Callichthyidae_Corydoras_zygatus_3,Callichthyidae_Corydoras_zygatus_2,Callichthyidae_Corydoras_zygatus_1,Callichthyidae_Corydoras_vittatus_3,Callichthyidae_Corydoras_vittatus_2,Callichthyidae_Corydoras_vittatus_1,Callichthyidae_Corydoras_undulatus_1,Callichthyidae_Corydoras_treitlii_3,Callichthyidae_Corydoras_treitlii_2,Callichthyidae_Corydoras_treitlii_1,Callichthyidae_Corydoras_sterbai_2,Callichthyidae_Corydoras_stenocephalus_2,Callichthyidae_Corydoras_spilurus_1,Callichthyidae_Corydoras_solox_2,Callichthyidae_Corydoras_solox_1,Callichthyidae_Corydoras_sodalis_3,Callichthyidae_Corydoras_sodalis_2,Callichthyidae_Corydoras_sodalis_1,Callichthyidae_Corydoras_sipaliwini_3,Callichthyidae_Corydoras_sipaliwini_2,Callichthyidae_Corydoras_similis_3,Callichthyidae_Corydoras_similis_2,Callichthyidae_Corydoras_similis_1,Callichthyidae_Corydoras_seussi_3,Callichthyidae_Corydoras_seussi_2,Callichthyidae_Corydoras_seussi_1,Callichthyidae_Corydoras_septentrionalis_2,Callichthyidae_Corydoras_septentrionalis_1,Callichthyidae_Corydoras_semiaquilus_1,Callichthyidae_Corydoras_schwartzi_3,Callichthyidae_Corydoras_schwartzi_2,Callichthyidae_Corydoras_schwartzi_1,Callichthyidae_Corydoras_robustus_1,Callichthyidae_Corydoras_robineae_3,Callichthyidae_Corydoras_robineae_2,Callichthyidae_Corydoras_robineae_1,Callichthyidae_Corydoras_reynoldsi_1,Callichthyidae_Corydoras_punctatus_2,Callichthyidae_Corydoras_pulcher_3,Callichthyidae_Corydoras_pulcher_2,Callichthyidae_Corydoras_potaroensis_3,Callichthyidae_Corydoras_potaroensis_2,Callichthyidae_Corydoras_potaroensis_1,Callichthyidae_Corydoras_polystictus_3,Callichthyidae_Corydoras_polystictus_2,Callichthyidae_Corydoras_polystictus_1,Callichthyidae_Corydoras_pastazensis_3,Callichthyidae_Corydoras_paragua_1,Callichthyidae_Corydoras_pantanalensis_3,Callichthyidae_Corydoras_pantanalensis_2,Callichthyidae_Corydoras_pantanalensis_1,Callichthyidae_Corydoras_panda_3,Callichthyidae_Corydoras_oxyrhynchus_3,Callichthyidae_Corydoras_oxyrhynchus_2,Callichthyidae_Corydoras_osteocarus_2,Callichthyidae_Corydoras_osteocarus_1,Callichthyidae_Corydoras_ornatus_1,Callichthyidae_Corydoras_pastazensis_2,Callichthyidae_Corydoras_negro_2,Callichthyidae_Corydoras_negro_1,Callichthyidae_Corydoras_narcissus_1,Callichthyidae_Corydoras_napoensis_3,Callichthyidae_Corydoras_napoensis_2,Callichthyidae_Corydoras_nanus_2,Callichthyidae_Corydoras_nanus_1,Callichthyidae_Corydoras_multimaculatus_1,Callichthyidae_Corydoras_metae_3,Callichthyidae_Corydoras_metae_2,Callichthyidae_Corydoras_melanotaenia_2,Callichthyidae_Corydoras_melanotaenia_1,Callichthyidae_Corydoras_melanistius_3,Callichthyidae_Corydoras_melanistius_2,Callichthyidae_Corydoras_melanistius_1,Callichthyidae_Corydoras_loretoensis_2,Callichthyidae_Corydoras_loretoensis_1,Callichthyidae_Corydoras_leucomelas_3,Callichthyidae_Corydoras_leucomelas_2,Callichthyidae_Corydoras_leucomelas_1,Callichthyidae_Corydoras_lacerdai_3,Callichthyidae_Corydoras_lacerdai_2,Callichthyidae_Corydoras_lacerdai_1,Callichthyidae_Corydoras_kanei_1,Callichthyidae_Corydoras_julii_3,Callichthyidae_Corydoras_hastatus_3,Callichthyidae_Corydoras_hastatus_2,Callichthyidae_Corydoras_haraldschultzi_3,Callichthyidae_Corydoras_haraldschultzi_2,Callichthyidae_Corydoras_haraldschultzi_1,Callichthyidae_Corydoras_habrosus_3,Callichthyidae_Corydoras_guianensis_3,Callichthyidae_Corydoras_guianensis_2,Callichthyidae_Corydoras_guapore_1,Callichthyidae_Corydoras_griseus_1,Callichthyidae_Corydoras_gracilis_2,Callichthyidae_Corydoras_gracilis_1,Callichthyidae_Corydoras_gossei_3,Callichthyidae_Corydoras_gossei_2,Callichthyidae_Corydoras_gossei_1,Callichthyidae_Corydoras_gomezi_2,Callichthyidae_Corydoras_gomezi_1,Callichthyidae_Corydoras_geryi_2,Callichthyidae_Corydoras_geryi_1,Callichthyidae_Corydoras_geoffroy_3,Callichthyidae_Corydoras_geoffroy_2,Callichthyidae_Corydoras_filamentosus_1,Callichthyidae_Corydoras_eques_1,Callichthyidae_Corydoras_ephippifer_3,Callichthyidae_Corydoras_ephippifer_2,Callichthyidae_Corydoras_ellisae_2,Callichthyidae_Corydoras_duplicareus_1,Callichthyidae_Corydoras_diphyes_3,Callichthyidae_Corydoras_diphyes_2,Callichthyidae_Corydoras_diphyes_1,Callichthyidae_Corydoras_delphax_1,Callichthyidae_Corydoras_davidsandsi_2,Callichthyidae_Corydoras_crypticus_3,Callichthyidae_Corydoras_crypticus_2,Callichthyidae_Corydoras_cruziensis_1,Callichthyidae_Corydoras_coriatae_1,Callichthyidae_Corydoras_coppenamensis_2,Callichthyidae_Corydoras_coppenamensis_1,Callichthyidae_Corydoras_copei_1,Callichthyidae_Corydoras_concolor_3,Callichthyidae_Corydoras_concolor_2,Callichthyidae_Corydoras_sipaliwini_1,Callichthyidae_Corydoras_punctatus_1,Callichthyidae_Corydoras_pulcher_1,Callichthyidae_Corydoras_pastazensis_1,Callichthyidae_Corydoras_paleatus_3,Callichthyidae_Corydoras_oxyrhynchus_1,Callichthyidae_Corydoras_napoensis_1,Callichthyidae_Corydoras_melini_1,Callichthyidae_Corydoras_leopardus_3,Callichthyidae_Corydoras_hastatus_1,Callichthyidae_Corydoras_guianensis_1,Callichthyidae_Corydoras_geoffroy_1,Callichthyidae_Corydoras_ephippifer_1,Callichthyidae_Corydoras_ellisae_1,Callichthyidae_Corydoras_crypticus_1,Callichthyidae_Corydoras_concolor_1,Callichthyidae_Corydoras_blochi_3,Callichthyidae_Corydoras_bilineatus_2,Callichthyidae_Corydoras_aurofrenatus_3,Callichthyidae_Corydoras_cervinus_2,Callichthyidae_Corydoras_cervinus_1,Callichthyidae_Corydoras_caudimaculatus_3,Callichthyidae_Corydoras_caudimaculatus_2,Callichthyidae_Corydoras_caudimaculatus_1,Callichthyidae_Corydoras_burgessi_3,Callichthyidae_Corydoras_britskii_2,Callichthyidae_Corydoras_brevirostris_2,Callichthyidae_Corydoras_brevirostris_1,Callichthyidae_Corydoras_breei_3,Callichthyidae_Corydoras_breei_2,Callichthyidae_Corydoras_breei_1,Callichthyidae_Corydoras_bondi_3,Callichthyidae_Corydoras_bondi_2,Callichthyidae_Corydoras_bondi_1,Callichthyidae_Corydoras_boesemani_2,Callichthyidae_Corydoras_boesemani_1,Callichthyidae_Corydoras_blochi_2,Callichthyidae_Corydoras_blochi_1,Callichthyidae_Corydoras_bicolor_3,Callichthyidae_Corydoras_bicolor_2,Callichthyidae_Corydoras_bicolor_1,Callichthyidae_Corydoras_axelrodi_2,Callichthyidae_Corydoras_axelrodi_1,Callichthyidae_Corydoras_aurofrenatus_2,Callichthyidae_Corydoras_atropersonatus_2,Callichthyidae_Corydoras_atropersonatus_1,Callichthyidae_Corydoras_armatus_2,Callichthyidae_Corydoras_armatus_1,Callichthyidae_Corydoras_araguaiaensis_3,Callichthyidae_Corydoras_araguaiaensis_2,Callichthyidae_Corydoras_araguaiaensis_1,Callichthyidae_Corydoras_ambiacus_3,Callichthyidae_Corydoras_ambiacus_2,Callichthyidae_Corydoras_ambiacus_1,Callichthyidae_Corydoras_albolineatus_3,Callichthyidae_Corydoras_albolineatus_2,Callichthyidae_Corydoras_albolineatus_1,Callichthyidae_Corydoras_adolfoi_2,Callichthyidae_Corydoras_adolfoi_1,Callichthyidae_Corydoras_acutus_1,Callichthyidae_Corydoras_acrensis_2,Callichthyidae_Corydoras_acrensis_1,Callichthyidae_Corydoras_splendens_2,Callichthyidae_Corydoras_splendens_1,Callichthyidae_Corydoras_multiradiatus_1,Callichthyidae_Aspidoras_depinnai_1,Callichthyidae_Scleromystax_prionotos_3,Callichthyidae_Scleromystax_prionotos_2,Callichthyidae_Scleromystax_prionotos_1,Callichthyidae_Scleromystax_macropterus_1,Callichthyidae_Dianema_longibarbis_1,Callichthyidae_Corydoras_weitzmani_1,Callichthyidae_Corydoras_virginiae_3,Callichthyidae_Corydoras_virginiae_2,Callichthyidae_Corydoras_virginiae_1,Callichthyidae_Corydoras_tukano_3,Callichthyidae_Corydoras_tukano_2,Callichthyidae_Corydoras_tukano_1,Callichthyidae_Corydoras_trilineatus_3,Callichthyidae_Corydoras_trilineatus_2,Callichthyidae_Corydoras_trilineatus_1,Callichthyidae_Corydoras_sterbai_1,Callichthyidae_Corydoras_serratus_3,Callichthyidae_Corydoras_serratus_2,Callichthyidae_Corydoras_panda_2,Callichthyidae_Corydoras_paleatus_2,Callichthyidae_Corydoras_paleatus_1,Callichthyidae_Corydoras_oiapoquensis_1,Callichthyidae_Corydoras_nijsseni_3,Callichthyidae_Corydoras_nijsseni_2,Callichthyidae_Corydoras_nijsseni_1,Callichthyidae_Corydoras_nattereri_3,Callichthyidae_Corydoras_nattereri_2,Callichthyidae_Corydoras_nattereri_1,Callichthyidae_Corydoras_metae_1,Callichthyidae_Corydoras_maculifer_3,Callichthyidae_Corydoras_maculifer_2,Callichthyidae_Corydoras_leopardus_2,Callichthyidae_Corydoras_leopardus_1,Callichthyidae_Corydoras_julii_2,Callichthyidae_Corydoras_julii_1,Callichthyidae_Corydoras_imitator_2,Callichthyidae_Corydoras_imitator_1,Callichthyidae_Corydoras_habrosus_2,Callichthyidae_Corydoras_habrosus_1,Callichthyidae_Corydoras_garbei_1,Callichthyidae_Corydoras_fowleri_2,Callichthyidae_Corydoras_flaveolus_3,Callichthyidae_Corydoras_flaveolus_2,Callichthyidae_Corydoras_flaveolus_1,Callichthyidae_Corydoras_elegans_3,Callichthyidae_Corydoras_elegans_2,Callichthyidae_Corydoras_elegans_1,Callichthyidae_Corydoras_difluviatilis_2,Callichthyidae_Corydoras_difluviatilis_1,Callichthyidae_Corydoras_condiscipulus_3,Callichthyidae_Corydoras_condiscipulus_2,Callichthyidae_Corydoras_condiscipulus_1,Callichthyidae_Corydoras_burgessi_2,Callichthyidae_Corydoras_burgessi_1,Callichthyidae_Corydoras_britskii_1,Callichthyidae_Corydoras_bilineatus_1,Callichthyidae_Corydoras_arcuatus_3,Callichthyidae_Corydoras_arcuatus_2,Callichthyidae_Corydoras_arcuatus_1,Callichthyidae_Corydoras_amapaensis_3,Callichthyidae_Corydoras_amapaensis_2,Callichthyidae_Corydoras_amapaensis_1,Callichthyidae_Corydoras_agassizii_1,Callichthyidae_Aspidoras_taurus_1,Callichthyidae_Aspidoras_spilotus_3,Callichthyidae_Aspidoras_spilotus_2,Callichthyidae_Aspidoras_spilotus_1,Callichthyidae_Aspidoras_raimundi_1,Callichthyidae_Aspidoras_poecilus_1,Callichthyidae_Aspidoras_pauciradiatus_1,Callichthyidae_Aspidoras_albater_1,Callichthyidae_Scleromystax_barbatus_2,Callichthyidae_Scleromystax_barbatus_1,Callichthyidae_Hoplosternum_littorale_1,Callichthyidae_Corydoras_stenocephalus_1,Callichthyidae_Corydoras_serratus_1,Callichthyidae_Corydoras_reticulatus_3,Callichthyidae_Corydoras_reticulatus_2,Callichthyidae_Corydoras_reticulatus_1,Callichthyidae_Corydoras_rabauti_1,Callichthyidae_Corydoras_pygmaeus_3,Callichthyidae_Corydoras_pygmaeus_2,Callichthyidae_Corydoras_pygmaeus_1,Callichthyidae_Corydoras_panda_1,Callichthyidae_Corydoras_maculifer_1,Callichthyidae_Corydoras_fowleri_1,Callichthyidae_Corydoras_ehrhardti_3,Callichthyidae_Corydoras_ehrhardti_2,Callichthyidae_Corydoras_ehrhardti_1,Callichthyidae_Corydoras_aeneus_3,Callichthyidae_Callichthys_callichthys_2,Callichthyidae_Callichthys_callichthys_1,Callichthyidae_Aspidoras_microgalaeus_1,Callichthyidae_Aspidoras_eurycephalus_1,Callichthyidae_Corydoras_aurofrenatus_1,Callichthyidae_Corydoras_aeneus_2,Callichthyidae_Corydoras_aeneus_1),(Trichomycteridae_Pseudostegophilus_maculatus_2,Trichomycteridae_Pseudostegophilus_maculatus_1,Trichomycteridae_Listrura_camposae_3,Trichomycteridae_Ituglanis_inusitatus_3,Trichomycteridae_Ituglanis_inusitatus_2,Trichomycteridae_Ituglanis_inusitatus_1,Trichomycteridae_Potamoglanis_johnsoni_1,Trichomycteridae_Potamoglanis_wapixana_1,Trichomycteridae_Cambeva_tupinamba_3,Trichomycteridae_Cambeva_tropeiro_2,Trichomycteridae_Trichomycterus_vermiculatus_1,Trichomycteridae_Cambeva_diabola_2,Trichomycteridae_Cambeva_guaraquessaba_2,Trichomycteridae_Ituglanis_parkoi_1,Trichomycteridae_Vandellia_cirrhosa_1,Trichomycteridae_Trichomycterus_striatus_3,Trichomycteridae_Cambeva_stawiarski_3,Trichomycteridae_Cambeva_stawiarski_2,Trichomycteridae_Trichomycterus_santaeritae_1,Trichomycteridae_Trichomycterus_rosablanca_1,Trichomycteridae_Trichomycterus_pauciradiatus_2,Trichomycteridae_Trichomycterus_pauciradiatus_1,Trichomycteridae_Cambeva_paolence_1,Trichomycteridae_Trichomycterus_mimonha_2,Trichomycteridae_Trichomycterus_mimonha_1,Trichomycteridae_Trichomycterus_maracaya_3,Trichomycteridae_Trichomycterus_maracaya_2,Trichomycteridae_Trichomycterus_maracaya_1,Trichomycteridae_Trichomycterus_laucaensis_1,Trichomycteridae_Cambeva_iheringi_3,Trichomycteridae_Trichomycterus_guacamayoensis_1,Trichomycteridae_Cambeva_diabola_1,Trichomycteridae_Trichomycterus_longibarbatus_1,Trichomycteridae_Trichomycterus_caudofasciatus_2,Trichomycteridae_Pseudostegophilus_nemurus_2,Trichomycteridae_Pareiodon_microps_2,Trichomycteridae_Homodiaetus_anisitsi_3,Trichomycteridae_Homodiaetus_anisitsi_2,Trichomycteridae_Apomatoceros_alleni_1,Trichomycteridae_Hatcheria_macraei_3,Trichomycteridae_Hatcheria_macraei_2,Trichomycteridae_Hatcheria_macraei_1,Trichomycteridae_Cambeva_taroba_2,Trichomycteridae_Paravandellia_oxyptera_2,Trichomycteridae_Cambeva_pascuali_1,Trichomycteridae_Vandellia_sanguinea_1,Trichomycteridae_Pareiodon_microps_1,Trichomycteridae_Megalocentor_echthrus_1,Trichomycteridae_Haemomaster_venezuelae_1,Trichomycteridae_Trichomycterus_corduvensis_1,Trichomycteridae_Trichomycterus_nigricans_2,Trichomycteridae_Trichomycterus_caipora_1,Trichomycteridae_Ochmacanthus_reinhardtii_2,Trichomycteridae_Cambeva_tupinamba_2,Trichomycteridae_Cambeva_tupinamba_1,Trichomycteridae_Cambeva_tropeiro_1,Trichomycteridae_Cambeva_taroba_1,Trichomycteridae_Cambeva_stawiarski_1,Trichomycteridae_Cambeva_poikilos_3,Trichomycteridae_Cambeva_naipi_1,Trichomycteridae_Cambeva_guaraquessaba_1,Trichomycteridae_Cambeva_diatropoporos_3,Trichomycteridae_Cambeva_balios_3,Trichomycteridae_Cambeva_balios_2,Trichomycteridae_Cambeva_balios_1,Trichomycteridae_Typhlobelus_guacamaya_1,Trichomycteridae_Ochmacanthus_reinhardtii_1,Trichomycteridae_Acanthopoma_annectens_3,Trichomycteridae_Listrura_camposae_2,Trichomycteridae_Miuroglanis_platycephalus_1,Trichomycteridae_Microcambeva_mucuriensis_1,Trichomycteridae_Trichomycterus_spilosoma_1,Trichomycteridae_Glaphyropoma_spinosum_2,Trichomycteridae_Copionodon_pecten_2,Trichomycteridae_Copionodon_orthiocarinatus_2,Trichomycteridae_Copionodon_lianae_2,Trichomycteridae_Acanthopoma_annectens_2,Trichomycteridae_Trichomycterus_lauryi_3,Trichomycteridae_Trichomycterus_lauryi_2,Trichomycteridae_Trichomycterus_lauryi_1,Trichomycteridae_Trichomycterus_albinotatus_3,Trichomycteridae_Stegophilus_panzeri_2,Trichomycteridae_Stauroglanis_gouldingi_3,Trichomycteridae_Pseudostegophilus_nemurus_1,Trichomycteridae_Listrura_tetraradiata_2,Trichomycteridae_Listrura_picinguabae_2,Trichomycteridae_Listrura_nematopteryx_2,Trichomycteridae_Listrura_costai_1,Trichomycteridae_Potamoglanis_hasemani_2,Trichomycteridae_Trichomycterus_pirabitira_3,Trichomycteridae_Trichomycterus_pradensis_3,Trichomycteridae_Cambeva_poikilos_2,Trichomycteridae_Cambeva_variegata_2,Trichomycteridae_Ituglanis_parahybae_2,Trichomycteridae_Ituglanis_boitata_3,Trichomycteridae_Ituglanis_herberti_3,Trichomycteridae_Trichomycterus_guianensis_2,Trichomycteridae_Eremophilus_mutisii_1,Trichomycteridae_Stegophilus_panzeri_1,Trichomycteridae_Sarcoglanis_simplex_2,Trichomycteridae_Stauroglanis_gouldingi_2,Trichomycteridae_Copionodon_lianae_1,Trichomycteridae_Copionodon_pecten_1,Trichomycteridae_Copionodon_orthiocarinatus_1,Trichomycteridae_Glaphyropoma_spinosum_1,Trichomycteridae_Homodiaetus_anisitsi_1,Trichomycteridae_Tridensimilis_brevis_1,Trichomycteridae_Trichomycterus_ruitoquensis_1,Trichomycteridae_Trichomycterus_punctulatus_1,Trichomycteridae_Trichomycterus_cachiraensis_1,Trichomycteridae_Trichomycterus_banneaui_3,Trichomycteridae_Trichomycterus_banneaui_2,Trichomycteridae_Trichomycterus_banneaui_1,Trichomycteridae_Scleronema_angustirostre_1,Trichomycteridae_Pygidianops_amphioxus_1,Trichomycteridae_Potamoglanis_anhanga_1,Trichomycteridae_Paracanthopoma_parva_1,Trichomycteridae_Ituglanis_goya_2,Trichomycteridae_Ituglanis_goya_1,Trichomycteridae_Ituglanis_ramiroi_1,Trichomycteridae_Acanthopoma_annectens_1,Trichomycteridae_Trichomycterus_septemradiatus_1,Trichomycteridae_Trichomycterus_paquequerensis_1,Trichomycteridae_Trichomycterus_caudofasciatus_1,Trichomycteridae_Trichomycterus_pradensis_2,Trichomycteridae_Trichogenes_longipinnis_3,Trichomycteridae_Stauroglanis_gouldingi_1,Trichomycteridae_Ochmacanthus_alternus_2,Trichomycteridae_Listrura_picinguabae_1,Trichomycteridae_Ituglanis_boitata_2,Trichomycteridae_Cambeva_zonata_2,Trichomycteridae_Cambeva_cubataonis_3,Trichomycteridae_Cambeva_castroi_1,Trichomycteridae_Bullockia_maldonadoi_3,Trichomycteridae_Trichomycterus_candidus_2,Trichomycteridae_Trichomycterus_auroguttatus_2,Trichomycteridae_Trichomycterus_albinotatus_2,Trichomycteridae_Trichomycterus_immaculatus_3,Trichomycteridae_Trichomycterus_mimosensis_2,Trichomycteridae_Trichomycterus_reinhardti_3,Trichomycteridae_Trichomycterus_piratymbara_2,Trichomycteridae_Trichomycterus_itatiayae_2,Trichomycteridae_Cambeva_cubataonis_2,Trichomycteridae_Cambeva_perkos_2,Trichomycteridae_Cambeva_diatropoporos_2,Trichomycteridae_Cambeva_iheringi_2,Trichomycteridae_Scleronema_minutum_3,Trichomycteridae_Ituglanis_amazonicus_3,Trichomycteridae_Trichomycterus_areolatus_3,Trichomycteridae_Bullockia_maldonadoi_2,Trichomycteridae_Trichomycterus_striatus_2,Trichomycteridae_Trichomycterus_straminius_2,Trichomycteridae_Trichomycterus_knerii_2,Trichomycteridae_Trichomycterus_sandovali_2,Trichomycteridae_Ochmacanthus_alternus_1,Trichomycteridae_Vandellia_cirrhosa_2,Trichomycteridae_Trichogenes_longipinnis_2,Trichomycteridae_Microcambeva_ribeirae_1,Trichomycteridae_Microcambeva_jucuensis_1,Trichomycteridae_Microcambeva_barbata_1,Trichomycteridae_Listrura_nematopteryx_1,Trichomycteridae_Cambeva_variegata_1,Trichomycteridae_Trichomycterus_rubiginosus_1,Trichomycteridae_Trichomycterus_pradensis_1,Trichomycteridae_Cambeva_poikilos_1,Trichomycteridae_Trichomycterus_pirabitira_2,Trichomycteridae_Trichomycterus_nigroauratus_3,Trichomycteridae_Cambeva_zonata_1,Trichomycteridae_Trichomycterus_pirabitira_1,Trichomycteridae_Trichomycterus_guianensis_1,Trichomycteridae_Sarcoglanis_simplex_1,Trichomycteridae_Ituglanis_parkoi_2,Trichomycteridae_Ituglanis_parahybae_1,Trichomycteridae_Ituglanis_herberti_2,Trichomycteridae_Ituglanis_herberti_1,Trichomycteridae_Ituglanis_eichhorniarum_3,Trichomycteridae_Ituglanis_amazonicus_2,Trichomycteridae_Cambeva_diatropoporos_1,Trichomycteridae_Bullockia_maldonadoi_1,Trichomycteridae_Henonemus_punctatus_3,Trichomycteridae_Trichomycterus_transandianus_3,Trichomycteridae_Trichomycterus_striatus_1,Trichomycteridae_Trichomycterus_straminius_1,Trichomycteridae_Trichomycterus_sandovali_1,Trichomycteridae_Trichomycterus_reinhardti_2,Trichomycteridae_Trichomycterus_piratymbara_1,Trichomycteridae_Cambeva_perkos_1,Trichomycteridae_Trichomycterus_nigroauratus_2,Trichomycteridae_Trichomycterus_itatiayae_1,Trichomycteridae_Trichomycterus_immaculatus_2,Trichomycteridae_Cambeva_iheringi_1,Trichomycteridae_Potamoglanis_hasemani_1,Trichomycteridae_Trichomycterus_giganteus_1,Trichomycteridae_Trichomycterus_transandianus_2,Trichomycteridae_Trichomycterus_transandianus_1,Trichomycteridae_Trichomycterus_pantherinus_1,Trichomycteridae_Trichomycterus_mimosensis_1,Trichomycteridae_Trichomycterus_knerii_1,Trichomycteridae_Trichomycterus_auroguttatus_1,Trichomycteridae_Trichomycterus_candidus_1,Trichomycteridae_Trichomycterus_areolatus_2,Trichomycteridae_Trichomycterus_albinotatus_1,Trichomycteridae_Scleronema_operculatum_1,Trichomycteridae_Paravandellia_oxyptera_1,Trichomycteridae_Ituglanis_eichhorniarum_2,Trichomycteridae_Ituglanis_eichhorniarum_1,Trichomycteridae_Henonemus_punctatus_2,Trichomycteridae_Cambeva_davisi_1,Trichomycteridae_Cambeva_brachykechenos_1,Trichomycteridae_Trichogenes_longipinnis_1,Trichomycteridae_Scleronema_minutum_2,Trichomycteridae_Scleronema_minutum_1,Trichomycteridae_Listrura_tetraradiata_1,Trichomycteridae_Listrura_camposae_1,Trichomycteridae_Ituglanis_amazonicus_1,Trichomycteridae_Henonemus_punctatus_1,Trichomycteridae_Trichomycterus_nigroauratus_1,Trichomycteridae_Trichomycterus_nigricans_1,Trichomycteridae_Trichomycterus_brasiliensis_1,Trichomycteridae_Trichomycterus_alternatus_1,Trichomycteridae_Cambeva_cubataonis_1,Trichomycteridae_Trichomycterus_areolatus_1,Trichomycteridae_Ituglanis_boitata_1,Trichomycteridae_Trichomycterus_reinhardti_1,Trichomycteridae_Trichomycterus_immaculatus_1),(Astroblepidae_Astroblepus_sp_CH161_Peru_1,Astroblepidae_Astroblepus_sp_T9028_Ecuador_1,Astroblepidae_Astroblepus_sp_T9038_Panama_1,Astroblepidae_Astroblepus_sp_LBP_1357_1),((Loricariidae_Lithogenes_villosus_1,Loricariidae_Lithogenes_villosus_2),(Loricariidae_Neoplecostomus_jaguari_2,Loricariidae_Neoplecostomus_jaguari_1,Loricariidae_Neoplecostomus_paraty_1,Loricariidae_Neoplecostomus_canastra_1,Loricariidae_Rineloricaria_osvaldoi_1,Loricariidae_Spectracanthicus_murinus_1,Loricariidae_Hypostomus_renestoi_1,Loricariidae_Hypostomus_formosae_1,Loricariidae_Corumbataia_britskii_2,Loricariidae_Corumbataia_britskii_1,Loricariidae_Harttia_duriventris_1,Loricariidae_Hypostomus_tapijara_1,Loricariidae_Hypostomus_interruptus_1,Loricariidae_Euryochus_thysanos_1,Loricariidae_Rineloricaria_heteroptera_2,Loricariidae_Delturus_parahybae_2,Loricariidae_Pareiorhaphis_parmula_3,Loricariidae_Pareiorhaphis_cameroni_2,Loricariidae_Epactionotus_itaimbezinho_2,Loricariidae_Sturisoma_monopelte_2,Loricariidae_Panaqolus_claustellifer_1,Loricariidae_Pareiorhina_brachyrhyncha_2,Loricariidae_Pareiorhaphis_ruschii_1,Loricariidae_Pseudancistrus_sidereus_2,Loricariidae_Eurycheilichthys_planus_1,Loricariidae_Eurycheilichthys_luisae_1,Loricariidae_Eurycheilichthys_coryphaenus_1,Loricariidae_Eurycheilichthys_castaneus_1,Loricariidae_Eurycheilichthys_apocremnus_1,Loricariidae_Ancistrus_trinitatis_2,Loricariidae_Ancistrus_trinitatis_1,Loricariidae_Hypostomus_paucipunctatus_3,Loricariidae_Hypostomus_laplatae_1,Loricariidae_Peckoltia_caenosa_1,Loricariidae_Panaque_armbrusteri_2,Loricariidae_Panaqolus_maccus_3,Loricariidae_Leporacanthicus_joselimai_1,Loricariidae_Chaetostoma_jegui_1,Loricariidae_Chaetostoma_changae_1,Loricariidae_Ancistrus_multispinis_2,Loricariidae_Peckoltia_brevis_1,Loricariidae_Panaque_schaeferi_3,Loricariidae_Panaque_schaeferi_2,Loricariidae_Panaqolus_tankei_2,Loricariidae_Panaqolus_tankei_1,Loricariidae_Megalancistrus_parananus_3,Loricariidae_Lasiancistrus_caucanus_3,Loricariidae_Lasiancistrus_caucanus_2,Loricariidae_Lasiancistrus_caucanus_1,Loricariidae_Guyanancistrus_megastictus_2,Loricariidae_Ancistrus_dolichopterus_2,Loricariidae_Ancistrus_cryptophthalmus_1,Loricariidae_Ancistrus_aguaboensis_1,Loricariidae_Megalancistrus_parananus_2,Loricariidae_Leporacanthicus_heterodon_3,Loricariidae_Hemiancistrus_punctulatus_3,Loricariidae_Hemiancistrus_fuliginosus_3,Loricariidae_Guyanancistrus_nassauensis_2,Loricariidae_Sturisomatichthys_citurensis_3,Loricariidae_Sturisomatichthys_citurensis_2,Loricariidae_Sturisomatichthys_citurensis_1,Loricariidae_Sturisomatichthys_panamensis_3,Loricariidae_Sturisomatichthys_panamensis_2,Loricariidae_Sturisomatichthys_panamensis_1,Loricariidae_Sturisoma_nigrirostrum_3,Loricariidae_Sturisoma_nigrirostrum_2,Loricariidae_Sturisoma_nigrirostrum_1,Loricariidae_Spatuloricaria_gymnogaster_3,Loricariidae_Spatuloricaria_gymnogaster_2,Loricariidae_Spatuloricaria_gymnogaster_1,Loricariidae_Rineloricaria_uracantha_3,Loricariidae_Rineloricaria_uracantha_2,Loricariidae_Rineloricaria_pentamaculata_3,Loricariidae_Rineloricaria_pentamaculata_2,Loricariidae_Rineloricaria_pentamaculata_1,Loricariidae_Rineloricaria_parva_2,Loricariidae_Rineloricaria_parva_1,Loricariidae_Rineloricaria_latirostris_2,Loricariidae_Rineloricaria_latirostris_1,Loricariidae_Rineloricaria_catamarcensis_3,Loricariidae_Rineloricaria_catamarcensis_2,Loricariidae_Rineloricaria_catamarcensis_1,Loricariidae_Rineloricaria_lima_1,Loricariidae_Rineloricaria_kronei_1,Loricariidae_Pseudohemiodon_apithanos_1,Loricariidae_Pseudohemiodon_lamina_1,Loricariidae_Pseudohemiodon_laticeps_2,Loricariidae_Pseudohemiodon_laticeps_1,Loricariidae_Planiloricaria_cryptodon_1,Loricariidae_Loricariichthys_platymetopon_3,Loricariidae_Loricariichthys_platymetopon_2,Loricariidae_Loricariichthys_platymetopon_1,Loricariidae_Loricariichthys_maculatus_1,Loricariidae_Loricariichthys_derbyi_2,Loricariidae_Loricariichthys_derbyi_1,Loricariidae_Loricariichthys_castaneus_1,Loricariidae_Loricariichthys_anus_3,Loricariidae_Loricariichthys_anus_2,Loricariidae_Loricariichthys_anus_1,Loricariidae_Loricaria_lentiginosa_1,Loricariidae_Lamontichthys_filamentosus_2,Loricariidae_Lamontichthys_filamentosus_1,Loricariidae_Hemiodontichthys_acipenserinus_3,Loricariidae_Hemiodontichthys_acipenserinus_2,Loricariidae_Hemiodontichthys_acipenserinus_1,Loricariidae_Harttia_punctata_3,Loricariidae_Harttia_punctata_2,Loricariidae_Harttia_punctata_1,Loricariidae_Harttia_novalimensis_1,Loricariidae_Harttia_loricariformis_1,Loricariidae_Harttia_leiopleura_2,Loricariidae_Harttia_leiopleura_1,Loricariidae_Harttia_kronei_2,Loricariidae_Harttia_kronei_1,Loricariidae_Harttia_gracilis_1,Loricariidae_Harttia_gracilis_2,Loricariidae_Harttia_torrenticola_3,Loricariidae_Harttia_torrenticola_2,Loricariidae_Harttia_torrenticola_1,Loricariidae_Harttia_carvalhoi_2,Loricariidae_Harttia_carvalhoi_1,Loricariidae_Fonchiiloricaria_nanodon_2,Loricariidae_Fonchiiloricaria_nanodon_1,Loricariidae_Farlowella_oxyrryncha_2,Loricariidae_Farlowella_smithi_3,Loricariidae_Farlowella_smithi_2,Loricariidae_Farlowella_smithi_1,Loricariidae_Farlowella_oxyrryncha_1,Loricariidae_Farlowella_nattereri_2,Loricariidae_Farlowella_hasemani_1,Loricariidae_Parotocinclus_spilosoma_1,Loricariidae_Parotocinclus_seridoensis_1,Loricariidae_Parotocinclus_cearensis_1,Loricariidae_Otothyropsis_polyodon_1,Loricariidae_Otothyropsis_biamnicus_1,Loricariidae_Microlepidogaster_longicolla_3,Loricariidae_Microlepidogaster_longicolla_2,Loricariidae_Hypoptopoma_thoracatum_2,Loricariidae_Hypoptopoma_incognitum_1,Loricariidae_Curculionichthys_paresi_3,Loricariidae_Curculionichthys_oliveirai_3,Loricariidae_Hisonotus_maculipinnis_3,Loricariidae_Hisonotus_maculipinnis_2,Loricariidae_Hisonotus_maculipinnis_1,Loricariidae_Curculionichthys_insperatus_3,Loricariidae_Hisonotus_acuen_1,Loricariidae_Curculionichthys_hera_1,Loricariidae_Rineloricaria_altipinnis_1,Loricariidae_Pseudotothyris_janeirensis_1,Loricariidae_Paraloricaria_vetula_1,Loricariidae_Paraloricaria_agastor_2,Loricariidae_Paraloricaria_agastor_1,Loricariidae_Loricariichthys_labialis_1,Loricariidae_Loricaria_tucumanensis_1,Loricariidae_Loricaria_nickeriensis_1,Loricariidae_Loricaria_apeltogaster_1,Loricariidae_Lasiancistrus_heteracanthus_1,Loricariidae_Hypancistrus_zebra_1,Loricariidae_Guyanancistrus_teretirostris_1,Loricariidae_Acestridium_discus_2,Loricariidae_Ancistrus_aguaboensis_2,Loricariidae_Corumbataia_cuestae_2,Loricariidae_Crossoloricaria_variegata_2,Loricariidae_Dekeyseria_scaphirhynchus_2,Loricariidae_Hisonotus_acuen_2,Loricariidae_Hisonotus_armatus_2,Loricariidae_Hisonotus_charrua_1,Loricariidae_Hisonotus_francirochai_2,Loricariidae_Hisonotus_megaloplax_2,Loricariidae_Hisonotus_montanus_2,Loricariidae_Hisonotus_taimensis_1,Loricariidae_Hypancistrus_zebra_2,Loricariidae_Hypoptopoma_gulare_2,Loricariidae_Hypostomus_cochliodon_2,Loricariidae_Hypostomus_derbyi_2,Loricariidae_Hypostomus_heraldoi_2,Loricariidae_Hypostomus_jaguribensis_2,Loricariidae_Hypostomus_piratatu_2,Loricariidae_Hypostomus_rhantos_1,Loricariidae_Hypostomus_scabriceps_2,Loricariidae_Hypostomus_topavae_2,Loricariidae_Hypostomus_uruguayensis_2,Loricariidae_Isbrueckerichthys_calvus_2,Loricariidae_Otocinclus_flexilis_2,Loricariidae_Otocinclus_vittatus_2,Loricariidae_Otothyris_travassosi_2,Loricariidae_Otothyropsis_marapoama_2,Loricariidae_Oxyropsis_acutirostris_1,(Loricariidae_Parotocinclus_eppleyi_1,Loricariidae_Parotocinclus_aripuanensis_1,Loricariidae_Parotocinclus_britskii_1,Loricariidae_Parotocinclus_aripuanensis_2,Loricariidae_Parotocinclus_collinsae_1,Loricariidae_Parotocinclus_eppleyi_2),Loricariidae_Parotocinclus_maculicauda_2,Loricariidae_Planiloricaria_cryptodon_2,Loricariidae_Proloricaria_prolixa_2,Loricariidae_Guyanancistrus_tenuis_3,Loricariidae_Guyanancistrus_tenuis_2,Loricariidae_Guyanancistrus_tenuis_1,Loricariidae_Guyanancistrus_niger_3,Loricariidae_Guyanancistrus_niger_2,Loricariidae_Guyanancistrus_nassauensis_1,Loricariidae_Guyanancistrus_megastictus_1,Loricariidae_Guyanancistrus_longispinis_3,Loricariidae_Guyanancistrus_longispinis_2,Loricariidae_Guyanancistrus_brownsbergensis_2,Loricariidae_Guyanancistrus_brownsbergensis_1,Loricariidae_Guyanancistrus_brevispinis_2,Loricariidae_Dekeyseria_picta_2,Loricariidae_Crossoloricaria_cephalaspis_2,Loricariidae_Crossoloricaria_cephalaspis_1,Loricariidae_Lamontichthys_stibaros_2,Loricariidae_Hirtella_carinata_1,Loricariidae_Delturus_carinotus_1,Loricariidae_Corymbophanes_kaiei_2,Loricariidae_Rhinelepis_aspera_3,Loricariidae_Rhinelepis_aspera_2,Loricariidae_Leptoancistrus_canensis_3,Loricariidae_Leptoancistrus_canensis_2,Loricariidae_Hypostomus_papariae_1,Loricariidae_Hypostomus_myersi_3,Loricariidae_Hypostomus_myersi_2,Loricariidae_Hypostomus_luetkeni_1,Loricariidae_Hypostomus_jaguribensis_1,Loricariidae_Hypostomus_hermanni_3,Loricariidae_Hypostomus_hermanni_2,Loricariidae_Hypostomus_heraldoi_1,Loricariidae_Hypostomus_francisci_1,Loricariidae_Hypostomus_corantijni_1,Loricariidae_Hypostomus_coppenamensis_2,Loricariidae_Hypostomus_carinatus_3,Loricariidae_Hypostomus_carinatus_2,Loricariidae_Hypostomus_carinatus_1,Loricariidae_Hypostomus_brevis_3,Loricariidae_Hypostomus_brevis_2,Loricariidae_Hypostomus_brevis_1,Loricariidae_Hypostomus_alatus_3,Loricariidae_Hypostomus_paranensis_3,Loricariidae_Hypostomus_paranensis_2,Loricariidae_Hypostomus_mutucae_1,Loricariidae_Hypostomus_crassicauda_2,Loricariidae_Hypostomus_crassicauda_1,Loricariidae_Hypostomus_coppenamensis_1,Loricariidae_Hypostomus_borellii_2,Loricariidae_Hypostomus_borellii_1,Loricariidae_Hypostomus_regani_3,Loricariidae_Farlowella_nattereri_1,Loricariidae_Rineloricaria_wolfei_1,Loricariidae_Hypostomus_fonchii_1,Loricariidae_Hypostomus_luteomaculatus_1,Loricariidae_Hypostomus_isbrueckeri_1,Loricariidae_Hypostomus_luteus_1,Loricariidae_Pseudotocinclus_parahybae_1,Loricariidae_Isbrueckerichthys_saxicola_3,Loricariidae_Parotocinclus_spilurus_2,Loricariidae_Parotocinclus_robustus_2,Loricariidae_Epactionotus_gracilis_3,Loricariidae_Hypostomus_goyazensis_3,Loricariidae_Pseudacanthicus_spinosus_1,Loricariidae_Peckoltia_braueri_3,Loricariidae_Hemiancistrus_landoni_2,Loricariidae_Baryancistrus_xanthellus_3,Loricariidae_Baryancistrus_chrysolomus_3,Loricariidae_Ancistrus_pirareta_1,Loricariidae_Pseudancistrus_genisetiger_3,Loricariidae_Leporacanthicus_galaxias_2,Loricariidae_Ancistrus_chagresi_1,Loricariidae_Ancistrus_brevipinnis_3,Loricariidae_Rineloricaria_lanceolata_3,Loricariidae_Otocinclus_xakriaba_3,Loricariidae_Otocinclus_cocama_3,Loricariidae_Otocinclus_arnoldi_3,Loricariidae_Otocinclus_affinis_3,Loricariidae_Hisonotus_montanus_1,Loricariidae_Hisonotus_carreiro_1,Loricariidae_Eurycheilichthys_limulus_3,Loricariidae_Pseudoloricaria_laeviuscula_3,Loricariidae_Pseudoloricaria_laeviuscula_2,Loricariidae_Pseudoloricaria_laeviuscula_1,Loricariidae_Proloricaria_prolixa_1,Loricariidae_Peckoltia_simulata_2,Loricariidae_Peckoltia_simulata_1,Loricariidae_Peckoltia_otali_1,Loricariidae_Peckoltia_capitulata_1,Loricariidae_Parotocinclus_spilurus_1,Loricariidae_Loricaria_cataphracta_2,Loricariidae_Loricaria_cataphracta_1,Loricariidae_Lasiancistrus_saetiger_1,Loricariidae_Harttia_dissidens_3,Loricariidae_Harttia_dissidens_2,Loricariidae_Harttia_dissidens_1,Loricariidae_Crossoloricaria_variegata_1,Loricariidae_Brochiloricaria_macrodon_1,Loricariidae_Peckoltia_lineola_3,Loricariidae_Pareiorhaphis_parmula_2,Loricariidae_Pareiorhaphis_nasuta_1,Loricariidae_Pareiorhaphis_eurycephalus_2,Loricariidae_Pareiorhaphis_cameroni_1,Loricariidae_Panaqolus_changae_1,Loricariidae_Oxyropsis_wrightiana_1,Loricariidae_Otocinclus_xakriaba_2,Loricariidae_Otocinclus_cocama_2,Loricariidae_Otocinclus_arnoldi_2,Loricariidae_Otocinclus_affinis_2,Loricariidae_Hypoptopoma_spectabile_1,Loricariidae_Microlepidogaster_perforata_1,(Loricariidae_Paralithoxus_surinamensis_1,Loricariidae_Paralithoxus_stocki_3,Loricariidae_Paralithoxus_bovallii_3,Loricariidae_Paralithoxus_bovallii_2,Loricariidae_Paralithoxus_bovallii_1,Loricariidae_Paralithoxus_pallidimaculatus_1,Loricariidae_Paralithoxus_stocki_1,Loricariidae_Paralithoxus_planquettei_1,Loricariidae_Paralithoxus_pallidimaculatus_2,Loricariidae_Paralithoxus_stocki_2,Loricariidae_Paralithoxus_raso_2,Loricariidae_Paralithoxus_raso_1,Loricariidae_Paralithoxus_jariensis_1,Loricariidae_Paralithoxus_planquettei_2),Loricariidae_Isbrueckerichthys_saxicola_2,Loricariidae_Hypoptopoma_thoracatum_1,Loricariidae_Hypancistrus_contradens_3,Loricariidae_Hemiancistrus_subviridis_3,Loricariidae_Epactionotus_itaimbezinho_1,Loricariidae_Epactionotus_gracilis_2,Loricariidae_Rhadinoloricaria_ommation_1,Loricariidae_Ancistrus_brevipinnis_2,Loricariidae_Rhinelepis_aspera_1,Loricariidae_Pterygoplichthys_etentaculatus_3,Loricariidae_Pseudorinelepis_genibarbis_3,Loricariidae_Hypostomus_weberi_3,Loricariidae_Hypostomus_taphorni_3,Loricariidae_Hypostomus_soniae_1,Loricariidae_Hypostomus_sculpodon_2,Loricariidae_Hypostomus_sculpodon_1,Loricariidae_Hypostomus_regani_2,Loricariidae_Hypostomus_paucipunctatus_2,Loricariidae_Hypostomus_paucipunctatus_1,Loricariidae_Hypostomus_niceforoi_1,Loricariidae_Hypostomus_margaritifer_3,Loricariidae_Hypostomus_margaritifer_2,Loricariidae_Hypostomus_hoplonites_3,Loricariidae_Hypostomus_boulengeri_3,Loricariidae_Hypostomus_basilisko_3,Loricariidae_Hypostomus_auroguttatus_2,Loricariidae_Hypostomus_albopunctatus_3,Loricariidae_Hypostomus_alatus_2,Loricariidae_Hypostomus_alatus_1,Loricariidae_Peckoltia_cavatica_3,Loricariidae_Loricaria_simillima_1,Loricariidae_Hypostomus_weberi_2,Loricariidae_Hypostomus_weberi_1,Loricariidae_Hypostomus_watwata_3,Loricariidae_Hypostomus_watwata_2,Loricariidae_Hypostomus_watwata_1,Loricariidae_Hypostomus_uruguayensis_1,Loricariidae_Hypostomus_scabriceps_1,Loricariidae_Hypostomus_saramaccensis_2,Loricariidae_Hypostomus_saramaccensis_1,Loricariidae_Hypostomus_paucimaculatus_1,Loricariidae_Hypostomus_paranensis_1,Loricariidae_Hypostomus_oculeus_3,Loricariidae_Hypostomus_oculeus_2,Loricariidae_Hypostomus_oculeus_1,Loricariidae_Hypostomus_nematopterus_1,Loricariidae_Hypostomus_meleagris_1,Loricariidae_Hypostomus_kopeyaka_1,Loricariidae_Hypostomus_hoplonites_2,Loricariidae_Hypostomus_hoplonites_1,Loricariidae_Hypostomus_holostictus_2,Loricariidae_Hypostomus_holostictus_1,Loricariidae_Hypostomus_hemiurus_1,Loricariidae_Hypostomus_hemicochliodon_1,Loricariidae_Hypostomus_faveolus_3,Loricariidae_Hypostomus_basilisko_2,Loricariidae_Hypostomus_basilisko_1,Loricariidae_Hypostomus_auroguttatus_1,Loricariidae_Hypostomus_aspilogaster_1,Loricariidae_Hypostomus_arecuta_1,Loricariidae_Limatulichthys_griseus_1,Loricariidae_Limatulichthys_griseus_2,Loricariidae_Sturisomatichthys_festivus_1,Loricariidae_Rineloricaria_fallax_3,Loricariidae_Rineloricaria_fallax_2,Loricariidae_Pterygoplichthys_zuliaensis_1,Loricariidae_Pterygoplichthys_multiradiatus_3,Loricariidae_Parotocinclus_adamanteus_1,Loricariidae_Panaque_nigrolineatus_3,Loricariidae_Panaqolus_maccus_2,Loricariidae_Isorineloricaria_villarsi_1,Loricariidae_Hypostomus_hondae_1,Loricariidae_Hypostomus_maracaiboensis_2,Loricariidae_Hypostomus_maracaiboensis_1,Loricariidae_Hypostomus_aspidolepis_3,Loricariidae_Hypostomus_aspidolepis_2,Loricariidae_Hypostomus_aspidolepis_1,Loricariidae_Farlowella_amazonum_2,Loricariidae_Farlowella_amazonum_1,(Loricariidae_Dasyloricaria_latiura_1,Loricariidae_Dasyloricaria_filamentosa_1),Loricariidae_Crossoloricaria_venezuelae_1,Loricariidae_Chaetostoma_loborhynchos_2,Loricariidae_Chaetostoma_loborhynchos_1,Loricariidae_Chaetostoma_anomalum_1,Loricariidae_Ancistrus_marcapatae_2,Loricariidae_Sturisomatichthys_leightoni_1,Loricariidae_Sturisoma_robustum_1,Loricariidae_Rineloricaria_morrowi_1,Loricariidae_Rineloricaria_microlepidogaster_1,Loricariidae_Rineloricaria_melini_1,Loricariidae_Rineloricaria_heteroptera_1,Loricariidae_Rineloricaria_cadeae_1,Loricariidae_Rineloricaria_teffeana_1,Loricariidae_Rineloricaria_strigilata_1,Loricariidae_Rineloricaria_stewarti_1,Loricariidae_Rineloricaria_sneiderni_1,Loricariidae_Rineloricaria_platyura_1,Loricariidae_Rineloricaria_formosa_1,Loricariidae_Rineloricaria_quadrensis_1,Loricariidae_Rineloricaria_longicauda_1,Loricariidae_Rineloricaria_eigenmanni_1,Loricariidae_Rineloricaria_misionera_1,Loricariidae_Rineloricaria_aequalicuspis_1,Loricariidae_Pterosturisoma_microps_1,Loricariidae_Metaloricaria_nijsseni_1,Loricariidae_Metaloricaria_paucidens_1,Loricariidae_Loricariichthys_melanocheilus_1,Loricariidae_Loricariichthys_microdon_1,Loricariidae_Loricaria_clavipinna_1,Loricariidae_Loricaria_parnahybae_1,Loricariidae_Farlowella_paraguayensis_2,Loricariidae_Farlowella_paraguayensis_1,Loricariidae_Farlowella_taphorni_1,Loricariidae_Farlowella_schreitmuelleri_1,Loricariidae_Farlowella_reticulata_2,Loricariidae_Farlowella_reticulata_1,Loricariidae_Farlowella_martini_1,Loricariidae_Farlowella_mariaelenae_1,Loricariidae_Farlowella_knerii_1,Loricariidae_Farlowella_hahni_1,Loricariidae_Farlowella_curtirostra_1,Loricariidae_Farlowella_acus_1,Loricariidae_Cteniloricaria_napova_1,Loricariidae_Aposturisoma_myriodon_2,Loricariidae_Aposturisoma_myriodon_1,Loricariidae_Hypostomus_spiniger_1,Loricariidae_Rineloricaria_lanceolata_2,Loricariidae_Pareiorhina_hyptiorhachis_1,Loricariidae_Neoplecostomus_langeanii_2,Loricariidae_Neoplecostomus_botucatu_3,Loricariidae_Neoplecostomus_selenae_2,Loricariidae_Pseudotocinclus_juquiae_3,Loricariidae_Curculionichthys_paresi_2,Loricariidae_Curculionichthys_piracanjuba_3,Loricariidae_Curculionichthys_oliveirai_2,Loricariidae_Curculionichthys_insperatus_2,Loricariidae_Hisonotus_bocaiuva_2,Loricariidae_Parotocinclus_bahiensis_2,Loricariidae_Hisonotus_aky_2,Loricariidae_Hisonotus_prata_2,Loricariidae_Hisonotus_notopagos_2,Loricariidae_Hisonotus_leucofrenatus_3,Loricariidae_Peckoltia_cavatica_2,Loricariidae_Ancistrus_dolichopterus_1,Loricariidae_Rineloricaria_lanceolata_1,Loricariidae_Rhinolekos_garavelloi_2,Loricariidae_Rhinolekos_garavelloi_1,Loricariidae_Otocinclus_hoppei_2,Loricariidae_Otocinclus_hoppei_1,Loricariidae_Hisonotus_chromodontus_2,Loricariidae_Hisonotus_chromodontus_1,Loricariidae_Cryptancistrus_similis_1,Loricariidae_Corumbataia_tocantinensis_1,Loricariidae_Ancistrus_cirrhosus_3,Loricariidae_Pseudotocinclus_juquiae_2,Loricariidae_Parotocinclus_jumbo_1,Loricariidae_Parotocinclus_bidentatus_1,Loricariidae_Pareiorhaphis_stomias_1,Loricariidae_Pareiorhaphis_scutula_1,Loricariidae_Pareiorhaphis_parmula_1,Loricariidae_Pareiorhaphis_nudula_1,Loricariidae_Pareiorhaphis_hypselurus_1,Loricariidae_Pareiorhaphis_eurycephalus_1,Loricariidae_Pareiorhaphis_azygolechis_3,Loricariidae_Pareiorhaphis_azygolechis_2,Loricariidae_Otocinclus_xakriaba_1,Loricariidae_Otocinclus_cocama_1,Loricariidae_Otocinclus_arnoldi_1,Loricariidae_Otocinclus_affinis_1,Loricariidae_Isbrueckerichthys_saxicola_1,Loricariidae_Hypoptopoma_steindachneri_1,Loricariidae_Hypoptopoma_guianense_1,Loricariidae_Hisonotus_leucofrenatus_2,Loricariidae_Eurycheilichthys_limulus_2,Loricariidae_Epactionotus_gracilis_1,Loricariidae_Ancistrus_brevipinnis_1,Loricariidae_Acestridium_scutatum_1,Loricariidae_Acestridium_martini_3,Loricariidae_Acestridium_martini_2,Loricariidae_Acestridium_martini_1,Loricariidae_Acestridium_gymnogaster_1,Loricariidae_Delturus_parahybae_1,Loricariidae_Pterygoplichthys_joselimaianus_3,Loricariidae_Pterygoplichthys_etentaculatus_2,Loricariidae_Hypostomus_paulinus_3,Loricariidae_Hypostomus_microstomus_2,Loricariidae_Hypostomus_microstomus_1,Loricariidae_Pterygoplichthys_lituratus_1,Loricariidae_Pterygoplichthys_ambrosettii_3,Loricariidae_Peckoltia_oligospila_3,Loricariidae_Peckoltia_oligospila_2,Loricariidae_Hypostomus_pusarum_2,Loricariidae_Hypostomus_pusarum_1,Loricariidae_Hypostomus_gymnorhynchus_2,Loricariidae_Hypostomus_gymnorhynchus_1,Loricariidae_Hypostomus_faveolus_2,Loricariidae_Hypostomus_faveolus_1,Loricariidae_Panaqolus_nocturnus_1,Loricariidae_Spectracanthicus_immaculatus_2,Loricariidae_Spatuloricaria_puganensis_3,Loricariidae_Spatuloricaria_puganensis_2,Loricariidae_Spatuloricaria_puganensis_1,Loricariidae_Rineloricaria_uracantha_1,Loricariidae_Pterygoplichthys_multiradiatus_2,Loricariidae_Pseudorinelepis_genibarbis_2,Loricariidae_Pseudolithoxus_kinja_3,Loricariidae_Pseudolithoxus_kinja_2,Loricariidae_Pseudolithoxus_kinja_1,Loricariidae_Pseudolithoxus_kelsorum_3,Loricariidae_Pseudancistrus_zawadzkii_1,Loricariidae_Parotocinclus_robustus_1,Loricariidae_Pareiorhina_pelicicei_1,Loricariidae_Otocinclus_vestitus_3,Loricariidae_Neoplecostomus_yapo_3,Loricariidae_Nannoplecostomus_eleonorae_1,Loricariidae_Microplecostomus_forestii_2,Loricariidae_Microplecostomus_forestii_1,Loricariidae_Hypostomus_piratatu_1,Loricariidae_Hypostomus_agna_1,Loricariidae_Chaetostoma_lineopunctatum_3,Loricariidae_Ancistrus_cuiabae_1,Loricariidae_Acanthicus_adonis_3,Loricariidae_Rineloricaria_jaraguensis_1,Loricariidae_Harttiella_longicauda_1,Loricariidae_Harttiella_lucifer_1,Loricariidae_Harttiella_intermedia_1,Loricariidae_Harttiella_parva_1,Loricariidae_Harttiella_pilosa_1,Loricariidae_Harttiella_crassicauda_1,Loricariidae_Harttia_tuna_1,Loricariidae_Harttia_fluminensis_1,Loricariidae_Harttia_guianensis_1,Loricariidae_Harttia_surinamensis_1,Loricariidae_Hemipsilichthys_papillatus_3,Loricariidae_Hypostomus_nigromaculatus_3,Loricariidae_Otocinclus_mariae_3,Loricariidae_Neoplecostomus_corumba_3,Loricariidae_Neoplecostomus_bandeirante_3,Loricariidae_Neoplecostomus_yapo_2,Loricariidae_Pseudotocinclus_juquiae_1,Loricariidae_Parotocinclus_prata_3,Loricariidae_Hisonotus_leucophrys_3,Loricariidae_Ancistrus_cirrhosus_2,Loricariidae_Ancistrus_cirrhosus_1,Loricariidae_Pareiorhaphis_azygolechis_1,Loricariidae_Microlepidogaster_dimorpha_3,Loricariidae_Microlepidogaster_dimorpha_2,Loricariidae_Lampiella_gibbosa_3,Loricariidae_Lampiella_gibbosa_2,Loricariidae_Eurycheilichthys_pantherinus_1,Loricariidae_Eurycheilichthys_limulus_1,Loricariidae_Corumbataia_cuestae_1,Loricariidae_Hypostomus_strigaticeps_3,Loricariidae_Pterygoplichthys_ambrosettii_2,Loricariidae_Peckoltia_oligospila_1,Loricariidae_Peckoltia_cavatica_1,Loricariidae_Cordylancistrus_torbesensis_1,Loricariidae_Hypostomus_plecostomus_1,Loricariidae_Hypostomus_ancistroides_3,Loricariidae_Hypostomus_affinis_3,Loricariidae_Spectracanthicus_zuanoni_2,Loricariidae_Rineloricaria_jubata_1,Loricariidae_Pterygoplichthys_disjunctivus_3,Loricariidae_Pterygoplichthys_ambrosettii_1,Loricariidae_Pseudorinelepis_genibarbis_1,Loricariidae_Plesioptopoma_curvidens_3,Loricariidae_Plesioptopoma_curvidens_2,Loricariidae_Parotocinclus_prata_2,Loricariidae_Parotocinclus_bahiensis_1,Loricariidae_Pareiorhina_rudolphi_3,Loricariidae_Pareiorhina_rosai_1,Loricariidae_Pareiorhina_cepta_1,Loricariidae_Pareiorhaphis_bahiana_1,Loricariidae_Oxyropsis_carinata_1,Loricariidae_Otothyropsis_marapoama_1,Loricariidae_Otocinclus_vestitus_2,Loricariidae_Otocinclus_mariae_2,Loricariidae_Neoplecostomus_yapo_1,Loricariidae_Neoplecostomus_selenae_1,Loricariidae_Neoplecostomus_paranensis_3,Loricariidae_Neoplecostomus_langeanii_1,Loricariidae_Neoplecostomus_corumba_2,Loricariidae_Neoplecostomus_botucatu_2,Loricariidae_Neoplecostomus_botucatu_1,Loricariidae_Neoplecostomus_bandeirante_2,Loricariidae_Neblinichthys_echinasus_1,Loricariidae_Microlepidogaster_longicolla_1,Loricariidae_Rhinolekos_arachas_1,Loricariidae_Hypostomus_robinii_1,Loricariidae_Hypostomus_regani_1,Loricariidae_Hypostomus_plecostomoides_3,Loricariidae_Hypostomus_paulinus_2,Loricariidae_Hypostomus_myersi_1,Loricariidae_Hypostomus_margaritifer_1,Loricariidae_Hypostomus_iheringii_2,Loricariidae_Hypostomus_hermanni_1,Loricariidae_Hypostomus_goyazensis_2,Loricariidae_Hypostomus_derbyi_1,Loricariidae_Hisonotus_prata_1,Loricariidae_Curculionichthys_piracanjuba_2,Loricariidae_Curculionichthys_piracanjuba_1,Loricariidae_Hisonotus_paulinus_3,Loricariidae_Curculionichthys_paresi_1,Loricariidae_Curculionichthys_oliveirai_1,Loricariidae_Hisonotus_notopagos_1,Loricariidae_Hisonotus_leucophrys_2,Loricariidae_Hisonotus_bocaiuva_1,Loricariidae_Hisonotus_aky_1,Loricariidae_Hemipsilichthys_gobio_3,Loricariidae_Hemiancistrus_votouro_1,Loricariidae_Corumbataia_canoeiro_1,Loricariidae_Farlowella_vittata_1,Loricariidae_Peckoltia_relictum_2,Loricariidae_Cteniloricaria_platystoma_2,Loricariidae_Pseudotocinclus_tietensis_3,Loricariidae_Pseudotocinclus_tietensis_2,Loricariidae_Pseudotocinclus_tietensis_1,Loricariidae_Pseudotothyris_obtusa_1,Loricariidae_Microlepidogaster_dimorpha_1,Loricariidae_Lampiella_gibbosa_1,Loricariidae_Hypoptopoma_gulare_1,Loricariidae_Sturisoma_monopelte_1,Loricariidae_Spectracanthicus_zuanoni_1,Loricariidae_Spectracanthicus_immaculatus_1,Loricariidae_Scobinancistrus_aureatus_1,Loricariidae_Scobinancistrus_pariolispos_2,Loricariidae_Rhinolekos_britskii_2,Loricariidae_Rhinolekos_britskii_1,Loricariidae_Pterygoplichthys_scrophus_1,Loricariidae_Pterygoplichthys_multiradiatus_1,Loricariidae_Pterygoplichthys_etentaculatus_1,Loricariidae_Pterygoplichthys_disjunctivus_2,Loricariidae_Pterygoplichthys_disjunctivus_1,Loricariidae_Pseudancistrus_yekuana_1,Loricariidae_Lithoxancistrus_orinoco_1,Loricariidae_Pseudancistrus_asurini_3,Loricariidae_Plesioptopoma_curvidens_1,Loricariidae_Peckoltichthys_bachi_1,Loricariidae_Peckoltia_pankimpuju_1,Loricariidae_Parotocinclus_prata_1,Loricariidae_Pareiorhina_rudolphi_2,Loricariidae_Pareiorhina_carrancas_2,Loricariidae_Pareiorhina_brachyrhyncha_1,Loricariidae_Panaque_nigrolineatus_2,Loricariidae_Panaque_cochliodon_1,Loricariidae_Panaque_armbrusteri_1,Loricariidae_Panaqolus_maccus_1,Loricariidae_Pseudoqolus_koko_1,Loricariidae_Panaqolus_gnomus_1,Loricariidae_Panaqolus_albomaculatus_1,Loricariidae_Otocinclus_vestitus_1,Loricariidae_Otocinclus_mariae_1,Loricariidae_Neoplecostomus_espiritosantensis_3,Loricariidae_Neoplecostomus_espiritosantensis_2,Loricariidae_Neoplecostomus_corumba_1,Loricariidae_Neoplecostomus_bandeirante_1,Loricariidae_Hypancistrus_vandragti_1,Loricariidae_Chaetostoma_lexa_1,Loricariidae_Avalithoxus_jantjae_1,Loricariidae_Chaetostoma_carrioni_1,Loricariidae_Leporacanthicus_galaxias_1,Loricariidae_Kronichthys_lacerta_3,Loricariidae_Kronichthys_lacerta_2,Loricariidae_Kronichthys_heylandi_3,Loricariidae_Kronichthys_heylandi_2,Loricariidae_Isbrueckerichthys_calvus_1,Loricariidae_Hypostomus_topavae_1,Loricariidae_Hypostomus_strigaticeps_2,Loricariidae_Hypostomus_plecostomoides_2,Loricariidae_Hypostomus_paulinus_1,Loricariidae_Hypostomus_iheringii_1,Loricariidae_Hypostomus_goyazensis_1,Loricariidae_Hypostomus_ericae_1,Loricariidae_Hypostomus_cochliodon_1,Loricariidae_Hypostomus_albopunctatus_2,Loricariidae_Hypancistrus_lunaorum_1,Loricariidae_Hisonotus_paulinus_2,Loricariidae_Hisonotus_paulinus_1,Loricariidae_Hisonotus_notatus_2,Loricariidae_Hisonotus_notatus_1,Loricariidae_Hisonotus_megaloplax_1,Loricariidae_Hisonotus_leucophrys_1,Loricariidae_Hisonotus_leucofrenatus_1,Loricariidae_Curculionichthys_insperatus_1,Loricariidae_Hisonotus_depressicauda_1,Loricariidae_Hemiancistrus_meizospilos_1,Loricariidae_Hemiancistrus_guahiborum_1,Loricariidae_Hemiancistrus_fuliginosus_2,Loricariidae_Hemiancistrus_fuliginosus_1,Loricariidae_Corumbataia_anosteos_1,Loricariidae_Peckoltia_relictum_1,Loricariidae_Dekeyseria_picta_1,Loricariidae_Cteniloricaria_platystoma_1,Loricariidae_Corymbophanes_kaiei_1,Loricariidae_Transancistrus_santarosensis_1,Loricariidae_Andeancistrus_platycephalus_1,Loricariidae_Chaetostoma_lineopunctatum_2,Loricariidae_Chaetostoma_fischeri_3,Loricariidae_Baryancistrus_xanthellus_2,Loricariidae_Baryancistrus_chrysolomus_2,Loricariidae_Ancistrus_multispinis_1,Loricariidae_Ancistrus_leucostictus_1,Loricariidae_Ancistrus_clementinae_3,Loricariidae_Ancistrus_marcapatae_1,(Loricariidae_Ancistomus_feldbergae_1,Loricariidae_Ancistomus_snethlageae_1,Loricariidae_Ancistomus_feldbergae_2),Loricariidae_Acestridium_discus_1,Loricariidae_Acanthicus_adonis_2,Loricariidae_Lithoxus_lithoides_1,Loricariidae_Scobinancistrus_pariolispos_1,Loricariidae_Rineloricaria_fallax_1,Loricariidae_Pterygoplichthys_joselimaianus_2,Loricariidae_Pseudolithoxus_nicoi_3,Loricariidae_Pseudolithoxus_nicoi_2,Loricariidae_Pseudolithoxus_nicoi_1,Loricariidae_Pseudolithoxus_kelsorum_2,Loricariidae_Pseudolithoxus_kelsorum_1,Loricariidae_Pseudolithoxus_anthrax_1,Loricariidae_Pseudancistrus_genisetiger_2,Loricariidae_Pseudancistrus_asurini_2,Loricariidae_Pseudancistrus_asurini_1,Loricariidae_Peckoltia_furcata_1,Loricariidae_Peckoltia_compta_1,Loricariidae_Paulasquama_callis_1,Loricariidae_Pareiorhina_carrancas_1,Loricariidae_Pareiorhaphis_vestigipinnis_3,Loricariidae_Pareiorhaphis_vestigipinnis_2,Loricariidae_Otothyris_travassosi_1,Loricariidae_Otocinclus_flexilis_1,Loricariidae_Neoplecostomus_ribeirensis_3,Loricariidae_Neoplecostomus_ribeirensis_2,Loricariidae_Neoplecostomus_paranensis_2,Loricariidae_Neoplecostomus_microps_3,Loricariidae_Neoplecostomus_microps_2,Loricariidae_Neoplecostomus_microps_1,Loricariidae_Neoplecostomus_franciscoensis_3,Loricariidae_Neoplecostomus_franciscoensis_2,Loricariidae_Neoplecostomus_espiritosantensis_1,Loricariidae_Neblinichthys_brevibracchium_3,Loricariidae_Neblinichthys_brevibracchium_1,Loricariidae_Megalancistrus_parananus_1,Loricariidae_Leptoancistrus_canensis_1,Loricariidae_Leporacanthicus_triactis_2,Loricariidae_Lasiancistrus_tentaculatus_3,Loricariidae_Lamontichthys_stibaros_1,Loricariidae_Kronichthys_subteres_3,Loricariidae_Kronichthys_lacerta_1,Loricariidae_Kronichthys_heylandi_1,Loricariidae_Hypostomus_strigaticeps_1,Loricariidae_Hypostomus_plecostomoides_1,Loricariidae_Hypostomus_nigromaculatus_2,Loricariidae_Hypostomus_commersoni_2,Loricariidae_Hypostomus_boulengeri_2,Loricariidae_Hypostomus_ancistroides_2,Loricariidae_Hypostomus_albopunctatus_1,Loricariidae_Hypostomus_affinis_2,Loricariidae_Hypoptopoma_inexspectatum_3,Loricariidae_Hypoptopoma_inexspectatum_2,Loricariidae_Hypoptopoma_inexspectatum_1,Loricariidae_Hypancistrus_furunculus_1,Loricariidae_Hypancistrus_contradens_2,Loricariidae_Hypancistrus_contradens_1,Loricariidae_Hopliancistrus_tricornis_1,Loricariidae_Hisonotus_iota_1,Loricariidae_Hemipsilichthys_papillatus_1,Loricariidae_Hemipsilichthys_nimius_3,Loricariidae_Hemipsilichthys_nimius_2,Loricariidae_Hemipsilichthys_gobio_2,Loricariidae_Hemiancistrus_punctulatus_2,Loricariidae_Hemiancistrus_punctulatus_1,Loricariidae_Hemiancistrus_landoni_1,Loricariidae_Guyanancistrus_niger_1,Loricariidae_Guyanancistrus_longispinis_1,Loricariidae_Exastilithoxus_fimbriatus_1,Loricariidae_Epactionotus_bilineatus_3,Loricariidae_Epactionotus_bilineatus_2,Loricariidae_Epactionotus_bilineatus_1,Loricariidae_Dolichancistrus_fuesslii_1,Loricariidae_Dolichancistrus_carnegiei_1,Loricariidae_Chaetostoma_vasquezi_1,Loricariidae_Chaetostoma_microps_1,Loricariidae_Chaetostoma_marmorescens_1,Loricariidae_Chaetostoma_lineopunctatum_1,Loricariidae_Chaetostoma_fischeri_2,Loricariidae_Chaetostoma_dermorhynchus_1,Loricariidae_Chaetostoma_breve_1,Loricariidae_Baryancistrus_xanthellus_1,Loricariidae_Baryancistrus_niveatus_1,Loricariidae_Baryancistrus_chrysolomus_1,Loricariidae_Baryancistrus_beggini_1,Loricariidae_Ancistrus_clementinae_2,Loricariidae_Ancistrus_clementinae_1,Loricariidae_Acanthicus_hystrix_1,Loricariidae_Acanthicus_adonis_1,Loricariidae_Spectracanthicus_punctatissimus_1,Loricariidae_Pterygoplichthys_pardalis_3,Loricariidae_Pterygoplichthys_pardalis_2,Loricariidae_Pterygoplichthys_pardalis_1,Loricariidae_Pterygoplichthys_joselimaianus_1,Loricariidae_Pterygoplichthys_gibbiceps_2,Loricariidae_Pseudolithoxus_tigris_3,Loricariidae_Pseudolithoxus_tigris_2,Loricariidae_Pseudolithoxus_tigris_1,Loricariidae_Pseudancistrus_sidereus_1,Loricariidae_Pseudancistrus_pectegenitor_2,Loricariidae_Pseudancistrus_pectegenitor_1,Loricariidae_Pseudancistrus_genisetiger_1,Loricariidae_Pseudancistrus_depressus_3,Loricariidae_Pseudancistrus_depressus_2,Loricariidae_Pseudancistrus_corantijniensis_1,Loricariidae_Peckoltia_lineola_2,Loricariidae_Peckoltia_lineola_1,Loricariidae_Peckoltia_braueri_2,Loricariidae_Parotocinclus_maculicauda_1,Loricariidae_Pareiorhaphis_vestigipinnis_1,Loricariidae_Pareiorhaphis_steindachneri_3,Loricariidae_Pareiorhaphis_steindachneri_2,Loricariidae_Pareiorhaphis_hystrix_3,Loricariidae_Pareiorhaphis_hystrix_2,Loricariidae_Panaque_schaeferi_1,Loricariidae_Panaque_nigrolineatus_1,Loricariidae_Panaque_bathyphilus_1,Loricariidae_Otocinclus_vittatus_1,Loricariidae_Neoplecostomus_ribeirensis_1,Loricariidae_Neoplecostomus_paranensis_1,Loricariidae_Neoplecostomus_franciscoensis_1,Loricariidae_Leporacanthicus_triactis_1,Loricariidae_Leporacanthicus_heterodon_2,Loricariidae_Leporacanthicus_heterodon_1,Loricariidae_Lasiancistrus_tentaculatus_2,Loricariidae_Lasiancistrus_tentaculatus_1,Loricariidae_Kronichthys_subteres_2,Loricariidae_Kronichthys_subteres_1,Loricariidae_Isorineloricaria_spinosissima_1,Loricariidae_Isbrueckerichthys_epakmos_3,Loricariidae_Isbrueckerichthys_epakmos_2,Loricariidae_Isbrueckerichthys_duseni_3,Loricariidae_Isbrueckerichthys_alipionis_3,Loricariidae_Hypostomus_taphorni_2,Loricariidae_Hypostomus_taphorni_1,Loricariidae_Hypostomus_pyrineusi_2,Loricariidae_Hypostomus_pyrineusi_1,Loricariidae_Hypostomus_nigromaculatus_1,Loricariidae_Hypostomus_macushi_1,Loricariidae_Hypostomus_commersoni_1,Loricariidae_Hypostomus_boulengeri_1,Loricariidae_Hypostomus_ancistroides_1,Loricariidae_Hypostomus_affinis_1,Loricariidae_Hisonotus_ringueleti_2,Loricariidae_Hisonotus_ringueleti_1,Loricariidae_Hisonotus_nigricauda_3,Loricariidae_Hisonotus_nigricauda_2,Loricariidae_Hisonotus_nigricauda_1,Loricariidae_Hisonotus_laevior_3,Loricariidae_Hisonotus_laevior_2,Loricariidae_Hisonotus_laevior_1,Loricariidae_Hisonotus_francirochai_1,Loricariidae_Hisonotus_armatus_1,Loricariidae_Hemipsilichthys_papillatus_2,Loricariidae_Hemipsilichthys_nimius_1,Loricariidae_Hemipsilichthys_gobio_1,Loricariidae_Hemiancistrus_subviridis_2,Loricariidae_Hemiancistrus_subviridis_1,Loricariidae_Hemiancistrus_medians_3,Loricariidae_Guyanancistrus_brevispinis_1,Loricariidae_Chaetostoma_fischeri_1,(Loricariidae_Aphanotorulus_ammophilus_1,Loricariidae_Aphanotorulus_unicolor_1,Loricariidae_Aphanotorulus_emarginatus_2,Loricariidae_Aphanotorulus_emarginatus_1,Loricariidae_Aphanotorulus_emarginatus_3),Loricariidae_Ancistrus_ranunculus_3,Loricariidae_Ancistrus_megalostomus_2,Loricariidae_Ancistrus_megalostomus_1,Loricariidae_Ancistrus_macrophthalmus_3,Loricariidae_Ancistrus_macrophthalmus_2,Loricariidae_Ancistrus_macrophthalmus_1,Loricariidae_Dekeyseria_amazonica_1,Loricariidae_Hisonotus_thayeri_1,Loricariidae_Pterygoplichthys_gibbiceps_1,Loricariidae_Pseudolithoxus_dumus_3,Loricariidae_Pseudolithoxus_dumus_2,Loricariidae_Pseudolithoxus_dumus_1,Loricariidae_Pseudancistrus_depressus_1,Loricariidae_Pseudancistrus_barbatus_3,Loricariidae_Pseudacanthicus_leopardus_3,Loricariidae_Peckoltia_braueri_1,Loricariidae_Pareiorhina_rudolphi_1,Loricariidae_Pareiorhaphis_steindachneri_1,Loricariidae_Pareiorhaphis_splendens_3,Loricariidae_Pareiorhaphis_splendens_2,Loricariidae_Pareiorhaphis_splendens_1,Loricariidae_Pareiorhaphis_hystrix_1,Loricariidae_Lasiancistrus_schomburgkii_3,Loricariidae_Lasiancistrus_schomburgkii_2,Loricariidae_Lasiancistrus_schomburgkii_1,Loricariidae_Isbrueckerichthys_epakmos_1,Loricariidae_Isbrueckerichthys_duseni_2,Loricariidae_Isbrueckerichthys_duseni_1,Loricariidae_Isbrueckerichthys_alipionis_2,Loricariidae_Isbrueckerichthys_alipionis_1,Loricariidae_Hemiancistrus_medians_2,Loricariidae_Hemiancistrus_medians_1,Loricariidae_Dekeyseria_scaphirhynchus_1,Loricariidae_Ancistrus_ranunculus_2,Loricariidae_Ancistrus_ranunculus_1,Loricariidae_Pseudancistrus_barbatus_2,Loricariidae_Pseudancistrus_barbatus_1,Loricariidae_Pseudacanthicus_leopardus_2,Loricariidae_Pseudacanthicus_leopardus_1,(Loricariidae_Peckoltia_lujani_1,Loricariidae_Peckoltia_vittata_1,Loricariidae_Peckoltia_vittata_3,Loricariidae_Peckoltia_vittata_2),Loricariidae_Peckoltia_sabaji_3,Loricariidae_Parancistrus_nudiventris_1,Loricariidae_Hypancistrus_debilittera_1,Loricariidae_Pseudancistrus_nigrescens_2,Loricariidae_Pseudancistrus_nigrescens_1,Loricariidae_Peckoltia_sabaji_2,Loricariidae_Peckoltia_sabaji_1,Loricariidae_Baryancistrus_demantoides_1))),(((Heptapteridae_Taunayia_bifasciata_2,Heptapteridae_Taunayia_bifasciata_1,(Heptapteridae_Rhamdella_longiuscula_1,Heptapteridae_Rhamdella_eriarcha_1,Heptapteridae_Rhamdella_zelimai_1),Heptapteridae_Imparfinis_stictonotus_1,Heptapteridae_Imparfinis_cochabambae_1,Heptapteridae_Rhamdiopsis_microcephala_3,Heptapteridae_Rhamdiopsis_microcephala_2,Heptapteridae_Rhamdiopsis_microcephala_1,(Heptapteridae_Pimelodella_cristata_1,Heptapteridae_Pimelodella_meeki_1,Heptapteridae_Pimelodella_laticeps_2,Heptapteridae_Pimelodella_laticeps_1,Heptapteridae_Pimelodella_gracilis_1,Heptapteridae_Pimelodella_dorseyi_1,Heptapteridae_Pimelodella_enochi_1,Heptapteridae_Pimelodella_chagresi_1,Heptapteridae_Pimelodella_chagresi_3,Heptapteridae_Pimelodella_chagresi_2,Heptapteridae_Pimelodella_avanhandavae_2,Heptapteridae_Pimelodella_avanhandavae_1,Heptapteridae_Pimelodella_enochi_2,Heptapteridae_Pimelodella_gracilis_2,Heptapteridae_Pimelodella_gracilis_3,Heptapteridae_Pimelodella_vittata_1,Heptapteridae_Pimelodella_vittata_2,Heptapteridae_Pimelodella_witmeri_1,Heptapteridae_Pimelodella_lateristriga_1),Heptapteridae_Phenacorhamdia_unifasciata_1,Heptapteridae_Phenacorhamdia_tenebrosa_3,Heptapteridae_Phenacorhamdia_tenebrosa_2,Heptapteridae_Phenacorhamdia_tenebrosa_1,Heptapteridae_Imparfinis_mirini_1,Heptapteridae_Imparfinis_mirini_2,Heptapteridae_Imparfinis_minutus_2,Heptapteridae_Imparfinis_minutus_1,Heptapteridae_Imparfinis_lineatus_1,Heptapteridae_Imparfinis_borodini_1,Heptapteridae_Heptapterus_panamensis_3,Heptapteridae_Heptapterus_panamensis_2,Heptapteridae_Heptapterus_panamensis_1,Heptapteridae_Heptapterus_multiradiatus_2,Heptapteridae_Heptapterus_multiradiatus_1,(Heptapteridae_Heptapterus_mustelinus_1,Heptapteridae_Heptapterus_mustelinus_2,Heptapteridae_Heptapterus_sympterygium_1,Heptapteridae_Heptapterus_exilis_1,Heptapteridae_Heptapterus_carnatus_1,Heptapteridae_Heptapterus_exilis_2),Heptapteridae_Goeldiella_eques_3,Heptapteridae_Goeldiella_eques_2,(Heptapteridae_Chasmocranus_brevior_1,Heptapteridae_Chasmocranus_brachynemus_1),(Heptapteridae_Cetopsorhamdia_insidiosa_1,Heptapteridae_Cetopsorhamdia_iheringi_1,Heptapteridae_Cetopsorhamdia_iheringi_2,Heptapteridae_Cetopsorhamdia_iheringi_3),Heptapteridae_Rhamdia_saijaensis_3,Heptapteridae_Rhamdia_saijaensis_2,Heptapteridae_Rhamdia_saijaensis_1,Heptapteridae_Rhamdia_laukidi_2,Heptapteridae_Rhamdia_laukidi_1,Heptapteridae_Gladioglanis_machadoi_1,Heptapteridae_Acentronichthys_leptos_1,Heptapteridae_Rhamdia_reddelli_1,Heptapteridae_Rhamdia_parryi_3,Heptapteridae_Rhamdia_parryi_2,Heptapteridae_Rhamdia_parryi_1,Heptapteridae_Rhamdia_nicaraguensis_2,Heptapteridae_Rhamdia_nicaraguensis_1,Heptapteridae_Rhamdia_guatemalensis_3,Heptapteridae_Rhamdia_guatemalensis_2,Heptapteridae_Rhamdia_cinerascens_2,Heptapteridae_Rhamdia_cinerascens_1,Heptapteridae_Rhamdia_guatemalensis_1,Heptapteridae_Rhamdia_quelen_2,Heptapteridae_Rhamdia_quelen_1,Heptapteridae_Rhamdia_laticauda_3,Heptapteridae_Rhamdia_laticauda_2,Heptapteridae_Rhamdia_laticauda_1,Heptapteridae_Goeldiella_eques_1),(Phreatobiidae_Phreatobius_dracunculus_1,Phreatobiidae_Phreatobius_cisternarum_1),(Pseudopimelodidae_Microglanis_parahybae_1,Pseudopimelodidae_Rhyacoglanis_pulcher_1,Pseudopimelodidae_Pseudopimelodus_charus_3,Pseudopimelodidae_Pseudopimelodus_charus_2,Pseudopimelodidae_Pseudopimelodus_charus_1,Pseudopimelodidae_Microglanis_pataxo_2,Pseudopimelodidae_Microglanis_pataxo_1,Pseudopimelodidae_Microglanis_malabarbai_1,Pseudopimelodidae_Microglanis_leptostriatus_3,Pseudopimelodidae_Microglanis_leptostriatus_2,Pseudopimelodidae_Microglanis_leptostriatus_1,Pseudopimelodidae_Microglanis_garavelloi_1,Pseudopimelodidae_Lophiosilurus_alexandri_1,Pseudopimelodidae_Lophiosilurus_alexandri_2,Pseudopimelodidae_Cephalosilurus_apurensis_1,Pseudopimelodidae_Microglanis_cottoides_1,Pseudopimelodidae_Pseudopimelodus_mangurus_2,Pseudopimelodidae_Batrochoglanis_raninus_2,Pseudopimelodidae_Batrochoglanis_villosus_2,Pseudopimelodidae_Pseudopimelodus_mangurus_1,Pseudopimelodidae_Pseudopimelodus_bufonius_1,Pseudopimelodidae_Batrochoglanis_raninus_1,Pseudopimelodidae_Batrochoglanis_villosus_1,Pseudopimelodidae_Microglanis_iheringi_1),(Pimelodidae_Zungaro_jahu_1,Pimelodidae_Steindachneridion_parahybae_2,Pimelodidae_Steindachneridion_parahybae_1,Pimelodidae_Bergiaria_westermanni_1,Pimelodidae_Aguarunichthys_inpai_1,Pimelodidae_Aguarunichthys_torosus_1,Pimelodidae_Brachyplatystoma_tigrinum_3,Pimelodidae_Brachyplatystoma_tigrinum_2,Pimelodidae_Brachyplatystoma_capapretum_3,Pimelodidae_Brachyplatystoma_capapretum_2,Pimelodidae_Steindachneridion_scriptum_1,Pimelodidae_Leiarius_marmoratus_1,Pimelodidae_Pimelodus_punctatus_1,Pimelodidae_Pimelodus_pohli_2,Pimelodidae_Pimelodus_pohli_1,Pimelodidae_Pimelodus_pictus_3,Pimelodidae_Pimelodus_pictus_2,Pimelodidae_Pimelodus_maculatus_3,Pimelodidae_Pimelodus_maculatus_2,Pimelodidae_Pimelodus_grosskopfii_3,Pimelodidae_Pimelodus_grosskopfii_2,Pimelodidae_Pimelodus_grosskopfii_1,Pimelodidae_Pimelodus_fur_1,Pimelodidae_Pimelodus_blochii_2,Pimelodidae_Pimelodus_blochii_1,Pimelodidae_Zungaro_zungaro_2,Pimelodidae_Sorubimichthys_planiceps_2,Pimelodidae_Platysilurus_malarmo_2,Pimelodidae_Pimelodus_albicans_3,Pimelodidae_Pimelodus_albicans_2,Pimelodidae_Leiarius_perruno_2,Pimelodidae_Parapimelodus_valenciennis_3,Pimelodidae_Parapimelodus_valenciennis_2,Pimelodidae_Megalonema_amaxanthum_1,Pimelodidae_Cheirocerus_eques_2,Pimelodidae_Calophysus_macropterus_2,Pimelodidae_Pimelabditus_moli_1,Pimelodidae_Pimelodus_maculatus_1,Pimelodidae_Zungaro_zungaro_1,Pimelodidae_Sorubim_maniradii_1,Pimelodidae_Sorubim_lima_1,Pimelodidae_Sorubimichthys_planiceps_1,Pimelodidae_Sorubim_elongatus_1,Pimelodidae_Sorubim_cuspicaudus_1,Pimelodidae_Pseudoplatystoma_orinocoense_2,Pimelodidae_Pseudoplatystoma_metaense_3,Pimelodidae_Pseudoplatystoma_metaense_2,Pimelodidae_Platystomatichthys_sturio_1,Pimelodidae_Platysilurus_mucosus_2,Pimelodidae_Platysilurus_mucosus_1,Pimelodidae_Platysilurus_malarmo_1,Pimelodidae_Pinirampus_pirinampu_3,Pimelodidae_Pinirampus_pirinampu_2,Pimelodidae_Pinirampus_pirinampu_1,Pimelodidae_Pimelodus_pictus_1,Pimelodidae_Pimelodus_albicans_1,Pimelodidae_Pimelodina_flavipinnis_1,Pimelodidae_Leiarius_perruno_1,Pimelodidae_Parapimelodus_valenciennis_1,Pimelodidae_Parapimelodus_nigribarbis_1,Pimelodidae_Megalonema_platycephalum_2,Pimelodidae_Megalonema_platycephalum_1,Pimelodidae_Megalonema_platanum_1,Pimelodidae_Luciopimelodus_pati_1,Pimelodidae_Leiarius_longibarbis_1,Pimelodidae_Iheringichthys_labrosus_1,Pimelodidae_Hypophthalmus_marginatus_2,Pimelodidae_Hypophthalmus_marginatus_1,Pimelodidae_Hemisorubim_platyrhynchos_1,Pimelodidae_Exallodontus_aguanai_2,Pimelodidae_Exallodontus_aguanai_1,Pimelodidae_Duopalatinus_peruanus_1,Pimelodidae_Cheirocerus_eques_1,Pimelodidae_Cheirocerus_abuelo_1,Pimelodidae_Calophysus_macropterus_1,Pimelodidae_Brachyplatystoma_platynemum_3,Pimelodidae_Brachyplatystoma_platynemum_2,Pimelodidae_Pseudoplatystoma_orinocoense_1,Pimelodidae_Pseudoplatystoma_metaense_1,Pimelodidae_Platynematichthys_notatus_1,Pimelodidae_Pimelodus_ornatus_1,Pimelodidae_Pimelodus_ornatus_2,Pimelodidae_Leiarius_pictus_1,Pimelodidae_Brachyplatystoma_vaillantii_3,Pimelodidae_Brachyplatystoma_tigrinum_1,Pimelodidae_Brachyplatystoma_platynemum_1,Pimelodidae_Brachyplatystoma_juruense_3,Pimelodidae_Brachyplatystoma_filamentosum_3,Pimelodidae_Brachyplatystoma_capapretum_1,Pimelodidae_Phractocephalus_hemioliopterus_3,Pimelodidae_Pseudoplatystoma_punctifer_1,Pimelodidae_Pseudoplatystoma_fasciatum_2,Pimelodidae_Pseudoplatystoma_fasciatum_1,Pimelodidae_Phractocephalus_hemioliopterus_2,Pimelodidae_Brachyplatystoma_juruense_2,Pimelodidae_Brachyplatystoma_juruense_1,Pimelodidae_Pimelodus_argenteus_1,Pimelodidae_Pimelodus_coprophagus_1,Pimelodidae_Brachyplatystoma_filamentosum_2,Pimelodidae_Brachyplatystoma_vaillantii_2,Pimelodidae_Hypophthalmus_oremaculatus_3,Pimelodidae_Hypophthalmus_oremaculatus_2,Pimelodidae_Hypophthalmus_oremaculatus_1,Pimelodidae_Hypophthalmus_fimbriatus_2,Pimelodidae_Hypophthalmus_fimbriatus_1,Pimelodidae_Pseudoplatystoma_tigrinum_1,Pimelodidae_Pseudoplatystoma_reticulatum_1,Pimelodidae_Pseudoplatystoma_magdaleniatum_1,Pimelodidae_Pseudoplatystoma_corruscans_1,Pimelodidae_Phractocephalus_hemioliopterus_1,Pimelodidae_Hypophthalmus_edentatus_3,Pimelodidae_Hypophthalmus_edentatus_2,Pimelodidae_Brachyplatystoma_vaillantii_1,Pimelodidae_Brachyplatystoma_rousseauxii_1,Pimelodidae_Brachyplatystoma_rousseauxii_2,Pimelodidae_Brachyplatystoma_filamentosum_1,Pimelodidae_Hypophthalmus_edentatus_1)),(Ariidae_Paragenidens_grandoculis_1,Ariidae_Sciades_proops_3,Ariidae_Sciades_dowii_3,Ariidae_Sciades_dowii_2,Ariidae_Potamarius_usumacintae_2,Ariidae_Potamarius_nelsoni_2,Ariidae_Notarius_planiceps_3,Ariidae_Notarius_cookei_3,Ariidae_Cathorops_tuyra_2,Ariidae_Cathorops_hypophthalmus_2,Ariidae_Cathorops_fuerthii_3,Ariidae_Cathorops_aguadulce_2,Ariidae_Ariopsis_seemanni_3,Ariidae_Cathorops_agassizii_1,Ariidae_Cathorops_spixii_3,Ariidae_Sciades_couma_3,Ariidae_Sciades_couma_2,Ariidae_Chinchaysuyoa_labiata_1,Ariidae_Notarius_cookei_2,Ariidae_Cathorops_mapale_3,Ariidae_Cathorops_mapale_2,Ariidae_Aspistor_quadriscutis_3,Ariidae_Aspistor_quadriscutis_2,Ariidae_Ariopsis_seemanni_2,Ariidae_Sciades_proops_2,Ariidae_Cathorops_fuerthii_2,Ariidae_Cathorops_tuyra_1,Ariidae_Cathorops_taylori_1,Ariidae_Cathorops_spixii_2,Ariidae_Sciades_proops_1,Ariidae_Sciades_dowii_1,Ariidae_Sciades_couma_1,Ariidae_Potamarius_usumacintae_1,Ariidae_Potamarius_izabalensis_1,Ariidae_Notarius_planiceps_2,Ariidae_Notarius_cookei_1,Ariidae_Notarius_planiceps_1,Ariidae_Cathorops_steindachneri_1,Ariidae_Cathorops_mapale_1,Ariidae_Cathorops_hypophthalmus_1,Ariidae_Cathorops_fuerthii_1,Ariidae_Cathorops_aguadulce_1,Ariidae_Aspistor_quadriscutis_1,Ariidae_Ariopsis_seemanni_1,Ariidae_Notarius_bonillai_1,Ariidae_Potamarius_nelsoni_1,Ariidae_Cathorops_spixii_1),Lacantuniidae_Lacantunia_enigmatica_1,(incertae_sedis_Conorhynchos_conirostris_1,incertae_sedis_Conorhynchos_conirostris_2),(Cetopsidae_Cetopsis_gobioides_2,Cetopsidae_Cetopsis_gobioides_1,Cetopsidae_Cetopsidium_soniae_2,Cetopsidae_Cetopsidium_soniae_1,Cetopsidae_Cetopsis_candiru_1,Cetopsidae_Cetopsis_coecutiens_1,Cetopsidae_Helogenes_marmoratus_1),((Aspredinidae_Micromyzon_akamai_3,Aspredinidae_Hoplomyzon_sexpapilostoma_3,Aspredinidae_Acanthobunocephalus_nicoi_2,Aspredinidae_Acanthobunocephalus_nicoi_1,Aspredinidae_Hoplomyzon_sexpapilostoma_2,Aspredinidae_Hoplomyzon_sexpapilostoma_1,Aspredinidae_Micromyzon_akamai_2,Aspredinidae_Ernstichthys_megistus_3,Aspredinidae_Ernstichthys_megistus_2,Aspredinidae_Ernstichthys_megistus_1,Aspredinidae_Pseudobunocephalus_bifidus_1,Aspredinidae_Ernstichthys_anduzei_1,Aspredinidae_Bunocephalus_minerim_3,Aspredinidae_Bunocephalus_doriae_3,Aspredinidae_Bunocephalus_colombianus_1,Aspredinidae_Bunocephalus_colombianus_2,Aspredinidae_Aspredinichthys_tibicen_3,Aspredinidae_Xyliphius_sofiae_2,Aspredinidae_Xyliphius_melanopterus_3,Aspredinidae_Bunocephalus_minerim_2,Aspredinidae_Bunocephalus_larai_3,Aspredinidae_Aspredinichthys_tibicen_2,Aspredinidae_Amaralia_oviraptor_2,Aspredinidae_Amaralia_hypsiura_3,Aspredinidae_Xyliphius_sofiae_1,Aspredinidae_Xyliphius_melanopterus_2,Aspredinidae_Xyliphius_melanopterus_1,Aspredinidae_Xyliphius_magdalenae_1,Aspredinidae_Xyliphius_lepturus_1,Aspredinidae_Pterobunocephalus_dolichurus_1,Aspredinidae_Pterobunocephalus_depressus_3,Aspredinidae_Pterobunocephalus_depressus_2,Aspredinidae_Pseudobunocephalus_rugosus_3,Aspredinidae_Pseudobunocephalus_rugosus_2,Aspredinidae_Pseudobunocephalus_iheringii_3,Aspredinidae_Pseudobunocephalus_iheringii_2,Aspredinidae_Pseudobunocephalus_iheringii_1,Aspredinidae_Pseudobunocephalus_amazonicus_3,Aspredinidae_Pseudobunocephalus_amazonicus_2,Aspredinidae_Pseudobunocephalus_amazonicus_1,Aspredinidae_Platystacus_cotylephorus_3,Aspredinidae_Platystacus_cotylephorus_2,Aspredinidae_Platystacus_cotylephorus_1,Aspredinidae_Bunocephalus_verrucosus_3,Aspredinidae_Bunocephalus_minerim_1,Aspredinidae_Bunocephalus_larai_2,Aspredinidae_Bunocephalus_larai_1,Aspredinidae_Bunocephalus_doriae_2,Aspredinidae_Bunocephalus_doriae_1,Aspredinidae_Bunocephalus_coracoideus_2,Aspredinidae_Bunocephalus_chamaizelus_2,Aspredinidae_Bunocephalus_chamaizelus_1,Aspredinidae_Bunocephalus_amaurus_3,Aspredinidae_Bunocephalus_amaurus_2,Aspredinidae_Bunocephalus_amaurus_1,Aspredinidae_Bunocephalus_aloikae_3,Aspredinidae_Bunocephalus_aloikae_2,Aspredinidae_Bunocephalus_aloikae_1,Aspredinidae_Bunocephalus_aleuropsis_3,Aspredinidae_Bunocephalus_aleuropsis_2,Aspredinidae_Bunocephalus_aleuropsis_1,Aspredinidae_Aspredo_aspredo_3,Aspredinidae_Aspredo_aspredo_2,Aspredinidae_Aspredo_aspredo_1,Aspredinidae_Aspredinichthys_tibicen_1,Aspredinidae_Amaralia_oviraptor_1,Aspredinidae_Amaralia_hypsiura_2,Aspredinidae_Bunocephalus_verrucosus_2,Aspredinidae_Pseudobunocephalus_rugosus_1,Aspredinidae_Bunocephalus_coracoideus_1,Aspredinidae_Amaralia_hypsiura_1,Aspredinidae_Pterobunocephalus_depressus_1,Aspredinidae_Micromyzon_akamai_1,Aspredinidae_Bunocephalus_verrucosus_1),(Auchenipteridae_Spinipterus_moijiri_1,Auchenipteridae_Duringlanis_perugiae_1,Auchenipteridae_Duringlanis_romani_1,Auchenipteridae_Centromochlus_existimatus_1,Auchenipteridae_Pseudepapterus_hasemani_2,Auchenipteridae_Liosomadoras_oncinus_2,Auchenipteridae_Entomocorus_benjamini_1,Auchenipteridae_Tympanopleura_rondoni_3,Auchenipteridae_Tympanopleura_rondoni_2,Auchenipteridae_Tympanopleura_piperata_2,Auchenipteridae_Tympanopleura_longipinna_3,Auchenipteridae_Tympanopleura_longipinna_2,Auchenipteridae_Tympanopleura_brevis_2,Auchenipteridae_Tympanopleura_atronasus_3,Auchenipteridae_Trachelyopterus_insignis_1,Auchenipteridae_Trachelyopterus_insignis_2,Auchenipteridae_Trachelyopterus_amblops_1,Auchenipteridae_Trachelyichthys_exilis_3,Auchenipteridae_Trachelyichthys_exilis_2,Auchenipteridae_Tatia_neivai_2,Auchenipteridae_Tatia_musaica_3,Auchenipteridae_Tatia_musaica_2,Auchenipteridae_Tatia_musaica_1,Auchenipteridae_Pseudepapterus_cucuhyensis_1,Auchenipteridae_Auchenipterus_nuchalis_1,Auchenipteridae_Auchenipterichthys_thoracatus_2,Auchenipteridae_Auchenipterichthys_punctatus_2,Auchenipteridae_Ageneiosus_vittatus_2,Auchenipteridae_Ageneiosus_uranophthalmus_3,Auchenipteridae_Ageneiosus_uranophthalmus_2,Auchenipteridae_Ageneiosus_polystictus_3,Auchenipteridae_Ageneiosus_pardalis_3,Auchenipteridae_Ageneiosus_pardalis_2,Auchenipteridae_Ageneiosus_militaris_3,Auchenipteridae_Ageneiosus_magoi_2,Auchenipteridae_Ageneiosus_magoi_1,Auchenipteridae_Ageneiosus_lineatus_3,Auchenipteridae_Ageneiosus_lineatus_2,Auchenipteridae_Ageneiosus_lineatus_1,Auchenipteridae_Ageneiosus_intrusus_3,Auchenipteridae_Ageneiosus_intrusus_2,Auchenipteridae_Ageneiosus_intrusus_1,Auchenipteridae_Ageneiosus_inermis_3,Auchenipteridae_Ageneiosus_dentatus_3,Auchenipteridae_Ageneiosus_dentatus_2,Auchenipteridae_Ageneiosus_akamai_2,Auchenipteridae_Glanidium_melanopterum_1,Auchenipteridae_Trachycorystes_trachycorystes_3,Auchenipteridae_Spinipterus_acsi_1,Auchenipteridae_Auchenipterus_osteomystax_1,Auchenipteridae_Auchenipterichthys_coracoideus_1,Auchenipteridae_Trachycorystes_trachycorystes_2,Auchenipteridae_Auchenipterus_nigripinnis_2,Auchenipteridae_Auchenipterichthys_thoracatus_1,Auchenipteridae_Auchenipterichthys_punctatus_1,Auchenipteridae_Ageneiosus_polystictus_2,Auchenipteridae_Ageneiosus_pardalis_1,Auchenipteridae_Ageneiosus_inermis_2,Auchenipteridae_Liosomadoras_morrowi_1,Auchenipteridae_Trachelyopterus_teaguei_1,Auchenipteridae_Pseudauchenipterus_affinis_1,Auchenipteridae_Ageneiosus_ucayalensis_2,Auchenipteridae_Trachycorystes_trachycorystes_1,Auchenipteridae_Trachelyopterichthys_taeniatus_1,Auchenipteridae_Auchenipterus_dentatus_1,Auchenipteridae_Ageneiosus_militaris_2,Auchenipteridae_Trachelyopterus_porosus_1,Auchenipteridae_Trachelyopterus_coriaceus_1,Auchenipteridae_Trachelyopterus_galeatus_2,Auchenipteridae_Tatia_brunnea_1,Auchenipteridae_Pseudepapterus_hasemani_1,Auchenipteridae_Gephyromochlus_leopardus_1,Auchenipteridae_Gelanoglanis_nanonocticolus_1,Auchenipteridae_Ferrarissoaresia_meridionalis_1,Auchenipteridae_Entomocorus_radiosus_1,Auchenipteridae_Auchenipterus_brachyurus_1,Auchenipteridae_Tympanopleura_atronasus_2,Auchenipteridae_Trachelyopterus_striatulus_1,Auchenipteridae_Tatia_nigra_2,Auchenipteridae_Auchenipterus_demerarae_2,Auchenipteridae_Tympanopleura_rondoni_1,Auchenipteridae_Tympanopleura_cryptica_1,Auchenipteridae_Trachelyopterus_lucenai_1,Auchenipteridae_Trachelyopterus_albicrux_1,Auchenipteridae_Trachelyichthys_exilis_1,Auchenipteridae_Tocantinsia_piresi_1,Auchenipteridae_Tetranematichthys_wallacei_1,Auchenipteridae_Tatia_orca_1,Auchenipteridae_Tatia_neivai_1,Auchenipteridae_Tatia_caxiuanensis_1,Auchenipteridae_Tatia_aulopygia_1,Auchenipteridae_Pseudauchenipterus_nodosus_1,Auchenipteridae_Liosomadoras_oncinus_1,Auchenipteridae_Auchenipterus_nigripinnis_1,Auchenipteridae_Auchenipterus_ambyiacus_1,Auchenipteridae_Auchenipterichthys_longimanus_1,Auchenipteridae_Ageneiosus_uranophthalmus_1,Auchenipteridae_Ageneiosus_dentatus_1,Auchenipteridae_Trachelyopterus_galeatus_1,Auchenipteridae_Epapterus_dispilurus_1,Auchenipteridae_Centromochlus_heckelii_1,Auchenipteridae_Tympanopleura_piperata_1,Auchenipteridae_Tympanopleura_longipinna_1,Auchenipteridae_Tympanopleura_brevis_1,Auchenipteridae_Tympanopleura_atronasus_1,Auchenipteridae_Tatia_reticulata_1,Auchenipteridae_Tatia_nigra_1,Auchenipteridae_Auchenipterus_demerarae_1,Auchenipteridae_Ageneiosus_vittatus_1,Auchenipteridae_Ageneiosus_polystictus_1,Auchenipteridae_Ageneiosus_militaris_1,Auchenipteridae_Ageneiosus_inermis_1,Auchenipteridae_Ageneiosus_akamai_1,Auchenipteridae_Tatia_intermedia_1,Auchenipteridae_Ageneiosus_ucayalensis_1),(Doradidae_Trachydoras_paraguayensis_3,Doradidae_Trachydoras_paraguayensis_2,Doradidae_Rhinodoras_dorbignyi_3,Doradidae_Pterodoras_granulosus_3,Doradidae_Platydoras_armatulus_2,Doradidae_Megalodoras_uranoscopus_3,Doradidae_Megalodoras_uranoscopus_2,Doradidae_Wertheimeria_maculata_3,Doradidae_Wertheimeria_maculata_2,Doradidae_Trachydoras_microstomus_3,Doradidae_Trachydoras_microstomus_2,Doradidae_Trachydoras_brevis_1,Doradidae_Tenellus_ternetzi_3,Doradidae_Tenellus_leporhinus_3,Doradidae_Tenellus_leporhinus_2,Doradidae_Tenellus_leporhinus_1,Doradidae_Scorpiodoras_heckelii_2,Doradidae_Rhynchodoras_woodsi_3,Doradidae_Rhinodoras_gallagheri_1,Doradidae_Rhinodoras_armbrusteri_1,Doradidae_Pterodoras_rivasi_2,Doradidae_Platydoras_hancockii_1,Doradidae_Platydoras_brachylecis_1,Doradidae_Physopyxis_ananas_1,Doradidae_Ossancora_punctata_2,Doradidae_Ossancora_fimbriata_1,Doradidae_Ossancora_asterophysa_2,Doradidae_Ossancora_asterophysa_1,Doradidae_Hemidoras_morrisi_1,Doradidae_Hemidoras_morei_1,Doradidae_Hemidoras_stuebelii_1,Doradidae_Nemadoras_humeralis_3,Doradidae_Megalodoras_guayoensis_1,Doradidae_Leptodoras_myersi_1,Doradidae_Leptodoras_marki_1,Doradidae_Leptodoras_hasemani_2,Doradidae_Leptodoras_copei_3,Doradidae_Leptodoras_copei_2,Doradidae_Leptodoras_oyakawai_1,Doradidae_Leptodoras_cataniai_1,Doradidae_Kalyptodoras_bahiensis_2,Doradidae_Kalyptodoras_bahiensis_1,Doradidae_Hassar_wilderi_1,Doradidae_Hassar_orestis_1,Doradidae_Hassar_affinis_1,Doradidae_Doras_higuchii_2,Doradidae_Centrodoras_hasemani_2,Doradidae_Centrodoras_hasemani_1,Doradidae_Centrodoras_brachiatus_2,Doradidae_Centrochir_crocodili_1,Doradidae_Anadoras_weddellii_2,Doradidae_Anadoras_grypus_3,Doradidae_Amblydoras_nheco_2,Doradidae_Agamyxis_albomaculatus_2,Doradidae_Oxydoras_sifontesi_1,Doradidae_Amblydoras_affinis_3,Doradidae_Doras_carinatus_2,Doradidae_Amblydoras_nheco_1,Doradidae_Scorpiodoras_bolivarensis_1,Doradidae_Wertheimeria_maculata_1,Doradidae_Trachydoras_steindachneri_3,Doradidae_Rhinodoras_thomersoni_2,Doradidae_Rhinodoras_dorbignyi_2,Doradidae_Pterodoras_rivasi_1,Doradidae_Doras_micropoeus_2,Doradidae_Doras_higuchii_1,Doradidae_Doraops_zuloagai_2,Doradidae_Anadoras_weddellii_1,Doradidae_Amblydoras_affinis_2,Doradidae_Acanthodoras_cataphractus_3,Doradidae_Rhinodoras_boehlkei_2,Doradidae_Centrodoras_brachiatus_1,Doradidae_Amblydoras_nauticus_1,Doradidae_Amblydoras_monitor_1,Doradidae_Amblydoras_affinis_1,Doradidae_Oxydoras_niger_3,Doradidae_Acanthodoras_cataphractus_2,Doradidae_Trachydoras_paraguayensis_1,Doradidae_Tenellus_trimaculatus_3,Doradidae_Tenellus_trimaculatus_2,Doradidae_Tenellus_ternetzi_2,Doradidae_Scorpiodoras_heckelii_1,Doradidae_Rhinodoras_dorbignyi_1,Doradidae_Pterodoras_granulosus_2,Doradidae_Platydoras_armatulus_1,Doradidae_Oxydoras_kneri_1,Doradidae_Nemadoras_elongatus_3,Doradidae_Nemadoras_elongatus_2,Doradidae_Nemadoras_elongatus_1,Doradidae_Franciscodoras_marmoratus_3,Doradidae_Astrodoras_asterifrons_1,Doradidae_Agamyxis_pectinifrons_3,Doradidae_Agamyxis_pectinifrons_2,Doradidae_Trachydoras_steindachneri_2,Doradidae_Franciscodoras_marmoratus_2,Doradidae_Trachydoras_microstomus_1,Doradidae_Leptodoras_praelongus_2,Doradidae_Leptodoras_copei_1,Doradidae_Hemidoras_stenopeltis_2,Doradidae_Acanthodoras_spinosissimus_1,Doradidae_Tenellus_ternetzi_1,Doradidae_Rhinodoras_thomersoni_1,Doradidae_Rhinodoras_boehlkei_1,Doradidae_Ossancora_punctata_1,Doradidae_Nemadoras_hemipeltis_1,Doradidae_Lithodoras_dorsalis_1,Doradidae_Leptodoras_praelongus_1,Doradidae_Leptodoras_juruensis_1,Doradidae_Leptodoras_hasemani_1,Doradidae_Leptodoras_acipenserinus_1,Doradidae_Hypodoras_forficulatus_1,Doradidae_Hemidoras_stenopeltis_1,Doradidae_Doras_micropoeus_1,Doradidae_Doras_carinatus_1,Doradidae_Doraops_zuloagai_1,Doradidae_Agamyxis_pectinifrons_1,Doradidae_Agamyxis_albomaculatus_1,Doradidae_Physopyxis_lyra_1,Doradidae_Amblydoras_gonzalezi_1,Doradidae_Rhynchodoras_woodsi_2,Doradidae_Nemadoras_humeralis_2,Doradidae_Anadoras_grypus_2,Doradidae_Tenellus_trimaculatus_1,Doradidae_Pterodoras_granulosus_1,Doradidae_Platydoras_costatus_1,Doradidae_Oxydoras_niger_2,Doradidae_Leptodoras_linnelli_1,Doradidae_Anduzedoras_oxyrhynchus_1,Doradidae_Trachydoras_steindachneri_1,Doradidae_Rhynchodoras_woodsi_1,Doradidae_Nemadoras_humeralis_1,Doradidae_Franciscodoras_marmoratus_1,Doradidae_Orinocodoras_eigenmanni_1,Doradidae_Megalodoras_uranoscopus_1,Doradidae_Acanthodoras_cataphractus_1,Doradidae_Trachydoras_nattereri_1,Doradidae_Oxydoras_niger_1,Doradidae_Anadoras_grypus_1))))))))))));
