# Supplementary material for: Time-calibrated phylogeny of neotropical freshwater fishes
Source: Front Bioinform. 2024 Dec 6;4:1433995. doi: 10.3389/fbinf.2024.1433995 (PMC11659281; doi:10.3389/fbinf.2024.1433995)
Supplement: Supplementary file 1 [file DataSheet1.zip › Supplementary Material/mtx/part.txt]

DNA, Subset1 = 15071-16111, 27463-28331, 33836-34530, 1-1324
DNA, Subset2 = 1325-1801, 4381-5218
DNA, Subset3 = 14528-15070, 37590-37924, 1802-2818, 31308-32134
DNA, Subset4 = 2819-3732
DNA, Subset5 = 10832-11852, 3733-4380
DNA, Subset6 = 5219-6291, 12803-13663
DNA, Subset7 = 6292-7380
DNA, Subset8 = 7381-7875, 10191-10831
DNA, Subset9 = 7876-8584
DNA, Subset10 = 8585-9323
DNA, Subset11 = 22096-22904, 9324-10190, 17805-18509, 25098-25435, 26807-27462
DNA, Subset12 = 14101-14527, 11853-12802, 29997-30777
DNA, Subset13 = 22905-23966, 13664-14100
DNA, Subset14 = 17125-17804, 16112-17124
DNA, Subset15 = 18510-19887
DNA, Subset16 = 19888-20859
DNA, Subset17 = 25436-26053, 20860-22095
DNA, Subset18 = 23967-24299
DNA, Subset19 = 24300-25097
DNA, Subset20 = 26054-26806
DNA, Subset21 = 32135-32546, 28332-29168
DNA, Subset22 = 29169-29996
DNA, Subset23 = 30778-31307
DNA, Subset24 = 32547-32861
DNA, Subset25 = 32862-33835
DNA, Subset26 = 35869-36249, 34531-35190
DNA, Subset27 = 35191-35868
DNA, Subset28 = 36250-37589
DNA, Subset29 = 37925-43289
DNA, Subset30 = 43290-43850
