# Supplementary material for: Time-calibrated phylogeny of neotropical freshwater fishes
Source: Front Bioinform. 2024 Dec 6;4:1433995. doi: 10.3389/fbinf.2024.1433995 (PMC11659281; doi:10.3389/fbinf.2024.1433995)
Supplement: Supplementary file 1 [file DataSheet1.zip › Supplementary Material/pfinder/analysis/schemes/scheme_data.csv]

name	sites	lnL	parameters	subsets	aic	aicc	bic
start_scheme	43850	-1708976.67	12474	51	3442901.35	3452820.91	3551282.07
step_1	43850	-1708910.54	12464	50	3442749.08	3452649.59	3551042.92
step_2	43850	-1708897.63	12454	49	3442703.27	3452584.75	3550910.22
step_3	43850	-1708895.29	12444	48	3442678.58	3452541.06	3550798.65
step_4	43850	-1708893.68	12434	47	3442655.35	3452498.85	3550688.54
step_5	43850	-1708895.80	12424	46	3442639.61	3452464.15	3550585.90
step_6	43850	-1708899.69	12414	45	3442627.38	3452432.99	3550486.79
step_7	43850	-1708904.18	12404	44	3442616.36	3452403.07	3550388.88
step_8	43850	-1708908.85	12394	43	3442605.69	3452373.53	3550291.33
step_9	43850	-1708913.76	12384	42	3442595.52	3452344.50	3550194.27
step_10	43850	-1708920.11	12374	41	3442588.21	3452318.36	3550100.08
step_11	43850	-1708926.80	12364	40	3442581.59	3452292.94	3550006.58
step_12	43850	-1708933.86	12354	39	3442575.73	3452268.29	3549913.83
step_13	43850	-1708941.07	12344	38	3442570.13	3452243.94	3549821.35
step_14	43850	-1708949.21	12334	37	3442566.42	3452221.49	3549730.75
step_15	43850	-1708960.26	12324	36	3442568.52	3452204.89	3549645.97
step_16	43850	-1708971.97	12314	35	3442571.94	3452189.63	3549562.50
step_17	43850	-1708983.70	12304	34	3442575.39	3452174.42	3549479.06
step_18	43850	-1708995.66	12294	33	3442579.33	3452159.72	3549396.11
step_19	43850	-1709009.28	12284	32	3442586.56	3452148.34	3549316.46
step_20	43850	-1709023.58	12274	31	3442595.15	3452138.36	3549238.17
step_21	43850	-1709040.33	12264	30	3442608.65	3452133.30	3549164.78
