# Supplementary material for: Time-calibrated phylogeny of neotropical freshwater fishes
Source: Front Bioinform. 2024 Dec 6;4:1433995. doi: 10.3389/fbinf.2024.1433995 (PMC11659281; doi:10.3389/fbinf.2024.1433995)
Supplement: Supplementary file 1 [file DataSheet1.zip › Supplementary Material/pfinder/analysis/schemes/step_1.txt]

Scheme Name       : step_1
Scheme lnL        : -1708910.54089
Scheme AICc       : 3452649.59222
Number of params  : 12464
Number of sites   : 43850
Number of subsets : 50

Subset | Best Model | # sites    | subset id                        | Partition names                                                                                     
1      | GTR+G      | 1324       | 391a419fd338c8f1bfa45711a249bd63 | RAG1                                                                                                
2      | GTR+G      | 477        | 4fef08fe50d3d3157ce09896c3100c7e | X12S                                                                                                
3      | GTR+G      | 1017       | c4a8247291c2cd8faf41d53c7e37802f | HODZ3                                                                                               
4      | GTR+G      | 914        | 48ee57b9d4900261ffe7ff52e2873a34 | SREB2                                                                                               
5      | GTR+G      | 648        | 61e31a0e18d4ba4857f5d1e2967db832 | COI                                                                                                 
6      | GTR+G      | 838        | dd11b075b1d65250159b52e5e6446861 | X16S                                                                                                
7      | GTR+G      | 1934       | 2755d32dd778d38c439d506c4ba93347 | CYTB, ATPase68                                                                                      
8      | GTR+G      | 1089       | 4dff432c9e6427723895a79274213447 | ND2                                                                                                 
9      | GTR+G      | 495        | d4f1bc173c7afeabec86693fa461a36a | TMO4C4                                                                                              
10     | GTR+G      | 709        | 8204ccaa7c15e75c70185d34f562d09a | SH3PX3                                                                                              
11     | GTR+G      | 739        | 6a613a2d52d4a61cfc31e4a7bad4e938 | MYH6                                                                                                
12     | GTR+G      | 867        | 98eea6f909fb10a6c4b3ac452ee29a4f | KIAA                                                                                                
13     | GTR+G      | 641        | ea27969e3322196cef45bb9b6c3b142b | FICD                                                                                                
14     | GTR+G      | 1021       | 24fbc98b485a58d68679b6863c607870 | tRNAThr                                                                                             
15     | GTR+G      | 950        | cc031ec776ab10c54bdac47c66860873 | RAG2                                                                                                
16     | GTR+G      | 437        | 6ea267244a0aa0b7eab169695c893fdb | SINA                                                                                                
17     | GTR+G      | 427        | 28bc40c3c0df3bcc40225dfc9a3c61f0 | TROP                                                                                                
18     | GTR+G      | 543        | 0bad9a49931166a108388e14b306e749 | PTCHD1                                                                                              
19     | GTR+G      | 1041       | 92a4d0289efd2d546abb66070894f1df | RET1                                                                                                
20     | GTR+G      | 1013       | 6a8a721c0556c900f99505e2e7d6ca14 | S3A                                                                                                 
21     | GTR+G      | 680        | 33dec93dee248bc005ecc96be354ef41 | CCR4NOT                                                                                             
22     | GTR+G      | 705        | 1c9d2957ca5fa5b5601e5f7f95b60f91 | PTR                                                                                                 
23     | GTR+G      | 1378       | 610d2d5f49eb6a846ee1740f17809c67 | S7                                                                                                  
24     | GTR+G      | 972        | 6138f6162c84051958961a44bd3cd350 | tRNAPhe                                                                                             
25     | GTR+G      | 1236       | a60fb975a14ccbfaf492c9dc7d7833ad | TC1                                                                                                 
26     | GTR+G      | 809        | cbc1ba1547e553874c0a85762dae8313 | ENC1                                                                                                
27     | GTR+G      | 1062       | ca91167b7097fb0479d7fe017200b04c | RH1                                                                                                 
28     | GTR+G      | 333        | 228fb6ef2ea5ba4b6afbb9a6dcf476ca | H3A                                                                                                 
29     | GTR+G      | 798        | b4a49476368f2f4e7bb4804fc78e0c9f | ND4                                                                                                 
30     | GTR+G      | 338        | b1896ed268df4ba3231b377bb0a8d775 | TMOM27                                                                                              
31     | GTR+G      | 618        | f933a3f84d6bc3a58bc8776b418f51ce | TBR1                                                                                                
32     | GTR+G      | 753        | a0dde9276f5dd3787ad351334670c8f3 | ZIC1                                                                                                
33     | GTR+G      | 656        | c4779ad3bc6a5a8aff2aceb49d9d4aca | PLAGL2                                                                                              
34     | GTR+G      | 869        | 5831a5c0569a2c304f9b18a95dbb268e | GLYT                                                                                                
35     | GTR+G      | 837        | 20d21ccee6fb8ec66759dda91f6603ec | DLOOP_cichl                                                                                         
36     | GTR+G      | 828        | df15707b44aa187c6c59c16b4c8d3603 | RHO                                                                                                 
37     | GTR+G      | 781        | 34d944cdd58b0c2c00e43fa956c440b1 | MITF                                                                                                
38     | GTR+G      | 530        | f71a56082b37a4bf3ac2355e6737c0a7 | XSRC                                                                                                
39     | GTR+G      | 827        | 8f8c842440f176ad0024b16d47d5d887 | RH                                                                                                  
40     | GTR+G      | 412        | cf55a33b163c6ca8d2d8072cc8d30e95 | DLOOP_poeci                                                                                         
41     | GTR+G      | 315        | 9a692718be400ca48c2fa4ca75b9f970 | ACTB                                                                                                
42     | GTR+G      | 974        | d8dd17122e30a381a7b367c047527917 | ND1                                                                                                 
43     | GTR+G      | 695        | f74b9fab7d5dcd6405164413e98a07f0 | RYR1                                                                                                
44     | GTR+G      | 660        | a71aab484988d46fb409af9bf19b5151 | nonLTR                                                                                              
45     | GTR+G      | 678        | 9387fdf9705ad58db60f03446d89d356 | nonLTRA                                                                                             
46     | GTR+G      | 381        | 975a3973320075db1a92d70b44d12f5f | X28S                                                                                                
47     | GTR+G      | 1340       | 359dee6a8a397f271d8e686a4c7df860 | F1ALPHA                                                                                             
48     | GTR+G      | 335        | 7e0de6e24bf7dda8b1ebf637b6afe837 | H3                                                                                                  
49     | GTR+G      | 5365       | 416e99e9fe9a8372e4942e87dd8e7029 | FRTN4                                                                                               
50     | GTR+G      | 561        | 1b64abfefaa4ac62f05235d2102ac5ae | DLOOP_silur                                                                                         


Scheme Description in PartitionFinder format
Scheme_step_1 = (RAG1) (X12S) (HODZ3) (SREB2) (COI) (X16S) (CYTB, ATPase68) (ND2) (TMO4C4) (SH3PX3) (MYH6) (KIAA) (FICD) (tRNAThr) (RAG2) (SINA) (TROP) (PTCHD1) (RET1) (S3A) (CCR4NOT) (PTR) (S7) (tRNAPhe) (TC1) (ENC1) (RH1) (H3A) (ND4) (TMOM27) (TBR1) (ZIC1) (PLAGL2) (GLYT) (DLOOP_cichl) (RHO) (MITF) (XSRC) (RH) (DLOOP_poeci) (ACTB) (ND1) (RYR1) (nonLTR) (nonLTRA) (X28S) (F1ALPHA) (H3) (FRTN4) (DLOOP_silur);

Nexus formatted character sets
begin sets;
	charset Subset1 = 1-1324;
	charset Subset2 = 1325-1801;
	charset Subset3 = 1802-2818;
	charset Subset4 = 2819-3732;
	charset Subset5 = 3733-4380;
	charset Subset6 = 4381-5218;
	charset Subset7 = 5219-6291 12803-13663;
	charset Subset8 = 6292-7380;
	charset Subset9 = 7381-7875;
	charset Subset10 = 7876-8584;
	charset Subset11 = 8585-9323;
	charset Subset12 = 9324-10190;
	charset Subset13 = 10191-10831;
	charset Subset14 = 10832-11852;
	charset Subset15 = 11853-12802;
	charset Subset16 = 13664-14100;
	charset Subset17 = 14101-14527;
	charset Subset18 = 14528-15070;
	charset Subset19 = 15071-16111;
	charset Subset20 = 16112-17124;
	charset Subset21 = 17125-17804;
	charset Subset22 = 17805-18509;
	charset Subset23 = 18510-19887;
	charset Subset24 = 19888-20859;
	charset Subset25 = 20860-22095;
	charset Subset26 = 22096-22904;
	charset Subset27 = 22905-23966;
	charset Subset28 = 23967-24299;
	charset Subset29 = 24300-25097;
	charset Subset30 = 25098-25435;
	charset Subset31 = 25436-26053;
	charset Subset32 = 26054-26806;
	charset Subset33 = 26807-27462;
	charset Subset34 = 27463-28331;
	charset Subset35 = 28332-29168;
	charset Subset36 = 29169-29996;
	charset Subset37 = 29997-30777;
	charset Subset38 = 30778-31307;
	charset Subset39 = 31308-32134;
	charset Subset40 = 32135-32546;
	charset Subset41 = 32547-32861;
	charset Subset42 = 32862-33835;
	charset Subset43 = 33836-34530;
	charset Subset44 = 34531-35190;
	charset Subset45 = 35191-35868;
	charset Subset46 = 35869-36249;
	charset Subset47 = 36250-37589;
	charset Subset48 = 37590-37924;
	charset Subset49 = 37925-43289;
	charset Subset50 = 43290-43850;
	charpartition PartitionFinder = Group1:Subset1, Group2:Subset2, Group3:Subset3, Group4:Subset4, Group5:Subset5, Group6:Subset6, Group7:Subset7, Group8:Subset8, Group9:Subset9, Group10:Subset10, Group11:Subset11, Group12:Subset12, Group13:Subset13, Group14:Subset14, Group15:Subset15, Group16:Subset16, Group17:Subset17, Group18:Subset18, Group19:Subset19, Group20:Subset20, Group21:Subset21, Group22:Subset22, Group23:Subset23, Group24:Subset24, Group25:Subset25, Group26:Subset26, Group27:Subset27, Group28:Subset28, Group29:Subset29, Group30:Subset30, Group31:Subset31, Group32:Subset32, Group33:Subset33, Group34:Subset34, Group35:Subset35, Group36:Subset36, Group37:Subset37, Group38:Subset38, Group39:Subset39, Group40:Subset40, Group41:Subset41, Group42:Subset42, Group43:Subset43, Group44:Subset44, Group45:Subset45, Group46:Subset46, Group47:Subset47, Group48:Subset48, Group49:Subset49, Group50:Subset50;
end;


Nexus formatted character sets for IQtree
Warning: the models written in the charpartition are just the best model found in this analysis. Not all models are available in IQtree, so you may need to set up specific model lists for your analysis

#nexus
begin sets;
	charset Subset1 = 1-1324;
	charset Subset2 = 1325-1801;
	charset Subset3 = 1802-2818;
	charset Subset4 = 2819-3732;
	charset Subset5 = 3733-4380;
	charset Subset6 = 4381-5218;
	charset Subset7 = 5219-6291 12803-13663;
	charset Subset8 = 6292-7380;
	charset Subset9 = 7381-7875;
	charset Subset10 = 7876-8584;
	charset Subset11 = 8585-9323;
	charset Subset12 = 9324-10190;
	charset Subset13 = 10191-10831;
	charset Subset14 = 10832-11852;
	charset Subset15 = 11853-12802;
	charset Subset16 = 13664-14100;
	charset Subset17 = 14101-14527;
	charset Subset18 = 14528-15070;
	charset Subset19 = 15071-16111;
	charset Subset20 = 16112-17124;
	charset Subset21 = 17125-17804;
	charset Subset22 = 17805-18509;
	charset Subset23 = 18510-19887;
	charset Subset24 = 19888-20859;
	charset Subset25 = 20860-22095;
	charset Subset26 = 22096-22904;
	charset Subset27 = 22905-23966;
	charset Subset28 = 23967-24299;
	charset Subset29 = 24300-25097;
	charset Subset30 = 25098-25435;
	charset Subset31 = 25436-26053;
	charset Subset32 = 26054-26806;
	charset Subset33 = 26807-27462;
	charset Subset34 = 27463-28331;
	charset Subset35 = 28332-29168;
	charset Subset36 = 29169-29996;
	charset Subset37 = 29997-30777;
	charset Subset38 = 30778-31307;
	charset Subset39 = 31308-32134;
	charset Subset40 = 32135-32546;
	charset Subset41 = 32547-32861;
	charset Subset42 = 32862-33835;
	charset Subset43 = 33836-34530;
	charset Subset44 = 34531-35190;
	charset Subset45 = 35191-35868;
	charset Subset46 = 35869-36249;
	charset Subset47 = 36250-37589;
	charset Subset48 = 37590-37924;
	charset Subset49 = 37925-43289;
	charset Subset50 = 43290-43850;
	charpartition PartitionFinder = GTR+G:Subset1, GTR+G:Subset2, GTR+G:Subset3, GTR+G:Subset4, GTR+G:Subset5, GTR+G:Subset6, GTR+G:Subset7, GTR+G:Subset8, GTR+G:Subset9, GTR+G:Subset10, GTR+G:Subset11, GTR+G:Subset12, GTR+G:Subset13, GTR+G:Subset14, GTR+G:Subset15, GTR+G:Subset16, GTR+G:Subset17, GTR+G:Subset18, GTR+G:Subset19, GTR+G:Subset20, GTR+G:Subset21, GTR+G:Subset22, GTR+G:Subset23, GTR+G:Subset24, GTR+G:Subset25, GTR+G:Subset26, GTR+G:Subset27, GTR+G:Subset28, GTR+G:Subset29, GTR+G:Subset30, GTR+G:Subset31, GTR+G:Subset32, GTR+G:Subset33, GTR+G:Subset34, GTR+G:Subset35, GTR+G:Subset36, GTR+G:Subset37, GTR+G:Subset38, GTR+G:Subset39, GTR+G:Subset40, GTR+G:Subset41, GTR+G:Subset42, GTR+G:Subset43, GTR+G:Subset44, GTR+G:Subset45, GTR+G:Subset46, GTR+G:Subset47, GTR+G:Subset48, GTR+G:Subset49, GTR+G:Subset50;
end;


RaxML-style partition definitions
Warning: RAxML allows for only a single model of rate heterogeneity in partitioned analyses. I.e. all partitions must be assigned one of three types of model: No heterogeneity (e.g. GTR); +G (e.g. GTR+G); or +I+G (e.g. GTR+I+G). If the best models for your datasetcontain different types of model for different subsets you will need to decide on the best rate heterogeneity model before you run RAxML. If you prefer to do things more rigorously, you can run separate PartitionFinder analyses for each type of rate heterogenetity Then choose the scheme with the lowest AIC/AICc/BIC score. Note that these re-runs will be quick!

DNA, Subset1 = 1-1324
DNA, Subset2 = 1325-1801
DNA, Subset3 = 1802-2818
DNA, Subset4 = 2819-3732
DNA, Subset5 = 3733-4380
DNA, Subset6 = 4381-5218
DNA, Subset7 = 5219-6291, 12803-13663
DNA, Subset8 = 6292-7380
DNA, Subset9 = 7381-7875
DNA, Subset10 = 7876-8584
DNA, Subset11 = 8585-9323
DNA, Subset12 = 9324-10190
DNA, Subset13 = 10191-10831
DNA, Subset14 = 10832-11852
DNA, Subset15 = 11853-12802
DNA, Subset16 = 13664-14100
DNA, Subset17 = 14101-14527
DNA, Subset18 = 14528-15070
DNA, Subset19 = 15071-16111
DNA, Subset20 = 16112-17124
DNA, Subset21 = 17125-17804
DNA, Subset22 = 17805-18509
DNA, Subset23 = 18510-19887
DNA, Subset24 = 19888-20859
DNA, Subset25 = 20860-22095
DNA, Subset26 = 22096-22904
DNA, Subset27 = 22905-23966
DNA, Subset28 = 23967-24299
DNA, Subset29 = 24300-25097
DNA, Subset30 = 25098-25435
DNA, Subset31 = 25436-26053
DNA, Subset32 = 26054-26806
DNA, Subset33 = 26807-27462
DNA, Subset34 = 27463-28331
DNA, Subset35 = 28332-29168
DNA, Subset36 = 29169-29996
DNA, Subset37 = 29997-30777
DNA, Subset38 = 30778-31307
DNA, Subset39 = 31308-32134
DNA, Subset40 = 32135-32546
DNA, Subset41 = 32547-32861
DNA, Subset42 = 32862-33835
DNA, Subset43 = 33836-34530
DNA, Subset44 = 34531-35190
DNA, Subset45 = 35191-35868
DNA, Subset46 = 35869-36249
DNA, Subset47 = 36250-37589
DNA, Subset48 = 37590-37924
DNA, Subset49 = 37925-43289
DNA, Subset50 = 43290-43850


MrBayes block for partition definitions
Warning: MrBayes only allows a relatively small collection of models. If any model in your analysis is not one that is included in MrBayes (e.g. by setting nst = 1, 2, or 6 for DNA sequences; or is not in the available list of protein models for MrBayes)then this MrBayes block will just set that model to nst = 6 for DNA, or 'wag' for Protein. Similarly, the only additional parameters that this MrBayes block will include are +I and +G. Other  parameters, such as +F and +X, are ignored. If you want to use this MrBayes block for your analysis, please make sure to check it carefully before you use it we've done our best to make it accurate, but there may be errors that remain!

begin mrbayes;

	charset Subset1 = 1-1324;
	charset Subset2 = 1325-1801;
	charset Subset3 = 1802-2818;
	charset Subset4 = 2819-3732;
	charset Subset5 = 3733-4380;
	charset Subset6 = 4381-5218;
	charset Subset7 = 5219-6291 12803-13663;
	charset Subset8 = 6292-7380;
	charset Subset9 = 7381-7875;
	charset Subset10 = 7876-8584;
	charset Subset11 = 8585-9323;
	charset Subset12 = 9324-10190;
	charset Subset13 = 10191-10831;
	charset Subset14 = 10832-11852;
	charset Subset15 = 11853-12802;
	charset Subset16 = 13664-14100;
	charset Subset17 = 14101-14527;
	charset Subset18 = 14528-15070;
	charset Subset19 = 15071-16111;
	charset Subset20 = 16112-17124;
	charset Subset21 = 17125-17804;
	charset Subset22 = 17805-18509;
	charset Subset23 = 18510-19887;
	charset Subset24 = 19888-20859;
	charset Subset25 = 20860-22095;
	charset Subset26 = 22096-22904;
	charset Subset27 = 22905-23966;
	charset Subset28 = 23967-24299;
	charset Subset29 = 24300-25097;
	charset Subset30 = 25098-25435;
	charset Subset31 = 25436-26053;
	charset Subset32 = 26054-26806;
	charset Subset33 = 26807-27462;
	charset Subset34 = 27463-28331;
	charset Subset35 = 28332-29168;
	charset Subset36 = 29169-29996;
	charset Subset37 = 29997-30777;
	charset Subset38 = 30778-31307;
	charset Subset39 = 31308-32134;
	charset Subset40 = 32135-32546;
	charset Subset41 = 32547-32861;
	charset Subset42 = 32862-33835;
	charset Subset43 = 33836-34530;
	charset Subset44 = 34531-35190;
	charset Subset45 = 35191-35868;
	charset Subset46 = 35869-36249;
	charset Subset47 = 36250-37589;
	charset Subset48 = 37590-37924;
	charset Subset49 = 37925-43289;
	charset Subset50 = 43290-43850;

	partition PartitionFinder = 50:Subset1, Subset2, Subset3, Subset4, Subset5, Subset6, Subset7, Subset8, Subset9, Subset10, Subset11, Subset12, Subset13, Subset14, Subset15, Subset16, Subset17, Subset18, Subset19, Subset20, Subset21, Subset22, Subset23, Subset24, Subset25, Subset26, Subset27, Subset28, Subset29, Subset30, Subset31, Subset32, Subset33, Subset34, Subset35, Subset36, Subset37, Subset38, Subset39, Subset40, Subset41, Subset42, Subset43, Subset44, Subset45, Subset46, Subset47, Subset48, Subset49, Subset50;
	set partition=PartitionFinder;

	lset applyto=(1) nst=6 rates=gamma;
	lset applyto=(2) nst=6 rates=gamma;
	lset applyto=(3) nst=6 rates=gamma;
	lset applyto=(4) nst=6 rates=gamma;
	lset applyto=(5) nst=6 rates=gamma;
	lset applyto=(6) nst=6 rates=gamma;
	lset applyto=(7) nst=6 rates=gamma;
	lset applyto=(8) nst=6 rates=gamma;
	lset applyto=(9) nst=6 rates=gamma;
	lset applyto=(10) nst=6 rates=gamma;
	lset applyto=(11) nst=6 rates=gamma;
	lset applyto=(12) nst=6 rates=gamma;
	lset applyto=(13) nst=6 rates=gamma;
	lset applyto=(14) nst=6 rates=gamma;
	lset applyto=(15) nst=6 rates=gamma;
	lset applyto=(16) nst=6 rates=gamma;
	lset applyto=(17) nst=6 rates=gamma;
	lset applyto=(18) nst=6 rates=gamma;
	lset applyto=(19) nst=6 rates=gamma;
	lset applyto=(20) nst=6 rates=gamma;
	lset applyto=(21) nst=6 rates=gamma;
	lset applyto=(22) nst=6 rates=gamma;
	lset applyto=(23) nst=6 rates=gamma;
	lset applyto=(24) nst=6 rates=gamma;
	lset applyto=(25) nst=6 rates=gamma;
	lset applyto=(26) nst=6 rates=gamma;
	lset applyto=(27) nst=6 rates=gamma;
	lset applyto=(28) nst=6 rates=gamma;
	lset applyto=(29) nst=6 rates=gamma;
	lset applyto=(30) nst=6 rates=gamma;
	lset applyto=(31) nst=6 rates=gamma;
	lset applyto=(32) nst=6 rates=gamma;
	lset applyto=(33) nst=6 rates=gamma;
	lset applyto=(34) nst=6 rates=gamma;
	lset applyto=(35) nst=6 rates=gamma;
	lset applyto=(36) nst=6 rates=gamma;
	lset applyto=(37) nst=6 rates=gamma;
	lset applyto=(38) nst=6 rates=gamma;
	lset applyto=(39) nst=6 rates=gamma;
	lset applyto=(40) nst=6 rates=gamma;
	lset applyto=(41) nst=6 rates=gamma;
	lset applyto=(42) nst=6 rates=gamma;
	lset applyto=(43) nst=6 rates=gamma;
	lset applyto=(44) nst=6 rates=gamma;
	lset applyto=(45) nst=6 rates=gamma;
	lset applyto=(46) nst=6 rates=gamma;
	lset applyto=(47) nst=6 rates=gamma;
	lset applyto=(48) nst=6 rates=gamma;
	lset applyto=(49) nst=6 rates=gamma;
	lset applyto=(50) nst=6 rates=gamma;

	prset applyto=(all) ratepr=variable;
	unlink statefreq=(all) revmat=(all) shape=(all) pinvar=(all) tratio=(all);

end;
