# Supplementary material for: Time-calibrated phylogeny of neotropical freshwater fishes
Source: Front Bioinform. 2024 Dec 6;4:1433995. doi: 10.3389/fbinf.2024.1433995 (PMC11659281; doi:10.3389/fbinf.2024.1433995)
Supplement: Supplementary file 1 [file DataSheet1.zip › Supplementary Material/pfinder/analysis/schemes/step_15.txt]

Scheme Name       : step_15
Scheme lnL        : -1708960.26123
Scheme AICc       : 3452204.89359
Number of params  : 12324
Number of sites   : 43850
Number of subsets : 36

Subset | Best Model | # sites    | subset id                        | Partition names                                                                                     
1      | GTR+G      | 3929       | 714f651f805df63ce806560db69bc089 | RET1, GLYT, RYR1, RAG1                                                                              
2      | GTR+G      | 1315       | 65df0acdfd89220a468472cb0e4247d4 | X12S, X16S                                                                                          
3      | GTR+G      | 1844       | d8bc913c0d216aa12386c562ee5952f4 | HODZ3, RH                                                                                           
4      | GTR+G      | 914        | 48ee57b9d4900261ffe7ff52e2873a34 | SREB2                                                                                               
5      | GTR+G      | 648        | 61e31a0e18d4ba4857f5d1e2967db832 | COI                                                                                                 
6      | GTR+G      | 1934       | 2755d32dd778d38c439d506c4ba93347 | CYTB, ATPase68                                                                                      
7      | GTR+G      | 1089       | 4dff432c9e6427723895a79274213447 | ND2                                                                                                 
8      | GTR+G      | 495        | d4f1bc173c7afeabec86693fa461a36a | TMO4C4                                                                                              
9      | GTR+G      | 709        | 8204ccaa7c15e75c70185d34f562d09a | SH3PX3                                                                                              
10     | GTR+G      | 739        | 6a613a2d52d4a61cfc31e4a7bad4e938 | MYH6                                                                                                
11     | GTR+G      | 2566       | a3882e471de62527e09f2ce94a5bef77 | KIAA, PTR, TMOM27, PLAGL2                                                                           
12     | GTR+G      | 641        | ea27969e3322196cef45bb9b6c3b142b | FICD                                                                                                
13     | GTR+G      | 1021       | 24fbc98b485a58d68679b6863c607870 | tRNAThr                                                                                             
14     | GTR+G      | 1731       | b48cce2ff1e4c78e53540b52b7532ba9 | RAG2, MITF                                                                                          
15     | GTR+G      | 1499       | c1ae266bf8b98c6f452e5333f490d3e0 | RH1, SINA                                                                                           
16     | GTR+G      | 427        | 28bc40c3c0df3bcc40225dfc9a3c61f0 | TROP                                                                                                
17     | GTR+G      | 878        | 98753e5d114f3d345be3f701645e2a07 | PTCHD1, H3                                                                                          
18     | GTR+G      | 1693       | f20404b89a910903627c3d92ea8a4010 | CCR4NOT, S3A                                                                                        
19     | GTR+G      | 1378       | 610d2d5f49eb6a846ee1740f17809c67 | S7                                                                                                  
20     | GTR+G      | 972        | 6138f6162c84051958961a44bd3cd350 | tRNAPhe                                                                                             
21     | GTR+G      | 1854       | 9b695c465eb5210e528a9a04a7c08de2 | TBR1, TC1                                                                                           
22     | GTR+G      | 809        | cbc1ba1547e553874c0a85762dae8313 | ENC1                                                                                                
23     | GTR+G      | 333        | 228fb6ef2ea5ba4b6afbb9a6dcf476ca | H3A                                                                                                 
24     | GTR+G      | 798        | b4a49476368f2f4e7bb4804fc78e0c9f | ND4                                                                                                 
25     | GTR+G      | 753        | a0dde9276f5dd3787ad351334670c8f3 | ZIC1                                                                                                
26     | GTR+G      | 837        | 20d21ccee6fb8ec66759dda91f6603ec | DLOOP_cichl                                                                                         
27     | GTR+G      | 828        | df15707b44aa187c6c59c16b4c8d3603 | RHO                                                                                                 
28     | GTR+G      | 530        | f71a56082b37a4bf3ac2355e6737c0a7 | XSRC                                                                                                
29     | GTR+G      | 412        | cf55a33b163c6ca8d2d8072cc8d30e95 | DLOOP_poeci                                                                                         
30     | GTR+G      | 315        | 9a692718be400ca48c2fa4ca75b9f970 | ACTB                                                                                                
31     | GTR+G      | 974        | d8dd17122e30a381a7b367c047527917 | ND1                                                                                                 
32     | GTR+G      | 1041       | ef6ccc8876b185c9e704b9cd640e976a | X28S, nonLTR                                                                                        
33     | GTR+G      | 678        | 9387fdf9705ad58db60f03446d89d356 | nonLTRA                                                                                             
34     | GTR+G      | 1340       | 359dee6a8a397f271d8e686a4c7df860 | F1ALPHA                                                                                             
35     | GTR+G      | 5365       | 416e99e9fe9a8372e4942e87dd8e7029 | FRTN4                                                                                               
36     | GTR+G      | 561        | 1b64abfefaa4ac62f05235d2102ac5ae | DLOOP_silur                                                                                         


Scheme Description in PartitionFinder format
Scheme_step_15 = (RET1, GLYT, RYR1, RAG1) (X12S, X16S) (HODZ3, RH) (SREB2) (COI) (CYTB, ATPase68) (ND2) (TMO4C4) (SH3PX3) (MYH6) (KIAA, PTR, TMOM27, PLAGL2) (FICD) (tRNAThr) (RAG2, MITF) (RH1, SINA) (TROP) (PTCHD1, H3) (CCR4NOT, S3A) (S7) (tRNAPhe) (TBR1, TC1) (ENC1) (H3A) (ND4) (ZIC1) (DLOOP_cichl) (RHO) (XSRC) (DLOOP_poeci) (ACTB) (ND1) (X28S, nonLTR) (nonLTRA) (F1ALPHA) (FRTN4) (DLOOP_silur);

Nexus formatted character sets
begin sets;
	charset Subset1 = 15071-16111 27463-28331 33836-34530 1-1324;
	charset Subset2 = 1325-1801 4381-5218;
	charset Subset3 = 1802-2818 31308-32134;
	charset Subset4 = 2819-3732;
	charset Subset5 = 3733-4380;
	charset Subset6 = 5219-6291 12803-13663;
	charset Subset7 = 6292-7380;
	charset Subset8 = 7381-7875;
	charset Subset9 = 7876-8584;
	charset Subset10 = 8585-9323;
	charset Subset11 = 9324-10190 17805-18509 25098-25435 26807-27462;
	charset Subset12 = 10191-10831;
	charset Subset13 = 10832-11852;
	charset Subset14 = 11853-12802 29997-30777;
	charset Subset15 = 22905-23966 13664-14100;
	charset Subset16 = 14101-14527;
	charset Subset17 = 14528-15070 37590-37924;
	charset Subset18 = 17125-17804 16112-17124;
	charset Subset19 = 18510-19887;
	charset Subset20 = 19888-20859;
	charset Subset21 = 25436-26053 20860-22095;
	charset Subset22 = 22096-22904;
	charset Subset23 = 23967-24299;
	charset Subset24 = 24300-25097;
	charset Subset25 = 26054-26806;
	charset Subset26 = 28332-29168;
	charset Subset27 = 29169-29996;
	charset Subset28 = 30778-31307;
	charset Subset29 = 32135-32546;
	charset Subset30 = 32547-32861;
	charset Subset31 = 32862-33835;
	charset Subset32 = 35869-36249 34531-35190;
	charset Subset33 = 35191-35868;
	charset Subset34 = 36250-37589;
	charset Subset35 = 37925-43289;
	charset Subset36 = 43290-43850;
	charpartition PartitionFinder = Group1:Subset1, Group2:Subset2, Group3:Subset3, Group4:Subset4, Group5:Subset5, Group6:Subset6, Group7:Subset7, Group8:Subset8, Group9:Subset9, Group10:Subset10, Group11:Subset11, Group12:Subset12, Group13:Subset13, Group14:Subset14, Group15:Subset15, Group16:Subset16, Group17:Subset17, Group18:Subset18, Group19:Subset19, Group20:Subset20, Group21:Subset21, Group22:Subset22, Group23:Subset23, Group24:Subset24, Group25:Subset25, Group26:Subset26, Group27:Subset27, Group28:Subset28, Group29:Subset29, Group30:Subset30, Group31:Subset31, Group32:Subset32, Group33:Subset33, Group34:Subset34, Group35:Subset35, Group36:Subset36;
end;


Nexus formatted character sets for IQtree
Warning: the models written in the charpartition are just the best model found in this analysis. Not all models are available in IQtree, so you may need to set up specific model lists for your analysis

#nexus
begin sets;
	charset Subset1 = 15071-16111 27463-28331 33836-34530 1-1324;
	charset Subset2 = 1325-1801 4381-5218;
	charset Subset3 = 1802-2818 31308-32134;
	charset Subset4 = 2819-3732;
	charset Subset5 = 3733-4380;
	charset Subset6 = 5219-6291 12803-13663;
	charset Subset7 = 6292-7380;
	charset Subset8 = 7381-7875;
	charset Subset9 = 7876-8584;
	charset Subset10 = 8585-9323;
	charset Subset11 = 9324-10190 17805-18509 25098-25435 26807-27462;
	charset Subset12 = 10191-10831;
	charset Subset13 = 10832-11852;
	charset Subset14 = 11853-12802 29997-30777;
	charset Subset15 = 22905-23966 13664-14100;
	charset Subset16 = 14101-14527;
	charset Subset17 = 14528-15070 37590-37924;
	charset Subset18 = 17125-17804 16112-17124;
	charset Subset19 = 18510-19887;
	charset Subset20 = 19888-20859;
	charset Subset21 = 25436-26053 20860-22095;
	charset Subset22 = 22096-22904;
	charset Subset23 = 23967-24299;
	charset Subset24 = 24300-25097;
	charset Subset25 = 26054-26806;
	charset Subset26 = 28332-29168;
	charset Subset27 = 29169-29996;
	charset Subset28 = 30778-31307;
	charset Subset29 = 32135-32546;
	charset Subset30 = 32547-32861;
	charset Subset31 = 32862-33835;
	charset Subset32 = 35869-36249 34531-35190;
	charset Subset33 = 35191-35868;
	charset Subset34 = 36250-37589;
	charset Subset35 = 37925-43289;
	charset Subset36 = 43290-43850;
	charpartition PartitionFinder = GTR+G:Subset1, GTR+G:Subset2, GTR+G:Subset3, GTR+G:Subset4, GTR+G:Subset5, GTR+G:Subset6, GTR+G:Subset7, GTR+G:Subset8, GTR+G:Subset9, GTR+G:Subset10, GTR+G:Subset11, GTR+G:Subset12, GTR+G:Subset13, GTR+G:Subset14, GTR+G:Subset15, GTR+G:Subset16, GTR+G:Subset17, GTR+G:Subset18, GTR+G:Subset19, GTR+G:Subset20, GTR+G:Subset21, GTR+G:Subset22, GTR+G:Subset23, GTR+G:Subset24, GTR+G:Subset25, GTR+G:Subset26, GTR+G:Subset27, GTR+G:Subset28, GTR+G:Subset29, GTR+G:Subset30, GTR+G:Subset31, GTR+G:Subset32, GTR+G:Subset33, GTR+G:Subset34, GTR+G:Subset35, GTR+G:Subset36;
end;


RaxML-style partition definitions
Warning: RAxML allows for only a single model of rate heterogeneity in partitioned analyses. I.e. all partitions must be assigned one of three types of model: No heterogeneity (e.g. GTR); +G (e.g. GTR+G); or +I+G (e.g. GTR+I+G). If the best models for your datasetcontain different types of model for different subsets you will need to decide on the best rate heterogeneity model before you run RAxML. If you prefer to do things more rigorously, you can run separate PartitionFinder analyses for each type of rate heterogenetity Then choose the scheme with the lowest AIC/AICc/BIC score. Note that these re-runs will be quick!

DNA, Subset1 = 15071-16111, 27463-28331, 33836-34530, 1-1324
DNA, Subset2 = 1325-1801, 4381-5218
DNA, Subset3 = 1802-2818, 31308-32134
DNA, Subset4 = 2819-3732
DNA, Subset5 = 3733-4380
DNA, Subset6 = 5219-6291, 12803-13663
DNA, Subset7 = 6292-7380
DNA, Subset8 = 7381-7875
DNA, Subset9 = 7876-8584
DNA, Subset10 = 8585-9323
DNA, Subset11 = 9324-10190, 17805-18509, 25098-25435, 26807-27462
DNA, Subset12 = 10191-10831
DNA, Subset13 = 10832-11852
DNA, Subset14 = 11853-12802, 29997-30777
DNA, Subset15 = 22905-23966, 13664-14100
DNA, Subset16 = 14101-14527
DNA, Subset17 = 14528-15070, 37590-37924
DNA, Subset18 = 17125-17804, 16112-17124
DNA, Subset19 = 18510-19887
DNA, Subset20 = 19888-20859
DNA, Subset21 = 25436-26053, 20860-22095
DNA, Subset22 = 22096-22904
DNA, Subset23 = 23967-24299
DNA, Subset24 = 24300-25097
DNA, Subset25 = 26054-26806
DNA, Subset26 = 28332-29168
DNA, Subset27 = 29169-29996
DNA, Subset28 = 30778-31307
DNA, Subset29 = 32135-32546
DNA, Subset30 = 32547-32861
DNA, Subset31 = 32862-33835
DNA, Subset32 = 35869-36249, 34531-35190
DNA, Subset33 = 35191-35868
DNA, Subset34 = 36250-37589
DNA, Subset35 = 37925-43289
DNA, Subset36 = 43290-43850


MrBayes block for partition definitions
Warning: MrBayes only allows a relatively small collection of models. If any model in your analysis is not one that is included in MrBayes (e.g. by setting nst = 1, 2, or 6 for DNA sequences; or is not in the available list of protein models for MrBayes)then this MrBayes block will just set that model to nst = 6 for DNA, or 'wag' for Protein. Similarly, the only additional parameters that this MrBayes block will include are +I and +G. Other  parameters, such as +F and +X, are ignored. If you want to use this MrBayes block for your analysis, please make sure to check it carefully before you use it we've done our best to make it accurate, but there may be errors that remain!

begin mrbayes;

	charset Subset1 = 15071-16111 27463-28331 33836-34530 1-1324;
	charset Subset2 = 1325-1801 4381-5218;
	charset Subset3 = 1802-2818 31308-32134;
	charset Subset4 = 2819-3732;
	charset Subset5 = 3733-4380;
	charset Subset6 = 5219-6291 12803-13663;
	charset Subset7 = 6292-7380;
	charset Subset8 = 7381-7875;
	charset Subset9 = 7876-8584;
	charset Subset10 = 8585-9323;
	charset Subset11 = 9324-10190 17805-18509 25098-25435 26807-27462;
	charset Subset12 = 10191-10831;
	charset Subset13 = 10832-11852;
	charset Subset14 = 11853-12802 29997-30777;
	charset Subset15 = 22905-23966 13664-14100;
	charset Subset16 = 14101-14527;
	charset Subset17 = 14528-15070 37590-37924;
	charset Subset18 = 17125-17804 16112-17124;
	charset Subset19 = 18510-19887;
	charset Subset20 = 19888-20859;
	charset Subset21 = 25436-26053 20860-22095;
	charset Subset22 = 22096-22904;
	charset Subset23 = 23967-24299;
	charset Subset24 = 24300-25097;
	charset Subset25 = 26054-26806;
	charset Subset26 = 28332-29168;
	charset Subset27 = 29169-29996;
	charset Subset28 = 30778-31307;
	charset Subset29 = 32135-32546;
	charset Subset30 = 32547-32861;
	charset Subset31 = 32862-33835;
	charset Subset32 = 35869-36249 34531-35190;
	charset Subset33 = 35191-35868;
	charset Subset34 = 36250-37589;
	charset Subset35 = 37925-43289;
	charset Subset36 = 43290-43850;

	partition PartitionFinder = 36:Subset1, Subset2, Subset3, Subset4, Subset5, Subset6, Subset7, Subset8, Subset9, Subset10, Subset11, Subset12, Subset13, Subset14, Subset15, Subset16, Subset17, Subset18, Subset19, Subset20, Subset21, Subset22, Subset23, Subset24, Subset25, Subset26, Subset27, Subset28, Subset29, Subset30, Subset31, Subset32, Subset33, Subset34, Subset35, Subset36;
	set partition=PartitionFinder;

	lset applyto=(1) nst=6 rates=gamma;
	lset applyto=(2) nst=6 rates=gamma;
	lset applyto=(3) nst=6 rates=gamma;
	lset applyto=(4) nst=6 rates=gamma;
	lset applyto=(5) nst=6 rates=gamma;
	lset applyto=(6) nst=6 rates=gamma;
	lset applyto=(7) nst=6 rates=gamma;
	lset applyto=(8) nst=6 rates=gamma;
	lset applyto=(9) nst=6 rates=gamma;
	lset applyto=(10) nst=6 rates=gamma;
	lset applyto=(11) nst=6 rates=gamma;
	lset applyto=(12) nst=6 rates=gamma;
	lset applyto=(13) nst=6 rates=gamma;
	lset applyto=(14) nst=6 rates=gamma;
	lset applyto=(15) nst=6 rates=gamma;
	lset applyto=(16) nst=6 rates=gamma;
	lset applyto=(17) nst=6 rates=gamma;
	lset applyto=(18) nst=6 rates=gamma;
	lset applyto=(19) nst=6 rates=gamma;
	lset applyto=(20) nst=6 rates=gamma;
	lset applyto=(21) nst=6 rates=gamma;
	lset applyto=(22) nst=6 rates=gamma;
	lset applyto=(23) nst=6 rates=gamma;
	lset applyto=(24) nst=6 rates=gamma;
	lset applyto=(25) nst=6 rates=gamma;
	lset applyto=(26) nst=6 rates=gamma;
	lset applyto=(27) nst=6 rates=gamma;
	lset applyto=(28) nst=6 rates=gamma;
	lset applyto=(29) nst=6 rates=gamma;
	lset applyto=(30) nst=6 rates=gamma;
	lset applyto=(31) nst=6 rates=gamma;
	lset applyto=(32) nst=6 rates=gamma;
	lset applyto=(33) nst=6 rates=gamma;
	lset applyto=(34) nst=6 rates=gamma;
	lset applyto=(35) nst=6 rates=gamma;
	lset applyto=(36) nst=6 rates=gamma;

	prset applyto=(all) ratepr=variable;
	unlink statefreq=(all) revmat=(all) shape=(all) pinvar=(all) tratio=(all);

end;
