# Supplementary material for: Time-calibrated phylogeny of neotropical freshwater fishes
Source: Front Bioinform. 2024 Dec 6;4:1433995. doi: 10.3389/fbinf.2024.1433995 (PMC11659281; doi:10.3389/fbinf.2024.1433995)
Supplement: Supplementary file 1 [file DataSheet1.zip › Supplementary Material/pfinder/analysis/start_tree/RAxML_info.BLTREE]

IMPORTANT WARNING: Sequences Lebiasinidae_Lebiasina_astrigata_1 and Lebiasinidae_Lebiasina_multimaculata_1 are exactly identical

IMPORTANT WARNING
Found 1 sequence that is exactly identical to other sequences in the alignment.
Normally they should be excluded from the analysis.

An alignment file with sequence duplicates removed has already
been printed to file ./analysis/start_tree/filtered_source.phy.reduced


Using BFGS method to optimize GTR rate parameters, to disable this specify "--no-bfgs" 


This is RAxML version 8.2.9 released by Alexandros Stamatakis on July 20 2016.

With greatly appreciated code contributions by:
Andre Aberer      (HITS)
Simon Berger      (HITS)
Alexey Kozlov     (HITS)
Kassian Kobert    (HITS)
David Dao         (KIT and HITS)
Sarah Lutteropp   (KIT and HITS)
Nick Pattengale   (Sandia)
Wayne Pfeiffer    (SDSC)
Akifumi S. Tanabe (NRIFS)
Charlie Taylor    (UF)


Alignment has 22828 distinct alignment patterns

Proportion of gaps and completely undetermined characters in this alignment: 93.93%

RAxML Model Optimization up to an accuracy of 1.000000 log likelihood units

Using 1 distinct models/data partitions with joint branch length optimization


All free model parameters will be estimated by RAxML
GAMMA model of rate heteorgeneity, ML estimate of alpha-parameter

GAMMA Model parameters will be estimated up to an accuracy of 1.0000000000 Log Likelihood units

Partition: 0
Alignment Patterns: 22828
Name: No Name Provided
DataType: DNA
Substitution Matrix: GTR


RAxML was called as follows:

/home/tagliacollo/programs/partitionfinder-2.1.1/programs/raxml.linux -f e -s ./analysis/start_tree/filtered_source.phy -t ./analysis/start_tree/topology_tree.phy -m GTRGAMMA -n BLTREE -w /home/tagliacollo/pfinder/analysis/start_tree -e 1.0 -O 


Model parameters (binary file format) written to: /home/tagliacollo/pfinder/analysis/start_tree/RAxML_binaryModelParameters.BLTREE


Overall Time for Tree Evaluation 4574.111308
Final GAMMA  likelihood: -1732313.636838

Number of free parameters for AIC-TEST(BR-LEN): 11974
Number of free parameters for AIC-TEST(NO-BR-LEN): 9


Model Parameters of Partition 0, Name: No Name Provided, Type of Data: DNA
alpha: 0.427966
Tree-Length: 206.683792
rate A <-> C: 1.918294
rate A <-> G: 6.500013
rate A <-> T: 1.741082
rate C <-> G: 0.752716
rate C <-> T: 10.692629
rate G <-> T: 1.000000

freq pi(A): 0.255824
freq pi(C): 0.256304
freq pi(G): 0.232233
freq pi(T): 0.255640

Final tree written to:                 /home/tagliacollo/pfinder/analysis/start_tree/RAxML_result.BLTREE
Execution Log File written to:         /home/tagliacollo/pfinder/analysis/start_tree/RAxML_log.BLTREE
