# Supplementary material for: Time-calibrated phylogeny of neotropical freshwater fishes
Source: Front Bioinform. 2024 Dec 6;4:1433995. doi: 10.3389/fbinf.2024.1433995 (PMC11659281; doi:10.3389/fbinf.2024.1433995)
Supplement: Supplementary file 1 [file DataSheet1.zip › Supplementary Material/pfinder/analysis/start_tree/RAxML_info.MPTREE]

IMPORTANT WARNING: Sequences Lebiasinidae_Lebiasina_astrigata_1 and Lebiasinidae_Lebiasina_multimaculata_1 are exactly identical

IMPORTANT WARNING
Found 1 sequence that is exactly identical to other sequences in the alignment.
Normally they should be excluded from the analysis.

Just in case you might need it, an alignment file with 
sequence duplicates removed is printed to file ./analysis/start_tree/filtered_source.phy.reduced


Using BFGS method to optimize GTR rate parameters, to disable this specify "--no-bfgs" 


This is RAxML version 8.2.9 released by Alexandros Stamatakis on July 20 2016.

With greatly appreciated code contributions by:
Andre Aberer      (HITS)
Simon Berger      (HITS)
Alexey Kozlov     (HITS)
Kassian Kobert    (HITS)
David Dao         (KIT and HITS)
Sarah Lutteropp   (KIT and HITS)
Nick Pattengale   (Sandia)
Wayne Pfeiffer    (SDSC)
Akifumi S. Tanabe (NRIFS)
Charlie Taylor    (UF)


Alignment has 22828 distinct alignment patterns

Proportion of gaps and completely undetermined characters in this alignment: 93.93%

RAxML rapid hill-climbing mode

Using 1 distinct models/data partitions with joint branch length optimization


Executing 1 inferences on the original alignment using 1 distinct randomized MP trees

All free model parameters will be estimated by RAxML
GAMMA model of rate heteorgeneity, ML estimate of alpha-parameter

GAMMA Model parameters will be estimated up to an accuracy of 1.0000000000 Log Likelihood units

Partition: 0
Alignment Patterns: 22828
Name: No Name Provided
DataType: DNA
Substitution Matrix: GTR


RAxML was called as follows:

/home/tagliacollo/programs/partitionfinder-2.1.1/programs/raxml.linux -y -s ./analysis/start_tree/filtered_source.phy -m GTRGAMMA -n MPTREE -p 123456789 -e 1.0 -O -w /home/tagliacollo/pfinder/analysis/start_tree 


Partition: 0 with name: No Name Provided
Base frequencies: 0.256 0.256 0.232 0.256 
