# Supplementary material for: Time-calibrated phylogeny of neotropical freshwater fishes
Source: Front Bioinform. 2024 Dec 6;4:1433995. doi: 10.3389/fbinf.2024.1433995 (PMC11659281; doi:10.3389/fbinf.2024.1433995)
Supplement: Supplementary file 1 [file DataSheet1.zip › Supplementary Material/pfinder/analysis/start_tree/RAxML_result.BLTREE]

(Cichlidae_Cichla_temensis_3:0.00620391068862349068,(Cichlidae_Cichla_temensis_2:0.00624978432149323002,(((Cichlidae_Cichla_thyrorus_1:0.00000100000050002909,Cichlidae_Cichla_thyrorus_2:0.00000100000050002909):0.00222083794543478626,(Cichlidae_Cichla_vazzoleri_1:0.00045774507128206805,Cichlidae_Cichla_pinima_1:0.00199785599970078590):0.00239878740486870311):0.00900292242598217315,((((((Cichlidae_Cichla_intermedia_3:0.00000100000050002909,Cichlidae_Cichla_intermedia_2:0.00053997901925127299):0.00108050531909577806,Cichlidae_Cichla_intermedia_1:0.00000100000050002909):0.01068916745678890647,((Cichlidae_Cichla_nigromaculata_1:0.00153892146120730689,Cichlidae_Cichla_orinocensis_2:0.00000100000050002909):0.00162502868965647596,(Cichlidae_Cichla_orinocensis_1:0.00074190243526454057,Cichlidae_Cichla_orinocensis_3:0.00000100000050002909):0.00106794049559620478):0.00949985858555617464):0.00594170488057332510,((Cichlidae_Cichla_pleiozona_3:0.00207772461887299146,(Cichlidae_Cichla_pleiozona_2:0.00000100000050002909,Cichlidae_Cichla_pleiozona_1:0.00124485026268680073):0.00062080616212422898):0.00624399727545735684,((Cichlidae_Cichla_kelberi_1:0.00128910387623330639,(Cichlidae_Cichla_kelberi_2:0.00036129877928060339,Cichlidae_Cichla_kelberi_3:0.00035864743726006932):0.03000988590115203844):0.00616847137307296491,(Cichlidae_Cichla_ocellaris_3:0.01018719509445059276,((Cichlidae_Cichla_monoculus_1:0.00576948404121909765,(Cichlidae_Cichla_monoculus_2:0.00299907357201244099,Cichlidae_Cichla_monoculus_3:0.00170653910840265553):0.00153852348654483716):0.00165499004876148298,(Cichlidae_Cichla_ocellaris_2:0.00401761825070418976,Cichlidae_Cichla_ocellaris_1:0.00252336462492800751):0.00524064120411570772):0.00097879333991468596):0.00186627811012824558):0.00301785547088255198):0.01113829547018472740):0.01251459065571080241,((Cichlidae_Retroculus_lapidifer_1:0.00749185464228506199,(Cichlidae_Retroculus_xinguensis_1:0.00043056648138401724,(Cichlidae_Retroculus_xinguensis_3:0.00000100000050002909,Cichlidae_Retroculus_xinguensis_2:0.00107998084107006529):0.00003986691132982305):0.03391723636755594740):0.09253631464331243950,(Cichlidae_Herichthys_bartoni_3:0.11947455100179325826,((((Cichlidae_Chaetobranchus_semifasciatus_1:0.07655829322308417562,(((Cichlidae_Chaetobranchus_flavescens_2:0.00000100000050002909,Cichlidae_Chaetobranchus_flavescens_1:0.00000100000050002909):0.00883439830572969008,Cichlidae_Chaetobranchus_flavescens_3:0.02126245990044478562):0.06212910273059906591,Cichlidae_Chaetobranchopsis_orbicularis_1:0.12054747781357201541):0.00000100000050002909):0.05653761658438209020,(((((Cichlidae_Biotodoma_wavrini_2:0.00000100000050002909,Cichlidae_Biotodoma_wavrini_1:0.00313165432327774940):0.04357990094196622505,(Cichlidae_Biotodoma_cupido_2:0.00144189350652519904,(Cichlidae_Biotodoma_cupido_1:0.00000100000050002909,Cichlidae_Biotodoma_cupido_3:0.00000100000050002909):0.00000100000050002909):0.06529666934253712529):0.08083200085953305691,((Cichlidae_Dicrossus_filamentosus_1:0.01879922319854831700,Cichlidae_Dicrossus_maculatus_1:0.02160537711371332895):0.01548190673188475433,(Cichlidae_Crenicara_punctulata_3:0.02972368002581534871,(Cichlidae_Crenicara_punctulata_1:0.00074661230807513150,Cichlidae_Crenicara_punctulata_2:0.00000100000050002909):0.02331967154737224490):0.08424818844773966642):0.02921456099499931958):0.01250502257528570901,(((((Cichlidae_Geophagus_diamantinensis_1:0.00000100000050002909,(Cichlidae_Geophagus_diamantinensis_2:0.00000100000050002909,Cichlidae_Geophagus_diamantinensis_3:0.00154705956707354279):0.00154851818742576656):0.00455038209121496999,(Cichlidae_Geophagus_obscurus_1:0.00051446353499253427,Cichlidae_Geophagus_obscurus_2:0.00000100000050002909):0.00803328023806408262):0.04564007788725185644,(((Cichlidae_Geophagus_santosi_1:0.00228989739383950392,Cichlidae_Geophagus_santosi_2:0.00233291488297298743):0.01829508134933218594,((Cichlidae_Geophagus_itapicuruensis_1:0.00000100000050002909,Cichlidae_Geophagus_itapicuruensis_2:0.00050947894351202714):0.02177610733501245815,((Cichlidae_Geophagus_multiocellus_1:0.00308385582194991908,Cichlidae_Geophagus_multiocellus_3:0.00000100000050002909):0.00239736277309773611,Cichlidae_Geophagus_multiocellus_2:0.00119778549126775937):0.01364663266866729396):0.00497439692800790822):0.02230717402091798515,(Cichlidae_Geophagus_rufomarginatus_1:0.01379950079284484807,((Cichlidae_Geophagus_iporangensis_1:0.00000100000050002909,Cichlidae_Geophagus_iporangensis_2:0.00000100000050002909):0.01036697028914426895,(Cichlidae_Geophagus_brasiliensis_2:0.00276113954674142440,((Cichlidae_Geophagus_brasiliensis_1:0.00548859273523450396,Cichlidae_Geophagus_proximus_1:0.00876843784996813279):0.00394217333644246697,Cichlidae_Geophagus_brasiliensis_3:0.00491375951453774246):0.00087031787510458223):0.00783256358166639285):0.00161707581528868069):0.01013484576727193519):0.00896837878106350288):0.03328482931077863388,((Cichlidae_Mikrogeophagus_ramirezi_3:0.00000100000050002909,(Cichlidae_Mikrogeophagus_ramirezi_1:0.00000100000050002909,Cichlidae_Mikrogeophagus_ramirezi_2:0.00296658410350667369):0.00000100000050002909):0.07444021352443232209,(Cichlidae_Mikrogeophagus_altispinosus_2:0.00000100000050002909,(Cichlidae_Mikrogeophagus_altispinosus_3:0.00351425560873562699,Cichlidae_Mikrogeophagus_altispinosus_1:0.00265303259877959843):0.00000100000050002909):0.10038217383245207071):0.01980139178777984635):0.00731730455637893702,((((Cichlidae_Gymnogeophagus_labiatus_2:0.00689086232426890013,Cichlidae_Gymnogeophagus_labiatus_1:0.01802602394230465657):0.03314384804155665748,((((Cichlidae_Gymnogeophagus_rhabdotus_1:0.01721960599102911882,Cichlidae_Gymnogeophagus_setequedas_2:0.00000100000050002909):0.00000100000050002909,(Cichlidae_Gymnogeophagus_meridionalis_2:0.00160668994477307912,(Cichlidae_Gymnogeophagus_meridionalis_1:0.00873234938776488133,Cichlidae_Gymnogeophagus_meridionalis_3:0.00149413662684466631):0.00050020409307222568):0.02445155336085797285):0.01215381510697898480,(Cichlidae_Gymnogeophagus_setequedas_1:0.00265725701329635891,(Cichlidae_Gymnogeophagus_taroba_1:0.00081013528095648813,Cichlidae_Gymnogeophagus_taroba_2:0.00000100000050002909):0.00350694102303999392):0.02701940321264607522):0.01999103015663329652,((Cichlidae_Gymnogeophagus_caaguazuensis_1:0.00384214805586121765,(Cichlidae_Gymnogeophagus_australis_1:0.00000100000050002909,Cichlidae_Gymnogeophagus_australis_2:0.00084946072873858631):0.00456412533957476722):0.01415602166550931559,(Cichlidae_Gymnogeophagus_gymnogenys_1:0.00837200538862403754,Cichlidae_Gymnogeophagus_gymnogenys_2:0.00100386893630410911):0.01428492276092427869):0.03035497366427360524):0.00206818042038511016):0.00593346115904393439,Cichlidae_Gymnogeophagus_balzanii_1:0.04683643477591746540):0.07364285495757093292,((((Cichlidae_Geophagus_crassilabris_2:0.00142365677437405482,Cichlidae_Geophagus_crassilabris_1:0.00621662398461943991):0.00540949265811138495,Cichlidae_Geophagus_pellegrini_1:0.00733980693571320217):0.01415709195075910871,(Cichlidae_Geophagus_steindachneri_1:0.00200513376360663591,(Cichlidae_Geophagus_steindachneri_2:0.00183274350561235316,Cichlidae_Geophagus_steindachneri_3:0.00000100000050002909):0.00127526132968221228):0.01211512699290795067):0.06085458570073303680,((Cichlidae_Geophagus_grammepareius_1:0.03987665370489381494,Cichlidae_Geophagus_taeniopareius_1:0.03528133620785864344):0.01337425453708859791,((Cichlidae_Geophagus_dicrozoster_1:0.02469738127127494437,(Cichlidae_Geophagus_abalios_2:0.00000100000050002909,((Cichlidae_Geophagus_megasema_1:0.00000100000050002909,Cichlidae_Geophagus_abalios_1:0.00000100000050002909):0.01560856281705762585,(Cichlidae_Geophagus_brachybranchus_1:0.00000100000050002909,((Cichlidae_Geophagus_argyrostictus_2:0.00224926727527285843,Cichlidae_Geophagus_argyrostictus_1:0.00195322950206758533):0.03947535824644902297,(Cichlidae_Geophagus_sveni_1:0.01835516950297952019,((Cichlidae_Geophagus_altifrons_1:0.00210503763697612130,(Cichlidae_Geophagus_altifrons_2:0.00000100000050002909,Cichlidae_Geophagus_altifrons_3:0.00212549226736133195):0.00000100000050002909):0.00693263352979772707,(Cichlidae_Geophagus_surinamensis_1:0.00000100000050002909,(Cichlidae_Geophagus_surinamensis_2:0.00000100000050002909,Cichlidae_Geophagus_surinamensis_3:0.00000100000050002909):0.00000100000050002909):0.00241041750130225989):0.00977024960771230924):0.00914271910804597722):0.00000100000050002909):0.00488222093728828913):0.00000100000050002909):0.02420087504185705271):0.00962868885042759449,(Cichlidae_Geophagus_harreri_2:0.00000100000050002909,Cichlidae_Geophagus_harreri_1:0.00000100000050002909):0.04267489666994765674):0.00603477879316135970):0.04562446289625216728):0.00589967255992315288):0.01249285505695276952):0.00367040234130108171):0.01756026877609838735,(((((Cichlidae_Astronotus_crassipinnis_1:0.00000100000050002909,Cichlidae_Astronotus_ocellatus_1:0.00147031553311523862):0.10521770673583444311,((Cichlidae_Taeniacara_candidi_1:0.00000100000050002909,Cichlidae_Taeniacara_candidi_2:0.00185296577167430804):0.16800942973529575664,((((Cichlidae_Apistogramma_staecki_1:0.06484596325036010023,((Cichlidae_Apistogramma_pulchra_1:0.08020967163402327460,Cichlidae_Apistogramma_pertensis_1:0.07697683964090938635):0.04435918130000462978,Cichlidae_Apistogramma_steindachneri_1:0.00000100000050002909):0.00000100000050002909):0.02747996229738172702,((((Cichlidae_Apistogramma_atahualpa_2:0.00000100000050002909,Cichlidae_Apistogramma_atahualpa_1:0.00072081816788344035):0.08363999887769013597,((Cichlidae_Apistogramma_pantalone_1:0.04498536799687966048,Cichlidae_Apistogramma_martini_1:0.04199948075840320705):0.00118509246735767427,(((Cichlidae_Apistogramma_baenschi_3:0.00215763734186558359,Cichlidae_Apistogramma_baenschi_1:0.00000100000050002909):0.00304676851941641617,Cichlidae_Apistogramma_baenschi_2:0.00349412224490437120):0.04852316412065160733,((Cichlidae_Apistogramma_panduro_2:0.00000100000050002909,(Cichlidae_Apistogramma_panduro_3:0.00183987583813628492,Cichlidae_Apistogramma_panduro_1:0.00117121282002552798):0.00117120013203609913):0.00909220326175648984,(((Cichlidae_Apistogramma_nijsseni_1:0.00000100000050002909,Cichlidae_Apistogramma_nijsseni_2:0.00294390955984716622):0.02364240248454107726,(Cichlidae_Apistogramma_wolli_1:0.00000100000050002909,Cichlidae_Apistogramma_wolli_2:0.00000100000050002909):0.04068667335039581612):0.00260176551868871809,Cichlidae_Apistogramma_rositae_1:0.01969619410633790049):0.00681376524722163320):0.00432549398805203572):0.01620762207972781255):0.01809960703592632808):0.01185076976006950965,Cichlidae_Apistogramma_barlowi_1:0.06782959310672898035):0.00464677192581652593,(Cichlidae_Apistogramma_allpahuayo_1:0.05252389707571411548,(Cichlidae_Apistogramma_norberti_1:0.08104889385621251441,(Cichlidae_Apistogramma_juruensis_1:0.05703033560456169382,((Cichlidae_Apistogramma_cacatuoides_2:0.00000100000050002909,Cichlidae_Apistogramma_cacatuoides_3:0.00068819742520361926):0.00138621016801544978,Cichlidae_Apistogramma_cacatuoides_1:0.00226266860382591398):0.02563191788857445766):0.03038226149062255368):0.00000100000050002909):0.04158724522850254512):0.00998424281051065940):0.00224592059972191296,(((Cichlidae_Apistogramma_agassizii_1:0.00371658585650709453,(Cichlidae_Apistogramma_agassizii_3:0.00000100000050002909,Cichlidae_Apistogramma_agassizii_2:0.00072093726939854552):0.00284729547417307289):0.05237539632742414797,((Cichlidae_Apistogramma_resticulosa_1:0.00164317820144819896,Cichlidae_Apistogramma_resticulosa_2:0.00955708786327465372):0.08206262674931527612,((Cichlidae_Apistogramma_eremnopyge_1:0.01161054373373584386,Cichlidae_Apistogramma_bitaeniata_3:0.00320855842446716869):0.00751239767584110322,(Cichlidae_Apistogramma_bitaeniata_2:0.02894593787895612461,Cichlidae_Apistogramma_bitaeniata_1:0.00000100000050002909):0.01035411253543016240):0.07464976450917348849):0.00344559153360802150):0.02126240218053465289,Cichlidae_Apistogramma_luelingi_1:0.14894779952769057751):0.01957861149919559382):0.01817654891009884074,(((((Cichlidae_Apistogramma_caetei_1:0.00000100000050002909,Cichlidae_Apistogramma_caetei_2:0.00000100000050002909):0.00909099428621754774,Cichlidae_Apistogramma_caetei_3:0.01088991955875738202):0.01955686725302084594,Cichlidae_Apistogramma_regani_1:0.06797960539009950676):0.04152077831741140396,(Cichlidae_Apistogramma_paulmuelleri_1:0.05137111999973112408,((Cichlidae_Apistogramma_linkei_1:0.03367359900271044149,Cichlidae_Apistogramma_moae_1:0.04094446216309562125):0.00631840526823511123,((Cichlidae_Apistogramma_playayacu_1:0.04164716837380116193,(Cichlidae_Apistogramma_eunotus_2:0.00220883692383077104,Cichlidae_Apistogramma_eunotus_1:0.00583579695523004597):0.00461090279835291769):0.00916267958641154429,(Cichlidae_Apistogramma_cinilabra_2:0.00071968540946544968,Cichlidae_Apistogramma_cinilabra_1:0.00000100000050002909):0.01065446628640874180):0.01767487995816598156):0.01256814934734758714):0.00150292646631175063):0.03785210863158800648,(Cichlidae_Apistogrammoides_pucallpaensis_3:0.00348091506972362554,(Cichlidae_Apistogramma_hoignei_1:0.04705808404830992553,(Cichlidae_Apistogrammoides_pucallpaensis_2:0.00204929256115436937,Cichlidae_Apistogrammoides_pucallpaensis_1:0.00340530736943854767):0.03534555749787349904):0.00000100000050002909):0.03822850337465156373):0.02323794950749504679):0.03245209456003908532):0.05333943415432012419):0.00582608785172624311,(((Cichlidae_Satanoperca_lilith_1:0.00194264482230389890,(Cichlidae_Satanoperca_lilith_2:0.00319419965183470687,Cichlidae_Satanoperca_lilith_3:0.00073728800770225258):0.00046276355868204441):0.02640906999103946606,(Cichlidae_Satanoperca_daemon_2:0.00041003950031377951,(Cichlidae_Satanoperca_daemon_3:0.00053915391300823142,Cichlidae_Satanoperca_daemon_1:0.00083747403326500734):0.00184058590886351206):0.01995782139471260694):0.03656101673406317309,(((Cichlidae_Satanoperca_leucosticta_1:0.00169671957020437478,(Cichlidae_Satanoperca_leucosticta_3:0.00081691950660738868,Cichlidae_Satanoperca_leucosticta_2:0.00200086419143285024):0.00051962490669811437):0.02547430829837888516,((Cichlidae_Satanoperca_jurupari_1:0.00790521482372093243,(Cichlidae_Satanoperca_mapiritensis_3:0.00043471974898221671,(Cichlidae_Satanoperca_mapiritensis_2:0.00088123651140463932,Cichlidae_Satanoperca_mapiritensis_1:0.00129874947417577252):0.00133658806053941689):0.00956406281256061419):0.00438991796964116696,(Cichlidae_Satanoperca_pappaterra_1:0.00903710602181599133,(Cichlidae_Satanoperca_pappaterra_2:0.00368450906487545905,Cichlidae_Satanoperca_pappaterra_3:0.00840978254808696923):0.01043064959190857441):0.01660385921615443669):0.00462080946652611031):0.05198374943352206817,(Cichlidae_Satanoperca_acuticeps_3:0.00538892254964374890,(Cichlidae_Satanoperca_acuticeps_2:0.00000100000050002909,Cichlidae_Satanoperca_acuticeps_1:0.00091072371884028114):0.00636119423063938403):0.06480171840542417461):0.00469843723957479118):0.02242361541168171393):0.01452081947883746005,(((((Cichlidae_Crenicichla_compressiceps_1:0.00089944864178417524,Cichlidae_Crenicichla_compressiceps_2:0.00141781497700492476):0.08566744358378854118,(Cichlidae_Crenicichla_regani_1:0.04199181746441747742,(Cichlidae_Crenicichla_notophthalmus_1:0.00498491992344771845,Cichlidae_Crenicichla_wallacii_1:0.00574960662585980060):0.04235912918344241634):0.03299567194272857995):0.03790700723650725079,(Cichlidae_Crenicichla_saxatilis_1:0.04674047790400436692,((Cichlidae_Crenicichla_zebrina_1:0.00986877067571856163,((Cichlidae_Crenicichla_lenticulata_1:0.00583674458757954193,Cichlidae_Crenicichla_lenticulata_2:0.00306470024752337946):0.02714325693868796172,(Cichlidae_Crenicichla_lugubris_1:0.00171752982226647385,Cichlidae_Crenicichla_marmorata_1:0.00574650949624860505):0.01899233344902151108):0.01179921384916948930):0.01523417955449743455,(Cichlidae_Crenicichla_frenata_1:0.00000100000050002909,(Cichlidae_Crenicichla_multispinosa_1:0.05765496375464657791,(Cichlidae_Crenicichla_sveni_1:0.02414695756699979101,(((Cichlidae_Crenicichla_britskii_3:0.00000100000050002909,(Cichlidae_Crenicichla_britskii_2:0.00147458469182461770,Cichlidae_Crenicichla_britskii_1:0.00000100000050002909):0.00147428597828228839):0.00991822602425615311,(Cichlidae_Crenicichla_lepidota_3:0.00559843201751422659,(Cichlidae_Crenicichla_alta_2:0.04507075279242641480,(Cichlidae_Crenicichla_lepidota_2:0.00270959015155554936,Cichlidae_Crenicichla_lepidota_1:0.00491623076072061210):0.00162220738035484297):0.00297050744984786062):0.01277830958382354318):0.02396558579469962660,((Cichlidae_Crenicichla_brasiliensis_1:0.03084581231767931711,Cichlidae_Crenicichla_brasiliensis_2:0.01570882148319749372):0.01323366474282678361,(Cichlidae_Crenicichla_inpa_1:0.04707325448902989484,Cichlidae_Crenicichla_alta_1:0.03343498783719388301):0.01225037273008459070):0.01480977885486158170):0.00967234858114460194):0.02277467148230969199):0.00000100000050002909):0.00553294986880210372):0.00000100000050002909):0.00792487202005403082):0.01300080536167586009,(((((((Cichlidae_Crenicichla_lacustris_3:0.01930150121140214448,Cichlidae_Crenicichla_lacustris_2:0.00000100000050002909):0.01072344097841276475,Cichlidae_Crenicichla_lacustris_1:0.01222594845423580386):0.03822560743407303618,(((Cichlidae_Crenicichla_scottii_3:0.00331301036740114154,(((Cichlidae_Crenicichla_gaucho_3:0.00100939770635756400,Cichlidae_Crenicichla_gaucho_2:0.00121114527199990985):0.00146139106815465123,Cichlidae_Crenicichla_gaucho_1:0.00119708913240886808):0.00388210768013995747,(Cichlidae_Crenicichla_scottii_1:0.00000100000050002909,Cichlidae_Crenicichla_scottii_2:0.00077788981552106174):0.00216432463829246318):0.00179704443588759016):0.01335256817792892549,((Cichlidae_Crenicichla_punctata_3:0.00091232770559215989,Cichlidae_Crenicichla_punctata_1:0.00000100000050002909):0.00518395004827862816,Cichlidae_Crenicichla_punctata_2:0.00377981031089201893):0.02514588633943313362):0.01582110167490334215,(((Cichlidae_Crenicichla_vittata_1:0.00140384886073427061,(Cichlidae_Crenicichla_vittata_2:0.00000100000050002909,Cichlidae_Crenicichla_vittata_3:0.00025249327023988354):0.00042421592686868481):0.04181312428272489917,(((Cichlidae_Crenicichla_hu_2:0.00000100000050002909,(Cichlidae_Crenicichla_hu_1:0.00000100000050002909,Cichlidae_Crenicichla_hu_3:0.00000100000050002909):0.00038662862517621177):0.01905962530343692507,(Cichlidae_Crenicichla_taikyra_1:0.00644257160032383862,(((Cichlidae_Crenicichla_tuca_2:0.00000100000050002909,(Cichlidae_Crenicichla_tuca_3:0.00263073516430848081,Cichlidae_Crenicichla_tuca_1:0.00251509089577956358):0.00000100000050002909):0.00556685114707545971,(Cichlidae_Crenicichla_iguassuensis_1:0.00549156043743050278,Cichlidae_Crenicichla_tesay_1:0.00649532194206815794):0.00102687010238908250):0.00084453791269011231,(((Cichlidae_Crenicichla_tapii_2:0.00100220161534809288,(Cichlidae_Crenicichla_tapii_3:0.00000100000050002909,Cichlidae_Crenicichla_tapii_1:0.00000100000050002909):0.00000100000050002909):0.00048165271227178740,(Cichlidae_Crenicichla_yaha_3:0.00000100000050002909,(Cichlidae_Crenicichla_yaha_1:0.00000100000050002909,Cichlidae_Crenicichla_yaha_2:0.00000100000050002909):0.00000100000050002909):0.00261710870072148164):0.00320761817541672821,((Cichlidae_Crenicichla_mandelburgeri_2:0.00223934020843534259,Cichlidae_Crenicichla_mandelburgeri_3:0.00089357502396160361):0.00187654477725490709,Cichlidae_Crenicichla_mandelburgeri_1:0.00233785951607512303):0.00187760980194388752):0.00153174566053262550):0.00238922922644870970):0.00804876244444938972):0.01105764057133886910,(Cichlidae_Crenicichla_ypo_3:0.00142171601500174719,(Cichlidae_Crenicichla_ypo_2:0.00036773894407950413,Cichlidae_Crenicichla_ypo_1:0.00000100000050002909):0.00157609260806146389):0.02495489802226272952):0.00338776006536208041):0.00597221285724018700,(Cichlidae_Crenicichla_haroldoi_1:0.03046694897735677601,Cichlidae_Crenicichla_jupiaensis_1:0.04201287191369909579):0.00167181513198092261):0.00389086209069030393):0.02386853924169959895):0.02441719582743855782,(Cichlidae_Crenicichla_empheres_1:0.00172967458034434317,(((Cichlidae_Crenicichla_missioneira_1:0.00122753519888721841,Cichlidae_Crenicichla_tendybaguassu_1:0.00278610492048633664):0.00153750870769244863,((Cichlidae_Crenicichla_celidochilus_3:0.00000100000050002909,(Cichlidae_Crenicichla_celidochilus_1:0.00000100000050002909,Cichlidae_Crenicichla_celidochilus_2:0.00000100000050002909):0.00000100000050002909):0.00267547710664659509,(Cichlidae_Crenicichla_hadrostigma_1:0.00183094672448969238,(Cichlidae_Crenicichla_minuano_2:0.00181298738370738429,(Cichlidae_Crenicichla_minuano_1:0.00028403811635536509,Cichlidae_Crenicichla_minuano_3:0.00181215925062294387):0.00028513599306240238):0.00077839839820260037):0.00055333731052954695):0.00039580115666538280):0.00262014545126746864,(Cichlidae_Crenicichla_igara_1:0.00000100000050002909,(Cichlidae_Crenicichla_igara_3:0.00030901478503823150,Cichlidae_Crenicichla_igara_2:0.00061775769263632235):0.00000100000050002909):0.00968529603444396106):0.00196896711487383382):0.04234615105235736698):0.01655269319767074115,((Cichlidae_Crenicichla_jegui_1:0.00207846134503937748,Cichlidae_Crenicichla_jegui_2:0.00000100000050002909):0.04485010188108114193,(Cichlidae_Crenicichla_cametana_2:0.00000100000050002909,(Cichlidae_Crenicichla_cyanonotus_1:0.05104669292620737930,(((Cichlidae_Crenicichla_semifasciata_1:0.00072282453661154757,Cichlidae_Crenicichla_semifasciata_2:0.00080681608125248827):0.05393300613952683314,(Cichlidae_Crenicichla_geayi_3:0.02929502404150178749,(Cichlidae_Crenicichla_geayi_1:0.00101606654012081779,Cichlidae_Crenicichla_geayi_2:0.00374853711688855236):0.02302246562965717946):0.02056954915466044365):0.00468781915667944218,(Cichlidae_Crenicichla_cametana_1:0.04028558390281612722,(Cichlidae_Crenicichla_reticulata_1:0.00974236190957552921,(Cichlidae_Crenicichla_reticulata_3:0.00790211166870823795,Cichlidae_Crenicichla_reticulata_2:0.00823178647103411411):0.00201041265595006124):0.02690113025580624997):0.00510696716970878394):0.00348283853707942112):0.00000100000050002909):0.00773044625647285877):0.02050635959515656817):0.01006547647595084152,(Cichlidae_Crenicichla_macrophthalma_1:0.00845510943184297516,Cichlidae_Crenicichla_macrophthalma_2:0.01289003072246710374):0.07188608966799699129):0.01206369033704452962,(Cichlidae_Crenicichla_acutirostris_1:0.05844435314891564814,(Cichlidae_Crenicichla_johanna_1:0.07874345471058304125,(Cichlidae_Crenicichla_cincta_1:0.04100524036447818210,(Cichlidae_Crenicichla_percna_1:0.00207524389593280022,Cichlidae_Crenicichla_percna_2:0.00000100000050002909):0.03942938809031868580):0.04047448819291268873):0.04189338946791849871):0.03240494455722699174):0.00710801336553273586):0.01315405166235168385,((((Cichlidae_Teleocichla_preta_2:0.00000100000050002909,(Cichlidae_Teleocichla_preta_1:0.00000100000050002909,Cichlidae_Teleocichla_preta_3:0.00205398605967593980):0.00000100000050002909):0.00360120116119703017,(Cichlidae_Teleocichla_gephyrogramma_1:0.00419095547317507432,Cichlidae_Teleocichla_gephyrogramma_2:0.00203175604228185815):0.00359081009316295635):0.05608199663161873155,(((Cichlidae_Teleocichla_cinderella_2:0.00000100000050002909,Cichlidae_Teleocichla_cinderella_1:0.00419588069623112736):0.01688228052449825684,Cichlidae_Teleocichla_cinderella_3:0.01875229019550195969):0.04586518333343550524,Cichlidae_Teleocichla_monogramma_1:0.04929566499665183343):0.03852492360354841522):0.00000100000050002909,((Cichlidae_Teleocichla_centrarchus_1:0.00000100000050002909,Cichlidae_Teleocichla_centrarchus_2:0.00000100000050002909):0.05120900745385730674,Cichlidae_Teleocichla_proselytus_1:0.04494937247880607251):0.03753021403266621620):0.06788725332316659922):0.06476987872571197957):0.00401776574608178529,(((Cichlidae_Mazarunia_pala_1:0.01190501318385085369,Cichlidae_Mazarunia_charadrica_1:0.01414250036350528546):0.02932496235626168637,(Cichlidae_Guianacara_dacrya_1:0.00000100000050002909,((Cichlidae_Guianacara_owroewefi_1:0.00819166146337547973,Cichlidae_Guianacara_stergiosi_1:0.01186492011105936932):0.06670166706631279474,Cichlidae_Mazarunia_mazarunii_1:0.06723767098022151445):0.00000100000050002909):0.02317763794283557791):0.00634656254311937503,((Cichlidae_Acarichthys_heckelii_1:0.00449512232799815104,(Cichlidae_Acarichthys_heckelii_2:0.00000100000050002909,Cichlidae_Acarichthys_heckelii_3:0.00000100000050002909):0.00412441955751946358):0.09302202324362593422,(Cichlidae_Biotoecus_opercularis_1:0.01176266601239611687,(Cichlidae_Biotoecus_dicentrarchus_1:0.00000100000050002909,Cichlidae_Biotoecus_dicentrarchus_2:0.00000100000050002909):0.05917143527159481053):0.09429927979921752523):0.01493887755506775016):0.00043346771417665519):0.01000314174994007023):0.01380586765412918082):0.01133261811511501564,((((Cichlidae_Cleithracara_maronii_3:0.00364984039900636843,(Cichlidae_Cleithracara_maronii_2:0.00300445218621859904,Cichlidae_Cleithracara_maronii_1:0.00446294126656573715):0.00000100000050002909):0.07796281745734154334,(Cichlidae_Ivanacara_bimaculata_1:0.02958215181813316982,(((Cichlidae_Nannacara_taenia_3:0.00778336634060179580,(Cichlidae_Nannacara_taenia_2:0.00456573875991457285,Cichlidae_Nannacara_taenia_1:0.00557910055810316875):0.00000100000050002909):0.03833026449707505057,((Cichlidae_Nannacara_anomala_1:0.00723867475406121067,(Cichlidae_Nannacara_anomala_3:0.00072551893176880781,Cichlidae_Nannacara_anomala_2:0.00354818682065082902):0.00498036449092683058):0.01508683070348969778,(Cichlidae_Nannacara_aureocephalus_1:0.00295598751113126381,(Cichlidae_Nannacara_aureocephalus_3:0.00403170979759121754,Cichlidae_Nannacara_aureocephalus_2:0.00000100000050002909):0.00198140892228555743):0.02188620109085490095):0.02234570657896044893):0.07277365306972249925,(Cichlidae_Ivanacara_adoketa_3:0.01933058929616705834,(Cichlidae_Ivanacara_adoketa_1:0.00458541266606592775,Cichlidae_Ivanacara_adoketa_2:0.00189687211246883564):0.00644509270979191137):0.09413998215099521338):0.00000100000050002909):0.02866315166244160981):0.02153774032957529033,(((((Cichlidae_Acaronia_vultuosa_1:0.02673695538366013466,(Cichlidae_Acaronia_nassa_3:0.01366938342979058182,(Cichlidae_Acaronia_nassa_2:0.01057191854466168861,Cichlidae_Acaronia_nassa_1:0.00785039911178104718):0.00422953252792649878):0.01042915977130166871):0.06128075591464796079,((((Cichlidae_Andinoacara_pulcher_1:0.00748919128354156791,Cichlidae_Andinoacara_latifrons_1:0.01186850098199753248):0.00897157162433426247,((Cichlidae_Andinoacara_coeruleopunctatus_3:0.00035856266887174845,Cichlidae_Andinoacara_coeruleopunctatus_2:0.00000100000050002909):0.00946583433671699045,Cichlidae_Andinoacara_coeruleopunctatus_1:0.00856988046728743291):0.01178618598705881600):0.03366991354285179400,((((Cichlidae_Andinoacara_stalsbergi_2:0.00349923806737448533,Cichlidae_Andinoacara_stalsbergi_1:0.00234278171518228964):0.01187814797115537002,(Cichlidae_Andinoacara_rivulatus_1:0.00330286949446603143,Cichlidae_Bujurquina_zamorensis_1:0.01653233309046829927):0.00639736232769526954):0.02604444145756571946,(Cichlidae_Andinoacara_sapayensis_3:0.01126304346527898410,(Cichlidae_Andinoacara_sapayensis_2:0.00699942792366978206,Cichlidae_Andinoacara_sapayensis_1:0.00676717057448405004):0.01001515019380776368):0.04659767625969727517):0.00560949703629139151,(Cichlidae_Andinoacara_biseriatus_2:0.00851874221199723156,Cichlidae_Andinoacara_biseriatus_1:0.00683152048616616440):0.03374074202148030083):0.00898609671937813069):0.02896653170309144987,((Cichlidae_Tahuantinsuyoa_macantzatza_2:0.00039359702048561194,(Cichlidae_Tahuantinsuyoa_macantzatza_1:0.00155849156334726029,Cichlidae_Tahuantinsuyoa_macantzatza_3:0.00000100000050002909):0.00048851708660993206):0.05219597526495087930,(((Cichlidae_Bujurquina_mariae_1:0.03000803532300282128,((Cichlidae_Bujurquina_apoparuana_1:0.00608101286332674365,Cichlidae_Bujurquina_hophrys_1:0.00608012478739377617):0.01909113412378423552,Cichlidae_Bujurquina_peregrinabunda_1:0.01144237185821326240):0.01015565191397767124):0.01055442387898551486,Cichlidae_Bujurquina_syspilus_1:0.03250333353005210868):0.00513591539845351976,(Cichlidae_Bujurquina_vittata_3:0.00000100000050002909,(Cichlidae_Bujurquina_vittata_2:0.00247832615072000493,Cichlidae_Bujurquina_vittata_1:0.00155040151290896776):0.00000100000050002909):0.05584347763824120542):0.01719322687889448045):0.03180942499119313038):0.02455894083262241331):0.00759662924618664716,((Cichlidae_Rondonacara_hoehnei_2:0.00000100000050002909,Cichlidae_Rondonacara_hoehnei_1:0.00047161388872068457):0.06794131976230306791,((Cichlidae_Laetacara_fulvipinnis_1:0.02835286440193444946,((Cichlidae_Laetacara_flamannellus_1:0.03178746344711545768,(Cichlidae_Laetacara_curviceps_3:0.00000100000050002909,(Cichlidae_Laetacara_curviceps_2:0.00211931593010947607,Cichlidae_Laetacara_curviceps_1:0.00000100000050002909):0.00000100000050002909):0.00128867829079876823):0.02241189687871378983,(Cichlidae_Laetacara_dorsigera_2:0.00143810112094273457,(Cichlidae_Laetacara_dorsigera_1:0.00276235760938718265,Cichlidae_Laetacara_dorsigera_3:0.00173268600536396057):0.00267702192402420602):0.02495280914567267472):0.01597132634649470195):0.01767673858095649905,(Cichlidae_Laetacara_thayeri_1:0.06383107528773925010,Cichlidae_Laetacara_araguaiae_1:0.06534103149033818059):0.01250439205579199214):0.02479507773084344002):0.02146046620623972070):0.00892174403836730988,((Cichlidae_Krobia_guianensis_2:0.01564857535068114869,((Cichlidae_Aequidens_potaroensis_1:0.00418154284660714713,Cichlidae_Aequidens_potaroensis_2:0.00538825927640830191):0.03605732296821392152,Cichlidae_Krobia_guianensis_1:0.05079836243655485445):0.00185932868717663541):0.03125878640577122586,(Cichlidae_Aequidens_chimantanus_1:0.04657521499060791187,(((Cichlidae_Aequidens_mauesanus_1:0.03868417172174721391,Cichlidae_Aequidens_pallidus_1:0.01626378236496791793):0.06324853005612068868,(Cichlidae_Aequidens_tubicen_1:0.02488329855242191191,((Cichlidae_Aequidens_michaeli_2:0.00000100000050002909,Cichlidae_Aequidens_michaeli_1:0.00000100000050002909):0.02212933911372543666,(Cichlidae_Aequidens_metae_1:0.01752034109148721541,Cichlidae_Aequidens_diadema_1:0.01474389273593210148):0.00898290869961333900):0.00560455628100636153):0.00519036613383003567):0.00610131074099971599,((Cichlidae_Aequidens_patricki_1:0.04290242412487015738,((((Cichlidae_Cichlasoma_paranaense_2:0.00000100000050002909,Cichlidae_Cichlasoma_paranaense_1:0.00000100000050002909):0.01350891393014795085,((Cichlidae_Cichlasoma_dimerus_1:0.00000100000050002909,Cichlidae_Cichlasoma_portalegrense_1:0.00551743585033993410):0.00560766900493147452,Cichlidae_Cichlasoma_pusillum_1:0.00456934636029982660):0.00062523799819845874):0.01818139633075269504,(Cichlidae_Cichlasoma_boliviense_1:0.01881228363712545912,((Cichlidae_Cichlasoma_sanctifranciscense_2:0.00196518455973754367,Cichlidae_Cichlasoma_sanctifranciscense_1:0.00210459922628199658):0.05862401075574966841,(((Cichlidae_Cichlasoma_amazonarum_3:0.00000100000050002909,(Cichlidae_Cichlasoma_amazonarum_1:0.00000100000050002909,Cichlidae_Cichlasoma_amazonarum_2:0.00096143545714224719):0.00000100000050002909):0.00550001750777169909,(Cichlidae_Cichlasoma_orientale_1:0.00056527269537949771,(Cichlidae_Cichlasoma_orientale_3:0.00000100000050002909,Cichlidae_Cichlasoma_orientale_2:0.00055769863558188034):0.00111140946833530223):0.00757311837126495822):0.00771654329590804999,(Cichlidae_Cichlasoma_bimaculatum_1:0.04373931375265188021,(Cichlidae_Cichlasoma_taenia_1:0.00388001602955244471,Cichlidae_Cichlasoma_orinocense_1:0.00061020145080883481):0.00290673990624077229):0.00616811826269829215):0.01305911989690874096):0.00000100000050002909):0.00901509858760867790):0.00401471604013564024,Cichlidae_Cichlasoma_araguaiense_1:0.03729510779108826529):0.00812896125831026085):0.01022630466250071431,(Cichlidae_Aequidens_epae_1:0.00260209580217994922,(Cichlidae_Aequidens_tetramerus_3:0.02068841178767759706,(Cichlidae_Aequidens_tetramerus_1:0.00818456883495961678,Cichlidae_Aequidens_tetramerus_2:0.01556012932701630533):0.00470942742876951596):0.00000100000050002909):0.02794491784155243158):0.00980636634612797216):0.00500487296132338336):0.01543044170857957309):0.00547694526295501322):0.00079895589311642994,(Cichlidae_Krobia_xinguensis_1:0.02883299948723020215,Cichlidae_Krobia_petitella_1:0.03173452962536352923):0.00931481986153111403):0.00941497216043618579):0.01214472727382442073,(((Cichlidae_Pterophyllum_altum_1:0.00000100000050002909,Cichlidae_Pterophyllum_altum_2:0.00000100000050002909):0.00670942541429934373,(Cichlidae_Pterophyllum_leopoldi_1:0.00531512343943920090,Cichlidae_Pterophyllum_scalare_1:0.00970108867368757802):0.00107911668033431100):0.08168201420926234080,((((((Cichlidae_Uaru_fernandezyepezi_2:0.00000100000050002909,Cichlidae_Uaru_fernandezyepezi_1:0.00076721168564408693):0.03054936332330063231,(Cichlidae_Uaru_amphiacanthoides_1:0.00339851585092657959,(Cichlidae_Uaru_amphiacanthoides_3:0.00000100000050002909,Cichlidae_Uaru_amphiacanthoides_2:0.00304874392265670020):0.00197392798117526245):0.01148861823385080062):0.02355091595958661022,(((Cichlidae_Heros_efasciatus_1:0.00077312267233047309,Cichlidae_Heros_efasciatus_2:0.05823900995791999463):0.02419433699382275010,(((Cichlidae_Symphysodon_haraldi_2:0.00165789736939139353,Cichlidae_Symphysodon_haraldi_1:0.00000100000050002909):0.00000100000050002909,Cichlidae_Heros_severus_1:0.00000100000050002909):0.00000100000050002909,Cichlidae_Heros_efasciatus_3:0.00000100000050002909):0.02479839363045919370):0.01352335873048708496,((Cichlidae_Symphysodon_aequifasciatus_1:0.00000100000050002909,(Cichlidae_Symphysodon_tarzoo_1:0.00000100000050002909,Cichlidae_Symphysodon_tarzoo_2:0.00076946868295468612):0.00076944201150629793):0.00588525659286355009,Cichlidae_Symphysodon_discus_1:0.00244745468102196707):0.04512593387192591343):0.01681584491774023443):0.01056893793948139419,((Cichlidae_Mesonauta_egregius_2:0.00000100000050002909,(Cichlidae_Mesonauta_egregius_3:0.00338187328807993976,Cichlidae_Mesonauta_egregius_1:0.00255054855448749469):0.00000100000050002909):0.01077896636548515176,(Cichlidae_Mesonauta_insignis_1:0.01119582391972174379,((Cichlidae_Mesonauta_mirificus_2:0.00000100000050002909,Cichlidae_Mesonauta_mirificus_1:0.00000100000050002909):0.00769503754076715941,Cichlidae_Mesonauta_festivus_1:0.01562014970375391956):0.00383639000100745396):0.00725316691857324017):0.04311171127001394571):0.00650381002575555617,(((Cichlidae_Nandopsis_haitiensis_1:0.00036779144850083973,(Cichlidae_Nandopsis_haitiensis_2:0.00064387763354075951,Cichlidae_Nandopsis_haitiensis_3:0.00000100000050002909):0.00133458592699482802):0.05611507305561073966,((Cichlidae_Nandopsis_tetracanthus_2:0.00844531224476631308,(Cichlidae_Nandopsis_tetracanthus_1:0.00060463294528047631,Cichlidae_Nandopsis_tetracanthus_3:0.00097976019293269921):0.00090117458809236390):0.00927201253294127926,(Cichlidae_Nandopsis_ramsdeni_1:0.00000100000050002909,(Cichlidae_Nandopsis_ramsdeni_3:0.00000100000050002909,Cichlidae_Nandopsis_ramsdeni_2:0.00000100000050002909):0.00000100000050002909):0.01831125106627801147):0.02529686140548534010):0.01669814655581759733,((((Cichlidae_Cribroheros_altifrons_1:0.00278340210771394576,(Cichlidae_Cribroheros_altifrons_2:0.00000100000050002909,Cichlidae_Cribroheros_altifrons_3:0.00954129332632828488):0.00339014703183096585):0.05896648010022167985,(((Cichlidae_Cribroheros_robertsoni_1:0.00080920312141570462,(Cichlidae_Cribroheros_robertsoni_2:0.00000100000050002909,Cichlidae_Cribroheros_robertsoni_3:0.00105001462208335699):0.00326861804751376033):0.03738726403514129604,((((Cichlidae_Cribroheros_rostratus_2:0.00053632663099698367,Cichlidae_Cribroheros_rostratus_1:0.00045897433224871483):0.00433401994030132263,Cichlidae_Cribroheros_rostratus_3:0.00233295478090020381):0.00485703341195449587,(Cichlidae_Cribroheros_longimanus_2:0.00000100000050002909,(Cichlidae_Cribroheros_longimanus_3:0.00000100000050002909,Cichlidae_Cribroheros_longimanus_1:0.00050486729299539974):0.00050502618870354931):0.00438160178098876297):0.01539094301339149519,(Cichlidae_Cribroheros_diquis_2:0.00749213414783694853,Cichlidae_Cribroheros_diquis_1:0.00497456167528625374):0.02716567820534004918):0.01611682196349374999):0.00462775488845990849,(((Cichlidae_Amphilophus_alfari_1:0.00330488643686613131,Cichlidae_Amphilophus_alfari_2:0.00181660534508805188):0.00778234461214116248,((Cichlidae_Cribroheros_bussingi_1:0.00000100000050002909,Cichlidae_Cribroheros_bussingi_2:0.00051895522605139828):0.00083597099551208467,Cichlidae_Cribroheros_bussingi_3:0.00236523970610960296):0.01917166698881833664):0.00833469621112661006,((Cichlidae_Cribroheros_alfari_2:0.00048204979670801219,Cichlidae_Cribroheros_alfari_1:0.00053113337304679597):0.01834240049062994815,(Cichlidae_Cribroheros_rhytisma_2:0.00268957603278926084,(Cichlidae_Cribroheros_rhytisma_3:0.00163176085877647409,Cichlidae_Cribroheros_rhytisma_1:0.00105329182861604777):0.00334757575501707988):0.03065479846897006463):0.00212712092092912433):0.00966297852734570618):0.00566433228776959917):0.02305535975801914841,((Cichlidae_Amphilophus_macracanthus_1:0.00457293320063196541,(Cichlidae_Amphilophus_macracanthus_2:0.00000100000050002909,Cichlidae_Amphilophus_macracanthus_3:0.00253786392658527813):0.00000100000050002909):0.02980567615351679620,(Cichlidae_Rocio_spinosissima_1:0.09488531773150241100,((Cichlidae_Rocio_octofasciata_2:0.00415644849748760415,Cichlidae_Rocio_octofasciata_1:0.00252867412052335634):0.00054130247805217306,Cichlidae_Rocio_octofasciata_3:0.00226268850225063659):0.03347024650111115468):0.01042850639511182752):0.00251043392040840516):0.00648123309103072580,((((Cichlidae_Herotilapia_multispinosa_3:0.00050025738175375897,(Cichlidae_Herotilapia_multispinosa_1:0.00083030703702023808,Cichlidae_Herotilapia_multispinosa_2:0.00152914359618216956):0.00041985254175647526):0.05833989973629782888,((Cichlidae_Tomocichla_tuba_1:0.00000100000050002909,Cichlidae_Tomocichla_tuba_2:0.00310751208088685515):0.01879557093203038792,(Cichlidae_Tomocichla_asfraci_2:0.00000100000050002909,Cichlidae_Tomocichla_asfraci_1:0.00000100000050002909):0.03960978963382338902):0.01607724847038763047):0.01019950886452525469,(((((Cichlidae_Thorichthys_socolofi_1:0.04214691992740481757,((Cichlidae_Thorichthys_maculipinnis_1:0.00955153091228739745,Cichlidae_Thorichthys_aureus_1:0.00386460130338386150):0.01354561591672496720,(Cichlidae_Thorichthys_helleri_1:0.00589035275731592672,(Cichlidae_Thorichthys_callolepis_2:0.00000100000050002909,Cichlidae_Thorichthys_callolepis_1:0.00077117241120899164):0.00082393599441920738):0.01379767503457600235):0.00668033199702050551):0.00757288991544205221,(Cichlidae_Thorichthys_helleri_2:0.02288986502459092534,(((Cichlidae_Thorichthys_meeki_2:0.00234737101024672318,(Cichlidae_Thorichthys_meeki_3:0.00191964930372392063,Cichlidae_Thorichthys_meeki_1:0.00096279087341115345):0.00129985271846326847):0.00513603930769820135,Cichlidae_Thorichthys_affinis_1:0.01456435132939226142):0.00159444737029356461,(Cichlidae_Thorichthys_pasionis_1:0.00000100000050002909,(Cichlidae_Thorichthys_pasionis_3:0.00166562543078427458,Cichlidae_Thorichthys_pasionis_2:0.00000100000050002909):0.00000100000050002909):0.01737333305811761958):0.00607166004225141373):0.01022979546356291881):0.01844892286029096301,((Cichlidae_Trichromis_salvini_3:0.02900775729659323121,Cichlidae_Trichromis_salvini_2:0.00373325259234388992):0.02665359353855212277,Cichlidae_Trichromis_salvini_1:0.02285344271193704563):0.02500416512152375814):0.00720153451031300528,((Cichlidae_Chiapaheros_grammodes_2:0.00107306650461407439,(Cichlidae_Chiapaheros_grammodes_3:0.00389314489192729750,Cichlidae_Chiapaheros_grammodes_1:0.00000100000050002909):0.00000100000050002909):0.04664809342806345432,(((((Cichlidae_Herichthys_labridens_3:0.00000100000050002909,((Cyprinodontidae_Cualac_tessellatus_2:0.00000100000050002909,Cichlidae_Herichthys_labridens_1:0.00045008832669168018):0.00627942824715181213,Cichlidae_Herichthys_labridens_2:0.00371717657498174146):0.00000100000050002909):0.00187459569011265903,(Cichlidae_Herichthys_bartoni_2:0.00128145937367284742,Cichlidae_Herichthys_bartoni_1:0.00000100000050002909):0.00392086930416640951):0.01328894343570551258,(((Cichlidae_Herichthys_steindachneri_2:0.00000100000050002909,Cichlidae_Herichthys_steindachneri_1:0.00000100000050002909):0.00064570191002703836,(Cichlidae_Herichthys_pame_3:0.00082039069562942358,(Cichlidae_Herichthys_pame_2:0.00000100000050002909,Cichlidae_Herichthys_pame_1:0.00000100000050002909):0.00000100000050002909):0.00128503022882920596):0.00662020758863406718,Cichlidae_Herichthys_pantostictus_1:0.00616149219953465721):0.00665893165740847042):0.01596080897277340691,((((Cichlidae_Herichthys_cyanoguttatus_2:0.00091816444058115702,(Cichlidae_Herichthys_cyanoguttatus_1:0.00000100000050002909,Cichlidae_Herichthys_cyanoguttatus_3:0.00000100000050002909):0.00000100000050002909):0.00165148378171040824,(((Cichlidae_Herichthys_tepehua_1:0.00000100000050002909,Cichlidae_Herichthys_tepehua_2:0.00000100000050002909):0.00134284446116177450,Cichlidae_Herichthys_tepehua_3:0.00291048458146319711):0.00155296083625793197,((Cichlidae_Herichthys_carpintis_3:0.00128802476833558507,(Cichlidae_Herichthys_carpintis_2:0.00000100000050002909,Cichlidae_Herichthys_carpintis_1:0.00064086122802645086):0.00128569660683403269):0.00063429541993255867,(Cichlidae_Herichthys_tamasopoensis_3:0.00000100000050002909,(Cichlidae_Herichthys_tamasopoensis_2:0.00000100000050002909,Cichlidae_Herichthys_tamasopoensis_1:0.00215747429220219337):0.00000100000050002909):0.00108287126744384008):0.00271643583380813897):0.00156171498805566362):0.00179888034691629223,(Cichlidae_Herichthys_deppii_1:0.00133608112260477467,(Cichlidae_Herichthys_deppii_2:0.00135846159604782746,Cichlidae_Herichthys_deppii_3:0.00000100000050002909):0.00067515651825788723):0.00741943206592327650):0.00096017171957438880,(Cichlidae_Herichthys_minckleyi_1:0.01826062594764403871,Cichlidae_Herichthys_minckleyi_2:0.00303901023073302728):0.01136094416249636835):0.01871497614396145509):0.01396263145113476288,(((((Cichlidae_Vieja_zonata_1:0.00000100000050002909,(Cichlidae_Vieja_guttulata_1:0.00000100000050002909,Cichlidae_Vieja_guttulata_2:0.00000100000050002909):0.00157851986736466210):0.00845746672218997478,(Cichlidae_Vieja_fenestrata_1:0.00152072532317044863,(Cichlidae_Vieja_fenestrata_2:0.00000100000050002909,Cichlidae_Vieja_fenestrata_3:0.00050851825851253095):0.00154504764133486707):0.00873720141164857113):0.00373070259838911063,(Cichlidae_Vieja_breidohri_1:0.00230146234196119568,(Cichlidae_Vieja_hartwegi_3:0.00237332646454853054,(Cichlidae_Vieja_bifasciata_1:0.00146151885178923005,(Cichlidae_Vieja_hartwegi_2:0.00000100000050002909,Cichlidae_Vieja_hartwegi_1:0.00075369238278778967):0.00000100000050002909):0.00000100000050002909):0.00129862302680427109):0.00878113858354432134):0.00565602338237923986,(((Cichlidae_Paraneetroplus_bulleri_2:0.00144946193556497269,(Cichlidae_Paraneetroplus_bulleri_3:0.00000100000050002909,Cichlidae_Paraneetroplus_bulleri_1:0.00000100000050002909):0.00057555344721480167):0.00684520880970955828,(((Cichlidae_Maskaheros_regani_3:0.00077146831694530505,Cichlidae_Maskaheros_regani_2:0.00466370252696287745):0.00000100000050002909,Cichlidae_Maskaheros_regani_1:0.00000100000050002909):0.00828803242881157552,(Cichlidae_Paraneetroplus_nebulifer_1:0.01621125104145101914,(((Cichlidae_Maskaheros_argenteus_1:0.00000100000050002909,Cichlidae_Maskaheros_argenteus_2:0.00000100000050002909):0.00000100000050002909,Cichlidae_Maskaheros_argenteus_3:0.00154886253778993370):0.00844326241104540083,(Cichlidae_Paraneetroplus_omonti_1:0.00213609566193661898,(Cichlidae_Paraneetroplus_gibbiceps_2:0.00000100000050002909,Cichlidae_Paraneetroplus_gibbiceps_1:0.00000100000050002909):0.00018050362938783847):0.00969304877729421435):0.00386921731708337810):0.00223506114383952015):0.00514451874169200192):0.01223437470243898990,((Cichlidae_Vieja_melanurus_3:0.00269203812483933625,(Cichlidae_Vieja_melanurus_1:0.00000100000050002909,Cichlidae_Vieja_melanurus_2:0.00089530917624679380):0.00079205425725211213):0.01078065152694755204,(Cichlidae_Vieja_maculicauda_1:0.00041845354758132241,(Cichlidae_Vieja_maculicauda_3:0.00000100000050002909,Cichlidae_Vieja_maculicauda_2:0.00050661597576821273):0.00100331270087399829):0.02164057046836206574):0.00844391973494580499):0.00197277712899162488):0.01064396552370948205,((Cichlidae_Oscura_heterospila_2:0.00000100000050002909,Cichlidae_Oscura_heterospila_1:0.00000100000050002909):0.03285291992161393226,(((Cichlidae_Rheoheros_lentiginosus_1:0.00158906250096512098,(Cichlidae_Rheoheros_lentiginosus_2:0.00062486498428553821,Cichlidae_Rheoheros_lentiginosus_3:0.00161074429401831761):0.00133797448134065984):0.00543646531108916108,(Cichlidae_Rheoheros_coeruleus_2:0.00134576673042769899,Cichlidae_Rheoheros_coeruleus_1:0.00306566124901205784):0.00305011779920101936):0.03728885640663537338,(((((Cichlidae_Chuco_godmanni_3:0.00000100000050002909,((Cichlidae_Chuco_godmanni_2:0.00000100000050002909,Cichlidae_Chuco_godmanni_1:0.00035611461091301374):0.00439598832302872181,(Cichlidae_Chuco_microphthalmus_3:0.00000100000050002909,(Cichlidae_Chuco_microphthalmus_2:0.00076838021272104871,Cichlidae_Chuco_microphthalmus_1:0.00121398938502804239):0.00000100000050002909):0.00587407588154355027):0.00000100000050002909):0.00582911858929081525,((Cichlidae_Chuco_intermedium_2:0.00446697912581158103,Cichlidae_Chuco_intermedium_1:0.00120128152199345780):0.00220048424922819619,Cichlidae_Chuco_intermedium_3:0.00184947955949476953):0.01145454534260935409):0.00799001140457092883,(((Cichlidae_Theraps_irregularis_3:0.00064146860652332599,Cichlidae_Theraps_irregularis_2:0.00114220353011572416):0.00056719964448119855,Cichlidae_Theraps_irregularis_1:0.00000100000050002909):0.01276300833896874994,((Cichlidae_Wajpamheros_nourissati_2:0.00000100000050002909,Cichlidae_Wajpamheros_nourissati_3:0.00231988366132472156):0.00000100000050002909,Cichlidae_Wajpamheros_nourissati_1:0.00000100000050002909):0.01424729107824709851):0.00389602163376076473):0.00000100000050002909,(Cichlidae_Kihnichthys_ufermanni_2:0.00000100000050002909,Cichlidae_Kihnichthys_ufermanni_1:0.00506883353955838757):0.01731777940862122903):0.00223163038861220542,((Cichlidae_Cincelichthys_bocourti_1:0.00000100000050002909,Cichlidae_Cincelichthys_bocourti_2:0.00063969660442433375):0.00306327122674173152,(Cichlidae_Cincelichthys_pearsei_2:0.00065075369684062601,Cichlidae_Cincelichthys_pearsei_1:0.00000100000050002909):0.00167643949250108836):0.01279323542050570840):0.00461241235668860029):0.00119788696291410479):0.00615447947671667397):0.00214488426963465499):0.00710462921404993522):0.00497608816600855156):0.00496406566628312864,(((Cichlidae_Mesoheros_festae_3:0.00000100000050002909,(Cichlidae_Mesoheros_festae_1:0.00199842370001243521,Cichlidae_Mesoheros_festae_2:0.00000100000050002909):0.00217679475752809810):0.02032821427578247742,(Cichlidae_Mesoheros_ornatus_1:0.00077000542896345453,Cichlidae_Mesoheros_ornatus_2:0.00000100000050002909):0.03379592863371094769):0.01271050889004529325,(Cichlidae_Mesoheros_atromaculatus_2:0.00654099189654505642,(Cichlidae_Mesoheros_atromaculatus_3:0.00966123703194608253,Cichlidae_Mesoheros_atromaculatus_1:0.00438075040291922499):0.00173730620537706592):0.03059516941159757739):0.01951711694634349417):0.00354974647272044254):0.00772928199509825137,((Cichlidae_Australoheros_charrua_1:0.02659795490569339185,((Cichlidae_Australoheros_kaaygua_1:0.01056684434964848263,(((Cichlidae_Australoheros_ribeirae_1:0.00811861720596989897,Cichlidae_Australoheros_sanguineus_1:0.00756146648525559632):0.01081518953134275214,((((Cichlidae_Australoheros_macaensis_1:0.00000100000050002909,Cichlidae_Australoheros_muriae_1:0.00320331109288536642):0.00079794597397818835,(Cichlidae_Australoheros_capixaba_1:0.00079800034299021163,(Cichlidae_Australoheros_perdi_1:0.00000100000050002909,(Cichlidae_Australoheros_ipatinguensis_1:0.00079721626283240396,Cichlidae_Australoheros_ipatinguensis_2:0.00000100000050002909):0.00159673828661038592):0.00079959610037875692):0.00079911930698494586):0.00158946228985156032,Cichlidae_Australoheros_autrani_1:0.00405229583937824055):0.00706279452586026316,(Cichlidae_Australoheros_barbosae_1:0.00139753512220378386,((Cichlidae_Australoheros_mattosi_1:0.00000100000050002909,(Cichlidae_Australoheros_robustus_2:0.00000100000050002909,(Cichlidae_Australoheros_robustus_3:0.00079619544212741289,Cichlidae_Australoheros_robustus_1:0.00000100000050002909):0.00000100000050002909):0.00079619297531336364):0.00395159181542262435,Cichlidae_Australoheros_macacuensis_1:0.00433996243294092199):0.00188261428010497969):0.00379169877335690199):0.00829949477045198794):0.01038366301143819198,((Cichlidae_Australoheros_facetus_2:0.00066668504873089647,(Cichlidae_Australoheros_facetus_1:0.00000100000050002909,Cichlidae_Australoheros_facetus_3:0.00000100000050002909):0.00000100000050002909):0.01781994616194963743,(Cichlidae_Australoheros_tembe_1:0.00469150785064472060,Cichlidae_Australoheros_tembe_2:0.00473858246770643161):0.01895962006381185852):0.00154363783192424525):0.00441868555163761525):0.00961098266261281760,((Cichlidae_Australoheros_forquilha_1:0.01460698867036653616,(Cichlidae_Australoheros_ykeregua_1:0.00326175429411313007,Cichlidae_Australoheros_ykeregua_2:0.00693969779473689943):0.00410182800903840204):0.02430968843810618965,(Cichlidae_Australoheros_scitulus_1:0.00211974453605643688,(Cichlidae_Australoheros_scitulus_3:0.00000100000050002909,Cichlidae_Australoheros_scitulus_2:0.00077006498323931613):0.00232519354666533467):0.02081848258093420279):0.00758335696469163590):0.00000100000050002909):0.04892002664177394489,((((Cichlidae_Kronoheros_umbrifer_1:0.00145799424202260053,Cichlidae_Kronoheros_umbrifer_2:0.00095495410284437488):0.07132496092675227883,(Cichlidae_Heroina_isonycterina_2:0.00214495160932176099,Cichlidae_Heroina_isonycterina_1:0.00045971648951935077):0.04662936553797693978):0.00447190915600976548,((Cichlidae_Caquetaia_myersi_2:0.00000100000050002909,Cichlidae_Caquetaia_myersi_1:0.00000100000050002909):0.05810751068813637538,((Cichlidae_Caquetaia_kraussii_2:0.00438005894240391103,(Cichlidae_Caquetaia_kraussii_3:0.00000100000050002909,Cichlidae_Caquetaia_kraussii_1:0.00000100000050002909):0.00965382816343021526):0.02382987268839600881,((Cichlidae_Caquetaia_spectabilis_3:0.00000100000050002909,Cichlidae_Caquetaia_spectabilis_1:0.00059355926679555485):0.00582197758228061683,Cichlidae_Caquetaia_spectabilis_2:0.00997837793262056939):0.04286229735667581447):0.01291837445095713952):0.00666409351961931313):0.00993906268857051682,((Cichlidae_Chortiheros_wesseli_2:0.01190783033943536122,Cichlidae_Chortiheros_wesseli_1:0.01808672940679933311):0.02341286748334403187,(((Cichlidae_Isthmoheros_tuyrensis_3:0.00605061445274222235,(Cichlidae_Isthmoheros_tuyrensis_2:0.00000100000050002909,Cichlidae_Isthmoheros_tuyrensis_1:0.00094675988357010600):0.00000100000050002909):0.03578835732571784833,(Cichlidae_Talamancaheros_sieboldii_1:0.00094675007491223863,(Cichlidae_Talamancaheros_sieboldii_2:0.00000100000050002909,Cichlidae_Talamancaheros_sieboldii_3:0.00052550291242445864):0.00136326040464989349):0.01801371509606875324):0.01143347531035482020,(((((Cichlidae_Amatitlania_myrnae_1:0.01051755684569968992,(Cichlidae_Amatitlania_siquia_1:0.00189820082244326308,(Cichlidae_Amatitlania_nigrofasciata_2:0.00089379505359091357,(Cichlidae_Amatitlania_nigrofasciata_1:0.00038210188080121547,(Cichlidae_Amatitlania_coatepeque_2:0.00000100000050002909,Cichlidae_Amatitlania_coatepeque_1:0.00000100000050002909):0.00052798317191310429):0.00000100000050002909):0.00428767551556271873):0.00345388691010483197):0.03149903282413073907,((Cichlidae_Amphilophus_istlanus_2:0.00062054559586176424,(Cichlidae_Amphilophus_istlanus_1:0.00000100000050002909,Cichlidae_Amphilophus_istlanus_3:0.00076724891663289610):0.00000100000050002909):0.01956167763482343988,(Cichlidae_Mayaheros_beani_2:0.00000100000050002909,(Cichlidae_Mayaheros_beani_3:0.00000100000050002909,Cichlidae_Mayaheros_beani_1:0.00000100000050002909):0.00300708114672249439):0.03951250194589250864):0.01536599933619721761):0.00178481291347230950,(((Cichlidae_Archocentrus_centrarchus_1:0.00090913303471961110,(Cichlidae_Archocentrus_centrarchus_3:0.00761051572613191413,Cichlidae_Archocentrus_centrarchus_2:0.00000100000050002909):0.00232357718214482381):0.02560686112335562592,(Cichlidae_Amphilophus_xiloaensis_1:0.00269702026750953151,(Cichlidae_Amphilophus_hogaboomorum_1:0.00196441791825219736,(Cichlidae_Amphilophus_labiatus_1:0.00381045868794349088,((Cichlidae_Amphilophus_zaliosus_1:0.00000100000050002909,Cichlidae_Amphilophus_astorquii_1:0.00000100000050002909):0.00077817613070831906,((Cichlidae_Amphilophus_amarillo_2:0.00000100000050002909,Cichlidae_Amphilophus_sagittae_1:0.00077982597529336977):0.00000100000050002909,(Cichlidae_Amphilophus_citrinellus_1:0.00000100000050002909,Cichlidae_Amphilophus_amarillo_1:0.00000100000050002909):0.00000100000050002909):0.00000100000050002909):0.00040074408556715755):0.00000100000050002909):0.00000100000050002909):0.01642680151313686762):0.00486314950136900685,(((Cichlidae_Amphilophus_trimaculatus_3:0.00000100000050002909,Cichlidae_Amphilophus_trimaculatus_2:0.00000100000050002909):0.00067875388992671591,Cichlidae_Amphilophus_trimaculatus_1:0.00152408189997296642):0.01704454527794279153,(Cichlidae_Amphilophus_lyonsi_3:0.00000100000050002909,(Cichlidae_Amphilophus_lyonsi_2:0.00000100000050002909,Cichlidae_Amphilophus_lyonsi_1:0.00000100000050002909):0.00000100000050002909):0.01342933169463082950):0.00729406975059365605):0.00733462321123045866):0.00343186408223853994,((((Cichlidae_Neetroplus_nematopus_2:0.00032221630733943223,(Cichlidae_Neetroplus_nematopus_1:0.00000100000050002909,Cichlidae_Neetroplus_nematopus_3:0.00095798259327196326):0.00102966962180636094):0.02461269450973256265,(Cichlidae_Hypsophrys_nicaraguensis_2:0.00000100000050002909,(Cichlidae_Hypsophrys_nicaraguensis_1:0.00066043796243020719,Cichlidae_Hypsophrys_nicaraguensis_3:0.00162281918905037535):0.00000100000050002909):0.01975528551005238664):0.02044958989133379215,(((Cichlidae_Amphilophus_calobrensis_2:0.00133862260431853708,(Cichlidae_Amphilophus_calobrensis_1:0.00358278125366582071,Cichlidae_Amphilophus_calobrensis_3:0.00053804897566141381):0.00022940260565539896):0.03439776068725158842,((Cichlidae_Petenia_splendida_3:0.00000100000050002909,(Cichlidae_Petenia_splendida_1:0.00096966550333105672,Cichlidae_Petenia_splendida_2:0.00035538184329063919):0.00000100000050002909):0.01460361063026282928,(Cichlidae_Mayaheros_urophthalmus_2:0.00050808643172531873,(Cichlidae_Mayaheros_urophthalmus_1:0.00052306312004760862,Cichlidae_Mayaheros_urophthalmus_3:0.00067882619770098611):0.00099886549384422402):0.01630876407603329067):0.01299933639358707461):0.00794247227495559378,((Cichlidae_Cryptoheros_cutteri_1:0.00122202439001453146,Cichlidae_Cryptoheros_cutteri_2:0.00408113747781422686):0.00949222757095148986,((Cichlidae_Cryptoheros_chetumalensis_1:0.00047276305562010278,Cichlidae_Cryptoheros_chetumalensis_2:0.00000100000050002909):0.00207488431741641123,Cichlidae_Cryptoheros_spilurus_1:0.00100047982014428243):0.01735136500743528556):0.02425914033514169760):0.00214757069262176345):0.00275575980858793574,((((Cichlidae_Parachromis_managuensis_2:0.00283348242242094329,(Cichlidae_Parachromis_managuensis_3:0.00184643628994320412,Cichlidae_Parachromis_managuensis_1:0.00135644053841345010):0.00107637251021475990):0.01798666162874621235,(Cichlidae_Parachromis_dovii_3:0.00055576850090021496,(Cichlidae_Parachromis_dovii_2:0.00000100000050002909,Cichlidae_Parachromis_dovii_1:0.00000100000050002909):0.00097300071779008812):0.01278405610054705009):0.01000726894689982042,(Cichlidae_Amatitlania_sajica_1:0.00175904306880430303,(Cichlidae_Amatitlania_sajica_2:0.00121661708921169047,Cichlidae_Amatitlania_sajica_3:0.00000100000050002909):0.00257218101580770735):0.02760890077615395927):0.00301165244481095291,(((Cichlidae_Amatitlania_septemfasciata_1:0.00523722180112607804,Cichlidae_Amatitlania_septemfasciata_2:0.00144873776728963793):0.01023313308076529565,(Cichlidae_Amatitlania_nanolutea_3:0.00390716717171421448,(Cichlidae_Amatitlania_nanolutea_1:0.00304322278195706761,Cichlidae_Amatitlania_nanolutea_2:0.00349445985313379679):0.00139805668671335540):0.01914874502413163246):0.02591184798596382621,(Cichlidae_Parachromis_friedrichsthalii_2:0.01588087702563332343,Cichlidae_Parachromis_friedrichsthalii_1:0.01439907838895922339):0.01164079407797431395):0.00327230137906591194):0.00235915092745115663):0.00120369239369833513):0.00039308434794749057,((Cichlidae_Panamius_panamensis_3:0.00090786952889623058,Cichlidae_Panamius_panamensis_1:0.00209807579936571341):0.01942386621332022750,Cichlidae_Panamius_panamensis_2:0.02616622612174964932):0.02980511051130232611):0.00451396365918590656):0.00148150347195296489):0.01433575182192657789):0.00529112031270302218):0.00272123223423390579):0.00138452575028444628):0.00567405461544723440):0.01119339483552156921):0.01164405437219296832,(((Cichlidae_Hoplarchus_psittacus_1:0.00329145441707744428,Cichlidae_Hoplarchus_psittacus_2:0.00668298958630476805):0.00361341352377809490,Cichlidae_Hoplarchus_psittacus_3:0.01031763888118957667):0.04619328954724969544,((Cichlidae_Hypselecara_temporalis_2:0.00000100000050002909,(Cichlidae_Hypselecara_temporalis_3:0.00182777062878337697,Cichlidae_Hypselecara_temporalis_1:0.00000100000050002909):0.00000100000050002909):0.03107242419166042838,(Cichlidae_Hypselecara_coryphaenoides_1:0.00169082670989339286,Cichlidae_Hypselecara_coryphaenoides_2:0.00274210675254588955):0.04080081698173885357):0.01631540136358956145):0.01221389794296121913):0.00653383526067372131):0.01366250241349099663):0.01375974172333893457):0.01452651972306055750,(((Mugilidae_Joturus_pichardi_1:0.11773261833124248898,(Mugilidae_Mugil_curema_1:0.09023115225794683947,Mugilidae_Mugil_liza_1:0.14445748050673448692):0.07535672380032601425):0.12489582109216347539,((((Achiridae_Apionichthys_finis_1:0.08804829863357928332,(((Achiridae_Catathyridium_jenynsii_2:0.00000100000050002909,(Achiridae_Catathyridium_jenynsii_3:0.00000100000050002909,Achiridae_Catathyridium_jenynsii_1:0.00000100000050002909):0.00000100000050002909):0.11311048343084879886,(Achiridae_Trinectes_inscriptus_1:0.06824132431813088873,(Achiridae_Trinectes_paulistanus_1:0.04663602658118127381,((Achiridae_Trinectes_maculatus_1:0.00080027929196244596,Achiridae_Trinectes_maculatus_2:0.00674949266500949729):0.01592612809400715396,Achiridae_Trinectes_maculatus_3:0.01271246918311647219):0.02787167273531441711):0.03091354970240490357):0.01715483566585799050):0.03056623741874960054,(((Achiridae_Apionichthys_nattereri_1:0.08840847608028333526,(Achiridae_Apionichthys_dumerili_2:0.01413343629456892750,Achiridae_Apionichthys_dumerili_1:0.02448245525321926866):0.05249488999758666202):0.04795331864488871360,(Achiridae_Hypoclinemus_mentalis_3:0.00293483678499188196,(Achiridae_Hypoclinemus_mentalis_1:0.00110808264619697574,Achiridae_Hypoclinemus_mentalis_2:0.00878809739997401217):0.00249816173603738820):0.10165653472642355304):0.04952189527984175721,((Achiridae_Achirus_achirus_1:0.00000100000050002909,Achiridae_Achirus_achirus_2:0.00122523632487239612):0.03643570504353427914,((Achiridae_Achirus_declivis_2:0.00138670249408562340,Achiridae_Achirus_declivis_1:0.00274427112743985593):0.03602247155169142206,(Achiridae_Achirus_lineatus_3:0.00586280869479091811,(Achiridae_Achirus_lineatus_2:0.00211293835377006920,Achiridae_Achirus_lineatus_1:0.00317419779479243122):0.00079016681319505320):0.05730449864088028172):0.04152894709615261026):0.03953819582093145990):0.01348872277575844346):0.03397446715006492701):0.13207937765702923438,((Centropomidae_Centropomus_nigrescens_1:0.08891527998278207778,Centropomidae_Centropomus_ensiferus_1:0.03777082470394301644):0.01669366299204691831,(((((Centropomidae_Centropomus_robalito__1:0.00292983592436608887,Centropomidae_Centropomus_robalito__2:0.00000100000050002909):0.15492520106070706287,Centropomidae_Centropomus_parallelus_1:0.07057496388502661200):0.00376851527894206959,Centropomidae_Centropomus_pectinatus_1:0.13823485282163561205):0.04587425971197209990,(Centropomidae_Centropomus_medius_1:0.00000100000050002909,Centropomidae_Centropomus_medius_2:0.00000100000050002909):0.03559298896555065234):0.01016585551748573103,((((Centropomidae_Centropomus_undecimalis_3:0.00000100000050002909,Centropomidae_Centropomus_undecimalis_1:0.00166527106463229199):0.00502260476680703796,Centropomidae_Centropomus_undecimalis_2:0.00165938352805841878):0.02816776780594467539,(Centropomidae_Centropomus_poeyi_3:0.00000100000050002909,(Centropomidae_Centropomus_poeyi_1:0.00000100000050002909,Centropomidae_Centropomus_poeyi_2:0.00355165125219537164):0.01090421050990005546):0.04983874784902541516):0.01301868126683405034,(Centropomidae_Centropomus_viridis_3:0.00000100000050002909,(Centropomidae_Centropomus_viridis_2:0.00000100000050002909,Centropomidae_Centropomus_viridis_1:0.00000100000050002909):0.00000100000050002909):0.01685661676421534166):0.01662736984888866371):0.01545403593881365147):0.20140871345552321947):0.02390627830492117120,(Carangidae_Caranx_latus_1:0.00089125273323271829,Carangidae_Caranx_sexfasciatus_1:0.00155931895468808322):0.21457430302050839455):0.04083749681349410632,((((Synbranchidae_Synbranchus_marmoratus_1:0.10985526291882097283,Synbranchidae_Ophisternon_aenigmaticum_1:0.08752595269259848265):0.30623615732234898967,(Gerreidae_Eucinostomus_lefroyi_1:0.05396343492521252921,(Gerreidae_Eucinostomus_melanopterus_1:0.00000100000050002909,Gerreidae_Eucinostomus_melanopterus_2:0.00089369055826084677):0.11816342736935712965):0.14061208955283976962):0.04452651768896455364,((Gerreidae_Eugerres_awlae_1:0.04416743248745178679,Gerreidae_Eugerres_axillaris_1:0.06485449378381565044):0.06029659536372498907,((Gerreidae_Diapterus_auratus_3:0.01535470574466078070,(Gerreidae_Diapterus_auratus_1:0.00219704053054014907,Gerreidae_Diapterus_auratus_2:0.00181314525056459680):0.00483312827380365760):0.03781479421697368781,(Gerreidae_Diapterus_peruvianus_1:0.01879808558427692802,(Gerreidae_Diapterus_brevirostris_2:0.00292022314145649192,Gerreidae_Diapterus_brevirostris_1:0.00206411019390197095):0.00673542181472826761):0.04093129787078796794):0.04344332248998211687):0.13709701946890079371):0.06458983004568792652,(((Perciliidae_Percilia_irwini_1:0.01441999149417861129,Perciliidae_Percilia_gillissi_1:0.00968317318900828970):0.05728418382621368321,Percichthyidae_Percichthys_trucha_1:0.04489918402126540087):0.14074870161313915440,((Sparidae_Archosargus_probatocephalus_1:0.13850122202379841485,(Labridae_Halichoeres_aestuaricola_1:0.25581034884413994535,Lobotidae_Lobotes_surinamensis_1:0.27772713685166816600):0.00000100000050002909):0.03781562237975637231,(Lutjanidae_Lutjanus_colorado_1:0.14534237541013153572,((Sciaenidae_Petilipinnis_grunniens_1:0.12334217229309318853,((Sciaenidae_Pachypops_fourcroi_1:0.07482879734422191731,(Sciaenidae_Pachyurus_junki_1:0.03670919703614360791,Sciaenidae_Pachyurus_bonariensis_1:0.05646234070482300527):0.03825153527208909748):0.03840801814100591044,((Sciaenidae_Pachyurus_adspersus_1:0.04607301095104286703,(Sciaenidae_Pachyurus_squamipennis_1:0.00000100000050002909,Sciaenidae_Pachyurus_francisci_1:0.00381783198774718205):0.01405779657132551208):0.01367062827357247087,((Sciaenidae_Aplodinotus_grunniens_1:0.09260241586383603785,((Sciaenidae_Plagioscion_auratus_1:0.05039672130021206897,((Sciaenidae_Plagioscion_montei_1:0.04177957189467709082,(Sciaenidae_Plagioscion_surinamensis_1:0.00000100000050002909,Sciaenidae_Plagioscion_magdalenae_1:0.00000100000050002909):0.04502208834498087897):0.00205217950101656667,(Sciaenidae_Plagioscion_ternetzi_1:0.03392421065409792491,(Sciaenidae_Plagioscion_squamosissimus_2:0.00286963861309155526,(Sciaenidae_Plagioscion_squamosissimus_3:0.00158062265063378844,Sciaenidae_Plagioscion_squamosissimus_1:0.00000100000050002909):0.00135058215286230627):0.04512814191387159307):0.01138041528291730380):0.02644226373177187284):0.04785452664345597740,(Sciaenidae_Cynoscion_acoupa_1:0.05159727675960379401,Sciaenidae_Cynoscion_steindachneri_1:0.08483912638963195252):0.04976209261386375232):0.00000100000050002909):0.00140976397536979412,Sciaenidae_Larimus_breviceps_1:0.11023018887371774377):0.00512935999080545678):0.03158893570762296571):0.03833804231661805395):0.07273399993191052848,(Haemulidae_Haemulopsis_leuciscus_1:0.13344519626433454240,(Haemulidae_Rhonciscus_bayanus_1:0.03942624527822729402,Haemulidae_Rhonciscus_crocro_1:0.00571967308507512120):0.07528009524544333753):0.12194100868313666186):0.01195189704463081593):0.01531589219328391774):0.01316795275932197695):0.01111202314768632363):0.01976580611816392691):0.01953095739953478183):0.01226474475642868982,((((((((((Gymnotidae_Gymnotus_jonasi_1:0.00156194477832530547,Gymnotidae_Gymnotus_jonasi_2:0.00044172805000605210):0.05551389535745648862,((((Gymnotidae_Gymnotus_coropinae_3:0.00260312710401732188,Gymnotidae_Gymnotus_coropinae_1:0.01506881512430404725):0.00965308784627325750,Gymnotidae_Gymnotus_coropinae_2:0.01663354837389103072):0.02372740514947369039,((Gymnotidae_Gymnotus_stenoleucus_1:0.00077060745104359568,Gymnotidae_Gymnotus_stenoleucus_2:0.00386675086303252258):0.01610323232280497577,Gymnotidae_Gymnotus_stenoleucus_3:0.00859679397518293802):0.01337940077443415532):0.00799801819882241943,(Gymnotidae_Gymnotus_javari_1:0.00959920027477152715,Gymnotidae_Gymnotus_coatesi_1:0.00867607510525838892):0.04504766984579505057):0.01900920516019985462):0.04164816363273574767,(((Gymnotidae_Gymnotus_pedanopterus_1:0.00066389872788347073,Gymnotidae_Gymnotus_pedanopterus_2:0.00000100000050002909):0.04225256131616016153,(Gymnotidae_Gymnotus_anguillaris_1:0.07328051849775113480,((Gymnotidae_Gymnotus_cataniapo_2:0.00075284704375010235,Gymnotidae_Gymnotus_cataniapo_1:0.00057416420189005638):0.06921159761990704207,Gymnotidae_Gymnotus_anguillaris_2:0.00331654467536951969):0.00146533634890126424):0.00695389073647106285):0.02689873427480354157,((Gymnotidae_Gymnotus_pantherinus_3:0.02204075248092022057,(Gymnotidae_Gymnotus_pantherinus_1:0.00218181293460979536,Gymnotidae_Gymnotus_pantherinus_2:0.00086325290417845174):0.00193034587415617711):0.06312748216486972763,((Gymnotidae_Gymnotus_inaequilabiatus_1:0.07113914072088618756,((Gymnotidae_Gymnotus_esmeraldas_1:0.01978566094081146351,Gymnotidae_Gymnotus_henni_1:0.01046894951282347636):0.05349594644164852586,Gymnotidae_Gymnotus_tigre_1:0.04921673027881055124):0.01314364452437496132):0.02304289622447458497,((Gymnotidae_Gymnotus_panamensis_1:0.03304120045867330047,(Gymnotidae_Gymnotus_cylindricus_3:0.00857234349290864756,(Gymnotidae_Gymnotus_cylindricus_2:0.01045367835988462654,Gymnotidae_Gymnotus_cylindricus_1:0.00437952108632953200):0.01264422362904557909):0.02358601502945962408):0.01748502268263136053,(((Gymnotidae_Gymnotus_chimarrao_1:0.00481212376443756074,((Gymnotidae_Gymnotus_omarorum_3:0.00000100000050002909,(Gymnotidae_Gymnotus_omarorum_1:0.00061681959717462367,Gymnotidae_Gymnotus_omarorum_2:0.00000100000050002909):0.00000100000050002909):0.01453688190972917717,(Gymnotidae_Gymnotus_mamiraua_1:0.00805995447901977462,(Gymnotidae_Gymnotus_cuia_3:0.00340748176877353611,(Gymnotidae_Gymnotus_cuia_2:0.00134833021713398810,Gymnotidae_Gymnotus_cuia_1:0.00184778434512915431):0.00207647532838309713):0.00624323448321517649):0.01537002057364710537):0.00000100000050002909):0.00812972748590955370,(((Gymnotidae_Gymnotus_bahianus_1:0.00000100000050002909,Gymnotidae_Gymnotus_bahianus_2:0.00000100000050002909):0.00534162058810631456,((Gymnotidae_Gymnotus_arapaima_1:0.00081592900243615595,Gymnotidae_Gymnotus_arapaima_2:0.00072224499430189877):0.00154820489549281214,(Gymnotidae_Gymnotus_ucamara_3:0.00218489457189801782,(Gymnotidae_Gymnotus_ucamara_2:0.00153778504257957058,Gymnotidae_Gymnotus_ucamara_1:0.00092035958708662187):0.00000100000050002909):0.00205042831834158787):0.00213834625389262454):0.00646244667358227432,((Gymnotidae_Gymnotus_chaviro_1:0.00981080365336811297,(Gymnotidae_Gymnotus_sylvius_2:0.00000100000050002909,Gymnotidae_Gymnotus_sylvius_1:0.00144453367451782312):0.00443957921063884830):0.00847839437241364180,(((Gymnotidae_Gymnotus_paraguensis_2:0.00171197638456528308,Gymnotidae_Gymnotus_paraguensis_3:0.00000100000050002909):0.00000100000050002909,Gymnotidae_Gymnotus_paraguensis_1:0.00171150832021408619):0.00737877811902956735,(((Gymnotidae_Gymnotus_ardilai_2:0.00000100000050002909,(Gymnotidae_Gymnotus_ardilai_1:0.00058634573940430422,Gymnotidae_Gymnotus_ardilai_3:0.00000100000050002909):0.00000100000050002909):0.00059661440232440597,Gymnotidae_Gymnotus_choco_1:0.00438942778816133611):0.00095610520024033284,(Gymnotidae_Gymnotus_carapo_2:0.00302860854062387023,(Gymnotidae_Gymnotus_arapaima_3:0.00000100000050002909,Gymnotidae_Gymnotus_carapo_1:0.00767869958230409100):0.00021424080930956479):0.00231182567489550666):0.01420220759440865739):0.00727532385031077946):0.00253588702391322179):0.00651694331401061599):0.01535822663706571181,(((Gymnotidae_Gymnotus_obscurus_2:0.00000100000050002909,(Gymnotidae_Gymnotus_obscurus_1:0.00189734469420974440,Gymnotidae_Gymnotus_obscurus_3:0.00000100000050002909):0.00000100000050002909):0.01168586049074070952,(Gymnotidae_Gymnotus_curupira_2:0.00000100000050002909,Gymnotidae_Gymnotus_curupira_1:0.00000100000050002909):0.02798365485763316257):0.00836602156844494516,(((Gymnotidae_Gymnotus_pantanal_3:0.01151424822489964701,Gymnotidae_Gymnotus_pantanal_2:0.00000100000050002909):0.00303326634360276751,Gymnotidae_Gymnotus_pantanal_1:0.00142955921927702834):0.02181028338083831897,(Gymnotidae_Gymnotus_varzea_3:0.00000100000050002909,(Gymnotidae_Gymnotus_varzea_2:0.00000100000050002909,Gymnotidae_Gymnotus_varzea_1:0.00260034950597940904):0.00000100000050002909):0.01656096310863709731):0.00372209452348771152):0.01524929754843175680):0.01790853199707668694):0.02840458417583345205):0.02379136489205982766):0.00660076345685653345):0.03923732952879586955):0.14263740971895666476,(((Gymnotidae_Electrophorus_voltai_2:0.00107085545997232683,Gymnotidae_Electrophorus_voltai_1:0.00000100000050002909):0.02685532728938551730,(Gymnotidae_Electrophorus_electricus_2:0.00000100000050002909,Gymnotidae_Electrophorus_electricus_1:0.00064945190244200177):0.02914448380606626809):0.02956882762370890289,(Gymnotidae_Electrophorus_varii_3:0.00000100000050002909,(Gymnotidae_Electrophorus_varii_2:0.00106796591220954026,Gymnotidae_Electrophorus_varii_1:0.00000100000050002909):0.00106787821795172261):0.03136910192041551804):0.56347032311537048610):0.01790377703558674802,(((((((Hypopomidae_Microsternarchus_bilineatus_1:0.02621853549503378594,(Hypopomidae_Procerusternarchus_pixuna_2:0.00347550206948258559,Hypopomidae_Procerusternarchus_pixuna_1:0.00000100000050002909):0.03354178744145107360):0.11461814242000707698,(Hypopomidae_Racenisia_fimbriipinna_1:0.00000100000050002909,Hypopomidae_Racenisia_fimbriipinna_2:0.00052975915666029594):0.10789939672948198335):0.03253136477062918558,((((Hypopomidae_Brachyhypopomus_cunia_2:0.00000100000050002909,(Hypopomidae_Brachyhypopomus_cunia_3:0.00000100000050002909,Hypopomidae_Brachyhypopomus_cunia_1:0.00000100000050002909):0.00000100000050002909):0.04151211652035338012,((Hypopomidae_Brachyhypopomus_hendersoni_2:0.00000100000050002909,Hypopomidae_Brachyhypopomus_hendersoni_1:0.00000100000050002909):0.01007409621299024463,(Hypopomidae_Brachyhypopomus_bullocki_1:0.00000100000050002909,(Hypopomidae_Brachyhypopomus_bullocki_3:0.00000100000050002909,Hypopomidae_Brachyhypopomus_bullocki_2:0.00139804601584468712):0.00000100000050002909):0.01027861568915355503):0.02134871300464493554):0.03687944210743216572,((((Hypopomidae_Brachyhypopomus_palenque_3:0.00000100000050002909,(Hypopomidae_Brachyhypopomus_palenque_1:0.00000100000050002909,Hypopomidae_Brachyhypopomus_palenque_2:0.00065951201911891913):0.00000100000050002909):0.08216227558114977403,(((Hypopomidae_Brachyhypopomus_occidentalis_1:0.01686249959946882482,Hypopomidae_Brachyhypopomus_occidentalis_2:0.02396455479641229624):0.02369797874502466498,(Hypopomidae_Brachyhypopomus_diazae_1:0.00000100000050002909,(Hypopomidae_Brachyhypopomus_diazae_2:0.00000100000050002909,Hypopomidae_Brachyhypopomus_diazae_3:0.00000100000050002909):0.00318300609495601045):0.02768905118514543989):0.04179664731012903978,((((Hypopomidae_Brachyhypopomus_bombilla_2:0.00698910527288514744,(Hypopomidae_Brachyhypopomus_bombilla_1:0.00074707354748647836,Hypopomidae_Brachyhypopomus_bombilla_3:0.00065843353208311698):0.00645049117995665725):0.02695779720906527413,(Hypopomidae_Brachyhypopomus_regani_3:0.00067175872849624353,(Hypopomidae_Brachyhypopomus_regani_2:0.00066393364838798069,Hypopomidae_Brachyhypopomus_regani_1:0.00000100000050002909):0.00057403095611468027):0.02882490750126179280):0.04143085869421385403,(Hypopomidae_Brachyhypopomus_sullivani_3:0.02276440336805369072,(Hypopomidae_Brachyhypopomus_sullivani_1:0.00000100000050002909,Hypopomidae_Brachyhypopomus_sullivani_2:0.00000100000050002909):0.02719772944338542595):0.03993276433448710028):0.00870654556711115100,((Hypopomidae_Brachyhypopomus_provenzanoi_2:0.00190281997748408351,(Hypopomidae_Brachyhypopomus_provenzanoi_3:0.00000100000050002909,Hypopomidae_Brachyhypopomus_provenzanoi_1:0.00000100000050002909):0.00138966872971726572):0.02298353604604241873,(((Hypopomidae_Brachyhypopomus_batesi_3:0.00000100000050002909,Hypopomidae_Brachyhypopomus_batesi_1:0.00000100000050002909):0.00761196817151080663,Hypopomidae_Brachyhypopomus_batesi_2:0.00745692221838236292):0.00429936877341719880,(Hypopomidae_Brachyhypopomus_benjamini_3:0.00000100000050002909,(Hypopomidae_Brachyhypopomus_benjamini_2:0.00000100000050002909,Hypopomidae_Brachyhypopomus_benjamini_1:0.00065865951929650133):0.00000100000050002909):0.01433245263626773021):0.02772554766187266748):0.03242738881676278384):0.01429316558930828797):0.00484475919100094306):0.02055180337428557519,(((((Hypopomidae_Brachyhypopomus_pinnicaudatus_3:0.00152242707754756497,(Hypopomidae_Brachyhypopomus_pinnicaudatus_2:0.00000100000050002909,Hypopomidae_Brachyhypopomus_pinnicaudatus_1:0.00046067944179028602):0.00000100000050002909):0.00334254138096454342,(Hypopomidae_Brachyhypopomus_gauderio_1:0.00293389299212581814,(Hypopomidae_Brachyhypopomus_gauderio_3:0.00000100000050002909,Hypopomidae_Brachyhypopomus_gauderio_2:0.00000100000050002909):0.01023594798815621702):0.00427365177611675664):0.05623008360732771604,((Hypopomidae_Brachyhypopomus_flavipomus_2:0.00340421490477034894,Hypopomidae_Brachyhypopomus_flavipomus_1:0.00464680168049438035):0.00306061615639418617,Hypopomidae_Brachyhypopomus_flavipomus_3:0.00365058538518113571):0.06890210377642247419):0.00619994908252031844,((((Hypopomidae_Brachyhypopomus_beebei_1:0.01207583764862144200,Hypopomidae_Brachyhypopomus_beebei_3:0.01255019306817917700):0.00483774511809709120,((Hypopomidae_Brachyhypopomus_hamiltoni_2:0.00499495872956119864,(Hypopomidae_Brachyhypopomus_hamiltoni_3:0.00000100000050002909,Hypopomidae_Brachyhypopomus_hamiltoni_1:0.00081864029324025492):0.00335627801821690528):0.01347684099065646866,Hypopomidae_Brachyhypopomus_beebei_2:0.01081442546537827315):0.00763113860857618075):0.01464164552499029777,((Hypopomidae_Brachyhypopomus_draco_2:0.00146197301840254455,(Hypopomidae_Brachyhypopomus_draco_1:0.00000100000050002909,Hypopomidae_Brachyhypopomus_draco_3:0.00000100000050002909):0.00344899438403290740):0.00982281728810829868,(Hypopomidae_Brachyhypopomus_alberti_2:0.00215348714958884689,(Hypopomidae_Brachyhypopomus_alberti_1:0.00000100000050002909,Hypopomidae_Brachyhypopomus_alberti_3:0.00000100000050002909):0.00330189359123342699):0.01265133300700370562):0.01915794317659047508):0.01125251784469080349,((Hypopomidae_Brachyhypopomus_verdii_1:0.00000100000050002909,(Hypopomidae_Brachyhypopomus_verdii_2:0.00000100000050002909,Hypopomidae_Brachyhypopomus_verdii_3:0.00000100000050002909):0.00000100000050002909):0.00292053494297404891,(Hypopomidae_Brachyhypopomus_belindae_3:0.00000100000050002909,(Hypopomidae_Brachyhypopomus_belindae_1:0.00000100000050002909,Hypopomidae_Brachyhypopomus_belindae_2:0.00000100000050002909):0.00000100000050002909):0.00118390660954811205):0.03878710512934510635):0.02345110516043810711):0.03516733312541939910,((Hypopomidae_Brachyhypopomus_walteri_1:0.02073826332800381145,(Hypopomidae_Brachyhypopomus_walteri_3:0.00069916326471984916,Hypopomidae_Brachyhypopomus_walteri_2:0.00128012219890601825):0.01098841563822113530):0.01770602166368509880,(Hypopomidae_Brachyhypopomus_bennetti_1:0.00000100000050002909,(Hypopomidae_Brachyhypopomus_bennetti_2:0.00264136929706250065,Hypopomidae_Brachyhypopomus_bennetti_3:0.00000100000050002909):0.00000100000050002909):0.02678634486471335313):0.04088097825759152981):0.02405661119579862936):0.00667220235132806854,(((Hypopomidae_Brachyhypopomus_janeiroensis_3:0.00000100000050002909,Hypopomidae_Brachyhypopomus_janeiroensis_2:0.00000100000050002909):0.00066151982797541789,Hypopomidae_Brachyhypopomus_janeiroensis_1:0.00000100000050002909):0.03991253151995316495,(Hypopomidae_Brachyhypopomus_jureiae_2:0.00000100000050002909,(Hypopomidae_Brachyhypopomus_jureiae_3:0.00000100000050002909,Hypopomidae_Brachyhypopomus_jureiae_1:0.00199063562128488870):0.00000100000050002909):0.02847002023858972650):0.05054068253498758545):0.00586593805857609212):0.00999457686981927718,(Hypopomidae_Brachyhypopomus_brevirostris_1:0.02519746305418923277,(Hypopomidae_Brachyhypopomus_brevirostris_3:0.01037043714189004977,Hypopomidae_Brachyhypopomus_brevirostris_2:0.01160262245175983087):0.00936170678854110830):0.05436007766273422137):0.03116968488778265253):0.01945023024782232754,((Hypopomidae_Akawaio_penak_2:0.00060647264467903969,Hypopomidae_Akawaio_penak_1:0.00406970006361462907):0.16603054510897152785,((Hypopomidae_Hypopomus_artedi_3:0.00000100000050002909,Hypopomidae_Hypopomus_artedi_2:0.00062304728496875210):0.01695177480165961995,Hypopomidae_Hypopomus_artedi_1:0.01728413945019030909):0.11002577715755096355):0.01213535775187309616):0.05019703954134231705,((((Rhamphichthyidae_Steatogenys_ocellatus_1:0.04859807752698359906,(Rhamphichthyidae_Steatogenys_duidae_1:0.02694735559188662921,(Rhamphichthyidae_Steatogenys_duidae_3:0.00209553686725320052,Rhamphichthyidae_Steatogenys_duidae_2:0.00386543600175867294):0.01105085552400996395):0.06534255180984006872):0.00918954124927552976,(Rhamphichthyidae_Steatogenys_elegans_1:0.01018574924560833664,(Rhamphichthyidae_Steatogenys_elegans_2:0.01651978600963768459,Rhamphichthyidae_Steatogenys_elegans_3:0.01239132264477228046):0.00576023801964935852):0.06109475434397664689):0.07243229725338859448,(((((((((((((((((((((((((Loricariidae_Hypostomus_watwata_1:0.00000100000050002909,Parodontidae_Apareiodon_vladii_1:0.00000100000050002909):0.00000100000050002909,Loricariidae_Hypostomus_watwata_3:0.00000100000050002909):0.00367757438363919189,Loricariidae_Hypostomus_watwata_2:0.00091902923646178779):0.01214469399927713827,Parodontidae_Apareiodon_piracicabae_1:0.00297287343966672361):0.00000100000050002909,Cichlidae_Amphilophus_globosus_1:0.00000100000050002909):0.00000100000050002909,Cichlidae_Amphilophus_flaveolus_1:0.00371090403793503934):0.00000100000050002909,Cichlidae_Amphilophus_supercilius_1:0.00000100000050002909):0.00000100000050002909,Engraulidae_Lycengraulis_batesii_2:0.00000100000050002909):0.00000100000050002909,(Loricariidae_Hypostomus_corantijni_1:0.00301956444684763460,(Loricariidae_Hypostomus_coppenamensis_2:0.00000100000050002909,Loricariidae_Hypostomus_coppenamensis_1:0.00152152901199112487):0.00312335508387843845):0.01358761852882219533):0.00091957311346733896,Rivulidae_Cynolebias_vazabarrisensis_2:0.00000100000050002909):0.00000100000050002909,Cyprinodontidae_Orestias_tschudii_1:0.07338511387390168894):0.00000100000050002909,Rivulidae_Cynolebias_vazabarrisensis_3:0.00000100000050002909):0.00000100000050002909,(Cyprinodontidae_Orestias_cuvieri_1:0.00000100000050002909,(Cyprinodontidae_Orestias_forgeti_1:0.00259751736863307950,(Cyprinodontidae_Orestias_gracilis_1:0.01460882562549222115,(Cyprinodontidae_Orestias_mooni_1:0.00478094336332590426,Cyprinodontidae_Orestias_taquiri_1:0.01040122181849135671):0.00231855964557139494):0.01342138662355072710):0.00262905892392200323):0.01020620643186051155):0.00000100000050002909,((Loricariidae_Hypostomus_paranensis_2:0.00000100000050002909,(Loricariidae_Hypostomus_paranensis_3:0.00000100000050002909,Loricariidae_Hypostomus_paranensis_1:0.00000100000050002909):0.00000100000050002909):0.01788882279831385119,(Loricariidae_Hypostomus_holostictus_2:0.00179476898746361757,Loricariidae_Hypostomus_holostictus_1:0.00127887433196352453):0.02746089163710912356):0.00872696995948014746):0.00080939018902744008,(Cichlidae_Amphilophus_chancho_1:0.00123136692608778655,Cichlidae_Amphilophus_chancho_2:0.00000100000050002909):0.00099405423468359642):0.00044011448747904722,Loricariidae_Hypostomus_isbrueckeri_1:0.00000100000050002909):0.00000100000050002909,Rhamphichthyidae_Hypopygus_nijsseni_1:0.00000100000050002909):0.00000100000050002909,Loricariidae_Hypostomus_niceforoi_1:0.01833353766343264607):0.00438035883537966474,(Loricariidae_Hypostomus_francisci_1:0.00961976708462118635,Loricariidae_Hypostomus_nematopterus_1:0.02208895079002227285):0.00146081884321283008):0.00000100000050002909,Engraulidae_Lycengraulis_batesii_1:0.00000100000050002909):0.00000100000050002909,((Loricariidae_Hypostomus_crassicauda_1:0.00000100000050002909,(Loricariidae_Hypostomus_crassicauda_2:0.00000100000050002909,(Loricariidae_Hypostomus_saramaccensis_2:0.00000100000050002909,Loricariidae_Hypostomus_saramaccensis_1:0.00155541316061952686):0.00600624200030727869):0.00000100000050002909):0.01730864495535600067,Loricariidae_Hypostomus_hemiurus_1:0.01607864114581707485):0.02162647155619076486):0.00232794806973507561,(Loricariidae_Hypostomus_sculpodon_2:0.02288514379767811815,Loricariidae_Hypostomus_sculpodon_1:0.00970072891300460469):0.01863919260254264312):0.00271328243739162771,Loricariidae_Pterygoplichthys_lituratus_1:0.06160196711801622926):0.03519321255245490970,(Rhamphichthyidae_Hypopygus_neblinae_1:0.00311619637575267887,Rhamphichthyidae_Hypopygus_neblinae_2:0.00049626874075404308):0.08066018725995169336):0.00927121105875386604,(Rhamphichthyidae_Hypopygus_minissimus_1:0.06355197617423216649,((Rhamphichthyidae_Hypopygus_lepturus_3:0.00051998640029347280,Rhamphichthyidae_Hypopygus_lepturus_2:0.00000100000050002909):0.10075741510687408198,Rhamphichthyidae_Hypopygus_lepturus_1:0.05590256399676574173):0.00061548467573814168):0.05115690344597453865):0.03442294460649158311):0.01296730327765483436,((((Rhamphichthyidae_Gymnorhamphichthys_bogardusae_1:0.00271257212701580489,Rhamphichthyidae_Gymnorhamphichthys_bogardusae_2:0.00351575097094784187):0.02082763923955155416,Rhamphichthyidae_Gymnorhamphichthys_bogardusae_3:0.01789187464046230330):0.15702640547120552683,((((Rhamphichthyidae_Gymnorhamphichthys_rondoni_2:0.02031971548976701722,Rhamphichthyidae_Gymnorhamphichthys_rondoni_1:0.01509424054521561059):0.02797050310132270096,Rhamphichthyidae_Gymnorhamphichthys_rondoni_3:0.03029950350134525197):0.02581300242268223105,((Rhamphichthyidae_Gymnorhamphichthys_rosamariae_1:0.00477901720039542420,Rhamphichthyidae_Gymnorhamphichthys_rosamariae_2:0.00000100000050002909):0.05364661347878185715,(Rhamphichthyidae_Gymnorhamphichthys_hypostomus_1:0.00863348282124531269,(Rhamphichthyidae_Gymnorhamphichthys_hypostomus_2:0.00000105658937951467,Rhamphichthyidae_Gymnorhamphichthys_hypostomus_3:0.00594351569178304395):0.00582846424309881473):0.04771937072760010223):0.02959469653061532271):0.01118244821266212163,((Rhamphichthyidae_Gymnorhamphichthys_britskii_2:0.00000100000050002909,Rhamphichthyidae_Gymnorhamphichthys_britskii_1:0.00346969044352522012):0.00408880971160075542,Rhamphichthyidae_Gymnorhamphichthys_britskii_3:0.00379756506281316930):0.09983365004855689062):0.05760860883367670965):0.06483291545032812686,(Rhamphichthyidae_Rhamphichthys_heleios_1:0.01282137230963373287,((Rhamphichthyidae_Rhamphichthys_lineatus_2:0.00000100000050002909,Rhamphichthyidae_Rhamphichthys_lineatus_1:0.00358789119172434924):0.03205051972548941114,(((Rhamphichthyidae_Rhamphichthys_apurensis_1:0.00166355302131216006,(Rhamphichthyidae_Rhamphichthys_apurensis_2:0.00000100000050002909,Rhamphichthyidae_Rhamphichthys_apurensis_3:0.00275641801056745800):0.00180532151304177283):0.01729899807201930664,((Rhamphichthyidae_Rhamphichthys_marmoratus_1:0.00138874812628834781,Rhamphichthyidae_Rhamphichthys_marmoratus_2:0.00369063465319007531):0.02468443647481561101,Rhamphichthyidae_Rhamphichthys_rostratus_1:0.01753855354457287130):0.00846494081356369277):0.01722792613626648178,(Rhamphichthyidae_Rhamphichthys_drepanium_1:0.00535129100670303070,((Rhamphichthyidae_Rhamphichthys_hahni_3:0.00094875993034537135,Rhamphichthyidae_Rhamphichthys_hahni_1:0.00045140189828191422):0.00062653741328270519,Rhamphichthyidae_Rhamphichthys_hahni_2:0.00114999078914720639):0.00338187220106347421):0.03094557778133401327):0.00919616252253701964):0.00000100000050002909):0.09216372987280421758):0.03266468561369395562):0.01674387364141593712):0.02445149494342072072,((((Apteronotidae_Orthosternarchus_tamandua_3:0.02918748506649253976,(Apteronotidae_Orthosternarchus_tamandua_1:0.00408396539536323450,Apteronotidae_Orthosternarchus_tamandua_2:0.00015512878609747488):0.00305122899654736331):0.03800856492929985397,(Apteronotidae_Sternarchorhamphus_muelleri_2:0.00993268971658865275,(Apteronotidae_Sternarchorhamphus_muelleri_1:0.00328772750515784595,Apteronotidae_Sternarchorhamphus_muelleri_3:0.00499774781341574825):0.00149812882669689913):0.04517952061415926590):0.08448343359571544586,(((((Apteronotidae_Adontosternarchus_nebulosus_1:0.00230384171808049529,Apteronotidae_Adontosternarchus_nebulosus_2:0.00325613144471307691):0.03919889606368476276,(((Apteronotidae_Adontosternarchus_clarkae_2:0.00643442349724190638,(Apteronotidae_Adontosternarchus_clarkae_3:0.00119064613718799237,Apteronotidae_Adontosternarchus_clarkae_1:0.00887787686911168349):0.01722372861143477152):0.02593876835381585602,(Apteronotidae_Adontosternarchus_sachsi_3:0.01094329765818254953,(Apteronotidae_Adontosternarchus_sachsi_2:0.01463939252351982578,Apteronotidae_Adontosternarchus_sachsi_1:0.00280716643493209364):0.00460881830528286820):0.02722478945620464622):0.00554518393768351978,(Apteronotidae_Adontosternarchus_devenanzii_3:0.00350075769681402419,(Apteronotidae_Adontosternarchus_devenanzii_1:0.00000100000050002909,Apteronotidae_Adontosternarchus_devenanzii_2:0.00289918533360913454):0.00216992929152571559):0.02893436030964120428):0.00500322819572954040):0.01220741508167007792,(Apteronotidae_Adontosternarchus_balaenops_2:0.00673887878645345207,(Apteronotidae_Adontosternarchus_balaenops_1:0.00000100000050002909,Apteronotidae_Adontosternarchus_balaenops_3:0.00599671925320353297):0.00404887302524567592):0.03138145437737509258):0.04659213127700290863,(((Apteronotidae_Megadontognathus_kaitukaensis_1:0.10584159929448075377,(Apteronotidae_Parapteronotus_hasemani_1:0.00035047502009578506,Apteronotidae_Parapteronotus_hasemani_2:0.00174074298599153471):0.06144135012495501036):0.00749605738281995844,((((Apteronotidae_Apteronotus_mariae_2:0.00144483140967885154,Apteronotidae_Apteronotus_mariae_1:0.00182189340090695520):0.00269277228954890608,Apteronotidae_Apteronotus_mariae_3:0.00844601257218607730):0.04316338225325620087,(((Apteronotidae_Apteronotus_magdalenensis_2:0.00265278033050850466,Apteronotidae_Apteronotus_magdalenensis_1:0.00729647516984445986):0.02958253063680130884,(Apteronotidae_Apteronotus_eschmeyeri_3:0.00075500372651629555,(Apteronotidae_Apteronotus_eschmeyeri_1:0.00151898988622092682,Apteronotidae_Apteronotus_eschmeyeri_2:0.00470600277287006475):0.00243121061216408727):0.02612114265267522634):0.01079965664250092695,(Apteronotidae_Apteronotus_leptorhynchus_1:0.03084713268596093322,(Apteronotidae_Apteronotus_macrolepis_1:0.00492291768853020655,(Apteronotidae_Apteronotus_galvisi_2:0.00703974420313285051,(Apteronotidae_Apteronotus_galvisi_3:0.00000100000050002909,Apteronotidae_Apteronotus_galvisi_1:0.00166301354643315900):0.00064275312311928888):0.00000100000050002909):0.02290543942485150780):0.03604517813134494597):0.02054254454183452455):0.00644352573628836217,((Apteronotidae_Apteronotus_albifrons_1:0.00767025322741493685,Apteronotidae_Apteronotus_caudimaculosus_1:0.00768962794470324541):0.04377166963718272935,Apteronotidae_Apteronotus_acidops_1:0.07280030378764405785):0.00557952775830191684):0.00476742478789740978):0.01287833722055997838,(((((Apteronotidae_Sternarchorhynchus_oxyrhynchus_2:0.00045278749546465727,Apteronotidae_Sternarchorhynchus_oxyrhynchus_1:0.00162133590123320613):0.00000100000050002909,(Apteronotidae_Sternarchorhynchus_oxyrhynchus_3:0.00118339715418441186,((Apteronotidae_Sternarchorhynchus_goeldii_2:0.00000100000050002909,Apteronotidae_Sternarchorhynchus_goeldii_3:0.00293010734687411140):0.00404887965212140898,Apteronotidae_Sternarchorhynchus_goeldii_1:0.00174114314279704536):0.00194281001698889369):0.00092034405839913343):0.04709532359399684620,((Apteronotidae_Sternarchorhynchus_mormyrus_3:0.00349569205026305013,(Apteronotidae_Sternarchorhynchus_mormyrus_2:0.00370675799258709778,Apteronotidae_Sternarchorhynchus_mormyrus_1:0.00033470976441956067):0.00364154912207331457):0.02465614215210474094,(Apteronotidae_Sternarchorhynchus_stewarti_1:0.01028020846212583835,(Apteronotidae_Sternarchorhynchus_mareikeae_1:0.00475258604257042163,((((Apteronotidae_Sternarchorhynchus_marreroi_2:0.00037879439137010240,Apteronotidae_Sternarchorhynchus_marreroi_1:0.00000100000050002909):0.00326973364747366662,(Apteronotidae_Sternarchorhynchus_yepezi_1:0.00000100000050002909,Apteronotidae_Sternarchorhynchus_yepezi_2:0.00000100000050002909):0.00430545639566742595):0.02143183278045157278,((Apteronotidae_Sternarchorhynchus_hagedornae_1:0.02443041746515526441,(Apteronotidae_Sternarchorhynchus_galibi_1:0.00566870559652966378,Apteronotidae_Sternarchorhynchus_galibi_2:0.00079298966428864484):0.02227933176088173206):0.01971438043121921321,((Apteronotidae_Sternarchorhynchus_montanus_1:0.00000100000050002909,Apteronotidae_Sternarchorhynchus_starksi_1:0.00000100000050002909):0.01797374565773281890,((Apteronotidae_Sternarchorhynchus_retzeri_1:0.01562268880485027413,Apteronotidae_Sternarchorhynchus_cramptoni_1:0.00549422208675335103):0.00362008351815651863,(Apteronotidae_Sternarchorhynchus_roseni_1:0.00068886486984701806,Apteronotidae_Sternarchorhynchus_roseni_2:0.00104504629819112327):0.00812051486710950454):0.00883441026267349667):0.01509541395524588263):0.00443894592830528390):0.00861377564366376525,Apteronotidae_Sternarchorhynchus_mesensis_1:0.04959551003194511559):0.00000100000050002909):0.00872355050846548852):0.00000100000050002909):0.01554416819397601984):0.00609176565607147304,((((Apteronotidae_Porotergus_duende_2:0.01333553795653398717,(Apteronotidae_Porotergus_duende_3:0.00552099423173962704,Apteronotidae_Porotergus_duende_1:0.00175087412792830914):0.01688317956589353158):0.02577523481518096890,(((Apteronotidae_Porotergus_gymnotus_3:0.01047260409687414580,(Apteronotidae_Porotergus_gymnotus_2:0.00439363259506874229,Apteronotidae_Porotergus_gymnotus_1:0.00000100000050002909):0.02121639777264277063):0.01144203141761618997,(Apteronotidae_Apteronotus_apurensis_2:0.00226998703573360857,Apteronotidae_Apteronotus_apurensis_1:0.00038846924088089044):0.02274295338020919377):0.00160342957635835814,((((Apteronotidae_Apteronotus_ellisi_2:0.00081151002406986512,Apteronotidae_Apteronotus_ellisi_1:0.00000100000050002909):0.00294334120709592063,Apteronotidae_Apteronotus_ellisi_3:0.00350751096181252820):0.00506398716686742856,(Apteronotidae_Apteronotus_bonapartii_2:0.00734788318809200154,Apteronotidae_Apteronotus_bonapartii_1:0.00509075624435751002):0.00331400800870066282):0.01050278997701090816,(Apteronotidae_Porotergus_gimbeli_3:0.00031857138069692285,(Apteronotidae_Porotergus_gimbeli_2:0.00663154729566219504,Apteronotidae_Porotergus_gimbeli_1:0.00147742252051409249):0.00459138135639878923):0.02806455355472971605):0.01103440585933865639):0.00992403752157627536):0.00651167549318711330,((Apteronotidae_Sternarchella_schotti_3:0.00000100000050002909,(Apteronotidae_Sternarchella_schotti_1:0.00567769763184278360,Apteronotidae_Sternarchella_schotti_2:0.00094226155071280631):0.01049138103908744957):0.01895598421110058010,((Apteronotidae_Sternarchella_rex_1:0.00000100000050002909,Apteronotidae_Sternarchella_rex_2:0.00278301313293468884):0.01005819763454102699,(((Apteronotidae_Sternarchella_duccis_1:0.00174295683988662047,(Apteronotidae_Sternarchella_duccis_3:0.00000100000050002909,Apteronotidae_Sternarchella_duccis_2:0.00072957644417677230):0.00000100000050002909):0.00263887943908615091,((Apteronotidae_Sternarchella_raptor_1:0.00000100000050002909,(Apteronotidae_Sternarchella_raptor_3:0.00000100000050002909,Apteronotidae_Sternarchella_raptor_2:0.00000100000050002909):0.00162617070536122399):0.00797385755371655958,Apteronotidae_Sternarchella_orthos_1:0.00321363688386141436):0.00220550255427620807):0.00322765525304232522,((Apteronotidae_Sternarchella_patriciae_1:0.00284940040438979095,(Apteronotidae_Sternarchella_patriciae_2:0.00161636941140215311,Apteronotidae_Sternarchella_patriciae_3:0.00284154201859349856):0.00160689767519600082):0.00251592156087804318,(Apteronotidae_Sternarchella_calhamazon_3:0.00909790228847191448,(Apteronotidae_Sternarchella_calhamazon_1:0.00410736375906987396,Apteronotidae_Sternarchella_calhamazon_2:0.00668367603529762284):0.00173367162997425180):0.00167522226317296419):0.00343741133603835515):0.00132988631026811888):0.01058504032771421383):0.03075671570029450339):0.00621519170332782058,(((Apteronotidae_Sternarchogiton_porcinum_1:0.00857769295341835603,(Apteronotidae_Sternarchogiton_porcinum_3:0.00667151041573078776,Apteronotidae_Sternarchogiton_porcinum_2:0.00439794564473303985):0.00483198211653727231):0.03133771743698841178,((Apteronotidae_Pariosternarchus_amazonensis_3:0.00053084735583391483,(Apteronotidae_Pariosternarchus_amazonensis_2:0.00000100000050002909,Apteronotidae_Pariosternarchus_amazonensis_1:0.00221510714225147797):0.00038574735913600585):0.02594220836895829232,((Apteronotidae_Melanosternarchus_amaru_1:0.00033950354835916581,(Apteronotidae_Melanosternarchus_amaru_2:0.00077403904974727761,Apteronotidae_Melanosternarchus_amaru_3:0.00000100000050002909):0.00000100000050002909):0.02321657497956110261,(((Apteronotidae_Compsaraia_samueli_2:0.00309102919298938870,Apteronotidae_Compsaraia_samueli_3:0.00999618983521167147):0.00686937715455734638,Apteronotidae_Compsaraia_samueli_1:0.00981047605854692105):0.02783769059638061330,(Apteronotidae_Compsaraia_iara_1:0.02583638664121603451,(Apteronotidae_Compsaraia_compsa_1:0.00433653810041762650,(Apteronotidae_Compsaraia_compsa_3:0.00000100000050002909,Apteronotidae_Compsaraia_compsa_2:0.00310833495537645842):0.00576104530347958110):0.01610074039545772440):0.01519298348370635987):0.01357868792078642355):0.00821958847856639127):0.00550301215493291269):0.00681773596392728966,((((Apteronotidae_Sternarchogiton_labiatus_3:0.00110299728311386144,Apteronotidae_Sternarchogiton_labiatus_2:0.00851683951184228037):0.00370449576047957160,Apteronotidae_Sternarchogiton_labiatus_1:0.00648959912874908125):0.00853618737720049890,(Apteronotidae_Sternarchogiton_nattereri_1:0.00648382218045240061,(Apteronotidae_Sternarchogiton_nattereri_3:0.00132394687649840196,Apteronotidae_Sternarchogiton_nattereri_2:0.00441156368584013758):0.00221037738027373906):0.00969724968611683676):0.03122039086810320455,(Apteronotidae_Tenebrosternarchus_preto_1:0.01715595065526247937,Apteronotidae_Tenebrosternarchus_preto_2:0.00947969605315263954):0.03232665349518405729):0.01116545284397082310):0.00629571846921294590):0.01439410009651818229):0.00830559053510372333,((Apteronotidae_Platyurosternarchus_macrostoma_3:0.00288901470287508460,(Apteronotidae_Platyurosternarchus_macrostoma_2:0.00000100000050002909,(Apteronotidae_Platyurosternarchus_macrostoma_1:0.01248154775260241697,Apteronotidae_Platyurosternarchus_crypticus_1:0.00312148805582694415):0.00448027538446127156):0.00380685503771238101):0.05615862302342813223,(Apteronotidae_Apteronotus_anu_1:0.02638599581160882765,(Apteronotidae_Apteronotus_rostratus_3:0.00000100000050002909,(Apteronotidae_Apteronotus_rostratus_2:0.00041332056114707109,Apteronotidae_Apteronotus_rostratus_1:0.00000100000050002909):0.00000100000050002909):0.02051247644802233622):0.04098419505548889230):0.00305032046802753039):0.00475345198800743683):0.01639986226537214556):0.01222844934476448320,Apteronotidae_Apteronotus_cuchillejo_1:0.09643568115355891091):0.04563047149030179800):0.16194898461003903734,(Sternopygidae_Japigny_kirschbaum_1:0.10728359828994001035,((Sternopygidae_Rhabdolichops_navalha_1:0.04294093208394105660,((((Sternopygidae_Rhabdolichops_electrogrammus_2:0.00468795650395383446,Sternopygidae_Rhabdolichops_electrogrammus_1:0.00474656689979240966):0.00950886477057056971,((Sternopygidae_Rhabdolichops_eastwardi_2:0.00000100000050002909,Sternopygidae_Rhabdolichops_eastwardi_1:0.00000100000050002909):0.00681515358996735016,(Sternopygidae_Rhabdolichops_troscheli_1:0.01255678106074100894,(Sternopygidae_Rhabdolichops_caviceps_3:0.00000100000050002909,(Sternopygidae_Rhabdolichops_caviceps_2:0.00000100000050002909,Sternopygidae_Rhabdolichops_caviceps_1:0.00000100000050002909):0.00000100000050002909):0.00681601713267766807):0.00959034577435229768):0.01251916291582286754):0.00000100000050002909,Sternopygidae_Rhabdolichops_jegui_1:0.00000100000050002909):0.03850411409722695466,(Sternopygidae_Rhabdolichops_stewarti_2:0.00000100000050002909,Sternopygidae_Rhabdolichops_stewarti_1:0.00130536295632882756):0.02718105138253796432):0.00000100000050002909):0.06039949126854942535,(Sternopygidae_Archolaemus_blax_1:0.08399758889982020249,(Sternopygidae_Distocyclus_conirostris_1:0.06844551567735562836,((Sternopygidae_Archolaemus_luciae_1:0.04959830892523865720,((((Sternopygidae_Eigenmannia_trilineata_2:0.01081090413755723956,Sternopygidae_Eigenmannia_trilineata_1:0.00000100000050002909):0.00112278833935308209,Sternopygidae_Eigenmannia_trilineata_3:0.00190237261842947153):0.03674063677485921858,(Sternopygidae_Eigenmannia_vicentespelaea_1:0.02593647792410367844,Sternopygidae_Eigenmannia_macrops_1:0.03790301605317143718):0.00620599354964937368):0.01901252507410821149,((Sternopygidae_Eigenmannia_virescens_2:0.00000100000050002909,Sternopygidae_Eigenmannia_virescens_3:0.02350005121420845403):0.02080536351795767708,Sternopygidae_Eigenmannia_virescens_1:0.01811137933364622213):0.03208227762629986546):0.00000100000050002909):0.01302137718228102252,((Sternopygidae_Eigenmannia_humboldtii_2:0.00000100000050002909,Sternopygidae_Eigenmannia_humboldtii_1:0.00149856853137699691):0.04528343991427365850,Sternopygidae_Eigenmannia_limbata_1:0.03184185800621075479):0.02358046399088862058):0.00817839448157108712):0.01166485221074303746):0.02912968881847794941):0.02548489901292790710):0.04100577649888534348):0.01001875180932975014):0.00512856448321395361,((((Sternopygidae_Sternopygus_branco_1:0.04022885583664666947,Sternopygidae_Sternopygus_macrurus_1:0.04164759033421191331):0.01145305427055470955,Sternopygidae_Sternopygus_xingu_1:0.05681469233000942254):0.00038891001622742307,(Sternopygidae_Sternopygus_obtusirostris_1:0.03897025445280979938,((Sternopygidae_Sternopygus_aequilabiatus_1:0.00000100000050002909,(Sternopygidae_Sternopygus_pejeraton_1:0.01029390241131256795,Sternopygidae_Sternopygus_dariensis_1:0.00466121490811621016):0.00000100000050002909):0.00883878184523532312,Sternopygidae_Sternopygus_arenatus_1:0.05596115543854075086):0.02903411317577492615):0.01540516136032972321):0.04264538637738775340,(Sternopygidae_Sternopygus_astrabes_1:0.00000100000050002909,(Sternopygidae_Sternopygus_astrabes_3:0.00000100000050002909,Sternopygidae_Sternopygus_astrabes_2:0.00000100000050002909):0.00000100000050002909):0.08052088228198965580):0.06286619489861934584):0.00360242473299729297):0.06514207456781001548,(((((Nematogenyidae_Nematogenys_inermis_2:0.00000100000050002909,(Nematogenyidae_Nematogenys_inermis_1:0.00000100000050002909,Nematogenyidae_Nematogenys_inermis_3:0.00000100000050002909):0.00000100000050002909):0.39064327314755886711,(((Trichomycteridae_Trichogenes_longipinnis_1:0.00541712943312989102,(Trichomycteridae_Trichogenes_longipinnis_2:0.00000100000050002909,Trichomycteridae_Trichogenes_longipinnis_3:0.00000100000050002909):0.00343569562181559283):0.12802062835396615936,((Trichomycteridae_Glaphyropoma_spinosum_1:0.00000100000050002909,Trichomycteridae_Glaphyropoma_spinosum_2:0.00000100000050002909):0.08395866382820703355,((Trichomycteridae_Copionodon_orthiocarinatus_1:0.00000100000050002909,Trichomycteridae_Copionodon_orthiocarinatus_2:0.00000100000050002909):0.01329181447268663711,((Trichomycteridae_Copionodon_pecten_2:0.00000100000050002909,Trichomycteridae_Copionodon_pecten_1:0.00000100000050002909):0.00732581514569114432,(Trichomycteridae_Copionodon_lianae_1:0.00000100000050002909,Trichomycteridae_Copionodon_lianae_2:0.00000100000050002909):0.00536457645211681645):0.01573750652505687825):0.08669635390509240758):0.06959169401752721140):0.03745155068168177365,((((((Trichomycteridae_Ituglanis_parkoi_2:0.02432402114274775581,Trichomycteridae_Ituglanis_parkoi_1:0.01849222007818852181):0.02230749478960385862,(Trichomycteridae_Ituglanis_herberti_2:0.01783238415705866095,((Trichomycteridae_Ituglanis_inusitatus_2:0.00000100000050002909,(Trichomycteridae_Ituglanis_inusitatus_3:0.00175949989862206227,Trichomycteridae_Ituglanis_inusitatus_1:0.00000100000050002909):0.00176011184290477828):0.05954038141156491049,(Trichomycteridae_Ituglanis_herberti_3:0.00000100000050002909,Trichomycteridae_Ituglanis_herberti_1:0.00000100000050002909):0.02542396626809752258):0.00749378490081338468):0.01533401654916076093):0.04971022350156752145,((((Trichomycteridae_Ituglanis_amazonicus_1:0.00410979820121331729,Trichomycteridae_Ituglanis_amazonicus_3:0.00260636956657270833):0.01998734937605418926,Trichomycteridae_Ituglanis_amazonicus_2:0.02200401679314542558):0.01524895541871664276,(Trichomycteridae_Ituglanis_eichhorniarum_2:0.02333837441724755796,(Trichomycteridae_Ituglanis_eichhorniarum_3:0.00345395651179219955,Trichomycteridae_Ituglanis_eichhorniarum_1:0.00357287240272551217):0.01593119214389916022):0.01313365405012407311):0.03846063299869005581,((Trichomycteridae_Ituglanis_goya_1:0.02527516076098275735,(Trichomycteridae_Ituglanis_ramiroi_1:0.02390118625806266286,Trichomycteridae_Ituglanis_goya_2:0.00671607731360060814):0.01752457513348238544):0.02016739349049278054,((Trichomycteridae_Ituglanis_parahybae_1:0.00000100000050002909,Trichomycteridae_Ituglanis_parahybae_2:0.00000100000050002909):0.04197263525107040177,(Trichomycteridae_Ituglanis_boitata_1:0.00743215380195734552,(Trichomycteridae_Ituglanis_boitata_2:0.00000100000050002909,Trichomycteridae_Ituglanis_boitata_3:0.00623045557613404952):0.00772160915948316533):0.00488751711886831718):0.02010798517869426955):0.01176003716483839737):0.02481086746003488899):0.03279024311567228095,(((((((((Trichomycteridae_Trichomycterus_giganteus_1:0.03058892112977830077,((Trichomycteridae_Trichomycterus_immaculatus_1:0.00346095524590116178,(Trichomycteridae_Trichomycterus_nigricans_2:0.00000100000050002909,Trichomycteridae_Trichomycterus_paquequerensis_1:0.00077537231216563067):0.00000100000050002909):0.00932840328714511398,(Trichomycteridae_Trichomycterus_nigricans_1:0.02070737847270915158,(Trichomycteridae_Trichomycterus_nigroauratus_3:0.00168423895446436086,(Trichomycteridae_Trichomycterus_nigroauratus_1:0.00197213419417204385,Trichomycteridae_Trichomycterus_nigroauratus_2:0.00163438569884826281):0.00148631219076360028):0.01574689009605562129):0.00379376616362354100):0.02034226086198653166):0.00823804689215709360,((Trichomycteridae_Trichomycterus_caipora_1:0.01314387629119455510,(Trichomycteridae_Trichomycterus_lauryi_1:0.00069981368734246135,(Trichomycteridae_Trichomycterus_lauryi_2:0.00000100000050002909,Trichomycteridae_Trichomycterus_lauryi_3:0.00178825835245542989):0.00000100000050002909):0.01101542258792896807):0.02300205863249912830,((Trichomycteridae_Trichomycterus_albinotatus_1:0.03497903095434133636,(((Trichomycteridae_Trichomycterus_pradensis_2:0.04390453533364085253,(Trichomycteridae_Trichomycterus_pradensis_1:0.00000100000050002909,Trichomycteridae_Trichomycterus_pradensis_3:0.00000100000050002909):0.01768071387233018446):0.00630380064902980822,((Trichomycteridae_Trichomycterus_immaculatus_3:0.00620954648788008164,Trichomycteridae_Trichomycterus_immaculatus_2:0.01501702265619595314):0.01491303283702464719,(Trichomycteridae_Trichomycterus_mimosensis_2:0.00000100000050002909,Trichomycteridae_Trichomycterus_mimosensis_1:0.00000100000050002909):0.02169510447993710719):0.01345157663654785764):0.00276531798191911741,(Trichomycteridae_Trichomycterus_alternatus_1:0.01702242539232240101,(Trichomycteridae_Trichomycterus_pantherinus_1:0.00995341579883305544,(((Trichomycteridae_Trichomycterus_auroguttatus_2:0.00000100000050002909,Trichomycteridae_Trichomycterus_auroguttatus_1:0.00000100000050002909):0.00859777305320097440,((Trichomycteridae_Trichomycterus_albinotatus_2:0.00000100000050002909,Trichomycteridae_Trichomycterus_albinotatus_3:0.00000100000050002909):0.01489635260482709278,(Trichomycteridae_Trichomycterus_caudofasciatus_2:0.00000100000050002909,Trichomycteridae_Trichomycterus_caudofasciatus_1:0.00000100000050002909):0.00872655982472907328):0.00474569423222685662):0.00105975904995067724,Trichomycteridae_Trichomycterus_longibarbatus_1:0.01288936353732907797):0.00161428377845758311):0.00725010622134506216):0.01770564424426339378):0.00517158887446622119):0.00722389405739877390,(Trichomycteridae_Cambeva_paolence_1:0.01640802314862372172,((Trichomycteridae_Trichomycterus_maracaya_1:0.00000100000050002909,(Trichomycteridae_Trichomycterus_maracaya_2:0.00152262922880888781,Trichomycteridae_Trichomycterus_maracaya_3:0.00000100000050002909):0.00152257214884736047):0.01900457029567651640,((Trichomycteridae_Trichomycterus_rubiginosus_1:0.00359586888450019434,Trichomycteridae_Trichomycterus_brasiliensis_1:0.00468491251789347231):0.01143130400856872536,((Trichomycteridae_Trichomycterus_pirabitira_1:0.00620847631939481365,((Trichomycteridae_Trichomycterus_mimonha_2:0.00000100000050002909,Trichomycteridae_Trichomycterus_mimonha_1:0.00460502746029885571):0.00518008713736185181,(Trichomycteridae_Trichomycterus_vermiculatus_1:0.00463764825201562047,(Trichomycteridae_Trichomycterus_pirabitira_3:0.00000100000050002909,Trichomycteridae_Trichomycterus_pirabitira_2:0.00000100000050002909):0.00720647076268180614):0.00207458211509611076):0.00000100000050002909):0.00173393348874582767,(Trichomycteridae_Trichomycterus_candidus_1:0.00000100000050002909,Trichomycteridae_Trichomycterus_candidus_2:0.00000100000050002909):0.01356824081692549130):0.00290623665354478771):0.00230613191799720245):0.00182067063421437365):0.02228060692073758481):0.00416052318683912507):0.00215959637307655420):0.00569118231090277003,(((Trichomycteridae_Trichomycterus_reinhardti_1:0.00527546478131806634,(Trichomycteridae_Trichomycterus_reinhardti_3:0.00299150155973198053,Trichomycteridae_Trichomycterus_reinhardti_2:0.00000100000050002909):0.00422288329418902143):0.02108840527762507674,((Trichomycteridae_Trichomycterus_piratymbara_2:0.00000100000050002909,Trichomycteridae_Trichomycterus_piratymbara_1:0.00000100000050002909):0.02048502516368923276,(Trichomycteridae_Trichomycterus_septemradiatus_1:0.00823162319807945256,(Trichomycteridae_Trichomycterus_pauciradiatus_2:0.00000100000050002909,Trichomycteridae_Trichomycterus_pauciradiatus_1:0.00000100000050002909):0.00311719627033485609):0.01228296629279396895):0.00533060659009024392):0.00911871049228630930,(Trichomycteridae_Trichomycterus_itatiayae_2:0.00000100000050002909,Trichomycteridae_Trichomycterus_itatiayae_1:0.00000100000050002909):0.03317333906431173957):0.02150247203579424768):0.00912938415278864018,Trichomycteridae_Trichomycterus_laucaensis_1:0.05949615987621731383):0.00000100000050002909,(((Trichomycteridae_Cambeva_taroba_2:0.00000100000050002909,Trichomycteridae_Cambeva_taroba_1:0.00000100000050002909):0.02081983754105444506,(((((Trichomycteridae_Cambeva_castroi_1:0.00448053656398565529,Trichomycteridae_Cambeva_stawiarski_1:0.01056307589043696191):0.00384740835237227683,(Trichomycteridae_Cambeva_stawiarski_3:0.01265307611765323359,((Trichomycteridae_Cambeva_davisi_1:0.01239948875226147551,(((Lebiasinidae_Nannostomus_trifasciatus_2:0.00189034092135499958,Lebiasinidae_Nannostomus_trifasciatus_1:0.00000100000050002909):0.26399222958645712778,Trichomycteridae_Cambeva_cubataonis_2:0.03993778872787730888):0.03209704207018963112,(Trichomycteridae_Cambeva_diabola_2:0.00153837397139784345,(Trichomycteridae_Cambeva_cubataonis_3:0.00579968914064714434,Trichomycteridae_Cambeva_diabola_1:0.00000100000050002909):0.00000100000050002909):0.00169126025840673458):0.00666588352421595455):0.00237961931052097344,Trichomycteridae_Cambeva_stawiarski_2:0.01014759056497885857):0.00000100000050002909):0.00159586300196912375):0.00328804815121151077,Trichomycteridae_Cambeva_cubataonis_1:0.01105464122472810638):0.00498474949097820180,(Trichomycteridae_Cambeva_pascuali_1:0.02103814747708114899,(Trichomycteridae_Cambeva_zonata_2:0.00000100000050002909,Trichomycteridae_Cambeva_zonata_1:0.00096858731114273075):0.01742028804660757796):0.00686438779070019239):0.01032680160168261869,((((((Trichomycteridae_Cambeva_poikilos_1:0.00291851811942169968,(Trichomycteridae_Cambeva_poikilos_2:0.00000100000050002909,Trichomycteridae_Cambeva_poikilos_3:0.00958709151549821774):0.00000100000050002909):0.01009834965513480703,Trichomycteridae_Cambeva_brachykechenos_1:0.04087145722396109265):0.01190475914928813134,(Trichomycteridae_Cambeva_perkos_2:0.00000100000050002909,Trichomycteridae_Cambeva_perkos_1:0.00000100000050002909):0.01932849928230694764):0.00512574879118592782,((Trichomycteridae_Cambeva_diatropoporos_3:0.00839980019728552192,(Trichomycteridae_Cambeva_diatropoporos_1:0.00000100000050002909,Trichomycteridae_Cambeva_diatropoporos_2:0.00000100000050002909):0.00106193027920122680):0.03016079944764862852,((Trichomycteridae_Cambeva_balios_2:0.00259342941662300298,(Trichomycteridae_Cambeva_balios_1:0.00187439466383572525,Trichomycteridae_Cambeva_balios_3:0.00675402056578333371):0.00121383746277314874):0.00790763717305824863,(Trichomycteridae_Cambeva_tropeiro_2:0.00000100000050002909,Trichomycteridae_Cambeva_tropeiro_1:0.00000100000050002909):0.00180480777206410846):0.01314329345990321828):0.00169635450256866915):0.01324281789284207506,(Trichomycteridae_Cambeva_iheringi_3:0.00000100000050002909,(((Trichomycteridae_Cambeva_tupinamba_1:0.00200595790819789585,(Trichomycteridae_Cambeva_guaraquessaba_2:0.00000100000050002909,((Trichomycteridae_Cambeva_tupinamba_3:0.00000100000050002909,Trichomycteridae_Cambeva_tupinamba_2:0.00000100000050002909):0.00401300400199797961,Trichomycteridae_Cambeva_guaraquessaba_1:0.00400911304771586676):0.00000100000050002909):0.00000100000050002909):0.01300213762788964174,(Trichomycteridae_Cambeva_iheringi_1:0.00000100000050002909,(Trichomycteridae_Trichomycterus_santaeritae_1:0.00520753363544727583,Trichomycteridae_Cambeva_iheringi_2:0.00045475695540409883):0.00056188884996419351):0.01759087948115478986):0.01510415706291928437,(Trichomycteridae_Cambeva_variegata_2:0.00000100000050002909,Trichomycteridae_Cambeva_variegata_1:0.00000100000050002909):0.04737372531298190970):0.00000100000050002909):0.00970896118560494840):0.00292610300063475028,Trichomycteridae_Cambeva_naipi_1:0.01816887948729277794):0.00182424802135570615):0.00233105638161840286):0.00787126439541424583,(Trichomycteridae_Scleronema_operculatum_1:0.04088228079108527369,(Trichomycteridae_Scleronema_angustirostre_1:0.00347533560758523643,(Trichomycteridae_Scleronema_minutum_1:0.00202813208556567627,(Trichomycteridae_Scleronema_minutum_3:0.00000100000050002909,Trichomycteridae_Scleronema_minutum_2:0.00000100000050002909):0.01598522736787281323):0.00463582069878911915):0.03693266092178620896):0.03857560276989411424):0.01832463304608651297):0.02777407848290840836,(Trichomycteridae_Trichomycterus_corduvensis_1:0.06583336342716143708,((((Trichomycteridae_Trichomycterus_knerii_2:0.00000100000050002909,Trichomycteridae_Trichomycterus_knerii_1:0.00000100000050002909):0.02595151467578565158,Trichomycteridae_Trichomycterus_punctulatus_1:0.02667329487552993345):0.00998023754636646540,(Trichomycteridae_Trichomycterus_guacamayoensis_1:0.00000100000050002909,(Trichomycteridae_Trichomycterus_sandovali_1:0.00000100000050002909,Trichomycteridae_Trichomycterus_sandovali_2:0.00000100000050002909):0.00898763569087789559):0.02636186728483598529):0.01672202737739751990,((Trichomycteridae_Trichomycterus_rosablanca_1:0.03572825703897862526,(Trichomycteridae_Typhlobelus_guacamaya_1:0.18709077306746446645,Trichomycteridae_Eremophilus_mutisii_1:0.02879716895890714959):0.00000100000050002909):0.01395152649158662266,(Trichomycteridae_Trichomycterus_spilosoma_1:0.05045353339001027587,Trichomycteridae_Trichomycterus_cachiraensis_1:0.03438043278160041183):0.01073186265281396434):0.00657673919909179151):0.00341588860261483754):0.00417575126766879436):0.01477356928178392807,((Trichomycteridae_Trichomycterus_guianensis_1:0.00000100000050002909,Trichomycteridae_Trichomycterus_guianensis_2:0.00000100000050002909):0.05605335304620256975,(Trichomycteridae_Trichomycterus_ruitoquensis_1:0.02788789096981738810,((Trichomycteridae_Trichomycterus_straminius_2:0.00000100000050002909,Trichomycteridae_Trichomycterus_straminius_1:0.00000100000050002909):0.02392349599918771469,((((Trichomycteridae_Trichomycterus_striatus_3:0.00000100000050002909,Trichomycteridae_Trichomycterus_striatus_1:0.00000100000050002909):0.02322721237536356717,Trichomycteridae_Trichomycterus_striatus_2:0.00369168636411960904):0.00995489383079444130,(Trichomycteridae_Trichomycterus_banneaui_1:0.00379571336542151600,Trichomycteridae_Trichomycterus_banneaui_2:0.00338146852419231574):0.00715938565179598425):0.00165098859677069009,Trichomycteridae_Trichomycterus_banneaui_3:0.00624705009704453005):0.00598383132649794175):0.00294687606461139454):0.03546171962977229253):0.00575450477122197834):0.00746901041820522815,(((Trichomycteridae_Bullockia_maldonadoi_2:0.00000100000050002909,(Trichomycteridae_Bullockia_maldonadoi_1:0.00000100000050002909,Trichomycteridae_Bullockia_maldonadoi_3:0.00000100000050002909):0.00000100000050002909):0.02824189795891426241,((Trichomycteridae_Trichomycterus_areolatus_2:0.00312573818727775827,Trichomycteridae_Trichomycterus_areolatus_1:0.00878256643119741665):0.01105826414066977091,Trichomycteridae_Trichomycterus_areolatus_3:0.01183041099412384875):0.01004424103065772698):0.01717413583086874196,((Trichomycteridae_Hatcheria_macraei_3:0.00173645934926722114,Trichomycteridae_Hatcheria_macraei_2:0.00171158314950764934):0.00149992284147318767,Trichomycteridae_Hatcheria_macraei_1:0.00109834428550502241):0.02043422441918625251):0.02923157647642478374):0.00997562255104788957,(Trichomycteridae_Trichomycterus_transandianus_3:0.02910493682620595574,(Trichomycteridae_Trichomycterus_transandianus_1:0.00041104022382564275,Trichomycteridae_Trichomycterus_transandianus_2:0.00570308785372532039):0.01019083896152184372):0.07663129746705968359):0.00018791969507968827):0.06901570732657423546,((((Trichomycteridae_Microcambeva_jucuensis_1:0.00440548399412435832,Trichomycteridae_Microcambeva_mucuriensis_1:0.01902796967232699490):0.01192875906326728956,Trichomycteridae_Microcambeva_barbata_1:0.00480968985179614037):0.08882172791556325331,Trichomycteridae_Microcambeva_ribeirae_1:0.11244308784838867588):0.02831373494901795462,((((Trichomycteridae_Listrura_picinguabae_2:0.00000100000050002909,Trichomycteridae_Listrura_picinguabae_1:0.00000100000050002909):0.02582854634860006632,(Trichomycteridae_Listrura_costai_1:0.02025161436957577735,(Trichomycteridae_Listrura_nematopteryx_1:0.00000100000050002909,Trichomycteridae_Listrura_nematopteryx_2:0.00000100000050002909):0.01792224584465080747):0.00490233631880833930):0.02109915077800487634,(Trichomycteridae_Listrura_tetraradiata_1:0.00000100000050002909,Trichomycteridae_Listrura_tetraradiata_2:0.00000100000050002909):0.03220185064148466808):0.05755758327721496870,(Trichomycteridae_Listrura_camposae_2:0.00000100000050002909,(Trichomycteridae_Listrura_camposae_3:0.00000100000050002909,Trichomycteridae_Listrura_camposae_1:0.00000100000050002909):0.00000100000050002909):0.08836454014036726479):0.03080466177226431554):0.05188524463691787658):0.02039222314690361526,((Trichomycteridae_Potamoglanis_wapixana_1:0.07781083449879290515,(Trichomycteridae_Potamoglanis_hasemani_1:0.00000100000050002909,Trichomycteridae_Potamoglanis_hasemani_2:0.00000100000050002909):0.01305359907785343457):0.15426302778190270626,((((Trichomycteridae_Potamoglanis_anhanga_1:0.30404356224111828144,Trichomycteridae_Pygidianops_amphioxus_1:0.26443847433413031345):0.01367747447667229908,(Trichomycteridae_Sarcoglanis_simplex_1:0.00000100000050002909,Trichomycteridae_Sarcoglanis_simplex_2:0.00000100000050002909):0.11817906504899683418):0.01947626125905090738,(Trichomycteridae_Stauroglanis_gouldingi_2:0.11479892145765371869,(Trichomycteridae_Stauroglanis_gouldingi_3:0.00242217104020339908,Trichomycteridae_Stauroglanis_gouldingi_1:0.00000100000050002909):0.11106219471691358702):0.05502174749880545807):0.02195158593006772685,(Trichomycteridae_Potamoglanis_johnsoni_1:0.29948715529435221416,(((Trichomycteridae_Paracanthopoma_parva_1:0.16669548366123085326,Trichomycteridae_Paravandellia_oxyptera_1:0.13392589008340596846):0.04905494786710559718,(Trichomycteridae_Paravandellia_oxyptera_2:0.17470718640687463163,((Trichomycteridae_Vandellia_sanguinea_1:0.08080447343643189229,Trichomycteridae_Vandellia_cirrhosa_2:0.01850692855400021611):0.00000100000050002909,Trichomycteridae_Vandellia_cirrhosa_1:0.00000100000050002909):0.07274736298805760393):0.04816058407672885178):0.04710802022923332721,((Trichomycteridae_Miuroglanis_platycephalus_1:0.18222166972990674894,Trichomycteridae_Tridensimilis_brevis_1:0.27923010232458805868):0.09955380404628211277,((Trichomycteridae_Homodiaetus_anisitsi_2:0.00000100000050002909,(Trichomycteridae_Homodiaetus_anisitsi_3:0.00000100000050002909,Trichomycteridae_Homodiaetus_anisitsi_1:0.00395012642435012620):0.00262617819446841995):0.14355559208971244156,(Trichomycteridae_Haemomaster_venezuelae_1:0.25550267018614086778,((Trichomycteridae_Megalocentor_echthrus_1:0.08689978163511911935,((((Trichomycteridae_Ochmacanthus_reinhardtii_2:0.00000100000050002909,Trichomycteridae_Ochmacanthus_reinhardtii_1:0.00000100000050002909):0.03211739085147694711,((Trichomycteridae_Henonemus_punctatus_2:0.00000100000050002909,(Trichomycteridae_Henonemus_punctatus_1:0.00000100000050002909,Trichomycteridae_Henonemus_punctatus_3:0.00000100000050002909):0.00000100000050002909):0.01565744913520035475,(Trichomycteridae_Ochmacanthus_alternus_1:0.00000100000050002909,Trichomycteridae_Ochmacanthus_alternus_2:0.00000100000050002909):0.02250901364567643725):0.00540213826243210807):0.02936797751613840629,(Trichomycteridae_Stegophilus_panzeri_2:0.00000100000050002909,Trichomycteridae_Stegophilus_panzeri_1:0.00000100000050002909):0.05798083789939335875):0.10183262093614103838,(((Trichomycteridae_Pseudostegophilus_maculatus_2:0.00000100000050002909,Trichomycteridae_Pseudostegophilus_maculatus_1:0.00000100000050002909):0.04181377507474855898,((Trichomycteridae_Pareiodon_microps_2:0.00000100000050002909,Trichomycteridae_Pareiodon_microps_1:0.00000100000050002909):0.05053414469785082186,(Trichomycteridae_Acanthopoma_annectens_1:0.00416803289627571023,(Trichomycteridae_Acanthopoma_annectens_3:0.00000100000050002909,Trichomycteridae_Acanthopoma_annectens_2:0.00000100000050002909):0.00127568829834082500):0.05035725815118042431):0.00000100000050002909):0.02328828238087305227,(Trichomycteridae_Pseudostegophilus_nemurus_1:0.00040240297588585439,Trichomycteridae_Pseudostegophilus_nemurus_2:0.00245299899241692172):0.04758197413204422882):0.06315860614285026542):0.00000100000050002909):0.00525016596951748560,Trichomycteridae_Apomatoceros_alleni_1:0.09300403595167970605):0.01393884198227899295):0.00531281803218519241):0.02536587786692488106):0.01714448793095470561):0.02218977020724475363):0.00302357997569612565):0.00932651215158225924):0.01373539903600914935):0.05069922981012962154):0.06834653955268533976):0.01150417262978693442,(((((Callichthyidae_Lepthoplosternum_tordilho_1:0.18578083435232206622,(((Callichthyidae_Megalechis_picta_3:0.04411042636251276405,(Callichthyidae_Megalechis_picta_2:0.05465758026993171315,Callichthyidae_Megalechis_picta_1:0.01159036761192994841):0.02344638775137928774):0.05646655515816324106,(Callichthyidae_Megalechis_thoracata_1:0.02753934672018043192,Callichthyidae_Megalechis_thoracata_2:0.01789618777928040153):0.06723768905436994237):0.03823456205270010788,(Callichthyidae_Lepthoplosternum_pectorale_3:0.00161609840715376128,(Callichthyidae_Lepthoplosternum_altamazonicum_1:0.10085254751537910123,(Callichthyidae_Lepthoplosternum_pectorale_2:0.00467063096892390145,Callichthyidae_Lepthoplosternum_pectorale_1:0.00779282839153143652):0.02912346215400345509):0.00000100000050002909):0.07284243517952009028):0.05184305803740638097):0.06772351809275710399,((Callichthyidae_Callichthys_callichthys_1:0.00636089540767589053,Callichthyidae_Callichthys_callichthys_3:0.02643268494930721413):0.03207025027556302532,Callichthyidae_Callichthys_callichthys_2:0.01979638270079203330):0.10821690959169459612):0.02439624426153369149,((((Callichthyidae_Hoplosternum_punctatum_1:0.00150515803152273184,Callichthyidae_Hoplosternum_punctatum_2:0.00000100000050002909):0.01872686814491569471,(Callichthyidae_Hoplosternum_magdalenae_1:0.00153922759013495804,(Callichthyidae_Hoplosternum_magdalenae_2:0.00000100000050002909,Callichthyidae_Hoplosternum_magdalenae_3:0.00309040232536540250):0.00000100000050002909):0.02083709489273923021):0.07980911799509921023,(Callichthyidae_Dianema_urostriatum_2:0.00504994275970126801,((Callichthyidae_Dianema_longibarbis_1:0.02975480243712753936,Callichthyidae_Dianema_urostriatum_1:0.01988546027894290066):0.02215096131949342503,Callichthyidae_Dianema_longibarbis_2:0.02115618559373513494):0.00434513594398623897):0.04607725861986425309):0.08596831002715274450,(Callichthyidae_Hoplosternum_littorale_1:0.00909786038042588278,(Callichthyidae_Hoplosternum_littorale_2:0.00000100000050002909,Callichthyidae_Hoplosternum_littorale_3:0.00357615170674005847):0.00000100000050002909):0.14171006709384473266):0.01054989275670484457):0.04264000700731893773,(((Callichthyidae_Corydoras_fowleri_3:0.00000100000050002909,((Callichthyidae_Corydoras_semiaquilus_1:0.02269027776513496755,Callichthyidae_Corydoras_coriatae_1:0.01007609979946149682):0.01103624508237284647,(Callichthyidae_Corydoras_fowleri_2:0.00000100000050002909,Callichthyidae_Corydoras_fowleri_1:0.00000100000050002909):0.00812235838678916633):0.00000100000050002909):0.06244349380646089381,((((((Callichthyidae_Corydoras_pastazensis_1:0.00215117860761975454,Callichthyidae_Corydoras_pastazensis_3:0.01241675049666341769):0.04733231475350283685,Callichthyidae_Corydoras_pastazensis_2:0.06241596205097419553):0.03029935315716787009,((((Callichthyidae_Corydoras_septentrionalis_2:0.00147311476743332325,Callichthyidae_Corydoras_septentrionalis_1:0.00050282267215878012):0.00060929632176513391,(Callichthyidae_Corydoras_stenocephalus_2:0.00000100000050002909,Callichthyidae_Corydoras_stenocephalus_3:0.00075483022952817040):0.00717313923049810523):0.04965592022689656326,((Callichthyidae_Corydoras_stenocephalus_1:0.03891827445863983020,((Callichthyidae_Corydoras_negro_2:0.00542635463685404561,Callichthyidae_Corydoras_negro_1:0.00051437013752614422):0.00702333737204222357,((Callichthyidae_Corydoras_aurofrenatus_3:0.00058904992246305952,(Callichthyidae_Corydoras_aurofrenatus_2:0.00000100000050002909,Callichthyidae_Corydoras_aurofrenatus_1:0.00033131546994278927):0.00397630689428766625):0.00000100000050002909,(Callichthyidae_Corydoras_ellisae_2:0.00056468614388007735,Callichthyidae_Corydoras_ellisae_1:0.00027709389506719469):0.00854268551845104550):0.00445570269415260494):0.03734385890167850330):0.02858093571820116696,((Callichthyidae_Corydoras_cervinus_2:0.00000100000050002909,Callichthyidae_Corydoras_cervinus_1:0.00027995221065562362):0.01765950335122777604,Callichthyidae_Corydoras_acutus_1:0.02962049930708984466):0.04989103216502318444):0.00703805007993525342):0.02572488518067514093,((Callichthyidae_Corydoras_geoffroy_1:0.02212632516950074901,(Callichthyidae_Corydoras_geoffroy_2:0.00069435736475160137,Callichthyidae_Corydoras_geoffroy_3:0.00155041067670753365):0.00098861573303234097):0.06224502700182601295,((((Callichthyidae_Corydoras_blochi_3:0.01896870605048806349,(Callichthyidae_Corydoras_blochi_2:0.00112026493086705330,Callichthyidae_Corydoras_blochi_1:0.00397193745998790891):0.00724977302096465204):0.02941794914937609362,((Callichthyidae_Corydoras_serratus_3:0.00000100000050002909,(Callichthyidae_Corydoras_serratus_2:0.00000100000050002909,Callichthyidae_Corydoras_serratus_1:0.00000100000050002909):0.00075133532296910003):0.03239231843017355977,(Callichthyidae_Corydoras_narcissus_1:0.01743980709444082830,((Callichthyidae_Corydoras_treitlii_3:0.00056221731763895306,Callichthyidae_Corydoras_treitlii_1:0.00000100000050002909):0.00026579795246443552,Callichthyidae_Corydoras_treitlii_2:0.00284127279384075023):0.01657511335950277373):0.01286518409380851477):0.01002006864656172953):0.00309500898608130234,(Callichthyidae_Corydoras_vittatus_3:0.00115856124167259666,(Callichthyidae_Corydoras_vittatus_2:0.00000100000050002909,Callichthyidae_Corydoras_vittatus_1:0.00028067565003604477):0.00052792469068286369):0.02616135794567455222):0.00764050323206239175,((Callichthyidae_Corydoras_amapaensis_3:0.00068361288074155402,(Callichthyidae_Corydoras_amapaensis_2:0.00629729678607194188,Callichthyidae_Corydoras_amapaensis_1:0.00047083177415241438):0.00039028069053533243):0.05679759244685299996,((Callichthyidae_Corydoras_oxyrhynchus_1:0.00000100000050002909,(Callichthyidae_Corydoras_oxyrhynchus_3:0.00055615121042732331,Callichthyidae_Corydoras_oxyrhynchus_2:0.00168556114765880589):0.00084391543887652886):0.00878636145984931435,(Callichthyidae_Corydoras_solox_1:0.00169047012109944873,Callichthyidae_Corydoras_solox_2:0.00112249744161306499):0.01394721130108880422):0.02203966005276265100):0.01314790596830594724):0.00986828082957023033):0.02685923012865252396):0.00777058235294291518):0.00000100000050002909,Callichthyidae_Corydoras_ourastigma_1:0.03361869887033552828):0.01673292787414934132,(Callichthyidae_Corydoras_simulatus_2:0.00037554723143898685,Callichthyidae_Corydoras_simulatus_1:0.00034117889156668770):0.09015459666528798099):0.01137326898604346451,(Callichthyidae_Corydoras_maculifer_2:0.00000100000050002909,(Callichthyidae_Corydoras_maculifer_1:0.00000100000050002909,Callichthyidae_Corydoras_maculifer_3:0.00154033209833812860):0.00000100000050002909):0.10453706850559550678):0.04850357766589317998):0.04642259866412275920,((((Callichthyidae_Corydoras_pygmaeus_3:0.00063775841305210856,(Callichthyidae_Corydoras_pygmaeus_2:0.00320310571919691896,Callichthyidae_Corydoras_pygmaeus_1:0.00000100000050002909):0.00232024469606459307):0.09031299514729054789,(Callichthyidae_Corydoras_guapore_1:0.09475279827827472190,(Callichthyidae_Corydoras_hastatus_3:0.00977365693258658470,(Callichthyidae_Corydoras_hastatus_2:0.00839341783666004183,Callichthyidae_Corydoras_hastatus_1:0.00785482416513536529):0.00383829699988557250):0.08188210233978920893):0.02254515920641021048):0.01735676048328994858,(((Callichthyidae_Corydoras_lacerdai_3:0.00000100000050002909,(Callichthyidae_Corydoras_lacerdai_2:0.00000100000050002909,Callichthyidae_Corydoras_lacerdai_1:0.00000100000050002909):0.00140845509592645154):0.06330498349972830952,(Callichthyidae_Scleromystax_macropterus_1:0.04462379655114653149,((Callichthyidae_Scleromystax_prionotos_1:0.00026743415529957988,(Callichthyidae_Scleromystax_prionotos_3:0.00000100000050002909,Callichthyidae_Scleromystax_prionotos_2:0.00026746735184566926):0.00000100000050002909):0.05439258031397396775,(Callichthyidae_Scleromystax_barbatus_1:0.00016020152482935289,Callichthyidae_Scleromystax_barbatus_2:0.00029351067380046711):0.04827733784607424194):0.01223650723828942181):0.01108640649792904526):0.01937266332630254231,(((((((Callichthyidae_Corydoras_paleatus_2:0.00029395119183577755,(Callichthyidae_Corydoras_paleatus_3:0.00898027135252778795,Callichthyidae_Corydoras_paleatus_1:0.00292004951541425519):0.00137445422981344280):0.04089133455498897979,(((Callichthyidae_Corydoras_nattereri_1:0.00357187480378152403,Callichthyidae_Corydoras_nattereri_2:0.00417614782581527452):0.00640430546737252946,Callichthyidae_Corydoras_nattereri_3:0.00268672672152314371):0.00840384661427036328,(Callichthyidae_Corydoras_ehrhardti_1:0.00135624255597245787,(Callichthyidae_Corydoras_ehrhardti_2:0.00047313965128673485,Callichthyidae_Corydoras_ehrhardti_3:0.00063226948923586100):0.00044668060600700459):0.00641568267644757745):0.01969651949054406284):0.00904525823200754905,(Callichthyidae_Corydoras_diphyes_1:0.00091469854426351135,(Callichthyidae_Corydoras_diphyes_2:0.00084514917821654374,Callichthyidae_Corydoras_diphyes_3:0.00000100000050002909):0.00077892333835793211):0.03817609158461587882):0.00776855347189237683,((Callichthyidae_Corydoras_reynoldsi_1:0.04173588947735169807,((Callichthyidae_Corydoras_tukano_3:0.00155248198519192249,Callichthyidae_Corydoras_tukano_2:0.00051552071751940424):0.00475487488069679248,Callichthyidae_Corydoras_tukano_1:0.00340069981904548950):0.05858338797809119897):0.02699705665557003767,(((Callichthyidae_Corydoras_albolineatus_3:0.00082030662565777518,Callichthyidae_Corydoras_albolineatus_2:0.00030758659024751622):0.00040776407467557098,Callichthyidae_Corydoras_albolineatus_1:0.00645326612191863581):0.02396430154400349191,(Callichthyidae_Corydoras_potaroensis_1:0.01892320198607280388,(Callichthyidae_Corydoras_potaroensis_3:0.00141655499564668835,Callichthyidae_Corydoras_potaroensis_2:0.00055861750812298842):0.00143092199235407579):0.02485461498042754527):0.02836593242666523088):0.01034661804641882552):0.03019165700795964705,(Callichthyidae_Corydoras_flaveolus_3:0.00390599154399585502,(Callichthyidae_Corydoras_flaveolus_1:0.00194511075513660115,Callichthyidae_Corydoras_flaveolus_2:0.00044774054625073455):0.00173892476886930176):0.09849290927975799803):0.00722201735411729523,(((((Callichthyidae_Corydoras_splendens_3:0.01165298243904055488,(Callichthyidae_Corydoras_splendens_1:0.00027422316459465646,Callichthyidae_Corydoras_splendens_2:0.00099349882522815859):0.00230806361122911155):0.02750821060024136178,((Callichthyidae_Corydoras_multiradiatus_2:0.00552732704864792972,(Callichthyidae_Corydoras_multiradiatus_3:0.00000100000050002909,Callichthyidae_Corydoras_multiradiatus_1:0.00000100000050002909):0.00738108650707753906):0.02175212700303275418,(Callichthyidae_Corydoras_britskii_3:0.01609898424736934397,(Callichthyidae_Corydoras_britskii_2:0.00323909158504997107,Callichthyidae_Corydoras_britskii_1:0.00238548820548916546):0.01582029157237094252):0.01651243558107585649):0.00714031531228102260):0.02988771719134766455,((Callichthyidae_Corydoras_filamentosus_1:0.04587563020558318994,(Callichthyidae_Corydoras_garbei_1:0.04551858711457489742,((Callichthyidae_Corydoras_difluviatilis_2:0.00000100000050002909,Callichthyidae_Corydoras_difluviatilis_3:0.00368333349865068455):0.00120784396025670499,Callichthyidae_Corydoras_difluviatilis_1:0.00214200339515700777):0.04256986120790908629):0.01749591745860844955):0.00671184125202994950,((Callichthyidae_Corydoras_delphax_1:0.00112796693045710047,Callichthyidae_Corydoras_delphax_2:0.00028347911887590120):0.02908929617637106765,(((((Callichthyidae_Corydoras_pantanalensis_1:0.00107238046998850596,Callichthyidae_Corydoras_pantanalensis_2:0.00147084677866490625):0.00109315785335702717,Callichthyidae_Corydoras_pantanalensis_3:0.00179008838800249776):0.02298708846937402503,((Callichthyidae_Corydoras_geryi_1:0.00046805599718076411,Callichthyidae_Corydoras_geryi_2:0.00150361265198441728):0.01123092929735331098,(Callichthyidae_Corydoras_reticulatus_2:0.00205165756455885683,(Callichthyidae_Corydoras_reticulatus_3:0.00000100000050002909,((Callichthyidae_Corydoras_sodalis_1:0.00056471578651430955,(Callichthyidae_Corydoras_sodalis_3:0.00254849255047467785,Callichthyidae_Corydoras_sodalis_2:0.00000100000050002909):0.00084716554187188600):0.00140989263405345605,Callichthyidae_Corydoras_reticulatus_1:0.00000100000050002909):0.00068079213804352523):0.00000100000050002909):0.01371170007981380515):0.01163347144931599179):0.01668871884909663844,(((Callichthyidae_Corydoras_imitator_1:0.00000100000050002909,Callichthyidae_Corydoras_imitator_2:0.01495290025742064717):0.00240921352038876236,Callichthyidae_Corydoras_crypticus_1:0.00197195290561141693):0.00125382373207807876,(Callichthyidae_Corydoras_crypticus_3:0.00115259442912438647,Callichthyidae_Corydoras_crypticus_2:0.00082422545586353501):0.00285595026905661976):0.01648748017940408414):0.00650533352389398665,(((Callichthyidae_Corydoras_condiscipulus_1:0.00088436847538872487,(Callichthyidae_Corydoras_condiscipulus_3:0.00155890692641681011,Callichthyidae_Corydoras_condiscipulus_2:0.00208617376057878461):0.00197359557117901411):0.00732892196824306945,Callichthyidae_Corydoras_spilurus_1:0.02312231384134802795):0.01306200909737133091,((Callichthyidae_Corydoras_ornatus_1:0.01641665907308607550,((Callichthyidae_Corydoras_seussi_1:0.00028094642715778084,(Callichthyidae_Corydoras_seussi_3:0.00056074971938778863,Callichthyidae_Corydoras_seussi_2:0.00284613721433341679):0.00113949267221391602):0.02146784152096529660,(Callichthyidae_Corydoras_ephippifer_1:0.00141843718529046812,(Callichthyidae_Corydoras_ephippifer_3:0.00573678283776335538,Callichthyidae_Corydoras_ephippifer_2:0.00198685851930537364):0.00404976082781762295):0.01376796739810599163):0.00671539813841834886):0.00151092582560564200,((((Callichthyidae_Corydoras_sychri_1:0.00377852044882469101,((((Callichthyidae_Corydoras_robineae_1:0.00329713905660796325,Callichthyidae_Corydoras_robineae_2:0.00182142713785960375):0.00616212491767857435,Callichthyidae_Corydoras_robineae_3:0.00662082711237948433):0.01299785542248849818,((Callichthyidae_Corydoras_robustus_1:0.01108574543569746176,(Callichthyidae_Corydoras_pulcher_1:0.00339698120566677818,(Callichthyidae_Corydoras_pulcher_2:0.00112844870245748562,Callichthyidae_Corydoras_pulcher_3:0.00056487035110894073):0.00199601061817942333):0.00328955004468581714):0.00165128087269682993,((Callichthyidae_Corydoras_ambiacus_2:0.00000100000050002909,Callichthyidae_Corydoras_ambiacus_1:0.00000100000050002909):0.00057068432556260543,Callichthyidae_Corydoras_ambiacus_3:0.00027357118661630760):0.00684610948413572670):0.00645601725809526791):0.00356323228049735185,(Callichthyidae_Corydoras_virginiae_3:0.00024442406271638274,(Callichthyidae_Corydoras_virginiae_1:0.00000100000050002909,Callichthyidae_Corydoras_virginiae_2:0.00024438688171504036):0.00000100000050002909):0.00942504765041931626):0.00000100000050002909):0.00150278493157037581,((Callichthyidae_Corydoras_leopardus_3:0.00178331802907133593,Callichthyidae_Corydoras_leopardus_1:0.00690678319235948045):0.00151410638729161662,Callichthyidae_Corydoras_leopardus_2:0.00205157957143736833):0.01052306473315056841):0.00159358893978950029,(((Callichthyidae_Corydoras_haraldschultzi_3:0.00084935823942062117,Callichthyidae_Corydoras_haraldschultzi_2:0.00056340241684341901):0.00056517454424136106,Callichthyidae_Corydoras_haraldschultzi_1:0.00000100000050002909):0.01550347891187062871,(Callichthyidae_Corydoras_melanistius_3:0.00000100000050002909,(Callichthyidae_Corydoras_melanistius_1:0.00027821454954286243,Callichthyidae_Corydoras_melanistius_2:0.00169958426604499080):0.00141440533478873675):0.01389446014147543117):0.00807017327804206673):0.00307054417578901326,((Callichthyidae_Corydoras_gomezi_1:0.00000100000050002909,Callichthyidae_Corydoras_gomezi_2:0.00056148720224088729):0.01251591357525630617,(Callichthyidae_Corydoras_agassizii_1:0.00440571644364471434,Callichthyidae_Corydoras_agassizii_2:0.00000100000050002909):0.01805964446272665530):0.00379326931350353969):0.00337598812658210711):0.01068929275161228237):0.00381671276819771799):0.00545977449645355419):0.02057810484847897442):0.00620699638202051700):0.01001924817774510652,(((Callichthyidae_Corydoras_melanotaenia_1:0.00056265164913184501,Callichthyidae_Corydoras_melanotaenia_2:0.00000100000050002909):0.02395489510453264331,((Callichthyidae_Corydoras_aeneus_1:0.00000100000050002909,Callichthyidae_Corydoras_aeneus_2:0.00000100000050002909):0.00049632381016311673,Callichthyidae_Corydoras_aeneus_3:0.00105048972310964783):0.05905509454780538681):0.00985783672114616018,(Callichthyidae_Corydoras_rabauti_2:0.00000100000050002909,(Callichthyidae_Corydoras_rabauti_1:0.02792144435428143071,(Callichthyidae_Corydoras_eques_1:0.03769268261539884812,(Callichthyidae_Corydoras_zygatus_3:0.00220639467051645961,(Callichthyidae_Corydoras_zygatus_1:0.00336702567747480721,Callichthyidae_Corydoras_zygatus_2:0.00238977187868136265):0.00149576980819480132):0.01799936266466293025):0.00528283546926172284):0.00000100000050002909):0.01492035819357228482):0.02206840995932172686):0.01059516309073417831,((Callichthyidae_Corydoras_habrosus_2:0.00000100000050002909,(Callichthyidae_Corydoras_habrosus_3:0.00000100000050002909,Callichthyidae_Corydoras_habrosus_1:0.00000100000050002909):0.00051706287791356172):0.05257108312859858773,(((Callichthyidae_Corydoras_oiapoquensis_1:0.00114695948729824550,Callichthyidae_Corydoras_oiapoquensis_2:0.00407148193498789619):0.03098612231067843573,(((Callichthyidae_Corydoras_sterbai_1:0.00129071775052417475,Callichthyidae_Corydoras_sterbai_2:0.00107206742264568766):0.02620925485067923319,((Callichthyidae_Corydoras_gossei_3:0.00141043886654836190,Callichthyidae_Corydoras_gossei_1:0.00000100000050002909):0.00108911951879917283,Callichthyidae_Corydoras_gossei_2:0.00202450296814524720):0.02040533470483571823):0.01936143144287525222,(((((((Callichthyidae_Corydoras_axelrodi_1:0.00393337581167431914,Callichthyidae_Corydoras_axelrodi_2:0.00032430607611082913):0.00597261020038394614,(Callichthyidae_Corydoras_osteocarus_1:0.00113141628567093493,Callichthyidae_Corydoras_osteocarus_2:0.00000100000050002909):0.01591894732502517965):0.00618460658797138907,((Callichthyidae_Corydoras_metae_1:0.00020370403442365452,Callichthyidae_Corydoras_metae_2:0.00663137673639666199):0.00716320696667912659,Callichthyidae_Corydoras_metae_3:0.00322207156904782532):0.01028085399950338756):0.01783476856326855417,((Callichthyidae_Corydoras_concolor_2:0.00113239075695488012,Callichthyidae_Corydoras_concolor_3:0.00112702987859036158):0.00404893300636681441,Callichthyidae_Corydoras_concolor_1:0.00308126632959934135):0.02097456626731031976):0.00757604616793248857,Callichthyidae_Corydoras_loxozonus_1:0.02295178022380731792):0.00102734461574019030,(Callichthyidae_Corydoras_melini_1:0.03443983245708644864,((Callichthyidae_Corydoras_duplicareus_1:0.01293764143983411330,(Callichthyidae_Corydoras_adolfoi_1:0.00155906575520918262,Callichthyidae_Corydoras_adolfoi_2:0.00041567552520532151):0.01082338689771711326):0.00416485429139519872,((Callichthyidae_Corydoras_davidsandsi_1:0.00142519121725626367,Callichthyidae_Corydoras_davidsandsi_2:0.00485307783811950774):0.00485024386261257226,(Callichthyidae_Corydoras_burgessi_2:0.00258642226634858046,(Callichthyidae_Corydoras_burgessi_3:0.00000100000050002909,Callichthyidae_Corydoras_burgessi_1:0.00000100000050002909):0.00473437733410751131):0.02004125031885949440):0.01151416459502416223):0.01464979476305632543):0.00367686508401014137):0.00342690877908673024,((((Callichthyidae_Corydoras_coppenamensis_2:0.00138698277920895445,Callichthyidae_Corydoras_coppenamensis_1:0.00172643121211744845):0.03450769190709047918,Callichthyidae_Corydoras_griseus_1:0.02484779441875381231):0.00999035019630455622,((Callichthyidae_Corydoras_guianensis_1:0.01827295268496207520,(Callichthyidae_Corydoras_guianensis_2:0.00000100000050002909,Callichthyidae_Corydoras_guianensis_3:0.00056456616297012401):0.01555039072423179507):0.01484212194010977280,(((Callichthyidae_Corydoras_caudimaculatus_1:0.00258389666467894125,(Callichthyidae_Corydoras_caudimaculatus_3:0.00000100000050002909,Callichthyidae_Corydoras_caudimaculatus_2:0.00770843459742551369):0.00025426917197582133):0.01261563942974834769,(Callichthyidae_Corydoras_cruziensis_1:0.01160526435543898262,(Callichthyidae_Corydoras_acrensis_1:0.00175124638528501172,Callichthyidae_Corydoras_acrensis_2:0.00108186758084661454):0.00438468378587955447):0.01319763237276596474):0.00632006013673337436,((Callichthyidae_Corydoras_similis_1:0.00056388875678051967,(Callichthyidae_Corydoras_similis_2:0.00056378498343473264,Callichthyidae_Corydoras_similis_3:0.00000100000050002909):0.00000100000050002909):0.02077708744828260859,((((Callichthyidae_Corydoras_weitzmani_3:0.00000100000050002909,Callichthyidae_Corydoras_weitzmani_2:0.00187826178802478106):0.00000100000050002909,Callichthyidae_Corydoras_weitzmani_1:0.00000100000050002909):0.01644620740739553139,((Callichthyidae_Corydoras_panda_2:0.00290281567037954831,Callichthyidae_Corydoras_panda_1:0.00043392641308095931):0.00126930805993840474,Callichthyidae_Corydoras_panda_3:0.00073726589850870664):0.01866558164537352252):0.00299267335115730804,(Callichthyidae_Corydoras_polystictus_1:0.00169606947110896101,(Callichthyidae_Corydoras_polystictus_2:0.00283756757398333399,Callichthyidae_Corydoras_polystictus_3:0.00255112989221772902):0.00000100000050002909):0.02667279854187046620):0.00263942431120740232):0.00218144952103830475):0.01419255827132081225):0.00462373268563848021):0.00303708928379379595,(((Callichthyidae_Corydoras_breei_3:0.00264054782695059831,(Callichthyidae_Corydoras_breei_1:0.00000100000050002909,Callichthyidae_Corydoras_breei_2:0.00368854201893859760):0.00104775227265345699):0.01831851689740607650,(Callichthyidae_Corydoras_sipaliwini_1:0.00954987301751166265,(Callichthyidae_Corydoras_sipaliwini_2:0.00183542133384499511,Callichthyidae_Corydoras_sipaliwini_3:0.00128018599380027047):0.01396007575748460863):0.01429237268121896776):0.01659316731057822528,((Callichthyidae_Corydoras_loretoensis_2:0.00903836583179215731,Callichthyidae_Corydoras_loretoensis_1:0.00519838603470267405):0.02448593561091002083,(((((Callichthyidae_Corydoras_boesemani_1:0.00000100000050002909,Callichthyidae_Corydoras_boesemani_2:0.00028146221979067417):0.02684388971051723805,((Callichthyidae_Corydoras_bondi_3:0.00254525749682710549,Callichthyidae_Corydoras_bondi_2:0.00375067388374594789):0.00139147074900137103,Callichthyidae_Corydoras_bondi_1:0.00614560406512716737):0.03488982385018199461):0.00414734086507761220,(((Callichthyidae_Corydoras_leucomelas_1:0.00173971581178513452,(Callichthyidae_Corydoras_leucomelas_3:0.00056278799068220340,Callichthyidae_Corydoras_leucomelas_2:0.00000100000050002909):0.00080454812953789222):0.01065050125544434248,((Callichthyidae_Corydoras_trilineatus_2:0.00024503563627243638,(Callichthyidae_Corydoras_trilineatus_1:0.00147252546668542677,Callichthyidae_Corydoras_trilineatus_3:0.00000100000050002909):0.00000100000050002909):0.00423127317948969982,Callichthyidae_Corydoras_copei_1:0.00484614232531878613):0.00934412914606391060):0.00761474622448796590,(Callichthyidae_Corydoras_multimaculatus_1:0.02196681047595562541,(Callichthyidae_Corydoras_araguaiaensis_1:0.00167962635434487769,(Callichthyidae_Corydoras_araguaiaensis_2:0.00056623603351799092,Callichthyidae_Corydoras_araguaiaensis_3:0.00256074219125521779):0.00144552640243739432):0.01862253043508659694):0.00985092975711889668):0.00000100000050002909):0.00195575075059434842,((((Callichthyidae_Corydoras_punctatus_1:0.00561697449493213982,Callichthyidae_Corydoras_punctatus_2:0.00623021744661375523):0.00380021704468209509,(Callichthyidae_Corydoras_julii_1:0.00262124584346706780,(Callichthyidae_Corydoras_julii_3:0.00542964791088032701,(Callichthyidae_Corydoras_paragua_1:0.02009406911830970838,Callichthyidae_Corydoras_julii_2:0.00138502379848437864):0.00337551501053928683):0.00000100000050002909):0.00213749461010417268):0.00486218268726200126,((Callichthyidae_Corydoras_arcuatus_2:0.00050843178047689009,(Callichthyidae_Corydoras_arcuatus_3:0.00024465946626792758,Callichthyidae_Corydoras_arcuatus_1:0.00122839963250833545):0.00022819227709635690):0.01214285097481992287,Callichthyidae_Corydoras_kanei_1:0.04027643517898359810):0.00135035131039974352):0.00215477239083026323,(Callichthyidae_Corydoras_schwartzi_2:0.00073226559456156649,(Callichthyidae_Corydoras_schwartzi_3:0.00010310544626768175,Callichthyidae_Corydoras_schwartzi_1:0.00330484731250930844):0.00085878789353111343):0.01387227669815177013):0.00865714913778681781):0.00157356525684299075,((Callichthyidae_Corydoras_brevirostris_1:0.00095268232066114396,Callichthyidae_Corydoras_brevirostris_2:0.00158859420210465639):0.00747329152793624590,((Callichthyidae_Corydoras_bicolor_2:0.00028110891710744410,Callichthyidae_Corydoras_bicolor_3:0.00000100000050002909):0.00000100000050002909,Callichthyidae_Corydoras_bicolor_1:0.00140932776543012611):0.00392307253370653610):0.01893824007263536155):0.00988601090189204605):0.00331474119166713871):0.00146236347317290532):0.00354180678917003465):0.00537282344223599401):0.00208499830263058966):0.00449742883299225453,(((Callichthyidae_Corydoras_armatus_2:0.00000100000050002909,Callichthyidae_Corydoras_armatus_1:0.00225585641484702141):0.00192900086106821103,Callichthyidae_Corydoras_atropersonatus_1:0.00231211829000066817):0.00000100000050002909,Callichthyidae_Corydoras_atropersonatus_2:0.00515079930300055625):0.03010819870666599229):0.00506190586317218933):0.01715400255265525989):0.01174614252695480206):0.02388249669132164535,(((Callichthyidae_Corydoras_undulatus_1:0.00897860500264991909,(Callichthyidae_Corydoras_bilineatus_2:0.00304932369579388090,(Callichthyidae_Corydoras_bilineatus_3:0.00084126975325239379,Callichthyidae_Corydoras_bilineatus_1:0.00251473721089391688):0.00173707955011349392):0.00825727294215325598):0.02652025318181816527,((Callichthyidae_Corydoras_nanus_2:0.00222753816103229800,Callichthyidae_Corydoras_nanus_1:0.00258216530223228562):0.01987265474785687713,((Callichthyidae_Corydoras_elegans_3:0.00888756080436272147,(Callichthyidae_Corydoras_elegans_1:0.01345653247199411588,Callichthyidae_Corydoras_elegans_2:0.01096016361135325294):0.00184115157383355236):0.01021828689981042412,(((Callichthyidae_Corydoras_napoensis_3:0.00140952911034328797,Callichthyidae_Corydoras_napoensis_2:0.00168511659074065579):0.00086877151578387064,Callichthyidae_Corydoras_napoensis_1:0.00054706295408591256):0.01584171924708451321,((Callichthyidae_Corydoras_nijsseni_3:0.00000100000050002909,Callichthyidae_Corydoras_nijsseni_1:0.00052617755087104546):0.00026130601528905653,Callichthyidae_Corydoras_nijsseni_2:0.00052779239043764838):0.01148880915982010940):0.00699317821323290796):0.00901342030056329242):0.00961160099585206366):0.04262427001165969981,((Callichthyidae_Corydoras_gracilis_1:0.00000100000050002909,Callichthyidae_Corydoras_gracilis_2:0.01032568797545160497):0.05622362993374786094,Callichthyidae_Aspidoras_pauciradiatus_1:0.07838725526120733644):0.00852262969705218365):0.02847515207995900480):0.01208813204230100788):0.00571856518892738686):0.01360235623980297036,(Callichthyidae_Aspidoras_menezesi_1:0.01954657763109867580,(Callichthyidae_Aspidoras_fuscoguttatus_2:0.00000100000050002909,(Callichthyidae_Aspidoras_eurycephalus_1:0.03543213978739199327,(Callichthyidae_Aspidoras_albater_1:0.04055326319043412592,((Callichthyidae_Aspidoras_poecilus_1:0.00089230397236322271,Callichthyidae_Aspidoras_poecilus_2:0.00287589886725742473):0.04153933029500628954,((Callichthyidae_Aspidoras_microgalaeus_1:0.01603617323524463359,(Callichthyidae_Aspidoras_taurus_1:0.00484814202414953800,(Callichthyidae_Aspidoras_taurus_2:0.00138359715878991836,Callichthyidae_Aspidoras_fuscoguttatus_1:0.00155770598701236588):0.00101326754506076517):0.00307023349816188057):0.02537359143094777836,(Callichthyidae_Aspidoras_raimundi_1:0.02471082033957587229,(((Callichthyidae_Aspidoras_spilotus_1:0.00000100000050002909,Callichthyidae_Aspidoras_spilotus_2:0.00054239323452358866):0.00032924396741000931,Callichthyidae_Aspidoras_spilotus_3:0.00292679631431238705):0.01041139383779939032,Callichthyidae_Aspidoras_depinnai_1:0.01059272797811068242):0.01462481084457178081):0.00691335365938174594):0.02068577344140106952):0.01079075509589480335):0.01010195082867497256):0.00000100000050002909):0.01881059398578408329):0.05897835504938236245):0.02850297275195043389):0.11867450552232357286):0.09484391960776866748,((((Loricariidae_Rhinelepis_aspera_2:0.00152371566730196686,(Loricariidae_Rhinelepis_aspera_3:0.00000100000050002909,Loricariidae_Rhinelepis_aspera_1:0.00155516675820039849):0.00000100000050002909):0.05929384017816982655,(Loricariidae_Pseudorinelepis_genibarbis_1:0.00000100000050002909,(Loricariidae_Pseudorinelepis_genibarbis_3:0.00000100000050002909,Loricariidae_Pseudorinelepis_genibarbis_2:0.00000100000050002909):0.00000100000050002909):0.10593757038315164409):0.09939218769994559444,(((Loricariidae_Pseudancistrus_genisetiger_1:0.00000100000050002909,(Loricariidae_Pseudancistrus_genisetiger_2:0.00000100000050002909,Loricariidae_Pseudancistrus_genisetiger_3:0.00000100000050002909):0.00000100000050002909):0.12867502421389720446,((Loricariidae_Lithogenes_villosus_1:0.00000100000050002909,Loricariidae_Lithogenes_villosus_2:0.00000100000050002909):0.13731735369897030141,(((Loricariidae_Delturus_parahybae_2:0.00000100000050002909,(Loricariidae_Delturus_parahybae_1:0.02703801422896771889,Loricariidae_Hemipsilichthys_nimius_2:0.00000100000050002909):0.00000100000050002909):0.02533878105742086786,(Loricariidae_Delturus_carinotus_1:0.04538605235929437515,(Loricariidae_Hemipsilichthys_nimius_1:0.00000100000050002909,Loricariidae_Hemipsilichthys_nimius_3:0.00000100000050002909):0.03376180077325621059):0.00000100000050002909):0.04015170722545197135,((Loricariidae_Hemipsilichthys_papillatus_1:0.00000100000050002909,(Loricariidae_Hemipsilichthys_papillatus_3:0.00000100000050002909,Loricariidae_Hemipsilichthys_papillatus_2:0.00000100000050002909):0.00000100000050002909):0.02924141253145886785,(Loricariidae_Hemipsilichthys_gobio_3:0.08142572715050817866,(Loricariidae_Hemipsilichthys_gobio_1:0.00000100000050002909,Loricariidae_Hemipsilichthys_gobio_2:0.00000100000050002909):0.00830879015899512081):0.02019379007175213167):0.06539624715173442127):0.05419760053464232202):0.03354675517302123378):0.00542204659985392155,(((((Loricariidae_Dekeyseria_picta_2:0.03368727245494849976,((Loricariidae_Dekeyseria_scaphirhynchus_1:0.00000100000050002909,Loricariidae_Dekeyseria_scaphirhynchus_2:0.00000100000050002909):0.05732090411712862515,(Loricariidae_Dekeyseria_amazonica_1:0.05078107004499891886,Loricariidae_Dekeyseria_picta_1:0.03538658601231881723):0.01710709027397267282):0.00000100000050002909):0.03056476594917701892,(((((Loricariidae_Lasiancistrus_tentaculatus_1:0.00000100000050002909,(Loricariidae_Lasiancistrus_tentaculatus_2:0.00000100000050002909,Loricariidae_Lasiancistrus_tentaculatus_3:0.00000100000050002909):0.00000100000050002909):0.02499026664551697030,(Loricariidae_Lasiancistrus_saetiger_1:0.00420440006783302442,(((Loricariidae_Lasiancistrus_caucanus_2:0.00000100000050002909,Loricariidae_Lasiancistrus_caucanus_3:0.00303281583440119865):0.00867244506529099568,Loricariidae_Lasiancistrus_caucanus_1:0.00690337923009434837):0.04995984832153192029,((Loricariidae_Lasiancistrus_schomburgkii_2:0.00106150545763540475,(Loricariidae_Lasiancistrus_schomburgkii_3:0.00000100000050002909,Loricariidae_Lasiancistrus_heteracanthus_1:0.00000100000050002909):0.00171726256107868330):0.00033982998180665945,Loricariidae_Lasiancistrus_schomburgkii_1:0.00353623028705245734):0.02115746904558687969):0.00000100000050002909):0.01791345431663688911):0.04466168292299720760,((Loricariidae_Ancistrus_cryptophthalmus_1:0.04452605276053099581,(((Loricariidae_Ancistrus_cirrhosus_2:0.00408937269899575708,(Loricariidae_Ancistrus_cirrhosus_3:0.00000100000050002909,Loricariidae_Ancistrus_cirrhosus_1:0.00216927716527479542):0.00034104687620678976):0.01443334003524738771,Loricariidae_Ancistrus_multispinis_1:0.03008094275678311127):0.04257977378919511335,((Loricariidae_Ancistrus_clementinae_2:0.00000100000050002909,(Loricariidae_Ancistrus_clementinae_3:0.00000100000050002909,Loricariidae_Ancistrus_clementinae_1:0.00000100000050002909):0.00000100000050002909):0.08719626335583298415,((((Loricariidae_Ancistrus_brevipinnis_3:0.01145568929611656510,(Loricariidae_Ancistrus_brevipinnis_2:0.00000100000050002909,Loricariidae_Ancistrus_brevipinnis_1:0.00000100000050002909):0.01440402995390883088):0.00758560552323918249,Loricariidae_Ancistrus_pirareta_1:0.01412544482479423380):0.00260718642728497872,(Loricariidae_Ancistrus_ranunculus_2:0.00000100000050002909,(Loricariidae_Ancistrus_ranunculus_1:0.00055516474784670549,Loricariidae_Ancistrus_ranunculus_3:0.00000100000050002909):0.00001386726812782881):0.04452336691768936372):0.00398903562470746993,(((((Loricariidae_Ancistrus_marcapatae_2:0.00000100000050002909,Loricariidae_Ancistrus_marcapatae_1:0.00078293261360802785):0.03218875544927809335,(Loricariidae_Ancistrus_megalostomus_2:0.00080060963917770608,Loricariidae_Ancistrus_megalostomus_1:0.00097439724504370733):0.02242692257475853435):0.01698273043736644311,(Loricariidae_Ancistrus_macrophthalmus_1:0.00000100000050002909,(Loricariidae_Ancistrus_macrophthalmus_3:0.00000100000050002909,Loricariidae_Ancistrus_macrophthalmus_2:0.00000100000050002909):0.00000100000050002909):0.02788777955473737552):0.00428904675622985513,(Loricariidae_Ancistrus_cuiabae_1:0.07079014994523842585,Loricariidae_Ancistrus_leucostictus_1:0.04001342009327031601):0.00345136127519607384):0.00801835088077712706,Loricariidae_Ancistrus_multispinis_2:0.00501004106206730943):0.00000100000050002909):0.02106288119588604901):0.01025734891723924583):0.00000100000050002909):0.00403064449471727485,((Loricariidae_Ancistrus_chagresi_1:0.05130877947910564285,(Loricariidae_Ancistrus_dolichopterus_1:0.00000100000050002909,Loricariidae_Ancistrus_dolichopterus_2:0.00000100000050002909):0.03818023729917734144):0.00921953810472317913,(Loricariidae_Ancistrus_aguaboensis_1:0.00000100000050002909,Loricariidae_Ancistrus_aguaboensis_2:0.00151388693686483147):0.04246587605799968801):0.00642649960514796777):0.01761864045339623167):0.01093157272826802105,(((Loricariidae_Pseudolithoxus_anthrax_1:0.01040947483468415528,(Loricariidae_Pseudolithoxus_dumus_2:0.00000100000050002909,(Loricariidae_Pseudolithoxus_dumus_1:0.00048105065976914764,Loricariidae_Pseudolithoxus_dumus_3:0.00000100000050002909):0.00000100000050002909):0.00999699807945123205):0.02149579651944261843,((Loricariidae_Pseudolithoxus_kinja_2:0.00000100000050002909,(Loricariidae_Pseudolithoxus_kinja_1:0.00000100000050002909,Loricariidae_Pseudolithoxus_kinja_3:0.00000100000050002909):0.00000100000050002909):0.00300807833940222071,(Loricariidae_Pseudolithoxus_nicoi_3:0.00032455156842320349,(Loricariidae_Pseudolithoxus_nicoi_2:0.00000100000050002909,Loricariidae_Pseudolithoxus_nicoi_1:0.00000100000050002909):0.00032187595036249910):0.00054125508352431153):0.03226407847547151098):0.01964939010081942147,((Loricariidae_Pseudolithoxus_tigris_2:0.00000100000050002909,(Loricariidae_Pseudolithoxus_tigris_1:0.00000100000050002909,Loricariidae_Pseudolithoxus_tigris_3:0.00000100000050002909):0.00024852243143336396):0.01562269629381284226,((Loricariidae_Pseudolithoxus_kelsorum_1:0.00000100000050002909,Loricariidae_Pseudolithoxus_kelsorum_2:0.00000100000050002909):0.00491046647908792606,Loricariidae_Pseudolithoxus_kelsorum_3:0.00118955900911221183):0.01014930978902870741):0.02597636853493183809):0.03271507633940383408):0.00866682305403837505,((((Loricariidae_Guyanancistrus_niger_3:0.00000100000050002909,(Loricariidae_Guyanancistrus_niger_2:0.00000100000050002909,Loricariidae_Guyanancistrus_niger_1:0.00000100000050002909):0.00000100000050002909):0.06574940236329655796,(Loricariidae_Cryptancistrus_similis_1:0.05713668945488163675,((Loricariidae_Guyanancistrus_longispinis_3:0.00000100000050002909,Loricariidae_Guyanancistrus_longispinis_1:0.00000100000050002909):0.00125132410956703150,Loricariidae_Guyanancistrus_longispinis_2:0.00000100000050002909):0.06470903561102306356):0.00605379257287014683):0.02736914299809375256,(((Loricariidae_Guyanancistrus_brownsbergensis_2:0.00150943631185005388,Loricariidae_Guyanancistrus_brownsbergensis_1:0.00000100000050002909):0.00678410463944682449,((Loricariidae_Guyanancistrus_tenuis_3:0.00000100000050002909,(Loricariidae_Guyanancistrus_tenuis_1:0.00000100000050002909,Loricariidae_Guyanancistrus_tenuis_2:0.00000100000050002909):0.00000100000050002909):0.00147053855720690038,((Loricariidae_Guyanancistrus_megastictus_1:0.00000100000050002909,Loricariidae_Guyanancistrus_megastictus_2:0.00000100000050002909):0.00159802544000293457,Loricariidae_Guyanancistrus_teretirostris_1:0.00464603912237167901):0.00305508570876279794):0.00730303415160169379):0.01807084047144756275,((Loricariidae_Guyanancistrus_brevispinis_2:0.00176640443401995719,(Loricariidae_Guyanancistrus_brevispinis_1:0.00793153503077635540,(Loricariidae_Guyanancistrus_nassauensis_2:0.00000100000050002909,Loricariidae_Guyanancistrus_nassauensis_1:0.00000100000050002909):0.00328581749904048072):0.00183373932079159687):0.04995546742256482681,((Loricariidae_Corymbophanes_kaiei_2:0.00580798861147858395,Loricariidae_Corymbophanes_kaiei_1:0.00000100000050002909):0.08797910654814761200,Loricariidae_Hopliancistrus_tricornis_1:0.06754583177292172724):0.00888674853341712111):0.00000100000050002909):0.01104179787755114189):0.01652737641842791372,((((Loricariidae_Panaqolus_claustellifer_1:0.00000100000050002909,(Loricariidae_Pseudancistrus_sidereus_2:0.00000100000050002909,Loricariidae_Pseudancistrus_sidereus_1:0.00024523778167156329):0.04795465894889712477):0.00000100000050002909,(Loricariidae_Pseudancistrus_pectegenitor_2:0.00000100000050002909,Loricariidae_Pseudancistrus_pectegenitor_1:0.00024746766624173807):0.05235017174690014680):0.01450170511924569854,(((Loricariidae_Pseudancistrus_corantijniensis_1:0.02794302212696088070,(Loricariidae_Pseudancistrus_zawadzkii_1:0.05202475305118869214,(Loricariidae_Pseudancistrus_asurini_3:0.00000100000050002909,(Loricariidae_Pseudancistrus_asurini_1:0.00000100000050002909,Loricariidae_Pseudancistrus_asurini_2:0.00000100000050002909):0.00000100000050002909):0.04552251107010509001):0.01692206992236433560):0.00536802979250987876,(Loricariidae_Pseudancistrus_nigrescens_1:0.00000100000050002909,Loricariidae_Pseudancistrus_nigrescens_2:0.00017661574309455047):0.04258719094562892632):0.00960294649322984521,((Loricariidae_Pseudancistrus_depressus_1:0.00000100000050002909,(Loricariidae_Pseudancistrus_depressus_3:0.00000100000050002909,Loricariidae_Pseudancistrus_depressus_2:0.00000100000050002909):0.00000100000050002909):0.01319848032241599523,(Loricariidae_Pseudancistrus_barbatus_2:0.00000100000050002909,(Loricariidae_Pseudancistrus_barbatus_1:0.00000100000050002909,Loricariidae_Pseudancistrus_barbatus_3:0.00000100000050002909):0.00000100000050002909):0.00780114768734712499):0.03186246377908018290):0.02021069187691166419):0.00432467629222206724,((((Loricariidae_Lithoxus_lithoides_1:0.05575348299315609213,Loricariidae_Exastilithoxus_fimbriatus_1:0.08383605049668883813):0.01383780411569864206,(((Loricariidae_Paralithoxus_planquettei_2:0.01315372996026326416,(Loricariidae_Paralithoxus_planquettei_1:0.03232287482750348384,((Loricariidae_Paralithoxus_stocki_2:0.01523350709484716514,(Loricariidae_Paralithoxus_stocki_3:0.00034369729774680650,Loricariidae_Paralithoxus_stocki_1:0.00000100000050002909):0.01805703224880662178):0.02427830592582665495,((Loricariidae_Paralithoxus_bovallii_2:0.00000100000050002909,(Loricariidae_Paralithoxus_bovallii_1:0.00000100000050002909,Loricariidae_Paralithoxus_bovallii_3:0.00000100000050002909):0.00000100000050002909):0.03507199629015921027,(Loricariidae_Paralithoxus_pallidimaculatus_2:0.01703078055672405805,(Loricariidae_Paralithoxus_surinamensis_1:0.00886813614485696712,Loricariidae_Paralithoxus_pallidimaculatus_1:0.01072497531417305507):0.00000100000050002909):0.02557436653690996209):0.00875905504954659249):0.00913136794913679828):0.00091381340073295146):0.07812307859660930220,(Loricariidae_Megalancistrus_parananus_3:0.00000100000050002909,Loricariidae_Megalancistrus_parananus_2:0.00000100000050002909):0.00000100000050002909):0.00000100000050002909,Loricariidae_Avalithoxus_jantjae_1:0.06873993995658000955):0.00538996323443062617):0.02484991257890965116,Loricariidae_Megalancistrus_parananus_1:0.06698424602786796911):0.02154766082054089885,(((((Loricariidae_Leporacanthicus_joselimai_1:0.01693876367878294556,((Loricariidae_Leporacanthicus_heterodon_3:0.00000100000050002909,(Loricariidae_Leporacanthicus_heterodon_1:0.00000100000050002909,Loricariidae_Leporacanthicus_heterodon_2:0.00060349263862961432):0.00000100000050002909):0.01783474588497201488,(Loricariidae_Leporacanthicus_galaxias_2:0.03498784190987699882,(Loricariidae_Leporacanthicus_triactis_1:0.00000100000050002909,(Loricariidae_Leporacanthicus_triactis_2:0.00000100000050002909,Loricariidae_Leporacanthicus_galaxias_1:0.00171346298405846082):0.00000100000050002909):0.01768855418095029164):0.00852372420743033841):0.01861683798712163163):0.02242334184444674805,(Loricariidae_Pseudacanthicus_spinosus_1:0.01677171545153857690,(Loricariidae_Pseudacanthicus_leopardus_2:0.00000100000050002909,(Loricariidae_Pseudacanthicus_leopardus_1:0.00000100000050002909,Loricariidae_Pseudacanthicus_leopardus_3:0.00000100000050002909):0.00020595236080998703):0.01759505324759706030):0.04728117000713624729):0.00686549414120606830,(Loricariidae_Acanthicus_hystrix_1:0.02593849999959906005,(Loricariidae_Acanthicus_adonis_3:0.00224197135540231407,(Loricariidae_Acanthicus_adonis_1:0.00000100000050002909,Loricariidae_Acanthicus_adonis_2:0.00000100000050002909):0.00077761994647886502):0.01993033193083508514):0.05170072753506370355):0.02028245405670854942,((((Loricariidae_Hemiancistrus_landoni_2:0.00631816200860921967,Loricariidae_Hemiancistrus_landoni_1:0.00000100000050002909):0.06627380527829783430,((Loricariidae_Isorineloricaria_spinosissima_1:0.05081827400149917240,((Loricariidae_Spectracanthicus_immaculatus_2:0.00568094141805129942,Loricariidae_Spectracanthicus_immaculatus_1:0.00474658856249883607):0.04468622737676623130,((Loricariidae_Aphanotorulus_unicolor_1:0.07834146507454727015,Loricariidae_Aphanotorulus_ammophilus_1:0.04696373034985313472):0.00607557056356912515,((Loricariidae_Aphanotorulus_emarginatus_1:0.00403164796318645352,(Loricariidae_Aphanotorulus_emarginatus_3:0.00154505755678007698,Loricariidae_Aphanotorulus_emarginatus_2:0.00237800699354932463):0.00145445414163295319):0.04192038977896765661,Loricariidae_Isorineloricaria_villarsi_1:0.03234342825333869770):0.00459207211915330094):0.02149606828029968289):0.00375107185768596297):0.00976696365405578526,((Loricariidae_Pseudoqolus_koko_1:0.03803909586790685943,((((((Loricariidae_Panaqolus_albomaculatus_1:0.02129158348673405171,(Loricariidae_Panaqolus_maccus_2:0.00082165178470491125,(Loricariidae_Panaqolus_maccus_3:0.01251321938458541290,Loricariidae_Panaqolus_maccus_1:0.00020112110346358898):0.00000100000050002909):0.03163368167359159600):0.00000100000050002909,((Loricariidae_Panaqolus_tankei_2:0.00149800501780580388,Loricariidae_Panaqolus_tankei_1:0.00000100000050002909):0.00453563548812557869,Loricariidae_Panaqolus_changae_1:0.00358572208811445926):0.00853700898598355566):0.00514167942128247648,Loricariidae_Panaqolus_gnomus_1:0.03346977265572869537):0.00617840770791085615,((Loricariidae_Scobinancistrus_pariolispos_2:0.00523973976547250676,(Loricariidae_Scobinancistrus_aureatus_1:0.01324012562528194444,Loricariidae_Scobinancistrus_pariolispos_1:0.00471264287023774424):0.00011237237188967837):0.03045727882869241412,(Loricariidae_Peckoltia_pankimpuju_1:0.03642661748955845769,(Loricariidae_Ancistomus_feldbergae_1:0.00305835255744881570,Loricariidae_Ancistomus_feldbergae_2:0.00066955843202012096):0.03371964578927341000):0.00568621056209849159):0.00128871743285003683):0.00241787565637666558,(Loricariidae_Panaqolus_nocturnus_1:0.01585248895090055760,((((Loricariidae_Peckoltia_otali_1:0.00475212722410593355,(Loricariidae_Peckoltia_cavatica_2:0.00377586017913773874,((Loricariidae_Peckoltia_vittata_3:0.00000100000050002909,(Loricariidae_Peckoltia_vittata_2:0.00224374544837095766,Loricariidae_Peckoltia_vittata_1:0.00021390147189394567):0.00000100000050002909):0.00429587665122582642,(Loricariidae_Peckoltia_cavatica_3:0.00000100000050002909,Loricariidae_Peckoltia_cavatica_1:0.00000100000050002909):0.00215661786640918788):0.00123577435654800534):0.00083810843099849488):0.00440054579279341475,((Loricariidae_Peckoltia_oligospila_2:0.00050221019144630337,(Loricariidae_Peckoltia_oligospila_1:0.00069545038749106454,Loricariidae_Peckoltia_oligospila_3:0.00000100000050002909):0.00000100000050002909):0.00633602738934720914,(Loricariidae_Peckoltia_lineola_3:0.00585118262339572558,(Loricariidae_Peckoltia_brevis_1:0.00000100000050002909,(Loricariidae_Peckoltia_lineola_1:0.00000100000050002909,Loricariidae_Peckoltia_lineola_2:0.00000100000050002909):0.00428628207202470714):0.00000100000050002909):0.00194923682299569310):0.00774279148460159643):0.00999421189282790993,(Loricariidae_Peckoltia_compta_1:0.01800575070088333146,(Loricariidae_Peckoltia_caenosa_1:0.04914930916573597569,((Loricariidae_Peckoltia_braueri_1:0.00000100000050002909,Loricariidae_Peckoltia_braueri_2:0.00000100000050002909):0.00069908854602177234,Loricariidae_Peckoltia_braueri_3:0.00000100000050002909):0.03059971172970133921):0.00002869215448505245):0.01143181288479290167):0.00703811332594755749,((Loricariidae_Peckoltia_furcata_1:0.01841880205356877589,(Loricariidae_Peckoltia_sabaji_2:0.00000100000050002909,(Loricariidae_Peckoltia_sabaji_1:0.00000100000050002909,Loricariidae_Peckoltia_sabaji_3:0.00000100000050002909):0.00000100000050002909):0.01030295877873413195):0.01032290356733489047,(Loricariidae_Peckoltia_relictum_1:0.01043495920941591229,Loricariidae_Peckoltia_relictum_2:0.01308110206122548372):0.02169150441922183467):0.01001123867235058536):0.00190339527740448176):0.00087294956003600979):0.00207027115508891550,(Loricariidae_Peckoltichthys_bachi_1:0.04614334121952233525,Loricariidae_Peckoltia_lujani_1:0.04372279940922434854):0.00904740720724908111):0.00355033264867064607):0.00383150338811479247,(((Loricariidae_Peckoltia_simulata_2:0.00131660779697873628,Loricariidae_Peckoltia_simulata_1:0.00000100000050002909):0.00699761236578950660,Loricariidae_Peckoltia_capitulata_1:0.01535613023639661838):0.00643048275058700006,((Loricariidae_Hypancistrus_zebra_2:0.00000100000050002909,Loricariidae_Hypancistrus_zebra_1:0.00195356791321184839):0.01686627219027940147,(Loricariidae_Hypancistrus_vandragti_1:0.00455744958851760432,(Loricariidae_Hypancistrus_furunculus_1:0.00031137129781927565,((Loricariidae_Hypancistrus_debilittera_1:0.00102147699030302286,Loricariidae_Hypancistrus_lunaorum_1:0.00000100000050002909):0.00000100000050002909,(Loricariidae_Hypancistrus_contradens_2:0.00063475493658551559,(Loricariidae_Hypancistrus_contradens_3:0.00225985983433379467,Loricariidae_Hypancistrus_contradens_1:0.00000100000050002909):0.00031100763087893273):0.00187344592916846033):0.00051016187487597947):0.00043797264125244260):0.01494196870201052775):0.01045581382808415810):0.00176482605635379505):0.02063126940804969195):0.00720291115747960248):0.00796057836430379660,((Loricariidae_Pterygoplichthys_zuliaensis_1:0.04315031090967106492,(((Loricariidae_Pterygoplichthys_etentaculatus_3:0.00000100000050002909,(Loricariidae_Pterygoplichthys_etentaculatus_2:0.00657102950865102748,Loricariidae_Pterygoplichthys_etentaculatus_1:0.00000100000050002909):0.00000100000050002909):0.04487249656578256446,(((Loricariidae_Pterygoplichthys_joselimaianus_3:0.00529523289674006543,(Loricariidae_Pterygoplichthys_joselimaianus_1:0.00000100000050002909,Loricariidae_Pterygoplichthys_joselimaianus_2:0.00000100000050002909):0.00301483814309969241):0.00922081236363631908,(Loricariidae_Pterygoplichthys_gibbiceps_2:0.00000100000050002909,Loricariidae_Pterygoplichthys_gibbiceps_1:0.00000100000050002909):0.01661951943832415748):0.00509755336873922871,((Loricariidae_Pterygoplichthys_multiradiatus_1:0.00778418079003904972,(Loricariidae_Pterygoplichthys_scrophus_1:0.00473440004829393107,(Loricariidae_Pterygoplichthys_pardalis_3:0.00699958129554553894,(Loricariidae_Pterygoplichthys_pardalis_2:0.00000100000050002909,Loricariidae_Pterygoplichthys_pardalis_1:0.00021439789263722676):0.00209171198729306285):0.00143407566336303978):0.00115439995263511594):0.00270337598583502824,(Loricariidae_Pterygoplichthys_disjunctivus_3:0.00000100000050002909,(Loricariidae_Pterygoplichthys_disjunctivus_2:0.00055757067558607088,(Loricariidae_Pterygoplichthys_ambrosettii_1:0.01908270127504888350,((Loricariidae_Pterygoplichthys_ambrosettii_2:0.00000100000050002909,Loricariidae_Pterygoplichthys_ambrosettii_3:0.00000100000050002909):0.00215111352894839947,Loricariidae_Pterygoplichthys_disjunctivus_1:0.00000100000050002909):0.00414165298795996471):0.00074023159973754017):0.00064002725591244547):0.00351620577473052984):0.01534807918021681948):0.01725979295935305829):0.00626622167476699899,(Loricariidae_Pterygoplichthys_multiradiatus_3:0.00000100000050002909,Loricariidae_Pterygoplichthys_multiradiatus_2:0.00000100000050002909):0.04696403428203167751):0.01109566163131729677):0.01201529177516158682,((((Loricariidae_Hemiancistrus_punctulatus_2:0.00000100000050002909,Loricariidae_Hemiancistrus_punctulatus_1:0.00000100000050002909):0.00817088341122756967,(Loricariidae_Hemiancistrus_votouro_1:0.00067836494918062373,(Loricariidae_Hemiancistrus_meizospilos_1:0.01035755834309047378,((Loricariidae_Hemiancistrus_fuliginosus_3:0.00000100000050002909,Loricariidae_Hemiancistrus_fuliginosus_1:0.00000100000050002909):0.00032975907159682319,(Loricariidae_Hemiancistrus_fuliginosus_2:0.00000100000050002909,Loricariidae_Hemiancistrus_punctulatus_3:0.00000100000050002909):0.00000100000050002909):0.00100596005716583714):0.00307463186108673098):0.00628114959108953385):0.02355450688587078234,((Loricariidae_Hypostomus_maracaiboensis_2:0.00189683139670423248,Loricariidae_Hypostomus_maracaiboensis_1:0.00000100000050002909):0.01622052112205326843,((Loricariidae_Hypostomus_aspidolepis_3:0.00359150502049619073,Loricariidae_Hypostomus_aspidolepis_2:0.00000100000050002909):0.00974968447938568371,Loricariidae_Hypostomus_aspidolepis_1:0.01069501210512895789):0.01833229365004903147):0.01615480637602885461):0.00668920524941971854,(((Loricariidae_Hypostomus_luteomaculatus_1:0.00381112736478173572,((Loricariidae_Hypostomus_microstomus_1:0.00094074138759526950,Loricariidae_Hypostomus_microstomus_2:0.00000100000050002909):0.01825683400319900312,(Loricariidae_Hypostomus_renestoi_1:0.00190091615838444759,(Loricariidae_Hypostomus_nigromaculatus_3:0.03416810294781951612,(Loricariidae_Hypostomus_nigromaculatus_2:0.00000100000050002909,Loricariidae_Hypostomus_nigromaculatus_1:0.00000100000050002909):0.00025144545817210382):0.01181813072893553307):0.00000100000050002909):0.00000100000050002909):0.01208457113443400441,(((Loricariidae_Ancistrus_trinitatis_1:0.00499388464857842933,Loricariidae_Ancistrus_trinitatis_2:0.00000100000050002909):0.00000100000050002909,Loricariidae_Hypostomus_fonchii_1:0.00918815441679391581):0.00000100000050002909,(((Loricariidae_Hypostomus_agna_1:0.01681582313902059075,Loricariidae_Hypostomus_hermanni_1:0.00503818740994705326):0.00942109333861292260,(((((Loricariidae_Hypostomus_cochliodon_2:0.00152270959045591801,Loricariidae_Hypostomus_cochliodon_1:0.00000100000050002909):0.01490678682707205667,(Loricariidae_Hypostomus_ericae_1:0.01391879215685771186,(Loricariidae_Hypostomus_macushi_1:0.01234148352832682878,(Loricariidae_Hypostomus_pyrineusi_2:0.00000100000050002909,Loricariidae_Hypostomus_pyrineusi_1:0.00000100000050002909):0.01419684196183309058):0.01174181034327276447):0.00159904958352124734):0.00678312257133495064,((Loricariidae_Hypostomus_paucipunctatus_2:0.00152414922659743790,(Loricariidae_Hypostomus_paucipunctatus_3:0.00000100000050002909,Loricariidae_Hypostomus_paucipunctatus_1:0.00000100000050002909):0.00383332742767950605):0.01426107457319381738,(Loricariidae_Hypostomus_soniae_1:0.02211317066209339890,(Loricariidae_Hypostomus_basilisko_2:0.00231953173365125184,(Loricariidae_Hypostomus_basilisko_1:0.00000100000050002909,Loricariidae_Hypostomus_basilisko_3:0.00076007550314662606):0.00226368182515781797):0.00495203119555549885):0.00936372893641432974):0.00276530482003491899):0.01297281263364435423,(Loricariidae_Hypostomus_paucimaculatus_1:0.02262773782056480207,(Loricariidae_Hypostomus_spiniger_1:0.00553683755043639456,((((Loricariidae_Hypostomus_brevis_3:0.00151460413460329153,(Loricariidae_Hypostomus_brevis_1:0.00000100000050002909,Loricariidae_Hypostomus_brevis_2:0.00000100000050002909):0.00306211445164858822):0.00772519291348014100,(Loricariidae_Hypostomus_tapijara_1:0.00102813623114732114,(((Loricariidae_Hypostomus_interruptus_1:0.00411054845250423493,((Loricariidae_Hypostomus_piratatu_2:0.00305987996179193271,(Loricariidae_Hypostomus_piratatu_1:0.00339360539651344323,(Loricariidae_Hypostomus_boulengeri_2:0.00000100000050002909,Loricariidae_Hypostomus_boulengeri_1:0.00000100000050002909):0.00410588979720613936):0.00000100000050002909):0.00477138536240163426,((Loricariidae_Hypostomus_scabriceps_1:0.00076016766821692685,Loricariidae_Hypostomus_scabriceps_2:0.00000100000050002909):0.00935603759860667572,(Loricariidae_Hypostomus_affinis_3:0.00040766612223914469,(Loricariidae_Hypostomus_affinis_2:0.00000100000050002909,Loricariidae_Hypostomus_affinis_1:0.00000100000050002909):0.00037420537882773742):0.00741179520006836953):0.00268970884636259662):0.00042989410370844065):0.00055764237253429531,(Loricariidae_Hypostomus_commersoni_1:0.00000100000050002909,Loricariidae_Hypostomus_commersoni_2:0.00000100000050002909):0.00452816682113893389):0.00065730366912106501,(Loricariidae_Hypostomus_derbyi_2:0.00000100000050002909,Loricariidae_Hypostomus_derbyi_1:0.00123472176787762416):0.00352078019371064805):0.00000100000050002909):0.00042526606009103007):0.00258232672282881831,(Loricariidae_Hypostomus_ancistroides_3:0.00142098029169987288,(Loricariidae_Hypostomus_ancistroides_1:0.00000100000050002909,Loricariidae_Hypostomus_ancistroides_2:0.00000100000050002909):0.00367695278553193880):0.00597702370345091182):0.00117053127319301296,((((Loricariidae_Hypostomus_jaguribensis_2:0.00624830668219839187,Loricariidae_Hypostomus_jaguribensis_1:0.00000100000050002909):0.00416867884568093358,(Loricariidae_Hypostomus_papariae_1:0.00000100000050002909,(Loricariidae_Hypostomus_pusarum_1:0.00406084059863565452,Loricariidae_Hypostomus_pusarum_2:0.00260266999400188791):0.00312088128252236861):0.00000100000050002909):0.00795252653362610480,(Loricariidae_Hypostomus_plecostomus_1:0.00958011800926441594,Loricariidae_Hypostomus_boulengeri_3:0.00499078222807208208):0.00694740723929364659):0.00844626362936070837,(Loricariidae_Hypostomus_borellii_2:0.00151315871637337849,Loricariidae_Hypostomus_borellii_1:0.00000100000050002909):0.00796930237685808222):0.00107627084257564017):0.00677129945163984070):0.00382866292868659251):0.00351618207439175759):0.00501233589780294975,(Loricariidae_Hypostomus_margaritifer_1:0.01076687664469476273,(((Loricariidae_Hypostomus_goyazensis_3:0.00000100000050002909,(Loricariidae_Hypostomus_goyazensis_2:0.00000100000050002909,Loricariidae_Hypostomus_goyazensis_1:0.00000100000050002909):0.00000100000050002909):0.01570229604567128720,(((Loricariidae_Hypostomus_luetkeni_1:0.00000100000050002909,(Loricariidae_Hypostomus_auroguttatus_1:0.00075051732312513811,Loricariidae_Hypostomus_auroguttatus_2:0.00000100000050002909):0.00000100000050002909):0.01087328340544967478,((Loricariidae_Hypostomus_heraldoi_1:0.00000100000050002909,Loricariidae_Hypostomus_heraldoi_2:0.00000100000050002909):0.00303212570458651987,((Loricariidae_Hypostomus_albopunctatus_3:0.00000100000050002909,Loricariidae_Hypostomus_albopunctatus_2:0.00000100000050002909):0.00000100000050002909,Loricariidae_Hypostomus_albopunctatus_1:0.00000100000050002909):0.00235327252041010043):0.01202458833377954665):0.00093882784201472643,((Loricariidae_Hypostomus_mutucae_1:0.00932768165340027919,(Loricariidae_Hypostomus_regani_3:0.00306528872729325665,(((Loricariidae_Hypostomus_faveolus_3:0.00076053053691654663,Loricariidae_Hypostomus_faveolus_1:0.00000100000050002909):0.00130091391961589657,Loricariidae_Hypostomus_faveolus_2:0.00000100000050002909):0.01098624303266676483,((Loricariidae_Hypostomus_uruguayensis_1:0.00000100000050002909,Loricariidae_Hypostomus_uruguayensis_2:0.00000100000050002909):0.01980384008478760366,(Loricariidae_Hypostomus_aspilogaster_1:0.00470887957265241248,Loricariidae_Hypostomus_laplatae_1:0.00792070424562424553):0.00393715038170703701):0.00336737044533449992):0.00000100000050002909):0.00222762021351501733):0.00499573797397320513,(((Loricariidae_Hypostomus_strigaticeps_2:0.00000100000050002909,Loricariidae_Hypostomus_strigaticeps_1:0.00000100000050002909):0.00198152659203746284,Loricariidae_Hypostomus_strigaticeps_3:0.00595917831710700025):0.00518517160796159050,((Loricariidae_Hypostomus_margaritifer_3:0.00116998204030794532,Loricariidae_Hypostomus_margaritifer_2:0.00241088218095983050):0.00292199899024635093,(Loricariidae_Hypostomus_meleagris_1:0.00376909990691316364,Loricariidae_Hypostomus_arecuta_1:0.00233789953755990723):0.00287362269364102672):0.00327855348839925032):0.00369048981589065357):0.00078858657993105704):0.00358621603121995125):0.00367927949511941002,(((Loricariidae_Hypostomus_iheringii_2:0.00000100000050002909,Loricariidae_Hypostomus_iheringii_1:0.00000100000050002909):0.01297193057362965897,(Loricariidae_Hypostomus_topavae_1:0.00000100000050002909,Loricariidae_Hypostomus_topavae_2:0.00000100000050002909):0.00787826748101789695):0.00264722523479290475,((Loricariidae_Hypostomus_regani_1:0.00288397692973505404,Loricariidae_Hypostomus_regani_2:0.00113585259292326183):0.00180469732631899967,((Loricariidae_Hypostomus_myersi_2:0.00000100000050002909,(Loricariidae_Hypostomus_myersi_3:0.00000100000050002909,Loricariidae_Hypostomus_myersi_1:0.00000100000050002909):0.00000100000050002909):0.00363814946388987251,(Loricariidae_Hypostomus_paulinus_3:0.00327459991739055848,(Loricariidae_Hypostomus_paulinus_2:0.00000100000050002909,Loricariidae_Hypostomus_paulinus_1:0.00000100000050002909):0.00000100000050002909):0.01327282962200799533):0.00094311220869705873):0.00150806303432310927):0.00238068897662340731):0.00101062540777488766):0.00991036353234308297):0.00056397279189524473):0.01104245610451756038,((((Loricariidae_Hypostomus_hoplonites_1:0.00000100000050002909,Loricariidae_Hypostomus_hoplonites_3:0.00693713461461447582):0.01478053671031989875,Loricariidae_Hypostomus_hoplonites_2:0.01379913135924213698):0.01085455511114100276,((Loricariidae_Hypostomus_gymnorhynchus_2:0.00201109672596111498,Loricariidae_Hypostomus_gymnorhynchus_1:0.00150056550499402808):0.01710446830299092169,((Loricariidae_Hypostomus_robinii_1:0.00328513201901312535,Loricariidae_Hypostomus_rhantos_1:0.00154528133462706295):0.02641841079016315000,((Loricariidae_Hypostomus_hondae_1:0.01146171669851564837,((Loricariidae_Hypostomus_plecostomoides_3:0.00000100000050002909,Loricariidae_Hypostomus_plecostomoides_1:0.00000100000050002909):0.01322477335103842966,Loricariidae_Hypostomus_plecostomoides_2:0.00000100000050002909):0.00822186255538317860):0.01045493869974682341,((((Loricariidae_Hypostomus_weberi_2:0.00452001597250240635,(Loricariidae_Hypostomus_weberi_1:0.00000100000050002909,Loricariidae_Hypostomus_weberi_3:0.00152307065489420924):0.00631836381301292827):0.02035881672618365668,((Loricariidae_Hypostomus_oculeus_1:0.00000100000050002909,Loricariidae_Hypostomus_oculeus_3:0.00540688586550389007):0.00415556307344997541,Loricariidae_Hypostomus_oculeus_2:0.00675258924783640312):0.00926505797526864551):0.00394611595824908429,((Loricariidae_Hypostomus_kopeyaka_1:0.00585244877204719755,Loricariidae_Hypostomus_hemicochliodon_1:0.00588993167026558798):0.00872075681555998898,(Loricariidae_Hypostomus_carinatus_3:0.00000100000050002909,(Loricariidae_Hypostomus_carinatus_2:0.00334014549349597855,Loricariidae_Hypostomus_carinatus_1:0.00152234743685098883):0.00000100000050002909):0.00458436730316462340):0.00256292136672305005):0.00264284961755629003,((Loricariidae_Hypostomus_taphorni_1:0.00000100000050002909,Loricariidae_Hypostomus_taphorni_3:0.00000100000050002909):0.00062218059528064797,Loricariidae_Hypostomus_taphorni_2:0.00080804619132799347):0.01696623025631978365):0.00676439596814372521):0.00534980017227833313):0.00216272795406078798):0.00093653836483466681):0.00575159005690946586,Loricariidae_Hypostomus_hermanni_3:0.00000100000050002909):0.00000100000050002909):0.00098289423115580934):0.00350373608769377360):0.00000100000050002909,(Loricariidae_Hypostomus_alatus_1:0.00235914062880321265,(Loricariidae_Hypostomus_alatus_3:0.00151884523018034029,(Loricariidae_Hypostomus_hermanni_2:0.00460382677063820960,Loricariidae_Hypostomus_alatus_2:0.00234934496824614619):0.00000100000050002909):0.00000100000050002909):0.00172101353435128606):0.01086082464715399862):0.00555340620901601835):0.01823187056481173629):0.02388654004842874143,((Loricariidae_Ancistomus_snethlageae_1:0.01066125224248722601,((Loricariidae_Baryancistrus_niveatus_1:0.02246502246467536532,((Loricariidae_Baryancistrus_chrysolomus_3:0.00241694044398678507,(Loricariidae_Baryancistrus_chrysolomus_2:0.00000100000050002909,Loricariidae_Baryancistrus_chrysolomus_1:0.00000100000050002909):0.01247241335493949957):0.01319832339834138384,(Loricariidae_Baryancistrus_xanthellus_3:0.00228507899373126943,(Loricariidae_Baryancistrus_xanthellus_2:0.00000100000050002909,Loricariidae_Baryancistrus_xanthellus_1:0.00000100000050002909):0.00000100000050002909):0.01758019328702616416):0.00951482351902871969):0.01424312651538518770,(((Loricariidae_Spectracanthicus_zuanoni_2:0.00000100000050002909,Loricariidae_Spectracanthicus_zuanoni_1:0.00000100000050002909):0.00627246222475232734,Loricariidae_Spectracanthicus_punctatissimus_1:0.00652916306249428594):0.01355913410095884244,Loricariidae_Parancistrus_nudiventris_1:0.01724918564727409911):0.03082904819981137357):0.00000100000050002909):0.02997845663291768409,(((Loricariidae_Hemiancistrus_medians_2:0.00040053626798125411,(Loricariidae_Hemiancistrus_medians_1:0.00000100000050002909,Loricariidae_Hemiancistrus_medians_3:0.00000100000050002909):0.00064833623270829654):0.03937318201505509568,(Loricariidae_Panaque_nigrolineatus_1:0.08495073676725722889,((Loricariidae_Panaque_schaeferi_3:0.00189494417581672920,Loricariidae_Panaque_schaeferi_2:0.00000100000050002909):0.00000100000050002909,(Loricariidae_Panaque_bathyphilus_1:0.01559640725024664248,((Loricariidae_Panaque_nigrolineatus_3:0.00000100000050002909,Loricariidae_Panaque_nigrolineatus_2:0.00000100000050002909):0.01362456769515034763,(Loricariidae_Panaque_cochliodon_1:0.03014635430533107660,(Loricariidae_Panaque_armbrusteri_2:0.00000100000050002909,(Loricariidae_Panaque_schaeferi_1:0.00581056275227997618,Loricariidae_Panaque_armbrusteri_1:0.01307181750414493013):0.00000100000050002909):0.00740625077972701436):0.00284210064587279033):0.00690440080394243323):0.00000100000050002909):0.01228860312015727339):0.03739471018912458866):0.00679187432001362220,((Loricariidae_Baryancistrus_demantoides_1:0.02900685174766270968,(Loricariidae_Baryancistrus_beggini_1:0.00436827197372237179,(Loricariidae_Hemiancistrus_subviridis_3:0.01532720939256564108,(Loricariidae_Hemiancistrus_subviridis_1:0.00000100000050002909,Loricariidae_Hemiancistrus_subviridis_2:0.00000100000050002909):0.00000100000050002909):0.00491650815551713301):0.01315529130265364992):0.03160711960488686578,Loricariidae_Hemiancistrus_guahiborum_1:0.04263574515393388220):0.01266750659576506600):0.00431144874163639537):0.01011625343015971554):0.00927767542734245568):0.00277098148904682436,Loricariidae_Spectracanthicus_murinus_1:0.13721407031485424732):0.00840137108556910685):0.00456571466141965886):0.00599599595445175163):0.00060288960263243214):0.00369313548591636938):0.00825464939098434665,((Loricariidae_Leptoancistrus_canensis_3:0.00000100000050002909,(Loricariidae_Leptoancistrus_canensis_2:0.00000100000050002909,(((Loricariidae_Transancistrus_santarosensis_1:0.02694553412411055879,Loricariidae_Andeancistrus_platycephalus_1:0.03131478587467677321):0.04550331426893957504,(Loricariidae_Leptoancistrus_canensis_1:0.06432167876733561884,(Loricariidae_Cordylancistrus_torbesensis_1:0.05465400490586642263,(Loricariidae_Dolichancistrus_fuesslii_1:0.05194247886647026385,Loricariidae_Dolichancistrus_carnegiei_1:0.04469099773944775617):0.02110223302470579446):0.00839445775223839237):0.01261962500405178905):0.00987729243391935463,((Loricariidae_Neblinichthys_echinasus_1:0.00878288799148343666,(Loricariidae_Neblinichthys_brevibracchium_1:0.00990214027054867919,Loricariidae_Neblinichthys_brevibracchium_3:0.00000100000050002909):0.01845323285525494322):0.01236077800109060959,Loricariidae_Paulasquama_callis_1:0.02180778067651022861):0.06049370969614643878):0.00000100000050002909):0.00053558529414288614):0.02226099913626657101,((Loricariidae_Pseudancistrus_yekuana_1:0.04047303602118910298,Loricariidae_Lithoxancistrus_orinoco_1:0.04965966928783935308):0.03671106483709438151,((((Loricariidae_Chaetostoma_anomalum_1:0.03198313230778013216,((Loricariidae_Chaetostoma_changae_1:0.00000100000050002909,Loricariidae_Chaetostoma_breve_1:0.00833635914871345973):0.01125568642161635033,Loricariidae_Chaetostoma_dermorhynchus_1:0.03917980592748606522):0.01015785143355329989):0.02046249102071765608,((Loricariidae_Chaetostoma_marmorescens_1:0.02087319454281159198,(Loricariidae_Chaetostoma_loborhynchos_1:0.00082544175174235717,Loricariidae_Chaetostoma_loborhynchos_2:0.00000100000050002909):0.01547786672081003130):0.02960478358278235272,(Loricariidae_Chaetostoma_carrioni_1:0.01923130507763909022,Loricariidae_Chaetostoma_microps_1:0.02331388040787732430):0.04590663762960506961):0.00880453572346333140):0.00177897345430549133,(Loricariidae_Chaetostoma_lexa_1:0.04052109224994848713,(Loricariidae_Chaetostoma_lineopunctatum_1:0.00000100000050002909,(Loricariidae_Chaetostoma_lineopunctatum_3:0.00000100000050002909,Loricariidae_Chaetostoma_lineopunctatum_2:0.00000100000050002909):0.00000100000050002909):0.03440817834527549329):0.01060172955495534627):0.01300607590688118362,((Loricariidae_Chaetostoma_fischeri_3:0.01809812503425167057,(Loricariidae_Chaetostoma_fischeri_1:0.00000100000050002909,Loricariidae_Chaetostoma_fischeri_2:0.00000100000050002909):0.01510538654849301159):0.02531975893294290472,(Loricariidae_Chaetostoma_jegui_1:0.00000100000050002909,Loricariidae_Chaetostoma_vasquezi_1:0.00690060204709994421):0.04599062214701623436):0.00971350018409004173):0.02745623904428104792):0.00000100000050002909):0.01480906547918827039):0.02523308092169552347,((Loricariidae_Acestridium_scutatum_1:0.04496885707925688674,(((Loricariidae_Acestridium_martini_2:0.00000100000050002909,Loricariidae_Acestridium_martini_1:0.00000100000050002909):0.00578681803629014797,Loricariidae_Acestridium_martini_3:0.00385117220240683384):0.04678251046713512162,Loricariidae_Acestridium_gymnogaster_1:0.05122657165874743013):0.01315325886860919079):0.12341148625169803821,((Loricariidae_Hypoptopoma_spectabile_1:0.08902714522275505249,(((Loricariidae_Oxyropsis_acutirostris_1:0.03582680242661599040,(Loricariidae_Oxyropsis_wrightiana_1:0.00239198662944986465,Loricariidae_Oxyropsis_carinata_1:0.00119183026355135289):0.02175119828553475840):0.02817876743623197802,((Loricariidae_Hypoptopoma_thoracatum_2:0.00000100000050002909,Loricariidae_Hypoptopoma_thoracatum_1:0.00176897348664123519):0.03818670869281114155,Loricariidae_Hypoptopoma_guianense_1:0.02008355238105885565):0.04752763314694297136):0.01142624514572254321,(((Loricariidae_Acestridium_discus_2:0.00000100000050002909,Loricariidae_Acestridium_discus_1:0.00000100000050002909):0.09908451988052158210,((Loricariidae_Hypoptopoma_gulare_1:0.00000100000050002909,Loricariidae_Hypoptopoma_gulare_2:0.00000100000050002909):0.02099810406393954124,((Loricariidae_Hypoptopoma_inexspectatum_3:0.00825097063439511787,Loricariidae_Hypoptopoma_inexspectatum_1:0.02609305343083847747):0.01695644158838129079,Loricariidae_Hypoptopoma_inexspectatum_2:0.00793276986944546451):0.05432920396632280602):0.08335950955514036254):0.01423815997235322421,(Loricariidae_Hypoptopoma_steindachneri_1:0.01060668459070707517,Loricariidae_Hypoptopoma_incognitum_1:0.01640045666757034351):0.05246459637553591016):0.02350934328299134415):0.00000100000050002909):0.03119764197997397862,(((Loricariidae_Lampiella_gibbosa_3:0.00000100000050002909,(Loricariidae_Lampiella_gibbosa_1:0.00000100000050002909,Loricariidae_Lampiella_gibbosa_2:0.00000100000050002909):0.00000100000050002909):0.11233306403420176278,((((Loricariidae_Otocinclus_cocama_1:0.00000100000050002909,Loricariidae_Otocinclus_cocama_2:0.00000100000050002909):0.00268863495324041506,Loricariidae_Otocinclus_cocama_3:0.00000100000050002909):0.03241557061949274648,((Loricariidae_Otocinclus_vittatus_1:0.00000100000050002909,Loricariidae_Otocinclus_vittatus_2:0.00000100000050002909):0.08942836077202033496,(((Loricariidae_Otocinclus_mariae_2:0.00000100000050002909,Loricariidae_Otocinclus_mariae_1:0.00000100000050002909):0.00332865171419182782,Loricariidae_Otocinclus_mariae_3:0.00118479363555844415):0.03319008976420809165,(Loricariidae_Otocinclus_vestitus_2:0.00000100000050002909,(Loricariidae_Otocinclus_vestitus_3:0.00000100000050002909,Loricariidae_Otocinclus_vestitus_1:0.00000100000050002909):0.00000100000050002909):0.04899194250216026142):0.00768939711355936216):0.00093856618069783370):0.01480966575334509774,((Loricariidae_Otocinclus_xakriaba_1:0.00000100000050002909,(Loricariidae_Otocinclus_xakriaba_3:0.00000100000050002909,Loricariidae_Otocinclus_xakriaba_2:0.00000100000050002909):0.00000100000050002909):0.08694589281830335248,(((Loricariidae_Otocinclus_hoppei_1:0.04198892619947394711,Loricariidae_Otocinclus_hoppei_2:0.00930105495518057830):0.01406760376004022144,(Loricariidae_Otocinclus_affinis_2:0.00000100000050002909,(Loricariidae_Otocinclus_affinis_3:0.00273996405250260741,Loricariidae_Otocinclus_affinis_1:0.00000100000050002909):0.00000100000050002909):0.02091007608201612966):0.01427425863805946785,((Loricariidae_Otocinclus_flexilis_1:0.00000100000050002909,Loricariidae_Otocinclus_flexilis_2:0.00000100000050002909):0.02138208827576119561,(Loricariidae_Otocinclus_arnoldi_2:0.00000100000050002909,(Loricariidae_Otocinclus_arnoldi_3:0.00000100000050002909,Loricariidae_Otocinclus_arnoldi_1:0.00000100000050002909):0.00000100000050002909):0.02237501018959024354):0.02217813409767780200):0.01149966087690787279):0.00330131999422622136):0.02588471327238261663):0.03983804757000023594,(((((Loricariidae_Curculionichthys_paresi_3:0.00000100000050002909,Loricariidae_Curculionichthys_paresi_2:0.00000100000050002909):0.00548998561726737541,Loricariidae_Curculionichthys_paresi_1:0.00128335606353152903):0.04601515815286213312,((Loricariidae_Curculionichthys_piracanjuba_1:0.00000100000050002909,(Loricariidae_Curculionichthys_piracanjuba_3:0.00000100000050002909,Loricariidae_Curculionichthys_piracanjuba_2:0.00000100000050002909):0.00353339091150819528):0.02528011097664975906,((Loricariidae_Curculionichthys_insperatus_2:0.00542061048623441316,(Loricariidae_Curculionichthys_insperatus_1:0.00000100000050002909,Loricariidae_Curculionichthys_insperatus_3:0.00000100000050002909):0.00000100000050002909):0.02011894712831251500,((Loricariidae_Curculionichthys_oliveirai_2:0.00482102280614635833,Loricariidae_Curculionichthys_oliveirai_3:0.00000100000050002909):0.00113385421805999660,Loricariidae_Curculionichthys_oliveirai_1:0.00179480090662191994):0.01045707602604385028):0.01954177246293787792):0.01948720220594661254):0.05552135645967769262,(((Loricariidae_Parotocinclus_aripuanensis_2:0.03204969743057567433,((Loricariidae_Curculionichthys_hera_1:0.03021299577997656888,(Loricariidae_Hisonotus_acuen_2:0.00335708213247706702,Loricariidae_Hisonotus_acuen_1:0.00000100000050002909):0.04537071332871947527):0.05678453658961260531,((Loricariidae_Parotocinclus_britskii_1:0.02969879750202623903,Loricariidae_Parotocinclus_aripuanensis_1:0.06249086112781335883):0.04362786816968402398,((Loricariidae_Parotocinclus_eppleyi_2:0.00000100000050002909,Loricariidae_Parotocinclus_eppleyi_1:0.01362006655395700538):0.06431389602960468910,(Loricariidae_Hisonotus_chromodontus_1:0.00060392927176037843,Loricariidae_Hisonotus_chromodontus_2:0.00000100000050002909):0.06693627114924254051):0.00615884248557617246):0.00872023802009478169):0.00000100000050002909):0.03568686682901755364,((Loricariidae_Pseudotothyris_obtusa_1:0.02943678631474082319,(Loricariidae_Pseudotothyris_janeirensis_1:0.01393209455251958814,(Loricariidae_Otothyris_travassosi_1:0.00000100000050002909,Loricariidae_Otothyris_travassosi_2:0.00000100000050002909):0.02700715773176908668):0.03534893532067002325):0.03729091290313801821,((Loricariidae_Parotocinclus_seridoensis_1:0.05669980479957355268,(Loricariidae_Parotocinclus_spilurus_2:0.00000100000050002909,Loricariidae_Parotocinclus_spilurus_1:0.00130682429762244367):0.08939438747757638692):0.05795200231702104382,(((Loricariidae_Parotocinclus_spilosoma_1:0.00813849535451024141,Loricariidae_Parotocinclus_cearensis_1:0.01103796752356996785):0.05915395659863163791,(((Loricariidae_Microlepidogaster_dimorpha_3:0.00000100000050002909,(Loricariidae_Microlepidogaster_dimorpha_1:0.00000100000050002909,Loricariidae_Microlepidogaster_dimorpha_2:0.00000100000050002909):0.00000100000050002909):0.02530153079365624058,((Loricariidae_Rhinolekos_garavelloi_2:0.00063900707440566590,Loricariidae_Rhinolekos_garavelloi_1:0.00000100000050002909):0.01697290216226072720,(Loricariidae_Rhinolekos_britskii_2:0.00383179250432968835,Loricariidae_Rhinolekos_britskii_1:0.00524844786974576396):0.00854233958866687168):0.04137509241566931367):0.01033496870958106051,(Loricariidae_Microlepidogaster_longicolla_3:0.00432122513925724434,(Loricariidae_Microlepidogaster_longicolla_2:0.00187731566872113582,Loricariidae_Microlepidogaster_longicolla_1:0.00000100000050002909):0.00000100000050002909):0.03795366930413465734):0.01102906200832338805):0.00706234692243693039,((((Loricariidae_Parotocinclus_prata_3:0.00066401415945726737,(Loricariidae_Parotocinclus_prata_2:0.00000100000050002909,Loricariidae_Parotocinclus_prata_1:0.00000100000050002909):0.00162280674012922491):0.03500653231392625991,(Loricariidae_Parotocinclus_robustus_2:0.00000100000050002909,Loricariidae_Parotocinclus_robustus_1:0.00000100000050002909):0.02138233724180350209):0.03103626316738883339,((Loricariidae_Parotocinclus_bahiensis_2:0.00000100000050002909,Loricariidae_Parotocinclus_bahiensis_1:0.00000100000050002909):0.05829925112317693031,(Loricariidae_Rhinolekos_arachas_1:0.02648549559498104139,(Loricariidae_Hisonotus_bocaiuva_2:0.00000100000050002909,Loricariidae_Hisonotus_bocaiuva_1:0.00000100000050002909):0.04235038632300418271):0.03106484437950339170):0.00433770153930898919):0.01931933314514919578,((((Loricariidae_Parotocinclus_bidentatus_1:0.03080236744411855507,((Loricariidae_Parotocinclus_maculicauda_2:0.00000100000050002909,Loricariidae_Parotocinclus_maculicauda_1:0.00000100000050002909):0.03880462660309087070,Loricariidae_Parotocinclus_adamanteus_1:0.05731558544513732506):0.00000100000050002909):0.01218820783981574597,Loricariidae_Microlepidogaster_perforata_1:0.02621208541505780018):0.00887686594085630200,((Loricariidae_Otothyropsis_polyodon_1:0.00606002787663626873,(Loricariidae_Hisonotus_francirochai_1:0.00470660876540550908,Loricariidae_Hisonotus_francirochai_2:0.01212362539902108599):0.00235118069996488729):0.02994012321931842011,(Loricariidae_Otothyropsis_biamnicus_1:0.03209313468005119130,(Loricariidae_Hisonotus_depressicauda_1:0.04962942128475327647,(Loricariidae_Hisonotus_paulinus_1:0.00000100000050002909,(Loricariidae_Hisonotus_paulinus_3:0.00000100000050002909,Loricariidae_Hisonotus_paulinus_2:0.00028125961602877461):0.00000100000050002909):0.02358692575940940506):0.01454784928057285646):0.00532556691994825245):0.01294149265469899876):0.00110309756133000216,((((Loricariidae_Otothyropsis_marapoama_1:0.00255269135462376671,Loricariidae_Otothyropsis_marapoama_2:0.00313538971183558888):0.04244461284145962382,(Loricariidae_Hisonotus_taimensis_1:0.01261226652463317416,(Loricariidae_Hisonotus_nigricauda_1:0.02002151861791626186,(Loricariidae_Hisonotus_nigricauda_3:0.00287995640634079383,Loricariidae_Hisonotus_nigricauda_2:0.00237299320133210973):0.01009038095455829821):0.01219535764414262161):0.01551284895069082563):0.02005628115695314018,((((Loricariidae_Hisonotus_notatus_1:0.01127697785499153990,Loricariidae_Hisonotus_notatus_2:0.00551986657339683610):0.00887917436382338124,Loricariidae_Hisonotus_thayeri_1:0.00232647994598125752):0.02628284179470774876,(((((Loricariidae_Eurycheilichthys_limulus_1:0.00000100000050002909,Loricariidae_Eurycheilichthys_limulus_2:0.00000100000050002909):0.00362816891198395816,Loricariidae_Eurycheilichthys_limulus_3:0.00000100000050002909):0.01769418959120058754,Loricariidae_Eurycheilichthys_coryphaenus_1:0.00000100000050002909):0.00000100000050002909,(((Loricariidae_Eurycheilichthys_pantherinus_1:0.02186392747989355373,Loricariidae_Eurycheilichthys_luisae_1:0.00000100000050002909):0.00237112963951801800,Loricariidae_Eurycheilichthys_castaneus_1:0.00000100000050002909):0.00237778259341653265,(Loricariidae_Eurycheilichthys_planus_1:0.01244544862634689754,Loricariidae_Eurycheilichthys_apocremnus_1:0.00411473987337417600):0.00000100000050002909):0.00236465662191844743):0.02184692801409494553,(((Loricariidae_Hisonotus_armatus_2:0.00000100000050002909,Loricariidae_Hisonotus_armatus_1:0.00000100000050002909):0.02828940775605317745,((Loricariidae_Hisonotus_laevior_1:0.00623750157548395249,(Loricariidae_Hisonotus_laevior_3:0.00766608696195113237,Loricariidae_Hisonotus_laevior_2:0.00051118263800209506):0.00715234671217842080):0.03080955019127040034,(Loricariidae_Hisonotus_charrua_1:0.02190687173860590697,(Loricariidae_Hisonotus_leucophrys_1:0.00000100000050002909,(Loricariidae_Hisonotus_leucophrys_2:0.00000100000050002909,Loricariidae_Hisonotus_leucophrys_3:0.00033253496551565782):0.00000100000050002909):0.02365447201337529323):0.01470727127869530214):0.00984335298491199190):0.01001513025265280896,(Loricariidae_Hisonotus_notopagos_1:0.00000100000050002909,Loricariidae_Hisonotus_notopagos_2:0.00000100000050002909):0.04667267001180860214):0.00093877597658466208):0.00079584635948714167):0.00475795119603763823,(((Loricariidae_Epactionotus_itaimbezinho_2:0.00000100000050002909,Loricariidae_Epactionotus_itaimbezinho_1:0.00000100000050002909):0.00473139872312837179,(Loricariidae_Epactionotus_gracilis_1:0.00000100000050002909,(Loricariidae_Epactionotus_gracilis_2:0.00000100000050002909,Loricariidae_Epactionotus_gracilis_3:0.00000100000050002909):0.00000100000050002909):0.00664127333187108232):0.00550985810056742100,(Loricariidae_Epactionotus_bilineatus_1:0.00188119699350207978,(Loricariidae_Epactionotus_bilineatus_3:0.00242816819725213615,Loricariidae_Epactionotus_bilineatus_2:0.00182109262016685175):0.00336969156805834490):0.01514915331990353102):0.02060109755871432358):0.00812778061123878987):0.00496248598284666168,((((Loricariidae_Hisonotus_maculipinnis_1:0.00306712881279218351,Loricariidae_Hisonotus_maculipinnis_3:0.00000100000050002909):0.00496549095788153573,Loricariidae_Hisonotus_maculipinnis_2:0.00120983681886386620):0.02633828767626721426,(Loricariidae_Hisonotus_ringueleti_2:0.00394763676637516388,Loricariidae_Hisonotus_ringueleti_1:0.00237614475873006853):0.00696995238782225322):0.03292649138500305245,(((Loricariidae_Hisonotus_prata_1:0.00000100000050002909,Loricariidae_Hisonotus_prata_2:0.00000100000050002909):0.00198985411449333592,Loricariidae_Hisonotus_carreiro_1:0.00000100000050002909):0.02852233248759302245,((Loricariidae_Hisonotus_megaloplax_2:0.00000100000050002909,Loricariidae_Hisonotus_megaloplax_1:0.00000100000050002909):0.02877944560939768234,((Loricariidae_Hisonotus_montanus_1:0.01960570954633531274,Loricariidae_Hisonotus_montanus_2:0.00000100000050002909):0.01222072879411300814,((Loricariidae_Hisonotus_aky_2:0.00000100000050002909,Loricariidae_Hisonotus_aky_1:0.00000100000050002909):0.00661470737059499572,Loricariidae_Hisonotus_iota_1:0.01185837246290502578):0.00275094375851051530):0.00395214537714094673):0.01324334525345633590):0.00790990136718427474):0.01118850436856519415):0.01290051245052653735):0.00301296839578384882):0.00565612383186076765):0.01211313759062074454):0.01277602043166758961):0.01957550885404507959):0.00539645229474596845,Loricariidae_Parotocinclus_collinsae_1:0.05084848734052954677):0.00763847119248468875):0.00833939630100258809,((Loricariidae_Nannoplecostomus_eleonorae_1:0.09975427647730936154,(Loricariidae_Microplecostomus_forestii_1:0.00107004986781546684,Loricariidae_Microplecostomus_forestii_2:0.00094989667723240046):0.05984197214569426937):0.02933699901163255852,((((Loricariidae_Pareiorhina_rudolphi_2:0.02983242097493925271,(Loricariidae_Pareiorhina_rudolphi_3:0.00438992055239289473,Loricariidae_Pareiorhina_rudolphi_1:0.00123990151762912626):0.02235336491720828905):0.02219719305062675674,(Loricariidae_Pseudotocinclus_parahybae_1:0.02028777953743172296,((Loricariidae_Pseudotocinclus_juquiae_2:0.00095235699331994400,(Loricariidae_Pseudotocinclus_juquiae_3:0.00000100000050002909,Loricariidae_Pseudotocinclus_juquiae_1:0.00000100000050002909):0.04539246337104018564):0.01466562277983060776,(Loricariidae_Pseudotocinclus_tietensis_1:0.00000100000050002909,(Loricariidae_Pseudotocinclus_tietensis_2:0.00036368214816096439,Loricariidae_Pseudotocinclus_tietensis_3:0.00000100000050002909):0.00326169630797712917):0.01602262443664669023):0.00279751839709768170):0.01768335927307792058):0.02684144084171004307,((((Loricariidae_Pareiorhaphis_nudula_1:0.01777754435065020608,(Loricariidae_Pareiorhaphis_hypselurus_1:0.01358073964329105550,Loricariidae_Pareiorhaphis_stomias_1:0.00454787033663404949):0.00721858264844954176):0.02030792981863643876,((Loricariidae_Neoplecostomus_ribeirensis_2:0.00000100000050002909,(Loricariidae_Neoplecostomus_ribeirensis_3:0.00000100000050002909,Loricariidae_Neoplecostomus_ribeirensis_1:0.00000100000050002909):0.00000100000050002909):0.04242666578316459103,(((Loricariidae_Isbrueckerichthys_alipionis_3:0.00000100000050002909,Loricariidae_Isbrueckerichthys_alipionis_1:0.00000100000050002909):0.00241323601227477497,Loricariidae_Isbrueckerichthys_alipionis_2:0.00081840813959415185):0.01824046410188688919,(((Loricariidae_Isbrueckerichthys_duseni_2:0.00690765885191189487,(Loricariidae_Isbrueckerichthys_duseni_1:0.00000100000050002909,Loricariidae_Isbrueckerichthys_duseni_3:0.00000100000050002909):0.00818310741078429743):0.00835276026661234405,(Loricariidae_Isbrueckerichthys_saxicola_1:0.00000100000050002909,(Loricariidae_Isbrueckerichthys_saxicola_3:0.00117046029759593976,((Loricariidae_Isbrueckerichthys_calvus_2:0.00000100000050002909,Loricariidae_Isbrueckerichthys_calvus_1:0.00000100000050002909):0.00845993358681930083,Loricariidae_Isbrueckerichthys_saxicola_2:0.00000100000050002909):0.00000100000050002909):0.00000100000050002909):0.00147573901629514666):0.01229606775373763387,(Loricariidae_Isbrueckerichthys_epakmos_2:0.00000100000050002909,(Loricariidae_Isbrueckerichthys_epakmos_1:0.00000100000050002909,Loricariidae_Isbrueckerichthys_epakmos_3:0.00000100000050002909):0.00000100000050002909):0.00687350576186336517):0.00599811037568346965):0.00877679184969007431):0.00936145405055418232):0.00361842758715843040,(((Loricariidae_Pareiorhaphis_azygolechis_3:0.00000100000050002909,(Loricariidae_Pareiorhaphis_azygolechis_1:0.00000100000050002909,Loricariidae_Pareiorhaphis_azygolechis_2:0.00000100000050002909):0.00000100000050002909):0.01122985717000524880,((((Loricariidae_Pareiorhaphis_vestigipinnis_3:0.00000100000050002909,(Loricariidae_Pareiorhaphis_vestigipinnis_1:0.00000100000050002909,Loricariidae_Pareiorhaphis_vestigipinnis_2:0.00000100000050002909):0.00000100000050002909):0.00627404623954385451,((Loricariidae_Pareiorhaphis_eurycephalus_2:0.00000100000050002909,Loricariidae_Pareiorhaphis_eurycephalus_1:0.00000100000050002909):0.00466137262638288436,(Loricariidae_Pareiorhaphis_parmula_2:0.00000100000050002909,(Loricariidae_Pareiorhaphis_parmula_1:0.00000100000050002909,Loricariidae_Pareiorhaphis_parmula_3:0.00000100000050002909):0.00000100000050002909):0.00658794088250499923):0.00305496247464693942):0.01007046453516730056,(Loricariidae_Pareiorhaphis_hystrix_2:0.00000100000050002909,(Loricariidae_Pareiorhaphis_hystrix_3:0.00000100000050002909,Loricariidae_Pareiorhaphis_hystrix_1:0.00000100000050002909):0.00000100000050002909):0.01360812400194407086):0.00365332828476410548,((Loricariidae_Pareiorhaphis_cameroni_2:0.00000100000050002909,Loricariidae_Pareiorhaphis_cameroni_1:0.00000100000050002909):0.00218753366034761792,(Loricariidae_Pareiorhaphis_steindachneri_1:0.00000100000050002909,(Loricariidae_Pareiorhaphis_steindachneri_2:0.00000100000050002909,Loricariidae_Pareiorhaphis_steindachneri_3:0.00000100000050002909):0.00000100000050002909):0.00827967211794844969):0.00883198494861983305):0.00592187783576704398):0.01237287024425480324,(((Loricariidae_Kronichthys_heylandi_3:0.00000100000050002909,(Loricariidae_Kronichthys_heylandi_1:0.00000100000050002909,Loricariidae_Kronichthys_heylandi_2:0.00000100000050002909):0.00000100000050002909):0.03244303755726109934,((Loricariidae_Kronichthys_subteres_3:0.00000100000050002909,(Loricariidae_Kronichthys_subteres_1:0.00000100000050002909,Loricariidae_Kronichthys_subteres_2:0.00027413228879513815):0.00000100000050002909):0.01392790735624772035,(Loricariidae_Kronichthys_lacerta_1:0.00000100000050002909,(Loricariidae_Kronichthys_lacerta_3:0.00000100000050002909,Loricariidae_Kronichthys_lacerta_2:0.00000100000050002909):0.00000100000050002909):0.01639320250442085833):0.00913771850569821548):0.05118344729482259686,((Loricariidae_Pareiorhaphis_splendens_3:0.00023658726038546814,Loricariidae_Pareiorhaphis_splendens_1:0.00000100000050002909):0.00070793688097980597,Loricariidae_Pareiorhaphis_splendens_2:0.00168202032252863054):0.04054431111782250824):0.00397650188362214455):0.00477889523782452832):0.02672922080231713779,((((Loricariidae_Pareiorhaphis_bahiana_1:0.06201862316483295473,(Loricariidae_Hirtella_carinata_1:0.02230638912411148089,(Loricariidae_Euryochus_thysanos_1:0.04374767698527552706,Loricariidae_Pareiorhaphis_ruschii_1:0.03766066709889434594):0.00000100000050002909):0.01042303424032738936):0.00950055594623789613,(Loricariidae_Pareiorhaphis_scutula_1:0.01214309613770247175,(Loricariidae_Pareiorhaphis_nasuta_1:0.02045846238229464403,(Loricariidae_Plesioptopoma_curvidens_2:0.00000100000050002909,(Loricariidae_Plesioptopoma_curvidens_1:0.00000100000050002909,Loricariidae_Plesioptopoma_curvidens_3:0.00000100000050002909):0.00000100000050002909):0.03070397623680105534):0.00681596078390238162):0.02528522660443426051):0.00445812779041465830,((((Loricariidae_Pareiorhina_brachyrhyncha_2:0.00000100000050002909,Loricariidae_Pareiorhina_brachyrhyncha_1:0.00000100000050002909):0.01250717159238956197,(Loricariidae_Pareiorhina_cepta_1:0.00939310974359471723,Loricariidae_Pareiorhina_pelicicei_1:0.00670570891671942639):0.00705351790055675550):0.00393060938583695684,Loricariidae_Pareiorhina_rosai_1:0.01787652580303407054):0.02571217718633798249,((Loricariidae_Pareiorhina_carrancas_2:0.00000100000050002909,Loricariidae_Pareiorhina_carrancas_1:0.00000100000050002909):0.00389536110045598724,Loricariidae_Pareiorhina_hyptiorhachis_1:0.00661752485118328321):0.02738439079033822346):0.01794453048077136043):0.00074038294822613188,((Loricariidae_Neoplecostomus_paraty_1:0.05238420265254593172,((Loricariidae_Neoplecostomus_franciscoensis_3:0.00000100000050002909,(Loricariidae_Neoplecostomus_franciscoensis_2:0.00000100000050002909,Loricariidae_Neoplecostomus_franciscoensis_1:0.00000100000050002909):0.00000100000050002909):0.02398188221741514095,((Loricariidae_Neoplecostomus_microps_1:0.00308713720840089441,(Loricariidae_Neoplecostomus_microps_3:0.00184226132838172870,Loricariidae_Neoplecostomus_microps_2:0.00105901572458240445):0.00145601344518688598):0.02164579628650846813,(Loricariidae_Neoplecostomus_espiritosantensis_2:0.00000100000050002909,(Loricariidae_Neoplecostomus_espiritosantensis_3:0.00000100000050002909,Loricariidae_Neoplecostomus_espiritosantensis_1:0.00000100000050002909):0.00000100000050002909):0.04837794830685463593):0.00603000204779481630):0.01261738279967775968):0.00108118528855307393,((Loricariidae_Neoplecostomus_corumba_2:0.00000100000050002909,(Loricariidae_Neoplecostomus_corumba_3:0.00000100000050002909,Loricariidae_Neoplecostomus_corumba_1:0.00000100000050002909):0.00000100000050002909):0.02782031819296251415,((Loricariidae_Neoplecostomus_paranensis_1:0.00000100000050002909,(Loricariidae_Neoplecostomus_paranensis_3:0.00066328042986757429,Loricariidae_Neoplecostomus_paranensis_2:0.00000100000050002909):0.00000100000050002909):0.01419904859841106259,(((Loricariidae_Neoplecostomus_langeanii_1:0.00000100000050002909,Loricariidae_Neoplecostomus_langeanii_2:0.00000100000050002909):0.00793595177067928266,(Loricariidae_Neoplecostomus_bandeirante_2:0.00000100000050002909,((Loricariidae_Neoplecostomus_jaguari_2:0.00163202643116807950,Loricariidae_Neoplecostomus_jaguari_1:0.00000100000050002909):0.00508599905605593931,(Loricariidae_Neoplecostomus_bandeirante_1:0.00000100000050002909,Loricariidae_Neoplecostomus_bandeirante_3:0.00092297921074249842):0.00143517038868351283):0.00000100000050002909):0.00875936606177923731):0.00709222213041033056,(Loricariidae_Neoplecostomus_canastra_1:0.01152107959626071099,(((Loricariidae_Neoplecostomus_selenae_1:0.00000100000050002909,Loricariidae_Neoplecostomus_selenae_2:0.00000100000050002909):0.01137757330763868036,(Loricariidae_Neoplecostomus_botucatu_1:0.00000100000050002909,(Loricariidae_Neoplecostomus_botucatu_3:0.00000100000050002909,Loricariidae_Neoplecostomus_botucatu_2:0.00223794666681383222):0.00000100000050002909):0.00960503578471662983):0.00559599752498932731,(Loricariidae_Neoplecostomus_yapo_1:0.00000100000050002909,(Loricariidae_Neoplecostomus_yapo_2:0.00000100000050002909,Loricariidae_Neoplecostomus_yapo_3:0.00000100000050002909):0.00000100000050002909):0.02871450329251724887):0.00769771172248976711):0.00000100000050002909):0.00154817821455153484):0.00477372116728504940):0.02358809216455829208):0.01911352279731433693):0.00724428507159159338):0.00707874729695517121):0.02411000759243502045,(((Loricariidae_Parotocinclus_jumbo_1:0.09573323413449975894,(Loricariidae_Hisonotus_leucofrenatus_2:0.01178658969745748943,(Loricariidae_Hisonotus_leucofrenatus_3:0.00546911187205112708,Loricariidae_Hisonotus_leucofrenatus_1:0.00446937750261031542):0.00558489259999897080):0.07480667374956655180):0.04141607357605794210,(Loricariidae_Corumbataia_anosteos_1:0.03201342811964618534,(Loricariidae_Corumbataia_tocantinensis_1:0.01142789207844014179,((Loricariidae_Corumbataia_cuestae_2:0.00250318160809377774,Loricariidae_Corumbataia_cuestae_1:0.00063791188141992924):0.00429824183262434052,(Loricariidae_Corumbataia_britskii_1:0.00644883453979271191,Loricariidae_Corumbataia_britskii_2:0.00000100000050002909):0.00532736092048708473):0.00296077258566318415):0.03869995912832480123):0.03228294844762560206):0.00943056393761173423,Loricariidae_Corumbataia_canoeiro_1:0.08453603793123663779):0.02887096292838692985):0.00283846704905062240):0.00532373779274603054):0.01668974757338436213):0.00234309065453484596):0.01058285808443091419):0.03390124315439033836):0.01501948919893603303,(((Loricariidae_Harttiella_lucifer_1:0.03842418184573067469,((Loricariidae_Harttiella_parva_1:0.00752048515444288246,(Loricariidae_Harttiella_pilosa_1:0.01664697431006294248,Loricariidae_Harttiella_crassicauda_1:0.00929957633870455262):0.00054971880677607090):0.00752265041479456987,(Loricariidae_Harttiella_intermedia_1:0.00173856829962012408,Loricariidae_Harttiella_longicauda_1:0.00170713286119213181):0.01663426606052631485):0.01698071916004607190):0.09164055426264088033,((((Loricariidae_Cteniloricaria_platystoma_2:0.00051985843976650598,Loricariidae_Cteniloricaria_platystoma_1:0.00120505224694039551):0.02352424960709339000,Loricariidae_Cteniloricaria_napova_1:0.01486381240192404841):0.03126048972998622666,((Loricariidae_Harttia_guianensis_1:0.02223219057718739400,(Loricariidae_Harttia_tuna_1:0.01636858160253575403,(Loricariidae_Harttia_surinamensis_1:0.00312509533401126053,Loricariidae_Harttia_fluminensis_1:0.00366521104643062088):0.01284277242030695126):0.01107835634232048547):0.04936877750924435065,(((((Loricariidae_Harttia_gracilis_1:0.00303887889387460374,Loricariidae_Harttia_gracilis_2:0.00000100000050002909):0.05159971877039740834,((Loricariidae_Harttia_leiopleura_2:0.00000100000050002909,Loricariidae_Harttia_leiopleura_1:0.00000100000050002909):0.03038232066993085123,((Loricariidae_Harttia_carvalhoi_2:0.00000100000050002909,Loricariidae_Harttia_carvalhoi_1:0.00150009030589061854):0.02256741631354832606,Loricariidae_Harttia_novalimensis_1:0.01819415633495932022):0.02779406928787490905):0.01389038890228652505):0.01111678127475157658,Loricariidae_Harttia_loricariformis_1:0.05049863276260531386):0.00756264557452839513,(Loricariidae_Harttia_torrenticola_3:0.00000100000050002909,(Loricariidae_Harttia_torrenticola_2:0.00150969273670187244,Loricariidae_Harttia_torrenticola_1:0.00000100000050002909):0.00000100000050002909):0.05398955949634860058):0.01361737342748117405,(Loricariidae_Harttia_kronei_2:0.00173334152568307932,Loricariidae_Harttia_kronei_1:0.00000100000050002909):0.06623043996822179647):0.01493029005465014609):0.00390843691922861808):0.00447555924871314084,((Loricariidae_Harttia_punctata_1:0.02003560486135027088,(Loricariidae_Harttia_punctata_3:0.00176563655918403123,Loricariidae_Harttia_punctata_2:0.00000100000050002909):0.01103867549244690396):0.06751827927711999411,(Loricariidae_Harttia_duriventris_1:0.03377761466863392348,(Loricariidae_Harttia_dissidens_2:0.00000100000050002909,(Loricariidae_Harttia_dissidens_3:0.00066046125615915453,Loricariidae_Harttia_dissidens_1:0.00000100000050002909):0.00147399476665299820):0.01051272766047002712):0.05435527565176449805):0.01653533896349759433):0.00948324160257368355):0.01719877416421233124,(((Loricariidae_Pterosturisoma_microps_1:0.07758636073330611727,(((Loricariidae_Sturisoma_nigrirostrum_2:0.00000100000050002909,Loricariidae_Sturisoma_nigrirostrum_3:0.00000100000050002909):0.00429053309504619576,((Loricariidae_Sturisoma_nigrirostrum_1:0.00623523842363722137,Loricariidae_Sturisoma_robustum_1:0.04463674747566174356):0.00211310896114940599,(Loricariidae_Sturisoma_monopelte_1:0.00000100000050002909,Loricariidae_Sturisoma_monopelte_2:0.00062508552093203064):0.02159969700274556523):0.00000100000050002909):0.02435143675418867393,((((Loricariidae_Sturisomatichthys_panamensis_3:0.00000100000050002909,((Loricariidae_Sturisomatichthys_leightoni_1:0.00783626739284132116,Loricariidae_Sturisomatichthys_panamensis_1:0.01061668143625316488):0.00000100000050002909,Loricariidae_Sturisomatichthys_panamensis_2:0.00000100000050002909):0.00487440401761960081):0.00054856756326833824,Loricariidae_Sturisomatichthys_festivus_1:0.01189388059030073268):0.01747779389489502108,(Loricariidae_Sturisomatichthys_citurensis_3:0.01065630691972958496,(Loricariidae_Sturisomatichthys_citurensis_2:0.00459741683294347028,Loricariidae_Sturisomatichthys_citurensis_1:0.00000100000050002909):0.01041265238357698408):0.02735796265758848669):0.01659139684828707731,(((Loricariidae_Farlowella_hasemani_1:0.00000100000050002909,Loricariidae_Farlowella_nattereri_2:0.00180555874485747460):0.02140116520693693264,((Loricariidae_Farlowella_acus_1:0.01753419659691633076,Loricariidae_Farlowella_martini_1:0.01222248421949834706):0.01766764920626116495,(Loricariidae_Farlowella_nattereri_1:0.02761456154323855411,(Loricariidae_Farlowella_mariaelenae_1:0.00360560443316287546,Loricariidae_Farlowella_vittata_1:0.01327749920563654241):0.01490292852297836826):0.00865671707514133019):0.00363937783799081829):0.01086282682064990297,(((Loricariidae_Farlowella_taphorni_1:0.01059884655582806097,Loricariidae_Farlowella_curtirostra_1:0.00859490862127860328):0.03193955310920586210,(Loricariidae_Farlowella_amazonum_1:0.00278852357804840276,Loricariidae_Farlowella_amazonum_2:0.00140624023499871581):0.03617261347284513040):0.00599570352301838708,((Loricariidae_Aposturisoma_myriodon_1:0.00057195652736104067,Loricariidae_Aposturisoma_myriodon_2:0.00120463793967424851):0.04536644715196964939,(Loricariidae_Farlowella_smithi_2:0.00000100000050002909,(Loricariidae_Farlowella_knerii_1:0.01607968228944424774,(Loricariidae_Farlowella_smithi_3:0.00120895017164565242,((Loricariidae_Farlowella_schreitmuelleri_1:0.00834563662521623298,(Loricariidae_Farlowella_oxyrryncha_2:0.00382072333354196384,Loricariidae_Farlowella_oxyrryncha_1:0.00186236202756351289):0.00332686022042186962):0.00233756690172688903,(Loricariidae_Farlowella_reticulata_2:0.01348610432685115254,((Loricariidae_Farlowella_smithi_1:0.00167258693416787109,(Loricariidae_Farlowella_paraguayensis_2:0.00099486064428638138,(Loricariidae_Farlowella_hahni_1:0.00121361617808073813,Loricariidae_Farlowella_paraguayensis_1:0.00181500358878913153):0.00227443660682129104):0.00408212303128436139):0.00442588969636535743,Loricariidae_Farlowella_reticulata_1:0.01498851982078622767):0.00136631822821243077):0.00055677658693528318):0.00000100000050002909):0.00105110461870719699):0.00000100000050002909):0.01971054777313713952):0.00248861506786312789):0.00401276183358907114):0.01612194281573702329):0.00946040829916200074):0.01210255254769818621):0.01683689358458907021,(Loricariidae_Lamontichthys_stibaros_2:0.01752744850787997868,(Loricariidae_Lamontichthys_stibaros_1:0.01494559641750892696,(Loricariidae_Lamontichthys_filamentosus_2:0.00536861790447274757,Loricariidae_Lamontichthys_filamentosus_1:0.00000100000050002909):0.01269555591687278502):0.02076608987866539538):0.03940504709850342624):0.02040378288596949100,(Loricariidae_Dasyloricaria_filamentosa_1:0.08513668404432012116,((Loricariidae_Metaloricaria_paucidens_1:0.04592365018681297817,Loricariidae_Metaloricaria_nijsseni_1:0.02630536945850239089):0.02279255307173648146,((Loricariidae_Crossoloricaria_venezuelae_1:0.10019409266211255771,((Loricariidae_Limatulichthys_griseus_2:0.02701895492014885075,((Loricariidae_Pseudoloricaria_laeviuscula_2:0.00558139846228191891,(Loricariidae_Pseudoloricaria_laeviuscula_1:0.00000100000050002909,Loricariidae_Pseudoloricaria_laeviuscula_3:0.00061556725586976344):0.00882850446973714939):0.02816467299226349183,Loricariidae_Limatulichthys_griseus_1:0.05525680203333573765):0.00000100000050002909):0.03144023748089876114,((Loricariidae_Fonchiiloricaria_nanodon_2:0.00000100000050002909,Loricariidae_Fonchiiloricaria_nanodon_1:0.00999489873151668436):0.09823174729445662001,((Loricariidae_Loricariichthys_castaneus_1:0.01861429992930207708,(Loricariidae_Loricariichthys_anus_3:0.00151976527741486296,(Loricariidae_Loricariichthys_anus_1:0.00000100000050002909,Loricariidae_Loricariichthys_anus_2:0.00000100000050002909):0.00000100000050002909):0.00652876285497043345):0.03749179061708381167,((Loricariidae_Loricariichthys_microdon_1:0.02886726799482398562,((Loricariidae_Loricariichthys_derbyi_2:0.00000100000050002909,Loricariidae_Loricariichthys_derbyi_1:0.00000100000050002909):0.02171725924636319985,Loricariidae_Loricariichthys_maculatus_1:0.01987469245400637352):0.01894035301568555707):0.00232169687152880382,((Loricariidae_Loricariichthys_platymetopon_3:0.00000100000050002909,Loricariidae_Loricariichthys_platymetopon_2:0.00000100000050002909):0.00408887851359849511,((Loricariidae_Loricariichthys_labialis_1:0.01610521925513073993,Loricariidae_Loricariichthys_melanocheilus_1:0.01441185954757412749):0.00574323294051183944,Loricariidae_Loricariichthys_platymetopon_1:0.01787486546337717364):0.00000100000050002909):0.01752144020122970228):0.00939961532594764219):0.03471207211010769039):0.02099859400077325536):0.00000100000050002909):0.01693403772405884661,((((Loricariidae_Hemiodontichthys_acipenserinus_1:0.02419698736198595129,(Loricariidae_Hemiodontichthys_acipenserinus_3:0.00178703964955590779,Loricariidae_Hemiodontichthys_acipenserinus_2:0.00000100000050002909):0.03774604097873063280):0.13691320972989931559,((((Loricariidae_Rineloricaria_morrowi_1:0.03231547522472368039,(((Loricariidae_Rineloricaria_fallax_2:0.00000100000050002909,Loricariidae_Rineloricaria_fallax_3:0.00000100000050002909):0.00089972092846081649,Loricariidae_Rineloricaria_fallax_1:0.00229325457628169098):0.02206123668437112370,(Loricariidae_Rineloricaria_teffeana_1:0.02356855865166048933,(Loricariidae_Rineloricaria_melini_1:0.01610290126220884771,Loricariidae_Rineloricaria_formosa_1:0.01875664892027054109):0.00345270137540348897):0.00375894581817305846):0.00802545383299073031):0.01286292804085053393,Loricariidae_Rineloricaria_stewarti_1:0.05190669592707396890):0.00841231581115366861,(Loricariidae_Rineloricaria_wolfei_1:0.09274288136448663455,((((Loricariidae_Rineloricaria_heteroptera_1:0.01216730895962373805,(Loricariidae_Rineloricaria_platyura_1:0.00000100000050002909,Loricariidae_Rineloricaria_heteroptera_2:0.06147911859458869005):0.01312536343444849034):0.01054109942252814437,Loricariidae_Rineloricaria_eigenmanni_1:0.01898777822209134561):0.01529021746779241422,((Loricariidae_Rineloricaria_altipinnis_1:0.01975068223427128150,(Loricariidae_Rineloricaria_uracantha_2:0.02432935964566413159,(Loricariidae_Rineloricaria_uracantha_3:0.01911952197645602758,(Loricariidae_Rineloricaria_jubata_1:0.02832803438478938285,Loricariidae_Rineloricaria_uracantha_1:0.03991692120285084827):0.00000100000050002909):0.00657455912962476383):0.00426713401178972947):0.02478997238706437747,(Loricariidae_Rineloricaria_sneiderni_1:0.04563871048044652878,Loricariidae_Rineloricaria_osvaldoi_1:0.07544114008040754549):0.00000100000050002909):0.01818198245571115909):0.00872783068337402816,((Loricariidae_Rineloricaria_pentamaculata_2:0.00000100000050002909,(Loricariidae_Rineloricaria_pentamaculata_3:0.00152931980212139178,Loricariidae_Rineloricaria_pentamaculata_1:0.00000100000050002909):0.00156541819518952129):0.08466198807409577864,((((Loricariidae_Rineloricaria_lima_1:0.01613041188242683374,(Loricariidae_Rineloricaria_catamarcensis_1:0.00153016252212276435,(Loricariidae_Rineloricaria_catamarcensis_3:0.00000100000050002909,Loricariidae_Rineloricaria_catamarcensis_2:0.00000100000050002909):0.00000100000050002909):0.00951927254278705365):0.03098389662551226040,((Loricariidae_Rineloricaria_kronei_1:0.02328054502033405707,(Loricariidae_Rineloricaria_longicauda_1:0.00867586462551175365,(Loricariidae_Rineloricaria_cadeae_1:0.01213061414357950035,Loricariidae_Rineloricaria_misionera_1:0.01763744002393529201):0.00364573344716086862):0.00777242246495450997):0.00031134393817338333,(Loricariidae_Rineloricaria_jaraguensis_1:0.02501937632213000959,(Loricariidae_Rineloricaria_quadrensis_1:0.01254048213408095157,(Loricariidae_Rineloricaria_strigilata_1:0.01963133999213783135,(Loricariidae_Rineloricaria_microlepidogaster_1:0.00738754747880213548,Loricariidae_Rineloricaria_aequalicuspis_1:0.00988939734565868166):0.00380413333399656382):0.00496612303324322438):0.00114084983480337897):0.00102764657188648967):0.00141420167885466554):0.00571959666488401370,(Loricariidae_Rineloricaria_parva_1:0.00211167130794239931,Loricariidae_Rineloricaria_parva_2:0.00095152079335805446):0.04482641514096188246):0.00671865962259636171,(Loricariidae_Rineloricaria_latirostris_1:0.04327999850961997824,Loricariidae_Rineloricaria_latirostris_2:0.04008582809642275563):0.00175879273558778829):0.00171844417840101614):0.00992739009881692981):0.00281265021790957090):0.01563539498890695323):0.01536231736039630168,((Loricariidae_Rineloricaria_lanceolata_3:0.00000100000050002909,Loricariidae_Rineloricaria_lanceolata_1:0.00000100000050002909):0.01152086628095245341,Loricariidae_Rineloricaria_lanceolata_2:0.01908671138139105689):0.08440406936048558406):0.01682626380340600941):0.00505938588291516850,((((Loricariidae_Loricaria_lentiginosa_1:0.00432931884214218885,(Loricariidae_Loricaria_clavipinna_1:0.01756133370116966588,(((Loricariidae_Loricaria_tucumanensis_1:0.02597262436404361094,((Loricariidae_Loricaria_cataphracta_2:0.00524539885356641814,Loricariidae_Loricaria_cataphracta_1:0.02484272980290816793):0.00079050381297459630,Loricariidae_Loricaria_nickeriensis_1:0.00855732451177699908):0.00580397738469976780):0.00231961012147505067,Loricariidae_Loricaria_simillima_1:0.00671725871528626884):0.00197534267684346945,Loricariidae_Loricaria_parnahybae_1:0.02687869801761815294):0.00331730472773833713):0.00000100000050002909):0.02542967369979413222,((Loricariidae_Brochiloricaria_macrodon_1:0.00742316645945308596,(Loricariidae_Paraloricaria_agastor_1:0.00103334511285198142,(Loricariidae_Paraloricaria_vetula_1:0.00204502451299463017,Loricariidae_Paraloricaria_agastor_2:0.00000100000050002909):0.00101077108259827147):0.00515042262399724188):0.00147406904598898708,(Loricariidae_Loricaria_apeltogaster_1:0.00937339383837938224,(Loricariidae_Proloricaria_prolixa_2:0.00063038701063686644,Loricariidae_Proloricaria_prolixa_1:0.00000100000050002909):0.00711738857848044637):0.00171465475222623196):0.01858643131250309333):0.01086116318953135595,(((Loricariidae_Planiloricaria_cryptodon_1:0.00190583646365109099,Loricariidae_Planiloricaria_cryptodon_2:0.00000100000050002909):0.07499312183556211542,((Loricariidae_Pseudohemiodon_laticeps_1:0.00554054754884232992,Loricariidae_Pseudohemiodon_laticeps_2:0.00829504322304135296):0.01996416168726428825,(Loricariidae_Pseudohemiodon_lamina_1:0.01186146334926185993,(Loricariidae_Rhadinoloricaria_ommation_1:0.07780194726675962458,Loricariidae_Pseudohemiodon_apithanos_1:0.03396987296516081056):0.00060120047660850145):0.00647547545007194376):0.01515281749392763735):0.00250621461322758990,((Loricariidae_Spatuloricaria_gymnogaster_3:0.00492275757073819958,(Loricariidae_Spatuloricaria_gymnogaster_1:0.00000100000050002909,Loricariidae_Spatuloricaria_gymnogaster_2:0.00000100000050002909):0.00190128261692301334):0.03417722361357277555,(Loricariidae_Crossoloricaria_variegata_2:0.00000100000050002909,(Loricariidae_Crossoloricaria_variegata_1:0.00117771342292582733,(Loricariidae_Crossoloricaria_cephalaspis_1:0.00203705788791760760,Loricariidae_Crossoloricaria_cephalaspis_2:0.00303736439723003649):0.00211008410852851856):0.00000100000050002909):0.02040885625981087026):0.03366376475013452274):0.00587158494423280046):0.01749926888131023844,(Loricariidae_Spatuloricaria_puganensis_3:0.00000100000050002909,(Loricariidae_Spatuloricaria_puganensis_1:0.00000100000050002909,Loricariidae_Spatuloricaria_puganensis_2:0.00000100000050002909):0.00000100000050002909):0.05055166622998424203):0.01625395045631037455):0.00754028427068741472,Loricariidae_Dasyloricaria_latiura_1:0.11149140050775752098):0.00788422989097737129):0.03557455780758572023):0.00000100000050002909):0.01737892098849870212):0.01310374323406962756):0.06006403083029475398):0.01303478290170217470):0.00387294685270209811):0.02685779179442567347,(((Cetopsidae_Cetopsidium_soniae_2:0.00151562850801243462,Cetopsidae_Cetopsidium_soniae_1:0.00000100000050002909):0.13464537569263113070,((Loricariidae_Paralithoxus_jariensis_1:0.01709670821772472232,(Loricariidae_Paralithoxus_raso_2:0.00000100000050002909,Loricariidae_Paralithoxus_raso_1:0.00000100000050002909):0.00058657526971726067):0.07852280065033735712,(Scoloplacidae_Scoloplax_distolothrix_3:0.00000100000050002909,(Scoloplacidae_Scoloplax_distolothrix_2:0.00000100000050002909,Scoloplacidae_Scoloplax_distolothrix_1:0.00000100000050002909):0.00000100000050002909):0.42007621119712090785):0.05147600738990113639):0.01110150726305142097,((Astroblepidae_Astroblepus_sp_T9028_Ecuador_1:0.04991033272510056462,(Astroblepidae_Astroblepus_sp_LBP_1357_1:0.04821896862243959386,Astroblepidae_Astroblepus_sp_T9038_Panama_1:0.05343800181055573251):0.01231299955071551468):0.00933138982639217761,Astroblepidae_Astroblepus_sp_CH161_Peru_1:0.08670407155208241512):0.13008807083634002510):0.03184458775763972932):0.03370133521194038084):0.01447476004098972521):0.01243456434238794477,(Lacantuniidae_Lacantunia_enigmatica_1:0.15119789666472369105,((((Auchenipteridae_Ageneiosus_pardalis_3:0.01042449261464250057,(Auchenipteridae_Ageneiosus_pardalis_2:0.00000100000050002909,Auchenipteridae_Ageneiosus_pardalis_1:0.00000100000050002909):0.01478817056990609086):0.11549055421929893539,((Aspredinidae_Acanthobunocephalus_nicoi_1:0.00407965407666173972,Aspredinidae_Acanthobunocephalus_nicoi_2:0.00000100000050002909):0.25198877353550852565,((((Diplomystidae_Diplomystes_cuyanus_2:0.00094978289509334356,(Diplomystidae_Diplomystes_cuyanus_3:0.00000100000050002909,Diplomystidae_Diplomystes_cuyanus_1:0.00000100000050002909):0.00112101326650285832):0.00241575860994053780,(Diplomystidae_Diplomystes_mesembrinus_1:0.00181938057973852498,Diplomystidae_Olivaichthys_viedmensis_1:0.00092695312367971350):0.00054154532499942575):0.00264424909847428211,((Diplomystidae_Diplomystes_nahuelbutaensis_1:0.00293206007103840455,((Curimatidae_Curimatopsis_evelynae_3:0.00152042731882281665,(Curimatidae_Curimatopsis_evelynae_2:0.00000100000050002909,Diplomystidae_Diplomystes_chilensis_1:0.00389528537098525821):0.00000100000050002909):0.00242137006350526653,Diplomystidae_Diplomystes_nahuelbutaensis_2:0.00174176984754092438):0.00087838678022763477):0.01120688950854700772,Diplomystidae_Diplomystes_camposensis_1:0.00775730924361985996):0.00895725873171448507):0.18856849148600784982,Cetopsidae_Helogenes_marmoratus_1:0.21670614856254930003):0.00000100000050002909):0.00223584223312543870):0.09586501517516557436,((Cetopsidae_Cetopsis_gobioides_2:0.00000100000050002909,Cetopsidae_Cetopsis_gobioides_1:0.01493275964666084844):0.04641796795990402180,(Cetopsidae_Cetopsis_coecutiens_1:0.00000100000050002909,Cetopsidae_Cetopsis_candiru_1:0.00000100000050002909):0.11669385427574188729):0.17353538458800052413):0.04300201961853485771,((((Heptapteridae_Gladioglanis_machadoi_1:0.19920766820363117189,((Heptapteridae_Pimelodella_cristata_1:0.08956413443328177515,(Heptapteridae_Goeldiella_eques_3:0.00752709029909185041,(Heptapteridae_Goeldiella_eques_2:0.00150305662227683294,Heptapteridae_Goeldiella_eques_1:0.00000100000050002909):0.00694139594889999108):0.05550681129208924480):0.03771840329666835412,(((((Heptapteridae_Rhamdia_quelen_2:0.00647406754756802566,Heptapteridae_Rhamdia_quelen_1:0.00628176326678036266):0.03713907496193644131,(Heptapteridae_Rhamdia_laukidi_2:0.00250805407854417812,Heptapteridae_Rhamdia_laukidi_1:0.00000100000050002909):0.03845547240954446527):0.01347149017960403913,((((Heptapteridae_Rhamdia_saijaensis_3:0.00000100000050002909,(Heptapteridae_Rhamdia_saijaensis_2:0.00379675882008806507,Heptapteridae_Rhamdia_saijaensis_1:0.00000100000050002909):0.00000100000050002909):0.03268418750458859656,(((Heptapteridae_Rhamdia_parryi_3:0.00487399605766564593,(Heptapteridae_Rhamdia_parryi_1:0.00175957086276099135,Heptapteridae_Rhamdia_parryi_2:0.00048882232343091896):0.00200923317419882249):0.01316602867902811648,(Heptapteridae_Rhamdia_laticauda_2:0.01087533155751377843,((Heptapteridae_Rhamdia_laticauda_3:0.00575491359340515179,Heptapteridae_Rhamdia_laticauda_1:0.00026163319305266147):0.00287155764040367611,Heptapteridae_Rhamdia_reddelli_1:0.00738541217754517827):0.00313120549241377314):0.00920113384894418775):0.00723739799994772576,(Heptapteridae_Rhamdia_nicaraguensis_1:0.00130266475711458005,Heptapteridae_Rhamdia_nicaraguensis_2:0.00049816366591227588):0.02010996135604843291):0.01111594921563504278):0.01560841045065291741,((Heptapteridae_Rhamdia_guatemalensis_3:0.00000100000050002909,Heptapteridae_Rhamdia_guatemalensis_2:0.00103494701339083665):0.01857981052281882511,(((Heptapteridae_Pimelodella_dorseyi_1:0.00000100000050002909,Heptapteridae_Pimelodella_witmeri_1:0.00205389781059580907):0.09349554352687601544,((Heptapteridae_Pimelodella_avanhandavae_1:0.00000100000050002909,Heptapteridae_Pimelodella_avanhandavae_2:0.00153479219473964812):0.07578998281095421230,(((Heptapteridae_Pimelodella_lateristriga_1:0.04172077241496507938,(Heptapteridae_Pimelodella_laticeps_2:0.00463799167506261881,Heptapteridae_Pimelodella_laticeps_1:0.00000100000050002909):0.02736412435573138541):0.02225277822458626709,(((Heptapteridae_Pimelodella_vittata_2:0.01412325178189594369,(Heptapteridae_Pimelodella_enochi_1:0.00000100000050002909,Heptapteridae_Pimelodella_enochi_2:0.00205186466357332132):0.00873277695118834449):0.00964236538737002838,((Heptapteridae_Pimelodella_gracilis_2:0.00000100000050002909,(Heptapteridae_Pimelodella_gracilis_3:0.00000100000050002909,Heptapteridae_Pimelodella_gracilis_1:0.00000100000050002909):0.00000100000050002909):0.01126667026894934143,Heptapteridae_Pimelodella_meeki_1:0.00667807842698284193):0.00207301048947413974):0.03020810657264079088,Heptapteridae_Pimelodella_vittata_1:0.05595643004251833058):0.01021129408772878527):0.02013656068765216564,(Heptapteridae_Pimelodella_chagresi_3:0.01212229017658048719,(Heptapteridae_Pimelodella_chagresi_2:0.01979648910915872070,(Heptapteridae_Rhamdia_guatemalensis_1:0.00217546956491705386,Heptapteridae_Pimelodella_chagresi_1:0.00942885214686589243):0.00000100000050002909):0.00206360489928134050):0.01081930508062776616):0.00000100000050002909):0.00247650803348814031):0.01223948970971553731,Heptapteridae_Rhamdella_zelimai_1:0.09837879755301078000):0.01071831796050178205):0.01439165215660587541):0.00294748371430349904,(Heptapteridae_Rhamdia_cinerascens_1:0.00007314866728935070,Heptapteridae_Rhamdia_cinerascens_2:0.00082446928471854321):0.03200515785006740471):0.01447382912889484674):0.00621421393206721909,(Heptapteridae_Rhamdella_eriarcha_1:0.00230565962336978965,Heptapteridae_Rhamdella_longiuscula_1:0.00000100000050002909):0.09141814878175187620):0.04770593400679713769,((Heptapteridae_Chasmocranus_brevior_1:0.08836845076275705313,(((((((Heptapteridae_Imparfinis_minutus_2:0.00000100000050002909,Heptapteridae_Imparfinis_minutus_1:0.00000100000050002909):0.04984701061491866175,(Heptapteridae_Imparfinis_mirini_1:0.00000100000050002909,Heptapteridae_Imparfinis_mirini_2:0.00150170564835347756):0.05560083505549906491):0.05252104506355385199,Heptapteridae_Imparfinis_lineatus_1:0.06287600437822718491):0.04224738884168177666,((Heptapteridae_Heptapterus_panamensis_3:0.00969031578048605742,(Heptapteridae_Heptapterus_panamensis_1:0.00456984070644646766,Heptapteridae_Heptapterus_panamensis_2:0.00609862128533730785):0.00265277070354376756):0.06715392822418475571,((((Heptapteridae_Heptapterus_exilis_2:0.00328660376620585563,Heptapteridae_Heptapterus_exilis_1:0.00137302843063260779):0.02088058851330518162,(Heptapteridae_Heptapterus_carnatus_1:0.00891846044082088285,(Heptapteridae_Heptapterus_mustelinus_2:0.00158882694049569087,Heptapteridae_Heptapterus_mustelinus_1:0.00151771864564547452):0.01712352288847611079):0.00704174446770206106):0.03480672491396473445,((Heptapteridae_Imparfinis_borodini_1:0.00661343660128308267,Heptapteridae_Chasmocranus_brachynemus_1:0.00882018480437630169):0.02823815828311756690,(Heptapteridae_Heptapterus_multiradiatus_1:0.00000100000050002909,Heptapteridae_Heptapterus_multiradiatus_2:0.00000100000050002909):0.07686525432918731027):0.00000100000050002909):0.01763067280285534819,((Heptapteridae_Rhamdiopsis_microcephala_1:0.00000100000050002909,(Heptapteridae_Rhamdiopsis_microcephala_2:0.00000100000050002909,Heptapteridae_Rhamdiopsis_microcephala_3:0.00000100000050002909):0.00299959481710836574):0.05571084638680260520,(Heptapteridae_Taunayia_bifasciata_1:0.00130846962031500188,Heptapteridae_Taunayia_bifasciata_2:0.00169296777387894734):0.03769723808921614239):0.01061992901976398923):0.01436076964137120333):0.00778349729377852007):0.00000100000050002909,Heptapteridae_Imparfinis_stictonotus_1:0.06161156673751144036):0.01486054787254945109,(Heptapteridae_Imparfinis_cochabambae_1:0.04833974777919657767,(Heptapteridae_Heptapterus_sympterygium_1:0.05277567294419495403,Heptapteridae_Acentronichthys_leptos_1:0.03062372913644012540):0.01485507172373150622):0.03089856272044888552):0.03289521008014278242,Heptapteridae_Cetopsorhamdia_insidiosa_1:0.11288520155220194141):0.00147918153614226468):0.00000100000050002909,((Heptapteridae_Phenacorhamdia_unifasciata_1:0.02853325470666777039,((Heptapteridae_Phenacorhamdia_tenebrosa_3:0.00176842693255560850,Heptapteridae_Phenacorhamdia_tenebrosa_2:0.00000100000050002909):0.00946494497416239255,Heptapteridae_Phenacorhamdia_tenebrosa_1:0.00627715561886376793):0.02190620527318322061):0.08578489501539754425,((Heptapteridae_Cetopsorhamdia_iheringi_3:0.00000100000050002909,Heptapteridae_Cetopsorhamdia_iheringi_1:0.00000100000050002909):0.01264197518565079309,Heptapteridae_Cetopsorhamdia_iheringi_2:0.00059260196159381477):0.10630154565450315729):0.02621963055841554369):0.03455484349111136166):0.01270754045361500821):0.00023263703069337636):0.05432763744823387864,(incertae_sedis_Conorhynchos_conirostris_1:0.00456364438780898409,incertae_sedis_Conorhynchos_conirostris_2:0.00000100000050002909):0.11349654238222414704):0.01204598946821822114,(((Pseudopimelodidae_Rhyacoglanis_pulcher_1:0.03973028756469582784,((Pseudopimelodidae_Pseudopimelodus_bufonius_1:0.04053173788143975276,((Pseudopimelodidae_Pseudopimelodus_mangurus_1:0.00145392707014411864,Pseudopimelodidae_Pseudopimelodus_mangurus_2:0.00472443532998550585):0.01563961595742705685,(Pseudopimelodidae_Pseudopimelodus_charus_1:0.00163458038198535877,(Pseudopimelodidae_Pseudopimelodus_charus_3:0.00935288813462260837,Pseudopimelodidae_Pseudopimelodus_charus_2:0.00000100000050002909):0.00182104991641747114):0.01665883455758149570):0.02538278945958777691):0.01821500770182069712,((Pseudopimelodidae_Lophiosilurus_alexandri_1:0.00000100000050002909,Pseudopimelodidae_Lophiosilurus_alexandri_2:0.00773564163089966034):0.04632718690024918012,Pseudopimelodidae_Cephalosilurus_apurensis_1:0.06721144857767956393):0.05791238556113115221):0.00701912070324615077):0.03628244743935815642,(((Pseudopimelodidae_Batrochoglanis_raninus_1:0.06607216684810868212,Pseudopimelodidae_Batrochoglanis_raninus_2:0.01363543500122933391):0.04101293270315781170,(Pseudopimelodidae_Batrochoglanis_villosus_2:0.01175833714219470631,Pseudopimelodidae_Batrochoglanis_villosus_1:0.01062460805698506143):0.06302900644564396471):0.03027094017541638593,(((Pseudopimelodidae_Microglanis_garavelloi_1:0.00764731039090709754,Pseudopimelodidae_Microglanis_iheringi_1:0.03300643563016016080):0.02040464763911434970,(Pseudopimelodidae_Microglanis_malabarbai_1:0.01978603086337665448,((Pseudopimelodidae_Microglanis_cottoides_1:0.02529017569247487066,Pseudopimelodidae_Microglanis_parahybae_1:0.01655384240732831955):0.00982628952099046105,(Pseudopimelodidae_Microglanis_pataxo_2:0.00000100000050002909,Pseudopimelodidae_Microglanis_pataxo_1:0.00154646562788461291):0.01704886546861352631):0.01719638192148860087):0.00671617405139924867):0.02153728116351494651,(Pseudopimelodidae_Microglanis_leptostriatus_3:0.01219720785579468843,(Pseudopimelodidae_Microglanis_leptostriatus_2:0.00000100000050002909,Pseudopimelodidae_Microglanis_leptostriatus_1:0.00000100000050002909):0.01354921509264345701):0.02310331035893705906):0.04334448727657955885):0.00401857528396971659):0.02913751198889502625,((Pimelodidae_Aguarunichthys_inpai_1:0.23109125245072414945,(Phreatobiidae_Phreatobius_dracunculus_1:0.09128381723356128463,Phreatobiidae_Phreatobius_cisternarum_1:0.07917095189802909883):0.13074627726950210915):0.04703778458511339439,(((((Pimelodidae_Leiarius_marmoratus_1:0.00000100000050002909,Pimelodidae_Leiarius_longibarbis_1:0.00000100000050002909):0.05948080769325959916,((Pimelodidae_Leiarius_perruno_2:0.00000100000050002909,Pimelodidae_Leiarius_perruno_1:0.00000100000050002909):0.04143733543426911942,Pimelodidae_Leiarius_pictus_1:0.02662126883087828286):0.02191579837344428960):0.01288735976938922868,((((Pimelodidae_Hypophthalmus_oremaculatus_2:0.00806823282578264869,(Pimelodidae_Hypophthalmus_oremaculatus_1:0.00106554978394058698,Pimelodidae_Hypophthalmus_oremaculatus_3:0.00058657189580961554):0.00314890452576037415):0.02925629217408548532,((Pimelodidae_Hypophthalmus_marginatus_2:0.00191610393056313301,Pimelodidae_Hypophthalmus_marginatus_1:0.00146693320724579335):0.05237126466247496448,((Pimelodidae_Hypophthalmus_fimbriatus_1:0.00000100000050002909,Pimelodidae_Hypophthalmus_fimbriatus_2:0.00082279634677976266):0.02897831354955503896,(Pimelodidae_Hypophthalmus_edentatus_3:0.00132957731867968786,(Pimelodidae_Hypophthalmus_edentatus_1:0.00000100000050002909,Pimelodidae_Hypophthalmus_edentatus_2:0.00000100000050002909):0.00129069019029193189):0.02531178042855866325):0.00102190821367612863):0.00305453134452777315):0.05662071835160088773,((Pimelodidae_Platystomatichthys_sturio_1:0.07320445361596471245,((Pimelodidae_Platysilurus_mucosus_1:0.02651119147394464387,(Pimelodidae_Platysilurus_mucosus_2:0.00000100000050002909,Pimelodidae_Platysilurus_malarmo_2:0.00757326330514428072):0.02443333380230904711):0.03463739981431759873,Pimelodidae_Platysilurus_malarmo_1:0.06129673892478677832):0.01328621041803859128):0.03495825325499933578,((((Pimelodidae_Sorubimichthys_planiceps_2:0.00000100000050002909,Pimelodidae_Sorubimichthys_planiceps_1:0.00000100000050002909):0.06592612781332458927,Pimelodidae_Hemisorubim_platyrhynchos_1:0.07158574112305178538):0.00685951056379605940,((Pimelodidae_Sorubim_cuspicaudus_1:0.04255817203640800683,((Pimelodidae_Sorubim_lima_1:0.01972242536425691459,Pimelodidae_Sorubim_maniradii_1:0.02785710175956939219):0.00831727325906772737,Pimelodidae_Sorubim_elongatus_1:0.04139473125226886957):0.00816942497366782323):0.03284303978823103348,(Pimelodidae_Platynematichthys_notatus_1:0.04669784737627605958,((((Pimelodidae_Brachyplatystoma_capapretum_3:0.00000100000050002909,(Pimelodidae_Brachyplatystoma_capapretum_2:0.00000100000050002909,Pimelodidae_Brachyplatystoma_capapretum_1:0.00000100000050002909):0.00000100000050002909):0.02853296341738541242,((((Pimelodidae_Steindachneridion_parahybae_1:0.00308227451360539939,Pimelodidae_Steindachneridion_parahybae_2:0.00000100000050002909):0.11185527691481661483,Pimelodidae_Brachyplatystoma_filamentosum_3:0.02048613314908785329):0.00998289855308565934,(Pimelodidae_Brachyplatystoma_filamentosum_2:0.00000100000050002909,Pimelodidae_Brachyplatystoma_filamentosum_1:0.00000100000050002909):0.00221490837220798516):0.02212987831768708710,(Pimelodidae_Brachyplatystoma_rousseauxii_2:0.00136028287078846606,Pimelodidae_Brachyplatystoma_rousseauxii_1:0.00429582714683063305):0.01375416156507444122):0.00194714578392882480):0.02310682920158825884,(Pimelodidae_Brachyplatystoma_vaillantii_2:0.00000100000050002909,(Pimelodidae_Brachyplatystoma_vaillantii_1:0.00068810957697498321,Pimelodidae_Brachyplatystoma_vaillantii_3:0.00067076227231768759):0.00000100000050002909):0.03758799404195942162):0.00756474841688290281,((Pimelodidae_Brachyplatystoma_tigrinum_3:0.00183968397536575295,(Pimelodidae_Brachyplatystoma_tigrinum_2:0.00000100000050002909,Pimelodidae_Brachyplatystoma_tigrinum_1:0.00000100000050002909):0.00000100000050002909):0.07545416770256034578,(((Pimelodidae_Brachyplatystoma_platynemum_1:0.00000100000050002909,Pimelodidae_Brachyplatystoma_platynemum_3:0.00111126135009319499):0.00081120746258881023,Pimelodidae_Brachyplatystoma_platynemum_2:0.00024965072600062455):0.02486759935682944858,(Pimelodidae_Brachyplatystoma_juruense_2:0.00332254708466376810,(Pimelodidae_Brachyplatystoma_juruense_3:0.00000100000050002909,Pimelodidae_Brachyplatystoma_juruense_1:0.00000100000050002909):0.00551855927733685414):0.02224531595037641113):0.02658551469018172186):0.00567248846099306214):0.00212573903819142720):0.00802993444665867084):0.00306748824584723769):0.00115013770250266311,((Pimelodidae_Zungaro_jahu_1:0.00351295099565795185,(Pimelodidae_Zungaro_zungaro_1:0.00000100000050002909,Pimelodidae_Zungaro_zungaro_2:0.00000100000050002909):0.00208739556203450241):0.05248942385332372451,(Pimelodidae_Pseudoplatystoma_magdaleniatum_1:0.03163601858206162992,(Pimelodidae_Pseudoplatystoma_corruscans_1:0.01999571912379899744,((Pimelodidae_Pseudoplatystoma_metaense_3:0.00071714631366804162,(Pimelodidae_Pseudoplatystoma_tigrinum_1:0.00176824345411406760,(Pimelodidae_Pseudoplatystoma_metaense_1:0.00046628915293867344,Pimelodidae_Pseudoplatystoma_metaense_2:0.00059827760412180329):0.00039272093835855632):0.00000100000050002909):0.01520242167281469874,((Pimelodidae_Pseudoplatystoma_reticulatum_1:0.00073577487696723540,(Pimelodidae_Pseudoplatystoma_orinocoense_1:0.00053537688469894003,Pimelodidae_Pseudoplatystoma_orinocoense_2:0.00143909470478892874):0.00579109941477827170):0.00534160943217098193,(Pimelodidae_Pseudoplatystoma_fasciatum_2:0.00148071774070475089,(Pimelodidae_Pseudoplatystoma_fasciatum_1:0.00207954262576939613,Pimelodidae_Pseudoplatystoma_punctifer_1:0.00116430501629778173):0.00121925730787904654):0.00535059725277619094):0.00674310144891372785):0.01205148876774841428):0.00465122148687716671):0.03583409868526997444):0.01203821966688578722):0.00599031387507252197):0.00633714637003933608):0.01208399915613710129,((((Pimelodidae_Phractocephalus_hemioliopterus_3:0.06775212963492220630,(Pimelodidae_Iheringichthys_labrosus_1:0.00809464856648847014,(Pimelodidae_Pimelabditus_moli_1:0.02260975417477909324,(Pimelodidae_Pimelodus_ornatus_1:0.00000100000050002909,Pimelodidae_Pimelodus_ornatus_2:0.00000100000050002909):0.06716877886638146500):0.03187558774349925211):0.01472729013397821099):0.00696871590172664767,((((Pimelodidae_Parapimelodus_valenciennis_2:0.00849920463876011230,Pimelodidae_Parapimelodus_valenciennis_3:0.00738858147838900546):0.00945138900836688459,(Pimelodidae_Parapimelodus_valenciennis_1:0.01279899403141265823,Pimelodidae_Parapimelodus_nigribarbis_1:0.00792496971231706343):0.00301189766972398453):0.02505988094150691375,((Pimelodidae_Pimelodus_punctatus_1:0.02435294955199935468,(Pimelodidae_Pimelodus_grosskopfii_2:0.00000100000050002909,(Pimelodidae_Pimelodus_grosskopfii_1:0.00000100000050002909,Pimelodidae_Pimelodus_grosskopfii_3:0.00333999749885694483):0.00000100000050002909):0.02504854165020576132):0.03657067045412253775,(((Pimelodidae_Pimelodus_fur_1:0.01951825743696412527,(Pimelodidae_Bergiaria_westermanni_1:0.03672645486252305858,((Pimelodidae_Pimelodus_albicans_3:0.00000100000050002909,(Pimelodidae_Pimelodus_pohli_2:0.00312144999038584982,Pimelodidae_Pimelodus_pohli_1:0.00000100000050002909):0.02391623241462552396):0.00000100000050002909,(Pimelodidae_Pimelodus_blochii_1:0.00311685727862910092,Pimelodidae_Pimelodus_blochii_2:0.00000100000050002909):0.00406335233096226725):0.00634533602230591062):0.00117254138335904094):0.00293378239177703552,((Pimelodidae_Pimelodus_maculatus_3:0.00000100000050002909,(Pimelodidae_Pimelodus_maculatus_1:0.00000100000050002909,Pimelodidae_Pimelodus_maculatus_2:0.00000100000050002909):0.00300813731555906469):0.02143018560102279146,Pimelodidae_Pimelodus_albicans_1:0.00731588260072380762):0.00457256780280155487):0.00159752536437617206,Pimelodidae_Pimelodus_albicans_2:0.00174622311414972579):0.01696064446422186622):0.02233312438857799551):0.00706816205464343150,(((Pimelodidae_Pimelodus_argenteus_1:0.02632951703307415819,(Pimelodidae_Pimelodus_pictus_2:0.00000100000050002909,(Pimelodidae_Pimelodus_pictus_1:0.05739371097962863572,Pimelodidae_Pimelodus_coprophagus_1:0.05560440925168472909):0.00000100000050002909):0.01334663140986901489):0.00000100000050002909,Pimelodidae_Pimelodus_pictus_3:0.02058462135141909607):0.02068252759730776491,Pimelodidae_Aguarunichthys_torosus_1:0.09504448427016344569):0.00694668133959000511):0.01320144452085881756):0.01089998192713063571,((Pimelodidae_Exallodontus_aguanai_2:0.00622032221303591478,Pimelodidae_Exallodontus_aguanai_1:0.00552992413093550666):0.03803032717926085882,Pimelodidae_Duopalatinus_peruanus_1:0.05281788858287468635):0.04747560944092062835):0.01267766200376560862,(((Pimelodidae_Cheirocerus_abuelo_1:0.05618012101286824073,(Pimelodidae_Cheirocerus_eques_1:0.00085298770248053418,Pimelodidae_Cheirocerus_eques_2:0.00000100000050002909):0.06924537055228556504):0.03848309448752226802,(Pimelodidae_Megalonema_amaxanthum_1:0.08826432702590654433,(Pimelodidae_Megalonema_platanum_1:0.01748085290316126264,(Pimelodidae_Megalonema_platycephalum_2:0.01107118310072836842,Pimelodidae_Megalonema_platycephalum_1:0.01754194693044926201):0.01182175632277940834):0.05601966810778758604):0.06967911346726606003):0.00774389934690748651,(Pimelodidae_Pimelodina_flavipinnis_1:0.06606150569382987503,((Pimelodidae_Luciopimelodus_pati_1:0.07497481871862611558,(Pimelodidae_Calophysus_macropterus_2:0.00000100000050002909,Pimelodidae_Calophysus_macropterus_1:0.00075466345542758793):0.05380013886164639741):0.01100811155137253194,(Pimelodidae_Pinirampus_pirinampu_1:0.01374349298501176091,(Pimelodidae_Pinirampus_pirinampu_2:0.00000100000050002909,Pimelodidae_Pinirampus_pirinampu_3:0.00000100000050002909):0.01082013248010514107):0.03777789665378713385):0.03140941824067187277):0.01149377045072557703):0.00752321695119305932):0.01032285887032568725):0.00796214187388148351):0.00595617106477566889,(Pimelodidae_Phractocephalus_hemioliopterus_2:0.00000100000050002909,Pimelodidae_Phractocephalus_hemioliopterus_1:0.00000100000050002909):0.08081370185345192192):0.00696867178827421246,Pimelodidae_Steindachneridion_scriptum_1:0.05931001850895100541):0.05504224415827149025):0.00000100000050002909):0.01928911429826049226):0.02999550365811453137,(((((((Doradidae_Scorpiodoras_heckelii_1:0.00440162651762266311,Doradidae_Scorpiodoras_heckelii_2:0.00000100000050002909):0.05086986672033517315,(Doradidae_Scorpiodoras_bolivarensis_1:0.02802343526065294646,Doradidae_Anadoras_grypus_3:0.04306557596531615517):0.00000100000050002909):0.04081127681511866057,(((Doradidae_Amblydoras_affinis_2:0.00000100000050002909,Doradidae_Amblydoras_affinis_3:0.00000100000050002909):0.02938329528038862229,(Doradidae_Amblydoras_gonzalezi_1:0.02475558193308170785,(Doradidae_Amblydoras_nheco_2:0.00000100000050002909,Doradidae_Amblydoras_nheco_1:0.00000100000050002909):0.04446886943881287607):0.00844571894304494905):0.03079755390784212274,((Doradidae_Anadoras_weddellii_2:0.00000100000050002909,((Doradidae_Anadoras_grypus_2:0.00000100000050002909,Doradidae_Anadoras_grypus_1:0.00000100000050002909):0.02707397177085442072,Doradidae_Anadoras_weddellii_1:0.02229441195514027599):0.00000100000050002909):0.07015967277351091436,((Doradidae_Physopyxis_ananas_1:0.05260777341290706621,Doradidae_Physopyxis_lyra_1:0.06385217180807127579):0.06912835668581870929,((Doradidae_Astrodoras_asterifrons_1:0.03542953038933381593,Doradidae_Hypodoras_forficulatus_1:0.03303201532610190033):0.02632519185172385243,(Doradidae_Amblydoras_monitor_1:0.02636467180736465701,(Doradidae_Amblydoras_nauticus_1:0.02014786622524045515,Doradidae_Amblydoras_affinis_1:0.00922779103428928230):0.02387464286143046663):0.03256469437983539744):0.00675583814205135517):0.02280906361688311151):0.01106744595496612742):0.00639362203679030416):0.04695953737175700970,(((Doradidae_Acanthodoras_spinosissimus_1:0.02574910320521375806,Doradidae_Acanthodoras_cataphractus_1:0.04145002488640150973):0.02274478479091899402,(Doradidae_Acanthodoras_cataphractus_3:0.00000100000050002909,Doradidae_Acanthodoras_cataphractus_2:0.00000100000050002909):0.06194772499078761430):0.06126997224707130679,((((Doradidae_Kalyptodoras_bahiensis_1:0.00000100000050002909,Doradidae_Kalyptodoras_bahiensis_2:0.00414202746628922029):0.01218202332394824859,(Doradidae_Franciscodoras_marmoratus_3:0.00124529187498218061,(Doradidae_Franciscodoras_marmoratus_2:0.00000100000050002909,Doradidae_Franciscodoras_marmoratus_1:0.00000100000050002909):0.00112651791294698369):0.02312546326687460810):0.00947739616881644424,(Doradidae_Wertheimeria_maculata_2:0.00419561106946230410,(Doradidae_Wertheimeria_maculata_3:0.00000100000050002909,Doradidae_Wertheimeria_maculata_1:0.00000100000050002909):0.01514015932857804871):0.00000100000050002909):0.07068071301154803254,(((Doradidae_Rhynchodoras_woodsi_3:0.00000100000050002909,(Doradidae_Rhynchodoras_woodsi_1:0.00000100000050002909,Doradidae_Rhynchodoras_woodsi_2:0.00000100000050002909):0.00000100000050002909):0.06740035622340399823,(((Doradidae_Rhinodoras_dorbignyi_3:0.00844510965931048047,(((Doradidae_Rhinodoras_armbrusteri_1:0.00425891740450381074,(Doradidae_Rhinodoras_boehlkei_1:0.00931672294935365596,Doradidae_Rhinodoras_boehlkei_2:0.01133177716440431776):0.00000100000050002909):0.00226819740396649525,Doradidae_Rhinodoras_gallagheri_1:0.00833573356861756071):0.00408372277409119189,(Doradidae_Rhinodoras_dorbignyi_1:0.00000100000050002909,Doradidae_Rhinodoras_dorbignyi_2:0.00000100000050002909):0.00741784909831515443):0.00000100000050002909):0.01442390324722088446,(Doradidae_Rhinodoras_thomersoni_1:0.00000100000050002909,Doradidae_Rhinodoras_thomersoni_2:0.00000100000050002909):0.03092198683179654337):0.00541793119310690977,Doradidae_Orinocodoras_eigenmanni_1:0.02745206078051500367):0.02235063483078228788):0.01747939409039965877,(((((Doradidae_Agamyxis_albomaculatus_2:0.00442306666944608431,Doradidae_Agamyxis_albomaculatus_1:0.00801301215690937083):0.00419998305889374493,((Doradidae_Agamyxis_pectinifrons_1:0.00000100000050002909,Doradidae_Agamyxis_pectinifrons_2:0.00000100000050002909):0.00547012132623421639,Doradidae_Agamyxis_pectinifrons_3:0.02752293750272083103):0.02012623026985206273):0.05238619733245460097,((Doradidae_Doraops_zuloagai_1:0.00579842994568008363,Doradidae_Doraops_zuloagai_2:0.00336121110680688128):0.07007950768774708072,((Doradidae_Pterodoras_rivasi_1:0.00000100000050002909,Doradidae_Pterodoras_rivasi_2:0.00000100000050002909):0.01157320973967557870,(Doradidae_Pterodoras_granulosus_3:0.00000100000050002909,(Doradidae_Pterodoras_granulosus_2:0.00000100000050002909,Doradidae_Pterodoras_granulosus_1:0.00393880865523430802):0.00000100000050002909):0.01605608927683237208):0.03890760585313305514):0.01879087790119967488):0.00717463654865203686,(Doradidae_Oxydoras_kneri_1:0.00954747574623721583,(Doradidae_Oxydoras_sifontesi_1:0.00850377478280303981,(Doradidae_Oxydoras_niger_1:0.00272919352344207959,(Doradidae_Oxydoras_niger_3:0.00360794786221816126,Doradidae_Oxydoras_niger_2:0.00680302484463002691):0.00000100000050002909):0.00508003385228875202):0.01076204130611178346):0.02557714294451118517):0.00000100000050002909,((((Doradidae_Doras_carinatus_2:0.00000100000050002909,Doradidae_Doras_carinatus_1:0.00000100000050002909):0.02942969323050700220,Doradidae_Doras_micropoeus_1:0.01427530161507773766):0.02204264659160704715,(((((Doradidae_Hassar_orestis_1:0.00452612360159359087,(Doradidae_Hassar_wilderi_1:0.00454833750066742631,Doradidae_Hassar_affinis_1:0.00447279781456188987):0.00000100000050002909):0.00465838259418034986,(Doradidae_Hemidoras_morei_1:0.00000100000050002909,(Doradidae_Hemidoras_morrisi_1:0.01751663135026098467,(Doradidae_Hemidoras_stuebelii_1:0.02105803883332186405,(Doradidae_Ossancora_fimbriata_1:0.03274959663796406933,(Doradidae_Hemidoras_stenopeltis_1:0.00682189534240138992,Doradidae_Hemidoras_stenopeltis_2:0.01094482686715434437):0.00464374544344637024):0.00188980927975813755):0.00395589816282834045):0.00000100000050002909):0.01057588575122453411):0.00000100000050002909,((((Doradidae_Tenellus_ternetzi_2:0.00249712937842552557,Doradidae_Tenellus_ternetzi_1:0.00533153975636643275):0.00000100000050002909,Doradidae_Tenellus_ternetzi_3:0.00000100000050002909):0.02361759271789235642,(((((Doradidae_Nemadoras_hemipeltis_1:0.00000100000050002909,(Doradidae_Nemadoras_elongatus_1:0.00000100000050002909,Doradidae_Nemadoras_elongatus_3:0.00000100000050002909):0.00000100000050002909):0.00000100000050002909,Doradidae_Nemadoras_elongatus_2:0.00402669828064771643):0.02327806643725487123,(Doradidae_Ossancora_asterophysa_2:0.01176871828664397511,Doradidae_Ossancora_asterophysa_1:0.00639734557307801432):0.01482542189530215195):0.00610824087172841864,(Doradidae_Tenellus_leporhinus_2:0.00000100000050002909,(Doradidae_Tenellus_leporhinus_3:0.00000100000050002909,Doradidae_Tenellus_leporhinus_1:0.03244593435812324206):0.00000100000050002909):0.01133309615787421107):0.00659642713733193248,((Doradidae_Tenellus_trimaculatus_3:0.00132856037694006738,(Doradidae_Tenellus_trimaculatus_1:0.00000100000050002909,Doradidae_Tenellus_trimaculatus_2:0.00266288470885047779):0.00000100000050002909):0.03711264839307847063,(Doradidae_Nemadoras_humeralis_1:0.00000100000050002909,(Doradidae_Nemadoras_humeralis_3:0.00000100000050002909,Doradidae_Nemadoras_humeralis_2:0.00000100000050002909):0.00526032629421157010):0.03235964557380768825):0.01956420976435602199):0.00456570082562887496):0.00766879151234271025,((((Doradidae_Leptodoras_cataniai_1:0.00933696254872981406,Doradidae_Leptodoras_juruensis_1:0.02715481840446616613):0.00487852823565785611,(Doradidae_Leptodoras_linnelli_1:0.00828137579176096289,Doradidae_Leptodoras_acipenserinus_1:0.01209463937120451235):0.00406004811026178161):0.00327660186784831282,(((Doradidae_Leptodoras_oyakawai_1:0.01206490672359273458,Doradidae_Leptodoras_marki_1:0.01530559769746819322):0.01415399344955499926,(((Doradidae_Leptodoras_copei_1:0.00000100000050002909,Doradidae_Leptodoras_copei_2:0.00000100000050002909):0.02484184123768709909,Doradidae_Leptodoras_copei_3:0.00000100000050002909):0.00748012141367146530,(Doradidae_Leptodoras_praelongus_2:0.02520048335711282811,Doradidae_Leptodoras_praelongus_1:0.01055860738252843017):0.02775028882440799816):0.00856040599700677932):0.00527756244877111962,(Doradidae_Leptodoras_myersi_1:0.01777714815083389355,(Doradidae_Anduzedoras_oxyrhynchus_1:0.06599347105340847008,(Doradidae_Leptodoras_hasemani_2:0.00906251754175318482,Doradidae_Leptodoras_hasemani_1:0.01017792469905798823):0.01899312360940840633):0.00220178886854425224):0.00384186700439303900):0.00480550699277596319):0.01215774436565764810,((Doradidae_Doras_higuchii_2:0.00000100000050002909,Doradidae_Doras_higuchii_1:0.00000100000050002909):0.02122703969231962834,Doradidae_Doras_micropoeus_2:0.03109800994899271712):0.03208891076788505936):0.00598587082712154737):0.00103844600106535261):0.00868128711823315351,(((Doradidae_Trachydoras_steindachneri_3:0.00000100000050002909,(Doradidae_Trachydoras_steindachneri_1:0.00000100000050002909,Doradidae_Trachydoras_steindachneri_2:0.00000100000050002909):0.00000100000050002909):0.03020829536051074932,(Doradidae_Trachydoras_brevis_1:0.01465785442916047940,((Doradidae_Trachydoras_microstomus_1:0.04335267146161735780,((Doradidae_Trachydoras_microstomus_2:0.00000100000050002909,Doradidae_Trachydoras_microstomus_3:0.00881503026814946765):0.02449121735698299093,Doradidae_Trachydoras_paraguayensis_3:0.00000100000050002909):0.00000100000050002909):0.00203184192558389029,(Doradidae_Trachydoras_paraguayensis_2:0.00000100000050002909,Doradidae_Trachydoras_paraguayensis_1:0.00000100000050002909):0.00157430665992563598):0.01050517548353551919):0.01152222467493588254):0.00477791222625189096,Doradidae_Trachydoras_nattereri_1:0.03528096287310112517):0.02224168090907645973):0.00461961011544257619,(Doradidae_Ossancora_punctata_2:0.00447938883623503516,Doradidae_Ossancora_punctata_1:0.00000100000050002909):0.05669246948005501885):0.00710413903759372131):0.02398905421209631891,(((Doradidae_Platydoras_hancockii_1:0.00829262104981413027,Doradidae_Platydoras_brachylecis_1:0.00411550133666527523):0.00000100000050002909,(Doradidae_Platydoras_costatus_1:0.00898121697304504404,(Doradidae_Platydoras_armatulus_1:0.00113092220157095299,Doradidae_Platydoras_armatulus_2:0.00000100000050002909):0.01881779760412341171):0.00488876061250739791):0.02478040876835604228,(Doradidae_Centrochir_crocodili_1:0.03401482587614953340,(((Doradidae_Centrodoras_brachiatus_2:0.02110564641890465276,((Doradidae_Centrodoras_brachiatus_1:0.01966600737541165239,(Doradidae_Lithodoras_dorsalis_1:0.01508452475965770673,(Doradidae_Megalodoras_uranoscopus_1:0.00540034856722104543,Doradidae_Megalodoras_uranoscopus_3:0.00000100000050002909):0.00330667090255762786):0.00175249155061590195):0.00000100000050002909,Doradidae_Megalodoras_guayoensis_1:0.00403445239425545554):0.00285616797386964699):0.00000100000050002909,Doradidae_Megalodoras_uranoscopus_2:0.00000100000050002909):0.00714555977714012493,(Doradidae_Centrodoras_hasemani_1:0.00834816401736982253,Doradidae_Centrodoras_hasemani_2:0.00000100000050002909):0.00666832998900669573):0.02149833045758145836):0.00906246650203406702):0.01394186383604492652):0.01326210129326150372):0.01306855012903111041):0.03203434937610469269):0.01847411172832355911):0.00971942876974405887):0.00663193176454194341,((((Auchenipteridae_Epapterus_dispilurus_1:0.06772951337512972403,((((Auchenipteridae_Auchenipterus_osteomystax_1:0.00255738529694572161,Auchenipteridae_Auchenipterus_dentatus_1:0.00192148000456701445):0.00000100000050002909,(Auchenipteridae_Auchenipterus_ambyiacus_1:0.00141323188098664608,(Auchenipteridae_Auchenipterus_brachyurus_1:0.00193033573468507258,Auchenipteridae_Auchenipterus_nuchalis_1:0.00000100000050002909):0.00000100000050002909):0.00141600115633132469):0.00406928115109900668,(Auchenipteridae_Auchenipterus_demerarae_1:0.00000100000050002909,Auchenipteridae_Auchenipterus_demerarae_2:0.00000100000050002909):0.00408731910276506280):0.01295664710534162080,(Auchenipteridae_Auchenipterus_nigripinnis_2:0.00141440080693006130,Auchenipteridae_Auchenipterus_nigripinnis_1:0.00471317203898543452):0.04247852244354217988):0.02727831131120827743):0.04051344987950332432,(Auchenipteridae_Pseudepapterus_cucuhyensis_1:0.07793567672676791902,(Auchenipteridae_Pseudepapterus_hasemani_1:0.00000100000050002909,Auchenipteridae_Pseudepapterus_hasemani_2:0.00000100000050002909):0.08332411888882365614):0.04492714932925188226):0.03716418338241386787,(((Auchenipteridae_Trachelyopterus_coriaceus_1:0.01248797875164033705,((Auchenipteridae_Trachelyopterus_amblops_1:0.04066606032580338120,(Auchenipteridae_Trachelyopterus_insignis_2:0.00641511348214479984,Auchenipteridae_Trachelyopterus_insignis_1:0.00000100000050002909):0.04211889307315000441):0.03735570271552179911,((Auchenipteridae_Trachelyopterus_albicrux_1:0.00173135617013226123,Auchenipteridae_Trachelyopterus_galeatus_2:0.00383341952740838543):0.00000100000050002909,(((Auchenipteridae_Trachelyopterus_teaguei_1:0.02412524883331515838,Auchenipteridae_Trachelyopterus_striatulus_1:0.00318159430763103072):0.00466038658231208384,Auchenipteridae_Trachelyopterus_galeatus_1:0.00183736956081898559):0.00656424870370031326,(Auchenipteridae_Trachelyopterus_lucenai_1:0.00100369336916759488,Auchenipteridae_Trachelyopterus_porosus_1:0.00111457730711428350):0.02090509223065708036):0.00264984666117588355):0.02013211803751238649):0.00000100000050002909):0.05414670181477823641,(Auchenipteridae_Spinipterus_moijiri_1:0.06975290062565195348,Auchenipteridae_Spinipterus_acsi_1:0.08520326502459267537):0.01860546108259293271):0.03281118840836799722,(((Auchenipteridae_Liosomadoras_oncinus_2:0.00000100000050002909,(Auchenipteridae_Liosomadoras_oncinus_1:0.01732180318634622337,Auchenipteridae_Liosomadoras_morrowi_1:0.03531113526513754430):0.00000100000050002909):0.05144951753338544709,Auchenipteridae_Tetranematichthys_wallacei_1:0.12081485077622516888):0.00827408570094790782,((((Auchenipteridae_Pseudauchenipterus_affinis_1:0.00399274794906428598,Auchenipteridae_Pseudauchenipterus_nodosus_1:0.00000100000050002909):0.09879252450219330739,((((Auchenipteridae_Trachelyichthys_exilis_3:0.00205285581120766714,(Auchenipteridae_Trachelyichthys_exilis_2:0.00190740133389586276,Auchenipteridae_Trachelyichthys_exilis_1:0.00174972073195371744):0.00000100000050002909):0.08614054374560144167,Auchenipteridae_Trachelyopterichthys_taeniatus_1:0.08678125684798945749):0.02223558573717505232,((Auchenipteridae_Auchenipterichthys_thoracatus_1:0.00000100000050002909,Auchenipteridae_Auchenipterichthys_thoracatus_2:0.00000100000050002909):0.03138921309290022832,(Auchenipteridae_Auchenipterichthys_punctatus_2:0.00000100000050002909,((Auchenipteridae_Auchenipterichthys_longimanus_1:0.00929034934422350717,Auchenipteridae_Auchenipterichthys_coracoideus_1:0.02021200977277005928):0.00103718382498453133,Auchenipteridae_Auchenipterichthys_punctatus_1:0.00559492776715401346):0.00172668776100034171):0.02576961315541971206):0.05429642756272232834):0.01545509446832831098,((Auchenipteridae_Trachycorystes_trachycorystes_3:0.00258818483784060928,(Auchenipteridae_Trachycorystes_trachycorystes_2:0.00000100000050002909,Auchenipteridae_Trachycorystes_trachycorystes_1:0.00345934417556448401):0.00487350608863656651):0.07380107844455099930,Auchenipteridae_Tocantinsia_piresi_1:0.03670253616008437025):0.01572152500848996229):0.00069847078907700716):0.01518521559203602454,(((Auchenipteridae_Tympanopleura_atronasus_3:0.00000100000050002909,(Auchenipteridae_Tympanopleura_atronasus_2:0.00995977615596799030,(Auchenipteridae_Tympanopleura_cryptica_1:0.00000100000050002909,Auchenipteridae_Tympanopleura_atronasus_1:0.00106175666487452638):0.00418688881753201837):0.00000100000050002909):0.03775684396355592082,(((Auchenipteridae_Tympanopleura_longipinna_2:0.00000100000050002909,(Auchenipteridae_Tympanopleura_longipinna_3:0.00000100000050002909,Auchenipteridae_Tympanopleura_longipinna_1:0.00119908081392002853):0.00000100000050002909):0.03060778850887981711,((Auchenipteridae_Tympanopleura_brevis_2:0.00562416749823361345,Auchenipteridae_Tympanopleura_brevis_1:0.00046382790323552320):0.03422438472328510201,(Auchenipteridae_Tympanopleura_rondoni_3:0.00179040001221971693,(Auchenipteridae_Tympanopleura_rondoni_2:0.00000100000050002909,Auchenipteridae_Tympanopleura_rondoni_1:0.00000100000050002909):0.00000100000050002909):0.01904938548738617857):0.01134932912583848895):0.00286204580324752851,(((((Auchenipteridae_Ageneiosus_polystictus_3:0.00153419458137711898,(Auchenipteridae_Ageneiosus_inermis_3:0.00000100000050002909,Auchenipteridae_Ageneiosus_polystictus_2:0.00000100000050002909):0.00000100000050002909):0.00174907177379453652,(Auchenipteridae_Ageneiosus_inermis_1:0.00000100000050002909,Auchenipteridae_Ageneiosus_inermis_2:0.00221827565070720949):0.00377313534535942460):0.01384304194106568235,Auchenipteridae_Ageneiosus_polystictus_1:0.01533982155453841867):0.03186941309965182767,(Auchenipteridae_Ageneiosus_lineatus_2:0.00332830539762830717,(Auchenipteridae_Ageneiosus_vittatus_2:0.00000100000050002909,(Auchenipteridae_Ageneiosus_lineatus_3:0.00161398915884567308,(Auchenipteridae_Ageneiosus_lineatus_1:0.00000100000050002909,Auchenipteridae_Ageneiosus_vittatus_1:0.00000100000050002909):0.00000100000050002909):0.00000100000050002909):0.00285238327812116716):0.03876645404928801691):0.00757051551860647362,(((Auchenipteridae_Ageneiosus_intrusus_3:0.00000100000050002909,Auchenipteridae_Ageneiosus_intrusus_1:0.00000100000050002909):0.00337853016957784117,(((Auchenipteridae_Ageneiosus_ucayalensis_2:0.00000100000050002909,Auchenipteridae_Ageneiosus_ucayalensis_1:0.00000100000050002909):0.00173371107813600198,Auchenipteridae_Ageneiosus_dentatus_1:0.00164230690537900208):0.00173257594834495994,((Auchenipteridae_Ageneiosus_uranophthalmus_2:0.00328547147527240161,Auchenipteridae_Ageneiosus_uranophthalmus_1:0.00410239527712780508):0.00270016706453708386,((Auchenipteridae_Ageneiosus_akamai_1:0.00000100000050002909,Auchenipteridae_Ageneiosus_akamai_2:0.00162245986484565335):0.00610326780862063302,(Auchenipteridae_Ageneiosus_intrusus_2:0.00162276928437457666,(Auchenipteridae_Ageneiosus_uranophthalmus_3:0.00000100000050002909,(Auchenipteridae_Ageneiosus_dentatus_3:0.00000100000050002909,Auchenipteridae_Ageneiosus_dentatus_2:0.00000100000050002909):0.00162237836545187737):0.00000100000050002909):0.00325427157529349816):0.00000100000050002909):0.00000100000050002909):0.00189049529066665075):0.01483184343019336437,((Auchenipteridae_Ageneiosus_magoi_2:0.00000100000050002909,Auchenipteridae_Ageneiosus_magoi_1:0.00000100000050002909):0.04115558858038767531,(Auchenipteridae_Ageneiosus_militaris_3:0.00000100000050002909,(Auchenipteridae_Ageneiosus_militaris_1:0.00000100000050002909,Auchenipteridae_Ageneiosus_militaris_2:0.00000100000050002909):0.00000100000050002909):0.02843656208048753881):0.01249906375846555721):0.00322016933929842502):0.00749401070288000567):0.00293656147110602948):0.00315179760699254782,(Auchenipteridae_Tympanopleura_piperata_2:0.00000100000050002909,Auchenipteridae_Tympanopleura_piperata_1:0.00000100000050002909):0.04943759255358744220):0.03902826996582193370):0.01250773455549177536,Auchenipteridae_Centromochlus_existimatus_1:0.00000100000050002909):0.00000100000050002909):0.00263822225169703124):0.00986657741657137426):0.01867530472569382816,((Auchenipteridae_Entomocorus_benjamini_1:0.02828520162280062991,Auchenipteridae_Entomocorus_radiosus_1:0.01479331547293949965):0.12092700725165468623,((Auchenipteridae_Gephyromochlus_leopardus_1:0.08371642250457420054,Auchenipteridae_Gelanoglanis_nanonocticolus_1:0.16461706692560906795):0.03489859753571575296,(Auchenipteridae_Glanidium_melanopterum_1:0.02636519638235993584,(((((Auchenipteridae_Tatia_neivai_1:0.00278655316913570998,Auchenipteridae_Tatia_neivai_2:0.00000100000050002909):0.04259265441291236465,((Auchenipteridae_Tatia_caxiuanensis_1:0.03921691943386722973,(Auchenipteridae_Tatia_nigra_2:0.00000100000050002909,Auchenipteridae_Tatia_nigra_1:0.00000100000050002909):0.01905001131827591468):0.00982782796818876432,(Auchenipteridae_Tatia_aulopygia_1:0.02527905178603844297,((Auchenipteridae_Tatia_brunnea_1:0.00000100000050002909,Auchenipteridae_Tatia_intermedia_1:0.00416734077873602993):0.00584195926668921832,Auchenipteridae_Tatia_reticulata_1:0.00900934006597749193):0.00973344622562794144):0.00758330469819501387):0.00208366657227866724):0.05936542894059476660,((Auchenipteridae_Tatia_orca_1:0.00115936701422606056,Auchenipteridae_Tatia_musaica_1:0.00431564973833437494):0.01486603141515828799,(Auchenipteridae_Tatia_musaica_3:0.00000100000050002909,Auchenipteridae_Tatia_musaica_2:0.00000100000050002909):0.03171600451677166616):0.03804700589172266278):0.05034032996134571447,(Auchenipteridae_Centromochlus_heckelii_1:0.06351274015874842915,(Auchenipteridae_Duringlanis_perugiae_1:0.04675054134369275444,Auchenipteridae_Duringlanis_romani_1:0.06378446560660024078):0.01289242140385841832):0.02375955184023735914):0.00767890056060304207,Auchenipteridae_Ferrarissoaresia_meridionalis_1:0.07822387909876651890):0.00000100000050002909):0.00518849589015660684):0.01669459977127207145):0.00480509141622800871):0.04273739876944877836):0.02485334475883616001,(((Aspredinidae_Pseudobunocephalus_iheringii_3:0.04613455491650762796,(Aspredinidae_Pseudobunocephalus_iheringii_1:0.00829901173841934674,Aspredinidae_Pseudobunocephalus_iheringii_2:0.00278138766560462585):0.03094036440040982480):0.08685362251236164455,(Aspredinidae_Pseudobunocephalus_bifidus_1:0.05679060324175132929,((Aspredinidae_Pseudobunocephalus_rugosus_3:0.00214218308113594148,(Aspredinidae_Pseudobunocephalus_rugosus_1:0.00525596754349052977,Aspredinidae_Pseudobunocephalus_rugosus_2:0.00000100000050002909):0.00928985643042982805):0.02707992607120427581,((Aspredinidae_Pseudobunocephalus_amazonicus_1:0.00600243405294181246,Aspredinidae_Pseudobunocephalus_amazonicus_2:0.00248267059493958824):0.00758909555390549408,Aspredinidae_Pseudobunocephalus_amazonicus_3:0.00950449054998886607):0.03481622627889268545):0.02241227771579943143):0.01817131728629350559):0.15125602436135854312,(((Aspredinidae_Bunocephalus_chamaizelus_2:0.00000100000050002909,Aspredinidae_Bunocephalus_chamaizelus_1:0.00000100000050002909):0.10190192325177598043,(((Aspredinidae_Xyliphius_lepturus_1:0.07005123633991613974,((Aspredinidae_Xyliphius_sofiae_2:0.00000100000050002909,Aspredinidae_Xyliphius_sofiae_1:0.00000100000050002909):0.06983664688668986265,((Aspredinidae_Xyliphius_melanopterus_3:0.00000100000050002909,(Aspredinidae_Xyliphius_melanopterus_2:0.00000100000050002909,Aspredinidae_Xyliphius_melanopterus_1:0.00000100000050002909):0.00000100000050002909):0.04623819775984987918,Aspredinidae_Xyliphius_magdalenae_1:0.05462232704389687749):0.01602988656149375093):0.01748007606384044399):0.05707249142101927103,((((Aspredinidae_Bunocephalus_colombianus_2:0.00310473223902452047,Aspredinidae_Bunocephalus_colombianus_1:0.00325805799047344325):0.04217038635058708435,((Aspredinidae_Bunocephalus_aloikae_3:0.00577046474766910924,(Aspredinidae_Bunocephalus_aloikae_1:0.00338689383984395066,Aspredinidae_Bunocephalus_aloikae_2:0.00498766930071500685):0.00708657507173938040):0.06513347037999703271,((Aspredinidae_Bunocephalus_coracoideus_2:0.01906025460989261427,Aspredinidae_Bunocephalus_coracoideus_1:0.01564180937663875795):0.04910746842099904252,(Aspredinidae_Bunocephalus_verrucosus_3:0.00358209119190680807,(Aspredinidae_Bunocephalus_verrucosus_2:0.00156111129453837157,Aspredinidae_Bunocephalus_verrucosus_1:0.01790868479353480147):0.00771017287486016993):0.11222634287243737905):0.01205511264196588474):0.00381071257641161110):0.01401365524807128907,((((Aspredinidae_Bunocephalus_larai_2:0.00000100000050002909,(Aspredinidae_Bunocephalus_larai_3:0.00000100000050002909,Aspredinidae_Bunocephalus_larai_1:0.00000100000050002909):0.00108911555902879448):0.03463000549131644429,(Aspredinidae_Bunocephalus_doriae_3:0.00087846533149603476,(Aspredinidae_Bunocephalus_doriae_1:0.00000100000050002909,Aspredinidae_Bunocephalus_doriae_2:0.00090461971535533514):0.00848214182493748844):0.06389729893669171545):0.01850047754399471167,((Aspredinidae_Bunocephalus_aleuropsis_1:0.03891606201919471653,(Aspredinidae_Bunocephalus_amaurus_2:0.01173128787772266188,(Aspredinidae_Bunocephalus_amaurus_1:0.00086852223909871429,Aspredinidae_Bunocephalus_amaurus_3:0.00000100000050002909):0.00676897009336031950):0.03634398899444603315):0.01315787207739639066,((Aspredinidae_Bunocephalus_aleuropsis_2:0.01092876167350797373,Aspredinidae_Bunocephalus_aleuropsis_3:0.00603949035908253520):0.04473680339421311214,(Aspredinidae_Bunocephalus_minerim_3:0.00000100000050002909,(Aspredinidae_Bunocephalus_minerim_1:0.01093330651333349578,Aspredinidae_Bunocephalus_minerim_2:0.00000100000050002909):0.00539500692668668999):0.06277188491059285114):0.00364542324474890350):0.00786831892808766489):0.02965269152900834246,((Aspredinidae_Amaralia_oviraptor_1:0.00158267625908715698,Aspredinidae_Amaralia_oviraptor_2:0.00268327944473904963):0.02130768117529381611,(Aspredinidae_Amaralia_hypsiura_3:0.00000100000050002909,(Aspredinidae_Amaralia_hypsiura_1:0.00184224864803513759,Aspredinidae_Amaralia_hypsiura_2:0.00090953978168671406):0.00000100000050002909):0.03265972951550670522):0.06989117209098168193):0.00545981063551682650):0.01900865924900350945,(Aspredinidae_Pterobunocephalus_dolichurus_1:0.08682196189212568194,(Aspredinidae_Pterobunocephalus_depressus_3:0.03358312628468055477,(Aspredinidae_Pterobunocephalus_depressus_2:0.00646451341005587540,Aspredinidae_Pterobunocephalus_depressus_1:0.06575570639163225151):0.06071943454214490110):0.04354916016448941163):0.07567861712647695749):0.00793225782852875587):0.03512802192360118397,((Aspredinidae_Aspredinichthys_tibicen_1:0.00165671090431641259,(Aspredinidae_Aspredinichthys_tibicen_3:0.00000100000050002909,Aspredinidae_Aspredinichthys_tibicen_2:0.00000100000050002909):0.00932498955743269950):0.09716213974769841166,(((Aspredinidae_Aspredo_aspredo_1:0.00167903148521834477,Aspredinidae_Aspredo_aspredo_2:0.00000100000050002909):0.00241678759461794786,Aspredinidae_Aspredo_aspredo_3:0.00178865677875891631):0.04142661355026103220,(Aspredinidae_Platystacus_cotylephorus_1:0.00425989563787150353,(Aspredinidae_Platystacus_cotylephorus_3:0.00185917358897685491,Aspredinidae_Platystacus_cotylephorus_2:0.00080875888677121562):0.00654933545366397606):0.06141283156828881984):0.03885135919474718563):0.09507695278522936000):0.00858621543029573428):0.04478274079453561929,((Aspredinidae_Hoplomyzon_sexpapilostoma_2:0.00059523066574862363,(Aspredinidae_Hoplomyzon_sexpapilostoma_1:0.00000100000050002909,Aspredinidae_Hoplomyzon_sexpapilostoma_3:0.00000100000050002909):0.00191095130386665962):0.17910787797397700882,((Aspredinidae_Ernstichthys_anduzei_1:0.02374565036287629508,((Aspredinidae_Ernstichthys_megistus_2:0.00000100000050002909,Aspredinidae_Ernstichthys_megistus_3:0.00293044850525076483):0.00674370707720886326,Aspredinidae_Ernstichthys_megistus_1:0.00504278974774769340):0.02848339506337350599):0.04443313279931504489,(Aspredinidae_Micromyzon_akamai_2:0.00000100000050002909,(Aspredinidae_Micromyzon_akamai_1:0.00000100000050002909,Aspredinidae_Micromyzon_akamai_3:0.00000100000050002909):0.00000100000050002909):0.14154531809454212743):0.06441682665242630390):0.20678761448569588088):0.02383015149132170635):0.12029548743213336337):0.04567766028060011446,(((Ariidae_Notarius_planiceps_1:0.01235194739851546396,(Ariidae_Notarius_planiceps_3:0.00000100000050002909,Ariidae_Notarius_planiceps_2:0.00094292090395182223):0.01240055302127848411):0.03181365539587575203,((Ariidae_Aspistor_quadriscutis_3:0.00035073565187512400,(Ariidae_Aspistor_quadriscutis_1:0.00000100000050002909,Ariidae_Aspistor_quadriscutis_2:0.00000100000050002909):0.00266875477666838039):0.06551547316255758313,(Ariidae_Notarius_bonillai_1:0.00607752205406230338,(Ariidae_Notarius_cookei_3:0.00000100000050002909,(Ariidae_Notarius_cookei_1:0.00069039107147777622,Ariidae_Notarius_cookei_2:0.00046944671741420328):0.00000100000050002909):0.00514279685246429603):0.05245927380701635029):0.00630236639018374838):0.04905011905344040801,(((((Ariidae_Cathorops_aguadulce_2:0.00000100000050002909,Loricariidae_Hypostomus_luteus_1:0.00071441384530745544):0.00000100000050002909,Loricariidae_Hypostomus_formosae_1:0.03425803088372284672):0.00000100000050002909,Ariidae_Cathorops_aguadulce_1:0.00096161553096233592):0.02414121662935710816,((((Ariidae_Cathorops_hypophthalmus_2:0.00000100000050002909,Ariidae_Cathorops_hypophthalmus_1:0.00191016120511488044):0.00690895927305024745,(Ariidae_Cathorops_tuyra_2:0.00000100000050002909,Ariidae_Cathorops_tuyra_1:0.00000100000050002909):0.01404204222657357871):0.01780255694843875525,(Ariidae_Cathorops_taylori_1:0.00864925234718278042,Ariidae_Cathorops_steindachneri_1:0.01259353230688383014):0.01626897668123576668):0.00836630855678014394,((Ariidae_Cathorops_spixii_1:0.00564006578543227617,(Ariidae_Cathorops_spixii_3:0.00180831234977983537,Ariidae_Cathorops_spixii_2:0.00000100000050002909):0.00257262269138558951):0.03495159336128100119,(Ariidae_Cathorops_agassizii_1:0.00578070637443934329,((Ariidae_Cathorops_fuerthii_2:0.00634055575727763762,(Ariidae_Cathorops_fuerthii_3:0.00000100000050002909,Ariidae_Cathorops_fuerthii_1:0.00000100000050002909):0.00872237406399602871):0.00510396794082550263,((Ariidae_Cathorops_mapale_3:0.00394135713901711243,Ariidae_Cathorops_mapale_1:0.00078212207683518861):0.00077155100542484871,Ariidae_Cathorops_mapale_2:0.00111039072192163114):0.00728390573281182882):0.01560397213700911306):0.00000100000050002909):0.01429832549491600463):0.00756289277349031855):0.03863914014843806977,((((((Ariidae_Ariopsis_seemanni_3:0.00000100000050002909,Ariidae_Ariopsis_seemanni_1:0.00000100000050002909):0.00312026543288322330,Ariidae_Ariopsis_seemanni_2:0.00202493084036275278):0.03755110083469755111,((Ariidae_Potamarius_nelsoni_1:0.00088641355470166162,Ariidae_Potamarius_nelsoni_2:0.00201979784762048751):0.00229617907383097321,((Ariidae_Potamarius_usumacintae_1:0.00000100000050002909,Ariidae_Potamarius_usumacintae_2:0.00000100000050002909):0.00323753896840772368,Ariidae_Potamarius_izabalensis_1:0.00370185556510386560):0.00262688922147736106):0.03876634156496362033):0.01274504270717428597,((Ariidae_Sciades_dowii_1:0.00000100000050002909,(Ariidae_Sciades_dowii_2:0.00000100000050002909,Ariidae_Sciades_dowii_3:0.00000100000050002909):0.00102038101615062695):0.03191430362787760211,(((Ariidae_Sciades_couma_1:0.00038597168770545913,Ariidae_Sciades_couma_2:0.00090031826970266330):0.00074876292066999644,Ariidae_Sciades_couma_3:0.00052196161253762049):0.02671058611990285298,((Ariidae_Sciades_proops_2:0.00080117174742621504,Ariidae_Sciades_proops_1:0.00000100000050002909):0.00198442871856924783,Ariidae_Sciades_proops_3:0.00172774642262890198):0.01962020363744199775):0.00961548895168318381):0.02304660330317610806):0.01285761096912317776,Ariidae_Chinchaysuyoa_labiata_1:0.05508864790089759017):0.00416542977207677231,Ariidae_Paragenidens_grandoculis_1:0.05385124809752226543):0.01161472285834507824):0.00500049404108623106):0.07107318946420357331):0.00998712059722329897):0.01029490935866414665):0.00076241384751862384):0.08942116572765901328):0.05584294517960981113,((((((Crenuchidae_Characidium_marshi_1:0.07830616338872922744,(Crenuchidae_Characidium_fasciatum_1:0.00000100000050002909,Crenuchidae_Characidium_fasciatum_2:0.00000100000050002909):0.03458809075929211024):0.01849601172217822317,(((Crenuchidae_Characidium_zebra_3:0.00000100000050002909,Crenuchidae_Characidium_zebra_1:0.00000100000050002909):0.00466308617377593580,(Crenuchidae_Characidium_bimaculatum_1:0.00841494758187912029,Crenuchidae_Characidium_zebra_2:0.00306718983591846564):0.00144365920646382880):0.01643327863774247943,(Crenuchidae_Characidium_lagosantense_1:0.00000100000050002909,(Crenuchidae_Characidium_lagosantense_2:0.00000100000050002909,Crenuchidae_Characidium_lagosantense_3:0.00000100000050002909):0.00000100000050002909):0.02762733544558772236):0.03755192749435014299):0.03023292245016310706,((Crenuchidae_Characidium_laterale_1:0.08067558511439973379,(Crenuchidae_Characidium_rachovii_2:0.00000100000050002909,Crenuchidae_Characidium_rachovii_1:0.00150193950870778563):0.06125800739802120948):0.01057205774995780521,(Crenuchidae_Characidium_litorale_1:0.01642022637629539025,(Crenuchidae_Characidium_xanthopterum_2:0.00302626935729160109,(Crenuchidae_Characidium_xanthopterum_1:0.00000100000050002909,(Crenuchidae_Ammocryptocharax_elegans_1:0.00000100000050002909,Crenuchidae_Characidium_xanthopterum_3:0.00150816637534563220):0.00204750529348253843):0.00000100000050002909):0.01239962610396035808):0.10629252752761543521):0.02921766719448637417):0.03624836766576900599,((Crenuchidae_Characidium_gomesi_1:0.02284963240758948119,Crenuchidae_Characidium_gomesi_2:0.03682462641886801585):0.05322840153451155465,((((Crenuchidae_Characidium_oiticicai_2:0.00000100000050002909,Crenuchidae_Characidium_oiticicai_1:0.00000100000050002909):0.01887381185508613807,(Crenuchidae_Characidium_lauroi_2:0.00246389207907431098,Crenuchidae_Characidium_lauroi_1:0.00048842589774945465):0.01059602477849447104):0.01618862344573385875,(((Crenuchidae_Characidium_lanei_2:0.02735991446705729468,(Crenuchidae_Characidium_lanei_3:0.00177464196500655359,Crenuchidae_Characidium_lanei_1:0.00052188035847264877):0.01890273746463734181):0.02106250743345324666,(Crenuchidae_Characidium_schubarti_2:0.00000100000050002909,Crenuchidae_Characidium_schubarti_1:0.00000100000050002909):0.03831142799513043845):0.00608602251143476256,((Crenuchidae_Characidium_timbuiense_2:0.00000100000050002909,Crenuchidae_Characidium_timbuiense_1:0.00000100000050002909):0.02186850042195041116,(Crenuchidae_Characidium_serrano_1:0.01225952232144414747,(Crenuchidae_Characidium_pterostictum_1:0.00552182913632810312,Crenuchidae_Characidium_pterostictum_2:0.00934511131903752873):0.01342864714285195091):0.00652789603352649846):0.00880368739839333322):0.00641055540463160260):0.03055161550252365188,((Crenuchidae_Characidium_vidali_2:0.00000100000050002909,Crenuchidae_Characidium_vidali_1:0.00000100000050002909):0.04052390437336376300,(((Crenuchidae_Characidium_cricarense_1:0.00847223917693373622,Crenuchidae_Characidium_cricarense_2:0.00383580046648649732):0.03788824733548323831,Crenuchidae_Characidium_purpuratum_1:0.00808838054877783139):0.00768979533718306893,(Crenuchidae_Characidium_alipioi_1:0.00087448572031008994,Crenuchidae_Characidium_alipioi_2:0.00187534012749713576):0.03283926163803725651):0.03870491735921858384):0.01284742701321754145):0.04054289149624834554):0.01323979801634518963):0.05667486235728180083,(Crenuchidae_Poecilocharax_weitzmani_1:0.14107716929106522974,(Crenuchidae_Crenuchus_spilurus_1:0.02873621426714161389,Crenuchidae_Crenuchus_spilurus_2:0.07935188959908702488):0.09688834589592780488):0.12845648593080011279):0.11755945191364572389,(((Characidae_Tyttocharax_cochui_1:0.13146890120273174718,((Lebiasinidae_Pyrrhulina_cf_zigzag_1:0.10933588684612531583,Lebiasinidae_Pyrrhulina_australis_1:0.19369250544050070628):0.08465101401835885275,(Lebiasinidae_Copella_nattereri_2:0.01923402548231186240,Lebiasinidae_Copella_nattereri_1:0.04875112674048478340):0.18155299587502501946):0.09723583733874907598):0.05571548313417006015,(((Chalceidae_Chalceus_erythrurus_1:0.01918132574015597724,Chalceidae_Chalceus_erythrurus_2:0.00920214092742182264):0.05310631473788160473,((Chalceidae_Chalceus_epakros_1:0.00000100000050002909,Chalceidae_Chalceus_epakros_2:0.00000100000050002909):0.00371300923317804000,Chalceidae_Chalceus_macrolepidotus_1:0.00619769381587238679):0.08243576682729637783):0.10734184968480790789,((((((((Characidae_Deuterodon_pedri_1:0.00000100000050002909,(Characidae_Deuterodon_singularis_2:0.00000100000050002909,Characidae_Deuterodon_pedri_2:0.00000100000050002909):0.00599594045921286647):0.05218983011766872154,(Characidae_Astyanax_pelecus_1:0.03861193743284450919,(((Characidae_Astyanax_intermedius_1:0.00152003510120470291,(Characidae_Astyanax_intermedius_3:0.00152028102585249512,Characidae_Astyanax_intermedius_2:0.00000100000050002909):0.00306773577498533701):0.01394610996847959160,((Characidae_Astyanax_giton_2:0.00000100000050002909,Characidae_Astyanax_giton_3:0.00510291136137555178):0.00144423653022360114,Characidae_Astyanax_giton_1:0.00161276476094814980):0.01329362045021075835):0.00872376860974201015,(((Characidae_Deuterodon_parahybae_1:0.00000100000050002909,Characidae_Deuterodon_parahybae_2:0.00152262718170852857):0.00939804668486189133,((Characidae_Astyanax_scabripinnis_1:0.00000100000050002909,Characidae_Astyanax_scabripinnis_2:0.00000100000050002909):0.00245205678947406878,(Characidae_Astyanax_jenynsii_1:0.01069200501265261775,(((Characidae_Astyanax_ribeirae_1:0.00000100000050002909,Characidae_Astyanax_ribeirae_2:0.00000100000050002909):0.02262657483656225349,((Characidae_Hyphessobrycon_luetkenii_1:0.00151840452482732364,Characidae_Hyphessobrycon_luetkenii_2:0.00000100000050002909):0.01918292053717023798,(((Characidae_Deuterodon_stigmaturus_1:0.00000100000050002909,Characidae_Deuterodon_stigmaturus_2:0.00000100000050002909):0.00328670109511566789,Characidae_Deuterodon_singularis_1:0.00468143574050937806):0.01075742126411126376,(Characidae_Deuterodon_langei_2:0.00306780217828818338,(Characidae_Deuterodon_langei_1:0.00000100000050002909,(Characidae_Deuterodon_langei_3:0.00462351331810999071,Characidae_Deuterodon_supparis_1:0.00152473027133298209):0.00000100000050002909):0.00151941145254751967):0.00345120132967115332):0.00795730078969094506):0.00318694065984692762):0.00291544073403295816,(Characidae_Astyanax_hastatus_1:0.02388939525923934604,(Characidae_Astyanax_janeiroensis_1:0.00145222970837419435,(Characidae_Astyanax_taeniatus_1:0.00000100000050002909,Characidae_Astyanax_taeniatus_2:0.00000100000050002909):0.01586163009192596146):0.00313767168919312691):0.00159124884439735322):0.00171222059223128590):0.00154205503138228834):0.00141618781125473804):0.00388483683547988581,((Characidae_Astyanax_burgerai_3:0.00324011205590984735,(Characidae_Astyanax_burgerai_2:0.00154177267298868004,Characidae_Astyanax_burgerai_1:0.00000100000050002909):0.00000100000050002909):0.01624707918703566928,(Characidae_Astyanax_hamatilis_1:0.02708402143209547031,Characidae_Astyanax_microschemos_1:0.02467154780176488912):0.00430930479527537585):0.00159047083528492269):0.01019619249935880233):0.00809850752870270793):0.03626771682002827984):0.06048926550839372335,(((((((((Characidae_Astyanax_panamensis_1:0.01496518740904968607,(Characidae_Astyanax_panamensis_3:0.00297949814915160222,Characidae_Astyanax_panamensis_2:0.00310032698680072971):0.02245692569809452574):0.02077153801597635824,(((Characidae_Astyanax_mexicanus_1:0.06988658279785066318,(Characidae_Astyanax_jordani_2:0.01042796692590590261,Characidae_Astyanax_jordani_3:0.01438435870415899313):0.00163263190729628438):0.00207687275557033634,((Characidae_Astyanax_jordani_1:0.01155457506618504798,((Characidae_Astyanax_aeneus_1:0.01194850667409786543,(Characidae_Astyanax_baileyi_1:0.00470638783309426222,((Characidae_Astyanax_aeneus_2:0.00000100000050002909,Characidae_Astyanax_aeneus_3:0.00102836869181988045):0.00496380025411563217,Characidae_Astyanax_caballeroi_1:0.00192718976042387529):0.00573997675763987438):0.00112989313432005083):0.00058387684811871848,(Characidae_Hyphessobrycon_anisitsi_1:0.00496521906370932849,Characidae_Astyanax_altior_1:0.00820396538696206191):0.00105032282777306994):0.00000100000050002909):0.00398009124880475441,((Characidae_Astyanax_petenensis_3:0.00225933623938351499,Characidae_Astyanax_petenensis_2:0.00142324919914983889):0.00236269590946018224,Characidae_Astyanax_petenensis_1:0.00045758391681028954):0.00674222726305079897):0.01180759403080390568):0.00330679068225327383,(((Characidae_Astyanax_nasutus_2:0.00230514760369871299,Characidae_Astyanax_nasutus_1:0.00046031041434585772):0.00043866278963078777,Characidae_Astyanax_nasutus_3:0.00094009853191774737):0.01949769826015914850,((Characidae_Astyanax_bransfordii_1:0.00000100000050002909,(Characidae_Astyanax_nicaraguensis_2:0.00091654772215589648,Characidae_Astyanax_nicaraguensis_1:0.00045987413804594526):0.00659777605827547523):0.00445310942892275779,(Characidae_Astyanax_belizianus_1:0.00091820901581354472,(Characidae_Astyanax_belizianus_3:0.00045835345400768452,Characidae_Astyanax_belizianus_2:0.00045865538106701961):0.00000100000050002909):0.01649263053327373538):0.00182010823744260309):0.00642131548686906799):0.00042058693446496366):0.00597439436477044655,((Characidae_Hemigrammus_pulcher_1:0.00000100000050002909,Characidae_Hemigrammus_pulcher_2:0.00000100000050002909):0.17404810838367598680,(Characidae_Stygichthys_typhlops_2:0.13005299604202333330,(Characidae_Astyanax_orthodus_2:0.00000100000050002909,Characidae_Astyanax_orthodus_1:0.00000100000050002909):0.03328531099849794950):0.01078101456347906745):0.02250455021548904491):0.03438213364273029482,((Characidae_Astyanax_elachylepis_2:0.00000100000050002909,Characidae_Astyanax_elachylepis_1:0.00154115043378470241):0.05193946948599525298,(((Characidae_Astyanax_bimaculatus_1:0.02292703121382055204,((Characidae_Astyanax_abramis_1:0.00199473475564949064,Characidae_Astyanax_maximus_1:0.01786117111252195216):0.00135538424281205091,(Characidae_Astyanax_bimaculatus_2:0.00346194767685904011,(Characidae_Astyanax_abramis_2:0.00000100000050002909,Characidae_Astyanax_abramis_3:0.00000100000050002909):0.00000100000050002909):0.00000100000050002909):0.01144214441443827668):0.00912367563199047160,((Characidae_Astyanax_lacustris_3:0.00000100000050002909,Characidae_Astyanax_lacustris_2:0.00059988727489165535):0.01218069210020158999,Characidae_Astyanax_lacustris_1:0.01693268268151727762):0.00864126412485211569):0.02738224747800626843,((Characidae_Astyanax_varzeae_1:0.00000100000050002909,(Characidae_Astyanax_goyacensis_1:0.00000100000050002909,Characidae_Astyanax_goyacensis_2:0.00000100000050002909):0.00000100000050002909):0.02620507180184575291,Characidae_Astyanax_argyrimarginatus_1:0.03103788656740587640):0.02412046300958646874):0.01026177251665559564):0.02839595894213766888):0.00284899989174109856,(Characidae_Astyanax_microlepis_1:0.00000100000050002909,Characidae_Astyanax_microlepis_2:0.00000100000050002909):0.04961959376059954518):0.01784168826150869455,((Characidae_Hyphessobrycon_bifasciatus_2:0.00000100000050002909,Characidae_Hyphessobrycon_bifasciatus_1:0.00000100000050002909):0.06105585247701205559,((((Characidae_Astyanax_xiru_1:0.00924752302317274379,Characidae_Astyanax_cremnobates_1:0.00483695596889706370):0.00222863811129795893,(Characidae_Astyanax_brachypterygium_1:0.01261080394832347386,(((Characidae_Astyanax_serratus_2:0.00305307574650463473,Characidae_Astyanax_serratus_3:0.00921680688604706484):0.00144634592886014519,Characidae_Astyanax_serratus_1:0.00000100000050002909):0.00149534521605053285,Characidae_Astyanax_laticeps_1:0.00000100000050002909):0.00128511208007997123):0.00717823614980988602):0.00766355680519792762,((((Characidae_Astyanax_longirhinus_1:0.00153635039660148204,Characidae_Astyanax_gymnodontus_1:0.00145702718850738294):0.01868126316312630417,(Characidae_Astyanax_dissimilis_2:0.00154621723019447905,(Characidae_Astyanax_dissimilis_1:0.00000100000050002909,Characidae_Astyanax_dissimilis_3:0.00300388997007860169):0.00146309336275207875):0.01007009707616562943):0.00364826884220242073,(Characidae_Hasemania_crenuchoides_3:0.00948250034260153182,(((Characidae_Astyanax_bifasciatus_1:0.00000100000050002909,(Characidae_Astyanax_bifasciatus_3:0.00149819126641716639,Characidae_Astyanax_bifasciatus_2:0.00149786851663794539):0.00000100000050002909):0.00740375032397142842,(((Characidae_Astyanax_goyanensis_2:0.00149694336079085068,Characidae_Astyanax_goyanensis_1:0.00000100000050002909):0.01981987941972924647,((Characidae_Hasemania_crenuchoides_2:0.00000100000050002909,Characidae_Hasemania_crenuchoides_1:0.00000100000050002909):0.01769859050985435334,((Characidae_Astyanax_parahybae_1:0.00149979727231113239,(Characidae_Astyanax_parahybae_2:0.00000100000050002909,Characidae_Astyanax_parahybae_3:0.00149981576141083655):0.00000100000050002909):0.00760870907218698031,((Characidae_Astyanax_biotae_1:0.00161035085569601099,(Characidae_Astyanax_eigenmanniorum_1:0.00451482415325864857,((Characidae_Astyanax_pampa_1:0.00149738682318367234,(Characidae_Astyanax_pampa_3:0.00149734632228480766,Characidae_Astyanax_pampa_2:0.00000100000050002909):0.00000100000050002909):0.00149728168695261636,(Characidae_Astyanax_biotae_2:0.00149983783265458196,Characidae_Astyanax_biotae_3:0.00000100000050002909):0.00451575167296934359):0.00000100000050002909):0.00000100000050002909):0.00606716313064271061,(Characidae_Astyanax_fasciatus_1:0.00000100000050002909,Characidae_Astyanax_fasciatus_2:0.00365812682407953057):0.01829532019713940930):0.00000100000050002909):0.02402267653783575485):0.00342373617930452840):0.01011109107744811303,((((Characidae_Oligosarcus_macrolepis_1:0.01306274808028200403,(Characidae_Oligosarcus_solitarius_1:0.00000100000050002909,(Characidae_Oligosarcus_argenteus_1:0.00000100000050002909,Characidae_Oligosarcus_argenteus_2:0.00000100000050002909):0.00150433550084866537):0.02058035516142664098):0.00560100612583064664,((Characidae_Oligosarcus_oligolepis_1:0.00000100000050002909,((Characidae_Oligosarcus_robustus_3:0.00000100000050002909,(Characidae_Oligosarcus_robustus_2:0.00000100000050002909,Characidae_Oligosarcus_robustus_1:0.00000100000050002909):0.00000100000050002909):0.00150390908514989462,Characidae_Oligosarcus_oligolepis_2:0.00162734812418174131):0.00000100000050002909):0.00550148158981861226,((Characidae_Oligosarcus_acutirostris_3:0.00000100000050002909,(Characidae_Oligosarcus_acutirostris_2:0.00000100000050002909,Characidae_Oligosarcus_acutirostris_1:0.00000100000050002909):0.00000100000050002909):0.00320149028674607825,(Characidae_Oligosarcus_hepsetus_3:0.00000100000050002909,(Characidae_Oligosarcus_hepsetus_1:0.00000100000050002909,Characidae_Oligosarcus_hepsetus_2:0.00000100000050002909):0.00000100000050002909):0.00661537756968269379):0.01900441872625801068):0.01663956963450504908):0.01594653643340416052,(Characidae_Oligosarcus_longirostris_1:0.00149081392472871430,(Characidae_Oligosarcus_jenynsii_1:0.04142384080990905992,((Characidae_Oligosarcus_perdido_1:0.00000100000050002909,(Characidae_Oligosarcus_varii_1:0.00457094227048659811,((Characidae_Oligosarcus_jacuiensis_2:0.00151313104508597816,Characidae_Oligosarcus_jacuiensis_1:0.00000100000050002909):0.00615400037899804016,((Characidae_Oligosarcus_brevioris_3:0.00000100000050002909,Characidae_Oligosarcus_brevioris_2:0.00075843195797943412):0.00005135726635258630,Characidae_Oligosarcus_brevioris_1:0.00000100000050002909):0.00244367146657924455):0.00248258148599036620):0.00243990725589993867):0.00249099557321888270,((Characidae_Oligosarcus_pintoi_2:0.00000100000050002909,Characidae_Oligosarcus_pintoi_1:0.00000100000050002909):0.00561711223758792726,(Characidae_Oligosarcus_planaltinae_1:0.00506178177482952910,(Characidae_Oligosarcus_paranensis_3:0.00152763980651736452,(Characidae_Oligosarcus_paranensis_2:0.00000100000050002909,Characidae_Oligosarcus_paranensis_1:0.00000100000050002909):0.00000100000050002909):0.00523991775639369526):0.00194620198648234204):0.00255507906538170876):0.00392227452438204029):0.00426593382105595800):0.00502166247246394956):0.02177682267768825050,(((Characidae_Astyanax_dissensus_1:0.00305205295902108041,Characidae_Astyanax_rivularis_1:0.00260687746269251674):0.00392293222881833631,(Characidae_Astyanax_obscurus_1:0.01587627244825099912,(Characidae_Astyanax_gymnogenys_1:0.01084507822588479456,Characidae_Astyanax_xavante_1:0.00780024694477443777):0.00300759342769863890):0.00141490527882359805):0.00130034586360512844,((Characidae_Astyanax_paranae_1:0.00000100000050002909,(Characidae_Astyanax_paranae_2:0.00000100000050002909,Characidae_Astyanax_paranae_3:0.00000100000050002909):0.00000100000050002909):0.00714621410135572212,(Characidae_Astyanax_bockmanni_3:0.00301703105491311690,(Characidae_Astyanax_bockmanni_1:0.00000100000050002909,Characidae_Astyanax_bockmanni_2:0.00150679842848526675):0.00151011689743250671):0.00303966613711245757):0.00000100000050002909):0.01580624461213885751):0.00797786569446197816):0.00059122094935636245):0.00135525203499995382,((Characidae_Astyanax_schubarti_2:0.00626286114919232927,(Characidae_Astyanax_trierythropterus_1:0.00301903292107868386,(Characidae_Astyanax_trierythropterus_2:0.00150980059085066825,Characidae_Astyanax_schubarti_1:0.00000100000050002909):0.00000100000050002909):0.00000100000050002909):0.02008772890995013174,(Characidae_Astyanax_erythropterus_2:0.00151567251639705015,(Characidae_Astyanax_erythropterus_3:0.00000100000050002909,Characidae_Astyanax_erythropterus_1:0.00316616490775318594):0.00000100000050002909):0.01528068877427473174):0.02581425625213402963):0.00347764602871704223):0.00182567632772722994):0.00153207224718246546,((Characidae_Hasemania_kalunga_2:0.00398638117012538751,Characidae_Hasemania_kalunga_1:0.00000100000050002909):0.02625789274933789871,(Characidae_Hyphessobrycon_balbus_1:0.00156146397590870164,Characidae_Hyphessobrycon_balbus_2:0.00000100000050002909):0.01211431728276911139):0.00185589619943622068):0.00205603341831736217):0.01345039519860429314,((((Characidae_Astyanax_saguazu_3:0.00000100000050002909,Characidae_Astyanax_saguazu_1:0.00150120624116004088):0.00150116870684768779,Characidae_Astyanax_saguazu_2:0.00000100000050002909):0.02163622279378499269,Characidae_Astyanax_henseli_1:0.03738477549026878594):0.02034045473900277651,(Characidae_Astyanax_bagual_1:0.01565675860381970583,(Characidae_Astyanax_douradilho_2:0.00000100000050002909,Characidae_Astyanax_douradilho_1:0.00000100000050002909):0.03767484739506900965):0.03457042630437560937):0.01507794511524645879):0.00449271467058808254):0.01219692531653862773):0.00303348200927440383,Characidae_Gymnocharacinus_bergii_1:0.12015573970942107496):0.00841731749607057926,(Characidae_Astyanax_pirapuan_1:0.05455358660586361041,((Characidae_Astyanax_venezuelae_1:0.00000100000050002909,Characidae_Astyanax_venezuelae_2:0.00152314504941562052):0.02996098203907255828,(Characidae_Astyanax_metae_1:0.00000100000050002909,(Characidae_Astyanax_metae_2:0.00303867430374538767,Characidae_Astyanax_metae_3:0.00302446125419598196):0.00000100000050002909):0.04657597070791447830):0.03633487098608206844):0.02743269860003244229):0.02372665755672972304,((Characidae_Hyphessobrycon_columbianus_1:0.10305169262619522097,((Characidae_Hyphessobrycon_panamensis_1:0.03294624275998198071,Characidae_Hyphessobrycon_panamensis_2:0.02867788659580096725):0.01952520833004274189,(Characidae_Hyphessobrycon_savagei_1:0.00000100000050002909,Characidae_Hyphessobrycon_savagei_2:0.00753414457022437249):0.05450331325793078552):0.05065513870168733557):0.01570787072020368366,(Characidae_Hyphessobrycon_compressus_1:0.06297650795121853551,(Characidae_Hyphessobrycon_tortuguerae_1:0.00756361172375248549,Characidae_Hyphessobrycon_tortuguerae_2:0.00000100000050002909):0.04773168997233569882):0.04752823989145895517):0.04322188213514928379):0.00000100000050002909):0.00825577372117295219,((Characidae_Ctenobrycon_hauxwellianus_2:0.00400111995562527165,Characidae_Ctenobrycon_hauxwellianus_1:0.01464838271465417410):0.00322594186190105657,(Characidae_Psellogrammus_kennedyi_2:0.00000100000050002909,Characidae_Psellogrammus_kennedyi_1:0.00000100000050002909):0.01318650096165275426):0.11552082790036197202):0.01890892020232441337,((((((Characidae_Astyanax_mutator_1:0.04629840342980039158,(Characidae_Astyanax_mutator_3:0.00359049968169831849,Characidae_Astyanax_mutator_2:0.00000100000050002909):0.04695166422052319405):0.07589201452113915336,((Characidae_Astyanax_anterior_2:0.06220892114467557049,Characidae_Astyanax_anterior_1:0.05991040857415599191):0.09720585905299369833,((Characidae_Pseudochalceus_kyburzi_1:0.02209734540811644082,((Characidae_Carlana_eigenmanni_2:0.01667597105465771015,Characidae_Carlana_eigenmanni_1:0.06771410727732581070):0.07050480708388688622,(Characidae_Nematobrycon_palmeri_1:0.01170865175255048594,(Characidae_Nematobrycon_palmeri_2:0.00000100000050002909,Characidae_Nematobrycon_palmeri_3:0.00000100000050002909):0.03159099692468921722):0.05665581608278399267):0.00254464072960771358):0.03236017527647408465,Characidae_Jupiaba_polylepis_1:0.13934616650026987461):0.00000100000050002909):0.01505015652575779177):0.00219637201089258180,(((Characidae_Inpaichthys_kerri_1:0.00000100000050002909,Characidae_Inpaichthys_kerri_2:0.00000100000050002909):0.00000100000050002909,Characidae_Inpaichthys_kerri_3:0.00000100000050002909):0.14947278460628748986,(((Characidae_Hyphessobrycon_itaparicensis_1:0.00153377769930113051,Characidae_Hyphessobrycon_itaparicensis_2:0.00000100000050002909):0.03013343099877219267,Characidae_Hyphessobrycon_flammeus_1:0.02898772585660414070):0.04888547264758129340,(Characidae_Hollandichthys_multifasciatus_1:0.03628733128220614640,((Characidae_Rachoviscus_graciliceps_2:0.00796964247672144604,Characidae_Rachoviscus_graciliceps_1:0.02053337623300419482):0.02854546075723111975,(Characidae_Rachoviscus_crassiceps_2:0.00000100000050002909,Characidae_Rachoviscus_crassiceps_1:0.00514500694362887961):0.04759729928326975751):0.01933481533388738821):0.01820227160743811967):0.04683936560763503343):0.02456836933734526246):0.00726304904688473366,((((Characidae_Astyanax_bopiensis_1:0.05089755457120943849,(Characidae_Astyanax_boliviensis_1:0.00000100000050002909,Characidae_Astyanax_boliviensis_2:0.00000100000050002909):0.01984395789200590204):0.08129924823832708480,(Characidae_Hemigrammus_erythrozonus_1:0.08815842781475448364,Characidae_Pristella_maxillaris_1:0.12032217579344030300):0.00455513699376159254):0.03296354799656478485,((Characidae_Petitella_georgiae_1:0.06896599929994202960,(Characidae_Hemigrammus_bleheri_1:0.00000100000050002909,Characidae_Hemigrammus_bleheri_2:0.00307635759003134848):0.09516422880941756424):0.11349664807349303663,((Characidae_Erythrocharax_altipinnis_1:0.15787826027269835638,Characidae_Parecbasis_cyclolepis_1:0.10529187520892610563):0.00943754127310711226,((Characidae_Hyphessobrycon_loretoensis_1:0.00185710531121073097,Characidae_Hyphessobrycon_loretoensis_2:0.00000100000050002909):0.05148321286003854774,(Characidae_Hyphessobrycon_herbertaxelrodi_2:0.00000100000050002909,Characidae_Hyphessobrycon_herbertaxelrodi_1:0.00000100000050002909):0.07024902567916739560):0.07159178926702758350):0.00000100000050002909):0.02773560626203380036):0.01215602619734667059,(Characidae_Stygichthys_typhlops_1:0.07851701237394061172,(Characidae_Myxiops_aphos_1:0.04627632842749510728,((Characidae_Deuterodon_iguape_2:0.00000100000050002909,Characidae_Deuterodon_iguape_1:0.00000100000050002909):0.04849165603450091011,((Characidae_Probolodus_heterostomus_3:0.00000100000050002909,Characidae_Probolodus_heterostomus_1:0.00000100000050002909):0.00198251660065988785,Characidae_Probolodus_heterostomus_2:0.00173259997168683563):0.01903272019788019784):0.01795100161506367475):0.05373724995231567159):0.03253597951089635953):0.00737203888412595390):0.00872309725755027188,((((Characidae_Jupiaba_acanthogaster_1:0.00000100000050002909,Characidae_Jupiaba_acanthogaster_2:0.00153078471944004930):0.03726674048966433644,Characidae_Jupiaba_essequibensis_1:0.02550431806602090207):0.10790955165544231786,(((Characidae_Paracheirodon_axelrodi_2:0.00000100000050002909,Characidae_Paracheirodon_axelrodi_3:0.00167046379767757467):0.00248888058118326271,Characidae_Paracheirodon_axelrodi_1:0.00102313923511614547):0.12740560198087655386,((((Characidae_Hyphessobrycon_caru_1:0.01404512396134425384,(Characidae_Hyphessobrycon_piorskii_1:0.00000100000050002909,Characidae_Hyphessobrycon_piorskii_2:0.00207176880219079370):0.01940493062058909479):0.02306875653165148601,(Characidae_Hyphessobrycon_santae_2:0.00000100000050002909,(Characidae_Hyphessobrycon_santae_1:0.00000100000050002909,(Characidae_Hyphessobrycon_santae_3:0.00000100000050002909,Characidae_Hyphessobrycon_micropterus_1:0.00000100000050002909):0.00000100000050002909):0.00000100000050002909):0.01998976608719390397):0.07675280200560853638,((Characidae_Hyphessobrycon_copelandi_1:0.02632877100806111856,(Characidae_Hyphessobrycon_eques_2:0.00507898881517299377,(Characidae_Hyphessobrycon_eques_1:0.00000100000050002909,Characidae_Hyphessobrycon_eques_3:0.00000100000050002909):0.00593982153298862076):0.05268136880582410114):0.00126108511004295338,Characidae_Hyphessobrycon_pulchripinnis_1:0.14176627252017282022):0.00987918447078346869):0.00665879589189331735,((Characidae_Hyphessobrycon_erythrostigma_2:0.02828026154143912368,(Characidae_Hyphessobrycon_erythrostigma_3:0.00000100000050002909,Characidae_Hyphessobrycon_erythrostigma_1:0.00000100000050002909):0.02168242042091350977):0.02242509869388162672,(((Characidae_Hyphessobrycon_megalopterus_2:0.00000100000050002909,Characidae_Hyphessobrycon_megalopterus_1:0.00000100000050002909):0.00215201509625529601,Characidae_Hyphessobrycon_megalopterus_3:0.09396496363477324643):0.03603135397897482689,((Characidae_Hyphessobrycon_rosaceus_1:0.00000100000050002909,Characidae_Hyphessobrycon_rosaceus_2:0.00000100000050002909):0.00041254319757212763,Characidae_Hyphessobrycon_bentosi_1:0.01038997265783248893):0.04860666415483899661):0.01564782523734397496):0.04345065535030905729):0.06309213821019091228):0.00000100000050002909):0.01475391696444424208,(((Characidae_Hasemania_hanseni_3:0.00648436800106517042,(Characidae_Hasemania_hanseni_1:0.00000100000050002909,Characidae_Hasemania_hanseni_2:0.00302512972811354178):0.00138807169763394893):0.04608425074839612307,((Characidae_Hemigrammus_gracilis_1:0.00000100000050002909,Characidae_Hasemania_nana_1:0.00149121593447143768):0.02116417045018546481,(Characidae_Hyphessobrycon_parvellus_1:0.00530673534280321282,(Characidae_Hemigrammus_rodwayi_2:0.00201816591223985195,Characidae_Hemigrammus_rodwayi_1:0.00000100000050002909):0.01094957578410180390):0.04351006036300563568):0.02278970171123126040):0.06575009102582812792,(((((Characidae_Orthospinus_franciscensis_1:0.00000100000050002909,Characidae_Orthospinus_franciscensis_2:0.00000100000050002909):0.07695053082139499678,((Characidae_Stethaprion_crenatum_1:0.09219636391407300124,(Characidae_Poptella_compressa_1:0.02860847713163670522,(Characidae_Poptella_paraguayensis_2:0.00000100000050002909,Characidae_Poptella_paraguayensis_1:0.00000100000050002909):0.06949099414747302028):0.00595456514075705639):0.00030037668008498305,(Characidae_Brachychalcinus_nummus_1:0.00240662681161095448,Characidae_Brachychalcinus_copei_1:0.01659775795706856100):0.03266751268291400584):0.02187899068284894499):0.02955450341103262393,(((Characidae_Gymnocorymbus_ternetzi_2:0.00108715128783194530,(Characidae_Gymnocorymbus_ternetzi_3:0.00000100000050002909,Characidae_Gymnocorymbus_ternetzi_1:0.00106283191107989445):0.00000100000050002909):0.02881682901284449497,((Characidae_Gymnocorymbus_thayeri_3:0.00000100000050002909,Characidae_Gymnocorymbus_thayeri_2:0.00000100000050002909):0.00954550070676138916,Characidae_Gymnocorymbus_thayeri_1:0.00916392889620175170):0.01046749367509493787):0.00612603681260626923,(Characidae_Gymnocorymbus_bondi_1:0.00000100000050002909,Characidae_Gymnocorymbus_bondi_2:0.00000100000050002909):0.01150643193515180768):0.03835094293306106489):0.01530688410613672071,(((Characidae_Hemigrammus_unilineatus_1:0.02409815290185127190,Characidae_Moenkhausia_hemigrammoides_1:0.01951484873231596959):0.06853457523344338997,((Characidae_Moenkhausia_collettii_1:0.07865327629260530917,(Characidae_Moenkhausia_comma_3:0.08820650796187815001,(Characidae_Moenkhausia_copei_2:0.00000100000050002909,Characidae_Moenkhausia_copei_1:0.01525484922263532946):0.07846125533204589830):0.01579507343614781553):0.01112095114836975270,(Characidae_Moenkhausia_melogramma_1:0.12593310356961814889,(Characidae_Hemigrammus_ulreyi_1:0.00462352842086794641,Characidae_Hemigrammus_ulreyi_2:0.01633129699768420470):0.06038767478939233851):0.00000100000050002909):0.02703678336431445187):0.01009071325232641266,((Characidae_Moenkhausia_comma_2:0.01338320618723730718,Characidae_Moenkhausia_comma_1:0.00600412961494452280):0.07213543399347009666,((Characidae_Moenkhausia_grandisquamis_2:0.00000100000050002909,(Characidae_Moenkhausia_grandisquamis_1:0.00404757763211587192,Characidae_Moenkhausia_agnesae_1:0.01406848109003800557):0.00000100000050002909):0.12890164965905120953,Characidae_Bryconella_pallidifrons_1:0.08903090836686004816):0.00442217472378633736):0.00101637845604175174):0.01690526256142174319):0.01740427595674057942,(Characidae_Moenkhausia_xinguensis_1:0.07519513377193008663,(Characidae_Moenkhausia_pirauba_1:0.10529610259428572039,((Characidae_Moenkhausia_lepidura_1:0.10138257347471110736,(((Characidae_Moenkhausia_intermedia_2:0.00000100000050002909,Characidae_Moenkhausia_intermedia_1:0.00000100000050002909):0.03844571738722628307,(Characidae_Moenkhausia_bonita_3:0.00364314101168418955,(Characidae_Moenkhausia_bonita_2:0.00000100000050002909,Characidae_Moenkhausia_bonita_1:0.00000100000050002909):0.00000100000050002909):0.04861167940523312969):0.02232719534623806359,(Characidae_Moenkhausia_costae_2:0.00198247638923139272,Characidae_Moenkhausia_costae_1:0.00166144476185100197):0.07053998912176963343):0.05329499887396674934):0.01885868687550485562,(((Characidae_Moenkhausia_gracilima_3:0.00367436442613280987,Characidae_Moenkhausia_gracilima_2:0.00172193267979121618):0.00074591326474635262,(Characidae_Moenkhausia_gracilima_1:0.04546185619288361374,((Characidae_Hemigrammus_marginatus_1:0.01257122871106216774,Characidae_Moenkhausia_lopesi_1:0.00966561215959939844):0.02023681255141048657,Characidae_Moenkhausia_dichroura_1:0.05135528964384252631):0.05041121215683018464):0.00000100000050002909):0.04574324008829791510,((Characidae_Astyanax_vermilion_1:0.00333037877915877845,(Characidae_Astyanax_vermilion_3:0.00000100000050002909,Characidae_Astyanax_vermilion_2:0.00000100000050002909):0.00762921404391204115):0.05309561091250666193,(Characidae_Moenkhausia_celibela_1:0.08895070139912299167,((Characidae_Nematocharax_varii_1:0.00239538965817911618,Characidae_Nematocharax_varii_2:0.00000100000050002909):0.03043613904726319777,(Characidae_Nematocharax_venustus_2:0.00186782649689272787,Characidae_Nematocharax_venustus_1:0.00072455649565811330):0.04369827774955731270):0.08756829430279898518):0.00000100000050002909):0.02582200370978139647):0.01875508029145548164):0.02455360590707472354):0.00000100000050002909):0.01132775798957032232):0.00000100000050002909):0.01888761879253750969):0.01206661204760857767):0.00780220209364832201,((Characidae_Pseudochalceus_kyburzi_2:0.06052967015794660788,(Characidae_Rhoadsia_altipinna_1:0.00000100000050002909,((Characidae_Rhoadsia_minor_3:0.00000100000050002909,Characidae_Rhoadsia_minor_2:0.00158787739910126453):0.00159406342016684592,Characidae_Rhoadsia_minor_1:0.00160308921175249058):0.00318338465766341335):0.08900437160887791910):0.08535695051693500957,((((Characidae_Macropsobrycon_xinguensis_1:0.15187604850287292346,Characidae_Moenkhausia_cotinho_1:0.07926011231390148182):0.05117288753878676544,(((Characidae_Ctenobrycon_spilurus_1:0.08048425165232622747,(Characidae_Astyanax_magdalenae_1:0.01567135054991439583,(Characidae_Astyanax_gisleni_1:0.01124111914133978964,Characidae_Astyanax_magdalenae_2:0.00152394833726904040):0.00000100000050002909):0.09785502474720582378):0.04417880075264021822,Characidae_Coptobrycon_bilineatus_1:0.13550903689153359633):0.02163335797394073945,Characidae_Jupiaba_anteroides_1:0.10493420343361364866):0.01483650779256616946):0.00274202692503879237,((Characidae_Hyphessobrycon_reticulatus_1:0.00000100000050002909,Characidae_Hyphessobrycon_reticulatus_2:0.00000100000050002909):0.11576863493374039971,(Characidae_Bryconamericus_orinocoensis_1:0.14225924349707960714,((Characidae_Moenkhausia_cosmops_1:0.09276782671024547122,((Characidae_Moenkhausia_australis_1:0.00000100000050002909,(Characidae_Moenkhausia_forestii_1:0.05358293572458260046,Characidae_Moenkhausia_australe_1:0.01750569943236862311):0.00000100000050002909):0.06534664864481097568,((Characidae_Moenkhausia_sanctaefilomenae_1:0.02308960291039037147,(Characidae_Moenkhausia_sanctaefilomenae_2:0.00000100000050002909,Characidae_Moenkhausia_sanctaefilomenae_3:0.00231488581641784742):0.01224733014955770374):0.04314959800668416445,(Characidae_Moenkhausia_oligolepis_2:0.09624824564936398930,((Characidae_Moenkhausia_oligolepis_1:0.01351501223339615469,Characidae_Moenkhausia_oligolepis_3:0.01903650309218201872):0.04953039628867306893,Characidae_Bario_steindachneri_1:0.09258033505111404327):0.00251294748303955082):0.03524514339080749015):0.00724013665161900126):0.03743634790574890819):0.02626174802181079418,(Characidae_Thayeria_obliqua_1:0.00000100000050002909,(Characidae_Thayeria_obliqua_2:0.00000100000050002909,Characidae_Thayeria_ifati_1:0.00000100000050002909):0.00000100000050002909):0.10385134984806450309):0.01406758489012361127):0.01078467466870667614):0.01579078772455727586):0.00000100000050002909,(Characidae_Hemigrammus_guyanensis_1:0.08318563448795178450,Characidae_Hemigrammus_ocellifer_1:0.11126481996067508207):0.11250830853015650335):0.00453411559974857027):0.00602608739401027434):0.00623152216835701211):0.04998872394930258672,(Characidae_Amazonspinther_dalmata_1:0.17247513287698343354,((Characidae_Spintherobolus_ankoseion_1:0.03684062237008427221,Characidae_Spintherobolus_leptoura_1:0.00923057049424142774):0.01951289371996520541,(Characidae_Spintherobolus_broccae_2:0.00204646577035282268,Characidae_Spintherobolus_broccae_1:0.02164923114394255374):0.01708585706493840478):0.11325014117677897896):0.05653273067138435415):0.01490731796544282790,(((((Characidae_Aphyocharacidium_bolivianum_1:0.12373930385595804937,((((Characidae_Prionobrama_filigera_2:0.00000100000050002909,Characidae_Prionobrama_filigera_1:0.00000100000050002909):0.00931209866136102106,((Characidae_Prionobrama_paraguayensis_2:0.00000100000050002909,Characidae_Prionobrama_paraguayensis_3:0.00000100000050002909):0.03715980210832860176,Characidae_Prionobrama_paraguayensis_1:0.10510815584509757004):0.00902541444508264158):0.05289565902086054705,((((Characidae_Aphyocharax_anisitsi_1:0.00639342849682072740,(Characidae_Aphyocharax_anisitsi_3:0.00000100000050002909,Characidae_Aphyocharax_anisitsi_2:0.00595589425322925591):0.00041341568982493614):0.04876655583598622085,((Characidae_Aphyocharax_rathbuni_2:0.00000100000050002909,Characidae_Aphyocharax_rathbuni_1:0.00000100000050002909):0.04846408127499652468,(Characidae_Aphyocharax_dentatus_2:0.00000100000050002909,Characidae_Aphyocharax_dentatus_1:0.00000100000050002909):0.05114096829897368801):0.00890096305381112354):0.01218699553547672107,(Characidae_Aphyocharax_pusillus_2:0.00239107603670340183,Characidae_Aphyocharax_pusillus_1:0.03653803388293261345):0.02707379190545555064):0.05474094752679544568,(Characidae_Aphyocharax_nattereri_2:0.00000100000050002909,Characidae_Aphyocharax_nattereri_1:0.00000100000050002909):0.12592675250859469704):0.02234239318953675987):0.06854808036039335140,((Characidae_Phenagoniates_macrolepis_1:0.10405931775597143663,(Characidae_Leptagoniates_steindachneri_1:0.06971750916151649158,Characidae_Xenagoniates_bondi_1:0.05911615382799858404):0.03090761563041038301):0.02906102227870331275,(Characidae_Paragoniates_alburnus_2:0.08666783470773012366,Characidae_Paragoniates_alburnus_1:0.04948306805051749802):0.05186376853753511817):0.03823259436427398766):0.01686820755776814729):0.02615990127179258426,(Characidae_Protocheirodon_pi_1:0.16506645096547045704,(((Characidae_Odontostilbe_mitoptera_2:0.00000100000050002909,(((((Characidae_Odontostilbe_dialeptura_2:0.00302563645406508323,(Characidae_Odontostilbe_dialeptura_3:0.00000100000050002909,Characidae_Odontostilbe_dialeptura_1:0.00000100000050002909):0.00000100000050002909):0.02823698330105540305,(Characidae_Compsura_gorgonae_1:0.01921378750435218802,Characidae_Odontostilbe_mitoptera_1:0.00500895252933112722):0.00196577128360117840):0.01712210115593556722,(Characidae_Saccoderma_melanostigma_1:0.00000100000050002909,Characidae_Saccoderma_melanostigma_2:0.00000100000050002909):0.04144266192054642250):0.03430473770211834444,(Characidae_Prodontocharax_melanotus_1:0.00000100000050002909,Characidae_Prodontocharax_melanotus_2:0.00000100000050002909):0.05857691982943299264):0.00466632297273246541,((Characidae_Heterocheirodon_yatai_1:0.00000100000050002909,Characidae_Heterocheirodon_yatai_2:0.00000100000050002909):0.03544521264735561034,((Characidae_Cheirodon_ibicuhiensis_2:0.00301159459265056429,(Characidae_Cheirodon_ibicuhiensis_1:0.00061836236768411082,Characidae_Cheirodon_ibicuhiensis_3:0.00000100000050002909):0.00267985513363821126):0.01697810063704939879,(((Characidae_Cheirodon_interruptus_2:0.00784083133269319020,Characidae_Cheirodon_interruptus_1:0.00351804679795870859):0.00405238789478081125,(Characidae_Cheirodon_australe_1:0.00085652889616224398,Characidae_Cheirodon_australe_2:0.02649787572078564357):0.00512968933307545068):0.00700231305355341130,((Characidae_Cheirodon_kiliani_2:0.00159417284830134566,Characidae_Cheirodon_kiliani_1:0.00329471262843219082):0.00277968665848108603,Characidae_Cheirodon_kiliani_3:0.00895967943000348759):0.00862581574898191143):0.01096834471718019857):0.02102189556178229654):0.05225360892886296571):0.00000100000050002909):0.01535063682109057137,((((Characidae_Acinocheirodon_melanogramma_2:0.00698357751192867689,Characidae_Acinocheirodon_melanogramma_1:0.00747098036722130751):0.02488067866701893643,(Characidae_Aphyocheirodon_hemigrammus_1:0.00227803016192498460,(Characidae_Aphyocheirodon_hemigrammus_2:0.00000100000050002909,Characidae_Aphyocheirodon_hemigrammus_3:0.00000100000050002909):0.00054575990092461339):0.06821109570784958387):0.01039643591482818964,((Characidae_Serrapinnus_heterodon_1:0.00908404115591128491,Characidae_Serrapinnus_heterodon_2:0.00360583848300869520):0.01964797581733979115,(Characidae_Odontostilbe_pequira_3:0.00929285036790407533,(Characidae_Odontostilbe_pequira_2:0.01265730810739345256,Characidae_Odontostilbe_pequira_1:0.01033551591702319174):0.00618155169316402485):0.01749971894596253491):0.02676070850950924840):0.00994057950966185586,(Characidae_Cheirodon_stenodon_3:0.00000100000050002909,((((Characidae_Cheirodon_stenodon_1:0.02334911145141533445,Characidae_Cheirodon_stenodon_2:0.00366338401492055698):0.03253133403184504252,(Characidae_Macropsobrycon_uruguayanae_3:0.01329268508583432949,(Characidae_Macropsobrycon_uruguayanae_2:0.00000100000050002909,Characidae_Macropsobrycon_uruguayanae_1:0.00000100000050002909):0.00000100000050002909):0.05276793606132993558):0.00392873094905468127,((Characidae_Kolpotocheirodon_figueiredoi_1:0.00316176818426142526,Characidae_Kolpotocheirodon_figueiredoi_2:0.00129251801497945679):0.02970352333128600461,(Characidae_Kolpotocheirodon_theloura_1:0.00000100000050002909,Characidae_Kolpotocheirodon_theloura_2:0.00000100000050002909):0.02947375658700220058):0.01347849060295048911):0.00727286930719836088,((Characidae_Odontostilbe_pulchra_1:0.00713423023773283524,Characidae_Odontostilbe_splendida_1:0.01929043725018670177):0.06351863535069775246,(((Characidae_Serrapinnus_piaba_2:0.00000100000050002909,Characidae_Serrapinnus_piaba_1:0.00000100000050002909):0.03465372915965393708,((Characidae_Compsura_heterura_3:0.01015582549792649544,(Characidae_Compsura_heterura_2:0.00145846310498572401,Characidae_Compsura_heterura_1:0.00386883190506617965):0.00642382865640326803):0.02392557633199345404,((Characidae_Serrapinnus_calliurus_1:0.00000100000050002909,Characidae_Serrapinnus_calliurus_2:0.00000100000050002909):0.01397363037540931725,(Characidae_Serrapinnus_notomelas_2:0.01117669395571080013,(Characidae_Serrapinnus_notomelas_1:0.00444176681352510816,Characidae_Serrapinnus_notomelas_3:0.01961348285344863621):0.00265201246692604560):0.01782886328669890108):0.01020951106654875880):0.00318400540787832156):0.00670325947112745176,((Characidae_Serrapinnus_kriegi_1:0.04754132215542429540,(Characidae_Odontostilbe_fugitiva_1:0.01166576265807099666,(Characidae_Odontostilbe_fugitiva_3:0.00000100000050002909,Characidae_Odontostilbe_fugitiva_2:0.00000100000050002909):0.03272228898361160404):0.02240554928852427075):0.00568344596440249154,(Characidae_Odontostilbe_ecuadorensis_1:0.02555123408595760121,Characidae_Odontostilbe_paraguayensis_1:0.02679633517081213279):0.01276944558315933932):0.00591600436368993569):0.02948399564876408654):0.01919254227845308344):0.00000100000050002909):0.01246243800556851716):0.04091975481355335231):0.00507241756347271214,((Characidae_Nanocheirodon_insignis_1:0.00000100000050002909,Characidae_Nanocheirodon_insignis_2:0.00000100000050002909):0.13629471416948940599,((Characidae_Pseudocheirodon_arnoldi_1:0.00000100000050002909,Characidae_Pseudocheirodon_arnoldi_2:0.00000100000050002909):0.02396757795288990620,Characidae_Pseudocheirodon_terrabae_1:0.04668953464985984431):0.03500130097346444702):0.02502354366479375702):0.03631669329778556415):0.04882589990867843011):0.02139996408997636018,(((Characidae_Roeboexodon_guyanensis_1:0.09573605732222763287,(Characidae_Exodon_paradoxus_1:0.01925605034774229007,Characidae_Exodon_paradoxus_2:0.01509007542686095597):0.06853552442501668895):0.07856609643049265734,(Characidae_Tetragonopterus_georgiae_1:0.10944665823592214515,((Characidae_Tetragonopterus_rarus_3:0.01983456512501993382,(Characidae_Tetragonopterus_rarus_2:0.01587000070708424748,Characidae_Tetragonopterus_rarus_1:0.01751392551027427733):0.00294741890926122343):0.05019873136174325678,((Characidae_Tetragonopterus_anostomus_3:0.00000100000050002909,((Characidae_Tetragonopterus_denticulatus_2:0.00134157897978531555,Characidae_Tetragonopterus_denticulatus_1:0.00336290545322717261):0.06316661990173147445,(Characidae_Tetragonopterus_anostomus_2:0.00053124993645152811,Characidae_Tetragonopterus_anostomus_1:0.00000100000050002909):0.01649525252119519655):0.00000100000050002909):0.06874064051139240628,(((Characidae_Tetragonopterus_carvalhoi_3:0.00151271968447092638,(Characidae_Tetragonopterus_carvalhoi_2:0.00196087683753873830,Characidae_Tetragonopterus_carvalhoi_1:0.00037892744399456045):0.00000100000050002909):0.05195771192768502272,((Characidae_Tetragonopterus_chalceus_2:0.00577589790147158087,Characidae_Tetragonopterus_chalceus_1:0.00838581945439250374):0.02667063090013179621,(Characidae_Tetragonopterus_araguaiensis_1:0.00164086724261170705,Characidae_Tetragonopterus_araguaiensis_2:0.00492021296699499816):0.08151018643761810678):0.00714561076527301178):0.01204272170759193919,((Characidae_Tetragonopterus_argenteus_3:0.01885627391480544993,Characidae_Tetragonopterus_argenteus_2:0.00425981628933922232):0.00756892556049374235,Characidae_Tetragonopterus_argenteus_1:0.01432160594188727765):0.03918760749278979438):0.01789029100243384740):0.02186312319760039605):0.02118015719668029859):0.03699907437197949567):0.00757311951001479570,(((Characidae_Phenacogaster_calverti_1:0.00000100000050002909,Characidae_Phenacogaster_calverti_2:0.00000100000050002909):0.10053413632227491126,(((Characidae_Cynopotamus_argenteus_1:0.00000100000050002909,Characidae_Cynopotamus_argenteus_2:0.00150889128622681942):0.12160124795541195353,((Characidae_Galeocharax_humeralis_3:0.00150885792555947125,(Characidae_Galeocharax_humeralis_2:0.00000100000050002909,Characidae_Galeocharax_humeralis_1:0.00151182370916608613):0.00000100000050002909):0.00657555386897885376,(((Characidae_Cynopotamus_venezuelae_1:0.02137233105482513537,Characidae_Cynopotamus_magdalenae_1:0.00824027800628891402):0.05249129817629092504,(Characidae_Galeocharax_gulo_1:0.01332017391008104117,(Characidae_Acestrocephalus_sardina_2:0.00000100000050002909,Characidae_Acestrocephalus_sardina_1:0.00000100000050002909):0.09974495762183639702):0.00000100000050002909):0.00000100000050002909,(Characidae_Cynopotamus_amazonum_1:0.05703643890760220353,Characidae_Galeocharax_gulo_2:0.00155723900538915915):0.00013516174784602297):0.00486280697791968263):0.03626232936472457286):0.01431682219733792366,(((Characidae_Charax_stenopterus_3:0.02975481995421619397,(Characidae_Charax_stenopterus_1:0.00826837285841089745,Characidae_Charax_stenopterus_2:0.00872625269141179098):0.02192799796561648723):0.03425048589742071131,(((Characidae_Roeboides_myersii_1:0.00000100000050002909,Characidae_Roeboides_myersii_2:0.00187124607367484489):0.06346617168099266681,((Characidae_Roeboides_xenodon_2:0.00305931551906447148,Characidae_Roeboides_xenodon_1:0.00000100000050002909):0.03100541580351256349,(Characidae_Roeboides_descalvadensis_2:0.00000100000050002909,(Characidae_Roeboides_descalvadensis_1:0.00000100000050002909,Characidae_Roeboides_descalvadensis_3:0.00000100000050002909):0.00099721806604914469):0.04317204113307337304):0.01058292161391828634):0.02576451935147152511,(((Characidae_Charax_michaeli_1:0.00442540691297972893,Characidae_Charax_caudimaculatus_1:0.00000100000050002909):0.00804625236041160360,(Characidae_Charax_leticiae_2:0.00000100000050002909,(Characidae_Charax_leticiae_1:0.00000100000050002909,Characidae_Charax_leticiae_3:0.00085508046044283515):0.00000100000050002909):0.03020779664355616179):0.02443837473362325471,Characidae_Charax_tectifer_1:0.08700085384241565412):0.01234257568716735400):0.00417346882047981045):0.01973326032954502568,(Characidae_Roeboides_bussingi_1:0.00346486597750183482,(((Characidae_Roeboides_ilseae_1:0.00471339196954759232,Characidae_Roeboides_ilseae_2:0.00950124517658126021):0.00929720475255696108,(Characidae_Roeboides_bouchellei_1:0.00226139248945439594,Characidae_Roeboides_bouchellei_2:0.00151990047471269128):0.00511647052388223937):0.02141028661056119942,(((Characidae_Roeboides_carti_1:0.00153461178737588212,Characidae_Roeboides_carti_2:0.00000100000050002909):0.03673713688303475305,Characidae_Roeboides_guatemalensis_2:0.00000100000050002909):0.00000100000050002909,(Characidae_Roeboides_occidentalis_1:0.00156903478224089355,(Characidae_Roeboides_guatemalensis_1:0.00672534560355275268,Characidae_Roeboides_loftini_1:0.01296771234106857025):0.00251519306445121150):0.00543228344906374842):0.01293766393280913231):0.00000100000050002909):0.09490180712117365913):0.02603482283573704120):0.01747696408687872752):0.00590109384754937839,(Characidae_Microschemobrycon_casiquiare_1:0.03940344595982619991,Characidae_Microschemobrycon_melanotus_1:0.05261285422683031898):0.07344599942991122954):0.03299808350938490675):0.01927514150645459265):0.00748637861359784714,(((Characidae_Markiana_nigripinnis_1:0.00175672947202718910,(Characidae_Markiana_nigripinnis_3:0.00000100000050002909,Characidae_Markiana_nigripinnis_2:0.00140251710143869971):0.00000100000050002909):0.11949793565051984590,((Characidae_Eretmobrycon_brevirostris_2:0.00000100000050002909,Characidae_Eretmobrycon_brevirostris_1:0.00000100000050002909):0.04293282790984371405,(((Characidae_Eretmobrycon_ichoensis_1:0.02233225996648701209,((Characidae_Eretmobrycon_emperador_2:0.00404548399258636889,Characidae_Eretmobrycon_emperador_1:0.00168702252756231918):0.00206232558073733609,Characidae_Eretmobrycon_emperador_3:0.01211145612898441651):0.00669231549099629994):0.01367347411932795867,(Characidae_Eretmobrycon_miraensis_1:0.00610021593238727587,((Characidae_Eretmobrycon_peruanus_1:0.00063741969313390711,Characidae_Eretmobrycon_peruanus_2:0.00000100000050002909):0.01769818605034884779,(Characidae_Eretmobrycon_guaytarae_1:0.00000100000050002909,(Characidae_Eretmobrycon_dahli_1:0.00081684361859896387,(Characidae_Eretmobrycon_dahli_2:0.01517545975855358852,Characidae_Eretmobrycon_dahli_3:0.00240454024031018466):0.00126244333408307699):0.00000100000050002909):0.01312136134754482777):0.00000100000050002909):0.01184507619095448785):0.00698246658559125138,((Characidae_Eretmobrycon_bayano_1:0.00000100000050002909,Characidae_Eretmobrycon_bayano_2:0.00000100000050002909):0.01718622767632544540,(((Characidae_Eretmobrycon_scleroparius_1:0.00606974366800315263,Characidae_Eretmobrycon_scleroparius_2:0.00672148348392244844):0.00675711715878356874,((Characidae_Eretmobrycon_terrabensis_1:0.00000100000050002909,Characidae_Eretmobrycon_terrabensis_2:0.00222154358076981492):0.00187143015712733078,Characidae_Eretmobrycon_terrabensis_3:0.00198975087089971929):0.00567720501560854945):0.00000100000050002909,(Characidae_Eretmobrycon_gonzalezi_2:0.00000100000050002909,Characidae_Eretmobrycon_gonzalezi_1:0.00000100000050002909):0.01030555473913040941):0.00204291720037189746):0.01135304062223906410):0.00778698851763143414):0.04185075137700242781):0.01843675385350045798,(((Characidae_Xenurobrycon_pteropus_1:0.00000100000050002909,Characidae_Xenurobrycon_pteropus_2:0.00000100000050002909):0.06825039897293667945,((Characidae_Tyttocharax_tambopatensis_1:0.05585654423359107806,Characidae_Tyttocharax_tambopatensis_2:0.05747046497186115988):0.08458241458555301739,(((Characidae_Xenurobrycon_heterodon_3:0.04321497208992609168,(Characidae_Xenurobrycon_heterodon_1:0.00342959442186974248,Characidae_Xenurobrycon_heterodon_2:0.00214716356495714888):0.02828594504578805721):0.01489083297438230716,((Characidae_Tyttocharax_madeirae_1:0.00000100000050002909,Characidae_Tyttocharax_madeirae_2:0.00000100000050002909):0.01147148981590367586,(Characidae_Xenurobrycon_polyancistrus_1:0.00140500233425149522,Characidae_Xenurobrycon_polyancistrus_2:0.00000100000050002909):0.01861179366589492748):0.00673553131372961380):0.00306418387341050868,Characidae_Xenurobrycon_coracoralinae_1:0.05054474861556238624):0.01477432874373340622):0.01838897690551485192):0.09141261377578913105,(((((((Characidae_Glandulocauda_caerulea_3:0.00000100000050002909,Characidae_Glandulocauda_caerulea_2:0.00000100000050002909):0.00126018479555041452,Characidae_Glandulocauda_caerulea_1:0.00000100000050002909):0.03785718262641486753,((Characidae_Mimagoniates_sylvicola_2:0.01029264301108200920,(Characidae_Mimagoniates_sylvicola_1:0.00126445590281134114,Characidae_Mimagoniates_sylvicola_3:0.00128309276570327032):0.00665986056243265869):0.01925637801824603770,(((Characidae_Mimagoniates_microlepis_1:0.01464152658600127721,Characidae_Mimagoniates_microlepis_2:0.00349768899774072868):0.02248374773705465873,Characidae_Mimagoniates_microlepis_3:0.02060634607392310483):0.02321375807933520261,((Characidae_Mimagoniates_lateralis_3:0.00112194812916652708,(Characidae_Mimagoniates_lateralis_2:0.00000100000050002909,Characidae_Mimagoniates_lateralis_1:0.00000100000050002909):0.00428284187383777114):0.02490236808157399173,(((Characidae_Mimagoniates_rheocharis_2:0.00267446021937955492,Characidae_Mimagoniates_rheocharis_1:0.00096849411957185933):0.00656199476986353558,Characidae_Mimagoniates_rheocharis_3:0.00177249466138995507):0.00548887095210497805,(Characidae_Mimagoniates_inequalis_1:0.00000100000050002909,(Characidae_Mimagoniates_inequalis_2:0.00000100000050002909,Characidae_Mimagoniates_inequalis_3:0.00000100000050002909):0.01277757686853300129):0.00814917472625073525):0.01485046954222674943):0.00381741820568058318):0.00852950777030579699):0.02078328324172652730):0.01299272241731583462,((Characidae_Lophiobrycon_weitzmani_1:0.00718600458740155986,(Characidae_Lophiobrycon_weitzmani_2:0.00504025422715438567,Characidae_Lophiobrycon_weitzmani_3:0.00000100000050002909):0.00132054220069192344):0.05302270463461051381,(Characidae_Glandulocauda_melanopleura_1:0.00154979268369203889,(Characidae_Glandulocauda_melanopleura_3:0.00000100000050002909,Characidae_Glandulocauda_melanopleura_2:0.00000100000050002909):0.00517205637248703293):0.03551109188085228158):0.00719656767745672620):0.02565426673553572109,(((Characidae_Corynopoma_riisei_3:0.00745400015612819166,(Characidae_Corynopoma_riisei_1:0.00061362227823475910,Characidae_Corynopoma_riisei_2:0.00258901688724514278):0.00000100000050002909):0.05048652769964843273,(Characidae_Gephyrocharax_valencia_1:0.01757887838653987567,(((Characidae_Gephyrocharax_chocoensis_3:0.00231708043383295178,Characidae_Gephyrocharax_chocoensis_2:0.00586709819726308722):0.00195620677340082542,Characidae_Gephyrocharax_chocoensis_1:0.00708814412447404760):0.00556767548190845174,((Characidae_Gephyrocharax_intermedius_1:0.00089411442246905724,Characidae_Gephyrocharax_intermedius_2:0.00070819437790423676):0.00615914400636417142,((Characidae_Gephyrocharax_atracaudatus_3:0.00362756767620796500,Characidae_Gephyrocharax_atracaudatus_1:0.00273589987472204824):0.00119331428802795783,Characidae_Gephyrocharax_atracaudatus_2:0.00171617969134612875):0.00132758753317291280):0.00972455458945034774):0.02423469395663843673):0.01898838769653587652):0.02308350424149686539,(Characidae_Chrysobrycon_myersi_2:0.00000100000050002909,(Characidae_Chrysobrycon_myersi_1:0.01435463351539263861,((Characidae_Pseudocorynopoma_heterandria_3:0.00000100000050002909,(Characidae_Pseudocorynopoma_heterandria_2:0.00000100000050002909,Characidae_Pseudocorynopoma_heterandria_1:0.00000100000050002909):0.00000100000050002909):0.02414949546648898979,(Characidae_Pseudocorynopoma_doriae_2:0.01640727118360462561,(Characidae_Pseudocorynopoma_doriae_1:0.00237069690754412431,(Characidae_Hemigrammus_hyanuary_1:0.26235900523695504516,((Rivulidae_Kryptolebias_gracilis_1:0.17832663375269861006,Rivulidae_Rivulus_cylindraceus_3:0.18345249033129809590):0.09093111001461248732,Characidae_Pseudocorynopoma_doriae_3:0.04371847845057350024):0.03769649262089051073):0.02029078843112230163):0.01282639232517451128):0.01149899011887960988):0.03889364698903965967):0.00000100000050002909):0.00587775510758919029):0.01764504887995547652):0.00751484500579387496,(((Characidae_Acrobrycon_ipanquianus_1:0.00000100000050002909,Characidae_Acrobrycon_ipanquianus_2:0.00000100000050002909):0.04047849147744300713,((((Characidae_Hemibrycon_dariensis_3:0.00216563710592386017,((Characidae_Hemibrycon_dariensis_1:0.00107142509982929087,Characidae_Hemibrycon_virolinica_1:0.00268118157150837918):0.00077690585474605718,Characidae_Hemibrycon_dariensis_2:0.00324924442671230794):0.00176338081565814838):0.00628231764315317215,(Characidae_Hemibrycon_multiradiatus_1:0.00540361622084858679,Characidae_Hemibrycon_raqueliae_1:0.00575637740320597731):0.00339781311220837493):0.04228575134006182235,(Characidae_Hemibrycon_dentatus_1:0.00506534904918447357,(((Characidae_Hemibrycon_andresoi_1:0.01439656514821457088,Characidae_Bryconamericus_caldasi_1:0.00855719680429581006):0.00554019707630312892,(Characidae_Hemibrycon_jabonero_2:0.00159790825718275718,(Characidae_Hemibrycon_jabonero_3:0.00000100000050002909,Characidae_Hemibrycon_jabonero_1:0.00000100000050002909):0.00000100000050002909):0.00732328306413823280):0.01985964326527667884,(((Characidae_Hemibrycon_arilepis_1:0.00293303651373334013,Characidae_Hemibrycon_plutarcoi_1:0.00246837654732426836):0.00767889771376152434,(Characidae_Hemibrycon_tolimae_1:0.02491818578622607971,(Characidae_Hemibrycon_galvisi_1:0.00000100000050002909,(Characidae_Hemibrycon_boquiae_1:0.00128567129577510249,(Characidae_Hemibrycon_brevispini_1:0.00000100000050002909,(Characidae_Hemibrycon_brevispini_2:0.00000100000050002909,(Characidae_Hemibrycon_galvisi_2:0.00000100000050002909,(Characidae_Hemibrycon_caucanus_1:0.00055873866159436819,Characidae_Hemibrycon_brevispini_3:0.00000100000050002909):0.00007812051965842381):0.00000100000050002909):0.00000100000050002909):0.00062806083954166400):0.00000100000050002909):0.01791776105288913484):0.00207211967942498793):0.00073276609674318316,Characidae_Hemibrycon_foncensis_1:0.00927838310749396454):0.01099304843833694839):0.00150244855583428634):0.01178687688045467093):0.01436639817800999981,(((Characidae_Hemibrycon_beni_1:0.01869370166468137251,(Characidae_Hemibrycon_jelskii_1:0.00904042556327673899,Characidae_Hemibrycon_jelskii_2:0.00407550649703182933):0.01360325443414294420):0.00216550326360604416,(Characidae_Hemibrycon_huambonicus_3:0.00000100000050002909,(Characidae_Hemibrycon_huambonicus_2:0.00159813767584937334,Characidae_Hemibrycon_huambonicus_1:0.00239984799902186272):0.00079951924296114605):0.00968343006464787541):0.01319744994165205840,((Characidae_Hemibrycon_helleri_1:0.03256499182311172608,(Characidae_Hemibrycon_inambari_2:0.00000100000050002909,Characidae_Hemibrycon_inambari_1:0.00000100000050002909):0.02326324123557081333):0.01833859888564788945,(((Characidae_Hemibrycon_taeniurus_2:0.00506810659776824046,(Characidae_Hemibrycon_taeniurus_1:0.00746225747729189082,Characidae_Hemibrycon_taeniurus_3:0.00000100000050002909):0.00220871163309163676):0.01269673530050019136,((Characidae_Hemibrycon_metae_1:0.00000100000050002909,Characidae_Hemibrycon_cristiani_1:0.00000100000050002909):0.00822045203200506489,Characidae_Hemibrycon_loisae_1:0.02300754832013716597):0.00467656841909167530):0.01074426084022427064,(Characidae_Hemibrycon_mikrostiktos_1:0.01269536574225729221,Characidae_Hemibrycon_polyodon_1:0.00436933861100789050):0.01359329047449451405):0.00997017249164124965):0.00639725298467988101):0.00497879210211614551):0.00465324295973079845):0.01345347995409154618,((((Characidae_Creagrutus_bolivari_1:0.02983065995785870797,(Characidae_Creagrutus_phasma_1:0.01840934124521438620,(Characidae_Creagrutus_maxillaris_1:0.00153269736392643886,Characidae_Creagrutus_maxillaris_2:0.00893467750835566163):0.03328773461887177959):0.00508552300016345323):0.01261418008468475141,(Characidae_Carlastyanax_aurocaudatus_1:0.06760996419700117388,((((((Characidae_Creagrutus_ungulus_2:0.00000100000050002909,Characidae_Creagrutus_ungulus_1:0.00000100000050002909):0.02016032928130685395,(((Characidae_Creagrutus_occidaneus_1:0.00693943282415654134,Characidae_Creagrutus_occidaneus_2:0.00126979378173064979):0.00515413312663139112,Characidae_Creagrutus_occidaneus_3:0.00000100000050002909):0.00815369908747701384,(Characidae_Creagrutus_pila_1:0.00100889264546494706,Characidae_Creagrutus_changae_1:0.00000100000050002909):0.01495273927541845328):0.02074012632583300056):0.01771820946616904646,((((Characidae_Creagrutus_zephyrus_1:0.10097713302644516220,((((Characidae_Creagrutus_atrisignum_1:0.03890415014238218089,Characidae_Creagrutus_britskii_1:0.01507597087123841752):0.00899369183143992196,(Characidae_Creagrutus_ignotus_1:0.00937465348921928156,Characidae_Creagrutus_petilus_1:0.02298039642017498177):0.03643641813905533489):0.00731179692276258918,((Characidae_Creagrutus_barrigai_3:0.02269195494726576265,(Characidae_Creagrutus_barrigai_1:0.00652780836330262449,Characidae_Creagrutus_barrigai_2:0.01246589306304002158):0.03051380940955237750):0.01494471810877132621,(Characidae_Creagrutus_seductus_1:0.00000100000050002909,Characidae_Creagrutus_seductus_2:0.00080142929562550941):0.01776757900694833983):0.02006981623932611869):0.00460679115588406331,Characidae_Creagrutus_beni_1:0.04075841469751183971):0.00406704886675446700):0.00472258251965627755,Characidae_Creagrutus_melanzonus_1:0.04913192258451367506):0.00000100000050002909,(Characidae_Creagrutus_paraguayensis_1:0.00157505445747833949,(Characidae_Creagrutus_paraguayensis_3:0.00105046003206788049,Characidae_Creagrutus_paraguayensis_2:0.00052318134838977434):0.00000100000050002909):0.04539982441734576740):0.00818902453601264881,(Characidae_Creagrutus_flavescens_1:0.02017487978643500365,(Characidae_Creagrutus_muelleri_2:0.00269619183659016142,Characidae_Creagrutus_muelleri_1:0.00000100000050002909):0.02481018888924089311):0.01032356750481698213):0.01197219708432000623):0.00000100000050002909,Characidae_Creagrutus_meridionalis_1:0.07846252300026282378):0.00867210393003981297,(Characidae_Creagrutus_peruanus_2:0.00000100000050002909,Characidae_Creagrutus_peruanus_1:0.00000100000050002909):0.11411435634551117535):0.00000100000050002909,((Characidae_Creagrutus_brevipinnis_2:0.00000100000050002909,Characidae_Creagrutus_brevipinnis_1:0.00000100000050002909):0.02087231525302913129,((Characidae_Creagrutus_magdalenae_3:0.02306308737769496506,(Characidae_Creagrutus_magdalenae_1:0.00320117676093781018,Characidae_Creagrutus_magdalenae_2:0.00640878162512468000):0.02300296791074848621):0.01842619975732916887,Characidae_Creagrutus_affinis_1:0.02095825448212367340):0.00331493567213605273):0.04333666314345700765):0.00785855563529257693):0.00155893457368583570):0.01810747739603190548,(((Characidae_Bryconacidnus_pectinatus_1:0.03794257565524253306,(Characidae_Bryconamericus_diaphanus_3:0.00100150450807570093,(Characidae_Bryconamericus_diaphanus_1:0.00000100000050002909,Characidae_Bryconamericus_diaphanus_2:0.00000100000050002909):0.00540975296194364918):0.03665923782603136560):0.04656048569983634727,((((Characidae_Attonitus_ephimeros_1:0.00332943261795893121,Characidae_Attonitus_ephimeros_2:0.00000100000050002909):0.03709221894554198123,Characidae_Attonitus_bounites_1:0.04795534548718252688):0.02252830081008017765,(Characidae_Bryconamericus_pachacuti_2:0.00000100000050002909,Characidae_Bryconamericus_pachacuti_1:0.00000100000050002909):0.08643404076514520085):0.00507401439785546988,(Characidae_Boehlkea_fredcochui_1:0.05228101644307092677,((Characidae_Knodus_tiquiensis_1:0.00000100000050002909,(Characidae_Knodus_tiquiensis_2:0.00000100000050002909,Characidae_Knodus_tiquiensis_3:0.00000100000050002909):0.00000100000050002909):0.06998058536036173838,(Characidae_Attonitus_irisae_3:0.00000100000050002909,(Characidae_Attonitus_irisae_2:0.00000100000050002909,Characidae_Attonitus_irisae_1:0.00000100000050002909):0.00000100000050002909):0.08300834331901864316):0.00259685852559157554):0.00039355178152973265):0.01516936163018924727):0.00634877303339971642,((((((((Characidae_Knodus_cismontanus_1:0.00208629036485029383,Characidae_Knodus_cismontanus_2:0.00000100000050002909):0.00529219412847482720,(Characidae_Knodus_cinarucoense_1:0.00964629171568358486,((Characidae_Knodus_meridae_2:0.00000100000050002909,Characidae_Knodus_meridae_1:0.00000100000050002909):0.01907195053269671731,(Characidae_Knodus_deuterodonoides_1:0.00086342534837809831,Characidae_Knodus_deuterodonoides_2:0.00170600446401532151):0.02163387495852251222):0.01265448989083284639):0.00000100000050002909):0.01565598504235366645,((Characidae_Knodus_chapadae_1:0.00954910252973745384,Characidae_Knodus_chapadae_2:0.01024661124211897513):0.01376774198851845460,Characidae_Knodus_moenkhausii_1:0.02339107471965169369):0.01252383631588487208):0.00365150926235837834,((Characidae_Knodus_borki_3:0.00000100000050002909,(Characidae_Knodus_borki_1:0.00000100000050002909,Characidae_Knodus_borki_2:0.00153217109169106178):0.00000100000050002909):0.02795303959150970824,(Characidae_Knodus_megalops_1:0.03312618792150030106,(Characidae_Knodus_hypopterus_2:0.01241986729648833498,Characidae_Knodus_hypopterus_1:0.00944131454264945241):0.02853392762552263776):0.00000100000050002909):0.01570007308173656732):0.01266250163776857368,((Characidae_Rhinobrycon_negrensis_3:0.00630736258139774544,(Characidae_Rhinobrycon_negrensis_1:0.00131178827410015656,Characidae_Rhinobrycon_negrensis_2:0.00000100000050002909):0.01035109063897895337):0.02334911417884418319,(Characidae_Knodus_breviceps_1:0.01324609037777313078,(Characidae_Knodus_heteresthes_1:0.03323419531150055561,(Characidae_Knodus_heteresthes_2:0.00132855148492880618,Characidae_Knodus_heteresthes_3:0.00242082168369077725):0.02442921080505125464):0.02766560177285119423):0.00781609412988581650):0.00412668189295148195):0.00861555036819270509,((Characidae_Knodus_victoriae_3:0.00000100000050002909,(Characidae_Knodus_victoriae_1:0.00000100000050002909,Characidae_Knodus_victoriae_2:0.00152545197985085295):0.00000100000050002909):0.05333407511669287920,(Characidae_Knodus_macarenae_1:0.03568705232464661203,((((Characidae_Knodus_tanaothoros_2:0.00000100000050002909,Characidae_Knodus_tanaothoros_1:0.00000100000050002909):0.01863363018552699826,(Characidae_Knodus_orteguasae_1:0.03087831124646663386,Characidae_Knodus_orteguasae_2:0.00431531570584281834):0.01560338977273665814):0.01150827325532999441,(Characidae_Knodus_smithi_1:0.06392641604597738836,Characidae_Knodus_smithi_2:0.02522738680359879263):0.01322393393122581196):0.00272867442684287956,(Characidae_Knodus_alpha_1:0.00921113133055523510,(Characidae_Knodus_alpha_3:0.00350478175948636117,Characidae_Knodus_alpha_2:0.00000100000050002909):0.00544152963956717143):0.03438478315733730500):0.00099407087735659005):0.00323470579869964813):0.00760971257701483113):0.01348795524945683479,((Characidae_Ceratobranchia_delotaenia_2:0.00000100000050002909,Characidae_Ceratobranchia_delotaenia_1:0.00000100000050002909):0.02627692357997412492,Characidae_Ceratobranchia_obtusirostris_1:0.02772138953428581951):0.04805830159058432915):0.00865534963098777040,((((Characidae_Piabina_thomasi_1:0.02344567459640663903,(Characidae_Piabina_argentea_1:0.02120282482227765081,Characidae_Piabina_argentea_2:0.01228327454601337888):0.00746344131639021732):0.00269364634085042260,(Characidae_Piabina_anhembi_3:0.00000100000050002909,(Characidae_Bryconamericus_turiuba_2:0.06457533600236446680,((Characidae_Piabarchus_stramineus_1:0.00285784584591543961,Characidae_Piabarchus_stramineus_2:0.00143672878794411335):0.01193208489705275231,(Characidae_Piabina_anhembi_1:0.00000100000050002909,Characidae_Piabina_anhembi_2:0.00079319965040059283):0.00608954789503152703):0.00359698219010270905):0.00000100000050002909):0.01094211678153305702):0.02011261665814625954,(Characidae_Piabarchus_analis_2:0.00000100000050002909,Characidae_Piabarchus_analis_1:0.00000100000050002909):0.04248672033340380322):0.00504742889815547064,(((Characidae_Bryconamericus_ornaticeps_1:0.04068091567339340159,Characidae_Bryconamericus_microcephalus_1:0.01769300561982823511):0.01334615350333639462,(((Characidae_Bryconamericus_uporas_1:0.00112496404855865709,(Characidae_Bryconamericus_maromba_2:0.00000100000050002909,Characidae_Bryconamericus_maromba_1:0.00000100000050002909):0.00468473855959460669):0.01163140862688589149,((Characidae_Bryconamericus_patriciae_3:0.00000100000050002909,Characidae_Bryconamericus_patriciae_1:0.00000100000050002909):0.00316084020408118798,Characidae_Bryconamericus_patriciae_2:0.00132803715476136107):0.00837130460959119999):0.00545212068405121538,((Characidae_Bryconamericus_ecai_3:0.00000100000050002909,(Characidae_Bryconamericus_ecai_2:0.00320885361814786559,Characidae_Bryconamericus_ecai_1:0.00159954636421400669):0.00000100000050002909):0.01182590787168641411,(((Characidae_Bryconamericus_rubropictus_1:0.00619425052708176896,(Characidae_Bryconamericus_iheringii_1:0.00876478623535426916,(((Characidae_Bryconamericus_exodon_2:0.00000100000050002909,Characidae_Bryconamericus_exodon_3:0.00000100000050002909):0.00081372963106383629,Characidae_Bryconamericus_exodon_1:0.00835035224808306983):0.00927203880030844606,Characidae_Bryconamericus_iheringii_2:0.01565853518938051248):0.00618920356773945864):0.00118770105243518466):0.00130921474007183753,(Characidae_Bryconamericus_ikaa_1:0.00347515614063193326,Characidae_Bryconamericus_ikaa_2:0.00125077821287877832):0.00469352215810017997):0.00904914146448467828,(Characidae_Bryconamericus_lethostigmus_1:0.00000100000050002909,(Characidae_Bryconamericus_lethostigmus_2:0.00000100000050002909,Characidae_Bryconamericus_lethostigmus_3:0.00065168726577157269):0.00388749221606590799):0.02020231293427259683):0.00000100000050002909):0.00553614453832422006):0.00932289504689242515):0.01672068711056062459,((Characidae_Diapoma_itaimbe_1:0.00799089448343152930,(Characidae_Diapoma_dicropotamicus_1:0.00000100000050002909,(Characidae_Diapoma_dicropotamicus_3:0.00000100000050002909,Characidae_Diapoma_dicropotamicus_2:0.00000100000050002909):0.00000100000050002909):0.00726953142124414208):0.00825002748133410804,(((Characidae_Diapoma_alburnum_2:0.00155223094848688098,Characidae_Diapoma_alburnum_3:0.00000100000050002909):0.00141183738849954893,Characidae_Diapoma_alburnum_1:0.00260791964764722555):0.02151973919344371544,((Characidae_Diapoma_uruguayensis_1:0.00229870888463356475,(Characidae_Diapoma_lepiclastum_2:0.00282593942434620788,Characidae_Diapoma_lepiclastum_1:0.00000100000050002909):0.00433629186309442746):0.00604358123828573415,((Characidae_Bryconamericus_turiuba_1:0.05200914972064803188,((Characidae_Diapoma_tipiaia_2:0.00288840263445479077,Characidae_Diapoma_tipiaia_1:0.00145930223935263363):0.00362064583280415683,(((Characidae_Diapoma_obi_3:0.00000100000050002909,(Characidae_Diapoma_obi_1:0.00122583279408879412,Characidae_Diapoma_obi_2:0.00000100000050002909):0.00000100000050002909):0.00628017495086421237,Characidae_Diapoma_guarani_2:0.01114674932147227508):0.00360890482212704224,Characidae_Diapoma_guarani_1:0.01443301092603792822):0.03412175486854793910):0.00000100000050002909):0.00956583596320406855,((Characidae_Diapoma_pyrrhopteryx_1:0.00533018787288489643,(Characidae_Diapoma_terofali_1:0.00435587475849284061,Characidae_Diapoma_terofali_2:0.00417588553568121624):0.00220682056889377667):0.00136918460471134183,((Characidae_Diapoma_alegretense_2:0.00274223371396874584,Characidae_Diapoma_alegretense_1:0.00000100000050002909):0.02292251580797774815,(Characidae_Diapoma_speculiferum_1:0.00190881081345903856,(Characidae_Diapoma_speculiferum_3:0.00000100000050002909,Characidae_Diapoma_speculiferum_2:0.00137041422789228808):0.00000100000050002909):0.00865371620438763062):0.00803760191742325034):0.01373987513183811716):0.00275768454714103934):0.00516309427726930389):0.00231708471724069659):0.01241200790353153352):0.00703369286316361721):0.02044273767829229635):0.00554469938479496514):0.01647184910558828833):0.00675129494806027929,((Characidae_Planaltina_britskii_1:0.00000100000050002909,(Characidae_Planaltina_britskii_2:0.00080154389145288833,Characidae_Planaltina_britskii_3:0.00233848703072342965):0.00000100000050002909):0.01514916758394608577,((Characidae_Planaltina_myersi_1:0.00000100000050002909,Characidae_Planaltina_myersi_2:0.00000100000050002909):0.01549735979860140250,(Characidae_Lepidocharax_burnsi_1:0.00142515192639048943,Characidae_Lepidocharax_burnsi_2:0.00537312896097323807):0.00354123640104956998):0.00712222461583939155):0.04260974528072384443):0.01335916923681548796):0.01018500310302277931):0.00832043742103149957,(Characidae_Argopleura_magdalenensis_1:0.03159469061425072833,(Characidae_Argopleura_chocoensis_2:0.00000100000050002909,Characidae_Argopleura_chocoensis_1:0.00648410220597631093):0.02474033678876525963):0.07199810419537050477):0.01945090569543545672):0.01383824227007482421):0.03314923998361879454):0.01014432391816438329,(Characidae_Paracheirodon_innesi_1:0.04697253480347031440,Acestrorhynchidae_Hoplocharax_goethei_1:0.02701313308322193102):0.14850609800804764893):0.00786333538387449203):0.04589380894913473730,((((Bryconidae_Brycon_oligolepis_1:0.00000100000050002909,(Bryconidae_Brycon_oligolepis_2:0.00000100000050002909,Bryconidae_Brycon_oligolepis_3:0.00101137322917003352):0.00101285059281873272):0.04053850218517613541,(Bryconidae_Brycon_meeki_2:0.00102646016758525024,Bryconidae_Brycon_meeki_1:0.00000100000050002909):0.04545896465352900623):0.14571359871528852259,((((Triportheidae_Engraulisoma_taeniatum_1:0.30836540486998464949,Triportheidae_Clupeacharax_anchoveoides_1:0.20304642132023209555):0.06442352529039892250,(((Triportheidae_Agoniates_anchovia_1:0.00000100000050002909,Triportheidae_Agoniates_anchovia_2:0.00000100000050002909):0.11355133913343933016,(Triportheidae_Agoniates_halecinus_1:0.00255749037099043362,Triportheidae_Agoniates_halecinus_2:0.06887790662312955059):0.08127158790523165977):0.08732117556092471033,(Triportheidae_Lignobrycon_myersi_1:0.09956970334841792891,((Triportheidae_Triportheus_auritus_2:0.01682265428196291421,Triportheidae_Triportheus_auritus_1:0.01288395060069164738):0.07391775185077258115,((((Triportheidae_Triportheus_guentheri_2:0.00592265199651390885,Triportheidae_Triportheus_guentheri_1:0.00103692976876333079):0.03612775162435957060,((Triportheidae_Triportheus_albus_2:0.00876683420591251560,Triportheidae_Triportheus_albus_1:0.01155047799708120750):0.02388671665260813995,(Triportheidae_Triportheus_brachipomus_1:0.02859226046077193925,Triportheidae_Triportheus_brachipomus_2:0.03980321074792556729):0.01433037411064016012):0.01856005992993391834):0.01173887673021935078,(((Triportheidae_Triportheus_orinocensis_2:0.01702201216704000292,Triportheidae_Triportheus_orinocensis_1:0.00228203403287266255):0.02766733402145889545,((Triportheidae_Triportheus_venezuelensis_2:0.00213377277264717750,Triportheidae_Triportheus_venezuelensis_1:0.00206749374262103465):0.01724629845772637435,(((Triportheidae_Triportheus_angulatus_1:0.01954802910723011516,Triportheidae_Triportheus_angulatus_2:0.00582096761117530462):0.00550736145580932313,(Triportheidae_Triportheus_pantanensis_1:0.00552999519728300092,Triportheidae_Triportheus_pantanensis_2:0.00139463825264412949):0.00873960551945217670):0.01156449157118255230,((Triportheidae_Triportheus_trifurcatus_1:0.00160054834297814548,Triportheidae_Triportheus_trifurcatus_2:0.00768679005349051127):0.00911717688076655285,(Triportheidae_Triportheus_signatus_1:0.00199103216224436183,Triportheidae_Triportheus_signatus_2:0.00494443119282712493):0.01311685022864248797):0.00798162767896485638):0.00459590395790386401):0.00735571168074946463):0.01265657586409745135,(Triportheidae_Triportheus_nematurus_1:0.01495285103388552944,(Triportheidae_Triportheus_rotundatus_2:0.08949876176077352363,Triportheidae_Triportheus_rotundatus_1:0.00203096855053424338):0.05033774280196456896):0.03547996823605691769):0.01905405155233816025):0.02168743696308886998,(Triportheidae_Triportheus_culter_1:0.17671288179675301300,(Triportheidae_Triportheus_magdalenae_2:0.00000100000050002909,Triportheidae_Triportheus_magdalenae_1:0.00000100000050002909):0.04162377991769432989):0.05977446613053496310):0.03400914351272799757):0.02391459503924981897):0.01128229554947682983):0.01542056627944027140):0.05032129583775608872,(((Gasteropelecidae_Gasteropelecus_sternicla_3:0.00000100000050002909,Gasteropelecidae_Gasteropelecus_sternicla_2:0.00000100000050002909):0.17491859255348959912,((((Gasteropelecidae_Thoracocharax_stellatus_3:0.03632182566363623827,Gasteropelecidae_Thoracocharax_stellatus_1:0.02332788855019119617):0.01248436694616631912,Gasteropelecidae_Thoracocharax_stellatus_2:0.08120797233967211315):0.08118156127935910460,(Gasteropelecidae_Gasteropelecus_sternicla_1:0.09313514824144229765,(((Gasteropelecidae_Carnegiella_marthae_2:0.00060994753572923800,Gasteropelecidae_Carnegiella_marthae_3:0.01150436268584766053):0.06693735562802864691,Gasteropelecidae_Carnegiella_marthae_1:0.00159547717928456537):0.07656889003978470387,(Gasteropelecidae_Carnegiella_strigata_1:0.01634221419491723934,Gasteropelecidae_Carnegiella_strigata_2:0.00961840295344090247):0.02999133755500009088):0.07469861025392121601):0.01937695508760022348):0.00438468420858817692,((Gasteropelecidae_Gasteropelecus_maculatus_2:0.00000100000050002909,Gasteropelecidae_Gasteropelecus_maculatus_1:0.02306624614917925087):0.11365428934739142675,Gasteropelecidae_Carnegiella_schereri_1:0.11817138854337719267):0.00000100000050002909):0.04710841233231233272):0.00140560695306836251,Lebiasinidae_Nannostomus_mortenthaleri_1:0.20112216067463448144):0.09015958929239076269):0.01308278648409202764,((((Bryconidae_Brycon_striatulus_2:0.00000100000050002909,Bryconidae_Brycon_striatulus_1:0.00000100000050002909):0.01227344045125186231,(((Bryconidae_Brycon_guatemalensis_1:0.00151618792065681685,Bryconidae_Brycon_guatemalensis_2:0.00000100000050002909):0.00395353617920668216,(Bryconidae_Brycon_chagrensis_1:0.00000100000050002909,Bryconidae_Brycon_chagrensis_2:0.00000100000050002909):0.00973074734492471172):0.00311906418153877528,(Bryconidae_Brycon_behreae_1:0.00151096309121021488,Bryconidae_Brycon_behreae_2:0.00461355840534276567):0.00549810089152007273):0.00792994636213907415):0.10062997482577883124,((Bryconidae_Brycon_henni_3:0.00000100000050002909,(Bryconidae_Brycon_henni_2:0.00000100000050002909,Bryconidae_Brycon_henni_1:0.00000100000050002909):0.00000100000050002909):0.03110748660019965403,((Bryconidae_Brycon_argenteus_2:0.00153009513896389354,(Bryconidae_Brycon_argenteus_3:0.00150564771322513405,Bryconidae_Brycon_argenteus_1:0.00000100000050002909):0.00149325416414106734):0.01004190832417190503,(((Bryconidae_Brycon_petrosus_2:0.00000100000050002909,(Bryconidae_Brycon_obscurus_2:0.00150786419363685572,Bryconidae_Brycon_obscurus_1:0.00000100000050002909):0.00302937339125816879):0.00000100000050002909,Bryconidae_Brycon_petrosus_3:0.00150611983727495184):0.00000100000050002909,(Bryconidae_Brycon_petrosus_1:0.02916050840307944647,(Bryconidae_Brycon_atrocaudatus_1:0.01724665239761061231,(Bryconidae_Chilobrycon_deuterodon_2:0.00242616118514008515,Bryconidae_Chilobrycon_deuterodon_1:0.00812935118151616315):0.01023497789644634524):0.02309804423414308500):0.00000100000050002909):0.00044019882584239630):0.02061102640831045940):0.01277940742153571216):0.04975158803881106484,(Bryconidae_Brycon_vermelha_1:0.05779911481413049085,((((Bryconidae_Brycon_moorei_1:0.00505039345122033998,Bryconidae_Brycon_moorei_2:0.03741378262260302429):0.04740802598112361238,(((Bryconidae_Brycon_orbignyanus_2:0.00000100000050002909,(Bryconidae_Brycon_orbignyanus_3:0.00000100000050002909,Bryconidae_Brycon_orbignyanus_1:0.00000100000050002909):0.00000100000050002909):0.02308893026634814202,(Bryconidae_Brycon_orthotaenia_3:0.00000100000050002909,(Bryconidae_Brycon_orthotaenia_2:0.00000100000050002909,Bryconidae_Brycon_orthotaenia_1:0.00000100000050002909):0.00173002304318432051):0.03247090625083579041):0.00679269107811663816,(Bryconidae_Brycon_gouldingi_1:0.05300316109064929365,(((Bryconidae_Brycon_amazonicus_3:0.00213310203673453599,Bryconidae_Brycon_amazonicus_1:0.00119110404631533472):0.00937078467527600704,Bryconidae_Brycon_amazonicus_2:0.04561827306196149928):0.01991146509883030824,(Bryconidae_Brycon_hilarii_3:0.02191777280915519974,(Bryconidae_Brycon_hilarii_1:0.04336562526391592176,Bryconidae_Brycon_hilarii_2:0.00457403246476692157):0.00389495149966142097):0.02691130272089418268):0.00669067834093046033):0.00779985815299358200):0.00944750192077412933):0.01519092356085408914,(((Bryconidae_Brycon_melanopterus_2:0.00052183967199881864,Bryconidae_Brycon_melanopterus_1:0.00078010254441538784):0.06051171835766092078,(Bryconidae_Brycon_falcatus_3:0.01575144269774313502,(Bryconidae_Brycon_falcatus_1:0.02615531624856843457,Bryconidae_Brycon_falcatus_2:0.00879416841929865807):0.00016428713869779985):0.05549400823937906957):0.01191284238625737145,(((Bryconidae_Brycon_opalinus_3:0.00000100000050002909,(Bryconidae_Brycon_opalinus_2:0.00389027428972410190,Bryconidae_Brycon_opalinus_1:0.00306718970626657919):0.00000100000050002909):0.07213099793177095431,(Bryconidae_Brycon_nattereri_1:0.05662668003872223244,(Bryconidae_Brycon_nattereri_3:0.00200831483836127686,Bryconidae_Brycon_nattereri_2:0.01320434717504829006):0.00697633130364043799):0.03272041383136049114):0.00389865815464960361,(Bryconidae_Brycon_insignis_3:0.00000100000050002909,(((Bryconidae_Brycon_insignis_2:0.00000100000050002909,Bryconidae_Brycon_insignis_1:0.00000100000050002909):0.01543917731161744376,(Bryconidae_Brycon_ferox_2:0.00692358821112018519,(Bryconidae_Brycon_ferox_1:0.00389165715431494079,Bryconidae_Brycon_ferox_3:0.02628251646923537854):0.00079894310072694077):0.00185152781567101332):0.00510619853392135087,(Bryconidae_Henochilus_wheatlandii_2:0.00000100000050002909,Bryconidae_Henochilus_wheatlandii_1:0.00000100000050002909):0.05053071523956724487):0.00000100000050002909):0.03124645596388163360):0.01599132566724122823):0.02134045979185257222):0.02698848967250365785,(((Bryconidae_Salminus_affinis_3:0.00244737250556208673,(Bryconidae_Salminus_affinis_1:0.00000100000050002909,Bryconidae_Salminus_affinis_2:0.00105387750820285474):0.00018539877457379763):0.04471209524970550658,((Bryconidae_Salminus_franciscanus_2:0.00000100000050002909,(Bryconidae_Salminus_franciscanus_3:0.00053762727161693158,Bryconidae_Salminus_franciscanus_1:0.00039002564660898582):0.00000100000050002909):0.02491935098605488341,(Bryconidae_Salminus_hilarii_1:0.01927193738115613036,((Bryconidae_Salminus_brasiliensis_3:0.00168876415475236797,Bryconidae_Salminus_brasiliensis_1:0.00072715858334615393):0.02751487231441249529,(Bryconidae_Salminus_hilarii_2:0.00540477321222964952,(Bryconidae_Salminus_hilarii_3:0.00653531367254201433,Bryconidae_Salminus_brasiliensis_2:0.05243030502975061513):0.00968030005984311763):0.00192127570604409305):0.01374945307526740691):0.01117901223145295955):0.02182063264715099551):0.13503990218095207609,(Bryconidae_Brycon_pesu_1:0.03506816749259482335,(Bryconidae_Brycon_pesu_2:0.02151396694156871084,Bryconidae_Brycon_pesu_3:0.01354989497281433586):0.00405657257064322759):0.10109993960104622646):0.00904156990501842235):0.03108421710677675143):0.02528223219532878957):0.05723303461616863902):0.00000100000050002909):0.02221183096651447100,((((Iguanodectidae_Piabucus_melanostoma_1:0.00000100000050002909,Iguanodectidae_Piabucus_melanostoma_2:0.00000100000050002909):0.20090511659934495725,(Iguanodectidae_Iguanodectes_geisleri_1:0.00000100000050002909,Iguanodectidae_Iguanodectes_geisleri_2:0.00807459446595575406):0.31407663072463964937):0.03074136488466888695,((Acestrorhynchidae_Gnathocharax_steindachneri_2:0.00000100000050002909,Acestrorhynchidae_Gnathocharax_steindachneri_1:0.00000100000050002909):0.17327167627788073179,((Iguanodectidae_Bryconops_melanurus_1:0.01646742867302439239,(Iguanodectidae_Bryconops_affinis_1:0.00000100000050002909,Iguanodectidae_Bryconops_affinis_2:0.00000100000050002909):0.01346638192883138109):0.01946874578472736553,Iguanodectidae_Bryconops_caudomaculatus_1:0.10581407142467640081):0.07397775576669209097):0.04255683251739587197):0.03735896286521345200,(((Acestrorhynchidae_Acestrorhynchus_heterolepis_1:0.00470610874699590748,Acestrorhynchidae_Acestrorhynchus_heterolepis_2:0.00000100000050002909):0.25979164096477358470,((Acestrorhynchidae_Acestrorhynchus_nasutus_1:0.09541648512703433671,(Acestrorhynchidae_Acestrorhynchus_falcirostris_2:0.01530856293659198404,Acestrorhynchidae_Acestrorhynchus_falcirostris_1:0.00982897650276518507):0.18009859559541629981):0.05499917405781649254,((((Acestrorhynchidae_Acestrorhynchus_microlepis_2:0.00000100000050002909,Acestrorhynchidae_Acestrorhynchus_microlepis_1:0.00065794968647842848):0.06078746864033049424,Acestrorhynchidae_Acestrorhynchus_britskii_1:0.07437435853247972850):0.03373459738410949926,(Acestrorhynchidae_Acestrorhynchus_grandoculis_1:0.06046157791116815033,(Acestrorhynchidae_Acestrorhynchus_minimus_2:0.00150528795224666792,Acestrorhynchidae_Acestrorhynchus_minimus_1:0.00000100000050002909):0.07462209877465698915):0.02356545511604058590):0.03127183182808403183,(((Acestrorhynchidae_Acestrorhynchus_falcatus_3:0.00000100000050002909,Acestrorhynchidae_Acestrorhynchus_falcatus_1:0.00000100000050002909):0.03642524222940616424,(Tarumaniidae_Tarumania_walkerae_1:0.48588763852679611732,Acestrorhynchidae_Acestrorhynchus_falcatus_2:0.01741023429887353022):0.00466917594303901864):0.09061011618318201566,(Acestrorhynchidae_Acestrorhynchus_abbreviatus_1:0.03752140061700710849,((Acestrorhynchidae_Acestrorhynchus_lacustris_2:0.00000100000050002909,(Acestrorhynchidae_Acestrorhynchus_lacustris_1:0.00000100000050002909,Acestrorhynchidae_Acestrorhynchus_lacustris_3:0.00080171611278294017):0.00000100000050002909):0.00785815556672794964,(Acestrorhynchidae_Acestrorhynchus_pantaneiro_2:0.00000100000050002909,((Acestrorhynchidae_Acestrorhynchus_altus_1:0.00137758862404898123,Acestrorhynchidae_Acestrorhynchus_altus_2:0.00077510496924763765):0.00050757664368178282,Acestrorhynchidae_Acestrorhynchus_pantaneiro_1:0.00186555185181233357):0.00000100000050002909):0.02945462279219006330):0.02445901307998720950):0.09295554298631449053):0.02693635912332293519):0.02009828745373943085):0.01357659773064175124):0.05133321721181422631,(Acestrorhynchidae_Roestes_ogilviei_1:0.20023983289327057511,((Characidae_Phenacogaster_calverti_3:0.02065177272102372216,Acestrorhynchidae_Heterocharax_macrolepis_1:0.00912586812555065893):0.17311964892428668983,Acestrorhynchidae_Gilbertolus_maracaiboensis_1:0.18554072191094000965):0.04422184414879744979):0.01652257510980209218):0.06388014627295554582):0.02833736787846335980):0.00420052511200698971):0.01467005923884867093):0.02859799505481577797):0.02652986101527761778,(((((Ctenoluciidae_Boulengerella_cuvieri_1:0.00372516435207764177,Ctenoluciidae_Boulengerella_cuvieri_2:0.00000100000050002909):0.12279422817596866158,(Ctenoluciidae_Ctenolucius_hujeta_1:0.12570766296785235161,((Ctenoluciidae_Ctenolucius_beani_1:0.00147463521956418841,Ctenoluciidae_Ctenolucius_beani_2:0.00000100000050002909):0.04843813618644569885,Ctenoluciidae_Ctenolucius_hujeta_2:0.05563990960919999729):0.04631940684261803137):0.06561189001001860310):0.10687063673151929455,((Ctenoluciidae_Boulengerella_lateristriga_2:0.00000100000050002909,(Ctenoluciidae_Boulengerella_lateristriga_3:0.00000100000050002909,Ctenoluciidae_Boulengerella_lateristriga_1:0.00000100000050002909):0.00000100000050002909):0.15434967288751649805,(Ctenoluciidae_Boulengerella_maculata_1:0.00000100000050002909,Ctenoluciidae_Boulengerella_maculata_2:0.00000100000050002909):0.16691697862321916435):0.09745013504439935248):0.03068016645547019111,((Lebiasinidae_Nannostomus_eques_1:0.06998663542241542745,Lebiasinidae_Nannostomus_eques_2:0.01771304820726388521):0.09065615154630554673,((Lebiasinidae_Lebiasina_festae_1:0.01287900205652317033,Lebiasinidae_Lebiasina_boruca_1:0.02591781436143988579):0.09817146700184632702,((Lebiasinidae_Lebiasina_panamensis_2:0.00520086567442699758,Lebiasinidae_Lebiasina_panamensis_1:0.00395618881051851192):0.02067187148522116671,(Lebiasinidae_Lebiasina_astrigata_1:0.00000100000050002909,Lebiasinidae_Lebiasina_multimaculata_1:0.00000100000050002909):0.02676338367565221296):0.03414536238839959575):0.05623749318258302460):0.02810127270384238027):0.04278015860677672477,((((((((Anostomidae_Leporinus_reticulatus_1:0.04439629751413867037,(Anostomidae_Hypomasticus_steindachneri_1:0.02145760565487301111,(Anostomidae_Hypomasticus_copelandii_2:0.00149887880575803683,(Anostomidae_Hypomasticus_copelandii_3:0.00000100000050002909,(Anostomidae_Hypomasticus_mormyrops_1:0.01716135681065894189,Anostomidae_Hypomasticus_copelandii_1:0.01167292789941268109):0.00000100000050002909):0.00000100000050002909):0.01715194631681085657):0.02443831741000332403):0.02274457823173818907,(Anostomidae_Hypomasticus_megalepis_1:0.02106081227573611270,Anostomidae_Hypomasticus_megalepis_2:0.00999768561045952416):0.06542695918958017776):0.01237325750061776287,((((Anostomidae_Leporinus_striatus_3:0.01007094630328837781,(Anostomidae_Leporinus_striatus_1:0.01404314694534893743,Anostomidae_Leporinus_striatus_2:0.01086474689591808603):0.00451636905494518046):0.05007362776449392899,((Anostomidae_Abramites_hypselonotus_1:0.03828185677044181057,(Anostomidae_Abramites_hypselonotus_2:0.00181358499289082449,Anostomidae_Abramites_hypselonotus_3:0.00216629129462227654):0.01591241611610821546):0.07849056661337952545,((Anostomidae_Megaleporinus_muyscorum_2:0.00000100000050002909,Anostomidae_Megaleporinus_muyscorum_1:0.00000100000050002909):0.06426446136568352008,(((Anostomidae_Megaleporinus_trifasciatus_1:0.00044903415958201553,Anostomidae_Megaleporinus_trifasciatus_2:0.00073509401160343614):0.01669912583274727608,((Anostomidae_Megaleporinus_macrocephalus_2:0.00548852562066662417,Anostomidae_Megaleporinus_macrocephalus_1:0.00243453636684044924):0.00208135215832962401,Anostomidae_Megaleporinus_macrocephalus_3:0.00826895420113240610):0.02419386993366725441):0.04747614586501744394,((Anostomidae_Megaleporinus_conirostris_1:0.01649492062282440982,(Anostomidae_Megaleporinus_conirostris_3:0.00000100000050002909,Anostomidae_Megaleporinus_conirostris_2:0.00000100000050002909):0.01971550073105581349):0.02600833247170368165,((Anostomidae_Megaleporinus_reinhardti_1:0.00184769146493132743,Anostomidae_Megaleporinus_reinhardti_2:0.00294743802507291828):0.04220748095853585347,(((Anostomidae_Megaleporinus_garmani_2:0.00000100000050002909,(Anostomidae_Megaleporinus_garmani_1:0.00000100000050002909,Anostomidae_Megaleporinus_garmani_3:0.00000100000050002909):0.00000100000050002909):0.03061687648584048363,(Anostomidae_Megaleporinus_brinco_1:0.00000100000050002909,(Anostomidae_Megaleporinus_brinco_2:0.00000100000050002909,Anostomidae_Megaleporinus_brinco_3:0.00000100000050002909):0.00000100000050002909):0.03429085930766469226):0.00859974627533996970,((Anostomidae_Megaleporinus_elongatus_2:0.00000100000050002909,(Anostomidae_Megaleporinus_elongatus_3:0.00000100000050002909,Anostomidae_Megaleporinus_elongatus_1:0.00000100000050002909):0.00000100000050002909):0.01801121702405079905,(Anostomidae_Megaleporinus_piavussu_3:0.00000100000050002909,((Anostomidae_Megaleporinus_piavussu_2:0.00000100000050002909,Anostomidae_Megaleporinus_piavussu_1:0.00000100000050002909):0.01957298578392255642,((Anostomidae_Megaleporinus_obtusidens_2:0.00000100000050002909,Anostomidae_Megaleporinus_obtusidens_1:0.00036143927467626011):0.00040528292524498807,Anostomidae_Megaleporinus_obtusidens_3:0.00147251972396008008):0.00938333092673153922):0.00000100000050002909):0.00694330725619056975):0.02243587907592797803):0.00518800867560932199):0.00391662937940245176):0.00926935713788812690):0.01273379188882381267):0.01803876114182881296):0.01267927691430116056):0.01587983061807306598,((Anostomidae_Hypomasticus_pachycheilus_1:0.05619019086135046415,(((Anostomidae_Leporinus_altipinnis_1:0.06289560402649861659,(((Anostomidae_Leporinus_octomaculatus_1:0.02041849318152184900,Anostomidae_Leporinus_octomaculatus_2:0.01336528322852693733):0.02132021858435190903,(Anostomidae_Leporinus_unitaeniatus_1:0.01992426489513836677,Anostomidae_Leporinus_nigrotaeniatus_1:0.02230965706359272840):0.02982152758432752432):0.00975721976585283181,(Anostomidae_Leporinus_tigrinus_1:0.04501697404563620442,(((Anostomidae_Leporinus_affinis_2:0.00220819655001647458,Anostomidae_Leporinus_affinis_1:0.00626918109697700149):0.01901806223000736609,(Anostomidae_Leporinus_fasciatus_1:0.01200025834513574613,Anostomidae_Leporinus_fasciatus_2:0.01030280212500684495):0.01088459844744375619):0.01958471938544197044,Anostomidae_Leporinus_bleheri_1:0.03091316372420144232):0.01092520398436833129):0.00627021436299934811):0.00535629447304798115):0.00872913969043903094,(Anostomidae_Leporinus_pearsoni_1:0.04070750455345063801,(Anostomidae_Leporinus_desmotes_1:0.00783371525244697803,(Anostomidae_Leporinus_jatuncochi_2:0.00826552755939650823,Anostomidae_Leporinus_jatuncochi_1:0.00927619284002156874):0.00453615090309435892):0.04051887711178939200):0.01565285376892602831):0.00732798561071112010,((((Anostomidae_Leporinus_taeniatus_3:0.00123455961316187293,(Anostomidae_Leporinus_taeniatus_1:0.00133022690693061123,Anostomidae_Leporinus_taeniatus_2:0.00176206902035815050):0.00365362479027534067):0.01964499784551524894,((Anostomidae_Leporinus_octofasciatus_1:0.00915410022844888142,(Anostomidae_Leporinus_octofasciatus_2:0.00869259698589188411,Anostomidae_Leporinus_octofasciatus_3:0.00372675643379338827):0.00120665872197326372):0.01402761054843908520,(Anostomidae_Leporinus_paranensis_1:0.00261356686811411521,(Anostomidae_Leporinus_paranensis_3:0.00084986609571006272,Anostomidae_Leporinus_paranensis_2:0.00050281418590636211):0.01052628651000080476):0.01068694816263192696):0.00708996227171831365):0.00828881866109632687,(Anostomidae_Leporinus_boehlkei_1:0.02172502404431389880,((Anostomidae_Leporinus_trimaculatus_1:0.00064537253292729654,Anostomidae_Leporinus_parae_1:0.00189446150382122287):0.01151472104908439140,Anostomidae_Leporinus_venerei_1:0.00674312438999254138):0.00918414210494446041):0.01536746190466683690):0.00689717675401265926,((Anostomidae_Leporinus_friderici_1:0.01517424609057525624,(Anostomidae_Leporinus_lacustris_1:0.00263407276055854095,Anostomidae_Leporinus_lacustris_2:0.01136469874612107238):0.01008788161134100900):0.00310938636771147412,((Anostomidae_Leporinus_agassizii_1:0.00385021456141462336,(Anostomidae_Leporinus_agassizii_3:0.00510551328009242397,Anostomidae_Leporinus_agassizii_2:0.00149951986528788317):0.00000100000050002909):0.00886231938738673425,Anostomidae_Leporinus_piau_1:0.01093950297904572842):0.00516469453230031933):0.01885373084909485603):0.02388049971652424566):0.01024773572680478390):0.00665135965070669504,((Anostomidae_Anostomoides_atrianalis_1:0.05725863121242540793,((((Anostomidae_Laemolyta_garmani_1:0.00000100000050002909,Anostomidae_Laemolyta_garmani_2:0.00000100000050002909):0.01425679407957062411,((Anostomidae_Laemolyta_taeniata_1:0.00000100000050002909,Anostomidae_Laemolyta_taeniata_3:0.00000100000050002909):0.00893099115545696945,Anostomidae_Laemolyta_taeniata_2:0.01414092791949261158):0.00769695211390780849):0.01346321879212600790,((Anostomidae_Laemolyta_proxima_1:0.00000100000050002909,(Anostomidae_Laemolyta_proxima_3:0.00000100000050002909,Anostomidae_Laemolyta_proxima_2:0.00150779058156592775):0.00000100000050002909):0.00726323861769151077,(Anostomidae_Laemolyta_fernandezi_1:0.00709984260108830010,Anostomidae_Laemolyta_fernandezi_2:0.01151009473402732006):0.00345700307115264166):0.02541852100198320127):0.02636135063620646812,(((Anostomidae_Rhytiodus_argenteofuscus_1:0.00000100000050002909,Anostomidae_Rhytiodus_lauzannei_1:0.00167358577499833526):0.00312001635146464534,(Anostomidae_Rhytiodus_microlepis_2:0.00000100000050002909,Anostomidae_Rhytiodus_microlepis_1:0.00172496200160042316):0.00166568871864104990):0.06416358369843000453,(((Anostomidae_Schizodon_nasutus_1:0.01183939685967653511,(Anostomidae_Schizodon_knerii_3:0.00000100000050002909,(Anostomidae_Schizodon_knerii_2:0.00095478792972041439,Anostomidae_Schizodon_knerii_1:0.00926713606281048992):0.00000100000050002909):0.00569440226188437561):0.01217630265923263892,(Anostomidae_Schizodon_platae_3:0.00000100000050002909,(Anostomidae_Schizodon_platae_1:0.00000100000050002909,Anostomidae_Schizodon_platae_2:0.00000100000050002909):0.00161321378699199485):0.04351263241880252292):0.01389280320110618597,((Anostomidae_Schizodon_scotorhabdotus_1:0.00000100000050002909,Anostomidae_Schizodon_scotorhabdotus_2:0.00000100000050002909):0.02266659627446204403,((Anostomidae_Schizodon_fasciatus_1:0.01071893912312730894,(Anostomidae_Schizodon_vittatus_2:0.00740976865595945489,Anostomidae_Schizodon_vittatus_1:0.00971703943362360253):0.00303070276119331121):0.00648736121416644378,(Anostomidae_Schizodon_intermedius_1:0.03237492837398690815,(Anostomidae_Schizodon_borellii_2:0.00000100000050002909,Anostomidae_Schizodon_borellii_1:0.00577488246453770893):0.00158790059495904725):0.01947617659317576327):0.00856580301276787213):0.01843059106594846855):0.01924012844490367510):0.01975855527328984271):0.00712778943136453767):0.01461498912135181759,((Anostomidae_Leporinus_amblyrhynchus_3:0.01740326364069669576,(Anostomidae_Leporinus_amblyrhynchus_1:0.01087330659163724018,Anostomidae_Leporinus_amblyrhynchus_2:0.00193830104876591852):0.00409238648223876709):0.06041044341533991641,(Anostomidae_Leporinus_geminis_1:0.05447841162639720236,(Anostomidae_Leporinus_microphthalmus_3:0.00688426160844417788,(Anostomidae_Leporinus_microphthalmus_1:0.00000100000050002909,Anostomidae_Leporinus_microphthalmus_2:0.00167128429963507162):0.02835714378485590728):0.03194195679838376933):0.00424074844430922387):0.00908951319346149901):0.00257946872052049192):0.00767668722519721999):0.01429224701825998305,((Anostomidae_Leporinus_brunneus_2:0.02775813226015489896,Anostomidae_Leporinus_brunneus_1:0.04351547962546528647):0.02734110591530151610,(Anostomidae_Leporinus_ecuadorensis_1:0.00000100000050002909,Anostomidae_Leporinus_ecuadorensis_2:0.00037922181402532984):0.06603513681649830769):0.00742528248140951561):0.01638048163171099483):0.02666947398239234018,(((Anostomidae_Pseudanos_trimaculatus_3:0.01622915506436765562,(Anostomidae_Pseudanos_trimaculatus_2:0.00000100000050002909,(Anostomidae_Pseudanos_trimaculatus_1:0.03695949689024993073,((Anostomidae_Pseudanos_winterbottomi_1:0.02653210663923698254,Anostomidae_Pseudanos_gracilis_1:0.02444452668740124124):0.07685571018503205287,Anostomidae_Petulanos_spiloclistron_1:0.07894145340855533710):0.00995719993445288824):0.00000100000050002909):0.00128299997998895603):0.02641962046674584119,(Anostomidae_Anostomus_anostomus_1:0.07716246999289884390,((Anostomidae_Anostomus_ternetzi_1:0.06115592904511049643,Anostomidae_Anostomus_ternetzi_2:0.01512903703965560835):0.02519248486995405781,Anostomidae_Anostomus_ternetzi_3:0.03832682296911463921):0.02759980696118390781):0.01781668181022824649):0.05746339273895495481,(Anostomidae_Sartor_respectus_1:0.17088923776758388473,(Anostomidae_Leporellus_vittatus_2:0.00000100000050002909,(Anostomidae_Leporellus_vittatus_1:0.05634198093965180759,Anostomidae_Gnathodolus_bidens_1:0.08956570981391426267):0.00000100000050002909):0.05545991357786739240):0.00968954207121170905):0.02648981847208066454):0.05835078542938746532,((((Curimatidae_Curimatopsis_evelynae_1:0.09833694075819292280,(((Curimatidae_Curimatopsis_myersi_1:0.00307414873489633960,Curimatidae_Curimatopsis_myersi_2:0.00302620564993149547):0.00399019034006769645,Curimatidae_Curimatopsis_myersi_3:0.00000100000050002909):0.03835171996822153012,(Curimatidae_Curimatopsis_cryptica_3:0.00667505922965925137,(Curimatidae_Curimatopsis_cryptica_2:0.00186513153027212690,Curimatidae_Curimatopsis_cryptica_1:0.00080653581670163735):0.00298683967857635594):0.01928372820544932073):0.06363259642794683035):0.02142922625513007245,((Curimatidae_Curimatopsis_macrolepis_2:0.00323984000032667262,Curimatidae_Curimatopsis_macrolepis_3:0.00960809704832913877):0.03578723266243018231,Curimatidae_Curimatopsis_macrolepis_1:0.03134536981356746826):0.08002003152855623191):0.07634597598344131097,(((Chilodontidae_Chilodus_gracilis_3:0.00639062012938807367,(Chilodontidae_Chilodus_gracilis_1:0.00197380114829220953,Chilodontidae_Chilodus_gracilis_2:0.00083565345166061896):0.00351925545675552077):0.04578176406589706121,(Chilodontidae_Chilodus_fritillus_1:0.01443054114996570464,(Chilodontidae_Chilodus_punctatus_1:0.01523755759779698779,Chilodontidae_Chilodus_zunevei_1:0.03152887180835375197):0.00737674194908326426):0.05129624398145100905):0.09881224299687517421,((Chilodontidae_Caenotropus_maculosus_1:0.03984235208027638031,(Chilodontidae_Caenotropus_maculosus_3:0.00295503295222728554,Chilodontidae_Caenotropus_maculosus_2:0.00254910163678809601):0.05497135378157083641):0.05233053291014667235,((Chilodontidae_Caenotropus_mestomorgmatos_2:0.00042330850226456908,Chilodontidae_Caenotropus_mestomorgmatos_1:0.00120239892220425299):0.06615982221665415997,((Chilodontidae_Caenotropus_schizodon_1:0.00114422685370220933,Chilodontidae_Caenotropus_schizodon_2:0.00256016867032446763):0.05551064834598957998,(Chilodontidae_Caenotropus_labyrinthicus_3:0.10717671291458116811,(Chilodontidae_Caenotropus_labyrinthicus_2:0.09313003603327030255,Chilodontidae_Caenotropus_labyrinthicus_1:0.05036936126117996099):0.02745191684017054407):0.02069848003536357839):0.02808590028851989245):0.00920804285569654969):0.01577336950536768062):0.05250894381548936590):0.00923611972028178137,(((((((Curimatidae_Curimata_mivartii_1:0.00000100000050002909,Curimatidae_Curimata_mivartii_2:0.00973555388342423056):0.00000100000050002909,Curimatidae_Curimata_mivartii_3:0.06549061880659812207):0.09014225208322092231,(Curimatidae_Curimata_vittata_3:0.00120499777673047960,(Curimatidae_Curimata_vittata_1:0.01637924264204265387,Curimatidae_Curimata_vittata_2:0.01440786953611049824):0.00000100000050002909):0.06450450429323187351):0.02284670292710792167,((((Curimatidae_Curimata_knerii_2:0.00295769767615738487,Curimatidae_Curimata_knerii_1:0.00318143759645820841):0.00489540450801981622,(Curimatidae_Curimata_cyprinoides_1:0.00461445158411346885,Curimatidae_Curimata_cyprinoides_2:0.00195733420312846872):0.00826627557632874169):0.03104020949853508737,((Curimatidae_Curimata_roseni_2:0.02338713623445089207,Curimatidae_Curimata_roseni_1:0.01994232702436909282):0.01797134893423656121,(Curimatidae_Curimata_inornata_2:0.00367953394789676804,Curimatidae_Curimata_inornata_1:0.00482451518566765023):0.03838600632193655410):0.00903502711253521829):0.02907206794997990729,((Curimatidae_Curimata_acutirostris_2:0.00884290715090153834,(Curimatidae_Curimata_acutirostris_1:0.00109150254424594741,Curimatidae_Curimata_acutirostris_3:0.00239553718507695950):0.00172985107898694320):0.05699923259919750101,Curimatidae_Curimata_incompta_1:0.06699069083179438888):0.00935576293464178421):0.00913946129213384986):0.00910337024118604114,(((Curimatidae_Potamorhina_pristigaster_1:0.00501682614300104530,(Curimatidae_Potamorhina_pristigaster_3:0.00175005090983989349,Curimatidae_Potamorhina_pristigaster_2:0.00000100000050002909):0.00000100000050002909):0.07139594701739304661,(Curimatidae_Potamorhina_laticeps_1:0.00135747120234674620,Curimatidae_Potamorhina_laticeps_2:0.00371457057147661163):0.04936193331921601146):0.02602961153230132219,((Curimatidae_Potamorhina_latior_2:0.00116928755889196567,(Curimatidae_Potamorhina_latior_3:0.00000100000050002909,Curimatidae_Potamorhina_latior_1:0.00451609927708896720):0.00000100000050002909):0.04293582567207566286,(((Curimatidae_Potamorhina_altamazonica_1:0.00482177737820488252,Curimatidae_Potamorhina_altamazonica_3:0.00206527258230428373):0.00040028104402579662,Curimatidae_Potamorhina_altamazonica_2:0.00226221277362258742):0.01057839217432548877,(Curimatidae_Potamorhina_squamoralevis_1:0.00248467788535975710,Curimatidae_Potamorhina_squamoralevis_2:0.00000100000050002909):0.01614238774339509311):0.02648589431777824410):0.03055176313788619813):0.01520838769909068841):0.02702436757889306249,((((Curimatidae_Pseudocurimata_boulengeri_1:0.05923268907830797625,(Curimatidae_Pseudocurimata_troschelii_1:0.00038520708431961475,Curimatidae_Pseudocurimata_troschelii_2:0.00000100000050002909):0.05857458366198321775):0.01560422108168640389,((Curimatidae_Pseudocurimata_boehlkei_2:0.00109905340094295810,Curimatidae_Pseudocurimata_boehlkei_1:0.00118531278804154174):0.04097696618880380254,(Curimatidae_Pseudocurimata_lineopunctata_1:0.00295978595232207833,Curimatidae_Pseudocurimata_lineopunctata_2:0.00423317417678417251):0.04871581776080528142):0.01296678043674573920):0.06060334795957374177,((Curimatidae_Psectrogaster_falcata_1:0.01775181520372311195,Curimatidae_Psectrogaster_essequibensis_1:0.00943112713239866417):0.03313418797603934901,((Curimatidae_Psectrogaster_rhomboides_1:0.01619318025744835576,(((Curimatidae_Psectrogaster_curviventris_1:0.00271545357049643964,(Curimatidae_Psectrogaster_curviventris_3:0.00000100000050002909,Curimatidae_Psectrogaster_curviventris_2:0.00000100000050002909):0.00128036355554955999):0.00452527155007404879,(Curimatidae_Psectrogaster_amazonica_2:0.00602437336786695345,(Curimatidae_Psectrogaster_amazonica_1:0.00591318234464868146,Curimatidae_Psectrogaster_amazonica_3:0.00456692956459570781):0.00000100000050002909):0.00290818846702187292):0.00964087856279450227,(Curimatidae_Psectrogaster_ciliata_2:0.00125067536216059766,Curimatidae_Psectrogaster_ciliata_1:0.00000100000050002909):0.02102246786326879627):0.00531032603289151826):0.02849232456641781486,((Curimatidae_Psectrogaster_rutiloides_3:0.00181344654691182445,(Curimatidae_Psectrogaster_rutiloides_2:0.00288174075012470653,Curimatidae_Psectrogaster_rutiloides_1:0.00085765718446289218):0.00157039946471538238):0.04824850244772523750,Curimatidae_Psectrogaster_rhomboides_2:0.00000100000050002909):0.00000100000050002909):0.01209353575854687189):0.04702666237547371841):0.02789868616637739690,(((Curimatidae_Cyphocharax_gilbert_3:0.00189276706324765717,(Curimatidae_Cyphocharax_gilbert_2:0.01331222640807982333,Curimatidae_Cyphocharax_gilbert_1:0.01286149481579176856):0.00000100000050002909):0.02945262795950149073,((Curimatidae_Cyphocharax_santacatarinae_2:0.00000100000050002909,Curimatidae_Cyphocharax_santacatarinae_1:0.00313065604087475659):0.00852782945810236573,(((Curimatidae_Cyphocharax_voga_1:0.00000100000050002909,Curimatidae_Cyphocharax_voga_3:0.00000100000050002909):0.00173816621306963591,Curimatidae_Cyphocharax_voga_2:0.00406226836504474699):0.01487033383692657092,((Curimatidae_Cyphocharax_corumbae_1:0.00054064995364387408,(Curimatidae_Cyphocharax_corumbae_3:0.00000100000050002909,Curimatidae_Cyphocharax_corumbae_2:0.00000100000050002909):0.00000100000050002909):0.01401029309016437428,((Curimatidae_Cyphocharax_spilotus_1:0.01940811731937095580,(Curimatidae_Cyphocharax_naegelii_2:0.00149405211099826922,(Curimatidae_Cyphocharax_naegelii_1:0.00000100000050002909,(Curimatidae_Cyphocharax_platanus_2:0.00299677476251208972,Curimatidae_Cyphocharax_platanus_1:0.00000100000050002909):0.00331842180392003276):0.00000100000050002909):0.01581919717458442343):0.00450942243165280022,(Curimatidae_Cyphocharax_modestus_1:0.00376910599246298812,(Curimatidae_Cyphocharax_modestus_3:0.00000100000050002909,Curimatidae_Cyphocharax_modestus_2:0.00289353025180376106):0.00025802303338642033):0.01291593850245321105):0.00294493372425575287):0.01378715515345942458):0.00598336302144192745):0.01448862707097233436):0.06068854768062270644,(Curimatidae_Cyphocharax_nigripinnis_1:0.08666257042672996513,(((Curimatidae_Cyphocharax_aspilos_1:0.02104384564810716368,(Curimatidae_Cyphocharax_magdalenae_2:0.00450921537453947367,Curimatidae_Cyphocharax_magdalenae_1:0.00059171407547915940):0.02131854648785413281):0.05405606632030611480,(Curimatidae_Curimatella_lepidura_3:0.00129946759509823946,(Curimatidae_Curimatella_lepidura_2:0.00300218626335461763,Curimatidae_Curimatella_lepidura_1:0.00310290472828949867):0.00277924374240634021):0.04936016226605240143):0.00707176071071133339,(((Curimatidae_Cyphocharax_abramoides_1:0.09375461264335960276,(Curimatidae_Cyphocharax_multilineatus_1:0.00036503411786843531,Curimatidae_Cyphocharax_multilineatus_2:0.00039287092607858157):0.05057686982164729533):0.00703337324549144563,(((Curimatidae_Steindachnerina_conspersa_3:0.00000100000050002909,(Curimatidae_Steindachnerina_conspersa_2:0.00152707015288189155,Curimatidae_Steindachnerina_conspersa_1:0.00000100000050002909):0.00000100000050002909):0.03197839565308516901,(Curimatidae_Steindachnerina_bimaculata_1:0.04785984394165811173,Curimatidae_Steindachnerina_leucisca_1:0.03309147953630623556):0.00869585526615958629):0.02930307451320922352,(Curimatidae_Steindachnerina_argentea_1:0.05183727410998467677,(((Curimatidae_Steindachnerina_elegans_1:0.00071740079776650670,(Curimatidae_Steindachnerina_elegans_3:0.00000100000050002909,Curimatidae_Steindachnerina_elegans_2:0.00283854442141127841):0.00012836397564333022):0.04148736248041998836,(((Curimatidae_Steindachnerina_seriata_1:0.01352660119987819307,(Curimatidae_Steindachnerina_fasciata_2:0.00000100000050002909,Curimatidae_Steindachnerina_fasciata_1:0.00000100000050002909):0.01100241157252300483):0.00632055105479096494,((Curimatidae_Steindachnerina_pupula_1:0.02647364237348680260,(((Curimatidae_Steindachnerina_insculpta_1:0.00352339525457111453,Curimatidae_Steindachnerina_insculpta_2:0.00460901824943043062):0.00332309300584605677,((Curimatidae_Steindachnerina_brevipinna_1:0.00000100000050002909,Curimatidae_Steindachnerina_brevipinna_2:0.00149126956404003097):0.00225836089126673452,Curimatidae_Steindachnerina_nigrotaenia_1:0.00321882357739187216):0.00406236550438123217):0.00928873647287386389,Curimatidae_Steindachnerina_dobula_1:0.01159436834272296706):0.00273683256006252481):0.00800340948192080834,Curimatidae_Steindachnerina_amazonica_1:0.01876153763639009514):0.00279351510217320728):0.00438285044099728707,(Curimatidae_Steindachnerina_guentheri_1:0.01211993248585783826,((Curimatidae_Steindachnerina_varii_2:0.00000100000050002909,Curimatidae_Steindachnerina_varii_1:0.00000100000050002909):0.01632346710991195576,(Curimatidae_Steindachnerina_notonota_3:0.00000100000050002909,(Curimatidae_Steindachnerina_notonota_2:0.00044279802813797025,Curimatidae_Steindachnerina_notonota_1:0.00000100000050002909):0.00000100000050002909):0.01896172959398899002):0.00175051575795677982):0.00604375896065832783):0.00485152567519402805):0.00818243549923321559,(((Curimatidae_Steindachnerina_gracilis_2:0.00206480382455917098,Curimatidae_Steindachnerina_gracilis_1:0.00212498614066805157):0.00812078034994199657,(Curimatidae_Steindachnerina_planiventris_2:0.00000100000050002909,Curimatidae_Steindachnerina_planiventris_1:0.00000100000050002909):0.02648956401254245682):0.00741550971214299717,(Curimatidae_Steindachnerina_quasimodoi_1:0.02120691935570548012,(Curimatidae_Steindachnerina_hypostoma_1:0.00000100000050002909,Curimatidae_Steindachnerina_hypostoma_2:0.00252790263036272063):0.01918723876958984206):0.00640224833172321327):0.01686218433452865706):0.01043952774720215484):0.01367426301686432144):0.03121484265209891265):0.00313431606804986896,((Curimatidae_Cyphocharax_sanctigabrielis_1:0.06708824847950287107,(((Curimatidae_Cyphocharax_vanderi_1:0.00000100000050002909,(Curimatidae_Cyphocharax_vanderi_3:0.00000100000050002909,Curimatidae_Cyphocharax_vanderi_2:0.00000100000050002909):0.00000100000050002909):0.02923964880771600522,((Curimatidae_Cyphocharax_boiadeiro_1:0.00088156004895553687,Curimatidae_Cyphocharax_boiadeiro_2:0.00042302872210959574):0.02619170587335024197,(Curimatidae_Cyphocharax_saladensis_1:0.00110154375249450071,Curimatidae_Cyphocharax_saladensis_2:0.00233191189592109674):0.02031058705318953411):0.00526184724470975945):0.02240528716015640145,((Curimatidae_Cyphocharax_gillii_3:0.00000100000050002909,(Curimatidae_Cyphocharax_gillii_2:0.00153930330945907913,Curimatidae_Cyphocharax_gillii_1:0.00000100000050002909):0.00000100000050002909):0.02493751290563615136,(((Curimatidae_Cyphocharax_spilurus_2:0.01426754255013745754,(Curimatidae_Cyphocharax_spilurus_1:0.00572283701346481839,Curimatidae_Cyphocharax_spilurus_3:0.00433067494671414768):0.00703476715183225937):0.01720456284635309835,(Curimatidae_Cyphocharax_oenas_1:0.00442859482263326457,Curimatidae_Cyphocharax_oenas_2:0.00270456539785072017):0.01817499190639858611):0.00287657774092277231,(Curimatidae_Cyphocharax_spiluropsis_1:0.01814270681539651917,Curimatidae_Cyphocharax_spiluropsis_2:0.01977617794844013788):0.00864954230771176197):0.00411307829333028112):0.02339787731341133603):0.00578101473371695190):0.01478676884373015220,(((Curimatidae_Cyphocharax_mestomyllon_1:0.00131175698567499309,Curimatidae_Cyphocharax_mestomyllon_2:0.00085345450946299156):0.05626755260308853590,((Curimatidae_Curimatella_meyeri_2:0.00121852464712084597,(Curimatidae_Curimatella_meyeri_3:0.00000100000050002909,Curimatidae_Curimatella_meyeri_1:0.00038595008513469793):0.00003054132402768833):0.05431486562602232115,(((((Curimatidae_Cyphocharax_plumbeus_3:0.00090680192399360444,(Curimatidae_Cyphocharax_plumbeus_1:0.00151046539620807341,Curimatidae_Cyphocharax_plumbeus_2:0.00115216255905667528):0.00079174581200245752):0.02060109745497092082,Curimatidae_Cyphocharax_leucostictus_1:0.02308105300035549062):0.01219386217831761737,(Curimatidae_Curimatella_immaculata_3:0.00989999661356518249,(Curimatidae_Curimatella_immaculata_1:0.00213665160632456287,Curimatidae_Curimatella_immaculata_2:0.00986654070980761029):0.00752473429470617260):0.01903557416439066730):0.02368572165138347480,(Curimatidae_Cyphocharax_notatus_1:0.00330071250995949122,Curimatidae_Cyphocharax_notatus_2:0.00054414727976727904):0.04040627435782859211):0.00811250733665343227,(((Curimatidae_Cyphocharax_microcephalus_1:0.01791636660425996105,Curimatidae_Cyphocharax_festivus_1:0.02141235379160296923):0.01412338332086745737,Curimatidae_Curimatella_alburnus_1:0.02721704034108255246):0.02005584584732120548,((Curimatidae_Curimatella_dorsalis_1:0.01685571338642043865,Curimatidae_Curimatella_dorsalis_3:0.06224865308860196705):0.00808330299344288405,Curimatidae_Curimatella_dorsalis_2:0.02795328078044872350):0.02943038198849502740):0.00790972301042159286):0.00738020999540585105):0.00855195144835543819):0.00856020261842769560,(Curimatidae_Cyphocharax_helleri_1:0.03511790892763014954,(Curimatidae_Cyphocharax_gouldingi_1:0.01785869280449961863,Curimatidae_Cyphocharax_gouldingi_2:0.01780443079084779653):0.02012917114445754441):0.02371024966147900967):0.00900039964662016634):0.00602993425867432830):0.00315268040018956480):0.00548100501649155785):0.00745576152210912762):0.01542609473609241576):0.01863370463158138188):0.06002788850817145083,((Prochilodontidae_Ichthyoelephas_longirostris_1:0.03055227138633674969,(Prochilodontidae_Ichthyoelephas_humeralis_2:0.00000100000050002909,Prochilodontidae_Ichthyoelephas_humeralis_1:0.00000100000050002909):0.01360290222187782172):0.09133791833407686744,((((Prochilodontidae_Semaprochilodus_brama_1:0.01508706885989956337,Prochilodontidae_Semaprochilodus_brama_2:0.00741127960178954506):0.00962664990828212067,((Prochilodontidae_Semaprochilodus_varii_1:0.00000100000050002909,Prochilodontidae_Semaprochilodus_varii_2:0.00153864415393601241):0.01335568184044115016,(Prochilodontidae_Semaprochilodus_laticeps_1:0.00038205133065313942,(Prochilodontidae_Semaprochilodus_laticeps_2:0.00349733244455026565,Prochilodontidae_Semaprochilodus_laticeps_3:0.00181020063961519098):0.00000100000050002909):0.00779705336152478490):0.01106498954042367533):0.03451552060883493478,(((Prochilodontidae_Semaprochilodus_insignis_1:0.00137002703910851960,Prochilodontidae_Semaprochilodus_insignis_2:0.00136429079442546767):0.00333104085680156889,((Prochilodontidae_Semaprochilodus_kneri_2:0.00126195149013035891,Prochilodontidae_Semaprochilodus_kneri_1:0.00064855246675749479):0.00127191428498983020,Prochilodontidae_Semaprochilodus_kneri_3:0.00110400788831543938):0.00135952730165476597):0.04047566224986572786,(Prochilodontidae_Semaprochilodus_taeniurus_3:0.01143300489819453272,(Prochilodontidae_Semaprochilodus_taeniurus_2:0.00101802056453476736,Prochilodontidae_Semaprochilodus_taeniurus_1:0.00212310661249816594):0.04089706008075107146):0.03200760631362896402):0.01211560295266884447):0.02222074792129755463,((Prochilodontidae_Prochilodus_vimboides_2:0.00138271437811184148,Prochilodontidae_Prochilodus_vimboides_1:0.00203575658170633078):0.03791671600852589141,(((Prochilodontidae_Prochilodus_magdalenae_2:0.00067781443014878931,(Prochilodontidae_Prochilodus_magdalenae_1:0.00433480179841468430,Prochilodontidae_Prochilodus_magdalenae_3:0.00000100000050002909):0.00184222165923548370):0.00501039560650925943,(Prochilodontidae_Prochilodus_reticulatus_1:0.01995863932788628434,(Prochilodontidae_Prochilodus_reticulatus_3:0.00145122217243347403,Prochilodontidae_Prochilodus_reticulatus_2:0.00028710316198946089):0.00227846982489847286):0.00573970419516773699):0.01780181517487821469,((Prochilodontidae_Prochilodus_mariae_1:0.00334728223127624992,(Prochilodontidae_Prochilodus_mariae_3:0.00088016435474993007,Prochilodontidae_Prochilodus_mariae_2:0.00000100000050002909):0.00149172306876491816):0.01322072133536691084,((Prochilodontidae_Prochilodus_argenteus_1:0.00942874818464123528,(Prochilodontidae_Prochilodus_harttii_2:0.00187955612412002340,Prochilodontidae_Prochilodus_harttii_1:0.00281247669171033653):0.00643948099012736121):0.00527961305286462138,((((Prochilodontidae_Prochilodus_rubrotaeniatus_2:0.00476429867604882297,Prochilodontidae_Prochilodus_rubrotaeniatus_1:0.00086802010682959601):0.00154566255628189723,(Prochilodontidae_Prochilodus_nigricans_1:0.00467216552338838367,(Prochilodontidae_Prochilodus_nigricans_2:0.00641557308807423534,Prochilodontidae_Prochilodus_nigricans_3:0.00235558072446055006):0.00201298018442741099):0.00134817578923927968):0.00390744304989814988,(((Prochilodontidae_Prochilodus_brevis_3:0.00000100000050002909,Prochilodontidae_Prochilodus_brevis_2:0.00000100000050002909):0.00300704422430220566,Prochilodontidae_Prochilodus_brevis_1:0.00000100000050002909):0.00236601430009413709,((Prochilodontidae_Prochilodus_britskii_2:0.00235491226980644999,Prochilodontidae_Prochilodus_britskii_1:0.00000100000050002909):0.00733176802943699951,(Prochilodontidae_Prochilodus_lacustris_1:0.00079806436470212377,(Prochilodontidae_Prochilodus_lacustris_3:0.00000100000050002909,Prochilodontidae_Prochilodus_lacustris_2:0.00052925740316499595):0.00026419493656287151):0.00295734424944608769):0.00000100000050002909):0.00538759385785795002):0.00257084875136875468,(Prochilodontidae_Prochilodus_costatus_1:0.00424010496370402605,(Prochilodontidae_Prochilodus_lineatus_1:0.00413207739190247451,(Prochilodontidae_Prochilodus_lineatus_3:0.00083936226366382240,Prochilodontidae_Prochilodus_lineatus_2:0.00105132712456939897):0.00082185015584781897):0.00315715092605931913):0.00530663359813399443):0.00365011631845341827):0.00266881738135405031):0.01570107746134361340):0.00675174701497386134):0.03710436252804218127):0.05438905111343761423):0.01778978258490869838):0.00201116342363181263):0.01235243343804081316):0.01364243216137529628,((((Serrasalmidae_Mylossoma_albiscopum_1:0.04517721716288572442,(Serrasalmidae_Mylossoma_aureum_2:0.00169782076482610637,(Serrasalmidae_Mylossoma_aureum_1:0.00170706499041212568,Serrasalmidae_Mylossoma_aureum_3:0.00000100000050002909):0.00000100000050002909):0.03426105360523120508):0.06211580601809910812,(Serrasalmidae_Mylossoma_duriventre_1:0.07834788509262670397,((Serrasalmidae_Colossoma_macropomum_2:0.00134819198082799662,(Serrasalmidae_Colossoma_macropomum_3:0.00000100000050002909,Serrasalmidae_Colossoma_macropomum_1:0.00000100000050002909):0.00000100000050002909):0.04607455082814959635,((Serrasalmidae_Piaractus_orinoquensis_1:0.00161648992274706759,Serrasalmidae_Piaractus_orinoquensis_2:0.00000100000050002909):0.01534889665810326362,(Serrasalmidae_Piaractus_mesopotamicus_1:0.00477218576187325022,(Serrasalmidae_Piaractus_brachypomus_3:0.00895660854879808295,(Serrasalmidae_Piaractus_brachypomus_2:0.00000100000050002909,Serrasalmidae_Piaractus_brachypomus_1:0.00000100000050002909):0.00000100000050002909):0.00537027365200827989):0.01124357952535611285):0.03067930701709746175):0.01430791888236046180):0.00217515589130215514):0.01534585793015423583,(((((Serrasalmidae_Tometes_makue_1:0.05848127465016510207,(((Serrasalmidae_Mylesinus_schomburgkii_2:0.00000100000050002909,Serrasalmidae_Mylesinus_schomburgkii_1:0.00000100000050002909):0.01633201327157732599,(((Serrasalmidae_Myloplus_schomburgkii_2:0.02353160788302391740,(Serrasalmidae_Myloplus_schomburgkii_3:0.00000100000050002909,Serrasalmidae_Myloplus_schomburgkii_1:0.00000100000050002909):0.01324380376834873377):0.01301237406904342218,(Serrasalmidae_Ossubtus_xinguense_2:0.00000100000050002909,Serrasalmidae_Ossubtus_xinguense_1:0.00109243234035482240):0.02849251603984459189):0.00854643063304098838,((Serrasalmidae_Myloplus_planquettei_1:0.02170802960805089804,((Serrasalmidae_Mylesinus_paraschomburgkii_3:0.0000010000005000
[truncated: 103,330 more chars]
