# Supplementary material for: Time-calibrated phylogeny of neotropical freshwater fishes
Source: Front Bioinform. 2024 Dec 6;4:1433995. doi: 10.3389/fbinf.2024.1433995 (PMC11659281; doi:10.3389/fbinf.2024.1433995)
Supplement: Supplementary file 1 [file DataSheet1.zip › Supplementary Material/pfinder/analysis/start_tree/topology_tree.phy]

(Cichlidae_Cichla_temensis_3,(Cichlidae_Cichla_temensis_2,(((Cichlidae_Cichla_thyrorus_1,Cichlidae_Cichla_thyrorus_2),(Cichlidae_Cichla_vazzoleri_1,Cichlidae_Cichla_pinima_1)),((((((Cichlidae_Cichla_intermedia_3,Cichlidae_Cichla_intermedia_2),Cichlidae_Cichla_intermedia_1),((Cichlidae_Cichla_nigromaculata_1,Cichlidae_Cichla_orinocensis_2),(Cichlidae_Cichla_orinocensis_1,Cichlidae_Cichla_orinocensis_3))),((Cichlidae_Cichla_pleiozona_3,(Cichlidae_Cichla_pleiozona_2,Cichlidae_Cichla_pleiozona_1)),((Cichlidae_Cichla_kelberi_1,(Cichlidae_Cichla_kelberi_2,Cichlidae_Cichla_kelberi_3)),(Cichlidae_Cichla_ocellaris_3,((Cichlidae_Cichla_monoculus_1,(Cichlidae_Cichla_monoculus_2,Cichlidae_Cichla_monoculus_3)),(Cichlidae_Cichla_ocellaris_2,Cichlidae_Cichla_ocellaris_1)))))),((Cichlidae_Retroculus_lapidifer_1,(Cichlidae_Retroculus_xinguensis_1,(Cichlidae_Retroculus_xinguensis_3,Cichlidae_Retroculus_xinguensis_2))),(Cichlidae_Herichthys_bartoni_3,((((Cichlidae_Chaetobranchus_semifasciatus_1,(((Cichlidae_Chaetobranchus_flavescens_2,Cichlidae_Chaetobranchus_flavescens_1),Cichlidae_Chaetobranchus_flavescens_3),Cichlidae_Chaetobranchopsis_orbicularis_1)),(((((Cichlidae_Biotodoma_wavrini_2,Cichlidae_Biotodoma_wavrini_1),(Cichlidae_Biotodoma_cupido_2,(Cichlidae_Biotodoma_cupido_1,Cichlidae_Biotodoma_cupido_3))),((Cichlidae_Dicrossus_filamentosus_1,Cichlidae_Dicrossus_maculatus_1),(Cichlidae_Crenicara_punctulata_3,(Cichlidae_Crenicara_punctulata_1,Cichlidae_Crenicara_punctulata_2)))),(((((Cichlidae_Geophagus_diamantinensis_1,(Cichlidae_Geophagus_diamantinensis_2,Cichlidae_Geophagus_diamantinensis_3)),(Cichlidae_Geophagus_obscurus_1,Cichlidae_Geophagus_obscurus_2)),(((Cichlidae_Geophagus_santosi_1,Cichlidae_Geophagus_santosi_2),((Cichlidae_Geophagus_itapicuruensis_1,Cichlidae_Geophagus_itapicuruensis_2),((Cichlidae_Geophagus_multiocellus_1,Cichlidae_Geophagus_multiocellus_3),Cichlidae_Geophagus_multiocellus_2))),(Cichlidae_Geophagus_rufomarginatus_1,((Cichlidae_Geophagus_iporangensis_1,Cichlidae_Geophagus_iporangensis_2),(Cichlidae_Geophagus_brasiliensis_2,((Cichlidae_Geophagus_brasiliensis_1,Cichlidae_Geophagus_proximus_1),Cichlidae_Geophagus_brasiliensis_3)))))),((Cichlidae_Mikrogeophagus_ramirezi_3,(Cichlidae_Mikrogeophagus_ramirezi_1,Cichlidae_Mikrogeophagus_ramirezi_2)),(Cichlidae_Mikrogeophagus_altispinosus_2,(Cichlidae_Mikrogeophagus_altispinosus_3,Cichlidae_Mikrogeophagus_altispinosus_1)))),((((Cichlidae_Gymnogeophagus_labiatus_2,Cichlidae_Gymnogeophagus_labiatus_1),((((Cichlidae_Gymnogeophagus_rhabdotus_1,Cichlidae_Gymnogeophagus_setequedas_2),(Cichlidae_Gymnogeophagus_meridionalis_2,(Cichlidae_Gymnogeophagus_meridionalis_1,Cichlidae_Gymnogeophagus_meridionalis_3))),(Cichlidae_Gymnogeophagus_setequedas_1,(Cichlidae_Gymnogeophagus_taroba_1,Cichlidae_Gymnogeophagus_taroba_2))),((Cichlidae_Gymnogeophagus_caaguazuensis_1,(Cichlidae_Gymnogeophagus_australis_1,Cichlidae_Gymnogeophagus_australis_2)),(Cichlidae_Gymnogeophagus_gymnogenys_1,Cichlidae_Gymnogeophagus_gymnogenys_2)))),Cichlidae_Gymnogeophagus_balzanii_1),((((Cichlidae_Geophagus_crassilabris_2,Cichlidae_Geophagus_crassilabris_1),Cichlidae_Geophagus_pellegrini_1),(Cichlidae_Geophagus_steindachneri_1,(Cichlidae_Geophagus_steindachneri_2,Cichlidae_Geophagus_steindachneri_3))),((Cichlidae_Geophagus_grammepareius_1,Cichlidae_Geophagus_taeniopareius_1),((Cichlidae_Geophagus_dicrozoster_1,(Cichlidae_Geophagus_abalios_2,((Cichlidae_Geophagus_megasema_1,Cichlidae_Geophagus_abalios_1),(Cichlidae_Geophagus_brachybranchus_1,((Cichlidae_Geophagus_argyrostictus_2,Cichlidae_Geophagus_argyrostictus_1),(Cichlidae_Geophagus_sveni_1,((Cichlidae_Geophagus_altifrons_1,(Cichlidae_Geophagus_altifrons_2,Cichlidae_Geophagus_altifrons_3)),(Cichlidae_Geophagus_surinamensis_1,(Cichlidae_Geophagus_surinamensis_2,Cichlidae_Geophagus_surinamensis_3))))))))),(Cichlidae_Geophagus_harreri_2,Cichlidae_Geophagus_harreri_1))))))),(((((Cichlidae_Astronotus_crassipinnis_1,Cichlidae_Astronotus_ocellatus_1),((Cichlidae_Taeniacara_candidi_1,Cichlidae_Taeniacara_candidi_2),((((Cichlidae_Apistogramma_staecki_1,((Cichlidae_Apistogramma_pulchra_1,Cichlidae_Apistogramma_pertensis_1),Cichlidae_Apistogramma_steindachneri_1)),((((Cichlidae_Apistogramma_atahualpa_2,Cichlidae_Apistogramma_atahualpa_1),((Cichlidae_Apistogramma_pantalone_1,Cichlidae_Apistogramma_martini_1),(((Cichlidae_Apistogramma_baenschi_3,Cichlidae_Apistogramma_baenschi_1),Cichlidae_Apistogramma_baenschi_2),((Cichlidae_Apistogramma_panduro_2,(Cichlidae_Apistogramma_panduro_3,Cichlidae_Apistogramma_panduro_1)),(((Cichlidae_Apistogramma_nijsseni_1,Cichlidae_Apistogramma_nijsseni_2),(Cichlidae_Apistogramma_wolli_1,Cichlidae_Apistogramma_wolli_2)),Cichlidae_Apistogramma_rositae_1))))),Cichlidae_Apistogramma_barlowi_1),(Cichlidae_Apistogramma_allpahuayo_1,(Cichlidae_Apistogramma_norberti_1,(Cichlidae_Apistogramma_juruensis_1,((Cichlidae_Apistogramma_cacatuoides_2,Cichlidae_Apistogramma_cacatuoides_3),Cichlidae_Apistogramma_cacatuoides_1)))))),(((Cichlidae_Apistogramma_agassizii_1,(Cichlidae_Apistogramma_agassizii_3,Cichlidae_Apistogramma_agassizii_2)),((Cichlidae_Apistogramma_resticulosa_1,Cichlidae_Apistogramma_resticulosa_2),((Cichlidae_Apistogramma_eremnopyge_1,Cichlidae_Apistogramma_bitaeniata_3),(Cichlidae_Apistogramma_bitaeniata_2,Cichlidae_Apistogramma_bitaeniata_1)))),Cichlidae_Apistogramma_luelingi_1)),(((((Cichlidae_Apistogramma_caetei_1,Cichlidae_Apistogramma_caetei_2),Cichlidae_Apistogramma_caetei_3),Cichlidae_Apistogramma_regani_1),(Cichlidae_Apistogramma_paulmuelleri_1,((Cichlidae_Apistogramma_linkei_1,Cichlidae_Apistogramma_moae_1),((Cichlidae_Apistogramma_playayacu_1,(Cichlidae_Apistogramma_eunotus_2,Cichlidae_Apistogramma_eunotus_1)),(Cichlidae_Apistogramma_cinilabra_2,Cichlidae_Apistogramma_cinilabra_1))))),(Cichlidae_Apistogrammoides_pucallpaensis_3,(Cichlidae_Apistogramma_hoignei_1,(Cichlidae_Apistogrammoides_pucallpaensis_2,Cichlidae_Apistogrammoides_pucallpaensis_1))))))),(((Cichlidae_Satanoperca_lilith_1,(Cichlidae_Satanoperca_lilith_2,Cichlidae_Satanoperca_lilith_3)),(Cichlidae_Satanoperca_daemon_2,(Cichlidae_Satanoperca_daemon_3,Cichlidae_Satanoperca_daemon_1))),(((Cichlidae_Satanoperca_leucosticta_1,(Cichlidae_Satanoperca_leucosticta_3,Cichlidae_Satanoperca_leucosticta_2)),((Cichlidae_Satanoperca_jurupari_1,(Cichlidae_Satanoperca_mapiritensis_3,(Cichlidae_Satanoperca_mapiritensis_2,Cichlidae_Satanoperca_mapiritensis_1))),(Cichlidae_Satanoperca_pappaterra_1,(Cichlidae_Satanoperca_pappaterra_2,Cichlidae_Satanoperca_pappaterra_3)))),(Cichlidae_Satanoperca_acuticeps_3,(Cichlidae_Satanoperca_acuticeps_2,Cichlidae_Satanoperca_acuticeps_1))))),(((((Cichlidae_Crenicichla_compressiceps_1,Cichlidae_Crenicichla_compressiceps_2),(Cichlidae_Crenicichla_regani_1,(Cichlidae_Crenicichla_notophthalmus_1,Cichlidae_Crenicichla_wallacii_1))),(Cichlidae_Crenicichla_saxatilis_1,((Cichlidae_Crenicichla_zebrina_1,((Cichlidae_Crenicichla_lenticulata_1,Cichlidae_Crenicichla_lenticulata_2),(Cichlidae_Crenicichla_lugubris_1,Cichlidae_Crenicichla_marmorata_1))),(Cichlidae_Crenicichla_frenata_1,(Cichlidae_Crenicichla_multispinosa_1,(Cichlidae_Crenicichla_sveni_1,(((Cichlidae_Crenicichla_britskii_3,(Cichlidae_Crenicichla_britskii_2,Cichlidae_Crenicichla_britskii_1)),(Cichlidae_Crenicichla_lepidota_3,(Cichlidae_Crenicichla_alta_2,(Cichlidae_Crenicichla_lepidota_2,Cichlidae_Crenicichla_lepidota_1)))),((Cichlidae_Crenicichla_brasiliensis_1,Cichlidae_Crenicichla_brasiliensis_2),(Cichlidae_Crenicichla_inpa_1,Cichlidae_Crenicichla_alta_1))))))))),(((((((Cichlidae_Crenicichla_lacustris_3,Cichlidae_Crenicichla_lacustris_2),Cichlidae_Crenicichla_lacustris_1),(((Cichlidae_Crenicichla_scottii_3,(((Cichlidae_Crenicichla_gaucho_3,Cichlidae_Crenicichla_gaucho_2),Cichlidae_Crenicichla_gaucho_1),(Cichlidae_Crenicichla_scottii_1,Cichlidae_Crenicichla_scottii_2))),((Cichlidae_Crenicichla_punctata_3,Cichlidae_Crenicichla_punctata_1),Cichlidae_Crenicichla_punctata_2)),(((Cichlidae_Crenicichla_vittata_1,(Cichlidae_Crenicichla_vittata_2,Cichlidae_Crenicichla_vittata_3)),(((Cichlidae_Crenicichla_hu_2,(Cichlidae_Crenicichla_hu_1,Cichlidae_Crenicichla_hu_3)),(Cichlidae_Crenicichla_taikyra_1,(((Cichlidae_Crenicichla_tuca_2,(Cichlidae_Crenicichla_tuca_3,Cichlidae_Crenicichla_tuca_1)),(Cichlidae_Crenicichla_iguassuensis_1,Cichlidae_Crenicichla_tesay_1)),(((Cichlidae_Crenicichla_tapii_2,(Cichlidae_Crenicichla_tapii_3,Cichlidae_Crenicichla_tapii_1)),(Cichlidae_Crenicichla_yaha_3,(Cichlidae_Crenicichla_yaha_1,Cichlidae_Crenicichla_yaha_2))),((Cichlidae_Crenicichla_mandelburgeri_2,Cichlidae_Crenicichla_mandelburgeri_3),Cichlidae_Crenicichla_mandelburgeri_1))))),(Cichlidae_Crenicichla_ypo_3,(Cichlidae_Crenicichla_ypo_2,Cichlidae_Crenicichla_ypo_1)))),(Cichlidae_Crenicichla_haroldoi_1,Cichlidae_Crenicichla_jupiaensis_1)))),(Cichlidae_Crenicichla_empheres_1,(((Cichlidae_Crenicichla_missioneira_1,Cichlidae_Crenicichla_tendybaguassu_1),((Cichlidae_Crenicichla_celidochilus_3,(Cichlidae_Crenicichla_celidochilus_1,Cichlidae_Crenicichla_celidochilus_2)),(Cichlidae_Crenicichla_hadrostigma_1,(Cichlidae_Crenicichla_minuano_2,(Cichlidae_Crenicichla_minuano_1,Cichlidae_Crenicichla_minuano_3))))),(Cichlidae_Crenicichla_igara_1,(Cichlidae_Crenicichla_igara_3,Cichlidae_Crenicichla_igara_2))))),((Cichlidae_Crenicichla_jegui_1,Cichlidae_Crenicichla_jegui_2),(Cichlidae_Crenicichla_cametana_2,(Cichlidae_Crenicichla_cyanonotus_1,(((Cichlidae_Crenicichla_semifasciata_1,Cichlidae_Crenicichla_semifasciata_2),(Cichlidae_Crenicichla_geayi_3,(Cichlidae_Crenicichla_geayi_1,Cichlidae_Crenicichla_geayi_2))),(Cichlidae_Crenicichla_cametana_1,(Cichlidae_Crenicichla_reticulata_1,(Cichlidae_Crenicichla_reticulata_3,Cichlidae_Crenicichla_reticulata_2)))))))),(Cichlidae_Crenicichla_macrophthalma_1,Cichlidae_Crenicichla_macrophthalma_2)),(Cichlidae_Crenicichla_acutirostris_1,(Cichlidae_Crenicichla_johanna_1,(Cichlidae_Crenicichla_cincta_1,(Cichlidae_Crenicichla_percna_1,Cichlidae_Crenicichla_percna_2)))))),((((Cichlidae_Teleocichla_preta_2,(Cichlidae_Teleocichla_preta_1,Cichlidae_Teleocichla_preta_3)),(Cichlidae_Teleocichla_gephyrogramma_1,Cichlidae_Teleocichla_gephyrogramma_2)),(((Cichlidae_Teleocichla_cinderella_2,Cichlidae_Teleocichla_cinderella_1),Cichlidae_Teleocichla_cinderella_3),Cichlidae_Teleocichla_monogramma_1)),((Cichlidae_Teleocichla_centrarchus_1,Cichlidae_Teleocichla_centrarchus_2),Cichlidae_Teleocichla_proselytus_1)))),(((Cichlidae_Mazarunia_pala_1,Cichlidae_Mazarunia_charadrica_1),(Cichlidae_Guianacara_dacrya_1,((Cichlidae_Guianacara_owroewefi_1,Cichlidae_Guianacara_stergiosi_1),Cichlidae_Mazarunia_mazarunii_1))),((Cichlidae_Acarichthys_heckelii_1,(Cichlidae_Acarichthys_heckelii_2,Cichlidae_Acarichthys_heckelii_3)),(Cichlidae_Biotoecus_opercularis_1,(Cichlidae_Biotoecus_dicentrarchus_1,Cichlidae_Biotoecus_dicentrarchus_2))))))),((((Cichlidae_Cleithracara_maronii_3,(Cichlidae_Cleithracara_maronii_2,Cichlidae_Cleithracara_maronii_1)),(Cichlidae_Ivanacara_bimaculata_1,(((Cichlidae_Nannacara_taenia_3,(Cichlidae_Nannacara_taenia_2,Cichlidae_Nannacara_taenia_1)),((Cichlidae_Nannacara_anomala_1,(Cichlidae_Nannacara_anomala_3,Cichlidae_Nannacara_anomala_2)),(Cichlidae_Nannacara_aureocephalus_1,(Cichlidae_Nannacara_aureocephalus_3,Cichlidae_Nannacara_aureocephalus_2)))),(Cichlidae_Ivanacara_adoketa_3,(Cichlidae_Ivanacara_adoketa_1,Cichlidae_Ivanacara_adoketa_2))))),(((((Cichlidae_Acaronia_vultuosa_1,(Cichlidae_Acaronia_nassa_3,(Cichlidae_Acaronia_nassa_2,Cichlidae_Acaronia_nassa_1))),((((Cichlidae_Andinoacara_pulcher_1,Cichlidae_Andinoacara_latifrons_1),((Cichlidae_Andinoacara_coeruleopunctatus_3,Cichlidae_Andinoacara_coeruleopunctatus_2),Cichlidae_Andinoacara_coeruleopunctatus_1)),((((Cichlidae_Andinoacara_stalsbergi_2,Cichlidae_Andinoacara_stalsbergi_1),(Cichlidae_Andinoacara_rivulatus_1,Cichlidae_Bujurquina_zamorensis_1)),(Cichlidae_Andinoacara_sapayensis_3,(Cichlidae_Andinoacara_sapayensis_2,Cichlidae_Andinoacara_sapayensis_1))),(Cichlidae_Andinoacara_biseriatus_2,Cichlidae_Andinoacara_biseriatus_1))),((Cichlidae_Tahuantinsuyoa_macantzatza_2,(Cichlidae_Tahuantinsuyoa_macantzatza_1,Cichlidae_Tahuantinsuyoa_macantzatza_3)),(((Cichlidae_Bujurquina_mariae_1,((Cichlidae_Bujurquina_apoparuana_1,Cichlidae_Bujurquina_hophrys_1),Cichlidae_Bujurquina_peregrinabunda_1)),Cichlidae_Bujurquina_syspilus_1),(Cichlidae_Bujurquina_vittata_3,(Cichlidae_Bujurquina_vittata_2,Cichlidae_Bujurquina_vittata_1)))))),((Cichlidae_Rondonacara_hoehnei_2,Cichlidae_Rondonacara_hoehnei_1),((Cichlidae_Laetacara_fulvipinnis_1,((Cichlidae_Laetacara_flamannellus_1,(Cichlidae_Laetacara_curviceps_3,(Cichlidae_Laetacara_curviceps_2,Cichlidae_Laetacara_curviceps_1))),(Cichlidae_Laetacara_dorsigera_2,(Cichlidae_Laetacara_dorsigera_1,Cichlidae_Laetacara_dorsigera_3)))),(Cichlidae_Laetacara_thayeri_1,Cichlidae_Laetacara_araguaiae_1)))),((Cichlidae_Krobia_guianensis_2,((Cichlidae_Aequidens_potaroensis_1,Cichlidae_Aequidens_potaroensis_2),Cichlidae_Krobia_guianensis_1)),(Cichlidae_Aequidens_chimantanus_1,(((Cichlidae_Aequidens_mauesanus_1,Cichlidae_Aequidens_pallidus_1),(Cichlidae_Aequidens_tubicen_1,((Cichlidae_Aequidens_michaeli_2,Cichlidae_Aequidens_michaeli_1),(Cichlidae_Aequidens_metae_1,Cichlidae_Aequidens_diadema_1)))),((Cichlidae_Aequidens_patricki_1,((((Cichlidae_Cichlasoma_paranaense_2,Cichlidae_Cichlasoma_paranaense_1),((Cichlidae_Cichlasoma_dimerus_1,Cichlidae_Cichlasoma_portalegrense_1),Cichlidae_Cichlasoma_pusillum_1)),(Cichlidae_Cichlasoma_boliviense_1,((Cichlidae_Cichlasoma_sanctifranciscense_2,Cichlidae_Cichlasoma_sanctifranciscense_1),(((Cichlidae_Cichlasoma_amazonarum_3,(Cichlidae_Cichlasoma_amazonarum_1,Cichlidae_Cichlasoma_amazonarum_2)),(Cichlidae_Cichlasoma_orientale_1,(Cichlidae_Cichlasoma_orientale_3,Cichlidae_Cichlasoma_orientale_2))),(Cichlidae_Cichlasoma_bimaculatum_1,(Cichlidae_Cichlasoma_taenia_1,Cichlidae_Cichlasoma_orinocense_1)))))),Cichlidae_Cichlasoma_araguaiense_1)),(Cichlidae_Aequidens_epae_1,(Cichlidae_Aequidens_tetramerus_3,(Cichlidae_Aequidens_tetramerus_1,Cichlidae_Aequidens_tetramerus_2)))))))),(Cichlidae_Krobia_xinguensis_1,Cichlidae_Krobia_petitella_1))),(((Cichlidae_Pterophyllum_altum_1,Cichlidae_Pterophyllum_altum_2),(Cichlidae_Pterophyllum_leopoldi_1,Cichlidae_Pterophyllum_scalare_1)),((((((Cichlidae_Uaru_fernandezyepezi_2,Cichlidae_Uaru_fernandezyepezi_1),(Cichlidae_Uaru_amphiacanthoides_1,(Cichlidae_Uaru_amphiacanthoides_3,Cichlidae_Uaru_amphiacanthoides_2))),(((Cichlidae_Heros_efasciatus_1,Cichlidae_Heros_efasciatus_2),(((Cichlidae_Symphysodon_haraldi_2,Cichlidae_Symphysodon_haraldi_1),Cichlidae_Heros_severus_1),Cichlidae_Heros_efasciatus_3)),((Cichlidae_Symphysodon_aequifasciatus_1,(Cichlidae_Symphysodon_tarzoo_1,Cichlidae_Symphysodon_tarzoo_2)),Cichlidae_Symphysodon_discus_1))),((Cichlidae_Mesonauta_egregius_2,(Cichlidae_Mesonauta_egregius_3,Cichlidae_Mesonauta_egregius_1)),(Cichlidae_Mesonauta_insignis_1,((Cichlidae_Mesonauta_mirificus_2,Cichlidae_Mesonauta_mirificus_1),Cichlidae_Mesonauta_festivus_1)))),(((Cichlidae_Nandopsis_haitiensis_1,(Cichlidae_Nandopsis_haitiensis_2,Cichlidae_Nandopsis_haitiensis_3)),((Cichlidae_Nandopsis_tetracanthus_2,(Cichlidae_Nandopsis_tetracanthus_1,Cichlidae_Nandopsis_tetracanthus_3)),(Cichlidae_Nandopsis_ramsdeni_1,(Cichlidae_Nandopsis_ramsdeni_3,Cichlidae_Nandopsis_ramsdeni_2)))),((((Cichlidae_Cribroheros_altifrons_1,(Cichlidae_Cribroheros_altifrons_2,Cichlidae_Cribroheros_altifrons_3)),(((Cichlidae_Cribroheros_robertsoni_1,(Cichlidae_Cribroheros_robertsoni_2,Cichlidae_Cribroheros_robertsoni_3)),((((Cichlidae_Cribroheros_rostratus_2,Cichlidae_Cribroheros_rostratus_1),Cichlidae_Cribroheros_rostratus_3),(Cichlidae_Cribroheros_longimanus_2,(Cichlidae_Cribroheros_longimanus_3,Cichlidae_Cribroheros_longimanus_1))),(Cichlidae_Cribroheros_diquis_2,Cichlidae_Cribroheros_diquis_1))),(((Cichlidae_Amphilophus_alfari_1,Cichlidae_Amphilophus_alfari_2),((Cichlidae_Cribroheros_bussingi_1,Cichlidae_Cribroheros_bussingi_2),Cichlidae_Cribroheros_bussingi_3)),((Cichlidae_Cribroheros_alfari_2,Cichlidae_Cribroheros_alfari_1),(Cichlidae_Cribroheros_rhytisma_2,(Cichlidae_Cribroheros_rhytisma_3,Cichlidae_Cribroheros_rhytisma_1)))))),((Cichlidae_Amphilophus_macracanthus_1,(Cichlidae_Amphilophus_macracanthus_2,Cichlidae_Amphilophus_macracanthus_3)),(Cichlidae_Rocio_spinosissima_1,((Cichlidae_Rocio_octofasciata_2,Cichlidae_Rocio_octofasciata_1),Cichlidae_Rocio_octofasciata_3)))),((((Cichlidae_Herotilapia_multispinosa_3,(Cichlidae_Herotilapia_multispinosa_1,Cichlidae_Herotilapia_multispinosa_2)),((Cichlidae_Tomocichla_tuba_1,Cichlidae_Tomocichla_tuba_2),(Cichlidae_Tomocichla_asfraci_2,Cichlidae_Tomocichla_asfraci_1))),(((((Cichlidae_Thorichthys_socolofi_1,((Cichlidae_Thorichthys_maculipinnis_1,Cichlidae_Thorichthys_aureus_1),(Cichlidae_Thorichthys_helleri_1,(Cichlidae_Thorichthys_callolepis_2,Cichlidae_Thorichthys_callolepis_1)))),(Cichlidae_Thorichthys_helleri_2,(((Cichlidae_Thorichthys_meeki_2,(Cichlidae_Thorichthys_meeki_3,Cichlidae_Thorichthys_meeki_1)),Cichlidae_Thorichthys_affinis_1),(Cichlidae_Thorichthys_pasionis_1,(Cichlidae_Thorichthys_pasionis_3,Cichlidae_Thorichthys_pasionis_2))))),((Cichlidae_Trichromis_salvini_3,Cichlidae_Trichromis_salvini_2),Cichlidae_Trichromis_salvini_1)),((Cichlidae_Chiapaheros_grammodes_2,(Cichlidae_Chiapaheros_grammodes_3,Cichlidae_Chiapaheros_grammodes_1)),(((((Cichlidae_Herichthys_labridens_3,((Cyprinodontidae_Cualac_tessellatus_2,Cichlidae_Herichthys_labridens_1),Cichlidae_Herichthys_labridens_2)),(Cichlidae_Herichthys_bartoni_2,Cichlidae_Herichthys_bartoni_1)),(((Cichlidae_Herichthys_steindachneri_2,Cichlidae_Herichthys_steindachneri_1),(Cichlidae_Herichthys_pame_3,(Cichlidae_Herichthys_pame_2,Cichlidae_Herichthys_pame_1))),Cichlidae_Herichthys_pantostictus_1)),((((Cichlidae_Herichthys_cyanoguttatus_2,(Cichlidae_Herichthys_cyanoguttatus_1,Cichlidae_Herichthys_cyanoguttatus_3)),(((Cichlidae_Herichthys_tepehua_1,Cichlidae_Herichthys_tepehua_2),Cichlidae_Herichthys_tepehua_3),((Cichlidae_Herichthys_carpintis_3,(Cichlidae_Herichthys_carpintis_2,Cichlidae_Herichthys_carpintis_1)),(Cichlidae_Herichthys_tamasopoensis_3,(Cichlidae_Herichthys_tamasopoensis_2,Cichlidae_Herichthys_tamasopoensis_1))))),(Cichlidae_Herichthys_deppii_1,(Cichlidae_Herichthys_deppii_2,Cichlidae_Herichthys_deppii_3))),(Cichlidae_Herichthys_minckleyi_1,Cichlidae_Herichthys_minckleyi_2))),(((((Cichlidae_Vieja_zonata_1,(Cichlidae_Vieja_guttulata_1,Cichlidae_Vieja_guttulata_2)),(Cichlidae_Vieja_fenestrata_1,(Cichlidae_Vieja_fenestrata_2,Cichlidae_Vieja_fenestrata_3))),(Cichlidae_Vieja_breidohri_1,(Cichlidae_Vieja_hartwegi_3,(Cichlidae_Vieja_bifasciata_1,(Cichlidae_Vieja_hartwegi_2,Cichlidae_Vieja_hartwegi_1))))),(((Cichlidae_Paraneetroplus_bulleri_2,(Cichlidae_Paraneetroplus_bulleri_3,Cichlidae_Paraneetroplus_bulleri_1)),(((Cichlidae_Maskaheros_regani_3,Cichlidae_Maskaheros_regani_2),Cichlidae_Maskaheros_regani_1),(Cichlidae_Paraneetroplus_nebulifer_1,(((Cichlidae_Maskaheros_argenteus_1,Cichlidae_Maskaheros_argenteus_2),Cichlidae_Maskaheros_argenteus_3),(Cichlidae_Paraneetroplus_omonti_1,(Cichlidae_Paraneetroplus_gibbiceps_2,Cichlidae_Paraneetroplus_gibbiceps_1)))))),((Cichlidae_Vieja_melanurus_3,(Cichlidae_Vieja_melanurus_1,Cichlidae_Vieja_melanurus_2)),(Cichlidae_Vieja_maculicauda_1,(Cichlidae_Vieja_maculicauda_3,Cichlidae_Vieja_maculicauda_2))))),((Cichlidae_Oscura_heterospila_2,Cichlidae_Oscura_heterospila_1),(((Cichlidae_Rheoheros_lentiginosus_1,(Cichlidae_Rheoheros_lentiginosus_2,Cichlidae_Rheoheros_lentiginosus_3)),(Cichlidae_Rheoheros_coeruleus_2,Cichlidae_Rheoheros_coeruleus_1)),(((((Cichlidae_Chuco_godmanni_3,((Cichlidae_Chuco_godmanni_2,Cichlidae_Chuco_godmanni_1),(Cichlidae_Chuco_microphthalmus_3,(Cichlidae_Chuco_microphthalmus_2,Cichlidae_Chuco_microphthalmus_1)))),((Cichlidae_Chuco_intermedium_2,Cichlidae_Chuco_intermedium_1),Cichlidae_Chuco_intermedium_3)),(((Cichlidae_Theraps_irregularis_3,Cichlidae_Theraps_irregularis_2),Cichlidae_Theraps_irregularis_1),((Cichlidae_Wajpamheros_nourissati_2,Cichlidae_Wajpamheros_nourissati_3),Cichlidae_Wajpamheros_nourissati_1))),(Cichlidae_Kihnichthys_ufermanni_2,Cichlidae_Kihnichthys_ufermanni_1)),((Cichlidae_Cincelichthys_bocourti_1,Cichlidae_Cincelichthys_bocourti_2),(Cichlidae_Cincelichthys_pearsei_2,Cichlidae_Cincelichthys_pearsei_1))))))))),(((Cichlidae_Mesoheros_festae_3,(Cichlidae_Mesoheros_festae_1,Cichlidae_Mesoheros_festae_2)),(Cichlidae_Mesoheros_ornatus_1,Cichlidae_Mesoheros_ornatus_2)),(Cichlidae_Mesoheros_atromaculatus_2,(Cichlidae_Mesoheros_atromaculatus_3,Cichlidae_Mesoheros_atromaculatus_1))))),((Cichlidae_Australoheros_charrua_1,((Cichlidae_Australoheros_kaaygua_1,(((Cichlidae_Australoheros_ribeirae_1,Cichlidae_Australoheros_sanguineus_1),((((Cichlidae_Australoheros_macaensis_1,Cichlidae_Australoheros_muriae_1),(Cichlidae_Australoheros_capixaba_1,(Cichlidae_Australoheros_perdi_1,(Cichlidae_Australoheros_ipatinguensis_1,Cichlidae_Australoheros_ipatinguensis_2)))),Cichlidae_Australoheros_autrani_1),(Cichlidae_Australoheros_barbosae_1,((Cichlidae_Australoheros_mattosi_1,(Cichlidae_Australoheros_robustus_2,(Cichlidae_Australoheros_robustus_3,Cichlidae_Australoheros_robustus_1))),Cichlidae_Australoheros_macacuensis_1)))),((Cichlidae_Australoheros_facetus_2,(Cichlidae_Australoheros_facetus_1,Cichlidae_Australoheros_facetus_3)),(Cichlidae_Australoheros_tembe_1,Cichlidae_Australoheros_tembe_2)))),((Cichlidae_Australoheros_forquilha_1,(Cichlidae_Australoheros_ykeregua_1,Cichlidae_Australoheros_ykeregua_2)),(Cichlidae_Australoheros_scitulus_1,(Cichlidae_Australoheros_scitulus_3,Cichlidae_Australoheros_scitulus_2))))),((((Cichlidae_Kronoheros_umbrifer_1,Cichlidae_Kronoheros_umbrifer_2),(Cichlidae_Heroina_isonycterina_2,Cichlidae_Heroina_isonycterina_1)),((Cichlidae_Caquetaia_myersi_2,Cichlidae_Caquetaia_myersi_1),((Cichlidae_Caquetaia_kraussii_2,(Cichlidae_Caquetaia_kraussii_3,Cichlidae_Caquetaia_kraussii_1)),((Cichlidae_Caquetaia_spectabilis_3,Cichlidae_Caquetaia_spectabilis_1),Cichlidae_Caquetaia_spectabilis_2)))),((Cichlidae_Chortiheros_wesseli_2,Cichlidae_Chortiheros_wesseli_1),(((Cichlidae_Isthmoheros_tuyrensis_3,(Cichlidae_Isthmoheros_tuyrensis_2,Cichlidae_Isthmoheros_tuyrensis_1)),(Cichlidae_Talamancaheros_sieboldii_1,(Cichlidae_Talamancaheros_sieboldii_2,Cichlidae_Talamancaheros_sieboldii_3))),(((((Cichlidae_Amatitlania_myrnae_1,(Cichlidae_Amatitlania_siquia_1,(Cichlidae_Amatitlania_nigrofasciata_2,(Cichlidae_Amatitlania_nigrofasciata_1,(Cichlidae_Amatitlania_coatepeque_2,Cichlidae_Amatitlania_coatepeque_1))))),((Cichlidae_Amphilophus_istlanus_2,(Cichlidae_Amphilophus_istlanus_1,Cichlidae_Amphilophus_istlanus_3)),(Cichlidae_Mayaheros_beani_2,(Cichlidae_Mayaheros_beani_3,Cichlidae_Mayaheros_beani_1)))),(((Cichlidae_Archocentrus_centrarchus_1,(Cichlidae_Archocentrus_centrarchus_3,Cichlidae_Archocentrus_centrarchus_2)),(Cichlidae_Amphilophus_xiloaensis_1,(Cichlidae_Amphilophus_hogaboomorum_1,(Cichlidae_Amphilophus_labiatus_1,((Cichlidae_Amphilophus_zaliosus_1,Cichlidae_Amphilophus_astorquii_1),((Cichlidae_Amphilophus_amarillo_2,Cichlidae_Amphilophus_sagittae_1),(Cichlidae_Amphilophus_citrinellus_1,Cichlidae_Amphilophus_amarillo_1))))))),(((Cichlidae_Amphilophus_trimaculatus_3,Cichlidae_Amphilophus_trimaculatus_2),Cichlidae_Amphilophus_trimaculatus_1),(Cichlidae_Amphilophus_lyonsi_3,(Cichlidae_Amphilophus_lyonsi_2,Cichlidae_Amphilophus_lyonsi_1))))),((((Cichlidae_Neetroplus_nematopus_2,(Cichlidae_Neetroplus_nematopus_1,Cichlidae_Neetroplus_nematopus_3)),(Cichlidae_Hypsophrys_nicaraguensis_2,(Cichlidae_Hypsophrys_nicaraguensis_1,Cichlidae_Hypsophrys_nicaraguensis_3))),(((Cichlidae_Amphilophus_calobrensis_2,(Cichlidae_Amphilophus_calobrensis_1,Cichlidae_Amphilophus_calobrensis_3)),((Cichlidae_Petenia_splendida_3,(Cichlidae_Petenia_splendida_1,Cichlidae_Petenia_splendida_2)),(Cichlidae_Mayaheros_urophthalmus_2,(Cichlidae_Mayaheros_urophthalmus_1,Cichlidae_Mayaheros_urophthalmus_3)))),((Cichlidae_Cryptoheros_cutteri_1,Cichlidae_Cryptoheros_cutteri_2),((Cichlidae_Cryptoheros_chetumalensis_1,Cichlidae_Cryptoheros_chetumalensis_2),Cichlidae_Cryptoheros_spilurus_1)))),((((Cichlidae_Parachromis_managuensis_2,(Cichlidae_Parachromis_managuensis_3,Cichlidae_Parachromis_managuensis_1)),(Cichlidae_Parachromis_dovii_3,(Cichlidae_Parachromis_dovii_2,Cichlidae_Parachromis_dovii_1))),(Cichlidae_Amatitlania_sajica_1,(Cichlidae_Amatitlania_sajica_2,Cichlidae_Amatitlania_sajica_3))),(((Cichlidae_Amatitlania_septemfasciata_1,Cichlidae_Amatitlania_septemfasciata_2),(Cichlidae_Amatitlania_nanolutea_3,(Cichlidae_Amatitlania_nanolutea_1,Cichlidae_Amatitlania_nanolutea_2))),(Cichlidae_Parachromis_friedrichsthalii_2,Cichlidae_Parachromis_friedrichsthalii_1))))),((Cichlidae_Panamius_panamensis_3,Cichlidae_Panamius_panamensis_1),Cichlidae_Panamius_panamensis_2)))))))))),(((Cichlidae_Hoplarchus_psittacus_1,Cichlidae_Hoplarchus_psittacus_2),Cichlidae_Hoplarchus_psittacus_3),((Cichlidae_Hypselecara_temporalis_2,(Cichlidae_Hypselecara_temporalis_3,Cichlidae_Hypselecara_temporalis_1)),(Cichlidae_Hypselecara_coryphaenoides_1,Cichlidae_Hypselecara_coryphaenoides_2))))))),(((Mugilidae_Joturus_pichardi_1,(Mugilidae_Mugil_curema_1,Mugilidae_Mugil_liza_1)),((((Achiridae_Apionichthys_finis_1,(((Achiridae_Catathyridium_jenynsii_2,(Achiridae_Catathyridium_jenynsii_3,Achiridae_Catathyridium_jenynsii_1)),(Achiridae_Trinectes_inscriptus_1,(Achiridae_Trinectes_paulistanus_1,((Achiridae_Trinectes_maculatus_1,Achiridae_Trinectes_maculatus_2),Achiridae_Trinectes_maculatus_3)))),(((Achiridae_Apionichthys_nattereri_1,(Achiridae_Apionichthys_dumerili_2,Achiridae_Apionichthys_dumerili_1)),(Achiridae_Hypoclinemus_mentalis_3,(Achiridae_Hypoclinemus_mentalis_1,Achiridae_Hypoclinemus_mentalis_2))),((Achiridae_Achirus_achirus_1,Achiridae_Achirus_achirus_2),((Achiridae_Achirus_declivis_2,Achiridae_Achirus_declivis_1),(Achiridae_Achirus_lineatus_3,(Achiridae_Achirus_lineatus_2,Achiridae_Achirus_lineatus_1))))))),((Centropomidae_Centropomus_nigrescens_1,Centropomidae_Centropomus_ensiferus_1),(((((Centropomidae_Centropomus_robalito__1,Centropomidae_Centropomus_robalito__2),Centropomidae_Centropomus_parallelus_1),Centropomidae_Centropomus_pectinatus_1),(Centropomidae_Centropomus_medius_1,Centropomidae_Centropomus_medius_2)),((((Centropomidae_Centropomus_undecimalis_3,Centropomidae_Centropomus_undecimalis_1),Centropomidae_Centropomus_undecimalis_2),(Centropomidae_Centropomus_poeyi_3,(Centropomidae_Centropomus_poeyi_1,Centropomidae_Centropomus_poeyi_2))),(Centropomidae_Centropomus_viridis_3,(Centropomidae_Centropomus_viridis_2,Centropomidae_Centropomus_viridis_1)))))),(Carangidae_Caranx_latus_1,Carangidae_Caranx_sexfasciatus_1)),((((Synbranchidae_Synbranchus_marmoratus_1,Synbranchidae_Ophisternon_aenigmaticum_1),(Gerreidae_Eucinostomus_lefroyi_1,(Gerreidae_Eucinostomus_melanopterus_1,Gerreidae_Eucinostomus_melanopterus_2))),((Gerreidae_Eugerres_awlae_1,Gerreidae_Eugerres_axillaris_1),((Gerreidae_Diapterus_auratus_3,(Gerreidae_Diapterus_auratus_1,Gerreidae_Diapterus_auratus_2)),(Gerreidae_Diapterus_peruvianus_1,(Gerreidae_Diapterus_brevirostris_2,Gerreidae_Diapterus_brevirostris_1))))),(((Perciliidae_Percilia_irwini_1,Perciliidae_Percilia_gillissi_1),Percichthyidae_Percichthys_trucha_1),((Sparidae_Archosargus_probatocephalus_1,(Labridae_Halichoeres_aestuaricola_1,Lobotidae_Lobotes_surinamensis_1)),(Lutjanidae_Lutjanus_colorado_1,((Sciaenidae_Petilipinnis_grunniens_1,((Sciaenidae_Pachypops_fourcroi_1,(Sciaenidae_Pachyurus_junki_1,Sciaenidae_Pachyurus_bonariensis_1)),((Sciaenidae_Pachyurus_adspersus_1,(Sciaenidae_Pachyurus_squamipennis_1,Sciaenidae_Pachyurus_francisci_1)),((Sciaenidae_Aplodinotus_grunniens_1,((Sciaenidae_Plagioscion_auratus_1,((Sciaenidae_Plagioscion_montei_1,(Sciaenidae_Plagioscion_surinamensis_1,Sciaenidae_Plagioscion_magdalenae_1)),(Sciaenidae_Plagioscion_ternetzi_1,(Sciaenidae_Plagioscion_squamosissimus_2,(Sciaenidae_Plagioscion_squamosissimus_3,Sciaenidae_Plagioscion_squamosissimus_1))))),(Sciaenidae_Cynoscion_acoupa_1,Sciaenidae_Cynoscion_steindachneri_1))),Sciaenidae_Larimus_breviceps_1)))),(Haemulidae_Haemulopsis_leuciscus_1,(Haemulidae_Rhonciscus_bayanus_1,Haemulidae_Rhonciscus_crocro_1))))))))),((((((((((Gymnotidae_Gymnotus_jonasi_1,Gymnotidae_Gymnotus_jonasi_2),((((Gymnotidae_Gymnotus_coropinae_3,Gymnotidae_Gymnotus_coropinae_1),Gymnotidae_Gymnotus_coropinae_2),((Gymnotidae_Gymnotus_stenoleucus_1,Gymnotidae_Gymnotus_stenoleucus_2),Gymnotidae_Gymnotus_stenoleucus_3)),(Gymnotidae_Gymnotus_javari_1,Gymnotidae_Gymnotus_coatesi_1))),(((Gymnotidae_Gymnotus_pedanopterus_1,Gymnotidae_Gymnotus_pedanopterus_2),(Gymnotidae_Gymnotus_anguillaris_1,((Gymnotidae_Gymnotus_cataniapo_2,Gymnotidae_Gymnotus_cataniapo_1),Gymnotidae_Gymnotus_anguillaris_2))),((Gymnotidae_Gymnotus_pantherinus_3,(Gymnotidae_Gymnotus_pantherinus_1,Gymnotidae_Gymnotus_pantherinus_2)),((Gymnotidae_Gymnotus_inaequilabiatus_1,((Gymnotidae_Gymnotus_esmeraldas_1,Gymnotidae_Gymnotus_henni_1),Gymnotidae_Gymnotus_tigre_1)),((Gymnotidae_Gymnotus_panamensis_1,(Gymnotidae_Gymnotus_cylindricus_3,(Gymnotidae_Gymnotus_cylindricus_2,Gymnotidae_Gymnotus_cylindricus_1))),(((Gymnotidae_Gymnotus_chimarrao_1,((Gymnotidae_Gymnotus_omarorum_3,(Gymnotidae_Gymnotus_omarorum_1,Gymnotidae_Gymnotus_omarorum_2)),(Gymnotidae_Gymnotus_mamiraua_1,(Gymnotidae_Gymnotus_cuia_3,(Gymnotidae_Gymnotus_cuia_2,Gymnotidae_Gymnotus_cuia_1))))),(((Gymnotidae_Gymnotus_bahianus_1,Gymnotidae_Gymnotus_bahianus_2),((Gymnotidae_Gymnotus_arapaima_1,Gymnotidae_Gymnotus_arapaima_2),(Gymnotidae_Gymnotus_ucamara_3,(Gymnotidae_Gymnotus_ucamara_2,Gymnotidae_Gymnotus_ucamara_1)))),((Gymnotidae_Gymnotus_chaviro_1,(Gymnotidae_Gymnotus_sylvius_2,Gymnotidae_Gymnotus_sylvius_1)),(((Gymnotidae_Gymnotus_paraguensis_2,Gymnotidae_Gymnotus_paraguensis_3),Gymnotidae_Gymnotus_paraguensis_1),(((Gymnotidae_Gymnotus_ardilai_2,(Gymnotidae_Gymnotus_ardilai_1,Gymnotidae_Gymnotus_ardilai_3)),Gymnotidae_Gymnotus_choco_1),(Gymnotidae_Gymnotus_carapo_2,(Gymnotidae_Gymnotus_arapaima_3,Gymnotidae_Gymnotus_carapo_1))))))),(((Gymnotidae_Gymnotus_obscurus_2,(Gymnotidae_Gymnotus_obscurus_1,Gymnotidae_Gymnotus_obscurus_3)),(Gymnotidae_Gymnotus_curupira_2,Gymnotidae_Gymnotus_curupira_1)),(((Gymnotidae_Gymnotus_pantanal_3,Gymnotidae_Gymnotus_pantanal_2),Gymnotidae_Gymnotus_pantanal_1),(Gymnotidae_Gymnotus_varzea_3,(Gymnotidae_Gymnotus_varzea_2,Gymnotidae_Gymnotus_varzea_1)))))))))),(((Gymnotidae_Electrophorus_voltai_2,Gymnotidae_Electrophorus_voltai_1),(Gymnotidae_Electrophorus_electricus_2,Gymnotidae_Electrophorus_electricus_1)),(Gymnotidae_Electrophorus_varii_3,(Gymnotidae_Electrophorus_varii_2,Gymnotidae_Electrophorus_varii_1)))),(((((((Hypopomidae_Microsternarchus_bilineatus_1,(Hypopomidae_Procerusternarchus_pixuna_2,Hypopomidae_Procerusternarchus_pixuna_1)),(Hypopomidae_Racenisia_fimbriipinna_1,Hypopomidae_Racenisia_fimbriipinna_2)),((((Hypopomidae_Brachyhypopomus_cunia_2,(Hypopomidae_Brachyhypopomus_cunia_3,Hypopomidae_Brachyhypopomus_cunia_1)),((Hypopomidae_Brachyhypopomus_hendersoni_2,Hypopomidae_Brachyhypopomus_hendersoni_1),(Hypopomidae_Brachyhypopomus_bullocki_1,(Hypopomidae_Brachyhypopomus_bullocki_3,Hypopomidae_Brachyhypopomus_bullocki_2)))),((((Hypopomidae_Brachyhypopomus_palenque_3,(Hypopomidae_Brachyhypopomus_palenque_1,Hypopomidae_Brachyhypopomus_palenque_2)),(((Hypopomidae_Brachyhypopomus_occidentalis_1,Hypopomidae_Brachyhypopomus_occidentalis_2),(Hypopomidae_Brachyhypopomus_diazae_1,(Hypopomidae_Brachyhypopomus_diazae_2,Hypopomidae_Brachyhypopomus_diazae_3))),((((Hypopomidae_Brachyhypopomus_bombilla_2,(Hypopomidae_Brachyhypopomus_bombilla_1,Hypopomidae_Brachyhypopomus_bombilla_3)),(Hypopomidae_Brachyhypopomus_regani_3,(Hypopomidae_Brachyhypopomus_regani_2,Hypopomidae_Brachyhypopomus_regani_1))),(Hypopomidae_Brachyhypopomus_sullivani_3,(Hypopomidae_Brachyhypopomus_sullivani_1,Hypopomidae_Brachyhypopomus_sullivani_2))),((Hypopomidae_Brachyhypopomus_provenzanoi_2,(Hypopomidae_Brachyhypopomus_provenzanoi_3,Hypopomidae_Brachyhypopomus_provenzanoi_1)),(((Hypopomidae_Brachyhypopomus_batesi_3,Hypopomidae_Brachyhypopomus_batesi_1),Hypopomidae_Brachyhypopomus_batesi_2),(Hypopomidae_Brachyhypopomus_benjamini_3,(Hypopomidae_Brachyhypopomus_benjamini_2,Hypopomidae_Brachyhypopomus_benjamini_1))))))),(((((Hypopomidae_Brachyhypopomus_pinnicaudatus_3,(Hypopomidae_Brachyhypopomus_pinnicaudatus_2,Hypopomidae_Brachyhypopomus_pinnicaudatus_1)),(Hypopomidae_Brachyhypopomus_gauderio_1,(Hypopomidae_Brachyhypopomus_gauderio_3,Hypopomidae_Brachyhypopomus_gauderio_2))),((Hypopomidae_Brachyhypopomus_flavipomus_2,Hypopomidae_Brachyhypopomus_flavipomus_1),Hypopomidae_Brachyhypopomus_flavipomus_3)),((((Hypopomidae_Brachyhypopomus_beebei_1,Hypopomidae_Brachyhypopomus_beebei_3),((Hypopomidae_Brachyhypopomus_hamiltoni_2,(Hypopomidae_Brachyhypopomus_hamiltoni_3,Hypopomidae_Brachyhypopomus_hamiltoni_1)),Hypopomidae_Brachyhypopomus_beebei_2)),((Hypopomidae_Brachyhypopomus_draco_2,(Hypopomidae_Brachyhypopomus_draco_1,Hypopomidae_Brachyhypopomus_draco_3)),(Hypopomidae_Brachyhypopomus_alberti_2,(Hypopomidae_Brachyhypopomus_alberti_1,Hypopomidae_Brachyhypopomus_alberti_3)))),((Hypopomidae_Brachyhypopomus_verdii_1,(Hypopomidae_Brachyhypopomus_verdii_2,Hypopomidae_Brachyhypopomus_verdii_3)),(Hypopomidae_Brachyhypopomus_belindae_3,(Hypopomidae_Brachyhypopomus_belindae_1,Hypopomidae_Brachyhypopomus_belindae_2))))),((Hypopomidae_Brachyhypopomus_walteri_1,(Hypopomidae_Brachyhypopomus_walteri_3,Hypopomidae_Brachyhypopomus_walteri_2)),(Hypopomidae_Brachyhypopomus_bennetti_1,(Hypopomidae_Brachyhypopomus_bennetti_2,Hypopomidae_Brachyhypopomus_bennetti_3))))),(((Hypopomidae_Brachyhypopomus_janeiroensis_3,Hypopomidae_Brachyhypopomus_janeiroensis_2),Hypopomidae_Brachyhypopomus_janeiroensis_1),(Hypopomidae_Brachyhypopomus_jureiae_2,(Hypopomidae_Brachyhypopomus_jureiae_3,Hypopomidae_Brachyhypopomus_jureiae_1))))),(Hypopomidae_Brachyhypopomus_brevirostris_1,(Hypopomidae_Brachyhypopomus_brevirostris_3,Hypopomidae_Brachyhypopomus_brevirostris_2)))),((Hypopomidae_Akawaio_penak_2,Hypopomidae_Akawaio_penak_1),((Hypopomidae_Hypopomus_artedi_3,Hypopomidae_Hypopomus_artedi_2),Hypopomidae_Hypopomus_artedi_1))),((((Rhamphichthyidae_Steatogenys_ocellatus_1,(Rhamphichthyidae_Steatogenys_duidae_1,(Rhamphichthyidae_Steatogenys_duidae_3,Rhamphichthyidae_Steatogenys_duidae_2))),(Rhamphichthyidae_Steatogenys_elegans_1,(Rhamphichthyidae_Steatogenys_elegans_2,Rhamphichthyidae_Steatogenys_elegans_3))),(((((((((((((((((((((((((Loricariidae_Hypostomus_watwata_1,Parodontidae_Apareiodon_vladii_1),Loricariidae_Hypostomus_watwata_3),Loricariidae_Hypostomus_watwata_2),Parodontidae_Apareiodon_piracicabae_1),Cichlidae_Amphilophus_globosus_1),Cichlidae_Amphilophus_flaveolus_1),Cichlidae_Amphilophus_supercilius_1),Engraulidae_Lycengraulis_batesii_2),(Loricariidae_Hypostomus_corantijni_1,(Loricariidae_Hypostomus_coppenamensis_2,Loricariidae_Hypostomus_coppenamensis_1))),Rivulidae_Cynolebias_vazabarrisensis_2),Cyprinodontidae_Orestias_tschudii_1),Rivulidae_Cynolebias_vazabarrisensis_3),(Cyprinodontidae_Orestias_cuvieri_1,(Cyprinodontidae_Orestias_forgeti_1,(Cyprinodontidae_Orestias_gracilis_1,(Cyprinodontidae_Orestias_mooni_1,Cyprinodontidae_Orestias_taquiri_1))))),((Loricariidae_Hypostomus_paranensis_2,(Loricariidae_Hypostomus_paranensis_3,Loricariidae_Hypostomus_paranensis_1)),(Loricariidae_Hypostomus_holostictus_2,Loricariidae_Hypostomus_holostictus_1))),(Cichlidae_Amphilophus_chancho_1,Cichlidae_Amphilophus_chancho_2)),Loricariidae_Hypostomus_isbrueckeri_1),Rhamphichthyidae_Hypopygus_nijsseni_1),Loricariidae_Hypostomus_niceforoi_1),(Loricariidae_Hypostomus_francisci_1,Loricariidae_Hypostomus_nematopterus_1)),Engraulidae_Lycengraulis_batesii_1),((Loricariidae_Hypostomus_crassicauda_1,(Loricariidae_Hypostomus_crassicauda_2,(Loricariidae_Hypostomus_saramaccensis_2,Loricariidae_Hypostomus_saramaccensis_1))),Loricariidae_Hypostomus_hemiurus_1)),(Loricariidae_Hypostomus_sculpodon_2,Loricariidae_Hypostomus_sculpodon_1)),Loricariidae_Pterygoplichthys_lituratus_1),(Rhamphichthyidae_Hypopygus_neblinae_1,Rhamphichthyidae_Hypopygus_neblinae_2)),(Rhamphichthyidae_Hypopygus_minissimus_1,((Rhamphichthyidae_Hypopygus_lepturus_3,Rhamphichthyidae_Hypopygus_lepturus_2),Rhamphichthyidae_Hypopygus_lepturus_1)))),((((Rhamphichthyidae_Gymnorhamphichthys_bogardusae_1,Rhamphichthyidae_Gymnorhamphichthys_bogardusae_2),Rhamphichthyidae_Gymnorhamphichthys_bogardusae_3),((((Rhamphichthyidae_Gymnorhamphichthys_rondoni_2,Rhamphichthyidae_Gymnorhamphichthys_rondoni_1),Rhamphichthyidae_Gymnorhamphichthys_rondoni_3),((Rhamphichthyidae_Gymnorhamphichthys_rosamariae_1,Rhamphichthyidae_Gymnorhamphichthys_rosamariae_2),(Rhamphichthyidae_Gymnorhamphichthys_hypostomus_1,(Rhamphichthyidae_Gymnorhamphichthys_hypostomus_2,Rhamphichthyidae_Gymnorhamphichthys_hypostomus_3)))),((Rhamphichthyidae_Gymnorhamphichthys_britskii_2,Rhamphichthyidae_Gymnorhamphichthys_britskii_1),Rhamphichthyidae_Gymnorhamphichthys_britskii_3))),(Rhamphichthyidae_Rhamphichthys_heleios_1,((Rhamphichthyidae_Rhamphichthys_lineatus_2,Rhamphichthyidae_Rhamphichthys_lineatus_1),(((Rhamphichthyidae_Rhamphichthys_apurensis_1,(Rhamphichthyidae_Rhamphichthys_apurensis_2,Rhamphichthyidae_Rhamphichthys_apurensis_3)),((Rhamphichthyidae_Rhamphichthys_marmoratus_1,Rhamphichthyidae_Rhamphichthys_marmoratus_2),Rhamphichthyidae_Rhamphichthys_rostratus_1)),(Rhamphichthyidae_Rhamphichthys_drepanium_1,((Rhamphichthyidae_Rhamphichthys_hahni_3,Rhamphichthyidae_Rhamphichthys_hahni_1),Rhamphichthyidae_Rhamphichthys_hahni_2)))))))),((((Apteronotidae_Orthosternarchus_tamandua_3,(Apteronotidae_Orthosternarchus_tamandua_1,Apteronotidae_Orthosternarchus_tamandua_2)),(Apteronotidae_Sternarchorhamphus_muelleri_2,(Apteronotidae_Sternarchorhamphus_muelleri_1,Apteronotidae_Sternarchorhamphus_muelleri_3))),(((((Apteronotidae_Adontosternarchus_nebulosus_1,Apteronotidae_Adontosternarchus_nebulosus_2),(((Apteronotidae_Adontosternarchus_clarkae_2,(Apteronotidae_Adontosternarchus_clarkae_3,Apteronotidae_Adontosternarchus_clarkae_1)),(Apteronotidae_Adontosternarchus_sachsi_3,(Apteronotidae_Adontosternarchus_sachsi_2,Apteronotidae_Adontosternarchus_sachsi_1))),(Apteronotidae_Adontosternarchus_devenanzii_3,(Apteronotidae_Adontosternarchus_devenanzii_1,Apteronotidae_Adontosternarchus_devenanzii_2)))),(Apteronotidae_Adontosternarchus_balaenops_2,(Apteronotidae_Adontosternarchus_balaenops_1,Apteronotidae_Adontosternarchus_balaenops_3))),(((Apteronotidae_Megadontognathus_kaitukaensis_1,(Apteronotidae_Parapteronotus_hasemani_1,Apteronotidae_Parapteronotus_hasemani_2)),((((Apteronotidae_Apteronotus_mariae_2,Apteronotidae_Apteronotus_mariae_1),Apteronotidae_Apteronotus_mariae_3),(((Apteronotidae_Apteronotus_magdalenensis_2,Apteronotidae_Apteronotus_magdalenensis_1),(Apteronotidae_Apteronotus_eschmeyeri_3,(Apteronotidae_Apteronotus_eschmeyeri_1,Apteronotidae_Apteronotus_eschmeyeri_2))),(Apteronotidae_Apteronotus_leptorhynchus_1,(Apteronotidae_Apteronotus_macrolepis_1,(Apteronotidae_Apteronotus_galvisi_2,(Apteronotidae_Apteronotus_galvisi_3,Apteronotidae_Apteronotus_galvisi_1)))))),((Apteronotidae_Apteronotus_albifrons_1,Apteronotidae_Apteronotus_caudimaculosus_1),Apteronotidae_Apteronotus_acidops_1))),(((((Apteronotidae_Sternarchorhynchus_oxyrhynchus_2,Apteronotidae_Sternarchorhynchus_oxyrhynchus_1),(Apteronotidae_Sternarchorhynchus_oxyrhynchus_3,((Apteronotidae_Sternarchorhynchus_goeldii_2,Apteronotidae_Sternarchorhynchus_goeldii_3),Apteronotidae_Sternarchorhynchus_goeldii_1))),((Apteronotidae_Sternarchorhynchus_mormyrus_3,(Apteronotidae_Sternarchorhynchus_mormyrus_2,Apteronotidae_Sternarchorhynchus_mormyrus_1)),(Apteronotidae_Sternarchorhynchus_stewarti_1,(Apteronotidae_Sternarchorhynchus_mareikeae_1,((((Apteronotidae_Sternarchorhynchus_marreroi_2,Apteronotidae_Sternarchorhynchus_marreroi_1),(Apteronotidae_Sternarchorhynchus_yepezi_1,Apteronotidae_Sternarchorhynchus_yepezi_2)),((Apteronotidae_Sternarchorhynchus_hagedornae_1,(Apteronotidae_Sternarchorhynchus_galibi_1,Apteronotidae_Sternarchorhynchus_galibi_2)),((Apteronotidae_Sternarchorhynchus_montanus_1,Apteronotidae_Sternarchorhynchus_starksi_1),((Apteronotidae_Sternarchorhynchus_retzeri_1,Apteronotidae_Sternarchorhynchus_cramptoni_1),(Apteronotidae_Sternarchorhynchus_roseni_1,Apteronotidae_Sternarchorhynchus_roseni_2))))),Apteronotidae_Sternarchorhynchus_mesensis_1))))),((((Apteronotidae_Porotergus_duende_2,(Apteronotidae_Porotergus_duende_3,Apteronotidae_Porotergus_duende_1)),(((Apteronotidae_Porotergus_gymnotus_3,(Apteronotidae_Porotergus_gymnotus_2,Apteronotidae_Porotergus_gymnotus_1)),(Apteronotidae_Apteronotus_apurensis_2,Apteronotidae_Apteronotus_apurensis_1)),((((Apteronotidae_Apteronotus_ellisi_2,Apteronotidae_Apteronotus_ellisi_1),Apteronotidae_Apteronotus_ellisi_3),(Apteronotidae_Apteronotus_bonapartii_2,Apteronotidae_Apteronotus_bonapartii_1)),(Apteronotidae_Porotergus_gimbeli_3,(Apteronotidae_Porotergus_gimbeli_2,Apteronotidae_Porotergus_gimbeli_1))))),((Apteronotidae_Sternarchella_schotti_3,(Apteronotidae_Sternarchella_schotti_1,Apteronotidae_Sternarchella_schotti_2)),((Apteronotidae_Sternarchella_rex_1,Apteronotidae_Sternarchella_rex_2),(((Apteronotidae_Sternarchella_duccis_1,(Apteronotidae_Sternarchella_duccis_3,Apteronotidae_Sternarchella_duccis_2)),((Apteronotidae_Sternarchella_raptor_1,(Apteronotidae_Sternarchella_raptor_3,Apteronotidae_Sternarchella_raptor_2)),Apteronotidae_Sternarchella_orthos_1)),((Apteronotidae_Sternarchella_patriciae_1,(Apteronotidae_Sternarchella_patriciae_2,Apteronotidae_Sternarchella_patriciae_3)),(Apteronotidae_Sternarchella_calhamazon_3,(Apteronotidae_Sternarchella_calhamazon_1,Apteronotidae_Sternarchella_calhamazon_2))))))),(((Apteronotidae_Sternarchogiton_porcinum_1,(Apteronotidae_Sternarchogiton_porcinum_3,Apteronotidae_Sternarchogiton_porcinum_2)),((Apteronotidae_Pariosternarchus_amazonensis_3,(Apteronotidae_Pariosternarchus_amazonensis_2,Apteronotidae_Pariosternarchus_amazonensis_1)),((Apteronotidae_Melanosternarchus_amaru_1,(Apteronotidae_Melanosternarchus_amaru_2,Apteronotidae_Melanosternarchus_amaru_3)),(((Apteronotidae_Compsaraia_samueli_2,Apteronotidae_Compsaraia_samueli_3),Apteronotidae_Compsaraia_samueli_1),(Apteronotidae_Compsaraia_iara_1,(Apteronotidae_Compsaraia_compsa_1,(Apteronotidae_Compsaraia_compsa_3,Apteronotidae_Compsaraia_compsa_2))))))),((((Apteronotidae_Sternarchogiton_labiatus_3,Apteronotidae_Sternarchogiton_labiatus_2),Apteronotidae_Sternarchogiton_labiatus_1),(Apteronotidae_Sternarchogiton_nattereri_1,(Apteronotidae_Sternarchogiton_nattereri_3,Apteronotidae_Sternarchogiton_nattereri_2))),(Apteronotidae_Tenebrosternarchus_preto_1,Apteronotidae_Tenebrosternarchus_preto_2))))),((Apteronotidae_Platyurosternarchus_macrostoma_3,(Apteronotidae_Platyurosternarchus_macrostoma_2,(Apteronotidae_Platyurosternarchus_macrostoma_1,Apteronotidae_Platyurosternarchus_crypticus_1))),(Apteronotidae_Apteronotus_anu_1,(Apteronotidae_Apteronotus_rostratus_3,(Apteronotidae_Apteronotus_rostratus_2,Apteronotidae_Apteronotus_rostratus_1))))))),Apteronotidae_Apteronotus_cuchillejo_1)),(Sternopygidae_Japigny_kirschbaum_1,((Sternopygidae_Rhabdolichops_navalha_1,((((Sternopygidae_Rhabdolichops_electrogrammus_2,Sternopygidae_Rhabdolichops_electrogrammus_1),((Sternopygidae_Rhabdolichops_eastwardi_2,Sternopygidae_Rhabdolichops_eastwardi_1),(Sternopygidae_Rhabdolichops_troscheli_1,(Sternopygidae_Rhabdolichops_caviceps_3,(Sternopygidae_Rhabdolichops_caviceps_2,Sternopygidae_Rhabdolichops_caviceps_1))))),Sternopygidae_Rhabdolichops_jegui_1),(Sternopygidae_Rhabdolichops_stewarti_2,Sternopygidae_Rhabdolichops_stewarti_1))),(Sternopygidae_Archolaemus_blax_1,(Sternopygidae_Distocyclus_conirostris_1,((Sternopygidae_Archolaemus_luciae_1,((((Sternopygidae_Eigenmannia_trilineata_2,Sternopygidae_Eigenmannia_trilineata_1),Sternopygidae_Eigenmannia_trilineata_3),(Sternopygidae_Eigenmannia_vicentespelaea_1,Sternopygidae_Eigenmannia_macrops_1)),((Sternopygidae_Eigenmannia_virescens_2,Sternopygidae_Eigenmannia_virescens_3),Sternopygidae_Eigenmannia_virescens_1))),((Sternopygidae_Eigenmannia_humboldtii_2,Sternopygidae_Eigenmannia_humboldtii_1),Sternopygidae_Eigenmannia_limbata_1)))))))),((((Sternopygidae_Sternopygus_branco_1,Sternopygidae_Sternopygus_macrurus_1),Sternopygidae_Sternopygus_xingu_1),(Sternopygidae_Sternopygus_obtusirostris_1,((Sternopygidae_Sternopygus_aequilabiatus_1,(Sternopygidae_Sternopygus_pejeraton_1,Sternopygidae_Sternopygus_dariensis_1)),Sternopygidae_Sternopygus_arenatus_1))),(Sternopygidae_Sternopygus_astrabes_1,(Sternopygidae_Sternopygus_astrabes_3,Sternopygidae_Sternopygus_astrabes_2))))),(((((Nematogenyidae_Nematogenys_inermis_2,(Nematogenyidae_Nematogenys_inermis_1,Nematogenyidae_Nematogenys_inermis_3)),(((Trichomycteridae_Trichogenes_longipinnis_1,(Trichomycteridae_Trichogenes_longipinnis_2,Trichomycteridae_Trichogenes_longipinnis_3)),((Trichomycteridae_Glaphyropoma_spinosum_1,Trichomycteridae_Glaphyropoma_spinosum_2),((Trichomycteridae_Copionodon_orthiocarinatus_1,Trichomycteridae_Copionodon_orthiocarinatus_2),((Trichomycteridae_Copionodon_pecten_2,Trichomycteridae_Copionodon_pecten_1),(Trichomycteridae_Copionodon_lianae_1,Trichomycteridae_Copionodon_lianae_2))))),((((((Trichomycteridae_Ituglanis_parkoi_2,Trichomycteridae_Ituglanis_parkoi_1),(Trichomycteridae_Ituglanis_herberti_2,((Trichomycteridae_Ituglanis_inusitatus_2,(Trichomycteridae_Ituglanis_inusitatus_3,Trichomycteridae_Ituglanis_inusitatus_1)),(Trichomycteridae_Ituglanis_herberti_3,Trichomycteridae_Ituglanis_herberti_1)))),((((Trichomycteridae_Ituglanis_amazonicus_1,Trichomycteridae_Ituglanis_amazonicus_3),Trichomycteridae_Ituglanis_amazonicus_2),(Trichomycteridae_Ituglanis_eichhorniarum_2,(Trichomycteridae_Ituglanis_eichhorniarum_3,Trichomycteridae_Ituglanis_eichhorniarum_1))),((Trichomycteridae_Ituglanis_goya_1,(Trichomycteridae_Ituglanis_ramiroi_1,Trichomycteridae_Ituglanis_goya_2)),((Trichomycteridae_Ituglanis_parahybae_1,Trichomycteridae_Ituglanis_parahybae_2),(Trichomycteridae_Ituglanis_boitata_1,(Trichomycteridae_Ituglanis_boitata_2,Trichomycteridae_Ituglanis_boitata_3)))))),(((((((((Trichomycteridae_Trichomycterus_giganteus_1,((Trichomycteridae_Trichomycterus_immaculatus_1,(Trichomycteridae_Trichomycterus_nigricans_2,Trichomycteridae_Trichomycterus_paquequerensis_1)),(Trichomycteridae_Trichomycterus_nigricans_1,(Trichomycteridae_Trichomycterus_nigroauratus_3,(Trichomycteridae_Trichomycterus_nigroauratus_1,Trichomycteridae_Trichomycterus_nigroauratus_2))))),((Trichomycteridae_Trichomycterus_caipora_1,(Trichomycteridae_Trichomycterus_lauryi_1,(Trichomycteridae_Trichomycterus_lauryi_2,Trichomycteridae_Trichomycterus_lauryi_3))),((Trichomycteridae_Trichomycterus_albinotatus_1,(((Trichomycteridae_Trichomycterus_pradensis_2,(Trichomycteridae_Trichomycterus_pradensis_1,Trichomycteridae_Trichomycterus_pradensis_3)),((Trichomycteridae_Trichomycterus_immaculatus_3,Trichomycteridae_Trichomycterus_immaculatus_2),(Trichomycteridae_Trichomycterus_mimosensis_2,Trichomycteridae_Trichomycterus_mimosensis_1))),(Trichomycteridae_Trichomycterus_alternatus_1,(Trichomycteridae_Trichomycterus_pantherinus_1,(((Trichomycteridae_Trichomycterus_auroguttatus_2,Trichomycteridae_Trichomycterus_auroguttatus_1),((Trichomycteridae_Trichomycterus_albinotatus_2,Trichomycteridae_Trichomycterus_albinotatus_3),(Trichomycteridae_Trichomycterus_caudofasciatus_2,Trichomycteridae_Trichomycterus_caudofasciatus_1))),Trichomycteridae_Trichomycterus_longibarbatus_1))))),(Trichomycteridae_Cambeva_paolence_1,((Trichomycteridae_Trichomycterus_maracaya_1,(Trichomycteridae_Trichomycterus_maracaya_2,Trichomycteridae_Trichomycterus_maracaya_3)),((Trichomycteridae_Trichomycterus_rubiginosus_1,Trichomycteridae_Trichomycterus_brasiliensis_1),((Trichomycteridae_Trichomycterus_pirabitira_1,((Trichomycteridae_Trichomycterus_mimonha_2,Trichomycteridae_Trichomycterus_mimonha_1),(Trichomycteridae_Trichomycterus_vermiculatus_1,(Trichomycteridae_Trichomycterus_pirabitira_3,Trichomycteridae_Trichomycterus_pirabitira_2)))),(Trichomycteridae_Trichomycterus_candidus_1,Trichomycteridae_Trichomycterus_candidus_2)))))))),(((Trichomycteridae_Trichomycterus_reinhardti_1,(Trichomycteridae_Trichomycterus_reinhardti_3,Trichomycteridae_Trichomycterus_reinhardti_2)),((Trichomycteridae_Trichomycterus_piratymbara_2,Trichomycteridae_Trichomycterus_piratymbara_1),(Trichomycteridae_Trichomycterus_septemradiatus_1,(Trichomycteridae_Trichomycterus_pauciradiatus_2,Trichomycteridae_Trichomycterus_pauciradiatus_1)))),(Trichomycteridae_Trichomycterus_itatiayae_2,Trichomycteridae_Trichomycterus_itatiayae_1))),Trichomycteridae_Trichomycterus_laucaensis_1),(((Trichomycteridae_Cambeva_taroba_2,Trichomycteridae_Cambeva_taroba_1),(((((Trichomycteridae_Cambeva_castroi_1,Trichomycteridae_Cambeva_stawiarski_1),(Trichomycteridae_Cambeva_stawiarski_3,((Trichomycteridae_Cambeva_davisi_1,(((Lebiasinidae_Nannostomus_trifasciatus_2,Lebiasinidae_Nannostomus_trifasciatus_1),Trichomycteridae_Cambeva_cubataonis_2),(Trichomycteridae_Cambeva_diabola_2,(Trichomycteridae_Cambeva_cubataonis_3,Trichomycteridae_Cambeva_diabola_1)))),Trichomycteridae_Cambeva_stawiarski_2))),Trichomycteridae_Cambeva_cubataonis_1),(Trichomycteridae_Cambeva_pascuali_1,(Trichomycteridae_Cambeva_zonata_2,Trichomycteridae_Cambeva_zonata_1))),((((((Trichomycteridae_Cambeva_poikilos_1,(Trichomycteridae_Cambeva_poikilos_2,Trichomycteridae_Cambeva_poikilos_3)),Trichomycteridae_Cambeva_brachykechenos_1),(Trichomycteridae_Cambeva_perkos_2,Trichomycteridae_Cambeva_perkos_1)),((Trichomycteridae_Cambeva_diatropoporos_3,(Trichomycteridae_Cambeva_diatropoporos_1,Trichomycteridae_Cambeva_diatropoporos_2)),((Trichomycteridae_Cambeva_balios_2,(Trichomycteridae_Cambeva_balios_1,Trichomycteridae_Cambeva_balios_3)),(Trichomycteridae_Cambeva_tropeiro_2,Trichomycteridae_Cambeva_tropeiro_1)))),(Trichomycteridae_Cambeva_iheringi_3,(((Trichomycteridae_Cambeva_tupinamba_1,(Trichomycteridae_Cambeva_guaraquessaba_2,((Trichomycteridae_Cambeva_tupinamba_3,Trichomycteridae_Cambeva_tupinamba_2),Trichomycteridae_Cambeva_guaraquessaba_1))),(Trichomycteridae_Cambeva_iheringi_1,(Trichomycteridae_Trichomycterus_santaeritae_1,Trichomycteridae_Cambeva_iheringi_2))),(Trichomycteridae_Cambeva_variegata_2,Trichomycteridae_Cambeva_variegata_1)))),Trichomycteridae_Cambeva_naipi_1))),(Trichomycteridae_Scleronema_operculatum_1,(Trichomycteridae_Scleronema_angustirostre_1,(Trichomycteridae_Scleronema_minutum_1,(Trichomycteridae_Scleronema_minutum_3,Trichomycteridae_Scleronema_minutum_2)))))),(Trichomycteridae_Trichomycterus_corduvensis_1,((((Trichomycteridae_Trichomycterus_knerii_2,Trichomycteridae_Trichomycterus_knerii_1),Trichomycteridae_Trichomycterus_punctulatus_1),(Trichomycteridae_Trichomycterus_guacamayoensis_1,(Trichomycteridae_Trichomycterus_sandovali_1,Trichomycteridae_Trichomycterus_sandovali_2))),((Trichomycteridae_Trichomycterus_rosablanca_1,(Trichomycteridae_Typhlobelus_guacamaya_1,Trichomycteridae_Eremophilus_mutisii_1)),(Trichomycteridae_Trichomycterus_spilosoma_1,Trichomycteridae_Trichomycterus_cachiraensis_1))))),((Trichomycteridae_Trichomycterus_guianensis_1,Trichomycteridae_Trichomycterus_guianensis_2),(Trichomycteridae_Trichomycterus_ruitoquensis_1,((Trichomycteridae_Trichomycterus_straminius_2,Trichomycteridae_Trichomycterus_straminius_1),((((Trichomycteridae_Trichomycterus_striatus_3,Trichomycteridae_Trichomycterus_striatus_1),Trichomycteridae_Trichomycterus_striatus_2),(Trichomycteridae_Trichomycterus_banneaui_1,Trichomycteridae_Trichomycterus_banneaui_2)),Trichomycteridae_Trichomycterus_banneaui_3))))),(((Trichomycteridae_Bullockia_maldonadoi_2,(Trichomycteridae_Bullockia_maldonadoi_1,Trichomycteridae_Bullockia_maldonadoi_3)),((Trichomycteridae_Trichomycterus_areolatus_2,Trichomycteridae_Trichomycterus_areolatus_1),Trichomycteridae_Trichomycterus_areolatus_3)),((Trichomycteridae_Hatcheria_macraei_3,Trichomycteridae_Hatcheria_macraei_2),Trichomycteridae_Hatcheria_macraei_1))),(Trichomycteridae_Trichomycterus_transandianus_3,(Trichomycteridae_Trichomycterus_transandianus_1,Trichomycteridae_Trichomycterus_transandianus_2)))),((((Trichomycteridae_Microcambeva_jucuensis_1,Trichomycteridae_Microcambeva_mucuriensis_1),Trichomycteridae_Microcambeva_barbata_1),Trichomycteridae_Microcambeva_ribeirae_1),((((Trichomycteridae_Listrura_picinguabae_2,Trichomycteridae_Listrura_picinguabae_1),(Trichomycteridae_Listrura_costai_1,(Trichomycteridae_Listrura_nematopteryx_1,Trichomycteridae_Listrura_nematopteryx_2))),(Trichomycteridae_Listrura_tetraradiata_1,Trichomycteridae_Listrura_tetraradiata_2)),(Trichomycteridae_Listrura_camposae_2,(Trichomycteridae_Listrura_camposae_3,Trichomycteridae_Listrura_camposae_1))))),((Trichomycteridae_Potamoglanis_wapixana_1,(Trichomycteridae_Potamoglanis_hasemani_1,Trichomycteridae_Potamoglanis_hasemani_2)),((((Trichomycteridae_Potamoglanis_anhanga_1,Trichomycteridae_Pygidianops_amphioxus_1),(Trichomycteridae_Sarcoglanis_simplex_1,Trichomycteridae_Sarcoglanis_simplex_2)),(Trichomycteridae_Stauroglanis_gouldingi_2,(Trichomycteridae_Stauroglanis_gouldingi_3,Trichomycteridae_Stauroglanis_gouldingi_1))),(Trichomycteridae_Potamoglanis_johnsoni_1,(((Trichomycteridae_Paracanthopoma_parva_1,Trichomycteridae_Paravandellia_oxyptera_1),(Trichomycteridae_Paravandellia_oxyptera_2,((Trichomycteridae_Vandellia_sanguinea_1,Trichomycteridae_Vandellia_cirrhosa_2),Trichomycteridae_Vandellia_cirrhosa_1))),((Trichomycteridae_Miuroglanis_platycephalus_1,Trichomycteridae_Tridensimilis_brevis_1),((Trichomycteridae_Homodiaetus_anisitsi_2,(Trichomycteridae_Homodiaetus_anisitsi_3,Trichomycteridae_Homodiaetus_anisitsi_1)),(Trichomycteridae_Haemomaster_venezuelae_1,((Trichomycteridae_Megalocentor_echthrus_1,((((Trichomycteridae_Ochmacanthus_reinhardtii_2,Trichomycteridae_Ochmacanthus_reinhardtii_1),((Trichomycteridae_Henonemus_punctatus_2,(Trichomycteridae_Henonemus_punctatus_1,Trichomycteridae_Henonemus_punctatus_3)),(Trichomycteridae_Ochmacanthus_alternus_1,Trichomycteridae_Ochmacanthus_alternus_2))),(Trichomycteridae_Stegophilus_panzeri_2,Trichomycteridae_Stegophilus_panzeri_1)),(((Trichomycteridae_Pseudostegophilus_maculatus_2,Trichomycteridae_Pseudostegophilus_maculatus_1),((Trichomycteridae_Pareiodon_microps_2,Trichomycteridae_Pareiodon_microps_1),(Trichomycteridae_Acanthopoma_annectens_1,(Trichomycteridae_Acanthopoma_annectens_3,Trichomycteridae_Acanthopoma_annectens_2)))),(Trichomycteridae_Pseudostegophilus_nemurus_1,Trichomycteridae_Pseudostegophilus_nemurus_2)))),Trichomycteridae_Apomatoceros_alleni_1))))))))))),(((((Callichthyidae_Lepthoplosternum_tordilho_1,(((Callichthyidae_Megalechis_picta_3,(Callichthyidae_Megalechis_picta_2,Callichthyidae_Megalechis_picta_1)),(Callichthyidae_Megalechis_thoracata_1,Callichthyidae_Megalechis_thoracata_2)),(Callichthyidae_Lepthoplosternum_pectorale_3,(Callichthyidae_Lepthoplosternum_altamazonicum_1,(Callichthyidae_Lepthoplosternum_pectorale_2,Callichthyidae_Lepthoplosternum_pectorale_1))))),((Callichthyidae_Callichthys_callichthys_1,Callichthyidae_Callichthys_callichthys_3),Callichthyidae_Callichthys_callichthys_2)),((((Callichthyidae_Hoplosternum_punctatum_1,Callichthyidae_Hoplosternum_punctatum_2),(Callichthyidae_Hoplosternum_magdalenae_1,(Callichthyidae_Hoplosternum_magdalenae_2,Callichthyidae_Hoplosternum_magdalenae_3))),(Callichthyidae_Dianema_urostriatum_2,((Callichthyidae_Dianema_longibarbis_1,Callichthyidae_Dianema_urostriatum_1),Callichthyidae_Dianema_longibarbis_2))),(Callichthyidae_Hoplosternum_littorale_1,(Callichthyidae_Hoplosternum_littorale_2,Callichthyidae_Hoplosternum_littorale_3)))),(((Callichthyidae_Corydoras_fowleri_3,((Callichthyidae_Corydoras_semiaquilus_1,Callichthyidae_Corydoras_coriatae_1),(Callichthyidae_Corydoras_fowleri_2,Callichthyidae_Corydoras_fowleri_1))),((((((Callichthyidae_Corydoras_pastazensis_1,Callichthyidae_Corydoras_pastazensis_3),Callichthyidae_Corydoras_pastazensis_2),((((Callichthyidae_Corydoras_septentrionalis_2,Callichthyidae_Corydoras_septentrionalis_1),(Callichthyidae_Corydoras_stenocephalus_2,Callichthyidae_Corydoras_stenocephalus_3)),((Callichthyidae_Corydoras_stenocephalus_1,((Callichthyidae_Corydoras_negro_2,Callichthyidae_Corydoras_negro_1),((Callichthyidae_Corydoras_aurofrenatus_3,(Callichthyidae_Corydoras_aurofrenatus_2,Callichthyidae_Corydoras_aurofrenatus_1)),(Callichthyidae_Corydoras_ellisae_2,Callichthyidae_Corydoras_ellisae_1)))),((Callichthyidae_Corydoras_cervinus_2,Callichthyidae_Corydoras_cervinus_1),Callichthyidae_Corydoras_acutus_1))),((Callichthyidae_Corydoras_geoffroy_1,(Callichthyidae_Corydoras_geoffroy_2,Callichthyidae_Corydoras_geoffroy_3)),((((Callichthyidae_Corydoras_blochi_3,(Callichthyidae_Corydoras_blochi_2,Callichthyidae_Corydoras_blochi_1)),((Callichthyidae_Corydoras_serratus_3,(Callichthyidae_Corydoras_serratus_2,Callichthyidae_Corydoras_serratus_1)),(Callichthyidae_Corydoras_narcissus_1,((Callichthyidae_Corydoras_treitlii_3,Callichthyidae_Corydoras_treitlii_1),Callichthyidae_Corydoras_treitlii_2)))),(Callichthyidae_Corydoras_vittatus_3,(Callichthyidae_Corydoras_vittatus_2,Callichthyidae_Corydoras_vittatus_1))),((Callichthyidae_Corydoras_amapaensis_3,(Callichthyidae_Corydoras_amapaensis_2,Callichthyidae_Corydoras_amapaensis_1)),((Callichthyidae_Corydoras_oxyrhynchus_1,(Callichthyidae_Corydoras_oxyrhynchus_3,Callichthyidae_Corydoras_oxyrhynchus_2)),(Callichthyidae_Corydoras_solox_1,Callichthyidae_Corydoras_solox_2))))))),Callichthyidae_Corydoras_ourastigma_1),(Callichthyidae_Corydoras_simulatus_2,Callichthyidae_Corydoras_simulatus_1)),(Callichthyidae_Corydoras_maculifer_2,(Callichthyidae_Corydoras_maculifer_1,Callichthyidae_Corydoras_maculifer_3)))),((((Callichthyidae_Corydoras_pygmaeus_3,(Callichthyidae_Corydoras_pygmaeus_2,Callichthyidae_Corydoras_pygmaeus_1)),(Callichthyidae_Corydoras_guapore_1,(Callichthyidae_Corydoras_hastatus_3,(Callichthyidae_Corydoras_hastatus_2,Callichthyidae_Corydoras_hastatus_1)))),(((Callichthyidae_Corydoras_lacerdai_3,(Callichthyidae_Corydoras_lacerdai_2,Callichthyidae_Corydoras_lacerdai_1)),(Callichthyidae_Scleromystax_macropterus_1,((Callichthyidae_Scleromystax_prionotos_1,(Callichthyidae_Scleromystax_prionotos_3,Callichthyidae_Scleromystax_prionotos_2)),(Callichthyidae_Scleromystax_barbatus_1,Callichthyidae_Scleromystax_barbatus_2)))),(((((((Callichthyidae_Corydoras_paleatus_2,(Callichthyidae_Corydoras_paleatus_3,Callichthyidae_Corydoras_paleatus_1)),(((Callichthyidae_Corydoras_nattereri_1,Callichthyidae_Corydoras_nattereri_2),Callichthyidae_Corydoras_nattereri_3),(Callichthyidae_Corydoras_ehrhardti_1,(Callichthyidae_Corydoras_ehrhardti_2,Callichthyidae_Corydoras_ehrhardti_3)))),(Callichthyidae_Corydoras_diphyes_1,(Callichthyidae_Corydoras_diphyes_2,Callichthyidae_Corydoras_diphyes_3))),((Callichthyidae_Corydoras_reynoldsi_1,((Callichthyidae_Corydoras_tukano_3,Callichthyidae_Corydoras_tukano_2),Callichthyidae_Corydoras_tukano_1)),(((Callichthyidae_Corydoras_albolineatus_3,Callichthyidae_Corydoras_albolineatus_2),Callichthyidae_Corydoras_albolineatus_1),(Callichthyidae_Corydoras_potaroensis_1,(Callichthyidae_Corydoras_potaroensis_3,Callichthyidae_Corydoras_potaroensis_2))))),(Callichthyidae_Corydoras_flaveolus_3,(Callichthyidae_Corydoras_flaveolus_1,Callichthyidae_Corydoras_flaveolus_2))),(((((Callichthyidae_Corydoras_splendens_3,(Callichthyidae_Corydoras_splendens_1,Callichthyidae_Corydoras_splendens_2)),((Callichthyidae_Corydoras_multiradiatus_2,(Callichthyidae_Corydoras_multiradiatus_3,Callichthyidae_Corydoras_multiradiatus_1)),(Callichthyidae_Corydoras_britskii_3,(Callichthyidae_Corydoras_britskii_2,Callichthyidae_Corydoras_britskii_1)))),((Callichthyidae_Corydoras_filamentosus_1,(Callichthyidae_Corydoras_garbei_1,((Callichthyidae_Corydoras_difluviatilis_2,Callichthyidae_Corydoras_difluviatilis_3),Callichthyidae_Corydoras_difluviatilis_1))),((Callichthyidae_Corydoras_delphax_1,Callichthyidae_Corydoras_delphax_2),(((((Callichthyidae_Corydoras_pantanalensis_1,Callichthyidae_Corydoras_pantanalensis_2),Callichthyidae_Corydoras_pantanalensis_3),((Callichthyidae_Corydoras_geryi_1,Callichthyidae_Corydoras_geryi_2),(Callichthyidae_Corydoras_reticulatus_2,(Callichthyidae_Corydoras_reticulatus_3,((Callichthyidae_Corydoras_sodalis_1,(Callichthyidae_Corydoras_sodalis_3,Callichthyidae_Corydoras_sodalis_2)),Callichthyidae_Corydoras_reticulatus_1))))),(((Callichthyidae_Corydoras_imitator_1,Callichthyidae_Corydoras_imitator_2),Callichthyidae_Corydoras_crypticus_1),(Callichthyidae_Corydoras_crypticus_3,Callichthyidae_Corydoras_crypticus_2))),(((Callichthyidae_Corydoras_condiscipulus_1,(Callichthyidae_Corydoras_condiscipulus_3,Callichthyidae_Corydoras_condiscipulus_2)),Callichthyidae_Corydoras_spilurus_1),((Callichthyidae_Corydoras_ornatus_1,((Callichthyidae_Corydoras_seussi_1,(Callichthyidae_Corydoras_seussi_3,Callichthyidae_Corydoras_seussi_2)),(Callichthyidae_Corydoras_ephippifer_1,(Callichthyidae_Corydoras_ephippifer_3,Callichthyidae_Corydoras_ephippifer_2)))),((((Callichthyidae_Corydoras_sychri_1,((((Callichthyidae_Corydoras_robineae_1,Callichthyidae_Corydoras_robineae_2),Callichthyidae_Corydoras_robineae_3),((Callichthyidae_Corydoras_robustus_1,(Callichthyidae_Corydoras_pulcher_1,(Callichthyidae_Corydoras_pulcher_2,Callichthyidae_Corydoras_pulcher_3))),((Callichthyidae_Corydoras_ambiacus_2,Callichthyidae_Corydoras_ambiacus_1),Callichthyidae_Corydoras_ambiacus_3))),(Callichthyidae_Corydoras_virginiae_3,(Callichthyidae_Corydoras_virginiae_1,Callichthyidae_Corydoras_virginiae_2)))),((Callichthyidae_Corydoras_leopardus_3,Callichthyidae_Corydoras_leopardus_1),Callichthyidae_Corydoras_leopardus_2)),(((Callichthyidae_Corydoras_haraldschultzi_3,Callichthyidae_Corydoras_haraldschultzi_2),Callichthyidae_Corydoras_haraldschultzi_1),(Callichthyidae_Corydoras_melanistius_3,(Callichthyidae_Corydoras_melanistius_1,Callichthyidae_Corydoras_melanistius_2)))),((Callichthyidae_Corydoras_gomezi_1,Callichthyidae_Corydoras_gomezi_2),(Callichthyidae_Corydoras_agassizii_1,Callichthyidae_Corydoras_agassizii_2))))))))),(((Callichthyidae_Corydoras_melanotaenia_1,Callichthyidae_Corydoras_melanotaenia_2),((Callichthyidae_Corydoras_aeneus_1,Callichthyidae_Corydoras_aeneus_2),Callichthyidae_Corydoras_aeneus_3)),(Callichthyidae_Corydoras_rabauti_2,(Callichthyidae_Corydoras_rabauti_1,(Callichthyidae_Corydoras_eques_1,(Callichthyidae_Corydoras_zygatus_3,(Callichthyidae_Corydoras_zygatus_1,Callichthyidae_Corydoras_zygatus_2))))))),((Callichthyidae_Corydoras_habrosus_2,(Callichthyidae_Corydoras_habrosus_3,Callichthyidae_Corydoras_habrosus_1)),(((Callichthyidae_Corydoras_oiapoquensis_1,Callichthyidae_Corydoras_oiapoquensis_2),(((Callichthyidae_Corydoras_sterbai_1,Callichthyidae_Corydoras_sterbai_2),((Callichthyidae_Corydoras_gossei_3,Callichthyidae_Corydoras_gossei_1),Callichthyidae_Corydoras_gossei_2)),(((((((Callichthyidae_Corydoras_axelrodi_1,Callichthyidae_Corydoras_axelrodi_2),(Callichthyidae_Corydoras_osteocarus_1,Callichthyidae_Corydoras_osteocarus_2)),((Callichthyidae_Corydoras_metae_1,Callichthyidae_Corydoras_metae_2),Callichthyidae_Corydoras_metae_3)),((Callichthyidae_Corydoras_concolor_2,Callichthyidae_Corydoras_concolor_3),Callichthyidae_Corydoras_concolor_1)),Callichthyidae_Corydoras_loxozonus_1),(Callichthyidae_Corydoras_melini_1,((Callichthyidae_Corydoras_duplicareus_1,(Callichthyidae_Corydoras_adolfoi_1,Callichthyidae_Corydoras_adolfoi_2)),((Callichthyidae_Corydoras_davidsandsi_1,Callichthyidae_Corydoras_davidsandsi_2),(Callichthyidae_Corydoras_burgessi_2,(Callichthyidae_Corydoras_burgessi_3,Callichthyidae_Corydoras_burgessi_1)))))),((((Callichthyidae_Corydoras_coppenamensis_2,Callichthyidae_Corydoras_coppenamensis_1),Callichthyidae_Corydoras_griseus_1),((Callichthyidae_Corydoras_guianensis_1,(Callichthyidae_Corydoras_guianensis_2,Callichthyidae_Corydoras_guianensis_3)),(((Callichthyidae_Corydoras_caudimaculatus_1,(Callichthyidae_Corydoras_caudimaculatus_3,Callichthyidae_Corydoras_caudimaculatus_2)),(Callichthyidae_Corydoras_cruziensis_1,(Callichthyidae_Corydoras_acrensis_1,Callichthyidae_Corydoras_acrensis_2))),((Callichthyidae_Corydoras_similis_1,(Callichthyidae_Corydoras_similis_2,Callichthyidae_Corydoras_similis_3)),((((Callichthyidae_Corydoras_weitzmani_3,Callichthyidae_Corydoras_weitzmani_2),Callichthyidae_Corydoras_weitzmani_1),((Callichthyidae_Corydoras_panda_2,Callichthyidae_Corydoras_panda_1),Callichthyidae_Corydoras_panda_3)),(Callichthyidae_Corydoras_polystictus_1,(Callichthyidae_Corydoras_polystictus_2,Callichthyidae_Corydoras_polystictus_3))))))),(((Callichthyidae_Corydoras_breei_3,(Callichthyidae_Corydoras_breei_1,Callichthyidae_Corydoras_breei_2)),(Callichthyidae_Corydoras_sipaliwini_1,(Callichthyidae_Corydoras_sipaliwini_2,Callichthyidae_Corydoras_sipaliwini_3))),((Callichthyidae_Corydoras_loretoensis_2,Callichthyidae_Corydoras_loretoensis_1),(((((Callichthyidae_Corydoras_boesemani_1,Callichthyidae_Corydoras_boesemani_2),((Callichthyidae_Corydoras_bondi_3,Callichthyidae_Corydoras_bondi_2),Callichthyidae_Corydoras_bondi_1)),(((Callichthyidae_Corydoras_leucomelas_1,(Callichthyidae_Corydoras_leucomelas_3,Callichthyidae_Corydoras_leucomelas_2)),((Callichthyidae_Corydoras_trilineatus_2,(Callichthyidae_Corydoras_trilineatus_1,Callichthyidae_Corydoras_trilineatus_3)),Callichthyidae_Corydoras_copei_1)),(Callichthyidae_Corydoras_multimaculatus_1,(Callichthyidae_Corydoras_araguaiaensis_1,(Callichthyidae_Corydoras_araguaiaensis_2,Callichthyidae_Corydoras_araguaiaensis_3))))),((((Callichthyidae_Corydoras_punctatus_1,Callichthyidae_Corydoras_punctatus_2),(Callichthyidae_Corydoras_julii_1,(Callichthyidae_Corydoras_julii_3,(Callichthyidae_Corydoras_paragua_1,Callichthyidae_Corydoras_julii_2)))),((Callichthyidae_Corydoras_arcuatus_2,(Callichthyidae_Corydoras_arcuatus_3,Callichthyidae_Corydoras_arcuatus_1)),Callichthyidae_Corydoras_kanei_1)),(Callichthyidae_Corydoras_schwartzi_2,(Callichthyidae_Corydoras_schwartzi_3,Callichthyidae_Corydoras_schwartzi_1)))),((Callichthyidae_Corydoras_brevirostris_1,Callichthyidae_Corydoras_brevirostris_2),((Callichthyidae_Corydoras_bicolor_2,Callichthyidae_Corydoras_bicolor_3),Callichthyidae_Corydoras_bicolor_1))))))))),(((Callichthyidae_Corydoras_armatus_2,Callichthyidae_Corydoras_armatus_1),Callichthyidae_Corydoras_atropersonatus_1),Callichthyidae_Corydoras_atropersonatus_2))))),(((Callichthyidae_Corydoras_undulatus_1,(Callichthyidae_Corydoras_bilineatus_2,(Callichthyidae_Corydoras_bilineatus_3,Callichthyidae_Corydoras_bilineatus_1))),((Callichthyidae_Corydoras_nanus_2,Callichthyidae_Corydoras_nanus_1),((Callichthyidae_Corydoras_elegans_3,(Callichthyidae_Corydoras_elegans_1,Callichthyidae_Corydoras_elegans_2)),(((Callichthyidae_Corydoras_napoensis_3,Callichthyidae_Corydoras_napoensis_2),Callichthyidae_Corydoras_napoensis_1),((Callichthyidae_Corydoras_nijsseni_3,Callichthyidae_Corydoras_nijsseni_1),Callichthyidae_Corydoras_nijsseni_2))))),((Callichthyidae_Corydoras_gracilis_1,Callichthyidae_Corydoras_gracilis_2),Callichthyidae_Aspidoras_pauciradiatus_1))))),(Callichthyidae_Aspidoras_menezesi_1,(Callichthyidae_Aspidoras_fuscoguttatus_2,(Callichthyidae_Aspidoras_eurycephalus_1,(Callichthyidae_Aspidoras_albater_1,((Callichthyidae_Aspidoras_poecilus_1,Callichthyidae_Aspidoras_poecilus_2),((Callichthyidae_Aspidoras_microgalaeus_1,(Callichthyidae_Aspidoras_taurus_1,(Callichthyidae_Aspidoras_taurus_2,Callichthyidae_Aspidoras_fuscoguttatus_1))),(Callichthyidae_Aspidoras_raimundi_1,(((Callichthyidae_Aspidoras_spilotus_1,Callichthyidae_Aspidoras_spilotus_2),Callichthyidae_Aspidoras_spilotus_3),Callichthyidae_Aspidoras_depinnai_1))))))))))),((((Loricariidae_Rhinelepis_aspera_2,(Loricariidae_Rhinelepis_aspera_3,Loricariidae_Rhinelepis_aspera_1)),(Loricariidae_Pseudorinelepis_genibarbis_1,(Loricariidae_Pseudorinelepis_genibarbis_3,Loricariidae_Pseudorinelepis_genibarbis_2))),(((Loricariidae_Pseudancistrus_genisetiger_1,(Loricariidae_Pseudancistrus_genisetiger_2,Loricariidae_Pseudancistrus_genisetiger_3)),((Loricariidae_Lithogenes_villosus_1,Loricariidae_Lithogenes_villosus_2),(((Loricariidae_Delturus_parahybae_2,(Loricariidae_Delturus_parahybae_1,Loricariidae_Hemipsilichthys_nimius_2)),(Loricariidae_Delturus_carinotus_1,(Loricariidae_Hemipsilichthys_nimius_1,Loricariidae_Hemipsilichthys_nimius_3))),((Loricariidae_Hemipsilichthys_papillatus_1,(Loricariidae_Hemipsilichthys_papillatus_3,Loricariidae_Hemipsilichthys_papillatus_2)),(Loricariidae_Hemipsilichthys_gobio_3,(Loricariidae_Hemipsilichthys_gobio_1,Loricariidae_Hemipsilichthys_gobio_2)))))),(((((Loricariidae_Dekeyseria_picta_2,((Loricariidae_Dekeyseria_scaphirhynchus_1,Loricariidae_Dekeyseria_scaphirhynchus_2),(Loricariidae_Dekeyseria_amazonica_1,Loricariidae_Dekeyseria_picta_1))),(((((Loricariidae_Lasiancistrus_tentaculatus_1,(Loricariidae_Lasiancistrus_tentaculatus_2,Loricariidae_Lasiancistrus_tentaculatus_3)),(Loricariidae_Lasiancistrus_saetiger_1,(((Loricariidae_Lasiancistrus_caucanus_2,Loricariidae_Lasiancistrus_caucanus_3),Loricariidae_Lasiancistrus_caucanus_1),((Loricariidae_Lasiancistrus_schomburgkii_2,(Loricariidae_Lasiancistrus_schomburgkii_3,Loricariidae_Lasiancistrus_heteracanthus_1)),Loricariidae_Lasiancistrus_schomburgkii_1)))),((Loricariidae_Ancistrus_cryptophthalmus_1,(((Loricariidae_Ancistrus_cirrhosus_2,(Loricariidae_Ancistrus_cirrhosus_3,Loricariidae_Ancistrus_cirrhosus_1)),Loricariidae_Ancistrus_multispinis_1),((Loricariidae_Ancistrus_clementinae_2,(Loricariidae_Ancistrus_clementinae_3,Loricariidae_Ancistrus_clementinae_1)),((((Loricariidae_Ancistrus_brevipinnis_3,(Loricariidae_Ancistrus_brevipinnis_2,Loricariidae_Ancistrus_brevipinnis_1)),Loricariidae_Ancistrus_pirareta_1),(Loricariidae_Ancistrus_ranunculus_2,(Loricariidae_Ancistrus_ranunculus_1,Loricariidae_Ancistrus_ranunculus_3))),(((((Loricariidae_Ancistrus_marcapatae_2,Loricariidae_Ancistrus_marcapatae_1),(Loricariidae_Ancistrus_megalostomus_2,Loricariidae_Ancistrus_megalostomus_1)),(Loricariidae_Ancistrus_macrophthalmus_1,(Loricariidae_Ancistrus_macrophthalmus_3,Loricariidae_Ancistrus_macrophthalmus_2))),(Loricariidae_Ancistrus_cuiabae_1,Loricariidae_Ancistrus_leucostictus_1)),Loricariidae_Ancistrus_multispinis_2))))),((Loricariidae_Ancistrus_chagresi_1,(Loricariidae_Ancistrus_dolichopterus_1,Loricariidae_Ancistrus_dolichopterus_2)),(Loricariidae_Ancistrus_aguaboensis_1,Loricariidae_Ancistrus_aguaboensis_2)))),(((Loricariidae_Pseudolithoxus_anthrax_1,(Loricariidae_Pseudolithoxus_dumus_2,(Loricariidae_Pseudolithoxus_dumus_1,Loricariidae_Pseudolithoxus_dumus_3))),((Loricariidae_Pseudolithoxus_kinja_2,(Loricariidae_Pseudolithoxus_kinja_1,Loricariidae_Pseudolithoxus_kinja_3)),(Loricariidae_Pseudolithoxus_nicoi_3,(Loricariidae_Pseudolithoxus_nicoi_2,Loricariidae_Pseudolithoxus_nicoi_1)))),((Loricariidae_Pseudolithoxus_tigris_2,(Loricariidae_Pseudolithoxus_tigris_1,Loricariidae_Pseudolithoxus_tigris_3)),((Loricariidae_Pseudolithoxus_kelsorum_1,Loricariidae_Pseudolithoxus_kelsorum_2),Loricariidae_Pseudolithoxus_kelsorum_3)))),((((Loricariidae_Guyanancistrus_niger_3,(Loricariidae_Guyanancistrus_niger_2,Loricariidae_Guyanancistrus_niger_1)),(Loricariidae_Cryptancistrus_similis_1,((Loricariidae_Guyanancistrus_longispinis_3,Loricariidae_Guyanancistrus_longispinis_1),Loricariidae_Guyanancistrus_longispinis_2))),(((Loricariidae_Guyanancistrus_brownsbergensis_2,Loricariidae_Guyanancistrus_brownsbergensis_1),((Loricariidae_Guyanancistrus_tenuis_3,(Loricariidae_Guyanancistrus_tenuis_1,Loricariidae_Guyanancistrus_tenuis_2)),((Loricariidae_Guyanancistrus_megastictus_1,Loricariidae_Guyanancistrus_megastictus_2),Loricariidae_Guyanancistrus_teretirostris_1))),((Loricariidae_Guyanancistrus_brevispinis_2,(Loricariidae_Guyanancistrus_brevispinis_1,(Loricariidae_Guyanancistrus_nassauensis_2,Loricariidae_Guyanancistrus_nassauensis_1))),((Loricariidae_Corymbophanes_kaiei_2,Loricariidae_Corymbophanes_kaiei_1),Loricariidae_Hopliancistrus_tricornis_1)))),((((Loricariidae_Panaqolus_claustellifer_1,(Loricariidae_Pseudancistrus_sidereus_2,Loricariidae_Pseudancistrus_sidereus_1)),(Loricariidae_Pseudancistrus_pectegenitor_2,Loricariidae_Pseudancistrus_pectegenitor_1)),(((Loricariidae_Pseudancistrus_corantijniensis_1,(Loricariidae_Pseudancistrus_zawadzkii_1,(Loricariidae_Pseudancistrus_asurini_3,(Loricariidae_Pseudancistrus_asurini_1,Loricariidae_Pseudancistrus_asurini_2)))),(Loricariidae_Pseudancistrus_nigrescens_1,Loricariidae_Pseudancistrus_nigrescens_2)),((Loricariidae_Pseudancistrus_depressus_1,(Loricariidae_Pseudancistrus_depressus_3,Loricariidae_Pseudancistrus_depressus_2)),(Loricariidae_Pseudancistrus_barbatus_2,(Loricariidae_Pseudancistrus_barbatus_1,Loricariidae_Pseudancistrus_barbatus_3))))),((((Loricariidae_Lithoxus_lithoides_1,Loricariidae_Exastilithoxus_fimbriatus_1),(((Loricariidae_Paralithoxus_planquettei_2,(Loricariidae_Paralithoxus_planquettei_1,((Loricariidae_Paralithoxus_stocki_2,(Loricariidae_Paralithoxus_stocki_3,Loricariidae_Paralithoxus_stocki_1)),((Loricariidae_Paralithoxus_bovallii_2,(Loricariidae_Paralithoxus_bovallii_1,Loricariidae_Paralithoxus_bovallii_3)),(Loricariidae_Paralithoxus_pallidimaculatus_2,(Loricariidae_Paralithoxus_surinamensis_1,Loricariidae_Paralithoxus_pallidimaculatus_1)))))),(Loricariidae_Megalancistrus_parananus_3,Loricariidae_Megalancistrus_parananus_2)),Loricariidae_Avalithoxus_jantjae_1)),Loricariidae_Megalancistrus_parananus_1),(((((Loricariidae_Leporacanthicus_joselimai_1,((Loricariidae_Leporacanthicus_heterodon_3,(Loricariidae_Leporacanthicus_heterodon_1,Loricariidae_Leporacanthicus_heterodon_2)),(Loricariidae_Leporacanthicus_galaxias_2,(Loricariidae_Leporacanthicus_triactis_1,(Loricariidae_Leporacanthicus_triactis_2,Loricariidae_Leporacanthicus_galaxias_1))))),(Loricariidae_Pseudacanthicus_spinosus_1,(Loricariidae_Pseudacanthicus_leopardus_2,(Loricariidae_Pseudacanthicus_leopardus_1,Loricariidae_Pseudacanthicus_leopardus_3)))),(Loricariidae_Acanthicus_hystrix_1,(Loricariidae_Acanthicus_adonis_3,(Loricariidae_Acanthicus_adonis_1,Loricariidae_Acanthicus_adonis_2)))),((((Loricariidae_Hemiancistrus_landoni_2,Loricariidae_Hemiancistrus_landoni_1),((Loricariidae_Isorineloricaria_spinosissima_1,((Loricariidae_Spectracanthicus_immaculatus_2,Loricariidae_Spectracanthicus_immaculatus_1),((Loricariidae_Aphanotorulus_unicolor_1,Loricariidae_Aphanotorulus_ammophilus_1),((Loricariidae_Aphanotorulus_emarginatus_1,(Loricariidae_Aphanotorulus_emarginatus_3,Loricariidae_Aphanotorulus_emarginatus_2)),Loricariidae_Isorineloricaria_villarsi_1)))),((Loricariidae_Pseudoqolus_koko_1,((((((Loricariidae_Panaqolus_albomaculatus_1,(Loricariidae_Panaqolus_maccus_2,(Loricariidae_Panaqolus_maccus_3,Loricariidae_Panaqolus_maccus_1))),((Loricariidae_Panaqolus_tankei_2,Loricariidae_Panaqolus_tankei_1),Loricariidae_Panaqolus_changae_1)),Loricariidae_Panaqolus_gnomus_1),((Loricariidae_Scobinancistrus_pariolispos_2,(Loricariidae_Scobinancistrus_aureatus_1,Loricariidae_Scobinancistrus_pariolispos_1)),(Loricariidae_Peckoltia_pankimpuju_1,(Loricariidae_Ancistomus_feldbergae_1,Loricariidae_Ancistomus_feldbergae_2)))),(Loricariidae_Panaqolus_nocturnus_1,((((Loricariidae_Peckoltia_otali_1,(Loricariidae_Peckoltia_cavatica_2,((Loricariidae_Peckoltia_vittata_3,(Loricariidae_Peckoltia_vittata_2,Loricariidae_Peckoltia_vittata_1)),(Loricariidae_Peckoltia_cavatica_3,Loricariidae_Peckoltia_cavatica_1)))),((Loricariidae_Peckoltia_oligospila_2,(Loricariidae_Peckoltia_oligospila_1,Loricariidae_Peckoltia_oligospila_3)),(Loricariidae_Peckoltia_lineola_3,(Loricariidae_Peckoltia_brevis_1,(Loricariidae_Peckoltia_lineola_1,Loricariidae_Peckoltia_lineola_2))))),(Loricariidae_Peckoltia_compta_1,(Loricariidae_Peckoltia_caenosa_1,((Loricariidae_Peckoltia_braueri_1,Loricariidae_Peckoltia_braueri_2),Loricariidae_Peckoltia_braueri_3)))),((Loricariidae_Peckoltia_furcata_1,(Loricariidae_Peckoltia_sabaji_2,(Loricariidae_Peckoltia_sabaji_1,Loricariidae_Peckoltia_sabaji_3))),(Loricariidae_Peckoltia_relictum_1,Loricariidae_Peckoltia_relictum_2))))),(Loricariidae_Peckoltichthys_bachi_1,Loricariidae_Peckoltia_lujani_1))),(((Loricariidae_Peckoltia_simulata_2,Loricariidae_Peckoltia_simulata_1),Loricariidae_Peckoltia_capitulata_1),((Loricariidae_Hypancistrus_zebra_2,Loricariidae_Hypancistrus_zebra_1),(Loricariidae_Hypancistrus_vandragti_1,(Loricariidae_Hypancistrus_furunculus_1,((Loricariidae_Hypancistrus_debilittera_1,Loricariidae_Hypancistrus_lunaorum_1),(Loricariidae_Hypancistrus_contradens_2,(Loricariidae_Hypancistrus_contradens_3,Loricariidae_Hypancistrus_contradens_1)))))))))),((Loricariidae_Pterygoplichthys_zuliaensis_1,(((Loricariidae_Pterygoplichthys_etentaculatus_3,(Loricariidae_Pterygoplichthys_etentaculatus_2,Loricariidae_Pterygoplichthys_etentaculatus_1)),(((Loricariidae_Pterygoplichthys_joselimaianus_3,(Loricariidae_Pterygoplichthys_joselimaianus_1,Loricariidae_Pterygoplichthys_joselimaianus_2)),(Loricariidae_Pterygoplichthys_gibbiceps_2,Loricariidae_Pterygoplichthys_gibbiceps_1)),((Loricariidae_Pterygoplichthys_multiradiatus_1,(Loricariidae_Pterygoplichthys_scrophus_1,(Loricariidae_Pterygoplichthys_pardalis_3,(Loricariidae_Pterygoplichthys_pardalis_2,Loricariidae_Pterygoplichthys_pardalis_1)))),(Loricariidae_Pterygoplichthys_disjunctivus_3,(Loricariidae_Pterygoplichthys_disjunctivus_2,(Loricariidae_Pterygoplichthys_ambrosettii_1,((Loricariidae_Pterygoplichthys_ambrosettii_2,Loricariidae_Pterygoplichthys_ambrosettii_3),Loricariidae_Pterygoplichthys_disjunctivus_1))))))),(Loricariidae_Pterygoplichthys_multiradiatus_3,Loricariidae_Pterygoplichthys_multiradiatus_2))),((((Loricariidae_Hemiancistrus_punctulatus_2,Loricariidae_Hemiancistrus_punctulatus_1),(Loricariidae_Hemiancistrus_votouro_1,(Loricariidae_Hemiancistrus_meizospilos_1,((Loricariidae_Hemiancistrus_fuliginosus_3,Loricariidae_Hemiancistrus_fuliginosus_1),(Loricariidae_Hemiancistrus_fuliginosus_2,Loricariidae_Hemiancistrus_punctulatus_3))))),((Loricariidae_Hypostomus_maracaiboensis_2,Loricariidae_Hypostomus_maracaiboensis_1),((Loricariidae_Hypostomus_aspidolepis_3,Loricariidae_Hypostomus_aspidolepis_2),Loricariidae_Hypostomus_aspidolepis_1))),(((Loricariidae_Hypostomus_luteomaculatus_1,((Loricariidae_Hypostomus_microstomus_1,Loricariidae_Hypostomus_microstomus_2),(Loricariidae_Hypostomus_renestoi_1,(Loricariidae_Hypostomus_nigromaculatus_3,(Loricariidae_Hypostomus_nigromaculatus_2,Loricariidae_Hypostomus_nigromaculatus_1))))),(((Loricariidae_Ancistrus_trinitatis_1,Loricariidae_Ancistrus_trinitatis_2),Loricariidae_Hypostomus_fonchii_1),(((Loricariidae_Hypostomus_agna_1,Loricariidae_Hypostomus_hermanni_1),(((((Loricariidae_Hypostomus_cochliodon_2,Loricariidae_Hypostomus_cochliodon_1),(Loricariidae_Hypostomus_ericae_1,(Loricariidae_Hypostomus_macushi_1,(Loricariidae_Hypostomus_pyrineusi_2,Loricariidae_Hypostomus_pyrineusi_1)))),((Loricariidae_Hypostomus_paucipunctatus_2,(Loricariidae_Hypostomus_paucipunctatus_3,Loricariidae_Hypostomus_paucipunctatus_1)),(Loricariidae_Hypostomus_soniae_1,(Loricariidae_Hypostomus_basilisko_2,(Loricariidae_Hypostomus_basilisko_1,Loricariidae_Hypostomus_basilisko_3))))),(Loricariidae_Hypostomus_paucimaculatus_1,(Loricariidae_Hypostomus_spiniger_1,((((Loricariidae_Hypostomus_brevis_3,(Loricariidae_Hypostomus_brevis_1,Loricariidae_Hypostomus_brevis_2)),(Loricariidae_Hypostomus_tapijara_1,(((Loricariidae_Hypostomus_interruptus_1,((Loricariidae_Hypostomus_piratatu_2,(Loricariidae_Hypostomus_piratatu_1,(Loricariidae_Hypostomus_boulengeri_2,Loricariidae_Hypostomus_boulengeri_1))),((Loricariidae_Hypostomus_scabriceps_1,Loricariidae_Hypostomus_scabriceps_2),(Loricariidae_Hypostomus_affinis_3,(Loricariidae_Hypostomus_affinis_2,Loricariidae_Hypostomus_affinis_1))))),(Loricariidae_Hypostomus_commersoni_1,Loricariidae_Hypostomus_commersoni_2)),(Loricariidae_Hypostomus_derbyi_2,Loricariidae_Hypostomus_derbyi_1)))),(Loricariidae_Hypostomus_ancistroides_3,(Loricariidae_Hypostomus_ancistroides_1,Loricariidae_Hypostomus_ancistroides_2))),((((Loricariidae_Hypostomus_jaguribensis_2,Loricariidae_Hypostomus_jaguribensis_1),(Loricariidae_Hypostomus_papariae_1,(Loricariidae_Hypostomus_pusarum_1,Loricariidae_Hypostomus_pusarum_2))),(Loricariidae_Hypostomus_plecostomus_1,Loricariidae_Hypostomus_boulengeri_3)),(Loricariidae_Hypostomus_borellii_2,Loricariidae_Hypostomus_borellii_1)))))),(Loricariidae_Hypostomus_margaritifer_1,(((Loricariidae_Hypostomus_goyazensis_3,(Loricariidae_Hypostomus_goyazensis_2,Loricariidae_Hypostomus_goyazensis_1)),(((Loricariidae_Hypostomus_luetkeni_1,(Loricariidae_Hypostomus_auroguttatus_1,Loricariidae_Hypostomus_auroguttatus_2)),((Loricariidae_Hypostomus_heraldoi_1,Loricariidae_Hypostomus_heraldoi_2),((Loricariidae_Hypostomus_albopunctatus_3,Loricariidae_Hypostomus_albopunctatus_2),Loricariidae_Hypostomus_albopunctatus_1))),((Loricariidae_Hypostomus_mutucae_1,(Loricariidae_Hypostomus_regani_3,(((Loricariidae_Hypostomus_faveolus_3,Loricariidae_Hypostomus_faveolus_1),Loricariidae_Hypostomus_faveolus_2),((Loricariidae_Hypostomus_uruguayensis_1,Loricariidae_Hypostomus_uruguayensis_2),(Loricariidae_Hypostomus_aspilogaster_1,Loricariidae_Hypostomus_laplatae_1))))),(((Loricariidae_Hypostomus_strigaticeps_2,Loricariidae_Hypostomus_strigaticeps_1),Loricariidae_Hypostomus_strigaticeps_3),((Loricariidae_Hypostomus_margaritifer_3,Loricariidae_Hypostomus_margaritifer_2),(Loricariidae_Hypostomus_meleagris_1,Loricariidae_Hypostomus_arecuta_1)))))),(((Loricariidae_Hypostomus_iheringii_2,Loricariidae_Hypostomus_iheringii_1),(Loricariidae_Hypostomus_topavae_1,Loricariidae_Hypostomus_topavae_2)),((Loricariidae_Hypostomus_regani_1,Loricariidae_Hypostomus_regani_2),((Loricariidae_Hypostomus_myersi_2,(Loricariidae_Hypostomus_myersi_3,Loricariidae_Hypostomus_myersi_1)),(Loricariidae_Hypostomus_paulinus_3,(Loricariidae_Hypostomus_paulinus_2,Loricariidae_Hypostomus_paulinus_1))))))))),((((Loricariidae_Hypostomus_hoplonites_1,Loricariidae_Hypostomus_hoplonites_3),Loricariidae_Hypostomus_hoplonites_2),((Loricariidae_Hypostomus_gymnorhynchus_2,Loricariidae_Hypostomus_gymnorhynchus_1),((Loricariidae_Hypostomus_robinii_1,Loricariidae_Hypostomus_rhantos_1),((Loricariidae_Hypostomus_hondae_1,((Loricariidae_Hypostomus_plecostomoides_3,Loricariidae_Hypostomus_plecostomoides_1),Loricariidae_Hypostomus_plecostomoides_2)),((((Loricariidae_Hypostomus_weberi_2,(Loricariidae_Hypostomus_weberi_1,Loricariidae_Hypostomus_weberi_3)),((Loricariidae_Hypostomus_oculeus_1,Loricariidae_Hypostomus_oculeus_3),Loricariidae_Hypostomus_oculeus_2)),((Loricariidae_Hypostomus_kopeyaka_1,Loricariidae_Hypostomus_hemicochliodon_1),(Loricariidae_Hypostomus_carinatus_3,(Loricariidae_Hypostomus_carinatus_2,Loricariidae_Hypostomus_carinatus_1)))),((Loricariidae_Hypostomus_taphorni_1,Loricariidae_Hypostomus_taphorni_3),Loricariidae_Hypostomus_taphorni_2)))))),Loricariidae_Hypostomus_hermanni_3)))),(Loricariidae_Hypostomus_alatus_1,(Loricariidae_Hypostomus_alatus_3,(Loricariidae_Hypostomus_hermanni_2,Loricariidae_Hypostomus_alatus_2))))))),((Loricariidae_Ancistomus_snethlageae_1,((Loricariidae_Baryancistrus_niveatus_1,((Loricariidae_Baryancistrus_chrysolomus_3,(Loricariidae_Baryancistrus_chrysolomus_2,Loricariidae_Baryancistrus_chrysolomus_1)),(Loricariidae_Baryancistrus_xanthellus_3,(Loricariidae_Baryancistrus_xanthellus_2,Loricariidae_Baryancistrus_xanthellus_1)))),(((Loricariidae_Spectracanthicus_zuanoni_2,Loricariidae_Spectracanthicus_zuanoni_1),Loricariidae_Spectracanthicus_punctatissimus_1),Loricariidae_Parancistrus_nudiventris_1))),(((Loricariidae_Hemiancistrus_medians_2,(Loricariidae_Hemiancistrus_medians_1,Loricariidae_Hemiancistrus_medians_3)),(Loricariidae_Panaque_nigrolineatus_1,((Loricariidae_Panaque_schaeferi_3,Loricariidae_Panaque_schaeferi_2),(Loricariidae_Panaque_bathyphilus_1,((Loricariidae_Panaque_nigrolineatus_3,Loricariidae_Panaque_nigrolineatus_2),(Loricariidae_Panaque_cochliodon_1,(Loricariidae_Panaque_armbrusteri_2,(Loricariidae_Panaque_schaeferi_1,Loricariidae_Panaque_armbrusteri_1)))))))),((Loricariidae_Baryancistrus_demantoides_1,(Loricariidae_Baryancistrus_beggini_1,(Loricariidae_Hemiancistrus_subviridis_3,(Loricariidae_Hemiancistrus_subviridis_1,Loricariidae_Hemiancistrus_subviridis_2)))),Loricariidae_Hemiancistrus_guahiborum_1))))),Loricariidae_Spectracanthicus_murinus_1)))))),((Loricariidae_Leptoancistrus_canensis_3,(Loricariidae_Leptoancistrus_canensis_2,(((Loricariidae_Transancistrus_santarosensis_1,Loricariidae_Andeancistrus_platycephalus_1),(Loricariidae_Leptoancistrus_canensis_1,(Loricariidae_Cordylancistrus_torbesensis_1,(Loricariidae_Dolichancistrus_fuesslii_1,Loricariidae_Dolichancistrus_carnegiei_1)))),((Loricariidae_Neblinichthys_echinasus_1,(Loricariidae_Neblinichthys_brevibracchium_1,Loricariidae_Neblinichthys_brevibracchium_3)),Loricariidae_Paulasquama_callis_1)))),((Loricariidae_Pseudancistrus_yekuana_1,Loricariidae_Lithoxancistrus_orinoco_1),((((Loricariidae_Chaetostoma_anomalum_1,((Loricariidae_Chaetostoma_changae_1,Loricariidae_Chaetostoma_breve_1),Loricariidae_Chaetostoma_dermorhynchus_1)),((Loricariidae_Chaetostoma_marmorescens_1,(Loricariidae_Chaetostoma_loborhynchos_1,Loricariidae_Chaetostoma_loborhynchos_2)),(Loricariidae_Chaetostoma_carrioni_1,Loricariidae_Chaetostoma_microps_1))),(Loricariidae_Chaetostoma_lexa_1,(Loricariidae_Chaetostoma_lineopunctatum_1,(Loricariidae_Chaetostoma_lineopunctatum_3,Loricariidae_Chaetostoma_lineopunctatum_2)))),((Loricariidae_Chaetostoma_fischeri_3,(Loricariidae_Chaetostoma_fischeri_1,Loricariidae_Chaetostoma_fischeri_2)),(Loricariidae_Chaetostoma_jegui_1,Loricariidae_Chaetostoma_vasquezi_1)))))),((Loricariidae_Acestridium_scutatum_1,(((Loricariidae_Acestridium_martini_2,Loricariidae_Acestridium_martini_1),Loricariidae_Acestridium_martini_3),Loricariidae_Acestridium_gymnogaster_1)),((Loricariidae_Hypoptopoma_spectabile_1,(((Loricariidae_Oxyropsis_acutirostris_1,(Loricariidae_Oxyropsis_wrightiana_1,Loricariidae_Oxyropsis_carinata_1)),((Loricariidae_Hypoptopoma_thoracatum_2,Loricariidae_Hypoptopoma_thoracatum_1),Loricariidae_Hypoptopoma_guianense_1)),(((Loricariidae_Acestridium_discus_2,Loricariidae_Acestridium_discus_1),((Loricariidae_Hypoptopoma_gulare_1,Loricariidae_Hypoptopoma_gulare_2),((Loricariidae_Hypoptopoma_inexspectatum_3,Loricariidae_Hypoptopoma_inexspectatum_1),Loricariidae_Hypoptopoma_inexspectatum_2))),(Loricariidae_Hypoptopoma_steindachneri_1,Loricariidae_Hypoptopoma_incognitum_1)))),(((Loricariidae_Lampiella_gibbosa_3,(Loricariidae_Lampiella_gibbosa_1,Loricariidae_Lampiella_gibbosa_2)),((((Loricariidae_Otocinclus_cocama_1,Loricariidae_Otocinclus_cocama_2),Loricariidae_Otocinclus_cocama_3),((Loricariidae_Otocinclus_vittatus_1,Loricariidae_Otocinclus_vittatus_2),(((Loricariidae_Otocinclus_mariae_2,Loricariidae_Otocinclus_mariae_1),Loricariidae_Otocinclus_mariae_3),(Loricariidae_Otocinclus_vestitus_2,(Loricariidae_Otocinclus_vestitus_3,Loricariidae_Otocinclus_vestitus_1))))),((Loricariidae_Otocinclus_xakriaba_1,(Loricariidae_Otocinclus_xakriaba_3,Loricariidae_Otocinclus_xakriaba_2)),(((Loricariidae_Otocinclus_hoppei_1,Loricariidae_Otocinclus_hoppei_2),(Loricariidae_Otocinclus_affinis_2,(Loricariidae_Otocinclus_affinis_3,Loricariidae_Otocinclus_affinis_1))),((Loricariidae_Otocinclus_flexilis_1,Loricariidae_Otocinclus_flexilis_2),(Loricariidae_Otocinclus_arnoldi_2,(Loricariidae_Otocinclus_arnoldi_3,Loricariidae_Otocinclus_arnoldi_1))))))),(((((Loricariidae_Curculionichthys_paresi_3,Loricariidae_Curculionichthys_paresi_2),Loricariidae_Curculionichthys_paresi_1),((Loricariidae_Curculionichthys_piracanjuba_1,(Loricariidae_Curculionichthys_piracanjuba_3,Loricariidae_Curculionichthys_piracanjuba_2)),((Loricariidae_Curculionichthys_insperatus_2,(Loricariidae_Curculionichthys_insperatus_1,Loricariidae_Curculionichthys_insperatus_3)),((Loricariidae_Curculionichthys_oliveirai_2,Loricariidae_Curculionichthys_oliveirai_3),Loricariidae_Curculionichthys_oliveirai_1)))),(((Loricariidae_Parotocinclus_aripuanensis_2,((Loricariidae_Curculionichthys_hera_1,(Loricariidae_Hisonotus_acuen_2,Loricariidae_Hisonotus_acuen_1)),((Loricariidae_Parotocinclus_britskii_1,Loricariidae_Parotocinclus_aripuanensis_1),((Loricariidae_Parotocinclus_eppleyi_2,Loricariidae_Parotocinclus_eppleyi_1),(Loricariidae_Hisonotus_chromodontus_1,Loricariidae_Hisonotus_chromodontus_2))))),((Loricariidae_Pseudotothyris_obtusa_1,(Loricariidae_Pseudotothyris_janeirensis_1,(Loricariidae_Otothyris_travassosi_1,Loricariidae_Otothyris_travassosi_2))),((Loricariidae_Parotocinclus_seridoensis_1,(Loricariidae_Parotocinclus_spilurus_2,Loricariidae_Parotocinclus_spilurus_1)),(((Loricariidae_Parotocinclus_spilosoma_1,Loricariidae_Parotocinclus_cearensis_1),(((Loricariidae_Microlepidogaster_dimorpha_3,(Loricariidae_Microlepidogaster_dimorpha_1,Loricariidae_Microlepidogaster_dimorpha_2)),((Loricariidae_Rhinolekos_garavelloi_2,Loricariidae_Rhinolekos_garavelloi_1),(Loricariidae_Rhinolekos_britskii_2,Loricariidae_Rhinolekos_britskii_1))),(Loricariidae_Microlepidogaster_longicolla_3,(Loricariidae_Microlepidogaster_longicolla_2,Loricariidae_Microlepidogaster_longicolla_1)))),((((Loricariidae_Parotocinclus_prata_3,(Loricariidae_Parotocinclus_prata_2,Loricariidae_Parotocinclus_prata_1)),(Loricariidae_Parotocinclus_robustus_2,Loricariidae_Parotocinclus_robustus_1)),((Loricariidae_Parotocinclus_bahiensis_2,Loricariidae_Parotocinclus_bahiensis_1),(Loricariidae_Rhinolekos_arachas_1,(Loricariidae_Hisonotus_bocaiuva_2,Loricariidae_Hisonotus_bocaiuva_1)))),((((Loricariidae_Parotocinclus_bidentatus_1,((Loricariidae_Parotocinclus_maculicauda_2,Loricariidae_Parotocinclus_maculicauda_1),Loricariidae_Parotocinclus_adamanteus_1)),Loricariidae_Microlepidogaster_perforata_1),((Loricariidae_Otothyropsis_polyodon_1,(Loricariidae_Hisonotus_francirochai_1,Loricariidae_Hisonotus_francirochai_2)),(Loricariidae_Otothyropsis_biamnicus_1,(Loricariidae_Hisonotus_depressicauda_1,(Loricariidae_Hisonotus_paulinus_1,(Loricariidae_Hisonotus_paulinus_3,Loricariidae_Hisonotus_paulinus_2)))))),((((Loricariidae_Otothyropsis_marapoama_1,Loricariidae_Otothyropsis_marapoama_2),(Loricariidae_Hisonotus_taimensis_1,(Loricariidae_Hisonotus_nigricauda_1,(Loricariidae_Hisonotus_nigricauda_3,Loricariidae_Hisonotus_nigricauda_2)))),((((Loricariidae_Hisonotus_notatus_1,Loricariidae_Hisonotus_notatus_2),Loricariidae_Hisonotus_thayeri_1),(((((Loricariidae_Eurycheilichthys_limulus_1,Loricariidae_Eurycheilichthys_limulus_2),Loricariidae_Eurycheilichthys_limulus_3),Loricariidae_Eurycheilichthys_coryphaenus_1),(((Loricariidae_Eurycheilichthys_pantherinus_1,Loricariidae_Eurycheilichthys_luisae_1),Loricariidae_Eurycheilichthys_castaneus_1),(Loricariidae_Eurycheilichthys_planus_1,Loricariidae_Eurycheilichthys_apocremnus_1))),(((Loricariidae_Hisonotus_armatus_2,Loricariidae_Hisonotus_armatus_1),((Loricariidae_Hisonotus_laevior_1,(Loricariidae_Hisonotus_laevior_3,Loricariidae_Hisonotus_laevior_2)),(Loricariidae_Hisonotus_charrua_1,(Loricariidae_Hisonotus_leucophrys_1,(Loricariidae_Hisonotus_leucophrys_2,Loricariidae_Hisonotus_leucophrys_3))))),(Loricariidae_Hisonotus_notopagos_1,Loricariidae_Hisonotus_notopagos_2)))),(((Loricariidae_Epactionotus_itaimbezinho_2,Loricariidae_Epactionotus_itaimbezinho_1),(Loricariidae_Epactionotus_gracilis_1,(Loricariidae_Epactionotus_gracilis_2,Loricariidae_Epactionotus_gracilis_3))),(Loricariidae_Epactionotus_bilineatus_1,(Loricariidae_Epactionotus_bilineatus_3,Loricariidae_Epactionotus_bilineatus_2))))),((((Loricariidae_Hisonotus_maculipinnis_1,Loricariidae_Hisonotus_maculipinnis_3),Loricariidae_Hisonotus_maculipinnis_2),(Loricariidae_Hisonotus_ringueleti_2,Loricariidae_Hisonotus_ringueleti_1)),(((Loricariidae_Hisonotus_prata_1,Loricariidae_Hisonotus_prata_2),Loricariidae_Hisonotus_carreiro_1),((Loricariidae_Hisonotus_megaloplax_2,Loricariidae_Hisonotus_megaloplax_1),((Loricariidae_Hisonotus_montanus_1,Loricariidae_Hisonotus_montanus_2),((Loricariidae_Hisonotus_aky_2,Loricariidae_Hisonotus_aky_1),Loricariidae_Hisonotus_iota_1)))))))))))),Loricariidae_Parotocinclus_collinsae_1)),((Loricariidae_Nannoplecostomus_eleonorae_1,(Loricariidae_Microplecostomus_forestii_1,Loricariidae_Microplecostomus_forestii_2)),((((Loricariidae_Pareiorhina_rudolphi_2,(Loricariidae_Pareiorhina_rudolphi_3,Loricariidae_Pareiorhina_rudolphi_1)),(Loricariidae_Pseudotocinclus_parahybae_1,((Loricariidae_Pseudotocinclus_juquiae_2,(Loricariidae_Pseudotocinclus_juquiae_3,Loricariidae_Pseudotocinclus_juquiae_1)),(Loricariidae_Pseudotocinclus_tietensis_1,(Loricariidae_Pseudotocinclus_tietensis_2,Loricariidae_Pseudotocinclus_tietensis_3))))),((((Loricariidae_Pareiorhaphis_nudula_1,(Loricariidae_Pareiorhaphis_hypselurus_1,Loricariidae_Pareiorhaphis_stomias_1)),((Loricariidae_Neoplecostomus_ribeirensis_2,(Loricariidae_Neoplecostomus_ribeirensis_3,Loricariidae_Neoplecostomus_ribeirensis_1)),(((Loricariidae_Isbrueckerichthys_alipionis_3,Loricariidae_Isbrueckerichthys_alipionis_1),Loricariidae_Isbrueckerichthys_alipionis_2),(((Loricariidae_Isbrueckerichthys_duseni_2,(Loricariidae_Isbrueckerichthys_duseni_1,Loricariidae_Isbrueckerichthys_duseni_3)),(Loricariidae_Isbrueckerichthys_saxicola_1,(Loricariidae_Isbrueckerichthys_saxicola_3,((Loricariidae_Isbrueckerichthys_calvus_2,Loricariidae_Isbrueckerichthys_calvus_1),Loricariidae_Isbrueckerichthys_saxicola_2)))),(Loricariidae_Isbrueckerichthys_epakmos_2,(Loricariidae_Isbrueckerichthys_epakmos_1,Loricariidae_Isbrueckerichthys_epakmos_3)))))),(((Loricariidae_Pareiorhaphis_azygolechis_3,(Loricariidae_Pareiorhaphis_azygolechis_1,Loricariidae_Pareiorhaphis_azygolechis_2)),((((Loricariidae_Pareiorhaphis_vestigipinnis_3,(Loricariidae_Pareiorhaphis_vestigipinnis_1,Loricariidae_Pareiorhaphis_vestigipinnis_2)),((Loricariidae_Pareiorhaphis_eurycephalus_2,Loricariidae_Pareiorhaphis_eurycephalus_1),(Loricariidae_Pareiorhaphis_parmula_2,(Loricariidae_Pareiorhaphis_parmula_1,Loricariidae_Pareiorhaphis_parmula_3)))),(Loricariidae_Pareiorhaphis_hystrix_2,(Loricariidae_Pareiorhaphis_hystrix_3,Loricariidae_Pareiorhaphis_hystrix_1))),((Loricariidae_Pareiorhaphis_cameroni_2,Loricariidae_Pareiorhaphis_cameroni_1),(Loricariidae_Pareiorhaphis_steindachneri_1,(Loricariidae_Pareiorhaphis_steindachneri_2,Loricariidae_Pareiorhaphis_steindachneri_3))))),(((Loricariidae_Kronichthys_heylandi_3,(Loricariidae_Kronichthys_heylandi_1,Loricariidae_Kronichthys_heylandi_2)),((Loricariidae_Kronichthys_subteres_3,(Loricariidae_Kronichthys_subteres_1,Loricariidae_Kronichthys_subteres_2)),(Loricariidae_Kronichthys_lacerta_1,(Loricariidae_Kronichthys_lacerta_3,Loricariidae_Kronichthys_lacerta_2)))),((Loricariidae_Pareiorhaphis_splendens_3,Loricariidae_Pareiorhaphis_splendens_1),Loricariidae_Pareiorhaphis_splendens_2)))),((((Loricariidae_Pareiorhaphis_bahiana_1,(Loricariidae_Hirtella_carinata_1,(Loricariidae_Euryochus_thysanos_1,Loricariidae_Pareiorhaphis_ruschii_1))),(Loricariidae_Pareiorhaphis_scutula_1,(Loricariidae_Pareiorhaphis_nasuta_1,(Loricariidae_Plesioptopoma_curvidens_2,(Loricariidae_Plesioptopoma_curvidens_1,Loricariidae_Plesioptopoma_curvidens_3))))),((((Loricariidae_Pareiorhina_brachyrhyncha_2,Loricariidae_Pareiorhina_brachyrhyncha_1),(Loricariidae_Pareiorhina_cepta_1,Loricariidae_Pareiorhina_pelicicei_1)),Loricariidae_Pareiorhina_rosai_1),((Loricariidae_Pareiorhina_carrancas_2,Loricariidae_Pareiorhina_carrancas_1),Loricariidae_Pareiorhina_hyptiorhachis_1))),((Loricariidae_Neoplecostomus_paraty_1,((Loricariidae_Neoplecostomus_franciscoensis_3,(Loricariidae_Neoplecostomus_franciscoensis_2,Loricariidae_Neoplecostomus_franciscoensis_1)),((Loricariidae_Neoplecostomus_microps_1,(Loricariidae_Neoplecostomus_microps_3,Loricariidae_Neoplecostomus_microps_2)),(Loricariidae_Neoplecostomus_espiritosantensis_2,(Loricariidae_Neoplecostomus_espiritosantensis_3,Loricariidae_Neoplecostomus_espiritosantensis_1))))),((Loricariidae_Neoplecostomus_corumba_2,(Loricariidae_Neoplecostomus_corumba_3,Loricariidae_Neoplecostomus_corumba_1)),((Loricariidae_Neoplecostomus_paranensis_1,(Loricariidae_Neoplecostomus_paranensis_3,Loricariidae_Neoplecostomus_paranensis_2)),(((Loricariidae_Neoplecostomus_langeanii_1,Loricariidae_Neoplecostomus_langeanii_2),(Loricariidae_Neoplecostomus_bandeirante_2,((Loricariidae_Neoplecostomus_jaguari_2,Loricariidae_Neoplecostomus_jaguari_1),(Loricariidae_Neoplecostomus_bandeirante_1,Loricariidae_Neoplecostomus_bandeirante_3)))),(Loricariidae_Neoplecostomus_canastra_1,(((Loricariidae_Neoplecostomus_selenae_1,Loricariidae_Neoplecostomus_selenae_2),(Loricariidae_Neoplecostomus_botucatu_1,(Loricariidae_Neoplecostomus_botucatu_3,Loricariidae_Neoplecostomus_botucatu_2))),(Loricariidae_Neoplecostomus_yapo_1,(Loricariidae_Neoplecostomus_yapo_2,Loricariidae_Neoplecostomus_yapo_3))))))))))),(((Loricariidae_Parotocinclus_jumbo_1,(Loricariidae_Hisonotus_leucofrenatus_2,(Loricariidae_Hisonotus_leucofrenatus_3,Loricariidae_Hisonotus_leucofrenatus_1))),(Loricariidae_Corumbataia_anosteos_1,(Loricariidae_Corumbataia_tocantinensis_1,((Loricariidae_Corumbataia_cuestae_2,Loricariidae_Corumbataia_cuestae_1),(Loricariidae_Corumbataia_britskii_1,Loricariidae_Corumbataia_britskii_2))))),Loricariidae_Corumbataia_canoeiro_1)))))))),(((Loricariidae_Harttiella_lucifer_1,((Loricariidae_Harttiella_parva_1,(Loricariidae_Harttiella_pilosa_1,Loricariidae_Harttiella_crassicauda_1)),(Loricariidae_Harttiella_intermedia_1,Loricariidae_Harttiella_longicauda_1))),((((Loricariidae_Cteniloricaria_platystoma_2,Loricariidae_Cteniloricaria_platystoma_1),Loricariidae_Cteniloricaria_napova_1),((Loricariidae_Harttia_guianensis_1,(Loricariidae_Harttia_tuna_1,(Loricariidae_Harttia_surinamensis_1,Loricariidae_Harttia_fluminensis_1))),(((((Loricariidae_Harttia_gracilis_1,Loricariidae_Harttia_gracilis_2),((Loricariidae_Harttia_leiopleura_2,Loricariidae_Harttia_leiopleura_1),((Loricariidae_Harttia_carvalhoi_2,Loricariidae_Harttia_carvalhoi_1),Loricariidae_Harttia_novalimensis_1))),Loricariidae_Harttia_loricariformis_1),(Loricariidae_Harttia_torrenticola_3,(Loricariidae_Harttia_torrenticola_2,Loricariidae_Harttia_torrenticola_1))),(Loricariidae_Harttia_kronei_2,Loricariidae_Harttia_kronei_1)))),((Loricariidae_Harttia_punctata_1,(Loricariidae_Harttia_punctata_3,Loricariidae_Harttia_punctata_2)),(Loricariidae_Harttia_duriventris_1,(Loricariidae_Harttia_dissidens_2,(Loricariidae_Harttia_dissidens_3,Loricariidae_Harttia_dissidens_1)))))),(((Loricariidae_Pterosturisoma_microps_1,(((Loricariidae_Sturisoma_nigrirostrum_2,Loricariidae_Sturisoma_nigrirostrum_3),((Loricariidae_Sturisoma_nigrirostrum_1,Loricariidae_Sturisoma_robustum_1),(Loricariidae_Sturisoma_monopelte_1,Loricariidae_Sturisoma_monopelte_2))),((((Loricariidae_Sturisomatichthys_panamensis_3,((Loricariidae_Sturisomatichthys_leightoni_1,Loricariidae_Sturisomatichthys_panamensis_1),Loricariidae_Sturisomatichthys_panamensis_2)),Loricariidae_Sturisomatichthys_festivus_1),(Loricariidae_Sturisomatichthys_citurensis_3,(Loricariidae_Sturisomatichthys_citurensis_2,Loricariidae_Sturisomatichthys_citurensis_1))),(((Loricariidae_Farlowella_hasemani_1,Loricariidae_Farlowella_nattereri_2),((Loricariidae_Farlowella_acus_1,Loricariidae_Farlowella_martini_1),(Loricariidae_Farlowella_nattereri_1,(Loricariidae_Farlowella_mariaelenae_1,Loricariidae_Farlowella_vittata_1)))),(((Loricariidae_Farlowella_taphorni_1,Loricariidae_Farlowella_curtirostra_1),(Loricariidae_Farlowella_amazonum_1,Loricariidae_Farlowella_amazonum_2)),((Loricariidae_Aposturisoma_myriodon_1,Loricariidae_Aposturisoma_myriodon_2),(Loricariidae_Farlowella_smithi_2,(Loricariidae_Farlowella_knerii_1,(Loricariidae_Farlowella_smithi_3,((Loricariidae_Farlowella_schreitmuelleri_1,(Loricariidae_Farlowella_oxyrryncha_2,Loricariidae_Farlowella_oxyrryncha_1)),(Loricariidae_Farlowella_reticulata_2,((Loricariidae_Farlowella_smithi_1,(Loricariidae_Farlowella_paraguayensis_2,(Loricariidae_Farlowella_hahni_1,Loricariidae_Farlowella_paraguayensis_1))),Loricariidae_Farlowella_reticulata_1)))))))))))),(Loricariidae_Lamontichthys_stibaros_2,(Loricariidae_Lamontichthys_stibaros_1,(Loricariidae_Lamontichthys_filamentosus_2,Loricariidae_Lamontichthys_filamentosus_1)))),(Loricariidae_Dasyloricaria_filamentosa_1,((Loricariidae_Metaloricaria_paucidens_1,Loricariidae_Metaloricaria_nijsseni_1),((Loricariidae_Crossoloricaria_venezuelae_1,((Loricariidae_Limatulichthys_griseus_2,((Loricariidae_Pseudoloricaria_laeviuscula_2,(Loricariidae_Pseudoloricaria_laeviuscula_1,Loricariidae_Pseudoloricaria_laeviuscula_3)),Loricariidae_Limatulichthys_griseus_1)),((Loricariidae_Fonchiiloricaria_nanodon_2,Loricariidae_Fonchiiloricaria_nanodon_1),((Loricariidae_Loricariichthys_castaneus_1,(Loricariidae_Loricariichthys_anus_3,(Loricariidae_Loricariichthys_anus_1,Loricariidae_Loricariichthys_anus_2))),((Loricariidae_Loricariichthys_microdon_1,((Loricariidae_Loricariichthys_derbyi_2,Loricariidae_Loricariichthys_derbyi_1),Loricariidae_Loricariichthys_maculatus_1)),((Loricariidae_Loricariichthys_platymetopon_3,Loricariidae_Loricariichthys_platymetopon_2),((Loricariidae_Loricariichthys_labialis_1,Loricariidae_Loricariichthys_melanocheilus_1),Loricariidae_Loricariichthys_platymetopon_1))))))),((((Loricariidae_Hemiodontichthys_acipenserinus_1,(Loricariidae_Hemiodontichthys_acipenserinus_3,Loricariidae_Hemiodontichthys_acipenserinus_2)),((((Loricariidae_Rineloricaria_morrowi_1,(((Loricariidae_Rineloricaria_fallax_2,Loricariidae_Rineloricaria_fallax_3),Loricariidae_Rineloricaria_fallax_1),(Loricariidae_Rineloricaria_teffeana_1,(Loricariidae_Rineloricaria_melini_1,Loricariidae_Rineloricaria_formosa_1)))),Loricariidae_Rineloricaria_stewarti_1),(Loricariidae_Rineloricaria_wolfei_1,((((Loricariidae_Rineloricaria_heteroptera_1,(Loricariidae_Rineloricaria_platyura_1,Loricariidae_Rineloricaria_heteroptera_2)),Loricariidae_Rineloricaria_eigenmanni_1),((Loricariidae_Rineloricaria_altipinnis_1,(Loricariidae_Rineloricaria_uracantha_2,(Loricariidae_Rineloricaria_uracantha_3,(Loricariidae_Rineloricaria_jubata_1,Loricariidae_Rineloricaria_uracantha_1)))),(Loricariidae_Rineloricaria_sneiderni_1,Loricariidae_Rineloricaria_osvaldoi_1))),((Loricariidae_Rineloricaria_pentamaculata_2,(Loricariidae_Rineloricaria_pentamaculata_3,Loricariidae_Rineloricaria_pentamaculata_1)),((((Loricariidae_Rineloricaria_lima_1,(Loricariidae_Rineloricaria_catamarcensis_1,(Loricariidae_Rineloricaria_catamarcensis_3,Loricariidae_Rineloricaria_catamarcensis_2))),((Loricariidae_Rineloricaria_kronei_1,(Loricariidae_Rineloricaria_longicauda_1,(Loricariidae_Rineloricaria_cadeae_1,Loricariidae_Rineloricaria_misionera_1))),(Loricariidae_Rineloricaria_jaraguensis_1,(Loricariidae_Rineloricaria_quadrensis_1,(Loricariidae_Rineloricaria_strigilata_1,(Loricariidae_Rineloricaria_microlepidogaster_1,Loricariidae_Rineloricaria_aequalicuspis_1)))))),(Loricariidae_Rineloricaria_parva_1,Loricariidae_Rineloricaria_parva_2)),(Loricariidae_Rineloricaria_latirostris_1,Loricariidae_Rineloricaria_latirostris_2)))))),((Loricariidae_Rineloricaria_lanceolata_3,Loricariidae_Rineloricaria_lanceolata_1),Loricariidae_Rineloricaria_lanceolata_2))),((((Loricariidae_Loricaria_lentiginosa_1,(Loricariidae_Loricaria_clavipinna_1,(((Loricariidae_Loricaria_tucumanensis_1,((Loricariidae_Loricaria_cataphracta_2,Loricariidae_Loricaria_cataphracta_1),Loricariidae_Loricaria_nickeriensis_1)),Loricariidae_Loricaria_simillima_1),Loricariidae_Loricaria_parnahybae_1))),((Loricariidae_Brochiloricaria_macrodon_1,(Loricariidae_Paraloricaria_agastor_1,(Loricariidae_Paraloricaria_vetula_1,Loricariidae_Paraloricaria_agastor_2))),(Loricariidae_Loricaria_apeltogaster_1,(Loricariidae_Proloricaria_prolixa_2,Loricariidae_Proloricaria_prolixa_1)))),(((Loricariidae_Planiloricaria_cryptodon_1,Loricariidae_Planiloricaria_cryptodon_2),((Loricariidae_Pseudohemiodon_laticeps_1,Loricariidae_Pseudohemiodon_laticeps_2),(Loricariidae_Pseudohemiodon_lamina_1,(Loricariidae_Rhadinoloricaria_ommation_1,Loricariidae_Pseudohemiodon_apithanos_1)))),((Loricariidae_Spatuloricaria_gymnogaster_3,(Loricariidae_Spatuloricaria_gymnogaster_1,Loricariidae_Spatuloricaria_gymnogaster_2)),(Loricariidae_Crossoloricaria_variegata_2,(Loricariidae_Crossoloricaria_variegata_1,(Loricariidae_Crossoloricaria_cephalaspis_1,Loricariidae_Crossoloricaria_cephalaspis_2)))))),(Loricariidae_Spatuloricaria_puganensis_3,(Loricariidae_Spatuloricaria_puganensis_1,Loricariidae_Spatuloricaria_puganensis_2)))),Loricariidae_Dasyloricaria_latiura_1))))))))),(((Cetopsidae_Cetopsidium_soniae_2,Cetopsidae_Cetopsidium_soniae_1),((Loricariidae_Paralithoxus_jariensis_1,(Loricariidae_Paralithoxus_raso_2,Loricariidae_Paralithoxus_raso_1)),(Scoloplacidae_Scoloplax_distolothrix_3,(Scoloplacidae_Scoloplax_distolothrix_2,Scoloplacidae_Scoloplax_distolothrix_1)))),((Astroblepidae_Astroblepus_sp_T9028_Ecuador_1,(Astroblepidae_Astroblepus_sp_LBP_1357_1,Astroblepidae_Astroblepus_sp_T9038_Panama_1)),Astroblepidae_Astroblepus_sp_CH161_Peru_1))))),(Lacantuniidae_Lacantunia_enigmatica_1,((((Auchenipteridae_Ageneiosus_pardalis_3,(Auchenipteridae_Ageneiosus_pardalis_2,Auchenipteridae_Ageneiosus_pardalis_1)),((Aspredinidae_Acanthobunocephalus_nicoi_1,Aspredinidae_Acanthobunocephalus_nicoi_2),((((Diplomystidae_Diplomystes_cuyanus_2,(Diplomystidae_Diplomystes_cuyanus_3,Diplomystidae_Diplomystes_cuyanus_1)),(Diplomystidae_Diplomystes_mesembrinus_1,Diplomystidae_Olivaichthys_viedmensis_1)),((Diplomystidae_Diplomystes_nahuelbutaensis_1,((Curimatidae_Curimatopsis_evelynae_3,(Curimatidae_Curimatopsis_evelynae_2,Diplomystidae_Diplomystes_chilensis_1)),Diplomystidae_Diplomystes_nahuelbutaensis_2)),Diplomystidae_Diplomystes_camposensis_1)),Cetopsidae_Helogenes_marmoratus_1))),((Cetopsidae_Cetopsis_gobioides_2,Cetopsidae_Cetopsis_gobioides_1),(Cetopsidae_Cetopsis_coecutiens_1,Cetopsidae_Cetopsis_candiru_1))),((((Heptapteridae_Gladioglanis_machadoi_1,((Heptapteridae_Pimelodella_cristata_1,(Heptapteridae_Goeldiella_eques_3,(Heptapteridae_Goeldiella_eques_2,Heptapteridae_Goeldiella_eques_1))),(((((Heptapteridae_Rhamdia_quelen_2,Heptapteridae_Rhamdia_quelen_1),(Heptapteridae_Rhamdia_laukidi_2,Heptapteridae_Rhamdia_laukidi_1)),((((Heptapteridae_Rhamdia_saijaensis_3,(Heptapteridae_Rhamdia_saijaensis_2,Heptapteridae_Rhamdia_saijaensis_1)),(((Heptapteridae_Rhamdia_parryi_3,(Heptapteridae_Rhamdia_parryi_1,Heptapteridae_Rhamdia_parryi_2)),(Heptapteridae_Rhamdia_laticauda_2,((Heptapteridae_Rhamdia_laticauda_3,Heptapteridae_Rhamdia_laticauda_1),Heptapteridae_Rhamdia_reddelli_1))),(Heptapteridae_Rhamdia_nicaraguensis_1,Heptapteridae_Rhamdia_nicaraguensis_2))),((Heptapteridae_Rhamdia_guatemalensis_3,Heptapteridae_Rhamdia_guatemalensis_2),(((Heptapteridae_Pimelodella_dorseyi_1,Heptapteridae_Pimelodella_witmeri_1),((Heptapteridae_Pimelodella_avanhandavae_1,Heptapteridae_Pimelodella_avanhandavae_2),(((Heptapteridae_Pimelodella_lateristriga_1,(Heptapteridae_Pimelodella_laticeps_2,Heptapteridae_Pimelodella_laticeps_1)),(((Heptapteridae_Pimelodella_vittata_2,(Heptapteridae_Pimelodella_enochi_1,Heptapteridae_Pimelodella_enochi_2)),((Heptapteridae_Pimelodella_gracilis_2,(Heptapteridae_Pimelodella_gracilis_3,Heptapteridae_Pimelodella_gracilis_1)),Heptapteridae_Pimelodella_meeki_1)),Heptapteridae_Pimelodella_vittata_1)),(Heptapteridae_Pimelodella_chagresi_3,(Heptapteridae_Pimelodella_chagresi_2,(Heptapteridae_Rhamdia_guatemalensis_1,Heptapteridae_Pimelodella_chagresi_1)))))),Heptapteridae_Rhamdella_zelimai_1))),(Heptapteridae_Rhamdia_cinerascens_1,Heptapteridae_Rhamdia_cinerascens_2))),(Heptapteridae_Rhamdella_eriarcha_1,Heptapteridae_Rhamdella_longiuscula_1)),((Heptapteridae_Chasmocranus_brevior_1,(((((((Heptapteridae_Imparfinis_minutus_2,Heptapteridae_Imparfinis_minutus_1),(Heptapteridae_Imparfinis_mirini_1,Heptapteridae_Imparfinis_mirini_2)),Heptapteridae_Imparfinis_lineatus_1),((Heptapteridae_Heptapterus_panamensis_3,(Heptapteridae_Heptapterus_panamensis_1,Heptapteridae_Heptapterus_panamensis_2)),((((Heptapteridae_Heptapterus_exilis_2,Heptapteridae_Heptapterus_exilis_1),(Heptapteridae_Heptapterus_carnatus_1,(Heptapteridae_Heptapterus_mustelinus_2,Heptapteridae_Heptapterus_mustelinus_1))),((Heptapteridae_Imparfinis_borodini_1,Heptapteridae_Chasmocranus_brachynemus_1),(Heptapteridae_Heptapterus_multiradiatus_1,Heptapteridae_Heptapterus_multiradiatus_2))),((Heptapteridae_Rhamdiopsis_microcephala_1,(Heptapteridae_Rhamdiopsis_microcephala_2,Heptapteridae_Rhamdiopsis_microcephala_3)),(Heptapteridae_Taunayia_bifasciata_1,Heptapteridae_Taunayia_bifasciata_2))))),Heptapteridae_Imparfinis_stictonotus_1),(Heptapteridae_Imparfinis_cochabambae_1,(Heptapteridae_Heptapterus_sympterygium_1,Heptapteridae_Acentronichthys_leptos_1))),Heptapteridae_Cetopsorhamdia_insidiosa_1)),((Heptapteridae_Phenacorhamdia_unifasciata_1,((Heptapteridae_Phenacorhamdia_tenebrosa_3,Heptapteridae_Phenacorhamdia_tenebrosa_2),Heptapteridae_Phenacorhamdia_tenebrosa_1)),((Heptapteridae_Cetopsorhamdia_iheringi_3,Heptapteridae_Cetopsorhamdia_iheringi_1),Heptapteridae_Cetopsorhamdia_iheringi_2)))))),(incertae_sedis_Conorhynchos_conirostris_1,incertae_sedis_Conorhynchos_conirostris_2)),(((Pseudopimelodidae_Rhyacoglanis_pulcher_1,((Pseudopimelodidae_Pseudopimelodus_bufonius_1,((Pseudopimelodidae_Pseudopimelodus_mangurus_1,Pseudopimelodidae_Pseudopimelodus_mangurus_2),(Pseudopimelodidae_Pseudopimelodus_charus_1,(Pseudopimelodidae_Pseudopimelodus_charus_3,Pseudopimelodidae_Pseudopimelodus_charus_2)))),((Pseudopimelodidae_Lophiosilurus_alexandri_1,Pseudopimelodidae_Lophiosilurus_alexandri_2),Pseudopimelodidae_Cephalosilurus_apurensis_1))),(((Pseudopimelodidae_Batrochoglanis_raninus_1,Pseudopimelodidae_Batrochoglanis_raninus_2),(Pseudopimelodidae_Batrochoglanis_villosus_2,Pseudopimelodidae_Batrochoglanis_villosus_1)),(((Pseudopimelodidae_Microglanis_garavelloi_1,Pseudopimelodidae_Microglanis_iheringi_1),(Pseudopimelodidae_Microglanis_malabarbai_1,((Pseudopimelodidae_Microglanis_cottoides_1,Pseudopimelodidae_Microglanis_parahybae_1),(Pseudopimelodidae_Microglanis_pataxo_2,Pseudopimelodidae_Microglanis_pataxo_1)))),(Pseudopimelodidae_Microglanis_leptostriatus_3,(Pseudopimelodidae_Microglanis_leptostriatus_2,Pseudopimelodidae_Microglanis_leptostriatus_1))))),((Pimelodidae_Aguarunichthys_inpai_1,(Phreatobiidae_Phreatobius_dracunculus_1,Phreatobiidae_Phreatobius_cisternarum_1)),(((((Pimelodidae_Leiarius_marmoratus_1,Pimelodidae_Leiarius_longibarbis_1),((Pimelodidae_Leiarius_perruno_2,Pimelodidae_Leiarius_perruno_1),Pimelodidae_Leiarius_pictus_1)),((((Pimelodidae_Hypophthalmus_oremaculatus_2,(Pimelodidae_Hypophthalmus_oremaculatus_1,Pimelodidae_Hypophthalmus_oremaculatus_3)),((Pimelodidae_Hypophthalmus_marginatus_2,Pimelodidae_Hypophthalmus_marginatus_1),((Pimelodidae_Hypophthalmus_fimbriatus_1,Pimelodidae_Hypophthalmus_fimbriatus_2),(Pimelodidae_Hypophthalmus_edentatus_3,(Pimelodidae_Hypophthalmus_edentatus_1,Pimelodidae_Hypophthalmus_edentatus_2))))),((Pimelodidae_Platystomatichthys_sturio_1,((Pimelodidae_Platysilurus_mucosus_1,(Pimelodidae_Platysilurus_mucosus_2,Pimelodidae_Platysilurus_malarmo_2)),Pimelodidae_Platysilurus_malarmo_1)),((((Pimelodidae_Sorubimichthys_planiceps_2,Pimelodidae_Sorubimichthys_planiceps_1),Pimelodidae_Hemisorubim_platyrhynchos_1),((Pimelodidae_Sorubim_cuspicaudus_1,((Pimelodidae_Sorubim_lima_1,Pimelodidae_Sorubim_maniradii_1),Pimelodidae_Sorubim_elongatus_1)),(Pimelodidae_Platynematichthys_notatus_1,((((Pimelodidae_Brachyplatystoma_capapretum_3,(Pimelodidae_Brachyplatystoma_capapretum_2,Pimelodidae_Brachyplatystoma_capapretum_1)),((((Pimelodidae_Steindachneridion_parahybae_1,Pimelodidae_Steindachneridion_parahybae_2),Pimelodidae_Brachyplatystoma_filamentosum_3),(Pimelodidae_Brachyplatystoma_filamentosum_2,Pimelodidae_Brachyplatystoma_filamentosum_1)),(Pimelodidae_Brachyplatystoma_rousseauxii_2,Pimelodidae_Brachyplatystoma_rousseauxii_1))),(Pimelodidae_Brachyplatystoma_vaillantii_2,(Pimelodidae_Brachyplatystoma_vaillantii_1,Pimelodidae_Brachyplatystoma_vaillantii_3))),((Pimelodidae_Brachyplatystoma_tigrinum_3,(Pimelodidae_Brachyplatystoma_tigrinum_2,Pimelodidae_Brachyplatystoma_tigrinum_1)),(((Pimelodidae_Brachyplatystoma_platynemum_1,Pimelodidae_Brachyplatystoma_platynemum_3),Pimelodidae_Brachyplatystoma_platynemum_2),(Pimelodidae_Brachyplatystoma_juruense_2,(Pimelodidae_Brachyplatystoma_juruense_3,Pimelodidae_Brachyplatystoma_juruense_1)))))))),((Pimelodidae_Zungaro_jahu_1,(Pimelodidae_Zungaro_zungaro_1,Pimelodidae_Zungaro_zungaro_2)),(Pimelodidae_Pseudoplatystoma_magdaleniatum_1,(Pimelodidae_Pseudoplatystoma_corruscans_1,((Pimelodidae_Pseudoplatystoma_metaense_3,(Pimelodidae_Pseudoplatystoma_tigrinum_1,(Pimelodidae_Pseudoplatystoma_metaense_1,Pimelodidae_Pseudoplatystoma_metaense_2))),((Pimelodidae_Pseudoplatystoma_reticulatum_1,(Pimelodidae_Pseudoplatystoma_orinocoense_1,Pimelodidae_Pseudoplatystoma_orinocoense_2)),(Pimelodidae_Pseudoplatystoma_fasciatum_2,(Pimelodidae_Pseudoplatystoma_fasciatum_1,Pimelodidae_Pseudoplatystoma_punctifer_1)))))))))),((((Pimelodidae_Phractocephalus_hemioliopterus_3,(Pimelodidae_Iheringichthys_labrosus_1,(Pimelodidae_Pimelabditus_moli_1,(Pimelodidae_Pimelodus_ornatus_1,Pimelodidae_Pimelodus_ornatus_2)))),((((Pimelodidae_Parapimelodus_valenciennis_2,Pimelodidae_Parapimelodus_valenciennis_3),(Pimelodidae_Parapimelodus_valenciennis_1,Pimelodidae_Parapimelodus_nigribarbis_1)),((Pimelodidae_Pimelodus_punctatus_1,(Pimelodidae_Pimelodus_grosskopfii_2,(Pimelodidae_Pimelodus_grosskopfii_1,Pimelodidae_Pimelodus_grosskopfii_3))),(((Pimelodidae_Pimelodus_fur_1,(Pimelodidae_Bergiaria_westermanni_1,((Pimelodidae_Pimelodus_albicans_3,(Pimelodidae_Pimelodus_pohli_2,Pimelodidae_Pimelodus_pohli_1)),(Pimelodidae_Pimelodus_blochii_1,Pimelodidae_Pimelodus_blochii_2)))),((Pimelodidae_Pimelodus_maculatus_3,(Pimelodidae_Pimelodus_maculatus_1,Pimelodidae_Pimelodus_maculatus_2)),Pimelodidae_Pimelodus_albicans_1)),Pimelodidae_Pimelodus_albicans_2))),(((Pimelodidae_Pimelodus_argenteus_1,(Pimelodidae_Pimelodus_pictus_2,(Pimelodidae_Pimelodus_pictus_1,Pimelodidae_Pimelodus_coprophagus_1))),Pimelodidae_Pimelodus_pictus_3),Pimelodidae_Aguarunichthys_torosus_1))),((Pimelodidae_Exallodontus_aguanai_2,Pimelodidae_Exallodontus_aguanai_1),Pimelodidae_Duopalatinus_peruanus_1)),(((Pimelodidae_Cheirocerus_abuelo_1,(Pimelodidae_Cheirocerus_eques_1,Pimelodidae_Cheirocerus_eques_2)),(Pimelodidae_Megalonema_amaxanthum_1,(Pimelodidae_Megalonema_platanum_1,(Pimelodidae_Megalonema_platycephalum_2,Pimelodidae_Megalonema_platycephalum_1)))),(Pimelodidae_Pimelodina_flavipinnis_1,((Pimelodidae_Luciopimelodus_pati_1,(Pimelodidae_Calophysus_macropterus_2,Pimelodidae_Calophysus_macropterus_1)),(Pimelodidae_Pinirampus_pirinampu_1,(Pimelodidae_Pinirampus_pirinampu_2,Pimelodidae_Pinirampus_pirinampu_3)))))))),(Pimelodidae_Phractocephalus_hemioliopterus_2,Pimelodidae_Phractocephalus_hemioliopterus_1)),Pimelodidae_Steindachneridion_scriptum_1)))),(((((((Doradidae_Scorpiodoras_heckelii_1,Doradidae_Scorpiodoras_heckelii_2),(Doradidae_Scorpiodoras_bolivarensis_1,Doradidae_Anadoras_grypus_3)),(((Doradidae_Amblydoras_affinis_2,Doradidae_Amblydoras_affinis_3),(Doradidae_Amblydoras_gonzalezi_1,(Doradidae_Amblydoras_nheco_2,Doradidae_Amblydoras_nheco_1))),((Doradidae_Anadoras_weddellii_2,((Doradidae_Anadoras_grypus_2,Doradidae_Anadoras_grypus_1),Doradidae_Anadoras_weddellii_1)),((Doradidae_Physopyxis_ananas_1,Doradidae_Physopyxis_lyra_1),((Doradidae_Astrodoras_asterifrons_1,Doradidae_Hypodoras_forficulatus_1),(Doradidae_Amblydoras_monitor_1,(Doradidae_Amblydoras_nauticus_1,Doradidae_Amblydoras_affinis_1))))))),(((Doradidae_Acanthodoras_spinosissimus_1,Doradidae_Acanthodoras_cataphractus_1),(Doradidae_Acanthodoras_cataphractus_3,Doradidae_Acanthodoras_cataphractus_2)),((((Doradidae_Kalyptodoras_bahiensis_1,Doradidae_Kalyptodoras_bahiensis_2),(Doradidae_Franciscodoras_marmoratus_3,(Doradidae_Franciscodoras_marmoratus_2,Doradidae_Franciscodoras_marmoratus_1))),(Doradidae_Wertheimeria_maculata_2,(Doradidae_Wertheimeria_maculata_3,Doradidae_Wertheimeria_maculata_1))),(((Doradidae_Rhynchodoras_woodsi_3,(Doradidae_Rhynchodoras_woodsi_1,Doradidae_Rhynchodoras_woodsi_2)),(((Doradidae_Rhinodoras_dorbignyi_3,(((Doradidae_Rhinodoras_armbrusteri_1,(Doradidae_Rhinodoras_boehlkei_1,Doradidae_Rhinodoras_boehlkei_2)),Doradidae_Rhinodoras_gallagheri_1),(Doradidae_Rhinodoras_dorbignyi_1,Doradidae_Rhinodoras_dorbignyi_2))),(Doradidae_Rhinodoras_thomersoni_1,Doradidae_Rhinodoras_thomersoni_2)),Doradidae_Orinocodoras_eigenmanni_1)),(((((Doradidae_Agamyxis_albomaculatus_2,Doradidae_Agamyxis_albomaculatus_1),((Doradidae_Agamyxis_pectinifrons_1,Doradidae_Agamyxis_pectinifrons_2),Doradidae_Agamyxis_pectinifrons_3)),((Doradidae_Doraops_zuloagai_1,Doradidae_Doraops_zuloagai_2),((Doradidae_Pterodoras_rivasi_1,Doradidae_Pterodoras_rivasi_2),(Doradidae_Pterodoras_granulosus_3,(Doradidae_Pterodoras_granulosus_2,Doradidae_Pterodoras_granulosus_1))))),(Doradidae_Oxydoras_kneri_1,(Doradidae_Oxydoras_sifontesi_1,(Doradidae_Oxydoras_niger_1,(Doradidae_Oxydoras_niger_3,Doradidae_Oxydoras_niger_2))))),((((Doradidae_Doras_carinatus_2,Doradidae_Doras_carinatus_1),Doradidae_Doras_micropoeus_1),(((((Doradidae_Hassar_orestis_1,(Doradidae_Hassar_wilderi_1,Doradidae_Hassar_affinis_1)),(Doradidae_Hemidoras_morei_1,(Doradidae_Hemidoras_morrisi_1,(Doradidae_Hemidoras_stuebelii_1,(Doradidae_Ossancora_fimbriata_1,(Doradidae_Hemidoras_stenopeltis_1,Doradidae_Hemidoras_stenopeltis_2)))))),((((Doradidae_Tenellus_ternetzi_2,Doradidae_Tenellus_ternetzi_1),Doradidae_Tenellus_ternetzi_3),(((((Doradidae_Nemadoras_hemipeltis_1,(Doradidae_Nemadoras_elongatus_1,Doradidae_Nemadoras_elongatus_3)),Doradidae_Nemadoras_elongatus_2),(Doradidae_Ossancora_asterophysa_2,Doradidae_Ossancora_asterophysa_1)),(Doradidae_Tenellus_leporhinus_2,(Doradidae_Tenellus_leporhinus_3,Doradidae_Tenellus_leporhinus_1))),((Doradidae_Tenellus_trimaculatus_3,(Doradidae_Tenellus_trimaculatus_1,Doradidae_Tenellus_trimaculatus_2)),(Doradidae_Nemadoras_humeralis_1,(Doradidae_Nemadoras_humeralis_3,Doradidae_Nemadoras_humeralis_2))))),((((Doradidae_Leptodoras_cataniai_1,Doradidae_Leptodoras_juruensis_1),(Doradidae_Leptodoras_linnelli_1,Doradidae_Leptodoras_acipenserinus_1)),(((Doradidae_Leptodoras_oyakawai_1,Doradidae_Leptodoras_marki_1),(((Doradidae_Leptodoras_copei_1,Doradidae_Leptodoras_copei_2),Doradidae_Leptodoras_copei_3),(Doradidae_Leptodoras_praelongus_2,Doradidae_Leptodoras_praelongus_1))),(Doradidae_Leptodoras_myersi_1,(Doradidae_Anduzedoras_oxyrhynchus_1,(Doradidae_Leptodoras_hasemani_2,Doradidae_Leptodoras_hasemani_1))))),((Doradidae_Doras_higuchii_2,Doradidae_Doras_higuchii_1),Doradidae_Doras_micropoeus_2)))),(((Doradidae_Trachydoras_steindachneri_3,(Doradidae_Trachydoras_steindachneri_1,Doradidae_Trachydoras_steindachneri_2)),(Doradidae_Trachydoras_brevis_1,((Doradidae_Trachydoras_microstomus_1,((Doradidae_Trachydoras_microstomus_2,Doradidae_Trachydoras_microstomus_3),Doradidae_Trachydoras_paraguayensis_3)),(Doradidae_Trachydoras_paraguayensis_2,Doradidae_Trachydoras_paraguayensis_1)))),Doradidae_Trachydoras_nattereri_1)),(Doradidae_Ossancora_punctata_2,Doradidae_Ossancora_punctata_1))),(((Doradidae_Platydoras_hancockii_1,Doradidae_Platydoras_brachylecis_1),(Doradidae_Platydoras_costatus_1,(Doradidae_Platydoras_armatulus_1,Doradidae_Platydoras_armatulus_2))),(Doradidae_Centrochir_crocodili_1,(((Doradidae_Centrodoras_brachiatus_2,((Doradidae_Centrodoras_brachiatus_1,(Doradidae_Lithodoras_dorsalis_1,(Doradidae_Megalodoras_uranoscopus_1,Doradidae_Megalodoras_uranoscopus_3))),Doradidae_Megalodoras_guayoensis_1)),Doradidae_Megalodoras_uranoscopus_2),(Doradidae_Centrodoras_hasemani_1,Doradidae_Centrodoras_hasemani_2)))))))))),((((Auchenipteridae_Epapterus_dispilurus_1,((((Auchenipteridae_Auchenipterus_osteomystax_1,Auchenipteridae_Auchenipterus_dentatus_1),(Auchenipteridae_Auchenipterus_ambyiacus_1,(Auchenipteridae_Auchenipterus_brachyurus_1,Auchenipteridae_Auchenipterus_nuchalis_1))),(Auchenipteridae_Auchenipterus_demerarae_1,Auchenipteridae_Auchenipterus_demerarae_2)),(Auchenipteridae_Auchenipterus_nigripinnis_2,Auchenipteridae_Auchenipterus_nigripinnis_1))),(Auchenipteridae_Pseudepapterus_cucuhyensis_1,(Auchenipteridae_Pseudepapterus_hasemani_1,Auchenipteridae_Pseudepapterus_hasemani_2))),(((Auchenipteridae_Trachelyopterus_coriaceus_1,((Auchenipteridae_Trachelyopterus_amblops_1,(Auchenipteridae_Trachelyopterus_insignis_2,Auchenipteridae_Trachelyopterus_insignis_1)),((Auchenipteridae_Trachelyopterus_albicrux_1,Auchenipteridae_Trachelyopterus_galeatus_2),(((Auchenipteridae_Trachelyopterus_teaguei_1,Auchenipteridae_Trachelyopterus_striatulus_1),Auchenipteridae_Trachelyopterus_galeatus_1),(Auchenipteridae_Trachelyopterus_lucenai_1,Auchenipteridae_Trachelyopterus_porosus_1))))),(Auchenipteridae_Spinipterus_moijiri_1,Auchenipteridae_Spinipterus_acsi_1)),(((Auchenipteridae_Liosomadoras_oncinus_2,(Auchenipteridae_Liosomadoras_oncinus_1,Auchenipteridae_Liosomadoras_morrowi_1)),Auchenipteridae_Tetranematichthys_wallacei_1),((((Auchenipteridae_Pseudauchenipterus_affinis_1,Auchenipteridae_Pseudauchenipterus_nodosus_1),((((Auchenipteridae_Trachelyichthys_exilis_3,(Auchenipteridae_Trachelyichthys_exilis_2,Auchenipteridae_Trachelyichthys_exilis_1)),Auchenipteridae_Trachelyopterichthys_taeniatus_1),((Auchenipteridae_Auchenipterichthys_thoracatus_1,Auchenipteridae_Auchenipterichthys_thoracatus_2),(Auchenipteridae_Auchenipterichthys_punctatus_2,((Auchenipteridae_Auchenipterichthys_longimanus_1,Auchenipteridae_Auchenipterichthys_coracoideus_1),Auchenipteridae_Auchenipterichthys_punctatus_1)))),((Auchenipteridae_Trachycorystes_trachycorystes_3,(Auchenipteridae_Trachycorystes_trachycorystes_2,Auchenipteridae_Trachycorystes_trachycorystes_1)),Auchenipteridae_Tocantinsia_piresi_1))),(((Auchenipteridae_Tympanopleura_atronasus_3,(Auchenipteridae_Tympanopleura_atronasus_2,(Auchenipteridae_Tympanopleura_cryptica_1,Auchenipteridae_Tympanopleura_atronasus_1))),(((Auchenipteridae_Tympanopleura_longipinna_2,(Auchenipteridae_Tympanopleura_longipinna_3,Auchenipteridae_Tympanopleura_longipinna_1)),((Auchenipteridae_Tympanopleura_brevis_2,Auchenipteridae_Tympanopleura_brevis_1),(Auchenipteridae_Tympanopleura_rondoni_3,(Auchenipteridae_Tympanopleura_rondoni_2,Auchenipteridae_Tympanopleura_rondoni_1)))),(((((Auchenipteridae_Ageneiosus_polystictus_3,(Auchenipteridae_Ageneiosus_inermis_3,Auchenipteridae_Ageneiosus_polystictus_2)),(Auchenipteridae_Ageneiosus_inermis_1,Auchenipteridae_Ageneiosus_inermis_2)),Auchenipteridae_Ageneiosus_polystictus_1),(Auchenipteridae_Ageneiosus_lineatus_2,(Auchenipteridae_Ageneiosus_vittatus_2,(Auchenipteridae_Ageneiosus_lineatus_3,(Auchenipteridae_Ageneiosus_lineatus_1,Auchenipteridae_Ageneiosus_vittatus_1))))),(((Auchenipteridae_Ageneiosus_intrusus_3,Auchenipteridae_Ageneiosus_intrusus_1),(((Auchenipteridae_Ageneiosus_ucayalensis_2,Auchenipteridae_Ageneiosus_ucayalensis_1),Auchenipteridae_Ageneiosus_dentatus_1),((Auchenipteridae_Ageneiosus_uranophthalmus_2,Auchenipteridae_Ageneiosus_uranophthalmus_1),((Auchenipteridae_Ageneiosus_akamai_1,Auchenipteridae_Ageneiosus_akamai_2),(Auchenipteridae_Ageneiosus_intrusus_2,(Auchenipteridae_Ageneiosus_uranophthalmus_3,(Auchenipteridae_Ageneiosus_dentatus_3,Auchenipteridae_Ageneiosus_dentatus_2))))))),((Auchenipteridae_Ageneiosus_magoi_2,Auchenipteridae_Ageneiosus_magoi_1),(Auchenipteridae_Ageneiosus_militaris_3,(Auchenipteridae_Ageneiosus_militaris_1,Auchenipteridae_Ageneiosus_militaris_2))))))),(Auchenipteridae_Tympanopleura_piperata_2,Auchenipteridae_Tympanopleura_piperata_1))),Auchenipteridae_Centromochlus_existimatus_1)))),((Auchenipteridae_Entomocorus_benjamini_1,Auchenipteridae_Entomocorus_radiosus_1),((Auchenipteridae_Gephyromochlus_leopardus_1,Auchenipteridae_Gelanoglanis_nanonocticolus_1),(Auchenipteridae_Glanidium_melanopterum_1,(((((Auchenipteridae_Tatia_neivai_1,Auchenipteridae_Tatia_neivai_2),((Auchenipteridae_Tatia_caxiuanensis_1,(Auchenipteridae_Tatia_nigra_2,Auchenipteridae_Tatia_nigra_1)),(Auchenipteridae_Tatia_aulopygia_1,((Auchenipteridae_Tatia_brunnea_1,Auchenipteridae_Tatia_intermedia_1),Auchenipteridae_Tatia_reticulata_1)))),((Auchenipteridae_Tatia_orca_1,Auchenipteridae_Tatia_musaica_1),(Auchenipteridae_Tatia_musaica_3,Auchenipteridae_Tatia_musaica_2))),(Auchenipteridae_Centromochlus_heckelii_1,(Auchenipteridae_Duringlanis_perugiae_1,Auchenipteridae_Duringlanis_romani_1))),Auchenipteridae_Ferrarissoaresia_meridionalis_1)))))),(((Aspredinidae_Pseudobunocephalus_iheringii_3,(Aspredinidae_Pseudobunocephalus_iheringii_1,Aspredinidae_Pseudobunocephalus_iheringii_2)),(Aspredinidae_Pseudobunocephalus_bifidus_1,((Aspredinidae_Pseudobunocephalus_rugosus_3,(Aspredinidae_Pseudobunocephalus_rugosus_1,Aspredinidae_Pseudobunocephalus_rugosus_2)),((Aspredinidae_Pseudobunocephalus_amazonicus_1,Aspredinidae_Pseudobunocephalus_amazonicus_2),Aspredinidae_Pseudobunocephalus_amazonicus_3)))),(((Aspredinidae_Bunocephalus_chamaizelus_2,Aspredinidae_Bunocephalus_chamaizelus_1),(((Aspredinidae_Xyliphius_lepturus_1,((Aspredinidae_Xyliphius_sofiae_2,Aspredinidae_Xyliphius_sofiae_1),((Aspredinidae_Xyliphius_melanopterus_3,(Aspredinidae_Xyliphius_melanopterus_2,Aspredinidae_Xyliphius_melanopterus_1)),Aspredinidae_Xyliphius_magdalenae_1))),((((Aspredinidae_Bunocephalus_colombianus_2,Aspredinidae_Bunocephalus_colombianus_1),((Aspredinidae_Bunocephalus_aloikae_3,(Aspredinidae_Bunocephalus_aloikae_1,Aspredinidae_Bunocephalus_aloikae_2)),((Aspredinidae_Bunocephalus_coracoideus_2,Aspredinidae_Bunocephalus_coracoideus_1),(Aspredinidae_Bunocephalus_verrucosus_3,(Aspredinidae_Bunocephalus_verrucosus_2,Aspredinidae_Bunocephalus_verrucosus_1))))),((((Aspredinidae_Bunocephalus_larai_2,(Aspredinidae_Bunocephalus_larai_3,Aspredinidae_Bunocephalus_larai_1)),(Aspredinidae_Bunocephalus_doriae_3,(Aspredinidae_Bunocephalus_doriae_1,Aspredinidae_Bunocephalus_doriae_2))),((Aspredinidae_Bunocephalus_aleuropsis_1,(Aspredinidae_Bunocephalus_amaurus_2,(Aspredinidae_Bunocephalus_amaurus_1,Aspredinidae_Bunocephalus_amaurus_3))),((Aspredinidae_Bunocephalus_aleuropsis_2,Aspredinidae_Bunocephalus_aleuropsis_3),(Aspredinidae_Bunocephalus_minerim_3,(Aspredinidae_Bunocephalus_minerim_1,Aspredinidae_Bunocephalus_minerim_2))))),((Aspredinidae_Amaralia_oviraptor_1,Aspredinidae_Amaralia_oviraptor_2),(Aspredinidae_Amaralia_hypsiura_3,(Aspredinidae_Amaralia_hypsiura_1,Aspredinidae_Amaralia_hypsiura_2))))),(Aspredinidae_Pterobunocephalus_dolichurus_1,(Aspredinidae_Pterobunocephalus_depressus_3,(Aspredinidae_Pterobunocephalus_depressus_2,Aspredinidae_Pterobunocephalus_depressus_1))))),((Aspredinidae_Aspredinichthys_tibicen_1,(Aspredinidae_Aspredinichthys_tibicen_3,Aspredinidae_Aspredinichthys_tibicen_2)),(((Aspredinidae_Aspredo_aspredo_1,Aspredinidae_Aspredo_aspredo_2),Aspredinidae_Aspredo_aspredo_3),(Aspredinidae_Platystacus_cotylephorus_1,(Aspredinidae_Platystacus_cotylephorus_3,Aspredinidae_Platystacus_cotylephorus_2)))))),((Aspredinidae_Hoplomyzon_sexpapilostoma_2,(Aspredinidae_Hoplomyzon_sexpapilostoma_1,Aspredinidae_Hoplomyzon_sexpapilostoma_3)),((Aspredinidae_Ernstichthys_anduzei_1,((Aspredinidae_Ernstichthys_megistus_2,Aspredinidae_Ernstichthys_megistus_3),Aspredinidae_Ernstichthys_megistus_1)),(Aspredinidae_Micromyzon_akamai_2,(Aspredinidae_Micromyzon_akamai_1,Aspredinidae_Micromyzon_akamai_3))))))),(((Ariidae_Notarius_planiceps_1,(Ariidae_Notarius_planiceps_3,Ariidae_Notarius_planiceps_2)),((Ariidae_Aspistor_quadriscutis_3,(Ariidae_Aspistor_quadriscutis_1,Ariidae_Aspistor_quadriscutis_2)),(Ariidae_Notarius_bonillai_1,(Ariidae_Notarius_cookei_3,(Ariidae_Notarius_cookei_1,Ariidae_Notarius_cookei_2))))),(((((Ariidae_Cathorops_aguadulce_2,Loricariidae_Hypostomus_luteus_1),Loricariidae_Hypostomus_formosae_1),Ariidae_Cathorops_aguadulce_1),((((Ariidae_Cathorops_hypophthalmus_2,Ariidae_Cathorops_hypophthalmus_1),(Ariidae_Cathorops_tuyra_2,Ariidae_Cathorops_tuyra_1)),(Ariidae_Cathorops_taylori_1,Ariidae_Cathorops_steindachneri_1)),((Ariidae_Cathorops_spixii_1,(Ariidae_Cathorops_spixii_3,Ariidae_Cathorops_spixii_2)),(Ariidae_Cathorops_agassizii_1,((Ariidae_Cathorops_fuerthii_2,(Ariidae_Cathorops_fuerthii_3,Ariidae_Cathorops_fuerthii_1)),((Ariidae_Cathorops_mapale_3,Ariidae_Cathorops_mapale_1),Ariidae_Cathorops_mapale_2)))))),((((((Ariidae_Ariopsis_seemanni_3,Ariidae_Ariopsis_seemanni_1),Ariidae_Ariopsis_seemanni_2),((Ariidae_Potamarius_nelsoni_1,Ariidae_Potamarius_nelsoni_2),((Ariidae_Potamarius_usumacintae_1,Ariidae_Potamarius_usumacintae_2),Ariidae_Potamarius_izabalensis_1))),((Ariidae_Sciades_dowii_1,(Ariidae_Sciades_dowii_2,Ariidae_Sciades_dowii_3)),(((Ariidae_Sciades_couma_1,Ariidae_Sciades_couma_2),Ariidae_Sciades_couma_3),((Ariidae_Sciades_proops_2,Ariidae_Sciades_proops_1),Ariidae_Sciades_proops_3)))),Ariidae_Chinchaysuyoa_labiata_1),Ariidae_Paragenidens_grandoculis_1)))))))),((((((Crenuchidae_Characidium_marshi_1,(Crenuchidae_Characidium_fasciatum_1,Crenuchidae_Characidium_fasciatum_2)),(((Crenuchidae_Characidium_zebra_3,Crenuchidae_Characidium_zebra_1),(Crenuchidae_Characidium_bimaculatum_1,Crenuchidae_Characidium_zebra_2)),(Crenuchidae_Characidium_lagosantense_1,(Crenuchidae_Characidium_lagosantense_2,Crenuchidae_Characidium_lagosantense_3)))),((Crenuchidae_Characidium_laterale_1,(Crenuchidae_Characidium_rachovii_2,Crenuchidae_Characidium_rachovii_1)),(Crenuchidae_Characidium_litorale_1,(Crenuchidae_Characidium_xanthopterum_2,(Crenuchidae_Characidium_xanthopterum_1,(Crenuchidae_Ammocryptocharax_elegans_1,Crenuchidae_Characidium_xanthopterum_3)))))),((Crenuchidae_Characidium_gomesi_1,Crenuchidae_Characidium_gomesi_2),((((Crenuchidae_Characidium_oiticicai_2,Crenuchidae_Characidium_oiticicai_1),(Crenuchidae_Characidium_lauroi_2,Crenuchidae_Characidium_lauroi_1)),(((Crenuchidae_Characidium_lanei_2,(Crenuchidae_Characidium_lanei_3,Crenuchidae_Characidium_lanei_1)),(Crenuchidae_Characidium_schubarti_2,Crenuchidae_Characidium_schubarti_1)),((Crenuchidae_Characidium_timbuiense_2,Crenuchidae_Characidium_timbuiense_1),(Crenuchidae_Characidium_serrano_1,(Crenuchidae_Characidium_pterostictum_1,Crenuchidae_Characidium_pterostictum_2))))),((Crenuchidae_Characidium_vidali_2,Crenuchidae_Characidium_vidali_1),(((Crenuchidae_Characidium_cricarense_1,Crenuchidae_Characidium_cricarense_2),Crenuchidae_Characidium_purpuratum_1),(Crenuchidae_Characidium_alipioi_1,Crenuchidae_Characidium_alipioi_2)))))),(Crenuchidae_Poecilocharax_weitzmani_1,(Crenuchidae_Crenuchus_spilurus_1,Crenuchidae_Crenuchus_spilurus_2))),(((Characidae_Tyttocharax_cochui_1,((Lebiasinidae_Pyrrhulina_cf_zigzag_1,Lebiasinidae_Pyrrhulina_australis_1),(Lebiasinidae_Copella_nattereri_2,Lebiasinidae_Copella_nattereri_1))),(((Chalceidae_Chalceus_erythrurus_1,Chalceidae_Chalceus_erythrurus_2),((Chalceidae_Chalceus_epakros_1,Chalceidae_Chalceus_epakros_2),Chalceidae_Chalceus_macrolepidotus_1)),((((((((Characidae_Deuterodon_pedri_1,(Characidae_Deuterodon_singularis_2,Characidae_Deuterodon_pedri_2)),(Characidae_Astyanax_pelecus_1,(((Characidae_Astyanax_intermedius_1,(Characidae_Astyanax_intermedius_3,Characidae_Astyanax_intermedius_2)),((Characidae_Astyanax_giton_2,Characidae_Astyanax_giton_3),Characidae_Astyanax_giton_1)),(((Characidae_Deuterodon_parahybae_1,Characidae_Deuterodon_parahybae_2),((Characidae_Astyanax_scabripinnis_1,Characidae_Astyanax_scabripinnis_2),(Characidae_Astyanax_jenynsii_1,(((Characidae_Astyanax_ribeirae_1,Characidae_Astyanax_ribeirae_2),((Characidae_Hyphessobrycon_luetkenii_1,Characidae_Hyphessobrycon_luetkenii_2),(((Characidae_Deuterodon_stigmaturus_1,Characidae_Deuterodon_stigmaturus_2),Characidae_Deuterodon_singularis_1),(Characidae_Deuterodon_langei_2,(Characidae_Deuterodon_langei_1,(Characidae_Deuterodon_langei_3,Characidae_Deuterodon_supparis_1)))))),(Characidae_Astyanax_hastatus_1,(Characidae_Astyanax_janeiroensis_1,(Characidae_Astyanax_taeniatus_1,Characidae_Astyanax_taeniatus_2))))))),((Characidae_Astyanax_burgerai_3,(Characidae_Astyanax_burgerai_2,Characidae_Astyanax_burgerai_1)),(Characidae_Astyanax_hamatilis_1,Characidae_Astyanax_microschemos_1)))))),(((((((((Characidae_Astyanax_panamensis_1,(Characidae_Astyanax_panamensis_3,Characidae_Astyanax_panamensis_2)),(((Characidae_Astyanax_mexicanus_1,(Characidae_Astyanax_jordani_2,Characidae_Astyanax_jordani_3)),((Characidae_Astyanax_jordani_1,((Characidae_Astyanax_aeneus_1,(Characidae_Astyanax_baileyi_1,((Characidae_Astyanax_aeneus_2,Characidae_Astyanax_aeneus_3),Characidae_Astyanax_caballeroi_1))),(Characidae_Hyphessobrycon_anisitsi_1,Characidae_Astyanax_altior_1))),((Characidae_Astyanax_petenensis_3,Characidae_Astyanax_petenensis_2),Characidae_Astyanax_petenensis_1))),(((Characidae_Astyanax_nasutus_2,Characidae_Astyanax_nasutus_1),Characidae_Astyanax_nasutus_3),((Characidae_Astyanax_bransfordii_1,(Characidae_Astyanax_nicaraguensis_2,Characidae_Astyanax_nicaraguensis_1)),(Characidae_Astyanax_belizianus_1,(Characidae_Astyanax_belizianus_3,Characidae_Astyanax_belizianus_2)))))),((Characidae_Hemigrammus_pulcher_1,Characidae_Hemigrammus_pulcher_2),(Characidae_Stygichthys_typhlops_2,(Characidae_Astyanax_orthodus_2,Characidae_Astyanax_orthodus_1)))),((Characidae_Astyanax_elachylepis_2,Characidae_Astyanax_elachylepis_1),(((Characidae_Astyanax_bimaculatus_1,((Characidae_Astyanax_abramis_1,Characidae_Astyanax_maximus_1),(Characidae_Astyanax_bimaculatus_2,(Characidae_Astyanax_abramis_2,Characidae_Astyanax_abramis_3)))),((Characidae_Astyanax_lacustris_3,Characidae_Astyanax_lacustris_2),Characidae_Astyanax_lacustris_1)),((Characidae_Astyanax_varzeae_1,(Characidae_Astyanax_goyacensis_1,Characidae_Astyanax_goyacensis_2)),Characidae_Astyanax_argyrimarginatus_1)))),(Characidae_Astyanax_microlepis_1,Characidae_Astyanax_microlepis_2)),((Characidae_Hyphessobrycon_bifasciatus_2,Characidae_Hyphessobrycon_bifasciatus_1),((((Characidae_Astyanax_xiru_1,Characidae_Astyanax_cremnobates_1),(Characidae_Astyanax_brachypterygium_1,(((Characidae_Astyanax_serratus_2,Characidae_Astyanax_serratus_3),Characidae_Astyanax_serratus_1),Characidae_Astyanax_laticeps_1))),((((Characidae_Astyanax_longirhinus_1,Characidae_Astyanax_gymnodontus_1),(Characidae_Astyanax_dissimilis_2,(Characidae_Astyanax_dissimilis_1,Characidae_Astyanax_dissimilis_3))),(Characidae_Hasemania_crenuchoides_3,(((Characidae_Astyanax_bifasciatus_1,(Characidae_Astyanax_bifasciatus_3,Characidae_Astyanax_bifasciatus_2)),(((Characidae_Astyanax_goyanensis_2,Characidae_Astyanax_goyanensis_1),((Characidae_Hasemania_crenuchoides_2,Characidae_Hasemania_crenuchoides_1),((Characidae_Astyanax_parahybae_1,(Characidae_Astyanax_parahybae_2,Characidae_Astyanax_parahybae_3)),((Characidae_Astyanax_biotae_1,(Characidae_Astyanax_eigenmanniorum_1,((Characidae_Astyanax_pampa_1,(Characidae_Astyanax_pampa_3,Characidae_Astyanax_pampa_2)),(Characidae_Astyanax_biotae_2,Characidae_Astyanax_biotae_3)))),(Characidae_Astyanax_fasciatus_1,Characidae_Astyanax_fasciatus_2))))),((((Characidae_Oligosarcus_macrolepis_1,(Characidae_Oligosarcus_solitarius_1,(Characidae_Oligosarcus_argenteus_1,Characidae_Oligosarcus_argenteus_2))),((Characidae_Oligosarcus_oligolepis_1,((Characidae_Oligosarcus_robustus_3,(Characidae_Oligosarcus_robustus_2,Characidae_Oligosarcus_robustus_1)),Characidae_Oligosarcus_oligolepis_2)),((Characidae_Oligosarcus_acutirostris_3,(Characidae_Oligosarcus_acutirostris_2,Characidae_Oligosarcus_acutirostris_1)),(Characidae_Oligosarcus_hepsetus_3,(Characidae_Oligosarcus_hepsetus_1,Characidae_Oligosarcus_hepsetus_2))))),(Characidae_Oligosarcus_longirostris_1,(Characidae_Oligosarcus_jenynsii_1,((Characidae_Oligosarcus_perdido_1,(Characidae_Oligosarcus_varii_1,((Characidae_Oligosarcus_jacuiensis_2,Characidae_Oligosarcus_jacuiensis_1),((Characidae_Oligosarcus_brevioris_3,Characidae_Oligosarcus_brevioris_2),Characidae_Oligosarcus_brevioris_1)))),((Characidae_Oligosarcus_pintoi_2,Characidae_Oligosarcus_pintoi_1),(Characidae_Oligosarcus_planaltinae_1,(Characidae_Oligosarcus_paranensis_3,(Characidae_Oligosarcus_paranensis_2,Characidae_Oligosarcus_paranensis_1)))))))),(((Characidae_Astyanax_dissensus_1,Characidae_Astyanax_rivularis_1),(Characidae_Astyanax_obscurus_1,(Characidae_Astyanax_gymnogenys_1,Characidae_Astyanax_xavante_1))),((Characidae_Astyanax_paranae_1,(Characidae_Astyanax_paranae_2,Characidae_Astyanax_paranae_3)),(Characidae_Astyanax_bockmanni_3,(Characidae_Astyanax_bockmanni_1,Characidae_Astyanax_bockmanni_2))))))),((Characidae_Astyanax_schubarti_2,(Characidae_Astyanax_trierythropterus_1,(Characidae_Astyanax_trierythropterus_2,Characidae_Astyanax_schubarti_1))),(Characidae_Astyanax_erythropterus_2,(Characidae_Astyanax_erythropterus_3,Characidae_Astyanax_erythropterus_1)))))),((Characidae_Hasemania_kalunga_2,Characidae_Hasemania_kalunga_1),(Characidae_Hyphessobrycon_balbus_1,Characidae_Hyphessobrycon_balbus_2)))),((((Characidae_Astyanax_saguazu_3,Characidae_Astyanax_saguazu_1),Characidae_Astyanax_saguazu_2),Characidae_Astyanax_henseli_1),(Characidae_Astyanax_bagual_1,(Characidae_Astyanax_douradilho_2,Characidae_Astyanax_douradilho_1)))))),Characidae_Gymnocharacinus_bergii_1),(Characidae_Astyanax_pirapuan_1,((Characidae_Astyanax_venezuelae_1,Characidae_Astyanax_venezuelae_2),(Characidae_Astyanax_metae_1,(Characidae_Astyanax_metae_2,Characidae_Astyanax_metae_3))))),((Characidae_Hyphessobrycon_columbianus_1,((Characidae_Hyphessobrycon_panamensis_1,Characidae_Hyphessobrycon_panamensis_2),(Characidae_Hyphessobrycon_savagei_1,Characidae_Hyphessobrycon_savagei_2))),(Characidae_Hyphessobrycon_compressus_1,(Characidae_Hyphessobrycon_tortuguerae_1,Characidae_Hyphessobrycon_tortuguerae_2))))),((Characidae_Ctenobrycon_hauxwellianus_2,Characidae_Ctenobrycon_hauxwellianus_1),(Characidae_Psellogrammus_kennedyi_2,Characidae_Psellogrammus_kennedyi_1))),((((((Characidae_Astyanax_mutator_1,(Characidae_Astyanax_mutator_3,Characidae_Astyanax_mutator_2)),((Characidae_Astyanax_anterior_2,Characidae_Astyanax_anterior_1),((Characidae_Pseudochalceus_kyburzi_1,((Characidae_Carlana_eigenmanni_2,Characidae_Carlana_eigenmanni_1),(Characidae_Nematobrycon_palmeri_1,(Characidae_Nematobrycon_palmeri_2,Characidae_Nematobrycon_palmeri_3)))),Characidae_Jupiaba_polylepis_1))),(((Characidae_Inpaichthys_kerri_1,Characidae_Inpaichthys_kerri_2),Characidae_Inpaichthys_kerri_3),(((Characidae_Hyphessobrycon_itaparicensis_1,Characidae_Hyphessobrycon_itaparicensis_2),Characidae_Hyphessobrycon_flammeus_1),(Characidae_Hollandichthys_multifasciatus_1,((Characidae_Rachoviscus_graciliceps_2,Characidae_Rachoviscus_graciliceps_1),(Characidae_Rachoviscus_crassiceps_2,Characidae_Rachoviscus_crassiceps_1)))))),((((Characidae_Astyanax_bopiensis_1,(Characidae_Astyanax_boliviensis_1,Characidae_Astyanax_boliviensis_2)),(Characidae_Hemigrammus_erythrozonus_1,Characidae_Pristella_maxillaris_1)),((Characidae_Petitella_georgiae_1,(Characidae_Hemigrammus_bleheri_1,Characidae_Hemigrammus_bleheri_2)),((Characidae_Erythrocharax_altipinnis_1,Characidae_Parecbasis_cyclolepis_1),((Characidae_Hyphessobrycon_loretoensis_1,Characidae_Hyphessobrycon_loretoensis_2),(Characidae_Hyphessobrycon_herbertaxelrodi_2,Characidae_Hyphessobrycon_herbertaxelrodi_1))))),(Characidae_Stygichthys_typhlops_1,(Characidae_Myxiops_aphos_1,((Characidae_Deuterodon_iguape_2,Characidae_Deuterodon_iguape_1),((Characidae_Probolodus_heterostomus_3,Characidae_Probolodus_heterostomus_1),Characidae_Probolodus_heterostomus_2)))))),((((Characidae_Jupiaba_acanthogaster_1,Characidae_Jupiaba_acanthogaster_2),Characidae_Jupiaba_essequibensis_1),(((Characidae_Paracheirodon_axelrodi_2,Characidae_Paracheirodon_axelrodi_3),Characidae_Paracheirodon_axelrodi_1),((((Characidae_Hyphessobrycon_caru_1,(Characidae_Hyphessobrycon_piorskii_1,Characidae_Hyphessobrycon_piorskii_2)),(Characidae_Hyphessobrycon_santae_2,(Characidae_Hyphessobrycon_santae_1,(Characidae_Hyphessobrycon_santae_3,Characidae_Hyphessobrycon_micropterus_1)))),((Characidae_Hyphessobrycon_copelandi_1,(Characidae_Hyphessobrycon_eques_2,(Characidae_Hyphessobrycon_eques_1,Characidae_Hyphessobrycon_eques_3))),Characidae_Hyphessobrycon_pulchripinnis_1)),((Characidae_Hyphessobrycon_erythrostigma_2,(Characidae_Hyphessobrycon_erythrostigma_3,Characidae_Hyphessobrycon_erythrostigma_1)),(((Characidae_Hyphessobrycon_megalopterus_2,Characidae_Hyphessobrycon_megalopterus_1),Characidae_Hyphessobrycon_megalopterus_3),((Characidae_Hyphessobrycon_rosaceus_1,Characidae_Hyphessobrycon_rosaceus_2),Characidae_Hyphessobrycon_bentosi_1)))))),(((Characidae_Hasemania_hanseni_3,(Characidae_Hasemania_hanseni_1,Characidae_Hasemania_hanseni_2)),((Characidae_Hemigrammus_gracilis_1,Characidae_Hasemania_nana_1),(Characidae_Hyphessobrycon_parvellus_1,(Characidae_Hemigrammus_rodwayi_2,Characidae_Hemigrammus_rodwayi_1)))),(((((Characidae_Orthospinus_franciscensis_1,Characidae_Orthospinus_franciscensis_2),((Characidae_Stethaprion_crenatum_1,(Characidae_Poptella_compressa_1,(Characidae_Poptella_paraguayensis_2,Characidae_Poptella_paraguayensis_1))),(Characidae_Brachychalcinus_nummus_1,Characidae_Brachychalcinus_copei_1))),(((Characidae_Gymnocorymbus_ternetzi_2,(Characidae_Gymnocorymbus_ternetzi_3,Characidae_Gymnocorymbus_ternetzi_1)),((Characidae_Gymnocorymbus_thayeri_3,Characidae_Gymnocorymbus_thayeri_2),Characidae_Gymnocorymbus_thayeri_1)),(Characidae_Gymnocorymbus_bondi_1,Characidae_Gymnocorymbus_bondi_2))),(((Characidae_Hemigrammus_unilineatus_1,Characidae_Moenkhausia_hemigrammoides_1),((Characidae_Moenkhausia_collettii_1,(Characidae_Moenkhausia_comma_3,(Characidae_Moenkhausia_copei_2,Characidae_Moenkhausia_copei_1))),(Characidae_Moenkhausia_melogramma_1,(Characidae_Hemigrammus_ulreyi_1,Characidae_Hemigrammus_ulreyi_2)))),((Characidae_Moenkhausia_comma_2,Characidae_Moenkhausia_comma_1),((Characidae_Moenkhausia_grandisquamis_2,(Characidae_Moenkhausia_grandisquamis_1,Characidae_Moenkhausia_agnesae_1)),Characidae_Bryconella_pallidifrons_1)))),(Characidae_Moenkhausia_xinguensis_1,(Characidae_Moenkhausia_pirauba_1,((Characidae_Moenkhausia_lepidura_1,(((Characidae_Moenkhausia_intermedia_2,Characidae_Moenkhausia_intermedia_1),(Characidae_Moenkhausia_bonita_3,(Characidae_Moenkhausia_bonita_2,Characidae_Moenkhausia_bonita_1))),(Characidae_Moenkhausia_costae_2,Characidae_Moenkhausia_costae_1))),(((Characidae_Moenkhausia_gracilima_3,Characidae_Moenkhausia_gracilima_2),(Characidae_Moenkhausia_gracilima_1,((Characidae_Hemigrammus_marginatus_1,Characidae_Moenkhausia_lopesi_1),Characidae_Moenkhausia_dichroura_1))),((Characidae_Astyanax_vermilion_1,(Characidae_Astyanax_vermilion_3,Characidae_Astyanax_vermilion_2)),(Characidae_Moenkhausia_celibela_1,((Characidae_Nematocharax_varii_1,Characidae_Nematocharax_varii_2),(Characidae_Nematocharax_venustus_2,Characidae_Nematocharax_venustus_1)))))))))))),((Characidae_Pseudochalceus_kyburzi_2,(Characidae_Rhoadsia_altipinna_1,((Characidae_Rhoadsia_minor_3,Characidae_Rhoadsia_minor_2),Characidae_Rhoadsia_minor_1))),((((Characidae_Macropsobrycon_xinguensis_1,Characidae_Moenkhausia_cotinho_1),(((Characidae_Ctenobrycon_spilurus_1,(Characidae_Astyanax_magdalenae_1,(Characidae_Astyanax_gisleni_1,Characidae_Astyanax_magdalenae_2))),Characidae_Coptobrycon_bilineatus_1),Characidae_Jupiaba_anteroides_1)),((Characidae_Hyphessobrycon_reticulatus_1,Characidae_Hyphessobrycon_reticulatus_2),(Characidae_Bryconamericus_orinocoensis_1,((Characidae_Moenkhausia_cosmops_1,((Characidae_Moenkhausia_australis_1,(Characidae_Moenkhausia_forestii_1,Characidae_Moenkhausia_australe_1)),((Characidae_Moenkhausia_sanctaefilomenae_1,(Characidae_Moenkhausia_sanctaefilomenae_2,Characidae_Moenkhausia_sanctaefilomenae_3)),(Characidae_Moenkhausia_oligolepis_2,((Characidae_Moenkhausia_oligolepis_1,Characidae_Moenkhausia_oligolepis_3),Characidae_Bario_steindachneri_1))))),(Characidae_Thayeria_obliqua_1,(Characidae_Thayeria_obliqua_2,Characidae_Thayeria_ifati_1)))))),(Characidae_Hemigrammus_guyanensis_1,Characidae_Hemigrammus_ocellifer_1))))),(Characidae_Amazonspinther_dalmata_1,((Characidae_Spintherobolus_ankoseion_1,Characidae_Spintherobolus_leptoura_1),(Characidae_Spintherobolus_broccae_2,Characidae_Spintherobolus_broccae_1)))),(((((Characidae_Aphyocharacidium_bolivianum_1,((((Characidae_Prionobrama_filigera_2,Characidae_Prionobrama_filigera_1),((Characidae_Prionobrama_paraguayensis_2,Characidae_Prionobrama_paraguayensis_3),Characidae_Prionobrama_paraguayensis_1)),((((Characidae_Aphyocharax_anisitsi_1,(Characidae_Aphyocharax_anisitsi_3,Characidae_Aphyocharax_anisitsi_2)),((Characidae_Aphyocharax_rathbuni_2,Characidae_Aphyocharax_rathbuni_1),(Characidae_Aphyocharax_dentatus_2,Characidae_Aphyocharax_dentatus_1))),(Characidae_Aphyocharax_pusillus_2,Characidae_Aphyocharax_pusillus_1)),(Characidae_Aphyocharax_nattereri_2,Characidae_Aphyocharax_nattereri_1))),((Characidae_Phenagoniates_macrolepis_1,(Characidae_Leptagoniates_steindachneri_1,Characidae_Xenagoniates_bondi_1)),(Characidae_Paragoniates_alburnus_2,Characidae_Paragoniates_alburnus_1)))),(Characidae_Protocheirodon_pi_1,(((Characidae_Odontostilbe_mitoptera_2,(((((Characidae_Odontostilbe_dialeptura_2,(Characidae_Odontostilbe_dialeptura_3,Characidae_Odontostilbe_dialeptura_1)),(Characidae_Compsura_gorgonae_1,Characidae_Odontostilbe_mitoptera_1)),(Characidae_Saccoderma_melanostigma_1,Characidae_Saccoderma_melanostigma_2)),(Characidae_Prodontocharax_melanotus_1,Characidae_Prodontocharax_melanotus_2)),((Characidae_Heterocheirodon_yatai_1,Characidae_Heterocheirodon_yatai_2),((Characidae_Cheirodon_ibicuhiensis_2,(Characidae_Cheirodon_ibicuhiensis_1,Characidae_Cheirodon_ibicuhiensis_3)),(((Characidae_Cheirodon_interruptus_2,Characidae_Cheirodon_interruptus_1),(Characidae_Cheirodon_australe_1,Characidae_Cheirodon_australe_2)),((Characidae_Cheirodon_kiliani_2,Characidae_Cheirodon_kiliani_1),Characidae_Cheirodon_kiliani_3)))))),((((Characidae_Acinocheirodon_melanogramma_2,Characidae_Acinocheirodon_melanogramma_1),(Characidae_Aphyocheirodon_hemigrammus_1,(Characidae_Aphyocheirodon_hemigrammus_2,Characidae_Aphyocheirodon_hemigrammus_3))),((Characidae_Serrapinnus_heterodon_1,Characidae_Serrapinnus_heterodon_2),(Characidae_Odontostilbe_pequira_3,(Characidae_Odontostilbe_pequira_2,Characidae_Odontostilbe_pequira_1)))),(Characidae_Cheirodon_stenodon_3,((((Characidae_Cheirodon_stenodon_1,Characidae_Cheirodon_stenodon_2),(Characidae_Macropsobrycon_uruguayanae_3,(Characidae_Macropsobrycon_uruguayanae_2,Characidae_Macropsobrycon_uruguayanae_1))),((Characidae_Kolpotocheirodon_figueiredoi_1,Characidae_Kolpotocheirodon_figueiredoi_2),(Characidae_Kolpotocheirodon_theloura_1,Characidae_Kolpotocheirodon_theloura_2))),((Characidae_Odontostilbe_pulchra_1,Characidae_Odontostilbe_splendida_1),(((Characidae_Serrapinnus_piaba_2,Characidae_Serrapinnus_piaba_1),((Characidae_Compsura_heterura_3,(Characidae_Compsura_heterura_2,Characidae_Compsura_heterura_1)),((Characidae_Serrapinnus_calliurus_1,Characidae_Serrapinnus_calliurus_2),(Characidae_Serrapinnus_notomelas_2,(Characidae_Serrapinnus_notomelas_1,Characidae_Serrapinnus_notomelas_3))))),((Characidae_Serrapinnus_kriegi_1,(Characidae_Odontostilbe_fugitiva_1,(Characidae_Odontostilbe_fugitiva_3,Characidae_Odontostilbe_fugitiva_2))),(Characidae_Odontostilbe_ecuadorensis_1,Characidae_Odontostilbe_paraguayensis_1)))))))),((Characidae_Nanocheirodon_insignis_1,Characidae_Nanocheirodon_insignis_2),((Characidae_Pseudocheirodon_arnoldi_1,Characidae_Pseudocheirodon_arnoldi_2),Characidae_Pseudocheirodon_terrabae_1))))),(((Characidae_Roeboexodon_guyanensis_1,(Characidae_Exodon_paradoxus_1,Characidae_Exodon_paradoxus_2)),(Characidae_Tetragonopterus_georgiae_1,((Characidae_Tetragonopterus_rarus_3,(Characidae_Tetragonopterus_rarus_2,Characidae_Tetragonopterus_rarus_1)),((Characidae_Tetragonopterus_anostomus_3,((Characidae_Tetragonopterus_denticulatus_2,Characidae_Tetragonopterus_denticulatus_1),(Characidae_Tetragonopterus_anostomus_2,Characidae_Tetragonopterus_anostomus_1))),(((Characidae_Tetragonopterus_carvalhoi_3,(Characidae_Tetragonopterus_carvalhoi_2,Characidae_Tetragonopterus_carvalhoi_1)),((Characidae_Tetragonopterus_chalceus_2,Characidae_Tetragonopterus_chalceus_1),(Characidae_Tetragonopterus_araguaiensis_1,Characidae_Tetragonopterus_araguaiensis_2))),((Characidae_Tetragonopterus_argenteus_3,Characidae_Tetragonopterus_argenteus_2),Characidae_Tetragonopterus_argenteus_1)))))),(((Characidae_Phenacogaster_calverti_1,Characidae_Phenacogaster_calverti_2),(((Characidae_Cynopotamus_argenteus_1,Characidae_Cynopotamus_argenteus_2),((Characidae_Galeocharax_humeralis_3,(Characidae_Galeocharax_humeralis_2,Characidae_Galeocharax_humeralis_1)),(((Characidae_Cynopotamus_venezuelae_1,Characidae_Cynopotamus_magdalenae_1),(Characidae_Galeocharax_gulo_1,(Characidae_Acestrocephalus_sardina_2,Characidae_Acestrocephalus_sardina_1))),(Characidae_Cynopotamus_amazonum_1,Characidae_Galeocharax_gulo_2)))),(((Characidae_Charax_stenopterus_3,(Characidae_Charax_stenopterus_1,Characidae_Charax_stenopterus_2)),(((Characidae_Roeboides_myersii_1,Characidae_Roeboides_myersii_2),((Characidae_Roeboides_xenodon_2,Characidae_Roeboides_xenodon_1),(Characidae_Roeboides_descalvadensis_2,(Characidae_Roeboides_descalvadensis_1,Characidae_Roeboides_descalvadensis_3)))),(((Characidae_Charax_michaeli_1,Characidae_Charax_caudimaculatus_1),(Characidae_Charax_leticiae_2,(Characidae_Charax_leticiae_1,Characidae_Charax_leticiae_3))),Characidae_Charax_tectifer_1))),(Characidae_Roeboides_bussingi_1,(((Characidae_Roeboides_ilseae_1,Characidae_Roeboides_ilseae_2),(Characidae_Roeboides_bouchellei_1,Characidae_Roeboides_bouchellei_2)),(((Characidae_Roeboides_carti_1,Characidae_Roeboides_carti_2),Characidae_Roeboides_guatemalensis_2),(Characidae_Roeboides_occidentalis_1,(Characidae_Roeboides_guatemalensis_1,Characidae_Roeboides_loftini_1)))))))),(Characidae_Microschemobrycon_casiquiare_1,Characidae_Microschemobrycon_melanotus_1)))),(((Characidae_Markiana_nigripinnis_1,(Characidae_Markiana_nigripinnis_3,Characidae_Markiana_nigripinnis_2)),((Characidae_Eretmobrycon_brevirostris_2,Characidae_Eretmobrycon_brevirostris_1),(((Characidae_Eretmobrycon_ichoensis_1,((Characidae_Eretmobrycon_emperador_2,Characidae_Eretmobrycon_emperador_1),Characidae_Eretmobrycon_emperador_3)),(Characidae_Eretmobrycon_miraensis_1,((Characidae_Eretmobrycon_peruanus_1,Characidae_Eretmobrycon_peruanus_2),(Characidae_Eretmobrycon_guaytarae_1,(Characidae_Eretmobrycon_dahli_1,(Characidae_Eretmobrycon_dahli_2,Characidae_Eretmobrycon_dahli_3)))))),((Characidae_Eretmobrycon_bayano_1,Characidae_Eretmobrycon_bayano_2),(((Characidae_Eretmobrycon_scleroparius_1,Characidae_Eretmobrycon_scleroparius_2),((Characidae_Eretmobrycon_terrabensis_1,Characidae_Eretmobrycon_terrabensis_2),Characidae_Eretmobrycon_terrabensis_3)),(Characidae_Eretmobrycon_gonzalezi_2,Characidae_Eretmobrycon_gonzalezi_1)))))),(((Characidae_Xenurobrycon_pteropus_1,Characidae_Xenurobrycon_pteropus_2),((Characidae_Tyttocharax_tambopatensis_1,Characidae_Tyttocharax_tambopatensis_2),(((Characidae_Xenurobrycon_heterodon_3,(Characidae_Xenurobrycon_heterodon_1,Characidae_Xenurobrycon_heterodon_2)),((Characidae_Tyttocharax_madeirae_1,Characidae_Tyttocharax_madeirae_2),(Characidae_Xenurobrycon_polyancistrus_1,Characidae_Xenurobrycon_polyancistrus_2))),Characidae_Xenurobrycon_coracoralinae_1))),(((((((Characidae_Glandulocauda_caerulea_3,Characidae_Glandulocauda_caerulea_2),Characidae_Glandulocauda_caerulea_1),((Characidae_Mimagoniates_sylvicola_2,(Characidae_Mimagoniates_sylvicola_1,Characidae_Mimagoniates_sylvicola_3)),(((Characidae_Mimagoniates_microlepis_1,Characidae_Mimagoniates_microlepis_2),Characidae_Mimagoniates_microlepis_3),((Characidae_Mimagoniates_lateralis_3,(Characidae_Mimagoniates_lateralis_2,Characidae_Mimagoniates_lateralis_1)),(((Characidae_Mimagoniates_rheocharis_2,Characidae_Mimagoniates_rheocharis_1),Characidae_Mimagoniates_rheocharis_3),(Characidae_Mimagoniates_inequalis_1,(Characidae_Mimagoniates_inequalis_2,Characidae_Mimagoniates_inequalis_3))))))),((Characidae_Lophiobrycon_weitzmani_1,(Characidae_Lophiobrycon_weitzmani_2,Characidae_Lophiobrycon_weitzmani_3)),(Characidae_Glandulocauda_melanopleura_1,(Characidae_Glandulocauda_melanopleura_3,Characidae_Glandulocauda_melanopleura_2)))),(((Characidae_Corynopoma_riisei_3,(Characidae_Corynopoma_riisei_1,Characidae_Corynopoma_riisei_2)),(Characidae_Gephyrocharax_valencia_1,(((Characidae_Gephyrocharax_chocoensis_3,Characidae_Gephyrocharax_chocoensis_2),Characidae_Gephyrocharax_chocoensis_1),((Characidae_Gephyrocharax_intermedius_1,Characidae_Gephyrocharax_intermedius_2),((Characidae_Gephyrocharax_atracaudatus_3,Characidae_Gephyrocharax_atracaudatus_1),Characidae_Gephyrocharax_atracaudatus_2))))),(Characidae_Chrysobrycon_myersi_2,(Characidae_Chrysobrycon_myersi_1,((Characidae_Pseudocorynopoma_heterandria_3,(Characidae_Pseudocorynopoma_heterandria_2,Characidae_Pseudocorynopoma_heterandria_1)),(Characidae_Pseudocorynopoma_doriae_2,(Characidae_Pseudocorynopoma_doriae_1,(Characidae_Hemigrammus_hyanuary_1,((Rivulidae_Kryptolebias_gracilis_1,Rivulidae_Rivulus_cylindraceus_3),Characidae_Pseudocorynopoma_doriae_3))))))))),(((Characidae_Acrobrycon_ipanquianus_1,Characidae_Acrobrycon_ipanquianus_2),((((Characidae_Hemibrycon_dariensis_3,((Characidae_Hemibrycon_dariensis_1,Characidae_Hemibrycon_virolinica_1),Characidae_Hemibrycon_dariensis_2)),(Characidae_Hemibrycon_multiradiatus_1,Characidae_Hemibrycon_raqueliae_1)),(Characidae_Hemibrycon_dentatus_1,(((Characidae_Hemibrycon_andresoi_1,Characidae_Bryconamericus_caldasi_1),(Characidae_Hemibrycon_jabonero_2,(Characidae_Hemibrycon_jabonero_3,Characidae_Hemibrycon_jabonero_1))),(((Characidae_Hemibrycon_arilepis_1,Characidae_Hemibrycon_plutarcoi_1),(Characidae_Hemibrycon_tolimae_1,(Characidae_Hemibrycon_galvisi_1,(Characidae_Hemibrycon_boquiae_1,(Characidae_Hemibrycon_brevispini_1,(Characidae_Hemibrycon_brevispini_2,(Characidae_Hemibrycon_galvisi_2,(Characidae_Hemibrycon_caucanus_1,Characidae_Hemibrycon_brevispini_3)))))))),Characidae_Hemibrycon_foncensis_1)))),(((Characidae_Hemibrycon_beni_1,(Characidae_Hemibrycon_jelskii_1,Characidae_Hemibrycon_jelskii_2)),(Characidae_Hemibrycon_huambonicus_3,(Characidae_Hemibrycon_huambonicus_2,Characidae_Hemibrycon_huambonicus_1))),((Characidae_Hemibrycon_helleri_1,(Characidae_Hemibrycon_inambari_2,Characidae_Hemibrycon_inambari_1)),(((Characidae_Hemibrycon_taeniurus_2,(Characidae_Hemibrycon_taeniurus_1,Characidae_Hemibrycon_taeniurus_3)),((Characidae_Hemibrycon_metae_1,Characidae_Hemibrycon_cristiani_1),Characidae_Hemibrycon_loisae_1)),(Characidae_Hemibrycon_mikrostiktos_1,Characidae_Hemibrycon_polyodon_1)))))),((((Characidae_Creagrutus_bolivari_1,(Characidae_Creagrutus_phasma_1,(Characidae_Creagrutus_maxillaris_1,Characidae_Creagrutus_maxillaris_2))),(Characidae_Carlastyanax_aurocaudatus_1,((((((Characidae_Creagrutus_ungulus_2,Characidae_Creagrutus_ungulus_1),(((Characidae_Creagrutus_occidaneus_1,Characidae_Creagrutus_occidaneus_2),Characidae_Creagrutus_occidaneus_3),(Characidae_Creagrutus_pila_1,Characidae_Creagrutus_changae_1))),((((Characidae_Creagrutus_zephyrus_1,((((Characidae_Creagrutus_atrisignum_1,Characidae_Creagrutus_britskii_1),(Characidae_Creagrutus_ignotus_1,Characidae_Creagrutus_petilus_1)),((Characidae_Creagrutus_barrigai_3,(Characidae_Creagrutus_barrigai_1,Characidae_Creagrutus_barrigai_2)),(Characidae_Creagrutus_seductus_1,Characidae_Creagrutus_seductus_2))),Characidae_Creagrutus_beni_1)),Characidae_Creagrutus_melanzonus_1),(Characidae_Creagrutus_paraguayensis_1,(Characidae_Creagrutus_paraguayensis_3,Characidae_Creagrutus_paraguayensis_2))),(Characidae_Creagrutus_flavescens_1,(Characidae_Creagrutus_muelleri_2,Characidae_Creagrutus_muelleri_1)))),Characidae_Creagrutus_meridionalis_1),(Characidae_Creagrutus_peruanus_2,Characidae_Creagrutus_peruanus_1)),((Characidae_Creagrutus_brevipinnis_2,Characidae_Creagrutus_brevipinnis_1),((Characidae_Creagrutus_magdalenae_3,(Characidae_Creagrutus_magdalenae_1,Characidae_Creagrutus_magdalenae_2)),Characidae_Creagrutus_affinis_1))))),(((Characidae_Bryconacidnus_pectinatus_1,(Characidae_Bryconamericus_diaphanus_3,(Characidae_Bryconamericus_diaphanus_1,Characidae_Bryconamericus_diaphanus_2))),((((Characidae_Attonitus_ephimeros_1,Characidae_Attonitus_ephimeros_2),Characidae_Attonitus_bounites_1),(Characidae_Bryconamericus_pachacuti_2,Characidae_Bryconamericus_pachacuti_1)),(Characidae_Boehlkea_fredcochui_1,((Characidae_Knodus_tiquiensis_1,(Characidae_Knodus_tiquiensis_2,Characidae_Knodus_tiquiensis_3)),(Characidae_Attonitus_irisae_3,(Characidae_Attonitus_irisae_2,Characidae_Attonitus_irisae_1)))))),((((((((Characidae_Knodus_cismontanus_1,Characidae_Knodus_cismontanus_2),(Characidae_Knodus_cinarucoense_1,((Characidae_Knodus_meridae_2,Characidae_Knodus_meridae_1),(Characidae_Knodus_deuterodonoides_1,Characidae_Knodus_deuterodonoides_2)))),((Characidae_Knodus_chapadae_1,Characidae_Knodus_chapadae_2),Characidae_Knodus_moenkhausii_1)),((Characidae_Knodus_borki_3,(Characidae_Knodus_borki_1,Characidae_Knodus_borki_2)),(Characidae_Knodus_megalops_1,(Characidae_Knodus_hypopterus_2,Characidae_Knodus_hypopterus_1)))),((Characidae_Rhinobrycon_negrensis_3,(Characidae_Rhinobrycon_negrensis_1,Characidae_Rhinobrycon_negrensis_2)),(Characidae_Knodus_breviceps_1,(Characidae_Knodus_heteresthes_1,(Characidae_Knodus_heteresthes_2,Characidae_Knodus_heteresthes_3))))),((Characidae_Knodus_victoriae_3,(Characidae_Knodus_victoriae_1,Characidae_Knodus_victoriae_2)),(Characidae_Knodus_macarenae_1,((((Characidae_Knodus_tanaothoros_2,Characidae_Knodus_tanaothoros_1),(Characidae_Knodus_orteguasae_1,Characidae_Knodus_orteguasae_2)),(Characidae_Knodus_smithi_1,Characidae_Knodus_smithi_2)),(Characidae_Knodus_alpha_1,(Characidae_Knodus_alpha_3,Characidae_Knodus_alpha_2)))))),((Characidae_Ceratobranchia_delotaenia_2,Characidae_Ceratobranchia_delotaenia_1),Characidae_Ceratobranchia_obtusirostris_1)),((((Characidae_Piabina_thomasi_1,(Characidae_Piabina_argentea_1,Characidae_Piabina_argentea_2)),(Characidae_Piabina_anhembi_3,(Characidae_Bryconamericus_turiuba_2,((Characidae_Piabarchus_stramineus_1,Characidae_Piabarchus_stramineus_2),(Characidae_Piabina_anhembi_1,Characidae_Piabina_anhembi_2))))),(Characidae_Piabarchus_analis_2,Characidae_Piabarchus_analis_1)),(((Characidae_Bryconamericus_ornaticeps_1,Characidae_Bryconamericus_microcephalus_1),(((Characidae_Bryconamericus_uporas_1,(Characidae_Bryconamericus_maromba_2,Characidae_Bryconamericus_maromba_1)),((Characidae_Bryconamericus_patriciae_3,Characidae_Bryconamericus_patriciae_1),Characidae_Bryconamericus_patriciae_2)),((Characidae_Bryconamericus_ecai_3,(Characidae_Bryconamericus_ecai_2,Characidae_Bryconamericus_ecai_1)),(((Characidae_Bryconamericus_rubropictus_1,(Characidae_Bryconamericus_iheringii_1,(((Characidae_Bryconamericus_exodon_2,Characidae_Bryconamericus_exodon_3),Characidae_Bryconamericus_exodon_1),Characidae_Bryconamericus_iheringii_2))),(Characidae_Bryconamericus_ikaa_1,Characidae_Bryconamericus_ikaa_2)),(Characidae_Bryconamericus_lethostigmus_1,(Characidae_Bryconamericus_lethostigmus_2,Characidae_Bryconamericus_lethostigmus_3)))))),((Characidae_Diapoma_itaimbe_1,(Characidae_Diapoma_dicropotamicus_1,(Characidae_Diapoma_dicropotamicus_3,Characidae_Diapoma_dicropotamicus_2))),(((Characidae_Diapoma_alburnum_2,Characidae_Diapoma_alburnum_3),Characidae_Diapoma_alburnum_1),((Characidae_Diapoma_uruguayensis_1,(Characidae_Diapoma_lepiclastum_2,Characidae_Diapoma_lepiclastum_1)),((Characidae_Bryconamericus_turiuba_1,((Characidae_Diapoma_tipiaia_2,Characidae_Diapoma_tipiaia_1),(((Characidae_Diapoma_obi_3,(Characidae_Diapoma_obi_1,Characidae_Diapoma_obi_2)),Characidae_Diapoma_guarani_2),Characidae_Diapoma_guarani_1))),((Characidae_Diapoma_pyrrhopteryx_1,(Characidae_Diapoma_terofali_1,Characidae_Diapoma_terofali_2)),((Characidae_Diapoma_alegretense_2,Characidae_Diapoma_alegretense_1),(Characidae_Diapoma_speculiferum_1,(Characidae_Diapoma_speculiferum_3,Characidae_Diapoma_speculiferum_2))))))))))))),((Characidae_Planaltina_britskii_1,(Characidae_Planaltina_britskii_2,Characidae_Planaltina_britskii_3)),((Characidae_Planaltina_myersi_1,Characidae_Planaltina_myersi_2),(Characidae_Lepidocharax_burnsi_1,Characidae_Lepidocharax_burnsi_2)))))),(Characidae_Argopleura_magdalenensis_1,(Characidae_Argopleura_chocoensis_2,Characidae_Argopleura_chocoensis_1)))))),(Characidae_Paracheirodon_innesi_1,Acestrorhynchidae_Hoplocharax_goethei_1))),((((Bryconidae_Brycon_oligolepis_1,(Bryconidae_Brycon_oligolepis_2,Bryconidae_Brycon_oligolepis_3)),(Bryconidae_Brycon_meeki_2,Bryconidae_Brycon_meeki_1)),((((Triportheidae_Engraulisoma_taeniatum_1,Triportheidae_Clupeacharax_anchoveoides_1),(((Triportheidae_Agoniates_anchovia_1,Triportheidae_Agoniates_anchovia_2),(Triportheidae_Agoniates_halecinus_1,Triportheidae_Agoniates_halecinus_2)),(Triportheidae_Lignobrycon_myersi_1,((Triportheidae_Triportheus_auritus_2,Triportheidae_Triportheus_auritus_1),((((Triportheidae_Triportheus_guentheri_2,Triportheidae_Triportheus_guentheri_1),((Triportheidae_Triportheus_albus_2,Triportheidae_Triportheus_albus_1),(Triportheidae_Triportheus_brachipomus_1,Triportheidae_Triportheus_brachipomus_2))),(((Triportheidae_Triportheus_orinocensis_2,Triportheidae_Triportheus_orinocensis_1),((Triportheidae_Triportheus_venezuelensis_2,Triportheidae_Triportheus_venezuelensis_1),(((Triportheidae_Triportheus_angulatus_1,Triportheidae_Triportheus_angulatus_2),(Triportheidae_Triportheus_pantanensis_1,Triportheidae_Triportheus_pantanensis_2)),((Triportheidae_Triportheus_trifurcatus_1,Triportheidae_Triportheus_trifurcatus_2),(Triportheidae_Triportheus_signatus_1,Triportheidae_Triportheus_signatus_2))))),(Triportheidae_Triportheus_nematurus_1,(Triportheidae_Triportheus_rotundatus_2,Triportheidae_Triportheus_rotundatus_1)))),(Triportheidae_Triportheus_culter_1,(Triportheidae_Triportheus_magdalenae_2,Triportheidae_Triportheus_magdalenae_1))))))),(((Gasteropelecidae_Gasteropelecus_sternicla_3,Gasteropelecidae_Gasteropelecus_sternicla_2),((((Gasteropelecidae_Thoracocharax_stellatus_3,Gasteropelecidae_Thoracocharax_stellatus_1),Gasteropelecidae_Thoracocharax_stellatus_2),(Gasteropelecidae_Gasteropelecus_sternicla_1,(((Gasteropelecidae_Carnegiella_marthae_2,Gasteropelecidae_Carnegiella_marthae_3),Gasteropelecidae_Carnegiella_marthae_1),(Gasteropelecidae_Carnegiella_strigata_1,Gasteropelecidae_Carnegiella_strigata_2)))),((Gasteropelecidae_Gasteropelecus_maculatus_2,Gasteropelecidae_Gasteropelecus_maculatus_1),Gasteropelecidae_Carnegiella_schereri_1))),Lebiasinidae_Nannostomus_mortenthaleri_1)),((((Bryconidae_Brycon_striatulus_2,Bryconidae_Brycon_striatulus_1),(((Bryconidae_Brycon_guatemalensis_1,Bryconidae_Brycon_guatemalensis_2),(Bryconidae_Brycon_chagrensis_1,Bryconidae_Brycon_chagrensis_2)),(Bryconidae_Brycon_behreae_1,Bryconidae_Brycon_behreae_2))),((Bryconidae_Brycon_henni_3,(Bryconidae_Brycon_henni_2,Bryconidae_Brycon_henni_1)),((Bryconidae_Brycon_argenteus_2,(Bryconidae_Brycon_argenteus_3,Bryconidae_Brycon_argenteus_1)),(((Bryconidae_Brycon_petrosus_2,(Bryconidae_Brycon_obscurus_2,Bryconidae_Brycon_obscurus_1)),Bryconidae_Brycon_petrosus_3),(Bryconidae_Brycon_petrosus_1,(Bryconidae_Brycon_atrocaudatus_1,(Bryconidae_Chilobrycon_deuterodon_2,Bryconidae_Chilobrycon_deuterodon_1))))))),(Bryconidae_Brycon_vermelha_1,((((Bryconidae_Brycon_moorei_1,Bryconidae_Brycon_moorei_2),(((Bryconidae_Brycon_orbignyanus_2,(Bryconidae_Brycon_orbignyanus_3,Bryconidae_Brycon_orbignyanus_1)),(Bryconidae_Brycon_orthotaenia_3,(Bryconidae_Brycon_orthotaenia_2,Bryconidae_Brycon_orthotaenia_1))),(Bryconidae_Brycon_gouldingi_1,(((Bryconidae_Brycon_amazonicus_3,Bryconidae_Brycon_amazonicus_1),Bryconidae_Brycon_amazonicus_2),(Bryconidae_Brycon_hilarii_3,(Bryconidae_Brycon_hilarii_1,Bryconidae_Brycon_hilarii_2)))))),(((Bryconidae_Brycon_melanopterus_2,Bryconidae_Brycon_melanopterus_1),(Bryconidae_Brycon_falcatus_3,(Bryconidae_Brycon_falcatus_1,Bryconidae_Brycon_falcatus_2))),(((Bryconidae_Brycon_opalinus_3,(Bryconidae_Brycon_opalinus_2,Bryconidae_Brycon_opalinus_1)),(Bryconidae_Brycon_nattereri_1,(Bryconidae_Brycon_nattereri_3,Bryconidae_Brycon_nattereri_2))),(Bryconidae_Brycon_insignis_3,(((Bryconidae_Brycon_insignis_2,Bryconidae_Brycon_insignis_1),(Bryconidae_Brycon_ferox_2,(Bryconidae_Brycon_ferox_1,Bryconidae_Brycon_ferox_3))),(Bryconidae_Henochilus_wheatlandii_2,Bryconidae_Henochilus_wheatlandii_1)))))),(((Bryconidae_Salminus_affinis_3,(Bryconidae_Salminus_affinis_1,Bryconidae_Salminus_affinis_2)),((Bryconidae_Salminus_franciscanus_2,(Bryconidae_Salminus_franciscanus_3,Bryconidae_Salminus_franciscanus_1)),(Bryconidae_Salminus_hilarii_1,((Bryconidae_Salminus_brasiliensis_3,Bryconidae_Salminus_brasiliensis_1),(Bryconidae_Salminus_hilarii_2,(Bryconidae_Salminus_hilarii_3,Bryconidae_Salminus_brasiliensis_2)))))),(Bryconidae_Brycon_pesu_1,(Bryconidae_Brycon_pesu_2,Bryconidae_Brycon_pesu_3)))))))),((((Iguanodectidae_Piabucus_melanostoma_1,Iguanodectidae_Piabucus_melanostoma_2),(Iguanodectidae_Iguanodectes_geisleri_1,Iguanodectidae_Iguanodectes_geisleri_2)),((Acestrorhynchidae_Gnathocharax_steindachneri_2,Acestrorhynchidae_Gnathocharax_steindachneri_1),((Iguanodectidae_Bryconops_melanurus_1,(Iguanodectidae_Bryconops_affinis_1,Iguanodectidae_Bryconops_affinis_2)),Iguanodectidae_Bryconops_caudomaculatus_1))),(((Acestrorhynchidae_Acestrorhynchus_heterolepis_1,Acestrorhynchidae_Acestrorhynchus_heterolepis_2),((Acestrorhynchidae_Acestrorhynchus_nasutus_1,(Acestrorhynchidae_Acestrorhynchus_falcirostris_2,Acestrorhynchidae_Acestrorhynchus_falcirostris_1)),((((Acestrorhynchidae_Acestrorhynchus_microlepis_2,Acestrorhynchidae_Acestrorhynchus_microlepis_1),Acestrorhynchidae_Acestrorhynchus_britskii_1),(Acestrorhynchidae_Acestrorhynchus_grandoculis_1,(Acestrorhynchidae_Acestrorhynchus_minimus_2,Acestrorhynchidae_Acestrorhynchus_minimus_1))),(((Acestrorhynchidae_Acestrorhynchus_falcatus_3,Acestrorhynchidae_Acestrorhynchus_falcatus_1),(Tarumaniidae_Tarumania_walkerae_1,Acestrorhynchidae_Acestrorhynchus_falcatus_2)),(Acestrorhynchidae_Acestrorhynchus_abbreviatus_1,((Acestrorhynchidae_Acestrorhynchus_lacustris_2,(Acestrorhynchidae_Acestrorhynchus_lacustris_1,Acestrorhynchidae_Acestrorhynchus_lacustris_3)),(Acestrorhynchidae_Acestrorhynchus_pantaneiro_2,((Acestrorhynchidae_Acestrorhynchus_altus_1,Acestrorhynchidae_Acestrorhynchus_altus_2),Acestrorhynchidae_Acestrorhynchus_pantaneiro_1)))))))),(Acestrorhynchidae_Roestes_ogilviei_1,((Characidae_Phenacogaster_calverti_3,Acestrorhynchidae_Heterocharax_macrolepis_1),Acestrorhynchidae_Gilbertolus_maracaiboensis_1)))))))),(((((Ctenoluciidae_Boulengerella_cuvieri_1,Ctenoluciidae_Boulengerella_cuvieri_2),(Ctenoluciidae_Ctenolucius_hujeta_1,((Ctenoluciidae_Ctenolucius_beani_1,Ctenoluciidae_Ctenolucius_beani_2),Ctenoluciidae_Ctenolucius_hujeta_2))),((Ctenoluciidae_Boulengerella_lateristriga_2,(Ctenoluciidae_Boulengerella_lateristriga_3,Ctenoluciidae_Boulengerella_lateristriga_1)),(Ctenoluciidae_Boulengerella_maculata_1,Ctenoluciidae_Boulengerella_maculata_2))),((Lebiasinidae_Nannostomus_eques_1,Lebiasinidae_Nannostomus_eques_2),((Lebiasinidae_Lebiasina_festae_1,Lebiasinidae_Lebiasina_boruca_1),((Lebiasinidae_Lebiasina_panamensis_2,Lebiasinidae_Lebiasina_panamensis_1),(Lebiasinidae_Lebiasina_astrigata_1,Lebiasinidae_Lebiasina_multimaculata_1))))),((((((((Anostomidae_Leporinus_reticulatus_1,(Anostomidae_Hypomasticus_steindachneri_1,(Anostomidae_Hypomasticus_copelandii_2,(Anostomidae_Hypomasticus_copelandii_3,(Anostomidae_Hypomasticus_mormyrops_1,Anostomidae_Hypomasticus_copelandii_1))))),(Anostomidae_Hypomasticus_megalepis_1,Anostomidae_Hypomasticus_megalepis_2)),((((Anostomidae_Leporinus_striatus_3,(Anostomidae_Leporinus_striatus_1,Anostomidae_Leporinus_striatus_2)),((Anostomidae_Abramites_hypselonotus_1,(Anostomidae_Abramites_hypselonotus_2,Anostomidae_Abramites_hypselonotus_3)),((Anostomidae_Megaleporinus_muyscorum_2,Anostomidae_Megaleporinus_muyscorum_1),(((Anostomidae_Megaleporinus_trifasciatus_1,Anostomidae_Megaleporinus_trifasciatus_2),((Anostomidae_Megaleporinus_macrocephalus_2,Anostomidae_Megaleporinus_macrocephalus_1),Anostomidae_Megaleporinus_macrocephalus_3)),((Anostomidae_Megaleporinus_conirostris_1,(Anostomidae_Megaleporinus_conirostris_3,Anostomidae_Megaleporinus_conirostris_2)),((Anostomidae_Megaleporinus_reinhardti_1,Anostomidae_Megaleporinus_reinhardti_2),(((Anostomidae_Megaleporinus_garmani_2,(Anostomidae_Megaleporinus_garmani_1,Anostomidae_Megaleporinus_garmani_3)),(Anostomidae_Megaleporinus_brinco_1,(Anostomidae_Megaleporinus_brinco_2,Anostomidae_Megaleporinus_brinco_3))),((Anostomidae_Megaleporinus_elongatus_2,(Anostomidae_Megaleporinus_elongatus_3,Anostomidae_Megaleporinus_elongatus_1)),(Anostomidae_Megaleporinus_piavussu_3,((Anostomidae_Megaleporinus_piavussu_2,Anostomidae_Megaleporinus_piavussu_1),((Anostomidae_Megaleporinus_obtusidens_2,Anostomidae_Megaleporinus_obtusidens_1),Anostomidae_Megaleporinus_obtusidens_3))))))))))),((Anostomidae_Hypomasticus_pachycheilus_1,(((Anostomidae_Leporinus_altipinnis_1,(((Anostomidae_Leporinus_octomaculatus_1,Anostomidae_Leporinus_octomaculatus_2),(Anostomidae_Leporinus_unitaeniatus_1,Anostomidae_Leporinus_nigrotaeniatus_1)),(Anostomidae_Leporinus_tigrinus_1,(((Anostomidae_Leporinus_affinis_2,Anostomidae_Leporinus_affinis_1),(Anostomidae_Leporinus_fasciatus_1,Anostomidae_Leporinus_fasciatus_2)),Anostomidae_Leporinus_bleheri_1)))),(Anostomidae_Leporinus_pearsoni_1,(Anostomidae_Leporinus_desmotes_1,(Anostomidae_Leporinus_jatuncochi_2,Anostomidae_Leporinus_jatuncochi_1)))),((((Anostomidae_Leporinus_taeniatus_3,(Anostomidae_Leporinus_taeniatus_1,Anostomidae_Leporinus_taeniatus_2)),((Anostomidae_Leporinus_octofasciatus_1,(Anostomidae_Leporinus_octofasciatus_2,Anostomidae_Leporinus_octofasciatus_3)),(Anostomidae_Leporinus_paranensis_1,(Anostomidae_Leporinus_paranensis_3,Anostomidae_Leporinus_paranensis_2)))),(Anostomidae_Leporinus_boehlkei_1,((Anostomidae_Leporinus_trimaculatus_1,Anostomidae_Leporinus_parae_1),Anostomidae_Leporinus_venerei_1))),((Anostomidae_Leporinus_friderici_1,(Anostomidae_Leporinus_lacustris_1,Anostomidae_Leporinus_lacustris_2)),((Anostomidae_Leporinus_agassizii_1,(Anostomidae_Leporinus_agassizii_3,Anostomidae_Leporinus_agassizii_2)),Anostomidae_Leporinus_piau_1))))),((Anostomidae_Anostomoides_atrianalis_1,((((Anostomidae_Laemolyta_garmani_1,Anostomidae_Laemolyta_garmani_2),((Anostomidae_Laemolyta_taeniata_1,Anostomidae_Laemolyta_taeniata_3),Anostomidae_Laemolyta_taeniata_2)),((Anostomidae_Laemolyta_proxima_1,(Anostomidae_Laemolyta_proxima_3,Anostomidae_Laemolyta_proxima_2)),(Anostomidae_Laemolyta_fernandezi_1,Anostomidae_Laemolyta_fernandezi_2))),(((Anostomidae_Rhytiodus_argenteofuscus_1,Anostomidae_Rhytiodus_lauzannei_1),(Anostomidae_Rhytiodus_microlepis_2,Anostomidae_Rhytiodus_microlepis_1)),(((Anostomidae_Schizodon_nasutus_1,(Anostomidae_Schizodon_knerii_3,(Anostomidae_Schizodon_knerii_2,Anostomidae_Schizodon_knerii_1))),(Anostomidae_Schizodon_platae_3,(Anostomidae_Schizodon_platae_1,Anostomidae_Schizodon_platae_2))),((Anostomidae_Schizodon_scotorhabdotus_1,Anostomidae_Schizodon_scotorhabdotus_2),((Anostomidae_Schizodon_fasciatus_1,(Anostomidae_Schizodon_vittatus_2,Anostomidae_Schizodon_vittatus_1)),(Anostomidae_Schizodon_intermedius_1,(Anostomidae_Schizodon_borellii_2,Anostomidae_Schizodon_borellii_1)))))))),((Anostomidae_Leporinus_amblyrhynchus_3,(Anostomidae_Leporinus_amblyrhynchus_1,Anostomidae_Leporinus_amblyrhynchus_2)),(Anostomidae_Leporinus_geminis_1,(Anostomidae_Leporinus_microphthalmus_3,(Anostomidae_Leporinus_microphthalmus_1,Anostomidae_Leporinus_microphthalmus_2))))))),((Anostomidae_Leporinus_brunneus_2,Anostomidae_Leporinus_brunneus_1),(Anostomidae_Leporinus_ecuadorensis_1,Anostomidae_Leporinus_ecuadorensis_2)))),(((Anostomidae_Pseudanos_trimaculatus_3,(Anostomidae_Pseudanos_trimaculatus_2,(Anostomidae_Pseudanos_trimaculatus_1,((Anostomidae_Pseudanos_winterbottomi_1,Anostomidae_Pseudanos_gracilis_1),Anostomidae_Petulanos_spiloclistron_1)))),(Anostomidae_Anostomus_anostomus_1,((Anostomidae_Anostomus_ternetzi_1,Anostomidae_Anostomus_ternetzi_2),Anostomidae_Anostomus_ternetzi_3))),(Anostomidae_Sartor_respectus_1,(Anostomidae_Leporellus_vittatus_2,(Anostomidae_Leporellus_vittatus_1,Anostomidae_Gnathodolus_bidens_1))))),((((Curimatidae_Curimatopsis_evelynae_1,(((Curimatidae_Curimatopsis_myersi_1,Curimatidae_Curimatopsis_myersi_2),Curimatidae_Curimatopsis_myersi_3),(Curimatidae_Curimatopsis_cryptica_3,(Curimatidae_Curimatopsis_cryptica_2,Curimatidae_Curimatopsis_cryptica_1)))),((Curimatidae_Curimatopsis_macrolepis_2,Curimatidae_Curimatopsis_macrolepis_3),Curimatidae_Curimatopsis_macrolepis_1)),(((Chilodontidae_Chilodus_gracilis_3,(Chilodontidae_Chilodus_gracilis_1,Chilodontidae_Chilodus_gracilis_2)),(Chilodontidae_Chilodus_fritillus_1,(Chilodontidae_Chilodus_punctatus_1,Chilodontidae_Chilodus_zunevei_1))),((Chilodontidae_Caenotropus_maculosus_1,(Chilodontidae_Caenotropus_maculosus_3,Chilodontidae_Caenotropus_maculosus_2)),((Chilodontidae_Caenotropus_mestomorgmatos_2,Chilodontidae_Caenotropus_mestomorgmatos_1),((Chilodontidae_Caenotropus_schizodon_1,Chilodontidae_Caenotropus_schizodon_2),(Chilodontidae_Caenotropus_labyrinthicus_3,(Chilodontidae_Caenotropus_labyrinthicus_2,Chilodontidae_Caenotropus_labyrinthicus_1))))))),(((((((Curimatidae_Curimata_mivartii_1,Curimatidae_Curimata_mivartii_2),Curimatidae_Curimata_mivartii_3),(Curimatidae_Curimata_vittata_3,(Curimatidae_Curimata_vittata_1,Curimatidae_Curimata_vittata_2))),((((Curimatidae_Curimata_knerii_2,Curimatidae_Curimata_knerii_1),(Curimatidae_Curimata_cyprinoides_1,Curimatidae_Curimata_cyprinoides_2)),((Curimatidae_Curimata_roseni_2,Curimatidae_Curimata_roseni_1),(Curimatidae_Curimata_inornata_2,Curimatidae_Curimata_inornata_1))),((Curimatidae_Curimata_acutirostris_2,(Curimatidae_Curimata_acutirostris_1,Curimatidae_Curimata_acutirostris_3)),Curimatidae_Curimata_incompta_1))),(((Curimatidae_Potamorhina_pristigaster_1,(Curimatidae_Potamorhina_pristigaster_3,Curimatidae_Potamorhina_pristigaster_2)),(Curimatidae_Potamorhina_laticeps_1,Curimatidae_Potamorhina_laticeps_2)),((Curimatidae_Potamorhina_latior_2,(Curimatidae_Potamorhina_latior_3,Curimatidae_Potamorhina_latior_1)),(((Curimatidae_Potamorhina_altamazonica_1,Curimatidae_Potamorhina_altamazonica_3),Curimatidae_Potamorhina_altamazonica_2),(Curimatidae_Potamorhina_squamoralevis_1,Curimatidae_Potamorhina_squamoralevis_2))))),((((Curimatidae_Pseudocurimata_boulengeri_1,(Curimatidae_Pseudocurimata_troschelii_1,Curimatidae_Pseudocurimata_troschelii_2)),((Curimatidae_Pseudocurimata_boehlkei_2,Curimatidae_Pseudocurimata_boehlkei_1),(Curimatidae_Pseudocurimata_lineopunctata_1,Curimatidae_Pseudocurimata_lineopunctata_2))),((Curimatidae_Psectrogaster_falcata_1,Curimatidae_Psectrogaster_essequibensis_1),((Curimatidae_Psectrogaster_rhomboides_1,(((Curimatidae_Psectrogaster_curviventris_1,(Curimatidae_Psectrogaster_curviventris_3,Curimatidae_Psectrogaster_curviventris_2)),(Curimatidae_Psectrogaster_amazonica_2,(Curimatidae_Psectrogaster_amazonica_1,Curimatidae_Psectrogaster_amazonica_3))),(Curimatidae_Psectrogaster_ciliata_2,Curimatidae_Psectrogaster_ciliata_1))),((Curimatidae_Psectrogaster_rutiloides_3,(Curimatidae_Psectrogaster_rutiloides_2,Curimatidae_Psectrogaster_rutiloides_1)),Curimatidae_Psectrogaster_rhomboides_2)))),(((Curimatidae_Cyphocharax_gilbert_3,(Curimatidae_Cyphocharax_gilbert_2,Curimatidae_Cyphocharax_gilbert_1)),((Curimatidae_Cyphocharax_santacatarinae_2,Curimatidae_Cyphocharax_santacatarinae_1),(((Curimatidae_Cyphocharax_voga_1,Curimatidae_Cyphocharax_voga_3),Curimatidae_Cyphocharax_voga_2),((Curimatidae_Cyphocharax_corumbae_1,(Curimatidae_Cyphocharax_corumbae_3,Curimatidae_Cyphocharax_corumbae_2)),((Curimatidae_Cyphocharax_spilotus_1,(Curimatidae_Cyphocharax_naegelii_2,(Curimatidae_Cyphocharax_naegelii_1,(Curimatidae_Cyphocharax_platanus_2,Curimatidae_Cyphocharax_platanus_1)))),(Curimatidae_Cyphocharax_modestus_1,(Curimatidae_Cyphocharax_modestus_3,Curimatidae_Cyphocharax_modestus_2))))))),(Curimatidae_Cyphocharax_nigripinnis_1,(((Curimatidae_Cyphocharax_aspilos_1,(Curimatidae_Cyphocharax_magdalenae_2,Curimatidae_Cyphocharax_magdalenae_1)),(Curimatidae_Curimatella_lepidura_3,(Curimatidae_Curimatella_lepidura_2,Curimatidae_Curimatella_lepidura_1))),(((Curimatidae_Cyphocharax_abramoides_1,(Curimatidae_Cyphocharax_multilineatus_1,Curimatidae_Cyphocharax_multilineatus_2)),(((Curimatidae_Steindachnerina_conspersa_3,(Curimatidae_Steindachnerina_conspersa_2,Curimatidae_Steindachnerina_conspersa_1)),(Curimatidae_Steindachnerina_bimaculata_1,Curimatidae_Steindachnerina_leucisca_1)),(Curimatidae_Steindachnerina_argentea_1,(((Curimatidae_Steindachnerina_elegans_1,(Curimatidae_Steindachnerina_elegans_3,Curimatidae_Steindachnerina_elegans_2)),(((Curimatidae_Steindachnerina_seriata_1,(Curimatidae_Steindachnerina_fasciata_2,Curimatidae_Steindachnerina_fasciata_1)),((Curimatidae_Steindachnerina_pupula_1,(((Curimatidae_Steindachnerina_insculpta_1,Curimatidae_Steindachnerina_insculpta_2),((Curimatidae_Steindachnerina_brevipinna_1,Curimatidae_Steindachnerina_brevipinna_2),Curimatidae_Steindachnerina_nigrotaenia_1)),Curimatidae_Steindachnerina_dobula_1)),Curimatidae_Steindachnerina_amazonica_1)),(Curimatidae_Steindachnerina_guentheri_1,((Curimatidae_Steindachnerina_varii_2,Curimatidae_Steindachnerina_varii_1),(Curimatidae_Steindachnerina_notonota_3,(Curimatidae_Steindachnerina_notonota_2,Curimatidae_Steindachnerina_notonota_1)))))),(((Curimatidae_Steindachnerina_gracilis_2,Curimatidae_Steindachnerina_gracilis_1),(Curimatidae_Steindachnerina_planiventris_2,Curimatidae_Steindachnerina_planiventris_1)),(Curimatidae_Steindachnerina_quasimodoi_1,(Curimatidae_Steindachnerina_hypostoma_1,Curimatidae_Steindachnerina_hypostoma_2))))))),((Curimatidae_Cyphocharax_sanctigabrielis_1,(((Curimatidae_Cyphocharax_vanderi_1,(Curimatidae_Cyphocharax_vanderi_3,Curimatidae_Cyphocharax_vanderi_2)),((Curimatidae_Cyphocharax_boiadeiro_1,Curimatidae_Cyphocharax_boiadeiro_2),(Curimatidae_Cyphocharax_saladensis_1,Curimatidae_Cyphocharax_saladensis_2))),((Curimatidae_Cyphocharax_gillii_3,(Curimatidae_Cyphocharax_gillii_2,Curimatidae_Cyphocharax_gillii_1)),(((Curimatidae_Cyphocharax_spilurus_2,(Curimatidae_Cyphocharax_spilurus_1,Curimatidae_Cyphocharax_spilurus_3)),(Curimatidae_Cyphocharax_oenas_1,Curimatidae_Cyphocharax_oenas_2)),(Curimatidae_Cyphocharax_spiluropsis_1,Curimatidae_Cyphocharax_spiluropsis_2))))),(((Curimatidae_Cyphocharax_mestomyllon_1,Curimatidae_Cyphocharax_mestomyllon_2),((Curimatidae_Curimatella_meyeri_2,(Curimatidae_Curimatella_meyeri_3,Curimatidae_Curimatella_meyeri_1)),(((((Curimatidae_Cyphocharax_plumbeus_3,(Curimatidae_Cyphocharax_plumbeus_1,Curimatidae_Cyphocharax_plumbeus_2)),Curimatidae_Cyphocharax_leucostictus_1),(Curimatidae_Curimatella_immaculata_3,(Curimatidae_Curimatella_immaculata_1,Curimatidae_Curimatella_immaculata_2))),(Curimatidae_Cyphocharax_notatus_1,Curimatidae_Cyphocharax_notatus_2)),(((Curimatidae_Cyphocharax_microcephalus_1,Curimatidae_Cyphocharax_festivus_1),Curimatidae_Curimatella_alburnus_1),((Curimatidae_Curimatella_dorsalis_1,Curimatidae_Curimatella_dorsalis_3),Curimatidae_Curimatella_dorsalis_2))))),(Curimatidae_Cyphocharax_helleri_1,(Curimatidae_Cyphocharax_gouldingi_1,Curimatidae_Cyphocharax_gouldingi_2)))))))))),((Prochilodontidae_Ichthyoelephas_longirostris_1,(Prochilodontidae_Ichthyoelephas_humeralis_2,Prochilodontidae_Ichthyoelephas_humeralis_1)),((((Prochilodontidae_Semaprochilodus_brama_1,Prochilodontidae_Semaprochilodus_brama_2),((Prochilodontidae_Semaprochilodus_varii_1,Prochilodontidae_Semaprochilodus_varii_2),(Prochilodontidae_Semaprochilodus_laticeps_1,(Prochilodontidae_Semaprochilodus_laticeps_2,Prochilodontidae_Semaprochilodus_laticeps_3)))),(((Prochilodontidae_Semaprochilodus_insignis_1,Prochilodontidae_Semaprochilodus_insignis_2),((Prochilodontidae_Semaprochilodus_kneri_2,Prochilodontidae_Semaprochilodus_kneri_1),Prochilodontidae_Semaprochilodus_kneri_3)),(Prochilodontidae_Semaprochilodus_taeniurus_3,(Prochilodontidae_Semaprochilodus_taeniurus_2,Prochilodontidae_Semaprochilodus_taeniurus_1)))),((Prochilodontidae_Prochilodus_vimboides_2,Prochilodontidae_Prochilodus_vimboides_1),(((Prochilodontidae_Prochilodus_magdalenae_2,(Prochilodontidae_Prochilodus_magdalenae_1,Prochilodontidae_Prochilodus_magdalenae_3)),(Prochilodontidae_Prochilodus_reticulatus_1,(Prochilodontidae_Prochilodus_reticulatus_3,Prochilodontidae_Prochilodus_reticulatus_2))),((Prochilodontidae_Prochilodus_mariae_1,(Prochilodontidae_Prochilodus_mariae_3,Prochilodontidae_Prochilodus_mariae_2)),((Prochilodontidae_Prochilodus_argenteus_1,(Prochilodontidae_Prochilodus_harttii_2,Prochilodontidae_Prochilodus_harttii_1)),((((Prochilodontidae_Prochilodus_rubrotaeniatus_2,Prochilodontidae_Prochilodus_rubrotaeniatus_1),(Prochilodontidae_Prochilodus_nigricans_1,(Prochilodontidae_Prochilodus_nigricans_2,Prochilodontidae_Prochilodus_nigricans_3))),(((Prochilodontidae_Prochilodus_brevis_3,Prochilodontidae_Prochilodus_brevis_2),Prochilodontidae_Prochilodus_brevis_1),((Prochilodontidae_Prochilodus_britskii_2,Prochilodontidae_Prochilodus_britskii_1),(Prochilodontidae_Prochilodus_lacustris_1,(Prochilodontidae_Prochilodus_lacustris_3,Prochilodontidae_Prochilodus_lacustris_2))))),(Prochilodontidae_Prochilodus_costatus_1,(Prochilodontidae_Prochilodus_lineatus_1,(Prochilodontidae_Prochilodus_lineatus_3,Prochilodontidae_Prochilodus_lineatus_2))))))))))))),((((Serrasalmidae_Mylossoma_albiscopum_1,(Serrasalmidae_Mylossoma_aureum_2,(Serrasalmidae_Mylossoma_aureum_1,Serrasalmidae_Mylossoma_aureum_3))),(Serrasalmidae_Mylossoma_duriventre_1,((Serrasalmidae_Colossoma_macropomum_2,(Serrasalmidae_Colossoma_macropomum_3,Serrasalmidae_Colossoma_macropomum_1)),((Serrasalmidae_Piaractus_orinoquensis_1,Serrasalmidae_Piaractus_orinoquensis_2),(Serrasalmidae_Piaractus_mesopotamicus_1,(Serrasalmidae_Piaractus_brachypomus_3,(Serrasalmidae_Piaractus_brachypomus_2,Serrasalmidae_Piaractus_brachypomus_1))))))),(((((Serrasalmidae_Tometes_makue_1,(((Serrasalmidae_Mylesinus_schomburgkii_2,Serrasalmidae_Mylesinus_schomburgkii_1),(((Serrasalmidae_Myloplus_schomburgkii_2,(Serrasalmidae_Myloplus_schomburgkii_3,Serrasalmidae_Myloplus_schomburgkii_1)),(Serrasalmidae_Ossubtus_xinguense_2,Serrasalmidae_Ossubtus_xinguense_1)),((Serrasalmidae_Myloplus_planquettei_1,((Serrasalmidae_Mylesinus_paraschomburgkii_3,(Serrasalmidae_Mylesinus_paraschomburgkii_1,Serrasalmidae_Mylesinus_paraschomburgkii_2)),(((Serrasalmidae_Myloplus_zorroi_1,Serrasalmidae_Myloplus_zorroi_2),((((Serrasalmidae_Tometes_kranponhah_1,Serrasalmidae_Tometes_kranponhah_2),Serrasalmidae_Tometes_kranponhah_3),(Serrasalmidae_Tometes_ancylorhynchus_2,(Serrasalmidae_Tometes_ancylorhynchus_3,Serrasalmidae_Tometes_ancylorhynchus_1))),(Serrasalmidae_Myloplus_lucienae_1,((Serrasalmidae_Tometes_camunani_2,(Serrasalmidae_Tometes_camunani_3,Serrasalmidae_Tometes_camunani_1)),Serrasalmidae_Myloplus_lobatus_1)))),(((Serrasalmidae_Tometes_trilobatus_1,(Serrasalmidae_Tometes_siderocarajensis_1,Serrasalmidae_Tometes_siderocarajensis_2)),(Serrasalmidae_Mylesinus_paucisquamatus_3,(Serrasalmidae_Mylesinus_paucisquamatus_1,Serrasalmidae_Mylesinus_paucisquamatus_2))),((Serrasalmidae_Myleus_setiger_3,(Serrasalmidae_Myleus_setiger_1,Serrasalmidae_Myleus_setiger_2)),(Serrasalmidae_Myloplus_torquatus_2,Serrasalmidae_Myloplus_torquatus_1)))))),(Serrasalmidae_Tometes_lebaili_1,Serrasalmidae_Tometes_lebaili_2)))),((((Serrasalmidae_Myleus_micans_1,Serrasalmidae_Myleus_micans_2),Serrasalmidae_Myleus_micans_3),(((Serrasalmidae_Myloplus_asterias_1,(Serrasalmidae_Utiaritichthys_longidorsalis_2,Serrasalmidae_Utiaritichthys_longidorsalis_1)),Serrasalmidae_Myloplus_rubripinnis_2),Serrasalmidae_Myloplus_levis_1)),(((Serrasalmidae_Myloplus_arnoldi_3,Serrasalmidae_Myloplus_arnoldi_2),Serrasalmidae_Myloplus_arnoldi_1),(Serrasalmidae_Myloplus_rhomboidalis_3,(Serrasalmidae_Myloplus_rhomboidalis_2,Serrasalmidae_Myloplus_rhomboidalis_1)))))),Serrasalmidae_Myloplus_rubripinnis_1),Serrasalmidae_Myloplus_ternetzi_1),((Serrasalmidae_Acnodon_normani_1,Serrasalmidae_Acnodon_normani_2),(Serrasalmidae_Acnodon_oligacanthus_2,Serrasalmidae_Acnodon_oligacanthus_1))),(((((((Serrasalmidae_Pygocentrus_nattereri_1,Serrasalmidae_Pygocentrus_nattereri_2),Serrasalmidae_Pygocentrus_nattereri_3),((Serrasalmidae_Pygocentrus_piraya_2,Serrasalmidae_Pygocentrus_piraya_1),Serrasalmidae_Pygocentrus_piraya_3)),((Serrasalmidae_Serrasalmus_manueli_2,(Serrasalmidae_Serrasalmus_manueli_3,Serrasalmidae_Serrasalmus_manueli_1)),((((((Serrasalmidae_Serrasalmus_eigenmanni_2,Serrasalmidae_Serrasalmus_eigenmanni_1),Serrasalmidae_Serrasalmus_eigenmanni_3),(Serrasalmidae_Pristobrycon_calmoni_1,(Serrasalmidae_Serrasalmus_spilopleura_3,(Serrasalmidae_Serrasalmus_spilopleura_1,Serrasalmidae_Serrasalmus_spilopleura_2)))),(Serrasalmidae_Serrasalmus_gouldingi_2,(Serrasalmidae_Serrasalmus_gouldingi_3,Serrasalmidae_Serrasalmus_gouldingi_1))),(Serrasalmidae_Serrasalmus_humeralis_3,((Serrasalmidae_Serrasalmus_serrulatus_2,Serrasalmidae_Serrasalmus_serrulatus_1),((Serrasalmidae_Serrasalmus_humeralis_2,Serrasalmidae_Serrasalmus_humeralis_1),Serrasalmidae_Serrasalmus_serrulatus_3)))),(((Serrasalmidae_Serrasalmus_irritans_1,(Serrasalmidae_Serrasalmus_irritans_3,Serrasalmidae_Serrasalmus_irritans_2)),(Serrasalmidae_Serrasalmus_elongatus_1,(Serrasalmidae_Serrasalmus_elongatus_2,Serrasalmidae_Serrasalmus_elongatus_3))),((((Serrasalmidae_Serrasalmus_geryi_1,Serrasalmidae_Serrasalmus_geryi_2),((Serrasalmidae_Serrasalmus_rhombeus_1,((Serrasalmidae_Serrasalmus_gibbus_2,Serrasalmidae_Serrasalmus_gibbus_1),Serrasalmidae_Serrasalmus_rhombeus_3)),Serrasalmidae_Serrasalmus_rhombeus_2)),((((Serrasalmidae_Serrasalmus_marginatus_3,(Serrasalmidae_Serrasalmus_marginatus_2,Serrasalmidae_Serrasalmus_marginatus_1)),((Serrasalmidae_Serrasalmus_hollandi_2,(Serrasalmidae_Serrasalmus_hollandi_1,Serrasalmidae_Serrasalmus_hollandi_3)),(Serrasalmidae_Serrasalmus_compressus_3,(Serrasalmidae_Serrasalmus_compressus_2,Serrasalmidae_Serrasalmus_compressus_1)))),((Serrasalmidae_Serrasalmus_sanchezi_1,((Serrasalmidae_Serrasalmus_sanchezi_3,Serrasalmidae_Serrasalmus_sanchezi_2),(Serrasalmidae_Serrasalmus_medinai_2,Serrasalmidae_Serrasalmus_medinai_1))),(Serrasalmidae_Serrasalmus_hastatus_2,(Serrasalmidae_Serrasalmus_hastatus_1,Serrasalmidae_Serrasalmus_hastatus_3)))),(Serrasalmidae_Serrasalmus_altispinis_1,Serrasalmidae_Serrasalmus_altispinis_2))),((Serrasalmidae_Serrasalmus_maculatus_3,(Serrasalmidae_Serrasalmus_maculatus_2,Serrasalmidae_Serrasalmus_maculatus_1)),(Serrasalmidae_Serrasalmus_medinai_3,(Serrasalmidae_Serrasalmus_altuvei_2,(Serrasalmidae_Serrasalmus_altuvei_1,(Serrasalmidae_Serrasalmus_brandtii_3,(Serrasalmidae_Serrasalmus_brandtii_1,Serrasalmidae_Serrasalmus_brandtii_2))))))))))),(Serrasalmidae_Pygocentrus_cariba_2,(Serrasalmidae_Pygocentrus_cariba_3,Serrasalmidae_Pygocentrus_cariba_1))),((Serrasalmidae_Pristobrycon_striolatus_3,(Serrasalmidae_Pristobrycon_striolatus_1,Serrasalmidae_Pristobrycon_striolatus_2)),(((Serrasalmidae_Catoprion_mento_1,Serrasalmidae_Catoprion_mento_2),Serrasalmidae_Catoprion_mento_3),(Serrasalmidae_Pygopristis_denticulata_2,Serrasalmidae_Pygopristis_denticulata_1)))),(Serrasalmidae_Metynnis_mola_1,(((Serrasalmidae_Metynnis_argenteus_2,Serrasalmidae_Metynnis_argenteus_1),((Serrasalmidae_Metynnis_maculatus_1,((Serrasalmidae_Metynnis_cuiaba_2,Serrasalmidae_Metynnis_cuiaba_1),(Serrasalmidae_Metynnis_altidorsalis_3,(Serrasalmidae_Metynnis_altidorsalis_1,Serrasalmidae_Metynnis_altidorsalis_2)))),((Serrasalmidae_Metynnis_hypsauchen_1,(Serrasalmidae_Metynnis_fasciatus_1,Serrasalmidae_Metynnis_fasciatus_2)),((Serrasalmidae_Metynnis_lippincottianus_2,(Serrasalmidae_Metynnis_polystictus_2,(Serrasalmidae_Metynnis_polystictus_3,Serrasalmidae_Metynnis_polystictus_1))),(((Serrasalmidae_Metynnis_luna_1,Serrasalmidae_Metynnis_luna_2),(Serrasalmidae_Metynnis_guaporensis_3,(Serrasalmidae_Metynnis_guaporensis_1,Serrasalmidae_Metynnis_guaporensis_2))),(Serrasalmidae_Metynnis_melanogrammus_2,(Serrasalmidae_Metynnis_melanogrammus_1,Serrasalmidae_Metynnis_melanogrammus_3))))))),Serrasalmidae_Metynnis_lippincottianus_1))))),(((Hemiodontidae_Hemiodus_microlepis_1,Hemiodontidae_Hemiodus_microlepis_2),(((Hemiodontidae_Hemiodus_gracilis_1,Hemiodontidae_Hemiodus_immaculatus_1),(Hemiodontidae_Anodus_orinocensis_1,Hemiodontidae_Anodus_orinocensis_2)),(Hemiodontidae_Hemiodus_unimaculatus_1,Hemiodontidae_Argonectes_robertsi_1))),(Hemiodontidae_Bivibranchia_velox_1,Hemiodontidae_Bivibranchia_velox_2)))),(((Serrasalmidae_Acnodon_senai_1,Serrasalmidae_Acnodon_senai_2),((Cynodontidae_Rhaphiodon_vulpinus_1,Cynodontidae_Rhaphiodon_vulpinus_2),((Cynodontidae_Hydrolycus_armatus_1,Cynodontidae_Hydrolycus_scomberoides_1),Cynodontidae_Cynodon_gibbus_1))),(Parodontidae_Parodon_pongoensis_1,(((Parodontidae_Apareiodon_vittatus_3,(Parodontidae_Apareiodon_vittatus_1,Parodontidae_Apareiodon_vittatus_2)),((Parodontidae_Apareiodon_affinis_3,(Parodontidae_Apareiodon_affinis_1,Parodontidae_Apareiodon_affinis_2)),Parodontidae_Apareiodon_ibitiensis_1)),((Parodontidae_Parodon_nasus_1,Parodontidae_Parodon_nasus_2),((Parodontidae_Parodon_hilarii_1,Parodontidae_Parodon_hilarii_2),(Parodontidae_Saccodon_dariensis_2,Parodontidae_Saccodon_dariensis_1))))))),((Erythrinidae_Hoplias_curupira_2,Erythrinidae_Hoplias_curupira_1),(((Erythrinidae_Hoplerythrinus_unitaeniatus_2,Erythrinidae_Hoplerythrinus_unitaeniatus_1),(Erythrinidae_Erythrinus_erythrinus_2,(Erythrinidae_Erythrinus_erythrinus_1,Erythrinidae_Erythrinus_erythrinus_3))),(((Erythrinidae_Hoplias_aimara_2,Erythrinidae_Hoplias_aimara_1),(Erythrinidae_Hoplias_intermedius_2,((Erythrinidae_Hoplias_australis_2,(Erythrinidae_Hoplias_australis_1,Erythrinidae_Hoplias_australis_3)),(Erythrinidae_Hoplias_lacerdae_2,(Erythrinidae_Hoplias_lacerdae_1,Erythrinidae_Hoplias_lacerdae_3))))),((Erythrinidae_Hoplias_misionera_2,Erythrinidae_Hoplias_misionera_1),(Erythrinidae_Hoplias_malabaricus_1,(Erythrinidae_Hoplias_intermedius_1,(Erythrinidae_Hoplias_microlepis_2,((Erythrinidae_Hoplias_mbigua_2,(Erythrinidae_Hoplias_mbigua_3,Erythrinidae_Hoplias_mbigua_1)),(Erythrinidae_Hoplias_microlepis_3,Erythrinidae_Hoplias_microlepis_1))))))))))))))),((Lepisosteidae_Atractosteus_tristoechus_1,(((Clupeidae_Ramnogaster_melanostoma_2,Clupeidae_Ramnogaster_melanostoma_1),(Clupeidae_Platanichthys_platana_2,Clupeidae_Platanichthys_platana_1)),((Galaxiidae_Galaxias_maculatus_1,(Erythrinidae_Hoplerythrinus_unitaeniatus_3,Galaxiidae_Galaxias_platei_1)),((Galaxiidae_Aplochiton_marinus_1,(Galaxiidae_Aplochiton_zebra_1,Galaxiidae_Aplochiton_taeniatus_1)),(Galaxiidae_Brachygalaxias_bullocki_1,Galaxiidae_Brachygalaxias_gothei_1))))),((((Megalopidae_Megalops_atlanticus_1,(Clupeidae_Lile_stolifera_1,Clupeidae_Rhinosardinia_bahiensis_1)),((Pristigasteridae_Pellona_castelnaeana_1,(Pristigasteridae_Pellona_flavipinnis_3,(Pristigasteridae_Pellona_flavipinnis_2,(Pristigasteridae_Ilisha_amazonica_1,Pristigasteridae_Pellona_flavipinnis_1)))),(Pristigasteridae_Pristigaster_cayana_1,(Pristigasteridae_Odontognathus_mucronatus_2,Pristigasteridae_Odontognathus_mucronatus_1)))),(Anguillidae_Anguilla_rostrata_1,((Engraulidae_Lycengraulis_grossidens_1,(Engraulidae_Lycengraulis_grossidens_3,Engraulidae_Lycengraulis_grossidens_2)),((Engraulidae_Anchoviella_lepidentostole_2,(Engraulidae_Anchoviella_lepidentostole_3,Engraulidae_Anchoviella_lepidentostole_1)),(((Engraulidae_Anchoviella_manamensis_1,(Engraulidae_Anchoviella_carrikeri_2,((Engraulidae_Anchoviella_alleni_1,Engraulidae_Anchoviella_alleni_2),Engraulidae_Anchoviella_carrikeri_1))),((Engraulidae_Anchoa_spinifer_1,(Engraulidae_Jurengraulis_juruensis_2,(Engraulidae_Jurengraulis_juruensis_1,Engraulidae_Jurengraulis_juruensis_3))),((Engraulidae_Anchovia_surinamensis_2,Engraulidae_Anchovia_surinamensis_1),((Engraulidae_Amazonsprattus_scintilla_2,Engraulidae_Amazonsprattus_scintilla_1),(Engraulidae_Anchoviella_guianensis_1,Engraulidae_Anchoviella_guianensis_2))))),(Engraulidae_Pterengraulis_atherinoides_1,((Engraulidae_Pterengraulis_atherinoides_3,Engraulidae_Pterengraulis_atherinoides_2),Engraulidae_Anchoviella_jamesi_1))))))),(((Osteoglossidae_Osteoglossum_ferreirai_1,Osteoglossidae_Osteoglossum_bicirrhosum_1),Arapaimidae_Arapaima_gigas_1),(((Mordaciidae_Mordacia_lapicida_1,Geotriidae_Geotria_australis_1),(Lepidosirenidae_Lepidosiren_paradoxa_1,(Batrachoididae_Daector_quadrizonatus_1,Syngnathidae_Microphis_lineatus_1))),((Carcharhinidae_Carcharhinus_leucas_1,Pristidae_Pristis_pristis_1),(((Potamotrygonidae_Paratrygon_aiereba_2,(Potamotrygonidae_Paratrygon_aiereba_3,Potamotrygonidae_Paratrygon_aiereba_1)),(((Potamotrygonidae_Potamotrygon_tigrina_2,Potamotrygonidae_Potamotrygon_tigrina_1),(Potamotrygonidae_Potamotrygon_falkneri_2,((Potamotrygonidae_Potamotrygon_tatianae_1,(Potamotrygonidae_Potamotrygon_motoro_1,Potamotrygonidae_Potamotrygon_motoro_2)),(((Potamotrygonidae_Potamotrygon_constellata_1,(Potamotrygonidae_Potamotrygon_orbignyi_1,Potamotrygonidae_Potamotrygon_orbignyi_2)),((Potamotrygonidae_Plesiotrygon_nana_1,(Potamotrygonidae_Plesiotrygon_iwamae_2,(Potamotrygonidae_Plesiotrygon_iwamae_1,Potamotrygonidae_Plesiotrygon_iwamae_3))),(Potamotrygonidae_Potamotrygon_yepezi_1,Potamotrygonidae_Potamotrygon_magdalenae_1))),Potamotrygonidae_Potamotrygon_falkneri_1)))),((Potamotrygonidae_Potamotrygon_histrix_2,Potamotrygonidae_Potamotrygon_histrix_3),Potamotrygonidae_Potamotrygon_histrix_1))),((Potamotrygonidae_Heliotrygon_gomesi_1,Potamotrygonidae_Heliotrygon_gomesi_2),Potamotrygonidae_Heliotrygon_gomesi_3)))))))),(((Eleotridae_Leptophilypnus_fluviatilis_2,(Eleotridae_Leptophilypnus_fluviatilis_3,Eleotridae_Leptophilypnus_fluviatilis_1)),(Eleotridae_Leptophilypnus_panamensis_2,Eleotridae_Leptophilypnus_panamensis_1)),((((Gobiidae_Aboma_etheostoma_1,Gobiidae_Microgobius_miraflorensis_1),Gobiidae_Bathygobius_andrei_1),((Gobiidae_Awaous_flavus_1,((Gobiidae_Evorthodus_minutus_1,(Gobiidae_Gobioides_broussonnetii_1,Gobiidae_Gobioides_peruanus_1)),((Gobiidae_Sicydium_salvini_1,Gobiidae_Sicydium_punctatum_1),Gobiidae_Ctenogobius_sagittula_1))),Eleotridae_Microphilypnus_ternetzi_1)),(((Paralichthyidae_Citharichthys_gilberti_2,(((Eleotridae_Eleotris_amblyopsis_1,(Eleotridae_Eleotris_amblyopsis_3,Eleotridae_Eleotris_amblyopsis_2)),(Eleotridae_Eleotris_picta_1,(Eleotridae_Eleotris_picta_2,Eleotridae_Eleotris_picta_3))),(Eleotridae_Eleotris_perniger_1,Eleotridae_Eleotris_pisonis_1))),((Eleotridae_Hemieleotris_latifasciata_1,((Eleotridae_Gobiomorus_maculatus_1,(Eleotridae_Gobiomorus_maculatus_2,Eleotridae_Gobiomorus_maculatus_3)),(Eleotridae_Gobiomorus_dormitor_3,((Eleotridae_Gobiomorus_polylepis_1,Eleotridae_Gobiomorus_polylepis_2),(Eleotridae_Gobiomorus_dormitor_2,Eleotridae_Gobiomorus_dormitor_1))))),(((Eleotridae_Dormitator_latifrons_1,(Eleotridae_Dormitator_latifrons_2,Eleotridae_Dormitator_latifrons_3)),((Eleotridae_Dormitator_maculatus_2,(Eleotridae_Dormitator_maculatus_1,Eleotridae_Dormitator_maculatus_3)),(Eleotridae_Dormitator_cubanus_1,(Eleotridae_Dormitator_cubanus_3,Eleotridae_Dormitator_cubanus_2)))),Eleotridae_Guavina_guavina_1))),Paralichthyidae_Citharichthys_gilberti_1)))),Batrachoididae_Batrachoides_pacifici_1),(((((((Atherinopsidae_Menidia_menidia_1,(Atherinopsidae_Menidia_menidia_2,Atherinopsidae_Menidia_menidia_3)),((((Atherinopsidae_Menidia_beryllina_3,Atherinopsidae_Menidia_beryllina_1),Atherinopsidae_Menidia_beryllina_2),(Atherinopsidae_Menidia_conchorum_1,((Atherinopsidae_Menidia_colei_3,Atherinopsidae_Menidia_colei_2),Atherinopsidae_Menidia_colei_1))),((((Atherinopsidae_Chirostoma_labarcae_1,(Atherinopsidae_Chirostoma_labarcae_3,Atherinopsidae_Chirostoma_labarcae_2)),(Atherinopsidae_Chirostoma_jordani_2,(Atherinopsidae_Chirostoma_jordani_1,Atherinopsidae_Chirostoma_jordani_3))),(((Atherinopsidae_Chirostoma_chapalae_1,Atherinopsidae_Chirostoma_chapalae_2),(Atherinopsidae_Chirostoma_lucius_1,((Atherinopsidae_Chirostoma_sphyraena_1,Atherinopsidae_Chirostoma_sphyraena_2),(Atherinopsidae_Chirostoma_promelas_1,(Atherinopsidae_Chirostoma_humboldtianum_1,(Atherinopsidae_Chirostoma_consocium_1,((Atherinopsidae_Chirostoma_estor_1,Atherinopsidae_Chirostoma_grandocule_1),Atherinopsidae_Chirostoma_patzcuaro_1))))))),(Atherinopsidae_Chirostoma_attenuatum_3,(Atherinopsidae_Chirostoma_attenuatum_2,Atherinopsidae_Chirostoma_attenuatum_1)))),((Atherinopsidae_Chirostoma_arge_1,Atherinopsidae_Chirostoma_contrerasi_1),((Atherinopsidae_Chirostoma_riojai_3,(Atherinopsidae_Chirostoma_riojai_1,Atherinopsidae_Chirostoma_riojai_2)),((Atherinopsidae_Poblana_ferdebueni_3,(Atherinopsidae_Poblana_ferdebueni_1,Atherinopsidae_Poblana_ferdebueni_2)),(Atherinopsidae_Poblana_letholepis_1,((Atherinopsidae_Poblana_squamata_1,(Atherinopsidae_Poblana_squamata_3,Atherinopsidae_Poblana_squamata_2)),((Atherinopsidae_Poblana_alchichica_1,Atherinopsidae_Poblana_alchichica_3),Atherinopsidae_Poblana_alchichica_2))))))))),(((Atherinopsidae_Atherinella_colombiensis_1,Atherinopsidae_Atherinella_colombiensis_2),(((Atherinopsidae_Atherinella_schultzi_3,Atherinopsidae_Atherinella_schultzi_2),Atherinopsidae_Atherinella_schultzi_1),Atherinopsidae_Atherinella_ammophila_1)),((Atherinopsidae_Atherinella_argentea_1,Atherinopsidae_Atherinella_argentea_2),((((Atherinopsidae_Atherinella_chagresi_1,((Atherinopsidae_Atherinella_chagresi_3,Atherinopsidae_Atherinella_chagresi_2),(((Atherinopsidae_Atherinella_sardina_3,Atherinopsidae_Atherinella_sardina_1),(Atherinopsidae_Atherinella_hubbsi_2,Atherinopsidae_Atherinella_hubbsi_1)),Atherinopsidae_Atherinella_sardina_2))),(((Atherinopsidae_Atherinella_alvarezi_2,Atherinopsidae_Atherinella_alvarezi_1),(Atherinopsidae_Atherinella_marvelae_1,Atherinopsidae_Atherinella_marvelae_2)),(Atherinopsidae_Atherinella_milleri_2,(Atherinopsidae_Atherinella_milleri_3,Atherinopsidae_Atherinella_milleri_1)))),(Atherinopsidae_Atherinella_sallei_1,(Atherinopsidae_Atherinella_sallei_3,Atherinopsidae_Atherinella_sallei_2))),(((Atherinopsidae_Atherinella_crystallina_1,Atherinopsidae_Atherinella_crystallina_2),(Atherinopsidae_Atherinella_pellosemeion_1,(Atherinopsidae_Atherinella_pellosemeion_2,Atherinopsidae_Atherinella_pellosemeion_3))),((Atherinopsidae_Atherinella_balsana_2,(Atherinopsidae_Atherinella_balsana_3,Atherinopsidae_Atherinella_balsana_1)),(Atherinopsidae_Atherinella_guatemalensis_2,(Atherinopsidae_Atherinella_guatemalensis_1,Atherinopsidae_Atherinella_guatemalensis_3)))))))),((Atherinopsidae_Atherinops_affinis_3,(Atherinopsidae_Atherinops_affinis_1,Atherinopsidae_Atherinops_affinis_2)),(((Atherinopsidae_Basilichthys_microlepidotus_3,((Atherinopsidae_Basilichthys_microlepidotus_2,Atherinopsidae_Basilichthys_microlepidotus_1),Atherinopsidae_Basilichthys_australis_1)),(Atherinopsidae_Basilichthys_semotilus_1,(Atherinopsidae_Basilichthys_semotilus_3,Atherinopsidae_Basilichthys_semotilus_2))),((Atherinopsidae_Odontesthes_incisa_2,Atherinopsidae_Odontesthes_incisa_1),((Atherinopsidae_Odontesthes_nigricans_2,(Atherinopsidae_Odontesthes_nigricans_3,Atherinopsidae_Odontesthes_nigricans_1)),((Atherinopsidae_Odontesthes_platensis_2,Atherinopsidae_Odontesthes_platensis_1),(((((Atherinopsidae_Odontesthes_perugiae_1,Atherinopsidae_Odontesthes_bonariensis_1),(Atherinopsidae_Odontesthes_ledae_3,Atherinopsidae_Odontesthes_ledae_1)),(Atherinopsidae_Odontesthes_retropinnis_1,Atherinopsidae_Odontesthes_retropinnis_2)),(Atherinopsidae_Odontesthes_humensis_2,((Atherinopsidae_Odontesthes_piquava_1,(Atherinopsidae_Odontesthes_mirinensis_1,(Atherinopsidae_Odontesthes_bonariensis_2,Atherinopsidae_Odontesthes_humensis_1))),Atherinopsidae_Odontesthes_ledae_2))),((Atherinopsidae_Odontesthes_mauleanum_1,Atherinopsidae_Odontesthes_brevianalis_1),(((Atherinopsidae_Odontesthes_gracilis_1,Atherinopsidae_Odontesthes_regia_3),(Atherinopsidae_Odontesthes_regia_2,Atherinopsidae_Odontesthes_regia_1)),(Atherinopsidae_Odontesthes_hatcheri_2,(Atherinopsidae_Odontesthes_hatcheri_3,Atherinopsidae_Odontesthes_hatcheri_1))))))))))),(((((Belonidae_Strongylura_notata_1,Belonidae_Strongylura_notata_3),Belonidae_Strongylura_notata_2),((((Belonidae_Belonion_apodion_1,(Belonidae_Belonion_dibranchodon_1,Belonidae_Belonion_dibranchodon_2)),(((Belonidae_Potamorrhaphis_guianensis_1,Belonidae_Potamorrhaphis_guianensis_2),(Belonidae_Potamorrhaphis_eigenmanni_1,Belonidae_Potamorrhaphis_eigenmanni_2)),Belonidae_Potamorrhaphis_petersi_1)),(((Belonidae_Strongylura_hubbsi_3,(Belonidae_Strongylura_hubbsi_2,Belonidae_Strongylura_hubbsi_1)),(Belonidae_Strongylura_exilis_2,(Belonidae_Strongylura_exilis_3,Belonidae_Strongylura_exilis_1))),((Belonidae_Strongylura_marina_2,Belonidae_Strongylura_marina_1),(Belonidae_Strongylura_fluviatilis_3,(Belonidae_Strongylura_fluviatilis_2,Belonidae_Strongylura_fluviatilis_1))))),(((Belonidae_Pseudotylosurus_microps_1,Belonidae_Pseudotylosurus_microps_2),(Belonidae_Pseudotylosurus_angusticeps_3,(Belonidae_Pseudotylosurus_angusticeps_2,Belonidae_Pseudotylosurus_angusticeps_1))),(Belonidae_Strongylura_timucu_3,(Belonidae_Strongylura_timucu_1,Belonidae_Strongylura_timucu_2))))),(Belonidae_Ablennes_hians_3,(Belonidae_Ablennes_hians_2,Belonidae_Ablennes_hians_1))),(Hemiramphidae_Hyporhamphus_brederi_1,(Belonidae_Chriodorus_atherinoides_2,(Belonidae_Chriodorus_atherinoides_1,Belonidae_Chriodorus_atherinoides_3))))),(((Cyprinodontidae_Cubanichthys_cubensis_2,(Cyprinodontidae_Cubanichthys_cubensis_1,(Cyprinodontidae_Cubanichthys_pengelleyi_2,Cyprinodontidae_Cubanichthys_pengelleyi_1))),((Cyprinodontidae_Orestias_imarpe_1,((Cyprinodontidae_Orestias_alba_1,(Cyprinodontidae_Orestias_ispi_1,(Cyprinodontidae_Orestias_silustani_1,Cyprinodontidae_Orestias_lutea_1))),(Cyprinodontidae_Orestias_silustani_2,((Cyprinodontidae_Orestias_gloriae_1,Cyprinodontidae_Orestias_gloriae_2),(((Cyprinodontidae_Orestias_puni_2,Cyprinodontidae_Orestias_puni_1),(Cyprinodontidae_Orestias_chungarensis_2,(Cyprinodontidae_Orestias_chungarensis_1,(Cyprinodontidae_Orestias_parinacotensis_2,((Cyprinodontidae_Orestias_laucaensis_1,Cyprinodontidae_Orestias_laucaensis_2),((Cyprinodontidae_Orestias_piacotensis_1,(Cyprinodontidae_Orestias_piacotensis_2,Cyprinodontidae_Orestias_piacotensis_3)),Cyprinodontidae_Orestias_parinacotensis_1)))))),((Cyprinodontidae_Orestias_ascotanensis_1,Cyprinodontidae_Orestias_ascotanensis_2),(Cyprinodontidae_Orestias_agassii_1,(Cyprinodontidae_Orestias_agassii_3,Cyprinodontidae_Orestias_agassii_2)))))))),((Cyprinodontidae_Cualac_tessellatus_3,Cyprinodontidae_Cualac_tessellatus_1),(((Cyprinodontidae_Garmanella_pulchra_3,(Cyprinodontidae_Garmanella_pulchra_1,Cyprinodontidae_Garmanella_pulchra_2)),((Cyprinodontidae_Floridichthys_polyommus_1,(Cyprinodontidae_Floridichthys_polyommus_2,Cyprinodontidae_Floridichthys_polyommus_3)),((Cyprinodontidae_Floridichthys_carpio_2,Cyprinodontidae_Floridichthys_carpio_3),Cyprinodontidae_Floridichthys_carpio_1))),((Cyprinodontidae_Cyprinodon_dearborni_1,(Cyprinodontidae_Cyprinodon_dearborni_2,Cyprinodontidae_Cyprinodon_dearborni_3)),((Cyprinodontidae_Jordanella_floridae_3,Cyprinodontidae_Jordanella_floridae_1),Cyprinodontidae_Jordanella_floridae_2)))))),((Fluviphylacidae_Fluviphylax_pygmaeus_1,Fluviphylacidae_Fluviphylax_simplex_1),((((Profundulidae_Tlaloc_portillorum_1,Profundulidae_Tlaloc_portillorum_2),(Profundulidae_Tlaloc_hildebrandi_1,(Profundulidae_Tlaloc_labialis_1,((Profundulidae_Profundulus_candalarius_1,Profundulidae_Profundulus_candalarius_2),Profundulidae_Tlaloc_labialis_2)))),(Profundulidae_Profundulus_mixtlanensis_1,((Profundulidae_Profundulus_guatemalensis_1,(Profundulidae_Profundulus_kreiseri_3,(Profundulidae_Profundulus_kreiseri_2,Profundulidae_Profundulus_kreiseri_1))),((Profundulidae_Profundulus_oaxacae_1,Profundulidae_Profundulus_punctatus_1),((Profundulidae_Profundulus_parentiae_3,(Profundulidae_Profundulus_parentiae_2,Profundulidae_Profundulus_parentiae_1)),((Profundulidae_Profundulus_balsanus_2,Profundulidae_Profundulus_balsanus_3),Profundulidae_Profundulus_balsanus_1)))))),((Poeciliidae_Xenodexia_ctenolepis_1,(Poeciliidae_Tomeurus_gracilis_1,((((Poeciliidae_Cnesterodon_hypselurus_1,Poeciliidae_Cnesterodon_septentrionalis_1),((Poeciliidae_Cnesterodon_decemmaculatus_2,Poeciliidae_Cnesterodon_decemmaculatus_1),Poeciliidae_Cnesterodon_decemmaculatus_3)),((Poeciliidae_Poecilia_vivipara_1,(Poeciliidae_Poecilia_vivipara_2,Poeciliidae_Poecilia_vivipara_3)),(((((((Poeciliidae_Poecilia_obscura_1,(Poeciliidae_Poecilia_obscura_2,Poeciliidae_Poecilia_obscura_3)),(Poeciliidae_Poecilia_reticulata_1,(Poeciliidae_Poecilia_reticulata_3,Poeciliidae_Poecilia_reticulata_2))),(Poeciliidae_Poecilia_wingei_1,(Poeciliidae_Poecilia_wingei_3,Poeciliidae_Poecilia_wingei_2))),(((((Poeciliidae_Poecilia_bifurca_1,(Poeciliidae_Poecilia_branneri_1,Poeciliidae_Poecilia_sarrafae_1)),Poeciliidae_Poecilia_sarrafae_2),Poeciliidae_Poecilia_sarrafae_3),((Poeciliidae_Poecilia_parae_1,Poeciliidae_Poecilia_parae_3),Poeciliidae_Poecilia_parae_2)),(Poeciliidae_Poecilia_picta_2,Poeciliidae_Poecilia_picta_1))),((Poeciliidae_Poecilia_dauli_1,((Poeciliidae_Poecilia_caucana_1,Poeciliidae_Poecilia_caucana_2),Poeciliidae_Poecilia_caucana_3)),(((Poeciliidae_Poecilia_velifera_2,Poeciliidae_Poecilia_velifera_1),(Poeciliidae_Poecilia_petenensis_1,(Poeciliidae_Poecilia_kykesis_1,Poeciliidae_Poecilia_kykesis_2))),((((Poeciliidae_Poecilia_hondurensis_1,(Poeciliidae_Poecilia_hondurensis_3,Poeciliidae_Poecilia_hondurensis_2)),((((Poeciliidae_Poecilia_orri_1,Poeciliidae_Poecilia_orri_3),Poeciliidae_Poecilia_orri_2),(Poeciliidae_Poecilia_gillii_1,(Poeciliidae_Poecilia_gillii_2,Poeciliidae_Poecilia_gillii_3))),((((Poeciliidae_Poecilia_nelsoni_1,Poeciliidae_Poecilia_nelsoni_2),Poeciliidae_Poecilia_nelsoni_3),((Poeciliidae_Poecilia_butleri_2,Poeciliidae_Poecilia_butleri_1),Poeciliidae_Poecilia_butleri_3)),((Poeciliidae_Poecilia_salvatoris_2,Poeciliidae_Poecilia_salvatoris_1),((Poeciliidae_Poecilia_thermalis_3,(Poeciliidae_Poecilia_thermalis_1,Poeciliidae_Poecilia_thermalis_2)),(Poeciliidae_Poecilia_mexicana_3,(Poeciliidae_Poecilia_mexicana_2,Poeciliidae_Poecilia_mexicana_1))))))),((Poeciliidae_Poecilia_koperi_1,Poeciliidae_Poecilia_koperi_2),(Poeciliidae_Poecilia_wandae_2,Poeciliidae_Poecilia_wandae_1))),(Poeciliidae_Poecilia_marcellinoi_1,(Poeciliidae_Poecilia_velifera_3,((Poeciliidae_Poecilia_sphenops_1,Poeciliidae_Poecilia_sphenops_2),Poeciliidae_Poecilia_sphenops_3))))))),(((Poeciliidae_Poecilia_elegans_2,(Poeciliidae_Poecilia_elegans_3,Poeciliidae_Poecilia_elegans_1)),((Poeciliidae_Poecilia_dominicensis_2,Poeciliidae_Poecilia_dominicensis_1),((Poeciliidae_Poecilia_hispaniolana_3,Poeciliidae_Poecilia_hispaniolana_2),Poeciliidae_Poecilia_hispaniolana_1))),((Poeciliidae_Poecilia_heterandria_2,(Poeciliidae_Poecilia_rivasi_1,Poeciliidae_Poecilia_heterandria_1)),((Poeciliidae_Poecilia_melanogaster_3,(Poeciliidae_Poecilia_melanogaster_1,Poeciliidae_Poecilia_melanogaster_2)),(((Poeciliidae_Poecilia_zonata_2,(Poeciliidae_Poecilia_zonata_3,Poeciliidae_Poecilia_zonata_1)),(Poeciliidae_Poecilia_versicolor_1,(Poeciliidae_Poecilia_versicolor_2,Poeciliidae_Poecilia_versicolor_3))),((Poeciliidae_Poecilia_pauciradiata_1,((Poeciliidae_Poecilia_garnieri_1,(Poeciliidae_Poecilia_islai_2,(Poeciliidae_Poecilia_islai_1,(Poeciliidae_Poecilia_nigrofasciata_1,(Poeciliidae_Poecilia_nigrofasciata_3,Poeciliidae_Poecilia_nigrofasciata_2))))),(Poeciliidae_Poecilia_sulphurophila_1,(Poeciliidae_Poecilia_tridens_1,(Poeciliidae_Poecilia_perugiae_1,(Poeciliidae_Poecilia_melanonotata_1,Poeciliidae_Poecilia_sulphurophila_2)))))),(Poeciliidae_Poecilia_vittata_3,((Poeciliidae_Poecilia_caymanensis_1,Poeciliidae_Poecilia_caymanensis_2),(Poeciliidae_Poecilia_vittata_1,Poeciliidae_Poecilia_vittata_2))))))))),(Poeciliidae_Pamphorichthys_scalpridens_1,((Poeciliidae_Pamphorichthys_hasemani_1,(Poeciliidae_Pamphorichthys_araguaiensis_1,Poeciliidae_Pamphorichthys_hollandi_2)),(Poeciliidae_Pamphorichthys_hollandi_1,(Poeciliidae_Pamphorichthys_minor_2,Poeciliidae_Pamphorichthys_minor_1))))))),(((Poeciliidae_Neoheterandria_tridentiger_3,(((Poeciliidae_Neoheterandria_tridentiger_2,Poeciliidae_Neoheterandria_tridentiger_1),(Poeciliidae_Neoheterandria_cana_2,Poeciliidae_Neoheterandria_cana_1)),Poeciliidae_Neoheterandria_elegans_1)),(((Poeciliidae_Poeciliopsis_infans_1,(Poeciliidae_Poeciliopsis_infans_2,Poeciliidae_Poeciliopsis_infans_3)),(((Poeciliidae_Poeciliopsis_gracilis_1,(Poeciliidae_Poeciliopsis_hnilickai_1,Poeciliidae_Poeciliopsis_hnilickai_2)),(Poeciliidae_Poeciliopsis_gracilis_2,Poeciliidae_Poeciliopsis_gracilis_3)),(Poeciliidae_Poeciliopsis_turrubarensis_3,(Poeciliidae_Poeciliopsis_turrubarensis_2,Poeciliidae_Poeciliopsis_turrubarensis_1)))),((Poeciliidae_Poeciliopsis_paucimaculata_2,Poeciliidae_Poeciliopsis_paucimaculata_1),((Poeciliidae_Poeciliopsis_retropinna_1,(Poeciliidae_Poeciliopsis_retropinna_3,Poeciliidae_Poeciliopsis_retropinna_2)),(Poeciliidae_Poeciliopsis_elongata_2,(Poeciliidae_Poeciliopsis_elongata_3,Poeciliidae_Poeciliopsis_elongata_1)))))),(((Poeciliidae_Carlhubbsia_kidderi_1,(((Poeciliidae_Phallichthys_fairweatheri_1,(Poeciliidae_Phallichthys_fairweatheri_2,Poeciliidae_Phallichthys_fairweatheri_3)),(Poeciliidae_Carlhubbsia_stuarti_2,Poeciliidae_Carlhubbsia_stuarti_1)),Poeciliidae_Poeciliopsis_pleurospilus_1)),((((((Poeciliidae_Pseudoxiphophorus_litoperas_1,(Poeciliidae_Pseudoxiphophorus_litoperas_3,Poeciliidae_Pseudoxiphophorus_litoperas_2)),(Poeciliidae_Pseudoxiphophorus_anzuetoi_3,(Poeciliidae_Pseudoxiphophorus_anzuetoi_1,Poeciliidae_Pseudoxiphophorus_anzuetoi_2))),(((Poeciliidae_Pseudoxiphophorus_bimaculatus_2,(Poeciliidae_Pseudoxiphophorus_tuxtlaensis_2,Poeciliidae_Pseudoxiphophorus_bimaculatus_3)),Poeciliidae_Pseudoxiphophorus_bimaculatus_1),((Poeciliidae_Pseudoxiphophorus_obliquus_1,(Poeciliidae_Pseudoxiphophorus_obliquus_3,Poeciliidae_Pseudoxiphophorus_obliquus_2)),(Poeciliidae_Pseudoxiphophorus_tuxtlaensis_1,((Poeciliidae_Pseudoxiphophorus_diremptus_2,(Poeciliidae_Pseudoxiphophorus_diremptus_3,Poeciliidae_Pseudoxiphophorus_diremptus_1)),(Poeciliidae_Pseudoxiphophorus_cataractae_1,(Poeciliidae_Pseudoxiphophorus_cataractae_2,Poeciliidae_Pseudoxiphophorus_cataractae_3))))))),((Poeciliidae_Pseudoxiphophorus_jonesii_2,Poeciliidae_Pseudoxiphophorus_jonesii_1),Poeciliidae_Pseudoxiphophorus_jonesii_3)),(((Poeciliidae_Xiphophorus_maculatus_3,(Poeciliidae_Xiphophorus_maculatus_1,Poeciliidae_Xiphophorus_maculatus_2)),(((Poeciliidae_Xiphophorus_variatus_1,Poeciliidae_Xiphophorus_variatus_2),Poeciliidae_Xiphophorus_variatus_3),(Poeciliidae_Xiphophorus_gordoni_2,(Poeciliidae_Xiphophorus_gordoni_1,Poeciliidae_Xiphophorus_gordoni_3)))),((Poeciliidae_Xiphophorus_signum_2,(Poeciliidae_Xiphophorus_signum_3,Poeciliidae_Xiphophorus_signum_1)),((Poeciliidae_Xiphophorus_mayae_2,Poeciliidae_Xiphophorus_mayae_1),(Poeciliidae_Xiphophorus_hellerii_1,(Poeciliidae_Xiphophorus_alvarezi_3,(Poeciliidae_Xiphophorus_alvarezi_1,Poeciliidae_Xiphophorus_alvarezi_2))))))),((Poeciliidae_Scolichthys_greenwayi_1,Poeciliidae_Scolichthys_iota_1),(((Poeciliidae_Belonesox_belizanus_2,Poeciliidae_Belonesox_belizanus_3),Poeciliidae_Belonesox_belizanus_1),((((Poeciliidae_Gambusia_sexradiata_2,(Poeciliidae_Gambusia_sexradiata_3,Poeciliidae_Gambusia_sexradiata_1)),(((Poeciliidae_Gambusia_punctata_1,Poeciliidae_Gambusia_punctata_2),Poeciliidae_Gambusia_punctata_3),((Poeciliidae_Gambusia_nicaraguensis_2,((Poeciliidae_Gambusia_wrayi_1,(Poeciliidae_Gambusia_hispaniolae_1,(Poeciliidae_Gambusia_nicaraguensis_1,(Poeciliidae_Gambusia_manni_1,(Poeciliidae_Gambusia_manni_2,Poeciliidae_Gambusia_manni_3))))),Poeciliidae_Gambusia_lemaitrei_1)),(Poeciliidae_Gambusia_yucatana_1,(Poeciliidae_Gambusia_puncticulata_2,Poeciliidae_Gambusia_puncticulata_1))))),Poeciliidae_Gambusia_luma_1),(Poeciliidae_Heterophallus_rachovii_2,(Poeciliidae_Heterophallus_milleri_1,Poeciliidae_Heterophallus_rachovii_1))))))),(((Poeciliidae_Phalloptychus_januarius_1,(Poeciliidae_Phalloceros_tupinamba_1,((Poeciliidae_Phalloceros_enneaktinos_2,(Poeciliidae_Phalloceros_enneaktinos_3,Poeciliidae_Phalloceros_enneaktinos_1)),((Poeciliidae_Phalloceros_uai_1,Poeciliidae_Phalloceros_uai_2),(Poeciliidae_Phalloceros_caudimaculatus_1,(Poeciliidae_Phalloceros_reisi_1,Poeciliidae_Phalloceros_harpagos_1)))))),((Poeciliidae_Priapella_olmecae_1,Poeciliidae_Priapella_intermedia_1),(Poeciliidae_Priapella_chamulae_1,(Poeciliidae_Priapella_compressa_1,Poeciliidae_Priapella_lacandonae_1)))),(((((Poeciliidae_Alfaro_cultratus_2,(Poeciliidae_Alfaro_cultratus_1,Poeciliidae_Alfaro_cultratus_3)),(Poeciliidae_Alfaro_huberi_1,Poeciliidae_Alfaro_huberi_2)),((Poeciliidae_Phallichthys_tico_1,(Poeciliidae_Phallichthys_amates_3,(Poeciliidae_Phallichthys_amates_2,Poeciliidae_Phallichthys_amates_1))),((((Poeciliidae_Brachyrhaphis_holdridgei_2,Poeciliidae_Brachyrhaphis_holdridgei_1),(((Poeciliidae_Brachyrhaphis_roswithae_2,(Poeciliidae_Brachyrhaphis_episcopi_1,(Poeciliidae_Brachyrhaphis_episcopi_3,(Poeciliidae_Brachyrhaphis_episcopi_2,(Poeciliidae_Brachyrhaphis_roswithae_1,Poeciliidae_Brachyrhaphis_hessfeldi_1))))),(Poeciliidae_Brachyrhaphis_punctifer_1,Poeciliidae_Brachyrhaphis_punctifer_2)),(((Poeciliidae_Brachyrhaphis_roseni_3,(Poeciliidae_Brachyrhaphis_roseni_1,Poeciliidae_Brachyrhaphis_roseni_2)),(Poeciliidae_Brachyrhaphis_terrabensis_3,(Poeciliidae_Brachyrhaphis_terrabensis_1,Poeciliidae_Brachyrhaphis_terrabensis_2))),(Poeciliidae_Brachyrhaphis_rhabdophora_3,(Poeciliidae_Brachyrhaphis_rhabdophora_2,Poeciliidae_Brachyrhaphis_rhabdophora_1))))),(Poeciliidae_Brachyrhaphis_hartwegi_1,Poeciliidae_Brachyrhaphis_hartwegi_2)),((((Poeciliidae_Brachyrhaphis_parismina_1,Poeciliidae_Brachyrhaphis_parismina_2),(Poeciliidae_Brachyrhaphis_cascajalensis_2,(Poeciliidae_Brachyrhaphis_cascajalensis_1,Poeciliidae_Brachyrhaphis_cascajalensis_3))),((Poeciliidae_Priapichthys_puetzi_1,(Poeciliidae_Priapichthys_annectens_3,Poeciliidae_Priapichthys_annectens_2)),Poeciliidae_Priapichthys_annectens_1)),((Poeciliidae_Phallichthys_quadripunctatus_1,Poeciliidae_Phallichthys_quadripunctatus_2),Poeciliidae_Phallichthys_quadripunctatus_3))))),((Poeciliidae_Girardinus_denticulatus_1,(Poeciliidae_Girardinus_denticulatus_3,Poeciliidae_Girardinus_denticulatus_2)),((((Poeciliidae_Girardinus_microdactylus_3,Poeciliidae_Girardinus_microdactylus_1),((Poeciliidae_Girardinus_metallicus_2,Poeciliidae_Girardinus_metallicus_1),Poeciliidae_Girardinus_microdactylus_2)),(((Poeciliidae_Girardinus_falcatus_1,Poeciliidae_Girardinus_falcatus_2),Poeciliidae_Girardinus_falcatus_3),(Poeciliidae_Girardinus_uninotatus_1,Poeciliidae_Girardinus_uninotatus_2))),(Poeciliidae_Girardinus_creolus_3,(Poeciliidae_Girardinus_creolus_2,Poeciliidae_Girardinus_creolus_1))))),((Poeciliidae_Priapichthys_panamensis_2,(((Poeciliidae_Quintana_atrizona_1,Poeciliidae_Quintana_atrizona_2),(Poeciliidae_Xenophallus_umbratilis_1,Poeciliidae_Xenophallus_umbratilis_2)),Poeciliidae_Priapichthys_panamensis_1)),(Poeciliidae_Pseudopoecilia_festae_1,((Poeciliidae_Priapichthys_darienensis_1,Poeciliidae_Priapichthys_darienensis_2),Poeciliidae_Priapichthys_darienensis_3)))))))))),(((Anablepidae_Oxyzygonectes_dovii_2,Anablepidae_Oxyzygonectes_dovii_1),Anablepidae_Oxyzygonectes_dovii_3),((Anablepidae_Anableps_dowei_1,(Anablepidae_Anableps_microlepis_1,(Anablepidae_Anableps_anableps_1,Anablepidae_Anableps_anableps_2))),((Anablepidae_Jenynsia_sanctaecatarinae_1,(((Anablepidae_Jenynsia_darwini_3,(Anablepidae_Jenynsia_darwini_2,Anablepidae_Jenynsia_darwini_1)),(Anablepidae_Jenynsia_onca_1,Anablepidae_Jenynsia_lineata_1)),((((Anablepidae_Jenynsia_sulfurica_1,Anablepidae_Jenynsia_sulfurica_2),Anablepidae_Jenynsia_alternimaculata_1),Anablepidae_Jenynsia_maculata_1),(Anablepidae_Jenynsia_tucumana_2,(Anablepidae_Jenynsia_tucumana_3,Anablepidae_Jenynsia_tucumana_1))))),(((Anablepidae_Jenynsia_unitaenia_2,Anablepidae_Jenynsia_unitaenia_1),Anablepidae_Jenynsia_weitzmani_1),(Anablepidae_Jenynsia_eirmostigma_1,Anablepidae_Jenynsia_eigenmanni_1)))))))))),((((Syngnathidae_Syngnathus_scovelli_1,(Syngnathidae_Pseudophallus_starksii_1,(Syngnathidae_Pseudophallus_mindii_1,Syngnathidae_Pseudophallus_brasiliensis_1))),(Gobiesocidae_Gobiesox_daedaleus_1,(Gobiesocidae_Gobiesox_cephalus_1,Gobiesocidae_Gobiesox_juradoensis_1))),(Rivulidae_Notholebias_vermiculatus_1,((Rivulidae_Kryptolebias_ocellatus_1,((Rivulidae_Kryptolebias_caudomarginatus_1,(Rivulidae_Kryptolebias_marmoratus_1,Rivulidae_Kryptolebias_marmoratus_2)),(Rivulidae_Kryptolebias_sepia_1,Rivulidae_Kryptolebias_brasiliensis_1))),(((Rivulidae_Rivulus_cylindraceus_1,Rivulidae_Rivulus_cylindraceus_2),(((Rivulidae_Pituna_compacta_1,(Rivulidae_Papiliolebias_bitteri_1,((Rivulidae_Plesiolebias_aruana_1,Rivulidae_Pituna_poranga_1),(Rivulidae_Maratecoara_formosa_2,(Rivulidae_Maratecoara_formosa_1,Rivulidae_Maratecoara_lacortei_1))))),((((((Rivulidae_Moema_piriana_1,Rivulidae_Moema_staecki_1),Rivulidae_Moema_peruensis_1),(((Rivulidae_Neofundulus_paraguayensis_2,Rivulidae_Neofundulus_paraguayensis_1),(Rivulidae_Pterolebias_longipinnis_1,Rivulidae_Pterolebias_phasianus_1)),((((Rivulidae_Llanolebias_stellifer_1,(Rivulidae_Gnatholebias_zonatus_1,Rivulidae_Gnatholebias_hoignei_1)),(Rivulidae_Rachovia_maculipinnis_1,(((Rivulidae_Austrofundulus_transilis_1,Rivulidae_Austrofundulus_leohoignei_1),(Rivulidae_Austrofundulus_guajira_1,(Rivulidae_Austrofundulus_limnaeus_1,Rivulidae_Austrofundulus_leoni_1))),(Rivulidae_Rachovia_brevis_1,(Rivulidae_Rachovia_hummelincki_1,Rivulidae_Rachovia_pyropunctata_1))))),(Rivulidae_Micromoema_xiphophora_1,Rivulidae_Terranatos_dolichopterus_1)),Rivulidae_Renova_oscari_1))),(Rivulidae_Trigonectes_rubromarginatus_1,(Rivulidae_Trigonectes_aplocheiloides_1,Rivulidae_Trigonectes_balzanii_1))),((Rivulidae_Anablepsoides_iridescens_1,((Rivulidae_Anablepsoides_jucundus_1,(Rivulidae_Anablepsoides_rubrolineatus_1,(Rivulidae_Anablepsoides_ophiomimus_1,Rivulidae_Anablepsoides_micropus_1))),(Rivulidae_Anablepsoides_ornatus_2,Rivulidae_Anablepsoides_ornatus_1))),(Rivulidae_Anablepsoides_hartii_1,(Rivulidae_Anablepsoides_waimacui_1,(Rivulidae_Anablepsoides_deltaphilus_1,((((Rivulidae_Anablepsoides_stagnatus_1,Rivulidae_Anablepsoides_amphoreus_1),Rivulidae_Anablepsoides_immaculatus_1),(Rivulidae_Millerichthys_robustus_1,(Rivulidae_Laimosemion_strigatum_1,Rivulidae_Anablepsoides_urophthalmus_1))),Rivulidae_Anablepsoides_igneus_1)))))),((((Rivulidae_Cynodonichthys_kuelpmanni_1,((Rivulidae_Cynodonichthys_birkhahni_2,Rivulidae_Cynodonichthys_birkhahni_1),Rivulidae_Cynodonichthys_birkhahni_3)),((((Rivulidae_Cynodonichthys_montium_3,(Rivulidae_Cynodonichthys_montium_1,Rivulidae_Cynodonichthys_montium_2)),(Rivulidae_Cynodonichthys_weberi_1,(Rivulidae_Cynodonichthys_brunneus_2,Rivulidae_Cynodonichthys_brunneus_1))),((Rivulidae_Cynodonichthys_tenuis_3,(Rivulidae_Cynodonichthys_tenuis_2,Rivulidae_Cynodonichthys_tenuis_1)),(Rivulidae_Cynodonichthys_godmani_1,(Rivulidae_Cynodonichthys_godmani_2,Rivulidae_Cynodonichthys_godmani_3)))),(Rivulidae_Cynodonichthys_fuscolineatus_1,((Rivulidae_Cynodonichthys_isthmensis_2,Rivulidae_Cynodonichthys_isthmensis_1),((Rivulidae_Cynodonichthys_frommi_3,(Rivulidae_Cynodonichthys_frommi_2,Rivulidae_Cynodonichthys_frommi_1)),Rivulidae_Cynodonichthys_rubripunctatus_1))))),((Rivulidae_Cynodonichthys_hildebrandi_1,(Rivulidae_Cynodonichthys_hildebrandi_2,Rivulidae_Cynodonichthys_hildebrandi_3)),((Rivulidae_Cynodonichthys_magdalenae_1,Rivulidae_Cynodonichthys_chucunaque_2),Rivulidae_Cynodonichthys_chucunaque_1))),(Rivulidae_Cynodonichthys_uroflammeus_1,((Rivulidae_Melanorivulus_pictus_1,(Rivulidae_Melanorivulus_schuncki_1,((Rivulidae_Melanorivulus_violaceus_1,Rivulidae_Melanorivulus_kayapo_1),((((Rivulidae_Melanorivulus_punctatus_1,Rivulidae_Melanorivulus_punctatus_2),((Rivulidae_Melanorivulus_dapazi_1,(Rivulidae_Melanorivulus_planaltinus_1,((Rivulidae_Melanorivulus_egens_1,Rivulidae_Melanorivulus_litteratus_1),(Rivulidae_Melanorivulus_rutilicaudus_1,Rivulidae_Melanorivulus_apiamici_1)))),(Rivulidae_Melanorivulus_atlanticus_1,Rivulidae_Melanorivulus_jalapensis_1))),((Rivulidae_Melanorivulus_rubroreticulatus_1,((((Rivulidae_Melanorivulus_salmonicaudus_1,Rivulidae_Melanorivulus_megaroni_1),Rivulidae_Melanorivulus_crixas_1),Rivulidae_Melanorivulus_karaja_1),Rivulidae_Melanorivulus_zygonectes_1)),Rivulidae_Melanorivulus_kayabi_1)),Rivulidae_Melanorivulus_pindorama_1)))),(Rivulidae_Atlantirivulus_haraldsiolii_1,((Rivulidae_Atlantirivulus_janeiroensis_1,(Rivulidae_Atlantirivulus_riograndensis_1,Rivulidae_Atlantirivulus_luelingi_1)),Rivulidae_Atlantirivulus_santensis_1))))))),(((((Rivulidae_Laimosemion_paryagi_1,Rivulidae_Laimosemion_kirovskyi_1),Rivulidae_Laimosemion_lyricauda_1),(Rivulidae_Laimosemion_gransabanae_1,(Rivulidae_Laimosemion_breviceps_1,Rivulidae_Laimosemion_mahdiaense_1))),((Rivulidae_Laimosemion_rectocaudatum_1,Rivulidae_Laimosemion_rectocaudatum_2),((Rivulidae_Laimosemion_tecminae_2,Rivulidae_Laimosemion_tecminae_1),Rivulidae_Laimosemion_tomasi_1))),(Rivulidae_Laimosemion_xiphidius_1,(Rivulidae_Laimosemion_frenatum_1,(((Rivulidae_Laimosemion_geayi_3,Rivulidae_Laimosemion_geayi_2),Rivulidae_Laimosemion_agilae_1),Rivulidae_Laimosemion_geayi_1)))))),((((Rivulidae_Xenurolebias_cricarensis_1,((Rivulidae_Xenurolebias_myersi_1,Rivulidae_Xenurolebias_pataxo_1),Rivulidae_Xenurolebias_izecksohni_1)),(((Rivulidae_Spectrolebias_semiocellatus_1,(Rivulidae_Spectrolebias_gracilis_1,Rivulidae_Spectrolebias_costai_1)),((Rivulidae_Ophthalmolebias_constanciae_1,Rivulidae_Ophthalmolebias_rosaceus_1),Rivulidae_Ophthalmolebias_bokermanni_1)),((((((((Rivulidae_Cynolebias_gibbus_1,Rivulidae_Cynolebias_leptocephalus_1),((Rivulidae_Cynolebias_oticus_1,(Rivulidae_Cynolebias_oticus_2,Rivulidae_Cynolebias_oticus_3)),((Rivulidae_Cynolebias_parietalis_2,(Rivulidae_Cynolebias_parietalis_3,Rivulidae_Cynolebias_parietalis_1)),((Rivulidae_Cynolebias_perforatus_2,Rivulidae_Cynolebias_perforatus_3),Rivulidae_Cynolebias_perforatus_1)))),((Rivulidae_Cynolebias_ochraceus_1,Rivulidae_Cynolebias_ochraceus_2),(Rivulidae_Cynolebias_gilbertoi_2,Rivulidae_Cynolebias_gilbertoi_1))),(Rivulidae_Cynolebias_altus_1,(Rivulidae_Cynolebias_rectiventer_1,((Rivulidae_Cynolebias_vazabarrisensis_1,(Rivulidae_Cynolebias_itapicuruensis_1,((Rivulidae_Cynolebias_porosus_2,Rivulidae_Cynolebias_porosus_1),Rivulidae_Cynolebias_parnaibensis_1))),((Rivulidae_Cynolebias_roseus_1,Rivulidae_Cynolebias_roseus_2),(Rivulidae_Cynolebias_obscurus_2,Rivulidae_Cynolebias_obscurus_1)))))),Rivulidae_Hypsolebias_adornatus_1),((Rivulidae_Hypsolebias_hellneri_1,Rivulidae_Hypsolebias_hellneri_2),(Rivulidae_Hypsolebias_harmonicus_1,Rivulidae_Hypsolebias_fulminantis_1))),(((Rivulidae_Hypsolebias_flammeus_1,(Rivulidae_Hypsolebias_stellatus_1,(Rivulidae_Hypsolebias_longignatus_1,Rivulidae_Hypsolebias_ocellatus_1))),((Rivulidae_Hypsolebias_antenori_1,Rivulidae_Hypsolebias_mediopapillatus_1),(((((Rivulidae_Hypsolebias_janaubensis_1,Rivulidae_Hypsolebias_janaubensis_2),(Rivulidae_Hypsolebias_radiseriatus_1,(Rivulidae_Hypsolebias_flagellatus_1,(Rivulidae_Hypsolebias_flagellatus_2,Rivulidae_Hypsolebias_flagellatus_3)))),Rivulidae_Hypsolebias_pterophyllus_1),((Rivulidae_Hypsolebias_gilbertobrasili_1,(((Rivulidae_Hypsolebias_guanambi_3,(Rivulidae_Hypsolebias_guanambi_2,Rivulidae_Hypsolebias_guanambi_1)),Rivulidae_Hypsolebias_nitens_1),Rivulidae_Hypsolebias_sertanejo_1)),(Rivulidae_Hypsolebias_flavicaudatus_2,Rivulidae_Hypsolebias_flavicaudatus_1))),((Rivulidae_Hypsolebias_martinsi_1,((Rivulidae_Hypsolebias_faouri_1,Rivulidae_Hypsolebias_igneus_1),Rivulidae_Hypsolebias_coamazonicus_1)),Rivulidae_Hypsolebias_nudiorbitatus_1)))),((Rivulidae_Austrolebias_nigripinnis_1,(Rivulidae_Austrolebias_nigripinnis_3,Rivulidae_Austrolebias_nigripinnis_2)),(((Rivulidae_Austrolebias_varzeae_1,(((Rivulidae_Austrolebias_patriciae_3,Rivulidae_Austrolebias_patriciae_2),Rivulidae_Austrolebias_patriciae_1),(Rivulidae_Austrolebias_wichi_1,(Rivulidae_Austrolebias_wichi_3,Rivulidae_Austrolebias_wichi_2)))),(((Rivulidae_Austrolebias_periodicus_1,(Rivulidae_Austrolebias_affinis_1,Rivulidae_Austrolebias_juanlangi_1)),((Rivulidae_Austrolebias_alexandri_1,Rivulidae_Austrolebias_alexandri_2),Rivulidae_Austrolebias_ibicuiensis_1)),(((Rivulidae_Austrolebias_litzi_1,(Rivulidae_Austrolebias_toba_2,Rivulidae_Austrolebias_toba_1)),Rivulidae_Austrolebias_paucisquama_1),((Rivulidae_Austrolebias_paucisquama_3,Rivulidae_Austrolebias_paucisquama_2),Rivulidae_Austrolebias_cyaneus_1)))),(Rivulidae_Austrolebias_prognathus_1,((Rivulidae_Austrolebias_wolterstorffi_3,(Rivulidae_Austrolebias_wolterstorffi_2,Rivulidae_Austrolebias_wolterstorffi_1)),((((Rivulidae_Austrolebias_viarius_3,(Rivulidae_Austrolebias_viarius_1,Rivulidae_Austrolebias_viarius_2)),((Rivulidae_Austrolebias_cinereus_3,(Rivulidae_Austrolebias_cinereus_2,(Rivulidae_Austrolebias_cinereus_1,((Rivulidae_Austrolebias_nonoiuliensis_2,Rivulidae_Austrolebias_nonoiuliensis_1),(Rivulidae_Austrolebias_robustus_1,(Rivulidae_Austrolebias_robustus_2,Rivulidae_Austrolebias_robustus_3)))))),((Rivulidae_Austrolebias_univentripinnis_1,((Rivulidae_Austrolebias_melanoorus_3,(Rivulidae_Austrolebias_melanoorus_2,Rivulidae_Austrolebias_melanoorus_1)),(Rivulidae_Austrolebias_bellottii_1,(Rivulidae_Austrolebias_bellottii_3,Rivulidae_Austrolebias_bellottii_2)))),(Rivulidae_Austrolebias_vandenbergorum_1,(Rivulidae_Austrolebias_vandenbergorum_2,Rivulidae_Austrolebias_vandenbergorum_3))))),((Rivulidae_Austrolebias_arachan_2,((((Rivulidae_Austrolebias_charrua_1,(Rivulidae_Austrolebias_charrua_3,Rivulidae_Austrolebias_charrua_2)),(Rivulidae_Austrolebias_araucarianus_1,(Rivulidae_Austrolebias_minuano_3,(Rivulidae_Austrolebias_bagual_1,(Rivulidae_Austrolebias_minuano_1,Rivulidae_Austrolebias_minuano_2))))),(Rivulidae_Austrolebias_nachtigalli_2,(Rivulidae_Austrolebias_nachtigalli_3,Rivulidae_Austrolebias_nachtigalli_1))),(Rivulidae_Austrolebias_arachan_1,(Rivulidae_Austrolebias_reicherti_1,(Rivulidae_Austrolebias_reicherti_3,Rivulidae_Austrolebias_reicherti_2))))),((Rivulidae_Austrolebias_nigrofasciatus_2,Rivulidae_Austrolebias_nigrofasciatus_1),((Rivulidae_Austrolebias_adloffi_3,(Rivulidae_Austrolebias_adloffi_1,Rivulidae_Austrolebias_adloffi_2)),((Rivulidae_Austrolebias_pongondo_1,(Rivulidae_Austrolebias_pongondo_2,Rivulidae_Austrolebias_pongondo_3)),(Rivulidae_Austrolebias_pelotapes_3,(Rivulidae_Austrolebias_pelotapes_2,Rivulidae_Austrolebias_pelotapes_1))))))),(((Rivulidae_Austrolebias_monstrosus_2,(Rivulidae_Austrolebias_monstrosus_1,Rivulidae_Austrolebias_monstrosus_3)),((Rivulidae_Austrolebias_cheradophilus_3,(Rivulidae_Austrolebias_cheradophilus_2,Rivulidae_Austrolebias_cheradophilus_1)),(Rivulidae_Austrolebias_elongatus_1,(Rivulidae_Austrolebias_elongatus_3,Rivulidae_Austrolebias_elongatus_2)))),((Rivulidae_Austrolebias_jaegari_1,(Rivulidae_Austrolebias_gymnoventris_3,(Rivulidae_Austrolebias_gymnoventris_2,Rivulidae_Austrolebias_gymnoventris_1))),(((Rivulidae_Austrolebias_luteoflammulatus_2,Rivulidae_Austrolebias_luteoflammulatus_3),Rivulidae_Austrolebias_luteoflammulatus_1),(Rivulidae_Austrolebias_quirogai_3,(Rivulidae_Austrolebias_quirogai_2,Rivulidae_Austrolebias_quirogai_1)))))))))))),((Rivulidae_Simpsonichthys_santanae_1,(Rivulidae_Simpsonichthys_punctulatus_1,Rivulidae_Simpsonichthys_boitonei_1)),(((Rivulidae_Hypsolebias_splendissimus_1,Rivulidae_Hypsolebias_carlettoi_1),(Rivulidae_Hypsolebias_magnificus_1,Rivulidae_Hypsolebias_picturatus_1)),Rivulidae_Simpsonichthys_parallelus_1))))),(Rivulidae_Nematolebias_whitei_2,(Rivulidae_Nematolebias_whitei_1,(Rivulidae_Nematolebias_catimbau_1,Rivulidae_Nematolebias_papilliferus_1)))),(Rivulidae_Campellolebias_chrysolineatus_1,((Rivulidae_Campellolebias_dorsimaculatus_1,(Rivulidae_Notholebias_fractifasciatus_1,Rivulidae_Notholebias_minimus_1)),((Rivulidae_Leptopanchax_aureoguttatus_1,Rivulidae_Leptopanchax_citrinipinnis_1),((Rivulidae_Campellolebias_brucei_2,Rivulidae_Campellolebias_brucei_1),(Rivulidae_Cynopoecilus_notabilis_1,((Rivulidae_Cynopoecilus_melanotaenia_1,(Rivulidae_Cynopoecilus_melanotaenia_2,Rivulidae_Cynopoecilus_melanotaenia_3)),(Rivulidae_Cynopoecilus_feltrini_1,((Rivulidae_Cynopoecilus_fulgens_1,(Rivulidae_Cynopoecilus_fulgens_2,Rivulidae_Cynopoecilus_fulgens_3)),(Rivulidae_Cynopoecilus_nigrovittatus_1,(Rivulidae_Cynopoecilus_nigrovittatus_2,Rivulidae_Cynopoecilus_nigrovittatus_3))))))))))))))),(((Bythitidae_Lucifuga_dentata_1,Bythitidae_Lucifuga_simile_1),Bythitidae_Lucifuga_subterranea_1),((Polycentridae_Monocirrhus_polyacanthus_1,Polycentridae_Polycentrus_schomburgkii_1),Tetraodontidae_Colomesus_asellus_1)))))))))),((Cichlidae_Cichla_jariina_1,(Cichlidae_Cichla_piquiti_3,(Cichlidae_Cichla_piquiti_1,Cichlidae_Cichla_piquiti_2))),(((Cichlidae_Cichla_mirianae_3,Cichlidae_Cichla_mirianae_2),Cichlidae_Cichla_mirianae_1),(Cichlidae_Cichla_melaniae_1,(Cichlidae_Cichla_melaniae_2,Cichlidae_Cichla_melaniae_3))))))),Cichlidae_Cichla_temensis_1);
