# Supplementary material for: Time-calibrated phylogeny of neotropical freshwater fishes
Source: Front Bioinform. 2024 Dec 6;4:1433995. doi: 10.3389/fbinf.2024.1433995 (PMC11659281; doi:10.3389/fbinf.2024.1433995)
Supplement: Supplementary file 1 [file DataSheet1.zip › Supplementary Material/pfinder/analysis/subsets/0a479fa350d9e2fbe797c4a20ed8d52b.txt]

Model selection results for subset: 0a479fa350d9e2fbe797c4a20ed8d52b
Subset alignment stored here: ./analysis/phylofiles/0a479fa350d9e2fbe797c4a20ed8d52b.phy
This subset contains the following data_blocks: ENC1, KIAA, PTR, TMOM27, PLAGL2
Number of columns in subset: 3375
Models are organised according to their AICc scores

Model           | Parameters      | lnL             | AICc             | AIC             | BIC            
GTR+G           | 9               | -19052.5        | 38123.0          | 38122.9         | 38178.1        
