# Supplementary material for: Time-calibrated phylogeny of neotropical freshwater fishes
Source: Front Bioinform. 2024 Dec 6;4:1433995. doi: 10.3389/fbinf.2024.1433995 (PMC11659281; doi:10.3389/fbinf.2024.1433995)
Supplement: Supplementary file 1 [file DataSheet1.zip › Supplementary Material/pfinder/analysis/subsets/1b64abfefaa4ac62f05235d2102ac5ae.txt]

Model selection results for subset: 1b64abfefaa4ac62f05235d2102ac5ae
Subset alignment stored here: ./analysis/phylofiles/1b64abfefaa4ac62f05235d2102ac5ae.phy
This subset contains the following data_blocks: DLOOP_silur
Number of columns in subset: 561
Models are organised according to their AICc scores

Model           | Parameters      | lnL             | AICc             | AIC             | BIC            
GTR+G           | 9               | -8068.95        | 16156.2          | 16155.9         | 16194.9        
