# Supplementary material for: Time-calibrated phylogeny of neotropical freshwater fishes
Source: Front Bioinform. 2024 Dec 6;4:1433995. doi: 10.3389/fbinf.2024.1433995 (PMC11659281; doi:10.3389/fbinf.2024.1433995)
Supplement: Supplementary file 1 [file DataSheet1.zip › Supplementary Material/pfinder/analysis/subsets/228fb6ef2ea5ba4b6afbb9a6dcf476ca.txt]

Model selection results for subset: 228fb6ef2ea5ba4b6afbb9a6dcf476ca
Subset alignment stored here: ./analysis/phylofiles/228fb6ef2ea5ba4b6afbb9a6dcf476ca.phy
This subset contains the following data_blocks: H3A
Number of columns in subset: 333
Models are organised according to their AICc scores

Model           | Parameters      | lnL             | AICc             | AIC             | BIC            
GTR+G           | 9               | -1626.26        | 3271.07          | 3270.52         | 3304.79        
