# Supplementary material for: Time-calibrated phylogeny of neotropical freshwater fishes
Source: Front Bioinform. 2024 Dec 6;4:1433995. doi: 10.3389/fbinf.2024.1433995 (PMC11659281; doi:10.3389/fbinf.2024.1433995)
Supplement: Supplementary file 1 [file DataSheet1.zip › Supplementary Material/pfinder/analysis/subsets/2755d32dd778d38c439d506c4ba93347.txt]

Model selection results for subset: 2755d32dd778d38c439d506c4ba93347
Subset alignment stored here: ./analysis/phylofiles/2755d32dd778d38c439d506c4ba93347.phy
This subset contains the following data_blocks: CYTB, ATPase68
Number of columns in subset: 1934
Models are organised according to their AICc scores

Model           | Parameters      | lnL             | AICc             | AIC             | BIC            
GTR+G           | 9               | -494005.0       | 988029.0         | 988029.0        | 988079.0       
