# Supplementary material for: Time-calibrated phylogeny of neotropical freshwater fishes
Source: Front Bioinform. 2024 Dec 6;4:1433995. doi: 10.3389/fbinf.2024.1433995 (PMC11659281; doi:10.3389/fbinf.2024.1433995)
Supplement: Supplementary file 1 [file DataSheet1.zip › Supplementary Material/pfinder/analysis/subsets/2c71d60c8f44ca13024ab7b646288e07.txt]

Model selection results for subset: 2c71d60c8f44ca13024ab7b646288e07
Subset alignment stored here: ./analysis/phylofiles/2c71d60c8f44ca13024ab7b646288e07.phy
This subset contains the following data_blocks: PTCHD1, H3, HODZ3, RH
Number of columns in subset: 2722
Models are organised according to their AICc scores

Model           | Parameters      | lnL             | AICc             | AIC             | BIC            
GTR+G           | 9               | -12739.4        | 25496.9          | 25496.8         | 25550.0        
