# Supplementary material for: Time-calibrated phylogeny of neotropical freshwater fishes
Source: Front Bioinform. 2024 Dec 6;4:1433995. doi: 10.3389/fbinf.2024.1433995 (PMC11659281; doi:10.3389/fbinf.2024.1433995)
Supplement: Supplementary file 1 [file DataSheet1.zip › Supplementary Material/pfinder/analysis/subsets/359dee6a8a397f271d8e686a4c7df860.txt]

Model selection results for subset: 359dee6a8a397f271d8e686a4c7df860
Subset alignment stored here: ./analysis/phylofiles/359dee6a8a397f271d8e686a4c7df860.phy
This subset contains the following data_blocks: F1ALPHA
Number of columns in subset: 1340
Models are organised according to their AICc scores

Model           | Parameters      | lnL             | AICc             | AIC             | BIC            
GTR+G           | 9               | -10004.0        | 20026.1          | 20026.0         | 20072.8        
