# Supplementary material for: Time-calibrated phylogeny of neotropical freshwater fishes
Source: Front Bioinform. 2024 Dec 6;4:1433995. doi: 10.3389/fbinf.2024.1433995 (PMC11659281; doi:10.3389/fbinf.2024.1433995)
Supplement: Supplementary file 1 [file DataSheet1.zip › Supplementary Material/pfinder/analysis/subsets/416e99e9fe9a8372e4942e87dd8e7029.txt]

Model selection results for subset: 416e99e9fe9a8372e4942e87dd8e7029
Subset alignment stored here: ./analysis/phylofiles/416e99e9fe9a8372e4942e87dd8e7029.phy
This subset contains the following data_blocks: FRTN4
Number of columns in subset: 5365
Models are organised according to their AICc scores

Model           | Parameters      | lnL             | AICc             | AIC             | BIC            
GTR+G           | 9               | -60271.1        | 120560.0         | 120560.0        | 120620.0       
