# Supplementary material for: Time-calibrated phylogeny of neotropical freshwater fishes
Source: Front Bioinform. 2024 Dec 6;4:1433995. doi: 10.3389/fbinf.2024.1433995 (PMC11659281; doi:10.3389/fbinf.2024.1433995)
Supplement: Supplementary file 1 [file DataSheet1.zip › Supplementary Material/pfinder/analysis/subsets/48ee57b9d4900261ffe7ff52e2873a34.txt]

Model selection results for subset: 48ee57b9d4900261ffe7ff52e2873a34
Subset alignment stored here: ./analysis/phylofiles/48ee57b9d4900261ffe7ff52e2873a34.phy
This subset contains the following data_blocks: SREB2
Number of columns in subset: 914
Models are organised according to their AICc scores

Model           | Parameters      | lnL             | AICc             | AIC             | BIC            
GTR+G           | 9               | -6315.07        | 12648.3          | 12648.1         | 12691.5        
