# Supplementary material for: Time-calibrated phylogeny of neotropical freshwater fishes
Source: Front Bioinform. 2024 Dec 6;4:1433995. doi: 10.3389/fbinf.2024.1433995 (PMC11659281; doi:10.3389/fbinf.2024.1433995)
Supplement: Supplementary file 1 [file DataSheet1.zip › Supplementary Material/pfinder/analysis/subsets/58b17a8d6953c82b0ed40be92117ddf6.txt]

Model selection results for subset: 58b17a8d6953c82b0ed40be92117ddf6
Subset alignment stored here: ./analysis/phylofiles/58b17a8d6953c82b0ed40be92117ddf6.phy
This subset contains the following data_blocks: TROP, RAG2, MITF
Number of columns in subset: 2158
Models are organised according to their AICc scores

Model           | Parameters      | lnL             | AICc             | AIC             | BIC            
GTR+G           | 9               | -95026.0        | 190070.0         | 190070.0        | 190121.0       
