# Supplementary material for: Time-calibrated phylogeny of neotropical freshwater fishes
Source: Front Bioinform. 2024 Dec 6;4:1433995. doi: 10.3389/fbinf.2024.1433995 (PMC11659281; doi:10.3389/fbinf.2024.1433995)
Supplement: Supplementary file 1 [file DataSheet1.zip › Supplementary Material/pfinder/analysis/subsets/610d2d5f49eb6a846ee1740f17809c67.txt]

Model selection results for subset: 610d2d5f49eb6a846ee1740f17809c67
Subset alignment stored here: ./analysis/phylofiles/610d2d5f49eb6a846ee1740f17809c67.phy
This subset contains the following data_blocks: S7
Number of columns in subset: 1378
Models are organised according to their AICc scores

Model           | Parameters      | lnL             | AICc             | AIC             | BIC            
GTR+G           | 9               | -25115.3        | 50248.6          | 50248.5         | 50295.6        
