# Supplementary material for: Time-calibrated phylogeny of neotropical freshwater fishes
Source: Front Bioinform. 2024 Dec 6;4:1433995. doi: 10.3389/fbinf.2024.1433995 (PMC11659281; doi:10.3389/fbinf.2024.1433995)
Supplement: Supplementary file 1 [file DataSheet1.zip › Supplementary Material/pfinder/analysis/subsets/6138f6162c84051958961a44bd3cd350.txt]

Model selection results for subset: 6138f6162c84051958961a44bd3cd350
Subset alignment stored here: ./analysis/phylofiles/6138f6162c84051958961a44bd3cd350.phy
This subset contains the following data_blocks: tRNAPhe
Number of columns in subset: 972
Models are organised according to their AICc scores

Model           | Parameters      | lnL             | AICc             | AIC             | BIC            
GTR+G           | 9               | -5022.65        | 10063.5          | 10063.3         | 10107.2        
