# Supplementary material for: Time-calibrated phylogeny of neotropical freshwater fishes
Source: Front Bioinform. 2024 Dec 6;4:1433995. doi: 10.3389/fbinf.2024.1433995 (PMC11659281; doi:10.3389/fbinf.2024.1433995)
Supplement: Supplementary file 1 [file DataSheet1.zip › Supplementary Material/pfinder/analysis/subsets/65df0acdfd89220a468472cb0e4247d4.txt]

Model selection results for subset: 65df0acdfd89220a468472cb0e4247d4
Subset alignment stored here: ./analysis/phylofiles/65df0acdfd89220a468472cb0e4247d4.phy
This subset contains the following data_blocks: X12S, X16S
Number of columns in subset: 1315
Models are organised according to their AICc scores

Model           | Parameters      | lnL             | AICc             | AIC             | BIC            
GTR+G           | 9               | -160431.0       | 320880.0         | 320880.0        | 320926.0       
