# Supplementary material for: Time-calibrated phylogeny of neotropical freshwater fishes
Source: Front Bioinform. 2024 Dec 6;4:1433995. doi: 10.3389/fbinf.2024.1433995 (PMC11659281; doi:10.3389/fbinf.2024.1433995)
Supplement: Supplementary file 1 [file DataSheet1.zip › Supplementary Material/pfinder/analysis/subsets/6a613a2d52d4a61cfc31e4a7bad4e938.txt]

Model selection results for subset: 6a613a2d52d4a61cfc31e4a7bad4e938
Subset alignment stored here: ./analysis/phylofiles/6a613a2d52d4a61cfc31e4a7bad4e938.phy
This subset contains the following data_blocks: MYH6
Number of columns in subset: 739
Models are organised according to their AICc scores

Model           | Parameters      | lnL             | AICc             | AIC             | BIC            
GTR+G           | 9               | -55453.8        | 110926.0         | 110926.0        | 110967.0       
