# Supplementary material for: Time-calibrated phylogeny of neotropical freshwater fishes
Source: Front Bioinform. 2024 Dec 6;4:1433995. doi: 10.3389/fbinf.2024.1433995 (PMC11659281; doi:10.3389/fbinf.2024.1433995)
Supplement: Supplementary file 1 [file DataSheet1.zip › Supplementary Material/pfinder/analysis/subsets/8204ccaa7c15e75c70185d34f562d09a.txt]

Model selection results for subset: 8204ccaa7c15e75c70185d34f562d09a
Subset alignment stored here: ./analysis/phylofiles/8204ccaa7c15e75c70185d34f562d09a.phy
This subset contains the following data_blocks: SH3PX3
Number of columns in subset: 709
Models are organised according to their AICc scores

Model           | Parameters      | lnL             | AICc             | AIC             | BIC            
GTR+G           | 9               | -17502.3        | 35022.9          | 35022.7         | 35063.8        
