# Supplementary material for: Time-calibrated phylogeny of neotropical freshwater fishes
Source: Front Bioinform. 2024 Dec 6;4:1433995. doi: 10.3389/fbinf.2024.1433995 (PMC11659281; doi:10.3389/fbinf.2024.1433995)
Supplement: Supplementary file 1 [file DataSheet1.zip › Supplementary Material/pfinder/analysis/subsets/9a692718be400ca48c2fa4ca75b9f970.txt]

Model selection results for subset: 9a692718be400ca48c2fa4ca75b9f970
Subset alignment stored here: ./analysis/phylofiles/9a692718be400ca48c2fa4ca75b9f970.phy
This subset contains the following data_blocks: ACTB
Number of columns in subset: 315
Models are organised according to their AICc scores

Model           | Parameters      | lnL             | AICc             | AIC             | BIC            
GTR+G           | 9               | -1264.42        | 2547.43          | 2546.84         | 2580.61        
