# Supplementary material for: Time-calibrated phylogeny of neotropical freshwater fishes
Source: Front Bioinform. 2024 Dec 6;4:1433995. doi: 10.3389/fbinf.2024.1433995 (PMC11659281; doi:10.3389/fbinf.2024.1433995)
Supplement: Supplementary file 1 [file DataSheet1.zip › Supplementary Material/pfinder/analysis/subsets/9b695c465eb5210e528a9a04a7c08de2.txt]

Model selection results for subset: 9b695c465eb5210e528a9a04a7c08de2
Subset alignment stored here: ./analysis/phylofiles/9b695c465eb5210e528a9a04a7c08de2.phy
This subset contains the following data_blocks: TBR1, TC1
Number of columns in subset: 1854
Models are organised according to their AICc scores

Model           | Parameters      | lnL             | AICc             | AIC             | BIC            
GTR+G           | 9               | -3543.1         | 7104.29          | 7104.19         | 7153.92        
