# Supplementary material for: Time-calibrated phylogeny of neotropical freshwater fishes
Source: Front Bioinform. 2024 Dec 6;4:1433995. doi: 10.3389/fbinf.2024.1433995 (PMC11659281; doi:10.3389/fbinf.2024.1433995)
Supplement: Supplementary file 1 [file DataSheet1.zip › Supplementary Material/pfinder/analysis/subsets/a0dde9276f5dd3787ad351334670c8f3.txt]

Model selection results for subset: a0dde9276f5dd3787ad351334670c8f3
Subset alignment stored here: ./analysis/phylofiles/a0dde9276f5dd3787ad351334670c8f3.phy
This subset contains the following data_blocks: ZIC1
Number of columns in subset: 753
Models are organised according to their AICc scores

Model           | Parameters      | lnL             | AICc             | AIC             | BIC            
GTR+G           | 9               | -7212.84        | 14443.9          | 14443.7         | 14485.3        
