# Supplementary material for: Time-calibrated phylogeny of neotropical freshwater fishes
Source: Front Bioinform. 2024 Dec 6;4:1433995. doi: 10.3389/fbinf.2024.1433995 (PMC11659281; doi:10.3389/fbinf.2024.1433995)
Supplement: Supplementary file 1 [file DataSheet1.zip › Supplementary Material/pfinder/analysis/subsets/b4a49476368f2f4e7bb4804fc78e0c9f.txt]

Model selection results for subset: b4a49476368f2f4e7bb4804fc78e0c9f
Subset alignment stored here: ./analysis/phylofiles/b4a49476368f2f4e7bb4804fc78e0c9f.phy
This subset contains the following data_blocks: ND4
Number of columns in subset: 798
Models are organised according to their AICc scores

Model           | Parameters      | lnL             | AICc             | AIC             | BIC            
GTR+G           | 9               | -44355.9        | 88730.0          | 88729.8         | 88771.9        
