# Supplementary material for: Time-calibrated phylogeny of neotropical freshwater fishes
Source: Front Bioinform. 2024 Dec 6;4:1433995. doi: 10.3389/fbinf.2024.1433995 (PMC11659281; doi:10.3389/fbinf.2024.1433995)
Supplement: Supplementary file 1 [file DataSheet1.zip › Supplementary Material/pfinder/analysis/subsets/c1ae266bf8b98c6f452e5333f490d3e0.txt]

Model selection results for subset: c1ae266bf8b98c6f452e5333f490d3e0
Subset alignment stored here: ./analysis/phylofiles/c1ae266bf8b98c6f452e5333f490d3e0.phy
This subset contains the following data_blocks: RH1, SINA
Number of columns in subset: 1499
Models are organised according to their AICc scores

Model           | Parameters      | lnL             | AICc             | AIC             | BIC            
GTR+G           | 9               | -8666.0         | 17350.1          | 17350.0         | 17397.8        
