# Supplementary material for: Time-calibrated phylogeny of neotropical freshwater fishes
Source: Front Bioinform. 2024 Dec 6;4:1433995. doi: 10.3389/fbinf.2024.1433995 (PMC11659281; doi:10.3389/fbinf.2024.1433995)
Supplement: Supplementary file 1 [file DataSheet1.zip › Supplementary Material/pfinder/analysis/subsets/cf8fdf80e59022f1f9f737db69839fd6.txt]

Model selection results for subset: cf8fdf80e59022f1f9f737db69839fd6
Subset alignment stored here: ./analysis/phylofiles/cf8fdf80e59022f1f9f737db69839fd6.phy
This subset contains the following data_blocks: DLOOP_poeci, DLOOP_cichl
Number of columns in subset: 1249
Models are organised according to their AICc scores

Model           | Parameters      | lnL             | AICc             | AIC             | BIC            
GTR+G           | 9               | -10413.9        | 20846.0          | 20845.8         | 20892.0        
