# Supplementary material for: Time-calibrated phylogeny of neotropical freshwater fishes
Source: Front Bioinform. 2024 Dec 6;4:1433995. doi: 10.3389/fbinf.2024.1433995 (PMC11659281; doi:10.3389/fbinf.2024.1433995)
Supplement: Supplementary file 1 [file DataSheet1.zip › Supplementary Material/pfinder/analysis/subsets/d8dd17122e30a381a7b367c047527917.txt]

Model selection results for subset: d8dd17122e30a381a7b367c047527917
Subset alignment stored here: ./analysis/phylofiles/d8dd17122e30a381a7b367c047527917.phy
This subset contains the following data_blocks: ND1
Number of columns in subset: 974
Models are organised according to their AICc scores

Model           | Parameters      | lnL             | AICc             | AIC             | BIC            
GTR+G           | 9               | -9533.04        | 19084.3          | 19084.1         | 19128.0        
