# Supplementary material for: Time-calibrated phylogeny of neotropical freshwater fishes
Source: Front Bioinform. 2024 Dec 6;4:1433995. doi: 10.3389/fbinf.2024.1433995 (PMC11659281; doi:10.3389/fbinf.2024.1433995)
Supplement: Supplementary file 1 [file DataSheet1.zip › Supplementary Material/pfinder/analysis/subsets/df15707b44aa187c6c59c16b4c8d3603.txt]

Model selection results for subset: df15707b44aa187c6c59c16b4c8d3603
Subset alignment stored here: ./analysis/phylofiles/df15707b44aa187c6c59c16b4c8d3603.phy
This subset contains the following data_blocks: RHO
Number of columns in subset: 828
Models are organised according to their AICc scores

Model           | Parameters      | lnL             | AICc             | AIC             | BIC            
GTR+G           | 9               | -13364.6        | 26747.4          | 26747.1         | 26789.6        
