# Supplementary material for: Time-calibrated phylogeny of neotropical freshwater fishes
Source: Front Bioinform. 2024 Dec 6;4:1433995. doi: 10.3389/fbinf.2024.1433995 (PMC11659281; doi:10.3389/fbinf.2024.1433995)
Supplement: Supplementary file 1 [file DataSheet1.zip › Supplementary Material/pfinder/analysis/subsets/ef6ccc8876b185c9e704b9cd640e976a.txt]

Model selection results for subset: ef6ccc8876b185c9e704b9cd640e976a
Subset alignment stored here: ./analysis/phylofiles/ef6ccc8876b185c9e704b9cd640e976a.phy
This subset contains the following data_blocks: X28S, nonLTR
Number of columns in subset: 1041
Models are organised according to their AICc scores

Model           | Parameters      | lnL             | AICc             | AIC             | BIC            
GTR+G           | 9               | -3566.63        | 7151.43          | 7151.26         | 7195.79        
