# Supplementary material for: Time-calibrated phylogeny of neotropical freshwater fishes
Source: Front Bioinform. 2024 Dec 6;4:1433995. doi: 10.3389/fbinf.2024.1433995 (PMC11659281; doi:10.3389/fbinf.2024.1433995)
Supplement: Supplementary file 1 [file DataSheet1.zip › Supplementary Material/pfinder/analysis/subsets/f20404b89a910903627c3d92ea8a4010.txt]

Model selection results for subset: f20404b89a910903627c3d92ea8a4010
Subset alignment stored here: ./analysis/phylofiles/f20404b89a910903627c3d92ea8a4010.phy
This subset contains the following data_blocks: CCR4NOT, S3A
Number of columns in subset: 1693
Models are organised according to their AICc scores

Model           | Parameters      | lnL             | AICc             | AIC             | BIC            
GTR+G           | 9               | -7575.7         | 15169.5          | 15169.4         | 15218.3        
