# Supplementary material for: Time-calibrated phylogeny of neotropical freshwater fishes
Source: Front Bioinform. 2024 Dec 6;4:1433995. doi: 10.3389/fbinf.2024.1433995 (PMC11659281; doi:10.3389/fbinf.2024.1433995)
Supplement: Supplementary file 1 [file DataSheet1.zip › Supplementary Material/pfinder/analysis/subsets/f67ed658a991746a6f5f36ca266756ad.txt]

Model selection results for subset: f67ed658a991746a6f5f36ca266756ad
Subset alignment stored here: ./analysis/phylofiles/f67ed658a991746a6f5f36ca266756ad.phy
This subset contains the following data_blocks: TMO4C4, FICD
Number of columns in subset: 1136
Models are organised according to their AICc scores

Model           | Parameters      | lnL             | AICc             | AIC             | BIC            
GTR+G           | 9               | -6776.87        | 13571.9          | 13571.7         | 13617.1        
