# Supplementary material for: Time-calibrated phylogeny of neotropical freshwater fishes
Source: Front Bioinform. 2024 Dec 6;4:1433995. doi: 10.3389/fbinf.2024.1433995 (PMC11659281; doi:10.3389/fbinf.2024.1433995)
Supplement: Supplementary file 1 [file DataSheet1.zip › Supplementary Material/pfinder/analysis/subsets/f71a56082b37a4bf3ac2355e6737c0a7.txt]

Model selection results for subset: f71a56082b37a4bf3ac2355e6737c0a7
Subset alignment stored here: ./analysis/phylofiles/f71a56082b37a4bf3ac2355e6737c0a7.phy
This subset contains the following data_blocks: XSRC
Number of columns in subset: 530
Models are organised according to their AICc scores

Model           | Parameters      | lnL             | AICc             | AIC             | BIC            
GTR+G           | 9               | -4750.08        | 9518.5           | 9518.15         | 9556.61        
