# Supplementary material for: Time-calibrated phylogeny of neotropical freshwater fishes
Source: Front Bioinform. 2024 Dec 6;4:1433995. doi: 10.3389/fbinf.2024.1433995 (PMC11659281; doi:10.3389/fbinf.2024.1433995)
Supplement: Supplementary file 1 [file DataSheet1.zip › Supplementary Material/pfinder/log.txt]

INFO | 2020-08-11 10:11:31	398 | config | Loading configuration at './partition_finder.cfg'
INFO | 2020-08-11 10:11:31	403 | config | Setting 'alignment' to 'mtx.phy'
INFO | 2020-08-11 10:11:31	403 | config | Setting 'branchlengths' to 'linked'
INFO | 2020-08-11 10:11:31	404 | parser | You set 'models' to: GTR+G
INFO | 2020-08-11 10:11:31	482 | model_load | This analysis will use the following 1 models of molecular evolution
INFO | 2020-08-11 10:11:31	483 | model_load | GTR+G
INFO | 2020-08-11 10:11:31	485 | config | Setting 'model_selection' to 'aicc'
INFO | 2020-08-11 10:11:31	533 | config | Setting 'search' to 'greedy'
INFO | 2020-08-11 10:11:31	533 | config | ------------------------ BEGINNING NEW RUN -------------------------------
INFO | 2020-08-11 10:11:31	533 | config | Looking for alignment file './mtx.phy'...
INFO | 2020-08-11 10:11:31	534 | threadpool | Using 40 cpus
INFO | 2020-08-11 10:11:31	534 | analysis | Beginning Analysis
INFO | 2020-08-11 10:11:31	564 | alignment | Reading alignment file './mtx.phy'
INFO | 2020-08-11 10:11:46	404 | analysis | Starting tree will be estimated from the data.
INFO | 2020-08-11 10:11:46	405 | phyml | Making BioNJ tree for ./analysis/start_tree/filtered_source.phy
ERROR | 2020-08-11 10:11:48	170 | main | A program that Partitionfinder uses failed. Output follows	in case it's helpful for finding the problem
ERROR | 2020-08-11 10:11:48	171 | main |
ERROR | 2020-08-11 10:11:48	171 | main | . The number of taxa should not exceed 4000
INFO | 2020-08-11 10:15:56	138 | config | Loading configuration at './partition_finder.cfg'
INFO | 2020-08-11 10:15:56	143 | config | Setting 'alignment' to 'mtx.phy'
INFO | 2020-08-11 10:15:56	144 | config | Setting 'branchlengths' to 'linked'
INFO | 2020-08-11 10:15:56	144 | parser | You set 'models' to: GTR+G
INFO | 2020-08-11 10:15:56	180 | model_load | This analysis will use the following 1 models of molecular evolution
INFO | 2020-08-11 10:15:56	180 | model_load | GTR+G
INFO | 2020-08-11 10:15:56	181 | config | Setting 'model_selection' to 'aicc'
INFO | 2020-08-11 10:15:56	215 | config | Setting 'search' to 'greedy'
INFO | 2020-08-11 10:15:56	216 | config | ------------------------ BEGINNING NEW RUN -------------------------------
INFO | 2020-08-11 10:15:56	216 | config | Looking for alignment file './mtx.phy'...
INFO | 2020-08-11 10:15:56	216 | threadpool | Using 40 cpus
INFO | 2020-08-11 10:15:56	217 | analysis | Beginning Analysis
INFO | 2020-08-11 10:15:56	301 | alignment | Reading alignment file './mtx.phy'
INFO | 2020-08-11 10:15:58	831 | alignment | Reading alignment file './analysis/start_tree/source.phy'
INFO | 2020-08-11 10:16:13	660 | analysis | Starting tree file found but it is incomplete. Re-estimating
INFO | 2020-08-11 10:16:13	660 | phyml | Making BioNJ tree for ./analysis/start_tree/filtered_source.phy
ERROR | 2020-08-11 10:16:15	415 | main | A program that Partitionfinder uses failed. Output follows	in case it's helpful for finding the problem
ERROR | 2020-08-11 10:16:15	418 | main |
ERROR | 2020-08-11 10:16:15	419 | main | . The number of taxa should not exceed 4000
INFO | 2020-08-11 10:21:07	441 | config | Loading configuration at './partition_finder.cfg'
INFO | 2020-08-11 10:21:07	445 | config | Setting 'alignment' to 'mtx.phy'
INFO | 2020-08-11 10:21:07	446 | config | Setting 'branchlengths' to 'linked'
INFO | 2020-08-11 10:21:07	446 | parser | You set 'models' to: GTR+G
INFO | 2020-08-11 10:21:07	478 | model_load | This analysis will use the following 1 models of molecular evolution
INFO | 2020-08-11 10:21:07	478 | model_load | GTR+G
INFO | 2020-08-11 10:21:07	478 | config | Setting 'model_selection' to 'aicc'
INFO | 2020-08-11 10:21:07	584 | config | Setting 'search' to 'greedy'
INFO | 2020-08-11 10:21:07	585 | config | ------------------------ BEGINNING NEW RUN -------------------------------
INFO | 2020-08-11 10:21:07	586 | config | Looking for alignment file './mtx.phy'...
INFO | 2020-08-11 10:21:07	586 | threadpool | Using 40 cpus
INFO | 2020-08-11 10:21:07	586 | analysis | Beginning Analysis
INFO | 2020-08-11 10:21:07	621 | alignment | Reading alignment file './mtx.phy'
INFO | 2020-08-11 10:21:10	160 | alignment | Reading alignment file './analysis/start_tree/source.phy'
INFO | 2020-08-11 10:21:25	468 | analysis | Starting tree will be estimated from the data.
INFO | 2020-08-11 10:21:25	469 | raxml | Making MP tree for ./analysis/start_tree/filtered_source.phy
INFO | 2020-08-11 10:40:57	270 | raxml | Topology estimation finished
INFO | 2020-08-11 10:40:57	271 | raxml | Estimating GTR+G branch lengths on tree using RAxML
INFO | 2020-08-11 11:57:12	145 | raxml | Branchlength estimation finished
INFO | 2020-08-11 11:57:12	146 | analysis_m | Performing Greedy Analysis
INFO | 2020-08-11 11:57:12	146 | analysis_m | *** Analysing starting scheme ***
INFO | 2020-08-11 11:58:25	948 | progress | Finished subset 1/51	1.96 percent done
INFO | 2020-08-11 11:59:08	597 | progress | Finished subset 2/51	3.92 percent done
INFO | 2020-08-11 11:59:23	192 | progress | Finished subset 3/51	5.88 percent done
INFO | 2020-08-11 11:59:37	086 | progress | Finished subset 4/51	7.84 percent done
INFO | 2020-08-11 11:59:51	790 | progress | Finished subset 5/51	9.80 percent done
INFO | 2020-08-11 12:00:05	310 | progress | Finished subset 6/51	11.76 percent done
INFO | 2020-08-11 12:00:16	285 | progress | Finished subset 7/51	13.73 percent done
INFO | 2020-08-11 12:00:30	812 | progress | Finished subset 8/51	15.69 percent done
INFO | 2020-08-11 12:00:44	833 | progress | Finished subset 9/51	17.65 percent done
INFO | 2020-08-11 12:01:00	207 | progress | Finished subset 10/51	19.61 percent done
INFO | 2020-08-11 12:01:15	126 | progress | Finished subset 11/51	21.57 percent done
INFO | 2020-08-11 12:01:29	959 | progress | Finished subset 12/51	23.53 percent done
INFO | 2020-08-11 12:01:41	565 | progress | Finished subset 13/51	25.49 percent done
INFO | 2020-08-11 12:01:57	454 | progress | Finished subset 14/51	27.45 percent done
INFO | 2020-08-11 12:02:06	937 | progress | Finished subset 15/51	29.41 percent done
INFO | 2020-08-11 12:02:13	607 | progress | Finished subset 16/51	31.37 percent done
INFO | 2020-08-11 12:02:23	228 | progress | Finished subset 17/51	33.33 percent done
INFO | 2020-08-11 12:02:34	852 | progress | Finished subset 18/51	35.29 percent done
INFO | 2020-08-11 12:02:41	193 | progress | Finished subset 19/51	37.25 percent done
INFO | 2020-08-11 12:02:47	360 | progress | Finished subset 20/51	39.22 percent done
INFO | 2020-08-11 12:02:53	682 | progress | Finished subset 21/51	41.18 percent done
INFO | 2020-08-11 12:02:59	972 | progress | Finished subset 22/51	43.14 percent done
INFO | 2020-08-11 12:03:06	074 | progress | Finished subset 23/51	45.10 percent done
INFO | 2020-08-11 12:03:11	177 | progress | Finished subset 24/51	47.06 percent done
INFO | 2020-08-11 12:03:17	310 | progress | Finished subset 25/51	49.02 percent done
INFO | 2020-08-11 12:03:23	347 | progress | Finished subset 26/51	50.98 percent done
INFO | 2020-08-11 12:03:29	240 | progress | Finished subset 27/51	52.94 percent done
INFO | 2020-08-11 12:03:35	190 | progress | Finished subset 28/51	54.90 percent done
INFO | 2020-08-11 12:03:38	437 | progress | Finished subset 29/51	56.86 percent done
INFO | 2020-08-11 12:03:44	213 | progress | Finished subset 30/51	58.82 percent done
INFO | 2020-08-11 12:03:49	859 | progress | Finished subset 31/51	60.78 percent done
INFO | 2020-08-11 12:03:53	222 | progress | Finished subset 32/51	62.75 percent done
INFO | 2020-08-11 12:03:59	161 | progress | Finished subset 33/51	64.71 percent done
INFO | 2020-08-11 12:04:04	581 | progress | Finished subset 34/51	66.67 percent done
INFO | 2020-08-11 12:04:10	031 | progress | Finished subset 35/51	68.63 percent done
INFO | 2020-08-11 12:04:14	979 | progress | Finished subset 36/51	70.59 percent done
INFO | 2020-08-11 12:04:20	489 | progress | Finished subset 37/51	72.55 percent done
INFO | 2020-08-11 12:04:25	852 | progress | Finished subset 38/51	74.51 percent done
INFO | 2020-08-11 12:04:31	041 | progress | Finished subset 39/51	76.47 percent done
INFO | 2020-08-11 12:04:36	003 | progress | Finished subset 40/51	78.43 percent done
INFO | 2020-08-11 12:04:41	104 | progress | Finished subset 41/51	80.39 percent done
INFO | 2020-08-11 12:04:46	321 | progress | Finished subset 42/51	82.35 percent done
INFO | 2020-08-11 12:04:50	692 | progress | Finished subset 43/51	84.31 percent done
INFO | 2020-08-11 12:04:56	800 | progress | Finished subset 44/51	86.27 percent done
INFO | 2020-08-11 12:05:03	491 | progress | Finished subset 45/51	88.24 percent done
INFO | 2020-08-11 12:05:08	015 | progress | Finished subset 46/51	90.20 percent done
INFO | 2020-08-11 12:05:10	952 | progress | Finished subset 47/51	92.16 percent done
INFO | 2020-08-11 12:05:15	711 | progress | Finished subset 48/51	94.12 percent done
INFO | 2020-08-11 12:05:47	911 | progress | Finished subset 49/51	96.08 percent done
INFO | 2020-08-11 12:06:37	428 | progress | Finished subset 50/51	98.04 percent done
INFO | 2020-08-11 12:07:47	800 | progress | Finished subset 51/51	100.00 percent done
INFO | 2020-08-11 12:07:47	808 | analysis_m | ***Greedy algorithm step 1***
INFO | 2020-08-11 12:07:47	814 | analysis_m | Analysing 1275 new subset pairs
INFO | 2020-08-11 12:23:16	850 | progress | Finished subset 1/1275	0.08 percent done
INFO | 2020-08-11 12:23:33	727 | progress | Finished subset 2/1275	0.16 percent done
INFO | 2020-08-11 12:23:55	153 | progress | Finished subset 3/1275	0.24 percent done
INFO | 2020-08-11 12:24:14	955 | progress | Finished subset 4/1275	0.31 percent done
INFO | 2020-08-11 12:24:51	105 | progress | Finished subset 5/1275	0.39 percent done
INFO | 2020-08-11 12:27:59	046 | progress | Finished subset 6/1275	0.47 percent done
INFO | 2020-08-11 12:28:12	543 | progress | Finished subset 7/1275	0.55 percent done
INFO | 2020-08-11 12:28:25	030 | progress | Finished subset 8/1275	0.63 percent done
INFO | 2020-08-11 12:28:39	194 | progress | Finished subset 9/1275	0.71 percent done
INFO | 2020-08-11 12:28:54	852 | progress | Finished subset 10/1275	0.78 percent done
INFO | 2020-08-11 12:29:04	614 | progress | Finished subset 11/1275	0.86 percent done
INFO | 2020-08-11 12:29:19	116 | progress | Finished subset 12/1275	0.94 percent done
INFO | 2020-08-11 12:29:32	558 | progress | Finished subset 13/1275	1.02 percent done
INFO | 2020-08-11 12:29:42	630 | progress | Finished subset 14/1275	1.10 percent done
INFO | 2020-08-11 12:32:58	828 | progress | Finished subset 15/1275	1.18 percent done
INFO | 2020-08-11 12:33:12	831 | progress | Finished subset 16/1275	1.25 percent done
INFO | 2020-08-11 12:33:27	052 | progress | Finished subset 17/1275	1.33 percent done
INFO | 2020-08-11 12:33:40	579 | progress | Finished subset 18/1275	1.41 percent done
INFO | 2020-08-11 12:34:33	498 | progress | Finished subset 19/1275	1.49 percent done
INFO | 2020-08-11 12:34:46	922 | progress | Finished subset 20/1275	1.57 percent done
INFO | 2020-08-11 12:35:01	889 | progress | Finished subset 21/1275	1.65 percent done
INFO | 2020-08-11 12:35:17	170 | progress | Finished subset 22/1275	1.73 percent done
INFO | 2020-08-11 12:35:31	774 | progress | Finished subset 23/1275	1.80 percent done
INFO | 2020-08-11 12:36:31	476 | progress | Finished subset 24/1275	1.88 percent done
INFO | 2020-08-11 12:38:51	744 | progress | Finished subset 25/1275	1.96 percent done
INFO | 2020-08-11 12:40:44	703 | progress | Finished subset 26/1275	2.04 percent done
INFO | 2020-08-11 12:40:55	782 | progress | Finished subset 27/1275	2.12 percent done
INFO | 2020-08-11 12:41:12	733 | progress | Finished subset 28/1275	2.20 percent done
INFO | 2020-08-11 12:41:25	328 | progress | Finished subset 29/1275	2.27 percent done
INFO | 2020-08-11 12:42:47	798 | progress | Finished subset 30/1275	2.35 percent done
INFO | 2020-08-11 12:43:14	137 | progress | Finished subset 31/1275	2.43 percent done
INFO | 2020-08-11 12:43:29	986 | progress | Finished subset 32/1275	2.51 percent done
INFO | 2020-08-11 12:44:11	079 | progress | Finished subset 33/1275	2.59 percent done
INFO | 2020-08-11 12:44:25	123 | progress | Finished subset 34/1275	2.67 percent done
INFO | 2020-08-11 12:45:26	684 | progress | Finished subset 35/1275	2.75 percent done
INFO | 2020-08-11 12:45:45	520 | progress | Finished subset 36/1275	2.82 percent done
INFO | 2020-08-11 12:45:59	274 | progress | Finished subset 37/1275	2.90 percent done
INFO | 2020-08-11 12:46:15	174 | progress | Finished subset 38/1275	2.98 percent done
INFO | 2020-08-11 12:46:43	394 | progress | Finished subset 39/1275	3.06 percent done
INFO | 2020-08-11 12:47:27	123 | progress | Finished subset 40/1275	3.14 percent done
INFO | 2020-08-11 12:47:40	483 | progress | Finished subset 41/1275	3.22 percent done
INFO | 2020-08-11 12:47:55	907 | progress | Finished subset 42/1275	3.29 percent done
INFO | 2020-08-11 12:48:08	700 | progress | Finished subset 43/1275	3.37 percent done
INFO | 2020-08-11 12:48:25	080 | progress | Finished subset 44/1275	3.45 percent done
INFO | 2020-08-11 12:49:28	366 | progress | Finished subset 45/1275	3.53 percent done
INFO | 2020-08-11 12:49:43	514 | progress | Finished subset 46/1275	3.61 percent done
INFO | 2020-08-11 12:49:59	179 | progress | Finished subset 47/1275	3.69 percent done
INFO | 2020-08-11 12:50:45	611 | progress | Finished subset 48/1275	3.76 percent done
INFO | 2020-08-11 12:51:42	548 | progress | Finished subset 49/1275	3.84 percent done
INFO | 2020-08-11 12:51:53	741 | progress | Finished subset 50/1275	3.92 percent done
INFO | 2020-08-11 12:52:09	585 | progress | Finished subset 51/1275	4.00 percent done
INFO | 2020-08-11 12:52:31	252 | progress | Finished subset 52/1275	4.08 percent done
INFO | 2020-08-11 12:53:06	464 | progress | Finished subset 53/1275	4.16 percent done
INFO | 2020-08-11 12:54:08	546 | progress | Finished subset 54/1275	4.24 percent done
INFO | 2020-08-11 12:54:20	990 | progress | Finished subset 55/1275	4.31 percent done
INFO | 2020-08-11 12:57:30	454 | progress | Finished subset 56/1275	4.39 percent done
INFO | 2020-08-11 12:57:46	434 | progress | Finished subset 57/1275	4.47 percent done
INFO | 2020-08-11 12:58:02	847 | progress | Finished subset 58/1275	4.55 percent done
INFO | 2020-08-11 12:58:17	049 | progress | Finished subset 59/1275	4.63 percent done
INFO | 2020-08-11 12:58:30	734 | progress | Finished subset 60/1275	4.71 percent done
INFO | 2020-08-11 12:58:40	140 | progress | Finished subset 61/1275	4.78 percent done
INFO | 2020-08-11 12:59:00	687 | progress | Finished subset 62/1275	4.86 percent done
INFO | 2020-08-11 12:59:09	172 | progress | Finished subset 63/1275	4.94 percent done
INFO | 2020-08-11 12:59:19	760 | progress | Finished subset 64/1275	5.02 percent done
INFO | 2020-08-11 12:59:32	927 | progress | Finished subset 65/1275	5.10 percent done
INFO | 2020-08-11 12:59:49	554 | progress | Finished subset 66/1275	5.18 percent done
INFO | 2020-08-11 13:00:04	016 | progress | Finished subset 67/1275	5.25 percent done
INFO | 2020-08-11 13:00:19	730 | progress | Finished subset 68/1275	5.33 percent done
INFO | 2020-08-11 13:00:36	279 | progress | Finished subset 69/1275	5.41 percent done
INFO | 2020-08-11 13:01:30	964 | progress | Finished subset 70/1275	5.49 percent done
INFO | 2020-08-11 13:01:47	312 | progress | Finished subset 71/1275	5.57 percent done
INFO | 2020-08-11 13:03:21	027 | progress | Finished subset 72/1275	5.65 percent done
INFO | 2020-08-11 13:03:58	243 | progress | Finished subset 73/1275	5.73 percent done
INFO | 2020-08-11 13:04:44	998 | progress | Finished subset 74/1275	5.80 percent done
INFO | 2020-08-11 13:05:02	257 | progress | Finished subset 75/1275	5.88 percent done
INFO | 2020-08-11 13:05:16	550 | progress | Finished subset 76/1275	5.96 percent done
INFO | 2020-08-11 13:05:32	566 | progress | Finished subset 77/1275	6.04 percent done
INFO | 2020-08-11 13:05:47	424 | progress | Finished subset 78/1275	6.12 percent done
INFO | 2020-08-11 13:06:01	179 | progress | Finished subset 79/1275	6.20 percent done
INFO | 2020-08-11 13:06:16	896 | progress | Finished subset 80/1275	6.27 percent done
INFO | 2020-08-11 13:06:27	126 | progress | Finished subset 81/1275	6.35 percent done
INFO | 2020-08-11 13:06:41	131 | progress | Finished subset 82/1275	6.43 percent done
INFO | 2020-08-11 13:07:46	709 | progress | Finished subset 83/1275	6.51 percent done
INFO | 2020-08-11 13:08:00	881 | progress | Finished subset 84/1275	6.59 percent done
INFO | 2020-08-11 13:08:25	421 | progress | Finished subset 85/1275	6.67 percent done
INFO | 2020-08-11 13:08:33	236 | progress | Finished subset 86/1275	6.75 percent done
INFO | 2020-08-11 13:09:37	575 | progress | Finished subset 87/1275	6.82 percent done
INFO | 2020-08-11 13:09:51	014 | progress | Finished subset 88/1275	6.90 percent done
INFO | 2020-08-11 13:09:58	687 | progress | Finished subset 89/1275	6.98 percent done
INFO | 2020-08-11 13:10:16	496 | progress | Finished subset 90/1275	7.06 percent done
INFO | 2020-08-11 13:10:32	011 | progress | Finished subset 91/1275	7.14 percent done
INFO | 2020-08-11 13:11:04	797 | progress | Finished subset 92/1275	7.22 percent done
INFO | 2020-08-11 13:11:18	374 | progress | Finished subset 93/1275	7.29 percent done
INFO | 2020-08-11 13:11:57	863 | progress | Finished subset 94/1275	7.37 percent done
INFO | 2020-08-11 13:12:37	566 | progress | Finished subset 95/1275	7.45 percent done
INFO | 2020-08-11 13:13:44	293 | progress | Finished subset 96/1275	7.53 percent done
INFO | 2020-08-11 13:14:51	806 | progress | Finished subset 97/1275	7.61 percent done
INFO | 2020-08-11 13:15:05	875 | progress | Finished subset 98/1275	7.69 percent done
INFO | 2020-08-11 13:15:21	614 | progress | Finished subset 99/1275	7.76 percent done
INFO | 2020-08-11 13:15:37	291 | progress | Finished subset 100/1275	7.84 percent done
INFO | 2020-08-11 13:15:50	816 | progress | Finished subset 101/1275	7.92 percent done
INFO | 2020-08-11 13:16:06	078 | progress | Finished subset 102/1275	8.00 percent done
INFO | 2020-08-11 13:16:21	788 | progress | Finished subset 103/1275	8.08 percent done
INFO | 2020-08-11 13:16:37	322 | progress | Finished subset 104/1275	8.16 percent done
INFO | 2020-08-11 13:17:14	909 | progress | Finished subset 105/1275	8.24 percent done
INFO | 2020-08-11 13:17:30	780 | progress | Finished subset 106/1275	8.31 percent done
INFO | 2020-08-11 13:17:47	274 | progress | Finished subset 107/1275	8.39 percent done
INFO | 2020-08-11 13:18:02	399 | progress | Finished subset 108/1275	8.47 percent done
INFO | 2020-08-11 13:18:50	747 | progress | Finished subset 109/1275	8.55 percent done
INFO | 2020-08-11 13:20:34	114 | progress | Finished subset 110/1275	8.63 percent done
INFO | 2020-08-11 13:20:55	081 | progress | Finished subset 111/1275	8.71 percent done
INFO | 2020-08-11 13:21:04	806 | progress | Finished subset 112/1275	8.78 percent done
INFO | 2020-08-11 13:21:20	248 | progress | Finished subset 113/1275	8.86 percent done
INFO | 2020-08-11 13:21:59	174 | progress | Finished subset 114/1275	8.94 percent done
INFO | 2020-08-11 13:22:25	841 | progress | Finished subset 115/1275	9.02 percent done
INFO | 2020-08-11 13:22:40	397 | progress | Finished subset 116/1275	9.10 percent done
INFO | 2020-08-11 13:23:28	398 | progress | Finished subset 117/1275	9.18 percent done
INFO | 2020-08-11 13:23:44	646 | progress | Finished subset 118/1275	9.25 percent done
INFO | 2020-08-11 13:24:52	474 | progress | Finished subset 119/1275	9.33 percent done
INFO | 2020-08-11 13:25:13	113 | progress | Finished subset 120/1275	9.41 percent done
INFO | 2020-08-11 13:25:27	157 | progress | Finished subset 121/1275	9.49 percent done
INFO | 2020-08-11 13:27:15	404 | progress | Finished subset 122/1275	9.57 percent done
INFO | 2020-08-11 13:27:36	408 | progress | Finished subset 123/1275	9.65 percent done
INFO | 2020-08-11 13:27:59	777 | progress | Finished subset 124/1275	9.73 percent done
INFO | 2020-08-11 13:28:15	364 | progress | Finished subset 125/1275	9.80 percent done
INFO | 2020-08-11 13:28:27	948 | progress | Finished subset 126/1275	9.88 percent done
INFO | 2020-08-11 13:28:39	391 | progress | Finished subset 127/1275	9.96 percent done
INFO | 2020-08-11 13:28:54	942 | progress | Finished subset 128/1275	10.04 percent done
INFO | 2020-08-11 13:29:11	702 | progress | Finished subset 129/1275	10.12 percent done
INFO | 2020-08-11 13:29:25	430 | progress | Finished subset 130/1275	10.20 percent done
INFO | 2020-08-11 13:29:40	461 | progress | Finished subset 131/1275	10.27 percent done
INFO | 2020-08-11 13:30:01	704 | progress | Finished subset 132/1275	10.35 percent done
INFO | 2020-08-11 13:31:08	014 | progress | Finished subset 133/1275	10.43 percent done
INFO | 2020-08-11 13:31:24	162 | progress | Finished subset 134/1275	10.51 percent done
INFO | 2020-08-11 13:31:51	606 | progress | Finished subset 135/1275	10.59 percent done
INFO | 2020-08-11 13:32:07	164 | progress | Finished subset 136/1275	10.67 percent done
INFO | 2020-08-11 13:32:29	856 | progress | Finished subset 137/1275	10.75 percent done
INFO | 2020-08-11 13:32:50	199 | progress | Finished subset 138/1275	10.82 percent done
INFO | 2020-08-11 13:33:05	325 | progress | Finished subset 139/1275	10.90 percent done
INFO | 2020-08-11 13:33:25	589 | progress | Finished subset 140/1275	10.98 percent done
INFO | 2020-08-11 13:33:34	647 | progress | Finished subset 141/1275	11.06 percent done
INFO | 2020-08-11 13:34:20	012 | progress | Finished subset 142/1275	11.14 percent done
INFO | 2020-08-11 13:34:31	475 | progress | Finished subset 143/1275	11.22 percent done
INFO | 2020-08-11 13:34:47	631 | progress | Finished subset 144/1275	11.29 percent done
INFO | 2020-08-11 13:35:03	679 | progress | Finished subset 145/1275	11.37 percent done
INFO | 2020-08-11 13:35:15	523 | progress | Finished subset 146/1275	11.45 percent done
INFO | 2020-08-11 13:35:23	126 | progress | Finished subset 147/1275	11.53 percent done
INFO | 2020-08-11 13:36:29	582 | progress | Finished subset 148/1275	11.61 percent done
INFO | 2020-08-11 13:36:47	615 | progress | Finished subset 149/1275	11.69 percent done
INFO | 2020-08-11 13:37:01	671 | progress | Finished subset 150/1275	11.76 percent done
INFO | 2020-08-11 13:38:04	776 | progress | Finished subset 151/1275	11.84 percent done
INFO | 2020-08-11 13:38:37	399 | progress | Finished subset 152/1275	11.92 percent done
INFO | 2020-08-11 13:39:11	191 | progress | Finished subset 153/1275	12.00 percent done
INFO | 2020-08-11 13:39:23	817 | progress | Finished subset 154/1275	12.08 percent done
INFO | 2020-08-11 13:39:53	967 | progress | Finished subset 155/1275	12.16 percent done
INFO | 2020-08-11 13:40:05	343 | progress | Finished subset 156/1275	12.24 percent done
INFO | 2020-08-11 13:40:14	755 | progress | Finished subset 157/1275	12.31 percent done
INFO | 2020-08-11 13:40:26	821 | progress | Finished subset 158/1275	12.39 percent done
INFO | 2020-08-11 13:40:39	709 | progress | Finished subset 159/1275	12.47 percent done
INFO | 2020-08-11 13:41:11	987 | progress | Finished subset 160/1275	12.55 percent done
INFO | 2020-08-11 13:41:30	339 | progress | Finished subset 161/1275	12.63 percent done
INFO | 2020-08-11 13:41:41	871 | progress | Finished subset 162/1275	12.71 percent done
INFO | 2020-08-11 13:41:53	525 | progress | Finished subset 163/1275	12.78 percent done
INFO | 2020-08-11 13:42:06	126 | progress | Finished subset 164/1275	12.86 percent done
INFO | 2020-08-11 13:42:21	119 | progress | Finished subset 165/1275	12.94 percent done
INFO | 2020-08-11 13:43:18	697 | progress | Finished subset 166/1275	13.02 percent done
INFO | 2020-08-11 13:43:31	485 | progress | Finished subset 167/1275	13.10 percent done
INFO | 2020-08-11 13:43:40	586 | progress | Finished subset 168/1275	13.18 percent done
INFO | 2020-08-11 13:43:53	090 | progress | Finished subset 169/1275	13.25 percent done
INFO | 2020-08-11 13:44:09	399 | progress | Finished subset 170/1275	13.33 percent done
INFO | 2020-08-11 13:44:24	489 | progress | Finished subset 171/1275	13.41 percent done
INFO | 2020-08-11 13:45:38	606 | progress | Finished subset 172/1275	13.49 percent done
INFO | 2020-08-11 13:45:52	081 | progress | Finished subset 173/1275	13.57 percent done
INFO | 2020-08-11 13:46:07	723 | progress | Finished subset 174/1275	13.65 percent done
INFO | 2020-08-11 13:46:23	706 | progress | Finished subset 175/1275	13.73 percent done
INFO | 2020-08-11 13:46:38	474 | progress | Finished subset 176/1275	13.80 percent done
INFO | 2020-08-11 13:46:52	231 | progress | Finished subset 177/1275	13.88 percent done
INFO | 2020-08-11 13:47:07	207 | progress | Finished subset 178/1275	13.96 percent done
INFO | 2020-08-11 13:48:18	593 | progress | Finished subset 179/1275	14.04 percent done
INFO | 2020-08-11 13:49:03	674 | progress | Finished subset 180/1275	14.12 percent done
INFO | 2020-08-11 13:49:15	947 | progress | Finished subset 181/1275	14.20 percent done
INFO | 2020-08-11 13:49:30	838 | progress | Finished subset 182/1275	14.27 percent done
INFO | 2020-08-11 13:49:58	076 | progress | Finished subset 183/1275	14.35 percent done
INFO | 2020-08-11 13:50:09	905 | progress | Finished subset 184/1275	14.43 percent done
INFO | 2020-08-11 13:50:18	059 | progress | Finished subset 185/1275	14.51 percent done
INFO | 2020-08-11 13:50:34	050 | progress | Finished subset 186/1275	14.59 percent done
INFO | 2020-08-11 13:50:59	173 | progress | Finished subset 187/1275	14.67 percent done
INFO | 2020-08-11 13:51:11	724 | progress | Finished subset 188/1275	14.75 percent done
INFO | 2020-08-11 13:51:28	873 | progress | Finished subset 189/1275	14.82 percent done
INFO | 2020-08-11 13:51:39	906 | progress | Finished subset 190/1275	14.90 percent done
INFO | 2020-08-11 13:51:55	311 | progress | Finished subset 191/1275	14.98 percent done
INFO | 2020-08-11 13:52:09	260 | progress | Finished subset 192/1275	15.06 percent done
INFO | 2020-08-11 13:52:25	035 | progress | Finished subset 193/1275	15.14 percent done
INFO | 2020-08-11 13:52:37	007 | progress | Finished subset 194/1275	15.22 percent done
INFO | 2020-08-11 13:53:06	397 | progress | Finished subset 195/1275	15.29 percent done
INFO | 2020-08-11 13:53:18	525 | progress | Finished subset 196/1275	15.37 percent done
INFO | 2020-08-11 13:53:31	607 | progress | Finished subset 197/1275	15.45 percent done
INFO | 2020-08-11 13:54:14	021 | progress | Finished subset 198/1275	15.53 percent done
INFO | 2020-08-11 13:54:33	610 | progress | Finished subset 199/1275	15.61 percent done
INFO | 2020-08-11 13:54:54	747 | progress | Finished subset 200/1275	15.69 percent done
INFO | 2020-08-11 13:55:52	302 | progress | Finished subset 201/1275	15.76 percent done
INFO | 2020-08-11 13:57:34	294 | progress | Finished subset 202/1275	15.84 percent done
INFO | 2020-08-11 13:58:05	542 | progress | Finished subset 203/1275	15.92 percent done
INFO | 2020-08-11 13:58:19	473 | progress | Finished subset 204/1275	16.00 percent done
INFO | 2020-08-11 13:58:27	475 | progress | Finished subset 205/1275	16.08 percent done
INFO | 2020-08-11 13:59:01	108 | progress | Finished subset 206/1275	16.16 percent done
INFO | 2020-08-11 13:59:19	902 | progress | Finished subset 207/1275	16.24 percent done
INFO | 2020-08-11 13:59:50	002 | progress | Finished subset 208/1275	16.31 percent done
INFO | 2020-08-11 14:00:05	774 | progress | Finished subset 209/1275	16.39 percent done
INFO | 2020-08-11 14:00:19	810 | progress | Finished subset 210/1275	16.47 percent done
INFO | 2020-08-11 14:00:35	506 | progress | Finished subset 211/1275	16.55 percent done
INFO | 2020-08-11 14:00:50	293 | progress | Finished subset 212/1275	16.63 percent done
INFO | 2020-08-11 14:01:06	298 | progress | Finished subset 213/1275	16.71 percent done
INFO | 2020-08-11 14:01:19	519 | progress | Finished subset 214/1275	16.78 percent done
INFO | 2020-08-11 14:01:47	091 | progress | Finished subset 215/1275	16.86 percent done
INFO | 2020-08-11 14:02:00	996 | progress | Finished subset 216/1275	16.94 percent done
INFO | 2020-08-11 14:02:13	985 | progress | Finished subset 217/1275	17.02 percent done
INFO | 2020-08-11 14:02:27	823 | progress | Finished subset 218/1275	17.10 percent done
INFO | 2020-08-11 14:02:40	635 | progress | Finished subset 219/1275	17.18 percent done
INFO | 2020-08-11 14:02:55	000 | progress | Finished subset 220/1275	17.25 percent done
INFO | 2020-08-11 14:03:15	317 | progress | Finished subset 221/1275	17.33 percent done
INFO | 2020-08-11 14:03:29	741 | progress | Finished subset 222/1275	17.41 percent done
INFO | 2020-08-11 14:03:44	122 | progress | Finished subset 223/1275	17.49 percent done
INFO | 2020-08-11 14:03:56	774 | progress | Finished subset 224/1275	17.57 percent done
INFO | 2020-08-11 14:04:26	782 | progress | Finished subset 225/1275	17.65 percent done
INFO | 2020-08-11 14:05:24	024 | progress | Finished subset 226/1275	17.73 percent done
INFO | 2020-08-11 14:05:47	173 | progress | Finished subset 227/1275	17.80 percent done
INFO | 2020-08-11 14:05:59	156 | progress | Finished subset 228/1275	17.88 percent done
INFO | 2020-08-11 14:06:13	919 | progress | Finished subset 229/1275	17.96 percent done
INFO | 2020-08-11 14:06:33	319 | progress | Finished subset 230/1275	18.04 percent done
INFO | 2020-08-11 14:07:27	221 | progress | Finished subset 231/1275	18.12 percent done
INFO | 2020-08-11 14:07:35	615 | progress | Finished subset 232/1275	18.20 percent done
INFO | 2020-08-11 14:07:51	157 | progress | Finished subset 233/1275	18.27 percent done
INFO | 2020-08-11 14:08:06	105 | progress | Finished subset 234/1275	18.35 percent done
INFO | 2020-08-11 14:08:21	113 | progress | Finished subset 235/1275	18.43 percent done
INFO | 2020-08-11 14:09:41	552 | progress | Finished subset 236/1275	18.51 percent done
INFO | 2020-08-11 14:10:09	033 | progress | Finished subset 237/1275	18.59 percent done
INFO | 2020-08-11 14:10:23	680 | progress | Finished subset 238/1275	18.67 percent done
INFO | 2020-08-11 14:10:52	842 | progress | Finished subset 239/1275	18.75 percent done
INFO | 2020-08-11 14:11:42	303 | progress | Finished subset 240/1275	18.82 percent done
INFO | 2020-08-11 14:12:17	154 | progress | Finished subset 241/1275	18.90 percent done
INFO | 2020-08-11 14:12:23	580 | progress | Finished subset 242/1275	18.98 percent done
INFO | 2020-08-11 14:13:00	513 | progress | Finished subset 243/1275	19.06 percent done
INFO | 2020-08-11 14:13:27	753 | progress | Finished subset 244/1275	19.14 percent done
INFO | 2020-08-11 14:14:19	241 | progress | Finished subset 245/1275	19.22 percent done
INFO | 2020-08-11 14:14:32	694 | progress | Finished subset 246/1275	19.29 percent done
INFO | 2020-08-11 14:14:47	060 | progress | Finished subset 247/1275	19.37 percent done
INFO | 2020-08-11 14:14:56	039 | progress | Finished subset 248/1275	19.45 percent done
INFO | 2020-08-11 14:15:09	689 | progress | Finished subset 249/1275	19.53 percent done
INFO | 2020-08-11 14:15:24	520 | progress | Finished subset 250/1275	19.61 percent done
INFO | 2020-08-11 14:15:40	136 | progress | Finished subset 251/1275	19.69 percent done
INFO | 2020-08-11 14:16:16	005 | progress | Finished subset 252/1275	19.76 percent done
INFO | 2020-08-11 14:16:30	419 | progress | Finished subset 253/1275	19.84 percent done
INFO | 2020-08-11 14:16:44	995 | progress | Finished subset 254/1275	19.92 percent done
INFO | 2020-08-11 14:17:00	478 | progress | Finished subset 255/1275	20.00 percent done
INFO | 2020-08-11 14:17:14	278 | progress | Finished subset 256/1275	20.08 percent done
INFO | 2020-08-11 14:17:28	179 | progress | Finished subset 257/1275	20.16 percent done
INFO | 2020-08-11 14:17:42	382 | progress | Finished subset 258/1275	20.24 percent done
INFO | 2020-08-11 14:17:57	856 | progress | Finished subset 259/1275	20.31 percent done
INFO | 2020-08-11 14:18:23	162 | progress | Finished subset 260/1275	20.39 percent done
INFO | 2020-08-11 14:18:30	713 | progress | Finished subset 261/1275	20.47 percent done
INFO | 2020-08-11 14:19:29	377 | progress | Finished subset 262/1275	20.55 percent done
INFO | 2020-08-11 14:20:39	067 | progress | Finished subset 263/1275	20.63 percent done
INFO | 2020-08-11 14:20:57	279 | progress | Finished subset 264/1275	20.71 percent done
INFO | 2020-08-11 14:21:10	740 | progress | Finished subset 265/1275	20.78 percent done
INFO | 2020-08-11 14:22:07	474 | progress | Finished subset 266/1275	20.86 percent done
INFO | 2020-08-11 14:22:20	300 | progress | Finished subset 267/1275	20.94 percent done
INFO | 2020-08-11 14:22:43	748 | progress | Finished subset 268/1275	21.02 percent done
INFO | 2020-08-11 14:22:58	525 | progress | Finished subset 269/1275	21.10 percent done
INFO | 2020-08-11 14:23:51	852 | progress | Finished subset 270/1275	21.18 percent done
INFO | 2020-08-11 14:24:12	355 | progress | Finished subset 271/1275	21.25 percent done
INFO | 2020-08-11 14:24:29	145 | progress | Finished subset 272/1275	21.33 percent done
INFO | 2020-08-11 14:24:43	854 | progress | Finished subset 273/1275	21.41 percent done
INFO | 2020-08-11 14:25:07	390 | progress | Finished subset 274/1275	21.49 percent done
INFO | 2020-08-11 14:25:16	229 | progress | Finished subset 275/1275	21.57 percent done
INFO | 2020-08-11 14:25:24	685 | progress | Finished subset 276/1275	21.65 percent done
INFO | 2020-08-11 14:25:39	381 | progress | Finished subset 277/1275	21.73 percent done
INFO | 2020-08-11 14:26:20	831 | progress | Finished subset 278/1275	21.80 percent done
INFO | 2020-08-11 14:26:56	499 | progress | Finished subset 279/1275	21.88 percent done
INFO | 2020-08-11 14:27:05	030 | progress | Finished subset 280/1275	21.96 percent done
INFO | 2020-08-11 14:27:19	533 | progress | Finished subset 281/1275	22.04 percent done
INFO | 2020-08-11 14:27:26	188 | progress | Finished subset 282/1275	22.12 percent done
INFO | 2020-08-11 14:29:19	217 | progress | Finished subset 283/1275	22.20 percent done
INFO | 2020-08-11 14:29:40	153 | progress | Finished subset 284/1275	22.27 percent done
INFO | 2020-08-11 14:29:49	642 | progress | Finished subset 285/1275	22.35 percent done
INFO | 2020-08-11 14:30:34	379 | progress | Finished subset 286/1275	22.43 percent done
INFO | 2020-08-11 14:30:49	788 | progress | Finished subset 287/1275	22.51 percent done
INFO | 2020-08-11 14:31:05	193 | progress | Finished subset 288/1275	22.59 percent done
INFO | 2020-08-11 14:31:19	989 | progress | Finished subset 289/1275	22.67 percent done
INFO | 2020-08-11 14:31:33	781 | progress | Finished subset 290/1275	22.75 percent done
INFO | 2020-08-11 14:31:48	801 | progress | Finished subset 291/1275	22.82 percent done
INFO | 2020-08-11 14:32:00	952 | progress | Finished subset 292/1275	22.90 percent done
INFO | 2020-08-11 14:32:15	254 | progress | Finished subset 293/1275	22.98 percent done
INFO | 2020-08-11 14:32:29	647 | progress | Finished subset 294/1275	23.06 percent done
INFO | 2020-08-11 14:32:42	647 | progress | Finished subset 295/1275	23.14 percent done
INFO | 2020-08-11 14:32:56	106 | progress | Finished subset 296/1275	23.22 percent done
INFO | 2020-08-11 14:33:13	507 | progress | Finished subset 297/1275	23.29 percent done
INFO | 2020-08-11 14:33:27	606 | progress | Finished subset 298/1275	23.37 percent done
INFO | 2020-08-11 14:33:42	272 | progress | Finished subset 299/1275	23.45 percent done
INFO | 2020-08-11 14:33:57	042 | progress | Finished subset 300/1275	23.53 percent done
INFO | 2020-08-11 14:34:10	265 | progress | Finished subset 301/1275	23.61 percent done
INFO | 2020-08-11 14:34:22	916 | progress | Finished subset 302/1275	23.69 percent done
INFO | 2020-08-11 14:34:48	747 | progress | Finished subset 303/1275	23.76 percent done
INFO | 2020-08-11 14:35:26	195 | progress | Finished subset 304/1275	23.84 percent done
INFO | 2020-08-11 14:35:41	145 | progress | Finished subset 305/1275	23.92 percent done
INFO | 2020-08-11 14:35:56	623 | progress | Finished subset 306/1275	24.00 percent done
INFO | 2020-08-11 14:36:19	386 | progress | Finished subset 307/1275	24.08 percent done
INFO | 2020-08-11 14:36:36	028 | progress | Finished subset 308/1275	24.16 percent done
INFO | 2020-08-11 14:36:51	542 | progress | Finished subset 309/1275	24.24 percent done
INFO | 2020-08-11 14:37:06	563 | progress | Finished subset 310/1275	24.31 percent done
INFO | 2020-08-11 14:37:49	846 | progress | Finished subset 311/1275	24.39 percent done
INFO | 2020-08-11 14:37:59	276 | progress | Finished subset 312/1275	24.47 percent done
INFO | 2020-08-11 14:39:25	392 | progress | Finished subset 313/1275	24.55 percent done
INFO | 2020-08-11 14:39:51	191 | progress | Finished subset 314/1275	24.63 percent done
INFO | 2020-08-11 14:39:58	946 | progress | Finished subset 315/1275	24.71 percent done
INFO | 2020-08-11 14:40:32	409 | progress | Finished subset 316/1275	24.78 percent done
INFO | 2020-08-11 14:40:42	252 | progress | Finished subset 317/1275	24.86 percent done
INFO | 2020-08-11 14:40:58	619 | progress | Finished subset 318/1275	24.94 percent done
INFO | 2020-08-11 14:41:11	568 | progress | Finished subset 319/1275	25.02 percent done
INFO | 2020-08-11 14:41:26	396 | progress | Finished subset 320/1275	25.10 percent done
INFO | 2020-08-11 14:41:41	057 | progress | Finished subset 321/1275	25.18 percent done
INFO | 2020-08-11 14:41:56	158 | progress | Finished subset 322/1275	25.25 percent done
INFO | 2020-08-11 14:42:42	975 | progress | Finished subset 323/1275	25.33 percent done
INFO | 2020-08-11 14:42:56	963 | progress | Finished subset 324/1275	25.41 percent done
INFO | 2020-08-11 14:43:09	518 | progress | Finished subset 325/1275	25.49 percent done
INFO | 2020-08-11 14:43:39	741 | progress | Finished subset 326/1275	25.57 percent done
INFO | 2020-08-11 14:43:55	831 | progress | Finished subset 327/1275	25.65 percent done
INFO | 2020-08-11 14:45:25	723 | progress | Finished subset 328/1275	25.73 percent done
INFO | 2020-08-11 14:45:47	788 | progress | Finished subset 329/1275	25.80 percent done
INFO | 2020-08-11 14:46:06	849 | progress | Finished subset 330/1275	25.88 percent done
INFO | 2020-08-11 14:46:24	633 | progress | Finished subset 331/1275	25.96 percent done
INFO | 2020-08-11 14:46:42	704 | progress | Finished subset 332/1275	26.04 percent done
INFO | 2020-08-11 14:47:04	294 | progress | Finished subset 333/1275	26.12 percent done
INFO | 2020-08-11 14:47:47	798 | progress | Finished subset 334/1275	26.20 percent done
INFO | 2020-08-11 14:48:01	185 | progress | Finished subset 335/1275	26.27 percent done
INFO | 2020-08-11 14:48:17	372 | progress | Finished subset 336/1275	26.35 percent done
INFO | 2020-08-11 14:48:28	472 | progress | Finished subset 337/1275	26.43 percent done
INFO | 2020-08-11 14:48:43	320 | progress | Finished subset 338/1275	26.51 percent done
INFO | 2020-08-11 14:48:56	060 | progress | Finished subset 339/1275	26.59 percent done
INFO | 2020-08-11 14:49:09	942 | progress | Finished subset 340/1275	26.67 percent done
INFO | 2020-08-11 14:49:24	229 | progress | Finished subset 341/1275	26.75 percent done
INFO | 2020-08-11 14:49:39	157 | progress | Finished subset 342/1275	26.82 percent done
INFO | 2020-08-11 14:49:53	510 | progress | Finished subset 343/1275	26.90 percent done
INFO | 2020-08-11 14:50:15	640 | progress | Finished subset 344/1275	26.98 percent done
INFO | 2020-08-11 14:50:29	999 | progress | Finished subset 345/1275	27.06 percent done
INFO | 2020-08-11 14:50:44	569 | progress | Finished subset 346/1275	27.14 percent done
INFO | 2020-08-11 14:51:01	554 | progress | Finished subset 347/1275	27.22 percent done
INFO | 2020-08-11 14:51:13	575 | progress | Finished subset 348/1275	27.29 percent done
INFO | 2020-08-11 14:51:30	224 | progress | Finished subset 349/1275	27.37 percent done
INFO | 2020-08-11 14:53:05	885 | progress | Finished subset 350/1275	27.45 percent done
INFO | 2020-08-11 14:53:46	815 | progress | Finished subset 351/1275	27.53 percent done
INFO | 2020-08-11 14:53:58	102 | progress | Finished subset 352/1275	27.61 percent done
INFO | 2020-08-11 14:54:12	092 | progress | Finished subset 353/1275	27.69 percent done
INFO | 2020-08-11 14:54:48	033 | progress | Finished subset 354/1275	27.76 percent done
INFO | 2020-08-11 14:55:02	384 | progress | Finished subset 355/1275	27.84 percent done
INFO | 2020-08-11 14:55:17	342 | progress | Finished subset 356/1275	27.92 percent done
INFO | 2020-08-11 14:55:32	343 | progress | Finished subset 357/1275	28.00 percent done
INFO | 2020-08-11 14:55:39	533 | progress | Finished subset 358/1275	28.08 percent done
INFO | 2020-08-11 14:55:51	875 | progress | Finished subset 359/1275	28.16 percent done
INFO | 2020-08-11 14:56:04	120 | progress | Finished subset 360/1275	28.24 percent done
INFO | 2020-08-11 14:56:17	519 | progress | Finished subset 361/1275	28.31 percent done
INFO | 2020-08-11 14:56:33	395 | progress | Finished subset 362/1275	28.39 percent done
INFO | 2020-08-11 14:56:48	500 | progress | Finished subset 363/1275	28.47 percent done
INFO | 2020-08-11 14:57:03	777 | progress | Finished subset 364/1275	28.55 percent done
INFO | 2020-08-11 14:57:13	053 | progress | Finished subset 365/1275	28.63 percent done
INFO | 2020-08-11 14:57:26	913 | progress | Finished subset 366/1275	28.71 percent done
INFO | 2020-08-11 14:57:38	748 | progress | Finished subset 367/1275	28.78 percent done
INFO | 2020-08-11 14:57:53	169 | progress | Finished subset 368/1275	28.86 percent done
INFO | 2020-08-11 14:58:02	471 | progress | Finished subset 369/1275	28.94 percent done
INFO | 2020-08-11 14:58:17	510 | progress | Finished subset 370/1275	29.02 percent done
INFO | 2020-08-11 14:58:32	482 | progress | Finished subset 371/1275	29.10 percent done
INFO | 2020-08-11 14:59:07	334 | progress | Finished subset 372/1275	29.18 percent done
INFO | 2020-08-11 14:59:21	612 | progress | Finished subset 373/1275	29.25 percent done
INFO | 2020-08-11 14:59:29	475 | progress | Finished subset 374/1275	29.33 percent done
INFO | 2020-08-11 14:59:41	512 | progress | Finished subset 375/1275	29.41 percent done
INFO | 2020-08-11 15:00:55	770 | progress | Finished subset 376/1275	29.49 percent done
INFO | 2020-08-11 15:01:10	153 | progress | Finished subset 377/1275	29.57 percent done
INFO | 2020-08-11 15:03:02	837 | progress | Finished subset 378/1275	29.65 percent done
INFO | 2020-08-11 15:03:21	972 | progress | Finished subset 379/1275	29.73 percent done
INFO | 2020-08-11 15:03:37	288 | progress | Finished subset 380/1275	29.80 percent done
INFO | 2020-08-11 15:04:36	499 | progress | Finished subset 381/1275	29.88 percent done
INFO | 2020-08-11 15:04:48	963 | progress | Finished subset 382/1275	29.96 percent done
INFO | 2020-08-11 15:05:08	605 | progress | Finished subset 383/1275	30.04 percent done
INFO | 2020-08-11 15:05:39	902 | progress | Finished subset 384/1275	30.12 percent done
INFO | 2020-08-11 15:05:54	690 | progress | Finished subset 385/1275	30.20 percent done
INFO | 2020-08-11 15:06:08	462 | progress | Finished subset 386/1275	30.27 percent done
INFO | 2020-08-11 15:06:22	873 | progress | Finished subset 387/1275	30.35 percent done
INFO | 2020-08-11 15:06:37	628 | progress | Finished subset 388/1275	30.43 percent done
INFO | 2020-08-11 15:06:46	093 | progress | Finished subset 389/1275	30.51 percent done
INFO | 2020-08-11 15:07:00	630 | progress | Finished subset 390/1275	30.59 percent done
INFO | 2020-08-11 15:07:14	142 | progress | Finished subset 391/1275	30.67 percent done
INFO | 2020-08-11 15:07:26	668 | progress | Finished subset 392/1275	30.75 percent done
INFO | 2020-08-11 15:07:38	081 | progress | Finished subset 393/1275	30.82 percent done
INFO | 2020-08-11 15:07:51	875 | progress | Finished subset 394/1275	30.90 percent done
INFO | 2020-08-11 15:08:07	443 | progress | Finished subset 395/1275	30.98 percent done
INFO | 2020-08-11 15:08:21	558 | progress | Finished subset 396/1275	31.06 percent done
INFO | 2020-08-11 15:08:33	438 | progress | Finished subset 397/1275	31.14 percent done
INFO | 2020-08-11 15:08:40	936 | progress | Finished subset 398/1275	31.22 percent done
INFO | 2020-08-11 15:08:55	039 | progress | Finished subset 399/1275	31.29 percent done
INFO | 2020-08-11 15:09:06	108 | progress | Finished subset 400/1275	31.37 percent done
INFO | 2020-08-11 15:09:20	277 | progress | Finished subset 401/1275	31.45 percent done
INFO | 2020-08-11 15:10:13	769 | progress | Finished subset 402/1275	31.53 percent done
INFO | 2020-08-11 15:10:56	759 | progress | Finished subset 403/1275	31.61 percent done
INFO | 2020-08-11 15:11:11	698 | progress | Finished subset 404/1275	31.69 percent done
INFO | 2020-08-11 15:11:48	012 | progress | Finished subset 405/1275	31.76 percent done
INFO | 2020-08-11 15:12:15	933 | progress | Finished subset 406/1275	31.84 percent done
INFO | 2020-08-11 15:12:38	657 | progress | Finished subset 407/1275	31.92 percent done
INFO | 2020-08-11 15:12:49	781 | progress | Finished subset 408/1275	32.00 percent done
INFO | 2020-08-11 15:13:14	555 | progress | Finished subset 409/1275	32.08 percent done
INFO | 2020-08-11 15:13:40	413 | progress | Finished subset 410/1275	32.16 percent done
INFO | 2020-08-11 15:14:20	281 | progress | Finished subset 411/1275	32.24 percent done
INFO | 2020-08-11 15:14:34	725 | progress | Finished subset 412/1275	32.31 percent done
INFO | 2020-08-11 15:14:48	880 | progress | Finished subset 413/1275	32.39 percent done
INFO | 2020-08-11 15:15:21	469 | progress | Finished subset 414/1275	32.47 percent done
INFO | 2020-08-11 15:15:51	928 | progress | Finished subset 415/1275	32.55 percent done
INFO | 2020-08-11 15:16:06	780 | progress | Finished subset 416/1275	32.63 percent done
INFO | 2020-08-11 15:16:19	058 | progress | Finished subset 417/1275	32.71 percent done
INFO | 2020-08-11 15:16:32	109 | progress | Finished subset 418/1275	32.78 percent done
INFO | 2020-08-11 15:16:41	322 | progress | Finished subset 419/1275	32.86 percent done
INFO | 2020-08-11 15:16:56	393 | progress | Finished subset 420/1275	32.94 percent done
INFO | 2020-08-11 15:17:11	758 | progress | Finished subset 421/1275	33.02 percent done
INFO | 2020-08-11 15:17:25	637 | progress | Finished subset 422/1275	33.10 percent done
INFO | 2020-08-11 15:17:41	506 | progress | Finished subset 423/1275	33.18 percent done
INFO | 2020-08-11 15:17:56	867 | progress | Finished subset 424/1275	33.25 percent done
INFO | 2020-08-11 15:18:12	809 | progress | Finished subset 425/1275	33.33 percent done
INFO | 2020-08-11 15:18:28	672 | progress | Finished subset 426/1275	33.41 percent done
INFO | 2020-08-11 15:18:37	453 | progress | Finished subset 427/1275	33.49 percent done
INFO | 2020-08-11 15:18:55	990 | progress | Finished subset 428/1275	33.57 percent done
INFO | 2020-08-11 15:19:10	532 | progress | Finished subset 429/1275	33.65 percent done
INFO | 2020-08-11 15:19:52	887 | progress | Finished subset 430/1275	33.73 percent done
INFO | 2020-08-11 15:20:33	865 | progress | Finished subset 431/1275	33.80 percent done
INFO | 2020-08-11 15:20:50	765 | progress | Finished subset 432/1275	33.88 percent done
INFO | 2020-08-11 15:21:04	077 | progress | Finished subset 433/1275	33.96 percent done
INFO | 2020-08-11 15:21:19	926 | progress | Finished subset 434/1275	34.04 percent done
INFO | 2020-08-11 15:21:44	488 | progress | Finished subset 435/1275	34.12 percent done
INFO | 2020-08-11 15:22:35	694 | progress | Finished subset 436/1275	34.20 percent done
INFO | 2020-08-11 15:23:48	872 | progress | Finished subset 437/1275	34.27 percent done
INFO | 2020-08-11 15:24:03	223 | progress | Finished subset 438/1275	34.35 percent done
INFO | 2020-08-11 15:24:31	084 | progress | Finished subset 439/1275	34.43 percent done
INFO | 2020-08-11 15:24:45	492 | progress | Finished subset 440/1275	34.51 percent done
INFO | 2020-08-11 15:25:05	323 | progress | Finished subset 441/1275	34.59 percent done
INFO | 2020-08-11 15:25:19	312 | progress | Finished subset 442/1275	34.67 percent done
INFO | 2020-08-11 15:25:32	696 | progress | Finished subset 443/1275	34.75 percent done
INFO | 2020-08-11 15:25:41	715 | progress | Finished subset 444/1275	34.82 percent done
INFO | 2020-08-11 15:25:56	624 | progress | Finished subset 445/1275	34.90 percent done
INFO | 2020-08-11 15:26:11	017 | progress | Finished subset 446/1275	34.98 percent done
INFO | 2020-08-11 15:26:23	822 | progress | Finished subset 447/1275	35.06 percent done
INFO | 2020-08-11 15:26:38	563 | progress | Finished subset 448/1275	35.14 percent done
INFO | 2020-08-11 15:26:52	732 | progress | Finished subset 449/1275	35.22 percent done
INFO | 2020-08-11 15:27:09	770 | progress | Finished subset 450/1275	35.29 percent done
INFO | 2020-08-11 15:27:24	443 | progress | Finished subset 451/1275	35.37 percent done
INFO | 2020-08-11 15:27:39	158 | progress | Finished subset 452/1275	35.45 percent done
INFO | 2020-08-11 15:27:55	030 | progress | Finished subset 453/1275	35.53 percent done
INFO | 2020-08-11 15:28:02	163 | progress | Finished subset 454/1275	35.61 percent done
INFO | 2020-08-11 15:28:16	625 | progress | Finished subset 455/1275	35.69 percent done
INFO | 2020-08-11 15:28:29	095 | progress | Finished subset 456/1275	35.76 percent done
INFO | 2020-08-11 15:28:41	402 | progress | Finished subset 457/1275	35.84 percent done
INFO | 2020-08-11 15:28:45	802 | progress | Finished subset 458/1275	35.92 percent done
INFO | 2020-08-11 15:28:58	617 | progress | Finished subset 459/1275	36.00 percent done
INFO | 2020-08-11 15:29:13	596 | progress | Finished subset 460/1275	36.08 percent done
INFO | 2020-08-11 15:29:24	039 | progress | Finished subset 461/1275	36.16 percent done
INFO | 2020-08-11 15:29:45	156 | progress | Finished subset 462/1275	36.24 percent done
INFO | 2020-08-11 15:29:59	552 | progress | Finished subset 463/1275	36.31 percent done
INFO | 2020-08-11 15:30:29	821 | progress | Finished subset 464/1275	36.39 percent done
INFO | 2020-08-11 15:32:03	419 | progress | Finished subset 465/1275	36.47 percent done
INFO | 2020-08-11 15:32:12	510 | progress | Finished subset 466/1275	36.55 percent done
INFO | 2020-08-11 15:32:28	337 | progress | Finished subset 467/1275	36.63 percent done
INFO | 2020-08-11 15:33:01	613 | progress | Finished subset 468/1275	36.71 percent done
INFO | 2020-08-11 15:33:15	100 | progress | Finished subset 469/1275	36.78 percent done
INFO | 2020-08-11 15:33:28	806 | progress | Finished subset 470/1275	36.86 percent done
INFO | 2020-08-11 15:33:36	037 | progress | Finished subset 471/1275	36.94 percent done
INFO | 2020-08-11 15:33:50	293 | progress | Finished subset 472/1275	37.02 percent done
INFO | 2020-08-11 15:34:04	523 | progress | Finished subset 473/1275	37.10 percent done
INFO | 2020-08-11 15:34:19	271 | progress | Finished subset 474/1275	37.18 percent done
INFO | 2020-08-11 15:34:27	698 | progress | Finished subset 475/1275	37.25 percent done
INFO | 2020-08-11 15:34:42	786 | progress | Finished subset 476/1275	37.33 percent done
INFO | 2020-08-11 15:34:57	744 | progress | Finished subset 477/1275	37.41 percent done
INFO | 2020-08-11 15:35:12	597 | progress | Finished subset 478/1275	37.49 percent done
INFO | 2020-08-11 15:35:28	129 | progress | Finished subset 479/1275	37.57 percent done
INFO | 2020-08-11 15:35:42	784 | progress | Finished subset 480/1275	37.65 percent done
INFO | 2020-08-11 15:35:54	422 | progress | Finished subset 481/1275	37.73 percent done
INFO | 2020-08-11 15:36:09	149 | progress | Finished subset 482/1275	37.80 percent done
INFO | 2020-08-11 15:36:24	393 | progress | Finished subset 483/1275	37.88 percent done
INFO | 2020-08-11 15:36:40	299 | progress | Finished subset 484/1275	37.96 percent done
INFO | 2020-08-11 15:36:52	326 | progress | Finished subset 485/1275	38.04 percent done
INFO | 2020-08-11 15:37:04	876 | progress | Finished subset 486/1275	38.12 percent done
INFO | 2020-08-11 15:37:18	632 | progress | Finished subset 487/1275	38.20 percent done
INFO | 2020-08-11 15:37:33	157 | progress | Finished subset 488/1275	38.27 percent done
INFO | 2020-08-11 15:37:51	185 | progress | Finished subset 489/1275	38.35 percent done
INFO | 2020-08-11 15:38:07	276 | progress | Finished subset 490/1275	38.43 percent done
INFO | 2020-08-11 15:38:38	285 | progress | Finished subset 491/1275	38.51 percent done
INFO | 2020-08-11 15:39:05	739 | progress | Finished subset 492/1275	38.59 percent done
INFO | 2020-08-11 15:39:20	598 | progress | Finished subset 493/1275	38.67 percent done
INFO | 2020-08-11 15:39:33	110 | progress | Finished subset 494/1275	38.75 percent done
INFO | 2020-08-11 15:40:23	437 | progress | Finished subset 495/1275	38.82 percent done
INFO | 2020-08-11 15:41:01	960 | progress | Finished subset 496/1275	38.90 percent done
INFO | 2020-08-11 15:41:29	158 | progress | Finished subset 497/1275	38.98 percent done
INFO | 2020-08-11 15:41:45	864 | progress | Finished subset 498/1275	39.06 percent done
INFO | 2020-08-11 15:42:03	054 | progress | Finished subset 499/1275	39.14 percent done
INFO | 2020-08-11 15:42:17	893 | progress | Finished subset 500/1275	39.22 percent done
INFO | 2020-08-11 15:42:39	318 | progress | Finished subset 501/1275	39.29 percent done
INFO | 2020-08-11 15:42:58	052 | progress | Finished subset 502/1275	39.37 percent done
INFO | 2020-08-11 15:43:12	305 | progress | Finished subset 503/1275	39.45 percent done
INFO | 2020-08-11 15:43:29	417 | progress | Finished subset 504/1275	39.53 percent done
INFO | 2020-08-11 15:43:43	634 | progress | Finished subset 505/1275	39.61 percent done
INFO | 2020-08-11 15:43:56	762 | progress | Finished subset 506/1275	39.69 percent done
INFO | 2020-08-11 15:44:12	123 | progress | Finished subset 507/1275	39.76 percent done
INFO | 2020-08-11 15:44:23	805 | progress | Finished subset 508/1275	39.84 percent done
INFO | 2020-08-11 15:44:37	413 | progress | Finished subset 509/1275	39.92 percent done
INFO | 2020-08-11 15:44:46	106 | progress | Finished subset 510/1275	40.00 percent done
INFO | 2020-08-11 15:44:54	950 | progress | Finished subset 511/1275	40.08 percent done
INFO | 2020-08-11 15:45:09	246 | progress | Finished subset 512/1275	40.16 percent done
INFO | 2020-08-11 15:45:24	201 | progress | Finished subset 513/1275	40.24 percent done
INFO | 2020-08-11 15:45:41	674 | progress | Finished subset 514/1275	40.31 percent done
INFO | 2020-08-11 15:45:56	382 | progress | Finished subset 515/1275	40.39 percent done
INFO | 2020-08-11 15:46:23	320 | progress | Finished subset 516/1275	40.47 percent done
INFO | 2020-08-11 15:46:38	480 | progress | Finished subset 517/1275	40.55 percent done
INFO | 2020-08-11 15:47:28	201 | progress | Finished subset 518/1275	40.63 percent done
INFO | 2020-08-11 15:47:41	866 | progress | Finished subset 519/1275	40.71 percent done
INFO | 2020-08-11 15:47:56	552 | progress | Finished subset 520/1275	40.78 percent done
INFO | 2020-08-11 15:48:11	743 | progress | Finished subset 521/1275	40.86 percent done
INFO | 2020-08-11 15:48:18	277 | progress | Finished subset 522/1275	40.94 percent done
INFO | 2020-08-11 15:48:55	807 | progress | Finished subset 523/1275	41.02 percent done
INFO | 2020-08-11 15:49:11	905 | progress | Finished subset 524/1275	41.10 percent done
INFO | 2020-08-11 15:49:21	120 | progress | Finished subset 525/1275	41.18 percent done
INFO | 2020-08-11 15:49:38	371 | progress | Finished subset 526/1275	41.25 percent done
INFO | 2020-08-11 15:49:53	248 | progress | Finished subset 527/1275	41.33 percent done
INFO | 2020-08-11 15:50:17	408 | progress | Finished subset 528/1275	41.41 percent done
INFO | 2020-08-11 15:50:30	361 | progress | Finished subset 529/1275	41.49 percent done
INFO | 2020-08-11 15:50:44	623 | progress | Finished subset 530/1275	41.57 percent done
INFO | 2020-08-11 15:50:59	411 | progress | Finished subset 531/1275	41.65 percent done
INFO | 2020-08-11 15:51:10	820 | progress | Finished subset 532/1275	41.73 percent done
INFO | 2020-08-11 15:51:26	648 | progress | Finished subset 533/1275	41.80 percent done
INFO | 2020-08-11 15:52:08	627 | progress | Finished subset 534/1275	41.88 percent done
INFO | 2020-08-11 15:52:50	781 | progress | Finished subset 535/1275	41.96 percent done
INFO | 2020-08-11 15:54:08	513 | progress | Finished subset 536/1275	42.04 percent done
INFO | 2020-08-11 15:54:22	492 | progress | Finished subset 537/1275	42.12 percent done
INFO | 2020-08-11 15:54:37	869 | progress | Finished subset 538/1275	42.20 percent done
INFO | 2020-08-11 15:54:56	568 | progress | Finished subset 539/1275	42.27 percent done
INFO | 2020-08-11 15:55:40	983 | progress | Finished subset 540/1275	42.35 percent done
INFO | 2020-08-11 15:55:52	934 | progress | Finished subset 541/1275	42.43 percent done
INFO | 2020-08-11 15:56:08	321 | progress | Finished subset 542/1275	42.51 percent done
INFO | 2020-08-11 15:56:22	753 | progress | Finished subset 543/1275	42.59 percent done
INFO | 2020-08-11 15:56:35	301 | progress | Finished subset 544/1275	42.67 percent done
INFO | 2020-08-11 15:56:50	115 | progress | Finished subset 545/1275	42.75 percent done
INFO | 2020-08-11 15:56:59	645 | progress | Finished subset 546/1275	42.82 percent done
INFO | 2020-08-11 15:57:14	160 | progress | Finished subset 547/1275	42.90 percent done
INFO | 2020-08-11 15:57:29	575 | progress | Finished subset 548/1275	42.98 percent done
INFO | 2020-08-11 15:57:42	320 | progress | Finished subset 549/1275	43.06 percent done
INFO | 2020-08-11 15:57:57	329 | progress | Finished subset 550/1275	43.14 percent done
INFO | 2020-08-11 15:58:09	961 | progress | Finished subset 551/1275	43.22 percent done
INFO | 2020-08-11 15:58:21	193 | progress | Finished subset 552/1275	43.29 percent done
INFO | 2020-08-11 15:58:35	827 | progress | Finished subset 553/1275	43.37 percent done
INFO | 2020-08-11 15:58:51	171 | progress | Finished subset 554/1275	43.45 percent done
INFO | 2020-08-11 15:59:06	363 | progress | Finished subset 555/1275	43.53 percent done
INFO | 2020-08-11 15:59:21	114 | progress | Finished subset 556/1275	43.61 percent done
INFO | 2020-08-11 15:59:34	522 | progress | Finished subset 557/1275	43.69 percent done
INFO | 2020-08-11 15:59:50	090 | progress | Finished subset 558/1275	43.76 percent done
INFO | 2020-08-11 16:00:04	970 | progress | Finished subset 559/1275	43.84 percent done
INFO | 2020-08-11 16:00:20	232 | progress | Finished subset 560/1275	43.92 percent done
INFO | 2020-08-11 16:00:35	727 | progress | Finished subset 561/1275	44.00 percent done
INFO | 2020-08-11 16:00:47	867 | progress | Finished subset 562/1275	44.08 percent done
INFO | 2020-08-11 16:00:55	758 | progress | Finished subset 563/1275	44.16 percent done
INFO | 2020-08-11 16:01:09	928 | progress | Finished subset 564/1275	44.24 percent done
INFO | 2020-08-11 16:01:22	292 | progress | Finished subset 565/1275	44.31 percent done
INFO | 2020-08-11 16:01:31	238 | progress | Finished subset 566/1275	44.39 percent done
INFO | 2020-08-11 16:02:30	967 | progress | Finished subset 567/1275	44.47 percent done
INFO | 2020-08-11 16:02:46	494 | progress | Finished subset 568/1275	44.55 percent done
INFO | 2020-08-11 16:02:58	964 | progress | Finished subset 569/1275	44.63 percent done
INFO | 2020-08-11 16:03:18	020 | progress | Finished subset 570/1275	44.71 percent done
INFO | 2020-08-11 16:03:33	224 | progress | Finished subset 571/1275	44.78 percent done
INFO | 2020-08-11 16:03:45	387 | progress | Finished subset 572/1275	44.86 percent done
INFO | 2020-08-11 16:03:59	597 | progress | Finished subset 573/1275	44.94 percent done
INFO | 2020-08-11 16:04:15	209 | progress | Finished subset 574/1275	45.02 percent done
INFO | 2020-08-11 16:04:51	957 | progress | Finished subset 575/1275	45.10 percent done
INFO | 2020-08-11 16:05:12	274 | progress | Finished subset 576/1275	45.18 percent done
INFO | 2020-08-11 16:05:32	252 | progress | Finished subset 577/1275	45.25 percent done
INFO | 2020-08-11 16:05:45	004 | progress | Finished subset 578/1275	45.33 percent done
INFO | 2020-08-11 16:06:23	091 | progress | Finished subset 579/1275	45.41 percent done
INFO | 2020-08-11 16:06:39	077 | progress | Finished subset 580/1275	45.49 percent done
INFO | 2020-08-11 16:06:54	172 | progress | Finished subset 581/1275	45.57 percent done
INFO | 2020-08-11 16:07:08	636 | progress | Finished subset 582/1275	45.65 percent done
INFO | 2020-08-11 16:07:24	114 | progress | Finished subset 583/1275	45.73 percent done
INFO | 2020-08-11 16:07:35	987 | progress | Finished subset 584/1275	45.80 percent done
INFO | 2020-08-11 16:07:47	270 | progress | Finished subset 585/1275	45.88 percent done
INFO | 2020-08-11 16:08:02	280 | progress | Finished subset 586/1275	45.96 percent done
INFO | 2020-08-11 16:08:15	830 | progress | Finished subset 587/1275	46.04 percent done
INFO | 2020-08-11 16:08:30	211 | progress | Finished subset 588/1275	46.12 percent done
INFO | 2020-08-11 16:08:45	950 | progress | Finished subset 589/1275	46.20 percent done
INFO | 2020-08-11 16:09:01	231 | progress | Finished subset 590/1275	46.27 percent done
INFO | 2020-08-11 16:09:14	184 | progress | Finished subset 591/1275	46.35 percent done
INFO | 2020-08-11 16:09:30	122 | progress | Finished subset 592/1275	46.43 percent done
INFO | 2020-08-11 16:09:45	943 | progress | Finished subset 593/1275	46.51 percent done
INFO | 2020-08-11 16:10:03	298 | progress | Finished subset 594/1275	46.59 percent done
INFO | 2020-08-11 16:10:18	389 | progress | Finished subset 595/1275	46.67 percent done
INFO | 2020-08-11 16:10:33	677 | progress | Finished subset 596/1275	46.75 percent done
INFO | 2020-08-11 16:10:43	801 | progress | Finished subset 597/1275	46.82 percent done
INFO | 2020-08-11 16:11:04	999 | progress | Finished subset 598/1275	46.90 percent done
INFO | 2020-08-11 16:11:21	095 | progress | Finished subset 599/1275	46.98 percent done
INFO | 2020-08-11 16:11:36	011 | progress | Finished subset 600/1275	47.06 percent done
INFO | 2020-08-11 16:11:50	461 | progress | Finished subset 601/1275	47.14 percent done
INFO | 2020-08-11 16:12:08	626 | progress | Finished subset 602/1275	47.22 percent done
INFO | 2020-08-11 16:12:28	830 | progress | Finished subset 603/1275	47.29 percent done
INFO | 2020-08-11 16:13:13	180 | progress | Finished subset 604/1275	47.37 percent done
INFO | 2020-08-11 16:13:38	753 | progress | Finished subset 605/1275	47.45 percent done
INFO | 2020-08-11 16:13:55	176 | progress | Finished subset 606/1275	47.53 percent done
INFO | 2020-08-11 16:14:02	179 | progress | Finished subset 607/1275	47.61 percent done
INFO | 2020-08-11 16:14:19	512 | progress | Finished subset 608/1275	47.69 percent done
INFO | 2020-08-11 16:14:33	819 | progress | Finished subset 609/1275	47.76 percent done
INFO | 2020-08-11 16:14:48	901 | progress | Finished subset 610/1275	47.84 percent done
INFO | 2020-08-11 16:15:03	007 | progress | Finished subset 611/1275	47.92 percent done
INFO | 2020-08-11 16:15:19	533 | progress | Finished subset 612/1275	48.00 percent done
INFO | 2020-08-11 16:15:29	900 | progress | Finished subset 613/1275	48.08 percent done
INFO | 2020-08-11 16:15:40	280 | progress | Finished subset 614/1275	48.16 percent done
INFO | 2020-08-11 16:15:57	198 | progress | Finished subset 615/1275	48.24 percent done
INFO | 2020-08-11 16:16:12	893 | progress | Finished subset 616/1275	48.31 percent done
INFO | 2020-08-11 16:16:28	614 | progress | Finished subset 617/1275	48.39 percent done
INFO | 2020-08-11 16:16:43	334 | progress | Finished subset 618/1275	48.47 percent done
INFO | 2020-08-11 16:16:57	526 | progress | Finished subset 619/1275	48.55 percent done
INFO | 2020-08-11 16:17:10	262 | progress | Finished subset 620/1275	48.63 percent done
INFO | 2020-08-11 16:17:26	083 | progress | Finished subset 621/1275	48.71 percent done
INFO | 2020-08-11 16:17:34	149 | progress | Finished subset 622/1275	48.78 percent done
INFO | 2020-08-11 16:17:48	855 | progress | Finished subset 623/1275	48.86 percent done
INFO | 2020-08-11 16:18:02	922 | progress | Finished subset 624/1275	48.94 percent done
INFO | 2020-08-11 16:18:19	314 | progress | Finished subset 625/1275	49.02 percent done
INFO | 2020-08-11 16:18:34	857 | progress | Finished subset 626/1275	49.10 percent done
INFO | 2020-08-11 16:19:21	656 | progress | Finished subset 627/1275	49.18 percent done
INFO | 2020-08-11 16:19:53	358 | progress | Finished subset 628/1275	49.25 percent done
INFO | 2020-08-11 16:20:09	311 | progress | Finished subset 629/1275	49.33 percent done
INFO | 2020-08-11 16:20:26	422 | progress | Finished subset 630/1275	49.41 percent done
INFO | 2020-08-11 16:20:41	868 | progress | Finished subset 631/1275	49.49 percent done
INFO | 2020-08-11 16:20:57	468 | progress | Finished subset 632/1275	49.57 percent done
INFO | 2020-08-11 16:21:12	768 | progress | Finished subset 633/1275	49.65 percent done
INFO | 2020-08-11 16:21:47	686 | progress | Finished subset 634/1275	49.73 percent done
INFO | 2020-08-11 16:22:03	089 | progress | Finished subset 635/1275	49.80 percent done
INFO | 2020-08-11 16:22:11	288 | progress | Finished subset 636/1275	49.88 percent done
INFO | 2020-08-11 16:22:25	578 | progress | Finished subset 637/1275	49.96 percent done
INFO | 2020-08-11 16:22:39	719 | progress | Finished subset 638/1275	50.04 percent done
INFO | 2020-08-11 16:22:53	603 | progress | Finished subset 639/1275	50.12 percent done
INFO | 2020-08-11 16:23:09	885 | progress | Finished subset 640/1275	50.20 percent done
INFO | 2020-08-11 16:23:22	784 | progress | Finished subset 641/1275	50.27 percent done
INFO | 2020-08-11 16:23:37	907 | progress | Finished subset 642/1275	50.35 percent done
INFO | 2020-08-11 16:23:52	282 | progress | Finished subset 643/1275	50.43 percent done
INFO | 2020-08-11 16:25:05	905 | progress | Finished subset 644/1275	50.51 percent done
INFO | 2020-08-11 16:25:20	433 | progress | Finished subset 645/1275	50.59 percent done
INFO | 2020-08-11 16:25:34	610 | progress | Finished subset 646/1275	50.67 percent done
INFO | 2020-08-11 16:25:48	348 | progress | Finished subset 647/1275	50.75 percent done
INFO | 2020-08-11 16:26:05	379 | progress | Finished subset 648/1275	50.82 percent done
INFO | 2020-08-11 16:26:20	514 | progress | Finished subset 649/1275	50.90 percent done
INFO | 2020-08-11 16:26:35	653 | progress | Finished subset 650/1275	50.98 percent done
INFO | 2020-08-11 16:26:44	080 | progress | Finished subset 651/1275	51.06 percent done
INFO | 2020-08-11 16:26:58	455 | progress | Finished subset 652/1275	51.14 percent done
INFO | 2020-08-11 16:27:14	255 | progress | Finished subset 653/1275	51.22 percent done
INFO | 2020-08-11 16:27:30	127 | progress | Finished subset 654/1275	51.29 percent done
INFO | 2020-08-11 16:27:39	676 | progress | Finished subset 655/1275	51.37 percent done
INFO | 2020-08-11 16:27:54	054 | progress | Finished subset 656/1275	51.45 percent done
INFO | 2020-08-11 16:28:07	833 | progress | Finished subset 657/1275	51.53 percent done
INFO | 2020-08-11 16:28:18	933 | progress | Finished subset 658/1275	51.61 percent done
INFO | 2020-08-11 16:28:28	276 | progress | Finished subset 659/1275	51.69 percent done
INFO | 2020-08-11 16:29:10	187 | progress | Finished subset 660/1275	51.76 percent done
INFO | 2020-08-11 16:29:25	752 | progress | Finished subset 661/1275	51.84 percent done
INFO | 2020-08-11 16:29:39	684 | progress | Finished subset 662/1275	51.92 percent done
INFO | 2020-08-11 16:30:16	341 | progress | Finished subset 663/1275	52.00 percent done
INFO | 2020-08-11 16:30:26	265 | progress | Finished subset 664/1275	52.08 percent done
INFO | 2020-08-11 16:30:43	459 | progress | Finished subset 665/1275	52.16 percent done
INFO | 2020-08-11 16:31:16	880 | progress | Finished subset 666/1275	52.24 percent done
INFO | 2020-08-11 16:31:36	485 | progress | Finished subset 667/1275	52.31 percent done
INFO | 2020-08-11 16:31:50	740 | progress | Finished subset 668/1275	52.39 percent done
INFO | 2020-08-11 16:32:06	362 | progress | Finished subset 669/1275	52.47 percent done
INFO | 2020-08-11 16:32:22	218 | progress | Finished subset 670/1275	52.55 percent done
INFO | 2020-08-11 16:32:35	794 | progress | Finished subset 671/1275	52.63 percent done
INFO | 2020-08-11 16:32:49	685 | progress | Finished subset 672/1275	52.71 percent done
INFO | 2020-08-11 16:33:03	016 | progress | Finished subset 673/1275	52.78 percent done
INFO | 2020-08-11 16:33:18	295 | progress | Finished subset 674/1275	52.86 percent done
INFO | 2020-08-11 16:33:30	831 | progress | Finished subset 675/1275	52.94 percent done
INFO | 2020-08-11 16:33:46	047 | progress | Finished subset 676/1275	53.02 percent done
INFO | 2020-08-11 16:33:56	615 | progress | Finished subset 677/1275	53.10 percent done
INFO | 2020-08-11 16:34:12	246 | progress | Finished subset 678/1275	53.18 percent done
INFO | 2020-08-11 16:34:27	669 | progress | Finished subset 679/1275	53.25 percent done
INFO | 2020-08-11 16:34:42	502 | progress | Finished subset 680/1275	53.33 percent done
INFO | 2020-08-11 16:34:50	729 | progress | Finished subset 681/1275	53.41 percent done
INFO | 2020-08-11 16:35:03	878 | progress | Finished subset 682/1275	53.49 percent done
INFO | 2020-08-11 16:35:12	456 | progress | Finished subset 683/1275	53.57 percent done
INFO | 2020-08-11 16:35:27	308 | progress | Finished subset 684/1275	53.65 percent done
INFO | 2020-08-11 16:35:42	180 | progress | Finished subset 685/1275	53.73 percent done
INFO | 2020-08-11 16:35:51	764 | progress | Finished subset 686/1275	53.80 percent done
INFO | 2020-08-11 16:35:59	277 | progress | Finished subset 687/1275	53.88 percent done
INFO | 2020-08-11 16:37:28	124 | progress | Finished subset 688/1275	53.96 percent done
INFO | 2020-08-11 16:38:05	803 | progress | Finished subset 689/1275	54.04 percent done
INFO | 2020-08-11 16:38:21	222 | progress | Finished subset 690/1275	54.12 percent done
INFO | 2020-08-11 16:38:47	190 | progress | Finished subset 691/1275	54.20 percent done
INFO | 2020-08-11 16:39:01	287 | progress | Finished subset 692/1275	54.27 percent done
INFO | 2020-08-11 16:39:14	726 | progress | Finished subset 693/1275	54.35 percent done
INFO | 2020-08-11 16:39:29	342 | progress | Finished subset 694/1275	54.43 percent done
INFO | 2020-08-11 16:39:44	694 | progress | Finished subset 695/1275	54.51 percent done
INFO | 2020-08-11 16:39:59	016 | progress | Finished subset 696/1275	54.59 percent done
INFO | 2020-08-11 16:40:13	499 | progress | Finished subset 697/1275	54.67 percent done
INFO | 2020-08-11 16:40:45	885 | progress | Finished subset 698/1275	54.75 percent done
INFO | 2020-08-11 16:40:56	705 | progress | Finished subset 699/1275	54.82 percent done
INFO | 2020-08-11 16:41:04	294 | progress | Finished subset 700/1275	54.90 percent done
INFO | 2020-08-11 16:41:38	307 | progress | Finished subset 701/1275	54.98 percent done
INFO | 2020-08-11 16:41:52	290 | progress | Finished subset 702/1275	55.06 percent done
INFO | 2020-08-11 16:42:06	789 | progress | Finished subset 703/1275	55.14 percent done
INFO | 2020-08-11 16:42:22	438 | progress | Finished subset 704/1275	55.22 percent done
INFO | 2020-08-11 16:42:35	585 | progress | Finished subset 705/1275	55.29 percent done
INFO | 2020-08-11 16:42:50	777 | progress | Finished subset 706/1275	55.37 percent done
INFO | 2020-08-11 16:43:06	831 | progress | Finished subset 707/1275	55.45 percent done
INFO | 2020-08-11 16:43:21	952 | progress | Finished subset 708/1275	55.53 percent done
INFO | 2020-08-11 16:43:35	596 | progress | Finished subset 709/1275	55.61 percent done
INFO | 2020-08-11 16:43:51	053 | progress | Finished subset 710/1275	55.69 percent done
INFO | 2020-08-11 16:44:05	044 | progress | Finished subset 711/1275	55.76 percent done
INFO | 2020-08-11 16:44:17	670 | progress | Finished subset 712/1275	55.84 percent done
INFO | 2020-08-11 16:44:32	633 | progress | Finished subset 713/1275	55.92 percent done
INFO | 2020-08-11 16:44:42	676 | progress | Finished subset 714/1275	56.00 percent done
INFO | 2020-08-11 16:44:57	082 | progress | Finished subset 715/1275	56.08 percent done
INFO | 2020-08-11 16:45:03	711 | progress | Finished subset 716/1275	56.16 percent done
INFO | 2020-08-11 16:45:18	046 | progress | Finished subset 717/1275	56.24 percent done
INFO | 2020-08-11 16:45:33	166 | progress | Finished subset 718/1275	56.31 percent done
INFO | 2020-08-11 16:45:41	343 | progress | Finished subset 719/1275	56.39 percent done
INFO | 2020-08-11 16:45:54	772 | progress | Finished subset 720/1275	56.47 percent done
INFO | 2020-08-11 16:46:08	212 | progress | Finished subset 721/1275	56.55 percent done
INFO | 2020-08-11 16:46:20	770 | progress | Finished subset 722/1275	56.63 percent done
INFO | 2020-08-11 16:46:35	813 | progress | Finished subset 723/1275	56.71 percent done
INFO | 2020-08-11 16:46:49	443 | progress | Finished subset 724/1275	56.78 percent done
INFO | 2020-08-11 16:47:10	417 | progress | Finished subset 725/1275	56.86 percent done
INFO | 2020-08-11 16:47:24	844 | progress | Finished subset 726/1275	56.94 percent done
INFO | 2020-08-11 16:48:03	058 | progress | Finished subset 727/1275	57.02 percent done
INFO | 2020-08-11 16:48:17	783 | progress | Finished subset 728/1275	57.10 percent done
INFO | 2020-08-11 16:48:31	460 | progress | Finished subset 729/1275	57.18 percent done
INFO | 2020-08-11 16:48:48	085 | progress | Finished subset 730/1275	57.25 percent done
INFO | 2020-08-11 16:49:03	874 | progress | Finished subset 731/1275	57.33 percent done
INFO | 2020-08-11 16:49:12	168 | progress | Finished subset 732/1275	57.41 percent done
INFO | 2020-08-11 16:49:27	299 | progress | Finished subset 733/1275	57.49 percent done
INFO | 2020-08-11 16:49:43	627 | progress | Finished subset 734/1275	57.57 percent done
INFO | 2020-08-11 16:50:00	202 | progress | Finished subset 735/1275	57.65 percent done
INFO | 2020-08-11 16:50:16	147 | progress | Finished subset 736/1275	57.73 percent done
INFO | 2020-08-11 16:50:20	419 | progress | Finished subset 737/1275	57.80 percent done
INFO | 2020-08-11 16:50:36	406 | progress | Finished subset 738/1275	57.88 percent done
INFO | 2020-08-11 16:50:45	448 | progress | Finished subset 739/1275	57.96 percent done
INFO | 2020-08-11 16:50:53	756 | progress | Finished subset 740/1275	58.04 percent done
INFO | 2020-08-11 16:51:09	023 | progress | Finished subset 741/1275	58.12 percent done
INFO | 2020-08-11 16:51:23	815 | progress | Finished subset 742/1275	58.20 percent done
INFO | 2020-08-11 16:51:38	398 | progress | Finished subset 743/1275	58.27 percent done
INFO | 2020-08-11 16:51:53	575 | progress | Finished subset 744/1275	58.35 percent done
INFO | 2020-08-11 16:52:02	189 | progress | Finished subset 745/1275	58.43 percent done
INFO | 2020-08-11 16:52:18	185 | progress | Finished subset 746/1275	58.51 percent done
INFO | 2020-08-11 16:52:30	857 | progress | Finished subset 747/1275	58.59 percent done
INFO | 2020-08-11 16:52:46	456 | progress | Finished subset 748/1275	58.67 percent done
INFO | 2020-08-11 16:52:55	868 | progress | Finished subset 749/1275	58.75 percent done
INFO | 2020-08-11 16:53:11	636 | progress | Finished subset 750/1275	58.82 percent done
INFO | 2020-08-11 16:53:25	734 | progress | Finished subset 751/1275	58.90 percent done
INFO | 2020-08-11 16:53:40	440 | progress | Finished subset 752/1275	58.98 percent done
INFO | 2020-08-11 16:53:55	481 | progress | Finished subset 753/1275	59.06 percent done
INFO | 2020-08-11 16:54:04	516 | progress | Finished subset 754/1275	59.14 percent done
INFO | 2020-08-11 16:54:20	021 | progress | Finished subset 755/1275	59.22 percent done
INFO | 2020-08-11 16:54:34	506 | progress | Finished subset 756/1275	59.29 percent done
INFO | 2020-08-11 16:54:48	415 | progress | Finished subset 757/1275	59.37 percent done
INFO | 2020-08-11 16:55:03	935 | progress | Finished subset 758/1275	59.45 percent done
INFO | 2020-08-11 16:55:18	145 | progress | Finished subset 759/1275	59.53 percent done
INFO | 2020-08-11 16:55:30	696 | progress | Finished subset 760/1275	59.61 percent done
INFO | 2020-08-11 16:55:47	173 | progress | Finished subset 761/1275	59.69 percent done
INFO | 2020-08-11 16:55:57	183 | progress | Finished subset 762/1275	59.76 percent done
INFO | 2020-08-11 16:56:13	219 | progress | Finished subset 763/1275	59.84 percent done
INFO | 2020-08-11 16:56:29	631 | progress | Finished subset 764/1275	59.92 percent done
INFO | 2020-08-11 16:56:46	566 | progress | Finished subset 765/1275	60.00 percent done
INFO | 2020-08-11 16:57:02	470 | progress | Finished subset 766/1275	60.08 percent done
INFO | 2020-08-11 16:57:18	125 | progress | Finished subset 767/1275	60.16 percent done
INFO | 2020-08-11 16:57:34	274 | progress | Finished subset 768/1275	60.24 percent done
INFO | 2020-08-11 16:57:47	354 | progress | Finished subset 769/1275	60.31 percent done
INFO | 2020-08-11 16:57:58	897 | progress | Finished subset 770/1275	60.39 percent done
INFO | 2020-08-11 16:58:13	521 | progress | Finished subset 771/1275	60.47 percent done
INFO | 2020-08-11 16:58:29	240 | progress | Finished subset 772/1275	60.55 percent done
INFO | 2020-08-11 16:58:41	704 | progress | Finished subset 773/1275	60.63 percent done
INFO | 2020-08-11 16:58:56	723 | progress | Finished subset 774/1275	60.71 percent done
INFO | 2020-08-11 16:59:05	493 | progress | Finished subset 775/1275	60.78 percent done
INFO | 2020-08-11 16:59:18	480 | progress | Finished subset 776/1275	60.86 percent done
INFO | 2020-08-11 16:59:42	611 | progress | Finished subset 777/1275	60.94 percent done
INFO | 2020-08-11 16:59:57	181 | progress | Finished subset 778/1275	61.02 percent done
INFO | 2020-08-11 17:00:11	664 | progress | Finished subset 779/1275	61.10 percent done
INFO | 2020-08-11 17:00:23	830 | progress | Finished subset 780/1275	61.18 percent done
INFO | 2020-08-11 17:01:02	592 | progress | Finished subset 781/1275	61.25 percent done
INFO | 2020-08-11 17:01:15	616 | progress | Finished subset 782/1275	61.33 percent done
INFO | 2020-08-11 17:01:27	414 | progress | Finished subset 783/1275	61.41 percent done
INFO | 2020-08-11 17:01:49	183 | progress | Finished subset 784/1275	61.49 percent done
INFO | 2020-08-11 17:02:07	748 | progress | Finished subset 785/1275	61.57 percent done
INFO | 2020-08-11 17:02:16	272 | progress | Finished subset 786/1275	61.65 percent done
INFO | 2020-08-11 17:02:31	619 | progress | Finished subset 787/1275	61.73 percent done
INFO | 2020-08-11 17:02:44	139 | progress | Finished subset 788/1275	61.80 percent done
INFO | 2020-08-11 17:02:59	782 | progress | Finished subset 789/1275	61.88 percent done
INFO | 2020-08-11 17:03:13	005 | progress | Finished subset 790/1275	61.96 percent done
INFO | 2020-08-11 17:03:33	809 | progress | Finished subset 791/1275	62.04 percent done
INFO | 2020-08-11 17:03:47	588 | progress | Finished subset 792/1275	62.12 percent done
INFO | 2020-08-11 17:03:56	088 | progress | Finished subset 793/1275	62.20 percent done
INFO | 2020-08-11 17:04:08	407 | progress | Finished subset 794/1275	62.27 percent done
INFO | 2020-08-11 17:04:19	888 | progress | Finished subset 795/1275	62.35 percent done
INFO | 2020-08-11 17:04:34	062 | progress | Finished subset 796/1275	62.43 percent done
INFO | 2020-08-11 17:04:48	293 | progress | Finished subset 797/1275	62.51 percent done
INFO | 2020-08-11 17:05:47	091 | progress | Finished subset 798/1275	62.59 percent done
INFO | 2020-08-11 17:06:02	258 | progress | Finished subset 799/1275	62.67 percent done
INFO | 2020-08-11 17:06:16	788 | progress | Finished subset 800/1275	62.75 percent done
INFO | 2020-08-11 17:06:31	731 | progress | Finished subset 801/1275	62.82 percent done
INFO | 2020-08-11 17:06:46	937 | progress | Finished subset 802/1275	62.90 percent done
INFO | 2020-08-11 17:07:00	135 | progress | Finished subset 803/1275	62.98 percent done
INFO | 2020-08-11 17:07:15	822 | progress | Finished subset 804/1275	63.06 percent done
INFO | 2020-08-11 17:07:36	496 | progress | Finished subset 805/1275	63.14 percent done
INFO | 2020-08-11 17:08:10	958 | progress | Finished subset 806/1275	63.22 percent done
INFO | 2020-08-11 17:08:25	046 | progress | Finished subset 807/1275	63.29 percent done
INFO | 2020-08-11 17:08:37	995 | progress | Finished subset 808/1275	63.37 percent done
INFO | 2020-08-11 17:08:51	842 | progress | Finished subset 809/1275	63.45 percent done
INFO | 2020-08-11 17:09:05	182 | progress | Finished subset 810/1275	63.53 percent done
INFO | 2020-08-11 17:09:17	304 | progress | Finished subset 811/1275	63.61 percent done
INFO | 2020-08-11 17:09:32	858 | progress | Finished subset 812/1275	63.69 percent done
INFO | 2020-08-11 17:09:39	927 | progress | Finished subset 813/1275	63.76 percent done
INFO | 2020-08-11 17:09:55	213 | progress | Finished subset 814/1275	63.84 percent done
INFO | 2020-08-11 17:10:11	230 | progress | Finished subset 815/1275	63.92 percent done
INFO | 2020-08-11 17:10:26	801 | progress | Finished subset 816/1275	64.00 percent done
INFO | 2020-08-11 17:10:42	431 | progress | Finished subset 817/1275	64.08 percent done
INFO | 2020-08-11 17:10:57	787 | progress | Finished subset 818/1275	64.16 percent done
INFO | 2020-08-11 17:11:14	249 | progress | Finished subset 819/1275	64.24 percent done
INFO | 2020-08-11 17:11:28	726 | progress | Finished subset 820/1275	64.31 percent done
INFO | 2020-08-11 17:11:41	589 | progress | Finished subset 821/1275	64.39 percent done
INFO | 2020-08-11 17:11:56	851 | progress | Finished subset 822/1275	64.47 percent done
INFO | 2020-08-11 17:12:11	810 | progress | Finished subset 823/1275	64.55 percent done
INFO | 2020-08-11 17:12:27	938 | progress | Finished subset 824/1275	64.63 percent done
INFO | 2020-08-11 17:12:42	321 | progress | Finished subset 825/1275	64.71 percent done
INFO | 2020-08-11 17:12:58	290 | progress | Finished subset 826/1275	64.78 percent done
INFO | 2020-08-11 17:13:11	630 | progress | Finished subset 827/1275	64.86 percent done
INFO | 2020-08-11 17:13:24	724 | progress | Finished subset 828/1275	64.94 percent done
INFO | 2020-08-11 17:13:32	612 | progress | Finished subset 829/1275	65.02 percent done
INFO | 2020-08-11 17:13:45	590 | progress | Finished subset 830/1275	65.10 percent done
INFO | 2020-08-11 17:13:57	249 | progress | Finished subset 831/1275	65.18 percent done
INFO | 2020-08-11 17:14:13	459 | progress | Finished subset 832/1275	65.25 percent done
INFO | 2020-08-11 17:14:27	096 | progress | Finished subset 833/1275	65.33 percent done
INFO | 2020-08-11 17:14:40	432 | progress | Finished subset 834/1275	65.41 percent done
INFO | 2020-08-11 17:14:46	715 | progress | Finished subset 835/1275	65.49 percent done
INFO | 2020-08-11 17:14:59	502 | progress | Finished subset 836/1275	65.57 percent done
INFO | 2020-08-11 17:15:14	999 | progress | Finished subset 837/1275	65.65 percent done
INFO | 2020-08-11 17:15:29	713 | progress | Finished subset 838/1275	65.73 percent done
INFO | 2020-08-11 17:15:38	954 | progress | Finished subset 839/1275	65.80 percent done
INFO | 2020-08-11 17:15:52	448 | progress | Finished subset 840/1275	65.88 percent done
INFO | 2020-08-11 17:16:07	957 | progress | Finished subset 841/1275	65.96 percent done
INFO | 2020-08-11 17:16:23	535 | progress | Finished subset 842/1275	66.04 percent done
INFO | 2020-08-11 17:16:39	695 | progress | Finished subset 843/1275	66.12 percent done
INFO | 2020-08-11 17:16:53	550 | progress | Finished subset 844/1275	66.20 percent done
INFO | 2020-08-11 17:17:08	516 | progress | Finished subset 845/1275	66.27 percent done
INFO | 2020-08-11 17:17:16	857 | progress | Finished subset 846/1275	66.35 percent done
INFO | 2020-08-11 17:17:32	818 | progress | Finished subset 847/1275	66.43 percent done
INFO | 2020-08-11 17:17:40	646 | progress | Finished subset 848/1275	66.51 percent done
INFO | 2020-08-11 17:17:47	127 | progress | Finished subset 849/1275	66.59 percent done
INFO | 2020-08-11 17:18:01	422 | progress | Finished subset 850/1275	66.67 percent done
INFO | 2020-08-11 17:18:13	517 | progress | Finished subset 851/1275	66.75 percent done
INFO | 2020-08-11 17:18:26	817 | progress | Finished subset 852/1275	66.82 percent done
INFO | 2020-08-11 17:18:36	006 | progress | Finished subset 853/1275	66.90 percent done
INFO | 2020-08-11 17:18:50	427 | progress | Finished subset 854/1275	66.98 percent done
INFO | 2020-08-11 17:19:02	020 | progress | Finished subset 855/1275	67.06 percent done
INFO | 2020-08-11 17:19:13	497 | progress | Finished subset 856/1275	67.14 percent done
INFO | 2020-08-11 17:19:28	609 | progress | Finished subset 857/1275	67.22 percent done
INFO | 2020-08-11 17:19:43	521 | progress | Finished subset 858/1275	67.29 percent done
INFO | 2020-08-11 17:20:00	388 | progress | Finished subset 859/1275	67.37 percent done
INFO | 2020-08-11 17:20:15	994 | progress | Finished subset 860/1275	67.45 percent done
INFO | 2020-08-11 17:20:30	236 | progress | Finished subset 861/1275	67.53 percent done
INFO | 2020-08-11 17:20:40	581 | progress | Finished subset 862/1275	67.61 percent done
INFO | 2020-08-11 17:20:55	731 | progress | Finished subset 863/1275	67.69 percent done
INFO | 2020-08-11 17:21:11	481 | progress | Finished subset 864/1275	67.76 percent done
INFO | 2020-08-11 17:21:22	572 | progress | Finished subset 865/1275	67.84 percent done
INFO | 2020-08-11 17:21:37	313 | progress | Finished subset 866/1275	67.92 percent done
INFO | 2020-08-11 17:21:52	997 | progress | Finished subset 867/1275	68.00 percent done
INFO | 2020-08-11 17:22:05	620 | progress | Finished subset 868/1275	68.08 percent done
INFO | 2020-08-11 17:22:21	268 | progress | Finished subset 869/1275	68.16 percent done
INFO | 2020-08-11 17:22:29	558 | progress | Finished subset 870/1275	68.24 percent done
INFO | 2020-08-11 17:22:43	226 | progress | Finished subset 871/1275	68.31 percent done
INFO | 2020-08-11 17:22:59	049 | progress | Finished subset 872/1275	68.39 percent done
INFO | 2020-08-11 17:23:14	843 | progress | Finished subset 873/1275	68.47 percent done
INFO | 2020-08-11 17:23:30	016 | progress | Finished subset 874/1275	68.55 percent done
INFO | 2020-08-11 17:23:46	273 | progress | Finished subset 875/1275	68.63 percent done
INFO | 2020-08-11 17:24:02	691 | progress | Finished subset 876/1275	68.71 percent done
INFO | 2020-08-11 17:24:15	996 | progress | Finished subset 877/1275	68.78 percent done
INFO | 2020-08-11 17:24:30	891 | progress | Finished subset 878/1275	68.86 percent done
INFO | 2020-08-11 17:24:38	734 | progress | Finished subset 879/1275	68.94 percent done
INFO | 2020-08-11 17:24:50	702 | progress | Finished subset 880/1275	69.02 percent done
INFO | 2020-08-11 17:25:06	147 | progress | Finished subset 881/1275	69.10 percent done
INFO | 2020-08-11 17:25:21	475 | progress | Finished subset 882/1275	69.18 percent done
INFO | 2020-08-11 17:25:34	946 | progress | Finished subset 883/1275	69.25 percent done
INFO | 2020-08-11 17:25:41	167 | progress | Finished subset 884/1275	69.33 percent done
INFO | 2020-08-11 17:25:50	808 | progress | Finished subset 885/1275	69.41 percent done
INFO | 2020-08-11 17:26:06	198 | progress | Finished subset 886/1275	69.49 percent done
INFO | 2020-08-11 17:26:20	621 | progress | Finished subset 887/1275	69.57 percent done
INFO | 2020-08-11 17:26:34	182 | progress | Finished subset 888/1275	69.65 percent done
INFO | 2020-08-11 17:26:49	934 | progress | Finished subset 889/1275	69.73 percent done
INFO | 2020-08-11 17:27:04	389 | progress | Finished subset 890/1275	69.80 percent done
INFO | 2020-08-11 17:27:18	612 | progress | Finished subset 891/1275	69.88 percent done
INFO | 2020-08-11 17:27:32	513 | progress | Finished subset 892/1275	69.96 percent done
INFO | 2020-08-11 17:27:46	350 | progress | Finished subset 893/1275	70.04 percent done
INFO | 2020-08-11 17:28:02	366 | progress | Finished subset 894/1275	70.12 percent done
INFO | 2020-08-11 17:28:16	791 | progress | Finished subset 895/1275	70.20 percent done
INFO | 2020-08-11 17:28:29	203 | progress | Finished subset 896/1275	70.27 percent done
INFO | 2020-08-11 17:28:44	704 | progress | Finished subset 897/1275	70.35 percent done
INFO | 2020-08-11 17:29:00	832 | progress | Finished subset 898/1275	70.43 percent done
INFO | 2020-08-11 17:29:15	007 | progress | Finished subset 899/1275	70.51 percent done
INFO | 2020-08-11 17:29:28	325 | progress | Finished subset 900/1275	70.59 percent done
INFO | 2020-08-11 17:29:42	340 | progress | Finished subset 901/1275	70.67 percent done
INFO | 2020-08-11 17:29:57	890 | progress | Finished subset 902/1275	70.75 percent done
INFO | 2020-08-11 17:30:13	486 | progress | Finished subset 903/1275	70.82 percent done
INFO | 2020-08-11 17:30:28	590 | progress | Finished subset 904/1275	70.90 percent done
INFO | 2020-08-11 17:30:42	263 | progress | Finished subset 905/1275	70.98 percent done
INFO | 2020-08-11 17:30:56	088 | progress | Finished subset 906/1275	71.06 percent done
INFO | 2020-08-11 17:31:10	907 | progress | Finished subset 907/1275	71.14 percent done
INFO | 2020-08-11 17:31:26	606 | progress | Finished subset 908/1275	71.22 percent done
INFO | 2020-08-11 17:31:39	105 | progress | Finished subset 909/1275	71.29 percent done
INFO | 2020-08-11 17:31:54	873 | progress | Finished subset 910/1275	71.37 percent done
INFO | 2020-08-11 17:32:10	154 | progress | Finished subset 911/1275	71.45 percent done
INFO | 2020-08-11 17:32:26	601 | progress | Finished subset 912/1275	71.53 percent done
INFO | 2020-08-11 17:32:38	824 | progress | Finished subset 913/1275	71.61 percent done
INFO | 2020-08-11 17:32:54	626 | progress | Finished subset 914/1275	71.69 percent done
INFO | 2020-08-11 17:33:08	963 | progress | Finished subset 915/1275	71.76 percent done
INFO | 2020-08-11 17:33:16	091 | progress | Finished subset 916/1275	71.84 percent done
INFO | 2020-08-11 17:33:32	693 | progress | Finished subset 917/1275	71.92 percent done
INFO | 2020-08-11 17:33:48	122 | progress | Finished subset 918/1275	72.00 percent done
INFO | 2020-08-11 17:33:56	465 | progress | Finished subset 919/1275	72.08 percent done
INFO | 2020-08-11 17:34:11	996 | progress | Finished subset 920/1275	72.16 percent done
INFO | 2020-08-11 17:34:28	800 | progress | Finished subset 921/1275	72.24 percent done
INFO | 2020-08-11 17:34:44	536 | progress | Finished subset 922/1275	72.31 percent done
INFO | 2020-08-11 17:34:58	681 | progress | Finished subset 923/1275	72.39 percent done
INFO | 2020-08-11 17:35:11	229 | progress | Finished subset 924/1275	72.47 percent done
INFO | 2020-08-11 17:35:21	498 | progress | Finished subset 925/1275	72.55 percent done
INFO | 2020-08-11 17:35:35	016 | progress | Finished subset 926/1275	72.63 percent done
INFO | 2020-08-11 17:35:48	448 | progress | Finished subset 927/1275	72.71 percent done
INFO | 2020-08-11 17:36:03	271 | progress | Finished subset 928/1275	72.78 percent done
INFO | 2020-08-11 17:36:12	815 | progress | Finished subset 929/1275	72.86 percent done
INFO | 2020-08-11 17:36:27	078 | progress | Finished subset 930/1275	72.94 percent done
INFO | 2020-08-11 17:36:38	282 | progress | Finished subset 931/1275	73.02 percent done
INFO | 2020-08-11 17:36:54	391 | progress | Finished subset 932/1275	73.10 percent done
INFO | 2020-08-11 17:37:02	618 | progress | Finished subset 933/1275	73.18 percent done
INFO | 2020-08-11 17:37:16	772 | progress | Finished subset 934/1275	73.25 percent done
INFO | 2020-08-11 17:37:30	842 | progress | Finished subset 935/1275	73.33 percent done
INFO | 2020-08-11 17:37:42	971 | progress | Finished subset 936/1275	73.41 percent done
INFO | 2020-08-11 17:37:49	993 | progress | Finished subset 937/1275	73.49 percent done
INFO | 2020-08-11 17:38:05	497 | progress | Finished subset 938/1275	73.57 percent done
INFO | 2020-08-11 17:38:20	426 | progress | Finished subset 939/1275	73.65 percent done
INFO | 2020-08-11 17:38:36	513 | progress | Finished subset 940/1275	73.73 percent done
INFO | 2020-08-11 17:38:44	973 | progress | Finished subset 941/1275	73.80 percent done
INFO | 2020-08-11 17:38:58	419 | progress | Finished subset 942/1275	73.88 percent done
INFO | 2020-08-11 17:39:13	028 | progress | Finished subset 943/1275	73.96 percent done
INFO | 2020-08-11 17:39:27	412 | progress | Finished subset 944/1275	74.04 percent done
INFO | 2020-08-11 17:39:43	204 | progress | Finished subset 945/1275	74.12 percent done
INFO | 2020-08-11 17:39:57	597 | progress | Finished subset 946/1275	74.20 percent done
INFO | 2020-08-11 17:40:15	739 | progress | Finished subset 947/1275	74.27 percent done
INFO | 2020-08-11 17:40:29	915 | progress | Finished subset 948/1275	74.35 percent done
INFO | 2020-08-11 17:40:45	503 | progress | Finished subset 949/1275	74.43 percent done
INFO | 2020-08-11 17:40:59	764 | progress | Finished subset 950/1275	74.51 percent done
INFO | 2020-08-11 17:41:15	193 | progress | Finished subset 951/1275	74.59 percent done
INFO | 2020-08-11 17:41:30	208 | progress | Finished subset 952/1275	74.67 percent done
INFO | 2020-08-11 17:41:42	695 | progress | Finished subset 953/1275	74.75 percent done
INFO | 2020-08-11 17:41:50	642 | progress | Finished subset 954/1275	74.82 percent done
INFO | 2020-08-11 17:42:09	154 | progress | Finished subset 955/1275	74.90 percent done
INFO | 2020-08-11 17:42:23	474 | progress | Finished subset 956/1275	74.98 percent done
INFO | 2020-08-11 17:42:35	590 | progress | Finished subset 957/1275	75.06 percent done
INFO | 2020-08-11 17:42:52	430 | progress | Finished subset 958/1275	75.14 percent done
INFO | 2020-08-11 17:43:06	047 | progress | Finished subset 959/1275	75.22 percent done
INFO | 2020-08-11 17:43:20	793 | progress | Finished subset 960/1275	75.29 percent done
INFO | 2020-08-11 17:43:35	107 | progress | Finished subset 961/1275	75.37 percent done
INFO | 2020-08-11 17:43:47	913 | progress | Finished subset 962/1275	75.45 percent done
INFO | 2020-08-11 17:44:00	905 | progress | Finished subset 963/1275	75.53 percent done
INFO | 2020-08-11 17:44:11	208 | progress | Finished subset 964/1275	75.61 percent done
INFO | 2020-08-11 17:44:20	340 | progress | Finished subset 965/1275	75.69 percent done
INFO | 2020-08-11 17:44:30	519 | progress | Finished subset 966/1275	75.76 percent done
INFO | 2020-08-11 17:44:42	518 | progress | Finished subset 967/1275	75.84 percent done
INFO | 2020-08-11 17:44:49	605 | progress | Finished subset 968/1275	75.92 percent done
INFO | 2020-08-11 17:45:01	674 | progress | Finished subset 969/1275	76.00 percent done
INFO | 2020-08-11 17:45:10	874 | progress | Finished subset 970/1275	76.08 percent done
INFO | 2020-08-11 17:45:35	074 | progress | Finished subset 971/1275	76.16 percent done
INFO | 2020-08-11 17:45:47	624 | progress | Finished subset 972/1275	76.24 percent done
INFO | 2020-08-11 17:45:59	983 | progress | Finished subset 973/1275	76.31 percent done
INFO | 2020-08-11 17:46:11	380 | progress | Finished subset 974/1275	76.39 percent done
INFO | 2020-08-11 17:46:20	954 | progress | Finished subset 975/1275	76.47 percent done
INFO | 2020-08-11 17:46:29	724 | progress | Finished subset 976/1275	76.55 percent done
INFO | 2020-08-11 17:46:35	170 | progress | Finished subset 977/1275	76.63 percent done
INFO | 2020-08-11 17:46:41	282 | progress | Finished subset 978/1275	76.71 percent done
INFO | 2020-08-11 17:46:44	779 | progress | Finished subset 979/1275	76.78 percent done
INFO | 2020-08-11 17:46:51	036 | progress | Finished subset 980/1275	76.86 percent done
INFO | 2020-08-11 17:46:57	397 | progress | Finished subset 981/1275	76.94 percent done
INFO | 2020-08-11 17:47:03	387 | progress | Finished subset 982/1275	77.02 percent done
INFO | 2020-08-11 17:47:08	988 | progress | Finished subset 983/1275	77.10 percent done
INFO | 2020-08-11 17:47:12	822 | progress | Finished subset 984/1275	77.18 percent done
INFO | 2020-08-11 17:47:18	904 | progress | Finished subset 985/1275	77.25 percent done
INFO | 2020-08-11 17:47:24	244 | progress | Finished subset 986/1275	77.33 percent done
INFO | 2020-08-11 17:47:29	598 | progress | Finished subset 987/1275	77.41 percent done
INFO | 2020-08-11 17:47:34	686 | progress | Finished subset 988/1275	77.49 percent done
INFO | 2020-08-11 17:47:39	905 | progress | Finished subset 989/1275	77.57 percent done
INFO | 2020-08-11 17:47:45	211 | progress | Finished subset 990/1275	77.65 percent done
INFO | 2020-08-11 17:47:50	471 | progress | Finished subset 991/1275	77.73 percent done
INFO | 2020-08-11 17:47:53	570 | progress | Finished subset 992/1275	77.80 percent done
INFO | 2020-08-11 17:47:58	744 | progress | Finished subset 993/1275	77.88 percent done
INFO | 2020-08-11 17:48:03	804 | progress | Finished subset 994/1275	77.96 percent done
INFO | 2020-08-11 17:48:08	907 | progress | Finished subset 995/1275	78.04 percent done
INFO | 2020-08-11 17:48:13	787 | progress | Finished subset 996/1275	78.12 percent done
INFO | 2020-08-11 17:48:18	891 | progress | Finished subset 997/1275	78.20 percent done
INFO | 2020-08-11 17:48:23	852 | progress | Finished subset 998/1275	78.27 percent done
INFO | 2020-08-11 17:48:39	220 | progress | Finished subset 999/1275	78.35 percent done
INFO | 2020-08-11 17:48:50	993 | progress | Finished subset 1000/1275	78.43 percent done
INFO | 2020-08-11 17:51:02	354 | progress | Finished subset 1001/1275	78.51 percent done
INFO | 2020-08-11 17:51:29	350 | progress | Finished subset 1002/1275	78.59 percent done
INFO | 2020-08-11 17:51:44	217 | progress | Finished subset 1003/1275	78.67 percent done
INFO | 2020-08-11 17:51:53	099 | progress | Finished subset 1004/1275	78.75 percent done
INFO | 2020-08-11 17:52:08	270 | progress | Finished subset 1005/1275	78.82 percent done
INFO | 2020-08-11 17:52:26	450 | progress | Finished subset 1006/1275	78.90 percent done
INFO | 2020-08-11 17:52:41	621 | progress | Finished subset 1007/1275	78.98 percent done
INFO | 2020-08-11 17:53:15	012 | progress | Finished subset 1008/1275	79.06 percent done
INFO | 2020-08-11 17:53:26	329 | progress | Finished subset 1009/1275	79.14 percent done
INFO | 2020-08-11 17:53:56	145 | progress | Finished subset 1010/1275	79.22 percent done
INFO | 2020-08-11 17:54:10	971 | progress | Finished subset 1011/1275	79.29 percent done
INFO | 2020-08-11 17:55:27	065 | progress | Finished subset 1012/1275	79.37 percent done
INFO | 2020-08-11 17:55:39	733 | progress | Finished subset 1013/1275	79.45 percent done
INFO | 2020-08-11 17:55:53	560 | progress | Finished subset 1014/1275	79.53 percent done
INFO | 2020-08-11 17:56:08	404 | progress | Finished subset 1015/1275	79.61 percent done
INFO | 2020-08-11 17:56:22	471 | progress | Finished subset 1016/1275	79.69 percent done
INFO | 2020-08-11 17:56:35	954 | progress | Finished subset 1017/1275	79.76 percent done
INFO | 2020-08-11 17:56:50	429 | progress | Finished subset 1018/1275	79.84 percent done
INFO | 2020-08-11 17:57:04	206 | progress | Finished subset 1019/1275	79.92 percent done
INFO | 2020-08-11 17:57:17	170 | progress | Finished subset 1020/1275	80.00 percent done
INFO | 2020-08-11 17:57:26	335 | progress | Finished subset 1021/1275	80.08 percent done
INFO | 2020-08-11 17:57:41	392 | progress | Finished subset 1022/1275	80.16 percent done
INFO | 2020-08-11 17:57:56	569 | progress | Finished subset 1023/1275	80.24 percent done
INFO | 2020-08-11 17:58:11	002 | progress | Finished subset 1024/1275	80.31 percent done
INFO | 2020-08-11 17:58:24	476 | progress | Finished subset 1025/1275	80.39 percent done
INFO | 2020-08-11 17:58:33	618 | progress | Finished subset 1026/1275	80.47 percent done
INFO | 2020-08-11 17:58:45	267 | progress | Finished subset 1027/1275	80.55 percent done
INFO | 2020-08-11 17:59:00	180 | progress | Finished subset 1028/1275	80.63 percent done
INFO | 2020-08-11 17:59:16	554 | progress | Finished subset 1029/1275	80.71 percent done
INFO | 2020-08-11 17:59:30	934 | progress | Finished subset 1030/1275	80.78 percent done
INFO | 2020-08-11 17:59:38	883 | progress | Finished subset 1031/1275	80.86 percent done
INFO | 2020-08-11 17:59:48	592 | progress | Finished subset 1032/1275	80.94 percent done
INFO | 2020-08-11 18:00:03	227 | progress | Finished subset 1033/1275	81.02 percent done
INFO | 2020-08-11 18:00:13	334 | progress | Finished subset 1034/1275	81.10 percent done
INFO | 2020-08-11 18:00:24	676 | progress | Finished subset 1035/1275	81.18 percent done
INFO | 2020-08-11 18:00:33	330 | progress | Finished subset 1036/1275	81.25 percent done
INFO | 2020-08-11 18:00:40	758 | progress | Finished subset 1037/1275	81.33 percent done
INFO | 2020-08-11 18:00:47	742 | progress | Finished subset 1038/1275	81.41 percent done
INFO | 2020-08-11 18:01:02	813 | progress | Finished subset 1039/1275	81.49 percent done
INFO | 2020-08-11 18:01:17	856 | progress | Finished subset 1040/1275	81.57 percent done
INFO | 2020-08-11 18:01:32	384 | progress | Finished subset 1041/1275	81.65 percent done
INFO | 2020-08-11 18:01:40	879 | progress | Finished subset 1042/1275	81.73 percent done
INFO | 2020-08-11 18:01:49	076 | progress | Finished subset 1043/1275	81.80 percent done
INFO | 2020-08-11 18:02:03	515 | progress | Finished subset 1044/1275	81.88 percent done
INFO | 2020-08-11 18:02:15	704 | progress | Finished subset 1045/1275	81.96 percent done
INFO | 2020-08-11 18:02:31	276 | progress | Finished subset 1046/1275	82.04 percent done
INFO | 2020-08-11 18:02:47	075 | progress | Finished subset 1047/1275	82.12 percent done
INFO | 2020-08-11 18:03:02	441 | progress | Finished subset 1048/1275	82.20 percent done
INFO | 2020-08-11 18:03:10	140 | progress | Finished subset 1049/1275	82.27 percent done
INFO | 2020-08-11 18:03:24	164 | progress | Finished subset 1050/1275	82.35 percent done
INFO | 2020-08-11 18:03:39	470 | progress | Finished subset 1051/1275	82.43 percent done
INFO | 2020-08-11 18:03:53	625 | progress | Finished subset 1052/1275	82.51 percent done
INFO | 2020-08-11 18:04:05	989 | progress | Finished subset 1053/1275	82.59 percent done
INFO | 2020-08-11 18:04:18	437 | progress | Finished subset 1054/1275	82.67 percent done
INFO | 2020-08-11 18:04:33	103 | progress | Finished subset 1055/1275	82.75 percent done
INFO | 2020-08-11 18:04:47	409 | progress | Finished subset 1056/1275	82.82 percent done
INFO | 2020-08-11 18:05:02	958 | progress | Finished subset 1057/1275	82.90 percent done
INFO | 2020-08-11 18:05:16	332 | progress | Finished subset 1058/1275	82.98 percent done
INFO | 2020-08-11 18:05:29	603 | progress | Finished subset 1059/1275	83.06 percent done
INFO | 2020-08-11 18:05:43	899 | progress | Finished subset 1060/1275	83.14 percent done
INFO | 2020-08-11 18:05:52	895 | progress | Finished subset 1061/1275	83.22 percent done
INFO | 2020-08-11 18:06:08	656 | progress | Finished subset 1062/1275	83.29 percent done
INFO | 2020-08-11 18:06:21	908 | progress | Finished subset 1063/1275	83.37 percent done
INFO | 2020-08-11 18:06:32	942 | progress | Finished subset 1064/1275	83.45 percent done
INFO | 2020-08-11 18:06:48	100 | progress | Finished subset 1065/1275	83.53 percent done
INFO | 2020-08-11 18:07:02	612 | progress | Finished subset 1066/1275	83.61 percent done
INFO | 2020-08-11 18:07:15	431 | progress | Finished subset 1067/1275	83.69 percent done
INFO | 2020-08-11 18:07:29	635 | progress | Finished subset 1068/1275	83.76 percent done
INFO | 2020-08-11 18:07:44	319 | progress | Finished subset 1069/1275	83.84 percent done
INFO | 2020-08-11 18:07:57	982 | progress | Finished subset 1070/1275	83.92 percent done
INFO | 2020-08-11 18:08:06	757 | progress | Finished subset 1071/1275	84.00 percent done
INFO | 2020-08-11 18:08:17	614 | progress | Finished subset 1072/1275	84.08 percent done
INFO | 2020-08-11 18:08:32	126 | progress | Finished subset 1073/1275	84.16 percent done
INFO | 2020-08-11 18:08:46	278 | progress | Finished subset 1074/1275	84.24 percent done
INFO | 2020-08-11 18:09:00	371 | progress | Finished subset 1075/1275	84.31 percent done
INFO | 2020-08-11 18:09:14	269 | progress | Finished subset 1076/1275	84.39 percent done
INFO | 2020-08-11 18:09:26	557 | progress | Finished subset 1077/1275	84.47 percent done
INFO | 2020-08-11 18:09:40	747 | progress | Finished subset 1078/1275	84.55 percent done
INFO | 2020-08-11 18:09:48	277 | progress | Finished subset 1079/1275	84.63 percent done
INFO | 2020-08-11 18:10:00	597 | progress | Finished subset 1080/1275	84.71 percent done
INFO | 2020-08-11 18:10:08	920 | progress | Finished subset 1081/1275	84.78 percent done
INFO | 2020-08-11 18:10:22	479 | progress | Finished subset 1082/1275	84.86 percent done
INFO | 2020-08-11 18:10:35	827 | progress | Finished subset 1083/1275	84.94 percent done
INFO | 2020-08-11 18:10:48	777 | progress | Finished subset 1084/1275	85.02 percent done
INFO | 2020-08-11 18:11:02	599 | progress | Finished subset 1085/1275	85.10 percent done
INFO | 2020-08-11 18:11:16	838 | progress | Finished subset 1086/1275	85.18 percent done
INFO | 2020-08-11 18:11:28	197 | progress | Finished subset 1087/1275	85.25 percent done
INFO | 2020-08-11 18:11:39	679 | progress | Finished subset 1088/1275	85.33 percent done
INFO | 2020-08-11 18:11:53	770 | progress | Finished subset 1089/1275	85.41 percent done
INFO | 2020-08-11 18:12:07	302 | progress | Finished subset 1090/1275	85.49 percent done
INFO | 2020-08-11 18:12:15	565 | progress | Finished subset 1091/1275	85.57 percent done
INFO | 2020-08-11 18:12:23	306 | progress | Finished subset 1092/1275	85.65 percent done
INFO | 2020-08-11 18:12:32	006 | progress | Finished subset 1093/1275	85.73 percent done
INFO | 2020-08-11 18:12:42	684 | progress | Finished subset 1094/1275	85.80 percent done
INFO | 2020-08-11 18:12:50	625 | progress | Finished subset 1095/1275	85.88 percent done
INFO | 2020-08-11 18:12:59	332 | progress | Finished subset 1096/1275	85.96 percent done
INFO | 2020-08-11 18:13:12	165 | progress | Finished subset 1097/1275	86.04 percent done
INFO | 2020-08-11 18:13:25	758 | progress | Finished subset 1098/1275	86.12 percent done
INFO | 2020-08-11 18:13:33	587 | progress | Finished subset 1099/1275	86.20 percent done
INFO | 2020-08-11 18:13:40	692 | progress | Finished subset 1100/1275	86.27 percent done
INFO | 2020-08-11 18:13:49	179 | progress | Finished subset 1101/1275	86.35 percent done
INFO | 2020-08-11 18:13:57	478 | progress | Finished subset 1102/1275	86.43 percent done
INFO | 2020-08-11 18:14:05	087 | progress | Finished subset 1103/1275	86.51 percent done
INFO | 2020-08-11 18:14:13	304 | progress | Finished subset 1104/1275	86.59 percent done
INFO | 2020-08-11 18:14:20	952 | progress | Finished subset 1105/1275	86.67 percent done
INFO | 2020-08-11 18:14:32	745 | progress | Finished subset 1106/1275	86.75 percent done
INFO | 2020-08-11 18:14:40	934 | progress | Finished subset 1107/1275	86.82 percent done
INFO | 2020-08-11 18:14:55	168 | progress | Finished subset 1108/1275	86.90 percent done
INFO | 2020-08-11 18:15:04	354 | progress | Finished subset 1109/1275	86.98 percent done
INFO | 2020-08-11 18:15:15	819 | progress | Finished subset 1110/1275	87.06 percent done
INFO | 2020-08-11 18:15:25	662 | progress | Finished subset 1111/1275	87.14 percent done
INFO | 2020-08-11 18:15:39	139 | progress | Finished subset 1112/1275	87.22 percent done
INFO | 2020-08-11 18:15:50	483 | progress | Finished subset 1113/1275	87.29 percent done
INFO | 2020-08-11 18:15:55	664 | progress | Finished subset 1114/1275	87.37 percent done
INFO | 2020-08-11 18:16:09	153 | progress | Finished subset 1115/1275	87.45 percent done
INFO | 2020-08-11 18:16:15	779 | progress | Finished subset 1116/1275	87.53 percent done
INFO | 2020-08-11 18:16:30	548 | progress | Finished subset 1117/1275	87.61 percent done
INFO | 2020-08-11 18:16:44	582 | progress | Finished subset 1118/1275	87.69 percent done
INFO | 2020-08-11 18:16:57	369 | progress | Finished subset 1119/1275	87.76 percent done
INFO | 2020-08-11 18:17:06	989 | progress | Finished subset 1120/1275	87.84 percent done
INFO | 2020-08-11 18:17:14	593 | progress | Finished subset 1121/1275	87.92 percent done
INFO | 2020-08-11 18:17:27	143 | progress | Finished subset 1122/1275	88.00 percent done
INFO | 2020-08-11 18:17:36	175 | progress | Finished subset 1123/1275	88.08 percent done
INFO | 2020-08-11 18:17:44	593 | progress | Finished subset 1124/1275	88.16 percent done
INFO | 2020-08-11 18:17:52	912 | progress | Finished subset 1125/1275	88.24 percent done
INFO | 2020-08-11 18:18:04	871 | progress | Finished subset 1126/1275	88.31 percent done
INFO | 2020-08-11 18:18:13	103 | progress | Finished subset 1127/1275	88.39 percent done
INFO | 2020-08-11 18:18:18	091 | progress | Finished subset 1128/1275	88.47 percent done
INFO | 2020-08-11 18:18:26	048 | progress | Finished subset 1129/1275	88.55 percent done
INFO | 2020-08-11 18:18:33	674 | progress | Finished subset 1130/1275	88.63 percent done
INFO | 2020-08-11 18:18:41	847 | progress | Finished subset 1131/1275	88.71 percent done
INFO | 2020-08-11 18:18:49	763 | progress | Finished subset 1132/1275	88.78 percent done
INFO | 2020-08-11 18:18:57	318 | progress | Finished subset 1133/1275	88.86 percent done
INFO | 2020-08-11 18:19:05	173 | progress | Finished subset 1134/1275	88.94 percent done
INFO | 2020-08-11 18:19:13	615 | progress | Finished subset 1135/1275	89.02 percent done
INFO | 2020-08-11 18:19:21	222 | progress | Finished subset 1136/1275	89.10 percent done
INFO | 2020-08-11 18:19:31	325 | progress | Finished subset 1137/1275	89.18 percent done
INFO | 2020-08-11 18:19:45	672 | progress | Finished subset 1138/1275	89.25 percent done
INFO | 2020-08-11 18:19:59	852 | progress | Finished subset 1139/1275	89.33 percent done
INFO | 2020-08-11 18:20:08	669 | progress | Finished subset 1140/1275	89.41 percent done
INFO | 2020-08-11 18:20:19	965 | progress | Finished subset 1141/1275	89.49 percent done
INFO | 2020-08-11 18:20:28	372 | progress | Finished subset 1142/1275	89.57 percent done
INFO | 2020-08-11 18:20:36	932 | progress | Finished subset 1143/1275	89.65 percent done
INFO | 2020-08-11 18:20:45	244 | progress | Finished subset 1144/1275	89.73 percent done
INFO | 2020-08-11 18:20:53	403 | progress | Finished subset 1145/1275	89.80 percent done
INFO | 2020-08-11 18:21:02	246 | progress | Finished subset 1146/1275	89.88 percent done
INFO | 2020-08-11 18:21:10	377 | progress | Finished subset 1147/1275	89.96 percent done
INFO | 2020-08-11 18:21:18	895 | progress | Finished subset 1148/1275	90.04 percent done
INFO | 2020-08-11 18:21:27	146 | progress | Finished subset 1149/1275	90.12 percent done
INFO | 2020-08-11 18:21:35	660 | progress | Finished subset 1150/1275	90.20 percent done
INFO | 2020-08-11 18:21:43	412 | progress | Finished subset 1151/1275	90.27 percent done
INFO | 2020-08-11 18:21:51	029 | progress | Finished subset 1152/1275	90.35 percent done
INFO | 2020-08-11 18:21:58	705 | progress | Finished subset 1153/1275	90.43 percent done
INFO | 2020-08-11 18:22:06	797 | progress | Finished subset 1154/1275	90.51 percent done
INFO | 2020-08-11 18:22:13	253 | progress | Finished subset 1155/1275	90.59 percent done
INFO | 2020-08-11 18:22:20	799 | progress | Finished subset 1156/1275	90.67 percent done
INFO | 2020-08-11 18:22:25	476 | progress | Finished subset 1157/1275	90.75 percent done
INFO | 2020-08-11 18:22:33	587 | progress | Finished subset 1158/1275	90.82 percent done
INFO | 2020-08-11 18:22:42	089 | progress | Finished subset 1159/1275	90.90 percent done
INFO | 2020-08-11 18:22:50	120 | progress | Finished subset 1160/1275	90.98 percent done
INFO | 2020-08-11 18:22:58	378 | progress | Finished subset 1161/1275	91.06 percent done
INFO | 2020-08-11 18:23:05	802 | progress | Finished subset 1162/1275	91.14 percent done
INFO | 2020-08-11 18:23:20	081 | progress | Finished subset 1163/1275	91.22 percent done
INFO | 2020-08-11 18:23:32	989 | progress | Finished subset 1164/1275	91.29 percent done
INFO | 2020-08-11 18:23:43	035 | progress | Finished subset 1165/1275	91.37 percent done
INFO | 2020-08-11 18:23:57	125 | progress | Finished subset 1166/1275	91.45 percent done
INFO | 2020-08-11 18:24:11	302 | progress | Finished subset 1167/1275	91.53 percent done
INFO | 2020-08-11 18:24:24	748 | progress | Finished subset 1168/1275	91.61 percent done
INFO | 2020-08-11 18:24:37	064 | progress | Finished subset 1169/1275	91.69 percent done
INFO | 2020-08-11 18:24:44	948 | progress | Finished subset 1170/1275	91.76 percent done
INFO | 2020-08-11 18:24:53	497 | progress | Finished subset 1171/1275	91.84 percent done
INFO | 2020-08-11 18:25:01	281 | progress | Finished subset 1172/1275	91.92 percent done
INFO | 2020-08-11 18:25:08	791 | progress | Finished subset 1173/1275	92.00 percent done
INFO | 2020-08-11 18:25:21	188 | progress | Finished subset 1174/1275	92.08 percent done
INFO | 2020-08-11 18:25:31	369 | progress | Finished subset 1175/1275	92.16 percent done
INFO | 2020-08-11 18:25:38	747 | progress | Finished subset 1176/1275	92.24 percent done
INFO | 2020-08-11 18:25:52	981 | progress | Finished subset 1177/1275	92.31 percent done
INFO | 2020-08-11 18:26:07	462 | progress | Finished subset 1178/1275	92.39 percent done
INFO | 2020-08-11 18:26:22	192 | progress | Finished subset 1179/1275	92.47 percent done
INFO | 2020-08-11 18:26:30	817 | progress | Finished subset 1180/1275	92.55 percent done
INFO | 2020-08-11 18:26:41	376 | progress | Finished subset 1181/1275	92.63 percent done
INFO | 2020-08-11 18:26:51	590 | progress | Finished subset 1182/1275	92.71 percent done
INFO | 2020-08-11 18:26:59	329 | progress | Finished subset 1183/1275	92.78 percent done
INFO | 2020-08-11 18:27:06	807 | progress | Finished subset 1184/1275	92.86 percent done
INFO | 2020-08-11 18:27:14	486 | progress | Finished subset 1185/1275	92.94 percent done
INFO | 2020-08-11 18:27:22	594 | progress | Finished subset 1186/1275	93.02 percent done
INFO | 2020-08-11 18:27:30	354 | progress | Finished subset 1187/1275	93.10 percent done
INFO | 2020-08-11 18:27:38	514 | progress | Finished subset 1188/1275	93.18 percent done
INFO | 2020-08-11 18:27:46	642 | progress | Finished subset 1189/1275	93.25 percent done
INFO | 2020-08-11 18:27:54	912 | progress | Finished subset 1190/1275	93.33 percent done
INFO | 2020-08-11 18:28:03	830 | progress | Finished subset 1191/1275	93.41 percent done
INFO | 2020-08-11 18:28:10	963 | progress | Finished subset 1192/1275	93.49 percent done
INFO | 2020-08-11 18:28:19	223 | progress | Finished subset 1193/1275	93.57 percent done
INFO | 2020-08-11 18:28:27	514 | progress | Finished subset 1194/1275	93.65 percent done
INFO | 2020-08-11 18:28:35	897 | progress | Finished subset 1195/1275	93.73 percent done
INFO | 2020-08-11 18:28:40	020 | progress | Finished subset 1196/1275	93.80 percent done
INFO | 2020-08-11 18:28:48	304 | progress | Finished subset 1197/1275	93.88 percent done
INFO | 2020-08-11 18:28:52	619 | progress | Finished subset 1198/1275	93.96 percent done
INFO | 2020-08-11 18:29:02	346 | progress | Finished subset 1199/1275	94.04 percent done
INFO | 2020-08-11 18:29:10	350 | progress | Finished subset 1200/1275	94.12 percent done
INFO | 2020-08-11 18:29:24	758 | progress | Finished subset 1201/1275	94.20 percent done
INFO | 2020-08-11 18:29:38	773 | progress | Finished subset 1202/1275	94.27 percent done
INFO | 2020-08-11 18:29:48	115 | progress | Finished subset 1203/1275	94.35 percent done
INFO | 2020-08-11 18:29:56	221 | progress | Finished subset 1204/1275	94.43 percent done
INFO | 2020-08-11 18:30:00	445 | progress | Finished subset 1205/1275	94.51 percent done
INFO | 2020-08-11 18:30:07	471 | progress | Finished subset 1206/1275	94.59 percent done
INFO | 2020-08-11 18:30:12	456 | progress | Finished subset 1207/1275	94.67 percent done
INFO | 2020-08-11 18:30:22	159 | progress | Finished subset 1208/1275	94.75 percent done
INFO | 2020-08-11 18:30:31	152 | progress | Finished subset 1209/1275	94.82 percent done
INFO | 2020-08-11 18:30:44	157 | progress | Finished subset 1210/1275	94.90 percent done
INFO | 2020-08-11 18:30:52	109 | progress | Finished subset 1211/1275	94.98 percent done
INFO | 2020-08-11 18:31:00	539 | progress | Finished subset 1212/1275	95.06 percent done
INFO | 2020-08-11 18:31:13	228 | progress | Finished subset 1213/1275	95.14 percent done
INFO | 2020-08-11 18:31:21	189 | progress | Finished subset 1214/1275	95.22 percent done
INFO | 2020-08-11 18:31:29	232 | progress | Finished subset 1215/1275	95.29 percent done
INFO | 2020-08-11 18:31:37	318 | progress | Finished subset 1216/1275	95.37 percent done
INFO | 2020-08-11 18:31:41	847 | progress | Finished subset 1217/1275	95.45 percent done
INFO | 2020-08-11 18:31:48	870 | progress | Finished subset 1218/1275	95.53 percent done
INFO | 2020-08-11 18:31:55	897 | progress | Finished subset 1219/1275	95.61 percent done
INFO | 2020-08-11 18:32:02	600 | progress | Finished subset 1220/1275	95.69 percent done
INFO | 2020-08-11 18:32:11	103 | progress | Finished subset 1221/1275	95.76 percent done
INFO | 2020-08-11 18:32:19	856 | progress | Finished subset 1222/1275	95.84 percent done
INFO | 2020-08-11 18:32:27	643 | progress | Finished subset 1223/1275	95.92 percent done
INFO | 2020-08-11 18:32:37	571 | progress | Finished subset 1224/1275	96.00 percent done
INFO | 2020-08-11 18:32:44	732 | progress | Finished subset 1225/1275	96.08 percent done
INFO | 2020-08-11 18:32:58	675 | progress | Finished subset 1226/1275	96.16 percent done
INFO | 2020-08-11 18:33:10	748 | progress | Finished subset 1227/1275	96.24 percent done
INFO | 2020-08-11 18:33:18	544 | progress | Finished subset 1228/1275	96.31 percent done
INFO | 2020-08-11 18:33:30	790 | progress | Finished subset 1229/1275	96.39 percent done
INFO | 2020-08-11 18:33:38	672 | progress | Finished subset 1230/1275	96.47 percent done
INFO | 2020-08-11 18:33:46	834 | progress | Finished subset 1231/1275	96.55 percent done
INFO | 2020-08-11 18:33:54	988 | progress | Finished subset 1232/1275	96.63 percent done
INFO | 2020-08-11 18:34:03	100 | progress | Finished subset 1233/1275	96.71 percent done
INFO | 2020-08-11 18:34:10	470 | progress | Finished subset 1234/1275	96.78 percent done
INFO | 2020-08-11 18:34:17	359 | progress | Finished subset 1235/1275	96.86 percent done
INFO | 2020-08-11 18:34:25	281 | progress | Finished subset 1236/1275	96.94 percent done
INFO | 2020-08-11 18:34:31	621 | progress | Finished subset 1237/1275	97.02 percent done
INFO | 2020-08-11 18:34:38	175 | progress | Finished subset 1238/1275	97.10 percent done
INFO | 2020-08-11 18:34:44	230 | progress | Finished subset 1239/1275	97.18 percent done
INFO | 2020-08-11 18:34:50	089 | progress | Finished subset 1240/1275	97.25 percent done
INFO | 2020-08-11 18:34:55	968 | progress | Finished subset 1241/1275	97.33 percent done
INFO | 2020-08-11 18:35:01	405 | progress | Finished subset 1242/1275	97.41 percent done
INFO | 2020-08-11 18:35:07	060 | progress | Finished subset 1243/1275	97.49 percent done
INFO | 2020-08-11 18:35:12	496 | progress | Finished subset 1244/1275	97.57 percent done
INFO | 2020-08-11 18:35:18	089 | progress | Finished subset 1245/1275	97.65 percent done
INFO | 2020-08-11 18:35:22	842 | progress | Finished subset 1246/1275	97.73 percent done
INFO | 2020-08-11 18:35:27	891 | progress | Finished subset 1247/1275	97.80 percent done
INFO | 2020-08-11 18:35:32	351 | progress | Finished subset 1248/1275	97.88 percent done
INFO | 2020-08-11 18:35:36	858 | progress | Finished subset 1249/1275	97.96 percent done
INFO | 2020-08-11 18:35:41	537 | progress | Finished subset 1250/1275	98.04 percent done
INFO | 2020-08-11 18:35:46	496 | progress | Finished subset 1251/1275	98.12 percent done
INFO | 2020-08-11 18:35:51	538 | progress | Finished subset 1252/1275	98.20 percent done
INFO | 2020-08-11 18:35:56	145 | progress | Finished subset 1253/1275	98.27 percent done
INFO | 2020-08-11 18:36:00	763 | progress | Finished subset 1254/1275	98.35 percent done
INFO | 2020-08-11 18:36:05	051 | progress | Finished subset 1255/1275	98.43 percent done
INFO | 2020-08-11 18:36:09	673 | progress | Finished subset 1256/1275	98.51 percent done
INFO | 2020-08-11 18:36:14	356 | progress | Finished subset 1257/1275	98.59 percent done
INFO | 2020-08-11 18:36:18	915 | progress | Finished subset 1258/1275	98.67 percent done
INFO | 2020-08-11 18:36:23	564 | progress | Finished subset 1259/1275	98.75 percent done
INFO | 2020-08-11 18:36:28	125 | progress | Finished subset 1260/1275	98.82 percent done
INFO | 2020-08-11 18:36:32	887 | progress | Finished subset 1261/1275	98.90 percent done
INFO | 2020-08-11 18:36:37	445 | progress | Finished subset 1262/1275	98.98 percent done
INFO | 2020-08-11 18:36:42	275 | progress | Finished subset 1263/1275	99.06 percent done
INFO | 2020-08-11 18:36:46	849 | progress | Finished subset 1264/1275	99.14 percent done
INFO | 2020-08-11 18:36:51	584 | progress | Finished subset 1265/1275	99.22 percent done
INFO | 2020-08-11 18:36:56	403 | progress | Finished subset 1266/1275	99.29 percent done
INFO | 2020-08-11 18:37:01	094 | progress | Finished subset 1267/1275	99.37 percent done
INFO | 2020-08-11 18:37:05	758 | progress | Finished subset 1268/1275	99.45 percent done
INFO | 2020-08-11 18:37:10	457 | progress | Finished subset 1269/1275	99.53 percent done
INFO | 2020-08-11 18:37:15	362 | progress | Finished subset 1270/1275	99.61 percent done
INFO | 2020-08-11 18:37:20	251 | progress | Finished subset 1271/1275	99.69 percent done
INFO | 2020-08-11 18:37:25	390 | progress | Finished subset 1272/1275	99.76 percent done
INFO | 2020-08-11 18:37:30	026 | progress | Finished subset 1273/1275	99.84 percent done
INFO | 2020-08-11 18:37:34	632 | progress | Finished subset 1274/1275	99.92 percent done
INFO | 2020-08-11 18:37:39	349 | progress | Finished subset 1275/1275	100.00 percent done
INFO | 2020-08-11 18:37:39	371 | analysis_m | Finding the best partitioning scheme
INFO | 2020-08-11 18:37:41	050 | analysis_m | Best scheme combines subsets: 'CYTB' and 'ATPase68'
INFO | 2020-08-11 18:37:41	050 | analysis_m | The best scheme improves the aicc score by 171.32 to 3452649.6
INFO | 2020-08-11 18:37:41	052 | analysis_m | ***Greedy algorithm step 2***
INFO | 2020-08-11 18:37:41	056 | analysis_m | Analysing 49 new subset pairs
INFO | 2020-08-11 19:06:21	391 | progress | Finished subset 1/49	2.04 percent done
INFO | 2020-08-11 19:07:18	409 | progress | Finished subset 2/49	4.08 percent done
INFO | 2020-08-11 19:07:27	254 | progress | Finished subset 3/49	6.12 percent done
INFO | 2020-08-11 19:07:35	199 | progress | Finished subset 4/49	8.16 percent done
INFO | 2020-08-11 19:07:43	877 | progress | Finished subset 5/49	10.20 percent done
INFO | 2020-08-11 19:08:41	452 | progress | Finished subset 6/49	12.24 percent done
INFO | 2020-08-11 19:08:51	885 | progress | Finished subset 7/49	14.29 percent done
INFO | 2020-08-11 19:09:00	073 | progress | Finished subset 8/49	16.33 percent done
INFO | 2020-08-11 19:09:09	726 | progress | Finished subset 9/49	18.37 percent done
INFO | 2020-08-11 19:09:36	777 | progress | Finished subset 10/49	20.41 percent done
INFO | 2020-08-11 19:12:08	210 | progress | Finished subset 11/49	22.45 percent done
INFO | 2020-08-11 19:12:21	677 | progress | Finished subset 12/49	24.49 percent done
INFO | 2020-08-11 19:13:02	687 | progress | Finished subset 13/49	26.53 percent done
INFO | 2020-08-11 19:13:15	506 | progress | Finished subset 14/49	28.57 percent done
INFO | 2020-08-11 19:13:40	847 | progress | Finished subset 15/49	30.61 percent done
INFO | 2020-08-11 19:13:47	632 | progress | Finished subset 16/49	32.65 percent done
INFO | 2020-08-11 19:13:54	535 | progress | Finished subset 17/49	34.69 percent done
INFO | 2020-08-11 19:14:09	812 | progress | Finished subset 18/49	36.73 percent done
INFO | 2020-08-11 19:14:17	100 | progress | Finished subset 19/49	38.78 percent done
INFO | 2020-08-11 19:14:22	529 | progress | Finished subset 20/49	40.82 percent done
INFO | 2020-08-11 19:14:26	976 | progress | Finished subset 21/49	42.86 percent done
INFO | 2020-08-11 19:15:21	157 | progress | Finished subset 22/49	44.90 percent done
INFO | 2020-08-11 19:15:24	846 | progress | Finished subset 23/49	46.94 percent done
INFO | 2020-08-11 19:15:28	456 | progress | Finished subset 24/49	48.98 percent done
INFO | 2020-08-11 19:15:47	540 | progress | Finished subset 25/49	51.02 percent done
INFO | 2020-08-11 19:16:07	967 | progress | Finished subset 26/49	53.06 percent done
INFO | 2020-08-11 19:16:11	486 | progress | Finished subset 27/49	55.10 percent done
INFO | 2020-08-11 19:16:51	489 | progress | Finished subset 28/49	57.14 percent done
INFO | 2020-08-11 19:16:54	899 | progress | Finished subset 29/49	59.18 percent done
INFO | 2020-08-11 19:22:29	573 | progress | Finished subset 30/49	61.22 percent done
INFO | 2020-08-11 19:22:38	547 | progress | Finished subset 31/49	63.27 percent done
INFO | 2020-08-11 19:23:38	388 | progress | Finished subset 32/49	65.31 percent done
INFO | 2020-08-11 19:23:45	056 | progress | Finished subset 33/49	67.35 percent done
INFO | 2020-08-11 19:23:48	155 | progress | Finished subset 34/49	69.39 percent done
INFO | 2020-08-11 19:23:51	324 | progress | Finished subset 35/49	71.43 percent done
INFO | 2020-08-11 19:24:21	644 | progress | Finished subset 36/49	73.47 percent done
INFO | 2020-08-11 19:24:24	881 | progress | Finished subset 37/49	75.51 percent done
INFO | 2020-08-11 19:24:29	130 | progress | Finished subset 38/49	77.55 percent done
INFO | 2020-08-11 19:24:33	974 | progress | Finished subset 39/49	79.59 percent done
INFO | 2020-08-11 19:24:55	422 | progress | Finished subset 40/49	81.63 percent done
INFO | 2020-08-11 19:25:10	598 | progress | Finished subset 41/49	83.67 percent done
INFO | 2020-08-11 19:25:37	040 | progress | Finished subset 42/49	85.71 percent done
INFO | 2020-08-11 19:26:01	818 | progress | Finished subset 43/49	87.76 percent done
INFO | 2020-08-11 19:26:58	577 | progress | Finished subset 44/49	89.80 percent done
INFO | 2020-08-11 19:27:49	219 | progress | Finished subset 45/49	91.84 percent done
INFO | 2020-08-11 19:28:17	962 | progress | Finished subset 46/49	93.88 percent done
INFO | 2020-08-11 19:28:20	596 | progress | Finished subset 47/49	95.92 percent done
INFO | 2020-08-11 19:28:23	024 | progress | Finished subset 48/49	97.96 percent done
INFO | 2020-08-11 19:31:35	957 | progress | Finished subset 49/49	100.00 percent done
INFO | 2020-08-11 19:31:35	959 | analysis_m | Finding the best partitioning scheme
INFO | 2020-08-11 19:31:36	063 | analysis_m | Best scheme combines subsets: 'RYR1' and 'RAG1'
INFO | 2020-08-11 19:31:36	063 | analysis_m | The best scheme improves the aicc score by 64.84 to 3452584.7
INFO | 2020-08-11 19:31:36	066 | analysis_m | ***Greedy algorithm step 3***
INFO | 2020-08-11 19:31:36	070 | analysis_m | Analysing 48 new subset pairs
INFO | 2020-08-11 19:40:33	969 | progress | Finished subset 1/48	2.08 percent done
INFO | 2020-08-11 19:40:52	583 | progress | Finished subset 2/48	4.17 percent done
INFO | 2020-08-11 19:41:33	484 | progress | Finished subset 3/48	6.25 percent done
INFO | 2020-08-11 19:42:13	784 | progress | Finished subset 4/48	8.33 percent done
INFO | 2020-08-11 19:43:22	094 | progress | Finished subset 5/48	10.42 percent done
INFO | 2020-08-11 19:43:58	344 | progress | Finished subset 6/48	12.50 percent done
INFO | 2020-08-11 19:45:51	496 | progress | Finished subset 7/48	14.58 percent done
INFO | 2020-08-11 19:46:56	632 | progress | Finished subset 8/48	16.67 percent done
INFO | 2020-08-11 19:47:32	407 | progress | Finished subset 9/48	18.75 percent done
INFO | 2020-08-11 19:47:42	240 | progress | Finished subset 10/48	20.83 percent done
INFO | 2020-08-11 19:48:02	021 | progress | Finished subset 11/48	22.92 percent done
INFO | 2020-08-11 19:48:22	142 | progress | Finished subset 12/48	25.00 percent done
INFO | 2020-08-11 19:48:32	020 | progress | Finished subset 13/48	27.08 percent done
INFO | 2020-08-11 19:50:32	794 | progress | Finished subset 14/48	29.17 percent done
INFO | 2020-08-11 19:50:55	321 | progress | Finished subset 15/48	31.25 percent done
INFO | 2020-08-11 19:51:00	623 | progress | Finished subset 16/48	33.33 percent done
INFO | 2020-08-11 19:51:06	330 | progress | Finished subset 17/48	35.42 percent done
INFO | 2020-08-11 19:51:39	558 | progress | Finished subset 18/48	37.50 percent done
INFO | 2020-08-11 19:52:04	234 | progress | Finished subset 19/48	39.58 percent done
INFO | 2020-08-11 19:52:09	511 | progress | Finished subset 20/48	41.67 percent done
INFO | 2020-08-11 19:52:14	474 | progress | Finished subset 21/48	43.75 percent done
INFO | 2020-08-11 19:52:19	751 | progress | Finished subset 22/48	45.83 percent done
INFO | 2020-08-11 19:53:06	991 | progress | Finished subset 23/48	47.92 percent done
INFO | 2020-08-11 19:53:32	570 | progress | Finished subset 24/48	50.00 percent done
INFO | 2020-08-11 19:54:02	259 | progress | Finished subset 25/48	52.08 percent done
INFO | 2020-08-11 19:54:07	265 | progress | Finished subset 26/48	54.17 percent done
INFO | 2020-08-11 19:54:15	427 | progress | Finished subset 27/48	56.25 percent done
INFO | 2020-08-11 19:54:20	194 | progress | Finished subset 28/48	58.33 percent done
INFO | 2020-08-11 19:54:24	910 | progress | Finished subset 29/48	60.42 percent done
INFO | 2020-08-11 19:55:04	061 | progress | Finished subset 30/48	62.50 percent done
INFO | 2020-08-11 19:55:13	804 | progress | Finished subset 31/48	64.58 percent done
INFO | 2020-08-11 19:55:19	316 | progress | Finished subset 32/48	66.67 percent done
INFO | 2020-08-11 19:56:07	359 | progress | Finished subset 33/48	68.75 percent done
INFO | 2020-08-11 19:56:37	999 | progress | Finished subset 34/48	70.83 percent done
INFO | 2020-08-11 19:56:42	317 | progress | Finished subset 35/48	72.92 percent done
INFO | 2020-08-11 19:56:46	526 | progress | Finished subset 36/48	75.00 percent done
INFO | 2020-08-11 19:57:02	519 | progress | Finished subset 37/48	77.08 percent done
INFO | 2020-08-11 19:57:06	696 | progress | Finished subset 38/48	79.17 percent done
INFO | 2020-08-11 19:57:26	007 | progress | Finished subset 39/48	81.25 percent done
INFO | 2020-08-11 19:57:30	805 | progress | Finished subset 40/48	83.33 percent done
INFO | 2020-08-11 19:58:37	047 | progress | Finished subset 41/48	85.42 percent done
INFO | 2020-08-11 19:58:41	109 | progress | Finished subset 42/48	87.50 percent done
INFO | 2020-08-11 19:59:33	823 | progress | Finished subset 43/48	89.58 percent done
INFO | 2020-08-11 20:01:25	639 | progress | Finished subset 44/48	91.67 percent done
INFO | 2020-08-11 20:02:49	865 | progress | Finished subset 45/48	93.75 percent done
INFO | 2020-08-11 20:06:10	736 | progress | Finished subset 46/48	95.83 percent done
INFO | 2020-08-11 20:06:14	538 | progress | Finished subset 47/48	97.92 percent done
INFO | 2020-08-11 20:07:01	672 | progress | Finished subset 48/48	100.00 percent done
INFO | 2020-08-11 20:07:01	675 | analysis_m | Finding the best partitioning scheme
INFO | 2020-08-11 20:07:01	773 | analysis_m | Best scheme combines subsets: 'GLYT' and 'RYR1	RAG1'
INFO | 2020-08-11 20:07:01	774 | analysis_m | The best scheme improves the aicc score by 43.69 to 3452541.1
INFO | 2020-08-11 20:07:01	776 | analysis_m | ***Greedy algorithm step 4***
INFO | 2020-08-11 20:07:01	780 | analysis_m | Analysing 47 new subset pairs
INFO | 2020-08-11 20:28:33	347 | progress | Finished subset 1/47	2.13 percent done
INFO | 2020-08-11 20:29:10	558 | progress | Finished subset 2/47	4.26 percent done
INFO | 2020-08-11 20:29:32	092 | progress | Finished subset 3/47	6.38 percent done
INFO | 2020-08-11 20:29:42	859 | progress | Finished subset 4/47	8.51 percent done
INFO | 2020-08-11 20:29:51	822 | progress | Finished subset 5/47	10.64 percent done
INFO | 2020-08-11 20:29:59	217 | progress | Finished subset 6/47	12.77 percent done
INFO | 2020-08-11 20:30:11	043 | progress | Finished subset 7/47	14.89 percent done
INFO | 2020-08-11 20:30:22	054 | progress | Finished subset 8/47	17.02 percent done
INFO | 2020-08-11 20:30:31	046 | progress | Finished subset 9/47	19.15 percent done
INFO | 2020-08-11 20:30:38	137 | progress | Finished subset 10/47	21.28 percent done
INFO | 2020-08-11 20:30:44	857 | progress | Finished subset 11/47	23.40 percent done
INFO | 2020-08-11 20:30:52	388 | progress | Finished subset 12/47	25.53 percent done
INFO | 2020-08-11 20:30:57	471 | progress | Finished subset 13/47	27.66 percent done
INFO | 2020-08-11 20:31:03	976 | progress | Finished subset 14/47	29.79 percent done
INFO | 2020-08-11 20:31:10	748 | progress | Finished subset 15/47	31.91 percent done
INFO | 2020-08-11 20:31:25	344 | progress | Finished subset 16/47	34.04 percent done
INFO | 2020-08-11 20:32:10	518 | progress | Finished subset 17/47	36.17 percent done
INFO | 2020-08-11 20:32:23	374 | progress | Finished subset 18/47	38.30 percent done
INFO | 2020-08-11 20:33:13	425 | progress | Finished subset 19/47	40.43 percent done
INFO | 2020-08-11 20:33:18	499 | progress | Finished subset 20/47	42.55 percent done
INFO | 2020-08-11 20:34:28	064 | progress | Finished subset 21/47	44.68 percent done
INFO | 2020-08-11 20:35:06	212 | progress | Finished subset 22/47	46.81 percent done
INFO | 2020-08-11 20:35:24	613 | progress | Finished subset 23/47	48.94 percent done
INFO | 2020-08-11 20:35:29	022 | progress | Finished subset 24/47	51.06 percent done
INFO | 2020-08-11 20:35:33	425 | progress | Finished subset 25/47	53.19 percent done
INFO | 2020-08-11 20:37:23	947 | progress | Finished subset 26/47	55.32 percent done
INFO | 2020-08-11 20:37:26	933 | progress | Finished subset 27/47	57.45 percent done
INFO | 2020-08-11 20:37:57	582 | progress | Finished subset 28/47	59.57 percent done
INFO | 2020-08-11 20:38:36	554 | progress | Finished subset 29/47	61.70 percent done
INFO | 2020-08-11 20:39:01	238 | progress | Finished subset 30/47	63.83 percent done
INFO | 2020-08-11 20:39:25	335 | progress | Finished subset 31/47	65.96 percent done
INFO | 2020-08-11 20:39:30	041 | progress | Finished subset 32/47	68.09 percent done
INFO | 2020-08-11 20:39:32	595 | progress | Finished subset 33/47	70.21 percent done
INFO | 2020-08-11 20:39:39	635 | progress | Finished subset 34/47	72.34 percent done
INFO | 2020-08-11 20:40:57	242 | progress | Finished subset 35/47	74.47 percent done
INFO | 2020-08-11 20:41:01	207 | progress | Finished subset 36/47	76.60 percent done
INFO | 2020-08-11 20:41:05	257 | progress | Finished subset 37/47	78.72 percent done
INFO | 2020-08-11 20:41:09	510 | progress | Finished subset 38/47	80.85 percent done
INFO | 2020-08-11 20:41:24	570 | progress | Finished subset 39/47	82.98 percent done
INFO | 2020-08-11 20:41:43	049 | progress | Finished subset 40/47	85.11 percent done
INFO | 2020-08-11 20:42:03	830 | progress | Finished subset 41/47	87.23 percent done
INFO | 2020-08-11 20:42:10	598 | progress | Finished subset 42/47	89.36 percent done
INFO | 2020-08-11 20:43:29	623 | progress | Finished subset 43/47	91.49 percent done
INFO | 2020-08-11 20:47:23	400 | progress | Finished subset 44/47	93.62 percent done
INFO | 2020-08-11 20:47:32	207 | progress | Finished subset 45/47	95.74 percent done
INFO | 2020-08-11 20:48:31	235 | progress | Finished subset 46/47	97.87 percent done
INFO | 2020-08-11 20:48:34	975 | progress | Finished subset 47/47	100.00 percent done
INFO | 2020-08-11 20:48:34	977 | analysis_m | Finding the best partitioning scheme
INFO | 2020-08-11 20:48:35	075 | analysis_m | Best scheme combines subsets: 'RAG2' and 'MITF'
INFO | 2020-08-11 20:48:35	075 | analysis_m | The best scheme improves the aicc score by 42.20 to 3452498.9
INFO | 2020-08-11 20:48:35	077 | analysis_m | ***Greedy algorithm step 5***
INFO | 2020-08-11 20:48:35	080 | analysis_m | Analysing 46 new subset pairs
INFO | 2020-08-11 20:56:53	889 | progress | Finished subset 1/46	2.17 percent done
INFO | 2020-08-11 20:57:06	831 | progress | Finished subset 2/46	4.35 percent done
INFO | 2020-08-11 20:57:14	335 | progress | Finished subset 3/46	6.52 percent done
INFO | 2020-08-11 20:57:42	423 | progress | Finished subset 4/46	8.70 percent done
INFO | 2020-08-11 20:58:20	407 | progress | Finished subset 5/46	10.87 percent done
INFO | 2020-08-11 20:58:46	201 | progress | Finished subset 6/46	13.04 percent done
INFO | 2020-08-11 20:59:35	402 | progress | Finished subset 7/46	15.22 percent done
INFO | 2020-08-11 20:59:44	799 | progress | Finished subset 8/46	17.39 percent done
INFO | 2020-08-11 21:00:21	652 | progress | Finished subset 9/46	19.57 percent done
INFO | 2020-08-11 21:00:51	239 | progress | Finished subset 10/46	21.74 percent done
INFO | 2020-08-11 21:01:13	289 | progress | Finished subset 11/46	23.91 percent done
INFO | 2020-08-11 21:01:19	652 | progress | Finished subset 12/46	26.09 percent done
INFO | 2020-08-11 21:01:34	519 | progress | Finished subset 13/46	28.26 percent done
INFO | 2020-08-11 21:01:43	933 | progress | Finished subset 14/46	30.43 percent done
INFO | 2020-08-11 21:01:53	390 | progress | Finished subset 15/46	32.61 percent done
INFO | 2020-08-11 21:02:24	562 | progress | Finished subset 16/46	34.78 percent done
INFO | 2020-08-11 21:02:35	140 | progress | Finished subset 17/46	36.96 percent done
INFO | 2020-08-11 21:02:41	260 | progress | Finished subset 18/46	39.13 percent done
INFO | 2020-08-11 21:03:03	310 | progress | Finished subset 19/46	41.30 percent done
INFO | 2020-08-11 21:03:33	389 | progress | Finished subset 20/46	43.48 percent done
INFO | 2020-08-11 21:03:47	691 | progress | Finished subset 21/46	45.65 percent done
INFO | 2020-08-11 21:04:05	372 | progress | Finished subset 22/46	47.83 percent done
INFO | 2020-08-11 21:04:30	419 | progress | Finished subset 23/46	50.00 percent done
INFO | 2020-08-11 21:04:39	958 | progress | Finished subset 24/46	52.17 percent done
INFO | 2020-08-11 21:04:45	744 | progress | Finished subset 25/46	54.35 percent done
INFO | 2020-08-11 21:04:50	704 | progress | Finished subset 26/46	56.52 percent done
INFO | 2020-08-11 21:04:55	763 | progress | Finished subset 27/46	58.70 percent done
INFO | 2020-08-11 21:05:28	009 | progress | Finished subset 28/46	60.87 percent done
INFO | 2020-08-11 21:05:46	851 | progress | Finished subset 29/46	63.04 percent done
INFO | 2020-08-11 21:05:52	882 | progress | Finished subset 30/46	65.22 percent done
INFO | 2020-08-11 21:05:56	993 | progress | Finished subset 31/46	67.39 percent done
INFO | 2020-08-11 21:06:35	299 | progress | Finished subset 32/46	69.57 percent done
INFO | 2020-08-11 21:06:57	854 | progress | Finished subset 33/46	71.74 percent done
INFO | 2020-08-11 21:07:01	611 | progress | Finished subset 34/46	73.91 percent done
INFO | 2020-08-11 21:07:05	792 | progress | Finished subset 35/46	76.09 percent done
INFO | 2020-08-11 21:07:09	821 | progress | Finished subset 36/46	78.26 percent done
INFO | 2020-08-11 21:07:13	933 | progress | Finished subset 37/46	80.43 percent done
INFO | 2020-08-11 21:07:18	147 | progress | Finished subset 38/46	82.61 percent done
INFO | 2020-08-11 21:07:22	222 | progress | Finished subset 39/46	84.78 percent done
INFO | 2020-08-11 21:07:25	015 | progress | Finished subset 40/46	86.96 percent done
INFO | 2020-08-11 21:08:03	728 | progress | Finished subset 41/46	89.13 percent done
INFO | 2020-08-11 21:08:15	252 | progress | Finished subset 42/46	91.30 percent done
INFO | 2020-08-11 21:09:31	212 | progress | Finished subset 43/46	93.48 percent done
INFO | 2020-08-11 21:09:33	600 | progress | Finished subset 44/46	95.65 percent done
INFO | 2020-08-11 21:11:17	258 | progress | Finished subset 45/46	97.83 percent done
INFO | 2020-08-11 21:12:42	706 | progress | Finished subset 46/46	100.00 percent done
INFO | 2020-08-11 21:12:42	709 | analysis_m | Finding the best partitioning scheme
INFO | 2020-08-11 21:12:42	807 | analysis_m | Best scheme combines subsets: 'TMOM27' and 'PLAGL2'
INFO | 2020-08-11 21:12:42	807 | analysis_m | The best scheme improves the aicc score by 34.70 to 3452464.2
INFO | 2020-08-11 21:12:42	810 | analysis_m | ***Greedy algorithm step 6***
INFO | 2020-08-11 21:12:42	814 | analysis_m | Analysing 45 new subset pairs
INFO | 2020-08-11 21:17:51	122 | progress | Finished subset 1/45	2.22 percent done
INFO | 2020-08-11 21:18:02	903 | progress | Finished subset 2/45	4.44 percent done
INFO | 2020-08-11 21:18:41	328 | progress | Finished subset 3/45	6.67 percent done
INFO | 2020-08-11 21:18:54	055 | progress | Finished subset 4/45	8.89 percent done
INFO | 2020-08-11 21:19:41	603 | progress | Finished subset 5/45	11.11 percent done
INFO | 2020-08-11 21:19:56	488 | progress | Finished subset 6/45	13.33 percent done
INFO | 2020-08-11 21:20:10	832 | progress | Finished subset 7/45	15.56 percent done
INFO | 2020-08-11 21:20:26	211 | progress | Finished subset 8/45	17.78 percent done
INFO | 2020-08-11 21:20:59	130 | progress | Finished subset 9/45	20.00 percent done
INFO | 2020-08-11 21:21:07	513 | progress | Finished subset 10/45	22.22 percent done
INFO | 2020-08-11 21:21:43	709 | progress | Finished subset 11/45	24.44 percent done
INFO | 2020-08-11 21:21:51	163 | progress | Finished subset 12/45	26.67 percent done
INFO | 2020-08-11 21:21:57	253 | progress | Finished subset 13/45	28.89 percent done
INFO | 2020-08-11 21:22:06	946 | progress | Finished subset 14/45	31.11 percent done
INFO | 2020-08-11 21:22:18	762 | progress | Finished subset 15/45	33.33 percent done
INFO | 2020-08-11 21:22:31	111 | progress | Finished subset 16/45	35.56 percent done
INFO | 2020-08-11 21:22:42	762 | progress | Finished subset 17/45	37.78 percent done
INFO | 2020-08-11 21:22:54	936 | progress | Finished subset 18/45	40.00 percent done
INFO | 2020-08-11 21:23:04	818 | progress | Finished subset 19/45	42.22 percent done
INFO | 2020-08-11 21:23:11	181 | progress | Finished subset 20/45	44.44 percent done
INFO | 2020-08-11 21:23:20	691 | progress | Finished subset 21/45	46.67 percent done
INFO | 2020-08-11 21:23:27	354 | progress | Finished subset 22/45	48.89 percent done
INFO | 2020-08-11 21:23:34	010 | progress | Finished subset 23/45	51.11 percent done
INFO | 2020-08-11 21:23:40	574 | progress | Finished subset 24/45	53.33 percent done
INFO | 2020-08-11 21:23:51	817 | progress | Finished subset 25/45	55.56 percent done
INFO | 2020-08-11 21:24:06	913 | progress | Finished subset 26/45	57.78 percent done
INFO | 2020-08-11 21:24:13	192 | progress | Finished subset 27/45	60.00 percent done
INFO | 2020-08-11 21:24:19	598 | progress | Finished subset 28/45	62.22 percent done
INFO | 2020-08-11 21:24:25	321 | progress | Finished subset 29/45	64.44 percent done
INFO | 2020-08-11 21:24:31	009 | progress | Finished subset 30/45	66.67 percent done
INFO | 2020-08-11 21:24:33	933 | progress | Finished subset 31/45	68.89 percent done
INFO | 2020-08-11 21:24:39	499 | progress | Finished subset 32/45	71.11 percent done
INFO | 2020-08-11 21:24:45	015 | progress | Finished subset 33/45	73.33 percent done
INFO | 2020-08-11 21:24:50	554 | progress | Finished subset 34/45	75.56 percent done
INFO | 2020-08-11 21:24:56	175 | progress | Finished subset 35/45	77.78 percent done
INFO | 2020-08-11 21:25:27	048 | progress | Finished subset 36/45	80.00 percent done
INFO | 2020-08-11 21:25:34	816 | progress | Finished subset 37/45	82.22 percent done
INFO | 2020-08-11 21:25:54	616 | progress | Finished subset 38/45	84.44 percent done
INFO | 2020-08-11 21:26:06	831 | progress | Finished subset 39/45	86.67 percent done
INFO | 2020-08-11 21:26:11	941 | progress | Finished subset 40/45	88.89 percent done
INFO | 2020-08-11 21:26:39	957 | progress | Finished subset 41/45	91.11 percent done
INFO | 2020-08-11 21:26:44	466 | progress | Finished subset 42/45	93.33 percent done
INFO | 2020-08-11 21:27:00	247 | progress | Finished subset 43/45	95.56 percent done
INFO | 2020-08-11 21:27:14	676 | progress | Finished subset 44/45	97.78 percent done
INFO | 2020-08-11 21:27:19	343 | progress | Finished subset 45/45	100.00 percent done
INFO | 2020-08-11 21:27:19	346 | analysis_m | Finding the best partitioning scheme
INFO | 2020-08-11 21:27:19	443 | analysis_m | Best scheme combines subsets: 'PTCHD1' and 'H3'
INFO | 2020-08-11 21:27:19	443 | analysis_m | The best scheme improves the aicc score by 31.16 to 3452433.0
INFO | 2020-08-11 21:27:19	445 | analysis_m | ***Greedy algorithm step 7***
INFO | 2020-08-11 21:27:19	450 | analysis_m | Analysing 44 new subset pairs
INFO | 2020-08-11 21:31:01	493 | progress | Finished subset 1/44	2.27 percent done
INFO | 2020-08-11 21:31:53	099 | progress | Finished subset 2/44	4.55 percent done
INFO | 2020-08-11 21:32:33	678 | progress | Finished subset 3/44	6.82 percent done
INFO | 2020-08-11 21:32:48	892 | progress | Finished subset 4/44	9.09 percent done
INFO | 2020-08-11 21:33:03	117 | progress | Finished subset 5/44	11.36 percent done
INFO | 2020-08-11 21:33:16	486 | progress | Finished subset 6/44	13.64 percent done
INFO | 2020-08-11 21:33:23	479 | progress | Finished subset 7/44	15.91 percent done
INFO | 2020-08-11 21:33:35	526 | progress | Finished subset 8/44	18.18 percent done
INFO | 2020-08-11 21:33:48	098 | progress | Finished subset 9/44	20.45 percent done
INFO | 2020-08-11 21:33:55	473 | progress | Finished subset 10/44	22.73 percent done
INFO | 2020-08-11 21:34:09	414 | progress | Finished subset 11/44	25.00 percent done
INFO | 2020-08-11 21:34:18	364 | progress | Finished subset 12/44	27.27 percent done
INFO | 2020-08-11 21:34:31	075 | progress | Finished subset 13/44	29.55 percent done
INFO | 2020-08-11 21:34:43	564 | progress | Finished subset 14/44	31.82 percent done
INFO | 2020-08-11 21:34:55	132 | progress | Finished subset 15/44	34.09 percent done
INFO | 2020-08-11 21:35:05	724 | progress | Finished subset 16/44	36.36 percent done
INFO | 2020-08-11 21:35:56	137 | progress | Finished subset 17/44	38.64 percent done
INFO | 2020-08-11 21:36:10	768 | progress | Finished subset 18/44	40.91 percent done
INFO | 2020-08-11 21:36:34	057 | progress | Finished subset 19/44	43.18 percent done
INFO | 2020-08-11 21:36:38	032 | progress | Finished subset 20/44	45.45 percent done
INFO | 2020-08-11 21:36:43	207 | progress | Finished subset 21/44	47.73 percent done
INFO | 2020-08-11 21:36:56	235 | progress | Finished subset 22/44	50.00 percent done
INFO | 2020-08-11 21:37:02	379 | progress | Finished subset 23/44	52.27 percent done
INFO | 2020-08-11 21:37:08	882 | progress | Finished subset 24/44	54.55 percent done
INFO | 2020-08-11 21:37:16	256 | progress | Finished subset 25/44	56.82 percent done
INFO | 2020-08-11 21:37:34	655 | progress | Finished subset 26/44	59.09 percent done
INFO | 2020-08-11 21:37:40	397 | progress | Finished subset 27/44	61.36 percent done
INFO | 2020-08-11 21:37:46	242 | progress | Finished subset 28/44	63.64 percent done
INFO | 2020-08-11 21:37:51	710 | progress | Finished subset 29/44	65.91 percent done
INFO | 2020-08-11 21:37:57	372 | progress | Finished subset 30/44	68.18 percent done
INFO | 2020-08-11 21:38:01	619 | progress | Finished subset 31/44	70.45 percent done
INFO | 2020-08-11 21:38:06	345 | progress | Finished subset 32/44	72.73 percent done
INFO | 2020-08-11 21:38:11	826 | progress | Finished subset 33/44	75.00 percent done
INFO | 2020-08-11 21:38:17	129 | progress | Finished subset 34/44	77.27 percent done
INFO | 2020-08-11 21:38:19	813 | progress | Finished subset 35/44	79.55 percent done
INFO | 2020-08-11 21:38:25	582 | progress | Finished subset 36/44	81.82 percent done
INFO | 2020-08-11 21:38:31	461 | progress | Finished subset 37/44	84.09 percent done
INFO | 2020-08-11 21:38:56	071 | progress | Finished subset 38/44	86.36 percent done
INFO | 2020-08-11 21:39:05	176 | progress | Finished subset 39/44	88.64 percent done
INFO | 2020-08-11 21:39:43	360 | progress | Finished subset 40/44	90.91 percent done
INFO | 2020-08-11 21:40:33	720 | progress | Finished subset 41/44	93.18 percent done
INFO | 2020-08-11 21:40:38	536 | progress | Finished subset 42/44	95.45 percent done
INFO | 2020-08-11 21:40:41	329 | progress | Finished subset 43/44	97.73 percent done
INFO | 2020-08-11 21:45:03	773 | progress | Finished subset 44/44	100.00 percent done
INFO | 2020-08-11 21:45:03	775 | analysis_m | Finding the best partitioning scheme
INFO | 2020-08-11 21:45:03	870 | analysis_m | Best scheme combines subsets: 'X12S' and 'X16S'
INFO | 2020-08-11 21:45:03	870 | analysis_m | The best scheme improves the aicc score by 29.92 to 3452403.1
INFO | 2020-08-11 21:45:03	873 | analysis_m | ***Greedy algorithm step 8***
INFO | 2020-08-11 21:45:03	877 | analysis_m | Analysing 43 new subset pairs
INFO | 2020-08-11 21:56:28	450 | progress | Finished subset 1/43	2.33 percent done
INFO | 2020-08-11 21:56:55	575 | progress | Finished subset 2/43	4.65 percent done
INFO | 2020-08-11 21:58:20	617 | progress | Finished subset 3/43	6.98 percent done
INFO | 2020-08-11 22:02:35	878 | progress | Finished subset 4/43	9.30 percent done
INFO | 2020-08-11 22:03:06	864 | progress | Finished subset 5/43	11.63 percent done
INFO | 2020-08-11 22:04:36	586 | progress | Finished subset 6/43	13.95 percent done
INFO | 2020-08-11 22:04:39	264 | progress | Finished subset 7/43	16.28 percent done
INFO | 2020-08-11 22:04:43	067 | progress | Finished subset 8/43	18.60 percent done
INFO | 2020-08-11 22:05:40	901 | progress | Finished subset 9/43	20.93 percent done
INFO | 2020-08-11 22:05:44	859 | progress | Finished subset 10/43	23.26 percent done
INFO | 2020-08-11 22:05:55	296 | progress | Finished subset 11/43	25.58 percent done
INFO | 2020-08-11 22:06:19	808 | progress | Finished subset 12/43	27.91 percent done
INFO | 2020-08-11 22:06:34	652 | progress | Finished subset 13/43	30.23 percent done
INFO | 2020-08-11 22:06:46	084 | progress | Finished subset 14/43	32.56 percent done
INFO | 2020-08-11 22:07:13	393 | progress | Finished subset 15/43	34.88 percent done
INFO | 2020-08-11 22:07:22	081 | progress | Finished subset 16/43	37.21 percent done
INFO | 2020-08-11 22:07:49	299 | progress | Finished subset 17/43	39.53 percent done
INFO | 2020-08-11 22:08:04	839 | progress | Finished subset 18/43	41.86 percent done
INFO | 2020-08-11 22:08:23	004 | progress | Finished subset 19/43	44.19 percent done
INFO | 2020-08-11 22:08:36	374 | progress | Finished subset 20/43	46.51 percent done
INFO | 2020-08-11 22:08:57	795 | progress | Finished subset 21/43	48.84 percent done
INFO | 2020-08-11 22:09:35	939 | progress | Finished subset 22/43	51.16 percent done
INFO | 2020-08-11 22:10:10	364 | progress | Finished subset 23/43	53.49 percent done
INFO | 2020-08-11 22:10:20	462 | progress | Finished subset 24/43	55.81 percent done
INFO | 2020-08-11 22:10:23	943 | progress | Finished subset 25/43	58.14 percent done
INFO | 2020-08-11 22:10:27	848 | progress | Finished subset 26/43	60.47 percent done
INFO | 2020-08-11 22:10:29	914 | progress | Finished subset 27/43	62.79 percent done
INFO | 2020-08-11 22:10:51	249 | progress | Finished subset 28/43	65.12 percent done
INFO | 2020-08-11 22:11:34	795 | progress | Finished subset 29/43	67.44 percent done
INFO | 2020-08-11 22:11:37	824 | progress | Finished subset 30/43	69.77 percent done
INFO | 2020-08-11 22:12:49	534 | progress | Finished subset 31/43	72.09 percent done
INFO | 2020-08-11 22:13:50	599 | progress | Finished subset 32/43	74.42 percent done
INFO | 2020-08-11 22:15:22	555 | progress | Finished subset 33/43	76.74 percent done
INFO | 2020-08-11 22:15:25	629 | progress | Finished subset 34/43	79.07 percent done
INFO | 2020-08-11 22:15:28	572 | progress | Finished subset 35/43	81.40 percent done
INFO | 2020-08-11 22:15:31	685 | progress | Finished subset 36/43	83.72 percent done
INFO | 2020-08-11 22:15:38	964 | progress | Finished subset 37/43	86.05 percent done
INFO | 2020-08-11 22:15:42	727 | progress | Finished subset 38/43	88.37 percent done
INFO | 2020-08-11 22:15:45	430 | progress | Finished subset 39/43	90.70 percent done
INFO | 2020-08-11 22:15:52	467 | progress | Finished subset 40/43	93.02 percent done
INFO | 2020-08-11 22:18:53	803 | progress | Finished subset 41/43	95.35 percent done
INFO | 2020-08-11 22:19:44	565 | progress | Finished subset 42/43	97.67 percent done
INFO | 2020-08-11 22:19:47	190 | progress | Finished subset 43/43	100.00 percent done
INFO | 2020-08-11 22:19:47	192 | analysis_m | Finding the best partitioning scheme
INFO | 2020-08-11 22:19:47	279 | analysis_m | Best scheme combines subsets: 'HODZ3' and 'RH'
INFO | 2020-08-11 22:19:47	279 | analysis_m | The best scheme improves the aicc score by 29.54 to 3452373.5
INFO | 2020-08-11 22:19:47	281 | analysis_m | ***Greedy algorithm step 9***
INFO | 2020-08-11 22:19:47	285 | analysis_m | Analysing 42 new subset pairs
INFO | 2020-08-11 22:25:15	929 | progress | Finished subset 1/42	2.38 percent done
INFO | 2020-08-11 22:26:31	414 | progress | Finished subset 2/42	4.76 percent done
INFO | 2020-08-11 22:27:18	456 | progress | Finished subset 3/42	7.14 percent done
INFO | 2020-08-11 22:27:31	288 | progress | Finished subset 4/42	9.52 percent done
INFO | 2020-08-11 22:28:01	707 | progress | Finished subset 5/42	11.90 percent done
INFO | 2020-08-11 22:28:13	478 | progress | Finished subset 6/42	14.29 percent done
INFO | 2020-08-11 22:28:25	138 | progress | Finished subset 7/42	16.67 percent done
INFO | 2020-08-11 22:28:41	540 | progress | Finished subset 8/42	19.05 percent done
INFO | 2020-08-11 22:28:49	943 | progress | Finished subset 9/42	21.43 percent done
INFO | 2020-08-11 22:28:55	989 | progress | Finished subset 10/42	23.81 percent done
INFO | 2020-08-11 22:29:01	531 | progress | Finished subset 11/42	26.19 percent done
INFO | 2020-08-11 22:29:07	807 | progress | Finished subset 12/42	28.57 percent done
INFO | 2020-08-11 22:29:14	112 | progress | Finished subset 13/42	30.95 percent done
INFO | 2020-08-11 22:29:20	327 | progress | Finished subset 14/42	33.33 percent done
INFO | 2020-08-11 22:29:26	912 | progress | Finished subset 15/42	35.71 percent done
INFO | 2020-08-11 22:29:33	269 | progress | Finished subset 16/42	38.10 percent done
INFO | 2020-08-11 22:29:39	666 | progress | Finished subset 17/42	40.48 percent done
INFO | 2020-08-11 22:29:45	898 | progress | Finished subset 18/42	42.86 percent done
INFO | 2020-08-11 22:29:52	010 | progress | Finished subset 19/42	45.24 percent done
INFO | 2020-08-11 22:29:58	242 | progress | Finished subset 20/42	47.62 percent done
INFO | 2020-08-11 22:30:04	194 | progress | Finished subset 21/42	50.00 percent done
INFO | 2020-08-11 22:30:10	110 | progress | Finished subset 22/42	52.38 percent done
INFO | 2020-08-11 22:30:16	648 | progress | Finished subset 23/42	54.76 percent done
INFO | 2020-08-11 22:30:22	579 | progress | Finished subset 24/42	57.14 percent done
INFO | 2020-08-11 22:30:28	360 | progress | Finished subset 25/42	59.52 percent done
INFO | 2020-08-11 22:30:34	103 | progress | Finished subset 26/42	61.90 percent done
INFO | 2020-08-11 22:30:39	768 | progress | Finished subset 27/42	64.29 percent done
INFO | 2020-08-11 22:30:48	314 | progress | Finished subset 28/42	66.67 percent done
INFO | 2020-08-11 22:30:53	507 | progress | Finished subset 29/42	69.05 percent done
INFO | 2020-08-11 22:30:58	965 | progress | Finished subset 30/42	71.43 percent done
INFO | 2020-08-11 22:31:14	939 | progress | Finished subset 31/42	73.81 percent done
INFO | 2020-08-11 22:31:20	279 | progress | Finished subset 32/42	76.19 percent done
INFO | 2020-08-11 22:31:25	442 | progress | Finished subset 33/42	78.57 percent done
INFO | 2020-08-11 22:32:25	426 | progress | Finished subset 34/42	80.95 percent done
INFO | 2020-08-11 22:32:33	579 | progress | Finished subset 35/42	83.33 percent done
INFO | 2020-08-11 22:33:40	724 | progress | Finished subset 36/42	85.71 percent done
INFO | 2020-08-11 22:33:45	828 | progress | Finished subset 37/42	88.10 percent done
INFO | 2020-08-11 22:33:50	666 | progress | Finished subset 38/42	90.48 percent done
INFO | 2020-08-11 22:34:23	473 | progress | Finished subset 39/42	92.86 percent done
INFO | 2020-08-11 22:35:26	073 | progress | Finished subset 40/42	95.24 percent done
INFO | 2020-08-11 22:36:41	443 | progress | Finished subset 41/42	97.62 percent done
INFO | 2020-08-11 22:37:35	407 | progress | Finished subset 42/42	100.00 percent done
INFO | 2020-08-11 22:37:35	410 | analysis_m | Finding the best partitioning scheme
INFO | 2020-08-11 22:37:35	499 | analysis_m | Best scheme combines subsets: 'PTR' and 'TMOM27	PLAGL2'
INFO | 2020-08-11 22:37:35	499 | analysis_m | The best scheme improves the aicc score by 29.03 to 3452344.5
INFO | 2020-08-11 22:37:35	501 | analysis_m | ***Greedy algorithm step 10***
INFO | 2020-08-11 22:37:35	504 | analysis_m | Analysing 41 new subset pairs
INFO | 2020-08-11 22:44:25	480 | progress | Finished subset 1/41	2.44 percent done
INFO | 2020-08-11 22:44:44	962 | progress | Finished subset 2/41	4.88 percent done
INFO | 2020-08-11 22:45:02	528 | progress | Finished subset 3/41	7.32 percent done
INFO | 2020-08-11 22:45:15	874 | progress | Finished subset 4/41	9.76 percent done
INFO | 2020-08-11 22:45:27	546 | progress | Finished subset 5/41	12.20 percent done
INFO | 2020-08-11 22:45:39	310 | progress | Finished subset 6/41	14.63 percent done
INFO | 2020-08-11 22:45:49	582 | progress | Finished subset 7/41	17.07 percent done
INFO | 2020-08-11 22:46:01	168 | progress | Finished subset 8/41	19.51 percent done
INFO | 2020-08-11 22:46:10	955 | progress | Finished subset 9/41	21.95 percent done
INFO | 2020-08-11 22:46:18	429 | progress | Finished subset 10/41	24.39 percent done
INFO | 2020-08-11 22:46:30	800 | progress | Finished subset 11/41	26.83 percent done
INFO | 2020-08-11 22:47:14	039 | progress | Finished subset 12/41	29.27 percent done
INFO | 2020-08-11 22:47:20	363 | progress | Finished subset 13/41	31.71 percent done
INFO | 2020-08-11 22:47:26	930 | progress | Finished subset 14/41	34.15 percent done
INFO | 2020-08-11 22:47:32	926 | progress | Finished subset 15/41	36.59 percent done
INFO | 2020-08-11 22:47:39	283 | progress | Finished subset 16/41	39.02 percent done
INFO | 2020-08-11 22:47:55	779 | progress | Finished subset 17/41	41.46 percent done
INFO | 2020-08-11 22:48:07	114 | progress | Finished subset 18/41	43.90 percent done
INFO | 2020-08-11 22:48:10	832 | progress | Finished subset 19/41	46.34 percent done
INFO | 2020-08-11 22:48:17	878 | progress | Finished subset 20/41	48.78 percent done
INFO | 2020-08-11 22:48:48	372 | progress | Finished subset 21/41	51.22 percent done
INFO | 2020-08-11 22:49:15	121 | progress | Finished subset 22/41	53.66 percent done
INFO | 2020-08-11 22:49:21	084 | progress | Finished subset 23/41	56.10 percent done
INFO | 2020-08-11 22:50:01	468 | progress | Finished subset 24/41	58.54 percent done
INFO | 2020-08-11 22:50:18	525 | progress | Finished subset 25/41	60.98 percent done
INFO | 2020-08-11 22:50:24	488 | progress | Finished subset 26/41	63.41 percent done
INFO | 2020-08-11 22:50:35	659 | progress | Finished subset 27/41	65.85 percent done
INFO | 2020-08-11 22:50:57	635 | progress | Finished subset 28/41	68.29 percent done
INFO | 2020-08-11 22:51:01	797 | progress | Finished subset 29/41	70.73 percent done
INFO | 2020-08-11 22:51:07	167 | progress | Finished subset 30/41	73.17 percent done
INFO | 2020-08-11 22:51:12	280 | progress | Finished subset 31/41	75.61 percent done
INFO | 2020-08-11 22:51:17	849 | progress | Finished subset 32/41	78.05 percent done
INFO | 2020-08-11 22:51:50	466 | progress | Finished subset 33/41	80.49 percent done
INFO | 2020-08-11 22:51:55	734 | progress | Finished subset 34/41	82.93 percent done
INFO | 2020-08-11 22:52:33	363 | progress | Finished subset 35/41	85.37 percent done
INFO | 2020-08-11 22:53:22	591 | progress | Finished subset 36/41	87.80 percent done
INFO | 2020-08-11 22:53:27	591 | progress | Finished subset 37/41	90.24 percent done
INFO | 2020-08-11 22:54:33	745 | progress | Finished subset 38/41	92.68 percent done
INFO | 2020-08-11 22:55:29	816 | progress | Finished subset 39/41	95.12 percent done
INFO | 2020-08-11 22:55:41	165 | progress | Finished subset 40/41	97.56 percent done
INFO | 2020-08-11 22:56:20	457 | progress | Finished subset 41/41	100.00 percent done
INFO | 2020-08-11 22:56:20	460 | analysis_m | Finding the best partitioning scheme
INFO | 2020-08-11 22:56:20	548 | analysis_m | Best scheme combines subsets: 'RET1' and 'GLYT	RYR1	RAG1'
INFO | 2020-08-11 22:56:20	548 | analysis_m | The best scheme improves the aicc score by 26.13 to 3452318.4
INFO | 2020-08-11 22:56:20	550 | analysis_m | ***Greedy algorithm step 11***
INFO | 2020-08-11 22:56:20	553 | analysis_m | Analysing 40 new subset pairs
INFO | 2020-08-11 23:13:42	584 | progress | Finished subset 1/40	2.50 percent done
INFO | 2020-08-11 23:13:50	651 | progress | Finished subset 2/40	5.00 percent done
INFO | 2020-08-11 23:15:03	744 | progress | Finished subset 3/40	7.50 percent done
INFO | 2020-08-11 23:16:13	006 | progress | Finished subset 4/40	10.00 percent done
INFO | 2020-08-11 23:16:21	564 | progress | Finished subset 5/40	12.50 percent done
INFO | 2020-08-11 23:16:28	006 | progress | Finished subset 6/40	15.00 percent done
INFO | 2020-08-11 23:19:50	025 | progress | Finished subset 7/40	17.50 percent done
INFO | 2020-08-11 23:20:15	096 | progress | Finished subset 8/40	20.00 percent done
INFO | 2020-08-11 23:20:55	479 | progress | Finished subset 9/40	22.50 percent done
INFO | 2020-08-11 23:21:01	019 | progress | Finished subset 10/40	25.00 percent done
INFO | 2020-08-11 23:21:06	062 | progress | Finished subset 11/40	27.50 percent done
INFO | 2020-08-11 23:21:11	241 | progress | Finished subset 12/40	30.00 percent done
INFO | 2020-08-11 23:21:16	029 | progress | Finished subset 13/40	32.50 percent done
INFO | 2020-08-11 23:21:21	047 | progress | Finished subset 14/40	35.00 percent done
INFO | 2020-08-11 23:21:26	055 | progress | Finished subset 15/40	37.50 percent done
INFO | 2020-08-11 23:21:30	946 | progress | Finished subset 16/40	40.00 percent done
INFO | 2020-08-11 23:21:35	808 | progress | Finished subset 17/40	42.50 percent done
INFO | 2020-08-11 23:21:40	514 | progress | Finished subset 18/40	45.00 percent done
INFO | 2020-08-11 23:21:45	080 | progress | Finished subset 19/40	47.50 percent done
INFO | 2020-08-11 23:21:54	690 | progress | Finished subset 20/40	50.00 percent done
INFO | 2020-08-11 23:22:00	330 | progress | Finished subset 21/40	52.50 percent done
INFO | 2020-08-11 23:22:04	895 | progress | Finished subset 22/40	55.00 percent done
INFO | 2020-08-11 23:22:09	457 | progress | Finished subset 23/40	57.50 percent done
INFO | 2020-08-11 23:22:45	860 | progress | Finished subset 24/40	60.00 percent done
INFO | 2020-08-11 23:24:02	765 | progress | Finished subset 25/40	62.50 percent done
INFO | 2020-08-11 23:24:37	948 | progress | Finished subset 26/40	65.00 percent done
INFO | 2020-08-11 23:24:45	018 | progress | Finished subset 27/40	67.50 percent done
INFO | 2020-08-11 23:24:48	852 | progress | Finished subset 28/40	70.00 percent done
INFO | 2020-08-11 23:24:56	236 | progress | Finished subset 29/40	72.50 percent done
INFO | 2020-08-11 23:25:49	790 | progress | Finished subset 30/40	75.00 percent done
INFO | 2020-08-11 23:26:41	784 | progress | Finished subset 31/40	77.50 percent done
INFO | 2020-08-11 23:27:47	074 | progress | Finished subset 32/40	80.00 percent done
INFO | 2020-08-11 23:28:58	501 | progress | Finished subset 33/40	82.50 percent done
INFO | 2020-08-11 23:29:15	441 | progress | Finished subset 34/40	85.00 percent done
INFO | 2020-08-11 23:31:14	871 | progress | Finished subset 35/40	87.50 percent done
INFO | 2020-08-11 23:31:25	757 | progress | Finished subset 36/40	90.00 percent done
INFO | 2020-08-11 23:36:29	048 | progress | Finished subset 37/40	92.50 percent done
INFO | 2020-08-11 23:36:45	294 | progress | Finished subset 38/40	95.00 percent done
INFO | 2020-08-11 23:36:48	928 | progress | Finished subset 39/40	97.50 percent done
INFO | 2020-08-11 23:42:19	586 | progress | Finished subset 40/40	100.00 percent done
INFO | 2020-08-11 23:42:19	589 | analysis_m | Finding the best partitioning scheme
INFO | 2020-08-11 23:42:19	677 | analysis_m | Best scheme combines subsets: 'KIAA' and 'PTR	TMOM27	PLAGL2'
INFO | 2020-08-11 23:42:19	677 | analysis_m | The best scheme improves the aicc score by 25.42 to 3452292.9
INFO | 2020-08-11 23:42:19	679 | analysis_m | ***Greedy algorithm step 12***
INFO | 2020-08-11 23:42:19	683 | analysis_m | Analysing 39 new subset pairs
INFO | 2020-08-11 23:49:33	295 | progress | Finished subset 1/39	2.56 percent done
INFO | 2020-08-11 23:50:11	704 | progress | Finished subset 2/39	5.13 percent done
INFO | 2020-08-11 23:50:36	985 | progress | Finished subset 3/39	7.69 percent done
INFO | 2020-08-11 23:51:50	761 | progress | Finished subset 4/39	10.26 percent done
INFO | 2020-08-11 23:54:02	101 | progress | Finished subset 5/39	12.82 percent done
INFO | 2020-08-11 23:54:53	694 | progress | Finished subset 6/39	15.38 percent done
INFO | 2020-08-11 23:55:04	342 | progress | Finished subset 7/39	17.95 percent done
INFO | 2020-08-11 23:55:26	246 | progress | Finished subset 8/39	20.51 percent done
INFO | 2020-08-11 23:55:44	957 | progress | Finished subset 9/39	23.08 percent done
INFO | 2020-08-11 23:56:56	113 | progress | Finished subset 10/39	25.64 percent done
INFO | 2020-08-11 23:56:59	394 | progress | Finished subset 11/39	28.21 percent done
INFO | 2020-08-11 23:57:05	038 | progress | Finished subset 12/39	30.77 percent done
INFO | 2020-08-11 23:57:11	051 | progress | Finished subset 13/39	33.33 percent done
INFO | 2020-08-11 23:57:16	879 | progress | Finished subset 14/39	35.90 percent done
INFO | 2020-08-11 23:57:22	190 | progress | Finished subset 15/39	38.46 percent done
INFO | 2020-08-11 23:57:25	587 | progress | Finished subset 16/39	41.03 percent done
INFO | 2020-08-11 23:57:31	559 | progress | Finished subset 17/39	43.59 percent done
INFO | 2020-08-11 23:57:37	378 | progress | Finished subset 18/39	46.15 percent done
INFO | 2020-08-11 23:57:42	937 | progress | Finished subset 19/39	48.72 percent done
INFO | 2020-08-11 23:57:48	416 | progress | Finished subset 20/39	51.28 percent done
INFO | 2020-08-11 23:57:53	942 | progress | Finished subset 21/39	53.85 percent done
INFO | 2020-08-11 23:57:59	310 | progress | Finished subset 22/39	56.41 percent done
INFO | 2020-08-11 23:58:04	249 | progress | Finished subset 23/39	58.97 percent done
INFO | 2020-08-11 23:58:08	331 | progress | Finished subset 24/39	61.54 percent done
INFO | 2020-08-11 23:58:13	547 | progress | Finished subset 25/39	64.10 percent done
INFO | 2020-08-11 23:58:38	803 | progress | Finished subset 26/39	66.67 percent done
INFO | 2020-08-11 23:58:43	850 | progress | Finished subset 27/39	69.23 percent done
INFO | 2020-08-11 23:59:22	703 | progress | Finished subset 28/39	71.79 percent done
INFO | 2020-08-11 23:59:27	534 | progress | Finished subset 29/39	74.36 percent done
INFO | 2020-08-11 23:59:32	364 | progress | Finished subset 30/39	76.92 percent done
INFO | 2020-08-11 23:59:37	286 | progress | Finished subset 31/39	79.49 percent done
INFO | 2020-08-11 23:59:42	530 | progress | Finished subset 32/39	82.05 percent done
INFO | 2020-08-12 00:01:55	374 | progress | Finished subset 33/39	84.62 percent done
INFO | 2020-08-12 00:02:00	402 | progress | Finished subset 34/39	87.18 percent done
INFO | 2020-08-12 00:02:05	457 | progress | Finished subset 35/39	89.74 percent done
INFO | 2020-08-12 00:02:08	306 | progress | Finished subset 36/39	92.31 percent done
INFO | 2020-08-12 00:03:21	476 | progress | Finished subset 37/39	94.87 percent done
INFO | 2020-08-12 00:03:25	437 | progress | Finished subset 38/39	97.44 percent done
INFO | 2020-08-12 00:03:29	873 | progress | Finished subset 39/39	100.00 percent done
INFO | 2020-08-12 00:03:29	876 | analysis_m | Finding the best partitioning scheme
INFO | 2020-08-12 00:03:29	958 | analysis_m | Best scheme combines subsets: 'RH1' and 'SINA'
INFO | 2020-08-12 00:03:29	959 | analysis_m | The best scheme improves the aicc score by 24.65 to 3452268.3
INFO | 2020-08-12 00:03:29	961 | analysis_m | ***Greedy algorithm step 13***
INFO | 2020-08-12 00:03:29	964 | analysis_m | Analysing 38 new subset pairs
INFO | 2020-08-12 00:08:47	127 | progress | Finished subset 1/38	2.63 percent done
INFO | 2020-08-12 00:08:58	447 | progress | Finished subset 2/38	5.26 percent done
INFO | 2020-08-12 00:09:37	200 | progress | Finished subset 3/38	7.89 percent done
INFO | 2020-08-12 00:10:11	223 | progress | Finished subset 4/38	10.53 percent done
INFO | 2020-08-12 00:10:39	458 | progress | Finished subset 5/38	13.16 percent done
INFO | 2020-08-12 00:10:45	763 | progress | Finished subset 6/38	15.79 percent done
INFO | 2020-08-12 00:10:53	614 | progress | Finished subset 7/38	18.42 percent done
INFO | 2020-08-12 00:10:59	729 | progress | Finished subset 8/38	21.05 percent done
INFO | 2020-08-12 00:11:26	757 | progress | Finished subset 9/38	23.68 percent done
INFO | 2020-08-12 00:11:29	999 | progress | Finished subset 10/38	26.32 percent done
INFO | 2020-08-12 00:11:49	320 | progress | Finished subset 11/38	28.95 percent done
INFO | 2020-08-12 00:12:01	564 | progress | Finished subset 12/38	31.58 percent done
INFO | 2020-08-12 00:12:21	447 | progress | Finished subset 13/38	34.21 percent done
INFO | 2020-08-12 00:12:27	057 | progress | Finished subset 14/38	36.84 percent done
INFO | 2020-08-12 00:12:34	667 | progress | Finished subset 15/38	39.47 percent done
INFO | 2020-08-12 00:12:42	477 | progress | Finished subset 16/38	42.11 percent done
INFO | 2020-08-12 00:13:03	980 | progress | Finished subset 17/38	44.74 percent done
INFO | 2020-08-12 00:13:29	017 | progress | Finished subset 18/38	47.37 percent done
INFO | 2020-08-12 00:14:31	051 | progress | Finished subset 19/38	50.00 percent done
INFO | 2020-08-12 00:15:02	608 | progress | Finished subset 20/38	52.63 percent done
INFO | 2020-08-12 00:15:07	996 | progress | Finished subset 21/38	55.26 percent done
INFO | 2020-08-12 00:15:27	092 | progress | Finished subset 22/38	57.89 percent done
INFO | 2020-08-12 00:15:32	120 | progress | Finished subset 23/38	60.53 percent done
INFO | 2020-08-12 00:16:01	944 | progress | Finished subset 24/38	63.16 percent done
INFO | 2020-08-12 00:16:07	051 | progress | Finished subset 25/38	65.79 percent done
INFO | 2020-08-12 00:16:12	110 | progress | Finished subset 26/38	68.42 percent done
INFO | 2020-08-12 00:16:17	040 | progress | Finished subset 27/38	71.05 percent done
INFO | 2020-08-12 00:17:46	297 | progress | Finished subset 28/38	73.68 percent done
INFO | 2020-08-12 00:18:00	560 | progress | Finished subset 29/38	76.32 percent done
INFO | 2020-08-12 00:18:07	107 | progress | Finished subset 30/38	78.95 percent done
INFO | 2020-08-12 00:18:10	316 | progress | Finished subset 31/38	81.58 percent done
INFO | 2020-08-12 00:18:28	854 | progress | Finished subset 32/38	84.21 percent done
INFO | 2020-08-12 00:18:32	958 | progress | Finished subset 33/38	86.84 percent done
INFO | 2020-08-12 00:18:51	658 | progress | Finished subset 34/38	89.47 percent done
INFO | 2020-08-12 00:18:56	865 | progress | Finished subset 35/38	92.11 percent done
INFO | 2020-08-12 00:19:20	166 | progress | Finished subset 36/38	94.74 percent done
INFO | 2020-08-12 00:21:12	281 | progress | Finished subset 37/38	97.37 percent done
INFO | 2020-08-12 00:21:19	725 | progress | Finished subset 38/38	100.00 percent done
INFO | 2020-08-12 00:21:19	727 | analysis_m | Finding the best partitioning scheme
INFO | 2020-08-12 00:21:19	804 | analysis_m | Best scheme combines subsets: 'CCR4NOT' and 'S3A'
INFO | 2020-08-12 00:21:19	804 | analysis_m | The best scheme improves the aicc score by 24.35 to 3452243.9
INFO | 2020-08-12 00:21:19	808 | analysis_m | ***Greedy algorithm step 14***
INFO | 2020-08-12 00:21:19	811 | analysis_m | Analysing 37 new subset pairs
INFO | 2020-08-12 00:25:24	474 | progress | Finished subset 1/37	2.70 percent done
INFO | 2020-08-12 00:25:54	496 | progress | Finished subset 2/37	5.41 percent done
INFO | 2020-08-12 00:26:06	494 | progress | Finished subset 3/37	8.11 percent done
INFO | 2020-08-12 00:26:18	775 | progress | Finished subset 4/37	10.81 percent done
INFO | 2020-08-12 00:26:30	771 | progress | Finished subset 5/37	13.51 percent done
INFO | 2020-08-12 00:27:40	753 | progress | Finished subset 6/37	16.22 percent done
INFO | 2020-08-12 00:27:47	534 | progress | Finished subset 7/37	18.92 percent done
INFO | 2020-08-12 00:27:57	929 | progress | Finished subset 8/37	21.62 percent done
INFO | 2020-08-12 00:28:22	795 | progress | Finished subset 9/37	24.32 percent done
INFO | 2020-08-12 00:28:36	916 | progress | Finished subset 10/37	27.03 percent done
INFO | 2020-08-12 00:28:43	242 | progress | Finished subset 11/37	29.73 percent done
INFO | 2020-08-12 00:29:37	120 | progress | Finished subset 12/37	32.43 percent done
INFO | 2020-08-12 00:29:55	198 | progress | Finished subset 13/37	35.14 percent done
INFO | 2020-08-12 00:30:39	693 | progress | Finished subset 14/37	37.84 percent done
INFO | 2020-08-12 00:31:05	147 | progress | Finished subset 15/37	40.54 percent done
INFO | 2020-08-12 00:31:11	142 | progress | Finished subset 16/37	43.24 percent done
INFO | 2020-08-12 00:31:17	094 | progress | Finished subset 17/37	45.95 percent done
INFO | 2020-08-12 00:32:26	336 | progress | Finished subset 18/37	48.65 percent done
INFO | 2020-08-12 00:32:35	532 | progress | Finished subset 19/37	51.35 percent done
INFO | 2020-08-12 00:32:41	428 | progress | Finished subset 20/37	54.05 percent done
INFO | 2020-08-12 00:32:47	225 | progress | Finished subset 21/37	56.76 percent done
INFO | 2020-08-12 00:33:31	700 | progress | Finished subset 22/37	59.46 percent done
INFO | 2020-08-12 00:33:46	681 | progress | Finished subset 23/37	62.16 percent done
INFO | 2020-08-12 00:34:18	745 | progress | Finished subset 24/37	64.86 percent done
INFO | 2020-08-12 00:34:31	222 | progress | Finished subset 25/37	67.57 percent done
INFO | 2020-08-12 00:34:58	468 | progress | Finished subset 26/37	70.27 percent done
INFO | 2020-08-12 00:35:04	226 | progress | Finished subset 27/37	72.97 percent done
[truncated: 333 more rows]
[truncated: 7 more columns]
