# Supplementary material for: Time-calibrated phylogeny of neotropical freshwater fishes
Source: Front Bioinform. 2024 Dec 6;4:1433995. doi: 10.3389/fbinf.2024.1433995 (PMC11659281; doi:10.3389/fbinf.2024.1433995)
Supplement: Supplementary file 1 [file DataSheet1.zip › Supplementary Material/pfinder/partition_finder.cfg]

## ALIGNMENT FILE ##
alignment = mtx.phy;

## BRANCHLENGTHS: linked | unlinked ##
branchlengths = linked;

## MODELS OF EVOLUTION: all | allx | mrbayes | beast | gamma | gammai | <list> ##
models = GTR+G;

# MODEL SELECCTION: AIC | AICc | BIC #
model_selection = aicc;

## DATA BLOCKS: see manual for how to define ##
[data_blocks]
RAG1 = 1-1324;
X12S = 1325-1801;
HODZ3 = 1802-2818;
SREB2 = 2819-3732;
COI = 3733-4380;
X16S = 4381-5218;
CYTB = 5219-6291;
ND2 = 6292-7380;
TMO4C4 = 7381-7875;
SH3PX3 = 7876-8584;
MYH6 = 8585-9323;
KIAA = 9324-10190;
FICD = 10191-10831;
tRNAThr = 10832-11852;
RAG2 = 11853-12802;
ATPase68 = 12803-13663;
SINA = 13664-14100;
TROP = 14101-14527;
PTCHD1 = 14528-15070;
RET1 = 15071-16111;
S3A = 16112-17124;
CCR4NOT = 17125-17804;
PTR = 17805-18509;
S7 = 18510-19887;
tRNAPhe = 19888-20859;
TC1 = 20860-22095;
ENC1 = 22096-22904;
RH1 = 22905-23966;
H3A = 23967-24299;
ND4 = 24300-25097;
TMOM27 = 25098-25435;
TBR1 = 25436-26053;
ZIC1 = 26054-26806;
PLAGL2 = 26807-27462;
GLYT = 27463-28331;
DLOOP_cichl = 28332-29168;
RHO = 29169-29996;
MITF = 29997-30777;
XSRC = 30778-31307;
RH = 31308-32134;
DLOOP_poeci = 32135-32546;
ACTB = 32547-32861;
ND1 = 32862-33835;
RYR1 = 33836-34530;
nonLTR = 34531-35190;
nonLTRA = 35191-35868;
X28S = 35869-36249;
F1ALPHA = 36250-37589;
H3 = 37590-37924;
FRTN4 = 37925-43289;
DLOOP_silur = 43290-43850;

## SCHEMES, search: all | user | greedy | rcluster | rclusterf | kmeans ##
[schemes]
search = greedy;
