# Supplementary material for: Time-calibrated phylogeny of neotropical freshwater fishes
Source: Front Bioinform. 2024 Dec 6;4:1433995. doi: 10.3389/fbinf.2024.1433995 (PMC11659281; doi:10.3389/fbinf.2024.1433995)
Supplement: Supplementary file 1 [file DataSheet1.zip › Supplementary Material/phy/HENFF_phyloboots_3K.tre]

(((Carcharhinidae_Carcharhinus_leucas:0.2778482631,(Pristidae_Pristis_pristis:0.2373467435,((Potamotrygonidae_Paratrygon_aiereba:0.05104637073,Potamotrygonidae_Heliotrygon_gomesi:0.0887223134)57:0.01557563159,(((Potamotrygonidae_Potamotrygon_tatianae:0.01543614562,Potamotrygonidae_Potamotrygon_motoro:0.006704697093)90:0.02036350684,((Potamotrygonidae_Potamotrygon_tigrina:0.01588125361,Potamotrygonidae_Potamotrygon_falkneri:0.003317335963)21:0.005544754852,((Potamotrygonidae_Potamotrygon_constellata:0.001925258672,Potamotrygonidae_Potamotrygon_orbignyi:0.005155438039)91:0.0104995715,((Potamotrygonidae_Plesiotrygon_nana:0.01198098715,Potamotrygonidae_Plesiotrygon_iwamae:0.007857324803)100:0.05114001434,(Potamotrygonidae_Potamotrygon_yepezi:0.04026632755,Potamotrygonidae_Potamotrygon_magdalenae:0.01481952305)46:0.006238228031)27:0.02743223003)2:0.0006959241413)12:0.02856090064)43:0.02407706633,Potamotrygonidae_Potamotrygon_histrix:0.03946688822)85:0.0267414556)99:0.2133751589)0:0.03543971967)98:0.1905804116,(Lepidosirenidae_Lepidosiren_paradoxa:0.8447099034,(Lepisosteidae_Atractosteus_tristoechus:0.3983893594,(((Anguillidae_Anguilla_rostrata:0.2916070653,Megalopidae_Megalops_atlanticus:0.2840156106)29:0.05034553876,((((((((((((Polycentridae_Polycentrus_schomburgkii:0.1313786568,Polycentridae_Monocirrhus_polyacanthus:0.1520795612)95:0.1532741718,(Mugilidae_Joturus_pichardi:0.1388484714,(Mugilidae_Mugil_curema:0.1085979281,Mugilidae_Mugil_liza:0.1658271635)100:0.09511356765)99:0.1395819225)24:0.01776428253,(((((((((Cichlidae_Geophagus_crassilabris:0.01239190715,Cichlidae_Geophagus_pellegrini:0.007499353882)74:0.01296522755,Cichlidae_Geophagus_steindachneri:0.01820088413)100:0.07919926751,((((Cichlidae_Gymnogeophagus_taroba:0.004741439272,Cichlidae_Gymnogeophagus_setequedas:0.003187095591)98:0.03432566041,(Cichlidae_Gymnogeophagus_rhabdotus:0.01688009297,Cichlidae_Gymnogeophagus_meridionalis:0.03687169163)96:0.01619519266)98:0.01259513149,(Cichlidae_Gymnogeophagus_balzanii:0.05954156648,(((Cichlidae_Gymnogeophagus_caaguazuensis:0.004757136078,Cichlidae_Gymnogeophagus_australis:0.004517479867)100:0.01648519284,Cichlidae_Gymnogeophagus_gymnogenys:0.02606504617)100:0.03040385245,Cichlidae_Gymnogeophagus_labiatus:0.05284236708)95:0.007155509229)66:0.014046118)98:0.08898287703,((Cichlidae_Geophagus_grammepareius:0.0454144149,Cichlidae_Geophagus_taeniopareius:0.04279388169)100:0.01641749144,(Cichlidae_Geophagus_harreri:0.05214471711,(Cichlidae_Geophagus_dicrozoster:0.02930576046,(((Cichlidae_Geophagus_sveni:0.01755917766,((Cichlidae_Geophagus_brachybranchus:1.0000005e-06,Cichlidae_Geophagus_surinamensis:3.0000015e-06)80:0.003515739483,Cichlidae_Geophagus_altifrons:0.009432440059)95:0.01505050099)48:0.007152437949,(Cichlidae_Geophagus_megasema:1.0000005e-06,Cichlidae_Geophagus_abalios:2.000001e-06)99:0.02872945488)46:0.01402272104,Cichlidae_Geophagus_argyrostictus:0.03646543993)77:0.004748455345)64:0.01266852687)54:0.006474118578)99:0.05577550568)73:0.007787451016)97:0.01607972674,(((Cichlidae_Geophagus_diamantinensis:0.004708137655,Cichlidae_Geophagus_obscurus:0.00960819343)100:0.05165723718,((Cichlidae_Geophagus_santosi:0.02273066674,(Cichlidae_Geophagus_multiocellus:0.0210082959,Cichlidae_Geophagus_itapicuruensis:0.02413347141)83:0.00557150895)100:0.02528885354,(Cichlidae_Geophagus_iporangensis:0.01216250384,(Cichlidae_Geophagus_rufomarginatus:0.01627923875,(Cichlidae_Geophagus_proximus:0.00936457023,Cichlidae_Geophagus_brasiliensis:0.006633700545)79:0.01166437727)41:0.00136120658)99:0.01237980447)96:0.009563244099)100:0.04054142699,(Cichlidae_Mikrogeophagus_ramirezi:0.09427842518,Cichlidae_Mikrogeophagus_altispinosus:0.1269782369)100:0.02576689368)88:0.009469345239)64:0.004137622252,((Cichlidae_Biotodoma_cupido:0.07701627791,Cichlidae_Biotodoma_wavrini:0.05466711178)98:0.1009808333,(Cichlidae_Crenicara_punctulata:0.1325195847,(Cichlidae_Dicrossus_filamentosus:0.03002112641,Cichlidae_Dicrossus_maculatus:0.02946623114)100:0.02389212026)100:0.04020411657)97:0.01571073147)96:0.02116713077,((((Cichlidae_Mazarunia_charadrica:0.02084889755,Cichlidae_Mazarunia_pala:0.01814428717)99:0.04261613305,((Cichlidae_Guianacara_stergiosi:1.0000005e-06,Cichlidae_Guianacara_dacrya:0.003721515402)54:0.01279358662,Cichlidae_Guianacara_owroewefi:0.0104975572)100:0.09062403)30:0.006844116491,Cichlidae_Mazarunia_mazarunii:0.07714331054)83:0.02270214523,(((Cichlidae_Acarichthys_heckelii:0.1169062994,(Cichlidae_Biotoecus_opercularis:0.01714528548,Cichlidae_Biotoecus_dicentrarchus:0.06173526705)100:0.1286386648)35:0.01560438341,((((Cichlidae_Satanoperca_pappaterra:0.02726898043,(Cichlidae_Satanoperca_jurupari:0.009264779174,Cichlidae_Satanoperca_mapiritensis:0.01318394678)90:0.005091571421)69:0.005443526229,Cichlidae_Satanoperca_leucosticta:0.02958927502)99:0.06241320003,((Cichlidae_Satanoperca_lilith:0.02943957098,Cichlidae_Satanoperca_daemon:0.02419396076)99:0.03931824277,Cichlidae_Satanoperca_acuticeps:0.07469535135)74:0.009390142138)98:0.02057879096,(((((Cichlidae_Apistogramma_linkei:0.05463463063,((Cichlidae_Apistogramma_caetei:0.04653033184,Cichlidae_Apistogramma_regani:0.04871152578)88:0.02237635321,(Cichlidae_Apistogramma_moae:0.0524621794,((Cichlidae_Apistogramma_playayacu:0.04599505363,Cichlidae_Apistogramma_eunotus:0.0106981233)82:0.0108206855,Cichlidae_Apistogramma_cinilabra:0.01160666388)81:0.01846188152)18:0.00894421254)11:1.0000005e-06)64:0.01761904972,Cichlidae_Apistogramma_paulmuelleri:0.05569338658)96:0.04218132421,(Cichlidae_Apistogrammoides_pucallpaensis:0.08312260624,Cichlidae_Apistogramma_hoignei:0.06743283549)84:0.0102743653)89:0.03121326397,(((Cichlidae_Apistogramma_luelingi:0.1790437409,(Cichlidae_Apistogramma_norberti:0.08929898278,(Cichlidae_Apistogramma_allpahuayo:0.0573968548,(Cichlidae_Apistogramma_juruensis:0.06529080963,Cichlidae_Apistogramma_cacatuoides:0.03179266045)97:0.0359854897)80:0.01833326908)74:0.01856516862)46:0.02613033163,((((Cichlidae_Apistogramma_pertensis:0.08270438658,Cichlidae_Apistogramma_pulchra:0.09376995888)100:0.06139500437,Cichlidae_Apistogramma_staecki:0.05883348185)92:0.04466368938,Cichlidae_Apistogramma_barlowi:0.04077390589)47:0.04068608334,(Cichlidae_Apistogramma_pantalone:0.05123508034,((Cichlidae_Apistogramma_baenschi:0.05854718128,(Cichlidae_Apistogramma_rositae:0.02188548523,((Cichlidae_Apistogramma_panduro:0.01465772823,Cichlidae_Apistogramma_nijsseni:0.0201436102)55:0.0059362135,Cichlidae_Apistogramma_wolli:0.04476024106)17:0.00295150286)50:0.008824209119)76:0.01788767883,Cichlidae_Apistogramma_martini:0.04639065022)75:0.006600569748)73:0.02060164586)12:0.01047124024)5:0.009380731644,(Cichlidae_Apistogramma_atahualpa:0.09865099072,(Cichlidae_Apistogramma_steindachneri:1.0000005e-06,((Cichlidae_Apistogramma_resticulosa:0.1577776004,Cichlidae_Apistogramma_agassizii:1.0000005e-06)43:0.06851777511,(Cichlidae_Apistogramma_eremnopyge:0.001460005975,Cichlidae_Apistogramma_bitaeniata:0.02679310834)100:0.08121646329)41:0.00138805074)59:0.03861778834)10:0.00490203646)79:0.02476792192)96:0.04065244087,Cichlidae_Taeniacara_candidi:0.2167580044)97:0.06859063145)93:0.02203786802)16:0.00212784002,(((Cichlidae_Teleocichla_cinderella:0.07984650493,Cichlidae_Teleocichla_monogramma:0.05122609946)100:0.04965731273,(Cichlidae_Teleocichla_proselytus:0.04979600161,((Cichlidae_Teleocichla_preta:0.008458081457,Cichlidae_Teleocichla_gephyrogramma:0.004496270632)79:0.0101018359,Cichlidae_Teleocichla_centrarchus:0.03490145833)97:0.02949630926)99:0.05070627153)99:0.07586044774,((((((Cichlidae_Crenicichla_lenticulata:0.03717725843,(Cichlidae_Crenicichla_marmorata:0.006310949814,Cichlidae_Crenicichla_lugubris:0.002126756153)88:0.02283304939)80:0.0131970679,Cichlidae_Crenicichla_zebrina:0.01453022308)71:0.01866908865,(Cichlidae_Crenicichla_multispinosa:0.06478798364,(Cichlidae_Crenicichla_saxatilis:0.0656075319,(((Cichlidae_Crenicichla_frenata:1.0000005e-06,Cichlidae_Crenicichla_sveni:1.0000005e-06)87:0.03036014119,(Cichlidae_Crenicichla_britskii:0.01342829367,Cichlidae_Crenicichla_lepidota:0.02751508704)62:0.02690761412)24:0.008769897571,((Cichlidae_Crenicichla_alta:0.05136996935,Cichlidae_Crenicichla_brasiliensis:0.04927606261)22:0.01630353738,Cichlidae_Crenicichla_inpa:0.04183284873)30:0.006045709527)65:0.02433008118)56:0.003316113094)28:0.006909314987)51:0.01025657303,(((Cichlidae_Crenicichla_wallacii:0.00698194074,Cichlidae_Crenicichla_notophthalmus:0.004793719491)100:0.04873574708,Cichlidae_Crenicichla_regani:0.04816117946)97:0.03754465141,Cichlidae_Crenicichla_compressiceps:0.1015361289)98:0.04497068092)59:0.01275302559,(Cichlidae_Crenicichla_acutirostris:0.07024384278,((Cichlidae_Crenicichla_percna:0.0464337314,Cichlidae_Crenicichla_cincta:0.04342488316)94:0.05222090483,Cichlidae_Crenicichla_johanna:0.08518194955)91:0.043172022)50:0.03481821551)50:0.005965014063,(Cichlidae_Crenicichla_macrophthalma:0.09326074613,(((Cichlidae_Crenicichla_cyanonotus:0.05505390458,Cichlidae_Crenicichla_semifasciata:0.05665235256)58:0.01018328305,((Cichlidae_Crenicichla_reticulata:0.04335775739,(Cichlidae_Crenicichla_jegui:0.04195984714,Cichlidae_Crenicichla_cametana:0.02445417569)99:0.03283285601)62:0.007152370181,Cichlidae_Crenicichla_geayi:0.05298448695)55:0.005584308757)100:0.0262504272,((Cichlidae_Crenicichla_lacustris:0.05708570392,((Cichlidae_Crenicichla_punctata:0.03494136404,(Cichlidae_Crenicichla_gaucho:0.00574215656,Cichlidae_Crenicichla_scottii:0.002491820873)43:0.01720831803)98:0.01814696773,(((Cichlidae_Crenicichla_vittata:0.04881036491,Cichlidae_Crenicichla_haroldoi:0.03700287002)42:0.0001345933362,(((((Cichlidae_Crenicichla_tesay:0.007402773882,Cichlidae_Crenicichla_iguassuensis:0.006236434233)90:0.001164491228,(Cichlidae_Crenicichla_taikyra:0.008671456461,Cichlidae_Crenicichla_tuca:0.008242783398)25:0.0009220874845)28:0.001141318803,(Cichlidae_Crenicichla_mandelburgeri:0.004832120053,(Cichlidae_Crenicichla_yaha:0.0030005935,Cichlidae_Crenicichla_tapii:0.0005489471056)99:0.00359582466)55:0.001486351565)99:0.0114770403,Cichlidae_Crenicichla_hu:0.02225135586)98:0.01260380589,Cichlidae_Crenicichla_ypo:0.02997186409)58:0.004504551495)28:0.007020221008,Cichlidae_Crenicichla_jupiaensis:0.0500391695)33:0.0045973348)88:0.02661632783)100:0.02614531373,((Cichlidae_Crenicichla_igara:0.0109676855,((Cichlidae_Crenicichla_tendybaguassu:0.003178959345,Cichlidae_Crenicichla_missioneira:0.0014019855)78:0.002039586814,(Cichlidae_Crenicichla_hadrostigma:0.002238861745,(Cichlidae_Crenicichla_minuano:0.001194144881,Cichlidae_Crenicichla_celidochilus:0.002898914964)43:0.0006563539554)67:0.0005273273378)77:0.002838447181)47:0.002194002281,Cichlidae_Crenicichla_empheres:0.002028190326)99:0.05128417785)93:0.01923300741)49:0.01098691293)97:0.02034550558)66:0.01574665461)97:0.08420373195)65:0.003476727588)90:0.0112553395)85:0.0161287311,((Cichlidae_Chaetobranchopsis_orbicularis:0.1481692029,(Cichlidae_Chaetobranchus_flavescens:0.0801931469,Cichlidae_Chaetobranchus_semifasciatus:0.08123365985)42:0.006478944603)100:0.05334794723,(Cichlidae_Astronotus_crassipinnis:1.0000005e-06,Cichlidae_Astronotus_ocellatus:0.001710571405)100:0.1203372708)36:0.01517021308)43:0.01128184001,(((((Cichlidae_Rondonacara_hoehnei:0.07720331662,((Cichlidae_Laetacara_fulvipinnis:0.03021426162,(Cichlidae_Laetacara_dorsigera:0.03490007276,(Cichlidae_Laetacara_flamannellus:0.03711785118,Cichlidae_Laetacara_curviceps:0.0004021876973)49:0.02992834719)100:0.02129795745)100:0.02384460064,(Cichlidae_Laetacara_araguaiae:0.07448006054,Cichlidae_Laetacara_thayeri:0.07611490643)84:0.01360130338)100:0.03265215572)100:0.02716693961,(((Cichlidae_Tahuantinsuyoa_macantzatza:0.06384403441,(Cichlidae_Bujurquina_vittata:0.06697769499,(((Cichlidae_Bujurquina_peregrinabunda:0.01288148311,(Cichlidae_Bujurquina_hophrys:0.006869038547,Cichlidae_Bujurquina_apoparuana:0.006779537003)100:0.02149817452)97:0.01211059929,Cichlidae_Bujurquina_mariae:0.03333354453)99:0.0120027704,Cichlidae_Bujurquina_syspilus:0.03746126456)84:0.006072824795)97:0.02057916753)99:0.03924381735,((Cichlidae_Andinoacara_coeruleopunctatus:0.02306750481,(Cichlidae_Andinoacara_latifrons:0.01350985829,Cichlidae_Andinoacara_pulcher:0.008900375778)100:0.01092497992)100:0.04118347083,(((Cichlidae_Andinoacara_rivulatus:0.004165624479,Cichlidae_Bujurquina_zamorensis:0.01937406782)99:0.008260087499,Cichlidae_Andinoacara_stalsbergi:0.01587114561)100:0.03631390713,(Cichlidae_Andinoacara_biseriatus:0.04536397522,Cichlidae_Andinoacara_sapayensis:0.06110219301)58:0.005500421316)91:0.01143835379)100:0.03775243601)98:0.03142662888,(Cichlidae_Acaronia_vultuosa:0.03432479143,Cichlidae_Acaronia_nassa:0.02503657632)100:0.07712113052)94:0.009423025719)95:0.01130263121,((Cichlidae_Krobia_xinguensis:0.04422089132,Cichlidae_Krobia_petitella:0.04859462785)97:0.01529964502,((Cichlidae_Krobia_guianensis:0.05941712823,Cichlidae_Aequidens_potaroensis:0.04483946586)87:0.03690263129,((((Cichlidae_Aequidens_epae:0.009092961856,Cichlidae_Aequidens_tetramerus:1.0000005e-06)94:0.04660346665,(Cichlidae_Aequidens_patricki:0.04802774704,(Cichlidae_Cichlasoma_araguaiense:0.04223680953,(((((Cichlidae_Cichlasoma_taenia:0.004265029612,Cichlidae_Cichlasoma_orinocense:0.0007126771072)99:0.003408048583,Cichlidae_Cichlasoma_bimaculatum:0.04844311762)95:0.008669925935,(Cichlidae_Cichlasoma_amazonarum:0.0063436249,Cichlidae_Cichlasoma_orientale:0.008694923317)95:0.007910976954)94:0.0150855259,(Cichlidae_Cichlasoma_sanctifranciscense:0.06167948967,Cichlidae_Cichlasoma_boliviense:0.01610951043)1:0.007521634109)52:0.01160279292,(Cichlidae_Cichlasoma_paranaense:0.01574617146,((Cichlidae_Cichlasoma_portalegrense:0.006098909582,Cichlidae_Cichlasoma_dimerus:1.0000005e-06)98:0.006556732195,Cichlidae_Cichlasoma_pusillum:0.005174181286)60:4.089545502e-05)97:0.02191191683)56:0.004994516362)77:0.01015706355)96:0.01397224316)94:0.01176402314,(((Cichlidae_Aequidens_michaeli:0.02765977203,(Cichlidae_Aequidens_metae:0.02062607114,Cichlidae_Aequidens_diadema:0.01606652478)87:0.01599922708)52:0.0007301149011,Cichlidae_Aequidens_tubicen:0.02808974301)69:0.009219342276,Cichlidae_Aequidens_chimantanus:0.0563472264)40:0.007602187532)37:0.004800961459,(Cichlidae_Aequidens_pallidus:0.01928372679,Cichlidae_Aequidens_mauesanus:0.0415000149)100:0.06816420822)87:0.01918055007)50:0.003665200191)39:0.004403635383)91:0.01233109791,(Cichlidae_Cleithracara_maronii:0.1044353794,(Cichlidae_Ivanacara_adoketa:0.121111039,(Cichlidae_Ivanacara_bimaculata:0.04292521904,((Cichlidae_Nannacara_aureocephalus:0.0277608452,Cichlidae_Nannacara_anomala:0.02679391586)100:0.0262035963,Cichlidae_Nannacara_taenia:0.05268596352)100:0.0841437602)32:0.007613659073)99:0.03422435918)99:0.0285502004)90:0.01463532186,((((Cichlidae_Hypselecara_coryphaenoides:0.05167773688,Cichlidae_Hypselecara_temporalis:0.03829260396)100:0.02090596566,Cichlidae_Hoplarchus_psittacus:0.06598893478)99:0.01575841912,((((((Cichlidae_Herotilapia_multispinosa:0.06907912402,(Cichlidae_Tomocichla_asfraci:0.04484278649,Cichlidae_Tomocichla_tuba:0.02189187118)100:0.02047979654)98:0.01230718667,((Cichlidae_Rocio_spinosissima:0.1101716223,Cichlidae_Rocio_octofasciata:0.04610621135)80:0.01246063034,(Cichlidae_Amphilophus_macracanthus:0.04012604616,(((Cichlidae_Cribroheros_rostratus:0.01079020926,Cichlidae_Cribroheros_longimanus:0.005127606299)100:0.01719752941,Cichlidae_Cribroheros_diquis:0.03604035869)100:0.01664159682,((Cichlidae_Cribroheros_altifrons:0.07064162837,Cichlidae_Cribroheros_robertsoni:0.03929899892)42:0.005581398607,(((Cichlidae_Cribroheros_bussingi:0.02501644076,Cichlidae_Amphilophus_alfari:0.009360548992)53:0.008251072678,Cichlidae_Cribroheros_alfari:0.01915913864)88:0.00881696199,Cichlidae_Cribroheros_rhytisma:0.03784048908)93:0.008978906434)29:0.005972109753)100:0.02767346398)59:0.005895851863)75:0.00659752726)32:0.004357678999,(((Cichlidae_Mesoheros_ornatus:0.03923505944,Cichlidae_Mesoheros_festae:0.0272114409)98:0.01505571186,Cichlidae_Mesoheros_atromaculatus:0.04117121521)100:0.02074787707,((Cichlidae_Trichromis_salvini:0.05982878259,((Cichlidae_Thorichthys_affinis:0.01850584515,(Cichlidae_Thorichthys_meeki:0.01108173943,Cichlidae_Thorichthys_pasionis:0.01829930718)81:0.01307614015)80:0.007954199612,(Cichlidae_Thorichthys_socolofi:0.04761991985,((Cichlidae_Thorichthys_callolepis:0.001767366207,Cichlidae_Thorichthys_helleri:0.006711140921)99:0.01560289686,(Cichlidae_Thorichthys_aureus:0.004461965136,Cichlidae_Thorichthys_maculipinnis:0.01084547193)100:0.01732964836)97:0.008407800316)95:0.009385571928)100:0.02381341954)51:0.008300280314,((((Cichlidae_Herichthys_deppii:0.008285474741,((Cichlidae_Herichthys_cyanoguttatus:0.001884996431,((Cichlidae_Herichthys_carpintis:0.002855328726,Cichlidae_Herichthys_tamasopoensis:0.003624688434)100:0.003038891407,Cichlidae_Herichthys_tepehua:0.003231290568)96:0.001808389041)88:0.002154696402,Cichlidae_Herichthys_minckleyi:0.03279377159)51:0.001623103587)100:0.02137794174,((Cichlidae_Herichthys_labridens:0.008962812279,Cichlidae_Herichthys_bartoni:0.004721590379)2:0.01640176931,(Cichlidae_Herichthys_pantostictus:0.006869507717,(Cichlidae_Herichthys_steindachneri:0.0007238123393,Cichlidae_Herichthys_pame:0.001431792963)100:0.007403306067)100:0.007048252918)2:0.01896832338)2:0.01773125192,(((Cichlidae_Oscura_heterospila:0.02996570152,Cichlidae_Vieja_maculicauda:0.01619387462)21:0.01493751396,(((Cichlidae_Vieja_breidohri:0.00175767951,(Cichlidae_Vieja_bifasciata:0.0008185440042,Cichlidae_Vieja_hartwegi:0.00184433161)79:0.001448861019)100:0.01039089106,((Cichlidae_Vieja_zonata:1.0000005e-06,Cichlidae_Vieja_guttulata:0.001792450353)100:0.008697370194,Cichlidae_Vieja_fenestrata:0.01224891708)84:0.003636257589)98:0.006128271803,(Cichlidae_Vieja_melanurus:0.02029672932,((Cichlidae_Maskaheros_regani:0.008778778204,((Cichlidae_Maskaheros_argenteus:0.009053554674,(Cichlidae_Paraneetroplus_omonti:0.001911434582,Cichlidae_Paraneetroplus_gibbiceps:0.0006417635437)100:0.01071401546)92:0.004420668429,Cichlidae_Paraneetroplus_nebulifer:0.01833201868)76:0.002780974744)61:0.005843765576,Cichlidae_Paraneetroplus_bulleri:0.009077742753)100:0.01487932642)12:0.002900640922)25:0.008787024953)18:0.007503115268,((Cichlidae_Rheoheros_coeruleus:0.005857588011,Cichlidae_Rheoheros_lentiginosus:0.00850988044)100:0.04314659971,((((Cichlidae_Wajpamheros_nourissati:0.016724603,Cichlidae_Theraps_irregularis:0.01668642417)90:0.00462217633,Cichlidae_Kihnichthys_ufermanni:0.02524116069)38:1.0000005e-06,(Cichlidae_Chuco_intermedium:0.01604999154,(Cichlidae_Chuco_microphthalmus:0.008076854999,Cichlidae_Chuco_godmanni:0.005921507619)98:0.005970323395)98:0.009059130614)57:0.003227675729,(Cichlidae_Cincelichthys_pearsei:0.00208651474,Cichlidae_Cincelichthys_bocourti:0.003361961949)100:0.01465307453)88:0.004859401775)27:0.007350613437)73:0.002172933802)2:0.009214247357,Cichlidae_Chiapaheros_grammodes:0.05436120473)1:0.006109563337)1:0.006456625986)1:0.00745147427)0:0.005398214328,(((Cichlidae_Chortiheros_wesseli:0.04878023811,((Cichlidae_Talamancaheros_sieboldii:0.02376923545,Cichlidae_Isthmoheros_tuyrensis:0.04066451546)99:0.01422469709,((Cichlidae_Amphilophus_calobrensis:0.04363327575,(Cichlidae_Mayaheros_urophthalmus:0.02162493848,Cichlidae_Petenia_splendida:0.01950795595)100:0.0151160093)56:0.0108486422,(((Cichlidae_Panamius_panamensis:0.05297690159,((Cichlidae_Archocentrus_centrarchus:0.02925257573,(((Cichlidae_Amphilophus_xiloaensis:0.002640451913,Cichlidae_Amphilophus_labiatus:0.003010810442)59:0.001419266981,(Cichlidae_Amphilophus_sagittae:0.0008248135051,(((Cichlidae_Amphilophus_astorquii:1.0000005e-06,Cichlidae_Amphilophus_zaliosus:1.0000005e-06)59:1.0000005e-06,((Cichlidae_Amphilophus_flaveolus:0.003468269327,Cichlidae_Amphilophus_chancho:0.003462473033)36:1.0000005e-06,(Cichlidae_Amphilophus_supercilius:1.0000005e-06,Cichlidae_Amphilophus_globosus:1.0000005e-06)63:1.0000005e-06)42:1.0000005e-06)39:0.0008231527268,(Cichlidae_Amphilophus_citrinellus:1.0000005e-06,Cichlidae_Amphilophus_amarillo:1.0000005e-06)29:2.000001e-06)2:1.0000005e-06)25:0.000244122353)38:1.0000005e-06,Cichlidae_Amphilophus_hogaboomorum:0.002201388488)74:0.01872546423)74:0.005655539967,(Cichlidae_Amphilophus_trimaculatus:0.02260011005,Cichlidae_Amphilophus_lyonsi:0.01550660566)98:0.009244923306)64:0.006141402361)24:0.002821072062,(Cichlidae_Amphilophus_istlanus:0.02451061539,Cichlidae_Mayaheros_beani:0.04734543937)97:0.02075644941)18:0.003912749246,(((Cichlidae_Amatitlania_sajica:0.03632118229,((Cichlidae_Parachromis_managuensis:0.02455303659,Cichlidae_Parachromis_dovii:0.0153706591)99:0.01281528098,Cichlidae_Parachromis_friedrichsthalii:0.03126889969)59:0.001706188369)58:0.003894713512,((Cichlidae_Amatitlania_septemfasciata:0.01726174604,Cichlidae_Amatitlania_nanolutea:0.02614236714)100:0.03049363137,((Cichlidae_Cryptoheros_cutteri:0.01294002754,(Cichlidae_Cryptoheros_chetumalensis:0.002838811522,Cichlidae_Cryptoheros_spilurus:0.001068828667)100:0.02003937983)60:0.02795544971,(Cichlidae_Neetroplus_nematopus:0.02639588617,Cichlidae_Hypsophrys_nicaraguensis:0.02511890813)100:0.02069419808)30:0.003255899978)4:0.003200547728)5:0.0007080912184,(Cichlidae_Amatitlania_myrnae:0.01204597946,(Cichlidae_Amatitlania_siquia:0.002186190838,(Cichlidae_Amatitlania_coatepeque:0.0005780420348,Cichlidae_Amatitlania_nigrofasciata:0.0004433767554)100:0.00494525261)99:0.004127169318)100:0.04190821185)4:0.0009360372276)6:0.003019678824)19:0.004094536023)15:0.001411585035)40:0.0167044297,(Cichlidae_Caquetaia_myersi:0.06944205225,((Cichlidae_Kronoheros_umbrifer:0.08321845705,Cichlidae_Heroina_isonycterina:0.05506331103)51:0.005927906196,(Cichlidae_Caquetaia_kraussii:0.04143494691,Cichlidae_Caquetaia_spectabilis:0.05760962129)98:0.01885572246)39:0.005092799752)98:0.0122001499)23:0.005422773789,(((Cichlidae_Australoheros_forquilha:0.01646108905,Cichlidae_Australoheros_ykeregua:0.007892698244)99:0.02733147558,Cichlidae_Australoheros_scitulus:0.0277353272)53:0.007858410319,((((((((Cichlidae_Australoheros_mattosi:1.0000005e-06,Cichlidae_Australoheros_robustus:0.0008794802985)100:0.004429197191,Cichlidae_Australoheros_macacuensis:0.004731071856)76:0.002077934187,Cichlidae_Australoheros_barbosae:0.001480198907)87:0.003975640241,(((Cichlidae_Australoheros_macaensis:1.0000005e-06,Cichlidae_Australoheros_muriae:0.00353030131)56:0.0008795385336,((Cichlidae_Australoheros_ipatinguensis:0.002635966485,Cichlidae_Australoheros_perdi:1.0000005e-06)69:0.0008803944722,Cichlidae_Australoheros_capixaba:0.0008799501279)78:0.0008814894532)75:0.001739452996,Cichlidae_Australoheros_autrani:0.004477045121)99:0.008112309163)96:0.009445907651,(Cichlidae_Australoheros_ribeirae:0.008972973554,Cichlidae_Australoheros_sanguineus:0.00832580894)99:0.01150865226)98:0.01195726826,(Cichlidae_Australoheros_facetus:0.02103364207,Cichlidae_Australoheros_tembe:0.02651884654)50:0.001641545267)61:0.005309012864,Cichlidae_Australoheros_kaaygua:0.01181254661)72:0.006178080858,Cichlidae_Australoheros_charrua:0.0316590583)52:0.006349601949)99:0.0588391456)8:0.002433276902)1:0.005144395238,((Cichlidae_Nandopsis_ramsdeni:0.02087340838,Cichlidae_Nandopsis_tetracanthus:0.01268883847)100:0.03160880475,Cichlidae_Nandopsis_haitiensis:0.07111765883)100:0.02124873692)1:0.01440601604,(((Cichlidae_Mesonauta_insignis:0.01436171984,(Cichlidae_Mesonauta_mirificus:0.01024275461,Cichlidae_Mesonauta_festivus:0.01830752957)78:0.004477265839)60:0.008772426084,Cichlidae_Mesonauta_egregius:0.016167384)100:0.05365485459,((Cichlidae_Uaru_fernandezyepezi:0.03116451864,Cichlidae_Uaru_amphiacanthoides:0.01958643768)99:0.02957642474,((((Cichlidae_Symphysodon_aequifasciatus:1.0000005e-06,Cichlidae_Symphysodon_tarzoo:0.0008517288227)99:0.006564298444,Cichlidae_Symphysodon_discus:0.002608842104)78:0.004381790843,Cichlidae_Symphysodon_haraldi:0.01948474304)97:0.06553177331,(Cichlidae_Heros_efasciatus:0.03224877355,Cichlidae_Heros_severus:0.02862510739)100:0.0184228066)59:0.008028676282)94:0.01213326108)85:0.007852842641)1:0.01478530602)1:0.008714604674,(Cichlidae_Pterophyllum_altum:0.008197224251,(Cichlidae_Pterophyllum_leopoldi:0.007609286387,Cichlidae_Pterophyllum_scalare:0.01110228575)48:0.001276871297)100:0.1050347095)1:0.0179557891)1:0.01912240964)1:0.03159917252,((((((Cichlidae_Cichla_thyrorus:0.002487374741,(Cichlidae_Cichla_vazzoleri:0.0005086222489,Cichlidae_Cichla_pinima:0.002275718418)98:0.002744667763)100:0.00973725673,(Cichlidae_Cichla_melaniae:0.0100475301,(Cichlidae_Cichla_jariina:0.01394589886,Cichlidae_Cichla_piquiti:0.01348261123)74:0.003453338418)7:0.001155232967)33:0.005523830287,Cichlidae_Cichla_temensis:0.003169485309)35:0.01062792649,Cichlidae_Cichla_mirianae:0.009742813017)96:0.00578213522,((((Cichlidae_Cichla_ocellaris:0.009019577571,Cichlidae_Cichla_monoculus:0.008660152815)43:0.003263262936,Cichlidae_Cichla_kelberi:0.008314421802)67:0.003694179716,Cichlidae_Cichla_pleiozona:0.009368591696)77:0.01326972529,((Cichlidae_Cichla_nigromaculata:0.00371581225,Cichlidae_Cichla_orinocensis:0.001904602347)73:0.01047372674,Cichlidae_Cichla_intermedia:0.01279211927)76:0.00686047998)97:0.01416618837)98:0.07740076455,(Cichlidae_Retroculus_lapidifer:0.01029679801,Cichlidae_Retroculus_xinguensis:0.04101153588)100:0.1212894341)70:0.01117715222)1:0.2299778329)0:0.0360290132,((Gobiesocidae_Gobiesox_daedaleus:0.1615706048,(Gobiesocidae_Gobiesox_juradoensis:0.08336988528,Gobiesocidae_Gobiesox_cephalus:0.1868186579)86:0.07512998506)93:0.7503259842,(((((((Rivulidae_Kryptolebias_sepia:0.02201996415,Rivulidae_Kryptolebias_brasiliensis:0.006964562951)100:0.09131328617,Rivulidae_Kryptolebias_gracilis:0.1143108599)7:0.04077518709,(Rivulidae_Kryptolebias_ocellatus:0.04110576571,(Rivulidae_Kryptolebias_caudomarginatus:0.07178931612,Rivulidae_Kryptolebias_marmoratus:0.05532947627)16:1.0000005e-06)98:0.1293809766)92:0.1008095173,(Rivulidae_Rivulus_cylindraceus:0.1836592609,(((Rivulidae_Laimosemion_kirovskyi:0.4069437288,(((Rivulidae_Laimosemion_gransabanae:0.1330350112,(Rivulidae_Laimosemion_mahdiaense:0.2618064451,Rivulidae_Laimosemion_lyricauda:0.07226823484)61:0.09015166216)35:0.02235266895,Rivulidae_Laimosemion_breviceps:0.1375147091)38:0.01615565845,Rivulidae_Laimosemion_paryagi:0.1646264181)79:0.01764713472)43:0.03561477562,(((Rivulidae_Laimosemion_tomasi:0.07812555997,Rivulidae_Laimosemion_tecminae:0.0989980475)100:0.08852667039,Rivulidae_Laimosemion_rectocaudatum:0.1154671863)97:0.07195809625,((Rivulidae_Laimosemion_xiphidius:0.1804511411,Rivulidae_Laimosemion_frenatum:0.04965339805)12:0.01512905101,(Rivulidae_Laimosemion_agilae:0.06281042504,Rivulidae_Laimosemion_geayi:0.05714409581)71:0.01451829126)45:0.1448996877)19:0.01758680971)64:0.06604582601,((((((Rivulidae_Renova_oscari:0.2156301363,Rivulidae_Llanolebias_stellifer:0.1460850601)44:0.02132812682,((Rivulidae_Terranatos_dolichopterus:0.1803026635,(Rivulidae_Rachovia_maculipinnis:0.2331298443,(((Rivulidae_Austrofundulus_guajira:0.0922490799,(Rivulidae_Austrofundulus_leoni:0.04299668133,Rivulidae_Austrofundulus_limnaeus:0.05051395092)100:0.02442825566)90:0.02103603824,(Rivulidae_Austrofundulus_transilis:0.05960379895,Rivulidae_Austrofundulus_leohoignei:0.06105888518)100:0.02858075861)100:0.06522352679,((Rivulidae_Rachovia_pyropunctata:0.07589808771,Rivulidae_Rachovia_hummelincki:0.08931459036)99:0.06612320102,Rivulidae_Rachovia_brevis:0.09730319015)98:0.05386561153)98:0.06917351766)93:0.03343007241)37:0.01469636576,((Rivulidae_Gnatholebias_hoignei:0.05215564902,Rivulidae_Gnatholebias_zonatus:0.01840169303)100:0.1287698495,Rivulidae_Micromoema_xiphophora:0.2386990759)18:0.01245697523)33:0.01922841305)97:0.06304475746,((Rivulidae_Moema_peruensis:0.09701423275,(Rivulidae_Moema_staecki:0.1611873615,Rivulidae_Moema_piriana:0.1320647259)72:0.02166222135)92:0.04182373389,(((Rivulidae_Pterolebias_longipinnis:0.1064426648,Rivulidae_Pterolebias_phasianus:0.1011592844)100:0.1864972243,Rivulidae_Neofundulus_paraguayensis:0.1989075594)82:0.03529041331,((Rivulidae_Trigonectes_balzanii:0.01160138696,Rivulidae_Trigonectes_aplocheiloides:0.004104100546)100:0.06045147304,Rivulidae_Trigonectes_rubromarginatus:0.06917599308)100:0.06552710675)48:0.01100140274)67:0.01423787692)96:0.03094369361,((Rivulidae_Anablepsoides_iridescens:0.09196799623,(Rivulidae_Anablepsoides_ornatus:0.1248044575,((Rivulidae_Anablepsoides_micropus:0.06911607981,(Rivulidae_Anablepsoides_rubrolineatus:0.07408404373,Rivulidae_Anablepsoides_ophiomimus:0.05708928425)67:0.01315404383)90:0.02148763708,Rivulidae_Anablepsoides_jucundus:0.07774926053)56:0.006777974775)76:0.01141939181)95:0.0225507945,(Rivulidae_Anablepsoides_hartii:0.1203971586,((((Rivulidae_Anablepsoides_immaculatus:0.06386588544,(Rivulidae_Anablepsoides_amphoreus:0.06963887794,Rivulidae_Anablepsoides_stagnatus:0.03590014119)73:0.01385650974)73:0.01432518071,((Rivulidae_Anablepsoides_urophthalmus:1.0000005e-06,Rivulidae_Laimosemion_strigatum:0.01859789338)99:0.06455929414,Rivulidae_Anablepsoides_deltaphilus:0.0578586588)38:0.008426867959)71:0.03057357135,Rivulidae_Anablepsoides_waimacui:0.06271427285)31:1.0000005e-06,Rivulidae_Anablepsoides_igneus:0.04672052616)78:0.02577495323)77:0.01678726403)79:0.02328278959)75:0.02856095108,(((Rivulidae_Cynodonichthys_magdalenae:0.1464406241,((Rivulidae_Cynodonichthys_uroflammeus:0.123026796,Rivulidae_Cynodonichthys_chucunaque:0.1523306055)35:0.02025886632,(((Rivulidae_Cynodonichthys_frommi:0.05821264475,((Rivulidae_Cynodonichthys_isthmensis:0.01413452684,Rivulidae_Cynodonichthys_fuscolineatus:0.02440765762)100:0.058433784,((Rivulidae_Cynodonichthys_montium:0.02920942231,(Rivulidae_Cynodonichthys_brunneus:0.02852351983,Rivulidae_Cynodonichthys_weberi:0.003407259191)100:0.02564032218)99:0.02582120398,(Rivulidae_Cynodonichthys_godmani:0.04002505699,Rivulidae_Cynodonichthys_tenuis:0.04279184168)80:0.01702742074)30:0.01286813543)42:0.01101140252)11:0.007066633639,Rivulidae_Cynodonichthys_rubripunctatus:0.06587643)30:0.003820528791,(Rivulidae_Cynodonichthys_birkhahni:0.01410602028,Rivulidae_Cynodonichthys_kuelpmanni:0.004060764172)99:0.05180543746)48:0.01654457412)18:0.01010333059)31:0.009085918032,Rivulidae_Cynodonichthys_hildebrandi:0.1168536678)78:0.04788637597,(((Rivulidae_Atlantirivulus_janeiroensis:0.0838173265,Rivulidae_Atlantirivulus_luelingi:0.06282860826)60:0.01552937532,(Rivulidae_Atlantirivulus_haraldsiolii:1.0000005e-06,(Rivulidae_Atlantirivulus_riograndensis:0.008583122493,Rivulidae_Atlantirivulus_santensis:1.0000005e-06)59:0.01820919356)87:0.04274290463)99:0.07485268841,((((Rivulidae_Melanorivulus_kayapo:0.03280181865,Rivulidae_Melanorivulus_violaceus:0.05292484675)18:0.004453070721,(Rivulidae_Melanorivulus_pindorama:0.02505188537,((((Rivulidae_Melanorivulus_egens:0.01168267953,Rivulidae_Melanorivulus_planaltinus:0.01050628594)47:0.002573214235,(Rivulidae_Melanorivulus_litteratus:0.009419750761,((Rivulidae_Melanorivulus_rutilicaudus:0.003929964937,Rivulidae_Melanorivulus_apiamici:1.0000005e-06)78:0.003831799413,(Rivulidae_Melanorivulus_dapazi:0.004407877981,(Rivulidae_Melanorivulus_atlanticus:0.00419813608,Rivulidae_Melanorivulus_jalapensis:0.008273887103)100:0.04849169156)49:0.008164598459)41:0.004194456472)12:1.0000005e-06)69:0.01244811907,Rivulidae_Melanorivulus_punctatus:0.02554077326)85:0.01793314068,((Rivulidae_Melanorivulus_kayabi:0.03376692319,Rivulidae_Melanorivulus_rubroreticulatus:0.01363889069)64:0.001806466334,(Rivulidae_Melanorivulus_karaja:0.00947123464,(Rivulidae_Melanorivulus_zygonectes:0.008497075125,((Rivulidae_Melanorivulus_salmonicaudus:0.009917671855,Rivulidae_Melanorivulus_crixas:0.01138039512)58:0.003818709907,Rivulidae_Melanorivulus_megaroni:0.002289869006)68:0.006698265463)64:0.002380155135)94:0.005890696184)89:0.01019877509)30:0.00505660754)36:0.004369234588)31:0.01461106061,Rivulidae_Melanorivulus_pictus:1.0000005e-06)33:1.0000005e-06,Rivulidae_Melanorivulus_schuncki:0.04674877462)100:0.171428207)89:0.02932999145)37:0.004343170163)53:0.02267766086,(Rivulidae_Plesiolebias_aruana:0.2477631749,((Rivulidae_Pituna_compacta:0.002447407722,Rivulidae_Pituna_poranga:0.3074705303)1:0.02400205199,((Rivulidae_Maratecoara_formosa:0.05884902364,Rivulidae_Maratecoara_lacortei:0.06974405023)99:0.138701232,Rivulidae_Papiliolebias_bitteri:0.2365997489)61:0.02388706479)3:0.03597157976)96:0.1786262063)74:0.05670232662)46:0.03029909562)67:0.07350194157)19:0.01552882371,(Rivulidae_Millerichthys_robustus:0.1047964,(((((Rivulidae_Simpsonichthys_parallelus:0.2099666002,(Rivulidae_Simpsonichthys_boitonei:0.1398861782,(Rivulidae_Simpsonichthys_santanae:0.01667712574,Rivulidae_Simpsonichthys_punctulatus:0.008988340946)80:0.01740506678)94:0.04823039722)42:0.0418908348,(((Rivulidae_Spectrolebias_semiocellatus:0.09085975637,(Rivulidae_Spectrolebias_gracilis:0.07730540728,Rivulidae_Spectrolebias_costai:0.06370770555)96:0.07900031709)79:0.03964654845,((Rivulidae_Hypsolebias_flammeus:0.04525140069,((Rivulidae_Hypsolebias_splendissimus:0.02853993028,Rivulidae_Hypsolebias_carlettoi:0.0393368927)98:0.04550354636,(Rivulidae_Hypsolebias_magnificus:0.023849323,Rivulidae_Hypsolebias_picturatus:0.03024943677)97:0.09308405295)94:0.07890148471)26:0.0606920511,((Rivulidae_Cynolebias_rectiventer:1.0000005e-06,(Rivulidae_Cynolebias_altus:0.05329314302,((Rivulidae_Cynolebias_roseus:0.02396268464,Rivulidae_Cynolebias_obscurus:0.0256626139)39:0.002827119263,(Rivulidae_Cynolebias_vazabarrisensis:0.006310203032,(Rivulidae_Cynolebias_porosus:0.006468646727,(Rivulidae_Cynolebias_itapicuruensis:0.009792430725,Rivulidae_Cynolebias_parnaibensis:1.0000005e-06)82:0.001949667551)81:0.006835648284)77:0.01270761651)58:0.01422005212)36:0.002009474178)35:0.01380845631,((Rivulidae_Cynolebias_ochraceus:0.05396859085,Rivulidae_Cynolebias_gilbertoi:0.07505629123)73:0.07775307108,((Rivulidae_Cynolebias_leptocephalus:1.0000005e-06,Rivulidae_Cynolebias_gibbus:1.0000005e-06)99:0.007755808512,(Rivulidae_Cynolebias_parietalis:0.009116266248,(Rivulidae_Cynolebias_perforatus:0.009288274472,Rivulidae_Cynolebias_oticus:0.005883691082)24:0.0006650038665)56:0.008194117286)61:0.04979420465)23:0.002814046119)44:0.05980999574)2:0.005039674732)1:0.007189235187,(((((((Rivulidae_Hypsolebias_flavicaudatus:0.0164823514,((Rivulidae_Hypsolebias_nitens:0.007455330286,(Rivulidae_Hypsolebias_sertanejo:0.007022316456,Rivulidae_Hypsolebias_gilbertobrasili:0.01445042397)39:0.0006957780482)10:1.0000005e-06,Rivulidae_Hypsolebias_guanambi:0.01354176174)57:0.001954471159)31:1.0000005e-06,((Rivulidae_Hypsolebias_janaubensis:0.007714209432,(Rivulidae_Hypsolebias_radiseriatus:0.002329756226,Rivulidae_Hypsolebias_flagellatus:0.001098590065)35:0.001065813214)37:0.001280614539,Rivulidae_Hypsolebias_pterophyllus:0.006539985766)56:0.002138278164)97:0.02002118238,(Rivulidae_Hypsolebias_nudiorbitatus:0.02035626427,((Rivulidae_Hypsolebias_coamazonicus:0.00297042637,Rivulidae_Hypsolebias_martinsi:0.01010577777)8:1.0000005e-06,(Rivulidae_Hypsolebias_faouri:0.01069745461,Rivulidae_Hypsolebias_igneus:0.002970285782)83:0.008618254662)84:0.01614907196)95:0.02570207481)51:0.01690213185,(Rivulidae_Hypsolebias_mediopapillatus:0.005121593153,Rivulidae_Hypsolebias_antenori:0.01959563503)52:0.009732434365)96:0.1276784928,(Rivulidae_Hypsolebias_adornatus:0.143553367,((Rivulidae_Hypsolebias_ocellatus:0.08549765985,Rivulidae_Hypsolebias_longignatus:0.1010150084)87:0.03329773438,(Rivulidae_Hypsolebias_hellneri:0.0876099868,(Rivulidae_Hypsolebias_harmonicus:0.08465621277,Rivulidae_Hypsolebias_fulminantis:0.06530053656)45:0.01823984736)92:0.03286188532)42:0.01050785758)21:0.01527655418)0:1.0000005e-06,((Rivulidae_Austrolebias_prognathus:0.04120141951,Rivulidae_Austrolebias_nigripinnis:0.173888821)11:0.04295153308,((Rivulidae_Austrolebias_wolterstorffi:0.08933243868,(((Rivulidae_Austrolebias_monstrosus:0.09532341238,(Rivulidae_Austrolebias_elongatus:0.0455332371,Rivulidae_Austrolebias_cheradophilus:0.03162215148)97:0.03690958111)53:0.00922272764,(Rivulidae_Austrolebias_quirogai:0.04279034893,Rivulidae_Austrolebias_luteoflammulatus:0.02904176236)83:0.0319069368)43:0.01436966135,(((Rivulidae_Austrolebias_univentripinnis:0.03125747266,((Rivulidae_Austrolebias_melanoorus:0.05719459291,Rivulidae_Austrolebias_bellottii:0.03800770391)45:0.004548289624,Rivulidae_Austrolebias_vandenbergorum:0.08237382081)29:0.01032053659)82:0.02321523907,(Rivulidae_Austrolebias_jaegari:0.008598014464,Rivulidae_Austrolebias_gymnoventris:0.03703208662)100:0.09130663789)46:0.01669348842,(((Rivulidae_Austrolebias_robustus:0.01089951,Rivulidae_Austrolebias_nonoiuliensis:0.01138278768)96:0.0453955523,Rivulidae_Austrolebias_cinereus:0.05231677218)94:0.02260692047,((((Rivulidae_Austrolebias_bagual:0.05373229439,((Rivulidae_Austrolebias_pongondo:0.009904929891,Rivulidae_Austrolebias_pelotapes:0.01369845385)100:0.01417713942,Rivulidae_Austrolebias_adloffi:0.01972573066)71:0.01339437728)31:0.008137322249,Rivulidae_Austrolebias_nigrofasciatus:0.03809288804)51:0.0201696712,((Rivulidae_Austrolebias_minuano:0.01087693806,Rivulidae_Austrolebias_charrua:0.02208684693)49:0.01626661587,((Rivulidae_Austrolebias_nachtigalli:0.03850905123,Rivulidae_Austrolebias_reicherti:0.02844032118)29:0.01470896007,Rivulidae_Austrolebias_arachan:0.03265994089)37:0.01258948209)29:0.01986161624)51:0.01494605591,(Rivulidae_Austrolebias_araucarianus:0.04341580172,Rivulidae_Austrolebias_viarius:0.03914072466)41:0.01147912992)81:0.01490432362)72:0.01239732272)23:0.01018651055)45:0.01825496341)83:0.03235234887,(((((Rivulidae_Austrolebias_affinis:0.003464904924,Rivulidae_Austrolebias_juanlangi:0.003601691421)100:0.02578695094,Rivulidae_Austrolebias_periodicus:0.01871667292)100:0.04260234915,(Rivulidae_Austrolebias_ibicuiensis:0.03838725908,Rivulidae_Austrolebias_alexandri:0.02159851263)88:0.02026292291)63:0.01262768958,((Rivulidae_Austrolebias_litzi:0.01117930367,Rivulidae_Austrolebias_cyaneus:0.01498090323)62:0.02075535148,(Rivulidae_Austrolebias_toba:0.02186092446,Rivulidae_Austrolebias_paucisquama:7.638024013e-05)91:0.04311241854)64:0.01501111451)100:0.09117987727,((Rivulidae_Austrolebias_wichi:0.008199307577,Rivulidae_Austrolebias_patriciae:0.01062746117)73:0.0242305916,Rivulidae_Austrolebias_varzeae:0.01220177339)98:0.08766062077)56:0.01934508173)8:0.01245677725)41:0.02287315888)3:0.006378462475,Rivulidae_Hypsolebias_stellatus:0.2046790734)6:0.008525284605)0:0.006129833165)6:0.01079057334,(Rivulidae_Ophthalmolebias_bokermanni:0.04081210851,(Rivulidae_Ophthalmolebias_constanciae:0.07086881949,Rivulidae_Ophthalmolebias_rosaceus:0.04616056204)80:0.01167707822)98:0.05974604836)41:0.08573355605,((Rivulidae_Xenurolebias_myersi:0.007246320414,(Rivulidae_Xenurolebias_pataxo:0.01222931377,(Rivulidae_Xenurolebias_cricarensis:0.01236524146,Rivulidae_Xenurolebias_izecksohni:0.01143589114)64:0.01933965594)40:0.006409601375)100:0.2166555393,((Rivulidae_Nematolebias_catimbau:0.01776954833,Rivulidae_Nematolebias_papilliferus:0.006440900484)90:0.01357673147,Rivulidae_Nematolebias_whitei:0.01878460046)17:0.1313147507)98:0.04539409498)40:0.05198781241,((((Rivulidae_Leptopanchax_aureoguttatus:0.03842668753,Rivulidae_Leptopanchax_citrinipinnis:0.07242731081)100:0.0845976303,((Rivulidae_Campellolebias_brucei:0.029337227,(Rivulidae_Campellolebias_dorsimaculatus:0.06610800186,Rivulidae_Campellolebias_chrysolineatus:0.0990884788)56:0.01388314632)100:0.2057315381,(((Rivulidae_Cynopoecilus_nigrovittatus:0.01837919553,(Rivulidae_Cynopoecilus_melanotaenia:0.03460681499,Rivulidae_Cynopoecilus_fulgens:0.01480860557)18:0.00428279536)30:0.007463137203,Rivulidae_Cynopoecilus_feltrini:0.02497366334)100:0.06007694436,Rivulidae_Cynopoecilus_notabilis:0.1397705943)99:0.04792338629)45:0.020728184)31:0.01210901075,(Rivulidae_Notholebias_minimus:0.04426677692,Rivulidae_Notholebias_fractifasciatus:0.03528545601)99:0.07394398937)61:0.0253506608,Rivulidae_Notholebias_vermiculatus:0.2617358258)54:0.07143788143)35:0.1165377971)21:0.06080351847)29:0.3008467519,((((Profundulidae_Tlaloc_hildebrandi:0.04209327384,(Profundulidae_Tlaloc_labialis:0.006828518306,Profundulidae_Profundulus_candalarius:0.003105570378)100:0.0303094759)71:0.01097513838,Profundulidae_Tlaloc_portillorum:0.04328841445)100:0.0457714211,(Profundulidae_Profundulus_guatemalensis:0.001401925577,(Profundulidae_Profundulus_kreiseri:0.009631836909,(((Profundulidae_Profundulus_mixtlanensis:0.1021751008,Profundulidae_Profundulus_punctatus:0.02502668333)64:0.002424597768,Profundulidae_Profundulus_oaxacae:0.01979567692)77:0.005342127178,(Profundulidae_Profundulus_parentiae:0.0149672437,Profundulidae_Profundulus_balsanus:0.02588535346)98:0.008007132797)92:0.01747522752)93:0.05477797581)97:0.1418949342)97:0.131472919,((((((Cyprinodontidae_Jordanella_floridae:0.1551658331,Cyprinodontidae_Cyprinodon_dearborni:0.0803272046)94:0.02724550668,Cyprinodontidae_Cualac_tessellatus:0.1294553038)1:0.02707218984,(Cyprinodontidae_Garmanella_pulchra:0.1654853615,(Cyprinodontidae_Floridichthys_polyommus:0.01628744288,Cyprinodontidae_Floridichthys_carpio:0.0331820182)99:0.1043999407)86:0.05176825426)2:0.1304602729,(((Cyprinodontidae_Orestias_alba:1.0000005e-06,(Cyprinodontidae_Orestias_silustani:0.009692875757,Cyprinodontidae_Orestias_lutea:1.0000005e-06)75:1.0000005e-06)70:0.009799877811,Cyprinodontidae_Orestias_ispi:0.01366955392)63:0.02014114735,((Cyprinodontidae_Orestias_taquiri:1.0000005e-06,(Cyprinodontidae_Orestias_mooni:0.005255123382,(((Cyprinodontidae_Orestias_forgeti:0.002856255442,(Cyprinodontidae_Orestias_imarpe:0.004934142376,Cyprinodontidae_Orestias_cuvieri:1.0000005e-06)29:0.002393102568)35:0.00303685083,Cyprinodontidae_Orestias_tschudii:0.08424156966)30:0.010410132,Cyprinodontidae_Orestias_gracilis:0.01591886747)9:0.002395252549)15:0.01026579013)55:0.03914563911,(Cyprinodontidae_Orestias_gloriae:0.002782347225,((Cyprinodontidae_Orestias_agassii:0.001661600673,Cyprinodontidae_Orestias_ascotanensis:0.00206253904)98:0.002597051442,((((Cyprinodontidae_Orestias_parinacotensis:1.0000005e-06,Cyprinodontidae_Orestias_piacotensis:0.0004140538188)35:0.0004130115242,Cyprinodontidae_Orestias_chungarensis:1.0000005e-06)4:2.000001e-06,Cyprinodontidae_Orestias_laucaensis:0.003304659953)93:0.002492341094,Cyprinodontidae_Orestias_puni:0.001244327184)73:0.0007959320494)53:0.0005786684562)98:0.0568884291)27:0.009665250808)61:0.3090206527)0:0.01616882818,(Cyprinodontidae_Cubanichthys_cubensis:0.1211426915,Cyprinodontidae_Cubanichthys_pengelleyi:0.0740469648)100:0.2489435547)0:1.0000005e-06,((((((Poeciliidae_Quintana_atrizona:0.08178019954,(((Poeciliidae_Girardinus_creolus:0.03709808954,(Poeciliidae_Girardinus_microdactylus:0.01473176266,Poeciliidae_Girardinus_metallicus:0.02165945951)93:0.02464028493)74:0.008325979143,(Poeciliidae_Girardinus_uninotatus:0.01857058208,Poeciliidae_Girardinus_falcatus:0.03047390946)96:0.0314941363)80:0.01912695659,Poeciliidae_Girardinus_denticulatus:0.05461798009)93:0.01137525541)90:0.05904110488,((((((Poeciliidae_Priapella_lacandonae:0.01338641556,Poeciliidae_Priapella_compressa:0.006381311492)100:0.007475408929,Poeciliidae_Priapella_chamulae:0.01432375052)99:0.01584533737,(Poeciliidae_Priapella_intermedia:0.01731997708,Poeciliidae_Priapella_olmecae:0.0165570548)100:0.0119566643)100:0.08541878114,(((Poeciliidae_Phallichthys_fairweatheri:0.07280083976,(Poeciliidae_Carlhubbsia_stuarti:2.000001e-06,Poeciliidae_Carlhubbsia_kidderi:1.0000005e-06)100:0.04353960162)100:0.05393358885,((((Poeciliidae_Heterophallus_milleri:1.0000005e-06,Poeciliidae_Heterophallus_rachovii:1.0000005e-06)99:0.1216482935,(Poeciliidae_Gambusia_luma:0.09191700151,(Poeciliidae_Gambusia_lemaitrei:0.06724594075,(Poeciliidae_Gambusia_sexradiata:0.07965515202,(Poeciliidae_Gambusia_wrayi:0.02841180648,(Poeciliidae_Gambusia_hispaniolae:0.08011242545,((((Poeciliidae_Gambusia_puncticulata:0.02486576292,Poeciliidae_Gambusia_yucatana:0.02290244809)62:0.01122951813,Poeciliidae_Gambusia_nicaraguensis:0.02535511988)49:0.01440421432,Poeciliidae_Gambusia_manni:0.04189523977)31:0.009715307679,Poeciliidae_Gambusia_punctata:0.07769021736)22:1.0000005e-06)16:0.006842672726)15:0.005019279043)33:0.002607441397)91:0.02223363312)87:0.01428505858)100:0.02788516303,Poeciliidae_Belonesox_belizanus:0.09986751995)100:0.05075811048,((Poeciliidae_Pseudoxiphophorus_jonesii:0.04889198752,((Poeciliidae_Pseudoxiphophorus_obliquus:0.01270267148,((Poeciliidae_Pseudoxiphophorus_diremptus:0.01130331927,Poeciliidae_Pseudoxiphophorus_cataractae:0.008716328259)84:0.001909432444,Poeciliidae_Pseudoxiphophorus_tuxtlaensis:0.01057375771)68:0.004884556974)38:0.003774129434,((Poeciliidae_Pseudoxiphophorus_litoperas:0.004840551182,Poeciliidae_Pseudoxiphophorus_anzuetoi:0.01148375834)100:0.02971197239,Poeciliidae_Pseudoxiphophorus_bimaculatus:0.02147252891)54:0.004996573515)87:0.01207642662)100:0.09491031459,((Poeciliidae_Xiphophorus_signum:0.03033210275,(Poeciliidae_Xiphophorus_hellerii:0.006320772839,(Poeciliidae_Xiphophorus_mayae:0.01161359313,Poeciliidae_Xiphophorus_alvarezi:0.0135257713)76:0.002564941384)99:0.0204098942)96:0.009842525428,(Poeciliidae_Xiphophorus_maculatus:0.01866315013,(Poeciliidae_Xiphophorus_gordoni:0.0112704914,Poeciliidae_Xiphophorus_variatus:0.01392928708)81:0.01066136102)74:0.008886989195)99:0.05405709421)69:0.01108412946)68:0.008326698166)33:0.004917697878,(Poeciliidae_Scolichthys_greenwayi:1.0000005e-06,Poeciliidae_Scolichthys_iota:1.0000005e-06)100:0.09711965286)28:0.005254328661)90:0.008550192796,((((Poeciliidae_Alfaro_huberi:0.1158082948,Poeciliidae_Alfaro_cultratus:0.06501552155)92:0.04110654114,(Poeciliidae_Xenophallus_umbratilis:0.1243216127,(((Poeciliidae_Priapichthys_puetzi:0.02710850166,Poeciliidae_Priapichthys_annectens:0.01384613658)100:0.07683721392,(Poeciliidae_Brachyrhaphis_holdridgei:0.08067622144,(Poeciliidae_Brachyrhaphis_hartwegi:0.113596988,(((Poeciliidae_Brachyrhaphis_episcopi:0.01966031832,(Poeciliidae_Brachyrhaphis_hessfeldi:0.01527912011,Poeciliidae_Brachyrhaphis_roswithae:0.01003150091)48:0.01837348007)48:0.01878536074,Poeciliidae_Brachyrhaphis_punctifer:0.0247198847)95:0.03915819735,(Poeciliidae_Brachyrhaphis_rhabdophora:0.05293288243,(Poeciliidae_Brachyrhaphis_roseni:0.03688347387,Poeciliidae_Brachyrhaphis_terrabensis:0.02438356583)100:0.01719846665)93:0.01812989448)28:0.00291521814)21:1.0000005e-06)35:0.01142519895)17:0.002187847967,((Poeciliidae_Phallichthys_quadripunctatus:0.06902197043,Poeciliidae_Phallichthys_amates:0.06940794451)79:0.006938413039,((Poeciliidae_Brachyrhaphis_parismina:0.01426485166,Poeciliidae_Brachyrhaphis_cascajalensis:0.01293052237)100:0.07567683057,Poeciliidae_Phallichthys_tico:0.07352765157)6:1.0000005e-06)19:0.005380837748)70:0.01385703573)91:0.01661214988)58:0.00913032391,(Poeciliidae_Priapichthys_panamensis:0.1352904698,(Poeciliidae_Priapichthys_darienensis:0.09735802582,Poeciliidae_Pseudopoecilia_festae:0.111213488)97:0.0182350054)56:0.01191535285)95:0.01352429145,((Poeciliidae_Neoheterandria_elegans:0.09299373312,(Poeciliidae_Neoheterandria_cana:0.004428604552,Poeciliidae_Neoheterandria_tridentiger:0.004969023815)100:0.08063167725)100:0.04685755993,((Poeciliidae_Poeciliopsis_infans:0.1540079896,(Poeciliidae_Poeciliopsis_turrubarensis:0.0744470453,(Poeciliidae_Poeciliopsis_hnilickai:0.01219214815,(Poeciliidae_Poeciliopsis_gracilis:0.005102736087,Poeciliidae_Poeciliopsis_pleurospilus:0.009199666656)84:0.005479603814)100:0.06379442928)100:0.04234140112)100:0.06967086932,((Poeciliidae_Poeciliopsis_elongata:0.06659700148,Poeciliidae_Poeciliopsis_retropinna:0.06843444185)87:0.01382227527,Poeciliidae_Poeciliopsis_paucimaculata:0.08201001921)100:0.04230053213)75:0.01553028341)69:0.01217832535)63:0.009328227062)64:0.01081121419,(((Poeciliidae_Cnesterodon_hypselurus:0.02600119657,(Poeciliidae_Cnesterodon_decemmaculatus:0.02480629036,Poeciliidae_Cnesterodon_septentrionalis:0.01635984425)78:0.03276927098)99:0.04942610089,(((Poeciliidae_Poecilia_picta:0.05908555045,(Poeciliidae_Poecilia_parae:0.07093480111,(Poeciliidae_Poecilia_bifurca:0.02982900855,(Poeciliidae_Poecilia_sarrafae:0.007022783157,Poeciliidae_Poecilia_branneri:0.00124380852)100:0.03354023568)100:0.0481473241)100:0.01923010675)100:0.01950780112,(Poeciliidae_Poecilia_wingei:0.0125186747,(Poeciliidae_Poecilia_reticulata:0.02655324403,Poeciliidae_Poecilia_obscura:0.01688230294)48:0.003140628674)100:0.06858979766)100:0.0296558358,(Poeciliidae_Poecilia_vivipara:0.05972724883,(((Poeciliidae_Poecilia_dauli:0.03162319827,Poeciliidae_Poecilia_caucana:0.0401111846)100:0.0307154362,(((Poeciliidae_Poecilia_petenensis:1.0000005e-06,Poeciliidae_Poecilia_kykesis:0.001079460224)24:0.02673808149,Poeciliidae_Poecilia_velifera:0.0208300921)97:0.01725058197,((((Poeciliidae_Poecilia_wandae:0.004921964644,Poeciliidae_Poecilia_koperi:0.0005419579996)37:0.02496450127,Poeciliidae_Poecilia_hondurensis:0.02119102555)34:0.002376511898,(((Poeciliidae_Poecilia_thermalis:0.01199628259,Poeciliidae_Poecilia_mexicana:0.008746075015)100:0.005959128697,Poeciliidae_Poecilia_salvatoris:0.009464635212)100:0.006962995302,((Poeciliidae_Poecilia_nelsoni:0.01589127925,Poeciliidae_Poecilia_butleri:0.01668780822)100:0.01392394467,(Poeciliidae_Poecilia_orri:0.01732706305,Poeciliidae_Poecilia_gillii:0.02080670484)73:0.003040538715)19:0.0003560626861)100:0.007740926273)100:0.01542890844,(Poeciliidae_Poecilia_marcellinoi:0.006272221477,Poeciliidae_Poecilia_sphenops:0.002357277443)58:0.03021787487)91:0.005793309532)99:0.008844956457)100:0.0317045752,((Poeciliidae_Pamphorichthys_scalpridens:0.0272836389,((Poeciliidae_Pamphorichthys_hasemani:0.06694850613,Poeciliidae_Pamphorichthys_araguaiensis:0.02985171522)64:0.01256376569,(Poeciliidae_Pamphorichthys_minor:0.0312958039,Poeciliidae_Pamphorichthys_hollandi:0.02590095321)48:0.004597486298)60:0.0114602516)100:0.0767634923,((Poeciliidae_Poecilia_heterandria:0.07970341533,(Poeciliidae_Poecilia_melanogaster:0.04229594654,(((Poeciliidae_Poecilia_pauciradiata:0.01762748123,((((Poeciliidae_Poecilia_perugiae:0.002361473265,(Poeciliidae_Poecilia_tridens:0.005042494567,Poeciliidae_Poecilia_melanonotata:1.0000005e-06)19:1.0000005e-06)47:0.0004832624561,Poeciliidae_Poecilia_rivasi:1.0000005e-06)56:0.005179863127,Poeciliidae_Poecilia_sulphurophila:0.002561132821)87:0.008897966211,(Poeciliidae_Poecilia_islai:0.00137754627,(Poeciliidae_Poecilia_garnieri:1.0000005e-06,Poeciliidae_Poecilia_nigrofasciata:3.0000015e-06)85:0.002558661946)90:0.00642891591)87:0.01257018144)86:0.00872958917,(Poeciliidae_Poecilia_vittata:0.008573590384,Poeciliidae_Poecilia_caymanensis:0.008847214779)99:0.02924320109)87:0.01392399949,(Poeciliidae_Poecilia_versicolor:0.02598012647,Poeciliidae_Poecilia_zonata:0.02988898845)100:0.02093010905)59:0.005397647568)70:0.01219124868)70:0.010124069,(Poeciliidae_Poecilia_elegans:0.02720093856,(Poeciliidae_Poecilia_dominicensis:0.01909591741,Poeciliidae_Poecilia_hispaniolana:0.02466029332)53:0.007278568716)77:0.01896891145)86:0.008433993907)49:0.004361910355)75:0.01005603489)55:0.007117791864)96:0.03849754126)94:0.022775265,((((Poeciliidae_Phalloceros_uai:0.01927439779,Poeciliidae_Phalloceros_enneaktinos:0.05180659259)43:0.002610782427,((Poeciliidae_Phalloceros_harpagos:0.01028859011,Poeciliidae_Phalloceros_reisi:0.007962996655)92:0.007966740813,Poeciliidae_Phalloceros_caudimaculatus:0.004285036156)76:0.01489968626)63:0.02152190813,Poeciliidae_Phalloceros_tupinamba:0.05306744035)100:0.07413558659,Poeciliidae_Phalloptychus_januarius:0.1337237962)88:0.006052679468)72:0.01643453177)46:0.01802701345)66:0.01812542876,Poeciliidae_Tomeurus_gracilis:0.237542533)94:0.05457946097,Poeciliidae_Xenodexia_ctenolepis:0.18466663)94:0.09407142338,(Anablepidae_Oxyzygonectes_dovii:0.1148724279,((((((Anablepidae_Jenynsia_maculata:0.008883719842,(Anablepidae_Jenynsia_alternimaculata:0.009494261569,Anablepidae_Jenynsia_sulfurica:0.005852286485)66:0.001731800109)95:0.01778259094,Anablepidae_Jenynsia_tucumana:0.03152140176)54:0.01179280667,(Anablepidae_Jenynsia_darwini:0.03027495531,(Anablepidae_Jenynsia_onca:0.0144392598,Anablepidae_Jenynsia_lineata:0.003340481931)98:0.00857758342)100:0.01418837581)70:0.002503632401,Anablepidae_Jenynsia_sanctaecatarinae:0.02249992411)100:0.02645200756,((Anablepidae_Jenynsia_eigenmanni:0.01828419718,Anablepidae_Jenynsia_eirmostigma:0.009783953768)99:0.006097622664,(Anablepidae_Jenynsia_weitzmani:0.002745681099,Anablepidae_Jenynsia_unitaenia:0.02161584874)100:0.01285780445)97:0.01692556799)100:0.127040807,(Anablepidae_Anableps_dowei:0.01967817885,(Anablepidae_Anableps_microlepis:0.076117485,Anablepidae_Anableps_anableps:0.007831371618)92:0.02536157098)100:0.134158658)81:0.02736775895)98:0.03183606027)90:0.04880695171,(Fluviphylacidae_Fluviphylax_simplex:0.141437157,Fluviphylacidae_Fluviphylax_pygmaeus:0.07234461825)99:0.2314933048)9:0.03176465561)0:0.04151343465)0:0.1363951562)0:0.07568300127,((((Atherinopsidae_Menidia_menidia:0.09750252783,((Atherinopsidae_Menidia_beryllina:0.03163296135,(Atherinopsidae_Menidia_conchorum:0.01728647804,Atherinopsidae_Menidia_colei:0.01173117156)100:0.01853190146)52:0.0129034472,(((Atherinopsidae_Chirostoma_contrerasi:0.006364863731,Atherinopsidae_Chirostoma_arge:1.0000005e-06)100:0.06907637747,((Atherinopsidae_Poblana_ferdebueni:0.008359997297,(Atherinopsidae_Poblana_letholepis:1.0000005e-06,(Atherinopsidae_Poblana_alchichica:0.002530462338,Atherinopsidae_Poblana_squamata:0.0006183721797)100:0.006390321791)100:0.008584367643)100:0.01155496085,Atherinopsidae_Chirostoma_riojai:0.02191243831)100:0.02370131891)85:0.005890272208,((Atherinopsidae_Chirostoma_attenuatum:0.03821271095,(Atherinopsidae_Chirostoma_chapalae:0.002487063851,((Atherinopsidae_Chirostoma_promelas:0.003391141253,Atherinopsidae_Chirostoma_humboldtianum:0.003431383153)25:0.001147061465,((Atherinopsidae_Chirostoma_estor:0.0006352622913,(Atherinopsidae_Chirostoma_patzcuaro:0.000368276301,(Atherinopsidae_Chirostoma_consocium:0.001910888921,Atherinopsidae_Chirostoma_grandocule:0.0004076689692)13:1.0000005e-06)59:0.001508115263)52:0.001815904614,(Atherinopsidae_Chirostoma_sphyraena:0.00724544106,Atherinopsidae_Chirostoma_lucius:0.001168789025)21:0.0006369722376)16:0.001036258861)37:0.0008222105768)100:0.01319262359)99:0.008985396281,(Atherinopsidae_Chirostoma_jordani:0.0227022508,Atherinopsidae_Chirostoma_labarcae:0.04408252415)99:0.01107915276)64:0.006529176355)99:0.01989918494)81:0.03004024951)100:0.1381158084,(((Atherinopsidae_Atherinella_sallei:0.07605354251,((Atherinopsidae_Atherinella_chagresi:0.05108386843,(Atherinopsidae_Atherinella_hubbsi:1.0000005e-06,Atherinopsidae_Atherinella_sardina:0.005443154734)100:0.04503398634)99:0.02731669223,(Atherinopsidae_Atherinella_milleri:0.01260103446,(Atherinopsidae_Atherinella_marvelae:0.01084733091,Atherinopsidae_Atherinella_alvarezi:0.009971009052)85:0.004590729694)100:0.04773265008)96:0.01539356071)99:0.03368255072,(((Atherinopsidae_Atherinella_pellosemeion:0.005956603591,Atherinopsidae_Atherinella_crystallina:0.006856401797)100:0.09107511105,(Atherinopsidae_Atherinella_balsana:0.06224642036,Atherinopsidae_Atherinella_guatemalensis:0.07209016883)100:0.04318993653)89:0.01813289593,Atherinopsidae_Atherinella_argentea:0.08442700472)96:0.008644360561)98:0.02528513359,(Atherinopsidae_Atherinella_colombiensis:0.191360544,(Atherinopsidae_Atherinella_ammophila:0.01039056006,Atherinopsidae_Atherinella_schultzi:0.01726358955)100:0.07775448858)59:0.01716525904)98:0.06982077793)97:0.129921293,((Atherinopsidae_Atherinops_affinis:0.09632380031,(Atherinopsidae_Basilichthys_semotilus:0.01587500496,(Atherinopsidae_Basilichthys_australis:0.001993053015,Atherinopsidae_Basilichthys_microlepidotus:0.002647700399)100:0.02668041995)100:0.07041997281)70:0.036499595,(Atherinopsidae_Odontesthes_incisa:0.0348833739,(Atherinopsidae_Odontesthes_nigricans:0.0246861581,(((((Atherinopsidae_Odontesthes_regia:0.005002282809,Atherinopsidae_Odontesthes_gracilis:0.001390195662)99:0.004837942385,Atherinopsidae_Odontesthes_hatcheri:0.01723568987)72:0.005477868022,(Atherinopsidae_Odontesthes_mauleanum:0.006854452345,Atherinopsidae_Odontesthes_brevianalis:0.002704132411)100:0.02306914065)56:0.004870462171,((Atherinopsidae_Odontesthes_ledae:0.003003563354,((Atherinopsidae_Odontesthes_piquava:0.002542527397,Atherinopsidae_Odontesthes_mirinensis:0.004293199178)48:1.0000005e-06,(Atherinopsidae_Odontesthes_humensis:0.006006601498,(Atherinopsidae_Odontesthes_bonariensis:0.0007151633422,Atherinopsidae_Odontesthes_perugiae:0.001952587768)94:0.00227286289)25:0.0005805719958)14:0.0005148865342)24:0.004393719741,Atherinopsidae_Odontesthes_retropinnis:0.005863040222)91:0.02114089815)47:0.001866649683,Atherinopsidae_Odontesthes_platensis:0.00924317092)81:0.006892801439)50:0.008638188764)98:0.05394991221)98:0.1011317283)85:0.08737638824,(Hemiramphidae_Hyporhamphus_brederi:0.2134950814,((Belonidae_Ablennes_hians:0.1416572786,(((Belonidae_Strongylura_timucu:0.1098202351,(Belonidae_Pseudotylosurus_microps:0.0635514071,Belonidae_Pseudotylosurus_angusticeps:0.08096192388)100:0.09267506686)85:0.01371105536,(((Belonidae_Strongylura_fluviatilis:0.05971604146,Belonidae_Strongylura_marina:0.07710474332)90:0.02853302765,(Belonidae_Strongylura_exilis:0.07409111773,Belonidae_Strongylura_hubbsi:0.08267016155)99:0.03421037062)100:0.04948412695,((Belonidae_Potamorrhaphis_petersi:0.03399402678,(Belonidae_Potamorrhaphis_eigenmanni:0.01410201459,Belonidae_Potamorrhaphis_guianensis:0.01721298649)100:0.02252721582)100:0.1177463635,(Belonidae_Belonion_apodion:0.08226481319,Belonidae_Belonion_dibranchodon:0.04679125861)100:0.1035263663)99:0.05535305646)96:0.03556773208)81:0.02495773771,Belonidae_Strongylura_notata:0.1173930978)97:0.02587806003)98:0.1538825916,Belonidae_Chriodorus_atherinoides:0.2503396676)0:1.0000005e-06)97:0.1393987229)58:0.01467216029)0:0.03775956929)0:0.01781743949)1:0.03384610367,((((((Centropomidae_Centropomus_parallelus:0.07631813069,Centropomidae_Centropomus_pectinatus:0.1711483415)72:0.05880469733,((((Centropomidae_Centropomus_ensiferus:0.07536454326,Centropomidae_Centropomus_medius:0.05455032316)55:0.003976425619,Centropomidae_Centropomus_undecimalis:0.04413774217)5:1.0000005e-06,Centropomidae_Centropomus_poeyi:0.06986393018)12:0.01230049544,Centropomidae_Centropomus_viridis:0.01686743604)64:0.02932384629)45:0.02133823762,Centropomidae_Centropomus_nigrescens:0.1184045279)100:0.2416216164,(Paralichthyidae_Citharichthys_gilberti:0.3829911228,(((Achiridae_Hypoclinemus_mentalis:0.1226285995,((Achiridae_Apionichthys_nattereri:0.1042302568,Achiridae_Apionichthys_dumerili:0.08209565421)83:0.02494924188,Achiridae_Apionichthys_finis:0.102460298)67:0.04235251179)86:0.06209927024,(Achiridae_Achirus_achirus:0.04311976005,(Achiridae_Achirus_lineatus:0.06790760191,Achiridae_Achirus_declivis:0.04444581862)75:0.04665218352)89:0.04583123659)44:0.02062973777,(Achiridae_Catathyridium_jenynsii:0.131760618,(Achiridae_Trinectes_inscriptus:0.07542800867,(Achiridae_Trinectes_paulistanus:0.05267569253,Achiridae_Trinectes_maculatus:0.04852870473)79:0.03590620687)72:0.01856467039)87:0.02555369921)100:0.2119546445)8:0.01112513128)9:0.007622766979,(Carangidae_Caranx_sexfasciatus:1.0000005e-06,Carangidae_Caranx_latus:0.002717802906)100:0.2591849049)77:0.04823597297,(Synbranchidae_Ophisternon_aenigmaticum:0.09164555955,Synbranchidae_Synbranchus_marmoratus:0.1473053133)100:0.6224045308)0:0.01243173179)0:0.01398975772,((((Gerreidae_Eugerres_axillaris:0.07284941093,Gerreidae_Eugerres_awlae:0.04749357185)97:0.06874823698,((Gerreidae_Diapterus_peruvianus:0.02259599814,Gerreidae_Diapterus_brevirostris:0.01031957772)100:0.04701145641,Gerreidae_Diapterus_auratus:0.04958208687)99:0.05353018762)98:0.1552783209,(Gerreidae_Eucinostomus_lefroyi:0.05480022844,Gerreidae_Eucinostomus_melanopterus:0.1447128837)100:0.2156064002)75:0.09106922833,((Percichthyidae_Percichthys_trucha:0.04794253248,(Perciliidae_Percilia_gillissi:0.009684946229,Perciliidae_Percilia_irwini:0.01642920282)100:0.06792942685)100:0.1703790682,(((Sparidae_Archosargus_probatocephalus:0.2023296166,Tetraodontidae_Colomesus_asellus:0.2739607557)10:0.01386472075,Labridae_Halichoeres_aestuaricola:0.3135942887)4:0.02032860744,(((Lutjanidae_Lutjanus_colorado:0.1383765087,(Haemulidae_Haemulopsis_leuciscus:0.1613504581,(Haemulidae_Rhonciscus_crocro:0.004484150823,Haemulidae_Rhonciscus_bayanus:0.04469122678)100:0.08334657809)98:0.1425032077)32:0.02045192139,((Sciaenidae_Cynoscion_steindachneri:0.09426824785,Sciaenidae_Cynoscion_acoupa:0.06557905508)99:0.03429226667,(((((Sciaenidae_Petilipinnis_grunniens:0.188873424,((Sciaenidae_Pachyurus_bonariensis:0.06514604847,Sciaenidae_Pachyurus_junki:0.04256770432)65:0.04952641632,Sciaenidae_Pachypops_fourcroi:0.07312093694)83:0.01915593613)86:0.0712608277,((Sciaenidae_Pachyurus_francisci:0.004360728655,Sciaenidae_Pachyurus_squamipennis:1.0000005e-06)100:0.01315609572,Sciaenidae_Pachyurus_adspersus:0.05507473269)93:0.008046090458)37:0.01024939318,(((Sciaenidae_Plagioscion_magdalenae:1.0000005e-06,Sciaenidae_Plagioscion_surinamensis:1.0000005e-06)100:0.05212515772,((Sciaenidae_Plagioscion_ternetzi:0.03939464049,Sciaenidae_Plagioscion_squamosissimus:0.05269545892)72:0.01218514799,Sciaenidae_Plagioscion_montei:0.04968159428)66:0.002710440372)98:0.03034874338,Sciaenidae_Plagioscion_auratus:0.05699265683)98:0.04532134058)38:0.01931497219,Sciaenidae_Aplodinotus_grunniens:0.09802307066)38:0.011892426,Sciaenidae_Larimus_breviceps:0.1161925076)26:0.00784686447)92:0.1689824386)38:0.01609799716,Lobotidae_Lobotes_surinamensis:0.369824268)27:0.02996867217)2:0.005225153472)5:0.01290603471)3:0.01833663657)0:0.04522001204,(Syngnathidae_Microphis_lineatus:0.4267566848,(Syngnathidae_Syngnathus_scovelli:0.2282283763,((Syngnathidae_Pseudophallus_brasiliensis:0.07822593309,Syngnathidae_Pseudophallus_mindii:0.03374441336)95:0.2564971884,Syngnathidae_Pseudophallus_starksii:0.1740601294)89:0.1408056966)14:0.1183719908)0:0.1080359575)0:1.0000005e-06,(((Gobiidae_Bathygobius_andrei:0.2347148309,(Gobiidae_Aboma_etheostoma:0.2369072112,Gobiidae_Microgobius_miraflorensis:0.1818526857)94:0.1495379695)96:0.08005106067,((Gobiidae_Sicydium_salvini:0.07045828037,Gobiidae_Sicydium_punctatum:0.06426466756)100:0.07471759206,((((Gobiidae_Gobioides_broussonnetii:0.04753955318,Gobiidae_Gobioides_peruanus:0.03743437396)100:0.1364500011,Gobiidae_Evorthodus_minutus:0.1529758347)97:0.05798088068,Gobiidae_Ctenogobius_sagittula:0.2629000933)94:0.05996499358,Gobiidae_Awaous_flavus:0.322118669)93:0.03347623782)99:0.08522230876)93:0.05429377617,((Eleotridae_Leptophilypnus_fluviatilis:0.1030199357,Eleotridae_Leptophilypnus_panamensis:0.1557190226)100:0.08832225665,((((Eleotridae_Gobiomorus_maculatus:0.1981228037,(Eleotridae_Hemieleotris_latifasciata:0.08344688222,(Eleotridae_Gobiomorus_dormitor:0.05544561657,Eleotridae_Gobiomorus_polylepis:0.03160138208)100:0.07257766763)9:0.01608290858)96:0.03868432022,(((Eleotridae_Dormitator_cubanus:0.02475890912,Eleotridae_Dormitator_maculatus:0.0230885859)99:0.03113135312,Eleotridae_Dormitator_latifrons:0.03646388895)100:0.06836387097,Eleotridae_Guavina_guavina:0.1008739178)100:0.07601730053)87:0.01995629221,Eleotridae_Microphilypnus_ternetzi:0.2016463852)43:0.01381902987,(((Eleotridae_Eleotris_perniger:0.03488108901,Eleotridae_Eleotris_pisonis:0.05166619484)100:0.09667709402,Eleotridae_Eleotris_picta:0.06751226445)81:0.07402293783,Eleotridae_Eleotris_amblyopsis:0.1727468038)95:0.03905631066)91:0.04937110488)59:0.05241039384)92:0.2001763948)0:0.03658472868,(Batrachoididae_Daector_quadrizonatus:0.4917517061,Batrachoididae_Batrachoides_pacifici:1.136087444e-05)0:0.7307422988)0:1.0000005e-06,(Bythitidae_Lucifuga_subterranea:0.06763399601,(Bythitidae_Lucifuga_dentata:0.03108005486,Bythitidae_Lucifuga_simile:0.03125753546)98:0.04975040867)96:0.5556325056)6:0.2743646006,((Galaxiidae_Aplochiton_marinus:0.02092545255,((Galaxiidae_Aplochiton_zebra:0.001677009767,Galaxiidae_Aplochiton_taeniatus:1.0000005e-06)100:0.08356394184,(Galaxiidae_Brachygalaxias_bullocki:0.04170925966,Galaxiidae_Brachygalaxias_gothei:0.06150352934)100:0.4119920109)11:1.0000005e-06)100:0.3052383478,(Galaxiidae_Galaxias_maculatus:0.28306035,Galaxiidae_Galaxias_platei:0.1556160675)61:1.0000005e-06)100:0.2750200774)1:0.1554650849,(((Engraulidae_Anchoviella_lepidentostole:0.04306081792,((Engraulidae_Pterengraulis_atherinoides:0.0238613759,Engraulidae_Anchoviella_jamesi:0.07618181094)80:0.02129265002,((Engraulidae_Lycengraulis_grossidens:0.04889223412,Engraulidae_Lycengraulis_batesii:0.00230214455)77:0.01852210397,(((Engraulidae_Jurengraulis_juruensis:0.06246963127,Engraulidae_Anchoa_spinifer:0.06764078382)80:0.01813154276,(Engraulidae_Anchoviella_guianensis:0.08900808918,(Engraulidae_Anchoviella_manamensis:0.07186163562,(Engraulidae_Anchoviella_alleni:0.09945853463,Engraulidae_Anchoviella_carrikeri:0.05817184854)92:0.03080063371)45:0.01234649825)79:0.01354002098)30:0.01150263177,(Engraulidae_Amazonsprattus_scintilla:0.2210456611,Engraulidae_Anchovia_surinamensis:0.09211332225)61:0.03548684625)54:0.01412519358)5:0.001034938027)30:0.02246656387)84:0.3661106247,((Clupeidae_Ramnogaster_melanostoma:0.2047887076,((Clupeidae_Rhinosardinia_bahiensis:0.3593435891,Clupeidae_Lile_stolifera:0.1940504771)100:0.2713659085,Clupeidae_Platanichthys_platana:0.008446583747)0:0.1815116327)0:0.007435422293,(((Pristigasteridae_Pellona_flavipinnis:0.006447654701,Pristigasteridae_Ilisha_amazonica:0.02412874368)100:0.04022348149,Pristigasteridae_Pellona_castelnaeana:0.01743328699)88:0.0733439131,(Pristigasteridae_Pristigaster_cayana:0.1083067849,Pristigasteridae_Odontognathus_mucronatus:0.1093794403)45:0.01894616636)96:0.2607384393)5:0.08673323427)55:0.4059237055,(((((((Serrasalmidae_Mylossoma_duriventre:0.08960668467,((Serrasalmidae_Colossoma_macropomum:0.05047303861,((Serrasalmidae_Piaractus_mesopotamicus:0.005554854651,Serrasalmidae_Piaractus_brachypomus:0.005262626806)74:0.01181544861,Serrasalmidae_Piaractus_orinoquensis:0.01805497766)99:0.03425110739)86:0.01631043496,(Serrasalmidae_Mylossoma_albiscopum:0.04922620844,Serrasalmidae_Mylossoma_aureum:0.03783953949)100:0.06713681673)57:1.0000005e-06)82:0.01986168007,((((Serrasalmidae_Myloplus_ternetzi:0.02170406169,(Serrasalmidae_Myloplus_rubripinnis:0.03702875128,((((Serrasalmidae_Tometes_makue:0.05957271649,Serrasalmidae_Tometes_lebaili:0.04899719751)30:0.009119753989,Serrasalmidae_Myloplus_planquettei:0.01982272)22:0.003928841374,((Serrasalmidae_Myleus_setiger:0.01890686896,Serrasalmidae_Myloplus_torquatus:0.006348570489)76:0.004076256606,((Serrasalmidae_Mylesinus_paucisquamatus:0.01324685963,((((Serrasalmidae_Myloplus_lucienae:0.01755955695,(Serrasalmidae_Tometes_camunani:0.001787959659,Serrasalmidae_Myloplus_lobatus:1.0000005e-06)100:0.01003656422)97:0.01107187922,(Serrasalmidae_Tometes_ancylorhynchus:0.02290588695,Serrasalmidae_Tometes_kranponhah:0.01466915953)96:0.01184510659)89:0.006344649998,Serrasalmidae_Myloplus_zorroi:0.01130298711)73:0.004664824087,(Serrasalmidae_Tometes_siderocarajensis:0.009995993952,Serrasalmidae_Tometes_trilobatus:0.005170145359)96:0.01668239986)70:0.004957215799)46:0.001874101016,Serrasalmidae_Mylesinus_paraschomburgkii:0.04100941875)35:0.0008321118748)83:0.007120857886)29:0.004766805784,(Serrasalmidae_Mylesinus_schomburgkii:0.01798446807,((Serrasalmidae_Myleus_micans:0.07871485976,(Serrasalmidae_Myloplus_levis:0.04898034868,(Serrasalmidae_Utiaritichthys_longidorsalis:0.01891528317,Serrasalmidae_Myloplus_asterias:0.01883734795)39:0.02096117416)71:0.01500649886)43:0.01655057919,((Serrasalmidae_Myloplus_rhomboidalis:0.03097936644,Serrasalmidae_Myloplus_arnoldi:0.09216574087)41:0.01077124289,(Serrasalmidae_Ossubtus_xinguense:0.02944093412,Serrasalmidae_Myloplus_schomburgkii:0.02852859633)42:0.006511144583)8:0.003023212026)16:0.001589353195)9:0.003823438056)15:0.003183741223)5:0.001988439214)8:0.002149802881,(Serrasalmidae_Acnodon_oligacanthus:0.03430194269,Serrasalmidae_Acnodon_normani:0.07791696002)97:0.02441527079)45:0.009197639552,Serrasalmidae_Acnodon_senai:0.2156208366)40:0.01123566907,(((Serrasalmidae_Metynnis_argenteus:0.007981052659,((Serrasalmidae_Metynnis_hypsauchen:0.008078813398,Serrasalmidae_Metynnis_fasciatus:0.01233581487)99:0.02490388821,((Serrasalmidae_Metynnis_melanogrammus:0.02569786026,(Serrasalmidae_Metynnis_luna:0.01162810185,Serrasalmidae_Metynnis_guaporensis:0.007031000697)99:0.02577557707)89:0.01125743577,(Serrasalmidae_Metynnis_mola:0.05618055689,(Serrasalmidae_Metynnis_polystictus:0.0258948194,Serrasalmidae_Metynnis_lippincottianus:0.01681662224)99:0.02484475648)77:0.02103671772)64:0.01109709331)77:0.0129654668)53:0.002583631651,(Serrasalmidae_Metynnis_maculatus:0.01355241975,(Serrasalmidae_Metynnis_cuiaba:0.004265368308,Serrasalmidae_Metynnis_altidorsalis:0.02076927228)68:0.00653481174)100:0.05597566689)80:0.01945925574,((((Serrasalmidae_Pygocentrus_piraya:0.008835918833,Serrasalmidae_Pygocentrus_nattereri:0.005365472065)93:0.009210457402,Serrasalmidae_Pygocentrus_cariba:0.02325733894)62:0.00463781118,(Serrasalmidae_Serrasalmus_manueli:0.01838316032,(((((Serrasalmidae_Serrasalmus_gouldingi:0.01476499148,((Serrasalmidae_Serrasalmus_humeralis:0.006868753018,Serrasalmidae_Serrasalmus_eigenmanni:0.007276913949)80:0.001717682744,(Serrasalmidae_Pristobrycon_calmoni:0.0114837688,Serrasalmidae_Serrasalmus_spilopleura:0.009095861529)11:0.0003349728429)28:0.001953322628)28:0.001438541936,Serrasalmidae_Serrasalmus_serrulatus:0.01985524517)23:0.002834093658,Serrasalmidae_Serrasalmus_irritans:0.03585333009)1:0.0006887022153,((Serrasalmidae_Serrasalmus_maculatus:0.01713625013,(Serrasalmidae_Serrasalmus_altuvei:0.0006806370168,Serrasalmidae_Serrasalmus_brandtii:0.0006677536448)100:0.0121765579)83:0.005815099547,((Serrasalmidae_Serrasalmus_gibbus:0.000811618764,Serrasalmidae_Serrasalmus_rhombeus:0.001170466476)54:0.005206723849,(Serrasalmidae_Serrasalmus_geryi:0.01490003719,((Serrasalmidae_Serrasalmus_marginatus:0.003607367436,(Serrasalmidae_Serrasalmus_hollandi:0.004082205451,Serrasalmidae_Serrasalmus_compressus:0.003856001258)76:0.001846029432)64:0.002320469082,(((Serrasalmidae_Serrasalmus_sanchezi:0.0008796692219,Serrasalmidae_Serrasalmus_medinai:0.00153608512)88:0.006762299262,Serrasalmidae_Serrasalmus_altispinis:0.001417172054)1:0.0006024571934,Serrasalmidae_Serrasalmus_hastatus:0.01029181521)7:0.00173975375)16:0.001480725419)16:0.00115369076)39:0.00399376236)19:0.002287186818)8:0.002223405426,Serrasalmidae_Serrasalmus_elongatus:0.02061496206)7:0.002363591734)58:0.00546361527)75:0.03272581022,(Serrasalmidae_Pristobrycon_striolatus:0.02946459325,(Serrasalmidae_Pygopristis_denticulata:0.02453465448,Serrasalmidae_Catoprion_mento:0.05585404476)95:0.02239639301)95:0.02530066681)70:0.01839766017)46:0.009036595688)68:0.04113656902)73:0.06421691087,((Hemiodontidae_Hemiodus_gracilis:0.1093554382,(((Hemiodontidae_Hemiodus_microlepis:0.1114402484,Hemiodontidae_Hemiodus_unimaculatus:0.1116836958)54:0.01192146622,Hemiodontidae_Argonectes_robertsi:0.07472424521)24:0.006647420838,(Hemiodontidae_Hemiodus_immaculatus:0.09333535962,Hemiodontidae_Anodus_orinocensis:0.09076711586)61:0.01376746921)36:0.0115806241)41:0.02063429966,Hemiodontidae_Bivibranchia_velox:0.3050509809)96:0.06533048735)51:0.01247196772,(((Cynodontidae_Cynodon_gibbus:0.07983801327,(Cynodontidae_Hydrolycus_scomberoides:0.0109631476,Cynodontidae_Hydrolycus_armatus:0.06416933254)100:0.08200688548)84:0.02711324441,Cynodontidae_Rhaphiodon_vulpinus:0.1322483254)100:0.1153259224,((((Parodontidae_Parodon_hilarii:0.08300588694,(Parodontidae_Apareiodon_ibitiensis:0.04338909949,(((Parodontidae_Apareiodon_vladii:0.01907030438,Parodontidae_Apareiodon_piracicabae:0.00961590899)55:1.0000005e-06,Parodontidae_Apareiodon_affinis:0.01171615725)55:0.01802647441,Parodontidae_Apareiodon_vittatus:0.1589079253)62:0.025110734)72:0.04045968314)52:0.007283708821,(Parodontidae_Parodon_pongoensis:0.09822628671,Parodontidae_Parodon_nasus:0.03128799267)66:0.02669211002)76:0.0931745697,Parodontidae_Saccodon_dariensis:0.08776605748)75:0.09312324625,(((((Anostomidae_Leporinus_ecuadorensis:0.07580561585,Anostomidae_Leporinus_brunneus:0.08214965281)69:0.007498125768,((((Anostomidae_Leporinus_microphthalmus:0.06448087441,Anostomidae_Leporinus_amblyrhynchus:0.06901892422)95:0.01863716105,(((((Anostomidae_Leporinus_desmotes:0.008340443119,Anostomidae_Leporinus_jatuncochi:0.01593113766)100:0.0465640525,Anostomidae_Leporinus_pearsoni:0.04609201086)100:0.01841473582,(((Anostomidae_Leporinus_tigrinus:0.05083067735,(Anostomidae_Leporinus_bleheri:0.03537206286,(Anostomidae_Leporinus_affinis:0.02904839353,Anostomidae_Leporinus_fasciatus:0.02570997753)100:0.02196690752)95:0.01295041103)74:0.007680950921,((Anostomidae_Leporinus_unitaeniatus:0.02279706184,Anostomidae_Leporinus_nigrotaeniatus:0.0251889873)100:0.03408083688,Anostomidae_Leporinus_octomaculatus:0.04945230726)86:0.01055443121)62:0.005737011592,Anostomidae_Leporinus_altipinnis:0.07441551382)94:0.01003718176)82:0.008259753382,((Anostomidae_Leporinus_boehlkei:0.02372171648,(Anostomidae_Leporinus_venerei:0.007422899767,(Anostomidae_Leporinus_parae:0.002148215038,Anostomidae_Leporinus_trimaculatus:0.0006941710143)100:0.01315955425)95:0.01079515723)100:0.01713087598,(((Anostomidae_Leporinus_octofasciatus:0.027790364,Anostomidae_Leporinus_paranensis:0.01432219969)86:0.007364539297,Anostomidae_Leporinus_taeniatus:0.02741258172)100:0.01077239483,(Anostomidae_Leporinus_lacustris:0.01137915386,(Anostomidae_Leporinus_friderici:0.01682389691,(Anostomidae_Leporinus_piau:0.01195194377,Anostomidae_Leporinus_agassizii:0.014126923)99:0.006416247672)93:0.006317376925)95:0.02291862626)37:0.003359161275)100:0.03134195034)96:0.01154769135,Anostomidae_Hypomasticus_pachycheilus:0.06519682537)57:0.005258213756)48:0.003828695596,(Anostomidae_Leporinus_geminis:0.06397304842,(((((Anostomidae_Megaleporinus_macrocephalus:0.03049592395,Anostomidae_Megaleporinus_trifasciatus:0.01876835441)100:0.05896830207,((Anostomidae_Megaleporinus_reinhardti:0.04849308389,(Anostomidae_Megaleporinus_garmani:0.03472121205,Anostomidae_Megaleporinus_brinco:0.03923974342)59:0.009199678389)59:0.006085429842,(Anostomidae_Megaleporinus_conirostris:0.04873822711,(Anostomidae_Megaleporinus_elongatus:0.02006747797,(Anostomidae_Megaleporinus_obtusidens:0.01164827219,Anostomidae_Megaleporinus_piavussu:0.02436701931)53:0.005955857436)100:0.02471216649)24:0.005343581652)91:0.01065349855)84:0.01439824206,Anostomidae_Megaleporinus_muyscorum:0.07261563139)99:0.020911475,Anostomidae_Abramites_hypselonotus:0.1352857735)98:0.01297578138,Anostomidae_Leporinus_striatus:0.08056684832)98:0.01635399186)51:0.01007989505)33:0.00584541917,(Anostomidae_Anostomoides_atrianalis:0.06857038008,((((Anostomidae_Schizodon_scotorhabdotus:0.0254526325,((Anostomidae_Schizodon_intermedius:0.03754787257,Anostomidae_Schizodon_borellii:0.008002172393)100:0.02240606932,(Anostomidae_Schizodon_fasciatus:0.01239059512,Anostomidae_Schizodon_vittatus:0.01414958553)72:0.007006089061)98:0.009830183203)99:0.02135842167,((Anostomidae_Schizodon_nasutus:0.01188703851,Anostomidae_Schizodon_knerii:0.01738964218)97:0.01274488496,Anostomidae_Schizodon_platae:0.05105464734)97:0.01665553316)100:0.02228088613,((Anostomidae_Rhytiodus_lauzannei:0.001891439293,Anostomidae_Rhytiodus_argenteofuscus:1.0000005e-06)99:0.003491350211,Anostomidae_Rhytiodus_microlepis:0.003835482662)100:0.07376310825)100:0.02408461786,((Anostomidae_Laemolyta_fernandezi:0.01198392119,Anostomidae_Laemolyta_proxima:0.007968617925)100:0.02892375809,(Anostomidae_Laemolyta_taeniata:0.01027976622,Anostomidae_Laemolyta_garmani:0.02170398255)47:0.02248375427)100:0.03011814925)76:0.007868817991)98:0.01439237481)89:0.01923171893)90:0.01854936616,((Anostomidae_Leporinus_reticulatus:0.05067475301,(Anostomidae_Hypomasticus_steindachneri:0.02452149985,(Anostomidae_Hypomasticus_copelandii:0.01344001748,Anostomidae_Hypomasticus_mormyrops:0.01950641307)97:0.01946488579)100:0.02868212848)100:0.02776477539,Anostomidae_Hypomasticus_megalepis:0.0979811549)100:0.01332392987)90:0.03317176318,((((Anostomidae_Pseudanos_trimaculatus:0.06916609924,(Anostomidae_Petulanos_spiloclistron:0.08971313405,(Anostomidae_Pseudanos_winterbottomi:0.03151456857,Anostomidae_Pseudanos_gracilis:0.02717520946)100:0.09622315703)78:0.01154600957)79:0.01399317281,(Anostomidae_Anostomus_anostomus:0.09116555925,Anostomidae_Anostomus_ternetzi:0.128367411)86:0.01979981778)97:0.04884738401,(Anostomidae_Sartor_respectus:0.1961791783,Anostomidae_Gnathodolus_bidens:0.1068019607)65:0.02343464501)67:0.03437235536,Anostomidae_Leporellus_vittatus:0.1389439428)82:0.01752000077)95:0.07018745279,((((((Prochilodontidae_Semaprochilodus_varii:0.01491190147,Prochilodontidae_Semaprochilodus_laticeps:0.009208476982)96:0.01295542264,Prochilodontidae_Semaprochilodus_brama:0.02720144477)100:0.03953028479,((Prochilodontidae_Semaprochilodus_insignis:0.00532792987,Prochilodontidae_Semaprochilodus_kneri:0.00370843954)100:0.04716455859,Prochilodontidae_Semaprochilodus_taeniurus:0.08477971984)65:0.01469808373)77:0.02667595953,(Prochilodontidae_Prochilodus_vimboides:0.04428800777,((Prochilodontidae_Prochilodus_reticulatus:0.02946468399,Prochilodontidae_Prochilodus_magdalenae:0.01109601982)100:0.0204911563,(((((Prochilodontidae_Prochilodus_lacustris:0.004366030659,(Prochilodontidae_Prochilodus_brevis:0.002607982544,Prochilodontidae_Prochilodus_britskii:0.007972685078)62:1.0000005e-06)98:0.006133973878,(Prochilodontidae_Prochilodus_nigricans:0.006911062884,Prochilodontidae_Prochilodus_rubrotaeniatus:0.002677271669)69:0.004371440865)67:0.003109538079,(Prochilodontidae_Prochilodus_lineatus:0.008330975574,Prochilodontidae_Prochilodus_costatus:0.004837143888)96:0.006046110365)48:0.00424067309,(Prochilodontidae_Prochilodus_argenteus:0.01081040486,Prochilodontidae_Prochilodus_harttii:0.01030868256)98:0.006019915056)32:0.002796454471,Prochilodontidae_Prochilodus_mariae:0.01915414745)98:0.01853570707)56:0.008773758307)99:0.04331141578)98:0.06863271609,(Prochilodontidae_Ichthyoelephas_longirostris:0.03546349716,Prochilodontidae_Ichthyoelephas_humeralis:0.01563580011)100:0.1031620251)93:0.01864587748,(((Curimatidae_Curimatopsis_macrolepis:0.1315068865,(Curimatidae_Curimatopsis_evelynae:0.1170961999,(Curimatidae_Curimatopsis_myersi:0.05153968251,Curimatidae_Curimatopsis_cryptica:0.02569356694)99:0.07570745938)75:0.02533384424)100:0.09021420827,(((((Curimatidae_Psectrogaster_falcata:0.01914940947,Curimatidae_Psectrogaster_essequibensis:0.0110601704)100:0.04202468599,(Curimatidae_Psectrogaster_rutiloides:0.05745205798,((Curimatidae_Psectrogaster_ciliata:0.02348081428,(Curimatidae_Psectrogaster_curviventris:0.008875111385,Curimatidae_Psectrogaster_amazonica:0.007990159961)39:0.009303751909)70:0.003962658944,Curimatidae_Psectrogaster_rhomboides:0.02011596958)100:0.02896531785)72:0.007645379088)100:0.06901756073,(Curimatidae_Cyphocharax_gilbert:0.03944400628,((Curimatidae_Cyphocharax_corumbae:0.01669094593,(Curimatidae_Cyphocharax_modestus:0.01838174775,(Curimatidae_Cyphocharax_spilotus:0.02170644701,(Curimatidae_Cyphocharax_naegelii:1.0000005e-06,Curimatidae_Cyphocharax_platanus:0.003751285994)21:0.01753583243)67:0.00520392761)54:0.002993890834)59:0.01319792481,(Curimatidae_Cyphocharax_santacatarinae:0.01642233409,Curimatidae_Cyphocharax_voga:0.01839078541)47:0.005109501933)40:0.01664575474)85:0.05951520554)22:0.03295969414,(((Curimatidae_Pseudocurimata_boulengeri:0.0684303438,Curimatidae_Pseudocurimata_troschelii:0.06587581568)100:0.0184953483,(Curimatidae_Pseudocurimata_lineopunctata:0.0606610044,Curimatidae_Pseudocurimata_boehlkei:0.04759010093)96:0.0151860272)100:0.09980125729,(((Curimatidae_Cyphocharax_multilineatus:0.06467540026,(((Curimatidae_Steindachnerina_argentea:0.05864171605,(((Curimatidae_Steindachnerina_quasimodoi:0.02348345648,Curimatidae_Steindachnerina_hypostoma:0.02181620337)81:0.007531566792,(Curimatidae_Steindachnerina_gracilis:0.01149919649,Curimatidae_Steindachnerina_planiventris:0.02992478622)100:0.007974652261)100:0.01917361501,((((Curimatidae_Steindachnerina_fasciata:0.01234566429,Curimatidae_Steindachnerina_seriata:0.01525662383)59:0.006906536187,(Curimatidae_Steindachnerina_amazonica:0.02138336486,(Curimatidae_Steindachnerina_pupula:0.0296835805,(Curimatidae_Steindachnerina_dobula:0.01265774913,((Curimatidae_Steindachnerina_nigrotaenia:0.003433974257,Curimatidae_Steindachnerina_brevipinna:0.002482499601)99:0.004657017114,Curimatidae_Steindachnerina_insculpta:0.007687797029)100:0.01080331075)74:0.003296042732)100:0.009230856481)41:0.002595215068)43:0.005385331131,(Curimatidae_Steindachnerina_notonota:0.02269094814,(Curimatidae_Steindachnerina_varii:0.01830712945,Curimatidae_Steindachnerina_guentheri:0.01289576596)50:0.001136104437)77:0.006522701189)44:0.005056923413,Curimatidae_Steindachnerina_elegans:0.04857254842)77:0.009521097502)83:0.0121691697)83:0.01633499955,(Curimatidae_Steindachnerina_conspersa:0.03697556861,(Curimatidae_Steindachnerina_bimaculata:0.05441739298,Curimatidae_Steindachnerina_leucisca:0.03770814691)94:0.009565269164)100:0.03339775642)83:0.03648632406,(Curimatidae_Curimatella_lepidura:0.06961452521,((Curimatidae_Cyphocharax_magdalenae:0.0256031075,Curimatidae_Cyphocharax_aspilos:0.02298831835)100:0.06652250283,((((((Curimatidae_Curimatella_immaculata:0.0317014731,(Curimatidae_Cyphocharax_leucostictus:0.02642201728,Curimatidae_Cyphocharax_plumbeus:0.02552166276)100:0.01423851355)100:0.03007901479,(Curimatidae_Cyphocharax_notatus:0.04528858104,Curimatidae_Curimatella_meyeri:0.06074570398)62:0.01029263096)53:0.007287216871,((Curimatidae_Curimatella_alburnus:0.03131287162,(Curimatidae_Cyphocharax_festivus:0.02366139974,Curimatidae_Cyphocharax_microcephalus:0.01979660718)100:0.01574830269)100:0.02304149015,Curimatidae_Curimatella_dorsalis:0.06060941056)92:0.008516503548)96:0.01661542436,Curimatidae_Cyphocharax_mestomyllon:0.06608531427)75:0.008048076866,(Curimatidae_Cyphocharax_gouldingi:0.04326620815,Curimatidae_Cyphocharax_helleri:0.03987696359)100:0.027659759)85:0.009246770899,(Curimatidae_Cyphocharax_sanctigabrielis:0.07717952729,((((Curimatidae_Cyphocharax_gillii:0.03013829915,Curimatidae_Cyphocharax_spiluropsis:0.02836316227)81:0.004190560266,Curimatidae_Cyphocharax_oenas:0.02548900361)93:0.008794461333,Curimatidae_Cyphocharax_spilurus:0.02856230293)100:0.02578414762,(Curimatidae_Cyphocharax_boiadeiro:0.02891639104,(Curimatidae_Cyphocharax_vanderi:0.03665047981,Curimatidae_Cyphocharax_saladensis:0.02454670838)37:0.003285088944)100:0.02893546166)43:0.006468072779)83:0.01400279476)69:0.003625307593)73:0.003899894853)43:0.004585643445)27:0.003073014607)43:0.008044399348,Curimatidae_Cyphocharax_abramoides:0.1077520358)24:0.002604410513,Curimatidae_Cyphocharax_nigripinnis:0.0990616046)60:0.01210218094)35:0.007247432492)45:0.02278250042,(((Curimatidae_Potamorhina_pristigaster:0.08559597897,Curimatidae_Potamorhina_laticeps:0.05877430143)98:0.0279813053,(Curimatidae_Potamorhina_latior:0.05427676298,(Curimatidae_Potamorhina_squamoralevis:0.02089819487,Curimatidae_Potamorhina_altamazonica:0.01787881756)100:0.03046305508)99:0.03547249132)97:0.0175413941,((((Curimatidae_Curimata_roseni:0.04292980657,Curimatidae_Curimata_inornata:0.04857985518)87:0.009611567267,(Curimatidae_Curimata_cyprinoides:0.01431851786,Curimatidae_Curimata_knerii:0.00917404734)100:0.03594596002)99:0.034210343,(Curimatidae_Curimata_incompta:0.07702372117,Curimatidae_Curimata_acutirostris:0.06847068879)78:0.0102001511)67:0.01120048778,(Curimatidae_Curimata_vittata:0.09666563059,Curimatidae_Curimata_mivartii:0.1057567489)59:0.02530609877)80:0.01041784929)94:0.03227535992)52:0.06343067714)16:0.008269757782,((Chilodontidae_Caenotropus_maculosus:0.1073510378,(Chilodontidae_Caenotropus_mestomorgmatos:0.077866864,(Chilodontidae_Caenotropus_labyrinthicus:0.1167869364,Chilodontidae_Caenotropus_schizodon:0.06364222543)99:0.031875357)73:0.01141247483)90:0.01859152533,((Chilodontidae_Chilodus_fritillus:0.01654175999,(Chilodontidae_Chilodus_zunevei:0.03624012165,Chilodontidae_Chilodus_punctatus:0.01688841707)81:0.00835619162)100:0.05879945275,Chilodontidae_Chilodus_gracilis:0.05696399823)100:0.1213844958)99:0.06994042931)27:0.005703237162)45:0.01473233659)27:0.019008897)0:1.0000005e-06)0:0.006618408078)11:0.03988724217,((((Chalceidae_Chalceus_erythrurus:0.0821720393,(Chalceidae_Chalceus_macrolepidotus:0.007209333617,Chalceidae_Chalceus_epakros:0.003975040397)100:0.1018542)100:0.1350450303,(((Triportheidae_Lignobrycon_myersi:0.1087387539,((Triportheidae_Engraulisoma_taeniatum:0.4137614602,(Triportheidae_Clupeacharax_anchoveoides:0.286931857,(Triportheidae_Agoniates_anchovia:0.1491697488,Triportheidae_Agoniates_halecinus:0.08012579153)80:0.07761570668)39:0.02325669848)61:0.03363020656,(Triportheidae_Triportheus_auritus:0.1054317133,(((Triportheidae_Triportheus_culter:0.2050082529,Triportheidae_Triportheus_magdalenae:0.07238905478)16:0.02461777717,Triportheidae_Triportheus_rotundatus:0.0630353911)13:0.04379771489,((Triportheidae_Triportheus_guentheri:0.0434855142,(Triportheidae_Triportheus_brachipomus:0.05023040695,Triportheidae_Triportheus_albus:0.03967892277)98:0.02218176337)98:0.02202360229,(((Triportheidae_Triportheus_venezuelensis:0.02169998597,((Triportheidae_Triportheus_pantanensis:0.01670966435,Triportheidae_Triportheus_angulatus:0.02872600687)100:0.01389195207,(Triportheidae_Triportheus_trifurcatus:0.01267843251,Triportheidae_Triportheus_signatus:0.01669869093)99:0.008670018562)90:0.005252570786)83:0.008933534831,Triportheidae_Triportheus_orinocensis:0.03401861617)96:0.01779649568,Triportheidae_Triportheus_nematurus:0.0548799244)8:0.01210075972)8:0.0133423899)15:0.04899711908)13:0.03210746852)11:0.01880922801)15:0.08113386425,((Gasteropelecidae_Gasteropelecus_maculatus:0.1451381845,(Gasteropelecidae_Thoracocharax_stellatus:0.1214697689,(Gasteropelecidae_Gasteropelecus_sternicla:0.1265775366,((Gasteropelecidae_Carnegiella_marthae:0.09297334099,Gasteropelecidae_Carnegiella_strigata:0.05716664112)96:0.0726782221,Gasteropelecidae_Carnegiella_schereri:0.1358046587)45:0.0131026738)30:0.02665487372)30:0.02599789546)86:0.1491895031,((Bryconidae_Brycon_vermelha:0.06348753564,(((Bryconidae_Brycon_meeki:0.05817456618,Bryconidae_Brycon_oligolepis:0.04272669903)99:0.1427628246,(Bryconidae_Brycon_chagrensis:2.000001e-06,(Bryconidae_Brycon_guatemalensis:0.006242744025,(Bryconidae_Brycon_striatulus:0.02353210765,Bryconidae_Brycon_behreae:0.007322055121)43:0.003018845682)74:0.01027044867)99:0.1192332146)83:0.03014018471,(((Bryconidae_Brycon_petrosus:3.0000015e-06,Bryconidae_Brycon_obscurus:0.003261072943)74:0.001812133595,Bryconidae_Brycon_argenteus:0.01152457636)99:0.05090895521,((Bryconidae_Brycon_atrocaudatus:0.007943395765,Bryconidae_Brycon_henni:0.0227591953)38:0.01214171882,Bryconidae_Chilobrycon_deuterodon:0.0284320319)23:0.0133646373)50:0.02230381229)54:0.03971294399)63:0.03471538718,(((((Bryconidae_Brycon_melanopterus:0.07035031818,Bryconidae_Brycon_falcatus:0.09437559181)66:0.0135860786,(Bryconidae_Brycon_opalinus:0.08638007704,(((Bryconidae_Brycon_insignis:0.0247674615,Bryconidae_Brycon_ferox:0.006119635027)92:0.01114356163,Bryconidae_Henochilus_wheatlandii:0.05759734666)99:0.02403128929,Bryconidae_Brycon_nattereri:0.1174621511)68:0.004730561903)94:0.01694737693)98:0.02428266585,(Bryconidae_Brycon_moorei:0.06132687764,((Bryconidae_Brycon_gouldingi:0.06032249648,Bryconidae_Brycon_amazonicus:0.03558557303)82:0.01009190978,((Bryconidae_Brycon_orbignyanus:0.02285766763,Bryconidae_Brycon_hilarii:0.08339074811)63:0.008184739317,Bryconidae_Brycon_orthotaenia:0.0436176288)52:0.005693914308)87:0.0133402125)100:0.01582952095)98:0.03006154282,Bryconidae_Brycon_pesu:0.172291667)82:0.01506424211,(Bryconidae_Salminus_affinis:0.05609236392,((Bryconidae_Salminus_brasiliensis:0.03384587496,Bryconidae_Salminus_hilarii:0.03888266543)9:0.001530996356,Bryconidae_Salminus_franciscanus:0.02577403451)15:0.02302266705)100:0.159766709)98:0.04755043531)97:0.06162163291)47:0.01880742399)3:0.008386297159,(((Iguanodectidae_Iguanodectes_geisleri:0.3801920884,((Iguanodectidae_Bryconops_melanurus:0.01368601272,Iguanodectidae_Bryconops_affinis:0.02635790698)100:0.04319995071,Iguanodectidae_Bryconops_caudomaculatus:0.1067865334)100:0.07642808763)90:0.04669118584,Iguanodectidae_Piabucus_melanostoma:0.2405447119)98:0.08046885111,((((Characidae_Spintherobolus_broccae:0.04480082485,(Characidae_Spintherobolus_ankoseion:0.04282827626,Characidae_Spintherobolus_leptoura:0.009823200872)98:0.0223139453)100:0.1320496185,Characidae_Amazonspinther_dalmata:0.2136643659)100:0.07588595467,((((((Characidae_Parecbasis_cyclolepis:0.1346840898,Characidae_Erythrocharax_altipinnis:0.1858103843)28:0.01926773568,((Characidae_Hemigrammus_bleheri:0.09422989694,Characidae_Petitella_georgiae:0.08554940818)100:0.1673077897,(Characidae_Hyphessobrycon_loretoensis:0.08429465714,Characidae_Hyphessobrycon_herbertaxelrodi:0.0371680672)99:0.1163108522)13:0.04097073215)5:0.01719959951,((Characidae_Macropsobrycon_xinguensis:0.1797743644,Characidae_Moenkhausia_cotinho:0.09485397889)94:0.003499446391,((Characidae_Hyphessobrycon_columbianus:0.1148550252,(Characidae_Hyphessobrycon_savagei:0.06466731418,Characidae_Hyphessobrycon_panamensis:0.05390793071)97:0.05793548417)75:0.02291914213,(Characidae_Hyphessobrycon_compressus:0.06855218003,Characidae_Hyphessobrycon_tortuguerae:0.06466624114)98:0.05180579262)86:0.0004563628844)1:0.04696294132)1:0.01787483368,(((Characidae_Rhoadsia_altipinna:1.0000005e-06,Characidae_Rhoadsia_minor:0.005066144835)95:0.2057051592,(((((Characidae_Moenkhausia_pirauba:0.1166204383,Characidae_Moenkhausia_xinguensis:0.07475928322)78:0.01216011693,((((Characidae_Moenkhausia_celibela:0.1050484247,((Characidae_Astyanax_vermilion:0.06362553309,(Characidae_Nematocharax_varii:0.03637318294,Characidae_Nematocharax_venustus:0.05254915641)95:0.05120599303)96:0.07000887183,(Characidae_Hasemania_hanseni:0.05724330509,((Characidae_Hasemania_nana:0.001611400484,Characidae_Hemigrammus_gracilis:1.0000005e-06)99:0.02257710898,(Characidae_Hyphessobrycon_parvellus:0.004696166574,Characidae_Hemigrammus_rodwayi:0.01309523694)98:0.04990987878)82:0.02072370539)97:0.07335583696)33:0.003094556876)26:0.01892545938,((Characidae_Moenkhausia_dichroura:0.05972248361,(Characidae_Moenkhausia_lopesi:0.01082946619,Characidae_Hemigrammus_marginatus:0.01490883144)96:0.02296082413)97:0.05605724092,Characidae_Moenkhausia_gracilima:0.08178869957)81:0.0271583248)36:0.01185776512,Characidae_Moenkhausia_lepidura:0.1217219341)33:0.01684475675,((Characidae_Moenkhausia_bonita:0.05554631763,Characidae_Moenkhausia_intermedia:0.04422006218)89:0.02679178856,Characidae_Moenkhausia_costae:0.08143906286)91:0.07886100306)54:0.02977163337)45:0.01660418403,(((Characidae_Moenkhausia_comma:0.09201509178,((Characidae_Moenkhausia_grandisquamis:0.004520703512,Characidae_Moenkhausia_agnesae:0.01535948941)100:0.1524147799,((((Characidae_Moenkhausia_melogramma:0.1136930878,Characidae_Moenkhausia_collettii:0.07178514775)62:0.02035325377,Characidae_Moenkhausia_copei:0.1284482744)35:0.01350615368,Characidae_Hemigrammus_ulreyi:0.07357771329)51:0.03282101158,(Characidae_Hemigrammus_unilineatus:0.02551422939,Characidae_Moenkhausia_hemigrammoides:0.02295524972)100:0.0803087427)18:0.006159565228)23:0.006470394539)28:0.002494183884,Characidae_Bryconella_pallidifrons:0.1071397587)61:0.01812816556,((Characidae_Gymnocorymbus_bondi:0.01370539616,(Characidae_Gymnocorymbus_thayeri:0.02301493596,Characidae_Gymnocorymbus_ternetzi:0.03545105209)81:0.007323701341)97:0.04482956646,((Characidae_Poptella_paraguayensis:0.08365527708,((Characidae_Poptella_compressa:0.03448814952,(Characidae_Brachychalcinus_nummus:0.00457677967,Characidae_Brachychalcinus_copei:0.01137524897)86:0.02841676267)73:0.01560573014,Characidae_Stethaprion_crenatum:0.1051459979)35:0.00661078693)65:0.02312399696,Characidae_Orthospinus_franciscensis:0.08966820123)82:0.03293204761)74:0.01728887731)67:0.02025072339)30:0.01966975093,((Characidae_Paracheirodon_axelrodi:0.03079153436,Characidae_Paracheirodon_innesi:0.05994962721)41:0.1211313883,((Characidae_Jupiaba_essequibensis:0.02667466126,Characidae_Jupiaba_acanthogaster:0.04057787417)96:0.1259539272,(Characidae_Hyphessobrycon_pulchripinnis:0.1560769012,(((Characidae_Hyphessobrycon_copelandi:0.03010608188,Characidae_Hyphessobrycon_eques:0.06399170833)69:0.01618189406,(((Characidae_Hyphessobrycon_rosaceus:2.000001e-06,Characidae_Hyphessobrycon_bentosi:0.01170881225)100:0.05510256079,Characidae_Hyphessobrycon_megalopterus:0.03528413909)22:0.018365955,Characidae_Hyphessobrycon_erythrostigma:0.03936694179)34:0.06238949055)14:0.01048138569,((Characidae_Hyphessobrycon_micropterus:1.0000005e-06,Characidae_Hyphessobrycon_santae:3.0000015e-06)100:0.02359143466,(Characidae_Hyphessobrycon_caru:0.01485959366,Characidae_Hyphessobrycon_piorskii:0.02089918213)86:0.02219238218)99:0.08504644763)26:0.02620743616)19:0.03510344737)3:0.00930214874)2:0.01698445999)1:0.005707333106,((Characidae_Hemigrammus_hyanuary:0.267591395,Characidae_Pristella_maxillaris:0.101071321)11:0.05673976593,Characidae_Hemigrammus_erythrozonus:0.0990101106)14:0.05496057198)0:0.01135908519)0:1.0000005e-06,((((((Characidae_Hemigrammus_guyanensis:0.1017832483,Characidae_Hemigrammus_ocellifer:0.1226184081)80:0.08015477938,Characidae_Hemigrammus_pulcher:0.2025837965)37:0.08285158163,((((Characidae_Astyanax_venezuelae:0.03323833923,Characidae_Astyanax_metae:0.05049906957)93:0.0390484497,Characidae_Astyanax_pirapuan:0.06377160274)83:0.02470579385,(((Characidae_Astyanax_elachylepis:0.06006176164,((Characidae_Astyanax_lacustris:0.0284156188,((Characidae_Astyanax_abramis:0.002342731972,Characidae_Astyanax_maximus:0.02005724873)62:0.01329548604,Characidae_Astyanax_bimaculatus:0.02602971799)85:0.009730220385)89:0.03210193208,((Characidae_Astyanax_goyacensis:1.0000005e-06,Characidae_Astyanax_varzeae:2.000001e-06)100:0.02878635809,Characidae_Astyanax_argyrimarginatus:0.03397349927)86:0.0246679768)56:0.01063894396)84:0.03416938685,(Characidae_Astyanax_microlepis:0.0464380382,(((Characidae_Astyanax_nasutus:0.02252999175,(Characidae_Astyanax_belizianus:0.0192461215,(Characidae_Astyanax_bransfordii:1.0000005e-06,Characidae_Astyanax_nicaraguensis:0.008154535646)83:0.004563242312)54:0.00201085762)84:0.005641545016,(((Characidae_Astyanax_aeneus:0.01416471787,(Characidae_Astyanax_caballeroi:0.007916252175,(Characidae_Astyanax_petenensis:0.006971787877,Characidae_Astyanax_baileyi:0.001450191834)58:0.004631400205)36:0.00117774634)21:0.0004915980708,((Characidae_Hyphessobrycon_anisitsi:1.0000005e-06,Characidae_Astyanax_jordani:0.006571223309)75:0.006397390321,Characidae_Astyanax_altior:0.008473806128)44:0.001503546111)92:0.01927483044,(Characidae_Astyanax_mexicanus:0.02238860686,Characidae_Astyanax_orthodus:0.01601921839)80:0.0720874017)28:0.002225050716)25:0.007637688349,Characidae_Astyanax_panamensis:0.03226281521)74:0.03289004794)66:0.01155340271)65:0.01957716593,(((((Characidae_Oligosarcus_longirostris:1.0000005e-06,((((Characidae_Oligosarcus_solitarius:1.0000005e-06,Characidae_Oligosarcus_argenteus:0.001609964306)100:0.02230652325,Characidae_Oligosarcus_macrolepis:0.0139085661)62:0.006429401522,((Characidae_Oligosarcus_robustus:0.00161233409,Characidae_Oligosarcus_oligolepis:2.000001e-06)76:0.005894829156,(Characidae_Oligosarcus_hepsetus:0.006395276035,Characidae_Oligosarcus_acutirostris:0.003386391947)91:0.01870118906)84:0.0146373979)74:0.02866544699,(((Characidae_Oligosarcus_pintoi:0.005911432096,(Characidae_Oligosarcus_planaltinae:0.005390842575,Characidae_Oligosarcus_paranensis:0.006615790451)48:0.002408834274)54:0.003178326484,(((Characidae_Oligosarcus_brevioris:0.002718659952,Characidae_Oligosarcus_jacuiensis:0.006561386393)55:0.002746029306,Characidae_Oligosarcus_varii:0.00487245594)47:0.002729475933,Characidae_Oligosarcus_perdido:1.0000005e-06)60:0.002790954124)59:0.005537631628,Characidae_Oligosarcus_jenynsii:0.04520371959)46:0.006027905662)12:0.001030466757)63:0.01721052884,((((((Characidae_Astyanax_dissensus:0.003264979563,Characidae_Astyanax_rivularis:0.002840273197)83:0.004263305094,(Characidae_Astyanax_obscurus:0.01697427764,(Characidae_Astyanax_gymnogenys:0.01169428977,Characidae_Astyanax_xavante:0.008382714263)61:0.003155506149)36:0.001520168864)25:0.001408272746,(Characidae_Astyanax_paranae:0.007520129303,Characidae_Astyanax_bockmanni:0.004860492872)47:1.0000005e-06)38:0.009599285817,Characidae_Astyanax_bifasciatus:0.006842489407)19:0.006228681848,(((Characidae_Astyanax_trierythropterus:0.00320972346,Characidae_Astyanax_schubarti:3.0000015e-06)100:0.01774858032,Characidae_Astyanax_erythropterus:0.01675984327)97:0.03513893347,((Characidae_Hasemania_crenuchoides:0.01827220817,(((Characidae_Astyanax_pampa:0.00320035938,(Characidae_Astyanax_biotae:0.001718473117,Characidae_Astyanax_eigenmanniorum:0.004836254055)42:1.0000005e-06)52:0.006525066952,(Characidae_Astyanax_fasciatus:0.02263811746,Characidae_Astyanax_parahybae:0.009726710984)30:1.0000005e-06)89:0.02823738033,Characidae_Astyanax_anterior:0.2859044246)5:0.004494552448)5:0.005440638538,Characidae_Astyanax_goyanensis:0.0210443088)8:0.01496765231)2:1.0000005e-06)10:0.007375247375,(((Characidae_Astyanax_gymnodontus:0.001577604996,Characidae_Astyanax_longirhinus:0.001636526005)98:0.02060639193,Characidae_Astyanax_dissimilis:0.01228367788)36:0.004550501842,(((Characidae_Astyanax_xiru:0.009932460752,Characidae_Astyanax_cremnobates:0.004657780909)84:0.003041290051,((Characidae_Astyanax_serratus:0.001601083228,Characidae_Astyanax_laticeps:1.0000005e-06)92:0.001206165045,Characidae_Astyanax_brachypterygium:0.01373097448)93:0.006908651616)80:0.01047913349,(Characidae_Hasemania_kalunga:0.03127873207,Characidae_Hyphessobrycon_balbus:0.01521735533)38:0.002027149912)16:0.001962935157)25:0.007240415352)15:0.01341703962)8:0.005116001438,((Characidae_Astyanax_henseli:0.04250567395,Characidae_Astyanax_saguazu:0.02476959682)97:0.02700638017,(Characidae_Astyanax_bagual:0.01783844585,Characidae_Astyanax_douradilho:0.03972704325)100:0.03718721831)67:0.01448211096)6:0.008044761601,Characidae_Hyphessobrycon_bifasciatus:0.07124650957)7:0.01426654518,Characidae_Gymnocharacinus_bergii:0.134793392)17:0.01618066682)9:0.01969497213)11:0.01390941244,(((Characidae_Astyanax_magdalenae:0.01564696249,Characidae_Astyanax_gisleni:0.01227544013)100:0.1043636104,Characidae_Ctenobrycon_spilurus:0.09415782905)73:0.08085683151,(Characidae_Psellogrammus_kennedyi:0.01591893276,Characidae_Ctenobrycon_hauxwellianus:0.02009462414)100:0.1149047359)20:0.03039848844)3:0.01100005005)1:0.01391543634,((Characidae_Astyanax_bopiensis:0.05879907158,Characidae_Astyanax_boliviensis:0.02171308633)99:0.143674424,(Characidae_Inpaichthys_kerri:0.1849999747,((Characidae_Pseudochalceus_kyburzi:0.02053325723,Characidae_Carlana_eigenmanni:0.1575913994)35:0.006529284522,Characidae_Nematobrycon_palmeri:0.07890634402)80:0.0387022861)39:0.01724912903)9:0.01267950605)0:1.0000005e-06,((Characidae_Deuterodon_pedri:0.06673561274,(Characidae_Astyanax_pelecus:0.04369158482,((Characidae_Astyanax_intermedius:0.01684593796,Characidae_Astyanax_giton:0.01598138621)65:0.00936293448,((((Characidae_Astyanax_scabripinnis:0.001623378916,Characidae_Astyanax_jenynsii:0.01163161989)14:0.001578621559,((Characidae_Astyanax_hastatus:0.02590159812,(Characidae_Astyanax_taeniatus:0.01711285332,Characidae_Astyanax_janeiroensis:0.001579124094)75:0.003297993709)35:0.001770535492,(Characidae_Astyanax_ribeirae:0.02441764891,(((Characidae_Deuterodon_langei:1.0000005e-06,Characidae_Deuterodon_supparis:0.001627279697)75:0.00532488837,(Characidae_Deuterodon_stigmaturus:0.003495657114,Characidae_Deuterodon_singularis:0.005050083697)95:0.01164042117)73:0.008519313488,Characidae_Hyphessobrycon_luetkenii:0.02232987751)39:0.003493817363)12:0.003123537073)13:0.003240885077)6:0.001571560926,Characidae_Deuterodon_parahybae:0.01012481051)11:0.004325862612,(Characidae_Astyanax_burgerai:0.01960836339,(Characidae_Astyanax_microschemos:0.02681648507,Characidae_Astyanax_hamatilis:0.02960635645)22:0.004600927096)13:0.001787318905)52:0.01328530664)23:0.008485826084)97:0.04506153503)44:0.06264381686,Characidae_Astyanax_mutator:0.1122641963)40:0.02769791382)0:0.01380518696,(((Characidae_Jupiaba_polylepis:0.158371296,Characidae_Jupiaba_anteroides:0.1110099796)18:0.01750386954,((Characidae_Hollandichthys_multifasciatus:0.04319179676,(Characidae_Rachoviscus_crassiceps:0.06653825077,Characidae_Rachoviscus_graciliceps:0.05139139277)95:0.02495403021)80:0.02088071651,(Characidae_Hyphessobrycon_flammeus:0.03058844044,Characidae_Hyphessobrycon_itaparicensis:0.03551116789)99:0.058512175)94:0.07328934362)1:0.007785599438,((Characidae_Coptobrycon_bilineatus:0.1787643851,Characidae_Stygichthys_typhlops:0.08123336472)74:0.0196287967,(Characidae_Myxiops_aphos:0.05592202642,(Characidae_Probolodus_heterostomus:0.0251678034,Characidae_Deuterodon_iguape:0.05553900203)61:0.01821088484)79:0.07164593088)67:0.03301445653)0:0.008458684467)0:0.003614506968)0:0.0107519272)0:0.009656925332,((Characidae_Bryconamericus_orinocoensis:0.203308918,((Characidae_Thayeria_ifati:1.0000005e-06,Characidae_Thayeria_obliqua:2.000001e-06)92:0.1190943127,((Characidae_Bario_steindachneri:0.109022829,(((Characidae_Moenkhausia_australis:1.0000005e-06,Characidae_Moenkhausia_australe:1.0000005e-06)100:0.02094862048,Characidae_Moenkhausia_forestii:0.06178547024)100:0.0776816611,(Characidae_Moenkhausia_oligolepis:0.1095241802,Characidae_Moenkhausia_sanctaefilomenae:0.06317787963)55:0.02213563002)89:0.01363050033)93:0.03583617423,Characidae_Moenkhausia_cosmops:0.1104971236)90:0.02986336355)64:0.02412164935)2:0.00265607068,Characidae_Hyphessobrycon_reticulatus:0.1363528758)1:0.01386601944)20:0.06986221535,((((Characidae_Protocheirodon_pi:0.1976664766,(((Characidae_Pseudocheirodon_terrabae:0.0544515072,Characidae_Pseudocheirodon_arnoldi:0.02725127231)99:0.04147624719,Characidae_Nanocheirodon_insignis:0.1605325349)98:0.02853637202,(((Characidae_Cheirodon_stenodon:0.07095092683,(((Characidae_Odontostilbe_pequira:0.03059187537,Characidae_Serrapinnus_heterodon:0.03159977792)100:0.02884916182,(Characidae_Aphyocheirodon_hemigrammus:0.08570383983,Characidae_Acinocheirodon_melanogramma:0.03554999247)70:0.01205063251)66:0.01366752779,((((Characidae_Odontostilbe_fugitiva:0.04265575342,(Characidae_Odontostilbe_paraguayensis:0.03059720377,Characidae_Odontostilbe_ecuadorensis:0.02980311146)98:0.01376323906)35:0.00610463495,(Characidae_Serrapinnus_notomelas:0.02981868291,((Characidae_Compsura_heterura:0.03855092002,Characidae_Serrapinnus_piaba:0.03737231812)55:0.01127583092,Characidae_Serrapinnus_calliurus:0.0162915928)45:0.007188843848)62:0.01165903569)32:0.007148919661,Characidae_Serrapinnus_kriegi:0.05165926573)100:0.03086746204,(Characidae_Odontostilbe_pulchra:0.007951016388,Characidae_Odontostilbe_splendida:0.02240873995)100:0.07624125668)98:0.01798835566)30:0.007723480159)33:0.009517702452,((Characidae_Kolpotocheirodon_theloura:0.0337410313,Characidae_Kolpotocheirodon_figueiredoi:0.03792175033)96:0.01411815602,Characidae_Macropsobrycon_uruguayanae:0.06018876543)82:0.01150773717)100:0.04018345867,(((Characidae_Cheirodon_ibicuhiensis:0.02325607273,((Characidae_Cheirodon_interruptus:0.008539413553,Characidae_Cheirodon_australe:0.007033855339)99:0.007718678201,Characidae_Cheirodon_kiliani:0.01676316694)100:0.01277893349)100:0.02357023996,Characidae_Heterocheirodon_yatai:0.04166963418)100:0.06205979241,(Characidae_Prodontocharax_melanotus:0.06702151816,(Characidae_Saccoderma_melanostigma:0.04732766144,((Characidae_Odontostilbe_dialeptura:0.03114575383,Characidae_Compsura_gorgonae:0.02102888799)56:0.001926145425,Characidae_Odontostilbe_mitoptera:0.006696924686)100:0.02619102525)99:0.05112011035)75:0.008924071264)57:0.005995351549)61:0.007182506836)97:0.04062823062)96:0.05575217946,((((Characidae_Aphyocharax_nattereri:0.1464185562,(Characidae_Aphyocharax_pusillus:0.07236449093,((Characidae_Aphyocharax_rathbuni:0.0561643597,Characidae_Aphyocharax_dentatus:0.06069728057)48:0.01044341031,Characidae_Aphyocharax_anisitsi:0.06418098813)25:0.01494072445)98:0.06806579623)96:0.02793345735,(Characidae_Prionobrama_filigera:0.009117455012,Characidae_Prionobrama_paraguayensis:0.1365338154)100:0.06220030569)97:0.08477103601,(Characidae_Paragoniates_alburnus:0.1187130511,((Characidae_Xenagoniates_bondi:0.06808128009,Characidae_Leptagoniates_steindachneri:0.08129057346)100:0.03652856896,Characidae_Phenagoniates_macrolepis:0.1233924367)96:0.0351590865)99:0.04553303586)87:0.02053650995,Characidae_Aphyocharacidium_bolivianum:0.1451454014)86:0.03371981971)80:0.02288164999,((((Characidae_Microschemobrycon_melanotus:0.05982066647,Characidae_Microschemobrycon_casiquiare:0.04696683511)100:0.08601704192,(((((((Characidae_Roeboides_bussingi:0.003722391173,(Characidae_Roeboides_loftini:0.01360379461,Characidae_Roeboides_guatemalensis:0.01031801905)29:1.0000005e-06)62:0.004210532281,Characidae_Roeboides_occidentalis:0.001534784195)80:0.009724414432,Characidae_Roeboides_carti:0.04044460429)87:0.0120810305,(Characidae_Roeboides_ilseae:0.01516300714,Characidae_Roeboides_bouchellei:0.007284224145)99:0.02559345978)100:0.1048194014,((Characidae_Charax_stenopterus:0.07161947143,((Characidae_Charax_caudimaculatus:1.0000005e-06,(Characidae_Charax_leticiae:0.03386566973,Characidae_Charax_michaeli:1.0000005e-06)51:0.003664042643)99:0.02747033567,Characidae_Charax_tectifer:0.1004340685)81:0.01576296743)41:0.01289670822,(Characidae_Roeboides_myersii:0.07048257511,(Characidae_Roeboides_xenodon:0.03225235367,Characidae_Roeboides_descalvadensis:0.05859346235)33:0.01172850609)90:0.02370234607)93:0.01960698562)98:0.02799178631,(((Characidae_Cynopotamus_amazonum:0.06106016808,(Characidae_Cynopotamus_magdalenae:0.0122488988,Characidae_Cynopotamus_venezuelae:0.01928961662)74:0.05024183172)59:0.02062150308,((Characidae_Galeocharax_gulo:0.01177147469,Characidae_Galeocharax_humeralis:0.004052384103)99:0.07310349009,Characidae_Acestrocephalus_sardina:0.1098416143)28:0.007237786764)53:0.007308737222,Characidae_Cynopotamus_argenteus:0.1235563707)81:0.03480038441)89:0.0208036948,Characidae_Phenacogaster_calverti:0.1159199233)28:0.006380735676)63:0.03782343465,(Characidae_Tetragonopterus_georgiae:0.1241937386,(Characidae_Tetragonopterus_rarus:0.0752802337,((Characidae_Tetragonopterus_denticulatus:0.06897781524,Characidae_Tetragonopterus_anostomus:0.04510879079)100:0.05953565863,(Characidae_Tetragonopterus_argenteus:0.06212389852,(Characidae_Tetragonopterus_chalceus:0.04359051362,(Characidae_Tetragonopterus_carvalhoi:0.05917650244,Characidae_Tetragonopterus_araguaiensis:0.09727729672)58:0.003942070528)73:0.01515383448)85:0.02096962549)62:0.02519277848)90:0.02824613802)95:0.04626572343)42:0.006920772464,(Characidae_Roeboexodon_guyanensis:0.1154655259,Characidae_Exodon_paradoxus:0.1007633214)92:0.1006472848)56:0.0221088945)42:0.007204097161,(((Characidae_Eretmobrycon_brevirostris:0.05061306234,((Characidae_Eretmobrycon_scleroparius:0.01535102782,((Characidae_Eretmobrycon_bayano:0.01908517926,Characidae_Eretmobrycon_terrabensis:0.008124889807)43:0.001576891544,Characidae_Eretmobrycon_gonzalezi:0.01210364246)30:1.0000005e-06)83:0.01486001617,((((Characidae_Eretmobrycon_guaytarae:1.0000005e-06,Characidae_Eretmobrycon_dahli:0.0011392774)21:0.01660552591,Characidae_Eretmobrycon_peruanus:0.0202613657)43:0.01248635053,(Characidae_Eretmobrycon_emperador:0.01121805173,Characidae_Eretmobrycon_ichoensis:0.02472049732)94:0.01577521608)23:0.008027309359,Characidae_Eretmobrycon_miraensis:0.01124857014)43:1.0000005e-06)71:0.007828257696)99:0.04927359496,Characidae_Markiana_nigripinnis:0.1482733932)89:0.02482094846,((((Characidae_Tyttocharax_tambopatensis:0.1720097635,((Characidae_Tyttocharax_madeirae:0.01390700216,Characidae_Xenurobrycon_polyancistrus:0.02066115045)94:0.007375509931,(Characidae_Xenurobrycon_coracoralinae:0.06012297838,Characidae_Xenurobrycon_heterodon:0.05307781201)81:0.005606545912)86:0.01798297156)81:0.02236016875,Characidae_Xenurobrycon_pteropus:0.07998107233)79:0.0276831342,Characidae_Tyttocharax_cochui:0.1851467485)53:0.08278718982,((((((Characidae_Pseudocorynopoma_heterandria:0.02722761261,Characidae_Pseudocorynopoma_doriae:0.03091616235)86:0.04560005909,Characidae_Chrysobrycon_myersi:0.01753012644)60:0.007011558518,((Characidae_Gephyrocharax_valencia:0.02095980337,(Characidae_Gephyrocharax_chocoensis:0.01376793562,(Characidae_Gephyrocharax_intermedius:0.008564447685,Characidae_Gephyrocharax_atracaudatus:0.00536863427)98:0.01142044974)85:0.02855071797)84:0.02188063508,Characidae_Corynopoma_riisei:0.06185032042)84:0.02732079902)86:0.02056082183,((Characidae_Glandulocauda_caerulea:0.04403116029,(Characidae_Mimagoniates_sylvicola:0.03063155555,((Characidae_Mimagoniates_microlepis:0.06995800638,Characidae_Mimagoniates_lateralis:0.03126996845)35:0.003626412579,(Characidae_Mimagoniates_inequalis:0.009353896752,Characidae_Mimagoniates_rheocharis:0.01434528614)100:0.01817612522)80:0.01059936429)99:0.02333811893)91:0.01736803058,(Characidae_Glandulocauda_melanopleura:0.04296597945,Characidae_Lophiobrycon_weitzmani:0.07247908747)72:0.007105385473)97:0.02985527448)38:0.00874167465,(((Characidae_Planaltina_britskii:0.0182982874,(Characidae_Lepidocharax_burnsi:0.006156164098,Characidae_Planaltina_myersi:0.01740826908)94:0.008113612975)99:0.04927579519,((Characidae_Carlastyanax_aurocaudatus:0.07023374268,(((Characidae_Creagrutus_affinis:0.02394993259,Characidae_Creagrutus_magdalenae:0.04954904088)70:0.003642224741,Characidae_Creagrutus_brevipinnis:0.02331847867)99:0.04855798177,((((Characidae_Creagrutus_phasma:0.02594961612,Characidae_Creagrutus_maxillaris:0.03707354623)75:0.007093072984,Characidae_Creagrutus_bolivari:0.03713153194)70:0.01159387794,(Characidae_Creagrutus_meridionalis:0.0890033494,(((Characidae_Creagrutus_flavescens:0.02194540466,Characidae_Creagrutus_muelleri:0.02984735996)73:0.01113301011,((((Characidae_Creagrutus_ignotus:0.01101138916,Characidae_Creagrutus_petilus:0.02637707833)100:0.04400093229,(Characidae_Creagrutus_atrisignum:0.04488535153,Characidae_Creagrutus_britskii:0.01679981722)67:0.009262339603)63:0.007872589041,(Characidae_Creagrutus_barrigai:0.05902631217,Characidae_Creagrutus_seductus:0.02055594082)98:0.02324585042)45:0.003068429198,(Characidae_Creagrutus_paraguayensis:0.04484228731,(Characidae_Creagrutus_beni:0.03822780166,Characidae_Creagrutus_zephyrus:0.1158193435)49:0.006819679803)31:0.007297413198)73:0.01750132312)21:0.006069821615,Characidae_Creagrutus_melanzonus:0.05941097669)49:0.002662636749)28:0.006509191387)34:0.007372244854,((Characidae_Creagrutus_ungulus:0.02346259306,((Characidae_Creagrutus_pila:0.001109575731,Characidae_Creagrutus_changae:1.0000005e-06)100:0.01683603423,Characidae_Creagrutus_occidaneus:0.02313130283)86:0.02084733717)81:0.0113572378,Characidae_Creagrutus_peruanus:0.1130232246)80:0.02239142281)23:0.002153405751)56:0.01784070153)94:0.01010514292,((((Characidae_Knodus_smithi:0.09550401362,(((((Characidae_Knodus_tanaothoros:0.02088083376,(Characidae_Knodus_moenkhausii:0.03025907706,(Characidae_Knodus_chapadae:0.02314761786,(Characidae_Knodus_victoriae:0.05619561607,Characidae_Knodus_orteguasae:0.0696084549)25:0.003490715929)2:0.001292401383)2:0.003474551928)4:0.005001980877,(Characidae_Knodus_macarenae:0.03569980991,Characidae_Knodus_alpha:0.04572285181)35:0.004048496148)6:0.01846098282,(((Characidae_Knodus_cismontanus:0.008299857334,Characidae_Knodus_deuterodonoides:0.0283265935)51:0.003518729492,Characidae_Knodus_meridae:0.02315327807)95:0.02217497768,Characidae_Knodus_cinarucoense:0.0115368946)92:0.01121696035)3:0.003864425153,(Characidae_Knodus_megalops:0.04040042005,(Characidae_Knodus_borki:0.03503989981,Characidae_Knodus_hypopterus:0.03649559823)82:0.0125272049)78:0.01325245329)7:0.01939285038,(Characidae_Knodus_breviceps:0.01515577909,Characidae_Knodus_heteresthes:0.07669944754)42:0.01220152731)4:0.0008213389167)18:0.00693573463,Characidae_Rhinobrycon_negrensis:0.04237855569)25:0.01496288641,(((Characidae_Attonitus_irisae:0.06539285488,(Characidae_Attonitus_bounites:0.05821481433,Characidae_Attonitus_ephimeros:0.04909545787)98:0.01441966018)99:0.03644902343,((Characidae_Boehlkea_fredcochui:0.05257966184,Characidae_Knodus_tiquiensis:0.07671886003)11:0.009558905694,((Characidae_Ceratobranchia_obtusirostris:0.03450438675,Characidae_Ceratobranchia_delotaenia:0.03027468532)98:0.04366705809,(Characidae_Bryconamericus_diaphanus:0.05465131685,Characidae_Bryconacidnus_pectinatus:0.03420711425)26:0.04492036121)6:1.0000005e-06)2:0.006296009765)10:0.01828774499,(((Characidae_Piabarchus_stramineus:0.01288382147,Characidae_Piabarchus_analis:0.03074644175)93:0.01599189787,(Characidae_Piabina_thomasi:0.02575425019,(Characidae_Piabina_anhembi:0.0212429799,Characidae_Piabina_argentea:0.01718572237)86:0.02113789366)52:0.008300924122)50:0.01343537856,((((Characidae_Diapoma_itaimbe:0.009313291109,Characidae_Diapoma_dicropotamicus:0.008656779075)93:0.009623894521,(Characidae_Diapoma_alburnum:0.02752639752,((Characidae_Diapoma_uruguayensis:0.004302231401,Characidae_Diapoma_lepiclastum:0.003410042082)50:0.008359826337,((Characidae_Diapoma_obi:0.0103850928,Characidae_Diapoma_guarani:0.03482404104)94:0.03603706529,((Characidae_Diapoma_alegretense:0.02700366289,Characidae_Diapoma_speculiferum:0.0120200092)62:0.01162218318,(Characidae_Diapoma_tipiaia:0.01199761033,(Characidae_Diapoma_pyrrhopteryx:0.006240785165,Characidae_Diapoma_terofali:0.004996183206)44:0.0009505532319)23:0.0007970569403)25:0.01471937646)23:0.002833546511)55:0.00667733554)35:0.002861165516)55:0.00814562281,Characidae_Bryconamericus_turiuba:0.07102522743)30:0.007363669781,((Characidae_Bryconamericus_ornaticeps:0.04562287492,Characidae_Bryconamericus_microcephalus:0.01970787325)46:0.01493852394,((((Characidae_Bryconamericus_rubropictus:0.006359511186,Characidae_Bryconamericus_iheringii:0.01172023731)10:0.0004688495054,(Characidae_Bryconamericus_ikaa:0.007242372637,Characidae_Bryconamericus_exodon:0.02123662986)23:0.003022053425)93:0.01222071006,(Characidae_Bryconamericus_lethostigmus:0.02218590596,Characidae_Bryconamericus_ecai:0.01378368576)65:0.001657074624)78:0.005905487028,((Characidae_Bryconamericus_uporas:0.001273668484,Characidae_Bryconamericus_maromba:0.005561115456)100:0.01320552711,Characidae_Bryconamericus_patriciae:0.01290268056)77:0.006277360407)83:0.01091338139)70:0.01967058147)29:0.008438408965)50:0.02088744023)3:0.006017941636)8:0.007464783125,Characidae_Bryconamericus_pachacuti:0.1140015298)54:0.01307568368)27:0.005720689755)66:0.01557714049,((((Characidae_Hemibrycon_huambonicus:0.0152751806,(Characidae_Hemibrycon_jelskii:0.02624067532,Characidae_Hemibrycon_beni:0.02053141236)80:0.002228746321)94:0.01525567915,(((Characidae_Hemibrycon_mikrostiktos:0.0126595104,Characidae_Hemibrycon_polyodon:0.005439746957)99:0.01496806601,(Characidae_Hemibrycon_taeniurus:0.02499000938,(Characidae_Hemibrycon_loisae:0.02624317498,(Characidae_Hemibrycon_metae:1.0000005e-06,Characidae_Hemibrycon_cristiani:1.0000005e-06)94:0.009430146672)65:0.005742366563)99:0.01237772915)97:0.0116359577,(Characidae_Hemibrycon_helleri:0.03764450211,Characidae_Hemibrycon_inambari:0.02636188646)99:0.02115205103)72:0.007014413071)58:0.005230937401,(((Characidae_Hemibrycon_virolinica:0.001449420785,Characidae_Hemibrycon_dariensis:0.001953894607)89:0.005236090601,(Characidae_Hemibrycon_multiradiatus:0.004056703524,Characidae_Hemibrycon_raqueliae:0.007872360658)73:0.00382732916)100:0.05067622491,(Characidae_Hemibrycon_dentatus:0.006067966917,((Characidae_Hemibrycon_jabonero:0.00838893767,(Characidae_Hemibrycon_andresoi:0.01529429943,Characidae_Bryconamericus_caldasi:0.009304108686)66:0.005671415892)87:0.0235296081,((Characidae_Hemibrycon_boquiae:0.0007314323869,(Characidae_Hemibrycon_caucanus:1.0000005e-06,(Characidae_Hemibrycon_brevispini:1.0000005e-06,Characidae_Hemibrycon_galvisi:2.000001e-06)20:0.0007248146422)40:0.0007197400258)99:0.02196022642,((Characidae_Hemibrycon_arilepis:0.003965949378,Characidae_Hemibrycon_plutarcoi:0.001611939882)87:0.007493613644,(Characidae_Hemibrycon_foncensis:0.01090766241,Characidae_Hemibrycon_tolimae:0.02806706274)43:1.0000005e-06)56:0.00441665433)86:0.01154302157)58:0.00148911163)97:0.01376013083)93:0.01705662121)58:0.005580217695,Characidae_Acrobrycon_ipanquianus:0.04770816429)97:0.01564337579)73:0.01142720631)40:0.0087449323,(Characidae_Argopleura_magdalenensis:0.03706711197,Characidae_Argopleura_chocoensis:0.03727580565)100:0.08419629097)70:0.02216987878)43:0.01312177731)46:0.04246416157)13:0.01713030594)0:0.009371545176)1:0.02085700914,(Acestrorhynchidae_Hoplocharax_goethei:0.1971174392,(Acestrorhynchidae_Heterocharax_macrolepis:0.2361327375,(Acestrorhynchidae_Gnathocharax_steindachneri:0.2335183113,((Acestrorhynchidae_Gilbertolus_maracaiboensis:0.2504629898,Acestrorhynchidae_Roestes_ogilviei:0.1894905304)93:0.04881609042,((Acestrorhynchidae_Acestrorhynchus_heterolepis:0.3301018956,((((Acestrorhynchidae_Acestrorhynchus_lacustris:0.009495473495,(Acestrorhynchidae_Acestrorhynchus_altus:0.001515752037,Acestrorhynchidae_Acestrorhynchus_pantaneiro:0.006397966528)63:0.02919885333)64:0.02892604649,Acestrorhynchidae_Acestrorhynchus_abbreviatus:0.04426524714)100:0.1110592706,Acestrorhynchidae_Acestrorhynchus_falcatus:0.1562477511)95:0.03648794024,((Acestrorhynchidae_Acestrorhynchus_grandoculis:0.06851695826,Acestrorhynchidae_Acestrorhynchus_minimus:0.08945645139)93:0.02917254661,(Acestrorhynchidae_Acestrorhynchus_microlepis:0.07001206418,Acestrorhynchidae_Acestrorhynchus_britskii:0.08749834127)100:0.03964659369)97:0.03421118176)80:0.02104803386)83:0.02188797779,(Acestrorhynchidae_Acestrorhynchus_falcirostris:0.2387594333,Acestrorhynchidae_Acestrorhynchus_nasutus:0.1056712656)92:0.05869125263)96:0.06875753072)89:0.05594106692)3:0.02635440061)33:0.04323595058)0:0.02415449805)13:0.03106119353)13:0.007990444677)2:0.01740013645)4:0.04187920063,(Tarumaniidae_Tarumania_walkerae:0.5099620468,(((Erythrinidae_Hoplias_misionera:0.02401014459,(Erythrinidae_Hoplias_malabaricus:0.09766720854,((Erythrinidae_Hoplias_microlepis:0.05227260595,Erythrinidae_Hoplias_mbigua:0.01914585631)72:0.01247962357,Erythrinidae_Hoplias_intermedius:0.02346750439)80:0.02062736944)39:0.01136378289)82:0.03361946771,(((Erythrinidae_Hoplias_australis:0.03835007115,Erythrinidae_Hoplias_lacerdae:0.02107409305)76:0.02324226836,Erythrinidae_Hoplias_curupira:0.2158509308)43:0.01518126977,Erythrinidae_Hoplias_aimara:0.1143407454)41:0.04909430198)93:0.07402733952,(Erythrinidae_Hoplerythrinus_unitaeniatus:0.1685310559,Erythrinidae_Erythrinus_erythrinus:0.1094658295)83:0.0896348949)2:0.02261102378)98:0.07263255175)1:0.0192746121,((((Ctenoluciidae_Ctenolucius_hujeta:0.1536776848,Ctenoluciidae_Ctenolucius_beani:0.1221666736)70:0.06969726195,Ctenoluciidae_Boulengerella_cuvieri:0.1593100378)97:0.1404508892,(Ctenoluciidae_Boulengerella_lateristriga:0.1831050373,Ctenoluciidae_Boulengerella_maculata:0.2141593744)51:0.1059750682)11:0.05945778294,((((Lebiasinidae_Nannostomus_mortenthaleri:0.1768772739,Lebiasinidae_Nannostomus_trifasciatus:0.239762497)35:0.0907554898,Lebiasinidae_Nannostomus_eques:0.1284006014)20:0.05250553722,((Lebiasinidae_Lebiasina_boruca:0.02666442866,Lebiasinidae_Lebiasina_festae:0.01555787657)99:0.1254874935,((Lebiasinidae_Lebiasina_astrigata:1.0000005e-06,Lebiasinidae_Lebiasina_multimaculata:1.0000005e-06)100:0.0323959558,Lebiasinidae_Lebiasina_panamensis:0.02570751274)96:0.04070572663)94:0.06476892015)7:0.01208663807,((Lebiasinidae_Pyrrhulina_australis:0.2311552401,Lebiasinidae_Pyrrhulina_cf_zigzag:0.1349211932)98:0.1025442443,Lebiasinidae_Copella_nattereri:0.276412965)90:0.1492343939)25:0.03760817757)7:0.03495435254)0:0.01224107069)2:0.02238828121,((Crenuchidae_Crenuchus_spilurus:0.1543277281,Crenuchidae_Poecilocharax_weitzmani:0.1657194202)100:0.16158091,((Crenuchidae_Characidium_marshi:0.06661906341,(((Crenuchidae_Characidium_cricarense:0.05895788148,Crenuchidae_Characidium_alipioi:0.04390209178)93:0.02670514899,(((Crenuchidae_Characidium_oiticicai:0.02120920505,Crenuchidae_Characidium_lauroi:0.01194491271)99:0.01998895352,((Crenuchidae_Characidium_schubarti:0.04393215292,Crenuchidae_Characidium_lanei:0.04503762654)83:0.006310642224,(Crenuchidae_Characidium_timbuiense:0.02337912524,(Crenuchidae_Characidium_serrano:0.01368262627,Crenuchidae_Characidium_pterostictum:0.02107663652)92:0.007721092376)88:0.009080659286)74:0.005815424113)97:0.04472889379,Crenuchidae_Characidium_vidali:0.0389657199)82:0.02250391644)61:0.001190940522,Crenuchidae_Characidium_purpuratum:0.06577860099)91:0.03172727856)64:0.02648695472,((((((Crenuchidae_Characidium_litorale:0.01630555308,(Crenuchidae_Characidium_xanthopterum:0.001618317916,Crenuchidae_Ammocryptocharax_elegans:2.000001e-06)76:0.01254966124)99:0.1080213382,Crenuchidae_Characidium_rachovii:0.07607995972)94:0.07222494514,(Crenuchidae_Characidium_lagosantense:0.03230397465,(Crenuchidae_Characidium_zebra:0.00499519959,Crenuchidae_Characidium_bimaculatum:0.01069142808)98:0.01794193346)91:0.01532102502)87:0.0682503431,Crenuchidae_Characidium_fasciatum:0.02404656272)75:0.04658021457,Crenuchidae_Characidium_laterale:0.1312000548)75:0.03294519571,Crenuchidae_Characidium_gomesi:0.06653741006)55:0.01903736379)98:0.06940959522)99:0.1481309182)2:0.04017672816,(((((Gymnotidae_Gymnotus_pantherinus:0.07194135601,(((Gymnotidae_Gymnotus_inaequilabiatus:0.08334035318,((Gymnotidae_Gymnotus_esmeraldas:0.02628305803,Gymnotidae_Gymnotus_henni:0.01310590445)100:0.06382207595,Gymnotidae_Gymnotus_tigre:0.05604254282)77:0.01437221232)99:0.02834952105,((((Gymnotidae_Gymnotus_omarorum:0.01791393948,(Gymnotidae_Gymnotus_chimarrao:0.005784958929,(Gymnotidae_Gymnotus_cuia:0.01124323319,Gymnotidae_Gymnotus_mamiraua:0.009489747678)97:0.01642842033)2:0.0006938930208)95:0.009576242941,((Gymnotidae_Gymnotus_bahianus:0.006200409903,(Gymnotidae_Gymnotus_ucamara:0.00345613458,Gymnotidae_Gymnotus_arapaima:0.002699930872)76:0.002477442985)80:0.007526369833,((Gymnotidae_Gymnotus_chaviro:0.01079387012,Gymnotidae_Gymnotus_sylvius:0.006866267854)92:0.009953924187,(Gymnotidae_Gymnotus_paraguensis:0.009783249482,(Gymnotidae_Gymnotus_carapo:0.01167277647,(Gymnotidae_Gymnotus_ardilai:0.001349007514,Gymnotidae_Gymnotus_choco:0.005391799841)78:0.001103911237)71:0.01647266195)69:0.008230097709)49:0.002874453195)99:0.007746894808)99:0.01791557848,((Gymnotidae_Gymnotus_obscurus:0.01566870366,Gymnotidae_Gymnotus_curupira:0.0318033401)89:0.009784126426,(Gymnotidae_Gymnotus_pantanal:0.02681217933,Gymnotidae_Gymnotus_varzea:0.02196675236)64:0.00440710708)100:0.01758346938)99:0.01989632657,(Gymnotidae_Gymnotus_panamensis:0.03810815939,Gymnotidae_Gymnotus_cylindricus:0.04769967645)100:0.02157735751)99:0.03436685659)99:0.02842660061,(Gymnotidae_Gymnotus_pedanopterus:0.05095490035,(Gymnotidae_Gymnotus_cataniapo:0.08327994733,Gymnotidae_Gymnotus_anguillaris:0.09771872054)45:0.004366775268)99:0.024770247)80:0.006750786532)95:0.04137140981,(Gymnotidae_Gymnotus_jonasi:0.06327226162,((Gymnotidae_Gymnotus_coatesi:0.009558133198,Gymnotidae_Gymnotus_javari:0.01096820714)100:0.05157300226,(Gymnotidae_Gymnotus_coropinae:0.05314635726,Gymnotidae_Gymnotus_stenoleucus:0.03439970302)81:0.01100643845)99:0.02208122775)100:0.05424804067)99:0.1899613393,((Gymnotidae_Electrophorus_varii:0.06379996957,Gymnotidae_Electrophorus_electricus:0.03308586547)72:0.03363971756,Gymnotidae_Electrophorus_voltai:1.0000005e-06)1:0.7127013829)3:0.002692479605,(((((((Rhamphichthyidae_Gymnorhamphichthys_rosamariae:0.06498206785,Rhamphichthyidae_Gymnorhamphichthys_hypostomus:0.07549346968)100:0.02915129217,(Rhamphichthyidae_Gymnorhamphichthys_rondoni:0.07740194296,Rhamphichthyidae_Gymnorhamphichthys_britskii:0.1356291971)72:0.009177605161)100:0.07655565496,Rhamphichthyidae_Gymnorhamphichthys_bogardusae:0.2201582272)73:0.08482184498,(((Rhamphichthyidae_Rhamphichthys_heleios:0.01945032012,((Rhamphichthyidae_Rhamphichthys_rostratus:0.01925024669,Rhamphichthyidae_Rhamphichthys_marmoratus:0.03013152028)80:0.01019628593,Rhamphichthyidae_Rhamphichthys_apurensis:0.02211750662)87:0.02026223554)45:1.0000005e-06,(Rhamphichthyidae_Rhamphichthys_drepanium:0.006216524444,Rhamphichthyidae_Rhamphichthys_hahni:0.004734851446)95:0.0347991783)77:0.01374031189,Rhamphichthyidae_Rhamphichthys_lineatus:0.03703163113)95:0.1040553833)64:0.0332919051,((Rhamphichthyidae_Steatogenys_elegans:0.07921215106,(Rhamphichthyidae_Steatogenys_ocellatus:0.06329232616,Rhamphichthyidae_Steatogenys_duidae:0.1250153346)45:0.009980145091)100:0.0735628406,((Rhamphichthyidae_Hypopygus_minissimus:0.08500999726,Rhamphichthyidae_Hypopygus_lepturus:0.06614619448)97:0.0501343454,(Rhamphichthyidae_Hypopygus_nijsseni:0.03934739355,Rhamphichthyidae_Hypopygus_neblinae:0.02217673229)100:0.07516515182)99:0.1007757877)97:0.03911550518)63:0.03869826032,((Hypopomidae_Hypopomus_artedi:0.1550408126,(((((Hypopomidae_Brachyhypopomus_sullivani:0.0836718618,((Hypopomidae_Brachyhypopomus_regani:0.03299385127,Hypopomidae_Brachyhypopomus_bombilla:0.03958216311)100:0.05135542916,((Hypopomidae_Brachyhypopomus_batesi:0.01348819177,Hypopomidae_Brachyhypopomus_benjamini:0.01639069)100:0.03272526275,Hypopomidae_Brachyhypopomus_provenzanoi:0.02738885096)100:0.0375464541)55:0.004463294999)99:0.01808633289,((Hypopomidae_Brachyhypopomus_diazae:0.03060440259,Hypopomidae_Brachyhypopomus_occidentalis:0.04438033969)100:0.03728883992,Hypopomidae_Brachyhypopomus_palenque:0.09040961501)98:0.01728811603)100:0.02410083225,((((Hypopomidae_Brachyhypopomus_bullocki:0.01172290938,Hypopomidae_Brachyhypopomus_hendersoni:0.01089319694)90:0.02343264682,Hypopomidae_Brachyhypopomus_cunia:0.04744726485)100:0.04518133602,(Hypopomidae_Brachyhypopomus_jureiae:0.03264314878,Hypopomidae_Brachyhypopomus_janeiroensis:0.04666614921)100:0.05538951117)32:0.005385632663,((Hypopomidae_Brachyhypopomus_bennetti:0.03099214319,Hypopomidae_Brachyhypopomus_walteri:0.04275690764)100:0.04815270169,((Hypopomidae_Brachyhypopomus_gauderio:0.007717883395,Hypopomidae_Brachyhypopomus_pinnicaudatus:0.00449335895)100:0.07021806039,(((Hypopomidae_Brachyhypopomus_belindae:0.001318064966,Hypopomidae_Brachyhypopomus_verdii:0.003319108741)100:0.04590789296,((Hypopomidae_Brachyhypopomus_beebei:0.02476419939,Hypopomidae_Brachyhypopomus_hamiltoni:0.0217644975)95:0.01714704556,(Hypopomidae_Brachyhypopomus_draco:0.01495102319,Hypopomidae_Brachyhypopomus_alberti:0.0184354729)100:0.02114226385)98:0.01331858313)100:0.0252436765,Hypopomidae_Brachyhypopomus_flavipomus:0.08938389201)57:0.004281398443)100:0.04075645991)100:0.02050483868)39:0.01211386932)31:0.01190752081,Hypopomidae_Brachyhypopomus_brevirostris:0.09563067323)99:0.03566216819,(Hypopomidae_Racenisia_fimbriipinna:0.1313639667,(Hypopomidae_Procerusternarchus_pixuna:0.03905712709,Hypopomidae_Microsternarchus_bilineatus:0.02864907366)100:0.1389172702)98:0.04229401257)65:0.01424655529)90:0.03633993947,Hypopomidae_Akawaio_penak:0.2042035774)92:0.03455062005)60:0.06055324388,(((Apteronotidae_Sternarchorhamphus_muelleri:0.05632999183,Apteronotidae_Orthosternarchus_tamandua:0.05400172485)100:0.1072731886,(Apteronotidae_Apteronotus_cuchillejo:0.1096289047,((Apteronotidae_Adontosternarchus_balaenops:0.04191756816,(Apteronotidae_Adontosternarchus_nebulosus:0.04757905514,(Apteronotidae_Adontosternarchus_devenanzii:0.0356935417,(Apteronotidae_Adontosternarchus_clarkae:0.06044372245,Apteronotidae_Adontosternarchus_sachsi:0.03947380969)57:0.00620677525)51:0.005586044452)98:0.0132725639)100:0.05597366459,((Apteronotidae_Parapteronotus_hasemani:0.07179568763,((Apteronotidae_Apteronotus_albifrons:0.00844697905,Apteronotidae_Apteronotus_caudimaculosus:0.008849815877)100:0.04545727429,((Apteronotidae_Megadontognathus_kaitukaensis:0.1253286477,Apteronotidae_Apteronotus_acidops:0.0807906829)77:0.005942147377,(Apteronotidae_Apteronotus_mariae:0.05586864435,((Apteronotidae_Apteronotus_leptorhynchus:0.03370003557,(Apteronotidae_Apteronotus_galvisi:0.002406569504,Apteronotidae_Apteronotus_macrolepis:0.00668878035)100:0.02769333774)100:0.04208034677,(Apteronotidae_Apteronotus_magdalenensis:0.04394230362,Apteronotidae_Apteronotus_eschmeyeri:0.03300295358)94:0.01270191229)100:0.02354997413)58:0.005662375818)39:0.002087256342)44:0.009650886888)96:0.01299896348,((Apteronotidae_Apteronotus_rostratus:0.02322896103,Apteronotidae_Apteronotus_anu:0.02970846779)100:0.05240019586,((Apteronotidae_Platyurosternarchus_crypticus:3.805198727e-06,Apteronotidae_Platyurosternarchus_macrostoma:0.0183996684)100:0.06717370418,(((((Apteronotidae_Sternarchella_schotti:0.04090661734,(Apteronotidae_Sternarchella_rex:0.01074695509,((Apteronotidae_Sternarchella_patriciae:0.005454204301,Apteronotidae_Sternarchella_calhamazon:0.008846734441)86:0.004110437606,((Apteronotidae_Sternarchella_raptor:0.009085311489,Apteronotidae_Sternarchella_orthos:0.003594375985)78:0.002498907398,Apteronotidae_Sternarchella_duccis:0.005143528441)100:0.003684035829)58:0.001918272908)99:0.01047846241)100:0.03449479063,(((Apteronotidae_Sternarchogiton_nattereri:0.01994683,Apteronotidae_Sternarchogiton_labiatus:0.01583666665)100:0.04295419467,Apteronotidae_Sternarchogiton_porcinum:0.04047163346)72:0.007347337781,(Apteronotidae_Pariosternarchus_amazonensis:0.0322263091,(Apteronotidae_Melanosternarchus_amaru:0.02631299549,(Apteronotidae_Compsaraia_samueli:0.04339157936,(Apteronotidae_Compsaraia_compsa:0.02327028434,Apteronotidae_Compsaraia_iara:0.0288424647)100:0.01798809054)100:0.01643171444)99:0.01003489184)71:0.006343938604)96:0.01370422036)41:0.006664534261,(((Apteronotidae_Porotergus_gimbeli:0.03834050023,(Apteronotidae_Apteronotus_bonapartii:0.0095564661,Apteronotidae_Apteronotus_ellisi:0.008808600091)99:0.01185269525)96:0.01264261939,(Apteronotidae_Porotergus_gymnotus:0.03708929419,Apteronotidae_Apteronotus_apurensis:0.02600814991)56:0.001983901415)79:0.01108512096,Apteronotidae_Porotergus_duende:0.05200930882)63:0.008608172161)38:0.008775628768,Apteronotidae_Tenebrosternarchus_preto:0.05400066161)64:0.01314338168,((Apteronotidae_Sternarchorhynchus_oxyrhynchus:0.006326555644,Apteronotidae_Sternarchorhynchus_goeldii:0.001953694865)23:0.0561422456,(Apteronotidae_Sternarchorhynchus_mormyrus:0.03502742673,((Apteronotidae_Sternarchorhynchus_mareikeae:0.006482904206,((Apteronotidae_Sternarchorhynchus_yepezi:0.004813129336,Apteronotidae_Sternarchorhynchus_marreroi:0.003793579697)70:0.02466645745,((Apteronotidae_Sternarchorhynchus_galibi:0.03154591122,(Apteronotidae_Sternarchorhynchus_stewarti:1.0000005e-06,Apteronotidae_Sternarchorhynchus_hagedornae:1.0000005e-06)97:0.0277715542)88:0.02264263631,((Apteronotidae_Sternarchorhynchus_roseni:0.01007567325,(Apteronotidae_Sternarchorhynchus_retzeri:0.01763778831,Apteronotidae_Sternarchorhynchus_cramptoni:0.006128012938)100:0.003929166048)99:0.01013795921,(Apteronotidae_Sternarchorhynchus_montanus:1.0000005e-06,Apteronotidae_Sternarchorhynchus_starksi:1.0000005e-06)85:0.02006960597)77:0.01727487297)32:0.005449733501)42:0.005559903703)61:1.035950423e-05,Apteronotidae_Sternarchorhynchus_mesensis:0.06186006623)55:0.01224912501)63:0.01835519294)61:0.006802115118)95:0.008296721854)27:0.001794242735)25:0.003725975467)78:0.01768696385)59:0.01567311942)97:0.05322782541)97:0.2008567986,((Sternopygidae_Japigny_kirschbaum:0.1416505678,(((((Sternopygidae_Rhabdolichops_troscheli:0.009698014956,(Sternopygidae_Rhabdolichops_caviceps:0.009687682623,Sternopygidae_Rhabdolichops_eastwardi:0.01617407154)56:0.01316536814)53:0.01612868625,(Sternopygidae_Rhabdolichops_electrogrammus:0.01937894354,Sternopygidae_Rhabdolichops_jegui:1.0000005e-06)36:1.0000005e-06)50:0.0126398376,Sternopygidae_Rhabdolichops_navalha:0.06105340429)96:0.03812267063,Sternopygidae_Rhabdolichops_stewarti:0.03009730745)98:0.06248848513,((Sternopygidae_Distocyclus_conirostris:0.0790297088,(Sternopygidae_Archolaemus_blax:0.0781490043,Sternopygidae_Archolaemus_luciae:0.0503242039)0:0.02714384383)0:0.001689476107,((Sternopygidae_Eigenmannia_humboldtii:0.05444427939,Sternopygidae_Eigenmannia_limbata:0.03405485604)98:0.02940858066,(((Sternopygidae_Eigenmannia_trilineata:0.04346912575,Sternopygidae_Eigenmannia_macrops:0.03588036664)73:0.009177767222,Sternopygidae_Eigenmannia_vicentespelaea:0.0277755265)98:0.02529410657,Sternopygidae_Eigenmannia_virescens:0.05561904832)21:0.0156570963)3:0.009463930437)86:0.04778841873)88:0.0298315705)96:0.05339188007,(Sternopygidae_Sternopygus_astrabes:0.09178141799,(((Sternopygidae_Sternopygus_obtusirostris:0.05411106167,(((Sternopygidae_Sternopygus_pejeraton:0.01055872938,Sternopygidae_Sternopygus_aequilabiatus:1.0000005e-06)88:0.009530193415,Sternopygidae_Sternopygus_dariensis:1.0000005e-06)61:0.01058387652,Sternopygidae_Sternopygus_arenatus:0.06800757003)98:0.04025995451)63:0.01799879727,Sternopygidae_Sternopygus_xingu:0.05994713304)30:0.008890765321,(Sternopygidae_Sternopygus_branco:0.05358545376,Sternopygidae_Sternopygus_macrurus:0.04551081106)58:0.01296669975)97:0.05439993488)97:0.07076625434)11:0.0103891978)0:0.006116895807)0:0.008585571571)84:0.2093782116,(((Diplomystidae_Diplomystes_camposensis:0.008063825908,(Diplomystidae_Diplomystes_chilensis:0.005050960492,Diplomystidae_Diplomystes_nahuelbutaensis:0.005905935733)72:0.01082481911)64:0.009558941269,((Diplomystidae_Olivaichthys_viedmensis:0.000986162097,Diplomystidae_Diplomystes_mesembrinus:0.001936545907)63:0.000574147959,Diplomystidae_Diplomystes_cuyanus:0.003617122716)65:0.002898099952)100:0.347222848,(((((Loricariidae_Lithogenes_villosus:0.1745287911,(((((((((Loricariidae_Cteniloricaria_platystoma:0.03325564107,Loricariidae_Cteniloricaria_napova:0.01463319162)97:0.03800893534,(((Loricariidae_Harttia_loricariformis:0.05335331595,((((Loricariidae_Harttia_novalimensis:0.01787080782,Loricariidae_Harttia_carvalhoi:0.02781338018)99:0.03130589772,Loricariidae_Harttia_leiopleura:0.03159069949)80:0.01517038034,Loricariidae_Harttia_gracilis:0.06048411711)76:0.0128926349,Loricariidae_Harttia_torrenticola:0.06045716093)69:0.008469960158)33:0.01567139483,Loricariidae_Harttia_kronei:0.07649094573)71:0.01612217777,(Loricariidae_Harttia_guianensis:0.02401213819,(Loricariidae_Harttia_tuna:0.01748472159,(Loricariidae_Harttia_fluminensis:0.003891861779,Loricariidae_Harttia_surinamensis:0.003436183101)100:0.01400522985)100:0.01214949336)100:0.05293704409)34:0.005130854583)23:0.003799700822,(Loricariidae_Harttia_punctata:0.1016889839,(Loricariidae_Harttia_duriventris:0.03523105072,Loricariidae_Harttia_dissidens:0.01332198913)100:0.04900090216)71:0.02718321554)19:0.008113624593,(Loricariidae_Harttiella_lucifer:0.04114320189,((Loricariidae_Harttiella_intermedia:0.001720994567,Loricariidae_Harttiella_longicauda:0.001987361288)100:0.01796142269,(Loricariidae_Harttiella_pilosa:0.01768118484,(Loricariidae_Harttiella_parva:0.00819376684,Loricariidae_Harttiella_crassicauda:0.01001770571)67:0.0006128193973)91:0.007746556332)100:0.01882962411)100:0.09888185786)99:0.01736415905,(((Loricariidae_Pterosturisoma_microps:0.08053892235,(((Loricariidae_Sturisoma_nigrirostrum:0.01043328545,Loricariidae_Sturisoma_robustum:0.04499928248)96:0.00411995292,Loricariidae_Sturisoma_monopelte:0.02479934404)100:0.02384633325,(((Loricariidae_Sturisomatichthys_festivus:0.01406579169,(Loricariidae_Sturisomatichthys_leightoni:0.008435327845,Loricariidae_Sturisomatichthys_panamensis:0.01665705253)100:0.004598600795)100:0.01578249052,Loricariidae_Sturisomatichthys_citurensis:0.04082860327)100:0.01856604772,(((Loricariidae_Farlowella_curtirostra:0.009106161786,Loricariidae_Farlowella_taphorni:0.01160771502)100:0.03307053451,Loricariidae_Farlowella_amazonum:0.04803354523)61:0.00417838327,(((((Loricariidae_Farlowella_knerii:0.0174317451,((Loricariidae_Farlowella_reticulata:0.01598454059,(Loricariidae_Farlowella_smithi:0.001814516217,(Loricariidae_Farlowella_paraguayensis:0.001964637806,Loricariidae_Farlowella_hahni:0.001314228412)100:0.006835700424)61:0.004901103216)39:0.002108327638,(Loricariidae_Farlowella_schreitmuelleri:0.008913964435,Loricariidae_Farlowella_oxyrryncha:0.005577870413)73:0.002464716696)56:0.001338981788)100:0.02059510986,(Loricariidae_Farlowella_vittata:0.01539554117,Loricariidae_Farlowella_mariaelenae:0.004013175982)95:0.02161267164)37:0.004460090768,(Loricariidae_Farlowella_nattereri:0.0304097659,Loricariidae_Farlowella_hasemani:0.01370634025)74:0.01762965242)11:1.0000005e-06,(Loricariidae_Farlowella_acus:0.01903056714,Loricariidae_Farlowella_martini:0.01299209825)98:0.0216302362)27:0.004918824399,Loricariidae_Aposturisoma_myriodon:0.05016743909)59:0.00814527318)99:0.01633873724)99:0.01073649399)98:0.01324546745)98:0.01915483522,(Loricariidae_Lamontichthys_filamentosus:0.01273530017,Loricariidae_Lamontichthys_stibaros:0.01765744262)96:0.06779311048)97:0.02308443688,(((Loricariidae_Dasyloricaria_latiura:0.1267155289,Loricariidae_Dasyloricaria_filamentosa:0.09433566537)0:1.086491e-06,(((Loricariidae_Crossoloricaria_venezuelae:0.1210467091,(Loricariidae_Fonchiiloricaria_nanodon:0.1287777131,((Loricariidae_Loricariichthys_microdon:0.02912803409,((Loricariidae_Loricariichthys_maculatus:0.02034737688,Loricariidae_Loricariichthys_derbyi:0.0235715767)75:0.01810815654,((Loricariidae_Loricariichthys_castaneus:0.01803411574,Loricariidae_Loricariichthys_anus:0.008249740991)100:0.03605135015,(Loricariidae_Loricariichthys_labialis:0.02001817167,Loricariidae_Loricariichthys_melanocheilus:0.01474750616)55:0.003547333775)43:0.008106397508)48:0.01060656579)33:0.008587888436,Loricariidae_Loricariichthys_platymetopon:0.05869888267)62:0.03664441815)25:0.01250840999)15:0.009196478749,((Loricariidae_Limatulichthys_griseus:0.07939493749,Loricariidae_Pseudoloricaria_laeviuscula:0.05253299754)86:0.009747520828,Loricariidae_Hemiodontichthys_acipenserinus:0.1546156162)24:0.007936982634)11:0.01534106444,((Loricariidae_Spatuloricaria_puganensis:0.05793457682,((((Loricariidae_Brochiloricaria_macrodon:0.00769853018,(Loricariidae_Paraloricaria_agastor:0.001090975732,Loricariidae_Paraloricaria_vetula:0.003243592709)100:0.005458405552)47:0.001519341389,(Loricariidae_Loricaria_apeltogaster:0.009910291975,Loricariidae_Proloricaria_prolixa:0.007631442994)49:0.001858821212)99:0.01936960743,(Loricariidae_Loricaria_clavipinna:0.01866534901,(Loricariidae_Loricaria_parnahybae:0.0277821039,((Loricariidae_Loricaria_tucumanensis:0.02714657824,((Loricariidae_Loricaria_nickeriensis:0.007924085316,Loricariidae_Loricaria_lentiginosa:0.005304697722)2:0.001044894629,Loricariidae_Loricaria_cataphracta:0.02854670638)93:0.01053425986)46:0.004310680566,Loricariidae_Loricaria_simillima:0.007278313906)50:0.003794676708)74:0.007246491946)99:0.01713883049)84:0.01317784544,(((Loricariidae_Spatuloricaria_gymnogaster:0.03932534412,(Loricariidae_Crossoloricaria_cephalaspis:0.004290310821,Loricariidae_Crossoloricaria_variegata:0.003369547664)99:0.01906292067)100:0.03640339324,Loricariidae_Planiloricaria_cryptodon:0.08806328444)5:1.0000005e-06,((Loricariidae_Rhadinoloricaria_ommation:0.08988762607,(Loricariidae_Pseudohemiodon_apithanos:0.03648025029,Loricariidae_Pseudohemiodon_lamina:0.01277910112)51:1.0000005e-06)39:0.007444429604,Loricariidae_Pseudohemiodon_laticeps:0.02691844424)58:0.01947221467)33:0.005114592922)87:0.01975692985)80:0.0197661822,(((Loricariidae_Rineloricaria_pentamaculata:0.0928811392,(Loricariidae_Rineloricaria_latirostris:0.04598715813,(((Loricariidae_Rineloricaria_morrowi:0.03448321869,((Loricariidae_Rineloricaria_melini:0.01805178192,Loricariidae_Rineloricaria_formosa:0.01951169659)48:0.002651496635,Loricariidae_Rineloricaria_teffeana:0.02601740973)62:0.01153668191)38:0.01403403575,Loricariidae_Rineloricaria_stewarti:0.05496541119)29:0.008111791763,(Loricariidae_Rineloricaria_parva:0.04775531667,(((Loricariidae_Rineloricaria_wolfei:0.1058262937,((Loricariidae_Rineloricaria_jaraguensis:0.02122872672,Loricariidae_Rineloricaria_kronei:0.02387860353)54:1.0000005e-06,(((Loricariidae_Rineloricaria_misionera:0.01884665096,Loricariidae_Rineloricaria_cadeae:0.0132061854)62:0.004299385997,Loricariidae_Rineloricaria_longicauda:0.008242503123)83:0.008443350161,((Loricariidae_Rineloricaria_microlepidogaster:0.008396548621,(Loricariidae_Rineloricaria_aequalicuspis:0.00917820248,Loricariidae_Rineloricaria_strigilata:0.0208208577)35:0.002628096876)54:0.007104010187,Loricariidae_Rineloricaria_quadrensis:0.01271917914)40:0.002788811629)32:0.006678123482)4:0.002517597242)2:0.007154849892,((Loricariidae_Rineloricaria_eigenmanni:0.02056082203,(Loricariidae_Rineloricaria_heteroptera:0.01310859035,Loricariidae_Rineloricaria_platyura:0.01420755732)99:0.01125992804)100:0.01495681185,(Loricariidae_Rineloricaria_osvaldoi:0.07764293638,Loricariidae_Rineloricaria_sneiderni:0.05926603482)11:0.007722733184)15:0.009996371529)3:1.0000005e-06,(Loricariidae_Rineloricaria_catamarcensis:0.01193014604,Loricariidae_Rineloricaria_lima:0.01726402924)98:0.03189410919)6:0.01892393101)6:0.001479165153)4:0.0109801773)6:0.009604421847)11:0.0206306685,((Loricariidae_Rineloricaria_altipinnis:0.02280141414,(Loricariidae_Rineloricaria_jubata:0.03415020498,Loricariidae_Rineloricaria_uracantha:0.04750854212)18:0.007357327315)20:0.05897807993,Loricariidae_Rineloricaria_lanceolata:0.09379326382)13:0.007773706416)24:0.01787850863,Loricariidae_Rineloricaria_fallax:0.07118476809)60:0.01654874273)50:0.006965056513)10:0.0199454463)91:0.03167973376,(Loricariidae_Metaloricaria_paucidens:0.04913966504,Loricariidae_Metaloricaria_nijsseni:0.02833828425)100:0.02358746717)93:0.0122299319)90:0.01594270051)89:0.06475091569,((((((Loricariidae_Otocinclus_xakriaba:0.09626182857,((Loricariidae_Otocinclus_flexilis:0.01817339017,Loricariidae_Otocinclus_arnoldi:0.02317783539)98:0.01649352915,Loricariidae_Otocinclus_affinis:0.0441416609)66:0.01907065933)29:0.005134415273,((Loricariidae_Otocinclus_cocama:0.0382911906,Loricariidae_Otocinclus_vestitus:0.05686820693)60:0.002615226517,(Loricariidae_Otocinclus_mariae:0.04502873641,(Loricariidae_Otocinclus_hoppei:0.07506025843,Loricariidae_Otocinclus_vittatus:0.07869170639)48:0.02798184583)57:0.005329264557)65:0.01967546608)98:0.02768594497,Loricariidae_Lampiella_gibbosa:0.1205618192)88:0.03876036973,((Loricariidae_Acestridium_discus:0.03995959035,(Loricariidae_Acestridium_scutatum:0.0601383747,(Loricariidae_Acestridium_gymnogaster:0.05877571455,Loricariidae_Acestridium_martini:0.056290302)79:0.009397859612)76:0.02444927816)92:0.1022042746,(((Loricariidae_Hypoptopoma_guianense:0.02200890435,Loricariidae_Hypoptopoma_thoracatum:0.04418663424)100:0.05288406044,((Loricariidae_Oxyropsis_carinata:0.001242309466,Loricariidae_Oxyropsis_wrightiana:0.00262351552)100:0.02079885144,Loricariidae_Oxyropsis_acutirostris:0.04227638851)100:0.03032499636)51:0.008488870846,(Loricariidae_Hypoptopoma_spectabile:0.09047151282,((Loricariidae_Hypoptopoma_incognitum:0.01776524778,Loricariidae_Hypoptopoma_steindachneri:0.01230079024)100:0.04447149365,(Loricariidae_Hypoptopoma_inexspectatum:0.1047718314,Loricariidae_Hypoptopoma_gulare:0.02381039976)100:0.08054038512)93:0.03835740012)66:0.01180973189)92:0.03294125677)70:0.01228358309)72:0.009848499498,(((Loricariidae_Microplecostomus_forestii:0.06918227795,Loricariidae_Nannoplecostomus_eleonorae:0.1155915132)99:0.03402378339,((((Loricariidae_Pseudotocinclus_juquiae:0.03790515836,Loricariidae_Pseudotocinclus_parahybae:0.01809437738)60:0.02904993635,Loricariidae_Pseudotocinclus_tietensis:0.01752057334)99:0.02156080195,Loricariidae_Pareiorhina_rudolphi:0.05118977147)100:0.03180082164,(((((Loricariidae_Pareiorhaphis_nudula:0.02016301836,(Loricariidae_Pareiorhaphis_hypselurus:0.01531660918,Loricariidae_Pareiorhaphis_stomias:0.004552207269)99:0.007742763423)100:0.02433887781,(Loricariidae_Pareiorhaphis_splendens:0.04775482236,(Loricariidae_Pareiorhaphis_azygolechis:0.0122454934,(((Loricariidae_Pareiorhaphis_vestigipinnis:0.006835631718,(Loricariidae_Pareiorhaphis_eurycephalus:0.005140449093,Loricariidae_Pareiorhaphis_parmula:0.007304286831)95:0.003301263055)99:0.01104100661,Loricariidae_Pareiorhaphis_hystrix:0.01494896481)96:0.00337127676,(Loricariidae_Pareiorhaphis_steindachneri:0.009405541225,Loricariidae_Pareiorhaphis_cameroni:0.002400736783)100:0.009998984518)99:0.005865652974)100:0.01237395793)58:0.003955703043)47:0.001525888845,(Loricariidae_Kronichthys_lacerta:0.01193397454,(Loricariidae_Kronichthys_heylandi:0.04279063771,Loricariidae_Kronichthys_subteres:0.01259763459)76:0.009797237265)100:0.0628722908)64:0.003821340157,(Loricariidae_Neoplecostomus_ribeirensis:0.04742236878,(Loricariidae_Isbrueckerichthys_alipionis:0.02249784683,((Loricariidae_Isbrueckerichthys_saxicola:0.001090941516,Loricariidae_Isbrueckerichthys_epakmos:0.00357037845)53:0.004312330384,(Loricariidae_Isbrueckerichthys_duseni:0.01771961185,Loricariidae_Isbrueckerichthys_calvus:0.01090738574)68:0.01377073304)97:0.006318320181)98:0.009437620533)100:0.01299280355)99:0.0291102949,((((Loricariidae_Pareiorhina_hyptiorhachis:0.007376674666,Loricariidae_Pareiorhina_carrancas:0.004194774912)100:0.03026105531,(Loricariidae_Pareiorhina_rosai:0.01909825159,((Loricariidae_Pareiorhina_pelicicei:0.007071697961,Loricariidae_Pareiorhina_cepta:0.01064732571)100:0.007777759911,Loricariidae_Pareiorhina_brachyrhyncha:0.01374186068)94:0.004737261786)100:0.02931335467)96:0.01849287979,((((((Loricariidae_Neoplecostomus_yapo:0.03147721632,(Loricariidae_Neoplecostomus_selenae:0.01187173248,Loricariidae_Neoplecostomus_botucatu:0.0111940074)53:0.005828588366)52:0.007970303553,((Loricariidae_Neoplecostomus_canastra:0.01067617085,Loricariidae_Neoplecostomus_langeanii:0.006146023951)35:0.00278610569,(Loricariidae_Neoplecostomus_jaguari:0.00535525862,Loricariidae_Neoplecostomus_bandeirante:0.009955562858)83:0.001694366222)79:0.008846936604)66:0.001544213832,Loricariidae_Neoplecostomus_paranensis:0.01566926897)79:0.004507417649,Loricariidae_Neoplecostomus_corumba:0.03033432426)97:0.02409521264,Loricariidae_Neoplecostomus_paraty:0.05405095675)57:0.002740630634,(Loricariidae_Neoplecostomus_franciscoensis:0.02667256917,(Loricariidae_Neoplecostomus_espiritosantensis:0.05373190268,Loricariidae_Neoplecostomus_microps:0.02748772072)90:0.006806713843)96:0.01545366048)90:0.01952003319)80:0.004050846154,((Loricariidae_Pareiorhaphis_scutula:0.01430989053,(Loricariidae_Pareiorhaphis_nasuta:0.02202798076,Loricariidae_Plesioptopoma_curvidens:0.03592467429)94:0.007134126385)100:0.02841887586,(Loricariidae_Pareiorhaphis_bahiana:0.06906637811,((Loricariidae_Pareiorhaphis_ruschii:0.03894777207,Loricariidae_Euryochus_thysanos:0.04814764553)31:1.0000005e-06,Loricariidae_Hirtella_carinata:0.02598681641)65:0.01523438543)76:0.01176528166)60:0.004973442071)89:0.006790252802)97:0.007933448607)98:0.02520239099)8:0.007071029439,((Loricariidae_Corumbataia_canoeiro:0.09176055379,(Loricariidae_Corumbataia_anosteos:0.03458919943,(Loricariidae_Corumbataia_tocantinensis:0.0120829773,(Loricariidae_Corumbataia_britskii:0.01262800507,Loricariidae_Corumbataia_cuestae:0.005501274299)78:0.003279003582)100:0.04518077339)100:0.0281135416)78:0.04546918453,((Loricariidae_Curculionichthys_paresi:0.05479505677,(Loricariidae_Curculionichthys_piracanjuba:0.02750611798,(Loricariidae_Curculionichthys_oliveirai:0.01350828286,Loricariidae_Curculionichthys_insperatus:0.0222501509)100:0.02226917632)95:0.02061230813)100:0.06836760403,((((Loricariidae_Curculionichthys_hera:0.029925385,Loricariidae_Hisonotus_acuen:0.04996386458)100:0.06948477445,(((Loricariidae_Parotocinclus_eppleyi:0.09072840317,(Loricariidae_Parotocinclus_britskii:0.0322941677,Loricariidae_Parotocinclus_aripuanensis:0.07503527655)74:0.05018593971)1:0.01757632262,Loricariidae_Parotocinclus_collinsae:0.0572980722)0:1.0000005e-06,Loricariidae_Hisonotus_chromodontus:0.07525399862)8:0.01377238395)44:0.02403762521,(((((Loricariidae_Otothyropsis_biamnicus:0.04197004142,(Loricariidae_Otothyropsis_polyodon:0.005520620109,Loricariidae_Hisonotus_francirochai:0.008233717684)97:0.02573107036)57:0.01563980242,((Loricariidae_Microlepidogaster_perforata:0.03085193864,(Loricariidae_Parotocinclus_bidentatus:0.03272211987,Loricariidae_Parotocinclus_maculicauda:0.02748412097)100:0.02292336112)67:0.01127174189,((((Loricariidae_Hisonotus_bocaiuva:0.04814738098,Loricariidae_Rhinolekos_arachas:0.02844812432)95:0.03554404802,(Loricariidae_Parotocinclus_bahiensis:0.06611675876,(Loricariidae_Parotocinclus_prata:0.038819632,Loricariidae_Parotocinclus_robustus:0.02501367944)100:0.03231423842)55:0.006755449141)91:0.01530596415,((((Loricariidae_Rhinolekos_garavelloi:0.01776770992,Loricariidae_Rhinolekos_britskii:0.01666262952)100:0.0348574678,Loricariidae_Microlepidogaster_longicolla:0.03973475832)68:0.03143842312,Loricariidae_Microlepidogaster_dimorpha:0.0295296278)55:0.01330932739,((Loricariidae_Hisonotus_paulinus:0.02790063612,Loricariidae_Hisonotus_depressicauda:0.05443774149)98:0.02523823332,((Loricariidae_Pseudotothyris_janeirensis:0.01445858939,(Loricariidae_Otothyris_travassosi:0.07857081426,Loricariidae_Pseudotothyris_obtusa:0.03410081453)28:0.01136850171)96:0.03190973519,Loricariidae_Parotocinclus_spilurus:0.1618101743)36:0.0083642073)25:0.003705052782)9:0.002419915328)14:0.005586541955,(Loricariidae_Parotocinclus_adamanteus:0.0727060776,(((Loricariidae_Epactionotus_bilineatus:0.01814317703,(Loricariidae_Epactionotus_gracilis:0.007295818712,Loricariidae_Epactionotus_itaimbezinho:0.004955331907)92:0.006405874345)100:0.02277424382,(((Loricariidae_Hisonotus_notatus:0.02157507066,Loricariidae_Hisonotus_thayeri:0.002599304244)100:0.02866539133,(Loricariidae_Hisonotus_notopagos:0.04307569552,((Loricariidae_Eurycheilichthys_coryphaenus:1.0000005e-06,Loricariidae_Eurycheilichthys_limulus:0.02392194346)42:1.0000005e-06,(((Loricariidae_Eurycheilichthys_castaneus:1.0000005e-06,Loricariidae_Eurycheilichthys_luisae:0.00465702372)63:0.004685321324,Loricariidae_Eurycheilichthys_planus:0.01401396979)28:1.0000005e-06,(Loricariidae_Eurycheilichthys_pantherinus:0.02538688486,Loricariidae_Eurycheilichthys_apocremnus:1.0000005e-06)50:0.002757848125)51:0.002755523278)78:0.01380581123)62:0.01090187567)20:0.002203778499,(Loricariidae_Hisonotus_armatus:0.03208053634,((Loricariidae_Hisonotus_charrua:0.02444980107,Loricariidae_Hisonotus_leucophrys:0.02534049402)96:0.01608707708,(Loricariidae_Hisonotus_taimensis:0.01239803457,Loricariidae_Hisonotus_laevior:0.02928090776)59:0.01170909952)64:0.01005687281)48:0.01069950447)18:0.004662977438)49:0.0111428156,(((Loricariidae_Hisonotus_maculipinnis:0.03516095299,Loricariidae_Hisonotus_ringueleti:0.0100931368)81:0.03323317382,((Loricariidae_Hisonotus_montanus:0.02544498259,(Loricariidae_Hisonotus_carreiro:1.0000005e-06,Loricariidae_Hisonotus_prata:0.001963079963)95:0.02656592007)72:0.009516750477,(Loricariidae_Hisonotus_megaloplax:0.03037214871,(Loricariidae_Hisonotus_iota:0.01314179124,Loricariidae_Hisonotus_aky:0.007089889159)84:0.008423337693)55:0.00980153121)93:0.01255881241)78:0.01299815937,(Loricariidae_Otothyropsis_marapoama:0.050534037,Loricariidae_Hisonotus_nigricauda:0.05093253914)71:0.02210824108)28:0.006041328018)86:0.007843899583)36:0.007389524688)23:0.005458536732)20:0.008467992707)27:0.01498186062,(Loricariidae_Parotocinclus_cearensis:0.01312821814,Loricariidae_Parotocinclus_spilosoma:0.007585537783)99:0.05802564489)49:0.01508105672,Loricariidae_Hisonotus_leucofrenatus:0.1453351065)25:0.008916065233,Loricariidae_Parotocinclus_seridoensis:0.1363919417)17:0.006786681298)18:0.008100821609,Loricariidae_Parotocinclus_jumbo:0.1347991902)21:0.006283786339)32:0.004914282935)6:0.006187186609)62:0.01802504696)79:0.04746096332,((((Loricariidae_Paulasquama_callis:0.02368936875,(Loricariidae_Neblinichthys_echinasus:0.009960470297,Loricariidae_Neblinichthys_brevibracchium:0.03167269278)100:0.0146837062)100:0.07283576393,(Loricariidae_Lithoxancistrus_orinoco:0.05697526007,Loricariidae_Pseudancistrus_yekuana:0.04634849583)100:0.03678492114)46:0.009044646476,(((Loricariidae_Andeancistrus_platycephalus:0.03658326705,Loricariidae_Transancistrus_santarosensis:0.02948192894)100:0.0524592476,(Loricariidae_Leptoancistrus_canensis:0.09479844924,((Loricariidae_Dolichancistrus_carnegiei:0.05185192735,Loricariidae_Dolichancistrus_fuesslii:0.05874971201)99:0.02185682212,Loricariidae_Cordylancistrus_torbesensis:0.0646626428)96:0.01036462001)98:0.01963662129)97:0.01827143956,(((Loricariidae_Chaetostoma_anomalum:0.03590950033,((Loricariidae_Chaetostoma_changae:1.0000005e-06,Loricariidae_Chaetostoma_breve:0.009313120449)97:0.01232875037,Loricariidae_Chaetostoma_dermorhynchus:0.04503003002)98:0.01109685788)99:0.02351250861,(((Loricariidae_Chaetostoma_loborhynchos:0.01770529575,Loricariidae_Chaetostoma_marmorescens:0.02402408894)100:0.03281911469,(Loricariidae_Chaetostoma_microps:0.02595903469,Loricariidae_Chaetostoma_carrioni:0.02215483072)100:0.05350565656)65:0.008441203786,(Loricariidae_Chaetostoma_lexa:0.04671132071,Loricariidae_Chaetostoma_lineopunctatum:0.03836487094)58:0.01062258326)50:0.005592660273)100:0.01413114668,((Loricariidae_Chaetostoma_jegui:1.0000005e-06,Loricariidae_Chaetostoma_vasquezi:0.007914783229)99:0.05331020359,Loricariidae_Chaetostoma_fischeri:0.04493034817)78:0.009869656364)98:0.02936709173)42:0.003793432139)81:0.01263462162,(((((Loricariidae_Dekeyseria_amazonica:0.05914698942,Loricariidae_Dekeyseria_picta:0.03929731685)99:0.02070339777,Loricariidae_Dekeyseria_scaphirhynchus:0.06733864849)99:0.02924177178,((Loricariidae_Corymbophanes_kaiei:0.1048251135,(Loricariidae_Hopliancistrus_tricornis:0.06736074792,Loricariidae_Cryptancistrus_similis:0.06279577609)62:0.011861288)40:0.01200924629,(((Loricariidae_Guyanancistrus_brownsbergensis:0.009271363892,((Loricariidae_Guyanancistrus_teretirostris:0.00502297191,Loricariidae_Guyanancistrus_megastictus:0.001678736707)83:0.003237772783,Loricariidae_Guyanancistrus_tenuis:0.001615387282)85:0.005990422795)94:0.02037767464,(Loricariidae_Guyanancistrus_brevispinis:0.0072199129,Loricariidae_Guyanancistrus_nassauensis:0.002378963832)100:0.03045009841)100:0.03169632268,(Loricariidae_Guyanancistrus_longispinis:0.07903712457,Loricariidae_Guyanancistrus_niger:0.07023061268)99:0.03765284805)88:0.0170139759)69:0.008181947793)61:0.004219228541,(((Loricariidae_Pseudolithoxus_tigris:0.01737750221,Loricariidae_Pseudolithoxus_kelsorum:0.01712366279)100:0.03013564628,((Loricariidae_Pseudolithoxus_anthrax:0.01175351929,Loricariidae_Pseudolithoxus_dumus:0.01149796209)100:0.02406837562,(Loricariidae_Pseudolithoxus_kinja:0.00351806928,Loricariidae_Pseudolithoxus_nicoi:0.0007970558492)100:0.03692729653)100:0.02065764498)100:0.03566362848,(((Loricariidae_Lasiancistrus_caucanus:0.05290321649,Loricariidae_Lasiancistrus_tentaculatus:0.02667171238)21:0.001037679492,(Loricariidae_Lasiancistrus_saetiger:0.003911747358,(Loricariidae_Lasiancistrus_heteracanthus:0.001824291494,Loricariidae_Lasiancistrus_schomburgkii:0.003561545142)54:0.01310761125)95:0.03002377787)97:0.05115773574,(Loricariidae_Ancistrus_clementinae:0.104261529,(((Loricariidae_Ancistrus_cuiabae:0.0820670819,(Loricariidae_Ancistrus_leucostictus:0.04858923897,(Loricariidae_Ancistrus_trinitatis:0.0337566696,((Loricariidae_Ancistrus_marcapatae:0.03654289429,Loricariidae_Ancistrus_megalostomus:0.02816250338)64:0.02023980924,Loricariidae_Ancistrus_macrophthalmus:0.03174697903)24:1.0000005e-06)18:0.004588537891)17:0.002593004742)13:0.007826554333,Loricariidae_Ancistrus_ranunculus:0.05420718281)26:0.02304772937,(Loricariidae_Ancistrus_aguaboensis:0.04351658509,(((Loricariidae_Ancistrus_pirareta:0.0251255039,(Loricariidae_Ancistrus_cryptophthalmus:0.04389428156,(Loricariidae_Ancistrus_cirrhosus:0.0163477437,(Loricariidae_Ancistrus_brevipinnis:0.01305307467,Loricariidae_Ancistrus_multispinis:0.02478128078)59:0.01004799019)78:0.01609339087)39:0.01249307977)1:0.00306850697,Loricariidae_Ancistrus_dolichopterus:0.04491065235)6:0.008025920412,Loricariidae_Ancistrus_chagresi:0.05954118919)6:0.00856768575)17:0.01731133533)60:0.01288568361)86:0.02065505064)68:0.01468609515)62:0.007961739171)42:0.006145365409,(((Loricariidae_Pseudancistrus_barbatus:0.009079251225,Loricariidae_Pseudancistrus_depressus:0.01430875433)100:0.03577718887,((Loricariidae_Pseudancistrus_nigrescens:1.0000005e-06,Loricariidae_Panaqolus_claustellifer:2.70316138e-06)99:0.05115138613,(Loricariidae_Pseudancistrus_corantijniensis:0.0315220571,(Loricariidae_Pseudancistrus_zawadzkii:0.05706557677,Loricariidae_Pseudancistrus_asurini:0.05238945655)99:0.0186271934)72:0.00543438312)78:0.01218991847)95:0.02444955867,(((((((Loricariidae_Panaque_cochliodon:0.03379805157,(Loricariidae_Panaque_armbrusteri:0.01468579818,Loricariidae_Panaque_schaeferi:0.006314294207)15:0.008574644504)7:0.009926379838,Loricariidae_Panaque_bathyphilus:0.01808266759)98:0.01449261152,Loricariidae_Panaque_nigrolineatus:0.0955482338)98:0.04397406495,((((Loricariidae_Pterygoplichthys_zuliaensis:0.04974121833,(((Loricariidae_Pterygoplichthys_scrophus:0.004922139242,(Loricariidae_Pterygoplichthys_multiradiatus:0.009570535009,Loricariidae_Pterygoplichthys_pardalis:0.001583325425)28:0.002013687308)95:0.003871685642,Loricariidae_Pterygoplichthys_disjunctivus:0.009997135589)1:0.01648433891,(Loricariidae_Pterygoplichthys_joselimaianus:0.01276848873,(Loricariidae_Pterygoplichthys_lituratus:0.001097413499,Loricariidae_Pterygoplichthys_gibbiceps:0.001953723345)100:0.01595031279)95:0.005069975553)0:0.03802923163)0:0.01196476317,((((Loricariidae_Hemiancistrus_votouro:0.0007800539206,(Loricariidae_Hemiancistrus_meizospilos:0.01163932808,Loricariidae_Hemiancistrus_fuliginosus:0.001211446856)53:0.00370921326)52:0.007174311639,Loricariidae_Hemiancistrus_punctulatus:0.008936552201)98:0.02649735304,(Loricariidae_Hypostomus_maracaiboensis:0.01776352867,Loricariidae_Hypostomus_aspidolepis:0.03223173268)100:0.01826919206)94:0.008134144748,(((Loricariidae_Hypostomus_soniae:0.00266683303,Loricariidae_Hypostomus_microstomus:0.01785946944)23:0.003039023094,((Loricariidae_Hypostomus_renestoi:0.001977211885,Loricariidae_Hypostomus_luteomaculatus:0.003962215441)75:1.0000005e-06,Loricariidae_Hypostomus_nigromaculatus:0.009824704807)54:0.002103988122)32:0.01801910409,((Loricariidae_Hypostomus_holostictus:0.004256572709,(Loricariidae_Hypostomus_robinii:0.003053372839,Loricariidae_Hypostomus_rhantos:0.001835128982)39:1.0000005e-06)100:0.031001109,(((Loricariidae_Hypostomus_basilisko:0.01291708989,((Loricariidae_Hypostomus_macushi:0.01394279693,Loricariidae_Hypostomus_pyrineusi:0.014783108)95:0.008420981943,Loricariidae_Hypostomus_paucipunctatus:0.01625231241)43:0.001490856189)41:0.004411151529,((Loricariidae_Hypostomus_plecostomoides:0.0208044896,((((Loricariidae_Hypostomus_hoplonites:0.02238980728,Loricariidae_Hypostomus_gymnorhynchus:0.0186429198)65:0.002665156213,(((((Loricariidae_Pterygoplichthys_ambrosettii:0.04723047322,Loricariidae_Pterygoplichthys_etentaculatus:0.0213181779)90:0.03508622972,Loricariidae_Hypostomus_sculpodon:0.02217426943)0:0.007715990286,Loricariidae_Hypostomus_nematopterus:0.02136131612)0:0.002636208447,((Loricariidae_Hypostomus_hemiurus:0.01454510524,(Loricariidae_Hypostomus_saramaccensis:0.007337954077,Loricariidae_Hypostomus_crassicauda:1.0000005e-06)100:0.01635404225)98:0.01772751151,((Loricariidae_Hypostomus_francisci:0.0102536106,(((Loricariidae_Hypostomus_regani:0.004718232073,(Loricariidae_Hypostomus_paulinus:0.01350959306,Loricariidae_Hypostomus_myersi:0.004062873862)26:0.0009670841348)32:0.001166482432,Loricariidae_Hypostomus_margaritifer:0.01263199312)11:0.001025202604,(Loricariidae_Hypostomus_iheringii:0.01357180541,Loricariidae_Hypostomus_topavae:0.00811614896)53:0.002540959332)14:0.004384103733)8:0.00107462617,(Loricariidae_Hypostomus_goyazensis:0.016900456,(((Loricariidae_Hypostomus_luetkeni:1.0000005e-06,Loricariidae_Hypostomus_auroguttatus:0.0007008258762)99:0.009802041849,(Loricariidae_Hypostomus_heraldoi:0.003270244431,Loricariidae_Hypostomus_albopunctatus:0.002394431091)99:0.0125857815)53:0.001206220815,((((Loricariidae_Hypostomus_faveolus:0.01191226964,(Loricariidae_Hypostomus_laplatae:0.006515125605,Loricariidae_Hypostomus_aspilogaster:0.004445926352)81:0.007051248643)34:0.001951602264,Loricariidae_Hypostomus_mutucae:0.01003207197)45:0.001273031699,Loricariidae_Hypostomus_uruguayensis:0.01831631353)92:0.005518248186,(Loricariidae_Hypostomus_strigaticeps:0.007566584687,(Loricariidae_Hypostomus_meleagris:0.003493473271,Loricariidae_Hypostomus_arecuta:0.00219554946)77:0.005617175499)96:0.00390834208)40:0.0007490532082)94:0.003098637179)68:0.001821033779)7:0.003598538746)2:0.007162025765)0:0.003783508215,((Loricariidae_Hypostomus_alatus:0.002107278272,Loricariidae_Hypostomus_hermanni:0.003181491909)26:0.003685305599,Loricariidae_Hypostomus_agna:0.01853924472)27:0.01042666778)0:0.003727182549)0:0.0009962575106,(Loricariidae_Hypostomus_fonchii:0.01086386358,((Loricariidae_Hypostomus_niceforoi:0.01799878988,((Loricariidae_Hypostomus_coppenamensis:0.00494232298,Loricariidae_Hypostomus_corantijni:0.003237826501)99:0.01371515556,Loricariidae_Hypostomus_watwata:0.01119451691)65:0.004658749158)25:0.002194289706,((Loricariidae_Hypostomus_formosae:0.01744796561,((Loricariidae_Hypostomus_ancistroides:0.01040696668,(((Loricariidae_Hypostomus_interruptus:0.004680740335,((Loricariidae_Hypostomus_borellii:0.007786323239,(Loricariidae_Hypostomus_scabriceps:0.01028875011,Loricariidae_Hypostomus_affinis:0.007599168856)31:0.001775576594)42:0.002224829951,(Loricariidae_Hypostomus_paranensis:0.004019111617,(Loricariidae_Hypostomus_piratatu:0.003773547083,Loricariidae_Hypostomus_boulengeri:0.007434060864)38:0.001210027049)41:0.005002518711)9:0.0003958688437)7:0.0007359063783,(Loricariidae_Hypostomus_tapijara:0.001157236552,(Loricariidae_Hypostomus_spiniger:1.0000005e-06,Loricariidae_Hypostomus_commersoni:2.000001e-06)74:0.004963969184)32:1.0000005e-06)24:0.0009102543248,(Loricariidae_Hypostomus_derbyi:0.005268262746,Loricariidae_Hypostomus_brevis:0.0115871551)16:1.0000005e-06)19:0.002719713451)46:0.007247056114,Loricariidae_Hypostomus_paucimaculatus:0.02225036144)10:0.0005946088441)4:0.001246265721,(((Loricariidae_Hypostomus_pusarum:0.007269400897,Loricariidae_Hypostomus_papariae:1.0000005e-06)9:1.0000005e-06,Loricariidae_Hypostomus_jaguribensis:0.004459310279)90:0.01078963283,Loricariidae_Hypostomus_plecostomus:0.01672178668)54:0.006998487081)4:0.001327407788)27:0.002005568099)6:0.001523315116)0:0.009457541758,(Loricariidae_Hypostomus_ericae:0.01626945554,Loricariidae_Hypostomus_cochliodon:0.01812508138)83:0.01299383319)0:0.00114205494)0:0.009969797114,(Loricariidae_Hypostomus_hondae:0.02022439615,(Loricariidae_Hypostomus_taphorni:0.02032925683,((Loricariidae_Hypostomus_oculeus:0.01278733674,Loricariidae_Hypostomus_weberi:0.02479257006)66:0.004779043144,(Loricariidae_Hypostomus_carinatus:0.006617190818,(Loricariidae_Hypostomus_hemicochliodon:0.005032245854,Loricariidae_Hypostomus_kopeyaka:0.006127306438)99:0.007952258458)75:0.001607312795)25:0.001964550233)87:0.007056284099)22:0.002068455955)0:0.002123317823)0:0.0003157860122,(Loricariidae_Hypostomus_isbrueckeri:1.0000005e-06,Loricariidae_Hypostomus_luteus:0.00237051572)95:0.007322044582)0:0.003147072933)0:0.009429388469)0:0.01118585886)0:0.006068211614)10:0.02211953223,(Loricariidae_Hemiancistrus_landoni:0.07813772387,((Loricariidae_Spectracanthicus_immaculatus:0.05894848723,(((Loricariidae_Hypancistrus_zebra:0.02147358493,(Loricariidae_Hypancistrus_vandragti:0.005128239342,(Loricariidae_Hypancistrus_furunculus:0.0003495319488,((Loricariidae_Hypancistrus_contradens:0.002453717954,Loricariidae_Hypancistrus_lunaorum:1.0000005e-06)60:1.0000005e-06,Loricariidae_Hypancistrus_debilittera:0.001100209928)74:0.0005493438416)77:0.0004481248743)100:0.01554300474)98:0.01556113492,(((Loricariidae_Panaqolus_nocturnus:0.01832565607,(Loricariidae_Panaqolus_gnomus:0.03819007205,(Loricariidae_Panaqolus_maccus:0.03562273313,((Loricariidae_Panaqolus_tankei:0.004944738136,Loricariidae_Panaqolus_changae:0.00413807062)77:0.00105999562,Loricariidae_Panaqolus_albomaculatus:0.002613792913)66:0.02181572547)56:0.005080053418)24:1.0000005e-06)26:0.00559233367,((Loricariidae_Ancistomus_feldbergae:0.04315226464,Loricariidae_Ancistomus_snethlageae:0.01535422241)0:0.0004316964007,(Loricariidae_Scobinancistrus_pariolispos:0.004693550131,Loricariidae_Scobinancistrus_aureatus:0.0156076728)99:0.03205956214)1:0.004960354137)1:0.003557361509,(Loricariidae_Pseudoqolus_koko:0.04641627145,(Loricariidae_Peckoltia_pankimpuju:0.04598595389,((((Loricariidae_Peckoltia_capitulata:0.01662935721,Loricariidae_Peckoltia_simulata:0.007673209227)78:0.006631082739,Loricariidae_Peckoltia_caenosa:0.05130176469)0:1.0000005e-06,((Loricariidae_Peckoltia_compta:0.02014157739,Loricariidae_Peckoltia_braueri:0.03401848023)54:0.01356816783,((Loricariidae_Peckoltia_otali:0.005179850198,Loricariidae_Peckoltia_cavatica:0.003339219476)63:0.008146488736,((Loricariidae_Peckoltia_lujani:0.07693484163,Loricariidae_Peckoltia_vittata:0.01114780175)0:1.0000005e-06,(Loricariidae_Peckoltia_oligospila:0.004553694589,(Loricariidae_Peckoltia_brevis:1.0000005e-06,Loricariidae_Peckoltia_lineola:0.006622954504)57:0.002706722345)79:0.00699062191)0:0.006157502274)0:0.00377781493)0:0.004244392276)0:0.00368265966,(Loricariidae_Peckoltia_relictum:0.03807234546,(Loricariidae_Peckoltia_furcata:0.02142913931,Loricariidae_Peckoltia_sabaji:0.01081035944)95:0.0107424011)94:0.01057901683)0:0.001036608772)0:0.001480688995)4:0.001748972111)15:0.004990487154)46:0.007873239853,Loricariidae_Peckoltichthys_bachi:0.05575769561)65:0.01016708777)70:0.008714205761,(((Loricariidae_Aphanotorulus_emarginatus:0.0513646841,(Loricariidae_Aphanotorulus_unicolor:0.09015063564,Loricariidae_Aphanotorulus_ammophilus:0.05365626905)21:0.007156329074)7:0.0001700948568,Loricariidae_Isorineloricaria_villarsi:0.04107377145)26:0.02386734181,Loricariidae_Isorineloricaria_spinosissima:0.05521744671)13:0.006759635635)9:0.006263531163)13:0.007316099573)76:0.03372311616,((Loricariidae_Hemiancistrus_guahiborum:0.05043400105,(Loricariidae_Baryancistrus_demantoides:0.03176622899,(Loricariidae_Hemiancistrus_subviridis:0.005389672608,Loricariidae_Baryancistrus_beggini:0.00493381772)92:0.01431349944)100:0.03369015127)99:0.01700115473,(((Loricariidae_Baryancistrus_niveatus:0.02440180541,(Loricariidae_Baryancistrus_xanthellus:0.01982018438,Loricariidae_Baryancistrus_chrysolomus:0.02938123795)98:0.0113939745)100:0.01819028083,((Loricariidae_Spectracanthicus_zuanoni:0.006919497386,Loricariidae_Spectracanthicus_punctatissimus:0.007387012421)100:0.01447061277,Loricariidae_Parancistrus_nudiventris:0.02055253924)99:0.03605703588)97:0.02623257358,Loricariidae_Hemiancistrus_medians:0.04560004189)60:0.004560167031)60:0.005131534787)32:0.003098138623)55:0.01185894808,(Loricariidae_Megalancistrus_parananus:0.09334801571,((Loricariidae_Acanthicus_adonis:0.02240867257,Loricariidae_Acanthicus_hystrix:0.03072528869)98:0.05901125827,((Loricariidae_Leporacanthicus_joselimai:0.019344995,(Loricariidae_Leporacanthicus_heterodon:0.0207995782,(Loricariidae_Leporacanthicus_galaxias:0.001898036425,Loricariidae_Leporacanthicus_triactis:1.0000005e-06)98:0.02886395727)77:0.02057522584)82:0.0285102391,(Loricariidae_Pseudacanthicus_spinosus:0.01905801519,Loricariidae_Pseudacanthicus_leopardus:0.02038186992)98:0.05363441249)68:0.007581296588)76:0.01808352914)47:0.006162301015)26:0.004229887044,Loricariidae_Spectracanthicus_murinus:0.1368933066)62:0.01573696198,((Loricariidae_Pseudancistrus_pectegenitor:0.05803246993,Loricariidae_Pseudancistrus_sidereus:0.05453145624)92:0.0117830317,(((Loricariidae_Paralithoxus_planquettei:0.03611920241,(Loricariidae_Paralithoxus_stocki:0.04806508791,((Loricariidae_Paralithoxus_surinamensis:0.01002067013,Loricariidae_Paralithoxus_pallidimaculatus:0.01276718845)99:0.02908982181,Loricariidae_Paralithoxus_bovallii:0.04011725284)95:0.0101119248)74:0.01083426493)56:0.04498296579,(Loricariidae_Paralithoxus_raso:0.0007385626683,Loricariidae_Paralithoxus_jariensis:0.01834405946)99:0.06081590289)0:0.0514729346,(Loricariidae_Avalithoxus_jantjae:0.07543419677,(Loricariidae_Exastilithoxus_fimbriatus:0.1024021825,Loricariidae_Lithoxus_lithoides:0.06288167702)83:0.01183940752)45:0.007508545637)0:0.04188572649)0:0.005696358656)10:0.002431473625)15:0.003316772339)28:0.006278591882)66:0.03801545019)66:0.02296761208)51:0.01455862185,Loricariidae_Pseudancistrus_genisetiger:0.1482892729)32:0.004454940674,(Loricariidae_Pseudorinelepis_genibarbis:0.1078765849,Loricariidae_Rhinelepis_aspera:0.06366955653)99:0.1168682213)63:0.02907572129,((Loricariidae_Delturus_carinotus:0.0548248123,(Loricariidae_Hemipsilichthys_nimius:0.03746209196,Loricariidae_Delturus_parahybae:0.05896841471)78:0.006508223193)99:0.04284670885,(Loricariidae_Hemipsilichthys_papillatus:0.03338008062,Loricariidae_Hemipsilichthys_gobio:0.03069270773)100:0.06891951841)99:0.07484800672)1:0.001752178244)57:0.01491154697,((Astroblepidae_Astroblepus_sp_T9038_Panama:0.06181214036,((Astroblepidae_Astroblepus_sp_CH161_Peru:0.08696015098,Astroblepidae_Astroblepus_sp_LBP_1357:0.05080459214)70:0.02194657378,Astroblepidae_Astroblepus_sp_T9028_Ecuador:0.05730933745)64:0.02169930553)100:0.1514353383,Scoloplacidae_Scoloplax_distolothrix:0.6051434526)89:0.04383056273)61:0.04578597459,((((Callichthyidae_Aspidoras_menezesi:0.02020200703,(Callichthyidae_Aspidoras_eurycephalus:0.04163595229,((Callichthyidae_Aspidoras_poecilus:0.04802743197,((Callichthyidae_Aspidoras_fuscoguttatus:0.0009034432884,(Callichthyidae_Aspidoras_microgalaeus:0.01864278694,Callichthyidae_Aspidoras_taurus:0.009318991793)55:0.001254854585)99:0.02816473447,((Callichthyidae_Aspidoras_depinnai:0.0118926031,Callichthyidae_Aspidoras_spilotus:0.01169943018)100:0.01671642004,Callichthyidae_Aspidoras_raimundi:0.02715105857)72:0.007848952261)98:0.02312242106)92:0.01203306179,Callichthyidae_Aspidoras_albater:0.04595085699)47:0.009240333872)83:0.01864641654)99:0.07235686202,((Callichthyidae_Corydoras_lacerdai:0.07228209749,(Callichthyidae_Scleromystax_macropterus:0.05073293777,(Callichthyidae_Scleromystax_barbatus:0.05508900931,Callichthyidae_Scleromystax_prionotos:0.06231929416)98:0.01289920707)98:0.01335362701)100:0.01900929423,(((Callichthyidae_Corydoras_guapore:0.1084740271,Callichthyidae_Corydoras_hastatus:0.1088877343)98:0.02775595215,Callichthyidae_Corydoras_pygmaeus:0.1068651291)82:0.01915816197,((((Callichthyidae_Corydoras_habrosus:0.05972439669,((Callichthyidae_Corydoras_atropersonatus:0.002861981005,Callichthyidae_Corydoras_armatus:0.004379214259)100:0.03107162417,((Callichthyidae_Corydoras_sterbai:0.03223648402,Callichthyidae_Corydoras_gossei:0.02162992674)100:0.02291956667,(((Callichthyidae_Corydoras_coppenamensis:0.03980997051,Callichthyidae_Corydoras_griseus:0.02859014781)99:0.01171829303,((Callichthyidae_Corydoras_loretoensis:0.03469635068,(Callichthyidae_Corydoras_breei:0.02314635404,Callichthyidae_Corydoras_sipaliwini:0.02727873526)99:0.01606216281)32:0.001552065195,((((Callichthyidae_Corydoras_similis:0.0236997056,((Callichthyidae_Corydoras_caudimaculatus:0.01569063475,(Callichthyidae_Corydoras_cruziensis:0.01253017138,Callichthyidae_Corydoras_acrensis:0.00702179888)100:0.01567436417)90:0.007279866092,Callichthyidae_Corydoras_polystictus:0.03072919462)19:0.002669933957)36:0.002986401322,(Callichthyidae_Corydoras_weitzmani:0.01841061047,Callichthyidae_Corydoras_panda:0.02235040106)77:0.003533352158)100:0.01456399276,Callichthyidae_Corydoras_guianensis:0.04118208241)75:0.006243093482,((((Callichthyidae_Corydoras_burgessi:0.02744056097,Callichthyidae_Corydoras_davidsandsi:0.006949800548)100:0.01247511814,(Callichthyidae_Corydoras_adolfoi:0.01380014027,Callichthyidae_Corydoras_duplicareus:0.01435867485)100:0.004759343072)100:0.01721268682,(Callichthyidae_Corydoras_concolor:0.02704077801,(Callichthyidae_Corydoras_metae:0.02041374373,(Callichthyidae_Corydoras_osteocarus:0.0193693769,Callichthyidae_Corydoras_axelrodi:0.01121420468)64:0.00580236546)100:0.02062557081)92:0.006803339254)71:0.004554629491,((Callichthyidae_Corydoras_melini:0.03891473871,Callichthyidae_Corydoras_loxozonus:0.02161628675)55:0.003839841859,(Callichthyidae_Corydoras_bondi:0.05025469852,((((Callichthyidae_Corydoras_brevirostris:0.009768251417,Callichthyidae_Corydoras_bicolor:0.005482137259)100:0.02184582882,(Callichthyidae_Corydoras_araguaiaensis:0.02252826621,Callichthyidae_Corydoras_multimaculatus:0.02469243724)99:0.009098609857)50:0.00221249279,(Callichthyidae_Corydoras_boesemani:0.03085998194,(Callichthyidae_Corydoras_schwartzi:0.02017963058,((Callichthyidae_Corydoras_punctatus:0.01046286858,(Callichthyidae_Corydoras_julii:0.002856396195,Callichthyidae_Corydoras_paragua:0.02591869194)69:0.002372934406)96:0.005309621019,(Callichthyidae_Corydoras_kanei:0.04518365415,Callichthyidae_Corydoras_arcuatus:0.01442550403)51:0.001511655647)78:0.002363591565)100:0.007539747574)53:0.002968634968)31:0.001419233303,((Callichthyidae_Corydoras_copei:0.005439027843,Callichthyidae_Corydoras_trilineatus:0.006206104527)100:0.01046725828,Callichthyidae_Corydoras_leucomelas:0.01366403815)98:0.00792665181)35:0.002797691448)99:0.01070919309)24:0.002709473989)17:0.001842369835)11:0.004144209449)8:0.001985924015)65:0.005223935866,Callichthyidae_Corydoras_oiapoquensis:0.03638756496)30:0.00114105882)65:0.006710960829)37:0.004599391634)99:0.02046940885,((((Callichthyidae_Corydoras_multiradiatus:0.03254978708,Callichthyidae_Corydoras_britskii:0.03883689935)94:0.007398509727,Callichthyidae_Corydoras_splendens:0.03442258095)100:0.03375929718,((Callichthyidae_Corydoras_filamentosus:0.05263068539,(Callichthyidae_Corydoras_garbei:0.05083392858,Callichthyidae_Corydoras_difluviatilis:0.05067394582)100:0.0203004416)79:0.007063276802,((Callichthyidae_Corydoras_pantanalensis:0.02505813683,(Callichthyidae_Corydoras_geryi:0.01288495526,(Callichthyidae_Corydoras_reticulatus:1.0000005e-06,Callichthyidae_Corydoras_sodalis:0.002174518515)94:0.01626796328)100:0.01597889093)100:0.01439883997,((Callichthyidae_Corydoras_delphax:0.0381612734,((Callichthyidae_Corydoras_ornatus:0.01805902177,(((((Callichthyidae_Corydoras_haraldschultzi:0.01718841407,Callichthyidae_Corydoras_melanistius:0.0175362348)100:0.009270116741,(Callichthyidae_Corydoras_leopardus:0.01722148064,(Callichthyidae_Corydoras_virginiae:0.007450760536,Callichthyidae_Corydoras_sychri:0.004007895266)68:0.003592751109)81:0.002819775368)42:0.001588705737,(Callichthyidae_Corydoras_agassizii:0.02500155299,(Callichthyidae_Corydoras_robustus:0.01244501962,(Callichthyidae_Corydoras_pulcher:0.007495845696,Callichthyidae_Corydoras_ambiacus:0.009332285314)54:0.0009216213618)99:0.006462640815)55:0.003334252217)32:0.002147415672,Callichthyidae_Corydoras_gomezi:0.01820023931)88:0.003687857062,((Callichthyidae_Corydoras_seussi:0.02399011251,Callichthyidae_Corydoras_ephippifer:0.01726295133)91:0.007018958603,Callichthyidae_Corydoras_robineae:0.02169373499)50:0.0008017481449)49:0.001617558956)93:0.01056945283,(Callichthyidae_Corydoras_spilurus:0.0265089695,Callichthyidae_Corydoras_condiscipulus:0.008461902047)100:0.01497075513)78:0.003103820209)45:0.005805369315,(Callichthyidae_Corydoras_imitator:0.002571366805,Callichthyidae_Corydoras_crypticus:0.002217484339)96:0.02178312886)50:0.007503213938)95:0.02290743935)56:0.006337527188)94:0.01156164701,((Callichthyidae_Corydoras_rabauti:0.03861644174,(Callichthyidae_Corydoras_zygatus:0.02546170037,Callichthyidae_Corydoras_eques:0.04219330084)83:0.005303798376)100:0.01204351601,(Callichthyidae_Corydoras_aeneus:0.06738939435,Callichthyidae_Corydoras_melanotaenia:0.02675858328)98:0.01145776515)100:0.0250600555)94:0.01080845061)94:0.01283308456,(Callichthyidae_Corydoras_flaveolus:0.1167221604,((Callichthyidae_Corydoras_diphyes:0.04537524782,((Callichthyidae_Corydoras_nattereri:0.02005340434,Callichthyidae_Corydoras_ehrhardti:0.008591348575)100:0.02186724079,Callichthyidae_Corydoras_paleatus:0.05103827641)96:0.009923155767)61:0.008244156914,((Callichthyidae_Corydoras_reynoldsi:0.0473984236,Callichthyidae_Corydoras_tukano:0.07071495179)100:0.03106435831,(Callichthyidae_Corydoras_albolineatus:0.03570524125,Callichthyidae_Corydoras_potaroensis:0.04788731358)100:0.03418426809)90:0.01135786247)99:0.03389577074)56:0.007168404597)93:0.02691571092,(Callichthyidae_Corydoras_gracilis:0.06717061556,(Callichthyidae_Aspidoras_pauciradiatus:0.08838048335,((Callichthyidae_Corydoras_nanus:0.02544490289,((Callichthyidae_Corydoras_napoensis:0.01828875632,Callichthyidae_Corydoras_nijsseni:0.01330264485)99:0.007722803596,Callichthyidae_Corydoras_elegans:0.02827378577)94:0.00975783395)74:0.01059753398,(Callichthyidae_Corydoras_undulatus:0.009699654575,Callichthyidae_Corydoras_bilineatus:0.01406956186)100:0.02985378413)95:0.04352094496)65:0.01222960279)95:0.02964491486)59:0.01098342685)56:0.01050180835)75:0.01487766609)94:0.03358681193,(((Callichthyidae_Corydoras_coriatae:0.0110859959,Callichthyidae_Corydoras_fowleri:0.02231880136)79:0.01113719301,Callichthyidae_Corydoras_semiaquilus:0.01451377614)100:0.07045853766,((Callichthyidae_Corydoras_pastazensis:0.0903483411,(((((Callichthyidae_Corydoras_blochi:0.0451271151,(Callichthyidae_Corydoras_serratus:0.03748496533,(Callichthyidae_Corydoras_narcissus:0.01928221175,Callichthyidae_Corydoras_treitlii:0.01859371202)100:0.014076368)99:0.01101702754)77:0.003774790488,Callichthyidae_Corydoras_vittatus:0.02979118345)88:0.007807963442,(Callichthyidae_Corydoras_amapaensis:0.06315834817,(Callichthyidae_Corydoras_solox:0.01695738415,Callichthyidae_Corydoras_oxyrhynchus:0.01014986296)100:0.02497257642)93:0.01557863749)93:0.01148854847,Callichthyidae_Corydoras_geoffroy:0.09716722944)100:0.02904338494,((Callichthyidae_Corydoras_acutus:0.03292772106,Callichthyidae_Corydoras_cervinus:0.02007701596)100:0.05497442231,(Callichthyidae_Corydoras_septentrionalis:0.0485977387,((Callichthyidae_Corydoras_ourastigma:0.02362359538,Callichthyidae_Corydoras_stenocephalus:0.01809010175)79:0.02715095825,((Callichthyidae_Corydoras_ellisae:0.009493405963,Callichthyidae_Corydoras_aurofrenatus:0.004511853982)44:0.005487410273,Callichthyidae_Corydoras_negro:0.008030818952)100:0.04237554475)83:0.03372229387)34:0.0151761496)99:0.02995276274)98:0.009810554712)94:0.01196436623,(Callichthyidae_Corydoras_maculifer:0.1169340523,Callichthyidae_Corydoras_simulatus:0.09464927822)91:0.02156275067)98:0.05975329645)98:0.0467076536)94:0.1464418207,(((Callichthyidae_Callichthys_callichthys:0.1693677011,(Callichthyidae_Lepthoplosternum_tordilho:0.2255233083,((Callichthyidae_Megalechis_thoracata:0.1028717508,Callichthyidae_Megalechis_picta:0.1096433268)79:0.03735457517,(Callichthyidae_Lepthoplosternum_altamazonicum:0.09157447244,Callichthyidae_Lepthoplosternum_pectorale:0.107773268)68:0.04887660866)76:0.0635535631)93:0.08759483583)83:0.0300166804,((Callichthyidae_Dianema_longibarbis:0.03364685597,Callichthyidae_Dianema_urostriatum:0.02196696722)100:0.07810446167,(Callichthyidae_Hoplosternum_magdalenae:0.02694653256,Callichthyidae_Hoplosternum_punctatum:0.01889782278)100:0.09832441805)100:0.1154634701)77:0.02515340649,Callichthyidae_Hoplosternum_littorale:0.1769412233)96:0.04883226442)87:0.1181110222)24:0.01908755583,(((((Trichomycteridae_Copionodon_orthiocarinatus:0.01416165072,(Trichomycteridae_Copionodon_lianae:0.00615388548,Trichomycteridae_Copionodon_pecten:0.007913339576)100:0.01834662703)99:0.1065695386,Trichomycteridae_Glaphyropoma_spinosum:0.08854399088)98:0.07873357435,Trichomycteridae_Trichogenes_longipinnis:0.1605009532)76:0.04331353041,((((Trichomycteridae_Stauroglanis_gouldingi:0.205479587,((Trichomycteridae_Tridensimilis_brevis:0.340084329,Trichomycteridae_Miuroglanis_platycephalus:0.2254209199)96:0.1144526694,(Trichomycteridae_Homodiaetus_anisitsi:0.1801291934,(Trichomycteridae_Haemomaster_venezuelae:0.3346921853,(Trichomycteridae_Apomatoceros_alleni:0.1059926986,((Trichomycteridae_Megalocentor_echthrus:0.09757048178,(Trichomycteridae_Pseudostegophilus_nemurus:0.05720265038,(Trichomycteridae_Pareiodon_microps:0.06090042826,(Trichomycteridae_Acanthopoma_annectens:0.004249557201,Trichomycteridae_Pseudostegophilus_maculatus:0.08825324872)89:0.0616703085)67:0.02450380494)82:0.05515701917)61:0.01911592581,(Trichomycteridae_Stegophilus_panzeri:0.06437482062,((Trichomycteridae_Ochmacanthus_alternus:0.02505129415,Trichomycteridae_Henonemus_punctatus:0.01755570069)87:0.005321243068,Trichomycteridae_Ochmacanthus_reinhardtii:0.03586907299)95:0.03541013527)100:0.1235591766)9:0.004829269194)31:0.01724422292)6:0.008127167983)71:0.04508460164)41:0.009710586294)5:0.0200505969,((Trichomycteridae_Pygidianops_amphioxus:0.3249212167,(Trichomycteridae_Typhlobelus_guacamaya:0.04576136498,Trichomycteridae_Sarcoglanis_simplex:0.01186404968)100:0.1290817051)59:0.01984773862,((Trichomycteridae_Potamoglanis_johnsoni:0.4444682005,Trichomycteridae_Potamoglanis_anhanga:0.2853107604)30:0.07830984874,(Trichomycteridae_Potamoglanis_wapixana:0.09320597459,Trichomycteridae_Potamoglanis_hasemani:0.007912904967)98:0.1834780897)14:0.01070132723)17:0.0254736533)5:0.01620795349,((Trichomycteridae_Microcambeva_ribeirae:0.1282599701,(Trichomycteridae_Microcambeva_barbata:0.006295563716,(Trichomycteridae_Microcambeva_mucuriensis:0.02089947666,Trichomycteridae_Microcambeva_jucuensis:0.004793406298)99:0.01239769933)99:0.1043376587)99:0.03032902062,(Trichomycteridae_Listrura_camposae:0.1028516995,(Trichomycteridae_Listrura_tetraradiata:0.03438084309,(Trichomycteridae_Listrura_costai:0.01732400897,(Trichomycteridae_Listrura_nematopteryx:0.01831122115,Trichomycteridae_Listrura_picinguabae:0.03128700029)91:0.00742986227)99:0.02608223732)98:0.06614301331)97:0.04307295814)96:0.06021055883)11:0.02334025477,(((((Trichomycteridae_Trichomycterus_rosablanca:0.03310926388,Trichomycteridae_Eremophilus_mutisii:0.02525027535)87:0.03459691375,(Trichomycteridae_Trichomycterus_guacamayoensis:1.0000005e-06,Trichomycteridae_Trichomycterus_sandovali:0.006996863664)99:0.01793571594)32:0.01906999015,(Trichomycteridae_Trichomycterus_knerii:0.03055600185,Trichomycteridae_Trichomycterus_punctulatus:0.02906782619)75:0.005931805053)25:0.02047309069,(((Trichomycteridae_Trichomycterus_cachiraensis:0.04622048311,((Trichomycteridae_Trichomycterus_guianensis:0.06140350047,(Trichomycteridae_Trichomycterus_spilosoma:0.05791989713,Trichomycteridae_Trichomycterus_transandianus:0.09722758288)27:0.01383831702)10:0.002500629319,((Trichomycteridae_Trichomycterus_ruitoquensis:0.03280265618,Trichomycteridae_Trichomycterus_straminius:0.02363136379)77:0.005619207513,(Trichomycteridae_Trichomycterus_banneaui:0.02298921806,Trichomycteridae_Trichomycterus_striatus:0.03629877158)30:0.005256384865)97:0.04563539944)5:0.002958785545)6:0.004780873831,(Trichomycteridae_Trichomycterus_corduvensis:0.07545149195,(((Trichomycteridae_Trichomycterus_areolatus:0.03058779045,Trichomycteridae_Bullockia_maldonadoi:0.03356754788)99:0.01862884139,Trichomycteridae_Hatcheria_macraei:0.02471370647)97:0.02808732883,(((Trichomycteridae_Ituglanis_parahybae:0.05286525011,Trichomycteridae_Ituglanis_boitata:0.008075961871)100:0.03349585267,((Trichomycteridae_Ituglanis_ramiroi:0.04623389665,Trichomycteridae_Ituglanis_goya:0.02807322112)98:0.02150392465,(Trichomycteridae_Ituglanis_amazonicus:0.02070249429,Trichomycteridae_Ituglanis_eichhorniarum:0.05938132288)100:0.04174658418)31:0.01186522768)73:0.02877187043,((Trichomycteridae_Ituglanis_inusitatus:0.06848439873,Trichomycteridae_Ituglanis_herberti:0.02907437878)31:0.02442004034,Trichomycteridae_Ituglanis_parkoi:0.0440951959)100:0.05929551949)99:0.04200431513)28:0.01274935071)19:0.002141123358)35:0.01912796415,(Trichomycteridae_Trichomycterus_laucaensis:0.06682877906,(((Trichomycteridae_Scleronema_operculatum:0.04615470985,(Trichomycteridae_Scleronema_minutum:0.006998592329,Trichomycteridae_Scleronema_angustirostre:0.003948143163)100:0.04250234161)97:0.04506459725,(Trichomycteridae_Cambeva_naipi:0.01893366732,((((((Trichomycteridae_Cambeva_brachykechenos:0.04803443796,Trichomycteridae_Cambeva_poikilos:0.01797271889)63:0.0102494021,Trichomycteridae_Cambeva_perkos:0.02048016793)86:0.005424485081,((Trichomycteridae_Cambeva_tropeiro:0.001977409184,Trichomycteridae_Cambeva_balios:0.01172004826)100:0.01419124348,Trichomycteridae_Cambeva_diatropoporos:0.03496660751)41:0.002836024845)93:0.01538211415,(((Trichomycteridae_Cambeva_guaraquessaba:0.004256678292,Trichomycteridae_Cambeva_tupinamba:0.002135236883)88:0.01389056732,(Trichomycteridae_Cambeva_iheringi:1.0000005e-06,Trichomycteridae_Trichomycterus_santaeritae:0.006037822424)57:0.01771313366)89:0.01897455694,Trichomycteridae_Cambeva_variegata:0.0530823689)91:0.009858166712)44:0.003123935706,Trichomycteridae_Cambeva_taroba:0.02545173152)19:0.001681594763,((Trichomycteridae_Cambeva_pascuali:0.02067051113,Trichomycteridae_Cambeva_zonata:0.01911908768)62:0.007424229935,(((Trichomycteridae_Cambeva_davisi:0.01349328641,Trichomycteridae_Cambeva_diabola:0.008700006972)17:0.002645676096,(Trichomycteridae_Cambeva_stawiarski:0.01409723195,Trichomycteridae_Cambeva_castroi:0.004784669937)50:0.005224199881)20:0.003479423481,Trichomycteridae_Cambeva_cubataonis:0.01326564768)59:0.004826905103)52:0.01022844664)35:0.001812977241)75:0.009826399539)88:0.02028642483,((((((((Trichomycteridae_Trichomycterus_pantherinus:0.01074010271,((Trichomycteridae_Trichomycterus_auroguttatus:0.009775126655,Trichomycteridae_Trichomycterus_caudofasciatus:0.01496706557)43:0.001730819761,Trichomycteridae_Trichomycterus_longibarbatus:0.01328051332)35:0.001370112161)68:0.008045268805,Trichomycteridae_Trichomycterus_alternatus:0.01929178929)82:0.02073147546,(Trichomycteridae_Trichomycterus_pradensis:0.02586105706,Trichomycteridae_Trichomycterus_mimosensis:0.03810142427)63:0.003042380807)48:0.005986726224,Trichomycteridae_Trichomycterus_albinotatus:0.03825240125)81:0.007985989501,(Trichomycteridae_Cambeva_paolence:0.01717026832,(Trichomycteridae_Trichomycterus_maracaya:0.02042010032,((((Trichomycteridae_Trichomycterus_vermiculatus:0.005131150071,Trichomycteridae_Trichomycterus_pirabitira:0.006252197887)26:0.001668731722,Trichomycteridae_Trichomycterus_candidus:0.01556826341)37:0.00142909109,Trichomycteridae_Trichomycterus_mimonha:0.009919885647)39:0.002579172975,(Trichomycteridae_Trichomycterus_brasiliensis:0.005728386858,Trichomycteridae_Trichomycterus_rubiginosus:0.003401541655)100:0.01288075395)29:0.001916718301)20:0.003734173423)90:0.0232149746)77:0.005198842196,((Trichomycteridae_Trichomycterus_lauryi:0.01030062171,Trichomycteridae_Trichomycterus_caipora:0.01656495191)100:0.02219186487,((Trichomycteridae_Trichomycterus_nigroauratus:0.0230396654,(Trichomycteridae_Trichomycterus_paquequerensis:1.0000005e-06,Trichomycteridae_Trichomycterus_immaculatus:0.004138196632)62:0.01064539958)91:0.008862328308,Trichomycteridae_Trichomycterus_nigricans:0.01747819174)98:0.02464753442)59:0.003762431008)42:0.004313389395,Trichomycteridae_Trichomycterus_giganteus:0.04093824782)45:0.003611310287,(Trichomycteridae_Trichomycterus_itatiayae:0.03736627582,(Trichomycteridae_Trichomycterus_piratymbara:0.02387910524,((Trichomycteridae_Trichomycterus_septemradiatus:0.00941455363,Trichomycteridae_Trichomycterus_pauciradiatus:0.003435608378)100:0.01322704951,Trichomycteridae_Trichomycterus_reinhardti:0.02948945578)49:0.003674717473)95:0.01066486557)100:0.02631644496)75:0.01105101088)61:0.01178123258)73:0.02099227401)9:0.01250524335)78:0.06608058046,((Trichomycteridae_Paracanthopoma_parva:0.2151445834,Trichomycteridae_Paravandellia_oxyptera:0.1627255177)90:0.08898239595,(Trichomycteridae_Vandellia_sanguinea:0.08428905004,Trichomycteridae_Vandellia_cirrhosa:0.04191638772)87:0.132533766)73:0.0646099811)17:0.01703989579)50:0.05703603997)28:0.08818014415,Nematogenyidae_Nematogenys_inermis:0.4794321164)9:0.01234449506)2:0.01665279763,((Cetopsidae_Helogenes_marmoratus:0.3979642638,(Cetopsidae_Cetopsidium_soniae:0.115759992,(Cetopsidae_Cetopsis_gobioides:0.06186784681,(Cetopsidae_Cetopsis_candiru:1.0000005e-06,Cetopsidae_Cetopsis_coecutiens:1.0000005e-06)100:0.137357748)92:0.124607832)91:0.04967383497)0:0.08974526644,(((((Aspredinidae_Pseudobunocephalus_iheringii:0.1376889809,((Aspredinidae_Pseudobunocephalus_amazonicus:0.04549087018,Aspredinidae_Pseudobunocephalus_rugosus:0.04923004846)91:0.03003543829,Aspredinidae_Pseudobunocephalus_bifidus:0.0685860084)83:0.02310493209)100:0.1845167483,Aspredinidae_Acanthobunocephalus_nicoi:0.3180172798)31:0.005368695945,((Aspredinidae_Bunocephalus_chamaizelus:0.1224728091,(((Aspredinidae_Xyliphius_lepturus:0.07775576626,(Aspredinidae_Xyliphius_sofiae:0.08007409698,(Aspredinidae_Xyliphius_melanopterus:0.05416424209,Aspredinidae_Xyliphius_magdalenae:0.06202468855)68:0.01901909503)68:0.02145963304)99:0.06668650717,(((Aspredinidae_Bunocephalus_colombianus:0.05628568464,((Aspredinidae_Bunocephalus_verrucosus:0.1633996882,Aspredinidae_Bunocephalus_coracoideus:0.07399282689)70:0.01255711961,Aspredinidae_Bunocephalus_aloikae:0.08924458296)39:0.004397219537)79:0.0163826715,((Aspredinidae_Amaralia_oviraptor:0.02750896155,Aspredinidae_Amaralia_hypsiura:0.03701424325)100:0.0834116217,((Aspredinidae_Bunocephalus_minerim:0.08633444869,(Aspredinidae_Bunocephalus_amaurus:0.05739936773,Aspredinidae_Bunocephalus_aleuropsis:0.0622040764)34:1.0000005e-06)79:0.009663246166,(Aspredinidae_Bunocephalus_doriae:0.08621106568,Aspredinidae_Bunocephalus_larai:0.03804637137)98:0.02093903869)100:0.03666013932)54:0.006610380376)78:0.02198938403,(Aspredinidae_Pterobunocephalus_dolichurus:0.1039424521,Aspredinidae_Pterobunocephalus_depressus:0.1913393905)100:0.09152667801)54:0.01032001646)97:0.04361522744,((Aspredinidae_Aspredo_aspredo:0.04670929481,Aspredinidae_Platystacus_cotylephorus:0.07600884114)100:0.04586987905,Aspredinidae_Aspredinichthys_tibicen:0.1155060645)100:0.1123081383)49:0.01032336617)93:0.05501219076,((Aspredinidae_Ernstichthys_anduzei:0.0291633909,Aspredinidae_Ernstichthys_megistus:0.03817488976)97:0.04727116083,(Aspredinidae_Hoplomyzon_sexpapilostoma:0.2516405877,Aspredinidae_Micromyzon_akamai:0.1889158407)54:0.01558849975)99:0.314494655)74:0.02767227518)55:0.1441852371,((((Auchenipteridae_Entomocorus_benjamini:0.03059318802,Auchenipteridae_Entomocorus_radiosus:0.01935368467)100:0.1372579537,(Auchenipteridae_Ferrarissoaresia_meridionalis:0.08330145154,((Auchenipteridae_Gelanoglanis_nanonocticolus:0.1991555581,Auchenipteridae_Gephyromochlus_leopardus:0.09598975602)61:0.04093618907,(((Auchenipteridae_Centromochlus_existimatus:0.00873722965,Auchenipteridae_Centromochlus_heckelii:0.01443275422)100:0.07518727372,(Auchenipteridae_Duringlanis_perugiae:0.05327815925,Auchenipteridae_Duringlanis_romani:0.07382730884)78:0.01286187183)94:0.03400441856,(((Auchenipteridae_Tatia_musaica:0.004705962345,Auchenipteridae_Tatia_orca:0.001203307547)99:0.06386815059,(((((Auchenipteridae_Tatia_brunnea:1.0000005e-06,Auchenipteridae_Tatia_intermedia:0.00481718596)94:0.006043925372,Auchenipteridae_Tatia_reticulata:0.01056917524)94:0.01075322828,Auchenipteridae_Tatia_aulopygia:0.02809647073)71:0.007952861687,Auchenipteridae_Tatia_neivai:0.05151480384)85:0.006211728881,(Auchenipteridae_Tatia_nigra:0.02116203603,Auchenipteridae_Tatia_caxiuanensis:0.04529126082)64:0.00628593941)99:0.06849680022)98:0.04627255409,Auchenipteridae_Glanidium_melanopterum:0.02563491241)52:0.006981024219)65:0.01210852364)30:0.008305444871)73:0.02173111536)82:0.007233633157,(((((((Auchenipteridae_Trachelyopterus_insignis:0.04778212008,Auchenipteridae_Trachelyopterus_amblops:0.04111295031)99:0.03574363325,(Auchenipteridae_Trachelyopterus_coriaceus:0.0166770099,((Auchenipteridae_Trachelyopterus_galeatus:0.00199038087,(Auchenipteridae_Trachelyopterus_teaguei:0.0284827532,Auchenipteridae_Trachelyopterus_striatulus:0.003472633035)98:0.005703627972)98:0.0100177062,(Auchenipteridae_Trachelyopterus_albicrux:0.0008929517891,(Auchenipteridae_Trachelyopterus_porosus:0.001301235136,Auchenipteridae_Trachelyopterus_lucenai:0.001093298126)100:0.0250626042)30:0.001077120772)75:0.01063407058)86:0.02547772418)99:0.05092169199,(Auchenipteridae_Spinipterus_acsi:0.1007854014,Auchenipteridae_Spinipterus_moijiri:0.08515219427)95:0.01719321265)98:0.03526037622,(((((Auchenipteridae_Auchenipterichthys_coracoideus:0.01651382865,(Auchenipteridae_Auchenipterichthys_longimanus:0.01002394532,Auchenipteridae_Auchenipterichthys_punctatus:0.006893508226)53:0.01068732831)84:0.01940096312,Auchenipteridae_Auchenipterichthys_thoracatus:0.03558971611)99:0.0695764844,(Auchenipteridae_Trachelyichthys_exilis:0.1022991038,Auchenipteridae_Trachelyopterichthys_taeniatus:0.1005568449)55:0.023914746)72:0.01847872122,((Auchenipteridae_Tocantinsia_piresi:0.04124292407,Auchenipteridae_Trachycorystes_trachycorystes:0.08239276722)78:0.01234244615,(Auchenipteridae_Pseudauchenipterus_nodosus:1.0000005e-06,Auchenipteridae_Pseudauchenipterus_affinis:0.005017943191)100:0.1179282603)48:0.005395420314)62:0.01418013204,(Auchenipteridae_Ageneiosus_pardalis:0.2858610478,(((Auchenipteridae_Ageneiosus_polystictus:0.01608948481,Auchenipteridae_Ageneiosus_inermis:0.02132315166)99:0.03707618184,(Auchenipteridae_Ageneiosus_lineatus:3.0000015e-06,Auchenipteridae_Ageneiosus_vittatus:1.0000005e-06)88:0.04751558954)44:0.004553526731,((((Auchenipteridae_Tympanopleura_cryptica:1.0000005e-06,Auchenipteridae_Tympanopleura_atronasus:0.001250059605)86:0.04707760412,Auchenipteridae_Tympanopleura_piperata:0.05902172226)18:0.004339969038,((Auchenipteridae_Tympanopleura_brevis:0.03952240913,Auchenipteridae_Tympanopleura_rondoni:0.02161223587)64:0.01282232257,Auchenipteridae_Tympanopleura_longipinna:0.03600201496)46:0.003265416252)37:0.007988931478,((Auchenipteridae_Ageneiosus_magoi:0.04748339265,Auchenipteridae_Ageneiosus_militaris:0.03128070062)54:0.01377497537,((Auchenipteridae_Ageneiosus_akamai:0.007033404315,(Auchenipteridae_Ageneiosus_uranophthalmus:0.007536862995,(Auchenipteridae_Ageneiosus_dentatus:0.001824165027,Auchenipteridae_Ageneiosus_ucayalensis:0.001955084358)34:0.001956325326)9:1.0000005e-06)39:0.001877846523,Auchenipteridae_Ageneiosus_intrusus:0.004025128595)86:0.01788574656)31:0.004285604966)29:0.00515649277)92:0.002319304354)0:0.04434645398)0:0.01419228316)0:0.006079200402,(Auchenipteridae_Liosomadoras_morrowi:0.03620502456,Auchenipteridae_Liosomadoras_oncinus:0.02929981227)100:0.05969209649)0:0.01041315956,((Auchenipteridae_Pseudepapterus_hasemani:0.09536305455,Auchenipteridae_Pseudepapterus_cucuhyensis:0.09469654789)94:0.05296387427,((((((Auchenipteridae_Auchenipterus_osteomystax:0.0001348189561,Auchenipteridae_Auchenipterus_brachyurus:1.0000005e-06)30:0.002831630374,(Auchenipteridae_Auchenipterus_nuchalis:1.0000005e-06,Auchenipteridae_Auchenipterus_ambyiacus:1.0000005e-06)37:0.002112735088)36:0.00115860419,Auchenipteridae_Auchenipterus_dentatus:0.002136823823)90:0.004619966252,Auchenipteridae_Auchenipterus_demerarae:0.004327484679)91:0.01451797115,Auchenipteridae_Auchenipterus_nigripinnis:0.05336564236)99:0.02916979049,Auchenipteridae_Epapterus_dispilurus:0.07963305792)97:0.05156234254)87:0.04447704386)0:0.0146575603,Auchenipteridae_Tetranematichthys_wallacei:0.1365066935)0:0.01140047271)0:0.03832189249,(((Doradidae_Acanthodoras_spinosissimus:0.02971847797,Doradidae_Acanthodoras_cataphractus:0.04594209005)97:0.09637038539,((Doradidae_Wertheimeria_maculata:0.01542198403,(Doradidae_Kalyptodoras_bahiensis:0.01390706126,Doradidae_Franciscodoras_marmoratus:0.02760689447)58:0.01083232439)97:0.08130359984,((Doradidae_Rhynchodoras_woodsi:0.08002336006,((Doradidae_Rhinodoras_thomersoni:0.03304281753,Doradidae_Orinocodoras_eigenmanni:0.03136137611)18:0.006348017568,(Doradidae_Rhinodoras_dorbignyi:0.02249886909,(Doradidae_Rhinodoras_gallagheri:0.009233291913,(Doradidae_Rhinodoras_armbrusteri:0.004612490497,Doradidae_Rhinodoras_boehlkei:0.005695838563)66:0.005402875523)33:0.008766020961)26:0.007272331257)100:0.0197602306)100:0.02293244291,(((Doradidae_Oxydoras_niger:0.01036033869,Doradidae_Oxydoras_sifontesi:0.009611210084)70:0.01197692653,Doradidae_Oxydoras_kneri:0.01011107604)72:0.02755508107,((((((Doradidae_Trachydoras_steindachneri:0.03343633792,((Doradidae_Trachydoras_microstomus:0.05376927604,Doradidae_Trachydoras_paraguayensis:0.0181120971)27:0.008290430156,Doradidae_Trachydoras_brevis:0.02311620348)49:0.006285610579)79:0.005713118793,Doradidae_Trachydoras_nattereri:0.03989071806)96:0.02733315108,(((((((Doradidae_Leptodoras_cataniai:0.01288499305,Doradidae_Leptodoras_acipenserinus:0.006222681565)56:0.007538586583,Doradidae_Leptodoras_linnelli:0.009888485051)21:0.004320230411,Doradidae_Leptodoras_juruensis:0.03692767319)20:0.003871569139,(((Doradidae_Leptodoras_copei:0.03618519377,Doradidae_Leptodoras_praelongus:0.04315529877)97:0.008940086509,(Doradidae_Leptodoras_oyakawai:0.01304913477,Doradidae_Leptodoras_marki:0.01769001912)82:0.01604337319)61:0.006323427128,Doradidae_Leptodoras_hasemani:0.03811961607)17:0.005793643868)7:0.003242916729,Doradidae_Anduzedoras_oxyrhynchus:0.07728291572)22:0.004322701157,Doradidae_Leptodoras_myersi:0.01622366378)75:0.01515354638,(((Doradidae_Ossancora_fimbriata:0.03084236323,(((Doradidae_Tenellus_leporhinus:0.05067232119,((Doradidae_Nemadoras_elongatus:0.02929361694,Doradidae_Nemadoras_hemipeltis:1.0000005e-06)91:0.0173732972,Doradidae_Ossancora_asterophysa:0.02517344915)25:0.004679511375)16:0.004916997741,(Doradidae_Nemadoras_humeralis:0.03589138646,Doradidae_Tenellus_trimaculatus:0.04180868813)69:0.02159847971)20:0.005241787189,Doradidae_Tenellus_ternetzi:0.03290513244)38:0.006155593469)11:1.0000005e-06,((Doradidae_Hemidoras_stuebelii:0.02473193645,Doradidae_Hemidoras_stenopeltis:0.01423195043)57:0.003662724494,(Doradidae_Hemidoras_morrisi:0.01176610732,Doradidae_Hemidoras_morei:1.0000005e-06)65:0.009715046565)52:0.007455036179)46:0.005103672306,((Doradidae_Hassar_orestis:0.004995698212,Doradidae_Hassar_wilderi:0.005035589987)25:1.0000005e-06,Doradidae_Hassar_affinis:0.004954799179)47:0.00514144186)14:1.0000005e-06)31:0.009867409601)23:0.004256791969,(Doradidae_Ossancora_punctata:0.06582105144,(Doradidae_Doras_carinatus:0.03480863746,(Doradidae_Doras_micropoeus:0.009976811559,Doradidae_Doras_higuchii:0.05114681425)50:0.007206637593)76:0.0209963365)13:0.004207095526)97:0.03567347066,((Doradidae_Centrochir_crocodili:0.0448315881,(Doradidae_Platydoras_hancockii:0.009291448901,((Doradidae_Platydoras_costatus:0.008705936277,Doradidae_Platydoras_armatulus:0.02295094249)62:0.004745235466,Doradidae_Platydoras_brachylecis:0.004616236374)3:1.0000005e-06)100:0.03060191343)18:1.0000005e-06,((Doradidae_Centrodoras_brachiatus:0.02037929789,(Doradidae_Lithodoras_dorsalis:0.01551380816,(Doradidae_Megalodoras_uranoscopus:0.01198260075,Doradidae_Megalodoras_guayoensis:0.004423319622)57:0.005716089938)49:0.007765410438)34:0.006337214597,Doradidae_Centrodoras_hasemani:0.01589553622)98:0.02503874571)70:0.01553400424)74:0.0133089909,((Doradidae_Agamyxis_pectinifrons:0.0265803614,Doradidae_Agamyxis_albomaculatus:0.01376246046)100:0.05825490149,((Doradidae_Pterodoras_granulosus:0.02170788944,Doradidae_Pterodoras_rivasi:0.01215949562)100:0.04477276639,Doradidae_Doraops_zuloagai:0.0837815157)92:0.02105550848)76:0.007316616586)55:0.003261616822)96:0.01310492179)99:0.03732099647)58:0.02275899099)46:0.009226825232,(((Doradidae_Amblydoras_nheco:0.05373222891,Doradidae_Amblydoras_gonzalezi:0.03515020572)99:0.03408015997,((Doradidae_Scorpiodoras_heckelii:0.06044620363,Doradidae_Scorpiodoras_bolivarensis:0.03148565708)83:0.03786106297,((Doradidae_Physopyxis_ananas:0.06110928968,Doradidae_Physopyxis_lyra:0.07120340355)99:0.07714754113,((Doradidae_Amblydoras_monitor:0.03023071008,(Doradidae_Amblydoras_nauticus:0.02245161459,Doradidae_Amblydoras_affinis:0.01036616397)99:0.02569603282)99:0.03653319029,(Doradidae_Astrodoras_asterifrons:0.05707388984,Doradidae_Hypodoras_forficulatus:0.03193897717)92:0.03661114555)67:0.006289687088)64:0.008968888106)39:0.01311705726)66:0.01627413088,(Doradidae_Anadoras_grypus:0.0290855297,Doradidae_Anadoras_weddellii:0.02617109535)100:0.08361126958)98:0.06240094613)55:0.009880191661)0:0.02162692806)0:0.04050752198,((((Ariidae_Cathorops_aguadulce:0.03260935722,(((Ariidae_Cathorops_taylori:0.009711613417,Ariidae_Cathorops_steindachneri:0.01447941816)97:0.01921450186,(Ariidae_Cathorops_hypophthalmus:0.009811075036,Ariidae_Cathorops_tuyra:0.01617238641)99:0.02037919818)91:0.008427589787,(Ariidae_Cathorops_spixii:0.04744019351,(Ariidae_Cathorops_agassizii:0.00689744876,(Ariidae_Cathorops_fuerthii:0.01580188841,Ariidae_Cathorops_mapale:0.01000858596)80:0.01801151047)45:1.0000005e-06)75:0.01042178859)49:0.009383426253)100:0.04494843124,(((Ariidae_Notarius_planiceps:0.05219615063,(Ariidae_Notarius_bonillai:0.006779630061,Ariidae_Notarius_cookei:0.00680718491)100:0.06430990975)57:0.004928871916,Ariidae_Aspistor_quadriscutis:0.0801635146)100:0.06241493832,(Ariidae_Paragenidens_grandoculis:0.0632005959,((((Ariidae_Potamarius_nelsoni:0.003447552798,(Ariidae_Potamarius_izabalensis:0.004184307169,Ariidae_Potamarius_usumacintae:0.003705790799)80:0.003077940283)99:0.04467821531,Ariidae_Ariopsis_seemanni:0.04642396691)98:0.01415293504,(Ariidae_Sciades_dowii:0.03613117164,(Ariidae_Sciades_proops:0.02524512584,Ariidae_Sciades_couma:0.03080340616)82:0.01059249377)100:0.02735696614)95:0.015015542,Ariidae_Chinchaysuyoa_labiata:0.06469264899)43:0.004569354046)62:0.008938431403)60:0.01273336141)99:0.09666896478,Lacantuniidae_Lacantunia_enigmatica:0.1749449639)27:0.01177158803,(incertae_sedis_Conorhynchos_conirostris:0.1459597323,(((Heptapteridae_Gladioglanis_machadoi:0.2235873282,(((Heptapteridae_Phenacorhamdia_unifasciata:0.02967895431,Heptapteridae_Phenacorhamdia_tenebrosa:0.03101086126)99:0.09791531559,(Heptapteridae_Cetopsorhamdia_insidiosa:0.07381030982,Heptapteridae_Cetopsorhamdia_iheringi:0.111107314)1:0.02652569833)2:0.02764778758,(((Heptapteridae_Imparfinis_mirini:0.06195477669,Heptapteridae_Imparfinis_minutus:0.05392397714)99:0.05796439949,Heptapteridae_Imparfinis_lineatus:0.07226167543)59:0.0518057631,(((Heptapteridae_Taunayia_bifasciata:0.04372076158,Heptapteridae_Rhamdiopsis_microcephala:0.06203992333)29:0.01306013223,((Heptapteridae_Imparfinis_stictonotus:0.0861331531,((Heptapteridae_Acentronichthys_leptos:0.03628890149,(((Heptapteridae_Heptapterus_carnatus:0.009582487251,Heptapteridae_Heptapterus_mustelinus:0.02030237458)75:0.007221782464,Heptapteridae_Heptapterus_exilis:0.02463136355)100:1.0000005e-06,Heptapteridae_Heptapterus_sympterygium:0.06146138609)0:1.0000005e-06)0:0.01196682651,Heptapteridae_Imparfinis_cochabambae:0.06016223234)0:0.02726021778)0:0.01857415667,(Heptapteridae_Heptapterus_multiradiatus:0.08637908407,(Heptapteridae_Imparfinis_borodini:0.006727396767,(Heptapteridae_Chasmocranus_brevior:0.06664562879,Heptapteridae_Chasmocranus_brachynemus:0.009089675149)0:0.0009472803195)0:0.03334769224)0:1.0000005e-06)0:0.01035477083)0:0.01032804855,Heptapteridae_Heptapterus_panamensis:0.08360068391)0:0.004073385515)45:0.03004391829)86:0.03441469118)55:0.01625824855,(((((((((Heptapteridae_Pimelodella_lateristriga:0.04484896118,Heptapteridae_Pimelodella_laticeps:0.02981074449)99:0.02159003223,(Heptapteridae_Pimelodella_enochi:0.01959857055,(Heptapteridae_Pimelodella_meeki:0.006973201013,Heptapteridae_Pimelodella_gracilis:0.01235049979)53:0.002287004631)98:0.03970524778)64:0.01430714463,(Heptapteridae_Pimelodella_vittata:0.06321428785,Heptapteridae_Pimelodella_avanhandavae:0.07767950012)33:0.005697872043)65:0.02372581378,(((Heptapteridae_Pimelodella_dorseyi:1.0000005e-06,Heptapteridae_Pimelodella_witmeri:0.002178370164)100:0.1102367657,Heptapteridae_Pimelodella_chagresi:0.01308178184)39:0.006153050952,Heptapteridae_Pimelodella_cristata:1.0000005e-06)0:1.0000005e-06)0:0.001304746511,Heptapteridae_Rhamdia_guatemalensis:0.002167458678)0:0.04372609589,(((Heptapteridae_Rhamdia_nicaraguensis:0.02506781424,((Heptapteridae_Rhamdia_reddelli:0.008284800382,Heptapteridae_Rhamdia_laticauda:0.003479241995)99:0.01184624625,Heptapteridae_Rhamdia_parryi:0.02204944288)52:0.006053491834)97:0.01441922661,Heptapteridae_Rhamdia_saijaensis:0.03522702955)96:0.0152558883,Heptapteridae_Rhamdia_cinerascens:0.03262391557)74:0.01167866042)0:0.01507689168,(Heptapteridae_Rhamdia_quelen:0.04847887964,Heptapteridae_Rhamdia_laukidi:0.04357267171)90:0.01655259075)0:0.01208758412,(Heptapteridae_Rhamdella_zelimai:0.10580643,(Heptapteridae_Rhamdella_longiuscula:1.0000005e-06,Heptapteridae_Rhamdella_eriarcha:0.00254384674)100:0.09920410463)0:0.001291176834)0:0.05903490249,Heptapteridae_Goeldiella_eques:0.1089069745)1:0.01128083676)91:0.07819545649,((Phreatobiidae_Phreatobius_dracunculus:0.1074760007,Phreatobiidae_Phreatobius_cisternarum:0.09427000959)100:0.2027891087,(((Pimelodidae_Steindachneridion_scriptum:0.06969679605,(Pimelodidae_Phractocephalus_hemioliopterus:0.09569845232,(((((Pimelodidae_Hypophthalmus_fimbriatus:0.03089817866,(Pimelodidae_Hypophthalmus_oremaculatus:0.04153441997,(Pimelodidae_Hypophthalmus_marginatus:0.05696148549,Pimelodidae_Hypophthalmus_edentatus:0.02656165813)60:0.006403283141)50:0.003929770944)100:0.06966639733,(((Pimelodidae_Platysilurus_mucosus:0.07076531549,Pimelodidae_Platysilurus_malarmo:0.06978226117)91:0.01506290312,Pimelodidae_Platystomatichthys_sturio:0.08499025079)99:0.04291966431,((Pimelodidae_Sorubimichthys_planiceps:0.07630174966,((Pimelodidae_Pseudoplatystoma_magdaleniatum:0.03532269297,(Pimelodidae_Pseudoplatystoma_corruscans:0.0231480373,(((Pimelodidae_Pseudoplatystoma_fasciatum:0.002322443562,Pimelodidae_Pseudoplatystoma_punctifer:0.001305238274)83:0.007306253633,(Pimelodidae_Pseudoplatystoma_orinocoense:0.007114160247,Pimelodidae_Pseudoplatystoma_reticulatum:0.0008311965664)89:0.00607127498)93:0.007687112671,(Pimelodidae_Pseudoplatystoma_metaense:0.001139508635,Pimelodidae_Pseudoplatystoma_tigrinum:0.001978203937)100:0.01689055525)97:0.01369938563)85:0.00561440775)100:0.03438072432,(Pimelodidae_Zungaro_jahu:0.003861186615,Pimelodidae_Zungaro_zungaro:0.002141213078)100:0.06125644699)32:0.005282601812)34:0.008135074909,((((Pimelodidae_Sorubim_elongatus:0.04804747364,(Pimelodidae_Sorubim_maniradii:0.03154067144,Pimelodidae_Sorubim_lima:0.02259399945)69:0.009053525842)86:0.00949518294,Pimelodidae_Sorubim_cuspicaudus:0.04899090458)100:0.0383612422,(Pimelodidae_Platynematichthys_notatus:0.05427603432,((((Pimelodidae_Brachyplatystoma_capapretum:0.03187474871,Pimelodidae_Brachyplatystoma_filamentosum:0.02523617788)64:0.005438174921,Pimelodidae_Brachyplatystoma_rousseauxii:0.01955664074)95:0.02802928986,Pimelodidae_Brachyplatystoma_vaillantii:0.0430484921)58:0.009883286028,(Pimelodidae_Brachyplatystoma_tigrinum:0.08652994978,(Pimelodidae_Brachyplatystoma_juruense:0.03009155239,Pimelodidae_Brachyplatystoma_platynemum:0.02955006453)100:0.03110740388)47:0.006014653041)19:0.002473607466)83:0.009533703193)26:0.002123133927,Pimelodidae_Hemisorubim_platyrhynchos:0.0884529003)11:0.002852663348)32:0.004827529427)55:0.007013929476)53:0.01215487656,(((((Pimelodidae_Exallodontus_aguanai:0.04904867735,Pimelodidae_Duopalatinus_peruanus:0.06082412611)100:0.05134311778,(((Pimelodidae_Pimelodus_coprophagus:0.07283810672,Pimelodidae_Pimelodus_argenteus:0.03092019496)64:0.0112365437,((Pimelodidae_Pimelodus_ornatus:0.1175797045,Pimelodidae_Iheringichthys_labrosus:0.0002197243807)81:0.03706371412,(((((Pimelodidae_Pimelodus_blochii:0.005388441053,Pimelodidae_Pimelodus_pohli:0.02736405709)90:0.01578533992,(Pimelodidae_Bergiaria_westermanni:0.03864778956,Pimelodidae_Pimelodus_fur:0.01737675302)48:0.003642967621)64:0.00892524086,(Pimelodidae_Pimelodus_albicans:0.008857873897,Pimelodidae_Pimelodus_maculatus:0.02747435484)26:0.003648475474)65:0.02207531347,(Pimelodidae_Pimelodus_punctatus:0.02572362765,Pimelodidae_Pimelodus_grosskopfii:0.02650273236)98:0.04030191749)70:0.01993914421,(Pimelodidae_Parapimelodus_valenciennis:0.01434137342,Pimelodidae_Parapimelodus_nigribarbis:0.008948819892)28:0.03233169259)54:0.007651948152)30:0.004198038344)67:0.01795228244,Pimelodidae_Pimelodus_pictus:0.09915667784)67:0.00931912809)72:0.01338540121,Pimelodidae_Pimelabditus_moli:0.06232545393)71:0.008144307016,((Pimelodidae_Pimelodina_flavipinnis:0.07581832812,(Pimelodidae_Pinirampus_pirinampu:0.05936316685,(Pimelodidae_Calophysus_macropterus:0.06166131758,Pimelodidae_Luciopimelodus_pati:0.08770748699)69:0.01286167749)73:0.03659144947)61:0.0117504502,((Pimelodidae_Megalonema_amaxanthum:0.1027064717,(Pimelodidae_Megalonema_platanum:0.01940121406,Pimelodidae_Megalonema_platycephalum:0.03363988958)100:0.06559184383)100:0.0848052383,(Pimelodidae_Cheirocerus_eques:0.08103069098,Pimelodidae_Cheirocerus_abuelo:0.06437431214)100:0.0454773973)30:0.01009067415)44:0.009768241955)25:1.0000005e-06,Pimelodidae_Aguarunichthys_torosus:0.08997990656)30:0.01417650322)33:0.0100488139,((Pimelodidae_Leiarius_longibarbis:1.0000005e-06,Pimelodidae_Leiarius_marmoratus:1.0000005e-06)100:0.06934586657,(Pimelodidae_Leiarius_pictus:0.03043687331,Pimelodidae_Leiarius_perruno:0.04771388559)98:0.02502151601)92:0.01645514831)24:0.00361041781,Pimelodidae_Steindachneridion_parahybae:0.1205626874)17:0.004622548193)35:0.008500327744)67:0.03988214756,Pimelodidae_Aguarunichthys_inpai:0.3188565549)5:0.01721051653,(((Pseudopimelodidae_Microglanis_leptostriatus:0.0395076374,((Pseudopimelodidae_Microglanis_malabarbai:0.0200588957,(Pseudopimelodidae_Microglanis_garavelloi:0.006491880915,Pseudopimelodidae_Microglanis_iheringi:0.03686193931)98:0.02469479135)51:0.005605035709,(Pseudopimelodidae_Microglanis_pataxo:0.02192899919,(Pseudopimelodidae_Microglanis_cottoides:0.027397349,Pseudopimelodidae_Microglanis_parahybae:0.01790922301)46:0.009223473075)51:0.01708304629)88:0.02432440131)96:0.04611273426,(Pseudopimelodidae_Rhyacoglanis_pulcher:0.04815776312,((Pseudopimelodidae_Cephalosilurus_apurensis:0.07967100475,Pseudopimelodidae_Lophiosilurus_alexandri:0.04454590204)98:0.07236468615,((Pseudopimelodidae_Pseudopimelodus_charus:0.02713265471,Pseudopimelodidae_Pseudopimelodus_mangurus:0.01562845586)93:0.02441866569,Pseudopimelodidae_Pseudopimelodus_bufonius:0.04993931982)78:0.01970180198)73:0.007024323649)91:0.02917039156)61:0.01508956563,(Pseudopimelodidae_Batrochoglanis_raninus:0.1187066056,Pseudopimelodidae_Batrochoglanis_villosus:0.08765505083)99:0.03410542419)92:0.03455506733)4:0.01200061359)6:0.01352395211)0:0.004471830999)16:0.0312956818)4:0.01227168236)0:0.01258086304)13:0.1302785167)0:1.0000005e-06)5:0.1042048515)0:0.02013309225)24:0.4375605258)0:0.0051555053)28:0.02853376483)5:0.02060203036,(Arapaimidae_Arapaima_gigas:0.2573125563,(Osteoglossidae_Osteoglossum_bicirrhosum:0.04993176035,Osteoglossidae_Osteoglossum_ferreirai:0.04097264716)100:0.2387967982)99:0.2799057262)32:0.03535443055)52:0.1100308262)0:0.01663212221)100:0.9763221937,Geotriidae_Geotria_australis:0.4346118516,Mordaciidae_Mordacia_lapicida:0.3824231225)100;
