# Supplementary material for: Time-calibrated phylogeny of neotropical freshwater fishes
Source: Front Bioinform. 2024 Dec 6;4:1433995. doi: 10.3389/fbinf.2024.1433995 (PMC11659281; doi:10.3389/fbinf.2024.1433995)
Supplement: Supplementary file 1 [file DataSheet1.zip › Supplementary Material/phy/HENFF_phyloboots_3K_collapsed70boots.tre]

(((Carcharhinidae_Carcharhinus_leucas:0.2778482631,Pristidae_Pristis_pristis:0.2727864632,(Potamotrygonidae_Paratrygon_aiereba:0.06662200232,Potamotrygonidae_Heliotrygon_gomesi:0.104297945,((Potamotrygonidae_Potamotrygon_tatianae:0.01543614562,Potamotrygonidae_Potamotrygon_motoro:0.006704697093)90:0.04444057317,Potamotrygonidae_Potamotrygon_tigrina:0.07406397543,Potamotrygonidae_Potamotrygon_falkneri:0.06150005778,(Potamotrygonidae_Potamotrygon_constellata:0.001925258672,Potamotrygonidae_Potamotrygon_orbignyi:0.005155438039)91:0.06383346261,(Potamotrygonidae_Plesiotrygon_nana:0.01198098715,Potamotrygonidae_Plesiotrygon_iwamae:0.007857324803)100:0.1319061355,Potamotrygonidae_Potamotrygon_yepezi:0.1272706767,Potamotrygonidae_Potamotrygon_magdalenae:0.1018238722,Potamotrygonidae_Potamotrygon_histrix:0.03946688822)85:0.0267414556)99:0.2488148786)98:0.1905804116,Lepidosirenidae_Lepidosiren_paradoxa:0.8613420256,Lepisosteidae_Atractosteus_tristoechus:0.5250523078,Anguillidae_Anguilla_rostrata:0.5245720134,Megalopidae_Megalops_atlanticus:0.5169805587,(Polycentridae_Polycentrus_schomburgkii:0.1313786568,Polycentridae_Monocirrhus_polyacanthus:0.1520795612)95:0.9776929293,(Mugilidae_Joturus_pichardi:0.1388484714,(Mugilidae_Mugil_curema:0.1085979281,Mugilidae_Mugil_liza:0.1658271635)100:0.09511356765)99:0.96400068,(((((Cichlidae_Geophagus_crassilabris:0.01239190715,Cichlidae_Geophagus_pellegrini:0.007499353882)74:0.01296522755,Cichlidae_Geophagus_steindachneri:0.01820088413)100:0.07919926751,((((Cichlidae_Gymnogeophagus_taroba:0.004741439272,Cichlidae_Gymnogeophagus_setequedas:0.003187095591)98:0.03432566041,(Cichlidae_Gymnogeophagus_rhabdotus:0.01688009297,Cichlidae_Gymnogeophagus_meridionalis:0.03687169163)96:0.01619519266)98:0.01259513149,Cichlidae_Gymnogeophagus_balzanii:0.07358768448,(((Cichlidae_Gymnogeophagus_caaguazuensis:0.004757136078,Cichlidae_Gymnogeophagus_australis:0.004517479867)100:0.01648519284,Cichlidae_Gymnogeophagus_gymnogenys:0.02606504617)100:0.03040385245,Cichlidae_Gymnogeophagus_labiatus:0.05284236708)95:0.02120162723)98:0.08898287703,((Cichlidae_Geophagus_grammepareius:0.0454144149,Cichlidae_Geophagus_taeniopareius:0.04279388169)100:0.01641749144,Cichlidae_Geophagus_harreri:0.05861883569,Cichlidae_Geophagus_dicrozoster:0.04844840591,(Cichlidae_Geophagus_sveni:0.03873433665,((Cichlidae_Geophagus_brachybranchus:1.0000005e-06,Cichlidae_Geophagus_surinamensis:3.0000015e-06)80:0.003515739483,Cichlidae_Geophagus_altifrons:0.009432440059)95:0.03622565998,(Cichlidae_Geophagus_megasema:1.0000005e-06,Cichlidae_Geophagus_abalios:2.000001e-06)99:0.04275217592,Cichlidae_Geophagus_argyrostictus:0.03646543993)77:0.02389110079)99:0.05577550568)73:0.007787451016)97:0.02021734899,(((Cichlidae_Geophagus_diamantinensis:0.004708137655,Cichlidae_Geophagus_obscurus:0.00960819343)100:0.05165723718,((Cichlidae_Geophagus_santosi:0.02273066674,(Cichlidae_Geophagus_multiocellus:0.0210082959,Cichlidae_Geophagus_itapicuruensis:0.02413347141)83:0.00557150895)100:0.02528885354,(Cichlidae_Geophagus_iporangensis:0.01216250384,Cichlidae_Geophagus_rufomarginatus:0.01764044533,(Cichlidae_Geophagus_proximus:0.00936457023,Cichlidae_Geophagus_brasiliensis:0.006633700545)79:0.01302558385)99:0.01237980447)96:0.009563244099)100:0.04054142699,(Cichlidae_Mikrogeophagus_ramirezi:0.09427842518,Cichlidae_Mikrogeophagus_altispinosus:0.1269782369)100:0.02576689368)88:0.01360696749,((Cichlidae_Biotodoma_cupido:0.07701627791,Cichlidae_Biotodoma_wavrini:0.05466711178)98:0.1009808333,(Cichlidae_Crenicara_punctulata:0.1325195847,(Cichlidae_Dicrossus_filamentosus:0.03002112641,Cichlidae_Dicrossus_maculatus:0.02946623114)100:0.02389212026)100:0.04020411657)97:0.01571073147)96:0.02116713077,(((Cichlidae_Mazarunia_charadrica:0.02084889755,Cichlidae_Mazarunia_pala:0.01814428717)99:0.04946024954,(Cichlidae_Guianacara_stergiosi:0.01279458662,Cichlidae_Guianacara_dacrya:0.01651510202,Cichlidae_Guianacara_owroewefi:0.0104975572)100:0.09746814649,Cichlidae_Mazarunia_mazarunii:0.07714331054)83:0.02270214523,Cichlidae_Acarichthys_heckelii:0.1381152504,(Cichlidae_Biotoecus_opercularis:0.01714528548,Cichlidae_Biotoecus_dicentrarchus:0.06173526705)100:0.1498476158,(((Cichlidae_Satanoperca_pappaterra:0.03271250666,(Cichlidae_Satanoperca_jurupari:0.009264779174,Cichlidae_Satanoperca_mapiritensis:0.01318394678)90:0.01053509765,Cichlidae_Satanoperca_leucosticta:0.02958927502)99:0.06241320003,((Cichlidae_Satanoperca_lilith:0.02943957098,Cichlidae_Satanoperca_daemon:0.02419396076)99:0.03931824277,Cichlidae_Satanoperca_acuticeps:0.07469535135)74:0.009390142138)98:0.02057879096,((((Cichlidae_Apistogramma_linkei:0.07225368035,(Cichlidae_Apistogramma_caetei:0.04653033184,Cichlidae_Apistogramma_regani:0.04871152578)88:0.03999640293,Cichlidae_Apistogramma_moae:0.07902644166,((Cichlidae_Apistogramma_playayacu:0.04599505363,Cichlidae_Apistogramma_eunotus:0.0106981233)82:0.0108206855,Cichlidae_Apistogramma_cinilabra:0.01160666388)81:0.04502614378,Cichlidae_Apistogramma_paulmuelleri:0.05569338658)96:0.04218132421,(Cichlidae_Apistogrammoides_pucallpaensis:0.08312260624,Cichlidae_Apistogramma_hoignei:0.06743283549)84:0.0102743653)89:0.03121326397,(Cichlidae_Apistogramma_luelingi:0.2145548042,(Cichlidae_Apistogramma_norberti:0.08929898278,(Cichlidae_Apistogramma_allpahuayo:0.0573968548,(Cichlidae_Apistogramma_juruensis:0.06529080963,Cichlidae_Apistogramma_cacatuoides:0.03179266045)97:0.0359854897)80:0.01833326908)74:0.05407623189,((Cichlidae_Apistogramma_pertensis:0.08270438658,Cichlidae_Apistogramma_pulchra:0.09376995888)100:0.06139500437,Cichlidae_Apistogramma_staecki:0.05883348185)92:0.1052017446,Cichlidae_Apistogramma_barlowi:0.1013119611,(Cichlidae_Apistogramma_pantalone:0.05123508034,((Cichlidae_Apistogramma_baenschi:0.05854718128,Cichlidae_Apistogramma_rositae:0.03070969435,Cichlidae_Apistogramma_panduro:0.03236965371,Cichlidae_Apistogramma_nijsseni:0.03785553568,Cichlidae_Apistogramma_wolli:0.05653595304)76:0.01788767883,Cichlidae_Apistogramma_martini:0.04639065022)75:0.006600569748)73:0.04045361774,Cichlidae_Apistogramma_atahualpa:0.1035530272,Cichlidae_Apistogramma_steindachneri:0.0435208248,Cichlidae_Apistogramma_resticulosa:0.271203251,Cichlidae_Apistogramma_agassizii:0.1134266507,(Cichlidae_Apistogramma_eremnopyge:0.001460005975,Cichlidae_Apistogramma_bitaeniata:0.02679310834)100:0.1261243388)79:0.02476792192)96:0.04065244087,Cichlidae_Taeniacara_candidi:0.2167580044)97:0.06859063145)93:0.02764243563,(((Cichlidae_Teleocichla_cinderella:0.07984650493,Cichlidae_Teleocichla_monogramma:0.05122609946)100:0.04965731273,(Cichlidae_Teleocichla_proselytus:0.04979600161,((Cichlidae_Teleocichla_preta:0.008458081457,Cichlidae_Teleocichla_gephyrogramma:0.004496270632)79:0.0101018359,Cichlidae_Teleocichla_centrarchus:0.03490145833)97:0.02949630926)99:0.05070627153)99:0.07586044774,((Cichlidae_Crenicichla_lenticulata:0.03717725843,(Cichlidae_Crenicichla_marmorata:0.006310949814,Cichlidae_Crenicichla_lugubris:0.002126756153)88:0.02283304939)80:0.0131970679,Cichlidae_Crenicichla_zebrina:0.01453022308)71:0.06339035594,Cichlidae_Crenicichla_multispinosa:0.1164185659,Cichlidae_Crenicichla_saxatilis:0.1205542273,(Cichlidae_Crenicichla_frenata:1.0000005e-06,Cichlidae_Crenicichla_sveni:1.0000005e-06)87:0.1184068153,Cichlidae_Crenicichla_britskii:0.1283825819,Cichlidae_Crenicichla_lepidota:0.1424693753,Cichlidae_Crenicichla_alta:0.1529959928,Cichlidae_Crenicichla_brasiliensis:0.1509020861,Cichlidae_Crenicichla_inpa:0.1271553348,(((Cichlidae_Crenicichla_wallacii:0.00698194074,Cichlidae_Crenicichla_notophthalmus:0.004793719491)100:0.04873574708,Cichlidae_Crenicichla_regani:0.04816117946)97:0.03754465141,Cichlidae_Crenicichla_compressiceps:0.1015361289)98:0.07943537518,Cichlidae_Crenicichla_acutirostris:0.126773727,((Cichlidae_Crenicichla_percna:0.0464337314,Cichlidae_Crenicichla_cincta:0.04342488316)94:0.05222090483,Cichlidae_Crenicichla_johanna:0.08518194955)91:0.09970190618,(Cichlidae_Crenicichla_macrophthalma:0.09326074613,(Cichlidae_Crenicichla_cyanonotus:0.06523718763,Cichlidae_Crenicichla_semifasciata:0.06683563561,Cichlidae_Crenicichla_reticulata:0.05609443633,(Cichlidae_Crenicichla_jegui:0.04195984714,Cichlidae_Crenicichla_cametana:0.02445417569)99:0.04556953495,Cichlidae_Crenicichla_geayi:0.05856879571)100:0.03723734013,((Cichlidae_Crenicichla_lacustris:0.05708570392,((Cichlidae_Crenicichla_punctata:0.03494136404,Cichlidae_Crenicichla_gaucho:0.02295047459,Cichlidae_Crenicichla_scottii:0.0197001389)98:0.01814696773,Cichlidae_Crenicichla_vittata:0.06056251405,Cichlidae_Crenicichla_haroldoi:0.04875501916,(((Cichlidae_Crenicichla_tesay:0.007402773882,Cichlidae_Crenicichla_iguassuensis:0.006236434233)90:0.002305810031,Cichlidae_Crenicichla_taikyra:0.01073486275,Cichlidae_Crenicichla_tuca:0.01030618969,Cichlidae_Crenicichla_mandelburgeri:0.006318471618,(Cichlidae_Crenicichla_yaha:0.0030005935,Cichlidae_Crenicichla_tapii:0.0005489471056)99:0.005082176225)99:0.0114770403,Cichlidae_Crenicichla_hu:0.02225135586)98:0.02872591319,Cichlidae_Crenicichla_ypo:0.04609397139,Cichlidae_Crenicichla_jupiaensis:0.0546365043)88:0.02661632783)100:0.02614531373,(Cichlidae_Crenicichla_igara:0.01316168778,((Cichlidae_Crenicichla_tendybaguassu:0.003178959345,Cichlidae_Crenicichla_missioneira:0.0014019855)78:0.002039586814,Cichlidae_Crenicichla_hadrostigma:0.002766189083,Cichlidae_Crenicichla_minuano:0.002377826174,Cichlidae_Crenicichla_celidochilus:0.004082596257)77:0.005032449462,Cichlidae_Crenicichla_empheres:0.002028190326)99:0.05128417785)93:0.03021992034)97:0.03609216019)97:0.08768045954)90:0.0112553395)85:1.095642051,(Cichlidae_Chaetobranchopsis_orbicularis:0.1481692029,Cichlidae_Chaetobranchus_flavescens:0.0866720915,Cichlidae_Chaetobranchus_semifasciatus:0.08771260445)100:1.148031481,(Cichlidae_Astronotus_crassipinnis:1.0000005e-06,Cichlidae_Astronotus_ocellatus:0.001710571405)100:1.215020804,((((Cichlidae_Rondonacara_hoehnei:0.07720331662,((Cichlidae_Laetacara_fulvipinnis:0.03021426162,(Cichlidae_Laetacara_dorsigera:0.03490007276,Cichlidae_Laetacara_flamannellus:0.06704619837,Cichlidae_Laetacara_curviceps:0.03033053489)100:0.02129795745)100:0.02384460064,(Cichlidae_Laetacara_araguaiae:0.07448006054,Cichlidae_Laetacara_thayeri:0.07611490643)84:0.01360130338)100:0.03265215572)100:0.02716693961,(((Cichlidae_Tahuantinsuyoa_macantzatza:0.06384403441,(Cichlidae_Bujurquina_vittata:0.06697769499,(((Cichlidae_Bujurquina_peregrinabunda:0.01288148311,(Cichlidae_Bujurquina_hophrys:0.006869038547,Cichlidae_Bujurquina_apoparuana:0.006779537003)100:0.02149817452)97:0.01211059929,Cichlidae_Bujurquina_mariae:0.03333354453)99:0.0120027704,Cichlidae_Bujurquina_syspilus:0.03746126456)84:0.006072824795)97:0.02057916753)99:0.03924381735,((Cichlidae_Andinoacara_coeruleopunctatus:0.02306750481,(Cichlidae_Andinoacara_latifrons:0.01350985829,Cichlidae_Andinoacara_pulcher:0.008900375778)100:0.01092497992)100:0.04118347083,(((Cichlidae_Andinoacara_rivulatus:0.004165624479,Cichlidae_Bujurquina_zamorensis:0.01937406782)99:0.008260087499,Cichlidae_Andinoacara_stalsbergi:0.01587114561)100:0.03631390713,Cichlidae_Andinoacara_biseriatus:0.05086439654,Cichlidae_Andinoacara_sapayensis:0.06660261433)91:0.01143835379)100:0.03775243601)98:0.03142662888,(Cichlidae_Acaronia_vultuosa:0.03432479143,Cichlidae_Acaronia_nassa:0.02503657632)100:0.07712113052)94:0.009423025719)95:0.01130263121,(Cichlidae_Krobia_xinguensis:0.04422089132,Cichlidae_Krobia_petitella:0.04859462785)97:0.0197032804,(Cichlidae_Krobia_guianensis:0.05941712823,Cichlidae_Aequidens_potaroensis:0.04483946586)87:0.04497146686,(((Cichlidae_Aequidens_epae:0.009092961856,Cichlidae_Aequidens_tetramerus:1.0000005e-06)94:0.04660346665,(Cichlidae_Aequidens_patricki:0.04802774704,(Cichlidae_Cichlasoma_araguaiense:0.04223680953,(((Cichlidae_Cichlasoma_taenia:0.004265029612,Cichlidae_Cichlasoma_orinocense:0.0007126771072)99:0.003408048583,Cichlidae_Cichlasoma_bimaculatum:0.04844311762)95:0.008669925935,(Cichlidae_Cichlasoma_amazonarum:0.0063436249,Cichlidae_Cichlasoma_orientale:0.008694923317)95:0.007910976954)94:0.03168283518,Cichlidae_Cichlasoma_sanctifranciscense:0.08579843306,Cichlidae_Cichlasoma_boliviense:0.04022845382,(Cichlidae_Cichlasoma_paranaense:0.01574617146,(Cichlidae_Cichlasoma_portalegrense:0.006098909582,Cichlidae_Cichlasoma_dimerus:1.0000005e-06)98:0.00659762765,Cichlidae_Cichlasoma_pusillum:0.005215076741)97:0.02690643319)77:0.01015706355)96:0.01397224316)94:0.0165649846,Cichlidae_Aequidens_michaeli:0.0500123782,(Cichlidae_Aequidens_metae:0.02062607114,Cichlidae_Aequidens_diadema:0.01606652478)87:0.03835183325,Cichlidae_Aequidens_tubicen:0.04971223428,Cichlidae_Aequidens_chimantanus:0.06875037539,(Cichlidae_Aequidens_pallidus:0.01928372679,Cichlidae_Aequidens_mauesanus:0.0415000149)100:0.06816420822)87:0.02724938564)91:0.01233109791,(Cichlidae_Cleithracara_maronii:0.1044353794,(Cichlidae_Ivanacara_adoketa:0.121111039,Cichlidae_Ivanacara_bimaculata:0.05053887811,((Cichlidae_Nannacara_aureocephalus:0.0277608452,Cichlidae_Nannacara_anomala:0.02679391586)100:0.0262035963,Cichlidae_Nannacara_taenia:0.05268596352)100:0.09175741927)99:0.03422435918)99:0.0285502004)90:1.101989212,((Cichlidae_Hypselecara_coryphaenoides:0.05167773688,Cichlidae_Hypselecara_temporalis:0.03829260396)100:0.02090596566,Cichlidae_Hoplarchus_psittacus:0.06598893478)99:1.129782703,(Cichlidae_Herotilapia_multispinosa:0.06907912402,(Cichlidae_Tomocichla_asfraci:0.04484278649,Cichlidae_Tomocichla_tuba:0.02189187118)100:0.02047979654)98:1.170423081,((Cichlidae_Rocio_spinosissima:0.1101716223,Cichlidae_Rocio_octofasciata:0.04610621135)80:0.01246063034,Cichlidae_Amphilophus_macracanthus:0.04602189802,(((Cichlidae_Cribroheros_rostratus:0.01079020926,Cichlidae_Cribroheros_longimanus:0.005127606299)100:0.01719752941,Cichlidae_Cribroheros_diquis:0.03604035869)100:0.01664159682,Cichlidae_Cribroheros_altifrons:0.08219513673,Cichlidae_Cribroheros_robertsoni:0.05085250728,((Cichlidae_Cribroheros_bussingi:0.03326751344,Cichlidae_Amphilophus_alfari:0.01761162167,Cichlidae_Cribroheros_alfari:0.01915913864)88:0.00881696199,Cichlidae_Cribroheros_rhytisma:0.03784048908)93:0.01495101619)100:0.03356931584)75:1.164713422,((Cichlidae_Mesoheros_ornatus:0.03923505944,Cichlidae_Mesoheros_festae:0.0272114409)98:0.01505571186,Cichlidae_Mesoheros_atromaculatus:0.04117121521)100:1.181957567,Cichlidae_Trichromis_salvini:1.235795379,((Cichlidae_Thorichthys_affinis:0.01850584515,(Cichlidae_Thorichthys_meeki:0.01108173943,Cichlidae_Thorichthys_pasionis:0.01829930718)81:0.01307614015)80:0.007954199612,(Cichlidae_Thorichthys_socolofi:0.04761991985,((Cichlidae_Thorichthys_callolepis:0.001767366207,Cichlidae_Thorichthys_helleri:0.006711140921)99:0.01560289686,(Cichlidae_Thorichthys_aureus:0.004461965136,Cichlidae_Thorichthys_maculipinnis:0.01084547193)100:0.01732964836)97:0.008407800316)95:0.009385571928)100:1.199780016,(Cichlidae_Herichthys_deppii:0.008285474741,(Cichlidae_Herichthys_cyanoguttatus:0.001884996431,((Cichlidae_Herichthys_carpintis:0.002855328726,Cichlidae_Herichthys_tamasopoensis:0.003624688434)100:0.003038891407,Cichlidae_Herichthys_tepehua:0.003231290568)96:0.001808389041)88:0.003777799989,Cichlidae_Herichthys_minckleyi:0.03441687518)100:1.22209932,Cichlidae_Herichthys_labridens:1.245054283,Cichlidae_Herichthys_bartoni:1.240813061,(Cichlidae_Herichthys_pantostictus:0.006869507717,(Cichlidae_Herichthys_steindachneri:0.0007238123393,Cichlidae_Herichthys_pame:0.001431792963)100:0.007403306067)100:1.226737955,(Cichlidae_Oscura_heterospila:0.05240633075,Cichlidae_Vieja_maculicauda:0.03863450385,((Cichlidae_Vieja_breidohri:0.00175767951,(Cichlidae_Vieja_bifasciata:0.0008185440042,Cichlidae_Vieja_hartwegi:0.00184433161)79:0.001448861019)100:0.01039089106,((Cichlidae_Vieja_zonata:1.0000005e-06,Cichlidae_Vieja_guttulata:0.001792450353)100:0.008697370194,Cichlidae_Vieja_fenestrata:0.01224891708)84:0.003636257589)98:0.02241841202,Cichlidae_Vieja_melanurus:0.03948751046,(Cichlidae_Maskaheros_regani:0.01462254378,((Cichlidae_Maskaheros_argenteus:0.009053554674,(Cichlidae_Paraneetroplus_omonti:0.001911434582,Cichlidae_Paraneetroplus_gibbiceps:0.0006417635437)100:0.01071401546)92:0.004420668429,Cichlidae_Paraneetroplus_nebulifer:0.01833201868)76:0.00862474032,Cichlidae_Paraneetroplus_bulleri:0.009077742753)100:0.03407010756,(Cichlidae_Rheoheros_coeruleus:0.005857588011,Cichlidae_Rheoheros_lentiginosus:0.00850988044)100:0.05049721315,((Cichlidae_Wajpamheros_nourissati:0.016724603,Cichlidae_Theraps_irregularis:0.01668642417)90:0.00785085206,Cichlidae_Kihnichthys_ufermanni:0.02846983642,(Cichlidae_Chuco_intermedium:0.01604999154,(Cichlidae_Chuco_microphthalmus:0.008076854999,Cichlidae_Chuco_godmanni:0.005921507619)98:0.005970323395)98:0.01228680634,(Cichlidae_Cincelichthys_pearsei:0.00208651474,Cichlidae_Cincelichthys_bocourti:0.003361961949)100:0.01465307453)88:0.01221001521)73:1.18516306,Cichlidae_Chiapaheros_grammodes:1.228137084,Cichlidae_Chortiheros_wesseli:1.22170072,(Cichlidae_Talamancaheros_sieboldii:0.02376923545,Cichlidae_Isthmoheros_tuyrensis:0.04066451546)99:1.188556764,Cichlidae_Amphilophus_calobrensis:1.23290852,(Cichlidae_Mayaheros_urophthalmus:0.02162493848,Cichlidae_Petenia_splendida:0.01950795595)100:1.204391254,Cichlidae_Panamius_panamensis:1.241157004,(Cichlidae_Archocentrus_centrarchus:0.02925257573,(Cichlidae_Amphilophus_xiloaensis:0.004060718895,Cichlidae_Amphilophus_labiatus:0.004431077424,Cichlidae_Amphilophus_sagittae:0.001069935859,Cichlidae_Amphilophus_astorquii:0.001071275082,Cichlidae_Amphilophus_zaliosus:0.001071275082,Cichlidae_Amphilophus_flaveolus:0.004539544409,Cichlidae_Amphilophus_chancho:0.004533748115,Cichlidae_Amphilophus_supercilius:0.001072275082,Cichlidae_Amphilophus_globosus:0.001072275082,Cichlidae_Amphilophus_citrinellus:0.0002491223555,Cichlidae_Amphilophus_amarillo:0.0002491223555,Cichlidae_Amphilophus_hogaboomorum:0.002201388488)74:0.01872546423)74:1.199977045,(Cichlidae_Amphilophus_trimaculatus:0.02260011005,Cichlidae_Amphilophus_lyonsi:0.01550660566)98:1.203566428,(Cichlidae_Amphilophus_istlanus:0.02451061539,Cichlidae_Mayaheros_beani:0.04734543937)97:1.20611548,Cichlidae_Amatitlania_sajica:1.223306306,(Cichlidae_Parachromis_managuensis:0.02455303659,Cichlidae_Parachromis_dovii:0.0153706591)99:1.201506593,Cichlidae_Parachromis_friedrichsthalii:1.219960211,(Cichlidae_Amatitlania_septemfasciata:0.01726174604,Cichlidae_Amatitlania_nanolutea:0.02614236714)100:1.216784589,Cichlidae_Cryptoheros_cutteri:1.230442335,(Cichlidae_Cryptoheros_chetumalensis:0.002838811522,Cichlidae_Cryptoheros_spilurus:0.001068828667)100:1.237541687,(Cichlidae_Neetroplus_nematopus:0.02639588617,Cichlidae_Hypsophrys_nicaraguensis:0.02511890813)100:1.210241056,(Cichlidae_Amatitlania_myrnae:0.01204597946,(Cichlidae_Amatitlania_siquia:0.002186190838,(Cichlidae_Amatitlania_coatepeque:0.0005780420348,Cichlidae_Amatitlania_nigrofasciata:0.0004433767554)100:0.00494525261)99:0.004127169318)100:1.22429053,(Cichlidae_Caquetaia_myersi:0.06944205225,Cichlidae_Kronoheros_umbrifer:0.094239163,Cichlidae_Heroina_isonycterina:0.06608401698,(Cichlidae_Caquetaia_kraussii:0.04143494691,Cichlidae_Caquetaia_spectabilis:0.05760962129)98:0.02394852221)98:1.168416202,((Cichlidae_Australoheros_forquilha:0.01646108905,Cichlidae_Australoheros_ykeregua:0.007892698244)99:0.0351898859,Cichlidae_Australoheros_scitulus:0.03559373752,((((((Cichlidae_Australoheros_mattosi:1.0000005e-06,Cichlidae_Australoheros_robustus:0.0008794802985)100:0.004429197191,Cichlidae_Australoheros_macacuensis:0.004731071856)76:0.002077934187,Cichlidae_Australoheros_barbosae:0.001480198907)87:0.003975640241,((Cichlidae_Australoheros_macaensis:0.0008805385341,Cichlidae_Australoheros_muriae:0.004409839844,(Cichlidae_Australoheros_ipatinguensis:0.003516360957,Cichlidae_Australoheros_perdi:0.0008813944727,Cichlidae_Australoheros_capixaba:0.0008799501279)78:0.0008814894532)75:0.001739452996,Cichlidae_Australoheros_autrani:0.004477045121)99:0.008112309163)96:0.009445907651,(Cichlidae_Australoheros_ribeirae:0.008972973554,Cichlidae_Australoheros_sanguineus:0.00832580894)99:0.01150865226)98:0.01726628112,Cichlidae_Australoheros_facetus:0.0279842002,Cichlidae_Australoheros_tembe:0.03346940467,Cichlidae_Australoheros_kaaygua:0.01181254661)72:0.01252768281,Cichlidae_Australoheros_charrua:0.03800866025)99:1.209632424,((Cichlidae_Nandopsis_ramsdeni:0.02087340838,Cichlidae_Nandopsis_tetracanthus:0.01268883847)100:0.03160880475,Cichlidae_Nandopsis_haitiensis:0.07111765883)100:1.164464343,((Cichlidae_Mesonauta_insignis:0.02313414592,(Cichlidae_Mesonauta_mirificus:0.01024275461,Cichlidae_Mesonauta_festivus:0.01830752957)78:0.01324969192,Cichlidae_Mesonauta_egregius:0.016167384)100:0.05365485459,((Cichlidae_Uaru_fernandezyepezi:0.03116451864,Cichlidae_Uaru_amphiacanthoides:0.01958643768)99:0.02957642474,(((Cichlidae_Symphysodon_aequifasciatus:1.0000005e-06,Cichlidae_Symphysodon_tarzoo:0.0008517288227)99:0.006564298444,Cichlidae_Symphysodon_discus:0.002608842104)78:0.004381790843,Cichlidae_Symphysodon_haraldi:0.01948474304)97:0.07356044959,(Cichlidae_Heros_efasciatus:0.03224877355,Cichlidae_Heros_severus:0.02862510739)100:0.02645148288)94:0.01213326108)85:1.136662432,(Cichlidae_Pterophyllum_altum:0.008197224251,Cichlidae_Pterophyllum_leopoldi:0.008886157684,Cichlidae_Pterophyllum_scalare:0.01237915705)100:1.210344389,((((Cichlidae_Cichla_thyrorus:0.002487374741,(Cichlidae_Cichla_vazzoleri:0.0005086222489,Cichlidae_Cichla_pinima:0.002275718418)98:0.002744667763)100:0.02588901351,Cichlidae_Cichla_melaniae:0.02735451984,(Cichlidae_Cichla_jariina:0.01394589886,Cichlidae_Cichla_piquiti:0.01348261123)74:0.02076032816,Cichlidae_Cichla_temensis:0.0137974118,Cichlidae_Cichla_mirianae:0.009742813017)96:0.00578213522,((Cichlidae_Cichla_ocellaris:0.01597702022,Cichlidae_Cichla_monoculus:0.01561759547,Cichlidae_Cichla_kelberi:0.01200860152,Cichlidae_Cichla_pleiozona:0.009368591696)77:0.01326972529,((Cichlidae_Cichla_nigromaculata:0.00371581225,Cichlidae_Cichla_orinocensis:0.001904602347)73:0.01047372674,Cichlidae_Cichla_intermedia:0.01279211927)76:0.00686047998)97:0.01416618837)98:0.07740076455,(Cichlidae_Retroculus_lapidifer:0.01029679801,Cichlidae_Retroculus_xinguensis:0.04101153588)100:0.1212894341)70:1.04780946,(Gobiesocidae_Gobiesox_daedaleus:0.1615706048,(Gobiesocidae_Gobiesox_juradoensis:0.08336988528,Gobiesocidae_Gobiesox_cephalus:0.1868186579)86:0.07512998506)93:1.538768885,((Rivulidae_Kryptolebias_sepia:0.02201996415,Rivulidae_Kryptolebias_brasiliensis:0.006964562951)100:0.1320884733,Rivulidae_Kryptolebias_gracilis:0.155086047,(Rivulidae_Kryptolebias_ocellatus:0.04110576571,Rivulidae_Kryptolebias_caudomarginatus:0.07179031612,Rivulidae_Kryptolebias_marmoratus:0.05533047627)98:0.1293809766)92:1.319070565,Rivulidae_Rivulus_cylindraceus:1.47542225,Rivulidae_Laimosemion_kirovskyi:1.830666415,(Rivulidae_Laimosemion_gransabanae:0.1715433386,Rivulidae_Laimosemion_mahdiaense:0.3904664347,Rivulidae_Laimosemion_lyricauda:0.2009282244,Rivulidae_Laimosemion_breviceps:0.1536703675,Rivulidae_Laimosemion_paryagi:0.1646264181)79:1.441369821,((Rivulidae_Laimosemion_tomasi:0.07812555997,Rivulidae_Laimosemion_tecminae:0.0989980475)100:0.08852667039,Rivulidae_Laimosemion_rectocaudatum:0.1154671863)97:1.477652817,Rivulidae_Laimosemion_xiphidius:1.7461746,Rivulidae_Laimosemion_frenatum:1.615376857,(Rivulidae_Laimosemion_agilae:0.06281042504,Rivulidae_Laimosemion_geayi:0.05714409581)71:1.565112699,((((Rivulidae_Renova_oscari:0.2369582631,Rivulidae_Llanolebias_stellifer:0.1674131869,Rivulidae_Terranatos_dolichopterus:0.2142274423,(Rivulidae_Rachovia_maculipinnis:0.2331298443,(((Rivulidae_Austrofundulus_guajira:0.0922490799,(Rivulidae_Austrofundulus_leoni:0.04299668133,Rivulidae_Austrofundulus_limnaeus:0.05051395092)100:0.02442825566)90:0.02103603824,(Rivulidae_Austrofundulus_transilis:0.05960379895,Rivulidae_Austrofundulus_leohoignei:0.06105888518)100:0.02858075861)100:0.06522352679,((Rivulidae_Rachovia_pyropunctata:0.07589808771,Rivulidae_Rachovia_hummelincki:0.08931459036)99:0.06612320102,Rivulidae_Rachovia_brevis:0.09730319015)98:0.05386561153)98:0.06917351766)93:0.06735485122,(Rivulidae_Gnatholebias_hoignei:0.05215564902,Rivulidae_Gnatholebias_zonatus:0.01840169303)100:0.1604552378,Rivulidae_Micromoema_xiphophora:0.2703844642)97:0.06304475746,(Rivulidae_Moema_peruensis:0.09701423275,(Rivulidae_Moema_staecki:0.1611873615,Rivulidae_Moema_piriana:0.1320647259)72:0.02166222135)92:0.05606161081,((Rivulidae_Pterolebias_longipinnis:0.1064426648,Rivulidae_Pterolebias_phasianus:0.1011592844)100:0.1864972243,Rivulidae_Neofundulus_paraguayensis:0.1989075594)82:0.06052969297,((Rivulidae_Trigonectes_balzanii:0.01160138696,Rivulidae_Trigonectes_aplocheiloides:0.004104100546)100:0.06045147304,Rivulidae_Trigonectes_rubromarginatus:0.06917599308)100:0.09076638641)96:0.03094369361,((Rivulidae_Anablepsoides_iridescens:0.09196799623,(Rivulidae_Anablepsoides_ornatus:0.1248044575,(Rivulidae_Anablepsoides_micropus:0.06911607981,Rivulidae_Anablepsoides_rubrolineatus:0.08723808756,Rivulidae_Anablepsoides_ophiomimus:0.07024332808)90:0.02826561186,Rivulidae_Anablepsoides_jucundus:0.08452723531)76:0.01141939181)95:0.0225507945,(Rivulidae_Anablepsoides_hartii:0.1203971586,(((Rivulidae_Anablepsoides_immaculatus:0.06386588544,(Rivulidae_Anablepsoides_amphoreus:0.06963887794,Rivulidae_Anablepsoides_stagnatus:0.03590014119)73:0.01385650974)73:0.01432518071,(Rivulidae_Anablepsoides_urophthalmus:1.0000005e-06,Rivulidae_Laimosemion_strigatum:0.01859789338)99:0.0729861621,Rivulidae_Anablepsoides_deltaphilus:0.06628552676)71:0.03057457135,Rivulidae_Anablepsoides_waimacui:0.06271527285,Rivulidae_Anablepsoides_igneus:0.04672052616)78:0.02577495323)77:0.01678726403)79:0.02328278959)75:0.05123861194,(Rivulidae_Cynodonichthys_magdalenae:0.1555265421,Rivulidae_Cynodonichthys_uroflammeus:0.1624749109,Rivulidae_Cynodonichthys_chucunaque:0.1917787204,Rivulidae_Cynodonichthys_frommi:0.1048336299,(Rivulidae_Cynodonichthys_isthmensis:0.01413452684,Rivulidae_Cynodonichthys_fuscolineatus:0.02440765762)100:0.1160661717,(Rivulidae_Cynodonichthys_montium:0.02920942231,(Rivulidae_Cynodonichthys_brunneus:0.02852351983,Rivulidae_Cynodonichthys_weberi:0.003407259191)100:0.02564032218)99:0.0963217271,(Rivulidae_Cynodonichthys_godmani:0.04002505699,Rivulidae_Cynodonichthys_tenuis:0.04279184168)80:0.08752794386,Rivulidae_Cynodonichthys_rubripunctatus:0.1054307815,(Rivulidae_Cynodonichthys_birkhahni:0.01410602028,Rivulidae_Cynodonichthys_kuelpmanni:0.004060764172)99:0.0875392602,Rivulidae_Cynodonichthys_hildebrandi:0.1168536678)78:0.07490720699,((Rivulidae_Atlantirivulus_janeiroensis:0.09934670182,Rivulidae_Atlantirivulus_luelingi:0.07835798358,(Rivulidae_Atlantirivulus_haraldsiolii:1.0000005e-06,Rivulidae_Atlantirivulus_riograndensis:0.02679231605,Rivulidae_Atlantirivulus_santensis:0.01821019356)87:0.04274290463)99:0.07485268841,(Rivulidae_Melanorivulus_kayapo:0.05186694998,Rivulidae_Melanorivulus_violaceus:0.07198997808,Rivulidae_Melanorivulus_pindorama:0.04403318057,(Rivulidae_Melanorivulus_egens:0.02670401283,Rivulidae_Melanorivulus_planaltinus:0.02552761925,Rivulidae_Melanorivulus_litteratus:0.02186886983,(Rivulidae_Melanorivulus_rutilicaudus:0.003929964937,Rivulidae_Melanorivulus_apiamici:1.0000005e-06)78:0.02047537496,Rivulidae_Melanorivulus_dapazi:0.02921605198,(Rivulidae_Melanorivulus_atlanticus:0.00419813608,Rivulidae_Melanorivulus_jalapensis:0.008273887103)100:0.07329986556,Rivulidae_Melanorivulus_punctatus:0.02554077326)85:0.04197104342,(Rivulidae_Melanorivulus_kayabi:0.03557338952,Rivulidae_Melanorivulus_rubroreticulatus:0.01544535702,(Rivulidae_Melanorivulus_karaja:0.00947123464,Rivulidae_Melanorivulus_zygonectes:0.01087723026,Rivulidae_Melanorivulus_salmonicaudus:0.02281480236,Rivulidae_Melanorivulus_crixas:0.02427752562,Rivulidae_Melanorivulus_megaroni:0.0113682896)94:0.005890696184)89:0.03423667783,Rivulidae_Melanorivulus_pictus:2.000001e-06,Rivulidae_Melanorivulus_schuncki:0.04674877462)100:0.171428207)89:0.05635082247,(Rivulidae_Plesiolebias_aruana:0.2477631749,Rivulidae_Pituna_compacta:0.06242103947,Rivulidae_Pituna_poranga:0.367444162,(Rivulidae_Maratecoara_formosa:0.05884902364,Rivulidae_Maratecoara_lacortei:0.06974405023)99:0.1985598766,Rivulidae_Papiliolebias_bitteri:0.2964583934)96:0.1786262063)74:1.378764411,Rivulidae_Millerichthys_robustus:1.368332142,Rivulidae_Simpsonichthys_parallelus:1.780442916,(Rivulidae_Simpsonichthys_boitonei:0.1398861782,(Rivulidae_Simpsonichthys_santanae:0.01667712574,Rivulidae_Simpsonichthys_punctulatus:0.008988340946)80:0.01740506678)94:1.618706713,(Rivulidae_Spectrolebias_semiocellatus:0.09085975637,(Rivulidae_Spectrolebias_gracilis:0.07730540728,Rivulidae_Spectrolebias_costai:0.06370770555)96:0.07900031709)79:1.581551098,Rivulidae_Hypsolebias_flammeus:1.652887676,((Rivulidae_Hypsolebias_splendissimus:0.02853993028,Rivulidae_Hypsolebias_carlettoi:0.0393368927)98:0.04550354636,(Rivulidae_Hypsolebias_magnificus:0.023849323,Rivulidae_Hypsolebias_picturatus:0.03024943677)97:0.09308405295)94:1.68653776,Rivulidae_Cynolebias_rectiventer:1.620563676,Rivulidae_Cynolebias_altus:1.675865293,Rivulidae_Cynolebias_roseus:1.663582006,Rivulidae_Cynolebias_obscurus:1.665281936,(Rivulidae_Cynolebias_vazabarrisensis:0.006310203032,(Rivulidae_Cynolebias_porosus:0.006468646727,(Rivulidae_Cynolebias_itapicuruensis:0.009792430725,Rivulidae_Cynolebias_parnaibensis:1.0000005e-06)82:0.001949667551)81:0.006835648284)77:1.649499819,(Rivulidae_Cynolebias_ochraceus:0.05396859085,Rivulidae_Cynolebias_gilbertoi:0.07505629123)73:1.687321337,(Rivulidae_Cynolebias_leptocephalus:1.0000005e-06,Rivulidae_Cynolebias_gibbus:1.0000005e-06)99:1.667118279,Rivulidae_Cynolebias_parietalis:1.676672854,Rivulidae_Cynolebias_perforatus:1.677509866,Rivulidae_Cynolebias_oticus:1.674105283,((Rivulidae_Hypsolebias_flavicaudatus:0.0164833514,Rivulidae_Hypsolebias_nitens:0.009411801446,Rivulidae_Hypsolebias_sertanejo:0.009674565664,Rivulidae_Hypsolebias_gilbertobrasili:0.01710267318,Rivulidae_Hypsolebias_guanambi:0.0154972329,Rivulidae_Hypsolebias_janaubensis:0.01113310213,Rivulidae_Hypsolebias_radiseriatus:0.006814462143,Rivulidae_Hypsolebias_flagellatus:0.005583295982,Rivulidae_Hypsolebias_pterophyllus:0.00867826393)97:0.03692331423,(Rivulidae_Hypsolebias_nudiorbitatus:0.02035626427,(Rivulidae_Hypsolebias_coamazonicus:0.00297142637,Rivulidae_Hypsolebias_martinsi:0.01010677777,(Rivulidae_Hypsolebias_faouri:0.01069745461,Rivulidae_Hypsolebias_igneus:0.002970285782)83:0.008618254662)84:0.01614907196)95:0.04260420666,Rivulidae_Hypsolebias_mediopapillatus:0.01485402752,Rivulidae_Hypsolebias_antenori:0.02932806939)96:1.677298554,Rivulidae_Hypsolebias_adornatus:1.708449983,(Rivulidae_Hypsolebias_ocellatus:0.08549765985,Rivulidae_Hypsolebias_longignatus:0.1010150084)87:1.608702207,(Rivulidae_Hypsolebias_hellneri:0.0876099868,Rivulidae_Hypsolebias_harmonicus:0.1028960601,Rivulidae_Hypsolebias_fulminantis:0.08354038392)92:1.608266358,Rivulidae_Austrolebias_prognathus:1.656645173,Rivulidae_Austrolebias_nigripinnis:1.789332574,(Rivulidae_Austrolebias_wolterstorffi:0.08933243868,Rivulidae_Austrolebias_monstrosus:0.1371707648,(Rivulidae_Austrolebias_elongatus:0.0455332371,Rivulidae_Austrolebias_cheradophilus:0.03162215148)97:0.07875693351,(Rivulidae_Austrolebias_quirogai:0.04279034893,Rivulidae_Austrolebias_luteoflammulatus:0.02904176236)83:0.06453156156,(Rivulidae_Austrolebias_univentripinnis:0.03125747266,Rivulidae_Austrolebias_melanoorus:0.07206341912,Rivulidae_Austrolebias_bellottii:0.05287653012,Rivulidae_Austrolebias_vandenbergorum:0.0926943574)82:0.06835020145,(Rivulidae_Austrolebias_jaegari:0.008598014464,Rivulidae_Austrolebias_gymnoventris:0.03703208662)100:0.1364416003,(((Rivulidae_Austrolebias_robustus:0.01089951,Rivulidae_Austrolebias_nonoiuliensis:0.01138278768)96:0.0453955523,Rivulidae_Austrolebias_cinereus:0.05231677218)94:0.02260692047,(Rivulidae_Austrolebias_bagual:0.09698534375,((Rivulidae_Austrolebias_pongondo:0.009904929891,Rivulidae_Austrolebias_pelotapes:0.01369845385)100:0.01417713942,Rivulidae_Austrolebias_adloffi:0.01972573066)71:0.05664742664,Rivulidae_Austrolebias_nigrofasciatus:0.07320861515,Rivulidae_Austrolebias_minuano:0.06195122608,Rivulidae_Austrolebias_charrua:0.07316113495,Rivulidae_Austrolebias_nachtigalli:0.1006151655,Rivulidae_Austrolebias_reicherti:0.09054643549,Rivulidae_Austrolebias_arachan:0.08005709513,Rivulidae_Austrolebias_araucarianus:0.05489493164,Rivulidae_Austrolebias_viarius:0.05061985458)81:0.01490432362)72:0.04083879668)83:1.617301346,(((Rivulidae_Austrolebias_affinis:0.003464904924,Rivulidae_Austrolebias_juanlangi:0.003601691421)100:0.02578695094,Rivulidae_Austrolebias_periodicus:0.01871667292)100:0.05523003873,(Rivulidae_Austrolebias_ibicuiensis:0.03838725908,Rivulidae_Austrolebias_alexandri:0.02159851263)88:0.03289061249,Rivulidae_Austrolebias_litzi:0.04694576966,Rivulidae_Austrolebias_cyaneus:0.05074736922,(Rivulidae_Austrolebias_toba:0.02186092446,Rivulidae_Austrolebias_paucisquama:7.638024013e-05)91:0.05812353305)100:1.695473956,((Rivulidae_Austrolebias_wichi:0.008199307577,Rivulidae_Austrolebias_patriciae:0.01062746117)73:0.0242305916,Rivulidae_Austrolebias_varzeae:0.01220177339)98:1.6919547,Rivulidae_Hypsolebias_stellatus:1.747919672,(Rivulidae_Ophthalmolebias_bokermanni:0.04081210851,(Rivulidae_Ophthalmolebias_constanciae:0.07086881949,Rivulidae_Ophthalmolebias_rosaceus:0.04616056204)80:0.01167707822)98:1.577540956,((Rivulidae_Xenurolebias_myersi:0.007246320414,Rivulidae_Xenurolebias_pataxo:0.01863891515,Rivulidae_Xenurolebias_cricarensis:0.03811449877,Rivulidae_Xenurolebias_izecksohni:0.03718514845)100:0.2166555393,(Rivulidae_Nematolebias_catimbau:0.01776954833,Rivulidae_Nematolebias_papilliferus:0.006440900484)90:0.1448914822,Rivulidae_Nematolebias_whitei:0.1500993512)98:1.477455447,(Rivulidae_Leptopanchax_aureoguttatus:0.03842668753,Rivulidae_Leptopanchax_citrinipinnis:0.07242731081)100:1.573568723,(Rivulidae_Campellolebias_brucei:0.029337227,Rivulidae_Campellolebias_dorsimaculatus:0.07999114818,Rivulidae_Campellolebias_chrysolineatus:0.1129716251)100:1.715430814,((Rivulidae_Cynopoecilus_nigrovittatus:0.02584233273,Rivulidae_Cynopoecilus_melanotaenia:0.04635274755,Rivulidae_Cynopoecilus_fulgens:0.02655453813,Rivulidae_Cynopoecilus_feltrini:0.02497366334)100:0.06007694436,Rivulidae_Cynopoecilus_notabilis:0.1397705943)99:1.557622663,(Rivulidae_Notholebias_minimus:0.04426677692,Rivulidae_Notholebias_fractifasciatus:0.03528545601)99:1.550806071,Rivulidae_Notholebias_vermiculatus:1.713247247,(((Profundulidae_Tlaloc_hildebrandi:0.04209327384,(Profundulidae_Tlaloc_labialis:0.006828518306,Profundulidae_Profundulus_candalarius:0.003105570378)100:0.0303094759)71:0.01097513838,Profundulidae_Tlaloc_portillorum:0.04328841445)100:0.0457714211,(Profundulidae_Profundulus_guatemalensis:0.001401925577,(Profundulidae_Profundulus_kreiseri:0.009631836909,((Profundulidae_Profundulus_mixtlanensis:0.1045996986,Profundulidae_Profundulus_punctatus:0.0274512811,Profundulidae_Profundulus_oaxacae:0.01979567692)77:0.005342127178,(Profundulidae_Profundulus_parentiae:0.0149672437,Profundulidae_Profundulus_balsanus:0.02588535346)98:0.008007132797)92:0.01747522752)93:0.05477797581)97:0.1418949342)97:1.169753547,(Cyprinodontidae_Jordanella_floridae:0.1551658331,Cyprinodontidae_Cyprinodon_dearborni:0.0803272046)94:1.28074186,Cyprinodontidae_Cualac_tessellatus:1.382951657,(Cyprinodontidae_Garmanella_pulchra:0.1654853615,(Cyprinodontidae_Floridichthys_polyommus:0.01628744288,Cyprinodontidae_Floridichthys_carpio:0.0331820182)99:0.1043999407)86:1.278192418,(Cyprinodontidae_Orestias_alba:1.0000005e-06,(Cyprinodontidae_Orestias_silustani:0.009692875757,Cyprinodontidae_Orestias_lutea:1.0000005e-06)75:1.0000005e-06)70:1.434925569,Cyprinodontidae_Orestias_ispi:1.438795245,Cyprinodontidae_Orestias_taquiri:1.453796433,Cyprinodontidae_Orestias_mooni:1.469316347,Cyprinodontidae_Orestias_forgeti:1.482759714,Cyprinodontidae_Orestias_imarpe:1.487230704,Cyprinodontidae_Orestias_cuvieri:1.482297562,Cyprinodontidae_Orestias_tschudii:1.561108178,Cyprinodontidae_Orestias_gracilis:1.482375344,(Cyprinodontidae_Orestias_gloriae:0.002782347225,(Cyprinodontidae_Orestias_agassii:0.001661600673,Cyprinodontidae_Orestias_ascotanensis:0.00206253904)98:0.003175719898,((Cyprinodontidae_Orestias_parinacotensis:0.0004160115257,Cyprinodontidae_Orestias_piacotensis:0.000829065344,Cyprinodontidae_Orestias_chungarensis:3.0000015e-06,Cyprinodontidae_Orestias_laucaensis:0.003304659953)93:0.002492341094,Cyprinodontidae_Orestias_puni:0.001244327184)73:0.001374600506)98:1.471538223,(Cyprinodontidae_Cubanichthys_cubensis:0.1211426915,Cyprinodontidae_Cubanichthys_pengelleyi:0.0740469648)100:1.328738617,((((Poeciliidae_Quintana_atrizona:0.08178019954,(((Poeciliidae_Girardinus_creolus:0.03709808954,(Poeciliidae_Girardinus_microdactylus:0.01473176266,Poeciliidae_Girardinus_metallicus:0.02165945951)93:0.02464028493)74:0.008325979143,(Poeciliidae_Girardinus_uninotatus:0.01857058208,Poeciliidae_Girardinus_falcatus:0.03047390946)96:0.0314941363)80:0.01912695659,Poeciliidae_Girardinus_denticulatus:0.05461798009)93:0.01137525541)90:0.07716653364,((((Poeciliidae_Priapella_lacandonae:0.01338641556,Poeciliidae_Priapella_compressa:0.006381311492)100:0.007475408929,Poeciliidae_Priapella_chamulae:0.01432375052)99:0.01584533737,(Poeciliidae_Priapella_intermedia:0.01731997708,Poeciliidae_Priapella_olmecae:0.0165570548)100:0.0119566643)100:0.08541878114,(Poeciliidae_Phallichthys_fairweatheri:0.07280083976,(Poeciliidae_Carlhubbsia_stuarti:2.000001e-06,Poeciliidae_Carlhubbsia_kidderi:1.0000005e-06)100:0.04353960162)100:0.06410561539,(((Poeciliidae_Heterophallus_milleri:1.0000005e-06,Poeciliidae_Heterophallus_rachovii:1.0000005e-06)99:0.1216482935,(Poeciliidae_Gambusia_luma:0.09191700151,(Poeciliidae_Gambusia_lemaitrei:0.06724594075,Poeciliidae_Gambusia_sexradiata:0.08226259342,Poeciliidae_Gambusia_wrayi:0.03603852692,Poeciliidae_Gambusia_hispaniolae:0.09458181862,Poeciliidae_Gambusia_puncticulata:0.07468519622,Poeciliidae_Gambusia_yucatana:0.07272188139,Poeciliidae_Gambusia_nicaraguensis:0.06394503505,Poeciliidae_Gambusia_manni:0.06608094062,Poeciliidae_Gambusia_punctata:0.09216061053)91:0.02223363312)87:0.01428505858)100:0.02788516303,Poeciliidae_Belonesox_belizanus:0.09986751995)100:0.06925683519,(Poeciliidae_Pseudoxiphophorus_jonesii:0.04889198752,(Poeciliidae_Pseudoxiphophorus_obliquus:0.01647680091,(Poeciliidae_Pseudoxiphophorus_diremptus:0.01130331927,Poeciliidae_Pseudoxiphophorus_cataractae:0.008716328259)84:0.01056811885,Poeciliidae_Pseudoxiphophorus_tuxtlaensis:0.01923244412,(Poeciliidae_Pseudoxiphophorus_litoperas:0.004840551182,Poeciliidae_Pseudoxiphophorus_anzuetoi:0.01148375834)100:0.0347085459,Poeciliidae_Pseudoxiphophorus_bimaculatus:0.02646910243)87:0.01207642662)100:0.1244931688,((Poeciliidae_Xiphophorus_signum:0.03033210275,(Poeciliidae_Xiphophorus_hellerii:0.006320772839,(Poeciliidae_Xiphophorus_mayae:0.01161359313,Poeciliidae_Xiphophorus_alvarezi:0.0135257713)76:0.002564941384)99:0.0204098942)96:0.009842525428,(Poeciliidae_Xiphophorus_maculatus:0.01866315013,(Poeciliidae_Xiphophorus_gordoni:0.0112704914,Poeciliidae_Xiphophorus_variatus:0.01392928708)81:0.01066136102)74:0.008886989195)99:0.08363994837,(Poeciliidae_Scolichthys_greenwayi:1.0000005e-06,Poeciliidae_Scolichthys_iota:1.0000005e-06)100:0.1023739815)90:0.0555138492,((Poeciliidae_Alfaro_huberi:0.1158082948,Poeciliidae_Alfaro_cultratus:0.06501552155)92:0.05023686505,(Poeciliidae_Xenophallus_umbratilis:0.1243216127,((Poeciliidae_Priapichthys_puetzi:0.02710850166,Poeciliidae_Priapichthys_annectens:0.01384613658)100:0.07902506189,Poeciliidae_Brachyrhaphis_holdridgei:0.09428926836,Poeciliidae_Brachyrhaphis_hartwegi:0.1272110349,(Poeciliidae_Brachyrhaphis_episcopi:0.03844567906,Poeciliidae_Brachyrhaphis_hessfeldi:0.05243796092,Poeciliidae_Brachyrhaphis_roswithae:0.04719034172,Poeciliidae_Brachyrhaphis_punctifer:0.0247198847)95:0.05568746241,(Poeciliidae_Brachyrhaphis_rhabdophora:0.05293288243,(Poeciliidae_Brachyrhaphis_roseni:0.03688347387,Poeciliidae_Brachyrhaphis_terrabensis:0.02438356583)100:0.01719846665)93:0.03465915954,(Poeciliidae_Phallichthys_quadripunctatus:0.06902197043,Poeciliidae_Phallichthys_amates:0.06940794451)79:0.01231925079,(Poeciliidae_Brachyrhaphis_parismina:0.01426485166,Poeciliidae_Brachyrhaphis_cascajalensis:0.01293052237)100:0.08105866832,Poeciliidae_Phallichthys_tico:0.07890948932)70:0.01385703573)91:0.02574247379,Poeciliidae_Priapichthys_panamensis:0.1472058227,(Poeciliidae_Priapichthys_darienensis:0.09735802582,Poeciliidae_Pseudopoecilia_festae:0.111213488)97:0.03015035825)95:0.06981617491,(Poeciliidae_Neoheterandria_elegans:0.09299373312,(Poeciliidae_Neoheterandria_cana:0.004428604552,Poeciliidae_Neoheterandria_tridentiger:0.004969023815)100:0.08063167725)100:0.1153277687,((Poeciliidae_Poeciliopsis_infans:0.1540079896,(Poeciliidae_Poeciliopsis_turrubarensis:0.0744470453,(Poeciliidae_Poeciliopsis_hnilickai:0.01219214815,(Poeciliidae_Poeciliopsis_gracilis:0.005102736087,Poeciliidae_Poeciliopsis_pleurospilus:0.009199666656)84:0.005479603814)100:0.06379442928)100:0.04234140112)100:0.06967086932,((Poeciliidae_Poeciliopsis_elongata:0.06659700148,Poeciliidae_Poeciliopsis_retropinna:0.06843444185)87:0.01382227527,Poeciliidae_Poeciliopsis_paucimaculata:0.08201001921)100:0.04230053213)75:0.08400049222,(((Poeciliidae_Cnesterodon_hypselurus:0.02600119657,(Poeciliidae_Cnesterodon_decemmaculatus:0.02480629036,Poeciliidae_Cnesterodon_septentrionalis:0.01635984425)78:0.03276927098)99:0.04942610089,(((Poeciliidae_Poecilia_picta:0.05908555045,(Poeciliidae_Poecilia_parae:0.07093480111,(Poeciliidae_Poecilia_bifurca:0.02982900855,(Poeciliidae_Poecilia_sarrafae:0.007022783157,Poeciliidae_Poecilia_branneri:0.00124380852)100:0.03354023568)100:0.0481473241)100:0.01923010675)100:0.01950780112,(Poeciliidae_Poecilia_wingei:0.0125186747,Poeciliidae_Poecilia_reticulata:0.0296938727,Poeciliidae_Poecilia_obscura:0.02002293161)100:0.06858979766)100:0.0296558358,Poeciliidae_Poecilia_vivipara:0.06684504069,(((Poeciliidae_Poecilia_dauli:0.03162319827,Poeciliidae_Poecilia_caucana:0.0401111846)100:0.0307154362,((Poeciliidae_Poecilia_petenensis:0.02673908149,Poeciliidae_Poecilia_kykesis:0.02781754171,Poeciliidae_Poecilia_velifera:0.0208300921)97:0.01725058197,((Poeciliidae_Poecilia_wandae:0.03226297781,Poeciliidae_Poecilia_koperi:0.02788297117,Poeciliidae_Poecilia_hondurensis:0.02356753745,(((Poeciliidae_Poecilia_thermalis:0.01199628259,Poeciliidae_Poecilia_mexicana:0.008746075015)100:0.005959128697,Poeciliidae_Poecilia_salvatoris:0.009464635212)100:0.006962995302,(Poeciliidae_Poecilia_nelsoni:0.01589127925,Poeciliidae_Poecilia_butleri:0.01668780822)100:0.01428000736,(Poeciliidae_Poecilia_orri:0.01732706305,Poeciliidae_Poecilia_gillii:0.02080670484)73:0.003396601401)100:0.007740926273)100:0.01542890844,Poeciliidae_Poecilia_marcellinoi:0.03649009635,Poeciliidae_Poecilia_sphenops:0.03257515231)91:0.005793309532)99:0.008844956457)100:0.0317045752,(Poeciliidae_Pamphorichthys_scalpridens:0.0272836389,Poeciliidae_Pamphorichthys_hasemani:0.09097252342,Poeciliidae_Pamphorichthys_araguaiensis:0.05387573251,Poeciliidae_Pamphorichthys_minor:0.0473535418,Poeciliidae_Pamphorichthys_hollandi:0.04195869111)100:0.08112540265,((Poeciliidae_Poecilia_heterandria:0.07970341533,(Poeciliidae_Poecilia_melanogaster:0.04229594654,((Poeciliidae_Poecilia_pauciradiata:0.01762748123,((Poeciliidae_Poecilia_perugiae:0.008024598848,Poeciliidae_Poecilia_tridens:0.01070662015,Poeciliidae_Poecilia_melanonotata:0.005665125584,Poeciliidae_Poecilia_rivasi:0.005180863128,Poeciliidae_Poecilia_sulphurophila:0.002561132821)87:0.008897966211,(Poeciliidae_Poecilia_islai:0.00137754627,(Poeciliidae_Poecilia_garnieri:1.0000005e-06,Poeciliidae_Poecilia_nigrofasciata:3.0000015e-06)85:0.002558661946)90:0.00642891591)87:0.01257018144)86:0.00872958917,(Poeciliidae_Poecilia_vittata:0.008573590384,Poeciliidae_Poecilia_caymanensis:0.008847214779)99:0.02924320109)87:0.01932164706,(Poeciliidae_Poecilia_versicolor:0.02598012647,Poeciliidae_Poecilia_zonata:0.02988898845)100:0.02632775662)70:0.01219124868)70:0.010124069,(Poeciliidae_Poecilia_elegans:0.02720093856,Poeciliidae_Poecilia_dominicensis:0.02637448613,Poeciliidae_Poecilia_hispaniolana:0.03193886204)77:0.01896891145)86:0.01279590426)75:0.01717382675)96:0.03849754126)94:0.022775265,((Poeciliidae_Phalloceros_uai:0.04340708835,Poeciliidae_Phalloceros_enneaktinos:0.07593928315,((Poeciliidae_Phalloceros_harpagos:0.01028859011,Poeciliidae_Phalloceros_reisi:0.007962996655)92:0.007966740813,Poeciliidae_Phalloceros_caudimaculatus:0.004285036156)76:0.03642159439,Poeciliidae_Phalloceros_tupinamba:0.05306744035)100:0.07413558659,Poeciliidae_Phalloptychus_januarius:0.1337237962)88:0.006052679468)72:0.05258697398,Poeciliidae_Tomeurus_gracilis:0.237542533)94:0.05457946097,Poeciliidae_Xenodexia_ctenolepis:0.18466663)94:0.09407142338,(Anablepidae_Oxyzygonectes_dovii:0.1148724279,(((((Anablepidae_Jenynsia_maculata:0.008883719842,Anablepidae_Jenynsia_alternimaculata:0.01122606168,Anablepidae_Jenynsia_sulfurica:0.007584086594)95:0.02957539761,Anablepidae_Jenynsia_tucumana:0.04331420843,(Anablepidae_Jenynsia_darwini:0.03027495531,(Anablepidae_Jenynsia_onca:0.0144392598,Anablepidae_Jenynsia_lineata:0.003340481931)98:0.00857758342)100:0.01418837581)70:0.002503632401,Anablepidae_Jenynsia_sanctaecatarinae:0.02249992411)100:0.02645200756,((Anablepidae_Jenynsia_eigenmanni:0.01828419718,Anablepidae_Jenynsia_eirmostigma:0.009783953768)99:0.006097622664,(Anablepidae_Jenynsia_weitzmani:0.002745681099,Anablepidae_Jenynsia_unitaenia:0.02161584874)100:0.01285780445)97:0.01692556799)100:0.127040807,(Anablepidae_Anableps_dowei:0.01967817885,(Anablepidae_Anableps_microlepis:0.076117485,Anablepidae_Anableps_anableps:0.007831371618)92:0.02536157098)100:0.134158658)81:0.02736775895)98:0.03183606027)90:1.16036567,(Fluviphylacidae_Fluviphylax_simplex:0.141437157,Fluviphylacidae_Fluviphylax_pygmaeus:0.07234461825)99:1.343052023,(((Atherinopsidae_Menidia_menidia:0.09750252783,(Atherinopsidae_Menidia_beryllina:0.04453640855,(Atherinopsidae_Menidia_conchorum:0.01728647804,Atherinopsidae_Menidia_colei:0.01173117156)100:0.03143534866,(((Atherinopsidae_Chirostoma_contrerasi:0.006364863731,Atherinopsidae_Chirostoma_arge:1.0000005e-06)100:0.06907637747,((Atherinopsidae_Poblana_ferdebueni:0.008359997297,(Atherinopsidae_Poblana_letholepis:1.0000005e-06,(Atherinopsidae_Poblana_alchichica:0.002530462338,Atherinopsidae_Poblana_squamata:0.0006183721797)100:0.006390321791)100:0.008584367643)100:0.01155496085,Atherinopsidae_Chirostoma_riojai:0.02191243831)100:0.02370131891)85:0.005890272208,(Atherinopsidae_Chirostoma_attenuatum:0.03821271095,(Atherinopsidae_Chirostoma_chapalae:0.002487063851,Atherinopsidae_Chirostoma_promelas:0.005360413295,Atherinopsidae_Chirostoma_humboldtianum:0.005400655195,Atherinopsidae_Chirostoma_estor:0.004309636343,Atherinopsidae_Chirostoma_patzcuaro:0.005550765616,Atherinopsidae_Chirostoma_consocium:0.007094378236,Atherinopsidae_Chirostoma_grandocule:0.005591158285,Atherinopsidae_Chirostoma_sphyraena:0.009740882735,Atherinopsidae_Chirostoma_lucius:0.0036642307)100:0.01319262359)99:0.01551457264,(Atherinopsidae_Chirostoma_jordani:0.0227022508,Atherinopsidae_Chirostoma_labarcae:0.04408252415)99:0.01760832912)99:0.01989918494)81:0.03004024951)100:0.1381158084,(((Atherinopsidae_Atherinella_sallei:0.07605354251,((Atherinopsidae_Atherinella_chagresi:0.05108386843,(Atherinopsidae_Atherinella_hubbsi:1.0000005e-06,Atherinopsidae_Atherinella_sardina:0.005443154734)100:0.04503398634)99:0.02731669223,(Atherinopsidae_Atherinella_milleri:0.01260103446,(Atherinopsidae_Atherinella_marvelae:0.01084733091,Atherinopsidae_Atherinella_alvarezi:0.009971009052)85:0.004590729694)100:0.04773265008)96:0.01539356071)99:0.03368255072,(((Atherinopsidae_Atherinella_pellosemeion:0.005956603591,Atherinopsidae_Atherinella_crystallina:0.006856401797)100:0.09107511105,(Atherinopsidae_Atherinella_balsana:0.06224642036,Atherinopsidae_Atherinella_guatemalensis:0.07209016883)100:0.04318993653)89:0.01813289593,Atherinopsidae_Atherinella_argentea:0.08442700472)96:0.008644360561)98:0.02528513359,Atherinopsidae_Atherinella_colombiensis:0.208525803,(Atherinopsidae_Atherinella_ammophila:0.01039056006,Atherinopsidae_Atherinella_schultzi:0.01726358955)100:0.09491974762)98:0.06982077793)97:0.129921293,((Atherinopsidae_Atherinops_affinis:0.09632380031,(Atherinopsidae_Basilichthys_semotilus:0.01587500496,(Atherinopsidae_Basilichthys_australis:0.001993053015,Atherinopsidae_Basilichthys_microlepidotus:0.002647700399)100:0.02668041995)100:0.07041997281)70:0.036499595,(Atherinopsidae_Odontesthes_incisa:0.0348833739,Atherinopsidae_Odontesthes_nigricans:0.03332434686,(((Atherinopsidae_Odontesthes_regia:0.005002282809,Atherinopsidae_Odontesthes_gracilis:0.001390195662)99:0.004837942385,Atherinopsidae_Odontesthes_hatcheri:0.01723568987)72:0.01221497988,(Atherinopsidae_Odontesthes_mauleanum:0.006854452345,Atherinopsidae_Odontesthes_brevianalis:0.002704132411)100:0.0298062525,(Atherinopsidae_Odontesthes_ledae:0.007397283095,Atherinopsidae_Odontesthes_piquava:0.007452133673,Atherinopsidae_Odontesthes_mirinensis:0.009202805454,Atherinopsidae_Odontesthes_humensis:0.01149577977,(Atherinopsidae_Odontesthes_bonariensis:0.0007151633422,Atherinopsidae_Odontesthes_perugiae:0.001952587768)94:0.007762041161,Atherinopsidae_Odontesthes_retropinnis:0.005863040222)91:0.02300754783,Atherinopsidae_Odontesthes_platensis:0.00924317092)81:0.0155309902)98:0.05394991221)98:0.1011317283)85:0.9282510191,(Hemiramphidae_Hyporhamphus_brederi:0.2134950814,(Belonidae_Ablennes_hians:0.1416572786,(((Belonidae_Strongylura_timucu:0.1098202351,(Belonidae_Pseudotylosurus_microps:0.0635514071,Belonidae_Pseudotylosurus_angusticeps:0.08096192388)100:0.09267506686)85:0.01371105536,(((Belonidae_Strongylura_fluviatilis:0.05971604146,Belonidae_Strongylura_marina:0.07710474332)90:0.02853302765,(Belonidae_Strongylura_exilis:0.07409111773,Belonidae_Strongylura_hubbsi:0.08267016155)99:0.03421037062)100:0.04948412695,((Belonidae_Potamorrhaphis_petersi:0.03399402678,(Belonidae_Potamorrhaphis_eigenmanni:0.01410201459,Belonidae_Potamorrhaphis_guianensis:0.01721298649)100:0.02252721582)100:0.1177463635,(Belonidae_Belonion_apodion:0.08226481319,Belonidae_Belonion_dibranchodon:0.04679125861)100:0.1035263663)99:0.05535305646)96:0.03556773208)81:0.02495773771,Belonidae_Strongylura_notata:0.1173930978)97:0.02587806003)98:0.1538835916,Belonidae_Chriodorus_atherinoides:0.2503406676)97:0.9802733537,(((Centropomidae_Centropomus_parallelus:0.07631813069,Centropomidae_Centropomus_pectinatus:0.1711483415)72:0.08014293495,Centropomidae_Centropomus_ensiferus:0.1423045482,Centropomidae_Centropomus_medius:0.1214903281,Centropomidae_Centropomus_undecimalis:0.1071013215,Centropomidae_Centropomus_poeyi:0.1328265095,Centropomidae_Centropomus_viridis:0.06752951995,Centropomidae_Centropomus_nigrescens:0.1184045279)100:0.2492443834,Paralichthyidae_Citharichthys_gilberti:0.4017390211,((Achiridae_Hypoclinemus_mentalis:0.1226285995,(Achiridae_Apionichthys_nattereri:0.1042302568,Achiridae_Apionichthys_dumerili:0.08209565421)83:0.06730175367,Achiridae_Apionichthys_finis:0.1448128098)86:0.08272900801,(Achiridae_Achirus_achirus:0.04311976005,(Achiridae_Achirus_lineatus:0.06790760191,Achiridae_Achirus_declivis:0.04444581862)75:0.04665218352)89:0.06646097436,(Achiridae_Catathyridium_jenynsii:0.131760618,(Achiridae_Trinectes_inscriptus:0.07542800867,(Achiridae_Trinectes_paulistanus:0.05267569253,Achiridae_Trinectes_maculatus:0.04852870473)79:0.03590620687)72:0.01856467039)87:0.02555369921)100:0.2307025428,(Carangidae_Caranx_sexfasciatus:1.0000005e-06,Carangidae_Caranx_latus:0.002717802906)100:0.2591849049)77:0.7974470629,(Synbranchidae_Ophisternon_aenigmaticum:0.09164555955,Synbranchidae_Synbranchus_marmoratus:0.1473053133)100:1.371615621,(((Gerreidae_Eugerres_axillaris:0.07284941093,Gerreidae_Eugerres_awlae:0.04749357185)97:0.06874823698,((Gerreidae_Diapterus_peruvianus:0.02259599814,Gerreidae_Diapterus_brevirostris:0.01031957772)100:0.04701145641,Gerreidae_Diapterus_auratus:0.04958208687)99:0.05353018762)98:0.1552783209,(Gerreidae_Eucinostomus_lefroyi:0.05480022844,Gerreidae_Eucinostomus_melanopterus:0.1447128837)100:0.2156064002)75:0.8321954653,(Percichthyidae_Percichthys_trucha:0.04794253248,(Perciliidae_Percilia_gillissi:0.009684946229,Perciliidae_Percilia_irwini:0.01642920282)100:0.06792942685)100:0.9244113399,Sparidae_Archosargus_probatocephalus:0.9957803699,Tetraodontidae_Colomesus_asellus:1.067411509,Labridae_Halichoeres_aestuaricola:1.093180321,Lutjanidae_Lutjanus_colorado:0.9641525245,(Haemulidae_Haemulopsis_leuciscus:0.1613504581,(Haemulidae_Rhonciscus_crocro:0.004484150823,Haemulidae_Rhonciscus_bayanus:0.04469122678)100:0.08334657809)98:0.9682792235,((Sciaenidae_Cynoscion_steindachneri:0.09426824785,Sciaenidae_Cynoscion_acoupa:0.06557905508)99:0.03429226667,(Sciaenidae_Petilipinnis_grunniens:0.188873424,(Sciaenidae_Pachyurus_bonariensis:0.1146724648,Sciaenidae_Pachyurus_junki:0.09209412064,Sciaenidae_Pachypops_fourcroi:0.07312093694)83:0.01915593613)86:0.1205644835,((Sciaenidae_Pachyurus_francisci:0.004360728655,Sciaenidae_Pachyurus_squamipennis:1.0000005e-06)100:0.01315609572,Sciaenidae_Pachyurus_adspersus:0.05507473269)93:0.0573497463,(((Sciaenidae_Plagioscion_magdalenae:1.0000005e-06,Sciaenidae_Plagioscion_surinamensis:1.0000005e-06)100:0.05212515772,(Sciaenidae_Plagioscion_ternetzi:0.03939464049,Sciaenidae_Plagioscion_squamosissimus:0.05269545892)72:0.01489558836,Sciaenidae_Plagioscion_montei:0.05239203465)98:0.03034874338,Sciaenidae_Plagioscion_auratus:0.05699265683)98:0.08437560324,Sciaenidae_Aplodinotus_grunniens:0.1177623611,Sciaenidae_Larimus_breviceps:0.1240393721)92:0.9743065331,Lobotidae_Lobotes_surinamensis:1.159050365,Syngnathidae_Microphis_lineatus:1.212362231,Syngnathidae_Syngnathus_scovelli:1.132205913,((Syngnathidae_Pseudophallus_brasiliensis:0.07822593309,Syngnathidae_Pseudophallus_mindii:0.03374441336)95:0.2564971884,Syngnathidae_Pseudophallus_starksii:0.1740601294)89:1.044783233,(((Gobiidae_Bathygobius_andrei:0.2347148309,(Gobiidae_Aboma_etheostoma:0.2369072112,Gobiidae_Microgobius_miraflorensis:0.1818526857)94:0.1495379695)96:0.08005106067,((Gobiidae_Sicydium_salvini:0.07045828037,Gobiidae_Sicydium_punctatum:0.06426466756)100:0.07471759206,((((Gobiidae_Gobioides_broussonnetii:0.04753955318,Gobiidae_Gobioides_peruanus:0.03743437396)100:0.1364500011,Gobiidae_Evorthodus_minutus:0.1529758347)97:0.05798088068,Gobiidae_Ctenogobius_sagittula:0.2629000933)94:0.05996499358,Gobiidae_Awaous_flavus:0.322118669)93:0.03347623782)99:0.08522230876)93:0.05429377617,(Eleotridae_Leptophilypnus_fluviatilis:0.1030199357,Eleotridae_Leptophilypnus_panamensis:0.1557190226)100:0.1407326505,(((Eleotridae_Gobiomorus_maculatus:0.1981228037,Eleotridae_Hemieleotris_latifasciata:0.0995297908,(Eleotridae_Gobiomorus_dormitor:0.05544561657,Eleotridae_Gobiomorus_polylepis:0.03160138208)100:0.08866057621)96:0.03868432022,(((Eleotridae_Dormitator_cubanus:0.02475890912,Eleotridae_Dormitator_maculatus:0.0230885859)99:0.03113135312,Eleotridae_Dormitator_latifrons:0.03646388895)100:0.06836387097,Eleotridae_Guavina_guavina:0.1008739178)100:0.07601730053)87:0.03377532208,Eleotridae_Microphilypnus_ternetzi:0.2154654151,(((Eleotridae_Eleotris_perniger:0.03488108901,Eleotridae_Eleotris_pisonis:0.05166619484)100:0.09667709402,Eleotridae_Eleotris_picta:0.06751226445)81:0.07402293783,Eleotridae_Eleotris_amblyopsis:0.1727468038)95:0.03905631066)91:0.1017814987)92:0.8777449831,Batrachoididae_Daector_quadrizonatus:1.863477865,Batrachoididae_Batrachoides_pacifici:1.371737519,(Bythitidae_Lucifuga_subterranea:0.06763399601,(Bythitidae_Lucifuga_dentata:0.03108005486,Bythitidae_Lucifuga_simile:0.03125753546)98:0.04975040867)96:1.196615365,((Galaxiidae_Aplochiton_marinus:0.02092545255,(Galaxiidae_Aplochiton_zebra:0.001677009767,Galaxiidae_Aplochiton_taeniatus:1.0000005e-06)100:0.08356494184,(Galaxiidae_Brachygalaxias_bullocki:0.04170925966,Galaxiidae_Brachygalaxias_gothei:0.06150352934)100:0.4119930109)100:0.3052383478,Galaxiidae_Galaxias_maculatus:0.28306135,Galaxiidae_Galaxias_platei:0.1556170675)100:0.6416383365,(Engraulidae_Anchoviella_lepidentostole:0.04306081792,(Engraulidae_Pterengraulis_atherinoides:0.0238613759,Engraulidae_Anchoviella_jamesi:0.07618181094)80:0.04375921389,(Engraulidae_Lycengraulis_grossidens:0.04889223412,Engraulidae_Lycengraulis_batesii:0.00230214455)77:0.04202360587,(Engraulidae_Jurengraulis_juruensis:0.06246963127,Engraulidae_Anchoa_spinifer:0.06764078382)80:0.06726087001,(Engraulidae_Anchoviella_guianensis:0.08900808918,Engraulidae_Anchoviella_manamensis:0.08420813387,(Engraulidae_Anchoviella_alleni:0.09945853463,Engraulidae_Anchoviella_carrikeri:0.05817184854)92:0.04314713196)79:0.06266934823,Engraulidae_Amazonsprattus_scintilla:0.2941592028,Engraulidae_Anchovia_surinamensis:0.165226864)84:0.9883430096,Clupeidae_Ramnogaster_melanostoma:0.9211897491,(Clupeidae_Rhinosardinia_bahiensis:0.3593435891,Clupeidae_Lile_stolifera:0.1940504771)100:1.169278583,Clupeidae_Platanichthys_platana:0.906359258,(((Pristigasteridae_Pellona_flavipinnis:0.006447654701,Pristigasteridae_Ilisha_amazonica:0.02412874368)100:0.04022348149,Pristigasteridae_Pellona_castelnaeana:0.01743328699)88:0.0733439131,Pristigasteridae_Pristigaster_cayana:0.1272529513,Pristigasteridae_Odontognathus_mucronatus:0.1283256067)96:0.9697040585,((Serrasalmidae_Mylossoma_duriventre:0.08960668467,(Serrasalmidae_Colossoma_macropomum:0.05047303861,((Serrasalmidae_Piaractus_mesopotamicus:0.005554854651,Serrasalmidae_Piaractus_brachypomus:0.005262626806)74:0.01181544861,Serrasalmidae_Piaractus_orinoquensis:0.01805497766)99:0.03425110739)86:0.01631143496,(Serrasalmidae_Mylossoma_albiscopum:0.04922620844,Serrasalmidae_Mylossoma_aureum:0.03783953949)100:0.06713781673)82:0.01986168007,Serrasalmidae_Myloplus_ternetzi:0.08542374221,Serrasalmidae_Myloplus_rubripinnis:0.102736871,Serrasalmidae_Tometes_makue:0.1462799786,Serrasalmidae_Tometes_lebaili:0.1357044596,Serrasalmidae_Myloplus_planquettei:0.09741022812,((Serrasalmidae_Myleus_setiger:0.01890686896,Serrasalmidae_Myloplus_torquatus:0.006348570489)76:0.004076256606,Serrasalmidae_Mylesinus_paucisquamatus:0.01595307252,((((Serrasalmidae_Myloplus_lucienae:0.01755955695,(Serrasalmidae_Tometes_camunani:0.001787959659,Serrasalmidae_Myloplus_lobatus:1.0000005e-06)100:0.01003656422)97:0.01107187922,(Serrasalmidae_Tometes_ancylorhynchus:0.02290588695,Serrasalmidae_Tometes_kranponhah:0.01466915953)96:0.01184510659)89:0.006344649998,Serrasalmidae_Myloplus_zorroi:0.01130298711)73:0.004664824087,(Serrasalmidae_Tometes_siderocarajensis:0.009995993952,Serrasalmidae_Tometes_trilobatus:0.005170145359)96:0.01668239986)70:0.00766342869,Serrasalmidae_Mylesinus_paraschomburgkii:0.04184153062)83:0.08077952463,Serrasalmidae_Mylesinus_schomburgkii:0.09069976709,Serrasalmidae_Myleus_micans:0.1695700912,(Serrasalmidae_Myloplus_levis:0.04898034868,Serrasalmidae_Utiaritichthys_longidorsalis:0.03987645733,Serrasalmidae_Myloplus_asterias:0.03979852211)71:0.1058617303,Serrasalmidae_Myloplus_rhomboidalis:0.1190784736,Serrasalmidae_Myloplus_arnoldi:0.180264848,Serrasalmidae_Ossubtus_xinguense:0.1132799429,Serrasalmidae_Myloplus_schomburgkii:0.1123676051,(Serrasalmidae_Acnodon_oligacanthus:0.03430194269,Serrasalmidae_Acnodon_normani:0.07791696002)97:0.08598514843,Serrasalmidae_Acnodon_senai:0.2679930747,(Serrasalmidae_Metynnis_argenteus:0.01056468431,((Serrasalmidae_Metynnis_hypsauchen:0.008078813398,Serrasalmidae_Metynnis_fasciatus:0.01233581487)99:0.02490388821,(Serrasalmidae_Metynnis_melanogrammus:0.02569786026,(Serrasalmidae_Metynnis_luna:0.01162810185,Serrasalmidae_Metynnis_guaporensis:0.007031000697)99:0.02577557707)89:0.02235452908,(Serrasalmidae_Metynnis_mola:0.05618055689,(Serrasalmidae_Metynnis_polystictus:0.0258948194,Serrasalmidae_Metynnis_lippincottianus:0.01681662224)99:0.02484475648)77:0.03213381103)77:0.01554909845,(Serrasalmidae_Metynnis_maculatus:0.01355241975,Serrasalmidae_Metynnis_cuiaba:0.01080018005,Serrasalmidae_Metynnis_altidorsalis:0.02730408402)100:0.05597566689)80:0.06963242045,(((Serrasalmidae_Pygocentrus_piraya:0.008835918833,Serrasalmidae_Pygocentrus_nattereri:0.005365472065)93:0.01384826858,Serrasalmidae_Pygocentrus_cariba:0.02789515012,Serrasalmidae_Serrasalmus_manueli:0.02384677559,Serrasalmidae_Serrasalmus_gouldingi:0.02977694172,(Serrasalmidae_Serrasalmus_humeralis:0.006868753018,Serrasalmidae_Serrasalmus_eigenmanni:0.007276913949)80:0.01868295561,Serrasalmidae_Pristobrycon_calmoni:0.02878401451,Serrasalmidae_Serrasalmus_spilopleura:0.02639610724,Serrasalmidae_Serrasalmus_serrulatus:0.03342865347,Serrasalmidae_Serrasalmus_irritans:0.04659264474,(Serrasalmidae_Serrasalmus_maculatus:0.01713625013,(Serrasalmidae_Serrasalmus_altuvei:0.0006806370168,Serrasalmidae_Serrasalmus_brandtii:0.0006677536448)100:0.0121765579)83:0.01815289879,Serrasalmidae_Serrasalmus_gibbus:0.02234990422,Serrasalmidae_Serrasalmus_rhombeus:0.02270875193,Serrasalmidae_Serrasalmus_geryi:0.03238528956,Serrasalmidae_Serrasalmus_marginatus:0.02489381431,(Serrasalmidae_Serrasalmus_hollandi:0.004082205451,Serrasalmidae_Serrasalmus_compressus:0.003856001258)76:0.0231324763,(Serrasalmidae_Serrasalmus_sanchezi:0.0008796692219,Serrasalmidae_Serrasalmus_medinai:0.00153608512)88:0.02807048799,Serrasalmidae_Serrasalmus_altispinis:0.02272536078,Serrasalmidae_Serrasalmus_hastatus:0.03099754675,Serrasalmidae_Serrasalmus_elongatus:0.02844216906)75:0.03272581022,(Serrasalmidae_Pristobrycon_striolatus:0.02946459325,(Serrasalmidae_Pygopristis_denticulata:0.02453465448,Serrasalmidae_Catoprion_mento:0.05585404476)95:0.02239639301)95:0.02530066681)70:0.06857082488)73:0.8330103354,(Hemiodontidae_Hemiodus_gracilis:0.1299897379,Hemiodontidae_Hemiodus_microlepis:0.1622240592,Hemiodontidae_Hemiodus_unimaculatus:0.1624675066,Hemiodontidae_Argonectes_robertsi:0.1135865898,Hemiodontidae_Hemiodus_immaculatus:0.1393177526,Hemiodontidae_Anodus_orinocensis:0.1367495088,Hemiodontidae_Bivibranchia_velox:0.3050509809)96:0.8341239119,((Cynodontidae_Cynodon_gibbus:0.07983801327,(Cynodontidae_Hydrolycus_scomberoides:0.0109631476,Cynodontidae_Hydrolycus_armatus:0.06416933254)100:0.08200688548)84:0.02711324441,Cynodontidae_Rhaphiodon_vulpinus:0.1322483254)100:0.8782657873,((Parodontidae_Parodon_hilarii:0.09028959576,(Parodontidae_Apareiodon_ibitiensis:0.04338909949,Parodontidae_Apareiodon_vladii:0.06220851279,Parodontidae_Apareiodon_piracicabae:0.0527541174,Parodontidae_Apareiodon_affinis:0.05485336566,Parodontidae_Apareiodon_vittatus:0.1840186593)72:0.04774339196,Parodontidae_Parodon_pongoensis:0.1249183967,Parodontidae_Parodon_nasus:0.05798010269)76:0.0931745697,Parodontidae_Saccodon_dariensis:0.08776605748)75:0.8560641111,(((Anostomidae_Leporinus_ecuadorensis:0.08330374162,Anostomidae_Leporinus_brunneus:0.08964777858,((Anostomidae_Leporinus_microphthalmus:0.06448087441,Anostomidae_Leporinus_amblyrhynchus:0.06901892422)95:0.02831127582,((((Anostomidae_Leporinus_desmotes:0.008340443119,Anostomidae_Leporinus_jatuncochi:0.01593113766)100:0.0465640525,Anostomidae_Leporinus_pearsoni:0.04609201086)100:0.01841473582,((Anostomidae_Leporinus_tigrinus:0.05083067735,(Anostomidae_Leporinus_bleheri:0.03537206286,(Anostomidae_Leporinus_affinis:0.02904839353,Anostomidae_Leporinus_fasciatus:0.02570997753)100:0.02196690752)95:0.01295041103)74:0.01341796251,((Anostomidae_Leporinus_unitaeniatus:0.02279706184,Anostomidae_Leporinus_nigrotaeniatus:0.0251889873)100:0.03408083688,Anostomidae_Leporinus_octomaculatus:0.04945230726)86:0.0162914428,Anostomidae_Leporinus_altipinnis:0.07441551382)94:0.01003718176)82:0.008259753382,((Anostomidae_Leporinus_boehlkei:0.02372171648,(Anostomidae_Leporinus_venerei:0.007422899767,(Anostomidae_Leporinus_parae:0.002148215038,Anostomidae_Leporinus_trimaculatus:0.0006941710143)100:0.01315955425)95:0.01079515723)100:0.01713087598,((Anostomidae_Leporinus_octofasciatus:0.027790364,Anostomidae_Leporinus_paranensis:0.01432219969)86:0.007364539297,Anostomidae_Leporinus_taeniatus:0.02741258172)100:0.0141315561,(Anostomidae_Leporinus_lacustris:0.01137915386,(Anostomidae_Leporinus_friderici:0.01682389691,(Anostomidae_Leporinus_piau:0.01195194377,Anostomidae_Leporinus_agassizii:0.014126923)99:0.006416247672)93:0.006317376925)95:0.02627778754)100:0.03134195034)96:0.02648001987,Anostomidae_Hypomasticus_pachycheilus:0.08012915389,Anostomidae_Leporinus_geminis:0.07989836264,(((((Anostomidae_Megaleporinus_macrocephalus:0.03049592395,Anostomidae_Megaleporinus_trifasciatus:0.01876835441)100:0.05896830207,(Anostomidae_Megaleporinus_reinhardti:0.05457851373,Anostomidae_Megaleporinus_garmani:0.05000632028,Anostomidae_Megaleporinus_brinco:0.05452485165,Anostomidae_Megaleporinus_conirostris:0.05408180876,(Anostomidae_Megaleporinus_elongatus:0.02006747797,Anostomidae_Megaleporinus_obtusidens:0.01760412963,Anostomidae_Megaleporinus_piavussu:0.03032287675)100:0.03005574814)91:0.01065349855)84:0.01439824206,Anostomidae_Megaleporinus_muyscorum:0.07261563139)99:0.020911475,Anostomidae_Abramites_hypselonotus:0.1352857735)98:0.01297578138,Anostomidae_Leporinus_striatus:0.08056684832)98:0.03227930608,(Anostomidae_Anostomoides_atrianalis:0.06857038008,((((Anostomidae_Schizodon_scotorhabdotus:0.0254526325,((Anostomidae_Schizodon_intermedius:0.03754787257,Anostomidae_Schizodon_borellii:0.008002172393)100:0.02240606932,(Anostomidae_Schizodon_fasciatus:0.01239059512,Anostomidae_Schizodon_vittatus:0.01414958553)72:0.007006089061)98:0.009830183203)99:0.02135842167,((Anostomidae_Schizodon_nasutus:0.01188703851,Anostomidae_Schizodon_knerii:0.01738964218)97:0.01274488496,Anostomidae_Schizodon_platae:0.05105464734)97:0.01665553316)100:0.02228088613,((Anostomidae_Rhytiodus_lauzannei:0.001891439293,Anostomidae_Rhytiodus_argenteofuscus:1.0000005e-06)99:0.003491350211,Anostomidae_Rhytiodus_microlepis:0.003835482662)100:0.07376310825)100:0.02408461786,((Anostomidae_Laemolyta_fernandezi:0.01198392119,Anostomidae_Laemolyta_proxima:0.007968617925)100:0.02892375809,Anostomidae_Laemolyta_taeniata:0.03276352049,Anostomidae_Laemolyta_garmani:0.04418773682)100:0.03011814925)76:0.007868817991)98:0.01439237481)89:0.01923171893)90:0.01854936616,((Anostomidae_Leporinus_reticulatus:0.05067475301,(Anostomidae_Hypomasticus_steindachneri:0.02452149985,(Anostomidae_Hypomasticus_copelandii:0.01344001748,Anostomidae_Hypomasticus_mormyrops:0.01950641307)97:0.01946488579)100:0.02868212848)100:0.02776477539,Anostomidae_Hypomasticus_megalepis:0.0979811549)100:0.01332392987)90:0.03317176318,(((Anostomidae_Pseudanos_trimaculatus:0.06916609924,(Anostomidae_Petulanos_spiloclistron:0.08971313405,(Anostomidae_Pseudanos_winterbottomi:0.03151456857,Anostomidae_Pseudanos_gracilis:0.02717520946)100:0.09622315703)78:0.01154600957)79:0.01399317281,(Anostomidae_Anostomus_anostomus:0.09116555925,Anostomidae_Anostomus_ternetzi:0.128367411)86:0.01979981778)97:0.08321973937,Anostomidae_Sartor_respectus:0.2539861787,Anostomidae_Gnathodolus_bidens:0.1646089611,Anostomidae_Leporellus_vittatus:0.1389439428)82:0.01752000077)95:0.8521372147,(((((Prochilodontidae_Semaprochilodus_varii:0.01491190147,Prochilodontidae_Semaprochilodus_laticeps:0.009208476982)96:0.01295542264,Prochilodontidae_Semaprochilodus_brama:0.02720144477)100:0.03953028479,(Prochilodontidae_Semaprochilodus_insignis:0.00532792987,Prochilodontidae_Semaprochilodus_kneri:0.00370843954)100:0.06186264232,Prochilodontidae_Semaprochilodus_taeniurus:0.09947780357)77:0.02667595953,(Prochilodontidae_Prochilodus_vimboides:0.04428800777,(Prochilodontidae_Prochilodus_reticulatus:0.02946468399,Prochilodontidae_Prochilodus_magdalenae:0.01109601982)100:0.02926491461,((Prochilodontidae_Prochilodus_lacustris:0.004366030659,Prochilodontidae_Prochilodus_brevis:0.002608982544,Prochilodontidae_Prochilodus_britskii:0.007973685079)98:0.01628063952,Prochilodontidae_Prochilodus_nigricans:0.02142916939,Prochilodontidae_Prochilodus_rubrotaeniatus:0.01719537817,(Prochilodontidae_Prochilodus_lineatus:0.008330975574,Prochilodontidae_Prochilodus_costatus:0.004837143888)96:0.01308323793,(Prochilodontidae_Prochilodus_argenteus:0.01081040486,Prochilodontidae_Prochilodus_harttii:0.01030868256)98:0.008816369527,Prochilodontidae_Prochilodus_mariae:0.01915414745)98:0.02730946538)99:0.04331141578)98:0.06863271609,(Prochilodontidae_Ichthyoelephas_longirostris:0.03546349716,Prochilodontidae_Ichthyoelephas_humeralis:0.01563580011)100:0.1031620251)93:0.8153279759,(Curimatidae_Curimatopsis_macrolepis:0.1315068865,(Curimatidae_Curimatopsis_evelynae:0.1170961999,(Curimatidae_Curimatopsis_myersi:0.05153968251,Curimatidae_Curimatopsis_cryptica:0.02569356694)99:0.07570745938)75:0.02533384424)100:0.9008693017,((Curimatidae_Psectrogaster_falcata:0.01914940947,Curimatidae_Psectrogaster_essequibensis:0.0110601704)100:0.04202468599,(Curimatidae_Psectrogaster_rutiloides:0.05745205798,((Curimatidae_Psectrogaster_ciliata:0.02348081428,Curimatidae_Psectrogaster_curviventris:0.01817886329,Curimatidae_Psectrogaster_amazonica:0.01729391187)70:0.003962658944,Curimatidae_Psectrogaster_rhomboides:0.02011596958)100:0.02896531785)72:0.007645379088)100:0.9988455258,(Curimatidae_Cyphocharax_gilbert:0.03944400628,Curimatidae_Cyphocharax_corumbae:0.04653462548,Curimatidae_Cyphocharax_modestus:0.05121931813,Curimatidae_Cyphocharax_spilotus:0.059747945,Curimatidae_Cyphocharax_naegelii:0.05557833042,Curimatidae_Cyphocharax_platanus:0.05932861642,Curimatidae_Cyphocharax_santacatarinae:0.03817759076,Curimatidae_Cyphocharax_voga:0.04014604208)85:0.9893431706,((Curimatidae_Pseudocurimata_boulengeri:0.0684303438,Curimatidae_Pseudocurimata_troschelii:0.06587581568)100:0.0184953483,(Curimatidae_Pseudocurimata_lineopunctata:0.0606610044,Curimatidae_Pseudocurimata_boehlkei:0.04759010093)96:0.0151860272)100:1.003916961,Curimatidae_Cyphocharax_multilineatus:0.9915420945,((Curimatidae_Steindachnerina_argentea:0.05864171605,(((Curimatidae_Steindachnerina_quasimodoi:0.02348345648,Curimatidae_Steindachnerina_hypostoma:0.02181620337)81:0.007531566792,(Curimatidae_Steindachnerina_gracilis:0.01149919649,Curimatidae_Steindachnerina_planiventris:0.02992478622)100:0.007974652261)100:0.01917361501,(Curimatidae_Steindachnerina_fasciata:0.02969445502,Curimatidae_Steindachnerina_seriata:0.03260541456,Curimatidae_Steindachnerina_amazonica:0.03442083447,(Curimatidae_Steindachnerina_pupula:0.0296835805,(Curimatidae_Steindachnerina_dobula:0.01265774913,((Curimatidae_Steindachnerina_nigrotaenia:0.003433974257,Curimatidae_Steindachnerina_brevipinna:0.002482499601)99:0.004657017114,Curimatidae_Steindachnerina_insculpta:0.007687797029)100:0.01080331075)74:0.003296042732)100:0.02226832609,(Curimatidae_Steindachnerina_notonota:0.02269094814,Curimatidae_Steindachnerina_varii:0.01944323389,Curimatidae_Steindachnerina_guentheri:0.0140318704)77:0.0115796246,Curimatidae_Steindachnerina_elegans:0.04857254842)77:0.009521097502)83:0.0121691697)83:0.01633499955,(Curimatidae_Steindachnerina_conspersa:0.03697556861,(Curimatidae_Steindachnerina_bimaculata:0.05441739298,Curimatidae_Steindachnerina_leucisca:0.03770814691)94:0.009565269164)100:0.03339775642)83:0.9664260329,Curimatidae_Curimatella_lepidura:1.004139878,((Curimatidae_Cyphocharax_magdalenae:0.0256031075,Curimatidae_Cyphocharax_aspilos:0.02298831835)100:0.06652250283,((((Curimatidae_Curimatella_immaculata:0.0317014731,(Curimatidae_Cyphocharax_leucostictus:0.02642201728,Curimatidae_Cyphocharax_plumbeus:0.02552166276)100:0.01423851355)100:0.03736623166,Curimatidae_Cyphocharax_notatus:0.06286842887,Curimatidae_Curimatella_meyeri:0.07832555181,((Curimatidae_Curimatella_alburnus:0.03131287162,(Curimatidae_Cyphocharax_festivus:0.02366139974,Curimatidae_Cyphocharax_microcephalus:0.01979660718)100:0.01574830269)100:0.02304149015,Curimatidae_Curimatella_dorsalis:0.06060941056)92:0.008516503548)96:0.01661542436,Curimatidae_Cyphocharax_mestomyllon:0.06608531427)75:0.008048076866,(Curimatidae_Cyphocharax_gouldingi:0.04326620815,Curimatidae_Cyphocharax_helleri:0.03987696359)100:0.027659759)85:0.01287207849,(Curimatidae_Cyphocharax_sanctigabrielis:0.07717952729,(((Curimatidae_Cyphocharax_gillii:0.03013829915,Curimatidae_Cyphocharax_spiluropsis:0.02836316227)81:0.004190560266,Curimatidae_Cyphocharax_oenas:0.02548900361)93:0.008794461333,Curimatidae_Cyphocharax_spilurus:0.02856230293)100:0.0322522204,(Curimatidae_Cyphocharax_boiadeiro:0.02891639104,Curimatidae_Cyphocharax_vanderi:0.03993556875,Curimatidae_Cyphocharax_saladensis:0.02783179732)100:0.03540353444)83:0.01762810235)73:0.9384252472,Curimatidae_Cyphocharax_abramoides:1.026574331,Curimatidae_Cyphocharax_nigripinnis:1.015279489,(((Curimatidae_Potamorhina_pristigaster:0.08559597897,Curimatidae_Potamorhina_laticeps:0.05877430143)98:0.0279813053,(Curimatidae_Potamorhina_latior:0.05427676298,(Curimatidae_Potamorhina_squamoralevis:0.02089819487,Curimatidae_Potamorhina_altamazonica:0.01787881756)100:0.03046305508)99:0.03547249132)97:0.0175413941,(((Curimatidae_Curimata_roseni:0.04292980657,Curimatidae_Curimata_inornata:0.04857985518)87:0.009611567267,(Curimatidae_Curimata_cyprinoides:0.01431851786,Curimatidae_Curimata_knerii:0.00917404734)100:0.03594596002)99:0.04541083078,(Curimatidae_Curimata_incompta:0.07702372117,Curimatidae_Curimata_acutirostris:0.06847068879)78:0.02140063888,Curimatidae_Curimata_vittata:0.1219717294,Curimatidae_Curimata_mivartii:0.1310628477)80:0.01041784929)94:0.9063611305,((Chilodontidae_Caenotropus_maculosus:0.1073510378,(Chilodontidae_Caenotropus_mestomorgmatos:0.077866864,(Chilodontidae_Caenotropus_labyrinthicus:0.1167869364,Chilodontidae_Caenotropus_schizodon:0.06364222543)99:0.031875357)73:0.01141247483)90:0.01859152533,((Chilodontidae_Chilodus_fritillus:0.01654175999,(Chilodontidae_Chilodus_zunevei:0.03624012165,Chilodontidae_Chilodus_punctatus:0.01688841707)81:0.00835619162)100:0.05879945275,Chilodontidae_Chilodus_gracilis:0.05696399823)100:0.1213844958)99:0.8723257649,(Chalceidae_Chalceus_erythrurus:0.0821720393,(Chalceidae_Chalceus_macrolepidotus:0.007209333617,Chalceidae_Chalceus_epakros:0.003975040397)100:0.1018542)100:0.9248741283,Triportheidae_Lignobrycon_myersi:1.00548815,Triportheidae_Engraulisoma_taeniatum:1.362950291,Triportheidae_Clupeacharax_anchoveoides:1.259377386,(Triportheidae_Agoniates_anchovia:0.1491697488,Triportheidae_Agoniates_halecinus:0.08012579153)80:1.050061236,Triportheidae_Triportheus_auritus:1.053097806,Triportheidae_Triportheus_culter:1.270086956,Triportheidae_Triportheus_magdalenae:1.137467758,Triportheidae_Triportheus_rotundatus:1.103496317,(Triportheidae_Triportheus_guentheri:0.0434855142,(Triportheidae_Triportheus_brachipomus:0.05023040695,Triportheidae_Triportheus_albus:0.03967892277)98:0.02218176337)98:1.032029204,((Triportheidae_Triportheus_venezuelensis:0.02169998597,((Triportheidae_Triportheus_pantanensis:0.01670966435,Triportheidae_Triportheus_angulatus:0.02872600687)100:0.01389195207,(Triportheidae_Triportheus_trifurcatus:0.01267843251,Triportheidae_Triportheus_signatus:0.01669869093)99:0.008670018562)90:0.005252570786)83:0.008933534831,Triportheidae_Triportheus_orinocensis:0.03401861617)96:1.039902857,Triportheidae_Triportheus_nematurus:1.076986286,(Gasteropelecidae_Gasteropelecus_maculatus:0.1451381845,Gasteropelecidae_Thoracocharax_stellatus:0.1474676644,Gasteropelecidae_Gasteropelecus_sternicla:0.1792303058,(Gasteropelecidae_Carnegiella_marthae:0.09297334099,Gasteropelecidae_Carnegiella_strigata:0.05716664112)96:0.1384336651,Gasteropelecidae_Carnegiella_schereri:0.2015601017)86:0.9836124587,(Bryconidae_Brycon_vermelha:0.09820292282,((Bryconidae_Brycon_meeki:0.05817456618,Bryconidae_Brycon_oligolepis:0.04272669903)99:0.1427628246,(Bryconidae_Brycon_chagrensis:2.000001e-06,(Bryconidae_Brycon_guatemalensis:0.006242744025,Bryconidae_Brycon_striatulus:0.02655095333,Bryconidae_Brycon_behreae:0.0103409008)74:0.01027044867)99:0.1192332146)83:0.1045685159,((Bryconidae_Brycon_petrosus:3.0000015e-06,Bryconidae_Brycon_obscurus:0.003261072943)74:0.001812133595,Bryconidae_Brycon_argenteus:0.01152457636)99:0.1476410987,Bryconidae_Brycon_atrocaudatus:0.1301818953,Bryconidae_Brycon_henni:0.1449976949,Bryconidae_Chilobrycon_deuterodon:0.1385288127,((((Bryconidae_Brycon_melanopterus:0.08393639678,Bryconidae_Brycon_falcatus:0.1079616704,(Bryconidae_Brycon_opalinus:0.08638007704,((Bryconidae_Brycon_insignis:0.0247674615,Bryconidae_Brycon_ferox:0.006119635027)92:0.01114356163,Bryconidae_Henochilus_wheatlandii:0.05759734666)99:0.02876185119,Bryconidae_Brycon_nattereri:0.122192713)94:0.01694737693)98:0.02428266585,(Bryconidae_Brycon_moorei:0.06132687764,((Bryconidae_Brycon_gouldingi:0.06032249648,Bryconidae_Brycon_amazonicus:0.03558557303)82:0.01009190978,Bryconidae_Brycon_orbignyanus:0.03673632126,Bryconidae_Brycon_hilarii:0.09726940173,Bryconidae_Brycon_orthotaenia:0.04931154311)87:0.0133402125)100:0.01582952095)98:0.03006154282,Bryconidae_Brycon_pesu:0.172291667)82:0.01506424211,(Bryconidae_Salminus_affinis:0.05609236392,Bryconidae_Salminus_brasiliensis:0.05839953837,Bryconidae_Salminus_hilarii:0.06343632884,Bryconidae_Salminus_franciscanus:0.04879670156)100:0.159766709)98:0.04755043531)97:0.8960445885,((Iguanodectidae_Iguanodectes_geisleri:0.3801920884,((Iguanodectidae_Bryconops_melanurus:0.01368601272,Iguanodectidae_Bryconops_affinis:0.02635790698)100:0.04319995071,Iguanodectidae_Bryconops_caudomaculatus:0.1067865334)100:0.07642808763)90:0.04669118584,Iguanodectidae_Piabucus_melanostoma:0.2405447119)98:0.8956885303,((Characidae_Spintherobolus_broccae:0.04480082485,(Characidae_Spintherobolus_ankoseion:0.04282827626,Characidae_Spintherobolus_leptoura:0.009823200872)98:0.0223139453)100:0.1320496185,Characidae_Amazonspinther_dalmata:0.2136643659)100:0.9430238365,Characidae_Parecbasis_cyclolepis:1.145054826,Characidae_Erythrocharax_altipinnis:1.196181121,(Characidae_Hemigrammus_bleheri:0.09422989694,Characidae_Petitella_georgiae:0.08554940818)100:1.199381523,(Characidae_Hyphessobrycon_loretoensis:0.08429465714,Characidae_Hyphessobrycon_herbertaxelrodi:0.0371680672)99:1.148384585,(Characidae_Macropsobrycon_xinguensis:0.1797743644,Characidae_Moenkhausia_cotinho:0.09485397889)94:1.024365789,((Characidae_Hyphessobrycon_columbianus:0.1148550252,(Characidae_Hyphessobrycon_savagei:0.06466731418,Characidae_Hyphessobrycon_panamensis:0.05390793071)97:0.05793548417)75:0.02291914213,(Characidae_Hyphessobrycon_compressus:0.06855218003,Characidae_Hyphessobrycon_tortuguerae:0.06466624114)98:0.05180579262)86:1.021322706,(Characidae_Rhoadsia_altipinna:1.0000005e-06,Characidae_Rhoadsia_minor:0.005066144835)95:1.172486654,(Characidae_Moenkhausia_pirauba:0.1166204383,Characidae_Moenkhausia_xinguensis:0.07475928322)78:1.032281965,Characidae_Moenkhausia_celibela:1.202569887,(Characidae_Astyanax_vermilion:0.06362553309,(Characidae_Nematocharax_varii:0.03637318294,Characidae_Nematocharax_venustus:0.05254915641)95:0.05120599303)96:1.170624891,(Characidae_Hasemania_hanseni:0.05724330509,((Characidae_Hasemania_nana:0.001611400484,Characidae_Hemigrammus_gracilis:1.0000005e-06)99:0.02257710898,(Characidae_Hyphessobrycon_parvellus:0.004696166574,Characidae_Hemigrammus_rodwayi:0.01309523694)98:0.04990987878)82:0.02072370539)97:1.173971857,((Characidae_Moenkhausia_dichroura:0.05972248361,(Characidae_Moenkhausia_lopesi:0.01082946619,Characidae_Hemigrammus_marginatus:0.01490883144)96:0.02296082413)97:0.05605724092,Characidae_Moenkhausia_gracilima:0.08178869957)81:1.105754328,Characidae_Moenkhausia_lepidura:1.188460172,((Characidae_Moenkhausia_bonita:0.05554631763,Characidae_Moenkhausia_intermedia:0.04422006218)89:0.02679178856,Characidae_Moenkhausia_costae:0.08143906286)91:1.128754485,Characidae_Moenkhausia_comma:1.136405829,(Characidae_Moenkhausia_grandisquamis:0.004520703512,Characidae_Moenkhausia_agnesae:0.01535948941)100:1.203275911,Characidae_Moenkhausia_melogramma:1.237394204,Characidae_Moenkhausia_collettii:1.195486264,Characidae_Moenkhausia_copei:1.231796136,Characidae_Hemigrammus_ulreyi:1.163419422,(Characidae_Hemigrammus_unilineatus:0.02551422939,Characidae_Moenkhausia_hemigrammoides:0.02295524972)100:1.137329439,Characidae_Bryconella_pallidifrons:1.149036312,((Characidae_Gymnocorymbus_bondi:0.01370539616,(Characidae_Gymnocorymbus_thayeri:0.02301493596,Characidae_Gymnocorymbus_ternetzi:0.03545105209)81:0.007323701341)97:0.04482956646,(Characidae_Poptella_paraguayensis:0.106779274,(Characidae_Poptella_compressa:0.03448814952,(Characidae_Brachychalcinus_nummus:0.00457677967,Characidae_Brachychalcinus_copei:0.01137524897)86:0.02841676267)73:0.04534051403,Characidae_Stethaprion_crenatum:0.1348807818,Characidae_Orthospinus_franciscensis:0.08966820123)82:0.03293204761)74:1.041057265,Characidae_Paracheirodon_axelrodi:1.152755296,Characidae_Paracheirodon_innesi:1.181913389,(Characidae_Jupiaba_essequibensis:0.02667466126,Characidae_Jupiaba_acanthogaster:0.04057787417)96:1.136088449,Characidae_Hyphessobrycon_pulchripinnis:1.20131487,Characidae_Hyphessobrycon_copelandi:1.128214767,Characidae_Hyphessobrycon_eques:1.162100394,(Characidae_Hyphessobrycon_rosaceus:2.000001e-06,Characidae_Hyphessobrycon_bentosi:0.01170881225)100:1.217784797,Characidae_Hyphessobrycon_megalopterus:1.197966376,Characidae_Hyphessobrycon_erythrostigma:1.183683223,((Characidae_Hyphessobrycon_micropterus:1.0000005e-06,Characidae_Hyphessobrycon_santae:3.0000015e-06)100:0.02359143466,(Characidae_Hyphessobrycon_caru:0.01485959366,Characidae_Hyphessobrycon_piorskii:0.02089918213)86:0.02219238218)99:1.156491853,Characidae_Hemigrammus_hyanuary:1.357432313,Characidae_Pristella_maxillaris:1.190912239,Characidae_Hemigrammus_erythrozonus:1.132111263,(Characidae_Hemigrammus_guyanensis:0.1017832483,Characidae_Hemigrammus_ocellifer:0.1226184081)80:1.161122986,Characidae_Hemigrammus_pulcher:1.283552003,((Characidae_Astyanax_venezuelae:0.03323833923,Characidae_Astyanax_metae:0.05049906957)93:0.0390484497,Characidae_Astyanax_pirapuan:0.06377160274)83:1.047731882,(Characidae_Astyanax_elachylepis:0.06006176164,(Characidae_Astyanax_lacustris:0.0284156188,(Characidae_Astyanax_abramis:0.01563821801,Characidae_Astyanax_maximus:0.03335273477,Characidae_Astyanax_bimaculatus:0.02602971799)85:0.009730220385)89:0.04274087604,((Characidae_Astyanax_goyacensis:1.0000005e-06,Characidae_Astyanax_varzeae:2.000001e-06)100:0.02878635809,Characidae_Astyanax_argyrimarginatus:0.03397349927)86:0.03530692076)84:1.096467613,Characidae_Astyanax_microlepis:1.120289667,((Characidae_Astyanax_nasutus:0.02252999175,Characidae_Astyanax_belizianus:0.02125697912,(Characidae_Astyanax_bransfordii:1.0000005e-06,Characidae_Astyanax_nicaraguensis:0.008154535646)83:0.006574099932)84:0.01327923337,(Characidae_Astyanax_aeneus:0.01465631594,Characidae_Astyanax_caballeroi:0.009585596586,Characidae_Astyanax_petenensis:0.01327253249,Characidae_Astyanax_baileyi:0.00775093645,(Characidae_Hyphessobrycon_anisitsi:1.0000005e-06,Characidae_Astyanax_jordani:0.006571223309)75:0.007900936432,Characidae_Astyanax_altior:0.009977352239)92:0.02913756951,(Characidae_Astyanax_mexicanus:0.02238860686,Characidae_Astyanax_orthodus:0.01601921839)80:0.08195014076,Characidae_Astyanax_panamensis:0.03226281521)74:1.106741676,Characidae_Oligosarcus_longirostris:1.103540564,((Characidae_Oligosarcus_solitarius:1.0000005e-06,Characidae_Oligosarcus_argenteus:0.001609964306)100:0.02873592477,Characidae_Oligosarcus_macrolepis:0.02033796762,((Characidae_Oligosarcus_robustus:0.00161233409,Characidae_Oligosarcus_oligolepis:2.000001e-06)76:0.005894829156,(Characidae_Oligosarcus_hepsetus:0.006395276035,Characidae_Oligosarcus_acutirostris:0.003386391947)91:0.01870118906)84:0.0146373979)74:1.133235477,Characidae_Oligosarcus_pintoi:1.125225326,Characidae_Oligosarcus_planaltinae:1.127113571,Characidae_Oligosarcus_paranensis:1.128338519,Characidae_Oligosarcus_brevioris:1.127120687,Characidae_Oligosarcus_jacuiensis:1.130963413,Characidae_Oligosarcus_varii:1.126528454,Characidae_Oligosarcus_perdido:1.118927522,Characidae_Oligosarcus_jenynsii:1.155801656,(Characidae_Astyanax_dissensus:0.003264979563,Characidae_Astyanax_rivularis:0.002840273197)83:1.128620867,Characidae_Astyanax_obscurus:1.142852009,Characidae_Astyanax_gymnogenys:1.140727527,Characidae_Astyanax_xavante:1.137415952,Characidae_Astyanax_paranae:1.130470419,Characidae_Astyanax_bockmanni:1.127810782,Characidae_Astyanax_bifasciatus:1.120192493,((Characidae_Astyanax_trierythropterus:0.00320972346,Characidae_Astyanax_schubarti:3.0000015e-06)100:0.01774858032,Characidae_Astyanax_erythropterus:0.01675984327)97:1.142261255,Characidae_Hasemania_crenuchoides:1.145802821,(Characidae_Astyanax_pampa:0.009725426332,Characidae_Astyanax_biotae:0.008244540069,Characidae_Astyanax_eigenmanniorum:0.01136232101,Characidae_Astyanax_fasciatus:0.02263911746,Characidae_Astyanax_parahybae:0.009727710985)89:1.160262545,Characidae_Astyanax_anterior:1.41792959,Characidae_Astyanax_goyanensis:1.143134283,(Characidae_Astyanax_gymnodontus:0.001577604996,Characidae_Astyanax_longirhinus:0.001636526005)98:1.132143384,Characidae_Astyanax_dissimilis:1.12382067,((Characidae_Astyanax_xiru:0.009932460752,Characidae_Astyanax_cremnobates:0.004657780909)84:0.003041290051,((Characidae_Astyanax_serratus:0.001601083228,Characidae_Astyanax_laticeps:1.0000005e-06)92:0.001206165045,Characidae_Astyanax_brachypterygium:0.01373097448)93:0.006908651616)80:1.119428558,Characidae_Hasemania_kalunga:1.142255307,Characidae_Hyphessobrycon_balbus:1.12619393,(Characidae_Astyanax_henseli:0.04250567395,Characidae_Astyanax_saguazu:0.02476959682)97:1.122701525,(Characidae_Astyanax_bagual:0.01783844585,Characidae_Astyanax_douradilho:0.03972704325)100:1.132882363,Characidae_Hyphessobrycon_bifasciatus:1.144414781,Characidae_Gymnocharacinus_bergii:1.193695119,((Characidae_Astyanax_magdalenae:0.01564696249,Characidae_Astyanax_gisleni:0.01227544013)100:0.1043636104,Characidae_Ctenobrycon_spilurus:0.09415782905)73:1.120371995,(Characidae_Psellogrammus_kennedyi:0.01591893276,Characidae_Ctenobrycon_hauxwellianus:0.02009462414)100:1.1544199,(Characidae_Astyanax_bopiensis:0.05879907158,Characidae_Astyanax_boliviensis:0.02171308633)99:1.140555119,Characidae_Inpaichthys_kerri:1.199129799,(Characidae_Pseudochalceus_kyburzi:0.02706254175,Characidae_Carlana_eigenmanni:0.1641206839,Characidae_Nematobrycon_palmeri:0.07890634402)80:1.05283211,Characidae_Deuterodon_pedri:1.141277532,(Characidae_Astyanax_pelecus:0.04369158482,Characidae_Astyanax_intermedius:0.03469469852,Characidae_Astyanax_giton:0.03383014677,Characidae_Astyanax_scabripinnis:0.03087055674,Characidae_Astyanax_jenynsii:0.04087879771,Characidae_Astyanax_hastatus:0.05858157495,(Characidae_Astyanax_taeniatus:0.01711285332,Characidae_Astyanax_janeiroensis:0.001579124094)75:0.03597797054,Characidae_Astyanax_ribeirae:0.05845062732,((Characidae_Deuterodon_langei:1.0000005e-06,Characidae_Deuterodon_supparis:0.001627279697)75:0.00532488837,(Characidae_Deuterodon_stigmaturus:0.003495657114,Characidae_Deuterodon_singularis:0.005050083697)95:0.01164042117)73:0.04604610926,Characidae_Hyphessobrycon_luetkenii:0.05985667328,Characidae_Deuterodon_parahybae:0.03622180585,Characidae_Astyanax_burgerai:0.04316681502,Characidae_Astyanax_microschemos:0.05497586379,Characidae_Astyanax_hamatilis:0.05776573517)97:1.119603455,Characidae_Astyanax_mutator:1.124162299,Characidae_Jupiaba_polylepis:1.162514451,Characidae_Jupiaba_anteroides:1.115153135,((Characidae_Hollandichthys_multifasciatus:0.04319179676,(Characidae_Rachoviscus_crassiceps:0.06653825077,Characidae_Rachoviscus_graciliceps:0.05139139277)95:0.02495403021)80:0.02088071651,(Characidae_Hyphessobrycon_flammeus:0.03058844044,Characidae_Hyphessobrycon_itaparicensis:0.03551116789)99:0.058512175)94:1.059928629,(Characidae_Coptobrycon_bilineatus:0.1787643851,Characidae_Stygichthys_typhlops:0.08123336472)74:1.03149694,(Characidae_Myxiops_aphos:0.05592202642,Characidae_Probolodus_heterostomus:0.04337868824,Characidae_Deuterodon_iguape:0.07374988687)79:1.083514074,Characidae_Bryconamericus_orinocoensis:1.16620265,(Characidae_Thayeria_ifati:1.0000005e-06,Characidae_Thayeria_obliqua:2.000001e-06)92:1.106109695,((Characidae_Bario_steindachneri:0.109022829,(((Characidae_Moenkhausia_australis:1.0000005e-06,Characidae_Moenkhausia_australe:1.0000005e-06)100:0.02094862048,Characidae_Moenkhausia_forestii:0.06178547024)100:0.0776816611,Characidae_Moenkhausia_oligolepis:0.1316598102,Characidae_Moenkhausia_sanctaefilomenae:0.08531350965)89:0.01363050033)93:0.03583617423,Characidae_Moenkhausia_cosmops:0.1104971236)90:1.016878745,Characidae_Hyphessobrycon_reticulatus:1.096590538,((Characidae_Protocheirodon_pi:0.1976664766,(((Characidae_Pseudocheirodon_terrabae:0.0544515072,Characidae_Pseudocheirodon_arnoldi:0.02725127231)99:0.04147624719,Characidae_Nanocheirodon_insignis:0.1605325349)98:0.02853637202,(Characidae_Cheirodon_stenodon:0.08046862928,(Characidae_Odontostilbe_pequira:0.03059187537,Characidae_Serrapinnus_heterodon:0.03159977792)100:0.05975787222,(Characidae_Aphyocheirodon_hemigrammus:0.08570383983,Characidae_Acinocheirodon_melanogramma:0.03554999247)70:0.04295934291,((Characidae_Odontostilbe_fugitiva:0.05590930803,(Characidae_Odontostilbe_paraguayensis:0.03059720377,Characidae_Odontostilbe_ecuadorensis:0.02980311146)98:0.02701679367,Characidae_Serrapinnus_notomelas:0.04862663826,Characidae_Compsura_heterura:0.07582355014,Characidae_Serrapinnus_piaba:0.07464494824,Characidae_Serrapinnus_calliurus:0.042288392,Characidae_Serrapinnus_kriegi:0.05165926573)100:0.03086746204,(Characidae_Odontostilbe_pulchra:0.007951016388,Characidae_Odontostilbe_splendida:0.02240873995)100:0.07624125668)98:0.03522953827,((Characidae_Kolpotocheirodon_theloura:0.0337410313,Characidae_Kolpotocheirodon_figueiredoi:0.03792175033)96:0.01411815602,Characidae_Macropsobrycon_uruguayanae:0.06018876543)82:0.01150773717)100:0.04736596551,((Characidae_Cheirodon_ibicuhiensis:0.02325607273,((Characidae_Cheirodon_interruptus:0.008539413553,Characidae_Cheirodon_australe:0.007033855339)99:0.007718678201,Characidae_Cheirodon_kiliani:0.01676316694)100:0.01277893349)100:0.02357023996,Characidae_Heterocheirodon_yatai:0.04166963418)100:0.07523765079,(Characidae_Prodontocharax_melanotus:0.06702151816,(Characidae_Saccoderma_melanostigma:0.04732766144,(Characidae_Odontostilbe_dialeptura:0.03307189926,Characidae_Compsura_gorgonae:0.02295503342,Characidae_Odontostilbe_mitoptera:0.006696924686)100:0.02619102525)99:0.05112011035)75:0.02210192965)97:0.04062823062)96:0.05575217946,((((Characidae_Aphyocharax_nattereri:0.1464185562,(Characidae_Aphyocharax_pusillus:0.07236449093,Characidae_Aphyocharax_rathbuni:0.08154849446,Characidae_Aphyocharax_dentatus:0.08608141533,Characidae_Aphyocharax_anisitsi:0.07912171258)98:0.06806579623)96:0.02793345735,(Characidae_Prionobrama_filigera:0.009117455012,Characidae_Prionobrama_paraguayensis:0.1365338154)100:0.06220030569)97:0.08477103601,(Characidae_Paragoniates_alburnus:0.1187130511,((Characidae_Xenagoniates_bondi:0.06808128009,Characidae_Leptagoniates_steindachneri:0.08129057346)100:0.03652856896,Characidae_Phenagoniates_macrolepis:0.1233924367)96:0.0351590865)99:0.04553303586)87:0.02053650995,Characidae_Aphyocharacidium_bolivianum:0.1451454014)86:0.03371981971)80:0.9237254801,(Characidae_Microschemobrycon_melanotus:0.05982066647,Characidae_Microschemobrycon_casiquiare:0.04696683511)100:1.053713974,(((((Characidae_Roeboides_bussingi:0.007932923454,Characidae_Roeboides_loftini:0.01781532689,Characidae_Roeboides_guatemalensis:0.01452955133,Characidae_Roeboides_occidentalis:0.001534784195)80:0.009724414432,Characidae_Roeboides_carti:0.04044460429)87:0.0120810305,(Characidae_Roeboides_ilseae:0.01516300714,Characidae_Roeboides_bouchellei:0.007284224145)99:0.02559345978)100:0.1048194014,(Characidae_Charax_stenopterus:0.08451617965,((Characidae_Charax_caudimaculatus:1.0000005e-06,Characidae_Charax_leticiae:0.03752971237,Characidae_Charax_michaeli:0.003665042644)99:0.02747033567,Characidae_Charax_tectifer:0.1004340685)81:0.02865967565,(Characidae_Roeboides_myersii:0.07048257511,Characidae_Roeboides_xenodon:0.04398085976,Characidae_Roeboides_descalvadensis:0.07032196844)90:0.02370234607)93:0.01960698562)98:0.02799178631,(Characidae_Cynopotamus_amazonum:0.08899040838,(Characidae_Cynopotamus_magdalenae:0.0122488988,Characidae_Cynopotamus_venezuelae:0.01928961662)74:0.07817207202,(Characidae_Galeocharax_gulo:0.01177147469,Characidae_Galeocharax_humeralis:0.004052384103)99:0.08765001408,Characidae_Acestrocephalus_sardina:0.1243881383,Characidae_Cynopotamus_argenteus:0.1235563707)81:0.03480038441)89:0.9948813622,Characidae_Phenacogaster_calverti:1.089997591,(Characidae_Tetragonopterus_georgiae:0.1241937386,(Characidae_Tetragonopterus_rarus:0.0752802337,(Characidae_Tetragonopterus_denticulatus:0.06897781524,Characidae_Tetragonopterus_anostomus:0.04510879079)100:0.08472843711,(Characidae_Tetragonopterus_argenteus:0.06212389852,(Characidae_Tetragonopterus_chalceus:0.04359051362,Characidae_Tetragonopterus_carvalhoi:0.06311857297,Characidae_Tetragonopterus_araguaiensis:0.1012193672)73:0.01515383448)85:0.04616240397)90:0.02824613802)95:0.9761392205,(Characidae_Roeboexodon_guyanensis:0.1154655259,Characidae_Exodon_paradoxus:0.1007633214)92:1.023600009,((Characidae_Eretmobrycon_brevirostris:0.05061306234,((Characidae_Eretmobrycon_scleroparius:0.01535102782,Characidae_Eretmobrycon_bayano:0.0206630708,Characidae_Eretmobrycon_terrabensis:0.009702781351,Characidae_Eretmobrycon_gonzalezi:0.01210464246)83:0.01486001617,Characidae_Eretmobrycon_guaytarae:0.0371211858,Characidae_Eretmobrycon_dahli:0.0382594632,Characidae_Eretmobrycon_peruanus:0.04077602559,(Characidae_Eretmobrycon_emperador:0.01121805173,Characidae_Eretmobrycon_ichoensis:0.02472049732)94:0.02380352544,Characidae_Eretmobrycon_miraensis:0.01124957014)71:0.007828257696)99:0.04927359496,Characidae_Markiana_nigripinnis:0.1482733932)89:0.960924843,((Characidae_Tyttocharax_tambopatensis:0.1720097635,((Characidae_Tyttocharax_madeirae:0.01390700216,Characidae_Xenurobrycon_polyancistrus:0.02066115045)94:0.007375509931,(Characidae_Xenurobrycon_coracoralinae:0.06012297838,Characidae_Xenurobrycon_heterodon:0.05307781201)81:0.005606545912)86:0.01798297156)81:0.02236016875,Characidae_Xenurobrycon_pteropus:0.07998107233)79:1.059695996,Characidae_Tyttocharax_cochui:1.21715961,(((Characidae_Pseudocorynopoma_heterandria:0.02722761261,Characidae_Pseudocorynopoma_doriae:0.03091616235)86:0.05261161761,Characidae_Chrysobrycon_myersi:0.02454168496,((Characidae_Gephyrocharax_valencia:0.02095980337,(Characidae_Gephyrocharax_chocoensis:0.01376793562,(Characidae_Gephyrocharax_intermedius:0.008564447685,Characidae_Gephyrocharax_atracaudatus:0.00536863427)98:0.01142044974)85:0.02855071797)84:0.02188063508,Characidae_Corynopoma_riisei:0.06185032042)84:0.02732079902)86:0.03804742878,((Characidae_Glandulocauda_caerulea:0.04403116029,(Characidae_Mimagoniates_sylvicola:0.03063155555,(Characidae_Mimagoniates_microlepis:0.07358441896,Characidae_Mimagoniates_lateralis:0.03489638103,(Characidae_Mimagoniates_inequalis:0.009353896752,Characidae_Mimagoniates_rheocharis:0.01434528614)100:0.01817612522)80:0.01059936429)99:0.02333811893)91:0.01736803058,(Characidae_Glandulocauda_melanopleura:0.04296597945,Characidae_Lophiobrycon_weitzmani:0.07247908747)72:0.007105385473)97:0.04734188143,((Characidae_Planaltina_britskii:0.0182982874,(Characidae_Lepidocharax_burnsi:0.006156164098,Characidae_Planaltina_myersi:0.01740826908)94:0.008113612975)99:0.06485293568,(Characidae_Carlastyanax_aurocaudatus:0.07023374268,((Characidae_Creagrutus_affinis:0.02394993259,Characidae_Creagrutus_magdalenae:0.04954904088)70:0.003642224741,Characidae_Creagrutus_brevipinnis:0.02331847867)99:0.0663986833,((Characidae_Creagrutus_phasma:0.02594961612,Characidae_Creagrutus_maxillaris:0.03707354623)75:0.007093072984,Characidae_Creagrutus_bolivari:0.03713153194)70:0.03896023007,Characidae_Creagrutus_meridionalis:0.1228788929,(Characidae_Creagrutus_flavescens:0.02194540466,Characidae_Creagrutus_muelleri:0.02984735996)73:0.053741012,((Characidae_Creagrutus_ignotus:0.01101138916,Characidae_Creagrutus_petilus:0.02637707833)100:0.05494195053,Characidae_Creagrutus_atrisignum:0.06508870937,Characidae_Creagrutus_britskii:0.03700317506,(Characidae_Creagrutus_barrigai:0.05902631217,Characidae_Creagrutus_seductus:0.02055594082)98:0.02631427962,Characidae_Creagrutus_paraguayensis:0.05213970051,Characidae_Creagrutus_beni:0.05234489466,Characidae_Creagrutus_zephyrus:0.1299364365)73:0.06010932501,Characidae_Creagrutus_melanzonus:0.09594915696,((Characidae_Creagrutus_ungulus:0.02346259306,((Characidae_Creagrutus_pila:0.001109575731,Characidae_Creagrutus_changae:1.0000005e-06)100:0.01683603423,Characidae_Creagrutus_occidaneus:0.02313130283)86:0.02084733717)81:0.0113572378,Characidae_Creagrutus_peruanus:0.1130232246)80:0.04238553009)94:0.03140297317,Characidae_Knodus_smithi:0.1592409317,Characidae_Knodus_tanaothoros:0.13215933,Characidae_Knodus_moenkhausii:0.1450121252,Characidae_Knodus_chapadae:0.1391930674,Characidae_Knodus_victoriae:0.1757317815,Characidae_Knodus_orteguasae:0.1891446204,Characidae_Knodus_macarenae:0.1460248214,Characidae_Knodus_alpha:0.1560478633,((Characidae_Knodus_cismontanus:0.01181858683,Characidae_Knodus_deuterodonoides:0.03184532299,Characidae_Knodus_meridae:0.02315327807)95:0.02217497768,Characidae_Knodus_cinarucoense:0.0115368946)92:0.09903249289,(Characidae_Knodus_megalops:0.04040042005,(Characidae_Knodus_borki:0.03503989981,Characidae_Knodus_hypopterus:0.03649559823)82:0.0125272049)78:0.09720356068,Characidae_Knodus_breviceps:0.09191556341,Characidae_Knodus_heteresthes:0.1534592319,Characidae_Rhinobrycon_negrensis:0.09917973915,(Characidae_Attonitus_irisae:0.06539285488,(Characidae_Attonitus_bounites:0.05821481433,Characidae_Attonitus_ephimeros:0.04909545787)98:0.01441966018)99:0.1025930071,Characidae_Boehlkea_fredcochui:0.134578561,Characidae_Knodus_tiquiensis:0.1587177592,(Characidae_Ceratobranchia_obtusirostris:0.03450438675,Characidae_Ceratobranchia_delotaenia:0.03027468532)98:0.1161080515,Characidae_Bryconamericus_diaphanus:0.1720126715,Characidae_Bryconacidnus_pectinatus:0.1515684689,(Characidae_Piabarchus_stramineus:0.01288382147,Characidae_Piabarchus_analis:0.03074644175)93:0.09817095535,Characidae_Piabina_thomasi:0.1162342318,(Characidae_Piabina_anhembi:0.0212429799,Characidae_Piabina_argentea:0.01718572237)86:0.1116178753,(Characidae_Diapoma_itaimbe:0.009313291109,Characidae_Diapoma_dicropotamicus:0.008656779075)93:0.102315275,Characidae_Diapoma_alburnum:0.1230789435,Characidae_Diapoma_uruguayensis:0.1148919393,Characidae_Diapoma_lepiclastum:0.1139997499,(Characidae_Diapoma_obi:0.0103850928,Characidae_Diapoma_guarani:0.03482404104)94:0.1411004933,Characidae_Diapoma_alegretense:0.1584086506,Characidae_Diapoma_speculiferum:0.1434249969,Characidae_Diapoma_tipiaia:0.1325774718,Characidae_Diapoma_pyrrhopteryx:0.1277711998,Characidae_Diapoma_terofali:0.1265265979,Characidae_Bryconamericus_turiuba:0.1555709851,(Characidae_Bryconamericus_ornaticeps:0.06056139886,Characidae_Bryconamericus_microcephalus:0.03464639719,(((Characidae_Bryconamericus_rubropictus:0.006828360691,Characidae_Bryconamericus_iheringii:0.01218908682,Characidae_Bryconamericus_ikaa:0.01026442606,Characidae_Bryconamericus_exodon:0.02425868329)93:0.01222071006,Characidae_Bryconamericus_lethostigmus:0.02384298058,Characidae_Bryconamericus_ecai:0.01544076038)78:0.005905487028,((Characidae_Bryconamericus_uporas:0.001273668484,Characidae_Bryconamericus_maromba:0.005561115456)100:0.01320552711,Characidae_Bryconamericus_patriciae:0.01290268056)77:0.006277360407)83:0.01091338139)70:0.09685266935,Characidae_Bryconamericus_pachacuti:0.1483750437,((Characidae_Hemibrycon_huambonicus:0.0152751806,(Characidae_Hemibrycon_jelskii:0.02624067532,Characidae_Hemibrycon_beni:0.02053141236)80:0.002228746321)94:0.02606683425,(((Characidae_Hemibrycon_mikrostiktos:0.0126595104,Characidae_Hemibrycon_polyodon:0.005439746957)99:0.01496806601,(Characidae_Hemibrycon_taeniurus:0.02499000938,Characidae_Hemibrycon_loisae:0.03198554154,(Characidae_Hemibrycon_metae:1.0000005e-06,Characidae_Hemibrycon_cristiani:1.0000005e-06)94:0.01517251324)99:0.01237772915)97:0.0116359577,(Characidae_Hemibrycon_helleri:0.03764450211,Characidae_Hemibrycon_inambari:0.02636188646)99:0.02115205103)72:0.01782556817,(((Characidae_Hemibrycon_virolinica:0.001449420785,Characidae_Hemibrycon_dariensis:0.001953894607)89:0.005236090601,(Characidae_Hemibrycon_multiradiatus:0.004056703524,Characidae_Hemibrycon_raqueliae:0.007872360658)73:0.00382732916)100:0.05067622491,(Characidae_Hemibrycon_dentatus:0.006067966917,(Characidae_Hemibrycon_jabonero:0.00838893767,Characidae_Hemibrycon_andresoi:0.02096571532,Characidae_Bryconamericus_caldasi:0.01497552458)87:0.02501871973,((Characidae_Hemibrycon_boquiae:0.0007314323869,Characidae_Hemibrycon_caucanus:0.0007207400263,Characidae_Hemibrycon_brevispini:0.001445554669,Characidae_Hemibrycon_galvisi:0.001446554669)99:0.02196022642,(Characidae_Hemibrycon_arilepis:0.003965949378,Characidae_Hemibrycon_plutarcoi:0.001611939882)87:0.01191026797,Characidae_Hemibrycon_foncensis:0.01532531674,Characidae_Hemibrycon_tolimae:0.03248471707)86:0.0130321332)97:0.01376013083)93:0.02263683891,Characidae_Acrobrycon_ipanquianus:0.04770816429)97:0.01564337579)73:0.02017213861,(Characidae_Argopleura_magdalenensis:0.03706711197,Characidae_Argopleura_chocoensis:0.03727580565)100:0.08419629097)70:0.9713955506,Acestrorhynchidae_Hoplocharax_goethei:1.06755281,Acestrorhynchidae_Heterocharax_macrolepis:1.149804059,Acestrorhynchidae_Gnathocharax_steindachneri:1.173544033,((Acestrorhynchidae_Gilbertolus_maracaiboensis:0.2504629898,Acestrorhynchidae_Roestes_ogilviei:0.1894905304)93:0.04881609042,((Acestrorhynchidae_Acestrorhynchus_heterolepis:0.3301018956,(((Acestrorhynchidae_Acestrorhynchus_lacustris:0.03842151998,Acestrorhynchidae_Acestrorhynchus_altus:0.05964065186,Acestrorhynchidae_Acestrorhynchus_pantaneiro:0.06452286635,Acestrorhynchidae_Acestrorhynchus_abbreviatus:0.04426524714)100:0.1110592706,Acestrorhynchidae_Acestrorhynchus_falcatus:0.1562477511)95:0.03648794024,((Acestrorhynchidae_Acestrorhynchus_grandoculis:0.06851695826,Acestrorhynchidae_Acestrorhynchus_minimus:0.08945645139)93:0.02917254661,(Acestrorhynchidae_Acestrorhynchus_microlepis:0.07001206418,Acestrorhynchidae_Acestrorhynchus_britskii:0.08749834127)100:0.03964659369)97:0.03421118176)80:0.02104803386)83:0.02188797779,(Acestrorhynchidae_Acestrorhynchus_falcirostris:0.2387594333,Acestrorhynchidae_Acestrorhynchus_nasutus:0.1056712656)92:0.05869125263)96:0.06875753072)89:0.9959667889,(Tarumaniidae_Tarumania_walkerae:0.5099620468,((Erythrinidae_Hoplias_misionera:0.02401014459,Erythrinidae_Hoplias_malabaricus:0.1090309914,((Erythrinidae_Hoplias_microlepis:0.05227260595,Erythrinidae_Hoplias_mbigua:0.01914585631)72:0.01247962357,Erythrinidae_Hoplias_intermedius:0.02346750439)80:0.03199115233)82:0.03361946771,(Erythrinidae_Hoplias_australis:0.03835007115,Erythrinidae_Hoplias_lacerdae:0.02107409305)76:0.08751784011,Erythrinidae_Hoplias_curupira:0.2801265025,Erythrinidae_Hoplias_aimara:0.1634350474)93:0.0966383633,(Erythrinidae_Hoplerythrinus_unitaeniatus:0.1685310559,Erythrinidae_Erythrinus_erythrinus:0.1094658295)83:0.1122459187)98:0.8205824492,((Ctenoluciidae_Ctenolucius_hujeta:0.1536776848,Ctenoluciidae_Ctenolucius_beani:0.1221666736)70:0.06969726195,Ctenoluciidae_Boulengerella_cuvieri:0.1593100378)97:0.96353831,Ctenoluciidae_Boulengerella_lateristriga:1.112167526,Ctenoluciidae_Boulengerella_maculata:1.143221863,Lebiasinidae_Nannostomus_mortenthaleri:1.133462754,Lebiasinidae_Nannostomus_trifasciatus:1.196347978,Lebiasinidae_Nannostomus_eques:0.9942305921,((Lebiasinidae_Lebiasina_boruca:0.02666442866,Lebiasinidae_Lebiasina_festae:0.01555787657)99:0.1254874935,((Lebiasinidae_Lebiasina_astrigata:1.0000005e-06,Lebiasinidae_Lebiasina_multimaculata:1.0000005e-06)100:0.0323959558,Lebiasinidae_Lebiasina_panamensis:0.02570751274)96:0.04070572663)94:0.8780933736,((Lebiasinidae_Pyrrhulina_australis:0.2311552401,Lebiasinidae_Pyrrhulina_cf_zigzag:0.1349211932)98:0.1025442443,Lebiasinidae_Copella_nattereri:0.276412965)90:0.9504722093,((Crenuchidae_Crenuchus_spilurus:0.1543277281,Crenuchidae_Poecilocharax_weitzmani:0.1657194202)100:0.16158091,(Crenuchidae_Characidium_marshi:0.09310601813,((Crenuchidae_Characidium_cricarense:0.05895788148,Crenuchidae_Characidium_alipioi:0.04390209178)93:0.02789608951,(((Crenuchidae_Characidium_oiticicai:0.02120920505,Crenuchidae_Characidium_lauroi:0.01194491271)99:0.01998895352,((Crenuchidae_Characidium_schubarti:0.04393215292,Crenuchidae_Characidium_lanei:0.04503762654)83:0.006310642224,(Crenuchidae_Characidium_timbuiense:0.02337912524,(Crenuchidae_Characidium_serrano:0.01368262627,Crenuchidae_Characidium_pterostictum:0.02107663652)92:0.007721092376)88:0.009080659286)74:0.005815424113)97:0.04472889379,Crenuchidae_Characidium_vidali:0.0389657199)82:0.02369485696,Crenuchidae_Characidium_purpuratum:0.06577860099)91:0.05821423328,(((((Crenuchidae_Characidium_litorale:0.01630555308,(Crenuchidae_Characidium_xanthopterum:0.001618317916,Crenuchidae_Ammocryptocharax_elegans:2.000001e-06)76:0.01254966124)99:0.1080213382,Crenuchidae_Characidium_rachovii:0.07607995972)94:0.07222494514,(Crenuchidae_Characidium_lagosantense:0.03230397465,(Crenuchidae_Characidium_zebra:0.00499519959,Crenuchidae_Characidium_bimaculatum:0.01069142808)98:0.01794193346)91:0.01532102502)87:0.0682503431,Crenuchidae_Characidium_fasciatum:0.02404656272)75:0.04658021457,Crenuchidae_Characidium_laterale:0.1312000548)75:0.0519825595,Crenuchidae_Characidium_gomesi:0.08557477385)98:0.06940959522)99:0.8421768516,(((Gymnotidae_Gymnotus_pantherinus:0.07194135601,(((Gymnotidae_Gymnotus_inaequilabiatus:0.08334035318,((Gymnotidae_Gymnotus_esmeraldas:0.02628305803,Gymnotidae_Gymnotus_henni:0.01310590445)100:0.06382207595,Gymnotidae_Gymnotus_tigre:0.05604254282)77:0.01437221232)99:0.02834952105,((((Gymnotidae_Gymnotus_omarorum:0.01791393948,Gymnotidae_Gymnotus_chimarrao:0.00647885195,(Gymnotidae_Gymnotus_cuia:0.01124323319,Gymnotidae_Gymnotus_mamiraua:0.009489747678)97:0.01712231335)95:0.009576242941,((Gymnotidae_Gymnotus_bahianus:0.006200409903,(Gymnotidae_Gymnotus_ucamara:0.00345613458,Gymnotidae_Gymnotus_arapaima:0.002699930872)76:0.002477442985)80:0.007526369833,(Gymnotidae_Gymnotus_chaviro:0.01079387012,Gymnotidae_Gymnotus_sylvius:0.006866267854)92:0.01282837738,Gymnotidae_Gymnotus_paraguensis:0.02088780039,(Gymnotidae_Gymnotus_carapo:0.01167277647,(Gymnotidae_Gymnotus_ardilai:0.001349007514,Gymnotidae_Gymnotus_choco:0.005391799841)78:0.001103911237)71:0.02757721285)99:0.007746894808)99:0.01791557848,((Gymnotidae_Gymnotus_obscurus:0.01566870366,Gymnotidae_Gymnotus_curupira:0.0318033401)89:0.009784126426,Gymnotidae_Gymnotus_pantanal:0.03121928641,Gymnotidae_Gymnotus_varzea:0.02637385944)100:0.01758346938)99:0.01989632657,(Gymnotidae_Gymnotus_panamensis:0.03810815939,Gymnotidae_Gymnotus_cylindricus:0.04769967645)100:0.02157735751)99:0.03436685659)99:0.02842660061,(Gymnotidae_Gymnotus_pedanopterus:0.05095490035,Gymnotidae_Gymnotus_cataniapo:0.0876467226,Gymnotidae_Gymnotus_anguillaris:0.1020854958)99:0.024770247)80:0.006750786532)95:0.04137140981,(Gymnotidae_Gymnotus_jonasi:0.06327226162,((Gymnotidae_Gymnotus_coatesi:0.009558133198,Gymnotidae_Gymnotus_javari:0.01096820714)100:0.05157300226,(Gymnotidae_Gymnotus_coropinae:0.05314635726,Gymnotidae_Gymnotus_stenoleucus:0.03439970302)81:0.01100643845)99:0.02208122775)100:0.05424804067)99:0.1926538189,(Gymnotidae_Electrophorus_varii:0.06379996957,Gymnotidae_Electrophorus_electricus:0.03308586547)72:0.7490335801,Gymnotidae_Electrophorus_voltai:0.7153948625,(((Rhamphichthyidae_Gymnorhamphichthys_rosamariae:0.06498206785,Rhamphichthyidae_Gymnorhamphichthys_hypostomus:0.07549346968)100:0.02915129217,(Rhamphichthyidae_Gymnorhamphichthys_rondoni:0.07740194296,Rhamphichthyidae_Gymnorhamphichthys_britskii:0.1356291971)72:0.009177605161)100:0.07655565496,Rhamphichthyidae_Gymnorhamphichthys_bogardusae:0.2201582272)73:0.2259508259,((Rhamphichthyidae_Rhamphichthys_heleios:0.01945132012,((Rhamphichthyidae_Rhamphichthys_rostratus:0.01925024669,Rhamphichthyidae_Rhamphichthys_marmoratus:0.03013152028)80:0.01019628593,Rhamphichthyidae_Rhamphichthys_apurensis:0.02211750662)87:0.02026323554,(Rhamphichthyidae_Rhamphichthys_drepanium:0.006216524444,Rhamphichthyidae_Rhamphichthys_hahni:0.004734851446)95:0.0347991783)77:0.01374031189,Rhamphichthyidae_Rhamphichthys_lineatus:0.03703163113)95:0.2451843642,((Rhamphichthyidae_Steatogenys_elegans:0.07921215106,Rhamphichthyidae_Steatogenys_ocellatus:0.07327247125,Rhamphichthyidae_Steatogenys_duidae:0.1349954797)100:0.0735628406,((Rhamphichthyidae_Hypopygus_minissimus:0.08500999726,Rhamphichthyidae_Hypopygus_lepturus:0.06614619448)97:0.0501343454,(Rhamphichthyidae_Hypopygus_nijsseni:0.03934739355,Rhamphichthyidae_Hypopygus_neblinae:0.02217673229)100:0.07516515182)99:0.1007757877)97:0.146952581,((Hypopomidae_Hypopomus_artedi:0.1550408126,(((Hypopomidae_Brachyhypopomus_sullivani:0.0836718618,(Hypopomidae_Brachyhypopomus_regani:0.03299385127,Hypopomidae_Brachyhypopomus_bombilla:0.03958216311)100:0.05581872416,((Hypopomidae_Brachyhypopomus_batesi:0.01348819177,Hypopomidae_Brachyhypopomus_benjamini:0.01639069)100:0.03272526275,Hypopomidae_Brachyhypopomus_provenzanoi:0.02738885096)100:0.0420097491)99:0.01808633289,((Hypopomidae_Brachyhypopomus_diazae:0.03060440259,Hypopomidae_Brachyhypopomus_occidentalis:0.04438033969)100:0.03728883992,Hypopomidae_Brachyhypopomus_palenque:0.09040961501)98:0.01728811603)100:0.03600835306,((Hypopomidae_Brachyhypopomus_bullocki:0.01172290938,Hypopomidae_Brachyhypopomus_hendersoni:0.01089319694)90:0.02343264682,Hypopomidae_Brachyhypopomus_cunia:0.04744726485)100:0.07458835881,(Hypopomidae_Brachyhypopomus_jureiae:0.03264314878,Hypopomidae_Brachyhypopomus_janeiroensis:0.04666614921)100:0.08479653396,((Hypopomidae_Brachyhypopomus_bennetti:0.03099214319,Hypopomidae_Brachyhypopomus_walteri:0.04275690764)100:0.04815270169,((Hypopomidae_Brachyhypopomus_gauderio:0.007717883395,Hypopomidae_Brachyhypopomus_pinnicaudatus:0.00449335895)100:0.07021806039,((Hypopomidae_Brachyhypopomus_belindae:0.001318064966,Hypopomidae_Brachyhypopomus_verdii:0.003319108741)100:0.04590789296,((Hypopomidae_Brachyhypopomus_beebei:0.02476419939,Hypopomidae_Brachyhypopomus_hamiltoni:0.0217644975)95:0.01714704556,(Hypopomidae_Brachyhypopomus_draco:0.01495102319,Hypopomidae_Brachyhypopomus_alberti:0.0184354729)100:0.02114226385)98:0.01331858313)100:0.02952507494,Hypopomidae_Brachyhypopomus_flavipomus:0.09366529045)100:0.04075645991)100:0.04452622881,Hypopomidae_Brachyhypopomus_brevirostris:0.09563067323)99:0.04990872348,(Hypopomidae_Racenisia_fimbriipinna:0.1313639667,(Hypopomidae_Procerusternarchus_pixuna:0.03905712709,Hypopomidae_Microsternarchus_bilineatus:0.02864907366)100:0.1389172702)98:0.05654056786)90:0.03633993947,Hypopomidae_Akawaio_penak:0.2042035774)92:0.1036894355,((Apteronotidae_Sternarchorhamphus_muelleri:0.05632999183,Apteronotidae_Orthosternarchus_tamandua:0.05400172485)100:0.1072731886,(Apteronotidae_Apteronotus_cuchillejo:0.1096289047,(Apteronotidae_Adontosternarchus_balaenops:0.04191756816,(Apteronotidae_Adontosternarchus_nebulosus:0.04757905514,Apteronotidae_Adontosternarchus_devenanzii:0.04127958615,Apteronotidae_Adontosternarchus_clarkae:0.07223654215,Apteronotidae_Adontosternarchus_sachsi:0.05126662939)98:0.0132725639)100:0.07164678401,((Apteronotidae_Parapteronotus_hasemani:0.07179568763,(Apteronotidae_Apteronotus_albifrons:0.00844697905,Apteronotidae_Apteronotus_caudimaculosus:0.008849815877)100:0.05510816118,(Apteronotidae_Megadontognathus_kaitukaensis:0.1253286477,Apteronotidae_Apteronotus_acidops:0.0807906829)77:0.01768029061,Apteronotidae_Apteronotus_mariae:0.0732691634,((Apteronotidae_Apteronotus_leptorhynchus:0.03370003557,(Apteronotidae_Apteronotus_galvisi:0.002406569504,Apteronotidae_Apteronotus_macrolepis:0.00668878035)100:0.02769333774)100:0.04208034677,(Apteronotidae_Apteronotus_magdalenensis:0.04394230362,Apteronotidae_Apteronotus_eschmeyeri:0.03300295358)94:0.01270191229)100:0.04095049318)96:0.01299896348,(Apteronotidae_Apteronotus_rostratus:0.02322896103,Apteronotidae_Apteronotus_anu:0.02970846779)100:0.05612617133,(Apteronotidae_Platyurosternarchus_crypticus:3.805198727e-06,Apteronotidae_Platyurosternarchus_macrostoma:0.0183996684)100:0.07269392238,((Apteronotidae_Sternarchella_schotti:0.04090661734,(Apteronotidae_Sternarchella_rex:0.01074695509,(Apteronotidae_Sternarchella_patriciae:0.005454204301,Apteronotidae_Sternarchella_calhamazon:0.008846734441)86:0.006028710514,((Apteronotidae_Sternarchella_raptor:0.009085311489,Apteronotidae_Sternarchella_orthos:0.003594375985)78:0.002498907398,Apteronotidae_Sternarchella_duccis:0.005143528441)100:0.005602308737)99:0.01047846241)100:0.06307833534,(((Apteronotidae_Sternarchogiton_nattereri:0.01994683,Apteronotidae_Sternarchogiton_labiatus:0.01583666665)100:0.04295419467,Apteronotidae_Sternarchogiton_porcinum:0.04047163346)72:0.007347337781,(Apteronotidae_Pariosternarchus_amazonensis:0.0322263091,(Apteronotidae_Melanosternarchus_amaru:0.02631299549,(Apteronotidae_Compsaraia_samueli:0.04339157936,(Apteronotidae_Compsaraia_compsa:0.02327028434,Apteronotidae_Compsaraia_iara:0.0288424647)100:0.01798809054)100:0.01643171444)99:0.01003489184)71:0.006343938604)96:0.04228776507,((Apteronotidae_Porotergus_gimbeli:0.03834050023,(Apteronotidae_Apteronotus_bonapartii:0.0095564661,Apteronotidae_Apteronotus_ellisi:0.008808600091)99:0.01185269525)96:0.01264261939,Apteronotidae_Porotergus_gymnotus:0.0390731956,Apteronotidae_Apteronotus_apurensis:0.02799205132)79:0.04161230357,Apteronotidae_Porotergus_duende:0.08253649143,Apteronotidae_Tenebrosternarchus_preto:0.06714404329,Apteronotidae_Sternarchorhynchus_oxyrhynchus:0.06927091636,Apteronotidae_Sternarchorhynchus_goeldii:0.06489805558,Apteronotidae_Sternarchorhynchus_mormyrus:0.06018473479,Apteronotidae_Sternarchorhynchus_mareikeae:0.04389969678,(Apteronotidae_Sternarchorhynchus_yepezi:0.004813129336,Apteronotidae_Sternarchorhynchus_marreroi:0.003793579697)70:0.06764315373,(Apteronotidae_Sternarchorhynchus_galibi:0.03154591122,(Apteronotidae_Sternarchorhynchus_stewarti:1.0000005e-06,Apteronotidae_Sternarchorhynchus_hagedornae:1.0000005e-06)97:0.0277715542)88:0.07106906609,((Apteronotidae_Sternarchorhynchus_roseni:0.01007567325,(Apteronotidae_Sternarchorhynchus_retzeri:0.01763778831,Apteronotidae_Sternarchorhynchus_cramptoni:0.006128012938)100:0.003929166048)99:0.01013795921,(Apteronotidae_Sternarchorhynchus_montanus:1.0000005e-06,Apteronotidae_Sternarchorhynchus_starksi:1.0000005e-06)85:0.02006960597)77:0.06570130275,Apteronotidae_Sternarchorhynchus_mesensis:0.0992664993)95:0.01381694006)78:0.03336008327)97:0.05322782541)97:0.215559266,(Sternopygidae_Japigny_kirschbaum:0.1416505678,(((Sternopygidae_Rhabdolichops_troscheli:0.03846653881,Sternopygidae_Rhabdolichops_caviceps:0.05162157461,Sternopygidae_Rhabdolichops_eastwardi:0.05810796353,Sternopygidae_Rhabdolichops_electrogrammus:0.03201978114,Sternopygidae_Rhabdolichops_jegui:0.0126418376,Sternopygidae_Rhabdolichops_navalha:0.06105340429)96:0.03812267063,Sternopygidae_Rhabdolichops_stewarti:0.03009730745)98:0.06248848513,(Sternopygidae_Distocyclus_conirostris:0.08071918491,Sternopygidae_Archolaemus_blax:0.1069823242,Sternopygidae_Archolaemus_luciae:0.07915752384,(Sternopygidae_Eigenmannia_humboldtii:0.05444427939,Sternopygidae_Eigenmannia_limbata:0.03405485604)98:0.0388725111,((Sternopygidae_Eigenmannia_trilineata:0.04346912575,Sternopygidae_Eigenmannia_macrops:0.03588036664)73:0.009177767222,Sternopygidae_Eigenmannia_vicentespelaea:0.0277755265)98:0.05041513331,Sternopygidae_Eigenmannia_virescens:0.08074007506)86:0.04778841873)88:0.0298315705)96:0.07848354525,(Sternopygidae_Sternopygus_astrabes:0.09178141799,(Sternopygidae_Sternopygus_obtusirostris:0.08100062426,((Sternopygidae_Sternopygus_pejeraton:0.01055872938,Sternopygidae_Sternopygus_aequilabiatus:1.0000005e-06)88:0.02011406993,Sternopygidae_Sternopygus_dariensis:0.01058487652,Sternopygidae_Sternopygus_arenatus:0.06800757003)98:0.0671495171,Sternopygidae_Sternopygus_xingu:0.06883789836,Sternopygidae_Sternopygus_branco:0.06655215351,Sternopygidae_Sternopygus_macrurus:0.05847751081)97:0.05439993488)97:0.09585791952)84:0.8833805091,(Diplomystidae_Diplomystes_camposensis:0.01762276718,(Diplomystidae_Diplomystes_chilensis:0.005050960492,Diplomystidae_Diplomystes_nahuelbutaensis:0.005905935733)72:0.02038376038,Diplomystidae_Olivaichthys_viedmensis:0.004458410008,Diplomystidae_Diplomystes_mesembrinus:0.005408793818,Diplomystidae_Diplomystes_cuyanus:0.006515222668)100:1.125429997,Loricariidae_Lithogenes_villosus:1.049174815,(((Loricariidae_Cteniloricaria_platystoma:0.03325564107,Loricariidae_Cteniloricaria_napova:0.01463319162)97:0.04992226076,(Loricariidae_Harttia_loricariformis:0.06902471078,(((Loricariidae_Harttia_novalimensis:0.01787080782,Loricariidae_Harttia_carvalhoi:0.02781338018)99:0.03130589772,Loricariidae_Harttia_leiopleura:0.03159069949)80:0.01517038034,Loricariidae_Harttia_gracilis:0.06048411711)76:0.03703398989,Loricariidae_Harttia_torrenticola:0.08459851592,Loricariidae_Harttia_kronei:0.07649094573)71:0.03316635777,(Loricariidae_Harttia_guianensis:0.02401213819,(Loricariidae_Harttia_tuna:0.01748472159,(Loricariidae_Harttia_fluminensis:0.003891861779,Loricariidae_Harttia_surinamensis:0.003436183101)100:0.01400522985)100:0.01214949336)100:0.06998122409,(Loricariidae_Harttia_punctata:0.1016889839,(Loricariidae_Harttia_duriventris:0.03523105072,Loricariidae_Harttia_dissidens:0.01332198913)100:0.04900090216)71:0.03529684013,(Loricariidae_Harttiella_lucifer:0.04114320189,((Loricariidae_Harttiella_intermedia:0.001720994567,Loricariidae_Harttiella_longicauda:0.001987361288)100:0.01796142269,(Loricariidae_Harttiella_pilosa:0.01768118484,Loricariidae_Harttiella_parva:0.008806586237,Loricariidae_Harttiella_crassicauda:0.01063052511)91:0.007746556332)100:0.01882962411)100:0.09888185786)99:0.01736415905,(((Loricariidae_Pterosturisoma_microps:0.08053892235,(((Loricariidae_Sturisoma_nigrirostrum:0.01043328545,Loricariidae_Sturisoma_robustum:0.04499928248)96:0.00411995292,Loricariidae_Sturisoma_monopelte:0.02479934404)100:0.02384633325,(((Loricariidae_Sturisomatichthys_festivus:0.01406579169,(Loricariidae_Sturisomatichthys_leightoni:0.008435327845,Loricariidae_Sturisomatichthys_panamensis:0.01665705253)100:0.004598600795)100:0.01578249052,Loricariidae_Sturisomatichthys_citurensis:0.04082860327)100:0.01856604772,((Loricariidae_Farlowella_curtirostra:0.009106161786,Loricariidae_Farlowella_taphorni:0.01160771502)100:0.03724891778,Loricariidae_Farlowella_amazonum:0.0522119285,(Loricariidae_Farlowella_knerii:0.0174317451,Loricariidae_Farlowella_reticulata:0.01943185002,Loricariidae_Farlowella_smithi:0.01016292886,(Loricariidae_Farlowella_paraguayensis:0.001964637806,Loricariidae_Farlowella_hahni:0.001314228412)100:0.01518411307,(Loricariidae_Farlowella_schreitmuelleri:0.008913964435,Loricariidae_Farlowella_oxyrryncha:0.005577870413)73:0.003803698484)100:0.03812029821,(Loricariidae_Farlowella_vittata:0.01539554117,Loricariidae_Farlowella_mariaelenae:0.004013175982)95:0.03913785999,(Loricariidae_Farlowella_nattereri:0.0304097659,Loricariidae_Farlowella_hasemani:0.01370634025)74:0.03069475,(Loricariidae_Farlowella_acus:0.01903056714,Loricariidae_Farlowella_martini:0.01299209825)98:0.03469433378,Loricariidae_Aposturisoma_myriodon:0.05831271227)99:0.01633873724)99:0.01073649399)98:0.01324546745)98:0.01915483522,(Loricariidae_Lamontichthys_filamentosus:0.01273530017,Loricariidae_Lamontichthys_stibaros:0.01765744262)96:0.06779311048)97:0.02308443688,((Loricariidae_Dasyloricaria_latiura:0.1267166154,Loricariidae_Dasyloricaria_filamentosa:0.09433675186,Loricariidae_Crossoloricaria_venezuelae:0.1655296986,Loricariidae_Fonchiiloricaria_nanodon:0.1857691126,Loricariidae_Loricariichthys_microdon:0.1313517402,(Loricariidae_Loricariichthys_maculatus:0.02034737688,Loricariidae_Loricariichthys_derbyi:0.0235715767)75:0.1309384284,(Loricariidae_Loricariichthys_castaneus:0.01803411574,Loricariidae_Loricariichthys_anus:0.008249740991)100:0.1569880195,Loricariidae_Loricariichthys_labialis:0.1445021748,Loricariidae_Loricariichthys_melanocheilus:0.1392315093,Loricariidae_Loricariichthys_platymetopon:0.1523347003,(Loricariidae_Limatulichthys_griseus:0.07939493749,Loricariidae_Pseudoloricaria_laeviuscula:0.05253299754)86:0.0529710142,Loricariidae_Hemiodontichthys_acipenserinus:0.1978391096,(Loricariidae_Spatuloricaria_puganensis:0.05793457682,(((Loricariidae_Brochiloricaria_macrodon:0.009217871569,(Loricariidae_Paraloricaria_agastor:0.001090975732,Loricariidae_Paraloricaria_vetula:0.003243592709)100:0.006977746941,Loricariidae_Loricaria_apeltogaster:0.01176911319,Loricariidae_Proloricaria_prolixa:0.009490264206)99:0.01936960743,(Loricariidae_Loricaria_clavipinna:0.01866534901,(Loricariidae_Loricaria_parnahybae:0.0277821039,Loricariidae_Loricaria_tucumanensis:0.03525193551,(Loricariidae_Loricaria_nickeriensis:0.008968979945,Loricariidae_Loricaria_lentiginosa:0.006349592351,Loricariidae_Loricaria_cataphracta:0.02854670638)93:0.01863961713,Loricariidae_Loricaria_simillima:0.01107299061)74:0.007246491946)99:0.01713883049)84:0.01317784544,(Loricariidae_Spatuloricaria_gymnogaster:0.03932534412,(Loricariidae_Crossoloricaria_cephalaspis:0.004290310821,Loricariidae_Crossoloricaria_variegata:0.003369547664)99:0.01906292067)100:0.04151898616,Loricariidae_Planiloricaria_cryptodon:0.09317887736,Loricariidae_Rhadinoloricaria_ommation:0.1219188633,Loricariidae_Pseudohemiodon_apithanos:0.06851248749,Loricariidae_Pseudohemiodon_lamina:0.04481133832,Loricariidae_Pseudohemiodon_laticeps:0.05150525183)87:0.01975692985)80:0.04667668501,Loricariidae_Rineloricaria_pentamaculata:0.1748495619,Loricariidae_Rineloricaria_latirostris:0.1375600026,Loricariidae_Rineloricaria_morrowi:0.159182068,Loricariidae_Rineloricaria_melini:0.1569388098,Loricariidae_Rineloricaria_formosa:0.1583987245,Loricariidae_Rineloricaria_teffeana:0.162252941,Loricariidae_Rineloricaria_stewarti:0.1656302248,Loricariidae_Rineloricaria_parva:0.1517875036,Loricariidae_Rineloricaria_wolfei:0.2359382616,Loricariidae_Rineloricaria_jaraguensis:0.1538592918,Loricariidae_Rineloricaria_kronei:0.1565091686,(Loricariidae_Rineloricaria_misionera:0.02314603696,Loricariidae_Rineloricaria_cadeae:0.0175055714,Loricariidae_Rineloricaria_longicauda:0.008242503123)83:0.1477510388,Loricariidae_Rineloricaria_microlepidogaster:0.157597059,Loricariidae_Rineloricaria_aequalicuspis:0.1610068098,Loricariidae_Rineloricaria_strigilata:0.172649465,Loricariidae_Rineloricaria_quadrensis:0.1548156794,(Loricariidae_Rineloricaria_eigenmanni:0.02056082203,(Loricariidae_Rineloricaria_heteroptera:0.01310859035,Loricariidae_Rineloricaria_platyura:0.01420755732)99:0.01125992804)100:0.1479103014,Loricariidae_Rineloricaria_osvaldoi:0.2183191591,Loricariidae_Rineloricaria_sneiderni:0.1999422575,(Loricariidae_Rineloricaria_catamarcensis:0.01193014604,Loricariidae_Rineloricaria_lima:0.01726402924)98:0.1548502272,Loricariidae_Rineloricaria_altipinnis:0.1508909547,Loricariidae_Rineloricaria_jubata:0.1695970728,Loricariidae_Rineloricaria_uracantha:0.18295541,Loricariidae_Rineloricaria_lanceolata:0.1629047244,Loricariidae_Rineloricaria_fallax:0.1146440136)91:0.03167973376,(Loricariidae_Metaloricaria_paucidens:0.04913966504,Loricariidae_Metaloricaria_nijsseni:0.02833828425)100:0.02358746717)93:0.0122299319)90:0.01594270051)89:0.9892384018,((((Loricariidae_Otocinclus_xakriaba:0.1013962438,(Loricariidae_Otocinclus_flexilis:0.01817339017,Loricariidae_Otocinclus_arnoldi:0.02317783539)98:0.04069860375,Loricariidae_Otocinclus_affinis:0.0683467355,Loricariidae_Otocinclus_cocama:0.0605818832,Loricariidae_Otocinclus_vestitus:0.07915889953,Loricariidae_Otocinclus_mariae:0.07003346705,Loricariidae_Otocinclus_hoppei:0.1280468349,Loricariidae_Otocinclus_vittatus:0.1316782829)98:0.02768594497,Loricariidae_Lampiella_gibbosa:0.1205618192)88:0.03876036973,((Loricariidae_Acestridium_discus:0.03995959035,(Loricariidae_Acestridium_scutatum:0.0601383747,(Loricariidae_Acestridium_gymnogaster:0.05877571455,Loricariidae_Acestridium_martini:0.056290302)79:0.009397859612)76:0.02444927816)92:0.1022042746,((Loricariidae_Hypoptopoma_guianense:0.02200890435,Loricariidae_Hypoptopoma_thoracatum:0.04418663424)100:0.06137293129,((Loricariidae_Oxyropsis_carinata:0.001242309466,Loricariidae_Oxyropsis_wrightiana:0.00262351552)100:0.02079885144,Loricariidae_Oxyropsis_acutirostris:0.04227638851)100:0.03881386721,Loricariidae_Hypoptopoma_spectabile:0.1022812447,((Loricariidae_Hypoptopoma_incognitum:0.01776524778,Loricariidae_Hypoptopoma_steindachneri:0.01230079024)100:0.04447149365,(Loricariidae_Hypoptopoma_inexspectatum:0.1047718314,Loricariidae_Hypoptopoma_gulare:0.02381039976)100:0.08054038512)93:0.05016713201)92:0.03294125677)70:0.01228358309)72:0.009848499498,(Loricariidae_Microplecostomus_forestii:0.06918227795,Loricariidae_Nannoplecostomus_eleonorae:0.1155915132)99:0.05911985979,(((Loricariidae_Pseudotocinclus_juquiae:0.06695509471,Loricariidae_Pseudotocinclus_parahybae:0.04714431373,Loricariidae_Pseudotocinclus_tietensis:0.01752057334)99:0.02156080195,Loricariidae_Pareiorhina_rudolphi:0.05118977147)100:0.03180082164,(((Loricariidae_Pareiorhaphis_nudula:0.02016301836,(Loricariidae_Pareiorhaphis_hypselurus:0.01531660918,Loricariidae_Pareiorhaphis_stomias:0.004552207269)99:0.007742763423)100:0.02968610681,Loricariidae_Pareiorhaphis_splendens:0.0570577544,(Loricariidae_Pareiorhaphis_azygolechis:0.0122454934,(((Loricariidae_Pareiorhaphis_vestigipinnis:0.006835631718,(Loricariidae_Pareiorhaphis_eurycephalus:0.005140449093,Loricariidae_Pareiorhaphis_parmula:0.007304286831)95:0.003301263055)99:0.01104100661,Loricariidae_Pareiorhaphis_hystrix:0.01494896481)96:0.00337127676,(Loricariidae_Pareiorhaphis_steindachneri:0.009405541225,Loricariidae_Pareiorhaphis_cameroni:0.002400736783)100:0.009998984518)99:0.005865652974)100:0.02167688997,(Loricariidae_Kronichthys_lacerta:0.01193397454,(Loricariidae_Kronichthys_heylandi:0.04279063771,Loricariidae_Kronichthys_subteres:0.01259763459)76:0.009797237265)100:0.06669363096,(Loricariidae_Neoplecostomus_ribeirensis:0.04742236878,(Loricariidae_Isbrueckerichthys_alipionis:0.02249784683,(Loricariidae_Isbrueckerichthys_saxicola:0.0054032719,Loricariidae_Isbrueckerichthys_epakmos:0.007882708834,Loricariidae_Isbrueckerichthys_duseni:0.03149034489,Loricariidae_Isbrueckerichthys_calvus:0.02467811878)97:0.006318320181)98:0.009437620533)100:0.01299280355)99:0.0291102949,((((Loricariidae_Pareiorhina_hyptiorhachis:0.007376674666,Loricariidae_Pareiorhina_carrancas:0.004194774912)100:0.03026105531,(Loricariidae_Pareiorhina_rosai:0.01909825159,((Loricariidae_Pareiorhina_pelicicei:0.007071697961,Loricariidae_Pareiorhina_cepta:0.01064732571)100:0.007777759911,Loricariidae_Pareiorhina_brachyrhyncha:0.01374186068)94:0.004737261786)100:0.02931335467)96:0.01849287979,(((Loricariidae_Neoplecostomus_yapo:0.0409917337,Loricariidae_Neoplecostomus_selenae:0.02721483823,Loricariidae_Neoplecostomus_botucatu:0.02653711315,(Loricariidae_Neoplecostomus_canastra:0.01346227654,Loricariidae_Neoplecostomus_langeanii:0.008932129641,(Loricariidae_Neoplecostomus_jaguari:0.00535525862,Loricariidae_Neoplecostomus_bandeirante:0.009955562858)83:0.001694366222)79:0.01039115044,Loricariidae_Neoplecostomus_paranensis:0.01566926897)79:0.004507417649,Loricariidae_Neoplecostomus_corumba:0.03033432426)97:0.02683584327,Loricariidae_Neoplecostomus_paraty:0.05679158738,(Loricariidae_Neoplecostomus_franciscoensis:0.02667256917,(Loricariidae_Neoplecostomus_espiritosantensis:0.05373190268,Loricariidae_Neoplecostomus_microps:0.02748772072)90:0.006806713843)96:0.01545366048)90:0.01952003319)80:0.004050846154,(Loricariidae_Pareiorhaphis_scutula:0.01430989053,(Loricariidae_Pareiorhaphis_nasuta:0.02202798076,Loricariidae_Plesioptopoma_curvidens:0.03592467429)94:0.007134126385)100:0.03339231793,(Loricariidae_Pareiorhaphis_bahiana:0.06906637811,Loricariidae_Pareiorhaphis_ruschii:0.0541831575,Loricariidae_Euryochus_thysanos:0.06338303096,Loricariidae_Hirtella_carinata:0.04122120184)76:0.01673872373)89:0.006790252802)97:0.007933448607)98:0.05029846739,(Loricariidae_Corumbataia_canoeiro:0.09176055379,(Loricariidae_Corumbataia_anosteos:0.03458919943,(Loricariidae_Corumbataia_tocantinensis:0.0120829773,(Loricariidae_Corumbataia_britskii:0.01262800507,Loricariidae_Corumbataia_cuestae:0.005501274299)78:0.003279003582)100:0.04518077339)100:0.0281135416)78:0.0696814181,(Loricariidae_Curculionichthys_paresi:0.05479505677,(Loricariidae_Curculionichthys_piracanjuba:0.02750611798,(Loricariidae_Curculionichthys_oliveirai:0.01350828286,Loricariidae_Curculionichthys_insperatus:0.0222501509)100:0.02226917632)95:0.02061230813)100:0.09749412053,(Loricariidae_Curculionichthys_hera:0.029925385,Loricariidae_Hisonotus_acuen:0.04996386458)100:0.1370335241,Loricariidae_Parotocinclus_eppleyi:0.1896268594,(Loricariidae_Parotocinclus_britskii:0.0322941677,Loricariidae_Parotocinclus_aripuanensis:0.07503527655)74:0.1490843959,Loricariidae_Parotocinclus_collinsae:0.1386202058,Loricariidae_Hisonotus_chromodontus:0.1565751322,Loricariidae_Otothyropsis_biamnicus:0.1468866322,(Loricariidae_Otothyropsis_polyodon:0.005520620109,Loricariidae_Hisonotus_francirochai:0.008233717684)97:0.1306476611,Loricariidae_Microlepidogaster_perforata:0.1398684616,(Loricariidae_Parotocinclus_bidentatus:0.03272211987,Loricariidae_Parotocinclus_maculicauda:0.02748412097)100:0.131939884,((Loricariidae_Hisonotus_bocaiuva:0.04814738098,Loricariidae_Rhinolekos_arachas:0.02844812432)95:0.03554404802,Loricariidae_Parotocinclus_bahiensis:0.0728722079,(Loricariidae_Parotocinclus_prata:0.038819632,Loricariidae_Parotocinclus_robustus:0.02501367944)100:0.03906968756)91:0.1240958239,(Loricariidae_Rhinolekos_garavelloi:0.01776770992,Loricariidae_Rhinolekos_britskii:0.01666262952)100:0.1908149934,Loricariidae_Microlepidogaster_longicolla:0.1956922839,Loricariidae_Microlepidogaster_dimorpha:0.1540487302,(Loricariidae_Hisonotus_paulinus:0.02790063612,Loricariidae_Hisonotus_depressicauda:0.05443774149)98:0.1401530611,(Loricariidae_Pseudotothyris_janeirensis:0.01445858939,Loricariidae_Otothyris_travassosi:0.08993931597,Loricariidae_Pseudotothyris_obtusa:0.04546931624)96:0.1551887703,Loricariidae_Parotocinclus_spilurus:0.2850892094,Loricariidae_Parotocinclus_adamanteus:0.18329892,((Loricariidae_Epactionotus_bilineatus:0.01814317703,(Loricariidae_Epactionotus_gracilis:0.007295818712,Loricariidae_Epactionotus_itaimbezinho:0.004955331907)92:0.006405874345)100:0.03391705942,(Loricariidae_Hisonotus_notatus:0.02157507066,Loricariidae_Hisonotus_thayeri:0.002599304244)100:0.04667496287,Loricariidae_Hisonotus_notopagos:0.07198714273,(Loricariidae_Eurycheilichthys_coryphaenus:2.000001e-06,Loricariidae_Eurycheilichthys_limulus:0.02392294346,Loricariidae_Eurycheilichthys_castaneus:0.007442844603,Loricariidae_Eurycheilichthys_luisae:0.01209886832,Loricariidae_Eurycheilichthys_planus:0.01677049307,Loricariidae_Eurycheilichthys_pantherinus:0.03090025626,Loricariidae_Eurycheilichthys_apocremnus:0.005514371403)78:0.04271725844,Loricariidae_Hisonotus_armatus:0.05858583385,(Loricariidae_Hisonotus_charrua:0.02444980107,Loricariidae_Hisonotus_leucophrys:0.02534049402)96:0.0526492474,Loricariidae_Hisonotus_taimensis:0.06066930441,Loricariidae_Hisonotus_laevior:0.0775521776,((Loricariidae_Hisonotus_maculipinnis:0.03516095299,Loricariidae_Hisonotus_ringueleti:0.0100931368)81:0.03323317382,((Loricariidae_Hisonotus_montanus:0.02544498259,(Loricariidae_Hisonotus_carreiro:1.0000005e-06,Loricariidae_Hisonotus_prata:0.001963079963)95:0.02656592007)72:0.009516750477,Loricariidae_Hisonotus_megaloplax:0.04017367992,(Loricariidae_Hisonotus_iota:0.01314179124,Loricariidae_Hisonotus_aky:0.007089889159)84:0.0182248689)93:0.01255881241)78:0.01903948739,(Loricariidae_Otothyropsis_marapoama:0.050534037,Loricariidae_Hisonotus_nigricauda:0.05093253914)71:0.0281495691)86:0.118436742,(Loricariidae_Parotocinclus_cearensis:0.01312821814,Loricariidae_Parotocinclus_spilosoma:0.007585537783)99:0.1323205726,Loricariidae_Hisonotus_leucofrenatus:0.2045489775,Loricariidae_Parotocinclus_seridoensis:0.1866897474,Loricariidae_Parotocinclus_jumbo:0.170209493)79:0.9949160615,((Loricariidae_Paulasquama_callis:0.02368936875,(Loricariidae_Neblinichthys_echinasus:0.009960470297,Loricariidae_Neblinichthys_brevibracchium:0.03167269278)100:0.0146837062)100:0.08188041041,(Loricariidae_Lithoxancistrus_orinoco:0.05697526007,Loricariidae_Pseudancistrus_yekuana:0.04634849583)100:0.04582956762,((Loricariidae_Andeancistrus_platycephalus:0.03658326705,Loricariidae_Transancistrus_santarosensis:0.02948192894)100:0.0524592476,(Loricariidae_Leptoancistrus_canensis:0.09479844924,((Loricariidae_Dolichancistrus_carnegiei:0.05185192735,Loricariidae_Dolichancistrus_fuesslii:0.05874971201)99:0.02185682212,Loricariidae_Cordylancistrus_torbesensis:0.0646626428)96:0.01036462001)98:0.01963662129)97:0.0220648717,(((Loricariidae_Chaetostoma_anomalum:0.03590950033,((Loricariidae_Chaetostoma_changae:1.0000005e-06,Loricariidae_Chaetostoma_breve:0.009313120449)97:0.01232875037,Loricariidae_Chaetostoma_dermorhynchus:0.04503003002)98:0.01109685788)99:0.02351250861,(Loricariidae_Chaetostoma_loborhynchos:0.01770529575,Loricariidae_Chaetostoma_marmorescens:0.02402408894)100:0.04685297875,(Loricariidae_Chaetostoma_microps:0.02595903469,Loricariidae_Chaetostoma_carrioni:0.02215483072)100:0.06753952062,Loricariidae_Chaetostoma_lexa:0.06292656424,Loricariidae_Chaetostoma_lineopunctatum:0.05458011447)100:0.01413114668,((Loricariidae_Chaetostoma_jegui:1.0000005e-06,Loricariidae_Chaetostoma_vasquezi:0.007914783229)99:0.05331020359,Loricariidae_Chaetostoma_fischeri:0.04493034817)78:0.009869656364)98:0.03316052387)81:0.99810517,((Loricariidae_Dekeyseria_amazonica:0.05914698942,Loricariidae_Dekeyseria_picta:0.03929731685)99:0.02070339777,Loricariidae_Dekeyseria_scaphirhynchus:0.06733864849)99:1.031355506,Loricariidae_Corymbophanes_kaiei:1.127130042,Loricariidae_Hopliancistrus_tricornis:1.101526964,Loricariidae_Cryptancistrus_similis:1.096961992,(((Loricariidae_Guyanancistrus_brownsbergensis:0.009271363892,((Loricariidae_Guyanancistrus_teretirostris:0.00502297191,Loricariidae_Guyanancistrus_megastictus:0.001678736707)83:0.003237772783,Loricariidae_Guyanancistrus_tenuis:0.001615387282)85:0.005990422795)94:0.02037767464,(Loricariidae_Guyanancistrus_brevispinis:0.0072199129,Loricariidae_Guyanancistrus_nassauensis:0.002378963832)100:0.03045009841)100:0.03169632268,(Loricariidae_Guyanancistrus_longispinis:0.07903712457,Loricariidae_Guyanancistrus_niger:0.07023061268)99:0.03765284805)88:1.027309658,((Loricariidae_Pseudolithoxus_tigris:0.01737750221,Loricariidae_Pseudolithoxus_kelsorum:0.01712366279)100:0.03013564628,((Loricariidae_Pseudolithoxus_anthrax:0.01175351929,Loricariidae_Pseudolithoxus_dumus:0.01149796209)100:0.02406837562,(Loricariidae_Pseudolithoxus_kinja:0.00351806928,Loricariidae_Pseudolithoxus_nicoi:0.0007970558492)100:0.03692729653)100:0.02065764498)100:1.041519873,(Loricariidae_Lasiancistrus_caucanus:0.05394089598,Loricariidae_Lasiancistrus_tentaculatus:0.02770939187,(Loricariidae_Lasiancistrus_saetiger:0.003911747358,Loricariidae_Lasiancistrus_heteracanthus:0.01493190274,Loricariidae_Lasiancistrus_schomburgkii:0.01666915639)95:0.03002377787)97:1.071700076,(Loricariidae_Ancistrus_clementinae:0.104261529,Loricariidae_Ancistrus_cuiabae:0.1258270492,Loricariidae_Ancistrus_leucostictus:0.09494221103,Loricariidae_Ancistrus_trinitatis:0.08469817955,Loricariidae_Ancistrus_marcapatae:0.1077252135,Loricariidae_Ancistrus_megalostomus:0.09934482257,Loricariidae_Ancistrus_macrophthalmus:0.08268948898,Loricariidae_Ancistrus_ranunculus:0.09014059579,Loricariidae_Ancistrus_aguaboensis:0.07371360403,Loricariidae_Ancistrus_pirareta:0.07498463597,Loricariidae_Ancistrus_cryptophthalmus:0.1062464934,(Loricariidae_Ancistrus_cirrhosus:0.0163477437,Loricariidae_Ancistrus_brevipinnis:0.02310106486,Loricariidae_Ancistrus_multispinis:0.03482927097)78:0.07844560271,Loricariidae_Ancistrus_dolichopterus:0.09170127745,Loricariidae_Ancistrus_chagresi:0.09830589388)86:1.041197391,((Loricariidae_Pseudancistrus_barbatus:0.009079251225,Loricariidae_Pseudancistrus_depressus:0.01430875433)100:0.03577718887,((Loricariidae_Pseudancistrus_nigrescens:1.0000005e-06,Loricariidae_Panaqolus_claustellifer:2.70316138e-06)99:0.05115138613,(Loricariidae_Pseudancistrus_corantijniensis:0.0315220571,(Loricariidae_Pseudancistrus_zawadzkii:0.05706557677,Loricariidae_Pseudancistrus_asurini:0.05238945655)99:0.0186271934)72:0.00543438312)78:0.01218991847)95:1.019515471,((Loricariidae_Panaque_cochliodon:0.04372443141,Loricariidae_Panaque_armbrusteri:0.03318682252,Loricariidae_Panaque_schaeferi:0.02481531855,Loricariidae_Panaque_bathyphilus:0.01808266759)98:0.01449261152,Loricariidae_Panaque_nigrolineatus:0.0955482338)98:1.073297248,(Loricariidae_Pterygoplichthys_zuliaensis:0.08382551373,(Loricariidae_Pterygoplichthys_scrophus:0.004922139242,Loricariidae_Pterygoplichthys_multiradiatus:0.01158422232,Loricariidae_Pterygoplichthys_pardalis:0.003597012733)95:0.09246955158,Loricariidae_Pterygoplichthys_disjunctivus:0.09859500153,(Loricariidae_Pterygoplichthys_joselimaianus:0.01276848873,(Loricariidae_Pterygoplichthys_lituratus:0.001097413499,Loricariidae_Pterygoplichthys_gibbiceps:0.001953723345)100:0.01595031279)95:0.07718350258,((Loricariidae_Hemiancistrus_votouro:0.00795436556,Loricariidae_Hemiancistrus_meizospilos:0.02252285298,Loricariidae_Hemiancistrus_fuliginosus:0.01209497175,Loricariidae_Hemiancistrus_punctulatus:0.008936552201)98:0.02649735304,(Loricariidae_Hypostomus_maracaiboensis:0.01776352867,Loricariidae_Hypostomus_aspidolepis:0.03223173268)100:0.01826919206)94:0.03632188859,Loricariidae_Hypostomus_soniae:0.06309856292,Loricariidae_Hypostomus_microstomus:0.07829119933,(Loricariidae_Hypostomus_renestoi:0.001977211885,Loricariidae_Hypostomus_luteomaculatus:0.003962215441)75:0.05949769492,Loricariidae_Hypostomus_nigromaculatus:0.06932139972,(Loricariidae_Hypostomus_holostictus:0.004256572709,Loricariidae_Hypostomus_robinii:0.003054372839,Loricariidae_Hypostomus_rhantos:0.001836128982)100:0.07980410017,Loricariidae_Hypostomus_basilisko:0.06959409154,(Loricariidae_Hypostomus_macushi:0.01394279693,Loricariidae_Hypostomus_pyrineusi:0.014783108)95:0.06658883978,Loricariidae_Hypostomus_paucipunctatus:0.07442017025,Loricariidae_Hypostomus_plecostomoides:0.08516345466,Loricariidae_Hypostomus_hoplonites:0.1010097828,Loricariidae_Hypostomus_gymnorhynchus:0.09726289528,(Loricariidae_Pterygoplichthys_ambrosettii:0.04723047322,Loricariidae_Pterygoplichthys_etentaculatus:0.0213181779)90:0.1289039385,Loricariidae_Hypostomus_sculpodon:0.1159919782,Loricariidae_Hypostomus_nematopterus:0.1074630346,(Loricariidae_Hypostomus_hemiurus:0.01454510524,(Loricariidae_Hypostomus_saramaccensis:0.007337954077,Loricariidae_Hypostomus_crassicauda:1.0000005e-06)100:0.01635404225)98:0.1083550473,Loricariidae_Hypostomus_francisci:0.1055543113,Loricariidae_Hypostomus_regani:0.1065947216,Loricariidae_Hypostomus_paulinus:0.1163531667,Loricariidae_Hypostomus_myersi:0.1069064475,Loricariidae_Hypostomus_margaritifer:0.1133420002,Loricariidae_Hypostomus_iheringii:0.1157975692,Loricariidae_Hypostomus_topavae:0.1103419127,Loricariidae_Hypostomus_goyazensis:0.1129475643,((Loricariidae_Hypostomus_luetkeni:1.0000005e-06,Loricariidae_Hypostomus_auroguttatus:0.0007008258762)99:0.01100826266,(Loricariidae_Hypostomus_heraldoi:0.003270244431,Loricariidae_Hypostomus_albopunctatus:0.002394431091)99:0.01379200232,(Loricariidae_Hypostomus_faveolus:0.0151369036,(Loricariidae_Hypostomus_laplatae:0.006515125605,Loricariidae_Hypostomus_aspilogaster:0.004445926352)81:0.01027588261,Loricariidae_Hypostomus_mutucae:0.01130510367,Loricariidae_Hypostomus_uruguayensis:0.01831631353)92:0.006267301394,(Loricariidae_Hypostomus_strigaticeps:0.007566584687,(Loricariidae_Hypostomus_meleagris:0.003493473271,Loricariidae_Hypostomus_arecuta:0.00219554946)77:0.005617175499)96:0.004657395288)94:0.0991457455,Loricariidae_Hypostomus_alatus:0.09590125346,Loricariidae_Hypostomus_hermanni:0.0969754671,Loricariidae_Hypostomus_agna:0.1086479143,Loricariidae_Hypostomus_fonchii:0.08734574045,Loricariidae_Hypostomus_niceforoi:0.09868052455,(Loricariidae_Hypostomus_coppenamensis:0.00494232298,Loricariidae_Hypostomus_corantijni:0.003237826501)99:0.09905563939,Loricariidae_Hypostomus_watwata:0.09653500074,Loricariidae_Hypostomus_formosae:0.09850908409,Loricariidae_Hypostomus_ancistroides:0.09930975012,Loricariidae_Hypostomus_interruptus:0.09794939792,Loricariidae_Hypostomus_borellii:0.1036756796,Loricariidae_Hypostomus_scabriceps:0.1079536831,Loricariidae_Hypostomus_affinis:0.1052641018,Loricariidae_Hypostomus_paranensis:0.1026861568,Loricariidae_Hypostomus_piratatu:0.1036506193,Loricariidae_Hypostomus_boulengeri:0.1073111331,Loricariidae_Hypostomus_tapijara:0.09369098776,(Loricariidae_Hypostomus_spiniger:1.0000005e-06,Loricariidae_Hypostomus_commersoni:2.000001e-06)74:0.0974977204,Loricariidae_Hypostomus_derbyi:0.09689175963,Loricariidae_Hypostomus_brevis:0.103210652,Loricariidae_Hypostomus_paucimaculatus:0.1039060888,(Loricariidae_Hypostomus_pusarum:0.007270400898,Loricariidae_Hypostomus_papariae:2.000001e-06,Loricariidae_Hypostomus_jaguribensis:0.004459310279)90:0.09760297267,Loricariidae_Hypostomus_plecostomus:0.1035351265,(Loricariidae_Hypostomus_ericae:0.01626945554,Loricariidae_Hypostomus_cochliodon:0.01812508138)83:0.07849485319,Loricariidae_Hypostomus_hondae:0.07668202005,(Loricariidae_Hypostomus_taphorni:0.02032925683,Loricariidae_Hypostomus_oculeus:0.01953093012,Loricariidae_Hypostomus_weberi:0.03153616344,(Loricariidae_Hypostomus_carinatus:0.006617190818,(Loricariidae_Hypostomus_hemicochliodon:0.005032245854,Loricariidae_Hypostomus_kopeyaka:0.006127306438)99:0.007952258458)75:0.003571863028)87:0.063513908,(Loricariidae_Hypostomus_isbrueckeri:1.0000005e-06,Loricariidae_Hypostomus_luteus:0.00237051572)95:0.05927210869,Loricariidae_Hemiancistrus_landoni:0.08545382344,(Loricariidae_Spectracanthicus_immaculatus:0.05894848723,(Loricariidae_Hypancistrus_zebra:0.02147358493,(Loricariidae_Hypancistrus_vandragti:0.005128239342,(Loricariidae_Hypancistrus_furunculus:0.0003495319488,(Loricariidae_Hypancistrus_contradens:0.002454717954,Loricariidae_Hypancistrus_lunaorum:2.000001e-06,Loricariidae_Hypancistrus_debilittera:0.001100209928)74:0.0005493438416)77:0.0004481248743)100:0.01554300474)98:0.03360146254,Loricariidae_Panaqolus_nocturnus:0.05050616603,Loricariidae_Panaqolus_gnomus:0.07037158201,Loricariidae_Panaqolus_maccus:0.0728842965,(Loricariidae_Panaqolus_tankei:0.004944738136,Loricariidae_Panaqolus_changae:0.00413807062)77:0.06013728446,Loricariidae_Panaqolus_albomaculatus:0.06169108176,Loricariidae_Ancistomus_feldbergae:0.07513249146,Loricariidae_Ancistomus_snethlageae:0.04733444923,(Loricariidae_Scobinancistrus_pariolispos:0.004693550131,Loricariidae_Scobinancistrus_aureatus:0.0156076728)99:0.06360809256,Loricariidae_Pseudoqolus_koko:0.07119605834,Loricariidae_Peckoltia_pankimpuju:0.07224642977,(Loricariidae_Peckoltia_capitulata:0.01662935721,Loricariidae_Peckoltia_simulata:0.007673209227)78:0.03761182705,Loricariidae_Peckoltia_caenosa:0.08228250901,Loricariidae_Peckoltia_compta:0.06893388181,Loricariidae_Peckoltia_braueri:0.08281078465,Loricariidae_Peckoltia_otali:0.05232829046,Loricariidae_Peckoltia_cavatica:0.05048765973,Loricariidae_Peckoltia_lujani:0.1220952954,Loricariidae_Peckoltia_vittata:0.05630825555,(Loricariidae_Peckoltia_oligospila:0.004553694589,Loricariidae_Peckoltia_brevis:0.002707722345,Loricariidae_Peckoltia_lineola:0.009329676849)79:0.0521500757,(Loricariidae_Peckoltia_relictum:0.03807234546,(Loricariidae_Peckoltia_furcata:0.02142913931,Loricariidae_Peckoltia_sabaji:0.01081035944)95:0.0107424011)94:0.03787610149,Loricariidae_Peckoltichthys_bachi:0.06592478338)70:0.0222938365,Loricariidae_Aphanotorulus_emarginatus:0.09574138714,Loricariidae_Aphanotorulus_unicolor:0.1416836678,Loricariidae_Aphanotorulus_ammophilus:0.1051893012,Loricariidae_Isorineloricaria_villarsi:0.08528037963,Loricariidae_Isorineloricaria_spinosissima:0.07555671308)76:1.066144438,(Loricariidae_Hemiancistrus_guahiborum:0.05043400105,(Loricariidae_Baryancistrus_demantoides:0.03176622899,(Loricariidae_Hemiancistrus_subviridis:0.005389672608,Loricariidae_Baryancistrus_beggini:0.00493381772)92:0.01431349944)100:0.03369015127)99:1.054554011,((Loricariidae_Baryancistrus_niveatus:0.02440180541,(Loricariidae_Baryancistrus_xanthellus:0.01982018438,Loricariidae_Baryancistrus_chrysolomus:0.02938123795)98:0.0113939745)100:0.01819028083,((Loricariidae_Spectracanthicus_zuanoni:0.006919497386,Loricariidae_Spectracanthicus_punctatissimus:0.007387012421)100:0.01447061277,Loricariidae_Parancistrus_nudiventris:0.02055253924)99:0.03605703588)97:1.068345597,Loricariidae_Hemiancistrus_medians:1.087713066,Loricariidae_Megalancistrus_parananus:1.116974552,((Loricariidae_Acanthicus_adonis:0.02240867257,Loricariidae_Acanthicus_hystrix:0.03072528869)98:0.05901125827,(Loricariidae_Leporacanthicus_joselimai:0.019344995,(Loricariidae_Leporacanthicus_heterodon:0.0207995782,(Loricariidae_Leporacanthicus_galaxias:0.001898036425,Loricariidae_Leporacanthicus_triactis:1.0000005e-06)98:0.02886395727)77:0.02057522584)82:0.03609153569,(Loricariidae_Pseudacanthicus_spinosus:0.01905801519,Loricariidae_Pseudacanthicus_leopardus:0.02038186992)98:0.06121570908)76:1.041710065,Loricariidae_Spectracanthicus_murinus:1.150127655,(Loricariidae_Pseudancistrus_pectegenitor:0.05803246993,Loricariidae_Pseudancistrus_sidereus:0.05453145624)92:1.014976777,Loricariidae_Paralithoxus_planquettei:1.177654574,(Loricariidae_Paralithoxus_stocki:0.04806508791,((Loricariidae_Paralithoxus_surinamensis:0.01002067013,Loricariidae_Paralithoxus_pallidimaculatus:0.01276718845)99:0.02908982181,Loricariidae_Paralithoxus_bovallii:0.04011725284)95:0.0101119248)74:1.152369637,(Loricariidae_Paralithoxus_raso:0.0007385626683,Loricariidae_Paralithoxus_jariensis:0.01834405946)99:1.157368309,Loricariidae_Avalithoxus_jantjae:1.128022214,(Loricariidae_Exastilithoxus_fimbriatus:0.1024021825,Loricariidae_Lithoxus_lithoides:0.06288167702)83:1.064427424,Loricariidae_Pseudancistrus_genisetiger:1.058218137,(Loricariidae_Pseudorinelepis_genibarbis:0.1078765849,Loricariidae_Rhinelepis_aspera:0.06366955653)99:1.022342145,((Loricariidae_Delturus_carinotus:0.0548248123,(Loricariidae_Hemipsilichthys_nimius:0.03746209196,Loricariidae_Delturus_parahybae:0.05896841471)78:0.006508223193)99:0.04284670885,(Loricariidae_Hemipsilichthys_papillatus:0.03338008062,Loricariidae_Hemipsilichthys_gobio:0.03069270773)100:0.06891951841)99:0.951246209,((Astroblepidae_Astroblepus_sp_T9038_Panama:0.06181214036,(Astroblepidae_Astroblepus_sp_CH161_Peru:0.08696015098,Astroblepidae_Astroblepus_sp_LBP_1357:0.05080459214)70:0.04364587931,Astroblepidae_Astroblepus_sp_T9028_Ecuador:0.07900864298)100:0.1514353383,Scoloplacidae_Scoloplax_distolothrix:0.6051434526)89:0.9035650398,((((Callichthyidae_Aspidoras_menezesi:0.02020200703,(Callichthyidae_Aspidoras_eurycephalus:0.04163595229,(Callichthyidae_Aspidoras_poecilus:0.04802743197,((Callichthyidae_Aspidoras_fuscoguttatus:0.0009034432884,Callichthyidae_Aspidoras_microgalaeus:0.01989764152,Callichthyidae_Aspidoras_taurus:0.01057384638)99:0.02816473447,((Callichthyidae_Aspidoras_depinnai:0.0118926031,Callichthyidae_Aspidoras_spilotus:0.01169943018)100:0.01671642004,Callichthyidae_Aspidoras_raimundi:0.02715105857)72:0.007848952261)98:0.02312242106)92:0.02127339566,Callichthyidae_Aspidoras_albater:0.05519119086)83:0.01864641654)99:0.07235686202,((Callichthyidae_Corydoras_lacerdai:0.07228209749,(Callichthyidae_Scleromystax_macropterus:0.05073293777,(Callichthyidae_Scleromystax_barbatus:0.05508900931,Callichthyidae_Scleromystax_prionotos:0.06231929416)98:0.01289920707)98:0.01335362701)100:0.01900929423,((Callichthyidae_Corydoras_guapore:0.1084740271,Callichthyidae_Corydoras_hastatus:0.1088877343)98:0.02775595215,Callichthyidae_Corydoras_pygmaeus:0.1068651291)82:0.02965997032,(((Callichthyidae_Corydoras_habrosus:0.05972439669,(Callichthyidae_Corydoras_atropersonatus:0.002861981005,Callichthyidae_Corydoras_armatus:0.004379214259)100:0.0356710158,(Callichthyidae_Corydoras_sterbai:0.03223648402,Callichthyidae_Corydoras_gossei:0.02162992674)100:0.03422991913,(Callichthyidae_Corydoras_coppenamensis:0.03980997051,Callichthyidae_Corydoras_griseus:0.02859014781)99:0.02939364018,Callichthyidae_Corydoras_loretoensis:0.05590968704,(Callichthyidae_Corydoras_breei:0.02314635404,Callichthyidae_Corydoras_sipaliwini:0.02727873526)99:0.03727549917,((Callichthyidae_Corydoras_similis:0.02668610692,(Callichthyidae_Corydoras_caudimaculatus:0.01569063475,(Callichthyidae_Corydoras_cruziensis:0.01253017138,Callichthyidae_Corydoras_acrensis:0.00702179888)100:0.01567436417)90:0.01293620137,Callichthyidae_Corydoras_polystictus:0.0363855299,(Callichthyidae_Corydoras_weitzmani:0.01841061047,Callichthyidae_Corydoras_panda:0.02235040106)77:0.003533352158)100:0.01456399276,Callichthyidae_Corydoras_guianensis:0.04118208241)75:0.03004857409,(((Callichthyidae_Corydoras_burgessi:0.02744056097,Callichthyidae_Corydoras_davidsandsi:0.006949800548)100:0.01247511814,(Callichthyidae_Corydoras_adolfoi:0.01380014027,Callichthyidae_Corydoras_duplicareus:0.01435867485)100:0.004759343072)100:0.01721268682,(Callichthyidae_Corydoras_concolor:0.02704077801,(Callichthyidae_Corydoras_metae:0.02041374373,Callichthyidae_Corydoras_osteocarus:0.02517174236,Callichthyidae_Corydoras_axelrodi:0.01701657014)100:0.02062557081)92:0.006803339254)71:0.03020247994,Callichthyidae_Corydoras_melini:0.07111190501,Callichthyidae_Corydoras_loxozonus:0.05381345305,(Callichthyidae_Corydoras_bondi:0.05025469852,(Callichthyidae_Corydoras_brevirostris:0.009768251417,Callichthyidae_Corydoras_bicolor:0.005482137259)100:0.02827524636,(Callichthyidae_Corydoras_araguaiaensis:0.02252826621,Callichthyidae_Corydoras_multimaculatus:0.02469243724)99:0.0155280274,Callichthyidae_Corydoras_boesemani:0.03804554166,(Callichthyidae_Corydoras_schwartzi:0.02017963058,((Callichthyidae_Corydoras_punctatus:0.01046286858,Callichthyidae_Corydoras_julii:0.005229330601,Callichthyidae_Corydoras_paragua:0.02829162635)96:0.005309621019,Callichthyidae_Corydoras_kanei:0.0466953098,Callichthyidae_Corydoras_arcuatus:0.01593715968)78:0.002363591565)100:0.01472530729,((Callichthyidae_Corydoras_copei:0.005439027843,Callichthyidae_Corydoras_trilineatus:0.006206104527)100:0.01046725828,Callichthyidae_Corydoras_leucomelas:0.01366403815)98:0.01072434326)99:0.03906651753,Callichthyidae_Corydoras_oiapoquensis:0.04883897624)99:0.02046940885,((((Callichthyidae_Corydoras_multiradiatus:0.03254978708,Callichthyidae_Corydoras_britskii:0.03883689935)94:0.007398509727,Callichthyidae_Corydoras_splendens:0.03442258095)100:0.03375929718,(Callichthyidae_Corydoras_filamentosus:0.05263068539,(Callichthyidae_Corydoras_garbei:0.05083392858,Callichthyidae_Corydoras_difluviatilis:0.05067394582)100:0.0203004416)79:0.01340080399,((Callichthyidae_Corydoras_pantanalensis:0.02505813683,(Callichthyidae_Corydoras_geryi:0.01288495526,(Callichthyidae_Corydoras_reticulatus:1.0000005e-06,Callichthyidae_Corydoras_sodalis:0.002174518515)94:0.01626796328)100:0.01597889093)100:0.01439883997,Callichthyidae_Corydoras_delphax:0.05146985665,((Callichthyidae_Corydoras_ornatus:0.01805902177,((Callichthyidae_Corydoras_haraldschultzi:0.01718841407,Callichthyidae_Corydoras_melanistius:0.0175362348)100:0.01300623815,(Callichthyidae_Corydoras_leopardus:0.01722148064,Callichthyidae_Corydoras_virginiae:0.01104351165,Callichthyidae_Corydoras_sychri:0.007600646375)81:0.006555896777,Callichthyidae_Corydoras_agassizii:0.03048322088,(Callichthyidae_Corydoras_robustus:0.01244501962,Callichthyidae_Corydoras_pulcher:0.008417467058,Callichthyidae_Corydoras_ambiacus:0.01025390668)99:0.0119443087,Callichthyidae_Corydoras_gomezi:0.01820023931)88:0.005305416018,(Callichthyidae_Corydoras_seussi:0.02399011251,Callichthyidae_Corydoras_ephippifer:0.01726295133)91:0.009438265704,Callichthyidae_Corydoras_robineae:0.02411304209)93:0.01056945283,(Callichthyidae_Corydoras_spilurus:0.0265089695,Callichthyidae_Corydoras_condiscipulus:0.008461902047)100:0.01497075513)78:0.01641240346,(Callichthyidae_Corydoras_imitator:0.002571366805,Callichthyidae_Corydoras_crypticus:0.002217484339)96:0.0292863428)95:0.02924496654)94:0.01156164701,((Callichthyidae_Corydoras_rabauti:0.03861644174,(Callichthyidae_Corydoras_zygatus:0.02546170037,Callichthyidae_Corydoras_eques:0.04219330084)83:0.005303798376)100:0.01204351601,(Callichthyidae_Corydoras_aeneus:0.06738939435,Callichthyidae_Corydoras_melanotaenia:0.02675858328)98:0.01145776515)100:0.0250600555)94:0.01080845061)94:0.01283308456,Callichthyidae_Corydoras_flaveolus:0.123890565,(Callichthyidae_Corydoras_diphyes:0.05361940473,((Callichthyidae_Corydoras_nattereri:0.02005340434,Callichthyidae_Corydoras_ehrhardti:0.008591348575)100:0.02186724079,Callichthyidae_Corydoras_paleatus:0.05103827641)96:0.01816731268,((Callichthyidae_Corydoras_reynoldsi:0.0473984236,Callichthyidae_Corydoras_tukano:0.07071495179)100:0.03106435831,(Callichthyidae_Corydoras_albolineatus:0.03570524125,Callichthyidae_Corydoras_potaroensis:0.04788731358)100:0.03418426809)90:0.01135786247)99:0.04106417534)93:0.04840094612,(Callichthyidae_Corydoras_gracilis:0.06717061556,Callichthyidae_Aspidoras_pauciradiatus:0.1006100861,((Callichthyidae_Corydoras_nanus:0.02544490289,((Callichthyidae_Corydoras_napoensis:0.01828875632,Callichthyidae_Corydoras_nijsseni:0.01330264485)99:0.007722803596,Callichthyidae_Corydoras_elegans:0.02827378577)94:0.00975783395)74:0.01059753398,(Callichthyidae_Corydoras_undulatus:0.009699654575,Callichthyidae_Corydoras_bilineatus:0.01406956186)100:0.02985378413)95:0.05575054775)95:0.05113015006)75:0.01487766609)94:0.03358681193,(((Callichthyidae_Corydoras_coriatae:0.0110859959,Callichthyidae_Corydoras_fowleri:0.02231880136)79:0.01113719301,Callichthyidae_Corydoras_semiaquilus:0.01451377614)100:0.07045853766,((Callichthyidae_Corydoras_pastazensis:0.0903483411,(((((Callichthyidae_Corydoras_blochi:0.0451271151,(Callichthyidae_Corydoras_serratus:0.03748496533,(Callichthyidae_Corydoras_narcissus:0.01928221175,Callichthyidae_Corydoras_treitlii:0.01859371202)100:0.014076368)99:0.01101702754)77:0.003774790488,Callichthyidae_Corydoras_vittatus:0.02979118345)88:0.007807963442,(Callichthyidae_Corydoras_amapaensis:0.06315834817,(Callichthyidae_Corydoras_solox:0.01695738415,Callichthyidae_Corydoras_oxyrhynchus:0.01014986296)100:0.02497257642)93:0.01557863749)93:0.01148854847,Callichthyidae_Corydoras_geoffroy:0.09716722944)100:0.02904338494,((Callichthyidae_Corydoras_acutus:0.03292772106,Callichthyidae_Corydoras_cervinus:0.02007701596)100:0.05497442231,Callichthyidae_Corydoras_septentrionalis:0.0637738883,((Callichthyidae_Corydoras_ourastigma:0.02362359538,Callichthyidae_Corydoras_stenocephalus:0.01809010175)79:0.02715095825,(Callichthyidae_Corydoras_ellisae:0.01498081624,Callichthyidae_Corydoras_aurofrenatus:0.009999264255,Callichthyidae_Corydoras_negro:0.008030818952)100:0.04237554475)83:0.04889844347)99:0.02995276274)98:0.009810554712)94:0.01196436623,(Callichthyidae_Corydoras_maculifer:0.1169340523,Callichthyidae_Corydoras_simulatus:0.09464927822)91:0.02156275067)98:0.05975329645)98:0.0467076536)94:0.1464418207,(((Callichthyidae_Callichthys_callichthys:0.1693677011,(Callichthyidae_Lepthoplosternum_tordilho:0.2255233083,((Callichthyidae_Megalechis_thoracata:0.1028717508,Callichthyidae_Megalechis_picta:0.1096433268)79:0.03735457517,Callichthyidae_Lepthoplosternum_altamazonicum:0.1404510811,Callichthyidae_Lepthoplosternum_pectorale:0.1566498767)76:0.0635535631)93:0.08759483583)83:0.0300166804,((Callichthyidae_Dianema_longibarbis:0.03364685597,Callichthyidae_Dianema_urostriatum:0.02196696722)100:0.07810446167,(Callichthyidae_Hoplosternum_magdalenae:0.02694653256,Callichthyidae_Hoplosternum_punctatum:0.01889782278)100:0.09832441805)100:0.1154634701)77:0.02515340649,Callichthyidae_Hoplosternum_littorale:0.1769412233)96:0.04883226442)87:0.9320595247,(((Trichomycteridae_Copionodon_orthiocarinatus:0.01416165072,(Trichomycteridae_Copionodon_lianae:0.00615388548,Trichomycteridae_Copionodon_pecten:0.007913339576)100:0.01834662703)99:0.1065695386,Trichomycteridae_Glaphyropoma_spinosum:0.08854399088)98:0.07873357435,Trichomycteridae_Trichogenes_longipinnis:0.1605009532)76:0.9386991163,Trichomycteridae_Stauroglanis_gouldingi:1.217500018,(Trichomycteridae_Tridensimilis_brevis:0.340084329,Trichomycteridae_Miuroglanis_platycephalus:0.2254209199)96:1.136183687,(Trichomycteridae_Homodiaetus_anisitsi:0.1801291934,Trichomycteridae_Haemomaster_venezuelae:0.3428193533,Trichomycteridae_Apomatoceros_alleni:0.1313640895,Trichomycteridae_Megalocentor_echthrus:0.1468870677,(Trichomycteridae_Pseudostegophilus_nemurus:0.05720265038,Trichomycteridae_Pareiodon_microps:0.0854042332,(Trichomycteridae_Acanthopoma_annectens:0.004249557201,Trichomycteridae_Pseudostegophilus_maculatus:0.08825324872)89:0.08617411344)82:0.1044736051,(Trichomycteridae_Stegophilus_panzeri:0.06437482062,((Trichomycteridae_Ochmacanthus_alternus:0.02505129415,Trichomycteridae_Henonemus_punctatus:0.01755570069)87:0.005321243068,Trichomycteridae_Ochmacanthus_reinhardtii:0.03586907299)95:0.03541013527)100:0.1537598367)71:1.066815619,Trichomycteridae_Pygidianops_amphioxus:1.362212443,(Trichomycteridae_Typhlobelus_guacamaya:0.04576136498,Trichomycteridae_Sarcoglanis_simplex:0.01186404968)100:1.166372931,Trichomycteridae_Potamoglanis_johnsoni:1.550922864,Trichomycteridae_Potamoglanis_anhanga:1.391765424,(Trichomycteridae_Potamoglanis_wapixana:0.09320597459,Trichomycteridae_Potamoglanis_hasemani:0.007912904967)98:1.211622904,((Trichomycteridae_Microcambeva_ribeirae:0.1282599701,(Trichomycteridae_Microcambeva_barbata:0.006295563716,(Trichomycteridae_Microcambeva_mucuriensis:0.02089947666,Trichomycteridae_Microcambeva_jucuensis:0.004793406298)99:0.01239769933)99:0.1043376587)99:0.03032902062,(Trichomycteridae_Listrura_camposae:0.1028516995,(Trichomycteridae_Listrura_tetraradiata:0.03438084309,(Trichomycteridae_Listrura_costai:0.01732400897,(Trichomycteridae_Listrura_nematopteryx:0.01831122115,Trichomycteridae_Listrura_picinguabae:0.03128700029)91:0.00742986227)99:0.02608223732)98:0.06614301331)97:0.04307295814)96:1.035972439,((Trichomycteridae_Trichomycterus_rosablanca:0.03310926388,Trichomycteridae_Eremophilus_mutisii:0.02525027535)87:0.07413999459,(Trichomycteridae_Trichomycterus_guacamayoensis:1.0000005e-06,Trichomycteridae_Trichomycterus_sandovali:0.006996863664)99:0.05747879678,(Trichomycteridae_Trichomycterus_knerii:0.03055600185,Trichomycteridae_Trichomycterus_punctulatus:0.02906782619)75:0.02640489574,Trichomycteridae_Trichomycterus_cachiraensis:0.08263456444,Trichomycteridae_Trichomycterus_guianensis:0.1032769967,Trichomycteridae_Trichomycterus_spilosoma:0.1136317103,Trichomycteridae_Trichomycterus_transandianus:0.1529393961,((Trichomycteridae_Trichomycterus_ruitoquensis:0.03280265618,Trichomycteridae_Trichomycterus_straminius:0.02363136379)77:0.005619207513,Trichomycteridae_Trichomycterus_banneaui:0.02824560293,Trichomycteridae_Trichomycterus_striatus:0.04155515644)97:0.08500826632,Trichomycteridae_Trichomycterus_corduvensis:0.1092258228,((Trichomycteridae_Trichomycterus_areolatus:0.03058779045,Trichomycteridae_Bullockia_maldonadoi:0.03356754788)99:0.01862884139,Trichomycteridae_Hatcheria_macraei:0.02471370647)97:0.0746110104,(((Trichomycteridae_Ituglanis_parahybae:0.05286525011,Trichomycteridae_Ituglanis_boitata:0.008075961871)100:0.03349585267,(Trichomycteridae_Ituglanis_ramiroi:0.04623389665,Trichomycteridae_Ituglanis_goya:0.02807322112)98:0.03336915233,(Trichomycteridae_Ituglanis_amazonicus:0.02070249429,Trichomycteridae_Ituglanis_eichhorniarum:0.05938132288)100:0.05361181186)73:0.02877187043,(Trichomycteridae_Ituglanis_inusitatus:0.09290443907,Trichomycteridae_Ituglanis_herberti:0.05349441912,Trichomycteridae_Ituglanis_parkoi:0.0440951959)100:0.05929551949)99:0.0885279967,(Trichomycteridae_Trichomycterus_laucaensis:0.06682877906,((Trichomycteridae_Scleronema_operculatum:0.04615470985,(Trichomycteridae_Scleronema_minutum:0.006998592329,Trichomycteridae_Scleronema_angustirostre:0.003948143163)100:0.04250234161)97:0.04506459725,(Trichomycteridae_Cambeva_naipi:0.01893366732,((Trichomycteridae_Cambeva_brachykechenos:0.05828384006,Trichomycteridae_Cambeva_poikilos:0.02822212099,Trichomycteridae_Cambeva_perkos:0.02048016793)86:0.005424485081,(Trichomycteridae_Cambeva_tropeiro:0.001977409184,Trichomycteridae_Cambeva_balios:0.01172004826)100:0.01702726833,Trichomycteridae_Cambeva_diatropoporos:0.03780263235)93:0.02200062186,(((Trichomycteridae_Cambeva_guaraquessaba:0.004256678292,Trichomycteridae_Cambeva_tupinamba:0.002135236883)88:0.01389056732,Trichomycteridae_Cambeva_iheringi:0.01771413366,Trichomycteridae_Trichomycterus_santaeritae:0.02375095608)89:0.01897455694,Trichomycteridae_Cambeva_variegata:0.0530823689)91:0.01647667442,Trichomycteridae_Cambeva_taroba:0.02894630352,Trichomycteridae_Cambeva_pascuali:0.04013616495,Trichomycteridae_Cambeva_zonata:0.0385847415,Trichomycteridae_Cambeva_davisi:0.03648671497,Trichomycteridae_Cambeva_diabola:0.03169343553,Trichomycteridae_Cambeva_stawiarski:0.0396691843,Trichomycteridae_Cambeva_castroi:0.03035662228,Trichomycteridae_Cambeva_cubataonis:0.03013397666)75:0.009826399539)88:0.03206765741,((((Trichomycteridae_Trichomycterus_pantherinus:0.01878537151,Trichomycteridae_Trichomycterus_auroguttatus:0.02092132738,Trichomycteridae_Trichomycterus_caudofasciatus:0.0261132663,Trichomycteridae_Trichomycterus_longibarbatus:0.02269589429,Trichomycteridae_Trichomycterus_alternatus:0.01929178929)82:0.02671820168,Trichomycteridae_Trichomycterus_pradensis:0.03489016409,Trichomycteridae_Trichomycterus_mimosensis:0.0471305313,Trichomycteridae_Trichomycterus_albinotatus:0.03825240125)81:0.007985989501,(Trichomycteridae_Cambeva_paolence:0.01717026832,Trichomycteridae_Trichomycterus_maracaya:0.02415427374,Trichomycteridae_Trichomycterus_vermiculatus:0.01645903758,Trichomycteridae_Trichomycterus_pirabitira:0.0175800854,Trichomycteridae_Trichomycterus_candidus:0.0252274192,Trichomycteridae_Trichomycterus_mimonha:0.01814995035,(Trichomycteridae_Trichomycterus_brasiliensis:0.005728386858,Trichomycteridae_Trichomycterus_rubiginosus:0.003401541655)100:0.01853164567)90:0.0232149746)77:0.01312354188,(Trichomycteridae_Trichomycterus_lauryi:0.01030062171,Trichomycteridae_Trichomycterus_caipora:0.01656495191)100:0.03387899556,((Trichomycteridae_Trichomycterus_nigroauratus:0.0230396654,Trichomycteridae_Trichomycterus_paquequerensis:0.01064639958,Trichomycteridae_Trichomycterus_immaculatus:0.01478359621)91:0.008862328308,Trichomycteridae_Trichomycterus_nigricans:0.01747819174)98:0.03633466511,Trichomycteridae_Trichomycterus_giganteus:0.04454955811,(Trichomycteridae_Trichomycterus_itatiayae:0.03736627582,(Trichomycteridae_Trichomycterus_piratymbara:0.02387910524,(Trichomycteridae_Trichomycterus_septemradiatus:0.00941455363,Trichomycteridae_Trichomycterus_pauciradiatus:0.003435608378)100:0.01690176698,Trichomycteridae_Trichomycterus_reinhardti:0.03316417325)95:0.01066486557)100:0.02631644496)75:0.02283224346)73:0.03349751736)78:1.035542102,((Trichomycteridae_Paracanthopoma_parva:0.2151445834,Trichomycteridae_Paravandellia_oxyptera:0.1627255177)90:0.08898239595,(Trichomycteridae_Vandellia_sanguinea:0.08428905004,Trichomycteridae_Vandellia_cirrhosa:0.04191638772)87:0.132533766)73:1.034071503,Nematogenyidae_Nematogenys_inermis:1.286637558,Cetopsidae_Helogenes_marmoratus:1.396196196,(Cetopsidae_Cetopsidium_soniae:0.115759992,(Cetopsidae_Cetopsis_gobioides:0.06186784681,(Cetopsidae_Cetopsis_candiru:1.0000005e-06,Cetopsidae_Cetopsis_coecutiens:1.0000005e-06)100:0.137357748)92:0.124607832)91:1.047905767,(Aspredinidae_Pseudobunocephalus_iheringii:0.1376889809,((Aspredinidae_Pseudobunocephalus_amazonicus:0.04549087018,Aspredinidae_Pseudobunocephalus_rugosus:0.04923004846)91:0.03003543829,Aspredinidae_Pseudobunocephalus_bifidus:0.0685860084)83:0.02310493209)100:1.295645732,Aspredinidae_Acanthobunocephalus_nicoi:1.429146264,((Aspredinidae_Bunocephalus_chamaizelus:0.1224728091,((Aspredinidae_Xyliphius_lepturus:0.07775576626,Aspredinidae_Xyliphius_sofiae:0.10153373,Aspredinidae_Xyliphius_melanopterus:0.09464297016,Aspredinidae_Xyliphius_magdalenae:0.1025034166)99:0.06668650717,((Aspredinidae_Bunocephalus_colombianus:0.05628568464,(Aspredinidae_Bunocephalus_verrucosus:0.1633996882,Aspredinidae_Bunocephalus_coracoideus:0.07399282689)70:0.01695433915,Aspredinidae_Bunocephalus_aloikae:0.0936418025)79:0.0163826715,(Aspredinidae_Amaralia_oviraptor:0.02750896155,Aspredinidae_Amaralia_hypsiura:0.03701424325)100:0.09002200208,((Aspredinidae_Bunocephalus_minerim:0.08633444869,Aspredinidae_Bunocephalus_amaurus:0.05740036773,Aspredinidae_Bunocephalus_aleuropsis:0.0622050764)79:0.009663246166,(Aspredinidae_Bunocephalus_doriae:0.08621106568,Aspredinidae_Bunocephalus_larai:0.03804637137)98:0.02093903869)100:0.0432705197)78:0.03230940049,(Aspredinidae_Pterobunocephalus_dolichurus:0.1039424521,Aspredinidae_Pterobunocephalus_depressus:0.1913393905)100:0.1018466945)97:0.05393859361,((Aspredinidae_Aspredo_aspredo:0.04670929481,Aspredinidae_Platystacus_cotylephorus:0.07600884114)100:0.04586987905,Aspredinidae_Aspredinichthys_tibicen:0.1155060645)100:0.1226315045)93:0.05501219076,((Aspredinidae_Ernstichthys_anduzei:0.0291633909,Aspredinidae_Ernstichthys_megistus:0.03817488976)97:0.04727116083,Aspredinidae_Hoplomyzon_sexpapilostoma:0.2672290874,Aspredinidae_Micromyzon_akamai:0.2045043405)99:0.314494655)74:1.133432563,((Auchenipteridae_Entomocorus_benjamini:0.03059318802,Auchenipteridae_Entomocorus_radiosus:0.01935368467)100:0.1372579537,(Auchenipteridae_Ferrarissoaresia_meridionalis:0.08330145154,Auchenipteridae_Gelanoglanis_nanonocticolus:0.248397192,Auchenipteridae_Gephyromochlus_leopardus:0.14523139,((Auchenipteridae_Centromochlus_existimatus:0.00873722965,Auchenipteridae_Centromochlus_heckelii:0.01443275422)100:0.07518727372,(Auchenipteridae_Duringlanis_perugiae:0.05327815925,Auchenipteridae_Duringlanis_romani:0.07382730884)78:0.01286187183)94:0.05441838707,((Auchenipteridae_Tatia_musaica:0.004705962345,Auchenipteridae_Tatia_orca:0.001203307547)99:0.06386815059,(((((Auchenipteridae_Tatia_brunnea:1.0000005e-06,Auchenipteridae_Tatia_intermedia:0.00481718596)94:0.006043925372,Auchenipteridae_Tatia_reticulata:0.01056917524)94:0.01075322828,Auchenipteridae_Tatia_aulopygia:0.02809647073)71:0.007952861687,Auchenipteridae_Tatia_neivai:0.05151480384)85:0.006211728881,Auchenipteridae_Tatia_nigra:0.02744797544,Auchenipteridae_Tatia_caxiuanensis:0.05157720023)99:0.06849680022)98:0.07366754682,Auchenipteridae_Glanidium_melanopterum:0.05302990514)73:0.02173111536)82:1.028757504,(((Auchenipteridae_Trachelyopterus_insignis:0.04778212008,Auchenipteridae_Trachelyopterus_amblops:0.04111295031)99:0.03574363325,(Auchenipteridae_Trachelyopterus_coriaceus:0.0166770099,((Auchenipteridae_Trachelyopterus_galeatus:0.00199038087,(Auchenipteridae_Trachelyopterus_teaguei:0.0284827532,Auchenipteridae_Trachelyopterus_striatulus:0.003472633035)98:0.005703627972)98:0.0100177062,Auchenipteridae_Trachelyopterus_albicrux:0.001970072561,(Auchenipteridae_Trachelyopterus_porosus:0.001301235136,Auchenipteridae_Trachelyopterus_lucenai:0.001093298126)100:0.02613972497)75:0.01063407058)86:0.02547772418)99:0.05092169199,(Auchenipteridae_Spinipterus_acsi:0.1007854014,Auchenipteridae_Spinipterus_moijiri:0.08515219427)95:0.01719321265)98:1.09933464,(((Auchenipteridae_Auchenipterichthys_coracoideus:0.01651382865,Auchenipteridae_Auchenipterichthys_longimanus:0.02071127363,Auchenipteridae_Auchenipterichthys_punctatus:0.01758083654)84:0.01940096312,Auchenipteridae_Auchenipterichthys_thoracatus:0.03558971611)99:0.0695764844,Auchenipteridae_Trachelyichthys_exilis:0.1262138498,Auchenipteridae_Trachelyopterichthys_taeniatus:0.1244715909)72:1.110925401,(Auchenipteridae_Tocantinsia_piresi:0.04124292407,Auchenipteridae_Trachycorystes_trachycorystes:0.08239276722)78:1.110184546,(Auchenipteridae_Pseudauchenipterus_nodosus:1.0000005e-06,Auchenipteridae_Pseudauchenipterus_affinis:0.005017943191)100:1.21577036,Auchenipteridae_Ageneiosus_pardalis:1.408474049,((Auchenipteridae_Ageneiosus_polystictus:0.01608948481,Auchenipteridae_Ageneiosus_inermis:0.02132315166)99:0.04162970857,(Auchenipteridae_Ageneiosus_lineatus:3.0000015e-06,Auchenipteridae_Ageneiosus_vittatus:1.0000005e-06)88:0.05206911627,(Auchenipteridae_Tympanopleura_cryptica:1.0000005e-06,Auchenipteridae_Tympanopleura_atronasus:0.001250059605)86:0.06456299741,Auchenipteridae_Tympanopleura_piperata:0.07650711555,Auchenipteridae_Tympanopleura_brevis:0.0687555722,Auchenipteridae_Tympanopleura_rondoni:0.05084539894,Auchenipteridae_Tympanopleura_longipinna:0.05241285546,Auchenipteridae_Ageneiosus_magoi:0.07070046576,Auchenipteridae_Ageneiosus_militaris:0.05449777373,(Auchenipteridae_Ageneiosus_akamai:0.008911250838,Auchenipteridae_Ageneiosus_uranophthalmus:0.009415709519,Auchenipteridae_Ageneiosus_dentatus:0.005659336877,Auchenipteridae_Ageneiosus_ucayalensis:0.005790256208,Auchenipteridae_Ageneiosus_intrusus:0.004025128595)86:0.0273278443)92:1.124932306,(Auchenipteridae_Liosomadoras_morrowi:0.03620502456,Auchenipteridae_Liosomadoras_oncinus:0.02929981227)100:1.11768716,((Auchenipteridae_Pseudepapterus_hasemani:0.09536305455,Auchenipteridae_Pseudepapterus_cucuhyensis:0.09469654789)94:0.05296387427,((((Auchenipteridae_Auchenipterus_osteomystax:0.00412505352,Auchenipteridae_Auchenipterus_brachyurus:0.003991234565,Auchenipteridae_Auchenipterus_nuchalis:0.003272339278,Auchenipteridae_Auchenipterus_ambyiacus:0.003272339278,Auchenipteridae_Auchenipterus_dentatus:0.002136823823)90:0.004619966252,Auchenipteridae_Auchenipterus_demerarae:0.004327484679)91:0.01451797115,Auchenipteridae_Auchenipterus_nigripinnis:0.05336564236)99:0.02916979049,Auchenipteridae_Epapterus_dispilurus:0.07963305792)97:0.05156234254)87:1.092058948,Auchenipteridae_Tetranematichthys_wallacei:1.169431037,(Doradidae_Acanthodoras_spinosissimus:0.02971847797,Doradidae_Acanthodoras_cataphractus:0.04594209005)97:1.098679381,(Doradidae_Wertheimeria_maculata:0.01542198403,Doradidae_Kalyptodoras_bahiensis:0.02473938565,Doradidae_Franciscodoras_marmoratus:0.03843921886)97:1.106371587,((Doradidae_Rhynchodoras_woodsi:0.08002336006,(Doradidae_Rhinodoras_thomersoni:0.0393908351,Doradidae_Orinocodoras_eigenmanni:0.03770939368,Doradidae_Rhinodoras_dorbignyi:0.02977120035,Doradidae_Rhinodoras_gallagheri:0.02527164413,Doradidae_Rhinodoras_armbrusteri:0.02605371824,Doradidae_Rhinodoras_boehlkei:0.0271370663)100:0.0197602306)100:0.02293244291,(((Doradidae_Oxydoras_niger:0.01036033869,Doradidae_Oxydoras_sifontesi:0.009611210084)70:0.01197692653,Doradidae_Oxydoras_kneri:0.01011107604)72:0.02755508107,((((Doradidae_Trachydoras_steindachneri:0.03343633792,Doradidae_Trachydoras_microstomus:0.06834531677,Doradidae_Trachydoras_paraguayensis:0.03268813783,Doradidae_Trachydoras_brevis:0.02940181406)79:0.005713118793,Doradidae_Trachydoras_nattereri:0.03989071806)96:0.03158994305,(Doradidae_Leptodoras_cataniai:0.03618099707,Doradidae_Leptodoras_acipenserinus:0.02951868558,Doradidae_Leptodoras_linnelli:0.02564590249,Doradidae_Leptodoras_juruensis:0.04836486021,(Doradidae_Leptodoras_copei:0.03618519377,Doradidae_Leptodoras_praelongus:0.04315529877)97:0.02862277539,(Doradidae_Leptodoras_oyakawai:0.01304913477,Doradidae_Leptodoras_marki:0.01769001912)82:0.03572606207,Doradidae_Leptodoras_hasemani:0.05147887782,Doradidae_Anduzedoras_oxyrhynchus:0.08160561688,Doradidae_Leptodoras_myersi:0.01622366378)75:0.02927774795,Doradidae_Ossancora_fimbriata:0.05007223711,Doradidae_Tenellus_leporhinus:0.08621657347,(Doradidae_Nemadoras_elongatus:0.02929361694,Doradidae_Nemadoras_hemipeltis:1.0000005e-06)91:0.05759706085,Doradidae_Ossancora_asterophysa:0.0653972128,Doradidae_Nemadoras_humeralis:0.08811712071,Doradidae_Tenellus_trimaculatus:0.09403442238,Doradidae_Tenellus_ternetzi:0.05829059979,Doradidae_Hemidoras_stuebelii:0.055078571,Doradidae_Hemidoras_stenopeltis:0.04457858498,Doradidae_Hemidoras_morrisi:0.04816506394,Doradidae_Hemidoras_morei:0.03639995662,Doradidae_Hassar_orestis:0.02426334164,Doradidae_Hassar_wilderi:0.02430323342,Doradidae_Hassar_affinis:0.02422144261,Doradidae_Ossancora_punctata:0.07002814697,(Doradidae_Doras_carinatus:0.03480863746,Doradidae_Doras_micropoeus:0.01718344915,Doradidae_Doras_higuchii:0.05835345184)76:0.02520343203)97:0.03567347066,(Doradidae_Centrochir_crocodili:0.0448325881,(Doradidae_Platydoras_hancockii:0.009291448901,Doradidae_Platydoras_costatus:0.01345217174,Doradidae_Platydoras_armatulus:0.02769717796,Doradidae_Platydoras_brachylecis:0.004617236375)100:0.03060291343,(Doradidae_Centrodoras_brachiatus:0.02671651249,Doradidae_Lithodoras_dorsalis:0.02961643319,Doradidae_Megalodoras_uranoscopus:0.03180131572,Doradidae_Megalodoras_guayoensis:0.02424203459,Doradidae_Centrodoras_hasemani:0.01589553622)98:0.02503874571)70:0.01553400424)74:0.01657060772,((Doradidae_Agamyxis_pectinifrons:0.0265803614,Doradidae_Agamyxis_albomaculatus:0.01376246046)100:0.05825490149,((Doradidae_Pterodoras_granulosus:0.02170788944,Doradidae_Pterodoras_rivasi:0.01215949562)100:0.04477276639,Doradidae_Doraops_zuloagai:0.0837815157)92:0.02105550848)76:0.01057823341)96:0.01310492179)99:1.062388983,((Doradidae_Amblydoras_nheco:0.05373222891,Doradidae_Amblydoras_gonzalezi:0.03515020572)99:0.05035429085,(Doradidae_Scorpiodoras_heckelii:0.06044620363,Doradidae_Scorpiodoras_bolivarensis:0.03148565708)83:0.06725225111,(Doradidae_Physopyxis_ananas:0.06110928968,Doradidae_Physopyxis_lyra:0.07120340355)99:0.1155076174,(Doradidae_Amblydoras_monitor:0.03023071008,(Doradidae_Amblydoras_nauticus:0.02245161459,Doradidae_Amblydoras_affinis:0.01036616397)99:0.02569603282)99:0.08118295362,(Doradidae_Astrodoras_asterifrons:0.05707388984,Doradidae_Hypodoras_forficulatus:0.03193897717)92:0.08126090888,(Doradidae_Anadoras_grypus:0.0290855297,Doradidae_Anadoras_weddellii:0.02617109535)100:0.08361126958)98:1.055483117,((Ariidae_Cathorops_aguadulce:0.03260935722,((Ariidae_Cathorops_taylori:0.009711613417,Ariidae_Cathorops_steindachneri:0.01447941816)97:0.01921450186,(Ariidae_Cathorops_hypophthalmus:0.009811075036,Ariidae_Cathorops_tuyra:0.01617238641)99:0.02037919818)91:0.01781101604,(Ariidae_Cathorops_spixii:0.04744019351,Ariidae_Cathorops_agassizii:0.006898448761,(Ariidae_Cathorops_fuerthii:0.01580188841,Ariidae_Cathorops_mapale:0.01000858596)80:0.01801251047)75:0.01980521484)100:0.04494843124,(Ariidae_Notarius_planiceps:0.05712502255,(Ariidae_Notarius_bonillai:0.006779630061,Ariidae_Notarius_cookei:0.00680718491)100:0.06923878167,Ariidae_Aspistor_quadriscutis:0.0801635146)100:0.07514829973,Ariidae_Paragenidens_grandoculis:0.08487238871,(((Ariidae_Potamarius_nelsoni:0.003447552798,(Ariidae_Potamarius_izabalensis:0.004184307169,Ariidae_Potamarius_usumacintae:0.003705790799)80:0.003077940283)99:0.04467821531,Ariidae_Ariopsis_seemanni:0.04642396691)98:0.01415293504,(Ariidae_Sciades_dowii:0.03613117164,(Ariidae_Sciades_proops:0.02524512584,Ariidae_Sciades_couma:0.03080340616)82:0.01059249377)100:0.02735696614)95:0.04125668886,Ariidae_Chinchaysuyoa_labiata:0.09093379585)99:1.041779764,Lacantuniidae_Lacantunia_enigmatica:1.120055763,incertae_sedis_Conorhynchos_conirostris:1.110594625,(Heptapteridae_Gladioglanis_machadoi:0.2398455767,((Heptapteridae_Phenacorhamdia_unifasciata:0.02967895431,Heptapteridae_Phenacorhamdia_tenebrosa:0.03101086126)99:0.1255631032,Heptapteridae_Cetopsorhamdia_insidiosa:0.1279837957,Heptapteridae_Cetopsorhamdia_iheringi:0.1652807999,(Heptapteridae_Imparfinis_mirini:0.06195477669,Heptapteridae_Imparfinis_minutus:0.05392397714)99:0.1398140809,Heptapteridae_Imparfinis_lineatus:0.1541113568,Heptapteridae_Taunayia_bifasciata:0.1012262462,Heptapteridae_Rhamdiopsis_microcephala:0.1195454079,Heptapteridae_Imparfinis_stictonotus:0.159507433,Heptapteridae_Acentronichthys_leptos:0.1488902256,((Heptapteridae_Heptapterus_carnatus:0.009582487251,Heptapteridae_Heptapterus_mustelinus:0.02030237458)75:0.007221782464,Heptapteridae_Heptapterus_exilis:0.02463136355)100:0.1126033241,Heptapteridae_Heptapterus_sympterygium:0.1740637102,Heptapteridae_Imparfinis_cochabambae:0.16079673,Heptapteridae_Heptapterus_multiradiatus:0.1411802073,Heptapteridae_Imparfinis_borodini:0.09487621219,Heptapteridae_Chasmocranus_brevior:0.1557417245,Heptapteridae_Chasmocranus_brachynemus:0.09818577089,Heptapteridae_Heptapterus_panamensis:0.1177179877)86:0.05067293973,(Heptapteridae_Pimelodella_lateristriga:0.04484896118,Heptapteridae_Pimelodella_laticeps:0.02981074449)99:0.2021340481,(Heptapteridae_Pimelodella_enochi:0.01959857055,Heptapteridae_Pimelodella_meeki:0.009260205644,Heptapteridae_Pimelodella_gracilis:0.01463750442)98:0.2202492636,Heptapteridae_Pimelodella_vittata:0.2351490311,Heptapteridae_Pimelodella_avanhandavae:0.2496142434,(Heptapteridae_Pimelodella_dorseyi:1.0000005e-06,Heptapteridae_Pimelodella_witmeri:0.002178370164)100:0.2589018741,Heptapteridae_Pimelodella_chagresi:0.1617468902,Heptapteridae_Pimelodella_cristata:0.1425130575,Heptapteridae_Rhamdia_guatemalensis:0.1433737696,(((Heptapteridae_Rhamdia_nicaraguensis:0.02506781424,(Heptapteridae_Rhamdia_reddelli:0.008284800382,Heptapteridae_Rhamdia_laticauda:0.003479241995)99:0.01789973808,Heptapteridae_Rhamdia_parryi:0.02810293471)97:0.01441922661,Heptapteridae_Rhamdia_saijaensis:0.03522702955)96:0.0152558883,Heptapteridae_Rhamdia_cinerascens:0.03262391557)74:0.1091588755,(Heptapteridae_Rhamdia_quelen:0.04847887964,Heptapteridae_Rhamdia_laukidi:0.04357267171)90:0.09895591412,Heptapteridae_Rhamdella_zelimai:0.1774133461,(Heptapteridae_Rhamdella_longiuscula:1.0000005e-06,Heptapteridae_Rhamdella_eriarcha:0.00254384674)100:0.1708110207,Heptapteridae_Goeldiella_eques:0.1201878113)91:1.04730218,(Phreatobiidae_Phreatobius_dracunculus:0.1074760007,Phreatobiidae_Phreatobius_cisternarum:0.09427000959)100:1.185419785,Pimelodidae_Steindachneridion_scriptum:1.12142075,Pimelodidae_Phractocephalus_hemioliopterus:1.155922734,(Pimelodidae_Hypophthalmus_fimbriatus:0.03089817866,Pimelodidae_Hypophthalmus_oremaculatus:0.04546419091,Pimelodidae_Hypophthalmus_marginatus:0.06729453958,Pimelodidae_Hypophthalmus_edentatus:0.03689471222)100:1.160327335,((Pimelodidae_Platysilurus_mucosus:0.07076531549,Pimelodidae_Platysilurus_malarmo:0.06978226117)91:0.01506290312,Pimelodidae_Platystomatichthys_sturio:0.08499025079)99:1.140594532,Pimelodidae_Sorubimichthys_planiceps:1.186939221,(Pimelodidae_Pseudoplatystoma_magdaleniatum:0.03532269297,(Pimelodidae_Pseudoplatystoma_corruscans:0.0231480373,(((Pimelodidae_Pseudoplatystoma_fasciatum:0.002322443562,Pimelodidae_Pseudoplatystoma_punctifer:0.001305238274)83:0.007306253633,(Pimelodidae_Pseudoplatystoma_orinocoense:0.007114160247,Pimelodidae_Pseudoplatystoma_reticulatum:0.0008311965664)89:0.00607127498)93:0.007687112671,(Pimelodidae_Pseudoplatystoma_metaense:0.001139508635,Pimelodidae_Pseudoplatystoma_tigrinum:0.001978203937)100:0.01689055525)97:0.01369938563)85:0.00561440775)100:1.150300798,(Pimelodidae_Zungaro_jahu:0.003861186615,Pimelodidae_Zungaro_zungaro:0.002141213078)100:1.177176521,((Pimelodidae_Sorubim_elongatus:0.04804747364,Pimelodidae_Sorubim_maniradii:0.04059419728,Pimelodidae_Sorubim_lima:0.03164752529)86:0.00949518294,Pimelodidae_Sorubim_cuspicaudus:0.04899090458)100:1.145839436,(Pimelodidae_Platynematichthys_notatus:0.05427603432,(Pimelodidae_Brachyplatystoma_capapretum:0.03731292363,Pimelodidae_Brachyplatystoma_filamentosum:0.0306743528,Pimelodidae_Brachyplatystoma_rousseauxii:0.01955664074)95:0.04038618335,Pimelodidae_Brachyplatystoma_vaillantii:0.05540538559,Pimelodidae_Brachyplatystoma_tigrinum:0.09501821029,(Pimelodidae_Brachyplatystoma_juruense:0.03009155239,Pimelodidae_Brachyplatystoma_platynemum:0.02955006453)100:0.03959566439)83:1.117011897,Pimelodidae_Hemisorubim_platyrhynchos:1.19380796,(((Pimelodidae_Exallodontus_aguanai:0.04904867735,Pimelodidae_Duopalatinus_peruanus:0.06082412611)100:0.05134311778,Pimelodidae_Pimelodus_coprophagus:0.111346061,Pimelodidae_Pimelodus_argenteus:0.06942814919,(Pimelodidae_Pimelodus_ornatus:0.1175797045,Pimelodidae_Iheringichthys_labrosus:0.0002197243807)81:0.06853316299,((Pimelodidae_Pimelodus_blochii:0.005388441053,Pimelodidae_Pimelodus_pohli:0.02736405709)90:0.04678589425,Pimelodidae_Bergiaria_westermanni:0.07329131151,Pimelodidae_Pimelodus_fur:0.05202027497,Pimelodidae_Pimelodus_albicans:0.03458166284,Pimelodidae_Pimelodus_maculatus:0.05319814378,(Pimelodidae_Pimelodus_punctatus:0.02572362765,Pimelodidae_Pimelodus_grosskopfii:0.02650273236)98:0.04030191749)70:0.05906054124,Pimelodidae_Parapimelodus_valenciennis:0.08579446304,Pimelodidae_Parapimelodus_nigribarbis:0.08040190951,Pimelodidae_Pimelodus_pictus:0.1084758059)72:0.01338540121,Pimelodidae_Pimelabditus_moli:0.06232545393)71:1.100827872,Pimelodidae_Pimelodina_flavipinnis:1.190020585,(Pimelodidae_Pinirampus_pirinampu:0.05936316685,Pimelodidae_Calophysus_macropterus:0.07452299507,Pimelodidae_Luciopimelodus_pati:0.1005691645)73:1.150793706,(Pimelodidae_Megalonema_amaxanthum:0.1027064717,(Pimelodidae_Megalonema_platanum:0.01940121406,Pimelodidae_Megalonema_platycephalum:0.03363988958)100:0.06559184383)100:1.197347719,(Pimelodidae_Cheirocerus_eques:0.08103069098,Pimelodidae_Cheirocerus_abuelo:0.06437431214)100:1.158019878,Pimelodidae_Aguarunichthys_torosus:1.182662471,((Pimelodidae_Leiarius_longibarbis:1.0000005e-06,Pimelodidae_Leiarius_marmoratus:1.0000005e-06)100:0.06934586657,(Pimelodidae_Leiarius_pictus:0.03043687331,Pimelodidae_Leiarius_perruno:0.04771388559)98:0.02502151601)92:1.084912396,Pimelodidae_Steindachneridion_parahybae:1.185409517,Pimelodidae_Aguarunichthys_inpai:1.330698361,((Pseudopimelodidae_Microglanis_leptostriatus:0.0395076374,(Pseudopimelodidae_Microglanis_malabarbai:0.02566393141,(Pseudopimelodidae_Microglanis_garavelloi:0.006491880915,Pseudopimelodidae_Microglanis_iheringi:0.03686193931)98:0.03029982706,Pseudopimelodidae_Microglanis_pataxo:0.03901204548,Pseudopimelodidae_Microglanis_cottoides:0.05370386837,Pseudopimelodidae_Microglanis_parahybae:0.04421574237)88:0.02432440131)96:0.06120229989,(Pseudopimelodidae_Rhyacoglanis_pulcher:0.04815776312,((Pseudopimelodidae_Cephalosilurus_apurensis:0.07967100475,Pseudopimelodidae_Lophiosilurus_alexandri:0.04454590204)98:0.07236468615,((Pseudopimelodidae_Pseudopimelodus_charus:0.02713265471,Pseudopimelodidae_Pseudopimelodus_mangurus:0.01562845586)93:0.02441866569,Pseudopimelodidae_Pseudopimelodus_bufonius:0.04993931982)78:0.01970180198)73:0.007024323649)91:0.04425995719,(Pseudopimelodidae_Batrochoglanis_raninus:0.1187066056,Pseudopimelodidae_Batrochoglanis_villosus:0.08765505083)99:0.03410542419)92:1.029186357,(Arapaimidae_Arapaima_gigas:0.2573125563,(Osteoglossidae_Osteoglossum_bicirrhosum:0.04993176035,Osteoglossidae_Osteoglossum_ferreirai:0.04097264716)100:0.2387967982)99:0.4419231052)100:0.9763221937,Geotriidae_Geotria_australis:0.4346118516,Mordaciidae_Mordacia_lapicida:0.3824231225)100;
